# Supplementary material for: Proteomic Analyses Provide Novel Insights into Plant Growth and Ginsenoside Biosynthesis in Forest Cultivated Panax ginseng (F. Ginseng)
Source: Front Plant Sci. 2016 Jan 26;7:1. doi: 10.3389/fpls.2016.00001 (PMC4726751; doi:10.3389/fpls.2016.00001)
Supplement: Supplementary file 6 [file DataSheet1.ZIP]

Archive with 52 entries (50 files):
- The raw files of MS/
- The raw files of MS/The raw files of iTRAQ.xls
- The raw files of MS/the raw files of MALDI-TOFTOF MS/
- The raw files of MS/the raw files of MALDI-TOFTOF MS/I13.mht
- The raw files of MS/the raw files of MALDI-TOFTOF MS/I14.mht
- The raw files of MS/the raw files of MALDI-TOFTOF MS/I15.mht
- The raw files of MS/the raw files of MALDI-TOFTOF MS/I16.mht
- The raw files of MS/the raw files of MALDI-TOFTOF MS/I17.mht
- The raw files of MS/the raw files of MALDI-TOFTOF MS/I18.mht
- The raw files of MS/the raw files of MALDI-TOFTOF MS/I19.mht
- The raw files of MS/the raw files of MALDI-TOFTOF MS/I20.mht
- The raw files of MS/the raw files of MALDI-TOFTOF MS/I21.mht
- The raw files of MS/the raw files of MALDI-TOFTOF MS/I22.mht
- The raw files of MS/the raw files of MALDI-TOFTOF MS/I23.mht
- The raw files of MS/the raw files of MALDI-TOFTOF MS/I24.mht
- The raw files of MS/the raw files of MALDI-TOFTOF MS/J13.mht
- The raw files of MS/the raw files of MALDI-TOFTOF MS/J14.mht
- The raw files of MS/the raw files of MALDI-TOFTOF MS/J15.mht
- The raw files of MS/the raw files of MALDI-TOFTOF MS/J16.mht
- The raw files of MS/the raw files of MALDI-TOFTOF MS/J17.mht
- The raw files of MS/the raw files of MALDI-TOFTOF MS/J18.mht
- The raw files of MS/the raw files of MALDI-TOFTOF MS/J19.mht
- The raw files of MS/the raw files of MALDI-TOFTOF MS/J20.mht
- The raw files of MS/the raw files of MALDI-TOFTOF MS/J21.mht
- The raw files of MS/the raw files of MALDI-TOFTOF MS/J22.mht
- The raw files of MS/the raw files of MALDI-TOFTOF MS/J23.mht
- The raw files of MS/the raw files of MALDI-TOFTOF MS/J24.mht
- The raw files of MS/the raw files of MALDI-TOFTOF MS/K13.mht
- The raw files of MS/the raw files of MALDI-TOFTOF MS/K14.mht
- The raw files of MS/the raw files of MALDI-TOFTOF MS/K15.mht
- The raw files of MS/the raw files of MALDI-TOFTOF MS/K16.mht
- The raw files of MS/the raw files of MALDI-TOFTOF MS/K17.mht
- The raw files of MS/the raw files of MALDI-TOFTOF MS/K18.mht
- The raw files of MS/the raw files of MALDI-TOFTOF MS/K19.mht
- The raw files of MS/the raw files of MALDI-TOFTOF MS/K20.mht
- The raw files of MS/the raw files of MALDI-TOFTOF MS/K21.mht
- The raw files of MS/the raw files of MALDI-TOFTOF MS/K23.mht
- The raw files of MS/the raw files of MALDI-TOFTOF MS/K24.mht
- The raw files of MS/the raw files of MALDI-TOFTOF MS/L13.mht
- The raw files of MS/the raw files of MALDI-TOFTOF MS/L14.mht
- The raw files of MS/the raw files of MALDI-TOFTOF MS/L15.mht
- The raw files of MS/the raw files of MALDI-TOFTOF MS/L16.mht
- The raw files of MS/the raw files of MALDI-TOFTOF MS/L17.mht
- The raw files of MS/the raw files of MALDI-TOFTOF MS/L18.mht
- The raw files of MS/the raw files of MALDI-TOFTOF MS/L19.mht
- The raw files of MS/the raw files of MALDI-TOFTOF MS/L20.mht
- The raw files of MS/the raw files of MALDI-TOFTOF MS/L21.mht
- The raw files of MS/the raw files of MALDI-TOFTOF MS/L22.mht
- The raw files of MS/the raw files of MALDI-TOFTOF MS/L23.mht
- The raw files of MS/the raw files of MALDI-TOFTOF MS/L24.mht
- The raw files of MS/the raw files of MALDI-TOFTOF MS/M13.mht
- The raw files of MS/the raw files of MALDI-TOFTOF MS/对应的号.txt
