# Supplementary material for: Proteomic Analyses Provide Novel Insights into Plant Growth and Ginsenoside Biosynthesis in Forest Cultivated Panax ginseng (F. Ginseng)
Source: Front Plant Sci. 2016 Jan 26;7:1. doi: 10.3389/fpls.2016.00001 (PMC4726751; doi:10.3389/fpls.2016.00001)
Supplement: Supplementary file 6 [file DataSheet1.ZIP › The raw files of MS/The raw files of iTRAQ.xls]

## Sheet: viridiplantae
上海舜百生物科技有限公司 itraq结果 ShangHai Showbio Biotech,Inc
客户姓名：麻锐		客户单位：长春中医药大学
标本来源：人参		数 据 库：viridiplantae
标本数量：4个		实验分组：4组（15、20、25、30）
序号	蛋白名称	序列号	蛋白分子量	得分	可信度	20/15	25/15	30/15
1	PR10-1 (Fragment) OS=Panax ginseng PE=2 SV=1	E9M219|E9M219_PANGI	18994.4	246.73	100	0.764575	0.685726	0.685394		实验分4组，15、20组、25组和30组 重点看可信度为60%以上的蛋白 比值：0.6-1.4之间为没有差异 <0.6或>1.4为有差异 差异结果仅供参考，须进行western blot验证
2	Ribonuclease-like storage protein OS=Panax ginseng PE=1 SV=2	P83618|RN28_PANGI	30925.1	189.8	100	1.03262	1.26623	1.07564
3	Pathogensis-related protein 10 OS=Panax ginseng GN=PR-10 PE=2 SV=1	D0VNY8|D0VNY8_PANGI	18918.2	151	100	1.02423	0.920876	1.03729
4	Ribonuclease 1 OS=Panax ginseng PE=1 SV=1	P80889|RNS1_PANGI	18142.9	94.81	99.9998	0.830252	0.95182	1.06323
5	ATP-dependent helicase, putative OS=Ricinus communis GN=RCOM_0855790 PE=4 SV=1	B9RUR3|B9RUR3_RICCO	147795	92.71	99.9997	1.17026	1.14496	1.23817
6	Mitochondrial NADH ubiquinone oxidoreductase 13kD-like subunit OS=Zea mays PE=4 SV=1	B6SJ79|B6SJ79_MAIZE	12831.9	84.05	99.9979	0.673361	0.847507	0.783198
7	NAC domain containing protein 24 OS=Arabidopsis halleri subsp. halleri PE=4 SV=1	I0J3G7|I0J3G7_ARAHH	80073.1	78.9723	99.9932	1.0441	1.02436	1.03889
8	Putative uncharacterized protein OS=Volvox carteri GN=VOLCADRAFT_108397 PE=4 SV=1	D8UJY1|D8UJY1_VOLCA	237804	76.8145	99.9888	1.43209	1.44768	1.52111
9	Uncharacterized protein OS=Capsella rubella GN=CARUB_v10025338mg PE=4 SV=1	R0G1H0|R0G1H0_9BRAS	50910.4	75.38	99.9844	1.11811	1.18762	1.00077
10	Diaminopimelate epimerase, chloroplastic OS=Oryza sativa subsp. japonica GN=DAPF PE=2 SV=1	Q2QNF7|DAPF_ORYSJ	40688	71.81	99.9644	0.847268	0.834352	0.860822
11	At5g37010 OS=Arabidopsis thaliana GN=At5g37010/k15o15_20 PE=2 SV=1	Q9FGV2|Q9FGV2_ARATH	75639	71.47	99.9615	0.832111	0.925609	1.37541
12	Putative uncharacterized protein OS=Selaginella moellendorffii GN=SELMODRAFT_428347 PE=4 SV=1	D8T2J6|D8T2J6_SELML	59548.2	70.63	99.9533	0.824618	0.999417	0.885536
13	Uncharacterized protein OS=Solanum lycopersicum GN=Solyc09g064790.2 PE=4 SV=1	K4CUA6|K4CUA6_SOLLC	40111.4	70.49	99.9518	1.48099	1.57209	1.53134
14	Predicted protein OS=Chlamydomonas reinhardtii GN=CHLREDRAFT_193520 PE=4 SV=1	A8JAY2|A8JAY2_CHLRE	434031	70.3523	99.9502	0.709809	0.673622	0.639902
15	Uncharacterized protein OS=Setaria italica GN=Si005184m.g PE=4 SV=1	K3XTC8|K3XTC8_SETIT	65833	69.88	99.9445	0.998305	0.920638	0.936412
16	Sec14p-like phosphatidylinositol transfer family protein OS=Arabidopsis thaliana GN=AT1G55690 PE=2 SV=1	F4I1W0|F4I1W0_ARATH	81732.1	69.8123	99.9436	0.993073	0.980422	1.01056
17	Major latex-like protein OS=Panax ginseng GN=mlp151 PE=2 SV=1	B5THI3|B5THI3_PANGI	19022	69.7	99.9421	1.19941	1.19717	1.12901
18	Uncharacterized protein OS=Capsella rubella GN=CARUB_v10015108mg PE=4 SV=1	R0G8M4|R0G8M4_9BRAS	58641.2	67.95	99.9134	1.00812	0.999806	1.0057
19	SWI/SNF class chromatin remodeling complex protein OS=Physcomitrella patens subsp. patens GN=CHR1520 PE=4 SV=1	tr|A9RSB9|A9RSB9_PHYPA	298321	67.91	99.9126	1.12849	1.10664	1.05915
20	Putative uncharacterized protein OS=Micromonas pusilla (strain CCMP1545) GN=MICPUCDRAFT_46427 PE=4 SV=1	C1MJ61|C1MJ61_MICPC	112137	67.29	99.8992	1.48536	1.34535	1.65168
21	Putative uncharacterized protein OS=Volvox carteri GN=VOLCADRAFT_96981 PE=4 SV=1	D8UBH2|D8UBH2_VOLCA	87255.4	66.55	99.8805	0.911455	0.889779	0.906275
22	OSJNBb0076A22.17 protein OS=Oryza sativa subsp. japonica GN=OSJNBb0076A22.17 PE=4 SV=1	Q7XV69|Q7XV69_ORYSJ	58242.8	66.1	99.8674	0.720244	0.732876	0.7566
23	Cytoplasmic dynein 2 heavy chain 1 OS=Chlamydomonas reinhardtii GN=DHC1B PE=1 SV=2	Q9SMH5|DYHC2_CHLRE	530631	65.43	99.8453	0.952785	0.919771	1.02473
24	O-linked n-acetylglucosamine transferase, ogt, putative OS=Ricinus communis GN=RCOM_1602530 PE=4 SV=1	B9R8W2|B9R8W2_RICCO	153399	65.2	99.8369	1.40141	1.45735	1.43047
25	Putative uncharacterized protein OS=Volvox carteri GN=VOLCADRAFT_89726 PE=4 SV=1	D8TSH0|D8TSH0_VOLCA	613538	64.48	99.8075	0.585891	0.526718	0.604758
26	Putative uncharacterized protein OS=Chlorella variabilis GN=CHLNCDRAFT_59057 PE=4 SV=1	E1ZQA8|E1ZQA8_CHLVA	84716.3	63.9823	99.7841	0.580544	0.664651	0.685904
27	Putative uncharacterized protein OS=Volvox carteri GN=VOLCADRAFT_95122 PE=4 SV=1	D8U6N4|D8U6N4_VOLCA	61216.1	62.32	99.6835	1.02046	0.906133	0.970868
28	Putative uncharacterized protein OS=Selaginella moellendorffii GN=SELMODRAFT_269295 PE=4 SV=1	D8SWD6|D8SWD6_SELML	243262	61.85	99.6473	0.590216	0.498046	0.599721
29	Predicted protein OS=Physcomitrella patens subsp. patens GN=PHYPADRAFT_149666 PE=4 SV=1	A9TS24|A9TS24_PHYPA	22048.3	61.8	99.6432	1.02658	1.20891	0.974598
30	Putative uncharacterized protein OS=Volvox carteri GN=VOLCADRAFT_116789 PE=4 SV=1	D8TPF4|D8TPF4_VOLCA	192333	61.7745	99.6411	0.89271	0.782621	0.85418
31	Putative uncharacterized protein OS=Volvox carteri GN=VOLCADRAFT_120333 PE=4 SV=1	D8TKM0|D8TKM0_VOLCA	304910	61.42	99.6106	1.3588	1.25233	1.17538
32	Uncharacterized protein OS=Oryza brachyantha GN=OB07G23210 PE=3 SV=1	J3MLN9|J3MLN9_ORYBR	57984.5	61.37	99.6061	1.90147	2.07481	2.01628
33	Ribulose bisphosphate carboxylase large chain (Fragment) OS=Eriogonum tomentosum GN=rbcL PE=3 SV=1	Q85ZK8|Q85ZK8_ERITO	57096.1	61.07	99.5779	0.877055	0.796992	0.878477
34	Putative uncharacterized protein OS=Vitis vinifera GN=VITISV_007443 PE=4 SV=1	A5BX68|A5BX68_VITVI	31696.3	60.07	99.4687	1.19385	0.732919	0.918323
35	Putative polyprotein OS=Oryza sativa subsp. japonica GN=OSJNBa0075A10.3 PE=4 SV=1	Q5W678|Q5W678_ORYSJ	125574	59.6	99.4079	0.874444	0.908113	0.861591
36	ATP binding protein, putative OS=Ricinus communis GN=RCOM_0685900 PE=4 SV=1	B9SLE3|B9SLE3_RICCO	72184.9	59.17	99.3463	1.87919	0.839629	0.849839
37	Putative uncharacterized protein OS=Chlorella variabilis GN=CHLNCDRAFT_135008 PE=4 SV=1	E1ZHC3|E1ZHC3_CHLVA	302006	59.15	99.3433	1.16924	1.25018	1.20493
38	Predicted protein OS=Chlamydomonas reinhardtii GN=CHLREDRAFT_174653 PE=4 SV=1	A8J1Y7|A8J1Y7_CHLRE	140854	58.96	99.3139	1.29286	1.44851	1.27106
39	DNA ligase (Fragment) OS=Chlorella variabilis GN=CHLNCDRAFT_28217 PE=3 SV=1	E1ZSH7|E1ZSH7_CHLVA	81693.8	58.8723	99.2999	1.30924	0.980248	1.22221
40	Retrotransposon protein, putative, unclassified OS=Oryza sativa subsp. japonica GN=LOC_Os03g05850 PE=4 SV=1	Q10RM4|Q10RM4_ORYSJ	171237	58.8123	99.2902	0.955894	0.972953	0.907027
41	Phosphatidylinositol 3-kinase OS=Medicago truncatula GN=pi3k PE=2 SV=1	Q8GUA6|Q8GUA6_MEDTR	99642.6	58.7423	99.2786	1.6212	1.52946	1.71625
42	Putative uncharacterized protein OS=Oryza sativa subsp. japonica GN=OsJ_36793 PE=4 SV=1	A3CJ83|A3CJ83_ORYSJ	84865.4	58.7	99.2716	1.75118	1.86902	1.94717
43	Glutamate receptor OS=Populus trichocarpa GN=POPTR_0005s27520g PE=3 SV=2	B9H5K3|B9H5K3_POPTR	112397	58.14	99.1713	0.475231	0.407099	0.516957
44	Predicted protein OS=Chlamydomonas reinhardtii GN=CHLREDRAFT_191191 PE=4 SV=1	A8IZH4|A8IZH4_CHLRE	72803.5	57.91	99.1263	1.3382	1.4031	1.25008
45	E3 ubiquitin-protein ligase UPL2 OS=Arabidopsis thaliana GN=UPL2 PE=1 SV=3	Q8H0T4|UPL2_ARATH	425268	57.68	99.0787	0.653652	0.603588	0.650592
46	Putative uncharacterized protein OS=Vitis vinifera GN=VITISV_013765 PE=4 SV=1	A5AH96|A5AH96_VITVI	71784.7	57.56	99.0529	0.872596	0.803323	0.888512
47	HTH-type transcriptional regulator ptxR, putative (Fragment) OS=Ricinus communis GN=RCOM_1837170 PE=4 SV=1	B9TER2|B9TER2_RICCO	31016.7	57.1	98.9471	1.96758	1.00293	0.984877
48	Putative uncharacterized protein Sb04g009390 OS=Sorghum bicolor GN=Sb04g009390 PE=4 SV=1	C5XZG8|C5XZG8_SORBI	46034.3	57.09	98.9447	0.988015	1.34909	1.35162
49	Putative uncharacterized protein Sb01g023040 OS=Sorghum bicolor GN=Sb01g023040 PE=4 SV=1	C5WMC7|C5WMC7_SORBI	122462	57	98.9226	0.794771	0.802125	0.831943
50	Uncharacterized protein (Fragment) OS=Oryza glaberrima PE=4 SV=1	I1PYL4|I1PYL4_ORYGL	125918	56.9467	98.9093	0.89051	0.927231	0.93502
51	Voltage-gated Ca2+ channel, alpha subunit OS=Chlamydomonas reinhardtii GN=CAV8 PE=1 SV=1	A8IVU6|A8IVU6_CHLRE	488313	56.7845	98.8678	0.553536	0.715862	0.622203
52	Predicted protein OS=Physcomitrella patens subsp. patens GN=PHYPADRAFT_85498 PE=4 SV=1	A9SY06|A9SY06_PHYPA	406725	56.63	98.8268	1.17172	1.23837	1.08558
53	Predicted protein (Fragment) OS=Chlamydomonas reinhardtii GN=CHLREDRAFT_167729 PE=4 SV=1	A8I642|A8I642_CHLRE	195426	56.55	98.805	0.639484	0.834096	0.725547
54	Predicted protein OS=Hordeum vulgare var. distichum PE=2 SV=1	F2EI36|F2EI36_HORVD	49418.8	56.5	98.7911	0.488478	0.404813	0.214581
55	Putative uncharacterized protein OS=Vitis vinifera GN=VITISV_037609 PE=4 SV=1	A5BD78|A5BD78_VITVI	210701	56.0545	98.6605	1.13391	1.52876	1.20202
56	Predicted protein OS=Micromonas sp. (strain RCC299 / NOUM17) GN=MICPUN_57944 PE=4 SV=1	C1E482|C1E482_MICSR	92274.7	55.8	98.5797	0.732577	0.419292	0.716466
57	Uncharacterized protein OS=Populus trichocarpa GN=POPTR_0005s17670g PE=4 SV=1	B9H6X4|B9H6X4_POPTR	90016.4	55.64	98.5264	0.504204	0.518292	0.523214
58	Uncharacterized protein (Fragment) OS=Oryza glaberrima PE=4 SV=1	I1QKN1|I1QKN1_ORYGL	122740	55.2923	98.4036	0.566161	0.489014	0.55595
59	Legumin-like protein OS=Zea mays PE=2 SV=1	B6TFX9|B6TFX9_MAIZE	41357	55.28	98.399	1.10096	1.06803	0.969695
60	Predicted protein OS=Hordeum vulgare var. distichum PE=2 SV=1	F2EEF9|F2EEF9_HORVD	26155.7	54.97	98.2806	0.643886	0.563082	0.573991
61	Cation/H(+) antiporter 27 OS=Arabidopsis thaliana GN=CHX27 PE=2 SV=2	Q9M007|CHX27_ARATH	91977.7	54.55	98.106	1.08502	0.957912	0.536876
62	Predicted protein OS=Micromonas pusilla (strain CCMP1545) GN=MICPUCDRAFT_50947 PE=4 SV=1	C1N0A5|C1N0A5_MICPC	130565	54.2823	97.9856	0.762681	0.721152	0.854365
63	50S ribosomal protein L18 OS=Aegilops tauschii GN=F775_29748 PE=4 SV=1	M8CG74|M8CG74_AEGTA	14696.5	54.19	97.9423	1.24977	1.21339	1.34047
64	Uncharacterized protein OS=Glycine max PE=4 SV=1	K7MZ42|K7MZ42_SOYBN	190129	54.17	97.9328	1.10185	1.08271	0.972877
65	Dof1 OS=Pinus pinaster PE=2 SV=1	T2B6N6|T2B6N6_PINPS	45403.4	54.16	97.928	1.01475	0.997711	1.0285
66	Putative uncharacterized protein OS=Vitis vinifera GN=VITISV_019786 PE=4 SV=1	A5APM4|A5APM4_VITVI	71189	54.12	97.9089	0.52241	0.330767	0.414653
67	Putative uncharacterized protein (Fragment) OS=Ricinus communis GN=RCOM_1995920 PE=4 SV=1	B9TKY0|B9TKY0_RICCO	37713.7	54.06	97.8798	1.02987	0.99037	0.991402
68	Uncharacterized protein OS=Brachypodium distachyon GN=BRADI1G66317 PE=3 SV=1	I1H6V3|I1H6V3_BRADI	134519	54.0323	97.8662	0.878767	0.83488	0.826744
69	Putative uncharacterized protein OS=Zea mays PE=2 SV=1	B6U2N7|B6U2N7_MAIZE	23312.2	53.91	97.8053	0.713955	0.668193	0.750617
70	Predicted protein (Fragment) OS=Physcomitrella patens subsp. patens GN=PHYPADRAFT_43146 PE=4 SV=1	A9RZR1|A9RZR1_PHYPA	43763.3	53.8	97.749	1.01704	1.01419	1.05305
71	Putative uncharacterized protein OS=Vitis vinifera GN=VITISV_016285 PE=4 SV=1	A5B921|A5B921_VITVI	273022	53.4323	97.5501	1.1624	1.13102	1.12059
72	Uncharacterized protein OS=Hordeum vulgare var. distichum PE=4 SV=1	M0X1P8|M0X1P8_HORVD	44030.9	53.38	97.5204	1.1968	1.20723	1.1878
73	Predicted protein OS=Micromonas sp. (strain RCC299 / NOUM17) GN=MICPUN_104126 PE=3 SV=1	C1EH81|C1EH81_MICSR	119773	53.15	97.3855	1.10008	1.08774	1.01532
74	Uncharacterized protein OS=Glycine max PE=4 SV=1	K7KY44|K7KY44_SOYBN	85231.3	53.08	97.3431	0.705425	0.588028	0.692007
75	Putative uncharacterized protein Sb06g002100 OS=Sorghum bicolor GN=Sb06g002100 PE=4 SV=1	C5YCN8|C5YCN8_SORBI	59707.2	53.04	97.3185	0.893473	0.90779	0.886776
76	Uncharacterized protein OS=Oryza brachyantha GN=OB12G15720 PE=4 SV=1	J3NC64|J3NC64_ORYBR	160203	52.91	97.237	0.871734	0.878236	0.846954
77	Putative uncharacterized protein Sb02g011350 OS=Sorghum bicolor GN=Sb02g011350 PE=4 SV=1	C5X5U5|C5X5U5_SORBI	74658.4	52.8	97.1661	0.435474	0.501656	0.486726
78	Putative uncharacterized protein OS=Arabidopsis lyrata subsp. lyrata GN=ARALYDRAFT_482113 PE=4 SV=1	D7LEA5|D7LEA5_ARALL	79801.5	52.7323	97.1216	1.12887	1.09441	1.08177
79	Uncharacterized protein OS=Triticum urartu GN=TRIUR3_34665 PE=4 SV=1	M8ABJ8|M8ABJ8_TRIUA	61337.6	52.7	97.1001	1.34135	1.2422	1.25492
80	Zinc knuckle family protein OS=Solanum tuberosum GN=STB1_54t00006 PE=4 SV=2	Q60D42|Q60D42_SOLTU	43243.7	52.68	97.0867	1.00275	1.05821	1.11592
81	Membrane protein OS=Micromonas pusilla (strain CCMP1545) GN=MICPUCDRAFT_58097 PE=4 SV=1	C1MTJ7|C1MTJ7_MICPC	276481	52.4545	96.9314	1.31456	1.33316	1.17588
82	Predicted protein OS=Arabidopsis lyrata subsp. lyrata GN=ARALYDRAFT_668680 PE=4 SV=1	D7LLD1|D7LLD1_ARALL	93764.9	52.16	96.7162	1.21621	1.31738	1.21653
83	Predicted protein (Fragment) OS=Chlamydomonas reinhardtii GN=CHLREDRAFT_179223 PE=4 SV=1	A8JER7|A8JER7_CHLRE	50140.5	52.15	96.7086	1.58009	1.47147	1.36895
84	Plasma membrane H+ ATPase OS=Lupinus albus GN=LHA1 PE=2 SV=1	Q4VCM0|Q4VCM0_LUPAL	116995	52.1	96.6705	0.933713	0.997124	0.997362
85	Putative uncharacterized protein OS=Picea sitchensis PE=2 SV=1	A9NWM1|A9NWM1_PICSI	81495.7	52.08	96.6551	0.851679	0.645592	0.753003
86	E2F transcription factor;1 OS=Physcomitrella patens subsp. patens GN=E2F;1 PE=2 SV=1	G1UDF7|G1UDF7_PHYPA	47921.4	51.96	96.5614	1.60638	0.729582	0.678555
87	Ribonuclease T2 family protein OS=Arabidopsis lyrata subsp. lyrata GN=ARALYDRAFT_312421 PE=3 SV=1	D7KBI1|D7KBI1_ARALL	28988.7	51.84	96.4651	0.990804	1.01292	1.09648
88	Uncharacterized protein OS=Genlisea aurea GN=M569_09095 PE=4 SV=1	S8CFI1|S8CFI1_9LAMI	50042.9	51.77	96.4076	0.999349	0.94912	0.981963
89	Uncharacterized protein OS=Oryza glaberrima PE=4 SV=1	I1QBK2|I1QBK2_ORYGL	34471.5	51.64	96.2985	0.965048	0.9356	1.00514
90	Uncharacterized protein OS=Zea mays PE=2 SV=1	C0PKL5|C0PKL5_MAIZE	32097.9	51.54	96.2123	0.712682	0.659189	0.78174
91	Putative uncharacterized protein OS=Chlorella variabilis GN=CHLNCDRAFT_58861 PE=4 SV=1	E1ZP78|E1ZP78_CHLVA	60660.2	51.41	96.0972	1.22987	1.20349	1.18839
92	Uncharacterized protein (Fragment) OS=Triticum urartu PE=4 SV=1	T1MRF1|T1MRF1_TRIUA	19602.6	51.36	96.052	0.693248	0.65359	0.687597
93	Uncharacterized protein OS=Glycine max PE=4 SV=1	K7KFV1|K7KFV1_SOYBN	104961	44.0445	78.7218	1.12741	0.954457	0.937017
94	Putative uncharacterized protein OS=Selaginella moellendorffii GN=SELMODRAFT_266974 PE=4 SV=1	D8R5G8|D8R5G8_SELML	21048	51.0845	95.7934	0.932839	0.937376	0.882864
95	Predicted protein OS=Physcomitrella patens subsp. patens GN=PHYPADRAFT_163016 PE=4 SV=1	A9S5Z5|A9S5Z5_PHYPA	37226.1	50.89	95.6007	1.69177	1.70322	1.68018
96	Uncharacterized protein OS=Musa acuminata subsp. malaccensis PE=4 SV=1	M0TC15|M0TC15_MUSAM	54788.3	50.89	95.6007	0.813347	0.886726	0.969153
97	Putative uncharacterized protein OS=Oryza sativa subsp. indica GN=OsI_15435 PE=2 SV=1	B8ASH1|B8ASH1_ORYSI	52763.9	50.74	95.4461	0.74036	0.726952	0.752252
98	Uncharacterized protein OS=Oryza glaberrima PE=4 SV=1	I1NUU3|I1NUU3_ORYGL	45831.2	50.56	95.2534	0.602897	0.403074	0.624354
99	Uncharacterized protein OS=Hordeum vulgare var. distichum PE=4 SV=1	M0UFS8|M0UFS8_HORVD	51357.6	50.43	95.1092	0.99377	0.999261	0.986985
100	Probably inactive leucine-rich repeat receptor-like protein kinase OS=Medicago truncatula GN=MTR_5g047340 PE=4 SV=1	G7JY72|G7JY72_MEDTR	63452.3	50.41	95.0866	1.51475	1.3872	1.30611
101	Predicted protein OS=Micromonas pusilla (strain CCMP1545) GN=WEE1 PE=4 SV=1	C1N9T4|C1N9T4_MICPC	84004.8	50.35	95.0183	1.27228	1.38394	1.48666
102	Uncharacterized protein OS=Glycine max PE=4 SV=1	I1LRQ4|I1LRQ4_SOYBN	119669	50.3223	94.9863	1.24122	1.25288	1.36238
103	Predicted protein OS=Arabidopsis lyrata subsp. lyrata GN=ARALYDRAFT_681965 PE=4 SV=1	D7KEX0|D7KEX0_ARALL	25663.7	50.32	94.9837	0.52973	0.508932	0.549577
104	Phytochrome kinase substrate-related family protein OS=Populus trichocarpa GN=POPTR_0015s07390g PE=4 SV=1	B9N4C0|B9N4C0_POPTR	57583.2	50.32	94.9837	0.872725	0.763905	0.91346
105	Phosphofructokinase, putative OS=Ricinus communis GN=RCOM_0880730 PE=4 SV=1	B9SGA6|B9SGA6_RICCO	68575.6	50.32	94.9837	0.838953	0.771516	0.824618
106	Uncharacterized protein OS=Zea mays GN=ZEAMMB73_442163 PE=4 SV=1	K7UYL7|K7UYL7_MAIZE	18006.2	50.14	94.7715	1.33896	1.39807	1.34995
107	Uncharacterized protein OS=Solanum tuberosum GN=PGSC0003DMG400001715 PE=4 SV=1	M0ZN85|M0ZN85_SOLTU	44992.6	50.07	94.6865	0.594565	0.707357	0.598776
108	Galactose-1-phosphate uridylyltransferase OS=Ricinus communis GN=RCOM_1121710 PE=3 SV=1	B9SHG4|B9SHG4_RICCO	42218	50.04	94.6497	0.450944	0.446244	0.436623
109	Uncharacterized protein OS=Prunus persica GN=PRUPE_ppa000812mg PE=4 SV=1	M5XA02|M5XA02_PRUPE	121750	50.02	94.625	1.64946	1.91917	1.6025
110	Putative uncharacterized protein Sb01g034480 OS=Sorghum bicolor GN=Sb01g034480 PE=4 SV=1	C5WYR0|C5WYR0_SORBI	80837	49.95	94.5376	1.21324	1.31503	1.33272
111	Predicted protein OS=Micromonas pusilla (strain CCMP1545) GN=MICPUCDRAFT_50818 PE=4 SV=1	C1MJ56|C1MJ56_MICPC	575836	49.74	94.267	1.2467	1.24138	1.24458
112	Putative uncharacterized protein OS=Volvox carteri GN=VOLCADRAFT_97751 PE=4 SV=1	D8UDJ6|D8UDJ6_VOLCA	187123	49.7223	94.2436	1.22791	1.40547	1.18475
113	Putative uncharacterized protein OS=Volvox carteri GN=VOLCADRAFT_96555 PE=4 SV=1	D8UAE7|D8UAE7_VOLCA	122621	49.6223	94.1095	1.10638	1.0522	1.09483
114	Uncharacterized protein OS=Glycine max PE=4 SV=1	I1KC63|I1KC63_SOYBN	57158	49.62	94.1064	0.995345	1.06054	1.01424
115	Mitochondrial glycerol-3-phosphate dehydrogenase OS=Dunaliella salina PE=2 SV=1	Q06B39|Q06B39_DUNSA	78559.2	49.56	94.0244	0.849038	0.956283	0.948299
116	Putative uncharacterized protein Sb05g006045 (Fragment) OS=Sorghum bicolor GN=Sb05g006045 PE=4 SV=1	C5Y6T0|C5Y6T0_SORBI	95332.1	49.56	94.0244	1.22736	1.06465	1.14017
117	Putative uncharacterized protein OS=Chlorella variabilis GN=CHLNCDRAFT_31142 PE=4 SV=1	E1ZEV1|E1ZEV1_CHLVA	22700.7	49.56	94.0244	1.57625	1.68434	1.62352
118	Aspartate semialdehyde dehydrogenase, putative OS=Ricinus communis GN=RCOM_1503240 PE=4 SV=1	B9RA56|B9RA56_RICCO	27786.2	49.44	93.857	0.846345	0.792599	0.796876
119	Uncharacterized protein OS=Setaria italica GN=Si006114m.g PE=3 SV=1	K3XW06|K3XW06_SETIT	63989.6	49.36	93.7428	0.734908	0.697556	0.714993
120	Putative uncharacterized protein Sb10g007720 OS=Sorghum bicolor GN=Sb10g007720 PE=4 SV=1	C5Z6Y5|C5Z6Y5_SORBI	18597.7	49.19	93.493	0.633125	0.66856	0.701476
121	Uncharacterized protein OS=Brassica rapa subsp. pekinensis GN=Bra013797 PE=4 SV=1	M4DBD7|M4DBD7_BRARP	29616.9	49.17	93.463	1.20192	1.39067	1.27543
122	Predicted protein OS=Micromonas pusilla (strain CCMP1545) GN=MICPUCDRAFT_38538 PE=4 SV=1	C1MNJ5|C1MNJ5_MICPC	86089.9	48.75	92.7992	0	0	0
123	Uncharacterized protein OS=Setaria italica GN=Si021702m.g PE=4 SV=1	K3Z584|K3Z584_SETIT	65376.1	48.74	92.7826	0.75173	0.837604	0.758107
124	ATP-dependent helicase, putative OS=Medicago truncatula GN=MTR_1g050800 PE=4 SV=1	G7I7W3|G7I7W3_MEDTR	224115	48.72	92.7493	0.919697	0.923086	0.848651
125	Transcription initiation factor, putative OS=Ricinus communis GN=RCOM_0732980 PE=4 SV=1	B9S3E1|B9S3E1_RICCO	112670	48.71	92.7326	1.30641	1.4777	1.46929
126	Predicted protein OS=Hordeum vulgare var. distichum PE=2 SV=1	F2DXP2|F2DXP2_HORVD	42984.8	48.6	92.5461	0.775571	0.780087	0.757671
127	Predicted protein OS=Micromonas pusilla (strain CCMP1545) GN=MICPUCDRAFT_58248 PE=4 SV=1	C1MRV5|C1MRV5_MICPC	14603.3	48.52	92.4076	1.00608	1.05297	1.02935
128	Predicted protein OS=Hordeum vulgare var. distichum PE=2 SV=1	F2DKH8|F2DKH8_HORVD	61941.9	48.5	92.3725	1.41811	1.19405	1.37705
129	Serine/threonine-protein kinase OS=Setaria italica GN=Si028902m.g PE=3 SV=1	K3ZQM2|K3ZQM2_SETIT	104139	48.39	92.1769	1.11476	1.23379	1.06939
130	Putative uncharacterized protein OSJNBa0073J19.34 OS=Oryza sativa subsp. japonica GN=OSJNBa0073J19.34 PE=4 SV=1	Q6YX27|Q6YX27_ORYSJ	18872.6	48.33	92.068	1.08179	0.98027	0.943505
131	Putative uncharacterized protein OS=Arabidopsis lyrata subsp. lyrata GN=ARALYDRAFT_338119 PE=4 SV=1	D7KUN7|D7KUN7_ARALL	130545	48.3223	92.0539	1.00752	0.978013	0.949464
132	Response regulator of potential two component system OS=Chlamydomonas reinhardtii GN=CHLREDRAFT_166515 PE=4 SV=1	A8I9L6|A8I9L6_CHLRE	64223.6	48.29	91.9946	1.21324	1.31503	1.33272
133	Putative uncharacterized protein (Fragment) OS=Selaginella moellendorffii GN=SELMODRAFT_109399 PE=4 SV=1	D8S5R4|D8S5R4_SELML	42267.4	48.27	91.9577	0.573718	0.611617	0.531085
134	Predicted protein OS=Hordeum vulgare var. distichum PE=2 SV=1	F2DJ79|F2DJ79_HORVD	38044.8	48.1	91.6366	0.594565	0.707357	0.598776
135	Uncharacterized protein OS=Oryza glaberrima PE=4 SV=1	I1PU71|I1PU71_ORYGL	15573.3	48.09	91.6174	0.612468	0.59866	0.691249
136	Putative uncharacterized protein OS=Oryza sativa subsp. indica GN=OsI_10450 PE=2 SV=1	A2XDQ4|A2XDQ4_ORYSI	52198.7	48.05	91.5398	0.871146	0.826265	0.854856
137	Putative uncharacterized protein OS=Selaginella moellendorffii GN=SELMODRAFT_78184 PE=4 SV=1	D8QWA1|D8QWA1_SELML	23879	48.02	91.4812	1.35518	1.44203	1.24219
138	Putative uncharacterized protein OS=Vitis vinifera GN=VITISV_027992 PE=3 SV=1	A5B364|A5B364_VITVI	37279	47.97	91.3825	0.68693	0.674835	0.638233
139	Uncharacterized protein OS=Brassica rapa subsp. pekinensis GN=Bra013774 PE=3 SV=1	M4DBB4|M4DBB4_BRARP	110767	47.83	91.1002	0.811011	0.872627	0.782635
140	Putative uncharacterized protein OS=Volvox carteri GN=VOLCADRAFT_116364 PE=4 SV=1	D8TLM2|D8TLM2_VOLCA	92856	47.81	91.0591	1.03008	1.07	1.07394
141	Uncharacterized protein OS=Physcomitrella patens subsp. patens GN=PHYPADRAFT_182782 PE=4 SV=1	A9S9S2|A9S9S2_PHYPA	36031.5	47.75	90.9347	0	0	0
142	Uncharacterized protein OS=Solanum tuberosum GN=PGSC0003DMG400014755 PE=3 SV=1	M1B6I8|M1B6I8_SOLTU	64228.3	47.74	90.9138	0	0	0
143	Putative uncharacterized protein OS=Vitis vinifera GN=VIT_08s0007g07340 PE=4 SV=1	D7TI71|D7TI71_VITVI	28464.4	47.63	90.6808	1.58461	1.62288	1.49893
144	Uncharacterized protein OS=Brachypodium distachyon GN=BRADI2G42540 PE=4 SV=1	I1HP30|I1HP30_BRADI	81368	47.59	90.5945	0.830838	0.680556	0.740656
145	Predicted protein OS=Chlamydomonas reinhardtii GN=CHLREDRAFT_173470 PE=4 SV=1	A8IYS7|A8IYS7_CHLRE	59858.7	47.57	90.5511	1.17577	1.35166	1.52595
146	Uncharacterized protein OS=Solanum tuberosum GN=PGSC0003DMG402010355 PE=4 SV=1	M1ANS2|M1ANS2_SOLTU	34431.2	47.51	90.4197	0.642296	0.613014	0.632913
147	RpoA (Fragment) OS=Hypericum kalmianum GN=rpoA PE=4 SV=1	K4KIF8|K4KIF8_9ROSI	46148.6	47.44	90.264	1.07073	1.11051	1.21182
148	Uncharacterized protein OS=Oryza brachyantha GN=OB03G46350 PE=4 SV=1	J3LUA9|J3LUA9_ORYBR	89728.2	47.35	90.0601	0.19272	0.269128	0.213182
149	Stress-induced receptor-like kinase OS=Glycine max GN=SIK1 PE=2 SV=1	B2ZHZ5|B2ZHZ5_SOYBN	89050.8	47.34	90.0372	2.145	1.15746	1.10584
150	Putative uncharacterized protein B1077E08.16 OS=Oryza sativa subsp. japonica GN=B1077E08.16 PE=4 SV=1	Q5Z5M6|Q5Z5M6_ORYSJ	14441.3	47.34	90.0372	0.750805	0.718361	0.762889
151	Uncharacterized protein (Fragment) OS=Triticum urartu PE=4 SV=1	T1N901|T1N901_TRIUA	34899.5	47.2923	89.9271	0.623754	0.568853	0.626451
152	Uncharacterized protein OS=Amborella trichopoda GN=AMTR_s00031p00195820 PE=4 SV=1	U5D2D5|U5D2D5_AMBTC	14251.3	47.28	89.8986	1.02664	1.00785	1.07771
153	Predicted protein OS=Chlamydomonas reinhardtii GN=CHLREDRAFT_130920 PE=4 SV=1	A8J4I9|A8J4I9_CHLRE	31175.1	47.25	89.8286	1.145	1.15746	1.10584
154	Putative uncharacterized protein OS=Chlorella variabilis GN=CHLNCDRAFT_133695 PE=4 SV=1	E1Z3L3|E1Z3L3_CHLVA	114042	47.18	89.6633	0.384885	0.303916	0.359075
155	Predicted protein OS=Micromonas sp. (strain RCC299 / NOUM17) GN=MICPUN_63530 PE=4 SV=1	C1EG68|C1EG68_MICSR	131344	47.1323	89.5491	1.54674	1.79127	1.4962
156	Putative uncharacterized protein B1114B07.29 OS=Oryza sativa subsp. japonica GN=B1114B07.29 PE=4 SV=1	Q8S1A6|Q8S1A6_ORYSJ	71479.9	47.13	89.5436	0.573718	0.611617	0.531085
157	Predicted protein OS=Hordeum vulgare var. distichum PE=2 SV=1	F2DAB8|F2DAB8_HORVD	97528.2	42.5123	69.7201	0	0	0
158	Putative uncharacterized protein Sb10g019620 OS=Sorghum bicolor GN=Sb10g019620 PE=4 SV=1	C5Z356|C5Z356_SORBI	110800	47.05	89.3492	0.719958	0.727137	0.838523
159	Expressed protein OS=Chlorella variabilis GN=CHLNCDRAFT_135368 PE=4 SV=1	E1ZI29|E1ZI29_CHLVA	65821.4	47.03	89.3001	0.466809	0.48776	0.52953
160	Uncharacterized protein OS=Setaria italica GN=Si034498m.g PE=4 SV=1	K4A6J3|K4A6J3_SETIT	87690.7	46.91	89.0003	0.645928	0.604437	0.564317
161	Putative uncharacterized protein OS=Volvox carteri GN=VOLCADRAFT_103990 PE=4 SV=1	D8TQI6|D8TQI6_VOLCA	168752	46.9023	88.9807	0.894412	0.89577	0.944167
162	DNA-directed RNA polymerase (Fragment) OS=Heliosperma oliverae GN=rpb2 PE=3 SV=1	D2D1P2|D2D1P2_9CARY	30579.8	46.8623	88.8787	1.27971	1.40465	1.56356
163	Uncharacterized protein OS=Coccomyxa subellipsoidea C-169 GN=COCSUDRAFT_49334 PE=4 SV=1	I0YIK5|I0YIK5_9CHLO	113766	46.85	88.8473	0.903225	0.796742	0.895755
164	Calcium dependent protein kinase 17 OS=Selaginella moellendorffii GN=CPK17-2_2 PE=4 SV=1	D8S806|D8S806_SELML	69959.8	46.84	88.8216	0.877478	0.859051	1.02434
165	Homeodomain-containing transcription factor FWA OS=Turritis glabra GN=FWA PE=2 SV=1	B5BQ03|B5BQ03_TURGL	84923.9	46.82	88.77	0.767486	0.845273	0.713968
166	CBL-interacting serine/threonine-protein kinase, putative OS=Ricinus communis GN=RCOM_0485090 PE=4 SV=1	B9T407|B9T407_RICCO	60652.2	46.8	88.7181	0.637141	0.672879	0.703448
167	Uncharacterized protein OS=Oryza glaberrima PE=3 SV=1	I1PV28|I1PV28_ORYGL	58724.2	46.74	88.5612	1.01109	0.919907	0.979347
168	Uncharacterized protein OS=Capsella rubella GN=CARUB_v10008364mg PE=4 SV=1	R0IM72|R0IM72_9BRAS	91118.4	46.72	88.5084	0.705682	0.702049	0.749273
169	Putative uncharacterized protein OS=Volvox carteri GN=VOLCADRAFT_92929 PE=4 SV=1	D8U0U5|D8U0U5_VOLCA	33854.7	46.7	88.4554	0.954504	1.04062	1.03794
170	Putative uncharacterized protein Sb05g005410 OS=Sorghum bicolor GN=Sb05g005410 PE=4 SV=1	C5Y682|C5Y682_SORBI	51166.6	46.69	88.4287	0.661921	0.510544	0.686684
171	Paramyosin-like OS=Oryza sativa subsp. japonica GN=OJ1538_H05.12 PE=4 SV=1	Q6ETC3|Q6ETC3_ORYSJ	34093.8	46.63	88.2678	0.897943	0.84942	0.841293
172	Putative uncharacterized protein OS=Chlorella variabilis GN=CHLNCDRAFT_144767 PE=4 SV=1	E1ZCZ1|E1ZCZ1_CHLVA	28672.5	46.62	88.2407	1.07867	1.35543	1.03779
173	Putative transposase OS=Oryza sativa subsp. japonica GN=OSJNBa0020E23.5 PE=4 SV=1	Q8S819|Q8S819_ORYSJ	123302	46.61	88.2136	1.05835	1.12652	1.01779
174	AP2/EREBP-like protein OS=Hordeum vulgare var. distichum PE=4 SV=1	F8SLT5|F8SLT5_HORVD	26938	46.61	88.2136	0.84437	0.969942	0.86111
175	Uncharacterized protein OS=Solanum tuberosum GN=PGSC0003DMG400008160 PE=4 SV=1	M1AEK3|M1AEK3_SOLTU	57872.7	46.57	88.1046	1.9087	1.88511	1.74672
176	Putative uncharacterized protein OS=Oryza sativa subsp. japonica GN=LOC_Os10g10310 PE=4 SV=1	Q33AG0|Q33AG0_ORYSJ	12904.6	46.5323	88.0007	0.775235	0.73597	0.763979
177	UDP-glycosyltransferase 1 OS=Linum usitatissimum GN=UGT97B2 PE=4 SV=1	I2BHE8|I2BHE8_LINUS	57787.1	46.47	87.8275	0.963796	0.888539	1.04019
178	Uncharacterized protein OS=Oryza glaberrima PE=3 SV=1	I1Q2H2|I1Q2H2_ORYGL	59781.5	46.39	87.6012	1.33408	1.22527	1.28616
179	Heavy metal transport/detoxification domain-containing protein OS=Arabidopsis thaliana GN=AT5G60800 PE=2 SV=1	F4K0H3|F4K0H3_ARATH	42642.1	46.36	87.5152	0.656604	0.720965	0.69099
180	Acyl-ACP thioesterase (Fragment) OS=Ulmus americana GN=Ua-FatB1 PE=2 SV=1	O24420|O24420_ULMAM	46023.3	46.29	87.3124	1.12445	1.07259	1.10632
181	Retrovirus-related Pol polyprotein from transposon TNT 1-94 OS=Aegilops tauschii GN=F775_02233 PE=4 SV=1	M8AL32|M8AL32_AEGTA	133320	46.28	87.2831	1.13505	1.24723	1.13351
182	Predicted protein OS=Micromonas pusilla (strain CCMP1545) GN=MICPUCDRAFT_41349 PE=4 SV=1	C1MZN5|C1MZN5_MICPC	185763	46.25	87.195	0.812413	0.854167	0.736462
183	Predicted protein (Fragment) OS=Ostreococcus lucimarinus (strain CCE9901) GN=OSTLU_432 PE=4 SV=1	A4RZC5|A4RZC5_OSTLU	98005.8	46.2123	87.0832	1.0224	1.116	1.09519
184	Predicted protein OS=Micromonas pusilla (strain CCMP1545) GN=MICPUCDRAFT_50066 PE=4 SV=1	C1MH65|C1MH65_MICPC	86921.5	46.19	87.0168	1.50891	1.50603	1.52283
185	WD40 repeat-like protein OS=Coccomyxa subellipsoidea C-169 GN=COCSUDRAFT_46593 PE=4 SV=1	I0Z3A3|I0Z3A3_9CHLO	82598.5	46.17	86.9569	0.60638	0.729582	0.678555
186	Molybdopterin cofactor synthesis protein A, putative OS=Ricinus communis GN=RCOM_1931330 PE=4 SV=1	B9TDH5|B9TDH5_RICCO	54185.7	46.13	86.8362	0.612135	0.72082	0.681297
187	APETALA3-like MADS box protein OS=Crocus sativus PE=2 SV=1	Q4KPI7|Q4KPI7_CROSA	28763.5	46.05	86.5915	1.63901	1.47191	1.46495
188	Putative uncharacterized protein OS=Chlorella variabilis GN=CHLNCDRAFT_141375 PE=4 SV=1	E1ZSR5|E1ZSR5_CHLVA	60378.6	46.02	86.4985	1.09243	1.22711	1.16244
189	Uncharacterized protein OS=Populus trichocarpa GN=POPTR_0013s08840g PE=4 SV=1	U5FV98|U5FV98_POPTR	61467.2	46	86.4362	0.566226	0.480921	0.55852
190	Uncharacterized protein OS=Triticum urartu GN=TRIUR3_08003 PE=4 SV=1	M7YL19|M7YL19_TRIUA	7749.9	45.94	86.2475	1.31999	1.47648	1.5327
191	Putative uncharacterized protein Sb0013s006040 OS=Sorghum bicolor GN=Sb0013s006040 PE=4 SV=1	C6JRX0|C6JRX0_SORBI	124955	45.92	86.184	1.20578	1.1348	1.04178
192	WGS project CAID00000000 data, contig chromosome 17 (Fragment) OS=Ostreococcus tauri GN=Ot17g00270 PE=4 SV=1	Q00TR2|Q00TR2_OSTTA	51996.7	45.85	85.9596	2.57378	2.50455	3.04883
193	Uncharacterized protein OS=Aegilops tauschii GN=F775_15690 PE=4 SV=1	M8BD46|M8BD46_AEGTA	49257.9	45.83	85.8948	2.11088	1.84238	2.00297
194	Putative uncharacterized protein OS=Vitis vinifera GN=VITISV_024960 PE=4 SV=1	A5BSU3|A5BSU3_VITVI	15195.7	45.78	85.7314	1.12186	1.01802	1.02323
195	Cytochrome P450 71A1 OS=Aegilops tauschii GN=F775_14620 PE=3 SV=1	R7W6M8|R7W6M8_AEGTA	58284.2	45.78	85.7314	1.1124	1.16021	1.0442
196	Acetolactate synthase OS=Physcomitrella patens subsp. patens GN=PHYPADRAFT_105543 PE=3 SV=1	A9S0R7|A9S0R7_PHYPA	70028.3	45.75	85.6325	1.17264	0.794871	1.02999
197	Putative uncharacterized protein (Fragment) OS=Medicago truncatula PE=1 SV=1	B7FKU6|B7FKU6_MEDTR	34789.8	45.73	85.5662	0.668056	0.726905	0.719465
198	Putative uncharacterized protein OS=Medicago truncatula GN=MTR_4g128610 PE=4 SV=1	G7JD15|G7JD15_MEDTR	14224.7	45.73	85.5662	1.84155	1.66191	1.69796
199	Putative uncharacterized protein OS=Medicago truncatula GN=MTR_2g048730 PE=4 SV=1	G7IGK8|G7IGK8_MEDTR	45540.2	45.63	85.23	0.802228	0.789637	0.907611
200	Uncharacterized protein (Fragment) OS=Prunus persica GN=PRUPE_ppa021890mg PE=4 SV=1	M5X4W4|M5X4W4_PRUPE	30258.4	45.62	85.1959	0.778863	0.76842	0.825047
201	Uncharacterized protein OS=Capsella rubella GN=CARUB_v10018391mg PE=4 SV=1	R0HME7|R0HME7_9BRAS	98714.2	45.61	85.1618	0.501517	0.547344	0.468072
202	Uncharacterized protein OS=Capsella rubella GN=CARUB_v10005204mg PE=3 SV=1	R0F2M3|R0F2M3_9BRAS	42470.9	45.61	85.1618	0.985649	0.920674	0.937011
203	Putative uncharacterized protein OS=Oryza sativa subsp. japonica GN=OsJ_36297 PE=4 SV=1	B9GDF5|B9GDF5_ORYSJ	47150	45.6	85.1276	0.594565	0.707357	0.598776
204	Uncharacterized protein OS=Oryza glaberrima PE=4 SV=1	I1PRX2|I1PRX2_ORYGL	42175.5	45.6	85.1276	0.80452	1.24382	1.10316
205	Putative uncharacterized protein OS=Vitis vinifera GN=VIT_04s0008g06230 PE=4 SV=1	F6H3W0|F6H3W0_VITVI	79003	45.59	85.0933	0.924317	0.924182	0.899762
206	Putative uncharacterized protein P0416A11.31 OS=Oryza sativa subsp. japonica GN=P0416A11.31 PE=4 SV=1	Q67WV1|Q67WV1_ORYSJ	11227.6	45.54	84.9207	0.792757	0.787635	0.765378
207	Stilbene synthase OS=Parthenocissus quinquefolia GN=STS PE=2 SV=1	Q8LPP2|Q8LPP2_PARTH	47558.5	45.53	84.886	1.12343	1.13021	1.14511
208	Uncharacterized protein OS=Oryza glaberrima PE=4 SV=1	I1P1X1|I1P1X1_ORYGL	33957.8	45.5	84.7812	1.00837	1.01126	0.89176
209	Putative uncharacterized protein OS=Volvox carteri GN=VOLCADRAFT_91394 PE=4 SV=1	D8TWY6|D8TWY6_VOLCA	97959.9	45.44	84.5695	0.701225	0.66921	0.693001
210	Putative uncharacterized protein OS=Chlorella variabilis GN=CHLNCDRAFT_135678 PE=4 SV=1	E1ZIR4|E1ZIR4_CHLVA	23813.8	45.44	84.5695	1.11872	0.946621	0.951919
211	Putative uncharacterized protein OS=Arabidopsis lyrata subsp. lyrata GN=ARALYDRAFT_480692 PE=4 SV=1	D7LAC6|D7LAC6_ARALL	26998.8	45.42	84.4982	0.684511	0.700602	0.69196
212	Putative uncharacterized protein OS=Vitis vinifera GN=VITISV_004097 PE=2 SV=1	A5B097|A5B097_VITVI	63247.5	45.34	84.2101	0.9572	0.96535	0.96175
213	Uncharacterized protein (Fragment) OS=Setaria italica GN=Si038769m.g PE=4 SV=1	K4AIQ7|K4AIQ7_SETIT	167765	45.28	83.9904	1.05335	1.0511	0.912459
214	Putative uncharacterized protein OS=Ricinus communis GN=RCOM_1595220 PE=4 SV=1	B9R7X9|B9R7X9_RICCO	35017.7	45.15	83.5039	0.61206	0.47311	0.616595
215	Uncharacterized protein OS=Triticum urartu GN=TRIUR3_07390 PE=4 SV=1	M7ZTN4|M7ZTN4_TRIUA	60245.3	45.15	83.5039	0.984525	1.01096	1.09522
216	Uncharacterized protein OS=Capsella rubella GN=CARUB_v10019350mg PE=4 SV=1	R0FTY4|R0FTY4_9BRAS	35594.2	45.1	83.3129	0.562578	0.694039	0.656674
217	EXECUTER1 protein, chloroplast, putative OS=Ricinus communis GN=RCOM_0449360 PE=4 SV=1	B9T3E6|B9T3E6_RICCO	84923.7	45.1	83.3129	0.517544	0.615931	0.552924
218	Putative uncharacterized protein OS=Volvox carteri GN=VOLCADRAFT_102913 PE=4 SV=1	D8TGT0|D8TGT0_VOLCA	71364.1	45.08	83.2359	1.0171	0.997228	1.07659
219	Putative uncharacterized protein OS=Ricinus communis GN=RCOM_1906480 PE=4 SV=1	B9TJ37|B9TJ37_RICCO	11747	45	82.9242	0.913317	0.985545	0.822513
220	Cytokinin receptor histidine protein kinase OS=Petunia hybrida GN=PhHK PE=2 SV=1	H1ABZ2|H1ABZ2_PETHY	122717	44.94	82.6867	1.53825	1.44463	1.46711
221	Putative uncharacterized protein OS=Chlorella variabilis GN=CHLNCDRAFT_136695 PE=4 SV=1	E1ZKV2|E1ZKV2_CHLVA	70791.5	44.93	82.6468	0.519648	0.507179	0.55643
222	Predicted protein (Fragment) OS=Chlamydomonas reinhardtii GN=CHLREDRAFT_179730 PE=4 SV=1	A8JGK4|A8JGK4_CHLRE	120751	44.92	82.6067	1.24575	1.16726	1.07405
223	NAD(P)H-quinone oxidoreductase subunit H, chloroplastic OS=Gilliesia graminea GN=ndhH PE=3 SV=1	H2FDF9|H2FDF9_9ASPA	50728.3	44.91	82.5667	0.70565	0.683483	0.543111
224	Ankyrin repeat-containing protein, putative (Fragment) OS=Ricinus communis GN=RCOM_2028270 PE=4 SV=1	B9TA96|B9TA96_RICCO	47711.6	44.91	82.5667	1.21497	1.24366	1.22997
225	Uncharacterized protein OS=Solanum tuberosum GN=PGSC0003DMG402024048 PE=4 SV=1	M1C829|M1C829_SOLTU	31625.8	44.89	82.4862	0.885607	0.740876	0.822852
226	Uncharacterized protein OS=Aegilops tauschii GN=F775_24331 PE=4 SV=1	R7WC32|R7WC32_AEGTA	130442	44.88	82.4458	0.540172	0.536618	0.589439
227	Uncharacterized protein OS=Prunus persica GN=PRUPE_ppa000070mg PE=4 SV=1	M5X6U0|M5X6U0_PRUPE	247924	44.8723	82.4145	0.893074	0.87042	1.04501
228	Maturase K OS=Anthaenantia lanata GN=matK PE=3 SV=1	I4E9S6|I4E9S6_9POAL	69466.7	44.87	82.4053	0.427974	0.415327	0.465548
229	F-box/LRR-repeat protein OS=Arabidopsis thaliana GN=AT1G06630 PE=2 SV=1	F4IDP6|F4IDP6_ARATH	60634.7	44.86	82.3648	0.893105	0.922748	0.911764
230	Putative uncharacterized protein OS=Oryza sativa subsp. japonica GN=OsJ_20792 PE=4 SV=1	A3BA72|A3BA72_ORYSJ	25044.1	44.77	81.9955	0.515339	0.72447	0.646547
231	Putative uncharacterized protein OS=Arabidopsis lyrata subsp. lyrata GN=ARALYDRAFT_314327 PE=4 SV=1	D7KDZ0|D7KDZ0_ARALL	42497.2	44.77	81.9955	1.40128	1.41885	1.3504
232	Predicted protein OS=Micromonas pusilla (strain CCMP1545) GN=MICPUCDRAFT_60082 PE=4 SV=1	C1MXA3|C1MXA3_MICPC	177415	44.76	81.954	1.26005	1.15955	1.2366
233	Putative uncharacterized protein OS=Vitis vinifera GN=VITISV_002155 PE=4 SV=1	A5BMA9|A5BMA9_VITVI	52908.2	44.71	81.7451	0.929898	0.997106	0.87879
234	Type XI myosin heavy chain MyoA OS=Volvox carteri GN=myoA PE=4 SV=1	D8U7B0|D8U7B0_VOLCA	205234	44.5323	80.9825	1.20267	1.21543	1.01652
235	Predicted protein OS=Ostreococcus lucimarinus (strain CCE9901) GN=OSTLU_26307 PE=4 SV=1	A4S469|A4S469_OSTLU	51531.5	44.43	80.5293	0	0	0
236	Branched-chain alpha-keto acid dehydrogenase subunit E2 OS=Bathycoccus prasinos GN=Bathy06g02040 PE=3 SV=1	K8EY90|K8EY90_9CHLO	55848.5	44.41	80.4395	0.884263	0.818549	0.887865
237	Uncharacterized protein OS=Oryza brachyantha GN=OB05G26960 PE=4 SV=1	J3M7X2|J3M7X2_ORYBR	44632.1	44.39	80.3492	1.21324	1.31503	1.33272
238	Uncharacterized protein OS=Zea mays GN=ZEAMMB73_792603 PE=4 SV=1	K7UF15|K7UF15_MAIZE	16796.7	44.38	80.3039	1.20795	1.06448	1.1812
239	Uncharacterized protein OS=Capsella rubella GN=CARUB_v10026676mg PE=4 SV=1	R0GAI4|R0GAI4_9BRAS	45304.9	44.38	80.3039	1.07204	1.06837	1.0217
240	Putative uncharacterized protein OS=Vitis vinifera GN=VIT_13s0064g01330 PE=4 SV=1	D7T2X2|D7T2X2_VITVI	44916.6	44.38	80.3039	0.817665	0.849534	0.834926
241	Putative uncharacterized protein OS=Vitis vinifera GN=VIT_04s0008g05830 PE=4 SV=1	F6H3I8|F6H3I8_VITVI	59065.5	44.35	80.1673	0.754085	0.781877	0.85791
242	Putative uncharacterized protein Sb05g004800 OS=Sorghum bicolor GN=Sb05g004800 PE=4 SV=1	C5Y628|C5Y628_SORBI	45671.5	44.35	80.1673	0.982346	1.14796	1.15739
243	Os11g0121600 protein OS=Oryza sativa subsp. japonica GN=Os11g0121600 PE=4 SV=1	Q0IV06|Q0IV06_ORYSJ	19078.9	44.31	79.9838	1.48232	1.70247	1.41974
244	Predicted protein OS=Ostreococcus lucimarinus (strain CCE9901) GN=OSTLU_92436 PE=4 SV=1	A4RUD6|A4RUD6_OSTLU	41046.1	44.26	79.7521	0.847763	0.798256	0.837204
245	S15 ribosomal protein OS=Dunaliella tertiolecta GN=S15 PE=2 SV=1	Q8L4R2|Q8L4R2_DUNTE	18936.8	44.25	79.7054	1.09798	1.13983	1.07569
246	Predicted protein OS=Physcomitrella patens subsp. patens GN=PHYPADRAFT_161303 PE=4 SV=1	A9RVJ1|A9RVJ1_PHYPA	66666.4	44.1645	79.3017	0.458987	0.505555	0.458337
247	Uncharacterized protein OS=Aegilops tauschii GN=F775_04016 PE=4 SV=1	N1QPE5|N1QPE5_AEGTA	33212.2	44.16	79.2804	0.594565	0.707357	0.598776
248	Granule-bound starch synthase (Fragment) OS=Mitella doiana GN=GBSSI-A_0 PE=4 SV=1	H1AEB1|H1AEB1_9MAGN	23116.5	44.14	79.1848	0.955716	1.05089	0.907591
249	Uncharacterized protein (Fragment) OS=Genlisea aurea GN=M569_04055 PE=4 SV=1	S8CV80|S8CV80_9LAMI	45525.4	44.1	78.9922	0.675698	0.629459	0.701798
250	Uncharacterized protein (Fragment) OS=Oryza glaberrima PE=4 SV=1	I1NQF7|I1NQF7_ORYGL	36737.9	44.09	78.9438	0.954198	0.963021	0.920059
251	Uncharacterized protein OS=Musa acuminata subsp. malaccensis PE=4 SV=1	M0SL68|M0SL68_MUSAM	192101	44.08	78.8952	2.0395	2.3069	2.28054
252	Predicted protein OS=Physcomitrella patens subsp. patens GN=PHYPADRAFT_133430 PE=4 SV=1	A9SQ50|A9SQ50_PHYPA	20133.1	44.08	78.8952	0.838878	0.79735	0.805158
253	Predicted protein OS=Micromonas sp. (strain RCC299 / NOUM17) GN=MICPUN_108522 PE=4 SV=1	C1E9B3|C1E9B3_MICSR	21310.2	44.03	78.6508	0.774649	0.772865	0.65895
254	Uncharacterized protein (Fragment) OS=Triticum urartu PE=3 SV=1	T1NE66|T1NE66_TRIUA	50020.5	44.02	78.6016	1.06009	0.996706	1.02365
255	DEAD-box ATP-dependent RNA helicase OS=Medicago truncatula GN=MTR_1g083130 PE=4 SV=1	G7I8N0|G7I8N0_MEDTR	77473	44.02	78.6016	0.505553	0.504349	0.553176
256	AT4G23700-like protein (Fragment) OS=Neslia paniculata PE=4 SV=1	D6PR23|D6PR23_9BRAS	19818.5	44.02	78.6016	0.466809	0.48776	0.52953
257	Maturase (Fragment) OS=Cornus suecica GN=matR PE=4 SV=1	Q8SIB7|Q8SIB7_CORSU	60253.7	44.01	78.5523	1.09989	1.07298	1.12713
258	Uncharacterized protein OS=Prunus persica GN=PRUPE_ppa001788mg PE=4 SV=1	M5XAN4|M5XAN4_PRUPE	93249.2	43.99	78.4533	0.243138	0.220096	0.299106
259	50S ribosomal protein L5, chloroplastic OS=Mesostigma viride GN=rpl5 PE=3 SV=1	Q9MUU5|RK5_MESVI	24095.4	43.99	78.4533	1.26828	1.24839	1.2176
260	Putative uncharacterized protein OS=Vitis vinifera GN=VIT_18s0001g15610 PE=4 SV=1	E0CQP4|E0CQP4_VITVI	34053.9	43.98	78.4036	0.915809	0.963024	0.892723
261	Uncharacterized protein OS=Solanum lycopersicum GN=Solyc09g098180.2 PE=3 SV=1	K4CWY8|K4CWY8_SOLLC	41302.6	43.98	78.4036	0.620807	0.599974	0.534718
262	Predicted protein OS=Populus trichocarpa GN=POPTRDRAFT_595275 PE=4 SV=1	B9P7U7|B9P7U7_POPTR	10687.5	43.96	78.3039	0.919361	0.829397	0.876196
263	Predicted protein OS=Micromonas sp. (strain RCC299 / NOUM17) GN=MICPUN_57528 PE=4 SV=1	C1E5A4|C1E5A4_MICSR	36557.3	43.96	78.3039	0.6454	0.624151	0.624811
264	Uncharacterized protein OS=Capsella rubella GN=CARUB_v10001820mg PE=4 SV=1	R0GX19|R0GX19_9BRAS	31485	43.96	78.3039	0.778887	0.722441	0.755379
265	Putative uncharacterized protein OS=Medicago truncatula GN=MTR_4g009330 PE=4 SV=1	G7JFQ1|G7JFQ1_MEDTR	15489.2	43.96	78.3039	1.04101	1.01257	1.05774
266	Uncharacterized protein OS=Brachypodium distachyon GN=BRADI4G14657 PE=4 SV=1	I1IKN3|I1IKN3_BRADI	50374.9	43.96	78.3039	1.00517	1.1657	1.13523
267	Uncharacterized protein OS=Brachypodium distachyon GN=BRADI2G01690 PE=4 SV=1	I1HBJ0|I1HBJ0_BRADI	31587	43.96	78.3039	1.20014	1.07721	1.17352
268	Putative uncharacterized protein P0025A05.11 OS=Oryza sativa subsp. japonica GN=P0025A05.11 PE=4 SV=1	Q94D24|Q94D24_ORYSJ	20675.6	43.95	78.2539	0.748896	0.806458	0.654265
269	Uncharacterized protein OS=Setaria italica GN=Si027797m.g PE=4 SV=1	K3ZMH9|K3ZMH9_SETIT	28977.4	43.92	78.1032	0.749654	0.907906	0.753847
270	Uncharacterized protein OS=Oryza brachyantha GN=OB05G11020 PE=3 SV=1	J3M3C8|J3M3C8_ORYBR	39142.1	43.85	77.7474	0.869717	0.923771	0.867788
271	Os11g0243400 protein OS=Oryza sativa subsp. japonica GN=Os11g0243400 PE=4 SV=1	Q0ITH7|Q0ITH7_ORYSJ	11249.2	43.74	77.1766	0.850428	0.909694	0.773048
272	Predicted protein OS=Micromonas pusilla (strain CCMP1545) GN=MICPUCDRAFT_59396 PE=4 SV=1	C1MVI9|C1MVI9_MICPC	63731.6	43.71	77.0184	0.627854	0.50515	0.671948
273	Putative uncharacterized protein OS=Arabidopsis thaliana PE=2 SV=1	Q0WT58|Q0WT58_ARATH	44335.8	43.7	76.9654	0.95618	1.09506	0.988321
274	Uncharacterized protein OS=Capsella rubella GN=CARUB_v10000774mg PE=3 SV=1	R0FEY0|R0FEY0_9BRAS	64619.5	43.69	76.9123	0.622206	0.564528	0.56667
275	Putative uncharacterized protein Sb09g004210 OS=Sorghum bicolor GN=Sb09g004210 PE=4 SV=1	C5Z0I1|C5Z0I1_SORBI	168689	43.64	76.645	1.22095	1.20756	1.21681
276	LRR receptor-like serine/threonine-protein kinase GSO1 OS=Aegilops tauschii GN=F775_20972 PE=4 SV=1	R7W2E6|R7W2E6_AEGTA	135425	43.63	76.5911	0.81842	0.772209	0.819016
277	Putative uncharacterized protein OS=Oryza sativa subsp. indica GN=OsI_18041 PE=4 SV=1	A2XZA0|A2XZA0_ORYSI	200974	43.6223	76.5494	0.618738	0.578552	0.621306
278	Uncharacterized protein OS=Solanum tuberosum GN=PGSC0003DMG400035278 PE=4 SV=1	M1DA41|M1DA41_SOLTU	13622.3	43.56	76.2108	0.966732	0.958458	0.937062
279	Putative uncharacterized protein OS=Medicago truncatula PE=2 SV=1	B7FJ40|B7FJ40_MEDTR	20410.1	43.55	76.1559	1.06517	1.08405	1.0775
280	Predicted protein OS=Populus trichocarpa GN=POPTRDRAFT_590822 PE=4 SV=1	B9NKC4|B9NKC4_POPTR	30362.1	43.54	76.101	0.685964	0.564937	0.673135
281	Predicted protein OS=Populus trichocarpa GN=POPTRDRAFT_795904 PE=4 SV=1	B9PER2|B9PER2_POPTR	30649.2	43.52	75.9906	0.688597	0.681263	0.768849
282	Uncharacterized protein OS=Setaria italica GN=Si016501m.g PE=4 SV=1	K3YRS1|K3YRS1_SETIT	63452.6	43.51	75.9353	1.18059	1.30637	1.3001
283	Putative uncharacterized protein OS=Oryza sativa subsp. indica GN=OsI_30598 PE=4 SV=1	A2YZ32|A2YZ32_ORYSI	42514.5	43.48	75.7685	1.68088	1.98819	1.56441
284	DNA-directed RNA polymerase OS=Physcomitrella patens subsp. patens GN=NRPDA1502 PE=3 SV=1	A9SIR4|A9SIR4_PHYPA	221837	43.46	75.6566	0.569537	0.770583	0.654223
285	Self-incompatibility ribonuclease (Fragment) OS=Lycium hirsutum GN=S PE=2 SV=1	F1B0B4|F1B0B4_9SOLA	17377.3	43.44	75.5443	0.774224	0.745019	0.60126
286	DNA-directed RNA polymerase OS=Medicago truncatula GN=MTR_8g022500 PE=4 SV=1	G7L8E8|G7L8E8_MEDTR	66550.8	43.43	75.4879	0.661921	0.510544	0.686684
287	Predicted protein (Fragment) OS=Chlamydomonas reinhardtii GN=CHLREDRAFT_146636 PE=4 SV=1	A8HM58|A8HM58_CHLRE	174474	43.41	75.3748	0.566926	0.584933	0.588654
288	Putative uncharacterized protein OS=Ricinus communis GN=RCOM_1176350 PE=4 SV=1	B9RW68|B9RW68_RICCO	23922.8	43.4023	75.3308	0.728846	0.765327	0.709358
289	Putative uncharacterized protein OS=Chlorella variabilis GN=CHLNCDRAFT_48784 PE=4 SV=1	E1ZED6|E1ZED6_CHLVA	48712.4	43.4	75.318	0.818448	0.839878	0.634026
290	Small ribosomal protein 4 (Fragment) OS=Amblytropis hispidula GN=rps4 PE=3 SV=1	Q2KL33|Q2KL33_9BRYO	25238.3	43.39	75.2611	0.55	0.57	0.633544
291	Cdc2 family protein OS=Populus trichocarpa GN=POPTR_0006s02550g PE=4 SV=1	B9HDG3|B9HDG3_POPTR	64356.8	43.39	75.2611	0.954504	1.04062	1.03794
292	TATA box-binding protein-associated factor RNA polymerase I subunit B OS=Arabidopsis thaliana GN=MEE12 PE=1 SV=1	Q5XVF0|MEE12_ARATH	85082.5	43.38	75.2041	0.903569	0.694097	0.755298
293	Uncharacterized protein OS=Setaria italica GN=Si000453m.g PE=4 SV=1	K3XEY6|K3XEY6_SETIT	83034	43.37	75.1469	0.505873	0.44921	0.531811
294	Minus agglutinin OS=Chlamydomonas incerta GN=SAD1 PE=4 SV=1	Q5I2R0|Q5I2R0_CHLIN	417926	43.37	75.1469	1.51475	1.3872	1.30611
295	Putative uncharacterized protein P0462E11.8 OS=Oryza sativa subsp. japonica GN=P0462E11.8 PE=4 SV=1	Q6ZCP7|Q6ZCP7_ORYSJ	18686.8	43.37	75.1469	0.769258	0.704856	0.716991
296	Histone H2A OS=Physcomitrella patens subsp. patens GN=HTA1507 PE=3 SV=1	A9T9D3|A9T9D3_PHYPA	16747.5	43.33	74.9169	0.968693	1.05072	0.981056
297	Putative uncharacterized protein OS=Arabidopsis lyrata subsp. lyrata GN=ARALYDRAFT_336831 PE=4 SV=1	D7KPV3|D7KPV3_ARALL	64852.3	43.22	74.2735	1.86016	1.428	1.42897
298	Uncharacterized protein (Fragment) OS=Triticum urartu PE=4 SV=1	T1MM71|T1MM71_TRIUA	90645.9	43.21	74.2142	0.974877	0.87636	0.957508
299	Retrotransposon protein, putative, Ty3-gypsy subclass OS=Oryza sativa subsp. japonica GN=LOC_Os11g43630 PE=4 SV=1	Q2R064|Q2R064_ORYSJ	24912.6	43.2023	74.1682	0.590304	0.62798	0.580369
300	Uncharacterized protein OS=Solanum lycopersicum GN=Solyc02g070410.1 PE=4 SV=1	K4B822|K4B822_SOLLC	95302	43.19	74.0952	0.515339	0.72447	0.646547
301	Predicted protein OS=Populus trichocarpa GN=POPTRDRAFT_784084 PE=4 SV=1	B9N384|B9N384_POPTR	18942.4	43.1823	74.049	0.80933	0.698532	0.863624
302	OB-fold nucleic acid binding domain containing protein OS=Zea mays PE=2 SV=1	B6U0S5|B6U0S5_MAIZE	19694.6	43.15	73.8555	0.728765	0.933998	0.838918
303	Putative uncharacterized protein OS=Medicago truncatula GN=MTR_4g075400 PE=4 SV=1	G7JPL0|G7JPL0_MEDTR	20667.5	43.14	73.7952	0.787018	0.908438	0.754316
304	Flagellar associated protein OS=Chlamydomonas reinhardtii GN=FAP226 PE=4 SV=1	A8J6T6|A8J6T6_CHLRE	106875	43.13	73.7348	0.991816	0.952867	0.967193
305	Putative uncharacterized protein OS=Micromonas sp. (strain RCC299 / NOUM17) GN=MICPUN_103635 PE=4 SV=1	C1EFQ2|C1EFQ2_MICSR	75791	43.11	73.6136	1.39316	1.18036	1.24747
306	OSJNBb0069N01.6 protein OS=Oryza sativa subsp. japonica GN=OSJNBb0069N01.6 PE=4 SV=1	Q7XWC2|Q7XWC2_ORYSJ	14621	43.01	72.9989	0.852759	0.803102	0.818175
307	Predicted protein OS=Physcomitrella patens subsp. patens GN=PHYPADRAFT_182103 PE=4 SV=1	A9S7R6|A9S7R6_PHYPA	46141.7	42.99	72.8743	1.04482	0.942443	1.06234
308	NB-LRR type disease resistance protein Rps1-k-2 OS=Glycine max GN=Rps1-k-2 PE=4 SV=1	Q2YE87|Q2YE87_SOYBN	158923	42.99	72.8743	1.39851	1.4494	1.3558
309	Putative uncharacterized protein OS=Vitis vinifera GN=VIT_14s0066g00800 PE=2 SV=1	F6HUX3|F6HUX3_VITVI	65207.4	42.97	72.7491	1.26849	1.39089	1.31209
310	Putative uncharacterized protein (Fragment) OS=Selaginella moellendorffii GN=SELMODRAFT_45737 PE=4 SV=1	D8T9A1|D8T9A1_SELML	37150.9	42.97	72.7491	1.4283	1.39994	1.35293
311	Uncharacterized protein OS=Oryza brachyantha GN=OB03G16560 PE=4 SV=1	J3LKT0|J3LKT0_ORYBR	49097.4	42.92	72.4336	0.472966	0.48669	0.47871
312	Predicted protein OS=Chlamydomonas reinhardtii GN=CHLREDRAFT_171176 PE=4 SV=1	A8ITN1|A8ITN1_CHLRE	180338	42.91	72.37	0.866659	0.996164	0.904197
313	Uncharacterized protein OS=Musa acuminata subsp. malaccensis PE=4 SV=1	M0SIX6|M0SIX6_MUSAM	21598.8	42.88	72.1785	0.688597	0.681263	0.768849
314	Predicted protein (Fragment) OS=Populus trichocarpa GN=POPTRDRAFT_943555 PE=4 SV=1	B9P5C1|B9P5C1_POPTR	47215	42.86	72.0501	0.852394	0.895301	0.793886
315	Uncharacterized protein (Fragment) OS=Oryza glaberrima PE=4 SV=1	I1R0R7|I1R0R7_ORYGL	71105.3	42.83	71.8564	1.07542	1.34323	1.04042
316	Adenylate isopentenyltransferase OS=Humulus lupulus PE=1 SV=1	Q5GHF7|IPT_HUMLU	40329.3	42.83	71.8564	1.26849	1.39089	1.31209
317	Putative uncharacterized protein OS=Picea sitchensis PE=2 SV=1	A9NVS6|A9NVS6_PICSI	46443.2	42.8	71.6613	0.665191	0.560837	0.587582
318	Disease resistance protein RPM1 OS=Aegilops tauschii GN=F775_12849 PE=4 SV=1	M8BV24|M8BV24_AEGTA	58802.7	42.78	71.5304	0.5882	0.58926	0.632943
319	WGS project CAID00000000 data, contig chromosome 16 OS=Ostreococcus tauri GN=Ot16g00140 PE=4 SV=1	Q00UN6|Q00UN6_OSTTA	14522.6	42.72	71.1344	0.713401	0.669726	0.702023
320	Phosphoglycerate kinase OS=Prunus persica GN=PRUPE_ppa005031mg PE=3 SV=1	M5WN82|M5WN82_PRUPE	56406.5	42.72	71.1344	1.34859	1.26857	1.25921
321	Phosphoglycerate kinase OS=Triticum urartu GN=TRIUR3_04791 PE=3 SV=1	M7ZR60|M7ZR60_TRIUA	55226.6	42.72	71.1344	0.831863	0.81877	0.866717
322	Uncharacterized protein OS=Brachypodium distachyon GN=BRADI3G43280 PE=4 SV=1	I1I9M5|I1I9M5_BRADI	84875.3	42.71	71.0679	0.598825	0.564109	0.584751
323	Uncharacterized protein OS=Aegilops tauschii GN=F775_04674 PE=4 SV=1	M8B0V7|M8B0V7_AEGTA	40840	42.71	71.0679	0.794485	0.771683	0.681059
324	DEAD-box ATP-dependent RNA helicase 53 OS=Arabidopsis thaliana GN=RH53 PE=2 SV=1	Q9LUW5|RH53_ARATH	69209.8	42.69	70.9343	0.566226	0.480921	0.55852
325	Predicted protein OS=Physcomitrella patens subsp. patens GN=PHYPADRAFT_172273 PE=4 SV=1	A9TVX8|A9TVX8_PHYPA	14841.8	42.69	70.9343	0.411152	0.427416	0.353191
326	Putative uncharacterized protein Sb01g048360 OS=Sorghum bicolor GN=Sb01g048360 PE=3 SV=1	C5WZW9|C5WZW9_SORBI	34222.3	42.67	70.8001	1.03586	1.04205	1.00861
327	Predicted protein OS=Ostreococcus lucimarinus (strain CCE9901) GN=OSTLU_28631 PE=4 SV=1	A4RQE0|A4RQE0_OSTLU	24619	42.66	70.7328	0.602897	0.403074	0.624354
328	Predicted protein OS=Physcomitrella patens subsp. patens GN=PHYPADRAFT_83579 PE=4 SV=1	A9SSY1|A9SSY1_PHYPA	31307.3	42.65	70.6654	0.602897	0.403074	0.624354
329	Predicted protein OS=Physcomitrella patens subsp. patens GN=PHYPADRAFT_186620 PE=4 SV=1	A9SMY7|A9SMY7_PHYPA	92065	42.6423	70.6131	1.00731	1.18215	0.967077
330	Uncharacterized protein OS=Musa acuminata subsp. malaccensis PE=4 SV=1	M0RXL8|M0RXL8_MUSAM	6477.26	42.63	70.53	1.09694	1.06573	1.05017
331	Uncharacterized protein OS=Musa acuminata subsp. malaccensis PE=4 SV=1	M0SQK6|M0SQK6_MUSAM	62777.9	42.62	70.462	0.566745	0.575518	0.543466
332	Predicted protein OS=Micromonas sp. (strain RCC299 / NOUM17) GN=MICPUN_88595 PE=4 SV=1	C1EII5|C1EII5_MICSR	42263.8	42.61	70.3939	1.25321	1.14765	1.34883
333	Flagellar outer dynein arm-docking complex protein 1 OS=Micromonas sp. (strain RCC299 / NOUM17) GN=ODA1 PE=4 SV=1	C1E907|C1E907_MICSR	69883.5	42.58	70.1887	0.893586	0.965854	0.901842
334	Predicted protein OS=Physcomitrella patens subsp. patens GN=PHYPADRAFT_230502 PE=4 SV=1	A9SR52|A9SR52_PHYPA	50533.5	42.58	70.1887	1.21324	1.31503	1.33272
335	Uncharacterized protein OS=Oryza brachyantha GN=OB06G19150 PE=4 SV=1	J3MD21|J3MD21_ORYBR	208562	42.52	69.774	1.22477	1.18927	1.08692
336	Predicted protein (Fragment) OS=Chlamydomonas reinhardtii GN=CHLREDRAFT_147696 PE=4 SV=1	A8IUT1|A8IUT1_CHLRE	105144	42.5123	69.7201	0.539532	0.469694	0.504461
337	Hydroxysteroid dehydrogenase 2 OS=Arabidopsis thaliana GN=HSD2 PE=3 SV=1	F4JBH8|F4JBH8_ARATH	40160.1	42.49	69.5645	0.924548	0.779867	0.85378
338	Putative uncharacterized protein OS=Oryza sativa subsp. indica GN=OsI_38571 PE=2 SV=1	A2ZL70|A2ZL70_ORYSI	13443.7	42.49	69.5645	0.80452	1.24382	1.10316
339	Uncharacterized protein OS=Solanum tuberosum GN=PGSC0003DMG400030853 PE=4 SV=1	M1D1J4|M1D1J4_SOLTU	11375.2	42.48	69.4943	0.689775	0.77384	0.797084
340	Uncharacterized protein (Fragment) OS=Populus trichocarpa GN=POPTR_0013s07080g PE=4 SV=1	U5FUD2|U5FUD2_POPTR	29683.5	42.44	69.2121	0.612376	0.740956	0.722346
341	Maturase K OS=Hevea brasiliensis GN=matK PE=3 SV=1	F6KSY4|F6KSY4_HEVBR	69779.9	42.43	69.1411	0.735603	0.712126	0.739298
342	Putative uncharacterized protein Sb03g040840 OS=Sorghum bicolor GN=Sb03g040840 PE=4 SV=1	C5XQL5|C5XQL5_SORBI	55615.5	42.41	68.9986	2.0395	2.3069	2.28054
343	L-lactate dehydrogenase OS=Vitis vinifera GN=VIT_15s0048g00640 PE=3 SV=1	F6I382|F6I382_VITVI	41110.1	42.39	68.8556	0.827084	0.676495	0.797073
344	Peptidyl-prolyl cis-trans isomerase OS=Micromonas sp. (strain RCC299 / NOUM17) GN=MICPUN_108344 PE=4 SV=1	C1E782|C1E782_MICSR	13832.4	42.36	68.6397	1.34558	1.3387	1.36944
345	Epoxide hydrolase OS=Medicago truncatula GN=MTR_3g105290 PE=4 SV=1	G7J939|G7J939_MEDTR	38144.7	42.36	68.6397	0.529368	0.555881	0.652834
346	Uncharacterized protein OS=Prunus persica GN=PRUPE_ppa012143mg PE=4 SV=1	M5WHY1|M5WHY1_PRUPE	22341.4	42.36	68.6397	1.67041	1.78076	1.56255
347	Calmodulin binding protein, putative OS=Ricinus communis GN=RCOM_1427840 PE=4 SV=1	B9RER0|B9RER0_RICCO	55011.5	42.35	68.5674	2.0395	2.3069	2.28054
348	Predicted protein OS=Physcomitrella patens subsp. patens GN=PHYPADRAFT_96204 PE=4 SV=1	A9TRI9|A9TRI9_PHYPA	38200	42.3423	68.5113	0.640554	0.786753	0.744657
349	Uncharacterized protein OS=Brassica rapa subsp. pekinensis GN=Bra035556 PE=4 SV=1	M4F3A6|M4F3A6_BRARP	56199.9	42.34	68.4949	0.863592	0.89871	0.74722
350	Uncharacterized protein OS=Oryza brachyantha GN=OB08G10480 PE=4 SV=1	J3MPL9|J3MPL9_ORYBR	37610	42.33	68.4223	0.640587	0.56413	0.586278
351	Predicted protein OS=Hordeum vulgare var. distichum PE=2 SV=1	F2E7M0|F2E7M0_HORVD	63830.7	42.33	68.4223	2.0395	2.3069	2.28054
352	Uncharacterized protein OS=Triticum urartu PE=4 SV=1	T1M8B5|T1M8B5_TRIUA	36465.6	42.33	68.4223	1.16492	1.21088	1.07755
353	Uncharacterized protein OS=Oryza brachyantha GN=OB03G34170 PE=4 SV=1	J3LQU1|J3LQU1_ORYBR	119862	42.31	68.2765	0.618044	0.580438	0.604351
354	Putative disease resistance protein RGA4 OS=Aegilops tauschii GN=F775_00089 PE=4 SV=1	M8BWU5|M8BWU5_AEGTA	198567	42.29	68.1301	0.680221	0.717197	0.729954
355	Predicted protein (Fragment) OS=Micromonas sp. (strain RCC299 / NOUM17) GN=MICPUN_87244 PE=4 SV=1	C1FJC6|C1FJC6_MICSR	21296.8	42.28	68.0566	0.332511	0.297772	0.299665
356	Uncharacterized protein OS=Glycine max PE=4 SV=1	I1M637|I1M637_SOYBN	100139	42.28	68.0566	0.557188	0.581586	0.503306
357	Predicted protein OS=Chlamydomonas reinhardtii GN=CHLREDRAFT_155165 PE=4 SV=1	A8IAV8|A8IAV8_CHLRE	22287.6	42.26	67.9092	0.835054	0.79111	0.821605
358	Putative uncharacterized protein OS=Vitis vinifera GN=VITISV_009330 PE=4 SV=1	A5BF32|A5BF32_VITVI	67618.7	42.24	67.7611	1.55921	1.45371	1.48611
359	Uncharacterized protein OS=Prunus persica GN=PRUPE_ppa025875mg PE=4 SV=1	M5WQX5|M5WQX5_PRUPE	60501.5	42.24	67.7611	1.17295	1.04999	1.00511
360	Uncharacterized protein (Fragment) OS=Hordeum vulgare var. distichum PE=4 SV=1	M0VCF6|M0VCF6_HORVD	26565.4	42.21	67.5376	1.14084	1.18087	1.09347
361	Putative uncharacterized protein At2g32550/T26B15.11 OS=Arabidopsis thaliana GN=At2g32550/T26B15.11 PE=2 SV=1	Q8L8C5|Q8L8C5_ARATH	36351.1	42.21	67.5376	0.741765	0.601508	0.764572
362	Uncharacterized protein OS=Glycine max PE=4 SV=1	I1MS26|I1MS26_SOYBN	128568	42.14	67.0101	1.02927	1.16143	1.08481
363	Predicted protein OS=Physcomitrella patens subsp. patens GN=PHYPADRAFT_82183 PE=4 SV=1	A9SPH9|A9SPH9_PHYPA	96098.6	42.14	67.0101	0.822196	0.812026	0.797656
364	SBT2 protein OS=Solanum lycopersicum GN=SBT2 PE=2 SV=1	P93205|P93205_SOLLC	89980.4	42.13	66.9341	0.89049	0.861426	0.752492
365	Intraflagellar transport particle protein IFT88 OS=Micromonas sp. (strain RCC299 / NOUM17) GN=IFT88 PE=4 SV=1	C1E8S7|C1E8S7_MICSR	93520.3	42.13	66.9341	0.707762	0.669381	0.691578
366	Uncharacterized protein OS=Glycine max PE=4 SV=1	K7MRS0|K7MRS0_SOYBN	18993.6	42.13	66.9341	0.688597	0.681263	0.768849
367	Uncharacterized protein OS=Prunus persica GN=PRUPE_ppa000796mg PE=3 SV=1	M5WFP0|M5WFP0_PRUPE	124778	42.11	66.7815	0.871188	0.76869	0.973371
368	Putative uncharacterized protein (Fragment) OS=Selaginella moellendorffii GN=SELMODRAFT_107529 PE=3 SV=1	D8S333|D8S333_SELML	37403.1	42.09	66.6281	0.766123	0.686246	0.734576
369	Putative uncharacterized protein OS=Oryza sativa subsp. indica GN=OsI_10672 PE=4 SV=1	B8AJP4|B8AJP4_ORYSI	44504	42.09	66.6281	1.48316	1.54533	1.31482
370	Predicted protein OS=Chlamydomonas reinhardtii GN=CHLREDRAFT_148547 PE=4 SV=1	A8IZC8|A8IZC8_CHLRE	260516	42.08	66.5512	0.769316	0.723285	0.710671
371	Uncharacterized protein OS=Zea mays PE=2 SV=1	C0P9I7|C0P9I7_MAIZE	85309.8	42.07	66.4741	0.954504	1.04062	1.03794
372	Predicted protein OS=Micromonas sp. (strain RCC299 / NOUM17) GN=MICPUN_99805 PE=4 SV=1	C1E343|C1E343_MICSR	133000	42.0523	66.3369	0.663412	0.710648	0.743355
373	DNA-directed RNA polymerase (Fragment) OS=Pinus rigida GN=rpoC1 PE=3 SV=1	B5D7U9|B5D7U9_PINRI	22840.2	42.05	66.3193	0.435548	0.426188	0.493402
374	Putative uncharacterized protein OS=Oryza sativa subsp. japonica GN=OsJ_34132 PE=4 SV=1	A3CBZ4|A3CBZ4_ORYSJ	37577.1	41.97	65.6932	1.11642	1.44127	1.27458
375	P-glycoprotein homologue OS=Hordeum vulgare PE=2 SV=1	O23998|O23998_HORVU	148847	41.96	65.6141	1.2693	1.26663	1.17228
376	Uncharacterized protein OS=Aegilops tauschii GN=F775_18671 PE=4 SV=1	R7VZ59|R7VZ59_AEGTA	66794.2	41.95	65.5348	1.08014	1.10014	1.02003
377	Uncharacterized protein OS=Capsella rubella GN=CARUB_v10008334mg PE=4 SV=1	R0IB62|R0IB62_9BRAS	97919.4	41.94	65.4554	1.26125	1.48623	1.55478
378	Putative uncharacterized protein OS=Selaginella moellendorffii GN=SELMODRAFT_417900 PE=4 SV=1	D8S410|D8S410_SELML	27016.9	41.94	65.4554	1.42621	1.2265	1.34529
379	Cohesin complex subunit OS=Chlamydomonas reinhardtii GN=SCC3 PE=4 SV=1	A8JC92|A8JC92_CHLRE	140348	41.9	65.1357	0.787558	0.793783	0.997523
380	OO_Ba0013J05-OO_Ba0033A15.25 protein OS=Oryza officinalis GN=OO_Ba0013J05-OO_Ba0033A15.25 PE=4 SV=1	D0ABG8|D0ABG8_9ORYZ	195666	41.88	64.9748	0.791003	0.860483	0.820959
381	Uncharacterized protein OS=Hordeum vulgare var. distichum PE=4 SV=1	M0WBQ5|M0WBQ5_HORVD	22493.3	41.88	64.9748	0.679062	0.575316	0.71647
382	Predicted protein OS=Micromonas sp. (strain RCC299 / NOUM17) GN=MICPUN_86019 PE=4 SV=1	C1FHA0|C1FHA0_MICSR	60633.6	41.84	64.6507	0.661921	0.510544	0.686684
383	Putative uncharacterized protein OS=Ricinus communis GN=RCOM_1601710 PE=4 SV=1	B9R8R2|B9R8R2_RICCO	90915.9	41.83	64.5692	1.20578	1.1348	1.04178
384	Uncharacterized protein OS=Solanum lycopersicum GN=Solyc05g050180.1 PE=4 SV=1	K4C150|K4C150_SOLLC	23041.8	41.83	64.5692	0.798935	0.818749	0.792505
385	Uncharacterized protein OS=Brachypodium distachyon GN=BRADI1G15190 PE=3 SV=1	I1GQH0|I1GQH0_BRADI	59957.2	41.81	64.4057	1.19383	1.09929	1.18585
386	Cytochrome P450 71D7 OS=Aegilops tauschii GN=F775_11696 PE=3 SV=1	N1QY55|N1QY55_AEGTA	52077.9	41.81	64.4057	0	0	0
387	Uncharacterized protein OS=Brassica rapa subsp. pekinensis GN=Bra028589 PE=4 SV=1	M4EIH4|M4EIH4_BRARP	50512.5	41.8	64.3236	0.797432	0.637457	0.711208
388	Predicted protein (Fragment) OS=Chlamydomonas reinhardtii GN=CHLREDRAFT_186856 PE=4 SV=1	A8I457|A8I457_CHLRE	78047	41.78	64.159	0.747084	0.835159	0.662801
389	Putative uncharacterized protein (Fragment) OS=Selaginella moellendorffii GN=SELMODRAFT_34152 PE=4 SV=1	D8RJR2|D8RJR2_SELML	34567.5	41.78	64.159	1.26516	1.34577	1.22705
390	Putative uncharacterized protein OS=Oryza sativa subsp. indica GN=OsI_31100 PE=4 SV=1	B8BEX3|B8BEX3_ORYSI	39799.1	41.77	64.0763	0.903569	0.694097	0.755298
391	Putative uncharacterized protein OS=Vitis vinifera GN=VITISV_038128 PE=4 SV=1	A5BKS7|A5BKS7_VITVI	300046	41.72	63.6604	0.719645	0.603921	0.667838
392	Shaker-like potassium channel 2 OS=Populus euphratica GN=KC2 PE=2 SV=1	D2KPG6|D2KPG6_POPEU	107277	41.7	63.4926	1.07728	0.781113	0.93
393	Uncharacterized protein OS=Brassica rapa subsp. pekinensis GN=Bra004091 PE=4 SV=1	M4CIQ7|M4CIQ7_BRARP	49076.4	41.7	63.4926	1.09017	1.28324	1.059
394	Putative uncharacterized protein OS=Vitis vinifera GN=VIT_09s0002g02360 PE=4 SV=1	F6HY27|F6HY27_VITVI	37487.6	41.7	63.4926	0.830714	0.806012	0.733122
395	Uncharacterized protein OS=Oryza glaberrima PE=4 SV=1	I1NY08|I1NY08_ORYGL	30307.8	41.7	63.4926	1.30599	1.2044	1.30605
396	Putative uncharacterized protein OS=Oryza sativa subsp. indica GN=OsI_17088 PE=4 SV=1	B8ATA9|B8ATA9_ORYSI	89660.8	41.68	63.3241	1.22195	1.33416	1.26272
397	Uncharacterized protein OS=Capsella rubella GN=CARUB_v10019715mg PE=4 SV=1	R0HUS3|R0HUS3_9BRAS	129948	41.66	63.1548	0.734288	0.623572	0.738525
398	AP-4 complex subunit mu OS=Medicago truncatula GN=MTR_5g066050 PE=4 SV=1	G7KBJ9|G7KBJ9_MEDTR	54135.8	41.64	62.9848	0.744827	0.784199	0.817114
399	Non-SMC (Structural maintenance of chromosomes) element 1 protein (NSE1) (ISS) OS=Ostreococcus tauri GN=Ot07g02490 PE=4 SV=1	Q015A7|Q015A7_OSTTA	31478.5	41.64	62.9848	0.99127	1.36172	1.18649
400	Uncharacterized protein OS=Brassica rapa subsp. pekinensis GN=Bra005598 PE=4 SV=1	M4CN10|M4CN10_BRARP	51098.3	41.63	62.8994	0.682445	0.582278	0.689777
401	P-loop containing nucleoside triphosphate hydrolase protein OS=Coccomyxa subellipsoidea C-169 GN=COCSUDRAFT_65316 PE=4 SV=1	I0Z4L4|I0Z4L4_9CHLO	145333	41.63	62.8994	0.55269	0.477891	0.600073
402	Uncharacterized protein OS=Bathycoccus prasinos GN=Bathy04g01300 PE=4 SV=1	K8F494|K8F494_9CHLO	177682	41.62	62.8139	0.555342	0.512698	0.595346
403	Putative uncharacterized protein OS=Volvox carteri GN=VOLCADRAFT_97656 PE=4 SV=1	D8UDA4|D8UDA4_VOLCA	65960.9	41.6	62.6422	0.954089	0.903007	0.889519
404	Putative uncharacterized protein OS=Medicago truncatula GN=MTR_5g007120 PE=4 SV=1	G7K537|G7K537_MEDTR	29407	41.59	62.5561	0.761393	0.647636	0.673913
405	S-adenosylmethionine decarboxylase proenzyme OS=Salvia miltiorrhiza PE=2 SV=1	D6PW20|D6PW20_SALMI	44131.6	41.58	62.4698	1.26005	1.15955	1.2366
406	Predicted protein OS=Micromonas sp. (strain RCC299 / NOUM17) GN=MICPUN_101389 PE=4 SV=1	C1EA17|C1EA17_MICSR	82327.9	41.56	62.2966	0.667832	0.570828	0.596548
407	Putative uncharacterized protein OS=Vitis vinifera GN=VIT_08s0058g01340 PE=4 SV=1	F6GXW6|F6GXW6_VITVI	109220	41.56	62.2966	0.903202	0.752926	0.887267
408	Uncharacterized protein OS=Solanum tuberosum GN=PGSC0003DMG400039841 PE=4 SV=1	M1DK09|M1DK09_SOLTU	45196.4	41.55	62.2097	1.09512	1.20196	1.14696
409	Putative uncharacterized protein (Fragment) OS=Selaginella moellendorffii GN=SELMODRAFT_79628 PE=4 SV=1	D8QWI8|D8QWI8_SELML	62333.3	41.54	62.1226	1.3972	1.43017	1.3849
410	Uncharacterized protein OS=Genlisea aurea GN=M569_04816 PE=4 SV=1	S8CSX8|S8CSX8_9LAMI	67901.5	41.51	61.86	1.28084	1.21834	1.27813
411	Uncharacterized protein OS=Zea mays PE=2 SV=1	C0PMM3|C0PMM3_MAIZE	41221.5	41.5	61.7721	1.09656	1.06074	1.00089
412	Uncharacterized protein OS=Prunus persica GN=PRUPE_ppa013061mg PE=4 SV=1	M5VMT0|M5VMT0_PRUPE	18497.9	41.47	61.5071	0.954449	0.806705	0.862566
413	Uncharacterized protein OS=Capsella rubella GN=CARUB_v10007104mg PE=4 SV=1	R0FA37|R0FA37_9BRAS	69272	41.47	61.5071	0.892166	0.868752	0.856171
414	WGS project CAID00000000 data, contig chromosome 04 OS=Ostreococcus tauri GN=Ot04g05080 PE=4 SV=1	Q01A93|Q01A93_OSTTA	41423.8	41.42	61.0614	1.32723	1.04884	1.29453
415	Putative uncharacterized protein OS=Volvox carteri GN=VOLCADRAFT_92023 PE=4 SV=1	D8TYW7|D8TYW7_VOLCA	28859.7	41.42	61.0614	0.456252	0.347488	0.457749
416	Putative uncharacterized protein OJ1163_G08.41 OS=Oryza sativa subsp. japonica GN=P0582D05.105 PE=4 SV=1	Q7EZS4|Q7EZS4_ORYSJ	7206.81	41.37	60.6105	0.884078	0.921785	0.93354
417	Putative uncharacterized protein Sb04g002055 (Fragment) OS=Sorghum bicolor GN=Sb04g002055 PE=4 SV=1	C5XT50|C5XT50_SORBI	50668.1	41.36	60.5197	1.42403	1.61987	1.41378
418	Lysine-specific histone demethylase-like protein OS=Medicago truncatula GN=MTR_1g087420 PE=4 SV=1	G7IR87|G7IR87_MEDTR	11432.3	41.34	60.3375	0.887944	0.867146	0.864514
419	Uncharacterized protein OS=Musa acuminata subsp. malaccensis PE=3 SV=1	M0TV14|M0TV14_MUSAM	90509.3	41.33	60.246	0.988015	1.34909	1.35162
420	Putative uncharacterized protein OS=Vitis vinifera GN=VIT_18s0001g01950 PE=4 SV=1	F6H0I7|F6H0I7_VITVI	65614.4	41.3	59.9705	1.19929	1.08999	1.21824
421	Glutathione S-transferase OS=Tamarix androssowii PE=2 SV=1	Q0PVD1|Q0PVD1_9CARY	30825.6	41.3	59.9705	0.903225	0.796742	0.895755
422	Putative uncharacterized protein OS=Volvox carteri GN=VOLCADRAFT_107359 PE=4 SV=1	D8UDH7|D8UDH7_VOLCA	206769	41.29	59.8782	0.512755	0.472797	0.45504
423	Putative uncharacterized protein OS=Selaginella moellendorffii GN=SELMODRAFT_427800 PE=4 SV=1	D8T0R3|D8T0R3_SELML	50211.8	41.27	59.693	1.09495	1.12238	1.06716
424	Expressed protein OS=Oryza sativa subsp. japonica GN=LOC_Os03g56320 PE=2 SV=1	Q10E11|Q10E11_ORYSJ	27342	41.27	59.693	1.0128	1.19951	1.14176
425	Flagellar outer dynein arm heavy chain beta OS=Micromonas pusilla (strain CCMP1545) GN=ODA-DHCB PE=4 SV=1	C1N514|C1N514_MICPC	574954	41.27	59.693	1.1396	1.15187	1.17599
426	Predicted protein OS=Micromonas sp. (strain RCC299 / NOUM17) GN=MICPUN_103424 PE=4 SV=1	C1FJB1|C1FJB1_MICSR	590949	41.2367	59.383	0.888303	1.03069	0.858639
427	3-ketoacyl-CoA synthase OS=Glycine max PE=3 SV=1	I1JS32|I1JS32_SOYBN	67123	41.19	58.9436	0	0	0
428	Putative uncharacterized protein Sb03g022150 OS=Sorghum bicolor GN=Sb03g022150 PE=4 SV=1	C5XM41|C5XM41_SORBI	67623.5	41.19	58.9436	0.898246	0.663669	0.908462
429	Uncharacterized protein OS=Genlisea aurea GN=M569_10245 PE=3 SV=1	S8DX56|S8DX56_9LAMI	51173.2	41.18	58.849	1.01691	1.00221	1.09298
430	WGS project CAID00000000 data, contig chromosome 18 OS=Ostreococcus tauri GN=Ot18g00720 PE=4 SV=1	Q00SU5|Q00SU5_OSTTA	31172.3	41.16	58.659	0.691654	0.660943	0.66757
431	Uncharacterized protein OS=Solanum lycopersicum GN=Solyc09g007510.1 PE=4 SV=1	K4CQE0|K4CQE0_SOLLC	69888.7	36.5823	0	0.931904	0.844788	0.88044
432	Succinyl-CoA:3-ketoacid-coenzyme A transferase OS=Chlorella variabilis GN=CHLNCDRAFT_36346 PE=3 SV=1	E1ZKC9|E1ZKC9_CHLVA	65201.6	41.0923	58.0092	1.54121	1.54666	1.69637
433	Uncharacterized protein (Fragment) OS=Genlisea aurea GN=M569_10075 PE=4 SV=1	S8DXL6|S8DXL6_9LAMI	12753	41.08	57.8905	1.03501	0.824876	1.17469
434	F-box/LRR-repeat protein OS=Medicago truncatula GN=MTR_1g095750 PE=4 SV=1	G7I9M3|G7I9M3_MEDTR	30411.6	41.08	57.8905	2.0395	2.3069	2.28054
435	Putative uncharacterized protein OS=Vitis vinifera GN=VITISV_002096 PE=4 SV=1	A5B5I1|A5B5I1_VITVI	41861.9	41.0423	57.523	0.758701	0.763821	0.731021
436	Uncharacterized protein OS=Oryza brachyantha GN=OB08G27230 PE=4 SV=1	J3MUE2|J3MUE2_ORYBR	97795.1	41.04	57.5008	0.89647	0.90942	1.2053
437	Predicted protein (Fragment) OS=Physcomitrella patens subsp. patens GN=PHYPADRAFT_145569 PE=4 SV=1	A9TH67|A9TH67_PHYPA	21240.4	41.03	57.4028	1.16533	1.08349	1.14538
438	Uncharacterized protein OS=Setaria italica GN=Si003875m.g PE=4 SV=1	K3XPP6|K3XPP6_SETIT	53864.6	41.03	57.4028	1.43592	1.48583	1.37972
439	Uncharacterized protein OS=Solanum tuberosum GN=PGSC0003DMG400033145 PE=4 SV=1	M1D6T0|M1D6T0_SOLTU	11760.6	41.02	57.3047	1.15427	1.09838	1.00379
440	Uncharacterized protein OS=Populus trichocarpa GN=POPTR_0008s04410g PE=4 SV=1	B9HLY8|B9HLY8_POPTR	76737.8	41.02	57.3047	1.00188	0.760114	0.892004
441	Predicted protein OS=Physcomitrella patens subsp. patens GN=PHYPADRAFT_93355 PE=4 SV=1	A9TIZ3|A9TIZ3_PHYPA	147194	41	57.1076	0.819677	0.693409	0.763105
442	3'-N-debenzoyl-2'-deoxytaxol N-benzoyltransferase OS=Aegilops tauschii GN=F775_13114 PE=4 SV=1	R7W8N5|R7W8N5_AEGTA	69073.4	40.99	57.0087	1.33408	1.22527	1.28616
443	Uncharacterized protein (Fragment) OS=Oryza glaberrima PE=4 SV=1	I1QGC2|I1QGC2_ORYGL	113542	40.9868	56.9769	0.912081	1.04525	0.921674
444	Aldose reductase OS=Zea mays GN=AR3 PE=2 SV=1	E9JVD4|E9JVD4_MAIZE	40248.5	40.96	56.7107	1.29616	1.26311	1.27848
445	Uncharacterized protein OS=Setaria italica GN=Si006080m.g PE=4 SV=1	K3XVX2|K3XVX2_SETIT	74835	40.9	56.1085	0.695042	0.743109	0.72527
446	Putative mitochondrial type II NAD(P)H dehydrogenase (Fragment) OS=Actinidia deliciosa GN=NDA1 PE=2 SV=1	C3VXF8|C3VXF8_ACTDE	37494	40.87	55.8043	0.756644	0.695412	0.619997
447	Putative uncharacterized protein OS=Oryza sativa subsp. japonica GN=OsJ_27899 PE=4 SV=1	B9G1R3|B9G1R3_ORYSJ	31767.2	40.85	55.6002	0.476463	0.522234	0.490669
448	Putative uncharacterized protein OS=Volvox carteri GN=VOLCADRAFT_86747 PE=4 SV=1	D8TJH8|D8TJH8_VOLCA	97147.1	40.85	55.6002	1.0733	1.11406	1.10011
449	Putative uncharacterized protein OS=Arabidopsis lyrata subsp. lyrata GN=ARALYDRAFT_906539 PE=4 SV=1	D7LTZ3|D7LTZ3_ARALL	13092.5	40.82	55.2925	2.10123	2.04689	2.22996
450	Uncharacterized protein OS=Oryza glaberrima PE=4 SV=1	I1Q8R8|I1Q8R8_ORYGL	10900.8	40.81	55.1894	0.869051	0.78271	0.908652
451	Expressed protein OS=Oryza sativa subsp. japonica GN=LOC_Os03g19860 PE=2 SV=1	Q10MD8|Q10MD8_ORYSJ	15729.3	40.8023	55.1095	0.882008	0.639371	0.803121
452	Putative uncharacterized protein OS=Chlorella variabilis GN=CHLNCDRAFT_137003 PE=4 SV=1	E1ZLS5|E1ZLS5_CHLVA	21287.4	40.8	55.0861	1.32869	1.33823	1.45918
453	Uncharacterized protein OS=Aegilops tauschii GN=F775_10407 PE=4 SV=1	M8C2C0|M8C2C0_AEGTA	83070.3	40.77	54.7748	0.999648	1.21042	0.894711
454	TPR domain containing protein OS=Zea mays PE=2 SV=1	B6SU80|B6SU80_MAIZE	27626.4	40.77	54.7748	1.26849	1.39089	1.31209
455	Uncharacterized protein OS=Solanum tuberosum GN=PGSC0003DMG400020640 PE=3 SV=1	M1BUJ1|M1BUJ1_SOLTU	59438.6	40.76	54.6705	0.767699	0.660932	0.690244
456	Glycylpeptide N-tetradecanoyltransferase OS=Lotus japonicus PE=2 SV=1	I3SJW0|I3SJW0_LOTJA	57762.6	40.75	54.566	0.991648	0.953944	0.925591
457	F20B24.15 OS=Arabidopsis thaliana PE=2 SV=1	Q9SGX8|Q9SGX8_ARATH	55140	40.75	54.566	0.57528	0.639042	0.609649
458	Protein-O-fucosyltransferase-like protein OS=Selaginella moellendorffii GN=GT68A2 PE=4 SV=1	D8REK8|D8REK8_SELML	30361.3	40.75	54.566	1.72373	1.46146	1.43648
459	Transcription elongation factor SPT5 OS=Oryza sativa subsp. japonica GN=OJ1611_C08.10 PE=3 SV=1	Q6ZHF7|Q6ZHF7_ORYSJ	125571	40.72	54.2511	0.92512	0.944532	0.883795
460	Phosphoribulokinase OS=Ostreococcus lucimarinus (strain CCE9901) GN=OSTLU_45513 PE=3 SV=1	A4RW43|A4RW43_OSTLU	48477.9	40.68	53.8278	0.603332	0.568893	0.604243
461	Uncharacterized protein OS=Solanum lycopersicum GN=Solyc11g061920.1 PE=4 SV=1	K4D904|K4D904_SOLLC	12485	40.65	53.5078	1.11274	1.2277	1.20207
462	Uncharacterized protein OS=Setaria italica GN=Si024493m.g PE=4 SV=1	K3ZD60|K3ZD60_SETIT	50952.2	40.63	53.2932	0.955716	1.05089	0.907591
463	Putative uncharacterized protein OS=Oryza sativa subsp. indica GN=OsI_21403 PE=4 SV=1	B8B1Z2|B8B1Z2_ORYSI	46439.2	40.63	53.2932	0.659979	0.974706	0.939933
464	ATP-dependent Clp protease proteolytic subunit OS=Vitis vinifera GN=VIT_00s0204g00220 PE=2 SV=1	F6I796|F6I796_VITVI	36833.1	40.59	52.861	0.707262	0.710696	0.796337
465	Uncharacterized protein OS=Brachypodium distachyon GN=BRADI2G61450 PE=4 SV=1	I1HVF0|I1HVF0_BRADI	23269.3	40.59	52.861	0.885517	0.750207	0.813927
466	Uncharacterized protein OS=Solanum lycopersicum GN=Solyc11g061940.1 PE=4 SV=1	K4D906|K4D906_SOLLC	16852.2	40.59	52.861	0.665008	0.640093	0.662433
467	Putative uncharacterized protein OS=Medicago truncatula GN=MTR_4g103530 PE=4 SV=1	G7JLE2|G7JLE2_MEDTR	37098.6	40.59	52.861	0.890533	0.95512	0.916154
468	Predicted protein OS=Arabidopsis lyrata subsp. lyrata GN=ARALYDRAFT_917364 PE=4 SV=1	D7MPB7|D7MPB7_ARALL	46581.8	40.58	52.7523	1.00116	0.931554	0.956076
469	Uncharacterized protein OS=Triticum urartu GN=TRIUR3_31132 PE=4 SV=1	M7YJG5|M7YJG5_TRIUA	32912	40.55	52.4248	0.541987	0.514984	0.531381
470	Predicted protein OS=Micromonas pusilla (strain CCMP1545) GN=MICPUCDRAFT_42593 PE=4 SV=1	C1N5A2|C1N5A2_MICPC	45272	40.54	52.3151	0.710914	0.63244	0.713989
471	Uncharacterized protein OS=Brassica rapa subsp. pekinensis GN=Bra036351 PE=4 SV=1	M4F5J5|M4F5J5_BRARP	62445.6	40.53	52.2052	1.38861	1.56229	1.32248
472	Uncharacterized protein (Fragment) OS=Physcomitrella patens subsp. patens GN=PHYPADRAFT_126406 PE=4 SV=1	A9S9W1|A9S9W1_PHYPA	93299.4	40.5223	52.12	0.660219	0.953548	0.877905
473	Predicted protein OS=Ostreococcus lucimarinus (strain CCE9901) GN=OSTLU_15108 PE=4 SV=1	A4RWB2|A4RWB2_OSTLU	124387	40.48	51.6518	1.28383	1.12024	1.1572
474	Ribosomal protein L33 (Fragment) OS=Oryza nivara GN=rpL33 PE=4 SV=1	D0PQY0|D0PQY0_ORYNI	6632.7	40.44	51.2044	0.593663	0.689341	0.599361
475	Putative uncharacterized protein OS=Volvox carteri GN=VOLCADRAFT_105596 PE=4 SV=1	D8U1S9|D8U1S9_VOLCA	159268	40.42	50.9792	1.26005	1.15955	1.2366
476	Putative glucanase OS=Oryza sativa subsp. japonica GN=OJ2013_G04.109 PE=3 SV=1	Q8H4F6|Q8H4F6_ORYSJ	39256.1	40.3923	50.6651	1.17077	1.18621	1.10447
477	Uncharacterized protein OS=Populus trichocarpa GN=POPTR_0002s02640g PE=4 SV=1	B9GQX8|B9GQX8_POPTR	53216.9	40.34	50.0678	2.57378	2.50455	3.04883
478	ADP-glucose pyrophosphorylase large subunit (Fragment) OS=Sorghum bicolor GN=Sh2 PE=4 SV=1	B3TU47|B3TU47_SORBI	7879.01	40.34	50.0678	0.746794	0.698714	0.73318
479	Putative uncharacterized protein OS=Vitis vinifera GN=VIT_19s0014g02080 PE=3 SV=1	F6H211|F6H211_VITVI	233696	40.33	49.9527	0.998479	0.957592	0.939027
480	Putative uncharacterized protein OS=Chlorella variabilis GN=CHLNCDRAFT_58866 PE=4 SV=1	E1ZP85|E1ZP85_CHLVA	48322.4	40.32	49.8373	0.810458	0.78624	0.780885
481	Predicted protein OS=Micromonas pusilla (strain CCMP1545) GN=MICPUCDRAFT_52010 PE=4 SV=1	C1N327|C1N327_MICPC	35103.5	40.32	49.8373	0.686895	0.631328	0.699863
482	Uncharacterized protein (Fragment) OS=Oryza glaberrima PE=4 SV=1	I1R5A8|I1R5A8_ORYGL	29507.1	40.31	49.7217	0.992709	0.842468	1.01473
483	Putative uncharacterized protein OS=Picea sitchensis PE=4 SV=1	A9NMF7|A9NMF7_PICSI	8354.28	40.31	49.7217	0.943059	1.0855	0.862869
484	Predicted protein OS=Chlamydomonas reinhardtii GN=CHLREDRAFT_166530 PE=4 SV=1	A8I9P9|A8I9P9_CHLRE	83712	40.31	49.7217	1.56358	1.52309	1.30966
485	Predicted protein OS=Physcomitrella patens subsp. patens GN=PHYPADRAFT_168271 PE=4 SV=1	A9T622|A9T622_PHYPA	39184.5	40.29	49.4896	0.892634	0.837768	0.855125
486	Uncharacterized protein OS=Musa acuminata subsp. malaccensis PE=4 SV=1	M0RQG3|M0RQG3_MUSAM	25788.6	40.29	49.4896	0.991619	0.960705	1.00551
487	Flagellar associated protein OS=Chlamydomonas reinhardtii GN=FAP16 PE=4 SV=1	A8IND8|A8IND8_CHLRE	209294	40.28	49.3732	0.898339	0.951253	0.884212
488	Uncharacterized protein OS=Hordeum vulgare var. distichum PE=4 SV=1	M0VZX7|M0VZX7_HORVD	19406.4	40.27	49.2565	1.26005	1.15955	1.2366
489	Uncharacterized protein OS=Brachypodium distachyon GN=BRADI1G49317 PE=4 SV=1	I1H118|I1H118_BRADI	26488.6	40.26	49.1395	1.07369	1.17552	1.09813
490	Uncharacterized protein OS=Triticum urartu PE=4 SV=1	T1LIZ1|T1LIZ1_TRIUA	140435	40.26	49.1395	1.13356	1.29115	1.1973
491	Uncharacterized protein (Fragment) OS=Oryza glaberrima PE=3 SV=1	I1Q922|I1Q922_ORYGL	44056.1	40.26	49.1395	0.932773	1.05644	0.944948
492	Uncharacterized protein OS=Musa acuminata subsp. malaccensis PE=4 SV=1	M0RXF0|M0RXF0_MUSAM	35659.4	40.25	49.0223	1.56358	1.52309	1.30966
493	Uncharacterized protein OS=Prunus persica GN=PRUPE_ppa026397mg PE=4 SV=1	M5XJY6|M5XJY6_PRUPE	122573	40.25	49.0223	1.03352	0.943668	1.04293
494	Predicted protein OS=Chlamydomonas reinhardtii GN=CHLREDRAFT_187192 PE=4 SV=1	A8HXL6|A8HXL6_CHLRE	69399.7	40.24	48.9048	1.03767	1.04084	1.16856
495	Uncharacterized protein OS=Glycine max PE=4 SV=2	I1JHQ5|I1JHQ5_SOYBN	66356.2	40.2223	48.6957	0.777033	0.820257	0.752911
496	Putative uncharacterized protein OS=Oryza sativa subsp. japonica GN=LOC_Os03g39300 PE=4 SV=1	Q10HF9|Q10HF9_ORYSJ	9599.8	40.22	48.6689	1.01402	0.987803	0.913524
497	Predicted protein OS=Micromonas pusilla (strain CCMP1545) GN=MICPUCDRAFT_53121 PE=4 SV=1	C1N614|C1N614_MICPC	58962.3	40.2	48.432	0.491246	0.511099	0.496236
498	DUF699-domain-containing protein OS=Coccomyxa subellipsoidea C-169 GN=COCSUDRAFT_54801 PE=4 SV=1	I0YKH7|I0YKH7_9CHLO	126170	40.1923	48.34	1.26849	1.39089	1.31209
499	Cytosine-specific methyltransferase OS=Ricinus communis GN=RCOM_0497320 PE=3 SV=1	B9SPD5|B9SPD5_RICCO	204106	40.17	48.0745	0.776103	0.742509	1.53614
500	Putative uncharacterized protein OS=Volvox carteri GN=VOLCADRAFT_98500 PE=4 SV=1	D8UFI1|D8UFI1_VOLCA	89716.3	40.17	48.0745	0.780383	0.7223	0.83707
501	Predicted protein OS=Populus trichocarpa GN=POPTR_0001s01060g PE=4 SV=1	B9MUF5|B9MUF5_POPTR	126762	40.15	47.8349	1.38909	1.47166	1.49737
502	Uncharacterized protein OS=Brachypodium distachyon GN=BRADI5G24820 PE=4 SV=1	I1J2W5|I1J2W5_BRADI	47385.9	40.14	47.7146	0.715195	0.674831	0.720472
503	Uncharacterized protein (Fragment) OS=Triticum urartu PE=4 SV=1	T1NSU1|T1NSU1_TRIUA	56584.6	40.14	47.7146	1.46284	1.68625	1.6976
504	Uncharacterized protein OS=Setaria italica GN=Si031331m.g PE=4 SV=1	K3ZXP9|K3ZXP9_SETIT	16786.7	40.12	47.4732	0.751797	0.589497	0.667496
505	Predicted protein OS=Physcomitrella patens subsp. patens GN=PHYPADRAFT_98628 PE=4 SV=1	A9TXK3|A9TXK3_PHYPA	26634.2	40.1	47.2308	0.491246	0.511099	0.496236
506	Putative uncharacterized protein OS=Selaginella moellendorffii GN=SELMODRAFT_418172 PE=4 SV=1	D8S4W9|D8S4W9_SELML	68462	40.07	46.865	0.573434	0.477158	0.588245
507	Predicted protein OS=Physcomitrella patens subsp. patens GN=PHYPADRAFT_81072 PE=4 SV=1	A9SLN1|A9SLN1_PHYPA	14175.3	40.05	46.6197	0.704746	0.749154	0.787073
508	Uncharacterized protein (Fragment) OS=Genlisea aurea GN=M569_06626 PE=4 SV=1	S8E6V9|S8E6V9_9LAMI	25215.4	40.01	46.1258	1.37544	1.54342	0.870841
509	Uncharacterized protein OS=Hordeum vulgare var. distichum PE=4 SV=1	M0VW25|M0VW25_HORVD	81331.5	40.01	46.1258	1.21324	1.31503	1.33272
510	Disease resistance protein RPP13 OS=Triticum urartu GN=TRIUR3_00406 PE=4 SV=1	M7ZYS5|M7ZYS5_TRIUA	117869	35.4223	0	0.501517	0.547344	0.468072
511	Uncharacterized protein OS=Oryza brachyantha GN=OB06G10870 PE=4 SV=1	J3MAP3|J3MAP3_ORYBR	137994	39.98	45.7524	0.501517	0.547344	0.468072
512	Zeaxanthin epoxidase (ISS) (Fragment) OS=Ostreococcus tauri GN=Ot16g00660 PE=4 SV=1	Q00UI4|Q00UI4_OSTTA	55756.2	39.94	45.2504	1.16657	1.14396	1.13727
513	Predicted protein OS=Micromonas sp. (strain RCC299 / NOUM17) GN=MICPUN_99628 PE=4 SV=1	C1E2E6|C1E2E6_MICSR	269807	39.91	44.8709	0.764387	0.669219	0.761347
514	Uncharacterized protein OS=Glycine max PE=4 SV=1	I1JB40|I1JB40_SOYBN	112947	39.89	44.6165	1.38654	1.46302	1.30023
515	Uncharacterized protein OS=Glycine max PE=4 SV=1	K7M7V2|K7M7V2_SOYBN	77781	39.88	44.4888	1.25399	1.07433	1.3511
516	Putative uncharacterized protein Sb02g029230 OS=Sorghum bicolor GN=Sb02g029230 PE=4 SV=1	C5X4P7|C5X4P7_SORBI	31983.8	39.88	44.4888	0.530696	0.506584	0.502982
517	Uncharacterized protein OS=Brassica rapa subsp. pekinensis GN=Bra004399 PE=4 SV=1	M4CJL5|M4CJL5_BRARP	27589.6	39.87	44.3608	0.91704	0.812041	0.833234
518	Putative uncharacterized protein OS=Vitis vinifera GN=VIT_18s0117g00570 PE=4 SV=1	F6GYR0|F6GYR0_VITVI	57450.8	39.85	44.104	0.611621	0.659379	0.537949
519	Putative uncharacterized protein OS=Oryza sativa subsp. indica GN=OsI_38981 PE=2 SV=1	B8BMU0|B8BMU0_ORYSI	139148	39.84	43.9752	1.22477	1.18927	1.08692
520	Multidrug resistance protein ABC transporter family OS=Medicago truncatula GN=MTR_024s0059 PE=4 SV=1	G7ZVH8|G7ZVH8_MEDTR	193503	39.83	43.846	1.16075	1.0949	1.04141
521	Uncharacterized protein OS=Aegilops tauschii GN=F775_29105 PE=4 SV=1	N1R1I4|N1R1I4_AEGTA	32626.1	39.82	43.7166	1.05426	0.914249	0.99728
522	Uncharacterized protein OS=Setaria italica GN=Si016230m.g PE=4 SV=1	K3YPN8|K3YPN8_SETIT	117284	39.82	43.7166	0.718451	0.697138	0.772358
523	F-box/FBD/LRR-repeat protein OS=Medicago truncatula GN=MTR_091s0014 PE=4 SV=1	G7ZZU9|G7ZZU9_MEDTR	29925.5	39.82	43.7166	1.25133	1.14582	1.05982
524	Putative cytochrome P450 (Fragment) OS=Aralia elata PE=2 SV=1	I7C5V1|I7C5V1_ARAEL	20416.5	39.82	43.7166	1.97142	2.04803	2.13197
525	Uncharacterized protein (Fragment) OS=Oryza glaberrima PE=4 SV=1	I1R152|I1R152_ORYGL	71913.8	39.79	43.3264	0.973233	1.24295	0.920099
526	BAH and TFIIS domain-containing protein OS=Arabidopsis thaliana GN=T17F15.70 PE=4 SV=1	Q9SU69|Q9SU69_ARATH	188118	39.78	43.1958	1.16081	1.25368	1.3322
527	Uncharacterized protein OS=Aegilops tauschii GN=F775_19974 PE=4 SV=1	M8BEY0|M8BEY0_AEGTA	96025.2	39.76	42.9336	1.07826	1.02315	1.09723
528	Putative uncharacterized protein ACA9A-1 OS=Selaginella moellendorffii GN=ACA9A-1 PE=3 SV=1	D8RQT1|D8RQT1_SELML	128945	39.74	42.6702	1.21506	1.06553	1.05563
529	Uncharacterized protein OS=Musa acuminata subsp. malaccensis PE=4 SV=1	M0S6Z1|M0S6Z1_MUSAM	18735.7	39.73	42.538	0.661921	0.510544	0.686684
530	Putative uncharacterized protein OS=Vitis vinifera GN=VIT_03s0038g02210 PE=4 SV=1	D7U571|D7U571_VITVI	67242.5	39.72	42.4056	1.10147	1.17027	1.14726
531	Uncharacterized protein OS=Brassica rapa subsp. pekinensis GN=Bra011526 PE=4 SV=1	M4D4W9|M4D4W9_BRARP	82459.4	39.71	42.2728	0.468339	0.590373	0.481821
532	Uncharacterized protein OS=Populus trichocarpa GN=POPTR_0012s07460g PE=4 SV=1	B9I329|B9I329_POPTR	41966.5	39.71	42.2728	1.47635	1.53848	1.40282
533	Putative uncharacterized protein OJ1116_A06.32 OS=Oryza sativa subsp. japonica GN=P0030G02.22 PE=4 SV=1	Q6H706|Q6H706_ORYSJ	17490.5	39.7	42.1397	1.33408	1.22527	1.28616
534	Uncharacterized protein OS=Setaria italica GN=Si011387m.g PE=4 SV=1	K3YAZ5|K3YAZ5_SETIT	10888.1	39.68	41.8726	0.927619	1.1205	0.933471
535	Putative uncharacterized protein P0698A04.21 OS=Oryza sativa subsp. japonica GN=P0698A04.21 PE=4 SV=1	Q5ZDS7|Q5ZDS7_ORYSJ	27460.9	39.66	41.6043	0.89647	0.90942	1.2053
536	Predicted protein OS=Chlamydomonas reinhardtii GN=CHLREDRAFT_166103 PE=4 SV=1	A8I9V9|A8I9V9_CHLRE	211047	39.64	41.3348	1.81511	1.74881	1.87138
537	Putative uncharacterized protein (Fragment) OS=Vitis vinifera GN=VITISV_026170 PE=4 SV=1	A5C235|A5C235_VITVI	46756.3	39.64	41.3348	1.13277	1.05175	1.02626
538	Uncharacterized protein OS=Populus trichocarpa GN=POPTR_0008s04420g PE=4 SV=2	B9HLY9|B9HLY9_POPTR	162114	39.6323	41.2302	0.73349	0.807394	0.746309
539	MFS general substrate transporter OS=Coccomyxa subellipsoidea C-169 GN=COCSUDRAFT_41263 PE=4 SV=1	I0YZU6|I0YZU6_9CHLO	105292	39.62	41.064	0.841674	0.830513	0.791592
540	Putative RING zinc finger domain superfamily protein OS=Zea mays GN=ZEAMMB73_599237 PE=4 SV=1	K7V7T0|K7V7T0_MAIZE	19360	39.56	40.2441	0.816408	0.847006	0.842562
541	Putative uncharacterized protein OS=Volvox carteri GN=VOLCADRAFT_105422 PE=4 SV=1	D8U0P7|D8U0P7_VOLCA	141080	39.55	40.1064	1.79887	1.77894	1.71072
542	Uncharacterized protein OS=Zea mays PE=2 SV=1	C0P5K0|C0P5K0_MAIZE	24068	39.54	39.9683	0.682854	0.514793	0.73365
543	Putative serine/threonine-protein kinase receptor OS=Aegilops tauschii GN=F775_33235 PE=4 SV=1	M8AQX6|M8AQX6_AEGTA	111747	39.5323	39.8613	1.2571	1.21005	1.26335
544	NADPH:adrenodoxin oxidoreductase, mitochondrial OS=Oryza sativa subsp. japonica GN=OSJNBa0055M07.15 PE=2 SV=1	Q6ERP0|Q6ERP0_ORYSJ	61422.6	39.5323	39.8613	1.89939	1.9222	2.27673
545	Uncharacterized protein OS=Prunus persica GN=PRUPE_ppa018011mg PE=4 SV=1	M5X3C8|M5X3C8_PRUPE	17463.3	39.53	39.8299	1.08295	0.83701	1.11121
546	Putative uncharacterized protein OS=Chlorella variabilis GN=CHLNCDRAFT_137615 PE=4 SV=1	E1Z438|E1Z438_CHLVA	43163.5	39.53	39.8299	1.17179	1.04508	1.10298
547	Os10g0339101 protein OS=Oryza sativa subsp. japonica GN=Os10g0339101 PE=4 SV=1	A3C3Q1|A3C3Q1_ORYSJ	10161.3	39.52	39.6912	0.939048	1.02046	1.10547
548	Putative uncharacterized protein OS=Selaginella moellendorffii GN=SELMODRAFT_98008 PE=4 SV=1	D8RP87|D8RP87_SELML	107867	39.5023	39.4444	1.59426	1.35671	1.48874
549	MPF1-like-A (Fragment) OS=Withania coagulans GN=MPF1-like PE=2 SV=1	C9X3P1|C9X3P1_9SOLA	24998.4	39.5	39.4128	0.890533	0.95512	0.916154
550	Putative uncharacterized protein OS=Oryza sativa subsp. indica GN=OsI_06629 PE=2 SV=1	A2X346|A2X346_ORYSI	45427.9	39.5	39.4128	2.51	2.23813	2.47542
551	Predicted protein OS=Arabidopsis lyrata subsp. lyrata GN=ARALYDRAFT_681068 PE=4 SV=1	D7KIG2|D7KIG2_ARALL	22482.8	39.49	39.2732	2.51	2.23813	2.47542
552	Predicted protein OS=Chlamydomonas reinhardtii GN=CHLREDRAFT_191447 PE=1 SV=1	A8J0H9|A8J0H9_CHLRE	26857.3	39.49	39.2732	0.607923	0.538871	0.442562
553	Uncharacterized protein OS=Populus trichocarpa GN=POPTR_0011s02310g PE=4 SV=1	B9HYW2|B9HYW2_POPTR	17039.3	39.48	39.1332	1.43389	1.4418	1.33511
554	Uncharacterized protein OS=Brassica rapa subsp. pekinensis GN=Bra035774 PE=4 SV=1	M4F3X4|M4F3X4_BRARP	102851	39.48	39.1332	0.939988	0.899333	0.873097
555	Predicted protein OS=Physcomitrella patens subsp. patens GN=PHYPADRAFT_171827 PE=4 SV=1	A9TT99|A9TT99_PHYPA	148190	39.48	39.1332	1.02616	1.05317	0.937274
556	Uncharacterized protein (Fragment) OS=Prunus persica GN=PRUPE_ppa024545mg PE=4 SV=1	M5XF06|M5XF06_PRUPE	61534.4	39.48	39.1332	0	0	0
557	Monofunctional pimaradiene synthase OS=Pinus banksiana GN=TPS-mPim1 PE=2 SV=1	M4HY08|M4HY08_PINBN	112199	39.47	38.9929	1.26005	1.15955	1.2366
558	Putative uncharacterized protein B1157F01.25 OS=Oryza sativa subsp. japonica GN=B1157F01.25 PE=4 SV=1	Q6YT95|Q6YT95_ORYSJ	13257.2	39.46	38.8522	0.288695	0.242889	0.287395
559	Uncharacterized protein OS=Brassica rapa subsp. pekinensis GN=Bra009973 PE=4 SV=1	M4D0H5|M4D0H5_BRARP	108877	39.46	38.8522	0.881157	0.785658	0.905549
560	Uncharacterized protein OS=Hordeum vulgare var. distichum PE=4 SV=1	M0Z7U4|M0Z7U4_HORVD	42646.7	39.45	38.7113	0.762499	0.768323	0.78375
561	1,4-alpha-glucan branching enzyme (Fragment) OS=Solanum tuberosum GN=sbeI PE=2 SV=1	O04864|O04864_SOLTU	106864	39.45	38.7113	0.618029	0.694819	0.688912
562	Uncharacterized protein OS=Hordeum vulgare var. distichum PE=4 SV=1	M0X066|M0X066_HORVD	187079	39.4223	38.3186	0.618431	0.699747	0.624305
563	Uncharacterized protein OS=Triticum urartu GN=TRIUR3_05271 PE=4 SV=1	M8A8L3|M8A8L3_TRIUA	45835.4	39.42	38.2864	0.716072	0.746023	0.795016
564	Uncharacterized protein OS=Glycine max PE=3 SV=2	I1K7V7|I1K7V7_SOYBN	64828.5	39.41	38.1442	0.956183	0.98831	1.00417
565	Putative uncharacterized protein OS=Selaginella moellendorffii GN=SELMODRAFT_419461 PE=4 SV=1	D8S912|D8S912_SELML	37074.2	39.3923	37.8911	1.10147	1.17027	1.14726
566	Putative uncharacterized protein OJ1409_C08.15 OS=Oryza sativa subsp. japonica GN=OJ1409_C08.15 PE=4 SV=1	Q7XIW2|Q7XIW2_ORYSJ	7675.97	39.39	37.8587	1.02433	0.766609	0.808496
567	Putative uncharacterized protein OS=Oryza sativa subsp. indica GN=OsI_01454 PE=2 SV=1	A2WNM3|A2WNM3_ORYSI	48836	39.37	37.5718	1.47458	1.36197	1.26983
568	Putative uncharacterized protein OS=Oryza sativa subsp. indica GN=OsI_03051 PE=4 SV=1	B8ACE6|B8ACE6_ORYSI	34861.9	39.36	37.4279	1.12774	0.988244	0.907052
569	Putative uncharacterized protein (Fragment) OS=Volvox carteri GN=VOLCADRAFT_59303 PE=4 SV=1	D8TSL2|D8TSL2_VOLCA	47513.9	39.36	37.4279	0.679062	0.575316	0.71647
570	Uncharacterized protein OS=Solanum tuberosum GN=PGSC0003DMG400008012 PE=4 SV=1	M1ADX4|M1ADX4_SOLTU	28558	39.36	37.4279	0.8929	0.777679	0.855325
571	Putative uncharacterized protein OS=Vitis vinifera GN=VITISV_025352 PE=4 SV=1	A5AVY1|A5AVY1_VITVI	38413.2	39.3423	37.1718	1.15348	1.04596	1.07746
572	Uncharacterized protein OS=Aegilops tauschii GN=F775_20915 PE=4 SV=1	M8CA58|M8CA58_AEGTA	28005.8	39.34	37.1391	0.552572	0.471341	0.491626
573	Putative uncharacterized protein OS=Volvox carteri GN=VOLCADRAFT_89980 PE=4 SV=1	D8TT61|D8TT61_VOLCA	161567	39.34	37.1391	0.651447	0.657115	0.576915
574	Predicted protein OS=Hordeum vulgare var. distichum PE=2 SV=1	F2EB44|F2EB44_HORVD	83320.9	39.28	36.2646	0.951374	0.945676	0.956444
575	p-type ATPase superfamily OS=Micromonas sp. (strain RCC299 / NOUM17) GN=MICPUN_82204 PE=4 SV=1	C1E6W3|C1E6W3_MICSR	149330	39.27	36.1177	1.29013	1.14842	1.19608
576	Putative uncharacterized protein OS=Arabidopsis lyrata subsp. lyrata GN=ARALYDRAFT_322516 PE=4 SV=1	D7LLV0|D7LLV0_ARALL	102125	39.26	35.9704	0.62831	0.632409	0.532145
577	Nucleic acid binding protein OS=Zea mays GN=ZEAMMB73_057024 PE=2 SV=1	B6U784|B6U784_MAIZE	82208.8	39.25	35.8228	1.42897	1.21769	1.29294
578	Uncharacterized protein OS=Coccomyxa subellipsoidea C-169 GN=COCSUDRAFT_56427 PE=4 SV=1	I0YUB5|I0YUB5_9CHLO	147469	39.24	35.6749	0.952134	1.00727	1.02213
579	Putative uncharacterized protein OS=Oryza sativa subsp. indica GN=OsI_08045 PE=2 SV=1	A2X751|A2X751_ORYSI	52635.8	39.24	35.6748	0.827704	0.775897	0.727892
580	Phospholipid:diacylglycerol transferase OS=Chlamydomonas reinhardtii GN=PDAT1 PE=2 SV=1	H6V961|H6V961_CHLRE	109803	39.23	35.5266	1.00226	1.02626	1.0728
581	Mitogen-activated protein kinase OS=Triticum aestivum GN=FLR PE=2 SV=1	Q84XZ4|Q84XZ4_WHEAT	76641.8	39.21	35.229	0.911815	0.811733	0.929284
582	Putative uncharacterized protein OS=Oryza sativa subsp. indica GN=OsI_30544 PE=4 SV=1	A2YYY1|A2YYY1_ORYSI	30745.7	39.2	35.0797	0.707762	0.669381	0.691578
583	Predicted protein OS=Physcomitrella patens subsp. patens GN=PHYPADRAFT_55615 PE=4 SV=1	A9RL59|A9RL59_PHYPA	72548.9	39.18	34.78	1.03211	1.20058	1.11711
584	Uncharacterized protein OS=Brassica rapa subsp. pekinensis GN=Bra014622 PE=3 SV=1	M4DDQ4|M4DDQ4_BRARP	129791	39.17	34.6297	0.723148	0.735323	0.715256
585	Putative uncharacterized protein OS=Vitis vinifera GN=VITISV_016057 PE=4 SV=1	A5C6D8|A5C6D8_VITVI	259850	39.17	34.6297	1.04781	1.00101	1.0978
586	Uncharacterized protein (Fragment) OS=Genlisea aurea GN=M569_01665 PE=4 SV=1	S8EB22|S8EB22_9LAMI	230958	39.16	34.479	0.868465	0.944775	0.858892
587	Uncharacterized protein OS=Musa acuminata subsp. malaccensis PE=3 SV=1	M0S5J0|M0S5J0_MUSAM	23649.2	39.16	34.479	0.999648	1.21042	0.894711
588	Putative uncharacterized protein AT4g19320 OS=Arabidopsis thaliana GN=AT4g19320 PE=4 SV=1	O65703|O65703_ARATH	92858.6	39.16	34.479	0	0	0
589	Predicted protein OS=Micromonas sp. (strain RCC299 / NOUM17) GN=MICPUN_60694 PE=4 SV=1	C1FG07|C1FG07_MICSR	97803	39.14	34.1765	0.64163	0.506329	0.642725
590	Putative uncharacterized protein OSJNBa0064I23.24 OS=Oryza sativa subsp. japonica GN=OSJNBa0064I23.24 PE=4 SV=1	Q69KN3|Q69KN3_ORYSJ	32909	39.14	34.1765	1.3969	1.32583	1.24904
591	Predicted protein OS=Physcomitrella patens subsp. patens GN=PHYPADRAFT_97926 PE=4 SV=1	A9TVS1|A9TVS1_PHYPA	43327.1	39.12	33.8727	0.603076	0.495086	0.599171
592	Pyruvate kinase OS=Volvox carteri GN=pyk5 PE=3 SV=1	D8UIN9|D8UIN9_VOLCA	310366	39.1123	33.7549	0.570537	0.498188	0.535751
593	Putative uncharacterized protein OS=Oryza sativa subsp. japonica GN=OsJ_07954 PE=2 SV=1	A3AA68|A3AA68_ORYSJ	18810.5	39.11	33.7203	1.19112	1.11396	1.15478
594	Uncharacterized protein OS=Glycine max PE=3 SV=1	K7K4I0|K7K4I0_SOYBN	189252	39.09	33.4144	0.744009	0.611678	0.672258
595	Uncharacterized protein OS=Capsella rubella GN=CARUB_v10004727mg PE=4 SV=1	R0GZK0|R0GZK0_9BRAS	59467.6	39.09	33.4144	0.657748	0.756513	0.66814
596	Uncharacterized protein OS=Zea mays GN=ZEAMMB73_228861 PE=4 SV=1	K7UXI7|K7UXI7_MAIZE	32628.8	39.09	33.4144	1.09259	1.1406	1.04761
597	Uncharacterized protein OS=Brassica rapa subsp. pekinensis GN=Bra035234 PE=4 SV=1	M4F2D6|M4F2D6_BRARP	42073.9	39.08	33.2609	0.662379	0.726674	0.663393
598	Transcription elongation factor SPT5 OS=Brassica rapa subsp. pekinensis GN=Bra022968 PE=3 SV=1	M4E2G7|M4E2G7_BRARP	128048	39.07	33.107	1.1716	1.33867	1.43574
599	Predicted protein OS=Physcomitrella patens subsp. patens GN=PHYPADRAFT_90868 PE=4 SV=1	A9TC80|A9TC80_PHYPA	123971	39.07	33.107	1.51475	1.3872	1.30611
600	Uncharacterized protein OS=Amborella trichopoda GN=AMTR_s00057p00169950 PE=4 SV=1	U5D656|U5D656_AMBTC	71123.8	39.07	33.107	1.37461	1.53623	1.42245
601	Uncharacterized protein OS=Musa acuminata subsp. malaccensis PE=4 SV=1	M0RMG8|M0RMG8_MUSAM	52211.7	39.06	32.9528	0.773986	0.711447	0.858044
602	Putative uncharacterized protein Sb01g040900 OS=Sorghum bicolor GN=Sb01g040900 PE=3 SV=1	C5WQW2|C5WQW2_SORBI	59313.4	39.05	32.7982	1.22477	1.18927	1.08692
603	Predicted protein OS=Micromonas sp. (strain RCC299 / NOUM17) GN=MICPUN_109143 PE=4 SV=1	C1EE17|C1EE17_MICSR	22370	39.05	32.7982	1.83012	2.04011	1.93421
604	Predicted protein OS=Micromonas sp. (strain RCC299 / NOUM17) GN=MICPUN_101854 PE=4 SV=1	C1FFW0|C1FFW0_MICSR	60948.4	39.04	32.6433	1.01064	1.11789	1.14965
605	Uncharacterized protein OS=Brassica rapa subsp. pekinensis GN=Bra022201 PE=4 SV=1	M4E0A4|M4E0A4_BRARP	129322	39.03	32.488	0.950434	0.954322	0.897986
606	Putative B-box type zinc finger family protein OS=Zea mays GN=ZEAMMB73_039462 PE=4 SV=1	K7V6N6|K7V6N6_MAIZE	19840	38.99	31.8634	1.29521	1.29683	1.4238
607	Uncharacterized protein OS=Brachypodium distachyon GN=BRADI2G50967 PE=4 SV=1	I1HRZ8|I1HRZ8_BRADI	85038.6	38.97	31.5489	1.11884	0.995039	1.08867
608	Predicted protein OS=Micromonas sp. (strain RCC299 / NOUM17) GN=MICPUN_60482 PE=4 SV=1	C1FFE0|C1FFE0_MICSR	32266.1	38.97	31.5489	0.849149	0.802692	0.850688
609	Ribulose-1,5-bisphosphate carboxylase/oxygenase large subunit (Fragment) OS=Parasicyos dieterleae GN=rbcL PE=3 SV=1	A5X4E4|A5X4E4_9ROSI	53145.8	38.95	31.2329	1.05573	0.923147	1.17539
610	Uncharacterized protein OS=Populus trichocarpa GN=POPTR_0003s07740g PE=2 SV=2	B9GYL6|B9GYL6_POPTR	40049.9	38.95	31.2329	1.02548	0.853097	1.04595
611	Beta-galactosidase OS=Musa acuminata subsp. malaccensis PE=3 SV=1	M0SQP6|M0SQP6_MUSAM	107198	38.94	31.0744	1.85253	1.61652	1.66316
612	Putative uncharacterized protein OS=Selaginella moellendorffii GN=SELMODRAFT_174833 PE=3 SV=1	D8RW89|D8RW89_SELML	51263.9	38.93	30.9155	1.51475	1.3872	1.30611
613	Uncharacterized protein OS=Setaria italica GN=Si004693m.g PE=4 SV=1	K3XRZ6|K3XRZ6_SETIT	149966	38.93	30.9155	1.24434	1.53425	1.59198
614	Putative uncharacterized protein OS=Oryza sativa subsp. indica GN=OsI_23681 PE=2 SV=1	A2YEY3|A2YEY3_ORYSI	49515.7	38.92	30.7562	1.63515	1.77691	1.81071
615	Uncharacterized protein At4g04980 OS=Arabidopsis thaliana GN=At4g04980 PE=2 SV=1	Q1PEB4|Y4498_ARATH	92317.4	38.9	30.4367	0.632369	0.608776	0.538682
616	Uncharacterized protein OS=Oryza glaberrima PE=4 SV=1	I1Q8W1|I1Q8W1_ORYGL	21198.8	38.89	30.2763	1.08279	0.942477	1.06499
617	Uncharacterized protein OS=Oryza brachyantha GN=OB01G14210 PE=4 SV=1	J3KWR5|J3KWR5_ORYBR	29864.4	38.88	30.1156	1.07826	1.02315	1.09723
618	Uncharacterized protein OS=Oryza brachyantha GN=OB10G13280 PE=4 SV=1	J3N1D0|J3N1D0_ORYBR	45954.5	38.88	30.1156	0.773173	0.692427	0.6734
619	Putative uncharacterized protein OS=Vitis vinifera GN=VIT_16s0039g02150 PE=4 SV=1	D7T7Q7|D7T7Q7_VITVI	48793.6	38.88	30.1156	1.02433	0.766609	0.808496
620	Uncharacterized protein OS=Setaria italica GN=Si032916m.g PE=4 SV=1	K4A219|K4A219_SETIT	92117.1	38.88	30.1156	0.767358	0.723677	0.725355
621	Os02g0468400 protein OS=Oryza sativa subsp. japonica GN=OJ1057_F01.5 PE=4 SV=1	Q6K8I5|Q6K8I5_ORYSJ	52662.2	38.88	30.1156	0.774206	0.653328	0.718877
622	Putative uncharacterized protein OS=Chlorella variabilis GN=CHLNCDRAFT_56057 PE=4 SV=1	E1Z8J4|E1Z8J4_CHLVA	54442.4	38.88	30.1156	1.57984	1.6171	1.48718
623	Predicted protein (Fragment) OS=Chlamydomonas reinhardtii GN=CHLREDRAFT_146572 PE=4 SV=1	A8HQN5|A8HQN5_CHLRE	169420	38.87	29.9544	0	0	0
624	Putative uncharacterized protein OS=Vitis vinifera GN=VITISV_034945 PE=4 SV=1	A5BL95|A5BL95_VITVI	183257	38.86	29.793	0.71568	0.815146	0.704534
625	Senescence-associated protein 12 OS=Zea mays GN=ZEAMMB73_827751 PE=4 SV=1	K7V8P7|K7V8P7_MAIZE	42899.8	38.84	29.4689	1.30757	1.44836	1.14115
626	Putative uncharacterized protein At2g38790 OS=Arabidopsis thaliana GN=At2g38790 PE=2 SV=2	Q9SII2|Q9SII2_ARATH	25767.2	38.83	29.3063	0.86871	0.965748	0.867186
627	Annexin, putative OS=Ricinus communis GN=RCOM_0212720 PE=4 SV=1	B9SZ35|B9SZ35_RICCO	22930.1	38.81	28.98	0.936558	1.00203	0.976206
628	Phenylalanine ammonia-lyase OS=Psilotum nudum GN=PAL PE=2 SV=1	Q5EP62|Q5EP62_PSINU	92959.4	38.81	28.98	1.68088	1.98819	1.56441
629	Uncharacterized protein OS=Glycine max PE=4 SV=1	K7L4M4|K7L4M4_SOYBN	82098	38.76	28.1577	0.874552	0.765989	0.946658
630	Predicted protein OS=Physcomitrella patens subsp. patens GN=PHYPADRAFT_92113 PE=4 SV=1	A9TFK1|A9TFK1_PHYPA	28794.2	38.76	28.1576	0.955955	1.08607	0.931175
631	Uncharacterized protein OS=Coccomyxa subellipsoidea C-169 GN=COCSUDRAFT_58774 PE=4 SV=1	I0YM79|I0YM79_9CHLO	32269.7	38.75	27.992	0.969235	0.944565	1.09612
632	tRNA (guanine(37)-N1)-methyltransferase OS=Prunus persica GN=PRUPE_ppa002915mg PE=3 SV=1	M5WQ53|M5WQ53_PRUPE	78834.8	38.75	27.992	0.973233	1.24295	0.920099
633	Os01g0643300 protein OS=Oryza sativa subsp. japonica GN=Os01g0643300 PE=4 SV=1	Q0JKX2|Q0JKX2_ORYSJ	66169	38.74	27.8261	0.827678	0.747858	0.716772
634	Uncharacterized protein (Fragment) OS=Setaria italica GN=Si039807m.g PE=4 SV=1	K4ALM6|K4ALM6_SETIT	43791	38.74	27.8261	1.51385	1.43434	1.6448
635	Putative uncharacterized protein OS=Picea sitchensis PE=2 SV=1	A9NY73|A9NY73_PICSI	57308.9	38.72	27.4929	1.35345	1.34712	1.52253
636	Putative uncharacterized protein OS=Vitis vinifera GN=VIT_01s0150g00600 PE=4 SV=1	F6HJ96|F6HJ96_VITVI	46924.2	38.69	26.9903	0.939071	0.875702	0.88044
637	Uncharacterized protein OS=Setaria italica GN=Si033873m.g PE=4 SV=1	K4A4R9|K4A4R9_SETIT	195224	38.69	26.9903	1.36744	1.26481	1.41656
638	Uncharacterized protein OS=Hordeum vulgare var. distichum PE=4 SV=1	M0W4P2|M0W4P2_HORVD	142799	38.69	26.9903	0.80366	0.755685	0.782182
639	Putative uncharacterized protein (Fragment) OS=Ricinus communis GN=RCOM_2010550 PE=4 SV=1	B9TLQ3|B9TLQ3_RICCO	26220.3	38.68	26.822	2.1669	2.08603	1.94131
640	Putative auxin efflux carrier protein 10 OS=Populus trichocarpa GN=POPTR_0001s21230g PE=4 SV=1	B9GFA1|B9GFA1_POPTR	64946.1	38.67	26.6533	2.57378	2.50455	3.04883
641	Uncharacterized protein OS=Musa acuminata subsp. malaccensis PE=4 SV=1	M0TXW6|M0TXW6_MUSAM	32263	38.65	26.3148	1.12894	1.17932	1.27567
642	Predicted protein OS=Micromonas pusilla (strain CCMP1545) GN=MICPUCDRAFT_38148 PE=4 SV=1	C1MIQ4|C1MIQ4_MICPC	61029.7	38.63	25.9746	0.740716	0.653865	0.780293
643	Uncharacterized protein OS=Zea mays PE=2 SV=1	C0PCW2|C0PCW2_MAIZE	80024.1	38.63	25.9746	0.805064	0.84746	0.882659
644	Predicted protein (Fragment) OS=Chlamydomonas reinhardtii GN=CHLREDRAFT_192918 PE=4 SV=1	A8J7A3|A8J7A3_CHLRE	27309.8	38.63	25.9746	1.02075	0.779981	1.08263
645	Uncharacterized protein OS=Musa acuminata subsp. malaccensis PE=4 SV=1	M0U685|M0U685_MUSAM	64439.5	38.62	25.804	3.4913	4.69201	4.60318
646	Putative uncharacterized protein OS=Vitis vinifera GN=VITISV_012765 PE=4 SV=1	A5B460|A5B460_VITVI	154338	38.6	25.4615	0.856541	0.780924	0.88747
647	Uncharacterized protein OS=Setaria italica GN=Si000159m.g PE=4 SV=1	K3XE42|K3XE42_SETIT	122919	38.6	25.4615	0.546193	0.469098	0.541479
648	Uncharacterized protein OS=Prunus persica GN=PRUPE_ppa021332mg PE=4 SV=1	M5WPV4|M5WPV4_PRUPE	114200	38.58	25.1175	2.51	2.23813	2.47542
649	Proteasome subunit beta type-2-A OS=Aegilops tauschii GN=F775_25232 PE=4 SV=1	M8BSU1|M8BSU1_AEGTA	24724.8	38.58	25.1175	0.631385	0.661577	0.84275
650	Putative uncharacterized protein OJ1115_A05.16 OS=Oryza sativa subsp. japonica GN=OJ1115_A05.16 PE=4 SV=1	Q6EUN3|Q6EUN3_ORYSJ	21109.8	38.57	24.9448	0.62831	0.632409	0.532145
651	Putative uncharacterized protein OJ1793_E11.116 OS=Oryza sativa subsp. japonica GN=OJ1793_E11.116 PE=4 SV=1	Q8H516|Q8H516_ORYSJ	35785.4	38.55	24.5984	0.62831	0.632409	0.532145
652	Putative uncharacterized protein OS=Oryza sativa subsp. japonica GN=OSJNBa0096K16.20 PE=4 SV=1	Q6UU23|Q6UU23_ORYSJ	25800.3	38.53	24.2503	0.742481	0.714797	0.881342
653	Putative uncharacterized protein OS=Chlorella variabilis GN=CHLNCDRAFT_136334 PE=4 SV=1	E1ZK54|E1ZK54_CHLVA	265646	38.53	24.2503	0.586223	0.718029	0.881849
654	Uncharacterized protein OS=Brassica rapa subsp. pekinensis GN=Bra003136 PE=4 SV=1	M4CG04|M4CG04_BRARP	23734	38.5	23.7253	0.584186	0.560581	0.604982
655	Uncharacterized protein OS=Oryza glaberrima PE=4 SV=1	I1QU54|I1QU54_ORYGL	46070.2	38.48	23.3732	0.833386	0.766668	0.767669
656	Uncharacterized protein OS=Brachypodium distachyon GN=BRADI1G75440 PE=4 SV=1	I1H9U2|I1H9U2_BRADI	48796.4	38.46	23.0195	0.859776	0.877503	0.947492
657	Retrotransposon protein OS=Zea mays PE=2 SV=1	B6TPM7|B6TPM7_MAIZE	34711.6	38.46	23.0195	1.57984	1.6171	1.48718
658	Putative uncharacterized protein OS=Oryza sativa subsp. japonica GN=LOC_Os12g17890 PE=4 SV=1	Q2QU08|Q2QU08_ORYSJ	8396.24	38.45	22.8421	0.637218	0.665497	0.683847
659	DNA glycosylase OS=Micromonas sp. (strain RCC299 / NOUM17) GN=MICPUN_56174 PE=4 SV=1	C1E0I9|C1E0I9_MICSR	258172	38.45	22.8421	1.10211	1.19753	1.19557
660	Peptidyl-prolyl cis-trans isomerase OS=Vitis vinifera GN=VIT_19s0015g01100 PE=4 SV=1	F6I582|F6I582_VITVI	23525.7	38.45	22.8421	1.14893	0.898208	1.14053
661	Uncharacterized protein OS=Brassica rapa subsp. pekinensis GN=Bra026847 PE=3 SV=1	M4EDI7|M4EDI7_BRARP	32342	38.44	22.6642	0.652593	0.704032	0.800008
662	Putative uncharacterized protein Sb02g034740 OS=Sorghum bicolor GN=Sb02g034740 PE=4 SV=1	C5XA14|C5XA14_SORBI	97402.4	38.43	22.4859	0.887944	0.867146	0.864514
663	Acetyl-coenzyme A carboxylase carboxyl transferase subunit beta, chloroplastic OS=Silene aegyptiaca GN=accD PE=3 SV=1	B0LP22|B0LP22_9CARY	62874.1	38.43	22.4859	0.887944	0.867146	0.864514
664	Predicted protein OS=Micromonas pusilla (strain CCMP1545) GN=MICPUCDRAFT_39753 PE=4 SV=1	C1MTC3|C1MTC3_MICPC	70286.6	38.41	22.1281	0.887944	0.867146	0.864514
665	Putative uncharacterized protein OS=Volvox carteri GN=VOLCADRAFT_95428 PE=4 SV=1	D8U7F3|D8U7F3_VOLCA	48311.7	38.4	21.9486	1.21307	1.07476	1.02935
666	Uncharacterized protein OS=Oryza glaberrima PE=4 SV=1	I1PRT4|I1PRT4_ORYGL	40009.6	38.4	21.9486	0.406291	0.447713	0.429149
667	Low-CO2 inducible Myb transcription factor LCR1 OS=Chlamydomonas reinhardtii GN=Lcr1 PE=2 SV=1	Q75NZ5|Q75NZ5_CHLRE	64570.4	38.38	21.5883	0.762681	0.721152	0.854365
668	Uncharacterized protein OS=Hordeum vulgare var. distichum PE=4 SV=1	M0YXC0|M0YXC0_HORVD	86708.6	38.3723	21.4486	1.68088	1.98819	1.56441
669	Putative uncharacterized protein OS=Zea mays PE=2 SV=1	B6TGU7|B6TGU7_MAIZE	21760.9	38.37	21.4076	0.429732	0.43153	0.417125
670	Homeodomain transcription factor (Fragment) OS=Solanum nigrum GN=HOX PE=2 SV=1	F4YBA7|F4YBA7_SOLNI	17790.8	38.37	21.4076	1.48316	1.54533	1.31482
671	Copper target homolog 1 protein (ISS) OS=Ostreococcus tauri GN=Ot15g02810 PE=3 SV=1	Q00US7|Q00US7_OSTTA	52364.5	38.37	21.4076	0.627411	0.663478	0.639266
672	Uncharacterized protein OS=Populus trichocarpa GN=POPTR_0004s07230g PE=2 SV=2	B9H3L1|B9H3L1_POPTR	38573.6	38.37	21.4076	0.961249	0.976247	1.09524
673	Homeodomain-leucine zipper protein HD4 OS=Gossypium hirsutum GN=HB4 PE=2 SV=1	E2FGB7|E2FGB7_GOSHI	35673.8	38.37	21.4076	0.774206	0.653328	0.718877
674	Putative uncharacterized protein OS=Selaginella moellendorffii GN=SELMODRAFT_426843 PE=4 SV=1	D8SXP2|D8SXP2_SELML	169984	38.35	21.0448	0.568822	0.64639	0.541664
675	Putative uncharacterized protein OS=Selaginella moellendorffii GN=SELMODRAFT_84906 PE=4 SV=1	D8R433|D8R433_SELML	82928.1	38.35	21.0448	0.85819	0.865854	0.842767
676	Serine/threonine-protein kinase OS=Zea mays GN=ZEAMMB73_209864 PE=3 SV=1	K7U3E7|K7U3E7_MAIZE	93802.2	38.33	20.6804	0	0	0
677	Predicted protein OS=Micromonas sp. (strain RCC299 / NOUM17) GN=MICPUN_99929 PE=4 SV=1	C1E3E7|C1E3E7_MICSR	142907	38.3023	20.1722	0.369195	0.321772	0.334806
678	Uncharacterized protein OS=Capsella rubella GN=CARUB_v10003261mg PE=4 SV=1	R0H4M9|R0H4M9_9BRAS	27357.8	38.3	20.1306	1.47968	1.58975	1.32655
679	Putative uncharacterized protein SmCNGC1_2 OS=Selaginella moellendorffii GN=SmCNGC1_2 PE=4 SV=1	D8SGT0|D8SGT0_SELML	84524	38.29	19.9465	1.43379	1.30368	1.18804
680	Putative cis-zeatin O-glucosyltransferase OS=Sorghum bicolor GN=Sb06g024960 PE=3 SV=1	Q6JAG9|Q6JAG9_SORBI	53752.2	38.29	19.9465	0.85238	0.815937	0.852242
681	Putative uncharacterized protein Sb03g006485 (Fragment) OS=Sorghum bicolor GN=Sb03g006485 PE=4 SV=1	C5XQ47|C5XQ47_SORBI	22316.2	38.29	19.9465	1.85334	1.71271	1.63712
682	Uncharacterized protein OS=Populus trichocarpa GN=POPTR_0012s05980g PE=4 SV=1	B9I2S7|B9I2S7_POPTR	13255.1	38.29	19.9465	1.57657	1.35458	1.24316
683	Putative uncharacterized protein OS=Vitis vinifera GN=VIT_19s0027g00440 PE=4 SV=1	D7SWZ1|D7SWZ1_VITVI	71931.5	38.29	19.9465	1.57641	1.46588	1.51556
684	Uncharacterized protein OS=Setaria italica GN=Si024330m.g PE=4 SV=1	K3ZCQ3|K3ZCQ3_SETIT	21578.4	38.27	19.5769	0.824061	0.882473	0.825182
685	Amidase, putative OS=Ricinus communis GN=RCOM_0824980 PE=4 SV=1	B9SIP6|B9SIP6_RICCO	75748.2	38.27	19.5769	0.685772	0.77651	0.724746
686	Uncharacterized protein OS=Prunus persica GN=PRUPE_ppa000337mg PE=4 SV=1	M5VP10|M5VP10_PRUPE	152270	38.26	19.3915	1.29352	1.48271	1.36698
687	Uncharacterized protein OS=Oryza glaberrima PE=4 SV=1	I1Q6Q6|I1Q6Q6_ORYGL	12218.4	38.26	19.3915	0.762015	0.662626	0.750011
688	Uncharacterized protein OS=Setaria italica GN=Si019943m.g PE=4 SV=1	K3Z082|K3Z082_SETIT	70255.5	38.24	19.0195	1.14701	1.13127	1.10616
689	Predicted protein OS=Micromonas sp. (strain RCC299 / NOUM17) GN=MICPUN_62771 PE=3 SV=1	C1EEW9|C1EEW9_MICSR	33010.2	38.22	18.6457	0.888868	0.849082	0.803678
690	Uncharacterized protein OS=Glycine max PE=4 SV=1	K7MGD2|K7MGD2_SOYBN	44425.2	38.22	18.6457	1.11273	1.04152	1.09987
691	Uncharacterized protein (Fragment) OS=Genlisea aurea GN=M569_10665 PE=4 SV=1	S8CB80|S8CB80_9LAMI	107586	38.19	18.0817	0.682158	0.554073	0.591978
692	Uncharacterized protein OS=Solanum tuberosum GN=PGSC0003DMG400007963 PE=4 SV=1	M1ADP8|M1ADP8_SOLTU	53819.2	38.19	18.0817	0.950434	0.954322	0.897986
693	Peptidyl-prolyl cis-trans isomerase OS=Musa acuminata subsp. malaccensis PE=4 SV=1	M0T1B3|M0T1B3_MUSAM	26407.2	38.18	17.8929	0.495522	0.449326	0.588538
694	Uncharacterized protein (Fragment) OS=Genlisea aurea GN=M569_17166 PE=4 SV=1	S8DE45|S8DE45_9LAMI	101943	38.15	17.3238	0.737767	0.715899	0.868293
695	Uncharacterized protein OS=Brachypodium distachyon GN=BRADI1G51640 PE=4 SV=1	I1H1V0|I1H1V0_BRADI	33553	38.15	17.3238	0.954949	0.971468	0.878841
696	Predicted protein OS=Hordeum vulgare var. distichum PE=2 SV=1	F2DV46|F2DV46_HORVD	98384.2	33.5723	0	0.742481	0.714797	0.881342
697	Uncharacterized protein OS=Bathycoccus prasinos GN=Bathy01g00910 PE=4 SV=1	K8E9I9|K8E9I9_9CHLO	99141	38.13	16.9422	1.0427	0.995954	1.06071
698	Uncharacterized protein OS=Hordeum vulgare var. distichum PE=4 SV=1	M0X9D8|M0X9D8_HORVD	108597	38.1	16.3664	0.724403	0.799919	0.734138
699	Putative uncharacterized protein OS=Vitis vinifera GN=VIT_08s0032g00640 PE=4 SV=1	F6I3N6|F6I3N6_VITVI	25016.5	38.09	16.1736	0.869789	0.920438	0.878972
700	Putative uncharacterized protein OS=Ricinus communis GN=RCOM_1973780 PE=4 SV=1	B9TQ77|B9TQ77_RICCO	10430.2	38.08	15.9804	0.625145	0.554704	0.628962
701	S-acyltransferase OS=Ostreococcus lucimarinus (strain CCE9901) GN=OSTLU_50433 PE=3 SV=1	A4S2I4|A4S2I4_OSTLU	40809.2	38.07	15.7867	0.839192	0.737104	0.830341
702	Uncharacterized protein OS=Brachypodium distachyon GN=BRADI4G02570 PE=4 SV=1	I1IGR5|I1IGR5_BRADI	35700.1	38.07	15.7867	0.839192	0.737104	0.830341
703	Predicted protein OS=Physcomitrella patens subsp. patens GN=PHYPADRAFT_75513 PE=4 SV=1	A9S7B2|A9S7B2_PHYPA	29484.3	38.06	15.5926	0.704956	0.69669	0.72969
704	Putative uncharacterized protein OS=Selaginella moellendorffii GN=SELMODRAFT_159833 PE=3 SV=1	D8T035|D8T035_SELML	111925	38.06	15.5926	0.836347	0.872064	0.769822
705	Uncharacterized protein OS=Setaria italica GN=Si015732m.g PE=4 SV=1	K3YN92|K3YN92_SETIT	56027.9	38.06	15.5926	1.22477	1.18927	1.08692
706	Uncharacterized protein OS=Populus trichocarpa GN=POPTR_0016s02900g PE=4 SV=2	B9IHK0|B9IHK0_POPTR	215792	38.0508	15.4141	0.913317	0.985545	0.822513
707	Reverse transcriptase (Fragment) OS=Avena sativa PE=4 SV=1	Q946U1|Q946U1_AVESA	33425.9	38.02	14.8116	2.44389	2.2407	2.04177
708	Phytochrome OS=Aegilops tauschii GN=F775_15473 PE=3 SV=1	M8AZ85|M8AZ85_AEGTA	135667	38	14.4184	0.91704	0.812041	0.833234
709	Nucleotide-binding site leucine-rich repeat protein (Fragment) OS=Rhododendron formosanum PE=4 SV=1	H9B316|H9B316_9ERIC	34081.2	38	14.4184	1.34683	1.35652	1.32083
710	Uncharacterized protein OS=Glycine max PE=4 SV=1	K7LZ39|K7LZ39_SOYBN	164635	38	14.4184	0.87676	0.970067	0.987349
711	Os06g0680900 protein OS=Oryza sativa subsp. japonica GN=Os06g0680900 PE=2 SV=1	Q0DA35|Q0DA35_ORYSJ	54345.6	38	14.4184	2.24524	2.18346	1.91885
712	Yellow stripe 1B transporter OS=Brachypodium distachyon GN=YS1B PE=2 SV=1	E3UJQ7|E3UJQ7_BRADI	96548.3	37.99	14.2211	0.998479	0.957592	0.939027
713	AT4g17070/dl4565c OS=Arabidopsis thaliana GN=AT4G17070 PE=2 SV=1	Q93ZN3|Q93ZN3_ARATH	40958.7	37.99	14.2211	1.21659	1.32591	1.24196
714	Predicted protein (Fragment) OS=Physcomitrella patens subsp. patens GN=PHYPADRAFT_103622 PE=4 SV=1	A9U6Z4|A9U6Z4_PHYPA	74946.5	37.99	14.2211	0.736249	0.727326	0.791595
715	Predicted protein OS=Hordeum vulgare var. distichum PE=2 SV=1	F2DPP2|F2DPP2_HORVD	40256.9	37.99	14.2211	0.818123	0.859344	0.956524
716	Putative uncharacterized protein (Fragment) OS=Volvox carteri GN=VOLCADRAFT_119548 PE=4 SV=1	D8UE20|D8UE20_VOLCA	124130	37.98	14.0233	0.652713	0.550951	0.509681
717	Uncharacterized protein OS=Prunus persica GN=PRUPE_ppa024185mg PE=4 SV=1	M5W8H1|M5W8H1_PRUPE	57151.5	37.97	13.8252	0.960483	0.892542	0.942883
718	Uncharacterized protein OS=Hordeum vulgare var. distichum PE=4 SV=1	M0YZF1|M0YZF1_HORVD	11317.2	37.96	13.6265	0.68679	0.703662	0.798268
719	SET and MYND domain-containing protein 3 OS=Bathycoccus prasinos GN=Bathy06g03340 PE=4 SV=1	K8F6V7|K8F6V7_9CHLO	92951.8	37.96	13.6265	0.754394	0.632516	0.73723
720	Putative uncharacterized protein OS=Volvox carteri GN=VOLCADRAFT_103937 PE=4 SV=1	D8TQ61|D8TQ61_VOLCA	209387	37.94	13.2278	1.20544	1.4233	0.987725
721	Predicted protein OS=Micromonas pusilla (strain CCMP1545) GN=MICPUCDRAFT_42631 PE=4 SV=1	C1N5H9|C1N5H9_MICPC	366780	37.9212	12.8511	0.705683	0.674815	0.646292
722	Uncharacterized protein OS=Bathycoccus prasinos GN=Bathy06g04460 PE=4 SV=1	K8EGP0|K8EGP0_9CHLO	52808.1	37.92	12.8272	1.04774	1.018	1.11734
723	Putative uncharacterized protein OS=Chlorella variabilis GN=CHLNCDRAFT_37464 PE=4 SV=1	E1ZSA5|E1ZSA5_CHLVA	90555.3	37.91	12.6263	0.757674	0.749859	0.684618
724	Uncharacterized protein OS=Prunus persica GN=PRUPE_ppa022841mg PE=4 SV=1	M5WXT7|M5WXT7_PRUPE	69253	37.8723	11.8638	0.628949	0.686233	0.638771
725	Predicted protein OS=Populus trichocarpa GN=POPTR_0005s02220g PE=2 SV=1	B9N4L9|B9N4L9_POPTR	22068.7	37.87	11.8178	0.997201	0.888232	1.00927
726	Predicted protein (Fragment) OS=Hordeum vulgare var. distichum PE=2 SV=1	F2ELH1|F2ELH1_HORVD	52132.5	37.8523	11.457	0.934121	0.992031	0.844374
727	Uncharacterized protein OS=Brassica rapa subsp. pekinensis GN=Bra031735 PE=4 SV=1	M4ESF6|M4ESF6_BRARP	75437.2	37.84	11.2066	0.813613	0.718648	0.789518
728	Uncharacterized protein OS=Brassica rapa subsp. pekinensis GN=Bra024171 PE=4 SV=1	M4E5W7|M4E5W7_BRARP	68438.4	37.84	11.2066	0.913317	0.985545	0.822513
729	Uncharacterized protein OS=Triticum urartu GN=TRIUR3_27036 PE=4 SV=1	M7ZZH0|M7ZZH0_TRIUA	42097.2	37.84	11.2066	0.890533	0.95512	0.916154
730	Aspartokinase OS=Chlamydomonas reinhardtii GN=ASK1 PE=3 SV=1	A8I0V1|A8I0V1_CHLRE	62973.6	37.83	11.002	0.890533	0.95512	0.916154
731	Predicted protein (Fragment) OS=Chlamydomonas reinhardtii GN=CHLREDRAFT_152355 PE=4 SV=1	A8JB42|A8JB42_CHLRE	36077.9	37.82	10.7968	0.890533	0.95512	0.916154
732	Putative uncharacterized protein OS=Oryza sativa subsp. indica GN=OsI_20597 PE=4 SV=1	A2Y6G0|A2Y6G0_ORYSI	13432.2	37.82	10.7968	0.834407	0.955918	0.93469
733	Predicted protein OS=Micromonas sp. (strain RCC299 / NOUM17) GN=MICPUN_64194 PE=4 SV=1	C1EHE3|C1EHE3_MICSR	41350	37.79	10.1785	0.834407	0.955918	0.93469
734	F18B13.28 protein OS=Arabidopsis thaliana GN=F18B13.28 PE=4 SV=1	Q9SSB9|Q9SSB9_ARATH	39195.9	37.78	9.97135	0.834407	0.955918	0.93469
735	GSA_CHLRE Glutamate-1-semialdehyde 2,1-aminomutase, chloro (ISS) OS=Ostreococcus tauri GN=Ot20g00090 PE=3 SV=1	Q00S06|Q00S06_OSTTA	49191.4	37.77	9.76385	1.54121	1.54666	1.69637
736	Predicted protein OS=Micromonas pusilla (strain CCMP1545) GN=MICPUCDRAFT_65715 PE=4 SV=1	C1N6M5|C1N6M5_MICPC	19155.4	37.77	9.76385	1.10147	1.17027	1.14726
737	Uncharacterized protein OS=Lotus japonicus PE=2 SV=1	I3SL28|I3SL28_LOTJA	18177.4	37.76	9.55579	1.10093	1.27265	1.0771
738	Cohesin subunit OS=Camellia sinensis PE=2 SV=1	H6UJ37|H6UJ37_CAMSI	157478	37.75	9.34733	0.88127	0.774287	0.817041
739	Putative uncharacterized protein B1460A05.13 OS=Oryza sativa subsp. japonica GN=B1460A05.13 PE=4 SV=1	Q5VMF6|Q5VMF6_ORYSJ	18480.2	37.75	9.34733	1.14319	1.09879	1.14822
740	Predicted protein OS=Physcomitrella patens subsp. patens GN=PHYPADRAFT_65481 PE=4 SV=1	A9RFN3|A9RFN3_PHYPA	38111	37.73	8.92889	0.49519	0.555312	0.53376
741	Uncharacterized protein OS=Brassica rapa subsp. pekinensis GN=Bra029297 PE=4 SV=1	M4EKI0|M4EKI0_BRARP	106325	37.72	8.71898	1.50666	1.56077	1.47403
742	Uncharacterized protein OS=Capsella rubella GN=CARUB_v10000986mg PE=4 SV=1	R0GUT4|R0GUT4_9BRAS	54032.7	37.71	8.50851	0.973157	0.816902	0.885
743	Uncharacterized protein OS=Brassica rapa subsp. pekinensis GN=Bra011534 PE=4 SV=1	M4D4X7|M4D4X7_BRARP	78018.8	37.7	8.29764	1.33037	1.21078	1.1614
744	Granule-bound starch synthase (Fragment) OS=Hakonechloa macra GN=waxy PE=4 SV=1	O81592|O81592_9POAL	31439.9	37.7	8.29764	1.35227	1.28488	1.36873
745	Putative uncharacterized protein P0441A12.26 OS=Oryza sativa subsp. japonica GN=P0441A12.26 PE=4 SV=1	Q69QG0|Q69QG0_ORYSJ	12094.5	37.7	8.29764	0.695952	0.587889	0.637493
746	Ubiquitin carboxyl-terminal hydrolase (Fragment) OS=Genlisea aurea GN=M569_11661 PE=3 SV=1	S8CF22|S8CF22_9LAMI	97968.1	37.6923	8.13414	0.757208	0.782782	0.830495
747	Uncharacterized protein (Fragment) OS=Pinus radiata GN=CL1136Contig1_04 PE=4 SV=1	H9MC26|H9MC26_PINRA	9338.01	37.69	8.0862	0.785029	0.759258	0.751776
748	Putative uncharacterized protein OS=Selaginella moellendorffii GN=SELMODRAFT_85691 PE=4 SV=1	D8R5S4|D8R5S4_SELML	61229.3	37.69	8.0862	0.97243	1.10748	0.915884
749	Putative uncharacterized protein OS=Oryza sativa subsp. indica GN=OsI_28450 PE=4 SV=1	B8B8R0|B8B8R0_ORYSI	76478.2	37.68	7.87435	0.860062	1.09403	1.25592
750	Pr1-like protein OS=Oryza sativa subsp. japonica GN=B1460A05.11 PE=4 SV=1	Q5VMF8|Q5VMF8_ORYSJ	28834.8	37.68	7.87435	1.85334	1.71271	1.63712
751	Uncharacterized protein OS=Brachypodium distachyon GN=BRADI3G46007 PE=4 SV=1	I1IAL4|I1IAL4_BRADI	88819.2	37.6667	7.59232	0.747017	0.705969	0.687613
752	Uncharacterized protein OS=Arabidopsis thaliana GN=AT4G35240 PE=4 SV=1	F4JMA6|F4JMA6_ARATH	107494	37.66	7.44911	0.703923	0.541968	0.568194
753	Uncharacterized protein OS=Hordeum vulgare var. distichum PE=4 SV=1	M0Y799|M0Y799_HORVD	34139.4	37.66	7.44911	1.00502	1.05016	1.05491
754	Uncharacterized protein OS=Oryza glaberrima PE=4 SV=1	I1Q4R0|I1Q4R0_ORYGL	137548	37.64	7.0219	0.546395	0.655349	0.53563
755	Predicted protein OS=Hordeum vulgare var. distichum PE=2 SV=1	F2DR49|F2DR49_HORVD	52450.8	37.6323	6.85613	0.704746	0.749154	0.787073
756	Aureusidin synthase OS=Antirrhinum majus GN=AS1 PE=1 SV=1	Q9FRX6|AS1_ANTMA	71929.2	37.63	6.8076	1.20402	1.17705	1.14571
757	Uncharacterized protein OS=Brassica rapa subsp. pekinensis GN=Bra005688 PE=4 SV=1	M4CNA0|M4CNA0_BRARP	37961.7	37.6	6.16157	1.33408	1.22527	1.28616
758	Unnamed protein product OS=Bathycoccus prasinos GN=Bathy17g01560 PE=4 SV=1	K8ERC9|K8ERC9_9CHLO	68413.2	37.6	6.16157	0.742481	0.714797	0.881342
759	Putative uncharacterized protein OS=Selaginella moellendorffii GN=SELMODRAFT_417753 PE=4 SV=1	D8S3I4|D8S3I4_SELML	108872	37.59	5.94528	0.729608	0.570073	0.626172
760	Uncharacterized protein (Fragment) OS=Triticum urartu PE=4 SV=1	T1L9A1|T1L9A1_TRIUA	28573.5	37.58	5.7285	1.20578	1.1348	1.04178
761	Uncharacterized protein OS=Musa acuminata subsp. malaccensis PE=4 SV=1	M0RL26|M0RL26_MUSAM	51740.5	37.55	5.07499	0.429732	0.43153	0.417125
762	Predicted protein OS=Micromonas sp. (strain RCC299 / NOUM17) GN=MICPUN_51542 PE=3 SV=1	C1FDY1|C1FDY1_MICSR	46403.8	37.55	5.07499	0.602897	0.403074	0.624354
763	Predicted protein OS=Ostreococcus lucimarinus (strain CCE9901) GN=OSTLU_13599 PE=4 SV=1	A4RQJ4|A4RQJ4_OSTLU	64621.9	37.5445	4.95534	0.705845	0.618997	0.728702
764	Putative uncharacterized protein OS=Ricinus communis GN=RCOM_1164660 PE=4 SV=1	B9SD84|B9SD84_RICCO	10359.3	37.54	4.8562	0.795991	0.773382	0.90212
765	Putative uncharacterized protein OS=Selaginella moellendorffii GN=SELMODRAFT_428187 PE=4 SV=1	D8T211|D8T211_SELML	55294.6	37.54	4.8562	0.848681	0.759447	0.706324
766	Predicted protein OS=Hordeum vulgare var. distichum PE=2 SV=1	F2DYX8|F2DYX8_HORVD	103402	37.53	4.63682	1.1164	1.50322	1.44922
767	Uncharacterized protein OS=Triticum urartu GN=TRIUR3_30564 PE=4 SV=1	M7Z8H0|M7Z8H0_TRIUA	15959.7	37.5	3.97582	0.728898	0.677619	0.779027
768	Predicted protein OS=Micromonas sp. (strain RCC299 / NOUM17) GN=MICPUN_100725 PE=4 SV=1	C1E745|C1E745_MICSR	223151	37.4823	3.5829	0.501517	0.547344	0.468072
769	Putative uncharacterized protein OS=Oryza sativa subsp. japonica GN=OsJ_30991 PE=4 SV=1	A3C3B6|A3C3B6_ORYSJ	15922.6	37.48	3.53258	1.48316	1.54533	1.31482
770	Glycosyltransferase, HGA-like,putative,expressed OS=Triticum aestivum GN=hga6 PE=4 SV=1	I0JTT4|I0JTT4_WHEAT	71930.8	37.46	3.0873	0.699757	0.658222	0.682334
771	Predicted protein OS=Micromonas pusilla (strain CCMP1545) GN=MICPUCDRAFT_60556 PE=4 SV=1	C1MZ05|C1MZ05_MICPC	66224.6	37.46	3.0873	1.26541	1.28359	1.31538
772	Uncharacterized protein OS=Solanum tuberosum GN=PGSC0003DMG400023742 PE=4 SV=1	M1C6W8|M1C6W8_SOLTU	80930.6	37.46	3.0873	1.07353	1.40914	1.26615
773	Alpha-1,4-glucan-protein synthase OS=Medicago truncatula GN=MTR_7g079490 PE=4 SV=1	G7KQL3|G7KQL3_MEDTR	52194.5	37.46	3.0873	1.15339	1.06963	1.14123
774	Putative uncharacterized protein OS=Volvox carteri GN=VOLCADRAFT_96211 PE=4 SV=1	D8U9I4|D8U9I4_VOLCA	25735	37.45	2.86393	1.1253	1.1095	1.16205
775	Putative uncharacterized protein OS=Micromonas sp. (strain RCC299 / NOUM17) GN=MICPUN_62964 PE=4 SV=1	C1FJJ6|C1FJJ6_MICSR	141337	37.44	2.63996	1.59213	1.86121	1.51097
776	Uncharacterized protein OS=Hordeum vulgare var. distichum PE=4 SV=1	M0YHV9|M0YHV9_HORVD	45088.8	37.43	2.41556	0.767713	0.790984	0.797003
777	Uncharacterized protein OS=Zea mays PE=2 SV=1	B4FZR9|B4FZR9_MAIZE	36654.9	37.43	2.41556	1.57662	1.87545	1.79087
778	Putative uncharacterized protein OS=Selaginella moellendorffii GN=SELMODRAFT_99840 PE=4 SV=1	D8RR30|D8RR30_SELML	86813.2	37.41	1.96512	0.925114	0.900851	0.870793
779	GTP pyrophosphokinase OS=Medicago truncatula GN=MTR_8g020880 PE=4 SV=1	G7L7J0|G7L7J0_MEDTR	55795	37.41	1.96512	0.723148	0.735323	0.715256
780	Uncharacterized protein OS=Solanum lycopersicum GN=Solyc09g065050.1 PE=4 SV=1	K4CUD2|K4CUD2_SOLLC	28459.3	37.41	1.96512	0.836471	0.875986	0.939232
781	Calcium-transporting ATPase 8, plasma membrane-type OS=Aegilops tauschii GN=F775_09306 PE=3 SV=1	M8ALL9|M8ALL9_AEGTA	123185	37.41	1.96512	1.07799	1.05234	1.18503
782	Uncharacterized protein OS=Musa acuminata subsp. malaccensis PE=3 SV=1	M0S873|M0S873_MUSAM	113772	37.41	1.96512	0.99127	1.36172	1.18649
783	Signal peptide peptidase OS=Chlamydomonas reinhardtii GN=SPP1B PE=4 SV=1	A8HWH6|A8HWH6_CHLRE	81131.9	37.38	1.2856	1.29774	1.2077	1.124
784	Putative uncharacterized protein OS=Medicago truncatula GN=MtrDRAFT_AC157488g19v2 PE=4 SV=1	A2Q4I1|A2Q4I1_MEDTR	18716.9	37.38	1.2856	1.29774	1.2077	1.124
785	50S ribosomal protein L14, chloroplastic OS=Psilotum nudum GN=rpl14 PE=3 SV=1	M9PK88|M9PK88_PSINU	15877.9	37.38	1.2856	1.85334	1.71271	1.63712
786	Uncharacterized protein OS=Populus trichocarpa GN=POPTR_0006s28110g PE=4 SV=1	B9HB68|B9HB68_POPTR	91860.7	37.38	1.28552	1.10646	1.47472	1.17877
787	Uncharacterized protein OS=Zea mays GN=ZEAMMB73_721133 PE=4 SV=1	K7UBP3|K7UBP3_MAIZE	11652.6	37.37	1.058	0.610795	0.513428	0.714319
788	Os07g0649700 protein OS=Oryza sativa subsp. japonica GN=Os07g0649700 PE=4 SV=1	C7J5B4|C7J5B4_ORYSJ	179255	37.3623	0.881591	0.601564	0.6558	0.663537
789	Uncharacterized protein OS=Oryza glaberrima PE=4 SV=1	I1PSX8|I1PSX8_ORYGL	47234.6	37.36	0.829949	0.849892	0.801058	0.722331
790	Laminin-type egf-like protein OS=Micromonas sp. (strain RCC299 / NOUM17) GN=MICPUN_63389 PE=4 SV=1	C1EFS8|C1EFS8_MICSR	302728	37.35	0.60129	0.955716	1.05089	0.907591
791	Glutamate receptor 1.3 OS=Arabidopsis thaliana GN=GLR1.3 PE=2 SV=1	Q9FH75|GLR13_ARATH	105609	37.3423	0.42407	1.20299	1.4731	1.50241
792	Uncharacterized protein OS=Solanum lycopersicum GN=Solyc05g046220.1 PE=4 SV=1	K4C0V5|K4C0V5_SOLLC	13851.5	37.34	0.372191	0.971314	1.02821	1.05473
793	Uncharacterized protein OS=Solanum tuberosum GN=PGSC0003DMG400012031 PE=4 SV=1	M1AVL1|M1AVL1_SOLTU	21091.5	37.34	0.372191	0.82199	0.795528	0.785871
794	Putative uncharacterized protein OS=Volvox carteri GN=VOLCADRAFT_119505 PE=4 SV=1	D8UDG6|D8UDG6_VOLCA	337132	37.34	0.372191	0.913317	0.985545	0.822513
795	Predicted protein OS=Micromonas pusilla (strain CCMP1545) GN=MICPUCDRAFT_68766 PE=4 SV=1	C1N3Y0|C1N3Y0_MICPC	59138.7	37.34	0.372191	1.26005	1.15955	1.2366
796	Predicted protein OS=Physcomitrella patens subsp. patens GN=PHYPADRAFT_135801 PE=4 SV=1	A9SV58|A9SV58_PHYPA	37644.3	37.34	0.372191	0.848713	0.824256	0.890219
797	Uncharacterized protein OS=Prunus persica GN=PRUPE_ppa024025mg PE=4 SV=1	M5WKT6|M5WKT6_PRUPE	51425.8	37.34	0.372191	0.762552	0.727622	0.765715
798	Uncharacterized protein (Fragment) OS=Prunus persica GN=PRUPE_ppa025052mg PE=4 SV=1	M5WQH3|M5WQH3_PRUPE	31076.1	32.7623	0.24	1.39182	1.26224	1.58522
799	Ubiquinone biosynthesis protein COQ4 homolog, mitochondrial OS=Populus trichocarpa GN=POPTR_0010s16500g PE=3 SV=1	B9HXI6|B9HXI6_POPTR	27854.5	37.33	0.142563	0.425104	0.499788	0.484846

## Sheet: araliaceae
上海舜百生物科技有限公司 itraq结果 ShangHai Showbio Biotech,Inc
客户姓名：麻锐		客户单位：长春中医药大学
标本来源：人参		数 据 库：araliaceae
标本数量：4个		实验分组：4组（15、20、25、30）
序号	蛋白名称	序列号	蛋白分子量	得分	可信度	20/15	25/15	30/15
1	PR10-1 (Fragment) OS=Panax ginseng PE=2 SV=1	E9M219|E9M219_PANGI	18994.4	275.93	100	1.8282	1.19119	1.23337		实验分4组，15、20组、25组和30组 重点看可信度为60%以上的蛋白 比值：0.6-1.4之间为没有差异 <0.6或>1.4为有差异 差异结果仅供参考，须进行western blot验证
2	Ribonuclease-like storage protein OS=Panax ginseng PE=1 SV=2	P83618|RN28_PANGI	30925.1	249.04	100	0.841664	0.976993	0.710415
3	DNA-directed RNA polymerase subunit beta'' OS=Sesamum indicum GN=rpoC2 PE=3 SV=2	G9IB52|G9IB52_SESIN	173820	163.238	100	0.818041	1.08923	0.518539
4	Pathogensis-related protein 10 OS=Panax ginseng GN=PR-10 PE=2 SV=1	D0VNY8|D0VNY8_PANGI	18918.2	153.3	100	1.3112	1.15781	1.33169
5	Putative membrane protein ycf1 OS=Panax ginseng GN=ycf1 PE=3 SV=1	Q68RU8|YCF1_PANGI	269927	149.43	100	1.14349	0.852029	0.595376
6	Ycf1 protein OS=Eleutherococcus senticosus GN=ycf1 PE=4 SV=1	G9IB34|G9IB34_9APIA	265961	145.999	100	0.811777	0.698889	0.604361
7	DNA-directed RNA polymerase subunit beta'' OS=Eleutherococcus senticosus GN=rpoC2 PE=3 SV=1	G9IAW5|G9IAW5_9APIA	175374	117.901	100	1.40183	1.51689	0.743524
8	DNA-directed RNA polymerase subunit beta'' OS=Panax ginseng GN=rpoC2 PE=3 SV=1	Q68S16|RPOC2_PANGI	175107	106.894	100	1.05737	1.39619	0.621605
9	Protein ycf2 OS=Sesamum indicum GN=ycf2 PE=3 SV=1	G9IBC5|G9IBC5_SESIN	274416	103.231	100	1.35333	1.66402	1.06794
10	Protein ycf2 OS=Eleutherococcus senticosus GN=ycf2 PE=3 SV=1	G9IB38|G9IB38_9APIA	279444	102.788	100	1.12003	1.87458	0.978229
11	Protein ycf2 OS=Panax ginseng GN=ycf2-A PE=3 SV=1	Q68RU4|YCF2_PANGI	276711	101.812	100	1.12003	1.87458	0.978229
12	Calcium-dependent protein kinase 1 OS=Panax ginseng PE=2 SV=1	D1MEN6|D1MEN6_PANGI	70518.1	95.9823	100	1.01257	1.685	0.613758
13	Squalene synthase OS=Panax quinquefolius PE=2 SV=1	N0BP33|N0BP33_PANQU	67193.2	93.36	100	0.498046	0.509487	0.347445
14	Major latex-like protein OS=Panax ginseng GN=mlp151 PE=2 SV=1	B5THI3|B5THI3_PANGI	19022	91.66	100	0.95419	1.01143	0.4209
15	Mevalonate diphosphate decarboxylase OS=Panax ginseng GN=MVD PE=2 SV=2	D0EAP4|D0EAP4_PANGI	50992.1	88.95	100	0.453546	0.660639	0.410513
16	DNA-directed RNA polymerase (Fragment) OS=Hedera helix GN=rpb2 PE=3 SV=1	Q70ML3|Q70ML3_HEDHE	67446	85.16	100	0.763865	0.767139	0.728186
17	Putative uncharacterized protein (Fragment) OS=Panax quinquefolius PE=2 SV=1	A9LIX2|A9LIX2_PANQU	41787.4	85.13	100	0.838885	0.841199	0.87798
18	Squalene epoxidase OS=Panax ginseng PE=2 SV=1	Q75W20|Q75W20_PANGI	65550.3	84.4645	100	0.583394	0.412468	0.353199
19	Squalene epoxidase OS=Eleutherococcus senticosus PE=2 SV=1	G1CI82|G1CI82_9APIA	67539.4	84.0545	100	0.581614	0.596582	0.392696
20	Ycf1 OS=Sesamum indicum GN=ycf1 PE=4 SV=1	G9IBC1|G9IBC1_SESIN	251287	83.6823	100	0.662446	0.421812	0.72325
21	Cytochrome P450 OS=Panax notoginseng PE=2 SV=1	F4YF76|F4YF76_9APIA	60105.3	81.3	100	1.09238	0.929024	0.533287
22	Maturase K (Fragment) OS=Hydrocotyle bowlesioides GN=matK PE=3 SV=1	O20050|O20050_9APIA	49745.9	79.0645	100	0.941365	1.13151	0.482651
23	Putative uncharacterized protein OS=Hydrocotyle rotundifolia PE=4 SV=1	O79353|O79353_9APIA	36786.9	79.02	99.8562	0.498853	1.02874	0.812436
24	Polygalacturonase inhibiting protein OS=Panax ginseng GN=PGIP PE=2 SV=1	C7FE10|C7FE10_PANGI	42875.7	77.7	99.7125	0.91138	0.939514	0.495608
25	WRKY7 OS=Panax quinquefolius PE=2 SV=1	K4ENK0|K4ENK0_PANQU	88122.7	75.86	99.6413	0.272513	0.540995	0.232037
26	Cycloartenol Synthase OS=Panax ginseng GN=OSCPNX1 PE=1 SV=1	O82139|CAS1_PANGI	95997	73.79	99.5767	0.562822	0.716618	0.460539
27	Cytochrome P450 CYP716A53v2 OS=Panax ginseng PE=2 SV=1	I7CT85|I7CT85_PANGI	60323.6	73.3423	99.5305	0.974728	0.935285	0.507904
28	Maturase (Fragment) OS=Hedera helix GN=matR PE=4 SV=1	A1XJ19|A1XJ19_HEDHE	73987.8	73.24	99.3607	0.433239	0.642528	0.575963
29	Photosystem I P700 chlorophyll a apoprotein A1 OS=Eleutherococcus senticosus GN=psaA PE=3 SV=1	G9IAX5|G9IAX5_9APIA	88620.5	67.5	99.3321	1.24871	1.14748	0.696458
30	DNA-directed RNA polymerase (Fragment) OS=Hydrocotyle vulgaris GN=rpoC2 PE=3 SV=1	E2DGT3|E2DGT3_9APIA	74854.6	66.28	99.2455	1.47562	1.73891	0.847841
31	Squalene epoxidase 2 OS=Panax notoginseng GN=SE2 PE=2 SV=1	K7STL0|K7STL0_9APIA	67285.3	65.23	99.2455	0.702556	0.70996	0.946448
32	ATP synthase subunit alpha OS=Panax ginseng GN=atpA PE=3 SV=1	O47412|O47412_PANGI	60370.6	63.6323	98.9464	0.649297	0.728913	0.735381
33	Maturase K (Fragment) OS=Hydrocotyle vulgaris GN=matK PE=3 SV=1	Q15KC8|Q15KC8_9APIA	53898.8	61.95	98.8684	0.936135	1.49864	0.938102
34	Maturase K (Fragment) OS=Osmoxylon novoguineense GN=matK PE=3 SV=1	Q95F93|Q95F93_9APIA	47183.1	61.4223	98.8658	1.35742	1.19218	0.863306
35	Squalene epoxidase 2 OS=Eleutherococcus senticosus GN=SE2 PE=2 SV=1	G3KG27|G3KG27_9APIA	65190.9	61.2845	98.7903	1.28708	1.32885	1.20122
36	Cytochrome P450 OS=Panax notoginseng PE=2 SV=1	F4YF72|F4YF72_9APIA	61949.5	61.17	98.7819	1.37513	0.593466	0.779993
37	Maturase K (Fragment) OS=Eryngium bourgatii GN=matK PE=3 SV=1	O20041|O20041_9APIA	47712.5	61.1323	98.6551	0.709084	0.632898	0.452712
38	Maturase K OS=Panax pseudoginseng GN=matK PE=3 SV=1	Q7YIX8|Q7YIX8_9APIA	68305.5	60.8423	98.6364	0.583339	0.431479	0.313183
39	Oxidosqualene Cyclase OS=Panax ginseng GN=OSCPNZ1 PE=2 SV=1	O82141|O82141_PANGI	99148.6	60.41	98.5885	0.343474	0.358465	0.43966
40	Cytochrome P450 CYP72A129 OS=Panax ginseng PE=2 SV=1	H2DH21|H2DH21_PANGI	67911.6	59.7823	98.4841	1.17256	0.847991	1.13019
41	Catalase OS=Panax ginseng GN=Cat1 PE=2 SV=1	A9Z0Q0|A9Z0Q0_PANGI	62351.3	59.4023	98.409	0.837544	1.57951	0.694211
42	Ribulose bisphosphate carboxylase large chain OS=Sanicula gregaria GN=rbcL PE=3 SV=1	Q33103|Q33103_9APIA	58215.1	59.3945	98.3794	0.877495	0.677062	1.1197
43	Ribosomal protein S4 OS=Panax ginseng PE=2 SV=1	Q401B8|Q401B8_PANGI	35162	59.2045	98.334	1.44508	0.47447	0.757292
44	Cytochrome P450 OS=Panax notoginseng PE=2 SV=1	F4YF73|F4YF73_9APIA	62206.3	59.07	98.1858	0.512856	0.707689	0.520383
45	Ribulose-1,5-bisphosphate carboxylase/oxygenase large subunit (Fragment) OS=Polyscias cumingiana GN=rbcL PE=3 SV=1	Q31824|Q31824_9APIA	56913	59.0323	98.1221	0.750322	0.631563	0.606631
46	Maturase K OS=Panax japonicus GN=matK PE=3 SV=1	Q7YIY4|Q7YIY4_9APIA	68013.4	58.76	98.1177	1.47289	0.704317	0.681986
47	Maturase K OS=Panax japonicus var. bipinnatifidus GN=matK PE=3 SV=1	Q7YIY2|Q7YIY2_9APIA	68013.4	58.76	98.0245	1.47289	0.704317	0.681986
48	Putative elongation factor 1-alpha (Fragment) OS=Aralia elata PE=2 SV=1	I7DFU2|I7DFU2_ARAEL	37582.5	58.17	97.9409	1.24681	0.963122	1.94321
49	Ribulose bisphosphate carboxylase small chain OS=Aralia elata PE=2 SV=1	I7DCG5|I7DCG5_ARAEL	23114.2	58.03	97.8685	0.509646	0.816534	0.713602
50	Maturase K (Fragment) OS=Tetraplasandra hawaiensis GN=matK PE=3 SV=1	O20093|O20093_9APIA	48377.6	57.8045	97.7834	0.892131	0.636018	0.704167
51	Peroxidase OS=Panax ginseng PE=2 SV=1	Q401B7|Q401B7_PANGI	41817.9	57.54	97.737	1.04082	1.03372	0.938757
52	Maturase K (Fragment) OS=Apium graveolens GN=matK PE=3 SV=1	O20002|O20002_APIGR	46975.9	57.2923	97.6029	0.526839	0.591527	0.601732
53	DNA-directed RNA polymerase OS=Eleutherococcus senticosus GN=rpoC1 PE=3 SV=1	G9IAW6|G9IAW6_9APIA	89551.4	56.9945	97.5752	0.936267	0.894405	0.731453
54	Maturase K OS=Panax stipuleanatus GN=matK PE=3 SV=1	Q7YIX9|Q7YIX9_9APIA	68102.4	56.8823	97.5471	0.772454	0.487282	0.431225
55	Ribulose-1,5-bisphosphate carboxylase/oxygenase large subunit (Fragment) OS=Billardiera heterophylla GN=rbcL PE=3 SV=1	Q33104|Q33104_9APIA	58408	56.8068	97.513	0.852727	0.454351	0.595223
56	Cytochrome P450 OS=Panax ginseng PE=2 SV=1	Q75W19|Q75W19_PANGI	61954.7	56.77	97.4842	0.72012	0.568527	0.933674
57	Ribulose bisphosphate carboxylase small chain OS=Panax ginseng PE=2 SV=1	Q3LFQ4|Q3LFQ4_PANGI	23416.4	56.41	97.4433	0.955225	0.911058	0.919554
58	Photosystem II CP47 chlorophyll apoprotein (Fragment) OS=Hedera helix GN=psbB PE=3 SV=1	E0XDM6|E0XDM6_HEDHE	59029.9	56.13	97.3595	1.11723	1.96226	0.635902
59	Maturase K OS=Panax vietnamensis GN=matK PE=3 SV=1	Q9AVL2|Q9AVL2_9APIA	67863.3	55.68	97.3351	0.984214	1.03568	1.00079
60	Acetyl-coenzyme A carboxylase carboxyl transferase subunit beta, chloroplastic OS=Sesamum indicum GN=accD PE=3 SV=1	G9IB71|G9IB71_SESIN	64660.7	55.21	97.298	0.971028	1.25703	1.04243
61	Maturase K OS=Eleutherococcus sessiliflorus GN=matK PE=3 SV=1	F2Z7T4|F2Z7T4_9APIA	68343.5	55.2	97.2541	0.953429	0.506881	0.509942
62	Glycosyltransferase OS=Panax notoginseng PE=2 SV=1	F4YF67|F4YF67_9APIA	59155.9	54.7823	97.1511	1.33975	1.06469	1.21532
63	ATP synthase subunit alpha, chloroplastic OS=Panax ginseng GN=atpA PE=3 SV=1	Q68S21|ATPA_PANGI	60979	54.45	97.0847	0.499954	0.698648	1.09503
64	NAD(P)H-quinone oxidoreductase subunit 1, chloroplastic OS=Eleutherococcus senticosus GN=ndhA PE=3 SV=1	G9IB31|G9IB31_9APIA	43760.3	53.97	97.0169	0.422968	0.581129	1.03021
65	Mevalonate diphosphate decarboxylase OS=Panax ginseng PE=2 SV=1	F8QQQ7|F8QQQ7_PANGI	51747.5	53.74	96.8108	0.838703	1.36883	0.853584
66	DNA-directed RNA polymerase OS=Sesamum indicum GN=rpoC1 PE=3 SV=1	G9IB53|G9IB53_SESIN	89618.4	53.6	96.7739	0.549151	0.924071	0.915318
67	Squalene epoxidase OS=Panax notoginseng PE=2 SV=1	Q1PID4|Q1PID4_9APIA	65586.3	53.5623	96.6682	0.63433	0.748687	0.83924
68	Cytochrome P450 CYP73A100 OS=Panax ginseng PE=2 SV=1	H2DH22|H2DH22_PANGI	66583.9	53.07	96.6374	1.14996	0.923059	1.15267
69	Ribulose-1,5-bisphosphate carboxylase/oxygenase large subunit (Fragment) OS=Pseudopanax laetevirens GN=rbcL PE=3 SV=1	Q9GDK1|Q9GDK1_9APIA	53645.2	52.8823	96.614	0.735479	0.83521	0.939594
70	Cytochrome P450 CYP736A12 OS=Panax ginseng PE=2 SV=1	H2DH18|H2DH18_PANGI	61770.5	51.61	96.5431	0.844435	0.887684	1.13669
71	Maturase K (Fragment) OS=Aralia spinosa GN=matK PE=3 SV=1	O20012|O20012_9APIA	47780.4	51.3753	96.4381	0.82242	0.668215	0.638497
72	Maturase K (Fragment) OS=Panax quinquefolius GN=matK PE=3 SV=1	O20075|O20075_PANQU	49039.2	50.69	96.3635	1.28497	1.13356	1.26698
73	Maturase K (Fragment) OS=Fatsia japonica GN=matK PE=3 SV=1	O20045|O20045_9APIA	48666.2	50.6445	96.3467	0.956894	0.841889	1.20716
74	Cycloartenol synthase OS=Eleutherococcus senticosus PE=2 SV=1	H9CW55|H9CW55_9APIA	96598.8	50.38	96.2788	0.501547	1.80437	0.611033
75	Maturase K (Fragment) OS=Eleutherococcus trifoliatus GN=matK PE=3 SV=1	O20013|O20013_9APIA	48787.9	49.88	96.2702	0.772135	0.517461	0.738328
76	Maturase K (Fragment) OS=Neogoezia minor GN=matK PE=3 SV=1	O20068|O20068_9APIA	48716.9	49.7845	96.1834	1.17556	1.59425	0.997657
77	ATP synthase subunit alpha (Fragment) OS=Hedera helix GN=atp1 PE=3 SV=1	A1XIT9|A1XIT9_HEDHE	50821.5	49.5845	96.1213	0.825619	0.859273	0.831389
78	NAD(P)H-quinone oxidoreductase subunit H, chloroplastic OS=Eleutherococcus senticosus GN=ndhH PE=3 SV=1	G9IB32|G9IB32_9APIA	49878.6	49.0145	96.085	0.840884	1.10841	1.03651
79	GLOBOSA MADS-box transcription factor (Fragment) OS=Hedera helix PE=2 SV=1	E1AVV0|E1AVV0_HEDHE	24590	48.87	95.8248	0.828401	1.00623	0.62128
80	Ribulose-1,5-bisphosphate carboxylase/oxygenase large subunit (Fragment) OS=Mackinlaya macrosciadia GN=rbcL PE=3 SV=1	Q32597|Q32597_9APIA	59019.4	48.54	95.688	0.712422	0.859077	0.941055
81	50S ribosomal protein L14, chloroplastic OS=Eleutherococcus senticosus GN=rpl14 PE=3 SV=1	G9IB12|G9IB12_9APIA	14924.3	48.54	95.5468	0.652525	1.27446	0.575987
82	Ribulose-1,5-bisphosphate carboxylase/oxygenase large subunit (Fragment) OS=Polyscias guilfoylei GN=rbcL PE=3 SV=1	Q32825|Q32825_9APIA	58441.9	48.5091	95.5467	0.812892	0.935784	0.840835
83	60S ribosomal protein L27 OS=Panax ginseng PE=2 SV=1	Q9MAV8|Q9MAV8_PANGI	19570.5	48.37	95.4219	1.25042	1.26602	1.61621
84	Ribulose-1,5-bisphosphate carboxylase/oxygenase large subunit (Fragment) OS=Astrantia major subsp. involucrata GN=rbcL PE=3 SV=1	Q31861|Q31861_ASTMA	58631.1	48.36	95.4114	0.950001	0.525395	0.790153
85	Maturase K (Fragment) OS=Cussonia spicata GN=matK PE=3 SV=1	O20034|O20034_9APIA	48020	48.2968	95.2828	1.04909	0.825683	0.588307
86	NAD(P)H-quinone oxidoreductase subunit H, chloroplastic OS=Sesamum indicum GN=ndhH PE=3 SV=1	G9IBB9|G9IBB9_SESIN	50429.9	48.29	95.1395	1.43536	1.80599	1.15988
87	Ribulose-1,5-bisphosphate carboxylase/oxygenase large subunit (Fragment) OS=Hydrocotyle modesta GN=rbcL PE=3 SV=1	Q6Y2Y7|Q6Y2Y7_9APIA	55621.3	48.18	95.1395	0.438182	0.391828	0.500172
88	ATP synthase subunit alpha, chloroplastic OS=Sesamum indicum GN=atpA PE=3 SV=1	G9IB47|G9IB47_SESIN	60582.7	48.17	95.0263	0.512198	0.483992	0.635875
89	Glycosyltransferase OS=Panax notoginseng PE=2 SV=1	F4YF66|F4YF66_9APIA	59904.6	48.08	94.9571	1.23336	1.03768	1.3774
90	Cytochrome P450 OS=Panax notoginseng PE=2 SV=1	F4YF79|F4YF79_9APIA	66968.8	47.6123	94.9222	0.527223	1.63931	0.756394
91	Maturase K (Fragment) OS=Eremocharis fruticosa GN=matK PE=3 SV=1	O20043|O20043_9APIA	47265.5	46.95	94.7194	0.942545	0.745772	0.634961
92	Cytochrome P450 CYP71D312 OS=Panax ginseng PE=2 SV=1	H2DH19|H2DH19_PANGI	56967	46.6123	94.7194	0.941796	1.17355	1.02086
93	DS synthase OS=Panax notoginseng PE=2 SV=1	F4YF85|F4YF85_9APIA	100008	46.3723	94.5715	0.995292	0.615772	0.896724
94	Putative cytochrome P450 (Fragment) OS=Aralia elata PE=2 SV=1	I7C5V1|I7C5V1_ARAEL	20416.5	46.21	94.5339	1.05861	1.02922	1.16198
95	DNA-directed RNA polymerase subunit beta OS=Eleutherococcus senticosus GN=rpoB PE=3 SV=1	G9IAW7|G9IAW7_9APIA	133787	45.8868	94.4322	0.876088	1.34802	0.748199
96	Cycloartenol synthase OS=Panax notoginseng PE=2 SV=1	B0FPA2|B0FPA2_9APIA	96550.5	45.81	94.3548	2.20088	2.24369	0.625362
97	ATP synthase subunit alpha, chloroplastic OS=Eleutherococcus senticosus GN=atpA PE=3 SV=1	G9IAW0|G9IAW0_9APIA	60935	45.5	94.3156	0.92265	0.996124	1.02602
98	Plastid delta4 multifunctional acyl-acyl carrier protein desaturase (Fragment) OS=Hedera helix PE=2 SV=1	Q4KN79|Q4KN79_HEDHE	47711.3	45.4	94.1698	1.38359	1.31779	0.762226
99	Ribulose-1,5-bisphosphate carboxylase/oxygenase large subunit (Fragment) OS=Schefflera arboricola GN=rbcL PE=3 SV=3	Q33057|Q33057_9APIA	58881.2	45.3823	94.1698	0.908181	0.838401	0.601478
100	ATP synthase subunit b, chloroplastic OS=Sesamum indicum GN=atpF PE=3 SV=1	G9IB48|G9IB48_SESIN	22660.2	45.33	94.1429	1.03695	0.83614	0.65421
101	Maturase K (Fragment) OS=Reynoldsia sandwicensis GN=matK PE=3 SV=1	O20082|O20082_9APIA	48646.6	45.25	94.0887	2.15745	1.33096	0.653203
102	Glycosyltransferase OS=Panax notoginseng PE=2 SV=1	F4YF68|F4YF68_9APIA	86090	44.87	93.965	1.01274	0.588775	0.68794
103	Ribulose-1,5-bisphosphate carboxylase/oxygenase large subunit (Fragment) OS=Dendropanax arboreus GN=rbcL PE=3 SV=1	Q32111|Q32111_9APIA	58383.7	44.7123	93.9372	4.84483	0.851186	0.836099
104	WRKY10 OS=Panax quinquefolius PE=2 SV=1	K4EP05|K4EP05_PANQU	36955.5	44.63	93.8101	0.961528	0.989157	1.01841
105	Ribulose-1,5-bisphosphate carboxylase/oxygenase large subunit (Fragment) OS=Bupleurum falcatum GN=rbcL PE=3 SV=1	Q31882|Q31882_BUPFA	58157.8	44.5323	93.724	0.8438	0.907029	0.843326
106	Cytochrome P450 (Fragment) OS=Panax notoginseng PE=2 SV=1	F4YF83|F4YF83_9APIA	64672.1	44.5323	93.6805	1.53201	0.802951	0.468549
107	Cytochrome P450 OS=Panax notoginseng PE=2 SV=1	F4YF74|F4YF74_9APIA	61587.8	44.1823	93.4584	1.45411	0.776195	0.780426
108	NADH dehydrogenase subunit F (Fragment) OS=Tetraplasandra oahuensis GN=ndhF PE=4 SV=1	E0XD62|E0XD62_9APIA	85644.3	44.1	93.3827	0.869399	0.575791	0.697806
109	Ribulose-1,5-bisphosphate carboxylase/oxygenase large subunit (Fragment) OS=Schefflera digitata GN=rbcL PE=3 SV=1	C7AF22|C7AF22_9APIA	52378.3	43.9145	93.3368	0.832761	0.883411	0.885594
110	Maturase K (Fragment) OS=Astrotricha sp. 'Isabella' GN=matK PE=3 SV=1	Q95F95|Q95F95_9APIA	49524	43.6223	93.1659	0.918962	1.1007	0.611351
111	Ribulose-1,5-bisphosphate carboxylase/oxygenase large subunit (Fragment) OS=Eleutherococcus trifoliatus GN=rbcL PE=3 SV=1	Q31846|Q31846_9APIA	58137.7	43.6145	93.1502	0.828904	1.14814	0.414257
112	ATP synthase subunit b, chloroplastic OS=Eleutherococcus senticosus GN=atpF PE=3 SV=1	G9IAW1|G9IAW1_9APIA	22860.2	43.58	93.1344	0.918962	1.1007	0.612216
113	Ribulose bisphosphate carboxylase large chain (Fragment) OS=Hedera helix GN=rbcL PE=3 SV=1	P28421|RBL_HEDHE	57228.9	43.49	93.1185	1.15236	0.690629	0.750782
114	WRKY3 OS=Panax quinquefolius PE=2 SV=1	K4EN16|K4EN16_PANQU	57836.6	43.3123	93.0868	0.853442	0.566166	0.877444
115	Ribulose-1,5-bisphosphate carboxylase/oxygenase large subunit (Fragment) OS=Eleutherococcus sessiliflorus GN=rbcL PE=3 SV=1	Q15KC4|Q15KC4_9APIA	57172.9	43.31	93.0549	0.8438	0.907029	0.663685
116	Ribosomal protein S12, mitochondrial OS=Panax ginseng GN=RPS12 PE=3 SV=1	P27070|RT12_PANGI	16196.1	43.15	92.8603	0.961528	0.989157	1.02137
117	Farnesyl diphosphate synthase OS=Panax ginseng GN=FPS PE=2 SV=1	Q4JHN6|Q4JHN6_PANGI	46806.5	43.06	92.8438	0.830766	1.0487	1.03662
118	Maturase K (Fragment) OS=Polyscias racemosa GN=matK PE=3 SV=1	O20065|O20065_9APIA	48394	42.92	92.541	1.03024	1.3112	1.06541
119	Putative cytochrome P450 monooxygenase (Fragment) OS=Aralia elata PE=2 SV=1	I7DCH8|I7DCH8_ARAEL	22234.6	42.87	92.4198	0.703273	1.41117	1.05119
120	Ribulose-1,5-bisphosphate carboxylase/oxygenase large subunit (Fragment) OS=Arracacia aegopodioides GN=rbcL PE=3 SV=1	Q31764|Q31764_9APIA	58734.3	42.71	92.332	0.983505	0.858722	1.06342
121	Maturase K (Fragment) OS=Delarbrea michieana GN=matK PE=3 SV=1	O20040|O20040_9APIA	47682.9	42.71	92.3143	0.764631	1.0133	1.06893
122	Cytochrome P450 OS=Panax quinquefolius PE=2 SV=1	K4K542|K4K542_PANQU	62790.1	42.29	92.2966	1.23532	1.00522	1.05809
123	Ribulose-1,5-bisphosphate carboxylase/oxygenase large subunit (Fragment) OS=Pittosporum tobira GN=rbcL PE=3 SV=1	Q32920|Q32920_9APIA	58848.3	42.2145	92.0626	1.17667	1.15702	1.02049
124	NAD(P)H-quinone oxidoreductase subunit K, chloroplastic OS=Sesamum indicum GN=ndhK PE=3 SV=1	G9IB66|G9IB66_SESIN	29220.2	42.16	91.9891	0.970088	1.03137	1.04641
125	Maturase K (Fragment) OS=Melanophylla alnifolia GN=matK PE=3 SV=1	O20062|O20062_9APIA	47460.3	42.0012	91.8402	0.828904	1.14814	1.09867
126	Ribosomal protein S3 (Fragment) OS=Hedera helix GN=rps3 PE=3 SV=1	E5DM49|E5DM49_HEDHE	64453.3	41.9723	91.8214	1.28445	1.11307	1.11645
127	Ribosomal protein S4 (Fragment) OS=Pseudopanax laetus GN=rps4 PE=3 SV=1	C7AFB4|C7AFB4_9APIA	23945.4	41.82	91.7836	0.930379	0.724474	1.03977
128	Cytochrome P450 CYP749A20 OS=Panax ginseng PE=2 SV=1	H2DH17|H2DH17_PANGI	67572.6	41.71	91.6501	1.17134	0.814647	1.02533
129	Maturase K (Fragment) OS=Hedera helix GN=matK PE=3 SV=1	R9RZ23|R9RZ23_HEDHE	36931.3	40.92	91.6117	0.813994	0.439269	0.871615
130	Maturase K (Fragment) OS=Centella erecta GN=matK PE=3 SV=1	O20022|O20022_9APIA	49243.9	40.8768	91.3964	0.654371	0.676116	1.01781
131	30S ribosomal protein S15, chloroplastic OS=Sesamum indicum GN=rps15 PE=3 SV=1	G9IBC0|G9IBC0_SESIN	12678.3	40.77	91.0735	1.70055	1.14571	1.05307
132	Ribulose-1,5-bisphosphate carboxylase/oxygenase large subunit (Fragment) OS=Spananthe paniculata GN=rbcL PE=3 SV=1	Q33141|Q33141_9APIA	58060.5	40.72	91.0529	1.95282	0.992915	1.02929
133	NAD(P)H-quinone oxidoreductase subunit K, chloroplastic OS=Eleutherococcus senticosus GN=ndhK PE=3 SV=1	G9IAX9|G9IAX9_9APIA	28590.1	40.58	91.0116	0.99271	0.826257	1.08183
134	Ribulose bisphosphate carboxylase large chain (Fragment) OS=Aralia cordata PE=3 SV=1	Q31780|Q31780_ARACO	51025.8	40.54	90.9063	1.38986	0.934645	1.05913
135	Ribulose-1,5-bisphosphate carboxylase/oxygenase large subunit (Fragment) OS=Osmoxylon sessiliflorum GN=rbcL PE=3 SV=1	D6C626|D6C626_9APIA	53287.9	40.5	90.8866	0.97786	1.58384	1.00799
136	Maturase K OS=Eleutherococcus trichodon GN=matK PE=3 SV=1	F2Z7T8|F2Z7T8_9APIA	68210.4	40.4223	90.7811	0.731101	0.301821	1.04188
137	NAD(P)H-quinone oxidoreductase subunit 1, chloroplastic OS=Sesamum indicum GN=ndhA PE=3 SV=1	G9IBB8|G9IBB8_SESIN	43972.4	40.42	90.7598	0.764631	1.0133	1.05466
138	Maturase K (Fragment) OS=Dendropanax arboreus GN=matK PE=3 SV=1	O20037|O20037_9APIA	48707.5	40.15	90.6313	0.76379	0.234605	0.982526
139	Maturase K (Fragment) OS=Tetrapanax papyrifer GN=matK PE=3 SV=1	D3W1T3|D3W1T3_9APIA	35527.4	39.98	90.413	0.733211	0.799162	1.22415
140	Dehydrin 8 OS=Panax ginseng GN=Dhn8 PE=2 SV=1	Q1HGF0|Q1HGF0_PANGI	33119.5	39.9545	90.391	1.76377	1.42589	1.03284
141	Mevalonate diphosphate decarboxylase OS=Eleutherococcus senticosus PE=2 SV=1	I6TNF8|I6TNF8_9APIA	52174.8	39.9423	90.3466	0.498465	0.861176	1.13517
142	Putative uncharacterized protein (Fragment) OS=Panax quinquefolius PE=2 SV=1	A9QMD5|A9QMD5_PANQU	32122	39.85	90.1897	0.183995	1.07817	1.06179
143	Maturase K (Fragment) OS=Tupidanthus calyptratus GN=matK PE=3 SV=1	O20092|O20092_9APIA	48823.5	39.6623	90.1444	0.559327	0.660089	1.02897
144	DNA-directed RNA polymerase subunit beta OS=Panax ginseng GN=rpoB PE=3 SV=1	Q68S14|RPOB_PANGI	134299	39.5968	89.9381	0.693594	1.4506	1.03315
145	PR10-3 (Fragment) OS=Panax ginseng PE=2 SV=1	E9M220|E9M220_PANGI	19149.4	39.58	89.8916	0.783282	0.614124	1.01211
146	Maturase K (Fragment) OS=Schefflera arboricola GN=matK PE=3 SV=1	O20083|O20083_9APIA	48794.6	39.56	89.8451	1.16571	0.919848	1.09332
147	Maturase K (Fragment) OS=Kalopanax septemlobus GN=matK PE=3 SV=1	O20057|O20057_9APIA	48438.2	39.49	89.845	0.718472	0.76159	1.07774
148	DNA-directed RNA polymerase subunit alpha OS=Eleutherococcus senticosus GN=rpoA PE=3 SV=1	G9IB07|G9IB07_9APIA	45446.8	39.42	89.7981	1.41898	0.736896	1.05232
149	Short-chain alcohol dehydrogenase OS=Panax ginseng PE=1 SV=1	B8YDG5|B8YDG5_PANGI	33172	39.38	89.2927	0.385774	1.26605	1.08336
150	Squalene synthase OS=Panax quinquefolius GN=sqs2 PE=2 SV=1	A2AWW0|A2AWW0_PANQU	53947.5	39.33	89.2185	0.890296	0.670402	0.945057
151	Calcium-dependent protein kinase 1 (Fragment) OS=Panax ginseng GN=CDPK1 PE=2 SV=1	A5HNW6|A5HNW6_PANGI	14846.9	39.29	89.0685	2.84699	4.67862	1.08145
152	Photosystem Q(B) protein OS=Sesamum indicum GN=psbA PE=3 SV=1	G9IB42|G9IB42_SESIN	40711.8	39.26	89.0434	1.02463	0.798416	1.07375
153	NADH dehydrogenase subunit F (Fragment) OS=Oplopanax elatus GN=ndhF PE=4 SV=1	A2TC82|A2TC82_9APIA	83838.4	39.05	89.0433	2.32928	0.561424	1.08604
154	Ribulose-1,5-bisphosphate carboxylase/oxygenase large subunit (Fragment) OS=Eleutherococcus setchuenensis GN=rbcL PE=3 SV=1	Q15KB3|Q15KB3_9APIA	57233	38.98	88.7363	0.490338	0.202887	1.03875
155	DNA-directed RNA polymerase subunit beta OS=Sesamum indicum GN=rpoB PE=3 SV=1	G9IB54|G9IB54_SESIN	133981	38.6045	88.7105	0.947987	0.963921	1.03831
156	Alpha-copaene synthase OS=Eleutherococcus trifoliatus GN=Cop PE=2 SV=1	H9L9E5|H9L9E5_9APIA	73268.7	38.3245	88.6582	1.11391	1.747	1.0562
157	DNA-directed RNA polymerase subunit alpha OS=Sesamum indicum GN=rpoA PE=3 SV=1	G9IB94|G9IB94_SESIN	43984.9	38.1	88.6059	1.25011	1.00009	1.04079
158	Maturase K (Fragment) OS=Hedera helix GN=matK PE=3 SV=1	O20052|O20052_HEDHE	48725.9	38.04	88.4474	1.06936	1.17491	1.01324
159	Aralin B chain (Fragment) OS=Aralia elata PE=1 SV=1	P83573|ARALB_ARAEL	3264.82	37.76	88.3673	1.42698	1.1294	0.977181
160	Dammarenediol synthase II OS=Panax vietnamensis PE=2 SV=1	S5RL03|S5RL03_9APIA	100357	37.72	88.3136	1.15329	1.04881	1.02688
161	Calcium-dependent protein kinase 1 (Fragment) OS=Panax ginseng PE=2 SV=1	Q1ZYR1|Q1ZYR1_PANGI	14830	37.49	88.1237	0.982565	1.53082	1.10452
162	Ribulose-1,5-bisphosphate carboxylase/oxygenase large subunit (Fragment) OS=Fatsia japonica GN=rbcL PE=3 SV=3	Q32233|Q32233_9APIA	57759.2	37.4313	87.9862	0.72126	1.09018	0.951915
163	Squalene synthase OS=Eleutherococcus senticosus GN=ESS PE=2 SV=1	F2XG56|F2XG56_9APIA	53789.7	37.15	87.8191	0.848838	1.00742	1.02201
164	50S ribosomal protein L14, chloroplastic OS=Sesamum indicum GN=rpl14 PE=3 SV=1	G9IB99|G9IB99_SESIN	14836.2	37.13	87.8191	0.800358	0.969721	1.0501
165	Anthocyanin 3-O-galactosyltransferase OS=Aralia cordata GN=acgat PE=2 SV=1	Q76G23|Q76G23_ARACO	53742.7	37.08	87.4489	1.73492	1.43613	1.00063
166	Ribulose-1,5-bisphosphate carboxylase/oxygenase large subunit (Fragment) OS=Eryngium bourgatii GN=rbcL PE=3 SV=1	Q32170|Q32170_9APIA	58833.4	36.99	87.3328	1.06206	0.770126	1.04511
167	Maturase K (Fragment) OS=Neosciadium glochidiatum GN=matK PE=3 SV=1	Q15KC7|Q15KC7_9APIA	56534	36.77	87.3328	1.06206	0.770126	0.982185
168	Ribulose bisphosphate carboxylase large chain OS=Aralia spinosa GN=rbcL PE=3 SV=1	Q37164|Q37164_9APIA	58702	36.69	87.0377	0.772385	0.351182	1.05994
169	Chlorophyll a/b binding protein OS=Panax ginseng GN=cab PE=2 SV=1	Q3LFQ5|Q3LFQ5_PANGI	31793.8	36.66	86.7967	0.772463	0.502684	1.00667
170	Ribulose-1,5-bisphosphate carboxylase/oxygenase large subunit (Fragment) OS=Trevesia palmata GN=rbcL PE=3 SV=3	Q33228|Q33228_9APIA	58566.1	36.55	86.6439	0.959154	1.08728	1.0711
171	NADH dehydrogenase subunit 5 OS=Eleutherococcus senticosus GN=ndhF PE=4 SV=1	G9IB23|G9IB23_9APIA	93490.7	36.54	86.238	1.01274	0.588775	1.10312
172	ATP synthase subunit beta (Fragment) OS=Eleutherococcus senticosus PE=2 SV=1	G1JSJ8|G1JSJ8_9APIA	43824.6	36.36	86.2063	2.00717	1.17569	1.09072
173	50S ribosomal protein L14, chloroplastic OS=Panax ginseng GN=rpl14 PE=3 SV=1	Q68RX0|RK14_PANGI	14625.1	36.32	85.7545	0.869803	0.375657	0.998574
174	Ribulose-1,5-bisphosphate carboxylase/oxygenase large subunit (Fragment) OS=Hydrocotyle verticillata GN=rbcL PE=3 SV=1	Q32436|Q32436_HYDVR	58774.5	36.15	85.7545	0.938159	1.31581	1.05949
175	30S ribosomal protein S18, chloroplastic OS=Sesamum indicum GN=rps18 PE=3 SV=1	G9IB84|G9IB84_SESIN	13593.9	35.84	85.6226	0.702988	0.330812	1.10012
176	Ribulose-1,5-bisphosphate carboxylase/oxygenase large subunit (Fragment) OS=Hymenosporum flavum GN=rbcL PE=3 SV=1	Q32395|Q32395_9APIA	58133.6	35.7745	85.1516	1.75719	1.03595	0.859458
177	Maturase K (Fragment) OS=Aralia spinosa GN=matK PE=3 SV=1	Q8MC68|Q8MC68_9APIA	62865.6	35.74	85.1516	0.640892	0.544417	0.956627
178	Ribulose-1,5-bisphosphate carboxylase/oxygenase large subunit (Fragment) OS=Tupidanthus calyptratus GN=rbcL PE=3 SV=1	Q33188|Q33188_9APIA	58150.5	35.6823	85.0486	0.640892	0.544417	0.991463
179	Ribosomal protein S4 (Fragment) OS=Raukaua simplex GN=rps4 PE=3 SV=1	C7AF98|C7AF98_9APIA	24037.5	35.68	84.8406	0.640892	0.544417	1.0538
180	Betaine aldehyde dehydrogenase OS=Panax ginseng GN=BADH1 PE=2 SV=1	Q6JSK3|Q6JSK3_PANGI	61104.6	35.53	84.5588	1.89566	1.13396	1.00829
181	Ribulose-1,5-bisphosphate carboxylase/oxygenase large subunit (Fragment) OS=Hydrocotyle bowlesioides GN=rbcL PE=3 SV=1	Q32386|Q32386_9APIA	58369.1	35.4	84.4518	0.852591	1.24599	1.03562
182	Maturase K (Fragment) OS=Pimpinella saxifraga GN=matK PE=3 SV=1	O20077|O20077_9APIA	48084.2	35.3645	84.1262	0.917185	0.639687	0.970757
183	Maturase K (Fragment) OS=Cheirodendron trigynum GN=matK PE=3 SV=1	O20036|O20036_9APIA	48300.5	35.0645	84.0896	0.69675	0.433341	1.09887
184	Maturase K (Fragment) OS=Polyscias mackeei GN=matK PE=3 SV=1	Q6Y304|Q6Y304_9APIA	48611.6	34.9623	84.0855	1.00641	0.881311	1.05108
185	Maturase K (Fragment) OS=Trevesia palmata GN=matK PE=3 SV=1	O20095|O20095_9APIA	48671.2	34.86	83.7564	1.07966	0.961968	1.09358
186	Ribosomal protein S4 (Fragment) OS=Hydrocotyle vulgaris GN=rps4 PE=3 SV=1	E0XEF7|E0XEF7_9APIA	23089.2	34.78	83.3014	0.629185	0.423159	0.834586
187	NADH dehydrogenase subunit F (Fragment) OS=Pittosporum illicioides GN=ndhF PE=4 SV=1	R4J8I0|R4J8I0_9APIA	78980.9	34.73	83.3014	0.61302	1.00501	0.985949
188	Ribosomal protein S4 (Fragment) OS=Pseudopanax discolor GN=rps4 PE=3 SV=1	C7AFC1|C7AFC1_9APIA	24205.7	34.59	82.9909	0.443065	0.54034	0.970757
189	Maturase K (Fragment) OS=Aralia racemosa GN=matK PE=3 SV=1	G8D5Q5|G8D5Q5_9APIA	39023.5	34.41	82.9909	0.984756	1.22392	1.08641
190	Maturase K (Fragment) OS=Pseudopanax arboreus GN=matK PE=3 SV=1	O20071|O20071_9APIA	48819.3	34.3945	82.9517	0.545377	0.815377	1.08655
191	Ribulose-1,5-bisphosphate carboxylase/oxygenase large subunit (Fragment) OS=Micropleura renifolia GN=rbcL PE=3 SV=1	Q32621|Q32621_9APIA	59267.8	34.36	82.6747	0.739311	0.237295	1.13923
192	60S ribosomal protein L17-like protein (Fragment) OS=Panax ginseng PE=2 SV=1	A9QMA3|A9QMA3_PANGI	17394.8	33.67	82.6347	0.97429	0.9518	0.98596
193	Maturase (Fragment) OS=Panax trifolius GN=matK PE=3 SV=1	E1AYF5|E1AYF5_PANTF	36949.2	33.6045	82.3528	0.666815	0.895141	1.05897
194	Maturase K (Fragment) OS=Cussonia transvaalensis GN=matK PE=4 SV=1	U3LIB1|U3LIB1_9APIA	34836.1	33.56	82.2711	1.26999	0.844451	1.0301
195	UDP-glucosyltransferase OS=Panax notoginseng PE=2 SV=1	I7BX75|I7BX75_9APIA	61325.7	33.5523	81.9831	0.401426	0.322624	1.01516
196	Maturase K (Fragment) OS=Angelica lucida GN=matK PE=3 SV=1	O20004|O20004_9APIA	48261.7	33.5323	81.9415	0.693403	0.810747	1.0488
197	Glycosyltransferase OS=Panax notoginseng PE=2 SV=1	F4YF69|F4YF69_9APIA	73755.1	33.41	81.8164	1.60557	0.906393	1.04004
198	UDP-glucose:sterol 3-O-glucosyltransferase OS=Panax ginseng GN=PGGT-1 PE=2 SV=1	Q8H9B5|Q8H9B5_PANGI	75393.6	33.1623	81.6903	2.38671	1.49763	1.03037
199	Maturase K (Fragment) OS=Araliaceae sp. Jorge179 GN=matK PE=3 SV=1	I1U9J2|I1U9J2_9APIA	34472.8	32.64	81.6903	1.30939	0.930149	1.07509
200	Maturase K (Fragment) OS=Dendropanax arboreus GN=matK PE=3 SV=1	D0UYK7|D0UYK7_9APIA	36399.9	32.6	81.4783	1.03461	0.891264	0.968739
201	Maturase K (Fragment) OS=Schefflera umbellifera GN=matK PE=4 SV=1	T1Q0T6|T1Q0T6_9APIA	33947.4	32.58	81.3928	1.28353	1.28416	1.09179
202	Ribulose bisphosphate carboxylase large chain (Fragment) OS=Osmoxylon novoguineense GN=rbcL PE=3 SV=1	Q6Y2Y1|Q6Y2Y1_9APIA	54391.2	32.53	80.8715	0.682913	0.32825	1.1135
203	Cytoplasmic ribosomal protein S13 OS=Panax ginseng PE=2 SV=1	Q9MAV9|Q9MAV9_PANGI	20854.2	32.52	80.7389	0.664968	0.275684	0.971911
204	Probable cinnamyl alcohol dehydrogenase 1 OS=Aralia cordata GN=CAD1 PE=2 SV=1	P42495|CADH1_ARACO	44867.6	32.4623	80.7364	0.301755	0.492948	1.056
205	Maturase K (Fragment) OS=Tetrapanax papyrifer GN=matK PE=3 SV=1	O20096|O20096_9APIA	48942.6	31.7723	80.5607	0.154948	0.159557	1.06779
206	Photosystem II CP47 chlorophyll apoprotein OS=Sesamum indicum GN=psbB PE=3 SV=1	G9IB88|G9IB88_SESIN	60548.6	31.72	80.5159	1.73813	1.99115	1.028
207	Maturase K (Fragment) OS=Sanicula gregaria GN=matK PE=3 SV=1	O20086|O20086_9APIA	48203.1	31.5323	80.4259	0.771959	1.01674	0.839903
208	Maturase K OS=Sesamum indicum GN=matK PE=3 SV=1	G9IB43|G9IB43_SESIN	68006.3	31.34	79.97	0.983111	0.978355	0.950899
209	Maturase K (Fragment) OS=Osmoxylon geelvinkianum GN=matK PE=3 SV=1	Q95F94|Q95F94_9APIA	47165.5	31.2745	79.97	1.88149	0.904168	1.01433
210	Cytochrome P450 OS=Panax notoginseng PE=2 SV=1	F4YF71|F4YF71_9APIA	64818.2	31.2389	79.8314	0.490027	0.927	1.05784
211	Ribulose bisphosphate carboxylase large chain (Fragment) OS=Conium maculatum GN=rbcL PE=3 SV=3	Q32033|Q32033_CONMC	56370.5	31.1868	79.5506	0.666203	0.581557	1.12541
212	Maturase K (Fragment) OS=Astrotricha pterocarpa GN=matK PE=3 SV=1	Q95F96|Q95F96_9APIA	49418.2	30.9945	79.4562	0.892761	0.731896	1.04918
213	Cytochrome P450 OS=Panax notoginseng PE=2 SV=1	F4YF81|F4YF81_9APIA	61911.8	30.9923	79.1704	3.25373	3.85449	1.04735
214	Ribulose bisphosphate carboxylase large chain OS=Eleutherococcus senticosus GN=rbcL PE=3 SV=1	G9IAY3|G9IAY3_9APIA	58451.7	30.9	78.9777	0.394056	0.184396	1.04903
215	WRKY9 OS=Panax quinquefolius PE=2 SV=1	K4EN49|K4EN49_PANQU	43908.5	30.75	78.8319	1.23062	0.542665	1.16531
216	Maturase K (Fragment) OS=Griselinia lucida GN=matK PE=3 SV=1	O20048|O20048_9APIA	47677.8	30.66	78.5842	0.618668	1.02436	1.12021
217	Farnesyl diphosphate synthase OS=Eleutherococcus senticosus PE=2 SV=1	H2EV94|H2EV94_9APIA	46942.5	30.62	78.5375	1.52087	2.05433	0.903706
218	Class 1 chitinase OS=Panax ginseng GN=Chi-1 PE=2 SV=1	C1K2M3|C1K2M3_PANGI	38787.4	30.52	78.4384	1.39062	1.00032	1.06773
219	ATP synthase epsilon chain, chloroplastic (Fragment) OS=Hedera helix GN=atpE PE=3 SV=1	E0XEL2|E0XEL2_HEDHE	14792	30.48	78.2389	0.785787	1.04864	1.07737
220	Ribulose bisphosphate carboxylase large chain (Fragment) OS=Astrotricha pterocarpa GN=rbcL PE=3 SV=1	Q6Y2Z5|Q6Y2Z5_9APIA	46629	30.0323	78.1887	0.384324	0.33931	1.10329
221	Cytochrome P450 OS=Panax notoginseng PE=2 SV=1	F4YF80|F4YF80_9APIA	62674.7	29.9245	77.732	2.04025	0.955507	0.992987
222	Beta-amyrin synthase AS2 (Fragment) OS=Eleutherococcus senticosus PE=2 SV=1	G1CI86|G1CI86_9APIA	54221.2	29.57	77.732	0.613184	0.424232	1.08231
223	Ribulose-1,5-bisphosphate carboxylase/oxygenase large subunit (Fragment) OS=Brassaiopsis hispida GN=rbcL PE=3 SV=1	J9QH79|J9QH79_9APIA	56069.2	29.3068	77.526	0.617737	0.267927	1.08481
224	50S ribosomal protein L2, chloroplastic OS=Eleutherococcus senticosus GN=rpl2 PE=3 SV=1	G9IB17|G9IB17_9APIA	34760.6	29.11	77.2	0.511267	0.777599	1.04474
225	WRKY35 OS=Panax quinquefolius PE=2 SV=1	K4ENK1|K4ENK1_PANQU	42656.5	29.0045	77.02	0.39918	0.707839	1.07067
