# Supplementary material for: Proteomic Analyses Provide Novel Insights into Plant Growth and Ginsenoside Biosynthesis in Forest Cultivated Panax ginseng (F. Ginseng)
Source: Front Plant Sci. 2016 Jan 26;7:1. doi: 10.3389/fpls.2016.00001 (PMC4726751; doi:10.3389/fpls.2016.00001)
Supplement: Supplementary file 6 [file DataSheet1.ZIP › The raw files of MS/the raw files of MALDI-TOFTOF MS/I13.mht]

From: =?gb2312?B?08kgV2luZG93cyBJbnRlcm5ldCBFeHBsb3JlciA5ILGjtOY=?=
Subject: Protein Summary Report (Project: zxw, Spot Set: zxw\20121225, Label: I13, Spot Id: 794997, Peak List Id: 464808, MS Job Run Id: 23272)
Date: Wed, 26 Dec 2012 11:56:18 +0800
MIME-Version: 1.0
Content-Type: multipart/related;
	type="text/html";
	boundary="----=_NextPart_000_0000_01CDE360.03B43640"
X-MimeOLE: Produced By Microsoft MimeOLE V6.1.7601.17609

���� MIME ��ʽ�Ķ෽�ʼ���

------=_NextPart_000_0000_01CDE360.03B43640
Content-Type: text/html;
	charset="utf-8"
Content-Transfer-Encoding: quoted-printable
Content-Location: http://zxw-pc/mascot/cgi/master_results.pl?file=..%2Fdata%2F20121225%2FF002396.dat&REPTYPE=protein&_sigthreshold=0.05&REPORT=50&_server_mudpit_switch=99999999&_ignoreionsscorebelow=0&_showsubsets=0&_showpopups=TRUE&_sortunassigned=scoredown&_requireboldred=0

=EF=BB=BF<!DOCTYPE HTML PUBLIC "-//W3C//DTD HTML 4.0 Transitional//EN">
<!-- 0 seconds --><!-- 0 seconds --><!-- 0 seconds =
--><HTML><HEAD><TITLE>Protein Summary Report (Project: zxw, Spot Set: =
zxw\20121225, Label: I13, Spot Id: 794997, Peak List Id: 464808, MS Job =
Run Id: 23272)</TITLE>
<META content=3D"text/html; charset=3Dutf-8" http-equiv=3DContent-Type>
<STYLE type=3Dtext/css>.tooltip {
	POSITION: absolute; VISIBILITY: hidden; TOP: 0px; LEFT: 0px
}
</STYLE>

<SCRIPT language=3DJavaScript type=3Dtext/javascript=20
src=3D"http://zxw-pc/mascot/templates/browser.js"></SCRIPT>

<SCRIPT language=3DJavaScript>=0A=
<!-- Begin hiding Javascript from old browsers.=0A=
 =0A=
  var arrayReady=3D0;=0A=
  =0A=
  if (document.images){=0A=
    redBall =3D new Image();=0A=
    redBall.src =3D "../images/red_ball_white.gif";  =0A=
    cyanBall =3D new Image();=0A=
    cyanBall.src =3D "../images/cyan_ball_white.gif";  =0A=
  }=0A=
  =0A=
  function cover(hit,query,protSeq){=0A=
    document.Results.OV_Title.value =3D queryTitle[query];=0A=
    document.Results.OV_Accession.value =3D protName[hit];=0A=
    document.Results.OV_Sequence.value =3D protSeq;=0A=
    if (hit =3D=3D 0) {=0A=
      self.status =3D queryTitle[query];=0A=
    } else {=0A=
      self.status =3D protName[hit] + ": " + protSeq;=0A=
    }=0A=
    if (protSeq !=3D "" && document.fred && arrayReady =3D=3D 1){=0A=
      var i =3D 0;=0A=
      var element =3D 0;=0A=
      element =3D eval(protSeq+"["+i+"]");=0A=
      while(element) {=0A=
        document.images[element].src =3D redBall.src;=0A=
        i++;=0A=
        element =3D eval(protSeq+"["+i+"]");=0A=
      }=0A=
    }=0A=
  }=0A=
=0A=
  function uncover(hit,query,protSeq){=0A=
    document.Results.OV_Title.value =3D "-Query-";=0A=
    document.Results.OV_Accession.value=3D"-Accession-";=0A=
    document.Results.OV_Sequence.value=3D"-Sequence-";=0A=
    self.status=3D"";=0A=
    if (protSeq !=3D "" && document.fred && arrayReady =3D=3D 1){=0A=
      var i =3D 0;=0A=
      var element =3D 0;=0A=
      element =3D eval(protSeq+"["+i+"]");=0A=
      while(element) {=0A=
        document.images[element].src =3D cyanBall.src;=0A=
        i++;=0A=
        element =3D eval(protSeq+"["+i+"]");=0A=
      }=0A=
    }=0A=
  }=0A=
=0A=
  function checkQuery(checkState,numChecks,form){=0A=
    if (numChecks =3D=3D 1){=0A=
      form.QUE.checked =3D checkState;=0A=
    } else {=0A=
      for (var i =3D 0; i < form.elements.length; i++) {=0A=
        if (form.elements[i].name =3D=3D "QUE"){=0A=
          form.elements[i].checked =3D checkState;=0A=
        }=0A=
      }=0A=
    }=0A=
  }=0A=
=0A=
  function SaveClicks(checkBox,form){=0A=
    if (form.ErrTolRepeat && form.ErrTolRepeat.checked) {=0A=
      return;=0A=
    }=0A=
    var checkState =3D checkBox.checked;=0A=
    var thisHit =3D 0;=0A=
    for (var i =3D 0; i < form.elements.length; i++) {=0A=
      if (thisHit =3D=3D 1){=0A=
        if (form.elements[i].name =3D=3D "QUE") {=0A=
          form.elements[i].checked =3D !checkState;=0A=
        } else {=0A=
          break;=0A=
        }=0A=
      } else {=0A=
        if (form.elements[i] =3D=3D checkBox){=0A=
          thisHit =3D 1;=0A=
        }=0A=
      }=0A=
    }=0A=
  }=0A=
=0A=
  function unMatched(form){=0A=
    var numMisses =3D 0;=0A=
    for (var i =3D 0; i < form.elements.length; i++) {=0A=
      if (form.elements[i].name =3D=3D "MISSES"){=0A=
        numMisses++;=0A=
      } =0A=
    }=0A=
    if (numMisses < 1) {=0A=
      alert("No unmatched mass values to be searched");=0A=
      return false;=0A=
    }=0A=
    for (var i =3D 0; i < form.elements.length; i++) {=0A=
      if (form.elements[i].name =3D=3D "QUE"){=0A=
        form.elements[i].name =3D "DUMMY";=0A=
      } =0A=
    }=0A=
    for (var i =3D 0; i < form.elements.length; i++) {=0A=
      if (form.elements[i].name =3D=3D "MISSES"){=0A=
        form.elements[i].name =3D "QUE";=0A=
      } =0A=
    }=0A=
    form.submit();=0A=
    return true;=0A=
  }=0A=
=0A=
  function setReFormatAction(form){=0A=
    if (form.REPTYPE.options[form.REPTYPE.selectedIndex].value =3D=3D =
"export"){=0A=
      form.action =3D "./export_dat_2.pl";=0A=
    } else if (form.REPTYPE.options[form.REPTYPE.selectedIndex].value =
=3D=3D "family") {=0A=
      form.action =3D "./master_results_2.pl";=0A=
    } else {=0A=
      form.action =3D "./master_results.pl";=0A=
    }=0A=
  }=0A=
  =0A=
  function chooseQueryList(form) {=0A=
    var formatForm =3D window.document.forms['Re-format'];=0A=
    if (formatForm._querylist.value =3D=3D 'unassigned') {=0A=
      form.QUERYLIST.value =3D queryListUnassigned;=0A=
    } else if (formatForm._querylist.value =3D=3D 'identity') {=0A=
      form.QUERYLIST.value =3D queryListIdentity;=0A=
    } else if (formatForm._querylist.value =3D=3D 'homology') {=0A=
      form.QUERYLIST.value =3D queryListHomology;=0A=
    } else {=0A=
      form.QUERYLIST.value =3D "All";=0A=
    }=0A=
    return true;=0A=
  }=0A=
    =0A=
  function makeAccessionString(form){=0A=
    if (!form.ErrTolRepeat || !form.ErrTolRepeat.checked) {=0A=
      form.ACCESSION.value =3D "";=0A=
      return true;=0A=
    }=0A=
    var tempString =3D "";=0A=
    var numAccessions =3D 1;=0A=
    for (var i =3D 0; i < form.elements.length; i++) {=0A=
      if (form.elements[i].name =3D=3D "INCLUDE" && =
form.elements[i].checked){=0A=
        tempString =3D tempString + =
unescape(et_list[form.elements[i].value]) + ",";=0A=
      }=0A=
    }=0A=
    if (tempString =3D=3D "") {=0A=
      alert("No hits selected for error tolerant search");=0A=
      return false;=0A=
    }=0A=
    tempString =3D tempString.substring(0, tempString.length - 1);=0A=
    form.ACCESSION.value =3D tempString;=0A=
    checkQuery(1,31, form);=0A=
    return true;=0A=
  }=0A=
=0A=
  function clearEl() {}=0A=
=0A=
  function makeArchive(form){=0A=
    var tempUrl =3D =
"http://zxw-pc/mascot/cgi/master_results.pl?file=3D..%2Fdata%2F20121225%2=
FF002396.dat;REPTYPE=3Darchive;_sigthreshold=3D0.05;REPORT=3D50;_server_m=
udpit_switch=3D99999999;_ignoreionsscorebelow=3D0;_showsubsets=3D0;_showp=
opups=3DTRUE;_sortunassigned=3Dscoredown;_requireboldred=3D0&INTERMEDIATE=
=3D%2e%2e%2fdata%2f20121225%2fF002396%2edat";    for (var i =3D 0; i < =
form.elements.length; i++) {=0A=
      if (form.elements[i].name =3D=3D "INCLUDE" && =
form.elements[i].checked){=0A=
        tempUrl =3D tempUrl + "&INCLUDE=3D" + form.elements[i].value;=0A=
      }=0A=
    }=0A=
    window.location.href =3D tempUrl;=0A=
  }=0A=
=0A=
// End hiding Javascript from old browsers. -->=0A=
</SCRIPT>

<META name=3DGENERATOR content=3D"MSHTML 9.00.8112.16457"></HEAD>
<BODY aLink=3D#0000ff bgColor=3D#ffffff vLink=3D#0000ff>
<H1><IMG border=3D0 name=3Dfred align=3Dtop=20
src=3D"http://zxw-pc/mascot/images/88x31_logo_white.gif" width=3D88 =
height=3D31=20
NATURALSIZEFLAG=3D"3"> Mascot Search Results</H1><FONT=20
face=3D"Courier New,Courier,monospace"><PRE><B>User            : </B>
<B>Email           : </B>
<B>Search title    : Project: zxw, Spot Set: zxw\20121225, Label: I13, =
Spot Id: 794997, Peak List Id: 464808, MS Job Run Id: 23272</B>
<B>MS data file    : =
C:\Users\lei\Desktop\=EF=BF=BD=EF=BF=BD=EF=BF=BD=EF=BF=BD=EF=BF=BD=EF=BF=BD=
=EF=BF=BD=EF=BF=BD\201212\20121225\ppw_I13_135641679500.txt</B>
<B>Database        : viridiplantae p (1850050 sequences; 642453415 =
residues)</B>
<B>Timestamp       : 25 Dec 2012 at 07:50:50 GMT</B>
<B>Warning         : <FONT color=3D#ff0000>A Peptide summary report will =
usually give a much clearer picture of MS/MS search results.</FONT></B>
<B>Top Score       : 286 for <FONT color=3D#ff0000>gi|464727</FONT>, =
RecName: Full=3DRuBisCO large subunit-binding protein subunit alpha, =
chloroplastic; AltName: Full=3D60 kDa chaperonin subunit alpha; AltName: =
Full=3DCPN-60 alpha; Flags: Precursor</B>
</PRE></FONT>
<H3>Mascot Score Histogram</H3>Protein score is -10*Log(P), where P is =
the=20
probability that the observed match is a random event.<BR>Protein scores =
greater=20
than 75 are significant (p&lt;0.05).<BR>Protein scores are derived from =
ions=20
scores as a non-probabilistic basis for ranking protein hits.
<P><IMG alt=3D"Score Distribution"=20
src=3D"http://zxw-pc/mascot/cgi/score_gif.pl?score_gif_798421866369" =
width=3D400=20
height=3D200>=20
<FORM onsubmit=3D"return setReFormatAction(this)" method=3Dget =
name=3DRe-format=20
action=3D./master_results.pl><INPUT name=3Dfile =
value=3D../data/20121225/F002396.dat=20
type=3Dhidden>=20
<H3>Protein Summary Report</H3>
<TABLE border=3D0 cellSpacing=3D1 cellPadding=3D3>
  <TBODY>
  <TR>
    <TD bgColor=3D#eeeeff noWrap><INPUT value=3D"Format As" =
type=3Dsubmit> </TD>
    <TD bgColor=3D#eeeeff noWrap><SELECT name=3DREPTYPE> <OPTION =
selected=20
        value=3Dprotein>Protein Summary (deprecated)</OPTION> <OPTION=20
        value=3Dfamily>Protein Family Summary</OPTION> <OPTION=20
        value=3Dpeptide>Peptide Summary</OPTION> <OPTION =
value=3Dselect>Select=20
        Summary (protein hits)</OPTION> <OPTION =
value=3Dunassigned>Select Summary=20
        (unassigned)</OPTION> <OPTION value=3Dexport>Export Search=20
      Results</OPTION></SELECT> </TD>
    <TD bgColor=3D#eeeeff>&nbsp;</TD>
    <TD bgColor=3D#eeeeff noWrap><A=20
      href=3D"http://zxw-pc/mascot/help/msms_summaries_help.html"=20
      target=3D_blank>Help</A> </TD></TR>
  <TR>
    <TD bgColor=3D#eeeeff>&nbsp;</TD>
    <TD bgColor=3D#eeeeff noWrap>Significance threshold p&lt; <INPUT=20
      name=3D_sigthreshold value=3D0.05 size=3D8> </TD>
    <TD bgColor=3D#eeeeff noWrap>Max. number of hits <INPUT =
name=3DREPORT value=3D50=20
      size=3D5> </TD>
    <TD bgColor=3D#eeeeff>&nbsp;</TD></TR></TBODY></TABLE></FORM>
<FORM method=3Dpost name=3DResults action=3D./search_form.pl><INPUT =
name=3DQUE=20
value=3D"789.334154 from(790.341430,1+)  intensity(10633.9220)  =
query(1)"=20
type=3Dhidden> <INPUT name=3DMISSES=20
value=3D"789.334154 from(790.341430,1+)  intensity(10633.9220)  =
query(1)"=20
type=3Dhidden> <INPUT name=3DQUE=20
value=3D"822.050404 from(823.057680,1+)  intensity(5405.1523)  query(2)" =

type=3Dhidden> <INPUT name=3DMISSES=20
value=3D"822.050404 from(823.057680,1+)  intensity(5405.1523)  query(2)" =

type=3Dhidden> <INPUT name=3DQUE=20
value=3D"824.040144 from(825.047420,1+)  intensity(22459.9450)  =
query(3)"=20
type=3Dhidden> <INPUT name=3DMISSES=20
value=3D"824.040144 from(825.047420,1+)  intensity(22459.9450)  =
query(3)"=20
type=3Dhidden> <INPUT name=3DQUE=20
value=3D"840.009084 from(841.016360,1+)  intensity(8511.9609)  query(4)" =

type=3Dhidden> <INPUT name=3DMISSES=20
value=3D"840.009084 from(841.016360,1+)  intensity(8511.9609)  query(4)" =

type=3Dhidden> <INPUT name=3DQUE=20
value=3D"841.457084 from(842.464360,1+)  intensity(21547.4510)  =
query(5)"=20
type=3Dhidden> <INPUT name=3DMISSES=20
value=3D"841.457084 from(842.464360,1+)  intensity(21547.4510)  =
query(5)"=20
type=3Dhidden> <INPUT name=3DQUE=20
value=3D"855.466414 from(856.473690,1+)  intensity(3274.1177)  query(6)" =

type=3Dhidden> <INPUT name=3DQUE=20
value=3D"869.487724 from(870.495000,1+)  intensity(12751.7650)  =
query(7)"=20
type=3Dhidden> <INPUT name=3DMISSES=20
value=3D"869.487724 from(870.495000,1+)  intensity(12751.7650)  =
query(7)"=20
type=3Dhidden> <INPUT name=3DQUE=20
value=3D"993.059194 from(994.066470,1+)  intensity(12299.2160)  =
query(8)"=20
type=3Dhidden> <INPUT name=3DMISSES=20
value=3D"993.059194 from(994.066470,1+)  intensity(12299.2160)  =
query(8)"=20
type=3Dhidden> <INPUT name=3DQUE=20
value=3D"993.059194 from(994.066470,1+)  intensity(0.0000)  =
title(Label%3a%20I13%2c%20Spot_Id%3a%20794997%2c%20Peak_List_Id%3a%204649=
08%2c%20MSMS%20Job_Run_Id%3a%2023273%2c%20Comment%3a%20)  query(9)"=20
type=3Dhidden> <INPUT name=3DMISSES=20
value=3D"993.059194 from(994.066470,1+)  intensity(0.0000)  =
title(Label%3a%20I13%2c%20Spot_Id%3a%20794997%2c%20Peak_List_Id%3a%204649=
08%2c%20MSMS%20Job_Run_Id%3a%2023273%2c%20Comment%3a%20)  query(9)"=20
type=3Dhidden> <INPUT name=3DQUE=20
value=3D"1035.062324 from(1036.069600,1+)  intensity(12977.9110)  =
query(10)"=20
type=3Dhidden> <INPUT name=3DMISSES=20
value=3D"1035.062324 from(1036.069600,1+)  intensity(12977.9110)  =
query(10)"=20
type=3Dhidden> <INPUT name=3DQUE=20
value=3D"1035.062324 from(1036.069600,1+)  intensity(0.0000)  =
title(Label%3a%20I13%2c%20Spot_Id%3a%20794997%2c%20Peak_List_Id%3a%204649=
07%2c%20MSMS%20Job_Run_Id%3a%2023273%2c%20Comment%3a%20)  query(11)"=20
type=3Dhidden> <INPUT name=3DMISSES=20
value=3D"1035.062324 from(1036.069600,1+)  intensity(0.0000)  =
title(Label%3a%20I13%2c%20Spot_Id%3a%20794997%2c%20Peak_List_Id%3a%204649=
07%2c%20MSMS%20Job_Run_Id%3a%2023273%2c%20Comment%3a%20)  query(11)"=20
type=3Dhidden> <INPUT name=3DQUE=20
value=3D"1044.503824 from(1045.511100,1+)  intensity(3045.4683)  =
query(12)"=20
type=3Dhidden> <INPUT name=3DMISSES=20
value=3D"1044.503824 from(1045.511100,1+)  intensity(3045.4683)  =
query(12)"=20
type=3Dhidden> <INPUT name=3DQUE=20
value=3D"1051.433024 from(1052.440300,1+)  intensity(20251.7890)  =
query(13)"=20
type=3Dhidden> <INPUT name=3DQUE=20
value=3D"1051.433024 from(1052.440300,1+)  intensity(0.0000)  =
title(Label%3a%20I13%2c%20Spot_Id%3a%20794997%2c%20Peak_List_Id%3a%204649=
05%2c%20MSMS%20Job_Run_Id%3a%2023273%2c%20Comment%3a%20)  query(14)"=20
type=3Dhidden> <INPUT name=3DQUE=20
value=3D"1087.416924 from(1088.424200,1+)  intensity(4342.2905)  =
query(15)"=20
type=3Dhidden> <INPUT name=3DMISSES=20
value=3D"1087.416924 from(1088.424200,1+)  intensity(4342.2905)  =
query(15)"=20
type=3Dhidden> <INPUT name=3DQUE=20
value=3D"1089.520824 from(1090.528100,1+)  intensity(43642.8050)  =
query(16)"=20
type=3Dhidden> <INPUT name=3DQUE=20
value=3D"1089.520824 from(1090.528100,1+)  intensity(0.0000)  =
title(Label%3a%20I13%2c%20Spot_Id%3a%20794997%2c%20Peak_List_Id%3a%204649=
04%2c%20MSMS%20Job_Run_Id%3a%2023273%2c%20Comment%3a%20)  query(17)"=20
type=3Dhidden> <INPUT name=3DQUE=20
value=3D"1181.611024 from(1182.618300,1+)  intensity(18218.0390)  =
query(18)"=20
type=3Dhidden> <INPUT name=3DQUE=20
value=3D"1181.611024 from(1182.618300,1+)  intensity(0.0000)  =
title(Label%3a%20I13%2c%20Spot_Id%3a%20794997%2c%20Peak_List_Id%3a%204649=
06%2c%20MSMS%20Job_Run_Id%3a%2023273%2c%20Comment%3a%20)  query(19)"=20
type=3Dhidden> <INPUT name=3DQUE=20
value=3D"1224.049624 from(1225.056900,1+)  intensity(3846.8628)  =
query(20)"=20
type=3Dhidden> <INPUT name=3DMISSES=20
value=3D"1224.049624 from(1225.056900,1+)  intensity(3846.8628)  =
query(20)"=20
type=3Dhidden> <INPUT name=3DQUE=20
value=3D"1224.049624 from(1225.056900,1+)  intensity(0.0000)  =
title(Label%3a%20I13%2c%20Spot_Id%3a%20794997%2c%20Peak_List_Id%3a%204649=
12%2c%20MSMS%20Job_Run_Id%3a%2023273%2c%20Comment%3a%20)  query(21)"=20
type=3Dhidden> <INPUT name=3DMISSES=20
value=3D"1224.049624 from(1225.056900,1+)  intensity(0.0000)  =
title(Label%3a%20I13%2c%20Spot_Id%3a%20794997%2c%20Peak_List_Id%3a%204649=
12%2c%20MSMS%20Job_Run_Id%3a%2023273%2c%20Comment%3a%20)  query(21)"=20
type=3Dhidden> <INPUT name=3DQUE=20
value=3D"1367.557224 from(1368.564500,1+)  intensity(7491.9609)  =
query(22)"=20
type=3Dhidden> <INPUT name=3DMISSES=20
value=3D"1367.557224 from(1368.564500,1+)  intensity(7491.9609)  =
query(22)"=20
type=3Dhidden> <INPUT name=3DQUE=20
value=3D"1367.557224 from(1368.564500,1+)  intensity(0.0000)  =
title(Label%3a%20I13%2c%20Spot_Id%3a%20794997%2c%20Peak_List_Id%3a%204649=
10%2c%20MSMS%20Job_Run_Id%3a%2023273%2c%20Comment%3a%20)  query(23)"=20
type=3Dhidden> <INPUT name=3DMISSES=20
value=3D"1367.557224 from(1368.564500,1+)  intensity(0.0000)  =
title(Label%3a%20I13%2c%20Spot_Id%3a%20794997%2c%20Peak_List_Id%3a%204649=
10%2c%20MSMS%20Job_Run_Id%3a%2023273%2c%20Comment%3a%20)  query(23)"=20
type=3Dhidden> <INPUT name=3DQUE=20
value=3D"1478.638924 from(1479.646200,1+)  intensity(2754.9021)  =
query(24)"=20
type=3Dhidden> <INPUT name=3DQUE=20
value=3D"1478.638924 from(1479.646200,1+)  intensity(0.0000)  =
title(Label%3a%20I13%2c%20Spot_Id%3a%20794997%2c%20Peak_List_Id%3a%204649=
13%2c%20MSMS%20Job_Run_Id%3a%2023273%2c%20Comment%3a%20)  query(25)"=20
type=3Dhidden> <INPUT name=3DQUE=20
value=3D"1529.666524 from(1530.673800,1+)  intensity(6798.0391)  =
query(26)"=20
type=3Dhidden> <INPUT name=3DMISSES=20
value=3D"1529.666524 from(1530.673800,1+)  intensity(6798.0391)  =
query(26)"=20
type=3Dhidden> <INPUT name=3DQUE=20
value=3D"1529.666524 from(1530.673800,1+)  intensity(0.0000)  =
title(Label%3a%20I13%2c%20Spot_Id%3a%20794997%2c%20Peak_List_Id%3a%204649=
11%2c%20MSMS%20Job_Run_Id%3a%2023273%2c%20Comment%3a%20)  query(27)"=20
type=3Dhidden> <INPUT name=3DMISSES=20
value=3D"1529.666524 from(1530.673800,1+)  intensity(0.0000)  =
title(Label%3a%20I13%2c%20Spot_Id%3a%20794997%2c%20Peak_List_Id%3a%204649=
11%2c%20MSMS%20Job_Run_Id%3a%2023273%2c%20Comment%3a%20)  query(27)"=20
type=3Dhidden> <INPUT name=3DQUE=20
value=3D"1753.817424 from(1754.824700,1+)  intensity(7521.3730)  =
query(28)"=20
type=3Dhidden> <INPUT name=3DQUE=20
value=3D"1753.817424 from(1754.824700,1+)  intensity(0.0000)  =
title(Label%3a%20I13%2c%20Spot_Id%3a%20794997%2c%20Peak_List_Id%3a%204649=
09%2c%20MSMS%20Job_Run_Id%3a%2023273%2c%20Comment%3a%20)  query(29)"=20
type=3Dhidden> <INPUT name=3DQUE=20
value=3D"1769.780224 from(1770.787500,1+)  intensity(6302.1572)  =
query(30)"=20
type=3Dhidden> <INPUT name=3DQUE=20
value=3D"2209.982024 from(2210.989300,1+)  intensity(4489.2158)  =
query(31)"=20
type=3Dhidden> <INPUT name=3DMISSES=20
value=3D"2209.982024 from(2210.989300,1+)  intensity(4489.2158)  =
query(31)"=20
type=3Dhidden> <INPUT name=3DFORMVER value=3D2 type=3Dhidden> <INPUT =
name=3DSEARCH=20
value=3DMIS type=3Dhidden> <INPUT name=3DUSERNAME type=3Dhidden> <INPUT =
name=3DUSEREMAIL=20
type=3Dhidden> <INPUT name=3DCOM=20
value=3D"Project: zxw, Spot Set: zxw\20121225, Label: I13, Spot Id: =
794997, Peak List Id: 464808, MS Job Run Id: 23272"=20
type=3Dhidden> <INPUT name=3DMODS type=3Dhidden> <INPUT name=3DIT_MODS=20
value=3D"Oxidation (M)" type=3Dhidden> <INPUT name=3DCLE value=3DTrypsin =
type=3Dhidden>=20
<INPUT name=3DMASS value=3DMonoisotopic type=3Dhidden> <INPUT name=3DSEG =
type=3Dhidden>=20
<INPUT name=3DTOL value=3D100 type=3Dhidden> <INPUT name=3DTOLU =
value=3Dppm type=3Dhidden>=20
<INPUT name=3DITOL value=3D0.8 type=3Dhidden> <INPUT name=3DITOLU =
value=3DDa type=3Dhidden>=20
<INPUT name=3DDB value=3Dviridiplantae type=3Dhidden> <INPUT =
name=3DCHARGE value=3D1+=20
type=3Dhidden> <INPUT name=3DPFA value=3D1 type=3Dhidden> <INPUT =
name=3DFILE=20
value=3DC:\Users\lei\Desktop\=EF=BF=BD=EF=BF=BD=EF=BF=BD=EF=BF=BD=EF=BF=BD=
=EF=BF=BD=EF=BF=BD=EF=BF=BD\201212\20121225\ppw_I13_135641679500.txt=20
type=3Dhidden> <INPUT name=3DFORMAT value=3D"Mascot generic" =
type=3Dhidden> <INPUT=20
name=3DINTERMEDIATE value=3D../data/20121225/F002396.dat type=3Dhidden> =
<INPUT=20
name=3DREPORT value=3D50 type=3Dhidden> <INPUT name=3DOVERVIEW =
value=3DOFF type=3Dhidden>=20
<INPUT name=3DPRECURSOR type=3Dhidden> <INPUT name=3DTAXONOMY =
value=3D"All entries"=20
type=3Dhidden> <INPUT name=3DREPTYPE type=3Dhidden> <INPUT =
name=3DrepeatSearch=20
value=3D"not again" type=3Dhidden> <INPUT name=3DINSTRUMENT =
value=3DMALDI-TOF-TOF=20
type=3Dhidden> <INPUT name=3DACCESSION type=3Dhidden> <INPUT =
name=3DQUANTITATION=20
type=3Dhidden>=20
<P><INPUT value=3D"Re-Search All" type=3Dsubmit> &nbsp;&nbsp;<INPUT =
onclick=3D"unMatched(this.form); return true" value=3D"Search Unmatched" =
type=3Dbutton>=20
</FORM>
<H3>Index</H3>
<TABLE border=3D0 cellSpacing=3D0 cellPadding=3D0>
  <TBODY>
  <TR>
    <TD>&nbsp;</TD>
    <TD><TT><B>&nbsp;Accession</B></TT></TD>
    <TD><TT><B>&nbsp;&nbsp;Mass</B></TT></TD>
    <TD><TT><B>&nbsp;&nbsp;Score</B></TT></TD>
    <TD><TT><B>&nbsp;&nbsp;Description</B></TT></TD></TR>
  <TR>
    <TD noWrap align=3Dright><TT><B>1.</B></TT></TD>
    <TD noWrap><TT><B>&nbsp;<A=20
      =
href=3D"http://zxw-pc/mascot/cgi/master_results.pl?file=3D..%2Fdata%2F201=
21225%2FF002396.dat&amp;REPTYPE=3Dprotein&amp;_sigthreshold=3D0.05&amp;RE=
PORT=3D50&amp;_server_mudpit_switch=3D99999999&amp;_ignoreionsscorebelow=3D=
0&amp;_showsubsets=3D0&amp;_showpopups=3DTRUE&amp;_sortunassigned=3Dscore=
down&amp;_requireboldred=3D0#Hit1">gi|464727</A></B></TT></TD>
    <TD noWrap><TT>&nbsp;&nbsp;61568</TT></TD>
    <TD noWrap align=3Dright><TT>286</TT></TD>
    <TD noWrap><TT>&nbsp;&nbsp;RecName: Full=3DRuBisCO large =
subunit-binding=20
      protein subunit alpha, chloroplastic; AltName: Full=3D60 kDa =
chaperonin=20
      subunit alpha; AltName: Full=3DCPN-60 alpha; Flags: =
Precursor</TT></TD></TR>
  <TR>
    <TD noWrap align=3Dright><TT><B>2.</B></TT></TD>
    <TD noWrap><TT><B>&nbsp;<A=20
      =
href=3D"http://zxw-pc/mascot/cgi/master_results.pl?file=3D..%2Fdata%2F201=
21225%2FF002396.dat&amp;REPTYPE=3Dprotein&amp;_sigthreshold=3D0.05&amp;RE=
PORT=3D50&amp;_server_mudpit_switch=3D99999999&amp;_ignoreionsscorebelow=3D=
0&amp;_showsubsets=3D0&amp;_showpopups=3DTRUE&amp;_sortunassigned=3Dscore=
down&amp;_requireboldred=3D0#Hit2">gi|257734878</A></B></TT></TD>
    <TD noWrap><TT>&nbsp;&nbsp;61568</TT></TD>
    <TD noWrap align=3Dright><TT>286</TT></TD>
    <TD noWrap><TT>&nbsp;&nbsp;unnamed protein product [Brassica=20
  napus]</TT></TD></TR>
  <TR>
    <TD noWrap align=3Dright><TT><B>3.</B></TT></TD>
    <TD noWrap><TT><B>&nbsp;<A=20
      =
href=3D"http://zxw-pc/mascot/cgi/master_results.pl?file=3D..%2Fdata%2F201=
21225%2FF002396.dat&amp;REPTYPE=3Dprotein&amp;_sigthreshold=3D0.05&amp;RE=
PORT=3D50&amp;_server_mudpit_switch=3D99999999&amp;_ignoreionsscorebelow=3D=
0&amp;_showsubsets=3D0&amp;_showpopups=3DTRUE&amp;_sortunassigned=3Dscore=
down&amp;_requireboldred=3D0#Hit3">gi|257725843</A></B></TT></TD>
    <TD noWrap><TT>&nbsp;&nbsp;61568</TT></TD>
    <TD noWrap align=3Dright><TT>286</TT></TD>
    <TD noWrap><TT>&nbsp;&nbsp;unnamed protein product [Brassica=20
  napus]</TT></TD></TR>
  <TR>
    <TD noWrap align=3Dright><TT><B>4.</B></TT></TD>
    <TD noWrap><TT><B>&nbsp;<A=20
      =
href=3D"http://zxw-pc/mascot/cgi/master_results.pl?file=3D..%2Fdata%2F201=
21225%2FF002396.dat&amp;REPTYPE=3Dprotein&amp;_sigthreshold=3D0.05&amp;RE=
PORT=3D50&amp;_server_mudpit_switch=3D99999999&amp;_ignoreionsscorebelow=3D=
0&amp;_showsubsets=3D0&amp;_showpopups=3DTRUE&amp;_sortunassigned=3Dscore=
down&amp;_requireboldred=3D0#Hit4">gi|257686995</A></B></TT></TD>
    <TD noWrap><TT>&nbsp;&nbsp;61568</TT></TD>
    <TD noWrap align=3Dright><TT>286</TT></TD>
    <TD noWrap><TT>&nbsp;&nbsp;unnamed protein product [Brassica=20
  napus]</TT></TD></TR>
  <TR>
    <TD noWrap align=3Dright><TT><B>5.</B></TT></TD>
    <TD noWrap><TT><B>&nbsp;<A=20
      =
href=3D"http://zxw-pc/mascot/cgi/master_results.pl?file=3D..%2Fdata%2F201=
21225%2FF002396.dat&amp;REPTYPE=3Dprotein&amp;_sigthreshold=3D0.05&amp;RE=
PORT=3D50&amp;_server_mudpit_switch=3D99999999&amp;_ignoreionsscorebelow=3D=
0&amp;_showsubsets=3D0&amp;_showpopups=3DTRUE&amp;_sortunassigned=3Dscore=
down&amp;_requireboldred=3D0#Hit5">gi|257658807</A></B></TT></TD>
    <TD noWrap><TT>&nbsp;&nbsp;61568</TT></TD>
    <TD noWrap align=3Dright><TT>286</TT></TD>
    <TD noWrap><TT>&nbsp;&nbsp;unnamed protein product [Brassica=20
  napus]</TT></TD></TR>
  <TR>
    <TD noWrap align=3Dright><TT><B>6.</B></TT></TD>
    <TD noWrap><TT><B>&nbsp;<A=20
      =
href=3D"http://zxw-pc/mascot/cgi/master_results.pl?file=3D..%2Fdata%2F201=
21225%2FF002396.dat&amp;REPTYPE=3Dprotein&amp;_sigthreshold=3D0.05&amp;RE=
PORT=3D50&amp;_server_mudpit_switch=3D99999999&amp;_ignoreionsscorebelow=3D=
0&amp;_showsubsets=3D0&amp;_showpopups=3DTRUE&amp;_sortunassigned=3Dscore=
down&amp;_requireboldred=3D0#Hit6">gi|219931379</A></B></TT></TD>
    <TD noWrap><TT>&nbsp;&nbsp;61568</TT></TD>
    <TD noWrap align=3Dright><TT>286</TT></TD>
    <TD noWrap><TT>&nbsp;&nbsp;unnamed protein product [Brassica=20
  napus]</TT></TD></TR>
  <TR>
    <TD noWrap align=3Dright><TT><B>7.</B></TT></TD>
    <TD noWrap><TT><B>&nbsp;<A=20
      =
href=3D"http://zxw-pc/mascot/cgi/master_results.pl?file=3D..%2Fdata%2F201=
21225%2FF002396.dat&amp;REPTYPE=3Dprotein&amp;_sigthreshold=3D0.05&amp;RE=
PORT=3D50&amp;_server_mudpit_switch=3D99999999&amp;_ignoreionsscorebelow=3D=
0&amp;_showsubsets=3D0&amp;_showpopups=3DTRUE&amp;_sortunassigned=3Dscore=
down&amp;_requireboldred=3D0#Hit7">gi|219927012</A></B></TT></TD>
    <TD noWrap><TT>&nbsp;&nbsp;61568</TT></TD>
    <TD noWrap align=3Dright><TT>286</TT></TD>
    <TD noWrap><TT>&nbsp;&nbsp;unnamed protein product [Brassica=20
  napus]</TT></TD></TR>
  <TR>
    <TD noWrap align=3Dright><TT><B>8.</B></TT></TD>
    <TD noWrap><TT><B>&nbsp;<A=20
      =
href=3D"http://zxw-pc/mascot/cgi/master_results.pl?file=3D..%2Fdata%2F201=
21225%2FF002396.dat&amp;REPTYPE=3Dprotein&amp;_sigthreshold=3D0.05&amp;RE=
PORT=3D50&amp;_server_mudpit_switch=3D99999999&amp;_ignoreionsscorebelow=3D=
0&amp;_showsubsets=3D0&amp;_showpopups=3DTRUE&amp;_sortunassigned=3Dscore=
down&amp;_requireboldred=3D0#Hit8">gi|219902503</A></B></TT></TD>
    <TD noWrap><TT>&nbsp;&nbsp;61568</TT></TD>
    <TD noWrap align=3Dright><TT>286</TT></TD>
    <TD noWrap><TT>&nbsp;&nbsp;unnamed protein product [Brassica=20
  napus]</TT></TD></TR>
  <TR>
    <TD noWrap align=3Dright><TT><B>9.</B></TT></TD>
    <TD noWrap><TT><B>&nbsp;<A=20
      =
href=3D"http://zxw-pc/mascot/cgi/master_results.pl?file=3D..%2Fdata%2F201=
21225%2FF002396.dat&amp;REPTYPE=3Dprotein&amp;_sigthreshold=3D0.05&amp;RE=
PORT=3D50&amp;_server_mudpit_switch=3D99999999&amp;_ignoreionsscorebelow=3D=
0&amp;_showsubsets=3D0&amp;_showpopups=3DTRUE&amp;_sortunassigned=3Dscore=
down&amp;_requireboldred=3D0#Hit9">gi|415925</A></B></TT></TD>
    <TD noWrap><TT>&nbsp;&nbsp;61568</TT></TD>
    <TD noWrap align=3Dright><TT>286</TT></TD>
    <TD noWrap><TT>&nbsp;&nbsp;chaperonin-60 alpha subunit [Brassica=20
      napus]</TT></TD></TR>
  <TR>
    <TD noWrap align=3Dright><TT><B>10.</B></TT></TD>
    <TD noWrap><TT><B>&nbsp;<A=20
      =
href=3D"http://zxw-pc/mascot/cgi/master_results.pl?file=3D..%2Fdata%2F201=
21225%2FF002396.dat&amp;REPTYPE=3Dprotein&amp;_sigthreshold=3D0.05&amp;RE=
PORT=3D50&amp;_server_mudpit_switch=3D99999999&amp;_ignoreionsscorebelow=3D=
0&amp;_showsubsets=3D0&amp;_showpopups=3DTRUE&amp;_sortunassigned=3Dscore=
down&amp;_requireboldred=3D0#Hit10">gi|1351030</A></B></TT></TD>
    <TD noWrap><TT>&nbsp;&nbsp;57657</TT></TD>
    <TD noWrap align=3Dright><TT>221</TT></TD>
    <TD noWrap><TT>&nbsp;&nbsp;RecName: Full=3DRuBisCO large =
subunit-binding=20
      protein subunit alpha, chloroplastic; AltName: Full=3D60 kDa =
chaperonin=20
      subunit alpha; AltName: Full=3DCPN-60 alpha; Flags: =
Precursor</TT></TD></TR>
  <TR>
    <TD noWrap align=3Dright><TT><B>11.</B></TT></TD>
    <TD noWrap><TT><B>&nbsp;<A=20
      =
href=3D"http://zxw-pc/mascot/cgi/master_results.pl?file=3D..%2Fdata%2F201=
21225%2FF002396.dat&amp;REPTYPE=3Dprotein&amp;_sigthreshold=3D0.05&amp;RE=
PORT=3D50&amp;_server_mudpit_switch=3D99999999&amp;_ignoreionsscorebelow=3D=
0&amp;_showsubsets=3D0&amp;_showpopups=3DTRUE&amp;_sortunassigned=3Dscore=
down&amp;_requireboldred=3D0#Hit11">gi|289365</A></B></TT></TD>
    <TD noWrap><TT>&nbsp;&nbsp;57657</TT></TD>
    <TD noWrap align=3Dright><TT>221</TT></TD>
    <TD noWrap><TT>&nbsp;&nbsp;60-kDa chaperonin-60 alpha-polypeptide=20
      precursor [Brassica napus]</TT></TD></TR>
  <TR>
    <TD noWrap align=3Dright><TT><B>12.</B></TT></TD>
    <TD noWrap><TT><B>&nbsp;<A=20
      =
href=3D"http://zxw-pc/mascot/cgi/master_results.pl?file=3D..%2Fdata%2F201=
21225%2FF002396.dat&amp;REPTYPE=3Dprotein&amp;_sigthreshold=3D0.05&amp;RE=
PORT=3D50&amp;_server_mudpit_switch=3D99999999&amp;_ignoreionsscorebelow=3D=
0&amp;_showsubsets=3D0&amp;_showpopups=3DTRUE&amp;_sortunassigned=3Dscore=
down&amp;_requireboldred=3D0#Hit12">gi|257719998</A></B></TT></TD>
    <TD noWrap><TT>&nbsp;&nbsp;61858</TT></TD>
    <TD noWrap align=3Dright><TT>220</TT></TD>
    <TD noWrap><TT>&nbsp;&nbsp;unnamed protein product [Brassica=20
  napus]</TT></TD></TR>
  <TR>
    <TD noWrap align=3Dright><TT><B>13.</B></TT></TD>
    <TD noWrap><TT><B>&nbsp;<A=20
      =
href=3D"http://zxw-pc/mascot/cgi/master_results.pl?file=3D..%2Fdata%2F201=
21225%2FF002396.dat&amp;REPTYPE=3Dprotein&amp;_sigthreshold=3D0.05&amp;RE=
PORT=3D50&amp;_server_mudpit_switch=3D99999999&amp;_ignoreionsscorebelow=3D=
0&amp;_showsubsets=3D0&amp;_showpopups=3DTRUE&amp;_sortunassigned=3Dscore=
down&amp;_requireboldred=3D0#Hit13">gi|3790441</A></B></TT></TD>
    <TD noWrap><TT>&nbsp;&nbsp;61402</TT></TD>
    <TD noWrap align=3Dright><TT>201</TT></TD>
    <TD noWrap><TT>&nbsp;&nbsp;chaperonin 60 alpha subunit [Canavalia=20
      lineata]</TT></TD></TR>
  <TR>
    <TD noWrap align=3Dright><TT><B>14.</B></TT></TD>
    <TD noWrap><TT><B>&nbsp;<A=20
      =
href=3D"http://zxw-pc/mascot/cgi/master_results.pl?file=3D..%2Fdata%2F201=
21225%2FF002396.dat&amp;REPTYPE=3Dprotein&amp;_sigthreshold=3D0.05&amp;RE=
PORT=3D50&amp;_server_mudpit_switch=3D99999999&amp;_ignoreionsscorebelow=3D=
0&amp;_showsubsets=3D0&amp;_showpopups=3DTRUE&amp;_sortunassigned=3Dscore=
down&amp;_requireboldred=3D0#Hit14">gi|297734943</A></B></TT></TD>
    <TD noWrap><TT>&nbsp;&nbsp;58310</TT></TD>
    <TD noWrap align=3Dright><TT>155</TT></TD>
    <TD noWrap><TT>&nbsp;&nbsp;unnamed protein product [Vitis=20
  vinifera]</TT></TD></TR>
  <TR>
    <TD noWrap align=3Dright><TT><B>15.</B></TT></TD>
    <TD noWrap><TT><B>&nbsp;<A=20
      =
href=3D"http://zxw-pc/mascot/cgi/master_results.pl?file=3D..%2Fdata%2F201=
21225%2FF002396.dat&amp;REPTYPE=3Dprotein&amp;_sigthreshold=3D0.05&amp;RE=
PORT=3D50&amp;_server_mudpit_switch=3D99999999&amp;_ignoreionsscorebelow=3D=
0&amp;_showsubsets=3D0&amp;_showpopups=3DTRUE&amp;_sortunassigned=3Dscore=
down&amp;_requireboldred=3D0#Hit15">gi|225436538</A></B></TT></TD>
    <TD noWrap><TT>&nbsp;&nbsp;61817</TT></TD>
    <TD noWrap align=3Dright><TT>154</TT></TD>
    <TD noWrap><TT>&nbsp;&nbsp;PREDICTED: hypothetical protein [Vitis=20
      vinifera]</TT></TD></TR>
  <TR>
    <TD noWrap align=3Dright><TT><B>16.</B></TT></TD>
    <TD noWrap><TT><B>&nbsp;<A=20
      =
href=3D"http://zxw-pc/mascot/cgi/master_results.pl?file=3D..%2Fdata%2F201=
21225%2FF002396.dat&amp;REPTYPE=3Dprotein&amp;_sigthreshold=3D0.05&amp;RE=
PORT=3D50&amp;_server_mudpit_switch=3D99999999&amp;_ignoreionsscorebelow=3D=
0&amp;_showsubsets=3D0&amp;_showpopups=3DTRUE&amp;_sortunassigned=3Dscore=
down&amp;_requireboldred=3D0#Hit16">gi|147819511</A></B></TT></TD>
    <TD noWrap><TT>&nbsp;&nbsp;61273</TT></TD>
    <TD noWrap align=3Dright><TT>153</TT></TD>
    <TD noWrap><TT>&nbsp;&nbsp;hypothetical protein VITISV_037064 [Vitis =

      vinifera]</TT></TD></TR>
  <TR>
    <TD noWrap align=3Dright><TT><B>17.</B></TT></TD>
    <TD noWrap><TT><B>&nbsp;<A=20
      =
href=3D"http://zxw-pc/mascot/cgi/master_results.pl?file=3D..%2Fdata%2F201=
21225%2FF002396.dat&amp;REPTYPE=3Dprotein&amp;_sigthreshold=3D0.05&amp;RE=
PORT=3D50&amp;_server_mudpit_switch=3D99999999&amp;_ignoreionsscorebelow=3D=
0&amp;_showsubsets=3D0&amp;_showpopups=3DTRUE&amp;_sortunassigned=3Dscore=
down&amp;_requireboldred=3D0#Hit17">gi|257734894</A></B></TT></TD>
    <TD noWrap><TT>&nbsp;&nbsp;61695</TT></TD>
    <TD noWrap align=3Dright><TT>148</TT></TD>
    <TD noWrap><TT>&nbsp;&nbsp;unnamed protein product [Glycine=20
max]</TT></TD></TR>
  <TR>
    <TD noWrap align=3Dright><TT><B>18.</B></TT></TD>
    <TD noWrap><TT><B>&nbsp;<A=20
      =
href=3D"http://zxw-pc/mascot/cgi/master_results.pl?file=3D..%2Fdata%2F201=
21225%2FF002396.dat&amp;REPTYPE=3Dprotein&amp;_sigthreshold=3D0.05&amp;RE=
PORT=3D50&amp;_server_mudpit_switch=3D99999999&amp;_ignoreionsscorebelow=3D=
0&amp;_showsubsets=3D0&amp;_showpopups=3DTRUE&amp;_sortunassigned=3Dscore=
down&amp;_requireboldred=3D0#Hit18">gi|257734768</A></B></TT></TD>
    <TD noWrap><TT>&nbsp;&nbsp;61695</TT></TD>
    <TD noWrap align=3Dright><TT>148</TT></TD>
    <TD noWrap><TT>&nbsp;&nbsp;unnamed protein product [Glycine=20
max]</TT></TD></TR>
  <TR>
    <TD noWrap align=3Dright><TT><B>19.</B></TT></TD>
    <TD noWrap><TT><B>&nbsp;<A=20
      =
href=3D"http://zxw-pc/mascot/cgi/master_results.pl?file=3D..%2Fdata%2F201=
21225%2FF002396.dat&amp;REPTYPE=3Dprotein&amp;_sigthreshold=3D0.05&amp;RE=
PORT=3D50&amp;_server_mudpit_switch=3D99999999&amp;_ignoreionsscorebelow=3D=
0&amp;_showsubsets=3D0&amp;_showpopups=3DTRUE&amp;_sortunassigned=3Dscore=
down&amp;_requireboldred=3D0#Hit19">gi|257725859</A></B></TT></TD>
    <TD noWrap><TT>&nbsp;&nbsp;61695</TT></TD>
    <TD noWrap align=3Dright><TT>148</TT></TD>
    <TD noWrap><TT>&nbsp;&nbsp;unnamed protein product [Glycine=20
max]</TT></TD></TR>
  <TR>
    <TD noWrap align=3Dright><TT><B>20.</B></TT></TD>
    <TD noWrap><TT><B>&nbsp;<A=20
      =
href=3D"http://zxw-pc/mascot/cgi/master_results.pl?file=3D..%2Fdata%2F201=
21225%2FF002396.dat&amp;REPTYPE=3Dprotein&amp;_sigthreshold=3D0.05&amp;RE=
PORT=3D50&amp;_server_mudpit_switch=3D99999999&amp;_ignoreionsscorebelow=3D=
0&amp;_showsubsets=3D0&amp;_showpopups=3DTRUE&amp;_sortunassigned=3Dscore=
down&amp;_requireboldred=3D0#Hit20">gi|257720004</A></B></TT></TD>
    <TD noWrap><TT>&nbsp;&nbsp;61681</TT></TD>
    <TD noWrap align=3Dright><TT>148</TT></TD>
    <TD noWrap><TT>&nbsp;&nbsp;unnamed protein product [Glycine=20
max]</TT></TD></TR>
  <TR>
    <TD noWrap align=3Dright><TT><B>21.</B></TT></TD>
    <TD noWrap><TT><B>&nbsp;<A=20
      =
href=3D"http://zxw-pc/mascot/cgi/master_results.pl?file=3D..%2Fdata%2F201=
21225%2FF002396.dat&amp;REPTYPE=3Dprotein&amp;_sigthreshold=3D0.05&amp;RE=
PORT=3D50&amp;_server_mudpit_switch=3D99999999&amp;_ignoreionsscorebelow=3D=
0&amp;_showsubsets=3D0&amp;_showpopups=3DTRUE&amp;_sortunassigned=3Dscore=
down&amp;_requireboldred=3D0#Hit21">gi|257718525</A></B></TT></TD>
    <TD noWrap><TT>&nbsp;&nbsp;61695</TT></TD>
    <TD noWrap align=3Dright><TT>148</TT></TD>
    <TD noWrap><TT>&nbsp;&nbsp;unnamed protein product [Glycine=20
max]</TT></TD></TR>
  <TR>
    <TD noWrap align=3Dright><TT><B>22.</B></TT></TD>
    <TD noWrap><TT><B>&nbsp;<A=20
      =
href=3D"http://zxw-pc/mascot/cgi/master_results.pl?file=3D..%2Fdata%2F201=
21225%2FF002396.dat&amp;REPTYPE=3Dprotein&amp;_sigthreshold=3D0.05&amp;RE=
PORT=3D50&amp;_server_mudpit_switch=3D99999999&amp;_ignoreionsscorebelow=3D=
0&amp;_showsubsets=3D0&amp;_showpopups=3DTRUE&amp;_sortunassigned=3Dscore=
down&amp;_requireboldred=3D0#Hit22">gi|257687011</A></B></TT></TD>
    <TD noWrap><TT>&nbsp;&nbsp;61695</TT></TD>
    <TD noWrap align=3Dright><TT>148</TT></TD>
    <TD noWrap><TT>&nbsp;&nbsp;unnamed protein product [Glycine=20
max]</TT></TD></TR>
  <TR>
    <TD noWrap align=3Dright><TT><B>23.</B></TT></TD>
    <TD noWrap><TT><B>&nbsp;<A=20
      =
href=3D"http://zxw-pc/mascot/cgi/master_results.pl?file=3D..%2Fdata%2F201=
21225%2FF002396.dat&amp;REPTYPE=3Dprotein&amp;_sigthreshold=3D0.05&amp;RE=
PORT=3D50&amp;_server_mudpit_switch=3D99999999&amp;_ignoreionsscorebelow=3D=
0&amp;_showsubsets=3D0&amp;_showpopups=3DTRUE&amp;_sortunassigned=3Dscore=
down&amp;_requireboldred=3D0#Hit23">gi|257686885</A></B></TT></TD>
    <TD noWrap><TT>&nbsp;&nbsp;61695</TT></TD>
    <TD noWrap align=3Dright><TT>148</TT></TD>
    <TD noWrap><TT>&nbsp;&nbsp;unnamed protein product [Glycine=20
max]</TT></TD></TR>
  <TR>
    <TD noWrap align=3Dright><TT><B>24.</B></TT></TD>
    <TD noWrap><TT><B>&nbsp;<A=20
      =
href=3D"http://zxw-pc/mascot/cgi/master_results.pl?file=3D..%2Fdata%2F201=
21225%2FF002396.dat&amp;REPTYPE=3Dprotein&amp;_sigthreshold=3D0.05&amp;RE=
PORT=3D50&amp;_server_mudpit_switch=3D99999999&amp;_ignoreionsscorebelow=3D=
0&amp;_showsubsets=3D0&amp;_showpopups=3DTRUE&amp;_sortunassigned=3Dscore=
down&amp;_requireboldred=3D0#Hit24">gi|257658823</A></B></TT></TD>
    <TD noWrap><TT>&nbsp;&nbsp;61695</TT></TD>
    <TD noWrap align=3Dright><TT>148</TT></TD>
    <TD noWrap><TT>&nbsp;&nbsp;unnamed protein product [Glycine=20
max]</TT></TD></TR>
  <TR>
    <TD noWrap align=3Dright><TT><B>25.</B></TT></TD>
    <TD noWrap><TT><B>&nbsp;<A=20
      =
href=3D"http://zxw-pc/mascot/cgi/master_results.pl?file=3D..%2Fdata%2F201=
21225%2FF002396.dat&amp;REPTYPE=3Dprotein&amp;_sigthreshold=3D0.05&amp;RE=
PORT=3D50&amp;_server_mudpit_switch=3D99999999&amp;_ignoreionsscorebelow=3D=
0&amp;_showsubsets=3D0&amp;_showpopups=3DTRUE&amp;_sortunassigned=3Dscore=
down&amp;_requireboldred=3D0#Hit25">gi|257636786</A></B></TT></TD>
    <TD noWrap><TT>&nbsp;&nbsp;61695</TT></TD>
    <TD noWrap align=3Dright><TT>148</TT></TD>
    <TD noWrap><TT>&nbsp;&nbsp;unnamed protein product [Glycine=20
max]</TT></TD></TR>
  <TR>
    <TD noWrap align=3Dright><TT><B>26.</B></TT></TD>
    <TD noWrap><TT><B>&nbsp;<A=20
      =
href=3D"http://zxw-pc/mascot/cgi/master_results.pl?file=3D..%2Fdata%2F201=
21225%2FF002396.dat&amp;REPTYPE=3Dprotein&amp;_sigthreshold=3D0.05&amp;RE=
PORT=3D50&amp;_server_mudpit_switch=3D99999999&amp;_ignoreionsscorebelow=3D=
0&amp;_showsubsets=3D0&amp;_showpopups=3DTRUE&amp;_sortunassigned=3Dscore=
down&amp;_requireboldred=3D0#Hit26">gi|219931395</A></B></TT></TD>
    <TD noWrap><TT>&nbsp;&nbsp;61695</TT></TD>
    <TD noWrap align=3Dright><TT>148</TT></TD>
    <TD noWrap><TT>&nbsp;&nbsp;unnamed protein product [Glycine=20
max]</TT></TD></TR>
  <TR>
    <TD noWrap align=3Dright><TT><B>27.</B></TT></TD>
    <TD noWrap><TT><B>&nbsp;<A=20
      =
href=3D"http://zxw-pc/mascot/cgi/master_results.pl?file=3D..%2Fdata%2F201=
21225%2FF002396.dat&amp;REPTYPE=3Dprotein&amp;_sigthreshold=3D0.05&amp;RE=
PORT=3D50&amp;_server_mudpit_switch=3D99999999&amp;_ignoreionsscorebelow=3D=
0&amp;_showsubsets=3D0&amp;_showpopups=3DTRUE&amp;_sortunassigned=3Dscore=
down&amp;_requireboldred=3D0#Hit27">gi|219931269</A></B></TT></TD>
    <TD noWrap><TT>&nbsp;&nbsp;61695</TT></TD>
    <TD noWrap align=3Dright><TT>148</TT></TD>
    <TD noWrap><TT>&nbsp;&nbsp;unnamed protein product [Glycine=20
max]</TT></TD></TR>
  <TR>
    <TD noWrap align=3Dright><TT><B>28.</B></TT></TD>
    <TD noWrap><TT><B>&nbsp;<A=20
      =
href=3D"http://zxw-pc/mascot/cgi/master_results.pl?file=3D..%2Fdata%2F201=
21225%2FF002396.dat&amp;REPTYPE=3Dprotein&amp;_sigthreshold=3D0.05&amp;RE=
PORT=3D50&amp;_server_mudpit_switch=3D99999999&amp;_ignoreionsscorebelow=3D=
0&amp;_showsubsets=3D0&amp;_showpopups=3DTRUE&amp;_sortunassigned=3Dscore=
down&amp;_requireboldred=3D0#Hit28">gi|219927028</A></B></TT></TD>
    <TD noWrap><TT>&nbsp;&nbsp;61695</TT></TD>
    <TD noWrap align=3Dright><TT>148</TT></TD>
    <TD noWrap><TT>&nbsp;&nbsp;unnamed protein product [Glycine=20
max]</TT></TD></TR>
  <TR>
    <TD noWrap align=3Dright><TT><B>29.</B></TT></TD>
    <TD noWrap><TT><B>&nbsp;<A=20
      =
href=3D"http://zxw-pc/mascot/cgi/master_results.pl?file=3D..%2Fdata%2F201=
21225%2FF002396.dat&amp;REPTYPE=3Dprotein&amp;_sigthreshold=3D0.05&amp;RE=
PORT=3D50&amp;_server_mudpit_switch=3D99999999&amp;_ignoreionsscorebelow=3D=
0&amp;_showsubsets=3D0&amp;_showpopups=3DTRUE&amp;_sortunassigned=3Dscore=
down&amp;_requireboldred=3D0#Hit29">gi|219925965</A></B></TT></TD>
    <TD noWrap><TT>&nbsp;&nbsp;61695</TT></TD>
    <TD noWrap align=3Dright><TT>148</TT></TD>
    <TD noWrap><TT>&nbsp;&nbsp;unnamed protein product [Glycine=20
max]</TT></TD></TR>
  <TR>
    <TD noWrap align=3Dright><TT><B>30.</B></TT></TD>
    <TD noWrap><TT><B>&nbsp;<A=20
      =
href=3D"http://zxw-pc/mascot/cgi/master_results.pl?file=3D..%2Fdata%2F201=
21225%2FF002396.dat&amp;REPTYPE=3Dprotein&amp;_sigthreshold=3D0.05&amp;RE=
PORT=3D50&amp;_server_mudpit_switch=3D99999999&amp;_ignoreionsscorebelow=3D=
0&amp;_showsubsets=3D0&amp;_showpopups=3DTRUE&amp;_sortunassigned=3Dscore=
down&amp;_requireboldred=3D0#Hit30">gi|219902519</A></B></TT></TD>
    <TD noWrap><TT>&nbsp;&nbsp;61695</TT></TD>
    <TD noWrap align=3Dright><TT>148</TT></TD>
    <TD noWrap><TT>&nbsp;&nbsp;unnamed protein product [Glycine=20
max]</TT></TD></TR>
  <TR>
    <TD noWrap align=3Dright><TT><B>31.</B></TT></TD>
    <TD noWrap><TT><B>&nbsp;<A=20
      =
href=3D"http://zxw-pc/mascot/cgi/master_results.pl?file=3D..%2Fdata%2F201=
21225%2FF002396.dat&amp;REPTYPE=3Dprotein&amp;_sigthreshold=3D0.05&amp;RE=
PORT=3D50&amp;_server_mudpit_switch=3D99999999&amp;_ignoreionsscorebelow=3D=
0&amp;_showsubsets=3D0&amp;_showpopups=3DTRUE&amp;_sortunassigned=3Dscore=
down&amp;_requireboldred=3D0#Hit31">gi|219900741</A></B></TT></TD>
    <TD noWrap><TT>&nbsp;&nbsp;61695</TT></TD>
    <TD noWrap align=3Dright><TT>148</TT></TD>
    <TD noWrap><TT>&nbsp;&nbsp;unnamed protein product [Glycine=20
max]</TT></TD></TR>
  <TR>
    <TD noWrap align=3Dright><TT><B>32.</B></TT></TD>
    <TD noWrap><TT><B>&nbsp;<A=20
      =
href=3D"http://zxw-pc/mascot/cgi/master_results.pl?file=3D..%2Fdata%2F201=
21225%2FF002396.dat&amp;REPTYPE=3Dprotein&amp;_sigthreshold=3D0.05&amp;RE=
PORT=3D50&amp;_server_mudpit_switch=3D99999999&amp;_ignoreionsscorebelow=3D=
0&amp;_showsubsets=3D0&amp;_showpopups=3DTRUE&amp;_sortunassigned=3Dscore=
down&amp;_requireboldred=3D0#Hit32">gi|217074850</A></B></TT></TD>
    <TD noWrap><TT>&nbsp;&nbsp;62020</TT></TD>
    <TD noWrap align=3Dright><TT>140</TT></TD>
    <TD noWrap><TT>&nbsp;&nbsp;unknown [Medicago =
truncatula]</TT></TD></TR>
  <TR>
    <TD noWrap align=3Dright><TT><B>33.</B></TT></TD>
    <TD noWrap><TT><B>&nbsp;<A=20
      =
href=3D"http://zxw-pc/mascot/cgi/master_results.pl?file=3D..%2Fdata%2F201=
21225%2FF002396.dat&amp;REPTYPE=3Dprotein&amp;_sigthreshold=3D0.05&amp;RE=
PORT=3D50&amp;_server_mudpit_switch=3D99999999&amp;_ignoreionsscorebelow=3D=
0&amp;_showsubsets=3D0&amp;_showpopups=3DTRUE&amp;_sortunassigned=3Dscore=
down&amp;_requireboldred=3D0#Hit33">gi|222837676</A></B></TT></TD>
    <TD noWrap><TT>&nbsp;&nbsp;62003</TT></TD>
    <TD noWrap align=3Dright><TT>99</TT></TD>
    <TD noWrap><TT>&nbsp;&nbsp;predicted protein [Populus=20
  trichocarpa]</TT></TD></TR>
  <TR>
    <TD noWrap align=3Dright><TT><B>34.</B></TT></TD>
    <TD noWrap><TT><B>&nbsp;<A=20
      =
href=3D"http://zxw-pc/mascot/cgi/master_results.pl?file=3D..%2Fdata%2F201=
21225%2FF002396.dat&amp;REPTYPE=3Dprotein&amp;_sigthreshold=3D0.05&amp;RE=
PORT=3D50&amp;_server_mudpit_switch=3D99999999&amp;_ignoreionsscorebelow=3D=
0&amp;_showsubsets=3D0&amp;_showpopups=3DTRUE&amp;_sortunassigned=3Dscore=
down&amp;_requireboldred=3D0#Hit34">gi|224132004</A></B></TT></TD>
    <TD noWrap><TT>&nbsp;&nbsp;62003</TT></TD>
    <TD noWrap align=3Dright><TT>99</TT></TD>
    <TD noWrap><TT>&nbsp;&nbsp;predicted protein [Populus=20
  trichocarpa]</TT></TD></TR>
  <TR>
    <TD noWrap align=3Dright><TT><B>35.</B></TT></TD>
    <TD noWrap><TT><B>&nbsp;<A=20
      =
href=3D"http://zxw-pc/mascot/cgi/master_results.pl?file=3D..%2Fdata%2F201=
21225%2FF002396.dat&amp;REPTYPE=3Dprotein&amp;_sigthreshold=3D0.05&amp;RE=
PORT=3D50&amp;_server_mudpit_switch=3D99999999&amp;_ignoreionsscorebelow=3D=
0&amp;_showsubsets=3D0&amp;_showpopups=3DTRUE&amp;_sortunassigned=3Dscore=
down&amp;_requireboldred=3D0#Hit35">gi|1710807</A></B></TT></TD>
    <TD noWrap><TT>&nbsp;&nbsp;61941</TT></TD>
    <TD noWrap align=3Dright><TT>98</TT></TD>
    <TD noWrap><TT>&nbsp;&nbsp;RecName: Full=3DRuBisCO large =
subunit-binding=20
      protein subunit alpha, chloroplastic; AltName: Full=3D60 kDa =
chaperonin=20
      subunit alpha; AltName: Full=3DCPN-60 alpha; Flags: =
Precursor</TT></TD></TR>
  <TR>
    <TD noWrap align=3Dright><TT><B>36.</B></TT></TD>
    <TD noWrap><TT><B>&nbsp;<A=20
      =
href=3D"http://zxw-pc/mascot/cgi/master_results.pl?file=3D..%2Fdata%2F201=
21225%2FF002396.dat&amp;REPTYPE=3Dprotein&amp;_sigthreshold=3D0.05&amp;RE=
PORT=3D50&amp;_server_mudpit_switch=3D99999999&amp;_ignoreionsscorebelow=3D=
0&amp;_showsubsets=3D0&amp;_showpopups=3DTRUE&amp;_sortunassigned=3Dscore=
down&amp;_requireboldred=3D0#Hit36">gi|1185390</A></B></TT></TD>
    <TD noWrap><TT>&nbsp;&nbsp;61941</TT></TD>
    <TD noWrap align=3Dright><TT>98</TT></TD>
    <TD noWrap><TT>&nbsp;&nbsp;alphacpn60 precursor [Pisum =
sativum]</TT></TD></TR>
  <TR>
    <TD noWrap align=3Dright><TT><B>37.</B></TT></TD>
    <TD noWrap><TT><B>&nbsp;<A=20
      =
href=3D"http://zxw-pc/mascot/cgi/master_results.pl?file=3D..%2Fdata%2F201=
21225%2FF002396.dat&amp;REPTYPE=3Dprotein&amp;_sigthreshold=3D0.05&amp;RE=
PORT=3D50&amp;_server_mudpit_switch=3D99999999&amp;_ignoreionsscorebelow=3D=
0&amp;_showsubsets=3D0&amp;_showpopups=3DTRUE&amp;_sortunassigned=3Dscore=
down&amp;_requireboldred=3D0#Hit37">gi|257734880</A></B></TT></TD>
    <TD noWrap><TT>&nbsp;&nbsp;61941</TT></TD>
    <TD noWrap align=3Dright><TT>98</TT></TD>
    <TD noWrap><TT>&nbsp;&nbsp;unnamed protein product [Pisum=20
  sativum]</TT></TD></TR>
  <TR>
    <TD noWrap align=3Dright><TT><B>38.</B></TT></TD>
    <TD noWrap><TT><B>&nbsp;<A=20
      =
href=3D"http://zxw-pc/mascot/cgi/master_results.pl?file=3D..%2Fdata%2F201=
21225%2FF002396.dat&amp;REPTYPE=3Dprotein&amp;_sigthreshold=3D0.05&amp;RE=
PORT=3D50&amp;_server_mudpit_switch=3D99999999&amp;_ignoreionsscorebelow=3D=
0&amp;_showsubsets=3D0&amp;_showpopups=3DTRUE&amp;_sortunassigned=3Dscore=
down&amp;_requireboldred=3D0#Hit38">gi|257725845</A></B></TT></TD>
    <TD noWrap><TT>&nbsp;&nbsp;61941</TT></TD>
    <TD noWrap align=3Dright><TT>98</TT></TD>
    <TD noWrap><TT>&nbsp;&nbsp;unnamed protein product [Pisum=20
  sativum]</TT></TD></TR>
  <TR>
    <TD noWrap align=3Dright><TT><B>39.</B></TT></TD>
    <TD noWrap><TT><B>&nbsp;<A=20
      =
href=3D"http://zxw-pc/mascot/cgi/master_results.pl?file=3D..%2Fdata%2F201=
21225%2FF002396.dat&amp;REPTYPE=3Dprotein&amp;_sigthreshold=3D0.05&amp;RE=
PORT=3D50&amp;_server_mudpit_switch=3D99999999&amp;_ignoreionsscorebelow=3D=
0&amp;_showsubsets=3D0&amp;_showpopups=3DTRUE&amp;_sortunassigned=3Dscore=
down&amp;_requireboldred=3D0#Hit39">gi|257686997</A></B></TT></TD>
    <TD noWrap><TT>&nbsp;&nbsp;61941</TT></TD>
    <TD noWrap align=3Dright><TT>98</TT></TD>
    <TD noWrap><TT>&nbsp;&nbsp;unnamed protein product [Pisum=20
  sativum]</TT></TD></TR>
  <TR>
    <TD noWrap align=3Dright><TT><B>40.</B></TT></TD>
    <TD noWrap><TT><B>&nbsp;<A=20
      =
href=3D"http://zxw-pc/mascot/cgi/master_results.pl?file=3D..%2Fdata%2F201=
21225%2FF002396.dat&amp;REPTYPE=3Dprotein&amp;_sigthreshold=3D0.05&amp;RE=
PORT=3D50&amp;_server_mudpit_switch=3D99999999&amp;_ignoreionsscorebelow=3D=
0&amp;_showsubsets=3D0&amp;_showpopups=3DTRUE&amp;_sortunassigned=3Dscore=
down&amp;_requireboldred=3D0#Hit40">gi|257658809</A></B></TT></TD>
    <TD noWrap><TT>&nbsp;&nbsp;61941</TT></TD>
    <TD noWrap align=3Dright><TT>98</TT></TD>
    <TD noWrap><TT>&nbsp;&nbsp;unnamed protein product [Pisum=20
  sativum]</TT></TD></TR>
  <TR>
    <TD noWrap align=3Dright><TT><B>41.</B></TT></TD>
    <TD noWrap><TT><B>&nbsp;<A=20
      =
href=3D"http://zxw-pc/mascot/cgi/master_results.pl?file=3D..%2Fdata%2F201=
21225%2FF002396.dat&amp;REPTYPE=3Dprotein&amp;_sigthreshold=3D0.05&amp;RE=
PORT=3D50&amp;_server_mudpit_switch=3D99999999&amp;_ignoreionsscorebelow=3D=
0&amp;_showsubsets=3D0&amp;_showpopups=3DTRUE&amp;_sortunassigned=3Dscore=
down&amp;_requireboldred=3D0#Hit41">gi|219931381</A></B></TT></TD>
    <TD noWrap><TT>&nbsp;&nbsp;61941</TT></TD>
    <TD noWrap align=3Dright><TT>98</TT></TD>
    <TD noWrap><TT>&nbsp;&nbsp;unnamed protein product [Pisum=20
  sativum]</TT></TD></TR>
  <TR>
    <TD noWrap align=3Dright><TT><B>42.</B></TT></TD>
    <TD noWrap><TT><B>&nbsp;<A=20
      =
href=3D"http://zxw-pc/mascot/cgi/master_results.pl?file=3D..%2Fdata%2F201=
21225%2FF002396.dat&amp;REPTYPE=3Dprotein&amp;_sigthreshold=3D0.05&amp;RE=
PORT=3D50&amp;_server_mudpit_switch=3D99999999&amp;_ignoreionsscorebelow=3D=
0&amp;_showsubsets=3D0&amp;_showpopups=3DTRUE&amp;_sortunassigned=3Dscore=
down&amp;_requireboldred=3D0#Hit42">gi|219927014</A></B></TT></TD>
    <TD noWrap><TT>&nbsp;&nbsp;61941</TT></TD>
    <TD noWrap align=3Dright><TT>98</TT></TD>
    <TD noWrap><TT>&nbsp;&nbsp;unnamed protein product [Pisum=20
  sativum]</TT></TD></TR>
  <TR>
    <TD noWrap align=3Dright><TT><B>43.</B></TT></TD>
    <TD noWrap><TT><B>&nbsp;<A=20
      =
href=3D"http://zxw-pc/mascot/cgi/master_results.pl?file=3D..%2Fdata%2F201=
21225%2FF002396.dat&amp;REPTYPE=3Dprotein&amp;_sigthreshold=3D0.05&amp;RE=
PORT=3D50&amp;_server_mudpit_switch=3D99999999&amp;_ignoreionsscorebelow=3D=
0&amp;_showsubsets=3D0&amp;_showpopups=3DTRUE&amp;_sortunassigned=3Dscore=
down&amp;_requireboldred=3D0#Hit43">gi|219902505</A></B></TT></TD>
    <TD noWrap><TT>&nbsp;&nbsp;61941</TT></TD>
    <TD noWrap align=3Dright><TT>98</TT></TD>
    <TD noWrap><TT>&nbsp;&nbsp;unnamed protein product [Pisum=20
  sativum]</TT></TD></TR>
  <TR>
    <TD noWrap align=3Dright><TT><B>44.</B></TT></TD>
    <TD noWrap><TT><B>&nbsp;<A=20
      =
href=3D"http://zxw-pc/mascot/cgi/master_results.pl?file=3D..%2Fdata%2F201=
21225%2FF002396.dat&amp;REPTYPE=3Dprotein&amp;_sigthreshold=3D0.05&amp;RE=
PORT=3D50&amp;_server_mudpit_switch=3D99999999&amp;_ignoreionsscorebelow=3D=
0&amp;_showsubsets=3D0&amp;_showpopups=3DTRUE&amp;_sortunassigned=3Dscore=
down&amp;_requireboldred=3D0#Hit44">gi|134101</A></B></TT></TD>
    <TD noWrap><TT>&nbsp;&nbsp;52347</TT></TD>
    <TD noWrap align=3Dright><TT>94</TT></TD>
    <TD noWrap><TT>&nbsp;&nbsp;RecName: Full=3DRuBisCO large =
subunit-binding=20
      protein subunit alpha; AltName: Full=3D60 kDa chaperonin subunit =
alpha;=20
      AltName: Full=3DCPN-60 alpha</TT></TD></TR>
  <TR>
    <TD noWrap align=3Dright><TT><B>45.</B></TT></TD>
    <TD noWrap><TT><B>&nbsp;<A=20
      =
href=3D"http://zxw-pc/mascot/cgi/master_results.pl?file=3D..%2Fdata%2F201=
21225%2FF002396.dat&amp;REPTYPE=3Dprotein&amp;_sigthreshold=3D0.05&amp;RE=
PORT=3D50&amp;_server_mudpit_switch=3D99999999&amp;_ignoreionsscorebelow=3D=
0&amp;_showsubsets=3D0&amp;_showpopups=3DTRUE&amp;_sortunassigned=3Dscore=
down&amp;_requireboldred=3D0#Hit45">gi|5650721</A></B></TT></TD>
    <TD noWrap><TT>&nbsp;&nbsp;52434</TT></TD>
    <TD noWrap align=3Dright><TT>94</TT></TD>
    <TD noWrap><TT>&nbsp;&nbsp;unnamed protein product [Ricinus=20
    communis]</TT></TD></TR>
  <TR>
    <TD noWrap align=3Dright><TT><B>46.</B></TT></TD>
    <TD noWrap><TT><B>&nbsp;<A=20
      =
href=3D"http://zxw-pc/mascot/cgi/master_results.pl?file=3D..%2Fdata%2F201=
21225%2FF002396.dat&amp;REPTYPE=3Dprotein&amp;_sigthreshold=3D0.05&amp;RE=
PORT=3D50&amp;_server_mudpit_switch=3D99999999&amp;_ignoreionsscorebelow=3D=
0&amp;_showsubsets=3D0&amp;_showpopups=3DTRUE&amp;_sortunassigned=3Dscore=
down&amp;_requireboldred=3D0#Hit46">gi|255587664</A></B></TT></TD>
    <TD noWrap><TT>&nbsp;&nbsp;53166</TT></TD>
    <TD noWrap align=3Dright><TT>94</TT></TD>
    <TD noWrap><TT>&nbsp;&nbsp;rubisco subunit binding-protein alpha =
subunit,=20
      ruba, putative [Ricinus communis]</TT></TD></TR>
  <TR>
    <TD noWrap align=3Dright><TT><B>47.</B></TT></TD>
    <TD noWrap><TT><B>&nbsp;<A=20
      =
href=3D"http://zxw-pc/mascot/cgi/master_results.pl?file=3D..%2Fdata%2F201=
21225%2FF002396.dat&amp;REPTYPE=3Dprotein&amp;_sigthreshold=3D0.05&amp;RE=
PORT=3D50&amp;_server_mudpit_switch=3D99999999&amp;_ignoreionsscorebelow=3D=
0&amp;_showsubsets=3D0&amp;_showpopups=3DTRUE&amp;_sortunassigned=3Dscore=
down&amp;_requireboldred=3D0#Hit47">gi|223525447</A></B></TT></TD>
    <TD noWrap><TT>&nbsp;&nbsp;53166</TT></TD>
    <TD noWrap align=3Dright><TT>94</TT></TD>
    <TD noWrap><TT>&nbsp;&nbsp;rubisco subunit binding-protein alpha =
subunit,=20
      ruba, putative [Ricinus communis]</TT></TD></TR>
  <TR>
    <TD noWrap align=3Dright><TT><B>48.</B></TT></TD>
    <TD noWrap><TT><B>&nbsp;<A=20
      =
href=3D"http://zxw-pc/mascot/cgi/master_results.pl?file=3D..%2Fdata%2F201=
21225%2FF002396.dat&amp;REPTYPE=3Dprotein&amp;_sigthreshold=3D0.05&amp;RE=
PORT=3D50&amp;_server_mudpit_switch=3D99999999&amp;_ignoreionsscorebelow=3D=
0&amp;_showsubsets=3D0&amp;_showpopups=3DTRUE&amp;_sortunassigned=3Dscore=
down&amp;_requireboldred=3D0#Hit48">gi|222849933</A></B></TT></TD>
    <TD noWrap><TT>&nbsp;&nbsp;61953</TT></TD>
    <TD noWrap align=3Dright><TT>93</TT></TD>
    <TD noWrap><TT>&nbsp;&nbsp;predicted protein [Populus=20
  trichocarpa]</TT></TD></TR>
  <TR>
    <TD noWrap align=3Dright><TT><B>49.</B></TT></TD>
    <TD noWrap><TT><B>&nbsp;<A=20
      =
href=3D"http://zxw-pc/mascot/cgi/master_results.pl?file=3D..%2Fdata%2F201=
21225%2FF002396.dat&amp;REPTYPE=3Dprotein&amp;_sigthreshold=3D0.05&amp;RE=
PORT=3D50&amp;_server_mudpit_switch=3D99999999&amp;_ignoreionsscorebelow=3D=
0&amp;_showsubsets=3D0&amp;_showpopups=3DTRUE&amp;_sortunassigned=3Dscore=
down&amp;_requireboldred=3D0#Hit49">gi|224104681</A></B></TT></TD>
    <TD noWrap><TT>&nbsp;&nbsp;61953</TT></TD>
    <TD noWrap align=3Dright><TT>93</TT></TD>
    <TD noWrap><TT>&nbsp;&nbsp;predicted protein [Populus=20
  trichocarpa]</TT></TD></TR>
  <TR>
    <TD noWrap align=3Dright><TT><B>50.</B></TT></TD>
    <TD noWrap><TT><B>&nbsp;<A=20
      =
href=3D"http://zxw-pc/mascot/cgi/master_results.pl?file=3D..%2Fdata%2F201=
21225%2FF002396.dat&amp;REPTYPE=3Dprotein&amp;_sigthreshold=3D0.05&amp;RE=
PORT=3D50&amp;_server_mudpit_switch=3D99999999&amp;_ignoreionsscorebelow=3D=
0&amp;_showsubsets=3D0&amp;_showpopups=3DTRUE&amp;_sortunassigned=3Dscore=
down&amp;_requireboldred=3D0#Hit50">gi|242032147</A></B></TT></TD>
    <TD noWrap><TT>&nbsp;&nbsp;60917</TT></TD>
    <TD noWrap align=3Dright><TT>87</TT></TD>
    <TD noWrap><TT>&nbsp;&nbsp;hypothetical protein SORBIDRAFT_01g000380 =

      [Sorghum bicolor]</TT></TD></TR></TBODY></TABLE>
<H3>Results List</H3>
<TABLE border=3D0 cellSpacing=3D0>
  <TBODY>
  <TR>
    <TD><TT><B><A =
name=3DHit1>1.</A>&nbsp;&nbsp;&nbsp;&nbsp;</B></TT></TD>
    <TD noWrap><TT><A=20
      =
href=3D"http://zxw-pc/mascot/cgi/protein_view.pl?file=3D../data/20121225/=
F002396.dat&amp;hit=3D1"=20
      =
target=3D_blank>gi|464727</A>&nbsp;&nbsp;&nbsp;&nbsp;<B>Mass:</B>&nbsp;61=
568&nbsp;&nbsp;&nbsp;&nbsp;<B>Score:</B>&nbsp;286&nbsp;&nbsp;&nbsp;&nbsp;=
<B>Expect:</B>&nbsp;4.6e-023&nbsp;&nbsp;<B>Matches:</B>&nbsp;12</TT></TD>=
</TR>
  <TR>
    <TD>&nbsp;</TD>
    <TD noWrap><TT>RecName: Full=3DRuBisCO large subunit-binding protein =
subunit=20
      alpha, chloroplastic; AltName: Full=3D60 kDa chaperonin subunit =
alpha;=20
      AltName: Full=3DCPN-60 alpha; Flags: =
Precursor</TT></TD></TR></TBODY></TABLE>
<TABLE border=3D0 cellSpacing=3D0 cellPadding=3D0>
  <TBODY>
  <TR>
    <TD><TT>&nbsp;&nbsp;&nbsp;&nbsp;&nbsp;&nbsp;</TT></TD>
    <TD align=3Dright><TT><B>Observed&nbsp;&nbsp;</B></TT></TD>
    <TD noWrap align=3Dright><TT><B>Mr(expt)&nbsp;&nbsp;</B></TT></TD>
    <TD noWrap align=3Dright><TT><B>Mr(calc)&nbsp;&nbsp;</B></TT></TD>
    <TD align=3Dright><TT><B>&nbsp;ppm&nbsp;&nbsp;</B></TT></TD>
    <TD align=3Dright><TT><B>Start&nbsp;</B></TT></TD>
    <TD align=3Dright><TT><B>&nbsp;</B></TT></TD>
    <TD align=3Dright><TT><B>End&nbsp;</B></TT></TD>
    <TD align=3Dright><TT><B>Miss&nbsp;</B></TT></TD>
    <TD align=3Dright><TT><B>Ions&nbsp;</B></TT></TD>
    <TD><TT><B>&nbsp;Peptide</B></TT></TD></TR>
  <TR>
    <TD align=3Dright>&nbsp;</TD>
    <TD align=3Dright><TT>856.4737&nbsp;&nbsp;</TT></TD>
    <TD align=3Dright><TT>855.4664&nbsp;&nbsp;</TT></TD>
    <TD align=3Dright><TT>855.5039&nbsp;&nbsp;</TT></TD>
    <TD noWrap align=3Dright><TT>-43.79&nbsp;</TT></TD>
    <TD align=3Dright><TT>178&nbsp;</TT></TD>
    <TD noWrap align=3Dright><TT>-&nbsp;</TT></TD>
    <TD align=3Dright><TT>185&nbsp;</TT></TD>
    <TD align=3Dright><TT>1&nbsp;&nbsp;</TT></TD>
    <TD noWrap align=3Dright><TT>---&nbsp;&nbsp;</TT></TD>
    <TD noWrap><TT>&nbsp;R.SRPVKGGR.D</TT></TD></TR>
  <TR>
    <TD align=3Dright>&nbsp;</TD>
    <TD align=3Dright><TT>1052.4403&nbsp;&nbsp;</TT></TD>
    <TD align=3Dright><TT>1051.4330&nbsp;&nbsp;</TT></TD>
    <TD align=3Dright><TT>1051.4934&nbsp;&nbsp;</TT></TD>
    <TD noWrap align=3Dright><TT>-57.44&nbsp;</TT></TD>
    <TD align=3Dright><TT>49&nbsp;</TT></TD>
    <TD noWrap align=3Dright><TT>-&nbsp;</TT></TD>
    <TD align=3Dright><TT>57&nbsp;</TT></TD>
    <TD align=3Dright><TT>0&nbsp;&nbsp;</TT></TD>
    <TD noWrap align=3Dright><TT>---&nbsp;&nbsp;</TT></TD>
    <TD noWrap><TT>&nbsp;K.EIAFDQSSR.A</TT></TD></TR>
  <TR>
    <TD align=3Dright>&nbsp;</TD>
    <TD align=3Dright><TT>1052.4403&nbsp;&nbsp;</TT></TD>
    <TD align=3Dright><TT>1051.4330&nbsp;&nbsp;</TT></TD>
    <TD align=3Dright><TT>1051.4934&nbsp;&nbsp;</TT></TD>
    <TD noWrap align=3Dright><TT>-57.44&nbsp;</TT></TD>
    <TD align=3Dright><TT>49&nbsp;</TT></TD>
    <TD noWrap align=3Dright><TT>-&nbsp;</TT></TD>
    <TD align=3Dright><TT>57&nbsp;</TT></TD>
    <TD align=3Dright><TT>0&nbsp;&nbsp;</TT></TD>
    <TD noWrap align=3Dright><TT>48&nbsp;&nbsp;</TT></TD>
    <TD noWrap><TT>&nbsp;K.EIAFDQSSR.A</TT></TD></TR>
  <TR>
    <TD align=3Dright>&nbsp;</TD>
    <TD align=3Dright><TT>1090.5281&nbsp;&nbsp;</TT></TD>
    <TD align=3Dright><TT>1089.5208&nbsp;&nbsp;</TT></TD>
    <TD align=3Dright><TT>1089.5818&nbsp;&nbsp;</TT></TD>
    <TD noWrap align=3Dright><TT>-55.99&nbsp;</TT></TD>
    <TD align=3Dright><TT>254&nbsp;</TT></TD>
    <TD noWrap align=3Dright><TT>-&nbsp;</TT></TD>
    <TD align=3Dright><TT>262&nbsp;</TT></TD>
    <TD align=3Dright><TT>0&nbsp;&nbsp;</TT></TD>
    <TD noWrap align=3Dright><TT>---&nbsp;&nbsp;</TT></TD>
    <TD noWrap><TT>&nbsp;K.LLVEFENAR.V</TT></TD></TR>
  <TR>
    <TD align=3Dright>&nbsp;</TD>
    <TD align=3Dright><TT>1090.5281&nbsp;&nbsp;</TT></TD>
    <TD align=3Dright><TT>1089.5208&nbsp;&nbsp;</TT></TD>
    <TD align=3Dright><TT>1089.5818&nbsp;&nbsp;</TT></TD>
    <TD noWrap align=3Dright><TT>-55.99&nbsp;</TT></TD>
    <TD align=3Dright><TT>254&nbsp;</TT></TD>
    <TD noWrap align=3Dright><TT>-&nbsp;</TT></TD>
    <TD align=3Dright><TT>262&nbsp;</TT></TD>
    <TD align=3Dright><TT>0&nbsp;&nbsp;</TT></TD>
    <TD noWrap align=3Dright><TT>49&nbsp;&nbsp;</TT></TD>
    <TD noWrap><TT>&nbsp;K.LLVEFENAR.V</TT></TD></TR>
  <TR>
    <TD align=3Dright>&nbsp;</TD>
    <TD align=3Dright><TT>1182.6183&nbsp;&nbsp;</TT></TD>
    <TD align=3Dright><TT>1181.6110&nbsp;&nbsp;</TT></TD>
    <TD align=3Dright><TT>1181.6768&nbsp;&nbsp;</TT></TD>
    <TD noWrap align=3Dright><TT>-55.68&nbsp;</TT></TD>
    <TD align=3Dright><TT>67&nbsp;</TT></TD>
    <TD noWrap align=3Dright><TT>-&nbsp;</TT></TD>
    <TD align=3Dright><TT>78&nbsp;</TT></TD>
    <TD align=3Dright><TT>0&nbsp;&nbsp;</TT></TD>
    <TD noWrap align=3Dright><TT>---&nbsp;&nbsp;</TT></TD>
    <TD noWrap><TT>&nbsp;K.LADAVGLTLGPR.G</TT></TD></TR>
  <TR>
    <TD align=3Dright>&nbsp;</TD>
    <TD align=3Dright><TT>1182.6183&nbsp;&nbsp;</TT></TD>
    <TD align=3Dright><TT>1181.6110&nbsp;&nbsp;</TT></TD>
    <TD align=3Dright><TT>1181.6768&nbsp;&nbsp;</TT></TD>
    <TD noWrap align=3Dright><TT>-55.68&nbsp;</TT></TD>
    <TD align=3Dright><TT>67&nbsp;</TT></TD>
    <TD noWrap align=3Dright><TT>-&nbsp;</TT></TD>
    <TD align=3Dright><TT>78&nbsp;</TT></TD>
    <TD align=3Dright><TT>0&nbsp;&nbsp;</TT></TD>
    <TD noWrap align=3Dright><TT>67&nbsp;&nbsp;</TT></TD>
    <TD noWrap><TT>&nbsp;K.LADAVGLTLGPR.G</TT></TD></TR>
  <TR>
    <TD align=3Dright>&nbsp;</TD>
    <TD align=3Dright><TT>1479.6462&nbsp;&nbsp;</TT></TD>
    <TD align=3Dright><TT>1478.6389&nbsp;&nbsp;</TT></TD>
    <TD align=3Dright><TT>1478.7405&nbsp;&nbsp;</TT></TD>
    <TD noWrap align=3Dright><TT>-68.72&nbsp;</TT></TD>
    <TD align=3Dright><TT>241&nbsp;</TT></TD>
    <TD noWrap align=3Dright><TT>-&nbsp;</TT></TD>
    <TD align=3Dright><TT>253&nbsp;</TT></TD>
    <TD align=3Dright><TT>0&nbsp;&nbsp;</TT></TD>
    <TD noWrap align=3Dright><TT>---&nbsp;&nbsp;</TT></TD>
    <TD noWrap><TT>&nbsp;R.GYISPQFVTNPEK.L</TT></TD></TR>
  <TR>
    <TD align=3Dright>&nbsp;</TD>
    <TD align=3Dright><TT>1479.6462&nbsp;&nbsp;</TT></TD>
    <TD align=3Dright><TT>1478.6389&nbsp;&nbsp;</TT></TD>
    <TD align=3Dright><TT>1478.7405&nbsp;&nbsp;</TT></TD>
    <TD noWrap align=3Dright><TT>-68.72&nbsp;</TT></TD>
    <TD align=3Dright><TT>241&nbsp;</TT></TD>
    <TD noWrap align=3Dright><TT>-&nbsp;</TT></TD>
    <TD align=3Dright><TT>253&nbsp;</TT></TD>
    <TD align=3Dright><TT>0&nbsp;&nbsp;</TT></TD>
    <TD noWrap align=3Dright><TT>17&nbsp;&nbsp;</TT></TD>
    <TD noWrap><TT>&nbsp;R.GYISPQFVTNPEK.L</TT></TD></TR>
  <TR>
    <TD align=3Dright>&nbsp;</TD>
    <TD align=3Dright><TT>1754.8247&nbsp;&nbsp;</TT></TD>
    <TD align=3Dright><TT>1753.8174&nbsp;&nbsp;</TT></TD>
    <TD align=3Dright><TT>1753.9032&nbsp;&nbsp;</TT></TD>
    <TD noWrap align=3Dright><TT>-48.91&nbsp;</TT></TD>
    <TD align=3Dright><TT>102&nbsp;</TT></TD>
    <TD noWrap align=3Dright><TT>-&nbsp;</TT></TD>
    <TD align=3Dright><TT>118&nbsp;</TT></TD>
    <TD align=3Dright><TT>0&nbsp;&nbsp;</TT></TD>
    <TD noWrap align=3Dright><TT>---&nbsp;&nbsp;</TT></TD>
    <TD noWrap><TT>&nbsp;R.AIELPDAMENAGAALIR.E</TT></TD></TR>
  <TR>
    <TD align=3Dright>&nbsp;</TD>
    <TD align=3Dright><TT>1754.8247&nbsp;&nbsp;</TT></TD>
    <TD align=3Dright><TT>1753.8174&nbsp;&nbsp;</TT></TD>
    <TD align=3Dright><TT>1753.9032&nbsp;&nbsp;</TT></TD>
    <TD noWrap align=3Dright><TT>-48.91&nbsp;</TT></TD>
    <TD align=3Dright><TT>102&nbsp;</TT></TD>
    <TD noWrap align=3Dright><TT>-&nbsp;</TT></TD>
    <TD align=3Dright><TT>118&nbsp;</TT></TD>
    <TD align=3Dright><TT>0&nbsp;&nbsp;</TT></TD>
    <TD noWrap align=3Dright><TT>64&nbsp;&nbsp;</TT></TD>
    <TD noWrap><TT>&nbsp;R.AIELPDAMENAGAALIR.E</TT></TD></TR>
  <TR>
    <TD align=3Dright>&nbsp;</TD>
    <TD align=3Dright><TT>1770.7875&nbsp;&nbsp;</TT></TD>
    <TD align=3Dright><TT>1769.7802&nbsp;&nbsp;</TT></TD>
    <TD align=3Dright><TT>1769.8981&nbsp;&nbsp;</TT></TD>
    <TD noWrap align=3Dright><TT>-66.62&nbsp;</TT></TD>
    <TD align=3Dright><TT>102&nbsp;</TT></TD>
    <TD noWrap align=3Dright><TT>-&nbsp;</TT></TD>
    <TD align=3Dright><TT>118&nbsp;</TT></TD>
    <TD align=3Dright><TT>0&nbsp;&nbsp;</TT></TD>
    <TD noWrap align=3Dright><TT>---&nbsp;&nbsp;</TT></TD>
    <TD noWrap><TT>&nbsp;R.AIELPDAMENAGAALIR.E + Oxidation=20
  (M)</TT></TD></TR></TBODY></TABLE>
<TABLE border=3D0 cellSpacing=3D0>
  <TBODY>
  <TR>
    <TD><TT>&nbsp;&nbsp;&nbsp;&nbsp;&nbsp;&nbsp;</TT></TD>
    <TD><TT><B>No match to: </B>790.3414, 823.0577, 825.0474, 841.0164,=20
      842.4644, 870.4950, 994.0665, 994.0665, 1036.0696, 1036.0696, =
1045.5111,=20
      1088.4242, 1225.0569, 1225.0569, 1368.5645, 1368.5645, 1530.6738,=20
      1530.6738, 2210.9893</TT></TD></TR></TBODY></TABLE><BR>
<TABLE border=3D0 cellSpacing=3D0>
  <TBODY>
  <TR>
    <TD><TT><B><A =
name=3DHit2>2.</A>&nbsp;&nbsp;&nbsp;&nbsp;</B></TT></TD>
    <TD noWrap><TT><A=20
      =
href=3D"http://zxw-pc/mascot/cgi/protein_view.pl?file=3D../data/20121225/=
F002396.dat&amp;hit=3D2"=20
      =
target=3D_blank>gi|257734878</A>&nbsp;&nbsp;&nbsp;&nbsp;<B>Mass:</B>&nbsp=
;61568&nbsp;&nbsp;&nbsp;&nbsp;<B>Score:</B>&nbsp;286&nbsp;&nbsp;&nbsp;&nb=
sp;<B>Expect:</B>&nbsp;4.6e-023&nbsp;&nbsp;<B>Matches:</B>&nbsp;12</TT></=
TD></TR>
  <TR>
    <TD>&nbsp;</TD>
    <TD noWrap><TT>unnamed protein product [Brassica=20
napus]</TT></TD></TR></TBODY></TABLE>
<TABLE border=3D0 cellSpacing=3D0 cellPadding=3D0>
  <TBODY>
  <TR>
    <TD><TT>&nbsp;&nbsp;&nbsp;&nbsp;&nbsp;&nbsp;</TT></TD>
    <TD align=3Dright><TT><B>Observed&nbsp;&nbsp;</B></TT></TD>
    <TD noWrap align=3Dright><TT><B>Mr(expt)&nbsp;&nbsp;</B></TT></TD>
    <TD noWrap align=3Dright><TT><B>Mr(calc)&nbsp;&nbsp;</B></TT></TD>
    <TD align=3Dright><TT><B>&nbsp;ppm&nbsp;&nbsp;</B></TT></TD>
    <TD align=3Dright><TT><B>Start&nbsp;</B></TT></TD>
    <TD align=3Dright><TT><B>&nbsp;</B></TT></TD>
    <TD align=3Dright><TT><B>End&nbsp;</B></TT></TD>
    <TD align=3Dright><TT><B>Miss&nbsp;</B></TT></TD>
    <TD align=3Dright><TT><B>Ions&nbsp;</B></TT></TD>
    <TD><TT><B>&nbsp;Peptide</B></TT></TD></TR>
  <TR>
    <TD align=3Dright>&nbsp;</TD>
    <TD align=3Dright><TT>856.4737&nbsp;&nbsp;</TT></TD>
    <TD align=3Dright><TT>855.4664&nbsp;&nbsp;</TT></TD>
    <TD align=3Dright><TT>855.5039&nbsp;&nbsp;</TT></TD>
    <TD noWrap align=3Dright><TT>-43.79&nbsp;</TT></TD>
    <TD align=3Dright><TT>178&nbsp;</TT></TD>
    <TD noWrap align=3Dright><TT>-&nbsp;</TT></TD>
    <TD align=3Dright><TT>185&nbsp;</TT></TD>
    <TD align=3Dright><TT>1&nbsp;&nbsp;</TT></TD>
    <TD noWrap align=3Dright><TT>---&nbsp;&nbsp;</TT></TD>
    <TD noWrap><TT>&nbsp;R.SRPVKGGR.D</TT></TD></TR>
  <TR>
    <TD align=3Dright>&nbsp;</TD>
    <TD align=3Dright><TT>1052.4403&nbsp;&nbsp;</TT></TD>
    <TD align=3Dright><TT>1051.4330&nbsp;&nbsp;</TT></TD>
    <TD align=3Dright><TT>1051.4934&nbsp;&nbsp;</TT></TD>
    <TD noWrap align=3Dright><TT>-57.44&nbsp;</TT></TD>
    <TD align=3Dright><TT>49&nbsp;</TT></TD>
    <TD noWrap align=3Dright><TT>-&nbsp;</TT></TD>
    <TD align=3Dright><TT>57&nbsp;</TT></TD>
    <TD align=3Dright><TT>0&nbsp;&nbsp;</TT></TD>
    <TD noWrap align=3Dright><TT>---&nbsp;&nbsp;</TT></TD>
    <TD noWrap><TT>&nbsp;K.EIAFDQSSR.A</TT></TD></TR>
  <TR>
    <TD align=3Dright>&nbsp;</TD>
    <TD align=3Dright><TT>1052.4403&nbsp;&nbsp;</TT></TD>
    <TD align=3Dright><TT>1051.4330&nbsp;&nbsp;</TT></TD>
    <TD align=3Dright><TT>1051.4934&nbsp;&nbsp;</TT></TD>
    <TD noWrap align=3Dright><TT>-57.44&nbsp;</TT></TD>
    <TD align=3Dright><TT>49&nbsp;</TT></TD>
    <TD noWrap align=3Dright><TT>-&nbsp;</TT></TD>
    <TD align=3Dright><TT>57&nbsp;</TT></TD>
    <TD align=3Dright><TT>0&nbsp;&nbsp;</TT></TD>
    <TD noWrap align=3Dright><TT>48&nbsp;&nbsp;</TT></TD>
    <TD noWrap><TT>&nbsp;K.EIAFDQSSR.A</TT></TD></TR>
  <TR>
    <TD align=3Dright>&nbsp;</TD>
    <TD align=3Dright><TT>1090.5281&nbsp;&nbsp;</TT></TD>
    <TD align=3Dright><TT>1089.5208&nbsp;&nbsp;</TT></TD>
    <TD align=3Dright><TT>1089.5818&nbsp;&nbsp;</TT></TD>
    <TD noWrap align=3Dright><TT>-55.99&nbsp;</TT></TD>
    <TD align=3Dright><TT>254&nbsp;</TT></TD>
    <TD noWrap align=3Dright><TT>-&nbsp;</TT></TD>
    <TD align=3Dright><TT>262&nbsp;</TT></TD>
    <TD align=3Dright><TT>0&nbsp;&nbsp;</TT></TD>
    <TD noWrap align=3Dright><TT>---&nbsp;&nbsp;</TT></TD>
    <TD noWrap><TT>&nbsp;K.LLVEFENAR.V</TT></TD></TR>
  <TR>
    <TD align=3Dright>&nbsp;</TD>
    <TD align=3Dright><TT>1090.5281&nbsp;&nbsp;</TT></TD>
    <TD align=3Dright><TT>1089.5208&nbsp;&nbsp;</TT></TD>
    <TD align=3Dright><TT>1089.5818&nbsp;&nbsp;</TT></TD>
    <TD noWrap align=3Dright><TT>-55.99&nbsp;</TT></TD>
    <TD align=3Dright><TT>254&nbsp;</TT></TD>
    <TD noWrap align=3Dright><TT>-&nbsp;</TT></TD>
    <TD align=3Dright><TT>262&nbsp;</TT></TD>
    <TD align=3Dright><TT>0&nbsp;&nbsp;</TT></TD>
    <TD noWrap align=3Dright><TT>49&nbsp;&nbsp;</TT></TD>
    <TD noWrap><TT>&nbsp;K.LLVEFENAR.V</TT></TD></TR>
  <TR>
    <TD align=3Dright>&nbsp;</TD>
    <TD align=3Dright><TT>1182.6183&nbsp;&nbsp;</TT></TD>
    <TD align=3Dright><TT>1181.6110&nbsp;&nbsp;</TT></TD>
    <TD align=3Dright><TT>1181.6768&nbsp;&nbsp;</TT></TD>
    <TD noWrap align=3Dright><TT>-55.68&nbsp;</TT></TD>
    <TD align=3Dright><TT>67&nbsp;</TT></TD>
    <TD noWrap align=3Dright><TT>-&nbsp;</TT></TD>
    <TD align=3Dright><TT>78&nbsp;</TT></TD>
    <TD align=3Dright><TT>0&nbsp;&nbsp;</TT></TD>
    <TD noWrap align=3Dright><TT>---&nbsp;&nbsp;</TT></TD>
    <TD noWrap><TT>&nbsp;K.LADAVGLTLGPR.G</TT></TD></TR>
  <TR>
    <TD align=3Dright>&nbsp;</TD>
    <TD align=3Dright><TT>1182.6183&nbsp;&nbsp;</TT></TD>
    <TD align=3Dright><TT>1181.6110&nbsp;&nbsp;</TT></TD>
    <TD align=3Dright><TT>1181.6768&nbsp;&nbsp;</TT></TD>
    <TD noWrap align=3Dright><TT>-55.68&nbsp;</TT></TD>
    <TD align=3Dright><TT>67&nbsp;</TT></TD>
    <TD noWrap align=3Dright><TT>-&nbsp;</TT></TD>
    <TD align=3Dright><TT>78&nbsp;</TT></TD>
    <TD align=3Dright><TT>0&nbsp;&nbsp;</TT></TD>
    <TD noWrap align=3Dright><TT>67&nbsp;&nbsp;</TT></TD>
    <TD noWrap><TT>&nbsp;K.LADAVGLTLGPR.G</TT></TD></TR>
  <TR>
    <TD align=3Dright>&nbsp;</TD>
    <TD align=3Dright><TT>1479.6462&nbsp;&nbsp;</TT></TD>
    <TD align=3Dright><TT>1478.6389&nbsp;&nbsp;</TT></TD>
    <TD align=3Dright><TT>1478.7405&nbsp;&nbsp;</TT></TD>
    <TD noWrap align=3Dright><TT>-68.72&nbsp;</TT></TD>
    <TD align=3Dright><TT>241&nbsp;</TT></TD>
    <TD noWrap align=3Dright><TT>-&nbsp;</TT></TD>
    <TD align=3Dright><TT>253&nbsp;</TT></TD>
    <TD align=3Dright><TT>0&nbsp;&nbsp;</TT></TD>
    <TD noWrap align=3Dright><TT>---&nbsp;&nbsp;</TT></TD>
    <TD noWrap><TT>&nbsp;R.GYISPQFVTNPEK.L</TT></TD></TR>
  <TR>
    <TD align=3Dright>&nbsp;</TD>
    <TD align=3Dright><TT>1479.6462&nbsp;&nbsp;</TT></TD>
    <TD align=3Dright><TT>1478.6389&nbsp;&nbsp;</TT></TD>
    <TD align=3Dright><TT>1478.7405&nbsp;&nbsp;</TT></TD>
    <TD noWrap align=3Dright><TT>-68.72&nbsp;</TT></TD>
    <TD align=3Dright><TT>241&nbsp;</TT></TD>
    <TD noWrap align=3Dright><TT>-&nbsp;</TT></TD>
    <TD align=3Dright><TT>253&nbsp;</TT></TD>
    <TD align=3Dright><TT>0&nbsp;&nbsp;</TT></TD>
    <TD noWrap align=3Dright><TT>17&nbsp;&nbsp;</TT></TD>
    <TD noWrap><TT>&nbsp;R.GYISPQFVTNPEK.L</TT></TD></TR>
  <TR>
    <TD align=3Dright>&nbsp;</TD>
    <TD align=3Dright><TT>1754.8247&nbsp;&nbsp;</TT></TD>
    <TD align=3Dright><TT>1753.8174&nbsp;&nbsp;</TT></TD>
    <TD align=3Dright><TT>1753.9032&nbsp;&nbsp;</TT></TD>
    <TD noWrap align=3Dright><TT>-48.91&nbsp;</TT></TD>
    <TD align=3Dright><TT>102&nbsp;</TT></TD>
    <TD noWrap align=3Dright><TT>-&nbsp;</TT></TD>
    <TD align=3Dright><TT>118&nbsp;</TT></TD>
    <TD align=3Dright><TT>0&nbsp;&nbsp;</TT></TD>
    <TD noWrap align=3Dright><TT>---&nbsp;&nbsp;</TT></TD>
    <TD noWrap><TT>&nbsp;R.AIELPDAMENAGAALIR.E</TT></TD></TR>
  <TR>
    <TD align=3Dright>&nbsp;</TD>
    <TD align=3Dright><TT>1754.8247&nbsp;&nbsp;</TT></TD>
    <TD align=3Dright><TT>1753.8174&nbsp;&nbsp;</TT></TD>
    <TD align=3Dright><TT>1753.9032&nbsp;&nbsp;</TT></TD>
    <TD noWrap align=3Dright><TT>-48.91&nbsp;</TT></TD>
    <TD align=3Dright><TT>102&nbsp;</TT></TD>
    <TD noWrap align=3Dright><TT>-&nbsp;</TT></TD>
    <TD align=3Dright><TT>118&nbsp;</TT></TD>
    <TD align=3Dright><TT>0&nbsp;&nbsp;</TT></TD>
    <TD noWrap align=3Dright><TT>64&nbsp;&nbsp;</TT></TD>
    <TD noWrap><TT>&nbsp;R.AIELPDAMENAGAALIR.E</TT></TD></TR>
  <TR>
    <TD align=3Dright>&nbsp;</TD>
    <TD align=3Dright><TT>1770.7875&nbsp;&nbsp;</TT></TD>
    <TD align=3Dright><TT>1769.7802&nbsp;&nbsp;</TT></TD>
    <TD align=3Dright><TT>1769.8981&nbsp;&nbsp;</TT></TD>
    <TD noWrap align=3Dright><TT>-66.62&nbsp;</TT></TD>
    <TD align=3Dright><TT>102&nbsp;</TT></TD>
    <TD noWrap align=3Dright><TT>-&nbsp;</TT></TD>
    <TD align=3Dright><TT>118&nbsp;</TT></TD>
    <TD align=3Dright><TT>0&nbsp;&nbsp;</TT></TD>
    <TD noWrap align=3Dright><TT>---&nbsp;&nbsp;</TT></TD>
    <TD noWrap><TT>&nbsp;R.AIELPDAMENAGAALIR.E + Oxidation=20
  (M)</TT></TD></TR></TBODY></TABLE>
<TABLE border=3D0 cellSpacing=3D0>
  <TBODY>
  <TR>
    <TD><TT>&nbsp;&nbsp;&nbsp;&nbsp;&nbsp;&nbsp;</TT></TD>
    <TD><TT><B>No match to: </B>790.3414, 823.0577, 825.0474, 841.0164,=20
      842.4644, 870.4950, 994.0665, 994.0665, 1036.0696, 1036.0696, =
1045.5111,=20
      1088.4242, 1225.0569, 1225.0569, 1368.5645, 1368.5645, 1530.6738,=20
      1530.6738, 2210.9893</TT></TD></TR></TBODY></TABLE><BR>
<TABLE border=3D0 cellSpacing=3D0>
  <TBODY>
  <TR>
    <TD><TT><B><A =
name=3DHit3>3.</A>&nbsp;&nbsp;&nbsp;&nbsp;</B></TT></TD>
    <TD noWrap><TT><A=20
      =
href=3D"http://zxw-pc/mascot/cgi/protein_view.pl?file=3D../data/20121225/=
F002396.dat&amp;hit=3D3"=20
      =
target=3D_blank>gi|257725843</A>&nbsp;&nbsp;&nbsp;&nbsp;<B>Mass:</B>&nbsp=
;61568&nbsp;&nbsp;&nbsp;&nbsp;<B>Score:</B>&nbsp;286&nbsp;&nbsp;&nbsp;&nb=
sp;<B>Expect:</B>&nbsp;4.6e-023&nbsp;&nbsp;<B>Matches:</B>&nbsp;12</TT></=
TD></TR>
  <TR>
    <TD>&nbsp;</TD>
    <TD noWrap><TT>unnamed protein product [Brassica=20
napus]</TT></TD></TR></TBODY></TABLE>
<TABLE border=3D0 cellSpacing=3D0 cellPadding=3D0>
  <TBODY>
  <TR>
    <TD><TT>&nbsp;&nbsp;&nbsp;&nbsp;&nbsp;&nbsp;</TT></TD>
    <TD align=3Dright><TT><B>Observed&nbsp;&nbsp;</B></TT></TD>
    <TD noWrap align=3Dright><TT><B>Mr(expt)&nbsp;&nbsp;</B></TT></TD>
    <TD noWrap align=3Dright><TT><B>Mr(calc)&nbsp;&nbsp;</B></TT></TD>
    <TD align=3Dright><TT><B>&nbsp;ppm&nbsp;&nbsp;</B></TT></TD>
    <TD align=3Dright><TT><B>Start&nbsp;</B></TT></TD>
    <TD align=3Dright><TT><B>&nbsp;</B></TT></TD>
    <TD align=3Dright><TT><B>End&nbsp;</B></TT></TD>
    <TD align=3Dright><TT><B>Miss&nbsp;</B></TT></TD>
    <TD align=3Dright><TT><B>Ions&nbsp;</B></TT></TD>
    <TD><TT><B>&nbsp;Peptide</B></TT></TD></TR>
  <TR>
    <TD align=3Dright>&nbsp;</TD>
    <TD align=3Dright><TT>856.4737&nbsp;&nbsp;</TT></TD>
    <TD align=3Dright><TT>855.4664&nbsp;&nbsp;</TT></TD>
    <TD align=3Dright><TT>855.5039&nbsp;&nbsp;</TT></TD>
    <TD noWrap align=3Dright><TT>-43.79&nbsp;</TT></TD>
    <TD align=3Dright><TT>178&nbsp;</TT></TD>
    <TD noWrap align=3Dright><TT>-&nbsp;</TT></TD>
    <TD align=3Dright><TT>185&nbsp;</TT></TD>
    <TD align=3Dright><TT>1&nbsp;&nbsp;</TT></TD>
    <TD noWrap align=3Dright><TT>---&nbsp;&nbsp;</TT></TD>
    <TD noWrap><TT>&nbsp;R.SRPVKGGR.D</TT></TD></TR>
  <TR>
    <TD align=3Dright>&nbsp;</TD>
    <TD align=3Dright><TT>1052.4403&nbsp;&nbsp;</TT></TD>
    <TD align=3Dright><TT>1051.4330&nbsp;&nbsp;</TT></TD>
    <TD align=3Dright><TT>1051.4934&nbsp;&nbsp;</TT></TD>
    <TD noWrap align=3Dright><TT>-57.44&nbsp;</TT></TD>
    <TD align=3Dright><TT>49&nbsp;</TT></TD>
    <TD noWrap align=3Dright><TT>-&nbsp;</TT></TD>
    <TD align=3Dright><TT>57&nbsp;</TT></TD>
    <TD align=3Dright><TT>0&nbsp;&nbsp;</TT></TD>
    <TD noWrap align=3Dright><TT>---&nbsp;&nbsp;</TT></TD>
    <TD noWrap><TT>&nbsp;K.EIAFDQSSR.A</TT></TD></TR>
  <TR>
    <TD align=3Dright>&nbsp;</TD>
    <TD align=3Dright><TT>1052.4403&nbsp;&nbsp;</TT></TD>
    <TD align=3Dright><TT>1051.4330&nbsp;&nbsp;</TT></TD>
    <TD align=3Dright><TT>1051.4934&nbsp;&nbsp;</TT></TD>
    <TD noWrap align=3Dright><TT>-57.44&nbsp;</TT></TD>
    <TD align=3Dright><TT>49&nbsp;</TT></TD>
    <TD noWrap align=3Dright><TT>-&nbsp;</TT></TD>
    <TD align=3Dright><TT>57&nbsp;</TT></TD>
    <TD align=3Dright><TT>0&nbsp;&nbsp;</TT></TD>
    <TD noWrap align=3Dright><TT>48&nbsp;&nbsp;</TT></TD>
    <TD noWrap><TT>&nbsp;K.EIAFDQSSR.A</TT></TD></TR>
  <TR>
    <TD align=3Dright>&nbsp;</TD>
    <TD align=3Dright><TT>1090.5281&nbsp;&nbsp;</TT></TD>
    <TD align=3Dright><TT>1089.5208&nbsp;&nbsp;</TT></TD>
    <TD align=3Dright><TT>1089.5818&nbsp;&nbsp;</TT></TD>
    <TD noWrap align=3Dright><TT>-55.99&nbsp;</TT></TD>
    <TD align=3Dright><TT>254&nbsp;</TT></TD>
    <TD noWrap align=3Dright><TT>-&nbsp;</TT></TD>
    <TD align=3Dright><TT>262&nbsp;</TT></TD>
    <TD align=3Dright><TT>0&nbsp;&nbsp;</TT></TD>
    <TD noWrap align=3Dright><TT>---&nbsp;&nbsp;</TT></TD>
    <TD noWrap><TT>&nbsp;K.LLVEFENAR.V</TT></TD></TR>
  <TR>
    <TD align=3Dright>&nbsp;</TD>
    <TD align=3Dright><TT>1090.5281&nbsp;&nbsp;</TT></TD>
    <TD align=3Dright><TT>1089.5208&nbsp;&nbsp;</TT></TD>
    <TD align=3Dright><TT>1089.5818&nbsp;&nbsp;</TT></TD>
    <TD noWrap align=3Dright><TT>-55.99&nbsp;</TT></TD>
    <TD align=3Dright><TT>254&nbsp;</TT></TD>
    <TD noWrap align=3Dright><TT>-&nbsp;</TT></TD>
    <TD align=3Dright><TT>262&nbsp;</TT></TD>
    <TD align=3Dright><TT>0&nbsp;&nbsp;</TT></TD>
    <TD noWrap align=3Dright><TT>49&nbsp;&nbsp;</TT></TD>
    <TD noWrap><TT>&nbsp;K.LLVEFENAR.V</TT></TD></TR>
  <TR>
    <TD align=3Dright>&nbsp;</TD>
    <TD align=3Dright><TT>1182.6183&nbsp;&nbsp;</TT></TD>
    <TD align=3Dright><TT>1181.6110&nbsp;&nbsp;</TT></TD>
    <TD align=3Dright><TT>1181.6768&nbsp;&nbsp;</TT></TD>
    <TD noWrap align=3Dright><TT>-55.68&nbsp;</TT></TD>
    <TD align=3Dright><TT>67&nbsp;</TT></TD>
    <TD noWrap align=3Dright><TT>-&nbsp;</TT></TD>
    <TD align=3Dright><TT>78&nbsp;</TT></TD>
    <TD align=3Dright><TT>0&nbsp;&nbsp;</TT></TD>
    <TD noWrap align=3Dright><TT>---&nbsp;&nbsp;</TT></TD>
    <TD noWrap><TT>&nbsp;K.LADAVGLTLGPR.G</TT></TD></TR>
  <TR>
    <TD align=3Dright>&nbsp;</TD>
    <TD align=3Dright><TT>1182.6183&nbsp;&nbsp;</TT></TD>
    <TD align=3Dright><TT>1181.6110&nbsp;&nbsp;</TT></TD>
    <TD align=3Dright><TT>1181.6768&nbsp;&nbsp;</TT></TD>
    <TD noWrap align=3Dright><TT>-55.68&nbsp;</TT></TD>
    <TD align=3Dright><TT>67&nbsp;</TT></TD>
    <TD noWrap align=3Dright><TT>-&nbsp;</TT></TD>
    <TD align=3Dright><TT>78&nbsp;</TT></TD>
    <TD align=3Dright><TT>0&nbsp;&nbsp;</TT></TD>
    <TD noWrap align=3Dright><TT>67&nbsp;&nbsp;</TT></TD>
    <TD noWrap><TT>&nbsp;K.LADAVGLTLGPR.G</TT></TD></TR>
  <TR>
    <TD align=3Dright>&nbsp;</TD>
    <TD align=3Dright><TT>1479.6462&nbsp;&nbsp;</TT></TD>
    <TD align=3Dright><TT>1478.6389&nbsp;&nbsp;</TT></TD>
    <TD align=3Dright><TT>1478.7405&nbsp;&nbsp;</TT></TD>
    <TD noWrap align=3Dright><TT>-68.72&nbsp;</TT></TD>
    <TD align=3Dright><TT>241&nbsp;</TT></TD>
    <TD noWrap align=3Dright><TT>-&nbsp;</TT></TD>
    <TD align=3Dright><TT>253&nbsp;</TT></TD>
    <TD align=3Dright><TT>0&nbsp;&nbsp;</TT></TD>
    <TD noWrap align=3Dright><TT>---&nbsp;&nbsp;</TT></TD>
    <TD noWrap><TT>&nbsp;R.GYISPQFVTNPEK.L</TT></TD></TR>
  <TR>
    <TD align=3Dright>&nbsp;</TD>
    <TD align=3Dright><TT>1479.6462&nbsp;&nbsp;</TT></TD>
    <TD align=3Dright><TT>1478.6389&nbsp;&nbsp;</TT></TD>
    <TD align=3Dright><TT>1478.7405&nbsp;&nbsp;</TT></TD>
    <TD noWrap align=3Dright><TT>-68.72&nbsp;</TT></TD>
    <TD align=3Dright><TT>241&nbsp;</TT></TD>
    <TD noWrap align=3Dright><TT>-&nbsp;</TT></TD>
    <TD align=3Dright><TT>253&nbsp;</TT></TD>
    <TD align=3Dright><TT>0&nbsp;&nbsp;</TT></TD>
    <TD noWrap align=3Dright><TT>17&nbsp;&nbsp;</TT></TD>
    <TD noWrap><TT>&nbsp;R.GYISPQFVTNPEK.L</TT></TD></TR>
  <TR>
    <TD align=3Dright>&nbsp;</TD>
    <TD align=3Dright><TT>1754.8247&nbsp;&nbsp;</TT></TD>
    <TD align=3Dright><TT>1753.8174&nbsp;&nbsp;</TT></TD>
    <TD align=3Dright><TT>1753.9032&nbsp;&nbsp;</TT></TD>
    <TD noWrap align=3Dright><TT>-48.91&nbsp;</TT></TD>
    <TD align=3Dright><TT>102&nbsp;</TT></TD>
    <TD noWrap align=3Dright><TT>-&nbsp;</TT></TD>
    <TD align=3Dright><TT>118&nbsp;</TT></TD>
    <TD align=3Dright><TT>0&nbsp;&nbsp;</TT></TD>
    <TD noWrap align=3Dright><TT>---&nbsp;&nbsp;</TT></TD>
    <TD noWrap><TT>&nbsp;R.AIELPDAMENAGAALIR.E</TT></TD></TR>
  <TR>
    <TD align=3Dright>&nbsp;</TD>
    <TD align=3Dright><TT>1754.8247&nbsp;&nbsp;</TT></TD>
    <TD align=3Dright><TT>1753.8174&nbsp;&nbsp;</TT></TD>
    <TD align=3Dright><TT>1753.9032&nbsp;&nbsp;</TT></TD>
    <TD noWrap align=3Dright><TT>-48.91&nbsp;</TT></TD>
    <TD align=3Dright><TT>102&nbsp;</TT></TD>
    <TD noWrap align=3Dright><TT>-&nbsp;</TT></TD>
    <TD align=3Dright><TT>118&nbsp;</TT></TD>
    <TD align=3Dright><TT>0&nbsp;&nbsp;</TT></TD>
    <TD noWrap align=3Dright><TT>64&nbsp;&nbsp;</TT></TD>
    <TD noWrap><TT>&nbsp;R.AIELPDAMENAGAALIR.E</TT></TD></TR>
  <TR>
    <TD align=3Dright>&nbsp;</TD>
    <TD align=3Dright><TT>1770.7875&nbsp;&nbsp;</TT></TD>
    <TD align=3Dright><TT>1769.7802&nbsp;&nbsp;</TT></TD>
    <TD align=3Dright><TT>1769.8981&nbsp;&nbsp;</TT></TD>
    <TD noWrap align=3Dright><TT>-66.62&nbsp;</TT></TD>
    <TD align=3Dright><TT>102&nbsp;</TT></TD>
    <TD noWrap align=3Dright><TT>-&nbsp;</TT></TD>
    <TD align=3Dright><TT>118&nbsp;</TT></TD>
    <TD align=3Dright><TT>0&nbsp;&nbsp;</TT></TD>
    <TD noWrap align=3Dright><TT>---&nbsp;&nbsp;</TT></TD>
    <TD noWrap><TT>&nbsp;R.AIELPDAMENAGAALIR.E + Oxidation=20
  (M)</TT></TD></TR></TBODY></TABLE>
<TABLE border=3D0 cellSpacing=3D0>
  <TBODY>
  <TR>
    <TD><TT>&nbsp;&nbsp;&nbsp;&nbsp;&nbsp;&nbsp;</TT></TD>
    <TD><TT><B>No match to: </B>790.3414, 823.0577, 825.0474, 841.0164,=20
      842.4644, 870.4950, 994.0665, 994.0665, 1036.0696, 1036.0696, =
1045.5111,=20
      1088.4242, 1225.0569, 1225.0569, 1368.5645, 1368.5645, 1530.6738,=20
      1530.6738, 2210.9893</TT></TD></TR></TBODY></TABLE><BR>
<TABLE border=3D0 cellSpacing=3D0>
  <TBODY>
  <TR>
    <TD><TT><B><A =
name=3DHit4>4.</A>&nbsp;&nbsp;&nbsp;&nbsp;</B></TT></TD>
    <TD noWrap><TT><A=20
      =
href=3D"http://zxw-pc/mascot/cgi/protein_view.pl?file=3D../data/20121225/=
F002396.dat&amp;hit=3D4"=20
      =
target=3D_blank>gi|257686995</A>&nbsp;&nbsp;&nbsp;&nbsp;<B>Mass:</B>&nbsp=
;61568&nbsp;&nbsp;&nbsp;&nbsp;<B>Score:</B>&nbsp;286&nbsp;&nbsp;&nbsp;&nb=
sp;<B>Expect:</B>&nbsp;4.6e-023&nbsp;&nbsp;<B>Matches:</B>&nbsp;12</TT></=
TD></TR>
  <TR>
    <TD>&nbsp;</TD>
    <TD noWrap><TT>unnamed protein product [Brassica=20
napus]</TT></TD></TR></TBODY></TABLE>
<TABLE border=3D0 cellSpacing=3D0 cellPadding=3D0>
  <TBODY>
  <TR>
    <TD><TT>&nbsp;&nbsp;&nbsp;&nbsp;&nbsp;&nbsp;</TT></TD>
    <TD align=3Dright><TT><B>Observed&nbsp;&nbsp;</B></TT></TD>
    <TD noWrap align=3Dright><TT><B>Mr(expt)&nbsp;&nbsp;</B></TT></TD>
    <TD noWrap align=3Dright><TT><B>Mr(calc)&nbsp;&nbsp;</B></TT></TD>
    <TD align=3Dright><TT><B>&nbsp;ppm&nbsp;&nbsp;</B></TT></TD>
    <TD align=3Dright><TT><B>Start&nbsp;</B></TT></TD>
    <TD align=3Dright><TT><B>&nbsp;</B></TT></TD>
    <TD align=3Dright><TT><B>End&nbsp;</B></TT></TD>
    <TD align=3Dright><TT><B>Miss&nbsp;</B></TT></TD>
    <TD align=3Dright><TT><B>Ions&nbsp;</B></TT></TD>
    <TD><TT><B>&nbsp;Peptide</B></TT></TD></TR>
  <TR>
    <TD align=3Dright>&nbsp;</TD>
    <TD align=3Dright><TT>856.4737&nbsp;&nbsp;</TT></TD>
    <TD align=3Dright><TT>855.4664&nbsp;&nbsp;</TT></TD>
    <TD align=3Dright><TT>855.5039&nbsp;&nbsp;</TT></TD>
    <TD noWrap align=3Dright><TT>-43.79&nbsp;</TT></TD>
    <TD align=3Dright><TT>178&nbsp;</TT></TD>
    <TD noWrap align=3Dright><TT>-&nbsp;</TT></TD>
    <TD align=3Dright><TT>185&nbsp;</TT></TD>
    <TD align=3Dright><TT>1&nbsp;&nbsp;</TT></TD>
    <TD noWrap align=3Dright><TT>---&nbsp;&nbsp;</TT></TD>
    <TD noWrap><TT>&nbsp;R.SRPVKGGR.D</TT></TD></TR>
  <TR>
    <TD align=3Dright>&nbsp;</TD>
    <TD align=3Dright><TT>1052.4403&nbsp;&nbsp;</TT></TD>
    <TD align=3Dright><TT>1051.4330&nbsp;&nbsp;</TT></TD>
    <TD align=3Dright><TT>1051.4934&nbsp;&nbsp;</TT></TD>
    <TD noWrap align=3Dright><TT>-57.44&nbsp;</TT></TD>
    <TD align=3Dright><TT>49&nbsp;</TT></TD>
    <TD noWrap align=3Dright><TT>-&nbsp;</TT></TD>
    <TD align=3Dright><TT>57&nbsp;</TT></TD>
    <TD align=3Dright><TT>0&nbsp;&nbsp;</TT></TD>
    <TD noWrap align=3Dright><TT>---&nbsp;&nbsp;</TT></TD>
    <TD noWrap><TT>&nbsp;K.EIAFDQSSR.A</TT></TD></TR>
  <TR>
    <TD align=3Dright>&nbsp;</TD>
    <TD align=3Dright><TT>1052.4403&nbsp;&nbsp;</TT></TD>
    <TD align=3Dright><TT>1051.4330&nbsp;&nbsp;</TT></TD>
    <TD align=3Dright><TT>1051.4934&nbsp;&nbsp;</TT></TD>
    <TD noWrap align=3Dright><TT>-57.44&nbsp;</TT></TD>
    <TD align=3Dright><TT>49&nbsp;</TT></TD>
    <TD noWrap align=3Dright><TT>-&nbsp;</TT></TD>
    <TD align=3Dright><TT>57&nbsp;</TT></TD>
    <TD align=3Dright><TT>0&nbsp;&nbsp;</TT></TD>
    <TD noWrap align=3Dright><TT>48&nbsp;&nbsp;</TT></TD>
    <TD noWrap><TT>&nbsp;K.EIAFDQSSR.A</TT></TD></TR>
  <TR>
    <TD align=3Dright>&nbsp;</TD>
    <TD align=3Dright><TT>1090.5281&nbsp;&nbsp;</TT></TD>
    <TD align=3Dright><TT>1089.5208&nbsp;&nbsp;</TT></TD>
    <TD align=3Dright><TT>1089.5818&nbsp;&nbsp;</TT></TD>
    <TD noWrap align=3Dright><TT>-55.99&nbsp;</TT></TD>
    <TD align=3Dright><TT>254&nbsp;</TT></TD>
    <TD noWrap align=3Dright><TT>-&nbsp;</TT></TD>
    <TD align=3Dright><TT>262&nbsp;</TT></TD>
    <TD align=3Dright><TT>0&nbsp;&nbsp;</TT></TD>
    <TD noWrap align=3Dright><TT>---&nbsp;&nbsp;</TT></TD>
    <TD noWrap><TT>&nbsp;K.LLVEFENAR.V</TT></TD></TR>
  <TR>
    <TD align=3Dright>&nbsp;</TD>
    <TD align=3Dright><TT>1090.5281&nbsp;&nbsp;</TT></TD>
    <TD align=3Dright><TT>1089.5208&nbsp;&nbsp;</TT></TD>
    <TD align=3Dright><TT>1089.5818&nbsp;&nbsp;</TT></TD>
    <TD noWrap align=3Dright><TT>-55.99&nbsp;</TT></TD>
    <TD align=3Dright><TT>254&nbsp;</TT></TD>
    <TD noWrap align=3Dright><TT>-&nbsp;</TT></TD>
    <TD align=3Dright><TT>262&nbsp;</TT></TD>
    <TD align=3Dright><TT>0&nbsp;&nbsp;</TT></TD>
    <TD noWrap align=3Dright><TT>49&nbsp;&nbsp;</TT></TD>
    <TD noWrap><TT>&nbsp;K.LLVEFENAR.V</TT></TD></TR>
  <TR>
    <TD align=3Dright>&nbsp;</TD>
    <TD align=3Dright><TT>1182.6183&nbsp;&nbsp;</TT></TD>
    <TD align=3Dright><TT>1181.6110&nbsp;&nbsp;</TT></TD>
    <TD align=3Dright><TT>1181.6768&nbsp;&nbsp;</TT></TD>
    <TD noWrap align=3Dright><TT>-55.68&nbsp;</TT></TD>
    <TD align=3Dright><TT>67&nbsp;</TT></TD>
    <TD noWrap align=3Dright><TT>-&nbsp;</TT></TD>
    <TD align=3Dright><TT>78&nbsp;</TT></TD>
    <TD align=3Dright><TT>0&nbsp;&nbsp;</TT></TD>
    <TD noWrap align=3Dright><TT>---&nbsp;&nbsp;</TT></TD>
    <TD noWrap><TT>&nbsp;K.LADAVGLTLGPR.G</TT></TD></TR>
  <TR>
    <TD align=3Dright>&nbsp;</TD>
    <TD align=3Dright><TT>1182.6183&nbsp;&nbsp;</TT></TD>
    <TD align=3Dright><TT>1181.6110&nbsp;&nbsp;</TT></TD>
    <TD align=3Dright><TT>1181.6768&nbsp;&nbsp;</TT></TD>
    <TD noWrap align=3Dright><TT>-55.68&nbsp;</TT></TD>
    <TD align=3Dright><TT>67&nbsp;</TT></TD>
    <TD noWrap align=3Dright><TT>-&nbsp;</TT></TD>
    <TD align=3Dright><TT>78&nbsp;</TT></TD>
    <TD align=3Dright><TT>0&nbsp;&nbsp;</TT></TD>
    <TD noWrap align=3Dright><TT>67&nbsp;&nbsp;</TT></TD>
    <TD noWrap><TT>&nbsp;K.LADAVGLTLGPR.G</TT></TD></TR>
  <TR>
    <TD align=3Dright>&nbsp;</TD>
    <TD align=3Dright><TT>1479.6462&nbsp;&nbsp;</TT></TD>
    <TD align=3Dright><TT>1478.6389&nbsp;&nbsp;</TT></TD>
    <TD align=3Dright><TT>1478.7405&nbsp;&nbsp;</TT></TD>
    <TD noWrap align=3Dright><TT>-68.72&nbsp;</TT></TD>
    <TD align=3Dright><TT>241&nbsp;</TT></TD>
    <TD noWrap align=3Dright><TT>-&nbsp;</TT></TD>
    <TD align=3Dright><TT>253&nbsp;</TT></TD>
    <TD align=3Dright><TT>0&nbsp;&nbsp;</TT></TD>
    <TD noWrap align=3Dright><TT>---&nbsp;&nbsp;</TT></TD>
    <TD noWrap><TT>&nbsp;R.GYISPQFVTNPEK.L</TT></TD></TR>
  <TR>
    <TD align=3Dright>&nbsp;</TD>
    <TD align=3Dright><TT>1479.6462&nbsp;&nbsp;</TT></TD>
    <TD align=3Dright><TT>1478.6389&nbsp;&nbsp;</TT></TD>
    <TD align=3Dright><TT>1478.7405&nbsp;&nbsp;</TT></TD>
    <TD noWrap align=3Dright><TT>-68.72&nbsp;</TT></TD>
    <TD align=3Dright><TT>241&nbsp;</TT></TD>
    <TD noWrap align=3Dright><TT>-&nbsp;</TT></TD>
    <TD align=3Dright><TT>253&nbsp;</TT></TD>
    <TD align=3Dright><TT>0&nbsp;&nbsp;</TT></TD>
    <TD noWrap align=3Dright><TT>17&nbsp;&nbsp;</TT></TD>
    <TD noWrap><TT>&nbsp;R.GYISPQFVTNPEK.L</TT></TD></TR>
  <TR>
    <TD align=3Dright>&nbsp;</TD>
    <TD align=3Dright><TT>1754.8247&nbsp;&nbsp;</TT></TD>
    <TD align=3Dright><TT>1753.8174&nbsp;&nbsp;</TT></TD>
    <TD align=3Dright><TT>1753.9032&nbsp;&nbsp;</TT></TD>
    <TD noWrap align=3Dright><TT>-48.91&nbsp;</TT></TD>
    <TD align=3Dright><TT>102&nbsp;</TT></TD>
    <TD noWrap align=3Dright><TT>-&nbsp;</TT></TD>
    <TD align=3Dright><TT>118&nbsp;</TT></TD>
    <TD align=3Dright><TT>0&nbsp;&nbsp;</TT></TD>
    <TD noWrap align=3Dright><TT>---&nbsp;&nbsp;</TT></TD>
    <TD noWrap><TT>&nbsp;R.AIELPDAMENAGAALIR.E</TT></TD></TR>
  <TR>
    <TD align=3Dright>&nbsp;</TD>
    <TD align=3Dright><TT>1754.8247&nbsp;&nbsp;</TT></TD>
    <TD align=3Dright><TT>1753.8174&nbsp;&nbsp;</TT></TD>
    <TD align=3Dright><TT>1753.9032&nbsp;&nbsp;</TT></TD>
    <TD noWrap align=3Dright><TT>-48.91&nbsp;</TT></TD>
    <TD align=3Dright><TT>102&nbsp;</TT></TD>
    <TD noWrap align=3Dright><TT>-&nbsp;</TT></TD>
    <TD align=3Dright><TT>118&nbsp;</TT></TD>
    <TD align=3Dright><TT>0&nbsp;&nbsp;</TT></TD>
    <TD noWrap align=3Dright><TT>64&nbsp;&nbsp;</TT></TD>
    <TD noWrap><TT>&nbsp;R.AIELPDAMENAGAALIR.E</TT></TD></TR>
  <TR>
    <TD align=3Dright>&nbsp;</TD>
    <TD align=3Dright><TT>1770.7875&nbsp;&nbsp;</TT></TD>
    <TD align=3Dright><TT>1769.7802&nbsp;&nbsp;</TT></TD>
    <TD align=3Dright><TT>1769.8981&nbsp;&nbsp;</TT></TD>
    <TD noWrap align=3Dright><TT>-66.62&nbsp;</TT></TD>
    <TD align=3Dright><TT>102&nbsp;</TT></TD>
    <TD noWrap align=3Dright><TT>-&nbsp;</TT></TD>
    <TD align=3Dright><TT>118&nbsp;</TT></TD>
    <TD align=3Dright><TT>0&nbsp;&nbsp;</TT></TD>
    <TD noWrap align=3Dright><TT>---&nbsp;&nbsp;</TT></TD>
    <TD noWrap><TT>&nbsp;R.AIELPDAMENAGAALIR.E + Oxidation=20
  (M)</TT></TD></TR></TBODY></TABLE>
<TABLE border=3D0 cellSpacing=3D0>
  <TBODY>
  <TR>
    <TD><TT>&nbsp;&nbsp;&nbsp;&nbsp;&nbsp;&nbsp;</TT></TD>
    <TD><TT><B>No match to: </B>790.3414, 823.0577, 825.0474, 841.0164,=20
      842.4644, 870.4950, 994.0665, 994.0665, 1036.0696, 1036.0696, =
1045.5111,=20
      1088.4242, 1225.0569, 1225.0569, 1368.5645, 1368.5645, 1530.6738,=20
      1530.6738, 2210.9893</TT></TD></TR></TBODY></TABLE><BR>
<TABLE border=3D0 cellSpacing=3D0>
  <TBODY>
  <TR>
    <TD><TT><B><A =
name=3DHit5>5.</A>&nbsp;&nbsp;&nbsp;&nbsp;</B></TT></TD>
    <TD noWrap><TT><A=20
      =
href=3D"http://zxw-pc/mascot/cgi/protein_view.pl?file=3D../data/20121225/=
F002396.dat&amp;hit=3D5"=20
      =
target=3D_blank>gi|257658807</A>&nbsp;&nbsp;&nbsp;&nbsp;<B>Mass:</B>&nbsp=
;61568&nbsp;&nbsp;&nbsp;&nbsp;<B>Score:</B>&nbsp;286&nbsp;&nbsp;&nbsp;&nb=
sp;<B>Expect:</B>&nbsp;4.6e-023&nbsp;&nbsp;<B>Matches:</B>&nbsp;12</TT></=
TD></TR>
  <TR>
    <TD>&nbsp;</TD>
    <TD noWrap><TT>unnamed protein product [Brassica=20
napus]</TT></TD></TR></TBODY></TABLE>
<TABLE border=3D0 cellSpacing=3D0 cellPadding=3D0>
  <TBODY>
  <TR>
    <TD><TT>&nbsp;&nbsp;&nbsp;&nbsp;&nbsp;&nbsp;</TT></TD>
    <TD align=3Dright><TT><B>Observed&nbsp;&nbsp;</B></TT></TD>
    <TD noWrap align=3Dright><TT><B>Mr(expt)&nbsp;&nbsp;</B></TT></TD>
    <TD noWrap align=3Dright><TT><B>Mr(calc)&nbsp;&nbsp;</B></TT></TD>
    <TD align=3Dright><TT><B>&nbsp;ppm&nbsp;&nbsp;</B></TT></TD>
    <TD align=3Dright><TT><B>Start&nbsp;</B></TT></TD>
    <TD align=3Dright><TT><B>&nbsp;</B></TT></TD>
    <TD align=3Dright><TT><B>End&nbsp;</B></TT></TD>
    <TD align=3Dright><TT><B>Miss&nbsp;</B></TT></TD>
    <TD align=3Dright><TT><B>Ions&nbsp;</B></TT></TD>
    <TD><TT><B>&nbsp;Peptide</B></TT></TD></TR>
  <TR>
    <TD align=3Dright>&nbsp;</TD>
    <TD align=3Dright><TT>856.4737&nbsp;&nbsp;</TT></TD>
    <TD align=3Dright><TT>855.4664&nbsp;&nbsp;</TT></TD>
    <TD align=3Dright><TT>855.5039&nbsp;&nbsp;</TT></TD>
    <TD noWrap align=3Dright><TT>-43.79&nbsp;</TT></TD>
    <TD align=3Dright><TT>178&nbsp;</TT></TD>
    <TD noWrap align=3Dright><TT>-&nbsp;</TT></TD>
    <TD align=3Dright><TT>185&nbsp;</TT></TD>
    <TD align=3Dright><TT>1&nbsp;&nbsp;</TT></TD>
    <TD noWrap align=3Dright><TT>---&nbsp;&nbsp;</TT></TD>
    <TD noWrap><TT>&nbsp;R.SRPVKGGR.D</TT></TD></TR>
  <TR>
    <TD align=3Dright>&nbsp;</TD>
    <TD align=3Dright><TT>1052.4403&nbsp;&nbsp;</TT></TD>
    <TD align=3Dright><TT>1051.4330&nbsp;&nbsp;</TT></TD>
    <TD align=3Dright><TT>1051.4934&nbsp;&nbsp;</TT></TD>
    <TD noWrap align=3Dright><TT>-57.44&nbsp;</TT></TD>
    <TD align=3Dright><TT>49&nbsp;</TT></TD>
    <TD noWrap align=3Dright><TT>-&nbsp;</TT></TD>
    <TD align=3Dright><TT>57&nbsp;</TT></TD>
    <TD align=3Dright><TT>0&nbsp;&nbsp;</TT></TD>
    <TD noWrap align=3Dright><TT>---&nbsp;&nbsp;</TT></TD>
    <TD noWrap><TT>&nbsp;K.EIAFDQSSR.A</TT></TD></TR>
  <TR>
    <TD align=3Dright>&nbsp;</TD>
    <TD align=3Dright><TT>1052.4403&nbsp;&nbsp;</TT></TD>
    <TD align=3Dright><TT>1051.4330&nbsp;&nbsp;</TT></TD>
    <TD align=3Dright><TT>1051.4934&nbsp;&nbsp;</TT></TD>
    <TD noWrap align=3Dright><TT>-57.44&nbsp;</TT></TD>
    <TD align=3Dright><TT>49&nbsp;</TT></TD>
    <TD noWrap align=3Dright><TT>-&nbsp;</TT></TD>
    <TD align=3Dright><TT>57&nbsp;</TT></TD>
    <TD align=3Dright><TT>0&nbsp;&nbsp;</TT></TD>
    <TD noWrap align=3Dright><TT>48&nbsp;&nbsp;</TT></TD>
    <TD noWrap><TT>&nbsp;K.EIAFDQSSR.A</TT></TD></TR>
  <TR>
    <TD align=3Dright>&nbsp;</TD>
    <TD align=3Dright><TT>1090.5281&nbsp;&nbsp;</TT></TD>
    <TD align=3Dright><TT>1089.5208&nbsp;&nbsp;</TT></TD>
    <TD align=3Dright><TT>1089.5818&nbsp;&nbsp;</TT></TD>
    <TD noWrap align=3Dright><TT>-55.99&nbsp;</TT></TD>
    <TD align=3Dright><TT>254&nbsp;</TT></TD>
    <TD noWrap align=3Dright><TT>-&nbsp;</TT></TD>
    <TD align=3Dright><TT>262&nbsp;</TT></TD>
    <TD align=3Dright><TT>0&nbsp;&nbsp;</TT></TD>
    <TD noWrap align=3Dright><TT>---&nbsp;&nbsp;</TT></TD>
    <TD noWrap><TT>&nbsp;K.LLVEFENAR.V</TT></TD></TR>
  <TR>
    <TD align=3Dright>&nbsp;</TD>
    <TD align=3Dright><TT>1090.5281&nbsp;&nbsp;</TT></TD>
    <TD align=3Dright><TT>1089.5208&nbsp;&nbsp;</TT></TD>
    <TD align=3Dright><TT>1089.5818&nbsp;&nbsp;</TT></TD>
    <TD noWrap align=3Dright><TT>-55.99&nbsp;</TT></TD>
    <TD align=3Dright><TT>254&nbsp;</TT></TD>
    <TD noWrap align=3Dright><TT>-&nbsp;</TT></TD>
    <TD align=3Dright><TT>262&nbsp;</TT></TD>
    <TD align=3Dright><TT>0&nbsp;&nbsp;</TT></TD>
    <TD noWrap align=3Dright><TT>49&nbsp;&nbsp;</TT></TD>
    <TD noWrap><TT>&nbsp;K.LLVEFENAR.V</TT></TD></TR>
  <TR>
    <TD align=3Dright>&nbsp;</TD>
    <TD align=3Dright><TT>1182.6183&nbsp;&nbsp;</TT></TD>
    <TD align=3Dright><TT>1181.6110&nbsp;&nbsp;</TT></TD>
    <TD align=3Dright><TT>1181.6768&nbsp;&nbsp;</TT></TD>
    <TD noWrap align=3Dright><TT>-55.68&nbsp;</TT></TD>
    <TD align=3Dright><TT>67&nbsp;</TT></TD>
    <TD noWrap align=3Dright><TT>-&nbsp;</TT></TD>
    <TD align=3Dright><TT>78&nbsp;</TT></TD>
    <TD align=3Dright><TT>0&nbsp;&nbsp;</TT></TD>
    <TD noWrap align=3Dright><TT>---&nbsp;&nbsp;</TT></TD>
    <TD noWrap><TT>&nbsp;K.LADAVGLTLGPR.G</TT></TD></TR>
  <TR>
    <TD align=3Dright>&nbsp;</TD>
    <TD align=3Dright><TT>1182.6183&nbsp;&nbsp;</TT></TD>
    <TD align=3Dright><TT>1181.6110&nbsp;&nbsp;</TT></TD>
    <TD align=3Dright><TT>1181.6768&nbsp;&nbsp;</TT></TD>
    <TD noWrap align=3Dright><TT>-55.68&nbsp;</TT></TD>
    <TD align=3Dright><TT>67&nbsp;</TT></TD>
    <TD noWrap align=3Dright><TT>-&nbsp;</TT></TD>
    <TD align=3Dright><TT>78&nbsp;</TT></TD>
    <TD align=3Dright><TT>0&nbsp;&nbsp;</TT></TD>
    <TD noWrap align=3Dright><TT>67&nbsp;&nbsp;</TT></TD>
    <TD noWrap><TT>&nbsp;K.LADAVGLTLGPR.G</TT></TD></TR>
  <TR>
    <TD align=3Dright>&nbsp;</TD>
    <TD align=3Dright><TT>1479.6462&nbsp;&nbsp;</TT></TD>
    <TD align=3Dright><TT>1478.6389&nbsp;&nbsp;</TT></TD>
    <TD align=3Dright><TT>1478.7405&nbsp;&nbsp;</TT></TD>
    <TD noWrap align=3Dright><TT>-68.72&nbsp;</TT></TD>
    <TD align=3Dright><TT>241&nbsp;</TT></TD>
    <TD noWrap align=3Dright><TT>-&nbsp;</TT></TD>
    <TD align=3Dright><TT>253&nbsp;</TT></TD>
    <TD align=3Dright><TT>0&nbsp;&nbsp;</TT></TD>
    <TD noWrap align=3Dright><TT>---&nbsp;&nbsp;</TT></TD>
    <TD noWrap><TT>&nbsp;R.GYISPQFVTNPEK.L</TT></TD></TR>
  <TR>
    <TD align=3Dright>&nbsp;</TD>
    <TD align=3Dright><TT>1479.6462&nbsp;&nbsp;</TT></TD>
    <TD align=3Dright><TT>1478.6389&nbsp;&nbsp;</TT></TD>
    <TD align=3Dright><TT>1478.7405&nbsp;&nbsp;</TT></TD>
    <TD noWrap align=3Dright><TT>-68.72&nbsp;</TT></TD>
    <TD align=3Dright><TT>241&nbsp;</TT></TD>
    <TD noWrap align=3Dright><TT>-&nbsp;</TT></TD>
    <TD align=3Dright><TT>253&nbsp;</TT></TD>
    <TD align=3Dright><TT>0&nbsp;&nbsp;</TT></TD>
    <TD noWrap align=3Dright><TT>17&nbsp;&nbsp;</TT></TD>
    <TD noWrap><TT>&nbsp;R.GYISPQFVTNPEK.L</TT></TD></TR>
  <TR>
    <TD align=3Dright>&nbsp;</TD>
    <TD align=3Dright><TT>1754.8247&nbsp;&nbsp;</TT></TD>
    <TD align=3Dright><TT>1753.8174&nbsp;&nbsp;</TT></TD>
    <TD align=3Dright><TT>1753.9032&nbsp;&nbsp;</TT></TD>
    <TD noWrap align=3Dright><TT>-48.91&nbsp;</TT></TD>
    <TD align=3Dright><TT>102&nbsp;</TT></TD>
    <TD noWrap align=3Dright><TT>-&nbsp;</TT></TD>
    <TD align=3Dright><TT>118&nbsp;</TT></TD>
    <TD align=3Dright><TT>0&nbsp;&nbsp;</TT></TD>
    <TD noWrap align=3Dright><TT>---&nbsp;&nbsp;</TT></TD>
    <TD noWrap><TT>&nbsp;R.AIELPDAMENAGAALIR.E</TT></TD></TR>
  <TR>
    <TD align=3Dright>&nbsp;</TD>
    <TD align=3Dright><TT>1754.8247&nbsp;&nbsp;</TT></TD>
    <TD align=3Dright><TT>1753.8174&nbsp;&nbsp;</TT></TD>
    <TD align=3Dright><TT>1753.9032&nbsp;&nbsp;</TT></TD>
    <TD noWrap align=3Dright><TT>-48.91&nbsp;</TT></TD>
    <TD align=3Dright><TT>102&nbsp;</TT></TD>
    <TD noWrap align=3Dright><TT>-&nbsp;</TT></TD>
    <TD align=3Dright><TT>118&nbsp;</TT></TD>
    <TD align=3Dright><TT>0&nbsp;&nbsp;</TT></TD>
    <TD noWrap align=3Dright><TT>64&nbsp;&nbsp;</TT></TD>
    <TD noWrap><TT>&nbsp;R.AIELPDAMENAGAALIR.E</TT></TD></TR>
  <TR>
    <TD align=3Dright>&nbsp;</TD>
    <TD align=3Dright><TT>1770.7875&nbsp;&nbsp;</TT></TD>
    <TD align=3Dright><TT>1769.7802&nbsp;&nbsp;</TT></TD>
    <TD align=3Dright><TT>1769.8981&nbsp;&nbsp;</TT></TD>
    <TD noWrap align=3Dright><TT>-66.62&nbsp;</TT></TD>
    <TD align=3Dright><TT>102&nbsp;</TT></TD>
    <TD noWrap align=3Dright><TT>-&nbsp;</TT></TD>
    <TD align=3Dright><TT>118&nbsp;</TT></TD>
    <TD align=3Dright><TT>0&nbsp;&nbsp;</TT></TD>
    <TD noWrap align=3Dright><TT>---&nbsp;&nbsp;</TT></TD>
    <TD noWrap><TT>&nbsp;R.AIELPDAMENAGAALIR.E + Oxidation=20
  (M)</TT></TD></TR></TBODY></TABLE>
<TABLE border=3D0 cellSpacing=3D0>
  <TBODY>
  <TR>
    <TD><TT>&nbsp;&nbsp;&nbsp;&nbsp;&nbsp;&nbsp;</TT></TD>
    <TD><TT><B>No match to: </B>790.3414, 823.0577, 825.0474, 841.0164,=20
      842.4644, 870.4950, 994.0665, 994.0665, 1036.0696, 1036.0696, =
1045.5111,=20
      1088.4242, 1225.0569, 1225.0569, 1368.5645, 1368.5645, 1530.6738,=20
      1530.6738, 2210.9893</TT></TD></TR></TBODY></TABLE><BR>
<TABLE border=3D0 cellSpacing=3D0>
  <TBODY>
  <TR>
    <TD><TT><B><A =
name=3DHit6>6.</A>&nbsp;&nbsp;&nbsp;&nbsp;</B></TT></TD>
    <TD noWrap><TT><A=20
      =
href=3D"http://zxw-pc/mascot/cgi/protein_view.pl?file=3D../data/20121225/=
F002396.dat&amp;hit=3D6"=20
      =
target=3D_blank>gi|219931379</A>&nbsp;&nbsp;&nbsp;&nbsp;<B>Mass:</B>&nbsp=
;61568&nbsp;&nbsp;&nbsp;&nbsp;<B>Score:</B>&nbsp;286&nbsp;&nbsp;&nbsp;&nb=
sp;<B>Expect:</B>&nbsp;4.6e-023&nbsp;&nbsp;<B>Matches:</B>&nbsp;12</TT></=
TD></TR>
  <TR>
    <TD>&nbsp;</TD>
    <TD noWrap><TT>unnamed protein product [Brassica=20
napus]</TT></TD></TR></TBODY></TABLE>
<TABLE border=3D0 cellSpacing=3D0 cellPadding=3D0>
  <TBODY>
  <TR>
    <TD><TT>&nbsp;&nbsp;&nbsp;&nbsp;&nbsp;&nbsp;</TT></TD>
    <TD align=3Dright><TT><B>Observed&nbsp;&nbsp;</B></TT></TD>
    <TD noWrap align=3Dright><TT><B>Mr(expt)&nbsp;&nbsp;</B></TT></TD>
    <TD noWrap align=3Dright><TT><B>Mr(calc)&nbsp;&nbsp;</B></TT></TD>
    <TD align=3Dright><TT><B>&nbsp;ppm&nbsp;&nbsp;</B></TT></TD>
    <TD align=3Dright><TT><B>Start&nbsp;</B></TT></TD>
    <TD align=3Dright><TT><B>&nbsp;</B></TT></TD>
    <TD align=3Dright><TT><B>End&nbsp;</B></TT></TD>
    <TD align=3Dright><TT><B>Miss&nbsp;</B></TT></TD>
    <TD align=3Dright><TT><B>Ions&nbsp;</B></TT></TD>
    <TD><TT><B>&nbsp;Peptide</B></TT></TD></TR>
  <TR>
    <TD align=3Dright>&nbsp;</TD>
    <TD align=3Dright><TT>856.4737&nbsp;&nbsp;</TT></TD>
    <TD align=3Dright><TT>855.4664&nbsp;&nbsp;</TT></TD>
    <TD align=3Dright><TT>855.5039&nbsp;&nbsp;</TT></TD>
    <TD noWrap align=3Dright><TT>-43.79&nbsp;</TT></TD>
    <TD align=3Dright><TT>178&nbsp;</TT></TD>
    <TD noWrap align=3Dright><TT>-&nbsp;</TT></TD>
    <TD align=3Dright><TT>185&nbsp;</TT></TD>
    <TD align=3Dright><TT>1&nbsp;&nbsp;</TT></TD>
    <TD noWrap align=3Dright><TT>---&nbsp;&nbsp;</TT></TD>
    <TD noWrap><TT>&nbsp;R.SRPVKGGR.D</TT></TD></TR>
  <TR>
    <TD align=3Dright>&nbsp;</TD>
    <TD align=3Dright><TT>1052.4403&nbsp;&nbsp;</TT></TD>
    <TD align=3Dright><TT>1051.4330&nbsp;&nbsp;</TT></TD>
    <TD align=3Dright><TT>1051.4934&nbsp;&nbsp;</TT></TD>
    <TD noWrap align=3Dright><TT>-57.44&nbsp;</TT></TD>
    <TD align=3Dright><TT>49&nbsp;</TT></TD>
    <TD noWrap align=3Dright><TT>-&nbsp;</TT></TD>
    <TD align=3Dright><TT>57&nbsp;</TT></TD>
    <TD align=3Dright><TT>0&nbsp;&nbsp;</TT></TD>
    <TD noWrap align=3Dright><TT>---&nbsp;&nbsp;</TT></TD>
    <TD noWrap><TT>&nbsp;K.EIAFDQSSR.A</TT></TD></TR>
  <TR>
    <TD align=3Dright>&nbsp;</TD>
    <TD align=3Dright><TT>1052.4403&nbsp;&nbsp;</TT></TD>
    <TD align=3Dright><TT>1051.4330&nbsp;&nbsp;</TT></TD>
    <TD align=3Dright><TT>1051.4934&nbsp;&nbsp;</TT></TD>
    <TD noWrap align=3Dright><TT>-57.44&nbsp;</TT></TD>
    <TD align=3Dright><TT>49&nbsp;</TT></TD>
    <TD noWrap align=3Dright><TT>-&nbsp;</TT></TD>
    <TD align=3Dright><TT>57&nbsp;</TT></TD>
    <TD align=3Dright><TT>0&nbsp;&nbsp;</TT></TD>
    <TD noWrap align=3Dright><TT>48&nbsp;&nbsp;</TT></TD>
    <TD noWrap><TT>&nbsp;K.EIAFDQSSR.A</TT></TD></TR>
  <TR>
    <TD align=3Dright>&nbsp;</TD>
    <TD align=3Dright><TT>1090.5281&nbsp;&nbsp;</TT></TD>
    <TD align=3Dright><TT>1089.5208&nbsp;&nbsp;</TT></TD>
    <TD align=3Dright><TT>1089.5818&nbsp;&nbsp;</TT></TD>
    <TD noWrap align=3Dright><TT>-55.99&nbsp;</TT></TD>
    <TD align=3Dright><TT>254&nbsp;</TT></TD>
    <TD noWrap align=3Dright><TT>-&nbsp;</TT></TD>
    <TD align=3Dright><TT>262&nbsp;</TT></TD>
    <TD align=3Dright><TT>0&nbsp;&nbsp;</TT></TD>
    <TD noWrap align=3Dright><TT>---&nbsp;&nbsp;</TT></TD>
    <TD noWrap><TT>&nbsp;K.LLVEFENAR.V</TT></TD></TR>
  <TR>
    <TD align=3Dright>&nbsp;</TD>
    <TD align=3Dright><TT>1090.5281&nbsp;&nbsp;</TT></TD>
    <TD align=3Dright><TT>1089.5208&nbsp;&nbsp;</TT></TD>
    <TD align=3Dright><TT>1089.5818&nbsp;&nbsp;</TT></TD>
    <TD noWrap align=3Dright><TT>-55.99&nbsp;</TT></TD>
    <TD align=3Dright><TT>254&nbsp;</TT></TD>
    <TD noWrap align=3Dright><TT>-&nbsp;</TT></TD>
    <TD align=3Dright><TT>262&nbsp;</TT></TD>
    <TD align=3Dright><TT>0&nbsp;&nbsp;</TT></TD>
    <TD noWrap align=3Dright><TT>49&nbsp;&nbsp;</TT></TD>
    <TD noWrap><TT>&nbsp;K.LLVEFENAR.V</TT></TD></TR>
  <TR>
    <TD align=3Dright>&nbsp;</TD>
    <TD align=3Dright><TT>1182.6183&nbsp;&nbsp;</TT></TD>
    <TD align=3Dright><TT>1181.6110&nbsp;&nbsp;</TT></TD>
    <TD align=3Dright><TT>1181.6768&nbsp;&nbsp;</TT></TD>
    <TD noWrap align=3Dright><TT>-55.68&nbsp;</TT></TD>
    <TD align=3Dright><TT>67&nbsp;</TT></TD>
    <TD noWrap align=3Dright><TT>-&nbsp;</TT></TD>
    <TD align=3Dright><TT>78&nbsp;</TT></TD>
    <TD align=3Dright><TT>0&nbsp;&nbsp;</TT></TD>
    <TD noWrap align=3Dright><TT>---&nbsp;&nbsp;</TT></TD>
    <TD noWrap><TT>&nbsp;K.LADAVGLTLGPR.G</TT></TD></TR>
  <TR>
    <TD align=3Dright>&nbsp;</TD>
    <TD align=3Dright><TT>1182.6183&nbsp;&nbsp;</TT></TD>
    <TD align=3Dright><TT>1181.6110&nbsp;&nbsp;</TT></TD>
    <TD align=3Dright><TT>1181.6768&nbsp;&nbsp;</TT></TD>
    <TD noWrap align=3Dright><TT>-55.68&nbsp;</TT></TD>
    <TD align=3Dright><TT>67&nbsp;</TT></TD>
    <TD noWrap align=3Dright><TT>-&nbsp;</TT></TD>
    <TD align=3Dright><TT>78&nbsp;</TT></TD>
    <TD align=3Dright><TT>0&nbsp;&nbsp;</TT></TD>
    <TD noWrap align=3Dright><TT>67&nbsp;&nbsp;</TT></TD>
    <TD noWrap><TT>&nbsp;K.LADAVGLTLGPR.G</TT></TD></TR>
  <TR>
    <TD align=3Dright>&nbsp;</TD>
    <TD align=3Dright><TT>1479.6462&nbsp;&nbsp;</TT></TD>
    <TD align=3Dright><TT>1478.6389&nbsp;&nbsp;</TT></TD>
    <TD align=3Dright><TT>1478.7405&nbsp;&nbsp;</TT></TD>
    <TD noWrap align=3Dright><TT>-68.72&nbsp;</TT></TD>
    <TD align=3Dright><TT>241&nbsp;</TT></TD>
    <TD noWrap align=3Dright><TT>-&nbsp;</TT></TD>
    <TD align=3Dright><TT>253&nbsp;</TT></TD>
    <TD align=3Dright><TT>0&nbsp;&nbsp;</TT></TD>
    <TD noWrap align=3Dright><TT>---&nbsp;&nbsp;</TT></TD>
    <TD noWrap><TT>&nbsp;R.GYISPQFVTNPEK.L</TT></TD></TR>
  <TR>
    <TD align=3Dright>&nbsp;</TD>
    <TD align=3Dright><TT>1479.6462&nbsp;&nbsp;</TT></TD>
    <TD align=3Dright><TT>1478.6389&nbsp;&nbsp;</TT></TD>
    <TD align=3Dright><TT>1478.7405&nbsp;&nbsp;</TT></TD>
    <TD noWrap align=3Dright><TT>-68.72&nbsp;</TT></TD>
    <TD align=3Dright><TT>241&nbsp;</TT></TD>
    <TD noWrap align=3Dright><TT>-&nbsp;</TT></TD>
    <TD align=3Dright><TT>253&nbsp;</TT></TD>
    <TD align=3Dright><TT>0&nbsp;&nbsp;</TT></TD>
    <TD noWrap align=3Dright><TT>17&nbsp;&nbsp;</TT></TD>
    <TD noWrap><TT>&nbsp;R.GYISPQFVTNPEK.L</TT></TD></TR>
  <TR>
    <TD align=3Dright>&nbsp;</TD>
    <TD align=3Dright><TT>1754.8247&nbsp;&nbsp;</TT></TD>
    <TD align=3Dright><TT>1753.8174&nbsp;&nbsp;</TT></TD>
    <TD align=3Dright><TT>1753.9032&nbsp;&nbsp;</TT></TD>
    <TD noWrap align=3Dright><TT>-48.91&nbsp;</TT></TD>
    <TD align=3Dright><TT>102&nbsp;</TT></TD>
    <TD noWrap align=3Dright><TT>-&nbsp;</TT></TD>
    <TD align=3Dright><TT>118&nbsp;</TT></TD>
    <TD align=3Dright><TT>0&nbsp;&nbsp;</TT></TD>
    <TD noWrap align=3Dright><TT>---&nbsp;&nbsp;</TT></TD>
    <TD noWrap><TT>&nbsp;R.AIELPDAMENAGAALIR.E</TT></TD></TR>
  <TR>
    <TD align=3Dright>&nbsp;</TD>
    <TD align=3Dright><TT>1754.8247&nbsp;&nbsp;</TT></TD>
    <TD align=3Dright><TT>1753.8174&nbsp;&nbsp;</TT></TD>
    <TD align=3Dright><TT>1753.9032&nbsp;&nbsp;</TT></TD>
    <TD noWrap align=3Dright><TT>-48.91&nbsp;</TT></TD>
    <TD align=3Dright><TT>102&nbsp;</TT></TD>
    <TD noWrap align=3Dright><TT>-&nbsp;</TT></TD>
    <TD align=3Dright><TT>118&nbsp;</TT></TD>
    <TD align=3Dright><TT>0&nbsp;&nbsp;</TT></TD>
    <TD noWrap align=3Dright><TT>64&nbsp;&nbsp;</TT></TD>
    <TD noWrap><TT>&nbsp;R.AIELPDAMENAGAALIR.E</TT></TD></TR>
  <TR>
    <TD align=3Dright>&nbsp;</TD>
    <TD align=3Dright><TT>1770.7875&nbsp;&nbsp;</TT></TD>
    <TD align=3Dright><TT>1769.7802&nbsp;&nbsp;</TT></TD>
    <TD align=3Dright><TT>1769.8981&nbsp;&nbsp;</TT></TD>
    <TD noWrap align=3Dright><TT>-66.62&nbsp;</TT></TD>
    <TD align=3Dright><TT>102&nbsp;</TT></TD>
    <TD noWrap align=3Dright><TT>-&nbsp;</TT></TD>
    <TD align=3Dright><TT>118&nbsp;</TT></TD>
    <TD align=3Dright><TT>0&nbsp;&nbsp;</TT></TD>
    <TD noWrap align=3Dright><TT>---&nbsp;&nbsp;</TT></TD>
    <TD noWrap><TT>&nbsp;R.AIELPDAMENAGAALIR.E + Oxidation=20
  (M)</TT></TD></TR></TBODY></TABLE>
<TABLE border=3D0 cellSpacing=3D0>
  <TBODY>
  <TR>
    <TD><TT>&nbsp;&nbsp;&nbsp;&nbsp;&nbsp;&nbsp;</TT></TD>
    <TD><TT><B>No match to: </B>790.3414, 823.0577, 825.0474, 841.0164,=20
      842.4644, 870.4950, 994.0665, 994.0665, 1036.0696, 1036.0696, =
1045.5111,=20
      1088.4242, 1225.0569, 1225.0569, 1368.5645, 1368.5645, 1530.6738,=20
      1530.6738, 2210.9893</TT></TD></TR></TBODY></TABLE><BR>
<TABLE border=3D0 cellSpacing=3D0>
  <TBODY>
  <TR>
    <TD><TT><B><A =
name=3DHit7>7.</A>&nbsp;&nbsp;&nbsp;&nbsp;</B></TT></TD>
    <TD noWrap><TT><A=20
      =
href=3D"http://zxw-pc/mascot/cgi/protein_view.pl?file=3D../data/20121225/=
F002396.dat&amp;hit=3D7"=20
      =
target=3D_blank>gi|219927012</A>&nbsp;&nbsp;&nbsp;&nbsp;<B>Mass:</B>&nbsp=
;61568&nbsp;&nbsp;&nbsp;&nbsp;<B>Score:</B>&nbsp;286&nbsp;&nbsp;&nbsp;&nb=
sp;<B>Expect:</B>&nbsp;4.6e-023&nbsp;&nbsp;<B>Matches:</B>&nbsp;12</TT></=
TD></TR>
  <TR>
    <TD>&nbsp;</TD>
    <TD noWrap><TT>unnamed protein product [Brassica=20
napus]</TT></TD></TR></TBODY></TABLE>
<TABLE border=3D0 cellSpacing=3D0 cellPadding=3D0>
  <TBODY>
  <TR>
    <TD><TT>&nbsp;&nbsp;&nbsp;&nbsp;&nbsp;&nbsp;</TT></TD>
    <TD align=3Dright><TT><B>Observed&nbsp;&nbsp;</B></TT></TD>
    <TD noWrap align=3Dright><TT><B>Mr(expt)&nbsp;&nbsp;</B></TT></TD>
    <TD noWrap align=3Dright><TT><B>Mr(calc)&nbsp;&nbsp;</B></TT></TD>
    <TD align=3Dright><TT><B>&nbsp;ppm&nbsp;&nbsp;</B></TT></TD>
    <TD align=3Dright><TT><B>Start&nbsp;</B></TT></TD>
    <TD align=3Dright><TT><B>&nbsp;</B></TT></TD>
    <TD align=3Dright><TT><B>End&nbsp;</B></TT></TD>
    <TD align=3Dright><TT><B>Miss&nbsp;</B></TT></TD>
    <TD align=3Dright><TT><B>Ions&nbsp;</B></TT></TD>
    <TD><TT><B>&nbsp;Peptide</B></TT></TD></TR>
  <TR>
    <TD align=3Dright>&nbsp;</TD>
    <TD align=3Dright><TT>856.4737&nbsp;&nbsp;</TT></TD>
    <TD align=3Dright><TT>855.4664&nbsp;&nbsp;</TT></TD>
    <TD align=3Dright><TT>855.5039&nbsp;&nbsp;</TT></TD>
    <TD noWrap align=3Dright><TT>-43.79&nbsp;</TT></TD>
    <TD align=3Dright><TT>178&nbsp;</TT></TD>
    <TD noWrap align=3Dright><TT>-&nbsp;</TT></TD>
    <TD align=3Dright><TT>185&nbsp;</TT></TD>
    <TD align=3Dright><TT>1&nbsp;&nbsp;</TT></TD>
    <TD noWrap align=3Dright><TT>---&nbsp;&nbsp;</TT></TD>
    <TD noWrap><TT>&nbsp;R.SRPVKGGR.D</TT></TD></TR>
  <TR>
    <TD align=3Dright>&nbsp;</TD>
    <TD align=3Dright><TT>1052.4403&nbsp;&nbsp;</TT></TD>
    <TD align=3Dright><TT>1051.4330&nbsp;&nbsp;</TT></TD>
    <TD align=3Dright><TT>1051.4934&nbsp;&nbsp;</TT></TD>
    <TD noWrap align=3Dright><TT>-57.44&nbsp;</TT></TD>
    <TD align=3Dright><TT>49&nbsp;</TT></TD>
    <TD noWrap align=3Dright><TT>-&nbsp;</TT></TD>
    <TD align=3Dright><TT>57&nbsp;</TT></TD>
    <TD align=3Dright><TT>0&nbsp;&nbsp;</TT></TD>
    <TD noWrap align=3Dright><TT>---&nbsp;&nbsp;</TT></TD>
    <TD noWrap><TT>&nbsp;K.EIAFDQSSR.A</TT></TD></TR>
  <TR>
    <TD align=3Dright>&nbsp;</TD>
    <TD align=3Dright><TT>1052.4403&nbsp;&nbsp;</TT></TD>
    <TD align=3Dright><TT>1051.4330&nbsp;&nbsp;</TT></TD>
    <TD align=3Dright><TT>1051.4934&nbsp;&nbsp;</TT></TD>
    <TD noWrap align=3Dright><TT>-57.44&nbsp;</TT></TD>
    <TD align=3Dright><TT>49&nbsp;</TT></TD>
    <TD noWrap align=3Dright><TT>-&nbsp;</TT></TD>
    <TD align=3Dright><TT>57&nbsp;</TT></TD>
    <TD align=3Dright><TT>0&nbsp;&nbsp;</TT></TD>
    <TD noWrap align=3Dright><TT>48&nbsp;&nbsp;</TT></TD>
    <TD noWrap><TT>&nbsp;K.EIAFDQSSR.A</TT></TD></TR>
  <TR>
    <TD align=3Dright>&nbsp;</TD>
    <TD align=3Dright><TT>1090.5281&nbsp;&nbsp;</TT></TD>
    <TD align=3Dright><TT>1089.5208&nbsp;&nbsp;</TT></TD>
    <TD align=3Dright><TT>1089.5818&nbsp;&nbsp;</TT></TD>
    <TD noWrap align=3Dright><TT>-55.99&nbsp;</TT></TD>
    <TD align=3Dright><TT>254&nbsp;</TT></TD>
    <TD noWrap align=3Dright><TT>-&nbsp;</TT></TD>
    <TD align=3Dright><TT>262&nbsp;</TT></TD>
    <TD align=3Dright><TT>0&nbsp;&nbsp;</TT></TD>
    <TD noWrap align=3Dright><TT>---&nbsp;&nbsp;</TT></TD>
    <TD noWrap><TT>&nbsp;K.LLVEFENAR.V</TT></TD></TR>
  <TR>
    <TD align=3Dright>&nbsp;</TD>
    <TD align=3Dright><TT>1090.5281&nbsp;&nbsp;</TT></TD>
    <TD align=3Dright><TT>1089.5208&nbsp;&nbsp;</TT></TD>
    <TD align=3Dright><TT>1089.5818&nbsp;&nbsp;</TT></TD>
    <TD noWrap align=3Dright><TT>-55.99&nbsp;</TT></TD>
    <TD align=3Dright><TT>254&nbsp;</TT></TD>
    <TD noWrap align=3Dright><TT>-&nbsp;</TT></TD>
    <TD align=3Dright><TT>262&nbsp;</TT></TD>
    <TD align=3Dright><TT>0&nbsp;&nbsp;</TT></TD>
    <TD noWrap align=3Dright><TT>49&nbsp;&nbsp;</TT></TD>
    <TD noWrap><TT>&nbsp;K.LLVEFENAR.V</TT></TD></TR>
  <TR>
    <TD align=3Dright>&nbsp;</TD>
    <TD align=3Dright><TT>1182.6183&nbsp;&nbsp;</TT></TD>
    <TD align=3Dright><TT>1181.6110&nbsp;&nbsp;</TT></TD>
    <TD align=3Dright><TT>1181.6768&nbsp;&nbsp;</TT></TD>
    <TD noWrap align=3Dright><TT>-55.68&nbsp;</TT></TD>
    <TD align=3Dright><TT>67&nbsp;</TT></TD>
    <TD noWrap align=3Dright><TT>-&nbsp;</TT></TD>
    <TD align=3Dright><TT>78&nbsp;</TT></TD>
    <TD align=3Dright><TT>0&nbsp;&nbsp;</TT></TD>
    <TD noWrap align=3Dright><TT>---&nbsp;&nbsp;</TT></TD>
    <TD noWrap><TT>&nbsp;K.LADAVGLTLGPR.G</TT></TD></TR>
  <TR>
    <TD align=3Dright>&nbsp;</TD>
    <TD align=3Dright><TT>1182.6183&nbsp;&nbsp;</TT></TD>
    <TD align=3Dright><TT>1181.6110&nbsp;&nbsp;</TT></TD>
    <TD align=3Dright><TT>1181.6768&nbsp;&nbsp;</TT></TD>
    <TD noWrap align=3Dright><TT>-55.68&nbsp;</TT></TD>
    <TD align=3Dright><TT>67&nbsp;</TT></TD>
    <TD noWrap align=3Dright><TT>-&nbsp;</TT></TD>
    <TD align=3Dright><TT>78&nbsp;</TT></TD>
    <TD align=3Dright><TT>0&nbsp;&nbsp;</TT></TD>
    <TD noWrap align=3Dright><TT>67&nbsp;&nbsp;</TT></TD>
    <TD noWrap><TT>&nbsp;K.LADAVGLTLGPR.G</TT></TD></TR>
  <TR>
    <TD align=3Dright>&nbsp;</TD>
    <TD align=3Dright><TT>1479.6462&nbsp;&nbsp;</TT></TD>
    <TD align=3Dright><TT>1478.6389&nbsp;&nbsp;</TT></TD>
    <TD align=3Dright><TT>1478.7405&nbsp;&nbsp;</TT></TD>
    <TD noWrap align=3Dright><TT>-68.72&nbsp;</TT></TD>
    <TD align=3Dright><TT>241&nbsp;</TT></TD>
    <TD noWrap align=3Dright><TT>-&nbsp;</TT></TD>
    <TD align=3Dright><TT>253&nbsp;</TT></TD>
    <TD align=3Dright><TT>0&nbsp;&nbsp;</TT></TD>
    <TD noWrap align=3Dright><TT>---&nbsp;&nbsp;</TT></TD>
    <TD noWrap><TT>&nbsp;R.GYISPQFVTNPEK.L</TT></TD></TR>
  <TR>
    <TD align=3Dright>&nbsp;</TD>
    <TD align=3Dright><TT>1479.6462&nbsp;&nbsp;</TT></TD>
    <TD align=3Dright><TT>1478.6389&nbsp;&nbsp;</TT></TD>
    <TD align=3Dright><TT>1478.7405&nbsp;&nbsp;</TT></TD>
    <TD noWrap align=3Dright><TT>-68.72&nbsp;</TT></TD>
    <TD align=3Dright><TT>241&nbsp;</TT></TD>
    <TD noWrap align=3Dright><TT>-&nbsp;</TT></TD>
    <TD align=3Dright><TT>253&nbsp;</TT></TD>
    <TD align=3Dright><TT>0&nbsp;&nbsp;</TT></TD>
    <TD noWrap align=3Dright><TT>17&nbsp;&nbsp;</TT></TD>
    <TD noWrap><TT>&nbsp;R.GYISPQFVTNPEK.L</TT></TD></TR>
  <TR>
    <TD align=3Dright>&nbsp;</TD>
    <TD align=3Dright><TT>1754.8247&nbsp;&nbsp;</TT></TD>
    <TD align=3Dright><TT>1753.8174&nbsp;&nbsp;</TT></TD>
    <TD align=3Dright><TT>1753.9032&nbsp;&nbsp;</TT></TD>
    <TD noWrap align=3Dright><TT>-48.91&nbsp;</TT></TD>
    <TD align=3Dright><TT>102&nbsp;</TT></TD>
    <TD noWrap align=3Dright><TT>-&nbsp;</TT></TD>
    <TD align=3Dright><TT>118&nbsp;</TT></TD>
    <TD align=3Dright><TT>0&nbsp;&nbsp;</TT></TD>
    <TD noWrap align=3Dright><TT>---&nbsp;&nbsp;</TT></TD>
    <TD noWrap><TT>&nbsp;R.AIELPDAMENAGAALIR.E</TT></TD></TR>
  <TR>
    <TD align=3Dright>&nbsp;</TD>
    <TD align=3Dright><TT>1754.8247&nbsp;&nbsp;</TT></TD>
    <TD align=3Dright><TT>1753.8174&nbsp;&nbsp;</TT></TD>
    <TD align=3Dright><TT>1753.9032&nbsp;&nbsp;</TT></TD>
    <TD noWrap align=3Dright><TT>-48.91&nbsp;</TT></TD>
    <TD align=3Dright><TT>102&nbsp;</TT></TD>
    <TD noWrap align=3Dright><TT>-&nbsp;</TT></TD>
    <TD align=3Dright><TT>118&nbsp;</TT></TD>
    <TD align=3Dright><TT>0&nbsp;&nbsp;</TT></TD>
    <TD noWrap align=3Dright><TT>64&nbsp;&nbsp;</TT></TD>
    <TD noWrap><TT>&nbsp;R.AIELPDAMENAGAALIR.E</TT></TD></TR>
  <TR>
    <TD align=3Dright>&nbsp;</TD>
    <TD align=3Dright><TT>1770.7875&nbsp;&nbsp;</TT></TD>
    <TD align=3Dright><TT>1769.7802&nbsp;&nbsp;</TT></TD>
    <TD align=3Dright><TT>1769.8981&nbsp;&nbsp;</TT></TD>
    <TD noWrap align=3Dright><TT>-66.62&nbsp;</TT></TD>
    <TD align=3Dright><TT>102&nbsp;</TT></TD>
    <TD noWrap align=3Dright><TT>-&nbsp;</TT></TD>
    <TD align=3Dright><TT>118&nbsp;</TT></TD>
    <TD align=3Dright><TT>0&nbsp;&nbsp;</TT></TD>
    <TD noWrap align=3Dright><TT>---&nbsp;&nbsp;</TT></TD>
    <TD noWrap><TT>&nbsp;R.AIELPDAMENAGAALIR.E + Oxidation=20
  (M)</TT></TD></TR></TBODY></TABLE>
<TABLE border=3D0 cellSpacing=3D0>
  <TBODY>
  <TR>
    <TD><TT>&nbsp;&nbsp;&nbsp;&nbsp;&nbsp;&nbsp;</TT></TD>
    <TD><TT><B>No match to: </B>790.3414, 823.0577, 825.0474, 841.0164,=20
      842.4644, 870.4950, 994.0665, 994.0665, 1036.0696, 1036.0696, =
1045.5111,=20
      1088.4242, 1225.0569, 1225.0569, 1368.5645, 1368.5645, 1530.6738,=20
      1530.6738, 2210.9893</TT></TD></TR></TBODY></TABLE><BR>
<TABLE border=3D0 cellSpacing=3D0>
  <TBODY>
  <TR>
    <TD><TT><B><A =
name=3DHit8>8.</A>&nbsp;&nbsp;&nbsp;&nbsp;</B></TT></TD>
    <TD noWrap><TT><A=20
      =
href=3D"http://zxw-pc/mascot/cgi/protein_view.pl?file=3D../data/20121225/=
F002396.dat&amp;hit=3D8"=20
      =
target=3D_blank>gi|219902503</A>&nbsp;&nbsp;&nbsp;&nbsp;<B>Mass:</B>&nbsp=
;61568&nbsp;&nbsp;&nbsp;&nbsp;<B>Score:</B>&nbsp;286&nbsp;&nbsp;&nbsp;&nb=
sp;<B>Expect:</B>&nbsp;4.6e-023&nbsp;&nbsp;<B>Matches:</B>&nbsp;12</TT></=
TD></TR>
  <TR>
    <TD>&nbsp;</TD>
    <TD noWrap><TT>unnamed protein product [Brassica=20
napus]</TT></TD></TR></TBODY></TABLE>
<TABLE border=3D0 cellSpacing=3D0 cellPadding=3D0>
  <TBODY>
  <TR>
    <TD><TT>&nbsp;&nbsp;&nbsp;&nbsp;&nbsp;&nbsp;</TT></TD>
    <TD align=3Dright><TT><B>Observed&nbsp;&nbsp;</B></TT></TD>
    <TD noWrap align=3Dright><TT><B>Mr(expt)&nbsp;&nbsp;</B></TT></TD>
    <TD noWrap align=3Dright><TT><B>Mr(calc)&nbsp;&nbsp;</B></TT></TD>
    <TD align=3Dright><TT><B>&nbsp;ppm&nbsp;&nbsp;</B></TT></TD>
    <TD align=3Dright><TT><B>Start&nbsp;</B></TT></TD>
    <TD align=3Dright><TT><B>&nbsp;</B></TT></TD>
    <TD align=3Dright><TT><B>End&nbsp;</B></TT></TD>
    <TD align=3Dright><TT><B>Miss&nbsp;</B></TT></TD>
    <TD align=3Dright><TT><B>Ions&nbsp;</B></TT></TD>
    <TD><TT><B>&nbsp;Peptide</B></TT></TD></TR>
  <TR>
    <TD align=3Dright>&nbsp;</TD>
    <TD align=3Dright><TT>856.4737&nbsp;&nbsp;</TT></TD>
    <TD align=3Dright><TT>855.4664&nbsp;&nbsp;</TT></TD>
    <TD align=3Dright><TT>855.5039&nbsp;&nbsp;</TT></TD>
    <TD noWrap align=3Dright><TT>-43.79&nbsp;</TT></TD>
    <TD align=3Dright><TT>178&nbsp;</TT></TD>
    <TD noWrap align=3Dright><TT>-&nbsp;</TT></TD>
    <TD align=3Dright><TT>185&nbsp;</TT></TD>
    <TD align=3Dright><TT>1&nbsp;&nbsp;</TT></TD>
    <TD noWrap align=3Dright><TT>---&nbsp;&nbsp;</TT></TD>
    <TD noWrap><TT>&nbsp;R.SRPVKGGR.D</TT></TD></TR>
  <TR>
    <TD align=3Dright>&nbsp;</TD>
    <TD align=3Dright><TT>1052.4403&nbsp;&nbsp;</TT></TD>
    <TD align=3Dright><TT>1051.4330&nbsp;&nbsp;</TT></TD>
    <TD align=3Dright><TT>1051.4934&nbsp;&nbsp;</TT></TD>
    <TD noWrap align=3Dright><TT>-57.44&nbsp;</TT></TD>
    <TD align=3Dright><TT>49&nbsp;</TT></TD>
    <TD noWrap align=3Dright><TT>-&nbsp;</TT></TD>
    <TD align=3Dright><TT>57&nbsp;</TT></TD>
    <TD align=3Dright><TT>0&nbsp;&nbsp;</TT></TD>
    <TD noWrap align=3Dright><TT>---&nbsp;&nbsp;</TT></TD>
    <TD noWrap><TT>&nbsp;K.EIAFDQSSR.A</TT></TD></TR>
  <TR>
    <TD align=3Dright>&nbsp;</TD>
    <TD align=3Dright><TT>1052.4403&nbsp;&nbsp;</TT></TD>
    <TD align=3Dright><TT>1051.4330&nbsp;&nbsp;</TT></TD>
    <TD align=3Dright><TT>1051.4934&nbsp;&nbsp;</TT></TD>
    <TD noWrap align=3Dright><TT>-57.44&nbsp;</TT></TD>
    <TD align=3Dright><TT>49&nbsp;</TT></TD>
    <TD noWrap align=3Dright><TT>-&nbsp;</TT></TD>
    <TD align=3Dright><TT>57&nbsp;</TT></TD>
    <TD align=3Dright><TT>0&nbsp;&nbsp;</TT></TD>
    <TD noWrap align=3Dright><TT>48&nbsp;&nbsp;</TT></TD>
    <TD noWrap><TT>&nbsp;K.EIAFDQSSR.A</TT></TD></TR>
  <TR>
    <TD align=3Dright>&nbsp;</TD>
    <TD align=3Dright><TT>1090.5281&nbsp;&nbsp;</TT></TD>
    <TD align=3Dright><TT>1089.5208&nbsp;&nbsp;</TT></TD>
    <TD align=3Dright><TT>1089.5818&nbsp;&nbsp;</TT></TD>
    <TD noWrap align=3Dright><TT>-55.99&nbsp;</TT></TD>
    <TD align=3Dright><TT>254&nbsp;</TT></TD>
    <TD noWrap align=3Dright><TT>-&nbsp;</TT></TD>
    <TD align=3Dright><TT>262&nbsp;</TT></TD>
    <TD align=3Dright><TT>0&nbsp;&nbsp;</TT></TD>
    <TD noWrap align=3Dright><TT>---&nbsp;&nbsp;</TT></TD>
    <TD noWrap><TT>&nbsp;K.LLVEFENAR.V</TT></TD></TR>
  <TR>
    <TD align=3Dright>&nbsp;</TD>
    <TD align=3Dright><TT>1090.5281&nbsp;&nbsp;</TT></TD>
    <TD align=3Dright><TT>1089.5208&nbsp;&nbsp;</TT></TD>
    <TD align=3Dright><TT>1089.5818&nbsp;&nbsp;</TT></TD>
    <TD noWrap align=3Dright><TT>-55.99&nbsp;</TT></TD>
    <TD align=3Dright><TT>254&nbsp;</TT></TD>
    <TD noWrap align=3Dright><TT>-&nbsp;</TT></TD>
    <TD align=3Dright><TT>262&nbsp;</TT></TD>
    <TD align=3Dright><TT>0&nbsp;&nbsp;</TT></TD>
    <TD noWrap align=3Dright><TT>49&nbsp;&nbsp;</TT></TD>
    <TD noWrap><TT>&nbsp;K.LLVEFENAR.V</TT></TD></TR>
  <TR>
    <TD align=3Dright>&nbsp;</TD>
    <TD align=3Dright><TT>1182.6183&nbsp;&nbsp;</TT></TD>
    <TD align=3Dright><TT>1181.6110&nbsp;&nbsp;</TT></TD>
    <TD align=3Dright><TT>1181.6768&nbsp;&nbsp;</TT></TD>
    <TD noWrap align=3Dright><TT>-55.68&nbsp;</TT></TD>
    <TD align=3Dright><TT>67&nbsp;</TT></TD>
    <TD noWrap align=3Dright><TT>-&nbsp;</TT></TD>
    <TD align=3Dright><TT>78&nbsp;</TT></TD>
    <TD align=3Dright><TT>0&nbsp;&nbsp;</TT></TD>
    <TD noWrap align=3Dright><TT>---&nbsp;&nbsp;</TT></TD>
    <TD noWrap><TT>&nbsp;K.LADAVGLTLGPR.G</TT></TD></TR>
  <TR>
    <TD align=3Dright>&nbsp;</TD>
    <TD align=3Dright><TT>1182.6183&nbsp;&nbsp;</TT></TD>
    <TD align=3Dright><TT>1181.6110&nbsp;&nbsp;</TT></TD>
    <TD align=3Dright><TT>1181.6768&nbsp;&nbsp;</TT></TD>
    <TD noWrap align=3Dright><TT>-55.68&nbsp;</TT></TD>
    <TD align=3Dright><TT>67&nbsp;</TT></TD>
    <TD noWrap align=3Dright><TT>-&nbsp;</TT></TD>
    <TD align=3Dright><TT>78&nbsp;</TT></TD>
    <TD align=3Dright><TT>0&nbsp;&nbsp;</TT></TD>
    <TD noWrap align=3Dright><TT>67&nbsp;&nbsp;</TT></TD>
    <TD noWrap><TT>&nbsp;K.LADAVGLTLGPR.G</TT></TD></TR>
  <TR>
    <TD align=3Dright>&nbsp;</TD>
    <TD align=3Dright><TT>1479.6462&nbsp;&nbsp;</TT></TD>
    <TD align=3Dright><TT>1478.6389&nbsp;&nbsp;</TT></TD>
    <TD align=3Dright><TT>1478.7405&nbsp;&nbsp;</TT></TD>
    <TD noWrap align=3Dright><TT>-68.72&nbsp;</TT></TD>
    <TD align=3Dright><TT>241&nbsp;</TT></TD>
    <TD noWrap align=3Dright><TT>-&nbsp;</TT></TD>
    <TD align=3Dright><TT>253&nbsp;</TT></TD>
    <TD align=3Dright><TT>0&nbsp;&nbsp;</TT></TD>
    <TD noWrap align=3Dright><TT>---&nbsp;&nbsp;</TT></TD>
    <TD noWrap><TT>&nbsp;R.GYISPQFVTNPEK.L</TT></TD></TR>
  <TR>
    <TD align=3Dright>&nbsp;</TD>
    <TD align=3Dright><TT>1479.6462&nbsp;&nbsp;</TT></TD>
    <TD align=3Dright><TT>1478.6389&nbsp;&nbsp;</TT></TD>
    <TD align=3Dright><TT>1478.7405&nbsp;&nbsp;</TT></TD>
    <TD noWrap align=3Dright><TT>-68.72&nbsp;</TT></TD>
    <TD align=3Dright><TT>241&nbsp;</TT></TD>
    <TD noWrap align=3Dright><TT>-&nbsp;</TT></TD>
    <TD align=3Dright><TT>253&nbsp;</TT></TD>
    <TD align=3Dright><TT>0&nbsp;&nbsp;</TT></TD>
    <TD noWrap align=3Dright><TT>17&nbsp;&nbsp;</TT></TD>
    <TD noWrap><TT>&nbsp;R.GYISPQFVTNPEK.L</TT></TD></TR>
  <TR>
    <TD align=3Dright>&nbsp;</TD>
    <TD align=3Dright><TT>1754.8247&nbsp;&nbsp;</TT></TD>
    <TD align=3Dright><TT>1753.8174&nbsp;&nbsp;</TT></TD>
    <TD align=3Dright><TT>1753.9032&nbsp;&nbsp;</TT></TD>
    <TD noWrap align=3Dright><TT>-48.91&nbsp;</TT></TD>
    <TD align=3Dright><TT>102&nbsp;</TT></TD>
    <TD noWrap align=3Dright><TT>-&nbsp;</TT></TD>
    <TD align=3Dright><TT>118&nbsp;</TT></TD>
    <TD align=3Dright><TT>0&nbsp;&nbsp;</TT></TD>
    <TD noWrap align=3Dright><TT>---&nbsp;&nbsp;</TT></TD>
    <TD noWrap><TT>&nbsp;R.AIELPDAMENAGAALIR.E</TT></TD></TR>
  <TR>
    <TD align=3Dright>&nbsp;</TD>
    <TD align=3Dright><TT>1754.8247&nbsp;&nbsp;</TT></TD>
    <TD align=3Dright><TT>1753.8174&nbsp;&nbsp;</TT></TD>
    <TD align=3Dright><TT>1753.9032&nbsp;&nbsp;</TT></TD>
    <TD noWrap align=3Dright><TT>-48.91&nbsp;</TT></TD>
    <TD align=3Dright><TT>102&nbsp;</TT></TD>
    <TD noWrap align=3Dright><TT>-&nbsp;</TT></TD>
    <TD align=3Dright><TT>118&nbsp;</TT></TD>
    <TD align=3Dright><TT>0&nbsp;&nbsp;</TT></TD>
    <TD noWrap align=3Dright><TT>64&nbsp;&nbsp;</TT></TD>
    <TD noWrap><TT>&nbsp;R.AIELPDAMENAGAALIR.E</TT></TD></TR>
  <TR>
    <TD align=3Dright>&nbsp;</TD>
    <TD align=3Dright><TT>1770.7875&nbsp;&nbsp;</TT></TD>
    <TD align=3Dright><TT>1769.7802&nbsp;&nbsp;</TT></TD>
    <TD align=3Dright><TT>1769.8981&nbsp;&nbsp;</TT></TD>
    <TD noWrap align=3Dright><TT>-66.62&nbsp;</TT></TD>
    <TD align=3Dright><TT>102&nbsp;</TT></TD>
    <TD noWrap align=3Dright><TT>-&nbsp;</TT></TD>
    <TD align=3Dright><TT>118&nbsp;</TT></TD>
    <TD align=3Dright><TT>0&nbsp;&nbsp;</TT></TD>
    <TD noWrap align=3Dright><TT>---&nbsp;&nbsp;</TT></TD>
    <TD noWrap><TT>&nbsp;R.AIELPDAMENAGAALIR.E + Oxidation=20
  (M)</TT></TD></TR></TBODY></TABLE>
<TABLE border=3D0 cellSpacing=3D0>
  <TBODY>
  <TR>
    <TD><TT>&nbsp;&nbsp;&nbsp;&nbsp;&nbsp;&nbsp;</TT></TD>
    <TD><TT><B>No match to: </B>790.3414, 823.0577, 825.0474, 841.0164,=20
      842.4644, 870.4950, 994.0665, 994.0665, 1036.0696, 1036.0696, =
1045.5111,=20
      1088.4242, 1225.0569, 1225.0569, 1368.5645, 1368.5645, 1530.6738,=20
      1530.6738, 2210.9893</TT></TD></TR></TBODY></TABLE><BR>
<TABLE border=3D0 cellSpacing=3D0>
  <TBODY>
  <TR>
    <TD><TT><B><A =
name=3DHit9>9.</A>&nbsp;&nbsp;&nbsp;&nbsp;</B></TT></TD>
    <TD noWrap><TT><A=20
      =
href=3D"http://zxw-pc/mascot/cgi/protein_view.pl?file=3D../data/20121225/=
F002396.dat&amp;hit=3D9"=20
      =
target=3D_blank>gi|415925</A>&nbsp;&nbsp;&nbsp;&nbsp;<B>Mass:</B>&nbsp;61=
568&nbsp;&nbsp;&nbsp;&nbsp;<B>Score:</B>&nbsp;286&nbsp;&nbsp;&nbsp;&nbsp;=
<B>Expect:</B>&nbsp;4.6e-023&nbsp;&nbsp;<B>Matches:</B>&nbsp;12</TT></TD>=
</TR>
  <TR>
    <TD>&nbsp;</TD>
    <TD noWrap><TT>chaperonin-60 alpha subunit [Brassica=20
  napus]</TT></TD></TR></TBODY></TABLE>
<TABLE border=3D0 cellSpacing=3D0 cellPadding=3D0>
  <TBODY>
  <TR>
    <TD><TT>&nbsp;&nbsp;&nbsp;&nbsp;&nbsp;&nbsp;</TT></TD>
    <TD align=3Dright><TT><B>Observed&nbsp;&nbsp;</B></TT></TD>
    <TD noWrap align=3Dright><TT><B>Mr(expt)&nbsp;&nbsp;</B></TT></TD>
    <TD noWrap align=3Dright><TT><B>Mr(calc)&nbsp;&nbsp;</B></TT></TD>
    <TD align=3Dright><TT><B>&nbsp;ppm&nbsp;&nbsp;</B></TT></TD>
    <TD align=3Dright><TT><B>Start&nbsp;</B></TT></TD>
    <TD align=3Dright><TT><B>&nbsp;</B></TT></TD>
    <TD align=3Dright><TT><B>End&nbsp;</B></TT></TD>
    <TD align=3Dright><TT><B>Miss&nbsp;</B></TT></TD>
    <TD align=3Dright><TT><B>Ions&nbsp;</B></TT></TD>
    <TD><TT><B>&nbsp;Peptide</B></TT></TD></TR>
  <TR>
    <TD align=3Dright>&nbsp;</TD>
    <TD align=3Dright><TT>856.4737&nbsp;&nbsp;</TT></TD>
    <TD align=3Dright><TT>855.4664&nbsp;&nbsp;</TT></TD>
    <TD align=3Dright><TT>855.5039&nbsp;&nbsp;</TT></TD>
    <TD noWrap align=3Dright><TT>-43.79&nbsp;</TT></TD>
    <TD align=3Dright><TT>178&nbsp;</TT></TD>
    <TD noWrap align=3Dright><TT>-&nbsp;</TT></TD>
    <TD align=3Dright><TT>185&nbsp;</TT></TD>
    <TD align=3Dright><TT>1&nbsp;&nbsp;</TT></TD>
    <TD noWrap align=3Dright><TT>---&nbsp;&nbsp;</TT></TD>
    <TD noWrap><TT>&nbsp;R.SRPVKGGR.D</TT></TD></TR>
  <TR>
    <TD align=3Dright>&nbsp;</TD>
    <TD align=3Dright><TT>1052.4403&nbsp;&nbsp;</TT></TD>
    <TD align=3Dright><TT>1051.4330&nbsp;&nbsp;</TT></TD>
    <TD align=3Dright><TT>1051.4934&nbsp;&nbsp;</TT></TD>
    <TD noWrap align=3Dright><TT>-57.44&nbsp;</TT></TD>
    <TD align=3Dright><TT>49&nbsp;</TT></TD>
    <TD noWrap align=3Dright><TT>-&nbsp;</TT></TD>
    <TD align=3Dright><TT>57&nbsp;</TT></TD>
    <TD align=3Dright><TT>0&nbsp;&nbsp;</TT></TD>
    <TD noWrap align=3Dright><TT>---&nbsp;&nbsp;</TT></TD>
    <TD noWrap><TT>&nbsp;K.EIAFDQSSR.A</TT></TD></TR>
  <TR>
    <TD align=3Dright>&nbsp;</TD>
    <TD align=3Dright><TT>1052.4403&nbsp;&nbsp;</TT></TD>
    <TD align=3Dright><TT>1051.4330&nbsp;&nbsp;</TT></TD>
    <TD align=3Dright><TT>1051.4934&nbsp;&nbsp;</TT></TD>
    <TD noWrap align=3Dright><TT>-57.44&nbsp;</TT></TD>
    <TD align=3Dright><TT>49&nbsp;</TT></TD>
    <TD noWrap align=3Dright><TT>-&nbsp;</TT></TD>
    <TD align=3Dright><TT>57&nbsp;</TT></TD>
    <TD align=3Dright><TT>0&nbsp;&nbsp;</TT></TD>
    <TD noWrap align=3Dright><TT>48&nbsp;&nbsp;</TT></TD>
    <TD noWrap><TT>&nbsp;K.EIAFDQSSR.A</TT></TD></TR>
  <TR>
    <TD align=3Dright>&nbsp;</TD>
    <TD align=3Dright><TT>1090.5281&nbsp;&nbsp;</TT></TD>
    <TD align=3Dright><TT>1089.5208&nbsp;&nbsp;</TT></TD>
    <TD align=3Dright><TT>1089.5818&nbsp;&nbsp;</TT></TD>
    <TD noWrap align=3Dright><TT>-55.99&nbsp;</TT></TD>
    <TD align=3Dright><TT>254&nbsp;</TT></TD>
    <TD noWrap align=3Dright><TT>-&nbsp;</TT></TD>
    <TD align=3Dright><TT>262&nbsp;</TT></TD>
    <TD align=3Dright><TT>0&nbsp;&nbsp;</TT></TD>
    <TD noWrap align=3Dright><TT>---&nbsp;&nbsp;</TT></TD>
    <TD noWrap><TT>&nbsp;K.LLVEFENAR.V</TT></TD></TR>
  <TR>
    <TD align=3Dright>&nbsp;</TD>
    <TD align=3Dright><TT>1090.5281&nbsp;&nbsp;</TT></TD>
    <TD align=3Dright><TT>1089.5208&nbsp;&nbsp;</TT></TD>
    <TD align=3Dright><TT>1089.5818&nbsp;&nbsp;</TT></TD>
    <TD noWrap align=3Dright><TT>-55.99&nbsp;</TT></TD>
    <TD align=3Dright><TT>254&nbsp;</TT></TD>
    <TD noWrap align=3Dright><TT>-&nbsp;</TT></TD>
    <TD align=3Dright><TT>262&nbsp;</TT></TD>
    <TD align=3Dright><TT>0&nbsp;&nbsp;</TT></TD>
    <TD noWrap align=3Dright><TT>49&nbsp;&nbsp;</TT></TD>
    <TD noWrap><TT>&nbsp;K.LLVEFENAR.V</TT></TD></TR>
  <TR>
    <TD align=3Dright>&nbsp;</TD>
    <TD align=3Dright><TT>1182.6183&nbsp;&nbsp;</TT></TD>
    <TD align=3Dright><TT>1181.6110&nbsp;&nbsp;</TT></TD>
    <TD align=3Dright><TT>1181.6768&nbsp;&nbsp;</TT></TD>
    <TD noWrap align=3Dright><TT>-55.68&nbsp;</TT></TD>
    <TD align=3Dright><TT>67&nbsp;</TT></TD>
    <TD noWrap align=3Dright><TT>-&nbsp;</TT></TD>
    <TD align=3Dright><TT>78&nbsp;</TT></TD>
    <TD align=3Dright><TT>0&nbsp;&nbsp;</TT></TD>
    <TD noWrap align=3Dright><TT>---&nbsp;&nbsp;</TT></TD>
    <TD noWrap><TT>&nbsp;K.LADAVGLTLGPR.G</TT></TD></TR>
  <TR>
    <TD align=3Dright>&nbsp;</TD>
    <TD align=3Dright><TT>1182.6183&nbsp;&nbsp;</TT></TD>
    <TD align=3Dright><TT>1181.6110&nbsp;&nbsp;</TT></TD>
    <TD align=3Dright><TT>1181.6768&nbsp;&nbsp;</TT></TD>
    <TD noWrap align=3Dright><TT>-55.68&nbsp;</TT></TD>
    <TD align=3Dright><TT>67&nbsp;</TT></TD>
    <TD noWrap align=3Dright><TT>-&nbsp;</TT></TD>
    <TD align=3Dright><TT>78&nbsp;</TT></TD>
    <TD align=3Dright><TT>0&nbsp;&nbsp;</TT></TD>
    <TD noWrap align=3Dright><TT>67&nbsp;&nbsp;</TT></TD>
    <TD noWrap><TT>&nbsp;K.LADAVGLTLGPR.G</TT></TD></TR>
  <TR>
    <TD align=3Dright>&nbsp;</TD>
    <TD align=3Dright><TT>1479.6462&nbsp;&nbsp;</TT></TD>
    <TD align=3Dright><TT>1478.6389&nbsp;&nbsp;</TT></TD>
    <TD align=3Dright><TT>1478.7405&nbsp;&nbsp;</TT></TD>
    <TD noWrap align=3Dright><TT>-68.72&nbsp;</TT></TD>
    <TD align=3Dright><TT>241&nbsp;</TT></TD>
    <TD noWrap align=3Dright><TT>-&nbsp;</TT></TD>
    <TD align=3Dright><TT>253&nbsp;</TT></TD>
    <TD align=3Dright><TT>0&nbsp;&nbsp;</TT></TD>
    <TD noWrap align=3Dright><TT>---&nbsp;&nbsp;</TT></TD>
    <TD noWrap><TT>&nbsp;R.GYISPQFVTNPEK.L</TT></TD></TR>
  <TR>
    <TD align=3Dright>&nbsp;</TD>
    <TD align=3Dright><TT>1479.6462&nbsp;&nbsp;</TT></TD>
    <TD align=3Dright><TT>1478.6389&nbsp;&nbsp;</TT></TD>
    <TD align=3Dright><TT>1478.7405&nbsp;&nbsp;</TT></TD>
    <TD noWrap align=3Dright><TT>-68.72&nbsp;</TT></TD>
    <TD align=3Dright><TT>241&nbsp;</TT></TD>
    <TD noWrap align=3Dright><TT>-&nbsp;</TT></TD>
    <TD align=3Dright><TT>253&nbsp;</TT></TD>
    <TD align=3Dright><TT>0&nbsp;&nbsp;</TT></TD>
    <TD noWrap align=3Dright><TT>17&nbsp;&nbsp;</TT></TD>
    <TD noWrap><TT>&nbsp;R.GYISPQFVTNPEK.L</TT></TD></TR>
  <TR>
    <TD align=3Dright>&nbsp;</TD>
    <TD align=3Dright><TT>1754.8247&nbsp;&nbsp;</TT></TD>
    <TD align=3Dright><TT>1753.8174&nbsp;&nbsp;</TT></TD>
    <TD align=3Dright><TT>1753.9032&nbsp;&nbsp;</TT></TD>
    <TD noWrap align=3Dright><TT>-48.91&nbsp;</TT></TD>
    <TD align=3Dright><TT>102&nbsp;</TT></TD>
    <TD noWrap align=3Dright><TT>-&nbsp;</TT></TD>
    <TD align=3Dright><TT>118&nbsp;</TT></TD>
    <TD align=3Dright><TT>0&nbsp;&nbsp;</TT></TD>
    <TD noWrap align=3Dright><TT>---&nbsp;&nbsp;</TT></TD>
    <TD noWrap><TT>&nbsp;R.AIELPDAMENAGAALIR.E</TT></TD></TR>
  <TR>
    <TD align=3Dright>&nbsp;</TD>
    <TD align=3Dright><TT>1754.8247&nbsp;&nbsp;</TT></TD>
    <TD align=3Dright><TT>1753.8174&nbsp;&nbsp;</TT></TD>
    <TD align=3Dright><TT>1753.9032&nbsp;&nbsp;</TT></TD>
    <TD noWrap align=3Dright><TT>-48.91&nbsp;</TT></TD>
    <TD align=3Dright><TT>102&nbsp;</TT></TD>
    <TD noWrap align=3Dright><TT>-&nbsp;</TT></TD>
    <TD align=3Dright><TT>118&nbsp;</TT></TD>
    <TD align=3Dright><TT>0&nbsp;&nbsp;</TT></TD>
    <TD noWrap align=3Dright><TT>64&nbsp;&nbsp;</TT></TD>
    <TD noWrap><TT>&nbsp;R.AIELPDAMENAGAALIR.E</TT></TD></TR>
  <TR>
    <TD align=3Dright>&nbsp;</TD>
    <TD align=3Dright><TT>1770.7875&nbsp;&nbsp;</TT></TD>
    <TD align=3Dright><TT>1769.7802&nbsp;&nbsp;</TT></TD>
    <TD align=3Dright><TT>1769.8981&nbsp;&nbsp;</TT></TD>
    <TD noWrap align=3Dright><TT>-66.62&nbsp;</TT></TD>
    <TD align=3Dright><TT>102&nbsp;</TT></TD>
    <TD noWrap align=3Dright><TT>-&nbsp;</TT></TD>
    <TD align=3Dright><TT>118&nbsp;</TT></TD>
    <TD align=3Dright><TT>0&nbsp;&nbsp;</TT></TD>
    <TD noWrap align=3Dright><TT>---&nbsp;&nbsp;</TT></TD>
    <TD noWrap><TT>&nbsp;R.AIELPDAMENAGAALIR.E + Oxidation=20
  (M)</TT></TD></TR></TBODY></TABLE>
<TABLE border=3D0 cellSpacing=3D0>
  <TBODY>
  <TR>
    <TD><TT>&nbsp;&nbsp;&nbsp;&nbsp;&nbsp;&nbsp;</TT></TD>
    <TD><TT><B>No match to: </B>790.3414, 823.0577, 825.0474, 841.0164,=20
      842.4644, 870.4950, 994.0665, 994.0665, 1036.0696, 1036.0696, =
1045.5111,=20
      1088.4242, 1225.0569, 1225.0569, 1368.5645, 1368.5645, 1530.6738,=20
      1530.6738, 2210.9893</TT></TD></TR></TBODY></TABLE><BR>
<TABLE border=3D0 cellSpacing=3D0>
  <TBODY>
  <TR>
    <TD><TT><B><A name=3DHit10>10.</A>&nbsp;&nbsp;&nbsp;</B></TT></TD>
    <TD noWrap><TT><A=20
      =
href=3D"http://zxw-pc/mascot/cgi/protein_view.pl?file=3D../data/20121225/=
F002396.dat&amp;hit=3D10"=20
      =
target=3D_blank>gi|1351030</A>&nbsp;&nbsp;&nbsp;&nbsp;<B>Mass:</B>&nbsp;5=
7657&nbsp;&nbsp;&nbsp;&nbsp;<B>Score:</B>&nbsp;221&nbsp;&nbsp;&nbsp;&nbsp=
;<B>Expect:</B>&nbsp;1.5e-016&nbsp;&nbsp;<B>Matches:</B>&nbsp;9</TT></TD>=
</TR>
  <TR>
    <TD>&nbsp;</TD>
    <TD noWrap><TT>RecName: Full=3DRuBisCO large subunit-binding protein =
subunit=20
      alpha, chloroplastic; AltName: Full=3D60 kDa chaperonin subunit =
alpha;=20
      AltName: Full=3DCPN-60 alpha; Flags: =
Precursor</TT></TD></TR></TBODY></TABLE>
<TABLE border=3D0 cellSpacing=3D0 cellPadding=3D0>
  <TBODY>
  <TR>
    <TD><TT>&nbsp;&nbsp;&nbsp;&nbsp;&nbsp;&nbsp;</TT></TD>
    <TD align=3Dright><TT><B>Observed&nbsp;&nbsp;</B></TT></TD>
    <TD noWrap align=3Dright><TT><B>Mr(expt)&nbsp;&nbsp;</B></TT></TD>
    <TD noWrap align=3Dright><TT><B>Mr(calc)&nbsp;&nbsp;</B></TT></TD>
    <TD align=3Dright><TT><B>&nbsp;ppm&nbsp;&nbsp;</B></TT></TD>
    <TD align=3Dright><TT><B>Start&nbsp;</B></TT></TD>
    <TD align=3Dright><TT><B>&nbsp;</B></TT></TD>
    <TD align=3Dright><TT><B>End&nbsp;</B></TT></TD>
    <TD align=3Dright><TT><B>Miss&nbsp;</B></TT></TD>
    <TD align=3Dright><TT><B>Ions&nbsp;</B></TT></TD>
    <TD><TT><B>&nbsp;Peptide</B></TT></TD></TR>
  <TR>
    <TD align=3Dright>&nbsp;</TD>
    <TD align=3Dright><TT>1090.5281&nbsp;&nbsp;</TT></TD>
    <TD align=3Dright><TT>1089.5208&nbsp;&nbsp;</TT></TD>
    <TD align=3Dright><TT>1089.5818&nbsp;&nbsp;</TT></TD>
    <TD noWrap align=3Dright><TT>-55.99&nbsp;</TT></TD>
    <TD align=3Dright><TT>215&nbsp;</TT></TD>
    <TD noWrap align=3Dright><TT>-&nbsp;</TT></TD>
    <TD align=3Dright><TT>223&nbsp;</TT></TD>
    <TD align=3Dright><TT>0&nbsp;&nbsp;</TT></TD>
    <TD noWrap align=3Dright><TT>---&nbsp;&nbsp;</TT></TD>
    <TD noWrap><TT>&nbsp;K.LLVEFENAR.V</TT></TD></TR>
  <TR>
    <TD align=3Dright>&nbsp;</TD>
    <TD align=3Dright><TT>1090.5281&nbsp;&nbsp;</TT></TD>
    <TD align=3Dright><TT>1089.5208&nbsp;&nbsp;</TT></TD>
    <TD align=3Dright><TT>1089.5818&nbsp;&nbsp;</TT></TD>
    <TD noWrap align=3Dright><TT>-55.99&nbsp;</TT></TD>
    <TD align=3Dright><TT>215&nbsp;</TT></TD>
    <TD noWrap align=3Dright><TT>-&nbsp;</TT></TD>
    <TD align=3Dright><TT>223&nbsp;</TT></TD>
    <TD align=3Dright><TT>0&nbsp;&nbsp;</TT></TD>
    <TD noWrap align=3Dright><TT>49&nbsp;&nbsp;</TT></TD>
    <TD noWrap><TT>&nbsp;K.LLVEFENAR.V</TT></TD></TR>
  <TR>
    <TD align=3Dright>&nbsp;</TD>
    <TD align=3Dright><TT>1182.6183&nbsp;&nbsp;</TT></TD>
    <TD align=3Dright><TT>1181.6110&nbsp;&nbsp;</TT></TD>
    <TD align=3Dright><TT>1181.6768&nbsp;&nbsp;</TT></TD>
    <TD noWrap align=3Dright><TT>-55.68&nbsp;</TT></TD>
    <TD align=3Dright><TT>28&nbsp;</TT></TD>
    <TD noWrap align=3Dright><TT>-&nbsp;</TT></TD>
    <TD align=3Dright><TT>39&nbsp;</TT></TD>
    <TD align=3Dright><TT>0&nbsp;&nbsp;</TT></TD>
    <TD noWrap align=3Dright><TT>---&nbsp;&nbsp;</TT></TD>
    <TD noWrap><TT>&nbsp;K.LADAVGLTLGPR.G</TT></TD></TR>
  <TR>
    <TD align=3Dright>&nbsp;</TD>
    <TD align=3Dright><TT>1182.6183&nbsp;&nbsp;</TT></TD>
    <TD align=3Dright><TT>1181.6110&nbsp;&nbsp;</TT></TD>
    <TD align=3Dright><TT>1181.6768&nbsp;&nbsp;</TT></TD>
    <TD noWrap align=3Dright><TT>-55.68&nbsp;</TT></TD>
    <TD align=3Dright><TT>28&nbsp;</TT></TD>
    <TD noWrap align=3Dright><TT>-&nbsp;</TT></TD>
    <TD align=3Dright><TT>39&nbsp;</TT></TD>
    <TD align=3Dright><TT>0&nbsp;&nbsp;</TT></TD>
    <TD noWrap align=3Dright><TT>67&nbsp;&nbsp;</TT></TD>
    <TD noWrap><TT>&nbsp;K.LADAVGLTLGPR.G</TT></TD></TR>
  <TR>
    <TD align=3Dright>&nbsp;</TD>
    <TD align=3Dright><TT>1479.6462&nbsp;&nbsp;</TT></TD>
    <TD align=3Dright><TT>1478.6389&nbsp;&nbsp;</TT></TD>
    <TD align=3Dright><TT>1478.7405&nbsp;&nbsp;</TT></TD>
    <TD noWrap align=3Dright><TT>-68.72&nbsp;</TT></TD>
    <TD align=3Dright><TT>202&nbsp;</TT></TD>
    <TD noWrap align=3Dright><TT>-&nbsp;</TT></TD>
    <TD align=3Dright><TT>214&nbsp;</TT></TD>
    <TD align=3Dright><TT>0&nbsp;&nbsp;</TT></TD>
    <TD noWrap align=3Dright><TT>---&nbsp;&nbsp;</TT></TD>
    <TD noWrap><TT>&nbsp;R.GYISPQFVTNPEK.L</TT></TD></TR>
  <TR>
    <TD align=3Dright>&nbsp;</TD>
    <TD align=3Dright><TT>1479.6462&nbsp;&nbsp;</TT></TD>
    <TD align=3Dright><TT>1478.6389&nbsp;&nbsp;</TT></TD>
    <TD align=3Dright><TT>1478.7405&nbsp;&nbsp;</TT></TD>
    <TD noWrap align=3Dright><TT>-68.72&nbsp;</TT></TD>
    <TD align=3Dright><TT>202&nbsp;</TT></TD>
    <TD noWrap align=3Dright><TT>-&nbsp;</TT></TD>
    <TD align=3Dright><TT>214&nbsp;</TT></TD>
    <TD align=3Dright><TT>0&nbsp;&nbsp;</TT></TD>
    <TD noWrap align=3Dright><TT>17&nbsp;&nbsp;</TT></TD>
    <TD noWrap><TT>&nbsp;R.GYISPQFVTNPEK.L</TT></TD></TR>
  <TR>
    <TD align=3Dright>&nbsp;</TD>
    <TD align=3Dright><TT>1754.8247&nbsp;&nbsp;</TT></TD>
    <TD align=3Dright><TT>1753.8174&nbsp;&nbsp;</TT></TD>
    <TD align=3Dright><TT>1753.9032&nbsp;&nbsp;</TT></TD>
    <TD noWrap align=3Dright><TT>-48.91&nbsp;</TT></TD>
    <TD align=3Dright><TT>63&nbsp;</TT></TD>
    <TD noWrap align=3Dright><TT>-&nbsp;</TT></TD>
    <TD align=3Dright><TT>79&nbsp;</TT></TD>
    <TD align=3Dright><TT>0&nbsp;&nbsp;</TT></TD>
    <TD noWrap align=3Dright><TT>---&nbsp;&nbsp;</TT></TD>
    <TD noWrap><TT>&nbsp;R.AIELPDAMENAGAALIR.E</TT></TD></TR>
  <TR>
    <TD align=3Dright>&nbsp;</TD>
    <TD align=3Dright><TT>1754.8247&nbsp;&nbsp;</TT></TD>
    <TD align=3Dright><TT>1753.8174&nbsp;&nbsp;</TT></TD>
    <TD align=3Dright><TT>1753.9032&nbsp;&nbsp;</TT></TD>
    <TD noWrap align=3Dright><TT>-48.91&nbsp;</TT></TD>
    <TD align=3Dright><TT>63&nbsp;</TT></TD>
    <TD noWrap align=3Dright><TT>-&nbsp;</TT></TD>
    <TD align=3Dright><TT>79&nbsp;</TT></TD>
    <TD align=3Dright><TT>0&nbsp;&nbsp;</TT></TD>
    <TD noWrap align=3Dright><TT>64&nbsp;&nbsp;</TT></TD>
    <TD noWrap><TT>&nbsp;R.AIELPDAMENAGAALIR.E</TT></TD></TR>
  <TR>
    <TD align=3Dright>&nbsp;</TD>
    <TD align=3Dright><TT>1770.7875&nbsp;&nbsp;</TT></TD>
    <TD align=3Dright><TT>1769.7802&nbsp;&nbsp;</TT></TD>
    <TD align=3Dright><TT>1769.8981&nbsp;&nbsp;</TT></TD>
    <TD noWrap align=3Dright><TT>-66.62&nbsp;</TT></TD>
    <TD align=3Dright><TT>63&nbsp;</TT></TD>
    <TD noWrap align=3Dright><TT>-&nbsp;</TT></TD>
    <TD align=3Dright><TT>79&nbsp;</TT></TD>
    <TD align=3Dright><TT>0&nbsp;&nbsp;</TT></TD>
    <TD noWrap align=3Dright><TT>---&nbsp;&nbsp;</TT></TD>
    <TD noWrap><TT>&nbsp;R.AIELPDAMENAGAALIR.E + Oxidation=20
  (M)</TT></TD></TR></TBODY></TABLE>
<TABLE border=3D0 cellSpacing=3D0>
  <TBODY>
  <TR>
    <TD><TT>&nbsp;&nbsp;&nbsp;&nbsp;&nbsp;&nbsp;</TT></TD>
    <TD><TT><B>No match to: </B>790.3414, 823.0577, 825.0474, 841.0164,=20
      842.4644, 856.4737, 870.4950, 994.0665, 994.0665, 1036.0696, =
1036.0696,=20
      1045.5111, 1052.4403, 1052.4403, 1088.4242, 1225.0569, 1225.0569,=20
      1368.5645, 1368.5645, 1530.6738, 1530.6738,=20
2210.9893</TT></TD></TR></TBODY></TABLE><BR>
<TABLE border=3D0 cellSpacing=3D0>
  <TBODY>
  <TR>
    <TD><TT><B><A name=3DHit11>11.</A>&nbsp;&nbsp;&nbsp;</B></TT></TD>
    <TD noWrap><TT><A=20
      =
href=3D"http://zxw-pc/mascot/cgi/protein_view.pl?file=3D../data/20121225/=
F002396.dat&amp;hit=3D11"=20
      =
target=3D_blank>gi|289365</A>&nbsp;&nbsp;&nbsp;&nbsp;<B>Mass:</B>&nbsp;57=
657&nbsp;&nbsp;&nbsp;&nbsp;<B>Score:</B>&nbsp;221&nbsp;&nbsp;&nbsp;&nbsp;=
<B>Expect:</B>&nbsp;1.5e-016&nbsp;&nbsp;<B>Matches:</B>&nbsp;9</TT></TD><=
/TR>
  <TR>
    <TD>&nbsp;</TD>
    <TD noWrap><TT>60-kDa chaperonin-60 alpha-polypeptide precursor =
[Brassica=20
      napus]</TT></TD></TR></TBODY></TABLE>
<TABLE border=3D0 cellSpacing=3D0 cellPadding=3D0>
  <TBODY>
  <TR>
    <TD><TT>&nbsp;&nbsp;&nbsp;&nbsp;&nbsp;&nbsp;</TT></TD>
    <TD align=3Dright><TT><B>Observed&nbsp;&nbsp;</B></TT></TD>
    <TD noWrap align=3Dright><TT><B>Mr(expt)&nbsp;&nbsp;</B></TT></TD>
    <TD noWrap align=3Dright><TT><B>Mr(calc)&nbsp;&nbsp;</B></TT></TD>
    <TD align=3Dright><TT><B>&nbsp;ppm&nbsp;&nbsp;</B></TT></TD>
    <TD align=3Dright><TT><B>Start&nbsp;</B></TT></TD>
    <TD align=3Dright><TT><B>&nbsp;</B></TT></TD>
    <TD align=3Dright><TT><B>End&nbsp;</B></TT></TD>
    <TD align=3Dright><TT><B>Miss&nbsp;</B></TT></TD>
    <TD align=3Dright><TT><B>Ions&nbsp;</B></TT></TD>
    <TD><TT><B>&nbsp;Peptide</B></TT></TD></TR>
  <TR>
    <TD align=3Dright>&nbsp;</TD>
    <TD align=3Dright><TT>1090.5281&nbsp;&nbsp;</TT></TD>
    <TD align=3Dright><TT>1089.5208&nbsp;&nbsp;</TT></TD>
    <TD align=3Dright><TT>1089.5818&nbsp;&nbsp;</TT></TD>
    <TD noWrap align=3Dright><TT>-55.99&nbsp;</TT></TD>
    <TD align=3Dright><TT>215&nbsp;</TT></TD>
    <TD noWrap align=3Dright><TT>-&nbsp;</TT></TD>
    <TD align=3Dright><TT>223&nbsp;</TT></TD>
    <TD align=3Dright><TT>0&nbsp;&nbsp;</TT></TD>
    <TD noWrap align=3Dright><TT>---&nbsp;&nbsp;</TT></TD>
    <TD noWrap><TT>&nbsp;K.LLVEFENAR.V</TT></TD></TR>
  <TR>
    <TD align=3Dright>&nbsp;</TD>
    <TD align=3Dright><TT>1090.5281&nbsp;&nbsp;</TT></TD>
    <TD align=3Dright><TT>1089.5208&nbsp;&nbsp;</TT></TD>
    <TD align=3Dright><TT>1089.5818&nbsp;&nbsp;</TT></TD>
    <TD noWrap align=3Dright><TT>-55.99&nbsp;</TT></TD>
    <TD align=3Dright><TT>215&nbsp;</TT></TD>
    <TD noWrap align=3Dright><TT>-&nbsp;</TT></TD>
    <TD align=3Dright><TT>223&nbsp;</TT></TD>
    <TD align=3Dright><TT>0&nbsp;&nbsp;</TT></TD>
    <TD noWrap align=3Dright><TT>49&nbsp;&nbsp;</TT></TD>
    <TD noWrap><TT>&nbsp;K.LLVEFENAR.V</TT></TD></TR>
  <TR>
    <TD align=3Dright>&nbsp;</TD>
    <TD align=3Dright><TT>1182.6183&nbsp;&nbsp;</TT></TD>
    <TD align=3Dright><TT>1181.6110&nbsp;&nbsp;</TT></TD>
    <TD align=3Dright><TT>1181.6768&nbsp;&nbsp;</TT></TD>
    <TD noWrap align=3Dright><TT>-55.68&nbsp;</TT></TD>
    <TD align=3Dright><TT>28&nbsp;</TT></TD>
    <TD noWrap align=3Dright><TT>-&nbsp;</TT></TD>
    <TD align=3Dright><TT>39&nbsp;</TT></TD>
    <TD align=3Dright><TT>0&nbsp;&nbsp;</TT></TD>
    <TD noWrap align=3Dright><TT>---&nbsp;&nbsp;</TT></TD>
    <TD noWrap><TT>&nbsp;K.LADAVGLTLGPR.G</TT></TD></TR>
  <TR>
    <TD align=3Dright>&nbsp;</TD>
    <TD align=3Dright><TT>1182.6183&nbsp;&nbsp;</TT></TD>
    <TD align=3Dright><TT>1181.6110&nbsp;&nbsp;</TT></TD>
    <TD align=3Dright><TT>1181.6768&nbsp;&nbsp;</TT></TD>
    <TD noWrap align=3Dright><TT>-55.68&nbsp;</TT></TD>
    <TD align=3Dright><TT>28&nbsp;</TT></TD>
    <TD noWrap align=3Dright><TT>-&nbsp;</TT></TD>
    <TD align=3Dright><TT>39&nbsp;</TT></TD>
    <TD align=3Dright><TT>0&nbsp;&nbsp;</TT></TD>
    <TD noWrap align=3Dright><TT>67&nbsp;&nbsp;</TT></TD>
    <TD noWrap><TT>&nbsp;K.LADAVGLTLGPR.G</TT></TD></TR>
  <TR>
    <TD align=3Dright>&nbsp;</TD>
    <TD align=3Dright><TT>1479.6462&nbsp;&nbsp;</TT></TD>
    <TD align=3Dright><TT>1478.6389&nbsp;&nbsp;</TT></TD>
    <TD align=3Dright><TT>1478.7405&nbsp;&nbsp;</TT></TD>
    <TD noWrap align=3Dright><TT>-68.72&nbsp;</TT></TD>
    <TD align=3Dright><TT>202&nbsp;</TT></TD>
    <TD noWrap align=3Dright><TT>-&nbsp;</TT></TD>
    <TD align=3Dright><TT>214&nbsp;</TT></TD>
    <TD align=3Dright><TT>0&nbsp;&nbsp;</TT></TD>
    <TD noWrap align=3Dright><TT>---&nbsp;&nbsp;</TT></TD>
    <TD noWrap><TT>&nbsp;R.GYISPQFVTNPEK.L</TT></TD></TR>
  <TR>
    <TD align=3Dright>&nbsp;</TD>
    <TD align=3Dright><TT>1479.6462&nbsp;&nbsp;</TT></TD>
    <TD align=3Dright><TT>1478.6389&nbsp;&nbsp;</TT></TD>
    <TD align=3Dright><TT>1478.7405&nbsp;&nbsp;</TT></TD>
    <TD noWrap align=3Dright><TT>-68.72&nbsp;</TT></TD>
    <TD align=3Dright><TT>202&nbsp;</TT></TD>
    <TD noWrap align=3Dright><TT>-&nbsp;</TT></TD>
    <TD align=3Dright><TT>214&nbsp;</TT></TD>
    <TD align=3Dright><TT>0&nbsp;&nbsp;</TT></TD>
    <TD noWrap align=3Dright><TT>17&nbsp;&nbsp;</TT></TD>
    <TD noWrap><TT>&nbsp;R.GYISPQFVTNPEK.L</TT></TD></TR>
  <TR>
    <TD align=3Dright>&nbsp;</TD>
    <TD align=3Dright><TT>1754.8247&nbsp;&nbsp;</TT></TD>
    <TD align=3Dright><TT>1753.8174&nbsp;&nbsp;</TT></TD>
    <TD align=3Dright><TT>1753.9032&nbsp;&nbsp;</TT></TD>
    <TD noWrap align=3Dright><TT>-48.91&nbsp;</TT></TD>
    <TD align=3Dright><TT>63&nbsp;</TT></TD>
    <TD noWrap align=3Dright><TT>-&nbsp;</TT></TD>
    <TD align=3Dright><TT>79&nbsp;</TT></TD>
    <TD align=3Dright><TT>0&nbsp;&nbsp;</TT></TD>
    <TD noWrap align=3Dright><TT>---&nbsp;&nbsp;</TT></TD>
    <TD noWrap><TT>&nbsp;R.AIELPDAMENAGAALIR.E</TT></TD></TR>
  <TR>
    <TD align=3Dright>&nbsp;</TD>
    <TD align=3Dright><TT>1754.8247&nbsp;&nbsp;</TT></TD>
    <TD align=3Dright><TT>1753.8174&nbsp;&nbsp;</TT></TD>
    <TD align=3Dright><TT>1753.9032&nbsp;&nbsp;</TT></TD>
    <TD noWrap align=3Dright><TT>-48.91&nbsp;</TT></TD>
    <TD align=3Dright><TT>63&nbsp;</TT></TD>
    <TD noWrap align=3Dright><TT>-&nbsp;</TT></TD>
    <TD align=3Dright><TT>79&nbsp;</TT></TD>
    <TD align=3Dright><TT>0&nbsp;&nbsp;</TT></TD>
    <TD noWrap align=3Dright><TT>64&nbsp;&nbsp;</TT></TD>
    <TD noWrap><TT>&nbsp;R.AIELPDAMENAGAALIR.E</TT></TD></TR>
  <TR>
    <TD align=3Dright>&nbsp;</TD>
    <TD align=3Dright><TT>1770.7875&nbsp;&nbsp;</TT></TD>
    <TD align=3Dright><TT>1769.7802&nbsp;&nbsp;</TT></TD>
    <TD align=3Dright><TT>1769.8981&nbsp;&nbsp;</TT></TD>
    <TD noWrap align=3Dright><TT>-66.62&nbsp;</TT></TD>
    <TD align=3Dright><TT>63&nbsp;</TT></TD>
    <TD noWrap align=3Dright><TT>-&nbsp;</TT></TD>
    <TD align=3Dright><TT>79&nbsp;</TT></TD>
    <TD align=3Dright><TT>0&nbsp;&nbsp;</TT></TD>
    <TD noWrap align=3Dright><TT>---&nbsp;&nbsp;</TT></TD>
    <TD noWrap><TT>&nbsp;R.AIELPDAMENAGAALIR.E + Oxidation=20
  (M)</TT></TD></TR></TBODY></TABLE>
<TABLE border=3D0 cellSpacing=3D0>
  <TBODY>
  <TR>
    <TD><TT>&nbsp;&nbsp;&nbsp;&nbsp;&nbsp;&nbsp;</TT></TD>
    <TD><TT><B>No match to: </B>790.3414, 823.0577, 825.0474, 841.0164,=20
      842.4644, 856.4737, 870.4950, 994.0665, 994.0665, 1036.0696, =
1036.0696,=20
      1045.5111, 1052.4403, 1052.4403, 1088.4242, 1225.0569, 1225.0569,=20
      1368.5645, 1368.5645, 1530.6738, 1530.6738,=20
2210.9893</TT></TD></TR></TBODY></TABLE><BR>
<TABLE border=3D0 cellSpacing=3D0>
  <TBODY>
  <TR>
    <TD><TT><B><A name=3DHit12>12.</A>&nbsp;&nbsp;&nbsp;</B></TT></TD>
    <TD noWrap><TT><A=20
      =
href=3D"http://zxw-pc/mascot/cgi/protein_view.pl?file=3D../data/20121225/=
F002396.dat&amp;hit=3D12"=20
      =
target=3D_blank>gi|257719998</A>&nbsp;&nbsp;&nbsp;&nbsp;<B>Mass:</B>&nbsp=
;61858&nbsp;&nbsp;&nbsp;&nbsp;<B>Score:</B>&nbsp;220&nbsp;&nbsp;&nbsp;&nb=
sp;<B>Expect:</B>&nbsp;1.9e-016&nbsp;&nbsp;<B>Matches:</B>&nbsp;9</TT></T=
D></TR>
  <TR>
    <TD>&nbsp;</TD>
    <TD noWrap><TT>unnamed protein product [Brassica=20
napus]</TT></TD></TR></TBODY></TABLE>
<TABLE border=3D0 cellSpacing=3D0 cellPadding=3D0>
  <TBODY>
  <TR>
    <TD><TT>&nbsp;&nbsp;&nbsp;&nbsp;&nbsp;&nbsp;</TT></TD>
    <TD align=3Dright><TT><B>Observed&nbsp;&nbsp;</B></TT></TD>
    <TD noWrap align=3Dright><TT><B>Mr(expt)&nbsp;&nbsp;</B></TT></TD>
    <TD noWrap align=3Dright><TT><B>Mr(calc)&nbsp;&nbsp;</B></TT></TD>
    <TD align=3Dright><TT><B>&nbsp;ppm&nbsp;&nbsp;</B></TT></TD>
    <TD align=3Dright><TT><B>Start&nbsp;</B></TT></TD>
    <TD align=3Dright><TT><B>&nbsp;</B></TT></TD>
    <TD align=3Dright><TT><B>End&nbsp;</B></TT></TD>
    <TD align=3Dright><TT><B>Miss&nbsp;</B></TT></TD>
    <TD align=3Dright><TT><B>Ions&nbsp;</B></TT></TD>
    <TD><TT><B>&nbsp;Peptide</B></TT></TD></TR>
  <TR>
    <TD align=3Dright>&nbsp;</TD>
    <TD align=3Dright><TT>1090.5281&nbsp;&nbsp;</TT></TD>
    <TD align=3Dright><TT>1089.5208&nbsp;&nbsp;</TT></TD>
    <TD align=3Dright><TT>1089.5818&nbsp;&nbsp;</TT></TD>
    <TD noWrap align=3Dright><TT>-55.99&nbsp;</TT></TD>
    <TD align=3Dright><TT>255&nbsp;</TT></TD>
    <TD noWrap align=3Dright><TT>-&nbsp;</TT></TD>
    <TD align=3Dright><TT>263&nbsp;</TT></TD>
    <TD align=3Dright><TT>0&nbsp;&nbsp;</TT></TD>
    <TD noWrap align=3Dright><TT>---&nbsp;&nbsp;</TT></TD>
    <TD noWrap><TT>&nbsp;K.LLVEFENAR.V</TT></TD></TR>
  <TR>
    <TD align=3Dright>&nbsp;</TD>
    <TD align=3Dright><TT>1090.5281&nbsp;&nbsp;</TT></TD>
    <TD align=3Dright><TT>1089.5208&nbsp;&nbsp;</TT></TD>
    <TD align=3Dright><TT>1089.5818&nbsp;&nbsp;</TT></TD>
    <TD noWrap align=3Dright><TT>-55.99&nbsp;</TT></TD>
    <TD align=3Dright><TT>255&nbsp;</TT></TD>
    <TD noWrap align=3Dright><TT>-&nbsp;</TT></TD>
    <TD align=3Dright><TT>263&nbsp;</TT></TD>
    <TD align=3Dright><TT>0&nbsp;&nbsp;</TT></TD>
    <TD noWrap align=3Dright><TT>49&nbsp;&nbsp;</TT></TD>
    <TD noWrap><TT>&nbsp;K.LLVEFENAR.V</TT></TD></TR>
  <TR>
    <TD align=3Dright>&nbsp;</TD>
    <TD align=3Dright><TT>1182.6183&nbsp;&nbsp;</TT></TD>
    <TD align=3Dright><TT>1181.6110&nbsp;&nbsp;</TT></TD>
    <TD align=3Dright><TT>1181.6768&nbsp;&nbsp;</TT></TD>
    <TD noWrap align=3Dright><TT>-55.68&nbsp;</TT></TD>
    <TD align=3Dright><TT>68&nbsp;</TT></TD>
    <TD noWrap align=3Dright><TT>-&nbsp;</TT></TD>
    <TD align=3Dright><TT>79&nbsp;</TT></TD>
    <TD align=3Dright><TT>0&nbsp;&nbsp;</TT></TD>
    <TD noWrap align=3Dright><TT>---&nbsp;&nbsp;</TT></TD>
    <TD noWrap><TT>&nbsp;K.LADAVGLTLGPR.G</TT></TD></TR>
  <TR>
    <TD align=3Dright>&nbsp;</TD>
    <TD align=3Dright><TT>1182.6183&nbsp;&nbsp;</TT></TD>
    <TD align=3Dright><TT>1181.6110&nbsp;&nbsp;</TT></TD>
    <TD align=3Dright><TT>1181.6768&nbsp;&nbsp;</TT></TD>
    <TD noWrap align=3Dright><TT>-55.68&nbsp;</TT></TD>
    <TD align=3Dright><TT>68&nbsp;</TT></TD>
    <TD noWrap align=3Dright><TT>-&nbsp;</TT></TD>
    <TD align=3Dright><TT>79&nbsp;</TT></TD>
    <TD align=3Dright><TT>0&nbsp;&nbsp;</TT></TD>
    <TD noWrap align=3Dright><TT>67&nbsp;&nbsp;</TT></TD>
    <TD noWrap><TT>&nbsp;K.LADAVGLTLGPR.G</TT></TD></TR>
  <TR>
    <TD align=3Dright>&nbsp;</TD>
    <TD align=3Dright><TT>1479.6462&nbsp;&nbsp;</TT></TD>
    <TD align=3Dright><TT>1478.6389&nbsp;&nbsp;</TT></TD>
    <TD align=3Dright><TT>1478.7405&nbsp;&nbsp;</TT></TD>
    <TD noWrap align=3Dright><TT>-68.72&nbsp;</TT></TD>
    <TD align=3Dright><TT>242&nbsp;</TT></TD>
    <TD noWrap align=3Dright><TT>-&nbsp;</TT></TD>
    <TD align=3Dright><TT>254&nbsp;</TT></TD>
    <TD align=3Dright><TT>0&nbsp;&nbsp;</TT></TD>
    <TD noWrap align=3Dright><TT>---&nbsp;&nbsp;</TT></TD>
    <TD noWrap><TT>&nbsp;R.GYISPQFVTNPEK.L</TT></TD></TR>
  <TR>
    <TD align=3Dright>&nbsp;</TD>
    <TD align=3Dright><TT>1479.6462&nbsp;&nbsp;</TT></TD>
    <TD align=3Dright><TT>1478.6389&nbsp;&nbsp;</TT></TD>
    <TD align=3Dright><TT>1478.7405&nbsp;&nbsp;</TT></TD>
    <TD noWrap align=3Dright><TT>-68.72&nbsp;</TT></TD>
    <TD align=3Dright><TT>242&nbsp;</TT></TD>
    <TD noWrap align=3Dright><TT>-&nbsp;</TT></TD>
    <TD align=3Dright><TT>254&nbsp;</TT></TD>
    <TD align=3Dright><TT>0&nbsp;&nbsp;</TT></TD>
    <TD noWrap align=3Dright><TT>17&nbsp;&nbsp;</TT></TD>
    <TD noWrap><TT>&nbsp;R.GYISPQFVTNPEK.L</TT></TD></TR>
  <TR>
    <TD align=3Dright>&nbsp;</TD>
    <TD align=3Dright><TT>1754.8247&nbsp;&nbsp;</TT></TD>
    <TD align=3Dright><TT>1753.8174&nbsp;&nbsp;</TT></TD>
    <TD align=3Dright><TT>1753.9032&nbsp;&nbsp;</TT></TD>
    <TD noWrap align=3Dright><TT>-48.91&nbsp;</TT></TD>
    <TD align=3Dright><TT>103&nbsp;</TT></TD>
    <TD noWrap align=3Dright><TT>-&nbsp;</TT></TD>
    <TD align=3Dright><TT>119&nbsp;</TT></TD>
    <TD align=3Dright><TT>0&nbsp;&nbsp;</TT></TD>
    <TD noWrap align=3Dright><TT>---&nbsp;&nbsp;</TT></TD>
    <TD noWrap><TT>&nbsp;R.AIELPDAMENAGAALIR.E</TT></TD></TR>
  <TR>
    <TD align=3Dright>&nbsp;</TD>
    <TD align=3Dright><TT>1754.8247&nbsp;&nbsp;</TT></TD>
    <TD align=3Dright><TT>1753.8174&nbsp;&nbsp;</TT></TD>
    <TD align=3Dright><TT>1753.9032&nbsp;&nbsp;</TT></TD>
    <TD noWrap align=3Dright><TT>-48.91&nbsp;</TT></TD>
    <TD align=3Dright><TT>103&nbsp;</TT></TD>
    <TD noWrap align=3Dright><TT>-&nbsp;</TT></TD>
    <TD align=3Dright><TT>119&nbsp;</TT></TD>
    <TD align=3Dright><TT>0&nbsp;&nbsp;</TT></TD>
    <TD noWrap align=3Dright><TT>64&nbsp;&nbsp;</TT></TD>
    <TD noWrap><TT>&nbsp;R.AIELPDAMENAGAALIR.E</TT></TD></TR>
  <TR>
    <TD align=3Dright>&nbsp;</TD>
    <TD align=3Dright><TT>1770.7875&nbsp;&nbsp;</TT></TD>
    <TD align=3Dright><TT>1769.7802&nbsp;&nbsp;</TT></TD>
    <TD align=3Dright><TT>1769.8981&nbsp;&nbsp;</TT></TD>
    <TD noWrap align=3Dright><TT>-66.62&nbsp;</TT></TD>
    <TD align=3Dright><TT>103&nbsp;</TT></TD>
    <TD noWrap align=3Dright><TT>-&nbsp;</TT></TD>
    <TD align=3Dright><TT>119&nbsp;</TT></TD>
    <TD align=3Dright><TT>0&nbsp;&nbsp;</TT></TD>
    <TD noWrap align=3Dright><TT>---&nbsp;&nbsp;</TT></TD>
    <TD noWrap><TT>&nbsp;R.AIELPDAMENAGAALIR.E + Oxidation=20
  (M)</TT></TD></TR></TBODY></TABLE>
<TABLE border=3D0 cellSpacing=3D0>
  <TBODY>
  <TR>
    <TD><TT>&nbsp;&nbsp;&nbsp;&nbsp;&nbsp;&nbsp;</TT></TD>
    <TD><TT><B>No match to: </B>790.3414, 823.0577, 825.0474, 841.0164,=20
      842.4644, 856.4737, 870.4950, 994.0665, 994.0665, 1036.0696, =
1036.0696,=20
      1045.5111, 1052.4403, 1052.4403, 1088.4242, 1225.0569, 1225.0569,=20
      1368.5645, 1368.5645, 1530.6738, 1530.6738,=20
2210.9893</TT></TD></TR></TBODY></TABLE><BR>
<TABLE border=3D0 cellSpacing=3D0>
  <TBODY>
  <TR>
    <TD><TT><B><A name=3DHit13>13.</A>&nbsp;&nbsp;&nbsp;</B></TT></TD>
    <TD noWrap><TT><A=20
      =
href=3D"http://zxw-pc/mascot/cgi/protein_view.pl?file=3D../data/20121225/=
F002396.dat&amp;hit=3D13"=20
      =
target=3D_blank>gi|3790441</A>&nbsp;&nbsp;&nbsp;&nbsp;<B>Mass:</B>&nbsp;6=
1402&nbsp;&nbsp;&nbsp;&nbsp;<B>Score:</B>&nbsp;201&nbsp;&nbsp;&nbsp;&nbsp=
;<B>Expect:</B>&nbsp;1.5e-014&nbsp;&nbsp;<B>Matches:</B>&nbsp;9</TT></TD>=
</TR>
  <TR>
    <TD>&nbsp;</TD>
    <TD noWrap><TT>chaperonin 60 alpha subunit [Canavalia=20
  lineata]</TT></TD></TR></TBODY></TABLE>
<TABLE border=3D0 cellSpacing=3D0 cellPadding=3D0>
  <TBODY>
  <TR>
    <TD><TT>&nbsp;&nbsp;&nbsp;&nbsp;&nbsp;&nbsp;</TT></TD>
    <TD align=3Dright><TT><B>Observed&nbsp;&nbsp;</B></TT></TD>
    <TD noWrap align=3Dright><TT><B>Mr(expt)&nbsp;&nbsp;</B></TT></TD>
    <TD noWrap align=3Dright><TT><B>Mr(calc)&nbsp;&nbsp;</B></TT></TD>
    <TD align=3Dright><TT><B>&nbsp;ppm&nbsp;&nbsp;</B></TT></TD>
    <TD align=3Dright><TT><B>Start&nbsp;</B></TT></TD>
    <TD align=3Dright><TT><B>&nbsp;</B></TT></TD>
    <TD align=3Dright><TT><B>End&nbsp;</B></TT></TD>
    <TD align=3Dright><TT><B>Miss&nbsp;</B></TT></TD>
    <TD align=3Dright><TT><B>Ions&nbsp;</B></TT></TD>
    <TD><TT><B>&nbsp;Peptide</B></TT></TD></TR>
  <TR>
    <TD align=3Dright>&nbsp;</TD>
    <TD align=3Dright><TT>1052.4403&nbsp;&nbsp;</TT></TD>
    <TD align=3Dright><TT>1051.4330&nbsp;&nbsp;</TT></TD>
    <TD align=3Dright><TT>1051.4934&nbsp;&nbsp;</TT></TD>
    <TD noWrap align=3Dright><TT>-57.44&nbsp;</TT></TD>
    <TD align=3Dright><TT>48&nbsp;</TT></TD>
    <TD noWrap align=3Dright><TT>-&nbsp;</TT></TD>
    <TD align=3Dright><TT>56&nbsp;</TT></TD>
    <TD align=3Dright><TT>0&nbsp;&nbsp;</TT></TD>
    <TD noWrap align=3Dright><TT>---&nbsp;&nbsp;</TT></TD>
    <TD noWrap><TT>&nbsp;K.EIAFDQSSR.A</TT></TD></TR>
  <TR>
    <TD align=3Dright>&nbsp;</TD>
    <TD align=3Dright><TT>1052.4403&nbsp;&nbsp;</TT></TD>
    <TD align=3Dright><TT>1051.4330&nbsp;&nbsp;</TT></TD>
    <TD align=3Dright><TT>1051.4934&nbsp;&nbsp;</TT></TD>
    <TD noWrap align=3Dright><TT>-57.44&nbsp;</TT></TD>
    <TD align=3Dright><TT>48&nbsp;</TT></TD>
    <TD noWrap align=3Dright><TT>-&nbsp;</TT></TD>
    <TD align=3Dright><TT>56&nbsp;</TT></TD>
    <TD align=3Dright><TT>0&nbsp;&nbsp;</TT></TD>
    <TD noWrap align=3Dright><TT>48&nbsp;&nbsp;</TT></TD>
    <TD noWrap><TT>&nbsp;K.EIAFDQSSR.A</TT></TD></TR>
  <TR>
    <TD align=3Dright>&nbsp;</TD>
    <TD align=3Dright><TT>1090.5281&nbsp;&nbsp;</TT></TD>
    <TD align=3Dright><TT>1089.5208&nbsp;&nbsp;</TT></TD>
    <TD align=3Dright><TT>1089.4938&nbsp;&nbsp;</TT></TD>
    <TD noWrap align=3Dright><TT>24.8&nbsp;</TT></TD>
    <TD align=3Dright><TT>470&nbsp;</TT></TD>
    <TD noWrap align=3Dright><TT>-&nbsp;</TT></TD>
    <TD align=3Dright><TT>478&nbsp;</TT></TD>
    <TD align=3Dright><TT>1&nbsp;&nbsp;</TT></TD>
    <TD noWrap align=3Dright><TT>---&nbsp;&nbsp;</TT></TD>
    <TD noWrap><TT>&nbsp;K.DKLEDADER.L</TT></TD></TR>
  <TR>
    <TD align=3Dright>&nbsp;</TD>
    <TD align=3Dright><TT>1090.5281&nbsp;&nbsp;</TT></TD>
    <TD align=3Dright><TT>1089.5208&nbsp;&nbsp;</TT></TD>
    <TD align=3Dright><TT>1089.4938&nbsp;&nbsp;</TT></TD>
    <TD noWrap align=3Dright><TT>24.8&nbsp;</TT></TD>
    <TD align=3Dright><TT>470&nbsp;</TT></TD>
    <TD noWrap align=3Dright><TT>-&nbsp;</TT></TD>
    <TD align=3Dright><TT>478&nbsp;</TT></TD>
    <TD align=3Dright><TT>1&nbsp;&nbsp;</TT></TD>
    <TD noWrap align=3Dright><TT>---&nbsp;&nbsp;</TT></TD>
    <TD noWrap><TT>&nbsp;K.DKLEDADER.L</TT></TD></TR>
  <TR>
    <TD align=3Dright>&nbsp;</TD>
    <TD align=3Dright><TT>1182.6183&nbsp;&nbsp;</TT></TD>
    <TD align=3Dright><TT>1181.6110&nbsp;&nbsp;</TT></TD>
    <TD align=3Dright><TT>1181.6768&nbsp;&nbsp;</TT></TD>
    <TD noWrap align=3Dright><TT>-55.68&nbsp;</TT></TD>
    <TD align=3Dright><TT>66&nbsp;</TT></TD>
    <TD noWrap align=3Dright><TT>-&nbsp;</TT></TD>
    <TD align=3Dright><TT>77&nbsp;</TT></TD>
    <TD align=3Dright><TT>0&nbsp;&nbsp;</TT></TD>
    <TD noWrap align=3Dright><TT>---&nbsp;&nbsp;</TT></TD>
    <TD noWrap><TT>&nbsp;K.LADAVGLTLGPR.G</TT></TD></TR>
  <TR>
    <TD align=3Dright>&nbsp;</TD>
    <TD align=3Dright><TT>1182.6183&nbsp;&nbsp;</TT></TD>
    <TD align=3Dright><TT>1181.6110&nbsp;&nbsp;</TT></TD>
    <TD align=3Dright><TT>1181.6768&nbsp;&nbsp;</TT></TD>
    <TD noWrap align=3Dright><TT>-55.68&nbsp;</TT></TD>
    <TD align=3Dright><TT>66&nbsp;</TT></TD>
    <TD noWrap align=3Dright><TT>-&nbsp;</TT></TD>
    <TD align=3Dright><TT>77&nbsp;</TT></TD>
    <TD align=3Dright><TT>0&nbsp;&nbsp;</TT></TD>
    <TD noWrap align=3Dright><TT>67&nbsp;&nbsp;</TT></TD>
    <TD noWrap><TT>&nbsp;K.LADAVGLTLGPR.G</TT></TD></TR>
  <TR>
    <TD align=3Dright>&nbsp;</TD>
    <TD align=3Dright><TT>1754.8247&nbsp;&nbsp;</TT></TD>
    <TD align=3Dright><TT>1753.8174&nbsp;&nbsp;</TT></TD>
    <TD align=3Dright><TT>1753.9032&nbsp;&nbsp;</TT></TD>
    <TD noWrap align=3Dright><TT>-48.91&nbsp;</TT></TD>
    <TD align=3Dright><TT>101&nbsp;</TT></TD>
    <TD noWrap align=3Dright><TT>-&nbsp;</TT></TD>
    <TD align=3Dright><TT>117&nbsp;</TT></TD>
    <TD align=3Dright><TT>0&nbsp;&nbsp;</TT></TD>
    <TD noWrap align=3Dright><TT>---&nbsp;&nbsp;</TT></TD>
    <TD noWrap><TT>&nbsp;R.AIELPDAMENAGAALIR.E</TT></TD></TR>
  <TR>
    <TD align=3Dright>&nbsp;</TD>
    <TD align=3Dright><TT>1754.8247&nbsp;&nbsp;</TT></TD>
    <TD align=3Dright><TT>1753.8174&nbsp;&nbsp;</TT></TD>
    <TD align=3Dright><TT>1753.9032&nbsp;&nbsp;</TT></TD>
    <TD noWrap align=3Dright><TT>-48.91&nbsp;</TT></TD>
    <TD align=3Dright><TT>101&nbsp;</TT></TD>
    <TD noWrap align=3Dright><TT>-&nbsp;</TT></TD>
    <TD align=3Dright><TT>117&nbsp;</TT></TD>
    <TD align=3Dright><TT>0&nbsp;&nbsp;</TT></TD>
    <TD noWrap align=3Dright><TT>64&nbsp;&nbsp;</TT></TD>
    <TD noWrap><TT>&nbsp;R.AIELPDAMENAGAALIR.E</TT></TD></TR>
  <TR>
    <TD align=3Dright>&nbsp;</TD>
    <TD align=3Dright><TT>1770.7875&nbsp;&nbsp;</TT></TD>
    <TD align=3Dright><TT>1769.7802&nbsp;&nbsp;</TT></TD>
    <TD align=3Dright><TT>1769.8981&nbsp;&nbsp;</TT></TD>
    <TD noWrap align=3Dright><TT>-66.62&nbsp;</TT></TD>
    <TD align=3Dright><TT>101&nbsp;</TT></TD>
    <TD noWrap align=3Dright><TT>-&nbsp;</TT></TD>
    <TD align=3Dright><TT>117&nbsp;</TT></TD>
    <TD align=3Dright><TT>0&nbsp;&nbsp;</TT></TD>
    <TD noWrap align=3Dright><TT>---&nbsp;&nbsp;</TT></TD>
    <TD noWrap><TT>&nbsp;R.AIELPDAMENAGAALIR.E + Oxidation=20
  (M)</TT></TD></TR></TBODY></TABLE>
<TABLE border=3D0 cellSpacing=3D0>
  <TBODY>
  <TR>
    <TD><TT>&nbsp;&nbsp;&nbsp;&nbsp;&nbsp;&nbsp;</TT></TD>
    <TD><TT><B>No match to: </B>790.3414, 823.0577, 825.0474, 841.0164,=20
      842.4644, 856.4737, 870.4950, 994.0665, 994.0665, 1036.0696, =
1036.0696,=20
      1045.5111, 1088.4242, 1225.0569, 1225.0569, 1368.5645, 1368.5645,=20
      1479.6462, 1479.6462, 1530.6738, 1530.6738,=20
2210.9893</TT></TD></TR></TBODY></TABLE><BR>
<TABLE border=3D0 cellSpacing=3D0>
  <TBODY>
  <TR>
    <TD><TT><B><A name=3DHit14>14.</A>&nbsp;&nbsp;&nbsp;</B></TT></TD>
    <TD noWrap><TT><A=20
      =
href=3D"http://zxw-pc/mascot/cgi/protein_view.pl?file=3D../data/20121225/=
F002396.dat&amp;hit=3D14"=20
      =
target=3D_blank>gi|297734943</A>&nbsp;&nbsp;&nbsp;&nbsp;<B>Mass:</B>&nbsp=
;58310&nbsp;&nbsp;&nbsp;&nbsp;<B>Score:</B>&nbsp;155&nbsp;&nbsp;&nbsp;&nb=
sp;<B>Expect:</B>&nbsp;5.9e-010&nbsp;&nbsp;<B>Matches:</B>&nbsp;8</TT></T=
D></TR>
  <TR>
    <TD>&nbsp;</TD>
    <TD noWrap><TT>unnamed protein product [Vitis=20
vinifera]</TT></TD></TR></TBODY></TABLE>
<TABLE border=3D0 cellSpacing=3D0 cellPadding=3D0>
  <TBODY>
  <TR>
    <TD><TT>&nbsp;&nbsp;&nbsp;&nbsp;&nbsp;&nbsp;</TT></TD>
    <TD align=3Dright><TT><B>Observed&nbsp;&nbsp;</B></TT></TD>
    <TD noWrap align=3Dright><TT><B>Mr(expt)&nbsp;&nbsp;</B></TT></TD>
    <TD noWrap align=3Dright><TT><B>Mr(calc)&nbsp;&nbsp;</B></TT></TD>
    <TD align=3Dright><TT><B>&nbsp;ppm&nbsp;&nbsp;</B></TT></TD>
    <TD align=3Dright><TT><B>Start&nbsp;</B></TT></TD>
    <TD align=3Dright><TT><B>&nbsp;</B></TT></TD>
    <TD align=3Dright><TT><B>End&nbsp;</B></TT></TD>
    <TD align=3Dright><TT><B>Miss&nbsp;</B></TT></TD>
    <TD align=3Dright><TT><B>Ions&nbsp;</B></TT></TD>
    <TD><TT><B>&nbsp;Peptide</B></TT></TD></TR>
  <TR>
    <TD align=3Dright>&nbsp;</TD>
    <TD align=3Dright><TT>1052.4403&nbsp;&nbsp;</TT></TD>
    <TD align=3Dright><TT>1051.4330&nbsp;&nbsp;</TT></TD>
    <TD align=3Dright><TT>1051.4934&nbsp;&nbsp;</TT></TD>
    <TD noWrap align=3Dright><TT>-57.44&nbsp;</TT></TD>
    <TD align=3Dright><TT>50&nbsp;</TT></TD>
    <TD noWrap align=3Dright><TT>-&nbsp;</TT></TD>
    <TD align=3Dright><TT>58&nbsp;</TT></TD>
    <TD align=3Dright><TT>0&nbsp;&nbsp;</TT></TD>
    <TD noWrap align=3Dright><TT>---&nbsp;&nbsp;</TT></TD>
    <TD noWrap><TT>&nbsp;K.EIAFDQSSR.A</TT></TD></TR>
  <TR>
    <TD align=3Dright>&nbsp;</TD>
    <TD align=3Dright><TT>1052.4403&nbsp;&nbsp;</TT></TD>
    <TD align=3Dright><TT>1051.4330&nbsp;&nbsp;</TT></TD>
    <TD align=3Dright><TT>1051.4934&nbsp;&nbsp;</TT></TD>
    <TD noWrap align=3Dright><TT>-57.44&nbsp;</TT></TD>
    <TD align=3Dright><TT>50&nbsp;</TT></TD>
    <TD noWrap align=3Dright><TT>-&nbsp;</TT></TD>
    <TD align=3Dright><TT>58&nbsp;</TT></TD>
    <TD align=3Dright><TT>0&nbsp;&nbsp;</TT></TD>
    <TD noWrap align=3Dright><TT>48&nbsp;&nbsp;</TT></TD>
    <TD noWrap><TT>&nbsp;K.EIAFDQSSR.A</TT></TD></TR>
  <TR>
    <TD align=3Dright>&nbsp;</TD>
    <TD align=3Dright><TT>1090.5281&nbsp;&nbsp;</TT></TD>
    <TD align=3Dright><TT>1089.5208&nbsp;&nbsp;</TT></TD>
    <TD align=3Dright><TT>1089.4938&nbsp;&nbsp;</TT></TD>
    <TD noWrap align=3Dright><TT>24.8&nbsp;</TT></TD>
    <TD align=3Dright><TT>475&nbsp;</TT></TD>
    <TD noWrap align=3Dright><TT>-&nbsp;</TT></TD>
    <TD align=3Dright><TT>483&nbsp;</TT></TD>
    <TD align=3Dright><TT>1&nbsp;&nbsp;</TT></TD>
    <TD noWrap align=3Dright><TT>---&nbsp;&nbsp;</TT></TD>
    <TD noWrap><TT>&nbsp;K.DKLEDADER.L</TT></TD></TR>
  <TR>
    <TD align=3Dright>&nbsp;</TD>
    <TD align=3Dright><TT>1090.5281&nbsp;&nbsp;</TT></TD>
    <TD align=3Dright><TT>1089.5208&nbsp;&nbsp;</TT></TD>
    <TD align=3Dright><TT>1089.4938&nbsp;&nbsp;</TT></TD>
    <TD noWrap align=3Dright><TT>24.8&nbsp;</TT></TD>
    <TD align=3Dright><TT>475&nbsp;</TT></TD>
    <TD noWrap align=3Dright><TT>-&nbsp;</TT></TD>
    <TD align=3Dright><TT>483&nbsp;</TT></TD>
    <TD align=3Dright><TT>1&nbsp;&nbsp;</TT></TD>
    <TD noWrap align=3Dright><TT>---&nbsp;&nbsp;</TT></TD>
    <TD noWrap><TT>&nbsp;K.DKLEDADER.L</TT></TD></TR>
  <TR>
    <TD align=3Dright>&nbsp;</TD>
    <TD align=3Dright><TT>1182.6183&nbsp;&nbsp;</TT></TD>
    <TD align=3Dright><TT>1181.6110&nbsp;&nbsp;</TT></TD>
    <TD align=3Dright><TT>1181.6768&nbsp;&nbsp;</TT></TD>
    <TD noWrap align=3Dright><TT>-55.68&nbsp;</TT></TD>
    <TD align=3Dright><TT>68&nbsp;</TT></TD>
    <TD noWrap align=3Dright><TT>-&nbsp;</TT></TD>
    <TD align=3Dright><TT>79&nbsp;</TT></TD>
    <TD align=3Dright><TT>0&nbsp;&nbsp;</TT></TD>
    <TD noWrap align=3Dright><TT>---&nbsp;&nbsp;</TT></TD>
    <TD noWrap><TT>&nbsp;K.LADAVGLTLGPR.G</TT></TD></TR>
  <TR>
    <TD align=3Dright>&nbsp;</TD>
    <TD align=3Dright><TT>1182.6183&nbsp;&nbsp;</TT></TD>
    <TD align=3Dright><TT>1181.6110&nbsp;&nbsp;</TT></TD>
    <TD align=3Dright><TT>1181.6768&nbsp;&nbsp;</TT></TD>
    <TD noWrap align=3Dright><TT>-55.68&nbsp;</TT></TD>
    <TD align=3Dright><TT>68&nbsp;</TT></TD>
    <TD noWrap align=3Dright><TT>-&nbsp;</TT></TD>
    <TD align=3Dright><TT>79&nbsp;</TT></TD>
    <TD align=3Dright><TT>0&nbsp;&nbsp;</TT></TD>
    <TD noWrap align=3Dright><TT>67&nbsp;&nbsp;</TT></TD>
    <TD noWrap><TT>&nbsp;K.LADAVGLTLGPR.G</TT></TD></TR>
  <TR>
    <TD align=3Dright>&nbsp;</TD>
    <TD align=3Dright><TT>1479.6462&nbsp;&nbsp;</TT></TD>
    <TD align=3Dright><TT>1478.6389&nbsp;&nbsp;</TT></TD>
    <TD align=3Dright><TT>1478.7405&nbsp;&nbsp;</TT></TD>
    <TD noWrap align=3Dright><TT>-68.72&nbsp;</TT></TD>
    <TD align=3Dright><TT>242&nbsp;</TT></TD>
    <TD noWrap align=3Dright><TT>-&nbsp;</TT></TD>
    <TD align=3Dright><TT>254&nbsp;</TT></TD>
    <TD align=3Dright><TT>0&nbsp;&nbsp;</TT></TD>
    <TD noWrap align=3Dright><TT>---&nbsp;&nbsp;</TT></TD>
    <TD noWrap><TT>&nbsp;R.GYISPQFVTNPEK.L</TT></TD></TR>
  <TR>
    <TD align=3Dright>&nbsp;</TD>
    <TD align=3Dright><TT>1479.6462&nbsp;&nbsp;</TT></TD>
    <TD align=3Dright><TT>1478.6389&nbsp;&nbsp;</TT></TD>
    <TD align=3Dright><TT>1478.7405&nbsp;&nbsp;</TT></TD>
    <TD noWrap align=3Dright><TT>-68.72&nbsp;</TT></TD>
    <TD align=3Dright><TT>242&nbsp;</TT></TD>
    <TD noWrap align=3Dright><TT>-&nbsp;</TT></TD>
    <TD align=3Dright><TT>254&nbsp;</TT></TD>
    <TD align=3Dright><TT>0&nbsp;&nbsp;</TT></TD>
    <TD noWrap align=3Dright><TT>17&nbsp;&nbsp;</TT></TD>
    <TD =
noWrap><TT>&nbsp;R.GYISPQFVTNPEK.L</TT></TD></TR></TBODY></TABLE>
<TABLE border=3D0 cellSpacing=3D0>
  <TBODY>
  <TR>
    <TD><TT>&nbsp;&nbsp;&nbsp;&nbsp;&nbsp;&nbsp;</TT></TD>
    <TD><TT><B>No match to: </B>790.3414, 823.0577, 825.0474, 841.0164,=20
      842.4644, 856.4737, 870.4950, 994.0665, 994.0665, 1036.0696, =
1036.0696,=20
      1045.5111, 1088.4242, 1225.0569, 1225.0569, 1368.5645, 1368.5645,=20
      1530.6738, 1530.6738, 1754.8247, 1754.8247, 1770.7875,=20
  2210.9893</TT></TD></TR></TBODY></TABLE><BR>
<TABLE border=3D0 cellSpacing=3D0>
  <TBODY>
  <TR>
    <TD><TT><B><A name=3DHit15>15.</A>&nbsp;&nbsp;&nbsp;</B></TT></TD>
    <TD noWrap><TT><A=20
      =
href=3D"http://zxw-pc/mascot/cgi/protein_view.pl?file=3D../data/20121225/=
F002396.dat&amp;hit=3D15"=20
      =
target=3D_blank>gi|225436538</A>&nbsp;&nbsp;&nbsp;&nbsp;<B>Mass:</B>&nbsp=
;61817&nbsp;&nbsp;&nbsp;&nbsp;<B>Score:</B>&nbsp;154&nbsp;&nbsp;&nbsp;&nb=
sp;<B>Expect:</B>&nbsp;7.4e-010&nbsp;&nbsp;<B>Matches:</B>&nbsp;8</TT></T=
D></TR>
  <TR>
    <TD>&nbsp;</TD>
    <TD noWrap><TT>PREDICTED: hypothetical protein [Vitis=20
  vinifera]</TT></TD></TR></TBODY></TABLE>
<TABLE border=3D0 cellSpacing=3D0 cellPadding=3D0>
  <TBODY>
  <TR>
    <TD><TT>&nbsp;&nbsp;&nbsp;&nbsp;&nbsp;&nbsp;</TT></TD>
    <TD align=3Dright><TT><B>Observed&nbsp;&nbsp;</B></TT></TD>
    <TD noWrap align=3Dright><TT><B>Mr(expt)&nbsp;&nbsp;</B></TT></TD>
    <TD noWrap align=3Dright><TT><B>Mr(calc)&nbsp;&nbsp;</B></TT></TD>
    <TD align=3Dright><TT><B>&nbsp;ppm&nbsp;&nbsp;</B></TT></TD>
    <TD align=3Dright><TT><B>Start&nbsp;</B></TT></TD>
    <TD align=3Dright><TT><B>&nbsp;</B></TT></TD>
    <TD align=3Dright><TT><B>End&nbsp;</B></TT></TD>
    <TD align=3Dright><TT><B>Miss&nbsp;</B></TT></TD>
    <TD align=3Dright><TT><B>Ions&nbsp;</B></TT></TD>
    <TD><TT><B>&nbsp;Peptide</B></TT></TD></TR>
  <TR>
    <TD align=3Dright>&nbsp;</TD>
    <TD align=3Dright><TT>1052.4403&nbsp;&nbsp;</TT></TD>
    <TD align=3Dright><TT>1051.4330&nbsp;&nbsp;</TT></TD>
    <TD align=3Dright><TT>1051.4934&nbsp;&nbsp;</TT></TD>
    <TD noWrap align=3Dright><TT>-57.44&nbsp;</TT></TD>
    <TD align=3Dright><TT>49&nbsp;</TT></TD>
    <TD noWrap align=3Dright><TT>-&nbsp;</TT></TD>
    <TD align=3Dright><TT>57&nbsp;</TT></TD>
    <TD align=3Dright><TT>0&nbsp;&nbsp;</TT></TD>
    <TD noWrap align=3Dright><TT>---&nbsp;&nbsp;</TT></TD>
    <TD noWrap><TT>&nbsp;K.EIAFDQSSR.A</TT></TD></TR>
  <TR>
    <TD align=3Dright>&nbsp;</TD>
    <TD align=3Dright><TT>1052.4403&nbsp;&nbsp;</TT></TD>
    <TD align=3Dright><TT>1051.4330&nbsp;&nbsp;</TT></TD>
    <TD align=3Dright><TT>1051.4934&nbsp;&nbsp;</TT></TD>
    <TD noWrap align=3Dright><TT>-57.44&nbsp;</TT></TD>
    <TD align=3Dright><TT>49&nbsp;</TT></TD>
    <TD noWrap align=3Dright><TT>-&nbsp;</TT></TD>
    <TD align=3Dright><TT>57&nbsp;</TT></TD>
    <TD align=3Dright><TT>0&nbsp;&nbsp;</TT></TD>
    <TD noWrap align=3Dright><TT>48&nbsp;&nbsp;</TT></TD>
    <TD noWrap><TT>&nbsp;K.EIAFDQSSR.A</TT></TD></TR>
  <TR>
    <TD align=3Dright>&nbsp;</TD>
    <TD align=3Dright><TT>1090.5281&nbsp;&nbsp;</TT></TD>
    <TD align=3Dright><TT>1089.5208&nbsp;&nbsp;</TT></TD>
    <TD align=3Dright><TT>1089.4938&nbsp;&nbsp;</TT></TD>
    <TD noWrap align=3Dright><TT>24.8&nbsp;</TT></TD>
    <TD align=3Dright><TT>474&nbsp;</TT></TD>
    <TD noWrap align=3Dright><TT>-&nbsp;</TT></TD>
    <TD align=3Dright><TT>482&nbsp;</TT></TD>
    <TD align=3Dright><TT>1&nbsp;&nbsp;</TT></TD>
    <TD noWrap align=3Dright><TT>---&nbsp;&nbsp;</TT></TD>
    <TD noWrap><TT>&nbsp;K.DKLEDADER.L</TT></TD></TR>
  <TR>
    <TD align=3Dright>&nbsp;</TD>
    <TD align=3Dright><TT>1090.5281&nbsp;&nbsp;</TT></TD>
    <TD align=3Dright><TT>1089.5208&nbsp;&nbsp;</TT></TD>
    <TD align=3Dright><TT>1089.4938&nbsp;&nbsp;</TT></TD>
    <TD noWrap align=3Dright><TT>24.8&nbsp;</TT></TD>
    <TD align=3Dright><TT>474&nbsp;</TT></TD>
    <TD noWrap align=3Dright><TT>-&nbsp;</TT></TD>
    <TD align=3Dright><TT>482&nbsp;</TT></TD>
    <TD align=3Dright><TT>1&nbsp;&nbsp;</TT></TD>
    <TD noWrap align=3Dright><TT>---&nbsp;&nbsp;</TT></TD>
    <TD noWrap><TT>&nbsp;K.DKLEDADER.L</TT></TD></TR>
  <TR>
    <TD align=3Dright>&nbsp;</TD>
    <TD align=3Dright><TT>1182.6183&nbsp;&nbsp;</TT></TD>
    <TD align=3Dright><TT>1181.6110&nbsp;&nbsp;</TT></TD>
    <TD align=3Dright><TT>1181.6768&nbsp;&nbsp;</TT></TD>
    <TD noWrap align=3Dright><TT>-55.68&nbsp;</TT></TD>
    <TD align=3Dright><TT>67&nbsp;</TT></TD>
    <TD noWrap align=3Dright><TT>-&nbsp;</TT></TD>
    <TD align=3Dright><TT>78&nbsp;</TT></TD>
    <TD align=3Dright><TT>0&nbsp;&nbsp;</TT></TD>
    <TD noWrap align=3Dright><TT>---&nbsp;&nbsp;</TT></TD>
    <TD noWrap><TT>&nbsp;K.LADAVGLTLGPR.G</TT></TD></TR>
  <TR>
    <TD align=3Dright>&nbsp;</TD>
    <TD align=3Dright><TT>1182.6183&nbsp;&nbsp;</TT></TD>
    <TD align=3Dright><TT>1181.6110&nbsp;&nbsp;</TT></TD>
    <TD align=3Dright><TT>1181.6768&nbsp;&nbsp;</TT></TD>
    <TD noWrap align=3Dright><TT>-55.68&nbsp;</TT></TD>
    <TD align=3Dright><TT>67&nbsp;</TT></TD>
    <TD noWrap align=3Dright><TT>-&nbsp;</TT></TD>
    <TD align=3Dright><TT>78&nbsp;</TT></TD>
    <TD align=3Dright><TT>0&nbsp;&nbsp;</TT></TD>
    <TD noWrap align=3Dright><TT>67&nbsp;&nbsp;</TT></TD>
    <TD noWrap><TT>&nbsp;K.LADAVGLTLGPR.G</TT></TD></TR>
  <TR>
    <TD align=3Dright>&nbsp;</TD>
    <TD align=3Dright><TT>1479.6462&nbsp;&nbsp;</TT></TD>
    <TD align=3Dright><TT>1478.6389&nbsp;&nbsp;</TT></TD>
    <TD align=3Dright><TT>1478.7405&nbsp;&nbsp;</TT></TD>
    <TD noWrap align=3Dright><TT>-68.72&nbsp;</TT></TD>
    <TD align=3Dright><TT>241&nbsp;</TT></TD>
    <TD noWrap align=3Dright><TT>-&nbsp;</TT></TD>
    <TD align=3Dright><TT>253&nbsp;</TT></TD>
    <TD align=3Dright><TT>0&nbsp;&nbsp;</TT></TD>
    <TD noWrap align=3Dright><TT>---&nbsp;&nbsp;</TT></TD>
    <TD noWrap><TT>&nbsp;R.GYISPQFVTNPEK.L</TT></TD></TR>
  <TR>
    <TD align=3Dright>&nbsp;</TD>
    <TD align=3Dright><TT>1479.6462&nbsp;&nbsp;</TT></TD>
    <TD align=3Dright><TT>1478.6389&nbsp;&nbsp;</TT></TD>
    <TD align=3Dright><TT>1478.7405&nbsp;&nbsp;</TT></TD>
    <TD noWrap align=3Dright><TT>-68.72&nbsp;</TT></TD>
    <TD align=3Dright><TT>241&nbsp;</TT></TD>
    <TD noWrap align=3Dright><TT>-&nbsp;</TT></TD>
    <TD align=3Dright><TT>253&nbsp;</TT></TD>
    <TD align=3Dright><TT>0&nbsp;&nbsp;</TT></TD>
    <TD noWrap align=3Dright><TT>17&nbsp;&nbsp;</TT></TD>
    <TD =
noWrap><TT>&nbsp;R.GYISPQFVTNPEK.L</TT></TD></TR></TBODY></TABLE>
<TABLE border=3D0 cellSpacing=3D0>
  <TBODY>
  <TR>
    <TD><TT>&nbsp;&nbsp;&nbsp;&nbsp;&nbsp;&nbsp;</TT></TD>
    <TD><TT><B>No match to: </B>790.3414, 823.0577, 825.0474, 841.0164,=20
      842.4644, 856.4737, 870.4950, 994.0665, 994.0665, 1036.0696, =
1036.0696,=20
      1045.5111, 1088.4242, 1225.0569, 1225.0569, 1368.5645, 1368.5645,=20
      1530.6738, 1530.6738, 1754.8247, 1754.8247, 1770.7875,=20
  2210.9893</TT></TD></TR></TBODY></TABLE><BR>
<TABLE border=3D0 cellSpacing=3D0>
  <TBODY>
  <TR>
    <TD><TT><B><A name=3DHit16>16.</A>&nbsp;&nbsp;&nbsp;</B></TT></TD>
    <TD noWrap><TT><A=20
      =
href=3D"http://zxw-pc/mascot/cgi/protein_view.pl?file=3D../data/20121225/=
F002396.dat&amp;hit=3D16"=20
      =
target=3D_blank>gi|147819511</A>&nbsp;&nbsp;&nbsp;&nbsp;<B>Mass:</B>&nbsp=
;61273&nbsp;&nbsp;&nbsp;&nbsp;<B>Score:</B>&nbsp;153&nbsp;&nbsp;&nbsp;&nb=
sp;<B>Expect:</B>&nbsp;9.3e-010&nbsp;&nbsp;<B>Matches:</B>&nbsp;8</TT></T=
D></TR>
  <TR>
    <TD>&nbsp;</TD>
    <TD noWrap><TT>hypothetical protein VITISV_037064 [Vitis=20
  vinifera]</TT></TD></TR></TBODY></TABLE>
<TABLE border=3D0 cellSpacing=3D0 cellPadding=3D0>
  <TBODY>
  <TR>
    <TD><TT>&nbsp;&nbsp;&nbsp;&nbsp;&nbsp;&nbsp;</TT></TD>
    <TD align=3Dright><TT><B>Observed&nbsp;&nbsp;</B></TT></TD>
    <TD noWrap align=3Dright><TT><B>Mr(expt)&nbsp;&nbsp;</B></TT></TD>
    <TD noWrap align=3Dright><TT><B>Mr(calc)&nbsp;&nbsp;</B></TT></TD>
    <TD align=3Dright><TT><B>&nbsp;ppm&nbsp;&nbsp;</B></TT></TD>
    <TD align=3Dright><TT><B>Start&nbsp;</B></TT></TD>
    <TD align=3Dright><TT><B>&nbsp;</B></TT></TD>
    <TD align=3Dright><TT><B>End&nbsp;</B></TT></TD>
    <TD align=3Dright><TT><B>Miss&nbsp;</B></TT></TD>
    <TD align=3Dright><TT><B>Ions&nbsp;</B></TT></TD>
    <TD><TT><B>&nbsp;Peptide</B></TT></TD></TR>
  <TR>
    <TD align=3Dright>&nbsp;</TD>
    <TD align=3Dright><TT>1052.4403&nbsp;&nbsp;</TT></TD>
    <TD align=3Dright><TT>1051.4330&nbsp;&nbsp;</TT></TD>
    <TD align=3Dright><TT>1051.4934&nbsp;&nbsp;</TT></TD>
    <TD noWrap align=3Dright><TT>-57.44&nbsp;</TT></TD>
    <TD align=3Dright><TT>50&nbsp;</TT></TD>
    <TD noWrap align=3Dright><TT>-&nbsp;</TT></TD>
    <TD align=3Dright><TT>58&nbsp;</TT></TD>
    <TD align=3Dright><TT>0&nbsp;&nbsp;</TT></TD>
    <TD noWrap align=3Dright><TT>---&nbsp;&nbsp;</TT></TD>
    <TD noWrap><TT>&nbsp;K.EIAFDQSSR.A</TT></TD></TR>
  <TR>
    <TD align=3Dright>&nbsp;</TD>
    <TD align=3Dright><TT>1052.4403&nbsp;&nbsp;</TT></TD>
    <TD align=3Dright><TT>1051.4330&nbsp;&nbsp;</TT></TD>
    <TD align=3Dright><TT>1051.4934&nbsp;&nbsp;</TT></TD>
    <TD noWrap align=3Dright><TT>-57.44&nbsp;</TT></TD>
    <TD align=3Dright><TT>50&nbsp;</TT></TD>
    <TD noWrap align=3Dright><TT>-&nbsp;</TT></TD>
    <TD align=3Dright><TT>58&nbsp;</TT></TD>
    <TD align=3Dright><TT>0&nbsp;&nbsp;</TT></TD>
    <TD noWrap align=3Dright><TT>48&nbsp;&nbsp;</TT></TD>
    <TD noWrap><TT>&nbsp;K.EIAFDQSSR.A</TT></TD></TR>
  <TR>
    <TD align=3Dright>&nbsp;</TD>
    <TD align=3Dright><TT>1090.5281&nbsp;&nbsp;</TT></TD>
    <TD align=3Dright><TT>1089.5208&nbsp;&nbsp;</TT></TD>
    <TD align=3Dright><TT>1089.4938&nbsp;&nbsp;</TT></TD>
    <TD noWrap align=3Dright><TT>24.8&nbsp;</TT></TD>
    <TD align=3Dright><TT>465&nbsp;</TT></TD>
    <TD noWrap align=3Dright><TT>-&nbsp;</TT></TD>
    <TD align=3Dright><TT>473&nbsp;</TT></TD>
    <TD align=3Dright><TT>1&nbsp;&nbsp;</TT></TD>
    <TD noWrap align=3Dright><TT>---&nbsp;&nbsp;</TT></TD>
    <TD noWrap><TT>&nbsp;K.DKLEDADER.L</TT></TD></TR>
  <TR>
    <TD align=3Dright>&nbsp;</TD>
    <TD align=3Dright><TT>1090.5281&nbsp;&nbsp;</TT></TD>
    <TD align=3Dright><TT>1089.5208&nbsp;&nbsp;</TT></TD>
    <TD align=3Dright><TT>1089.4938&nbsp;&nbsp;</TT></TD>
    <TD noWrap align=3Dright><TT>24.8&nbsp;</TT></TD>
    <TD align=3Dright><TT>465&nbsp;</TT></TD>
    <TD noWrap align=3Dright><TT>-&nbsp;</TT></TD>
    <TD align=3Dright><TT>473&nbsp;</TT></TD>
    <TD align=3Dright><TT>1&nbsp;&nbsp;</TT></TD>
    <TD noWrap align=3Dright><TT>---&nbsp;&nbsp;</TT></TD>
    <TD noWrap><TT>&nbsp;K.DKLEDADER.L</TT></TD></TR>
  <TR>
    <TD align=3Dright>&nbsp;</TD>
    <TD align=3Dright><TT>1182.6183&nbsp;&nbsp;</TT></TD>
    <TD align=3Dright><TT>1181.6110&nbsp;&nbsp;</TT></TD>
    <TD align=3Dright><TT>1181.6768&nbsp;&nbsp;</TT></TD>
    <TD noWrap align=3Dright><TT>-55.68&nbsp;</TT></TD>
    <TD align=3Dright><TT>68&nbsp;</TT></TD>
    <TD noWrap align=3Dright><TT>-&nbsp;</TT></TD>
    <TD align=3Dright><TT>79&nbsp;</TT></TD>
    <TD align=3Dright><TT>0&nbsp;&nbsp;</TT></TD>
    <TD noWrap align=3Dright><TT>---&nbsp;&nbsp;</TT></TD>
    <TD noWrap><TT>&nbsp;K.LADAVGLTLGPR.G</TT></TD></TR>
  <TR>
    <TD align=3Dright>&nbsp;</TD>
    <TD align=3Dright><TT>1182.6183&nbsp;&nbsp;</TT></TD>
    <TD align=3Dright><TT>1181.6110&nbsp;&nbsp;</TT></TD>
    <TD align=3Dright><TT>1181.6768&nbsp;&nbsp;</TT></TD>
    <TD noWrap align=3Dright><TT>-55.68&nbsp;</TT></TD>
    <TD align=3Dright><TT>68&nbsp;</TT></TD>
    <TD noWrap align=3Dright><TT>-&nbsp;</TT></TD>
    <TD align=3Dright><TT>79&nbsp;</TT></TD>
    <TD align=3Dright><TT>0&nbsp;&nbsp;</TT></TD>
    <TD noWrap align=3Dright><TT>67&nbsp;&nbsp;</TT></TD>
    <TD noWrap><TT>&nbsp;K.LADAVGLTLGPR.G</TT></TD></TR>
  <TR>
    <TD align=3Dright>&nbsp;</TD>
    <TD align=3Dright><TT>1479.6462&nbsp;&nbsp;</TT></TD>
    <TD align=3Dright><TT>1478.6389&nbsp;&nbsp;</TT></TD>
    <TD align=3Dright><TT>1478.7405&nbsp;&nbsp;</TT></TD>
    <TD noWrap align=3Dright><TT>-68.72&nbsp;</TT></TD>
    <TD align=3Dright><TT>242&nbsp;</TT></TD>
    <TD noWrap align=3Dright><TT>-&nbsp;</TT></TD>
    <TD align=3Dright><TT>254&nbsp;</TT></TD>
    <TD align=3Dright><TT>0&nbsp;&nbsp;</TT></TD>
    <TD noWrap align=3Dright><TT>---&nbsp;&nbsp;</TT></TD>
    <TD noWrap><TT>&nbsp;R.GYISPQFVTNPEK.L</TT></TD></TR>
  <TR>
    <TD align=3Dright>&nbsp;</TD>
    <TD align=3Dright><TT>1479.6462&nbsp;&nbsp;</TT></TD>
    <TD align=3Dright><TT>1478.6389&nbsp;&nbsp;</TT></TD>
    <TD align=3Dright><TT>1478.7405&nbsp;&nbsp;</TT></TD>
    <TD noWrap align=3Dright><TT>-68.72&nbsp;</TT></TD>
    <TD align=3Dright><TT>242&nbsp;</TT></TD>
    <TD noWrap align=3Dright><TT>-&nbsp;</TT></TD>
    <TD align=3Dright><TT>254&nbsp;</TT></TD>
    <TD align=3Dright><TT>0&nbsp;&nbsp;</TT></TD>
    <TD noWrap align=3Dright><TT>17&nbsp;&nbsp;</TT></TD>
    <TD =
noWrap><TT>&nbsp;R.GYISPQFVTNPEK.L</TT></TD></TR></TBODY></TABLE>
<TABLE border=3D0 cellSpacing=3D0>
  <TBODY>
  <TR>
    <TD><TT>&nbsp;&nbsp;&nbsp;&nbsp;&nbsp;&nbsp;</TT></TD>
    <TD><TT><B>No match to: </B>790.3414, 823.0577, 825.0474, 841.0164,=20
      842.4644, 856.4737, 870.4950, 994.0665, 994.0665, 1036.0696, =
1036.0696,=20
      1045.5111, 1088.4242, 1225.0569, 1225.0569, 1368.5645, 1368.5645,=20
      1530.6738, 1530.6738, 1754.8247, 1754.8247, 1770.7875,=20
  2210.9893</TT></TD></TR></TBODY></TABLE><BR>
<TABLE border=3D0 cellSpacing=3D0>
  <TBODY>
  <TR>
    <TD><TT><B><A name=3DHit17>17.</A>&nbsp;&nbsp;&nbsp;</B></TT></TD>
    <TD noWrap><TT><A=20
      =
href=3D"http://zxw-pc/mascot/cgi/protein_view.pl?file=3D../data/20121225/=
F002396.dat&amp;hit=3D17"=20
      =
target=3D_blank>gi|257734894</A>&nbsp;&nbsp;&nbsp;&nbsp;<B>Mass:</B>&nbsp=
;61695&nbsp;&nbsp;&nbsp;&nbsp;<B>Score:</B>&nbsp;148&nbsp;&nbsp;&nbsp;&nb=
sp;<B>Expect:</B>&nbsp;2.9e-009&nbsp;&nbsp;<B>Matches:</B>&nbsp;6</TT></T=
D></TR>
  <TR>
    <TD>&nbsp;</TD>
    <TD noWrap><TT>unnamed protein product [Glycine=20
max]</TT></TD></TR></TBODY></TABLE>
<TABLE border=3D0 cellSpacing=3D0 cellPadding=3D0>
  <TBODY>
  <TR>
    <TD><TT>&nbsp;&nbsp;&nbsp;&nbsp;&nbsp;&nbsp;</TT></TD>
    <TD align=3Dright><TT><B>Observed&nbsp;&nbsp;</B></TT></TD>
    <TD noWrap align=3Dright><TT><B>Mr(expt)&nbsp;&nbsp;</B></TT></TD>
    <TD noWrap align=3Dright><TT><B>Mr(calc)&nbsp;&nbsp;</B></TT></TD>
    <TD align=3Dright><TT><B>&nbsp;ppm&nbsp;&nbsp;</B></TT></TD>
    <TD align=3Dright><TT><B>Start&nbsp;</B></TT></TD>
    <TD align=3Dright><TT><B>&nbsp;</B></TT></TD>
    <TD align=3Dright><TT><B>End&nbsp;</B></TT></TD>
    <TD align=3Dright><TT><B>Miss&nbsp;</B></TT></TD>
    <TD align=3Dright><TT><B>Ions&nbsp;</B></TT></TD>
    <TD><TT><B>&nbsp;Peptide</B></TT></TD></TR>
  <TR>
    <TD align=3Dright>&nbsp;</TD>
    <TD align=3Dright><TT>1090.5281&nbsp;&nbsp;</TT></TD>
    <TD align=3Dright><TT>1089.5208&nbsp;&nbsp;</TT></TD>
    <TD align=3Dright><TT>1089.5818&nbsp;&nbsp;</TT></TD>
    <TD noWrap align=3Dright><TT>-55.99&nbsp;</TT></TD>
    <TD align=3Dright><TT>253&nbsp;</TT></TD>
    <TD noWrap align=3Dright><TT>-&nbsp;</TT></TD>
    <TD align=3Dright><TT>261&nbsp;</TT></TD>
    <TD align=3Dright><TT>0&nbsp;&nbsp;</TT></TD>
    <TD noWrap align=3Dright><TT>---&nbsp;&nbsp;</TT></TD>
    <TD noWrap><TT>&nbsp;K.LIVEFENAR.V</TT></TD></TR>
  <TR>
    <TD align=3Dright>&nbsp;</TD>
    <TD align=3Dright><TT>1090.5281&nbsp;&nbsp;</TT></TD>
    <TD align=3Dright><TT>1089.5208&nbsp;&nbsp;</TT></TD>
    <TD align=3Dright><TT>1089.5818&nbsp;&nbsp;</TT></TD>
    <TD noWrap align=3Dright><TT>-55.99&nbsp;</TT></TD>
    <TD align=3Dright><TT>253&nbsp;</TT></TD>
    <TD noWrap align=3Dright><TT>-&nbsp;</TT></TD>
    <TD align=3Dright><TT>261&nbsp;</TT></TD>
    <TD align=3Dright><TT>0&nbsp;&nbsp;</TT></TD>
    <TD noWrap align=3Dright><TT>49&nbsp;&nbsp;</TT></TD>
    <TD noWrap><TT>&nbsp;K.LIVEFENAR.V</TT></TD></TR>
  <TR>
    <TD align=3Dright>&nbsp;</TD>
    <TD align=3Dright><TT>1182.6183&nbsp;&nbsp;</TT></TD>
    <TD align=3Dright><TT>1181.6110&nbsp;&nbsp;</TT></TD>
    <TD align=3Dright><TT>1181.6768&nbsp;&nbsp;</TT></TD>
    <TD noWrap align=3Dright><TT>-55.68&nbsp;</TT></TD>
    <TD align=3Dright><TT>66&nbsp;</TT></TD>
    <TD noWrap align=3Dright><TT>-&nbsp;</TT></TD>
    <TD align=3Dright><TT>77&nbsp;</TT></TD>
    <TD align=3Dright><TT>0&nbsp;&nbsp;</TT></TD>
    <TD noWrap align=3Dright><TT>---&nbsp;&nbsp;</TT></TD>
    <TD noWrap><TT>&nbsp;K.LADAVGLTLGPR.G</TT></TD></TR>
  <TR>
    <TD align=3Dright>&nbsp;</TD>
    <TD align=3Dright><TT>1182.6183&nbsp;&nbsp;</TT></TD>
    <TD align=3Dright><TT>1181.6110&nbsp;&nbsp;</TT></TD>
    <TD align=3Dright><TT>1181.6768&nbsp;&nbsp;</TT></TD>
    <TD noWrap align=3Dright><TT>-55.68&nbsp;</TT></TD>
    <TD align=3Dright><TT>66&nbsp;</TT></TD>
    <TD noWrap align=3Dright><TT>-&nbsp;</TT></TD>
    <TD align=3Dright><TT>77&nbsp;</TT></TD>
    <TD align=3Dright><TT>0&nbsp;&nbsp;</TT></TD>
    <TD noWrap align=3Dright><TT>67&nbsp;&nbsp;</TT></TD>
    <TD noWrap><TT>&nbsp;K.LADAVGLTLGPR.G</TT></TD></TR>
  <TR>
    <TD align=3Dright>&nbsp;</TD>
    <TD align=3Dright><TT>1479.6462&nbsp;&nbsp;</TT></TD>
    <TD align=3Dright><TT>1478.6389&nbsp;&nbsp;</TT></TD>
    <TD align=3Dright><TT>1478.7405&nbsp;&nbsp;</TT></TD>
    <TD noWrap align=3Dright><TT>-68.72&nbsp;</TT></TD>
    <TD align=3Dright><TT>240&nbsp;</TT></TD>
    <TD noWrap align=3Dright><TT>-&nbsp;</TT></TD>
    <TD align=3Dright><TT>252&nbsp;</TT></TD>
    <TD align=3Dright><TT>0&nbsp;&nbsp;</TT></TD>
    <TD noWrap align=3Dright><TT>---&nbsp;&nbsp;</TT></TD>
    <TD noWrap><TT>&nbsp;R.GYISPQFVTNPEK.L</TT></TD></TR>
  <TR>
    <TD align=3Dright>&nbsp;</TD>
    <TD align=3Dright><TT>1479.6462&nbsp;&nbsp;</TT></TD>
    <TD align=3Dright><TT>1478.6389&nbsp;&nbsp;</TT></TD>
    <TD align=3Dright><TT>1478.7405&nbsp;&nbsp;</TT></TD>
    <TD noWrap align=3Dright><TT>-68.72&nbsp;</TT></TD>
    <TD align=3Dright><TT>240&nbsp;</TT></TD>
    <TD noWrap align=3Dright><TT>-&nbsp;</TT></TD>
    <TD align=3Dright><TT>252&nbsp;</TT></TD>
    <TD align=3Dright><TT>0&nbsp;&nbsp;</TT></TD>
    <TD noWrap align=3Dright><TT>17&nbsp;&nbsp;</TT></TD>
    <TD =
noWrap><TT>&nbsp;R.GYISPQFVTNPEK.L</TT></TD></TR></TBODY></TABLE>
<TABLE border=3D0 cellSpacing=3D0>
  <TBODY>
  <TR>
    <TD><TT>&nbsp;&nbsp;&nbsp;&nbsp;&nbsp;&nbsp;</TT></TD>
    <TD><TT><B>No match to: </B>790.3414, 823.0577, 825.0474, 841.0164,=20
      842.4644, 856.4737, 870.4950, 994.0665, 994.0665, 1036.0696, =
1036.0696,=20
      1045.5111, 1052.4403, 1052.4403, 1088.4242, 1225.0569, 1225.0569,=20
      1368.5645, 1368.5645, 1530.6738, 1530.6738, 1754.8247, 1754.8247,=20
      1770.7875, 2210.9893</TT></TD></TR></TBODY></TABLE><BR>
<TABLE border=3D0 cellSpacing=3D0>
  <TBODY>
  <TR>
    <TD><TT><B><A name=3DHit18>18.</A>&nbsp;&nbsp;&nbsp;</B></TT></TD>
    <TD noWrap><TT><A=20
      =
href=3D"http://zxw-pc/mascot/cgi/protein_view.pl?file=3D../data/20121225/=
F002396.dat&amp;hit=3D18"=20
      =
target=3D_blank>gi|257734768</A>&nbsp;&nbsp;&nbsp;&nbsp;<B>Mass:</B>&nbsp=
;61695&nbsp;&nbsp;&nbsp;&nbsp;<B>Score:</B>&nbsp;148&nbsp;&nbsp;&nbsp;&nb=
sp;<B>Expect:</B>&nbsp;2.9e-009&nbsp;&nbsp;<B>Matches:</B>&nbsp;6</TT></T=
D></TR>
  <TR>
    <TD>&nbsp;</TD>
    <TD noWrap><TT>unnamed protein product [Glycine=20
max]</TT></TD></TR></TBODY></TABLE>
<TABLE border=3D0 cellSpacing=3D0 cellPadding=3D0>
  <TBODY>
  <TR>
    <TD><TT>&nbsp;&nbsp;&nbsp;&nbsp;&nbsp;&nbsp;</TT></TD>
    <TD align=3Dright><TT><B>Observed&nbsp;&nbsp;</B></TT></TD>
    <TD noWrap align=3Dright><TT><B>Mr(expt)&nbsp;&nbsp;</B></TT></TD>
    <TD noWrap align=3Dright><TT><B>Mr(calc)&nbsp;&nbsp;</B></TT></TD>
    <TD align=3Dright><TT><B>&nbsp;ppm&nbsp;&nbsp;</B></TT></TD>
    <TD align=3Dright><TT><B>Start&nbsp;</B></TT></TD>
    <TD align=3Dright><TT><B>&nbsp;</B></TT></TD>
    <TD align=3Dright><TT><B>End&nbsp;</B></TT></TD>
    <TD align=3Dright><TT><B>Miss&nbsp;</B></TT></TD>
    <TD align=3Dright><TT><B>Ions&nbsp;</B></TT></TD>
    <TD><TT><B>&nbsp;Peptide</B></TT></TD></TR>
  <TR>
    <TD align=3Dright>&nbsp;</TD>
    <TD align=3Dright><TT>1090.5281&nbsp;&nbsp;</TT></TD>
    <TD align=3Dright><TT>1089.5208&nbsp;&nbsp;</TT></TD>
    <TD align=3Dright><TT>1089.5818&nbsp;&nbsp;</TT></TD>
    <TD noWrap align=3Dright><TT>-55.99&nbsp;</TT></TD>
    <TD align=3Dright><TT>253&nbsp;</TT></TD>
    <TD noWrap align=3Dright><TT>-&nbsp;</TT></TD>
    <TD align=3Dright><TT>261&nbsp;</TT></TD>
    <TD align=3Dright><TT>0&nbsp;&nbsp;</TT></TD>
    <TD noWrap align=3Dright><TT>---&nbsp;&nbsp;</TT></TD>
    <TD noWrap><TT>&nbsp;K.LIVEFENAR.V</TT></TD></TR>
  <TR>
    <TD align=3Dright>&nbsp;</TD>
    <TD align=3Dright><TT>1090.5281&nbsp;&nbsp;</TT></TD>
    <TD align=3Dright><TT>1089.5208&nbsp;&nbsp;</TT></TD>
    <TD align=3Dright><TT>1089.5818&nbsp;&nbsp;</TT></TD>
    <TD noWrap align=3Dright><TT>-55.99&nbsp;</TT></TD>
    <TD align=3Dright><TT>253&nbsp;</TT></TD>
    <TD noWrap align=3Dright><TT>-&nbsp;</TT></TD>
    <TD align=3Dright><TT>261&nbsp;</TT></TD>
    <TD align=3Dright><TT>0&nbsp;&nbsp;</TT></TD>
    <TD noWrap align=3Dright><TT>49&nbsp;&nbsp;</TT></TD>
    <TD noWrap><TT>&nbsp;K.LIVEFENAR.V</TT></TD></TR>
  <TR>
    <TD align=3Dright>&nbsp;</TD>
    <TD align=3Dright><TT>1182.6183&nbsp;&nbsp;</TT></TD>
    <TD align=3Dright><TT>1181.6110&nbsp;&nbsp;</TT></TD>
    <TD align=3Dright><TT>1181.6768&nbsp;&nbsp;</TT></TD>
    <TD noWrap align=3Dright><TT>-55.68&nbsp;</TT></TD>
    <TD align=3Dright><TT>66&nbsp;</TT></TD>
    <TD noWrap align=3Dright><TT>-&nbsp;</TT></TD>
    <TD align=3Dright><TT>77&nbsp;</TT></TD>
    <TD align=3Dright><TT>0&nbsp;&nbsp;</TT></TD>
    <TD noWrap align=3Dright><TT>---&nbsp;&nbsp;</TT></TD>
    <TD noWrap><TT>&nbsp;K.LADAVGLTLGPR.G</TT></TD></TR>
  <TR>
    <TD align=3Dright>&nbsp;</TD>
    <TD align=3Dright><TT>1182.6183&nbsp;&nbsp;</TT></TD>
    <TD align=3Dright><TT>1181.6110&nbsp;&nbsp;</TT></TD>
    <TD align=3Dright><TT>1181.6768&nbsp;&nbsp;</TT></TD>
    <TD noWrap align=3Dright><TT>-55.68&nbsp;</TT></TD>
    <TD align=3Dright><TT>66&nbsp;</TT></TD>
    <TD noWrap align=3Dright><TT>-&nbsp;</TT></TD>
    <TD align=3Dright><TT>77&nbsp;</TT></TD>
    <TD align=3Dright><TT>0&nbsp;&nbsp;</TT></TD>
    <TD noWrap align=3Dright><TT>67&nbsp;&nbsp;</TT></TD>
    <TD noWrap><TT>&nbsp;K.LADAVGLTLGPR.G</TT></TD></TR>
  <TR>
    <TD align=3Dright>&nbsp;</TD>
    <TD align=3Dright><TT>1479.6462&nbsp;&nbsp;</TT></TD>
    <TD align=3Dright><TT>1478.6389&nbsp;&nbsp;</TT></TD>
    <TD align=3Dright><TT>1478.7405&nbsp;&nbsp;</TT></TD>
    <TD noWrap align=3Dright><TT>-68.72&nbsp;</TT></TD>
    <TD align=3Dright><TT>240&nbsp;</TT></TD>
    <TD noWrap align=3Dright><TT>-&nbsp;</TT></TD>
    <TD align=3Dright><TT>252&nbsp;</TT></TD>
    <TD align=3Dright><TT>0&nbsp;&nbsp;</TT></TD>
    <TD noWrap align=3Dright><TT>---&nbsp;&nbsp;</TT></TD>
    <TD noWrap><TT>&nbsp;R.GYISPQFVTNPEK.L</TT></TD></TR>
  <TR>
    <TD align=3Dright>&nbsp;</TD>
    <TD align=3Dright><TT>1479.6462&nbsp;&nbsp;</TT></TD>
    <TD align=3Dright><TT>1478.6389&nbsp;&nbsp;</TT></TD>
    <TD align=3Dright><TT>1478.7405&nbsp;&nbsp;</TT></TD>
    <TD noWrap align=3Dright><TT>-68.72&nbsp;</TT></TD>
    <TD align=3Dright><TT>240&nbsp;</TT></TD>
    <TD noWrap align=3Dright><TT>-&nbsp;</TT></TD>
    <TD align=3Dright><TT>252&nbsp;</TT></TD>
    <TD align=3Dright><TT>0&nbsp;&nbsp;</TT></TD>
    <TD noWrap align=3Dright><TT>17&nbsp;&nbsp;</TT></TD>
    <TD =
noWrap><TT>&nbsp;R.GYISPQFVTNPEK.L</TT></TD></TR></TBODY></TABLE>
<TABLE border=3D0 cellSpacing=3D0>
  <TBODY>
  <TR>
    <TD><TT>&nbsp;&nbsp;&nbsp;&nbsp;&nbsp;&nbsp;</TT></TD>
    <TD><TT><B>No match to: </B>790.3414, 823.0577, 825.0474, 841.0164,=20
      842.4644, 856.4737, 870.4950, 994.0665, 994.0665, 1036.0696, =
1036.0696,=20
      1045.5111, 1052.4403, 1052.4403, 1088.4242, 1225.0569, 1225.0569,=20
      1368.5645, 1368.5645, 1530.6738, 1530.6738, 1754.8247, 1754.8247,=20
      1770.7875, 2210.9893</TT></TD></TR></TBODY></TABLE><BR>
<TABLE border=3D0 cellSpacing=3D0>
  <TBODY>
  <TR>
    <TD><TT><B><A name=3DHit19>19.</A>&nbsp;&nbsp;&nbsp;</B></TT></TD>
    <TD noWrap><TT><A=20
      =
href=3D"http://zxw-pc/mascot/cgi/protein_view.pl?file=3D../data/20121225/=
F002396.dat&amp;hit=3D19"=20
      =
target=3D_blank>gi|257725859</A>&nbsp;&nbsp;&nbsp;&nbsp;<B>Mass:</B>&nbsp=
;61695&nbsp;&nbsp;&nbsp;&nbsp;<B>Score:</B>&nbsp;148&nbsp;&nbsp;&nbsp;&nb=
sp;<B>Expect:</B>&nbsp;2.9e-009&nbsp;&nbsp;<B>Matches:</B>&nbsp;6</TT></T=
D></TR>
  <TR>
    <TD>&nbsp;</TD>
    <TD noWrap><TT>unnamed protein product [Glycine=20
max]</TT></TD></TR></TBODY></TABLE>
<TABLE border=3D0 cellSpacing=3D0 cellPadding=3D0>
  <TBODY>
  <TR>
    <TD><TT>&nbsp;&nbsp;&nbsp;&nbsp;&nbsp;&nbsp;</TT></TD>
    <TD align=3Dright><TT><B>Observed&nbsp;&nbsp;</B></TT></TD>
    <TD noWrap align=3Dright><TT><B>Mr(expt)&nbsp;&nbsp;</B></TT></TD>
    <TD noWrap align=3Dright><TT><B>Mr(calc)&nbsp;&nbsp;</B></TT></TD>
    <TD align=3Dright><TT><B>&nbsp;ppm&nbsp;&nbsp;</B></TT></TD>
    <TD align=3Dright><TT><B>Start&nbsp;</B></TT></TD>
    <TD align=3Dright><TT><B>&nbsp;</B></TT></TD>
    <TD align=3Dright><TT><B>End&nbsp;</B></TT></TD>
    <TD align=3Dright><TT><B>Miss&nbsp;</B></TT></TD>
    <TD align=3Dright><TT><B>Ions&nbsp;</B></TT></TD>
    <TD><TT><B>&nbsp;Peptide</B></TT></TD></TR>
  <TR>
    <TD align=3Dright>&nbsp;</TD>
    <TD align=3Dright><TT>1090.5281&nbsp;&nbsp;</TT></TD>
    <TD align=3Dright><TT>1089.5208&nbsp;&nbsp;</TT></TD>
    <TD align=3Dright><TT>1089.5818&nbsp;&nbsp;</TT></TD>
    <TD noWrap align=3Dright><TT>-55.99&nbsp;</TT></TD>
    <TD align=3Dright><TT>253&nbsp;</TT></TD>
    <TD noWrap align=3Dright><TT>-&nbsp;</TT></TD>
    <TD align=3Dright><TT>261&nbsp;</TT></TD>
    <TD align=3Dright><TT>0&nbsp;&nbsp;</TT></TD>
    <TD noWrap align=3Dright><TT>---&nbsp;&nbsp;</TT></TD>
    <TD noWrap><TT>&nbsp;K.LIVEFENAR.V</TT></TD></TR>
  <TR>
    <TD align=3Dright>&nbsp;</TD>
    <TD align=3Dright><TT>1090.5281&nbsp;&nbsp;</TT></TD>
    <TD align=3Dright><TT>1089.5208&nbsp;&nbsp;</TT></TD>
    <TD align=3Dright><TT>1089.5818&nbsp;&nbsp;</TT></TD>
    <TD noWrap align=3Dright><TT>-55.99&nbsp;</TT></TD>
    <TD align=3Dright><TT>253&nbsp;</TT></TD>
    <TD noWrap align=3Dright><TT>-&nbsp;</TT></TD>
    <TD align=3Dright><TT>261&nbsp;</TT></TD>
    <TD align=3Dright><TT>0&nbsp;&nbsp;</TT></TD>
    <TD noWrap align=3Dright><TT>49&nbsp;&nbsp;</TT></TD>
    <TD noWrap><TT>&nbsp;K.LIVEFENAR.V</TT></TD></TR>
  <TR>
    <TD align=3Dright>&nbsp;</TD>
    <TD align=3Dright><TT>1182.6183&nbsp;&nbsp;</TT></TD>
    <TD align=3Dright><TT>1181.6110&nbsp;&nbsp;</TT></TD>
    <TD align=3Dright><TT>1181.6768&nbsp;&nbsp;</TT></TD>
    <TD noWrap align=3Dright><TT>-55.68&nbsp;</TT></TD>
    <TD align=3Dright><TT>66&nbsp;</TT></TD>
    <TD noWrap align=3Dright><TT>-&nbsp;</TT></TD>
    <TD align=3Dright><TT>77&nbsp;</TT></TD>
    <TD align=3Dright><TT>0&nbsp;&nbsp;</TT></TD>
    <TD noWrap align=3Dright><TT>---&nbsp;&nbsp;</TT></TD>
    <TD noWrap><TT>&nbsp;K.LADAVGLTLGPR.G</TT></TD></TR>
  <TR>
    <TD align=3Dright>&nbsp;</TD>
    <TD align=3Dright><TT>1182.6183&nbsp;&nbsp;</TT></TD>
    <TD align=3Dright><TT>1181.6110&nbsp;&nbsp;</TT></TD>
    <TD align=3Dright><TT>1181.6768&nbsp;&nbsp;</TT></TD>
    <TD noWrap align=3Dright><TT>-55.68&nbsp;</TT></TD>
    <TD align=3Dright><TT>66&nbsp;</TT></TD>
    <TD noWrap align=3Dright><TT>-&nbsp;</TT></TD>
    <TD align=3Dright><TT>77&nbsp;</TT></TD>
    <TD align=3Dright><TT>0&nbsp;&nbsp;</TT></TD>
    <TD noWrap align=3Dright><TT>67&nbsp;&nbsp;</TT></TD>
    <TD noWrap><TT>&nbsp;K.LADAVGLTLGPR.G</TT></TD></TR>
  <TR>
    <TD align=3Dright>&nbsp;</TD>
    <TD align=3Dright><TT>1479.6462&nbsp;&nbsp;</TT></TD>
    <TD align=3Dright><TT>1478.6389&nbsp;&nbsp;</TT></TD>
    <TD align=3Dright><TT>1478.7405&nbsp;&nbsp;</TT></TD>
    <TD noWrap align=3Dright><TT>-68.72&nbsp;</TT></TD>
    <TD align=3Dright><TT>240&nbsp;</TT></TD>
    <TD noWrap align=3Dright><TT>-&nbsp;</TT></TD>
    <TD align=3Dright><TT>252&nbsp;</TT></TD>
    <TD align=3Dright><TT>0&nbsp;&nbsp;</TT></TD>
    <TD noWrap align=3Dright><TT>---&nbsp;&nbsp;</TT></TD>
    <TD noWrap><TT>&nbsp;R.GYISPQFVTNPEK.L</TT></TD></TR>
  <TR>
    <TD align=3Dright>&nbsp;</TD>
    <TD align=3Dright><TT>1479.6462&nbsp;&nbsp;</TT></TD>
    <TD align=3Dright><TT>1478.6389&nbsp;&nbsp;</TT></TD>
    <TD align=3Dright><TT>1478.7405&nbsp;&nbsp;</TT></TD>
    <TD noWrap align=3Dright><TT>-68.72&nbsp;</TT></TD>
    <TD align=3Dright><TT>240&nbsp;</TT></TD>
    <TD noWrap align=3Dright><TT>-&nbsp;</TT></TD>
    <TD align=3Dright><TT>252&nbsp;</TT></TD>
    <TD align=3Dright><TT>0&nbsp;&nbsp;</TT></TD>
    <TD noWrap align=3Dright><TT>17&nbsp;&nbsp;</TT></TD>
    <TD =
noWrap><TT>&nbsp;R.GYISPQFVTNPEK.L</TT></TD></TR></TBODY></TABLE>
<TABLE border=3D0 cellSpacing=3D0>
  <TBODY>
  <TR>
    <TD><TT>&nbsp;&nbsp;&nbsp;&nbsp;&nbsp;&nbsp;</TT></TD>
    <TD><TT><B>No match to: </B>790.3414, 823.0577, 825.0474, 841.0164,=20
      842.4644, 856.4737, 870.4950, 994.0665, 994.0665, 1036.0696, =
1036.0696,=20
      1045.5111, 1052.4403, 1052.4403, 1088.4242, 1225.0569, 1225.0569,=20
      1368.5645, 1368.5645, 1530.6738, 1530.6738, 1754.8247, 1754.8247,=20
      1770.7875, 2210.9893</TT></TD></TR></TBODY></TABLE><BR>
<TABLE border=3D0 cellSpacing=3D0>
  <TBODY>
  <TR>
    <TD><TT><B><A name=3DHit20>20.</A>&nbsp;&nbsp;&nbsp;</B></TT></TD>
    <TD noWrap><TT><A=20
      =
href=3D"http://zxw-pc/mascot/cgi/protein_view.pl?file=3D../data/20121225/=
F002396.dat&amp;hit=3D20"=20
      =
target=3D_blank>gi|257720004</A>&nbsp;&nbsp;&nbsp;&nbsp;<B>Mass:</B>&nbsp=
;61681&nbsp;&nbsp;&nbsp;&nbsp;<B>Score:</B>&nbsp;148&nbsp;&nbsp;&nbsp;&nb=
sp;<B>Expect:</B>&nbsp;2.9e-009&nbsp;&nbsp;<B>Matches:</B>&nbsp;6</TT></T=
D></TR>
  <TR>
    <TD>&nbsp;</TD>
    <TD noWrap><TT>unnamed protein product [Glycine=20
max]</TT></TD></TR></TBODY></TABLE>
<TABLE border=3D0 cellSpacing=3D0 cellPadding=3D0>
  <TBODY>
  <TR>
    <TD><TT>&nbsp;&nbsp;&nbsp;&nbsp;&nbsp;&nbsp;</TT></TD>
    <TD align=3Dright><TT><B>Observed&nbsp;&nbsp;</B></TT></TD>
    <TD noWrap align=3Dright><TT><B>Mr(expt)&nbsp;&nbsp;</B></TT></TD>
    <TD noWrap align=3Dright><TT><B>Mr(calc)&nbsp;&nbsp;</B></TT></TD>
    <TD align=3Dright><TT><B>&nbsp;ppm&nbsp;&nbsp;</B></TT></TD>
    <TD align=3Dright><TT><B>Start&nbsp;</B></TT></TD>
    <TD align=3Dright><TT><B>&nbsp;</B></TT></TD>
    <TD align=3Dright><TT><B>End&nbsp;</B></TT></TD>
    <TD align=3Dright><TT><B>Miss&nbsp;</B></TT></TD>
    <TD align=3Dright><TT><B>Ions&nbsp;</B></TT></TD>
    <TD><TT><B>&nbsp;Peptide</B></TT></TD></TR>
  <TR>
    <TD align=3Dright>&nbsp;</TD>
    <TD align=3Dright><TT>1090.5281&nbsp;&nbsp;</TT></TD>
    <TD align=3Dright><TT>1089.5208&nbsp;&nbsp;</TT></TD>
    <TD align=3Dright><TT>1089.5818&nbsp;&nbsp;</TT></TD>
    <TD noWrap align=3Dright><TT>-55.99&nbsp;</TT></TD>
    <TD align=3Dright><TT>253&nbsp;</TT></TD>
    <TD noWrap align=3Dright><TT>-&nbsp;</TT></TD>
    <TD align=3Dright><TT>261&nbsp;</TT></TD>
    <TD align=3Dright><TT>0&nbsp;&nbsp;</TT></TD>
    <TD noWrap align=3Dright><TT>---&nbsp;&nbsp;</TT></TD>
    <TD noWrap><TT>&nbsp;K.LIVEFENAR.V</TT></TD></TR>
  <TR>
    <TD align=3Dright>&nbsp;</TD>
    <TD align=3Dright><TT>1090.5281&nbsp;&nbsp;</TT></TD>
    <TD align=3Dright><TT>1089.5208&nbsp;&nbsp;</TT></TD>
    <TD align=3Dright><TT>1089.5818&nbsp;&nbsp;</TT></TD>
    <TD noWrap align=3Dright><TT>-55.99&nbsp;</TT></TD>
    <TD align=3Dright><TT>253&nbsp;</TT></TD>
    <TD noWrap align=3Dright><TT>-&nbsp;</TT></TD>
    <TD align=3Dright><TT>261&nbsp;</TT></TD>
    <TD align=3Dright><TT>0&nbsp;&nbsp;</TT></TD>
    <TD noWrap align=3Dright><TT>49&nbsp;&nbsp;</TT></TD>
    <TD noWrap><TT>&nbsp;K.LIVEFENAR.V</TT></TD></TR>
  <TR>
    <TD align=3Dright>&nbsp;</TD>
    <TD align=3Dright><TT>1182.6183&nbsp;&nbsp;</TT></TD>
    <TD align=3Dright><TT>1181.6110&nbsp;&nbsp;</TT></TD>
    <TD align=3Dright><TT>1181.6768&nbsp;&nbsp;</TT></TD>
    <TD noWrap align=3Dright><TT>-55.68&nbsp;</TT></TD>
    <TD align=3Dright><TT>66&nbsp;</TT></TD>
    <TD noWrap align=3Dright><TT>-&nbsp;</TT></TD>
    <TD align=3Dright><TT>77&nbsp;</TT></TD>
    <TD align=3Dright><TT>0&nbsp;&nbsp;</TT></TD>
    <TD noWrap align=3Dright><TT>---&nbsp;&nbsp;</TT></TD>
    <TD noWrap><TT>&nbsp;K.LADAVGLTLGPR.G</TT></TD></TR>
  <TR>
    <TD align=3Dright>&nbsp;</TD>
    <TD align=3Dright><TT>1182.6183&nbsp;&nbsp;</TT></TD>
    <TD align=3Dright><TT>1181.6110&nbsp;&nbsp;</TT></TD>
    <TD align=3Dright><TT>1181.6768&nbsp;&nbsp;</TT></TD>
    <TD noWrap align=3Dright><TT>-55.68&nbsp;</TT></TD>
    <TD align=3Dright><TT>66&nbsp;</TT></TD>
    <TD noWrap align=3Dright><TT>-&nbsp;</TT></TD>
    <TD align=3Dright><TT>77&nbsp;</TT></TD>
    <TD align=3Dright><TT>0&nbsp;&nbsp;</TT></TD>
    <TD noWrap align=3Dright><TT>67&nbsp;&nbsp;</TT></TD>
    <TD noWrap><TT>&nbsp;K.LADAVGLTLGPR.G</TT></TD></TR>
  <TR>
    <TD align=3Dright>&nbsp;</TD>
    <TD align=3Dright><TT>1479.6462&nbsp;&nbsp;</TT></TD>
    <TD align=3Dright><TT>1478.6389&nbsp;&nbsp;</TT></TD>
    <TD align=3Dright><TT>1478.7405&nbsp;&nbsp;</TT></TD>
    <TD noWrap align=3Dright><TT>-68.72&nbsp;</TT></TD>
    <TD align=3Dright><TT>240&nbsp;</TT></TD>
    <TD noWrap align=3Dright><TT>-&nbsp;</TT></TD>
    <TD align=3Dright><TT>252&nbsp;</TT></TD>
    <TD align=3Dright><TT>0&nbsp;&nbsp;</TT></TD>
    <TD noWrap align=3Dright><TT>---&nbsp;&nbsp;</TT></TD>
    <TD noWrap><TT>&nbsp;R.GYISPQFVTNPEK.L</TT></TD></TR>
  <TR>
    <TD align=3Dright>&nbsp;</TD>
    <TD align=3Dright><TT>1479.6462&nbsp;&nbsp;</TT></TD>
    <TD align=3Dright><TT>1478.6389&nbsp;&nbsp;</TT></TD>
    <TD align=3Dright><TT>1478.7405&nbsp;&nbsp;</TT></TD>
    <TD noWrap align=3Dright><TT>-68.72&nbsp;</TT></TD>
    <TD align=3Dright><TT>240&nbsp;</TT></TD>
    <TD noWrap align=3Dright><TT>-&nbsp;</TT></TD>
    <TD align=3Dright><TT>252&nbsp;</TT></TD>
    <TD align=3Dright><TT>0&nbsp;&nbsp;</TT></TD>
    <TD noWrap align=3Dright><TT>17&nbsp;&nbsp;</TT></TD>
    <TD =
noWrap><TT>&nbsp;R.GYISPQFVTNPEK.L</TT></TD></TR></TBODY></TABLE>
<TABLE border=3D0 cellSpacing=3D0>
  <TBODY>
  <TR>
    <TD><TT>&nbsp;&nbsp;&nbsp;&nbsp;&nbsp;&nbsp;</TT></TD>
    <TD><TT><B>No match to: </B>790.3414, 823.0577, 825.0474, 841.0164,=20
      842.4644, 856.4737, 870.4950, 994.0665, 994.0665, 1036.0696, =
1036.0696,=20
      1045.5111, 1052.4403, 1052.4403, 1088.4242, 1225.0569, 1225.0569,=20
      1368.5645, 1368.5645, 1530.6738, 1530.6738, 1754.8247, 1754.8247,=20
      1770.7875, 2210.9893</TT></TD></TR></TBODY></TABLE><BR>
<TABLE border=3D0 cellSpacing=3D0>
  <TBODY>
  <TR>
    <TD><TT><B><A name=3DHit21>21.</A>&nbsp;&nbsp;&nbsp;</B></TT></TD>
    <TD noWrap><TT><A=20
      =
href=3D"http://zxw-pc/mascot/cgi/protein_view.pl?file=3D../data/20121225/=
F002396.dat&amp;hit=3D21"=20
      =
target=3D_blank>gi|257718525</A>&nbsp;&nbsp;&nbsp;&nbsp;<B>Mass:</B>&nbsp=
;61695&nbsp;&nbsp;&nbsp;&nbsp;<B>Score:</B>&nbsp;148&nbsp;&nbsp;&nbsp;&nb=
sp;<B>Expect:</B>&nbsp;2.9e-009&nbsp;&nbsp;<B>Matches:</B>&nbsp;6</TT></T=
D></TR>
  <TR>
    <TD>&nbsp;</TD>
    <TD noWrap><TT>unnamed protein product [Glycine=20
max]</TT></TD></TR></TBODY></TABLE>
<TABLE border=3D0 cellSpacing=3D0 cellPadding=3D0>
  <TBODY>
  <TR>
    <TD><TT>&nbsp;&nbsp;&nbsp;&nbsp;&nbsp;&nbsp;</TT></TD>
    <TD align=3Dright><TT><B>Observed&nbsp;&nbsp;</B></TT></TD>
    <TD noWrap align=3Dright><TT><B>Mr(expt)&nbsp;&nbsp;</B></TT></TD>
    <TD noWrap align=3Dright><TT><B>Mr(calc)&nbsp;&nbsp;</B></TT></TD>
    <TD align=3Dright><TT><B>&nbsp;ppm&nbsp;&nbsp;</B></TT></TD>
    <TD align=3Dright><TT><B>Start&nbsp;</B></TT></TD>
    <TD align=3Dright><TT><B>&nbsp;</B></TT></TD>
    <TD align=3Dright><TT><B>End&nbsp;</B></TT></TD>
    <TD align=3Dright><TT><B>Miss&nbsp;</B></TT></TD>
    <TD align=3Dright><TT><B>Ions&nbsp;</B></TT></TD>
    <TD><TT><B>&nbsp;Peptide</B></TT></TD></TR>
  <TR>
    <TD align=3Dright>&nbsp;</TD>
    <TD align=3Dright><TT>1090.5281&nbsp;&nbsp;</TT></TD>
    <TD align=3Dright><TT>1089.5208&nbsp;&nbsp;</TT></TD>
    <TD align=3Dright><TT>1089.5818&nbsp;&nbsp;</TT></TD>
    <TD noWrap align=3Dright><TT>-55.99&nbsp;</TT></TD>
    <TD align=3Dright><TT>253&nbsp;</TT></TD>
    <TD noWrap align=3Dright><TT>-&nbsp;</TT></TD>
    <TD align=3Dright><TT>261&nbsp;</TT></TD>
    <TD align=3Dright><TT>0&nbsp;&nbsp;</TT></TD>
    <TD noWrap align=3Dright><TT>---&nbsp;&nbsp;</TT></TD>
    <TD noWrap><TT>&nbsp;K.LIVEFENAR.V</TT></TD></TR>
  <TR>
    <TD align=3Dright>&nbsp;</TD>
    <TD align=3Dright><TT>1090.5281&nbsp;&nbsp;</TT></TD>
    <TD align=3Dright><TT>1089.5208&nbsp;&nbsp;</TT></TD>
    <TD align=3Dright><TT>1089.5818&nbsp;&nbsp;</TT></TD>
    <TD noWrap align=3Dright><TT>-55.99&nbsp;</TT></TD>
    <TD align=3Dright><TT>253&nbsp;</TT></TD>
    <TD noWrap align=3Dright><TT>-&nbsp;</TT></TD>
    <TD align=3Dright><TT>261&nbsp;</TT></TD>
    <TD align=3Dright><TT>0&nbsp;&nbsp;</TT></TD>
    <TD noWrap align=3Dright><TT>49&nbsp;&nbsp;</TT></TD>
    <TD noWrap><TT>&nbsp;K.LIVEFENAR.V</TT></TD></TR>
  <TR>
    <TD align=3Dright>&nbsp;</TD>
    <TD align=3Dright><TT>1182.6183&nbsp;&nbsp;</TT></TD>
    <TD align=3Dright><TT>1181.6110&nbsp;&nbsp;</TT></TD>
    <TD align=3Dright><TT>1181.6768&nbsp;&nbsp;</TT></TD>
    <TD noWrap align=3Dright><TT>-55.68&nbsp;</TT></TD>
    <TD align=3Dright><TT>66&nbsp;</TT></TD>
    <TD noWrap align=3Dright><TT>-&nbsp;</TT></TD>
    <TD align=3Dright><TT>77&nbsp;</TT></TD>
    <TD align=3Dright><TT>0&nbsp;&nbsp;</TT></TD>
    <TD noWrap align=3Dright><TT>---&nbsp;&nbsp;</TT></TD>
    <TD noWrap><TT>&nbsp;K.LADAVGLTLGPR.G</TT></TD></TR>
  <TR>
    <TD align=3Dright>&nbsp;</TD>
    <TD align=3Dright><TT>1182.6183&nbsp;&nbsp;</TT></TD>
    <TD align=3Dright><TT>1181.6110&nbsp;&nbsp;</TT></TD>
    <TD align=3Dright><TT>1181.6768&nbsp;&nbsp;</TT></TD>
    <TD noWrap align=3Dright><TT>-55.68&nbsp;</TT></TD>
    <TD align=3Dright><TT>66&nbsp;</TT></TD>
    <TD noWrap align=3Dright><TT>-&nbsp;</TT></TD>
    <TD align=3Dright><TT>77&nbsp;</TT></TD>
    <TD align=3Dright><TT>0&nbsp;&nbsp;</TT></TD>
    <TD noWrap align=3Dright><TT>67&nbsp;&nbsp;</TT></TD>
    <TD noWrap><TT>&nbsp;K.LADAVGLTLGPR.G</TT></TD></TR>
  <TR>
    <TD align=3Dright>&nbsp;</TD>
    <TD align=3Dright><TT>1479.6462&nbsp;&nbsp;</TT></TD>
    <TD align=3Dright><TT>1478.6389&nbsp;&nbsp;</TT></TD>
    <TD align=3Dright><TT>1478.7405&nbsp;&nbsp;</TT></TD>
    <TD noWrap align=3Dright><TT>-68.72&nbsp;</TT></TD>
    <TD align=3Dright><TT>240&nbsp;</TT></TD>
    <TD noWrap align=3Dright><TT>-&nbsp;</TT></TD>
    <TD align=3Dright><TT>252&nbsp;</TT></TD>
    <TD align=3Dright><TT>0&nbsp;&nbsp;</TT></TD>
    <TD noWrap align=3Dright><TT>---&nbsp;&nbsp;</TT></TD>
    <TD noWrap><TT>&nbsp;R.GYISPQFVTNPEK.L</TT></TD></TR>
  <TR>
    <TD align=3Dright>&nbsp;</TD>
    <TD align=3Dright><TT>1479.6462&nbsp;&nbsp;</TT></TD>
    <TD align=3Dright><TT>1478.6389&nbsp;&nbsp;</TT></TD>
    <TD align=3Dright><TT>1478.7405&nbsp;&nbsp;</TT></TD>
    <TD noWrap align=3Dright><TT>-68.72&nbsp;</TT></TD>
    <TD align=3Dright><TT>240&nbsp;</TT></TD>
    <TD noWrap align=3Dright><TT>-&nbsp;</TT></TD>
    <TD align=3Dright><TT>252&nbsp;</TT></TD>
    <TD align=3Dright><TT>0&nbsp;&nbsp;</TT></TD>
    <TD noWrap align=3Dright><TT>17&nbsp;&nbsp;</TT></TD>
    <TD =
noWrap><TT>&nbsp;R.GYISPQFVTNPEK.L</TT></TD></TR></TBODY></TABLE>
<TABLE border=3D0 cellSpacing=3D0>
  <TBODY>
  <TR>
    <TD><TT>&nbsp;&nbsp;&nbsp;&nbsp;&nbsp;&nbsp;</TT></TD>
    <TD><TT><B>No match to: </B>790.3414, 823.0577, 825.0474, 841.0164,=20
      842.4644, 856.4737, 870.4950, 994.0665, 994.0665, 1036.0696, =
1036.0696,=20
      1045.5111, 1052.4403, 1052.4403, 1088.4242, 1225.0569, 1225.0569,=20
      1368.5645, 1368.5645, 1530.6738, 1530.6738, 1754.8247, 1754.8247,=20
      1770.7875, 2210.9893</TT></TD></TR></TBODY></TABLE><BR>
<TABLE border=3D0 cellSpacing=3D0>
  <TBODY>
  <TR>
    <TD><TT><B><A name=3DHit22>22.</A>&nbsp;&nbsp;&nbsp;</B></TT></TD>
    <TD noWrap><TT><A=20
      =
href=3D"http://zxw-pc/mascot/cgi/protein_view.pl?file=3D../data/20121225/=
F002396.dat&amp;hit=3D22"=20
      =
target=3D_blank>gi|257687011</A>&nbsp;&nbsp;&nbsp;&nbsp;<B>Mass:</B>&nbsp=
;61695&nbsp;&nbsp;&nbsp;&nbsp;<B>Score:</B>&nbsp;148&nbsp;&nbsp;&nbsp;&nb=
sp;<B>Expect:</B>&nbsp;2.9e-009&nbsp;&nbsp;<B>Matches:</B>&nbsp;6</TT></T=
D></TR>
  <TR>
    <TD>&nbsp;</TD>
    <TD noWrap><TT>unnamed protein product [Glycine=20
max]</TT></TD></TR></TBODY></TABLE>
<TABLE border=3D0 cellSpacing=3D0 cellPadding=3D0>
  <TBODY>
  <TR>
    <TD><TT>&nbsp;&nbsp;&nbsp;&nbsp;&nbsp;&nbsp;</TT></TD>
    <TD align=3Dright><TT><B>Observed&nbsp;&nbsp;</B></TT></TD>
    <TD noWrap align=3Dright><TT><B>Mr(expt)&nbsp;&nbsp;</B></TT></TD>
    <TD noWrap align=3Dright><TT><B>Mr(calc)&nbsp;&nbsp;</B></TT></TD>
    <TD align=3Dright><TT><B>&nbsp;ppm&nbsp;&nbsp;</B></TT></TD>
    <TD align=3Dright><TT><B>Start&nbsp;</B></TT></TD>
    <TD align=3Dright><TT><B>&nbsp;</B></TT></TD>
    <TD align=3Dright><TT><B>End&nbsp;</B></TT></TD>
    <TD align=3Dright><TT><B>Miss&nbsp;</B></TT></TD>
    <TD align=3Dright><TT><B>Ions&nbsp;</B></TT></TD>
    <TD><TT><B>&nbsp;Peptide</B></TT></TD></TR>
  <TR>
    <TD align=3Dright>&nbsp;</TD>
    <TD align=3Dright><TT>1090.5281&nbsp;&nbsp;</TT></TD>
    <TD align=3Dright><TT>1089.5208&nbsp;&nbsp;</TT></TD>
    <TD align=3Dright><TT>1089.5818&nbsp;&nbsp;</TT></TD>
    <TD noWrap align=3Dright><TT>-55.99&nbsp;</TT></TD>
    <TD align=3Dright><TT>253&nbsp;</TT></TD>
    <TD noWrap align=3Dright><TT>-&nbsp;</TT></TD>
    <TD align=3Dright><TT>261&nbsp;</TT></TD>
    <TD align=3Dright><TT>0&nbsp;&nbsp;</TT></TD>
    <TD noWrap align=3Dright><TT>---&nbsp;&nbsp;</TT></TD>
    <TD noWrap><TT>&nbsp;K.LIVEFENAR.V</TT></TD></TR>
  <TR>
    <TD align=3Dright>&nbsp;</TD>
    <TD align=3Dright><TT>1090.5281&nbsp;&nbsp;</TT></TD>
    <TD align=3Dright><TT>1089.5208&nbsp;&nbsp;</TT></TD>
    <TD align=3Dright><TT>1089.5818&nbsp;&nbsp;</TT></TD>
    <TD noWrap align=3Dright><TT>-55.99&nbsp;</TT></TD>
    <TD align=3Dright><TT>253&nbsp;</TT></TD>
    <TD noWrap align=3Dright><TT>-&nbsp;</TT></TD>
    <TD align=3Dright><TT>261&nbsp;</TT></TD>
    <TD align=3Dright><TT>0&nbsp;&nbsp;</TT></TD>
    <TD noWrap align=3Dright><TT>49&nbsp;&nbsp;</TT></TD>
    <TD noWrap><TT>&nbsp;K.LIVEFENAR.V</TT></TD></TR>
  <TR>
    <TD align=3Dright>&nbsp;</TD>
    <TD align=3Dright><TT>1182.6183&nbsp;&nbsp;</TT></TD>
    <TD align=3Dright><TT>1181.6110&nbsp;&nbsp;</TT></TD>
    <TD align=3Dright><TT>1181.6768&nbsp;&nbsp;</TT></TD>
    <TD noWrap align=3Dright><TT>-55.68&nbsp;</TT></TD>
    <TD align=3Dright><TT>66&nbsp;</TT></TD>
    <TD noWrap align=3Dright><TT>-&nbsp;</TT></TD>
    <TD align=3Dright><TT>77&nbsp;</TT></TD>
    <TD align=3Dright><TT>0&nbsp;&nbsp;</TT></TD>
    <TD noWrap align=3Dright><TT>---&nbsp;&nbsp;</TT></TD>
    <TD noWrap><TT>&nbsp;K.LADAVGLTLGPR.G</TT></TD></TR>
  <TR>
    <TD align=3Dright>&nbsp;</TD>
    <TD align=3Dright><TT>1182.6183&nbsp;&nbsp;</TT></TD>
    <TD align=3Dright><TT>1181.6110&nbsp;&nbsp;</TT></TD>
    <TD align=3Dright><TT>1181.6768&nbsp;&nbsp;</TT></TD>
    <TD noWrap align=3Dright><TT>-55.68&nbsp;</TT></TD>
    <TD align=3Dright><TT>66&nbsp;</TT></TD>
    <TD noWrap align=3Dright><TT>-&nbsp;</TT></TD>
    <TD align=3Dright><TT>77&nbsp;</TT></TD>
    <TD align=3Dright><TT>0&nbsp;&nbsp;</TT></TD>
    <TD noWrap align=3Dright><TT>67&nbsp;&nbsp;</TT></TD>
    <TD noWrap><TT>&nbsp;K.LADAVGLTLGPR.G</TT></TD></TR>
  <TR>
    <TD align=3Dright>&nbsp;</TD>
    <TD align=3Dright><TT>1479.6462&nbsp;&nbsp;</TT></TD>
    <TD align=3Dright><TT>1478.6389&nbsp;&nbsp;</TT></TD>
    <TD align=3Dright><TT>1478.7405&nbsp;&nbsp;</TT></TD>
    <TD noWrap align=3Dright><TT>-68.72&nbsp;</TT></TD>
    <TD align=3Dright><TT>240&nbsp;</TT></TD>
    <TD noWrap align=3Dright><TT>-&nbsp;</TT></TD>
    <TD align=3Dright><TT>252&nbsp;</TT></TD>
    <TD align=3Dright><TT>0&nbsp;&nbsp;</TT></TD>
    <TD noWrap align=3Dright><TT>---&nbsp;&nbsp;</TT></TD>
    <TD noWrap><TT>&nbsp;R.GYISPQFVTNPEK.L</TT></TD></TR>
  <TR>
    <TD align=3Dright>&nbsp;</TD>
    <TD align=3Dright><TT>1479.6462&nbsp;&nbsp;</TT></TD>
    <TD align=3Dright><TT>1478.6389&nbsp;&nbsp;</TT></TD>
    <TD align=3Dright><TT>1478.7405&nbsp;&nbsp;</TT></TD>
    <TD noWrap align=3Dright><TT>-68.72&nbsp;</TT></TD>
    <TD align=3Dright><TT>240&nbsp;</TT></TD>
    <TD noWrap align=3Dright><TT>-&nbsp;</TT></TD>
    <TD align=3Dright><TT>252&nbsp;</TT></TD>
    <TD align=3Dright><TT>0&nbsp;&nbsp;</TT></TD>
    <TD noWrap align=3Dright><TT>17&nbsp;&nbsp;</TT></TD>
    <TD =
noWrap><TT>&nbsp;R.GYISPQFVTNPEK.L</TT></TD></TR></TBODY></TABLE>
<TABLE border=3D0 cellSpacing=3D0>
  <TBODY>
  <TR>
    <TD><TT>&nbsp;&nbsp;&nbsp;&nbsp;&nbsp;&nbsp;</TT></TD>
    <TD><TT><B>No match to: </B>790.3414, 823.0577, 825.0474, 841.0164,=20
      842.4644, 856.4737, 870.4950, 994.0665, 994.0665, 1036.0696, =
1036.0696,=20
      1045.5111, 1052.4403, 1052.4403, 1088.4242, 1225.0569, 1225.0569,=20
      1368.5645, 1368.5645, 1530.6738, 1530.6738, 1754.8247, 1754.8247,=20
      1770.7875, 2210.9893</TT></TD></TR></TBODY></TABLE><BR>
<TABLE border=3D0 cellSpacing=3D0>
  <TBODY>
  <TR>
    <TD><TT><B><A name=3DHit23>23.</A>&nbsp;&nbsp;&nbsp;</B></TT></TD>
    <TD noWrap><TT><A=20
      =
href=3D"http://zxw-pc/mascot/cgi/protein_view.pl?file=3D../data/20121225/=
F002396.dat&amp;hit=3D23"=20
      =
target=3D_blank>gi|257686885</A>&nbsp;&nbsp;&nbsp;&nbsp;<B>Mass:</B>&nbsp=
;61695&nbsp;&nbsp;&nbsp;&nbsp;<B>Score:</B>&nbsp;148&nbsp;&nbsp;&nbsp;&nb=
sp;<B>Expect:</B>&nbsp;2.9e-009&nbsp;&nbsp;<B>Matches:</B>&nbsp;6</TT></T=
D></TR>
  <TR>
    <TD>&nbsp;</TD>
    <TD noWrap><TT>unnamed protein product [Glycine=20
max]</TT></TD></TR></TBODY></TABLE>
<TABLE border=3D0 cellSpacing=3D0 cellPadding=3D0>
  <TBODY>
  <TR>
    <TD><TT>&nbsp;&nbsp;&nbsp;&nbsp;&nbsp;&nbsp;</TT></TD>
    <TD align=3Dright><TT><B>Observed&nbsp;&nbsp;</B></TT></TD>
    <TD noWrap align=3Dright><TT><B>Mr(expt)&nbsp;&nbsp;</B></TT></TD>
    <TD noWrap align=3Dright><TT><B>Mr(calc)&nbsp;&nbsp;</B></TT></TD>
    <TD align=3Dright><TT><B>&nbsp;ppm&nbsp;&nbsp;</B></TT></TD>
    <TD align=3Dright><TT><B>Start&nbsp;</B></TT></TD>
    <TD align=3Dright><TT><B>&nbsp;</B></TT></TD>
    <TD align=3Dright><TT><B>End&nbsp;</B></TT></TD>
    <TD align=3Dright><TT><B>Miss&nbsp;</B></TT></TD>
    <TD align=3Dright><TT><B>Ions&nbsp;</B></TT></TD>
    <TD><TT><B>&nbsp;Peptide</B></TT></TD></TR>
  <TR>
    <TD align=3Dright>&nbsp;</TD>
    <TD align=3Dright><TT>1090.5281&nbsp;&nbsp;</TT></TD>
    <TD align=3Dright><TT>1089.5208&nbsp;&nbsp;</TT></TD>
    <TD align=3Dright><TT>1089.5818&nbsp;&nbsp;</TT></TD>
    <TD noWrap align=3Dright><TT>-55.99&nbsp;</TT></TD>
    <TD align=3Dright><TT>253&nbsp;</TT></TD>
    <TD noWrap align=3Dright><TT>-&nbsp;</TT></TD>
    <TD align=3Dright><TT>261&nbsp;</TT></TD>
    <TD align=3Dright><TT>0&nbsp;&nbsp;</TT></TD>
    <TD noWrap align=3Dright><TT>---&nbsp;&nbsp;</TT></TD>
    <TD noWrap><TT>&nbsp;K.LIVEFENAR.V</TT></TD></TR>
  <TR>
    <TD align=3Dright>&nbsp;</TD>
    <TD align=3Dright><TT>1090.5281&nbsp;&nbsp;</TT></TD>
    <TD align=3Dright><TT>1089.5208&nbsp;&nbsp;</TT></TD>
    <TD align=3Dright><TT>1089.5818&nbsp;&nbsp;</TT></TD>
    <TD noWrap align=3Dright><TT>-55.99&nbsp;</TT></TD>
    <TD align=3Dright><TT>253&nbsp;</TT></TD>
    <TD noWrap align=3Dright><TT>-&nbsp;</TT></TD>
    <TD align=3Dright><TT>261&nbsp;</TT></TD>
    <TD align=3Dright><TT>0&nbsp;&nbsp;</TT></TD>
    <TD noWrap align=3Dright><TT>49&nbsp;&nbsp;</TT></TD>
    <TD noWrap><TT>&nbsp;K.LIVEFENAR.V</TT></TD></TR>
  <TR>
    <TD align=3Dright>&nbsp;</TD>
    <TD align=3Dright><TT>1182.6183&nbsp;&nbsp;</TT></TD>
    <TD align=3Dright><TT>1181.6110&nbsp;&nbsp;</TT></TD>
    <TD align=3Dright><TT>1181.6768&nbsp;&nbsp;</TT></TD>
    <TD noWrap align=3Dright><TT>-55.68&nbsp;</TT></TD>
    <TD align=3Dright><TT>66&nbsp;</TT></TD>
    <TD noWrap align=3Dright><TT>-&nbsp;</TT></TD>
    <TD align=3Dright><TT>77&nbsp;</TT></TD>
    <TD align=3Dright><TT>0&nbsp;&nbsp;</TT></TD>
    <TD noWrap align=3Dright><TT>---&nbsp;&nbsp;</TT></TD>
    <TD noWrap><TT>&nbsp;K.LADAVGLTLGPR.G</TT></TD></TR>
  <TR>
    <TD align=3Dright>&nbsp;</TD>
    <TD align=3Dright><TT>1182.6183&nbsp;&nbsp;</TT></TD>
    <TD align=3Dright><TT>1181.6110&nbsp;&nbsp;</TT></TD>
    <TD align=3Dright><TT>1181.6768&nbsp;&nbsp;</TT></TD>
    <TD noWrap align=3Dright><TT>-55.68&nbsp;</TT></TD>
    <TD align=3Dright><TT>66&nbsp;</TT></TD>
    <TD noWrap align=3Dright><TT>-&nbsp;</TT></TD>
    <TD align=3Dright><TT>77&nbsp;</TT></TD>
    <TD align=3Dright><TT>0&nbsp;&nbsp;</TT></TD>
    <TD noWrap align=3Dright><TT>67&nbsp;&nbsp;</TT></TD>
    <TD noWrap><TT>&nbsp;K.LADAVGLTLGPR.G</TT></TD></TR>
  <TR>
    <TD align=3Dright>&nbsp;</TD>
    <TD align=3Dright><TT>1479.6462&nbsp;&nbsp;</TT></TD>
    <TD align=3Dright><TT>1478.6389&nbsp;&nbsp;</TT></TD>
    <TD align=3Dright><TT>1478.7405&nbsp;&nbsp;</TT></TD>
    <TD noWrap align=3Dright><TT>-68.72&nbsp;</TT></TD>
    <TD align=3Dright><TT>240&nbsp;</TT></TD>
    <TD noWrap align=3Dright><TT>-&nbsp;</TT></TD>
    <TD align=3Dright><TT>252&nbsp;</TT></TD>
    <TD align=3Dright><TT>0&nbsp;&nbsp;</TT></TD>
    <TD noWrap align=3Dright><TT>---&nbsp;&nbsp;</TT></TD>
    <TD noWrap><TT>&nbsp;R.GYISPQFVTNPEK.L</TT></TD></TR>
  <TR>
    <TD align=3Dright>&nbsp;</TD>
    <TD align=3Dright><TT>1479.6462&nbsp;&nbsp;</TT></TD>
    <TD align=3Dright><TT>1478.6389&nbsp;&nbsp;</TT></TD>
    <TD align=3Dright><TT>1478.7405&nbsp;&nbsp;</TT></TD>
    <TD noWrap align=3Dright><TT>-68.72&nbsp;</TT></TD>
    <TD align=3Dright><TT>240&nbsp;</TT></TD>
    <TD noWrap align=3Dright><TT>-&nbsp;</TT></TD>
    <TD align=3Dright><TT>252&nbsp;</TT></TD>
    <TD align=3Dright><TT>0&nbsp;&nbsp;</TT></TD>
    <TD noWrap align=3Dright><TT>17&nbsp;&nbsp;</TT></TD>
    <TD =
noWrap><TT>&nbsp;R.GYISPQFVTNPEK.L</TT></TD></TR></TBODY></TABLE>
<TABLE border=3D0 cellSpacing=3D0>
  <TBODY>
  <TR>
    <TD><TT>&nbsp;&nbsp;&nbsp;&nbsp;&nbsp;&nbsp;</TT></TD>
    <TD><TT><B>No match to: </B>790.3414, 823.0577, 825.0474, 841.0164,=20
      842.4644, 856.4737, 870.4950, 994.0665, 994.0665, 1036.0696, =
1036.0696,=20
      1045.5111, 1052.4403, 1052.4403, 1088.4242, 1225.0569, 1225.0569,=20
      1368.5645, 1368.5645, 1530.6738, 1530.6738, 1754.8247, 1754.8247,=20
      1770.7875, 2210.9893</TT></TD></TR></TBODY></TABLE><BR>
<TABLE border=3D0 cellSpacing=3D0>
  <TBODY>
  <TR>
    <TD><TT><B><A name=3DHit24>24.</A>&nbsp;&nbsp;&nbsp;</B></TT></TD>
    <TD noWrap><TT><A=20
      =
href=3D"http://zxw-pc/mascot/cgi/protein_view.pl?file=3D../data/20121225/=
F002396.dat&amp;hit=3D24"=20
      =
target=3D_blank>gi|257658823</A>&nbsp;&nbsp;&nbsp;&nbsp;<B>Mass:</B>&nbsp=
;61695&nbsp;&nbsp;&nbsp;&nbsp;<B>Score:</B>&nbsp;148&nbsp;&nbsp;&nbsp;&nb=
sp;<B>Expect:</B>&nbsp;2.9e-009&nbsp;&nbsp;<B>Matches:</B>&nbsp;6</TT></T=
D></TR>
  <TR>
    <TD>&nbsp;</TD>
    <TD noWrap><TT>unnamed protein product [Glycine=20
max]</TT></TD></TR></TBODY></TABLE>
<TABLE border=3D0 cellSpacing=3D0 cellPadding=3D0>
  <TBODY>
  <TR>
    <TD><TT>&nbsp;&nbsp;&nbsp;&nbsp;&nbsp;&nbsp;</TT></TD>
    <TD align=3Dright><TT><B>Observed&nbsp;&nbsp;</B></TT></TD>
    <TD noWrap align=3Dright><TT><B>Mr(expt)&nbsp;&nbsp;</B></TT></TD>
    <TD noWrap align=3Dright><TT><B>Mr(calc)&nbsp;&nbsp;</B></TT></TD>
    <TD align=3Dright><TT><B>&nbsp;ppm&nbsp;&nbsp;</B></TT></TD>
    <TD align=3Dright><TT><B>Start&nbsp;</B></TT></TD>
    <TD align=3Dright><TT><B>&nbsp;</B></TT></TD>
    <TD align=3Dright><TT><B>End&nbsp;</B></TT></TD>
    <TD align=3Dright><TT><B>Miss&nbsp;</B></TT></TD>
    <TD align=3Dright><TT><B>Ions&nbsp;</B></TT></TD>
    <TD><TT><B>&nbsp;Peptide</B></TT></TD></TR>
  <TR>
    <TD align=3Dright>&nbsp;</TD>
    <TD align=3Dright><TT>1090.5281&nbsp;&nbsp;</TT></TD>
    <TD align=3Dright><TT>1089.5208&nbsp;&nbsp;</TT></TD>
    <TD align=3Dright><TT>1089.5818&nbsp;&nbsp;</TT></TD>
    <TD noWrap align=3Dright><TT>-55.99&nbsp;</TT></TD>
    <TD align=3Dright><TT>253&nbsp;</TT></TD>
    <TD noWrap align=3Dright><TT>-&nbsp;</TT></TD>
    <TD align=3Dright><TT>261&nbsp;</TT></TD>
    <TD align=3Dright><TT>0&nbsp;&nbsp;</TT></TD>
    <TD noWrap align=3Dright><TT>---&nbsp;&nbsp;</TT></TD>
    <TD noWrap><TT>&nbsp;K.LIVEFENAR.V</TT></TD></TR>
  <TR>
    <TD align=3Dright>&nbsp;</TD>
    <TD align=3Dright><TT>1090.5281&nbsp;&nbsp;</TT></TD>
    <TD align=3Dright><TT>1089.5208&nbsp;&nbsp;</TT></TD>
    <TD align=3Dright><TT>1089.5818&nbsp;&nbsp;</TT></TD>
    <TD noWrap align=3Dright><TT>-55.99&nbsp;</TT></TD>
    <TD align=3Dright><TT>253&nbsp;</TT></TD>
    <TD noWrap align=3Dright><TT>-&nbsp;</TT></TD>
    <TD align=3Dright><TT>261&nbsp;</TT></TD>
    <TD align=3Dright><TT>0&nbsp;&nbsp;</TT></TD>
    <TD noWrap align=3Dright><TT>49&nbsp;&nbsp;</TT></TD>
    <TD noWrap><TT>&nbsp;K.LIVEFENAR.V</TT></TD></TR>
  <TR>
    <TD align=3Dright>&nbsp;</TD>
    <TD align=3Dright><TT>1182.6183&nbsp;&nbsp;</TT></TD>
    <TD align=3Dright><TT>1181.6110&nbsp;&nbsp;</TT></TD>
    <TD align=3Dright><TT>1181.6768&nbsp;&nbsp;</TT></TD>
    <TD noWrap align=3Dright><TT>-55.68&nbsp;</TT></TD>
    <TD align=3Dright><TT>66&nbsp;</TT></TD>
    <TD noWrap align=3Dright><TT>-&nbsp;</TT></TD>
    <TD align=3Dright><TT>77&nbsp;</TT></TD>
    <TD align=3Dright><TT>0&nbsp;&nbsp;</TT></TD>
    <TD noWrap align=3Dright><TT>---&nbsp;&nbsp;</TT></TD>
    <TD noWrap><TT>&nbsp;K.LADAVGLTLGPR.G</TT></TD></TR>
  <TR>
    <TD align=3Dright>&nbsp;</TD>
    <TD align=3Dright><TT>1182.6183&nbsp;&nbsp;</TT></TD>
    <TD align=3Dright><TT>1181.6110&nbsp;&nbsp;</TT></TD>
    <TD align=3Dright><TT>1181.6768&nbsp;&nbsp;</TT></TD>
    <TD noWrap align=3Dright><TT>-55.68&nbsp;</TT></TD>
    <TD align=3Dright><TT>66&nbsp;</TT></TD>
    <TD noWrap align=3Dright><TT>-&nbsp;</TT></TD>
    <TD align=3Dright><TT>77&nbsp;</TT></TD>
    <TD align=3Dright><TT>0&nbsp;&nbsp;</TT></TD>
    <TD noWrap align=3Dright><TT>67&nbsp;&nbsp;</TT></TD>
    <TD noWrap><TT>&nbsp;K.LADAVGLTLGPR.G</TT></TD></TR>
  <TR>
    <TD align=3Dright>&nbsp;</TD>
    <TD align=3Dright><TT>1479.6462&nbsp;&nbsp;</TT></TD>
    <TD align=3Dright><TT>1478.6389&nbsp;&nbsp;</TT></TD>
    <TD align=3Dright><TT>1478.7405&nbsp;&nbsp;</TT></TD>
    <TD noWrap align=3Dright><TT>-68.72&nbsp;</TT></TD>
    <TD align=3Dright><TT>240&nbsp;</TT></TD>
    <TD noWrap align=3Dright><TT>-&nbsp;</TT></TD>
    <TD align=3Dright><TT>252&nbsp;</TT></TD>
    <TD align=3Dright><TT>0&nbsp;&nbsp;</TT></TD>
    <TD noWrap align=3Dright><TT>---&nbsp;&nbsp;</TT></TD>
    <TD noWrap><TT>&nbsp;R.GYISPQFVTNPEK.L</TT></TD></TR>
  <TR>
    <TD align=3Dright>&nbsp;</TD>
    <TD align=3Dright><TT>1479.6462&nbsp;&nbsp;</TT></TD>
    <TD align=3Dright><TT>1478.6389&nbsp;&nbsp;</TT></TD>
    <TD align=3Dright><TT>1478.7405&nbsp;&nbsp;</TT></TD>
    <TD noWrap align=3Dright><TT>-68.72&nbsp;</TT></TD>
    <TD align=3Dright><TT>240&nbsp;</TT></TD>
    <TD noWrap align=3Dright><TT>-&nbsp;</TT></TD>
    <TD align=3Dright><TT>252&nbsp;</TT></TD>
    <TD align=3Dright><TT>0&nbsp;&nbsp;</TT></TD>
    <TD noWrap align=3Dright><TT>17&nbsp;&nbsp;</TT></TD>
    <TD =
noWrap><TT>&nbsp;R.GYISPQFVTNPEK.L</TT></TD></TR></TBODY></TABLE>
<TABLE border=3D0 cellSpacing=3D0>
  <TBODY>
  <TR>
    <TD><TT>&nbsp;&nbsp;&nbsp;&nbsp;&nbsp;&nbsp;</TT></TD>
    <TD><TT><B>No match to: </B>790.3414, 823.0577, 825.0474, 841.0164,=20
      842.4644, 856.4737, 870.4950, 994.0665, 994.0665, 1036.0696, =
1036.0696,=20
      1045.5111, 1052.4403, 1052.4403, 1088.4242, 1225.0569, 1225.0569,=20
      1368.5645, 1368.5645, 1530.6738, 1530.6738, 1754.8247, 1754.8247,=20
      1770.7875, 2210.9893</TT></TD></TR></TBODY></TABLE><BR>
<TABLE border=3D0 cellSpacing=3D0>
  <TBODY>
  <TR>
    <TD><TT><B><A name=3DHit25>25.</A>&nbsp;&nbsp;&nbsp;</B></TT></TD>
    <TD noWrap><TT><A=20
      =
href=3D"http://zxw-pc/mascot/cgi/protein_view.pl?file=3D../data/20121225/=
F002396.dat&amp;hit=3D25"=20
      =
target=3D_blank>gi|257636786</A>&nbsp;&nbsp;&nbsp;&nbsp;<B>Mass:</B>&nbsp=
;61695&nbsp;&nbsp;&nbsp;&nbsp;<B>Score:</B>&nbsp;148&nbsp;&nbsp;&nbsp;&nb=
sp;<B>Expect:</B>&nbsp;2.9e-009&nbsp;&nbsp;<B>Matches:</B>&nbsp;6</TT></T=
D></TR>
  <TR>
    <TD>&nbsp;</TD>
    <TD noWrap><TT>unnamed protein product [Glycine=20
max]</TT></TD></TR></TBODY></TABLE>
<TABLE border=3D0 cellSpacing=3D0 cellPadding=3D0>
  <TBODY>
  <TR>
    <TD><TT>&nbsp;&nbsp;&nbsp;&nbsp;&nbsp;&nbsp;</TT></TD>
    <TD align=3Dright><TT><B>Observed&nbsp;&nbsp;</B></TT></TD>
    <TD noWrap align=3Dright><TT><B>Mr(expt)&nbsp;&nbsp;</B></TT></TD>
    <TD noWrap align=3Dright><TT><B>Mr(calc)&nbsp;&nbsp;</B></TT></TD>
    <TD align=3Dright><TT><B>&nbsp;ppm&nbsp;&nbsp;</B></TT></TD>
    <TD align=3Dright><TT><B>Start&nbsp;</B></TT></TD>
    <TD align=3Dright><TT><B>&nbsp;</B></TT></TD>
    <TD align=3Dright><TT><B>End&nbsp;</B></TT></TD>
    <TD align=3Dright><TT><B>Miss&nbsp;</B></TT></TD>
    <TD align=3Dright><TT><B>Ions&nbsp;</B></TT></TD>
    <TD><TT><B>&nbsp;Peptide</B></TT></TD></TR>
  <TR>
    <TD align=3Dright>&nbsp;</TD>
    <TD align=3Dright><TT>1090.5281&nbsp;&nbsp;</TT></TD>
    <TD align=3Dright><TT>1089.5208&nbsp;&nbsp;</TT></TD>
    <TD align=3Dright><TT>1089.5818&nbsp;&nbsp;</TT></TD>
    <TD noWrap align=3Dright><TT>-55.99&nbsp;</TT></TD>
    <TD align=3Dright><TT>253&nbsp;</TT></TD>
    <TD noWrap align=3Dright><TT>-&nbsp;</TT></TD>
    <TD align=3Dright><TT>261&nbsp;</TT></TD>
    <TD align=3Dright><TT>0&nbsp;&nbsp;</TT></TD>
    <TD noWrap align=3Dright><TT>---&nbsp;&nbsp;</TT></TD>
    <TD noWrap><TT>&nbsp;K.LIVEFENAR.V</TT></TD></TR>
  <TR>
    <TD align=3Dright>&nbsp;</TD>
    <TD align=3Dright><TT>1090.5281&nbsp;&nbsp;</TT></TD>
    <TD align=3Dright><TT>1089.5208&nbsp;&nbsp;</TT></TD>
    <TD align=3Dright><TT>1089.5818&nbsp;&nbsp;</TT></TD>
    <TD noWrap align=3Dright><TT>-55.99&nbsp;</TT></TD>
    <TD align=3Dright><TT>253&nbsp;</TT></TD>
    <TD noWrap align=3Dright><TT>-&nbsp;</TT></TD>
    <TD align=3Dright><TT>261&nbsp;</TT></TD>
    <TD align=3Dright><TT>0&nbsp;&nbsp;</TT></TD>
    <TD noWrap align=3Dright><TT>49&nbsp;&nbsp;</TT></TD>
    <TD noWrap><TT>&nbsp;K.LIVEFENAR.V</TT></TD></TR>
  <TR>
    <TD align=3Dright>&nbsp;</TD>
    <TD align=3Dright><TT>1182.6183&nbsp;&nbsp;</TT></TD>
    <TD align=3Dright><TT>1181.6110&nbsp;&nbsp;</TT></TD>
    <TD align=3Dright><TT>1181.6768&nbsp;&nbsp;</TT></TD>
    <TD noWrap align=3Dright><TT>-55.68&nbsp;</TT></TD>
    <TD align=3Dright><TT>66&nbsp;</TT></TD>
    <TD noWrap align=3Dright><TT>-&nbsp;</TT></TD>
    <TD align=3Dright><TT>77&nbsp;</TT></TD>
    <TD align=3Dright><TT>0&nbsp;&nbsp;</TT></TD>
    <TD noWrap align=3Dright><TT>---&nbsp;&nbsp;</TT></TD>
    <TD noWrap><TT>&nbsp;K.LADAVGLTLGPR.G</TT></TD></TR>
  <TR>
    <TD align=3Dright>&nbsp;</TD>
    <TD align=3Dright><TT>1182.6183&nbsp;&nbsp;</TT></TD>
    <TD align=3Dright><TT>1181.6110&nbsp;&nbsp;</TT></TD>
    <TD align=3Dright><TT>1181.6768&nbsp;&nbsp;</TT></TD>
    <TD noWrap align=3Dright><TT>-55.68&nbsp;</TT></TD>
    <TD align=3Dright><TT>66&nbsp;</TT></TD>
    <TD noWrap align=3Dright><TT>-&nbsp;</TT></TD>
    <TD align=3Dright><TT>77&nbsp;</TT></TD>
    <TD align=3Dright><TT>0&nbsp;&nbsp;</TT></TD>
    <TD noWrap align=3Dright><TT>67&nbsp;&nbsp;</TT></TD>
    <TD noWrap><TT>&nbsp;K.LADAVGLTLGPR.G</TT></TD></TR>
  <TR>
    <TD align=3Dright>&nbsp;</TD>
    <TD align=3Dright><TT>1479.6462&nbsp;&nbsp;</TT></TD>
    <TD align=3Dright><TT>1478.6389&nbsp;&nbsp;</TT></TD>
    <TD align=3Dright><TT>1478.7405&nbsp;&nbsp;</TT></TD>
    <TD noWrap align=3Dright><TT>-68.72&nbsp;</TT></TD>
    <TD align=3Dright><TT>240&nbsp;</TT></TD>
    <TD noWrap align=3Dright><TT>-&nbsp;</TT></TD>
    <TD align=3Dright><TT>252&nbsp;</TT></TD>
    <TD align=3Dright><TT>0&nbsp;&nbsp;</TT></TD>
    <TD noWrap align=3Dright><TT>---&nbsp;&nbsp;</TT></TD>
    <TD noWrap><TT>&nbsp;R.GYISPQFVTNPEK.L</TT></TD></TR>
  <TR>
    <TD align=3Dright>&nbsp;</TD>
    <TD align=3Dright><TT>1479.6462&nbsp;&nbsp;</TT></TD>
    <TD align=3Dright><TT>1478.6389&nbsp;&nbsp;</TT></TD>
    <TD align=3Dright><TT>1478.7405&nbsp;&nbsp;</TT></TD>
    <TD noWrap align=3Dright><TT>-68.72&nbsp;</TT></TD>
    <TD align=3Dright><TT>240&nbsp;</TT></TD>
    <TD noWrap align=3Dright><TT>-&nbsp;</TT></TD>
    <TD align=3Dright><TT>252&nbsp;</TT></TD>
    <TD align=3Dright><TT>0&nbsp;&nbsp;</TT></TD>
    <TD noWrap align=3Dright><TT>17&nbsp;&nbsp;</TT></TD>
    <TD =
noWrap><TT>&nbsp;R.GYISPQFVTNPEK.L</TT></TD></TR></TBODY></TABLE>
<TABLE border=3D0 cellSpacing=3D0>
  <TBODY>
  <TR>
    <TD><TT>&nbsp;&nbsp;&nbsp;&nbsp;&nbsp;&nbsp;</TT></TD>
    <TD><TT><B>No match to: </B>790.3414, 823.0577, 825.0474, 841.0164,=20
      842.4644, 856.4737, 870.4950, 994.0665, 994.0665, 1036.0696, =
1036.0696,=20
      1045.5111, 1052.4403, 1052.4403, 1088.4242, 1225.0569, 1225.0569,=20
      1368.5645, 1368.5645, 1530.6738, 1530.6738, 1754.8247, 1754.8247,=20
      1770.7875, 2210.9893</TT></TD></TR></TBODY></TABLE><BR>
<TABLE border=3D0 cellSpacing=3D0>
  <TBODY>
  <TR>
    <TD><TT><B><A name=3DHit26>26.</A>&nbsp;&nbsp;&nbsp;</B></TT></TD>
    <TD noWrap><TT><A=20
      =
href=3D"http://zxw-pc/mascot/cgi/protein_view.pl?file=3D../data/20121225/=
F002396.dat&amp;hit=3D26"=20
      =
target=3D_blank>gi|219931395</A>&nbsp;&nbsp;&nbsp;&nbsp;<B>Mass:</B>&nbsp=
;61695&nbsp;&nbsp;&nbsp;&nbsp;<B>Score:</B>&nbsp;148&nbsp;&nbsp;&nbsp;&nb=
sp;<B>Expect:</B>&nbsp;2.9e-009&nbsp;&nbsp;<B>Matches:</B>&nbsp;6</TT></T=
D></TR>
  <TR>
    <TD>&nbsp;</TD>
    <TD noWrap><TT>unnamed protein product [Glycine=20
max]</TT></TD></TR></TBODY></TABLE>
<TABLE border=3D0 cellSpacing=3D0 cellPadding=3D0>
  <TBODY>
  <TR>
    <TD><TT>&nbsp;&nbsp;&nbsp;&nbsp;&nbsp;&nbsp;</TT></TD>
    <TD align=3Dright><TT><B>Observed&nbsp;&nbsp;</B></TT></TD>
    <TD noWrap align=3Dright><TT><B>Mr(expt)&nbsp;&nbsp;</B></TT></TD>
    <TD noWrap align=3Dright><TT><B>Mr(calc)&nbsp;&nbsp;</B></TT></TD>
    <TD align=3Dright><TT><B>&nbsp;ppm&nbsp;&nbsp;</B></TT></TD>
    <TD align=3Dright><TT><B>Start&nbsp;</B></TT></TD>
    <TD align=3Dright><TT><B>&nbsp;</B></TT></TD>
    <TD align=3Dright><TT><B>End&nbsp;</B></TT></TD>
    <TD align=3Dright><TT><B>Miss&nbsp;</B></TT></TD>
    <TD align=3Dright><TT><B>Ions&nbsp;</B></TT></TD>
    <TD><TT><B>&nbsp;Peptide</B></TT></TD></TR>
  <TR>
    <TD align=3Dright>&nbsp;</TD>
    <TD align=3Dright><TT>1090.5281&nbsp;&nbsp;</TT></TD>
    <TD align=3Dright><TT>1089.5208&nbsp;&nbsp;</TT></TD>
    <TD align=3Dright><TT>1089.5818&nbsp;&nbsp;</TT></TD>
    <TD noWrap align=3Dright><TT>-55.99&nbsp;</TT></TD>
    <TD align=3Dright><TT>253&nbsp;</TT></TD>
    <TD noWrap align=3Dright><TT>-&nbsp;</TT></TD>
    <TD align=3Dright><TT>261&nbsp;</TT></TD>
    <TD align=3Dright><TT>0&nbsp;&nbsp;</TT></TD>
    <TD noWrap align=3Dright><TT>---&nbsp;&nbsp;</TT></TD>
    <TD noWrap><TT>&nbsp;K.LIVEFENAR.V</TT></TD></TR>
  <TR>
    <TD align=3Dright>&nbsp;</TD>
    <TD align=3Dright><TT>1090.5281&nbsp;&nbsp;</TT></TD>
    <TD align=3Dright><TT>1089.5208&nbsp;&nbsp;</TT></TD>
    <TD align=3Dright><TT>1089.5818&nbsp;&nbsp;</TT></TD>
    <TD noWrap align=3Dright><TT>-55.99&nbsp;</TT></TD>
    <TD align=3Dright><TT>253&nbsp;</TT></TD>
    <TD noWrap align=3Dright><TT>-&nbsp;</TT></TD>
    <TD align=3Dright><TT>261&nbsp;</TT></TD>
    <TD align=3Dright><TT>0&nbsp;&nbsp;</TT></TD>
    <TD noWrap align=3Dright><TT>49&nbsp;&nbsp;</TT></TD>
    <TD noWrap><TT>&nbsp;K.LIVEFENAR.V</TT></TD></TR>
  <TR>
    <TD align=3Dright>&nbsp;</TD>
    <TD align=3Dright><TT>1182.6183&nbsp;&nbsp;</TT></TD>
    <TD align=3Dright><TT>1181.6110&nbsp;&nbsp;</TT></TD>
    <TD align=3Dright><TT>1181.6768&nbsp;&nbsp;</TT></TD>
    <TD noWrap align=3Dright><TT>-55.68&nbsp;</TT></TD>
    <TD align=3Dright><TT>66&nbsp;</TT></TD>
    <TD noWrap align=3Dright><TT>-&nbsp;</TT></TD>
    <TD align=3Dright><TT>77&nbsp;</TT></TD>
    <TD align=3Dright><TT>0&nbsp;&nbsp;</TT></TD>
    <TD noWrap align=3Dright><TT>---&nbsp;&nbsp;</TT></TD>
    <TD noWrap><TT>&nbsp;K.LADAVGLTLGPR.G</TT></TD></TR>
  <TR>
    <TD align=3Dright>&nbsp;</TD>
    <TD align=3Dright><TT>1182.6183&nbsp;&nbsp;</TT></TD>
    <TD align=3Dright><TT>1181.6110&nbsp;&nbsp;</TT></TD>
    <TD align=3Dright><TT>1181.6768&nbsp;&nbsp;</TT></TD>
    <TD noWrap align=3Dright><TT>-55.68&nbsp;</TT></TD>
    <TD align=3Dright><TT>66&nbsp;</TT></TD>
    <TD noWrap align=3Dright><TT>-&nbsp;</TT></TD>
    <TD align=3Dright><TT>77&nbsp;</TT></TD>
    <TD align=3Dright><TT>0&nbsp;&nbsp;</TT></TD>
    <TD noWrap align=3Dright><TT>67&nbsp;&nbsp;</TT></TD>
    <TD noWrap><TT>&nbsp;K.LADAVGLTLGPR.G</TT></TD></TR>
  <TR>
    <TD align=3Dright>&nbsp;</TD>
    <TD align=3Dright><TT>1479.6462&nbsp;&nbsp;</TT></TD>
    <TD align=3Dright><TT>1478.6389&nbsp;&nbsp;</TT></TD>
    <TD align=3Dright><TT>1478.7405&nbsp;&nbsp;</TT></TD>
    <TD noWrap align=3Dright><TT>-68.72&nbsp;</TT></TD>
    <TD align=3Dright><TT>240&nbsp;</TT></TD>
    <TD noWrap align=3Dright><TT>-&nbsp;</TT></TD>
    <TD align=3Dright><TT>252&nbsp;</TT></TD>
    <TD align=3Dright><TT>0&nbsp;&nbsp;</TT></TD>
    <TD noWrap align=3Dright><TT>---&nbsp;&nbsp;</TT></TD>
    <TD noWrap><TT>&nbsp;R.GYISPQFVTNPEK.L</TT></TD></TR>
  <TR>
    <TD align=3Dright>&nbsp;</TD>
    <TD align=3Dright><TT>1479.6462&nbsp;&nbsp;</TT></TD>
    <TD align=3Dright><TT>1478.6389&nbsp;&nbsp;</TT></TD>
    <TD align=3Dright><TT>1478.7405&nbsp;&nbsp;</TT></TD>
    <TD noWrap align=3Dright><TT>-68.72&nbsp;</TT></TD>
    <TD align=3Dright><TT>240&nbsp;</TT></TD>
    <TD noWrap align=3Dright><TT>-&nbsp;</TT></TD>
    <TD align=3Dright><TT>252&nbsp;</TT></TD>
    <TD align=3Dright><TT>0&nbsp;&nbsp;</TT></TD>
    <TD noWrap align=3Dright><TT>17&nbsp;&nbsp;</TT></TD>
    <TD =
noWrap><TT>&nbsp;R.GYISPQFVTNPEK.L</TT></TD></TR></TBODY></TABLE>
<TABLE border=3D0 cellSpacing=3D0>
  <TBODY>
  <TR>
    <TD><TT>&nbsp;&nbsp;&nbsp;&nbsp;&nbsp;&nbsp;</TT></TD>
    <TD><TT><B>No match to: </B>790.3414, 823.0577, 825.0474, 841.0164,=20
      842.4644, 856.4737, 870.4950, 994.0665, 994.0665, 1036.0696, =
1036.0696,=20
      1045.5111, 1052.4403, 1052.4403, 1088.4242, 1225.0569, 1225.0569,=20
      1368.5645, 1368.5645, 1530.6738, 1530.6738, 1754.8247, 1754.8247,=20
      1770.7875, 2210.9893</TT></TD></TR></TBODY></TABLE><BR>
<TABLE border=3D0 cellSpacing=3D0>
  <TBODY>
  <TR>
    <TD><TT><B><A name=3DHit27>27.</A>&nbsp;&nbsp;&nbsp;</B></TT></TD>
    <TD noWrap><TT><A=20
      =
href=3D"http://zxw-pc/mascot/cgi/protein_view.pl?file=3D../data/20121225/=
F002396.dat&amp;hit=3D27"=20
      =
target=3D_blank>gi|219931269</A>&nbsp;&nbsp;&nbsp;&nbsp;<B>Mass:</B>&nbsp=
;61695&nbsp;&nbsp;&nbsp;&nbsp;<B>Score:</B>&nbsp;148&nbsp;&nbsp;&nbsp;&nb=
sp;<B>Expect:</B>&nbsp;2.9e-009&nbsp;&nbsp;<B>Matches:</B>&nbsp;6</TT></T=
D></TR>
  <TR>
    <TD>&nbsp;</TD>
    <TD noWrap><TT>unnamed protein product [Glycine=20
max]</TT></TD></TR></TBODY></TABLE>
<TABLE border=3D0 cellSpacing=3D0 cellPadding=3D0>
  <TBODY>
  <TR>
    <TD><TT>&nbsp;&nbsp;&nbsp;&nbsp;&nbsp;&nbsp;</TT></TD>
    <TD align=3Dright><TT><B>Observed&nbsp;&nbsp;</B></TT></TD>
    <TD noWrap align=3Dright><TT><B>Mr(expt)&nbsp;&nbsp;</B></TT></TD>
    <TD noWrap align=3Dright><TT><B>Mr(calc)&nbsp;&nbsp;</B></TT></TD>
    <TD align=3Dright><TT><B>&nbsp;ppm&nbsp;&nbsp;</B></TT></TD>
    <TD align=3Dright><TT><B>Start&nbsp;</B></TT></TD>
    <TD align=3Dright><TT><B>&nbsp;</B></TT></TD>
    <TD align=3Dright><TT><B>End&nbsp;</B></TT></TD>
    <TD align=3Dright><TT><B>Miss&nbsp;</B></TT></TD>
    <TD align=3Dright><TT><B>Ions&nbsp;</B></TT></TD>
    <TD><TT><B>&nbsp;Peptide</B></TT></TD></TR>
  <TR>
    <TD align=3Dright>&nbsp;</TD>
    <TD align=3Dright><TT>1090.5281&nbsp;&nbsp;</TT></TD>
    <TD align=3Dright><TT>1089.5208&nbsp;&nbsp;</TT></TD>
    <TD align=3Dright><TT>1089.5818&nbsp;&nbsp;</TT></TD>
    <TD noWrap align=3Dright><TT>-55.99&nbsp;</TT></TD>
    <TD align=3Dright><TT>253&nbsp;</TT></TD>
    <TD noWrap align=3Dright><TT>-&nbsp;</TT></TD>
    <TD align=3Dright><TT>261&nbsp;</TT></TD>
    <TD align=3Dright><TT>0&nbsp;&nbsp;</TT></TD>
    <TD noWrap align=3Dright><TT>---&nbsp;&nbsp;</TT></TD>
    <TD noWrap><TT>&nbsp;K.LIVEFENAR.V</TT></TD></TR>
  <TR>
    <TD align=3Dright>&nbsp;</TD>
    <TD align=3Dright><TT>1090.5281&nbsp;&nbsp;</TT></TD>
    <TD align=3Dright><TT>1089.5208&nbsp;&nbsp;</TT></TD>
    <TD align=3Dright><TT>1089.5818&nbsp;&nbsp;</TT></TD>
    <TD noWrap align=3Dright><TT>-55.99&nbsp;</TT></TD>
    <TD align=3Dright><TT>253&nbsp;</TT></TD>
    <TD noWrap align=3Dright><TT>-&nbsp;</TT></TD>
    <TD align=3Dright><TT>261&nbsp;</TT></TD>
    <TD align=3Dright><TT>0&nbsp;&nbsp;</TT></TD>
    <TD noWrap align=3Dright><TT>49&nbsp;&nbsp;</TT></TD>
    <TD noWrap><TT>&nbsp;K.LIVEFENAR.V</TT></TD></TR>
  <TR>
    <TD align=3Dright>&nbsp;</TD>
    <TD align=3Dright><TT>1182.6183&nbsp;&nbsp;</TT></TD>
    <TD align=3Dright><TT>1181.6110&nbsp;&nbsp;</TT></TD>
    <TD align=3Dright><TT>1181.6768&nbsp;&nbsp;</TT></TD>
    <TD noWrap align=3Dright><TT>-55.68&nbsp;</TT></TD>
    <TD align=3Dright><TT>66&nbsp;</TT></TD>
    <TD noWrap align=3Dright><TT>-&nbsp;</TT></TD>
    <TD align=3Dright><TT>77&nbsp;</TT></TD>
    <TD align=3Dright><TT>0&nbsp;&nbsp;</TT></TD>
    <TD noWrap align=3Dright><TT>---&nbsp;&nbsp;</TT></TD>
    <TD noWrap><TT>&nbsp;K.LADAVGLTLGPR.G</TT></TD></TR>
  <TR>
    <TD align=3Dright>&nbsp;</TD>
    <TD align=3Dright><TT>1182.6183&nbsp;&nbsp;</TT></TD>
    <TD align=3Dright><TT>1181.6110&nbsp;&nbsp;</TT></TD>
    <TD align=3Dright><TT>1181.6768&nbsp;&nbsp;</TT></TD>
    <TD noWrap align=3Dright><TT>-55.68&nbsp;</TT></TD>
    <TD align=3Dright><TT>66&nbsp;</TT></TD>
    <TD noWrap align=3Dright><TT>-&nbsp;</TT></TD>
    <TD align=3Dright><TT>77&nbsp;</TT></TD>
    <TD align=3Dright><TT>0&nbsp;&nbsp;</TT></TD>
    <TD noWrap align=3Dright><TT>67&nbsp;&nbsp;</TT></TD>
    <TD noWrap><TT>&nbsp;K.LADAVGLTLGPR.G</TT></TD></TR>
  <TR>
    <TD align=3Dright>&nbsp;</TD>
    <TD align=3Dright><TT>1479.6462&nbsp;&nbsp;</TT></TD>
    <TD align=3Dright><TT>1478.6389&nbsp;&nbsp;</TT></TD>
    <TD align=3Dright><TT>1478.7405&nbsp;&nbsp;</TT></TD>
    <TD noWrap align=3Dright><TT>-68.72&nbsp;</TT></TD>
    <TD align=3Dright><TT>240&nbsp;</TT></TD>
    <TD noWrap align=3Dright><TT>-&nbsp;</TT></TD>
    <TD align=3Dright><TT>252&nbsp;</TT></TD>
    <TD align=3Dright><TT>0&nbsp;&nbsp;</TT></TD>
    <TD noWrap align=3Dright><TT>---&nbsp;&nbsp;</TT></TD>
    <TD noWrap><TT>&nbsp;R.GYISPQFVTNPEK.L</TT></TD></TR>
  <TR>
    <TD align=3Dright>&nbsp;</TD>
    <TD align=3Dright><TT>1479.6462&nbsp;&nbsp;</TT></TD>
    <TD align=3Dright><TT>1478.6389&nbsp;&nbsp;</TT></TD>
    <TD align=3Dright><TT>1478.7405&nbsp;&nbsp;</TT></TD>
    <TD noWrap align=3Dright><TT>-68.72&nbsp;</TT></TD>
    <TD align=3Dright><TT>240&nbsp;</TT></TD>
    <TD noWrap align=3Dright><TT>-&nbsp;</TT></TD>
    <TD align=3Dright><TT>252&nbsp;</TT></TD>
    <TD align=3Dright><TT>0&nbsp;&nbsp;</TT></TD>
    <TD noWrap align=3Dright><TT>17&nbsp;&nbsp;</TT></TD>
    <TD =
noWrap><TT>&nbsp;R.GYISPQFVTNPEK.L</TT></TD></TR></TBODY></TABLE>
<TABLE border=3D0 cellSpacing=3D0>
  <TBODY>
  <TR>
    <TD><TT>&nbsp;&nbsp;&nbsp;&nbsp;&nbsp;&nbsp;</TT></TD>
    <TD><TT><B>No match to: </B>790.3414, 823.0577, 825.0474, 841.0164,=20
      842.4644, 856.4737, 870.4950, 994.0665, 994.0665, 1036.0696, =
1036.0696,=20
      1045.5111, 1052.4403, 1052.4403, 1088.4242, 1225.0569, 1225.0569,=20
      1368.5645, 1368.5645, 1530.6738, 1530.6738, 1754.8247, 1754.8247,=20
      1770.7875, 2210.9893</TT></TD></TR></TBODY></TABLE><BR>
<TABLE border=3D0 cellSpacing=3D0>
  <TBODY>
  <TR>
    <TD><TT><B><A name=3DHit28>28.</A>&nbsp;&nbsp;&nbsp;</B></TT></TD>
    <TD noWrap><TT><A=20
      =
href=3D"http://zxw-pc/mascot/cgi/protein_view.pl?file=3D../data/20121225/=
F002396.dat&amp;hit=3D28"=20
      =
target=3D_blank>gi|219927028</A>&nbsp;&nbsp;&nbsp;&nbsp;<B>Mass:</B>&nbsp=
;61695&nbsp;&nbsp;&nbsp;&nbsp;<B>Score:</B>&nbsp;148&nbsp;&nbsp;&nbsp;&nb=
sp;<B>Expect:</B>&nbsp;2.9e-009&nbsp;&nbsp;<B>Matches:</B>&nbsp;6</TT></T=
D></TR>
  <TR>
    <TD>&nbsp;</TD>
    <TD noWrap><TT>unnamed protein product [Glycine=20
max]</TT></TD></TR></TBODY></TABLE>
<TABLE border=3D0 cellSpacing=3D0 cellPadding=3D0>
  <TBODY>
  <TR>
    <TD><TT>&nbsp;&nbsp;&nbsp;&nbsp;&nbsp;&nbsp;</TT></TD>
    <TD align=3Dright><TT><B>Observed&nbsp;&nbsp;</B></TT></TD>
    <TD noWrap align=3Dright><TT><B>Mr(expt)&nbsp;&nbsp;</B></TT></TD>
    <TD noWrap align=3Dright><TT><B>Mr(calc)&nbsp;&nbsp;</B></TT></TD>
    <TD align=3Dright><TT><B>&nbsp;ppm&nbsp;&nbsp;</B></TT></TD>
    <TD align=3Dright><TT><B>Start&nbsp;</B></TT></TD>
    <TD align=3Dright><TT><B>&nbsp;</B></TT></TD>
    <TD align=3Dright><TT><B>End&nbsp;</B></TT></TD>
    <TD align=3Dright><TT><B>Miss&nbsp;</B></TT></TD>
    <TD align=3Dright><TT><B>Ions&nbsp;</B></TT></TD>
    <TD><TT><B>&nbsp;Peptide</B></TT></TD></TR>
  <TR>
    <TD align=3Dright>&nbsp;</TD>
    <TD align=3Dright><TT>1090.5281&nbsp;&nbsp;</TT></TD>
    <TD align=3Dright><TT>1089.5208&nbsp;&nbsp;</TT></TD>
    <TD align=3Dright><TT>1089.5818&nbsp;&nbsp;</TT></TD>
    <TD noWrap align=3Dright><TT>-55.99&nbsp;</TT></TD>
    <TD align=3Dright><TT>253&nbsp;</TT></TD>
    <TD noWrap align=3Dright><TT>-&nbsp;</TT></TD>
    <TD align=3Dright><TT>261&nbsp;</TT></TD>
    <TD align=3Dright><TT>0&nbsp;&nbsp;</TT></TD>
    <TD noWrap align=3Dright><TT>---&nbsp;&nbsp;</TT></TD>
    <TD noWrap><TT>&nbsp;K.LIVEFENAR.V</TT></TD></TR>
  <TR>
    <TD align=3Dright>&nbsp;</TD>
    <TD align=3Dright><TT>1090.5281&nbsp;&nbsp;</TT></TD>
    <TD align=3Dright><TT>1089.5208&nbsp;&nbsp;</TT></TD>
    <TD align=3Dright><TT>1089.5818&nbsp;&nbsp;</TT></TD>
    <TD noWrap align=3Dright><TT>-55.99&nbsp;</TT></TD>
    <TD align=3Dright><TT>253&nbsp;</TT></TD>
    <TD noWrap align=3Dright><TT>-&nbsp;</TT></TD>
    <TD align=3Dright><TT>261&nbsp;</TT></TD>
    <TD align=3Dright><TT>0&nbsp;&nbsp;</TT></TD>
    <TD noWrap align=3Dright><TT>49&nbsp;&nbsp;</TT></TD>
    <TD noWrap><TT>&nbsp;K.LIVEFENAR.V</TT></TD></TR>
  <TR>
    <TD align=3Dright>&nbsp;</TD>
    <TD align=3Dright><TT>1182.6183&nbsp;&nbsp;</TT></TD>
    <TD align=3Dright><TT>1181.6110&nbsp;&nbsp;</TT></TD>
    <TD align=3Dright><TT>1181.6768&nbsp;&nbsp;</TT></TD>
    <TD noWrap align=3Dright><TT>-55.68&nbsp;</TT></TD>
    <TD align=3Dright><TT>66&nbsp;</TT></TD>
    <TD noWrap align=3Dright><TT>-&nbsp;</TT></TD>
    <TD align=3Dright><TT>77&nbsp;</TT></TD>
    <TD align=3Dright><TT>0&nbsp;&nbsp;</TT></TD>
    <TD noWrap align=3Dright><TT>---&nbsp;&nbsp;</TT></TD>
    <TD noWrap><TT>&nbsp;K.LADAVGLTLGPR.G</TT></TD></TR>
  <TR>
    <TD align=3Dright>&nbsp;</TD>
    <TD align=3Dright><TT>1182.6183&nbsp;&nbsp;</TT></TD>
    <TD align=3Dright><TT>1181.6110&nbsp;&nbsp;</TT></TD>
    <TD align=3Dright><TT>1181.6768&nbsp;&nbsp;</TT></TD>
    <TD noWrap align=3Dright><TT>-55.68&nbsp;</TT></TD>
    <TD align=3Dright><TT>66&nbsp;</TT></TD>
    <TD noWrap align=3Dright><TT>-&nbsp;</TT></TD>
    <TD align=3Dright><TT>77&nbsp;</TT></TD>
    <TD align=3Dright><TT>0&nbsp;&nbsp;</TT></TD>
    <TD noWrap align=3Dright><TT>67&nbsp;&nbsp;</TT></TD>
    <TD noWrap><TT>&nbsp;K.LADAVGLTLGPR.G</TT></TD></TR>
  <TR>
    <TD align=3Dright>&nbsp;</TD>
    <TD align=3Dright><TT>1479.6462&nbsp;&nbsp;</TT></TD>
    <TD align=3Dright><TT>1478.6389&nbsp;&nbsp;</TT></TD>
    <TD align=3Dright><TT>1478.7405&nbsp;&nbsp;</TT></TD>
    <TD noWrap align=3Dright><TT>-68.72&nbsp;</TT></TD>
    <TD align=3Dright><TT>240&nbsp;</TT></TD>
    <TD noWrap align=3Dright><TT>-&nbsp;</TT></TD>
    <TD align=3Dright><TT>252&nbsp;</TT></TD>
    <TD align=3Dright><TT>0&nbsp;&nbsp;</TT></TD>
    <TD noWrap align=3Dright><TT>---&nbsp;&nbsp;</TT></TD>
    <TD noWrap><TT>&nbsp;R.GYISPQFVTNPEK.L</TT></TD></TR>
  <TR>
    <TD align=3Dright>&nbsp;</TD>
    <TD align=3Dright><TT>1479.6462&nbsp;&nbsp;</TT></TD>
    <TD align=3Dright><TT>1478.6389&nbsp;&nbsp;</TT></TD>
    <TD align=3Dright><TT>1478.7405&nbsp;&nbsp;</TT></TD>
    <TD noWrap align=3Dright><TT>-68.72&nbsp;</TT></TD>
    <TD align=3Dright><TT>240&nbsp;</TT></TD>
    <TD noWrap align=3Dright><TT>-&nbsp;</TT></TD>
    <TD align=3Dright><TT>252&nbsp;</TT></TD>
    <TD align=3Dright><TT>0&nbsp;&nbsp;</TT></TD>
    <TD noWrap align=3Dright><TT>17&nbsp;&nbsp;</TT></TD>
    <TD =
noWrap><TT>&nbsp;R.GYISPQFVTNPEK.L</TT></TD></TR></TBODY></TABLE>
<TABLE border=3D0 cellSpacing=3D0>
  <TBODY>
  <TR>
    <TD><TT>&nbsp;&nbsp;&nbsp;&nbsp;&nbsp;&nbsp;</TT></TD>
    <TD><TT><B>No match to: </B>790.3414, 823.0577, 825.0474, 841.0164,=20
      842.4644, 856.4737, 870.4950, 994.0665, 994.0665, 1036.0696, =
1036.0696,=20
      1045.5111, 1052.4403, 1052.4403, 1088.4242, 1225.0569, 1225.0569,=20
      1368.5645, 1368.5645, 1530.6738, 1530.6738, 1754.8247, 1754.8247,=20
      1770.7875, 2210.9893</TT></TD></TR></TBODY></TABLE><BR>
<TABLE border=3D0 cellSpacing=3D0>
  <TBODY>
  <TR>
    <TD><TT><B><A name=3DHit29>29.</A>&nbsp;&nbsp;&nbsp;</B></TT></TD>
    <TD noWrap><TT><A=20
      =
href=3D"http://zxw-pc/mascot/cgi/protein_view.pl?file=3D../data/20121225/=
F002396.dat&amp;hit=3D29"=20
      =
target=3D_blank>gi|219925965</A>&nbsp;&nbsp;&nbsp;&nbsp;<B>Mass:</B>&nbsp=
;61695&nbsp;&nbsp;&nbsp;&nbsp;<B>Score:</B>&nbsp;148&nbsp;&nbsp;&nbsp;&nb=
sp;<B>Expect:</B>&nbsp;2.9e-009&nbsp;&nbsp;<B>Matches:</B>&nbsp;6</TT></T=
D></TR>
  <TR>
    <TD>&nbsp;</TD>
    <TD noWrap><TT>unnamed protein product [Glycine=20
max]</TT></TD></TR></TBODY></TABLE>
<TABLE border=3D0 cellSpacing=3D0 cellPadding=3D0>
  <TBODY>
  <TR>
    <TD><TT>&nbsp;&nbsp;&nbsp;&nbsp;&nbsp;&nbsp;</TT></TD>
    <TD align=3Dright><TT><B>Observed&nbsp;&nbsp;</B></TT></TD>
    <TD noWrap align=3Dright><TT><B>Mr(expt)&nbsp;&nbsp;</B></TT></TD>
    <TD noWrap align=3Dright><TT><B>Mr(calc)&nbsp;&nbsp;</B></TT></TD>
    <TD align=3Dright><TT><B>&nbsp;ppm&nbsp;&nbsp;</B></TT></TD>
    <TD align=3Dright><TT><B>Start&nbsp;</B></TT></TD>
    <TD align=3Dright><TT><B>&nbsp;</B></TT></TD>
    <TD align=3Dright><TT><B>End&nbsp;</B></TT></TD>
    <TD align=3Dright><TT><B>Miss&nbsp;</B></TT></TD>
    <TD align=3Dright><TT><B>Ions&nbsp;</B></TT></TD>
    <TD><TT><B>&nbsp;Peptide</B></TT></TD></TR>
  <TR>
    <TD align=3Dright>&nbsp;</TD>
    <TD align=3Dright><TT>1090.5281&nbsp;&nbsp;</TT></TD>
    <TD align=3Dright><TT>1089.5208&nbsp;&nbsp;</TT></TD>
    <TD align=3Dright><TT>1089.5818&nbsp;&nbsp;</TT></TD>
    <TD noWrap align=3Dright><TT>-55.99&nbsp;</TT></TD>
    <TD align=3Dright><TT>253&nbsp;</TT></TD>
    <TD noWrap align=3Dright><TT>-&nbsp;</TT></TD>
    <TD align=3Dright><TT>261&nbsp;</TT></TD>
    <TD align=3Dright><TT>0&nbsp;&nbsp;</TT></TD>
    <TD noWrap align=3Dright><TT>---&nbsp;&nbsp;</TT></TD>
    <TD noWrap><TT>&nbsp;K.LIVEFENAR.V</TT></TD></TR>
  <TR>
    <TD align=3Dright>&nbsp;</TD>
    <TD align=3Dright><TT>1090.5281&nbsp;&nbsp;</TT></TD>
    <TD align=3Dright><TT>1089.5208&nbsp;&nbsp;</TT></TD>
    <TD align=3Dright><TT>1089.5818&nbsp;&nbsp;</TT></TD>
    <TD noWrap align=3Dright><TT>-55.99&nbsp;</TT></TD>
    <TD align=3Dright><TT>253&nbsp;</TT></TD>
    <TD noWrap align=3Dright><TT>-&nbsp;</TT></TD>
    <TD align=3Dright><TT>261&nbsp;</TT></TD>
    <TD align=3Dright><TT>0&nbsp;&nbsp;</TT></TD>
    <TD noWrap align=3Dright><TT>49&nbsp;&nbsp;</TT></TD>
    <TD noWrap><TT>&nbsp;K.LIVEFENAR.V</TT></TD></TR>
  <TR>
    <TD align=3Dright>&nbsp;</TD>
    <TD align=3Dright><TT>1182.6183&nbsp;&nbsp;</TT></TD>
    <TD align=3Dright><TT>1181.6110&nbsp;&nbsp;</TT></TD>
    <TD align=3Dright><TT>1181.6768&nbsp;&nbsp;</TT></TD>
    <TD noWrap align=3Dright><TT>-55.68&nbsp;</TT></TD>
    <TD align=3Dright><TT>66&nbsp;</TT></TD>
    <TD noWrap align=3Dright><TT>-&nbsp;</TT></TD>
    <TD align=3Dright><TT>77&nbsp;</TT></TD>
    <TD align=3Dright><TT>0&nbsp;&nbsp;</TT></TD>
    <TD noWrap align=3Dright><TT>---&nbsp;&nbsp;</TT></TD>
    <TD noWrap><TT>&nbsp;K.LADAVGLTLGPR.G</TT></TD></TR>
  <TR>
    <TD align=3Dright>&nbsp;</TD>
    <TD align=3Dright><TT>1182.6183&nbsp;&nbsp;</TT></TD>
    <TD align=3Dright><TT>1181.6110&nbsp;&nbsp;</TT></TD>
    <TD align=3Dright><TT>1181.6768&nbsp;&nbsp;</TT></TD>
    <TD noWrap align=3Dright><TT>-55.68&nbsp;</TT></TD>
    <TD align=3Dright><TT>66&nbsp;</TT></TD>
    <TD noWrap align=3Dright><TT>-&nbsp;</TT></TD>
    <TD align=3Dright><TT>77&nbsp;</TT></TD>
    <TD align=3Dright><TT>0&nbsp;&nbsp;</TT></TD>
    <TD noWrap align=3Dright><TT>67&nbsp;&nbsp;</TT></TD>
    <TD noWrap><TT>&nbsp;K.LADAVGLTLGPR.G</TT></TD></TR>
  <TR>
    <TD align=3Dright>&nbsp;</TD>
    <TD align=3Dright><TT>1479.6462&nbsp;&nbsp;</TT></TD>
    <TD align=3Dright><TT>1478.6389&nbsp;&nbsp;</TT></TD>
    <TD align=3Dright><TT>1478.7405&nbsp;&nbsp;</TT></TD>
    <TD noWrap align=3Dright><TT>-68.72&nbsp;</TT></TD>
    <TD align=3Dright><TT>240&nbsp;</TT></TD>
    <TD noWrap align=3Dright><TT>-&nbsp;</TT></TD>
    <TD align=3Dright><TT>252&nbsp;</TT></TD>
    <TD align=3Dright><TT>0&nbsp;&nbsp;</TT></TD>
    <TD noWrap align=3Dright><TT>---&nbsp;&nbsp;</TT></TD>
    <TD noWrap><TT>&nbsp;R.GYISPQFVTNPEK.L</TT></TD></TR>
  <TR>
    <TD align=3Dright>&nbsp;</TD>
    <TD align=3Dright><TT>1479.6462&nbsp;&nbsp;</TT></TD>
    <TD align=3Dright><TT>1478.6389&nbsp;&nbsp;</TT></TD>
    <TD align=3Dright><TT>1478.7405&nbsp;&nbsp;</TT></TD>
    <TD noWrap align=3Dright><TT>-68.72&nbsp;</TT></TD>
    <TD align=3Dright><TT>240&nbsp;</TT></TD>
    <TD noWrap align=3Dright><TT>-&nbsp;</TT></TD>
    <TD align=3Dright><TT>252&nbsp;</TT></TD>
    <TD align=3Dright><TT>0&nbsp;&nbsp;</TT></TD>
    <TD noWrap align=3Dright><TT>17&nbsp;&nbsp;</TT></TD>
    <TD =
noWrap><TT>&nbsp;R.GYISPQFVTNPEK.L</TT></TD></TR></TBODY></TABLE>
<TABLE border=3D0 cellSpacing=3D0>
  <TBODY>
  <TR>
    <TD><TT>&nbsp;&nbsp;&nbsp;&nbsp;&nbsp;&nbsp;</TT></TD>
    <TD><TT><B>No match to: </B>790.3414, 823.0577, 825.0474, 841.0164,=20
      842.4644, 856.4737, 870.4950, 994.0665, 994.0665, 1036.0696, =
1036.0696,=20
      1045.5111, 1052.4403, 1052.4403, 1088.4242, 1225.0569, 1225.0569,=20
      1368.5645, 1368.5645, 1530.6738, 1530.6738, 1754.8247, 1754.8247,=20
      1770.7875, 2210.9893</TT></TD></TR></TBODY></TABLE><BR>
<TABLE border=3D0 cellSpacing=3D0>
  <TBODY>
  <TR>
    <TD><TT><B><A name=3DHit30>30.</A>&nbsp;&nbsp;&nbsp;</B></TT></TD>
    <TD noWrap><TT><A=20
      =
href=3D"http://zxw-pc/mascot/cgi/protein_view.pl?file=3D../data/20121225/=
F002396.dat&amp;hit=3D30"=20
      =
target=3D_blank>gi|219902519</A>&nbsp;&nbsp;&nbsp;&nbsp;<B>Mass:</B>&nbsp=
;61695&nbsp;&nbsp;&nbsp;&nbsp;<B>Score:</B>&nbsp;148&nbsp;&nbsp;&nbsp;&nb=
sp;<B>Expect:</B>&nbsp;2.9e-009&nbsp;&nbsp;<B>Matches:</B>&nbsp;6</TT></T=
D></TR>
  <TR>
    <TD>&nbsp;</TD>
    <TD noWrap><TT>unnamed protein product [Glycine=20
max]</TT></TD></TR></TBODY></TABLE>
<TABLE border=3D0 cellSpacing=3D0 cellPadding=3D0>
  <TBODY>
  <TR>
    <TD><TT>&nbsp;&nbsp;&nbsp;&nbsp;&nbsp;&nbsp;</TT></TD>
    <TD align=3Dright><TT><B>Observed&nbsp;&nbsp;</B></TT></TD>
    <TD noWrap align=3Dright><TT><B>Mr(expt)&nbsp;&nbsp;</B></TT></TD>
    <TD noWrap align=3Dright><TT><B>Mr(calc)&nbsp;&nbsp;</B></TT></TD>
    <TD align=3Dright><TT><B>&nbsp;ppm&nbsp;&nbsp;</B></TT></TD>
    <TD align=3Dright><TT><B>Start&nbsp;</B></TT></TD>
    <TD align=3Dright><TT><B>&nbsp;</B></TT></TD>
    <TD align=3Dright><TT><B>End&nbsp;</B></TT></TD>
    <TD align=3Dright><TT><B>Miss&nbsp;</B></TT></TD>
    <TD align=3Dright><TT><B>Ions&nbsp;</B></TT></TD>
    <TD><TT><B>&nbsp;Peptide</B></TT></TD></TR>
  <TR>
    <TD align=3Dright>&nbsp;</TD>
    <TD align=3Dright><TT>1090.5281&nbsp;&nbsp;</TT></TD>
    <TD align=3Dright><TT>1089.5208&nbsp;&nbsp;</TT></TD>
    <TD align=3Dright><TT>1089.5818&nbsp;&nbsp;</TT></TD>
    <TD noWrap align=3Dright><TT>-55.99&nbsp;</TT></TD>
    <TD align=3Dright><TT>253&nbsp;</TT></TD>
    <TD noWrap align=3Dright><TT>-&nbsp;</TT></TD>
    <TD align=3Dright><TT>261&nbsp;</TT></TD>
    <TD align=3Dright><TT>0&nbsp;&nbsp;</TT></TD>
    <TD noWrap align=3Dright><TT>---&nbsp;&nbsp;</TT></TD>
    <TD noWrap><TT>&nbsp;K.LIVEFENAR.V</TT></TD></TR>
  <TR>
    <TD align=3Dright>&nbsp;</TD>
    <TD align=3Dright><TT>1090.5281&nbsp;&nbsp;</TT></TD>
    <TD align=3Dright><TT>1089.5208&nbsp;&nbsp;</TT></TD>
    <TD align=3Dright><TT>1089.5818&nbsp;&nbsp;</TT></TD>
    <TD noWrap align=3Dright><TT>-55.99&nbsp;</TT></TD>
    <TD align=3Dright><TT>253&nbsp;</TT></TD>
    <TD noWrap align=3Dright><TT>-&nbsp;</TT></TD>
    <TD align=3Dright><TT>261&nbsp;</TT></TD>
    <TD align=3Dright><TT>0&nbsp;&nbsp;</TT></TD>
    <TD noWrap align=3Dright><TT>49&nbsp;&nbsp;</TT></TD>
    <TD noWrap><TT>&nbsp;K.LIVEFENAR.V</TT></TD></TR>
  <TR>
    <TD align=3Dright>&nbsp;</TD>
    <TD align=3Dright><TT>1182.6183&nbsp;&nbsp;</TT></TD>
    <TD align=3Dright><TT>1181.6110&nbsp;&nbsp;</TT></TD>
    <TD align=3Dright><TT>1181.6768&nbsp;&nbsp;</TT></TD>
    <TD noWrap align=3Dright><TT>-55.68&nbsp;</TT></TD>
    <TD align=3Dright><TT>66&nbsp;</TT></TD>
    <TD noWrap align=3Dright><TT>-&nbsp;</TT></TD>
    <TD align=3Dright><TT>77&nbsp;</TT></TD>
    <TD align=3Dright><TT>0&nbsp;&nbsp;</TT></TD>
    <TD noWrap align=3Dright><TT>---&nbsp;&nbsp;</TT></TD>
    <TD noWrap><TT>&nbsp;K.LADAVGLTLGPR.G</TT></TD></TR>
  <TR>
    <TD align=3Dright>&nbsp;</TD>
    <TD align=3Dright><TT>1182.6183&nbsp;&nbsp;</TT></TD>
    <TD align=3Dright><TT>1181.6110&nbsp;&nbsp;</TT></TD>
    <TD align=3Dright><TT>1181.6768&nbsp;&nbsp;</TT></TD>
    <TD noWrap align=3Dright><TT>-55.68&nbsp;</TT></TD>
    <TD align=3Dright><TT>66&nbsp;</TT></TD>
    <TD noWrap align=3Dright><TT>-&nbsp;</TT></TD>
    <TD align=3Dright><TT>77&nbsp;</TT></TD>
    <TD align=3Dright><TT>0&nbsp;&nbsp;</TT></TD>
    <TD noWrap align=3Dright><TT>67&nbsp;&nbsp;</TT></TD>
    <TD noWrap><TT>&nbsp;K.LADAVGLTLGPR.G</TT></TD></TR>
  <TR>
    <TD align=3Dright>&nbsp;</TD>
    <TD align=3Dright><TT>1479.6462&nbsp;&nbsp;</TT></TD>
    <TD align=3Dright><TT>1478.6389&nbsp;&nbsp;</TT></TD>
    <TD align=3Dright><TT>1478.7405&nbsp;&nbsp;</TT></TD>
    <TD noWrap align=3Dright><TT>-68.72&nbsp;</TT></TD>
    <TD align=3Dright><TT>240&nbsp;</TT></TD>
    <TD noWrap align=3Dright><TT>-&nbsp;</TT></TD>
    <TD align=3Dright><TT>252&nbsp;</TT></TD>
    <TD align=3Dright><TT>0&nbsp;&nbsp;</TT></TD>
    <TD noWrap align=3Dright><TT>---&nbsp;&nbsp;</TT></TD>
    <TD noWrap><TT>&nbsp;R.GYISPQFVTNPEK.L</TT></TD></TR>
  <TR>
    <TD align=3Dright>&nbsp;</TD>
    <TD align=3Dright><TT>1479.6462&nbsp;&nbsp;</TT></TD>
    <TD align=3Dright><TT>1478.6389&nbsp;&nbsp;</TT></TD>
    <TD align=3Dright><TT>1478.7405&nbsp;&nbsp;</TT></TD>
    <TD noWrap align=3Dright><TT>-68.72&nbsp;</TT></TD>
    <TD align=3Dright><TT>240&nbsp;</TT></TD>
    <TD noWrap align=3Dright><TT>-&nbsp;</TT></TD>
    <TD align=3Dright><TT>252&nbsp;</TT></TD>
    <TD align=3Dright><TT>0&nbsp;&nbsp;</TT></TD>
    <TD noWrap align=3Dright><TT>17&nbsp;&nbsp;</TT></TD>
    <TD =
noWrap><TT>&nbsp;R.GYISPQFVTNPEK.L</TT></TD></TR></TBODY></TABLE>
<TABLE border=3D0 cellSpacing=3D0>
  <TBODY>
  <TR>
    <TD><TT>&nbsp;&nbsp;&nbsp;&nbsp;&nbsp;&nbsp;</TT></TD>
    <TD><TT><B>No match to: </B>790.3414, 823.0577, 825.0474, 841.0164,=20
      842.4644, 856.4737, 870.4950, 994.0665, 994.0665, 1036.0696, =
1036.0696,=20
      1045.5111, 1052.4403, 1052.4403, 1088.4242, 1225.0569, 1225.0569,=20
      1368.5645, 1368.5645, 1530.6738, 1530.6738, 1754.8247, 1754.8247,=20
      1770.7875, 2210.9893</TT></TD></TR></TBODY></TABLE><BR>
<TABLE border=3D0 cellSpacing=3D0>
  <TBODY>
  <TR>
    <TD><TT><B><A name=3DHit31>31.</A>&nbsp;&nbsp;&nbsp;</B></TT></TD>
    <TD noWrap><TT><A=20
      =
href=3D"http://zxw-pc/mascot/cgi/protein_view.pl?file=3D../data/20121225/=
F002396.dat&amp;hit=3D31"=20
      =
target=3D_blank>gi|219900741</A>&nbsp;&nbsp;&nbsp;&nbsp;<B>Mass:</B>&nbsp=
;61695&nbsp;&nbsp;&nbsp;&nbsp;<B>Score:</B>&nbsp;148&nbsp;&nbsp;&nbsp;&nb=
sp;<B>Expect:</B>&nbsp;2.9e-009&nbsp;&nbsp;<B>Matches:</B>&nbsp;6</TT></T=
D></TR>
  <TR>
    <TD>&nbsp;</TD>
    <TD noWrap><TT>unnamed protein product [Glycine=20
max]</TT></TD></TR></TBODY></TABLE>
<TABLE border=3D0 cellSpacing=3D0 cellPadding=3D0>
  <TBODY>
  <TR>
    <TD><TT>&nbsp;&nbsp;&nbsp;&nbsp;&nbsp;&nbsp;</TT></TD>
    <TD align=3Dright><TT><B>Observed&nbsp;&nbsp;</B></TT></TD>
    <TD noWrap align=3Dright><TT><B>Mr(expt)&nbsp;&nbsp;</B></TT></TD>
    <TD noWrap align=3Dright><TT><B>Mr(calc)&nbsp;&nbsp;</B></TT></TD>
    <TD align=3Dright><TT><B>&nbsp;ppm&nbsp;&nbsp;</B></TT></TD>
    <TD align=3Dright><TT><B>Start&nbsp;</B></TT></TD>
    <TD align=3Dright><TT><B>&nbsp;</B></TT></TD>
    <TD align=3Dright><TT><B>End&nbsp;</B></TT></TD>
    <TD align=3Dright><TT><B>Miss&nbsp;</B></TT></TD>
    <TD align=3Dright><TT><B>Ions&nbsp;</B></TT></TD>
    <TD><TT><B>&nbsp;Peptide</B></TT></TD></TR>
  <TR>
    <TD align=3Dright>&nbsp;</TD>
    <TD align=3Dright><TT>1090.5281&nbsp;&nbsp;</TT></TD>
    <TD align=3Dright><TT>1089.5208&nbsp;&nbsp;</TT></TD>
    <TD align=3Dright><TT>1089.5818&nbsp;&nbsp;</TT></TD>
    <TD noWrap align=3Dright><TT>-55.99&nbsp;</TT></TD>
    <TD align=3Dright><TT>253&nbsp;</TT></TD>
    <TD noWrap align=3Dright><TT>-&nbsp;</TT></TD>
    <TD align=3Dright><TT>261&nbsp;</TT></TD>
    <TD align=3Dright><TT>0&nbsp;&nbsp;</TT></TD>
    <TD noWrap align=3Dright><TT>---&nbsp;&nbsp;</TT></TD>
    <TD noWrap><TT>&nbsp;K.LIVEFENAR.V</TT></TD></TR>
  <TR>
    <TD align=3Dright>&nbsp;</TD>
    <TD align=3Dright><TT>1090.5281&nbsp;&nbsp;</TT></TD>
    <TD align=3Dright><TT>1089.5208&nbsp;&nbsp;</TT></TD>
    <TD align=3Dright><TT>1089.5818&nbsp;&nbsp;</TT></TD>
    <TD noWrap align=3Dright><TT>-55.99&nbsp;</TT></TD>
    <TD align=3Dright><TT>253&nbsp;</TT></TD>
    <TD noWrap align=3Dright><TT>-&nbsp;</TT></TD>
    <TD align=3Dright><TT>261&nbsp;</TT></TD>
    <TD align=3Dright><TT>0&nbsp;&nbsp;</TT></TD>
    <TD noWrap align=3Dright><TT>49&nbsp;&nbsp;</TT></TD>
    <TD noWrap><TT>&nbsp;K.LIVEFENAR.V</TT></TD></TR>
  <TR>
    <TD align=3Dright>&nbsp;</TD>
    <TD align=3Dright><TT>1182.6183&nbsp;&nbsp;</TT></TD>
    <TD align=3Dright><TT>1181.6110&nbsp;&nbsp;</TT></TD>
    <TD align=3Dright><TT>1181.6768&nbsp;&nbsp;</TT></TD>
    <TD noWrap align=3Dright><TT>-55.68&nbsp;</TT></TD>
    <TD align=3Dright><TT>66&nbsp;</TT></TD>
    <TD noWrap align=3Dright><TT>-&nbsp;</TT></TD>
    <TD align=3Dright><TT>77&nbsp;</TT></TD>
    <TD align=3Dright><TT>0&nbsp;&nbsp;</TT></TD>
    <TD noWrap align=3Dright><TT>---&nbsp;&nbsp;</TT></TD>
    <TD noWrap><TT>&nbsp;K.LADAVGLTLGPR.G</TT></TD></TR>
  <TR>
    <TD align=3Dright>&nbsp;</TD>
    <TD align=3Dright><TT>1182.6183&nbsp;&nbsp;</TT></TD>
    <TD align=3Dright><TT>1181.6110&nbsp;&nbsp;</TT></TD>
    <TD align=3Dright><TT>1181.6768&nbsp;&nbsp;</TT></TD>
    <TD noWrap align=3Dright><TT>-55.68&nbsp;</TT></TD>
    <TD align=3Dright><TT>66&nbsp;</TT></TD>
    <TD noWrap align=3Dright><TT>-&nbsp;</TT></TD>
    <TD align=3Dright><TT>77&nbsp;</TT></TD>
    <TD align=3Dright><TT>0&nbsp;&nbsp;</TT></TD>
    <TD noWrap align=3Dright><TT>67&nbsp;&nbsp;</TT></TD>
    <TD noWrap><TT>&nbsp;K.LADAVGLTLGPR.G</TT></TD></TR>
  <TR>
    <TD align=3Dright>&nbsp;</TD>
    <TD align=3Dright><TT>1479.6462&nbsp;&nbsp;</TT></TD>
    <TD align=3Dright><TT>1478.6389&nbsp;&nbsp;</TT></TD>
    <TD align=3Dright><TT>1478.7405&nbsp;&nbsp;</TT></TD>
    <TD noWrap align=3Dright><TT>-68.72&nbsp;</TT></TD>
    <TD align=3Dright><TT>240&nbsp;</TT></TD>
    <TD noWrap align=3Dright><TT>-&nbsp;</TT></TD>
    <TD align=3Dright><TT>252&nbsp;</TT></TD>
    <TD align=3Dright><TT>0&nbsp;&nbsp;</TT></TD>
    <TD noWrap align=3Dright><TT>---&nbsp;&nbsp;</TT></TD>
    <TD noWrap><TT>&nbsp;R.GYISPQFVTNPEK.L</TT></TD></TR>
  <TR>
    <TD align=3Dright>&nbsp;</TD>
    <TD align=3Dright><TT>1479.6462&nbsp;&nbsp;</TT></TD>
    <TD align=3Dright><TT>1478.6389&nbsp;&nbsp;</TT></TD>
    <TD align=3Dright><TT>1478.7405&nbsp;&nbsp;</TT></TD>
    <TD noWrap align=3Dright><TT>-68.72&nbsp;</TT></TD>
    <TD align=3Dright><TT>240&nbsp;</TT></TD>
    <TD noWrap align=3Dright><TT>-&nbsp;</TT></TD>
    <TD align=3Dright><TT>252&nbsp;</TT></TD>
    <TD align=3Dright><TT>0&nbsp;&nbsp;</TT></TD>
    <TD noWrap align=3Dright><TT>17&nbsp;&nbsp;</TT></TD>
    <TD =
noWrap><TT>&nbsp;R.GYISPQFVTNPEK.L</TT></TD></TR></TBODY></TABLE>
<TABLE border=3D0 cellSpacing=3D0>
  <TBODY>
  <TR>
    <TD><TT>&nbsp;&nbsp;&nbsp;&nbsp;&nbsp;&nbsp;</TT></TD>
    <TD><TT><B>No match to: </B>790.3414, 823.0577, 825.0474, 841.0164,=20
      842.4644, 856.4737, 870.4950, 994.0665, 994.0665, 1036.0696, =
1036.0696,=20
      1045.5111, 1052.4403, 1052.4403, 1088.4242, 1225.0569, 1225.0569,=20
      1368.5645, 1368.5645, 1530.6738, 1530.6738, 1754.8247, 1754.8247,=20
      1770.7875, 2210.9893</TT></TD></TR></TBODY></TABLE><BR>
<TABLE border=3D0 cellSpacing=3D0>
  <TBODY>
  <TR>
    <TD><TT><B><A name=3DHit32>32.</A>&nbsp;&nbsp;&nbsp;</B></TT></TD>
    <TD noWrap><TT><A=20
      =
href=3D"http://zxw-pc/mascot/cgi/protein_view.pl?file=3D../data/20121225/=
F002396.dat&amp;hit=3D32"=20
      =
target=3D_blank>gi|217074850</A>&nbsp;&nbsp;&nbsp;&nbsp;<B>Mass:</B>&nbsp=
;62020&nbsp;&nbsp;&nbsp;&nbsp;<B>Score:</B>&nbsp;140&nbsp;&nbsp;&nbsp;&nb=
sp;<B>Expect:</B>&nbsp;1.9e-008&nbsp;&nbsp;<B>Matches:</B>&nbsp;5</TT></T=
D></TR>
  <TR>
    <TD>&nbsp;</TD>
    <TD noWrap><TT>unknown [Medicago =
truncatula]</TT></TD></TR></TBODY></TABLE>
<TABLE border=3D0 cellSpacing=3D0 cellPadding=3D0>
  <TBODY>
  <TR>
    <TD><TT>&nbsp;&nbsp;&nbsp;&nbsp;&nbsp;&nbsp;</TT></TD>
    <TD align=3Dright><TT><B>Observed&nbsp;&nbsp;</B></TT></TD>
    <TD noWrap align=3Dright><TT><B>Mr(expt)&nbsp;&nbsp;</B></TT></TD>
    <TD noWrap align=3Dright><TT><B>Mr(calc)&nbsp;&nbsp;</B></TT></TD>
    <TD align=3Dright><TT><B>&nbsp;ppm&nbsp;&nbsp;</B></TT></TD>
    <TD align=3Dright><TT><B>Start&nbsp;</B></TT></TD>
    <TD align=3Dright><TT><B>&nbsp;</B></TT></TD>
    <TD align=3Dright><TT><B>End&nbsp;</B></TT></TD>
    <TD align=3Dright><TT><B>Miss&nbsp;</B></TT></TD>
    <TD align=3Dright><TT><B>Ions&nbsp;</B></TT></TD>
    <TD><TT><B>&nbsp;Peptide</B></TT></TD></TR>
  <TR>
    <TD align=3Dright>&nbsp;</TD>
    <TD align=3Dright><TT>1182.6183&nbsp;&nbsp;</TT></TD>
    <TD align=3Dright><TT>1181.6110&nbsp;&nbsp;</TT></TD>
    <TD align=3Dright><TT>1181.6768&nbsp;&nbsp;</TT></TD>
    <TD noWrap align=3Dright><TT>-55.68&nbsp;</TT></TD>
    <TD align=3Dright><TT>69&nbsp;</TT></TD>
    <TD noWrap align=3Dright><TT>-&nbsp;</TT></TD>
    <TD align=3Dright><TT>80&nbsp;</TT></TD>
    <TD align=3Dright><TT>0&nbsp;&nbsp;</TT></TD>
    <TD noWrap align=3Dright><TT>---&nbsp;&nbsp;</TT></TD>
    <TD noWrap><TT>&nbsp;K.LADAVGLTLGPR.G</TT></TD></TR>
  <TR>
    <TD align=3Dright>&nbsp;</TD>
    <TD align=3Dright><TT>1182.6183&nbsp;&nbsp;</TT></TD>
    <TD align=3Dright><TT>1181.6110&nbsp;&nbsp;</TT></TD>
    <TD align=3Dright><TT>1181.6768&nbsp;&nbsp;</TT></TD>
    <TD noWrap align=3Dright><TT>-55.68&nbsp;</TT></TD>
    <TD align=3Dright><TT>69&nbsp;</TT></TD>
    <TD noWrap align=3Dright><TT>-&nbsp;</TT></TD>
    <TD align=3Dright><TT>80&nbsp;</TT></TD>
    <TD align=3Dright><TT>0&nbsp;&nbsp;</TT></TD>
    <TD noWrap align=3Dright><TT>67&nbsp;&nbsp;</TT></TD>
    <TD noWrap><TT>&nbsp;K.LADAVGLTLGPR.G</TT></TD></TR>
  <TR>
    <TD align=3Dright>&nbsp;</TD>
    <TD align=3Dright><TT>1754.8247&nbsp;&nbsp;</TT></TD>
    <TD align=3Dright><TT>1753.8174&nbsp;&nbsp;</TT></TD>
    <TD align=3Dright><TT>1753.9032&nbsp;&nbsp;</TT></TD>
    <TD noWrap align=3Dright><TT>-48.91&nbsp;</TT></TD>
    <TD align=3Dright><TT>104&nbsp;</TT></TD>
    <TD noWrap align=3Dright><TT>-&nbsp;</TT></TD>
    <TD align=3Dright><TT>120&nbsp;</TT></TD>
    <TD align=3Dright><TT>0&nbsp;&nbsp;</TT></TD>
    <TD noWrap align=3Dright><TT>---&nbsp;&nbsp;</TT></TD>
    <TD noWrap><TT>&nbsp;R.AIELPDAMENAGAALIR.E</TT></TD></TR>
  <TR>
    <TD align=3Dright>&nbsp;</TD>
    <TD align=3Dright><TT>1754.8247&nbsp;&nbsp;</TT></TD>
    <TD align=3Dright><TT>1753.8174&nbsp;&nbsp;</TT></TD>
    <TD align=3Dright><TT>1753.9032&nbsp;&nbsp;</TT></TD>
    <TD noWrap align=3Dright><TT>-48.91&nbsp;</TT></TD>
    <TD align=3Dright><TT>104&nbsp;</TT></TD>
    <TD noWrap align=3Dright><TT>-&nbsp;</TT></TD>
    <TD align=3Dright><TT>120&nbsp;</TT></TD>
    <TD align=3Dright><TT>0&nbsp;&nbsp;</TT></TD>
    <TD noWrap align=3Dright><TT>64&nbsp;&nbsp;</TT></TD>
    <TD noWrap><TT>&nbsp;R.AIELPDAMENAGAALIR.E</TT></TD></TR>
  <TR>
    <TD align=3Dright>&nbsp;</TD>
    <TD align=3Dright><TT>1770.7875&nbsp;&nbsp;</TT></TD>
    <TD align=3Dright><TT>1769.7802&nbsp;&nbsp;</TT></TD>
    <TD align=3Dright><TT>1769.8981&nbsp;&nbsp;</TT></TD>
    <TD noWrap align=3Dright><TT>-66.62&nbsp;</TT></TD>
    <TD align=3Dright><TT>104&nbsp;</TT></TD>
    <TD noWrap align=3Dright><TT>-&nbsp;</TT></TD>
    <TD align=3Dright><TT>120&nbsp;</TT></TD>
    <TD align=3Dright><TT>0&nbsp;&nbsp;</TT></TD>
    <TD noWrap align=3Dright><TT>---&nbsp;&nbsp;</TT></TD>
    <TD noWrap><TT>&nbsp;R.AIELPDAMENAGAALIR.E + Oxidation=20
  (M)</TT></TD></TR></TBODY></TABLE>
<TABLE border=3D0 cellSpacing=3D0>
  <TBODY>
  <TR>
    <TD><TT>&nbsp;&nbsp;&nbsp;&nbsp;&nbsp;&nbsp;</TT></TD>
    <TD><TT><B>No match to: </B>790.3414, 823.0577, 825.0474, 841.0164,=20
      842.4644, 856.4737, 870.4950, 994.0665, 994.0665, 1036.0696, =
1036.0696,=20
      1045.5111, 1052.4403, 1052.4403, 1088.4242, 1090.5281, 1090.5281,=20
      1225.0569, 1225.0569, 1368.5645, 1368.5645, 1479.6462, 1479.6462,=20
      1530.6738, 1530.6738, 2210.9893</TT></TD></TR></TBODY></TABLE><BR>
<TABLE border=3D0 cellSpacing=3D0>
  <TBODY>
  <TR>
    <TD><TT><B><A name=3DHit33>33.</A>&nbsp;&nbsp;&nbsp;</B></TT></TD>
    <TD noWrap><TT><A=20
      =
href=3D"http://zxw-pc/mascot/cgi/protein_view.pl?file=3D../data/20121225/=
F002396.dat&amp;hit=3D33"=20
      =
target=3D_blank>gi|222837676</A>&nbsp;&nbsp;&nbsp;&nbsp;<B>Mass:</B>&nbsp=
;62003&nbsp;&nbsp;&nbsp;&nbsp;<B>Score:</B>&nbsp;99&nbsp;&nbsp;&nbsp;&nbs=
p;&nbsp;<B>Expect:</B>&nbsp;0.00024&nbsp;&nbsp;<B>Matches:</B>&nbsp;6</TT=
></TD></TR>
  <TR>
    <TD>&nbsp;</TD>
    <TD noWrap><TT>predicted protein [Populus=20
trichocarpa]</TT></TD></TR></TBODY></TABLE>
<TABLE border=3D0 cellSpacing=3D0 cellPadding=3D0>
  <TBODY>
  <TR>
    <TD><TT>&nbsp;&nbsp;&nbsp;&nbsp;&nbsp;&nbsp;</TT></TD>
    <TD align=3Dright><TT><B>Observed&nbsp;&nbsp;</B></TT></TD>
    <TD noWrap align=3Dright><TT><B>Mr(expt)&nbsp;&nbsp;</B></TT></TD>
    <TD noWrap align=3Dright><TT><B>Mr(calc)&nbsp;&nbsp;</B></TT></TD>
    <TD align=3Dright><TT><B>&nbsp;ppm&nbsp;&nbsp;</B></TT></TD>
    <TD align=3Dright><TT><B>Start&nbsp;</B></TT></TD>
    <TD align=3Dright><TT><B>&nbsp;</B></TT></TD>
    <TD align=3Dright><TT><B>End&nbsp;</B></TT></TD>
    <TD align=3Dright><TT><B>Miss&nbsp;</B></TT></TD>
    <TD align=3Dright><TT><B>Ions&nbsp;</B></TT></TD>
    <TD><TT><B>&nbsp;Peptide</B></TT></TD></TR>
  <TR>
    <TD align=3Dright>&nbsp;</TD>
    <TD align=3Dright><TT>1090.5281&nbsp;&nbsp;</TT></TD>
    <TD align=3Dright><TT>1089.5208&nbsp;&nbsp;</TT></TD>
    <TD align=3Dright><TT>1089.4938&nbsp;&nbsp;</TT></TD>
    <TD noWrap align=3Dright><TT>24.8&nbsp;</TT></TD>
    <TD align=3Dright><TT>475&nbsp;</TT></TD>
    <TD noWrap align=3Dright><TT>-&nbsp;</TT></TD>
    <TD align=3Dright><TT>483&nbsp;</TT></TD>
    <TD align=3Dright><TT>1&nbsp;&nbsp;</TT></TD>
    <TD noWrap align=3Dright><TT>---&nbsp;&nbsp;</TT></TD>
    <TD noWrap><TT>&nbsp;K.DKIEDADER.L</TT></TD></TR>
  <TR>
    <TD align=3Dright>&nbsp;</TD>
    <TD align=3Dright><TT>1090.5281&nbsp;&nbsp;</TT></TD>
    <TD align=3Dright><TT>1089.5208&nbsp;&nbsp;</TT></TD>
    <TD align=3Dright><TT>1089.4938&nbsp;&nbsp;</TT></TD>
    <TD noWrap align=3Dright><TT>24.8&nbsp;</TT></TD>
    <TD align=3Dright><TT>475&nbsp;</TT></TD>
    <TD noWrap align=3Dright><TT>-&nbsp;</TT></TD>
    <TD align=3Dright><TT>483&nbsp;</TT></TD>
    <TD align=3Dright><TT>1&nbsp;&nbsp;</TT></TD>
    <TD noWrap align=3Dright><TT>---&nbsp;&nbsp;</TT></TD>
    <TD noWrap><TT>&nbsp;K.DKIEDADER.L</TT></TD></TR>
  <TR>
    <TD align=3Dright>&nbsp;</TD>
    <TD align=3Dright><TT>1182.6183&nbsp;&nbsp;</TT></TD>
    <TD align=3Dright><TT>1181.6110&nbsp;&nbsp;</TT></TD>
    <TD align=3Dright><TT>1181.6768&nbsp;&nbsp;</TT></TD>
    <TD noWrap align=3Dright><TT>-55.68&nbsp;</TT></TD>
    <TD align=3Dright><TT>68&nbsp;</TT></TD>
    <TD noWrap align=3Dright><TT>-&nbsp;</TT></TD>
    <TD align=3Dright><TT>79&nbsp;</TT></TD>
    <TD align=3Dright><TT>0&nbsp;&nbsp;</TT></TD>
    <TD noWrap align=3Dright><TT>---&nbsp;&nbsp;</TT></TD>
    <TD noWrap><TT>&nbsp;K.LADAVGLTLGPR.G</TT></TD></TR>
  <TR>
    <TD align=3Dright>&nbsp;</TD>
    <TD align=3Dright><TT>1182.6183&nbsp;&nbsp;</TT></TD>
    <TD align=3Dright><TT>1181.6110&nbsp;&nbsp;</TT></TD>
    <TD align=3Dright><TT>1181.6768&nbsp;&nbsp;</TT></TD>
    <TD noWrap align=3Dright><TT>-55.68&nbsp;</TT></TD>
    <TD align=3Dright><TT>68&nbsp;</TT></TD>
    <TD noWrap align=3Dright><TT>-&nbsp;</TT></TD>
    <TD align=3Dright><TT>79&nbsp;</TT></TD>
    <TD align=3Dright><TT>0&nbsp;&nbsp;</TT></TD>
    <TD noWrap align=3Dright><TT>67&nbsp;&nbsp;</TT></TD>
    <TD noWrap><TT>&nbsp;K.LADAVGLTLGPR.G</TT></TD></TR>
  <TR>
    <TD align=3Dright>&nbsp;</TD>
    <TD align=3Dright><TT>1479.6462&nbsp;&nbsp;</TT></TD>
    <TD align=3Dright><TT>1478.6389&nbsp;&nbsp;</TT></TD>
    <TD align=3Dright><TT>1478.7405&nbsp;&nbsp;</TT></TD>
    <TD noWrap align=3Dright><TT>-68.72&nbsp;</TT></TD>
    <TD align=3Dright><TT>242&nbsp;</TT></TD>
    <TD noWrap align=3Dright><TT>-&nbsp;</TT></TD>
    <TD align=3Dright><TT>254&nbsp;</TT></TD>
    <TD align=3Dright><TT>0&nbsp;&nbsp;</TT></TD>
    <TD noWrap align=3Dright><TT>---&nbsp;&nbsp;</TT></TD>
    <TD noWrap><TT>&nbsp;R.GYISPQFVTNPEK.L</TT></TD></TR>
  <TR>
    <TD align=3Dright>&nbsp;</TD>
    <TD align=3Dright><TT>1479.6462&nbsp;&nbsp;</TT></TD>
    <TD align=3Dright><TT>1478.6389&nbsp;&nbsp;</TT></TD>
    <TD align=3Dright><TT>1478.7405&nbsp;&nbsp;</TT></TD>
    <TD noWrap align=3Dright><TT>-68.72&nbsp;</TT></TD>
    <TD align=3Dright><TT>242&nbsp;</TT></TD>
    <TD noWrap align=3Dright><TT>-&nbsp;</TT></TD>
    <TD align=3Dright><TT>254&nbsp;</TT></TD>
    <TD align=3Dright><TT>0&nbsp;&nbsp;</TT></TD>
    <TD noWrap align=3Dright><TT>17&nbsp;&nbsp;</TT></TD>
    <TD =
noWrap><TT>&nbsp;R.GYISPQFVTNPEK.L</TT></TD></TR></TBODY></TABLE>
<TABLE border=3D0 cellSpacing=3D0>
  <TBODY>
  <TR>
    <TD><TT>&nbsp;&nbsp;&nbsp;&nbsp;&nbsp;&nbsp;</TT></TD>
    <TD><TT><B>No match to: </B>790.3414, 823.0577, 825.0474, 841.0164,=20
      842.4644, 856.4737, 870.4950, 994.0665, 994.0665, 1036.0696, =
1036.0696,=20
      1045.5111, 1052.4403, 1052.4403, 1088.4242, 1225.0569, 1225.0569,=20
      1368.5645, 1368.5645, 1530.6738, 1530.6738, 1754.8247, 1754.8247,=20
      1770.7875, 2210.9893</TT></TD></TR></TBODY></TABLE><BR>
<TABLE border=3D0 cellSpacing=3D0>
  <TBODY>
  <TR>
    <TD><TT><B><A name=3DHit34>34.</A>&nbsp;&nbsp;&nbsp;</B></TT></TD>
    <TD noWrap><TT><A=20
      =
href=3D"http://zxw-pc/mascot/cgi/protein_view.pl?file=3D../data/20121225/=
F002396.dat&amp;hit=3D34"=20
      =
target=3D_blank>gi|224132004</A>&nbsp;&nbsp;&nbsp;&nbsp;<B>Mass:</B>&nbsp=
;62003&nbsp;&nbsp;&nbsp;&nbsp;<B>Score:</B>&nbsp;99&nbsp;&nbsp;&nbsp;&nbs=
p;&nbsp;<B>Expect:</B>&nbsp;0.00024&nbsp;&nbsp;<B>Matches:</B>&nbsp;6</TT=
></TD></TR>
  <TR>
    <TD>&nbsp;</TD>
    <TD noWrap><TT>predicted protein [Populus=20
trichocarpa]</TT></TD></TR></TBODY></TABLE>
<TABLE border=3D0 cellSpacing=3D0 cellPadding=3D0>
  <TBODY>
  <TR>
    <TD><TT>&nbsp;&nbsp;&nbsp;&nbsp;&nbsp;&nbsp;</TT></TD>
    <TD align=3Dright><TT><B>Observed&nbsp;&nbsp;</B></TT></TD>
    <TD noWrap align=3Dright><TT><B>Mr(expt)&nbsp;&nbsp;</B></TT></TD>
    <TD noWrap align=3Dright><TT><B>Mr(calc)&nbsp;&nbsp;</B></TT></TD>
    <TD align=3Dright><TT><B>&nbsp;ppm&nbsp;&nbsp;</B></TT></TD>
    <TD align=3Dright><TT><B>Start&nbsp;</B></TT></TD>
    <TD align=3Dright><TT><B>&nbsp;</B></TT></TD>
    <TD align=3Dright><TT><B>End&nbsp;</B></TT></TD>
    <TD align=3Dright><TT><B>Miss&nbsp;</B></TT></TD>
    <TD align=3Dright><TT><B>Ions&nbsp;</B></TT></TD>
    <TD><TT><B>&nbsp;Peptide</B></TT></TD></TR>
  <TR>
    <TD align=3Dright>&nbsp;</TD>
    <TD align=3Dright><TT>1090.5281&nbsp;&nbsp;</TT></TD>
    <TD align=3Dright><TT>1089.5208&nbsp;&nbsp;</TT></TD>
    <TD align=3Dright><TT>1089.4938&nbsp;&nbsp;</TT></TD>
    <TD noWrap align=3Dright><TT>24.8&nbsp;</TT></TD>
    <TD align=3Dright><TT>475&nbsp;</TT></TD>
    <TD noWrap align=3Dright><TT>-&nbsp;</TT></TD>
    <TD align=3Dright><TT>483&nbsp;</TT></TD>
    <TD align=3Dright><TT>1&nbsp;&nbsp;</TT></TD>
    <TD noWrap align=3Dright><TT>---&nbsp;&nbsp;</TT></TD>
    <TD noWrap><TT>&nbsp;K.DKIEDADER.L</TT></TD></TR>
  <TR>
    <TD align=3Dright>&nbsp;</TD>
    <TD align=3Dright><TT>1090.5281&nbsp;&nbsp;</TT></TD>
    <TD align=3Dright><TT>1089.5208&nbsp;&nbsp;</TT></TD>
    <TD align=3Dright><TT>1089.4938&nbsp;&nbsp;</TT></TD>
    <TD noWrap align=3Dright><TT>24.8&nbsp;</TT></TD>
    <TD align=3Dright><TT>475&nbsp;</TT></TD>
    <TD noWrap align=3Dright><TT>-&nbsp;</TT></TD>
    <TD align=3Dright><TT>483&nbsp;</TT></TD>
    <TD align=3Dright><TT>1&nbsp;&nbsp;</TT></TD>
    <TD noWrap align=3Dright><TT>---&nbsp;&nbsp;</TT></TD>
    <TD noWrap><TT>&nbsp;K.DKIEDADER.L</TT></TD></TR>
  <TR>
    <TD align=3Dright>&nbsp;</TD>
    <TD align=3Dright><TT>1182.6183&nbsp;&nbsp;</TT></TD>
    <TD align=3Dright><TT>1181.6110&nbsp;&nbsp;</TT></TD>
    <TD align=3Dright><TT>1181.6768&nbsp;&nbsp;</TT></TD>
    <TD noWrap align=3Dright><TT>-55.68&nbsp;</TT></TD>
    <TD align=3Dright><TT>68&nbsp;</TT></TD>
    <TD noWrap align=3Dright><TT>-&nbsp;</TT></TD>
    <TD align=3Dright><TT>79&nbsp;</TT></TD>
    <TD align=3Dright><TT>0&nbsp;&nbsp;</TT></TD>
    <TD noWrap align=3Dright><TT>---&nbsp;&nbsp;</TT></TD>
    <TD noWrap><TT>&nbsp;K.LADAVGLTLGPR.G</TT></TD></TR>
  <TR>
    <TD align=3Dright>&nbsp;</TD>
    <TD align=3Dright><TT>1182.6183&nbsp;&nbsp;</TT></TD>
    <TD align=3Dright><TT>1181.6110&nbsp;&nbsp;</TT></TD>
    <TD align=3Dright><TT>1181.6768&nbsp;&nbsp;</TT></TD>
    <TD noWrap align=3Dright><TT>-55.68&nbsp;</TT></TD>
    <TD align=3Dright><TT>68&nbsp;</TT></TD>
    <TD noWrap align=3Dright><TT>-&nbsp;</TT></TD>
    <TD align=3Dright><TT>79&nbsp;</TT></TD>
    <TD align=3Dright><TT>0&nbsp;&nbsp;</TT></TD>
    <TD noWrap align=3Dright><TT>67&nbsp;&nbsp;</TT></TD>
    <TD noWrap><TT>&nbsp;K.LADAVGLTLGPR.G</TT></TD></TR>
  <TR>
    <TD align=3Dright>&nbsp;</TD>
    <TD align=3Dright><TT>1479.6462&nbsp;&nbsp;</TT></TD>
    <TD align=3Dright><TT>1478.6389&nbsp;&nbsp;</TT></TD>
    <TD align=3Dright><TT>1478.7405&nbsp;&nbsp;</TT></TD>
    <TD noWrap align=3Dright><TT>-68.72&nbsp;</TT></TD>
    <TD align=3Dright><TT>242&nbsp;</TT></TD>
    <TD noWrap align=3Dright><TT>-&nbsp;</TT></TD>
    <TD align=3Dright><TT>254&nbsp;</TT></TD>
    <TD align=3Dright><TT>0&nbsp;&nbsp;</TT></TD>
    <TD noWrap align=3Dright><TT>---&nbsp;&nbsp;</TT></TD>
    <TD noWrap><TT>&nbsp;R.GYISPQFVTNPEK.L</TT></TD></TR>
  <TR>
    <TD align=3Dright>&nbsp;</TD>
    <TD align=3Dright><TT>1479.6462&nbsp;&nbsp;</TT></TD>
    <TD align=3Dright><TT>1478.6389&nbsp;&nbsp;</TT></TD>
    <TD align=3Dright><TT>1478.7405&nbsp;&nbsp;</TT></TD>
    <TD noWrap align=3Dright><TT>-68.72&nbsp;</TT></TD>
    <TD align=3Dright><TT>242&nbsp;</TT></TD>
    <TD noWrap align=3Dright><TT>-&nbsp;</TT></TD>
    <TD align=3Dright><TT>254&nbsp;</TT></TD>
    <TD align=3Dright><TT>0&nbsp;&nbsp;</TT></TD>
    <TD noWrap align=3Dright><TT>17&nbsp;&nbsp;</TT></TD>
    <TD =
noWrap><TT>&nbsp;R.GYISPQFVTNPEK.L</TT></TD></TR></TBODY></TABLE>
<TABLE border=3D0 cellSpacing=3D0>
  <TBODY>
  <TR>
    <TD><TT>&nbsp;&nbsp;&nbsp;&nbsp;&nbsp;&nbsp;</TT></TD>
    <TD><TT><B>No match to: </B>790.3414, 823.0577, 825.0474, 841.0164,=20
      842.4644, 856.4737, 870.4950, 994.0665, 994.0665, 1036.0696, =
1036.0696,=20
      1045.5111, 1052.4403, 1052.4403, 1088.4242, 1225.0569, 1225.0569,=20
      1368.5645, 1368.5645, 1530.6738, 1530.6738, 1754.8247, 1754.8247,=20
      1770.7875, 2210.9893</TT></TD></TR></TBODY></TABLE><BR>
<TABLE border=3D0 cellSpacing=3D0>
  <TBODY>
  <TR>
    <TD><TT><B><A name=3DHit35>35.</A>&nbsp;&nbsp;&nbsp;</B></TT></TD>
    <TD noWrap><TT><A=20
      =
href=3D"http://zxw-pc/mascot/cgi/protein_view.pl?file=3D../data/20121225/=
F002396.dat&amp;hit=3D35"=20
      =
target=3D_blank>gi|1710807</A>&nbsp;&nbsp;&nbsp;&nbsp;<B>Mass:</B>&nbsp;6=
1941&nbsp;&nbsp;&nbsp;&nbsp;<B>Score:</B>&nbsp;98&nbsp;&nbsp;&nbsp;&nbsp;=
&nbsp;<B>Expect:</B>&nbsp;0.00026&nbsp;&nbsp;<B>Matches:</B>&nbsp;5</TT><=
/TD></TR>
  <TR>
    <TD>&nbsp;</TD>
    <TD noWrap><TT>RecName: Full=3DRuBisCO large subunit-binding protein =
subunit=20
      alpha, chloroplastic; AltName: Full=3D60 kDa chaperonin subunit =
alpha;=20
      AltName: Full=3DCPN-60 alpha; Flags: =
Precursor</TT></TD></TR></TBODY></TABLE>
<TABLE border=3D0 cellSpacing=3D0 cellPadding=3D0>
  <TBODY>
  <TR>
    <TD><TT>&nbsp;&nbsp;&nbsp;&nbsp;&nbsp;&nbsp;</TT></TD>
    <TD align=3Dright><TT><B>Observed&nbsp;&nbsp;</B></TT></TD>
    <TD noWrap align=3Dright><TT><B>Mr(expt)&nbsp;&nbsp;</B></TT></TD>
    <TD noWrap align=3Dright><TT><B>Mr(calc)&nbsp;&nbsp;</B></TT></TD>
    <TD align=3Dright><TT><B>&nbsp;ppm&nbsp;&nbsp;</B></TT></TD>
    <TD align=3Dright><TT><B>Start&nbsp;</B></TT></TD>
    <TD align=3Dright><TT><B>&nbsp;</B></TT></TD>
    <TD align=3Dright><TT><B>End&nbsp;</B></TT></TD>
    <TD align=3Dright><TT><B>Miss&nbsp;</B></TT></TD>
    <TD align=3Dright><TT><B>Ions&nbsp;</B></TT></TD>
    <TD><TT><B>&nbsp;Peptide</B></TT></TD></TR>
  <TR>
    <TD align=3Dright>&nbsp;</TD>
    <TD align=3Dright><TT>1088.4242&nbsp;&nbsp;</TT></TD>
    <TD align=3Dright><TT>1087.4169&nbsp;&nbsp;</TT></TD>
    <TD align=3Dright><TT>1087.5047&nbsp;&nbsp;</TT></TD>
    <TD noWrap align=3Dright><TT>-80.68&nbsp;</TT></TD>
    <TD align=3Dright><TT>51&nbsp;</TT></TD>
    <TD noWrap align=3Dright><TT>-&nbsp;</TT></TD>
    <TD align=3Dright><TT>59&nbsp;</TT></TD>
    <TD align=3Dright><TT>0&nbsp;&nbsp;</TT></TD>
    <TD noWrap align=3Dright><TT>---&nbsp;&nbsp;</TT></TD>
    <TD noWrap><TT>&nbsp;K.DIAFDQHSR.S</TT></TD></TR>
  <TR>
    <TD align=3Dright>&nbsp;</TD>
    <TD align=3Dright><TT>1182.6183&nbsp;&nbsp;</TT></TD>
    <TD align=3Dright><TT>1181.6110&nbsp;&nbsp;</TT></TD>
    <TD align=3Dright><TT>1181.6768&nbsp;&nbsp;</TT></TD>
    <TD noWrap align=3Dright><TT>-55.68&nbsp;</TT></TD>
    <TD align=3Dright><TT>69&nbsp;</TT></TD>
    <TD noWrap align=3Dright><TT>-&nbsp;</TT></TD>
    <TD align=3Dright><TT>80&nbsp;</TT></TD>
    <TD align=3Dright><TT>0&nbsp;&nbsp;</TT></TD>
    <TD noWrap align=3Dright><TT>---&nbsp;&nbsp;</TT></TD>
    <TD noWrap><TT>&nbsp;K.LADAVGLTLGPR.G</TT></TD></TR>
  <TR>
    <TD align=3Dright>&nbsp;</TD>
    <TD align=3Dright><TT>1182.6183&nbsp;&nbsp;</TT></TD>
    <TD align=3Dright><TT>1181.6110&nbsp;&nbsp;</TT></TD>
    <TD align=3Dright><TT>1181.6768&nbsp;&nbsp;</TT></TD>
    <TD noWrap align=3Dright><TT>-55.68&nbsp;</TT></TD>
    <TD align=3Dright><TT>69&nbsp;</TT></TD>
    <TD noWrap align=3Dright><TT>-&nbsp;</TT></TD>
    <TD align=3Dright><TT>80&nbsp;</TT></TD>
    <TD align=3Dright><TT>0&nbsp;&nbsp;</TT></TD>
    <TD noWrap align=3Dright><TT>67&nbsp;&nbsp;</TT></TD>
    <TD noWrap><TT>&nbsp;K.LADAVGLTLGPR.G</TT></TD></TR>
  <TR>
    <TD align=3Dright>&nbsp;</TD>
    <TD align=3Dright><TT>1479.6462&nbsp;&nbsp;</TT></TD>
    <TD align=3Dright><TT>1478.6389&nbsp;&nbsp;</TT></TD>
    <TD align=3Dright><TT>1478.7405&nbsp;&nbsp;</TT></TD>
    <TD noWrap align=3Dright><TT>-68.72&nbsp;</TT></TD>
    <TD align=3Dright><TT>243&nbsp;</TT></TD>
    <TD noWrap align=3Dright><TT>-&nbsp;</TT></TD>
    <TD align=3Dright><TT>255&nbsp;</TT></TD>
    <TD align=3Dright><TT>0&nbsp;&nbsp;</TT></TD>
    <TD noWrap align=3Dright><TT>---&nbsp;&nbsp;</TT></TD>
    <TD noWrap><TT>&nbsp;R.GYISPQFVTNPEK.S</TT></TD></TR>
  <TR>
    <TD align=3Dright>&nbsp;</TD>
    <TD align=3Dright><TT>1479.6462&nbsp;&nbsp;</TT></TD>
    <TD align=3Dright><TT>1478.6389&nbsp;&nbsp;</TT></TD>
    <TD align=3Dright><TT>1478.7405&nbsp;&nbsp;</TT></TD>
    <TD noWrap align=3Dright><TT>-68.72&nbsp;</TT></TD>
    <TD align=3Dright><TT>243&nbsp;</TT></TD>
    <TD noWrap align=3Dright><TT>-&nbsp;</TT></TD>
    <TD align=3Dright><TT>255&nbsp;</TT></TD>
    <TD align=3Dright><TT>0&nbsp;&nbsp;</TT></TD>
    <TD noWrap align=3Dright><TT>17&nbsp;&nbsp;</TT></TD>
    <TD =
noWrap><TT>&nbsp;R.GYISPQFVTNPEK.S</TT></TD></TR></TBODY></TABLE>
<TABLE border=3D0 cellSpacing=3D0>
  <TBODY>
  <TR>
    <TD><TT>&nbsp;&nbsp;&nbsp;&nbsp;&nbsp;&nbsp;</TT></TD>
    <TD><TT><B>No match to: </B>790.3414, 823.0577, 825.0474, 841.0164,=20
      842.4644, 856.4737, 870.4950, 994.0665, 994.0665, 1036.0696, =
1036.0696,=20
      1045.5111, 1052.4403, 1052.4403, 1090.5281, 1090.5281, 1225.0569,=20
      1225.0569, 1368.5645, 1368.5645, 1530.6738, 1530.6738, 1754.8247,=20
      1754.8247, 1770.7875, 2210.9893</TT></TD></TR></TBODY></TABLE><BR>
<TABLE border=3D0 cellSpacing=3D0>
  <TBODY>
  <TR>
    <TD><TT><B><A name=3DHit36>36.</A>&nbsp;&nbsp;&nbsp;</B></TT></TD>
    <TD noWrap><TT><A=20
      =
href=3D"http://zxw-pc/mascot/cgi/protein_view.pl?file=3D../data/20121225/=
F002396.dat&amp;hit=3D36"=20
      =
target=3D_blank>gi|1185390</A>&nbsp;&nbsp;&nbsp;&nbsp;<B>Mass:</B>&nbsp;6=
1941&nbsp;&nbsp;&nbsp;&nbsp;<B>Score:</B>&nbsp;98&nbsp;&nbsp;&nbsp;&nbsp;=
&nbsp;<B>Expect:</B>&nbsp;0.00026&nbsp;&nbsp;<B>Matches:</B>&nbsp;5</TT><=
/TD></TR>
  <TR>
    <TD>&nbsp;</TD>
    <TD noWrap><TT>alphacpn60 precursor [Pisum=20
sativum]</TT></TD></TR></TBODY></TABLE>
<TABLE border=3D0 cellSpacing=3D0 cellPadding=3D0>
  <TBODY>
  <TR>
    <TD><TT>&nbsp;&nbsp;&nbsp;&nbsp;&nbsp;&nbsp;</TT></TD>
    <TD align=3Dright><TT><B>Observed&nbsp;&nbsp;</B></TT></TD>
    <TD noWrap align=3Dright><TT><B>Mr(expt)&nbsp;&nbsp;</B></TT></TD>
    <TD noWrap align=3Dright><TT><B>Mr(calc)&nbsp;&nbsp;</B></TT></TD>
    <TD align=3Dright><TT><B>&nbsp;ppm&nbsp;&nbsp;</B></TT></TD>
    <TD align=3Dright><TT><B>Start&nbsp;</B></TT></TD>
    <TD align=3Dright><TT><B>&nbsp;</B></TT></TD>
    <TD align=3Dright><TT><B>End&nbsp;</B></TT></TD>
    <TD align=3Dright><TT><B>Miss&nbsp;</B></TT></TD>
    <TD align=3Dright><TT><B>Ions&nbsp;</B></TT></TD>
    <TD><TT><B>&nbsp;Peptide</B></TT></TD></TR>
  <TR>
    <TD align=3Dright>&nbsp;</TD>
    <TD align=3Dright><TT>1088.4242&nbsp;&nbsp;</TT></TD>
    <TD align=3Dright><TT>1087.4169&nbsp;&nbsp;</TT></TD>
    <TD align=3Dright><TT>1087.5047&nbsp;&nbsp;</TT></TD>
    <TD noWrap align=3Dright><TT>-80.68&nbsp;</TT></TD>
    <TD align=3Dright><TT>51&nbsp;</TT></TD>
    <TD noWrap align=3Dright><TT>-&nbsp;</TT></TD>
    <TD align=3Dright><TT>59&nbsp;</TT></TD>
    <TD align=3Dright><TT>0&nbsp;&nbsp;</TT></TD>
    <TD noWrap align=3Dright><TT>---&nbsp;&nbsp;</TT></TD>
    <TD noWrap><TT>&nbsp;K.DIAFDQHSR.S</TT></TD></TR>
  <TR>
    <TD align=3Dright>&nbsp;</TD>
    <TD align=3Dright><TT>1182.6183&nbsp;&nbsp;</TT></TD>
    <TD align=3Dright><TT>1181.6110&nbsp;&nbsp;</TT></TD>
    <TD align=3Dright><TT>1181.6768&nbsp;&nbsp;</TT></TD>
    <TD noWrap align=3Dright><TT>-55.68&nbsp;</TT></TD>
    <TD align=3Dright><TT>69&nbsp;</TT></TD>
    <TD noWrap align=3Dright><TT>-&nbsp;</TT></TD>
    <TD align=3Dright><TT>80&nbsp;</TT></TD>
    <TD align=3Dright><TT>0&nbsp;&nbsp;</TT></TD>
    <TD noWrap align=3Dright><TT>---&nbsp;&nbsp;</TT></TD>
    <TD noWrap><TT>&nbsp;K.LADAVGLTLGPR.G</TT></TD></TR>
  <TR>
    <TD align=3Dright>&nbsp;</TD>
    <TD align=3Dright><TT>1182.6183&nbsp;&nbsp;</TT></TD>
    <TD align=3Dright><TT>1181.6110&nbsp;&nbsp;</TT></TD>
    <TD align=3Dright><TT>1181.6768&nbsp;&nbsp;</TT></TD>
    <TD noWrap align=3Dright><TT>-55.68&nbsp;</TT></TD>
    <TD align=3Dright><TT>69&nbsp;</TT></TD>
    <TD noWrap align=3Dright><TT>-&nbsp;</TT></TD>
    <TD align=3Dright><TT>80&nbsp;</TT></TD>
    <TD align=3Dright><TT>0&nbsp;&nbsp;</TT></TD>
    <TD noWrap align=3Dright><TT>67&nbsp;&nbsp;</TT></TD>
    <TD noWrap><TT>&nbsp;K.LADAVGLTLGPR.G</TT></TD></TR>
  <TR>
    <TD align=3Dright>&nbsp;</TD>
    <TD align=3Dright><TT>1479.6462&nbsp;&nbsp;</TT></TD>
    <TD align=3Dright><TT>1478.6389&nbsp;&nbsp;</TT></TD>
    <TD align=3Dright><TT>1478.7405&nbsp;&nbsp;</TT></TD>
    <TD noWrap align=3Dright><TT>-68.72&nbsp;</TT></TD>
    <TD align=3Dright><TT>243&nbsp;</TT></TD>
    <TD noWrap align=3Dright><TT>-&nbsp;</TT></TD>
    <TD align=3Dright><TT>255&nbsp;</TT></TD>
    <TD align=3Dright><TT>0&nbsp;&nbsp;</TT></TD>
    <TD noWrap align=3Dright><TT>---&nbsp;&nbsp;</TT></TD>
    <TD noWrap><TT>&nbsp;R.GYISPQFVTNPEK.S</TT></TD></TR>
  <TR>
    <TD align=3Dright>&nbsp;</TD>
    <TD align=3Dright><TT>1479.6462&nbsp;&nbsp;</TT></TD>
    <TD align=3Dright><TT>1478.6389&nbsp;&nbsp;</TT></TD>
    <TD align=3Dright><TT>1478.7405&nbsp;&nbsp;</TT></TD>
    <TD noWrap align=3Dright><TT>-68.72&nbsp;</TT></TD>
    <TD align=3Dright><TT>243&nbsp;</TT></TD>
    <TD noWrap align=3Dright><TT>-&nbsp;</TT></TD>
    <TD align=3Dright><TT>255&nbsp;</TT></TD>
    <TD align=3Dright><TT>0&nbsp;&nbsp;</TT></TD>
    <TD noWrap align=3Dright><TT>17&nbsp;&nbsp;</TT></TD>
    <TD =
noWrap><TT>&nbsp;R.GYISPQFVTNPEK.S</TT></TD></TR></TBODY></TABLE>
<TABLE border=3D0 cellSpacing=3D0>
  <TBODY>
  <TR>
    <TD><TT>&nbsp;&nbsp;&nbsp;&nbsp;&nbsp;&nbsp;</TT></TD>
    <TD><TT><B>No match to: </B>790.3414, 823.0577, 825.0474, 841.0164,=20
      842.4644, 856.4737, 870.4950, 994.0665, 994.0665, 1036.0696, =
1036.0696,=20
      1045.5111, 1052.4403, 1052.4403, 1090.5281, 1090.5281, 1225.0569,=20
      1225.0569, 1368.5645, 1368.5645, 1530.6738, 1530.6738, 1754.8247,=20
      1754.8247, 1770.7875, 2210.9893</TT></TD></TR></TBODY></TABLE><BR>
<TABLE border=3D0 cellSpacing=3D0>
  <TBODY>
  <TR>
    <TD><TT><B><A name=3DHit37>37.</A>&nbsp;&nbsp;&nbsp;</B></TT></TD>
    <TD noWrap><TT><A=20
      =
href=3D"http://zxw-pc/mascot/cgi/protein_view.pl?file=3D../data/20121225/=
F002396.dat&amp;hit=3D37"=20
      =
target=3D_blank>gi|257734880</A>&nbsp;&nbsp;&nbsp;&nbsp;<B>Mass:</B>&nbsp=
;61941&nbsp;&nbsp;&nbsp;&nbsp;<B>Score:</B>&nbsp;98&nbsp;&nbsp;&nbsp;&nbs=
p;&nbsp;<B>Expect:</B>&nbsp;0.00026&nbsp;&nbsp;<B>Matches:</B>&nbsp;5</TT=
></TD></TR>
  <TR>
    <TD>&nbsp;</TD>
    <TD noWrap><TT>unnamed protein product [Pisum=20
sativum]</TT></TD></TR></TBODY></TABLE>
<TABLE border=3D0 cellSpacing=3D0 cellPadding=3D0>
  <TBODY>
  <TR>
    <TD><TT>&nbsp;&nbsp;&nbsp;&nbsp;&nbsp;&nbsp;</TT></TD>
    <TD align=3Dright><TT><B>Observed&nbsp;&nbsp;</B></TT></TD>
    <TD noWrap align=3Dright><TT><B>Mr(expt)&nbsp;&nbsp;</B></TT></TD>
    <TD noWrap align=3Dright><TT><B>Mr(calc)&nbsp;&nbsp;</B></TT></TD>
    <TD align=3Dright><TT><B>&nbsp;ppm&nbsp;&nbsp;</B></TT></TD>
    <TD align=3Dright><TT><B>Start&nbsp;</B></TT></TD>
    <TD align=3Dright><TT><B>&nbsp;</B></TT></TD>
    <TD align=3Dright><TT><B>End&nbsp;</B></TT></TD>
    <TD align=3Dright><TT><B>Miss&nbsp;</B></TT></TD>
    <TD align=3Dright><TT><B>Ions&nbsp;</B></TT></TD>
    <TD><TT><B>&nbsp;Peptide</B></TT></TD></TR>
  <TR>
    <TD align=3Dright>&nbsp;</TD>
    <TD align=3Dright><TT>1088.4242&nbsp;&nbsp;</TT></TD>
    <TD align=3Dright><TT>1087.4169&nbsp;&nbsp;</TT></TD>
    <TD align=3Dright><TT>1087.5047&nbsp;&nbsp;</TT></TD>
    <TD noWrap align=3Dright><TT>-80.68&nbsp;</TT></TD>
    <TD align=3Dright><TT>51&nbsp;</TT></TD>
    <TD noWrap align=3Dright><TT>-&nbsp;</TT></TD>
    <TD align=3Dright><TT>59&nbsp;</TT></TD>
    <TD align=3Dright><TT>0&nbsp;&nbsp;</TT></TD>
    <TD noWrap align=3Dright><TT>---&nbsp;&nbsp;</TT></TD>
    <TD noWrap><TT>&nbsp;K.DIAFDQHSR.S</TT></TD></TR>
  <TR>
    <TD align=3Dright>&nbsp;</TD>
    <TD align=3Dright><TT>1182.6183&nbsp;&nbsp;</TT></TD>
    <TD align=3Dright><TT>1181.6110&nbsp;&nbsp;</TT></TD>
    <TD align=3Dright><TT>1181.6768&nbsp;&nbsp;</TT></TD>
    <TD noWrap align=3Dright><TT>-55.68&nbsp;</TT></TD>
    <TD align=3Dright><TT>69&nbsp;</TT></TD>
    <TD noWrap align=3Dright><TT>-&nbsp;</TT></TD>
    <TD align=3Dright><TT>80&nbsp;</TT></TD>
    <TD align=3Dright><TT>0&nbsp;&nbsp;</TT></TD>
    <TD noWrap align=3Dright><TT>---&nbsp;&nbsp;</TT></TD>
    <TD noWrap><TT>&nbsp;K.LADAVGLTLGPR.G</TT></TD></TR>
  <TR>
    <TD align=3Dright>&nbsp;</TD>
    <TD align=3Dright><TT>1182.6183&nbsp;&nbsp;</TT></TD>
    <TD align=3Dright><TT>1181.6110&nbsp;&nbsp;</TT></TD>
    <TD align=3Dright><TT>1181.6768&nbsp;&nbsp;</TT></TD>
    <TD noWrap align=3Dright><TT>-55.68&nbsp;</TT></TD>
    <TD align=3Dright><TT>69&nbsp;</TT></TD>
    <TD noWrap align=3Dright><TT>-&nbsp;</TT></TD>
    <TD align=3Dright><TT>80&nbsp;</TT></TD>
    <TD align=3Dright><TT>0&nbsp;&nbsp;</TT></TD>
    <TD noWrap align=3Dright><TT>67&nbsp;&nbsp;</TT></TD>
    <TD noWrap><TT>&nbsp;K.LADAVGLTLGPR.G</TT></TD></TR>
  <TR>
    <TD align=3Dright>&nbsp;</TD>
    <TD align=3Dright><TT>1479.6462&nbsp;&nbsp;</TT></TD>
    <TD align=3Dright><TT>1478.6389&nbsp;&nbsp;</TT></TD>
    <TD align=3Dright><TT>1478.7405&nbsp;&nbsp;</TT></TD>
    <TD noWrap align=3Dright><TT>-68.72&nbsp;</TT></TD>
    <TD align=3Dright><TT>243&nbsp;</TT></TD>
    <TD noWrap align=3Dright><TT>-&nbsp;</TT></TD>
    <TD align=3Dright><TT>255&nbsp;</TT></TD>
    <TD align=3Dright><TT>0&nbsp;&nbsp;</TT></TD>
    <TD noWrap align=3Dright><TT>---&nbsp;&nbsp;</TT></TD>
    <TD noWrap><TT>&nbsp;R.GYISPQFVTNPEK.S</TT></TD></TR>
  <TR>
    <TD align=3Dright>&nbsp;</TD>
    <TD align=3Dright><TT>1479.6462&nbsp;&nbsp;</TT></TD>
    <TD align=3Dright><TT>1478.6389&nbsp;&nbsp;</TT></TD>
    <TD align=3Dright><TT>1478.7405&nbsp;&nbsp;</TT></TD>
    <TD noWrap align=3Dright><TT>-68.72&nbsp;</TT></TD>
    <TD align=3Dright><TT>243&nbsp;</TT></TD>
    <TD noWrap align=3Dright><TT>-&nbsp;</TT></TD>
    <TD align=3Dright><TT>255&nbsp;</TT></TD>
    <TD align=3Dright><TT>0&nbsp;&nbsp;</TT></TD>
    <TD noWrap align=3Dright><TT>17&nbsp;&nbsp;</TT></TD>
    <TD =
noWrap><TT>&nbsp;R.GYISPQFVTNPEK.S</TT></TD></TR></TBODY></TABLE>
<TABLE border=3D0 cellSpacing=3D0>
  <TBODY>
  <TR>
    <TD><TT>&nbsp;&nbsp;&nbsp;&nbsp;&nbsp;&nbsp;</TT></TD>
    <TD><TT><B>No match to: </B>790.3414, 823.0577, 825.0474, 841.0164,=20
      842.4644, 856.4737, 870.4950, 994.0665, 994.0665, 1036.0696, =
1036.0696,=20
      1045.5111, 1052.4403, 1052.4403, 1090.5281, 1090.5281, 1225.0569,=20
      1225.0569, 1368.5645, 1368.5645, 1530.6738, 1530.6738, 1754.8247,=20
      1754.8247, 1770.7875, 2210.9893</TT></TD></TR></TBODY></TABLE><BR>
<TABLE border=3D0 cellSpacing=3D0>
  <TBODY>
  <TR>
    <TD><TT><B><A name=3DHit38>38.</A>&nbsp;&nbsp;&nbsp;</B></TT></TD>
    <TD noWrap><TT><A=20
      =
href=3D"http://zxw-pc/mascot/cgi/protein_view.pl?file=3D../data/20121225/=
F002396.dat&amp;hit=3D38"=20
      =
target=3D_blank>gi|257725845</A>&nbsp;&nbsp;&nbsp;&nbsp;<B>Mass:</B>&nbsp=
;61941&nbsp;&nbsp;&nbsp;&nbsp;<B>Score:</B>&nbsp;98&nbsp;&nbsp;&nbsp;&nbs=
p;&nbsp;<B>Expect:</B>&nbsp;0.00026&nbsp;&nbsp;<B>Matches:</B>&nbsp;5</TT=
></TD></TR>
  <TR>
    <TD>&nbsp;</TD>
    <TD noWrap><TT>unnamed protein product [Pisum=20
sativum]</TT></TD></TR></TBODY></TABLE>
<TABLE border=3D0 cellSpacing=3D0 cellPadding=3D0>
  <TBODY>
  <TR>
    <TD><TT>&nbsp;&nbsp;&nbsp;&nbsp;&nbsp;&nbsp;</TT></TD>
    <TD align=3Dright><TT><B>Observed&nbsp;&nbsp;</B></TT></TD>
    <TD noWrap align=3Dright><TT><B>Mr(expt)&nbsp;&nbsp;</B></TT></TD>
    <TD noWrap align=3Dright><TT><B>Mr(calc)&nbsp;&nbsp;</B></TT></TD>
    <TD align=3Dright><TT><B>&nbsp;ppm&nbsp;&nbsp;</B></TT></TD>
    <TD align=3Dright><TT><B>Start&nbsp;</B></TT></TD>
    <TD align=3Dright><TT><B>&nbsp;</B></TT></TD>
    <TD align=3Dright><TT><B>End&nbsp;</B></TT></TD>
    <TD align=3Dright><TT><B>Miss&nbsp;</B></TT></TD>
    <TD align=3Dright><TT><B>Ions&nbsp;</B></TT></TD>
    <TD><TT><B>&nbsp;Peptide</B></TT></TD></TR>
  <TR>
    <TD align=3Dright>&nbsp;</TD>
    <TD align=3Dright><TT>1088.4242&nbsp;&nbsp;</TT></TD>
    <TD align=3Dright><TT>1087.4169&nbsp;&nbsp;</TT></TD>
    <TD align=3Dright><TT>1087.5047&nbsp;&nbsp;</TT></TD>
    <TD noWrap align=3Dright><TT>-80.68&nbsp;</TT></TD>
    <TD align=3Dright><TT>51&nbsp;</TT></TD>
    <TD noWrap align=3Dright><TT>-&nbsp;</TT></TD>
    <TD align=3Dright><TT>59&nbsp;</TT></TD>
    <TD align=3Dright><TT>0&nbsp;&nbsp;</TT></TD>
    <TD noWrap align=3Dright><TT>---&nbsp;&nbsp;</TT></TD>
    <TD noWrap><TT>&nbsp;K.DIAFDQHSR.S</TT></TD></TR>
  <TR>
    <TD align=3Dright>&nbsp;</TD>
    <TD align=3Dright><TT>1182.6183&nbsp;&nbsp;</TT></TD>
    <TD align=3Dright><TT>1181.6110&nbsp;&nbsp;</TT></TD>
    <TD align=3Dright><TT>1181.6768&nbsp;&nbsp;</TT></TD>
    <TD noWrap align=3Dright><TT>-55.68&nbsp;</TT></TD>
    <TD align=3Dright><TT>69&nbsp;</TT></TD>
    <TD noWrap align=3Dright><TT>-&nbsp;</TT></TD>
    <TD align=3Dright><TT>80&nbsp;</TT></TD>
    <TD align=3Dright><TT>0&nbsp;&nbsp;</TT></TD>
    <TD noWrap align=3Dright><TT>---&nbsp;&nbsp;</TT></TD>
    <TD noWrap><TT>&nbsp;K.LADAVGLTLGPR.G</TT></TD></TR>
  <TR>
    <TD align=3Dright>&nbsp;</TD>
    <TD align=3Dright><TT>1182.6183&nbsp;&nbsp;</TT></TD>
    <TD align=3Dright><TT>1181.6110&nbsp;&nbsp;</TT></TD>
    <TD align=3Dright><TT>1181.6768&nbsp;&nbsp;</TT></TD>
    <TD noWrap align=3Dright><TT>-55.68&nbsp;</TT></TD>
    <TD align=3Dright><TT>69&nbsp;</TT></TD>
    <TD noWrap align=3Dright><TT>-&nbsp;</TT></TD>
    <TD align=3Dright><TT>80&nbsp;</TT></TD>
    <TD align=3Dright><TT>0&nbsp;&nbsp;</TT></TD>
    <TD noWrap align=3Dright><TT>67&nbsp;&nbsp;</TT></TD>
    <TD noWrap><TT>&nbsp;K.LADAVGLTLGPR.G</TT></TD></TR>
  <TR>
    <TD align=3Dright>&nbsp;</TD>
    <TD align=3Dright><TT>1479.6462&nbsp;&nbsp;</TT></TD>
    <TD align=3Dright><TT>1478.6389&nbsp;&nbsp;</TT></TD>
    <TD align=3Dright><TT>1478.7405&nbsp;&nbsp;</TT></TD>
    <TD noWrap align=3Dright><TT>-68.72&nbsp;</TT></TD>
    <TD align=3Dright><TT>243&nbsp;</TT></TD>
    <TD noWrap align=3Dright><TT>-&nbsp;</TT></TD>
    <TD align=3Dright><TT>255&nbsp;</TT></TD>
    <TD align=3Dright><TT>0&nbsp;&nbsp;</TT></TD>
    <TD noWrap align=3Dright><TT>---&nbsp;&nbsp;</TT></TD>
    <TD noWrap><TT>&nbsp;R.GYISPQFVTNPEK.S</TT></TD></TR>
  <TR>
    <TD align=3Dright>&nbsp;</TD>
    <TD align=3Dright><TT>1479.6462&nbsp;&nbsp;</TT></TD>
    <TD align=3Dright><TT>1478.6389&nbsp;&nbsp;</TT></TD>
    <TD align=3Dright><TT>1478.7405&nbsp;&nbsp;</TT></TD>
    <TD noWrap align=3Dright><TT>-68.72&nbsp;</TT></TD>
    <TD align=3Dright><TT>243&nbsp;</TT></TD>
    <TD noWrap align=3Dright><TT>-&nbsp;</TT></TD>
    <TD align=3Dright><TT>255&nbsp;</TT></TD>
    <TD align=3Dright><TT>0&nbsp;&nbsp;</TT></TD>
    <TD noWrap align=3Dright><TT>17&nbsp;&nbsp;</TT></TD>
    <TD =
noWrap><TT>&nbsp;R.GYISPQFVTNPEK.S</TT></TD></TR></TBODY></TABLE>
<TABLE border=3D0 cellSpacing=3D0>
  <TBODY>
  <TR>
    <TD><TT>&nbsp;&nbsp;&nbsp;&nbsp;&nbsp;&nbsp;</TT></TD>
    <TD><TT><B>No match to: </B>790.3414, 823.0577, 825.0474, 841.0164,=20
      842.4644, 856.4737, 870.4950, 994.0665, 994.0665, 1036.0696, =
1036.0696,=20
      1045.5111, 1052.4403, 1052.4403, 1090.5281, 1090.5281, 1225.0569,=20
      1225.0569, 1368.5645, 1368.5645, 1530.6738, 1530.6738, 1754.8247,=20
      1754.8247, 1770.7875, 2210.9893</TT></TD></TR></TBODY></TABLE><BR>
<TABLE border=3D0 cellSpacing=3D0>
  <TBODY>
  <TR>
    <TD><TT><B><A name=3DHit39>39.</A>&nbsp;&nbsp;&nbsp;</B></TT></TD>
    <TD noWrap><TT><A=20
      =
href=3D"http://zxw-pc/mascot/cgi/protein_view.pl?file=3D../data/20121225/=
F002396.dat&amp;hit=3D39"=20
      =
target=3D_blank>gi|257686997</A>&nbsp;&nbsp;&nbsp;&nbsp;<B>Mass:</B>&nbsp=
;61941&nbsp;&nbsp;&nbsp;&nbsp;<B>Score:</B>&nbsp;98&nbsp;&nbsp;&nbsp;&nbs=
p;&nbsp;<B>Expect:</B>&nbsp;0.00026&nbsp;&nbsp;<B>Matches:</B>&nbsp;5</TT=
></TD></TR>
  <TR>
    <TD>&nbsp;</TD>
    <TD noWrap><TT>unnamed protein product [Pisum=20
sativum]</TT></TD></TR></TBODY></TABLE>
<TABLE border=3D0 cellSpacing=3D0 cellPadding=3D0>
  <TBODY>
  <TR>
    <TD><TT>&nbsp;&nbsp;&nbsp;&nbsp;&nbsp;&nbsp;</TT></TD>
    <TD align=3Dright><TT><B>Observed&nbsp;&nbsp;</B></TT></TD>
    <TD noWrap align=3Dright><TT><B>Mr(expt)&nbsp;&nbsp;</B></TT></TD>
    <TD noWrap align=3Dright><TT><B>Mr(calc)&nbsp;&nbsp;</B></TT></TD>
    <TD align=3Dright><TT><B>&nbsp;ppm&nbsp;&nbsp;</B></TT></TD>
    <TD align=3Dright><TT><B>Start&nbsp;</B></TT></TD>
    <TD align=3Dright><TT><B>&nbsp;</B></TT></TD>
    <TD align=3Dright><TT><B>End&nbsp;</B></TT></TD>
    <TD align=3Dright><TT><B>Miss&nbsp;</B></TT></TD>
    <TD align=3Dright><TT><B>Ions&nbsp;</B></TT></TD>
    <TD><TT><B>&nbsp;Peptide</B></TT></TD></TR>
  <TR>
    <TD align=3Dright>&nbsp;</TD>
    <TD align=3Dright><TT>1088.4242&nbsp;&nbsp;</TT></TD>
    <TD align=3Dright><TT>1087.4169&nbsp;&nbsp;</TT></TD>
    <TD align=3Dright><TT>1087.5047&nbsp;&nbsp;</TT></TD>
    <TD noWrap align=3Dright><TT>-80.68&nbsp;</TT></TD>
    <TD align=3Dright><TT>51&nbsp;</TT></TD>
    <TD noWrap align=3Dright><TT>-&nbsp;</TT></TD>
    <TD align=3Dright><TT>59&nbsp;</TT></TD>
    <TD align=3Dright><TT>0&nbsp;&nbsp;</TT></TD>
    <TD noWrap align=3Dright><TT>---&nbsp;&nbsp;</TT></TD>
    <TD noWrap><TT>&nbsp;K.DIAFDQHSR.S</TT></TD></TR>
  <TR>
    <TD align=3Dright>&nbsp;</TD>
    <TD align=3Dright><TT>1182.6183&nbsp;&nbsp;</TT></TD>
    <TD align=3Dright><TT>1181.6110&nbsp;&nbsp;</TT></TD>
    <TD align=3Dright><TT>1181.6768&nbsp;&nbsp;</TT></TD>
    <TD noWrap align=3Dright><TT>-55.68&nbsp;</TT></TD>
    <TD align=3Dright><TT>69&nbsp;</TT></TD>
    <TD noWrap align=3Dright><TT>-&nbsp;</TT></TD>
    <TD align=3Dright><TT>80&nbsp;</TT></TD>
    <TD align=3Dright><TT>0&nbsp;&nbsp;</TT></TD>
    <TD noWrap align=3Dright><TT>---&nbsp;&nbsp;</TT></TD>
    <TD noWrap><TT>&nbsp;K.LADAVGLTLGPR.G</TT></TD></TR>
  <TR>
    <TD align=3Dright>&nbsp;</TD>
    <TD align=3Dright><TT>1182.6183&nbsp;&nbsp;</TT></TD>
    <TD align=3Dright><TT>1181.6110&nbsp;&nbsp;</TT></TD>
    <TD align=3Dright><TT>1181.6768&nbsp;&nbsp;</TT></TD>
    <TD noWrap align=3Dright><TT>-55.68&nbsp;</TT></TD>
    <TD align=3Dright><TT>69&nbsp;</TT></TD>
    <TD noWrap align=3Dright><TT>-&nbsp;</TT></TD>
    <TD align=3Dright><TT>80&nbsp;</TT></TD>
    <TD align=3Dright><TT>0&nbsp;&nbsp;</TT></TD>
    <TD noWrap align=3Dright><TT>67&nbsp;&nbsp;</TT></TD>
    <TD noWrap><TT>&nbsp;K.LADAVGLTLGPR.G</TT></TD></TR>
  <TR>
    <TD align=3Dright>&nbsp;</TD>
    <TD align=3Dright><TT>1479.6462&nbsp;&nbsp;</TT></TD>
    <TD align=3Dright><TT>1478.6389&nbsp;&nbsp;</TT></TD>
    <TD align=3Dright><TT>1478.7405&nbsp;&nbsp;</TT></TD>
    <TD noWrap align=3Dright><TT>-68.72&nbsp;</TT></TD>
    <TD align=3Dright><TT>243&nbsp;</TT></TD>
    <TD noWrap align=3Dright><TT>-&nbsp;</TT></TD>
    <TD align=3Dright><TT>255&nbsp;</TT></TD>
    <TD align=3Dright><TT>0&nbsp;&nbsp;</TT></TD>
    <TD noWrap align=3Dright><TT>---&nbsp;&nbsp;</TT></TD>
    <TD noWrap><TT>&nbsp;R.GYISPQFVTNPEK.S</TT></TD></TR>
  <TR>
    <TD align=3Dright>&nbsp;</TD>
    <TD align=3Dright><TT>1479.6462&nbsp;&nbsp;</TT></TD>
    <TD align=3Dright><TT>1478.6389&nbsp;&nbsp;</TT></TD>
    <TD align=3Dright><TT>1478.7405&nbsp;&nbsp;</TT></TD>
    <TD noWrap align=3Dright><TT>-68.72&nbsp;</TT></TD>
    <TD align=3Dright><TT>243&nbsp;</TT></TD>
    <TD noWrap align=3Dright><TT>-&nbsp;</TT></TD>
    <TD align=3Dright><TT>255&nbsp;</TT></TD>
    <TD align=3Dright><TT>0&nbsp;&nbsp;</TT></TD>
    <TD noWrap align=3Dright><TT>17&nbsp;&nbsp;</TT></TD>
    <TD =
noWrap><TT>&nbsp;R.GYISPQFVTNPEK.S</TT></TD></TR></TBODY></TABLE>
<TABLE border=3D0 cellSpacing=3D0>
  <TBODY>
  <TR>
    <TD><TT>&nbsp;&nbsp;&nbsp;&nbsp;&nbsp;&nbsp;</TT></TD>
    <TD><TT><B>No match to: </B>790.3414, 823.0577, 825.0474, 841.0164,=20
      842.4644, 856.4737, 870.4950, 994.0665, 994.0665, 1036.0696, =
1036.0696,=20
      1045.5111, 1052.4403, 1052.4403, 1090.5281, 1090.5281, 1225.0569,=20
      1225.0569, 1368.5645, 1368.5645, 1530.6738, 1530.6738, 1754.8247,=20
      1754.8247, 1770.7875, 2210.9893</TT></TD></TR></TBODY></TABLE><BR>
<TABLE border=3D0 cellSpacing=3D0>
  <TBODY>
  <TR>
    <TD><TT><B><A name=3DHit40>40.</A>&nbsp;&nbsp;&nbsp;</B></TT></TD>
    <TD noWrap><TT><A=20
      =
href=3D"http://zxw-pc/mascot/cgi/protein_view.pl?file=3D../data/20121225/=
F002396.dat&amp;hit=3D40"=20
      =
target=3D_blank>gi|257658809</A>&nbsp;&nbsp;&nbsp;&nbsp;<B>Mass:</B>&nbsp=
;61941&nbsp;&nbsp;&nbsp;&nbsp;<B>Score:</B>&nbsp;98&nbsp;&nbsp;&nbsp;&nbs=
p;&nbsp;<B>Expect:</B>&nbsp;0.00026&nbsp;&nbsp;<B>Matches:</B>&nbsp;5</TT=
></TD></TR>
  <TR>
    <TD>&nbsp;</TD>
    <TD noWrap><TT>unnamed protein product [Pisum=20
sativum]</TT></TD></TR></TBODY></TABLE>
<TABLE border=3D0 cellSpacing=3D0 cellPadding=3D0>
  <TBODY>
  <TR>
    <TD><TT>&nbsp;&nbsp;&nbsp;&nbsp;&nbsp;&nbsp;</TT></TD>
    <TD align=3Dright><TT><B>Observed&nbsp;&nbsp;</B></TT></TD>
    <TD noWrap align=3Dright><TT><B>Mr(expt)&nbsp;&nbsp;</B></TT></TD>
    <TD noWrap align=3Dright><TT><B>Mr(calc)&nbsp;&nbsp;</B></TT></TD>
    <TD align=3Dright><TT><B>&nbsp;ppm&nbsp;&nbsp;</B></TT></TD>
    <TD align=3Dright><TT><B>Start&nbsp;</B></TT></TD>
    <TD align=3Dright><TT><B>&nbsp;</B></TT></TD>
    <TD align=3Dright><TT><B>End&nbsp;</B></TT></TD>
    <TD align=3Dright><TT><B>Miss&nbsp;</B></TT></TD>
    <TD align=3Dright><TT><B>Ions&nbsp;</B></TT></TD>
    <TD><TT><B>&nbsp;Peptide</B></TT></TD></TR>
  <TR>
    <TD align=3Dright>&nbsp;</TD>
    <TD align=3Dright><TT>1088.4242&nbsp;&nbsp;</TT></TD>
    <TD align=3Dright><TT>1087.4169&nbsp;&nbsp;</TT></TD>
    <TD align=3Dright><TT>1087.5047&nbsp;&nbsp;</TT></TD>
    <TD noWrap align=3Dright><TT>-80.68&nbsp;</TT></TD>
    <TD align=3Dright><TT>51&nbsp;</TT></TD>
    <TD noWrap align=3Dright><TT>-&nbsp;</TT></TD>
    <TD align=3Dright><TT>59&nbsp;</TT></TD>
    <TD align=3Dright><TT>0&nbsp;&nbsp;</TT></TD>
    <TD noWrap align=3Dright><TT>---&nbsp;&nbsp;</TT></TD>
    <TD noWrap><TT>&nbsp;K.DIAFDQHSR.S</TT></TD></TR>
  <TR>
    <TD align=3Dright>&nbsp;</TD>
    <TD align=3Dright><TT>1182.6183&nbsp;&nbsp;</TT></TD>
    <TD align=3Dright><TT>1181.6110&nbsp;&nbsp;</TT></TD>
    <TD align=3Dright><TT>1181.6768&nbsp;&nbsp;</TT></TD>
    <TD noWrap align=3Dright><TT>-55.68&nbsp;</TT></TD>
    <TD align=3Dright><TT>69&nbsp;</TT></TD>
    <TD noWrap align=3Dright><TT>-&nbsp;</TT></TD>
    <TD align=3Dright><TT>80&nbsp;</TT></TD>
    <TD align=3Dright><TT>0&nbsp;&nbsp;</TT></TD>
    <TD noWrap align=3Dright><TT>---&nbsp;&nbsp;</TT></TD>
    <TD noWrap><TT>&nbsp;K.LADAVGLTLGPR.G</TT></TD></TR>
  <TR>
    <TD align=3Dright>&nbsp;</TD>
    <TD align=3Dright><TT>1182.6183&nbsp;&nbsp;</TT></TD>
    <TD align=3Dright><TT>1181.6110&nbsp;&nbsp;</TT></TD>
    <TD align=3Dright><TT>1181.6768&nbsp;&nbsp;</TT></TD>
    <TD noWrap align=3Dright><TT>-55.68&nbsp;</TT></TD>
    <TD align=3Dright><TT>69&nbsp;</TT></TD>
    <TD noWrap align=3Dright><TT>-&nbsp;</TT></TD>
    <TD align=3Dright><TT>80&nbsp;</TT></TD>
    <TD align=3Dright><TT>0&nbsp;&nbsp;</TT></TD>
    <TD noWrap align=3Dright><TT>67&nbsp;&nbsp;</TT></TD>
    <TD noWrap><TT>&nbsp;K.LADAVGLTLGPR.G</TT></TD></TR>
  <TR>
    <TD align=3Dright>&nbsp;</TD>
    <TD align=3Dright><TT>1479.6462&nbsp;&nbsp;</TT></TD>
    <TD align=3Dright><TT>1478.6389&nbsp;&nbsp;</TT></TD>
    <TD align=3Dright><TT>1478.7405&nbsp;&nbsp;</TT></TD>
    <TD noWrap align=3Dright><TT>-68.72&nbsp;</TT></TD>
    <TD align=3Dright><TT>243&nbsp;</TT></TD>
    <TD noWrap align=3Dright><TT>-&nbsp;</TT></TD>
    <TD align=3Dright><TT>255&nbsp;</TT></TD>
    <TD align=3Dright><TT>0&nbsp;&nbsp;</TT></TD>
    <TD noWrap align=3Dright><TT>---&nbsp;&nbsp;</TT></TD>
    <TD noWrap><TT>&nbsp;R.GYISPQFVTNPEK.S</TT></TD></TR>
  <TR>
    <TD align=3Dright>&nbsp;</TD>
    <TD align=3Dright><TT>1479.6462&nbsp;&nbsp;</TT></TD>
    <TD align=3Dright><TT>1478.6389&nbsp;&nbsp;</TT></TD>
    <TD align=3Dright><TT>1478.7405&nbsp;&nbsp;</TT></TD>
    <TD noWrap align=3Dright><TT>-68.72&nbsp;</TT></TD>
    <TD align=3Dright><TT>243&nbsp;</TT></TD>
    <TD noWrap align=3Dright><TT>-&nbsp;</TT></TD>
    <TD align=3Dright><TT>255&nbsp;</TT></TD>
    <TD align=3Dright><TT>0&nbsp;&nbsp;</TT></TD>
    <TD noWrap align=3Dright><TT>17&nbsp;&nbsp;</TT></TD>
    <TD =
noWrap><TT>&nbsp;R.GYISPQFVTNPEK.S</TT></TD></TR></TBODY></TABLE>
<TABLE border=3D0 cellSpacing=3D0>
  <TBODY>
  <TR>
    <TD><TT>&nbsp;&nbsp;&nbsp;&nbsp;&nbsp;&nbsp;</TT></TD>
    <TD><TT><B>No match to: </B>790.3414, 823.0577, 825.0474, 841.0164,=20
      842.4644, 856.4737, 870.4950, 994.0665, 994.0665, 1036.0696, =
1036.0696,=20
      1045.5111, 1052.4403, 1052.4403, 1090.5281, 1090.5281, 1225.0569,=20
      1225.0569, 1368.5645, 1368.5645, 1530.6738, 1530.6738, 1754.8247,=20
      1754.8247, 1770.7875, 2210.9893</TT></TD></TR></TBODY></TABLE><BR>
<TABLE border=3D0 cellSpacing=3D0>
  <TBODY>
  <TR>
    <TD><TT><B><A name=3DHit41>41.</A>&nbsp;&nbsp;&nbsp;</B></TT></TD>
    <TD noWrap><TT><A=20
      =
href=3D"http://zxw-pc/mascot/cgi/protein_view.pl?file=3D../data/20121225/=
F002396.dat&amp;hit=3D41"=20
      =
target=3D_blank>gi|219931381</A>&nbsp;&nbsp;&nbsp;&nbsp;<B>Mass:</B>&nbsp=
;61941&nbsp;&nbsp;&nbsp;&nbsp;<B>Score:</B>&nbsp;98&nbsp;&nbsp;&nbsp;&nbs=
p;&nbsp;<B>Expect:</B>&nbsp;0.00026&nbsp;&nbsp;<B>Matches:</B>&nbsp;5</TT=
></TD></TR>
  <TR>
    <TD>&nbsp;</TD>
    <TD noWrap><TT>unnamed protein product [Pisum=20
sativum]</TT></TD></TR></TBODY></TABLE>
<TABLE border=3D0 cellSpacing=3D0 cellPadding=3D0>
  <TBODY>
  <TR>
    <TD><TT>&nbsp;&nbsp;&nbsp;&nbsp;&nbsp;&nbsp;</TT></TD>
    <TD align=3Dright><TT><B>Observed&nbsp;&nbsp;</B></TT></TD>
    <TD noWrap align=3Dright><TT><B>Mr(expt)&nbsp;&nbsp;</B></TT></TD>
    <TD noWrap align=3Dright><TT><B>Mr(calc)&nbsp;&nbsp;</B></TT></TD>
    <TD align=3Dright><TT><B>&nbsp;ppm&nbsp;&nbsp;</B></TT></TD>
    <TD align=3Dright><TT><B>Start&nbsp;</B></TT></TD>
    <TD align=3Dright><TT><B>&nbsp;</B></TT></TD>
    <TD align=3Dright><TT><B>End&nbsp;</B></TT></TD>
    <TD align=3Dright><TT><B>Miss&nbsp;</B></TT></TD>
    <TD align=3Dright><TT><B>Ions&nbsp;</B></TT></TD>
    <TD><TT><B>&nbsp;Peptide</B></TT></TD></TR>
  <TR>
    <TD align=3Dright>&nbsp;</TD>
    <TD align=3Dright><TT>1088.4242&nbsp;&nbsp;</TT></TD>
    <TD align=3Dright><TT>1087.4169&nbsp;&nbsp;</TT></TD>
    <TD align=3Dright><TT>1087.5047&nbsp;&nbsp;</TT></TD>
    <TD noWrap align=3Dright><TT>-80.68&nbsp;</TT></TD>
    <TD align=3Dright><TT>51&nbsp;</TT></TD>
    <TD noWrap align=3Dright><TT>-&nbsp;</TT></TD>
    <TD align=3Dright><TT>59&nbsp;</TT></TD>
    <TD align=3Dright><TT>0&nbsp;&nbsp;</TT></TD>
    <TD noWrap align=3Dright><TT>---&nbsp;&nbsp;</TT></TD>
    <TD noWrap><TT>&nbsp;K.DIAFDQHSR.S</TT></TD></TR>
  <TR>
    <TD align=3Dright>&nbsp;</TD>
    <TD align=3Dright><TT>1182.6183&nbsp;&nbsp;</TT></TD>
    <TD align=3Dright><TT>1181.6110&nbsp;&nbsp;</TT></TD>
    <TD align=3Dright><TT>1181.6768&nbsp;&nbsp;</TT></TD>
    <TD noWrap align=3Dright><TT>-55.68&nbsp;</TT></TD>
    <TD align=3Dright><TT>69&nbsp;</TT></TD>
    <TD noWrap align=3Dright><TT>-&nbsp;</TT></TD>
    <TD align=3Dright><TT>80&nbsp;</TT></TD>
    <TD align=3Dright><TT>0&nbsp;&nbsp;</TT></TD>
    <TD noWrap align=3Dright><TT>---&nbsp;&nbsp;</TT></TD>
    <TD noWrap><TT>&nbsp;K.LADAVGLTLGPR.G</TT></TD></TR>
  <TR>
    <TD align=3Dright>&nbsp;</TD>
    <TD align=3Dright><TT>1182.6183&nbsp;&nbsp;</TT></TD>
    <TD align=3Dright><TT>1181.6110&nbsp;&nbsp;</TT></TD>
    <TD align=3Dright><TT>1181.6768&nbsp;&nbsp;</TT></TD>
    <TD noWrap align=3Dright><TT>-55.68&nbsp;</TT></TD>
    <TD align=3Dright><TT>69&nbsp;</TT></TD>
    <TD noWrap align=3Dright><TT>-&nbsp;</TT></TD>
    <TD align=3Dright><TT>80&nbsp;</TT></TD>
    <TD align=3Dright><TT>0&nbsp;&nbsp;</TT></TD>
    <TD noWrap align=3Dright><TT>67&nbsp;&nbsp;</TT></TD>
    <TD noWrap><TT>&nbsp;K.LADAVGLTLGPR.G</TT></TD></TR>
  <TR>
    <TD align=3Dright>&nbsp;</TD>
    <TD align=3Dright><TT>1479.6462&nbsp;&nbsp;</TT></TD>
    <TD align=3Dright><TT>1478.6389&nbsp;&nbsp;</TT></TD>
    <TD align=3Dright><TT>1478.7405&nbsp;&nbsp;</TT></TD>
    <TD noWrap align=3Dright><TT>-68.72&nbsp;</TT></TD>
    <TD align=3Dright><TT>243&nbsp;</TT></TD>
    <TD noWrap align=3Dright><TT>-&nbsp;</TT></TD>
    <TD align=3Dright><TT>255&nbsp;</TT></TD>
    <TD align=3Dright><TT>0&nbsp;&nbsp;</TT></TD>
    <TD noWrap align=3Dright><TT>---&nbsp;&nbsp;</TT></TD>
    <TD noWrap><TT>&nbsp;R.GYISPQFVTNPEK.S</TT></TD></TR>
  <TR>
    <TD align=3Dright>&nbsp;</TD>
    <TD align=3Dright><TT>1479.6462&nbsp;&nbsp;</TT></TD>
    <TD align=3Dright><TT>1478.6389&nbsp;&nbsp;</TT></TD>
    <TD align=3Dright><TT>1478.7405&nbsp;&nbsp;</TT></TD>
    <TD noWrap align=3Dright><TT>-68.72&nbsp;</TT></TD>
    <TD align=3Dright><TT>243&nbsp;</TT></TD>
    <TD noWrap align=3Dright><TT>-&nbsp;</TT></TD>
    <TD align=3Dright><TT>255&nbsp;</TT></TD>
    <TD align=3Dright><TT>0&nbsp;&nbsp;</TT></TD>
    <TD noWrap align=3Dright><TT>17&nbsp;&nbsp;</TT></TD>
    <TD =
noWrap><TT>&nbsp;R.GYISPQFVTNPEK.S</TT></TD></TR></TBODY></TABLE>
<TABLE border=3D0 cellSpacing=3D0>
  <TBODY>
  <TR>
    <TD><TT>&nbsp;&nbsp;&nbsp;&nbsp;&nbsp;&nbsp;</TT></TD>
    <TD><TT><B>No match to: </B>790.3414, 823.0577, 825.0474, 841.0164,=20
      842.4644, 856.4737, 870.4950, 994.0665, 994.0665, 1036.0696, =
1036.0696,=20
      1045.5111, 1052.4403, 1052.4403, 1090.5281, 1090.5281, 1225.0569,=20
      1225.0569, 1368.5645, 1368.5645, 1530.6738, 1530.6738, 1754.8247,=20
      1754.8247, 1770.7875, 2210.9893</TT></TD></TR></TBODY></TABLE><BR>
<TABLE border=3D0 cellSpacing=3D0>
  <TBODY>
  <TR>
    <TD><TT><B><A name=3DHit42>42.</A>&nbsp;&nbsp;&nbsp;</B></TT></TD>
    <TD noWrap><TT><A=20
      =
href=3D"http://zxw-pc/mascot/cgi/protein_view.pl?file=3D../data/20121225/=
F002396.dat&amp;hit=3D42"=20
      =
target=3D_blank>gi|219927014</A>&nbsp;&nbsp;&nbsp;&nbsp;<B>Mass:</B>&nbsp=
;61941&nbsp;&nbsp;&nbsp;&nbsp;<B>Score:</B>&nbsp;98&nbsp;&nbsp;&nbsp;&nbs=
p;&nbsp;<B>Expect:</B>&nbsp;0.00026&nbsp;&nbsp;<B>Matches:</B>&nbsp;5</TT=
></TD></TR>
  <TR>
    <TD>&nbsp;</TD>
    <TD noWrap><TT>unnamed protein product [Pisum=20
sativum]</TT></TD></TR></TBODY></TABLE>
<TABLE border=3D0 cellSpacing=3D0 cellPadding=3D0>
  <TBODY>
  <TR>
    <TD><TT>&nbsp;&nbsp;&nbsp;&nbsp;&nbsp;&nbsp;</TT></TD>
    <TD align=3Dright><TT><B>Observed&nbsp;&nbsp;</B></TT></TD>
    <TD noWrap align=3Dright><TT><B>Mr(expt)&nbsp;&nbsp;</B></TT></TD>
    <TD noWrap align=3Dright><TT><B>Mr(calc)&nbsp;&nbsp;</B></TT></TD>
    <TD align=3Dright><TT><B>&nbsp;ppm&nbsp;&nbsp;</B></TT></TD>
    <TD align=3Dright><TT><B>Start&nbsp;</B></TT></TD>
    <TD align=3Dright><TT><B>&nbsp;</B></TT></TD>
    <TD align=3Dright><TT><B>End&nbsp;</B></TT></TD>
    <TD align=3Dright><TT><B>Miss&nbsp;</B></TT></TD>
    <TD align=3Dright><TT><B>Ions&nbsp;</B></TT></TD>
    <TD><TT><B>&nbsp;Peptide</B></TT></TD></TR>
  <TR>
    <TD align=3Dright>&nbsp;</TD>
    <TD align=3Dright><TT>1088.4242&nbsp;&nbsp;</TT></TD>
    <TD align=3Dright><TT>1087.4169&nbsp;&nbsp;</TT></TD>
    <TD align=3Dright><TT>1087.5047&nbsp;&nbsp;</TT></TD>
    <TD noWrap align=3Dright><TT>-80.68&nbsp;</TT></TD>
    <TD align=3Dright><TT>51&nbsp;</TT></TD>
    <TD noWrap align=3Dright><TT>-&nbsp;</TT></TD>
    <TD align=3Dright><TT>59&nbsp;</TT></TD>
    <TD align=3Dright><TT>0&nbsp;&nbsp;</TT></TD>
    <TD noWrap align=3Dright><TT>---&nbsp;&nbsp;</TT></TD>
    <TD noWrap><TT>&nbsp;K.DIAFDQHSR.S</TT></TD></TR>
  <TR>
    <TD align=3Dright>&nbsp;</TD>
    <TD align=3Dright><TT>1182.6183&nbsp;&nbsp;</TT></TD>
    <TD align=3Dright><TT>1181.6110&nbsp;&nbsp;</TT></TD>
    <TD align=3Dright><TT>1181.6768&nbsp;&nbsp;</TT></TD>
    <TD noWrap align=3Dright><TT>-55.68&nbsp;</TT></TD>
    <TD align=3Dright><TT>69&nbsp;</TT></TD>
    <TD noWrap align=3Dright><TT>-&nbsp;</TT></TD>
    <TD align=3Dright><TT>80&nbsp;</TT></TD>
    <TD align=3Dright><TT>0&nbsp;&nbsp;</TT></TD>
    <TD noWrap align=3Dright><TT>---&nbsp;&nbsp;</TT></TD>
    <TD noWrap><TT>&nbsp;K.LADAVGLTLGPR.G</TT></TD></TR>
  <TR>
    <TD align=3Dright>&nbsp;</TD>
    <TD align=3Dright><TT>1182.6183&nbsp;&nbsp;</TT></TD>
    <TD align=3Dright><TT>1181.6110&nbsp;&nbsp;</TT></TD>
    <TD align=3Dright><TT>1181.6768&nbsp;&nbsp;</TT></TD>
    <TD noWrap align=3Dright><TT>-55.68&nbsp;</TT></TD>
    <TD align=3Dright><TT>69&nbsp;</TT></TD>
    <TD noWrap align=3Dright><TT>-&nbsp;</TT></TD>
    <TD align=3Dright><TT>80&nbsp;</TT></TD>
    <TD align=3Dright><TT>0&nbsp;&nbsp;</TT></TD>
    <TD noWrap align=3Dright><TT>67&nbsp;&nbsp;</TT></TD>
    <TD noWrap><TT>&nbsp;K.LADAVGLTLGPR.G</TT></TD></TR>
  <TR>
    <TD align=3Dright>&nbsp;</TD>
    <TD align=3Dright><TT>1479.6462&nbsp;&nbsp;</TT></TD>
    <TD align=3Dright><TT>1478.6389&nbsp;&nbsp;</TT></TD>
    <TD align=3Dright><TT>1478.7405&nbsp;&nbsp;</TT></TD>
    <TD noWrap align=3Dright><TT>-68.72&nbsp;</TT></TD>
    <TD align=3Dright><TT>243&nbsp;</TT></TD>
    <TD noWrap align=3Dright><TT>-&nbsp;</TT></TD>
    <TD align=3Dright><TT>255&nbsp;</TT></TD>
    <TD align=3Dright><TT>0&nbsp;&nbsp;</TT></TD>
    <TD noWrap align=3Dright><TT>---&nbsp;&nbsp;</TT></TD>
    <TD noWrap><TT>&nbsp;R.GYISPQFVTNPEK.S</TT></TD></TR>
  <TR>
    <TD align=3Dright>&nbsp;</TD>
    <TD align=3Dright><TT>1479.6462&nbsp;&nbsp;</TT></TD>
    <TD align=3Dright><TT>1478.6389&nbsp;&nbsp;</TT></TD>
    <TD align=3Dright><TT>1478.7405&nbsp;&nbsp;</TT></TD>
    <TD noWrap align=3Dright><TT>-68.72&nbsp;</TT></TD>
    <TD align=3Dright><TT>243&nbsp;</TT></TD>
    <TD noWrap align=3Dright><TT>-&nbsp;</TT></TD>
    <TD align=3Dright><TT>255&nbsp;</TT></TD>
    <TD align=3Dright><TT>0&nbsp;&nbsp;</TT></TD>
    <TD noWrap align=3Dright><TT>17&nbsp;&nbsp;</TT></TD>
    <TD =
noWrap><TT>&nbsp;R.GYISPQFVTNPEK.S</TT></TD></TR></TBODY></TABLE>
<TABLE border=3D0 cellSpacing=3D0>
  <TBODY>
  <TR>
    <TD><TT>&nbsp;&nbsp;&nbsp;&nbsp;&nbsp;&nbsp;</TT></TD>
    <TD><TT><B>No match to: </B>790.3414, 823.0577, 825.0474, 841.0164,=20
      842.4644, 856.4737, 870.4950, 994.0665, 994.0665, 1036.0696, =
1036.0696,=20
      1045.5111, 1052.4403, 1052.4403, 1090.5281, 1090.5281, 1225.0569,=20
      1225.0569, 1368.5645, 1368.5645, 1530.6738, 1530.6738, 1754.8247,=20
      1754.8247, 1770.7875, 2210.9893</TT></TD></TR></TBODY></TABLE><BR>
<TABLE border=3D0 cellSpacing=3D0>
  <TBODY>
  <TR>
    <TD><TT><B><A name=3DHit43>43.</A>&nbsp;&nbsp;&nbsp;</B></TT></TD>
    <TD noWrap><TT><A=20
      =
href=3D"http://zxw-pc/mascot/cgi/protein_view.pl?file=3D../data/20121225/=
F002396.dat&amp;hit=3D43"=20
      =
target=3D_blank>gi|219902505</A>&nbsp;&nbsp;&nbsp;&nbsp;<B>Mass:</B>&nbsp=
;61941&nbsp;&nbsp;&nbsp;&nbsp;<B>Score:</B>&nbsp;98&nbsp;&nbsp;&nbsp;&nbs=
p;&nbsp;<B>Expect:</B>&nbsp;0.00026&nbsp;&nbsp;<B>Matches:</B>&nbsp;5</TT=
></TD></TR>
  <TR>
    <TD>&nbsp;</TD>
    <TD noWrap><TT>unnamed protein product [Pisum=20
sativum]</TT></TD></TR></TBODY></TABLE>
<TABLE border=3D0 cellSpacing=3D0 cellPadding=3D0>
  <TBODY>
  <TR>
    <TD><TT>&nbsp;&nbsp;&nbsp;&nbsp;&nbsp;&nbsp;</TT></TD>
    <TD align=3Dright><TT><B>Observed&nbsp;&nbsp;</B></TT></TD>
    <TD noWrap align=3Dright><TT><B>Mr(expt)&nbsp;&nbsp;</B></TT></TD>
    <TD noWrap align=3Dright><TT><B>Mr(calc)&nbsp;&nbsp;</B></TT></TD>
    <TD align=3Dright><TT><B>&nbsp;ppm&nbsp;&nbsp;</B></TT></TD>
    <TD align=3Dright><TT><B>Start&nbsp;</B></TT></TD>
    <TD align=3Dright><TT><B>&nbsp;</B></TT></TD>
    <TD align=3Dright><TT><B>End&nbsp;</B></TT></TD>
    <TD align=3Dright><TT><B>Miss&nbsp;</B></TT></TD>
    <TD align=3Dright><TT><B>Ions&nbsp;</B></TT></TD>
    <TD><TT><B>&nbsp;Peptide</B></TT></TD></TR>
  <TR>
    <TD align=3Dright>&nbsp;</TD>
    <TD align=3Dright><TT>1088.4242&nbsp;&nbsp;</TT></TD>
    <TD align=3Dright><TT>1087.4169&nbsp;&nbsp;</TT></TD>
    <TD align=3Dright><TT>1087.5047&nbsp;&nbsp;</TT></TD>
    <TD noWrap align=3Dright><TT>-80.68&nbsp;</TT></TD>
    <TD align=3Dright><TT>51&nbsp;</TT></TD>
    <TD noWrap align=3Dright><TT>-&nbsp;</TT></TD>
    <TD align=3Dright><TT>59&nbsp;</TT></TD>
    <TD align=3Dright><TT>0&nbsp;&nbsp;</TT></TD>
    <TD noWrap align=3Dright><TT>---&nbsp;&nbsp;</TT></TD>
    <TD noWrap><TT>&nbsp;K.DIAFDQHSR.S</TT></TD></TR>
  <TR>
    <TD align=3Dright>&nbsp;</TD>
    <TD align=3Dright><TT>1182.6183&nbsp;&nbsp;</TT></TD>
    <TD align=3Dright><TT>1181.6110&nbsp;&nbsp;</TT></TD>
    <TD align=3Dright><TT>1181.6768&nbsp;&nbsp;</TT></TD>
    <TD noWrap align=3Dright><TT>-55.68&nbsp;</TT></TD>
    <TD align=3Dright><TT>69&nbsp;</TT></TD>
    <TD noWrap align=3Dright><TT>-&nbsp;</TT></TD>
    <TD align=3Dright><TT>80&nbsp;</TT></TD>
    <TD align=3Dright><TT>0&nbsp;&nbsp;</TT></TD>
    <TD noWrap align=3Dright><TT>---&nbsp;&nbsp;</TT></TD>
    <TD noWrap><TT>&nbsp;K.LADAVGLTLGPR.G</TT></TD></TR>
  <TR>
    <TD align=3Dright>&nbsp;</TD>
    <TD align=3Dright><TT>1182.6183&nbsp;&nbsp;</TT></TD>
    <TD align=3Dright><TT>1181.6110&nbsp;&nbsp;</TT></TD>
    <TD align=3Dright><TT>1181.6768&nbsp;&nbsp;</TT></TD>
    <TD noWrap align=3Dright><TT>-55.68&nbsp;</TT></TD>
    <TD align=3Dright><TT>69&nbsp;</TT></TD>
    <TD noWrap align=3Dright><TT>-&nbsp;</TT></TD>
    <TD align=3Dright><TT>80&nbsp;</TT></TD>
    <TD align=3Dright><TT>0&nbsp;&nbsp;</TT></TD>
    <TD noWrap align=3Dright><TT>67&nbsp;&nbsp;</TT></TD>
    <TD noWrap><TT>&nbsp;K.LADAVGLTLGPR.G</TT></TD></TR>
  <TR>
    <TD align=3Dright>&nbsp;</TD>
    <TD align=3Dright><TT>1479.6462&nbsp;&nbsp;</TT></TD>
    <TD align=3Dright><TT>1478.6389&nbsp;&nbsp;</TT></TD>
    <TD align=3Dright><TT>1478.7405&nbsp;&nbsp;</TT></TD>
    <TD noWrap align=3Dright><TT>-68.72&nbsp;</TT></TD>
    <TD align=3Dright><TT>243&nbsp;</TT></TD>
    <TD noWrap align=3Dright><TT>-&nbsp;</TT></TD>
    <TD align=3Dright><TT>255&nbsp;</TT></TD>
    <TD align=3Dright><TT>0&nbsp;&nbsp;</TT></TD>
    <TD noWrap align=3Dright><TT>---&nbsp;&nbsp;</TT></TD>
    <TD noWrap><TT>&nbsp;R.GYISPQFVTNPEK.S</TT></TD></TR>
  <TR>
    <TD align=3Dright>&nbsp;</TD>
    <TD align=3Dright><TT>1479.6462&nbsp;&nbsp;</TT></TD>
    <TD align=3Dright><TT>1478.6389&nbsp;&nbsp;</TT></TD>
    <TD align=3Dright><TT>1478.7405&nbsp;&nbsp;</TT></TD>
    <TD noWrap align=3Dright><TT>-68.72&nbsp;</TT></TD>
    <TD align=3Dright><TT>243&nbsp;</TT></TD>
    <TD noWrap align=3Dright><TT>-&nbsp;</TT></TD>
    <TD align=3Dright><TT>255&nbsp;</TT></TD>
    <TD align=3Dright><TT>0&nbsp;&nbsp;</TT></TD>
    <TD noWrap align=3Dright><TT>17&nbsp;&nbsp;</TT></TD>
    <TD =
noWrap><TT>&nbsp;R.GYISPQFVTNPEK.S</TT></TD></TR></TBODY></TABLE>
<TABLE border=3D0 cellSpacing=3D0>
  <TBODY>
  <TR>
    <TD><TT>&nbsp;&nbsp;&nbsp;&nbsp;&nbsp;&nbsp;</TT></TD>
    <TD><TT><B>No match to: </B>790.3414, 823.0577, 825.0474, 841.0164,=20
      842.4644, 856.4737, 870.4950, 994.0665, 994.0665, 1036.0696, =
1036.0696,=20
      1045.5111, 1052.4403, 1052.4403, 1090.5281, 1090.5281, 1225.0569,=20
      1225.0569, 1368.5645, 1368.5645, 1530.6738, 1530.6738, 1754.8247,=20
      1754.8247, 1770.7875, 2210.9893</TT></TD></TR></TBODY></TABLE><BR>
<TABLE border=3D0 cellSpacing=3D0>
  <TBODY>
  <TR>
    <TD><TT><B><A name=3DHit44>44.</A>&nbsp;&nbsp;&nbsp;</B></TT></TD>
    <TD noWrap><TT><A=20
      =
href=3D"http://zxw-pc/mascot/cgi/protein_view.pl?file=3D../data/20121225/=
F002396.dat&amp;hit=3D44"=20
      =
target=3D_blank>gi|134101</A>&nbsp;&nbsp;&nbsp;&nbsp;<B>Mass:</B>&nbsp;52=
347&nbsp;&nbsp;&nbsp;&nbsp;<B>Score:</B>&nbsp;94&nbsp;&nbsp;&nbsp;&nbsp;&=
nbsp;<B>Expect:</B>&nbsp;0.00075&nbsp;&nbsp;<B>Matches:</B>&nbsp;4</TT></=
TD></TR>
  <TR>
    <TD>&nbsp;</TD>
    <TD noWrap><TT>RecName: Full=3DRuBisCO large subunit-binding protein =
subunit=20
      alpha; AltName: Full=3D60 kDa chaperonin subunit alpha; AltName: =
Full=3DCPN-60=20
      alpha</TT></TD></TR></TBODY></TABLE>
<TABLE border=3D0 cellSpacing=3D0 cellPadding=3D0>
  <TBODY>
  <TR>
    <TD><TT>&nbsp;&nbsp;&nbsp;&nbsp;&nbsp;&nbsp;</TT></TD>
    <TD align=3Dright><TT><B>Observed&nbsp;&nbsp;</B></TT></TD>
    <TD noWrap align=3Dright><TT><B>Mr(expt)&nbsp;&nbsp;</B></TT></TD>
    <TD noWrap align=3Dright><TT><B>Mr(calc)&nbsp;&nbsp;</B></TT></TD>
    <TD align=3Dright><TT><B>&nbsp;ppm&nbsp;&nbsp;</B></TT></TD>
    <TD align=3Dright><TT><B>Start&nbsp;</B></TT></TD>
    <TD align=3Dright><TT><B>&nbsp;</B></TT></TD>
    <TD align=3Dright><TT><B>End&nbsp;</B></TT></TD>
    <TD align=3Dright><TT><B>Miss&nbsp;</B></TT></TD>
    <TD align=3Dright><TT><B>Ions&nbsp;</B></TT></TD>
    <TD><TT><B>&nbsp;Peptide</B></TT></TD></TR>
  <TR>
    <TD align=3Dright>&nbsp;</TD>
    <TD align=3Dright><TT>1182.6183&nbsp;&nbsp;</TT></TD>
    <TD align=3Dright><TT>1181.6110&nbsp;&nbsp;</TT></TD>
    <TD align=3Dright><TT>1181.6768&nbsp;&nbsp;</TT></TD>
    <TD noWrap align=3Dright><TT>-55.68&nbsp;</TT></TD>
    <TD align=3Dright><TT>11&nbsp;</TT></TD>
    <TD noWrap align=3Dright><TT>-&nbsp;</TT></TD>
    <TD align=3Dright><TT>22&nbsp;</TT></TD>
    <TD align=3Dright><TT>0&nbsp;&nbsp;</TT></TD>
    <TD noWrap align=3Dright><TT>---&nbsp;&nbsp;</TT></TD>
    <TD noWrap><TT>&nbsp;K.LADAVGLTLGPR.G</TT></TD></TR>
  <TR>
    <TD align=3Dright>&nbsp;</TD>
    <TD align=3Dright><TT>1182.6183&nbsp;&nbsp;</TT></TD>
    <TD align=3Dright><TT>1181.6110&nbsp;&nbsp;</TT></TD>
    <TD align=3Dright><TT>1181.6768&nbsp;&nbsp;</TT></TD>
    <TD noWrap align=3Dright><TT>-55.68&nbsp;</TT></TD>
    <TD align=3Dright><TT>11&nbsp;</TT></TD>
    <TD noWrap align=3Dright><TT>-&nbsp;</TT></TD>
    <TD align=3Dright><TT>22&nbsp;</TT></TD>
    <TD align=3Dright><TT>0&nbsp;&nbsp;</TT></TD>
    <TD noWrap align=3Dright><TT>67&nbsp;&nbsp;</TT></TD>
    <TD noWrap><TT>&nbsp;K.LADAVGLTLGPR.G</TT></TD></TR>
  <TR>
    <TD align=3Dright>&nbsp;</TD>
    <TD align=3Dright><TT>1479.6462&nbsp;&nbsp;</TT></TD>
    <TD align=3Dright><TT>1478.6389&nbsp;&nbsp;</TT></TD>
    <TD align=3Dright><TT>1478.7405&nbsp;&nbsp;</TT></TD>
    <TD noWrap align=3Dright><TT>-68.72&nbsp;</TT></TD>
    <TD align=3Dright><TT>185&nbsp;</TT></TD>
    <TD noWrap align=3Dright><TT>-&nbsp;</TT></TD>
    <TD align=3Dright><TT>197&nbsp;</TT></TD>
    <TD align=3Dright><TT>0&nbsp;&nbsp;</TT></TD>
    <TD noWrap align=3Dright><TT>---&nbsp;&nbsp;</TT></TD>
    <TD noWrap><TT>&nbsp;R.GYISPQFVTNPEK.L</TT></TD></TR>
  <TR>
    <TD align=3Dright>&nbsp;</TD>
    <TD align=3Dright><TT>1479.6462&nbsp;&nbsp;</TT></TD>
    <TD align=3Dright><TT>1478.6389&nbsp;&nbsp;</TT></TD>
    <TD align=3Dright><TT>1478.7405&nbsp;&nbsp;</TT></TD>
    <TD noWrap align=3Dright><TT>-68.72&nbsp;</TT></TD>
    <TD align=3Dright><TT>185&nbsp;</TT></TD>
    <TD noWrap align=3Dright><TT>-&nbsp;</TT></TD>
    <TD align=3Dright><TT>197&nbsp;</TT></TD>
    <TD align=3Dright><TT>0&nbsp;&nbsp;</TT></TD>
    <TD noWrap align=3Dright><TT>17&nbsp;&nbsp;</TT></TD>
    <TD =
noWrap><TT>&nbsp;R.GYISPQFVTNPEK.L</TT></TD></TR></TBODY></TABLE>
<TABLE border=3D0 cellSpacing=3D0>
  <TBODY>
  <TR>
    <TD><TT>&nbsp;&nbsp;&nbsp;&nbsp;&nbsp;&nbsp;</TT></TD>
    <TD><TT><B>No match to: </B>790.3414, 823.0577, 825.0474, 841.0164,=20
      842.4644, 856.4737, 870.4950, 994.0665, 994.0665, 1036.0696, =
1036.0696,=20
      1045.5111, 1052.4403, 1052.4403, 1088.4242, 1090.5281, 1090.5281,=20
      1225.0569, 1225.0569, 1368.5645, 1368.5645, 1530.6738, 1530.6738,=20
      1754.8247, 1754.8247, 1770.7875, =
2210.9893</TT></TD></TR></TBODY></TABLE><BR>
<TABLE border=3D0 cellSpacing=3D0>
  <TBODY>
  <TR>
    <TD><TT><B><A name=3DHit45>45.</A>&nbsp;&nbsp;&nbsp;</B></TT></TD>
    <TD noWrap><TT><A=20
      =
href=3D"http://zxw-pc/mascot/cgi/protein_view.pl?file=3D../data/20121225/=
F002396.dat&amp;hit=3D45"=20
      =
target=3D_blank>gi|5650721</A>&nbsp;&nbsp;&nbsp;&nbsp;<B>Mass:</B>&nbsp;5=
2434&nbsp;&nbsp;&nbsp;&nbsp;<B>Score:</B>&nbsp;94&nbsp;&nbsp;&nbsp;&nbsp;=
&nbsp;<B>Expect:</B>&nbsp;0.00075&nbsp;&nbsp;<B>Matches:</B>&nbsp;4</TT><=
/TD></TR>
  <TR>
    <TD>&nbsp;</TD>
    <TD noWrap><TT>unnamed protein product [Ricinus=20
  communis]</TT></TD></TR></TBODY></TABLE>
<TABLE border=3D0 cellSpacing=3D0 cellPadding=3D0>
  <TBODY>
  <TR>
    <TD><TT>&nbsp;&nbsp;&nbsp;&nbsp;&nbsp;&nbsp;</TT></TD>
    <TD align=3Dright><TT><B>Observed&nbsp;&nbsp;</B></TT></TD>
    <TD noWrap align=3Dright><TT><B>Mr(expt)&nbsp;&nbsp;</B></TT></TD>
    <TD noWrap align=3Dright><TT><B>Mr(calc)&nbsp;&nbsp;</B></TT></TD>
    <TD align=3Dright><TT><B>&nbsp;ppm&nbsp;&nbsp;</B></TT></TD>
    <TD align=3Dright><TT><B>Start&nbsp;</B></TT></TD>
    <TD align=3Dright><TT><B>&nbsp;</B></TT></TD>
    <TD align=3Dright><TT><B>End&nbsp;</B></TT></TD>
    <TD align=3Dright><TT><B>Miss&nbsp;</B></TT></TD>
    <TD align=3Dright><TT><B>Ions&nbsp;</B></TT></TD>
    <TD><TT><B>&nbsp;Peptide</B></TT></TD></TR>
  <TR>
    <TD align=3Dright>&nbsp;</TD>
    <TD align=3Dright><TT>1182.6183&nbsp;&nbsp;</TT></TD>
    <TD align=3Dright><TT>1181.6110&nbsp;&nbsp;</TT></TD>
    <TD align=3Dright><TT>1181.6768&nbsp;&nbsp;</TT></TD>
    <TD noWrap align=3Dright><TT>-55.68&nbsp;</TT></TD>
    <TD align=3Dright><TT>11&nbsp;</TT></TD>
    <TD noWrap align=3Dright><TT>-&nbsp;</TT></TD>
    <TD align=3Dright><TT>22&nbsp;</TT></TD>
    <TD align=3Dright><TT>0&nbsp;&nbsp;</TT></TD>
    <TD noWrap align=3Dright><TT>---&nbsp;&nbsp;</TT></TD>
    <TD noWrap><TT>&nbsp;K.LADAVGLTLGPR.G</TT></TD></TR>
  <TR>
    <TD align=3Dright>&nbsp;</TD>
    <TD align=3Dright><TT>1182.6183&nbsp;&nbsp;</TT></TD>
    <TD align=3Dright><TT>1181.6110&nbsp;&nbsp;</TT></TD>
    <TD align=3Dright><TT>1181.6768&nbsp;&nbsp;</TT></TD>
    <TD noWrap align=3Dright><TT>-55.68&nbsp;</TT></TD>
    <TD align=3Dright><TT>11&nbsp;</TT></TD>
    <TD noWrap align=3Dright><TT>-&nbsp;</TT></TD>
    <TD align=3Dright><TT>22&nbsp;</TT></TD>
    <TD align=3Dright><TT>0&nbsp;&nbsp;</TT></TD>
    <TD noWrap align=3Dright><TT>67&nbsp;&nbsp;</TT></TD>
    <TD noWrap><TT>&nbsp;K.LADAVGLTLGPR.G</TT></TD></TR>
  <TR>
    <TD align=3Dright>&nbsp;</TD>
    <TD align=3Dright><TT>1479.6462&nbsp;&nbsp;</TT></TD>
    <TD align=3Dright><TT>1478.6389&nbsp;&nbsp;</TT></TD>
    <TD align=3Dright><TT>1478.7405&nbsp;&nbsp;</TT></TD>
    <TD noWrap align=3Dright><TT>-68.72&nbsp;</TT></TD>
    <TD align=3Dright><TT>185&nbsp;</TT></TD>
    <TD noWrap align=3Dright><TT>-&nbsp;</TT></TD>
    <TD align=3Dright><TT>197&nbsp;</TT></TD>
    <TD align=3Dright><TT>0&nbsp;&nbsp;</TT></TD>
    <TD noWrap align=3Dright><TT>---&nbsp;&nbsp;</TT></TD>
    <TD noWrap><TT>&nbsp;R.GYISPQFVTNPEK.L</TT></TD></TR>
  <TR>
    <TD align=3Dright>&nbsp;</TD>
    <TD align=3Dright><TT>1479.6462&nbsp;&nbsp;</TT></TD>
    <TD align=3Dright><TT>1478.6389&nbsp;&nbsp;</TT></TD>
    <TD align=3Dright><TT>1478.7405&nbsp;&nbsp;</TT></TD>
    <TD noWrap align=3Dright><TT>-68.72&nbsp;</TT></TD>
    <TD align=3Dright><TT>185&nbsp;</TT></TD>
    <TD noWrap align=3Dright><TT>-&nbsp;</TT></TD>
    <TD align=3Dright><TT>197&nbsp;</TT></TD>
    <TD align=3Dright><TT>0&nbsp;&nbsp;</TT></TD>
    <TD noWrap align=3Dright><TT>17&nbsp;&nbsp;</TT></TD>
    <TD =
noWrap><TT>&nbsp;R.GYISPQFVTNPEK.L</TT></TD></TR></TBODY></TABLE>
<TABLE border=3D0 cellSpacing=3D0>
  <TBODY>
  <TR>
    <TD><TT>&nbsp;&nbsp;&nbsp;&nbsp;&nbsp;&nbsp;</TT></TD>
    <TD><TT><B>No match to: </B>790.3414, 823.0577, 825.0474, 841.0164,=20
      842.4644, 856.4737, 870.4950, 994.0665, 994.0665, 1036.0696, =
1036.0696,=20
      1045.5111, 1052.4403, 1052.4403, 1088.4242, 1090.5281, 1090.5281,=20
      1225.0569, 1225.0569, 1368.5645, 1368.5645, 1530.6738, 1530.6738,=20
      1754.8247, 1754.8247, 1770.7875, =
2210.9893</TT></TD></TR></TBODY></TABLE><BR>
<TABLE border=3D0 cellSpacing=3D0>
  <TBODY>
  <TR>
    <TD><TT><B><A name=3DHit46>46.</A>&nbsp;&nbsp;&nbsp;</B></TT></TD>
    <TD noWrap><TT><A=20
      =
href=3D"http://zxw-pc/mascot/cgi/protein_view.pl?file=3D../data/20121225/=
F002396.dat&amp;hit=3D46"=20
      =
target=3D_blank>gi|255587664</A>&nbsp;&nbsp;&nbsp;&nbsp;<B>Mass:</B>&nbsp=
;53166&nbsp;&nbsp;&nbsp;&nbsp;<B>Score:</B>&nbsp;94&nbsp;&nbsp;&nbsp;&nbs=
p;&nbsp;<B>Expect:</B>&nbsp;0.00075&nbsp;&nbsp;<B>Matches:</B>&nbsp;4</TT=
></TD></TR>
  <TR>
    <TD>&nbsp;</TD>
    <TD noWrap><TT>rubisco subunit binding-protein alpha subunit, ruba,=20
      putative [Ricinus communis]</TT></TD></TR></TBODY></TABLE>
<TABLE border=3D0 cellSpacing=3D0 cellPadding=3D0>
  <TBODY>
  <TR>
    <TD><TT>&nbsp;&nbsp;&nbsp;&nbsp;&nbsp;&nbsp;</TT></TD>
    <TD align=3Dright><TT><B>Observed&nbsp;&nbsp;</B></TT></TD>
    <TD noWrap align=3Dright><TT><B>Mr(expt)&nbsp;&nbsp;</B></TT></TD>
    <TD noWrap align=3Dright><TT><B>Mr(calc)&nbsp;&nbsp;</B></TT></TD>
    <TD align=3Dright><TT><B>&nbsp;ppm&nbsp;&nbsp;</B></TT></TD>
    <TD align=3Dright><TT><B>Start&nbsp;</B></TT></TD>
    <TD align=3Dright><TT><B>&nbsp;</B></TT></TD>
    <TD align=3Dright><TT><B>End&nbsp;</B></TT></TD>
    <TD align=3Dright><TT><B>Miss&nbsp;</B></TT></TD>
    <TD align=3Dright><TT><B>Ions&nbsp;</B></TT></TD>
    <TD><TT><B>&nbsp;Peptide</B></TT></TD></TR>
  <TR>
    <TD align=3Dright>&nbsp;</TD>
    <TD align=3Dright><TT>1182.6183&nbsp;&nbsp;</TT></TD>
    <TD align=3Dright><TT>1181.6110&nbsp;&nbsp;</TT></TD>
    <TD align=3Dright><TT>1181.6768&nbsp;&nbsp;</TT></TD>
    <TD noWrap align=3Dright><TT>-55.68&nbsp;</TT></TD>
    <TD align=3Dright><TT>68&nbsp;</TT></TD>
    <TD noWrap align=3Dright><TT>-&nbsp;</TT></TD>
    <TD align=3Dright><TT>79&nbsp;</TT></TD>
    <TD align=3Dright><TT>0&nbsp;&nbsp;</TT></TD>
    <TD noWrap align=3Dright><TT>---&nbsp;&nbsp;</TT></TD>
    <TD noWrap><TT>&nbsp;K.LADAVGLTLGPR.G</TT></TD></TR>
  <TR>
    <TD align=3Dright>&nbsp;</TD>
    <TD align=3Dright><TT>1182.6183&nbsp;&nbsp;</TT></TD>
    <TD align=3Dright><TT>1181.6110&nbsp;&nbsp;</TT></TD>
    <TD align=3Dright><TT>1181.6768&nbsp;&nbsp;</TT></TD>
    <TD noWrap align=3Dright><TT>-55.68&nbsp;</TT></TD>
    <TD align=3Dright><TT>68&nbsp;</TT></TD>
    <TD noWrap align=3Dright><TT>-&nbsp;</TT></TD>
    <TD align=3Dright><TT>79&nbsp;</TT></TD>
    <TD align=3Dright><TT>0&nbsp;&nbsp;</TT></TD>
    <TD noWrap align=3Dright><TT>67&nbsp;&nbsp;</TT></TD>
    <TD noWrap><TT>&nbsp;K.LADAVGLTLGPR.G</TT></TD></TR>
  <TR>
    <TD align=3Dright>&nbsp;</TD>
    <TD align=3Dright><TT>1479.6462&nbsp;&nbsp;</TT></TD>
    <TD align=3Dright><TT>1478.6389&nbsp;&nbsp;</TT></TD>
    <TD align=3Dright><TT>1478.7405&nbsp;&nbsp;</TT></TD>
    <TD noWrap align=3Dright><TT>-68.72&nbsp;</TT></TD>
    <TD align=3Dright><TT>242&nbsp;</TT></TD>
    <TD noWrap align=3Dright><TT>-&nbsp;</TT></TD>
    <TD align=3Dright><TT>254&nbsp;</TT></TD>
    <TD align=3Dright><TT>0&nbsp;&nbsp;</TT></TD>
    <TD noWrap align=3Dright><TT>---&nbsp;&nbsp;</TT></TD>
    <TD noWrap><TT>&nbsp;R.GYISPQFVTNPEK.L</TT></TD></TR>
  <TR>
    <TD align=3Dright>&nbsp;</TD>
    <TD align=3Dright><TT>1479.6462&nbsp;&nbsp;</TT></TD>
    <TD align=3Dright><TT>1478.6389&nbsp;&nbsp;</TT></TD>
    <TD align=3Dright><TT>1478.7405&nbsp;&nbsp;</TT></TD>
    <TD noWrap align=3Dright><TT>-68.72&nbsp;</TT></TD>
    <TD align=3Dright><TT>242&nbsp;</TT></TD>
    <TD noWrap align=3Dright><TT>-&nbsp;</TT></TD>
    <TD align=3Dright><TT>254&nbsp;</TT></TD>
    <TD align=3Dright><TT>0&nbsp;&nbsp;</TT></TD>
    <TD noWrap align=3Dright><TT>17&nbsp;&nbsp;</TT></TD>
    <TD =
noWrap><TT>&nbsp;R.GYISPQFVTNPEK.L</TT></TD></TR></TBODY></TABLE>
<TABLE border=3D0 cellSpacing=3D0>
  <TBODY>
  <TR>
    <TD><TT>&nbsp;&nbsp;&nbsp;&nbsp;&nbsp;&nbsp;</TT></TD>
    <TD><TT><B>No match to: </B>790.3414, 823.0577, 825.0474, 841.0164,=20
      842.4644, 856.4737, 870.4950, 994.0665, 994.0665, 1036.0696, =
1036.0696,=20
      1045.5111, 1052.4403, 1052.4403, 1088.4242, 1090.5281, 1090.5281,=20
      1225.0569, 1225.0569, 1368.5645, 1368.5645, 1530.6738, 1530.6738,=20
      1754.8247, 1754.8247, 1770.7875, =
2210.9893</TT></TD></TR></TBODY></TABLE><BR>
<TABLE border=3D0 cellSpacing=3D0>
  <TBODY>
  <TR>
    <TD><TT><B><A name=3DHit47>47.</A>&nbsp;&nbsp;&nbsp;</B></TT></TD>
    <TD noWrap><TT><A=20
      =
href=3D"http://zxw-pc/mascot/cgi/protein_view.pl?file=3D../data/20121225/=
F002396.dat&amp;hit=3D47"=20
      =
target=3D_blank>gi|223525447</A>&nbsp;&nbsp;&nbsp;&nbsp;<B>Mass:</B>&nbsp=
;53166&nbsp;&nbsp;&nbsp;&nbsp;<B>Score:</B>&nbsp;94&nbsp;&nbsp;&nbsp;&nbs=
p;&nbsp;<B>Expect:</B>&nbsp;0.00075&nbsp;&nbsp;<B>Matches:</B>&nbsp;4</TT=
></TD></TR>
  <TR>
    <TD>&nbsp;</TD>
    <TD noWrap><TT>rubisco subunit binding-protein alpha subunit, ruba,=20
      putative [Ricinus communis]</TT></TD></TR></TBODY></TABLE>
<TABLE border=3D0 cellSpacing=3D0 cellPadding=3D0>
  <TBODY>
  <TR>
    <TD><TT>&nbsp;&nbsp;&nbsp;&nbsp;&nbsp;&nbsp;</TT></TD>
    <TD align=3Dright><TT><B>Observed&nbsp;&nbsp;</B></TT></TD>
    <TD noWrap align=3Dright><TT><B>Mr(expt)&nbsp;&nbsp;</B></TT></TD>
    <TD noWrap align=3Dright><TT><B>Mr(calc)&nbsp;&nbsp;</B></TT></TD>
    <TD align=3Dright><TT><B>&nbsp;ppm&nbsp;&nbsp;</B></TT></TD>
    <TD align=3Dright><TT><B>Start&nbsp;</B></TT></TD>
    <TD align=3Dright><TT><B>&nbsp;</B></TT></TD>
    <TD align=3Dright><TT><B>End&nbsp;</B></TT></TD>
    <TD align=3Dright><TT><B>Miss&nbsp;</B></TT></TD>
    <TD align=3Dright><TT><B>Ions&nbsp;</B></TT></TD>
    <TD><TT><B>&nbsp;Peptide</B></TT></TD></TR>
  <TR>
    <TD align=3Dright>&nbsp;</TD>
    <TD align=3Dright><TT>1182.6183&nbsp;&nbsp;</TT></TD>
    <TD align=3Dright><TT>1181.6110&nbsp;&nbsp;</TT></TD>
    <TD align=3Dright><TT>1181.6768&nbsp;&nbsp;</TT></TD>
    <TD noWrap align=3Dright><TT>-55.68&nbsp;</TT></TD>
    <TD align=3Dright><TT>68&nbsp;</TT></TD>
    <TD noWrap align=3Dright><TT>-&nbsp;</TT></TD>
    <TD align=3Dright><TT>79&nbsp;</TT></TD>
    <TD align=3Dright><TT>0&nbsp;&nbsp;</TT></TD>
    <TD noWrap align=3Dright><TT>---&nbsp;&nbsp;</TT></TD>
    <TD noWrap><TT>&nbsp;K.LADAVGLTLGPR.G</TT></TD></TR>
  <TR>
    <TD align=3Dright>&nbsp;</TD>
    <TD align=3Dright><TT>1182.6183&nbsp;&nbsp;</TT></TD>
    <TD align=3Dright><TT>1181.6110&nbsp;&nbsp;</TT></TD>
    <TD align=3Dright><TT>1181.6768&nbsp;&nbsp;</TT></TD>
    <TD noWrap align=3Dright><TT>-55.68&nbsp;</TT></TD>
    <TD align=3Dright><TT>68&nbsp;</TT></TD>
    <TD noWrap align=3Dright><TT>-&nbsp;</TT></TD>
    <TD align=3Dright><TT>79&nbsp;</TT></TD>
    <TD align=3Dright><TT>0&nbsp;&nbsp;</TT></TD>
    <TD noWrap align=3Dright><TT>67&nbsp;&nbsp;</TT></TD>
    <TD noWrap><TT>&nbsp;K.LADAVGLTLGPR.G</TT></TD></TR>
  <TR>
    <TD align=3Dright>&nbsp;</TD>
    <TD align=3Dright><TT>1479.6462&nbsp;&nbsp;</TT></TD>
    <TD align=3Dright><TT>1478.6389&nbsp;&nbsp;</TT></TD>
    <TD align=3Dright><TT>1478.7405&nbsp;&nbsp;</TT></TD>
    <TD noWrap align=3Dright><TT>-68.72&nbsp;</TT></TD>
    <TD align=3Dright><TT>242&nbsp;</TT></TD>
    <TD noWrap align=3Dright><TT>-&nbsp;</TT></TD>
    <TD align=3Dright><TT>254&nbsp;</TT></TD>
    <TD align=3Dright><TT>0&nbsp;&nbsp;</TT></TD>
    <TD noWrap align=3Dright><TT>---&nbsp;&nbsp;</TT></TD>
    <TD noWrap><TT>&nbsp;R.GYISPQFVTNPEK.L</TT></TD></TR>
  <TR>
    <TD align=3Dright>&nbsp;</TD>
    <TD align=3Dright><TT>1479.6462&nbsp;&nbsp;</TT></TD>
    <TD align=3Dright><TT>1478.6389&nbsp;&nbsp;</TT></TD>
    <TD align=3Dright><TT>1478.7405&nbsp;&nbsp;</TT></TD>
    <TD noWrap align=3Dright><TT>-68.72&nbsp;</TT></TD>
    <TD align=3Dright><TT>242&nbsp;</TT></TD>
    <TD noWrap align=3Dright><TT>-&nbsp;</TT></TD>
    <TD align=3Dright><TT>254&nbsp;</TT></TD>
    <TD align=3Dright><TT>0&nbsp;&nbsp;</TT></TD>
    <TD noWrap align=3Dright><TT>17&nbsp;&nbsp;</TT></TD>
    <TD =
noWrap><TT>&nbsp;R.GYISPQFVTNPEK.L</TT></TD></TR></TBODY></TABLE>
<TABLE border=3D0 cellSpacing=3D0>
  <TBODY>
  <TR>
    <TD><TT>&nbsp;&nbsp;&nbsp;&nbsp;&nbsp;&nbsp;</TT></TD>
    <TD><TT><B>No match to: </B>790.3414, 823.0577, 825.0474, 841.0164,=20
      842.4644, 856.4737, 870.4950, 994.0665, 994.0665, 1036.0696, =
1036.0696,=20
      1045.5111, 1052.4403, 1052.4403, 1088.4242, 1090.5281, 1090.5281,=20
      1225.0569, 1225.0569, 1368.5645, 1368.5645, 1530.6738, 1530.6738,=20
      1754.8247, 1754.8247, 1770.7875, =
2210.9893</TT></TD></TR></TBODY></TABLE><BR>
<TABLE border=3D0 cellSpacing=3D0>
  <TBODY>
  <TR>
    <TD><TT><B><A name=3DHit48>48.</A>&nbsp;&nbsp;&nbsp;</B></TT></TD>
    <TD noWrap><TT><A=20
      =
href=3D"http://zxw-pc/mascot/cgi/protein_view.pl?file=3D../data/20121225/=
F002396.dat&amp;hit=3D48"=20
      =
target=3D_blank>gi|222849933</A>&nbsp;&nbsp;&nbsp;&nbsp;<B>Mass:</B>&nbsp=
;61953&nbsp;&nbsp;&nbsp;&nbsp;<B>Score:</B>&nbsp;93&nbsp;&nbsp;&nbsp;&nbs=
p;&nbsp;<B>Expect:</B>&nbsp;0.00093&nbsp;&nbsp;<B>Matches:</B>&nbsp;4</TT=
></TD></TR>
  <TR>
    <TD>&nbsp;</TD>
    <TD noWrap><TT>predicted protein [Populus=20
trichocarpa]</TT></TD></TR></TBODY></TABLE>
<TABLE border=3D0 cellSpacing=3D0 cellPadding=3D0>
  <TBODY>
  <TR>
    <TD><TT>&nbsp;&nbsp;&nbsp;&nbsp;&nbsp;&nbsp;</TT></TD>
    <TD align=3Dright><TT><B>Observed&nbsp;&nbsp;</B></TT></TD>
    <TD noWrap align=3Dright><TT><B>Mr(expt)&nbsp;&nbsp;</B></TT></TD>
    <TD noWrap align=3Dright><TT><B>Mr(calc)&nbsp;&nbsp;</B></TT></TD>
    <TD align=3Dright><TT><B>&nbsp;ppm&nbsp;&nbsp;</B></TT></TD>
    <TD align=3Dright><TT><B>Start&nbsp;</B></TT></TD>
    <TD align=3Dright><TT><B>&nbsp;</B></TT></TD>
    <TD align=3Dright><TT><B>End&nbsp;</B></TT></TD>
    <TD align=3Dright><TT><B>Miss&nbsp;</B></TT></TD>
    <TD align=3Dright><TT><B>Ions&nbsp;</B></TT></TD>
    <TD><TT><B>&nbsp;Peptide</B></TT></TD></TR>
  <TR>
    <TD align=3Dright>&nbsp;</TD>
    <TD align=3Dright><TT>1182.6183&nbsp;&nbsp;</TT></TD>
    <TD align=3Dright><TT>1181.6110&nbsp;&nbsp;</TT></TD>
    <TD align=3Dright><TT>1181.6768&nbsp;&nbsp;</TT></TD>
    <TD noWrap align=3Dright><TT>-55.68&nbsp;</TT></TD>
    <TD align=3Dright><TT>68&nbsp;</TT></TD>
    <TD noWrap align=3Dright><TT>-&nbsp;</TT></TD>
    <TD align=3Dright><TT>79&nbsp;</TT></TD>
    <TD align=3Dright><TT>0&nbsp;&nbsp;</TT></TD>
    <TD noWrap align=3Dright><TT>---&nbsp;&nbsp;</TT></TD>
    <TD noWrap><TT>&nbsp;K.LADAVGLTLGPR.G</TT></TD></TR>
  <TR>
    <TD align=3Dright>&nbsp;</TD>
    <TD align=3Dright><TT>1182.6183&nbsp;&nbsp;</TT></TD>
    <TD align=3Dright><TT>1181.6110&nbsp;&nbsp;</TT></TD>
    <TD align=3Dright><TT>1181.6768&nbsp;&nbsp;</TT></TD>
    <TD noWrap align=3Dright><TT>-55.68&nbsp;</TT></TD>
    <TD align=3Dright><TT>68&nbsp;</TT></TD>
    <TD noWrap align=3Dright><TT>-&nbsp;</TT></TD>
    <TD align=3Dright><TT>79&nbsp;</TT></TD>
    <TD align=3Dright><TT>0&nbsp;&nbsp;</TT></TD>
    <TD noWrap align=3Dright><TT>67&nbsp;&nbsp;</TT></TD>
    <TD noWrap><TT>&nbsp;K.LADAVGLTLGPR.G</TT></TD></TR>
  <TR>
    <TD align=3Dright>&nbsp;</TD>
    <TD align=3Dright><TT>1479.6462&nbsp;&nbsp;</TT></TD>
    <TD align=3Dright><TT>1478.6389&nbsp;&nbsp;</TT></TD>
    <TD align=3Dright><TT>1478.7405&nbsp;&nbsp;</TT></TD>
    <TD noWrap align=3Dright><TT>-68.72&nbsp;</TT></TD>
    <TD align=3Dright><TT>242&nbsp;</TT></TD>
    <TD noWrap align=3Dright><TT>-&nbsp;</TT></TD>
    <TD align=3Dright><TT>254&nbsp;</TT></TD>
    <TD align=3Dright><TT>0&nbsp;&nbsp;</TT></TD>
    <TD noWrap align=3Dright><TT>---&nbsp;&nbsp;</TT></TD>
    <TD noWrap><TT>&nbsp;R.GYISPQFVTNPEK.L</TT></TD></TR>
  <TR>
    <TD align=3Dright>&nbsp;</TD>
    <TD align=3Dright><TT>1479.6462&nbsp;&nbsp;</TT></TD>
    <TD align=3Dright><TT>1478.6389&nbsp;&nbsp;</TT></TD>
    <TD align=3Dright><TT>1478.7405&nbsp;&nbsp;</TT></TD>
    <TD noWrap align=3Dright><TT>-68.72&nbsp;</TT></TD>
    <TD align=3Dright><TT>242&nbsp;</TT></TD>
    <TD noWrap align=3Dright><TT>-&nbsp;</TT></TD>
    <TD align=3Dright><TT>254&nbsp;</TT></TD>
    <TD align=3Dright><TT>0&nbsp;&nbsp;</TT></TD>
    <TD noWrap align=3Dright><TT>17&nbsp;&nbsp;</TT></TD>
    <TD =
noWrap><TT>&nbsp;R.GYISPQFVTNPEK.L</TT></TD></TR></TBODY></TABLE>
<TABLE border=3D0 cellSpacing=3D0>
  <TBODY>
  <TR>
    <TD><TT>&nbsp;&nbsp;&nbsp;&nbsp;&nbsp;&nbsp;</TT></TD>
    <TD><TT><B>No match to: </B>790.3414, 823.0577, 825.0474, 841.0164,=20
      842.4644, 856.4737, 870.4950, 994.0665, 994.0665, 1036.0696, =
1036.0696,=20
      1045.5111, 1052.4403, 1052.4403, 1088.4242, 1090.5281, 1090.5281,=20
      1225.0569, 1225.0569, 1368.5645, 1368.5645, 1530.6738, 1530.6738,=20
      1754.8247, 1754.8247, 1770.7875, =
2210.9893</TT></TD></TR></TBODY></TABLE><BR>
<TABLE border=3D0 cellSpacing=3D0>
  <TBODY>
  <TR>
    <TD><TT><B><A name=3DHit49>49.</A>&nbsp;&nbsp;&nbsp;</B></TT></TD>
    <TD noWrap><TT><A=20
      =
href=3D"http://zxw-pc/mascot/cgi/protein_view.pl?file=3D../data/20121225/=
F002396.dat&amp;hit=3D49"=20
      =
target=3D_blank>gi|224104681</A>&nbsp;&nbsp;&nbsp;&nbsp;<B>Mass:</B>&nbsp=
;61953&nbsp;&nbsp;&nbsp;&nbsp;<B>Score:</B>&nbsp;93&nbsp;&nbsp;&nbsp;&nbs=
p;&nbsp;<B>Expect:</B>&nbsp;0.00093&nbsp;&nbsp;<B>Matches:</B>&nbsp;4</TT=
></TD></TR>
  <TR>
    <TD>&nbsp;</TD>
    <TD noWrap><TT>predicted protein [Populus=20
trichocarpa]</TT></TD></TR></TBODY></TABLE>
<TABLE border=3D0 cellSpacing=3D0 cellPadding=3D0>
  <TBODY>
  <TR>
    <TD><TT>&nbsp;&nbsp;&nbsp;&nbsp;&nbsp;&nbsp;</TT></TD>
    <TD align=3Dright><TT><B>Observed&nbsp;&nbsp;</B></TT></TD>
    <TD noWrap align=3Dright><TT><B>Mr(expt)&nbsp;&nbsp;</B></TT></TD>
    <TD noWrap align=3Dright><TT><B>Mr(calc)&nbsp;&nbsp;</B></TT></TD>
    <TD align=3Dright><TT><B>&nbsp;ppm&nbsp;&nbsp;</B></TT></TD>
    <TD align=3Dright><TT><B>Start&nbsp;</B></TT></TD>
    <TD align=3Dright><TT><B>&nbsp;</B></TT></TD>
    <TD align=3Dright><TT><B>End&nbsp;</B></TT></TD>
    <TD align=3Dright><TT><B>Miss&nbsp;</B></TT></TD>
    <TD align=3Dright><TT><B>Ions&nbsp;</B></TT></TD>
    <TD><TT><B>&nbsp;Peptide</B></TT></TD></TR>
  <TR>
    <TD align=3Dright>&nbsp;</TD>
    <TD align=3Dright><TT>1182.6183&nbsp;&nbsp;</TT></TD>
    <TD align=3Dright><TT>1181.6110&nbsp;&nbsp;</TT></TD>
    <TD align=3Dright><TT>1181.6768&nbsp;&nbsp;</TT></TD>
    <TD noWrap align=3Dright><TT>-55.68&nbsp;</TT></TD>
    <TD align=3Dright><TT>68&nbsp;</TT></TD>
    <TD noWrap align=3Dright><TT>-&nbsp;</TT></TD>
    <TD align=3Dright><TT>79&nbsp;</TT></TD>
    <TD align=3Dright><TT>0&nbsp;&nbsp;</TT></TD>
    <TD noWrap align=3Dright><TT>---&nbsp;&nbsp;</TT></TD>
    <TD noWrap><TT>&nbsp;K.LADAVGLTLGPR.G</TT></TD></TR>
  <TR>
    <TD align=3Dright>&nbsp;</TD>
    <TD align=3Dright><TT>1182.6183&nbsp;&nbsp;</TT></TD>
    <TD align=3Dright><TT>1181.6110&nbsp;&nbsp;</TT></TD>
    <TD align=3Dright><TT>1181.6768&nbsp;&nbsp;</TT></TD>
    <TD noWrap align=3Dright><TT>-55.68&nbsp;</TT></TD>
    <TD align=3Dright><TT>68&nbsp;</TT></TD>
    <TD noWrap align=3Dright><TT>-&nbsp;</TT></TD>
    <TD align=3Dright><TT>79&nbsp;</TT></TD>
    <TD align=3Dright><TT>0&nbsp;&nbsp;</TT></TD>
    <TD noWrap align=3Dright><TT>67&nbsp;&nbsp;</TT></TD>
    <TD noWrap><TT>&nbsp;K.LADAVGLTLGPR.G</TT></TD></TR>
  <TR>
    <TD align=3Dright>&nbsp;</TD>
    <TD align=3Dright><TT>1479.6462&nbsp;&nbsp;</TT></TD>
    <TD align=3Dright><TT>1478.6389&nbsp;&nbsp;</TT></TD>
    <TD align=3Dright><TT>1478.7405&nbsp;&nbsp;</TT></TD>
    <TD noWrap align=3Dright><TT>-68.72&nbsp;</TT></TD>
    <TD align=3Dright><TT>242&nbsp;</TT></TD>
    <TD noWrap align=3Dright><TT>-&nbsp;</TT></TD>
    <TD align=3Dright><TT>254&nbsp;</TT></TD>
    <TD align=3Dright><TT>0&nbsp;&nbsp;</TT></TD>
    <TD noWrap align=3Dright><TT>---&nbsp;&nbsp;</TT></TD>
    <TD noWrap><TT>&nbsp;R.GYISPQFVTNPEK.L</TT></TD></TR>
  <TR>
    <TD align=3Dright>&nbsp;</TD>
    <TD align=3Dright><TT>1479.6462&nbsp;&nbsp;</TT></TD>
    <TD align=3Dright><TT>1478.6389&nbsp;&nbsp;</TT></TD>
    <TD align=3Dright><TT>1478.7405&nbsp;&nbsp;</TT></TD>
    <TD noWrap align=3Dright><TT>-68.72&nbsp;</TT></TD>
    <TD align=3Dright><TT>242&nbsp;</TT></TD>
    <TD noWrap align=3Dright><TT>-&nbsp;</TT></TD>
    <TD align=3Dright><TT>254&nbsp;</TT></TD>
    <TD align=3Dright><TT>0&nbsp;&nbsp;</TT></TD>
    <TD noWrap align=3Dright><TT>17&nbsp;&nbsp;</TT></TD>
    <TD =
noWrap><TT>&nbsp;R.GYISPQFVTNPEK.L</TT></TD></TR></TBODY></TABLE>
<TABLE border=3D0 cellSpacing=3D0>
  <TBODY>
  <TR>
    <TD><TT>&nbsp;&nbsp;&nbsp;&nbsp;&nbsp;&nbsp;</TT></TD>
    <TD><TT><B>No match to: </B>790.3414, 823.0577, 825.0474, 841.0164,=20
      842.4644, 856.4737, 870.4950, 994.0665, 994.0665, 1036.0696, =
1036.0696,=20
      1045.5111, 1052.4403, 1052.4403, 1088.4242, 1090.5281, 1090.5281,=20
      1225.0569, 1225.0569, 1368.5645, 1368.5645, 1530.6738, 1530.6738,=20
      1754.8247, 1754.8247, 1770.7875, =
2210.9893</TT></TD></TR></TBODY></TABLE><BR>
<TABLE border=3D0 cellSpacing=3D0>
  <TBODY>
  <TR>
    <TD><TT><B><A name=3DHit50>50.</A>&nbsp;&nbsp;&nbsp;</B></TT></TD>
    <TD noWrap><TT><A=20
      =
href=3D"http://zxw-pc/mascot/cgi/protein_view.pl?file=3D../data/20121225/=
F002396.dat&amp;hit=3D50"=20
      =
target=3D_blank>gi|242032147</A>&nbsp;&nbsp;&nbsp;&nbsp;<B>Mass:</B>&nbsp=
;60917&nbsp;&nbsp;&nbsp;&nbsp;<B>Score:</B>&nbsp;87&nbsp;&nbsp;&nbsp;&nbs=
p;&nbsp;<B>Expect:</B>&nbsp;0.0036&nbsp;&nbsp;<B>Matches:</B>&nbsp;7</TT>=
</TD></TR>
  <TR>
    <TD>&nbsp;</TD>
    <TD noWrap><TT>hypothetical protein SORBIDRAFT_01g000380 [Sorghum=20
      bicolor]</TT></TD></TR></TBODY></TABLE>
<TABLE border=3D0 cellSpacing=3D0 cellPadding=3D0>
  <TBODY>
  <TR>
    <TD><TT>&nbsp;&nbsp;&nbsp;&nbsp;&nbsp;&nbsp;</TT></TD>
    <TD align=3Dright><TT><B>Observed&nbsp;&nbsp;</B></TT></TD>
    <TD noWrap align=3Dright><TT><B>Mr(expt)&nbsp;&nbsp;</B></TT></TD>
    <TD noWrap align=3Dright><TT><B>Mr(calc)&nbsp;&nbsp;</B></TT></TD>
    <TD align=3Dright><TT><B>&nbsp;ppm&nbsp;&nbsp;</B></TT></TD>
    <TD align=3Dright><TT><B>Start&nbsp;</B></TT></TD>
    <TD align=3Dright><TT><B>&nbsp;</B></TT></TD>
    <TD align=3Dright><TT><B>End&nbsp;</B></TT></TD>
    <TD align=3Dright><TT><B>Miss&nbsp;</B></TT></TD>
    <TD align=3Dright><TT><B>Ions&nbsp;</B></TT></TD>
    <TD><TT><B>&nbsp;Peptide</B></TT></TD></TR>
  <TR>
    <TD align=3Dright>&nbsp;</TD>
    <TD align=3Dright><TT>1052.4403&nbsp;&nbsp;</TT></TD>
    <TD align=3Dright><TT>1051.4330&nbsp;&nbsp;</TT></TD>
    <TD align=3Dright><TT>1051.4934&nbsp;&nbsp;</TT></TD>
    <TD noWrap align=3Dright><TT>-57.44&nbsp;</TT></TD>
    <TD align=3Dright><TT>254&nbsp;</TT></TD>
    <TD noWrap align=3Dright><TT>-&nbsp;</TT></TD>
    <TD align=3Dright><TT>262&nbsp;</TT></TD>
    <TD align=3Dright><TT>0&nbsp;&nbsp;</TT></TD>
    <TD noWrap align=3Dright><TT>---&nbsp;&nbsp;</TT></TD>
    <TD noWrap><TT>&nbsp;K.STVEFENAR.I</TT></TD></TR>
  <TR>
    <TD align=3Dright>&nbsp;</TD>
    <TD align=3Dright><TT>1052.4403&nbsp;&nbsp;</TT></TD>
    <TD align=3Dright><TT>1051.4330&nbsp;&nbsp;</TT></TD>
    <TD align=3Dright><TT>1051.4934&nbsp;&nbsp;</TT></TD>
    <TD noWrap align=3Dright><TT>-57.44&nbsp;</TT></TD>
    <TD align=3Dright><TT>254&nbsp;</TT></TD>
    <TD noWrap align=3Dright><TT>-&nbsp;</TT></TD>
    <TD align=3Dright><TT>262&nbsp;</TT></TD>
    <TD align=3Dright><TT>0&nbsp;&nbsp;</TT></TD>
    <TD noWrap align=3Dright><TT>---&nbsp;&nbsp;</TT></TD>
    <TD noWrap><TT>&nbsp;K.STVEFENAR.I</TT></TD></TR>
  <TR>
    <TD align=3Dright>&nbsp;</TD>
    <TD align=3Dright><TT>1479.6462&nbsp;&nbsp;</TT></TD>
    <TD align=3Dright><TT>1478.6389&nbsp;&nbsp;</TT></TD>
    <TD align=3Dright><TT>1478.7405&nbsp;&nbsp;</TT></TD>
    <TD noWrap align=3Dright><TT>-68.72&nbsp;</TT></TD>
    <TD align=3Dright><TT>241&nbsp;</TT></TD>
    <TD noWrap align=3Dright><TT>-&nbsp;</TT></TD>
    <TD align=3Dright><TT>253&nbsp;</TT></TD>
    <TD align=3Dright><TT>0&nbsp;&nbsp;</TT></TD>
    <TD noWrap align=3Dright><TT>---&nbsp;&nbsp;</TT></TD>
    <TD noWrap><TT>&nbsp;R.GYISPQFVTNPEK.S</TT></TD></TR>
  <TR>
    <TD align=3Dright>&nbsp;</TD>
    <TD align=3Dright><TT>1479.6462&nbsp;&nbsp;</TT></TD>
    <TD align=3Dright><TT>1478.6389&nbsp;&nbsp;</TT></TD>
    <TD align=3Dright><TT>1478.7405&nbsp;&nbsp;</TT></TD>
    <TD noWrap align=3Dright><TT>-68.72&nbsp;</TT></TD>
    <TD align=3Dright><TT>241&nbsp;</TT></TD>
    <TD noWrap align=3Dright><TT>-&nbsp;</TT></TD>
    <TD align=3Dright><TT>253&nbsp;</TT></TD>
    <TD align=3Dright><TT>0&nbsp;&nbsp;</TT></TD>
    <TD noWrap align=3Dright><TT>17&nbsp;&nbsp;</TT></TD>
    <TD noWrap><TT>&nbsp;R.GYISPQFVTNPEK.S</TT></TD></TR>
  <TR>
    <TD align=3Dright>&nbsp;</TD>
    <TD align=3Dright><TT>1754.8247&nbsp;&nbsp;</TT></TD>
    <TD align=3Dright><TT>1753.8174&nbsp;&nbsp;</TT></TD>
    <TD align=3Dright><TT>1753.9032&nbsp;&nbsp;</TT></TD>
    <TD noWrap align=3Dright><TT>-48.91&nbsp;</TT></TD>
    <TD align=3Dright><TT>102&nbsp;</TT></TD>
    <TD noWrap align=3Dright><TT>-&nbsp;</TT></TD>
    <TD align=3Dright><TT>118&nbsp;</TT></TD>
    <TD align=3Dright><TT>0&nbsp;&nbsp;</TT></TD>
    <TD noWrap align=3Dright><TT>---&nbsp;&nbsp;</TT></TD>
    <TD noWrap><TT>&nbsp;R.AIELADPMENAGAALIR.E</TT></TD></TR>
  <TR>
    <TD align=3Dright>&nbsp;</TD>
    <TD align=3Dright><TT>1754.8247&nbsp;&nbsp;</TT></TD>
    <TD align=3Dright><TT>1753.8174&nbsp;&nbsp;</TT></TD>
    <TD align=3Dright><TT>1753.9032&nbsp;&nbsp;</TT></TD>
    <TD noWrap align=3Dright><TT>-48.91&nbsp;</TT></TD>
    <TD align=3Dright><TT>102&nbsp;</TT></TD>
    <TD noWrap align=3Dright><TT>-&nbsp;</TT></TD>
    <TD align=3Dright><TT>118&nbsp;</TT></TD>
    <TD align=3Dright><TT>0&nbsp;&nbsp;</TT></TD>
    <TD noWrap align=3Dright><TT>55&nbsp;&nbsp;</TT></TD>
    <TD noWrap><TT>&nbsp;R.AIELADPMENAGAALIR.E</TT></TD></TR>
  <TR>
    <TD align=3Dright>&nbsp;</TD>
    <TD align=3Dright><TT>1770.7875&nbsp;&nbsp;</TT></TD>
    <TD align=3Dright><TT>1769.7802&nbsp;&nbsp;</TT></TD>
    <TD align=3Dright><TT>1769.8981&nbsp;&nbsp;</TT></TD>
    <TD noWrap align=3Dright><TT>-66.62&nbsp;</TT></TD>
    <TD align=3Dright><TT>102&nbsp;</TT></TD>
    <TD noWrap align=3Dright><TT>-&nbsp;</TT></TD>
    <TD align=3Dright><TT>118&nbsp;</TT></TD>
    <TD align=3Dright><TT>0&nbsp;&nbsp;</TT></TD>
    <TD noWrap align=3Dright><TT>---&nbsp;&nbsp;</TT></TD>
    <TD noWrap><TT>&nbsp;R.AIELADPMENAGAALIR.E + Oxidation=20
  (M)</TT></TD></TR></TBODY></TABLE>
<TABLE border=3D0 cellSpacing=3D0>
  <TBODY>
  <TR>
    <TD><TT>&nbsp;&nbsp;&nbsp;&nbsp;&nbsp;&nbsp;</TT></TD>
    <TD><TT><B>No match to: </B>790.3414, 823.0577, 825.0474, 841.0164,=20
      842.4644, 856.4737, 870.4950, 994.0665, 994.0665, 1036.0696, =
1036.0696,=20
      1045.5111, 1088.4242, 1090.5281, 1090.5281, 1182.6183, 1182.6183,=20
      1225.0569, 1225.0569, 1368.5645, 1368.5645, 1530.6738, 1530.6738,=20
      2210.9893</TT></TD></TR></TBODY></TABLE><BR>
<H3>Search Parameters</H3><FONT face=3D"Courier =
New,Courier,monospace"><PRE><B>Type of search         : MS/MS Ion =
Search</B>
<B>Enzyme                 : Trypsin</B>
<B>Variable modifications : <A =
href=3D"http://zxw-pc/mascot/cgi/client.pl?modification&amp;mod_name=3DOx=
idation+%28M%29&amp;file=3D../data/20121225/F002396.dat" =
target=3D_blank>Oxidation (M)</A></B>
<B>Mass values            : Monoisotopic</B>
<B>Protein Mass           : Unrestricted</B>
<B>Peptide Mass Tolerance : =C2=B1 100 ppm</B>
<B>Fragment Mass Tolerance: =C2=B1 0.8 Da</B>
<B>Max Missed Cleavages   : 1</B>
<B>Instrument type        : MALDI-TOF-TOF</B>
<A name=3DQuery1><B>Query1 (790.3414,1+)   </A>: &lt;no title&gt;</B>
<A name=3DQuery2><B>Query2 (823.0577,1+)   </A>: &lt;no title&gt;</B>
<A name=3DQuery3><B>Query3 (825.0474,1+)   </A>: &lt;no title&gt;</B>
<A name=3DQuery4><B>Query4 (841.0164,1+)   </A>: &lt;no title&gt;</B>
<A name=3DQuery5><B>Query5 (842.4644,1+)   </A>: &lt;no title&gt;</B>
<A name=3DQuery6><B>Query6 (856.4737,1+)   </A>: &lt;no title&gt;</B>
<A name=3DQuery7><B>Query7 (870.4950,1+)   </A>: &lt;no title&gt;</B>
<A name=3DQuery8><B>Query8 (994.0665,1+)   </A>: &lt;no title&gt;</B>
<A name=3DQuery9><B>Query9 (994.0665,1+)   </A>: Label: I13, Spot_Id: =
794997, Peak_List_Id: 464908, MSMS Job_Run_Id: 23273, Comment: </B>
<A name=3DQuery10><B>Query10 (1036.0696,1+) </A>: &lt;no title&gt;</B>
<A name=3DQuery11><B>Query11 (1036.0696,1+) </A>: Label: I13, Spot_Id: =
794997, Peak_List_Id: 464907, MSMS Job_Run_Id: 23273, Comment: </B>
<A name=3DQuery12><B>Query12 (1045.5111,1+) </A>: &lt;no title&gt;</B>
<A name=3DQuery13><B>Query13 (1052.4403,1+) </A>: &lt;no title&gt;</B>
<A name=3DQuery14><B>Query14 (1052.4403,1+) </A>: Label: I13, Spot_Id: =
794997, Peak_List_Id: 464905, MSMS Job_Run_Id: 23273, Comment: </B>
<A name=3DQuery15><B>Query15 (1088.4242,1+) </A>: &lt;no title&gt;</B>
<A name=3DQuery16><B>Query16 (1090.5281,1+) </A>: &lt;no title&gt;</B>
<A name=3DQuery17><B>Query17 (1090.5281,1+) </A>: Label: I13, Spot_Id: =
794997, Peak_List_Id: 464904, MSMS Job_Run_Id: 23273, Comment: </B>
<A name=3DQuery18><B>Query18 (1182.6183,1+) </A>: &lt;no title&gt;</B>
<A name=3DQuery19><B>Query19 (1182.6183,1+) </A>: Label: I13, Spot_Id: =
794997, Peak_List_Id: 464906, MSMS Job_Run_Id: 23273, Comment: </B>
<A name=3DQuery20><B>Query20 (1225.0569,1+) </A>: &lt;no title&gt;</B>
<A name=3DQuery21><B>Query21 (1225.0569,1+) </A>: Label: I13, Spot_Id: =
794997, Peak_List_Id: 464912, MSMS Job_Run_Id: 23273, Comment: </B>
<A name=3DQuery22><B>Query22 (1368.5645,1+) </A>: &lt;no title&gt;</B>
<A name=3DQuery23><B>Query23 (1368.5645,1+) </A>: Label: I13, Spot_Id: =
794997, Peak_List_Id: 464910, MSMS Job_Run_Id: 23273, Comment: </B>
<A name=3DQuery24><B>Query24 (1479.6462,1+) </A>: &lt;no title&gt;</B>
<A name=3DQuery25><B>Query25 (1479.6462,1+) </A>: Label: I13, Spot_Id: =
794997, Peak_List_Id: 464913, MSMS Job_Run_Id: 23273, Comment: </B>
<A name=3DQuery26><B>Query26 (1530.6738,1+) </A>: &lt;no title&gt;</B>
<A name=3DQuery27><B>Query27 (1530.6738,1+) </A>: Label: I13, Spot_Id: =
794997, Peak_List_Id: 464911, MSMS Job_Run_Id: 23273, Comment: </B>
<A name=3DQuery28><B>Query28 (1754.8247,1+) </A>: &lt;no title&gt;</B>
<A name=3DQuery29><B>Query29 (1754.8247,1+) </A>: Label: I13, Spot_Id: =
794997, Peak_List_Id: 464909, MSMS Job_Run_Id: 23273, Comment: </B>
<A name=3DQuery30><B>Query30 (1770.7875,1+) </A>: &lt;no title&gt;</B>
<A name=3DQuery31><B>Query31 (2210.9893,1+) </A>: &lt;no title&gt;</B>
</PRE></FONT>
<P>
<TABLE border=3D2 cellSpacing=3D2 cellPadding=3D1 width=3D"100%">
  <TBODY>
  <TR>
    <TD noWrap align=3Dcenter><B>Mascot:</B>&nbsp; <A=20
      =
href=3D"http://www.matrixscience.com/">http://www.matrixscience.com/</A> =

  </TD></TR></TBODY></TABLE></P></BODY></HTML>

------=_NextPart_000_0000_01CDE360.03B43640
Content-Type: image/gif
Content-Transfer-Encoding: base64
Content-Location: http://zxw-pc/mascot/images/88x31_logo_white.gif

R0lGODlhWAAfANX/AMDAwP/v7//f3//Pz/+/v/+vr/+fn/+Pj/9/f/9wcP9gYP9QUP9AQP8wMP8g
IP8QEP8AAO/v/+/v79/f/9/f38/P/8/Pz7+//7+/v6+v/6+vr5+f/5+fn4+P/4+Pj39//39/f3Bw
/3BwcGBg/2BgYFBQ/1BQUEBA/0BAQDAw/zAwMCAg/yAgIBAQ/xAQEAAA/wAAAAAAAAAAAAAAAAAA
AAAAAAAAAAAAAAAAAAAAAAAAAAAAAAAAAAAAAAAAAAAAACH5BAEAAAAALAAAAABYAB8AQAb/QIBw
SCwaj8ikcslsEl0wTDHz+bxOgMrp8mpFiJFThfsyjl4j82tVLaVGk+Hq1TF2ut8jCkYRSkgcToKD
hIQUKiBCHnxEAghDBA8QQg4QBEQBQwyWQ5ICAAsBAZcACKQJEAsMQgQQk5hCAhAPlAACn0MkUYMS
HCIaABMfJychRSPEH0YbWEMXJyUhxCPSJQAb0icjH8gfeRvIxRnXxCfeGcQlFwAWIn1HLC7vQhtl
AFZ1ES0v6/QrRGSIWPlXpF6LISWuVNgA4EyaIRta9Jvw4kUcInsCDZEARcqQBQ6I0AJQAEIDIgQU
xJo1pOQqIQFUCmFQyYAQAzZBQXikqYAQ/wQQZAIgkFPIHmCFkipdyrSp06eDSLiQUDBhM3JrjFSY
Y++aMgAnXnwdUUFIwodgX1gTso/hkAgVK0w4Ma4IBxZHQMDACzCNlRJiKFokEu5EiopFrFwdYiWF
EC5rhYQ1BqbEhsN1inCE4YGIBBAo5kEdrRS0EQkwEhEp0AABAgYGeA6liUBBAgOXFDDYvUDA7t+/
LxHYzTPAb1wHHCxAsMBAgtnAf2cawsGFhSIUYOwiAtSVgwFCDphM4mmlpQQhiSgQMMBVAAEyNx1A
UtJBgQVCh2DQjoRE5yEOODDdAA+AV0oqMClgoAIQzDcTJwAE8Fp4zwEIwXQANABBTillEv9AeREu
px8LGpFm4okopqjiiiyOxoEKHg2xz2Jn8KPVPkSYA0AGeDT0EI8v5HEYWiG84BhEiAEQARueoXDd
EYv8R0QKij2GzAtuvVUCkIwJUUFFF30l2EVf2nhNVkWEBVhZRnDASBH7wUBVjhEoFkYEZ3w1BFkA
BESEYGy+1dYFH6wQaJ89HgMmlDC4cIQIMJBQRAlxWNHCOEWi5ZUzSQqhzwt1ETGHW1UKMSYRFaRQ
1h1HErEIX3ZZl2NFjo2QRglcpZBBBIehIcQIuQpzwj4tnHDRXMSKseMaHzxT0QppZNArFh/0ukI/
RqlQhAkmiNbitwBIoMKTG71ZxC1JEIDsYYqjJEUBCSB4q5dqQrSHS3s5GRDUEAmMpFNRlZBigL/i
PTCggBFqCLBMAcwyHQInDWFBpEfooi0RmzBAyiMfQhieTwdW+C8ABxCA7lAIoLKAEKGQBEF6H1n4
SSjqDpHddkS4KakRBWzCEgDyIaHvyj8FVcADRdkiU00JgNcwBLgYsQkC+pJChF4oHDFxEQnIBnTE
AauXSXswDy2ETwl8YtwQ7TVY78uNyMQgT5e0LMTEUua1swAF9MybgT8FiN8n8Emi8QALuLJAAgxI
ou4mD8h2QH4BLPBAA8tlMpwrtvmcCQgieDAnuKQXEgQAOw==

------=_NextPart_000_0000_01CDE360.03B43640
Content-Type: application/octet-stream
Content-Transfer-Encoding: base64
Content-Location: http://zxw-pc/mascot/cgi/score_gif.pl?score_gif_798421866369

R0lGODlhkAHIAMIAAP///wAAAP8AAAD/AAAA/////wAAAAAAACH5BAEAAAAALAAAAACQAcgAAAP+
CLrc/jDKSau9OOvNu/9gKI5kaZ5oqq5s675wLM90bd94ru987//AoHBILBqPyKRyyWw6n9CodEqt
Wq/YrHbL7Xq/4LB4TC6bz+i0es1uu9/wuHxOr98I+AFDv+Ar/ACAbgKEhYV2iDIEgXuNfXaGkYmT
AQqVKYuMj5t/dZGGk4iXlZcnmZqdnKhxn4ehdaSWmI6ptatvrYSvsACjmIDAtLdtuQK7vL0qi8Gq
gqy5x9Ekmcy2zrjQ0nSlJXin1avXxNnabtzc3cLg4mvF5W/nv+rzz63vbAH5+ujp68Jy7u7hc0GN
nq16nwQqtPDN4LBB5BZKfHAqnENs9iYOREH+wF8zgBE1hiG1j18IbxY/egopciQDkyIKqjwIJ2BL
kQ1nPhyX8abGih5p8kzoE0xJffJ0goPYs6hRDae84ZGwzCG7oZKcusQwVUFFqtYu1mSpdQtMCIui
ogQbVufYpmWzHM3HcEFUtm3zviUaF85XrwykeguasoTNI4f7tvkLgLHdwpBPJC4yWbGau4AjyNR7
FUTlIZ8tlxHstatmpf9IhA6yWjQioFZRtP4x2zWdjrFVjajdg7ftOFVRq/C9g/hvI2dNbIbc+YPx
HM+PCymVHMRa5ql3kwW9XfoS6ixgCzcR/UZ57z/mJuWc3XN31u/Rfw+PXTf5+LTxy1/M3r7+av29
AbgfEfsoM95OIZxXg4ID6hAPR7kJlaCAxVHYYHovrVefhM5ZCJ2HF/LwoCkbIigCgzOgGKINBZrS
FWHNeaBiDDOumEVO/UkGonk72uiFeDka1uOCQ/q4BW4HxqhBjS8waSQVwQWpI1yUFfkkFssRdh+V
RDh5ZRQ4ligkl9yR+eVoEZooo5UyeHkmCtVZl0eaSmbg5gp3vklCnDGVWCcHeaYQqJ4h8HlSkH8u
ySaNixKagqEfhKnlf2bCV6mjNxw1S5KyNdqkp5gugSSiU/KFGKihjkDXClGKuaWpRgya6gaxJAOh
n8OhyoKss2ZQK6RQcdrppfkR2ysMv7r+CKSrJ+qKp7PHctAiRzC216GxAWIb7RStTjomrFVqu+0K
05KIq6DQoivuuHBmeOu5pWaFBK/sSjDiBF85Fhidw4LbZbr1VuBLBaY1ZjBV1frn3rofMhxwoerh
e/DE+hqcsLr+lpnxw0BgNnFjgmUpFqUbW1oyxyqUVFdmHzsg6cjNOsyjzCh7AOxjLFe8rLcT0kyk
zzVLi9TKgFXc2MVqAgpwvKAE/cLNpLF8GtJMuzLv0k4voOmtVH8r76lAZ+3Dy26R/HWsWIu9tbmk
Vq1LEvSKrbUySCdqQdzahS23r8rC2+/Z4Z4cKt43c9X2301frXeIg6q8qd9eJw624Jj+4m2gsK8C
/u/iF+Y5V+EXjAp5zJRnWzqh9K4KYdeRWz255sfKqvqmrOd9eoWcNxjo7JePbjvsQljel+cRd1Nw
7QvfroPwcTFvSt1uGwN32qI5r5zvZkuOdu4DWp8O9qQDb7L4qXo/DeaZax84+YNTzyq/0Sthvk/z
xwR9+q5vr/yZ9R+KfPjq29z+vtQ/D6zlf8ljnw8KqBEGGhB9rXub4gZ4JQd2YGcwS2AANaZAR1mQ
A6JDoNK414IPKsSEwRLhtShoAxTew4WGA1/PWPgzGvoIhqGDYPbyt74N9gqHRJPhmki4K/cpBogE
u18EpTfBDqLOiH1T4RBtmCIoNs/+iuaS4gip2CYsagWJFCCbXpYoPy86BYwS0yEAeShAJ+oJjQiD
HxmnR0T0ODBqddHiFt24PDMW5Y4gPFz86MhFxvnRZdchmh7tdEhF1dE7gJQaIvEoxA7AEQCXDAUK
jdaAEKbpdz4cXyjL10i0GG6RjiwkDDI5iUi2LI2oxMAlWZkICyaSYGpcowRfN8r2PTIGGCybLpnI
SzbGrpTWUeIOd6k/PvIPmZGq5AqdiQNaIsKa+5KmJaF5N25KBJsgE2NklknMZvayct4MZC41aMzg
pfOE74SKMkHZTlHWk5S/hEG3MjjMMubzN+DMTCwvMMt4vtCgMdTmBgr6T9sE9GP+A6UAQ1WpO4SG
bp79JCQ1K2jRME5Fj6uZ6EY1es4oPFRkwoRASDvagIdOwKUvZWkY19nS94i0pE+AqQROKsed2lSm
C9CpSoE6xZH2wJMHGmqlbnpPKQhVqRS1wT5TClXxMZWZWHjqA3iq0JU2dI5b0KoDuKpNr0a1hETd
I05zmlZT0jSoP/0qObsg1prKFRNzeism43rWIt61hkZt4lqFMNUxxnSpaa0rXP8K2MEGAaWGjYBZ
A1tFxla2r8XCrCL0qoDJOraabU0lZc3ZVCMEM7Jj5etoGWXZLrbWtZoFJkZTi9jXbtO2n8JtbmOr
T4Xutba8HWRYQyvaz/4AsuP+lKxqjdtC4srSuc/VrZzEuRTlAne1ty1ZJkOj2MUGlyA9ta52/ejZ
0i6wO93tLHTtMlu7jhe35cVqD9uZ3t9+twWFTa54rUre5ZrXdMCrL1e1GN9ywpa/0i0ufdfbzQR3
MliC9Ol1mZvRqlK4sQt28LM0XLQMnFa/7kXwffcbyu2il8EVcCUnA9NeBhR4Zu8d8Vwt/F+2cthj
uASpf+W7yh0beL48ti92OXjh60mykyFLspKXzOQmO/nJUI6ylKdM5Spb+cpYzrKWt8zlJuMXZ0GM
Zp9GsOIwi/lQY06zdc6n5jV/ucxgdjOa2/xAMtuZznWes57PvOfe5RDP6gT+9AbgjEtBQ9jQHmZz
n/N83Dsv+oKOfvSgIy3nSlua0ZfmAaHTKOlJIzrRn/5zqM2M6VKbem+oTrWqV81qhSRy00YuTUVg
3ebr0DpSBcvXDG45612b5tV+wVlaavBrYb8yPL3e160DnYlhd7i3ObvLsplNsWfzx9rThjRjnH3s
WeC42puVdpyh7exvv4Db6H7DWsx9bpflbLOybva4v1xtdtPnYPI+Mr3D+e5rG8ze++53t3snbn0T
/DEAf1y+E/6ugg8cTdgmdjYF3u53M/x7Fp/3++wiFXBXPOMGNwNmuL3reZP84yN/eKwRznJou9va
4J24vLN9o1wTu+N4pDmyVDrOb40rg+ct07mHgf4xoXOF58ButdKXzvSmO/3pUI+61Kdum3JNIE7A
GhrVFQMege1pblvvC3hIorVVTUvrqiP7A/iBdrP3gjq8C7so5ub2ro+o62+XxdrxXqtk1B3sck9E
i9Bh95ecHfDJGRjibVV2rQfeDoRvQOEB7y7GV6fveve75B+/i8hXfmCYX3zmP2/50nue85TYvORn
l/bWKx4mbYe74huP+trb/va4F00CAAA7

------=_NextPart_000_0000_01CDE360.03B43640
Content-Type: application/octet-stream
Content-Transfer-Encoding: quoted-printable
Content-Location: http://zxw-pc/mascot/templates/browser.js

	var browser_EXCLUDE =3D 1;=20
	var browser_IE =3D 0;=20
	var browser_IE4 =3D 0;=20
	var browser_IE5 =3D 0;=20
	var browser_IE6 =3D 0;
	var browser_MZ7 =3D 0;
	var browser_NS3 =3D 0;
	var browser_NS4 =3D 0;
	var browser_NS6 =3D 0;=20
	var browser_NS7 =3D 0;=20
	var browser_OP5 =3D 0;=20
	var browser_OP6 =3D 0;
	var browser_OP7 =3D 0;
	var browser_KDE =3D 0;
	var browser_SAF =3D 0;

	var agt=3Dnavigator.userAgent.toLowerCase();

  if(typeof navigator.vendor !=3D "undefined" && navigator.vendor =3D=3D =
"KDE"){
  	var thisKDE =3D agt;
  	var splitKDE =3D thisKDE.split("konqueror/");
  	var aKDE =3D splitKDE[1] . split("; ");
  	var KDEn =3D parseFloat(aKDE[0]);
  	if (KDEn >=3D 2.2) {
  		browser_KDE =3D 1;
  //		browser_NS6 =3D 1;
  		browser_EXCLUDE =3D 0;
  	}
  }

  else if(agt.indexOf('webtv') !=3D -1){browser_EXCLUDE =3D 1;}
 =20
  else if(typeof window.opera !=3D "undefined"){
  	browser_EXCLUDE =3D 0;
  	if(agt.indexOf("opera/5") !=3D -1 || agt.indexOf("opera 5") !=3D =
-1){browser_OP5 =3D 1;}
  	if(agt.indexOf("opera/6") !=3D -1 || agt.indexOf("opera 6") !=3D =
-1){browser_OP6 =3D 1;}
  	if(agt.indexOf("opera/7") !=3D -1 || agt.indexOf("opera 7") !=3D =
-1){browser_OP7 =3D 1;}
  }
 =20
  else if(typeof document.all !=3D "undefined"){
  	browser_EXCLUDE =3D 0;
  	browser_IE =3D 1;
  	if(typeof document.getElementById !=3D "undefined"){
  		browser_IE5 =3D 1;
  		if(agt.indexOf("msie 6") !=3D -1){
  			browser_IE6 =3D 1;
  		}
  	}
  	else{browser_IE4 =3D 1;}
  }
 =20
  else if(typeof document.getElementById !=3D "undefined"){
  	browser_EXCLUDE =3D 0;
  	if(agt.indexOf("netscape/6") !=3D -1 || agt.indexOf("netscape6") !=3D =
-1){browser_NS6 =3D 1;}
  	else if(agt.indexOf("netscape/7") !=3D -1 || agt.indexOf("netscape7") =
!=3D -1){browser_NS6 =3D 1; browser_NS7 =3D 1;}
  	else if(agt.indexOf("gecko") !=3D -1){browser_NS6 =3D 1; browser_MZ7 =
=3D 1;}
  	if(agt.indexOf("safari") !=3D -1 || (typeof document.childNodes !=3D =
"undefined" && typeof document.all =3D=3D "undefined" && typeof =
navigator.taintEnabled =3D=3D "undefined")){browser_MZ7 =3D 0; =
browser_NS6 =3D 1; browser_SAF =3D 1;}
  }
 =20
  else if((agt.indexOf('mozilla') !=3D -1) && =
(parseInt(navigator.appVersion) >=3D 3)){
  	browser_EXCLUDE =3D 0;
  	if (parseInt(navigator.appVersion) >=3D 4) {
    	browser_NS4 =3D 1;
  	} else {
    	browser_NS3 =3D 1;
  	}
  	if(typeof navigator.mimeTypes['*'] =3D=3D "undefined"){
  		browser_EXCLUDE =3D 1;
  		browser_NS4 =3D 0;
    	browser_NS3 =3D 0;
  	}
  }
 =20
  if(agt.indexOf('escape') !=3D -1){browser_EXCLUDE =3D 1; browser_NS3 =
=3D 0; browser_NS4 =3D 0;}
 =20
  if(typeof navigator.__ice_version !=3D "undefined"){browser_EXCLUDE =
=3D 1; browser_IE4 =3D 0;}

	var sTemp =3D "Browser detected as ";
	if (browser_EXCLUDE) { sTemp +=3D "EXCLUDE " }
	if (browser_IE)  { sTemp +=3D "IE " }
	if (browser_IE4) { sTemp +=3D "IE4 " }
	if (browser_IE5) { sTemp +=3D "IE5 " }
	if (browser_IE6) { sTemp +=3D "IE6 " }
	if (browser_MZ7) { sTemp +=3D "MZ7 " }
	if (browser_NS3) { sTemp +=3D "NS3 " }
	if (browser_NS4) { sTemp +=3D "NS4 " }
	if (browser_NS6) { sTemp +=3D "NS6 " }
	if (browser_NS7) { sTemp +=3D "NS7 " }
	if (browser_OP5) { sTemp +=3D "OP5 " }
	if (browser_OP6) { sTemp +=3D "OP6 " }
	if (browser_OP7) { sTemp +=3D "OP7 " }
	if (browser_KDE) { sTemp +=3D "KDE " }
	if (browser_SAF) { sTemp +=3D "SAF " }
//	alert(sTemp);

------=_NextPart_000_0000_01CDE360.03B43640--
