# Supplementary material for: Proteomic Analyses Provide Novel Insights into Plant Growth and Ginsenoside Biosynthesis in Forest Cultivated Panax ginseng (F. Ginseng)
Source: Front Plant Sci. 2016 Jan 26;7:1. doi: 10.3389/fpls.2016.00001 (PMC4726751; doi:10.3389/fpls.2016.00001)
Supplement: Supplementary file 6 [file DataSheet1.ZIP › The raw files of MS/the raw files of MALDI-TOFTOF MS/I15.mht]

From: =?gb2312?B?08kgV2luZG93cyBJbnRlcm5ldCBFeHBsb3JlciA5ILGjtOY=?=
Subject: Protein Summary Report (Project: zxw, Spot Set: zxw\20121225, Label: I15, Spot Id: 794999, Peak List Id: 464810, MS Job Run Id: 23272)
Date: Wed, 26 Dec 2012 11:56:39 +0800
MIME-Version: 1.0
Content-Type: multipart/related;
	type="text/html";
	boundary="----=_NextPart_000_0009_01CDE360.106962C0"
X-MimeOLE: Produced By Microsoft MimeOLE V6.1.7601.17609

���� MIME ��ʽ�Ķ෽�ʼ���

------=_NextPart_000_0009_01CDE360.106962C0
Content-Type: text/html;
	charset="utf-8"
Content-Transfer-Encoding: quoted-printable
Content-Location: http://zxw-pc/mascot/cgi/master_results.pl?file=..%2Fdata%2F20121225%2FF002398.dat&REPTYPE=protein&_sigthreshold=0.05&REPORT=50&_server_mudpit_switch=99999999&_ignoreionsscorebelow=0&_showsubsets=0&_showpopups=TRUE&_sortunassigned=scoredown&_requireboldred=0

=EF=BB=BF<!DOCTYPE HTML PUBLIC "-//W3C//DTD HTML 4.0 Transitional//EN">
<!-- 0 seconds --><!-- 0 seconds --><!-- 0 seconds =
--><HTML><HEAD><TITLE>Protein Summary Report (Project: zxw, Spot Set: =
zxw\20121225, Label: I15, Spot Id: 794999, Peak List Id: 464810, MS Job =
Run Id: 23272)</TITLE>
<META content=3D"text/html; charset=3Dutf-8" http-equiv=3DContent-Type>
<STYLE type=3Dtext/css>.tooltip {
	POSITION: absolute; VISIBILITY: hidden; TOP: 0px; LEFT: 0px
}
</STYLE>

<SCRIPT language=3DJavaScript type=3Dtext/javascript=20
src=3D"http://zxw-pc/mascot/templates/browser.js"></SCRIPT>

<SCRIPT language=3DJavaScript>=0A=
<!-- Begin hiding Javascript from old browsers.=0A=
 =0A=
  var arrayReady=3D0;=0A=
  =0A=
  if (document.images){=0A=
    redBall =3D new Image();=0A=
    redBall.src =3D "../images/red_ball_white.gif";  =0A=
    cyanBall =3D new Image();=0A=
    cyanBall.src =3D "../images/cyan_ball_white.gif";  =0A=
  }=0A=
  =0A=
  function cover(hit,query,protSeq){=0A=
    document.Results.OV_Title.value =3D queryTitle[query];=0A=
    document.Results.OV_Accession.value =3D protName[hit];=0A=
    document.Results.OV_Sequence.value =3D protSeq;=0A=
    if (hit =3D=3D 0) {=0A=
      self.status =3D queryTitle[query];=0A=
    } else {=0A=
      self.status =3D protName[hit] + ": " + protSeq;=0A=
    }=0A=
    if (protSeq !=3D "" && document.fred && arrayReady =3D=3D 1){=0A=
      var i =3D 0;=0A=
      var element =3D 0;=0A=
      element =3D eval(protSeq+"["+i+"]");=0A=
      while(element) {=0A=
        document.images[element].src =3D redBall.src;=0A=
        i++;=0A=
        element =3D eval(protSeq+"["+i+"]");=0A=
      }=0A=
    }=0A=
  }=0A=
=0A=
  function uncover(hit,query,protSeq){=0A=
    document.Results.OV_Title.value =3D "-Query-";=0A=
    document.Results.OV_Accession.value=3D"-Accession-";=0A=
    document.Results.OV_Sequence.value=3D"-Sequence-";=0A=
    self.status=3D"";=0A=
    if (protSeq !=3D "" && document.fred && arrayReady =3D=3D 1){=0A=
      var i =3D 0;=0A=
      var element =3D 0;=0A=
      element =3D eval(protSeq+"["+i+"]");=0A=
      while(element) {=0A=
        document.images[element].src =3D cyanBall.src;=0A=
        i++;=0A=
        element =3D eval(protSeq+"["+i+"]");=0A=
      }=0A=
    }=0A=
  }=0A=
=0A=
  function checkQuery(checkState,numChecks,form){=0A=
    if (numChecks =3D=3D 1){=0A=
      form.QUE.checked =3D checkState;=0A=
    } else {=0A=
      for (var i =3D 0; i < form.elements.length; i++) {=0A=
        if (form.elements[i].name =3D=3D "QUE"){=0A=
          form.elements[i].checked =3D checkState;=0A=
        }=0A=
      }=0A=
    }=0A=
  }=0A=
=0A=
  function SaveClicks(checkBox,form){=0A=
    if (form.ErrTolRepeat && form.ErrTolRepeat.checked) {=0A=
      return;=0A=
    }=0A=
    var checkState =3D checkBox.checked;=0A=
    var thisHit =3D 0;=0A=
    for (var i =3D 0; i < form.elements.length; i++) {=0A=
      if (thisHit =3D=3D 1){=0A=
        if (form.elements[i].name =3D=3D "QUE") {=0A=
          form.elements[i].checked =3D !checkState;=0A=
        } else {=0A=
          break;=0A=
        }=0A=
      } else {=0A=
        if (form.elements[i] =3D=3D checkBox){=0A=
          thisHit =3D 1;=0A=
        }=0A=
      }=0A=
    }=0A=
  }=0A=
=0A=
  function unMatched(form){=0A=
    var numMisses =3D 0;=0A=
    for (var i =3D 0; i < form.elements.length; i++) {=0A=
      if (form.elements[i].name =3D=3D "MISSES"){=0A=
        numMisses++;=0A=
      } =0A=
    }=0A=
    if (numMisses < 1) {=0A=
      alert("No unmatched mass values to be searched");=0A=
      return false;=0A=
    }=0A=
    for (var i =3D 0; i < form.elements.length; i++) {=0A=
      if (form.elements[i].name =3D=3D "QUE"){=0A=
        form.elements[i].name =3D "DUMMY";=0A=
      } =0A=
    }=0A=
    for (var i =3D 0; i < form.elements.length; i++) {=0A=
      if (form.elements[i].name =3D=3D "MISSES"){=0A=
        form.elements[i].name =3D "QUE";=0A=
      } =0A=
    }=0A=
    form.submit();=0A=
    return true;=0A=
  }=0A=
=0A=
  function setReFormatAction(form){=0A=
    if (form.REPTYPE.options[form.REPTYPE.selectedIndex].value =3D=3D =
"export"){=0A=
      form.action =3D "./export_dat_2.pl";=0A=
    } else if (form.REPTYPE.options[form.REPTYPE.selectedIndex].value =
=3D=3D "family") {=0A=
      form.action =3D "./master_results_2.pl";=0A=
    } else {=0A=
      form.action =3D "./master_results.pl";=0A=
    }=0A=
  }=0A=
  =0A=
  function chooseQueryList(form) {=0A=
    var formatForm =3D window.document.forms['Re-format'];=0A=
    if (formatForm._querylist.value =3D=3D 'unassigned') {=0A=
      form.QUERYLIST.value =3D queryListUnassigned;=0A=
    } else if (formatForm._querylist.value =3D=3D 'identity') {=0A=
      form.QUERYLIST.value =3D queryListIdentity;=0A=
    } else if (formatForm._querylist.value =3D=3D 'homology') {=0A=
      form.QUERYLIST.value =3D queryListHomology;=0A=
    } else {=0A=
      form.QUERYLIST.value =3D "All";=0A=
    }=0A=
    return true;=0A=
  }=0A=
    =0A=
  function makeAccessionString(form){=0A=
    if (!form.ErrTolRepeat || !form.ErrTolRepeat.checked) {=0A=
      form.ACCESSION.value =3D "";=0A=
      return true;=0A=
    }=0A=
    var tempString =3D "";=0A=
    var numAccessions =3D 1;=0A=
    for (var i =3D 0; i < form.elements.length; i++) {=0A=
      if (form.elements[i].name =3D=3D "INCLUDE" && =
form.elements[i].checked){=0A=
        tempString =3D tempString + =
unescape(et_list[form.elements[i].value]) + ",";=0A=
      }=0A=
    }=0A=
    if (tempString =3D=3D "") {=0A=
      alert("No hits selected for error tolerant search");=0A=
      return false;=0A=
    }=0A=
    tempString =3D tempString.substring(0, tempString.length - 1);=0A=
    form.ACCESSION.value =3D tempString;=0A=
    checkQuery(1,32, form);=0A=
    return true;=0A=
  }=0A=
=0A=
  function clearEl() {}=0A=
=0A=
  function makeArchive(form){=0A=
    var tempUrl =3D =
"http://zxw-pc/mascot/cgi/master_results.pl?file=3D..%2Fdata%2F20121225%2=
FF002398.dat;REPTYPE=3Darchive;_sigthreshold=3D0.05;REPORT=3D50;_server_m=
udpit_switch=3D99999999;_ignoreionsscorebelow=3D0;_showsubsets=3D0;_showp=
opups=3DTRUE;_sortunassigned=3Dscoredown;_requireboldred=3D0&INTERMEDIATE=
=3D%2e%2e%2fdata%2f20121225%2fF002398%2edat";    for (var i =3D 0; i < =
form.elements.length; i++) {=0A=
      if (form.elements[i].name =3D=3D "INCLUDE" && =
form.elements[i].checked){=0A=
        tempUrl =3D tempUrl + "&INCLUDE=3D" + form.elements[i].value;=0A=
      }=0A=
    }=0A=
    window.location.href =3D tempUrl;=0A=
  }=0A=
=0A=
// End hiding Javascript from old browsers. -->=0A=
</SCRIPT>

<META name=3DGENERATOR content=3D"MSHTML 9.00.8112.16457"></HEAD>
<BODY aLink=3D#0000ff bgColor=3D#ffffff vLink=3D#0000ff>
<H1><IMG border=3D0 name=3Dfred align=3Dtop=20
src=3D"http://zxw-pc/mascot/images/88x31_logo_white.gif" width=3D88 =
height=3D31=20
NATURALSIZEFLAG=3D"3"> Mascot Search Results</H1><FONT=20
face=3D"Courier New,Courier,monospace"><PRE><B>User            : </B>
<B>Email           : </B>
<B>Search title    : Project: zxw, Spot Set: zxw\20121225, Label: I15, =
Spot Id: 794999, Peak List Id: 464810, MS Job Run Id: 23272</B>
<B>MS data file    : =
C:\Users\lei\Desktop\=EF=BF=BD=EF=BF=BD=EF=BF=BD=EF=BF=BD=EF=BF=BD=EF=BF=BD=
=EF=BF=BD=EF=BF=BD\201212\20121225\ppw_I15_135641679602.txt</B>
<B>Database        : viridiplantae p (1850050 sequences; 642453415 =
residues)</B>
<B>Timestamp       : 25 Dec 2012 at 07:52:29 GMT</B>
<B>Warning         : <FONT color=3D#ff0000>A Peptide summary report will =
usually give a much clearer picture of MS/MS search results.</FONT></B>
<B>Top Score       : 277 for <FONT color=3D#ff0000>gi|1351030</FONT>, =
RecName: Full=3DRuBisCO large subunit-binding protein subunit alpha, =
chloroplastic; AltName: Full=3D60 kDa chaperonin subunit alpha; AltName: =
Full=3DCPN-60 alpha; Flags: Precursor</B>
</PRE></FONT>
<H3>Mascot Score Histogram</H3>Protein score is -10*Log(P), where P is =
the=20
probability that the observed match is a random event.<BR>Protein scores =
greater=20
than 75 are significant (p&lt;0.05).<BR>Protein scores are derived from =
ions=20
scores as a non-probabilistic basis for ranking protein hits.
<P><IMG alt=3D"Score Distribution"=20
src=3D"http://zxw-pc/mascot/cgi/score_gif.pl?score_gif_854773083385" =
width=3D400=20
height=3D200>=20
<FORM onsubmit=3D"return setReFormatAction(this)" method=3Dget =
name=3DRe-format=20
action=3D./master_results.pl><INPUT name=3Dfile =
value=3D../data/20121225/F002398.dat=20
type=3Dhidden>=20
<H3>Protein Summary Report</H3>
<TABLE border=3D0 cellSpacing=3D1 cellPadding=3D3>
  <TBODY>
  <TR>
    <TD bgColor=3D#eeeeff noWrap><INPUT value=3D"Format As" =
type=3Dsubmit> </TD>
    <TD bgColor=3D#eeeeff noWrap><SELECT name=3DREPTYPE> <OPTION =
selected=20
        value=3Dprotein>Protein Summary (deprecated)</OPTION> <OPTION=20
        value=3Dfamily>Protein Family Summary</OPTION> <OPTION=20
        value=3Dpeptide>Peptide Summary</OPTION> <OPTION =
value=3Dselect>Select=20
        Summary (protein hits)</OPTION> <OPTION =
value=3Dunassigned>Select Summary=20
        (unassigned)</OPTION> <OPTION value=3Dexport>Export Search=20
      Results</OPTION></SELECT> </TD>
    <TD bgColor=3D#eeeeff>&nbsp;</TD>
    <TD bgColor=3D#eeeeff noWrap><A=20
      href=3D"http://zxw-pc/mascot/help/msms_summaries_help.html"=20
      target=3D_blank>Help</A> </TD></TR>
  <TR>
    <TD bgColor=3D#eeeeff>&nbsp;</TD>
    <TD bgColor=3D#eeeeff noWrap>Significance threshold p&lt; <INPUT=20
      name=3D_sigthreshold value=3D0.05 size=3D8> </TD>
    <TD bgColor=3D#eeeeff noWrap>Max. number of hits <INPUT =
name=3DREPORT value=3D50=20
      size=3D5> </TD>
    <TD bgColor=3D#eeeeff>&nbsp;</TD></TR></TBODY></TABLE></FORM>
<FORM method=3Dpost name=3DResults action=3D./search_form.pl><INPUT =
name=3DQUE=20
value=3D"732.326404 from(733.333680,1+)  intensity(17961.9610)  =
query(1)"=20
type=3Dhidden> <INPUT name=3DQUE=20
value=3D"764.345874 from(765.353150,1+)  intensity(3145.2942)  query(2)" =

type=3Dhidden> <INPUT name=3DMISSES=20
value=3D"764.345874 from(765.353150,1+)  intensity(3145.2942)  query(2)" =

type=3Dhidden> <INPUT name=3DQUE=20
value=3D"822.065294 from(823.072570,1+)  intensity(4481.9502)  query(3)" =

type=3Dhidden> <INPUT name=3DMISSES=20
value=3D"822.065294 from(823.072570,1+)  intensity(4481.9502)  query(3)" =

type=3Dhidden> <INPUT name=3DQUE=20
value=3D"824.051134 from(825.058410,1+)  intensity(13103.1480)  =
query(4)"=20
type=3Dhidden> <INPUT name=3DMISSES=20
value=3D"824.051134 from(825.058410,1+)  intensity(13103.1480)  =
query(4)"=20
type=3Dhidden> <INPUT name=3DQUE=20
value=3D"840.021104 from(841.028380,1+)  intensity(3461.7646)  query(5)" =

type=3Dhidden> <INPUT name=3DMISSES=20
value=3D"840.021104 from(841.028380,1+)  intensity(3461.7646)  query(5)" =

type=3Dhidden> <INPUT name=3DQUE=20
value=3D"841.456404 from(842.463680,1+)  intensity(17218.6290)  =
query(6)"=20
type=3Dhidden> <INPUT name=3DMISSES=20
value=3D"841.456404 from(842.463680,1+)  intensity(17218.6290)  =
query(6)"=20
type=3Dhidden> <INPUT name=3DQUE=20
value=3D"869.491384 from(870.498660,1+)  intensity(5560.7847)  query(7)" =

type=3Dhidden> <INPUT name=3DMISSES=20
value=3D"869.491384 from(870.498660,1+)  intensity(5560.7847)  query(7)" =

type=3Dhidden> <INPUT name=3DQUE=20
value=3D"993.075544 from(994.082820,1+)  intensity(11420.0000)  =
query(8)"=20
type=3Dhidden> <INPUT name=3DMISSES=20
value=3D"993.075544 from(994.082820,1+)  intensity(11420.0000)  =
query(8)"=20
type=3Dhidden> <INPUT name=3DQUE=20
value=3D"993.075544 from(994.082820,1+)  intensity(0.0000)  =
title(Label%3a%20I15%2c%20Spot_Id%3a%20794999%2c%20Peak_List_Id%3a%204649=
28%2c%20MSMS%20Job_Run_Id%3a%2023273%2c%20Comment%3a%20)  query(9)"=20
type=3Dhidden> <INPUT name=3DMISSES=20
value=3D"993.075544 from(994.082820,1+)  intensity(0.0000)  =
title(Label%3a%20I15%2c%20Spot_Id%3a%20794999%2c%20Peak_List_Id%3a%204649=
28%2c%20MSMS%20Job_Run_Id%3a%2023273%2c%20Comment%3a%20)  query(9)"=20
type=3Dhidden> <INPUT name=3DQUE=20
value=3D"1035.077224 from(1036.084500,1+)  intensity(9659.9336)  =
query(10)"=20
type=3Dhidden> <INPUT name=3DMISSES=20
value=3D"1035.077224 from(1036.084500,1+)  intensity(9659.9336)  =
query(10)"=20
type=3Dhidden> <INPUT name=3DQUE=20
value=3D"1035.077224 from(1036.084500,1+)  intensity(0.0000)  =
title(Label%3a%20I15%2c%20Spot_Id%3a%20794999%2c%20Peak_List_Id%3a%204649=
29%2c%20MSMS%20Job_Run_Id%3a%2023273%2c%20Comment%3a%20)  query(11)"=20
type=3Dhidden> <INPUT name=3DMISSES=20
value=3D"1035.077224 from(1036.084500,1+)  intensity(0.0000)  =
title(Label%3a%20I15%2c%20Spot_Id%3a%20794999%2c%20Peak_List_Id%3a%204649=
29%2c%20MSMS%20Job_Run_Id%3a%2023273%2c%20Comment%3a%20)  query(11)"=20
type=3Dhidden> <INPUT name=3DQUE=20
value=3D"1042.515024 from(1043.522300,1+)  intensity(3610.9805)  =
query(12)"=20
type=3Dhidden> <INPUT name=3DQUE=20
value=3D"1089.520324 from(1090.527600,1+)  intensity(9247.0586)  =
query(13)"=20
type=3Dhidden> <INPUT name=3DQUE=20
value=3D"1089.520324 from(1090.527600,1+)  intensity(0.0000)  =
title(Label%3a%20I15%2c%20Spot_Id%3a%20794999%2c%20Peak_List_Id%3a%204649=
30%2c%20MSMS%20Job_Run_Id%3a%2023273%2c%20Comment%3a%20)  query(14)"=20
type=3Dhidden> <INPUT name=3DQUE=20
value=3D"1107.477924 from(1108.485200,1+)  intensity(51779.0900)  =
query(15)"=20
type=3Dhidden> <INPUT name=3DMISSES=20
value=3D"1107.477924 from(1108.485200,1+)  intensity(51779.0900)  =
query(15)"=20
type=3Dhidden> <INPUT name=3DQUE=20
value=3D"1107.477924 from(1108.485200,1+)  intensity(0.0000)  =
title(Label%3a%20I15%2c%20Spot_Id%3a%20794999%2c%20Peak_List_Id%3a%204649=
24%2c%20MSMS%20Job_Run_Id%3a%2023273%2c%20Comment%3a%20)  query(16)"=20
type=3Dhidden> <INPUT name=3DMISSES=20
value=3D"1107.477924 from(1108.485200,1+)  intensity(0.0000)  =
title(Label%3a%20I15%2c%20Spot_Id%3a%20794999%2c%20Peak_List_Id%3a%204649=
24%2c%20MSMS%20Job_Run_Id%3a%2023273%2c%20Comment%3a%20)  query(16)"=20
type=3Dhidden> <INPUT name=3DQUE=20
value=3D"1123.451124 from(1124.458400,1+)  intensity(19997.7970)  =
query(17)"=20
type=3Dhidden> <INPUT name=3DMISSES=20
value=3D"1123.451124 from(1124.458400,1+)  intensity(19997.7970)  =
query(17)"=20
type=3Dhidden> <INPUT name=3DQUE=20
value=3D"1123.451124 from(1124.458400,1+)  intensity(0.0000)  =
title(Label%3a%20I15%2c%20Spot_Id%3a%20794999%2c%20Peak_List_Id%3a%204649=
26%2c%20MSMS%20Job_Run_Id%3a%2023273%2c%20Comment%3a%20)  query(18)"=20
type=3Dhidden> <INPUT name=3DMISSES=20
value=3D"1123.451124 from(1124.458400,1+)  intensity(0.0000)  =
title(Label%3a%20I15%2c%20Spot_Id%3a%20794999%2c%20Peak_List_Id%3a%204649=
26%2c%20MSMS%20Job_Run_Id%3a%2023273%2c%20Comment%3a%20)  query(18)"=20
type=3Dhidden> <INPUT name=3DQUE=20
value=3D"1195.620624 from(1196.627900,1+)  intensity(8332.5488)  =
query(19)"=20
type=3Dhidden> <INPUT name=3DMISSES=20
value=3D"1195.620624 from(1196.627900,1+)  intensity(8332.5488)  =
query(19)"=20
type=3Dhidden> <INPUT name=3DQUE=20
value=3D"1195.620624 from(1196.627900,1+)  intensity(0.0000)  =
title(Label%3a%20I15%2c%20Spot_Id%3a%20794999%2c%20Peak_List_Id%3a%204649=
31%2c%20MSMS%20Job_Run_Id%3a%2023273%2c%20Comment%3a%20)  query(20)"=20
type=3Dhidden> <INPUT name=3DMISSES=20
value=3D"1195.620624 from(1196.627900,1+)  intensity(0.0000)  =
title(Label%3a%20I15%2c%20Spot_Id%3a%20794999%2c%20Peak_List_Id%3a%204649=
31%2c%20MSMS%20Job_Run_Id%3a%2023273%2c%20Comment%3a%20)  query(20)"=20
type=3Dhidden> <INPUT name=3DQUE=20
value=3D"1289.538824 from(1290.546100,1+)  intensity(3770.3923)  =
query(21)"=20
type=3Dhidden> <INPUT name=3DQUE=20
value=3D"1478.632824 from(1479.640100,1+)  intensity(15193.1370)  =
query(22)"=20
type=3Dhidden> <INPUT name=3DQUE=20
value=3D"1478.632824 from(1479.640100,1+)  intensity(0.0000)  =
title(Label%3a%20I15%2c%20Spot_Id%3a%20794999%2c%20Peak_List_Id%3a%204649=
27%2c%20MSMS%20Job_Run_Id%3a%2023273%2c%20Comment%3a%20)  query(23)"=20
type=3Dhidden> <INPUT name=3DQUE=20
value=3D"1500.654824 from(1501.662100,1+)  intensity(2855.2942)  =
query(24)"=20
type=3Dhidden> <INPUT name=3DQUE=20
value=3D"1753.819524 from(1754.826800,1+)  intensity(22084.0160)  =
query(25)"=20
type=3Dhidden> <INPUT name=3DQUE=20
value=3D"1753.819524 from(1754.826800,1+)  intensity(0.0000)  =
title(Label%3a%20I15%2c%20Spot_Id%3a%20794999%2c%20Peak_List_Id%3a%204649=
25%2c%20MSMS%20Job_Run_Id%3a%2023273%2c%20Comment%3a%20)  query(26)"=20
type=3Dhidden> <INPUT name=3DQUE=20
value=3D"1769.787424 from(1770.794700,1+)  intensity(13393.9220)  =
query(27)"=20
type=3Dhidden> <INPUT name=3DQUE=20
value=3D"1803.847724 from(1804.855000,1+)  intensity(4627.4512)  =
query(28)"=20
type=3Dhidden> <INPUT name=3DMISSES=20
value=3D"1803.847724 from(1804.855000,1+)  intensity(4627.4512)  =
query(28)"=20
type=3Dhidden> <INPUT name=3DQUE=20
value=3D"1803.847724 from(1804.855000,1+)  intensity(0.0000)  =
title(Label%3a%20I15%2c%20Spot_Id%3a%20794999%2c%20Peak_List_Id%3a%204649=
33%2c%20MSMS%20Job_Run_Id%3a%2023273%2c%20Comment%3a%20)  query(29)"=20
type=3Dhidden> <INPUT name=3DMISSES=20
value=3D"1803.847724 from(1804.855000,1+)  intensity(0.0000)  =
title(Label%3a%20I15%2c%20Spot_Id%3a%20794999%2c%20Peak_List_Id%3a%204649=
33%2c%20MSMS%20Job_Run_Id%3a%2023273%2c%20Comment%3a%20)  query(29)"=20
type=3Dhidden> <INPUT name=3DQUE=20
value=3D"1903.846124 from(1904.853400,1+)  intensity(6888.2354)  =
query(30)"=20
type=3Dhidden> <INPUT name=3DQUE=20
value=3D"1903.846124 from(1904.853400,1+)  intensity(0.0000)  =
title(Label%3a%20I15%2c%20Spot_Id%3a%20794999%2c%20Peak_List_Id%3a%204649=
32%2c%20MSMS%20Job_Run_Id%3a%2023273%2c%20Comment%3a%20)  query(31)"=20
type=3Dhidden> <INPUT name=3DQUE=20
value=3D"2210.975124 from(2211.982400,1+)  intensity(2052.9412)  =
query(32)"=20
type=3Dhidden> <INPUT name=3DMISSES=20
value=3D"2210.975124 from(2211.982400,1+)  intensity(2052.9412)  =
query(32)"=20
type=3Dhidden> <INPUT name=3DFORMVER value=3D2 type=3Dhidden> <INPUT =
name=3DSEARCH=20
value=3DMIS type=3Dhidden> <INPUT name=3DUSERNAME type=3Dhidden> <INPUT =
name=3DUSEREMAIL=20
type=3Dhidden> <INPUT name=3DCOM=20
value=3D"Project: zxw, Spot Set: zxw\20121225, Label: I15, Spot Id: =
794999, Peak List Id: 464810, MS Job Run Id: 23272"=20
type=3Dhidden> <INPUT name=3DMODS type=3Dhidden> <INPUT name=3DIT_MODS=20
value=3D"Oxidation (M)" type=3Dhidden> <INPUT name=3DCLE value=3DTrypsin =
type=3Dhidden>=20
<INPUT name=3DMASS value=3DMonoisotopic type=3Dhidden> <INPUT name=3DSEG =
type=3Dhidden>=20
<INPUT name=3DTOL value=3D100 type=3Dhidden> <INPUT name=3DTOLU =
value=3Dppm type=3Dhidden>=20
<INPUT name=3DITOL value=3D0.8 type=3Dhidden> <INPUT name=3DITOLU =
value=3DDa type=3Dhidden>=20
<INPUT name=3DDB value=3Dviridiplantae type=3Dhidden> <INPUT =
name=3DCHARGE value=3D1+=20
type=3Dhidden> <INPUT name=3DPFA value=3D1 type=3Dhidden> <INPUT =
name=3DFILE=20
value=3DC:\Users\lei\Desktop\=EF=BF=BD=EF=BF=BD=EF=BF=BD=EF=BF=BD=EF=BF=BD=
=EF=BF=BD=EF=BF=BD=EF=BF=BD\201212\20121225\ppw_I15_135641679602.txt=20
type=3Dhidden> <INPUT name=3DFORMAT value=3D"Mascot generic" =
type=3Dhidden> <INPUT=20
name=3DINTERMEDIATE value=3D../data/20121225/F002398.dat type=3Dhidden> =
<INPUT=20
name=3DREPORT value=3D50 type=3Dhidden> <INPUT name=3DOVERVIEW =
value=3DOFF type=3Dhidden>=20
<INPUT name=3DPRECURSOR type=3Dhidden> <INPUT name=3DTAXONOMY =
value=3D"All entries"=20
type=3Dhidden> <INPUT name=3DREPTYPE type=3Dhidden> <INPUT =
name=3DrepeatSearch=20
value=3D"not again" type=3Dhidden> <INPUT name=3DINSTRUMENT =
value=3DMALDI-TOF-TOF=20
type=3Dhidden> <INPUT name=3DACCESSION type=3Dhidden> <INPUT =
name=3DQUANTITATION=20
type=3Dhidden>=20
<P><INPUT value=3D"Re-Search All" type=3Dsubmit> &nbsp;&nbsp;<INPUT =
onclick=3D"unMatched(this.form); return true" value=3D"Search Unmatched" =
type=3Dbutton>=20
</FORM>
<H3>Index</H3>
<TABLE border=3D0 cellSpacing=3D0 cellPadding=3D0>
  <TBODY>
  <TR>
    <TD>&nbsp;</TD>
    <TD><TT><B>&nbsp;Accession</B></TT></TD>
    <TD><TT><B>&nbsp;&nbsp;Mass</B></TT></TD>
    <TD><TT><B>&nbsp;&nbsp;Score</B></TT></TD>
    <TD><TT><B>&nbsp;&nbsp;Description</B></TT></TD></TR>
  <TR>
    <TD noWrap align=3Dright><TT><B>1.</B></TT></TD>
    <TD noWrap><TT><B>&nbsp;<A=20
      =
href=3D"http://zxw-pc/mascot/cgi/master_results.pl?file=3D..%2Fdata%2F201=
21225%2FF002398.dat&amp;REPTYPE=3Dprotein&amp;_sigthreshold=3D0.05&amp;RE=
PORT=3D50&amp;_server_mudpit_switch=3D99999999&amp;_ignoreionsscorebelow=3D=
0&amp;_showsubsets=3D0&amp;_showpopups=3DTRUE&amp;_sortunassigned=3Dscore=
down&amp;_requireboldred=3D0#Hit1">gi|1351030</A></B></TT></TD>
    <TD noWrap><TT>&nbsp;&nbsp;57657</TT></TD>
    <TD noWrap align=3Dright><TT>277</TT></TD>
    <TD noWrap><TT>&nbsp;&nbsp;RecName: Full=3DRuBisCO large =
subunit-binding=20
      protein subunit alpha, chloroplastic; AltName: Full=3D60 kDa =
chaperonin=20
      subunit alpha; AltName: Full=3DCPN-60 alpha; Flags: =
Precursor</TT></TD></TR>
  <TR>
    <TD noWrap align=3Dright><TT><B>2.</B></TT></TD>
    <TD noWrap><TT><B>&nbsp;<A=20
      =
href=3D"http://zxw-pc/mascot/cgi/master_results.pl?file=3D..%2Fdata%2F201=
21225%2FF002398.dat&amp;REPTYPE=3Dprotein&amp;_sigthreshold=3D0.05&amp;RE=
PORT=3D50&amp;_server_mudpit_switch=3D99999999&amp;_ignoreionsscorebelow=3D=
0&amp;_showsubsets=3D0&amp;_showpopups=3DTRUE&amp;_sortunassigned=3Dscore=
down&amp;_requireboldred=3D0#Hit2">gi|289365</A></B></TT></TD>
    <TD noWrap><TT>&nbsp;&nbsp;57657</TT></TD>
    <TD noWrap align=3Dright><TT>277</TT></TD>
    <TD noWrap><TT>&nbsp;&nbsp;60-kDa chaperonin-60 alpha-polypeptide=20
      precursor [Brassica napus]</TT></TD></TR>
  <TR>
    <TD noWrap align=3Dright><TT><B>3.</B></TT></TD>
    <TD noWrap><TT><B>&nbsp;<A=20
      =
href=3D"http://zxw-pc/mascot/cgi/master_results.pl?file=3D..%2Fdata%2F201=
21225%2FF002398.dat&amp;REPTYPE=3Dprotein&amp;_sigthreshold=3D0.05&amp;RE=
PORT=3D50&amp;_server_mudpit_switch=3D99999999&amp;_ignoreionsscorebelow=3D=
0&amp;_showsubsets=3D0&amp;_showpopups=3DTRUE&amp;_sortunassigned=3Dscore=
down&amp;_requireboldred=3D0#Hit3">gi|257719998</A></B></TT></TD>
    <TD noWrap><TT>&nbsp;&nbsp;61858</TT></TD>
    <TD noWrap align=3Dright><TT>263</TT></TD>
    <TD noWrap><TT>&nbsp;&nbsp;unnamed protein product [Brassica=20
  napus]</TT></TD></TR>
  <TR>
    <TD noWrap align=3Dright><TT><B>4.</B></TT></TD>
    <TD noWrap><TT><B>&nbsp;<A=20
      =
href=3D"http://zxw-pc/mascot/cgi/master_results.pl?file=3D..%2Fdata%2F201=
21225%2FF002398.dat&amp;REPTYPE=3Dprotein&amp;_sigthreshold=3D0.05&amp;RE=
PORT=3D50&amp;_server_mudpit_switch=3D99999999&amp;_ignoreionsscorebelow=3D=
0&amp;_showsubsets=3D0&amp;_showpopups=3DTRUE&amp;_sortunassigned=3Dscore=
down&amp;_requireboldred=3D0#Hit4">gi|3790441</A></B></TT></TD>
    <TD noWrap><TT>&nbsp;&nbsp;61402</TT></TD>
    <TD noWrap align=3Dright><TT>195</TT></TD>
    <TD noWrap><TT>&nbsp;&nbsp;chaperonin 60 alpha subunit [Canavalia=20
      lineata]</TT></TD></TR>
  <TR>
    <TD noWrap align=3Dright><TT><B>5.</B></TT></TD>
    <TD noWrap><TT><B>&nbsp;<A=20
      =
href=3D"http://zxw-pc/mascot/cgi/master_results.pl?file=3D..%2Fdata%2F201=
21225%2FF002398.dat&amp;REPTYPE=3Dprotein&amp;_sigthreshold=3D0.05&amp;RE=
PORT=3D50&amp;_server_mudpit_switch=3D99999999&amp;_ignoreionsscorebelow=3D=
0&amp;_showsubsets=3D0&amp;_showpopups=3DTRUE&amp;_sortunassigned=3Dscore=
down&amp;_requireboldred=3D0#Hit5">gi|464727</A></B></TT></TD>
    <TD noWrap><TT>&nbsp;&nbsp;61568</TT></TD>
    <TD noWrap align=3Dright><TT>193</TT></TD>
    <TD noWrap><TT>&nbsp;&nbsp;RecName: Full=3DRuBisCO large =
subunit-binding=20
      protein subunit alpha, chloroplastic; AltName: Full=3D60 kDa =
chaperonin=20
      subunit alpha; AltName: Full=3DCPN-60 alpha; Flags: =
Precursor</TT></TD></TR>
  <TR>
    <TD noWrap align=3Dright><TT><B>6.</B></TT></TD>
    <TD noWrap><TT><B>&nbsp;<A=20
      =
href=3D"http://zxw-pc/mascot/cgi/master_results.pl?file=3D..%2Fdata%2F201=
21225%2FF002398.dat&amp;REPTYPE=3Dprotein&amp;_sigthreshold=3D0.05&amp;RE=
PORT=3D50&amp;_server_mudpit_switch=3D99999999&amp;_ignoreionsscorebelow=3D=
0&amp;_showsubsets=3D0&amp;_showpopups=3DTRUE&amp;_sortunassigned=3Dscore=
down&amp;_requireboldred=3D0#Hit6">gi|257734878</A></B></TT></TD>
    <TD noWrap><TT>&nbsp;&nbsp;61568</TT></TD>
    <TD noWrap align=3Dright><TT>193</TT></TD>
    <TD noWrap><TT>&nbsp;&nbsp;unnamed protein product [Brassica=20
  napus]</TT></TD></TR>
  <TR>
    <TD noWrap align=3Dright><TT><B>7.</B></TT></TD>
    <TD noWrap><TT><B>&nbsp;<A=20
      =
href=3D"http://zxw-pc/mascot/cgi/master_results.pl?file=3D..%2Fdata%2F201=
21225%2FF002398.dat&amp;REPTYPE=3Dprotein&amp;_sigthreshold=3D0.05&amp;RE=
PORT=3D50&amp;_server_mudpit_switch=3D99999999&amp;_ignoreionsscorebelow=3D=
0&amp;_showsubsets=3D0&amp;_showpopups=3DTRUE&amp;_sortunassigned=3Dscore=
down&amp;_requireboldred=3D0#Hit7">gi|257725843</A></B></TT></TD>
    <TD noWrap><TT>&nbsp;&nbsp;61568</TT></TD>
    <TD noWrap align=3Dright><TT>193</TT></TD>
    <TD noWrap><TT>&nbsp;&nbsp;unnamed protein product [Brassica=20
  napus]</TT></TD></TR>
  <TR>
    <TD noWrap align=3Dright><TT><B>8.</B></TT></TD>
    <TD noWrap><TT><B>&nbsp;<A=20
      =
href=3D"http://zxw-pc/mascot/cgi/master_results.pl?file=3D..%2Fdata%2F201=
21225%2FF002398.dat&amp;REPTYPE=3Dprotein&amp;_sigthreshold=3D0.05&amp;RE=
PORT=3D50&amp;_server_mudpit_switch=3D99999999&amp;_ignoreionsscorebelow=3D=
0&amp;_showsubsets=3D0&amp;_showpopups=3DTRUE&amp;_sortunassigned=3Dscore=
down&amp;_requireboldred=3D0#Hit8">gi|257686995</A></B></TT></TD>
    <TD noWrap><TT>&nbsp;&nbsp;61568</TT></TD>
    <TD noWrap align=3Dright><TT>193</TT></TD>
    <TD noWrap><TT>&nbsp;&nbsp;unnamed protein product [Brassica=20
  napus]</TT></TD></TR>
  <TR>
    <TD noWrap align=3Dright><TT><B>9.</B></TT></TD>
    <TD noWrap><TT><B>&nbsp;<A=20
      =
href=3D"http://zxw-pc/mascot/cgi/master_results.pl?file=3D..%2Fdata%2F201=
21225%2FF002398.dat&amp;REPTYPE=3Dprotein&amp;_sigthreshold=3D0.05&amp;RE=
PORT=3D50&amp;_server_mudpit_switch=3D99999999&amp;_ignoreionsscorebelow=3D=
0&amp;_showsubsets=3D0&amp;_showpopups=3DTRUE&amp;_sortunassigned=3Dscore=
down&amp;_requireboldred=3D0#Hit9">gi|257658807</A></B></TT></TD>
    <TD noWrap><TT>&nbsp;&nbsp;61568</TT></TD>
    <TD noWrap align=3Dright><TT>193</TT></TD>
    <TD noWrap><TT>&nbsp;&nbsp;unnamed protein product [Brassica=20
  napus]</TT></TD></TR>
  <TR>
    <TD noWrap align=3Dright><TT><B>10.</B></TT></TD>
    <TD noWrap><TT><B>&nbsp;<A=20
      =
href=3D"http://zxw-pc/mascot/cgi/master_results.pl?file=3D..%2Fdata%2F201=
21225%2FF002398.dat&amp;REPTYPE=3Dprotein&amp;_sigthreshold=3D0.05&amp;RE=
PORT=3D50&amp;_server_mudpit_switch=3D99999999&amp;_ignoreionsscorebelow=3D=
0&amp;_showsubsets=3D0&amp;_showpopups=3DTRUE&amp;_sortunassigned=3Dscore=
down&amp;_requireboldred=3D0#Hit10">gi|219931379</A></B></TT></TD>
    <TD noWrap><TT>&nbsp;&nbsp;61568</TT></TD>
    <TD noWrap align=3Dright><TT>193</TT></TD>
    <TD noWrap><TT>&nbsp;&nbsp;unnamed protein product [Brassica=20
  napus]</TT></TD></TR>
  <TR>
    <TD noWrap align=3Dright><TT><B>11.</B></TT></TD>
    <TD noWrap><TT><B>&nbsp;<A=20
      =
href=3D"http://zxw-pc/mascot/cgi/master_results.pl?file=3D..%2Fdata%2F201=
21225%2FF002398.dat&amp;REPTYPE=3Dprotein&amp;_sigthreshold=3D0.05&amp;RE=
PORT=3D50&amp;_server_mudpit_switch=3D99999999&amp;_ignoreionsscorebelow=3D=
0&amp;_showsubsets=3D0&amp;_showpopups=3DTRUE&amp;_sortunassigned=3Dscore=
down&amp;_requireboldred=3D0#Hit11">gi|219927012</A></B></TT></TD>
    <TD noWrap><TT>&nbsp;&nbsp;61568</TT></TD>
    <TD noWrap align=3Dright><TT>193</TT></TD>
    <TD noWrap><TT>&nbsp;&nbsp;unnamed protein product [Brassica=20
  napus]</TT></TD></TR>
  <TR>
    <TD noWrap align=3Dright><TT><B>12.</B></TT></TD>
    <TD noWrap><TT><B>&nbsp;<A=20
      =
href=3D"http://zxw-pc/mascot/cgi/master_results.pl?file=3D..%2Fdata%2F201=
21225%2FF002398.dat&amp;REPTYPE=3Dprotein&amp;_sigthreshold=3D0.05&amp;RE=
PORT=3D50&amp;_server_mudpit_switch=3D99999999&amp;_ignoreionsscorebelow=3D=
0&amp;_showsubsets=3D0&amp;_showpopups=3DTRUE&amp;_sortunassigned=3Dscore=
down&amp;_requireboldred=3D0#Hit12">gi|219902503</A></B></TT></TD>
    <TD noWrap><TT>&nbsp;&nbsp;61568</TT></TD>
    <TD noWrap align=3Dright><TT>193</TT></TD>
    <TD noWrap><TT>&nbsp;&nbsp;unnamed protein product [Brassica=20
  napus]</TT></TD></TR>
  <TR>
    <TD noWrap align=3Dright><TT><B>13.</B></TT></TD>
    <TD noWrap><TT><B>&nbsp;<A=20
      =
href=3D"http://zxw-pc/mascot/cgi/master_results.pl?file=3D..%2Fdata%2F201=
21225%2FF002398.dat&amp;REPTYPE=3Dprotein&amp;_sigthreshold=3D0.05&amp;RE=
PORT=3D50&amp;_server_mudpit_switch=3D99999999&amp;_ignoreionsscorebelow=3D=
0&amp;_showsubsets=3D0&amp;_showpopups=3DTRUE&amp;_sortunassigned=3Dscore=
down&amp;_requireboldred=3D0#Hit13">gi|415925</A></B></TT></TD>
    <TD noWrap><TT>&nbsp;&nbsp;61568</TT></TD>
    <TD noWrap align=3Dright><TT>193</TT></TD>
    <TD noWrap><TT>&nbsp;&nbsp;chaperonin-60 alpha subunit [Brassica=20
      napus]</TT></TD></TR>
  <TR>
    <TD noWrap align=3Dright><TT><B>14.</B></TT></TD>
    <TD noWrap><TT><B>&nbsp;<A=20
      =
href=3D"http://zxw-pc/mascot/cgi/master_results.pl?file=3D..%2Fdata%2F201=
21225%2FF002398.dat&amp;REPTYPE=3Dprotein&amp;_sigthreshold=3D0.05&amp;RE=
PORT=3D50&amp;_server_mudpit_switch=3D99999999&amp;_ignoreionsscorebelow=3D=
0&amp;_showsubsets=3D0&amp;_showpopups=3DTRUE&amp;_sortunassigned=3Dscore=
down&amp;_requireboldred=3D0#Hit14">gi|313575771</A></B></TT></TD>
    <TD noWrap><TT>&nbsp;&nbsp;61363</TT></TD>
    <TD noWrap align=3Dright><TT>159</TT></TD>
    <TD noWrap><TT>&nbsp;&nbsp;60 kDa chaperonin alpha subunit [Oryza =
sativa=20
      Japonica Group]</TT></TD></TR>
  <TR>
    <TD noWrap align=3Dright><TT><B>15.</B></TT></TD>
    <TD noWrap><TT><B>&nbsp;<A=20
      =
href=3D"http://zxw-pc/mascot/cgi/master_results.pl?file=3D..%2Fdata%2F201=
21225%2FF002398.dat&amp;REPTYPE=3Dprotein&amp;_sigthreshold=3D0.05&amp;RE=
PORT=3D50&amp;_server_mudpit_switch=3D99999999&amp;_ignoreionsscorebelow=3D=
0&amp;_showsubsets=3D0&amp;_showpopups=3DTRUE&amp;_sortunassigned=3Dscore=
down&amp;_requireboldred=3D0#Hit15">gi|108712216</A></B></TT></TD>
    <TD noWrap><TT>&nbsp;&nbsp;61363</TT></TD>
    <TD noWrap align=3Dright><TT>159</TT></TD>
    <TD noWrap><TT>&nbsp;&nbsp;RuBisCO subunit binding-protein alpha =
subunit,=20
      chloroplast precursor, putative, expressed [Oryza sativa Japonica=20
      Group]</TT></TD></TR>
  <TR>
    <TD noWrap align=3Dright><TT><B>16.</B></TT></TD>
    <TD noWrap><TT><B>&nbsp;<A=20
      =
href=3D"http://zxw-pc/mascot/cgi/master_results.pl?file=3D..%2Fdata%2F201=
21225%2FF002398.dat&amp;REPTYPE=3Dprotein&amp;_sigthreshold=3D0.05&amp;RE=
PORT=3D50&amp;_server_mudpit_switch=3D99999999&amp;_ignoreionsscorebelow=3D=
0&amp;_showsubsets=3D0&amp;_showpopups=3DTRUE&amp;_sortunassigned=3Dscore=
down&amp;_requireboldred=3D0#Hit16">gi|125588715</A></B></TT></TD>
    <TD noWrap><TT>&nbsp;&nbsp;61363</TT></TD>
    <TD noWrap align=3Dright><TT>159</TT></TD>
    <TD noWrap><TT>&nbsp;&nbsp;hypothetical protein OsJ_13451 [Oryza =
sativa=20
      Japonica Group]</TT></TD></TR>
  <TR>
    <TD noWrap align=3Dright><TT><B>17.</B></TT></TD>
    <TD noWrap><TT><B>&nbsp;<A=20
      =
href=3D"http://zxw-pc/mascot/cgi/master_results.pl?file=3D..%2Fdata%2F201=
21225%2FF002398.dat&amp;REPTYPE=3Dprotein&amp;_sigthreshold=3D0.05&amp;RE=
PORT=3D50&amp;_server_mudpit_switch=3D99999999&amp;_ignoreionsscorebelow=3D=
0&amp;_showsubsets=3D0&amp;_showpopups=3DTRUE&amp;_sortunassigned=3Dscore=
down&amp;_requireboldred=3D0#Hit17">gi|125546535</A></B></TT></TD>
    <TD noWrap><TT>&nbsp;&nbsp;61335</TT></TD>
    <TD noWrap align=3Dright><TT>159</TT></TD>
    <TD noWrap><TT>&nbsp;&nbsp;hypothetical protein OsI_14427 [Oryza =
sativa=20
      Indica Group]</TT></TD></TR>
  <TR>
    <TD noWrap align=3Dright><TT><B>18.</B></TT></TD>
    <TD noWrap><TT><B>&nbsp;<A=20
      =
href=3D"http://zxw-pc/mascot/cgi/master_results.pl?file=3D..%2Fdata%2F201=
21225%2FF002398.dat&amp;REPTYPE=3Dprotein&amp;_sigthreshold=3D0.05&amp;RE=
PORT=3D50&amp;_server_mudpit_switch=3D99999999&amp;_ignoreionsscorebelow=3D=
0&amp;_showsubsets=3D0&amp;_showpopups=3DTRUE&amp;_sortunassigned=3Dscore=
down&amp;_requireboldred=3D0#Hit18">gi|31193919</A></B></TT></TD>
    <TD noWrap><TT>&nbsp;&nbsp;61363</TT></TD>
    <TD noWrap align=3Dright><TT>159</TT></TD>
    <TD noWrap><TT>&nbsp;&nbsp;putative rubisco subunit binding-protein =
alpha=20
      subunit precursor (60 kDa chaperonin alpha subunit) [Oryza sativa =
Japonica=20
      Group]</TT></TD></TR>
  <TR>
    <TD noWrap align=3Dright><TT><B>19.</B></TT></TD>
    <TD noWrap><TT><B>&nbsp;<A=20
      =
href=3D"http://zxw-pc/mascot/cgi/master_results.pl?file=3D..%2Fdata%2F201=
21225%2FF002398.dat&amp;REPTYPE=3Dprotein&amp;_sigthreshold=3D0.05&amp;RE=
PORT=3D50&amp;_server_mudpit_switch=3D99999999&amp;_ignoreionsscorebelow=3D=
0&amp;_showsubsets=3D0&amp;_showpopups=3DTRUE&amp;_sortunassigned=3Dscore=
down&amp;_requireboldred=3D0#Hit19">gi|257734794</A></B></TT></TD>
    <TD noWrap><TT>&nbsp;&nbsp;61363</TT></TD>
    <TD noWrap align=3Dright><TT>159</TT></TD>
    <TD noWrap><TT>&nbsp;&nbsp;unnamed protein product [Oryza sativa =
Japonica=20
      Group]</TT></TD></TR>
  <TR>
    <TD noWrap align=3Dright><TT><B>20.</B></TT></TD>
    <TD noWrap><TT><B>&nbsp;<A=20
      =
href=3D"http://zxw-pc/mascot/cgi/master_results.pl?file=3D..%2Fdata%2F201=
21225%2FF002398.dat&amp;REPTYPE=3Dprotein&amp;_sigthreshold=3D0.05&amp;RE=
PORT=3D50&amp;_server_mudpit_switch=3D99999999&amp;_ignoreionsscorebelow=3D=
0&amp;_showsubsets=3D0&amp;_showpopups=3DTRUE&amp;_sortunassigned=3Dscore=
down&amp;_requireboldred=3D0#Hit20">gi|257718551</A></B></TT></TD>
    <TD noWrap><TT>&nbsp;&nbsp;61363</TT></TD>
    <TD noWrap align=3Dright><TT>159</TT></TD>
    <TD noWrap><TT>&nbsp;&nbsp;unnamed protein product [Oryza sativa =
Japonica=20
      Group]</TT></TD></TR>
  <TR>
    <TD noWrap align=3Dright><TT><B>21.</B></TT></TD>
    <TD noWrap><TT><B>&nbsp;<A=20
      =
href=3D"http://zxw-pc/mascot/cgi/master_results.pl?file=3D..%2Fdata%2F201=
21225%2FF002398.dat&amp;REPTYPE=3Dprotein&amp;_sigthreshold=3D0.05&amp;RE=
PORT=3D50&amp;_server_mudpit_switch=3D99999999&amp;_ignoreionsscorebelow=3D=
0&amp;_showsubsets=3D0&amp;_showpopups=3DTRUE&amp;_sortunassigned=3Dscore=
down&amp;_requireboldred=3D0#Hit21">gi|257686911</A></B></TT></TD>
    <TD noWrap><TT>&nbsp;&nbsp;61363</TT></TD>
    <TD noWrap align=3Dright><TT>159</TT></TD>
    <TD noWrap><TT>&nbsp;&nbsp;unnamed protein product [Oryza sativa =
Japonica=20
      Group]</TT></TD></TR>
  <TR>
    <TD noWrap align=3Dright><TT><B>22.</B></TT></TD>
    <TD noWrap><TT><B>&nbsp;<A=20
      =
href=3D"http://zxw-pc/mascot/cgi/master_results.pl?file=3D..%2Fdata%2F201=
21225%2FF002398.dat&amp;REPTYPE=3Dprotein&amp;_sigthreshold=3D0.05&amp;RE=
PORT=3D50&amp;_server_mudpit_switch=3D99999999&amp;_ignoreionsscorebelow=3D=
0&amp;_showsubsets=3D0&amp;_showpopups=3DTRUE&amp;_sortunassigned=3Dscore=
down&amp;_requireboldred=3D0#Hit22">gi|257658723</A></B></TT></TD>
    <TD noWrap><TT>&nbsp;&nbsp;61363</TT></TD>
    <TD noWrap align=3Dright><TT>159</TT></TD>
    <TD noWrap><TT>&nbsp;&nbsp;unnamed protein product [Oryza sativa =
Japonica=20
      Group]</TT></TD></TR>
  <TR>
    <TD noWrap align=3Dright><TT><B>23.</B></TT></TD>
    <TD noWrap><TT><B>&nbsp;<A=20
      =
href=3D"http://zxw-pc/mascot/cgi/master_results.pl?file=3D..%2Fdata%2F201=
21225%2FF002398.dat&amp;REPTYPE=3Dprotein&amp;_sigthreshold=3D0.05&amp;RE=
PORT=3D50&amp;_server_mudpit_switch=3D99999999&amp;_ignoreionsscorebelow=3D=
0&amp;_showsubsets=3D0&amp;_showpopups=3DTRUE&amp;_sortunassigned=3Dscore=
down&amp;_requireboldred=3D0#Hit23">gi|219931295</A></B></TT></TD>
    <TD noWrap><TT>&nbsp;&nbsp;61363</TT></TD>
    <TD noWrap align=3Dright><TT>159</TT></TD>
    <TD noWrap><TT>&nbsp;&nbsp;unnamed protein product [Oryza sativa =
Japonica=20
      Group]</TT></TD></TR>
  <TR>
    <TD noWrap align=3Dright><TT><B>24.</B></TT></TD>
    <TD noWrap><TT><B>&nbsp;<A=20
      =
href=3D"http://zxw-pc/mascot/cgi/master_results.pl?file=3D..%2Fdata%2F201=
21225%2FF002398.dat&amp;REPTYPE=3Dprotein&amp;_sigthreshold=3D0.05&amp;RE=
PORT=3D50&amp;_server_mudpit_switch=3D99999999&amp;_ignoreionsscorebelow=3D=
0&amp;_showsubsets=3D0&amp;_showpopups=3DTRUE&amp;_sortunassigned=3Dscore=
down&amp;_requireboldred=3D0#Hit24">gi|219925991</A></B></TT></TD>
    <TD noWrap><TT>&nbsp;&nbsp;61363</TT></TD>
    <TD noWrap align=3Dright><TT>159</TT></TD>
    <TD noWrap><TT>&nbsp;&nbsp;unnamed protein product [Oryza sativa =
Japonica=20
      Group]</TT></TD></TR>
  <TR>
    <TD noWrap align=3Dright><TT><B>25.</B></TT></TD>
    <TD noWrap><TT><B>&nbsp;<A=20
      =
href=3D"http://zxw-pc/mascot/cgi/master_results.pl?file=3D..%2Fdata%2F201=
21225%2FF002398.dat&amp;REPTYPE=3Dprotein&amp;_sigthreshold=3D0.05&amp;RE=
PORT=3D50&amp;_server_mudpit_switch=3D99999999&amp;_ignoreionsscorebelow=3D=
0&amp;_showsubsets=3D0&amp;_showpopups=3DTRUE&amp;_sortunassigned=3Dscore=
down&amp;_requireboldred=3D0#Hit25">gi|219902419</A></B></TT></TD>
    <TD noWrap><TT>&nbsp;&nbsp;61363</TT></TD>
    <TD noWrap align=3Dright><TT>159</TT></TD>
    <TD noWrap><TT>&nbsp;&nbsp;unnamed protein product [Oryza sativa =
Japonica=20
      Group]</TT></TD></TR>
  <TR>
    <TD noWrap align=3Dright><TT><B>26.</B></TT></TD>
    <TD noWrap><TT><B>&nbsp;<A=20
      =
href=3D"http://zxw-pc/mascot/cgi/master_results.pl?file=3D..%2Fdata%2F201=
21225%2FF002398.dat&amp;REPTYPE=3Dprotein&amp;_sigthreshold=3D0.05&amp;RE=
PORT=3D50&amp;_server_mudpit_switch=3D99999999&amp;_ignoreionsscorebelow=3D=
0&amp;_showsubsets=3D0&amp;_showpopups=3DTRUE&amp;_sortunassigned=3Dscore=
down&amp;_requireboldred=3D0#Hit26">gi|242032147</A></B></TT></TD>
    <TD noWrap><TT>&nbsp;&nbsp;60917</TT></TD>
    <TD noWrap align=3Dright><TT>151</TT></TD>
    <TD noWrap><TT>&nbsp;&nbsp;hypothetical protein SORBIDRAFT_01g000380 =

      [Sorghum bicolor]</TT></TD></TR>
  <TR>
    <TD noWrap align=3Dright><TT><B>27.</B></TT></TD>
    <TD noWrap><TT><B>&nbsp;<A=20
      =
href=3D"http://zxw-pc/mascot/cgi/master_results.pl?file=3D..%2Fdata%2F201=
21225%2FF002398.dat&amp;REPTYPE=3Dprotein&amp;_sigthreshold=3D0.05&amp;RE=
PORT=3D50&amp;_server_mudpit_switch=3D99999999&amp;_ignoreionsscorebelow=3D=
0&amp;_showsubsets=3D0&amp;_showpopups=3DTRUE&amp;_sortunassigned=3Dscore=
down&amp;_requireboldred=3D0#Hit27">gi|241917322</A></B></TT></TD>
    <TD noWrap><TT>&nbsp;&nbsp;60917</TT></TD>
    <TD noWrap align=3Dright><TT>151</TT></TD>
    <TD noWrap><TT>&nbsp;&nbsp;hypothetical protein SORBIDRAFT_01g000380 =

      [Sorghum bicolor]</TT></TD></TR>
  <TR>
    <TD noWrap align=3Dright><TT><B>28.</B></TT></TD>
    <TD noWrap><TT><B>&nbsp;<A=20
      =
href=3D"http://zxw-pc/mascot/cgi/master_results.pl?file=3D..%2Fdata%2F201=
21225%2FF002398.dat&amp;REPTYPE=3Dprotein&amp;_sigthreshold=3D0.05&amp;RE=
PORT=3D50&amp;_server_mudpit_switch=3D99999999&amp;_ignoreionsscorebelow=3D=
0&amp;_showsubsets=3D0&amp;_showpopups=3DTRUE&amp;_sortunassigned=3Dscore=
down&amp;_requireboldred=3D0#Hit28">gi|222837676</A></B></TT></TD>
    <TD noWrap><TT>&nbsp;&nbsp;62003</TT></TD>
    <TD noWrap align=3Dright><TT>141</TT></TD>
    <TD noWrap><TT>&nbsp;&nbsp;predicted protein [Populus=20
  trichocarpa]</TT></TD></TR>
  <TR>
    <TD noWrap align=3Dright><TT><B>29.</B></TT></TD>
    <TD noWrap><TT><B>&nbsp;<A=20
      =
href=3D"http://zxw-pc/mascot/cgi/master_results.pl?file=3D..%2Fdata%2F201=
21225%2FF002398.dat&amp;REPTYPE=3Dprotein&amp;_sigthreshold=3D0.05&amp;RE=
PORT=3D50&amp;_server_mudpit_switch=3D99999999&amp;_ignoreionsscorebelow=3D=
0&amp;_showsubsets=3D0&amp;_showpopups=3DTRUE&amp;_sortunassigned=3Dscore=
down&amp;_requireboldred=3D0#Hit29">gi|224132004</A></B></TT></TD>
    <TD noWrap><TT>&nbsp;&nbsp;62003</TT></TD>
    <TD noWrap align=3Dright><TT>141</TT></TD>
    <TD noWrap><TT>&nbsp;&nbsp;predicted protein [Populus=20
  trichocarpa]</TT></TD></TR>
  <TR>
    <TD noWrap align=3Dright><TT><B>30.</B></TT></TD>
    <TD noWrap><TT><B>&nbsp;<A=20
      =
href=3D"http://zxw-pc/mascot/cgi/master_results.pl?file=3D..%2Fdata%2F201=
21225%2FF002398.dat&amp;REPTYPE=3Dprotein&amp;_sigthreshold=3D0.05&amp;RE=
PORT=3D50&amp;_server_mudpit_switch=3D99999999&amp;_ignoreionsscorebelow=3D=
0&amp;_showsubsets=3D0&amp;_showpopups=3DTRUE&amp;_sortunassigned=3Dscore=
down&amp;_requireboldred=3D0#Hit30">gi|297734943</A></B></TT></TD>
    <TD noWrap><TT>&nbsp;&nbsp;58310</TT></TD>
    <TD noWrap align=3Dright><TT>133</TT></TD>
    <TD noWrap><TT>&nbsp;&nbsp;unnamed protein product [Vitis=20
  vinifera]</TT></TD></TR>
  <TR>
    <TD noWrap align=3Dright><TT><B>31.</B></TT></TD>
    <TD noWrap><TT><B>&nbsp;<A=20
      =
href=3D"http://zxw-pc/mascot/cgi/master_results.pl?file=3D..%2Fdata%2F201=
21225%2FF002398.dat&amp;REPTYPE=3Dprotein&amp;_sigthreshold=3D0.05&amp;RE=
PORT=3D50&amp;_server_mudpit_switch=3D99999999&amp;_ignoreionsscorebelow=3D=
0&amp;_showsubsets=3D0&amp;_showpopups=3DTRUE&amp;_sortunassigned=3Dscore=
down&amp;_requireboldred=3D0#Hit31">gi|225436538</A></B></TT></TD>
    <TD noWrap><TT>&nbsp;&nbsp;61817</TT></TD>
    <TD noWrap align=3Dright><TT>132</TT></TD>
    <TD noWrap><TT>&nbsp;&nbsp;PREDICTED: hypothetical protein [Vitis=20
      vinifera]</TT></TD></TR>
  <TR>
    <TD noWrap align=3Dright><TT><B>32.</B></TT></TD>
    <TD noWrap><TT><B>&nbsp;<A=20
      =
href=3D"http://zxw-pc/mascot/cgi/master_results.pl?file=3D..%2Fdata%2F201=
21225%2FF002398.dat&amp;REPTYPE=3Dprotein&amp;_sigthreshold=3D0.05&amp;RE=
PORT=3D50&amp;_server_mudpit_switch=3D99999999&amp;_ignoreionsscorebelow=3D=
0&amp;_showsubsets=3D0&amp;_showpopups=3DTRUE&amp;_sortunassigned=3Dscore=
down&amp;_requireboldred=3D0#Hit32">gi|222849933</A></B></TT></TD>
    <TD noWrap><TT>&nbsp;&nbsp;61953</TT></TD>
    <TD noWrap align=3Dright><TT>130</TT></TD>
    <TD noWrap><TT>&nbsp;&nbsp;predicted protein [Populus=20
  trichocarpa]</TT></TD></TR>
  <TR>
    <TD noWrap align=3Dright><TT><B>33.</B></TT></TD>
    <TD noWrap><TT><B>&nbsp;<A=20
      =
href=3D"http://zxw-pc/mascot/cgi/master_results.pl?file=3D..%2Fdata%2F201=
21225%2FF002398.dat&amp;REPTYPE=3Dprotein&amp;_sigthreshold=3D0.05&amp;RE=
PORT=3D50&amp;_server_mudpit_switch=3D99999999&amp;_ignoreionsscorebelow=3D=
0&amp;_showsubsets=3D0&amp;_showpopups=3DTRUE&amp;_sortunassigned=3Dscore=
down&amp;_requireboldred=3D0#Hit33">gi|224104681</A></B></TT></TD>
    <TD noWrap><TT>&nbsp;&nbsp;61953</TT></TD>
    <TD noWrap align=3Dright><TT>130</TT></TD>
    <TD noWrap><TT>&nbsp;&nbsp;predicted protein [Populus=20
  trichocarpa]</TT></TD></TR>
  <TR>
    <TD noWrap align=3Dright><TT><B>34.</B></TT></TD>
    <TD noWrap><TT><B>&nbsp;<A=20
      =
href=3D"http://zxw-pc/mascot/cgi/master_results.pl?file=3D..%2Fdata%2F201=
21225%2FF002398.dat&amp;REPTYPE=3Dprotein&amp;_sigthreshold=3D0.05&amp;RE=
PORT=3D50&amp;_server_mudpit_switch=3D99999999&amp;_ignoreionsscorebelow=3D=
0&amp;_showsubsets=3D0&amp;_showpopups=3DTRUE&amp;_sortunassigned=3Dscore=
down&amp;_requireboldred=3D0#Hit34">gi|297826149</A></B></TT></TD>
    <TD noWrap><TT>&nbsp;&nbsp;62040</TT></TD>
    <TD noWrap align=3Dright><TT>130</TT></TD>
    <TD noWrap><TT>&nbsp;&nbsp;CPN60A [Arabidopsis lyrata subsp.=20
    lyrata]</TT></TD></TR>
  <TR>
    <TD noWrap align=3Dright><TT><B>35.</B></TT></TD>
    <TD noWrap><TT><B>&nbsp;<A=20
      =
href=3D"http://zxw-pc/mascot/cgi/master_results.pl?file=3D..%2Fdata%2F201=
21225%2FF002398.dat&amp;REPTYPE=3Dprotein&amp;_sigthreshold=3D0.05&amp;RE=
PORT=3D50&amp;_server_mudpit_switch=3D99999999&amp;_ignoreionsscorebelow=3D=
0&amp;_showsubsets=3D0&amp;_showpopups=3DTRUE&amp;_sortunassigned=3Dscore=
down&amp;_requireboldred=3D0#Hit35">gi|297326796</A></B></TT></TD>
    <TD noWrap><TT>&nbsp;&nbsp;62040</TT></TD>
    <TD noWrap align=3Dright><TT>130</TT></TD>
    <TD noWrap><TT>&nbsp;&nbsp;CPN60A [Arabidopsis lyrata subsp.=20
    lyrata]</TT></TD></TR>
  <TR>
    <TD noWrap align=3Dright><TT><B>36.</B></TT></TD>
    <TD noWrap><TT><B>&nbsp;<A=20
      =
href=3D"http://zxw-pc/mascot/cgi/master_results.pl?file=3D..%2Fdata%2F201=
21225%2FF002398.dat&amp;REPTYPE=3Dprotein&amp;_sigthreshold=3D0.05&amp;RE=
PORT=3D50&amp;_server_mudpit_switch=3D99999999&amp;_ignoreionsscorebelow=3D=
0&amp;_showsubsets=3D0&amp;_showpopups=3DTRUE&amp;_sortunassigned=3Dscore=
down&amp;_requireboldred=3D0#Hit36">gi|217074850</A></B></TT></TD>
    <TD noWrap><TT>&nbsp;&nbsp;62020</TT></TD>
    <TD noWrap align=3Dright><TT>129</TT></TD>
    <TD noWrap><TT>&nbsp;&nbsp;unknown [Medicago =
truncatula]</TT></TD></TR>
  <TR>
    <TD noWrap align=3Dright><TT><B>37.</B></TT></TD>
    <TD noWrap><TT><B>&nbsp;<A=20
      =
href=3D"http://zxw-pc/mascot/cgi/master_results.pl?file=3D..%2Fdata%2F201=
21225%2FF002398.dat&amp;REPTYPE=3Dprotein&amp;_sigthreshold=3D0.05&amp;RE=
PORT=3D50&amp;_server_mudpit_switch=3D99999999&amp;_ignoreionsscorebelow=3D=
0&amp;_showsubsets=3D0&amp;_showpopups=3DTRUE&amp;_sortunassigned=3Dscore=
down&amp;_requireboldred=3D0#Hit37">gi|255587664</A></B></TT></TD>
    <TD noWrap><TT>&nbsp;&nbsp;53166</TT></TD>
    <TD noWrap align=3Dright><TT>125</TT></TD>
    <TD noWrap><TT>&nbsp;&nbsp;rubisco subunit binding-protein alpha =
subunit,=20
      ruba, putative [Ricinus communis]</TT></TD></TR>
  <TR>
    <TD noWrap align=3Dright><TT><B>38.</B></TT></TD>
    <TD noWrap><TT><B>&nbsp;<A=20
      =
href=3D"http://zxw-pc/mascot/cgi/master_results.pl?file=3D..%2Fdata%2F201=
21225%2FF002398.dat&amp;REPTYPE=3Dprotein&amp;_sigthreshold=3D0.05&amp;RE=
PORT=3D50&amp;_server_mudpit_switch=3D99999999&amp;_ignoreionsscorebelow=3D=
0&amp;_showsubsets=3D0&amp;_showpopups=3DTRUE&amp;_sortunassigned=3Dscore=
down&amp;_requireboldred=3D0#Hit38">gi|223525447</A></B></TT></TD>
    <TD noWrap><TT>&nbsp;&nbsp;53166</TT></TD>
    <TD noWrap align=3Dright><TT>125</TT></TD>
    <TD noWrap><TT>&nbsp;&nbsp;rubisco subunit binding-protein alpha =
subunit,=20
      ruba, putative [Ricinus communis]</TT></TD></TR>
  <TR>
    <TD noWrap align=3Dright><TT><B>39.</B></TT></TD>
    <TD noWrap><TT><B>&nbsp;<A=20
      =
href=3D"http://zxw-pc/mascot/cgi/master_results.pl?file=3D..%2Fdata%2F201=
21225%2FF002398.dat&amp;REPTYPE=3Dprotein&amp;_sigthreshold=3D0.05&amp;RE=
PORT=3D50&amp;_server_mudpit_switch=3D99999999&amp;_ignoreionsscorebelow=3D=
0&amp;_showsubsets=3D0&amp;_showpopups=3DTRUE&amp;_sortunassigned=3Dscore=
down&amp;_requireboldred=3D0#Hit39">gi|147819511</A></B></TT></TD>
    <TD noWrap><TT>&nbsp;&nbsp;61273</TT></TD>
    <TD noWrap align=3Dright><TT>122</TT></TD>
    <TD noWrap><TT>&nbsp;&nbsp;hypothetical protein VITISV_037064 [Vitis =

      vinifera]</TT></TD></TR>
  <TR>
    <TD noWrap align=3Dright><TT><B>40.</B></TT></TD>
    <TD noWrap><TT><B>&nbsp;<A=20
      =
href=3D"http://zxw-pc/mascot/cgi/master_results.pl?file=3D..%2Fdata%2F201=
21225%2FF002398.dat&amp;REPTYPE=3Dprotein&amp;_sigthreshold=3D0.05&amp;RE=
PORT=3D50&amp;_server_mudpit_switch=3D99999999&amp;_ignoreionsscorebelow=3D=
0&amp;_showsubsets=3D0&amp;_showpopups=3DTRUE&amp;_sortunassigned=3Dscore=
down&amp;_requireboldred=3D0#Hit40">gi|330252974</A></B></TT></TD>
    <TD noWrap><TT>&nbsp;&nbsp;62034</TT></TD>
    <TD noWrap align=3Dright><TT>121</TT></TD>
    <TD noWrap><TT>&nbsp;&nbsp;chaperonin-60alpha [Arabidopsis=20
    thaliana]</TT></TD></TR>
  <TR>
    <TD noWrap align=3Dright><TT><B>41.</B></TT></TD>
    <TD noWrap><TT><B>&nbsp;<A=20
      =
href=3D"http://zxw-pc/mascot/cgi/master_results.pl?file=3D..%2Fdata%2F201=
21225%2FF002398.dat&amp;REPTYPE=3Dprotein&amp;_sigthreshold=3D0.05&amp;RE=
PORT=3D50&amp;_server_mudpit_switch=3D99999999&amp;_ignoreionsscorebelow=3D=
0&amp;_showsubsets=3D0&amp;_showpopups=3DTRUE&amp;_sortunassigned=3Dscore=
down&amp;_requireboldred=3D0#Hit41">gi|15226314</A></B></TT></TD>
    <TD noWrap><TT>&nbsp;&nbsp;62034</TT></TD>
    <TD noWrap align=3Dright><TT>121</TT></TD>
    <TD noWrap><TT>&nbsp;&nbsp;chaperonin-60alpha [Arabidopsis=20
    thaliana]</TT></TD></TR>
  <TR>
    <TD noWrap align=3Dright><TT><B>42.</B></TT></TD>
    <TD noWrap><TT><B>&nbsp;<A=20
      =
href=3D"http://zxw-pc/mascot/cgi/master_results.pl?file=3D..%2Fdata%2F201=
21225%2FF002398.dat&amp;REPTYPE=3Dprotein&amp;_sigthreshold=3D0.05&amp;RE=
PORT=3D50&amp;_server_mudpit_switch=3D99999999&amp;_ignoreionsscorebelow=3D=
0&amp;_showsubsets=3D0&amp;_showpopups=3DTRUE&amp;_sortunassigned=3Dscore=
down&amp;_requireboldred=3D0#Hit42">gi|2506276</A></B></TT></TD>
    <TD noWrap><TT>&nbsp;&nbsp;62034</TT></TD>
    <TD noWrap align=3Dright><TT>121</TT></TD>
    <TD noWrap><TT>&nbsp;&nbsp;RecName: Full=3DRuBisCO large =
subunit-binding=20
      protein subunit alpha, chloroplastic; AltName: Full=3D60 kDa =
chaperonin=20
      subunit alpha; AltName: Full=3DCPN-60 alpha; Flags: =
Precursor</TT></TD></TR>
  <TR>
    <TD noWrap align=3Dright><TT><B>43.</B></TT></TD>
    <TD noWrap><TT><B>&nbsp;<A=20
      =
href=3D"http://zxw-pc/mascot/cgi/master_results.pl?file=3D..%2Fdata%2F201=
21225%2FF002398.dat&amp;REPTYPE=3Dprotein&amp;_sigthreshold=3D0.05&amp;RE=
PORT=3D50&amp;_server_mudpit_switch=3D99999999&amp;_ignoreionsscorebelow=3D=
0&amp;_showsubsets=3D0&amp;_showpopups=3DTRUE&amp;_sortunassigned=3Dscore=
down&amp;_requireboldred=3D0#Hit43">gi|1223910</A></B></TT></TD>
    <TD noWrap><TT>&nbsp;&nbsp;62034</TT></TD>
    <TD noWrap align=3Dright><TT>121</TT></TD>
    <TD noWrap><TT>&nbsp;&nbsp;chaperonin-60 alpha subunit [Arabidopsis=20
      thaliana]</TT></TD></TR>
  <TR>
    <TD noWrap align=3Dright><TT><B>44.</B></TT></TD>
    <TD noWrap><TT><B>&nbsp;<A=20
      =
href=3D"http://zxw-pc/mascot/cgi/master_results.pl?file=3D..%2Fdata%2F201=
21225%2FF002398.dat&amp;REPTYPE=3Dprotein&amp;_sigthreshold=3D0.05&amp;RE=
PORT=3D50&amp;_server_mudpit_switch=3D99999999&amp;_ignoreionsscorebelow=3D=
0&amp;_showsubsets=3D0&amp;_showpopups=3DTRUE&amp;_sortunassigned=3Dscore=
down&amp;_requireboldred=3D0#Hit44">gi|27311671</A></B></TT></TD>
    <TD noWrap><TT>&nbsp;&nbsp;62034</TT></TD>
    <TD noWrap align=3Dright><TT>121</TT></TD>
    <TD noWrap><TT>&nbsp;&nbsp;putative rubisco subunit binding-protein =
alpha=20
      subunit [Arabidopsis thaliana]</TT></TD></TR>
  <TR>
    <TD noWrap align=3Dright><TT><B>45.</B></TT></TD>
    <TD noWrap><TT><B>&nbsp;<A=20
      =
href=3D"http://zxw-pc/mascot/cgi/master_results.pl?file=3D..%2Fdata%2F201=
21225%2FF002398.dat&amp;REPTYPE=3Dprotein&amp;_sigthreshold=3D0.05&amp;RE=
PORT=3D50&amp;_server_mudpit_switch=3D99999999&amp;_ignoreionsscorebelow=3D=
0&amp;_showsubsets=3D0&amp;_showpopups=3DTRUE&amp;_sortunassigned=3Dscore=
down&amp;_requireboldred=3D0#Hit45">gi|21554572</A></B></TT></TD>
    <TD noWrap><TT>&nbsp;&nbsp;62092</TT></TD>
    <TD noWrap align=3Dright><TT>121</TT></TD>
    <TD noWrap><TT>&nbsp;&nbsp;putative rubisco subunit binding-protein =
alpha=20
      subunit [Arabidopsis thaliana]</TT></TD></TR>
  <TR>
    <TD noWrap align=3Dright><TT><B>46.</B></TT></TD>
    <TD noWrap><TT><B>&nbsp;<A=20
      =
href=3D"http://zxw-pc/mascot/cgi/master_results.pl?file=3D..%2Fdata%2F201=
21225%2FF002398.dat&amp;REPTYPE=3Dprotein&amp;_sigthreshold=3D0.05&amp;RE=
PORT=3D50&amp;_server_mudpit_switch=3D99999999&amp;_ignoreionsscorebelow=3D=
0&amp;_showsubsets=3D0&amp;_showpopups=3DTRUE&amp;_sortunassigned=3Dscore=
down&amp;_requireboldred=3D0#Hit46">gi|4510416</A></B></TT></TD>
    <TD noWrap><TT>&nbsp;&nbsp;62034</TT></TD>
    <TD noWrap align=3Dright><TT>121</TT></TD>
    <TD noWrap><TT>&nbsp;&nbsp;putative rubisco subunit binding-protein =
alpha=20
      subunit [Arabidopsis thaliana]</TT></TD></TR>
  <TR>
    <TD noWrap align=3Dright><TT><B>47.</B></TT></TD>
    <TD noWrap><TT><B>&nbsp;<A=20
      =
href=3D"http://zxw-pc/mascot/cgi/master_results.pl?file=3D..%2Fdata%2F201=
21225%2FF002398.dat&amp;REPTYPE=3Dprotein&amp;_sigthreshold=3D0.05&amp;RE=
PORT=3D50&amp;_server_mudpit_switch=3D99999999&amp;_ignoreionsscorebelow=3D=
0&amp;_showsubsets=3D0&amp;_showpopups=3DTRUE&amp;_sortunassigned=3Dscore=
down&amp;_requireboldred=3D0#Hit47">gi|31711734</A></B></TT></TD>
    <TD noWrap><TT>&nbsp;&nbsp;62034</TT></TD>
    <TD noWrap align=3Dright><TT>121</TT></TD>
    <TD noWrap><TT>&nbsp;&nbsp;At2g28000 [Arabidopsis =
thaliana]</TT></TD></TR>
  <TR>
    <TD noWrap align=3Dright><TT><B>48.</B></TT></TD>
    <TD noWrap><TT><B>&nbsp;<A=20
      =
href=3D"http://zxw-pc/mascot/cgi/master_results.pl?file=3D..%2Fdata%2F201=
21225%2FF002398.dat&amp;REPTYPE=3Dprotein&amp;_sigthreshold=3D0.05&amp;RE=
PORT=3D50&amp;_server_mudpit_switch=3D99999999&amp;_ignoreionsscorebelow=3D=
0&amp;_showsubsets=3D0&amp;_showpopups=3DTRUE&amp;_sortunassigned=3Dscore=
down&amp;_requireboldred=3D0#Hit48">gi|257734766</A></B></TT></TD>
    <TD noWrap><TT>&nbsp;&nbsp;62034</TT></TD>
    <TD noWrap align=3Dright><TT>121</TT></TD>
    <TD noWrap><TT>&nbsp;&nbsp;unnamed protein product [Arabidopsis=20
      thaliana]</TT></TD></TR>
  <TR>
    <TD noWrap align=3Dright><TT><B>49.</B></TT></TD>
    <TD noWrap><TT><B>&nbsp;<A=20
      =
href=3D"http://zxw-pc/mascot/cgi/master_results.pl?file=3D..%2Fdata%2F201=
21225%2FF002398.dat&amp;REPTYPE=3Dprotein&amp;_sigthreshold=3D0.05&amp;RE=
PORT=3D50&amp;_server_mudpit_switch=3D99999999&amp;_ignoreionsscorebelow=3D=
0&amp;_showsubsets=3D0&amp;_showpopups=3DTRUE&amp;_sortunassigned=3Dscore=
down&amp;_requireboldred=3D0#Hit49">gi|257719996</A></B></TT></TD>
    <TD noWrap><TT>&nbsp;&nbsp;62034</TT></TD>
    <TD noWrap align=3Dright><TT>121</TT></TD>
    <TD noWrap><TT>&nbsp;&nbsp;unnamed protein product [Arabidopsis=20
      thaliana]</TT></TD></TR>
  <TR>
    <TD noWrap align=3Dright><TT><B>50.</B></TT></TD>
    <TD noWrap><TT><B>&nbsp;<A=20
      =
href=3D"http://zxw-pc/mascot/cgi/master_results.pl?file=3D..%2Fdata%2F201=
21225%2FF002398.dat&amp;REPTYPE=3Dprotein&amp;_sigthreshold=3D0.05&amp;RE=
PORT=3D50&amp;_server_mudpit_switch=3D99999999&amp;_ignoreionsscorebelow=3D=
0&amp;_showsubsets=3D0&amp;_showpopups=3DTRUE&amp;_sortunassigned=3Dscore=
down&amp;_requireboldred=3D0#Hit50">gi|257718523</A></B></TT></TD>
    <TD noWrap><TT>&nbsp;&nbsp;62034</TT></TD>
    <TD noWrap align=3Dright><TT>121</TT></TD>
    <TD noWrap><TT>&nbsp;&nbsp;unnamed protein product [Arabidopsis=20
      thaliana]</TT></TD></TR></TBODY></TABLE>
<H3>Results List</H3>
<TABLE border=3D0 cellSpacing=3D0>
  <TBODY>
  <TR>
    <TD><TT><B><A =
name=3DHit1>1.</A>&nbsp;&nbsp;&nbsp;&nbsp;</B></TT></TD>
    <TD noWrap><TT><A=20
      =
href=3D"http://zxw-pc/mascot/cgi/protein_view.pl?file=3D../data/20121225/=
F002398.dat&amp;hit=3D1"=20
      =
target=3D_blank>gi|1351030</A>&nbsp;&nbsp;&nbsp;&nbsp;<B>Mass:</B>&nbsp;5=
7657&nbsp;&nbsp;&nbsp;&nbsp;<B>Score:</B>&nbsp;277&nbsp;&nbsp;&nbsp;&nbsp=
;<B>Expect:</B>&nbsp;3.7e-022&nbsp;&nbsp;<B>Matches:</B>&nbsp;13</TT></TD=
></TR>
  <TR>
    <TD>&nbsp;</TD>
    <TD noWrap><TT>RecName: Full=3DRuBisCO large subunit-binding protein =
subunit=20
      alpha, chloroplastic; AltName: Full=3D60 kDa chaperonin subunit =
alpha;=20
      AltName: Full=3DCPN-60 alpha; Flags: =
Precursor</TT></TD></TR></TBODY></TABLE>
<TABLE border=3D0 cellSpacing=3D0 cellPadding=3D0>
  <TBODY>
  <TR>
    <TD><TT>&nbsp;&nbsp;&nbsp;&nbsp;&nbsp;&nbsp;</TT></TD>
    <TD align=3Dright><TT><B>Observed&nbsp;&nbsp;</B></TT></TD>
    <TD noWrap align=3Dright><TT><B>Mr(expt)&nbsp;&nbsp;</B></TT></TD>
    <TD noWrap align=3Dright><TT><B>Mr(calc)&nbsp;&nbsp;</B></TT></TD>
    <TD align=3Dright><TT><B>&nbsp;ppm&nbsp;&nbsp;</B></TT></TD>
    <TD align=3Dright><TT><B>Start&nbsp;</B></TT></TD>
    <TD align=3Dright><TT><B>&nbsp;</B></TT></TD>
    <TD align=3Dright><TT><B>End&nbsp;</B></TT></TD>
    <TD align=3Dright><TT><B>Miss&nbsp;</B></TT></TD>
    <TD align=3Dright><TT><B>Ions&nbsp;</B></TT></TD>
    <TD><TT><B>&nbsp;Peptide</B></TT></TD></TR>
  <TR>
    <TD align=3Dright>&nbsp;</TD>
    <TD align=3Dright><TT>733.3337&nbsp;&nbsp;</TT></TD>
    <TD align=3Dright><TT>732.3264&nbsp;&nbsp;</TT></TD>
    <TD align=3Dright><TT>732.3555&nbsp;&nbsp;</TT></TD>
    <TD noWrap align=3Dright><TT>-39.71&nbsp;</TT></TD>
    <TD align=3Dright><TT>282&nbsp;</TT></TD>
    <TD noWrap align=3Dright><TT>-&nbsp;</TT></TD>
    <TD align=3Dright><TT>288&nbsp;</TT></TD>
    <TD align=3Dright><TT>0&nbsp;&nbsp;</TT></TD>
    <TD noWrap align=3Dright><TT>---&nbsp;&nbsp;</TT></TD>
    <TD noWrap><TT>&nbsp;K.APGFGER.R</TT></TD></TR>
  <TR>
    <TD align=3Dright>&nbsp;</TD>
    <TD align=3Dright><TT>1043.5223&nbsp;&nbsp;</TT></TD>
    <TD align=3Dright><TT>1042.5150&nbsp;&nbsp;</TT></TD>
    <TD align=3Dright><TT>1042.5771&nbsp;&nbsp;</TT></TD>
    <TD noWrap align=3Dright><TT>-59.56&nbsp;</TT></TD>
    <TD align=3Dright><TT>53&nbsp;</TT></TD>
    <TD noWrap align=3Dright><TT>-&nbsp;</TT></TD>
    <TD align=3Dright><TT>62&nbsp;</TT></TD>
    <TD align=3Dright><TT>0&nbsp;&nbsp;</TT></TD>
    <TD noWrap align=3Dright><TT>---&nbsp;&nbsp;</TT></TD>
    <TD noWrap><TT>&nbsp;K.VVNDGVTIAR.A</TT></TD></TR>
  <TR>
    <TD align=3Dright>&nbsp;</TD>
    <TD align=3Dright><TT>1090.5276&nbsp;&nbsp;</TT></TD>
    <TD align=3Dright><TT>1089.5203&nbsp;&nbsp;</TT></TD>
    <TD align=3Dright><TT>1089.5818&nbsp;&nbsp;</TT></TD>
    <TD noWrap align=3Dright><TT>-56.45&nbsp;</TT></TD>
    <TD align=3Dright><TT>215&nbsp;</TT></TD>
    <TD noWrap align=3Dright><TT>-&nbsp;</TT></TD>
    <TD align=3Dright><TT>223&nbsp;</TT></TD>
    <TD align=3Dright><TT>0&nbsp;&nbsp;</TT></TD>
    <TD noWrap align=3Dright><TT>---&nbsp;&nbsp;</TT></TD>
    <TD noWrap><TT>&nbsp;K.LLVEFENAR.V</TT></TD></TR>
  <TR>
    <TD align=3Dright>&nbsp;</TD>
    <TD align=3Dright><TT>1090.5276&nbsp;&nbsp;</TT></TD>
    <TD align=3Dright><TT>1089.5203&nbsp;&nbsp;</TT></TD>
    <TD align=3Dright><TT>1089.5818&nbsp;&nbsp;</TT></TD>
    <TD noWrap align=3Dright><TT>-56.45&nbsp;</TT></TD>
    <TD align=3Dright><TT>215&nbsp;</TT></TD>
    <TD noWrap align=3Dright><TT>-&nbsp;</TT></TD>
    <TD align=3Dright><TT>223&nbsp;</TT></TD>
    <TD align=3Dright><TT>0&nbsp;&nbsp;</TT></TD>
    <TD noWrap align=3Dright><TT>8&nbsp;&nbsp;</TT></TD>
    <TD noWrap><TT>&nbsp;K.LLVEFENAR.V</TT></TD></TR>
  <TR>
    <TD align=3Dright>&nbsp;</TD>
    <TD align=3Dright><TT>1290.5461&nbsp;&nbsp;</TT></TD>
    <TD align=3Dright><TT>1289.5388&nbsp;&nbsp;</TT></TD>
    <TD align=3Dright><TT>1289.6099&nbsp;&nbsp;</TT></TD>
    <TD noWrap align=3Dright><TT>-55.12&nbsp;</TT></TD>
    <TD align=3Dright><TT>385&nbsp;</TT></TD>
    <TD noWrap align=3Dright><TT>-&nbsp;</TT></TD>
    <TD align=3Dright><TT>396&nbsp;</TT></TD>
    <TD align=3Dright><TT>0&nbsp;&nbsp;</TT></TD>
    <TD noWrap align=3Dright><TT>---&nbsp;&nbsp;</TT></TD>
    <TD noWrap><TT>&nbsp;K.VGAATETELEDR.K</TT></TD></TR>
  <TR>
    <TD align=3Dright>&nbsp;</TD>
    <TD align=3Dright><TT>1479.6401&nbsp;&nbsp;</TT></TD>
    <TD align=3Dright><TT>1478.6328&nbsp;&nbsp;</TT></TD>
    <TD align=3Dright><TT>1478.7405&nbsp;&nbsp;</TT></TD>
    <TD noWrap align=3Dright><TT>-72.84&nbsp;</TT></TD>
    <TD align=3Dright><TT>202&nbsp;</TT></TD>
    <TD noWrap align=3Dright><TT>-&nbsp;</TT></TD>
    <TD align=3Dright><TT>214&nbsp;</TT></TD>
    <TD align=3Dright><TT>0&nbsp;&nbsp;</TT></TD>
    <TD noWrap align=3Dright><TT>---&nbsp;&nbsp;</TT></TD>
    <TD noWrap><TT>&nbsp;R.GYISPQFVTNPEK.L</TT></TD></TR>
  <TR>
    <TD align=3Dright>&nbsp;</TD>
    <TD align=3Dright><TT>1479.6401&nbsp;&nbsp;</TT></TD>
    <TD align=3Dright><TT>1478.6328&nbsp;&nbsp;</TT></TD>
    <TD align=3Dright><TT>1478.7405&nbsp;&nbsp;</TT></TD>
    <TD noWrap align=3Dright><TT>-72.84&nbsp;</TT></TD>
    <TD align=3Dright><TT>202&nbsp;</TT></TD>
    <TD noWrap align=3Dright><TT>-&nbsp;</TT></TD>
    <TD align=3Dright><TT>214&nbsp;</TT></TD>
    <TD align=3Dright><TT>0&nbsp;&nbsp;</TT></TD>
    <TD noWrap align=3Dright><TT>38&nbsp;&nbsp;</TT></TD>
    <TD noWrap><TT>&nbsp;R.GYISPQFVTNPEK.L</TT></TD></TR>
  <TR>
    <TD align=3Dright>&nbsp;</TD>
    <TD align=3Dright><TT>1501.6621&nbsp;&nbsp;</TT></TD>
    <TD align=3Dright><TT>1500.6548&nbsp;&nbsp;</TT></TD>
    <TD align=3Dright><TT>1500.6467&nbsp;&nbsp;</TT></TD>
    <TD noWrap align=3Dright><TT>5.38&nbsp;</TT></TD>
    <TD align=3Dright><TT>356&nbsp;</TT></TD>
    <TD noWrap align=3Dright><TT>-&nbsp;</TT></TD>
    <TD align=3Dright><TT>368&nbsp;</TT></TD>
    <TD align=3Dright><TT>0&nbsp;&nbsp;</TT></TD>
    <TD noWrap align=3Dright><TT>---&nbsp;&nbsp;</TT></TD>
    <TD noWrap><TT>&nbsp;K.ELSETDSVYDSEK.L</TT></TD></TR>
  <TR>
    <TD align=3Dright>&nbsp;</TD>
    <TD align=3Dright><TT>1754.8268&nbsp;&nbsp;</TT></TD>
    <TD align=3Dright><TT>1753.8195&nbsp;&nbsp;</TT></TD>
    <TD align=3Dright><TT>1753.9032&nbsp;&nbsp;</TT></TD>
    <TD noWrap align=3Dright><TT>-47.72&nbsp;</TT></TD>
    <TD align=3Dright><TT>63&nbsp;</TT></TD>
    <TD noWrap align=3Dright><TT>-&nbsp;</TT></TD>
    <TD align=3Dright><TT>79&nbsp;</TT></TD>
    <TD align=3Dright><TT>0&nbsp;&nbsp;</TT></TD>
    <TD noWrap align=3Dright><TT>---&nbsp;&nbsp;</TT></TD>
    <TD noWrap><TT>&nbsp;R.AIELPDAMENAGAALIR.E</TT></TD></TR>
  <TR>
    <TD align=3Dright>&nbsp;</TD>
    <TD align=3Dright><TT>1754.8268&nbsp;&nbsp;</TT></TD>
    <TD align=3Dright><TT>1753.8195&nbsp;&nbsp;</TT></TD>
    <TD align=3Dright><TT>1753.9032&nbsp;&nbsp;</TT></TD>
    <TD noWrap align=3Dright><TT>-47.72&nbsp;</TT></TD>
    <TD align=3Dright><TT>63&nbsp;</TT></TD>
    <TD noWrap align=3Dright><TT>-&nbsp;</TT></TD>
    <TD align=3Dright><TT>79&nbsp;</TT></TD>
    <TD align=3Dright><TT>0&nbsp;&nbsp;</TT></TD>
    <TD noWrap align=3Dright><TT>110&nbsp;&nbsp;</TT></TD>
    <TD noWrap><TT>&nbsp;R.AIELPDAMENAGAALIR.E</TT></TD></TR>
  <TR>
    <TD align=3Dright>&nbsp;</TD>
    <TD align=3Dright><TT>1770.7947&nbsp;&nbsp;</TT></TD>
    <TD align=3Dright><TT>1769.7874&nbsp;&nbsp;</TT></TD>
    <TD align=3Dright><TT>1769.8981&nbsp;&nbsp;</TT></TD>
    <TD noWrap align=3Dright><TT>-62.55&nbsp;</TT></TD>
    <TD align=3Dright><TT>63&nbsp;</TT></TD>
    <TD noWrap align=3Dright><TT>-&nbsp;</TT></TD>
    <TD align=3Dright><TT>79&nbsp;</TT></TD>
    <TD align=3Dright><TT>0&nbsp;&nbsp;</TT></TD>
    <TD noWrap align=3Dright><TT>---&nbsp;&nbsp;</TT></TD>
    <TD noWrap><TT>&nbsp;R.AIELPDAMENAGAALIR.E + Oxidation =
(M)</TT></TD></TR>
  <TR>
    <TD align=3Dright>&nbsp;</TD>
    <TD align=3Dright><TT>1904.8534&nbsp;&nbsp;</TT></TD>
    <TD align=3Dright><TT>1903.8461&nbsp;&nbsp;</TT></TD>
    <TD align=3Dright><TT>1903.9487&nbsp;&nbsp;</TT></TD>
    <TD noWrap align=3Dright><TT>-53.86&nbsp;</TT></TD>
    <TD align=3Dright><TT>332&nbsp;</TT></TD>
    <TD noWrap align=3Dright><TT>-&nbsp;</TT></TD>
    <TD align=3Dright><TT>349&nbsp;</TT></TD>
    <TD align=3Dright><TT>1&nbsp;&nbsp;</TT></TD>
    <TD noWrap align=3Dright><TT>---&nbsp;&nbsp;</TT></TD>
    <TD noWrap><TT>&nbsp;K.DSTTLIADAASKDELQAR.I</TT></TD></TR>
  <TR>
    <TD align=3Dright>&nbsp;</TD>
    <TD align=3Dright><TT>1904.8534&nbsp;&nbsp;</TT></TD>
    <TD align=3Dright><TT>1903.8461&nbsp;&nbsp;</TT></TD>
    <TD align=3Dright><TT>1903.9487&nbsp;&nbsp;</TT></TD>
    <TD noWrap align=3Dright><TT>-53.86&nbsp;</TT></TD>
    <TD align=3Dright><TT>332&nbsp;</TT></TD>
    <TD noWrap align=3Dright><TT>-&nbsp;</TT></TD>
    <TD align=3Dright><TT>349&nbsp;</TT></TD>
    <TD align=3Dright><TT>1&nbsp;&nbsp;</TT></TD>
    <TD noWrap align=3Dright><TT>55&nbsp;&nbsp;</TT></TD>
    <TD =
noWrap><TT>&nbsp;K.DSTTLIADAASKDELQAR.I</TT></TD></TR></TBODY></TABLE>
<TABLE border=3D0 cellSpacing=3D0>
  <TBODY>
  <TR>
    <TD><TT>&nbsp;&nbsp;&nbsp;&nbsp;&nbsp;&nbsp;</TT></TD>
    <TD><TT><B>No match to: </B>765.3532, 823.0726, 825.0584, 841.0284,=20
      842.4637, 870.4987, 994.0828, 994.0828, 1036.0845, 1036.0845, =
1108.4852,=20
      1108.4852, 1124.4584, 1124.4584, 1196.6279, 1196.6279, 1804.8550,=20
      1804.8550, 2211.9824</TT></TD></TR></TBODY></TABLE><BR>
<TABLE border=3D0 cellSpacing=3D0>
  <TBODY>
  <TR>
    <TD><TT><B><A =
name=3DHit2>2.</A>&nbsp;&nbsp;&nbsp;&nbsp;</B></TT></TD>
    <TD noWrap><TT><A=20
      =
href=3D"http://zxw-pc/mascot/cgi/protein_view.pl?file=3D../data/20121225/=
F002398.dat&amp;hit=3D2"=20
      =
target=3D_blank>gi|289365</A>&nbsp;&nbsp;&nbsp;&nbsp;<B>Mass:</B>&nbsp;57=
657&nbsp;&nbsp;&nbsp;&nbsp;<B>Score:</B>&nbsp;277&nbsp;&nbsp;&nbsp;&nbsp;=
<B>Expect:</B>&nbsp;3.7e-022&nbsp;&nbsp;<B>Matches:</B>&nbsp;13</TT></TD>=
</TR>
  <TR>
    <TD>&nbsp;</TD>
    <TD noWrap><TT>60-kDa chaperonin-60 alpha-polypeptide precursor =
[Brassica=20
      napus]</TT></TD></TR></TBODY></TABLE>
<TABLE border=3D0 cellSpacing=3D0 cellPadding=3D0>
  <TBODY>
  <TR>
    <TD><TT>&nbsp;&nbsp;&nbsp;&nbsp;&nbsp;&nbsp;</TT></TD>
    <TD align=3Dright><TT><B>Observed&nbsp;&nbsp;</B></TT></TD>
    <TD noWrap align=3Dright><TT><B>Mr(expt)&nbsp;&nbsp;</B></TT></TD>
    <TD noWrap align=3Dright><TT><B>Mr(calc)&nbsp;&nbsp;</B></TT></TD>
    <TD align=3Dright><TT><B>&nbsp;ppm&nbsp;&nbsp;</B></TT></TD>
    <TD align=3Dright><TT><B>Start&nbsp;</B></TT></TD>
    <TD align=3Dright><TT><B>&nbsp;</B></TT></TD>
    <TD align=3Dright><TT><B>End&nbsp;</B></TT></TD>
    <TD align=3Dright><TT><B>Miss&nbsp;</B></TT></TD>
    <TD align=3Dright><TT><B>Ions&nbsp;</B></TT></TD>
    <TD><TT><B>&nbsp;Peptide</B></TT></TD></TR>
  <TR>
    <TD align=3Dright>&nbsp;</TD>
    <TD align=3Dright><TT>733.3337&nbsp;&nbsp;</TT></TD>
    <TD align=3Dright><TT>732.3264&nbsp;&nbsp;</TT></TD>
    <TD align=3Dright><TT>732.3555&nbsp;&nbsp;</TT></TD>
    <TD noWrap align=3Dright><TT>-39.71&nbsp;</TT></TD>
    <TD align=3Dright><TT>282&nbsp;</TT></TD>
    <TD noWrap align=3Dright><TT>-&nbsp;</TT></TD>
    <TD align=3Dright><TT>288&nbsp;</TT></TD>
    <TD align=3Dright><TT>0&nbsp;&nbsp;</TT></TD>
    <TD noWrap align=3Dright><TT>---&nbsp;&nbsp;</TT></TD>
    <TD noWrap><TT>&nbsp;K.APGFGER.R</TT></TD></TR>
  <TR>
    <TD align=3Dright>&nbsp;</TD>
    <TD align=3Dright><TT>1043.5223&nbsp;&nbsp;</TT></TD>
    <TD align=3Dright><TT>1042.5150&nbsp;&nbsp;</TT></TD>
    <TD align=3Dright><TT>1042.5771&nbsp;&nbsp;</TT></TD>
    <TD noWrap align=3Dright><TT>-59.56&nbsp;</TT></TD>
    <TD align=3Dright><TT>53&nbsp;</TT></TD>
    <TD noWrap align=3Dright><TT>-&nbsp;</TT></TD>
    <TD align=3Dright><TT>62&nbsp;</TT></TD>
    <TD align=3Dright><TT>0&nbsp;&nbsp;</TT></TD>
    <TD noWrap align=3Dright><TT>---&nbsp;&nbsp;</TT></TD>
    <TD noWrap><TT>&nbsp;K.VVNDGVTIAR.A</TT></TD></TR>
  <TR>
    <TD align=3Dright>&nbsp;</TD>
    <TD align=3Dright><TT>1090.5276&nbsp;&nbsp;</TT></TD>
    <TD align=3Dright><TT>1089.5203&nbsp;&nbsp;</TT></TD>
    <TD align=3Dright><TT>1089.5818&nbsp;&nbsp;</TT></TD>
    <TD noWrap align=3Dright><TT>-56.45&nbsp;</TT></TD>
    <TD align=3Dright><TT>215&nbsp;</TT></TD>
    <TD noWrap align=3Dright><TT>-&nbsp;</TT></TD>
    <TD align=3Dright><TT>223&nbsp;</TT></TD>
    <TD align=3Dright><TT>0&nbsp;&nbsp;</TT></TD>
    <TD noWrap align=3Dright><TT>---&nbsp;&nbsp;</TT></TD>
    <TD noWrap><TT>&nbsp;K.LLVEFENAR.V</TT></TD></TR>
  <TR>
    <TD align=3Dright>&nbsp;</TD>
    <TD align=3Dright><TT>1090.5276&nbsp;&nbsp;</TT></TD>
    <TD align=3Dright><TT>1089.5203&nbsp;&nbsp;</TT></TD>
    <TD align=3Dright><TT>1089.5818&nbsp;&nbsp;</TT></TD>
    <TD noWrap align=3Dright><TT>-56.45&nbsp;</TT></TD>
    <TD align=3Dright><TT>215&nbsp;</TT></TD>
    <TD noWrap align=3Dright><TT>-&nbsp;</TT></TD>
    <TD align=3Dright><TT>223&nbsp;</TT></TD>
    <TD align=3Dright><TT>0&nbsp;&nbsp;</TT></TD>
    <TD noWrap align=3Dright><TT>8&nbsp;&nbsp;</TT></TD>
    <TD noWrap><TT>&nbsp;K.LLVEFENAR.V</TT></TD></TR>
  <TR>
    <TD align=3Dright>&nbsp;</TD>
    <TD align=3Dright><TT>1290.5461&nbsp;&nbsp;</TT></TD>
    <TD align=3Dright><TT>1289.5388&nbsp;&nbsp;</TT></TD>
    <TD align=3Dright><TT>1289.6099&nbsp;&nbsp;</TT></TD>
    <TD noWrap align=3Dright><TT>-55.12&nbsp;</TT></TD>
    <TD align=3Dright><TT>385&nbsp;</TT></TD>
    <TD noWrap align=3Dright><TT>-&nbsp;</TT></TD>
    <TD align=3Dright><TT>396&nbsp;</TT></TD>
    <TD align=3Dright><TT>0&nbsp;&nbsp;</TT></TD>
    <TD noWrap align=3Dright><TT>---&nbsp;&nbsp;</TT></TD>
    <TD noWrap><TT>&nbsp;K.VGAATETELEDR.K</TT></TD></TR>
  <TR>
    <TD align=3Dright>&nbsp;</TD>
    <TD align=3Dright><TT>1479.6401&nbsp;&nbsp;</TT></TD>
    <TD align=3Dright><TT>1478.6328&nbsp;&nbsp;</TT></TD>
    <TD align=3Dright><TT>1478.7405&nbsp;&nbsp;</TT></TD>
    <TD noWrap align=3Dright><TT>-72.84&nbsp;</TT></TD>
    <TD align=3Dright><TT>202&nbsp;</TT></TD>
    <TD noWrap align=3Dright><TT>-&nbsp;</TT></TD>
    <TD align=3Dright><TT>214&nbsp;</TT></TD>
    <TD align=3Dright><TT>0&nbsp;&nbsp;</TT></TD>
    <TD noWrap align=3Dright><TT>---&nbsp;&nbsp;</TT></TD>
    <TD noWrap><TT>&nbsp;R.GYISPQFVTNPEK.L</TT></TD></TR>
  <TR>
    <TD align=3Dright>&nbsp;</TD>
    <TD align=3Dright><TT>1479.6401&nbsp;&nbsp;</TT></TD>
    <TD align=3Dright><TT>1478.6328&nbsp;&nbsp;</TT></TD>
    <TD align=3Dright><TT>1478.7405&nbsp;&nbsp;</TT></TD>
    <TD noWrap align=3Dright><TT>-72.84&nbsp;</TT></TD>
    <TD align=3Dright><TT>202&nbsp;</TT></TD>
    <TD noWrap align=3Dright><TT>-&nbsp;</TT></TD>
    <TD align=3Dright><TT>214&nbsp;</TT></TD>
    <TD align=3Dright><TT>0&nbsp;&nbsp;</TT></TD>
    <TD noWrap align=3Dright><TT>38&nbsp;&nbsp;</TT></TD>
    <TD noWrap><TT>&nbsp;R.GYISPQFVTNPEK.L</TT></TD></TR>
  <TR>
    <TD align=3Dright>&nbsp;</TD>
    <TD align=3Dright><TT>1501.6621&nbsp;&nbsp;</TT></TD>
    <TD align=3Dright><TT>1500.6548&nbsp;&nbsp;</TT></TD>
    <TD align=3Dright><TT>1500.6467&nbsp;&nbsp;</TT></TD>
    <TD noWrap align=3Dright><TT>5.38&nbsp;</TT></TD>
    <TD align=3Dright><TT>356&nbsp;</TT></TD>
    <TD noWrap align=3Dright><TT>-&nbsp;</TT></TD>
    <TD align=3Dright><TT>368&nbsp;</TT></TD>
    <TD align=3Dright><TT>0&nbsp;&nbsp;</TT></TD>
    <TD noWrap align=3Dright><TT>---&nbsp;&nbsp;</TT></TD>
    <TD noWrap><TT>&nbsp;K.ELSETDSVYDSEK.L</TT></TD></TR>
  <TR>
    <TD align=3Dright>&nbsp;</TD>
    <TD align=3Dright><TT>1754.8268&nbsp;&nbsp;</TT></TD>
    <TD align=3Dright><TT>1753.8195&nbsp;&nbsp;</TT></TD>
    <TD align=3Dright><TT>1753.9032&nbsp;&nbsp;</TT></TD>
    <TD noWrap align=3Dright><TT>-47.72&nbsp;</TT></TD>
    <TD align=3Dright><TT>63&nbsp;</TT></TD>
    <TD noWrap align=3Dright><TT>-&nbsp;</TT></TD>
    <TD align=3Dright><TT>79&nbsp;</TT></TD>
    <TD align=3Dright><TT>0&nbsp;&nbsp;</TT></TD>
    <TD noWrap align=3Dright><TT>---&nbsp;&nbsp;</TT></TD>
    <TD noWrap><TT>&nbsp;R.AIELPDAMENAGAALIR.E</TT></TD></TR>
  <TR>
    <TD align=3Dright>&nbsp;</TD>
    <TD align=3Dright><TT>1754.8268&nbsp;&nbsp;</TT></TD>
    <TD align=3Dright><TT>1753.8195&nbsp;&nbsp;</TT></TD>
    <TD align=3Dright><TT>1753.9032&nbsp;&nbsp;</TT></TD>
    <TD noWrap align=3Dright><TT>-47.72&nbsp;</TT></TD>
    <TD align=3Dright><TT>63&nbsp;</TT></TD>
    <TD noWrap align=3Dright><TT>-&nbsp;</TT></TD>
    <TD align=3Dright><TT>79&nbsp;</TT></TD>
    <TD align=3Dright><TT>0&nbsp;&nbsp;</TT></TD>
    <TD noWrap align=3Dright><TT>110&nbsp;&nbsp;</TT></TD>
    <TD noWrap><TT>&nbsp;R.AIELPDAMENAGAALIR.E</TT></TD></TR>
  <TR>
    <TD align=3Dright>&nbsp;</TD>
    <TD align=3Dright><TT>1770.7947&nbsp;&nbsp;</TT></TD>
    <TD align=3Dright><TT>1769.7874&nbsp;&nbsp;</TT></TD>
    <TD align=3Dright><TT>1769.8981&nbsp;&nbsp;</TT></TD>
    <TD noWrap align=3Dright><TT>-62.55&nbsp;</TT></TD>
    <TD align=3Dright><TT>63&nbsp;</TT></TD>
    <TD noWrap align=3Dright><TT>-&nbsp;</TT></TD>
    <TD align=3Dright><TT>79&nbsp;</TT></TD>
    <TD align=3Dright><TT>0&nbsp;&nbsp;</TT></TD>
    <TD noWrap align=3Dright><TT>---&nbsp;&nbsp;</TT></TD>
    <TD noWrap><TT>&nbsp;R.AIELPDAMENAGAALIR.E + Oxidation =
(M)</TT></TD></TR>
  <TR>
    <TD align=3Dright>&nbsp;</TD>
    <TD align=3Dright><TT>1904.8534&nbsp;&nbsp;</TT></TD>
    <TD align=3Dright><TT>1903.8461&nbsp;&nbsp;</TT></TD>
    <TD align=3Dright><TT>1903.9487&nbsp;&nbsp;</TT></TD>
    <TD noWrap align=3Dright><TT>-53.86&nbsp;</TT></TD>
    <TD align=3Dright><TT>332&nbsp;</TT></TD>
    <TD noWrap align=3Dright><TT>-&nbsp;</TT></TD>
    <TD align=3Dright><TT>349&nbsp;</TT></TD>
    <TD align=3Dright><TT>1&nbsp;&nbsp;</TT></TD>
    <TD noWrap align=3Dright><TT>---&nbsp;&nbsp;</TT></TD>
    <TD noWrap><TT>&nbsp;K.DSTTLIADAASKDELQAR.I</TT></TD></TR>
  <TR>
    <TD align=3Dright>&nbsp;</TD>
    <TD align=3Dright><TT>1904.8534&nbsp;&nbsp;</TT></TD>
    <TD align=3Dright><TT>1903.8461&nbsp;&nbsp;</TT></TD>
    <TD align=3Dright><TT>1903.9487&nbsp;&nbsp;</TT></TD>
    <TD noWrap align=3Dright><TT>-53.86&nbsp;</TT></TD>
    <TD align=3Dright><TT>332&nbsp;</TT></TD>
    <TD noWrap align=3Dright><TT>-&nbsp;</TT></TD>
    <TD align=3Dright><TT>349&nbsp;</TT></TD>
    <TD align=3Dright><TT>1&nbsp;&nbsp;</TT></TD>
    <TD noWrap align=3Dright><TT>55&nbsp;&nbsp;</TT></TD>
    <TD =
noWrap><TT>&nbsp;K.DSTTLIADAASKDELQAR.I</TT></TD></TR></TBODY></TABLE>
<TABLE border=3D0 cellSpacing=3D0>
  <TBODY>
  <TR>
    <TD><TT>&nbsp;&nbsp;&nbsp;&nbsp;&nbsp;&nbsp;</TT></TD>
    <TD><TT><B>No match to: </B>765.3532, 823.0726, 825.0584, 841.0284,=20
      842.4637, 870.4987, 994.0828, 994.0828, 1036.0845, 1036.0845, =
1108.4852,=20
      1108.4852, 1124.4584, 1124.4584, 1196.6279, 1196.6279, 1804.8550,=20
      1804.8550, 2211.9824</TT></TD></TR></TBODY></TABLE><BR>
<TABLE border=3D0 cellSpacing=3D0>
  <TBODY>
  <TR>
    <TD><TT><B><A =
name=3DHit3>3.</A>&nbsp;&nbsp;&nbsp;&nbsp;</B></TT></TD>
    <TD noWrap><TT><A=20
      =
href=3D"http://zxw-pc/mascot/cgi/protein_view.pl?file=3D../data/20121225/=
F002398.dat&amp;hit=3D3"=20
      =
target=3D_blank>gi|257719998</A>&nbsp;&nbsp;&nbsp;&nbsp;<B>Mass:</B>&nbsp=
;61858&nbsp;&nbsp;&nbsp;&nbsp;<B>Score:</B>&nbsp;263&nbsp;&nbsp;&nbsp;&nb=
sp;<B>Expect:</B>&nbsp;9.3e-021&nbsp;&nbsp;<B>Matches:</B>&nbsp;12</TT></=
TD></TR>
  <TR>
    <TD>&nbsp;</TD>
    <TD noWrap><TT>unnamed protein product [Brassica=20
napus]</TT></TD></TR></TBODY></TABLE>
<TABLE border=3D0 cellSpacing=3D0 cellPadding=3D0>
  <TBODY>
  <TR>
    <TD><TT>&nbsp;&nbsp;&nbsp;&nbsp;&nbsp;&nbsp;</TT></TD>
    <TD align=3Dright><TT><B>Observed&nbsp;&nbsp;</B></TT></TD>
    <TD noWrap align=3Dright><TT><B>Mr(expt)&nbsp;&nbsp;</B></TT></TD>
    <TD noWrap align=3Dright><TT><B>Mr(calc)&nbsp;&nbsp;</B></TT></TD>
    <TD align=3Dright><TT><B>&nbsp;ppm&nbsp;&nbsp;</B></TT></TD>
    <TD align=3Dright><TT><B>Start&nbsp;</B></TT></TD>
    <TD align=3Dright><TT><B>&nbsp;</B></TT></TD>
    <TD align=3Dright><TT><B>End&nbsp;</B></TT></TD>
    <TD align=3Dright><TT><B>Miss&nbsp;</B></TT></TD>
    <TD align=3Dright><TT><B>Ions&nbsp;</B></TT></TD>
    <TD><TT><B>&nbsp;Peptide</B></TT></TD></TR>
  <TR>
    <TD align=3Dright>&nbsp;</TD>
    <TD align=3Dright><TT>733.3337&nbsp;&nbsp;</TT></TD>
    <TD align=3Dright><TT>732.3264&nbsp;&nbsp;</TT></TD>
    <TD align=3Dright><TT>732.3555&nbsp;&nbsp;</TT></TD>
    <TD noWrap align=3Dright><TT>-39.71&nbsp;</TT></TD>
    <TD align=3Dright><TT>322&nbsp;</TT></TD>
    <TD noWrap align=3Dright><TT>-&nbsp;</TT></TD>
    <TD align=3Dright><TT>328&nbsp;</TT></TD>
    <TD align=3Dright><TT>0&nbsp;&nbsp;</TT></TD>
    <TD noWrap align=3Dright><TT>---&nbsp;&nbsp;</TT></TD>
    <TD noWrap><TT>&nbsp;K.APGFGER.R</TT></TD></TR>
  <TR>
    <TD align=3Dright>&nbsp;</TD>
    <TD align=3Dright><TT>1043.5223&nbsp;&nbsp;</TT></TD>
    <TD align=3Dright><TT>1042.5150&nbsp;&nbsp;</TT></TD>
    <TD align=3Dright><TT>1042.5771&nbsp;&nbsp;</TT></TD>
    <TD noWrap align=3Dright><TT>-59.56&nbsp;</TT></TD>
    <TD align=3Dright><TT>93&nbsp;</TT></TD>
    <TD noWrap align=3Dright><TT>-&nbsp;</TT></TD>
    <TD align=3Dright><TT>102&nbsp;</TT></TD>
    <TD align=3Dright><TT>0&nbsp;&nbsp;</TT></TD>
    <TD noWrap align=3Dright><TT>---&nbsp;&nbsp;</TT></TD>
    <TD noWrap><TT>&nbsp;K.VVNDGVTIAR.A</TT></TD></TR>
  <TR>
    <TD align=3Dright>&nbsp;</TD>
    <TD align=3Dright><TT>1090.5276&nbsp;&nbsp;</TT></TD>
    <TD align=3Dright><TT>1089.5203&nbsp;&nbsp;</TT></TD>
    <TD align=3Dright><TT>1089.5818&nbsp;&nbsp;</TT></TD>
    <TD noWrap align=3Dright><TT>-56.45&nbsp;</TT></TD>
    <TD align=3Dright><TT>255&nbsp;</TT></TD>
    <TD noWrap align=3Dright><TT>-&nbsp;</TT></TD>
    <TD align=3Dright><TT>263&nbsp;</TT></TD>
    <TD align=3Dright><TT>0&nbsp;&nbsp;</TT></TD>
    <TD noWrap align=3Dright><TT>---&nbsp;&nbsp;</TT></TD>
    <TD noWrap><TT>&nbsp;K.LLVEFENAR.V</TT></TD></TR>
  <TR>
    <TD align=3Dright>&nbsp;</TD>
    <TD align=3Dright><TT>1090.5276&nbsp;&nbsp;</TT></TD>
    <TD align=3Dright><TT>1089.5203&nbsp;&nbsp;</TT></TD>
    <TD align=3Dright><TT>1089.5818&nbsp;&nbsp;</TT></TD>
    <TD noWrap align=3Dright><TT>-56.45&nbsp;</TT></TD>
    <TD align=3Dright><TT>255&nbsp;</TT></TD>
    <TD noWrap align=3Dright><TT>-&nbsp;</TT></TD>
    <TD align=3Dright><TT>263&nbsp;</TT></TD>
    <TD align=3Dright><TT>0&nbsp;&nbsp;</TT></TD>
    <TD noWrap align=3Dright><TT>8&nbsp;&nbsp;</TT></TD>
    <TD noWrap><TT>&nbsp;K.LLVEFENAR.V</TT></TD></TR>
  <TR>
    <TD align=3Dright>&nbsp;</TD>
    <TD align=3Dright><TT>1290.5461&nbsp;&nbsp;</TT></TD>
    <TD align=3Dright><TT>1289.5388&nbsp;&nbsp;</TT></TD>
    <TD align=3Dright><TT>1289.6099&nbsp;&nbsp;</TT></TD>
    <TD noWrap align=3Dright><TT>-55.12&nbsp;</TT></TD>
    <TD align=3Dright><TT>425&nbsp;</TT></TD>
    <TD noWrap align=3Dright><TT>-&nbsp;</TT></TD>
    <TD align=3Dright><TT>436&nbsp;</TT></TD>
    <TD align=3Dright><TT>0&nbsp;&nbsp;</TT></TD>
    <TD noWrap align=3Dright><TT>---&nbsp;&nbsp;</TT></TD>
    <TD noWrap><TT>&nbsp;K.VGAATETELEDR.K</TT></TD></TR>
  <TR>
    <TD align=3Dright>&nbsp;</TD>
    <TD align=3Dright><TT>1479.6401&nbsp;&nbsp;</TT></TD>
    <TD align=3Dright><TT>1478.6328&nbsp;&nbsp;</TT></TD>
    <TD align=3Dright><TT>1478.7405&nbsp;&nbsp;</TT></TD>
    <TD noWrap align=3Dright><TT>-72.84&nbsp;</TT></TD>
    <TD align=3Dright><TT>242&nbsp;</TT></TD>
    <TD noWrap align=3Dright><TT>-&nbsp;</TT></TD>
    <TD align=3Dright><TT>254&nbsp;</TT></TD>
    <TD align=3Dright><TT>0&nbsp;&nbsp;</TT></TD>
    <TD noWrap align=3Dright><TT>---&nbsp;&nbsp;</TT></TD>
    <TD noWrap><TT>&nbsp;R.GYISPQFVTNPEK.L</TT></TD></TR>
  <TR>
    <TD align=3Dright>&nbsp;</TD>
    <TD align=3Dright><TT>1479.6401&nbsp;&nbsp;</TT></TD>
    <TD align=3Dright><TT>1478.6328&nbsp;&nbsp;</TT></TD>
    <TD align=3Dright><TT>1478.7405&nbsp;&nbsp;</TT></TD>
    <TD noWrap align=3Dright><TT>-72.84&nbsp;</TT></TD>
    <TD align=3Dright><TT>242&nbsp;</TT></TD>
    <TD noWrap align=3Dright><TT>-&nbsp;</TT></TD>
    <TD align=3Dright><TT>254&nbsp;</TT></TD>
    <TD align=3Dright><TT>0&nbsp;&nbsp;</TT></TD>
    <TD noWrap align=3Dright><TT>38&nbsp;&nbsp;</TT></TD>
    <TD noWrap><TT>&nbsp;R.GYISPQFVTNPEK.L</TT></TD></TR>
  <TR>
    <TD align=3Dright>&nbsp;</TD>
    <TD align=3Dright><TT>1754.8268&nbsp;&nbsp;</TT></TD>
    <TD align=3Dright><TT>1753.8195&nbsp;&nbsp;</TT></TD>
    <TD align=3Dright><TT>1753.9032&nbsp;&nbsp;</TT></TD>
    <TD noWrap align=3Dright><TT>-47.72&nbsp;</TT></TD>
    <TD align=3Dright><TT>103&nbsp;</TT></TD>
    <TD noWrap align=3Dright><TT>-&nbsp;</TT></TD>
    <TD align=3Dright><TT>119&nbsp;</TT></TD>
    <TD align=3Dright><TT>0&nbsp;&nbsp;</TT></TD>
    <TD noWrap align=3Dright><TT>---&nbsp;&nbsp;</TT></TD>
    <TD noWrap><TT>&nbsp;R.AIELPDAMENAGAALIR.E</TT></TD></TR>
  <TR>
    <TD align=3Dright>&nbsp;</TD>
    <TD align=3Dright><TT>1754.8268&nbsp;&nbsp;</TT></TD>
    <TD align=3Dright><TT>1753.8195&nbsp;&nbsp;</TT></TD>
    <TD align=3Dright><TT>1753.9032&nbsp;&nbsp;</TT></TD>
    <TD noWrap align=3Dright><TT>-47.72&nbsp;</TT></TD>
    <TD align=3Dright><TT>103&nbsp;</TT></TD>
    <TD noWrap align=3Dright><TT>-&nbsp;</TT></TD>
    <TD align=3Dright><TT>119&nbsp;</TT></TD>
    <TD align=3Dright><TT>0&nbsp;&nbsp;</TT></TD>
    <TD noWrap align=3Dright><TT>110&nbsp;&nbsp;</TT></TD>
    <TD noWrap><TT>&nbsp;R.AIELPDAMENAGAALIR.E</TT></TD></TR>
  <TR>
    <TD align=3Dright>&nbsp;</TD>
    <TD align=3Dright><TT>1770.7947&nbsp;&nbsp;</TT></TD>
    <TD align=3Dright><TT>1769.7874&nbsp;&nbsp;</TT></TD>
    <TD align=3Dright><TT>1769.8981&nbsp;&nbsp;</TT></TD>
    <TD noWrap align=3Dright><TT>-62.55&nbsp;</TT></TD>
    <TD align=3Dright><TT>103&nbsp;</TT></TD>
    <TD noWrap align=3Dright><TT>-&nbsp;</TT></TD>
    <TD align=3Dright><TT>119&nbsp;</TT></TD>
    <TD align=3Dright><TT>0&nbsp;&nbsp;</TT></TD>
    <TD noWrap align=3Dright><TT>---&nbsp;&nbsp;</TT></TD>
    <TD noWrap><TT>&nbsp;R.AIELPDAMENAGAALIR.E + Oxidation =
(M)</TT></TD></TR>
  <TR>
    <TD align=3Dright>&nbsp;</TD>
    <TD align=3Dright><TT>1904.8534&nbsp;&nbsp;</TT></TD>
    <TD align=3Dright><TT>1903.8461&nbsp;&nbsp;</TT></TD>
    <TD align=3Dright><TT>1903.9487&nbsp;&nbsp;</TT></TD>
    <TD noWrap align=3Dright><TT>-53.86&nbsp;</TT></TD>
    <TD align=3Dright><TT>372&nbsp;</TT></TD>
    <TD noWrap align=3Dright><TT>-&nbsp;</TT></TD>
    <TD align=3Dright><TT>389&nbsp;</TT></TD>
    <TD align=3Dright><TT>1&nbsp;&nbsp;</TT></TD>
    <TD noWrap align=3Dright><TT>---&nbsp;&nbsp;</TT></TD>
    <TD noWrap><TT>&nbsp;K.DSTTLIADAASKDELQAR.I</TT></TD></TR>
  <TR>
    <TD align=3Dright>&nbsp;</TD>
    <TD align=3Dright><TT>1904.8534&nbsp;&nbsp;</TT></TD>
    <TD align=3Dright><TT>1903.8461&nbsp;&nbsp;</TT></TD>
    <TD align=3Dright><TT>1903.9487&nbsp;&nbsp;</TT></TD>
    <TD noWrap align=3Dright><TT>-53.86&nbsp;</TT></TD>
    <TD align=3Dright><TT>372&nbsp;</TT></TD>
    <TD noWrap align=3Dright><TT>-&nbsp;</TT></TD>
    <TD align=3Dright><TT>389&nbsp;</TT></TD>
    <TD align=3Dright><TT>1&nbsp;&nbsp;</TT></TD>
    <TD noWrap align=3Dright><TT>55&nbsp;&nbsp;</TT></TD>
    <TD =
noWrap><TT>&nbsp;K.DSTTLIADAASKDELQAR.I</TT></TD></TR></TBODY></TABLE>
<TABLE border=3D0 cellSpacing=3D0>
  <TBODY>
  <TR>
    <TD><TT>&nbsp;&nbsp;&nbsp;&nbsp;&nbsp;&nbsp;</TT></TD>
    <TD><TT><B>No match to: </B>765.3532, 823.0726, 825.0584, 841.0284,=20
      842.4637, 870.4987, 994.0828, 994.0828, 1036.0845, 1036.0845, =
1108.4852,=20
      1108.4852, 1124.4584, 1124.4584, 1196.6279, 1196.6279, 1501.6621,=20
      1804.8550, 1804.8550, 2211.9824</TT></TD></TR></TBODY></TABLE><BR>
<TABLE border=3D0 cellSpacing=3D0>
  <TBODY>
  <TR>
    <TD><TT><B><A =
name=3DHit4>4.</A>&nbsp;&nbsp;&nbsp;&nbsp;</B></TT></TD>
    <TD noWrap><TT><A=20
      =
href=3D"http://zxw-pc/mascot/cgi/protein_view.pl?file=3D../data/20121225/=
F002398.dat&amp;hit=3D4"=20
      =
target=3D_blank>gi|3790441</A>&nbsp;&nbsp;&nbsp;&nbsp;<B>Mass:</B>&nbsp;6=
1402&nbsp;&nbsp;&nbsp;&nbsp;<B>Score:</B>&nbsp;195&nbsp;&nbsp;&nbsp;&nbsp=
;<B>Expect:</B>&nbsp;5.9e-014&nbsp;&nbsp;<B>Matches:</B>&nbsp;9</TT></TD>=
</TR>
  <TR>
    <TD>&nbsp;</TD>
    <TD noWrap><TT>chaperonin 60 alpha subunit [Canavalia=20
  lineata]</TT></TD></TR></TBODY></TABLE>
<TABLE border=3D0 cellSpacing=3D0 cellPadding=3D0>
  <TBODY>
  <TR>
    <TD><TT>&nbsp;&nbsp;&nbsp;&nbsp;&nbsp;&nbsp;</TT></TD>
    <TD align=3Dright><TT><B>Observed&nbsp;&nbsp;</B></TT></TD>
    <TD noWrap align=3Dright><TT><B>Mr(expt)&nbsp;&nbsp;</B></TT></TD>
    <TD noWrap align=3Dright><TT><B>Mr(calc)&nbsp;&nbsp;</B></TT></TD>
    <TD align=3Dright><TT><B>&nbsp;ppm&nbsp;&nbsp;</B></TT></TD>
    <TD align=3Dright><TT><B>Start&nbsp;</B></TT></TD>
    <TD align=3Dright><TT><B>&nbsp;</B></TT></TD>
    <TD align=3Dright><TT><B>End&nbsp;</B></TT></TD>
    <TD align=3Dright><TT><B>Miss&nbsp;</B></TT></TD>
    <TD align=3Dright><TT><B>Ions&nbsp;</B></TT></TD>
    <TD><TT><B>&nbsp;Peptide</B></TT></TD></TR>
  <TR>
    <TD align=3Dright>&nbsp;</TD>
    <TD align=3Dright><TT>1043.5223&nbsp;&nbsp;</TT></TD>
    <TD align=3Dright><TT>1042.5150&nbsp;&nbsp;</TT></TD>
    <TD align=3Dright><TT>1042.5771&nbsp;&nbsp;</TT></TD>
    <TD noWrap align=3Dright><TT>-59.56&nbsp;</TT></TD>
    <TD align=3Dright><TT>91&nbsp;</TT></TD>
    <TD noWrap align=3Dright><TT>-&nbsp;</TT></TD>
    <TD align=3Dright><TT>100&nbsp;</TT></TD>
    <TD align=3Dright><TT>0&nbsp;&nbsp;</TT></TD>
    <TD noWrap align=3Dright><TT>---&nbsp;&nbsp;</TT></TD>
    <TD noWrap><TT>&nbsp;K.VVNDGVTIAR.A</TT></TD></TR>
  <TR>
    <TD align=3Dright>&nbsp;</TD>
    <TD align=3Dright><TT>1090.5276&nbsp;&nbsp;</TT></TD>
    <TD align=3Dright><TT>1089.5203&nbsp;&nbsp;</TT></TD>
    <TD align=3Dright><TT>1089.4938&nbsp;&nbsp;</TT></TD>
    <TD noWrap align=3Dright><TT>24.3&nbsp;</TT></TD>
    <TD align=3Dright><TT>470&nbsp;</TT></TD>
    <TD noWrap align=3Dright><TT>-&nbsp;</TT></TD>
    <TD align=3Dright><TT>478&nbsp;</TT></TD>
    <TD align=3Dright><TT>1&nbsp;&nbsp;</TT></TD>
    <TD noWrap align=3Dright><TT>---&nbsp;&nbsp;</TT></TD>
    <TD noWrap><TT>&nbsp;K.DKLEDADER.L</TT></TD></TR>
  <TR>
    <TD align=3Dright>&nbsp;</TD>
    <TD align=3Dright><TT>1090.5276&nbsp;&nbsp;</TT></TD>
    <TD align=3Dright><TT>1089.5203&nbsp;&nbsp;</TT></TD>
    <TD align=3Dright><TT>1089.4938&nbsp;&nbsp;</TT></TD>
    <TD noWrap align=3Dright><TT>24.3&nbsp;</TT></TD>
    <TD align=3Dright><TT>470&nbsp;</TT></TD>
    <TD noWrap align=3Dright><TT>-&nbsp;</TT></TD>
    <TD align=3Dright><TT>478&nbsp;</TT></TD>
    <TD align=3Dright><TT>1&nbsp;&nbsp;</TT></TD>
    <TD noWrap align=3Dright><TT>---&nbsp;&nbsp;</TT></TD>
    <TD noWrap><TT>&nbsp;K.DKLEDADER.L</TT></TD></TR>
  <TR>
    <TD align=3Dright>&nbsp;</TD>
    <TD align=3Dright><TT>1290.5461&nbsp;&nbsp;</TT></TD>
    <TD align=3Dright><TT>1289.5388&nbsp;&nbsp;</TT></TD>
    <TD align=3Dright><TT>1289.6099&nbsp;&nbsp;</TT></TD>
    <TD noWrap align=3Dright><TT>-55.12&nbsp;</TT></TD>
    <TD align=3Dright><TT>422&nbsp;</TT></TD>
    <TD noWrap align=3Dright><TT>-&nbsp;</TT></TD>
    <TD align=3Dright><TT>433&nbsp;</TT></TD>
    <TD align=3Dright><TT>0&nbsp;&nbsp;</TT></TD>
    <TD noWrap align=3Dright><TT>---&nbsp;&nbsp;</TT></TD>
    <TD noWrap><TT>&nbsp;K.VGAATETELEDR.K</TT></TD></TR>
  <TR>
    <TD align=3Dright>&nbsp;</TD>
    <TD align=3Dright><TT>1754.8268&nbsp;&nbsp;</TT></TD>
    <TD align=3Dright><TT>1753.8195&nbsp;&nbsp;</TT></TD>
    <TD align=3Dright><TT>1753.9032&nbsp;&nbsp;</TT></TD>
    <TD noWrap align=3Dright><TT>-47.72&nbsp;</TT></TD>
    <TD align=3Dright><TT>101&nbsp;</TT></TD>
    <TD noWrap align=3Dright><TT>-&nbsp;</TT></TD>
    <TD align=3Dright><TT>117&nbsp;</TT></TD>
    <TD align=3Dright><TT>0&nbsp;&nbsp;</TT></TD>
    <TD noWrap align=3Dright><TT>---&nbsp;&nbsp;</TT></TD>
    <TD noWrap><TT>&nbsp;R.AIELPDAMENAGAALIR.E</TT></TD></TR>
  <TR>
    <TD align=3Dright>&nbsp;</TD>
    <TD align=3Dright><TT>1754.8268&nbsp;&nbsp;</TT></TD>
    <TD align=3Dright><TT>1753.8195&nbsp;&nbsp;</TT></TD>
    <TD align=3Dright><TT>1753.9032&nbsp;&nbsp;</TT></TD>
    <TD noWrap align=3Dright><TT>-47.72&nbsp;</TT></TD>
    <TD align=3Dright><TT>101&nbsp;</TT></TD>
    <TD noWrap align=3Dright><TT>-&nbsp;</TT></TD>
    <TD align=3Dright><TT>117&nbsp;</TT></TD>
    <TD align=3Dright><TT>0&nbsp;&nbsp;</TT></TD>
    <TD noWrap align=3Dright><TT>110&nbsp;&nbsp;</TT></TD>
    <TD noWrap><TT>&nbsp;R.AIELPDAMENAGAALIR.E</TT></TD></TR>
  <TR>
    <TD align=3Dright>&nbsp;</TD>
    <TD align=3Dright><TT>1770.7947&nbsp;&nbsp;</TT></TD>
    <TD align=3Dright><TT>1769.7874&nbsp;&nbsp;</TT></TD>
    <TD align=3Dright><TT>1769.8981&nbsp;&nbsp;</TT></TD>
    <TD noWrap align=3Dright><TT>-62.55&nbsp;</TT></TD>
    <TD align=3Dright><TT>101&nbsp;</TT></TD>
    <TD noWrap align=3Dright><TT>-&nbsp;</TT></TD>
    <TD align=3Dright><TT>117&nbsp;</TT></TD>
    <TD align=3Dright><TT>0&nbsp;&nbsp;</TT></TD>
    <TD noWrap align=3Dright><TT>---&nbsp;&nbsp;</TT></TD>
    <TD noWrap><TT>&nbsp;R.AIELPDAMENAGAALIR.E + Oxidation =
(M)</TT></TD></TR>
  <TR>
    <TD align=3Dright>&nbsp;</TD>
    <TD align=3Dright><TT>1904.8534&nbsp;&nbsp;</TT></TD>
    <TD align=3Dright><TT>1903.8461&nbsp;&nbsp;</TT></TD>
    <TD align=3Dright><TT>1903.9487&nbsp;&nbsp;</TT></TD>
    <TD noWrap align=3Dright><TT>-53.86&nbsp;</TT></TD>
    <TD align=3Dright><TT>369&nbsp;</TT></TD>
    <TD noWrap align=3Dright><TT>-&nbsp;</TT></TD>
    <TD align=3Dright><TT>386&nbsp;</TT></TD>
    <TD align=3Dright><TT>1&nbsp;&nbsp;</TT></TD>
    <TD noWrap align=3Dright><TT>---&nbsp;&nbsp;</TT></TD>
    <TD noWrap><TT>&nbsp;K.DSTTIIADAASKDELQAR.V</TT></TD></TR>
  <TR>
    <TD align=3Dright>&nbsp;</TD>
    <TD align=3Dright><TT>1904.8534&nbsp;&nbsp;</TT></TD>
    <TD align=3Dright><TT>1903.8461&nbsp;&nbsp;</TT></TD>
    <TD align=3Dright><TT>1903.9487&nbsp;&nbsp;</TT></TD>
    <TD noWrap align=3Dright><TT>-53.86&nbsp;</TT></TD>
    <TD align=3Dright><TT>369&nbsp;</TT></TD>
    <TD noWrap align=3Dright><TT>-&nbsp;</TT></TD>
    <TD align=3Dright><TT>386&nbsp;</TT></TD>
    <TD align=3Dright><TT>1&nbsp;&nbsp;</TT></TD>
    <TD noWrap align=3Dright><TT>55&nbsp;&nbsp;</TT></TD>
    <TD =
noWrap><TT>&nbsp;K.DSTTIIADAASKDELQAR.V</TT></TD></TR></TBODY></TABLE>
<TABLE border=3D0 cellSpacing=3D0>
  <TBODY>
  <TR>
    <TD><TT>&nbsp;&nbsp;&nbsp;&nbsp;&nbsp;&nbsp;</TT></TD>
    <TD><TT><B>No match to: </B>733.3337, 765.3532, 823.0726, 825.0584,=20
      841.0284, 842.4637, 870.4987, 994.0828, 994.0828, 1036.0845, =
1036.0845,=20
      1108.4852, 1108.4852, 1124.4584, 1124.4584, 1196.6279, 1196.6279,=20
      1479.6401, 1479.6401, 1501.6621, 1804.8550, 1804.8550,=20
  2211.9824</TT></TD></TR></TBODY></TABLE><BR>
<TABLE border=3D0 cellSpacing=3D0>
  <TBODY>
  <TR>
    <TD><TT><B><A =
name=3DHit5>5.</A>&nbsp;&nbsp;&nbsp;&nbsp;</B></TT></TD>
    <TD noWrap><TT><A=20
      =
href=3D"http://zxw-pc/mascot/cgi/protein_view.pl?file=3D../data/20121225/=
F002398.dat&amp;hit=3D5"=20
      =
target=3D_blank>gi|464727</A>&nbsp;&nbsp;&nbsp;&nbsp;<B>Mass:</B>&nbsp;61=
568&nbsp;&nbsp;&nbsp;&nbsp;<B>Score:</B>&nbsp;193&nbsp;&nbsp;&nbsp;&nbsp;=
<B>Expect:</B>&nbsp;9.3e-014&nbsp;&nbsp;<B>Matches:</B>&nbsp;10</TT></TD>=
</TR>
  <TR>
    <TD>&nbsp;</TD>
    <TD noWrap><TT>RecName: Full=3DRuBisCO large subunit-binding protein =
subunit=20
      alpha, chloroplastic; AltName: Full=3D60 kDa chaperonin subunit =
alpha;=20
      AltName: Full=3DCPN-60 alpha; Flags: =
Precursor</TT></TD></TR></TBODY></TABLE>
<TABLE border=3D0 cellSpacing=3D0 cellPadding=3D0>
  <TBODY>
  <TR>
    <TD><TT>&nbsp;&nbsp;&nbsp;&nbsp;&nbsp;&nbsp;</TT></TD>
    <TD align=3Dright><TT><B>Observed&nbsp;&nbsp;</B></TT></TD>
    <TD noWrap align=3Dright><TT><B>Mr(expt)&nbsp;&nbsp;</B></TT></TD>
    <TD noWrap align=3Dright><TT><B>Mr(calc)&nbsp;&nbsp;</B></TT></TD>
    <TD align=3Dright><TT><B>&nbsp;ppm&nbsp;&nbsp;</B></TT></TD>
    <TD align=3Dright><TT><B>Start&nbsp;</B></TT></TD>
    <TD align=3Dright><TT><B>&nbsp;</B></TT></TD>
    <TD align=3Dright><TT><B>End&nbsp;</B></TT></TD>
    <TD align=3Dright><TT><B>Miss&nbsp;</B></TT></TD>
    <TD align=3Dright><TT><B>Ions&nbsp;</B></TT></TD>
    <TD><TT><B>&nbsp;Peptide</B></TT></TD></TR>
  <TR>
    <TD align=3Dright>&nbsp;</TD>
    <TD align=3Dright><TT>733.3337&nbsp;&nbsp;</TT></TD>
    <TD align=3Dright><TT>732.3264&nbsp;&nbsp;</TT></TD>
    <TD align=3Dright><TT>732.3555&nbsp;&nbsp;</TT></TD>
    <TD noWrap align=3Dright><TT>-39.71&nbsp;</TT></TD>
    <TD align=3Dright><TT>321&nbsp;</TT></TD>
    <TD noWrap align=3Dright><TT>-&nbsp;</TT></TD>
    <TD align=3Dright><TT>327&nbsp;</TT></TD>
    <TD align=3Dright><TT>0&nbsp;&nbsp;</TT></TD>
    <TD noWrap align=3Dright><TT>---&nbsp;&nbsp;</TT></TD>
    <TD noWrap><TT>&nbsp;K.APGFGER.R</TT></TD></TR>
  <TR>
    <TD align=3Dright>&nbsp;</TD>
    <TD align=3Dright><TT>1043.5223&nbsp;&nbsp;</TT></TD>
    <TD align=3Dright><TT>1042.5150&nbsp;&nbsp;</TT></TD>
    <TD align=3Dright><TT>1042.5771&nbsp;&nbsp;</TT></TD>
    <TD noWrap align=3Dright><TT>-59.56&nbsp;</TT></TD>
    <TD align=3Dright><TT>92&nbsp;</TT></TD>
    <TD noWrap align=3Dright><TT>-&nbsp;</TT></TD>
    <TD align=3Dright><TT>101&nbsp;</TT></TD>
    <TD align=3Dright><TT>0&nbsp;&nbsp;</TT></TD>
    <TD noWrap align=3Dright><TT>---&nbsp;&nbsp;</TT></TD>
    <TD noWrap><TT>&nbsp;K.VVNDGVTIAR.A</TT></TD></TR>
  <TR>
    <TD align=3Dright>&nbsp;</TD>
    <TD align=3Dright><TT>1090.5276&nbsp;&nbsp;</TT></TD>
    <TD align=3Dright><TT>1089.5203&nbsp;&nbsp;</TT></TD>
    <TD align=3Dright><TT>1089.5818&nbsp;&nbsp;</TT></TD>
    <TD noWrap align=3Dright><TT>-56.45&nbsp;</TT></TD>
    <TD align=3Dright><TT>254&nbsp;</TT></TD>
    <TD noWrap align=3Dright><TT>-&nbsp;</TT></TD>
    <TD align=3Dright><TT>262&nbsp;</TT></TD>
    <TD align=3Dright><TT>0&nbsp;&nbsp;</TT></TD>
    <TD noWrap align=3Dright><TT>---&nbsp;&nbsp;</TT></TD>
    <TD noWrap><TT>&nbsp;K.LLVEFENAR.V</TT></TD></TR>
  <TR>
    <TD align=3Dright>&nbsp;</TD>
    <TD align=3Dright><TT>1090.5276&nbsp;&nbsp;</TT></TD>
    <TD align=3Dright><TT>1089.5203&nbsp;&nbsp;</TT></TD>
    <TD align=3Dright><TT>1089.5818&nbsp;&nbsp;</TT></TD>
    <TD noWrap align=3Dright><TT>-56.45&nbsp;</TT></TD>
    <TD align=3Dright><TT>254&nbsp;</TT></TD>
    <TD noWrap align=3Dright><TT>-&nbsp;</TT></TD>
    <TD align=3Dright><TT>262&nbsp;</TT></TD>
    <TD align=3Dright><TT>0&nbsp;&nbsp;</TT></TD>
    <TD noWrap align=3Dright><TT>8&nbsp;&nbsp;</TT></TD>
    <TD noWrap><TT>&nbsp;K.LLVEFENAR.V</TT></TD></TR>
  <TR>
    <TD align=3Dright>&nbsp;</TD>
    <TD align=3Dright><TT>1290.5461&nbsp;&nbsp;</TT></TD>
    <TD align=3Dright><TT>1289.5388&nbsp;&nbsp;</TT></TD>
    <TD align=3Dright><TT>1289.6099&nbsp;&nbsp;</TT></TD>
    <TD noWrap align=3Dright><TT>-55.12&nbsp;</TT></TD>
    <TD align=3Dright><TT>423&nbsp;</TT></TD>
    <TD noWrap align=3Dright><TT>-&nbsp;</TT></TD>
    <TD align=3Dright><TT>434&nbsp;</TT></TD>
    <TD align=3Dright><TT>0&nbsp;&nbsp;</TT></TD>
    <TD noWrap align=3Dright><TT>---&nbsp;&nbsp;</TT></TD>
    <TD noWrap><TT>&nbsp;K.VGAATETELEDR.K</TT></TD></TR>
  <TR>
    <TD align=3Dright>&nbsp;</TD>
    <TD align=3Dright><TT>1479.6401&nbsp;&nbsp;</TT></TD>
    <TD align=3Dright><TT>1478.6328&nbsp;&nbsp;</TT></TD>
    <TD align=3Dright><TT>1478.7405&nbsp;&nbsp;</TT></TD>
    <TD noWrap align=3Dright><TT>-72.84&nbsp;</TT></TD>
    <TD align=3Dright><TT>241&nbsp;</TT></TD>
    <TD noWrap align=3Dright><TT>-&nbsp;</TT></TD>
    <TD align=3Dright><TT>253&nbsp;</TT></TD>
    <TD align=3Dright><TT>0&nbsp;&nbsp;</TT></TD>
    <TD noWrap align=3Dright><TT>---&nbsp;&nbsp;</TT></TD>
    <TD noWrap><TT>&nbsp;R.GYISPQFVTNPEK.L</TT></TD></TR>
  <TR>
    <TD align=3Dright>&nbsp;</TD>
    <TD align=3Dright><TT>1479.6401&nbsp;&nbsp;</TT></TD>
    <TD align=3Dright><TT>1478.6328&nbsp;&nbsp;</TT></TD>
    <TD align=3Dright><TT>1478.7405&nbsp;&nbsp;</TT></TD>
    <TD noWrap align=3Dright><TT>-72.84&nbsp;</TT></TD>
    <TD align=3Dright><TT>241&nbsp;</TT></TD>
    <TD noWrap align=3Dright><TT>-&nbsp;</TT></TD>
    <TD align=3Dright><TT>253&nbsp;</TT></TD>
    <TD align=3Dright><TT>0&nbsp;&nbsp;</TT></TD>
    <TD noWrap align=3Dright><TT>38&nbsp;&nbsp;</TT></TD>
    <TD noWrap><TT>&nbsp;R.GYISPQFVTNPEK.L</TT></TD></TR>
  <TR>
    <TD align=3Dright>&nbsp;</TD>
    <TD align=3Dright><TT>1754.8268&nbsp;&nbsp;</TT></TD>
    <TD align=3Dright><TT>1753.8195&nbsp;&nbsp;</TT></TD>
    <TD align=3Dright><TT>1753.9032&nbsp;&nbsp;</TT></TD>
    <TD noWrap align=3Dright><TT>-47.72&nbsp;</TT></TD>
    <TD align=3Dright><TT>102&nbsp;</TT></TD>
    <TD noWrap align=3Dright><TT>-&nbsp;</TT></TD>
    <TD align=3Dright><TT>118&nbsp;</TT></TD>
    <TD align=3Dright><TT>0&nbsp;&nbsp;</TT></TD>
    <TD noWrap align=3Dright><TT>---&nbsp;&nbsp;</TT></TD>
    <TD noWrap><TT>&nbsp;R.AIELPDAMENAGAALIR.E</TT></TD></TR>
  <TR>
    <TD align=3Dright>&nbsp;</TD>
    <TD align=3Dright><TT>1754.8268&nbsp;&nbsp;</TT></TD>
    <TD align=3Dright><TT>1753.8195&nbsp;&nbsp;</TT></TD>
    <TD align=3Dright><TT>1753.9032&nbsp;&nbsp;</TT></TD>
    <TD noWrap align=3Dright><TT>-47.72&nbsp;</TT></TD>
    <TD align=3Dright><TT>102&nbsp;</TT></TD>
    <TD noWrap align=3Dright><TT>-&nbsp;</TT></TD>
    <TD align=3Dright><TT>118&nbsp;</TT></TD>
    <TD align=3Dright><TT>0&nbsp;&nbsp;</TT></TD>
    <TD noWrap align=3Dright><TT>110&nbsp;&nbsp;</TT></TD>
    <TD noWrap><TT>&nbsp;R.AIELPDAMENAGAALIR.E</TT></TD></TR>
  <TR>
    <TD align=3Dright>&nbsp;</TD>
    <TD align=3Dright><TT>1770.7947&nbsp;&nbsp;</TT></TD>
    <TD align=3Dright><TT>1769.7874&nbsp;&nbsp;</TT></TD>
    <TD align=3Dright><TT>1769.8981&nbsp;&nbsp;</TT></TD>
    <TD noWrap align=3Dright><TT>-62.55&nbsp;</TT></TD>
    <TD align=3Dright><TT>102&nbsp;</TT></TD>
    <TD noWrap align=3Dright><TT>-&nbsp;</TT></TD>
    <TD align=3Dright><TT>118&nbsp;</TT></TD>
    <TD align=3Dright><TT>0&nbsp;&nbsp;</TT></TD>
    <TD noWrap align=3Dright><TT>---&nbsp;&nbsp;</TT></TD>
    <TD noWrap><TT>&nbsp;R.AIELPDAMENAGAALIR.E + Oxidation=20
  (M)</TT></TD></TR></TBODY></TABLE>
<TABLE border=3D0 cellSpacing=3D0>
  <TBODY>
  <TR>
    <TD><TT>&nbsp;&nbsp;&nbsp;&nbsp;&nbsp;&nbsp;</TT></TD>
    <TD><TT><B>No match to: </B>765.3532, 823.0726, 825.0584, 841.0284,=20
      842.4637, 870.4987, 994.0828, 994.0828, 1036.0845, 1036.0845, =
1108.4852,=20
      1108.4852, 1124.4584, 1124.4584, 1196.6279, 1196.6279, 1501.6621,=20
      1804.8550, 1804.8550, 1904.8534, 1904.8534,=20
2211.9824</TT></TD></TR></TBODY></TABLE><BR>
<TABLE border=3D0 cellSpacing=3D0>
  <TBODY>
  <TR>
    <TD><TT><B><A =
name=3DHit6>6.</A>&nbsp;&nbsp;&nbsp;&nbsp;</B></TT></TD>
    <TD noWrap><TT><A=20
      =
href=3D"http://zxw-pc/mascot/cgi/protein_view.pl?file=3D../data/20121225/=
F002398.dat&amp;hit=3D6"=20
      =
target=3D_blank>gi|257734878</A>&nbsp;&nbsp;&nbsp;&nbsp;<B>Mass:</B>&nbsp=
;61568&nbsp;&nbsp;&nbsp;&nbsp;<B>Score:</B>&nbsp;193&nbsp;&nbsp;&nbsp;&nb=
sp;<B>Expect:</B>&nbsp;9.3e-014&nbsp;&nbsp;<B>Matches:</B>&nbsp;10</TT></=
TD></TR>
  <TR>
    <TD>&nbsp;</TD>
    <TD noWrap><TT>unnamed protein product [Brassica=20
napus]</TT></TD></TR></TBODY></TABLE>
<TABLE border=3D0 cellSpacing=3D0 cellPadding=3D0>
  <TBODY>
  <TR>
    <TD><TT>&nbsp;&nbsp;&nbsp;&nbsp;&nbsp;&nbsp;</TT></TD>
    <TD align=3Dright><TT><B>Observed&nbsp;&nbsp;</B></TT></TD>
    <TD noWrap align=3Dright><TT><B>Mr(expt)&nbsp;&nbsp;</B></TT></TD>
    <TD noWrap align=3Dright><TT><B>Mr(calc)&nbsp;&nbsp;</B></TT></TD>
    <TD align=3Dright><TT><B>&nbsp;ppm&nbsp;&nbsp;</B></TT></TD>
    <TD align=3Dright><TT><B>Start&nbsp;</B></TT></TD>
    <TD align=3Dright><TT><B>&nbsp;</B></TT></TD>
    <TD align=3Dright><TT><B>End&nbsp;</B></TT></TD>
    <TD align=3Dright><TT><B>Miss&nbsp;</B></TT></TD>
    <TD align=3Dright><TT><B>Ions&nbsp;</B></TT></TD>
    <TD><TT><B>&nbsp;Peptide</B></TT></TD></TR>
  <TR>
    <TD align=3Dright>&nbsp;</TD>
    <TD align=3Dright><TT>733.3337&nbsp;&nbsp;</TT></TD>
    <TD align=3Dright><TT>732.3264&nbsp;&nbsp;</TT></TD>
    <TD align=3Dright><TT>732.3555&nbsp;&nbsp;</TT></TD>
    <TD noWrap align=3Dright><TT>-39.71&nbsp;</TT></TD>
    <TD align=3Dright><TT>321&nbsp;</TT></TD>
    <TD noWrap align=3Dright><TT>-&nbsp;</TT></TD>
    <TD align=3Dright><TT>327&nbsp;</TT></TD>
    <TD align=3Dright><TT>0&nbsp;&nbsp;</TT></TD>
    <TD noWrap align=3Dright><TT>---&nbsp;&nbsp;</TT></TD>
    <TD noWrap><TT>&nbsp;K.APGFGER.R</TT></TD></TR>
  <TR>
    <TD align=3Dright>&nbsp;</TD>
    <TD align=3Dright><TT>1043.5223&nbsp;&nbsp;</TT></TD>
    <TD align=3Dright><TT>1042.5150&nbsp;&nbsp;</TT></TD>
    <TD align=3Dright><TT>1042.5771&nbsp;&nbsp;</TT></TD>
    <TD noWrap align=3Dright><TT>-59.56&nbsp;</TT></TD>
    <TD align=3Dright><TT>92&nbsp;</TT></TD>
    <TD noWrap align=3Dright><TT>-&nbsp;</TT></TD>
    <TD align=3Dright><TT>101&nbsp;</TT></TD>
    <TD align=3Dright><TT>0&nbsp;&nbsp;</TT></TD>
    <TD noWrap align=3Dright><TT>---&nbsp;&nbsp;</TT></TD>
    <TD noWrap><TT>&nbsp;K.VVNDGVTIAR.A</TT></TD></TR>
  <TR>
    <TD align=3Dright>&nbsp;</TD>
    <TD align=3Dright><TT>1090.5276&nbsp;&nbsp;</TT></TD>
    <TD align=3Dright><TT>1089.5203&nbsp;&nbsp;</TT></TD>
    <TD align=3Dright><TT>1089.5818&nbsp;&nbsp;</TT></TD>
    <TD noWrap align=3Dright><TT>-56.45&nbsp;</TT></TD>
    <TD align=3Dright><TT>254&nbsp;</TT></TD>
    <TD noWrap align=3Dright><TT>-&nbsp;</TT></TD>
    <TD align=3Dright><TT>262&nbsp;</TT></TD>
    <TD align=3Dright><TT>0&nbsp;&nbsp;</TT></TD>
    <TD noWrap align=3Dright><TT>---&nbsp;&nbsp;</TT></TD>
    <TD noWrap><TT>&nbsp;K.LLVEFENAR.V</TT></TD></TR>
  <TR>
    <TD align=3Dright>&nbsp;</TD>
    <TD align=3Dright><TT>1090.5276&nbsp;&nbsp;</TT></TD>
    <TD align=3Dright><TT>1089.5203&nbsp;&nbsp;</TT></TD>
    <TD align=3Dright><TT>1089.5818&nbsp;&nbsp;</TT></TD>
    <TD noWrap align=3Dright><TT>-56.45&nbsp;</TT></TD>
    <TD align=3Dright><TT>254&nbsp;</TT></TD>
    <TD noWrap align=3Dright><TT>-&nbsp;</TT></TD>
    <TD align=3Dright><TT>262&nbsp;</TT></TD>
    <TD align=3Dright><TT>0&nbsp;&nbsp;</TT></TD>
    <TD noWrap align=3Dright><TT>8&nbsp;&nbsp;</TT></TD>
    <TD noWrap><TT>&nbsp;K.LLVEFENAR.V</TT></TD></TR>
  <TR>
    <TD align=3Dright>&nbsp;</TD>
    <TD align=3Dright><TT>1290.5461&nbsp;&nbsp;</TT></TD>
    <TD align=3Dright><TT>1289.5388&nbsp;&nbsp;</TT></TD>
    <TD align=3Dright><TT>1289.6099&nbsp;&nbsp;</TT></TD>
    <TD noWrap align=3Dright><TT>-55.12&nbsp;</TT></TD>
    <TD align=3Dright><TT>423&nbsp;</TT></TD>
    <TD noWrap align=3Dright><TT>-&nbsp;</TT></TD>
    <TD align=3Dright><TT>434&nbsp;</TT></TD>
    <TD align=3Dright><TT>0&nbsp;&nbsp;</TT></TD>
    <TD noWrap align=3Dright><TT>---&nbsp;&nbsp;</TT></TD>
    <TD noWrap><TT>&nbsp;K.VGAATETELEDR.K</TT></TD></TR>
  <TR>
    <TD align=3Dright>&nbsp;</TD>
    <TD align=3Dright><TT>1479.6401&nbsp;&nbsp;</TT></TD>
    <TD align=3Dright><TT>1478.6328&nbsp;&nbsp;</TT></TD>
    <TD align=3Dright><TT>1478.7405&nbsp;&nbsp;</TT></TD>
    <TD noWrap align=3Dright><TT>-72.84&nbsp;</TT></TD>
    <TD align=3Dright><TT>241&nbsp;</TT></TD>
    <TD noWrap align=3Dright><TT>-&nbsp;</TT></TD>
    <TD align=3Dright><TT>253&nbsp;</TT></TD>
    <TD align=3Dright><TT>0&nbsp;&nbsp;</TT></TD>
    <TD noWrap align=3Dright><TT>---&nbsp;&nbsp;</TT></TD>
    <TD noWrap><TT>&nbsp;R.GYISPQFVTNPEK.L</TT></TD></TR>
  <TR>
    <TD align=3Dright>&nbsp;</TD>
    <TD align=3Dright><TT>1479.6401&nbsp;&nbsp;</TT></TD>
    <TD align=3Dright><TT>1478.6328&nbsp;&nbsp;</TT></TD>
    <TD align=3Dright><TT>1478.7405&nbsp;&nbsp;</TT></TD>
    <TD noWrap align=3Dright><TT>-72.84&nbsp;</TT></TD>
    <TD align=3Dright><TT>241&nbsp;</TT></TD>
    <TD noWrap align=3Dright><TT>-&nbsp;</TT></TD>
    <TD align=3Dright><TT>253&nbsp;</TT></TD>
    <TD align=3Dright><TT>0&nbsp;&nbsp;</TT></TD>
    <TD noWrap align=3Dright><TT>38&nbsp;&nbsp;</TT></TD>
    <TD noWrap><TT>&nbsp;R.GYISPQFVTNPEK.L</TT></TD></TR>
  <TR>
    <TD align=3Dright>&nbsp;</TD>
    <TD align=3Dright><TT>1754.8268&nbsp;&nbsp;</TT></TD>
    <TD align=3Dright><TT>1753.8195&nbsp;&nbsp;</TT></TD>
    <TD align=3Dright><TT>1753.9032&nbsp;&nbsp;</TT></TD>
    <TD noWrap align=3Dright><TT>-47.72&nbsp;</TT></TD>
    <TD align=3Dright><TT>102&nbsp;</TT></TD>
    <TD noWrap align=3Dright><TT>-&nbsp;</TT></TD>
    <TD align=3Dright><TT>118&nbsp;</TT></TD>
    <TD align=3Dright><TT>0&nbsp;&nbsp;</TT></TD>
    <TD noWrap align=3Dright><TT>---&nbsp;&nbsp;</TT></TD>
    <TD noWrap><TT>&nbsp;R.AIELPDAMENAGAALIR.E</TT></TD></TR>
  <TR>
    <TD align=3Dright>&nbsp;</TD>
    <TD align=3Dright><TT>1754.8268&nbsp;&nbsp;</TT></TD>
    <TD align=3Dright><TT>1753.8195&nbsp;&nbsp;</TT></TD>
    <TD align=3Dright><TT>1753.9032&nbsp;&nbsp;</TT></TD>
    <TD noWrap align=3Dright><TT>-47.72&nbsp;</TT></TD>
    <TD align=3Dright><TT>102&nbsp;</TT></TD>
    <TD noWrap align=3Dright><TT>-&nbsp;</TT></TD>
    <TD align=3Dright><TT>118&nbsp;</TT></TD>
    <TD align=3Dright><TT>0&nbsp;&nbsp;</TT></TD>
    <TD noWrap align=3Dright><TT>110&nbsp;&nbsp;</TT></TD>
    <TD noWrap><TT>&nbsp;R.AIELPDAMENAGAALIR.E</TT></TD></TR>
  <TR>
    <TD align=3Dright>&nbsp;</TD>
    <TD align=3Dright><TT>1770.7947&nbsp;&nbsp;</TT></TD>
    <TD align=3Dright><TT>1769.7874&nbsp;&nbsp;</TT></TD>
    <TD align=3Dright><TT>1769.8981&nbsp;&nbsp;</TT></TD>
    <TD noWrap align=3Dright><TT>-62.55&nbsp;</TT></TD>
    <TD align=3Dright><TT>102&nbsp;</TT></TD>
    <TD noWrap align=3Dright><TT>-&nbsp;</TT></TD>
    <TD align=3Dright><TT>118&nbsp;</TT></TD>
    <TD align=3Dright><TT>0&nbsp;&nbsp;</TT></TD>
    <TD noWrap align=3Dright><TT>---&nbsp;&nbsp;</TT></TD>
    <TD noWrap><TT>&nbsp;R.AIELPDAMENAGAALIR.E + Oxidation=20
  (M)</TT></TD></TR></TBODY></TABLE>
<TABLE border=3D0 cellSpacing=3D0>
  <TBODY>
  <TR>
    <TD><TT>&nbsp;&nbsp;&nbsp;&nbsp;&nbsp;&nbsp;</TT></TD>
    <TD><TT><B>No match to: </B>765.3532, 823.0726, 825.0584, 841.0284,=20
      842.4637, 870.4987, 994.0828, 994.0828, 1036.0845, 1036.0845, =
1108.4852,=20
      1108.4852, 1124.4584, 1124.4584, 1196.6279, 1196.6279, 1501.6621,=20
      1804.8550, 1804.8550, 1904.8534, 1904.8534,=20
2211.9824</TT></TD></TR></TBODY></TABLE><BR>
<TABLE border=3D0 cellSpacing=3D0>
  <TBODY>
  <TR>
    <TD><TT><B><A =
name=3DHit7>7.</A>&nbsp;&nbsp;&nbsp;&nbsp;</B></TT></TD>
    <TD noWrap><TT><A=20
      =
href=3D"http://zxw-pc/mascot/cgi/protein_view.pl?file=3D../data/20121225/=
F002398.dat&amp;hit=3D7"=20
      =
target=3D_blank>gi|257725843</A>&nbsp;&nbsp;&nbsp;&nbsp;<B>Mass:</B>&nbsp=
;61568&nbsp;&nbsp;&nbsp;&nbsp;<B>Score:</B>&nbsp;193&nbsp;&nbsp;&nbsp;&nb=
sp;<B>Expect:</B>&nbsp;9.3e-014&nbsp;&nbsp;<B>Matches:</B>&nbsp;10</TT></=
TD></TR>
  <TR>
    <TD>&nbsp;</TD>
    <TD noWrap><TT>unnamed protein product [Brassica=20
napus]</TT></TD></TR></TBODY></TABLE>
<TABLE border=3D0 cellSpacing=3D0 cellPadding=3D0>
  <TBODY>
  <TR>
    <TD><TT>&nbsp;&nbsp;&nbsp;&nbsp;&nbsp;&nbsp;</TT></TD>
    <TD align=3Dright><TT><B>Observed&nbsp;&nbsp;</B></TT></TD>
    <TD noWrap align=3Dright><TT><B>Mr(expt)&nbsp;&nbsp;</B></TT></TD>
    <TD noWrap align=3Dright><TT><B>Mr(calc)&nbsp;&nbsp;</B></TT></TD>
    <TD align=3Dright><TT><B>&nbsp;ppm&nbsp;&nbsp;</B></TT></TD>
    <TD align=3Dright><TT><B>Start&nbsp;</B></TT></TD>
    <TD align=3Dright><TT><B>&nbsp;</B></TT></TD>
    <TD align=3Dright><TT><B>End&nbsp;</B></TT></TD>
    <TD align=3Dright><TT><B>Miss&nbsp;</B></TT></TD>
    <TD align=3Dright><TT><B>Ions&nbsp;</B></TT></TD>
    <TD><TT><B>&nbsp;Peptide</B></TT></TD></TR>
  <TR>
    <TD align=3Dright>&nbsp;</TD>
    <TD align=3Dright><TT>733.3337&nbsp;&nbsp;</TT></TD>
    <TD align=3Dright><TT>732.3264&nbsp;&nbsp;</TT></TD>
    <TD align=3Dright><TT>732.3555&nbsp;&nbsp;</TT></TD>
    <TD noWrap align=3Dright><TT>-39.71&nbsp;</TT></TD>
    <TD align=3Dright><TT>321&nbsp;</TT></TD>
    <TD noWrap align=3Dright><TT>-&nbsp;</TT></TD>
    <TD align=3Dright><TT>327&nbsp;</TT></TD>
    <TD align=3Dright><TT>0&nbsp;&nbsp;</TT></TD>
    <TD noWrap align=3Dright><TT>---&nbsp;&nbsp;</TT></TD>
    <TD noWrap><TT>&nbsp;K.APGFGER.R</TT></TD></TR>
  <TR>
    <TD align=3Dright>&nbsp;</TD>
    <TD align=3Dright><TT>1043.5223&nbsp;&nbsp;</TT></TD>
    <TD align=3Dright><TT>1042.5150&nbsp;&nbsp;</TT></TD>
    <TD align=3Dright><TT>1042.5771&nbsp;&nbsp;</TT></TD>
    <TD noWrap align=3Dright><TT>-59.56&nbsp;</TT></TD>
    <TD align=3Dright><TT>92&nbsp;</TT></TD>
    <TD noWrap align=3Dright><TT>-&nbsp;</TT></TD>
    <TD align=3Dright><TT>101&nbsp;</TT></TD>
    <TD align=3Dright><TT>0&nbsp;&nbsp;</TT></TD>
    <TD noWrap align=3Dright><TT>---&nbsp;&nbsp;</TT></TD>
    <TD noWrap><TT>&nbsp;K.VVNDGVTIAR.A</TT></TD></TR>
  <TR>
    <TD align=3Dright>&nbsp;</TD>
    <TD align=3Dright><TT>1090.5276&nbsp;&nbsp;</TT></TD>
    <TD align=3Dright><TT>1089.5203&nbsp;&nbsp;</TT></TD>
    <TD align=3Dright><TT>1089.5818&nbsp;&nbsp;</TT></TD>
    <TD noWrap align=3Dright><TT>-56.45&nbsp;</TT></TD>
    <TD align=3Dright><TT>254&nbsp;</TT></TD>
    <TD noWrap align=3Dright><TT>-&nbsp;</TT></TD>
    <TD align=3Dright><TT>262&nbsp;</TT></TD>
    <TD align=3Dright><TT>0&nbsp;&nbsp;</TT></TD>
    <TD noWrap align=3Dright><TT>---&nbsp;&nbsp;</TT></TD>
    <TD noWrap><TT>&nbsp;K.LLVEFENAR.V</TT></TD></TR>
  <TR>
    <TD align=3Dright>&nbsp;</TD>
    <TD align=3Dright><TT>1090.5276&nbsp;&nbsp;</TT></TD>
    <TD align=3Dright><TT>1089.5203&nbsp;&nbsp;</TT></TD>
    <TD align=3Dright><TT>1089.5818&nbsp;&nbsp;</TT></TD>
    <TD noWrap align=3Dright><TT>-56.45&nbsp;</TT></TD>
    <TD align=3Dright><TT>254&nbsp;</TT></TD>
    <TD noWrap align=3Dright><TT>-&nbsp;</TT></TD>
    <TD align=3Dright><TT>262&nbsp;</TT></TD>
    <TD align=3Dright><TT>0&nbsp;&nbsp;</TT></TD>
    <TD noWrap align=3Dright><TT>8&nbsp;&nbsp;</TT></TD>
    <TD noWrap><TT>&nbsp;K.LLVEFENAR.V</TT></TD></TR>
  <TR>
    <TD align=3Dright>&nbsp;</TD>
    <TD align=3Dright><TT>1290.5461&nbsp;&nbsp;</TT></TD>
    <TD align=3Dright><TT>1289.5388&nbsp;&nbsp;</TT></TD>
    <TD align=3Dright><TT>1289.6099&nbsp;&nbsp;</TT></TD>
    <TD noWrap align=3Dright><TT>-55.12&nbsp;</TT></TD>
    <TD align=3Dright><TT>423&nbsp;</TT></TD>
    <TD noWrap align=3Dright><TT>-&nbsp;</TT></TD>
    <TD align=3Dright><TT>434&nbsp;</TT></TD>
    <TD align=3Dright><TT>0&nbsp;&nbsp;</TT></TD>
    <TD noWrap align=3Dright><TT>---&nbsp;&nbsp;</TT></TD>
    <TD noWrap><TT>&nbsp;K.VGAATETELEDR.K</TT></TD></TR>
  <TR>
    <TD align=3Dright>&nbsp;</TD>
    <TD align=3Dright><TT>1479.6401&nbsp;&nbsp;</TT></TD>
    <TD align=3Dright><TT>1478.6328&nbsp;&nbsp;</TT></TD>
    <TD align=3Dright><TT>1478.7405&nbsp;&nbsp;</TT></TD>
    <TD noWrap align=3Dright><TT>-72.84&nbsp;</TT></TD>
    <TD align=3Dright><TT>241&nbsp;</TT></TD>
    <TD noWrap align=3Dright><TT>-&nbsp;</TT></TD>
    <TD align=3Dright><TT>253&nbsp;</TT></TD>
    <TD align=3Dright><TT>0&nbsp;&nbsp;</TT></TD>
    <TD noWrap align=3Dright><TT>---&nbsp;&nbsp;</TT></TD>
    <TD noWrap><TT>&nbsp;R.GYISPQFVTNPEK.L</TT></TD></TR>
  <TR>
    <TD align=3Dright>&nbsp;</TD>
    <TD align=3Dright><TT>1479.6401&nbsp;&nbsp;</TT></TD>
    <TD align=3Dright><TT>1478.6328&nbsp;&nbsp;</TT></TD>
    <TD align=3Dright><TT>1478.7405&nbsp;&nbsp;</TT></TD>
    <TD noWrap align=3Dright><TT>-72.84&nbsp;</TT></TD>
    <TD align=3Dright><TT>241&nbsp;</TT></TD>
    <TD noWrap align=3Dright><TT>-&nbsp;</TT></TD>
    <TD align=3Dright><TT>253&nbsp;</TT></TD>
    <TD align=3Dright><TT>0&nbsp;&nbsp;</TT></TD>
    <TD noWrap align=3Dright><TT>38&nbsp;&nbsp;</TT></TD>
    <TD noWrap><TT>&nbsp;R.GYISPQFVTNPEK.L</TT></TD></TR>
  <TR>
    <TD align=3Dright>&nbsp;</TD>
    <TD align=3Dright><TT>1754.8268&nbsp;&nbsp;</TT></TD>
    <TD align=3Dright><TT>1753.8195&nbsp;&nbsp;</TT></TD>
    <TD align=3Dright><TT>1753.9032&nbsp;&nbsp;</TT></TD>
    <TD noWrap align=3Dright><TT>-47.72&nbsp;</TT></TD>
    <TD align=3Dright><TT>102&nbsp;</TT></TD>
    <TD noWrap align=3Dright><TT>-&nbsp;</TT></TD>
    <TD align=3Dright><TT>118&nbsp;</TT></TD>
    <TD align=3Dright><TT>0&nbsp;&nbsp;</TT></TD>
    <TD noWrap align=3Dright><TT>---&nbsp;&nbsp;</TT></TD>
    <TD noWrap><TT>&nbsp;R.AIELPDAMENAGAALIR.E</TT></TD></TR>
  <TR>
    <TD align=3Dright>&nbsp;</TD>
    <TD align=3Dright><TT>1754.8268&nbsp;&nbsp;</TT></TD>
    <TD align=3Dright><TT>1753.8195&nbsp;&nbsp;</TT></TD>
    <TD align=3Dright><TT>1753.9032&nbsp;&nbsp;</TT></TD>
    <TD noWrap align=3Dright><TT>-47.72&nbsp;</TT></TD>
    <TD align=3Dright><TT>102&nbsp;</TT></TD>
    <TD noWrap align=3Dright><TT>-&nbsp;</TT></TD>
    <TD align=3Dright><TT>118&nbsp;</TT></TD>
    <TD align=3Dright><TT>0&nbsp;&nbsp;</TT></TD>
    <TD noWrap align=3Dright><TT>110&nbsp;&nbsp;</TT></TD>
    <TD noWrap><TT>&nbsp;R.AIELPDAMENAGAALIR.E</TT></TD></TR>
  <TR>
    <TD align=3Dright>&nbsp;</TD>
    <TD align=3Dright><TT>1770.7947&nbsp;&nbsp;</TT></TD>
    <TD align=3Dright><TT>1769.7874&nbsp;&nbsp;</TT></TD>
    <TD align=3Dright><TT>1769.8981&nbsp;&nbsp;</TT></TD>
    <TD noWrap align=3Dright><TT>-62.55&nbsp;</TT></TD>
    <TD align=3Dright><TT>102&nbsp;</TT></TD>
    <TD noWrap align=3Dright><TT>-&nbsp;</TT></TD>
    <TD align=3Dright><TT>118&nbsp;</TT></TD>
    <TD align=3Dright><TT>0&nbsp;&nbsp;</TT></TD>
    <TD noWrap align=3Dright><TT>---&nbsp;&nbsp;</TT></TD>
    <TD noWrap><TT>&nbsp;R.AIELPDAMENAGAALIR.E + Oxidation=20
  (M)</TT></TD></TR></TBODY></TABLE>
<TABLE border=3D0 cellSpacing=3D0>
  <TBODY>
  <TR>
    <TD><TT>&nbsp;&nbsp;&nbsp;&nbsp;&nbsp;&nbsp;</TT></TD>
    <TD><TT><B>No match to: </B>765.3532, 823.0726, 825.0584, 841.0284,=20
      842.4637, 870.4987, 994.0828, 994.0828, 1036.0845, 1036.0845, =
1108.4852,=20
      1108.4852, 1124.4584, 1124.4584, 1196.6279, 1196.6279, 1501.6621,=20
      1804.8550, 1804.8550, 1904.8534, 1904.8534,=20
2211.9824</TT></TD></TR></TBODY></TABLE><BR>
<TABLE border=3D0 cellSpacing=3D0>
  <TBODY>
  <TR>
    <TD><TT><B><A =
name=3DHit8>8.</A>&nbsp;&nbsp;&nbsp;&nbsp;</B></TT></TD>
    <TD noWrap><TT><A=20
      =
href=3D"http://zxw-pc/mascot/cgi/protein_view.pl?file=3D../data/20121225/=
F002398.dat&amp;hit=3D8"=20
      =
target=3D_blank>gi|257686995</A>&nbsp;&nbsp;&nbsp;&nbsp;<B>Mass:</B>&nbsp=
;61568&nbsp;&nbsp;&nbsp;&nbsp;<B>Score:</B>&nbsp;193&nbsp;&nbsp;&nbsp;&nb=
sp;<B>Expect:</B>&nbsp;9.3e-014&nbsp;&nbsp;<B>Matches:</B>&nbsp;10</TT></=
TD></TR>
  <TR>
    <TD>&nbsp;</TD>
    <TD noWrap><TT>unnamed protein product [Brassica=20
napus]</TT></TD></TR></TBODY></TABLE>
<TABLE border=3D0 cellSpacing=3D0 cellPadding=3D0>
  <TBODY>
  <TR>
    <TD><TT>&nbsp;&nbsp;&nbsp;&nbsp;&nbsp;&nbsp;</TT></TD>
    <TD align=3Dright><TT><B>Observed&nbsp;&nbsp;</B></TT></TD>
    <TD noWrap align=3Dright><TT><B>Mr(expt)&nbsp;&nbsp;</B></TT></TD>
    <TD noWrap align=3Dright><TT><B>Mr(calc)&nbsp;&nbsp;</B></TT></TD>
    <TD align=3Dright><TT><B>&nbsp;ppm&nbsp;&nbsp;</B></TT></TD>
    <TD align=3Dright><TT><B>Start&nbsp;</B></TT></TD>
    <TD align=3Dright><TT><B>&nbsp;</B></TT></TD>
    <TD align=3Dright><TT><B>End&nbsp;</B></TT></TD>
    <TD align=3Dright><TT><B>Miss&nbsp;</B></TT></TD>
    <TD align=3Dright><TT><B>Ions&nbsp;</B></TT></TD>
    <TD><TT><B>&nbsp;Peptide</B></TT></TD></TR>
  <TR>
    <TD align=3Dright>&nbsp;</TD>
    <TD align=3Dright><TT>733.3337&nbsp;&nbsp;</TT></TD>
    <TD align=3Dright><TT>732.3264&nbsp;&nbsp;</TT></TD>
    <TD align=3Dright><TT>732.3555&nbsp;&nbsp;</TT></TD>
    <TD noWrap align=3Dright><TT>-39.71&nbsp;</TT></TD>
    <TD align=3Dright><TT>321&nbsp;</TT></TD>
    <TD noWrap align=3Dright><TT>-&nbsp;</TT></TD>
    <TD align=3Dright><TT>327&nbsp;</TT></TD>
    <TD align=3Dright><TT>0&nbsp;&nbsp;</TT></TD>
    <TD noWrap align=3Dright><TT>---&nbsp;&nbsp;</TT></TD>
    <TD noWrap><TT>&nbsp;K.APGFGER.R</TT></TD></TR>
  <TR>
    <TD align=3Dright>&nbsp;</TD>
    <TD align=3Dright><TT>1043.5223&nbsp;&nbsp;</TT></TD>
    <TD align=3Dright><TT>1042.5150&nbsp;&nbsp;</TT></TD>
    <TD align=3Dright><TT>1042.5771&nbsp;&nbsp;</TT></TD>
    <TD noWrap align=3Dright><TT>-59.56&nbsp;</TT></TD>
    <TD align=3Dright><TT>92&nbsp;</TT></TD>
    <TD noWrap align=3Dright><TT>-&nbsp;</TT></TD>
    <TD align=3Dright><TT>101&nbsp;</TT></TD>
    <TD align=3Dright><TT>0&nbsp;&nbsp;</TT></TD>
    <TD noWrap align=3Dright><TT>---&nbsp;&nbsp;</TT></TD>
    <TD noWrap><TT>&nbsp;K.VVNDGVTIAR.A</TT></TD></TR>
  <TR>
    <TD align=3Dright>&nbsp;</TD>
    <TD align=3Dright><TT>1090.5276&nbsp;&nbsp;</TT></TD>
    <TD align=3Dright><TT>1089.5203&nbsp;&nbsp;</TT></TD>
    <TD align=3Dright><TT>1089.5818&nbsp;&nbsp;</TT></TD>
    <TD noWrap align=3Dright><TT>-56.45&nbsp;</TT></TD>
    <TD align=3Dright><TT>254&nbsp;</TT></TD>
    <TD noWrap align=3Dright><TT>-&nbsp;</TT></TD>
    <TD align=3Dright><TT>262&nbsp;</TT></TD>
    <TD align=3Dright><TT>0&nbsp;&nbsp;</TT></TD>
    <TD noWrap align=3Dright><TT>---&nbsp;&nbsp;</TT></TD>
    <TD noWrap><TT>&nbsp;K.LLVEFENAR.V</TT></TD></TR>
  <TR>
    <TD align=3Dright>&nbsp;</TD>
    <TD align=3Dright><TT>1090.5276&nbsp;&nbsp;</TT></TD>
    <TD align=3Dright><TT>1089.5203&nbsp;&nbsp;</TT></TD>
    <TD align=3Dright><TT>1089.5818&nbsp;&nbsp;</TT></TD>
    <TD noWrap align=3Dright><TT>-56.45&nbsp;</TT></TD>
    <TD align=3Dright><TT>254&nbsp;</TT></TD>
    <TD noWrap align=3Dright><TT>-&nbsp;</TT></TD>
    <TD align=3Dright><TT>262&nbsp;</TT></TD>
    <TD align=3Dright><TT>0&nbsp;&nbsp;</TT></TD>
    <TD noWrap align=3Dright><TT>8&nbsp;&nbsp;</TT></TD>
    <TD noWrap><TT>&nbsp;K.LLVEFENAR.V</TT></TD></TR>
  <TR>
    <TD align=3Dright>&nbsp;</TD>
    <TD align=3Dright><TT>1290.5461&nbsp;&nbsp;</TT></TD>
    <TD align=3Dright><TT>1289.5388&nbsp;&nbsp;</TT></TD>
    <TD align=3Dright><TT>1289.6099&nbsp;&nbsp;</TT></TD>
    <TD noWrap align=3Dright><TT>-55.12&nbsp;</TT></TD>
    <TD align=3Dright><TT>423&nbsp;</TT></TD>
    <TD noWrap align=3Dright><TT>-&nbsp;</TT></TD>
    <TD align=3Dright><TT>434&nbsp;</TT></TD>
    <TD align=3Dright><TT>0&nbsp;&nbsp;</TT></TD>
    <TD noWrap align=3Dright><TT>---&nbsp;&nbsp;</TT></TD>
    <TD noWrap><TT>&nbsp;K.VGAATETELEDR.K</TT></TD></TR>
  <TR>
    <TD align=3Dright>&nbsp;</TD>
    <TD align=3Dright><TT>1479.6401&nbsp;&nbsp;</TT></TD>
    <TD align=3Dright><TT>1478.6328&nbsp;&nbsp;</TT></TD>
    <TD align=3Dright><TT>1478.7405&nbsp;&nbsp;</TT></TD>
    <TD noWrap align=3Dright><TT>-72.84&nbsp;</TT></TD>
    <TD align=3Dright><TT>241&nbsp;</TT></TD>
    <TD noWrap align=3Dright><TT>-&nbsp;</TT></TD>
    <TD align=3Dright><TT>253&nbsp;</TT></TD>
    <TD align=3Dright><TT>0&nbsp;&nbsp;</TT></TD>
    <TD noWrap align=3Dright><TT>---&nbsp;&nbsp;</TT></TD>
    <TD noWrap><TT>&nbsp;R.GYISPQFVTNPEK.L</TT></TD></TR>
  <TR>
    <TD align=3Dright>&nbsp;</TD>
    <TD align=3Dright><TT>1479.6401&nbsp;&nbsp;</TT></TD>
    <TD align=3Dright><TT>1478.6328&nbsp;&nbsp;</TT></TD>
    <TD align=3Dright><TT>1478.7405&nbsp;&nbsp;</TT></TD>
    <TD noWrap align=3Dright><TT>-72.84&nbsp;</TT></TD>
    <TD align=3Dright><TT>241&nbsp;</TT></TD>
    <TD noWrap align=3Dright><TT>-&nbsp;</TT></TD>
    <TD align=3Dright><TT>253&nbsp;</TT></TD>
    <TD align=3Dright><TT>0&nbsp;&nbsp;</TT></TD>
    <TD noWrap align=3Dright><TT>38&nbsp;&nbsp;</TT></TD>
    <TD noWrap><TT>&nbsp;R.GYISPQFVTNPEK.L</TT></TD></TR>
  <TR>
    <TD align=3Dright>&nbsp;</TD>
    <TD align=3Dright><TT>1754.8268&nbsp;&nbsp;</TT></TD>
    <TD align=3Dright><TT>1753.8195&nbsp;&nbsp;</TT></TD>
    <TD align=3Dright><TT>1753.9032&nbsp;&nbsp;</TT></TD>
    <TD noWrap align=3Dright><TT>-47.72&nbsp;</TT></TD>
    <TD align=3Dright><TT>102&nbsp;</TT></TD>
    <TD noWrap align=3Dright><TT>-&nbsp;</TT></TD>
    <TD align=3Dright><TT>118&nbsp;</TT></TD>
    <TD align=3Dright><TT>0&nbsp;&nbsp;</TT></TD>
    <TD noWrap align=3Dright><TT>---&nbsp;&nbsp;</TT></TD>
    <TD noWrap><TT>&nbsp;R.AIELPDAMENAGAALIR.E</TT></TD></TR>
  <TR>
    <TD align=3Dright>&nbsp;</TD>
    <TD align=3Dright><TT>1754.8268&nbsp;&nbsp;</TT></TD>
    <TD align=3Dright><TT>1753.8195&nbsp;&nbsp;</TT></TD>
    <TD align=3Dright><TT>1753.9032&nbsp;&nbsp;</TT></TD>
    <TD noWrap align=3Dright><TT>-47.72&nbsp;</TT></TD>
    <TD align=3Dright><TT>102&nbsp;</TT></TD>
    <TD noWrap align=3Dright><TT>-&nbsp;</TT></TD>
    <TD align=3Dright><TT>118&nbsp;</TT></TD>
    <TD align=3Dright><TT>0&nbsp;&nbsp;</TT></TD>
    <TD noWrap align=3Dright><TT>110&nbsp;&nbsp;</TT></TD>
    <TD noWrap><TT>&nbsp;R.AIELPDAMENAGAALIR.E</TT></TD></TR>
  <TR>
    <TD align=3Dright>&nbsp;</TD>
    <TD align=3Dright><TT>1770.7947&nbsp;&nbsp;</TT></TD>
    <TD align=3Dright><TT>1769.7874&nbsp;&nbsp;</TT></TD>
    <TD align=3Dright><TT>1769.8981&nbsp;&nbsp;</TT></TD>
    <TD noWrap align=3Dright><TT>-62.55&nbsp;</TT></TD>
    <TD align=3Dright><TT>102&nbsp;</TT></TD>
    <TD noWrap align=3Dright><TT>-&nbsp;</TT></TD>
    <TD align=3Dright><TT>118&nbsp;</TT></TD>
    <TD align=3Dright><TT>0&nbsp;&nbsp;</TT></TD>
    <TD noWrap align=3Dright><TT>---&nbsp;&nbsp;</TT></TD>
    <TD noWrap><TT>&nbsp;R.AIELPDAMENAGAALIR.E + Oxidation=20
  (M)</TT></TD></TR></TBODY></TABLE>
<TABLE border=3D0 cellSpacing=3D0>
  <TBODY>
  <TR>
    <TD><TT>&nbsp;&nbsp;&nbsp;&nbsp;&nbsp;&nbsp;</TT></TD>
    <TD><TT><B>No match to: </B>765.3532, 823.0726, 825.0584, 841.0284,=20
      842.4637, 870.4987, 994.0828, 994.0828, 1036.0845, 1036.0845, =
1108.4852,=20
      1108.4852, 1124.4584, 1124.4584, 1196.6279, 1196.6279, 1501.6621,=20
      1804.8550, 1804.8550, 1904.8534, 1904.8534,=20
2211.9824</TT></TD></TR></TBODY></TABLE><BR>
<TABLE border=3D0 cellSpacing=3D0>
  <TBODY>
  <TR>
    <TD><TT><B><A =
name=3DHit9>9.</A>&nbsp;&nbsp;&nbsp;&nbsp;</B></TT></TD>
    <TD noWrap><TT><A=20
      =
href=3D"http://zxw-pc/mascot/cgi/protein_view.pl?file=3D../data/20121225/=
F002398.dat&amp;hit=3D9"=20
      =
target=3D_blank>gi|257658807</A>&nbsp;&nbsp;&nbsp;&nbsp;<B>Mass:</B>&nbsp=
;61568&nbsp;&nbsp;&nbsp;&nbsp;<B>Score:</B>&nbsp;193&nbsp;&nbsp;&nbsp;&nb=
sp;<B>Expect:</B>&nbsp;9.3e-014&nbsp;&nbsp;<B>Matches:</B>&nbsp;10</TT></=
TD></TR>
  <TR>
    <TD>&nbsp;</TD>
    <TD noWrap><TT>unnamed protein product [Brassica=20
napus]</TT></TD></TR></TBODY></TABLE>
<TABLE border=3D0 cellSpacing=3D0 cellPadding=3D0>
  <TBODY>
  <TR>
    <TD><TT>&nbsp;&nbsp;&nbsp;&nbsp;&nbsp;&nbsp;</TT></TD>
    <TD align=3Dright><TT><B>Observed&nbsp;&nbsp;</B></TT></TD>
    <TD noWrap align=3Dright><TT><B>Mr(expt)&nbsp;&nbsp;</B></TT></TD>
    <TD noWrap align=3Dright><TT><B>Mr(calc)&nbsp;&nbsp;</B></TT></TD>
    <TD align=3Dright><TT><B>&nbsp;ppm&nbsp;&nbsp;</B></TT></TD>
    <TD align=3Dright><TT><B>Start&nbsp;</B></TT></TD>
    <TD align=3Dright><TT><B>&nbsp;</B></TT></TD>
    <TD align=3Dright><TT><B>End&nbsp;</B></TT></TD>
    <TD align=3Dright><TT><B>Miss&nbsp;</B></TT></TD>
    <TD align=3Dright><TT><B>Ions&nbsp;</B></TT></TD>
    <TD><TT><B>&nbsp;Peptide</B></TT></TD></TR>
  <TR>
    <TD align=3Dright>&nbsp;</TD>
    <TD align=3Dright><TT>733.3337&nbsp;&nbsp;</TT></TD>
    <TD align=3Dright><TT>732.3264&nbsp;&nbsp;</TT></TD>
    <TD align=3Dright><TT>732.3555&nbsp;&nbsp;</TT></TD>
    <TD noWrap align=3Dright><TT>-39.71&nbsp;</TT></TD>
    <TD align=3Dright><TT>321&nbsp;</TT></TD>
    <TD noWrap align=3Dright><TT>-&nbsp;</TT></TD>
    <TD align=3Dright><TT>327&nbsp;</TT></TD>
    <TD align=3Dright><TT>0&nbsp;&nbsp;</TT></TD>
    <TD noWrap align=3Dright><TT>---&nbsp;&nbsp;</TT></TD>
    <TD noWrap><TT>&nbsp;K.APGFGER.R</TT></TD></TR>
  <TR>
    <TD align=3Dright>&nbsp;</TD>
    <TD align=3Dright><TT>1043.5223&nbsp;&nbsp;</TT></TD>
    <TD align=3Dright><TT>1042.5150&nbsp;&nbsp;</TT></TD>
    <TD align=3Dright><TT>1042.5771&nbsp;&nbsp;</TT></TD>
    <TD noWrap align=3Dright><TT>-59.56&nbsp;</TT></TD>
    <TD align=3Dright><TT>92&nbsp;</TT></TD>
    <TD noWrap align=3Dright><TT>-&nbsp;</TT></TD>
    <TD align=3Dright><TT>101&nbsp;</TT></TD>
    <TD align=3Dright><TT>0&nbsp;&nbsp;</TT></TD>
    <TD noWrap align=3Dright><TT>---&nbsp;&nbsp;</TT></TD>
    <TD noWrap><TT>&nbsp;K.VVNDGVTIAR.A</TT></TD></TR>
  <TR>
    <TD align=3Dright>&nbsp;</TD>
    <TD align=3Dright><TT>1090.5276&nbsp;&nbsp;</TT></TD>
    <TD align=3Dright><TT>1089.5203&nbsp;&nbsp;</TT></TD>
    <TD align=3Dright><TT>1089.5818&nbsp;&nbsp;</TT></TD>
    <TD noWrap align=3Dright><TT>-56.45&nbsp;</TT></TD>
    <TD align=3Dright><TT>254&nbsp;</TT></TD>
    <TD noWrap align=3Dright><TT>-&nbsp;</TT></TD>
    <TD align=3Dright><TT>262&nbsp;</TT></TD>
    <TD align=3Dright><TT>0&nbsp;&nbsp;</TT></TD>
    <TD noWrap align=3Dright><TT>---&nbsp;&nbsp;</TT></TD>
    <TD noWrap><TT>&nbsp;K.LLVEFENAR.V</TT></TD></TR>
  <TR>
    <TD align=3Dright>&nbsp;</TD>
    <TD align=3Dright><TT>1090.5276&nbsp;&nbsp;</TT></TD>
    <TD align=3Dright><TT>1089.5203&nbsp;&nbsp;</TT></TD>
    <TD align=3Dright><TT>1089.5818&nbsp;&nbsp;</TT></TD>
    <TD noWrap align=3Dright><TT>-56.45&nbsp;</TT></TD>
    <TD align=3Dright><TT>254&nbsp;</TT></TD>
    <TD noWrap align=3Dright><TT>-&nbsp;</TT></TD>
    <TD align=3Dright><TT>262&nbsp;</TT></TD>
    <TD align=3Dright><TT>0&nbsp;&nbsp;</TT></TD>
    <TD noWrap align=3Dright><TT>8&nbsp;&nbsp;</TT></TD>
    <TD noWrap><TT>&nbsp;K.LLVEFENAR.V</TT></TD></TR>
  <TR>
    <TD align=3Dright>&nbsp;</TD>
    <TD align=3Dright><TT>1290.5461&nbsp;&nbsp;</TT></TD>
    <TD align=3Dright><TT>1289.5388&nbsp;&nbsp;</TT></TD>
    <TD align=3Dright><TT>1289.6099&nbsp;&nbsp;</TT></TD>
    <TD noWrap align=3Dright><TT>-55.12&nbsp;</TT></TD>
    <TD align=3Dright><TT>423&nbsp;</TT></TD>
    <TD noWrap align=3Dright><TT>-&nbsp;</TT></TD>
    <TD align=3Dright><TT>434&nbsp;</TT></TD>
    <TD align=3Dright><TT>0&nbsp;&nbsp;</TT></TD>
    <TD noWrap align=3Dright><TT>---&nbsp;&nbsp;</TT></TD>
    <TD noWrap><TT>&nbsp;K.VGAATETELEDR.K</TT></TD></TR>
  <TR>
    <TD align=3Dright>&nbsp;</TD>
    <TD align=3Dright><TT>1479.6401&nbsp;&nbsp;</TT></TD>
    <TD align=3Dright><TT>1478.6328&nbsp;&nbsp;</TT></TD>
    <TD align=3Dright><TT>1478.7405&nbsp;&nbsp;</TT></TD>
    <TD noWrap align=3Dright><TT>-72.84&nbsp;</TT></TD>
    <TD align=3Dright><TT>241&nbsp;</TT></TD>
    <TD noWrap align=3Dright><TT>-&nbsp;</TT></TD>
    <TD align=3Dright><TT>253&nbsp;</TT></TD>
    <TD align=3Dright><TT>0&nbsp;&nbsp;</TT></TD>
    <TD noWrap align=3Dright><TT>---&nbsp;&nbsp;</TT></TD>
    <TD noWrap><TT>&nbsp;R.GYISPQFVTNPEK.L</TT></TD></TR>
  <TR>
    <TD align=3Dright>&nbsp;</TD>
    <TD align=3Dright><TT>1479.6401&nbsp;&nbsp;</TT></TD>
    <TD align=3Dright><TT>1478.6328&nbsp;&nbsp;</TT></TD>
    <TD align=3Dright><TT>1478.7405&nbsp;&nbsp;</TT></TD>
    <TD noWrap align=3Dright><TT>-72.84&nbsp;</TT></TD>
    <TD align=3Dright><TT>241&nbsp;</TT></TD>
    <TD noWrap align=3Dright><TT>-&nbsp;</TT></TD>
    <TD align=3Dright><TT>253&nbsp;</TT></TD>
    <TD align=3Dright><TT>0&nbsp;&nbsp;</TT></TD>
    <TD noWrap align=3Dright><TT>38&nbsp;&nbsp;</TT></TD>
    <TD noWrap><TT>&nbsp;R.GYISPQFVTNPEK.L</TT></TD></TR>
  <TR>
    <TD align=3Dright>&nbsp;</TD>
    <TD align=3Dright><TT>1754.8268&nbsp;&nbsp;</TT></TD>
    <TD align=3Dright><TT>1753.8195&nbsp;&nbsp;</TT></TD>
    <TD align=3Dright><TT>1753.9032&nbsp;&nbsp;</TT></TD>
    <TD noWrap align=3Dright><TT>-47.72&nbsp;</TT></TD>
    <TD align=3Dright><TT>102&nbsp;</TT></TD>
    <TD noWrap align=3Dright><TT>-&nbsp;</TT></TD>
    <TD align=3Dright><TT>118&nbsp;</TT></TD>
    <TD align=3Dright><TT>0&nbsp;&nbsp;</TT></TD>
    <TD noWrap align=3Dright><TT>---&nbsp;&nbsp;</TT></TD>
    <TD noWrap><TT>&nbsp;R.AIELPDAMENAGAALIR.E</TT></TD></TR>
  <TR>
    <TD align=3Dright>&nbsp;</TD>
    <TD align=3Dright><TT>1754.8268&nbsp;&nbsp;</TT></TD>
    <TD align=3Dright><TT>1753.8195&nbsp;&nbsp;</TT></TD>
    <TD align=3Dright><TT>1753.9032&nbsp;&nbsp;</TT></TD>
    <TD noWrap align=3Dright><TT>-47.72&nbsp;</TT></TD>
    <TD align=3Dright><TT>102&nbsp;</TT></TD>
    <TD noWrap align=3Dright><TT>-&nbsp;</TT></TD>
    <TD align=3Dright><TT>118&nbsp;</TT></TD>
    <TD align=3Dright><TT>0&nbsp;&nbsp;</TT></TD>
    <TD noWrap align=3Dright><TT>110&nbsp;&nbsp;</TT></TD>
    <TD noWrap><TT>&nbsp;R.AIELPDAMENAGAALIR.E</TT></TD></TR>
  <TR>
    <TD align=3Dright>&nbsp;</TD>
    <TD align=3Dright><TT>1770.7947&nbsp;&nbsp;</TT></TD>
    <TD align=3Dright><TT>1769.7874&nbsp;&nbsp;</TT></TD>
    <TD align=3Dright><TT>1769.8981&nbsp;&nbsp;</TT></TD>
    <TD noWrap align=3Dright><TT>-62.55&nbsp;</TT></TD>
    <TD align=3Dright><TT>102&nbsp;</TT></TD>
    <TD noWrap align=3Dright><TT>-&nbsp;</TT></TD>
    <TD align=3Dright><TT>118&nbsp;</TT></TD>
    <TD align=3Dright><TT>0&nbsp;&nbsp;</TT></TD>
    <TD noWrap align=3Dright><TT>---&nbsp;&nbsp;</TT></TD>
    <TD noWrap><TT>&nbsp;R.AIELPDAMENAGAALIR.E + Oxidation=20
  (M)</TT></TD></TR></TBODY></TABLE>
<TABLE border=3D0 cellSpacing=3D0>
  <TBODY>
  <TR>
    <TD><TT>&nbsp;&nbsp;&nbsp;&nbsp;&nbsp;&nbsp;</TT></TD>
    <TD><TT><B>No match to: </B>765.3532, 823.0726, 825.0584, 841.0284,=20
      842.4637, 870.4987, 994.0828, 994.0828, 1036.0845, 1036.0845, =
1108.4852,=20
      1108.4852, 1124.4584, 1124.4584, 1196.6279, 1196.6279, 1501.6621,=20
      1804.8550, 1804.8550, 1904.8534, 1904.8534,=20
2211.9824</TT></TD></TR></TBODY></TABLE><BR>
<TABLE border=3D0 cellSpacing=3D0>
  <TBODY>
  <TR>
    <TD><TT><B><A name=3DHit10>10.</A>&nbsp;&nbsp;&nbsp;</B></TT></TD>
    <TD noWrap><TT><A=20
      =
href=3D"http://zxw-pc/mascot/cgi/protein_view.pl?file=3D../data/20121225/=
F002398.dat&amp;hit=3D10"=20
      =
target=3D_blank>gi|219931379</A>&nbsp;&nbsp;&nbsp;&nbsp;<B>Mass:</B>&nbsp=
;61568&nbsp;&nbsp;&nbsp;&nbsp;<B>Score:</B>&nbsp;193&nbsp;&nbsp;&nbsp;&nb=
sp;<B>Expect:</B>&nbsp;9.3e-014&nbsp;&nbsp;<B>Matches:</B>&nbsp;10</TT></=
TD></TR>
  <TR>
    <TD>&nbsp;</TD>
    <TD noWrap><TT>unnamed protein product [Brassica=20
napus]</TT></TD></TR></TBODY></TABLE>
<TABLE border=3D0 cellSpacing=3D0 cellPadding=3D0>
  <TBODY>
  <TR>
    <TD><TT>&nbsp;&nbsp;&nbsp;&nbsp;&nbsp;&nbsp;</TT></TD>
    <TD align=3Dright><TT><B>Observed&nbsp;&nbsp;</B></TT></TD>
    <TD noWrap align=3Dright><TT><B>Mr(expt)&nbsp;&nbsp;</B></TT></TD>
    <TD noWrap align=3Dright><TT><B>Mr(calc)&nbsp;&nbsp;</B></TT></TD>
    <TD align=3Dright><TT><B>&nbsp;ppm&nbsp;&nbsp;</B></TT></TD>
    <TD align=3Dright><TT><B>Start&nbsp;</B></TT></TD>
    <TD align=3Dright><TT><B>&nbsp;</B></TT></TD>
    <TD align=3Dright><TT><B>End&nbsp;</B></TT></TD>
    <TD align=3Dright><TT><B>Miss&nbsp;</B></TT></TD>
    <TD align=3Dright><TT><B>Ions&nbsp;</B></TT></TD>
    <TD><TT><B>&nbsp;Peptide</B></TT></TD></TR>
  <TR>
    <TD align=3Dright>&nbsp;</TD>
    <TD align=3Dright><TT>733.3337&nbsp;&nbsp;</TT></TD>
    <TD align=3Dright><TT>732.3264&nbsp;&nbsp;</TT></TD>
    <TD align=3Dright><TT>732.3555&nbsp;&nbsp;</TT></TD>
    <TD noWrap align=3Dright><TT>-39.71&nbsp;</TT></TD>
    <TD align=3Dright><TT>321&nbsp;</TT></TD>
    <TD noWrap align=3Dright><TT>-&nbsp;</TT></TD>
    <TD align=3Dright><TT>327&nbsp;</TT></TD>
    <TD align=3Dright><TT>0&nbsp;&nbsp;</TT></TD>
    <TD noWrap align=3Dright><TT>---&nbsp;&nbsp;</TT></TD>
    <TD noWrap><TT>&nbsp;K.APGFGER.R</TT></TD></TR>
  <TR>
    <TD align=3Dright>&nbsp;</TD>
    <TD align=3Dright><TT>1043.5223&nbsp;&nbsp;</TT></TD>
    <TD align=3Dright><TT>1042.5150&nbsp;&nbsp;</TT></TD>
    <TD align=3Dright><TT>1042.5771&nbsp;&nbsp;</TT></TD>
    <TD noWrap align=3Dright><TT>-59.56&nbsp;</TT></TD>
    <TD align=3Dright><TT>92&nbsp;</TT></TD>
    <TD noWrap align=3Dright><TT>-&nbsp;</TT></TD>
    <TD align=3Dright><TT>101&nbsp;</TT></TD>
    <TD align=3Dright><TT>0&nbsp;&nbsp;</TT></TD>
    <TD noWrap align=3Dright><TT>---&nbsp;&nbsp;</TT></TD>
    <TD noWrap><TT>&nbsp;K.VVNDGVTIAR.A</TT></TD></TR>
  <TR>
    <TD align=3Dright>&nbsp;</TD>
    <TD align=3Dright><TT>1090.5276&nbsp;&nbsp;</TT></TD>
    <TD align=3Dright><TT>1089.5203&nbsp;&nbsp;</TT></TD>
    <TD align=3Dright><TT>1089.5818&nbsp;&nbsp;</TT></TD>
    <TD noWrap align=3Dright><TT>-56.45&nbsp;</TT></TD>
    <TD align=3Dright><TT>254&nbsp;</TT></TD>
    <TD noWrap align=3Dright><TT>-&nbsp;</TT></TD>
    <TD align=3Dright><TT>262&nbsp;</TT></TD>
    <TD align=3Dright><TT>0&nbsp;&nbsp;</TT></TD>
    <TD noWrap align=3Dright><TT>---&nbsp;&nbsp;</TT></TD>
    <TD noWrap><TT>&nbsp;K.LLVEFENAR.V</TT></TD></TR>
  <TR>
    <TD align=3Dright>&nbsp;</TD>
    <TD align=3Dright><TT>1090.5276&nbsp;&nbsp;</TT></TD>
    <TD align=3Dright><TT>1089.5203&nbsp;&nbsp;</TT></TD>
    <TD align=3Dright><TT>1089.5818&nbsp;&nbsp;</TT></TD>
    <TD noWrap align=3Dright><TT>-56.45&nbsp;</TT></TD>
    <TD align=3Dright><TT>254&nbsp;</TT></TD>
    <TD noWrap align=3Dright><TT>-&nbsp;</TT></TD>
    <TD align=3Dright><TT>262&nbsp;</TT></TD>
    <TD align=3Dright><TT>0&nbsp;&nbsp;</TT></TD>
    <TD noWrap align=3Dright><TT>8&nbsp;&nbsp;</TT></TD>
    <TD noWrap><TT>&nbsp;K.LLVEFENAR.V</TT></TD></TR>
  <TR>
    <TD align=3Dright>&nbsp;</TD>
    <TD align=3Dright><TT>1290.5461&nbsp;&nbsp;</TT></TD>
    <TD align=3Dright><TT>1289.5388&nbsp;&nbsp;</TT></TD>
    <TD align=3Dright><TT>1289.6099&nbsp;&nbsp;</TT></TD>
    <TD noWrap align=3Dright><TT>-55.12&nbsp;</TT></TD>
    <TD align=3Dright><TT>423&nbsp;</TT></TD>
    <TD noWrap align=3Dright><TT>-&nbsp;</TT></TD>
    <TD align=3Dright><TT>434&nbsp;</TT></TD>
    <TD align=3Dright><TT>0&nbsp;&nbsp;</TT></TD>
    <TD noWrap align=3Dright><TT>---&nbsp;&nbsp;</TT></TD>
    <TD noWrap><TT>&nbsp;K.VGAATETELEDR.K</TT></TD></TR>
  <TR>
    <TD align=3Dright>&nbsp;</TD>
    <TD align=3Dright><TT>1479.6401&nbsp;&nbsp;</TT></TD>
    <TD align=3Dright><TT>1478.6328&nbsp;&nbsp;</TT></TD>
    <TD align=3Dright><TT>1478.7405&nbsp;&nbsp;</TT></TD>
    <TD noWrap align=3Dright><TT>-72.84&nbsp;</TT></TD>
    <TD align=3Dright><TT>241&nbsp;</TT></TD>
    <TD noWrap align=3Dright><TT>-&nbsp;</TT></TD>
    <TD align=3Dright><TT>253&nbsp;</TT></TD>
    <TD align=3Dright><TT>0&nbsp;&nbsp;</TT></TD>
    <TD noWrap align=3Dright><TT>---&nbsp;&nbsp;</TT></TD>
    <TD noWrap><TT>&nbsp;R.GYISPQFVTNPEK.L</TT></TD></TR>
  <TR>
    <TD align=3Dright>&nbsp;</TD>
    <TD align=3Dright><TT>1479.6401&nbsp;&nbsp;</TT></TD>
    <TD align=3Dright><TT>1478.6328&nbsp;&nbsp;</TT></TD>
    <TD align=3Dright><TT>1478.7405&nbsp;&nbsp;</TT></TD>
    <TD noWrap align=3Dright><TT>-72.84&nbsp;</TT></TD>
    <TD align=3Dright><TT>241&nbsp;</TT></TD>
    <TD noWrap align=3Dright><TT>-&nbsp;</TT></TD>
    <TD align=3Dright><TT>253&nbsp;</TT></TD>
    <TD align=3Dright><TT>0&nbsp;&nbsp;</TT></TD>
    <TD noWrap align=3Dright><TT>38&nbsp;&nbsp;</TT></TD>
    <TD noWrap><TT>&nbsp;R.GYISPQFVTNPEK.L</TT></TD></TR>
  <TR>
    <TD align=3Dright>&nbsp;</TD>
    <TD align=3Dright><TT>1754.8268&nbsp;&nbsp;</TT></TD>
    <TD align=3Dright><TT>1753.8195&nbsp;&nbsp;</TT></TD>
    <TD align=3Dright><TT>1753.9032&nbsp;&nbsp;</TT></TD>
    <TD noWrap align=3Dright><TT>-47.72&nbsp;</TT></TD>
    <TD align=3Dright><TT>102&nbsp;</TT></TD>
    <TD noWrap align=3Dright><TT>-&nbsp;</TT></TD>
    <TD align=3Dright><TT>118&nbsp;</TT></TD>
    <TD align=3Dright><TT>0&nbsp;&nbsp;</TT></TD>
    <TD noWrap align=3Dright><TT>---&nbsp;&nbsp;</TT></TD>
    <TD noWrap><TT>&nbsp;R.AIELPDAMENAGAALIR.E</TT></TD></TR>
  <TR>
    <TD align=3Dright>&nbsp;</TD>
    <TD align=3Dright><TT>1754.8268&nbsp;&nbsp;</TT></TD>
    <TD align=3Dright><TT>1753.8195&nbsp;&nbsp;</TT></TD>
    <TD align=3Dright><TT>1753.9032&nbsp;&nbsp;</TT></TD>
    <TD noWrap align=3Dright><TT>-47.72&nbsp;</TT></TD>
    <TD align=3Dright><TT>102&nbsp;</TT></TD>
    <TD noWrap align=3Dright><TT>-&nbsp;</TT></TD>
    <TD align=3Dright><TT>118&nbsp;</TT></TD>
    <TD align=3Dright><TT>0&nbsp;&nbsp;</TT></TD>
    <TD noWrap align=3Dright><TT>110&nbsp;&nbsp;</TT></TD>
    <TD noWrap><TT>&nbsp;R.AIELPDAMENAGAALIR.E</TT></TD></TR>
  <TR>
    <TD align=3Dright>&nbsp;</TD>
    <TD align=3Dright><TT>1770.7947&nbsp;&nbsp;</TT></TD>
    <TD align=3Dright><TT>1769.7874&nbsp;&nbsp;</TT></TD>
    <TD align=3Dright><TT>1769.8981&nbsp;&nbsp;</TT></TD>
    <TD noWrap align=3Dright><TT>-62.55&nbsp;</TT></TD>
    <TD align=3Dright><TT>102&nbsp;</TT></TD>
    <TD noWrap align=3Dright><TT>-&nbsp;</TT></TD>
    <TD align=3Dright><TT>118&nbsp;</TT></TD>
    <TD align=3Dright><TT>0&nbsp;&nbsp;</TT></TD>
    <TD noWrap align=3Dright><TT>---&nbsp;&nbsp;</TT></TD>
    <TD noWrap><TT>&nbsp;R.AIELPDAMENAGAALIR.E + Oxidation=20
  (M)</TT></TD></TR></TBODY></TABLE>
<TABLE border=3D0 cellSpacing=3D0>
  <TBODY>
  <TR>
    <TD><TT>&nbsp;&nbsp;&nbsp;&nbsp;&nbsp;&nbsp;</TT></TD>
    <TD><TT><B>No match to: </B>765.3532, 823.0726, 825.0584, 841.0284,=20
      842.4637, 870.4987, 994.0828, 994.0828, 1036.0845, 1036.0845, =
1108.4852,=20
      1108.4852, 1124.4584, 1124.4584, 1196.6279, 1196.6279, 1501.6621,=20
      1804.8550, 1804.8550, 1904.8534, 1904.8534,=20
2211.9824</TT></TD></TR></TBODY></TABLE><BR>
<TABLE border=3D0 cellSpacing=3D0>
  <TBODY>
  <TR>
    <TD><TT><B><A name=3DHit11>11.</A>&nbsp;&nbsp;&nbsp;</B></TT></TD>
    <TD noWrap><TT><A=20
      =
href=3D"http://zxw-pc/mascot/cgi/protein_view.pl?file=3D../data/20121225/=
F002398.dat&amp;hit=3D11"=20
      =
target=3D_blank>gi|219927012</A>&nbsp;&nbsp;&nbsp;&nbsp;<B>Mass:</B>&nbsp=
;61568&nbsp;&nbsp;&nbsp;&nbsp;<B>Score:</B>&nbsp;193&nbsp;&nbsp;&nbsp;&nb=
sp;<B>Expect:</B>&nbsp;9.3e-014&nbsp;&nbsp;<B>Matches:</B>&nbsp;10</TT></=
TD></TR>
  <TR>
    <TD>&nbsp;</TD>
    <TD noWrap><TT>unnamed protein product [Brassica=20
napus]</TT></TD></TR></TBODY></TABLE>
<TABLE border=3D0 cellSpacing=3D0 cellPadding=3D0>
  <TBODY>
  <TR>
    <TD><TT>&nbsp;&nbsp;&nbsp;&nbsp;&nbsp;&nbsp;</TT></TD>
    <TD align=3Dright><TT><B>Observed&nbsp;&nbsp;</B></TT></TD>
    <TD noWrap align=3Dright><TT><B>Mr(expt)&nbsp;&nbsp;</B></TT></TD>
    <TD noWrap align=3Dright><TT><B>Mr(calc)&nbsp;&nbsp;</B></TT></TD>
    <TD align=3Dright><TT><B>&nbsp;ppm&nbsp;&nbsp;</B></TT></TD>
    <TD align=3Dright><TT><B>Start&nbsp;</B></TT></TD>
    <TD align=3Dright><TT><B>&nbsp;</B></TT></TD>
    <TD align=3Dright><TT><B>End&nbsp;</B></TT></TD>
    <TD align=3Dright><TT><B>Miss&nbsp;</B></TT></TD>
    <TD align=3Dright><TT><B>Ions&nbsp;</B></TT></TD>
    <TD><TT><B>&nbsp;Peptide</B></TT></TD></TR>
  <TR>
    <TD align=3Dright>&nbsp;</TD>
    <TD align=3Dright><TT>733.3337&nbsp;&nbsp;</TT></TD>
    <TD align=3Dright><TT>732.3264&nbsp;&nbsp;</TT></TD>
    <TD align=3Dright><TT>732.3555&nbsp;&nbsp;</TT></TD>
    <TD noWrap align=3Dright><TT>-39.71&nbsp;</TT></TD>
    <TD align=3Dright><TT>321&nbsp;</TT></TD>
    <TD noWrap align=3Dright><TT>-&nbsp;</TT></TD>
    <TD align=3Dright><TT>327&nbsp;</TT></TD>
    <TD align=3Dright><TT>0&nbsp;&nbsp;</TT></TD>
    <TD noWrap align=3Dright><TT>---&nbsp;&nbsp;</TT></TD>
    <TD noWrap><TT>&nbsp;K.APGFGER.R</TT></TD></TR>
  <TR>
    <TD align=3Dright>&nbsp;</TD>
    <TD align=3Dright><TT>1043.5223&nbsp;&nbsp;</TT></TD>
    <TD align=3Dright><TT>1042.5150&nbsp;&nbsp;</TT></TD>
    <TD align=3Dright><TT>1042.5771&nbsp;&nbsp;</TT></TD>
    <TD noWrap align=3Dright><TT>-59.56&nbsp;</TT></TD>
    <TD align=3Dright><TT>92&nbsp;</TT></TD>
    <TD noWrap align=3Dright><TT>-&nbsp;</TT></TD>
    <TD align=3Dright><TT>101&nbsp;</TT></TD>
    <TD align=3Dright><TT>0&nbsp;&nbsp;</TT></TD>
    <TD noWrap align=3Dright><TT>---&nbsp;&nbsp;</TT></TD>
    <TD noWrap><TT>&nbsp;K.VVNDGVTIAR.A</TT></TD></TR>
  <TR>
    <TD align=3Dright>&nbsp;</TD>
    <TD align=3Dright><TT>1090.5276&nbsp;&nbsp;</TT></TD>
    <TD align=3Dright><TT>1089.5203&nbsp;&nbsp;</TT></TD>
    <TD align=3Dright><TT>1089.5818&nbsp;&nbsp;</TT></TD>
    <TD noWrap align=3Dright><TT>-56.45&nbsp;</TT></TD>
    <TD align=3Dright><TT>254&nbsp;</TT></TD>
    <TD noWrap align=3Dright><TT>-&nbsp;</TT></TD>
    <TD align=3Dright><TT>262&nbsp;</TT></TD>
    <TD align=3Dright><TT>0&nbsp;&nbsp;</TT></TD>
    <TD noWrap align=3Dright><TT>---&nbsp;&nbsp;</TT></TD>
    <TD noWrap><TT>&nbsp;K.LLVEFENAR.V</TT></TD></TR>
  <TR>
    <TD align=3Dright>&nbsp;</TD>
    <TD align=3Dright><TT>1090.5276&nbsp;&nbsp;</TT></TD>
    <TD align=3Dright><TT>1089.5203&nbsp;&nbsp;</TT></TD>
    <TD align=3Dright><TT>1089.5818&nbsp;&nbsp;</TT></TD>
    <TD noWrap align=3Dright><TT>-56.45&nbsp;</TT></TD>
    <TD align=3Dright><TT>254&nbsp;</TT></TD>
    <TD noWrap align=3Dright><TT>-&nbsp;</TT></TD>
    <TD align=3Dright><TT>262&nbsp;</TT></TD>
    <TD align=3Dright><TT>0&nbsp;&nbsp;</TT></TD>
    <TD noWrap align=3Dright><TT>8&nbsp;&nbsp;</TT></TD>
    <TD noWrap><TT>&nbsp;K.LLVEFENAR.V</TT></TD></TR>
  <TR>
    <TD align=3Dright>&nbsp;</TD>
    <TD align=3Dright><TT>1290.5461&nbsp;&nbsp;</TT></TD>
    <TD align=3Dright><TT>1289.5388&nbsp;&nbsp;</TT></TD>
    <TD align=3Dright><TT>1289.6099&nbsp;&nbsp;</TT></TD>
    <TD noWrap align=3Dright><TT>-55.12&nbsp;</TT></TD>
    <TD align=3Dright><TT>423&nbsp;</TT></TD>
    <TD noWrap align=3Dright><TT>-&nbsp;</TT></TD>
    <TD align=3Dright><TT>434&nbsp;</TT></TD>
    <TD align=3Dright><TT>0&nbsp;&nbsp;</TT></TD>
    <TD noWrap align=3Dright><TT>---&nbsp;&nbsp;</TT></TD>
    <TD noWrap><TT>&nbsp;K.VGAATETELEDR.K</TT></TD></TR>
  <TR>
    <TD align=3Dright>&nbsp;</TD>
    <TD align=3Dright><TT>1479.6401&nbsp;&nbsp;</TT></TD>
    <TD align=3Dright><TT>1478.6328&nbsp;&nbsp;</TT></TD>
    <TD align=3Dright><TT>1478.7405&nbsp;&nbsp;</TT></TD>
    <TD noWrap align=3Dright><TT>-72.84&nbsp;</TT></TD>
    <TD align=3Dright><TT>241&nbsp;</TT></TD>
    <TD noWrap align=3Dright><TT>-&nbsp;</TT></TD>
    <TD align=3Dright><TT>253&nbsp;</TT></TD>
    <TD align=3Dright><TT>0&nbsp;&nbsp;</TT></TD>
    <TD noWrap align=3Dright><TT>---&nbsp;&nbsp;</TT></TD>
    <TD noWrap><TT>&nbsp;R.GYISPQFVTNPEK.L</TT></TD></TR>
  <TR>
    <TD align=3Dright>&nbsp;</TD>
    <TD align=3Dright><TT>1479.6401&nbsp;&nbsp;</TT></TD>
    <TD align=3Dright><TT>1478.6328&nbsp;&nbsp;</TT></TD>
    <TD align=3Dright><TT>1478.7405&nbsp;&nbsp;</TT></TD>
    <TD noWrap align=3Dright><TT>-72.84&nbsp;</TT></TD>
    <TD align=3Dright><TT>241&nbsp;</TT></TD>
    <TD noWrap align=3Dright><TT>-&nbsp;</TT></TD>
    <TD align=3Dright><TT>253&nbsp;</TT></TD>
    <TD align=3Dright><TT>0&nbsp;&nbsp;</TT></TD>
    <TD noWrap align=3Dright><TT>38&nbsp;&nbsp;</TT></TD>
    <TD noWrap><TT>&nbsp;R.GYISPQFVTNPEK.L</TT></TD></TR>
  <TR>
    <TD align=3Dright>&nbsp;</TD>
    <TD align=3Dright><TT>1754.8268&nbsp;&nbsp;</TT></TD>
    <TD align=3Dright><TT>1753.8195&nbsp;&nbsp;</TT></TD>
    <TD align=3Dright><TT>1753.9032&nbsp;&nbsp;</TT></TD>
    <TD noWrap align=3Dright><TT>-47.72&nbsp;</TT></TD>
    <TD align=3Dright><TT>102&nbsp;</TT></TD>
    <TD noWrap align=3Dright><TT>-&nbsp;</TT></TD>
    <TD align=3Dright><TT>118&nbsp;</TT></TD>
    <TD align=3Dright><TT>0&nbsp;&nbsp;</TT></TD>
    <TD noWrap align=3Dright><TT>---&nbsp;&nbsp;</TT></TD>
    <TD noWrap><TT>&nbsp;R.AIELPDAMENAGAALIR.E</TT></TD></TR>
  <TR>
    <TD align=3Dright>&nbsp;</TD>
    <TD align=3Dright><TT>1754.8268&nbsp;&nbsp;</TT></TD>
    <TD align=3Dright><TT>1753.8195&nbsp;&nbsp;</TT></TD>
    <TD align=3Dright><TT>1753.9032&nbsp;&nbsp;</TT></TD>
    <TD noWrap align=3Dright><TT>-47.72&nbsp;</TT></TD>
    <TD align=3Dright><TT>102&nbsp;</TT></TD>
    <TD noWrap align=3Dright><TT>-&nbsp;</TT></TD>
    <TD align=3Dright><TT>118&nbsp;</TT></TD>
    <TD align=3Dright><TT>0&nbsp;&nbsp;</TT></TD>
    <TD noWrap align=3Dright><TT>110&nbsp;&nbsp;</TT></TD>
    <TD noWrap><TT>&nbsp;R.AIELPDAMENAGAALIR.E</TT></TD></TR>
  <TR>
    <TD align=3Dright>&nbsp;</TD>
    <TD align=3Dright><TT>1770.7947&nbsp;&nbsp;</TT></TD>
    <TD align=3Dright><TT>1769.7874&nbsp;&nbsp;</TT></TD>
    <TD align=3Dright><TT>1769.8981&nbsp;&nbsp;</TT></TD>
    <TD noWrap align=3Dright><TT>-62.55&nbsp;</TT></TD>
    <TD align=3Dright><TT>102&nbsp;</TT></TD>
    <TD noWrap align=3Dright><TT>-&nbsp;</TT></TD>
    <TD align=3Dright><TT>118&nbsp;</TT></TD>
    <TD align=3Dright><TT>0&nbsp;&nbsp;</TT></TD>
    <TD noWrap align=3Dright><TT>---&nbsp;&nbsp;</TT></TD>
    <TD noWrap><TT>&nbsp;R.AIELPDAMENAGAALIR.E + Oxidation=20
  (M)</TT></TD></TR></TBODY></TABLE>
<TABLE border=3D0 cellSpacing=3D0>
  <TBODY>
  <TR>
    <TD><TT>&nbsp;&nbsp;&nbsp;&nbsp;&nbsp;&nbsp;</TT></TD>
    <TD><TT><B>No match to: </B>765.3532, 823.0726, 825.0584, 841.0284,=20
      842.4637, 870.4987, 994.0828, 994.0828, 1036.0845, 1036.0845, =
1108.4852,=20
      1108.4852, 1124.4584, 1124.4584, 1196.6279, 1196.6279, 1501.6621,=20
      1804.8550, 1804.8550, 1904.8534, 1904.8534,=20
2211.9824</TT></TD></TR></TBODY></TABLE><BR>
<TABLE border=3D0 cellSpacing=3D0>
  <TBODY>
  <TR>
    <TD><TT><B><A name=3DHit12>12.</A>&nbsp;&nbsp;&nbsp;</B></TT></TD>
    <TD noWrap><TT><A=20
      =
href=3D"http://zxw-pc/mascot/cgi/protein_view.pl?file=3D../data/20121225/=
F002398.dat&amp;hit=3D12"=20
      =
target=3D_blank>gi|219902503</A>&nbsp;&nbsp;&nbsp;&nbsp;<B>Mass:</B>&nbsp=
;61568&nbsp;&nbsp;&nbsp;&nbsp;<B>Score:</B>&nbsp;193&nbsp;&nbsp;&nbsp;&nb=
sp;<B>Expect:</B>&nbsp;9.3e-014&nbsp;&nbsp;<B>Matches:</B>&nbsp;10</TT></=
TD></TR>
  <TR>
    <TD>&nbsp;</TD>
    <TD noWrap><TT>unnamed protein product [Brassica=20
napus]</TT></TD></TR></TBODY></TABLE>
<TABLE border=3D0 cellSpacing=3D0 cellPadding=3D0>
  <TBODY>
  <TR>
    <TD><TT>&nbsp;&nbsp;&nbsp;&nbsp;&nbsp;&nbsp;</TT></TD>
    <TD align=3Dright><TT><B>Observed&nbsp;&nbsp;</B></TT></TD>
    <TD noWrap align=3Dright><TT><B>Mr(expt)&nbsp;&nbsp;</B></TT></TD>
    <TD noWrap align=3Dright><TT><B>Mr(calc)&nbsp;&nbsp;</B></TT></TD>
    <TD align=3Dright><TT><B>&nbsp;ppm&nbsp;&nbsp;</B></TT></TD>
    <TD align=3Dright><TT><B>Start&nbsp;</B></TT></TD>
    <TD align=3Dright><TT><B>&nbsp;</B></TT></TD>
    <TD align=3Dright><TT><B>End&nbsp;</B></TT></TD>
    <TD align=3Dright><TT><B>Miss&nbsp;</B></TT></TD>
    <TD align=3Dright><TT><B>Ions&nbsp;</B></TT></TD>
    <TD><TT><B>&nbsp;Peptide</B></TT></TD></TR>
  <TR>
    <TD align=3Dright>&nbsp;</TD>
    <TD align=3Dright><TT>733.3337&nbsp;&nbsp;</TT></TD>
    <TD align=3Dright><TT>732.3264&nbsp;&nbsp;</TT></TD>
    <TD align=3Dright><TT>732.3555&nbsp;&nbsp;</TT></TD>
    <TD noWrap align=3Dright><TT>-39.71&nbsp;</TT></TD>
    <TD align=3Dright><TT>321&nbsp;</TT></TD>
    <TD noWrap align=3Dright><TT>-&nbsp;</TT></TD>
    <TD align=3Dright><TT>327&nbsp;</TT></TD>
    <TD align=3Dright><TT>0&nbsp;&nbsp;</TT></TD>
    <TD noWrap align=3Dright><TT>---&nbsp;&nbsp;</TT></TD>
    <TD noWrap><TT>&nbsp;K.APGFGER.R</TT></TD></TR>
  <TR>
    <TD align=3Dright>&nbsp;</TD>
    <TD align=3Dright><TT>1043.5223&nbsp;&nbsp;</TT></TD>
    <TD align=3Dright><TT>1042.5150&nbsp;&nbsp;</TT></TD>
    <TD align=3Dright><TT>1042.5771&nbsp;&nbsp;</TT></TD>
    <TD noWrap align=3Dright><TT>-59.56&nbsp;</TT></TD>
    <TD align=3Dright><TT>92&nbsp;</TT></TD>
    <TD noWrap align=3Dright><TT>-&nbsp;</TT></TD>
    <TD align=3Dright><TT>101&nbsp;</TT></TD>
    <TD align=3Dright><TT>0&nbsp;&nbsp;</TT></TD>
    <TD noWrap align=3Dright><TT>---&nbsp;&nbsp;</TT></TD>
    <TD noWrap><TT>&nbsp;K.VVNDGVTIAR.A</TT></TD></TR>
  <TR>
    <TD align=3Dright>&nbsp;</TD>
    <TD align=3Dright><TT>1090.5276&nbsp;&nbsp;</TT></TD>
    <TD align=3Dright><TT>1089.5203&nbsp;&nbsp;</TT></TD>
    <TD align=3Dright><TT>1089.5818&nbsp;&nbsp;</TT></TD>
    <TD noWrap align=3Dright><TT>-56.45&nbsp;</TT></TD>
    <TD align=3Dright><TT>254&nbsp;</TT></TD>
    <TD noWrap align=3Dright><TT>-&nbsp;</TT></TD>
    <TD align=3Dright><TT>262&nbsp;</TT></TD>
    <TD align=3Dright><TT>0&nbsp;&nbsp;</TT></TD>
    <TD noWrap align=3Dright><TT>---&nbsp;&nbsp;</TT></TD>
    <TD noWrap><TT>&nbsp;K.LLVEFENAR.V</TT></TD></TR>
  <TR>
    <TD align=3Dright>&nbsp;</TD>
    <TD align=3Dright><TT>1090.5276&nbsp;&nbsp;</TT></TD>
    <TD align=3Dright><TT>1089.5203&nbsp;&nbsp;</TT></TD>
    <TD align=3Dright><TT>1089.5818&nbsp;&nbsp;</TT></TD>
    <TD noWrap align=3Dright><TT>-56.45&nbsp;</TT></TD>
    <TD align=3Dright><TT>254&nbsp;</TT></TD>
    <TD noWrap align=3Dright><TT>-&nbsp;</TT></TD>
    <TD align=3Dright><TT>262&nbsp;</TT></TD>
    <TD align=3Dright><TT>0&nbsp;&nbsp;</TT></TD>
    <TD noWrap align=3Dright><TT>8&nbsp;&nbsp;</TT></TD>
    <TD noWrap><TT>&nbsp;K.LLVEFENAR.V</TT></TD></TR>
  <TR>
    <TD align=3Dright>&nbsp;</TD>
    <TD align=3Dright><TT>1290.5461&nbsp;&nbsp;</TT></TD>
    <TD align=3Dright><TT>1289.5388&nbsp;&nbsp;</TT></TD>
    <TD align=3Dright><TT>1289.6099&nbsp;&nbsp;</TT></TD>
    <TD noWrap align=3Dright><TT>-55.12&nbsp;</TT></TD>
    <TD align=3Dright><TT>423&nbsp;</TT></TD>
    <TD noWrap align=3Dright><TT>-&nbsp;</TT></TD>
    <TD align=3Dright><TT>434&nbsp;</TT></TD>
    <TD align=3Dright><TT>0&nbsp;&nbsp;</TT></TD>
    <TD noWrap align=3Dright><TT>---&nbsp;&nbsp;</TT></TD>
    <TD noWrap><TT>&nbsp;K.VGAATETELEDR.K</TT></TD></TR>
  <TR>
    <TD align=3Dright>&nbsp;</TD>
    <TD align=3Dright><TT>1479.6401&nbsp;&nbsp;</TT></TD>
    <TD align=3Dright><TT>1478.6328&nbsp;&nbsp;</TT></TD>
    <TD align=3Dright><TT>1478.7405&nbsp;&nbsp;</TT></TD>
    <TD noWrap align=3Dright><TT>-72.84&nbsp;</TT></TD>
    <TD align=3Dright><TT>241&nbsp;</TT></TD>
    <TD noWrap align=3Dright><TT>-&nbsp;</TT></TD>
    <TD align=3Dright><TT>253&nbsp;</TT></TD>
    <TD align=3Dright><TT>0&nbsp;&nbsp;</TT></TD>
    <TD noWrap align=3Dright><TT>---&nbsp;&nbsp;</TT></TD>
    <TD noWrap><TT>&nbsp;R.GYISPQFVTNPEK.L</TT></TD></TR>
  <TR>
    <TD align=3Dright>&nbsp;</TD>
    <TD align=3Dright><TT>1479.6401&nbsp;&nbsp;</TT></TD>
    <TD align=3Dright><TT>1478.6328&nbsp;&nbsp;</TT></TD>
    <TD align=3Dright><TT>1478.7405&nbsp;&nbsp;</TT></TD>
    <TD noWrap align=3Dright><TT>-72.84&nbsp;</TT></TD>
    <TD align=3Dright><TT>241&nbsp;</TT></TD>
    <TD noWrap align=3Dright><TT>-&nbsp;</TT></TD>
    <TD align=3Dright><TT>253&nbsp;</TT></TD>
    <TD align=3Dright><TT>0&nbsp;&nbsp;</TT></TD>
    <TD noWrap align=3Dright><TT>38&nbsp;&nbsp;</TT></TD>
    <TD noWrap><TT>&nbsp;R.GYISPQFVTNPEK.L</TT></TD></TR>
  <TR>
    <TD align=3Dright>&nbsp;</TD>
    <TD align=3Dright><TT>1754.8268&nbsp;&nbsp;</TT></TD>
    <TD align=3Dright><TT>1753.8195&nbsp;&nbsp;</TT></TD>
    <TD align=3Dright><TT>1753.9032&nbsp;&nbsp;</TT></TD>
    <TD noWrap align=3Dright><TT>-47.72&nbsp;</TT></TD>
    <TD align=3Dright><TT>102&nbsp;</TT></TD>
    <TD noWrap align=3Dright><TT>-&nbsp;</TT></TD>
    <TD align=3Dright><TT>118&nbsp;</TT></TD>
    <TD align=3Dright><TT>0&nbsp;&nbsp;</TT></TD>
    <TD noWrap align=3Dright><TT>---&nbsp;&nbsp;</TT></TD>
    <TD noWrap><TT>&nbsp;R.AIELPDAMENAGAALIR.E</TT></TD></TR>
  <TR>
    <TD align=3Dright>&nbsp;</TD>
    <TD align=3Dright><TT>1754.8268&nbsp;&nbsp;</TT></TD>
    <TD align=3Dright><TT>1753.8195&nbsp;&nbsp;</TT></TD>
    <TD align=3Dright><TT>1753.9032&nbsp;&nbsp;</TT></TD>
    <TD noWrap align=3Dright><TT>-47.72&nbsp;</TT></TD>
    <TD align=3Dright><TT>102&nbsp;</TT></TD>
    <TD noWrap align=3Dright><TT>-&nbsp;</TT></TD>
    <TD align=3Dright><TT>118&nbsp;</TT></TD>
    <TD align=3Dright><TT>0&nbsp;&nbsp;</TT></TD>
    <TD noWrap align=3Dright><TT>110&nbsp;&nbsp;</TT></TD>
    <TD noWrap><TT>&nbsp;R.AIELPDAMENAGAALIR.E</TT></TD></TR>
  <TR>
    <TD align=3Dright>&nbsp;</TD>
    <TD align=3Dright><TT>1770.7947&nbsp;&nbsp;</TT></TD>
    <TD align=3Dright><TT>1769.7874&nbsp;&nbsp;</TT></TD>
    <TD align=3Dright><TT>1769.8981&nbsp;&nbsp;</TT></TD>
    <TD noWrap align=3Dright><TT>-62.55&nbsp;</TT></TD>
    <TD align=3Dright><TT>102&nbsp;</TT></TD>
    <TD noWrap align=3Dright><TT>-&nbsp;</TT></TD>
    <TD align=3Dright><TT>118&nbsp;</TT></TD>
    <TD align=3Dright><TT>0&nbsp;&nbsp;</TT></TD>
    <TD noWrap align=3Dright><TT>---&nbsp;&nbsp;</TT></TD>
    <TD noWrap><TT>&nbsp;R.AIELPDAMENAGAALIR.E + Oxidation=20
  (M)</TT></TD></TR></TBODY></TABLE>
<TABLE border=3D0 cellSpacing=3D0>
  <TBODY>
  <TR>
    <TD><TT>&nbsp;&nbsp;&nbsp;&nbsp;&nbsp;&nbsp;</TT></TD>
    <TD><TT><B>No match to: </B>765.3532, 823.0726, 825.0584, 841.0284,=20
      842.4637, 870.4987, 994.0828, 994.0828, 1036.0845, 1036.0845, =
1108.4852,=20
      1108.4852, 1124.4584, 1124.4584, 1196.6279, 1196.6279, 1501.6621,=20
      1804.8550, 1804.8550, 1904.8534, 1904.8534,=20
2211.9824</TT></TD></TR></TBODY></TABLE><BR>
<TABLE border=3D0 cellSpacing=3D0>
  <TBODY>
  <TR>
    <TD><TT><B><A name=3DHit13>13.</A>&nbsp;&nbsp;&nbsp;</B></TT></TD>
    <TD noWrap><TT><A=20
      =
href=3D"http://zxw-pc/mascot/cgi/protein_view.pl?file=3D../data/20121225/=
F002398.dat&amp;hit=3D13"=20
      =
target=3D_blank>gi|415925</A>&nbsp;&nbsp;&nbsp;&nbsp;<B>Mass:</B>&nbsp;61=
568&nbsp;&nbsp;&nbsp;&nbsp;<B>Score:</B>&nbsp;193&nbsp;&nbsp;&nbsp;&nbsp;=
<B>Expect:</B>&nbsp;9.3e-014&nbsp;&nbsp;<B>Matches:</B>&nbsp;10</TT></TD>=
</TR>
  <TR>
    <TD>&nbsp;</TD>
    <TD noWrap><TT>chaperonin-60 alpha subunit [Brassica=20
  napus]</TT></TD></TR></TBODY></TABLE>
<TABLE border=3D0 cellSpacing=3D0 cellPadding=3D0>
  <TBODY>
  <TR>
    <TD><TT>&nbsp;&nbsp;&nbsp;&nbsp;&nbsp;&nbsp;</TT></TD>
    <TD align=3Dright><TT><B>Observed&nbsp;&nbsp;</B></TT></TD>
    <TD noWrap align=3Dright><TT><B>Mr(expt)&nbsp;&nbsp;</B></TT></TD>
    <TD noWrap align=3Dright><TT><B>Mr(calc)&nbsp;&nbsp;</B></TT></TD>
    <TD align=3Dright><TT><B>&nbsp;ppm&nbsp;&nbsp;</B></TT></TD>
    <TD align=3Dright><TT><B>Start&nbsp;</B></TT></TD>
    <TD align=3Dright><TT><B>&nbsp;</B></TT></TD>
    <TD align=3Dright><TT><B>End&nbsp;</B></TT></TD>
    <TD align=3Dright><TT><B>Miss&nbsp;</B></TT></TD>
    <TD align=3Dright><TT><B>Ions&nbsp;</B></TT></TD>
    <TD><TT><B>&nbsp;Peptide</B></TT></TD></TR>
  <TR>
    <TD align=3Dright>&nbsp;</TD>
    <TD align=3Dright><TT>733.3337&nbsp;&nbsp;</TT></TD>
    <TD align=3Dright><TT>732.3264&nbsp;&nbsp;</TT></TD>
    <TD align=3Dright><TT>732.3555&nbsp;&nbsp;</TT></TD>
    <TD noWrap align=3Dright><TT>-39.71&nbsp;</TT></TD>
    <TD align=3Dright><TT>321&nbsp;</TT></TD>
    <TD noWrap align=3Dright><TT>-&nbsp;</TT></TD>
    <TD align=3Dright><TT>327&nbsp;</TT></TD>
    <TD align=3Dright><TT>0&nbsp;&nbsp;</TT></TD>
    <TD noWrap align=3Dright><TT>---&nbsp;&nbsp;</TT></TD>
    <TD noWrap><TT>&nbsp;K.APGFGER.R</TT></TD></TR>
  <TR>
    <TD align=3Dright>&nbsp;</TD>
    <TD align=3Dright><TT>1043.5223&nbsp;&nbsp;</TT></TD>
    <TD align=3Dright><TT>1042.5150&nbsp;&nbsp;</TT></TD>
    <TD align=3Dright><TT>1042.5771&nbsp;&nbsp;</TT></TD>
    <TD noWrap align=3Dright><TT>-59.56&nbsp;</TT></TD>
    <TD align=3Dright><TT>92&nbsp;</TT></TD>
    <TD noWrap align=3Dright><TT>-&nbsp;</TT></TD>
    <TD align=3Dright><TT>101&nbsp;</TT></TD>
    <TD align=3Dright><TT>0&nbsp;&nbsp;</TT></TD>
    <TD noWrap align=3Dright><TT>---&nbsp;&nbsp;</TT></TD>
    <TD noWrap><TT>&nbsp;K.VVNDGVTIAR.A</TT></TD></TR>
  <TR>
    <TD align=3Dright>&nbsp;</TD>
    <TD align=3Dright><TT>1090.5276&nbsp;&nbsp;</TT></TD>
    <TD align=3Dright><TT>1089.5203&nbsp;&nbsp;</TT></TD>
    <TD align=3Dright><TT>1089.5818&nbsp;&nbsp;</TT></TD>
    <TD noWrap align=3Dright><TT>-56.45&nbsp;</TT></TD>
    <TD align=3Dright><TT>254&nbsp;</TT></TD>
    <TD noWrap align=3Dright><TT>-&nbsp;</TT></TD>
    <TD align=3Dright><TT>262&nbsp;</TT></TD>
    <TD align=3Dright><TT>0&nbsp;&nbsp;</TT></TD>
    <TD noWrap align=3Dright><TT>---&nbsp;&nbsp;</TT></TD>
    <TD noWrap><TT>&nbsp;K.LLVEFENAR.V</TT></TD></TR>
  <TR>
    <TD align=3Dright>&nbsp;</TD>
    <TD align=3Dright><TT>1090.5276&nbsp;&nbsp;</TT></TD>
    <TD align=3Dright><TT>1089.5203&nbsp;&nbsp;</TT></TD>
    <TD align=3Dright><TT>1089.5818&nbsp;&nbsp;</TT></TD>
    <TD noWrap align=3Dright><TT>-56.45&nbsp;</TT></TD>
    <TD align=3Dright><TT>254&nbsp;</TT></TD>
    <TD noWrap align=3Dright><TT>-&nbsp;</TT></TD>
    <TD align=3Dright><TT>262&nbsp;</TT></TD>
    <TD align=3Dright><TT>0&nbsp;&nbsp;</TT></TD>
    <TD noWrap align=3Dright><TT>8&nbsp;&nbsp;</TT></TD>
    <TD noWrap><TT>&nbsp;K.LLVEFENAR.V</TT></TD></TR>
  <TR>
    <TD align=3Dright>&nbsp;</TD>
    <TD align=3Dright><TT>1290.5461&nbsp;&nbsp;</TT></TD>
    <TD align=3Dright><TT>1289.5388&nbsp;&nbsp;</TT></TD>
    <TD align=3Dright><TT>1289.6099&nbsp;&nbsp;</TT></TD>
    <TD noWrap align=3Dright><TT>-55.12&nbsp;</TT></TD>
    <TD align=3Dright><TT>423&nbsp;</TT></TD>
    <TD noWrap align=3Dright><TT>-&nbsp;</TT></TD>
    <TD align=3Dright><TT>434&nbsp;</TT></TD>
    <TD align=3Dright><TT>0&nbsp;&nbsp;</TT></TD>
    <TD noWrap align=3Dright><TT>---&nbsp;&nbsp;</TT></TD>
    <TD noWrap><TT>&nbsp;K.VGAATETELEDR.K</TT></TD></TR>
  <TR>
    <TD align=3Dright>&nbsp;</TD>
    <TD align=3Dright><TT>1479.6401&nbsp;&nbsp;</TT></TD>
    <TD align=3Dright><TT>1478.6328&nbsp;&nbsp;</TT></TD>
    <TD align=3Dright><TT>1478.7405&nbsp;&nbsp;</TT></TD>
    <TD noWrap align=3Dright><TT>-72.84&nbsp;</TT></TD>
    <TD align=3Dright><TT>241&nbsp;</TT></TD>
    <TD noWrap align=3Dright><TT>-&nbsp;</TT></TD>
    <TD align=3Dright><TT>253&nbsp;</TT></TD>
    <TD align=3Dright><TT>0&nbsp;&nbsp;</TT></TD>
    <TD noWrap align=3Dright><TT>---&nbsp;&nbsp;</TT></TD>
    <TD noWrap><TT>&nbsp;R.GYISPQFVTNPEK.L</TT></TD></TR>
  <TR>
    <TD align=3Dright>&nbsp;</TD>
    <TD align=3Dright><TT>1479.6401&nbsp;&nbsp;</TT></TD>
    <TD align=3Dright><TT>1478.6328&nbsp;&nbsp;</TT></TD>
    <TD align=3Dright><TT>1478.7405&nbsp;&nbsp;</TT></TD>
    <TD noWrap align=3Dright><TT>-72.84&nbsp;</TT></TD>
    <TD align=3Dright><TT>241&nbsp;</TT></TD>
    <TD noWrap align=3Dright><TT>-&nbsp;</TT></TD>
    <TD align=3Dright><TT>253&nbsp;</TT></TD>
    <TD align=3Dright><TT>0&nbsp;&nbsp;</TT></TD>
    <TD noWrap align=3Dright><TT>38&nbsp;&nbsp;</TT></TD>
    <TD noWrap><TT>&nbsp;R.GYISPQFVTNPEK.L</TT></TD></TR>
  <TR>
    <TD align=3Dright>&nbsp;</TD>
    <TD align=3Dright><TT>1754.8268&nbsp;&nbsp;</TT></TD>
    <TD align=3Dright><TT>1753.8195&nbsp;&nbsp;</TT></TD>
    <TD align=3Dright><TT>1753.9032&nbsp;&nbsp;</TT></TD>
    <TD noWrap align=3Dright><TT>-47.72&nbsp;</TT></TD>
    <TD align=3Dright><TT>102&nbsp;</TT></TD>
    <TD noWrap align=3Dright><TT>-&nbsp;</TT></TD>
    <TD align=3Dright><TT>118&nbsp;</TT></TD>
    <TD align=3Dright><TT>0&nbsp;&nbsp;</TT></TD>
    <TD noWrap align=3Dright><TT>---&nbsp;&nbsp;</TT></TD>
    <TD noWrap><TT>&nbsp;R.AIELPDAMENAGAALIR.E</TT></TD></TR>
  <TR>
    <TD align=3Dright>&nbsp;</TD>
    <TD align=3Dright><TT>1754.8268&nbsp;&nbsp;</TT></TD>
    <TD align=3Dright><TT>1753.8195&nbsp;&nbsp;</TT></TD>
    <TD align=3Dright><TT>1753.9032&nbsp;&nbsp;</TT></TD>
    <TD noWrap align=3Dright><TT>-47.72&nbsp;</TT></TD>
    <TD align=3Dright><TT>102&nbsp;</TT></TD>
    <TD noWrap align=3Dright><TT>-&nbsp;</TT></TD>
    <TD align=3Dright><TT>118&nbsp;</TT></TD>
    <TD align=3Dright><TT>0&nbsp;&nbsp;</TT></TD>
    <TD noWrap align=3Dright><TT>110&nbsp;&nbsp;</TT></TD>
    <TD noWrap><TT>&nbsp;R.AIELPDAMENAGAALIR.E</TT></TD></TR>
  <TR>
    <TD align=3Dright>&nbsp;</TD>
    <TD align=3Dright><TT>1770.7947&nbsp;&nbsp;</TT></TD>
    <TD align=3Dright><TT>1769.7874&nbsp;&nbsp;</TT></TD>
    <TD align=3Dright><TT>1769.8981&nbsp;&nbsp;</TT></TD>
    <TD noWrap align=3Dright><TT>-62.55&nbsp;</TT></TD>
    <TD align=3Dright><TT>102&nbsp;</TT></TD>
    <TD noWrap align=3Dright><TT>-&nbsp;</TT></TD>
    <TD align=3Dright><TT>118&nbsp;</TT></TD>
    <TD align=3Dright><TT>0&nbsp;&nbsp;</TT></TD>
    <TD noWrap align=3Dright><TT>---&nbsp;&nbsp;</TT></TD>
    <TD noWrap><TT>&nbsp;R.AIELPDAMENAGAALIR.E + Oxidation=20
  (M)</TT></TD></TR></TBODY></TABLE>
<TABLE border=3D0 cellSpacing=3D0>
  <TBODY>
  <TR>
    <TD><TT>&nbsp;&nbsp;&nbsp;&nbsp;&nbsp;&nbsp;</TT></TD>
    <TD><TT><B>No match to: </B>765.3532, 823.0726, 825.0584, 841.0284,=20
      842.4637, 870.4987, 994.0828, 994.0828, 1036.0845, 1036.0845, =
1108.4852,=20
      1108.4852, 1124.4584, 1124.4584, 1196.6279, 1196.6279, 1501.6621,=20
      1804.8550, 1804.8550, 1904.8534, 1904.8534,=20
2211.9824</TT></TD></TR></TBODY></TABLE><BR>
<TABLE border=3D0 cellSpacing=3D0>
  <TBODY>
  <TR>
    <TD><TT><B><A name=3DHit14>14.</A>&nbsp;&nbsp;&nbsp;</B></TT></TD>
    <TD noWrap><TT><A=20
      =
href=3D"http://zxw-pc/mascot/cgi/protein_view.pl?file=3D../data/20121225/=
F002398.dat&amp;hit=3D14"=20
      =
target=3D_blank>gi|313575771</A>&nbsp;&nbsp;&nbsp;&nbsp;<B>Mass:</B>&nbsp=
;61363&nbsp;&nbsp;&nbsp;&nbsp;<B>Score:</B>&nbsp;159&nbsp;&nbsp;&nbsp;&nb=
sp;<B>Expect:</B>&nbsp;2.3e-010&nbsp;&nbsp;<B>Matches:</B>&nbsp;8</TT></T=
D></TR>
  <TR>
    <TD>&nbsp;</TD>
    <TD noWrap><TT>60 kDa chaperonin alpha subunit [Oryza sativa =
Japonica=20
      Group]</TT></TD></TR></TBODY></TABLE>
<TABLE border=3D0 cellSpacing=3D0 cellPadding=3D0>
  <TBODY>
  <TR>
    <TD><TT>&nbsp;&nbsp;&nbsp;&nbsp;&nbsp;&nbsp;</TT></TD>
    <TD align=3Dright><TT><B>Observed&nbsp;&nbsp;</B></TT></TD>
    <TD noWrap align=3Dright><TT><B>Mr(expt)&nbsp;&nbsp;</B></TT></TD>
    <TD noWrap align=3Dright><TT><B>Mr(calc)&nbsp;&nbsp;</B></TT></TD>
    <TD align=3Dright><TT><B>&nbsp;ppm&nbsp;&nbsp;</B></TT></TD>
    <TD align=3Dright><TT><B>Start&nbsp;</B></TT></TD>
    <TD align=3Dright><TT><B>&nbsp;</B></TT></TD>
    <TD align=3Dright><TT><B>End&nbsp;</B></TT></TD>
    <TD align=3Dright><TT><B>Miss&nbsp;</B></TT></TD>
    <TD align=3Dright><TT><B>Ions&nbsp;</B></TT></TD>
    <TD><TT><B>&nbsp;Peptide</B></TT></TD></TR>
  <TR>
    <TD align=3Dright>&nbsp;</TD>
    <TD align=3Dright><TT>733.3337&nbsp;&nbsp;</TT></TD>
    <TD align=3Dright><TT>732.3264&nbsp;&nbsp;</TT></TD>
    <TD align=3Dright><TT>732.3555&nbsp;&nbsp;</TT></TD>
    <TD noWrap align=3Dright><TT>-39.71&nbsp;</TT></TD>
    <TD align=3Dright><TT>318&nbsp;</TT></TD>
    <TD noWrap align=3Dright><TT>-&nbsp;</TT></TD>
    <TD align=3Dright><TT>324&nbsp;</TT></TD>
    <TD align=3Dright><TT>0&nbsp;&nbsp;</TT></TD>
    <TD noWrap align=3Dright><TT>---&nbsp;&nbsp;</TT></TD>
    <TD noWrap><TT>&nbsp;K.APGFGER.R</TT></TD></TR>
  <TR>
    <TD align=3Dright>&nbsp;</TD>
    <TD align=3Dright><TT>1043.5223&nbsp;&nbsp;</TT></TD>
    <TD align=3Dright><TT>1042.5150&nbsp;&nbsp;</TT></TD>
    <TD align=3Dright><TT>1042.5771&nbsp;&nbsp;</TT></TD>
    <TD noWrap align=3Dright><TT>-59.56&nbsp;</TT></TD>
    <TD align=3Dright><TT>89&nbsp;</TT></TD>
    <TD noWrap align=3Dright><TT>-&nbsp;</TT></TD>
    <TD align=3Dright><TT>98&nbsp;</TT></TD>
    <TD align=3Dright><TT>0&nbsp;&nbsp;</TT></TD>
    <TD noWrap align=3Dright><TT>---&nbsp;&nbsp;</TT></TD>
    <TD noWrap><TT>&nbsp;K.VVNDGVTIAR.A</TT></TD></TR>
  <TR>
    <TD align=3Dright>&nbsp;</TD>
    <TD align=3Dright><TT>1290.5461&nbsp;&nbsp;</TT></TD>
    <TD align=3Dright><TT>1289.5388&nbsp;&nbsp;</TT></TD>
    <TD align=3Dright><TT>1289.6099&nbsp;&nbsp;</TT></TD>
    <TD noWrap align=3Dright><TT>-55.12&nbsp;</TT></TD>
    <TD align=3Dright><TT>421&nbsp;</TT></TD>
    <TD noWrap align=3Dright><TT>-&nbsp;</TT></TD>
    <TD align=3Dright><TT>432&nbsp;</TT></TD>
    <TD align=3Dright><TT>0&nbsp;&nbsp;</TT></TD>
    <TD noWrap align=3Dright><TT>---&nbsp;&nbsp;</TT></TD>
    <TD noWrap><TT>&nbsp;K.VGAATETELEDR.K</TT></TD></TR>
  <TR>
    <TD align=3Dright>&nbsp;</TD>
    <TD align=3Dright><TT>1479.6401&nbsp;&nbsp;</TT></TD>
    <TD align=3Dright><TT>1478.6328&nbsp;&nbsp;</TT></TD>
    <TD align=3Dright><TT>1478.7405&nbsp;&nbsp;</TT></TD>
    <TD noWrap align=3Dright><TT>-72.84&nbsp;</TT></TD>
    <TD align=3Dright><TT>238&nbsp;</TT></TD>
    <TD noWrap align=3Dright><TT>-&nbsp;</TT></TD>
    <TD align=3Dright><TT>250&nbsp;</TT></TD>
    <TD align=3Dright><TT>0&nbsp;&nbsp;</TT></TD>
    <TD noWrap align=3Dright><TT>---&nbsp;&nbsp;</TT></TD>
    <TD noWrap><TT>&nbsp;R.GYISPQFVTNPEK.S</TT></TD></TR>
  <TR>
    <TD align=3Dright>&nbsp;</TD>
    <TD align=3Dright><TT>1479.6401&nbsp;&nbsp;</TT></TD>
    <TD align=3Dright><TT>1478.6328&nbsp;&nbsp;</TT></TD>
    <TD align=3Dright><TT>1478.7405&nbsp;&nbsp;</TT></TD>
    <TD noWrap align=3Dright><TT>-72.84&nbsp;</TT></TD>
    <TD align=3Dright><TT>238&nbsp;</TT></TD>
    <TD noWrap align=3Dright><TT>-&nbsp;</TT></TD>
    <TD align=3Dright><TT>250&nbsp;</TT></TD>
    <TD align=3Dright><TT>0&nbsp;&nbsp;</TT></TD>
    <TD noWrap align=3Dright><TT>38&nbsp;&nbsp;</TT></TD>
    <TD noWrap><TT>&nbsp;R.GYISPQFVTNPEK.S</TT></TD></TR>
  <TR>
    <TD align=3Dright>&nbsp;</TD>
    <TD align=3Dright><TT>1754.8268&nbsp;&nbsp;</TT></TD>
    <TD align=3Dright><TT>1753.8195&nbsp;&nbsp;</TT></TD>
    <TD align=3Dright><TT>1753.9032&nbsp;&nbsp;</TT></TD>
    <TD noWrap align=3Dright><TT>-47.72&nbsp;</TT></TD>
    <TD align=3Dright><TT>99&nbsp;</TT></TD>
    <TD noWrap align=3Dright><TT>-&nbsp;</TT></TD>
    <TD align=3Dright><TT>115&nbsp;</TT></TD>
    <TD align=3Dright><TT>0&nbsp;&nbsp;</TT></TD>
    <TD noWrap align=3Dright><TT>---&nbsp;&nbsp;</TT></TD>
    <TD noWrap><TT>&nbsp;R.AIELADPMENAGAALIR.E</TT></TD></TR>
  <TR>
    <TD align=3Dright>&nbsp;</TD>
    <TD align=3Dright><TT>1754.8268&nbsp;&nbsp;</TT></TD>
    <TD align=3Dright><TT>1753.8195&nbsp;&nbsp;</TT></TD>
    <TD align=3Dright><TT>1753.9032&nbsp;&nbsp;</TT></TD>
    <TD noWrap align=3Dright><TT>-47.72&nbsp;</TT></TD>
    <TD align=3Dright><TT>99&nbsp;</TT></TD>
    <TD noWrap align=3Dright><TT>-&nbsp;</TT></TD>
    <TD align=3Dright><TT>115&nbsp;</TT></TD>
    <TD align=3Dright><TT>0&nbsp;&nbsp;</TT></TD>
    <TD noWrap align=3Dright><TT>92&nbsp;&nbsp;</TT></TD>
    <TD noWrap><TT>&nbsp;R.AIELADPMENAGAALIR.E</TT></TD></TR>
  <TR>
    <TD align=3Dright>&nbsp;</TD>
    <TD align=3Dright><TT>1770.7947&nbsp;&nbsp;</TT></TD>
    <TD align=3Dright><TT>1769.7874&nbsp;&nbsp;</TT></TD>
    <TD align=3Dright><TT>1769.8981&nbsp;&nbsp;</TT></TD>
    <TD noWrap align=3Dright><TT>-62.55&nbsp;</TT></TD>
    <TD align=3Dright><TT>99&nbsp;</TT></TD>
    <TD noWrap align=3Dright><TT>-&nbsp;</TT></TD>
    <TD align=3Dright><TT>115&nbsp;</TT></TD>
    <TD align=3Dright><TT>0&nbsp;&nbsp;</TT></TD>
    <TD noWrap align=3Dright><TT>---&nbsp;&nbsp;</TT></TD>
    <TD noWrap><TT>&nbsp;R.AIELADPMENAGAALIR.E + Oxidation=20
  (M)</TT></TD></TR></TBODY></TABLE>
<TABLE border=3D0 cellSpacing=3D0>
  <TBODY>
  <TR>
    <TD><TT>&nbsp;&nbsp;&nbsp;&nbsp;&nbsp;&nbsp;</TT></TD>
    <TD><TT><B>No match to: </B>765.3532, 823.0726, 825.0584, 841.0284,=20
      842.4637, 870.4987, 994.0828, 994.0828, 1036.0845, 1036.0845, =
1090.5276,=20
      1090.5276, 1108.4852, 1108.4852, 1124.4584, 1124.4584, 1196.6279,=20
      1196.6279, 1501.6621, 1804.8550, 1804.8550, 1904.8534, 1904.8534,=20
      2211.9824</TT></TD></TR></TBODY></TABLE><BR>
<TABLE border=3D0 cellSpacing=3D0>
  <TBODY>
  <TR>
    <TD><TT><B><A name=3DHit15>15.</A>&nbsp;&nbsp;&nbsp;</B></TT></TD>
    <TD noWrap><TT><A=20
      =
href=3D"http://zxw-pc/mascot/cgi/protein_view.pl?file=3D../data/20121225/=
F002398.dat&amp;hit=3D15"=20
      =
target=3D_blank>gi|108712216</A>&nbsp;&nbsp;&nbsp;&nbsp;<B>Mass:</B>&nbsp=
;61363&nbsp;&nbsp;&nbsp;&nbsp;<B>Score:</B>&nbsp;159&nbsp;&nbsp;&nbsp;&nb=
sp;<B>Expect:</B>&nbsp;2.3e-010&nbsp;&nbsp;<B>Matches:</B>&nbsp;8</TT></T=
D></TR>
  <TR>
    <TD>&nbsp;</TD>
    <TD noWrap><TT>RuBisCO subunit binding-protein alpha subunit, =
chloroplast=20
      precursor, putative, expressed [Oryza sativa Japonica=20
  Group]</TT></TD></TR></TBODY></TABLE>
<TABLE border=3D0 cellSpacing=3D0 cellPadding=3D0>
  <TBODY>
  <TR>
    <TD><TT>&nbsp;&nbsp;&nbsp;&nbsp;&nbsp;&nbsp;</TT></TD>
    <TD align=3Dright><TT><B>Observed&nbsp;&nbsp;</B></TT></TD>
    <TD noWrap align=3Dright><TT><B>Mr(expt)&nbsp;&nbsp;</B></TT></TD>
    <TD noWrap align=3Dright><TT><B>Mr(calc)&nbsp;&nbsp;</B></TT></TD>
    <TD align=3Dright><TT><B>&nbsp;ppm&nbsp;&nbsp;</B></TT></TD>
    <TD align=3Dright><TT><B>Start&nbsp;</B></TT></TD>
    <TD align=3Dright><TT><B>&nbsp;</B></TT></TD>
    <TD align=3Dright><TT><B>End&nbsp;</B></TT></TD>
    <TD align=3Dright><TT><B>Miss&nbsp;</B></TT></TD>
    <TD align=3Dright><TT><B>Ions&nbsp;</B></TT></TD>
    <TD><TT><B>&nbsp;Peptide</B></TT></TD></TR>
  <TR>
    <TD align=3Dright>&nbsp;</TD>
    <TD align=3Dright><TT>733.3337&nbsp;&nbsp;</TT></TD>
    <TD align=3Dright><TT>732.3264&nbsp;&nbsp;</TT></TD>
    <TD align=3Dright><TT>732.3555&nbsp;&nbsp;</TT></TD>
    <TD noWrap align=3Dright><TT>-39.71&nbsp;</TT></TD>
    <TD align=3Dright><TT>318&nbsp;</TT></TD>
    <TD noWrap align=3Dright><TT>-&nbsp;</TT></TD>
    <TD align=3Dright><TT>324&nbsp;</TT></TD>
    <TD align=3Dright><TT>0&nbsp;&nbsp;</TT></TD>
    <TD noWrap align=3Dright><TT>---&nbsp;&nbsp;</TT></TD>
    <TD noWrap><TT>&nbsp;K.APGFGER.R</TT></TD></TR>
  <TR>
    <TD align=3Dright>&nbsp;</TD>
    <TD align=3Dright><TT>1043.5223&nbsp;&nbsp;</TT></TD>
    <TD align=3Dright><TT>1042.5150&nbsp;&nbsp;</TT></TD>
    <TD align=3Dright><TT>1042.5771&nbsp;&nbsp;</TT></TD>
    <TD noWrap align=3Dright><TT>-59.56&nbsp;</TT></TD>
    <TD align=3Dright><TT>89&nbsp;</TT></TD>
    <TD noWrap align=3Dright><TT>-&nbsp;</TT></TD>
    <TD align=3Dright><TT>98&nbsp;</TT></TD>
    <TD align=3Dright><TT>0&nbsp;&nbsp;</TT></TD>
    <TD noWrap align=3Dright><TT>---&nbsp;&nbsp;</TT></TD>
    <TD noWrap><TT>&nbsp;K.VVNDGVTIAR.A</TT></TD></TR>
  <TR>
    <TD align=3Dright>&nbsp;</TD>
    <TD align=3Dright><TT>1290.5461&nbsp;&nbsp;</TT></TD>
    <TD align=3Dright><TT>1289.5388&nbsp;&nbsp;</TT></TD>
    <TD align=3Dright><TT>1289.6099&nbsp;&nbsp;</TT></TD>
    <TD noWrap align=3Dright><TT>-55.12&nbsp;</TT></TD>
    <TD align=3Dright><TT>421&nbsp;</TT></TD>
    <TD noWrap align=3Dright><TT>-&nbsp;</TT></TD>
    <TD align=3Dright><TT>432&nbsp;</TT></TD>
    <TD align=3Dright><TT>0&nbsp;&nbsp;</TT></TD>
    <TD noWrap align=3Dright><TT>---&nbsp;&nbsp;</TT></TD>
    <TD noWrap><TT>&nbsp;K.VGAATETELEDR.K</TT></TD></TR>
  <TR>
    <TD align=3Dright>&nbsp;</TD>
    <TD align=3Dright><TT>1479.6401&nbsp;&nbsp;</TT></TD>
    <TD align=3Dright><TT>1478.6328&nbsp;&nbsp;</TT></TD>
    <TD align=3Dright><TT>1478.7405&nbsp;&nbsp;</TT></TD>
    <TD noWrap align=3Dright><TT>-72.84&nbsp;</TT></TD>
    <TD align=3Dright><TT>238&nbsp;</TT></TD>
    <TD noWrap align=3Dright><TT>-&nbsp;</TT></TD>
    <TD align=3Dright><TT>250&nbsp;</TT></TD>
    <TD align=3Dright><TT>0&nbsp;&nbsp;</TT></TD>
    <TD noWrap align=3Dright><TT>---&nbsp;&nbsp;</TT></TD>
    <TD noWrap><TT>&nbsp;R.GYISPQFVTNPEK.S</TT></TD></TR>
  <TR>
    <TD align=3Dright>&nbsp;</TD>
    <TD align=3Dright><TT>1479.6401&nbsp;&nbsp;</TT></TD>
    <TD align=3Dright><TT>1478.6328&nbsp;&nbsp;</TT></TD>
    <TD align=3Dright><TT>1478.7405&nbsp;&nbsp;</TT></TD>
    <TD noWrap align=3Dright><TT>-72.84&nbsp;</TT></TD>
    <TD align=3Dright><TT>238&nbsp;</TT></TD>
    <TD noWrap align=3Dright><TT>-&nbsp;</TT></TD>
    <TD align=3Dright><TT>250&nbsp;</TT></TD>
    <TD align=3Dright><TT>0&nbsp;&nbsp;</TT></TD>
    <TD noWrap align=3Dright><TT>38&nbsp;&nbsp;</TT></TD>
    <TD noWrap><TT>&nbsp;R.GYISPQFVTNPEK.S</TT></TD></TR>
  <TR>
    <TD align=3Dright>&nbsp;</TD>
    <TD align=3Dright><TT>1754.8268&nbsp;&nbsp;</TT></TD>
    <TD align=3Dright><TT>1753.8195&nbsp;&nbsp;</TT></TD>
    <TD align=3Dright><TT>1753.9032&nbsp;&nbsp;</TT></TD>
    <TD noWrap align=3Dright><TT>-47.72&nbsp;</TT></TD>
    <TD align=3Dright><TT>99&nbsp;</TT></TD>
    <TD noWrap align=3Dright><TT>-&nbsp;</TT></TD>
    <TD align=3Dright><TT>115&nbsp;</TT></TD>
    <TD align=3Dright><TT>0&nbsp;&nbsp;</TT></TD>
    <TD noWrap align=3Dright><TT>---&nbsp;&nbsp;</TT></TD>
    <TD noWrap><TT>&nbsp;R.AIELADPMENAGAALIR.E</TT></TD></TR>
  <TR>
    <TD align=3Dright>&nbsp;</TD>
    <TD align=3Dright><TT>1754.8268&nbsp;&nbsp;</TT></TD>
    <TD align=3Dright><TT>1753.8195&nbsp;&nbsp;</TT></TD>
    <TD align=3Dright><TT>1753.9032&nbsp;&nbsp;</TT></TD>
    <TD noWrap align=3Dright><TT>-47.72&nbsp;</TT></TD>
    <TD align=3Dright><TT>99&nbsp;</TT></TD>
    <TD noWrap align=3Dright><TT>-&nbsp;</TT></TD>
    <TD align=3Dright><TT>115&nbsp;</TT></TD>
    <TD align=3Dright><TT>0&nbsp;&nbsp;</TT></TD>
    <TD noWrap align=3Dright><TT>92&nbsp;&nbsp;</TT></TD>
    <TD noWrap><TT>&nbsp;R.AIELADPMENAGAALIR.E</TT></TD></TR>
  <TR>
    <TD align=3Dright>&nbsp;</TD>
    <TD align=3Dright><TT>1770.7947&nbsp;&nbsp;</TT></TD>
    <TD align=3Dright><TT>1769.7874&nbsp;&nbsp;</TT></TD>
    <TD align=3Dright><TT>1769.8981&nbsp;&nbsp;</TT></TD>
    <TD noWrap align=3Dright><TT>-62.55&nbsp;</TT></TD>
    <TD align=3Dright><TT>99&nbsp;</TT></TD>
    <TD noWrap align=3Dright><TT>-&nbsp;</TT></TD>
    <TD align=3Dright><TT>115&nbsp;</TT></TD>
    <TD align=3Dright><TT>0&nbsp;&nbsp;</TT></TD>
    <TD noWrap align=3Dright><TT>---&nbsp;&nbsp;</TT></TD>
    <TD noWrap><TT>&nbsp;R.AIELADPMENAGAALIR.E + Oxidation=20
  (M)</TT></TD></TR></TBODY></TABLE>
<TABLE border=3D0 cellSpacing=3D0>
  <TBODY>
  <TR>
    <TD><TT>&nbsp;&nbsp;&nbsp;&nbsp;&nbsp;&nbsp;</TT></TD>
    <TD><TT><B>No match to: </B>765.3532, 823.0726, 825.0584, 841.0284,=20
      842.4637, 870.4987, 994.0828, 994.0828, 1036.0845, 1036.0845, =
1090.5276,=20
      1090.5276, 1108.4852, 1108.4852, 1124.4584, 1124.4584, 1196.6279,=20
      1196.6279, 1501.6621, 1804.8550, 1804.8550, 1904.8534, 1904.8534,=20
      2211.9824</TT></TD></TR></TBODY></TABLE><BR>
<TABLE border=3D0 cellSpacing=3D0>
  <TBODY>
  <TR>
    <TD><TT><B><A name=3DHit16>16.</A>&nbsp;&nbsp;&nbsp;</B></TT></TD>
    <TD noWrap><TT><A=20
      =
href=3D"http://zxw-pc/mascot/cgi/protein_view.pl?file=3D../data/20121225/=
F002398.dat&amp;hit=3D16"=20
      =
target=3D_blank>gi|125588715</A>&nbsp;&nbsp;&nbsp;&nbsp;<B>Mass:</B>&nbsp=
;61363&nbsp;&nbsp;&nbsp;&nbsp;<B>Score:</B>&nbsp;159&nbsp;&nbsp;&nbsp;&nb=
sp;<B>Expect:</B>&nbsp;2.3e-010&nbsp;&nbsp;<B>Matches:</B>&nbsp;8</TT></T=
D></TR>
  <TR>
    <TD>&nbsp;</TD>
    <TD noWrap><TT>hypothetical protein OsJ_13451 [Oryza sativa Japonica =

      Group]</TT></TD></TR></TBODY></TABLE>
<TABLE border=3D0 cellSpacing=3D0 cellPadding=3D0>
  <TBODY>
  <TR>
    <TD><TT>&nbsp;&nbsp;&nbsp;&nbsp;&nbsp;&nbsp;</TT></TD>
    <TD align=3Dright><TT><B>Observed&nbsp;&nbsp;</B></TT></TD>
    <TD noWrap align=3Dright><TT><B>Mr(expt)&nbsp;&nbsp;</B></TT></TD>
    <TD noWrap align=3Dright><TT><B>Mr(calc)&nbsp;&nbsp;</B></TT></TD>
    <TD align=3Dright><TT><B>&nbsp;ppm&nbsp;&nbsp;</B></TT></TD>
    <TD align=3Dright><TT><B>Start&nbsp;</B></TT></TD>
    <TD align=3Dright><TT><B>&nbsp;</B></TT></TD>
    <TD align=3Dright><TT><B>End&nbsp;</B></TT></TD>
    <TD align=3Dright><TT><B>Miss&nbsp;</B></TT></TD>
    <TD align=3Dright><TT><B>Ions&nbsp;</B></TT></TD>
    <TD><TT><B>&nbsp;Peptide</B></TT></TD></TR>
  <TR>
    <TD align=3Dright>&nbsp;</TD>
    <TD align=3Dright><TT>733.3337&nbsp;&nbsp;</TT></TD>
    <TD align=3Dright><TT>732.3264&nbsp;&nbsp;</TT></TD>
    <TD align=3Dright><TT>732.3555&nbsp;&nbsp;</TT></TD>
    <TD noWrap align=3Dright><TT>-39.71&nbsp;</TT></TD>
    <TD align=3Dright><TT>318&nbsp;</TT></TD>
    <TD noWrap align=3Dright><TT>-&nbsp;</TT></TD>
    <TD align=3Dright><TT>324&nbsp;</TT></TD>
    <TD align=3Dright><TT>0&nbsp;&nbsp;</TT></TD>
    <TD noWrap align=3Dright><TT>---&nbsp;&nbsp;</TT></TD>
    <TD noWrap><TT>&nbsp;K.APGFGER.R</TT></TD></TR>
  <TR>
    <TD align=3Dright>&nbsp;</TD>
    <TD align=3Dright><TT>1043.5223&nbsp;&nbsp;</TT></TD>
    <TD align=3Dright><TT>1042.5150&nbsp;&nbsp;</TT></TD>
    <TD align=3Dright><TT>1042.5771&nbsp;&nbsp;</TT></TD>
    <TD noWrap align=3Dright><TT>-59.56&nbsp;</TT></TD>
    <TD align=3Dright><TT>89&nbsp;</TT></TD>
    <TD noWrap align=3Dright><TT>-&nbsp;</TT></TD>
    <TD align=3Dright><TT>98&nbsp;</TT></TD>
    <TD align=3Dright><TT>0&nbsp;&nbsp;</TT></TD>
    <TD noWrap align=3Dright><TT>---&nbsp;&nbsp;</TT></TD>
    <TD noWrap><TT>&nbsp;K.VVNDGVTIAR.A</TT></TD></TR>
  <TR>
    <TD align=3Dright>&nbsp;</TD>
    <TD align=3Dright><TT>1290.5461&nbsp;&nbsp;</TT></TD>
    <TD align=3Dright><TT>1289.5388&nbsp;&nbsp;</TT></TD>
    <TD align=3Dright><TT>1289.6099&nbsp;&nbsp;</TT></TD>
    <TD noWrap align=3Dright><TT>-55.12&nbsp;</TT></TD>
    <TD align=3Dright><TT>421&nbsp;</TT></TD>
    <TD noWrap align=3Dright><TT>-&nbsp;</TT></TD>
    <TD align=3Dright><TT>432&nbsp;</TT></TD>
    <TD align=3Dright><TT>0&nbsp;&nbsp;</TT></TD>
    <TD noWrap align=3Dright><TT>---&nbsp;&nbsp;</TT></TD>
    <TD noWrap><TT>&nbsp;K.VGAATETELEDR.K</TT></TD></TR>
  <TR>
    <TD align=3Dright>&nbsp;</TD>
    <TD align=3Dright><TT>1479.6401&nbsp;&nbsp;</TT></TD>
    <TD align=3Dright><TT>1478.6328&nbsp;&nbsp;</TT></TD>
    <TD align=3Dright><TT>1478.7405&nbsp;&nbsp;</TT></TD>
    <TD noWrap align=3Dright><TT>-72.84&nbsp;</TT></TD>
    <TD align=3Dright><TT>238&nbsp;</TT></TD>
    <TD noWrap align=3Dright><TT>-&nbsp;</TT></TD>
    <TD align=3Dright><TT>250&nbsp;</TT></TD>
    <TD align=3Dright><TT>0&nbsp;&nbsp;</TT></TD>
    <TD noWrap align=3Dright><TT>---&nbsp;&nbsp;</TT></TD>
    <TD noWrap><TT>&nbsp;R.GYISPQFVTNPEK.S</TT></TD></TR>
  <TR>
    <TD align=3Dright>&nbsp;</TD>
    <TD align=3Dright><TT>1479.6401&nbsp;&nbsp;</TT></TD>
    <TD align=3Dright><TT>1478.6328&nbsp;&nbsp;</TT></TD>
    <TD align=3Dright><TT>1478.7405&nbsp;&nbsp;</TT></TD>
    <TD noWrap align=3Dright><TT>-72.84&nbsp;</TT></TD>
    <TD align=3Dright><TT>238&nbsp;</TT></TD>
    <TD noWrap align=3Dright><TT>-&nbsp;</TT></TD>
    <TD align=3Dright><TT>250&nbsp;</TT></TD>
    <TD align=3Dright><TT>0&nbsp;&nbsp;</TT></TD>
    <TD noWrap align=3Dright><TT>38&nbsp;&nbsp;</TT></TD>
    <TD noWrap><TT>&nbsp;R.GYISPQFVTNPEK.S</TT></TD></TR>
  <TR>
    <TD align=3Dright>&nbsp;</TD>
    <TD align=3Dright><TT>1754.8268&nbsp;&nbsp;</TT></TD>
    <TD align=3Dright><TT>1753.8195&nbsp;&nbsp;</TT></TD>
    <TD align=3Dright><TT>1753.9032&nbsp;&nbsp;</TT></TD>
    <TD noWrap align=3Dright><TT>-47.72&nbsp;</TT></TD>
    <TD align=3Dright><TT>99&nbsp;</TT></TD>
    <TD noWrap align=3Dright><TT>-&nbsp;</TT></TD>
    <TD align=3Dright><TT>115&nbsp;</TT></TD>
    <TD align=3Dright><TT>0&nbsp;&nbsp;</TT></TD>
    <TD noWrap align=3Dright><TT>---&nbsp;&nbsp;</TT></TD>
    <TD noWrap><TT>&nbsp;R.AIELADPMENAGAALIR.E</TT></TD></TR>
  <TR>
    <TD align=3Dright>&nbsp;</TD>
    <TD align=3Dright><TT>1754.8268&nbsp;&nbsp;</TT></TD>
    <TD align=3Dright><TT>1753.8195&nbsp;&nbsp;</TT></TD>
    <TD align=3Dright><TT>1753.9032&nbsp;&nbsp;</TT></TD>
    <TD noWrap align=3Dright><TT>-47.72&nbsp;</TT></TD>
    <TD align=3Dright><TT>99&nbsp;</TT></TD>
    <TD noWrap align=3Dright><TT>-&nbsp;</TT></TD>
    <TD align=3Dright><TT>115&nbsp;</TT></TD>
    <TD align=3Dright><TT>0&nbsp;&nbsp;</TT></TD>
    <TD noWrap align=3Dright><TT>92&nbsp;&nbsp;</TT></TD>
    <TD noWrap><TT>&nbsp;R.AIELADPMENAGAALIR.E</TT></TD></TR>
  <TR>
    <TD align=3Dright>&nbsp;</TD>
    <TD align=3Dright><TT>1770.7947&nbsp;&nbsp;</TT></TD>
    <TD align=3Dright><TT>1769.7874&nbsp;&nbsp;</TT></TD>
    <TD align=3Dright><TT>1769.8981&nbsp;&nbsp;</TT></TD>
    <TD noWrap align=3Dright><TT>-62.55&nbsp;</TT></TD>
    <TD align=3Dright><TT>99&nbsp;</TT></TD>
    <TD noWrap align=3Dright><TT>-&nbsp;</TT></TD>
    <TD align=3Dright><TT>115&nbsp;</TT></TD>
    <TD align=3Dright><TT>0&nbsp;&nbsp;</TT></TD>
    <TD noWrap align=3Dright><TT>---&nbsp;&nbsp;</TT></TD>
    <TD noWrap><TT>&nbsp;R.AIELADPMENAGAALIR.E + Oxidation=20
  (M)</TT></TD></TR></TBODY></TABLE>
<TABLE border=3D0 cellSpacing=3D0>
  <TBODY>
  <TR>
    <TD><TT>&nbsp;&nbsp;&nbsp;&nbsp;&nbsp;&nbsp;</TT></TD>
    <TD><TT><B>No match to: </B>765.3532, 823.0726, 825.0584, 841.0284,=20
      842.4637, 870.4987, 994.0828, 994.0828, 1036.0845, 1036.0845, =
1090.5276,=20
      1090.5276, 1108.4852, 1108.4852, 1124.4584, 1124.4584, 1196.6279,=20
      1196.6279, 1501.6621, 1804.8550, 1804.8550, 1904.8534, 1904.8534,=20
      2211.9824</TT></TD></TR></TBODY></TABLE><BR>
<TABLE border=3D0 cellSpacing=3D0>
  <TBODY>
  <TR>
    <TD><TT><B><A name=3DHit17>17.</A>&nbsp;&nbsp;&nbsp;</B></TT></TD>
    <TD noWrap><TT><A=20
      =
href=3D"http://zxw-pc/mascot/cgi/protein_view.pl?file=3D../data/20121225/=
F002398.dat&amp;hit=3D17"=20
      =
target=3D_blank>gi|125546535</A>&nbsp;&nbsp;&nbsp;&nbsp;<B>Mass:</B>&nbsp=
;61335&nbsp;&nbsp;&nbsp;&nbsp;<B>Score:</B>&nbsp;159&nbsp;&nbsp;&nbsp;&nb=
sp;<B>Expect:</B>&nbsp;2.3e-010&nbsp;&nbsp;<B>Matches:</B>&nbsp;8</TT></T=
D></TR>
  <TR>
    <TD>&nbsp;</TD>
    <TD noWrap><TT>hypothetical protein OsI_14427 [Oryza sativa Indica=20
      Group]</TT></TD></TR></TBODY></TABLE>
<TABLE border=3D0 cellSpacing=3D0 cellPadding=3D0>
  <TBODY>
  <TR>
    <TD><TT>&nbsp;&nbsp;&nbsp;&nbsp;&nbsp;&nbsp;</TT></TD>
    <TD align=3Dright><TT><B>Observed&nbsp;&nbsp;</B></TT></TD>
    <TD noWrap align=3Dright><TT><B>Mr(expt)&nbsp;&nbsp;</B></TT></TD>
    <TD noWrap align=3Dright><TT><B>Mr(calc)&nbsp;&nbsp;</B></TT></TD>
    <TD align=3Dright><TT><B>&nbsp;ppm&nbsp;&nbsp;</B></TT></TD>
    <TD align=3Dright><TT><B>Start&nbsp;</B></TT></TD>
    <TD align=3Dright><TT><B>&nbsp;</B></TT></TD>
    <TD align=3Dright><TT><B>End&nbsp;</B></TT></TD>
    <TD align=3Dright><TT><B>Miss&nbsp;</B></TT></TD>
    <TD align=3Dright><TT><B>Ions&nbsp;</B></TT></TD>
    <TD><TT><B>&nbsp;Peptide</B></TT></TD></TR>
  <TR>
    <TD align=3Dright>&nbsp;</TD>
    <TD align=3Dright><TT>733.3337&nbsp;&nbsp;</TT></TD>
    <TD align=3Dright><TT>732.3264&nbsp;&nbsp;</TT></TD>
    <TD align=3Dright><TT>732.3555&nbsp;&nbsp;</TT></TD>
    <TD noWrap align=3Dright><TT>-39.71&nbsp;</TT></TD>
    <TD align=3Dright><TT>318&nbsp;</TT></TD>
    <TD noWrap align=3Dright><TT>-&nbsp;</TT></TD>
    <TD align=3Dright><TT>324&nbsp;</TT></TD>
    <TD align=3Dright><TT>0&nbsp;&nbsp;</TT></TD>
    <TD noWrap align=3Dright><TT>---&nbsp;&nbsp;</TT></TD>
    <TD noWrap><TT>&nbsp;K.APGFGER.R</TT></TD></TR>
  <TR>
    <TD align=3Dright>&nbsp;</TD>
    <TD align=3Dright><TT>1043.5223&nbsp;&nbsp;</TT></TD>
    <TD align=3Dright><TT>1042.5150&nbsp;&nbsp;</TT></TD>
    <TD align=3Dright><TT>1042.5771&nbsp;&nbsp;</TT></TD>
    <TD noWrap align=3Dright><TT>-59.56&nbsp;</TT></TD>
    <TD align=3Dright><TT>89&nbsp;</TT></TD>
    <TD noWrap align=3Dright><TT>-&nbsp;</TT></TD>
    <TD align=3Dright><TT>98&nbsp;</TT></TD>
    <TD align=3Dright><TT>0&nbsp;&nbsp;</TT></TD>
    <TD noWrap align=3Dright><TT>---&nbsp;&nbsp;</TT></TD>
    <TD noWrap><TT>&nbsp;K.VVNDGVTIAR.A</TT></TD></TR>
  <TR>
    <TD align=3Dright>&nbsp;</TD>
    <TD align=3Dright><TT>1290.5461&nbsp;&nbsp;</TT></TD>
    <TD align=3Dright><TT>1289.5388&nbsp;&nbsp;</TT></TD>
    <TD align=3Dright><TT>1289.6099&nbsp;&nbsp;</TT></TD>
    <TD noWrap align=3Dright><TT>-55.12&nbsp;</TT></TD>
    <TD align=3Dright><TT>421&nbsp;</TT></TD>
    <TD noWrap align=3Dright><TT>-&nbsp;</TT></TD>
    <TD align=3Dright><TT>432&nbsp;</TT></TD>
    <TD align=3Dright><TT>0&nbsp;&nbsp;</TT></TD>
    <TD noWrap align=3Dright><TT>---&nbsp;&nbsp;</TT></TD>
    <TD noWrap><TT>&nbsp;K.VGAATETELEDR.K</TT></TD></TR>
  <TR>
    <TD align=3Dright>&nbsp;</TD>
    <TD align=3Dright><TT>1479.6401&nbsp;&nbsp;</TT></TD>
    <TD align=3Dright><TT>1478.6328&nbsp;&nbsp;</TT></TD>
    <TD align=3Dright><TT>1478.7405&nbsp;&nbsp;</TT></TD>
    <TD noWrap align=3Dright><TT>-72.84&nbsp;</TT></TD>
    <TD align=3Dright><TT>238&nbsp;</TT></TD>
    <TD noWrap align=3Dright><TT>-&nbsp;</TT></TD>
    <TD align=3Dright><TT>250&nbsp;</TT></TD>
    <TD align=3Dright><TT>0&nbsp;&nbsp;</TT></TD>
    <TD noWrap align=3Dright><TT>---&nbsp;&nbsp;</TT></TD>
    <TD noWrap><TT>&nbsp;R.GYISPQFVTNPEK.S</TT></TD></TR>
  <TR>
    <TD align=3Dright>&nbsp;</TD>
    <TD align=3Dright><TT>1479.6401&nbsp;&nbsp;</TT></TD>
    <TD align=3Dright><TT>1478.6328&nbsp;&nbsp;</TT></TD>
    <TD align=3Dright><TT>1478.7405&nbsp;&nbsp;</TT></TD>
    <TD noWrap align=3Dright><TT>-72.84&nbsp;</TT></TD>
    <TD align=3Dright><TT>238&nbsp;</TT></TD>
    <TD noWrap align=3Dright><TT>-&nbsp;</TT></TD>
    <TD align=3Dright><TT>250&nbsp;</TT></TD>
    <TD align=3Dright><TT>0&nbsp;&nbsp;</TT></TD>
    <TD noWrap align=3Dright><TT>38&nbsp;&nbsp;</TT></TD>
    <TD noWrap><TT>&nbsp;R.GYISPQFVTNPEK.S</TT></TD></TR>
  <TR>
    <TD align=3Dright>&nbsp;</TD>
    <TD align=3Dright><TT>1754.8268&nbsp;&nbsp;</TT></TD>
    <TD align=3Dright><TT>1753.8195&nbsp;&nbsp;</TT></TD>
    <TD align=3Dright><TT>1753.9032&nbsp;&nbsp;</TT></TD>
    <TD noWrap align=3Dright><TT>-47.72&nbsp;</TT></TD>
    <TD align=3Dright><TT>99&nbsp;</TT></TD>
    <TD noWrap align=3Dright><TT>-&nbsp;</TT></TD>
    <TD align=3Dright><TT>115&nbsp;</TT></TD>
    <TD align=3Dright><TT>0&nbsp;&nbsp;</TT></TD>
    <TD noWrap align=3Dright><TT>---&nbsp;&nbsp;</TT></TD>
    <TD noWrap><TT>&nbsp;R.AIELADPMENAGAALIR.E</TT></TD></TR>
  <TR>
    <TD align=3Dright>&nbsp;</TD>
    <TD align=3Dright><TT>1754.8268&nbsp;&nbsp;</TT></TD>
    <TD align=3Dright><TT>1753.8195&nbsp;&nbsp;</TT></TD>
    <TD align=3Dright><TT>1753.9032&nbsp;&nbsp;</TT></TD>
    <TD noWrap align=3Dright><TT>-47.72&nbsp;</TT></TD>
    <TD align=3Dright><TT>99&nbsp;</TT></TD>
    <TD noWrap align=3Dright><TT>-&nbsp;</TT></TD>
    <TD align=3Dright><TT>115&nbsp;</TT></TD>
    <TD align=3Dright><TT>0&nbsp;&nbsp;</TT></TD>
    <TD noWrap align=3Dright><TT>92&nbsp;&nbsp;</TT></TD>
    <TD noWrap><TT>&nbsp;R.AIELADPMENAGAALIR.E</TT></TD></TR>
  <TR>
    <TD align=3Dright>&nbsp;</TD>
    <TD align=3Dright><TT>1770.7947&nbsp;&nbsp;</TT></TD>
    <TD align=3Dright><TT>1769.7874&nbsp;&nbsp;</TT></TD>
    <TD align=3Dright><TT>1769.8981&nbsp;&nbsp;</TT></TD>
    <TD noWrap align=3Dright><TT>-62.55&nbsp;</TT></TD>
    <TD align=3Dright><TT>99&nbsp;</TT></TD>
    <TD noWrap align=3Dright><TT>-&nbsp;</TT></TD>
    <TD align=3Dright><TT>115&nbsp;</TT></TD>
    <TD align=3Dright><TT>0&nbsp;&nbsp;</TT></TD>
    <TD noWrap align=3Dright><TT>---&nbsp;&nbsp;</TT></TD>
    <TD noWrap><TT>&nbsp;R.AIELADPMENAGAALIR.E + Oxidation=20
  (M)</TT></TD></TR></TBODY></TABLE>
<TABLE border=3D0 cellSpacing=3D0>
  <TBODY>
  <TR>
    <TD><TT>&nbsp;&nbsp;&nbsp;&nbsp;&nbsp;&nbsp;</TT></TD>
    <TD><TT><B>No match to: </B>765.3532, 823.0726, 825.0584, 841.0284,=20
      842.4637, 870.4987, 994.0828, 994.0828, 1036.0845, 1036.0845, =
1090.5276,=20
      1090.5276, 1108.4852, 1108.4852, 1124.4584, 1124.4584, 1196.6279,=20
      1196.6279, 1501.6621, 1804.8550, 1804.8550, 1904.8534, 1904.8534,=20
      2211.9824</TT></TD></TR></TBODY></TABLE><BR>
<TABLE border=3D0 cellSpacing=3D0>
  <TBODY>
  <TR>
    <TD><TT><B><A name=3DHit18>18.</A>&nbsp;&nbsp;&nbsp;</B></TT></TD>
    <TD noWrap><TT><A=20
      =
href=3D"http://zxw-pc/mascot/cgi/protein_view.pl?file=3D../data/20121225/=
F002398.dat&amp;hit=3D18"=20
      =
target=3D_blank>gi|31193919</A>&nbsp;&nbsp;&nbsp;&nbsp;<B>Mass:</B>&nbsp;=
61363&nbsp;&nbsp;&nbsp;&nbsp;<B>Score:</B>&nbsp;159&nbsp;&nbsp;&nbsp;&nbs=
p;<B>Expect:</B>&nbsp;2.3e-010&nbsp;&nbsp;<B>Matches:</B>&nbsp;8</TT></TD=
></TR>
  <TR>
    <TD>&nbsp;</TD>
    <TD noWrap><TT>putative rubisco subunit binding-protein alpha =
subunit=20
      precursor (60 kDa chaperonin alpha subunit) [Oryza sativa Japonica =

      Group]</TT></TD></TR></TBODY></TABLE>
<TABLE border=3D0 cellSpacing=3D0 cellPadding=3D0>
  <TBODY>
  <TR>
    <TD><TT>&nbsp;&nbsp;&nbsp;&nbsp;&nbsp;&nbsp;</TT></TD>
    <TD align=3Dright><TT><B>Observed&nbsp;&nbsp;</B></TT></TD>
    <TD noWrap align=3Dright><TT><B>Mr(expt)&nbsp;&nbsp;</B></TT></TD>
    <TD noWrap align=3Dright><TT><B>Mr(calc)&nbsp;&nbsp;</B></TT></TD>
    <TD align=3Dright><TT><B>&nbsp;ppm&nbsp;&nbsp;</B></TT></TD>
    <TD align=3Dright><TT><B>Start&nbsp;</B></TT></TD>
    <TD align=3Dright><TT><B>&nbsp;</B></TT></TD>
    <TD align=3Dright><TT><B>End&nbsp;</B></TT></TD>
    <TD align=3Dright><TT><B>Miss&nbsp;</B></TT></TD>
    <TD align=3Dright><TT><B>Ions&nbsp;</B></TT></TD>
    <TD><TT><B>&nbsp;Peptide</B></TT></TD></TR>
  <TR>
    <TD align=3Dright>&nbsp;</TD>
    <TD align=3Dright><TT>733.3337&nbsp;&nbsp;</TT></TD>
    <TD align=3Dright><TT>732.3264&nbsp;&nbsp;</TT></TD>
    <TD align=3Dright><TT>732.3555&nbsp;&nbsp;</TT></TD>
    <TD noWrap align=3Dright><TT>-39.71&nbsp;</TT></TD>
    <TD align=3Dright><TT>318&nbsp;</TT></TD>
    <TD noWrap align=3Dright><TT>-&nbsp;</TT></TD>
    <TD align=3Dright><TT>324&nbsp;</TT></TD>
    <TD align=3Dright><TT>0&nbsp;&nbsp;</TT></TD>
    <TD noWrap align=3Dright><TT>---&nbsp;&nbsp;</TT></TD>
    <TD noWrap><TT>&nbsp;K.APGFGER.R</TT></TD></TR>
  <TR>
    <TD align=3Dright>&nbsp;</TD>
    <TD align=3Dright><TT>1043.5223&nbsp;&nbsp;</TT></TD>
    <TD align=3Dright><TT>1042.5150&nbsp;&nbsp;</TT></TD>
    <TD align=3Dright><TT>1042.5771&nbsp;&nbsp;</TT></TD>
    <TD noWrap align=3Dright><TT>-59.56&nbsp;</TT></TD>
    <TD align=3Dright><TT>89&nbsp;</TT></TD>
    <TD noWrap align=3Dright><TT>-&nbsp;</TT></TD>
    <TD align=3Dright><TT>98&nbsp;</TT></TD>
    <TD align=3Dright><TT>0&nbsp;&nbsp;</TT></TD>
    <TD noWrap align=3Dright><TT>---&nbsp;&nbsp;</TT></TD>
    <TD noWrap><TT>&nbsp;K.VVNDGVTIAR.A</TT></TD></TR>
  <TR>
    <TD align=3Dright>&nbsp;</TD>
    <TD align=3Dright><TT>1290.5461&nbsp;&nbsp;</TT></TD>
    <TD align=3Dright><TT>1289.5388&nbsp;&nbsp;</TT></TD>
    <TD align=3Dright><TT>1289.6099&nbsp;&nbsp;</TT></TD>
    <TD noWrap align=3Dright><TT>-55.12&nbsp;</TT></TD>
    <TD align=3Dright><TT>421&nbsp;</TT></TD>
    <TD noWrap align=3Dright><TT>-&nbsp;</TT></TD>
    <TD align=3Dright><TT>432&nbsp;</TT></TD>
    <TD align=3Dright><TT>0&nbsp;&nbsp;</TT></TD>
    <TD noWrap align=3Dright><TT>---&nbsp;&nbsp;</TT></TD>
    <TD noWrap><TT>&nbsp;K.VGAATETELEDR.K</TT></TD></TR>
  <TR>
    <TD align=3Dright>&nbsp;</TD>
    <TD align=3Dright><TT>1479.6401&nbsp;&nbsp;</TT></TD>
    <TD align=3Dright><TT>1478.6328&nbsp;&nbsp;</TT></TD>
    <TD align=3Dright><TT>1478.7405&nbsp;&nbsp;</TT></TD>
    <TD noWrap align=3Dright><TT>-72.84&nbsp;</TT></TD>
    <TD align=3Dright><TT>238&nbsp;</TT></TD>
    <TD noWrap align=3Dright><TT>-&nbsp;</TT></TD>
    <TD align=3Dright><TT>250&nbsp;</TT></TD>
    <TD align=3Dright><TT>0&nbsp;&nbsp;</TT></TD>
    <TD noWrap align=3Dright><TT>---&nbsp;&nbsp;</TT></TD>
    <TD noWrap><TT>&nbsp;R.GYISPQFVTNPEK.S</TT></TD></TR>
  <TR>
    <TD align=3Dright>&nbsp;</TD>
    <TD align=3Dright><TT>1479.6401&nbsp;&nbsp;</TT></TD>
    <TD align=3Dright><TT>1478.6328&nbsp;&nbsp;</TT></TD>
    <TD align=3Dright><TT>1478.7405&nbsp;&nbsp;</TT></TD>
    <TD noWrap align=3Dright><TT>-72.84&nbsp;</TT></TD>
    <TD align=3Dright><TT>238&nbsp;</TT></TD>
    <TD noWrap align=3Dright><TT>-&nbsp;</TT></TD>
    <TD align=3Dright><TT>250&nbsp;</TT></TD>
    <TD align=3Dright><TT>0&nbsp;&nbsp;</TT></TD>
    <TD noWrap align=3Dright><TT>38&nbsp;&nbsp;</TT></TD>
    <TD noWrap><TT>&nbsp;R.GYISPQFVTNPEK.S</TT></TD></TR>
  <TR>
    <TD align=3Dright>&nbsp;</TD>
    <TD align=3Dright><TT>1754.8268&nbsp;&nbsp;</TT></TD>
    <TD align=3Dright><TT>1753.8195&nbsp;&nbsp;</TT></TD>
    <TD align=3Dright><TT>1753.9032&nbsp;&nbsp;</TT></TD>
    <TD noWrap align=3Dright><TT>-47.72&nbsp;</TT></TD>
    <TD align=3Dright><TT>99&nbsp;</TT></TD>
    <TD noWrap align=3Dright><TT>-&nbsp;</TT></TD>
    <TD align=3Dright><TT>115&nbsp;</TT></TD>
    <TD align=3Dright><TT>0&nbsp;&nbsp;</TT></TD>
    <TD noWrap align=3Dright><TT>---&nbsp;&nbsp;</TT></TD>
    <TD noWrap><TT>&nbsp;R.AIELADPMENAGAALIR.E</TT></TD></TR>
  <TR>
    <TD align=3Dright>&nbsp;</TD>
    <TD align=3Dright><TT>1754.8268&nbsp;&nbsp;</TT></TD>
    <TD align=3Dright><TT>1753.8195&nbsp;&nbsp;</TT></TD>
    <TD align=3Dright><TT>1753.9032&nbsp;&nbsp;</TT></TD>
    <TD noWrap align=3Dright><TT>-47.72&nbsp;</TT></TD>
    <TD align=3Dright><TT>99&nbsp;</TT></TD>
    <TD noWrap align=3Dright><TT>-&nbsp;</TT></TD>
    <TD align=3Dright><TT>115&nbsp;</TT></TD>
    <TD align=3Dright><TT>0&nbsp;&nbsp;</TT></TD>
    <TD noWrap align=3Dright><TT>92&nbsp;&nbsp;</TT></TD>
    <TD noWrap><TT>&nbsp;R.AIELADPMENAGAALIR.E</TT></TD></TR>
  <TR>
    <TD align=3Dright>&nbsp;</TD>
    <TD align=3Dright><TT>1770.7947&nbsp;&nbsp;</TT></TD>
    <TD align=3Dright><TT>1769.7874&nbsp;&nbsp;</TT></TD>
    <TD align=3Dright><TT>1769.8981&nbsp;&nbsp;</TT></TD>
    <TD noWrap align=3Dright><TT>-62.55&nbsp;</TT></TD>
    <TD align=3Dright><TT>99&nbsp;</TT></TD>
    <TD noWrap align=3Dright><TT>-&nbsp;</TT></TD>
    <TD align=3Dright><TT>115&nbsp;</TT></TD>
    <TD align=3Dright><TT>0&nbsp;&nbsp;</TT></TD>
    <TD noWrap align=3Dright><TT>---&nbsp;&nbsp;</TT></TD>
    <TD noWrap><TT>&nbsp;R.AIELADPMENAGAALIR.E + Oxidation=20
  (M)</TT></TD></TR></TBODY></TABLE>
<TABLE border=3D0 cellSpacing=3D0>
  <TBODY>
  <TR>
    <TD><TT>&nbsp;&nbsp;&nbsp;&nbsp;&nbsp;&nbsp;</TT></TD>
    <TD><TT><B>No match to: </B>765.3532, 823.0726, 825.0584, 841.0284,=20
      842.4637, 870.4987, 994.0828, 994.0828, 1036.0845, 1036.0845, =
1090.5276,=20
      1090.5276, 1108.4852, 1108.4852, 1124.4584, 1124.4584, 1196.6279,=20
      1196.6279, 1501.6621, 1804.8550, 1804.8550, 1904.8534, 1904.8534,=20
      2211.9824</TT></TD></TR></TBODY></TABLE><BR>
<TABLE border=3D0 cellSpacing=3D0>
  <TBODY>
  <TR>
    <TD><TT><B><A name=3DHit19>19.</A>&nbsp;&nbsp;&nbsp;</B></TT></TD>
    <TD noWrap><TT><A=20
      =
href=3D"http://zxw-pc/mascot/cgi/protein_view.pl?file=3D../data/20121225/=
F002398.dat&amp;hit=3D19"=20
      =
target=3D_blank>gi|257734794</A>&nbsp;&nbsp;&nbsp;&nbsp;<B>Mass:</B>&nbsp=
;61363&nbsp;&nbsp;&nbsp;&nbsp;<B>Score:</B>&nbsp;159&nbsp;&nbsp;&nbsp;&nb=
sp;<B>Expect:</B>&nbsp;2.3e-010&nbsp;&nbsp;<B>Matches:</B>&nbsp;8</TT></T=
D></TR>
  <TR>
    <TD>&nbsp;</TD>
    <TD noWrap><TT>unnamed protein product [Oryza sativa Japonica=20
    Group]</TT></TD></TR></TBODY></TABLE>
<TABLE border=3D0 cellSpacing=3D0 cellPadding=3D0>
  <TBODY>
  <TR>
    <TD><TT>&nbsp;&nbsp;&nbsp;&nbsp;&nbsp;&nbsp;</TT></TD>
    <TD align=3Dright><TT><B>Observed&nbsp;&nbsp;</B></TT></TD>
    <TD noWrap align=3Dright><TT><B>Mr(expt)&nbsp;&nbsp;</B></TT></TD>
    <TD noWrap align=3Dright><TT><B>Mr(calc)&nbsp;&nbsp;</B></TT></TD>
    <TD align=3Dright><TT><B>&nbsp;ppm&nbsp;&nbsp;</B></TT></TD>
    <TD align=3Dright><TT><B>Start&nbsp;</B></TT></TD>
    <TD align=3Dright><TT><B>&nbsp;</B></TT></TD>
    <TD align=3Dright><TT><B>End&nbsp;</B></TT></TD>
    <TD align=3Dright><TT><B>Miss&nbsp;</B></TT></TD>
    <TD align=3Dright><TT><B>Ions&nbsp;</B></TT></TD>
    <TD><TT><B>&nbsp;Peptide</B></TT></TD></TR>
  <TR>
    <TD align=3Dright>&nbsp;</TD>
    <TD align=3Dright><TT>733.3337&nbsp;&nbsp;</TT></TD>
    <TD align=3Dright><TT>732.3264&nbsp;&nbsp;</TT></TD>
    <TD align=3Dright><TT>732.3555&nbsp;&nbsp;</TT></TD>
    <TD noWrap align=3Dright><TT>-39.71&nbsp;</TT></TD>
    <TD align=3Dright><TT>318&nbsp;</TT></TD>
    <TD noWrap align=3Dright><TT>-&nbsp;</TT></TD>
    <TD align=3Dright><TT>324&nbsp;</TT></TD>
    <TD align=3Dright><TT>0&nbsp;&nbsp;</TT></TD>
    <TD noWrap align=3Dright><TT>---&nbsp;&nbsp;</TT></TD>
    <TD noWrap><TT>&nbsp;K.APGFGER.R</TT></TD></TR>
  <TR>
    <TD align=3Dright>&nbsp;</TD>
    <TD align=3Dright><TT>1043.5223&nbsp;&nbsp;</TT></TD>
    <TD align=3Dright><TT>1042.5150&nbsp;&nbsp;</TT></TD>
    <TD align=3Dright><TT>1042.5771&nbsp;&nbsp;</TT></TD>
    <TD noWrap align=3Dright><TT>-59.56&nbsp;</TT></TD>
    <TD align=3Dright><TT>89&nbsp;</TT></TD>
    <TD noWrap align=3Dright><TT>-&nbsp;</TT></TD>
    <TD align=3Dright><TT>98&nbsp;</TT></TD>
    <TD align=3Dright><TT>0&nbsp;&nbsp;</TT></TD>
    <TD noWrap align=3Dright><TT>---&nbsp;&nbsp;</TT></TD>
    <TD noWrap><TT>&nbsp;K.VVNDGVTIAR.A</TT></TD></TR>
  <TR>
    <TD align=3Dright>&nbsp;</TD>
    <TD align=3Dright><TT>1290.5461&nbsp;&nbsp;</TT></TD>
    <TD align=3Dright><TT>1289.5388&nbsp;&nbsp;</TT></TD>
    <TD align=3Dright><TT>1289.6099&nbsp;&nbsp;</TT></TD>
    <TD noWrap align=3Dright><TT>-55.12&nbsp;</TT></TD>
    <TD align=3Dright><TT>421&nbsp;</TT></TD>
    <TD noWrap align=3Dright><TT>-&nbsp;</TT></TD>
    <TD align=3Dright><TT>432&nbsp;</TT></TD>
    <TD align=3Dright><TT>0&nbsp;&nbsp;</TT></TD>
    <TD noWrap align=3Dright><TT>---&nbsp;&nbsp;</TT></TD>
    <TD noWrap><TT>&nbsp;K.VGAATETELEDR.K</TT></TD></TR>
  <TR>
    <TD align=3Dright>&nbsp;</TD>
    <TD align=3Dright><TT>1479.6401&nbsp;&nbsp;</TT></TD>
    <TD align=3Dright><TT>1478.6328&nbsp;&nbsp;</TT></TD>
    <TD align=3Dright><TT>1478.7405&nbsp;&nbsp;</TT></TD>
    <TD noWrap align=3Dright><TT>-72.84&nbsp;</TT></TD>
    <TD align=3Dright><TT>238&nbsp;</TT></TD>
    <TD noWrap align=3Dright><TT>-&nbsp;</TT></TD>
    <TD align=3Dright><TT>250&nbsp;</TT></TD>
    <TD align=3Dright><TT>0&nbsp;&nbsp;</TT></TD>
    <TD noWrap align=3Dright><TT>---&nbsp;&nbsp;</TT></TD>
    <TD noWrap><TT>&nbsp;R.GYISPQFVTNPEK.S</TT></TD></TR>
  <TR>
    <TD align=3Dright>&nbsp;</TD>
    <TD align=3Dright><TT>1479.6401&nbsp;&nbsp;</TT></TD>
    <TD align=3Dright><TT>1478.6328&nbsp;&nbsp;</TT></TD>
    <TD align=3Dright><TT>1478.7405&nbsp;&nbsp;</TT></TD>
    <TD noWrap align=3Dright><TT>-72.84&nbsp;</TT></TD>
    <TD align=3Dright><TT>238&nbsp;</TT></TD>
    <TD noWrap align=3Dright><TT>-&nbsp;</TT></TD>
    <TD align=3Dright><TT>250&nbsp;</TT></TD>
    <TD align=3Dright><TT>0&nbsp;&nbsp;</TT></TD>
    <TD noWrap align=3Dright><TT>38&nbsp;&nbsp;</TT></TD>
    <TD noWrap><TT>&nbsp;R.GYISPQFVTNPEK.S</TT></TD></TR>
  <TR>
    <TD align=3Dright>&nbsp;</TD>
    <TD align=3Dright><TT>1754.8268&nbsp;&nbsp;</TT></TD>
    <TD align=3Dright><TT>1753.8195&nbsp;&nbsp;</TT></TD>
    <TD align=3Dright><TT>1753.9032&nbsp;&nbsp;</TT></TD>
    <TD noWrap align=3Dright><TT>-47.72&nbsp;</TT></TD>
    <TD align=3Dright><TT>99&nbsp;</TT></TD>
    <TD noWrap align=3Dright><TT>-&nbsp;</TT></TD>
    <TD align=3Dright><TT>115&nbsp;</TT></TD>
    <TD align=3Dright><TT>0&nbsp;&nbsp;</TT></TD>
    <TD noWrap align=3Dright><TT>---&nbsp;&nbsp;</TT></TD>
    <TD noWrap><TT>&nbsp;R.AIELADPMENAGAALIR.E</TT></TD></TR>
  <TR>
    <TD align=3Dright>&nbsp;</TD>
    <TD align=3Dright><TT>1754.8268&nbsp;&nbsp;</TT></TD>
    <TD align=3Dright><TT>1753.8195&nbsp;&nbsp;</TT></TD>
    <TD align=3Dright><TT>1753.9032&nbsp;&nbsp;</TT></TD>
    <TD noWrap align=3Dright><TT>-47.72&nbsp;</TT></TD>
    <TD align=3Dright><TT>99&nbsp;</TT></TD>
    <TD noWrap align=3Dright><TT>-&nbsp;</TT></TD>
    <TD align=3Dright><TT>115&nbsp;</TT></TD>
    <TD align=3Dright><TT>0&nbsp;&nbsp;</TT></TD>
    <TD noWrap align=3Dright><TT>92&nbsp;&nbsp;</TT></TD>
    <TD noWrap><TT>&nbsp;R.AIELADPMENAGAALIR.E</TT></TD></TR>
  <TR>
    <TD align=3Dright>&nbsp;</TD>
    <TD align=3Dright><TT>1770.7947&nbsp;&nbsp;</TT></TD>
    <TD align=3Dright><TT>1769.7874&nbsp;&nbsp;</TT></TD>
    <TD align=3Dright><TT>1769.8981&nbsp;&nbsp;</TT></TD>
    <TD noWrap align=3Dright><TT>-62.55&nbsp;</TT></TD>
    <TD align=3Dright><TT>99&nbsp;</TT></TD>
    <TD noWrap align=3Dright><TT>-&nbsp;</TT></TD>
    <TD align=3Dright><TT>115&nbsp;</TT></TD>
    <TD align=3Dright><TT>0&nbsp;&nbsp;</TT></TD>
    <TD noWrap align=3Dright><TT>---&nbsp;&nbsp;</TT></TD>
    <TD noWrap><TT>&nbsp;R.AIELADPMENAGAALIR.E + Oxidation=20
  (M)</TT></TD></TR></TBODY></TABLE>
<TABLE border=3D0 cellSpacing=3D0>
  <TBODY>
  <TR>
    <TD><TT>&nbsp;&nbsp;&nbsp;&nbsp;&nbsp;&nbsp;</TT></TD>
    <TD><TT><B>No match to: </B>765.3532, 823.0726, 825.0584, 841.0284,=20
      842.4637, 870.4987, 994.0828, 994.0828, 1036.0845, 1036.0845, =
1090.5276,=20
      1090.5276, 1108.4852, 1108.4852, 1124.4584, 1124.4584, 1196.6279,=20
      1196.6279, 1501.6621, 1804.8550, 1804.8550, 1904.8534, 1904.8534,=20
      2211.9824</TT></TD></TR></TBODY></TABLE><BR>
<TABLE border=3D0 cellSpacing=3D0>
  <TBODY>
  <TR>
    <TD><TT><B><A name=3DHit20>20.</A>&nbsp;&nbsp;&nbsp;</B></TT></TD>
    <TD noWrap><TT><A=20
      =
href=3D"http://zxw-pc/mascot/cgi/protein_view.pl?file=3D../data/20121225/=
F002398.dat&amp;hit=3D20"=20
      =
target=3D_blank>gi|257718551</A>&nbsp;&nbsp;&nbsp;&nbsp;<B>Mass:</B>&nbsp=
;61363&nbsp;&nbsp;&nbsp;&nbsp;<B>Score:</B>&nbsp;159&nbsp;&nbsp;&nbsp;&nb=
sp;<B>Expect:</B>&nbsp;2.3e-010&nbsp;&nbsp;<B>Matches:</B>&nbsp;8</TT></T=
D></TR>
  <TR>
    <TD>&nbsp;</TD>
    <TD noWrap><TT>unnamed protein product [Oryza sativa Japonica=20
    Group]</TT></TD></TR></TBODY></TABLE>
<TABLE border=3D0 cellSpacing=3D0 cellPadding=3D0>
  <TBODY>
  <TR>
    <TD><TT>&nbsp;&nbsp;&nbsp;&nbsp;&nbsp;&nbsp;</TT></TD>
    <TD align=3Dright><TT><B>Observed&nbsp;&nbsp;</B></TT></TD>
    <TD noWrap align=3Dright><TT><B>Mr(expt)&nbsp;&nbsp;</B></TT></TD>
    <TD noWrap align=3Dright><TT><B>Mr(calc)&nbsp;&nbsp;</B></TT></TD>
    <TD align=3Dright><TT><B>&nbsp;ppm&nbsp;&nbsp;</B></TT></TD>
    <TD align=3Dright><TT><B>Start&nbsp;</B></TT></TD>
    <TD align=3Dright><TT><B>&nbsp;</B></TT></TD>
    <TD align=3Dright><TT><B>End&nbsp;</B></TT></TD>
    <TD align=3Dright><TT><B>Miss&nbsp;</B></TT></TD>
    <TD align=3Dright><TT><B>Ions&nbsp;</B></TT></TD>
    <TD><TT><B>&nbsp;Peptide</B></TT></TD></TR>
  <TR>
    <TD align=3Dright>&nbsp;</TD>
    <TD align=3Dright><TT>733.3337&nbsp;&nbsp;</TT></TD>
    <TD align=3Dright><TT>732.3264&nbsp;&nbsp;</TT></TD>
    <TD align=3Dright><TT>732.3555&nbsp;&nbsp;</TT></TD>
    <TD noWrap align=3Dright><TT>-39.71&nbsp;</TT></TD>
    <TD align=3Dright><TT>318&nbsp;</TT></TD>
    <TD noWrap align=3Dright><TT>-&nbsp;</TT></TD>
    <TD align=3Dright><TT>324&nbsp;</TT></TD>
    <TD align=3Dright><TT>0&nbsp;&nbsp;</TT></TD>
    <TD noWrap align=3Dright><TT>---&nbsp;&nbsp;</TT></TD>
    <TD noWrap><TT>&nbsp;K.APGFGER.R</TT></TD></TR>
  <TR>
    <TD align=3Dright>&nbsp;</TD>
    <TD align=3Dright><TT>1043.5223&nbsp;&nbsp;</TT></TD>
    <TD align=3Dright><TT>1042.5150&nbsp;&nbsp;</TT></TD>
    <TD align=3Dright><TT>1042.5771&nbsp;&nbsp;</TT></TD>
    <TD noWrap align=3Dright><TT>-59.56&nbsp;</TT></TD>
    <TD align=3Dright><TT>89&nbsp;</TT></TD>
    <TD noWrap align=3Dright><TT>-&nbsp;</TT></TD>
    <TD align=3Dright><TT>98&nbsp;</TT></TD>
    <TD align=3Dright><TT>0&nbsp;&nbsp;</TT></TD>
    <TD noWrap align=3Dright><TT>---&nbsp;&nbsp;</TT></TD>
    <TD noWrap><TT>&nbsp;K.VVNDGVTIAR.A</TT></TD></TR>
  <TR>
    <TD align=3Dright>&nbsp;</TD>
    <TD align=3Dright><TT>1290.5461&nbsp;&nbsp;</TT></TD>
    <TD align=3Dright><TT>1289.5388&nbsp;&nbsp;</TT></TD>
    <TD align=3Dright><TT>1289.6099&nbsp;&nbsp;</TT></TD>
    <TD noWrap align=3Dright><TT>-55.12&nbsp;</TT></TD>
    <TD align=3Dright><TT>421&nbsp;</TT></TD>
    <TD noWrap align=3Dright><TT>-&nbsp;</TT></TD>
    <TD align=3Dright><TT>432&nbsp;</TT></TD>
    <TD align=3Dright><TT>0&nbsp;&nbsp;</TT></TD>
    <TD noWrap align=3Dright><TT>---&nbsp;&nbsp;</TT></TD>
    <TD noWrap><TT>&nbsp;K.VGAATETELEDR.K</TT></TD></TR>
  <TR>
    <TD align=3Dright>&nbsp;</TD>
    <TD align=3Dright><TT>1479.6401&nbsp;&nbsp;</TT></TD>
    <TD align=3Dright><TT>1478.6328&nbsp;&nbsp;</TT></TD>
    <TD align=3Dright><TT>1478.7405&nbsp;&nbsp;</TT></TD>
    <TD noWrap align=3Dright><TT>-72.84&nbsp;</TT></TD>
    <TD align=3Dright><TT>238&nbsp;</TT></TD>
    <TD noWrap align=3Dright><TT>-&nbsp;</TT></TD>
    <TD align=3Dright><TT>250&nbsp;</TT></TD>
    <TD align=3Dright><TT>0&nbsp;&nbsp;</TT></TD>
    <TD noWrap align=3Dright><TT>---&nbsp;&nbsp;</TT></TD>
    <TD noWrap><TT>&nbsp;R.GYISPQFVTNPEK.S</TT></TD></TR>
  <TR>
    <TD align=3Dright>&nbsp;</TD>
    <TD align=3Dright><TT>1479.6401&nbsp;&nbsp;</TT></TD>
    <TD align=3Dright><TT>1478.6328&nbsp;&nbsp;</TT></TD>
    <TD align=3Dright><TT>1478.7405&nbsp;&nbsp;</TT></TD>
    <TD noWrap align=3Dright><TT>-72.84&nbsp;</TT></TD>
    <TD align=3Dright><TT>238&nbsp;</TT></TD>
    <TD noWrap align=3Dright><TT>-&nbsp;</TT></TD>
    <TD align=3Dright><TT>250&nbsp;</TT></TD>
    <TD align=3Dright><TT>0&nbsp;&nbsp;</TT></TD>
    <TD noWrap align=3Dright><TT>38&nbsp;&nbsp;</TT></TD>
    <TD noWrap><TT>&nbsp;R.GYISPQFVTNPEK.S</TT></TD></TR>
  <TR>
    <TD align=3Dright>&nbsp;</TD>
    <TD align=3Dright><TT>1754.8268&nbsp;&nbsp;</TT></TD>
    <TD align=3Dright><TT>1753.8195&nbsp;&nbsp;</TT></TD>
    <TD align=3Dright><TT>1753.9032&nbsp;&nbsp;</TT></TD>
    <TD noWrap align=3Dright><TT>-47.72&nbsp;</TT></TD>
    <TD align=3Dright><TT>99&nbsp;</TT></TD>
    <TD noWrap align=3Dright><TT>-&nbsp;</TT></TD>
    <TD align=3Dright><TT>115&nbsp;</TT></TD>
    <TD align=3Dright><TT>0&nbsp;&nbsp;</TT></TD>
    <TD noWrap align=3Dright><TT>---&nbsp;&nbsp;</TT></TD>
    <TD noWrap><TT>&nbsp;R.AIELADPMENAGAALIR.E</TT></TD></TR>
  <TR>
    <TD align=3Dright>&nbsp;</TD>
    <TD align=3Dright><TT>1754.8268&nbsp;&nbsp;</TT></TD>
    <TD align=3Dright><TT>1753.8195&nbsp;&nbsp;</TT></TD>
    <TD align=3Dright><TT>1753.9032&nbsp;&nbsp;</TT></TD>
    <TD noWrap align=3Dright><TT>-47.72&nbsp;</TT></TD>
    <TD align=3Dright><TT>99&nbsp;</TT></TD>
    <TD noWrap align=3Dright><TT>-&nbsp;</TT></TD>
    <TD align=3Dright><TT>115&nbsp;</TT></TD>
    <TD align=3Dright><TT>0&nbsp;&nbsp;</TT></TD>
    <TD noWrap align=3Dright><TT>92&nbsp;&nbsp;</TT></TD>
    <TD noWrap><TT>&nbsp;R.AIELADPMENAGAALIR.E</TT></TD></TR>
  <TR>
    <TD align=3Dright>&nbsp;</TD>
    <TD align=3Dright><TT>1770.7947&nbsp;&nbsp;</TT></TD>
    <TD align=3Dright><TT>1769.7874&nbsp;&nbsp;</TT></TD>
    <TD align=3Dright><TT>1769.8981&nbsp;&nbsp;</TT></TD>
    <TD noWrap align=3Dright><TT>-62.55&nbsp;</TT></TD>
    <TD align=3Dright><TT>99&nbsp;</TT></TD>
    <TD noWrap align=3Dright><TT>-&nbsp;</TT></TD>
    <TD align=3Dright><TT>115&nbsp;</TT></TD>
    <TD align=3Dright><TT>0&nbsp;&nbsp;</TT></TD>
    <TD noWrap align=3Dright><TT>---&nbsp;&nbsp;</TT></TD>
    <TD noWrap><TT>&nbsp;R.AIELADPMENAGAALIR.E + Oxidation=20
  (M)</TT></TD></TR></TBODY></TABLE>
<TABLE border=3D0 cellSpacing=3D0>
  <TBODY>
  <TR>
    <TD><TT>&nbsp;&nbsp;&nbsp;&nbsp;&nbsp;&nbsp;</TT></TD>
    <TD><TT><B>No match to: </B>765.3532, 823.0726, 825.0584, 841.0284,=20
      842.4637, 870.4987, 994.0828, 994.0828, 1036.0845, 1036.0845, =
1090.5276,=20
      1090.5276, 1108.4852, 1108.4852, 1124.4584, 1124.4584, 1196.6279,=20
      1196.6279, 1501.6621, 1804.8550, 1804.8550, 1904.8534, 1904.8534,=20
      2211.9824</TT></TD></TR></TBODY></TABLE><BR>
<TABLE border=3D0 cellSpacing=3D0>
  <TBODY>
  <TR>
    <TD><TT><B><A name=3DHit21>21.</A>&nbsp;&nbsp;&nbsp;</B></TT></TD>
    <TD noWrap><TT><A=20
      =
href=3D"http://zxw-pc/mascot/cgi/protein_view.pl?file=3D../data/20121225/=
F002398.dat&amp;hit=3D21"=20
      =
target=3D_blank>gi|257686911</A>&nbsp;&nbsp;&nbsp;&nbsp;<B>Mass:</B>&nbsp=
;61363&nbsp;&nbsp;&nbsp;&nbsp;<B>Score:</B>&nbsp;159&nbsp;&nbsp;&nbsp;&nb=
sp;<B>Expect:</B>&nbsp;2.3e-010&nbsp;&nbsp;<B>Matches:</B>&nbsp;8</TT></T=
D></TR>
  <TR>
    <TD>&nbsp;</TD>
    <TD noWrap><TT>unnamed protein product [Oryza sativa Japonica=20
    Group]</TT></TD></TR></TBODY></TABLE>
<TABLE border=3D0 cellSpacing=3D0 cellPadding=3D0>
  <TBODY>
  <TR>
    <TD><TT>&nbsp;&nbsp;&nbsp;&nbsp;&nbsp;&nbsp;</TT></TD>
    <TD align=3Dright><TT><B>Observed&nbsp;&nbsp;</B></TT></TD>
    <TD noWrap align=3Dright><TT><B>Mr(expt)&nbsp;&nbsp;</B></TT></TD>
    <TD noWrap align=3Dright><TT><B>Mr(calc)&nbsp;&nbsp;</B></TT></TD>
    <TD align=3Dright><TT><B>&nbsp;ppm&nbsp;&nbsp;</B></TT></TD>
    <TD align=3Dright><TT><B>Start&nbsp;</B></TT></TD>
    <TD align=3Dright><TT><B>&nbsp;</B></TT></TD>
    <TD align=3Dright><TT><B>End&nbsp;</B></TT></TD>
    <TD align=3Dright><TT><B>Miss&nbsp;</B></TT></TD>
    <TD align=3Dright><TT><B>Ions&nbsp;</B></TT></TD>
    <TD><TT><B>&nbsp;Peptide</B></TT></TD></TR>
  <TR>
    <TD align=3Dright>&nbsp;</TD>
    <TD align=3Dright><TT>733.3337&nbsp;&nbsp;</TT></TD>
    <TD align=3Dright><TT>732.3264&nbsp;&nbsp;</TT></TD>
    <TD align=3Dright><TT>732.3555&nbsp;&nbsp;</TT></TD>
    <TD noWrap align=3Dright><TT>-39.71&nbsp;</TT></TD>
    <TD align=3Dright><TT>318&nbsp;</TT></TD>
    <TD noWrap align=3Dright><TT>-&nbsp;</TT></TD>
    <TD align=3Dright><TT>324&nbsp;</TT></TD>
    <TD align=3Dright><TT>0&nbsp;&nbsp;</TT></TD>
    <TD noWrap align=3Dright><TT>---&nbsp;&nbsp;</TT></TD>
    <TD noWrap><TT>&nbsp;K.APGFGER.R</TT></TD></TR>
  <TR>
    <TD align=3Dright>&nbsp;</TD>
    <TD align=3Dright><TT>1043.5223&nbsp;&nbsp;</TT></TD>
    <TD align=3Dright><TT>1042.5150&nbsp;&nbsp;</TT></TD>
    <TD align=3Dright><TT>1042.5771&nbsp;&nbsp;</TT></TD>
    <TD noWrap align=3Dright><TT>-59.56&nbsp;</TT></TD>
    <TD align=3Dright><TT>89&nbsp;</TT></TD>
    <TD noWrap align=3Dright><TT>-&nbsp;</TT></TD>
    <TD align=3Dright><TT>98&nbsp;</TT></TD>
    <TD align=3Dright><TT>0&nbsp;&nbsp;</TT></TD>
    <TD noWrap align=3Dright><TT>---&nbsp;&nbsp;</TT></TD>
    <TD noWrap><TT>&nbsp;K.VVNDGVTIAR.A</TT></TD></TR>
  <TR>
    <TD align=3Dright>&nbsp;</TD>
    <TD align=3Dright><TT>1290.5461&nbsp;&nbsp;</TT></TD>
    <TD align=3Dright><TT>1289.5388&nbsp;&nbsp;</TT></TD>
    <TD align=3Dright><TT>1289.6099&nbsp;&nbsp;</TT></TD>
    <TD noWrap align=3Dright><TT>-55.12&nbsp;</TT></TD>
    <TD align=3Dright><TT>421&nbsp;</TT></TD>
    <TD noWrap align=3Dright><TT>-&nbsp;</TT></TD>
    <TD align=3Dright><TT>432&nbsp;</TT></TD>
    <TD align=3Dright><TT>0&nbsp;&nbsp;</TT></TD>
    <TD noWrap align=3Dright><TT>---&nbsp;&nbsp;</TT></TD>
    <TD noWrap><TT>&nbsp;K.VGAATETELEDR.K</TT></TD></TR>
  <TR>
    <TD align=3Dright>&nbsp;</TD>
    <TD align=3Dright><TT>1479.6401&nbsp;&nbsp;</TT></TD>
    <TD align=3Dright><TT>1478.6328&nbsp;&nbsp;</TT></TD>
    <TD align=3Dright><TT>1478.7405&nbsp;&nbsp;</TT></TD>
    <TD noWrap align=3Dright><TT>-72.84&nbsp;</TT></TD>
    <TD align=3Dright><TT>238&nbsp;</TT></TD>
    <TD noWrap align=3Dright><TT>-&nbsp;</TT></TD>
    <TD align=3Dright><TT>250&nbsp;</TT></TD>
    <TD align=3Dright><TT>0&nbsp;&nbsp;</TT></TD>
    <TD noWrap align=3Dright><TT>---&nbsp;&nbsp;</TT></TD>
    <TD noWrap><TT>&nbsp;R.GYISPQFVTNPEK.S</TT></TD></TR>
  <TR>
    <TD align=3Dright>&nbsp;</TD>
    <TD align=3Dright><TT>1479.6401&nbsp;&nbsp;</TT></TD>
    <TD align=3Dright><TT>1478.6328&nbsp;&nbsp;</TT></TD>
    <TD align=3Dright><TT>1478.7405&nbsp;&nbsp;</TT></TD>
    <TD noWrap align=3Dright><TT>-72.84&nbsp;</TT></TD>
    <TD align=3Dright><TT>238&nbsp;</TT></TD>
    <TD noWrap align=3Dright><TT>-&nbsp;</TT></TD>
    <TD align=3Dright><TT>250&nbsp;</TT></TD>
    <TD align=3Dright><TT>0&nbsp;&nbsp;</TT></TD>
    <TD noWrap align=3Dright><TT>38&nbsp;&nbsp;</TT></TD>
    <TD noWrap><TT>&nbsp;R.GYISPQFVTNPEK.S</TT></TD></TR>
  <TR>
    <TD align=3Dright>&nbsp;</TD>
    <TD align=3Dright><TT>1754.8268&nbsp;&nbsp;</TT></TD>
    <TD align=3Dright><TT>1753.8195&nbsp;&nbsp;</TT></TD>
    <TD align=3Dright><TT>1753.9032&nbsp;&nbsp;</TT></TD>
    <TD noWrap align=3Dright><TT>-47.72&nbsp;</TT></TD>
    <TD align=3Dright><TT>99&nbsp;</TT></TD>
    <TD noWrap align=3Dright><TT>-&nbsp;</TT></TD>
    <TD align=3Dright><TT>115&nbsp;</TT></TD>
    <TD align=3Dright><TT>0&nbsp;&nbsp;</TT></TD>
    <TD noWrap align=3Dright><TT>---&nbsp;&nbsp;</TT></TD>
    <TD noWrap><TT>&nbsp;R.AIELADPMENAGAALIR.E</TT></TD></TR>
  <TR>
    <TD align=3Dright>&nbsp;</TD>
    <TD align=3Dright><TT>1754.8268&nbsp;&nbsp;</TT></TD>
    <TD align=3Dright><TT>1753.8195&nbsp;&nbsp;</TT></TD>
    <TD align=3Dright><TT>1753.9032&nbsp;&nbsp;</TT></TD>
    <TD noWrap align=3Dright><TT>-47.72&nbsp;</TT></TD>
    <TD align=3Dright><TT>99&nbsp;</TT></TD>
    <TD noWrap align=3Dright><TT>-&nbsp;</TT></TD>
    <TD align=3Dright><TT>115&nbsp;</TT></TD>
    <TD align=3Dright><TT>0&nbsp;&nbsp;</TT></TD>
    <TD noWrap align=3Dright><TT>92&nbsp;&nbsp;</TT></TD>
    <TD noWrap><TT>&nbsp;R.AIELADPMENAGAALIR.E</TT></TD></TR>
  <TR>
    <TD align=3Dright>&nbsp;</TD>
    <TD align=3Dright><TT>1770.7947&nbsp;&nbsp;</TT></TD>
    <TD align=3Dright><TT>1769.7874&nbsp;&nbsp;</TT></TD>
    <TD align=3Dright><TT>1769.8981&nbsp;&nbsp;</TT></TD>
    <TD noWrap align=3Dright><TT>-62.55&nbsp;</TT></TD>
    <TD align=3Dright><TT>99&nbsp;</TT></TD>
    <TD noWrap align=3Dright><TT>-&nbsp;</TT></TD>
    <TD align=3Dright><TT>115&nbsp;</TT></TD>
    <TD align=3Dright><TT>0&nbsp;&nbsp;</TT></TD>
    <TD noWrap align=3Dright><TT>---&nbsp;&nbsp;</TT></TD>
    <TD noWrap><TT>&nbsp;R.AIELADPMENAGAALIR.E + Oxidation=20
  (M)</TT></TD></TR></TBODY></TABLE>
<TABLE border=3D0 cellSpacing=3D0>
  <TBODY>
  <TR>
    <TD><TT>&nbsp;&nbsp;&nbsp;&nbsp;&nbsp;&nbsp;</TT></TD>
    <TD><TT><B>No match to: </B>765.3532, 823.0726, 825.0584, 841.0284,=20
      842.4637, 870.4987, 994.0828, 994.0828, 1036.0845, 1036.0845, =
1090.5276,=20
      1090.5276, 1108.4852, 1108.4852, 1124.4584, 1124.4584, 1196.6279,=20
      1196.6279, 1501.6621, 1804.8550, 1804.8550, 1904.8534, 1904.8534,=20
      2211.9824</TT></TD></TR></TBODY></TABLE><BR>
<TABLE border=3D0 cellSpacing=3D0>
  <TBODY>
  <TR>
    <TD><TT><B><A name=3DHit22>22.</A>&nbsp;&nbsp;&nbsp;</B></TT></TD>
    <TD noWrap><TT><A=20
      =
href=3D"http://zxw-pc/mascot/cgi/protein_view.pl?file=3D../data/20121225/=
F002398.dat&amp;hit=3D22"=20
      =
target=3D_blank>gi|257658723</A>&nbsp;&nbsp;&nbsp;&nbsp;<B>Mass:</B>&nbsp=
;61363&nbsp;&nbsp;&nbsp;&nbsp;<B>Score:</B>&nbsp;159&nbsp;&nbsp;&nbsp;&nb=
sp;<B>Expect:</B>&nbsp;2.3e-010&nbsp;&nbsp;<B>Matches:</B>&nbsp;8</TT></T=
D></TR>
  <TR>
    <TD>&nbsp;</TD>
    <TD noWrap><TT>unnamed protein product [Oryza sativa Japonica=20
    Group]</TT></TD></TR></TBODY></TABLE>
<TABLE border=3D0 cellSpacing=3D0 cellPadding=3D0>
  <TBODY>
  <TR>
    <TD><TT>&nbsp;&nbsp;&nbsp;&nbsp;&nbsp;&nbsp;</TT></TD>
    <TD align=3Dright><TT><B>Observed&nbsp;&nbsp;</B></TT></TD>
    <TD noWrap align=3Dright><TT><B>Mr(expt)&nbsp;&nbsp;</B></TT></TD>
    <TD noWrap align=3Dright><TT><B>Mr(calc)&nbsp;&nbsp;</B></TT></TD>
    <TD align=3Dright><TT><B>&nbsp;ppm&nbsp;&nbsp;</B></TT></TD>
    <TD align=3Dright><TT><B>Start&nbsp;</B></TT></TD>
    <TD align=3Dright><TT><B>&nbsp;</B></TT></TD>
    <TD align=3Dright><TT><B>End&nbsp;</B></TT></TD>
    <TD align=3Dright><TT><B>Miss&nbsp;</B></TT></TD>
    <TD align=3Dright><TT><B>Ions&nbsp;</B></TT></TD>
    <TD><TT><B>&nbsp;Peptide</B></TT></TD></TR>
  <TR>
    <TD align=3Dright>&nbsp;</TD>
    <TD align=3Dright><TT>733.3337&nbsp;&nbsp;</TT></TD>
    <TD align=3Dright><TT>732.3264&nbsp;&nbsp;</TT></TD>
    <TD align=3Dright><TT>732.3555&nbsp;&nbsp;</TT></TD>
    <TD noWrap align=3Dright><TT>-39.71&nbsp;</TT></TD>
    <TD align=3Dright><TT>318&nbsp;</TT></TD>
    <TD noWrap align=3Dright><TT>-&nbsp;</TT></TD>
    <TD align=3Dright><TT>324&nbsp;</TT></TD>
    <TD align=3Dright><TT>0&nbsp;&nbsp;</TT></TD>
    <TD noWrap align=3Dright><TT>---&nbsp;&nbsp;</TT></TD>
    <TD noWrap><TT>&nbsp;K.APGFGER.R</TT></TD></TR>
  <TR>
    <TD align=3Dright>&nbsp;</TD>
    <TD align=3Dright><TT>1043.5223&nbsp;&nbsp;</TT></TD>
    <TD align=3Dright><TT>1042.5150&nbsp;&nbsp;</TT></TD>
    <TD align=3Dright><TT>1042.5771&nbsp;&nbsp;</TT></TD>
    <TD noWrap align=3Dright><TT>-59.56&nbsp;</TT></TD>
    <TD align=3Dright><TT>89&nbsp;</TT></TD>
    <TD noWrap align=3Dright><TT>-&nbsp;</TT></TD>
    <TD align=3Dright><TT>98&nbsp;</TT></TD>
    <TD align=3Dright><TT>0&nbsp;&nbsp;</TT></TD>
    <TD noWrap align=3Dright><TT>---&nbsp;&nbsp;</TT></TD>
    <TD noWrap><TT>&nbsp;K.VVNDGVTIAR.A</TT></TD></TR>
  <TR>
    <TD align=3Dright>&nbsp;</TD>
    <TD align=3Dright><TT>1290.5461&nbsp;&nbsp;</TT></TD>
    <TD align=3Dright><TT>1289.5388&nbsp;&nbsp;</TT></TD>
    <TD align=3Dright><TT>1289.6099&nbsp;&nbsp;</TT></TD>
    <TD noWrap align=3Dright><TT>-55.12&nbsp;</TT></TD>
    <TD align=3Dright><TT>421&nbsp;</TT></TD>
    <TD noWrap align=3Dright><TT>-&nbsp;</TT></TD>
    <TD align=3Dright><TT>432&nbsp;</TT></TD>
    <TD align=3Dright><TT>0&nbsp;&nbsp;</TT></TD>
    <TD noWrap align=3Dright><TT>---&nbsp;&nbsp;</TT></TD>
    <TD noWrap><TT>&nbsp;K.VGAATETELEDR.K</TT></TD></TR>
  <TR>
    <TD align=3Dright>&nbsp;</TD>
    <TD align=3Dright><TT>1479.6401&nbsp;&nbsp;</TT></TD>
    <TD align=3Dright><TT>1478.6328&nbsp;&nbsp;</TT></TD>
    <TD align=3Dright><TT>1478.7405&nbsp;&nbsp;</TT></TD>
    <TD noWrap align=3Dright><TT>-72.84&nbsp;</TT></TD>
    <TD align=3Dright><TT>238&nbsp;</TT></TD>
    <TD noWrap align=3Dright><TT>-&nbsp;</TT></TD>
    <TD align=3Dright><TT>250&nbsp;</TT></TD>
    <TD align=3Dright><TT>0&nbsp;&nbsp;</TT></TD>
    <TD noWrap align=3Dright><TT>---&nbsp;&nbsp;</TT></TD>
    <TD noWrap><TT>&nbsp;R.GYISPQFVTNPEK.S</TT></TD></TR>
  <TR>
    <TD align=3Dright>&nbsp;</TD>
    <TD align=3Dright><TT>1479.6401&nbsp;&nbsp;</TT></TD>
    <TD align=3Dright><TT>1478.6328&nbsp;&nbsp;</TT></TD>
    <TD align=3Dright><TT>1478.7405&nbsp;&nbsp;</TT></TD>
    <TD noWrap align=3Dright><TT>-72.84&nbsp;</TT></TD>
    <TD align=3Dright><TT>238&nbsp;</TT></TD>
    <TD noWrap align=3Dright><TT>-&nbsp;</TT></TD>
    <TD align=3Dright><TT>250&nbsp;</TT></TD>
    <TD align=3Dright><TT>0&nbsp;&nbsp;</TT></TD>
    <TD noWrap align=3Dright><TT>38&nbsp;&nbsp;</TT></TD>
    <TD noWrap><TT>&nbsp;R.GYISPQFVTNPEK.S</TT></TD></TR>
  <TR>
    <TD align=3Dright>&nbsp;</TD>
    <TD align=3Dright><TT>1754.8268&nbsp;&nbsp;</TT></TD>
    <TD align=3Dright><TT>1753.8195&nbsp;&nbsp;</TT></TD>
    <TD align=3Dright><TT>1753.9032&nbsp;&nbsp;</TT></TD>
    <TD noWrap align=3Dright><TT>-47.72&nbsp;</TT></TD>
    <TD align=3Dright><TT>99&nbsp;</TT></TD>
    <TD noWrap align=3Dright><TT>-&nbsp;</TT></TD>
    <TD align=3Dright><TT>115&nbsp;</TT></TD>
    <TD align=3Dright><TT>0&nbsp;&nbsp;</TT></TD>
    <TD noWrap align=3Dright><TT>---&nbsp;&nbsp;</TT></TD>
    <TD noWrap><TT>&nbsp;R.AIELADPMENAGAALIR.E</TT></TD></TR>
  <TR>
    <TD align=3Dright>&nbsp;</TD>
    <TD align=3Dright><TT>1754.8268&nbsp;&nbsp;</TT></TD>
    <TD align=3Dright><TT>1753.8195&nbsp;&nbsp;</TT></TD>
    <TD align=3Dright><TT>1753.9032&nbsp;&nbsp;</TT></TD>
    <TD noWrap align=3Dright><TT>-47.72&nbsp;</TT></TD>
    <TD align=3Dright><TT>99&nbsp;</TT></TD>
    <TD noWrap align=3Dright><TT>-&nbsp;</TT></TD>
    <TD align=3Dright><TT>115&nbsp;</TT></TD>
    <TD align=3Dright><TT>0&nbsp;&nbsp;</TT></TD>
    <TD noWrap align=3Dright><TT>92&nbsp;&nbsp;</TT></TD>
    <TD noWrap><TT>&nbsp;R.AIELADPMENAGAALIR.E</TT></TD></TR>
  <TR>
    <TD align=3Dright>&nbsp;</TD>
    <TD align=3Dright><TT>1770.7947&nbsp;&nbsp;</TT></TD>
    <TD align=3Dright><TT>1769.7874&nbsp;&nbsp;</TT></TD>
    <TD align=3Dright><TT>1769.8981&nbsp;&nbsp;</TT></TD>
    <TD noWrap align=3Dright><TT>-62.55&nbsp;</TT></TD>
    <TD align=3Dright><TT>99&nbsp;</TT></TD>
    <TD noWrap align=3Dright><TT>-&nbsp;</TT></TD>
    <TD align=3Dright><TT>115&nbsp;</TT></TD>
    <TD align=3Dright><TT>0&nbsp;&nbsp;</TT></TD>
    <TD noWrap align=3Dright><TT>---&nbsp;&nbsp;</TT></TD>
    <TD noWrap><TT>&nbsp;R.AIELADPMENAGAALIR.E + Oxidation=20
  (M)</TT></TD></TR></TBODY></TABLE>
<TABLE border=3D0 cellSpacing=3D0>
  <TBODY>
  <TR>
    <TD><TT>&nbsp;&nbsp;&nbsp;&nbsp;&nbsp;&nbsp;</TT></TD>
    <TD><TT><B>No match to: </B>765.3532, 823.0726, 825.0584, 841.0284,=20
      842.4637, 870.4987, 994.0828, 994.0828, 1036.0845, 1036.0845, =
1090.5276,=20
      1090.5276, 1108.4852, 1108.4852, 1124.4584, 1124.4584, 1196.6279,=20
      1196.6279, 1501.6621, 1804.8550, 1804.8550, 1904.8534, 1904.8534,=20
      2211.9824</TT></TD></TR></TBODY></TABLE><BR>
<TABLE border=3D0 cellSpacing=3D0>
  <TBODY>
  <TR>
    <TD><TT><B><A name=3DHit23>23.</A>&nbsp;&nbsp;&nbsp;</B></TT></TD>
    <TD noWrap><TT><A=20
      =
href=3D"http://zxw-pc/mascot/cgi/protein_view.pl?file=3D../data/20121225/=
F002398.dat&amp;hit=3D23"=20
      =
target=3D_blank>gi|219931295</A>&nbsp;&nbsp;&nbsp;&nbsp;<B>Mass:</B>&nbsp=
;61363&nbsp;&nbsp;&nbsp;&nbsp;<B>Score:</B>&nbsp;159&nbsp;&nbsp;&nbsp;&nb=
sp;<B>Expect:</B>&nbsp;2.3e-010&nbsp;&nbsp;<B>Matches:</B>&nbsp;8</TT></T=
D></TR>
  <TR>
    <TD>&nbsp;</TD>
    <TD noWrap><TT>unnamed protein product [Oryza sativa Japonica=20
    Group]</TT></TD></TR></TBODY></TABLE>
<TABLE border=3D0 cellSpacing=3D0 cellPadding=3D0>
  <TBODY>
  <TR>
    <TD><TT>&nbsp;&nbsp;&nbsp;&nbsp;&nbsp;&nbsp;</TT></TD>
    <TD align=3Dright><TT><B>Observed&nbsp;&nbsp;</B></TT></TD>
    <TD noWrap align=3Dright><TT><B>Mr(expt)&nbsp;&nbsp;</B></TT></TD>
    <TD noWrap align=3Dright><TT><B>Mr(calc)&nbsp;&nbsp;</B></TT></TD>
    <TD align=3Dright><TT><B>&nbsp;ppm&nbsp;&nbsp;</B></TT></TD>
    <TD align=3Dright><TT><B>Start&nbsp;</B></TT></TD>
    <TD align=3Dright><TT><B>&nbsp;</B></TT></TD>
    <TD align=3Dright><TT><B>End&nbsp;</B></TT></TD>
    <TD align=3Dright><TT><B>Miss&nbsp;</B></TT></TD>
    <TD align=3Dright><TT><B>Ions&nbsp;</B></TT></TD>
    <TD><TT><B>&nbsp;Peptide</B></TT></TD></TR>
  <TR>
    <TD align=3Dright>&nbsp;</TD>
    <TD align=3Dright><TT>733.3337&nbsp;&nbsp;</TT></TD>
    <TD align=3Dright><TT>732.3264&nbsp;&nbsp;</TT></TD>
    <TD align=3Dright><TT>732.3555&nbsp;&nbsp;</TT></TD>
    <TD noWrap align=3Dright><TT>-39.71&nbsp;</TT></TD>
    <TD align=3Dright><TT>318&nbsp;</TT></TD>
    <TD noWrap align=3Dright><TT>-&nbsp;</TT></TD>
    <TD align=3Dright><TT>324&nbsp;</TT></TD>
    <TD align=3Dright><TT>0&nbsp;&nbsp;</TT></TD>
    <TD noWrap align=3Dright><TT>---&nbsp;&nbsp;</TT></TD>
    <TD noWrap><TT>&nbsp;K.APGFGER.R</TT></TD></TR>
  <TR>
    <TD align=3Dright>&nbsp;</TD>
    <TD align=3Dright><TT>1043.5223&nbsp;&nbsp;</TT></TD>
    <TD align=3Dright><TT>1042.5150&nbsp;&nbsp;</TT></TD>
    <TD align=3Dright><TT>1042.5771&nbsp;&nbsp;</TT></TD>
    <TD noWrap align=3Dright><TT>-59.56&nbsp;</TT></TD>
    <TD align=3Dright><TT>89&nbsp;</TT></TD>
    <TD noWrap align=3Dright><TT>-&nbsp;</TT></TD>
    <TD align=3Dright><TT>98&nbsp;</TT></TD>
    <TD align=3Dright><TT>0&nbsp;&nbsp;</TT></TD>
    <TD noWrap align=3Dright><TT>---&nbsp;&nbsp;</TT></TD>
    <TD noWrap><TT>&nbsp;K.VVNDGVTIAR.A</TT></TD></TR>
  <TR>
    <TD align=3Dright>&nbsp;</TD>
    <TD align=3Dright><TT>1290.5461&nbsp;&nbsp;</TT></TD>
    <TD align=3Dright><TT>1289.5388&nbsp;&nbsp;</TT></TD>
    <TD align=3Dright><TT>1289.6099&nbsp;&nbsp;</TT></TD>
    <TD noWrap align=3Dright><TT>-55.12&nbsp;</TT></TD>
    <TD align=3Dright><TT>421&nbsp;</TT></TD>
    <TD noWrap align=3Dright><TT>-&nbsp;</TT></TD>
    <TD align=3Dright><TT>432&nbsp;</TT></TD>
    <TD align=3Dright><TT>0&nbsp;&nbsp;</TT></TD>
    <TD noWrap align=3Dright><TT>---&nbsp;&nbsp;</TT></TD>
    <TD noWrap><TT>&nbsp;K.VGAATETELEDR.K</TT></TD></TR>
  <TR>
    <TD align=3Dright>&nbsp;</TD>
    <TD align=3Dright><TT>1479.6401&nbsp;&nbsp;</TT></TD>
    <TD align=3Dright><TT>1478.6328&nbsp;&nbsp;</TT></TD>
    <TD align=3Dright><TT>1478.7405&nbsp;&nbsp;</TT></TD>
    <TD noWrap align=3Dright><TT>-72.84&nbsp;</TT></TD>
    <TD align=3Dright><TT>238&nbsp;</TT></TD>
    <TD noWrap align=3Dright><TT>-&nbsp;</TT></TD>
    <TD align=3Dright><TT>250&nbsp;</TT></TD>
    <TD align=3Dright><TT>0&nbsp;&nbsp;</TT></TD>
    <TD noWrap align=3Dright><TT>---&nbsp;&nbsp;</TT></TD>
    <TD noWrap><TT>&nbsp;R.GYISPQFVTNPEK.S</TT></TD></TR>
  <TR>
    <TD align=3Dright>&nbsp;</TD>
    <TD align=3Dright><TT>1479.6401&nbsp;&nbsp;</TT></TD>
    <TD align=3Dright><TT>1478.6328&nbsp;&nbsp;</TT></TD>
    <TD align=3Dright><TT>1478.7405&nbsp;&nbsp;</TT></TD>
    <TD noWrap align=3Dright><TT>-72.84&nbsp;</TT></TD>
    <TD align=3Dright><TT>238&nbsp;</TT></TD>
    <TD noWrap align=3Dright><TT>-&nbsp;</TT></TD>
    <TD align=3Dright><TT>250&nbsp;</TT></TD>
    <TD align=3Dright><TT>0&nbsp;&nbsp;</TT></TD>
    <TD noWrap align=3Dright><TT>38&nbsp;&nbsp;</TT></TD>
    <TD noWrap><TT>&nbsp;R.GYISPQFVTNPEK.S</TT></TD></TR>
  <TR>
    <TD align=3Dright>&nbsp;</TD>
    <TD align=3Dright><TT>1754.8268&nbsp;&nbsp;</TT></TD>
    <TD align=3Dright><TT>1753.8195&nbsp;&nbsp;</TT></TD>
    <TD align=3Dright><TT>1753.9032&nbsp;&nbsp;</TT></TD>
    <TD noWrap align=3Dright><TT>-47.72&nbsp;</TT></TD>
    <TD align=3Dright><TT>99&nbsp;</TT></TD>
    <TD noWrap align=3Dright><TT>-&nbsp;</TT></TD>
    <TD align=3Dright><TT>115&nbsp;</TT></TD>
    <TD align=3Dright><TT>0&nbsp;&nbsp;</TT></TD>
    <TD noWrap align=3Dright><TT>---&nbsp;&nbsp;</TT></TD>
    <TD noWrap><TT>&nbsp;R.AIELADPMENAGAALIR.E</TT></TD></TR>
  <TR>
    <TD align=3Dright>&nbsp;</TD>
    <TD align=3Dright><TT>1754.8268&nbsp;&nbsp;</TT></TD>
    <TD align=3Dright><TT>1753.8195&nbsp;&nbsp;</TT></TD>
    <TD align=3Dright><TT>1753.9032&nbsp;&nbsp;</TT></TD>
    <TD noWrap align=3Dright><TT>-47.72&nbsp;</TT></TD>
    <TD align=3Dright><TT>99&nbsp;</TT></TD>
    <TD noWrap align=3Dright><TT>-&nbsp;</TT></TD>
    <TD align=3Dright><TT>115&nbsp;</TT></TD>
    <TD align=3Dright><TT>0&nbsp;&nbsp;</TT></TD>
    <TD noWrap align=3Dright><TT>92&nbsp;&nbsp;</TT></TD>
    <TD noWrap><TT>&nbsp;R.AIELADPMENAGAALIR.E</TT></TD></TR>
  <TR>
    <TD align=3Dright>&nbsp;</TD>
    <TD align=3Dright><TT>1770.7947&nbsp;&nbsp;</TT></TD>
    <TD align=3Dright><TT>1769.7874&nbsp;&nbsp;</TT></TD>
    <TD align=3Dright><TT>1769.8981&nbsp;&nbsp;</TT></TD>
    <TD noWrap align=3Dright><TT>-62.55&nbsp;</TT></TD>
    <TD align=3Dright><TT>99&nbsp;</TT></TD>
    <TD noWrap align=3Dright><TT>-&nbsp;</TT></TD>
    <TD align=3Dright><TT>115&nbsp;</TT></TD>
    <TD align=3Dright><TT>0&nbsp;&nbsp;</TT></TD>
    <TD noWrap align=3Dright><TT>---&nbsp;&nbsp;</TT></TD>
    <TD noWrap><TT>&nbsp;R.AIELADPMENAGAALIR.E + Oxidation=20
  (M)</TT></TD></TR></TBODY></TABLE>
<TABLE border=3D0 cellSpacing=3D0>
  <TBODY>
  <TR>
    <TD><TT>&nbsp;&nbsp;&nbsp;&nbsp;&nbsp;&nbsp;</TT></TD>
    <TD><TT><B>No match to: </B>765.3532, 823.0726, 825.0584, 841.0284,=20
      842.4637, 870.4987, 994.0828, 994.0828, 1036.0845, 1036.0845, =
1090.5276,=20
      1090.5276, 1108.4852, 1108.4852, 1124.4584, 1124.4584, 1196.6279,=20
      1196.6279, 1501.6621, 1804.8550, 1804.8550, 1904.8534, 1904.8534,=20
      2211.9824</TT></TD></TR></TBODY></TABLE><BR>
<TABLE border=3D0 cellSpacing=3D0>
  <TBODY>
  <TR>
    <TD><TT><B><A name=3DHit24>24.</A>&nbsp;&nbsp;&nbsp;</B></TT></TD>
    <TD noWrap><TT><A=20
      =
href=3D"http://zxw-pc/mascot/cgi/protein_view.pl?file=3D../data/20121225/=
F002398.dat&amp;hit=3D24"=20
      =
target=3D_blank>gi|219925991</A>&nbsp;&nbsp;&nbsp;&nbsp;<B>Mass:</B>&nbsp=
;61363&nbsp;&nbsp;&nbsp;&nbsp;<B>Score:</B>&nbsp;159&nbsp;&nbsp;&nbsp;&nb=
sp;<B>Expect:</B>&nbsp;2.3e-010&nbsp;&nbsp;<B>Matches:</B>&nbsp;8</TT></T=
D></TR>
  <TR>
    <TD>&nbsp;</TD>
    <TD noWrap><TT>unnamed protein product [Oryza sativa Japonica=20
    Group]</TT></TD></TR></TBODY></TABLE>
<TABLE border=3D0 cellSpacing=3D0 cellPadding=3D0>
  <TBODY>
  <TR>
    <TD><TT>&nbsp;&nbsp;&nbsp;&nbsp;&nbsp;&nbsp;</TT></TD>
    <TD align=3Dright><TT><B>Observed&nbsp;&nbsp;</B></TT></TD>
    <TD noWrap align=3Dright><TT><B>Mr(expt)&nbsp;&nbsp;</B></TT></TD>
    <TD noWrap align=3Dright><TT><B>Mr(calc)&nbsp;&nbsp;</B></TT></TD>
    <TD align=3Dright><TT><B>&nbsp;ppm&nbsp;&nbsp;</B></TT></TD>
    <TD align=3Dright><TT><B>Start&nbsp;</B></TT></TD>
    <TD align=3Dright><TT><B>&nbsp;</B></TT></TD>
    <TD align=3Dright><TT><B>End&nbsp;</B></TT></TD>
    <TD align=3Dright><TT><B>Miss&nbsp;</B></TT></TD>
    <TD align=3Dright><TT><B>Ions&nbsp;</B></TT></TD>
    <TD><TT><B>&nbsp;Peptide</B></TT></TD></TR>
  <TR>
    <TD align=3Dright>&nbsp;</TD>
    <TD align=3Dright><TT>733.3337&nbsp;&nbsp;</TT></TD>
    <TD align=3Dright><TT>732.3264&nbsp;&nbsp;</TT></TD>
    <TD align=3Dright><TT>732.3555&nbsp;&nbsp;</TT></TD>
    <TD noWrap align=3Dright><TT>-39.71&nbsp;</TT></TD>
    <TD align=3Dright><TT>318&nbsp;</TT></TD>
    <TD noWrap align=3Dright><TT>-&nbsp;</TT></TD>
    <TD align=3Dright><TT>324&nbsp;</TT></TD>
    <TD align=3Dright><TT>0&nbsp;&nbsp;</TT></TD>
    <TD noWrap align=3Dright><TT>---&nbsp;&nbsp;</TT></TD>
    <TD noWrap><TT>&nbsp;K.APGFGER.R</TT></TD></TR>
  <TR>
    <TD align=3Dright>&nbsp;</TD>
    <TD align=3Dright><TT>1043.5223&nbsp;&nbsp;</TT></TD>
    <TD align=3Dright><TT>1042.5150&nbsp;&nbsp;</TT></TD>
    <TD align=3Dright><TT>1042.5771&nbsp;&nbsp;</TT></TD>
    <TD noWrap align=3Dright><TT>-59.56&nbsp;</TT></TD>
    <TD align=3Dright><TT>89&nbsp;</TT></TD>
    <TD noWrap align=3Dright><TT>-&nbsp;</TT></TD>
    <TD align=3Dright><TT>98&nbsp;</TT></TD>
    <TD align=3Dright><TT>0&nbsp;&nbsp;</TT></TD>
    <TD noWrap align=3Dright><TT>---&nbsp;&nbsp;</TT></TD>
    <TD noWrap><TT>&nbsp;K.VVNDGVTIAR.A</TT></TD></TR>
  <TR>
    <TD align=3Dright>&nbsp;</TD>
    <TD align=3Dright><TT>1290.5461&nbsp;&nbsp;</TT></TD>
    <TD align=3Dright><TT>1289.5388&nbsp;&nbsp;</TT></TD>
    <TD align=3Dright><TT>1289.6099&nbsp;&nbsp;</TT></TD>
    <TD noWrap align=3Dright><TT>-55.12&nbsp;</TT></TD>
    <TD align=3Dright><TT>421&nbsp;</TT></TD>
    <TD noWrap align=3Dright><TT>-&nbsp;</TT></TD>
    <TD align=3Dright><TT>432&nbsp;</TT></TD>
    <TD align=3Dright><TT>0&nbsp;&nbsp;</TT></TD>
    <TD noWrap align=3Dright><TT>---&nbsp;&nbsp;</TT></TD>
    <TD noWrap><TT>&nbsp;K.VGAATETELEDR.K</TT></TD></TR>
  <TR>
    <TD align=3Dright>&nbsp;</TD>
    <TD align=3Dright><TT>1479.6401&nbsp;&nbsp;</TT></TD>
    <TD align=3Dright><TT>1478.6328&nbsp;&nbsp;</TT></TD>
    <TD align=3Dright><TT>1478.7405&nbsp;&nbsp;</TT></TD>
    <TD noWrap align=3Dright><TT>-72.84&nbsp;</TT></TD>
    <TD align=3Dright><TT>238&nbsp;</TT></TD>
    <TD noWrap align=3Dright><TT>-&nbsp;</TT></TD>
    <TD align=3Dright><TT>250&nbsp;</TT></TD>
    <TD align=3Dright><TT>0&nbsp;&nbsp;</TT></TD>
    <TD noWrap align=3Dright><TT>---&nbsp;&nbsp;</TT></TD>
    <TD noWrap><TT>&nbsp;R.GYISPQFVTNPEK.S</TT></TD></TR>
  <TR>
    <TD align=3Dright>&nbsp;</TD>
    <TD align=3Dright><TT>1479.6401&nbsp;&nbsp;</TT></TD>
    <TD align=3Dright><TT>1478.6328&nbsp;&nbsp;</TT></TD>
    <TD align=3Dright><TT>1478.7405&nbsp;&nbsp;</TT></TD>
    <TD noWrap align=3Dright><TT>-72.84&nbsp;</TT></TD>
    <TD align=3Dright><TT>238&nbsp;</TT></TD>
    <TD noWrap align=3Dright><TT>-&nbsp;</TT></TD>
    <TD align=3Dright><TT>250&nbsp;</TT></TD>
    <TD align=3Dright><TT>0&nbsp;&nbsp;</TT></TD>
    <TD noWrap align=3Dright><TT>38&nbsp;&nbsp;</TT></TD>
    <TD noWrap><TT>&nbsp;R.GYISPQFVTNPEK.S</TT></TD></TR>
  <TR>
    <TD align=3Dright>&nbsp;</TD>
    <TD align=3Dright><TT>1754.8268&nbsp;&nbsp;</TT></TD>
    <TD align=3Dright><TT>1753.8195&nbsp;&nbsp;</TT></TD>
    <TD align=3Dright><TT>1753.9032&nbsp;&nbsp;</TT></TD>
    <TD noWrap align=3Dright><TT>-47.72&nbsp;</TT></TD>
    <TD align=3Dright><TT>99&nbsp;</TT></TD>
    <TD noWrap align=3Dright><TT>-&nbsp;</TT></TD>
    <TD align=3Dright><TT>115&nbsp;</TT></TD>
    <TD align=3Dright><TT>0&nbsp;&nbsp;</TT></TD>
    <TD noWrap align=3Dright><TT>---&nbsp;&nbsp;</TT></TD>
    <TD noWrap><TT>&nbsp;R.AIELADPMENAGAALIR.E</TT></TD></TR>
  <TR>
    <TD align=3Dright>&nbsp;</TD>
    <TD align=3Dright><TT>1754.8268&nbsp;&nbsp;</TT></TD>
    <TD align=3Dright><TT>1753.8195&nbsp;&nbsp;</TT></TD>
    <TD align=3Dright><TT>1753.9032&nbsp;&nbsp;</TT></TD>
    <TD noWrap align=3Dright><TT>-47.72&nbsp;</TT></TD>
    <TD align=3Dright><TT>99&nbsp;</TT></TD>
    <TD noWrap align=3Dright><TT>-&nbsp;</TT></TD>
    <TD align=3Dright><TT>115&nbsp;</TT></TD>
    <TD align=3Dright><TT>0&nbsp;&nbsp;</TT></TD>
    <TD noWrap align=3Dright><TT>92&nbsp;&nbsp;</TT></TD>
    <TD noWrap><TT>&nbsp;R.AIELADPMENAGAALIR.E</TT></TD></TR>
  <TR>
    <TD align=3Dright>&nbsp;</TD>
    <TD align=3Dright><TT>1770.7947&nbsp;&nbsp;</TT></TD>
    <TD align=3Dright><TT>1769.7874&nbsp;&nbsp;</TT></TD>
    <TD align=3Dright><TT>1769.8981&nbsp;&nbsp;</TT></TD>
    <TD noWrap align=3Dright><TT>-62.55&nbsp;</TT></TD>
    <TD align=3Dright><TT>99&nbsp;</TT></TD>
    <TD noWrap align=3Dright><TT>-&nbsp;</TT></TD>
    <TD align=3Dright><TT>115&nbsp;</TT></TD>
    <TD align=3Dright><TT>0&nbsp;&nbsp;</TT></TD>
    <TD noWrap align=3Dright><TT>---&nbsp;&nbsp;</TT></TD>
    <TD noWrap><TT>&nbsp;R.AIELADPMENAGAALIR.E + Oxidation=20
  (M)</TT></TD></TR></TBODY></TABLE>
<TABLE border=3D0 cellSpacing=3D0>
  <TBODY>
  <TR>
    <TD><TT>&nbsp;&nbsp;&nbsp;&nbsp;&nbsp;&nbsp;</TT></TD>
    <TD><TT><B>No match to: </B>765.3532, 823.0726, 825.0584, 841.0284,=20
      842.4637, 870.4987, 994.0828, 994.0828, 1036.0845, 1036.0845, =
1090.5276,=20
      1090.5276, 1108.4852, 1108.4852, 1124.4584, 1124.4584, 1196.6279,=20
      1196.6279, 1501.6621, 1804.8550, 1804.8550, 1904.8534, 1904.8534,=20
      2211.9824</TT></TD></TR></TBODY></TABLE><BR>
<TABLE border=3D0 cellSpacing=3D0>
  <TBODY>
  <TR>
    <TD><TT><B><A name=3DHit25>25.</A>&nbsp;&nbsp;&nbsp;</B></TT></TD>
    <TD noWrap><TT><A=20
      =
href=3D"http://zxw-pc/mascot/cgi/protein_view.pl?file=3D../data/20121225/=
F002398.dat&amp;hit=3D25"=20
      =
target=3D_blank>gi|219902419</A>&nbsp;&nbsp;&nbsp;&nbsp;<B>Mass:</B>&nbsp=
;61363&nbsp;&nbsp;&nbsp;&nbsp;<B>Score:</B>&nbsp;159&nbsp;&nbsp;&nbsp;&nb=
sp;<B>Expect:</B>&nbsp;2.3e-010&nbsp;&nbsp;<B>Matches:</B>&nbsp;8</TT></T=
D></TR>
  <TR>
    <TD>&nbsp;</TD>
    <TD noWrap><TT>unnamed protein product [Oryza sativa Japonica=20
    Group]</TT></TD></TR></TBODY></TABLE>
<TABLE border=3D0 cellSpacing=3D0 cellPadding=3D0>
  <TBODY>
  <TR>
    <TD><TT>&nbsp;&nbsp;&nbsp;&nbsp;&nbsp;&nbsp;</TT></TD>
    <TD align=3Dright><TT><B>Observed&nbsp;&nbsp;</B></TT></TD>
    <TD noWrap align=3Dright><TT><B>Mr(expt)&nbsp;&nbsp;</B></TT></TD>
    <TD noWrap align=3Dright><TT><B>Mr(calc)&nbsp;&nbsp;</B></TT></TD>
    <TD align=3Dright><TT><B>&nbsp;ppm&nbsp;&nbsp;</B></TT></TD>
    <TD align=3Dright><TT><B>Start&nbsp;</B></TT></TD>
    <TD align=3Dright><TT><B>&nbsp;</B></TT></TD>
    <TD align=3Dright><TT><B>End&nbsp;</B></TT></TD>
    <TD align=3Dright><TT><B>Miss&nbsp;</B></TT></TD>
    <TD align=3Dright><TT><B>Ions&nbsp;</B></TT></TD>
    <TD><TT><B>&nbsp;Peptide</B></TT></TD></TR>
  <TR>
    <TD align=3Dright>&nbsp;</TD>
    <TD align=3Dright><TT>733.3337&nbsp;&nbsp;</TT></TD>
    <TD align=3Dright><TT>732.3264&nbsp;&nbsp;</TT></TD>
    <TD align=3Dright><TT>732.3555&nbsp;&nbsp;</TT></TD>
    <TD noWrap align=3Dright><TT>-39.71&nbsp;</TT></TD>
    <TD align=3Dright><TT>318&nbsp;</TT></TD>
    <TD noWrap align=3Dright><TT>-&nbsp;</TT></TD>
    <TD align=3Dright><TT>324&nbsp;</TT></TD>
    <TD align=3Dright><TT>0&nbsp;&nbsp;</TT></TD>
    <TD noWrap align=3Dright><TT>---&nbsp;&nbsp;</TT></TD>
    <TD noWrap><TT>&nbsp;K.APGFGER.R</TT></TD></TR>
  <TR>
    <TD align=3Dright>&nbsp;</TD>
    <TD align=3Dright><TT>1043.5223&nbsp;&nbsp;</TT></TD>
    <TD align=3Dright><TT>1042.5150&nbsp;&nbsp;</TT></TD>
    <TD align=3Dright><TT>1042.5771&nbsp;&nbsp;</TT></TD>
    <TD noWrap align=3Dright><TT>-59.56&nbsp;</TT></TD>
    <TD align=3Dright><TT>89&nbsp;</TT></TD>
    <TD noWrap align=3Dright><TT>-&nbsp;</TT></TD>
    <TD align=3Dright><TT>98&nbsp;</TT></TD>
    <TD align=3Dright><TT>0&nbsp;&nbsp;</TT></TD>
    <TD noWrap align=3Dright><TT>---&nbsp;&nbsp;</TT></TD>
    <TD noWrap><TT>&nbsp;K.VVNDGVTIAR.A</TT></TD></TR>
  <TR>
    <TD align=3Dright>&nbsp;</TD>
    <TD align=3Dright><TT>1290.5461&nbsp;&nbsp;</TT></TD>
    <TD align=3Dright><TT>1289.5388&nbsp;&nbsp;</TT></TD>
    <TD align=3Dright><TT>1289.6099&nbsp;&nbsp;</TT></TD>
    <TD noWrap align=3Dright><TT>-55.12&nbsp;</TT></TD>
    <TD align=3Dright><TT>421&nbsp;</TT></TD>
    <TD noWrap align=3Dright><TT>-&nbsp;</TT></TD>
    <TD align=3Dright><TT>432&nbsp;</TT></TD>
    <TD align=3Dright><TT>0&nbsp;&nbsp;</TT></TD>
    <TD noWrap align=3Dright><TT>---&nbsp;&nbsp;</TT></TD>
    <TD noWrap><TT>&nbsp;K.VGAATETELEDR.K</TT></TD></TR>
  <TR>
    <TD align=3Dright>&nbsp;</TD>
    <TD align=3Dright><TT>1479.6401&nbsp;&nbsp;</TT></TD>
    <TD align=3Dright><TT>1478.6328&nbsp;&nbsp;</TT></TD>
    <TD align=3Dright><TT>1478.7405&nbsp;&nbsp;</TT></TD>
    <TD noWrap align=3Dright><TT>-72.84&nbsp;</TT></TD>
    <TD align=3Dright><TT>238&nbsp;</TT></TD>
    <TD noWrap align=3Dright><TT>-&nbsp;</TT></TD>
    <TD align=3Dright><TT>250&nbsp;</TT></TD>
    <TD align=3Dright><TT>0&nbsp;&nbsp;</TT></TD>
    <TD noWrap align=3Dright><TT>---&nbsp;&nbsp;</TT></TD>
    <TD noWrap><TT>&nbsp;R.GYISPQFVTNPEK.S</TT></TD></TR>
  <TR>
    <TD align=3Dright>&nbsp;</TD>
    <TD align=3Dright><TT>1479.6401&nbsp;&nbsp;</TT></TD>
    <TD align=3Dright><TT>1478.6328&nbsp;&nbsp;</TT></TD>
    <TD align=3Dright><TT>1478.7405&nbsp;&nbsp;</TT></TD>
    <TD noWrap align=3Dright><TT>-72.84&nbsp;</TT></TD>
    <TD align=3Dright><TT>238&nbsp;</TT></TD>
    <TD noWrap align=3Dright><TT>-&nbsp;</TT></TD>
    <TD align=3Dright><TT>250&nbsp;</TT></TD>
    <TD align=3Dright><TT>0&nbsp;&nbsp;</TT></TD>
    <TD noWrap align=3Dright><TT>38&nbsp;&nbsp;</TT></TD>
    <TD noWrap><TT>&nbsp;R.GYISPQFVTNPEK.S</TT></TD></TR>
  <TR>
    <TD align=3Dright>&nbsp;</TD>
    <TD align=3Dright><TT>1754.8268&nbsp;&nbsp;</TT></TD>
    <TD align=3Dright><TT>1753.8195&nbsp;&nbsp;</TT></TD>
    <TD align=3Dright><TT>1753.9032&nbsp;&nbsp;</TT></TD>
    <TD noWrap align=3Dright><TT>-47.72&nbsp;</TT></TD>
    <TD align=3Dright><TT>99&nbsp;</TT></TD>
    <TD noWrap align=3Dright><TT>-&nbsp;</TT></TD>
    <TD align=3Dright><TT>115&nbsp;</TT></TD>
    <TD align=3Dright><TT>0&nbsp;&nbsp;</TT></TD>
    <TD noWrap align=3Dright><TT>---&nbsp;&nbsp;</TT></TD>
    <TD noWrap><TT>&nbsp;R.AIELADPMENAGAALIR.E</TT></TD></TR>
  <TR>
    <TD align=3Dright>&nbsp;</TD>
    <TD align=3Dright><TT>1754.8268&nbsp;&nbsp;</TT></TD>
    <TD align=3Dright><TT>1753.8195&nbsp;&nbsp;</TT></TD>
    <TD align=3Dright><TT>1753.9032&nbsp;&nbsp;</TT></TD>
    <TD noWrap align=3Dright><TT>-47.72&nbsp;</TT></TD>
    <TD align=3Dright><TT>99&nbsp;</TT></TD>
    <TD noWrap align=3Dright><TT>-&nbsp;</TT></TD>
    <TD align=3Dright><TT>115&nbsp;</TT></TD>
    <TD align=3Dright><TT>0&nbsp;&nbsp;</TT></TD>
    <TD noWrap align=3Dright><TT>92&nbsp;&nbsp;</TT></TD>
    <TD noWrap><TT>&nbsp;R.AIELADPMENAGAALIR.E</TT></TD></TR>
  <TR>
    <TD align=3Dright>&nbsp;</TD>
    <TD align=3Dright><TT>1770.7947&nbsp;&nbsp;</TT></TD>
    <TD align=3Dright><TT>1769.7874&nbsp;&nbsp;</TT></TD>
    <TD align=3Dright><TT>1769.8981&nbsp;&nbsp;</TT></TD>
    <TD noWrap align=3Dright><TT>-62.55&nbsp;</TT></TD>
    <TD align=3Dright><TT>99&nbsp;</TT></TD>
    <TD noWrap align=3Dright><TT>-&nbsp;</TT></TD>
    <TD align=3Dright><TT>115&nbsp;</TT></TD>
    <TD align=3Dright><TT>0&nbsp;&nbsp;</TT></TD>
    <TD noWrap align=3Dright><TT>---&nbsp;&nbsp;</TT></TD>
    <TD noWrap><TT>&nbsp;R.AIELADPMENAGAALIR.E + Oxidation=20
  (M)</TT></TD></TR></TBODY></TABLE>
<TABLE border=3D0 cellSpacing=3D0>
  <TBODY>
  <TR>
    <TD><TT>&nbsp;&nbsp;&nbsp;&nbsp;&nbsp;&nbsp;</TT></TD>
    <TD><TT><B>No match to: </B>765.3532, 823.0726, 825.0584, 841.0284,=20
      842.4637, 870.4987, 994.0828, 994.0828, 1036.0845, 1036.0845, =
1090.5276,=20
      1090.5276, 1108.4852, 1108.4852, 1124.4584, 1124.4584, 1196.6279,=20
      1196.6279, 1501.6621, 1804.8550, 1804.8550, 1904.8534, 1904.8534,=20
      2211.9824</TT></TD></TR></TBODY></TABLE><BR>
<TABLE border=3D0 cellSpacing=3D0>
  <TBODY>
  <TR>
    <TD><TT><B><A name=3DHit26>26.</A>&nbsp;&nbsp;&nbsp;</B></TT></TD>
    <TD noWrap><TT><A=20
      =
href=3D"http://zxw-pc/mascot/cgi/protein_view.pl?file=3D../data/20121225/=
F002398.dat&amp;hit=3D26"=20
      =
target=3D_blank>gi|242032147</A>&nbsp;&nbsp;&nbsp;&nbsp;<B>Mass:</B>&nbsp=
;60917&nbsp;&nbsp;&nbsp;&nbsp;<B>Score:</B>&nbsp;151&nbsp;&nbsp;&nbsp;&nb=
sp;<B>Expect:</B>&nbsp;1.5e-009&nbsp;&nbsp;<B>Matches:</B>&nbsp;7</TT></T=
D></TR>
  <TR>
    <TD>&nbsp;</TD>
    <TD noWrap><TT>hypothetical protein SORBIDRAFT_01g000380 [Sorghum=20
      bicolor]</TT></TD></TR></TBODY></TABLE>
<TABLE border=3D0 cellSpacing=3D0 cellPadding=3D0>
  <TBODY>
  <TR>
    <TD><TT>&nbsp;&nbsp;&nbsp;&nbsp;&nbsp;&nbsp;</TT></TD>
    <TD align=3Dright><TT><B>Observed&nbsp;&nbsp;</B></TT></TD>
    <TD noWrap align=3Dright><TT><B>Mr(expt)&nbsp;&nbsp;</B></TT></TD>
    <TD noWrap align=3Dright><TT><B>Mr(calc)&nbsp;&nbsp;</B></TT></TD>
    <TD align=3Dright><TT><B>&nbsp;ppm&nbsp;&nbsp;</B></TT></TD>
    <TD align=3Dright><TT><B>Start&nbsp;</B></TT></TD>
    <TD align=3Dright><TT><B>&nbsp;</B></TT></TD>
    <TD align=3Dright><TT><B>End&nbsp;</B></TT></TD>
    <TD align=3Dright><TT><B>Miss&nbsp;</B></TT></TD>
    <TD align=3Dright><TT><B>Ions&nbsp;</B></TT></TD>
    <TD><TT><B>&nbsp;Peptide</B></TT></TD></TR>
  <TR>
    <TD align=3Dright>&nbsp;</TD>
    <TD align=3Dright><TT>733.3337&nbsp;&nbsp;</TT></TD>
    <TD align=3Dright><TT>732.3264&nbsp;&nbsp;</TT></TD>
    <TD align=3Dright><TT>732.3555&nbsp;&nbsp;</TT></TD>
    <TD noWrap align=3Dright><TT>-39.71&nbsp;</TT></TD>
    <TD align=3Dright><TT>321&nbsp;</TT></TD>
    <TD noWrap align=3Dright><TT>-&nbsp;</TT></TD>
    <TD align=3Dright><TT>327&nbsp;</TT></TD>
    <TD align=3Dright><TT>0&nbsp;&nbsp;</TT></TD>
    <TD noWrap align=3Dright><TT>---&nbsp;&nbsp;</TT></TD>
    <TD noWrap><TT>&nbsp;K.APGFGER.R</TT></TD></TR>
  <TR>
    <TD align=3Dright>&nbsp;</TD>
    <TD align=3Dright><TT>1043.5223&nbsp;&nbsp;</TT></TD>
    <TD align=3Dright><TT>1042.5150&nbsp;&nbsp;</TT></TD>
    <TD align=3Dright><TT>1042.5771&nbsp;&nbsp;</TT></TD>
    <TD noWrap align=3Dright><TT>-59.56&nbsp;</TT></TD>
    <TD align=3Dright><TT>92&nbsp;</TT></TD>
    <TD noWrap align=3Dright><TT>-&nbsp;</TT></TD>
    <TD align=3Dright><TT>101&nbsp;</TT></TD>
    <TD align=3Dright><TT>0&nbsp;&nbsp;</TT></TD>
    <TD noWrap align=3Dright><TT>---&nbsp;&nbsp;</TT></TD>
    <TD noWrap><TT>&nbsp;K.VVNDGVTIAR.A</TT></TD></TR>
  <TR>
    <TD align=3Dright>&nbsp;</TD>
    <TD align=3Dright><TT>1479.6401&nbsp;&nbsp;</TT></TD>
    <TD align=3Dright><TT>1478.6328&nbsp;&nbsp;</TT></TD>
    <TD align=3Dright><TT>1478.7405&nbsp;&nbsp;</TT></TD>
    <TD noWrap align=3Dright><TT>-72.84&nbsp;</TT></TD>
    <TD align=3Dright><TT>241&nbsp;</TT></TD>
    <TD noWrap align=3Dright><TT>-&nbsp;</TT></TD>
    <TD align=3Dright><TT>253&nbsp;</TT></TD>
    <TD align=3Dright><TT>0&nbsp;&nbsp;</TT></TD>
    <TD noWrap align=3Dright><TT>---&nbsp;&nbsp;</TT></TD>
    <TD noWrap><TT>&nbsp;R.GYISPQFVTNPEK.S</TT></TD></TR>
  <TR>
    <TD align=3Dright>&nbsp;</TD>
    <TD align=3Dright><TT>1479.6401&nbsp;&nbsp;</TT></TD>
    <TD align=3Dright><TT>1478.6328&nbsp;&nbsp;</TT></TD>
    <TD align=3Dright><TT>1478.7405&nbsp;&nbsp;</TT></TD>
    <TD noWrap align=3Dright><TT>-72.84&nbsp;</TT></TD>
    <TD align=3Dright><TT>241&nbsp;</TT></TD>
    <TD noWrap align=3Dright><TT>-&nbsp;</TT></TD>
    <TD align=3Dright><TT>253&nbsp;</TT></TD>
    <TD align=3Dright><TT>0&nbsp;&nbsp;</TT></TD>
    <TD noWrap align=3Dright><TT>38&nbsp;&nbsp;</TT></TD>
    <TD noWrap><TT>&nbsp;R.GYISPQFVTNPEK.S</TT></TD></TR>
  <TR>
    <TD align=3Dright>&nbsp;</TD>
    <TD align=3Dright><TT>1754.8268&nbsp;&nbsp;</TT></TD>
    <TD align=3Dright><TT>1753.8195&nbsp;&nbsp;</TT></TD>
    <TD align=3Dright><TT>1753.9032&nbsp;&nbsp;</TT></TD>
    <TD noWrap align=3Dright><TT>-47.72&nbsp;</TT></TD>
    <TD align=3Dright><TT>102&nbsp;</TT></TD>
    <TD noWrap align=3Dright><TT>-&nbsp;</TT></TD>
    <TD align=3Dright><TT>118&nbsp;</TT></TD>
    <TD align=3Dright><TT>0&nbsp;&nbsp;</TT></TD>
    <TD noWrap align=3Dright><TT>---&nbsp;&nbsp;</TT></TD>
    <TD noWrap><TT>&nbsp;R.AIELADPMENAGAALIR.E</TT></TD></TR>
  <TR>
    <TD align=3Dright>&nbsp;</TD>
    <TD align=3Dright><TT>1754.8268&nbsp;&nbsp;</TT></TD>
    <TD align=3Dright><TT>1753.8195&nbsp;&nbsp;</TT></TD>
    <TD align=3Dright><TT>1753.9032&nbsp;&nbsp;</TT></TD>
    <TD noWrap align=3Dright><TT>-47.72&nbsp;</TT></TD>
    <TD align=3Dright><TT>102&nbsp;</TT></TD>
    <TD noWrap align=3Dright><TT>-&nbsp;</TT></TD>
    <TD align=3Dright><TT>118&nbsp;</TT></TD>
    <TD align=3Dright><TT>0&nbsp;&nbsp;</TT></TD>
    <TD noWrap align=3Dright><TT>92&nbsp;&nbsp;</TT></TD>
    <TD noWrap><TT>&nbsp;R.AIELADPMENAGAALIR.E</TT></TD></TR>
  <TR>
    <TD align=3Dright>&nbsp;</TD>
    <TD align=3Dright><TT>1770.7947&nbsp;&nbsp;</TT></TD>
    <TD align=3Dright><TT>1769.7874&nbsp;&nbsp;</TT></TD>
    <TD align=3Dright><TT>1769.8981&nbsp;&nbsp;</TT></TD>
    <TD noWrap align=3Dright><TT>-62.55&nbsp;</TT></TD>
    <TD align=3Dright><TT>102&nbsp;</TT></TD>
    <TD noWrap align=3Dright><TT>-&nbsp;</TT></TD>
    <TD align=3Dright><TT>118&nbsp;</TT></TD>
    <TD align=3Dright><TT>0&nbsp;&nbsp;</TT></TD>
    <TD noWrap align=3Dright><TT>---&nbsp;&nbsp;</TT></TD>
    <TD noWrap><TT>&nbsp;R.AIELADPMENAGAALIR.E + Oxidation=20
  (M)</TT></TD></TR></TBODY></TABLE>
<TABLE border=3D0 cellSpacing=3D0>
  <TBODY>
  <TR>
    <TD><TT>&nbsp;&nbsp;&nbsp;&nbsp;&nbsp;&nbsp;</TT></TD>
    <TD><TT><B>No match to: </B>765.3532, 823.0726, 825.0584, 841.0284,=20
      842.4637, 870.4987, 994.0828, 994.0828, 1036.0845, 1036.0845, =
1090.5276,=20
      1090.5276, 1108.4852, 1108.4852, 1124.4584, 1124.4584, 1196.6279,=20
      1196.6279, 1290.5461, 1501.6621, 1804.8550, 1804.8550, 1904.8534,=20
      1904.8534, 2211.9824</TT></TD></TR></TBODY></TABLE><BR>
<TABLE border=3D0 cellSpacing=3D0>
  <TBODY>
  <TR>
    <TD><TT><B><A name=3DHit27>27.</A>&nbsp;&nbsp;&nbsp;</B></TT></TD>
    <TD noWrap><TT><A=20
      =
href=3D"http://zxw-pc/mascot/cgi/protein_view.pl?file=3D../data/20121225/=
F002398.dat&amp;hit=3D27"=20
      =
target=3D_blank>gi|241917322</A>&nbsp;&nbsp;&nbsp;&nbsp;<B>Mass:</B>&nbsp=
;60917&nbsp;&nbsp;&nbsp;&nbsp;<B>Score:</B>&nbsp;151&nbsp;&nbsp;&nbsp;&nb=
sp;<B>Expect:</B>&nbsp;1.5e-009&nbsp;&nbsp;<B>Matches:</B>&nbsp;7</TT></T=
D></TR>
  <TR>
    <TD>&nbsp;</TD>
    <TD noWrap><TT>hypothetical protein SORBIDRAFT_01g000380 [Sorghum=20
      bicolor]</TT></TD></TR></TBODY></TABLE>
<TABLE border=3D0 cellSpacing=3D0 cellPadding=3D0>
  <TBODY>
  <TR>
    <TD><TT>&nbsp;&nbsp;&nbsp;&nbsp;&nbsp;&nbsp;</TT></TD>
    <TD align=3Dright><TT><B>Observed&nbsp;&nbsp;</B></TT></TD>
    <TD noWrap align=3Dright><TT><B>Mr(expt)&nbsp;&nbsp;</B></TT></TD>
    <TD noWrap align=3Dright><TT><B>Mr(calc)&nbsp;&nbsp;</B></TT></TD>
    <TD align=3Dright><TT><B>&nbsp;ppm&nbsp;&nbsp;</B></TT></TD>
    <TD align=3Dright><TT><B>Start&nbsp;</B></TT></TD>
    <TD align=3Dright><TT><B>&nbsp;</B></TT></TD>
    <TD align=3Dright><TT><B>End&nbsp;</B></TT></TD>
    <TD align=3Dright><TT><B>Miss&nbsp;</B></TT></TD>
    <TD align=3Dright><TT><B>Ions&nbsp;</B></TT></TD>
    <TD><TT><B>&nbsp;Peptide</B></TT></TD></TR>
  <TR>
    <TD align=3Dright>&nbsp;</TD>
    <TD align=3Dright><TT>733.3337&nbsp;&nbsp;</TT></TD>
    <TD align=3Dright><TT>732.3264&nbsp;&nbsp;</TT></TD>
    <TD align=3Dright><TT>732.3555&nbsp;&nbsp;</TT></TD>
    <TD noWrap align=3Dright><TT>-39.71&nbsp;</TT></TD>
    <TD align=3Dright><TT>321&nbsp;</TT></TD>
    <TD noWrap align=3Dright><TT>-&nbsp;</TT></TD>
    <TD align=3Dright><TT>327&nbsp;</TT></TD>
    <TD align=3Dright><TT>0&nbsp;&nbsp;</TT></TD>
    <TD noWrap align=3Dright><TT>---&nbsp;&nbsp;</TT></TD>
    <TD noWrap><TT>&nbsp;K.APGFGER.R</TT></TD></TR>
  <TR>
    <TD align=3Dright>&nbsp;</TD>
    <TD align=3Dright><TT>1043.5223&nbsp;&nbsp;</TT></TD>
    <TD align=3Dright><TT>1042.5150&nbsp;&nbsp;</TT></TD>
    <TD align=3Dright><TT>1042.5771&nbsp;&nbsp;</TT></TD>
    <TD noWrap align=3Dright><TT>-59.56&nbsp;</TT></TD>
    <TD align=3Dright><TT>92&nbsp;</TT></TD>
    <TD noWrap align=3Dright><TT>-&nbsp;</TT></TD>
    <TD align=3Dright><TT>101&nbsp;</TT></TD>
    <TD align=3Dright><TT>0&nbsp;&nbsp;</TT></TD>
    <TD noWrap align=3Dright><TT>---&nbsp;&nbsp;</TT></TD>
    <TD noWrap><TT>&nbsp;K.VVNDGVTIAR.A</TT></TD></TR>
  <TR>
    <TD align=3Dright>&nbsp;</TD>
    <TD align=3Dright><TT>1479.6401&nbsp;&nbsp;</TT></TD>
    <TD align=3Dright><TT>1478.6328&nbsp;&nbsp;</TT></TD>
    <TD align=3Dright><TT>1478.7405&nbsp;&nbsp;</TT></TD>
    <TD noWrap align=3Dright><TT>-72.84&nbsp;</TT></TD>
    <TD align=3Dright><TT>241&nbsp;</TT></TD>
    <TD noWrap align=3Dright><TT>-&nbsp;</TT></TD>
    <TD align=3Dright><TT>253&nbsp;</TT></TD>
    <TD align=3Dright><TT>0&nbsp;&nbsp;</TT></TD>
    <TD noWrap align=3Dright><TT>---&nbsp;&nbsp;</TT></TD>
    <TD noWrap><TT>&nbsp;R.GYISPQFVTNPEK.S</TT></TD></TR>
  <TR>
    <TD align=3Dright>&nbsp;</TD>
    <TD align=3Dright><TT>1479.6401&nbsp;&nbsp;</TT></TD>
    <TD align=3Dright><TT>1478.6328&nbsp;&nbsp;</TT></TD>
    <TD align=3Dright><TT>1478.7405&nbsp;&nbsp;</TT></TD>
    <TD noWrap align=3Dright><TT>-72.84&nbsp;</TT></TD>
    <TD align=3Dright><TT>241&nbsp;</TT></TD>
    <TD noWrap align=3Dright><TT>-&nbsp;</TT></TD>
    <TD align=3Dright><TT>253&nbsp;</TT></TD>
    <TD align=3Dright><TT>0&nbsp;&nbsp;</TT></TD>
    <TD noWrap align=3Dright><TT>38&nbsp;&nbsp;</TT></TD>
    <TD noWrap><TT>&nbsp;R.GYISPQFVTNPEK.S</TT></TD></TR>
  <TR>
    <TD align=3Dright>&nbsp;</TD>
    <TD align=3Dright><TT>1754.8268&nbsp;&nbsp;</TT></TD>
    <TD align=3Dright><TT>1753.8195&nbsp;&nbsp;</TT></TD>
    <TD align=3Dright><TT>1753.9032&nbsp;&nbsp;</TT></TD>
    <TD noWrap align=3Dright><TT>-47.72&nbsp;</TT></TD>
    <TD align=3Dright><TT>102&nbsp;</TT></TD>
    <TD noWrap align=3Dright><TT>-&nbsp;</TT></TD>
    <TD align=3Dright><TT>118&nbsp;</TT></TD>
    <TD align=3Dright><TT>0&nbsp;&nbsp;</TT></TD>
    <TD noWrap align=3Dright><TT>---&nbsp;&nbsp;</TT></TD>
    <TD noWrap><TT>&nbsp;R.AIELADPMENAGAALIR.E</TT></TD></TR>
  <TR>
    <TD align=3Dright>&nbsp;</TD>
    <TD align=3Dright><TT>1754.8268&nbsp;&nbsp;</TT></TD>
    <TD align=3Dright><TT>1753.8195&nbsp;&nbsp;</TT></TD>
    <TD align=3Dright><TT>1753.9032&nbsp;&nbsp;</TT></TD>
    <TD noWrap align=3Dright><TT>-47.72&nbsp;</TT></TD>
    <TD align=3Dright><TT>102&nbsp;</TT></TD>
    <TD noWrap align=3Dright><TT>-&nbsp;</TT></TD>
    <TD align=3Dright><TT>118&nbsp;</TT></TD>
    <TD align=3Dright><TT>0&nbsp;&nbsp;</TT></TD>
    <TD noWrap align=3Dright><TT>92&nbsp;&nbsp;</TT></TD>
    <TD noWrap><TT>&nbsp;R.AIELADPMENAGAALIR.E</TT></TD></TR>
  <TR>
    <TD align=3Dright>&nbsp;</TD>
    <TD align=3Dright><TT>1770.7947&nbsp;&nbsp;</TT></TD>
    <TD align=3Dright><TT>1769.7874&nbsp;&nbsp;</TT></TD>
    <TD align=3Dright><TT>1769.8981&nbsp;&nbsp;</TT></TD>
    <TD noWrap align=3Dright><TT>-62.55&nbsp;</TT></TD>
    <TD align=3Dright><TT>102&nbsp;</TT></TD>
    <TD noWrap align=3Dright><TT>-&nbsp;</TT></TD>
    <TD align=3Dright><TT>118&nbsp;</TT></TD>
    <TD align=3Dright><TT>0&nbsp;&nbsp;</TT></TD>
    <TD noWrap align=3Dright><TT>---&nbsp;&nbsp;</TT></TD>
    <TD noWrap><TT>&nbsp;R.AIELADPMENAGAALIR.E + Oxidation=20
  (M)</TT></TD></TR></TBODY></TABLE>
<TABLE border=3D0 cellSpacing=3D0>
  <TBODY>
  <TR>
    <TD><TT>&nbsp;&nbsp;&nbsp;&nbsp;&nbsp;&nbsp;</TT></TD>
    <TD><TT><B>No match to: </B>765.3532, 823.0726, 825.0584, 841.0284,=20
      842.4637, 870.4987, 994.0828, 994.0828, 1036.0845, 1036.0845, =
1090.5276,=20
      1090.5276, 1108.4852, 1108.4852, 1124.4584, 1124.4584, 1196.6279,=20
      1196.6279, 1290.5461, 1501.6621, 1804.8550, 1804.8550, 1904.8534,=20
      1904.8534, 2211.9824</TT></TD></TR></TBODY></TABLE><BR>
<TABLE border=3D0 cellSpacing=3D0>
  <TBODY>
  <TR>
    <TD><TT><B><A name=3DHit28>28.</A>&nbsp;&nbsp;&nbsp;</B></TT></TD>
    <TD noWrap><TT><A=20
      =
href=3D"http://zxw-pc/mascot/cgi/protein_view.pl?file=3D../data/20121225/=
F002398.dat&amp;hit=3D28"=20
      =
target=3D_blank>gi|222837676</A>&nbsp;&nbsp;&nbsp;&nbsp;<B>Mass:</B>&nbsp=
;62003&nbsp;&nbsp;&nbsp;&nbsp;<B>Score:</B>&nbsp;141&nbsp;&nbsp;&nbsp;&nb=
sp;<B>Expect:</B>&nbsp;1.5e-008&nbsp;&nbsp;<B>Matches:</B>&nbsp;10</TT></=
TD></TR>
  <TR>
    <TD>&nbsp;</TD>
    <TD noWrap><TT>predicted protein [Populus=20
trichocarpa]</TT></TD></TR></TBODY></TABLE>
<TABLE border=3D0 cellSpacing=3D0 cellPadding=3D0>
  <TBODY>
  <TR>
    <TD><TT>&nbsp;&nbsp;&nbsp;&nbsp;&nbsp;&nbsp;</TT></TD>
    <TD align=3Dright><TT><B>Observed&nbsp;&nbsp;</B></TT></TD>
    <TD noWrap align=3Dright><TT><B>Mr(expt)&nbsp;&nbsp;</B></TT></TD>
    <TD noWrap align=3Dright><TT><B>Mr(calc)&nbsp;&nbsp;</B></TT></TD>
    <TD align=3Dright><TT><B>&nbsp;ppm&nbsp;&nbsp;</B></TT></TD>
    <TD align=3Dright><TT><B>Start&nbsp;</B></TT></TD>
    <TD align=3Dright><TT><B>&nbsp;</B></TT></TD>
    <TD align=3Dright><TT><B>End&nbsp;</B></TT></TD>
    <TD align=3Dright><TT><B>Miss&nbsp;</B></TT></TD>
    <TD align=3Dright><TT><B>Ions&nbsp;</B></TT></TD>
    <TD><TT><B>&nbsp;Peptide</B></TT></TD></TR>
  <TR>
    <TD align=3Dright>&nbsp;</TD>
    <TD align=3Dright><TT>733.3337&nbsp;&nbsp;</TT></TD>
    <TD align=3Dright><TT>732.3264&nbsp;&nbsp;</TT></TD>
    <TD align=3Dright><TT>732.3555&nbsp;&nbsp;</TT></TD>
    <TD noWrap align=3Dright><TT>-39.71&nbsp;</TT></TD>
    <TD align=3Dright><TT>322&nbsp;</TT></TD>
    <TD noWrap align=3Dright><TT>-&nbsp;</TT></TD>
    <TD align=3Dright><TT>328&nbsp;</TT></TD>
    <TD align=3Dright><TT>0&nbsp;&nbsp;</TT></TD>
    <TD noWrap align=3Dright><TT>---&nbsp;&nbsp;</TT></TD>
    <TD noWrap><TT>&nbsp;K.APGFGER.R</TT></TD></TR>
  <TR>
    <TD align=3Dright>&nbsp;</TD>
    <TD align=3Dright><TT>1043.5223&nbsp;&nbsp;</TT></TD>
    <TD align=3Dright><TT>1042.5150&nbsp;&nbsp;</TT></TD>
    <TD align=3Dright><TT>1042.5771&nbsp;&nbsp;</TT></TD>
    <TD noWrap align=3Dright><TT>-59.56&nbsp;</TT></TD>
    <TD align=3Dright><TT>93&nbsp;</TT></TD>
    <TD noWrap align=3Dright><TT>-&nbsp;</TT></TD>
    <TD align=3Dright><TT>102&nbsp;</TT></TD>
    <TD align=3Dright><TT>0&nbsp;&nbsp;</TT></TD>
    <TD noWrap align=3Dright><TT>---&nbsp;&nbsp;</TT></TD>
    <TD noWrap><TT>&nbsp;K.VVNDGVTIAR.A</TT></TD></TR>
  <TR>
    <TD align=3Dright>&nbsp;</TD>
    <TD align=3Dright><TT>1090.5276&nbsp;&nbsp;</TT></TD>
    <TD align=3Dright><TT>1089.5203&nbsp;&nbsp;</TT></TD>
    <TD align=3Dright><TT>1089.4938&nbsp;&nbsp;</TT></TD>
    <TD noWrap align=3Dright><TT>24.3&nbsp;</TT></TD>
    <TD align=3Dright><TT>475&nbsp;</TT></TD>
    <TD noWrap align=3Dright><TT>-&nbsp;</TT></TD>
    <TD align=3Dright><TT>483&nbsp;</TT></TD>
    <TD align=3Dright><TT>1&nbsp;&nbsp;</TT></TD>
    <TD noWrap align=3Dright><TT>---&nbsp;&nbsp;</TT></TD>
    <TD noWrap><TT>&nbsp;K.DKIEDADER.L</TT></TD></TR>
  <TR>
    <TD align=3Dright>&nbsp;</TD>
    <TD align=3Dright><TT>1090.5276&nbsp;&nbsp;</TT></TD>
    <TD align=3Dright><TT>1089.5203&nbsp;&nbsp;</TT></TD>
    <TD align=3Dright><TT>1089.4938&nbsp;&nbsp;</TT></TD>
    <TD noWrap align=3Dright><TT>24.3&nbsp;</TT></TD>
    <TD align=3Dright><TT>475&nbsp;</TT></TD>
    <TD noWrap align=3Dright><TT>-&nbsp;</TT></TD>
    <TD align=3Dright><TT>483&nbsp;</TT></TD>
    <TD align=3Dright><TT>1&nbsp;&nbsp;</TT></TD>
    <TD noWrap align=3Dright><TT>---&nbsp;&nbsp;</TT></TD>
    <TD noWrap><TT>&nbsp;K.DKIEDADER.L</TT></TD></TR>
  <TR>
    <TD align=3Dright>&nbsp;</TD>
    <TD align=3Dright><TT>1290.5461&nbsp;&nbsp;</TT></TD>
    <TD align=3Dright><TT>1289.5388&nbsp;&nbsp;</TT></TD>
    <TD align=3Dright><TT>1289.6099&nbsp;&nbsp;</TT></TD>
    <TD noWrap align=3Dright><TT>-55.12&nbsp;</TT></TD>
    <TD align=3Dright><TT>425&nbsp;</TT></TD>
    <TD noWrap align=3Dright><TT>-&nbsp;</TT></TD>
    <TD align=3Dright><TT>436&nbsp;</TT></TD>
    <TD align=3Dright><TT>0&nbsp;&nbsp;</TT></TD>
    <TD noWrap align=3Dright><TT>---&nbsp;&nbsp;</TT></TD>
    <TD noWrap><TT>&nbsp;K.VGAATETELEDR.K</TT></TD></TR>
  <TR>
    <TD align=3Dright>&nbsp;</TD>
    <TD align=3Dright><TT>1479.6401&nbsp;&nbsp;</TT></TD>
    <TD align=3Dright><TT>1478.6328&nbsp;&nbsp;</TT></TD>
    <TD align=3Dright><TT>1478.7405&nbsp;&nbsp;</TT></TD>
    <TD noWrap align=3Dright><TT>-72.84&nbsp;</TT></TD>
    <TD align=3Dright><TT>242&nbsp;</TT></TD>
    <TD noWrap align=3Dright><TT>-&nbsp;</TT></TD>
    <TD align=3Dright><TT>254&nbsp;</TT></TD>
    <TD align=3Dright><TT>0&nbsp;&nbsp;</TT></TD>
    <TD noWrap align=3Dright><TT>---&nbsp;&nbsp;</TT></TD>
    <TD noWrap><TT>&nbsp;R.GYISPQFVTNPEK.L</TT></TD></TR>
  <TR>
    <TD align=3Dright>&nbsp;</TD>
    <TD align=3Dright><TT>1479.6401&nbsp;&nbsp;</TT></TD>
    <TD align=3Dright><TT>1478.6328&nbsp;&nbsp;</TT></TD>
    <TD align=3Dright><TT>1478.7405&nbsp;&nbsp;</TT></TD>
    <TD noWrap align=3Dright><TT>-72.84&nbsp;</TT></TD>
    <TD align=3Dright><TT>242&nbsp;</TT></TD>
    <TD noWrap align=3Dright><TT>-&nbsp;</TT></TD>
    <TD align=3Dright><TT>254&nbsp;</TT></TD>
    <TD align=3Dright><TT>0&nbsp;&nbsp;</TT></TD>
    <TD noWrap align=3Dright><TT>38&nbsp;&nbsp;</TT></TD>
    <TD noWrap><TT>&nbsp;R.GYISPQFVTNPEK.L</TT></TD></TR>
  <TR>
    <TD align=3Dright>&nbsp;</TD>
    <TD align=3Dright><TT>1501.6621&nbsp;&nbsp;</TT></TD>
    <TD align=3Dright><TT>1500.6548&nbsp;&nbsp;</TT></TD>
    <TD align=3Dright><TT>1500.6467&nbsp;&nbsp;</TT></TD>
    <TD noWrap align=3Dright><TT>5.38&nbsp;</TT></TD>
    <TD align=3Dright><TT>396&nbsp;</TT></TD>
    <TD noWrap align=3Dright><TT>-&nbsp;</TT></TD>
    <TD align=3Dright><TT>408&nbsp;</TT></TD>
    <TD align=3Dright><TT>0&nbsp;&nbsp;</TT></TD>
    <TD noWrap align=3Dright><TT>---&nbsp;&nbsp;</TT></TD>
    <TD noWrap><TT>&nbsp;K.ELSETDSVYDSEK.L</TT></TD></TR>
  <TR>
    <TD align=3Dright>&nbsp;</TD>
    <TD align=3Dright><TT>1904.8534&nbsp;&nbsp;</TT></TD>
    <TD align=3Dright><TT>1903.8461&nbsp;&nbsp;</TT></TD>
    <TD align=3Dright><TT>1903.9487&nbsp;&nbsp;</TT></TD>
    <TD noWrap align=3Dright><TT>-53.86&nbsp;</TT></TD>
    <TD align=3Dright><TT>372&nbsp;</TT></TD>
    <TD noWrap align=3Dright><TT>-&nbsp;</TT></TD>
    <TD align=3Dright><TT>389&nbsp;</TT></TD>
    <TD align=3Dright><TT>1&nbsp;&nbsp;</TT></TD>
    <TD noWrap align=3Dright><TT>---&nbsp;&nbsp;</TT></TD>
    <TD noWrap><TT>&nbsp;K.DSTTIIADAASKDELQAR.I</TT></TD></TR>
  <TR>
    <TD align=3Dright>&nbsp;</TD>
    <TD align=3Dright><TT>1904.8534&nbsp;&nbsp;</TT></TD>
    <TD align=3Dright><TT>1903.8461&nbsp;&nbsp;</TT></TD>
    <TD align=3Dright><TT>1903.9487&nbsp;&nbsp;</TT></TD>
    <TD noWrap align=3Dright><TT>-53.86&nbsp;</TT></TD>
    <TD align=3Dright><TT>372&nbsp;</TT></TD>
    <TD noWrap align=3Dright><TT>-&nbsp;</TT></TD>
    <TD align=3Dright><TT>389&nbsp;</TT></TD>
    <TD align=3Dright><TT>1&nbsp;&nbsp;</TT></TD>
    <TD noWrap align=3Dright><TT>55&nbsp;&nbsp;</TT></TD>
    <TD =
noWrap><TT>&nbsp;K.DSTTIIADAASKDELQAR.I</TT></TD></TR></TBODY></TABLE>
<TABLE border=3D0 cellSpacing=3D0>
  <TBODY>
  <TR>
    <TD><TT>&nbsp;&nbsp;&nbsp;&nbsp;&nbsp;&nbsp;</TT></TD>
    <TD><TT><B>No match to: </B>765.3532, 823.0726, 825.0584, 841.0284,=20
      842.4637, 870.4987, 994.0828, 994.0828, 1036.0845, 1036.0845, =
1108.4852,=20
      1108.4852, 1124.4584, 1124.4584, 1196.6279, 1196.6279, 1754.8268,=20
      1754.8268, 1770.7947, 1804.8550, 1804.8550,=20
2211.9824</TT></TD></TR></TBODY></TABLE><BR>
<TABLE border=3D0 cellSpacing=3D0>
  <TBODY>
  <TR>
    <TD><TT><B><A name=3DHit29>29.</A>&nbsp;&nbsp;&nbsp;</B></TT></TD>
    <TD noWrap><TT><A=20
      =
href=3D"http://zxw-pc/mascot/cgi/protein_view.pl?file=3D../data/20121225/=
F002398.dat&amp;hit=3D29"=20
      =
target=3D_blank>gi|224132004</A>&nbsp;&nbsp;&nbsp;&nbsp;<B>Mass:</B>&nbsp=
;62003&nbsp;&nbsp;&nbsp;&nbsp;<B>Score:</B>&nbsp;141&nbsp;&nbsp;&nbsp;&nb=
sp;<B>Expect:</B>&nbsp;1.5e-008&nbsp;&nbsp;<B>Matches:</B>&nbsp;10</TT></=
TD></TR>
  <TR>
    <TD>&nbsp;</TD>
    <TD noWrap><TT>predicted protein [Populus=20
trichocarpa]</TT></TD></TR></TBODY></TABLE>
<TABLE border=3D0 cellSpacing=3D0 cellPadding=3D0>
  <TBODY>
  <TR>
    <TD><TT>&nbsp;&nbsp;&nbsp;&nbsp;&nbsp;&nbsp;</TT></TD>
    <TD align=3Dright><TT><B>Observed&nbsp;&nbsp;</B></TT></TD>
    <TD noWrap align=3Dright><TT><B>Mr(expt)&nbsp;&nbsp;</B></TT></TD>
    <TD noWrap align=3Dright><TT><B>Mr(calc)&nbsp;&nbsp;</B></TT></TD>
    <TD align=3Dright><TT><B>&nbsp;ppm&nbsp;&nbsp;</B></TT></TD>
    <TD align=3Dright><TT><B>Start&nbsp;</B></TT></TD>
    <TD align=3Dright><TT><B>&nbsp;</B></TT></TD>
    <TD align=3Dright><TT><B>End&nbsp;</B></TT></TD>
    <TD align=3Dright><TT><B>Miss&nbsp;</B></TT></TD>
    <TD align=3Dright><TT><B>Ions&nbsp;</B></TT></TD>
    <TD><TT><B>&nbsp;Peptide</B></TT></TD></TR>
  <TR>
    <TD align=3Dright>&nbsp;</TD>
    <TD align=3Dright><TT>733.3337&nbsp;&nbsp;</TT></TD>
    <TD align=3Dright><TT>732.3264&nbsp;&nbsp;</TT></TD>
    <TD align=3Dright><TT>732.3555&nbsp;&nbsp;</TT></TD>
    <TD noWrap align=3Dright><TT>-39.71&nbsp;</TT></TD>
    <TD align=3Dright><TT>322&nbsp;</TT></TD>
    <TD noWrap align=3Dright><TT>-&nbsp;</TT></TD>
    <TD align=3Dright><TT>328&nbsp;</TT></TD>
    <TD align=3Dright><TT>0&nbsp;&nbsp;</TT></TD>
    <TD noWrap align=3Dright><TT>---&nbsp;&nbsp;</TT></TD>
    <TD noWrap><TT>&nbsp;K.APGFGER.R</TT></TD></TR>
  <TR>
    <TD align=3Dright>&nbsp;</TD>
    <TD align=3Dright><TT>1043.5223&nbsp;&nbsp;</TT></TD>
    <TD align=3Dright><TT>1042.5150&nbsp;&nbsp;</TT></TD>
    <TD align=3Dright><TT>1042.5771&nbsp;&nbsp;</TT></TD>
    <TD noWrap align=3Dright><TT>-59.56&nbsp;</TT></TD>
    <TD align=3Dright><TT>93&nbsp;</TT></TD>
    <TD noWrap align=3Dright><TT>-&nbsp;</TT></TD>
    <TD align=3Dright><TT>102&nbsp;</TT></TD>
    <TD align=3Dright><TT>0&nbsp;&nbsp;</TT></TD>
    <TD noWrap align=3Dright><TT>---&nbsp;&nbsp;</TT></TD>
    <TD noWrap><TT>&nbsp;K.VVNDGVTIAR.A</TT></TD></TR>
  <TR>
    <TD align=3Dright>&nbsp;</TD>
    <TD align=3Dright><TT>1090.5276&nbsp;&nbsp;</TT></TD>
    <TD align=3Dright><TT>1089.5203&nbsp;&nbsp;</TT></TD>
    <TD align=3Dright><TT>1089.4938&nbsp;&nbsp;</TT></TD>
    <TD noWrap align=3Dright><TT>24.3&nbsp;</TT></TD>
    <TD align=3Dright><TT>475&nbsp;</TT></TD>
    <TD noWrap align=3Dright><TT>-&nbsp;</TT></TD>
    <TD align=3Dright><TT>483&nbsp;</TT></TD>
    <TD align=3Dright><TT>1&nbsp;&nbsp;</TT></TD>
    <TD noWrap align=3Dright><TT>---&nbsp;&nbsp;</TT></TD>
    <TD noWrap><TT>&nbsp;K.DKIEDADER.L</TT></TD></TR>
  <TR>
    <TD align=3Dright>&nbsp;</TD>
    <TD align=3Dright><TT>1090.5276&nbsp;&nbsp;</TT></TD>
    <TD align=3Dright><TT>1089.5203&nbsp;&nbsp;</TT></TD>
    <TD align=3Dright><TT>1089.4938&nbsp;&nbsp;</TT></TD>
    <TD noWrap align=3Dright><TT>24.3&nbsp;</TT></TD>
    <TD align=3Dright><TT>475&nbsp;</TT></TD>
    <TD noWrap align=3Dright><TT>-&nbsp;</TT></TD>
    <TD align=3Dright><TT>483&nbsp;</TT></TD>
    <TD align=3Dright><TT>1&nbsp;&nbsp;</TT></TD>
    <TD noWrap align=3Dright><TT>---&nbsp;&nbsp;</TT></TD>
    <TD noWrap><TT>&nbsp;K.DKIEDADER.L</TT></TD></TR>
  <TR>
    <TD align=3Dright>&nbsp;</TD>
    <TD align=3Dright><TT>1290.5461&nbsp;&nbsp;</TT></TD>
    <TD align=3Dright><TT>1289.5388&nbsp;&nbsp;</TT></TD>
    <TD align=3Dright><TT>1289.6099&nbsp;&nbsp;</TT></TD>
    <TD noWrap align=3Dright><TT>-55.12&nbsp;</TT></TD>
    <TD align=3Dright><TT>425&nbsp;</TT></TD>
    <TD noWrap align=3Dright><TT>-&nbsp;</TT></TD>
    <TD align=3Dright><TT>436&nbsp;</TT></TD>
    <TD align=3Dright><TT>0&nbsp;&nbsp;</TT></TD>
    <TD noWrap align=3Dright><TT>---&nbsp;&nbsp;</TT></TD>
    <TD noWrap><TT>&nbsp;K.VGAATETELEDR.K</TT></TD></TR>
  <TR>
    <TD align=3Dright>&nbsp;</TD>
    <TD align=3Dright><TT>1479.6401&nbsp;&nbsp;</TT></TD>
    <TD align=3Dright><TT>1478.6328&nbsp;&nbsp;</TT></TD>
    <TD align=3Dright><TT>1478.7405&nbsp;&nbsp;</TT></TD>
    <TD noWrap align=3Dright><TT>-72.84&nbsp;</TT></TD>
    <TD align=3Dright><TT>242&nbsp;</TT></TD>
    <TD noWrap align=3Dright><TT>-&nbsp;</TT></TD>
    <TD align=3Dright><TT>254&nbsp;</TT></TD>
    <TD align=3Dright><TT>0&nbsp;&nbsp;</TT></TD>
    <TD noWrap align=3Dright><TT>---&nbsp;&nbsp;</TT></TD>
    <TD noWrap><TT>&nbsp;R.GYISPQFVTNPEK.L</TT></TD></TR>
  <TR>
    <TD align=3Dright>&nbsp;</TD>
    <TD align=3Dright><TT>1479.6401&nbsp;&nbsp;</TT></TD>
    <TD align=3Dright><TT>1478.6328&nbsp;&nbsp;</TT></TD>
    <TD align=3Dright><TT>1478.7405&nbsp;&nbsp;</TT></TD>
    <TD noWrap align=3Dright><TT>-72.84&nbsp;</TT></TD>
    <TD align=3Dright><TT>242&nbsp;</TT></TD>
    <TD noWrap align=3Dright><TT>-&nbsp;</TT></TD>
    <TD align=3Dright><TT>254&nbsp;</TT></TD>
    <TD align=3Dright><TT>0&nbsp;&nbsp;</TT></TD>
    <TD noWrap align=3Dright><TT>38&nbsp;&nbsp;</TT></TD>
    <TD noWrap><TT>&nbsp;R.GYISPQFVTNPEK.L</TT></TD></TR>
  <TR>
    <TD align=3Dright>&nbsp;</TD>
    <TD align=3Dright><TT>1501.6621&nbsp;&nbsp;</TT></TD>
    <TD align=3Dright><TT>1500.6548&nbsp;&nbsp;</TT></TD>
    <TD align=3Dright><TT>1500.6467&nbsp;&nbsp;</TT></TD>
    <TD noWrap align=3Dright><TT>5.38&nbsp;</TT></TD>
    <TD align=3Dright><TT>396&nbsp;</TT></TD>
    <TD noWrap align=3Dright><TT>-&nbsp;</TT></TD>
    <TD align=3Dright><TT>408&nbsp;</TT></TD>
    <TD align=3Dright><TT>0&nbsp;&nbsp;</TT></TD>
    <TD noWrap align=3Dright><TT>---&nbsp;&nbsp;</TT></TD>
    <TD noWrap><TT>&nbsp;K.ELSETDSVYDSEK.L</TT></TD></TR>
  <TR>
    <TD align=3Dright>&nbsp;</TD>
    <TD align=3Dright><TT>1904.8534&nbsp;&nbsp;</TT></TD>
    <TD align=3Dright><TT>1903.8461&nbsp;&nbsp;</TT></TD>
    <TD align=3Dright><TT>1903.9487&nbsp;&nbsp;</TT></TD>
    <TD noWrap align=3Dright><TT>-53.86&nbsp;</TT></TD>
    <TD align=3Dright><TT>372&nbsp;</TT></TD>
    <TD noWrap align=3Dright><TT>-&nbsp;</TT></TD>
    <TD align=3Dright><TT>389&nbsp;</TT></TD>
    <TD align=3Dright><TT>1&nbsp;&nbsp;</TT></TD>
    <TD noWrap align=3Dright><TT>---&nbsp;&nbsp;</TT></TD>
    <TD noWrap><TT>&nbsp;K.DSTTIIADAASKDELQAR.I</TT></TD></TR>
  <TR>
    <TD align=3Dright>&nbsp;</TD>
    <TD align=3Dright><TT>1904.8534&nbsp;&nbsp;</TT></TD>
    <TD align=3Dright><TT>1903.8461&nbsp;&nbsp;</TT></TD>
    <TD align=3Dright><TT>1903.9487&nbsp;&nbsp;</TT></TD>
    <TD noWrap align=3Dright><TT>-53.86&nbsp;</TT></TD>
    <TD align=3Dright><TT>372&nbsp;</TT></TD>
    <TD noWrap align=3Dright><TT>-&nbsp;</TT></TD>
    <TD align=3Dright><TT>389&nbsp;</TT></TD>
    <TD align=3Dright><TT>1&nbsp;&nbsp;</TT></TD>
    <TD noWrap align=3Dright><TT>55&nbsp;&nbsp;</TT></TD>
    <TD =
noWrap><TT>&nbsp;K.DSTTIIADAASKDELQAR.I</TT></TD></TR></TBODY></TABLE>
<TABLE border=3D0 cellSpacing=3D0>
  <TBODY>
  <TR>
    <TD><TT>&nbsp;&nbsp;&nbsp;&nbsp;&nbsp;&nbsp;</TT></TD>
    <TD><TT><B>No match to: </B>765.3532, 823.0726, 825.0584, 841.0284,=20
      842.4637, 870.4987, 994.0828, 994.0828, 1036.0845, 1036.0845, =
1108.4852,=20
      1108.4852, 1124.4584, 1124.4584, 1196.6279, 1196.6279, 1754.8268,=20
      1754.8268, 1770.7947, 1804.8550, 1804.8550,=20
2211.9824</TT></TD></TR></TBODY></TABLE><BR>
<TABLE border=3D0 cellSpacing=3D0>
  <TBODY>
  <TR>
    <TD><TT><B><A name=3DHit30>30.</A>&nbsp;&nbsp;&nbsp;</B></TT></TD>
    <TD noWrap><TT><A=20
      =
href=3D"http://zxw-pc/mascot/cgi/protein_view.pl?file=3D../data/20121225/=
F002398.dat&amp;hit=3D30"=20
      =
target=3D_blank>gi|297734943</A>&nbsp;&nbsp;&nbsp;&nbsp;<B>Mass:</B>&nbsp=
;58310&nbsp;&nbsp;&nbsp;&nbsp;<B>Score:</B>&nbsp;133&nbsp;&nbsp;&nbsp;&nb=
sp;<B>Expect:</B>&nbsp;9.3e-008&nbsp;&nbsp;<B>Matches:</B>&nbsp;9</TT></T=
D></TR>
  <TR>
    <TD>&nbsp;</TD>
    <TD noWrap><TT>unnamed protein product [Vitis=20
vinifera]</TT></TD></TR></TBODY></TABLE>
<TABLE border=3D0 cellSpacing=3D0 cellPadding=3D0>
  <TBODY>
  <TR>
    <TD><TT>&nbsp;&nbsp;&nbsp;&nbsp;&nbsp;&nbsp;</TT></TD>
    <TD align=3Dright><TT><B>Observed&nbsp;&nbsp;</B></TT></TD>
    <TD noWrap align=3Dright><TT><B>Mr(expt)&nbsp;&nbsp;</B></TT></TD>
    <TD noWrap align=3Dright><TT><B>Mr(calc)&nbsp;&nbsp;</B></TT></TD>
    <TD align=3Dright><TT><B>&nbsp;ppm&nbsp;&nbsp;</B></TT></TD>
    <TD align=3Dright><TT><B>Start&nbsp;</B></TT></TD>
    <TD align=3Dright><TT><B>&nbsp;</B></TT></TD>
    <TD align=3Dright><TT><B>End&nbsp;</B></TT></TD>
    <TD align=3Dright><TT><B>Miss&nbsp;</B></TT></TD>
    <TD align=3Dright><TT><B>Ions&nbsp;</B></TT></TD>
    <TD><TT><B>&nbsp;Peptide</B></TT></TD></TR>
  <TR>
    <TD align=3Dright>&nbsp;</TD>
    <TD align=3Dright><TT>733.3337&nbsp;&nbsp;</TT></TD>
    <TD align=3Dright><TT>732.3264&nbsp;&nbsp;</TT></TD>
    <TD align=3Dright><TT>732.3555&nbsp;&nbsp;</TT></TD>
    <TD noWrap align=3Dright><TT>-39.71&nbsp;</TT></TD>
    <TD align=3Dright><TT>322&nbsp;</TT></TD>
    <TD noWrap align=3Dright><TT>-&nbsp;</TT></TD>
    <TD align=3Dright><TT>328&nbsp;</TT></TD>
    <TD align=3Dright><TT>0&nbsp;&nbsp;</TT></TD>
    <TD noWrap align=3Dright><TT>---&nbsp;&nbsp;</TT></TD>
    <TD noWrap><TT>&nbsp;K.APGFGER.R</TT></TD></TR>
  <TR>
    <TD align=3Dright>&nbsp;</TD>
    <TD align=3Dright><TT>1043.5223&nbsp;&nbsp;</TT></TD>
    <TD align=3Dright><TT>1042.5150&nbsp;&nbsp;</TT></TD>
    <TD align=3Dright><TT>1042.5771&nbsp;&nbsp;</TT></TD>
    <TD noWrap align=3Dright><TT>-59.56&nbsp;</TT></TD>
    <TD align=3Dright><TT>93&nbsp;</TT></TD>
    <TD noWrap align=3Dright><TT>-&nbsp;</TT></TD>
    <TD align=3Dright><TT>102&nbsp;</TT></TD>
    <TD align=3Dright><TT>0&nbsp;&nbsp;</TT></TD>
    <TD noWrap align=3Dright><TT>---&nbsp;&nbsp;</TT></TD>
    <TD noWrap><TT>&nbsp;K.VVNDGVTIAR.A</TT></TD></TR>
  <TR>
    <TD align=3Dright>&nbsp;</TD>
    <TD align=3Dright><TT>1090.5276&nbsp;&nbsp;</TT></TD>
    <TD align=3Dright><TT>1089.5203&nbsp;&nbsp;</TT></TD>
    <TD align=3Dright><TT>1089.4938&nbsp;&nbsp;</TT></TD>
    <TD noWrap align=3Dright><TT>24.3&nbsp;</TT></TD>
    <TD align=3Dright><TT>475&nbsp;</TT></TD>
    <TD noWrap align=3Dright><TT>-&nbsp;</TT></TD>
    <TD align=3Dright><TT>483&nbsp;</TT></TD>
    <TD align=3Dright><TT>1&nbsp;&nbsp;</TT></TD>
    <TD noWrap align=3Dright><TT>---&nbsp;&nbsp;</TT></TD>
    <TD noWrap><TT>&nbsp;K.DKLEDADER.L</TT></TD></TR>
  <TR>
    <TD align=3Dright>&nbsp;</TD>
    <TD align=3Dright><TT>1090.5276&nbsp;&nbsp;</TT></TD>
    <TD align=3Dright><TT>1089.5203&nbsp;&nbsp;</TT></TD>
    <TD align=3Dright><TT>1089.4938&nbsp;&nbsp;</TT></TD>
    <TD noWrap align=3Dright><TT>24.3&nbsp;</TT></TD>
    <TD align=3Dright><TT>475&nbsp;</TT></TD>
    <TD noWrap align=3Dright><TT>-&nbsp;</TT></TD>
    <TD align=3Dright><TT>483&nbsp;</TT></TD>
    <TD align=3Dright><TT>1&nbsp;&nbsp;</TT></TD>
    <TD noWrap align=3Dright><TT>---&nbsp;&nbsp;</TT></TD>
    <TD noWrap><TT>&nbsp;K.DKLEDADER.L</TT></TD></TR>
  <TR>
    <TD align=3Dright>&nbsp;</TD>
    <TD align=3Dright><TT>1290.5461&nbsp;&nbsp;</TT></TD>
    <TD align=3Dright><TT>1289.5388&nbsp;&nbsp;</TT></TD>
    <TD align=3Dright><TT>1289.6099&nbsp;&nbsp;</TT></TD>
    <TD noWrap align=3Dright><TT>-55.12&nbsp;</TT></TD>
    <TD align=3Dright><TT>425&nbsp;</TT></TD>
    <TD noWrap align=3Dright><TT>-&nbsp;</TT></TD>
    <TD align=3Dright><TT>436&nbsp;</TT></TD>
    <TD align=3Dright><TT>0&nbsp;&nbsp;</TT></TD>
    <TD noWrap align=3Dright><TT>---&nbsp;&nbsp;</TT></TD>
    <TD noWrap><TT>&nbsp;K.VGAATETELEDR.K</TT></TD></TR>
  <TR>
    <TD align=3Dright>&nbsp;</TD>
    <TD align=3Dright><TT>1479.6401&nbsp;&nbsp;</TT></TD>
    <TD align=3Dright><TT>1478.6328&nbsp;&nbsp;</TT></TD>
    <TD align=3Dright><TT>1478.7405&nbsp;&nbsp;</TT></TD>
    <TD noWrap align=3Dright><TT>-72.84&nbsp;</TT></TD>
    <TD align=3Dright><TT>242&nbsp;</TT></TD>
    <TD noWrap align=3Dright><TT>-&nbsp;</TT></TD>
    <TD align=3Dright><TT>254&nbsp;</TT></TD>
    <TD align=3Dright><TT>0&nbsp;&nbsp;</TT></TD>
    <TD noWrap align=3Dright><TT>---&nbsp;&nbsp;</TT></TD>
    <TD noWrap><TT>&nbsp;R.GYISPQFVTNPEK.L</TT></TD></TR>
  <TR>
    <TD align=3Dright>&nbsp;</TD>
    <TD align=3Dright><TT>1479.6401&nbsp;&nbsp;</TT></TD>
    <TD align=3Dright><TT>1478.6328&nbsp;&nbsp;</TT></TD>
    <TD align=3Dright><TT>1478.7405&nbsp;&nbsp;</TT></TD>
    <TD noWrap align=3Dright><TT>-72.84&nbsp;</TT></TD>
    <TD align=3Dright><TT>242&nbsp;</TT></TD>
    <TD noWrap align=3Dright><TT>-&nbsp;</TT></TD>
    <TD align=3Dright><TT>254&nbsp;</TT></TD>
    <TD align=3Dright><TT>0&nbsp;&nbsp;</TT></TD>
    <TD noWrap align=3Dright><TT>38&nbsp;&nbsp;</TT></TD>
    <TD noWrap><TT>&nbsp;R.GYISPQFVTNPEK.L</TT></TD></TR>
  <TR>
    <TD align=3Dright>&nbsp;</TD>
    <TD align=3Dright><TT>1904.8534&nbsp;&nbsp;</TT></TD>
    <TD align=3Dright><TT>1903.8461&nbsp;&nbsp;</TT></TD>
    <TD align=3Dright><TT>1903.9487&nbsp;&nbsp;</TT></TD>
    <TD noWrap align=3Dright><TT>-53.86&nbsp;</TT></TD>
    <TD align=3Dright><TT>372&nbsp;</TT></TD>
    <TD noWrap align=3Dright><TT>-&nbsp;</TT></TD>
    <TD align=3Dright><TT>389&nbsp;</TT></TD>
    <TD align=3Dright><TT>1&nbsp;&nbsp;</TT></TD>
    <TD noWrap align=3Dright><TT>---&nbsp;&nbsp;</TT></TD>
    <TD noWrap><TT>&nbsp;K.DSTTIIADAASKDEIQAR.I</TT></TD></TR>
  <TR>
    <TD align=3Dright>&nbsp;</TD>
    <TD align=3Dright><TT>1904.8534&nbsp;&nbsp;</TT></TD>
    <TD align=3Dright><TT>1903.8461&nbsp;&nbsp;</TT></TD>
    <TD align=3Dright><TT>1903.9487&nbsp;&nbsp;</TT></TD>
    <TD noWrap align=3Dright><TT>-53.86&nbsp;</TT></TD>
    <TD align=3Dright><TT>372&nbsp;</TT></TD>
    <TD noWrap align=3Dright><TT>-&nbsp;</TT></TD>
    <TD align=3Dright><TT>389&nbsp;</TT></TD>
    <TD align=3Dright><TT>1&nbsp;&nbsp;</TT></TD>
    <TD noWrap align=3Dright><TT>55&nbsp;&nbsp;</TT></TD>
    <TD =
noWrap><TT>&nbsp;K.DSTTIIADAASKDEIQAR.I</TT></TD></TR></TBODY></TABLE>
<TABLE border=3D0 cellSpacing=3D0>
  <TBODY>
  <TR>
    <TD><TT>&nbsp;&nbsp;&nbsp;&nbsp;&nbsp;&nbsp;</TT></TD>
    <TD><TT><B>No match to: </B>765.3532, 823.0726, 825.0584, 841.0284,=20
      842.4637, 870.4987, 994.0828, 994.0828, 1036.0845, 1036.0845, =
1108.4852,=20
      1108.4852, 1124.4584, 1124.4584, 1196.6279, 1196.6279, 1501.6621,=20
      1754.8268, 1754.8268, 1770.7947, 1804.8550, 1804.8550,=20
  2211.9824</TT></TD></TR></TBODY></TABLE><BR>
<TABLE border=3D0 cellSpacing=3D0>
  <TBODY>
  <TR>
    <TD><TT><B><A name=3DHit31>31.</A>&nbsp;&nbsp;&nbsp;</B></TT></TD>
    <TD noWrap><TT><A=20
      =
href=3D"http://zxw-pc/mascot/cgi/protein_view.pl?file=3D../data/20121225/=
F002398.dat&amp;hit=3D31"=20
      =
target=3D_blank>gi|225436538</A>&nbsp;&nbsp;&nbsp;&nbsp;<B>Mass:</B>&nbsp=
;61817&nbsp;&nbsp;&nbsp;&nbsp;<B>Score:</B>&nbsp;132&nbsp;&nbsp;&nbsp;&nb=
sp;<B>Expect:</B>&nbsp;1.2e-007&nbsp;&nbsp;<B>Matches:</B>&nbsp;9</TT></T=
D></TR>
  <TR>
    <TD>&nbsp;</TD>
    <TD noWrap><TT>PREDICTED: hypothetical protein [Vitis=20
  vinifera]</TT></TD></TR></TBODY></TABLE>
<TABLE border=3D0 cellSpacing=3D0 cellPadding=3D0>
  <TBODY>
  <TR>
    <TD><TT>&nbsp;&nbsp;&nbsp;&nbsp;&nbsp;&nbsp;</TT></TD>
    <TD align=3Dright><TT><B>Observed&nbsp;&nbsp;</B></TT></TD>
    <TD noWrap align=3Dright><TT><B>Mr(expt)&nbsp;&nbsp;</B></TT></TD>
    <TD noWrap align=3Dright><TT><B>Mr(calc)&nbsp;&nbsp;</B></TT></TD>
    <TD align=3Dright><TT><B>&nbsp;ppm&nbsp;&nbsp;</B></TT></TD>
    <TD align=3Dright><TT><B>Start&nbsp;</B></TT></TD>
    <TD align=3Dright><TT><B>&nbsp;</B></TT></TD>
    <TD align=3Dright><TT><B>End&nbsp;</B></TT></TD>
    <TD align=3Dright><TT><B>Miss&nbsp;</B></TT></TD>
    <TD align=3Dright><TT><B>Ions&nbsp;</B></TT></TD>
    <TD><TT><B>&nbsp;Peptide</B></TT></TD></TR>
  <TR>
    <TD align=3Dright>&nbsp;</TD>
    <TD align=3Dright><TT>733.3337&nbsp;&nbsp;</TT></TD>
    <TD align=3Dright><TT>732.3264&nbsp;&nbsp;</TT></TD>
    <TD align=3Dright><TT>732.3555&nbsp;&nbsp;</TT></TD>
    <TD noWrap align=3Dright><TT>-39.71&nbsp;</TT></TD>
    <TD align=3Dright><TT>321&nbsp;</TT></TD>
    <TD noWrap align=3Dright><TT>-&nbsp;</TT></TD>
    <TD align=3Dright><TT>327&nbsp;</TT></TD>
    <TD align=3Dright><TT>0&nbsp;&nbsp;</TT></TD>
    <TD noWrap align=3Dright><TT>---&nbsp;&nbsp;</TT></TD>
    <TD noWrap><TT>&nbsp;K.APGFGER.R</TT></TD></TR>
  <TR>
    <TD align=3Dright>&nbsp;</TD>
    <TD align=3Dright><TT>1043.5223&nbsp;&nbsp;</TT></TD>
    <TD align=3Dright><TT>1042.5150&nbsp;&nbsp;</TT></TD>
    <TD align=3Dright><TT>1042.5771&nbsp;&nbsp;</TT></TD>
    <TD noWrap align=3Dright><TT>-59.56&nbsp;</TT></TD>
    <TD align=3Dright><TT>92&nbsp;</TT></TD>
    <TD noWrap align=3Dright><TT>-&nbsp;</TT></TD>
    <TD align=3Dright><TT>101&nbsp;</TT></TD>
    <TD align=3Dright><TT>0&nbsp;&nbsp;</TT></TD>
    <TD noWrap align=3Dright><TT>---&nbsp;&nbsp;</TT></TD>
    <TD noWrap><TT>&nbsp;K.VVNDGVTIAR.A</TT></TD></TR>
  <TR>
    <TD align=3Dright>&nbsp;</TD>
    <TD align=3Dright><TT>1090.5276&nbsp;&nbsp;</TT></TD>
    <TD align=3Dright><TT>1089.5203&nbsp;&nbsp;</TT></TD>
    <TD align=3Dright><TT>1089.4938&nbsp;&nbsp;</TT></TD>
    <TD noWrap align=3Dright><TT>24.3&nbsp;</TT></TD>
    <TD align=3Dright><TT>474&nbsp;</TT></TD>
    <TD noWrap align=3Dright><TT>-&nbsp;</TT></TD>
    <TD align=3Dright><TT>482&nbsp;</TT></TD>
    <TD align=3Dright><TT>1&nbsp;&nbsp;</TT></TD>
    <TD noWrap align=3Dright><TT>---&nbsp;&nbsp;</TT></TD>
    <TD noWrap><TT>&nbsp;K.DKLEDADER.L</TT></TD></TR>
  <TR>
    <TD align=3Dright>&nbsp;</TD>
    <TD align=3Dright><TT>1090.5276&nbsp;&nbsp;</TT></TD>
    <TD align=3Dright><TT>1089.5203&nbsp;&nbsp;</TT></TD>
    <TD align=3Dright><TT>1089.4938&nbsp;&nbsp;</TT></TD>
    <TD noWrap align=3Dright><TT>24.3&nbsp;</TT></TD>
    <TD align=3Dright><TT>474&nbsp;</TT></TD>
    <TD noWrap align=3Dright><TT>-&nbsp;</TT></TD>
    <TD align=3Dright><TT>482&nbsp;</TT></TD>
    <TD align=3Dright><TT>1&nbsp;&nbsp;</TT></TD>
    <TD noWrap align=3Dright><TT>---&nbsp;&nbsp;</TT></TD>
    <TD noWrap><TT>&nbsp;K.DKLEDADER.L</TT></TD></TR>
  <TR>
    <TD align=3Dright>&nbsp;</TD>
    <TD align=3Dright><TT>1290.5461&nbsp;&nbsp;</TT></TD>
    <TD align=3Dright><TT>1289.5388&nbsp;&nbsp;</TT></TD>
    <TD align=3Dright><TT>1289.6099&nbsp;&nbsp;</TT></TD>
    <TD noWrap align=3Dright><TT>-55.12&nbsp;</TT></TD>
    <TD align=3Dright><TT>424&nbsp;</TT></TD>
    <TD noWrap align=3Dright><TT>-&nbsp;</TT></TD>
    <TD align=3Dright><TT>435&nbsp;</TT></TD>
    <TD align=3Dright><TT>0&nbsp;&nbsp;</TT></TD>
    <TD noWrap align=3Dright><TT>---&nbsp;&nbsp;</TT></TD>
    <TD noWrap><TT>&nbsp;K.VGAATETELEDR.K</TT></TD></TR>
  <TR>
    <TD align=3Dright>&nbsp;</TD>
    <TD align=3Dright><TT>1479.6401&nbsp;&nbsp;</TT></TD>
    <TD align=3Dright><TT>1478.6328&nbsp;&nbsp;</TT></TD>
    <TD align=3Dright><TT>1478.7405&nbsp;&nbsp;</TT></TD>
    <TD noWrap align=3Dright><TT>-72.84&nbsp;</TT></TD>
    <TD align=3Dright><TT>241&nbsp;</TT></TD>
    <TD noWrap align=3Dright><TT>-&nbsp;</TT></TD>
    <TD align=3Dright><TT>253&nbsp;</TT></TD>
    <TD align=3Dright><TT>0&nbsp;&nbsp;</TT></TD>
    <TD noWrap align=3Dright><TT>---&nbsp;&nbsp;</TT></TD>
    <TD noWrap><TT>&nbsp;R.GYISPQFVTNPEK.L</TT></TD></TR>
  <TR>
    <TD align=3Dright>&nbsp;</TD>
    <TD align=3Dright><TT>1479.6401&nbsp;&nbsp;</TT></TD>
    <TD align=3Dright><TT>1478.6328&nbsp;&nbsp;</TT></TD>
    <TD align=3Dright><TT>1478.7405&nbsp;&nbsp;</TT></TD>
    <TD noWrap align=3Dright><TT>-72.84&nbsp;</TT></TD>
    <TD align=3Dright><TT>241&nbsp;</TT></TD>
    <TD noWrap align=3Dright><TT>-&nbsp;</TT></TD>
    <TD align=3Dright><TT>253&nbsp;</TT></TD>
    <TD align=3Dright><TT>0&nbsp;&nbsp;</TT></TD>
    <TD noWrap align=3Dright><TT>38&nbsp;&nbsp;</TT></TD>
    <TD noWrap><TT>&nbsp;R.GYISPQFVTNPEK.L</TT></TD></TR>
  <TR>
    <TD align=3Dright>&nbsp;</TD>
    <TD align=3Dright><TT>1904.8534&nbsp;&nbsp;</TT></TD>
    <TD align=3Dright><TT>1903.8461&nbsp;&nbsp;</TT></TD>
    <TD align=3Dright><TT>1903.9487&nbsp;&nbsp;</TT></TD>
    <TD noWrap align=3Dright><TT>-53.86&nbsp;</TT></TD>
    <TD align=3Dright><TT>371&nbsp;</TT></TD>
    <TD noWrap align=3Dright><TT>-&nbsp;</TT></TD>
    <TD align=3Dright><TT>388&nbsp;</TT></TD>
    <TD align=3Dright><TT>1&nbsp;&nbsp;</TT></TD>
    <TD noWrap align=3Dright><TT>---&nbsp;&nbsp;</TT></TD>
    <TD noWrap><TT>&nbsp;K.DSTTIIADAASKDEIQAR.I</TT></TD></TR>
  <TR>
    <TD align=3Dright>&nbsp;</TD>
    <TD align=3Dright><TT>1904.8534&nbsp;&nbsp;</TT></TD>
    <TD align=3Dright><TT>1903.8461&nbsp;&nbsp;</TT></TD>
    <TD align=3Dright><TT>1903.9487&nbsp;&nbsp;</TT></TD>
    <TD noWrap align=3Dright><TT>-53.86&nbsp;</TT></TD>
    <TD align=3Dright><TT>371&nbsp;</TT></TD>
    <TD noWrap align=3Dright><TT>-&nbsp;</TT></TD>
    <TD align=3Dright><TT>388&nbsp;</TT></TD>
    <TD align=3Dright><TT>1&nbsp;&nbsp;</TT></TD>
    <TD noWrap align=3Dright><TT>55&nbsp;&nbsp;</TT></TD>
    <TD =
noWrap><TT>&nbsp;K.DSTTIIADAASKDEIQAR.I</TT></TD></TR></TBODY></TABLE>
<TABLE border=3D0 cellSpacing=3D0>
  <TBODY>
  <TR>
    <TD><TT>&nbsp;&nbsp;&nbsp;&nbsp;&nbsp;&nbsp;</TT></TD>
    <TD><TT><B>No match to: </B>765.3532, 823.0726, 825.0584, 841.0284,=20
      842.4637, 870.4987, 994.0828, 994.0828, 1036.0845, 1036.0845, =
1108.4852,=20
      1108.4852, 1124.4584, 1124.4584, 1196.6279, 1196.6279, 1501.6621,=20
      1754.8268, 1754.8268, 1770.7947, 1804.8550, 1804.8550,=20
  2211.9824</TT></TD></TR></TBODY></TABLE><BR>
<TABLE border=3D0 cellSpacing=3D0>
  <TBODY>
  <TR>
    <TD><TT><B><A name=3DHit32>32.</A>&nbsp;&nbsp;&nbsp;</B></TT></TD>
    <TD noWrap><TT><A=20
      =
href=3D"http://zxw-pc/mascot/cgi/protein_view.pl?file=3D../data/20121225/=
F002398.dat&amp;hit=3D32"=20
      =
target=3D_blank>gi|222849933</A>&nbsp;&nbsp;&nbsp;&nbsp;<B>Mass:</B>&nbsp=
;61953&nbsp;&nbsp;&nbsp;&nbsp;<B>Score:</B>&nbsp;130&nbsp;&nbsp;&nbsp;&nb=
sp;<B>Expect:</B>&nbsp;1.9e-007&nbsp;&nbsp;<B>Matches:</B>&nbsp;8</TT></T=
D></TR>
  <TR>
    <TD>&nbsp;</TD>
    <TD noWrap><TT>predicted protein [Populus=20
trichocarpa]</TT></TD></TR></TBODY></TABLE>
<TABLE border=3D0 cellSpacing=3D0 cellPadding=3D0>
  <TBODY>
  <TR>
    <TD><TT>&nbsp;&nbsp;&nbsp;&nbsp;&nbsp;&nbsp;</TT></TD>
    <TD align=3Dright><TT><B>Observed&nbsp;&nbsp;</B></TT></TD>
    <TD noWrap align=3Dright><TT><B>Mr(expt)&nbsp;&nbsp;</B></TT></TD>
    <TD noWrap align=3Dright><TT><B>Mr(calc)&nbsp;&nbsp;</B></TT></TD>
    <TD align=3Dright><TT><B>&nbsp;ppm&nbsp;&nbsp;</B></TT></TD>
    <TD align=3Dright><TT><B>Start&nbsp;</B></TT></TD>
    <TD align=3Dright><TT><B>&nbsp;</B></TT></TD>
    <TD align=3Dright><TT><B>End&nbsp;</B></TT></TD>
    <TD align=3Dright><TT><B>Miss&nbsp;</B></TT></TD>
    <TD align=3Dright><TT><B>Ions&nbsp;</B></TT></TD>
    <TD><TT><B>&nbsp;Peptide</B></TT></TD></TR>
  <TR>
    <TD align=3Dright>&nbsp;</TD>
    <TD align=3Dright><TT>733.3337&nbsp;&nbsp;</TT></TD>
    <TD align=3Dright><TT>732.3264&nbsp;&nbsp;</TT></TD>
    <TD align=3Dright><TT>732.3555&nbsp;&nbsp;</TT></TD>
    <TD noWrap align=3Dright><TT>-39.71&nbsp;</TT></TD>
    <TD align=3Dright><TT>322&nbsp;</TT></TD>
    <TD noWrap align=3Dright><TT>-&nbsp;</TT></TD>
    <TD align=3Dright><TT>328&nbsp;</TT></TD>
    <TD align=3Dright><TT>0&nbsp;&nbsp;</TT></TD>
    <TD noWrap align=3Dright><TT>---&nbsp;&nbsp;</TT></TD>
    <TD noWrap><TT>&nbsp;K.APGFGER.R</TT></TD></TR>
  <TR>
    <TD align=3Dright>&nbsp;</TD>
    <TD align=3Dright><TT>1043.5223&nbsp;&nbsp;</TT></TD>
    <TD align=3Dright><TT>1042.5150&nbsp;&nbsp;</TT></TD>
    <TD align=3Dright><TT>1042.5771&nbsp;&nbsp;</TT></TD>
    <TD noWrap align=3Dright><TT>-59.56&nbsp;</TT></TD>
    <TD align=3Dright><TT>93&nbsp;</TT></TD>
    <TD noWrap align=3Dright><TT>-&nbsp;</TT></TD>
    <TD align=3Dright><TT>102&nbsp;</TT></TD>
    <TD align=3Dright><TT>0&nbsp;&nbsp;</TT></TD>
    <TD noWrap align=3Dright><TT>---&nbsp;&nbsp;</TT></TD>
    <TD noWrap><TT>&nbsp;K.VVNDGVTIAR.A</TT></TD></TR>
  <TR>
    <TD align=3Dright>&nbsp;</TD>
    <TD align=3Dright><TT>1290.5461&nbsp;&nbsp;</TT></TD>
    <TD align=3Dright><TT>1289.5388&nbsp;&nbsp;</TT></TD>
    <TD align=3Dright><TT>1289.6099&nbsp;&nbsp;</TT></TD>
    <TD noWrap align=3Dright><TT>-55.12&nbsp;</TT></TD>
    <TD align=3Dright><TT>425&nbsp;</TT></TD>
    <TD noWrap align=3Dright><TT>-&nbsp;</TT></TD>
    <TD align=3Dright><TT>436&nbsp;</TT></TD>
    <TD align=3Dright><TT>0&nbsp;&nbsp;</TT></TD>
    <TD noWrap align=3Dright><TT>---&nbsp;&nbsp;</TT></TD>
    <TD noWrap><TT>&nbsp;K.VGAATETELEDR.K</TT></TD></TR>
  <TR>
    <TD align=3Dright>&nbsp;</TD>
    <TD align=3Dright><TT>1479.6401&nbsp;&nbsp;</TT></TD>
    <TD align=3Dright><TT>1478.6328&nbsp;&nbsp;</TT></TD>
    <TD align=3Dright><TT>1478.7405&nbsp;&nbsp;</TT></TD>
    <TD noWrap align=3Dright><TT>-72.84&nbsp;</TT></TD>
    <TD align=3Dright><TT>242&nbsp;</TT></TD>
    <TD noWrap align=3Dright><TT>-&nbsp;</TT></TD>
    <TD align=3Dright><TT>254&nbsp;</TT></TD>
    <TD align=3Dright><TT>0&nbsp;&nbsp;</TT></TD>
    <TD noWrap align=3Dright><TT>---&nbsp;&nbsp;</TT></TD>
    <TD noWrap><TT>&nbsp;R.GYISPQFVTNPEK.L</TT></TD></TR>
  <TR>
    <TD align=3Dright>&nbsp;</TD>
    <TD align=3Dright><TT>1479.6401&nbsp;&nbsp;</TT></TD>
    <TD align=3Dright><TT>1478.6328&nbsp;&nbsp;</TT></TD>
    <TD align=3Dright><TT>1478.7405&nbsp;&nbsp;</TT></TD>
    <TD noWrap align=3Dright><TT>-72.84&nbsp;</TT></TD>
    <TD align=3Dright><TT>242&nbsp;</TT></TD>
    <TD noWrap align=3Dright><TT>-&nbsp;</TT></TD>
    <TD align=3Dright><TT>254&nbsp;</TT></TD>
    <TD align=3Dright><TT>0&nbsp;&nbsp;</TT></TD>
    <TD noWrap align=3Dright><TT>38&nbsp;&nbsp;</TT></TD>
    <TD noWrap><TT>&nbsp;R.GYISPQFVTNPEK.L</TT></TD></TR>
  <TR>
    <TD align=3Dright>&nbsp;</TD>
    <TD align=3Dright><TT>1501.6621&nbsp;&nbsp;</TT></TD>
    <TD align=3Dright><TT>1500.6548&nbsp;&nbsp;</TT></TD>
    <TD align=3Dright><TT>1500.6467&nbsp;&nbsp;</TT></TD>
    <TD noWrap align=3Dright><TT>5.38&nbsp;</TT></TD>
    <TD align=3Dright><TT>396&nbsp;</TT></TD>
    <TD noWrap align=3Dright><TT>-&nbsp;</TT></TD>
    <TD align=3Dright><TT>408&nbsp;</TT></TD>
    <TD align=3Dright><TT>0&nbsp;&nbsp;</TT></TD>
    <TD noWrap align=3Dright><TT>---&nbsp;&nbsp;</TT></TD>
    <TD noWrap><TT>&nbsp;K.ELSETDSVYDSEK.L</TT></TD></TR>
  <TR>
    <TD align=3Dright>&nbsp;</TD>
    <TD align=3Dright><TT>1904.8534&nbsp;&nbsp;</TT></TD>
    <TD align=3Dright><TT>1903.8461&nbsp;&nbsp;</TT></TD>
    <TD align=3Dright><TT>1903.9487&nbsp;&nbsp;</TT></TD>
    <TD noWrap align=3Dright><TT>-53.86&nbsp;</TT></TD>
    <TD align=3Dright><TT>372&nbsp;</TT></TD>
    <TD noWrap align=3Dright><TT>-&nbsp;</TT></TD>
    <TD align=3Dright><TT>389&nbsp;</TT></TD>
    <TD align=3Dright><TT>1&nbsp;&nbsp;</TT></TD>
    <TD noWrap align=3Dright><TT>---&nbsp;&nbsp;</TT></TD>
    <TD noWrap><TT>&nbsp;K.DSTTIIADAASKDELQAR.I</TT></TD></TR>
  <TR>
    <TD align=3Dright>&nbsp;</TD>
    <TD align=3Dright><TT>1904.8534&nbsp;&nbsp;</TT></TD>
    <TD align=3Dright><TT>1903.8461&nbsp;&nbsp;</TT></TD>
    <TD align=3Dright><TT>1903.9487&nbsp;&nbsp;</TT></TD>
    <TD noWrap align=3Dright><TT>-53.86&nbsp;</TT></TD>
    <TD align=3Dright><TT>372&nbsp;</TT></TD>
    <TD noWrap align=3Dright><TT>-&nbsp;</TT></TD>
    <TD align=3Dright><TT>389&nbsp;</TT></TD>
    <TD align=3Dright><TT>1&nbsp;&nbsp;</TT></TD>
    <TD noWrap align=3Dright><TT>55&nbsp;&nbsp;</TT></TD>
    <TD =
noWrap><TT>&nbsp;K.DSTTIIADAASKDELQAR.I</TT></TD></TR></TBODY></TABLE>
<TABLE border=3D0 cellSpacing=3D0>
  <TBODY>
  <TR>
    <TD><TT>&nbsp;&nbsp;&nbsp;&nbsp;&nbsp;&nbsp;</TT></TD>
    <TD><TT><B>No match to: </B>765.3532, 823.0726, 825.0584, 841.0284,=20
      842.4637, 870.4987, 994.0828, 994.0828, 1036.0845, 1036.0845, =
1090.5276,=20
      1090.5276, 1108.4852, 1108.4852, 1124.4584, 1124.4584, 1196.6279,=20
      1196.6279, 1754.8268, 1754.8268, 1770.7947, 1804.8550, 1804.8550,=20
      2211.9824</TT></TD></TR></TBODY></TABLE><BR>
<TABLE border=3D0 cellSpacing=3D0>
  <TBODY>
  <TR>
    <TD><TT><B><A name=3DHit33>33.</A>&nbsp;&nbsp;&nbsp;</B></TT></TD>
    <TD noWrap><TT><A=20
      =
href=3D"http://zxw-pc/mascot/cgi/protein_view.pl?file=3D../data/20121225/=
F002398.dat&amp;hit=3D33"=20
      =
target=3D_blank>gi|224104681</A>&nbsp;&nbsp;&nbsp;&nbsp;<B>Mass:</B>&nbsp=
;61953&nbsp;&nbsp;&nbsp;&nbsp;<B>Score:</B>&nbsp;130&nbsp;&nbsp;&nbsp;&nb=
sp;<B>Expect:</B>&nbsp;1.9e-007&nbsp;&nbsp;<B>Matches:</B>&nbsp;8</TT></T=
D></TR>
  <TR>
    <TD>&nbsp;</TD>
    <TD noWrap><TT>predicted protein [Populus=20
trichocarpa]</TT></TD></TR></TBODY></TABLE>
<TABLE border=3D0 cellSpacing=3D0 cellPadding=3D0>
  <TBODY>
  <TR>
    <TD><TT>&nbsp;&nbsp;&nbsp;&nbsp;&nbsp;&nbsp;</TT></TD>
    <TD align=3Dright><TT><B>Observed&nbsp;&nbsp;</B></TT></TD>
    <TD noWrap align=3Dright><TT><B>Mr(expt)&nbsp;&nbsp;</B></TT></TD>
    <TD noWrap align=3Dright><TT><B>Mr(calc)&nbsp;&nbsp;</B></TT></TD>
    <TD align=3Dright><TT><B>&nbsp;ppm&nbsp;&nbsp;</B></TT></TD>
    <TD align=3Dright><TT><B>Start&nbsp;</B></TT></TD>
    <TD align=3Dright><TT><B>&nbsp;</B></TT></TD>
    <TD align=3Dright><TT><B>End&nbsp;</B></TT></TD>
    <TD align=3Dright><TT><B>Miss&nbsp;</B></TT></TD>
    <TD align=3Dright><TT><B>Ions&nbsp;</B></TT></TD>
    <TD><TT><B>&nbsp;Peptide</B></TT></TD></TR>
  <TR>
    <TD align=3Dright>&nbsp;</TD>
    <TD align=3Dright><TT>733.3337&nbsp;&nbsp;</TT></TD>
    <TD align=3Dright><TT>732.3264&nbsp;&nbsp;</TT></TD>
    <TD align=3Dright><TT>732.3555&nbsp;&nbsp;</TT></TD>
    <TD noWrap align=3Dright><TT>-39.71&nbsp;</TT></TD>
    <TD align=3Dright><TT>322&nbsp;</TT></TD>
    <TD noWrap align=3Dright><TT>-&nbsp;</TT></TD>
    <TD align=3Dright><TT>328&nbsp;</TT></TD>
    <TD align=3Dright><TT>0&nbsp;&nbsp;</TT></TD>
    <TD noWrap align=3Dright><TT>---&nbsp;&nbsp;</TT></TD>
    <TD noWrap><TT>&nbsp;K.APGFGER.R</TT></TD></TR>
  <TR>
    <TD align=3Dright>&nbsp;</TD>
    <TD align=3Dright><TT>1043.5223&nbsp;&nbsp;</TT></TD>
    <TD align=3Dright><TT>1042.5150&nbsp;&nbsp;</TT></TD>
    <TD align=3Dright><TT>1042.5771&nbsp;&nbsp;</TT></TD>
    <TD noWrap align=3Dright><TT>-59.56&nbsp;</TT></TD>
    <TD align=3Dright><TT>93&nbsp;</TT></TD>
    <TD noWrap align=3Dright><TT>-&nbsp;</TT></TD>
    <TD align=3Dright><TT>102&nbsp;</TT></TD>
    <TD align=3Dright><TT>0&nbsp;&nbsp;</TT></TD>
    <TD noWrap align=3Dright><TT>---&nbsp;&nbsp;</TT></TD>
    <TD noWrap><TT>&nbsp;K.VVNDGVTIAR.A</TT></TD></TR>
  <TR>
    <TD align=3Dright>&nbsp;</TD>
    <TD align=3Dright><TT>1290.5461&nbsp;&nbsp;</TT></TD>
    <TD align=3Dright><TT>1289.5388&nbsp;&nbsp;</TT></TD>
    <TD align=3Dright><TT>1289.6099&nbsp;&nbsp;</TT></TD>
    <TD noWrap align=3Dright><TT>-55.12&nbsp;</TT></TD>
    <TD align=3Dright><TT>425&nbsp;</TT></TD>
    <TD noWrap align=3Dright><TT>-&nbsp;</TT></TD>
    <TD align=3Dright><TT>436&nbsp;</TT></TD>
    <TD align=3Dright><TT>0&nbsp;&nbsp;</TT></TD>
    <TD noWrap align=3Dright><TT>---&nbsp;&nbsp;</TT></TD>
    <TD noWrap><TT>&nbsp;K.VGAATETELEDR.K</TT></TD></TR>
  <TR>
    <TD align=3Dright>&nbsp;</TD>
    <TD align=3Dright><TT>1479.6401&nbsp;&nbsp;</TT></TD>
    <TD align=3Dright><TT>1478.6328&nbsp;&nbsp;</TT></TD>
    <TD align=3Dright><TT>1478.7405&nbsp;&nbsp;</TT></TD>
    <TD noWrap align=3Dright><TT>-72.84&nbsp;</TT></TD>
    <TD align=3Dright><TT>242&nbsp;</TT></TD>
    <TD noWrap align=3Dright><TT>-&nbsp;</TT></TD>
    <TD align=3Dright><TT>254&nbsp;</TT></TD>
    <TD align=3Dright><TT>0&nbsp;&nbsp;</TT></TD>
    <TD noWrap align=3Dright><TT>---&nbsp;&nbsp;</TT></TD>
    <TD noWrap><TT>&nbsp;R.GYISPQFVTNPEK.L</TT></TD></TR>
  <TR>
    <TD align=3Dright>&nbsp;</TD>
    <TD align=3Dright><TT>1479.6401&nbsp;&nbsp;</TT></TD>
    <TD align=3Dright><TT>1478.6328&nbsp;&nbsp;</TT></TD>
    <TD align=3Dright><TT>1478.7405&nbsp;&nbsp;</TT></TD>
    <TD noWrap align=3Dright><TT>-72.84&nbsp;</TT></TD>
    <TD align=3Dright><TT>242&nbsp;</TT></TD>
    <TD noWrap align=3Dright><TT>-&nbsp;</TT></TD>
    <TD align=3Dright><TT>254&nbsp;</TT></TD>
    <TD align=3Dright><TT>0&nbsp;&nbsp;</TT></TD>
    <TD noWrap align=3Dright><TT>38&nbsp;&nbsp;</TT></TD>
    <TD noWrap><TT>&nbsp;R.GYISPQFVTNPEK.L</TT></TD></TR>
  <TR>
    <TD align=3Dright>&nbsp;</TD>
    <TD align=3Dright><TT>1501.6621&nbsp;&nbsp;</TT></TD>
    <TD align=3Dright><TT>1500.6548&nbsp;&nbsp;</TT></TD>
    <TD align=3Dright><TT>1500.6467&nbsp;&nbsp;</TT></TD>
    <TD noWrap align=3Dright><TT>5.38&nbsp;</TT></TD>
    <TD align=3Dright><TT>396&nbsp;</TT></TD>
    <TD noWrap align=3Dright><TT>-&nbsp;</TT></TD>
    <TD align=3Dright><TT>408&nbsp;</TT></TD>
    <TD align=3Dright><TT>0&nbsp;&nbsp;</TT></TD>
    <TD noWrap align=3Dright><TT>---&nbsp;&nbsp;</TT></TD>
    <TD noWrap><TT>&nbsp;K.ELSETDSVYDSEK.L</TT></TD></TR>
  <TR>
    <TD align=3Dright>&nbsp;</TD>
    <TD align=3Dright><TT>1904.8534&nbsp;&nbsp;</TT></TD>
    <TD align=3Dright><TT>1903.8461&nbsp;&nbsp;</TT></TD>
    <TD align=3Dright><TT>1903.9487&nbsp;&nbsp;</TT></TD>
    <TD noWrap align=3Dright><TT>-53.86&nbsp;</TT></TD>
    <TD align=3Dright><TT>372&nbsp;</TT></TD>
    <TD noWrap align=3Dright><TT>-&nbsp;</TT></TD>
    <TD align=3Dright><TT>389&nbsp;</TT></TD>
    <TD align=3Dright><TT>1&nbsp;&nbsp;</TT></TD>
    <TD noWrap align=3Dright><TT>---&nbsp;&nbsp;</TT></TD>
    <TD noWrap><TT>&nbsp;K.DSTTIIADAASKDELQAR.I</TT></TD></TR>
  <TR>
    <TD align=3Dright>&nbsp;</TD>
    <TD align=3Dright><TT>1904.8534&nbsp;&nbsp;</TT></TD>
    <TD align=3Dright><TT>1903.8461&nbsp;&nbsp;</TT></TD>
    <TD align=3Dright><TT>1903.9487&nbsp;&nbsp;</TT></TD>
    <TD noWrap align=3Dright><TT>-53.86&nbsp;</TT></TD>
    <TD align=3Dright><TT>372&nbsp;</TT></TD>
    <TD noWrap align=3Dright><TT>-&nbsp;</TT></TD>
    <TD align=3Dright><TT>389&nbsp;</TT></TD>
    <TD align=3Dright><TT>1&nbsp;&nbsp;</TT></TD>
    <TD noWrap align=3Dright><TT>55&nbsp;&nbsp;</TT></TD>
    <TD =
noWrap><TT>&nbsp;K.DSTTIIADAASKDELQAR.I</TT></TD></TR></TBODY></TABLE>
<TABLE border=3D0 cellSpacing=3D0>
  <TBODY>
  <TR>
    <TD><TT>&nbsp;&nbsp;&nbsp;&nbsp;&nbsp;&nbsp;</TT></TD>
    <TD><TT><B>No match to: </B>765.3532, 823.0726, 825.0584, 841.0284,=20
      842.4637, 870.4987, 994.0828, 994.0828, 1036.0845, 1036.0845, =
1090.5276,=20
      1090.5276, 1108.4852, 1108.4852, 1124.4584, 1124.4584, 1196.6279,=20
      1196.6279, 1754.8268, 1754.8268, 1770.7947, 1804.8550, 1804.8550,=20
      2211.9824</TT></TD></TR></TBODY></TABLE><BR>
<TABLE border=3D0 cellSpacing=3D0>
  <TBODY>
  <TR>
    <TD><TT><B><A name=3DHit34>34.</A>&nbsp;&nbsp;&nbsp;</B></TT></TD>
    <TD noWrap><TT><A=20
      =
href=3D"http://zxw-pc/mascot/cgi/protein_view.pl?file=3D../data/20121225/=
F002398.dat&amp;hit=3D34"=20
      =
target=3D_blank>gi|297826149</A>&nbsp;&nbsp;&nbsp;&nbsp;<B>Mass:</B>&nbsp=
;62040&nbsp;&nbsp;&nbsp;&nbsp;<B>Score:</B>&nbsp;130&nbsp;&nbsp;&nbsp;&nb=
sp;<B>Expect:</B>&nbsp;1.9e-007&nbsp;&nbsp;<B>Matches:</B>&nbsp;8</TT></T=
D></TR>
  <TR>
    <TD>&nbsp;</TD>
    <TD noWrap><TT>CPN60A [Arabidopsis lyrata subsp.=20
lyrata]</TT></TD></TR></TBODY></TABLE>
<TABLE border=3D0 cellSpacing=3D0 cellPadding=3D0>
  <TBODY>
  <TR>
    <TD><TT>&nbsp;&nbsp;&nbsp;&nbsp;&nbsp;&nbsp;</TT></TD>
    <TD align=3Dright><TT><B>Observed&nbsp;&nbsp;</B></TT></TD>
    <TD noWrap align=3Dright><TT><B>Mr(expt)&nbsp;&nbsp;</B></TT></TD>
    <TD noWrap align=3Dright><TT><B>Mr(calc)&nbsp;&nbsp;</B></TT></TD>
    <TD align=3Dright><TT><B>&nbsp;ppm&nbsp;&nbsp;</B></TT></TD>
    <TD align=3Dright><TT><B>Start&nbsp;</B></TT></TD>
    <TD align=3Dright><TT><B>&nbsp;</B></TT></TD>
    <TD align=3Dright><TT><B>End&nbsp;</B></TT></TD>
    <TD align=3Dright><TT><B>Miss&nbsp;</B></TT></TD>
    <TD align=3Dright><TT><B>Ions&nbsp;</B></TT></TD>
    <TD><TT><B>&nbsp;Peptide</B></TT></TD></TR>
  <TR>
    <TD align=3Dright>&nbsp;</TD>
    <TD align=3Dright><TT>733.3337&nbsp;&nbsp;</TT></TD>
    <TD align=3Dright><TT>732.3264&nbsp;&nbsp;</TT></TD>
    <TD align=3Dright><TT>732.3555&nbsp;&nbsp;</TT></TD>
    <TD noWrap align=3Dright><TT>-39.71&nbsp;</TT></TD>
    <TD align=3Dright><TT>322&nbsp;</TT></TD>
    <TD noWrap align=3Dright><TT>-&nbsp;</TT></TD>
    <TD align=3Dright><TT>328&nbsp;</TT></TD>
    <TD align=3Dright><TT>0&nbsp;&nbsp;</TT></TD>
    <TD noWrap align=3Dright><TT>---&nbsp;&nbsp;</TT></TD>
    <TD noWrap><TT>&nbsp;K.APGFGER.R</TT></TD></TR>
  <TR>
    <TD align=3Dright>&nbsp;</TD>
    <TD align=3Dright><TT>1043.5223&nbsp;&nbsp;</TT></TD>
    <TD align=3Dright><TT>1042.5150&nbsp;&nbsp;</TT></TD>
    <TD align=3Dright><TT>1042.5771&nbsp;&nbsp;</TT></TD>
    <TD noWrap align=3Dright><TT>-59.56&nbsp;</TT></TD>
    <TD align=3Dright><TT>93&nbsp;</TT></TD>
    <TD noWrap align=3Dright><TT>-&nbsp;</TT></TD>
    <TD align=3Dright><TT>102&nbsp;</TT></TD>
    <TD align=3Dright><TT>0&nbsp;&nbsp;</TT></TD>
    <TD noWrap align=3Dright><TT>---&nbsp;&nbsp;</TT></TD>
    <TD noWrap><TT>&nbsp;K.VVNDGVTIAR.A</TT></TD></TR>
  <TR>
    <TD align=3Dright>&nbsp;</TD>
    <TD align=3Dright><TT>1290.5461&nbsp;&nbsp;</TT></TD>
    <TD align=3Dright><TT>1289.5388&nbsp;&nbsp;</TT></TD>
    <TD align=3Dright><TT>1289.6099&nbsp;&nbsp;</TT></TD>
    <TD noWrap align=3Dright><TT>-55.12&nbsp;</TT></TD>
    <TD align=3Dright><TT>425&nbsp;</TT></TD>
    <TD noWrap align=3Dright><TT>-&nbsp;</TT></TD>
    <TD align=3Dright><TT>436&nbsp;</TT></TD>
    <TD align=3Dright><TT>0&nbsp;&nbsp;</TT></TD>
    <TD noWrap align=3Dright><TT>---&nbsp;&nbsp;</TT></TD>
    <TD noWrap><TT>&nbsp;K.VGAATETELEDR.K</TT></TD></TR>
  <TR>
    <TD align=3Dright>&nbsp;</TD>
    <TD align=3Dright><TT>1479.6401&nbsp;&nbsp;</TT></TD>
    <TD align=3Dright><TT>1478.6328&nbsp;&nbsp;</TT></TD>
    <TD align=3Dright><TT>1478.7405&nbsp;&nbsp;</TT></TD>
    <TD noWrap align=3Dright><TT>-72.84&nbsp;</TT></TD>
    <TD align=3Dright><TT>242&nbsp;</TT></TD>
    <TD noWrap align=3Dright><TT>-&nbsp;</TT></TD>
    <TD align=3Dright><TT>254&nbsp;</TT></TD>
    <TD align=3Dright><TT>0&nbsp;&nbsp;</TT></TD>
    <TD noWrap align=3Dright><TT>---&nbsp;&nbsp;</TT></TD>
    <TD noWrap><TT>&nbsp;R.GYISPQFVTNPEK.L</TT></TD></TR>
  <TR>
    <TD align=3Dright>&nbsp;</TD>
    <TD align=3Dright><TT>1479.6401&nbsp;&nbsp;</TT></TD>
    <TD align=3Dright><TT>1478.6328&nbsp;&nbsp;</TT></TD>
    <TD align=3Dright><TT>1478.7405&nbsp;&nbsp;</TT></TD>
    <TD noWrap align=3Dright><TT>-72.84&nbsp;</TT></TD>
    <TD align=3Dright><TT>242&nbsp;</TT></TD>
    <TD noWrap align=3Dright><TT>-&nbsp;</TT></TD>
    <TD align=3Dright><TT>254&nbsp;</TT></TD>
    <TD align=3Dright><TT>0&nbsp;&nbsp;</TT></TD>
    <TD noWrap align=3Dright><TT>38&nbsp;&nbsp;</TT></TD>
    <TD noWrap><TT>&nbsp;R.GYISPQFVTNPEK.L</TT></TD></TR>
  <TR>
    <TD align=3Dright>&nbsp;</TD>
    <TD align=3Dright><TT>1501.6621&nbsp;&nbsp;</TT></TD>
    <TD align=3Dright><TT>1500.6548&nbsp;&nbsp;</TT></TD>
    <TD align=3Dright><TT>1500.6467&nbsp;&nbsp;</TT></TD>
    <TD noWrap align=3Dright><TT>5.38&nbsp;</TT></TD>
    <TD align=3Dright><TT>396&nbsp;</TT></TD>
    <TD noWrap align=3Dright><TT>-&nbsp;</TT></TD>
    <TD align=3Dright><TT>408&nbsp;</TT></TD>
    <TD align=3Dright><TT>0&nbsp;&nbsp;</TT></TD>
    <TD noWrap align=3Dright><TT>---&nbsp;&nbsp;</TT></TD>
    <TD noWrap><TT>&nbsp;K.ELSETDSVYDSEK.L</TT></TD></TR>
  <TR>
    <TD align=3Dright>&nbsp;</TD>
    <TD align=3Dright><TT>1904.8534&nbsp;&nbsp;</TT></TD>
    <TD align=3Dright><TT>1903.8461&nbsp;&nbsp;</TT></TD>
    <TD align=3Dright><TT>1903.9487&nbsp;&nbsp;</TT></TD>
    <TD noWrap align=3Dright><TT>-53.86&nbsp;</TT></TD>
    <TD align=3Dright><TT>372&nbsp;</TT></TD>
    <TD noWrap align=3Dright><TT>-&nbsp;</TT></TD>
    <TD align=3Dright><TT>389&nbsp;</TT></TD>
    <TD align=3Dright><TT>1&nbsp;&nbsp;</TT></TD>
    <TD noWrap align=3Dright><TT>---&nbsp;&nbsp;</TT></TD>
    <TD noWrap><TT>&nbsp;K.DSTTLIADAASKDELQAR.I</TT></TD></TR>
  <TR>
    <TD align=3Dright>&nbsp;</TD>
    <TD align=3Dright><TT>1904.8534&nbsp;&nbsp;</TT></TD>
    <TD align=3Dright><TT>1903.8461&nbsp;&nbsp;</TT></TD>
    <TD align=3Dright><TT>1903.9487&nbsp;&nbsp;</TT></TD>
    <TD noWrap align=3Dright><TT>-53.86&nbsp;</TT></TD>
    <TD align=3Dright><TT>372&nbsp;</TT></TD>
    <TD noWrap align=3Dright><TT>-&nbsp;</TT></TD>
    <TD align=3Dright><TT>389&nbsp;</TT></TD>
    <TD align=3Dright><TT>1&nbsp;&nbsp;</TT></TD>
    <TD noWrap align=3Dright><TT>55&nbsp;&nbsp;</TT></TD>
    <TD =
noWrap><TT>&nbsp;K.DSTTLIADAASKDELQAR.I</TT></TD></TR></TBODY></TABLE>
<TABLE border=3D0 cellSpacing=3D0>
  <TBODY>
  <TR>
    <TD><TT>&nbsp;&nbsp;&nbsp;&nbsp;&nbsp;&nbsp;</TT></TD>
    <TD><TT><B>No match to: </B>765.3532, 823.0726, 825.0584, 841.0284,=20
      842.4637, 870.4987, 994.0828, 994.0828, 1036.0845, 1036.0845, =
1090.5276,=20
      1090.5276, 1108.4852, 1108.4852, 1124.4584, 1124.4584, 1196.6279,=20
      1196.6279, 1754.8268, 1754.8268, 1770.7947, 1804.8550, 1804.8550,=20
      2211.9824</TT></TD></TR></TBODY></TABLE><BR>
<TABLE border=3D0 cellSpacing=3D0>
  <TBODY>
  <TR>
    <TD><TT><B><A name=3DHit35>35.</A>&nbsp;&nbsp;&nbsp;</B></TT></TD>
    <TD noWrap><TT><A=20
      =
href=3D"http://zxw-pc/mascot/cgi/protein_view.pl?file=3D../data/20121225/=
F002398.dat&amp;hit=3D35"=20
      =
target=3D_blank>gi|297326796</A>&nbsp;&nbsp;&nbsp;&nbsp;<B>Mass:</B>&nbsp=
;62040&nbsp;&nbsp;&nbsp;&nbsp;<B>Score:</B>&nbsp;130&nbsp;&nbsp;&nbsp;&nb=
sp;<B>Expect:</B>&nbsp;1.9e-007&nbsp;&nbsp;<B>Matches:</B>&nbsp;8</TT></T=
D></TR>
  <TR>
    <TD>&nbsp;</TD>
    <TD noWrap><TT>CPN60A [Arabidopsis lyrata subsp.=20
lyrata]</TT></TD></TR></TBODY></TABLE>
<TABLE border=3D0 cellSpacing=3D0 cellPadding=3D0>
  <TBODY>
  <TR>
    <TD><TT>&nbsp;&nbsp;&nbsp;&nbsp;&nbsp;&nbsp;</TT></TD>
    <TD align=3Dright><TT><B>Observed&nbsp;&nbsp;</B></TT></TD>
    <TD noWrap align=3Dright><TT><B>Mr(expt)&nbsp;&nbsp;</B></TT></TD>
    <TD noWrap align=3Dright><TT><B>Mr(calc)&nbsp;&nbsp;</B></TT></TD>
    <TD align=3Dright><TT><B>&nbsp;ppm&nbsp;&nbsp;</B></TT></TD>
    <TD align=3Dright><TT><B>Start&nbsp;</B></TT></TD>
    <TD align=3Dright><TT><B>&nbsp;</B></TT></TD>
    <TD align=3Dright><TT><B>End&nbsp;</B></TT></TD>
    <TD align=3Dright><TT><B>Miss&nbsp;</B></TT></TD>
    <TD align=3Dright><TT><B>Ions&nbsp;</B></TT></TD>
    <TD><TT><B>&nbsp;Peptide</B></TT></TD></TR>
  <TR>
    <TD align=3Dright>&nbsp;</TD>
    <TD align=3Dright><TT>733.3337&nbsp;&nbsp;</TT></TD>
    <TD align=3Dright><TT>732.3264&nbsp;&nbsp;</TT></TD>
    <TD align=3Dright><TT>732.3555&nbsp;&nbsp;</TT></TD>
    <TD noWrap align=3Dright><TT>-39.71&nbsp;</TT></TD>
    <TD align=3Dright><TT>322&nbsp;</TT></TD>
    <TD noWrap align=3Dright><TT>-&nbsp;</TT></TD>
    <TD align=3Dright><TT>328&nbsp;</TT></TD>
    <TD align=3Dright><TT>0&nbsp;&nbsp;</TT></TD>
    <TD noWrap align=3Dright><TT>---&nbsp;&nbsp;</TT></TD>
    <TD noWrap><TT>&nbsp;K.APGFGER.R</TT></TD></TR>
  <TR>
    <TD align=3Dright>&nbsp;</TD>
    <TD align=3Dright><TT>1043.5223&nbsp;&nbsp;</TT></TD>
    <TD align=3Dright><TT>1042.5150&nbsp;&nbsp;</TT></TD>
    <TD align=3Dright><TT>1042.5771&nbsp;&nbsp;</TT></TD>
    <TD noWrap align=3Dright><TT>-59.56&nbsp;</TT></TD>
    <TD align=3Dright><TT>93&nbsp;</TT></TD>
    <TD noWrap align=3Dright><TT>-&nbsp;</TT></TD>
    <TD align=3Dright><TT>102&nbsp;</TT></TD>
    <TD align=3Dright><TT>0&nbsp;&nbsp;</TT></TD>
    <TD noWrap align=3Dright><TT>---&nbsp;&nbsp;</TT></TD>
    <TD noWrap><TT>&nbsp;K.VVNDGVTIAR.A</TT></TD></TR>
  <TR>
    <TD align=3Dright>&nbsp;</TD>
    <TD align=3Dright><TT>1290.5461&nbsp;&nbsp;</TT></TD>
    <TD align=3Dright><TT>1289.5388&nbsp;&nbsp;</TT></TD>
    <TD align=3Dright><TT>1289.6099&nbsp;&nbsp;</TT></TD>
    <TD noWrap align=3Dright><TT>-55.12&nbsp;</TT></TD>
    <TD align=3Dright><TT>425&nbsp;</TT></TD>
    <TD noWrap align=3Dright><TT>-&nbsp;</TT></TD>
    <TD align=3Dright><TT>436&nbsp;</TT></TD>
    <TD align=3Dright><TT>0&nbsp;&nbsp;</TT></TD>
    <TD noWrap align=3Dright><TT>---&nbsp;&nbsp;</TT></TD>
    <TD noWrap><TT>&nbsp;K.VGAATETELEDR.K</TT></TD></TR>
  <TR>
    <TD align=3Dright>&nbsp;</TD>
    <TD align=3Dright><TT>1479.6401&nbsp;&nbsp;</TT></TD>
    <TD align=3Dright><TT>1478.6328&nbsp;&nbsp;</TT></TD>
    <TD align=3Dright><TT>1478.7405&nbsp;&nbsp;</TT></TD>
    <TD noWrap align=3Dright><TT>-72.84&nbsp;</TT></TD>
    <TD align=3Dright><TT>242&nbsp;</TT></TD>
    <TD noWrap align=3Dright><TT>-&nbsp;</TT></TD>
    <TD align=3Dright><TT>254&nbsp;</TT></TD>
    <TD align=3Dright><TT>0&nbsp;&nbsp;</TT></TD>
    <TD noWrap align=3Dright><TT>---&nbsp;&nbsp;</TT></TD>
    <TD noWrap><TT>&nbsp;R.GYISPQFVTNPEK.L</TT></TD></TR>
  <TR>
    <TD align=3Dright>&nbsp;</TD>
    <TD align=3Dright><TT>1479.6401&nbsp;&nbsp;</TT></TD>
    <TD align=3Dright><TT>1478.6328&nbsp;&nbsp;</TT></TD>
    <TD align=3Dright><TT>1478.7405&nbsp;&nbsp;</TT></TD>
    <TD noWrap align=3Dright><TT>-72.84&nbsp;</TT></TD>
    <TD align=3Dright><TT>242&nbsp;</TT></TD>
    <TD noWrap align=3Dright><TT>-&nbsp;</TT></TD>
    <TD align=3Dright><TT>254&nbsp;</TT></TD>
    <TD align=3Dright><TT>0&nbsp;&nbsp;</TT></TD>
    <TD noWrap align=3Dright><TT>38&nbsp;&nbsp;</TT></TD>
    <TD noWrap><TT>&nbsp;R.GYISPQFVTNPEK.L</TT></TD></TR>
  <TR>
    <TD align=3Dright>&nbsp;</TD>
    <TD align=3Dright><TT>1501.6621&nbsp;&nbsp;</TT></TD>
    <TD align=3Dright><TT>1500.6548&nbsp;&nbsp;</TT></TD>
    <TD align=3Dright><TT>1500.6467&nbsp;&nbsp;</TT></TD>
    <TD noWrap align=3Dright><TT>5.38&nbsp;</TT></TD>
    <TD align=3Dright><TT>396&nbsp;</TT></TD>
    <TD noWrap align=3Dright><TT>-&nbsp;</TT></TD>
    <TD align=3Dright><TT>408&nbsp;</TT></TD>
    <TD align=3Dright><TT>0&nbsp;&nbsp;</TT></TD>
    <TD noWrap align=3Dright><TT>---&nbsp;&nbsp;</TT></TD>
    <TD noWrap><TT>&nbsp;K.ELSETDSVYDSEK.L</TT></TD></TR>
  <TR>
    <TD align=3Dright>&nbsp;</TD>
    <TD align=3Dright><TT>1904.8534&nbsp;&nbsp;</TT></TD>
    <TD align=3Dright><TT>1903.8461&nbsp;&nbsp;</TT></TD>
    <TD align=3Dright><TT>1903.9487&nbsp;&nbsp;</TT></TD>
    <TD noWrap align=3Dright><TT>-53.86&nbsp;</TT></TD>
    <TD align=3Dright><TT>372&nbsp;</TT></TD>
    <TD noWrap align=3Dright><TT>-&nbsp;</TT></TD>
    <TD align=3Dright><TT>389&nbsp;</TT></TD>
    <TD align=3Dright><TT>1&nbsp;&nbsp;</TT></TD>
    <TD noWrap align=3Dright><TT>---&nbsp;&nbsp;</TT></TD>
    <TD noWrap><TT>&nbsp;K.DSTTLIADAASKDELQAR.I</TT></TD></TR>
  <TR>
    <TD align=3Dright>&nbsp;</TD>
    <TD align=3Dright><TT>1904.8534&nbsp;&nbsp;</TT></TD>
    <TD align=3Dright><TT>1903.8461&nbsp;&nbsp;</TT></TD>
    <TD align=3Dright><TT>1903.9487&nbsp;&nbsp;</TT></TD>
    <TD noWrap align=3Dright><TT>-53.86&nbsp;</TT></TD>
    <TD align=3Dright><TT>372&nbsp;</TT></TD>
    <TD noWrap align=3Dright><TT>-&nbsp;</TT></TD>
    <TD align=3Dright><TT>389&nbsp;</TT></TD>
    <TD align=3Dright><TT>1&nbsp;&nbsp;</TT></TD>
    <TD noWrap align=3Dright><TT>55&nbsp;&nbsp;</TT></TD>
    <TD =
noWrap><TT>&nbsp;K.DSTTLIADAASKDELQAR.I</TT></TD></TR></TBODY></TABLE>
<TABLE border=3D0 cellSpacing=3D0>
  <TBODY>
  <TR>
    <TD><TT>&nbsp;&nbsp;&nbsp;&nbsp;&nbsp;&nbsp;</TT></TD>
    <TD><TT><B>No match to: </B>765.3532, 823.0726, 825.0584, 841.0284,=20
      842.4637, 870.4987, 994.0828, 994.0828, 1036.0845, 1036.0845, =
1090.5276,=20
      1090.5276, 1108.4852, 1108.4852, 1124.4584, 1124.4584, 1196.6279,=20
      1196.6279, 1754.8268, 1754.8268, 1770.7947, 1804.8550, 1804.8550,=20
      2211.9824</TT></TD></TR></TBODY></TABLE><BR>
<TABLE border=3D0 cellSpacing=3D0>
  <TBODY>
  <TR>
    <TD><TT><B><A name=3DHit36>36.</A>&nbsp;&nbsp;&nbsp;</B></TT></TD>
    <TD noWrap><TT><A=20
      =
href=3D"http://zxw-pc/mascot/cgi/protein_view.pl?file=3D../data/20121225/=
F002398.dat&amp;hit=3D36"=20
      =
target=3D_blank>gi|217074850</A>&nbsp;&nbsp;&nbsp;&nbsp;<B>Mass:</B>&nbsp=
;62020&nbsp;&nbsp;&nbsp;&nbsp;<B>Score:</B>&nbsp;129&nbsp;&nbsp;&nbsp;&nb=
sp;<B>Expect:</B>&nbsp;2.3e-007&nbsp;&nbsp;<B>Matches:</B>&nbsp;6</TT></T=
D></TR>
  <TR>
    <TD>&nbsp;</TD>
    <TD noWrap><TT>unknown [Medicago =
truncatula]</TT></TD></TR></TBODY></TABLE>
<TABLE border=3D0 cellSpacing=3D0 cellPadding=3D0>
  <TBODY>
  <TR>
    <TD><TT>&nbsp;&nbsp;&nbsp;&nbsp;&nbsp;&nbsp;</TT></TD>
    <TD align=3Dright><TT><B>Observed&nbsp;&nbsp;</B></TT></TD>
    <TD noWrap align=3Dright><TT><B>Mr(expt)&nbsp;&nbsp;</B></TT></TD>
    <TD noWrap align=3Dright><TT><B>Mr(calc)&nbsp;&nbsp;</B></TT></TD>
    <TD align=3Dright><TT><B>&nbsp;ppm&nbsp;&nbsp;</B></TT></TD>
    <TD align=3Dright><TT><B>Start&nbsp;</B></TT></TD>
    <TD align=3Dright><TT><B>&nbsp;</B></TT></TD>
    <TD align=3Dright><TT><B>End&nbsp;</B></TT></TD>
    <TD align=3Dright><TT><B>Miss&nbsp;</B></TT></TD>
    <TD align=3Dright><TT><B>Ions&nbsp;</B></TT></TD>
    <TD><TT><B>&nbsp;Peptide</B></TT></TD></TR>
  <TR>
    <TD align=3Dright>&nbsp;</TD>
    <TD align=3Dright><TT>733.3337&nbsp;&nbsp;</TT></TD>
    <TD align=3Dright><TT>732.3264&nbsp;&nbsp;</TT></TD>
    <TD align=3Dright><TT>732.3555&nbsp;&nbsp;</TT></TD>
    <TD noWrap align=3Dright><TT>-39.71&nbsp;</TT></TD>
    <TD align=3Dright><TT>323&nbsp;</TT></TD>
    <TD noWrap align=3Dright><TT>-&nbsp;</TT></TD>
    <TD align=3Dright><TT>329&nbsp;</TT></TD>
    <TD align=3Dright><TT>0&nbsp;&nbsp;</TT></TD>
    <TD noWrap align=3Dright><TT>---&nbsp;&nbsp;</TT></TD>
    <TD noWrap><TT>&nbsp;K.APGFGER.R</TT></TD></TR>
  <TR>
    <TD align=3Dright>&nbsp;</TD>
    <TD align=3Dright><TT>1043.5223&nbsp;&nbsp;</TT></TD>
    <TD align=3Dright><TT>1042.5150&nbsp;&nbsp;</TT></TD>
    <TD align=3Dright><TT>1042.5771&nbsp;&nbsp;</TT></TD>
    <TD noWrap align=3Dright><TT>-59.56&nbsp;</TT></TD>
    <TD align=3Dright><TT>94&nbsp;</TT></TD>
    <TD noWrap align=3Dright><TT>-&nbsp;</TT></TD>
    <TD align=3Dright><TT>103&nbsp;</TT></TD>
    <TD align=3Dright><TT>0&nbsp;&nbsp;</TT></TD>
    <TD noWrap align=3Dright><TT>---&nbsp;&nbsp;</TT></TD>
    <TD noWrap><TT>&nbsp;K.VVNDGVTIAR.A</TT></TD></TR>
  <TR>
    <TD align=3Dright>&nbsp;</TD>
    <TD align=3Dright><TT>1290.5461&nbsp;&nbsp;</TT></TD>
    <TD align=3Dright><TT>1289.5388&nbsp;&nbsp;</TT></TD>
    <TD align=3Dright><TT>1289.6099&nbsp;&nbsp;</TT></TD>
    <TD noWrap align=3Dright><TT>-55.12&nbsp;</TT></TD>
    <TD align=3Dright><TT>426&nbsp;</TT></TD>
    <TD noWrap align=3Dright><TT>-&nbsp;</TT></TD>
    <TD align=3Dright><TT>437&nbsp;</TT></TD>
    <TD align=3Dright><TT>0&nbsp;&nbsp;</TT></TD>
    <TD noWrap align=3Dright><TT>---&nbsp;&nbsp;</TT></TD>
    <TD noWrap><TT>&nbsp;K.VGAATETELEDR.K</TT></TD></TR>
  <TR>
    <TD align=3Dright>&nbsp;</TD>
    <TD align=3Dright><TT>1754.8268&nbsp;&nbsp;</TT></TD>
    <TD align=3Dright><TT>1753.8195&nbsp;&nbsp;</TT></TD>
    <TD align=3Dright><TT>1753.9032&nbsp;&nbsp;</TT></TD>
    <TD noWrap align=3Dright><TT>-47.72&nbsp;</TT></TD>
    <TD align=3Dright><TT>104&nbsp;</TT></TD>
    <TD noWrap align=3Dright><TT>-&nbsp;</TT></TD>
    <TD align=3Dright><TT>120&nbsp;</TT></TD>
    <TD align=3Dright><TT>0&nbsp;&nbsp;</TT></TD>
    <TD noWrap align=3Dright><TT>---&nbsp;&nbsp;</TT></TD>
    <TD noWrap><TT>&nbsp;R.AIELPDAMENAGAALIR.E</TT></TD></TR>
  <TR>
    <TD align=3Dright>&nbsp;</TD>
    <TD align=3Dright><TT>1754.8268&nbsp;&nbsp;</TT></TD>
    <TD align=3Dright><TT>1753.8195&nbsp;&nbsp;</TT></TD>
    <TD align=3Dright><TT>1753.9032&nbsp;&nbsp;</TT></TD>
    <TD noWrap align=3Dright><TT>-47.72&nbsp;</TT></TD>
    <TD align=3Dright><TT>104&nbsp;</TT></TD>
    <TD noWrap align=3Dright><TT>-&nbsp;</TT></TD>
    <TD align=3Dright><TT>120&nbsp;</TT></TD>
    <TD align=3Dright><TT>0&nbsp;&nbsp;</TT></TD>
    <TD noWrap align=3Dright><TT>110&nbsp;&nbsp;</TT></TD>
    <TD noWrap><TT>&nbsp;R.AIELPDAMENAGAALIR.E</TT></TD></TR>
  <TR>
    <TD align=3Dright>&nbsp;</TD>
    <TD align=3Dright><TT>1770.7947&nbsp;&nbsp;</TT></TD>
    <TD align=3Dright><TT>1769.7874&nbsp;&nbsp;</TT></TD>
    <TD align=3Dright><TT>1769.8981&nbsp;&nbsp;</TT></TD>
    <TD noWrap align=3Dright><TT>-62.55&nbsp;</TT></TD>
    <TD align=3Dright><TT>104&nbsp;</TT></TD>
    <TD noWrap align=3Dright><TT>-&nbsp;</TT></TD>
    <TD align=3Dright><TT>120&nbsp;</TT></TD>
    <TD align=3Dright><TT>0&nbsp;&nbsp;</TT></TD>
    <TD noWrap align=3Dright><TT>---&nbsp;&nbsp;</TT></TD>
    <TD noWrap><TT>&nbsp;R.AIELPDAMENAGAALIR.E + Oxidation=20
  (M)</TT></TD></TR></TBODY></TABLE>
<TABLE border=3D0 cellSpacing=3D0>
  <TBODY>
  <TR>
    <TD><TT>&nbsp;&nbsp;&nbsp;&nbsp;&nbsp;&nbsp;</TT></TD>
    <TD><TT><B>No match to: </B>765.3532, 823.0726, 825.0584, 841.0284,=20
      842.4637, 870.4987, 994.0828, 994.0828, 1036.0845, 1036.0845, =
1090.5276,=20
      1090.5276, 1108.4852, 1108.4852, 1124.4584, 1124.4584, 1196.6279,=20
      1196.6279, 1479.6401, 1479.6401, 1501.6621, 1804.8550, 1804.8550,=20
      1904.8534, 1904.8534, 2211.9824</TT></TD></TR></TBODY></TABLE><BR>
<TABLE border=3D0 cellSpacing=3D0>
  <TBODY>
  <TR>
    <TD><TT><B><A name=3DHit37>37.</A>&nbsp;&nbsp;&nbsp;</B></TT></TD>
    <TD noWrap><TT><A=20
      =
href=3D"http://zxw-pc/mascot/cgi/protein_view.pl?file=3D../data/20121225/=
F002398.dat&amp;hit=3D37"=20
      =
target=3D_blank>gi|255587664</A>&nbsp;&nbsp;&nbsp;&nbsp;<B>Mass:</B>&nbsp=
;53166&nbsp;&nbsp;&nbsp;&nbsp;<B>Score:</B>&nbsp;125&nbsp;&nbsp;&nbsp;&nb=
sp;<B>Expect:</B>&nbsp;5.9e-007&nbsp;&nbsp;<B>Matches:</B>&nbsp;7</TT></T=
D></TR>
  <TR>
    <TD>&nbsp;</TD>
    <TD noWrap><TT>rubisco subunit binding-protein alpha subunit, ruba,=20
      putative [Ricinus communis]</TT></TD></TR></TBODY></TABLE>
<TABLE border=3D0 cellSpacing=3D0 cellPadding=3D0>
  <TBODY>
  <TR>
    <TD><TT>&nbsp;&nbsp;&nbsp;&nbsp;&nbsp;&nbsp;</TT></TD>
    <TD align=3Dright><TT><B>Observed&nbsp;&nbsp;</B></TT></TD>
    <TD noWrap align=3Dright><TT><B>Mr(expt)&nbsp;&nbsp;</B></TT></TD>
    <TD noWrap align=3Dright><TT><B>Mr(calc)&nbsp;&nbsp;</B></TT></TD>
    <TD align=3Dright><TT><B>&nbsp;ppm&nbsp;&nbsp;</B></TT></TD>
    <TD align=3Dright><TT><B>Start&nbsp;</B></TT></TD>
    <TD align=3Dright><TT><B>&nbsp;</B></TT></TD>
    <TD align=3Dright><TT><B>End&nbsp;</B></TT></TD>
    <TD align=3Dright><TT><B>Miss&nbsp;</B></TT></TD>
    <TD align=3Dright><TT><B>Ions&nbsp;</B></TT></TD>
    <TD><TT><B>&nbsp;Peptide</B></TT></TD></TR>
  <TR>
    <TD align=3Dright>&nbsp;</TD>
    <TD align=3Dright><TT>733.3337&nbsp;&nbsp;</TT></TD>
    <TD align=3Dright><TT>732.3264&nbsp;&nbsp;</TT></TD>
    <TD align=3Dright><TT>732.3555&nbsp;&nbsp;</TT></TD>
    <TD noWrap align=3Dright><TT>-39.71&nbsp;</TT></TD>
    <TD align=3Dright><TT>322&nbsp;</TT></TD>
    <TD noWrap align=3Dright><TT>-&nbsp;</TT></TD>
    <TD align=3Dright><TT>328&nbsp;</TT></TD>
    <TD align=3Dright><TT>0&nbsp;&nbsp;</TT></TD>
    <TD noWrap align=3Dright><TT>---&nbsp;&nbsp;</TT></TD>
    <TD noWrap><TT>&nbsp;K.APGFGER.R</TT></TD></TR>
  <TR>
    <TD align=3Dright>&nbsp;</TD>
    <TD align=3Dright><TT>1043.5223&nbsp;&nbsp;</TT></TD>
    <TD align=3Dright><TT>1042.5150&nbsp;&nbsp;</TT></TD>
    <TD align=3Dright><TT>1042.5771&nbsp;&nbsp;</TT></TD>
    <TD noWrap align=3Dright><TT>-59.56&nbsp;</TT></TD>
    <TD align=3Dright><TT>93&nbsp;</TT></TD>
    <TD noWrap align=3Dright><TT>-&nbsp;</TT></TD>
    <TD align=3Dright><TT>102&nbsp;</TT></TD>
    <TD align=3Dright><TT>0&nbsp;&nbsp;</TT></TD>
    <TD noWrap align=3Dright><TT>---&nbsp;&nbsp;</TT></TD>
    <TD noWrap><TT>&nbsp;K.VVNDGVTIAR.A</TT></TD></TR>
  <TR>
    <TD align=3Dright>&nbsp;</TD>
    <TD align=3Dright><TT>1290.5461&nbsp;&nbsp;</TT></TD>
    <TD align=3Dright><TT>1289.5388&nbsp;&nbsp;</TT></TD>
    <TD align=3Dright><TT>1289.6099&nbsp;&nbsp;</TT></TD>
    <TD noWrap align=3Dright><TT>-55.12&nbsp;</TT></TD>
    <TD align=3Dright><TT>425&nbsp;</TT></TD>
    <TD noWrap align=3Dright><TT>-&nbsp;</TT></TD>
    <TD align=3Dright><TT>436&nbsp;</TT></TD>
    <TD align=3Dright><TT>0&nbsp;&nbsp;</TT></TD>
    <TD noWrap align=3Dright><TT>---&nbsp;&nbsp;</TT></TD>
    <TD noWrap><TT>&nbsp;K.VGAATETELEDR.K</TT></TD></TR>
  <TR>
    <TD align=3Dright>&nbsp;</TD>
    <TD align=3Dright><TT>1479.6401&nbsp;&nbsp;</TT></TD>
    <TD align=3Dright><TT>1478.6328&nbsp;&nbsp;</TT></TD>
    <TD align=3Dright><TT>1478.7405&nbsp;&nbsp;</TT></TD>
    <TD noWrap align=3Dright><TT>-72.84&nbsp;</TT></TD>
    <TD align=3Dright><TT>242&nbsp;</TT></TD>
    <TD noWrap align=3Dright><TT>-&nbsp;</TT></TD>
    <TD align=3Dright><TT>254&nbsp;</TT></TD>
    <TD align=3Dright><TT>0&nbsp;&nbsp;</TT></TD>
    <TD noWrap align=3Dright><TT>---&nbsp;&nbsp;</TT></TD>
    <TD noWrap><TT>&nbsp;R.GYISPQFVTNPEK.L</TT></TD></TR>
  <TR>
    <TD align=3Dright>&nbsp;</TD>
    <TD align=3Dright><TT>1479.6401&nbsp;&nbsp;</TT></TD>
    <TD align=3Dright><TT>1478.6328&nbsp;&nbsp;</TT></TD>
    <TD align=3Dright><TT>1478.7405&nbsp;&nbsp;</TT></TD>
    <TD noWrap align=3Dright><TT>-72.84&nbsp;</TT></TD>
    <TD align=3Dright><TT>242&nbsp;</TT></TD>
    <TD noWrap align=3Dright><TT>-&nbsp;</TT></TD>
    <TD align=3Dright><TT>254&nbsp;</TT></TD>
    <TD align=3Dright><TT>0&nbsp;&nbsp;</TT></TD>
    <TD noWrap align=3Dright><TT>38&nbsp;&nbsp;</TT></TD>
    <TD noWrap><TT>&nbsp;R.GYISPQFVTNPEK.L</TT></TD></TR>
  <TR>
    <TD align=3Dright>&nbsp;</TD>
    <TD align=3Dright><TT>1904.8534&nbsp;&nbsp;</TT></TD>
    <TD align=3Dright><TT>1903.8461&nbsp;&nbsp;</TT></TD>
    <TD align=3Dright><TT>1903.9487&nbsp;&nbsp;</TT></TD>
    <TD noWrap align=3Dright><TT>-53.86&nbsp;</TT></TD>
    <TD align=3Dright><TT>372&nbsp;</TT></TD>
    <TD noWrap align=3Dright><TT>-&nbsp;</TT></TD>
    <TD align=3Dright><TT>389&nbsp;</TT></TD>
    <TD align=3Dright><TT>1&nbsp;&nbsp;</TT></TD>
    <TD noWrap align=3Dright><TT>---&nbsp;&nbsp;</TT></TD>
    <TD noWrap><TT>&nbsp;K.DSTTLIADAASKDELQAR.I</TT></TD></TR>
  <TR>
    <TD align=3Dright>&nbsp;</TD>
    <TD align=3Dright><TT>1904.8534&nbsp;&nbsp;</TT></TD>
    <TD align=3Dright><TT>1903.8461&nbsp;&nbsp;</TT></TD>
    <TD align=3Dright><TT>1903.9487&nbsp;&nbsp;</TT></TD>
    <TD noWrap align=3Dright><TT>-53.86&nbsp;</TT></TD>
    <TD align=3Dright><TT>372&nbsp;</TT></TD>
    <TD noWrap align=3Dright><TT>-&nbsp;</TT></TD>
    <TD align=3Dright><TT>389&nbsp;</TT></TD>
    <TD align=3Dright><TT>1&nbsp;&nbsp;</TT></TD>
    <TD noWrap align=3Dright><TT>55&nbsp;&nbsp;</TT></TD>
    <TD =
noWrap><TT>&nbsp;K.DSTTLIADAASKDELQAR.I</TT></TD></TR></TBODY></TABLE>
<TABLE border=3D0 cellSpacing=3D0>
  <TBODY>
  <TR>
    <TD><TT>&nbsp;&nbsp;&nbsp;&nbsp;&nbsp;&nbsp;</TT></TD>
    <TD><TT><B>No match to: </B>765.3532, 823.0726, 825.0584, 841.0284,=20
      842.4637, 870.4987, 994.0828, 994.0828, 1036.0845, 1036.0845, =
1090.5276,=20
      1090.5276, 1108.4852, 1108.4852, 1124.4584, 1124.4584, 1196.6279,=20
      1196.6279, 1501.6621, 1754.8268, 1754.8268, 1770.7947, 1804.8550,=20
      1804.8550, 2211.9824</TT></TD></TR></TBODY></TABLE><BR>
<TABLE border=3D0 cellSpacing=3D0>
  <TBODY>
  <TR>
    <TD><TT><B><A name=3DHit38>38.</A>&nbsp;&nbsp;&nbsp;</B></TT></TD>
    <TD noWrap><TT><A=20
      =
href=3D"http://zxw-pc/mascot/cgi/protein_view.pl?file=3D../data/20121225/=
F002398.dat&amp;hit=3D38"=20
      =
target=3D_blank>gi|223525447</A>&nbsp;&nbsp;&nbsp;&nbsp;<B>Mass:</B>&nbsp=
;53166&nbsp;&nbsp;&nbsp;&nbsp;<B>Score:</B>&nbsp;125&nbsp;&nbsp;&nbsp;&nb=
sp;<B>Expect:</B>&nbsp;5.9e-007&nbsp;&nbsp;<B>Matches:</B>&nbsp;7</TT></T=
D></TR>
  <TR>
    <TD>&nbsp;</TD>
    <TD noWrap><TT>rubisco subunit binding-protein alpha subunit, ruba,=20
      putative [Ricinus communis]</TT></TD></TR></TBODY></TABLE>
<TABLE border=3D0 cellSpacing=3D0 cellPadding=3D0>
  <TBODY>
  <TR>
    <TD><TT>&nbsp;&nbsp;&nbsp;&nbsp;&nbsp;&nbsp;</TT></TD>
    <TD align=3Dright><TT><B>Observed&nbsp;&nbsp;</B></TT></TD>
    <TD noWrap align=3Dright><TT><B>Mr(expt)&nbsp;&nbsp;</B></TT></TD>
    <TD noWrap align=3Dright><TT><B>Mr(calc)&nbsp;&nbsp;</B></TT></TD>
    <TD align=3Dright><TT><B>&nbsp;ppm&nbsp;&nbsp;</B></TT></TD>
    <TD align=3Dright><TT><B>Start&nbsp;</B></TT></TD>
    <TD align=3Dright><TT><B>&nbsp;</B></TT></TD>
    <TD align=3Dright><TT><B>End&nbsp;</B></TT></TD>
    <TD align=3Dright><TT><B>Miss&nbsp;</B></TT></TD>
    <TD align=3Dright><TT><B>Ions&nbsp;</B></TT></TD>
    <TD><TT><B>&nbsp;Peptide</B></TT></TD></TR>
  <TR>
    <TD align=3Dright>&nbsp;</TD>
    <TD align=3Dright><TT>733.3337&nbsp;&nbsp;</TT></TD>
    <TD align=3Dright><TT>732.3264&nbsp;&nbsp;</TT></TD>
    <TD align=3Dright><TT>732.3555&nbsp;&nbsp;</TT></TD>
    <TD noWrap align=3Dright><TT>-39.71&nbsp;</TT></TD>
    <TD align=3Dright><TT>322&nbsp;</TT></TD>
    <TD noWrap align=3Dright><TT>-&nbsp;</TT></TD>
    <TD align=3Dright><TT>328&nbsp;</TT></TD>
    <TD align=3Dright><TT>0&nbsp;&nbsp;</TT></TD>
    <TD noWrap align=3Dright><TT>---&nbsp;&nbsp;</TT></TD>
    <TD noWrap><TT>&nbsp;K.APGFGER.R</TT></TD></TR>
  <TR>
    <TD align=3Dright>&nbsp;</TD>
    <TD align=3Dright><TT>1043.5223&nbsp;&nbsp;</TT></TD>
    <TD align=3Dright><TT>1042.5150&nbsp;&nbsp;</TT></TD>
    <TD align=3Dright><TT>1042.5771&nbsp;&nbsp;</TT></TD>
    <TD noWrap align=3Dright><TT>-59.56&nbsp;</TT></TD>
    <TD align=3Dright><TT>93&nbsp;</TT></TD>
    <TD noWrap align=3Dright><TT>-&nbsp;</TT></TD>
    <TD align=3Dright><TT>102&nbsp;</TT></TD>
    <TD align=3Dright><TT>0&nbsp;&nbsp;</TT></TD>
    <TD noWrap align=3Dright><TT>---&nbsp;&nbsp;</TT></TD>
    <TD noWrap><TT>&nbsp;K.VVNDGVTIAR.A</TT></TD></TR>
  <TR>
    <TD align=3Dright>&nbsp;</TD>
    <TD align=3Dright><TT>1290.5461&nbsp;&nbsp;</TT></TD>
    <TD align=3Dright><TT>1289.5388&nbsp;&nbsp;</TT></TD>
    <TD align=3Dright><TT>1289.6099&nbsp;&nbsp;</TT></TD>
    <TD noWrap align=3Dright><TT>-55.12&nbsp;</TT></TD>
    <TD align=3Dright><TT>425&nbsp;</TT></TD>
    <TD noWrap align=3Dright><TT>-&nbsp;</TT></TD>
    <TD align=3Dright><TT>436&nbsp;</TT></TD>
    <TD align=3Dright><TT>0&nbsp;&nbsp;</TT></TD>
    <TD noWrap align=3Dright><TT>---&nbsp;&nbsp;</TT></TD>
    <TD noWrap><TT>&nbsp;K.VGAATETELEDR.K</TT></TD></TR>
  <TR>
    <TD align=3Dright>&nbsp;</TD>
    <TD align=3Dright><TT>1479.6401&nbsp;&nbsp;</TT></TD>
    <TD align=3Dright><TT>1478.6328&nbsp;&nbsp;</TT></TD>
    <TD align=3Dright><TT>1478.7405&nbsp;&nbsp;</TT></TD>
    <TD noWrap align=3Dright><TT>-72.84&nbsp;</TT></TD>
    <TD align=3Dright><TT>242&nbsp;</TT></TD>
    <TD noWrap align=3Dright><TT>-&nbsp;</TT></TD>
    <TD align=3Dright><TT>254&nbsp;</TT></TD>
    <TD align=3Dright><TT>0&nbsp;&nbsp;</TT></TD>
    <TD noWrap align=3Dright><TT>---&nbsp;&nbsp;</TT></TD>
    <TD noWrap><TT>&nbsp;R.GYISPQFVTNPEK.L</TT></TD></TR>
  <TR>
    <TD align=3Dright>&nbsp;</TD>
    <TD align=3Dright><TT>1479.6401&nbsp;&nbsp;</TT></TD>
    <TD align=3Dright><TT>1478.6328&nbsp;&nbsp;</TT></TD>
    <TD align=3Dright><TT>1478.7405&nbsp;&nbsp;</TT></TD>
    <TD noWrap align=3Dright><TT>-72.84&nbsp;</TT></TD>
    <TD align=3Dright><TT>242&nbsp;</TT></TD>
    <TD noWrap align=3Dright><TT>-&nbsp;</TT></TD>
    <TD align=3Dright><TT>254&nbsp;</TT></TD>
    <TD align=3Dright><TT>0&nbsp;&nbsp;</TT></TD>
    <TD noWrap align=3Dright><TT>38&nbsp;&nbsp;</TT></TD>
    <TD noWrap><TT>&nbsp;R.GYISPQFVTNPEK.L</TT></TD></TR>
  <TR>
    <TD align=3Dright>&nbsp;</TD>
    <TD align=3Dright><TT>1904.8534&nbsp;&nbsp;</TT></TD>
    <TD align=3Dright><TT>1903.8461&nbsp;&nbsp;</TT></TD>
    <TD align=3Dright><TT>1903.9487&nbsp;&nbsp;</TT></TD>
    <TD noWrap align=3Dright><TT>-53.86&nbsp;</TT></TD>
    <TD align=3Dright><TT>372&nbsp;</TT></TD>
    <TD noWrap align=3Dright><TT>-&nbsp;</TT></TD>
    <TD align=3Dright><TT>389&nbsp;</TT></TD>
    <TD align=3Dright><TT>1&nbsp;&nbsp;</TT></TD>
    <TD noWrap align=3Dright><TT>---&nbsp;&nbsp;</TT></TD>
    <TD noWrap><TT>&nbsp;K.DSTTLIADAASKDELQAR.I</TT></TD></TR>
  <TR>
    <TD align=3Dright>&nbsp;</TD>
    <TD align=3Dright><TT>1904.8534&nbsp;&nbsp;</TT></TD>
    <TD align=3Dright><TT>1903.8461&nbsp;&nbsp;</TT></TD>
    <TD align=3Dright><TT>1903.9487&nbsp;&nbsp;</TT></TD>
    <TD noWrap align=3Dright><TT>-53.86&nbsp;</TT></TD>
    <TD align=3Dright><TT>372&nbsp;</TT></TD>
    <TD noWrap align=3Dright><TT>-&nbsp;</TT></TD>
    <TD align=3Dright><TT>389&nbsp;</TT></TD>
    <TD align=3Dright><TT>1&nbsp;&nbsp;</TT></TD>
    <TD noWrap align=3Dright><TT>55&nbsp;&nbsp;</TT></TD>
    <TD =
noWrap><TT>&nbsp;K.DSTTLIADAASKDELQAR.I</TT></TD></TR></TBODY></TABLE>
<TABLE border=3D0 cellSpacing=3D0>
  <TBODY>
  <TR>
    <TD><TT>&nbsp;&nbsp;&nbsp;&nbsp;&nbsp;&nbsp;</TT></TD>
    <TD><TT><B>No match to: </B>765.3532, 823.0726, 825.0584, 841.0284,=20
      842.4637, 870.4987, 994.0828, 994.0828, 1036.0845, 1036.0845, =
1090.5276,=20
      1090.5276, 1108.4852, 1108.4852, 1124.4584, 1124.4584, 1196.6279,=20
      1196.6279, 1501.6621, 1754.8268, 1754.8268, 1770.7947, 1804.8550,=20
      1804.8550, 2211.9824</TT></TD></TR></TBODY></TABLE><BR>
<TABLE border=3D0 cellSpacing=3D0>
  <TBODY>
  <TR>
    <TD><TT><B><A name=3DHit39>39.</A>&nbsp;&nbsp;&nbsp;</B></TT></TD>
    <TD noWrap><TT><A=20
      =
href=3D"http://zxw-pc/mascot/cgi/protein_view.pl?file=3D../data/20121225/=
F002398.dat&amp;hit=3D39"=20
      =
target=3D_blank>gi|147819511</A>&nbsp;&nbsp;&nbsp;&nbsp;<B>Mass:</B>&nbsp=
;61273&nbsp;&nbsp;&nbsp;&nbsp;<B>Score:</B>&nbsp;122&nbsp;&nbsp;&nbsp;&nb=
sp;<B>Expect:</B>&nbsp;1.2e-006&nbsp;&nbsp;<B>Matches:</B>&nbsp;8</TT></T=
D></TR>
  <TR>
    <TD>&nbsp;</TD>
    <TD noWrap><TT>hypothetical protein VITISV_037064 [Vitis=20
  vinifera]</TT></TD></TR></TBODY></TABLE>
<TABLE border=3D0 cellSpacing=3D0 cellPadding=3D0>
  <TBODY>
  <TR>
    <TD><TT>&nbsp;&nbsp;&nbsp;&nbsp;&nbsp;&nbsp;</TT></TD>
    <TD align=3Dright><TT><B>Observed&nbsp;&nbsp;</B></TT></TD>
    <TD noWrap align=3Dright><TT><B>Mr(expt)&nbsp;&nbsp;</B></TT></TD>
    <TD noWrap align=3Dright><TT><B>Mr(calc)&nbsp;&nbsp;</B></TT></TD>
    <TD align=3Dright><TT><B>&nbsp;ppm&nbsp;&nbsp;</B></TT></TD>
    <TD align=3Dright><TT><B>Start&nbsp;</B></TT></TD>
    <TD align=3Dright><TT><B>&nbsp;</B></TT></TD>
    <TD align=3Dright><TT><B>End&nbsp;</B></TT></TD>
    <TD align=3Dright><TT><B>Miss&nbsp;</B></TT></TD>
    <TD align=3Dright><TT><B>Ions&nbsp;</B></TT></TD>
    <TD><TT><B>&nbsp;Peptide</B></TT></TD></TR>
  <TR>
    <TD align=3Dright>&nbsp;</TD>
    <TD align=3Dright><TT>733.3337&nbsp;&nbsp;</TT></TD>
    <TD align=3Dright><TT>732.3264&nbsp;&nbsp;</TT></TD>
    <TD align=3Dright><TT>732.3555&nbsp;&nbsp;</TT></TD>
    <TD noWrap align=3Dright><TT>-39.71&nbsp;</TT></TD>
    <TD align=3Dright><TT>322&nbsp;</TT></TD>
    <TD noWrap align=3Dright><TT>-&nbsp;</TT></TD>
    <TD align=3Dright><TT>328&nbsp;</TT></TD>
    <TD align=3Dright><TT>0&nbsp;&nbsp;</TT></TD>
    <TD noWrap align=3Dright><TT>---&nbsp;&nbsp;</TT></TD>
    <TD noWrap><TT>&nbsp;K.APGFGER.R</TT></TD></TR>
  <TR>
    <TD align=3Dright>&nbsp;</TD>
    <TD align=3Dright><TT>1043.5223&nbsp;&nbsp;</TT></TD>
    <TD align=3Dright><TT>1042.5150&nbsp;&nbsp;</TT></TD>
    <TD align=3Dright><TT>1042.5771&nbsp;&nbsp;</TT></TD>
    <TD noWrap align=3Dright><TT>-59.56&nbsp;</TT></TD>
    <TD align=3Dright><TT>93&nbsp;</TT></TD>
    <TD noWrap align=3Dright><TT>-&nbsp;</TT></TD>
    <TD align=3Dright><TT>102&nbsp;</TT></TD>
    <TD align=3Dright><TT>0&nbsp;&nbsp;</TT></TD>
    <TD noWrap align=3Dright><TT>---&nbsp;&nbsp;</TT></TD>
    <TD noWrap><TT>&nbsp;K.VVNDGVTIAR.A</TT></TD></TR>
  <TR>
    <TD align=3Dright>&nbsp;</TD>
    <TD align=3Dright><TT>1090.5276&nbsp;&nbsp;</TT></TD>
    <TD align=3Dright><TT>1089.5203&nbsp;&nbsp;</TT></TD>
    <TD align=3Dright><TT>1089.4938&nbsp;&nbsp;</TT></TD>
    <TD noWrap align=3Dright><TT>24.3&nbsp;</TT></TD>
    <TD align=3Dright><TT>465&nbsp;</TT></TD>
    <TD noWrap align=3Dright><TT>-&nbsp;</TT></TD>
    <TD align=3Dright><TT>473&nbsp;</TT></TD>
    <TD align=3Dright><TT>1&nbsp;&nbsp;</TT></TD>
    <TD noWrap align=3Dright><TT>---&nbsp;&nbsp;</TT></TD>
    <TD noWrap><TT>&nbsp;K.DKLEDADER.L</TT></TD></TR>
  <TR>
    <TD align=3Dright>&nbsp;</TD>
    <TD align=3Dright><TT>1090.5276&nbsp;&nbsp;</TT></TD>
    <TD align=3Dright><TT>1089.5203&nbsp;&nbsp;</TT></TD>
    <TD align=3Dright><TT>1089.4938&nbsp;&nbsp;</TT></TD>
    <TD noWrap align=3Dright><TT>24.3&nbsp;</TT></TD>
    <TD align=3Dright><TT>465&nbsp;</TT></TD>
    <TD noWrap align=3Dright><TT>-&nbsp;</TT></TD>
    <TD align=3Dright><TT>473&nbsp;</TT></TD>
    <TD align=3Dright><TT>1&nbsp;&nbsp;</TT></TD>
    <TD noWrap align=3Dright><TT>---&nbsp;&nbsp;</TT></TD>
    <TD noWrap><TT>&nbsp;K.DKLEDADER.L</TT></TD></TR>
  <TR>
    <TD align=3Dright>&nbsp;</TD>
    <TD align=3Dright><TT>1479.6401&nbsp;&nbsp;</TT></TD>
    <TD align=3Dright><TT>1478.6328&nbsp;&nbsp;</TT></TD>
    <TD align=3Dright><TT>1478.7405&nbsp;&nbsp;</TT></TD>
    <TD noWrap align=3Dright><TT>-72.84&nbsp;</TT></TD>
    <TD align=3Dright><TT>242&nbsp;</TT></TD>
    <TD noWrap align=3Dright><TT>-&nbsp;</TT></TD>
    <TD align=3Dright><TT>254&nbsp;</TT></TD>
    <TD align=3Dright><TT>0&nbsp;&nbsp;</TT></TD>
    <TD noWrap align=3Dright><TT>---&nbsp;&nbsp;</TT></TD>
    <TD noWrap><TT>&nbsp;R.GYISPQFVTNPEK.L</TT></TD></TR>
  <TR>
    <TD align=3Dright>&nbsp;</TD>
    <TD align=3Dright><TT>1479.6401&nbsp;&nbsp;</TT></TD>
    <TD align=3Dright><TT>1478.6328&nbsp;&nbsp;</TT></TD>
    <TD align=3Dright><TT>1478.7405&nbsp;&nbsp;</TT></TD>
    <TD noWrap align=3Dright><TT>-72.84&nbsp;</TT></TD>
    <TD align=3Dright><TT>242&nbsp;</TT></TD>
    <TD noWrap align=3Dright><TT>-&nbsp;</TT></TD>
    <TD align=3Dright><TT>254&nbsp;</TT></TD>
    <TD align=3Dright><TT>0&nbsp;&nbsp;</TT></TD>
    <TD noWrap align=3Dright><TT>38&nbsp;&nbsp;</TT></TD>
    <TD noWrap><TT>&nbsp;R.GYISPQFVTNPEK.L</TT></TD></TR>
  <TR>
    <TD align=3Dright>&nbsp;</TD>
    <TD align=3Dright><TT>1904.8534&nbsp;&nbsp;</TT></TD>
    <TD align=3Dright><TT>1903.8461&nbsp;&nbsp;</TT></TD>
    <TD align=3Dright><TT>1903.9487&nbsp;&nbsp;</TT></TD>
    <TD noWrap align=3Dright><TT>-53.86&nbsp;</TT></TD>
    <TD align=3Dright><TT>372&nbsp;</TT></TD>
    <TD noWrap align=3Dright><TT>-&nbsp;</TT></TD>
    <TD align=3Dright><TT>389&nbsp;</TT></TD>
    <TD align=3Dright><TT>1&nbsp;&nbsp;</TT></TD>
    <TD noWrap align=3Dright><TT>---&nbsp;&nbsp;</TT></TD>
    <TD noWrap><TT>&nbsp;K.DSTTIIADAASKDEIQAR.I</TT></TD></TR>
  <TR>
    <TD align=3Dright>&nbsp;</TD>
    <TD align=3Dright><TT>1904.8534&nbsp;&nbsp;</TT></TD>
    <TD align=3Dright><TT>1903.8461&nbsp;&nbsp;</TT></TD>
    <TD align=3Dright><TT>1903.9487&nbsp;&nbsp;</TT></TD>
    <TD noWrap align=3Dright><TT>-53.86&nbsp;</TT></TD>
    <TD align=3Dright><TT>372&nbsp;</TT></TD>
    <TD noWrap align=3Dright><TT>-&nbsp;</TT></TD>
    <TD align=3Dright><TT>389&nbsp;</TT></TD>
    <TD align=3Dright><TT>1&nbsp;&nbsp;</TT></TD>
    <TD noWrap align=3Dright><TT>55&nbsp;&nbsp;</TT></TD>
    <TD =
noWrap><TT>&nbsp;K.DSTTIIADAASKDEIQAR.I</TT></TD></TR></TBODY></TABLE>
<TABLE border=3D0 cellSpacing=3D0>
  <TBODY>
  <TR>
    <TD><TT>&nbsp;&nbsp;&nbsp;&nbsp;&nbsp;&nbsp;</TT></TD>
    <TD><TT><B>No match to: </B>765.3532, 823.0726, 825.0584, 841.0284,=20
      842.4637, 870.4987, 994.0828, 994.0828, 1036.0845, 1036.0845, =
1108.4852,=20
      1108.4852, 1124.4584, 1124.4584, 1196.6279, 1196.6279, 1290.5461,=20
      1501.6621, 1754.8268, 1754.8268, 1770.7947, 1804.8550, 1804.8550,=20
      2211.9824</TT></TD></TR></TBODY></TABLE><BR>
<TABLE border=3D0 cellSpacing=3D0>
  <TBODY>
  <TR>
    <TD><TT><B><A name=3DHit40>40.</A>&nbsp;&nbsp;&nbsp;</B></TT></TD>
    <TD noWrap><TT><A=20
      =
href=3D"http://zxw-pc/mascot/cgi/protein_view.pl?file=3D../data/20121225/=
F002398.dat&amp;hit=3D40"=20
      =
target=3D_blank>gi|330252974</A>&nbsp;&nbsp;&nbsp;&nbsp;<B>Mass:</B>&nbsp=
;62034&nbsp;&nbsp;&nbsp;&nbsp;<B>Score:</B>&nbsp;121&nbsp;&nbsp;&nbsp;&nb=
sp;<B>Expect:</B>&nbsp;1.5e-006&nbsp;&nbsp;<B>Matches:</B>&nbsp;7</TT></T=
D></TR>
  <TR>
    <TD>&nbsp;</TD>
    <TD noWrap><TT>chaperonin-60alpha [Arabidopsis=20
thaliana]</TT></TD></TR></TBODY></TABLE>
<TABLE border=3D0 cellSpacing=3D0 cellPadding=3D0>
  <TBODY>
  <TR>
    <TD><TT>&nbsp;&nbsp;&nbsp;&nbsp;&nbsp;&nbsp;</TT></TD>
    <TD align=3Dright><TT><B>Observed&nbsp;&nbsp;</B></TT></TD>
    <TD noWrap align=3Dright><TT><B>Mr(expt)&nbsp;&nbsp;</B></TT></TD>
    <TD noWrap align=3Dright><TT><B>Mr(calc)&nbsp;&nbsp;</B></TT></TD>
    <TD align=3Dright><TT><B>&nbsp;ppm&nbsp;&nbsp;</B></TT></TD>
    <TD align=3Dright><TT><B>Start&nbsp;</B></TT></TD>
    <TD align=3Dright><TT><B>&nbsp;</B></TT></TD>
    <TD align=3Dright><TT><B>End&nbsp;</B></TT></TD>
    <TD align=3Dright><TT><B>Miss&nbsp;</B></TT></TD>
    <TD align=3Dright><TT><B>Ions&nbsp;</B></TT></TD>
    <TD><TT><B>&nbsp;Peptide</B></TT></TD></TR>
  <TR>
    <TD align=3Dright>&nbsp;</TD>
    <TD align=3Dright><TT>733.3337&nbsp;&nbsp;</TT></TD>
    <TD align=3Dright><TT>732.3264&nbsp;&nbsp;</TT></TD>
    <TD align=3Dright><TT>732.3555&nbsp;&nbsp;</TT></TD>
    <TD noWrap align=3Dright><TT>-39.71&nbsp;</TT></TD>
    <TD align=3Dright><TT>322&nbsp;</TT></TD>
    <TD noWrap align=3Dright><TT>-&nbsp;</TT></TD>
    <TD align=3Dright><TT>328&nbsp;</TT></TD>
    <TD align=3Dright><TT>0&nbsp;&nbsp;</TT></TD>
    <TD noWrap align=3Dright><TT>---&nbsp;&nbsp;</TT></TD>
    <TD noWrap><TT>&nbsp;K.APGFGER.R</TT></TD></TR>
  <TR>
    <TD align=3Dright>&nbsp;</TD>
    <TD align=3Dright><TT>1043.5223&nbsp;&nbsp;</TT></TD>
    <TD align=3Dright><TT>1042.5150&nbsp;&nbsp;</TT></TD>
    <TD align=3Dright><TT>1042.5771&nbsp;&nbsp;</TT></TD>
    <TD noWrap align=3Dright><TT>-59.56&nbsp;</TT></TD>
    <TD align=3Dright><TT>93&nbsp;</TT></TD>
    <TD noWrap align=3Dright><TT>-&nbsp;</TT></TD>
    <TD align=3Dright><TT>102&nbsp;</TT></TD>
    <TD align=3Dright><TT>0&nbsp;&nbsp;</TT></TD>
    <TD noWrap align=3Dright><TT>---&nbsp;&nbsp;</TT></TD>
    <TD noWrap><TT>&nbsp;K.VVNDGVTIAR.A</TT></TD></TR>
  <TR>
    <TD align=3Dright>&nbsp;</TD>
    <TD align=3Dright><TT>1290.5461&nbsp;&nbsp;</TT></TD>
    <TD align=3Dright><TT>1289.5388&nbsp;&nbsp;</TT></TD>
    <TD align=3Dright><TT>1289.6099&nbsp;&nbsp;</TT></TD>
    <TD noWrap align=3Dright><TT>-55.12&nbsp;</TT></TD>
    <TD align=3Dright><TT>425&nbsp;</TT></TD>
    <TD noWrap align=3Dright><TT>-&nbsp;</TT></TD>
    <TD align=3Dright><TT>436&nbsp;</TT></TD>
    <TD align=3Dright><TT>0&nbsp;&nbsp;</TT></TD>
    <TD noWrap align=3Dright><TT>---&nbsp;&nbsp;</TT></TD>
    <TD noWrap><TT>&nbsp;K.VGAATETELEDR.K</TT></TD></TR>
  <TR>
    <TD align=3Dright>&nbsp;</TD>
    <TD align=3Dright><TT>1479.6401&nbsp;&nbsp;</TT></TD>
    <TD align=3Dright><TT>1478.6328&nbsp;&nbsp;</TT></TD>
    <TD align=3Dright><TT>1478.7405&nbsp;&nbsp;</TT></TD>
    <TD noWrap align=3Dright><TT>-72.84&nbsp;</TT></TD>
    <TD align=3Dright><TT>242&nbsp;</TT></TD>
    <TD noWrap align=3Dright><TT>-&nbsp;</TT></TD>
    <TD align=3Dright><TT>254&nbsp;</TT></TD>
    <TD align=3Dright><TT>0&nbsp;&nbsp;</TT></TD>
    <TD noWrap align=3Dright><TT>---&nbsp;&nbsp;</TT></TD>
    <TD noWrap><TT>&nbsp;R.GYISPQFVTNPEK.L</TT></TD></TR>
  <TR>
    <TD align=3Dright>&nbsp;</TD>
    <TD align=3Dright><TT>1479.6401&nbsp;&nbsp;</TT></TD>
    <TD align=3Dright><TT>1478.6328&nbsp;&nbsp;</TT></TD>
    <TD align=3Dright><TT>1478.7405&nbsp;&nbsp;</TT></TD>
    <TD noWrap align=3Dright><TT>-72.84&nbsp;</TT></TD>
    <TD align=3Dright><TT>242&nbsp;</TT></TD>
    <TD noWrap align=3Dright><TT>-&nbsp;</TT></TD>
    <TD align=3Dright><TT>254&nbsp;</TT></TD>
    <TD align=3Dright><TT>0&nbsp;&nbsp;</TT></TD>
    <TD noWrap align=3Dright><TT>38&nbsp;&nbsp;</TT></TD>
    <TD noWrap><TT>&nbsp;R.GYISPQFVTNPEK.L</TT></TD></TR>
  <TR>
    <TD align=3Dright>&nbsp;</TD>
    <TD align=3Dright><TT>1904.8534&nbsp;&nbsp;</TT></TD>
    <TD align=3Dright><TT>1903.8461&nbsp;&nbsp;</TT></TD>
    <TD align=3Dright><TT>1903.9487&nbsp;&nbsp;</TT></TD>
    <TD noWrap align=3Dright><TT>-53.86&nbsp;</TT></TD>
    <TD align=3Dright><TT>372&nbsp;</TT></TD>
    <TD noWrap align=3Dright><TT>-&nbsp;</TT></TD>
    <TD align=3Dright><TT>389&nbsp;</TT></TD>
    <TD align=3Dright><TT>1&nbsp;&nbsp;</TT></TD>
    <TD noWrap align=3Dright><TT>---&nbsp;&nbsp;</TT></TD>
    <TD noWrap><TT>&nbsp;K.DSTTLIADAASKDELQAR.I</TT></TD></TR>
  <TR>
    <TD align=3Dright>&nbsp;</TD>
    <TD align=3Dright><TT>1904.8534&nbsp;&nbsp;</TT></TD>
    <TD align=3Dright><TT>1903.8461&nbsp;&nbsp;</TT></TD>
    <TD align=3Dright><TT>1903.9487&nbsp;&nbsp;</TT></TD>
    <TD noWrap align=3Dright><TT>-53.86&nbsp;</TT></TD>
    <TD align=3Dright><TT>372&nbsp;</TT></TD>
    <TD noWrap align=3Dright><TT>-&nbsp;</TT></TD>
    <TD align=3Dright><TT>389&nbsp;</TT></TD>
    <TD align=3Dright><TT>1&nbsp;&nbsp;</TT></TD>
    <TD noWrap align=3Dright><TT>55&nbsp;&nbsp;</TT></TD>
    <TD =
noWrap><TT>&nbsp;K.DSTTLIADAASKDELQAR.I</TT></TD></TR></TBODY></TABLE>
<TABLE border=3D0 cellSpacing=3D0>
  <TBODY>
  <TR>
    <TD><TT>&nbsp;&nbsp;&nbsp;&nbsp;&nbsp;&nbsp;</TT></TD>
    <TD><TT><B>No match to: </B>765.3532, 823.0726, 825.0584, 841.0284,=20
      842.4637, 870.4987, 994.0828, 994.0828, 1036.0845, 1036.0845, =
1090.5276,=20
      1090.5276, 1108.4852, 1108.4852, 1124.4584, 1124.4584, 1196.6279,=20
      1196.6279, 1501.6621, 1754.8268, 1754.8268, 1770.7947, 1804.8550,=20
      1804.8550, 2211.9824</TT></TD></TR></TBODY></TABLE><BR>
<TABLE border=3D0 cellSpacing=3D0>
  <TBODY>
  <TR>
    <TD><TT><B><A name=3DHit41>41.</A>&nbsp;&nbsp;&nbsp;</B></TT></TD>
    <TD noWrap><TT><A=20
      =
href=3D"http://zxw-pc/mascot/cgi/protein_view.pl?file=3D../data/20121225/=
F002398.dat&amp;hit=3D41"=20
      =
target=3D_blank>gi|15226314</A>&nbsp;&nbsp;&nbsp;&nbsp;<B>Mass:</B>&nbsp;=
62034&nbsp;&nbsp;&nbsp;&nbsp;<B>Score:</B>&nbsp;121&nbsp;&nbsp;&nbsp;&nbs=
p;<B>Expect:</B>&nbsp;1.5e-006&nbsp;&nbsp;<B>Matches:</B>&nbsp;7</TT></TD=
></TR>
  <TR>
    <TD>&nbsp;</TD>
    <TD noWrap><TT>chaperonin-60alpha [Arabidopsis=20
thaliana]</TT></TD></TR></TBODY></TABLE>
<TABLE border=3D0 cellSpacing=3D0 cellPadding=3D0>
  <TBODY>
  <TR>
    <TD><TT>&nbsp;&nbsp;&nbsp;&nbsp;&nbsp;&nbsp;</TT></TD>
    <TD align=3Dright><TT><B>Observed&nbsp;&nbsp;</B></TT></TD>
    <TD noWrap align=3Dright><TT><B>Mr(expt)&nbsp;&nbsp;</B></TT></TD>
    <TD noWrap align=3Dright><TT><B>Mr(calc)&nbsp;&nbsp;</B></TT></TD>
    <TD align=3Dright><TT><B>&nbsp;ppm&nbsp;&nbsp;</B></TT></TD>
    <TD align=3Dright><TT><B>Start&nbsp;</B></TT></TD>
    <TD align=3Dright><TT><B>&nbsp;</B></TT></TD>
    <TD align=3Dright><TT><B>End&nbsp;</B></TT></TD>
    <TD align=3Dright><TT><B>Miss&nbsp;</B></TT></TD>
    <TD align=3Dright><TT><B>Ions&nbsp;</B></TT></TD>
    <TD><TT><B>&nbsp;Peptide</B></TT></TD></TR>
  <TR>
    <TD align=3Dright>&nbsp;</TD>
    <TD align=3Dright><TT>733.3337&nbsp;&nbsp;</TT></TD>
    <TD align=3Dright><TT>732.3264&nbsp;&nbsp;</TT></TD>
    <TD align=3Dright><TT>732.3555&nbsp;&nbsp;</TT></TD>
    <TD noWrap align=3Dright><TT>-39.71&nbsp;</TT></TD>
    <TD align=3Dright><TT>322&nbsp;</TT></TD>
    <TD noWrap align=3Dright><TT>-&nbsp;</TT></TD>
    <TD align=3Dright><TT>328&nbsp;</TT></TD>
    <TD align=3Dright><TT>0&nbsp;&nbsp;</TT></TD>
    <TD noWrap align=3Dright><TT>---&nbsp;&nbsp;</TT></TD>
    <TD noWrap><TT>&nbsp;K.APGFGER.R</TT></TD></TR>
  <TR>
    <TD align=3Dright>&nbsp;</TD>
    <TD align=3Dright><TT>1043.5223&nbsp;&nbsp;</TT></TD>
    <TD align=3Dright><TT>1042.5150&nbsp;&nbsp;</TT></TD>
    <TD align=3Dright><TT>1042.5771&nbsp;&nbsp;</TT></TD>
    <TD noWrap align=3Dright><TT>-59.56&nbsp;</TT></TD>
    <TD align=3Dright><TT>93&nbsp;</TT></TD>
    <TD noWrap align=3Dright><TT>-&nbsp;</TT></TD>
    <TD align=3Dright><TT>102&nbsp;</TT></TD>
    <TD align=3Dright><TT>0&nbsp;&nbsp;</TT></TD>
    <TD noWrap align=3Dright><TT>---&nbsp;&nbsp;</TT></TD>
    <TD noWrap><TT>&nbsp;K.VVNDGVTIAR.A</TT></TD></TR>
  <TR>
    <TD align=3Dright>&nbsp;</TD>
    <TD align=3Dright><TT>1290.5461&nbsp;&nbsp;</TT></TD>
    <TD align=3Dright><TT>1289.5388&nbsp;&nbsp;</TT></TD>
    <TD align=3Dright><TT>1289.6099&nbsp;&nbsp;</TT></TD>
    <TD noWrap align=3Dright><TT>-55.12&nbsp;</TT></TD>
    <TD align=3Dright><TT>425&nbsp;</TT></TD>
    <TD noWrap align=3Dright><TT>-&nbsp;</TT></TD>
    <TD align=3Dright><TT>436&nbsp;</TT></TD>
    <TD align=3Dright><TT>0&nbsp;&nbsp;</TT></TD>
    <TD noWrap align=3Dright><TT>---&nbsp;&nbsp;</TT></TD>
    <TD noWrap><TT>&nbsp;K.VGAATETELEDR.K</TT></TD></TR>
  <TR>
    <TD align=3Dright>&nbsp;</TD>
    <TD align=3Dright><TT>1479.6401&nbsp;&nbsp;</TT></TD>
    <TD align=3Dright><TT>1478.6328&nbsp;&nbsp;</TT></TD>
    <TD align=3Dright><TT>1478.7405&nbsp;&nbsp;</TT></TD>
    <TD noWrap align=3Dright><TT>-72.84&nbsp;</TT></TD>
    <TD align=3Dright><TT>242&nbsp;</TT></TD>
    <TD noWrap align=3Dright><TT>-&nbsp;</TT></TD>
    <TD align=3Dright><TT>254&nbsp;</TT></TD>
    <TD align=3Dright><TT>0&nbsp;&nbsp;</TT></TD>
    <TD noWrap align=3Dright><TT>---&nbsp;&nbsp;</TT></TD>
    <TD noWrap><TT>&nbsp;R.GYISPQFVTNPEK.L</TT></TD></TR>
  <TR>
    <TD align=3Dright>&nbsp;</TD>
    <TD align=3Dright><TT>1479.6401&nbsp;&nbsp;</TT></TD>
    <TD align=3Dright><TT>1478.6328&nbsp;&nbsp;</TT></TD>
    <TD align=3Dright><TT>1478.7405&nbsp;&nbsp;</TT></TD>
    <TD noWrap align=3Dright><TT>-72.84&nbsp;</TT></TD>
    <TD align=3Dright><TT>242&nbsp;</TT></TD>
    <TD noWrap align=3Dright><TT>-&nbsp;</TT></TD>
    <TD align=3Dright><TT>254&nbsp;</TT></TD>
    <TD align=3Dright><TT>0&nbsp;&nbsp;</TT></TD>
    <TD noWrap align=3Dright><TT>38&nbsp;&nbsp;</TT></TD>
    <TD noWrap><TT>&nbsp;R.GYISPQFVTNPEK.L</TT></TD></TR>
  <TR>
    <TD align=3Dright>&nbsp;</TD>
    <TD align=3Dright><TT>1904.8534&nbsp;&nbsp;</TT></TD>
    <TD align=3Dright><TT>1903.8461&nbsp;&nbsp;</TT></TD>
    <TD align=3Dright><TT>1903.9487&nbsp;&nbsp;</TT></TD>
    <TD noWrap align=3Dright><TT>-53.86&nbsp;</TT></TD>
    <TD align=3Dright><TT>372&nbsp;</TT></TD>
    <TD noWrap align=3Dright><TT>-&nbsp;</TT></TD>
    <TD align=3Dright><TT>389&nbsp;</TT></TD>
    <TD align=3Dright><TT>1&nbsp;&nbsp;</TT></TD>
    <TD noWrap align=3Dright><TT>---&nbsp;&nbsp;</TT></TD>
    <TD noWrap><TT>&nbsp;K.DSTTLIADAASKDELQAR.I</TT></TD></TR>
  <TR>
    <TD align=3Dright>&nbsp;</TD>
    <TD align=3Dright><TT>1904.8534&nbsp;&nbsp;</TT></TD>
    <TD align=3Dright><TT>1903.8461&nbsp;&nbsp;</TT></TD>
    <TD align=3Dright><TT>1903.9487&nbsp;&nbsp;</TT></TD>
    <TD noWrap align=3Dright><TT>-53.86&nbsp;</TT></TD>
    <TD align=3Dright><TT>372&nbsp;</TT></TD>
    <TD noWrap align=3Dright><TT>-&nbsp;</TT></TD>
    <TD align=3Dright><TT>389&nbsp;</TT></TD>
    <TD align=3Dright><TT>1&nbsp;&nbsp;</TT></TD>
    <TD noWrap align=3Dright><TT>55&nbsp;&nbsp;</TT></TD>
    <TD =
noWrap><TT>&nbsp;K.DSTTLIADAASKDELQAR.I</TT></TD></TR></TBODY></TABLE>
<TABLE border=3D0 cellSpacing=3D0>
  <TBODY>
  <TR>
    <TD><TT>&nbsp;&nbsp;&nbsp;&nbsp;&nbsp;&nbsp;</TT></TD>
    <TD><TT><B>No match to: </B>765.3532, 823.0726, 825.0584, 841.0284,=20
      842.4637, 870.4987, 994.0828, 994.0828, 1036.0845, 1036.0845, =
1090.5276,=20
      1090.5276, 1108.4852, 1108.4852, 1124.4584, 1124.4584, 1196.6279,=20
      1196.6279, 1501.6621, 1754.8268, 1754.8268, 1770.7947, 1804.8550,=20
      1804.8550, 2211.9824</TT></TD></TR></TBODY></TABLE><BR>
<TABLE border=3D0 cellSpacing=3D0>
  <TBODY>
  <TR>
    <TD><TT><B><A name=3DHit42>42.</A>&nbsp;&nbsp;&nbsp;</B></TT></TD>
    <TD noWrap><TT><A=20
      =
href=3D"http://zxw-pc/mascot/cgi/protein_view.pl?file=3D../data/20121225/=
F002398.dat&amp;hit=3D42"=20
      =
target=3D_blank>gi|2506276</A>&nbsp;&nbsp;&nbsp;&nbsp;<B>Mass:</B>&nbsp;6=
2034&nbsp;&nbsp;&nbsp;&nbsp;<B>Score:</B>&nbsp;121&nbsp;&nbsp;&nbsp;&nbsp=
;<B>Expect:</B>&nbsp;1.5e-006&nbsp;&nbsp;<B>Matches:</B>&nbsp;7</TT></TD>=
</TR>
  <TR>
    <TD>&nbsp;</TD>
    <TD noWrap><TT>RecName: Full=3DRuBisCO large subunit-binding protein =
subunit=20
      alpha, chloroplastic; AltName: Full=3D60 kDa chaperonin subunit =
alpha;=20
      AltName: Full=3DCPN-60 alpha; Flags: =
Precursor</TT></TD></TR></TBODY></TABLE>
<TABLE border=3D0 cellSpacing=3D0 cellPadding=3D0>
  <TBODY>
  <TR>
    <TD><TT>&nbsp;&nbsp;&nbsp;&nbsp;&nbsp;&nbsp;</TT></TD>
    <TD align=3Dright><TT><B>Observed&nbsp;&nbsp;</B></TT></TD>
    <TD noWrap align=3Dright><TT><B>Mr(expt)&nbsp;&nbsp;</B></TT></TD>
    <TD noWrap align=3Dright><TT><B>Mr(calc)&nbsp;&nbsp;</B></TT></TD>
    <TD align=3Dright><TT><B>&nbsp;ppm&nbsp;&nbsp;</B></TT></TD>
    <TD align=3Dright><TT><B>Start&nbsp;</B></TT></TD>
    <TD align=3Dright><TT><B>&nbsp;</B></TT></TD>
    <TD align=3Dright><TT><B>End&nbsp;</B></TT></TD>
    <TD align=3Dright><TT><B>Miss&nbsp;</B></TT></TD>
    <TD align=3Dright><TT><B>Ions&nbsp;</B></TT></TD>
    <TD><TT><B>&nbsp;Peptide</B></TT></TD></TR>
  <TR>
    <TD align=3Dright>&nbsp;</TD>
    <TD align=3Dright><TT>733.3337&nbsp;&nbsp;</TT></TD>
    <TD align=3Dright><TT>732.3264&nbsp;&nbsp;</TT></TD>
    <TD align=3Dright><TT>732.3555&nbsp;&nbsp;</TT></TD>
    <TD noWrap align=3Dright><TT>-39.71&nbsp;</TT></TD>
    <TD align=3Dright><TT>322&nbsp;</TT></TD>
    <TD noWrap align=3Dright><TT>-&nbsp;</TT></TD>
    <TD align=3Dright><TT>328&nbsp;</TT></TD>
    <TD align=3Dright><TT>0&nbsp;&nbsp;</TT></TD>
    <TD noWrap align=3Dright><TT>---&nbsp;&nbsp;</TT></TD>
    <TD noWrap><TT>&nbsp;K.APGFGER.R</TT></TD></TR>
  <TR>
    <TD align=3Dright>&nbsp;</TD>
    <TD align=3Dright><TT>1043.5223&nbsp;&nbsp;</TT></TD>
    <TD align=3Dright><TT>1042.5150&nbsp;&nbsp;</TT></TD>
    <TD align=3Dright><TT>1042.5771&nbsp;&nbsp;</TT></TD>
    <TD noWrap align=3Dright><TT>-59.56&nbsp;</TT></TD>
    <TD align=3Dright><TT>93&nbsp;</TT></TD>
    <TD noWrap align=3Dright><TT>-&nbsp;</TT></TD>
    <TD align=3Dright><TT>102&nbsp;</TT></TD>
    <TD align=3Dright><TT>0&nbsp;&nbsp;</TT></TD>
    <TD noWrap align=3Dright><TT>---&nbsp;&nbsp;</TT></TD>
    <TD noWrap><TT>&nbsp;K.VVNDGVTIAR.A</TT></TD></TR>
  <TR>
    <TD align=3Dright>&nbsp;</TD>
    <TD align=3Dright><TT>1290.5461&nbsp;&nbsp;</TT></TD>
    <TD align=3Dright><TT>1289.5388&nbsp;&nbsp;</TT></TD>
    <TD align=3Dright><TT>1289.6099&nbsp;&nbsp;</TT></TD>
    <TD noWrap align=3Dright><TT>-55.12&nbsp;</TT></TD>
    <TD align=3Dright><TT>425&nbsp;</TT></TD>
    <TD noWrap align=3Dright><TT>-&nbsp;</TT></TD>
    <TD align=3Dright><TT>436&nbsp;</TT></TD>
    <TD align=3Dright><TT>0&nbsp;&nbsp;</TT></TD>
    <TD noWrap align=3Dright><TT>---&nbsp;&nbsp;</TT></TD>
    <TD noWrap><TT>&nbsp;K.VGAATETELEDR.K</TT></TD></TR>
  <TR>
    <TD align=3Dright>&nbsp;</TD>
    <TD align=3Dright><TT>1479.6401&nbsp;&nbsp;</TT></TD>
    <TD align=3Dright><TT>1478.6328&nbsp;&nbsp;</TT></TD>
    <TD align=3Dright><TT>1478.7405&nbsp;&nbsp;</TT></TD>
    <TD noWrap align=3Dright><TT>-72.84&nbsp;</TT></TD>
    <TD align=3Dright><TT>242&nbsp;</TT></TD>
    <TD noWrap align=3Dright><TT>-&nbsp;</TT></TD>
    <TD align=3Dright><TT>254&nbsp;</TT></TD>
    <TD align=3Dright><TT>0&nbsp;&nbsp;</TT></TD>
    <TD noWrap align=3Dright><TT>---&nbsp;&nbsp;</TT></TD>
    <TD noWrap><TT>&nbsp;R.GYISPQFVTNPEK.L</TT></TD></TR>
  <TR>
    <TD align=3Dright>&nbsp;</TD>
    <TD align=3Dright><TT>1479.6401&nbsp;&nbsp;</TT></TD>
    <TD align=3Dright><TT>1478.6328&nbsp;&nbsp;</TT></TD>
    <TD align=3Dright><TT>1478.7405&nbsp;&nbsp;</TT></TD>
    <TD noWrap align=3Dright><TT>-72.84&nbsp;</TT></TD>
    <TD align=3Dright><TT>242&nbsp;</TT></TD>
    <TD noWrap align=3Dright><TT>-&nbsp;</TT></TD>
    <TD align=3Dright><TT>254&nbsp;</TT></TD>
    <TD align=3Dright><TT>0&nbsp;&nbsp;</TT></TD>
    <TD noWrap align=3Dright><TT>38&nbsp;&nbsp;</TT></TD>
    <TD noWrap><TT>&nbsp;R.GYISPQFVTNPEK.L</TT></TD></TR>
  <TR>
    <TD align=3Dright>&nbsp;</TD>
    <TD align=3Dright><TT>1904.8534&nbsp;&nbsp;</TT></TD>
    <TD align=3Dright><TT>1903.8461&nbsp;&nbsp;</TT></TD>
    <TD align=3Dright><TT>1903.9487&nbsp;&nbsp;</TT></TD>
    <TD noWrap align=3Dright><TT>-53.86&nbsp;</TT></TD>
    <TD align=3Dright><TT>372&nbsp;</TT></TD>
    <TD noWrap align=3Dright><TT>-&nbsp;</TT></TD>
    <TD align=3Dright><TT>389&nbsp;</TT></TD>
    <TD align=3Dright><TT>1&nbsp;&nbsp;</TT></TD>
    <TD noWrap align=3Dright><TT>---&nbsp;&nbsp;</TT></TD>
    <TD noWrap><TT>&nbsp;K.DSTTLIADAASKDELQAR.I</TT></TD></TR>
  <TR>
    <TD align=3Dright>&nbsp;</TD>
    <TD align=3Dright><TT>1904.8534&nbsp;&nbsp;</TT></TD>
    <TD align=3Dright><TT>1903.8461&nbsp;&nbsp;</TT></TD>
    <TD align=3Dright><TT>1903.9487&nbsp;&nbsp;</TT></TD>
    <TD noWrap align=3Dright><TT>-53.86&nbsp;</TT></TD>
    <TD align=3Dright><TT>372&nbsp;</TT></TD>
    <TD noWrap align=3Dright><TT>-&nbsp;</TT></TD>
    <TD align=3Dright><TT>389&nbsp;</TT></TD>
    <TD align=3Dright><TT>1&nbsp;&nbsp;</TT></TD>
    <TD noWrap align=3Dright><TT>55&nbsp;&nbsp;</TT></TD>
    <TD =
noWrap><TT>&nbsp;K.DSTTLIADAASKDELQAR.I</TT></TD></TR></TBODY></TABLE>
<TABLE border=3D0 cellSpacing=3D0>
  <TBODY>
  <TR>
    <TD><TT>&nbsp;&nbsp;&nbsp;&nbsp;&nbsp;&nbsp;</TT></TD>
    <TD><TT><B>No match to: </B>765.3532, 823.0726, 825.0584, 841.0284,=20
      842.4637, 870.4987, 994.0828, 994.0828, 1036.0845, 1036.0845, =
1090.5276,=20
      1090.5276, 1108.4852, 1108.4852, 1124.4584, 1124.4584, 1196.6279,=20
      1196.6279, 1501.6621, 1754.8268, 1754.8268, 1770.7947, 1804.8550,=20
      1804.8550, 2211.9824</TT></TD></TR></TBODY></TABLE><BR>
<TABLE border=3D0 cellSpacing=3D0>
  <TBODY>
  <TR>
    <TD><TT><B><A name=3DHit43>43.</A>&nbsp;&nbsp;&nbsp;</B></TT></TD>
    <TD noWrap><TT><A=20
      =
href=3D"http://zxw-pc/mascot/cgi/protein_view.pl?file=3D../data/20121225/=
F002398.dat&amp;hit=3D43"=20
      =
target=3D_blank>gi|1223910</A>&nbsp;&nbsp;&nbsp;&nbsp;<B>Mass:</B>&nbsp;6=
2034&nbsp;&nbsp;&nbsp;&nbsp;<B>Score:</B>&nbsp;121&nbsp;&nbsp;&nbsp;&nbsp=
;<B>Expect:</B>&nbsp;1.5e-006&nbsp;&nbsp;<B>Matches:</B>&nbsp;7</TT></TD>=
</TR>
  <TR>
    <TD>&nbsp;</TD>
    <TD noWrap><TT>chaperonin-60 alpha subunit [Arabidopsis=20
  thaliana]</TT></TD></TR></TBODY></TABLE>
<TABLE border=3D0 cellSpacing=3D0 cellPadding=3D0>
  <TBODY>
  <TR>
    <TD><TT>&nbsp;&nbsp;&nbsp;&nbsp;&nbsp;&nbsp;</TT></TD>
    <TD align=3Dright><TT><B>Observed&nbsp;&nbsp;</B></TT></TD>
    <TD noWrap align=3Dright><TT><B>Mr(expt)&nbsp;&nbsp;</B></TT></TD>
    <TD noWrap align=3Dright><TT><B>Mr(calc)&nbsp;&nbsp;</B></TT></TD>
    <TD align=3Dright><TT><B>&nbsp;ppm&nbsp;&nbsp;</B></TT></TD>
    <TD align=3Dright><TT><B>Start&nbsp;</B></TT></TD>
    <TD align=3Dright><TT><B>&nbsp;</B></TT></TD>
    <TD align=3Dright><TT><B>End&nbsp;</B></TT></TD>
    <TD align=3Dright><TT><B>Miss&nbsp;</B></TT></TD>
    <TD align=3Dright><TT><B>Ions&nbsp;</B></TT></TD>
    <TD><TT><B>&nbsp;Peptide</B></TT></TD></TR>
  <TR>
    <TD align=3Dright>&nbsp;</TD>
    <TD align=3Dright><TT>733.3337&nbsp;&nbsp;</TT></TD>
    <TD align=3Dright><TT>732.3264&nbsp;&nbsp;</TT></TD>
    <TD align=3Dright><TT>732.3555&nbsp;&nbsp;</TT></TD>
    <TD noWrap align=3Dright><TT>-39.71&nbsp;</TT></TD>
    <TD align=3Dright><TT>322&nbsp;</TT></TD>
    <TD noWrap align=3Dright><TT>-&nbsp;</TT></TD>
    <TD align=3Dright><TT>328&nbsp;</TT></TD>
    <TD align=3Dright><TT>0&nbsp;&nbsp;</TT></TD>
    <TD noWrap align=3Dright><TT>---&nbsp;&nbsp;</TT></TD>
    <TD noWrap><TT>&nbsp;K.APGFGER.R</TT></TD></TR>
  <TR>
    <TD align=3Dright>&nbsp;</TD>
    <TD align=3Dright><TT>1043.5223&nbsp;&nbsp;</TT></TD>
    <TD align=3Dright><TT>1042.5150&nbsp;&nbsp;</TT></TD>
    <TD align=3Dright><TT>1042.5771&nbsp;&nbsp;</TT></TD>
    <TD noWrap align=3Dright><TT>-59.56&nbsp;</TT></TD>
    <TD align=3Dright><TT>93&nbsp;</TT></TD>
    <TD noWrap align=3Dright><TT>-&nbsp;</TT></TD>
    <TD align=3Dright><TT>102&nbsp;</TT></TD>
    <TD align=3Dright><TT>0&nbsp;&nbsp;</TT></TD>
    <TD noWrap align=3Dright><TT>---&nbsp;&nbsp;</TT></TD>
    <TD noWrap><TT>&nbsp;K.VVNDGVTIAR.A</TT></TD></TR>
  <TR>
    <TD align=3Dright>&nbsp;</TD>
    <TD align=3Dright><TT>1290.5461&nbsp;&nbsp;</TT></TD>
    <TD align=3Dright><TT>1289.5388&nbsp;&nbsp;</TT></TD>
    <TD align=3Dright><TT>1289.6099&nbsp;&nbsp;</TT></TD>
    <TD noWrap align=3Dright><TT>-55.12&nbsp;</TT></TD>
    <TD align=3Dright><TT>425&nbsp;</TT></TD>
    <TD noWrap align=3Dright><TT>-&nbsp;</TT></TD>
    <TD align=3Dright><TT>436&nbsp;</TT></TD>
    <TD align=3Dright><TT>0&nbsp;&nbsp;</TT></TD>
    <TD noWrap align=3Dright><TT>---&nbsp;&nbsp;</TT></TD>
    <TD noWrap><TT>&nbsp;K.VGAATETELEDR.K</TT></TD></TR>
  <TR>
    <TD align=3Dright>&nbsp;</TD>
    <TD align=3Dright><TT>1479.6401&nbsp;&nbsp;</TT></TD>
    <TD align=3Dright><TT>1478.6328&nbsp;&nbsp;</TT></TD>
    <TD align=3Dright><TT>1478.7405&nbsp;&nbsp;</TT></TD>
    <TD noWrap align=3Dright><TT>-72.84&nbsp;</TT></TD>
    <TD align=3Dright><TT>242&nbsp;</TT></TD>
    <TD noWrap align=3Dright><TT>-&nbsp;</TT></TD>
    <TD align=3Dright><TT>254&nbsp;</TT></TD>
    <TD align=3Dright><TT>0&nbsp;&nbsp;</TT></TD>
    <TD noWrap align=3Dright><TT>---&nbsp;&nbsp;</TT></TD>
    <TD noWrap><TT>&nbsp;R.GYISPQFVTNPEK.L</TT></TD></TR>
  <TR>
    <TD align=3Dright>&nbsp;</TD>
    <TD align=3Dright><TT>1479.6401&nbsp;&nbsp;</TT></TD>
    <TD align=3Dright><TT>1478.6328&nbsp;&nbsp;</TT></TD>
    <TD align=3Dright><TT>1478.7405&nbsp;&nbsp;</TT></TD>
    <TD noWrap align=3Dright><TT>-72.84&nbsp;</TT></TD>
    <TD align=3Dright><TT>242&nbsp;</TT></TD>
    <TD noWrap align=3Dright><TT>-&nbsp;</TT></TD>
    <TD align=3Dright><TT>254&nbsp;</TT></TD>
    <TD align=3Dright><TT>0&nbsp;&nbsp;</TT></TD>
    <TD noWrap align=3Dright><TT>38&nbsp;&nbsp;</TT></TD>
    <TD noWrap><TT>&nbsp;R.GYISPQFVTNPEK.L</TT></TD></TR>
  <TR>
    <TD align=3Dright>&nbsp;</TD>
    <TD align=3Dright><TT>1904.8534&nbsp;&nbsp;</TT></TD>
    <TD align=3Dright><TT>1903.8461&nbsp;&nbsp;</TT></TD>
    <TD align=3Dright><TT>1903.9487&nbsp;&nbsp;</TT></TD>
    <TD noWrap align=3Dright><TT>-53.86&nbsp;</TT></TD>
    <TD align=3Dright><TT>372&nbsp;</TT></TD>
    <TD noWrap align=3Dright><TT>-&nbsp;</TT></TD>
    <TD align=3Dright><TT>389&nbsp;</TT></TD>
    <TD align=3Dright><TT>1&nbsp;&nbsp;</TT></TD>
    <TD noWrap align=3Dright><TT>---&nbsp;&nbsp;</TT></TD>
    <TD noWrap><TT>&nbsp;K.DSTTLIADAASKDELQAR.I</TT></TD></TR>
  <TR>
    <TD align=3Dright>&nbsp;</TD>
    <TD align=3Dright><TT>1904.8534&nbsp;&nbsp;</TT></TD>
    <TD align=3Dright><TT>1903.8461&nbsp;&nbsp;</TT></TD>
    <TD align=3Dright><TT>1903.9487&nbsp;&nbsp;</TT></TD>
    <TD noWrap align=3Dright><TT>-53.86&nbsp;</TT></TD>
    <TD align=3Dright><TT>372&nbsp;</TT></TD>
    <TD noWrap align=3Dright><TT>-&nbsp;</TT></TD>
    <TD align=3Dright><TT>389&nbsp;</TT></TD>
    <TD align=3Dright><TT>1&nbsp;&nbsp;</TT></TD>
    <TD noWrap align=3Dright><TT>55&nbsp;&nbsp;</TT></TD>
    <TD =
noWrap><TT>&nbsp;K.DSTTLIADAASKDELQAR.I</TT></TD></TR></TBODY></TABLE>
<TABLE border=3D0 cellSpacing=3D0>
  <TBODY>
  <TR>
    <TD><TT>&nbsp;&nbsp;&nbsp;&nbsp;&nbsp;&nbsp;</TT></TD>
    <TD><TT><B>No match to: </B>765.3532, 823.0726, 825.0584, 841.0284,=20
      842.4637, 870.4987, 994.0828, 994.0828, 1036.0845, 1036.0845, =
1090.5276,=20
      1090.5276, 1108.4852, 1108.4852, 1124.4584, 1124.4584, 1196.6279,=20
      1196.6279, 1501.6621, 1754.8268, 1754.8268, 1770.7947, 1804.8550,=20
      1804.8550, 2211.9824</TT></TD></TR></TBODY></TABLE><BR>
<TABLE border=3D0 cellSpacing=3D0>
  <TBODY>
  <TR>
    <TD><TT><B><A name=3DHit44>44.</A>&nbsp;&nbsp;&nbsp;</B></TT></TD>
    <TD noWrap><TT><A=20
      =
href=3D"http://zxw-pc/mascot/cgi/protein_view.pl?file=3D../data/20121225/=
F002398.dat&amp;hit=3D44"=20
      =
target=3D_blank>gi|27311671</A>&nbsp;&nbsp;&nbsp;&nbsp;<B>Mass:</B>&nbsp;=
62034&nbsp;&nbsp;&nbsp;&nbsp;<B>Score:</B>&nbsp;121&nbsp;&nbsp;&nbsp;&nbs=
p;<B>Expect:</B>&nbsp;1.5e-006&nbsp;&nbsp;<B>Matches:</B>&nbsp;7</TT></TD=
></TR>
  <TR>
    <TD>&nbsp;</TD>
    <TD noWrap><TT>putative rubisco subunit binding-protein alpha =
subunit=20
      [Arabidopsis thaliana]</TT></TD></TR></TBODY></TABLE>
<TABLE border=3D0 cellSpacing=3D0 cellPadding=3D0>
  <TBODY>
  <TR>
    <TD><TT>&nbsp;&nbsp;&nbsp;&nbsp;&nbsp;&nbsp;</TT></TD>
    <TD align=3Dright><TT><B>Observed&nbsp;&nbsp;</B></TT></TD>
    <TD noWrap align=3Dright><TT><B>Mr(expt)&nbsp;&nbsp;</B></TT></TD>
    <TD noWrap align=3Dright><TT><B>Mr(calc)&nbsp;&nbsp;</B></TT></TD>
    <TD align=3Dright><TT><B>&nbsp;ppm&nbsp;&nbsp;</B></TT></TD>
    <TD align=3Dright><TT><B>Start&nbsp;</B></TT></TD>
    <TD align=3Dright><TT><B>&nbsp;</B></TT></TD>
    <TD align=3Dright><TT><B>End&nbsp;</B></TT></TD>
    <TD align=3Dright><TT><B>Miss&nbsp;</B></TT></TD>
    <TD align=3Dright><TT><B>Ions&nbsp;</B></TT></TD>
    <TD><TT><B>&nbsp;Peptide</B></TT></TD></TR>
  <TR>
    <TD align=3Dright>&nbsp;</TD>
    <TD align=3Dright><TT>733.3337&nbsp;&nbsp;</TT></TD>
    <TD align=3Dright><TT>732.3264&nbsp;&nbsp;</TT></TD>
    <TD align=3Dright><TT>732.3555&nbsp;&nbsp;</TT></TD>
    <TD noWrap align=3Dright><TT>-39.71&nbsp;</TT></TD>
    <TD align=3Dright><TT>322&nbsp;</TT></TD>
    <TD noWrap align=3Dright><TT>-&nbsp;</TT></TD>
    <TD align=3Dright><TT>328&nbsp;</TT></TD>
    <TD align=3Dright><TT>0&nbsp;&nbsp;</TT></TD>
    <TD noWrap align=3Dright><TT>---&nbsp;&nbsp;</TT></TD>
    <TD noWrap><TT>&nbsp;K.APGFGER.R</TT></TD></TR>
  <TR>
    <TD align=3Dright>&nbsp;</TD>
    <TD align=3Dright><TT>1043.5223&nbsp;&nbsp;</TT></TD>
    <TD align=3Dright><TT>1042.5150&nbsp;&nbsp;</TT></TD>
    <TD align=3Dright><TT>1042.5771&nbsp;&nbsp;</TT></TD>
    <TD noWrap align=3Dright><TT>-59.56&nbsp;</TT></TD>
    <TD align=3Dright><TT>93&nbsp;</TT></TD>
    <TD noWrap align=3Dright><TT>-&nbsp;</TT></TD>
    <TD align=3Dright><TT>102&nbsp;</TT></TD>
    <TD align=3Dright><TT>0&nbsp;&nbsp;</TT></TD>
    <TD noWrap align=3Dright><TT>---&nbsp;&nbsp;</TT></TD>
    <TD noWrap><TT>&nbsp;K.VVNDGVTIAR.A</TT></TD></TR>
  <TR>
    <TD align=3Dright>&nbsp;</TD>
    <TD align=3Dright><TT>1290.5461&nbsp;&nbsp;</TT></TD>
    <TD align=3Dright><TT>1289.5388&nbsp;&nbsp;</TT></TD>
    <TD align=3Dright><TT>1289.6099&nbsp;&nbsp;</TT></TD>
    <TD noWrap align=3Dright><TT>-55.12&nbsp;</TT></TD>
    <TD align=3Dright><TT>425&nbsp;</TT></TD>
    <TD noWrap align=3Dright><TT>-&nbsp;</TT></TD>
    <TD align=3Dright><TT>436&nbsp;</TT></TD>
    <TD align=3Dright><TT>0&nbsp;&nbsp;</TT></TD>
    <TD noWrap align=3Dright><TT>---&nbsp;&nbsp;</TT></TD>
    <TD noWrap><TT>&nbsp;K.VGAATETELEDR.K</TT></TD></TR>
  <TR>
    <TD align=3Dright>&nbsp;</TD>
    <TD align=3Dright><TT>1479.6401&nbsp;&nbsp;</TT></TD>
    <TD align=3Dright><TT>1478.6328&nbsp;&nbsp;</TT></TD>
    <TD align=3Dright><TT>1478.7405&nbsp;&nbsp;</TT></TD>
    <TD noWrap align=3Dright><TT>-72.84&nbsp;</TT></TD>
    <TD align=3Dright><TT>242&nbsp;</TT></TD>
    <TD noWrap align=3Dright><TT>-&nbsp;</TT></TD>
    <TD align=3Dright><TT>254&nbsp;</TT></TD>
    <TD align=3Dright><TT>0&nbsp;&nbsp;</TT></TD>
    <TD noWrap align=3Dright><TT>---&nbsp;&nbsp;</TT></TD>
    <TD noWrap><TT>&nbsp;R.GYISPQFVTNPEK.L</TT></TD></TR>
  <TR>
    <TD align=3Dright>&nbsp;</TD>
    <TD align=3Dright><TT>1479.6401&nbsp;&nbsp;</TT></TD>
    <TD align=3Dright><TT>1478.6328&nbsp;&nbsp;</TT></TD>
    <TD align=3Dright><TT>1478.7405&nbsp;&nbsp;</TT></TD>
    <TD noWrap align=3Dright><TT>-72.84&nbsp;</TT></TD>
    <TD align=3Dright><TT>242&nbsp;</TT></TD>
    <TD noWrap align=3Dright><TT>-&nbsp;</TT></TD>
    <TD align=3Dright><TT>254&nbsp;</TT></TD>
    <TD align=3Dright><TT>0&nbsp;&nbsp;</TT></TD>
    <TD noWrap align=3Dright><TT>38&nbsp;&nbsp;</TT></TD>
    <TD noWrap><TT>&nbsp;R.GYISPQFVTNPEK.L</TT></TD></TR>
  <TR>
    <TD align=3Dright>&nbsp;</TD>
    <TD align=3Dright><TT>1904.8534&nbsp;&nbsp;</TT></TD>
    <TD align=3Dright><TT>1903.8461&nbsp;&nbsp;</TT></TD>
    <TD align=3Dright><TT>1903.9487&nbsp;&nbsp;</TT></TD>
    <TD noWrap align=3Dright><TT>-53.86&nbsp;</TT></TD>
    <TD align=3Dright><TT>372&nbsp;</TT></TD>
    <TD noWrap align=3Dright><TT>-&nbsp;</TT></TD>
    <TD align=3Dright><TT>389&nbsp;</TT></TD>
    <TD align=3Dright><TT>1&nbsp;&nbsp;</TT></TD>
    <TD noWrap align=3Dright><TT>---&nbsp;&nbsp;</TT></TD>
    <TD noWrap><TT>&nbsp;K.DSTTLIADAASKDELQAR.I</TT></TD></TR>
  <TR>
    <TD align=3Dright>&nbsp;</TD>
    <TD align=3Dright><TT>1904.8534&nbsp;&nbsp;</TT></TD>
    <TD align=3Dright><TT>1903.8461&nbsp;&nbsp;</TT></TD>
    <TD align=3Dright><TT>1903.9487&nbsp;&nbsp;</TT></TD>
    <TD noWrap align=3Dright><TT>-53.86&nbsp;</TT></TD>
    <TD align=3Dright><TT>372&nbsp;</TT></TD>
    <TD noWrap align=3Dright><TT>-&nbsp;</TT></TD>
    <TD align=3Dright><TT>389&nbsp;</TT></TD>
    <TD align=3Dright><TT>1&nbsp;&nbsp;</TT></TD>
    <TD noWrap align=3Dright><TT>55&nbsp;&nbsp;</TT></TD>
    <TD =
noWrap><TT>&nbsp;K.DSTTLIADAASKDELQAR.I</TT></TD></TR></TBODY></TABLE>
<TABLE border=3D0 cellSpacing=3D0>
  <TBODY>
  <TR>
    <TD><TT>&nbsp;&nbsp;&nbsp;&nbsp;&nbsp;&nbsp;</TT></TD>
    <TD><TT><B>No match to: </B>765.3532, 823.0726, 825.0584, 841.0284,=20
      842.4637, 870.4987, 994.0828, 994.0828, 1036.0845, 1036.0845, =
1090.5276,=20
      1090.5276, 1108.4852, 1108.4852, 1124.4584, 1124.4584, 1196.6279,=20
      1196.6279, 1501.6621, 1754.8268, 1754.8268, 1770.7947, 1804.8550,=20
      1804.8550, 2211.9824</TT></TD></TR></TBODY></TABLE><BR>
<TABLE border=3D0 cellSpacing=3D0>
  <TBODY>
  <TR>
    <TD><TT><B><A name=3DHit45>45.</A>&nbsp;&nbsp;&nbsp;</B></TT></TD>
    <TD noWrap><TT><A=20
      =
href=3D"http://zxw-pc/mascot/cgi/protein_view.pl?file=3D../data/20121225/=
F002398.dat&amp;hit=3D45"=20
      =
target=3D_blank>gi|21554572</A>&nbsp;&nbsp;&nbsp;&nbsp;<B>Mass:</B>&nbsp;=
62092&nbsp;&nbsp;&nbsp;&nbsp;<B>Score:</B>&nbsp;121&nbsp;&nbsp;&nbsp;&nbs=
p;<B>Expect:</B>&nbsp;1.5e-006&nbsp;&nbsp;<B>Matches:</B>&nbsp;7</TT></TD=
></TR>
  <TR>
    <TD>&nbsp;</TD>
    <TD noWrap><TT>putative rubisco subunit binding-protein alpha =
subunit=20
      [Arabidopsis thaliana]</TT></TD></TR></TBODY></TABLE>
<TABLE border=3D0 cellSpacing=3D0 cellPadding=3D0>
  <TBODY>
  <TR>
    <TD><TT>&nbsp;&nbsp;&nbsp;&nbsp;&nbsp;&nbsp;</TT></TD>
    <TD align=3Dright><TT><B>Observed&nbsp;&nbsp;</B></TT></TD>
    <TD noWrap align=3Dright><TT><B>Mr(expt)&nbsp;&nbsp;</B></TT></TD>
    <TD noWrap align=3Dright><TT><B>Mr(calc)&nbsp;&nbsp;</B></TT></TD>
    <TD align=3Dright><TT><B>&nbsp;ppm&nbsp;&nbsp;</B></TT></TD>
    <TD align=3Dright><TT><B>Start&nbsp;</B></TT></TD>
    <TD align=3Dright><TT><B>&nbsp;</B></TT></TD>
    <TD align=3Dright><TT><B>End&nbsp;</B></TT></TD>
    <TD align=3Dright><TT><B>Miss&nbsp;</B></TT></TD>
    <TD align=3Dright><TT><B>Ions&nbsp;</B></TT></TD>
    <TD><TT><B>&nbsp;Peptide</B></TT></TD></TR>
  <TR>
    <TD align=3Dright>&nbsp;</TD>
    <TD align=3Dright><TT>733.3337&nbsp;&nbsp;</TT></TD>
    <TD align=3Dright><TT>732.3264&nbsp;&nbsp;</TT></TD>
    <TD align=3Dright><TT>732.3555&nbsp;&nbsp;</TT></TD>
    <TD noWrap align=3Dright><TT>-39.71&nbsp;</TT></TD>
    <TD align=3Dright><TT>322&nbsp;</TT></TD>
    <TD noWrap align=3Dright><TT>-&nbsp;</TT></TD>
    <TD align=3Dright><TT>328&nbsp;</TT></TD>
    <TD align=3Dright><TT>0&nbsp;&nbsp;</TT></TD>
    <TD noWrap align=3Dright><TT>---&nbsp;&nbsp;</TT></TD>
    <TD noWrap><TT>&nbsp;K.APGFGER.R</TT></TD></TR>
  <TR>
    <TD align=3Dright>&nbsp;</TD>
    <TD align=3Dright><TT>1043.5223&nbsp;&nbsp;</TT></TD>
    <TD align=3Dright><TT>1042.5150&nbsp;&nbsp;</TT></TD>
    <TD align=3Dright><TT>1042.5771&nbsp;&nbsp;</TT></TD>
    <TD noWrap align=3Dright><TT>-59.56&nbsp;</TT></TD>
    <TD align=3Dright><TT>93&nbsp;</TT></TD>
    <TD noWrap align=3Dright><TT>-&nbsp;</TT></TD>
    <TD align=3Dright><TT>102&nbsp;</TT></TD>
    <TD align=3Dright><TT>0&nbsp;&nbsp;</TT></TD>
    <TD noWrap align=3Dright><TT>---&nbsp;&nbsp;</TT></TD>
    <TD noWrap><TT>&nbsp;K.VVNDGVTIAR.A</TT></TD></TR>
  <TR>
    <TD align=3Dright>&nbsp;</TD>
    <TD align=3Dright><TT>1290.5461&nbsp;&nbsp;</TT></TD>
    <TD align=3Dright><TT>1289.5388&nbsp;&nbsp;</TT></TD>
    <TD align=3Dright><TT>1289.6099&nbsp;&nbsp;</TT></TD>
    <TD noWrap align=3Dright><TT>-55.12&nbsp;</TT></TD>
    <TD align=3Dright><TT>425&nbsp;</TT></TD>
    <TD noWrap align=3Dright><TT>-&nbsp;</TT></TD>
    <TD align=3Dright><TT>436&nbsp;</TT></TD>
    <TD align=3Dright><TT>0&nbsp;&nbsp;</TT></TD>
    <TD noWrap align=3Dright><TT>---&nbsp;&nbsp;</TT></TD>
    <TD noWrap><TT>&nbsp;K.VGAATETELEDR.K</TT></TD></TR>
  <TR>
    <TD align=3Dright>&nbsp;</TD>
    <TD align=3Dright><TT>1479.6401&nbsp;&nbsp;</TT></TD>
    <TD align=3Dright><TT>1478.6328&nbsp;&nbsp;</TT></TD>
    <TD align=3Dright><TT>1478.7405&nbsp;&nbsp;</TT></TD>
    <TD noWrap align=3Dright><TT>-72.84&nbsp;</TT></TD>
    <TD align=3Dright><TT>242&nbsp;</TT></TD>
    <TD noWrap align=3Dright><TT>-&nbsp;</TT></TD>
    <TD align=3Dright><TT>254&nbsp;</TT></TD>
    <TD align=3Dright><TT>0&nbsp;&nbsp;</TT></TD>
    <TD noWrap align=3Dright><TT>---&nbsp;&nbsp;</TT></TD>
    <TD noWrap><TT>&nbsp;R.GYISPQFVTNPEK.L</TT></TD></TR>
  <TR>
    <TD align=3Dright>&nbsp;</TD>
    <TD align=3Dright><TT>1479.6401&nbsp;&nbsp;</TT></TD>
    <TD align=3Dright><TT>1478.6328&nbsp;&nbsp;</TT></TD>
    <TD align=3Dright><TT>1478.7405&nbsp;&nbsp;</TT></TD>
    <TD noWrap align=3Dright><TT>-72.84&nbsp;</TT></TD>
    <TD align=3Dright><TT>242&nbsp;</TT></TD>
    <TD noWrap align=3Dright><TT>-&nbsp;</TT></TD>
    <TD align=3Dright><TT>254&nbsp;</TT></TD>
    <TD align=3Dright><TT>0&nbsp;&nbsp;</TT></TD>
    <TD noWrap align=3Dright><TT>38&nbsp;&nbsp;</TT></TD>
    <TD noWrap><TT>&nbsp;R.GYISPQFVTNPEK.L</TT></TD></TR>
  <TR>
    <TD align=3Dright>&nbsp;</TD>
    <TD align=3Dright><TT>1904.8534&nbsp;&nbsp;</TT></TD>
    <TD align=3Dright><TT>1903.8461&nbsp;&nbsp;</TT></TD>
    <TD align=3Dright><TT>1903.9487&nbsp;&nbsp;</TT></TD>
    <TD noWrap align=3Dright><TT>-53.86&nbsp;</TT></TD>
    <TD align=3Dright><TT>372&nbsp;</TT></TD>
    <TD noWrap align=3Dright><TT>-&nbsp;</TT></TD>
    <TD align=3Dright><TT>389&nbsp;</TT></TD>
    <TD align=3Dright><TT>1&nbsp;&nbsp;</TT></TD>
    <TD noWrap align=3Dright><TT>---&nbsp;&nbsp;</TT></TD>
    <TD noWrap><TT>&nbsp;K.DSTTLIADAASKDELQAR.I</TT></TD></TR>
  <TR>
    <TD align=3Dright>&nbsp;</TD>
    <TD align=3Dright><TT>1904.8534&nbsp;&nbsp;</TT></TD>
    <TD align=3Dright><TT>1903.8461&nbsp;&nbsp;</TT></TD>
    <TD align=3Dright><TT>1903.9487&nbsp;&nbsp;</TT></TD>
    <TD noWrap align=3Dright><TT>-53.86&nbsp;</TT></TD>
    <TD align=3Dright><TT>372&nbsp;</TT></TD>
    <TD noWrap align=3Dright><TT>-&nbsp;</TT></TD>
    <TD align=3Dright><TT>389&nbsp;</TT></TD>
    <TD align=3Dright><TT>1&nbsp;&nbsp;</TT></TD>
    <TD noWrap align=3Dright><TT>55&nbsp;&nbsp;</TT></TD>
    <TD =
noWrap><TT>&nbsp;K.DSTTLIADAASKDELQAR.I</TT></TD></TR></TBODY></TABLE>
<TABLE border=3D0 cellSpacing=3D0>
  <TBODY>
  <TR>
    <TD><TT>&nbsp;&nbsp;&nbsp;&nbsp;&nbsp;&nbsp;</TT></TD>
    <TD><TT><B>No match to: </B>765.3532, 823.0726, 825.0584, 841.0284,=20
      842.4637, 870.4987, 994.0828, 994.0828, 1036.0845, 1036.0845, =
1090.5276,=20
      1090.5276, 1108.4852, 1108.4852, 1124.4584, 1124.4584, 1196.6279,=20
      1196.6279, 1501.6621, 1754.8268, 1754.8268, 1770.7947, 1804.8550,=20
      1804.8550, 2211.9824</TT></TD></TR></TBODY></TABLE><BR>
<TABLE border=3D0 cellSpacing=3D0>
  <TBODY>
  <TR>
    <TD><TT><B><A name=3DHit46>46.</A>&nbsp;&nbsp;&nbsp;</B></TT></TD>
    <TD noWrap><TT><A=20
      =
href=3D"http://zxw-pc/mascot/cgi/protein_view.pl?file=3D../data/20121225/=
F002398.dat&amp;hit=3D46"=20
      =
target=3D_blank>gi|4510416</A>&nbsp;&nbsp;&nbsp;&nbsp;<B>Mass:</B>&nbsp;6=
2034&nbsp;&nbsp;&nbsp;&nbsp;<B>Score:</B>&nbsp;121&nbsp;&nbsp;&nbsp;&nbsp=
;<B>Expect:</B>&nbsp;1.5e-006&nbsp;&nbsp;<B>Matches:</B>&nbsp;7</TT></TD>=
</TR>
  <TR>
    <TD>&nbsp;</TD>
    <TD noWrap><TT>putative rubisco subunit binding-protein alpha =
subunit=20
      [Arabidopsis thaliana]</TT></TD></TR></TBODY></TABLE>
<TABLE border=3D0 cellSpacing=3D0 cellPadding=3D0>
  <TBODY>
  <TR>
    <TD><TT>&nbsp;&nbsp;&nbsp;&nbsp;&nbsp;&nbsp;</TT></TD>
    <TD align=3Dright><TT><B>Observed&nbsp;&nbsp;</B></TT></TD>
    <TD noWrap align=3Dright><TT><B>Mr(expt)&nbsp;&nbsp;</B></TT></TD>
    <TD noWrap align=3Dright><TT><B>Mr(calc)&nbsp;&nbsp;</B></TT></TD>
    <TD align=3Dright><TT><B>&nbsp;ppm&nbsp;&nbsp;</B></TT></TD>
    <TD align=3Dright><TT><B>Start&nbsp;</B></TT></TD>
    <TD align=3Dright><TT><B>&nbsp;</B></TT></TD>
    <TD align=3Dright><TT><B>End&nbsp;</B></TT></TD>
    <TD align=3Dright><TT><B>Miss&nbsp;</B></TT></TD>
    <TD align=3Dright><TT><B>Ions&nbsp;</B></TT></TD>
    <TD><TT><B>&nbsp;Peptide</B></TT></TD></TR>
  <TR>
    <TD align=3Dright>&nbsp;</TD>
    <TD align=3Dright><TT>733.3337&nbsp;&nbsp;</TT></TD>
    <TD align=3Dright><TT>732.3264&nbsp;&nbsp;</TT></TD>
    <TD align=3Dright><TT>732.3555&nbsp;&nbsp;</TT></TD>
    <TD noWrap align=3Dright><TT>-39.71&nbsp;</TT></TD>
    <TD align=3Dright><TT>322&nbsp;</TT></TD>
    <TD noWrap align=3Dright><TT>-&nbsp;</TT></TD>
    <TD align=3Dright><TT>328&nbsp;</TT></TD>
    <TD align=3Dright><TT>0&nbsp;&nbsp;</TT></TD>
    <TD noWrap align=3Dright><TT>---&nbsp;&nbsp;</TT></TD>
    <TD noWrap><TT>&nbsp;K.APGFGER.R</TT></TD></TR>
  <TR>
    <TD align=3Dright>&nbsp;</TD>
    <TD align=3Dright><TT>1043.5223&nbsp;&nbsp;</TT></TD>
    <TD align=3Dright><TT>1042.5150&nbsp;&nbsp;</TT></TD>
    <TD align=3Dright><TT>1042.5771&nbsp;&nbsp;</TT></TD>
    <TD noWrap align=3Dright><TT>-59.56&nbsp;</TT></TD>
    <TD align=3Dright><TT>93&nbsp;</TT></TD>
    <TD noWrap align=3Dright><TT>-&nbsp;</TT></TD>
    <TD align=3Dright><TT>102&nbsp;</TT></TD>
    <TD align=3Dright><TT>0&nbsp;&nbsp;</TT></TD>
    <TD noWrap align=3Dright><TT>---&nbsp;&nbsp;</TT></TD>
    <TD noWrap><TT>&nbsp;K.VVNDGVTIAR.A</TT></TD></TR>
  <TR>
    <TD align=3Dright>&nbsp;</TD>
    <TD align=3Dright><TT>1290.5461&nbsp;&nbsp;</TT></TD>
    <TD align=3Dright><TT>1289.5388&nbsp;&nbsp;</TT></TD>
    <TD align=3Dright><TT>1289.6099&nbsp;&nbsp;</TT></TD>
    <TD noWrap align=3Dright><TT>-55.12&nbsp;</TT></TD>
    <TD align=3Dright><TT>425&nbsp;</TT></TD>
    <TD noWrap align=3Dright><TT>-&nbsp;</TT></TD>
    <TD align=3Dright><TT>436&nbsp;</TT></TD>
    <TD align=3Dright><TT>0&nbsp;&nbsp;</TT></TD>
    <TD noWrap align=3Dright><TT>---&nbsp;&nbsp;</TT></TD>
    <TD noWrap><TT>&nbsp;K.VGAATETELEDR.K</TT></TD></TR>
  <TR>
    <TD align=3Dright>&nbsp;</TD>
    <TD align=3Dright><TT>1479.6401&nbsp;&nbsp;</TT></TD>
    <TD align=3Dright><TT>1478.6328&nbsp;&nbsp;</TT></TD>
    <TD align=3Dright><TT>1478.7405&nbsp;&nbsp;</TT></TD>
    <TD noWrap align=3Dright><TT>-72.84&nbsp;</TT></TD>
    <TD align=3Dright><TT>242&nbsp;</TT></TD>
    <TD noWrap align=3Dright><TT>-&nbsp;</TT></TD>
    <TD align=3Dright><TT>254&nbsp;</TT></TD>
    <TD align=3Dright><TT>0&nbsp;&nbsp;</TT></TD>
    <TD noWrap align=3Dright><TT>---&nbsp;&nbsp;</TT></TD>
    <TD noWrap><TT>&nbsp;R.GYISPQFVTNPEK.L</TT></TD></TR>
  <TR>
    <TD align=3Dright>&nbsp;</TD>
    <TD align=3Dright><TT>1479.6401&nbsp;&nbsp;</TT></TD>
    <TD align=3Dright><TT>1478.6328&nbsp;&nbsp;</TT></TD>
    <TD align=3Dright><TT>1478.7405&nbsp;&nbsp;</TT></TD>
    <TD noWrap align=3Dright><TT>-72.84&nbsp;</TT></TD>
    <TD align=3Dright><TT>242&nbsp;</TT></TD>
    <TD noWrap align=3Dright><TT>-&nbsp;</TT></TD>
    <TD align=3Dright><TT>254&nbsp;</TT></TD>
    <TD align=3Dright><TT>0&nbsp;&nbsp;</TT></TD>
    <TD noWrap align=3Dright><TT>38&nbsp;&nbsp;</TT></TD>
    <TD noWrap><TT>&nbsp;R.GYISPQFVTNPEK.L</TT></TD></TR>
  <TR>
    <TD align=3Dright>&nbsp;</TD>
    <TD align=3Dright><TT>1904.8534&nbsp;&nbsp;</TT></TD>
    <TD align=3Dright><TT>1903.8461&nbsp;&nbsp;</TT></TD>
    <TD align=3Dright><TT>1903.9487&nbsp;&nbsp;</TT></TD>
    <TD noWrap align=3Dright><TT>-53.86&nbsp;</TT></TD>
    <TD align=3Dright><TT>372&nbsp;</TT></TD>
    <TD noWrap align=3Dright><TT>-&nbsp;</TT></TD>
    <TD align=3Dright><TT>389&nbsp;</TT></TD>
    <TD align=3Dright><TT>1&nbsp;&nbsp;</TT></TD>
    <TD noWrap align=3Dright><TT>---&nbsp;&nbsp;</TT></TD>
    <TD noWrap><TT>&nbsp;K.DSTTLIADAASKDELQAR.I</TT></TD></TR>
  <TR>
    <TD align=3Dright>&nbsp;</TD>
    <TD align=3Dright><TT>1904.8534&nbsp;&nbsp;</TT></TD>
    <TD align=3Dright><TT>1903.8461&nbsp;&nbsp;</TT></TD>
    <TD align=3Dright><TT>1903.9487&nbsp;&nbsp;</TT></TD>
    <TD noWrap align=3Dright><TT>-53.86&nbsp;</TT></TD>
    <TD align=3Dright><TT>372&nbsp;</TT></TD>
    <TD noWrap align=3Dright><TT>-&nbsp;</TT></TD>
    <TD align=3Dright><TT>389&nbsp;</TT></TD>
    <TD align=3Dright><TT>1&nbsp;&nbsp;</TT></TD>
    <TD noWrap align=3Dright><TT>55&nbsp;&nbsp;</TT></TD>
    <TD =
noWrap><TT>&nbsp;K.DSTTLIADAASKDELQAR.I</TT></TD></TR></TBODY></TABLE>
<TABLE border=3D0 cellSpacing=3D0>
  <TBODY>
  <TR>
    <TD><TT>&nbsp;&nbsp;&nbsp;&nbsp;&nbsp;&nbsp;</TT></TD>
    <TD><TT><B>No match to: </B>765.3532, 823.0726, 825.0584, 841.0284,=20
      842.4637, 870.4987, 994.0828, 994.0828, 1036.0845, 1036.0845, =
1090.5276,=20
      1090.5276, 1108.4852, 1108.4852, 1124.4584, 1124.4584, 1196.6279,=20
      1196.6279, 1501.6621, 1754.8268, 1754.8268, 1770.7947, 1804.8550,=20
      1804.8550, 2211.9824</TT></TD></TR></TBODY></TABLE><BR>
<TABLE border=3D0 cellSpacing=3D0>
  <TBODY>
  <TR>
    <TD><TT><B><A name=3DHit47>47.</A>&nbsp;&nbsp;&nbsp;</B></TT></TD>
    <TD noWrap><TT><A=20
      =
href=3D"http://zxw-pc/mascot/cgi/protein_view.pl?file=3D../data/20121225/=
F002398.dat&amp;hit=3D47"=20
      =
target=3D_blank>gi|31711734</A>&nbsp;&nbsp;&nbsp;&nbsp;<B>Mass:</B>&nbsp;=
62034&nbsp;&nbsp;&nbsp;&nbsp;<B>Score:</B>&nbsp;121&nbsp;&nbsp;&nbsp;&nbs=
p;<B>Expect:</B>&nbsp;1.5e-006&nbsp;&nbsp;<B>Matches:</B>&nbsp;7</TT></TD=
></TR>
  <TR>
    <TD>&nbsp;</TD>
    <TD noWrap><TT>At2g28000 [Arabidopsis =
thaliana]</TT></TD></TR></TBODY></TABLE>
<TABLE border=3D0 cellSpacing=3D0 cellPadding=3D0>
  <TBODY>
  <TR>
    <TD><TT>&nbsp;&nbsp;&nbsp;&nbsp;&nbsp;&nbsp;</TT></TD>
    <TD align=3Dright><TT><B>Observed&nbsp;&nbsp;</B></TT></TD>
    <TD noWrap align=3Dright><TT><B>Mr(expt)&nbsp;&nbsp;</B></TT></TD>
    <TD noWrap align=3Dright><TT><B>Mr(calc)&nbsp;&nbsp;</B></TT></TD>
    <TD align=3Dright><TT><B>&nbsp;ppm&nbsp;&nbsp;</B></TT></TD>
    <TD align=3Dright><TT><B>Start&nbsp;</B></TT></TD>
    <TD align=3Dright><TT><B>&nbsp;</B></TT></TD>
    <TD align=3Dright><TT><B>End&nbsp;</B></TT></TD>
    <TD align=3Dright><TT><B>Miss&nbsp;</B></TT></TD>
    <TD align=3Dright><TT><B>Ions&nbsp;</B></TT></TD>
    <TD><TT><B>&nbsp;Peptide</B></TT></TD></TR>
  <TR>
    <TD align=3Dright>&nbsp;</TD>
    <TD align=3Dright><TT>733.3337&nbsp;&nbsp;</TT></TD>
    <TD align=3Dright><TT>732.3264&nbsp;&nbsp;</TT></TD>
    <TD align=3Dright><TT>732.3555&nbsp;&nbsp;</TT></TD>
    <TD noWrap align=3Dright><TT>-39.71&nbsp;</TT></TD>
    <TD align=3Dright><TT>322&nbsp;</TT></TD>
    <TD noWrap align=3Dright><TT>-&nbsp;</TT></TD>
    <TD align=3Dright><TT>328&nbsp;</TT></TD>
    <TD align=3Dright><TT>0&nbsp;&nbsp;</TT></TD>
    <TD noWrap align=3Dright><TT>---&nbsp;&nbsp;</TT></TD>
    <TD noWrap><TT>&nbsp;K.APGFGER.R</TT></TD></TR>
  <TR>
    <TD align=3Dright>&nbsp;</TD>
    <TD align=3Dright><TT>1043.5223&nbsp;&nbsp;</TT></TD>
    <TD align=3Dright><TT>1042.5150&nbsp;&nbsp;</TT></TD>
    <TD align=3Dright><TT>1042.5771&nbsp;&nbsp;</TT></TD>
    <TD noWrap align=3Dright><TT>-59.56&nbsp;</TT></TD>
    <TD align=3Dright><TT>93&nbsp;</TT></TD>
    <TD noWrap align=3Dright><TT>-&nbsp;</TT></TD>
    <TD align=3Dright><TT>102&nbsp;</TT></TD>
    <TD align=3Dright><TT>0&nbsp;&nbsp;</TT></TD>
    <TD noWrap align=3Dright><TT>---&nbsp;&nbsp;</TT></TD>
    <TD noWrap><TT>&nbsp;K.VVNDGVTIAR.A</TT></TD></TR>
  <TR>
    <TD align=3Dright>&nbsp;</TD>
    <TD align=3Dright><TT>1290.5461&nbsp;&nbsp;</TT></TD>
    <TD align=3Dright><TT>1289.5388&nbsp;&nbsp;</TT></TD>
    <TD align=3Dright><TT>1289.6099&nbsp;&nbsp;</TT></TD>
    <TD noWrap align=3Dright><TT>-55.12&nbsp;</TT></TD>
    <TD align=3Dright><TT>425&nbsp;</TT></TD>
    <TD noWrap align=3Dright><TT>-&nbsp;</TT></TD>
    <TD align=3Dright><TT>436&nbsp;</TT></TD>
    <TD align=3Dright><TT>0&nbsp;&nbsp;</TT></TD>
    <TD noWrap align=3Dright><TT>---&nbsp;&nbsp;</TT></TD>
    <TD noWrap><TT>&nbsp;K.VGAATETELEDR.K</TT></TD></TR>
  <TR>
    <TD align=3Dright>&nbsp;</TD>
    <TD align=3Dright><TT>1479.6401&nbsp;&nbsp;</TT></TD>
    <TD align=3Dright><TT>1478.6328&nbsp;&nbsp;</TT></TD>
    <TD align=3Dright><TT>1478.7405&nbsp;&nbsp;</TT></TD>
    <TD noWrap align=3Dright><TT>-72.84&nbsp;</TT></TD>
    <TD align=3Dright><TT>242&nbsp;</TT></TD>
    <TD noWrap align=3Dright><TT>-&nbsp;</TT></TD>
    <TD align=3Dright><TT>254&nbsp;</TT></TD>
    <TD align=3Dright><TT>0&nbsp;&nbsp;</TT></TD>
    <TD noWrap align=3Dright><TT>---&nbsp;&nbsp;</TT></TD>
    <TD noWrap><TT>&nbsp;R.GYISPQFVTNPEK.L</TT></TD></TR>
  <TR>
    <TD align=3Dright>&nbsp;</TD>
    <TD align=3Dright><TT>1479.6401&nbsp;&nbsp;</TT></TD>
    <TD align=3Dright><TT>1478.6328&nbsp;&nbsp;</TT></TD>
    <TD align=3Dright><TT>1478.7405&nbsp;&nbsp;</TT></TD>
    <TD noWrap align=3Dright><TT>-72.84&nbsp;</TT></TD>
    <TD align=3Dright><TT>242&nbsp;</TT></TD>
    <TD noWrap align=3Dright><TT>-&nbsp;</TT></TD>
    <TD align=3Dright><TT>254&nbsp;</TT></TD>
    <TD align=3Dright><TT>0&nbsp;&nbsp;</TT></TD>
    <TD noWrap align=3Dright><TT>38&nbsp;&nbsp;</TT></TD>
    <TD noWrap><TT>&nbsp;R.GYISPQFVTNPEK.L</TT></TD></TR>
  <TR>
    <TD align=3Dright>&nbsp;</TD>
    <TD align=3Dright><TT>1904.8534&nbsp;&nbsp;</TT></TD>
    <TD align=3Dright><TT>1903.8461&nbsp;&nbsp;</TT></TD>
    <TD align=3Dright><TT>1903.9487&nbsp;&nbsp;</TT></TD>
    <TD noWrap align=3Dright><TT>-53.86&nbsp;</TT></TD>
    <TD align=3Dright><TT>372&nbsp;</TT></TD>
    <TD noWrap align=3Dright><TT>-&nbsp;</TT></TD>
    <TD align=3Dright><TT>389&nbsp;</TT></TD>
    <TD align=3Dright><TT>1&nbsp;&nbsp;</TT></TD>
    <TD noWrap align=3Dright><TT>---&nbsp;&nbsp;</TT></TD>
    <TD noWrap><TT>&nbsp;K.DSTTLIADAASKDELQAR.I</TT></TD></TR>
  <TR>
    <TD align=3Dright>&nbsp;</TD>
    <TD align=3Dright><TT>1904.8534&nbsp;&nbsp;</TT></TD>
    <TD align=3Dright><TT>1903.8461&nbsp;&nbsp;</TT></TD>
    <TD align=3Dright><TT>1903.9487&nbsp;&nbsp;</TT></TD>
    <TD noWrap align=3Dright><TT>-53.86&nbsp;</TT></TD>
    <TD align=3Dright><TT>372&nbsp;</TT></TD>
    <TD noWrap align=3Dright><TT>-&nbsp;</TT></TD>
    <TD align=3Dright><TT>389&nbsp;</TT></TD>
    <TD align=3Dright><TT>1&nbsp;&nbsp;</TT></TD>
    <TD noWrap align=3Dright><TT>55&nbsp;&nbsp;</TT></TD>
    <TD =
noWrap><TT>&nbsp;K.DSTTLIADAASKDELQAR.I</TT></TD></TR></TBODY></TABLE>
<TABLE border=3D0 cellSpacing=3D0>
  <TBODY>
  <TR>
    <TD><TT>&nbsp;&nbsp;&nbsp;&nbsp;&nbsp;&nbsp;</TT></TD>
    <TD><TT><B>No match to: </B>765.3532, 823.0726, 825.0584, 841.0284,=20
      842.4637, 870.4987, 994.0828, 994.0828, 1036.0845, 1036.0845, =
1090.5276,=20
      1090.5276, 1108.4852, 1108.4852, 1124.4584, 1124.4584, 1196.6279,=20
      1196.6279, 1501.6621, 1754.8268, 1754.8268, 1770.7947, 1804.8550,=20
      1804.8550, 2211.9824</TT></TD></TR></TBODY></TABLE><BR>
<TABLE border=3D0 cellSpacing=3D0>
  <TBODY>
  <TR>
    <TD><TT><B><A name=3DHit48>48.</A>&nbsp;&nbsp;&nbsp;</B></TT></TD>
    <TD noWrap><TT><A=20
      =
href=3D"http://zxw-pc/mascot/cgi/protein_view.pl?file=3D../data/20121225/=
F002398.dat&amp;hit=3D48"=20
      =
target=3D_blank>gi|257734766</A>&nbsp;&nbsp;&nbsp;&nbsp;<B>Mass:</B>&nbsp=
;62034&nbsp;&nbsp;&nbsp;&nbsp;<B>Score:</B>&nbsp;121&nbsp;&nbsp;&nbsp;&nb=
sp;<B>Expect:</B>&nbsp;1.5e-006&nbsp;&nbsp;<B>Matches:</B>&nbsp;7</TT></T=
D></TR>
  <TR>
    <TD>&nbsp;</TD>
    <TD noWrap><TT>unnamed protein product [Arabidopsis=20
  thaliana]</TT></TD></TR></TBODY></TABLE>
<TABLE border=3D0 cellSpacing=3D0 cellPadding=3D0>
  <TBODY>
  <TR>
    <TD><TT>&nbsp;&nbsp;&nbsp;&nbsp;&nbsp;&nbsp;</TT></TD>
    <TD align=3Dright><TT><B>Observed&nbsp;&nbsp;</B></TT></TD>
    <TD noWrap align=3Dright><TT><B>Mr(expt)&nbsp;&nbsp;</B></TT></TD>
    <TD noWrap align=3Dright><TT><B>Mr(calc)&nbsp;&nbsp;</B></TT></TD>
    <TD align=3Dright><TT><B>&nbsp;ppm&nbsp;&nbsp;</B></TT></TD>
    <TD align=3Dright><TT><B>Start&nbsp;</B></TT></TD>
    <TD align=3Dright><TT><B>&nbsp;</B></TT></TD>
    <TD align=3Dright><TT><B>End&nbsp;</B></TT></TD>
    <TD align=3Dright><TT><B>Miss&nbsp;</B></TT></TD>
    <TD align=3Dright><TT><B>Ions&nbsp;</B></TT></TD>
    <TD><TT><B>&nbsp;Peptide</B></TT></TD></TR>
  <TR>
    <TD align=3Dright>&nbsp;</TD>
    <TD align=3Dright><TT>733.3337&nbsp;&nbsp;</TT></TD>
    <TD align=3Dright><TT>732.3264&nbsp;&nbsp;</TT></TD>
    <TD align=3Dright><TT>732.3555&nbsp;&nbsp;</TT></TD>
    <TD noWrap align=3Dright><TT>-39.71&nbsp;</TT></TD>
    <TD align=3Dright><TT>322&nbsp;</TT></TD>
    <TD noWrap align=3Dright><TT>-&nbsp;</TT></TD>
    <TD align=3Dright><TT>328&nbsp;</TT></TD>
    <TD align=3Dright><TT>0&nbsp;&nbsp;</TT></TD>
    <TD noWrap align=3Dright><TT>---&nbsp;&nbsp;</TT></TD>
    <TD noWrap><TT>&nbsp;K.APGFGER.R</TT></TD></TR>
  <TR>
    <TD align=3Dright>&nbsp;</TD>
    <TD align=3Dright><TT>1043.5223&nbsp;&nbsp;</TT></TD>
    <TD align=3Dright><TT>1042.5150&nbsp;&nbsp;</TT></TD>
    <TD align=3Dright><TT>1042.5771&nbsp;&nbsp;</TT></TD>
    <TD noWrap align=3Dright><TT>-59.56&nbsp;</TT></TD>
    <TD align=3Dright><TT>93&nbsp;</TT></TD>
    <TD noWrap align=3Dright><TT>-&nbsp;</TT></TD>
    <TD align=3Dright><TT>102&nbsp;</TT></TD>
    <TD align=3Dright><TT>0&nbsp;&nbsp;</TT></TD>
    <TD noWrap align=3Dright><TT>---&nbsp;&nbsp;</TT></TD>
    <TD noWrap><TT>&nbsp;K.VVNDGVTIAR.A</TT></TD></TR>
  <TR>
    <TD align=3Dright>&nbsp;</TD>
    <TD align=3Dright><TT>1290.5461&nbsp;&nbsp;</TT></TD>
    <TD align=3Dright><TT>1289.5388&nbsp;&nbsp;</TT></TD>
    <TD align=3Dright><TT>1289.6099&nbsp;&nbsp;</TT></TD>
    <TD noWrap align=3Dright><TT>-55.12&nbsp;</TT></TD>
    <TD align=3Dright><TT>425&nbsp;</TT></TD>
    <TD noWrap align=3Dright><TT>-&nbsp;</TT></TD>
    <TD align=3Dright><TT>436&nbsp;</TT></TD>
    <TD align=3Dright><TT>0&nbsp;&nbsp;</TT></TD>
    <TD noWrap align=3Dright><TT>---&nbsp;&nbsp;</TT></TD>
    <TD noWrap><TT>&nbsp;K.VGAATETELEDR.K</TT></TD></TR>
  <TR>
    <TD align=3Dright>&nbsp;</TD>
    <TD align=3Dright><TT>1479.6401&nbsp;&nbsp;</TT></TD>
    <TD align=3Dright><TT>1478.6328&nbsp;&nbsp;</TT></TD>
    <TD align=3Dright><TT>1478.7405&nbsp;&nbsp;</TT></TD>
    <TD noWrap align=3Dright><TT>-72.84&nbsp;</TT></TD>
    <TD align=3Dright><TT>242&nbsp;</TT></TD>
    <TD noWrap align=3Dright><TT>-&nbsp;</TT></TD>
    <TD align=3Dright><TT>254&nbsp;</TT></TD>
    <TD align=3Dright><TT>0&nbsp;&nbsp;</TT></TD>
    <TD noWrap align=3Dright><TT>---&nbsp;&nbsp;</TT></TD>
    <TD noWrap><TT>&nbsp;R.GYISPQFVTNPEK.L</TT></TD></TR>
  <TR>
    <TD align=3Dright>&nbsp;</TD>
    <TD align=3Dright><TT>1479.6401&nbsp;&nbsp;</TT></TD>
    <TD align=3Dright><TT>1478.6328&nbsp;&nbsp;</TT></TD>
    <TD align=3Dright><TT>1478.7405&nbsp;&nbsp;</TT></TD>
    <TD noWrap align=3Dright><TT>-72.84&nbsp;</TT></TD>
    <TD align=3Dright><TT>242&nbsp;</TT></TD>
    <TD noWrap align=3Dright><TT>-&nbsp;</TT></TD>
    <TD align=3Dright><TT>254&nbsp;</TT></TD>
    <TD align=3Dright><TT>0&nbsp;&nbsp;</TT></TD>
    <TD noWrap align=3Dright><TT>38&nbsp;&nbsp;</TT></TD>
    <TD noWrap><TT>&nbsp;R.GYISPQFVTNPEK.L</TT></TD></TR>
  <TR>
    <TD align=3Dright>&nbsp;</TD>
    <TD align=3Dright><TT>1904.8534&nbsp;&nbsp;</TT></TD>
    <TD align=3Dright><TT>1903.8461&nbsp;&nbsp;</TT></TD>
    <TD align=3Dright><TT>1903.9487&nbsp;&nbsp;</TT></TD>
    <TD noWrap align=3Dright><TT>-53.86&nbsp;</TT></TD>
    <TD align=3Dright><TT>372&nbsp;</TT></TD>
    <TD noWrap align=3Dright><TT>-&nbsp;</TT></TD>
    <TD align=3Dright><TT>389&nbsp;</TT></TD>
    <TD align=3Dright><TT>1&nbsp;&nbsp;</TT></TD>
    <TD noWrap align=3Dright><TT>---&nbsp;&nbsp;</TT></TD>
    <TD noWrap><TT>&nbsp;K.DSTTLIADAASKDELQAR.I</TT></TD></TR>
  <TR>
    <TD align=3Dright>&nbsp;</TD>
    <TD align=3Dright><TT>1904.8534&nbsp;&nbsp;</TT></TD>
    <TD align=3Dright><TT>1903.8461&nbsp;&nbsp;</TT></TD>
    <TD align=3Dright><TT>1903.9487&nbsp;&nbsp;</TT></TD>
    <TD noWrap align=3Dright><TT>-53.86&nbsp;</TT></TD>
    <TD align=3Dright><TT>372&nbsp;</TT></TD>
    <TD noWrap align=3Dright><TT>-&nbsp;</TT></TD>
    <TD align=3Dright><TT>389&nbsp;</TT></TD>
    <TD align=3Dright><TT>1&nbsp;&nbsp;</TT></TD>
    <TD noWrap align=3Dright><TT>55&nbsp;&nbsp;</TT></TD>
    <TD =
noWrap><TT>&nbsp;K.DSTTLIADAASKDELQAR.I</TT></TD></TR></TBODY></TABLE>
<TABLE border=3D0 cellSpacing=3D0>
  <TBODY>
  <TR>
    <TD><TT>&nbsp;&nbsp;&nbsp;&nbsp;&nbsp;&nbsp;</TT></TD>
    <TD><TT><B>No match to: </B>765.3532, 823.0726, 825.0584, 841.0284,=20
      842.4637, 870.4987, 994.0828, 994.0828, 1036.0845, 1036.0845, =
1090.5276,=20
      1090.5276, 1108.4852, 1108.4852, 1124.4584, 1124.4584, 1196.6279,=20
      1196.6279, 1501.6621, 1754.8268, 1754.8268, 1770.7947, 1804.8550,=20
      1804.8550, 2211.9824</TT></TD></TR></TBODY></TABLE><BR>
<TABLE border=3D0 cellSpacing=3D0>
  <TBODY>
  <TR>
    <TD><TT><B><A name=3DHit49>49.</A>&nbsp;&nbsp;&nbsp;</B></TT></TD>
    <TD noWrap><TT><A=20
      =
href=3D"http://zxw-pc/mascot/cgi/protein_view.pl?file=3D../data/20121225/=
F002398.dat&amp;hit=3D49"=20
      =
target=3D_blank>gi|257719996</A>&nbsp;&nbsp;&nbsp;&nbsp;<B>Mass:</B>&nbsp=
;62034&nbsp;&nbsp;&nbsp;&nbsp;<B>Score:</B>&nbsp;121&nbsp;&nbsp;&nbsp;&nb=
sp;<B>Expect:</B>&nbsp;1.5e-006&nbsp;&nbsp;<B>Matches:</B>&nbsp;7</TT></T=
D></TR>
  <TR>
    <TD>&nbsp;</TD>
    <TD noWrap><TT>unnamed protein product [Arabidopsis=20
  thaliana]</TT></TD></TR></TBODY></TABLE>
<TABLE border=3D0 cellSpacing=3D0 cellPadding=3D0>
  <TBODY>
  <TR>
    <TD><TT>&nbsp;&nbsp;&nbsp;&nbsp;&nbsp;&nbsp;</TT></TD>
    <TD align=3Dright><TT><B>Observed&nbsp;&nbsp;</B></TT></TD>
    <TD noWrap align=3Dright><TT><B>Mr(expt)&nbsp;&nbsp;</B></TT></TD>
    <TD noWrap align=3Dright><TT><B>Mr(calc)&nbsp;&nbsp;</B></TT></TD>
    <TD align=3Dright><TT><B>&nbsp;ppm&nbsp;&nbsp;</B></TT></TD>
    <TD align=3Dright><TT><B>Start&nbsp;</B></TT></TD>
    <TD align=3Dright><TT><B>&nbsp;</B></TT></TD>
    <TD align=3Dright><TT><B>End&nbsp;</B></TT></TD>
    <TD align=3Dright><TT><B>Miss&nbsp;</B></TT></TD>
    <TD align=3Dright><TT><B>Ions&nbsp;</B></TT></TD>
    <TD><TT><B>&nbsp;Peptide</B></TT></TD></TR>
  <TR>
    <TD align=3Dright>&nbsp;</TD>
    <TD align=3Dright><TT>733.3337&nbsp;&nbsp;</TT></TD>
    <TD align=3Dright><TT>732.3264&nbsp;&nbsp;</TT></TD>
    <TD align=3Dright><TT>732.3555&nbsp;&nbsp;</TT></TD>
    <TD noWrap align=3Dright><TT>-39.71&nbsp;</TT></TD>
    <TD align=3Dright><TT>322&nbsp;</TT></TD>
    <TD noWrap align=3Dright><TT>-&nbsp;</TT></TD>
    <TD align=3Dright><TT>328&nbsp;</TT></TD>
    <TD align=3Dright><TT>0&nbsp;&nbsp;</TT></TD>
    <TD noWrap align=3Dright><TT>---&nbsp;&nbsp;</TT></TD>
    <TD noWrap><TT>&nbsp;K.APGFGER.R</TT></TD></TR>
  <TR>
    <TD align=3Dright>&nbsp;</TD>
    <TD align=3Dright><TT>1043.5223&nbsp;&nbsp;</TT></TD>
    <TD align=3Dright><TT>1042.5150&nbsp;&nbsp;</TT></TD>
    <TD align=3Dright><TT>1042.5771&nbsp;&nbsp;</TT></TD>
    <TD noWrap align=3Dright><TT>-59.56&nbsp;</TT></TD>
    <TD align=3Dright><TT>93&nbsp;</TT></TD>
    <TD noWrap align=3Dright><TT>-&nbsp;</TT></TD>
    <TD align=3Dright><TT>102&nbsp;</TT></TD>
    <TD align=3Dright><TT>0&nbsp;&nbsp;</TT></TD>
    <TD noWrap align=3Dright><TT>---&nbsp;&nbsp;</TT></TD>
    <TD noWrap><TT>&nbsp;K.VVNDGVTIAR.A</TT></TD></TR>
  <TR>
    <TD align=3Dright>&nbsp;</TD>
    <TD align=3Dright><TT>1290.5461&nbsp;&nbsp;</TT></TD>
    <TD align=3Dright><TT>1289.5388&nbsp;&nbsp;</TT></TD>
    <TD align=3Dright><TT>1289.6099&nbsp;&nbsp;</TT></TD>
    <TD noWrap align=3Dright><TT>-55.12&nbsp;</TT></TD>
    <TD align=3Dright><TT>425&nbsp;</TT></TD>
    <TD noWrap align=3Dright><TT>-&nbsp;</TT></TD>
    <TD align=3Dright><TT>436&nbsp;</TT></TD>
    <TD align=3Dright><TT>0&nbsp;&nbsp;</TT></TD>
    <TD noWrap align=3Dright><TT>---&nbsp;&nbsp;</TT></TD>
    <TD noWrap><TT>&nbsp;K.VGAATETELEDR.K</TT></TD></TR>
  <TR>
    <TD align=3Dright>&nbsp;</TD>
    <TD align=3Dright><TT>1479.6401&nbsp;&nbsp;</TT></TD>
    <TD align=3Dright><TT>1478.6328&nbsp;&nbsp;</TT></TD>
    <TD align=3Dright><TT>1478.7405&nbsp;&nbsp;</TT></TD>
    <TD noWrap align=3Dright><TT>-72.84&nbsp;</TT></TD>
    <TD align=3Dright><TT>242&nbsp;</TT></TD>
    <TD noWrap align=3Dright><TT>-&nbsp;</TT></TD>
    <TD align=3Dright><TT>254&nbsp;</TT></TD>
    <TD align=3Dright><TT>0&nbsp;&nbsp;</TT></TD>
    <TD noWrap align=3Dright><TT>---&nbsp;&nbsp;</TT></TD>
    <TD noWrap><TT>&nbsp;R.GYISPQFVTNPEK.L</TT></TD></TR>
  <TR>
    <TD align=3Dright>&nbsp;</TD>
    <TD align=3Dright><TT>1479.6401&nbsp;&nbsp;</TT></TD>
    <TD align=3Dright><TT>1478.6328&nbsp;&nbsp;</TT></TD>
    <TD align=3Dright><TT>1478.7405&nbsp;&nbsp;</TT></TD>
    <TD noWrap align=3Dright><TT>-72.84&nbsp;</TT></TD>
    <TD align=3Dright><TT>242&nbsp;</TT></TD>
    <TD noWrap align=3Dright><TT>-&nbsp;</TT></TD>
    <TD align=3Dright><TT>254&nbsp;</TT></TD>
    <TD align=3Dright><TT>0&nbsp;&nbsp;</TT></TD>
    <TD noWrap align=3Dright><TT>38&nbsp;&nbsp;</TT></TD>
    <TD noWrap><TT>&nbsp;R.GYISPQFVTNPEK.L</TT></TD></TR>
  <TR>
    <TD align=3Dright>&nbsp;</TD>
    <TD align=3Dright><TT>1904.8534&nbsp;&nbsp;</TT></TD>
    <TD align=3Dright><TT>1903.8461&nbsp;&nbsp;</TT></TD>
    <TD align=3Dright><TT>1903.9487&nbsp;&nbsp;</TT></TD>
    <TD noWrap align=3Dright><TT>-53.86&nbsp;</TT></TD>
    <TD align=3Dright><TT>372&nbsp;</TT></TD>
    <TD noWrap align=3Dright><TT>-&nbsp;</TT></TD>
    <TD align=3Dright><TT>389&nbsp;</TT></TD>
    <TD align=3Dright><TT>1&nbsp;&nbsp;</TT></TD>
    <TD noWrap align=3Dright><TT>---&nbsp;&nbsp;</TT></TD>
    <TD noWrap><TT>&nbsp;K.DSTTLIADAASKDELQAR.I</TT></TD></TR>
  <TR>
    <TD align=3Dright>&nbsp;</TD>
    <TD align=3Dright><TT>1904.8534&nbsp;&nbsp;</TT></TD>
    <TD align=3Dright><TT>1903.8461&nbsp;&nbsp;</TT></TD>
    <TD align=3Dright><TT>1903.9487&nbsp;&nbsp;</TT></TD>
    <TD noWrap align=3Dright><TT>-53.86&nbsp;</TT></TD>
    <TD align=3Dright><TT>372&nbsp;</TT></TD>
    <TD noWrap align=3Dright><TT>-&nbsp;</TT></TD>
    <TD align=3Dright><TT>389&nbsp;</TT></TD>
    <TD align=3Dright><TT>1&nbsp;&nbsp;</TT></TD>
    <TD noWrap align=3Dright><TT>55&nbsp;&nbsp;</TT></TD>
    <TD =
noWrap><TT>&nbsp;K.DSTTLIADAASKDELQAR.I</TT></TD></TR></TBODY></TABLE>
<TABLE border=3D0 cellSpacing=3D0>
  <TBODY>
  <TR>
    <TD><TT>&nbsp;&nbsp;&nbsp;&nbsp;&nbsp;&nbsp;</TT></TD>
    <TD><TT><B>No match to: </B>765.3532, 823.0726, 825.0584, 841.0284,=20
      842.4637, 870.4987, 994.0828, 994.0828, 1036.0845, 1036.0845, =
1090.5276,=20
      1090.5276, 1108.4852, 1108.4852, 1124.4584, 1124.4584, 1196.6279,=20
      1196.6279, 1501.6621, 1754.8268, 1754.8268, 1770.7947, 1804.8550,=20
      1804.8550, 2211.9824</TT></TD></TR></TBODY></TABLE><BR>
<TABLE border=3D0 cellSpacing=3D0>
  <TBODY>
  <TR>
    <TD><TT><B><A name=3DHit50>50.</A>&nbsp;&nbsp;&nbsp;</B></TT></TD>
    <TD noWrap><TT><A=20
      =
href=3D"http://zxw-pc/mascot/cgi/protein_view.pl?file=3D../data/20121225/=
F002398.dat&amp;hit=3D50"=20
      =
target=3D_blank>gi|257718523</A>&nbsp;&nbsp;&nbsp;&nbsp;<B>Mass:</B>&nbsp=
;62034&nbsp;&nbsp;&nbsp;&nbsp;<B>Score:</B>&nbsp;121&nbsp;&nbsp;&nbsp;&nb=
sp;<B>Expect:</B>&nbsp;1.5e-006&nbsp;&nbsp;<B>Matches:</B>&nbsp;7</TT></T=
D></TR>
  <TR>
    <TD>&nbsp;</TD>
    <TD noWrap><TT>unnamed protein product [Arabidopsis=20
  thaliana]</TT></TD></TR></TBODY></TABLE>
<TABLE border=3D0 cellSpacing=3D0 cellPadding=3D0>
  <TBODY>
  <TR>
    <TD><TT>&nbsp;&nbsp;&nbsp;&nbsp;&nbsp;&nbsp;</TT></TD>
    <TD align=3Dright><TT><B>Observed&nbsp;&nbsp;</B></TT></TD>
    <TD noWrap align=3Dright><TT><B>Mr(expt)&nbsp;&nbsp;</B></TT></TD>
    <TD noWrap align=3Dright><TT><B>Mr(calc)&nbsp;&nbsp;</B></TT></TD>
    <TD align=3Dright><TT><B>&nbsp;ppm&nbsp;&nbsp;</B></TT></TD>
    <TD align=3Dright><TT><B>Start&nbsp;</B></TT></TD>
    <TD align=3Dright><TT><B>&nbsp;</B></TT></TD>
    <TD align=3Dright><TT><B>End&nbsp;</B></TT></TD>
    <TD align=3Dright><TT><B>Miss&nbsp;</B></TT></TD>
    <TD align=3Dright><TT><B>Ions&nbsp;</B></TT></TD>
    <TD><TT><B>&nbsp;Peptide</B></TT></TD></TR>
  <TR>
    <TD align=3Dright>&nbsp;</TD>
    <TD align=3Dright><TT>733.3337&nbsp;&nbsp;</TT></TD>
    <TD align=3Dright><TT>732.3264&nbsp;&nbsp;</TT></TD>
    <TD align=3Dright><TT>732.3555&nbsp;&nbsp;</TT></TD>
    <TD noWrap align=3Dright><TT>-39.71&nbsp;</TT></TD>
    <TD align=3Dright><TT>322&nbsp;</TT></TD>
    <TD noWrap align=3Dright><TT>-&nbsp;</TT></TD>
    <TD align=3Dright><TT>328&nbsp;</TT></TD>
    <TD align=3Dright><TT>0&nbsp;&nbsp;</TT></TD>
    <TD noWrap align=3Dright><TT>---&nbsp;&nbsp;</TT></TD>
    <TD noWrap><TT>&nbsp;K.APGFGER.R</TT></TD></TR>
  <TR>
    <TD align=3Dright>&nbsp;</TD>
    <TD align=3Dright><TT>1043.5223&nbsp;&nbsp;</TT></TD>
    <TD align=3Dright><TT>1042.5150&nbsp;&nbsp;</TT></TD>
    <TD align=3Dright><TT>1042.5771&nbsp;&nbsp;</TT></TD>
    <TD noWrap align=3Dright><TT>-59.56&nbsp;</TT></TD>
    <TD align=3Dright><TT>93&nbsp;</TT></TD>
    <TD noWrap align=3Dright><TT>-&nbsp;</TT></TD>
    <TD align=3Dright><TT>102&nbsp;</TT></TD>
    <TD align=3Dright><TT>0&nbsp;&nbsp;</TT></TD>
    <TD noWrap align=3Dright><TT>---&nbsp;&nbsp;</TT></TD>
    <TD noWrap><TT>&nbsp;K.VVNDGVTIAR.A</TT></TD></TR>
  <TR>
    <TD align=3Dright>&nbsp;</TD>
    <TD align=3Dright><TT>1290.5461&nbsp;&nbsp;</TT></TD>
    <TD align=3Dright><TT>1289.5388&nbsp;&nbsp;</TT></TD>
    <TD align=3Dright><TT>1289.6099&nbsp;&nbsp;</TT></TD>
    <TD noWrap align=3Dright><TT>-55.12&nbsp;</TT></TD>
    <TD align=3Dright><TT>425&nbsp;</TT></TD>
    <TD noWrap align=3Dright><TT>-&nbsp;</TT></TD>
    <TD align=3Dright><TT>436&nbsp;</TT></TD>
    <TD align=3Dright><TT>0&nbsp;&nbsp;</TT></TD>
    <TD noWrap align=3Dright><TT>---&nbsp;&nbsp;</TT></TD>
    <TD noWrap><TT>&nbsp;K.VGAATETELEDR.K</TT></TD></TR>
  <TR>
    <TD align=3Dright>&nbsp;</TD>
    <TD align=3Dright><TT>1479.6401&nbsp;&nbsp;</TT></TD>
    <TD align=3Dright><TT>1478.6328&nbsp;&nbsp;</TT></TD>
    <TD align=3Dright><TT>1478.7405&nbsp;&nbsp;</TT></TD>
    <TD noWrap align=3Dright><TT>-72.84&nbsp;</TT></TD>
    <TD align=3Dright><TT>242&nbsp;</TT></TD>
    <TD noWrap align=3Dright><TT>-&nbsp;</TT></TD>
    <TD align=3Dright><TT>254&nbsp;</TT></TD>
    <TD align=3Dright><TT>0&nbsp;&nbsp;</TT></TD>
    <TD noWrap align=3Dright><TT>---&nbsp;&nbsp;</TT></TD>
    <TD noWrap><TT>&nbsp;R.GYISPQFVTNPEK.L</TT></TD></TR>
  <TR>
    <TD align=3Dright>&nbsp;</TD>
    <TD align=3Dright><TT>1479.6401&nbsp;&nbsp;</TT></TD>
    <TD align=3Dright><TT>1478.6328&nbsp;&nbsp;</TT></TD>
    <TD align=3Dright><TT>1478.7405&nbsp;&nbsp;</TT></TD>
    <TD noWrap align=3Dright><TT>-72.84&nbsp;</TT></TD>
    <TD align=3Dright><TT>242&nbsp;</TT></TD>
    <TD noWrap align=3Dright><TT>-&nbsp;</TT></TD>
    <TD align=3Dright><TT>254&nbsp;</TT></TD>
    <TD align=3Dright><TT>0&nbsp;&nbsp;</TT></TD>
    <TD noWrap align=3Dright><TT>38&nbsp;&nbsp;</TT></TD>
    <TD noWrap><TT>&nbsp;R.GYISPQFVTNPEK.L</TT></TD></TR>
  <TR>
    <TD align=3Dright>&nbsp;</TD>
    <TD align=3Dright><TT>1904.8534&nbsp;&nbsp;</TT></TD>
    <TD align=3Dright><TT>1903.8461&nbsp;&nbsp;</TT></TD>
    <TD align=3Dright><TT>1903.9487&nbsp;&nbsp;</TT></TD>
    <TD noWrap align=3Dright><TT>-53.86&nbsp;</TT></TD>
    <TD align=3Dright><TT>372&nbsp;</TT></TD>
    <TD noWrap align=3Dright><TT>-&nbsp;</TT></TD>
    <TD align=3Dright><TT>389&nbsp;</TT></TD>
    <TD align=3Dright><TT>1&nbsp;&nbsp;</TT></TD>
    <TD noWrap align=3Dright><TT>---&nbsp;&nbsp;</TT></TD>
    <TD noWrap><TT>&nbsp;K.DSTTLIADAASKDELQAR.I</TT></TD></TR>
  <TR>
    <TD align=3Dright>&nbsp;</TD>
    <TD align=3Dright><TT>1904.8534&nbsp;&nbsp;</TT></TD>
    <TD align=3Dright><TT>1903.8461&nbsp;&nbsp;</TT></TD>
    <TD align=3Dright><TT>1903.9487&nbsp;&nbsp;</TT></TD>
    <TD noWrap align=3Dright><TT>-53.86&nbsp;</TT></TD>
    <TD align=3Dright><TT>372&nbsp;</TT></TD>
    <TD noWrap align=3Dright><TT>-&nbsp;</TT></TD>
    <TD align=3Dright><TT>389&nbsp;</TT></TD>
    <TD align=3Dright><TT>1&nbsp;&nbsp;</TT></TD>
    <TD noWrap align=3Dright><TT>55&nbsp;&nbsp;</TT></TD>
    <TD =
noWrap><TT>&nbsp;K.DSTTLIADAASKDELQAR.I</TT></TD></TR></TBODY></TABLE>
<TABLE border=3D0 cellSpacing=3D0>
  <TBODY>
  <TR>
    <TD><TT>&nbsp;&nbsp;&nbsp;&nbsp;&nbsp;&nbsp;</TT></TD>
    <TD><TT><B>No match to: </B>765.3532, 823.0726, 825.0584, 841.0284,=20
      842.4637, 870.4987, 994.0828, 994.0828, 1036.0845, 1036.0845, =
1090.5276,=20
      1090.5276, 1108.4852, 1108.4852, 1124.4584, 1124.4584, 1196.6279,=20
      1196.6279, 1501.6621, 1754.8268, 1754.8268, 1770.7947, 1804.8550,=20
      1804.8550, 2211.9824</TT></TD></TR></TBODY></TABLE><BR>
<H3>Search Parameters</H3><FONT face=3D"Courier =
New,Courier,monospace"><PRE><B>Type of search         : MS/MS Ion =
Search</B>
<B>Enzyme                 : Trypsin</B>
<B>Variable modifications : <A =
href=3D"http://zxw-pc/mascot/cgi/client.pl?modification&amp;mod_name=3DOx=
idation+%28M%29&amp;file=3D../data/20121225/F002398.dat" =
target=3D_blank>Oxidation (M)</A></B>
<B>Mass values            : Monoisotopic</B>
<B>Protein Mass           : Unrestricted</B>
<B>Peptide Mass Tolerance : =C2=B1 100 ppm</B>
<B>Fragment Mass Tolerance: =C2=B1 0.8 Da</B>
<B>Max Missed Cleavages   : 1</B>
<B>Instrument type        : MALDI-TOF-TOF</B>
<A name=3DQuery1><B>Query1 (733.3337,1+)   </A>: &lt;no title&gt;</B>
<A name=3DQuery2><B>Query2 (765.3532,1+)   </A>: &lt;no title&gt;</B>
<A name=3DQuery3><B>Query3 (823.0726,1+)   </A>: &lt;no title&gt;</B>
<A name=3DQuery4><B>Query4 (825.0584,1+)   </A>: &lt;no title&gt;</B>
<A name=3DQuery5><B>Query5 (841.0284,1+)   </A>: &lt;no title&gt;</B>
<A name=3DQuery6><B>Query6 (842.4637,1+)   </A>: &lt;no title&gt;</B>
<A name=3DQuery7><B>Query7 (870.4987,1+)   </A>: &lt;no title&gt;</B>
<A name=3DQuery8><B>Query8 (994.0828,1+)   </A>: &lt;no title&gt;</B>
<A name=3DQuery9><B>Query9 (994.0828,1+)   </A>: Label: I15, Spot_Id: =
794999, Peak_List_Id: 464928, MSMS Job_Run_Id: 23273, Comment: </B>
<A name=3DQuery10><B>Query10 (1036.0845,1+) </A>: &lt;no title&gt;</B>
<A name=3DQuery11><B>Query11 (1036.0845,1+) </A>: Label: I15, Spot_Id: =
794999, Peak_List_Id: 464929, MSMS Job_Run_Id: 23273, Comment: </B>
<A name=3DQuery12><B>Query12 (1043.5223,1+) </A>: &lt;no title&gt;</B>
<A name=3DQuery13><B>Query13 (1090.5276,1+) </A>: &lt;no title&gt;</B>
<A name=3DQuery14><B>Query14 (1090.5276,1+) </A>: Label: I15, Spot_Id: =
794999, Peak_List_Id: 464930, MSMS Job_Run_Id: 23273, Comment: </B>
<A name=3DQuery15><B>Query15 (1108.4852,1+) </A>: &lt;no title&gt;</B>
<A name=3DQuery16><B>Query16 (1108.4852,1+) </A>: Label: I15, Spot_Id: =
794999, Peak_List_Id: 464924, MSMS Job_Run_Id: 23273, Comment: </B>
<A name=3DQuery17><B>Query17 (1124.4584,1+) </A>: &lt;no title&gt;</B>
<A name=3DQuery18><B>Query18 (1124.4584,1+) </A>: Label: I15, Spot_Id: =
794999, Peak_List_Id: 464926, MSMS Job_Run_Id: 23273, Comment: </B>
<A name=3DQuery19><B>Query19 (1196.6279,1+) </A>: &lt;no title&gt;</B>
<A name=3DQuery20><B>Query20 (1196.6279,1+) </A>: Label: I15, Spot_Id: =
794999, Peak_List_Id: 464931, MSMS Job_Run_Id: 23273, Comment: </B>
<A name=3DQuery21><B>Query21 (1290.5461,1+) </A>: &lt;no title&gt;</B>
<A name=3DQuery22><B>Query22 (1479.6401,1+) </A>: &lt;no title&gt;</B>
<A name=3DQuery23><B>Query23 (1479.6401,1+) </A>: Label: I15, Spot_Id: =
794999, Peak_List_Id: 464927, MSMS Job_Run_Id: 23273, Comment: </B>
<A name=3DQuery24><B>Query24 (1501.6621,1+) </A>: &lt;no title&gt;</B>
<A name=3DQuery25><B>Query25 (1754.8268,1+) </A>: &lt;no title&gt;</B>
<A name=3DQuery26><B>Query26 (1754.8268,1+) </A>: Label: I15, Spot_Id: =
794999, Peak_List_Id: 464925, MSMS Job_Run_Id: 23273, Comment: </B>
<A name=3DQuery27><B>Query27 (1770.7947,1+) </A>: &lt;no title&gt;</B>
<A name=3DQuery28><B>Query28 (1804.8550,1+) </A>: &lt;no title&gt;</B>
<A name=3DQuery29><B>Query29 (1804.8550,1+) </A>: Label: I15, Spot_Id: =
794999, Peak_List_Id: 464933, MSMS Job_Run_Id: 23273, Comment: </B>
<A name=3DQuery30><B>Query30 (1904.8534,1+) </A>: &lt;no title&gt;</B>
<A name=3DQuery31><B>Query31 (1904.8534,1+) </A>: Label: I15, Spot_Id: =
794999, Peak_List_Id: 464932, MSMS Job_Run_Id: 23273, Comment: </B>
<A name=3DQuery32><B>Query32 (2211.9824,1+) </A>: &lt;no title&gt;</B>
</PRE></FONT>
<P>
<TABLE border=3D2 cellSpacing=3D2 cellPadding=3D1 width=3D"100%">
  <TBODY>
  <TR>
    <TD noWrap align=3Dcenter><B>Mascot:</B>&nbsp; <A=20
      =
href=3D"http://www.matrixscience.com/">http://www.matrixscience.com/</A> =

  </TD></TR></TBODY></TABLE></P></BODY></HTML>

------=_NextPart_000_0009_01CDE360.106962C0
Content-Type: image/gif
Content-Transfer-Encoding: base64
Content-Location: http://zxw-pc/mascot/images/88x31_logo_white.gif

R0lGODlhWAAfANX/AMDAwP/v7//f3//Pz/+/v/+vr/+fn/+Pj/9/f/9wcP9gYP9QUP9AQP8wMP8g
IP8QEP8AAO/v/+/v79/f/9/f38/P/8/Pz7+//7+/v6+v/6+vr5+f/5+fn4+P/4+Pj39//39/f3Bw
/3BwcGBg/2BgYFBQ/1BQUEBA/0BAQDAw/zAwMCAg/yAgIBAQ/xAQEAAA/wAAAAAAAAAAAAAAAAAA
AAAAAAAAAAAAAAAAAAAAAAAAAAAAAAAAAAAAAAAAAAAAACH5BAEAAAAALAAAAABYAB8AQAb/QIBw
SCwaj8ikcslsEl0wTDHz+bxOgMrp8mpFiJFThfsyjl4j82tVLaVGk+Hq1TF2ut8jCkYRSkgcToKD
hIQUKiBCHnxEAghDBA8QQg4QBEQBQwyWQ5ICAAsBAZcACKQJEAsMQgQQk5hCAhAPlAACn0MkUYMS
HCIaABMfJychRSPEH0YbWEMXJyUhxCPSJQAb0icjH8gfeRvIxRnXxCfeGcQlFwAWIn1HLC7vQhtl
AFZ1ES0v6/QrRGSIWPlXpF6LISWuVNgA4EyaIRta9Jvw4kUcInsCDZEARcqQBQ6I0AJQAEIDIgQU
xJo1pOQqIQFUCmFQyYAQAzZBQXikqYAQ/wQQZAIgkFPIHmCFkipdyrSp06eDSLiQUDBhM3JrjFSY
Y++aMgAnXnwdUUFIwodgX1gTso/hkAgVK0w4Ma4IBxZHQMDACzCNlRJiKFokEu5EiopFrFwdYiWF
EC5rhYQ1BqbEhsN1inCE4YGIBBAo5kEdrRS0EQkwEhEp0AABAgYGeA6liUBBAgOXFDDYvUDA7t+/
LxHYzTPAb1wHHCxAsMBAgtnAf2cawsGFhSIUYOwiAtSVgwFCDphM4mmlpQQhiSgQMMBVAAEyNx1A
UtJBgQVCh2DQjoRE5yEOODDdAA+AV0oqMClgoAIQzDcTJwAE8Fp4zwEIwXQANABBTillEv9AeREu
px8LGpFm4okopqjiiiyOxoEKHg2xz2Jn8KPVPkSYA0AGeDT0EI8v5HEYWiG84BhEiAEQARueoXDd
EYv8R0QKij2GzAtuvVUCkIwJUUFFF30l2EVf2nhNVkWEBVhZRnDASBH7wUBVjhEoFkYEZ3w1BFkA
BESEYGy+1dYFH6wQaJ89HgMmlDC4cIQIMJBQRAlxWNHCOEWi5ZUzSQqhzwt1ETGHW1UKMSYRFaRQ
1h1HErEIX3ZZl2NFjo2QRglcpZBBBIehIcQIuQpzwj4tnHDRXMSKseMaHzxT0QppZNArFh/0ukI/
RqlQhAkmiNbitwBIoMKTG71ZxC1JEIDsYYqjJEUBCSB4q5dqQrSHS3s5GRDUEAmMpFNRlZBigL/i
PTCggBFqCLBMAcwyHQInDWFBpEfooi0RmzBAyiMfQhieTwdW+C8ABxCA7lAIoLKAEKGQBEF6H1n4
SSjqDpHddkS4KakRBWzCEgDyIaHvyj8FVcADRdkiU00JgNcwBLgYsQkC+pJChF4oHDFxEQnIBnTE
AauXSXswDy2ETwl8YtwQ7TVY78uNyMQgT5e0LMTEUua1swAF9MybgT8FiN8n8Emi8QALuLJAAgxI
ou4mD8h2QH4BLPBAA8tlMpwrtvmcCQgieDAnuKQXEgQAOw==

------=_NextPart_000_0009_01CDE360.106962C0
Content-Type: application/octet-stream
Content-Transfer-Encoding: base64
Content-Location: http://zxw-pc/mascot/cgi/score_gif.pl?score_gif_854773083385

R0lGODlhkAHIAMIAAP///wAAAP8AAAD/AAAA/wAAAAAAAAAAACH5BAEAAAAALAAAAACQAcgAAAP+
CLrc/jDKSau9OOvNu/9gKI5kaZ5oqq5s675wLM90bd94ru987//AoHBILBqPyKRyyWw6n9CodEqt
Wq/YrHbL7Xq/4LB4TC6bz+i0es1uu9/wuHxOr98IeItgz+8L7ICBMQR6fn6CiHUBCosphBWGh4mT
b42LjSePFJF9lJ5sl4yOhZx/n6dnoQCYJpoTpXuosmWWKq4SsKazu7y3Ebm8wWCsraScwshYrMQk
vhDAydFTy5l5kLDS2U4B3N3MzcaR2uNM35nhhuTqb84P0Ovwae0O7/H2QuYh8w319/42l7zlA7GP
Qb9/CGdQQ1FwwcGEEKs0VPAwokUoEwFUvMj+UYTAbqOulepIMsVAfdY2YVuysWSqFhlbCpHpksxJ
ETFXKqFZ88tHbiFVjmSps6e6nEN3FjU6DukxokmZNkUnSWlUqdmcioP6FKs2rem4bvWalWonsWHJ
SgNbNQlPtVduomR71mpXuD4XyP1Alw+Tt3in6WXRNxbatoG7/Az6aukRwImp7PVQWJdbx5FRVf6L
OXMWb7bM+j1c1/OWhRRuNdxMerTp0wzkpgRAqCBru2Nff46dmvYCTftuX76qOy5IC8B/SxCOBHJx
L8kVuMJDfTauzkScn9D+nKBy6ctFG8adtgb37pQZ1J7A/DH2F+fRa6gePbzIu83fu4gvH6b+eMv5
EScDf/2t0J4RBIaQYIEM/ceZgDEsqNtk6d2XW4D4zSChaRRWKFSGCOrXwoaeddjBgUWQyIGKmZm4
AYrZicgCi4l9VA2MQ9CYgY4M8uVga+OZJ2OPermYAY4zDakCj3CpYmQFSAbB5I9EUuAkY9dBGKOW
8CnZ45UNWlgehhdq6OWXx4X5YZkhcrnfmVUaSOVwIEYIZ4GgYfnLnTlMKSZicT6AWjF/lkbmmGa6
GeigJUQJhJ9rIhqoA7XcOOehgA7I53M/Pdlboa7Ryaadik7qH6hBYmpoonWaykie56AKoHulrgAp
Vp5i4OgPt2bZqquwxhpppiluOkKvTOX+esGuPiD7jLGcCqTns7U2C62C17rqo6wP/vpmtWgG2+il
tHo7YrbdKWvfsKu2ae6M6KZrKbfUvmtrvB0465W6EMCoLz34rhhwZNJO6w52//IzsAYJawsevQeD
i0LDDi3c5GJqNqYlxRRZjAHHJQFlMMAbe3wByCBzJHJoEJNs75Imk6vtynK2rLDE28Vs88wYC6tx
qyjrzG6oDg8ic8c4mxB00kXzZd2eJTNNwtIvNw3OzhVLfazQP49qNctDp2oQ17563aXWX794tEZk
Q131xG2n7W/cEb+dM9ppH7k21WZ/a3feJ+5Nt8t9n4s34MgJfvgHfEuKeAT06ar43yX+NE7s4w9k
5MDci3tgebuYZ06d3lgjTfnUg998utX1iR556Wx3nm/qY8vusOa+wf450awWHnoDuHO+ugi7i/37
5t8lrjvtWQ+Pre2Tji758tAzzLzpvh+vNvXOg1D8rNrrM3n2MFe/4/WuCk9+Ct+HT2jY4GPvOAzt
[truncated: 5,004 more chars]
