# Supplementary material for: Proteomic Analyses Provide Novel Insights into Plant Growth and Ginsenoside Biosynthesis in Forest Cultivated Panax ginseng (F. Ginseng)
Source: Front Plant Sci. 2016 Jan 26;7:1. doi: 10.3389/fpls.2016.00001 (PMC4726751; doi:10.3389/fpls.2016.00001)
Supplement: Supplementary file 6 [file DataSheet1.ZIP › The raw files of MS/the raw files of MALDI-TOFTOF MS/I16.mht]

From: =?gb2312?B?08kgV2luZG93cyBJbnRlcm5ldCBFeHBsb3JlciA5ILGjtOY=?=
Subject: Protein Summary Report (Project: zxw, Spot Set: zxw\20121225, Label: I16, Spot Id: 795000, Peak List Id: 464811, MS Job Run Id: 23272)
Date: Wed, 26 Dec 2012 11:56:49 +0800
MIME-Version: 1.0
Content-Type: multipart/related;
	type="text/html";
	boundary="----=_NextPart_000_0012_01CDE360.163637F0"
X-MimeOLE: Produced By Microsoft MimeOLE V6.1.7601.17609

���� MIME ��ʽ�Ķ෽�ʼ���

------=_NextPart_000_0012_01CDE360.163637F0
Content-Type: text/html;
	charset="utf-8"
Content-Transfer-Encoding: quoted-printable
Content-Location: http://zxw-pc/mascot/cgi/master_results.pl?file=..%2Fdata%2F20121225%2FF002399.dat&REPTYPE=protein&_sigthreshold=0.05&REPORT=50&_server_mudpit_switch=99999999&_ignoreionsscorebelow=0&_showsubsets=0&_showpopups=TRUE&_sortunassigned=scoredown&_requireboldred=0

=EF=BB=BF<!DOCTYPE HTML PUBLIC "-//W3C//DTD HTML 4.0 Transitional//EN">
<!-- 0 seconds --><!-- 0 seconds --><!-- 0 seconds =
--><HTML><HEAD><TITLE>Protein Summary Report (Project: zxw, Spot Set: =
zxw\20121225, Label: I16, Spot Id: 795000, Peak List Id: 464811, MS Job =
Run Id: 23272)</TITLE>
<META content=3D"text/html; charset=3Dutf-8" http-equiv=3DContent-Type>
<STYLE type=3Dtext/css>.tooltip {
	POSITION: absolute; VISIBILITY: hidden; TOP: 0px; LEFT: 0px
}
</STYLE>

<SCRIPT language=3DJavaScript type=3Dtext/javascript=20
src=3D"http://zxw-pc/mascot/templates/browser.js"></SCRIPT>

<SCRIPT language=3DJavaScript>=0A=
<!-- Begin hiding Javascript from old browsers.=0A=
 =0A=
  var arrayReady=3D0;=0A=
  =0A=
  if (document.images){=0A=
    redBall =3D new Image();=0A=
    redBall.src =3D "../images/red_ball_white.gif";  =0A=
    cyanBall =3D new Image();=0A=
    cyanBall.src =3D "../images/cyan_ball_white.gif";  =0A=
  }=0A=
  =0A=
  function cover(hit,query,protSeq){=0A=
    document.Results.OV_Title.value =3D queryTitle[query];=0A=
    document.Results.OV_Accession.value =3D protName[hit];=0A=
    document.Results.OV_Sequence.value =3D protSeq;=0A=
    if (hit =3D=3D 0) {=0A=
      self.status =3D queryTitle[query];=0A=
    } else {=0A=
      self.status =3D protName[hit] + ": " + protSeq;=0A=
    }=0A=
    if (protSeq !=3D "" && document.fred && arrayReady =3D=3D 1){=0A=
      var i =3D 0;=0A=
      var element =3D 0;=0A=
      element =3D eval(protSeq+"["+i+"]");=0A=
      while(element) {=0A=
        document.images[element].src =3D redBall.src;=0A=
        i++;=0A=
        element =3D eval(protSeq+"["+i+"]");=0A=
      }=0A=
    }=0A=
  }=0A=
=0A=
  function uncover(hit,query,protSeq){=0A=
    document.Results.OV_Title.value =3D "-Query-";=0A=
    document.Results.OV_Accession.value=3D"-Accession-";=0A=
    document.Results.OV_Sequence.value=3D"-Sequence-";=0A=
    self.status=3D"";=0A=
    if (protSeq !=3D "" && document.fred && arrayReady =3D=3D 1){=0A=
      var i =3D 0;=0A=
      var element =3D 0;=0A=
      element =3D eval(protSeq+"["+i+"]");=0A=
      while(element) {=0A=
        document.images[element].src =3D cyanBall.src;=0A=
        i++;=0A=
        element =3D eval(protSeq+"["+i+"]");=0A=
      }=0A=
    }=0A=
  }=0A=
=0A=
  function checkQuery(checkState,numChecks,form){=0A=
    if (numChecks =3D=3D 1){=0A=
      form.QUE.checked =3D checkState;=0A=
    } else {=0A=
      for (var i =3D 0; i < form.elements.length; i++) {=0A=
        if (form.elements[i].name =3D=3D "QUE"){=0A=
          form.elements[i].checked =3D checkState;=0A=
        }=0A=
      }=0A=
    }=0A=
  }=0A=
=0A=
  function SaveClicks(checkBox,form){=0A=
    if (form.ErrTolRepeat && form.ErrTolRepeat.checked) {=0A=
      return;=0A=
    }=0A=
    var checkState =3D checkBox.checked;=0A=
    var thisHit =3D 0;=0A=
    for (var i =3D 0; i < form.elements.length; i++) {=0A=
      if (thisHit =3D=3D 1){=0A=
        if (form.elements[i].name =3D=3D "QUE") {=0A=
          form.elements[i].checked =3D !checkState;=0A=
        } else {=0A=
          break;=0A=
        }=0A=
      } else {=0A=
        if (form.elements[i] =3D=3D checkBox){=0A=
          thisHit =3D 1;=0A=
        }=0A=
      }=0A=
    }=0A=
  }=0A=
=0A=
  function unMatched(form){=0A=
    var numMisses =3D 0;=0A=
    for (var i =3D 0; i < form.elements.length; i++) {=0A=
      if (form.elements[i].name =3D=3D "MISSES"){=0A=
        numMisses++;=0A=
      } =0A=
    }=0A=
    if (numMisses < 1) {=0A=
      alert("No unmatched mass values to be searched");=0A=
      return false;=0A=
    }=0A=
    for (var i =3D 0; i < form.elements.length; i++) {=0A=
      if (form.elements[i].name =3D=3D "QUE"){=0A=
        form.elements[i].name =3D "DUMMY";=0A=
      } =0A=
    }=0A=
    for (var i =3D 0; i < form.elements.length; i++) {=0A=
      if (form.elements[i].name =3D=3D "MISSES"){=0A=
        form.elements[i].name =3D "QUE";=0A=
      } =0A=
    }=0A=
    form.submit();=0A=
    return true;=0A=
  }=0A=
=0A=
  function setReFormatAction(form){=0A=
    if (form.REPTYPE.options[form.REPTYPE.selectedIndex].value =3D=3D =
"export"){=0A=
      form.action =3D "./export_dat_2.pl";=0A=
    } else if (form.REPTYPE.options[form.REPTYPE.selectedIndex].value =
=3D=3D "family") {=0A=
      form.action =3D "./master_results_2.pl";=0A=
    } else {=0A=
      form.action =3D "./master_results.pl";=0A=
    }=0A=
  }=0A=
  =0A=
  function chooseQueryList(form) {=0A=
    var formatForm =3D window.document.forms['Re-format'];=0A=
    if (formatForm._querylist.value =3D=3D 'unassigned') {=0A=
      form.QUERYLIST.value =3D queryListUnassigned;=0A=
    } else if (formatForm._querylist.value =3D=3D 'identity') {=0A=
      form.QUERYLIST.value =3D queryListIdentity;=0A=
    } else if (formatForm._querylist.value =3D=3D 'homology') {=0A=
      form.QUERYLIST.value =3D queryListHomology;=0A=
    } else {=0A=
      form.QUERYLIST.value =3D "All";=0A=
    }=0A=
    return true;=0A=
  }=0A=
    =0A=
  function makeAccessionString(form){=0A=
    if (!form.ErrTolRepeat || !form.ErrTolRepeat.checked) {=0A=
      form.ACCESSION.value =3D "";=0A=
      return true;=0A=
    }=0A=
    var tempString =3D "";=0A=
    var numAccessions =3D 1;=0A=
    for (var i =3D 0; i < form.elements.length; i++) {=0A=
      if (form.elements[i].name =3D=3D "INCLUDE" && =
form.elements[i].checked){=0A=
        tempString =3D tempString + =
unescape(et_list[form.elements[i].value]) + ",";=0A=
      }=0A=
    }=0A=
    if (tempString =3D=3D "") {=0A=
      alert("No hits selected for error tolerant search");=0A=
      return false;=0A=
    }=0A=
    tempString =3D tempString.substring(0, tempString.length - 1);=0A=
    form.ACCESSION.value =3D tempString;=0A=
    checkQuery(1,29, form);=0A=
    return true;=0A=
  }=0A=
=0A=
  function clearEl() {}=0A=
=0A=
  function makeArchive(form){=0A=
    var tempUrl =3D =
"http://zxw-pc/mascot/cgi/master_results.pl?file=3D..%2Fdata%2F20121225%2=
FF002399.dat;REPTYPE=3Darchive;_sigthreshold=3D0.05;REPORT=3D50;_server_m=
udpit_switch=3D99999999;_ignoreionsscorebelow=3D0;_showsubsets=3D0;_showp=
opups=3DTRUE;_sortunassigned=3Dscoredown;_requireboldred=3D0&INTERMEDIATE=
=3D%2e%2e%2fdata%2f20121225%2fF002399%2edat";    for (var i =3D 0; i < =
form.elements.length; i++) {=0A=
      if (form.elements[i].name =3D=3D "INCLUDE" && =
form.elements[i].checked){=0A=
        tempUrl =3D tempUrl + "&INCLUDE=3D" + form.elements[i].value;=0A=
      }=0A=
    }=0A=
    window.location.href =3D tempUrl;=0A=
  }=0A=
=0A=
// End hiding Javascript from old browsers. -->=0A=
</SCRIPT>

<META name=3DGENERATOR content=3D"MSHTML 9.00.8112.16457"></HEAD>
<BODY aLink=3D#0000ff bgColor=3D#ffffff vLink=3D#0000ff>
<H1><IMG border=3D0 name=3Dfred align=3Dtop=20
src=3D"http://zxw-pc/mascot/images/88x31_logo_white.gif" width=3D88 =
height=3D31=20
NATURALSIZEFLAG=3D"3"> Mascot Search Results</H1><FONT=20
face=3D"Courier New,Courier,monospace"><PRE><B>User            : </B>
<B>Email           : </B>
<B>Search title    : Project: zxw, Spot Set: zxw\20121225, Label: I16, =
Spot Id: 795000, Peak List Id: 464811, MS Job Run Id: 23272</B>
<B>MS data file    : =
C:\Users\lei\Desktop\=EF=BF=BD=EF=BF=BD=EF=BF=BD=EF=BF=BD=EF=BF=BD=EF=BF=BD=
=EF=BF=BD=EF=BF=BD\201212\20121225\ppw_I16_135641679603.txt</B>
<B>Database        : viridiplantae p (1850050 sequences; 642453415 =
residues)</B>
<B>Timestamp       : 25 Dec 2012 at 07:53:21 GMT</B>
<B>Warning         : <FONT color=3D#ff0000>A Peptide summary report will =
usually give a much clearer picture of MS/MS search results.</FONT></B>
<B>Top Score       : 452 for <FONT color=3D#ff0000>gi|62321641</FONT>, =
vacuolar-type H+-ATPase subunit B2 [Arabidopsis thaliana]</B>
</PRE></FONT>
<H3>Mascot Score Histogram</H3>Protein score is -10*Log(P), where P is =
the=20
probability that the observed match is a random event.<BR>Protein scores =
greater=20
than 75 are significant (p&lt;0.05).<BR>Protein scores are derived from =
ions=20
scores as a non-probabilistic basis for ranking protein hits.
<P><IMG alt=3D"Score Distribution"=20
src=3D"http://zxw-pc/mascot/cgi/score_gif.pl?score_gif_776696119047" =
width=3D400=20
height=3D200>=20
<FORM onsubmit=3D"return setReFormatAction(this)" method=3Dget =
name=3DRe-format=20
action=3D./master_results.pl><INPUT name=3Dfile =
value=3D../data/20121225/F002399.dat=20
type=3Dhidden>=20
<H3>Protein Summary Report</H3>
<TABLE border=3D0 cellSpacing=3D1 cellPadding=3D3>
  <TBODY>
  <TR>
    <TD bgColor=3D#eeeeff noWrap><INPUT value=3D"Format As" =
type=3Dsubmit> </TD>
    <TD bgColor=3D#eeeeff noWrap><SELECT name=3DREPTYPE> <OPTION =
selected=20
        value=3Dprotein>Protein Summary (deprecated)</OPTION> <OPTION=20
        value=3Dfamily>Protein Family Summary</OPTION> <OPTION=20
        value=3Dpeptide>Peptide Summary</OPTION> <OPTION =
value=3Dselect>Select=20
        Summary (protein hits)</OPTION> <OPTION =
value=3Dunassigned>Select Summary=20
        (unassigned)</OPTION> <OPTION value=3Dexport>Export Search=20
      Results</OPTION></SELECT> </TD>
    <TD bgColor=3D#eeeeff>&nbsp;</TD>
    <TD bgColor=3D#eeeeff noWrap><A=20
      href=3D"http://zxw-pc/mascot/help/msms_summaries_help.html"=20
      target=3D_blank>Help</A> </TD></TR>
  <TR>
    <TD bgColor=3D#eeeeff>&nbsp;</TD>
    <TD bgColor=3D#eeeeff noWrap>Significance threshold p&lt; <INPUT=20
      name=3D_sigthreshold value=3D0.05 size=3D8> </TD>
    <TD bgColor=3D#eeeeff noWrap>Max. number of hits <INPUT =
name=3DREPORT value=3D50=20
      size=3D5> </TD>
    <TD bgColor=3D#eeeeff>&nbsp;</TD></TR></TBODY></TABLE></FORM>
<FORM method=3Dpost name=3DResults action=3D./search_form.pl><INPUT =
name=3DQUE=20
value=3D"822.059074 from(823.066350,1+)  intensity(4074.9980)  query(1)" =

type=3Dhidden> <INPUT name=3DMISSES=20
value=3D"822.059074 from(823.066350,1+)  intensity(4074.9980)  query(1)" =

type=3Dhidden> <INPUT name=3DQUE=20
value=3D"824.049734 from(825.057010,1+)  intensity(18699.9040)  =
query(2)"=20
type=3Dhidden> <INPUT name=3DMISSES=20
value=3D"824.049734 from(825.057010,1+)  intensity(18699.9040)  =
query(2)"=20
type=3Dhidden> <INPUT name=3DQUE=20
value=3D"840.018784 from(841.026060,1+)  intensity(4812.9409)  query(3)" =

type=3Dhidden> <INPUT name=3DMISSES=20
value=3D"840.018784 from(841.026060,1+)  intensity(4812.9409)  query(3)" =

type=3Dhidden> <INPUT name=3DQUE=20
value=3D"841.456594 from(842.463870,1+)  intensity(10529.6070)  =
query(4)"=20
type=3Dhidden> <INPUT name=3DQUE=20
value=3D"869.493884 from(870.501160,1+)  intensity(3637.8433)  query(5)" =

type=3Dhidden> <INPUT name=3DMISSES=20
value=3D"869.493884 from(870.501160,1+)  intensity(3637.8433)  query(5)" =

type=3Dhidden> <INPUT name=3DQUE=20
value=3D"993.091904 from(994.099180,1+)  intensity(13291.1770)  =
query(6)"=20
type=3Dhidden> <INPUT name=3DMISSES=20
value=3D"993.091904 from(994.099180,1+)  intensity(13291.1770)  =
query(6)"=20
type=3Dhidden> <INPUT name=3DQUE=20
value=3D"993.091904 from(994.099180,1+)  intensity(0.0000)  =
title(Label%3a%20I16%2c%20Spot_Id%3a%20795000%2c%20Peak_List_Id%3a%204649=
40%2c%20MSMS%20Job_Run_Id%3a%2023273%2c%20Comment%3a%20)  query(7)"=20
type=3Dhidden> <INPUT name=3DMISSES=20
value=3D"993.091904 from(994.099180,1+)  intensity(0.0000)  =
title(Label%3a%20I16%2c%20Spot_Id%3a%20795000%2c%20Peak_List_Id%3a%204649=
40%2c%20MSMS%20Job_Run_Id%3a%2023273%2c%20Comment%3a%20)  query(7)"=20
type=3Dhidden> <INPUT name=3DQUE=20
value=3D"1017.509124 from(1018.516400,1+)  intensity(41608.2340)  =
query(8)"=20
type=3Dhidden> <INPUT name=3DMISSES=20
value=3D"1017.509124 from(1018.516400,1+)  intensity(41608.2340)  =
query(8)"=20
type=3Dhidden> <INPUT name=3DQUE=20
value=3D"1017.509124 from(1018.516400,1+)  intensity(0.0000)  =
title(Label%3a%20I16%2c%20Spot_Id%3a%20795000%2c%20Peak_List_Id%3a%204649=
34%2c%20MSMS%20Job_Run_Id%3a%2023273%2c%20Comment%3a%20)  query(9)"=20
type=3Dhidden> <INPUT name=3DMISSES=20
value=3D"1017.509124 from(1018.516400,1+)  intensity(0.0000)  =
title(Label%3a%20I16%2c%20Spot_Id%3a%20795000%2c%20Peak_List_Id%3a%204649=
34%2c%20MSMS%20Job_Run_Id%3a%2023273%2c%20Comment%3a%20)  query(9)"=20
type=3Dhidden> <INPUT name=3DQUE=20
value=3D"1028.441124 from(1029.448400,1+)  intensity(23045.8830)  =
query(10)"=20
type=3Dhidden> <INPUT name=3DQUE=20
value=3D"1028.441124 from(1029.448400,1+)  intensity(0.0000)  =
title(Label%3a%20I16%2c%20Spot_Id%3a%20795000%2c%20Peak_List_Id%3a%204649=
36%2c%20MSMS%20Job_Run_Id%3a%2023273%2c%20Comment%3a%20)  query(11)"=20
type=3Dhidden> <INPUT name=3DQUE=20
value=3D"1035.066724 from(1036.074000,1+)  intensity(7549.0195)  =
query(12)"=20
type=3Dhidden> <INPUT name=3DMISSES=20
value=3D"1035.066724 from(1036.074000,1+)  intensity(7549.0195)  =
query(12)"=20
type=3Dhidden> <INPUT name=3DQUE=20
value=3D"1126.482424 from(1127.489700,1+)  intensity(17728.6270)  =
query(13)"=20
type=3Dhidden> <INPUT name=3DQUE=20
value=3D"1126.482424 from(1127.489700,1+)  intensity(0.0000)  =
title(Label%3a%20I16%2c%20Spot_Id%3a%20795000%2c%20Peak_List_Id%3a%204649=
37%2c%20MSMS%20Job_Run_Id%3a%2023273%2c%20Comment%3a%20)  query(14)"=20
type=3Dhidden> <INPUT name=3DQUE=20
value=3D"1224.073424 from(1225.080700,1+)  intensity(4015.8823)  =
query(15)"=20
type=3Dhidden> <INPUT name=3DMISSES=20
value=3D"1224.073424 from(1225.080700,1+)  intensity(4015.8823)  =
query(15)"=20
type=3Dhidden> <INPUT name=3DQUE=20
value=3D"1254.571224 from(1255.578500,1+)  intensity(8671.9609)  =
query(16)"=20
type=3Dhidden> <INPUT name=3DQUE=20
value=3D"1254.571224 from(1255.578500,1+)  intensity(0.0000)  =
title(Label%3a%20I16%2c%20Spot_Id%3a%20795000%2c%20Peak_List_Id%3a%204649=
42%2c%20MSMS%20Job_Run_Id%3a%2023273%2c%20Comment%3a%20)  query(17)"=20
type=3Dhidden> <INPUT name=3DQUE=20
value=3D"1595.829924 from(1596.837200,1+)  intensity(26164.7070)  =
query(18)"=20
type=3Dhidden> <INPUT name=3DQUE=20
value=3D"1595.829924 from(1596.837200,1+)  intensity(0.0000)  =
title(Label%3a%20I16%2c%20Spot_Id%3a%20795000%2c%20Peak_List_Id%3a%204649=
35%2c%20MSMS%20Job_Run_Id%3a%2023273%2c%20Comment%3a%20)  query(19)"=20
type=3Dhidden> <INPUT name=3DQUE=20
value=3D"1688.846724 from(1689.854000,1+)  intensity(5635.4902)  =
query(20)"=20
type=3Dhidden> <INPUT name=3DQUE=20
value=3D"1688.846724 from(1689.854000,1+)  intensity(0.0000)  =
title(Label%3a%20I16%2c%20Spot_Id%3a%20795000%2c%20Peak_List_Id%3a%204649=
43%2c%20MSMS%20Job_Run_Id%3a%2023273%2c%20Comment%3a%20)  query(21)"=20
type=3Dhidden> <INPUT name=3DQUE=20
value=3D"1714.841724 from(1715.849000,1+)  intensity(14234.3140)  =
query(22)"=20
type=3Dhidden> <INPUT name=3DQUE=20
value=3D"1714.841724 from(1715.849000,1+)  intensity(0.0000)  =
title(Label%3a%20I16%2c%20Spot_Id%3a%20795000%2c%20Peak_List_Id%3a%204649=
39%2c%20MSMS%20Job_Run_Id%3a%2023273%2c%20Comment%3a%20)  query(23)"=20
type=3Dhidden> <INPUT name=3DQUE=20
value=3D"1911.784324 from(1912.791600,1+)  intensity(8769.0195)  =
query(24)"=20
type=3Dhidden> <INPUT name=3DQUE=20
value=3D"1911.784324 from(1912.791600,1+)  intensity(0.0000)  =
title(Label%3a%20I16%2c%20Spot_Id%3a%20795000%2c%20Peak_List_Id%3a%204649=
41%2c%20MSMS%20Job_Run_Id%3a%2023273%2c%20Comment%3a%20)  query(25)"=20
type=3Dhidden> <INPUT name=3DQUE=20
value=3D"2177.055724 from(2178.063000,1+)  intensity(14949.2150)  =
query(26)"=20
type=3Dhidden> <INPUT name=3DMISSES=20
value=3D"2177.055724 from(2178.063000,1+)  intensity(14949.2150)  =
query(26)"=20
type=3Dhidden> <INPUT name=3DQUE=20
value=3D"2177.055724 from(2178.063000,1+)  intensity(0.0000)  =
title(Label%3a%20I16%2c%20Spot_Id%3a%20795000%2c%20Peak_List_Id%3a%204649=
38%2c%20MSMS%20Job_Run_Id%3a%2023273%2c%20Comment%3a%20)  query(27)"=20
type=3Dhidden> <INPUT name=3DMISSES=20
value=3D"2177.055724 from(2178.063000,1+)  intensity(0.0000)  =
title(Label%3a%20I16%2c%20Spot_Id%3a%20795000%2c%20Peak_List_Id%3a%204649=
38%2c%20MSMS%20Job_Run_Id%3a%2023273%2c%20Comment%3a%20)  query(27)"=20
type=3Dhidden> <INPUT name=3DQUE=20
value=3D"2750.274424 from(2751.281700,1+)  intensity(4770.1484)  =
query(28)"=20
type=3Dhidden> <INPUT name=3DMISSES=20
value=3D"2750.274424 from(2751.281700,1+)  intensity(4770.1484)  =
query(28)"=20
type=3Dhidden> <INPUT name=3DQUE=20
value=3D"2772.300824 from(2773.308100,1+)  intensity(3178.6914)  =
query(29)"=20
type=3Dhidden> <INPUT name=3DMISSES=20
value=3D"2772.300824 from(2773.308100,1+)  intensity(3178.6914)  =
query(29)"=20
type=3Dhidden> <INPUT name=3DFORMVER value=3D2 type=3Dhidden> <INPUT =
name=3DSEARCH=20
value=3DMIS type=3Dhidden> <INPUT name=3DUSERNAME type=3Dhidden> <INPUT =
name=3DUSEREMAIL=20
type=3Dhidden> <INPUT name=3DCOM=20
value=3D"Project: zxw, Spot Set: zxw\20121225, Label: I16, Spot Id: =
795000, Peak List Id: 464811, MS Job Run Id: 23272"=20
type=3Dhidden> <INPUT name=3DMODS type=3Dhidden> <INPUT name=3DIT_MODS=20
value=3D"Oxidation (M)" type=3Dhidden> <INPUT name=3DCLE value=3DTrypsin =
type=3Dhidden>=20
<INPUT name=3DMASS value=3DMonoisotopic type=3Dhidden> <INPUT name=3DSEG =
type=3Dhidden>=20
<INPUT name=3DTOL value=3D100 type=3Dhidden> <INPUT name=3DTOLU =
value=3Dppm type=3Dhidden>=20
<INPUT name=3DITOL value=3D0.8 type=3Dhidden> <INPUT name=3DITOLU =
value=3DDa type=3Dhidden>=20
<INPUT name=3DDB value=3Dviridiplantae type=3Dhidden> <INPUT =
name=3DCHARGE value=3D1+=20
type=3Dhidden> <INPUT name=3DPFA value=3D1 type=3Dhidden> <INPUT =
name=3DFILE=20
value=3DC:\Users\lei\Desktop\=EF=BF=BD=EF=BF=BD=EF=BF=BD=EF=BF=BD=EF=BF=BD=
=EF=BF=BD=EF=BF=BD=EF=BF=BD\201212\20121225\ppw_I16_135641679603.txt=20
type=3Dhidden> <INPUT name=3DFORMAT value=3D"Mascot generic" =
type=3Dhidden> <INPUT=20
name=3DINTERMEDIATE value=3D../data/20121225/F002399.dat type=3Dhidden> =
<INPUT=20
name=3DREPORT value=3D50 type=3Dhidden> <INPUT name=3DOVERVIEW =
value=3DOFF type=3Dhidden>=20
<INPUT name=3DPRECURSOR type=3Dhidden> <INPUT name=3DTAXONOMY =
value=3D"All entries"=20
type=3Dhidden> <INPUT name=3DREPTYPE type=3Dhidden> <INPUT =
name=3DrepeatSearch=20
value=3D"not again" type=3Dhidden> <INPUT name=3DINSTRUMENT =
value=3DMALDI-TOF-TOF=20
type=3Dhidden> <INPUT name=3DACCESSION type=3Dhidden> <INPUT =
name=3DQUANTITATION=20
type=3Dhidden>=20
<P><INPUT value=3D"Re-Search All" type=3Dsubmit> &nbsp;&nbsp;<INPUT =
onclick=3D"unMatched(this.form); return true" value=3D"Search Unmatched" =
type=3Dbutton>=20
</FORM>
<H3>Index</H3>
<TABLE border=3D0 cellSpacing=3D0 cellPadding=3D0>
  <TBODY>
  <TR>
    <TD>&nbsp;</TD>
    <TD><TT><B>&nbsp;Accession</B></TT></TD>
    <TD><TT><B>&nbsp;&nbsp;Mass</B></TT></TD>
    <TD><TT><B>&nbsp;&nbsp;Score</B></TT></TD>
    <TD><TT><B>&nbsp;&nbsp;Description</B></TT></TD></TR>
  <TR>
    <TD noWrap align=3Dright><TT><B>1.</B></TT></TD>
    <TD noWrap><TT><B>&nbsp;<A=20
      =
href=3D"http://zxw-pc/mascot/cgi/master_results.pl?file=3D..%2Fdata%2F201=
21225%2FF002399.dat&amp;REPTYPE=3Dprotein&amp;_sigthreshold=3D0.05&amp;RE=
PORT=3D50&amp;_server_mudpit_switch=3D99999999&amp;_ignoreionsscorebelow=3D=
0&amp;_showsubsets=3D0&amp;_showpopups=3DTRUE&amp;_sortunassigned=3Dscore=
down&amp;_requireboldred=3D0#Hit1">gi|62321641</A></B></TT></TD>
    <TD noWrap><TT>&nbsp;&nbsp;31598</TT></TD>
    <TD noWrap align=3Dright><TT>452</TT></TD>
    <TD noWrap><TT>&nbsp;&nbsp;vacuolar-type H+-ATPase subunit B2 =
[Arabidopsis=20
      thaliana]</TT></TD></TR>
  <TR>
    <TD noWrap align=3Dright><TT><B>2.</B></TT></TD>
    <TD noWrap><TT><B>&nbsp;<A=20
      =
href=3D"http://zxw-pc/mascot/cgi/master_results.pl?file=3D..%2Fdata%2F201=
21225%2FF002399.dat&amp;REPTYPE=3Dprotein&amp;_sigthreshold=3D0.05&amp;RE=
PORT=3D50&amp;_server_mudpit_switch=3D99999999&amp;_ignoreionsscorebelow=3D=
0&amp;_showsubsets=3D0&amp;_showpopups=3DTRUE&amp;_sortunassigned=3Dscore=
down&amp;_requireboldred=3D0#Hit2">gi|222424610</A></B></TT></TD>
    <TD noWrap><TT>&nbsp;&nbsp;43307</TT></TD>
    <TD noWrap align=3Dright><TT>440</TT></TD>
    <TD noWrap><TT>&nbsp;&nbsp;AT4G38510 [Arabidopsis =
thaliana]</TT></TD></TR>
  <TR>
    <TD noWrap align=3Dright><TT><B>3.</B></TT></TD>
    <TD noWrap><TT><B>&nbsp;<A=20
      =
href=3D"http://zxw-pc/mascot/cgi/master_results.pl?file=3D..%2Fdata%2F201=
21225%2FF002399.dat&amp;REPTYPE=3Dprotein&amp;_sigthreshold=3D0.05&amp;RE=
PORT=3D50&amp;_server_mudpit_switch=3D99999999&amp;_ignoreionsscorebelow=3D=
0&amp;_showsubsets=3D0&amp;_showpopups=3DTRUE&amp;_sortunassigned=3Dscore=
down&amp;_requireboldred=3D0#Hit3">gi|19699258</A></B></TT></TD>
    <TD noWrap><TT>&nbsp;&nbsp;43608</TT></TD>
    <TD noWrap align=3Dright><TT>440</TT></TD>
    <TD noWrap><TT>&nbsp;&nbsp;AT4g38510/F20M13_70 [Arabidopsis=20
    thaliana]</TT></TD></TR>
  <TR>
    <TD noWrap align=3Dright><TT><B>4.</B></TT></TD>
    <TD noWrap><TT><B>&nbsp;<A=20
      =
href=3D"http://zxw-pc/mascot/cgi/master_results.pl?file=3D..%2Fdata%2F201=
21225%2FF002399.dat&amp;REPTYPE=3Dprotein&amp;_sigthreshold=3D0.05&amp;RE=
PORT=3D50&amp;_server_mudpit_switch=3D99999999&amp;_ignoreionsscorebelow=3D=
0&amp;_showsubsets=3D0&amp;_showpopups=3DTRUE&amp;_sortunassigned=3Dscore=
down&amp;_requireboldred=3D0#Hit4">gi|15010616</A></B></TT></TD>
    <TD noWrap><TT>&nbsp;&nbsp;43608</TT></TD>
    <TD noWrap align=3Dright><TT>440</TT></TD>
    <TD noWrap><TT>&nbsp;&nbsp;AT4g38510/F20M13_70 [Arabidopsis=20
    thaliana]</TT></TD></TR>
  <TR>
    <TD noWrap align=3Dright><TT><B>5.</B></TT></TD>
    <TD noWrap><TT><B>&nbsp;<A=20
      =
href=3D"http://zxw-pc/mascot/cgi/master_results.pl?file=3D..%2Fdata%2F201=
21225%2FF002399.dat&amp;REPTYPE=3Dprotein&amp;_sigthreshold=3D0.05&amp;RE=
PORT=3D50&amp;_server_mudpit_switch=3D99999999&amp;_ignoreionsscorebelow=3D=
0&amp;_showsubsets=3D0&amp;_showpopups=3DTRUE&amp;_sortunassigned=3Dscore=
down&amp;_requireboldred=3D0#Hit5">gi|222848497</A></B></TT></TD>
    <TD noWrap><TT>&nbsp;&nbsp;54219</TT></TD>
    <TD noWrap align=3Dright><TT>438</TT></TD>
    <TD noWrap><TT>&nbsp;&nbsp;predicted protein [Populus=20
  trichocarpa]</TT></TD></TR>
  <TR>
    <TD noWrap align=3Dright><TT><B>6.</B></TT></TD>
    <TD noWrap><TT><B>&nbsp;<A=20
      =
href=3D"http://zxw-pc/mascot/cgi/master_results.pl?file=3D..%2Fdata%2F201=
21225%2FF002399.dat&amp;REPTYPE=3Dprotein&amp;_sigthreshold=3D0.05&amp;RE=
PORT=3D50&amp;_server_mudpit_switch=3D99999999&amp;_ignoreionsscorebelow=3D=
0&amp;_showsubsets=3D0&amp;_showpopups=3DTRUE&amp;_sortunassigned=3Dscore=
down&amp;_requireboldred=3D0#Hit6">gi|224078391</A></B></TT></TD>
    <TD noWrap><TT>&nbsp;&nbsp;54219</TT></TD>
    <TD noWrap align=3Dright><TT>438</TT></TD>
    <TD noWrap><TT>&nbsp;&nbsp;predicted protein [Populus=20
  trichocarpa]</TT></TD></TR>
  <TR>
    <TD noWrap align=3Dright><TT><B>7.</B></TT></TD>
    <TD noWrap><TT><B>&nbsp;<A=20
      =
href=3D"http://zxw-pc/mascot/cgi/master_results.pl?file=3D..%2Fdata%2F201=
21225%2FF002399.dat&amp;REPTYPE=3Dprotein&amp;_sigthreshold=3D0.05&amp;RE=
PORT=3D50&amp;_server_mudpit_switch=3D99999999&amp;_ignoreionsscorebelow=3D=
0&amp;_showsubsets=3D0&amp;_showpopups=3DTRUE&amp;_sortunassigned=3Dscore=
down&amp;_requireboldred=3D0#Hit7">gi|118488356</A></B></TT></TD>
    <TD noWrap><TT>&nbsp;&nbsp;54219</TT></TD>
    <TD noWrap align=3Dright><TT>438</TT></TD>
    <TD noWrap><TT>&nbsp;&nbsp;unknown [Populus =
trichocarpa]</TT></TD></TR>
  <TR>
    <TD noWrap align=3Dright><TT><B>8.</B></TT></TD>
    <TD noWrap><TT><B>&nbsp;<A=20
      =
href=3D"http://zxw-pc/mascot/cgi/master_results.pl?file=3D..%2Fdata%2F201=
21225%2FF002399.dat&amp;REPTYPE=3Dprotein&amp;_sigthreshold=3D0.05&amp;RE=
PORT=3D50&amp;_server_mudpit_switch=3D99999999&amp;_ignoreionsscorebelow=3D=
0&amp;_showsubsets=3D0&amp;_showpopups=3DTRUE&amp;_sortunassigned=3Dscore=
down&amp;_requireboldred=3D0#Hit8">gi|134133942</A></B></TT></TD>
    <TD noWrap><TT>&nbsp;&nbsp;54041</TT></TD>
    <TD noWrap align=3Dright><TT>436</TT></TD>
    <TD noWrap><TT>&nbsp;&nbsp;vacuolar H+-ATPase B subunit [Medicago=20
      truncatula]</TT></TD></TR>
  <TR>
    <TD noWrap align=3Dright><TT><B>9.</B></TT></TD>
    <TD noWrap><TT><B>&nbsp;<A=20
      =
href=3D"http://zxw-pc/mascot/cgi/master_results.pl?file=3D..%2Fdata%2F201=
21225%2FF002399.dat&amp;REPTYPE=3Dprotein&amp;_sigthreshold=3D0.05&amp;RE=
PORT=3D50&amp;_server_mudpit_switch=3D99999999&amp;_ignoreionsscorebelow=3D=
0&amp;_showsubsets=3D0&amp;_showpopups=3DTRUE&amp;_sortunassigned=3Dscore=
down&amp;_requireboldred=3D0#Hit9">gi|326493426</A></B></TT></TD>
    <TD noWrap><TT>&nbsp;&nbsp;54196</TT></TD>
    <TD noWrap align=3Dright><TT>435</TT></TD>
    <TD noWrap><TT>&nbsp;&nbsp;predicted protein [Hordeum vulgare subsp. =

      vulgare]</TT></TD></TR>
  <TR>
    <TD noWrap align=3Dright><TT><B>10.</B></TT></TD>
    <TD noWrap><TT><B>&nbsp;<A=20
      =
href=3D"http://zxw-pc/mascot/cgi/master_results.pl?file=3D..%2Fdata%2F201=
21225%2FF002399.dat&amp;REPTYPE=3Dprotein&amp;_sigthreshold=3D0.05&amp;RE=
PORT=3D50&amp;_server_mudpit_switch=3D99999999&amp;_ignoreionsscorebelow=3D=
0&amp;_showsubsets=3D0&amp;_showpopups=3DTRUE&amp;_sortunassigned=3Dscore=
down&amp;_requireboldred=3D0#Hit10">gi|332661539</A></B></TT></TD>
    <TD noWrap><TT>&nbsp;&nbsp;54271</TT></TD>
    <TD noWrap align=3Dright><TT>435</TT></TD>
    <TD noWrap><TT>&nbsp;&nbsp;V-type proton ATPase subunit B2 =
[Arabidopsis=20
      thaliana]</TT></TD></TR>
  <TR>
    <TD noWrap align=3Dright><TT><B>11.</B></TT></TD>
    <TD noWrap><TT><B>&nbsp;<A=20
      =
href=3D"http://zxw-pc/mascot/cgi/master_results.pl?file=3D..%2Fdata%2F201=
21225%2FF002399.dat&amp;REPTYPE=3Dprotein&amp;_sigthreshold=3D0.05&amp;RE=
PORT=3D50&amp;_server_mudpit_switch=3D99999999&amp;_ignoreionsscorebelow=3D=
0&amp;_showsubsets=3D0&amp;_showpopups=3DTRUE&amp;_sortunassigned=3Dscore=
down&amp;_requireboldred=3D0#Hit11">gi|332661538</A></B></TT></TD>
    <TD noWrap><TT>&nbsp;&nbsp;54271</TT></TD>
    <TD noWrap align=3Dright><TT>435</TT></TD>
    <TD noWrap><TT>&nbsp;&nbsp;V-type proton ATPase subunit B2 =
[Arabidopsis=20
      thaliana]</TT></TD></TR>
  <TR>
    <TD noWrap align=3Dright><TT><B>12.</B></TT></TD>
    <TD noWrap><TT><B>&nbsp;<A=20
      =
href=3D"http://zxw-pc/mascot/cgi/master_results.pl?file=3D..%2Fdata%2F201=
21225%2FF002399.dat&amp;REPTYPE=3Dprotein&amp;_sigthreshold=3D0.05&amp;RE=
PORT=3D50&amp;_server_mudpit_switch=3D99999999&amp;_ignoreionsscorebelow=3D=
0&amp;_showsubsets=3D0&amp;_showpopups=3DTRUE&amp;_sortunassigned=3Dscore=
down&amp;_requireboldred=3D0#Hit12">gi|332661537</A></B></TT></TD>
    <TD noWrap><TT>&nbsp;&nbsp;54271</TT></TD>
    <TD noWrap align=3Dright><TT>435</TT></TD>
    <TD noWrap><TT>&nbsp;&nbsp;V-type proton ATPase subunit B2 =
[Arabidopsis=20
      thaliana]</TT></TD></TR>
  <TR>
    <TD noWrap align=3Dright><TT><B>13.</B></TT></TD>
    <TD noWrap><TT><B>&nbsp;<A=20
      =
href=3D"http://zxw-pc/mascot/cgi/master_results.pl?file=3D..%2Fdata%2F201=
21225%2FF002399.dat&amp;REPTYPE=3Dprotein&amp;_sigthreshold=3D0.05&amp;RE=
PORT=3D50&amp;_server_mudpit_switch=3D99999999&amp;_ignoreionsscorebelow=3D=
0&amp;_showsubsets=3D0&amp;_showpopups=3DTRUE&amp;_sortunassigned=3Dscore=
down&amp;_requireboldred=3D0#Hit13">gi|332661536</A></B></TT></TD>
    <TD noWrap><TT>&nbsp;&nbsp;54271</TT></TD>
    <TD noWrap align=3Dright><TT>435</TT></TD>
    <TD noWrap><TT>&nbsp;&nbsp;V-type proton ATPase subunit B2 =
[Arabidopsis=20
      thaliana]</TT></TD></TR>
  <TR>
    <TD noWrap align=3Dright><TT><B>14.</B></TT></TD>
    <TD noWrap><TT><B>&nbsp;<A=20
      =
href=3D"http://zxw-pc/mascot/cgi/master_results.pl?file=3D..%2Fdata%2F201=
21225%2FF002399.dat&amp;REPTYPE=3Dprotein&amp;_sigthreshold=3D0.05&amp;RE=
PORT=3D50&amp;_server_mudpit_switch=3D99999999&amp;_ignoreionsscorebelow=3D=
0&amp;_showsubsets=3D0&amp;_showpopups=3DTRUE&amp;_sortunassigned=3Dscore=
down&amp;_requireboldred=3D0#Hit14">gi|79326468</A></B></TT></TD>
    <TD noWrap><TT>&nbsp;&nbsp;54271</TT></TD>
    <TD noWrap align=3Dright><TT>435</TT></TD>
    <TD noWrap><TT>&nbsp;&nbsp;V-type proton ATPase subunit B2 =
[Arabidopsis=20
      thaliana]</TT></TD></TR>
  <TR>
    <TD noWrap align=3Dright><TT><B>15.</B></TT></TD>
    <TD noWrap><TT><B>&nbsp;<A=20
      =
href=3D"http://zxw-pc/mascot/cgi/master_results.pl?file=3D..%2Fdata%2F201=
21225%2FF002399.dat&amp;REPTYPE=3Dprotein&amp;_sigthreshold=3D0.05&amp;RE=
PORT=3D50&amp;_server_mudpit_switch=3D99999999&amp;_ignoreionsscorebelow=3D=
0&amp;_showsubsets=3D0&amp;_showpopups=3DTRUE&amp;_sortunassigned=3Dscore=
down&amp;_requireboldred=3D0#Hit15">gi|79326460</A></B></TT></TD>
    <TD noWrap><TT>&nbsp;&nbsp;54271</TT></TD>
    <TD noWrap align=3Dright><TT>435</TT></TD>
    <TD noWrap><TT>&nbsp;&nbsp;V-type proton ATPase subunit B2 =
[Arabidopsis=20
      thaliana]</TT></TD></TR>
  <TR>
    <TD noWrap align=3Dright><TT><B>16.</B></TT></TD>
    <TD noWrap><TT><B>&nbsp;<A=20
      =
href=3D"http://zxw-pc/mascot/cgi/master_results.pl?file=3D..%2Fdata%2F201=
21225%2FF002399.dat&amp;REPTYPE=3Dprotein&amp;_sigthreshold=3D0.05&amp;RE=
PORT=3D50&amp;_server_mudpit_switch=3D99999999&amp;_ignoreionsscorebelow=3D=
0&amp;_showsubsets=3D0&amp;_showpopups=3DTRUE&amp;_sortunassigned=3Dscore=
down&amp;_requireboldred=3D0#Hit16">gi|42573221</A></B></TT></TD>
    <TD noWrap><TT>&nbsp;&nbsp;54271</TT></TD>
    <TD noWrap align=3Dright><TT>435</TT></TD>
    <TD noWrap><TT>&nbsp;&nbsp;V-type proton ATPase subunit B2 =
[Arabidopsis=20
      thaliana]</TT></TD></TR>
  <TR>
    <TD noWrap align=3Dright><TT><B>17.</B></TT></TD>
    <TD noWrap><TT><B>&nbsp;<A=20
      =
href=3D"http://zxw-pc/mascot/cgi/master_results.pl?file=3D..%2Fdata%2F201=
21225%2FF002399.dat&amp;REPTYPE=3Dprotein&amp;_sigthreshold=3D0.05&amp;RE=
PORT=3D50&amp;_server_mudpit_switch=3D99999999&amp;_ignoreionsscorebelow=3D=
0&amp;_showsubsets=3D0&amp;_showpopups=3DTRUE&amp;_sortunassigned=3Dscore=
down&amp;_requireboldred=3D0#Hit17">gi|15233891</A></B></TT></TD>
    <TD noWrap><TT>&nbsp;&nbsp;54271</TT></TD>
    <TD noWrap align=3Dright><TT>435</TT></TD>
    <TD noWrap><TT>&nbsp;&nbsp;V-type proton ATPase subunit B2 =
[Arabidopsis=20
      thaliana]</TT></TD></TR>
  <TR>
    <TD noWrap align=3Dright><TT><B>18.</B></TT></TD>
    <TD noWrap><TT><B>&nbsp;<A=20
      =
href=3D"http://zxw-pc/mascot/cgi/master_results.pl?file=3D..%2Fdata%2F201=
21225%2FF002399.dat&amp;REPTYPE=3Dprotein&amp;_sigthreshold=3D0.05&amp;RE=
PORT=3D50&amp;_server_mudpit_switch=3D99999999&amp;_ignoreionsscorebelow=3D=
0&amp;_showsubsets=3D0&amp;_showpopups=3DTRUE&amp;_sortunassigned=3Dscore=
down&amp;_requireboldred=3D0#Hit18">gi|75314140</A></B></TT></TD>
    <TD noWrap><TT>&nbsp;&nbsp;54271</TT></TD>
    <TD noWrap align=3Dright><TT>435</TT></TD>
    <TD noWrap><TT>&nbsp;&nbsp;RecName: Full=3DV-type proton ATPase =
subunit B2;=20
      Short=3DV-ATPase subunit B2; AltName: Full=3DVacuolar H(+)-ATPase =
subunit B=20
      isoform 2; AltName: Full=3DVacuolar proton pump subunit =
B2</TT></TD></TR>
  <TR>
    <TD noWrap align=3Dright><TT><B>19.</B></TT></TD>
    <TD noWrap><TT><B>&nbsp;<A=20
      =
href=3D"http://zxw-pc/mascot/cgi/master_results.pl?file=3D..%2Fdata%2F201=
21225%2FF002399.dat&amp;REPTYPE=3Dprotein&amp;_sigthreshold=3D0.05&amp;RE=
PORT=3D50&amp;_server_mudpit_switch=3D99999999&amp;_ignoreionsscorebelow=3D=
0&amp;_showsubsets=3D0&amp;_showpopups=3DTRUE&amp;_sortunassigned=3Dscore=
down&amp;_requireboldred=3D0#Hit19">gi|16323358</A></B></TT></TD>
    <TD noWrap><TT>&nbsp;&nbsp;54271</TT></TD>
    <TD noWrap align=3Dright><TT>435</TT></TD>
    <TD noWrap><TT>&nbsp;&nbsp;AT4g38510/F20M13_70 [Arabidopsis=20
    thaliana]</TT></TD></TR>
  <TR>
    <TD noWrap align=3Dright><TT><B>20.</B></TT></TD>
    <TD noWrap><TT><B>&nbsp;<A=20
      =
href=3D"http://zxw-pc/mascot/cgi/master_results.pl?file=3D..%2Fdata%2F201=
21225%2FF002399.dat&amp;REPTYPE=3Dprotein&amp;_sigthreshold=3D0.05&amp;RE=
PORT=3D50&amp;_server_mudpit_switch=3D99999999&amp;_ignoreionsscorebelow=3D=
0&amp;_showsubsets=3D0&amp;_showpopups=3DTRUE&amp;_sortunassigned=3Dscore=
down&amp;_requireboldred=3D0#Hit20">gi|14517368</A></B></TT></TD>
    <TD noWrap><TT>&nbsp;&nbsp;54271</TT></TD>
    <TD noWrap align=3Dright><TT>435</TT></TD>
    <TD noWrap><TT>&nbsp;&nbsp;AT4g38510/F20M13_70 [Arabidopsis=20
    thaliana]</TT></TD></TR>
  <TR>
    <TD noWrap align=3Dright><TT><B>21.</B></TT></TD>
    <TD noWrap><TT><B>&nbsp;<A=20
      =
href=3D"http://zxw-pc/mascot/cgi/master_results.pl?file=3D..%2Fdata%2F201=
21225%2FF002399.dat&amp;REPTYPE=3Dprotein&amp;_sigthreshold=3D0.05&amp;RE=
PORT=3D50&amp;_server_mudpit_switch=3D99999999&amp;_ignoreionsscorebelow=3D=
0&amp;_showsubsets=3D0&amp;_showpopups=3DTRUE&amp;_sortunassigned=3Dscore=
down&amp;_requireboldred=3D0#Hit21">gi|222423992</A></B></TT></TD>
    <TD noWrap><TT>&nbsp;&nbsp;54333</TT></TD>
    <TD noWrap align=3Dright><TT>435</TT></TD>
    <TD noWrap><TT>&nbsp;&nbsp;AT4G38510 [Arabidopsis =
thaliana]</TT></TD></TR>
  <TR>
    <TD noWrap align=3Dright><TT><B>22.</B></TT></TD>
    <TD noWrap><TT><B>&nbsp;<A=20
      =
href=3D"http://zxw-pc/mascot/cgi/master_results.pl?file=3D..%2Fdata%2F201=
21225%2FF002399.dat&amp;REPTYPE=3Dprotein&amp;_sigthreshold=3D0.05&amp;RE=
PORT=3D50&amp;_server_mudpit_switch=3D99999999&amp;_ignoreionsscorebelow=3D=
0&amp;_showsubsets=3D0&amp;_showpopups=3DTRUE&amp;_sortunassigned=3Dscore=
down&amp;_requireboldred=3D0#Hit22">gi|7270834</A></B></TT></TD>
    <TD noWrap><TT>&nbsp;&nbsp;54271</TT></TD>
    <TD noWrap align=3Dright><TT>435</TT></TD>
    <TD noWrap><TT>&nbsp;&nbsp;probable H+-transporting ATPase =
[Arabidopsis=20
      thaliana]</TT></TD></TR>
  <TR>
    <TD noWrap align=3Dright><TT><B>23.</B></TT></TD>
    <TD noWrap><TT><B>&nbsp;<A=20
      =
href=3D"http://zxw-pc/mascot/cgi/master_results.pl?file=3D..%2Fdata%2F201=
21225%2FF002399.dat&amp;REPTYPE=3Dprotein&amp;_sigthreshold=3D0.05&amp;RE=
PORT=3D50&amp;_server_mudpit_switch=3D99999999&amp;_ignoreionsscorebelow=3D=
0&amp;_showsubsets=3D0&amp;_showpopups=3DTRUE&amp;_sortunassigned=3Dscore=
down&amp;_requireboldred=3D0#Hit23">gi|4467138</A></B></TT></TD>
    <TD noWrap><TT>&nbsp;&nbsp;54271</TT></TD>
    <TD noWrap align=3Dright><TT>435</TT></TD>
    <TD noWrap><TT>&nbsp;&nbsp;probable H+-transporting ATPase =
[Arabidopsis=20
      thaliana]</TT></TD></TR>
  <TR>
    <TD noWrap align=3Dright><TT><B>24.</B></TT></TD>
    <TD noWrap><TT><B>&nbsp;<A=20
      =
href=3D"http://zxw-pc/mascot/cgi/master_results.pl?file=3D..%2Fdata%2F201=
21225%2FF002399.dat&amp;REPTYPE=3Dprotein&amp;_sigthreshold=3D0.05&amp;RE=
PORT=3D50&amp;_server_mudpit_switch=3D99999999&amp;_ignoreionsscorebelow=3D=
0&amp;_showsubsets=3D0&amp;_showpopups=3DTRUE&amp;_sortunassigned=3Dscore=
down&amp;_requireboldred=3D0#Hit24">gi|2493132</A></B></TT></TD>
    <TD noWrap><TT>&nbsp;&nbsp;53692</TT></TD>
    <TD noWrap align=3Dright><TT>435</TT></TD>
    <TD noWrap><TT>&nbsp;&nbsp;RecName: Full=3DV-type proton ATPase =
subunit B 2;=20
      Short=3DV-ATPase subunit B 2; AltName: Full=3DVacuolar proton pump =
subunit B=20
      2</TT></TD></TR>
  <TR>
    <TD noWrap align=3Dright><TT><B>25.</B></TT></TD>
    <TD noWrap><TT><B>&nbsp;<A=20
      =
href=3D"http://zxw-pc/mascot/cgi/master_results.pl?file=3D..%2Fdata%2F201=
21225%2FF002399.dat&amp;REPTYPE=3Dprotein&amp;_sigthreshold=3D0.05&amp;RE=
PORT=3D50&amp;_server_mudpit_switch=3D99999999&amp;_ignoreionsscorebelow=3D=
0&amp;_showsubsets=3D0&amp;_showpopups=3DTRUE&amp;_sortunassigned=3Dscore=
down&amp;_requireboldred=3D0#Hit25">gi|167110</A></B></TT></TD>
    <TD noWrap><TT>&nbsp;&nbsp;53692</TT></TD>
    <TD noWrap align=3Dright><TT>435</TT></TD>
    <TD noWrap><TT>&nbsp;&nbsp;vacuolar ATPase B subunit [Hordeum=20
    vulgare]</TT></TD></TR>
  <TR>
    <TD noWrap align=3Dright><TT><B>26.</B></TT></TD>
    <TD noWrap><TT><B>&nbsp;<A=20
      =
href=3D"http://zxw-pc/mascot/cgi/master_results.pl?file=3D..%2Fdata%2F201=
21225%2FF002399.dat&amp;REPTYPE=3Dprotein&amp;_sigthreshold=3D0.05&amp;RE=
PORT=3D50&amp;_server_mudpit_switch=3D99999999&amp;_ignoreionsscorebelow=3D=
0&amp;_showsubsets=3D0&amp;_showpopups=3DTRUE&amp;_sortunassigned=3Dscore=
down&amp;_requireboldred=3D0#Hit26">gi|326513498</A></B></TT></TD>
    <TD noWrap><TT>&nbsp;&nbsp;54262</TT></TD>
    <TD noWrap align=3Dright><TT>435</TT></TD>
    <TD noWrap><TT>&nbsp;&nbsp;predicted protein [Hordeum vulgare subsp. =

      vulgare]</TT></TD></TR>
  <TR>
    <TD noWrap align=3Dright><TT><B>27.</B></TT></TD>
    <TD noWrap><TT><B>&nbsp;<A=20
      =
href=3D"http://zxw-pc/mascot/cgi/master_results.pl?file=3D..%2Fdata%2F201=
21225%2FF002399.dat&amp;REPTYPE=3Dprotein&amp;_sigthreshold=3D0.05&amp;RE=
PORT=3D50&amp;_server_mudpit_switch=3D99999999&amp;_ignoreionsscorebelow=3D=
0&amp;_showsubsets=3D0&amp;_showpopups=3DTRUE&amp;_sortunassigned=3Dscore=
down&amp;_requireboldred=3D0#Hit27">gi|332661540</A></B></TT></TD>
    <TD noWrap><TT>&nbsp;&nbsp;55143</TT></TD>
    <TD noWrap align=3Dright><TT>435</TT></TD>
    <TD noWrap><TT>&nbsp;&nbsp;V-type proton ATPase subunit B2 =
[Arabidopsis=20
      thaliana]</TT></TD></TR>
  <TR>
    <TD noWrap align=3Dright><TT><B>28.</B></TT></TD>
    <TD noWrap><TT><B>&nbsp;<A=20
      =
href=3D"http://zxw-pc/mascot/cgi/master_results.pl?file=3D..%2Fdata%2F201=
21225%2FF002399.dat&amp;REPTYPE=3Dprotein&amp;_sigthreshold=3D0.05&amp;RE=
PORT=3D50&amp;_server_mudpit_switch=3D99999999&amp;_ignoreionsscorebelow=3D=
0&amp;_showsubsets=3D0&amp;_showpopups=3DTRUE&amp;_sortunassigned=3Dscore=
down&amp;_requireboldred=3D0#Hit28">gi|334187279</A></B></TT></TD>
    <TD noWrap><TT>&nbsp;&nbsp;55143</TT></TD>
    <TD noWrap align=3Dright><TT>435</TT></TD>
    <TD noWrap><TT>&nbsp;&nbsp;V-type proton ATPase subunit B2 =
[Arabidopsis=20
      thaliana]</TT></TD></TR>
  <TR>
    <TD noWrap align=3Dright><TT><B>29.</B></TT></TD>
    <TD noWrap><TT><B>&nbsp;<A=20
      =
href=3D"http://zxw-pc/mascot/cgi/master_results.pl?file=3D..%2Fdata%2F201=
21225%2FF002399.dat&amp;REPTYPE=3Dprotein&amp;_sigthreshold=3D0.05&amp;RE=
PORT=3D50&amp;_server_mudpit_switch=3D99999999&amp;_ignoreionsscorebelow=3D=
0&amp;_showsubsets=3D0&amp;_showpopups=3DTRUE&amp;_sortunassigned=3Dscore=
down&amp;_requireboldred=3D0#Hit29">gi|222850103</A></B></TT></TD>
    <TD noWrap><TT>&nbsp;&nbsp;54147</TT></TD>
    <TD noWrap align=3Dright><TT>398</TT></TD>
    <TD noWrap><TT>&nbsp;&nbsp;predicted protein [Populus=20
  trichocarpa]</TT></TD></TR>
  <TR>
    <TD noWrap align=3Dright><TT><B>30.</B></TT></TD>
    <TD noWrap><TT><B>&nbsp;<A=20
      =
href=3D"http://zxw-pc/mascot/cgi/master_results.pl?file=3D..%2Fdata%2F201=
21225%2FF002399.dat&amp;REPTYPE=3Dprotein&amp;_sigthreshold=3D0.05&amp;RE=
PORT=3D50&amp;_server_mudpit_switch=3D99999999&amp;_ignoreionsscorebelow=3D=
0&amp;_showsubsets=3D0&amp;_showpopups=3DTRUE&amp;_sortunassigned=3Dscore=
down&amp;_requireboldred=3D0#Hit30">gi|224105123</A></B></TT></TD>
    <TD noWrap><TT>&nbsp;&nbsp;54147</TT></TD>
    <TD noWrap align=3Dright><TT>398</TT></TD>
    <TD noWrap><TT>&nbsp;&nbsp;predicted protein [Populus=20
  trichocarpa]</TT></TD></TR>
  <TR>
    <TD noWrap align=3Dright><TT><B>31.</B></TT></TD>
    <TD noWrap><TT><B>&nbsp;<A=20
      =
href=3D"http://zxw-pc/mascot/cgi/master_results.pl?file=3D..%2Fdata%2F201=
21225%2FF002399.dat&amp;REPTYPE=3Dprotein&amp;_sigthreshold=3D0.05&amp;RE=
PORT=3D50&amp;_server_mudpit_switch=3D99999999&amp;_ignoreionsscorebelow=3D=
0&amp;_showsubsets=3D0&amp;_showpopups=3DTRUE&amp;_sortunassigned=3Dscore=
down&amp;_requireboldred=3D0#Hit31">gi|118484456</A></B></TT></TD>
    <TD noWrap><TT>&nbsp;&nbsp;54147</TT></TD>
    <TD noWrap align=3Dright><TT>398</TT></TD>
    <TD noWrap><TT>&nbsp;&nbsp;unknown [Populus =
trichocarpa]</TT></TD></TR>
  <TR>
    <TD noWrap align=3Dright><TT><B>32.</B></TT></TD>
    <TD noWrap><TT><B>&nbsp;<A=20
      =
href=3D"http://zxw-pc/mascot/cgi/master_results.pl?file=3D..%2Fdata%2F201=
21225%2FF002399.dat&amp;REPTYPE=3Dprotein&amp;_sigthreshold=3D0.05&amp;RE=
PORT=3D50&amp;_server_mudpit_switch=3D99999999&amp;_ignoreionsscorebelow=3D=
0&amp;_showsubsets=3D0&amp;_showpopups=3DTRUE&amp;_sortunassigned=3Dscore=
down&amp;_requireboldred=3D0#Hit32">gi|2493131</A></B></TT></TD>
    <TD noWrap><TT>&nbsp;&nbsp;53993</TT></TD>
    <TD noWrap align=3Dright><TT>397</TT></TD>
    <TD noWrap><TT>&nbsp;&nbsp;RecName: Full=3DV-type proton ATPase =
subunit B 1;=20
      Short=3DV-ATPase subunit B 1; AltName: Full=3DVacuolar proton pump =
subunit B=20
      1</TT></TD></TR>
  <TR>
    <TD noWrap align=3Dright><TT><B>33.</B></TT></TD>
    <TD noWrap><TT><B>&nbsp;<A=20
      =
href=3D"http://zxw-pc/mascot/cgi/master_results.pl?file=3D..%2Fdata%2F201=
21225%2FF002399.dat&amp;REPTYPE=3Dprotein&amp;_sigthreshold=3D0.05&amp;RE=
PORT=3D50&amp;_server_mudpit_switch=3D99999999&amp;_ignoreionsscorebelow=3D=
0&amp;_showsubsets=3D0&amp;_showpopups=3DTRUE&amp;_sortunassigned=3Dscore=
down&amp;_requireboldred=3D0#Hit33">gi|326520916</A></B></TT></TD>
    <TD noWrap><TT>&nbsp;&nbsp;53993</TT></TD>
    <TD noWrap align=3Dright><TT>397</TT></TD>
    <TD noWrap><TT>&nbsp;&nbsp;predicted protein [Hordeum vulgare subsp. =

      vulgare]</TT></TD></TR>
  <TR>
    <TD noWrap align=3Dright><TT><B>34.</B></TT></TD>
    <TD noWrap><TT><B>&nbsp;<A=20
      =
href=3D"http://zxw-pc/mascot/cgi/master_results.pl?file=3D..%2Fdata%2F201=
21225%2FF002399.dat&amp;REPTYPE=3Dprotein&amp;_sigthreshold=3D0.05&amp;RE=
PORT=3D50&amp;_server_mudpit_switch=3D99999999&amp;_ignoreionsscorebelow=3D=
0&amp;_showsubsets=3D0&amp;_showpopups=3DTRUE&amp;_sortunassigned=3Dscore=
down&amp;_requireboldred=3D0#Hit34">gi|326519364</A></B></TT></TD>
    <TD noWrap><TT>&nbsp;&nbsp;53993</TT></TD>
    <TD noWrap align=3Dright><TT>397</TT></TD>
    <TD noWrap><TT>&nbsp;&nbsp;predicted protein [Hordeum vulgare subsp. =

      vulgare]</TT></TD></TR>
  <TR>
    <TD noWrap align=3Dright><TT><B>35.</B></TT></TD>
    <TD noWrap><TT><B>&nbsp;<A=20
      =
href=3D"http://zxw-pc/mascot/cgi/master_results.pl?file=3D..%2Fdata%2F201=
21225%2FF002399.dat&amp;REPTYPE=3Dprotein&amp;_sigthreshold=3D0.05&amp;RE=
PORT=3D50&amp;_server_mudpit_switch=3D99999999&amp;_ignoreionsscorebelow=3D=
0&amp;_showsubsets=3D0&amp;_showpopups=3DTRUE&amp;_sortunassigned=3Dscore=
down&amp;_requireboldred=3D0#Hit35">gi|167108</A></B></TT></TD>
    <TD noWrap><TT>&nbsp;&nbsp;53993</TT></TD>
    <TD noWrap align=3Dright><TT>397</TT></TD>
    <TD noWrap><TT>&nbsp;&nbsp;vacuolar ATPase B subunit [Hordeum=20
    vulgare]</TT></TD></TR>
  <TR>
    <TD noWrap align=3Dright><TT><B>36.</B></TT></TD>
    <TD noWrap><TT><B>&nbsp;<A=20
      =
href=3D"http://zxw-pc/mascot/cgi/master_results.pl?file=3D..%2Fdata%2F201=
21225%2FF002399.dat&amp;REPTYPE=3Dprotein&amp;_sigthreshold=3D0.05&amp;RE=
PORT=3D50&amp;_server_mudpit_switch=3D99999999&amp;_ignoreionsscorebelow=3D=
0&amp;_showsubsets=3D0&amp;_showpopups=3DTRUE&amp;_sortunassigned=3Dscore=
down&amp;_requireboldred=3D0#Hit36">gi|297744573</A></B></TT></TD>
    <TD noWrap><TT>&nbsp;&nbsp;54253</TT></TD>
    <TD noWrap align=3Dright><TT>396</TT></TD>
    <TD noWrap><TT>&nbsp;&nbsp;unnamed protein product [Vitis=20
  vinifera]</TT></TD></TR>
  <TR>
    <TD noWrap align=3Dright><TT><B>37.</B></TT></TD>
    <TD noWrap><TT><B>&nbsp;<A=20
      =
href=3D"http://zxw-pc/mascot/cgi/master_results.pl?file=3D..%2Fdata%2F201=
21225%2FF002399.dat&amp;REPTYPE=3Dprotein&amp;_sigthreshold=3D0.05&amp;RE=
PORT=3D50&amp;_server_mudpit_switch=3D99999999&amp;_ignoreionsscorebelow=3D=
0&amp;_showsubsets=3D0&amp;_showpopups=3DTRUE&amp;_sortunassigned=3Dscore=
down&amp;_requireboldred=3D0#Hit37">gi|225459744</A></B></TT></TD>
    <TD noWrap><TT>&nbsp;&nbsp;54245</TT></TD>
    <TD noWrap align=3Dright><TT>396</TT></TD>
    <TD noWrap><TT>&nbsp;&nbsp;PREDICTED: hypothetical protein [Vitis=20
      vinifera]</TT></TD></TR>
  <TR>
    <TD noWrap align=3Dright><TT><B>38.</B></TT></TD>
    <TD noWrap><TT><B>&nbsp;<A=20
      =
href=3D"http://zxw-pc/mascot/cgi/master_results.pl?file=3D..%2Fdata%2F201=
21225%2FF002399.dat&amp;REPTYPE=3Dprotein&amp;_sigthreshold=3D0.05&amp;RE=
PORT=3D50&amp;_server_mudpit_switch=3D99999999&amp;_ignoreionsscorebelow=3D=
0&amp;_showsubsets=3D0&amp;_showpopups=3DTRUE&amp;_sortunassigned=3Dscore=
down&amp;_requireboldred=3D0#Hit38">gi|225428086</A></B></TT></TD>
    <TD noWrap><TT>&nbsp;&nbsp;54253</TT></TD>
    <TD noWrap align=3Dright><TT>396</TT></TD>
    <TD noWrap><TT>&nbsp;&nbsp;PREDICTED: hypothetical protein [Vitis=20
      vinifera]</TT></TD></TR>
  <TR>
    <TD noWrap align=3Dright><TT><B>39.</B></TT></TD>
    <TD noWrap><TT><B>&nbsp;<A=20
      =
href=3D"http://zxw-pc/mascot/cgi/master_results.pl?file=3D..%2Fdata%2F201=
21225%2FF002399.dat&amp;REPTYPE=3Dprotein&amp;_sigthreshold=3D0.05&amp;RE=
PORT=3D50&amp;_server_mudpit_switch=3D99999999&amp;_ignoreionsscorebelow=3D=
0&amp;_showsubsets=3D0&amp;_showpopups=3DTRUE&amp;_sortunassigned=3Dscore=
down&amp;_requireboldred=3D0#Hit39">gi|147806440</A></B></TT></TD>
    <TD noWrap><TT>&nbsp;&nbsp;54265</TT></TD>
    <TD noWrap align=3Dright><TT>396</TT></TD>
    <TD noWrap><TT>&nbsp;&nbsp;hypothetical protein VITISV_011122 [Vitis =

      vinifera]</TT></TD></TR>
  <TR>
    <TD noWrap align=3Dright><TT><B>40.</B></TT></TD>
    <TD noWrap><TT><B>&nbsp;<A=20
      =
href=3D"http://zxw-pc/mascot/cgi/master_results.pl?file=3D..%2Fdata%2F201=
21225%2FF002399.dat&amp;REPTYPE=3Dprotein&amp;_sigthreshold=3D0.05&amp;RE=
PORT=3D50&amp;_server_mudpit_switch=3D99999999&amp;_ignoreionsscorebelow=3D=
0&amp;_showsubsets=3D0&amp;_showpopups=3DTRUE&amp;_sortunassigned=3Dscore=
down&amp;_requireboldred=3D0#Hit40">gi|302141720</A></B></TT></TD>
    <TD noWrap><TT>&nbsp;&nbsp;56146</TT></TD>
    <TD noWrap align=3Dright><TT>395</TT></TD>
    <TD noWrap><TT>&nbsp;&nbsp;unnamed protein product [Vitis=20
  vinifera]</TT></TD></TR>
  <TR>
    <TD noWrap align=3Dright><TT><B>41.</B></TT></TD>
    <TD noWrap><TT><B>&nbsp;<A=20
      =
href=3D"http://zxw-pc/mascot/cgi/master_results.pl?file=3D..%2Fdata%2F201=
21225%2FF002399.dat&amp;REPTYPE=3Dprotein&amp;_sigthreshold=3D0.05&amp;RE=
PORT=3D50&amp;_server_mudpit_switch=3D99999999&amp;_ignoreionsscorebelow=3D=
0&amp;_showsubsets=3D0&amp;_showpopups=3DTRUE&amp;_sortunassigned=3Dscore=
down&amp;_requireboldred=3D0#Hit41">gi|118429132</A></B></TT></TD>
    <TD noWrap><TT>&nbsp;&nbsp;54054</TT></TD>
    <TD noWrap align=3Dright><TT>382</TT></TD>
    <TD noWrap><TT>&nbsp;&nbsp;vacuolar ATPase subunit B [Kalidium=20
      foliatum]</TT></TD></TR>
  <TR>
    <TD noWrap align=3Dright><TT><B>42.</B></TT></TD>
    <TD noWrap><TT><B>&nbsp;<A=20
      =
href=3D"http://zxw-pc/mascot/cgi/master_results.pl?file=3D..%2Fdata%2F201=
21225%2FF002399.dat&amp;REPTYPE=3Dprotein&amp;_sigthreshold=3D0.05&amp;RE=
PORT=3D50&amp;_server_mudpit_switch=3D99999999&amp;_ignoreionsscorebelow=3D=
0&amp;_showsubsets=3D0&amp;_showpopups=3DTRUE&amp;_sortunassigned=3Dscore=
down&amp;_requireboldred=3D0#Hit42">gi|29424043</A></B></TT></TD>
    <TD noWrap><TT>&nbsp;&nbsp;54262</TT></TD>
    <TD noWrap align=3Dright><TT>382</TT></TD>
    <TD noWrap><TT>&nbsp;&nbsp;vacuolar H(+)-ATPase subunit B [Suaeda=20
      salsa]</TT></TD></TR>
  <TR>
    <TD noWrap align=3Dright><TT><B>43.</B></TT></TD>
    <TD noWrap><TT><B>&nbsp;<A=20
      =
href=3D"http://zxw-pc/mascot/cgi/master_results.pl?file=3D..%2Fdata%2F201=
21225%2FF002399.dat&amp;REPTYPE=3Dprotein&amp;_sigthreshold=3D0.05&amp;RE=
PORT=3D50&amp;_server_mudpit_switch=3D99999999&amp;_ignoreionsscorebelow=3D=
0&amp;_showsubsets=3D0&amp;_showpopups=3DTRUE&amp;_sortunassigned=3Dscore=
down&amp;_requireboldred=3D0#Hit43">gi|297801924</A></B></TT></TD>
    <TD noWrap><TT>&nbsp;&nbsp;54712</TT></TD>
    <TD noWrap align=3Dright><TT>370</TT></TD>
    <TD noWrap><TT>&nbsp;&nbsp;predicted protein [Arabidopsis lyrata =
subsp.=20
      lyrata]</TT></TD></TR>
  <TR>
    <TD noWrap align=3Dright><TT><B>44.</B></TT></TD>
    <TD noWrap><TT><B>&nbsp;<A=20
      =
href=3D"http://zxw-pc/mascot/cgi/master_results.pl?file=3D..%2Fdata%2F201=
21225%2FF002399.dat&amp;REPTYPE=3Dprotein&amp;_sigthreshold=3D0.05&amp;RE=
PORT=3D50&amp;_server_mudpit_switch=3D99999999&amp;_ignoreionsscorebelow=3D=
0&amp;_showsubsets=3D0&amp;_showpopups=3DTRUE&amp;_sortunassigned=3Dscore=
down&amp;_requireboldred=3D0#Hit44">gi|297314682</A></B></TT></TD>
    <TD noWrap><TT>&nbsp;&nbsp;54712</TT></TD>
    <TD noWrap align=3Dright><TT>370</TT></TD>
    <TD noWrap><TT>&nbsp;&nbsp;predicted protein [Arabidopsis lyrata =
subsp.=20
      lyrata]</TT></TD></TR>
  <TR>
    <TD noWrap align=3Dright><TT><B>45.</B></TT></TD>
    <TD noWrap><TT><B>&nbsp;<A=20
      =
href=3D"http://zxw-pc/mascot/cgi/master_results.pl?file=3D..%2Fdata%2F201=
21225%2FF002399.dat&amp;REPTYPE=3Dprotein&amp;_sigthreshold=3D0.05&amp;RE=
PORT=3D50&amp;_server_mudpit_switch=3D99999999&amp;_ignoreionsscorebelow=3D=
0&amp;_showsubsets=3D0&amp;_showpopups=3DTRUE&amp;_sortunassigned=3Dscore=
down&amp;_requireboldred=3D0#Hit45">gi|217074900</A></B></TT></TD>
    <TD noWrap><TT>&nbsp;&nbsp;53883</TT></TD>
    <TD noWrap align=3Dright><TT>364</TT></TD>
    <TD noWrap><TT>&nbsp;&nbsp;unknown [Medicago =
truncatula]</TT></TD></TR>
  <TR>
    <TD noWrap align=3Dright><TT><B>46.</B></TT></TD>
    <TD noWrap><TT><B>&nbsp;<A=20
      =
href=3D"http://zxw-pc/mascot/cgi/master_results.pl?file=3D..%2Fdata%2F201=
21225%2FF002399.dat&amp;REPTYPE=3Dprotein&amp;_sigthreshold=3D0.05&amp;RE=
PORT=3D50&amp;_server_mudpit_switch=3D99999999&amp;_ignoreionsscorebelow=3D=
0&amp;_showsubsets=3D0&amp;_showpopups=3DTRUE&amp;_sortunassigned=3Dscore=
down&amp;_requireboldred=3D0#Hit46">gi|51968480</A></B></TT></TD>
    <TD noWrap><TT>&nbsp;&nbsp;31188</TT></TD>
    <TD noWrap align=3Dright><TT>341</TT></TD>
    <TD noWrap><TT>&nbsp;&nbsp;vacuolar-type H+-ATPase subunit B3 =
(VHA-B3)=20
      [Arabidopsis thaliana]</TT></TD></TR>
  <TR>
    <TD noWrap align=3Dright><TT><B>47.</B></TT></TD>
    <TD noWrap><TT><B>&nbsp;<A=20
      =
href=3D"http://zxw-pc/mascot/cgi/master_results.pl?file=3D..%2Fdata%2F201=
21225%2FF002399.dat&amp;REPTYPE=3Dprotein&amp;_sigthreshold=3D0.05&amp;RE=
PORT=3D50&amp;_server_mudpit_switch=3D99999999&amp;_ignoreionsscorebelow=3D=
0&amp;_showsubsets=3D0&amp;_showpopups=3DTRUE&amp;_sortunassigned=3Dscore=
down&amp;_requireboldred=3D0#Hit47">gi|255560497</A></B></TT></TD>
    <TD noWrap><TT>&nbsp;&nbsp;45499</TT></TD>
    <TD noWrap align=3Dright><TT>329</TT></TD>
    <TD noWrap><TT>&nbsp;&nbsp;ATP synthase subunit beta vacuolar, =
putative=20
      [Ricinus communis]</TT></TD></TR>
  <TR>
    <TD noWrap align=3Dright><TT><B>48.</B></TT></TD>
    <TD noWrap><TT><B>&nbsp;<A=20
      =
href=3D"http://zxw-pc/mascot/cgi/master_results.pl?file=3D..%2Fdata%2F201=
21225%2FF002399.dat&amp;REPTYPE=3Dprotein&amp;_sigthreshold=3D0.05&amp;RE=
PORT=3D50&amp;_server_mudpit_switch=3D99999999&amp;_ignoreionsscorebelow=3D=
0&amp;_showsubsets=3D0&amp;_showpopups=3DTRUE&amp;_sortunassigned=3Dscore=
down&amp;_requireboldred=3D0#Hit48">gi|223539531</A></B></TT></TD>
    <TD noWrap><TT>&nbsp;&nbsp;45499</TT></TD>
    <TD noWrap align=3Dright><TT>329</TT></TD>
    <TD noWrap><TT>&nbsp;&nbsp;ATP synthase subunit beta vacuolar, =
putative=20
      [Ricinus communis]</TT></TD></TR>
  <TR>
    <TD noWrap align=3Dright><TT><B>49.</B></TT></TD>
    <TD noWrap><TT><B>&nbsp;<A=20
      =
href=3D"http://zxw-pc/mascot/cgi/master_results.pl?file=3D..%2Fdata%2F201=
21225%2FF002399.dat&amp;REPTYPE=3Dprotein&amp;_sigthreshold=3D0.05&amp;RE=
PORT=3D50&amp;_server_mudpit_switch=3D99999999&amp;_ignoreionsscorebelow=3D=
0&amp;_showsubsets=3D0&amp;_showpopups=3DTRUE&amp;_sortunassigned=3Dscore=
down&amp;_requireboldred=3D0#Hit49">gi|125744990</A></B></TT></TD>
    <TD noWrap><TT>&nbsp;&nbsp;53959</TT></TD>
    <TD noWrap align=3Dright><TT>327</TT></TD>
    <TD noWrap><TT>&nbsp;&nbsp;vacuolar ATPase subunit B1 [Triticum=20
      aestivum]</TT></TD></TR>
  <TR>
    <TD noWrap align=3Dright><TT><B>50.</B></TT></TD>
    <TD noWrap><TT><B>&nbsp;<A=20
      =
href=3D"http://zxw-pc/mascot/cgi/master_results.pl?file=3D..%2Fdata%2F201=
21225%2FF002399.dat&amp;REPTYPE=3Dprotein&amp;_sigthreshold=3D0.05&amp;RE=
PORT=3D50&amp;_server_mudpit_switch=3D99999999&amp;_ignoreionsscorebelow=3D=
0&amp;_showsubsets=3D0&amp;_showpopups=3DTRUE&amp;_sortunassigned=3Dscore=
down&amp;_requireboldred=3D0#Hit50">gi|26986106</A></B></TT></TD>
    <TD noWrap><TT>&nbsp;&nbsp;54092</TT></TD>
    <TD noWrap align=3Dright><TT>327</TT></TD>
    <TD noWrap><TT>&nbsp;&nbsp;vacuolar ATPase subunit B =
[Mesembryanthemum=20
      crystallinum]</TT></TD></TR></TBODY></TABLE>
<H3>Results List</H3>
<TABLE border=3D0 cellSpacing=3D0>
  <TBODY>
  <TR>
    <TD><TT><B><A =
name=3DHit1>1.</A>&nbsp;&nbsp;&nbsp;&nbsp;</B></TT></TD>
    <TD noWrap><TT><A=20
      =
href=3D"http://zxw-pc/mascot/cgi/protein_view.pl?file=3D../data/20121225/=
F002399.dat&amp;hit=3D1"=20
      =
target=3D_blank>gi|62321641</A>&nbsp;&nbsp;&nbsp;&nbsp;<B>Mass:</B>&nbsp;=
31598&nbsp;&nbsp;&nbsp;&nbsp;<B>Score:</B>&nbsp;452&nbsp;&nbsp;&nbsp;&nbs=
p;<B>Expect:</B>&nbsp;1.2e-039&nbsp;&nbsp;<B>Matches:</B>&nbsp;15</TT></T=
D></TR>
  <TR>
    <TD>&nbsp;</TD>
    <TD noWrap><TT>vacuolar-type H+-ATPase subunit B2 [Arabidopsis=20
      thaliana]</TT></TD></TR></TBODY></TABLE>
<TABLE border=3D0 cellSpacing=3D0 cellPadding=3D0>
  <TBODY>
  <TR>
    <TD><TT>&nbsp;&nbsp;&nbsp;&nbsp;&nbsp;&nbsp;</TT></TD>
    <TD align=3Dright><TT><B>Observed&nbsp;&nbsp;</B></TT></TD>
    <TD noWrap align=3Dright><TT><B>Mr(expt)&nbsp;&nbsp;</B></TT></TD>
    <TD noWrap align=3Dright><TT><B>Mr(calc)&nbsp;&nbsp;</B></TT></TD>
    <TD align=3Dright><TT><B>&nbsp;ppm&nbsp;&nbsp;</B></TT></TD>
    <TD align=3Dright><TT><B>Start&nbsp;</B></TT></TD>
    <TD align=3Dright><TT><B>&nbsp;</B></TT></TD>
    <TD align=3Dright><TT><B>End&nbsp;</B></TT></TD>
    <TD align=3Dright><TT><B>Miss&nbsp;</B></TT></TD>
    <TD align=3Dright><TT><B>Ions&nbsp;</B></TT></TD>
    <TD><TT><B>&nbsp;Peptide</B></TT></TD></TR>
  <TR>
    <TD align=3Dright>&nbsp;</TD>
    <TD align=3Dright><TT>842.4639&nbsp;&nbsp;</TT></TD>
    <TD align=3Dright><TT>841.4566&nbsp;&nbsp;</TT></TD>
    <TD align=3Dright><TT>841.4406&nbsp;&nbsp;</TT></TD>
    <TD noWrap align=3Dright><TT>19.0&nbsp;</TT></TD>
    <TD align=3Dright><TT>82&nbsp;</TT></TD>
    <TD noWrap align=3Dright><TT>-&nbsp;</TT></TD>
    <TD align=3Dright><TT>88&nbsp;</TT></TD>
    <TD align=3Dright><TT>1&nbsp;&nbsp;</TT></TD>
    <TD noWrap align=3Dright><TT>---&nbsp;&nbsp;</TT></TD>
    <TD noWrap><TT>&nbsp;R.EEVPGRR.G</TT></TD></TR>
  <TR>
    <TD align=3Dright>&nbsp;</TD>
    <TD align=3Dright><TT>1029.4484&nbsp;&nbsp;</TT></TD>
    <TD align=3Dright><TT>1028.4411&nbsp;&nbsp;</TT></TD>
    <TD align=3Dright><TT>1028.4927&nbsp;&nbsp;</TT></TD>
    <TD noWrap align=3Dright><TT>-50.15&nbsp;</TT></TD>
    <TD align=3Dright><TT>266&nbsp;</TT></TD>
    <TD noWrap align=3Dright><TT>-&nbsp;</TT></TD>
    <TD align=3Dright><TT>273&nbsp;</TT></TD>
    <TD align=3Dright><TT>0&nbsp;&nbsp;</TT></TD>
    <TD noWrap align=3Dright><TT>---&nbsp;&nbsp;</TT></TD>
    <TD noWrap><TT>&nbsp;K.TLDQFYSR.D</TT></TD></TR>
  <TR>
    <TD align=3Dright>&nbsp;</TD>
    <TD align=3Dright><TT>1029.4484&nbsp;&nbsp;</TT></TD>
    <TD align=3Dright><TT>1028.4411&nbsp;&nbsp;</TT></TD>
    <TD align=3Dright><TT>1028.4927&nbsp;&nbsp;</TT></TD>
    <TD noWrap align=3Dright><TT>-50.15&nbsp;</TT></TD>
    <TD align=3Dright><TT>266&nbsp;</TT></TD>
    <TD noWrap align=3Dright><TT>-&nbsp;</TT></TD>
    <TD align=3Dright><TT>273&nbsp;</TT></TD>
    <TD align=3Dright><TT>0&nbsp;&nbsp;</TT></TD>
    <TD noWrap align=3Dright><TT>26&nbsp;&nbsp;</TT></TD>
    <TD noWrap><TT>&nbsp;K.TLDQFYSR.D</TT></TD></TR>
  <TR>
    <TD align=3Dright>&nbsp;</TD>
    <TD align=3Dright><TT>1127.4897&nbsp;&nbsp;</TT></TD>
    <TD align=3Dright><TT>1126.4824&nbsp;&nbsp;</TT></TD>
    <TD align=3Dright><TT>1126.5407&nbsp;&nbsp;</TT></TD>
    <TD noWrap align=3Dright><TT>-51.75&nbsp;</TT></TD>
    <TD align=3Dright><TT>229&nbsp;</TT></TD>
    <TD noWrap align=3Dright><TT>-&nbsp;</TT></TD>
    <TD align=3Dright><TT>238&nbsp;</TT></TD>
    <TD align=3Dright><TT>0&nbsp;&nbsp;</TT></TD>
    <TD noWrap align=3Dright><TT>---&nbsp;&nbsp;</TT></TD>
    <TD noWrap><TT>&nbsp;K.FVAQGAYDTR.N</TT></TD></TR>
  <TR>
    <TD align=3Dright>&nbsp;</TD>
    <TD align=3Dright><TT>1127.4897&nbsp;&nbsp;</TT></TD>
    <TD align=3Dright><TT>1126.4824&nbsp;&nbsp;</TT></TD>
    <TD align=3Dright><TT>1126.5407&nbsp;&nbsp;</TT></TD>
    <TD noWrap align=3Dright><TT>-51.75&nbsp;</TT></TD>
    <TD align=3Dright><TT>229&nbsp;</TT></TD>
    <TD noWrap align=3Dright><TT>-&nbsp;</TT></TD>
    <TD align=3Dright><TT>238&nbsp;</TT></TD>
    <TD align=3Dright><TT>0&nbsp;&nbsp;</TT></TD>
    <TD noWrap align=3Dright><TT>52&nbsp;&nbsp;</TT></TD>
    <TD noWrap><TT>&nbsp;K.FVAQGAYDTR.N</TT></TD></TR>
  <TR>
    <TD align=3Dright>&nbsp;</TD>
    <TD align=3Dright><TT>1255.5785&nbsp;&nbsp;</TT></TD>
    <TD align=3Dright><TT>1254.5712&nbsp;&nbsp;</TT></TD>
    <TD align=3Dright><TT>1254.6357&nbsp;&nbsp;</TT></TD>
    <TD noWrap align=3Dright><TT>-51.38&nbsp;</TT></TD>
    <TD align=3Dright><TT>228&nbsp;</TT></TD>
    <TD noWrap align=3Dright><TT>-&nbsp;</TT></TD>
    <TD align=3Dright><TT>238&nbsp;</TT></TD>
    <TD align=3Dright><TT>1&nbsp;&nbsp;</TT></TD>
    <TD noWrap align=3Dright><TT>---&nbsp;&nbsp;</TT></TD>
    <TD noWrap><TT>&nbsp;R.KFVAQGAYDTR.N</TT></TD></TR>
  <TR>
    <TD align=3Dright>&nbsp;</TD>
    <TD align=3Dright><TT>1255.5785&nbsp;&nbsp;</TT></TD>
    <TD align=3Dright><TT>1254.5712&nbsp;&nbsp;</TT></TD>
    <TD align=3Dright><TT>1254.6357&nbsp;&nbsp;</TT></TD>
    <TD noWrap align=3Dright><TT>-51.38&nbsp;</TT></TD>
    <TD align=3Dright><TT>228&nbsp;</TT></TD>
    <TD noWrap align=3Dright><TT>-&nbsp;</TT></TD>
    <TD align=3Dright><TT>238&nbsp;</TT></TD>
    <TD align=3Dright><TT>1&nbsp;&nbsp;</TT></TD>
    <TD noWrap align=3Dright><TT>40&nbsp;&nbsp;</TT></TD>
    <TD noWrap><TT>&nbsp;R.KFVAQGAYDTR.N</TT></TD></TR>
  <TR>
    <TD align=3Dright>&nbsp;</TD>
    <TD align=3Dright><TT>1596.8372&nbsp;&nbsp;</TT></TD>
    <TD align=3Dright><TT>1595.8299&nbsp;&nbsp;</TT></TD>
    <TD align=3Dright><TT>1595.9035&nbsp;&nbsp;</TT></TD>
    <TD noWrap align=3Dright><TT>-46.10&nbsp;</TT></TD>
    <TD align=3Dright><TT>154&nbsp;</TT></TD>
    <TD noWrap align=3Dright><TT>-&nbsp;</TT></TD>
    <TD align=3Dright><TT>167&nbsp;</TT></TD>
    <TD align=3Dright><TT>0&nbsp;&nbsp;</TT></TD>
    <TD noWrap align=3Dright><TT>---&nbsp;&nbsp;</TT></TD>
    <TD noWrap><TT>&nbsp;R.QIYPPINVLPSLSR.L</TT></TD></TR>
  <TR>
    <TD align=3Dright>&nbsp;</TD>
    <TD align=3Dright><TT>1596.8372&nbsp;&nbsp;</TT></TD>
    <TD align=3Dright><TT>1595.8299&nbsp;&nbsp;</TT></TD>
    <TD align=3Dright><TT>1595.9035&nbsp;&nbsp;</TT></TD>
    <TD noWrap align=3Dright><TT>-46.10&nbsp;</TT></TD>
    <TD align=3Dright><TT>154&nbsp;</TT></TD>
    <TD noWrap align=3Dright><TT>-&nbsp;</TT></TD>
    <TD align=3Dright><TT>167&nbsp;</TT></TD>
    <TD align=3Dright><TT>0&nbsp;&nbsp;</TT></TD>
    <TD noWrap align=3Dright><TT>78&nbsp;&nbsp;</TT></TD>
    <TD noWrap><TT>&nbsp;R.QIYPPINVLPSLSR.L</TT></TD></TR>
  <TR>
    <TD align=3Dright>&nbsp;</TD>
    <TD align=3Dright><TT>1689.8540&nbsp;&nbsp;</TT></TD>
    <TD align=3Dright><TT>1688.8467&nbsp;&nbsp;</TT></TD>
    <TD align=3Dright><TT>1688.9250&nbsp;&nbsp;</TT></TD>
    <TD noWrap align=3Dright><TT>-46.33&nbsp;</TT></TD>
    <TD align=3Dright><TT>239&nbsp;</TT></TD>
    <TD noWrap align=3Dright><TT>-&nbsp;</TT></TD>
    <TD align=3Dright><TT>252&nbsp;</TT></TD>
    <TD align=3Dright><TT>0&nbsp;&nbsp;</TT></TD>
    <TD noWrap align=3Dright><TT>---&nbsp;&nbsp;</TT></TD>
    <TD noWrap><TT>&nbsp;R.NIFQSLDLAWTLLR.I</TT></TD></TR>
  <TR>
    <TD align=3Dright>&nbsp;</TD>
    <TD align=3Dright><TT>1689.8540&nbsp;&nbsp;</TT></TD>
    <TD align=3Dright><TT>1688.8467&nbsp;&nbsp;</TT></TD>
    <TD align=3Dright><TT>1688.9250&nbsp;&nbsp;</TT></TD>
    <TD noWrap align=3Dright><TT>-46.33&nbsp;</TT></TD>
    <TD align=3Dright><TT>239&nbsp;</TT></TD>
    <TD noWrap align=3Dright><TT>-&nbsp;</TT></TD>
    <TD align=3Dright><TT>252&nbsp;</TT></TD>
    <TD align=3Dright><TT>0&nbsp;&nbsp;</TT></TD>
    <TD noWrap align=3Dright><TT>57&nbsp;&nbsp;</TT></TD>
    <TD noWrap><TT>&nbsp;R.NIFQSLDLAWTLLR.I</TT></TD></TR>
  <TR>
    <TD align=3Dright>&nbsp;</TD>
    <TD align=3Dright><TT>1715.8490&nbsp;&nbsp;</TT></TD>
    <TD align=3Dright><TT>1714.8417&nbsp;&nbsp;</TT></TD>
    <TD align=3Dright><TT>1714.9254&nbsp;&nbsp;</TT></TD>
    <TD noWrap align=3Dright><TT>-48.77&nbsp;</TT></TD>
    <TD align=3Dright><TT>24&nbsp;</TT></TD>
    <TD noWrap align=3Dright><TT>-&nbsp;</TT></TD>
    <TD align=3Dright><TT>38&nbsp;</TT></TD>
    <TD align=3Dright><TT>0&nbsp;&nbsp;</TT></TD>
    <TD noWrap align=3Dright><TT>---&nbsp;&nbsp;</TT></TD>
    <TD noWrap><TT>&nbsp;R.VTLFLNLANDPTIER.I</TT></TD></TR>
  <TR>
    <TD align=3Dright>&nbsp;</TD>
    <TD align=3Dright><TT>1715.8490&nbsp;&nbsp;</TT></TD>
    <TD align=3Dright><TT>1714.8417&nbsp;&nbsp;</TT></TD>
    <TD align=3Dright><TT>1714.9254&nbsp;&nbsp;</TT></TD>
    <TD noWrap align=3Dright><TT>-48.77&nbsp;</TT></TD>
    <TD align=3Dright><TT>24&nbsp;</TT></TD>
    <TD noWrap align=3Dright><TT>-&nbsp;</TT></TD>
    <TD align=3Dright><TT>38&nbsp;</TT></TD>
    <TD align=3Dright><TT>0&nbsp;&nbsp;</TT></TD>
    <TD noWrap align=3Dright><TT>51&nbsp;&nbsp;</TT></TD>
    <TD noWrap><TT>&nbsp;R.VTLFLNLANDPTIER.I</TT></TD></TR>
  <TR>
    <TD align=3Dright>&nbsp;</TD>
    <TD align=3Dright><TT>1912.7916&nbsp;&nbsp;</TT></TD>
    <TD align=3Dright><TT>1911.7843&nbsp;&nbsp;</TT></TD>
    <TD align=3Dright><TT>1911.8713&nbsp;&nbsp;</TT></TD>
    <TD noWrap align=3Dright><TT>-45.48&nbsp;</TT></TD>
    <TD align=3Dright><TT>89&nbsp;</TT></TD>
    <TD noWrap align=3Dright><TT>-&nbsp;</TT></TD>
    <TD align=3Dright><TT>104&nbsp;</TT></TD>
    <TD align=3Dright><TT>0&nbsp;&nbsp;</TT></TD>
    <TD noWrap align=3Dright><TT>---&nbsp;&nbsp;</TT></TD>
    <TD noWrap><TT>&nbsp;R.GYPGYMYTDLATIYER.A</TT></TD></TR>
  <TR>
    <TD align=3Dright>&nbsp;</TD>
    <TD align=3Dright><TT>1912.7916&nbsp;&nbsp;</TT></TD>
    <TD align=3Dright><TT>1911.7843&nbsp;&nbsp;</TT></TD>
    <TD align=3Dright><TT>1911.8713&nbsp;&nbsp;</TT></TD>
    <TD noWrap align=3Dright><TT>-45.48&nbsp;</TT></TD>
    <TD align=3Dright><TT>89&nbsp;</TT></TD>
    <TD noWrap align=3Dright><TT>-&nbsp;</TT></TD>
    <TD align=3Dright><TT>104&nbsp;</TT></TD>
    <TD align=3Dright><TT>0&nbsp;&nbsp;</TT></TD>
    <TD noWrap align=3Dright><TT>56&nbsp;&nbsp;</TT></TD>
    <TD =
noWrap><TT>&nbsp;R.GYPGYMYTDLATIYER.A</TT></TD></TR></TBODY></TABLE>
<TABLE border=3D0 cellSpacing=3D0>
  <TBODY>
  <TR>
    <TD><TT>&nbsp;&nbsp;&nbsp;&nbsp;&nbsp;&nbsp;</TT></TD>
    <TD><TT><B>No match to: </B>823.0664, 825.0570, 841.0261, 870.5012,=20
      994.0992, 994.0992, 1018.5164, 1018.5164, 1036.0740, 1225.0807, =
2178.0630,=20
      2178.0630, 2751.2817, 2773.3081</TT></TD></TR></TBODY></TABLE><BR>
<TABLE border=3D0 cellSpacing=3D0>
  <TBODY>
  <TR>
    <TD><TT><B><A =
name=3DHit2>2.</A>&nbsp;&nbsp;&nbsp;&nbsp;</B></TT></TD>
    <TD noWrap><TT><A=20
      =
href=3D"http://zxw-pc/mascot/cgi/protein_view.pl?file=3D../data/20121225/=
F002399.dat&amp;hit=3D2"=20
      =
target=3D_blank>gi|222424610</A>&nbsp;&nbsp;&nbsp;&nbsp;<B>Mass:</B>&nbsp=
;43307&nbsp;&nbsp;&nbsp;&nbsp;<B>Score:</B>&nbsp;440&nbsp;&nbsp;&nbsp;&nb=
sp;<B>Expect:</B>&nbsp;1.9e-038&nbsp;&nbsp;<B>Matches:</B>&nbsp;15</TT></=
TD></TR>
  <TR>
    <TD>&nbsp;</TD>
    <TD noWrap><TT>AT4G38510 [Arabidopsis =
thaliana]</TT></TD></TR></TBODY></TABLE>
<TABLE border=3D0 cellSpacing=3D0 cellPadding=3D0>
  <TBODY>
  <TR>
    <TD><TT>&nbsp;&nbsp;&nbsp;&nbsp;&nbsp;&nbsp;</TT></TD>
    <TD align=3Dright><TT><B>Observed&nbsp;&nbsp;</B></TT></TD>
    <TD noWrap align=3Dright><TT><B>Mr(expt)&nbsp;&nbsp;</B></TT></TD>
    <TD noWrap align=3Dright><TT><B>Mr(calc)&nbsp;&nbsp;</B></TT></TD>
    <TD align=3Dright><TT><B>&nbsp;ppm&nbsp;&nbsp;</B></TT></TD>
    <TD align=3Dright><TT><B>Start&nbsp;</B></TT></TD>
    <TD align=3Dright><TT><B>&nbsp;</B></TT></TD>
    <TD align=3Dright><TT><B>End&nbsp;</B></TT></TD>
    <TD align=3Dright><TT><B>Miss&nbsp;</B></TT></TD>
    <TD align=3Dright><TT><B>Ions&nbsp;</B></TT></TD>
    <TD><TT><B>&nbsp;Peptide</B></TT></TD></TR>
  <TR>
    <TD align=3Dright>&nbsp;</TD>
    <TD align=3Dright><TT>842.4639&nbsp;&nbsp;</TT></TD>
    <TD align=3Dright><TT>841.4566&nbsp;&nbsp;</TT></TD>
    <TD align=3Dright><TT>841.4406&nbsp;&nbsp;</TT></TD>
    <TD noWrap align=3Dright><TT>19.0&nbsp;</TT></TD>
    <TD align=3Dright><TT>190&nbsp;</TT></TD>
    <TD noWrap align=3Dright><TT>-&nbsp;</TT></TD>
    <TD align=3Dright><TT>196&nbsp;</TT></TD>
    <TD align=3Dright><TT>1&nbsp;&nbsp;</TT></TD>
    <TD noWrap align=3Dright><TT>---&nbsp;&nbsp;</TT></TD>
    <TD noWrap><TT>&nbsp;R.EEVPGRR.G</TT></TD></TR>
  <TR>
    <TD align=3Dright>&nbsp;</TD>
    <TD align=3Dright><TT>1029.4484&nbsp;&nbsp;</TT></TD>
    <TD align=3Dright><TT>1028.4411&nbsp;&nbsp;</TT></TD>
    <TD align=3Dright><TT>1028.4927&nbsp;&nbsp;</TT></TD>
    <TD noWrap align=3Dright><TT>-50.15&nbsp;</TT></TD>
    <TD align=3Dright><TT>374&nbsp;</TT></TD>
    <TD noWrap align=3Dright><TT>-&nbsp;</TT></TD>
    <TD align=3Dright><TT>381&nbsp;</TT></TD>
    <TD align=3Dright><TT>0&nbsp;&nbsp;</TT></TD>
    <TD noWrap align=3Dright><TT>---&nbsp;&nbsp;</TT></TD>
    <TD noWrap><TT>&nbsp;K.TLDQFYSR.D</TT></TD></TR>
  <TR>
    <TD align=3Dright>&nbsp;</TD>
    <TD align=3Dright><TT>1029.4484&nbsp;&nbsp;</TT></TD>
    <TD align=3Dright><TT>1028.4411&nbsp;&nbsp;</TT></TD>
    <TD align=3Dright><TT>1028.4927&nbsp;&nbsp;</TT></TD>
    <TD noWrap align=3Dright><TT>-50.15&nbsp;</TT></TD>
    <TD align=3Dright><TT>374&nbsp;</TT></TD>
    <TD noWrap align=3Dright><TT>-&nbsp;</TT></TD>
    <TD align=3Dright><TT>381&nbsp;</TT></TD>
    <TD align=3Dright><TT>0&nbsp;&nbsp;</TT></TD>
    <TD noWrap align=3Dright><TT>26&nbsp;&nbsp;</TT></TD>
    <TD noWrap><TT>&nbsp;K.TLDQFYSR.D</TT></TD></TR>
  <TR>
    <TD align=3Dright>&nbsp;</TD>
    <TD align=3Dright><TT>1127.4897&nbsp;&nbsp;</TT></TD>
    <TD align=3Dright><TT>1126.4824&nbsp;&nbsp;</TT></TD>
    <TD align=3Dright><TT>1126.5407&nbsp;&nbsp;</TT></TD>
    <TD noWrap align=3Dright><TT>-51.75&nbsp;</TT></TD>
    <TD align=3Dright><TT>337&nbsp;</TT></TD>
    <TD noWrap align=3Dright><TT>-&nbsp;</TT></TD>
    <TD align=3Dright><TT>346&nbsp;</TT></TD>
    <TD align=3Dright><TT>0&nbsp;&nbsp;</TT></TD>
    <TD noWrap align=3Dright><TT>---&nbsp;&nbsp;</TT></TD>
    <TD noWrap><TT>&nbsp;K.FVAQGAYDTR.N</TT></TD></TR>
  <TR>
    <TD align=3Dright>&nbsp;</TD>
    <TD align=3Dright><TT>1127.4897&nbsp;&nbsp;</TT></TD>
    <TD align=3Dright><TT>1126.4824&nbsp;&nbsp;</TT></TD>
    <TD align=3Dright><TT>1126.5407&nbsp;&nbsp;</TT></TD>
    <TD noWrap align=3Dright><TT>-51.75&nbsp;</TT></TD>
    <TD align=3Dright><TT>337&nbsp;</TT></TD>
    <TD noWrap align=3Dright><TT>-&nbsp;</TT></TD>
    <TD align=3Dright><TT>346&nbsp;</TT></TD>
    <TD align=3Dright><TT>0&nbsp;&nbsp;</TT></TD>
    <TD noWrap align=3Dright><TT>52&nbsp;&nbsp;</TT></TD>
    <TD noWrap><TT>&nbsp;K.FVAQGAYDTR.N</TT></TD></TR>
  <TR>
    <TD align=3Dright>&nbsp;</TD>
    <TD align=3Dright><TT>1255.5785&nbsp;&nbsp;</TT></TD>
    <TD align=3Dright><TT>1254.5712&nbsp;&nbsp;</TT></TD>
    <TD align=3Dright><TT>1254.6357&nbsp;&nbsp;</TT></TD>
    <TD noWrap align=3Dright><TT>-51.38&nbsp;</TT></TD>
    <TD align=3Dright><TT>336&nbsp;</TT></TD>
    <TD noWrap align=3Dright><TT>-&nbsp;</TT></TD>
    <TD align=3Dright><TT>346&nbsp;</TT></TD>
    <TD align=3Dright><TT>1&nbsp;&nbsp;</TT></TD>
    <TD noWrap align=3Dright><TT>---&nbsp;&nbsp;</TT></TD>
    <TD noWrap><TT>&nbsp;R.KFVAQGAYDTR.N</TT></TD></TR>
  <TR>
    <TD align=3Dright>&nbsp;</TD>
    <TD align=3Dright><TT>1255.5785&nbsp;&nbsp;</TT></TD>
    <TD align=3Dright><TT>1254.5712&nbsp;&nbsp;</TT></TD>
    <TD align=3Dright><TT>1254.6357&nbsp;&nbsp;</TT></TD>
    <TD noWrap align=3Dright><TT>-51.38&nbsp;</TT></TD>
    <TD align=3Dright><TT>336&nbsp;</TT></TD>
    <TD noWrap align=3Dright><TT>-&nbsp;</TT></TD>
    <TD align=3Dright><TT>346&nbsp;</TT></TD>
    <TD align=3Dright><TT>1&nbsp;&nbsp;</TT></TD>
    <TD noWrap align=3Dright><TT>40&nbsp;&nbsp;</TT></TD>
    <TD noWrap><TT>&nbsp;R.KFVAQGAYDTR.N</TT></TD></TR>
  <TR>
    <TD align=3Dright>&nbsp;</TD>
    <TD align=3Dright><TT>1596.8372&nbsp;&nbsp;</TT></TD>
    <TD align=3Dright><TT>1595.8299&nbsp;&nbsp;</TT></TD>
    <TD align=3Dright><TT>1595.9035&nbsp;&nbsp;</TT></TD>
    <TD noWrap align=3Dright><TT>-46.10&nbsp;</TT></TD>
    <TD align=3Dright><TT>262&nbsp;</TT></TD>
    <TD noWrap align=3Dright><TT>-&nbsp;</TT></TD>
    <TD align=3Dright><TT>275&nbsp;</TT></TD>
    <TD align=3Dright><TT>0&nbsp;&nbsp;</TT></TD>
    <TD noWrap align=3Dright><TT>---&nbsp;&nbsp;</TT></TD>
    <TD noWrap><TT>&nbsp;R.QIYPPINVLPSLSR.L</TT></TD></TR>
  <TR>
    <TD align=3Dright>&nbsp;</TD>
    <TD align=3Dright><TT>1596.8372&nbsp;&nbsp;</TT></TD>
    <TD align=3Dright><TT>1595.8299&nbsp;&nbsp;</TT></TD>
    <TD align=3Dright><TT>1595.9035&nbsp;&nbsp;</TT></TD>
    <TD noWrap align=3Dright><TT>-46.10&nbsp;</TT></TD>
    <TD align=3Dright><TT>262&nbsp;</TT></TD>
    <TD noWrap align=3Dright><TT>-&nbsp;</TT></TD>
    <TD align=3Dright><TT>275&nbsp;</TT></TD>
    <TD align=3Dright><TT>0&nbsp;&nbsp;</TT></TD>
    <TD noWrap align=3Dright><TT>78&nbsp;&nbsp;</TT></TD>
    <TD noWrap><TT>&nbsp;R.QIYPPINVLPSLSR.L</TT></TD></TR>
  <TR>
    <TD align=3Dright>&nbsp;</TD>
    <TD align=3Dright><TT>1689.8540&nbsp;&nbsp;</TT></TD>
    <TD align=3Dright><TT>1688.8467&nbsp;&nbsp;</TT></TD>
    <TD align=3Dright><TT>1688.9250&nbsp;&nbsp;</TT></TD>
    <TD noWrap align=3Dright><TT>-46.33&nbsp;</TT></TD>
    <TD align=3Dright><TT>347&nbsp;</TT></TD>
    <TD noWrap align=3Dright><TT>-&nbsp;</TT></TD>
    <TD align=3Dright><TT>360&nbsp;</TT></TD>
    <TD align=3Dright><TT>0&nbsp;&nbsp;</TT></TD>
    <TD noWrap align=3Dright><TT>---&nbsp;&nbsp;</TT></TD>
    <TD noWrap><TT>&nbsp;R.NIFQSLDLAWTLLR.I</TT></TD></TR>
  <TR>
    <TD align=3Dright>&nbsp;</TD>
    <TD align=3Dright><TT>1689.8540&nbsp;&nbsp;</TT></TD>
    <TD align=3Dright><TT>1688.8467&nbsp;&nbsp;</TT></TD>
    <TD align=3Dright><TT>1688.9250&nbsp;&nbsp;</TT></TD>
    <TD noWrap align=3Dright><TT>-46.33&nbsp;</TT></TD>
    <TD align=3Dright><TT>347&nbsp;</TT></TD>
    <TD noWrap align=3Dright><TT>-&nbsp;</TT></TD>
    <TD align=3Dright><TT>360&nbsp;</TT></TD>
    <TD align=3Dright><TT>0&nbsp;&nbsp;</TT></TD>
    <TD noWrap align=3Dright><TT>57&nbsp;&nbsp;</TT></TD>
    <TD noWrap><TT>&nbsp;R.NIFQSLDLAWTLLR.I</TT></TD></TR>
  <TR>
    <TD align=3Dright>&nbsp;</TD>
    <TD align=3Dright><TT>1715.8490&nbsp;&nbsp;</TT></TD>
    <TD align=3Dright><TT>1714.8417&nbsp;&nbsp;</TT></TD>
    <TD align=3Dright><TT>1714.9254&nbsp;&nbsp;</TT></TD>
    <TD noWrap align=3Dright><TT>-48.77&nbsp;</TT></TD>
    <TD align=3Dright><TT>132&nbsp;</TT></TD>
    <TD noWrap align=3Dright><TT>-&nbsp;</TT></TD>
    <TD align=3Dright><TT>146&nbsp;</TT></TD>
    <TD align=3Dright><TT>0&nbsp;&nbsp;</TT></TD>
    <TD noWrap align=3Dright><TT>---&nbsp;&nbsp;</TT></TD>
    <TD noWrap><TT>&nbsp;R.VTLFLNLANDPTIER.I</TT></TD></TR>
  <TR>
    <TD align=3Dright>&nbsp;</TD>
    <TD align=3Dright><TT>1715.8490&nbsp;&nbsp;</TT></TD>
    <TD align=3Dright><TT>1714.8417&nbsp;&nbsp;</TT></TD>
    <TD align=3Dright><TT>1714.9254&nbsp;&nbsp;</TT></TD>
    <TD noWrap align=3Dright><TT>-48.77&nbsp;</TT></TD>
    <TD align=3Dright><TT>132&nbsp;</TT></TD>
    <TD noWrap align=3Dright><TT>-&nbsp;</TT></TD>
    <TD align=3Dright><TT>146&nbsp;</TT></TD>
    <TD align=3Dright><TT>0&nbsp;&nbsp;</TT></TD>
    <TD noWrap align=3Dright><TT>51&nbsp;&nbsp;</TT></TD>
    <TD noWrap><TT>&nbsp;R.VTLFLNLANDPTIER.I</TT></TD></TR>
  <TR>
    <TD align=3Dright>&nbsp;</TD>
    <TD align=3Dright><TT>1912.7916&nbsp;&nbsp;</TT></TD>
    <TD align=3Dright><TT>1911.7843&nbsp;&nbsp;</TT></TD>
    <TD align=3Dright><TT>1911.8713&nbsp;&nbsp;</TT></TD>
    <TD noWrap align=3Dright><TT>-45.48&nbsp;</TT></TD>
    <TD align=3Dright><TT>197&nbsp;</TT></TD>
    <TD noWrap align=3Dright><TT>-&nbsp;</TT></TD>
    <TD align=3Dright><TT>212&nbsp;</TT></TD>
    <TD align=3Dright><TT>0&nbsp;&nbsp;</TT></TD>
    <TD noWrap align=3Dright><TT>---&nbsp;&nbsp;</TT></TD>
    <TD noWrap><TT>&nbsp;R.GYPGYMYTDLATIYER.A</TT></TD></TR>
  <TR>
    <TD align=3Dright>&nbsp;</TD>
    <TD align=3Dright><TT>1912.7916&nbsp;&nbsp;</TT></TD>
    <TD align=3Dright><TT>1911.7843&nbsp;&nbsp;</TT></TD>
    <TD align=3Dright><TT>1911.8713&nbsp;&nbsp;</TT></TD>
    <TD noWrap align=3Dright><TT>-45.48&nbsp;</TT></TD>
    <TD align=3Dright><TT>197&nbsp;</TT></TD>
    <TD noWrap align=3Dright><TT>-&nbsp;</TT></TD>
    <TD align=3Dright><TT>212&nbsp;</TT></TD>
    <TD align=3Dright><TT>0&nbsp;&nbsp;</TT></TD>
    <TD noWrap align=3Dright><TT>56&nbsp;&nbsp;</TT></TD>
    <TD =
noWrap><TT>&nbsp;R.GYPGYMYTDLATIYER.A</TT></TD></TR></TBODY></TABLE>
<TABLE border=3D0 cellSpacing=3D0>
  <TBODY>
  <TR>
    <TD><TT>&nbsp;&nbsp;&nbsp;&nbsp;&nbsp;&nbsp;</TT></TD>
    <TD><TT><B>No match to: </B>823.0664, 825.0570, 841.0261, 870.5012,=20
      994.0992, 994.0992, 1018.5164, 1018.5164, 1036.0740, 1225.0807, =
2178.0630,=20
      2178.0630, 2751.2817, 2773.3081</TT></TD></TR></TBODY></TABLE><BR>
<TABLE border=3D0 cellSpacing=3D0>
  <TBODY>
  <TR>
    <TD><TT><B><A =
name=3DHit3>3.</A>&nbsp;&nbsp;&nbsp;&nbsp;</B></TT></TD>
    <TD noWrap><TT><A=20
      =
href=3D"http://zxw-pc/mascot/cgi/protein_view.pl?file=3D../data/20121225/=
F002399.dat&amp;hit=3D3"=20
      =
target=3D_blank>gi|19699258</A>&nbsp;&nbsp;&nbsp;&nbsp;<B>Mass:</B>&nbsp;=
43608&nbsp;&nbsp;&nbsp;&nbsp;<B>Score:</B>&nbsp;440&nbsp;&nbsp;&nbsp;&nbs=
p;<B>Expect:</B>&nbsp;1.9e-038&nbsp;&nbsp;<B>Matches:</B>&nbsp;15</TT></T=
D></TR>
  <TR>
    <TD>&nbsp;</TD>
    <TD noWrap><TT>AT4g38510/F20M13_70 [Arabidopsis=20
  thaliana]</TT></TD></TR></TBODY></TABLE>
<TABLE border=3D0 cellSpacing=3D0 cellPadding=3D0>
  <TBODY>
  <TR>
    <TD><TT>&nbsp;&nbsp;&nbsp;&nbsp;&nbsp;&nbsp;</TT></TD>
    <TD align=3Dright><TT><B>Observed&nbsp;&nbsp;</B></TT></TD>
    <TD noWrap align=3Dright><TT><B>Mr(expt)&nbsp;&nbsp;</B></TT></TD>
    <TD noWrap align=3Dright><TT><B>Mr(calc)&nbsp;&nbsp;</B></TT></TD>
    <TD align=3Dright><TT><B>&nbsp;ppm&nbsp;&nbsp;</B></TT></TD>
    <TD align=3Dright><TT><B>Start&nbsp;</B></TT></TD>
    <TD align=3Dright><TT><B>&nbsp;</B></TT></TD>
    <TD align=3Dright><TT><B>End&nbsp;</B></TT></TD>
    <TD align=3Dright><TT><B>Miss&nbsp;</B></TT></TD>
    <TD align=3Dright><TT><B>Ions&nbsp;</B></TT></TD>
    <TD><TT><B>&nbsp;Peptide</B></TT></TD></TR>
  <TR>
    <TD align=3Dright>&nbsp;</TD>
    <TD align=3Dright><TT>842.4639&nbsp;&nbsp;</TT></TD>
    <TD align=3Dright><TT>841.4566&nbsp;&nbsp;</TT></TD>
    <TD align=3Dright><TT>841.4406&nbsp;&nbsp;</TT></TD>
    <TD noWrap align=3Dright><TT>19.0&nbsp;</TT></TD>
    <TD align=3Dright><TT>193&nbsp;</TT></TD>
    <TD noWrap align=3Dright><TT>-&nbsp;</TT></TD>
    <TD align=3Dright><TT>199&nbsp;</TT></TD>
    <TD align=3Dright><TT>1&nbsp;&nbsp;</TT></TD>
    <TD noWrap align=3Dright><TT>---&nbsp;&nbsp;</TT></TD>
    <TD noWrap><TT>&nbsp;R.EEVPGRR.G</TT></TD></TR>
  <TR>
    <TD align=3Dright>&nbsp;</TD>
    <TD align=3Dright><TT>1029.4484&nbsp;&nbsp;</TT></TD>
    <TD align=3Dright><TT>1028.4411&nbsp;&nbsp;</TT></TD>
    <TD align=3Dright><TT>1028.4927&nbsp;&nbsp;</TT></TD>
    <TD noWrap align=3Dright><TT>-50.15&nbsp;</TT></TD>
    <TD align=3Dright><TT>377&nbsp;</TT></TD>
    <TD noWrap align=3Dright><TT>-&nbsp;</TT></TD>
    <TD align=3Dright><TT>384&nbsp;</TT></TD>
    <TD align=3Dright><TT>0&nbsp;&nbsp;</TT></TD>
    <TD noWrap align=3Dright><TT>---&nbsp;&nbsp;</TT></TD>
    <TD noWrap><TT>&nbsp;K.TLDQFYSR.D</TT></TD></TR>
  <TR>
    <TD align=3Dright>&nbsp;</TD>
    <TD align=3Dright><TT>1029.4484&nbsp;&nbsp;</TT></TD>
    <TD align=3Dright><TT>1028.4411&nbsp;&nbsp;</TT></TD>
    <TD align=3Dright><TT>1028.4927&nbsp;&nbsp;</TT></TD>
    <TD noWrap align=3Dright><TT>-50.15&nbsp;</TT></TD>
    <TD align=3Dright><TT>377&nbsp;</TT></TD>
    <TD noWrap align=3Dright><TT>-&nbsp;</TT></TD>
    <TD align=3Dright><TT>384&nbsp;</TT></TD>
    <TD align=3Dright><TT>0&nbsp;&nbsp;</TT></TD>
    <TD noWrap align=3Dright><TT>26&nbsp;&nbsp;</TT></TD>
    <TD noWrap><TT>&nbsp;K.TLDQFYSR.D</TT></TD></TR>
  <TR>
    <TD align=3Dright>&nbsp;</TD>
    <TD align=3Dright><TT>1127.4897&nbsp;&nbsp;</TT></TD>
    <TD align=3Dright><TT>1126.4824&nbsp;&nbsp;</TT></TD>
    <TD align=3Dright><TT>1126.5407&nbsp;&nbsp;</TT></TD>
    <TD noWrap align=3Dright><TT>-51.75&nbsp;</TT></TD>
    <TD align=3Dright><TT>340&nbsp;</TT></TD>
    <TD noWrap align=3Dright><TT>-&nbsp;</TT></TD>
    <TD align=3Dright><TT>349&nbsp;</TT></TD>
    <TD align=3Dright><TT>0&nbsp;&nbsp;</TT></TD>
    <TD noWrap align=3Dright><TT>---&nbsp;&nbsp;</TT></TD>
    <TD noWrap><TT>&nbsp;K.FVAQGAYDTR.N</TT></TD></TR>
  <TR>
    <TD align=3Dright>&nbsp;</TD>
    <TD align=3Dright><TT>1127.4897&nbsp;&nbsp;</TT></TD>
    <TD align=3Dright><TT>1126.4824&nbsp;&nbsp;</TT></TD>
    <TD align=3Dright><TT>1126.5407&nbsp;&nbsp;</TT></TD>
    <TD noWrap align=3Dright><TT>-51.75&nbsp;</TT></TD>
    <TD align=3Dright><TT>340&nbsp;</TT></TD>
    <TD noWrap align=3Dright><TT>-&nbsp;</TT></TD>
    <TD align=3Dright><TT>349&nbsp;</TT></TD>
    <TD align=3Dright><TT>0&nbsp;&nbsp;</TT></TD>
    <TD noWrap align=3Dright><TT>52&nbsp;&nbsp;</TT></TD>
    <TD noWrap><TT>&nbsp;K.FVAQGAYDTR.N</TT></TD></TR>
  <TR>
    <TD align=3Dright>&nbsp;</TD>
    <TD align=3Dright><TT>1255.5785&nbsp;&nbsp;</TT></TD>
    <TD align=3Dright><TT>1254.5712&nbsp;&nbsp;</TT></TD>
    <TD align=3Dright><TT>1254.6357&nbsp;&nbsp;</TT></TD>
    <TD noWrap align=3Dright><TT>-51.38&nbsp;</TT></TD>
    <TD align=3Dright><TT>339&nbsp;</TT></TD>
    <TD noWrap align=3Dright><TT>-&nbsp;</TT></TD>
    <TD align=3Dright><TT>349&nbsp;</TT></TD>
    <TD align=3Dright><TT>1&nbsp;&nbsp;</TT></TD>
    <TD noWrap align=3Dright><TT>---&nbsp;&nbsp;</TT></TD>
    <TD noWrap><TT>&nbsp;R.KFVAQGAYDTR.N</TT></TD></TR>
  <TR>
    <TD align=3Dright>&nbsp;</TD>
    <TD align=3Dright><TT>1255.5785&nbsp;&nbsp;</TT></TD>
    <TD align=3Dright><TT>1254.5712&nbsp;&nbsp;</TT></TD>
    <TD align=3Dright><TT>1254.6357&nbsp;&nbsp;</TT></TD>
    <TD noWrap align=3Dright><TT>-51.38&nbsp;</TT></TD>
    <TD align=3Dright><TT>339&nbsp;</TT></TD>
    <TD noWrap align=3Dright><TT>-&nbsp;</TT></TD>
    <TD align=3Dright><TT>349&nbsp;</TT></TD>
    <TD align=3Dright><TT>1&nbsp;&nbsp;</TT></TD>
    <TD noWrap align=3Dright><TT>40&nbsp;&nbsp;</TT></TD>
    <TD noWrap><TT>&nbsp;R.KFVAQGAYDTR.N</TT></TD></TR>
  <TR>
    <TD align=3Dright>&nbsp;</TD>
    <TD align=3Dright><TT>1596.8372&nbsp;&nbsp;</TT></TD>
    <TD align=3Dright><TT>1595.8299&nbsp;&nbsp;</TT></TD>
    <TD align=3Dright><TT>1595.9035&nbsp;&nbsp;</TT></TD>
    <TD noWrap align=3Dright><TT>-46.10&nbsp;</TT></TD>
    <TD align=3Dright><TT>265&nbsp;</TT></TD>
    <TD noWrap align=3Dright><TT>-&nbsp;</TT></TD>
    <TD align=3Dright><TT>278&nbsp;</TT></TD>
    <TD align=3Dright><TT>0&nbsp;&nbsp;</TT></TD>
    <TD noWrap align=3Dright><TT>---&nbsp;&nbsp;</TT></TD>
    <TD noWrap><TT>&nbsp;R.QIYPPINVLPSLSR.L</TT></TD></TR>
  <TR>
    <TD align=3Dright>&nbsp;</TD>
    <TD align=3Dright><TT>1596.8372&nbsp;&nbsp;</TT></TD>
    <TD align=3Dright><TT>1595.8299&nbsp;&nbsp;</TT></TD>
    <TD align=3Dright><TT>1595.9035&nbsp;&nbsp;</TT></TD>
    <TD noWrap align=3Dright><TT>-46.10&nbsp;</TT></TD>
    <TD align=3Dright><TT>265&nbsp;</TT></TD>
    <TD noWrap align=3Dright><TT>-&nbsp;</TT></TD>
    <TD align=3Dright><TT>278&nbsp;</TT></TD>
    <TD align=3Dright><TT>0&nbsp;&nbsp;</TT></TD>
    <TD noWrap align=3Dright><TT>78&nbsp;&nbsp;</TT></TD>
    <TD noWrap><TT>&nbsp;R.QIYPPINVLPSLSR.L</TT></TD></TR>
  <TR>
    <TD align=3Dright>&nbsp;</TD>
    <TD align=3Dright><TT>1689.8540&nbsp;&nbsp;</TT></TD>
    <TD align=3Dright><TT>1688.8467&nbsp;&nbsp;</TT></TD>
    <TD align=3Dright><TT>1688.9250&nbsp;&nbsp;</TT></TD>
    <TD noWrap align=3Dright><TT>-46.33&nbsp;</TT></TD>
    <TD align=3Dright><TT>350&nbsp;</TT></TD>
    <TD noWrap align=3Dright><TT>-&nbsp;</TT></TD>
    <TD align=3Dright><TT>363&nbsp;</TT></TD>
    <TD align=3Dright><TT>0&nbsp;&nbsp;</TT></TD>
    <TD noWrap align=3Dright><TT>---&nbsp;&nbsp;</TT></TD>
    <TD noWrap><TT>&nbsp;R.NIFQSLDLAWTLLR.I</TT></TD></TR>
  <TR>
    <TD align=3Dright>&nbsp;</TD>
    <TD align=3Dright><TT>1689.8540&nbsp;&nbsp;</TT></TD>
    <TD align=3Dright><TT>1688.8467&nbsp;&nbsp;</TT></TD>
    <TD align=3Dright><TT>1688.9250&nbsp;&nbsp;</TT></TD>
    <TD noWrap align=3Dright><TT>-46.33&nbsp;</TT></TD>
    <TD align=3Dright><TT>350&nbsp;</TT></TD>
    <TD noWrap align=3Dright><TT>-&nbsp;</TT></TD>
    <TD align=3Dright><TT>363&nbsp;</TT></TD>
    <TD align=3Dright><TT>0&nbsp;&nbsp;</TT></TD>
    <TD noWrap align=3Dright><TT>57&nbsp;&nbsp;</TT></TD>
    <TD noWrap><TT>&nbsp;R.NIFQSLDLAWTLLR.I</TT></TD></TR>
  <TR>
    <TD align=3Dright>&nbsp;</TD>
    <TD align=3Dright><TT>1715.8490&nbsp;&nbsp;</TT></TD>
    <TD align=3Dright><TT>1714.8417&nbsp;&nbsp;</TT></TD>
    <TD align=3Dright><TT>1714.9254&nbsp;&nbsp;</TT></TD>
    <TD noWrap align=3Dright><TT>-48.77&nbsp;</TT></TD>
    <TD align=3Dright><TT>135&nbsp;</TT></TD>
    <TD noWrap align=3Dright><TT>-&nbsp;</TT></TD>
    <TD align=3Dright><TT>149&nbsp;</TT></TD>
    <TD align=3Dright><TT>0&nbsp;&nbsp;</TT></TD>
    <TD noWrap align=3Dright><TT>---&nbsp;&nbsp;</TT></TD>
    <TD noWrap><TT>&nbsp;R.VTLFLNLANDPTIER.I</TT></TD></TR>
  <TR>
    <TD align=3Dright>&nbsp;</TD>
    <TD align=3Dright><TT>1715.8490&nbsp;&nbsp;</TT></TD>
    <TD align=3Dright><TT>1714.8417&nbsp;&nbsp;</TT></TD>
    <TD align=3Dright><TT>1714.9254&nbsp;&nbsp;</TT></TD>
    <TD noWrap align=3Dright><TT>-48.77&nbsp;</TT></TD>
    <TD align=3Dright><TT>135&nbsp;</TT></TD>
    <TD noWrap align=3Dright><TT>-&nbsp;</TT></TD>
    <TD align=3Dright><TT>149&nbsp;</TT></TD>
    <TD align=3Dright><TT>0&nbsp;&nbsp;</TT></TD>
    <TD noWrap align=3Dright><TT>51&nbsp;&nbsp;</TT></TD>
    <TD noWrap><TT>&nbsp;R.VTLFLNLANDPTIER.I</TT></TD></TR>
  <TR>
    <TD align=3Dright>&nbsp;</TD>
    <TD align=3Dright><TT>1912.7916&nbsp;&nbsp;</TT></TD>
    <TD align=3Dright><TT>1911.7843&nbsp;&nbsp;</TT></TD>
    <TD align=3Dright><TT>1911.8713&nbsp;&nbsp;</TT></TD>
    <TD noWrap align=3Dright><TT>-45.48&nbsp;</TT></TD>
    <TD align=3Dright><TT>200&nbsp;</TT></TD>
    <TD noWrap align=3Dright><TT>-&nbsp;</TT></TD>
    <TD align=3Dright><TT>215&nbsp;</TT></TD>
    <TD align=3Dright><TT>0&nbsp;&nbsp;</TT></TD>
    <TD noWrap align=3Dright><TT>---&nbsp;&nbsp;</TT></TD>
    <TD noWrap><TT>&nbsp;R.GYPGYMYTDLATIYER.A</TT></TD></TR>
  <TR>
    <TD align=3Dright>&nbsp;</TD>
    <TD align=3Dright><TT>1912.7916&nbsp;&nbsp;</TT></TD>
    <TD align=3Dright><TT>1911.7843&nbsp;&nbsp;</TT></TD>
    <TD align=3Dright><TT>1911.8713&nbsp;&nbsp;</TT></TD>
    <TD noWrap align=3Dright><TT>-45.48&nbsp;</TT></TD>
    <TD align=3Dright><TT>200&nbsp;</TT></TD>
    <TD noWrap align=3Dright><TT>-&nbsp;</TT></TD>
    <TD align=3Dright><TT>215&nbsp;</TT></TD>
    <TD align=3Dright><TT>0&nbsp;&nbsp;</TT></TD>
    <TD noWrap align=3Dright><TT>56&nbsp;&nbsp;</TT></TD>
    <TD =
noWrap><TT>&nbsp;R.GYPGYMYTDLATIYER.A</TT></TD></TR></TBODY></TABLE>
<TABLE border=3D0 cellSpacing=3D0>
  <TBODY>
  <TR>
    <TD><TT>&nbsp;&nbsp;&nbsp;&nbsp;&nbsp;&nbsp;</TT></TD>
    <TD><TT><B>No match to: </B>823.0664, 825.0570, 841.0261, 870.5012,=20
      994.0992, 994.0992, 1018.5164, 1018.5164, 1036.0740, 1225.0807, =
2178.0630,=20
      2178.0630, 2751.2817, 2773.3081</TT></TD></TR></TBODY></TABLE><BR>
<TABLE border=3D0 cellSpacing=3D0>
  <TBODY>
  <TR>
    <TD><TT><B><A =
name=3DHit4>4.</A>&nbsp;&nbsp;&nbsp;&nbsp;</B></TT></TD>
    <TD noWrap><TT><A=20
      =
href=3D"http://zxw-pc/mascot/cgi/protein_view.pl?file=3D../data/20121225/=
F002399.dat&amp;hit=3D4"=20
      =
target=3D_blank>gi|15010616</A>&nbsp;&nbsp;&nbsp;&nbsp;<B>Mass:</B>&nbsp;=
43608&nbsp;&nbsp;&nbsp;&nbsp;<B>Score:</B>&nbsp;440&nbsp;&nbsp;&nbsp;&nbs=
p;<B>Expect:</B>&nbsp;1.9e-038&nbsp;&nbsp;<B>Matches:</B>&nbsp;15</TT></T=
D></TR>
  <TR>
    <TD>&nbsp;</TD>
    <TD noWrap><TT>AT4g38510/F20M13_70 [Arabidopsis=20
  thaliana]</TT></TD></TR></TBODY></TABLE>
<TABLE border=3D0 cellSpacing=3D0 cellPadding=3D0>
  <TBODY>
  <TR>
    <TD><TT>&nbsp;&nbsp;&nbsp;&nbsp;&nbsp;&nbsp;</TT></TD>
    <TD align=3Dright><TT><B>Observed&nbsp;&nbsp;</B></TT></TD>
    <TD noWrap align=3Dright><TT><B>Mr(expt)&nbsp;&nbsp;</B></TT></TD>
    <TD noWrap align=3Dright><TT><B>Mr(calc)&nbsp;&nbsp;</B></TT></TD>
    <TD align=3Dright><TT><B>&nbsp;ppm&nbsp;&nbsp;</B></TT></TD>
    <TD align=3Dright><TT><B>Start&nbsp;</B></TT></TD>
    <TD align=3Dright><TT><B>&nbsp;</B></TT></TD>
    <TD align=3Dright><TT><B>End&nbsp;</B></TT></TD>
    <TD align=3Dright><TT><B>Miss&nbsp;</B></TT></TD>
    <TD align=3Dright><TT><B>Ions&nbsp;</B></TT></TD>
    <TD><TT><B>&nbsp;Peptide</B></TT></TD></TR>
  <TR>
    <TD align=3Dright>&nbsp;</TD>
    <TD align=3Dright><TT>842.4639&nbsp;&nbsp;</TT></TD>
    <TD align=3Dright><TT>841.4566&nbsp;&nbsp;</TT></TD>
    <TD align=3Dright><TT>841.4406&nbsp;&nbsp;</TT></TD>
    <TD noWrap align=3Dright><TT>19.0&nbsp;</TT></TD>
    <TD align=3Dright><TT>193&nbsp;</TT></TD>
    <TD noWrap align=3Dright><TT>-&nbsp;</TT></TD>
    <TD align=3Dright><TT>199&nbsp;</TT></TD>
    <TD align=3Dright><TT>1&nbsp;&nbsp;</TT></TD>
    <TD noWrap align=3Dright><TT>---&nbsp;&nbsp;</TT></TD>
    <TD noWrap><TT>&nbsp;R.EEVPGRR.G</TT></TD></TR>
  <TR>
    <TD align=3Dright>&nbsp;</TD>
    <TD align=3Dright><TT>1029.4484&nbsp;&nbsp;</TT></TD>
    <TD align=3Dright><TT>1028.4411&nbsp;&nbsp;</TT></TD>
    <TD align=3Dright><TT>1028.4927&nbsp;&nbsp;</TT></TD>
    <TD noWrap align=3Dright><TT>-50.15&nbsp;</TT></TD>
    <TD align=3Dright><TT>377&nbsp;</TT></TD>
    <TD noWrap align=3Dright><TT>-&nbsp;</TT></TD>
    <TD align=3Dright><TT>384&nbsp;</TT></TD>
    <TD align=3Dright><TT>0&nbsp;&nbsp;</TT></TD>
    <TD noWrap align=3Dright><TT>---&nbsp;&nbsp;</TT></TD>
    <TD noWrap><TT>&nbsp;K.TLDQFYSR.D</TT></TD></TR>
  <TR>
    <TD align=3Dright>&nbsp;</TD>
    <TD align=3Dright><TT>1029.4484&nbsp;&nbsp;</TT></TD>
    <TD align=3Dright><TT>1028.4411&nbsp;&nbsp;</TT></TD>
    <TD align=3Dright><TT>1028.4927&nbsp;&nbsp;</TT></TD>
    <TD noWrap align=3Dright><TT>-50.15&nbsp;</TT></TD>
    <TD align=3Dright><TT>377&nbsp;</TT></TD>
    <TD noWrap align=3Dright><TT>-&nbsp;</TT></TD>
    <TD align=3Dright><TT>384&nbsp;</TT></TD>
    <TD align=3Dright><TT>0&nbsp;&nbsp;</TT></TD>
    <TD noWrap align=3Dright><TT>26&nbsp;&nbsp;</TT></TD>
    <TD noWrap><TT>&nbsp;K.TLDQFYSR.D</TT></TD></TR>
  <TR>
    <TD align=3Dright>&nbsp;</TD>
    <TD align=3Dright><TT>1127.4897&nbsp;&nbsp;</TT></TD>
    <TD align=3Dright><TT>1126.4824&nbsp;&nbsp;</TT></TD>
    <TD align=3Dright><TT>1126.5407&nbsp;&nbsp;</TT></TD>
    <TD noWrap align=3Dright><TT>-51.75&nbsp;</TT></TD>
    <TD align=3Dright><TT>340&nbsp;</TT></TD>
    <TD noWrap align=3Dright><TT>-&nbsp;</TT></TD>
    <TD align=3Dright><TT>349&nbsp;</TT></TD>
    <TD align=3Dright><TT>0&nbsp;&nbsp;</TT></TD>
    <TD noWrap align=3Dright><TT>---&nbsp;&nbsp;</TT></TD>
    <TD noWrap><TT>&nbsp;K.FVAQGAYDTR.N</TT></TD></TR>
  <TR>
    <TD align=3Dright>&nbsp;</TD>
    <TD align=3Dright><TT>1127.4897&nbsp;&nbsp;</TT></TD>
    <TD align=3Dright><TT>1126.4824&nbsp;&nbsp;</TT></TD>
    <TD align=3Dright><TT>1126.5407&nbsp;&nbsp;</TT></TD>
    <TD noWrap align=3Dright><TT>-51.75&nbsp;</TT></TD>
    <TD align=3Dright><TT>340&nbsp;</TT></TD>
    <TD noWrap align=3Dright><TT>-&nbsp;</TT></TD>
    <TD align=3Dright><TT>349&nbsp;</TT></TD>
    <TD align=3Dright><TT>0&nbsp;&nbsp;</TT></TD>
    <TD noWrap align=3Dright><TT>52&nbsp;&nbsp;</TT></TD>
    <TD noWrap><TT>&nbsp;K.FVAQGAYDTR.N</TT></TD></TR>
  <TR>
    <TD align=3Dright>&nbsp;</TD>
    <TD align=3Dright><TT>1255.5785&nbsp;&nbsp;</TT></TD>
    <TD align=3Dright><TT>1254.5712&nbsp;&nbsp;</TT></TD>
    <TD align=3Dright><TT>1254.6357&nbsp;&nbsp;</TT></TD>
    <TD noWrap align=3Dright><TT>-51.38&nbsp;</TT></TD>
    <TD align=3Dright><TT>339&nbsp;</TT></TD>
    <TD noWrap align=3Dright><TT>-&nbsp;</TT></TD>
    <TD align=3Dright><TT>349&nbsp;</TT></TD>
    <TD align=3Dright><TT>1&nbsp;&nbsp;</TT></TD>
    <TD noWrap align=3Dright><TT>---&nbsp;&nbsp;</TT></TD>
    <TD noWrap><TT>&nbsp;R.KFVAQGAYDTR.N</TT></TD></TR>
  <TR>
    <TD align=3Dright>&nbsp;</TD>
    <TD align=3Dright><TT>1255.5785&nbsp;&nbsp;</TT></TD>
    <TD align=3Dright><TT>1254.5712&nbsp;&nbsp;</TT></TD>
    <TD align=3Dright><TT>1254.6357&nbsp;&nbsp;</TT></TD>
    <TD noWrap align=3Dright><TT>-51.38&nbsp;</TT></TD>
    <TD align=3Dright><TT>339&nbsp;</TT></TD>
    <TD noWrap align=3Dright><TT>-&nbsp;</TT></TD>
    <TD align=3Dright><TT>349&nbsp;</TT></TD>
    <TD align=3Dright><TT>1&nbsp;&nbsp;</TT></TD>
    <TD noWrap align=3Dright><TT>40&nbsp;&nbsp;</TT></TD>
    <TD noWrap><TT>&nbsp;R.KFVAQGAYDTR.N</TT></TD></TR>
  <TR>
    <TD align=3Dright>&nbsp;</TD>
    <TD align=3Dright><TT>1596.8372&nbsp;&nbsp;</TT></TD>
    <TD align=3Dright><TT>1595.8299&nbsp;&nbsp;</TT></TD>
    <TD align=3Dright><TT>1595.9035&nbsp;&nbsp;</TT></TD>
    <TD noWrap align=3Dright><TT>-46.10&nbsp;</TT></TD>
    <TD align=3Dright><TT>265&nbsp;</TT></TD>
    <TD noWrap align=3Dright><TT>-&nbsp;</TT></TD>
    <TD align=3Dright><TT>278&nbsp;</TT></TD>
    <TD align=3Dright><TT>0&nbsp;&nbsp;</TT></TD>
    <TD noWrap align=3Dright><TT>---&nbsp;&nbsp;</TT></TD>
    <TD noWrap><TT>&nbsp;R.QIYPPINVLPSLSR.L</TT></TD></TR>
  <TR>
    <TD align=3Dright>&nbsp;</TD>
    <TD align=3Dright><TT>1596.8372&nbsp;&nbsp;</TT></TD>
    <TD align=3Dright><TT>1595.8299&nbsp;&nbsp;</TT></TD>
    <TD align=3Dright><TT>1595.9035&nbsp;&nbsp;</TT></TD>
    <TD noWrap align=3Dright><TT>-46.10&nbsp;</TT></TD>
    <TD align=3Dright><TT>265&nbsp;</TT></TD>
    <TD noWrap align=3Dright><TT>-&nbsp;</TT></TD>
    <TD align=3Dright><TT>278&nbsp;</TT></TD>
    <TD align=3Dright><TT>0&nbsp;&nbsp;</TT></TD>
    <TD noWrap align=3Dright><TT>78&nbsp;&nbsp;</TT></TD>
    <TD noWrap><TT>&nbsp;R.QIYPPINVLPSLSR.L</TT></TD></TR>
  <TR>
    <TD align=3Dright>&nbsp;</TD>
    <TD align=3Dright><TT>1689.8540&nbsp;&nbsp;</TT></TD>
    <TD align=3Dright><TT>1688.8467&nbsp;&nbsp;</TT></TD>
    <TD align=3Dright><TT>1688.9250&nbsp;&nbsp;</TT></TD>
    <TD noWrap align=3Dright><TT>-46.33&nbsp;</TT></TD>
    <TD align=3Dright><TT>350&nbsp;</TT></TD>
    <TD noWrap align=3Dright><TT>-&nbsp;</TT></TD>
    <TD align=3Dright><TT>363&nbsp;</TT></TD>
    <TD align=3Dright><TT>0&nbsp;&nbsp;</TT></TD>
    <TD noWrap align=3Dright><TT>---&nbsp;&nbsp;</TT></TD>
    <TD noWrap><TT>&nbsp;R.NIFQSLDLAWTLLR.I</TT></TD></TR>
  <TR>
    <TD align=3Dright>&nbsp;</TD>
    <TD align=3Dright><TT>1689.8540&nbsp;&nbsp;</TT></TD>
    <TD align=3Dright><TT>1688.8467&nbsp;&nbsp;</TT></TD>
    <TD align=3Dright><TT>1688.9250&nbsp;&nbsp;</TT></TD>
    <TD noWrap align=3Dright><TT>-46.33&nbsp;</TT></TD>
    <TD align=3Dright><TT>350&nbsp;</TT></TD>
    <TD noWrap align=3Dright><TT>-&nbsp;</TT></TD>
    <TD align=3Dright><TT>363&nbsp;</TT></TD>
    <TD align=3Dright><TT>0&nbsp;&nbsp;</TT></TD>
    <TD noWrap align=3Dright><TT>57&nbsp;&nbsp;</TT></TD>
    <TD noWrap><TT>&nbsp;R.NIFQSLDLAWTLLR.I</TT></TD></TR>
  <TR>
    <TD align=3Dright>&nbsp;</TD>
    <TD align=3Dright><TT>1715.8490&nbsp;&nbsp;</TT></TD>
    <TD align=3Dright><TT>1714.8417&nbsp;&nbsp;</TT></TD>
    <TD align=3Dright><TT>1714.9254&nbsp;&nbsp;</TT></TD>
    <TD noWrap align=3Dright><TT>-48.77&nbsp;</TT></TD>
    <TD align=3Dright><TT>135&nbsp;</TT></TD>
    <TD noWrap align=3Dright><TT>-&nbsp;</TT></TD>
    <TD align=3Dright><TT>149&nbsp;</TT></TD>
    <TD align=3Dright><TT>0&nbsp;&nbsp;</TT></TD>
    <TD noWrap align=3Dright><TT>---&nbsp;&nbsp;</TT></TD>
    <TD noWrap><TT>&nbsp;R.VTLFLNLANDPTIER.I</TT></TD></TR>
  <TR>
    <TD align=3Dright>&nbsp;</TD>
    <TD align=3Dright><TT>1715.8490&nbsp;&nbsp;</TT></TD>
    <TD align=3Dright><TT>1714.8417&nbsp;&nbsp;</TT></TD>
    <TD align=3Dright><TT>1714.9254&nbsp;&nbsp;</TT></TD>
    <TD noWrap align=3Dright><TT>-48.77&nbsp;</TT></TD>
    <TD align=3Dright><TT>135&nbsp;</TT></TD>
    <TD noWrap align=3Dright><TT>-&nbsp;</TT></TD>
    <TD align=3Dright><TT>149&nbsp;</TT></TD>
    <TD align=3Dright><TT>0&nbsp;&nbsp;</TT></TD>
    <TD noWrap align=3Dright><TT>51&nbsp;&nbsp;</TT></TD>
    <TD noWrap><TT>&nbsp;R.VTLFLNLANDPTIER.I</TT></TD></TR>
  <TR>
    <TD align=3Dright>&nbsp;</TD>
    <TD align=3Dright><TT>1912.7916&nbsp;&nbsp;</TT></TD>
    <TD align=3Dright><TT>1911.7843&nbsp;&nbsp;</TT></TD>
    <TD align=3Dright><TT>1911.8713&nbsp;&nbsp;</TT></TD>
    <TD noWrap align=3Dright><TT>-45.48&nbsp;</TT></TD>
    <TD align=3Dright><TT>200&nbsp;</TT></TD>
    <TD noWrap align=3Dright><TT>-&nbsp;</TT></TD>
    <TD align=3Dright><TT>215&nbsp;</TT></TD>
    <TD align=3Dright><TT>0&nbsp;&nbsp;</TT></TD>
    <TD noWrap align=3Dright><TT>---&nbsp;&nbsp;</TT></TD>
    <TD noWrap><TT>&nbsp;R.GYPGYMYTDLATIYER.A</TT></TD></TR>
  <TR>
    <TD align=3Dright>&nbsp;</TD>
    <TD align=3Dright><TT>1912.7916&nbsp;&nbsp;</TT></TD>
    <TD align=3Dright><TT>1911.7843&nbsp;&nbsp;</TT></TD>
    <TD align=3Dright><TT>1911.8713&nbsp;&nbsp;</TT></TD>
    <TD noWrap align=3Dright><TT>-45.48&nbsp;</TT></TD>
    <TD align=3Dright><TT>200&nbsp;</TT></TD>
    <TD noWrap align=3Dright><TT>-&nbsp;</TT></TD>
    <TD align=3Dright><TT>215&nbsp;</TT></TD>
    <TD align=3Dright><TT>0&nbsp;&nbsp;</TT></TD>
    <TD noWrap align=3Dright><TT>56&nbsp;&nbsp;</TT></TD>
    <TD =
noWrap><TT>&nbsp;R.GYPGYMYTDLATIYER.A</TT></TD></TR></TBODY></TABLE>
<TABLE border=3D0 cellSpacing=3D0>
  <TBODY>
  <TR>
    <TD><TT>&nbsp;&nbsp;&nbsp;&nbsp;&nbsp;&nbsp;</TT></TD>
    <TD><TT><B>No match to: </B>823.0664, 825.0570, 841.0261, 870.5012,=20
      994.0992, 994.0992, 1018.5164, 1018.5164, 1036.0740, 1225.0807, =
2178.0630,=20
      2178.0630, 2751.2817, 2773.3081</TT></TD></TR></TBODY></TABLE><BR>
<TABLE border=3D0 cellSpacing=3D0>
  <TBODY>
  <TR>
    <TD><TT><B><A =
name=3DHit5>5.</A>&nbsp;&nbsp;&nbsp;&nbsp;</B></TT></TD>
    <TD noWrap><TT><A=20
      =
href=3D"http://zxw-pc/mascot/cgi/protein_view.pl?file=3D../data/20121225/=
F002399.dat&amp;hit=3D5"=20
      =
target=3D_blank>gi|222848497</A>&nbsp;&nbsp;&nbsp;&nbsp;<B>Mass:</B>&nbsp=
;54219&nbsp;&nbsp;&nbsp;&nbsp;<B>Score:</B>&nbsp;438&nbsp;&nbsp;&nbsp;&nb=
sp;<B>Expect:</B>&nbsp;2.9e-038&nbsp;&nbsp;<B>Matches:</B>&nbsp;15</TT></=
TD></TR>
  <TR>
    <TD>&nbsp;</TD>
    <TD noWrap><TT>predicted protein [Populus=20
trichocarpa]</TT></TD></TR></TBODY></TABLE>
<TABLE border=3D0 cellSpacing=3D0 cellPadding=3D0>
  <TBODY>
  <TR>
    <TD><TT>&nbsp;&nbsp;&nbsp;&nbsp;&nbsp;&nbsp;</TT></TD>
    <TD align=3Dright><TT><B>Observed&nbsp;&nbsp;</B></TT></TD>
    <TD noWrap align=3Dright><TT><B>Mr(expt)&nbsp;&nbsp;</B></TT></TD>
    <TD noWrap align=3Dright><TT><B>Mr(calc)&nbsp;&nbsp;</B></TT></TD>
    <TD align=3Dright><TT><B>&nbsp;ppm&nbsp;&nbsp;</B></TT></TD>
    <TD align=3Dright><TT><B>Start&nbsp;</B></TT></TD>
    <TD align=3Dright><TT><B>&nbsp;</B></TT></TD>
    <TD align=3Dright><TT><B>End&nbsp;</B></TT></TD>
    <TD align=3Dright><TT><B>Miss&nbsp;</B></TT></TD>
    <TD align=3Dright><TT><B>Ions&nbsp;</B></TT></TD>
    <TD><TT><B>&nbsp;Peptide</B></TT></TD></TR>
  <TR>
    <TD align=3Dright>&nbsp;</TD>
    <TD align=3Dright><TT>842.4639&nbsp;&nbsp;</TT></TD>
    <TD align=3Dright><TT>841.4566&nbsp;&nbsp;</TT></TD>
    <TD align=3Dright><TT>841.4406&nbsp;&nbsp;</TT></TD>
    <TD noWrap align=3Dright><TT>19.0&nbsp;</TT></TD>
    <TD align=3Dright><TT>293&nbsp;</TT></TD>
    <TD noWrap align=3Dright><TT>-&nbsp;</TT></TD>
    <TD align=3Dright><TT>299&nbsp;</TT></TD>
    <TD align=3Dright><TT>1&nbsp;&nbsp;</TT></TD>
    <TD noWrap align=3Dright><TT>---&nbsp;&nbsp;</TT></TD>
    <TD noWrap><TT>&nbsp;R.EEVPGRR.G</TT></TD></TR>
  <TR>
    <TD align=3Dright>&nbsp;</TD>
    <TD align=3Dright><TT>1029.4484&nbsp;&nbsp;</TT></TD>
    <TD align=3Dright><TT>1028.4411&nbsp;&nbsp;</TT></TD>
    <TD align=3Dright><TT>1028.4927&nbsp;&nbsp;</TT></TD>
    <TD noWrap align=3Dright><TT>-50.15&nbsp;</TT></TD>
    <TD align=3Dright><TT>477&nbsp;</TT></TD>
    <TD noWrap align=3Dright><TT>-&nbsp;</TT></TD>
    <TD align=3Dright><TT>484&nbsp;</TT></TD>
    <TD align=3Dright><TT>0&nbsp;&nbsp;</TT></TD>
    <TD noWrap align=3Dright><TT>---&nbsp;&nbsp;</TT></TD>
    <TD noWrap><TT>&nbsp;K.TLDQFYSR.D</TT></TD></TR>
  <TR>
    <TD align=3Dright>&nbsp;</TD>
    <TD align=3Dright><TT>1029.4484&nbsp;&nbsp;</TT></TD>
    <TD align=3Dright><TT>1028.4411&nbsp;&nbsp;</TT></TD>
    <TD align=3Dright><TT>1028.4927&nbsp;&nbsp;</TT></TD>
    <TD noWrap align=3Dright><TT>-50.15&nbsp;</TT></TD>
    <TD align=3Dright><TT>477&nbsp;</TT></TD>
    <TD noWrap align=3Dright><TT>-&nbsp;</TT></TD>
    <TD align=3Dright><TT>484&nbsp;</TT></TD>
    <TD align=3Dright><TT>0&nbsp;&nbsp;</TT></TD>
    <TD noWrap align=3Dright><TT>26&nbsp;&nbsp;</TT></TD>
    <TD noWrap><TT>&nbsp;K.TLDQFYSR.D</TT></TD></TR>
  <TR>
    <TD align=3Dright>&nbsp;</TD>
    <TD align=3Dright><TT>1127.4897&nbsp;&nbsp;</TT></TD>
    <TD align=3Dright><TT>1126.4824&nbsp;&nbsp;</TT></TD>
    <TD align=3Dright><TT>1126.5407&nbsp;&nbsp;</TT></TD>
    <TD noWrap align=3Dright><TT>-51.75&nbsp;</TT></TD>
    <TD align=3Dright><TT>440&nbsp;</TT></TD>
    <TD noWrap align=3Dright><TT>-&nbsp;</TT></TD>
    <TD align=3Dright><TT>449&nbsp;</TT></TD>
    <TD align=3Dright><TT>0&nbsp;&nbsp;</TT></TD>
    <TD noWrap align=3Dright><TT>---&nbsp;&nbsp;</TT></TD>
    <TD noWrap><TT>&nbsp;K.FVAQGAYDTR.N</TT></TD></TR>
  <TR>
    <TD align=3Dright>&nbsp;</TD>
    <TD align=3Dright><TT>1127.4897&nbsp;&nbsp;</TT></TD>
    <TD align=3Dright><TT>1126.4824&nbsp;&nbsp;</TT></TD>
    <TD align=3Dright><TT>1126.5407&nbsp;&nbsp;</TT></TD>
    <TD noWrap align=3Dright><TT>-51.75&nbsp;</TT></TD>
    <TD align=3Dright><TT>440&nbsp;</TT></TD>
    <TD noWrap align=3Dright><TT>-&nbsp;</TT></TD>
    <TD align=3Dright><TT>449&nbsp;</TT></TD>
    <TD align=3Dright><TT>0&nbsp;&nbsp;</TT></TD>
    <TD noWrap align=3Dright><TT>52&nbsp;&nbsp;</TT></TD>
    <TD noWrap><TT>&nbsp;K.FVAQGAYDTR.N</TT></TD></TR>
  <TR>
    <TD align=3Dright>&nbsp;</TD>
    <TD align=3Dright><TT>1255.5785&nbsp;&nbsp;</TT></TD>
    <TD align=3Dright><TT>1254.5712&nbsp;&nbsp;</TT></TD>
    <TD align=3Dright><TT>1254.6357&nbsp;&nbsp;</TT></TD>
    <TD noWrap align=3Dright><TT>-51.38&nbsp;</TT></TD>
    <TD align=3Dright><TT>439&nbsp;</TT></TD>
    <TD noWrap align=3Dright><TT>-&nbsp;</TT></TD>
    <TD align=3Dright><TT>449&nbsp;</TT></TD>
    <TD align=3Dright><TT>1&nbsp;&nbsp;</TT></TD>
    <TD noWrap align=3Dright><TT>---&nbsp;&nbsp;</TT></TD>
    <TD noWrap><TT>&nbsp;R.KFVAQGAYDTR.N</TT></TD></TR>
  <TR>
    <TD align=3Dright>&nbsp;</TD>
    <TD align=3Dright><TT>1255.5785&nbsp;&nbsp;</TT></TD>
    <TD align=3Dright><TT>1254.5712&nbsp;&nbsp;</TT></TD>
    <TD align=3Dright><TT>1254.6357&nbsp;&nbsp;</TT></TD>
    <TD noWrap align=3Dright><TT>-51.38&nbsp;</TT></TD>
    <TD align=3Dright><TT>439&nbsp;</TT></TD>
    <TD noWrap align=3Dright><TT>-&nbsp;</TT></TD>
    <TD align=3Dright><TT>449&nbsp;</TT></TD>
    <TD align=3Dright><TT>1&nbsp;&nbsp;</TT></TD>
    <TD noWrap align=3Dright><TT>40&nbsp;&nbsp;</TT></TD>
    <TD noWrap><TT>&nbsp;R.KFVAQGAYDTR.N</TT></TD></TR>
  <TR>
    <TD align=3Dright>&nbsp;</TD>
    <TD align=3Dright><TT>1596.8372&nbsp;&nbsp;</TT></TD>
    <TD align=3Dright><TT>1595.8299&nbsp;&nbsp;</TT></TD>
    <TD align=3Dright><TT>1595.9035&nbsp;&nbsp;</TT></TD>
    <TD noWrap align=3Dright><TT>-46.10&nbsp;</TT></TD>
    <TD align=3Dright><TT>365&nbsp;</TT></TD>
    <TD noWrap align=3Dright><TT>-&nbsp;</TT></TD>
    <TD align=3Dright><TT>378&nbsp;</TT></TD>
    <TD align=3Dright><TT>0&nbsp;&nbsp;</TT></TD>
    <TD noWrap align=3Dright><TT>---&nbsp;&nbsp;</TT></TD>
    <TD noWrap><TT>&nbsp;R.QIYPPINVLPSLSR.L</TT></TD></TR>
  <TR>
    <TD align=3Dright>&nbsp;</TD>
    <TD align=3Dright><TT>1596.8372&nbsp;&nbsp;</TT></TD>
    <TD align=3Dright><TT>1595.8299&nbsp;&nbsp;</TT></TD>
    <TD align=3Dright><TT>1595.9035&nbsp;&nbsp;</TT></TD>
    <TD noWrap align=3Dright><TT>-46.10&nbsp;</TT></TD>
    <TD align=3Dright><TT>365&nbsp;</TT></TD>
    <TD noWrap align=3Dright><TT>-&nbsp;</TT></TD>
    <TD align=3Dright><TT>378&nbsp;</TT></TD>
    <TD align=3Dright><TT>0&nbsp;&nbsp;</TT></TD>
    <TD noWrap align=3Dright><TT>78&nbsp;&nbsp;</TT></TD>
    <TD noWrap><TT>&nbsp;R.QIYPPINVLPSLSR.L</TT></TD></TR>
  <TR>
    <TD align=3Dright>&nbsp;</TD>
    <TD align=3Dright><TT>1689.8540&nbsp;&nbsp;</TT></TD>
    <TD align=3Dright><TT>1688.8467&nbsp;&nbsp;</TT></TD>
    <TD align=3Dright><TT>1688.9250&nbsp;&nbsp;</TT></TD>
    <TD noWrap align=3Dright><TT>-46.33&nbsp;</TT></TD>
    <TD align=3Dright><TT>450&nbsp;</TT></TD>
    <TD noWrap align=3Dright><TT>-&nbsp;</TT></TD>
    <TD align=3Dright><TT>463&nbsp;</TT></TD>
    <TD align=3Dright><TT>0&nbsp;&nbsp;</TT></TD>
    <TD noWrap align=3Dright><TT>---&nbsp;&nbsp;</TT></TD>
    <TD noWrap><TT>&nbsp;R.NIFQSLDLAWTLLR.I</TT></TD></TR>
  <TR>
    <TD align=3Dright>&nbsp;</TD>
    <TD align=3Dright><TT>1689.8540&nbsp;&nbsp;</TT></TD>
    <TD align=3Dright><TT>1688.8467&nbsp;&nbsp;</TT></TD>
    <TD align=3Dright><TT>1688.9250&nbsp;&nbsp;</TT></TD>
    <TD noWrap align=3Dright><TT>-46.33&nbsp;</TT></TD>
    <TD align=3Dright><TT>450&nbsp;</TT></TD>
    <TD noWrap align=3Dright><TT>-&nbsp;</TT></TD>
    <TD align=3Dright><TT>463&nbsp;</TT></TD>
    <TD align=3Dright><TT>0&nbsp;&nbsp;</TT></TD>
    <TD noWrap align=3Dright><TT>57&nbsp;&nbsp;</TT></TD>
    <TD noWrap><TT>&nbsp;R.NIFQSLDLAWTLLR.I</TT></TD></TR>
  <TR>
    <TD align=3Dright>&nbsp;</TD>
    <TD align=3Dright><TT>1715.8490&nbsp;&nbsp;</TT></TD>
    <TD align=3Dright><TT>1714.8417&nbsp;&nbsp;</TT></TD>
    <TD align=3Dright><TT>1714.9254&nbsp;&nbsp;</TT></TD>
    <TD noWrap align=3Dright><TT>-48.77&nbsp;</TT></TD>
    <TD align=3Dright><TT>235&nbsp;</TT></TD>
    <TD noWrap align=3Dright><TT>-&nbsp;</TT></TD>
    <TD align=3Dright><TT>249&nbsp;</TT></TD>
    <TD align=3Dright><TT>0&nbsp;&nbsp;</TT></TD>
    <TD noWrap align=3Dright><TT>---&nbsp;&nbsp;</TT></TD>
    <TD noWrap><TT>&nbsp;R.VTLFLNLANDPTIER.I</TT></TD></TR>
  <TR>
    <TD align=3Dright>&nbsp;</TD>
    <TD align=3Dright><TT>1715.8490&nbsp;&nbsp;</TT></TD>
    <TD align=3Dright><TT>1714.8417&nbsp;&nbsp;</TT></TD>
    <TD align=3Dright><TT>1714.9254&nbsp;&nbsp;</TT></TD>
    <TD noWrap align=3Dright><TT>-48.77&nbsp;</TT></TD>
    <TD align=3Dright><TT>235&nbsp;</TT></TD>
    <TD noWrap align=3Dright><TT>-&nbsp;</TT></TD>
    <TD align=3Dright><TT>249&nbsp;</TT></TD>
    <TD align=3Dright><TT>0&nbsp;&nbsp;</TT></TD>
    <TD noWrap align=3Dright><TT>51&nbsp;&nbsp;</TT></TD>
    <TD noWrap><TT>&nbsp;R.VTLFLNLANDPTIER.I</TT></TD></TR>
  <TR>
    <TD align=3Dright>&nbsp;</TD>
    <TD align=3Dright><TT>1912.7916&nbsp;&nbsp;</TT></TD>
    <TD align=3Dright><TT>1911.7843&nbsp;&nbsp;</TT></TD>
    <TD align=3Dright><TT>1911.8713&nbsp;&nbsp;</TT></TD>
    <TD noWrap align=3Dright><TT>-45.48&nbsp;</TT></TD>
    <TD align=3Dright><TT>300&nbsp;</TT></TD>
    <TD noWrap align=3Dright><TT>-&nbsp;</TT></TD>
    <TD align=3Dright><TT>315&nbsp;</TT></TD>
    <TD align=3Dright><TT>0&nbsp;&nbsp;</TT></TD>
    <TD noWrap align=3Dright><TT>---&nbsp;&nbsp;</TT></TD>
    <TD noWrap><TT>&nbsp;R.GYPGYMYTDLATIYER.A</TT></TD></TR>
  <TR>
    <TD align=3Dright>&nbsp;</TD>
    <TD align=3Dright><TT>1912.7916&nbsp;&nbsp;</TT></TD>
    <TD align=3Dright><TT>1911.7843&nbsp;&nbsp;</TT></TD>
    <TD align=3Dright><TT>1911.8713&nbsp;&nbsp;</TT></TD>
    <TD noWrap align=3Dright><TT>-45.48&nbsp;</TT></TD>
    <TD align=3Dright><TT>300&nbsp;</TT></TD>
    <TD noWrap align=3Dright><TT>-&nbsp;</TT></TD>
    <TD align=3Dright><TT>315&nbsp;</TT></TD>
    <TD align=3Dright><TT>0&nbsp;&nbsp;</TT></TD>
    <TD noWrap align=3Dright><TT>56&nbsp;&nbsp;</TT></TD>
    <TD =
noWrap><TT>&nbsp;R.GYPGYMYTDLATIYER.A</TT></TD></TR></TBODY></TABLE>
<TABLE border=3D0 cellSpacing=3D0>
  <TBODY>
  <TR>
    <TD><TT>&nbsp;&nbsp;&nbsp;&nbsp;&nbsp;&nbsp;</TT></TD>
    <TD><TT><B>No match to: </B>823.0664, 825.0570, 841.0261, 870.5012,=20
      994.0992, 994.0992, 1018.5164, 1018.5164, 1036.0740, 1225.0807, =
2178.0630,=20
      2178.0630, 2751.2817, 2773.3081</TT></TD></TR></TBODY></TABLE><BR>
<TABLE border=3D0 cellSpacing=3D0>
  <TBODY>
  <TR>
    <TD><TT><B><A =
name=3DHit6>6.</A>&nbsp;&nbsp;&nbsp;&nbsp;</B></TT></TD>
    <TD noWrap><TT><A=20
      =
href=3D"http://zxw-pc/mascot/cgi/protein_view.pl?file=3D../data/20121225/=
F002399.dat&amp;hit=3D6"=20
      =
target=3D_blank>gi|224078391</A>&nbsp;&nbsp;&nbsp;&nbsp;<B>Mass:</B>&nbsp=
;54219&nbsp;&nbsp;&nbsp;&nbsp;<B>Score:</B>&nbsp;438&nbsp;&nbsp;&nbsp;&nb=
sp;<B>Expect:</B>&nbsp;2.9e-038&nbsp;&nbsp;<B>Matches:</B>&nbsp;15</TT></=
TD></TR>
  <TR>
    <TD>&nbsp;</TD>
    <TD noWrap><TT>predicted protein [Populus=20
trichocarpa]</TT></TD></TR></TBODY></TABLE>
<TABLE border=3D0 cellSpacing=3D0 cellPadding=3D0>
  <TBODY>
  <TR>
    <TD><TT>&nbsp;&nbsp;&nbsp;&nbsp;&nbsp;&nbsp;</TT></TD>
    <TD align=3Dright><TT><B>Observed&nbsp;&nbsp;</B></TT></TD>
    <TD noWrap align=3Dright><TT><B>Mr(expt)&nbsp;&nbsp;</B></TT></TD>
    <TD noWrap align=3Dright><TT><B>Mr(calc)&nbsp;&nbsp;</B></TT></TD>
    <TD align=3Dright><TT><B>&nbsp;ppm&nbsp;&nbsp;</B></TT></TD>
    <TD align=3Dright><TT><B>Start&nbsp;</B></TT></TD>
    <TD align=3Dright><TT><B>&nbsp;</B></TT></TD>
    <TD align=3Dright><TT><B>End&nbsp;</B></TT></TD>
    <TD align=3Dright><TT><B>Miss&nbsp;</B></TT></TD>
    <TD align=3Dright><TT><B>Ions&nbsp;</B></TT></TD>
    <TD><TT><B>&nbsp;Peptide</B></TT></TD></TR>
  <TR>
    <TD align=3Dright>&nbsp;</TD>
    <TD align=3Dright><TT>842.4639&nbsp;&nbsp;</TT></TD>
    <TD align=3Dright><TT>841.4566&nbsp;&nbsp;</TT></TD>
    <TD align=3Dright><TT>841.4406&nbsp;&nbsp;</TT></TD>
    <TD noWrap align=3Dright><TT>19.0&nbsp;</TT></TD>
    <TD align=3Dright><TT>293&nbsp;</TT></TD>
    <TD noWrap align=3Dright><TT>-&nbsp;</TT></TD>
    <TD align=3Dright><TT>299&nbsp;</TT></TD>
    <TD align=3Dright><TT>1&nbsp;&nbsp;</TT></TD>
    <TD noWrap align=3Dright><TT>---&nbsp;&nbsp;</TT></TD>
    <TD noWrap><TT>&nbsp;R.EEVPGRR.G</TT></TD></TR>
  <TR>
    <TD align=3Dright>&nbsp;</TD>
    <TD align=3Dright><TT>1029.4484&nbsp;&nbsp;</TT></TD>
    <TD align=3Dright><TT>1028.4411&nbsp;&nbsp;</TT></TD>
    <TD align=3Dright><TT>1028.4927&nbsp;&nbsp;</TT></TD>
    <TD noWrap align=3Dright><TT>-50.15&nbsp;</TT></TD>
    <TD align=3Dright><TT>477&nbsp;</TT></TD>
    <TD noWrap align=3Dright><TT>-&nbsp;</TT></TD>
    <TD align=3Dright><TT>484&nbsp;</TT></TD>
    <TD align=3Dright><TT>0&nbsp;&nbsp;</TT></TD>
    <TD noWrap align=3Dright><TT>---&nbsp;&nbsp;</TT></TD>
    <TD noWrap><TT>&nbsp;K.TLDQFYSR.D</TT></TD></TR>
  <TR>
    <TD align=3Dright>&nbsp;</TD>
    <TD align=3Dright><TT>1029.4484&nbsp;&nbsp;</TT></TD>
    <TD align=3Dright><TT>1028.4411&nbsp;&nbsp;</TT></TD>
    <TD align=3Dright><TT>1028.4927&nbsp;&nbsp;</TT></TD>
    <TD noWrap align=3Dright><TT>-50.15&nbsp;</TT></TD>
    <TD align=3Dright><TT>477&nbsp;</TT></TD>
    <TD noWrap align=3Dright><TT>-&nbsp;</TT></TD>
    <TD align=3Dright><TT>484&nbsp;</TT></TD>
    <TD align=3Dright><TT>0&nbsp;&nbsp;</TT></TD>
    <TD noWrap align=3Dright><TT>26&nbsp;&nbsp;</TT></TD>
    <TD noWrap><TT>&nbsp;K.TLDQFYSR.D</TT></TD></TR>
  <TR>
    <TD align=3Dright>&nbsp;</TD>
    <TD align=3Dright><TT>1127.4897&nbsp;&nbsp;</TT></TD>
    <TD align=3Dright><TT>1126.4824&nbsp;&nbsp;</TT></TD>
    <TD align=3Dright><TT>1126.5407&nbsp;&nbsp;</TT></TD>
    <TD noWrap align=3Dright><TT>-51.75&nbsp;</TT></TD>
    <TD align=3Dright><TT>440&nbsp;</TT></TD>
    <TD noWrap align=3Dright><TT>-&nbsp;</TT></TD>
    <TD align=3Dright><TT>449&nbsp;</TT></TD>
    <TD align=3Dright><TT>0&nbsp;&nbsp;</TT></TD>
    <TD noWrap align=3Dright><TT>---&nbsp;&nbsp;</TT></TD>
    <TD noWrap><TT>&nbsp;K.FVAQGAYDTR.N</TT></TD></TR>
  <TR>
    <TD align=3Dright>&nbsp;</TD>
    <TD align=3Dright><TT>1127.4897&nbsp;&nbsp;</TT></TD>
    <TD align=3Dright><TT>1126.4824&nbsp;&nbsp;</TT></TD>
    <TD align=3Dright><TT>1126.5407&nbsp;&nbsp;</TT></TD>
    <TD noWrap align=3Dright><TT>-51.75&nbsp;</TT></TD>
    <TD align=3Dright><TT>440&nbsp;</TT></TD>
    <TD noWrap align=3Dright><TT>-&nbsp;</TT></TD>
    <TD align=3Dright><TT>449&nbsp;</TT></TD>
    <TD align=3Dright><TT>0&nbsp;&nbsp;</TT></TD>
    <TD noWrap align=3Dright><TT>52&nbsp;&nbsp;</TT></TD>
    <TD noWrap><TT>&nbsp;K.FVAQGAYDTR.N</TT></TD></TR>
  <TR>
    <TD align=3Dright>&nbsp;</TD>
    <TD align=3Dright><TT>1255.5785&nbsp;&nbsp;</TT></TD>
    <TD align=3Dright><TT>1254.5712&nbsp;&nbsp;</TT></TD>
    <TD align=3Dright><TT>1254.6357&nbsp;&nbsp;</TT></TD>
    <TD noWrap align=3Dright><TT>-51.38&nbsp;</TT></TD>
    <TD align=3Dright><TT>439&nbsp;</TT></TD>
    <TD noWrap align=3Dright><TT>-&nbsp;</TT></TD>
    <TD align=3Dright><TT>449&nbsp;</TT></TD>
    <TD align=3Dright><TT>1&nbsp;&nbsp;</TT></TD>
    <TD noWrap align=3Dright><TT>---&nbsp;&nbsp;</TT></TD>
    <TD noWrap><TT>&nbsp;R.KFVAQGAYDTR.N</TT></TD></TR>
  <TR>
    <TD align=3Dright>&nbsp;</TD>
    <TD align=3Dright><TT>1255.5785&nbsp;&nbsp;</TT></TD>
    <TD align=3Dright><TT>1254.5712&nbsp;&nbsp;</TT></TD>
    <TD align=3Dright><TT>1254.6357&nbsp;&nbsp;</TT></TD>
    <TD noWrap align=3Dright><TT>-51.38&nbsp;</TT></TD>
    <TD align=3Dright><TT>439&nbsp;</TT></TD>
    <TD noWrap align=3Dright><TT>-&nbsp;</TT></TD>
    <TD align=3Dright><TT>449&nbsp;</TT></TD>
    <TD align=3Dright><TT>1&nbsp;&nbsp;</TT></TD>
    <TD noWrap align=3Dright><TT>40&nbsp;&nbsp;</TT></TD>
    <TD noWrap><TT>&nbsp;R.KFVAQGAYDTR.N</TT></TD></TR>
  <TR>
    <TD align=3Dright>&nbsp;</TD>
    <TD align=3Dright><TT>1596.8372&nbsp;&nbsp;</TT></TD>
    <TD align=3Dright><TT>1595.8299&nbsp;&nbsp;</TT></TD>
    <TD align=3Dright><TT>1595.9035&nbsp;&nbsp;</TT></TD>
    <TD noWrap align=3Dright><TT>-46.10&nbsp;</TT></TD>
    <TD align=3Dright><TT>365&nbsp;</TT></TD>
    <TD noWrap align=3Dright><TT>-&nbsp;</TT></TD>
    <TD align=3Dright><TT>378&nbsp;</TT></TD>
    <TD align=3Dright><TT>0&nbsp;&nbsp;</TT></TD>
    <TD noWrap align=3Dright><TT>---&nbsp;&nbsp;</TT></TD>
    <TD noWrap><TT>&nbsp;R.QIYPPINVLPSLSR.L</TT></TD></TR>
  <TR>
    <TD align=3Dright>&nbsp;</TD>
    <TD align=3Dright><TT>1596.8372&nbsp;&nbsp;</TT></TD>
    <TD align=3Dright><TT>1595.8299&nbsp;&nbsp;</TT></TD>
    <TD align=3Dright><TT>1595.9035&nbsp;&nbsp;</TT></TD>
    <TD noWrap align=3Dright><TT>-46.10&nbsp;</TT></TD>
    <TD align=3Dright><TT>365&nbsp;</TT></TD>
    <TD noWrap align=3Dright><TT>-&nbsp;</TT></TD>
    <TD align=3Dright><TT>378&nbsp;</TT></TD>
    <TD align=3Dright><TT>0&nbsp;&nbsp;</TT></TD>
    <TD noWrap align=3Dright><TT>78&nbsp;&nbsp;</TT></TD>
    <TD noWrap><TT>&nbsp;R.QIYPPINVLPSLSR.L</TT></TD></TR>
  <TR>
    <TD align=3Dright>&nbsp;</TD>
    <TD align=3Dright><TT>1689.8540&nbsp;&nbsp;</TT></TD>
    <TD align=3Dright><TT>1688.8467&nbsp;&nbsp;</TT></TD>
    <TD align=3Dright><TT>1688.9250&nbsp;&nbsp;</TT></TD>
    <TD noWrap align=3Dright><TT>-46.33&nbsp;</TT></TD>
    <TD align=3Dright><TT>450&nbsp;</TT></TD>
    <TD noWrap align=3Dright><TT>-&nbsp;</TT></TD>
    <TD align=3Dright><TT>463&nbsp;</TT></TD>
    <TD align=3Dright><TT>0&nbsp;&nbsp;</TT></TD>
    <TD noWrap align=3Dright><TT>---&nbsp;&nbsp;</TT></TD>
    <TD noWrap><TT>&nbsp;R.NIFQSLDLAWTLLR.I</TT></TD></TR>
  <TR>
    <TD align=3Dright>&nbsp;</TD>
    <TD align=3Dright><TT>1689.8540&nbsp;&nbsp;</TT></TD>
    <TD align=3Dright><TT>1688.8467&nbsp;&nbsp;</TT></TD>
    <TD align=3Dright><TT>1688.9250&nbsp;&nbsp;</TT></TD>
    <TD noWrap align=3Dright><TT>-46.33&nbsp;</TT></TD>
    <TD align=3Dright><TT>450&nbsp;</TT></TD>
    <TD noWrap align=3Dright><TT>-&nbsp;</TT></TD>
    <TD align=3Dright><TT>463&nbsp;</TT></TD>
    <TD align=3Dright><TT>0&nbsp;&nbsp;</TT></TD>
    <TD noWrap align=3Dright><TT>57&nbsp;&nbsp;</TT></TD>
    <TD noWrap><TT>&nbsp;R.NIFQSLDLAWTLLR.I</TT></TD></TR>
  <TR>
    <TD align=3Dright>&nbsp;</TD>
    <TD align=3Dright><TT>1715.8490&nbsp;&nbsp;</TT></TD>
    <TD align=3Dright><TT>1714.8417&nbsp;&nbsp;</TT></TD>
    <TD align=3Dright><TT>1714.9254&nbsp;&nbsp;</TT></TD>
    <TD noWrap align=3Dright><TT>-48.77&nbsp;</TT></TD>
    <TD align=3Dright><TT>235&nbsp;</TT></TD>
    <TD noWrap align=3Dright><TT>-&nbsp;</TT></TD>
    <TD align=3Dright><TT>249&nbsp;</TT></TD>
    <TD align=3Dright><TT>0&nbsp;&nbsp;</TT></TD>
    <TD noWrap align=3Dright><TT>---&nbsp;&nbsp;</TT></TD>
    <TD noWrap><TT>&nbsp;R.VTLFLNLANDPTIER.I</TT></TD></TR>
  <TR>
    <TD align=3Dright>&nbsp;</TD>
    <TD align=3Dright><TT>1715.8490&nbsp;&nbsp;</TT></TD>
    <TD align=3Dright><TT>1714.8417&nbsp;&nbsp;</TT></TD>
    <TD align=3Dright><TT>1714.9254&nbsp;&nbsp;</TT></TD>
    <TD noWrap align=3Dright><TT>-48.77&nbsp;</TT></TD>
    <TD align=3Dright><TT>235&nbsp;</TT></TD>
    <TD noWrap align=3Dright><TT>-&nbsp;</TT></TD>
    <TD align=3Dright><TT>249&nbsp;</TT></TD>
    <TD align=3Dright><TT>0&nbsp;&nbsp;</TT></TD>
    <TD noWrap align=3Dright><TT>51&nbsp;&nbsp;</TT></TD>
    <TD noWrap><TT>&nbsp;R.VTLFLNLANDPTIER.I</TT></TD></TR>
  <TR>
    <TD align=3Dright>&nbsp;</TD>
    <TD align=3Dright><TT>1912.7916&nbsp;&nbsp;</TT></TD>
    <TD align=3Dright><TT>1911.7843&nbsp;&nbsp;</TT></TD>
    <TD align=3Dright><TT>1911.8713&nbsp;&nbsp;</TT></TD>
    <TD noWrap align=3Dright><TT>-45.48&nbsp;</TT></TD>
    <TD align=3Dright><TT>300&nbsp;</TT></TD>
    <TD noWrap align=3Dright><TT>-&nbsp;</TT></TD>
    <TD align=3Dright><TT>315&nbsp;</TT></TD>
    <TD align=3Dright><TT>0&nbsp;&nbsp;</TT></TD>
    <TD noWrap align=3Dright><TT>---&nbsp;&nbsp;</TT></TD>
    <TD noWrap><TT>&nbsp;R.GYPGYMYTDLATIYER.A</TT></TD></TR>
  <TR>
    <TD align=3Dright>&nbsp;</TD>
    <TD align=3Dright><TT>1912.7916&nbsp;&nbsp;</TT></TD>
    <TD align=3Dright><TT>1911.7843&nbsp;&nbsp;</TT></TD>
    <TD align=3Dright><TT>1911.8713&nbsp;&nbsp;</TT></TD>
    <TD noWrap align=3Dright><TT>-45.48&nbsp;</TT></TD>
    <TD align=3Dright><TT>300&nbsp;</TT></TD>
    <TD noWrap align=3Dright><TT>-&nbsp;</TT></TD>
    <TD align=3Dright><TT>315&nbsp;</TT></TD>
    <TD align=3Dright><TT>0&nbsp;&nbsp;</TT></TD>
    <TD noWrap align=3Dright><TT>56&nbsp;&nbsp;</TT></TD>
    <TD =
noWrap><TT>&nbsp;R.GYPGYMYTDLATIYER.A</TT></TD></TR></TBODY></TABLE>
<TABLE border=3D0 cellSpacing=3D0>
  <TBODY>
  <TR>
    <TD><TT>&nbsp;&nbsp;&nbsp;&nbsp;&nbsp;&nbsp;</TT></TD>
    <TD><TT><B>No match to: </B>823.0664, 825.0570, 841.0261, 870.5012,=20
      994.0992, 994.0992, 1018.5164, 1018.5164, 1036.0740, 1225.0807, =
2178.0630,=20
      2178.0630, 2751.2817, 2773.3081</TT></TD></TR></TBODY></TABLE><BR>
<TABLE border=3D0 cellSpacing=3D0>
  <TBODY>
  <TR>
    <TD><TT><B><A =
name=3DHit7>7.</A>&nbsp;&nbsp;&nbsp;&nbsp;</B></TT></TD>
    <TD noWrap><TT><A=20
      =
href=3D"http://zxw-pc/mascot/cgi/protein_view.pl?file=3D../data/20121225/=
F002399.dat&amp;hit=3D7"=20
      =
target=3D_blank>gi|118488356</A>&nbsp;&nbsp;&nbsp;&nbsp;<B>Mass:</B>&nbsp=
;54219&nbsp;&nbsp;&nbsp;&nbsp;<B>Score:</B>&nbsp;438&nbsp;&nbsp;&nbsp;&nb=
sp;<B>Expect:</B>&nbsp;2.9e-038&nbsp;&nbsp;<B>Matches:</B>&nbsp;15</TT></=
TD></TR>
  <TR>
    <TD>&nbsp;</TD>
    <TD noWrap><TT>unknown [Populus =
trichocarpa]</TT></TD></TR></TBODY></TABLE>
<TABLE border=3D0 cellSpacing=3D0 cellPadding=3D0>
  <TBODY>
  <TR>
    <TD><TT>&nbsp;&nbsp;&nbsp;&nbsp;&nbsp;&nbsp;</TT></TD>
    <TD align=3Dright><TT><B>Observed&nbsp;&nbsp;</B></TT></TD>
    <TD noWrap align=3Dright><TT><B>Mr(expt)&nbsp;&nbsp;</B></TT></TD>
    <TD noWrap align=3Dright><TT><B>Mr(calc)&nbsp;&nbsp;</B></TT></TD>
    <TD align=3Dright><TT><B>&nbsp;ppm&nbsp;&nbsp;</B></TT></TD>
    <TD align=3Dright><TT><B>Start&nbsp;</B></TT></TD>
    <TD align=3Dright><TT><B>&nbsp;</B></TT></TD>
    <TD align=3Dright><TT><B>End&nbsp;</B></TT></TD>
    <TD align=3Dright><TT><B>Miss&nbsp;</B></TT></TD>
    <TD align=3Dright><TT><B>Ions&nbsp;</B></TT></TD>
    <TD><TT><B>&nbsp;Peptide</B></TT></TD></TR>
  <TR>
    <TD align=3Dright>&nbsp;</TD>
    <TD align=3Dright><TT>842.4639&nbsp;&nbsp;</TT></TD>
    <TD align=3Dright><TT>841.4566&nbsp;&nbsp;</TT></TD>
    <TD align=3Dright><TT>841.4406&nbsp;&nbsp;</TT></TD>
    <TD noWrap align=3Dright><TT>19.0&nbsp;</TT></TD>
    <TD align=3Dright><TT>293&nbsp;</TT></TD>
    <TD noWrap align=3Dright><TT>-&nbsp;</TT></TD>
    <TD align=3Dright><TT>299&nbsp;</TT></TD>
    <TD align=3Dright><TT>1&nbsp;&nbsp;</TT></TD>
    <TD noWrap align=3Dright><TT>---&nbsp;&nbsp;</TT></TD>
    <TD noWrap><TT>&nbsp;R.EEVPGRR.G</TT></TD></TR>
  <TR>
    <TD align=3Dright>&nbsp;</TD>
    <TD align=3Dright><TT>1029.4484&nbsp;&nbsp;</TT></TD>
    <TD align=3Dright><TT>1028.4411&nbsp;&nbsp;</TT></TD>
    <TD align=3Dright><TT>1028.4927&nbsp;&nbsp;</TT></TD>
    <TD noWrap align=3Dright><TT>-50.15&nbsp;</TT></TD>
    <TD align=3Dright><TT>477&nbsp;</TT></TD>
    <TD noWrap align=3Dright><TT>-&nbsp;</TT></TD>
    <TD align=3Dright><TT>484&nbsp;</TT></TD>
    <TD align=3Dright><TT>0&nbsp;&nbsp;</TT></TD>
    <TD noWrap align=3Dright><TT>---&nbsp;&nbsp;</TT></TD>
    <TD noWrap><TT>&nbsp;K.TLDQFYSR.D</TT></TD></TR>
  <TR>
    <TD align=3Dright>&nbsp;</TD>
    <TD align=3Dright><TT>1029.4484&nbsp;&nbsp;</TT></TD>
    <TD align=3Dright><TT>1028.4411&nbsp;&nbsp;</TT></TD>
    <TD align=3Dright><TT>1028.4927&nbsp;&nbsp;</TT></TD>
    <TD noWrap align=3Dright><TT>-50.15&nbsp;</TT></TD>
    <TD align=3Dright><TT>477&nbsp;</TT></TD>
    <TD noWrap align=3Dright><TT>-&nbsp;</TT></TD>
    <TD align=3Dright><TT>484&nbsp;</TT></TD>
    <TD align=3Dright><TT>0&nbsp;&nbsp;</TT></TD>
    <TD noWrap align=3Dright><TT>26&nbsp;&nbsp;</TT></TD>
    <TD noWrap><TT>&nbsp;K.TLDQFYSR.D</TT></TD></TR>
  <TR>
    <TD align=3Dright>&nbsp;</TD>
    <TD align=3Dright><TT>1127.4897&nbsp;&nbsp;</TT></TD>
    <TD align=3Dright><TT>1126.4824&nbsp;&nbsp;</TT></TD>
    <TD align=3Dright><TT>1126.5407&nbsp;&nbsp;</TT></TD>
    <TD noWrap align=3Dright><TT>-51.75&nbsp;</TT></TD>
    <TD align=3Dright><TT>440&nbsp;</TT></TD>
    <TD noWrap align=3Dright><TT>-&nbsp;</TT></TD>
    <TD align=3Dright><TT>449&nbsp;</TT></TD>
    <TD align=3Dright><TT>0&nbsp;&nbsp;</TT></TD>
    <TD noWrap align=3Dright><TT>---&nbsp;&nbsp;</TT></TD>
    <TD noWrap><TT>&nbsp;K.FVAQGAYDTR.N</TT></TD></TR>
  <TR>
    <TD align=3Dright>&nbsp;</TD>
    <TD align=3Dright><TT>1127.4897&nbsp;&nbsp;</TT></TD>
    <TD align=3Dright><TT>1126.4824&nbsp;&nbsp;</TT></TD>
    <TD align=3Dright><TT>1126.5407&nbsp;&nbsp;</TT></TD>
    <TD noWrap align=3Dright><TT>-51.75&nbsp;</TT></TD>
    <TD align=3Dright><TT>440&nbsp;</TT></TD>
    <TD noWrap align=3Dright><TT>-&nbsp;</TT></TD>
    <TD align=3Dright><TT>449&nbsp;</TT></TD>
    <TD align=3Dright><TT>0&nbsp;&nbsp;</TT></TD>
    <TD noWrap align=3Dright><TT>52&nbsp;&nbsp;</TT></TD>
    <TD noWrap><TT>&nbsp;K.FVAQGAYDTR.N</TT></TD></TR>
  <TR>
    <TD align=3Dright>&nbsp;</TD>
    <TD align=3Dright><TT>1255.5785&nbsp;&nbsp;</TT></TD>
    <TD align=3Dright><TT>1254.5712&nbsp;&nbsp;</TT></TD>
    <TD align=3Dright><TT>1254.6357&nbsp;&nbsp;</TT></TD>
    <TD noWrap align=3Dright><TT>-51.38&nbsp;</TT></TD>
    <TD align=3Dright><TT>439&nbsp;</TT></TD>
    <TD noWrap align=3Dright><TT>-&nbsp;</TT></TD>
    <TD align=3Dright><TT>449&nbsp;</TT></TD>
    <TD align=3Dright><TT>1&nbsp;&nbsp;</TT></TD>
    <TD noWrap align=3Dright><TT>---&nbsp;&nbsp;</TT></TD>
    <TD noWrap><TT>&nbsp;R.KFVAQGAYDTR.N</TT></TD></TR>
  <TR>
    <TD align=3Dright>&nbsp;</TD>
    <TD align=3Dright><TT>1255.5785&nbsp;&nbsp;</TT></TD>
    <TD align=3Dright><TT>1254.5712&nbsp;&nbsp;</TT></TD>
    <TD align=3Dright><TT>1254.6357&nbsp;&nbsp;</TT></TD>
    <TD noWrap align=3Dright><TT>-51.38&nbsp;</TT></TD>
    <TD align=3Dright><TT>439&nbsp;</TT></TD>
    <TD noWrap align=3Dright><TT>-&nbsp;</TT></TD>
    <TD align=3Dright><TT>449&nbsp;</TT></TD>
    <TD align=3Dright><TT>1&nbsp;&nbsp;</TT></TD>
    <TD noWrap align=3Dright><TT>40&nbsp;&nbsp;</TT></TD>
    <TD noWrap><TT>&nbsp;R.KFVAQGAYDTR.N</TT></TD></TR>
  <TR>
    <TD align=3Dright>&nbsp;</TD>
    <TD align=3Dright><TT>1596.8372&nbsp;&nbsp;</TT></TD>
    <TD align=3Dright><TT>1595.8299&nbsp;&nbsp;</TT></TD>
    <TD align=3Dright><TT>1595.9035&nbsp;&nbsp;</TT></TD>
    <TD noWrap align=3Dright><TT>-46.10&nbsp;</TT></TD>
    <TD align=3Dright><TT>365&nbsp;</TT></TD>
    <TD noWrap align=3Dright><TT>-&nbsp;</TT></TD>
    <TD align=3Dright><TT>378&nbsp;</TT></TD>
    <TD align=3Dright><TT>0&nbsp;&nbsp;</TT></TD>
    <TD noWrap align=3Dright><TT>---&nbsp;&nbsp;</TT></TD>
    <TD noWrap><TT>&nbsp;R.QIYPPINVLPSLSR.L</TT></TD></TR>
  <TR>
    <TD align=3Dright>&nbsp;</TD>
    <TD align=3Dright><TT>1596.8372&nbsp;&nbsp;</TT></TD>
    <TD align=3Dright><TT>1595.8299&nbsp;&nbsp;</TT></TD>
    <TD align=3Dright><TT>1595.9035&nbsp;&nbsp;</TT></TD>
    <TD noWrap align=3Dright><TT>-46.10&nbsp;</TT></TD>
    <TD align=3Dright><TT>365&nbsp;</TT></TD>
    <TD noWrap align=3Dright><TT>-&nbsp;</TT></TD>
    <TD align=3Dright><TT>378&nbsp;</TT></TD>
    <TD align=3Dright><TT>0&nbsp;&nbsp;</TT></TD>
    <TD noWrap align=3Dright><TT>78&nbsp;&nbsp;</TT></TD>
    <TD noWrap><TT>&nbsp;R.QIYPPINVLPSLSR.L</TT></TD></TR>
  <TR>
    <TD align=3Dright>&nbsp;</TD>
    <TD align=3Dright><TT>1689.8540&nbsp;&nbsp;</TT></TD>
    <TD align=3Dright><TT>1688.8467&nbsp;&nbsp;</TT></TD>
    <TD align=3Dright><TT>1688.9250&nbsp;&nbsp;</TT></TD>
    <TD noWrap align=3Dright><TT>-46.33&nbsp;</TT></TD>
    <TD align=3Dright><TT>450&nbsp;</TT></TD>
    <TD noWrap align=3Dright><TT>-&nbsp;</TT></TD>
    <TD align=3Dright><TT>463&nbsp;</TT></TD>
    <TD align=3Dright><TT>0&nbsp;&nbsp;</TT></TD>
    <TD noWrap align=3Dright><TT>---&nbsp;&nbsp;</TT></TD>
    <TD noWrap><TT>&nbsp;R.NIFQSLDLAWTLLR.I</TT></TD></TR>
  <TR>
    <TD align=3Dright>&nbsp;</TD>
    <TD align=3Dright><TT>1689.8540&nbsp;&nbsp;</TT></TD>
    <TD align=3Dright><TT>1688.8467&nbsp;&nbsp;</TT></TD>
    <TD align=3Dright><TT>1688.9250&nbsp;&nbsp;</TT></TD>
    <TD noWrap align=3Dright><TT>-46.33&nbsp;</TT></TD>
    <TD align=3Dright><TT>450&nbsp;</TT></TD>
    <TD noWrap align=3Dright><TT>-&nbsp;</TT></TD>
    <TD align=3Dright><TT>463&nbsp;</TT></TD>
    <TD align=3Dright><TT>0&nbsp;&nbsp;</TT></TD>
    <TD noWrap align=3Dright><TT>57&nbsp;&nbsp;</TT></TD>
    <TD noWrap><TT>&nbsp;R.NIFQSLDLAWTLLR.I</TT></TD></TR>
  <TR>
    <TD align=3Dright>&nbsp;</TD>
    <TD align=3Dright><TT>1715.8490&nbsp;&nbsp;</TT></TD>
    <TD align=3Dright><TT>1714.8417&nbsp;&nbsp;</TT></TD>
    <TD align=3Dright><TT>1714.9254&nbsp;&nbsp;</TT></TD>
    <TD noWrap align=3Dright><TT>-48.77&nbsp;</TT></TD>
    <TD align=3Dright><TT>235&nbsp;</TT></TD>
    <TD noWrap align=3Dright><TT>-&nbsp;</TT></TD>
    <TD align=3Dright><TT>249&nbsp;</TT></TD>
    <TD align=3Dright><TT>0&nbsp;&nbsp;</TT></TD>
    <TD noWrap align=3Dright><TT>---&nbsp;&nbsp;</TT></TD>
    <TD noWrap><TT>&nbsp;R.VTLFLNLANDPTIER.I</TT></TD></TR>
  <TR>
    <TD align=3Dright>&nbsp;</TD>
    <TD align=3Dright><TT>1715.8490&nbsp;&nbsp;</TT></TD>
    <TD align=3Dright><TT>1714.8417&nbsp;&nbsp;</TT></TD>
    <TD align=3Dright><TT>1714.9254&nbsp;&nbsp;</TT></TD>
    <TD noWrap align=3Dright><TT>-48.77&nbsp;</TT></TD>
    <TD align=3Dright><TT>235&nbsp;</TT></TD>
    <TD noWrap align=3Dright><TT>-&nbsp;</TT></TD>
    <TD align=3Dright><TT>249&nbsp;</TT></TD>
    <TD align=3Dright><TT>0&nbsp;&nbsp;</TT></TD>
    <TD noWrap align=3Dright><TT>51&nbsp;&nbsp;</TT></TD>
    <TD noWrap><TT>&nbsp;R.VTLFLNLANDPTIER.I</TT></TD></TR>
  <TR>
    <TD align=3Dright>&nbsp;</TD>
    <TD align=3Dright><TT>1912.7916&nbsp;&nbsp;</TT></TD>
    <TD align=3Dright><TT>1911.7843&nbsp;&nbsp;</TT></TD>
    <TD align=3Dright><TT>1911.8713&nbsp;&nbsp;</TT></TD>
    <TD noWrap align=3Dright><TT>-45.48&nbsp;</TT></TD>
    <TD align=3Dright><TT>300&nbsp;</TT></TD>
    <TD noWrap align=3Dright><TT>-&nbsp;</TT></TD>
    <TD align=3Dright><TT>315&nbsp;</TT></TD>
    <TD align=3Dright><TT>0&nbsp;&nbsp;</TT></TD>
    <TD noWrap align=3Dright><TT>---&nbsp;&nbsp;</TT></TD>
    <TD noWrap><TT>&nbsp;R.GYPGYMYTDLATIYER.A</TT></TD></TR>
  <TR>
    <TD align=3Dright>&nbsp;</TD>
    <TD align=3Dright><TT>1912.7916&nbsp;&nbsp;</TT></TD>
    <TD align=3Dright><TT>1911.7843&nbsp;&nbsp;</TT></TD>
    <TD align=3Dright><TT>1911.8713&nbsp;&nbsp;</TT></TD>
    <TD noWrap align=3Dright><TT>-45.48&nbsp;</TT></TD>
    <TD align=3Dright><TT>300&nbsp;</TT></TD>
    <TD noWrap align=3Dright><TT>-&nbsp;</TT></TD>
    <TD align=3Dright><TT>315&nbsp;</TT></TD>
    <TD align=3Dright><TT>0&nbsp;&nbsp;</TT></TD>
    <TD noWrap align=3Dright><TT>56&nbsp;&nbsp;</TT></TD>
    <TD =
noWrap><TT>&nbsp;R.GYPGYMYTDLATIYER.A</TT></TD></TR></TBODY></TABLE>
<TABLE border=3D0 cellSpacing=3D0>
  <TBODY>
  <TR>
    <TD><TT>&nbsp;&nbsp;&nbsp;&nbsp;&nbsp;&nbsp;</TT></TD>
    <TD><TT><B>No match to: </B>823.0664, 825.0570, 841.0261, 870.5012,=20
      994.0992, 994.0992, 1018.5164, 1018.5164, 1036.0740, 1225.0807, =
2178.0630,=20
      2178.0630, 2751.2817, 2773.3081</TT></TD></TR></TBODY></TABLE><BR>
<TABLE border=3D0 cellSpacing=3D0>
  <TBODY>
  <TR>
    <TD><TT><B><A =
name=3DHit8>8.</A>&nbsp;&nbsp;&nbsp;&nbsp;</B></TT></TD>
    <TD noWrap><TT><A=20
      =
href=3D"http://zxw-pc/mascot/cgi/protein_view.pl?file=3D../data/20121225/=
F002399.dat&amp;hit=3D8"=20
      =
target=3D_blank>gi|134133942</A>&nbsp;&nbsp;&nbsp;&nbsp;<B>Mass:</B>&nbsp=
;54041&nbsp;&nbsp;&nbsp;&nbsp;<B>Score:</B>&nbsp;436&nbsp;&nbsp;&nbsp;&nb=
sp;<B>Expect:</B>&nbsp;4.6e-038&nbsp;&nbsp;<B>Matches:</B>&nbsp;15</TT></=
TD></TR>
  <TR>
    <TD>&nbsp;</TD>
    <TD noWrap><TT>vacuolar H+-ATPase B subunit [Medicago=20
  truncatula]</TT></TD></TR></TBODY></TABLE>
<TABLE border=3D0 cellSpacing=3D0 cellPadding=3D0>
  <TBODY>
  <TR>
    <TD><TT>&nbsp;&nbsp;&nbsp;&nbsp;&nbsp;&nbsp;</TT></TD>
    <TD align=3Dright><TT><B>Observed&nbsp;&nbsp;</B></TT></TD>
    <TD noWrap align=3Dright><TT><B>Mr(expt)&nbsp;&nbsp;</B></TT></TD>
    <TD noWrap align=3Dright><TT><B>Mr(calc)&nbsp;&nbsp;</B></TT></TD>
    <TD align=3Dright><TT><B>&nbsp;ppm&nbsp;&nbsp;</B></TT></TD>
    <TD align=3Dright><TT><B>Start&nbsp;</B></TT></TD>
    <TD align=3Dright><TT><B>&nbsp;</B></TT></TD>
    <TD align=3Dright><TT><B>End&nbsp;</B></TT></TD>
    <TD align=3Dright><TT><B>Miss&nbsp;</B></TT></TD>
    <TD align=3Dright><TT><B>Ions&nbsp;</B></TT></TD>
    <TD><TT><B>&nbsp;Peptide</B></TT></TD></TR>
  <TR>
    <TD align=3Dright>&nbsp;</TD>
    <TD align=3Dright><TT>842.4639&nbsp;&nbsp;</TT></TD>
    <TD align=3Dright><TT>841.4566&nbsp;&nbsp;</TT></TD>
    <TD align=3Dright><TT>841.4406&nbsp;&nbsp;</TT></TD>
    <TD noWrap align=3Dright><TT>19.0&nbsp;</TT></TD>
    <TD align=3Dright><TT>294&nbsp;</TT></TD>
    <TD noWrap align=3Dright><TT>-&nbsp;</TT></TD>
    <TD align=3Dright><TT>300&nbsp;</TT></TD>
    <TD align=3Dright><TT>1&nbsp;&nbsp;</TT></TD>
    <TD noWrap align=3Dright><TT>---&nbsp;&nbsp;</TT></TD>
    <TD noWrap><TT>&nbsp;R.EEVPGRR.G</TT></TD></TR>
  <TR>
    <TD align=3Dright>&nbsp;</TD>
    <TD align=3Dright><TT>1029.4484&nbsp;&nbsp;</TT></TD>
    <TD align=3Dright><TT>1028.4411&nbsp;&nbsp;</TT></TD>
    <TD align=3Dright><TT>1028.4927&nbsp;&nbsp;</TT></TD>
    <TD noWrap align=3Dright><TT>-50.15&nbsp;</TT></TD>
    <TD align=3Dright><TT>478&nbsp;</TT></TD>
    <TD noWrap align=3Dright><TT>-&nbsp;</TT></TD>
    <TD align=3Dright><TT>485&nbsp;</TT></TD>
    <TD align=3Dright><TT>0&nbsp;&nbsp;</TT></TD>
    <TD noWrap align=3Dright><TT>---&nbsp;&nbsp;</TT></TD>
    <TD noWrap><TT>&nbsp;K.TLDQFYSR.D</TT></TD></TR>
  <TR>
    <TD align=3Dright>&nbsp;</TD>
    <TD align=3Dright><TT>1029.4484&nbsp;&nbsp;</TT></TD>
    <TD align=3Dright><TT>1028.4411&nbsp;&nbsp;</TT></TD>
    <TD align=3Dright><TT>1028.4927&nbsp;&nbsp;</TT></TD>
    <TD noWrap align=3Dright><TT>-50.15&nbsp;</TT></TD>
    <TD align=3Dright><TT>478&nbsp;</TT></TD>
    <TD noWrap align=3Dright><TT>-&nbsp;</TT></TD>
    <TD align=3Dright><TT>485&nbsp;</TT></TD>
    <TD align=3Dright><TT>0&nbsp;&nbsp;</TT></TD>
    <TD noWrap align=3Dright><TT>26&nbsp;&nbsp;</TT></TD>
    <TD noWrap><TT>&nbsp;K.TLDQFYSR.D</TT></TD></TR>
  <TR>
    <TD align=3Dright>&nbsp;</TD>
    <TD align=3Dright><TT>1127.4897&nbsp;&nbsp;</TT></TD>
    <TD align=3Dright><TT>1126.4824&nbsp;&nbsp;</TT></TD>
    <TD align=3Dright><TT>1126.5407&nbsp;&nbsp;</TT></TD>
    <TD noWrap align=3Dright><TT>-51.75&nbsp;</TT></TD>
    <TD align=3Dright><TT>441&nbsp;</TT></TD>
    <TD noWrap align=3Dright><TT>-&nbsp;</TT></TD>
    <TD align=3Dright><TT>450&nbsp;</TT></TD>
    <TD align=3Dright><TT>0&nbsp;&nbsp;</TT></TD>
    <TD noWrap align=3Dright><TT>---&nbsp;&nbsp;</TT></TD>
    <TD noWrap><TT>&nbsp;K.FVAQGAYDTR.N</TT></TD></TR>
  <TR>
    <TD align=3Dright>&nbsp;</TD>
    <TD align=3Dright><TT>1127.4897&nbsp;&nbsp;</TT></TD>
    <TD align=3Dright><TT>1126.4824&nbsp;&nbsp;</TT></TD>
    <TD align=3Dright><TT>1126.5407&nbsp;&nbsp;</TT></TD>
    <TD noWrap align=3Dright><TT>-51.75&nbsp;</TT></TD>
    <TD align=3Dright><TT>441&nbsp;</TT></TD>
    <TD noWrap align=3Dright><TT>-&nbsp;</TT></TD>
    <TD align=3Dright><TT>450&nbsp;</TT></TD>
    <TD align=3Dright><TT>0&nbsp;&nbsp;</TT></TD>
    <TD noWrap align=3Dright><TT>52&nbsp;&nbsp;</TT></TD>
    <TD noWrap><TT>&nbsp;K.FVAQGAYDTR.N</TT></TD></TR>
  <TR>
    <TD align=3Dright>&nbsp;</TD>
    <TD align=3Dright><TT>1255.5785&nbsp;&nbsp;</TT></TD>
    <TD align=3Dright><TT>1254.5712&nbsp;&nbsp;</TT></TD>
    <TD align=3Dright><TT>1254.6357&nbsp;&nbsp;</TT></TD>
    <TD noWrap align=3Dright><TT>-51.38&nbsp;</TT></TD>
    <TD align=3Dright><TT>440&nbsp;</TT></TD>
    <TD noWrap align=3Dright><TT>-&nbsp;</TT></TD>
    <TD align=3Dright><TT>450&nbsp;</TT></TD>
    <TD align=3Dright><TT>1&nbsp;&nbsp;</TT></TD>
    <TD noWrap align=3Dright><TT>---&nbsp;&nbsp;</TT></TD>
    <TD noWrap><TT>&nbsp;R.KFVAQGAYDTR.N</TT></TD></TR>
  <TR>
    <TD align=3Dright>&nbsp;</TD>
    <TD align=3Dright><TT>1255.5785&nbsp;&nbsp;</TT></TD>
    <TD align=3Dright><TT>1254.5712&nbsp;&nbsp;</TT></TD>
    <TD align=3Dright><TT>1254.6357&nbsp;&nbsp;</TT></TD>
    <TD noWrap align=3Dright><TT>-51.38&nbsp;</TT></TD>
    <TD align=3Dright><TT>440&nbsp;</TT></TD>
    <TD noWrap align=3Dright><TT>-&nbsp;</TT></TD>
    <TD align=3Dright><TT>450&nbsp;</TT></TD>
    <TD align=3Dright><TT>1&nbsp;&nbsp;</TT></TD>
    <TD noWrap align=3Dright><TT>40&nbsp;&nbsp;</TT></TD>
    <TD noWrap><TT>&nbsp;R.KFVAQGAYDTR.N</TT></TD></TR>
  <TR>
    <TD align=3Dright>&nbsp;</TD>
    <TD align=3Dright><TT>1596.8372&nbsp;&nbsp;</TT></TD>
    <TD align=3Dright><TT>1595.8299&nbsp;&nbsp;</TT></TD>
    <TD align=3Dright><TT>1595.9035&nbsp;&nbsp;</TT></TD>
    <TD noWrap align=3Dright><TT>-46.10&nbsp;</TT></TD>
    <TD align=3Dright><TT>366&nbsp;</TT></TD>
    <TD noWrap align=3Dright><TT>-&nbsp;</TT></TD>
    <TD align=3Dright><TT>379&nbsp;</TT></TD>
    <TD align=3Dright><TT>0&nbsp;&nbsp;</TT></TD>
    <TD noWrap align=3Dright><TT>---&nbsp;&nbsp;</TT></TD>
    <TD noWrap><TT>&nbsp;R.QIYPPINVLPSLSR.L</TT></TD></TR>
  <TR>
    <TD align=3Dright>&nbsp;</TD>
    <TD align=3Dright><TT>1596.8372&nbsp;&nbsp;</TT></TD>
    <TD align=3Dright><TT>1595.8299&nbsp;&nbsp;</TT></TD>
    <TD align=3Dright><TT>1595.9035&nbsp;&nbsp;</TT></TD>
    <TD noWrap align=3Dright><TT>-46.10&nbsp;</TT></TD>
    <TD align=3Dright><TT>366&nbsp;</TT></TD>
    <TD noWrap align=3Dright><TT>-&nbsp;</TT></TD>
    <TD align=3Dright><TT>379&nbsp;</TT></TD>
    <TD align=3Dright><TT>0&nbsp;&nbsp;</TT></TD>
    <TD noWrap align=3Dright><TT>78&nbsp;&nbsp;</TT></TD>
    <TD noWrap><TT>&nbsp;R.QIYPPINVLPSLSR.L</TT></TD></TR>
  <TR>
    <TD align=3Dright>&nbsp;</TD>
    <TD align=3Dright><TT>1689.8540&nbsp;&nbsp;</TT></TD>
    <TD align=3Dright><TT>1688.8467&nbsp;&nbsp;</TT></TD>
    <TD align=3Dright><TT>1688.9250&nbsp;&nbsp;</TT></TD>
    <TD noWrap align=3Dright><TT>-46.33&nbsp;</TT></TD>
    <TD align=3Dright><TT>451&nbsp;</TT></TD>
    <TD noWrap align=3Dright><TT>-&nbsp;</TT></TD>
    <TD align=3Dright><TT>464&nbsp;</TT></TD>
    <TD align=3Dright><TT>0&nbsp;&nbsp;</TT></TD>
    <TD noWrap align=3Dright><TT>---&nbsp;&nbsp;</TT></TD>
    <TD noWrap><TT>&nbsp;R.NIFQSLDLAWTLLR.I</TT></TD></TR>
  <TR>
    <TD align=3Dright>&nbsp;</TD>
    <TD align=3Dright><TT>1689.8540&nbsp;&nbsp;</TT></TD>
    <TD align=3Dright><TT>1688.8467&nbsp;&nbsp;</TT></TD>
    <TD align=3Dright><TT>1688.9250&nbsp;&nbsp;</TT></TD>
    <TD noWrap align=3Dright><TT>-46.33&nbsp;</TT></TD>
    <TD align=3Dright><TT>451&nbsp;</TT></TD>
    <TD noWrap align=3Dright><TT>-&nbsp;</TT></TD>
    <TD align=3Dright><TT>464&nbsp;</TT></TD>
    <TD align=3Dright><TT>0&nbsp;&nbsp;</TT></TD>
    <TD noWrap align=3Dright><TT>57&nbsp;&nbsp;</TT></TD>
    <TD noWrap><TT>&nbsp;R.NIFQSLDLAWTLLR.I</TT></TD></TR>
  <TR>
    <TD align=3Dright>&nbsp;</TD>
    <TD align=3Dright><TT>1715.8490&nbsp;&nbsp;</TT></TD>
    <TD align=3Dright><TT>1714.8417&nbsp;&nbsp;</TT></TD>
    <TD align=3Dright><TT>1714.9254&nbsp;&nbsp;</TT></TD>
    <TD noWrap align=3Dright><TT>-48.77&nbsp;</TT></TD>
    <TD align=3Dright><TT>236&nbsp;</TT></TD>
    <TD noWrap align=3Dright><TT>-&nbsp;</TT></TD>
    <TD align=3Dright><TT>250&nbsp;</TT></TD>
    <TD align=3Dright><TT>0&nbsp;&nbsp;</TT></TD>
    <TD noWrap align=3Dright><TT>---&nbsp;&nbsp;</TT></TD>
    <TD noWrap><TT>&nbsp;R.VTLFLNLANDPTIER.I</TT></TD></TR>
  <TR>
    <TD align=3Dright>&nbsp;</TD>
    <TD align=3Dright><TT>1715.8490&nbsp;&nbsp;</TT></TD>
    <TD align=3Dright><TT>1714.8417&nbsp;&nbsp;</TT></TD>
    <TD align=3Dright><TT>1714.9254&nbsp;&nbsp;</TT></TD>
    <TD noWrap align=3Dright><TT>-48.77&nbsp;</TT></TD>
    <TD align=3Dright><TT>236&nbsp;</TT></TD>
    <TD noWrap align=3Dright><TT>-&nbsp;</TT></TD>
    <TD align=3Dright><TT>250&nbsp;</TT></TD>
    <TD align=3Dright><TT>0&nbsp;&nbsp;</TT></TD>
    <TD noWrap align=3Dright><TT>51&nbsp;&nbsp;</TT></TD>
    <TD noWrap><TT>&nbsp;R.VTLFLNLANDPTIER.I</TT></TD></TR>
  <TR>
    <TD align=3Dright>&nbsp;</TD>
    <TD align=3Dright><TT>1912.7916&nbsp;&nbsp;</TT></TD>
    <TD align=3Dright><TT>1911.7843&nbsp;&nbsp;</TT></TD>
    <TD align=3Dright><TT>1911.8713&nbsp;&nbsp;</TT></TD>
    <TD noWrap align=3Dright><TT>-45.48&nbsp;</TT></TD>
    <TD align=3Dright><TT>301&nbsp;</TT></TD>
    <TD noWrap align=3Dright><TT>-&nbsp;</TT></TD>
    <TD align=3Dright><TT>316&nbsp;</TT></TD>
    <TD align=3Dright><TT>0&nbsp;&nbsp;</TT></TD>
    <TD noWrap align=3Dright><TT>---&nbsp;&nbsp;</TT></TD>
    <TD noWrap><TT>&nbsp;R.GYPGYMYTDLATIYER.A</TT></TD></TR>
  <TR>
    <TD align=3Dright>&nbsp;</TD>
    <TD align=3Dright><TT>1912.7916&nbsp;&nbsp;</TT></TD>
    <TD align=3Dright><TT>1911.7843&nbsp;&nbsp;</TT></TD>
    <TD align=3Dright><TT>1911.8713&nbsp;&nbsp;</TT></TD>
    <TD noWrap align=3Dright><TT>-45.48&nbsp;</TT></TD>
    <TD align=3Dright><TT>301&nbsp;</TT></TD>
    <TD noWrap align=3Dright><TT>-&nbsp;</TT></TD>
    <TD align=3Dright><TT>316&nbsp;</TT></TD>
    <TD align=3Dright><TT>0&nbsp;&nbsp;</TT></TD>
    <TD noWrap align=3Dright><TT>56&nbsp;&nbsp;</TT></TD>
    <TD =
noWrap><TT>&nbsp;R.GYPGYMYTDLATIYER.A</TT></TD></TR></TBODY></TABLE>
<TABLE border=3D0 cellSpacing=3D0>
  <TBODY>
  <TR>
    <TD><TT>&nbsp;&nbsp;&nbsp;&nbsp;&nbsp;&nbsp;</TT></TD>
    <TD><TT><B>No match to: </B>823.0664, 825.0570, 841.0261, 870.5012,=20
      994.0992, 994.0992, 1018.5164, 1018.5164, 1036.0740, 1225.0807, =
2178.0630,=20
      2178.0630, 2751.2817, 2773.3081</TT></TD></TR></TBODY></TABLE><BR>
<TABLE border=3D0 cellSpacing=3D0>
  <TBODY>
  <TR>
    <TD><TT><B><A =
name=3DHit9>9.</A>&nbsp;&nbsp;&nbsp;&nbsp;</B></TT></TD>
    <TD noWrap><TT><A=20
      =
href=3D"http://zxw-pc/mascot/cgi/protein_view.pl?file=3D../data/20121225/=
F002399.dat&amp;hit=3D9"=20
      =
target=3D_blank>gi|326493426</A>&nbsp;&nbsp;&nbsp;&nbsp;<B>Mass:</B>&nbsp=
;54196&nbsp;&nbsp;&nbsp;&nbsp;<B>Score:</B>&nbsp;435&nbsp;&nbsp;&nbsp;&nb=
sp;<B>Expect:</B>&nbsp;5.9e-038&nbsp;&nbsp;<B>Matches:</B>&nbsp;15</TT></=
TD></TR>
  <TR>
    <TD>&nbsp;</TD>
    <TD noWrap><TT>predicted protein [Hordeum vulgare subsp.=20
  vulgare]</TT></TD></TR></TBODY></TABLE>
<TABLE border=3D0 cellSpacing=3D0 cellPadding=3D0>
  <TBODY>
  <TR>
    <TD><TT>&nbsp;&nbsp;&nbsp;&nbsp;&nbsp;&nbsp;</TT></TD>
    <TD align=3Dright><TT><B>Observed&nbsp;&nbsp;</B></TT></TD>
    <TD noWrap align=3Dright><TT><B>Mr(expt)&nbsp;&nbsp;</B></TT></TD>
    <TD noWrap align=3Dright><TT><B>Mr(calc)&nbsp;&nbsp;</B></TT></TD>
    <TD align=3Dright><TT><B>&nbsp;ppm&nbsp;&nbsp;</B></TT></TD>
    <TD align=3Dright><TT><B>Start&nbsp;</B></TT></TD>
    <TD align=3Dright><TT><B>&nbsp;</B></TT></TD>
    <TD align=3Dright><TT><B>End&nbsp;</B></TT></TD>
    <TD align=3Dright><TT><B>Miss&nbsp;</B></TT></TD>
    <TD align=3Dright><TT><B>Ions&nbsp;</B></TT></TD>
    <TD><TT><B>&nbsp;Peptide</B></TT></TD></TR>
  <TR>
    <TD align=3Dright>&nbsp;</TD>
    <TD align=3Dright><TT>842.4639&nbsp;&nbsp;</TT></TD>
    <TD align=3Dright><TT>841.4566&nbsp;&nbsp;</TT></TD>
    <TD align=3Dright><TT>841.4406&nbsp;&nbsp;</TT></TD>
    <TD noWrap align=3Dright><TT>19.0&nbsp;</TT></TD>
    <TD align=3Dright><TT>293&nbsp;</TT></TD>
    <TD noWrap align=3Dright><TT>-&nbsp;</TT></TD>
    <TD align=3Dright><TT>299&nbsp;</TT></TD>
    <TD align=3Dright><TT>1&nbsp;&nbsp;</TT></TD>
    <TD noWrap align=3Dright><TT>---&nbsp;&nbsp;</TT></TD>
    <TD noWrap><TT>&nbsp;R.EEVPGRR.G</TT></TD></TR>
  <TR>
    <TD align=3Dright>&nbsp;</TD>
    <TD align=3Dright><TT>1029.4484&nbsp;&nbsp;</TT></TD>
    <TD align=3Dright><TT>1028.4411&nbsp;&nbsp;</TT></TD>
    <TD align=3Dright><TT>1028.4927&nbsp;&nbsp;</TT></TD>
    <TD noWrap align=3Dright><TT>-50.15&nbsp;</TT></TD>
    <TD align=3Dright><TT>477&nbsp;</TT></TD>
    <TD noWrap align=3Dright><TT>-&nbsp;</TT></TD>
    <TD align=3Dright><TT>484&nbsp;</TT></TD>
    <TD align=3Dright><TT>0&nbsp;&nbsp;</TT></TD>
    <TD noWrap align=3Dright><TT>---&nbsp;&nbsp;</TT></TD>
    <TD noWrap><TT>&nbsp;K.TLDQFYSR.D</TT></TD></TR>
  <TR>
    <TD align=3Dright>&nbsp;</TD>
    <TD align=3Dright><TT>1029.4484&nbsp;&nbsp;</TT></TD>
    <TD align=3Dright><TT>1028.4411&nbsp;&nbsp;</TT></TD>
    <TD align=3Dright><TT>1028.4927&nbsp;&nbsp;</TT></TD>
    <TD noWrap align=3Dright><TT>-50.15&nbsp;</TT></TD>
    <TD align=3Dright><TT>477&nbsp;</TT></TD>
    <TD noWrap align=3Dright><TT>-&nbsp;</TT></TD>
    <TD align=3Dright><TT>484&nbsp;</TT></TD>
    <TD align=3Dright><TT>0&nbsp;&nbsp;</TT></TD>
    <TD noWrap align=3Dright><TT>26&nbsp;&nbsp;</TT></TD>
    <TD noWrap><TT>&nbsp;K.TLDQFYSR.D</TT></TD></TR>
  <TR>
    <TD align=3Dright>&nbsp;</TD>
    <TD align=3Dright><TT>1127.4897&nbsp;&nbsp;</TT></TD>
    <TD align=3Dright><TT>1126.4824&nbsp;&nbsp;</TT></TD>
    <TD align=3Dright><TT>1126.5407&nbsp;&nbsp;</TT></TD>
    <TD noWrap align=3Dright><TT>-51.75&nbsp;</TT></TD>
    <TD align=3Dright><TT>440&nbsp;</TT></TD>
    <TD noWrap align=3Dright><TT>-&nbsp;</TT></TD>
    <TD align=3Dright><TT>449&nbsp;</TT></TD>
    <TD align=3Dright><TT>0&nbsp;&nbsp;</TT></TD>
    <TD noWrap align=3Dright><TT>---&nbsp;&nbsp;</TT></TD>
    <TD noWrap><TT>&nbsp;K.FVAQGAYDTR.N</TT></TD></TR>
  <TR>
    <TD align=3Dright>&nbsp;</TD>
    <TD align=3Dright><TT>1127.4897&nbsp;&nbsp;</TT></TD>
    <TD align=3Dright><TT>1126.4824&nbsp;&nbsp;</TT></TD>
    <TD align=3Dright><TT>1126.5407&nbsp;&nbsp;</TT></TD>
    <TD noWrap align=3Dright><TT>-51.75&nbsp;</TT></TD>
    <TD align=3Dright><TT>440&nbsp;</TT></TD>
    <TD noWrap align=3Dright><TT>-&nbsp;</TT></TD>
    <TD align=3Dright><TT>449&nbsp;</TT></TD>
    <TD align=3Dright><TT>0&nbsp;&nbsp;</TT></TD>
    <TD noWrap align=3Dright><TT>52&nbsp;&nbsp;</TT></TD>
    <TD noWrap><TT>&nbsp;K.FVAQGAYDTR.N</TT></TD></TR>
  <TR>
    <TD align=3Dright>&nbsp;</TD>
    <TD align=3Dright><TT>1255.5785&nbsp;&nbsp;</TT></TD>
    <TD align=3Dright><TT>1254.5712&nbsp;&nbsp;</TT></TD>
    <TD align=3Dright><TT>1254.6357&nbsp;&nbsp;</TT></TD>
    <TD noWrap align=3Dright><TT>-51.38&nbsp;</TT></TD>
    <TD align=3Dright><TT>439&nbsp;</TT></TD>
    <TD noWrap align=3Dright><TT>-&nbsp;</TT></TD>
    <TD align=3Dright><TT>449&nbsp;</TT></TD>
    <TD align=3Dright><TT>1&nbsp;&nbsp;</TT></TD>
    <TD noWrap align=3Dright><TT>---&nbsp;&nbsp;</TT></TD>
    <TD noWrap><TT>&nbsp;R.KFVAQGAYDTR.N</TT></TD></TR>
  <TR>
    <TD align=3Dright>&nbsp;</TD>
    <TD align=3Dright><TT>1255.5785&nbsp;&nbsp;</TT></TD>
    <TD align=3Dright><TT>1254.5712&nbsp;&nbsp;</TT></TD>
    <TD align=3Dright><TT>1254.6357&nbsp;&nbsp;</TT></TD>
    <TD noWrap align=3Dright><TT>-51.38&nbsp;</TT></TD>
    <TD align=3Dright><TT>439&nbsp;</TT></TD>
    <TD noWrap align=3Dright><TT>-&nbsp;</TT></TD>
    <TD align=3Dright><TT>449&nbsp;</TT></TD>
    <TD align=3Dright><TT>1&nbsp;&nbsp;</TT></TD>
    <TD noWrap align=3Dright><TT>40&nbsp;&nbsp;</TT></TD>
    <TD noWrap><TT>&nbsp;R.KFVAQGAYDTR.N</TT></TD></TR>
  <TR>
    <TD align=3Dright>&nbsp;</TD>
    <TD align=3Dright><TT>1596.8372&nbsp;&nbsp;</TT></TD>
    <TD align=3Dright><TT>1595.8299&nbsp;&nbsp;</TT></TD>
    <TD align=3Dright><TT>1595.9035&nbsp;&nbsp;</TT></TD>
    <TD noWrap align=3Dright><TT>-46.10&nbsp;</TT></TD>
    <TD align=3Dright><TT>365&nbsp;</TT></TD>
    <TD noWrap align=3Dright><TT>-&nbsp;</TT></TD>
    <TD align=3Dright><TT>378&nbsp;</TT></TD>
    <TD align=3Dright><TT>0&nbsp;&nbsp;</TT></TD>
    <TD noWrap align=3Dright><TT>---&nbsp;&nbsp;</TT></TD>
    <TD noWrap><TT>&nbsp;R.QIYPPINVLPSLSR.L</TT></TD></TR>
  <TR>
    <TD align=3Dright>&nbsp;</TD>
    <TD align=3Dright><TT>1596.8372&nbsp;&nbsp;</TT></TD>
    <TD align=3Dright><TT>1595.8299&nbsp;&nbsp;</TT></TD>
    <TD align=3Dright><TT>1595.9035&nbsp;&nbsp;</TT></TD>
    <TD noWrap align=3Dright><TT>-46.10&nbsp;</TT></TD>
    <TD align=3Dright><TT>365&nbsp;</TT></TD>
    <TD noWrap align=3Dright><TT>-&nbsp;</TT></TD>
    <TD align=3Dright><TT>378&nbsp;</TT></TD>
    <TD align=3Dright><TT>0&nbsp;&nbsp;</TT></TD>
    <TD noWrap align=3Dright><TT>78&nbsp;&nbsp;</TT></TD>
    <TD noWrap><TT>&nbsp;R.QIYPPINVLPSLSR.L</TT></TD></TR>
  <TR>
    <TD align=3Dright>&nbsp;</TD>
    <TD align=3Dright><TT>1689.8540&nbsp;&nbsp;</TT></TD>
    <TD align=3Dright><TT>1688.8467&nbsp;&nbsp;</TT></TD>
    <TD align=3Dright><TT>1688.9250&nbsp;&nbsp;</TT></TD>
    <TD noWrap align=3Dright><TT>-46.33&nbsp;</TT></TD>
    <TD align=3Dright><TT>450&nbsp;</TT></TD>
    <TD noWrap align=3Dright><TT>-&nbsp;</TT></TD>
    <TD align=3Dright><TT>463&nbsp;</TT></TD>
    <TD align=3Dright><TT>0&nbsp;&nbsp;</TT></TD>
    <TD noWrap align=3Dright><TT>---&nbsp;&nbsp;</TT></TD>
    <TD noWrap><TT>&nbsp;R.NIFQSLDLAWTLLR.I</TT></TD></TR>
  <TR>
    <TD align=3Dright>&nbsp;</TD>
    <TD align=3Dright><TT>1689.8540&nbsp;&nbsp;</TT></TD>
    <TD align=3Dright><TT>1688.8467&nbsp;&nbsp;</TT></TD>
    <TD align=3Dright><TT>1688.9250&nbsp;&nbsp;</TT></TD>
    <TD noWrap align=3Dright><TT>-46.33&nbsp;</TT></TD>
    <TD align=3Dright><TT>450&nbsp;</TT></TD>
    <TD noWrap align=3Dright><TT>-&nbsp;</TT></TD>
    <TD align=3Dright><TT>463&nbsp;</TT></TD>
    <TD align=3Dright><TT>0&nbsp;&nbsp;</TT></TD>
    <TD noWrap align=3Dright><TT>57&nbsp;&nbsp;</TT></TD>
    <TD noWrap><TT>&nbsp;R.NIFQSLDLAWTLLR.I</TT></TD></TR>
  <TR>
    <TD align=3Dright>&nbsp;</TD>
    <TD align=3Dright><TT>1715.8490&nbsp;&nbsp;</TT></TD>
    <TD align=3Dright><TT>1714.8417&nbsp;&nbsp;</TT></TD>
    <TD align=3Dright><TT>1714.9254&nbsp;&nbsp;</TT></TD>
    <TD noWrap align=3Dright><TT>-48.77&nbsp;</TT></TD>
    <TD align=3Dright><TT>235&nbsp;</TT></TD>
    <TD noWrap align=3Dright><TT>-&nbsp;</TT></TD>
    <TD align=3Dright><TT>249&nbsp;</TT></TD>
    <TD align=3Dright><TT>0&nbsp;&nbsp;</TT></TD>
    <TD noWrap align=3Dright><TT>---&nbsp;&nbsp;</TT></TD>
    <TD noWrap><TT>&nbsp;R.VTLFLNLANDPTIER.I</TT></TD></TR>
  <TR>
    <TD align=3Dright>&nbsp;</TD>
    <TD align=3Dright><TT>1715.8490&nbsp;&nbsp;</TT></TD>
    <TD align=3Dright><TT>1714.8417&nbsp;&nbsp;</TT></TD>
    <TD align=3Dright><TT>1714.9254&nbsp;&nbsp;</TT></TD>
    <TD noWrap align=3Dright><TT>-48.77&nbsp;</TT></TD>
    <TD align=3Dright><TT>235&nbsp;</TT></TD>
    <TD noWrap align=3Dright><TT>-&nbsp;</TT></TD>
    <TD align=3Dright><TT>249&nbsp;</TT></TD>
    <TD align=3Dright><TT>0&nbsp;&nbsp;</TT></TD>
    <TD noWrap align=3Dright><TT>51&nbsp;&nbsp;</TT></TD>
    <TD noWrap><TT>&nbsp;R.VTLFLNLANDPTIER.I</TT></TD></TR>
  <TR>
    <TD align=3Dright>&nbsp;</TD>
    <TD align=3Dright><TT>1912.7916&nbsp;&nbsp;</TT></TD>
    <TD align=3Dright><TT>1911.7843&nbsp;&nbsp;</TT></TD>
    <TD align=3Dright><TT>1911.8713&nbsp;&nbsp;</TT></TD>
    <TD noWrap align=3Dright><TT>-45.48&nbsp;</TT></TD>
    <TD align=3Dright><TT>300&nbsp;</TT></TD>
    <TD noWrap align=3Dright><TT>-&nbsp;</TT></TD>
    <TD align=3Dright><TT>315&nbsp;</TT></TD>
    <TD align=3Dright><TT>0&nbsp;&nbsp;</TT></TD>
    <TD noWrap align=3Dright><TT>---&nbsp;&nbsp;</TT></TD>
    <TD noWrap><TT>&nbsp;R.GYPGYMYTDLATIYER.A</TT></TD></TR>
  <TR>
    <TD align=3Dright>&nbsp;</TD>
    <TD align=3Dright><TT>1912.7916&nbsp;&nbsp;</TT></TD>
    <TD align=3Dright><TT>1911.7843&nbsp;&nbsp;</TT></TD>
    <TD align=3Dright><TT>1911.8713&nbsp;&nbsp;</TT></TD>
    <TD noWrap align=3Dright><TT>-45.48&nbsp;</TT></TD>
    <TD align=3Dright><TT>300&nbsp;</TT></TD>
    <TD noWrap align=3Dright><TT>-&nbsp;</TT></TD>
    <TD align=3Dright><TT>315&nbsp;</TT></TD>
    <TD align=3Dright><TT>0&nbsp;&nbsp;</TT></TD>
    <TD noWrap align=3Dright><TT>56&nbsp;&nbsp;</TT></TD>
    <TD =
noWrap><TT>&nbsp;R.GYPGYMYTDLATIYER.A</TT></TD></TR></TBODY></TABLE>
<TABLE border=3D0 cellSpacing=3D0>
  <TBODY>
  <TR>
    <TD><TT>&nbsp;&nbsp;&nbsp;&nbsp;&nbsp;&nbsp;</TT></TD>
    <TD><TT><B>No match to: </B>823.0664, 825.0570, 841.0261, 870.5012,=20
      994.0992, 994.0992, 1018.5164, 1018.5164, 1036.0740, 1225.0807, =
2178.0630,=20
      2178.0630, 2751.2817, 2773.3081</TT></TD></TR></TBODY></TABLE><BR>
<TABLE border=3D0 cellSpacing=3D0>
  <TBODY>
  <TR>
    <TD><TT><B><A name=3DHit10>10.</A>&nbsp;&nbsp;&nbsp;</B></TT></TD>
    <TD noWrap><TT><A=20
      =
href=3D"http://zxw-pc/mascot/cgi/protein_view.pl?file=3D../data/20121225/=
F002399.dat&amp;hit=3D10"=20
      =
target=3D_blank>gi|332661539</A>&nbsp;&nbsp;&nbsp;&nbsp;<B>Mass:</B>&nbsp=
;54271&nbsp;&nbsp;&nbsp;&nbsp;<B>Score:</B>&nbsp;435&nbsp;&nbsp;&nbsp;&nb=
sp;<B>Expect:</B>&nbsp;5.9e-038&nbsp;&nbsp;<B>Matches:</B>&nbsp;15</TT></=
TD></TR>
  <TR>
    <TD>&nbsp;</TD>
    <TD noWrap><TT>V-type proton ATPase subunit B2 [Arabidopsis=20
    thaliana]</TT></TD></TR></TBODY></TABLE>
<TABLE border=3D0 cellSpacing=3D0 cellPadding=3D0>
  <TBODY>
  <TR>
    <TD><TT>&nbsp;&nbsp;&nbsp;&nbsp;&nbsp;&nbsp;</TT></TD>
    <TD align=3Dright><TT><B>Observed&nbsp;&nbsp;</B></TT></TD>
    <TD noWrap align=3Dright><TT><B>Mr(expt)&nbsp;&nbsp;</B></TT></TD>
    <TD noWrap align=3Dright><TT><B>Mr(calc)&nbsp;&nbsp;</B></TT></TD>
    <TD align=3Dright><TT><B>&nbsp;ppm&nbsp;&nbsp;</B></TT></TD>
    <TD align=3Dright><TT><B>Start&nbsp;</B></TT></TD>
    <TD align=3Dright><TT><B>&nbsp;</B></TT></TD>
    <TD align=3Dright><TT><B>End&nbsp;</B></TT></TD>
    <TD align=3Dright><TT><B>Miss&nbsp;</B></TT></TD>
    <TD align=3Dright><TT><B>Ions&nbsp;</B></TT></TD>
    <TD><TT><B>&nbsp;Peptide</B></TT></TD></TR>
  <TR>
    <TD align=3Dright>&nbsp;</TD>
    <TD align=3Dright><TT>842.4639&nbsp;&nbsp;</TT></TD>
    <TD align=3Dright><TT>841.4566&nbsp;&nbsp;</TT></TD>
    <TD align=3Dright><TT>841.4406&nbsp;&nbsp;</TT></TD>
    <TD noWrap align=3Dright><TT>19.0&nbsp;</TT></TD>
    <TD align=3Dright><TT>292&nbsp;</TT></TD>
    <TD noWrap align=3Dright><TT>-&nbsp;</TT></TD>
    <TD align=3Dright><TT>298&nbsp;</TT></TD>
    <TD align=3Dright><TT>1&nbsp;&nbsp;</TT></TD>
    <TD noWrap align=3Dright><TT>---&nbsp;&nbsp;</TT></TD>
    <TD noWrap><TT>&nbsp;R.EEVPGRR.G</TT></TD></TR>
  <TR>
    <TD align=3Dright>&nbsp;</TD>
    <TD align=3Dright><TT>1029.4484&nbsp;&nbsp;</TT></TD>
    <TD align=3Dright><TT>1028.4411&nbsp;&nbsp;</TT></TD>
    <TD align=3Dright><TT>1028.4927&nbsp;&nbsp;</TT></TD>
    <TD noWrap align=3Dright><TT>-50.15&nbsp;</TT></TD>
    <TD align=3Dright><TT>476&nbsp;</TT></TD>
    <TD noWrap align=3Dright><TT>-&nbsp;</TT></TD>
    <TD align=3Dright><TT>483&nbsp;</TT></TD>
    <TD align=3Dright><TT>0&nbsp;&nbsp;</TT></TD>
    <TD noWrap align=3Dright><TT>---&nbsp;&nbsp;</TT></TD>
    <TD noWrap><TT>&nbsp;K.TLDQFYSR.D</TT></TD></TR>
  <TR>
    <TD align=3Dright>&nbsp;</TD>
    <TD align=3Dright><TT>1029.4484&nbsp;&nbsp;</TT></TD>
    <TD align=3Dright><TT>1028.4411&nbsp;&nbsp;</TT></TD>
    <TD align=3Dright><TT>1028.4927&nbsp;&nbsp;</TT></TD>
    <TD noWrap align=3Dright><TT>-50.15&nbsp;</TT></TD>
    <TD align=3Dright><TT>476&nbsp;</TT></TD>
    <TD noWrap align=3Dright><TT>-&nbsp;</TT></TD>
    <TD align=3Dright><TT>483&nbsp;</TT></TD>
    <TD align=3Dright><TT>0&nbsp;&nbsp;</TT></TD>
    <TD noWrap align=3Dright><TT>26&nbsp;&nbsp;</TT></TD>
    <TD noWrap><TT>&nbsp;K.TLDQFYSR.D</TT></TD></TR>
  <TR>
    <TD align=3Dright>&nbsp;</TD>
    <TD align=3Dright><TT>1127.4897&nbsp;&nbsp;</TT></TD>
    <TD align=3Dright><TT>1126.4824&nbsp;&nbsp;</TT></TD>
    <TD align=3Dright><TT>1126.5407&nbsp;&nbsp;</TT></TD>
    <TD noWrap align=3Dright><TT>-51.75&nbsp;</TT></TD>
    <TD align=3Dright><TT>439&nbsp;</TT></TD>
    <TD noWrap align=3Dright><TT>-&nbsp;</TT></TD>
    <TD align=3Dright><TT>448&nbsp;</TT></TD>
    <TD align=3Dright><TT>0&nbsp;&nbsp;</TT></TD>
    <TD noWrap align=3Dright><TT>---&nbsp;&nbsp;</TT></TD>
    <TD noWrap><TT>&nbsp;K.FVAQGAYDTR.N</TT></TD></TR>
  <TR>
    <TD align=3Dright>&nbsp;</TD>
    <TD align=3Dright><TT>1127.4897&nbsp;&nbsp;</TT></TD>
    <TD align=3Dright><TT>1126.4824&nbsp;&nbsp;</TT></TD>
    <TD align=3Dright><TT>1126.5407&nbsp;&nbsp;</TT></TD>
    <TD noWrap align=3Dright><TT>-51.75&nbsp;</TT></TD>
    <TD align=3Dright><TT>439&nbsp;</TT></TD>
    <TD noWrap align=3Dright><TT>-&nbsp;</TT></TD>
    <TD align=3Dright><TT>448&nbsp;</TT></TD>
    <TD align=3Dright><TT>0&nbsp;&nbsp;</TT></TD>
    <TD noWrap align=3Dright><TT>52&nbsp;&nbsp;</TT></TD>
    <TD noWrap><TT>&nbsp;K.FVAQGAYDTR.N</TT></TD></TR>
  <TR>
    <TD align=3Dright>&nbsp;</TD>
    <TD align=3Dright><TT>1255.5785&nbsp;&nbsp;</TT></TD>
    <TD align=3Dright><TT>1254.5712&nbsp;&nbsp;</TT></TD>
    <TD align=3Dright><TT>1254.6357&nbsp;&nbsp;</TT></TD>
    <TD noWrap align=3Dright><TT>-51.38&nbsp;</TT></TD>
    <TD align=3Dright><TT>438&nbsp;</TT></TD>
    <TD noWrap align=3Dright><TT>-&nbsp;</TT></TD>
    <TD align=3Dright><TT>448&nbsp;</TT></TD>
    <TD align=3Dright><TT>1&nbsp;&nbsp;</TT></TD>
    <TD noWrap align=3Dright><TT>---&nbsp;&nbsp;</TT></TD>
    <TD noWrap><TT>&nbsp;R.KFVAQGAYDTR.N</TT></TD></TR>
  <TR>
    <TD align=3Dright>&nbsp;</TD>
    <TD align=3Dright><TT>1255.5785&nbsp;&nbsp;</TT></TD>
    <TD align=3Dright><TT>1254.5712&nbsp;&nbsp;</TT></TD>
    <TD align=3Dright><TT>1254.6357&nbsp;&nbsp;</TT></TD>
    <TD noWrap align=3Dright><TT>-51.38&nbsp;</TT></TD>
    <TD align=3Dright><TT>438&nbsp;</TT></TD>
    <TD noWrap align=3Dright><TT>-&nbsp;</TT></TD>
    <TD align=3Dright><TT>448&nbsp;</TT></TD>
    <TD align=3Dright><TT>1&nbsp;&nbsp;</TT></TD>
    <TD noWrap align=3Dright><TT>40&nbsp;&nbsp;</TT></TD>
    <TD noWrap><TT>&nbsp;R.KFVAQGAYDTR.N</TT></TD></TR>
  <TR>
    <TD align=3Dright>&nbsp;</TD>
    <TD align=3Dright><TT>1596.8372&nbsp;&nbsp;</TT></TD>
    <TD align=3Dright><TT>1595.8299&nbsp;&nbsp;</TT></TD>
    <TD align=3Dright><TT>1595.9035&nbsp;&nbsp;</TT></TD>
    <TD noWrap align=3Dright><TT>-46.10&nbsp;</TT></TD>
    <TD align=3Dright><TT>364&nbsp;</TT></TD>
    <TD noWrap align=3Dright><TT>-&nbsp;</TT></TD>
    <TD align=3Dright><TT>377&nbsp;</TT></TD>
    <TD align=3Dright><TT>0&nbsp;&nbsp;</TT></TD>
    <TD noWrap align=3Dright><TT>---&nbsp;&nbsp;</TT></TD>
    <TD noWrap><TT>&nbsp;R.QIYPPINVLPSLSR.L</TT></TD></TR>
  <TR>
    <TD align=3Dright>&nbsp;</TD>
    <TD align=3Dright><TT>1596.8372&nbsp;&nbsp;</TT></TD>
    <TD align=3Dright><TT>1595.8299&nbsp;&nbsp;</TT></TD>
    <TD align=3Dright><TT>1595.9035&nbsp;&nbsp;</TT></TD>
    <TD noWrap align=3Dright><TT>-46.10&nbsp;</TT></TD>
    <TD align=3Dright><TT>364&nbsp;</TT></TD>
    <TD noWrap align=3Dright><TT>-&nbsp;</TT></TD>
    <TD align=3Dright><TT>377&nbsp;</TT></TD>
    <TD align=3Dright><TT>0&nbsp;&nbsp;</TT></TD>
    <TD noWrap align=3Dright><TT>78&nbsp;&nbsp;</TT></TD>
    <TD noWrap><TT>&nbsp;R.QIYPPINVLPSLSR.L</TT></TD></TR>
  <TR>
    <TD align=3Dright>&nbsp;</TD>
    <TD align=3Dright><TT>1689.8540&nbsp;&nbsp;</TT></TD>
    <TD align=3Dright><TT>1688.8467&nbsp;&nbsp;</TT></TD>
    <TD align=3Dright><TT>1688.9250&nbsp;&nbsp;</TT></TD>
    <TD noWrap align=3Dright><TT>-46.33&nbsp;</TT></TD>
    <TD align=3Dright><TT>449&nbsp;</TT></TD>
    <TD noWrap align=3Dright><TT>-&nbsp;</TT></TD>
    <TD align=3Dright><TT>462&nbsp;</TT></TD>
    <TD align=3Dright><TT>0&nbsp;&nbsp;</TT></TD>
    <TD noWrap align=3Dright><TT>---&nbsp;&nbsp;</TT></TD>
    <TD noWrap><TT>&nbsp;R.NIFQSLDLAWTLLR.I</TT></TD></TR>
  <TR>
    <TD align=3Dright>&nbsp;</TD>
    <TD align=3Dright><TT>1689.8540&nbsp;&nbsp;</TT></TD>
    <TD align=3Dright><TT>1688.8467&nbsp;&nbsp;</TT></TD>
    <TD align=3Dright><TT>1688.9250&nbsp;&nbsp;</TT></TD>
    <TD noWrap align=3Dright><TT>-46.33&nbsp;</TT></TD>
    <TD align=3Dright><TT>449&nbsp;</TT></TD>
    <TD noWrap align=3Dright><TT>-&nbsp;</TT></TD>
    <TD align=3Dright><TT>462&nbsp;</TT></TD>
    <TD align=3Dright><TT>0&nbsp;&nbsp;</TT></TD>
    <TD noWrap align=3Dright><TT>57&nbsp;&nbsp;</TT></TD>
    <TD noWrap><TT>&nbsp;R.NIFQSLDLAWTLLR.I</TT></TD></TR>
  <TR>
    <TD align=3Dright>&nbsp;</TD>
    <TD align=3Dright><TT>1715.8490&nbsp;&nbsp;</TT></TD>
    <TD align=3Dright><TT>1714.8417&nbsp;&nbsp;</TT></TD>
    <TD align=3Dright><TT>1714.9254&nbsp;&nbsp;</TT></TD>
    <TD noWrap align=3Dright><TT>-48.77&nbsp;</TT></TD>
    <TD align=3Dright><TT>234&nbsp;</TT></TD>
    <TD noWrap align=3Dright><TT>-&nbsp;</TT></TD>
    <TD align=3Dright><TT>248&nbsp;</TT></TD>
    <TD align=3Dright><TT>0&nbsp;&nbsp;</TT></TD>
    <TD noWrap align=3Dright><TT>---&nbsp;&nbsp;</TT></TD>
    <TD noWrap><TT>&nbsp;R.VTLFLNLANDPTIER.I</TT></TD></TR>
  <TR>
    <TD align=3Dright>&nbsp;</TD>
    <TD align=3Dright><TT>1715.8490&nbsp;&nbsp;</TT></TD>
    <TD align=3Dright><TT>1714.8417&nbsp;&nbsp;</TT></TD>
    <TD align=3Dright><TT>1714.9254&nbsp;&nbsp;</TT></TD>
    <TD noWrap align=3Dright><TT>-48.77&nbsp;</TT></TD>
    <TD align=3Dright><TT>234&nbsp;</TT></TD>
    <TD noWrap align=3Dright><TT>-&nbsp;</TT></TD>
    <TD align=3Dright><TT>248&nbsp;</TT></TD>
    <TD align=3Dright><TT>0&nbsp;&nbsp;</TT></TD>
    <TD noWrap align=3Dright><TT>51&nbsp;&nbsp;</TT></TD>
    <TD noWrap><TT>&nbsp;R.VTLFLNLANDPTIER.I</TT></TD></TR>
  <TR>
    <TD align=3Dright>&nbsp;</TD>
    <TD align=3Dright><TT>1912.7916&nbsp;&nbsp;</TT></TD>
    <TD align=3Dright><TT>1911.7843&nbsp;&nbsp;</TT></TD>
    <TD align=3Dright><TT>1911.8713&nbsp;&nbsp;</TT></TD>
    <TD noWrap align=3Dright><TT>-45.48&nbsp;</TT></TD>
    <TD align=3Dright><TT>299&nbsp;</TT></TD>
    <TD noWrap align=3Dright><TT>-&nbsp;</TT></TD>
    <TD align=3Dright><TT>314&nbsp;</TT></TD>
    <TD align=3Dright><TT>0&nbsp;&nbsp;</TT></TD>
    <TD noWrap align=3Dright><TT>---&nbsp;&nbsp;</TT></TD>
    <TD noWrap><TT>&nbsp;R.GYPGYMYTDLATIYER.A</TT></TD></TR>
  <TR>
    <TD align=3Dright>&nbsp;</TD>
    <TD align=3Dright><TT>1912.7916&nbsp;&nbsp;</TT></TD>
    <TD align=3Dright><TT>1911.7843&nbsp;&nbsp;</TT></TD>
    <TD align=3Dright><TT>1911.8713&nbsp;&nbsp;</TT></TD>
    <TD noWrap align=3Dright><TT>-45.48&nbsp;</TT></TD>
    <TD align=3Dright><TT>299&nbsp;</TT></TD>
    <TD noWrap align=3Dright><TT>-&nbsp;</TT></TD>
    <TD align=3Dright><TT>314&nbsp;</TT></TD>
    <TD align=3Dright><TT>0&nbsp;&nbsp;</TT></TD>
    <TD noWrap align=3Dright><TT>56&nbsp;&nbsp;</TT></TD>
    <TD =
noWrap><TT>&nbsp;R.GYPGYMYTDLATIYER.A</TT></TD></TR></TBODY></TABLE>
<TABLE border=3D0 cellSpacing=3D0>
  <TBODY>
  <TR>
    <TD><TT>&nbsp;&nbsp;&nbsp;&nbsp;&nbsp;&nbsp;</TT></TD>
    <TD><TT><B>No match to: </B>823.0664, 825.0570, 841.0261, 870.5012,=20
      994.0992, 994.0992, 1018.5164, 1018.5164, 1036.0740, 1225.0807, =
2178.0630,=20
      2178.0630, 2751.2817, 2773.3081</TT></TD></TR></TBODY></TABLE><BR>
<TABLE border=3D0 cellSpacing=3D0>
  <TBODY>
  <TR>
    <TD><TT><B><A name=3DHit11>11.</A>&nbsp;&nbsp;&nbsp;</B></TT></TD>
    <TD noWrap><TT><A=20
      =
href=3D"http://zxw-pc/mascot/cgi/protein_view.pl?file=3D../data/20121225/=
F002399.dat&amp;hit=3D11"=20
      =
target=3D_blank>gi|332661538</A>&nbsp;&nbsp;&nbsp;&nbsp;<B>Mass:</B>&nbsp=
;54271&nbsp;&nbsp;&nbsp;&nbsp;<B>Score:</B>&nbsp;435&nbsp;&nbsp;&nbsp;&nb=
sp;<B>Expect:</B>&nbsp;5.9e-038&nbsp;&nbsp;<B>Matches:</B>&nbsp;15</TT></=
TD></TR>
  <TR>
    <TD>&nbsp;</TD>
    <TD noWrap><TT>V-type proton ATPase subunit B2 [Arabidopsis=20
    thaliana]</TT></TD></TR></TBODY></TABLE>
<TABLE border=3D0 cellSpacing=3D0 cellPadding=3D0>
  <TBODY>
  <TR>
    <TD><TT>&nbsp;&nbsp;&nbsp;&nbsp;&nbsp;&nbsp;</TT></TD>
    <TD align=3Dright><TT><B>Observed&nbsp;&nbsp;</B></TT></TD>
    <TD noWrap align=3Dright><TT><B>Mr(expt)&nbsp;&nbsp;</B></TT></TD>
    <TD noWrap align=3Dright><TT><B>Mr(calc)&nbsp;&nbsp;</B></TT></TD>
    <TD align=3Dright><TT><B>&nbsp;ppm&nbsp;&nbsp;</B></TT></TD>
    <TD align=3Dright><TT><B>Start&nbsp;</B></TT></TD>
    <TD align=3Dright><TT><B>&nbsp;</B></TT></TD>
    <TD align=3Dright><TT><B>End&nbsp;</B></TT></TD>
    <TD align=3Dright><TT><B>Miss&nbsp;</B></TT></TD>
    <TD align=3Dright><TT><B>Ions&nbsp;</B></TT></TD>
    <TD><TT><B>&nbsp;Peptide</B></TT></TD></TR>
  <TR>
    <TD align=3Dright>&nbsp;</TD>
    <TD align=3Dright><TT>842.4639&nbsp;&nbsp;</TT></TD>
    <TD align=3Dright><TT>841.4566&nbsp;&nbsp;</TT></TD>
    <TD align=3Dright><TT>841.4406&nbsp;&nbsp;</TT></TD>
    <TD noWrap align=3Dright><TT>19.0&nbsp;</TT></TD>
    <TD align=3Dright><TT>292&nbsp;</TT></TD>
    <TD noWrap align=3Dright><TT>-&nbsp;</TT></TD>
    <TD align=3Dright><TT>298&nbsp;</TT></TD>
    <TD align=3Dright><TT>1&nbsp;&nbsp;</TT></TD>
    <TD noWrap align=3Dright><TT>---&nbsp;&nbsp;</TT></TD>
    <TD noWrap><TT>&nbsp;R.EEVPGRR.G</TT></TD></TR>
  <TR>
    <TD align=3Dright>&nbsp;</TD>
    <TD align=3Dright><TT>1029.4484&nbsp;&nbsp;</TT></TD>
    <TD align=3Dright><TT>1028.4411&nbsp;&nbsp;</TT></TD>
    <TD align=3Dright><TT>1028.4927&nbsp;&nbsp;</TT></TD>
    <TD noWrap align=3Dright><TT>-50.15&nbsp;</TT></TD>
    <TD align=3Dright><TT>476&nbsp;</TT></TD>
    <TD noWrap align=3Dright><TT>-&nbsp;</TT></TD>
    <TD align=3Dright><TT>483&nbsp;</TT></TD>
    <TD align=3Dright><TT>0&nbsp;&nbsp;</TT></TD>
    <TD noWrap align=3Dright><TT>---&nbsp;&nbsp;</TT></TD>
    <TD noWrap><TT>&nbsp;K.TLDQFYSR.D</TT></TD></TR>
  <TR>
    <TD align=3Dright>&nbsp;</TD>
    <TD align=3Dright><TT>1029.4484&nbsp;&nbsp;</TT></TD>
    <TD align=3Dright><TT>1028.4411&nbsp;&nbsp;</TT></TD>
    <TD align=3Dright><TT>1028.4927&nbsp;&nbsp;</TT></TD>
    <TD noWrap align=3Dright><TT>-50.15&nbsp;</TT></TD>
    <TD align=3Dright><TT>476&nbsp;</TT></TD>
    <TD noWrap align=3Dright><TT>-&nbsp;</TT></TD>
    <TD align=3Dright><TT>483&nbsp;</TT></TD>
    <TD align=3Dright><TT>0&nbsp;&nbsp;</TT></TD>
    <TD noWrap align=3Dright><TT>26&nbsp;&nbsp;</TT></TD>
    <TD noWrap><TT>&nbsp;K.TLDQFYSR.D</TT></TD></TR>
  <TR>
    <TD align=3Dright>&nbsp;</TD>
    <TD align=3Dright><TT>1127.4897&nbsp;&nbsp;</TT></TD>
    <TD align=3Dright><TT>1126.4824&nbsp;&nbsp;</TT></TD>
    <TD align=3Dright><TT>1126.5407&nbsp;&nbsp;</TT></TD>
    <TD noWrap align=3Dright><TT>-51.75&nbsp;</TT></TD>
    <TD align=3Dright><TT>439&nbsp;</TT></TD>
    <TD noWrap align=3Dright><TT>-&nbsp;</TT></TD>
    <TD align=3Dright><TT>448&nbsp;</TT></TD>
    <TD align=3Dright><TT>0&nbsp;&nbsp;</TT></TD>
    <TD noWrap align=3Dright><TT>---&nbsp;&nbsp;</TT></TD>
    <TD noWrap><TT>&nbsp;K.FVAQGAYDTR.N</TT></TD></TR>
  <TR>
    <TD align=3Dright>&nbsp;</TD>
    <TD align=3Dright><TT>1127.4897&nbsp;&nbsp;</TT></TD>
    <TD align=3Dright><TT>1126.4824&nbsp;&nbsp;</TT></TD>
    <TD align=3Dright><TT>1126.5407&nbsp;&nbsp;</TT></TD>
    <TD noWrap align=3Dright><TT>-51.75&nbsp;</TT></TD>
    <TD align=3Dright><TT>439&nbsp;</TT></TD>
    <TD noWrap align=3Dright><TT>-&nbsp;</TT></TD>
    <TD align=3Dright><TT>448&nbsp;</TT></TD>
    <TD align=3Dright><TT>0&nbsp;&nbsp;</TT></TD>
    <TD noWrap align=3Dright><TT>52&nbsp;&nbsp;</TT></TD>
    <TD noWrap><TT>&nbsp;K.FVAQGAYDTR.N</TT></TD></TR>
  <TR>
    <TD align=3Dright>&nbsp;</TD>
    <TD align=3Dright><TT>1255.5785&nbsp;&nbsp;</TT></TD>
    <TD align=3Dright><TT>1254.5712&nbsp;&nbsp;</TT></TD>
    <TD align=3Dright><TT>1254.6357&nbsp;&nbsp;</TT></TD>
    <TD noWrap align=3Dright><TT>-51.38&nbsp;</TT></TD>
    <TD align=3Dright><TT>438&nbsp;</TT></TD>
    <TD noWrap align=3Dright><TT>-&nbsp;</TT></TD>
    <TD align=3Dright><TT>448&nbsp;</TT></TD>
    <TD align=3Dright><TT>1&nbsp;&nbsp;</TT></TD>
    <TD noWrap align=3Dright><TT>---&nbsp;&nbsp;</TT></TD>
    <TD noWrap><TT>&nbsp;R.KFVAQGAYDTR.N</TT></TD></TR>
  <TR>
    <TD align=3Dright>&nbsp;</TD>
    <TD align=3Dright><TT>1255.5785&nbsp;&nbsp;</TT></TD>
    <TD align=3Dright><TT>1254.5712&nbsp;&nbsp;</TT></TD>
    <TD align=3Dright><TT>1254.6357&nbsp;&nbsp;</TT></TD>
    <TD noWrap align=3Dright><TT>-51.38&nbsp;</TT></TD>
    <TD align=3Dright><TT>438&nbsp;</TT></TD>
    <TD noWrap align=3Dright><TT>-&nbsp;</TT></TD>
    <TD align=3Dright><TT>448&nbsp;</TT></TD>
    <TD align=3Dright><TT>1&nbsp;&nbsp;</TT></TD>
    <TD noWrap align=3Dright><TT>40&nbsp;&nbsp;</TT></TD>
    <TD noWrap><TT>&nbsp;R.KFVAQGAYDTR.N</TT></TD></TR>
  <TR>
    <TD align=3Dright>&nbsp;</TD>
    <TD align=3Dright><TT>1596.8372&nbsp;&nbsp;</TT></TD>
    <TD align=3Dright><TT>1595.8299&nbsp;&nbsp;</TT></TD>
    <TD align=3Dright><TT>1595.9035&nbsp;&nbsp;</TT></TD>
    <TD noWrap align=3Dright><TT>-46.10&nbsp;</TT></TD>
    <TD align=3Dright><TT>364&nbsp;</TT></TD>
    <TD noWrap align=3Dright><TT>-&nbsp;</TT></TD>
    <TD align=3Dright><TT>377&nbsp;</TT></TD>
    <TD align=3Dright><TT>0&nbsp;&nbsp;</TT></TD>
    <TD noWrap align=3Dright><TT>---&nbsp;&nbsp;</TT></TD>
    <TD noWrap><TT>&nbsp;R.QIYPPINVLPSLSR.L</TT></TD></TR>
  <TR>
    <TD align=3Dright>&nbsp;</TD>
    <TD align=3Dright><TT>1596.8372&nbsp;&nbsp;</TT></TD>
    <TD align=3Dright><TT>1595.8299&nbsp;&nbsp;</TT></TD>
    <TD align=3Dright><TT>1595.9035&nbsp;&nbsp;</TT></TD>
    <TD noWrap align=3Dright><TT>-46.10&nbsp;</TT></TD>
    <TD align=3Dright><TT>364&nbsp;</TT></TD>
    <TD noWrap align=3Dright><TT>-&nbsp;</TT></TD>
    <TD align=3Dright><TT>377&nbsp;</TT></TD>
    <TD align=3Dright><TT>0&nbsp;&nbsp;</TT></TD>
    <TD noWrap align=3Dright><TT>78&nbsp;&nbsp;</TT></TD>
    <TD noWrap><TT>&nbsp;R.QIYPPINVLPSLSR.L</TT></TD></TR>
  <TR>
    <TD align=3Dright>&nbsp;</TD>
    <TD align=3Dright><TT>1689.8540&nbsp;&nbsp;</TT></TD>
    <TD align=3Dright><TT>1688.8467&nbsp;&nbsp;</TT></TD>
    <TD align=3Dright><TT>1688.9250&nbsp;&nbsp;</TT></TD>
    <TD noWrap align=3Dright><TT>-46.33&nbsp;</TT></TD>
    <TD align=3Dright><TT>449&nbsp;</TT></TD>
    <TD noWrap align=3Dright><TT>-&nbsp;</TT></TD>
    <TD align=3Dright><TT>462&nbsp;</TT></TD>
    <TD align=3Dright><TT>0&nbsp;&nbsp;</TT></TD>
    <TD noWrap align=3Dright><TT>---&nbsp;&nbsp;</TT></TD>
    <TD noWrap><TT>&nbsp;R.NIFQSLDLAWTLLR.I</TT></TD></TR>
  <TR>
    <TD align=3Dright>&nbsp;</TD>
    <TD align=3Dright><TT>1689.8540&nbsp;&nbsp;</TT></TD>
    <TD align=3Dright><TT>1688.8467&nbsp;&nbsp;</TT></TD>
    <TD align=3Dright><TT>1688.9250&nbsp;&nbsp;</TT></TD>
    <TD noWrap align=3Dright><TT>-46.33&nbsp;</TT></TD>
    <TD align=3Dright><TT>449&nbsp;</TT></TD>
    <TD noWrap align=3Dright><TT>-&nbsp;</TT></TD>
    <TD align=3Dright><TT>462&nbsp;</TT></TD>
    <TD align=3Dright><TT>0&nbsp;&nbsp;</TT></TD>
    <TD noWrap align=3Dright><TT>57&nbsp;&nbsp;</TT></TD>
    <TD noWrap><TT>&nbsp;R.NIFQSLDLAWTLLR.I</TT></TD></TR>
  <TR>
    <TD align=3Dright>&nbsp;</TD>
    <TD align=3Dright><TT>1715.8490&nbsp;&nbsp;</TT></TD>
    <TD align=3Dright><TT>1714.8417&nbsp;&nbsp;</TT></TD>
    <TD align=3Dright><TT>1714.9254&nbsp;&nbsp;</TT></TD>
    <TD noWrap align=3Dright><TT>-48.77&nbsp;</TT></TD>
    <TD align=3Dright><TT>234&nbsp;</TT></TD>
    <TD noWrap align=3Dright><TT>-&nbsp;</TT></TD>
    <TD align=3Dright><TT>248&nbsp;</TT></TD>
    <TD align=3Dright><TT>0&nbsp;&nbsp;</TT></TD>
    <TD noWrap align=3Dright><TT>---&nbsp;&nbsp;</TT></TD>
    <TD noWrap><TT>&nbsp;R.VTLFLNLANDPTIER.I</TT></TD></TR>
  <TR>
    <TD align=3Dright>&nbsp;</TD>
    <TD align=3Dright><TT>1715.8490&nbsp;&nbsp;</TT></TD>
    <TD align=3Dright><TT>1714.8417&nbsp;&nbsp;</TT></TD>
    <TD align=3Dright><TT>1714.9254&nbsp;&nbsp;</TT></TD>
    <TD noWrap align=3Dright><TT>-48.77&nbsp;</TT></TD>
    <TD align=3Dright><TT>234&nbsp;</TT></TD>
    <TD noWrap align=3Dright><TT>-&nbsp;</TT></TD>
    <TD align=3Dright><TT>248&nbsp;</TT></TD>
    <TD align=3Dright><TT>0&nbsp;&nbsp;</TT></TD>
    <TD noWrap align=3Dright><TT>51&nbsp;&nbsp;</TT></TD>
    <TD noWrap><TT>&nbsp;R.VTLFLNLANDPTIER.I</TT></TD></TR>
  <TR>
    <TD align=3Dright>&nbsp;</TD>
    <TD align=3Dright><TT>1912.7916&nbsp;&nbsp;</TT></TD>
    <TD align=3Dright><TT>1911.7843&nbsp;&nbsp;</TT></TD>
    <TD align=3Dright><TT>1911.8713&nbsp;&nbsp;</TT></TD>
    <TD noWrap align=3Dright><TT>-45.48&nbsp;</TT></TD>
    <TD align=3Dright><TT>299&nbsp;</TT></TD>
    <TD noWrap align=3Dright><TT>-&nbsp;</TT></TD>
    <TD align=3Dright><TT>314&nbsp;</TT></TD>
    <TD align=3Dright><TT>0&nbsp;&nbsp;</TT></TD>
    <TD noWrap align=3Dright><TT>---&nbsp;&nbsp;</TT></TD>
    <TD noWrap><TT>&nbsp;R.GYPGYMYTDLATIYER.A</TT></TD></TR>
  <TR>
    <TD align=3Dright>&nbsp;</TD>
    <TD align=3Dright><TT>1912.7916&nbsp;&nbsp;</TT></TD>
    <TD align=3Dright><TT>1911.7843&nbsp;&nbsp;</TT></TD>
    <TD align=3Dright><TT>1911.8713&nbsp;&nbsp;</TT></TD>
    <TD noWrap align=3Dright><TT>-45.48&nbsp;</TT></TD>
    <TD align=3Dright><TT>299&nbsp;</TT></TD>
    <TD noWrap align=3Dright><TT>-&nbsp;</TT></TD>
    <TD align=3Dright><TT>314&nbsp;</TT></TD>
    <TD align=3Dright><TT>0&nbsp;&nbsp;</TT></TD>
    <TD noWrap align=3Dright><TT>56&nbsp;&nbsp;</TT></TD>
    <TD =
noWrap><TT>&nbsp;R.GYPGYMYTDLATIYER.A</TT></TD></TR></TBODY></TABLE>
<TABLE border=3D0 cellSpacing=3D0>
  <TBODY>
  <TR>
    <TD><TT>&nbsp;&nbsp;&nbsp;&nbsp;&nbsp;&nbsp;</TT></TD>
    <TD><TT><B>No match to: </B>823.0664, 825.0570, 841.0261, 870.5012,=20
      994.0992, 994.0992, 1018.5164, 1018.5164, 1036.0740, 1225.0807, =
2178.0630,=20
      2178.0630, 2751.2817, 2773.3081</TT></TD></TR></TBODY></TABLE><BR>
<TABLE border=3D0 cellSpacing=3D0>
  <TBODY>
  <TR>
    <TD><TT><B><A name=3DHit12>12.</A>&nbsp;&nbsp;&nbsp;</B></TT></TD>
    <TD noWrap><TT><A=20
      =
href=3D"http://zxw-pc/mascot/cgi/protein_view.pl?file=3D../data/20121225/=
F002399.dat&amp;hit=3D12"=20
      =
target=3D_blank>gi|332661537</A>&nbsp;&nbsp;&nbsp;&nbsp;<B>Mass:</B>&nbsp=
;54271&nbsp;&nbsp;&nbsp;&nbsp;<B>Score:</B>&nbsp;435&nbsp;&nbsp;&nbsp;&nb=
sp;<B>Expect:</B>&nbsp;5.9e-038&nbsp;&nbsp;<B>Matches:</B>&nbsp;15</TT></=
TD></TR>
  <TR>
    <TD>&nbsp;</TD>
    <TD noWrap><TT>V-type proton ATPase subunit B2 [Arabidopsis=20
    thaliana]</TT></TD></TR></TBODY></TABLE>
<TABLE border=3D0 cellSpacing=3D0 cellPadding=3D0>
  <TBODY>
  <TR>
    <TD><TT>&nbsp;&nbsp;&nbsp;&nbsp;&nbsp;&nbsp;</TT></TD>
    <TD align=3Dright><TT><B>Observed&nbsp;&nbsp;</B></TT></TD>
    <TD noWrap align=3Dright><TT><B>Mr(expt)&nbsp;&nbsp;</B></TT></TD>
    <TD noWrap align=3Dright><TT><B>Mr(calc)&nbsp;&nbsp;</B></TT></TD>
    <TD align=3Dright><TT><B>&nbsp;ppm&nbsp;&nbsp;</B></TT></TD>
    <TD align=3Dright><TT><B>Start&nbsp;</B></TT></TD>
    <TD align=3Dright><TT><B>&nbsp;</B></TT></TD>
    <TD align=3Dright><TT><B>End&nbsp;</B></TT></TD>
    <TD align=3Dright><TT><B>Miss&nbsp;</B></TT></TD>
    <TD align=3Dright><TT><B>Ions&nbsp;</B></TT></TD>
    <TD><TT><B>&nbsp;Peptide</B></TT></TD></TR>
  <TR>
    <TD align=3Dright>&nbsp;</TD>
    <TD align=3Dright><TT>842.4639&nbsp;&nbsp;</TT></TD>
    <TD align=3Dright><TT>841.4566&nbsp;&nbsp;</TT></TD>
    <TD align=3Dright><TT>841.4406&nbsp;&nbsp;</TT></TD>
    <TD noWrap align=3Dright><TT>19.0&nbsp;</TT></TD>
    <TD align=3Dright><TT>292&nbsp;</TT></TD>
    <TD noWrap align=3Dright><TT>-&nbsp;</TT></TD>
    <TD align=3Dright><TT>298&nbsp;</TT></TD>
    <TD align=3Dright><TT>1&nbsp;&nbsp;</TT></TD>
    <TD noWrap align=3Dright><TT>---&nbsp;&nbsp;</TT></TD>
    <TD noWrap><TT>&nbsp;R.EEVPGRR.G</TT></TD></TR>
  <TR>
    <TD align=3Dright>&nbsp;</TD>
    <TD align=3Dright><TT>1029.4484&nbsp;&nbsp;</TT></TD>
    <TD align=3Dright><TT>1028.4411&nbsp;&nbsp;</TT></TD>
    <TD align=3Dright><TT>1028.4927&nbsp;&nbsp;</TT></TD>
    <TD noWrap align=3Dright><TT>-50.15&nbsp;</TT></TD>
    <TD align=3Dright><TT>476&nbsp;</TT></TD>
    <TD noWrap align=3Dright><TT>-&nbsp;</TT></TD>
    <TD align=3Dright><TT>483&nbsp;</TT></TD>
    <TD align=3Dright><TT>0&nbsp;&nbsp;</TT></TD>
    <TD noWrap align=3Dright><TT>---&nbsp;&nbsp;</TT></TD>
    <TD noWrap><TT>&nbsp;K.TLDQFYSR.D</TT></TD></TR>
  <TR>
    <TD align=3Dright>&nbsp;</TD>
    <TD align=3Dright><TT>1029.4484&nbsp;&nbsp;</TT></TD>
    <TD align=3Dright><TT>1028.4411&nbsp;&nbsp;</TT></TD>
    <TD align=3Dright><TT>1028.4927&nbsp;&nbsp;</TT></TD>
    <TD noWrap align=3Dright><TT>-50.15&nbsp;</TT></TD>
    <TD align=3Dright><TT>476&nbsp;</TT></TD>
    <TD noWrap align=3Dright><TT>-&nbsp;</TT></TD>
    <TD align=3Dright><TT>483&nbsp;</TT></TD>
    <TD align=3Dright><TT>0&nbsp;&nbsp;</TT></TD>
    <TD noWrap align=3Dright><TT>26&nbsp;&nbsp;</TT></TD>
    <TD noWrap><TT>&nbsp;K.TLDQFYSR.D</TT></TD></TR>
  <TR>
    <TD align=3Dright>&nbsp;</TD>
    <TD align=3Dright><TT>1127.4897&nbsp;&nbsp;</TT></TD>
    <TD align=3Dright><TT>1126.4824&nbsp;&nbsp;</TT></TD>
    <TD align=3Dright><TT>1126.5407&nbsp;&nbsp;</TT></TD>
    <TD noWrap align=3Dright><TT>-51.75&nbsp;</TT></TD>
    <TD align=3Dright><TT>439&nbsp;</TT></TD>
    <TD noWrap align=3Dright><TT>-&nbsp;</TT></TD>
    <TD align=3Dright><TT>448&nbsp;</TT></TD>
    <TD align=3Dright><TT>0&nbsp;&nbsp;</TT></TD>
    <TD noWrap align=3Dright><TT>---&nbsp;&nbsp;</TT></TD>
    <TD noWrap><TT>&nbsp;K.FVAQGAYDTR.N</TT></TD></TR>
  <TR>
    <TD align=3Dright>&nbsp;</TD>
    <TD align=3Dright><TT>1127.4897&nbsp;&nbsp;</TT></TD>
    <TD align=3Dright><TT>1126.4824&nbsp;&nbsp;</TT></TD>
    <TD align=3Dright><TT>1126.5407&nbsp;&nbsp;</TT></TD>
    <TD noWrap align=3Dright><TT>-51.75&nbsp;</TT></TD>
    <TD align=3Dright><TT>439&nbsp;</TT></TD>
    <TD noWrap align=3Dright><TT>-&nbsp;</TT></TD>
    <TD align=3Dright><TT>448&nbsp;</TT></TD>
    <TD align=3Dright><TT>0&nbsp;&nbsp;</TT></TD>
    <TD noWrap align=3Dright><TT>52&nbsp;&nbsp;</TT></TD>
    <TD noWrap><TT>&nbsp;K.FVAQGAYDTR.N</TT></TD></TR>
  <TR>
    <TD align=3Dright>&nbsp;</TD>
    <TD align=3Dright><TT>1255.5785&nbsp;&nbsp;</TT></TD>
    <TD align=3Dright><TT>1254.5712&nbsp;&nbsp;</TT></TD>
    <TD align=3Dright><TT>1254.6357&nbsp;&nbsp;</TT></TD>
    <TD noWrap align=3Dright><TT>-51.38&nbsp;</TT></TD>
    <TD align=3Dright><TT>438&nbsp;</TT></TD>
    <TD noWrap align=3Dright><TT>-&nbsp;</TT></TD>
    <TD align=3Dright><TT>448&nbsp;</TT></TD>
    <TD align=3Dright><TT>1&nbsp;&nbsp;</TT></TD>
    <TD noWrap align=3Dright><TT>---&nbsp;&nbsp;</TT></TD>
    <TD noWrap><TT>&nbsp;R.KFVAQGAYDTR.N</TT></TD></TR>
  <TR>
    <TD align=3Dright>&nbsp;</TD>
    <TD align=3Dright><TT>1255.5785&nbsp;&nbsp;</TT></TD>
    <TD align=3Dright><TT>1254.5712&nbsp;&nbsp;</TT></TD>
    <TD align=3Dright><TT>1254.6357&nbsp;&nbsp;</TT></TD>
    <TD noWrap align=3Dright><TT>-51.38&nbsp;</TT></TD>
    <TD align=3Dright><TT>438&nbsp;</TT></TD>
    <TD noWrap align=3Dright><TT>-&nbsp;</TT></TD>
    <TD align=3Dright><TT>448&nbsp;</TT></TD>
    <TD align=3Dright><TT>1&nbsp;&nbsp;</TT></TD>
    <TD noWrap align=3Dright><TT>40&nbsp;&nbsp;</TT></TD>
    <TD noWrap><TT>&nbsp;R.KFVAQGAYDTR.N</TT></TD></TR>
  <TR>
    <TD align=3Dright>&nbsp;</TD>
    <TD align=3Dright><TT>1596.8372&nbsp;&nbsp;</TT></TD>
    <TD align=3Dright><TT>1595.8299&nbsp;&nbsp;</TT></TD>
    <TD align=3Dright><TT>1595.9035&nbsp;&nbsp;</TT></TD>
    <TD noWrap align=3Dright><TT>-46.10&nbsp;</TT></TD>
    <TD align=3Dright><TT>364&nbsp;</TT></TD>
    <TD noWrap align=3Dright><TT>-&nbsp;</TT></TD>
    <TD align=3Dright><TT>377&nbsp;</TT></TD>
    <TD align=3Dright><TT>0&nbsp;&nbsp;</TT></TD>
    <TD noWrap align=3Dright><TT>---&nbsp;&nbsp;</TT></TD>
    <TD noWrap><TT>&nbsp;R.QIYPPINVLPSLSR.L</TT></TD></TR>
  <TR>
    <TD align=3Dright>&nbsp;</TD>
    <TD align=3Dright><TT>1596.8372&nbsp;&nbsp;</TT></TD>
    <TD align=3Dright><TT>1595.8299&nbsp;&nbsp;</TT></TD>
    <TD align=3Dright><TT>1595.9035&nbsp;&nbsp;</TT></TD>
    <TD noWrap align=3Dright><TT>-46.10&nbsp;</TT></TD>
    <TD align=3Dright><TT>364&nbsp;</TT></TD>
    <TD noWrap align=3Dright><TT>-&nbsp;</TT></TD>
    <TD align=3Dright><TT>377&nbsp;</TT></TD>
    <TD align=3Dright><TT>0&nbsp;&nbsp;</TT></TD>
    <TD noWrap align=3Dright><TT>78&nbsp;&nbsp;</TT></TD>
    <TD noWrap><TT>&nbsp;R.QIYPPINVLPSLSR.L</TT></TD></TR>
  <TR>
    <TD align=3Dright>&nbsp;</TD>
    <TD align=3Dright><TT>1689.8540&nbsp;&nbsp;</TT></TD>
    <TD align=3Dright><TT>1688.8467&nbsp;&nbsp;</TT></TD>
    <TD align=3Dright><TT>1688.9250&nbsp;&nbsp;</TT></TD>
    <TD noWrap align=3Dright><TT>-46.33&nbsp;</TT></TD>
    <TD align=3Dright><TT>449&nbsp;</TT></TD>
    <TD noWrap align=3Dright><TT>-&nbsp;</TT></TD>
    <TD align=3Dright><TT>462&nbsp;</TT></TD>
    <TD align=3Dright><TT>0&nbsp;&nbsp;</TT></TD>
    <TD noWrap align=3Dright><TT>---&nbsp;&nbsp;</TT></TD>
    <TD noWrap><TT>&nbsp;R.NIFQSLDLAWTLLR.I</TT></TD></TR>
  <TR>
    <TD align=3Dright>&nbsp;</TD>
    <TD align=3Dright><TT>1689.8540&nbsp;&nbsp;</TT></TD>
    <TD align=3Dright><TT>1688.8467&nbsp;&nbsp;</TT></TD>
    <TD align=3Dright><TT>1688.9250&nbsp;&nbsp;</TT></TD>
    <TD noWrap align=3Dright><TT>-46.33&nbsp;</TT></TD>
    <TD align=3Dright><TT>449&nbsp;</TT></TD>
    <TD noWrap align=3Dright><TT>-&nbsp;</TT></TD>
    <TD align=3Dright><TT>462&nbsp;</TT></TD>
    <TD align=3Dright><TT>0&nbsp;&nbsp;</TT></TD>
    <TD noWrap align=3Dright><TT>57&nbsp;&nbsp;</TT></TD>
    <TD noWrap><TT>&nbsp;R.NIFQSLDLAWTLLR.I</TT></TD></TR>
  <TR>
    <TD align=3Dright>&nbsp;</TD>
    <TD align=3Dright><TT>1715.8490&nbsp;&nbsp;</TT></TD>
    <TD align=3Dright><TT>1714.8417&nbsp;&nbsp;</TT></TD>
    <TD align=3Dright><TT>1714.9254&nbsp;&nbsp;</TT></TD>
    <TD noWrap align=3Dright><TT>-48.77&nbsp;</TT></TD>
    <TD align=3Dright><TT>234&nbsp;</TT></TD>
    <TD noWrap align=3Dright><TT>-&nbsp;</TT></TD>
    <TD align=3Dright><TT>248&nbsp;</TT></TD>
    <TD align=3Dright><TT>0&nbsp;&nbsp;</TT></TD>
    <TD noWrap align=3Dright><TT>---&nbsp;&nbsp;</TT></TD>
    <TD noWrap><TT>&nbsp;R.VTLFLNLANDPTIER.I</TT></TD></TR>
  <TR>
    <TD align=3Dright>&nbsp;</TD>
    <TD align=3Dright><TT>1715.8490&nbsp;&nbsp;</TT></TD>
    <TD align=3Dright><TT>1714.8417&nbsp;&nbsp;</TT></TD>
    <TD align=3Dright><TT>1714.9254&nbsp;&nbsp;</TT></TD>
    <TD noWrap align=3Dright><TT>-48.77&nbsp;</TT></TD>
    <TD align=3Dright><TT>234&nbsp;</TT></TD>
    <TD noWrap align=3Dright><TT>-&nbsp;</TT></TD>
    <TD align=3Dright><TT>248&nbsp;</TT></TD>
    <TD align=3Dright><TT>0&nbsp;&nbsp;</TT></TD>
    <TD noWrap align=3Dright><TT>51&nbsp;&nbsp;</TT></TD>
    <TD noWrap><TT>&nbsp;R.VTLFLNLANDPTIER.I</TT></TD></TR>
  <TR>
    <TD align=3Dright>&nbsp;</TD>
    <TD align=3Dright><TT>1912.7916&nbsp;&nbsp;</TT></TD>
    <TD align=3Dright><TT>1911.7843&nbsp;&nbsp;</TT></TD>
    <TD align=3Dright><TT>1911.8713&nbsp;&nbsp;</TT></TD>
    <TD noWrap align=3Dright><TT>-45.48&nbsp;</TT></TD>
    <TD align=3Dright><TT>299&nbsp;</TT></TD>
    <TD noWrap align=3Dright><TT>-&nbsp;</TT></TD>
    <TD align=3Dright><TT>314&nbsp;</TT></TD>
    <TD align=3Dright><TT>0&nbsp;&nbsp;</TT></TD>
    <TD noWrap align=3Dright><TT>---&nbsp;&nbsp;</TT></TD>
    <TD noWrap><TT>&nbsp;R.GYPGYMYTDLATIYER.A</TT></TD></TR>
  <TR>
    <TD align=3Dright>&nbsp;</TD>
    <TD align=3Dright><TT>1912.7916&nbsp;&nbsp;</TT></TD>
    <TD align=3Dright><TT>1911.7843&nbsp;&nbsp;</TT></TD>
    <TD align=3Dright><TT>1911.8713&nbsp;&nbsp;</TT></TD>
    <TD noWrap align=3Dright><TT>-45.48&nbsp;</TT></TD>
    <TD align=3Dright><TT>299&nbsp;</TT></TD>
    <TD noWrap align=3Dright><TT>-&nbsp;</TT></TD>
    <TD align=3Dright><TT>314&nbsp;</TT></TD>
    <TD align=3Dright><TT>0&nbsp;&nbsp;</TT></TD>
    <TD noWrap align=3Dright><TT>56&nbsp;&nbsp;</TT></TD>
    <TD =
noWrap><TT>&nbsp;R.GYPGYMYTDLATIYER.A</TT></TD></TR></TBODY></TABLE>
<TABLE border=3D0 cellSpacing=3D0>
  <TBODY>
  <TR>
    <TD><TT>&nbsp;&nbsp;&nbsp;&nbsp;&nbsp;&nbsp;</TT></TD>
    <TD><TT><B>No match to: </B>823.0664, 825.0570, 841.0261, 870.5012,=20
      994.0992, 994.0992, 1018.5164, 1018.5164, 1036.0740, 1225.0807, =
2178.0630,=20
      2178.0630, 2751.2817, 2773.3081</TT></TD></TR></TBODY></TABLE><BR>
<TABLE border=3D0 cellSpacing=3D0>
  <TBODY>
  <TR>
    <TD><TT><B><A name=3DHit13>13.</A>&nbsp;&nbsp;&nbsp;</B></TT></TD>
    <TD noWrap><TT><A=20
      =
href=3D"http://zxw-pc/mascot/cgi/protein_view.pl?file=3D../data/20121225/=
F002399.dat&amp;hit=3D13"=20
      =
target=3D_blank>gi|332661536</A>&nbsp;&nbsp;&nbsp;&nbsp;<B>Mass:</B>&nbsp=
;54271&nbsp;&nbsp;&nbsp;&nbsp;<B>Score:</B>&nbsp;435&nbsp;&nbsp;&nbsp;&nb=
sp;<B>Expect:</B>&nbsp;5.9e-038&nbsp;&nbsp;<B>Matches:</B>&nbsp;15</TT></=
TD></TR>
  <TR>
    <TD>&nbsp;</TD>
    <TD noWrap><TT>V-type proton ATPase subunit B2 [Arabidopsis=20
    thaliana]</TT></TD></TR></TBODY></TABLE>
<TABLE border=3D0 cellSpacing=3D0 cellPadding=3D0>
  <TBODY>
  <TR>
    <TD><TT>&nbsp;&nbsp;&nbsp;&nbsp;&nbsp;&nbsp;</TT></TD>
    <TD align=3Dright><TT><B>Observed&nbsp;&nbsp;</B></TT></TD>
    <TD noWrap align=3Dright><TT><B>Mr(expt)&nbsp;&nbsp;</B></TT></TD>
    <TD noWrap align=3Dright><TT><B>Mr(calc)&nbsp;&nbsp;</B></TT></TD>
    <TD align=3Dright><TT><B>&nbsp;ppm&nbsp;&nbsp;</B></TT></TD>
    <TD align=3Dright><TT><B>Start&nbsp;</B></TT></TD>
    <TD align=3Dright><TT><B>&nbsp;</B></TT></TD>
    <TD align=3Dright><TT><B>End&nbsp;</B></TT></TD>
    <TD align=3Dright><TT><B>Miss&nbsp;</B></TT></TD>
    <TD align=3Dright><TT><B>Ions&nbsp;</B></TT></TD>
    <TD><TT><B>&nbsp;Peptide</B></TT></TD></TR>
  <TR>
    <TD align=3Dright>&nbsp;</TD>
    <TD align=3Dright><TT>842.4639&nbsp;&nbsp;</TT></TD>
    <TD align=3Dright><TT>841.4566&nbsp;&nbsp;</TT></TD>
    <TD align=3Dright><TT>841.4406&nbsp;&nbsp;</TT></TD>
    <TD noWrap align=3Dright><TT>19.0&nbsp;</TT></TD>
    <TD align=3Dright><TT>292&nbsp;</TT></TD>
    <TD noWrap align=3Dright><TT>-&nbsp;</TT></TD>
    <TD align=3Dright><TT>298&nbsp;</TT></TD>
    <TD align=3Dright><TT>1&nbsp;&nbsp;</TT></TD>
    <TD noWrap align=3Dright><TT>---&nbsp;&nbsp;</TT></TD>
    <TD noWrap><TT>&nbsp;R.EEVPGRR.G</TT></TD></TR>
  <TR>
    <TD align=3Dright>&nbsp;</TD>
    <TD align=3Dright><TT>1029.4484&nbsp;&nbsp;</TT></TD>
    <TD align=3Dright><TT>1028.4411&nbsp;&nbsp;</TT></TD>
    <TD align=3Dright><TT>1028.4927&nbsp;&nbsp;</TT></TD>
    <TD noWrap align=3Dright><TT>-50.15&nbsp;</TT></TD>
    <TD align=3Dright><TT>476&nbsp;</TT></TD>
    <TD noWrap align=3Dright><TT>-&nbsp;</TT></TD>
    <TD align=3Dright><TT>483&nbsp;</TT></TD>
    <TD align=3Dright><TT>0&nbsp;&nbsp;</TT></TD>
    <TD noWrap align=3Dright><TT>---&nbsp;&nbsp;</TT></TD>
    <TD noWrap><TT>&nbsp;K.TLDQFYSR.D</TT></TD></TR>
  <TR>
    <TD align=3Dright>&nbsp;</TD>
    <TD align=3Dright><TT>1029.4484&nbsp;&nbsp;</TT></TD>
    <TD align=3Dright><TT>1028.4411&nbsp;&nbsp;</TT></TD>
    <TD align=3Dright><TT>1028.4927&nbsp;&nbsp;</TT></TD>
    <TD noWrap align=3Dright><TT>-50.15&nbsp;</TT></TD>
    <TD align=3Dright><TT>476&nbsp;</TT></TD>
    <TD noWrap align=3Dright><TT>-&nbsp;</TT></TD>
    <TD align=3Dright><TT>483&nbsp;</TT></TD>
    <TD align=3Dright><TT>0&nbsp;&nbsp;</TT></TD>
    <TD noWrap align=3Dright><TT>26&nbsp;&nbsp;</TT></TD>
    <TD noWrap><TT>&nbsp;K.TLDQFYSR.D</TT></TD></TR>
  <TR>
    <TD align=3Dright>&nbsp;</TD>
    <TD align=3Dright><TT>1127.4897&nbsp;&nbsp;</TT></TD>
    <TD align=3Dright><TT>1126.4824&nbsp;&nbsp;</TT></TD>
    <TD align=3Dright><TT>1126.5407&nbsp;&nbsp;</TT></TD>
    <TD noWrap align=3Dright><TT>-51.75&nbsp;</TT></TD>
    <TD align=3Dright><TT>439&nbsp;</TT></TD>
    <TD noWrap align=3Dright><TT>-&nbsp;</TT></TD>
    <TD align=3Dright><TT>448&nbsp;</TT></TD>
    <TD align=3Dright><TT>0&nbsp;&nbsp;</TT></TD>
    <TD noWrap align=3Dright><TT>---&nbsp;&nbsp;</TT></TD>
    <TD noWrap><TT>&nbsp;K.FVAQGAYDTR.N</TT></TD></TR>
  <TR>
    <TD align=3Dright>&nbsp;</TD>
    <TD align=3Dright><TT>1127.4897&nbsp;&nbsp;</TT></TD>
    <TD align=3Dright><TT>1126.4824&nbsp;&nbsp;</TT></TD>
    <TD align=3Dright><TT>1126.5407&nbsp;&nbsp;</TT></TD>
    <TD noWrap align=3Dright><TT>-51.75&nbsp;</TT></TD>
    <TD align=3Dright><TT>439&nbsp;</TT></TD>
    <TD noWrap align=3Dright><TT>-&nbsp;</TT></TD>
    <TD align=3Dright><TT>448&nbsp;</TT></TD>
    <TD align=3Dright><TT>0&nbsp;&nbsp;</TT></TD>
    <TD noWrap align=3Dright><TT>52&nbsp;&nbsp;</TT></TD>
    <TD noWrap><TT>&nbsp;K.FVAQGAYDTR.N</TT></TD></TR>
  <TR>
    <TD align=3Dright>&nbsp;</TD>
    <TD align=3Dright><TT>1255.5785&nbsp;&nbsp;</TT></TD>
    <TD align=3Dright><TT>1254.5712&nbsp;&nbsp;</TT></TD>
    <TD align=3Dright><TT>1254.6357&nbsp;&nbsp;</TT></TD>
    <TD noWrap align=3Dright><TT>-51.38&nbsp;</TT></TD>
    <TD align=3Dright><TT>438&nbsp;</TT></TD>
    <TD noWrap align=3Dright><TT>-&nbsp;</TT></TD>
    <TD align=3Dright><TT>448&nbsp;</TT></TD>
    <TD align=3Dright><TT>1&nbsp;&nbsp;</TT></TD>
    <TD noWrap align=3Dright><TT>---&nbsp;&nbsp;</TT></TD>
    <TD noWrap><TT>&nbsp;R.KFVAQGAYDTR.N</TT></TD></TR>
  <TR>
    <TD align=3Dright>&nbsp;</TD>
    <TD align=3Dright><TT>1255.5785&nbsp;&nbsp;</TT></TD>
    <TD align=3Dright><TT>1254.5712&nbsp;&nbsp;</TT></TD>
    <TD align=3Dright><TT>1254.6357&nbsp;&nbsp;</TT></TD>
    <TD noWrap align=3Dright><TT>-51.38&nbsp;</TT></TD>
    <TD align=3Dright><TT>438&nbsp;</TT></TD>
    <TD noWrap align=3Dright><TT>-&nbsp;</TT></TD>
    <TD align=3Dright><TT>448&nbsp;</TT></TD>
    <TD align=3Dright><TT>1&nbsp;&nbsp;</TT></TD>
    <TD noWrap align=3Dright><TT>40&nbsp;&nbsp;</TT></TD>
    <TD noWrap><TT>&nbsp;R.KFVAQGAYDTR.N</TT></TD></TR>
  <TR>
    <TD align=3Dright>&nbsp;</TD>
    <TD align=3Dright><TT>1596.8372&nbsp;&nbsp;</TT></TD>
    <TD align=3Dright><TT>1595.8299&nbsp;&nbsp;</TT></TD>
    <TD align=3Dright><TT>1595.9035&nbsp;&nbsp;</TT></TD>
    <TD noWrap align=3Dright><TT>-46.10&nbsp;</TT></TD>
    <TD align=3Dright><TT>364&nbsp;</TT></TD>
    <TD noWrap align=3Dright><TT>-&nbsp;</TT></TD>
    <TD align=3Dright><TT>377&nbsp;</TT></TD>
    <TD align=3Dright><TT>0&nbsp;&nbsp;</TT></TD>
    <TD noWrap align=3Dright><TT>---&nbsp;&nbsp;</TT></TD>
    <TD noWrap><TT>&nbsp;R.QIYPPINVLPSLSR.L</TT></TD></TR>
  <TR>
    <TD align=3Dright>&nbsp;</TD>
    <TD align=3Dright><TT>1596.8372&nbsp;&nbsp;</TT></TD>
    <TD align=3Dright><TT>1595.8299&nbsp;&nbsp;</TT></TD>
    <TD align=3Dright><TT>1595.9035&nbsp;&nbsp;</TT></TD>
    <TD noWrap align=3Dright><TT>-46.10&nbsp;</TT></TD>
    <TD align=3Dright><TT>364&nbsp;</TT></TD>
    <TD noWrap align=3Dright><TT>-&nbsp;</TT></TD>
    <TD align=3Dright><TT>377&nbsp;</TT></TD>
    <TD align=3Dright><TT>0&nbsp;&nbsp;</TT></TD>
    <TD noWrap align=3Dright><TT>78&nbsp;&nbsp;</TT></TD>
    <TD noWrap><TT>&nbsp;R.QIYPPINVLPSLSR.L</TT></TD></TR>
  <TR>
    <TD align=3Dright>&nbsp;</TD>
    <TD align=3Dright><TT>1689.8540&nbsp;&nbsp;</TT></TD>
    <TD align=3Dright><TT>1688.8467&nbsp;&nbsp;</TT></TD>
    <TD align=3Dright><TT>1688.9250&nbsp;&nbsp;</TT></TD>
    <TD noWrap align=3Dright><TT>-46.33&nbsp;</TT></TD>
    <TD align=3Dright><TT>449&nbsp;</TT></TD>
    <TD noWrap align=3Dright><TT>-&nbsp;</TT></TD>
    <TD align=3Dright><TT>462&nbsp;</TT></TD>
    <TD align=3Dright><TT>0&nbsp;&nbsp;</TT></TD>
    <TD noWrap align=3Dright><TT>---&nbsp;&nbsp;</TT></TD>
    <TD noWrap><TT>&nbsp;R.NIFQSLDLAWTLLR.I</TT></TD></TR>
  <TR>
    <TD align=3Dright>&nbsp;</TD>
    <TD align=3Dright><TT>1689.8540&nbsp;&nbsp;</TT></TD>
    <TD align=3Dright><TT>1688.8467&nbsp;&nbsp;</TT></TD>
    <TD align=3Dright><TT>1688.9250&nbsp;&nbsp;</TT></TD>
    <TD noWrap align=3Dright><TT>-46.33&nbsp;</TT></TD>
    <TD align=3Dright><TT>449&nbsp;</TT></TD>
    <TD noWrap align=3Dright><TT>-&nbsp;</TT></TD>
    <TD align=3Dright><TT>462&nbsp;</TT></TD>
    <TD align=3Dright><TT>0&nbsp;&nbsp;</TT></TD>
    <TD noWrap align=3Dright><TT>57&nbsp;&nbsp;</TT></TD>
    <TD noWrap><TT>&nbsp;R.NIFQSLDLAWTLLR.I</TT></TD></TR>
  <TR>
    <TD align=3Dright>&nbsp;</TD>
    <TD align=3Dright><TT>1715.8490&nbsp;&nbsp;</TT></TD>
    <TD align=3Dright><TT>1714.8417&nbsp;&nbsp;</TT></TD>
    <TD align=3Dright><TT>1714.9254&nbsp;&nbsp;</TT></TD>
    <TD noWrap align=3Dright><TT>-48.77&nbsp;</TT></TD>
    <TD align=3Dright><TT>234&nbsp;</TT></TD>
    <TD noWrap align=3Dright><TT>-&nbsp;</TT></TD>
    <TD align=3Dright><TT>248&nbsp;</TT></TD>
    <TD align=3Dright><TT>0&nbsp;&nbsp;</TT></TD>
    <TD noWrap align=3Dright><TT>---&nbsp;&nbsp;</TT></TD>
    <TD noWrap><TT>&nbsp;R.VTLFLNLANDPTIER.I</TT></TD></TR>
  <TR>
    <TD align=3Dright>&nbsp;</TD>
    <TD align=3Dright><TT>1715.8490&nbsp;&nbsp;</TT></TD>
    <TD align=3Dright><TT>1714.8417&nbsp;&nbsp;</TT></TD>
    <TD align=3Dright><TT>1714.9254&nbsp;&nbsp;</TT></TD>
    <TD noWrap align=3Dright><TT>-48.77&nbsp;</TT></TD>
    <TD align=3Dright><TT>234&nbsp;</TT></TD>
    <TD noWrap align=3Dright><TT>-&nbsp;</TT></TD>
    <TD align=3Dright><TT>248&nbsp;</TT></TD>
    <TD align=3Dright><TT>0&nbsp;&nbsp;</TT></TD>
    <TD noWrap align=3Dright><TT>51&nbsp;&nbsp;</TT></TD>
    <TD noWrap><TT>&nbsp;R.VTLFLNLANDPTIER.I</TT></TD></TR>
  <TR>
    <TD align=3Dright>&nbsp;</TD>
    <TD align=3Dright><TT>1912.7916&nbsp;&nbsp;</TT></TD>
    <TD align=3Dright><TT>1911.7843&nbsp;&nbsp;</TT></TD>
    <TD align=3Dright><TT>1911.8713&nbsp;&nbsp;</TT></TD>
    <TD noWrap align=3Dright><TT>-45.48&nbsp;</TT></TD>
    <TD align=3Dright><TT>299&nbsp;</TT></TD>
    <TD noWrap align=3Dright><TT>-&nbsp;</TT></TD>
    <TD align=3Dright><TT>314&nbsp;</TT></TD>
    <TD align=3Dright><TT>0&nbsp;&nbsp;</TT></TD>
    <TD noWrap align=3Dright><TT>---&nbsp;&nbsp;</TT></TD>
    <TD noWrap><TT>&nbsp;R.GYPGYMYTDLATIYER.A</TT></TD></TR>
  <TR>
    <TD align=3Dright>&nbsp;</TD>
    <TD align=3Dright><TT>1912.7916&nbsp;&nbsp;</TT></TD>
    <TD align=3Dright><TT>1911.7843&nbsp;&nbsp;</TT></TD>
    <TD align=3Dright><TT>1911.8713&nbsp;&nbsp;</TT></TD>
    <TD noWrap align=3Dright><TT>-45.48&nbsp;</TT></TD>
    <TD align=3Dright><TT>299&nbsp;</TT></TD>
    <TD noWrap align=3Dright><TT>-&nbsp;</TT></TD>
    <TD align=3Dright><TT>314&nbsp;</TT></TD>
    <TD align=3Dright><TT>0&nbsp;&nbsp;</TT></TD>
    <TD noWrap align=3Dright><TT>56&nbsp;&nbsp;</TT></TD>
    <TD =
noWrap><TT>&nbsp;R.GYPGYMYTDLATIYER.A</TT></TD></TR></TBODY></TABLE>
<TABLE border=3D0 cellSpacing=3D0>
  <TBODY>
  <TR>
    <TD><TT>&nbsp;&nbsp;&nbsp;&nbsp;&nbsp;&nbsp;</TT></TD>
    <TD><TT><B>No match to: </B>823.0664, 825.0570, 841.0261, 870.5012,=20
      994.0992, 994.0992, 1018.5164, 1018.5164, 1036.0740, 1225.0807, =
2178.0630,=20
      2178.0630, 2751.2817, 2773.3081</TT></TD></TR></TBODY></TABLE><BR>
<TABLE border=3D0 cellSpacing=3D0>
  <TBODY>
  <TR>
    <TD><TT><B><A name=3DHit14>14.</A>&nbsp;&nbsp;&nbsp;</B></TT></TD>
    <TD noWrap><TT><A=20
      =
href=3D"http://zxw-pc/mascot/cgi/protein_view.pl?file=3D../data/20121225/=
F002399.dat&amp;hit=3D14"=20
      =
target=3D_blank>gi|79326468</A>&nbsp;&nbsp;&nbsp;&nbsp;<B>Mass:</B>&nbsp;=
54271&nbsp;&nbsp;&nbsp;&nbsp;<B>Score:</B>&nbsp;435&nbsp;&nbsp;&nbsp;&nbs=
p;<B>Expect:</B>&nbsp;5.9e-038&nbsp;&nbsp;<B>Matches:</B>&nbsp;15</TT></T=
D></TR>
  <TR>
    <TD>&nbsp;</TD>
    <TD noWrap><TT>V-type proton ATPase subunit B2 [Arabidopsis=20
    thaliana]</TT></TD></TR></TBODY></TABLE>
<TABLE border=3D0 cellSpacing=3D0 cellPadding=3D0>
  <TBODY>
  <TR>
    <TD><TT>&nbsp;&nbsp;&nbsp;&nbsp;&nbsp;&nbsp;</TT></TD>
    <TD align=3Dright><TT><B>Observed&nbsp;&nbsp;</B></TT></TD>
    <TD noWrap align=3Dright><TT><B>Mr(expt)&nbsp;&nbsp;</B></TT></TD>
    <TD noWrap align=3Dright><TT><B>Mr(calc)&nbsp;&nbsp;</B></TT></TD>
    <TD align=3Dright><TT><B>&nbsp;ppm&nbsp;&nbsp;</B></TT></TD>
    <TD align=3Dright><TT><B>Start&nbsp;</B></TT></TD>
    <TD align=3Dright><TT><B>&nbsp;</B></TT></TD>
    <TD align=3Dright><TT><B>End&nbsp;</B></TT></TD>
    <TD align=3Dright><TT><B>Miss&nbsp;</B></TT></TD>
    <TD align=3Dright><TT><B>Ions&nbsp;</B></TT></TD>
    <TD><TT><B>&nbsp;Peptide</B></TT></TD></TR>
  <TR>
    <TD align=3Dright>&nbsp;</TD>
    <TD align=3Dright><TT>842.4639&nbsp;&nbsp;</TT></TD>
    <TD align=3Dright><TT>841.4566&nbsp;&nbsp;</TT></TD>
    <TD align=3Dright><TT>841.4406&nbsp;&nbsp;</TT></TD>
    <TD noWrap align=3Dright><TT>19.0&nbsp;</TT></TD>
    <TD align=3Dright><TT>292&nbsp;</TT></TD>
    <TD noWrap align=3Dright><TT>-&nbsp;</TT></TD>
    <TD align=3Dright><TT>298&nbsp;</TT></TD>
    <TD align=3Dright><TT>1&nbsp;&nbsp;</TT></TD>
    <TD noWrap align=3Dright><TT>---&nbsp;&nbsp;</TT></TD>
    <TD noWrap><TT>&nbsp;R.EEVPGRR.G</TT></TD></TR>
  <TR>
    <TD align=3Dright>&nbsp;</TD>
    <TD align=3Dright><TT>1029.4484&nbsp;&nbsp;</TT></TD>
    <TD align=3Dright><TT>1028.4411&nbsp;&nbsp;</TT></TD>
    <TD align=3Dright><TT>1028.4927&nbsp;&nbsp;</TT></TD>
    <TD noWrap align=3Dright><TT>-50.15&nbsp;</TT></TD>
    <TD align=3Dright><TT>476&nbsp;</TT></TD>
    <TD noWrap align=3Dright><TT>-&nbsp;</TT></TD>
    <TD align=3Dright><TT>483&nbsp;</TT></TD>
    <TD align=3Dright><TT>0&nbsp;&nbsp;</TT></TD>
    <TD noWrap align=3Dright><TT>---&nbsp;&nbsp;</TT></TD>
    <TD noWrap><TT>&nbsp;K.TLDQFYSR.D</TT></TD></TR>
  <TR>
    <TD align=3Dright>&nbsp;</TD>
    <TD align=3Dright><TT>1029.4484&nbsp;&nbsp;</TT></TD>
    <TD align=3Dright><TT>1028.4411&nbsp;&nbsp;</TT></TD>
    <TD align=3Dright><TT>1028.4927&nbsp;&nbsp;</TT></TD>
    <TD noWrap align=3Dright><TT>-50.15&nbsp;</TT></TD>
    <TD align=3Dright><TT>476&nbsp;</TT></TD>
    <TD noWrap align=3Dright><TT>-&nbsp;</TT></TD>
    <TD align=3Dright><TT>483&nbsp;</TT></TD>
    <TD align=3Dright><TT>0&nbsp;&nbsp;</TT></TD>
    <TD noWrap align=3Dright><TT>26&nbsp;&nbsp;</TT></TD>
    <TD noWrap><TT>&nbsp;K.TLDQFYSR.D</TT></TD></TR>
  <TR>
    <TD align=3Dright>&nbsp;</TD>
    <TD align=3Dright><TT>1127.4897&nbsp;&nbsp;</TT></TD>
    <TD align=3Dright><TT>1126.4824&nbsp;&nbsp;</TT></TD>
    <TD align=3Dright><TT>1126.5407&nbsp;&nbsp;</TT></TD>
    <TD noWrap align=3Dright><TT>-51.75&nbsp;</TT></TD>
    <TD align=3Dright><TT>439&nbsp;</TT></TD>
    <TD noWrap align=3Dright><TT>-&nbsp;</TT></TD>
    <TD align=3Dright><TT>448&nbsp;</TT></TD>
    <TD align=3Dright><TT>0&nbsp;&nbsp;</TT></TD>
    <TD noWrap align=3Dright><TT>---&nbsp;&nbsp;</TT></TD>
    <TD noWrap><TT>&nbsp;K.FVAQGAYDTR.N</TT></TD></TR>
  <TR>
    <TD align=3Dright>&nbsp;</TD>
    <TD align=3Dright><TT>1127.4897&nbsp;&nbsp;</TT></TD>
    <TD align=3Dright><TT>1126.4824&nbsp;&nbsp;</TT></TD>
    <TD align=3Dright><TT>1126.5407&nbsp;&nbsp;</TT></TD>
    <TD noWrap align=3Dright><TT>-51.75&nbsp;</TT></TD>
    <TD align=3Dright><TT>439&nbsp;</TT></TD>
    <TD noWrap align=3Dright><TT>-&nbsp;</TT></TD>
    <TD align=3Dright><TT>448&nbsp;</TT></TD>
    <TD align=3Dright><TT>0&nbsp;&nbsp;</TT></TD>
    <TD noWrap align=3Dright><TT>52&nbsp;&nbsp;</TT></TD>
    <TD noWrap><TT>&nbsp;K.FVAQGAYDTR.N</TT></TD></TR>
  <TR>
    <TD align=3Dright>&nbsp;</TD>
    <TD align=3Dright><TT>1255.5785&nbsp;&nbsp;</TT></TD>
    <TD align=3Dright><TT>1254.5712&nbsp;&nbsp;</TT></TD>
    <TD align=3Dright><TT>1254.6357&nbsp;&nbsp;</TT></TD>
    <TD noWrap align=3Dright><TT>-51.38&nbsp;</TT></TD>
    <TD align=3Dright><TT>438&nbsp;</TT></TD>
    <TD noWrap align=3Dright><TT>-&nbsp;</TT></TD>
    <TD align=3Dright><TT>448&nbsp;</TT></TD>
    <TD align=3Dright><TT>1&nbsp;&nbsp;</TT></TD>
    <TD noWrap align=3Dright><TT>---&nbsp;&nbsp;</TT></TD>
    <TD noWrap><TT>&nbsp;R.KFVAQGAYDTR.N</TT></TD></TR>
  <TR>
    <TD align=3Dright>&nbsp;</TD>
    <TD align=3Dright><TT>1255.5785&nbsp;&nbsp;</TT></TD>
    <TD align=3Dright><TT>1254.5712&nbsp;&nbsp;</TT></TD>
    <TD align=3Dright><TT>1254.6357&nbsp;&nbsp;</TT></TD>
    <TD noWrap align=3Dright><TT>-51.38&nbsp;</TT></TD>
    <TD align=3Dright><TT>438&nbsp;</TT></TD>
    <TD noWrap align=3Dright><TT>-&nbsp;</TT></TD>
    <TD align=3Dright><TT>448&nbsp;</TT></TD>
    <TD align=3Dright><TT>1&nbsp;&nbsp;</TT></TD>
    <TD noWrap align=3Dright><TT>40&nbsp;&nbsp;</TT></TD>
    <TD noWrap><TT>&nbsp;R.KFVAQGAYDTR.N</TT></TD></TR>
  <TR>
    <TD align=3Dright>&nbsp;</TD>
    <TD align=3Dright><TT>1596.8372&nbsp;&nbsp;</TT></TD>
    <TD align=3Dright><TT>1595.8299&nbsp;&nbsp;</TT></TD>
    <TD align=3Dright><TT>1595.9035&nbsp;&nbsp;</TT></TD>
    <TD noWrap align=3Dright><TT>-46.10&nbsp;</TT></TD>
    <TD align=3Dright><TT>364&nbsp;</TT></TD>
    <TD noWrap align=3Dright><TT>-&nbsp;</TT></TD>
    <TD align=3Dright><TT>377&nbsp;</TT></TD>
    <TD align=3Dright><TT>0&nbsp;&nbsp;</TT></TD>
    <TD noWrap align=3Dright><TT>---&nbsp;&nbsp;</TT></TD>
    <TD noWrap><TT>&nbsp;R.QIYPPINVLPSLSR.L</TT></TD></TR>
  <TR>
    <TD align=3Dright>&nbsp;</TD>
    <TD align=3Dright><TT>1596.8372&nbsp;&nbsp;</TT></TD>
    <TD align=3Dright><TT>1595.8299&nbsp;&nbsp;</TT></TD>
    <TD align=3Dright><TT>1595.9035&nbsp;&nbsp;</TT></TD>
    <TD noWrap align=3Dright><TT>-46.10&nbsp;</TT></TD>
    <TD align=3Dright><TT>364&nbsp;</TT></TD>
    <TD noWrap align=3Dright><TT>-&nbsp;</TT></TD>
    <TD align=3Dright><TT>377&nbsp;</TT></TD>
    <TD align=3Dright><TT>0&nbsp;&nbsp;</TT></TD>
    <TD noWrap align=3Dright><TT>78&nbsp;&nbsp;</TT></TD>
    <TD noWrap><TT>&nbsp;R.QIYPPINVLPSLSR.L</TT></TD></TR>
  <TR>
    <TD align=3Dright>&nbsp;</TD>
    <TD align=3Dright><TT>1689.8540&nbsp;&nbsp;</TT></TD>
    <TD align=3Dright><TT>1688.8467&nbsp;&nbsp;</TT></TD>
    <TD align=3Dright><TT>1688.9250&nbsp;&nbsp;</TT></TD>
    <TD noWrap align=3Dright><TT>-46.33&nbsp;</TT></TD>
    <TD align=3Dright><TT>449&nbsp;</TT></TD>
    <TD noWrap align=3Dright><TT>-&nbsp;</TT></TD>
    <TD align=3Dright><TT>462&nbsp;</TT></TD>
    <TD align=3Dright><TT>0&nbsp;&nbsp;</TT></TD>
    <TD noWrap align=3Dright><TT>---&nbsp;&nbsp;</TT></TD>
    <TD noWrap><TT>&nbsp;R.NIFQSLDLAWTLLR.I</TT></TD></TR>
  <TR>
    <TD align=3Dright>&nbsp;</TD>
    <TD align=3Dright><TT>1689.8540&nbsp;&nbsp;</TT></TD>
    <TD align=3Dright><TT>1688.8467&nbsp;&nbsp;</TT></TD>
    <TD align=3Dright><TT>1688.9250&nbsp;&nbsp;</TT></TD>
    <TD noWrap align=3Dright><TT>-46.33&nbsp;</TT></TD>
    <TD align=3Dright><TT>449&nbsp;</TT></TD>
    <TD noWrap align=3Dright><TT>-&nbsp;</TT></TD>
    <TD align=3Dright><TT>462&nbsp;</TT></TD>
    <TD align=3Dright><TT>0&nbsp;&nbsp;</TT></TD>
    <TD noWrap align=3Dright><TT>57&nbsp;&nbsp;</TT></TD>
    <TD noWrap><TT>&nbsp;R.NIFQSLDLAWTLLR.I</TT></TD></TR>
  <TR>
    <TD align=3Dright>&nbsp;</TD>
    <TD align=3Dright><TT>1715.8490&nbsp;&nbsp;</TT></TD>
    <TD align=3Dright><TT>1714.8417&nbsp;&nbsp;</TT></TD>
    <TD align=3Dright><TT>1714.9254&nbsp;&nbsp;</TT></TD>
    <TD noWrap align=3Dright><TT>-48.77&nbsp;</TT></TD>
    <TD align=3Dright><TT>234&nbsp;</TT></TD>
    <TD noWrap align=3Dright><TT>-&nbsp;</TT></TD>
    <TD align=3Dright><TT>248&nbsp;</TT></TD>
    <TD align=3Dright><TT>0&nbsp;&nbsp;</TT></TD>
    <TD noWrap align=3Dright><TT>---&nbsp;&nbsp;</TT></TD>
    <TD noWrap><TT>&nbsp;R.VTLFLNLANDPTIER.I</TT></TD></TR>
  <TR>
    <TD align=3Dright>&nbsp;</TD>
    <TD align=3Dright><TT>1715.8490&nbsp;&nbsp;</TT></TD>
    <TD align=3Dright><TT>1714.8417&nbsp;&nbsp;</TT></TD>
    <TD align=3Dright><TT>1714.9254&nbsp;&nbsp;</TT></TD>
    <TD noWrap align=3Dright><TT>-48.77&nbsp;</TT></TD>
    <TD align=3Dright><TT>234&nbsp;</TT></TD>
    <TD noWrap align=3Dright><TT>-&nbsp;</TT></TD>
    <TD align=3Dright><TT>248&nbsp;</TT></TD>
    <TD align=3Dright><TT>0&nbsp;&nbsp;</TT></TD>
    <TD noWrap align=3Dright><TT>51&nbsp;&nbsp;</TT></TD>
    <TD noWrap><TT>&nbsp;R.VTLFLNLANDPTIER.I</TT></TD></TR>
  <TR>
    <TD align=3Dright>&nbsp;</TD>
    <TD align=3Dright><TT>1912.7916&nbsp;&nbsp;</TT></TD>
    <TD align=3Dright><TT>1911.7843&nbsp;&nbsp;</TT></TD>
    <TD align=3Dright><TT>1911.8713&nbsp;&nbsp;</TT></TD>
    <TD noWrap align=3Dright><TT>-45.48&nbsp;</TT></TD>
    <TD align=3Dright><TT>299&nbsp;</TT></TD>
    <TD noWrap align=3Dright><TT>-&nbsp;</TT></TD>
    <TD align=3Dright><TT>314&nbsp;</TT></TD>
    <TD align=3Dright><TT>0&nbsp;&nbsp;</TT></TD>
    <TD noWrap align=3Dright><TT>---&nbsp;&nbsp;</TT></TD>
    <TD noWrap><TT>&nbsp;R.GYPGYMYTDLATIYER.A</TT></TD></TR>
  <TR>
    <TD align=3Dright>&nbsp;</TD>
    <TD align=3Dright><TT>1912.7916&nbsp;&nbsp;</TT></TD>
    <TD align=3Dright><TT>1911.7843&nbsp;&nbsp;</TT></TD>
    <TD align=3Dright><TT>1911.8713&nbsp;&nbsp;</TT></TD>
    <TD noWrap align=3Dright><TT>-45.48&nbsp;</TT></TD>
    <TD align=3Dright><TT>299&nbsp;</TT></TD>
    <TD noWrap align=3Dright><TT>-&nbsp;</TT></TD>
    <TD align=3Dright><TT>314&nbsp;</TT></TD>
    <TD align=3Dright><TT>0&nbsp;&nbsp;</TT></TD>
    <TD noWrap align=3Dright><TT>56&nbsp;&nbsp;</TT></TD>
    <TD =
noWrap><TT>&nbsp;R.GYPGYMYTDLATIYER.A</TT></TD></TR></TBODY></TABLE>
<TABLE border=3D0 cellSpacing=3D0>
  <TBODY>
  <TR>
    <TD><TT>&nbsp;&nbsp;&nbsp;&nbsp;&nbsp;&nbsp;</TT></TD>
    <TD><TT><B>No match to: </B>823.0664, 825.0570, 841.0261, 870.5012,=20
      994.0992, 994.0992, 1018.5164, 1018.5164, 1036.0740, 1225.0807, =
2178.0630,=20
      2178.0630, 2751.2817, 2773.3081</TT></TD></TR></TBODY></TABLE><BR>
<TABLE border=3D0 cellSpacing=3D0>
  <TBODY>
  <TR>
    <TD><TT><B><A name=3DHit15>15.</A>&nbsp;&nbsp;&nbsp;</B></TT></TD>
    <TD noWrap><TT><A=20
      =
href=3D"http://zxw-pc/mascot/cgi/protein_view.pl?file=3D../data/20121225/=
F002399.dat&amp;hit=3D15"=20
      =
target=3D_blank>gi|79326460</A>&nbsp;&nbsp;&nbsp;&nbsp;<B>Mass:</B>&nbsp;=
54271&nbsp;&nbsp;&nbsp;&nbsp;<B>Score:</B>&nbsp;435&nbsp;&nbsp;&nbsp;&nbs=
p;<B>Expect:</B>&nbsp;5.9e-038&nbsp;&nbsp;<B>Matches:</B>&nbsp;15</TT></T=
D></TR>
  <TR>
    <TD>&nbsp;</TD>
    <TD noWrap><TT>V-type proton ATPase subunit B2 [Arabidopsis=20
    thaliana]</TT></TD></TR></TBODY></TABLE>
<TABLE border=3D0 cellSpacing=3D0 cellPadding=3D0>
  <TBODY>
  <TR>
    <TD><TT>&nbsp;&nbsp;&nbsp;&nbsp;&nbsp;&nbsp;</TT></TD>
    <TD align=3Dright><TT><B>Observed&nbsp;&nbsp;</B></TT></TD>
    <TD noWrap align=3Dright><TT><B>Mr(expt)&nbsp;&nbsp;</B></TT></TD>
    <TD noWrap align=3Dright><TT><B>Mr(calc)&nbsp;&nbsp;</B></TT></TD>
    <TD align=3Dright><TT><B>&nbsp;ppm&nbsp;&nbsp;</B></TT></TD>
    <TD align=3Dright><TT><B>Start&nbsp;</B></TT></TD>
    <TD align=3Dright><TT><B>&nbsp;</B></TT></TD>
    <TD align=3Dright><TT><B>End&nbsp;</B></TT></TD>
    <TD align=3Dright><TT><B>Miss&nbsp;</B></TT></TD>
    <TD align=3Dright><TT><B>Ions&nbsp;</B></TT></TD>
    <TD><TT><B>&nbsp;Peptide</B></TT></TD></TR>
  <TR>
    <TD align=3Dright>&nbsp;</TD>
    <TD align=3Dright><TT>842.4639&nbsp;&nbsp;</TT></TD>
    <TD align=3Dright><TT>841.4566&nbsp;&nbsp;</TT></TD>
    <TD align=3Dright><TT>841.4406&nbsp;&nbsp;</TT></TD>
    <TD noWrap align=3Dright><TT>19.0&nbsp;</TT></TD>
    <TD align=3Dright><TT>292&nbsp;</TT></TD>
    <TD noWrap align=3Dright><TT>-&nbsp;</TT></TD>
    <TD align=3Dright><TT>298&nbsp;</TT></TD>
    <TD align=3Dright><TT>1&nbsp;&nbsp;</TT></TD>
    <TD noWrap align=3Dright><TT>---&nbsp;&nbsp;</TT></TD>
    <TD noWrap><TT>&nbsp;R.EEVPGRR.G</TT></TD></TR>
  <TR>
    <TD align=3Dright>&nbsp;</TD>
    <TD align=3Dright><TT>1029.4484&nbsp;&nbsp;</TT></TD>
    <TD align=3Dright><TT>1028.4411&nbsp;&nbsp;</TT></TD>
    <TD align=3Dright><TT>1028.4927&nbsp;&nbsp;</TT></TD>
    <TD noWrap align=3Dright><TT>-50.15&nbsp;</TT></TD>
    <TD align=3Dright><TT>476&nbsp;</TT></TD>
    <TD noWrap align=3Dright><TT>-&nbsp;</TT></TD>
    <TD align=3Dright><TT>483&nbsp;</TT></TD>
    <TD align=3Dright><TT>0&nbsp;&nbsp;</TT></TD>
    <TD noWrap align=3Dright><TT>---&nbsp;&nbsp;</TT></TD>
    <TD noWrap><TT>&nbsp;K.TLDQFYSR.D</TT></TD></TR>
  <TR>
    <TD align=3Dright>&nbsp;</TD>
    <TD align=3Dright><TT>1029.4484&nbsp;&nbsp;</TT></TD>
    <TD align=3Dright><TT>1028.4411&nbsp;&nbsp;</TT></TD>
    <TD align=3Dright><TT>1028.4927&nbsp;&nbsp;</TT></TD>
    <TD noWrap align=3Dright><TT>-50.15&nbsp;</TT></TD>
    <TD align=3Dright><TT>476&nbsp;</TT></TD>
    <TD noWrap align=3Dright><TT>-&nbsp;</TT></TD>
    <TD align=3Dright><TT>483&nbsp;</TT></TD>
    <TD align=3Dright><TT>0&nbsp;&nbsp;</TT></TD>
    <TD noWrap align=3Dright><TT>26&nbsp;&nbsp;</TT></TD>
    <TD noWrap><TT>&nbsp;K.TLDQFYSR.D</TT></TD></TR>
  <TR>
    <TD align=3Dright>&nbsp;</TD>
    <TD align=3Dright><TT>1127.4897&nbsp;&nbsp;</TT></TD>
    <TD align=3Dright><TT>1126.4824&nbsp;&nbsp;</TT></TD>
    <TD align=3Dright><TT>1126.5407&nbsp;&nbsp;</TT></TD>
    <TD noWrap align=3Dright><TT>-51.75&nbsp;</TT></TD>
    <TD align=3Dright><TT>439&nbsp;</TT></TD>
    <TD noWrap align=3Dright><TT>-&nbsp;</TT></TD>
    <TD align=3Dright><TT>448&nbsp;</TT></TD>
    <TD align=3Dright><TT>0&nbsp;&nbsp;</TT></TD>
    <TD noWrap align=3Dright><TT>---&nbsp;&nbsp;</TT></TD>
    <TD noWrap><TT>&nbsp;K.FVAQGAYDTR.N</TT></TD></TR>
  <TR>
    <TD align=3Dright>&nbsp;</TD>
    <TD align=3Dright><TT>1127.4897&nbsp;&nbsp;</TT></TD>
    <TD align=3Dright><TT>1126.4824&nbsp;&nbsp;</TT></TD>
    <TD align=3Dright><TT>1126.5407&nbsp;&nbsp;</TT></TD>
    <TD noWrap align=3Dright><TT>-51.75&nbsp;</TT></TD>
    <TD align=3Dright><TT>439&nbsp;</TT></TD>
    <TD noWrap align=3Dright><TT>-&nbsp;</TT></TD>
    <TD align=3Dright><TT>448&nbsp;</TT></TD>
    <TD align=3Dright><TT>0&nbsp;&nbsp;</TT></TD>
    <TD noWrap align=3Dright><TT>52&nbsp;&nbsp;</TT></TD>
    <TD noWrap><TT>&nbsp;K.FVAQGAYDTR.N</TT></TD></TR>
  <TR>
    <TD align=3Dright>&nbsp;</TD>
    <TD align=3Dright><TT>1255.5785&nbsp;&nbsp;</TT></TD>
    <TD align=3Dright><TT>1254.5712&nbsp;&nbsp;</TT></TD>
    <TD align=3Dright><TT>1254.6357&nbsp;&nbsp;</TT></TD>
    <TD noWrap align=3Dright><TT>-51.38&nbsp;</TT></TD>
    <TD align=3Dright><TT>438&nbsp;</TT></TD>
    <TD noWrap align=3Dright><TT>-&nbsp;</TT></TD>
    <TD align=3Dright><TT>448&nbsp;</TT></TD>
    <TD align=3Dright><TT>1&nbsp;&nbsp;</TT></TD>
    <TD noWrap align=3Dright><TT>---&nbsp;&nbsp;</TT></TD>
    <TD noWrap><TT>&nbsp;R.KFVAQGAYDTR.N</TT></TD></TR>
  <TR>
    <TD align=3Dright>&nbsp;</TD>
    <TD align=3Dright><TT>1255.5785&nbsp;&nbsp;</TT></TD>
    <TD align=3Dright><TT>1254.5712&nbsp;&nbsp;</TT></TD>
    <TD align=3Dright><TT>1254.6357&nbsp;&nbsp;</TT></TD>
    <TD noWrap align=3Dright><TT>-51.38&nbsp;</TT></TD>
    <TD align=3Dright><TT>438&nbsp;</TT></TD>
    <TD noWrap align=3Dright><TT>-&nbsp;</TT></TD>
    <TD align=3Dright><TT>448&nbsp;</TT></TD>
    <TD align=3Dright><TT>1&nbsp;&nbsp;</TT></TD>
    <TD noWrap align=3Dright><TT>40&nbsp;&nbsp;</TT></TD>
    <TD noWrap><TT>&nbsp;R.KFVAQGAYDTR.N</TT></TD></TR>
  <TR>
    <TD align=3Dright>&nbsp;</TD>
    <TD align=3Dright><TT>1596.8372&nbsp;&nbsp;</TT></TD>
    <TD align=3Dright><TT>1595.8299&nbsp;&nbsp;</TT></TD>
    <TD align=3Dright><TT>1595.9035&nbsp;&nbsp;</TT></TD>
    <TD noWrap align=3Dright><TT>-46.10&nbsp;</TT></TD>
    <TD align=3Dright><TT>364&nbsp;</TT></TD>
    <TD noWrap align=3Dright><TT>-&nbsp;</TT></TD>
    <TD align=3Dright><TT>377&nbsp;</TT></TD>
    <TD align=3Dright><TT>0&nbsp;&nbsp;</TT></TD>
    <TD noWrap align=3Dright><TT>---&nbsp;&nbsp;</TT></TD>
    <TD noWrap><TT>&nbsp;R.QIYPPINVLPSLSR.L</TT></TD></TR>
  <TR>
    <TD align=3Dright>&nbsp;</TD>
    <TD align=3Dright><TT>1596.8372&nbsp;&nbsp;</TT></TD>
    <TD align=3Dright><TT>1595.8299&nbsp;&nbsp;</TT></TD>
    <TD align=3Dright><TT>1595.9035&nbsp;&nbsp;</TT></TD>
    <TD noWrap align=3Dright><TT>-46.10&nbsp;</TT></TD>
    <TD align=3Dright><TT>364&nbsp;</TT></TD>
    <TD noWrap align=3Dright><TT>-&nbsp;</TT></TD>
    <TD align=3Dright><TT>377&nbsp;</TT></TD>
    <TD align=3Dright><TT>0&nbsp;&nbsp;</TT></TD>
    <TD noWrap align=3Dright><TT>78&nbsp;&nbsp;</TT></TD>
    <TD noWrap><TT>&nbsp;R.QIYPPINVLPSLSR.L</TT></TD></TR>
  <TR>
    <TD align=3Dright>&nbsp;</TD>
    <TD align=3Dright><TT>1689.8540&nbsp;&nbsp;</TT></TD>
    <TD align=3Dright><TT>1688.8467&nbsp;&nbsp;</TT></TD>
    <TD align=3Dright><TT>1688.9250&nbsp;&nbsp;</TT></TD>
    <TD noWrap align=3Dright><TT>-46.33&nbsp;</TT></TD>
    <TD align=3Dright><TT>449&nbsp;</TT></TD>
    <TD noWrap align=3Dright><TT>-&nbsp;</TT></TD>
    <TD align=3Dright><TT>462&nbsp;</TT></TD>
    <TD align=3Dright><TT>0&nbsp;&nbsp;</TT></TD>
    <TD noWrap align=3Dright><TT>---&nbsp;&nbsp;</TT></TD>
    <TD noWrap><TT>&nbsp;R.NIFQSLDLAWTLLR.I</TT></TD></TR>
  <TR>
    <TD align=3Dright>&nbsp;</TD>
    <TD align=3Dright><TT>1689.8540&nbsp;&nbsp;</TT></TD>
    <TD align=3Dright><TT>1688.8467&nbsp;&nbsp;</TT></TD>
    <TD align=3Dright><TT>1688.9250&nbsp;&nbsp;</TT></TD>
    <TD noWrap align=3Dright><TT>-46.33&nbsp;</TT></TD>
    <TD align=3Dright><TT>449&nbsp;</TT></TD>
    <TD noWrap align=3Dright><TT>-&nbsp;</TT></TD>
    <TD align=3Dright><TT>462&nbsp;</TT></TD>
    <TD align=3Dright><TT>0&nbsp;&nbsp;</TT></TD>
    <TD noWrap align=3Dright><TT>57&nbsp;&nbsp;</TT></TD>
    <TD noWrap><TT>&nbsp;R.NIFQSLDLAWTLLR.I</TT></TD></TR>
  <TR>
    <TD align=3Dright>&nbsp;</TD>
    <TD align=3Dright><TT>1715.8490&nbsp;&nbsp;</TT></TD>
    <TD align=3Dright><TT>1714.8417&nbsp;&nbsp;</TT></TD>
    <TD align=3Dright><TT>1714.9254&nbsp;&nbsp;</TT></TD>
    <TD noWrap align=3Dright><TT>-48.77&nbsp;</TT></TD>
    <TD align=3Dright><TT>234&nbsp;</TT></TD>
    <TD noWrap align=3Dright><TT>-&nbsp;</TT></TD>
    <TD align=3Dright><TT>248&nbsp;</TT></TD>
    <TD align=3Dright><TT>0&nbsp;&nbsp;</TT></TD>
    <TD noWrap align=3Dright><TT>---&nbsp;&nbsp;</TT></TD>
    <TD noWrap><TT>&nbsp;R.VTLFLNLANDPTIER.I</TT></TD></TR>
  <TR>
    <TD align=3Dright>&nbsp;</TD>
    <TD align=3Dright><TT>1715.8490&nbsp;&nbsp;</TT></TD>
    <TD align=3Dright><TT>1714.8417&nbsp;&nbsp;</TT></TD>
    <TD align=3Dright><TT>1714.9254&nbsp;&nbsp;</TT></TD>
    <TD noWrap align=3Dright><TT>-48.77&nbsp;</TT></TD>
    <TD align=3Dright><TT>234&nbsp;</TT></TD>
    <TD noWrap align=3Dright><TT>-&nbsp;</TT></TD>
    <TD align=3Dright><TT>248&nbsp;</TT></TD>
    <TD align=3Dright><TT>0&nbsp;&nbsp;</TT></TD>
    <TD noWrap align=3Dright><TT>51&nbsp;&nbsp;</TT></TD>
    <TD noWrap><TT>&nbsp;R.VTLFLNLANDPTIER.I</TT></TD></TR>
  <TR>
    <TD align=3Dright>&nbsp;</TD>
    <TD align=3Dright><TT>1912.7916&nbsp;&nbsp;</TT></TD>
    <TD align=3Dright><TT>1911.7843&nbsp;&nbsp;</TT></TD>
    <TD align=3Dright><TT>1911.8713&nbsp;&nbsp;</TT></TD>
    <TD noWrap align=3Dright><TT>-45.48&nbsp;</TT></TD>
    <TD align=3Dright><TT>299&nbsp;</TT></TD>
    <TD noWrap align=3Dright><TT>-&nbsp;</TT></TD>
    <TD align=3Dright><TT>314&nbsp;</TT></TD>
    <TD align=3Dright><TT>0&nbsp;&nbsp;</TT></TD>
    <TD noWrap align=3Dright><TT>---&nbsp;&nbsp;</TT></TD>
    <TD noWrap><TT>&nbsp;R.GYPGYMYTDLATIYER.A</TT></TD></TR>
  <TR>
    <TD align=3Dright>&nbsp;</TD>
    <TD align=3Dright><TT>1912.7916&nbsp;&nbsp;</TT></TD>
    <TD align=3Dright><TT>1911.7843&nbsp;&nbsp;</TT></TD>
    <TD align=3Dright><TT>1911.8713&nbsp;&nbsp;</TT></TD>
    <TD noWrap align=3Dright><TT>-45.48&nbsp;</TT></TD>
    <TD align=3Dright><TT>299&nbsp;</TT></TD>
    <TD noWrap align=3Dright><TT>-&nbsp;</TT></TD>
    <TD align=3Dright><TT>314&nbsp;</TT></TD>
    <TD align=3Dright><TT>0&nbsp;&nbsp;</TT></TD>
    <TD noWrap align=3Dright><TT>56&nbsp;&nbsp;</TT></TD>
    <TD =
noWrap><TT>&nbsp;R.GYPGYMYTDLATIYER.A</TT></TD></TR></TBODY></TABLE>
<TABLE border=3D0 cellSpacing=3D0>
  <TBODY>
  <TR>
    <TD><TT>&nbsp;&nbsp;&nbsp;&nbsp;&nbsp;&nbsp;</TT></TD>
    <TD><TT><B>No match to: </B>823.0664, 825.0570, 841.0261, 870.5012,=20
      994.0992, 994.0992, 1018.5164, 1018.5164, 1036.0740, 1225.0807, =
2178.0630,=20
      2178.0630, 2751.2817, 2773.3081</TT></TD></TR></TBODY></TABLE><BR>
<TABLE border=3D0 cellSpacing=3D0>
  <TBODY>
  <TR>
    <TD><TT><B><A name=3DHit16>16.</A>&nbsp;&nbsp;&nbsp;</B></TT></TD>
    <TD noWrap><TT><A=20
      =
href=3D"http://zxw-pc/mascot/cgi/protein_view.pl?file=3D../data/20121225/=
F002399.dat&amp;hit=3D16"=20
      =
target=3D_blank>gi|42573221</A>&nbsp;&nbsp;&nbsp;&nbsp;<B>Mass:</B>&nbsp;=
54271&nbsp;&nbsp;&nbsp;&nbsp;<B>Score:</B>&nbsp;435&nbsp;&nbsp;&nbsp;&nbs=
p;<B>Expect:</B>&nbsp;5.9e-038&nbsp;&nbsp;<B>Matches:</B>&nbsp;15</TT></T=
D></TR>
  <TR>
    <TD>&nbsp;</TD>
    <TD noWrap><TT>V-type proton ATPase subunit B2 [Arabidopsis=20
    thaliana]</TT></TD></TR></TBODY></TABLE>
<TABLE border=3D0 cellSpacing=3D0 cellPadding=3D0>
  <TBODY>
  <TR>
    <TD><TT>&nbsp;&nbsp;&nbsp;&nbsp;&nbsp;&nbsp;</TT></TD>
    <TD align=3Dright><TT><B>Observed&nbsp;&nbsp;</B></TT></TD>
    <TD noWrap align=3Dright><TT><B>Mr(expt)&nbsp;&nbsp;</B></TT></TD>
    <TD noWrap align=3Dright><TT><B>Mr(calc)&nbsp;&nbsp;</B></TT></TD>
    <TD align=3Dright><TT><B>&nbsp;ppm&nbsp;&nbsp;</B></TT></TD>
    <TD align=3Dright><TT><B>Start&nbsp;</B></TT></TD>
    <TD align=3Dright><TT><B>&nbsp;</B></TT></TD>
    <TD align=3Dright><TT><B>End&nbsp;</B></TT></TD>
    <TD align=3Dright><TT><B>Miss&nbsp;</B></TT></TD>
    <TD align=3Dright><TT><B>Ions&nbsp;</B></TT></TD>
    <TD><TT><B>&nbsp;Peptide</B></TT></TD></TR>
  <TR>
    <TD align=3Dright>&nbsp;</TD>
    <TD align=3Dright><TT>842.4639&nbsp;&nbsp;</TT></TD>
    <TD align=3Dright><TT>841.4566&nbsp;&nbsp;</TT></TD>
    <TD align=3Dright><TT>841.4406&nbsp;&nbsp;</TT></TD>
    <TD noWrap align=3Dright><TT>19.0&nbsp;</TT></TD>
    <TD align=3Dright><TT>292&nbsp;</TT></TD>
    <TD noWrap align=3Dright><TT>-&nbsp;</TT></TD>
    <TD align=3Dright><TT>298&nbsp;</TT></TD>
    <TD align=3Dright><TT>1&nbsp;&nbsp;</TT></TD>
    <TD noWrap align=3Dright><TT>---&nbsp;&nbsp;</TT></TD>
    <TD noWrap><TT>&nbsp;R.EEVPGRR.G</TT></TD></TR>
  <TR>
    <TD align=3Dright>&nbsp;</TD>
    <TD align=3Dright><TT>1029.4484&nbsp;&nbsp;</TT></TD>
    <TD align=3Dright><TT>1028.4411&nbsp;&nbsp;</TT></TD>
    <TD align=3Dright><TT>1028.4927&nbsp;&nbsp;</TT></TD>
    <TD noWrap align=3Dright><TT>-50.15&nbsp;</TT></TD>
    <TD align=3Dright><TT>476&nbsp;</TT></TD>
    <TD noWrap align=3Dright><TT>-&nbsp;</TT></TD>
    <TD align=3Dright><TT>483&nbsp;</TT></TD>
    <TD align=3Dright><TT>0&nbsp;&nbsp;</TT></TD>
    <TD noWrap align=3Dright><TT>---&nbsp;&nbsp;</TT></TD>
    <TD noWrap><TT>&nbsp;K.TLDQFYSR.D</TT></TD></TR>
  <TR>
    <TD align=3Dright>&nbsp;</TD>
    <TD align=3Dright><TT>1029.4484&nbsp;&nbsp;</TT></TD>
    <TD align=3Dright><TT>1028.4411&nbsp;&nbsp;</TT></TD>
    <TD align=3Dright><TT>1028.4927&nbsp;&nbsp;</TT></TD>
    <TD noWrap align=3Dright><TT>-50.15&nbsp;</TT></TD>
    <TD align=3Dright><TT>476&nbsp;</TT></TD>
    <TD noWrap align=3Dright><TT>-&nbsp;</TT></TD>
    <TD align=3Dright><TT>483&nbsp;</TT></TD>
    <TD align=3Dright><TT>0&nbsp;&nbsp;</TT></TD>
    <TD noWrap align=3Dright><TT>26&nbsp;&nbsp;</TT></TD>
    <TD noWrap><TT>&nbsp;K.TLDQFYSR.D</TT></TD></TR>
  <TR>
    <TD align=3Dright>&nbsp;</TD>
    <TD align=3Dright><TT>1127.4897&nbsp;&nbsp;</TT></TD>
    <TD align=3Dright><TT>1126.4824&nbsp;&nbsp;</TT></TD>
    <TD align=3Dright><TT>1126.5407&nbsp;&nbsp;</TT></TD>
    <TD noWrap align=3Dright><TT>-51.75&nbsp;</TT></TD>
    <TD align=3Dright><TT>439&nbsp;</TT></TD>
    <TD noWrap align=3Dright><TT>-&nbsp;</TT></TD>
    <TD align=3Dright><TT>448&nbsp;</TT></TD>
    <TD align=3Dright><TT>0&nbsp;&nbsp;</TT></TD>
    <TD noWrap align=3Dright><TT>---&nbsp;&nbsp;</TT></TD>
    <TD noWrap><TT>&nbsp;K.FVAQGAYDTR.N</TT></TD></TR>
  <TR>
    <TD align=3Dright>&nbsp;</TD>
    <TD align=3Dright><TT>1127.4897&nbsp;&nbsp;</TT></TD>
    <TD align=3Dright><TT>1126.4824&nbsp;&nbsp;</TT></TD>
    <TD align=3Dright><TT>1126.5407&nbsp;&nbsp;</TT></TD>
    <TD noWrap align=3Dright><TT>-51.75&nbsp;</TT></TD>
    <TD align=3Dright><TT>439&nbsp;</TT></TD>
    <TD noWrap align=3Dright><TT>-&nbsp;</TT></TD>
    <TD align=3Dright><TT>448&nbsp;</TT></TD>
    <TD align=3Dright><TT>0&nbsp;&nbsp;</TT></TD>
    <TD noWrap align=3Dright><TT>52&nbsp;&nbsp;</TT></TD>
    <TD noWrap><TT>&nbsp;K.FVAQGAYDTR.N</TT></TD></TR>
  <TR>
    <TD align=3Dright>&nbsp;</TD>
    <TD align=3Dright><TT>1255.5785&nbsp;&nbsp;</TT></TD>
    <TD align=3Dright><TT>1254.5712&nbsp;&nbsp;</TT></TD>
    <TD align=3Dright><TT>1254.6357&nbsp;&nbsp;</TT></TD>
    <TD noWrap align=3Dright><TT>-51.38&nbsp;</TT></TD>
    <TD align=3Dright><TT>438&nbsp;</TT></TD>
    <TD noWrap align=3Dright><TT>-&nbsp;</TT></TD>
    <TD align=3Dright><TT>448&nbsp;</TT></TD>
    <TD align=3Dright><TT>1&nbsp;&nbsp;</TT></TD>
    <TD noWrap align=3Dright><TT>---&nbsp;&nbsp;</TT></TD>
    <TD noWrap><TT>&nbsp;R.KFVAQGAYDTR.N</TT></TD></TR>
  <TR>
    <TD align=3Dright>&nbsp;</TD>
    <TD align=3Dright><TT>1255.5785&nbsp;&nbsp;</TT></TD>
    <TD align=3Dright><TT>1254.5712&nbsp;&nbsp;</TT></TD>
    <TD align=3Dright><TT>1254.6357&nbsp;&nbsp;</TT></TD>
    <TD noWrap align=3Dright><TT>-51.38&nbsp;</TT></TD>
    <TD align=3Dright><TT>438&nbsp;</TT></TD>
    <TD noWrap align=3Dright><TT>-&nbsp;</TT></TD>
    <TD align=3Dright><TT>448&nbsp;</TT></TD>
    <TD align=3Dright><TT>1&nbsp;&nbsp;</TT></TD>
    <TD noWrap align=3Dright><TT>40&nbsp;&nbsp;</TT></TD>
    <TD noWrap><TT>&nbsp;R.KFVAQGAYDTR.N</TT></TD></TR>
  <TR>
    <TD align=3Dright>&nbsp;</TD>
    <TD align=3Dright><TT>1596.8372&nbsp;&nbsp;</TT></TD>
    <TD align=3Dright><TT>1595.8299&nbsp;&nbsp;</TT></TD>
    <TD align=3Dright><TT>1595.9035&nbsp;&nbsp;</TT></TD>
    <TD noWrap align=3Dright><TT>-46.10&nbsp;</TT></TD>
    <TD align=3Dright><TT>364&nbsp;</TT></TD>
    <TD noWrap align=3Dright><TT>-&nbsp;</TT></TD>
    <TD align=3Dright><TT>377&nbsp;</TT></TD>
    <TD align=3Dright><TT>0&nbsp;&nbsp;</TT></TD>
    <TD noWrap align=3Dright><TT>---&nbsp;&nbsp;</TT></TD>
    <TD noWrap><TT>&nbsp;R.QIYPPINVLPSLSR.L</TT></TD></TR>
  <TR>
    <TD align=3Dright>&nbsp;</TD>
    <TD align=3Dright><TT>1596.8372&nbsp;&nbsp;</TT></TD>
    <TD align=3Dright><TT>1595.8299&nbsp;&nbsp;</TT></TD>
    <TD align=3Dright><TT>1595.9035&nbsp;&nbsp;</TT></TD>
    <TD noWrap align=3Dright><TT>-46.10&nbsp;</TT></TD>
    <TD align=3Dright><TT>364&nbsp;</TT></TD>
    <TD noWrap align=3Dright><TT>-&nbsp;</TT></TD>
    <TD align=3Dright><TT>377&nbsp;</TT></TD>
    <TD align=3Dright><TT>0&nbsp;&nbsp;</TT></TD>
    <TD noWrap align=3Dright><TT>78&nbsp;&nbsp;</TT></TD>
    <TD noWrap><TT>&nbsp;R.QIYPPINVLPSLSR.L</TT></TD></TR>
  <TR>
    <TD align=3Dright>&nbsp;</TD>
    <TD align=3Dright><TT>1689.8540&nbsp;&nbsp;</TT></TD>
    <TD align=3Dright><TT>1688.8467&nbsp;&nbsp;</TT></TD>
    <TD align=3Dright><TT>1688.9250&nbsp;&nbsp;</TT></TD>
    <TD noWrap align=3Dright><TT>-46.33&nbsp;</TT></TD>
    <TD align=3Dright><TT>449&nbsp;</TT></TD>
    <TD noWrap align=3Dright><TT>-&nbsp;</TT></TD>
    <TD align=3Dright><TT>462&nbsp;</TT></TD>
    <TD align=3Dright><TT>0&nbsp;&nbsp;</TT></TD>
    <TD noWrap align=3Dright><TT>---&nbsp;&nbsp;</TT></TD>
    <TD noWrap><TT>&nbsp;R.NIFQSLDLAWTLLR.I</TT></TD></TR>
  <TR>
    <TD align=3Dright>&nbsp;</TD>
    <TD align=3Dright><TT>1689.8540&nbsp;&nbsp;</TT></TD>
    <TD align=3Dright><TT>1688.8467&nbsp;&nbsp;</TT></TD>
    <TD align=3Dright><TT>1688.9250&nbsp;&nbsp;</TT></TD>
    <TD noWrap align=3Dright><TT>-46.33&nbsp;</TT></TD>
    <TD align=3Dright><TT>449&nbsp;</TT></TD>
    <TD noWrap align=3Dright><TT>-&nbsp;</TT></TD>
    <TD align=3Dright><TT>462&nbsp;</TT></TD>
    <TD align=3Dright><TT>0&nbsp;&nbsp;</TT></TD>
    <TD noWrap align=3Dright><TT>57&nbsp;&nbsp;</TT></TD>
    <TD noWrap><TT>&nbsp;R.NIFQSLDLAWTLLR.I</TT></TD></TR>
  <TR>
    <TD align=3Dright>&nbsp;</TD>
    <TD align=3Dright><TT>1715.8490&nbsp;&nbsp;</TT></TD>
    <TD align=3Dright><TT>1714.8417&nbsp;&nbsp;</TT></TD>
    <TD align=3Dright><TT>1714.9254&nbsp;&nbsp;</TT></TD>
    <TD noWrap align=3Dright><TT>-48.77&nbsp;</TT></TD>
    <TD align=3Dright><TT>234&nbsp;</TT></TD>
    <TD noWrap align=3Dright><TT>-&nbsp;</TT></TD>
    <TD align=3Dright><TT>248&nbsp;</TT></TD>
    <TD align=3Dright><TT>0&nbsp;&nbsp;</TT></TD>
    <TD noWrap align=3Dright><TT>---&nbsp;&nbsp;</TT></TD>
    <TD noWrap><TT>&nbsp;R.VTLFLNLANDPTIER.I</TT></TD></TR>
  <TR>
    <TD align=3Dright>&nbsp;</TD>
    <TD align=3Dright><TT>1715.8490&nbsp;&nbsp;</TT></TD>
    <TD align=3Dright><TT>1714.8417&nbsp;&nbsp;</TT></TD>
    <TD align=3Dright><TT>1714.9254&nbsp;&nbsp;</TT></TD>
    <TD noWrap align=3Dright><TT>-48.77&nbsp;</TT></TD>
    <TD align=3Dright><TT>234&nbsp;</TT></TD>
    <TD noWrap align=3Dright><TT>-&nbsp;</TT></TD>
    <TD align=3Dright><TT>248&nbsp;</TT></TD>
    <TD align=3Dright><TT>0&nbsp;&nbsp;</TT></TD>
    <TD noWrap align=3Dright><TT>51&nbsp;&nbsp;</TT></TD>
    <TD noWrap><TT>&nbsp;R.VTLFLNLANDPTIER.I</TT></TD></TR>
  <TR>
    <TD align=3Dright>&nbsp;</TD>
    <TD align=3Dright><TT>1912.7916&nbsp;&nbsp;</TT></TD>
    <TD align=3Dright><TT>1911.7843&nbsp;&nbsp;</TT></TD>
    <TD align=3Dright><TT>1911.8713&nbsp;&nbsp;</TT></TD>
    <TD noWrap align=3Dright><TT>-45.48&nbsp;</TT></TD>
    <TD align=3Dright><TT>299&nbsp;</TT></TD>
    <TD noWrap align=3Dright><TT>-&nbsp;</TT></TD>
    <TD align=3Dright><TT>314&nbsp;</TT></TD>
    <TD align=3Dright><TT>0&nbsp;&nbsp;</TT></TD>
    <TD noWrap align=3Dright><TT>---&nbsp;&nbsp;</TT></TD>
    <TD noWrap><TT>&nbsp;R.GYPGYMYTDLATIYER.A</TT></TD></TR>
  <TR>
    <TD align=3Dright>&nbsp;</TD>
    <TD align=3Dright><TT>1912.7916&nbsp;&nbsp;</TT></TD>
    <TD align=3Dright><TT>1911.7843&nbsp;&nbsp;</TT></TD>
    <TD align=3Dright><TT>1911.8713&nbsp;&nbsp;</TT></TD>
    <TD noWrap align=3Dright><TT>-45.48&nbsp;</TT></TD>
    <TD align=3Dright><TT>299&nbsp;</TT></TD>
    <TD noWrap align=3Dright><TT>-&nbsp;</TT></TD>
    <TD align=3Dright><TT>314&nbsp;</TT></TD>
    <TD align=3Dright><TT>0&nbsp;&nbsp;</TT></TD>
    <TD noWrap align=3Dright><TT>56&nbsp;&nbsp;</TT></TD>
    <TD =
noWrap><TT>&nbsp;R.GYPGYMYTDLATIYER.A</TT></TD></TR></TBODY></TABLE>
<TABLE border=3D0 cellSpacing=3D0>
  <TBODY>
  <TR>
    <TD><TT>&nbsp;&nbsp;&nbsp;&nbsp;&nbsp;&nbsp;</TT></TD>
    <TD><TT><B>No match to: </B>823.0664, 825.0570, 841.0261, 870.5012,=20
      994.0992, 994.0992, 1018.5164, 1018.5164, 1036.0740, 1225.0807, =
2178.0630,=20
      2178.0630, 2751.2817, 2773.3081</TT></TD></TR></TBODY></TABLE><BR>
<TABLE border=3D0 cellSpacing=3D0>
  <TBODY>
  <TR>
    <TD><TT><B><A name=3DHit17>17.</A>&nbsp;&nbsp;&nbsp;</B></TT></TD>
    <TD noWrap><TT><A=20
      =
href=3D"http://zxw-pc/mascot/cgi/protein_view.pl?file=3D../data/20121225/=
F002399.dat&amp;hit=3D17"=20
      =
target=3D_blank>gi|15233891</A>&nbsp;&nbsp;&nbsp;&nbsp;<B>Mass:</B>&nbsp;=
54271&nbsp;&nbsp;&nbsp;&nbsp;<B>Score:</B>&nbsp;435&nbsp;&nbsp;&nbsp;&nbs=
p;<B>Expect:</B>&nbsp;5.9e-038&nbsp;&nbsp;<B>Matches:</B>&nbsp;15</TT></T=
D></TR>
  <TR>
    <TD>&nbsp;</TD>
    <TD noWrap><TT>V-type proton ATPase subunit B2 [Arabidopsis=20
    thaliana]</TT></TD></TR></TBODY></TABLE>
<TABLE border=3D0 cellSpacing=3D0 cellPadding=3D0>
  <TBODY>
  <TR>
    <TD><TT>&nbsp;&nbsp;&nbsp;&nbsp;&nbsp;&nbsp;</TT></TD>
    <TD align=3Dright><TT><B>Observed&nbsp;&nbsp;</B></TT></TD>
    <TD noWrap align=3Dright><TT><B>Mr(expt)&nbsp;&nbsp;</B></TT></TD>
    <TD noWrap align=3Dright><TT><B>Mr(calc)&nbsp;&nbsp;</B></TT></TD>
    <TD align=3Dright><TT><B>&nbsp;ppm&nbsp;&nbsp;</B></TT></TD>
    <TD align=3Dright><TT><B>Start&nbsp;</B></TT></TD>
    <TD align=3Dright><TT><B>&nbsp;</B></TT></TD>
    <TD align=3Dright><TT><B>End&nbsp;</B></TT></TD>
    <TD align=3Dright><TT><B>Miss&nbsp;</B></TT></TD>
    <TD align=3Dright><TT><B>Ions&nbsp;</B></TT></TD>
    <TD><TT><B>&nbsp;Peptide</B></TT></TD></TR>
  <TR>
    <TD align=3Dright>&nbsp;</TD>
    <TD align=3Dright><TT>842.4639&nbsp;&nbsp;</TT></TD>
    <TD align=3Dright><TT>841.4566&nbsp;&nbsp;</TT></TD>
    <TD align=3Dright><TT>841.4406&nbsp;&nbsp;</TT></TD>
    <TD noWrap align=3Dright><TT>19.0&nbsp;</TT></TD>
    <TD align=3Dright><TT>292&nbsp;</TT></TD>
    <TD noWrap align=3Dright><TT>-&nbsp;</TT></TD>
    <TD align=3Dright><TT>298&nbsp;</TT></TD>
    <TD align=3Dright><TT>1&nbsp;&nbsp;</TT></TD>
    <TD noWrap align=3Dright><TT>---&nbsp;&nbsp;</TT></TD>
    <TD noWrap><TT>&nbsp;R.EEVPGRR.G</TT></TD></TR>
  <TR>
    <TD align=3Dright>&nbsp;</TD>
    <TD align=3Dright><TT>1029.4484&nbsp;&nbsp;</TT></TD>
    <TD align=3Dright><TT>1028.4411&nbsp;&nbsp;</TT></TD>
    <TD align=3Dright><TT>1028.4927&nbsp;&nbsp;</TT></TD>
    <TD noWrap align=3Dright><TT>-50.15&nbsp;</TT></TD>
    <TD align=3Dright><TT>476&nbsp;</TT></TD>
    <TD noWrap align=3Dright><TT>-&nbsp;</TT></TD>
    <TD align=3Dright><TT>483&nbsp;</TT></TD>
    <TD align=3Dright><TT>0&nbsp;&nbsp;</TT></TD>
    <TD noWrap align=3Dright><TT>---&nbsp;&nbsp;</TT></TD>
    <TD noWrap><TT>&nbsp;K.TLDQFYSR.D</TT></TD></TR>
  <TR>
    <TD align=3Dright>&nbsp;</TD>
    <TD align=3Dright><TT>1029.4484&nbsp;&nbsp;</TT></TD>
    <TD align=3Dright><TT>1028.4411&nbsp;&nbsp;</TT></TD>
    <TD align=3Dright><TT>1028.4927&nbsp;&nbsp;</TT></TD>
    <TD noWrap align=3Dright><TT>-50.15&nbsp;</TT></TD>
    <TD align=3Dright><TT>476&nbsp;</TT></TD>
    <TD noWrap align=3Dright><TT>-&nbsp;</TT></TD>
    <TD align=3Dright><TT>483&nbsp;</TT></TD>
    <TD align=3Dright><TT>0&nbsp;&nbsp;</TT></TD>
    <TD noWrap align=3Dright><TT>26&nbsp;&nbsp;</TT></TD>
    <TD noWrap><TT>&nbsp;K.TLDQFYSR.D</TT></TD></TR>
  <TR>
    <TD align=3Dright>&nbsp;</TD>
    <TD align=3Dright><TT>1127.4897&nbsp;&nbsp;</TT></TD>
    <TD align=3Dright><TT>1126.4824&nbsp;&nbsp;</TT></TD>
    <TD align=3Dright><TT>1126.5407&nbsp;&nbsp;</TT></TD>
    <TD noWrap align=3Dright><TT>-51.75&nbsp;</TT></TD>
    <TD align=3Dright><TT>439&nbsp;</TT></TD>
    <TD noWrap align=3Dright><TT>-&nbsp;</TT></TD>
    <TD align=3Dright><TT>448&nbsp;</TT></TD>
    <TD align=3Dright><TT>0&nbsp;&nbsp;</TT></TD>
    <TD noWrap align=3Dright><TT>---&nbsp;&nbsp;</TT></TD>
    <TD noWrap><TT>&nbsp;K.FVAQGAYDTR.N</TT></TD></TR>
  <TR>
    <TD align=3Dright>&nbsp;</TD>
    <TD align=3Dright><TT>1127.4897&nbsp;&nbsp;</TT></TD>
    <TD align=3Dright><TT>1126.4824&nbsp;&nbsp;</TT></TD>
    <TD align=3Dright><TT>1126.5407&nbsp;&nbsp;</TT></TD>
    <TD noWrap align=3Dright><TT>-51.75&nbsp;</TT></TD>
    <TD align=3Dright><TT>439&nbsp;</TT></TD>
    <TD noWrap align=3Dright><TT>-&nbsp;</TT></TD>
    <TD align=3Dright><TT>448&nbsp;</TT></TD>
    <TD align=3Dright><TT>0&nbsp;&nbsp;</TT></TD>
    <TD noWrap align=3Dright><TT>52&nbsp;&nbsp;</TT></TD>
    <TD noWrap><TT>&nbsp;K.FVAQGAYDTR.N</TT></TD></TR>
  <TR>
    <TD align=3Dright>&nbsp;</TD>
    <TD align=3Dright><TT>1255.5785&nbsp;&nbsp;</TT></TD>
    <TD align=3Dright><TT>1254.5712&nbsp;&nbsp;</TT></TD>
    <TD align=3Dright><TT>1254.6357&nbsp;&nbsp;</TT></TD>
    <TD noWrap align=3Dright><TT>-51.38&nbsp;</TT></TD>
    <TD align=3Dright><TT>438&nbsp;</TT></TD>
    <TD noWrap align=3Dright><TT>-&nbsp;</TT></TD>
    <TD align=3Dright><TT>448&nbsp;</TT></TD>
    <TD align=3Dright><TT>1&nbsp;&nbsp;</TT></TD>
    <TD noWrap align=3Dright><TT>---&nbsp;&nbsp;</TT></TD>
    <TD noWrap><TT>&nbsp;R.KFVAQGAYDTR.N</TT></TD></TR>
  <TR>
    <TD align=3Dright>&nbsp;</TD>
    <TD align=3Dright><TT>1255.5785&nbsp;&nbsp;</TT></TD>
    <TD align=3Dright><TT>1254.5712&nbsp;&nbsp;</TT></TD>
    <TD align=3Dright><TT>1254.6357&nbsp;&nbsp;</TT></TD>
    <TD noWrap align=3Dright><TT>-51.38&nbsp;</TT></TD>
    <TD align=3Dright><TT>438&nbsp;</TT></TD>
    <TD noWrap align=3Dright><TT>-&nbsp;</TT></TD>
    <TD align=3Dright><TT>448&nbsp;</TT></TD>
    <TD align=3Dright><TT>1&nbsp;&nbsp;</TT></TD>
    <TD noWrap align=3Dright><TT>40&nbsp;&nbsp;</TT></TD>
    <TD noWrap><TT>&nbsp;R.KFVAQGAYDTR.N</TT></TD></TR>
  <TR>
    <TD align=3Dright>&nbsp;</TD>
    <TD align=3Dright><TT>1596.8372&nbsp;&nbsp;</TT></TD>
    <TD align=3Dright><TT>1595.8299&nbsp;&nbsp;</TT></TD>
    <TD align=3Dright><TT>1595.9035&nbsp;&nbsp;</TT></TD>
    <TD noWrap align=3Dright><TT>-46.10&nbsp;</TT></TD>
    <TD align=3Dright><TT>364&nbsp;</TT></TD>
    <TD noWrap align=3Dright><TT>-&nbsp;</TT></TD>
    <TD align=3Dright><TT>377&nbsp;</TT></TD>
    <TD align=3Dright><TT>0&nbsp;&nbsp;</TT></TD>
    <TD noWrap align=3Dright><TT>---&nbsp;&nbsp;</TT></TD>
    <TD noWrap><TT>&nbsp;R.QIYPPINVLPSLSR.L</TT></TD></TR>
  <TR>
    <TD align=3Dright>&nbsp;</TD>
    <TD align=3Dright><TT>1596.8372&nbsp;&nbsp;</TT></TD>
    <TD align=3Dright><TT>1595.8299&nbsp;&nbsp;</TT></TD>
    <TD align=3Dright><TT>1595.9035&nbsp;&nbsp;</TT></TD>
    <TD noWrap align=3Dright><TT>-46.10&nbsp;</TT></TD>
    <TD align=3Dright><TT>364&nbsp;</TT></TD>
    <TD noWrap align=3Dright><TT>-&nbsp;</TT></TD>
    <TD align=3Dright><TT>377&nbsp;</TT></TD>
    <TD align=3Dright><TT>0&nbsp;&nbsp;</TT></TD>
    <TD noWrap align=3Dright><TT>78&nbsp;&nbsp;</TT></TD>
    <TD noWrap><TT>&nbsp;R.QIYPPINVLPSLSR.L</TT></TD></TR>
  <TR>
    <TD align=3Dright>&nbsp;</TD>
    <TD align=3Dright><TT>1689.8540&nbsp;&nbsp;</TT></TD>
    <TD align=3Dright><TT>1688.8467&nbsp;&nbsp;</TT></TD>
    <TD align=3Dright><TT>1688.9250&nbsp;&nbsp;</TT></TD>
    <TD noWrap align=3Dright><TT>-46.33&nbsp;</TT></TD>
    <TD align=3Dright><TT>449&nbsp;</TT></TD>
    <TD noWrap align=3Dright><TT>-&nbsp;</TT></TD>
    <TD align=3Dright><TT>462&nbsp;</TT></TD>
    <TD align=3Dright><TT>0&nbsp;&nbsp;</TT></TD>
    <TD noWrap align=3Dright><TT>---&nbsp;&nbsp;</TT></TD>
    <TD noWrap><TT>&nbsp;R.NIFQSLDLAWTLLR.I</TT></TD></TR>
  <TR>
    <TD align=3Dright>&nbsp;</TD>
    <TD align=3Dright><TT>1689.8540&nbsp;&nbsp;</TT></TD>
    <TD align=3Dright><TT>1688.8467&nbsp;&nbsp;</TT></TD>
    <TD align=3Dright><TT>1688.9250&nbsp;&nbsp;</TT></TD>
    <TD noWrap align=3Dright><TT>-46.33&nbsp;</TT></TD>
    <TD align=3Dright><TT>449&nbsp;</TT></TD>
    <TD noWrap align=3Dright><TT>-&nbsp;</TT></TD>
    <TD align=3Dright><TT>462&nbsp;</TT></TD>
    <TD align=3Dright><TT>0&nbsp;&nbsp;</TT></TD>
    <TD noWrap align=3Dright><TT>57&nbsp;&nbsp;</TT></TD>
    <TD noWrap><TT>&nbsp;R.NIFQSLDLAWTLLR.I</TT></TD></TR>
  <TR>
    <TD align=3Dright>&nbsp;</TD>
    <TD align=3Dright><TT>1715.8490&nbsp;&nbsp;</TT></TD>
    <TD align=3Dright><TT>1714.8417&nbsp;&nbsp;</TT></TD>
    <TD align=3Dright><TT>1714.9254&nbsp;&nbsp;</TT></TD>
    <TD noWrap align=3Dright><TT>-48.77&nbsp;</TT></TD>
    <TD align=3Dright><TT>234&nbsp;</TT></TD>
    <TD noWrap align=3Dright><TT>-&nbsp;</TT></TD>
    <TD align=3Dright><TT>248&nbsp;</TT></TD>
    <TD align=3Dright><TT>0&nbsp;&nbsp;</TT></TD>
    <TD noWrap align=3Dright><TT>---&nbsp;&nbsp;</TT></TD>
    <TD noWrap><TT>&nbsp;R.VTLFLNLANDPTIER.I</TT></TD></TR>
  <TR>
    <TD align=3Dright>&nbsp;</TD>
    <TD align=3Dright><TT>1715.8490&nbsp;&nbsp;</TT></TD>
    <TD align=3Dright><TT>1714.8417&nbsp;&nbsp;</TT></TD>
    <TD align=3Dright><TT>1714.9254&nbsp;&nbsp;</TT></TD>
    <TD noWrap align=3Dright><TT>-48.77&nbsp;</TT></TD>
    <TD align=3Dright><TT>234&nbsp;</TT></TD>
    <TD noWrap align=3Dright><TT>-&nbsp;</TT></TD>
    <TD align=3Dright><TT>248&nbsp;</TT></TD>
    <TD align=3Dright><TT>0&nbsp;&nbsp;</TT></TD>
    <TD noWrap align=3Dright><TT>51&nbsp;&nbsp;</TT></TD>
    <TD noWrap><TT>&nbsp;R.VTLFLNLANDPTIER.I</TT></TD></TR>
  <TR>
    <TD align=3Dright>&nbsp;</TD>
    <TD align=3Dright><TT>1912.7916&nbsp;&nbsp;</TT></TD>
    <TD align=3Dright><TT>1911.7843&nbsp;&nbsp;</TT></TD>
    <TD align=3Dright><TT>1911.8713&nbsp;&nbsp;</TT></TD>
    <TD noWrap align=3Dright><TT>-45.48&nbsp;</TT></TD>
    <TD align=3Dright><TT>299&nbsp;</TT></TD>
    <TD noWrap align=3Dright><TT>-&nbsp;</TT></TD>
    <TD align=3Dright><TT>314&nbsp;</TT></TD>
    <TD align=3Dright><TT>0&nbsp;&nbsp;</TT></TD>
    <TD noWrap align=3Dright><TT>---&nbsp;&nbsp;</TT></TD>
    <TD noWrap><TT>&nbsp;R.GYPGYMYTDLATIYER.A</TT></TD></TR>
  <TR>
    <TD align=3Dright>&nbsp;</TD>
    <TD align=3Dright><TT>1912.7916&nbsp;&nbsp;</TT></TD>
    <TD align=3Dright><TT>1911.7843&nbsp;&nbsp;</TT></TD>
    <TD align=3Dright><TT>1911.8713&nbsp;&nbsp;</TT></TD>
    <TD noWrap align=3Dright><TT>-45.48&nbsp;</TT></TD>
    <TD align=3Dright><TT>299&nbsp;</TT></TD>
    <TD noWrap align=3Dright><TT>-&nbsp;</TT></TD>
    <TD align=3Dright><TT>314&nbsp;</TT></TD>
    <TD align=3Dright><TT>0&nbsp;&nbsp;</TT></TD>
    <TD noWrap align=3Dright><TT>56&nbsp;&nbsp;</TT></TD>
    <TD =
noWrap><TT>&nbsp;R.GYPGYMYTDLATIYER.A</TT></TD></TR></TBODY></TABLE>
<TABLE border=3D0 cellSpacing=3D0>
  <TBODY>
  <TR>
    <TD><TT>&nbsp;&nbsp;&nbsp;&nbsp;&nbsp;&nbsp;</TT></TD>
    <TD><TT><B>No match to: </B>823.0664, 825.0570, 841.0261, 870.5012,=20
      994.0992, 994.0992, 1018.5164, 1018.5164, 1036.0740, 1225.0807, =
2178.0630,=20
      2178.0630, 2751.2817, 2773.3081</TT></TD></TR></TBODY></TABLE><BR>
<TABLE border=3D0 cellSpacing=3D0>
  <TBODY>
  <TR>
    <TD><TT><B><A name=3DHit18>18.</A>&nbsp;&nbsp;&nbsp;</B></TT></TD>
    <TD noWrap><TT><A=20
      =
href=3D"http://zxw-pc/mascot/cgi/protein_view.pl?file=3D../data/20121225/=
F002399.dat&amp;hit=3D18"=20
      =
target=3D_blank>gi|75314140</A>&nbsp;&nbsp;&nbsp;&nbsp;<B>Mass:</B>&nbsp;=
54271&nbsp;&nbsp;&nbsp;&nbsp;<B>Score:</B>&nbsp;435&nbsp;&nbsp;&nbsp;&nbs=
p;<B>Expect:</B>&nbsp;5.9e-038&nbsp;&nbsp;<B>Matches:</B>&nbsp;15</TT></T=
D></TR>
  <TR>
    <TD>&nbsp;</TD>
    <TD noWrap><TT>RecName: Full=3DV-type proton ATPase subunit B2;=20
      Short=3DV-ATPase subunit B2; AltName: Full=3DVacuolar H(+)-ATPase =
subunit B=20
      isoform 2; AltName: Full=3DVacuolar proton pump subunit=20
B2</TT></TD></TR></TBODY></TABLE>
<TABLE border=3D0 cellSpacing=3D0 cellPadding=3D0>
  <TBODY>
  <TR>
    <TD><TT>&nbsp;&nbsp;&nbsp;&nbsp;&nbsp;&nbsp;</TT></TD>
    <TD align=3Dright><TT><B>Observed&nbsp;&nbsp;</B></TT></TD>
    <TD noWrap align=3Dright><TT><B>Mr(expt)&nbsp;&nbsp;</B></TT></TD>
    <TD noWrap align=3Dright><TT><B>Mr(calc)&nbsp;&nbsp;</B></TT></TD>
    <TD align=3Dright><TT><B>&nbsp;ppm&nbsp;&nbsp;</B></TT></TD>
    <TD align=3Dright><TT><B>Start&nbsp;</B></TT></TD>
    <TD align=3Dright><TT><B>&nbsp;</B></TT></TD>
    <TD align=3Dright><TT><B>End&nbsp;</B></TT></TD>
    <TD align=3Dright><TT><B>Miss&nbsp;</B></TT></TD>
    <TD align=3Dright><TT><B>Ions&nbsp;</B></TT></TD>
    <TD><TT><B>&nbsp;Peptide</B></TT></TD></TR>
  <TR>
    <TD align=3Dright>&nbsp;</TD>
    <TD align=3Dright><TT>842.4639&nbsp;&nbsp;</TT></TD>
    <TD align=3Dright><TT>841.4566&nbsp;&nbsp;</TT></TD>
    <TD align=3Dright><TT>841.4406&nbsp;&nbsp;</TT></TD>
    <TD noWrap align=3Dright><TT>19.0&nbsp;</TT></TD>
    <TD align=3Dright><TT>292&nbsp;</TT></TD>
    <TD noWrap align=3Dright><TT>-&nbsp;</TT></TD>
    <TD align=3Dright><TT>298&nbsp;</TT></TD>
    <TD align=3Dright><TT>1&nbsp;&nbsp;</TT></TD>
    <TD noWrap align=3Dright><TT>---&nbsp;&nbsp;</TT></TD>
    <TD noWrap><TT>&nbsp;R.EEVPGRR.G</TT></TD></TR>
  <TR>
    <TD align=3Dright>&nbsp;</TD>
    <TD align=3Dright><TT>1029.4484&nbsp;&nbsp;</TT></TD>
    <TD align=3Dright><TT>1028.4411&nbsp;&nbsp;</TT></TD>
    <TD align=3Dright><TT>1028.4927&nbsp;&nbsp;</TT></TD>
    <TD noWrap align=3Dright><TT>-50.15&nbsp;</TT></TD>
    <TD align=3Dright><TT>476&nbsp;</TT></TD>
    <TD noWrap align=3Dright><TT>-&nbsp;</TT></TD>
    <TD align=3Dright><TT>483&nbsp;</TT></TD>
    <TD align=3Dright><TT>0&nbsp;&nbsp;</TT></TD>
    <TD noWrap align=3Dright><TT>---&nbsp;&nbsp;</TT></TD>
    <TD noWrap><TT>&nbsp;K.TLDQFYSR.D</TT></TD></TR>
  <TR>
    <TD align=3Dright>&nbsp;</TD>
    <TD align=3Dright><TT>1029.4484&nbsp;&nbsp;</TT></TD>
    <TD align=3Dright><TT>1028.4411&nbsp;&nbsp;</TT></TD>
    <TD align=3Dright><TT>1028.4927&nbsp;&nbsp;</TT></TD>
    <TD noWrap align=3Dright><TT>-50.15&nbsp;</TT></TD>
    <TD align=3Dright><TT>476&nbsp;</TT></TD>
    <TD noWrap align=3Dright><TT>-&nbsp;</TT></TD>
    <TD align=3Dright><TT>483&nbsp;</TT></TD>
    <TD align=3Dright><TT>0&nbsp;&nbsp;</TT></TD>
    <TD noWrap align=3Dright><TT>26&nbsp;&nbsp;</TT></TD>
    <TD noWrap><TT>&nbsp;K.TLDQFYSR.D</TT></TD></TR>
  <TR>
    <TD align=3Dright>&nbsp;</TD>
    <TD align=3Dright><TT>1127.4897&nbsp;&nbsp;</TT></TD>
    <TD align=3Dright><TT>1126.4824&nbsp;&nbsp;</TT></TD>
    <TD align=3Dright><TT>1126.5407&nbsp;&nbsp;</TT></TD>
    <TD noWrap align=3Dright><TT>-51.75&nbsp;</TT></TD>
    <TD align=3Dright><TT>439&nbsp;</TT></TD>
    <TD noWrap align=3Dright><TT>-&nbsp;</TT></TD>
    <TD align=3Dright><TT>448&nbsp;</TT></TD>
    <TD align=3Dright><TT>0&nbsp;&nbsp;</TT></TD>
    <TD noWrap align=3Dright><TT>---&nbsp;&nbsp;</TT></TD>
    <TD noWrap><TT>&nbsp;K.FVAQGAYDTR.N</TT></TD></TR>
  <TR>
    <TD align=3Dright>&nbsp;</TD>
    <TD align=3Dright><TT>1127.4897&nbsp;&nbsp;</TT></TD>
    <TD align=3Dright><TT>1126.4824&nbsp;&nbsp;</TT></TD>
    <TD align=3Dright><TT>1126.5407&nbsp;&nbsp;</TT></TD>
    <TD noWrap align=3Dright><TT>-51.75&nbsp;</TT></TD>
    <TD align=3Dright><TT>439&nbsp;</TT></TD>
    <TD noWrap align=3Dright><TT>-&nbsp;</TT></TD>
    <TD align=3Dright><TT>448&nbsp;</TT></TD>
    <TD align=3Dright><TT>0&nbsp;&nbsp;</TT></TD>
    <TD noWrap align=3Dright><TT>52&nbsp;&nbsp;</TT></TD>
    <TD noWrap><TT>&nbsp;K.FVAQGAYDTR.N</TT></TD></TR>
  <TR>
    <TD align=3Dright>&nbsp;</TD>
    <TD align=3Dright><TT>1255.5785&nbsp;&nbsp;</TT></TD>
    <TD align=3Dright><TT>1254.5712&nbsp;&nbsp;</TT></TD>
    <TD align=3Dright><TT>1254.6357&nbsp;&nbsp;</TT></TD>
    <TD noWrap align=3Dright><TT>-51.38&nbsp;</TT></TD>
    <TD align=3Dright><TT>438&nbsp;</TT></TD>
    <TD noWrap align=3Dright><TT>-&nbsp;</TT></TD>
    <TD align=3Dright><TT>448&nbsp;</TT></TD>
    <TD align=3Dright><TT>1&nbsp;&nbsp;</TT></TD>
    <TD noWrap align=3Dright><TT>---&nbsp;&nbsp;</TT></TD>
    <TD noWrap><TT>&nbsp;R.KFVAQGAYDTR.N</TT></TD></TR>
  <TR>
    <TD align=3Dright>&nbsp;</TD>
    <TD align=3Dright><TT>1255.5785&nbsp;&nbsp;</TT></TD>
    <TD align=3Dright><TT>1254.5712&nbsp;&nbsp;</TT></TD>
    <TD align=3Dright><TT>1254.6357&nbsp;&nbsp;</TT></TD>
    <TD noWrap align=3Dright><TT>-51.38&nbsp;</TT></TD>
    <TD align=3Dright><TT>438&nbsp;</TT></TD>
    <TD noWrap align=3Dright><TT>-&nbsp;</TT></TD>
    <TD align=3Dright><TT>448&nbsp;</TT></TD>
    <TD align=3Dright><TT>1&nbsp;&nbsp;</TT></TD>
    <TD noWrap align=3Dright><TT>40&nbsp;&nbsp;</TT></TD>
    <TD noWrap><TT>&nbsp;R.KFVAQGAYDTR.N</TT></TD></TR>
  <TR>
    <TD align=3Dright>&nbsp;</TD>
    <TD align=3Dright><TT>1596.8372&nbsp;&nbsp;</TT></TD>
    <TD align=3Dright><TT>1595.8299&nbsp;&nbsp;</TT></TD>
    <TD align=3Dright><TT>1595.9035&nbsp;&nbsp;</TT></TD>
    <TD noWrap align=3Dright><TT>-46.10&nbsp;</TT></TD>
    <TD align=3Dright><TT>364&nbsp;</TT></TD>
    <TD noWrap align=3Dright><TT>-&nbsp;</TT></TD>
    <TD align=3Dright><TT>377&nbsp;</TT></TD>
    <TD align=3Dright><TT>0&nbsp;&nbsp;</TT></TD>
    <TD noWrap align=3Dright><TT>---&nbsp;&nbsp;</TT></TD>
    <TD noWrap><TT>&nbsp;R.QIYPPINVLPSLSR.L</TT></TD></TR>
  <TR>
    <TD align=3Dright>&nbsp;</TD>
    <TD align=3Dright><TT>1596.8372&nbsp;&nbsp;</TT></TD>
    <TD align=3Dright><TT>1595.8299&nbsp;&nbsp;</TT></TD>
    <TD align=3Dright><TT>1595.9035&nbsp;&nbsp;</TT></TD>
    <TD noWrap align=3Dright><TT>-46.10&nbsp;</TT></TD>
    <TD align=3Dright><TT>364&nbsp;</TT></TD>
    <TD noWrap align=3Dright><TT>-&nbsp;</TT></TD>
    <TD align=3Dright><TT>377&nbsp;</TT></TD>
    <TD align=3Dright><TT>0&nbsp;&nbsp;</TT></TD>
    <TD noWrap align=3Dright><TT>78&nbsp;&nbsp;</TT></TD>
    <TD noWrap><TT>&nbsp;R.QIYPPINVLPSLSR.L</TT></TD></TR>
  <TR>
    <TD align=3Dright>&nbsp;</TD>
    <TD align=3Dright><TT>1689.8540&nbsp;&nbsp;</TT></TD>
    <TD align=3Dright><TT>1688.8467&nbsp;&nbsp;</TT></TD>
    <TD align=3Dright><TT>1688.9250&nbsp;&nbsp;</TT></TD>
    <TD noWrap align=3Dright><TT>-46.33&nbsp;</TT></TD>
    <TD align=3Dright><TT>449&nbsp;</TT></TD>
    <TD noWrap align=3Dright><TT>-&nbsp;</TT></TD>
    <TD align=3Dright><TT>462&nbsp;</TT></TD>
    <TD align=3Dright><TT>0&nbsp;&nbsp;</TT></TD>
    <TD noWrap align=3Dright><TT>---&nbsp;&nbsp;</TT></TD>
    <TD noWrap><TT>&nbsp;R.NIFQSLDLAWTLLR.I</TT></TD></TR>
  <TR>
    <TD align=3Dright>&nbsp;</TD>
    <TD align=3Dright><TT>1689.8540&nbsp;&nbsp;</TT></TD>
    <TD align=3Dright><TT>1688.8467&nbsp;&nbsp;</TT></TD>
    <TD align=3Dright><TT>1688.9250&nbsp;&nbsp;</TT></TD>
    <TD noWrap align=3Dright><TT>-46.33&nbsp;</TT></TD>
    <TD align=3Dright><TT>449&nbsp;</TT></TD>
    <TD noWrap align=3Dright><TT>-&nbsp;</TT></TD>
    <TD align=3Dright><TT>462&nbsp;</TT></TD>
    <TD align=3Dright><TT>0&nbsp;&nbsp;</TT></TD>
    <TD noWrap align=3Dright><TT>57&nbsp;&nbsp;</TT></TD>
    <TD noWrap><TT>&nbsp;R.NIFQSLDLAWTLLR.I</TT></TD></TR>
  <TR>
    <TD align=3Dright>&nbsp;</TD>
    <TD align=3Dright><TT>1715.8490&nbsp;&nbsp;</TT></TD>
    <TD align=3Dright><TT>1714.8417&nbsp;&nbsp;</TT></TD>
    <TD align=3Dright><TT>1714.9254&nbsp;&nbsp;</TT></TD>
    <TD noWrap align=3Dright><TT>-48.77&nbsp;</TT></TD>
    <TD align=3Dright><TT>234&nbsp;</TT></TD>
    <TD noWrap align=3Dright><TT>-&nbsp;</TT></TD>
    <TD align=3Dright><TT>248&nbsp;</TT></TD>
    <TD align=3Dright><TT>0&nbsp;&nbsp;</TT></TD>
    <TD noWrap align=3Dright><TT>---&nbsp;&nbsp;</TT></TD>
    <TD noWrap><TT>&nbsp;R.VTLFLNLANDPTIER.I</TT></TD></TR>
  <TR>
    <TD align=3Dright>&nbsp;</TD>
    <TD align=3Dright><TT>1715.8490&nbsp;&nbsp;</TT></TD>
    <TD align=3Dright><TT>1714.8417&nbsp;&nbsp;</TT></TD>
    <TD align=3Dright><TT>1714.9254&nbsp;&nbsp;</TT></TD>
    <TD noWrap align=3Dright><TT>-48.77&nbsp;</TT></TD>
    <TD align=3Dright><TT>234&nbsp;</TT></TD>
    <TD noWrap align=3Dright><TT>-&nbsp;</TT></TD>
    <TD align=3Dright><TT>248&nbsp;</TT></TD>
    <TD align=3Dright><TT>0&nbsp;&nbsp;</TT></TD>
    <TD noWrap align=3Dright><TT>51&nbsp;&nbsp;</TT></TD>
    <TD noWrap><TT>&nbsp;R.VTLFLNLANDPTIER.I</TT></TD></TR>
  <TR>
    <TD align=3Dright>&nbsp;</TD>
    <TD align=3Dright><TT>1912.7916&nbsp;&nbsp;</TT></TD>
    <TD align=3Dright><TT>1911.7843&nbsp;&nbsp;</TT></TD>
    <TD align=3Dright><TT>1911.8713&nbsp;&nbsp;</TT></TD>
    <TD noWrap align=3Dright><TT>-45.48&nbsp;</TT></TD>
    <TD align=3Dright><TT>299&nbsp;</TT></TD>
    <TD noWrap align=3Dright><TT>-&nbsp;</TT></TD>
    <TD align=3Dright><TT>314&nbsp;</TT></TD>
    <TD align=3Dright><TT>0&nbsp;&nbsp;</TT></TD>
    <TD noWrap align=3Dright><TT>---&nbsp;&nbsp;</TT></TD>
    <TD noWrap><TT>&nbsp;R.GYPGYMYTDLATIYER.A</TT></TD></TR>
  <TR>
    <TD align=3Dright>&nbsp;</TD>
    <TD align=3Dright><TT>1912.7916&nbsp;&nbsp;</TT></TD>
    <TD align=3Dright><TT>1911.7843&nbsp;&nbsp;</TT></TD>
    <TD align=3Dright><TT>1911.8713&nbsp;&nbsp;</TT></TD>
    <TD noWrap align=3Dright><TT>-45.48&nbsp;</TT></TD>
    <TD align=3Dright><TT>299&nbsp;</TT></TD>
    <TD noWrap align=3Dright><TT>-&nbsp;</TT></TD>
    <TD align=3Dright><TT>314&nbsp;</TT></TD>
    <TD align=3Dright><TT>0&nbsp;&nbsp;</TT></TD>
    <TD noWrap align=3Dright><TT>56&nbsp;&nbsp;</TT></TD>
    <TD =
noWrap><TT>&nbsp;R.GYPGYMYTDLATIYER.A</TT></TD></TR></TBODY></TABLE>
<TABLE border=3D0 cellSpacing=3D0>
  <TBODY>
  <TR>
    <TD><TT>&nbsp;&nbsp;&nbsp;&nbsp;&nbsp;&nbsp;</TT></TD>
    <TD><TT><B>No match to: </B>823.0664, 825.0570, 841.0261, 870.5012,=20
      994.0992, 994.0992, 1018.5164, 1018.5164, 1036.0740, 1225.0807, =
2178.0630,=20
      2178.0630, 2751.2817, 2773.3081</TT></TD></TR></TBODY></TABLE><BR>
<TABLE border=3D0 cellSpacing=3D0>
  <TBODY>
  <TR>
    <TD><TT><B><A name=3DHit19>19.</A>&nbsp;&nbsp;&nbsp;</B></TT></TD>
    <TD noWrap><TT><A=20
      =
href=3D"http://zxw-pc/mascot/cgi/protein_view.pl?file=3D../data/20121225/=
F002399.dat&amp;hit=3D19"=20
      =
target=3D_blank>gi|16323358</A>&nbsp;&nbsp;&nbsp;&nbsp;<B>Mass:</B>&nbsp;=
54271&nbsp;&nbsp;&nbsp;&nbsp;<B>Score:</B>&nbsp;435&nbsp;&nbsp;&nbsp;&nbs=
p;<B>Expect:</B>&nbsp;5.9e-038&nbsp;&nbsp;<B>Matches:</B>&nbsp;15</TT></T=
D></TR>
  <TR>
    <TD>&nbsp;</TD>
    <TD noWrap><TT>AT4g38510/F20M13_70 [Arabidopsis=20
  thaliana]</TT></TD></TR></TBODY></TABLE>
<TABLE border=3D0 cellSpacing=3D0 cellPadding=3D0>
  <TBODY>
  <TR>
    <TD><TT>&nbsp;&nbsp;&nbsp;&nbsp;&nbsp;&nbsp;</TT></TD>
    <TD align=3Dright><TT><B>Observed&nbsp;&nbsp;</B></TT></TD>
    <TD noWrap align=3Dright><TT><B>Mr(expt)&nbsp;&nbsp;</B></TT></TD>
    <TD noWrap align=3Dright><TT><B>Mr(calc)&nbsp;&nbsp;</B></TT></TD>
    <TD align=3Dright><TT><B>&nbsp;ppm&nbsp;&nbsp;</B></TT></TD>
    <TD align=3Dright><TT><B>Start&nbsp;</B></TT></TD>
    <TD align=3Dright><TT><B>&nbsp;</B></TT></TD>
    <TD align=3Dright><TT><B>End&nbsp;</B></TT></TD>
    <TD align=3Dright><TT><B>Miss&nbsp;</B></TT></TD>
    <TD align=3Dright><TT><B>Ions&nbsp;</B></TT></TD>
    <TD><TT><B>&nbsp;Peptide</B></TT></TD></TR>
  <TR>
    <TD align=3Dright>&nbsp;</TD>
    <TD align=3Dright><TT>842.4639&nbsp;&nbsp;</TT></TD>
    <TD align=3Dright><TT>841.4566&nbsp;&nbsp;</TT></TD>
    <TD align=3Dright><TT>841.4406&nbsp;&nbsp;</TT></TD>
    <TD noWrap align=3Dright><TT>19.0&nbsp;</TT></TD>
    <TD align=3Dright><TT>292&nbsp;</TT></TD>
    <TD noWrap align=3Dright><TT>-&nbsp;</TT></TD>
    <TD align=3Dright><TT>298&nbsp;</TT></TD>
    <TD align=3Dright><TT>1&nbsp;&nbsp;</TT></TD>
    <TD noWrap align=3Dright><TT>---&nbsp;&nbsp;</TT></TD>
    <TD noWrap><TT>&nbsp;R.EEVPGRR.G</TT></TD></TR>
  <TR>
    <TD align=3Dright>&nbsp;</TD>
    <TD align=3Dright><TT>1029.4484&nbsp;&nbsp;</TT></TD>
    <TD align=3Dright><TT>1028.4411&nbsp;&nbsp;</TT></TD>
    <TD align=3Dright><TT>1028.4927&nbsp;&nbsp;</TT></TD>
    <TD noWrap align=3Dright><TT>-50.15&nbsp;</TT></TD>
    <TD align=3Dright><TT>476&nbsp;</TT></TD>
    <TD noWrap align=3Dright><TT>-&nbsp;</TT></TD>
    <TD align=3Dright><TT>483&nbsp;</TT></TD>
    <TD align=3Dright><TT>0&nbsp;&nbsp;</TT></TD>
    <TD noWrap align=3Dright><TT>---&nbsp;&nbsp;</TT></TD>
    <TD noWrap><TT>&nbsp;K.TLDQFYSR.D</TT></TD></TR>
  <TR>
    <TD align=3Dright>&nbsp;</TD>
    <TD align=3Dright><TT>1029.4484&nbsp;&nbsp;</TT></TD>
    <TD align=3Dright><TT>1028.4411&nbsp;&nbsp;</TT></TD>
    <TD align=3Dright><TT>1028.4927&nbsp;&nbsp;</TT></TD>
    <TD noWrap align=3Dright><TT>-50.15&nbsp;</TT></TD>
    <TD align=3Dright><TT>476&nbsp;</TT></TD>
    <TD noWrap align=3Dright><TT>-&nbsp;</TT></TD>
    <TD align=3Dright><TT>483&nbsp;</TT></TD>
    <TD align=3Dright><TT>0&nbsp;&nbsp;</TT></TD>
    <TD noWrap align=3Dright><TT>26&nbsp;&nbsp;</TT></TD>
    <TD noWrap><TT>&nbsp;K.TLDQFYSR.D</TT></TD></TR>
  <TR>
    <TD align=3Dright>&nbsp;</TD>
    <TD align=3Dright><TT>1127.4897&nbsp;&nbsp;</TT></TD>
    <TD align=3Dright><TT>1126.4824&nbsp;&nbsp;</TT></TD>
    <TD align=3Dright><TT>1126.5407&nbsp;&nbsp;</TT></TD>
    <TD noWrap align=3Dright><TT>-51.75&nbsp;</TT></TD>
    <TD align=3Dright><TT>439&nbsp;</TT></TD>
    <TD noWrap align=3Dright><TT>-&nbsp;</TT></TD>
    <TD align=3Dright><TT>448&nbsp;</TT></TD>
    <TD align=3Dright><TT>0&nbsp;&nbsp;</TT></TD>
    <TD noWrap align=3Dright><TT>---&nbsp;&nbsp;</TT></TD>
    <TD noWrap><TT>&nbsp;K.FVAQGAYDTR.N</TT></TD></TR>
  <TR>
    <TD align=3Dright>&nbsp;</TD>
    <TD align=3Dright><TT>1127.4897&nbsp;&nbsp;</TT></TD>
    <TD align=3Dright><TT>1126.4824&nbsp;&nbsp;</TT></TD>
    <TD align=3Dright><TT>1126.5407&nbsp;&nbsp;</TT></TD>
    <TD noWrap align=3Dright><TT>-51.75&nbsp;</TT></TD>
    <TD align=3Dright><TT>439&nbsp;</TT></TD>
    <TD noWrap align=3Dright><TT>-&nbsp;</TT></TD>
    <TD align=3Dright><TT>448&nbsp;</TT></TD>
    <TD align=3Dright><TT>0&nbsp;&nbsp;</TT></TD>
    <TD noWrap align=3Dright><TT>52&nbsp;&nbsp;</TT></TD>
    <TD noWrap><TT>&nbsp;K.FVAQGAYDTR.N</TT></TD></TR>
  <TR>
    <TD align=3Dright>&nbsp;</TD>
    <TD align=3Dright><TT>1255.5785&nbsp;&nbsp;</TT></TD>
    <TD align=3Dright><TT>1254.5712&nbsp;&nbsp;</TT></TD>
    <TD align=3Dright><TT>1254.6357&nbsp;&nbsp;</TT></TD>
    <TD noWrap align=3Dright><TT>-51.38&nbsp;</TT></TD>
    <TD align=3Dright><TT>438&nbsp;</TT></TD>
    <TD noWrap align=3Dright><TT>-&nbsp;</TT></TD>
    <TD align=3Dright><TT>448&nbsp;</TT></TD>
    <TD align=3Dright><TT>1&nbsp;&nbsp;</TT></TD>
    <TD noWrap align=3Dright><TT>---&nbsp;&nbsp;</TT></TD>
    <TD noWrap><TT>&nbsp;R.KFVAQGAYDTR.N</TT></TD></TR>
  <TR>
    <TD align=3Dright>&nbsp;</TD>
    <TD align=3Dright><TT>1255.5785&nbsp;&nbsp;</TT></TD>
    <TD align=3Dright><TT>1254.5712&nbsp;&nbsp;</TT></TD>
    <TD align=3Dright><TT>1254.6357&nbsp;&nbsp;</TT></TD>
    <TD noWrap align=3Dright><TT>-51.38&nbsp;</TT></TD>
    <TD align=3Dright><TT>438&nbsp;</TT></TD>
    <TD noWrap align=3Dright><TT>-&nbsp;</TT></TD>
    <TD align=3Dright><TT>448&nbsp;</TT></TD>
    <TD align=3Dright><TT>1&nbsp;&nbsp;</TT></TD>
    <TD noWrap align=3Dright><TT>40&nbsp;&nbsp;</TT></TD>
    <TD noWrap><TT>&nbsp;R.KFVAQGAYDTR.N</TT></TD></TR>
  <TR>
    <TD align=3Dright>&nbsp;</TD>
    <TD align=3Dright><TT>1596.8372&nbsp;&nbsp;</TT></TD>
    <TD align=3Dright><TT>1595.8299&nbsp;&nbsp;</TT></TD>
    <TD align=3Dright><TT>1595.9035&nbsp;&nbsp;</TT></TD>
    <TD noWrap align=3Dright><TT>-46.10&nbsp;</TT></TD>
    <TD align=3Dright><TT>364&nbsp;</TT></TD>
    <TD noWrap align=3Dright><TT>-&nbsp;</TT></TD>
    <TD align=3Dright><TT>377&nbsp;</TT></TD>
    <TD align=3Dright><TT>0&nbsp;&nbsp;</TT></TD>
    <TD noWrap align=3Dright><TT>---&nbsp;&nbsp;</TT></TD>
    <TD noWrap><TT>&nbsp;R.QIYPPINVLPSLSR.L</TT></TD></TR>
  <TR>
    <TD align=3Dright>&nbsp;</TD>
    <TD align=3Dright><TT>1596.8372&nbsp;&nbsp;</TT></TD>
    <TD align=3Dright><TT>1595.8299&nbsp;&nbsp;</TT></TD>
    <TD align=3Dright><TT>1595.9035&nbsp;&nbsp;</TT></TD>
    <TD noWrap align=3Dright><TT>-46.10&nbsp;</TT></TD>
    <TD align=3Dright><TT>364&nbsp;</TT></TD>
    <TD noWrap align=3Dright><TT>-&nbsp;</TT></TD>
    <TD align=3Dright><TT>377&nbsp;</TT></TD>
    <TD align=3Dright><TT>0&nbsp;&nbsp;</TT></TD>
    <TD noWrap align=3Dright><TT>78&nbsp;&nbsp;</TT></TD>
    <TD noWrap><TT>&nbsp;R.QIYPPINVLPSLSR.L</TT></TD></TR>
  <TR>
    <TD align=3Dright>&nbsp;</TD>
    <TD align=3Dright><TT>1689.8540&nbsp;&nbsp;</TT></TD>
    <TD align=3Dright><TT>1688.8467&nbsp;&nbsp;</TT></TD>
    <TD align=3Dright><TT>1688.9250&nbsp;&nbsp;</TT></TD>
    <TD noWrap align=3Dright><TT>-46.33&nbsp;</TT></TD>
    <TD align=3Dright><TT>449&nbsp;</TT></TD>
    <TD noWrap align=3Dright><TT>-&nbsp;</TT></TD>
    <TD align=3Dright><TT>462&nbsp;</TT></TD>
    <TD align=3Dright><TT>0&nbsp;&nbsp;</TT></TD>
    <TD noWrap align=3Dright><TT>---&nbsp;&nbsp;</TT></TD>
    <TD noWrap><TT>&nbsp;R.NIFQSLDLAWTLLR.I</TT></TD></TR>
  <TR>
    <TD align=3Dright>&nbsp;</TD>
    <TD align=3Dright><TT>1689.8540&nbsp;&nbsp;</TT></TD>
    <TD align=3Dright><TT>1688.8467&nbsp;&nbsp;</TT></TD>
    <TD align=3Dright><TT>1688.9250&nbsp;&nbsp;</TT></TD>
    <TD noWrap align=3Dright><TT>-46.33&nbsp;</TT></TD>
    <TD align=3Dright><TT>449&nbsp;</TT></TD>
    <TD noWrap align=3Dright><TT>-&nbsp;</TT></TD>
    <TD align=3Dright><TT>462&nbsp;</TT></TD>
    <TD align=3Dright><TT>0&nbsp;&nbsp;</TT></TD>
    <TD noWrap align=3Dright><TT>57&nbsp;&nbsp;</TT></TD>
    <TD noWrap><TT>&nbsp;R.NIFQSLDLAWTLLR.I</TT></TD></TR>
  <TR>
    <TD align=3Dright>&nbsp;</TD>
    <TD align=3Dright><TT>1715.8490&nbsp;&nbsp;</TT></TD>
    <TD align=3Dright><TT>1714.8417&nbsp;&nbsp;</TT></TD>
    <TD align=3Dright><TT>1714.9254&nbsp;&nbsp;</TT></TD>
    <TD noWrap align=3Dright><TT>-48.77&nbsp;</TT></TD>
    <TD align=3Dright><TT>234&nbsp;</TT></TD>
    <TD noWrap align=3Dright><TT>-&nbsp;</TT></TD>
    <TD align=3Dright><TT>248&nbsp;</TT></TD>
    <TD align=3Dright><TT>0&nbsp;&nbsp;</TT></TD>
    <TD noWrap align=3Dright><TT>---&nbsp;&nbsp;</TT></TD>
    <TD noWrap><TT>&nbsp;R.VTLFLNLANDPTIER.I</TT></TD></TR>
  <TR>
    <TD align=3Dright>&nbsp;</TD>
    <TD align=3Dright><TT>1715.8490&nbsp;&nbsp;</TT></TD>
    <TD align=3Dright><TT>1714.8417&nbsp;&nbsp;</TT></TD>
    <TD align=3Dright><TT>1714.9254&nbsp;&nbsp;</TT></TD>
    <TD noWrap align=3Dright><TT>-48.77&nbsp;</TT></TD>
    <TD align=3Dright><TT>234&nbsp;</TT></TD>
    <TD noWrap align=3Dright><TT>-&nbsp;</TT></TD>
    <TD align=3Dright><TT>248&nbsp;</TT></TD>
    <TD align=3Dright><TT>0&nbsp;&nbsp;</TT></TD>
    <TD noWrap align=3Dright><TT>51&nbsp;&nbsp;</TT></TD>
    <TD noWrap><TT>&nbsp;R.VTLFLNLANDPTIER.I</TT></TD></TR>
  <TR>
    <TD align=3Dright>&nbsp;</TD>
    <TD align=3Dright><TT>1912.7916&nbsp;&nbsp;</TT></TD>
    <TD align=3Dright><TT>1911.7843&nbsp;&nbsp;</TT></TD>
    <TD align=3Dright><TT>1911.8713&nbsp;&nbsp;</TT></TD>
    <TD noWrap align=3Dright><TT>-45.48&nbsp;</TT></TD>
    <TD align=3Dright><TT>299&nbsp;</TT></TD>
    <TD noWrap align=3Dright><TT>-&nbsp;</TT></TD>
    <TD align=3Dright><TT>314&nbsp;</TT></TD>
    <TD align=3Dright><TT>0&nbsp;&nbsp;</TT></TD>
    <TD noWrap align=3Dright><TT>---&nbsp;&nbsp;</TT></TD>
    <TD noWrap><TT>&nbsp;R.GYPGYMYTDLATIYER.A</TT></TD></TR>
  <TR>
    <TD align=3Dright>&nbsp;</TD>
    <TD align=3Dright><TT>1912.7916&nbsp;&nbsp;</TT></TD>
    <TD align=3Dright><TT>1911.7843&nbsp;&nbsp;</TT></TD>
    <TD align=3Dright><TT>1911.8713&nbsp;&nbsp;</TT></TD>
    <TD noWrap align=3Dright><TT>-45.48&nbsp;</TT></TD>
    <TD align=3Dright><TT>299&nbsp;</TT></TD>
    <TD noWrap align=3Dright><TT>-&nbsp;</TT></TD>
    <TD align=3Dright><TT>314&nbsp;</TT></TD>
    <TD align=3Dright><TT>0&nbsp;&nbsp;</TT></TD>
    <TD noWrap align=3Dright><TT>56&nbsp;&nbsp;</TT></TD>
    <TD =
noWrap><TT>&nbsp;R.GYPGYMYTDLATIYER.A</TT></TD></TR></TBODY></TABLE>
<TABLE border=3D0 cellSpacing=3D0>
  <TBODY>
  <TR>
    <TD><TT>&nbsp;&nbsp;&nbsp;&nbsp;&nbsp;&nbsp;</TT></TD>
    <TD><TT><B>No match to: </B>823.0664, 825.0570, 841.0261, 870.5012,=20
      994.0992, 994.0992, 1018.5164, 1018.5164, 1036.0740, 1225.0807, =
2178.0630,=20
      2178.0630, 2751.2817, 2773.3081</TT></TD></TR></TBODY></TABLE><BR>
<TABLE border=3D0 cellSpacing=3D0>
  <TBODY>
  <TR>
    <TD><TT><B><A name=3DHit20>20.</A>&nbsp;&nbsp;&nbsp;</B></TT></TD>
    <TD noWrap><TT><A=20
      =
href=3D"http://zxw-pc/mascot/cgi/protein_view.pl?file=3D../data/20121225/=
F002399.dat&amp;hit=3D20"=20
      =
target=3D_blank>gi|14517368</A>&nbsp;&nbsp;&nbsp;&nbsp;<B>Mass:</B>&nbsp;=
54271&nbsp;&nbsp;&nbsp;&nbsp;<B>Score:</B>&nbsp;435&nbsp;&nbsp;&nbsp;&nbs=
p;<B>Expect:</B>&nbsp;5.9e-038&nbsp;&nbsp;<B>Matches:</B>&nbsp;15</TT></T=
D></TR>
  <TR>
    <TD>&nbsp;</TD>
    <TD noWrap><TT>AT4g38510/F20M13_70 [Arabidopsis=20
  thaliana]</TT></TD></TR></TBODY></TABLE>
<TABLE border=3D0 cellSpacing=3D0 cellPadding=3D0>
  <TBODY>
  <TR>
    <TD><TT>&nbsp;&nbsp;&nbsp;&nbsp;&nbsp;&nbsp;</TT></TD>
    <TD align=3Dright><TT><B>Observed&nbsp;&nbsp;</B></TT></TD>
    <TD noWrap align=3Dright><TT><B>Mr(expt)&nbsp;&nbsp;</B></TT></TD>
    <TD noWrap align=3Dright><TT><B>Mr(calc)&nbsp;&nbsp;</B></TT></TD>
    <TD align=3Dright><TT><B>&nbsp;ppm&nbsp;&nbsp;</B></TT></TD>
    <TD align=3Dright><TT><B>Start&nbsp;</B></TT></TD>
    <TD align=3Dright><TT><B>&nbsp;</B></TT></TD>
    <TD align=3Dright><TT><B>End&nbsp;</B></TT></TD>
    <TD align=3Dright><TT><B>Miss&nbsp;</B></TT></TD>
    <TD align=3Dright><TT><B>Ions&nbsp;</B></TT></TD>
    <TD><TT><B>&nbsp;Peptide</B></TT></TD></TR>
  <TR>
    <TD align=3Dright>&nbsp;</TD>
    <TD align=3Dright><TT>842.4639&nbsp;&nbsp;</TT></TD>
    <TD align=3Dright><TT>841.4566&nbsp;&nbsp;</TT></TD>
    <TD align=3Dright><TT>841.4406&nbsp;&nbsp;</TT></TD>
    <TD noWrap align=3Dright><TT>19.0&nbsp;</TT></TD>
    <TD align=3Dright><TT>292&nbsp;</TT></TD>
    <TD noWrap align=3Dright><TT>-&nbsp;</TT></TD>
    <TD align=3Dright><TT>298&nbsp;</TT></TD>
    <TD align=3Dright><TT>1&nbsp;&nbsp;</TT></TD>
    <TD noWrap align=3Dright><TT>---&nbsp;&nbsp;</TT></TD>
    <TD noWrap><TT>&nbsp;R.EEVPGRR.G</TT></TD></TR>
  <TR>
    <TD align=3Dright>&nbsp;</TD>
    <TD align=3Dright><TT>1029.4484&nbsp;&nbsp;</TT></TD>
    <TD align=3Dright><TT>1028.4411&nbsp;&nbsp;</TT></TD>
    <TD align=3Dright><TT>1028.4927&nbsp;&nbsp;</TT></TD>
    <TD noWrap align=3Dright><TT>-50.15&nbsp;</TT></TD>
    <TD align=3Dright><TT>476&nbsp;</TT></TD>
    <TD noWrap align=3Dright><TT>-&nbsp;</TT></TD>
    <TD align=3Dright><TT>483&nbsp;</TT></TD>
    <TD align=3Dright><TT>0&nbsp;&nbsp;</TT></TD>
    <TD noWrap align=3Dright><TT>---&nbsp;&nbsp;</TT></TD>
    <TD noWrap><TT>&nbsp;K.TLDQFYSR.D</TT></TD></TR>
  <TR>
    <TD align=3Dright>&nbsp;</TD>
    <TD align=3Dright><TT>1029.4484&nbsp;&nbsp;</TT></TD>
    <TD align=3Dright><TT>1028.4411&nbsp;&nbsp;</TT></TD>
    <TD align=3Dright><TT>1028.4927&nbsp;&nbsp;</TT></TD>
    <TD noWrap align=3Dright><TT>-50.15&nbsp;</TT></TD>
    <TD align=3Dright><TT>476&nbsp;</TT></TD>
    <TD noWrap align=3Dright><TT>-&nbsp;</TT></TD>
    <TD align=3Dright><TT>483&nbsp;</TT></TD>
    <TD align=3Dright><TT>0&nbsp;&nbsp;</TT></TD>
    <TD noWrap align=3Dright><TT>26&nbsp;&nbsp;</TT></TD>
    <TD noWrap><TT>&nbsp;K.TLDQFYSR.D</TT></TD></TR>
  <TR>
    <TD align=3Dright>&nbsp;</TD>
    <TD align=3Dright><TT>1127.4897&nbsp;&nbsp;</TT></TD>
    <TD align=3Dright><TT>1126.4824&nbsp;&nbsp;</TT></TD>
    <TD align=3Dright><TT>1126.5407&nbsp;&nbsp;</TT></TD>
    <TD noWrap align=3Dright><TT>-51.75&nbsp;</TT></TD>
    <TD align=3Dright><TT>439&nbsp;</TT></TD>
    <TD noWrap align=3Dright><TT>-&nbsp;</TT></TD>
    <TD align=3Dright><TT>448&nbsp;</TT></TD>
    <TD align=3Dright><TT>0&nbsp;&nbsp;</TT></TD>
    <TD noWrap align=3Dright><TT>---&nbsp;&nbsp;</TT></TD>
    <TD noWrap><TT>&nbsp;K.FVAQGAYDTR.N</TT></TD></TR>
  <TR>
    <TD align=3Dright>&nbsp;</TD>
    <TD align=3Dright><TT>1127.4897&nbsp;&nbsp;</TT></TD>
    <TD align=3Dright><TT>1126.4824&nbsp;&nbsp;</TT></TD>
    <TD align=3Dright><TT>1126.5407&nbsp;&nbsp;</TT></TD>
    <TD noWrap align=3Dright><TT>-51.75&nbsp;</TT></TD>
    <TD align=3Dright><TT>439&nbsp;</TT></TD>
    <TD noWrap align=3Dright><TT>-&nbsp;</TT></TD>
    <TD align=3Dright><TT>448&nbsp;</TT></TD>
    <TD align=3Dright><TT>0&nbsp;&nbsp;</TT></TD>
    <TD noWrap align=3Dright><TT>52&nbsp;&nbsp;</TT></TD>
    <TD noWrap><TT>&nbsp;K.FVAQGAYDTR.N</TT></TD></TR>
  <TR>
    <TD align=3Dright>&nbsp;</TD>
    <TD align=3Dright><TT>1255.5785&nbsp;&nbsp;</TT></TD>
    <TD align=3Dright><TT>1254.5712&nbsp;&nbsp;</TT></TD>
    <TD align=3Dright><TT>1254.6357&nbsp;&nbsp;</TT></TD>
    <TD noWrap align=3Dright><TT>-51.38&nbsp;</TT></TD>
    <TD align=3Dright><TT>438&nbsp;</TT></TD>
    <TD noWrap align=3Dright><TT>-&nbsp;</TT></TD>
    <TD align=3Dright><TT>448&nbsp;</TT></TD>
    <TD align=3Dright><TT>1&nbsp;&nbsp;</TT></TD>
    <TD noWrap align=3Dright><TT>---&nbsp;&nbsp;</TT></TD>
    <TD noWrap><TT>&nbsp;R.KFVAQGAYDTR.N</TT></TD></TR>
  <TR>
    <TD align=3Dright>&nbsp;</TD>
    <TD align=3Dright><TT>1255.5785&nbsp;&nbsp;</TT></TD>
    <TD align=3Dright><TT>1254.5712&nbsp;&nbsp;</TT></TD>
    <TD align=3Dright><TT>1254.6357&nbsp;&nbsp;</TT></TD>
    <TD noWrap align=3Dright><TT>-51.38&nbsp;</TT></TD>
    <TD align=3Dright><TT>438&nbsp;</TT></TD>
    <TD noWrap align=3Dright><TT>-&nbsp;</TT></TD>
    <TD align=3Dright><TT>448&nbsp;</TT></TD>
    <TD align=3Dright><TT>1&nbsp;&nbsp;</TT></TD>
    <TD noWrap align=3Dright><TT>40&nbsp;&nbsp;</TT></TD>
    <TD noWrap><TT>&nbsp;R.KFVAQGAYDTR.N</TT></TD></TR>
  <TR>
    <TD align=3Dright>&nbsp;</TD>
    <TD align=3Dright><TT>1596.8372&nbsp;&nbsp;</TT></TD>
    <TD align=3Dright><TT>1595.8299&nbsp;&nbsp;</TT></TD>
    <TD align=3Dright><TT>1595.9035&nbsp;&nbsp;</TT></TD>
    <TD noWrap align=3Dright><TT>-46.10&nbsp;</TT></TD>
    <TD align=3Dright><TT>364&nbsp;</TT></TD>
    <TD noWrap align=3Dright><TT>-&nbsp;</TT></TD>
    <TD align=3Dright><TT>377&nbsp;</TT></TD>
    <TD align=3Dright><TT>0&nbsp;&nbsp;</TT></TD>
    <TD noWrap align=3Dright><TT>---&nbsp;&nbsp;</TT></TD>
    <TD noWrap><TT>&nbsp;R.QIYPPINVLPSLSR.L</TT></TD></TR>
  <TR>
    <TD align=3Dright>&nbsp;</TD>
    <TD align=3Dright><TT>1596.8372&nbsp;&nbsp;</TT></TD>
    <TD align=3Dright><TT>1595.8299&nbsp;&nbsp;</TT></TD>
    <TD align=3Dright><TT>1595.9035&nbsp;&nbsp;</TT></TD>
    <TD noWrap align=3Dright><TT>-46.10&nbsp;</TT></TD>
    <TD align=3Dright><TT>364&nbsp;</TT></TD>
    <TD noWrap align=3Dright><TT>-&nbsp;</TT></TD>
    <TD align=3Dright><TT>377&nbsp;</TT></TD>
    <TD align=3Dright><TT>0&nbsp;&nbsp;</TT></TD>
    <TD noWrap align=3Dright><TT>78&nbsp;&nbsp;</TT></TD>
    <TD noWrap><TT>&nbsp;R.QIYPPINVLPSLSR.L</TT></TD></TR>
  <TR>
    <TD align=3Dright>&nbsp;</TD>
    <TD align=3Dright><TT>1689.8540&nbsp;&nbsp;</TT></TD>
    <TD align=3Dright><TT>1688.8467&nbsp;&nbsp;</TT></TD>
    <TD align=3Dright><TT>1688.9250&nbsp;&nbsp;</TT></TD>
    <TD noWrap align=3Dright><TT>-46.33&nbsp;</TT></TD>
    <TD align=3Dright><TT>449&nbsp;</TT></TD>
    <TD noWrap align=3Dright><TT>-&nbsp;</TT></TD>
    <TD align=3Dright><TT>462&nbsp;</TT></TD>
    <TD align=3Dright><TT>0&nbsp;&nbsp;</TT></TD>
    <TD noWrap align=3Dright><TT>---&nbsp;&nbsp;</TT></TD>
    <TD noWrap><TT>&nbsp;R.NIFQSLDLAWTLLR.I</TT></TD></TR>
  <TR>
    <TD align=3Dright>&nbsp;</TD>
    <TD align=3Dright><TT>1689.8540&nbsp;&nbsp;</TT></TD>
    <TD align=3Dright><TT>1688.8467&nbsp;&nbsp;</TT></TD>
    <TD align=3Dright><TT>1688.9250&nbsp;&nbsp;</TT></TD>
    <TD noWrap align=3Dright><TT>-46.33&nbsp;</TT></TD>
    <TD align=3Dright><TT>449&nbsp;</TT></TD>
    <TD noWrap align=3Dright><TT>-&nbsp;</TT></TD>
    <TD align=3Dright><TT>462&nbsp;</TT></TD>
    <TD align=3Dright><TT>0&nbsp;&nbsp;</TT></TD>
    <TD noWrap align=3Dright><TT>57&nbsp;&nbsp;</TT></TD>
    <TD noWrap><TT>&nbsp;R.NIFQSLDLAWTLLR.I</TT></TD></TR>
  <TR>
    <TD align=3Dright>&nbsp;</TD>
    <TD align=3Dright><TT>1715.8490&nbsp;&nbsp;</TT></TD>
    <TD align=3Dright><TT>1714.8417&nbsp;&nbsp;</TT></TD>
    <TD align=3Dright><TT>1714.9254&nbsp;&nbsp;</TT></TD>
    <TD noWrap align=3Dright><TT>-48.77&nbsp;</TT></TD>
    <TD align=3Dright><TT>234&nbsp;</TT></TD>
    <TD noWrap align=3Dright><TT>-&nbsp;</TT></TD>
    <TD align=3Dright><TT>248&nbsp;</TT></TD>
    <TD align=3Dright><TT>0&nbsp;&nbsp;</TT></TD>
    <TD noWrap align=3Dright><TT>---&nbsp;&nbsp;</TT></TD>
    <TD noWrap><TT>&nbsp;R.VTLFLNLANDPTIER.I</TT></TD></TR>
  <TR>
    <TD align=3Dright>&nbsp;</TD>
    <TD align=3Dright><TT>1715.8490&nbsp;&nbsp;</TT></TD>
    <TD align=3Dright><TT>1714.8417&nbsp;&nbsp;</TT></TD>
    <TD align=3Dright><TT>1714.9254&nbsp;&nbsp;</TT></TD>
    <TD noWrap align=3Dright><TT>-48.77&nbsp;</TT></TD>
    <TD align=3Dright><TT>234&nbsp;</TT></TD>
    <TD noWrap align=3Dright><TT>-&nbsp;</TT></TD>
    <TD align=3Dright><TT>248&nbsp;</TT></TD>
    <TD align=3Dright><TT>0&nbsp;&nbsp;</TT></TD>
    <TD noWrap align=3Dright><TT>51&nbsp;&nbsp;</TT></TD>
    <TD noWrap><TT>&nbsp;R.VTLFLNLANDPTIER.I</TT></TD></TR>
  <TR>
    <TD align=3Dright>&nbsp;</TD>
    <TD align=3Dright><TT>1912.7916&nbsp;&nbsp;</TT></TD>
    <TD align=3Dright><TT>1911.7843&nbsp;&nbsp;</TT></TD>
    <TD align=3Dright><TT>1911.8713&nbsp;&nbsp;</TT></TD>
    <TD noWrap align=3Dright><TT>-45.48&nbsp;</TT></TD>
    <TD align=3Dright><TT>299&nbsp;</TT></TD>
    <TD noWrap align=3Dright><TT>-&nbsp;</TT></TD>
    <TD align=3Dright><TT>314&nbsp;</TT></TD>
    <TD align=3Dright><TT>0&nbsp;&nbsp;</TT></TD>
    <TD noWrap align=3Dright><TT>---&nbsp;&nbsp;</TT></TD>
    <TD noWrap><TT>&nbsp;R.GYPGYMYTDLATIYER.A</TT></TD></TR>
  <TR>
    <TD align=3Dright>&nbsp;</TD>
    <TD align=3Dright><TT>1912.7916&nbsp;&nbsp;</TT></TD>
    <TD align=3Dright><TT>1911.7843&nbsp;&nbsp;</TT></TD>
    <TD align=3Dright><TT>1911.8713&nbsp;&nbsp;</TT></TD>
    <TD noWrap align=3Dright><TT>-45.48&nbsp;</TT></TD>
    <TD align=3Dright><TT>299&nbsp;</TT></TD>
    <TD noWrap align=3Dright><TT>-&nbsp;</TT></TD>
    <TD align=3Dright><TT>314&nbsp;</TT></TD>
    <TD align=3Dright><TT>0&nbsp;&nbsp;</TT></TD>
    <TD noWrap align=3Dright><TT>56&nbsp;&nbsp;</TT></TD>
    <TD =
noWrap><TT>&nbsp;R.GYPGYMYTDLATIYER.A</TT></TD></TR></TBODY></TABLE>
<TABLE border=3D0 cellSpacing=3D0>
  <TBODY>
  <TR>
    <TD><TT>&nbsp;&nbsp;&nbsp;&nbsp;&nbsp;&nbsp;</TT></TD>
    <TD><TT><B>No match to: </B>823.0664, 825.0570, 841.0261, 870.5012,=20
      994.0992, 994.0992, 1018.5164, 1018.5164, 1036.0740, 1225.0807, =
2178.0630,=20
      2178.0630, 2751.2817, 2773.3081</TT></TD></TR></TBODY></TABLE><BR>
<TABLE border=3D0 cellSpacing=3D0>
  <TBODY>
  <TR>
    <TD><TT><B><A name=3DHit21>21.</A>&nbsp;&nbsp;&nbsp;</B></TT></TD>
    <TD noWrap><TT><A=20
      =
href=3D"http://zxw-pc/mascot/cgi/protein_view.pl?file=3D../data/20121225/=
F002399.dat&amp;hit=3D21"=20
      =
target=3D_blank>gi|222423992</A>&nbsp;&nbsp;&nbsp;&nbsp;<B>Mass:</B>&nbsp=
;54333&nbsp;&nbsp;&nbsp;&nbsp;<B>Score:</B>&nbsp;435&nbsp;&nbsp;&nbsp;&nb=
sp;<B>Expect:</B>&nbsp;5.9e-038&nbsp;&nbsp;<B>Matches:</B>&nbsp;15</TT></=
TD></TR>
  <TR>
    <TD>&nbsp;</TD>
    <TD noWrap><TT>AT4G38510 [Arabidopsis =
thaliana]</TT></TD></TR></TBODY></TABLE>
<TABLE border=3D0 cellSpacing=3D0 cellPadding=3D0>
  <TBODY>
  <TR>
    <TD><TT>&nbsp;&nbsp;&nbsp;&nbsp;&nbsp;&nbsp;</TT></TD>
    <TD align=3Dright><TT><B>Observed&nbsp;&nbsp;</B></TT></TD>
    <TD noWrap align=3Dright><TT><B>Mr(expt)&nbsp;&nbsp;</B></TT></TD>
    <TD noWrap align=3Dright><TT><B>Mr(calc)&nbsp;&nbsp;</B></TT></TD>
    <TD align=3Dright><TT><B>&nbsp;ppm&nbsp;&nbsp;</B></TT></TD>
    <TD align=3Dright><TT><B>Start&nbsp;</B></TT></TD>
    <TD align=3Dright><TT><B>&nbsp;</B></TT></TD>
    <TD align=3Dright><TT><B>End&nbsp;</B></TT></TD>
    <TD align=3Dright><TT><B>Miss&nbsp;</B></TT></TD>
    <TD align=3Dright><TT><B>Ions&nbsp;</B></TT></TD>
    <TD><TT><B>&nbsp;Peptide</B></TT></TD></TR>
  <TR>
    <TD align=3Dright>&nbsp;</TD>
    <TD align=3Dright><TT>842.4639&nbsp;&nbsp;</TT></TD>
    <TD align=3Dright><TT>841.4566&nbsp;&nbsp;</TT></TD>
    <TD align=3Dright><TT>841.4406&nbsp;&nbsp;</TT></TD>
    <TD noWrap align=3Dright><TT>19.0&nbsp;</TT></TD>
    <TD align=3Dright><TT>292&nbsp;</TT></TD>
    <TD noWrap align=3Dright><TT>-&nbsp;</TT></TD>
    <TD align=3Dright><TT>298&nbsp;</TT></TD>
    <TD align=3Dright><TT>1&nbsp;&nbsp;</TT></TD>
    <TD noWrap align=3Dright><TT>---&nbsp;&nbsp;</TT></TD>
    <TD noWrap><TT>&nbsp;R.EEVPGRR.G</TT></TD></TR>
  <TR>
    <TD align=3Dright>&nbsp;</TD>
    <TD align=3Dright><TT>1029.4484&nbsp;&nbsp;</TT></TD>
    <TD align=3Dright><TT>1028.4411&nbsp;&nbsp;</TT></TD>
    <TD align=3Dright><TT>1028.4927&nbsp;&nbsp;</TT></TD>
    <TD noWrap align=3Dright><TT>-50.15&nbsp;</TT></TD>
    <TD align=3Dright><TT>476&nbsp;</TT></TD>
    <TD noWrap align=3Dright><TT>-&nbsp;</TT></TD>
    <TD align=3Dright><TT>483&nbsp;</TT></TD>
    <TD align=3Dright><TT>0&nbsp;&nbsp;</TT></TD>
    <TD noWrap align=3Dright><TT>---&nbsp;&nbsp;</TT></TD>
    <TD noWrap><TT>&nbsp;K.TLDQFYSR.D</TT></TD></TR>
  <TR>
    <TD align=3Dright>&nbsp;</TD>
    <TD align=3Dright><TT>1029.4484&nbsp;&nbsp;</TT></TD>
    <TD align=3Dright><TT>1028.4411&nbsp;&nbsp;</TT></TD>
    <TD align=3Dright><TT>1028.4927&nbsp;&nbsp;</TT></TD>
    <TD noWrap align=3Dright><TT>-50.15&nbsp;</TT></TD>
    <TD align=3Dright><TT>476&nbsp;</TT></TD>
    <TD noWrap align=3Dright><TT>-&nbsp;</TT></TD>
    <TD align=3Dright><TT>483&nbsp;</TT></TD>
    <TD align=3Dright><TT>0&nbsp;&nbsp;</TT></TD>
    <TD noWrap align=3Dright><TT>26&nbsp;&nbsp;</TT></TD>
    <TD noWrap><TT>&nbsp;K.TLDQFYSR.D</TT></TD></TR>
  <TR>
    <TD align=3Dright>&nbsp;</TD>
    <TD align=3Dright><TT>1127.4897&nbsp;&nbsp;</TT></TD>
    <TD align=3Dright><TT>1126.4824&nbsp;&nbsp;</TT></TD>
    <TD align=3Dright><TT>1126.5407&nbsp;&nbsp;</TT></TD>
    <TD noWrap align=3Dright><TT>-51.75&nbsp;</TT></TD>
    <TD align=3Dright><TT>439&nbsp;</TT></TD>
    <TD noWrap align=3Dright><TT>-&nbsp;</TT></TD>
    <TD align=3Dright><TT>448&nbsp;</TT></TD>
    <TD align=3Dright><TT>0&nbsp;&nbsp;</TT></TD>
    <TD noWrap align=3Dright><TT>---&nbsp;&nbsp;</TT></TD>
    <TD noWrap><TT>&nbsp;K.FVAQGAYDTR.N</TT></TD></TR>
  <TR>
    <TD align=3Dright>&nbsp;</TD>
    <TD align=3Dright><TT>1127.4897&nbsp;&nbsp;</TT></TD>
    <TD align=3Dright><TT>1126.4824&nbsp;&nbsp;</TT></TD>
    <TD align=3Dright><TT>1126.5407&nbsp;&nbsp;</TT></TD>
    <TD noWrap align=3Dright><TT>-51.75&nbsp;</TT></TD>
    <TD align=3Dright><TT>439&nbsp;</TT></TD>
    <TD noWrap align=3Dright><TT>-&nbsp;</TT></TD>
    <TD align=3Dright><TT>448&nbsp;</TT></TD>
    <TD align=3Dright><TT>0&nbsp;&nbsp;</TT></TD>
    <TD noWrap align=3Dright><TT>52&nbsp;&nbsp;</TT></TD>
    <TD noWrap><TT>&nbsp;K.FVAQGAYDTR.N</TT></TD></TR>
  <TR>
    <TD align=3Dright>&nbsp;</TD>
    <TD align=3Dright><TT>1255.5785&nbsp;&nbsp;</TT></TD>
    <TD align=3Dright><TT>1254.5712&nbsp;&nbsp;</TT></TD>
    <TD align=3Dright><TT>1254.6357&nbsp;&nbsp;</TT></TD>
    <TD noWrap align=3Dright><TT>-51.38&nbsp;</TT></TD>
    <TD align=3Dright><TT>438&nbsp;</TT></TD>
    <TD noWrap align=3Dright><TT>-&nbsp;</TT></TD>
    <TD align=3Dright><TT>448&nbsp;</TT></TD>
    <TD align=3Dright><TT>1&nbsp;&nbsp;</TT></TD>
    <TD noWrap align=3Dright><TT>---&nbsp;&nbsp;</TT></TD>
    <TD noWrap><TT>&nbsp;R.KFVAQGAYDTR.N</TT></TD></TR>
  <TR>
    <TD align=3Dright>&nbsp;</TD>
    <TD align=3Dright><TT>1255.5785&nbsp;&nbsp;</TT></TD>
    <TD align=3Dright><TT>1254.5712&nbsp;&nbsp;</TT></TD>
    <TD align=3Dright><TT>1254.6357&nbsp;&nbsp;</TT></TD>
    <TD noWrap align=3Dright><TT>-51.38&nbsp;</TT></TD>
    <TD align=3Dright><TT>438&nbsp;</TT></TD>
    <TD noWrap align=3Dright><TT>-&nbsp;</TT></TD>
    <TD align=3Dright><TT>448&nbsp;</TT></TD>
    <TD align=3Dright><TT>1&nbsp;&nbsp;</TT></TD>
    <TD noWrap align=3Dright><TT>40&nbsp;&nbsp;</TT></TD>
    <TD noWrap><TT>&nbsp;R.KFVAQGAYDTR.N</TT></TD></TR>
  <TR>
    <TD align=3Dright>&nbsp;</TD>
    <TD align=3Dright><TT>1596.8372&nbsp;&nbsp;</TT></TD>
    <TD align=3Dright><TT>1595.8299&nbsp;&nbsp;</TT></TD>
    <TD align=3Dright><TT>1595.9035&nbsp;&nbsp;</TT></TD>
    <TD noWrap align=3Dright><TT>-46.10&nbsp;</TT></TD>
    <TD align=3Dright><TT>364&nbsp;</TT></TD>
    <TD noWrap align=3Dright><TT>-&nbsp;</TT></TD>
    <TD align=3Dright><TT>377&nbsp;</TT></TD>
    <TD align=3Dright><TT>0&nbsp;&nbsp;</TT></TD>
    <TD noWrap align=3Dright><TT>---&nbsp;&nbsp;</TT></TD>
    <TD noWrap><TT>&nbsp;R.QIYPPINVLPSLSR.L</TT></TD></TR>
  <TR>
    <TD align=3Dright>&nbsp;</TD>
    <TD align=3Dright><TT>1596.8372&nbsp;&nbsp;</TT></TD>
    <TD align=3Dright><TT>1595.8299&nbsp;&nbsp;</TT></TD>
    <TD align=3Dright><TT>1595.9035&nbsp;&nbsp;</TT></TD>
    <TD noWrap align=3Dright><TT>-46.10&nbsp;</TT></TD>
    <TD align=3Dright><TT>364&nbsp;</TT></TD>
    <TD noWrap align=3Dright><TT>-&nbsp;</TT></TD>
    <TD align=3Dright><TT>377&nbsp;</TT></TD>
    <TD align=3Dright><TT>0&nbsp;&nbsp;</TT></TD>
    <TD noWrap align=3Dright><TT>78&nbsp;&nbsp;</TT></TD>
    <TD noWrap><TT>&nbsp;R.QIYPPINVLPSLSR.L</TT></TD></TR>
  <TR>
    <TD align=3Dright>&nbsp;</TD>
    <TD align=3Dright><TT>1689.8540&nbsp;&nbsp;</TT></TD>
    <TD align=3Dright><TT>1688.8467&nbsp;&nbsp;</TT></TD>
    <TD align=3Dright><TT>1688.9250&nbsp;&nbsp;</TT></TD>
    <TD noWrap align=3Dright><TT>-46.33&nbsp;</TT></TD>
    <TD align=3Dright><TT>449&nbsp;</TT></TD>
    <TD noWrap align=3Dright><TT>-&nbsp;</TT></TD>
    <TD align=3Dright><TT>462&nbsp;</TT></TD>
    <TD align=3Dright><TT>0&nbsp;&nbsp;</TT></TD>
    <TD noWrap align=3Dright><TT>---&nbsp;&nbsp;</TT></TD>
    <TD noWrap><TT>&nbsp;R.NIFQSLDLAWTLLR.I</TT></TD></TR>
  <TR>
    <TD align=3Dright>&nbsp;</TD>
    <TD align=3Dright><TT>1689.8540&nbsp;&nbsp;</TT></TD>
    <TD align=3Dright><TT>1688.8467&nbsp;&nbsp;</TT></TD>
    <TD align=3Dright><TT>1688.9250&nbsp;&nbsp;</TT></TD>
    <TD noWrap align=3Dright><TT>-46.33&nbsp;</TT></TD>
    <TD align=3Dright><TT>449&nbsp;</TT></TD>
    <TD noWrap align=3Dright><TT>-&nbsp;</TT></TD>
    <TD align=3Dright><TT>462&nbsp;</TT></TD>
    <TD align=3Dright><TT>0&nbsp;&nbsp;</TT></TD>
    <TD noWrap align=3Dright><TT>57&nbsp;&nbsp;</TT></TD>
    <TD noWrap><TT>&nbsp;R.NIFQSLDLAWTLLR.I</TT></TD></TR>
  <TR>
    <TD align=3Dright>&nbsp;</TD>
    <TD align=3Dright><TT>1715.8490&nbsp;&nbsp;</TT></TD>
    <TD align=3Dright><TT>1714.8417&nbsp;&nbsp;</TT></TD>
    <TD align=3Dright><TT>1714.9254&nbsp;&nbsp;</TT></TD>
    <TD noWrap align=3Dright><TT>-48.77&nbsp;</TT></TD>
    <TD align=3Dright><TT>234&nbsp;</TT></TD>
    <TD noWrap align=3Dright><TT>-&nbsp;</TT></TD>
    <TD align=3Dright><TT>248&nbsp;</TT></TD>
    <TD align=3Dright><TT>0&nbsp;&nbsp;</TT></TD>
    <TD noWrap align=3Dright><TT>---&nbsp;&nbsp;</TT></TD>
    <TD noWrap><TT>&nbsp;R.VTLFLNLANDPTIER.I</TT></TD></TR>
  <TR>
    <TD align=3Dright>&nbsp;</TD>
    <TD align=3Dright><TT>1715.8490&nbsp;&nbsp;</TT></TD>
    <TD align=3Dright><TT>1714.8417&nbsp;&nbsp;</TT></TD>
    <TD align=3Dright><TT>1714.9254&nbsp;&nbsp;</TT></TD>
    <TD noWrap align=3Dright><TT>-48.77&nbsp;</TT></TD>
    <TD align=3Dright><TT>234&nbsp;</TT></TD>
    <TD noWrap align=3Dright><TT>-&nbsp;</TT></TD>
    <TD align=3Dright><TT>248&nbsp;</TT></TD>
    <TD align=3Dright><TT>0&nbsp;&nbsp;</TT></TD>
    <TD noWrap align=3Dright><TT>51&nbsp;&nbsp;</TT></TD>
    <TD noWrap><TT>&nbsp;R.VTLFLNLANDPTIER.I</TT></TD></TR>
  <TR>
    <TD align=3Dright>&nbsp;</TD>
    <TD align=3Dright><TT>1912.7916&nbsp;&nbsp;</TT></TD>
    <TD align=3Dright><TT>1911.7843&nbsp;&nbsp;</TT></TD>
    <TD align=3Dright><TT>1911.8713&nbsp;&nbsp;</TT></TD>
    <TD noWrap align=3Dright><TT>-45.48&nbsp;</TT></TD>
    <TD align=3Dright><TT>299&nbsp;</TT></TD>
    <TD noWrap align=3Dright><TT>-&nbsp;</TT></TD>
    <TD align=3Dright><TT>314&nbsp;</TT></TD>
    <TD align=3Dright><TT>0&nbsp;&nbsp;</TT></TD>
    <TD noWrap align=3Dright><TT>---&nbsp;&nbsp;</TT></TD>
    <TD noWrap><TT>&nbsp;R.GYPGYMYTDLATIYER.A</TT></TD></TR>
  <TR>
    <TD align=3Dright>&nbsp;</TD>
    <TD align=3Dright><TT>1912.7916&nbsp;&nbsp;</TT></TD>
    <TD align=3Dright><TT>1911.7843&nbsp;&nbsp;</TT></TD>
    <TD align=3Dright><TT>1911.8713&nbsp;&nbsp;</TT></TD>
    <TD noWrap align=3Dright><TT>-45.48&nbsp;</TT></TD>
    <TD align=3Dright><TT>299&nbsp;</TT></TD>
    <TD noWrap align=3Dright><TT>-&nbsp;</TT></TD>
    <TD align=3Dright><TT>314&nbsp;</TT></TD>
    <TD align=3Dright><TT>0&nbsp;&nbsp;</TT></TD>
    <TD noWrap align=3Dright><TT>56&nbsp;&nbsp;</TT></TD>
    <TD =
noWrap><TT>&nbsp;R.GYPGYMYTDLATIYER.A</TT></TD></TR></TBODY></TABLE>
<TABLE border=3D0 cellSpacing=3D0>
  <TBODY>
  <TR>
    <TD><TT>&nbsp;&nbsp;&nbsp;&nbsp;&nbsp;&nbsp;</TT></TD>
    <TD><TT><B>No match to: </B>823.0664, 825.0570, 841.0261, 870.5012,=20
      994.0992, 994.0992, 1018.5164, 1018.5164, 1036.0740, 1225.0807, =
2178.0630,=20
      2178.0630, 2751.2817, 2773.3081</TT></TD></TR></TBODY></TABLE><BR>
<TABLE border=3D0 cellSpacing=3D0>
  <TBODY>
  <TR>
    <TD><TT><B><A name=3DHit22>22.</A>&nbsp;&nbsp;&nbsp;</B></TT></TD>
    <TD noWrap><TT><A=20
      =
href=3D"http://zxw-pc/mascot/cgi/protein_view.pl?file=3D../data/20121225/=
F002399.dat&amp;hit=3D22"=20
      =
target=3D_blank>gi|7270834</A>&nbsp;&nbsp;&nbsp;&nbsp;<B>Mass:</B>&nbsp;5=
4271&nbsp;&nbsp;&nbsp;&nbsp;<B>Score:</B>&nbsp;435&nbsp;&nbsp;&nbsp;&nbsp=
;<B>Expect:</B>&nbsp;5.9e-038&nbsp;&nbsp;<B>Matches:</B>&nbsp;15</TT></TD=
></TR>
  <TR>
    <TD>&nbsp;</TD>
    <TD noWrap><TT>probable H+-transporting ATPase [Arabidopsis=20
    thaliana]</TT></TD></TR></TBODY></TABLE>
<TABLE border=3D0 cellSpacing=3D0 cellPadding=3D0>
  <TBODY>
  <TR>
    <TD><TT>&nbsp;&nbsp;&nbsp;&nbsp;&nbsp;&nbsp;</TT></TD>
    <TD align=3Dright><TT><B>Observed&nbsp;&nbsp;</B></TT></TD>
    <TD noWrap align=3Dright><TT><B>Mr(expt)&nbsp;&nbsp;</B></TT></TD>
    <TD noWrap align=3Dright><TT><B>Mr(calc)&nbsp;&nbsp;</B></TT></TD>
    <TD align=3Dright><TT><B>&nbsp;ppm&nbsp;&nbsp;</B></TT></TD>
    <TD align=3Dright><TT><B>Start&nbsp;</B></TT></TD>
    <TD align=3Dright><TT><B>&nbsp;</B></TT></TD>
    <TD align=3Dright><TT><B>End&nbsp;</B></TT></TD>
    <TD align=3Dright><TT><B>Miss&nbsp;</B></TT></TD>
    <TD align=3Dright><TT><B>Ions&nbsp;</B></TT></TD>
    <TD><TT><B>&nbsp;Peptide</B></TT></TD></TR>
  <TR>
    <TD align=3Dright>&nbsp;</TD>
    <TD align=3Dright><TT>842.4639&nbsp;&nbsp;</TT></TD>
    <TD align=3Dright><TT>841.4566&nbsp;&nbsp;</TT></TD>
    <TD align=3Dright><TT>841.4406&nbsp;&nbsp;</TT></TD>
    <TD noWrap align=3Dright><TT>19.0&nbsp;</TT></TD>
    <TD align=3Dright><TT>292&nbsp;</TT></TD>
    <TD noWrap align=3Dright><TT>-&nbsp;</TT></TD>
    <TD align=3Dright><TT>298&nbsp;</TT></TD>
    <TD align=3Dright><TT>1&nbsp;&nbsp;</TT></TD>
    <TD noWrap align=3Dright><TT>---&nbsp;&nbsp;</TT></TD>
    <TD noWrap><TT>&nbsp;R.EEVPGRR.G</TT></TD></TR>
  <TR>
    <TD align=3Dright>&nbsp;</TD>
    <TD align=3Dright><TT>1029.4484&nbsp;&nbsp;</TT></TD>
    <TD align=3Dright><TT>1028.4411&nbsp;&nbsp;</TT></TD>
    <TD align=3Dright><TT>1028.4927&nbsp;&nbsp;</TT></TD>
    <TD noWrap align=3Dright><TT>-50.15&nbsp;</TT></TD>
    <TD align=3Dright><TT>476&nbsp;</TT></TD>
    <TD noWrap align=3Dright><TT>-&nbsp;</TT></TD>
    <TD align=3Dright><TT>483&nbsp;</TT></TD>
    <TD align=3Dright><TT>0&nbsp;&nbsp;</TT></TD>
    <TD noWrap align=3Dright><TT>---&nbsp;&nbsp;</TT></TD>
    <TD noWrap><TT>&nbsp;K.TLDQFYSR.D</TT></TD></TR>
  <TR>
    <TD align=3Dright>&nbsp;</TD>
    <TD align=3Dright><TT>1029.4484&nbsp;&nbsp;</TT></TD>
    <TD align=3Dright><TT>1028.4411&nbsp;&nbsp;</TT></TD>
    <TD align=3Dright><TT>1028.4927&nbsp;&nbsp;</TT></TD>
    <TD noWrap align=3Dright><TT>-50.15&nbsp;</TT></TD>
    <TD align=3Dright><TT>476&nbsp;</TT></TD>
    <TD noWrap align=3Dright><TT>-&nbsp;</TT></TD>
    <TD align=3Dright><TT>483&nbsp;</TT></TD>
    <TD align=3Dright><TT>0&nbsp;&nbsp;</TT></TD>
    <TD noWrap align=3Dright><TT>26&nbsp;&nbsp;</TT></TD>
    <TD noWrap><TT>&nbsp;K.TLDQFYSR.D</TT></TD></TR>
  <TR>
    <TD align=3Dright>&nbsp;</TD>
    <TD align=3Dright><TT>1127.4897&nbsp;&nbsp;</TT></TD>
    <TD align=3Dright><TT>1126.4824&nbsp;&nbsp;</TT></TD>
    <TD align=3Dright><TT>1126.5407&nbsp;&nbsp;</TT></TD>
    <TD noWrap align=3Dright><TT>-51.75&nbsp;</TT></TD>
    <TD align=3Dright><TT>439&nbsp;</TT></TD>
    <TD noWrap align=3Dright><TT>-&nbsp;</TT></TD>
    <TD align=3Dright><TT>448&nbsp;</TT></TD>
    <TD align=3Dright><TT>0&nbsp;&nbsp;</TT></TD>
    <TD noWrap align=3Dright><TT>---&nbsp;&nbsp;</TT></TD>
    <TD noWrap><TT>&nbsp;K.FVAQGAYDTR.N</TT></TD></TR>
  <TR>
    <TD align=3Dright>&nbsp;</TD>
    <TD align=3Dright><TT>1127.4897&nbsp;&nbsp;</TT></TD>
    <TD align=3Dright><TT>1126.4824&nbsp;&nbsp;</TT></TD>
    <TD align=3Dright><TT>1126.5407&nbsp;&nbsp;</TT></TD>
    <TD noWrap align=3Dright><TT>-51.75&nbsp;</TT></TD>
    <TD align=3Dright><TT>439&nbsp;</TT></TD>
    <TD noWrap align=3Dright><TT>-&nbsp;</TT></TD>
    <TD align=3Dright><TT>448&nbsp;</TT></TD>
    <TD align=3Dright><TT>0&nbsp;&nbsp;</TT></TD>
    <TD noWrap align=3Dright><TT>52&nbsp;&nbsp;</TT></TD>
    <TD noWrap><TT>&nbsp;K.FVAQGAYDTR.N</TT></TD></TR>
  <TR>
    <TD align=3Dright>&nbsp;</TD>
    <TD align=3Dright><TT>1255.5785&nbsp;&nbsp;</TT></TD>
    <TD align=3Dright><TT>1254.5712&nbsp;&nbsp;</TT></TD>
    <TD align=3Dright><TT>1254.6357&nbsp;&nbsp;</TT></TD>
    <TD noWrap align=3Dright><TT>-51.38&nbsp;</TT></TD>
    <TD align=3Dright><TT>438&nbsp;</TT></TD>
    <TD noWrap align=3Dright><TT>-&nbsp;</TT></TD>
    <TD align=3Dright><TT>448&nbsp;</TT></TD>
    <TD align=3Dright><TT>1&nbsp;&nbsp;</TT></TD>
    <TD noWrap align=3Dright><TT>---&nbsp;&nbsp;</TT></TD>
    <TD noWrap><TT>&nbsp;R.KFVAQGAYDTR.N</TT></TD></TR>
  <TR>
    <TD align=3Dright>&nbsp;</TD>
    <TD align=3Dright><TT>1255.5785&nbsp;&nbsp;</TT></TD>
    <TD align=3Dright><TT>1254.5712&nbsp;&nbsp;</TT></TD>
    <TD align=3Dright><TT>1254.6357&nbsp;&nbsp;</TT></TD>
    <TD noWrap align=3Dright><TT>-51.38&nbsp;</TT></TD>
    <TD align=3Dright><TT>438&nbsp;</TT></TD>
    <TD noWrap align=3Dright><TT>-&nbsp;</TT></TD>
    <TD align=3Dright><TT>448&nbsp;</TT></TD>
    <TD align=3Dright><TT>1&nbsp;&nbsp;</TT></TD>
    <TD noWrap align=3Dright><TT>40&nbsp;&nbsp;</TT></TD>
    <TD noWrap><TT>&nbsp;R.KFVAQGAYDTR.N</TT></TD></TR>
  <TR>
    <TD align=3Dright>&nbsp;</TD>
    <TD align=3Dright><TT>1596.8372&nbsp;&nbsp;</TT></TD>
    <TD align=3Dright><TT>1595.8299&nbsp;&nbsp;</TT></TD>
    <TD align=3Dright><TT>1595.9035&nbsp;&nbsp;</TT></TD>
    <TD noWrap align=3Dright><TT>-46.10&nbsp;</TT></TD>
    <TD align=3Dright><TT>364&nbsp;</TT></TD>
    <TD noWrap align=3Dright><TT>-&nbsp;</TT></TD>
    <TD align=3Dright><TT>377&nbsp;</TT></TD>
    <TD align=3Dright><TT>0&nbsp;&nbsp;</TT></TD>
    <TD noWrap align=3Dright><TT>---&nbsp;&nbsp;</TT></TD>
    <TD noWrap><TT>&nbsp;R.QIYPPINVLPSLSR.L</TT></TD></TR>
  <TR>
    <TD align=3Dright>&nbsp;</TD>
    <TD align=3Dright><TT>1596.8372&nbsp;&nbsp;</TT></TD>
    <TD align=3Dright><TT>1595.8299&nbsp;&nbsp;</TT></TD>
    <TD align=3Dright><TT>1595.9035&nbsp;&nbsp;</TT></TD>
    <TD noWrap align=3Dright><TT>-46.10&nbsp;</TT></TD>
    <TD align=3Dright><TT>364&nbsp;</TT></TD>
    <TD noWrap align=3Dright><TT>-&nbsp;</TT></TD>
    <TD align=3Dright><TT>377&nbsp;</TT></TD>
    <TD align=3Dright><TT>0&nbsp;&nbsp;</TT></TD>
    <TD noWrap align=3Dright><TT>78&nbsp;&nbsp;</TT></TD>
    <TD noWrap><TT>&nbsp;R.QIYPPINVLPSLSR.L</TT></TD></TR>
  <TR>
    <TD align=3Dright>&nbsp;</TD>
    <TD align=3Dright><TT>1689.8540&nbsp;&nbsp;</TT></TD>
    <TD align=3Dright><TT>1688.8467&nbsp;&nbsp;</TT></TD>
    <TD align=3Dright><TT>1688.9250&nbsp;&nbsp;</TT></TD>
    <TD noWrap align=3Dright><TT>-46.33&nbsp;</TT></TD>
    <TD align=3Dright><TT>449&nbsp;</TT></TD>
    <TD noWrap align=3Dright><TT>-&nbsp;</TT></TD>
    <TD align=3Dright><TT>462&nbsp;</TT></TD>
    <TD align=3Dright><TT>0&nbsp;&nbsp;</TT></TD>
    <TD noWrap align=3Dright><TT>---&nbsp;&nbsp;</TT></TD>
    <TD noWrap><TT>&nbsp;R.NIFQSLDLAWTLLR.I</TT></TD></TR>
  <TR>
    <TD align=3Dright>&nbsp;</TD>
    <TD align=3Dright><TT>1689.8540&nbsp;&nbsp;</TT></TD>
    <TD align=3Dright><TT>1688.8467&nbsp;&nbsp;</TT></TD>
    <TD align=3Dright><TT>1688.9250&nbsp;&nbsp;</TT></TD>
    <TD noWrap align=3Dright><TT>-46.33&nbsp;</TT></TD>
    <TD align=3Dright><TT>449&nbsp;</TT></TD>
    <TD noWrap align=3Dright><TT>-&nbsp;</TT></TD>
    <TD align=3Dright><TT>462&nbsp;</TT></TD>
    <TD align=3Dright><TT>0&nbsp;&nbsp;</TT></TD>
    <TD noWrap align=3Dright><TT>57&nbsp;&nbsp;</TT></TD>
    <TD noWrap><TT>&nbsp;R.NIFQSLDLAWTLLR.I</TT></TD></TR>
  <TR>
    <TD align=3Dright>&nbsp;</TD>
    <TD align=3Dright><TT>1715.8490&nbsp;&nbsp;</TT></TD>
    <TD align=3Dright><TT>1714.8417&nbsp;&nbsp;</TT></TD>
    <TD align=3Dright><TT>1714.9254&nbsp;&nbsp;</TT></TD>
    <TD noWrap align=3Dright><TT>-48.77&nbsp;</TT></TD>
    <TD align=3Dright><TT>234&nbsp;</TT></TD>
    <TD noWrap align=3Dright><TT>-&nbsp;</TT></TD>
    <TD align=3Dright><TT>248&nbsp;</TT></TD>
    <TD align=3Dright><TT>0&nbsp;&nbsp;</TT></TD>
    <TD noWrap align=3Dright><TT>---&nbsp;&nbsp;</TT></TD>
    <TD noWrap><TT>&nbsp;R.VTLFLNLANDPTIER.I</TT></TD></TR>
  <TR>
    <TD align=3Dright>&nbsp;</TD>
    <TD align=3Dright><TT>1715.8490&nbsp;&nbsp;</TT></TD>
    <TD align=3Dright><TT>1714.8417&nbsp;&nbsp;</TT></TD>
    <TD align=3Dright><TT>1714.9254&nbsp;&nbsp;</TT></TD>
    <TD noWrap align=3Dright><TT>-48.77&nbsp;</TT></TD>
    <TD align=3Dright><TT>234&nbsp;</TT></TD>
    <TD noWrap align=3Dright><TT>-&nbsp;</TT></TD>
    <TD align=3Dright><TT>248&nbsp;</TT></TD>
    <TD align=3Dright><TT>0&nbsp;&nbsp;</TT></TD>
    <TD noWrap align=3Dright><TT>51&nbsp;&nbsp;</TT></TD>
    <TD noWrap><TT>&nbsp;R.VTLFLNLANDPTIER.I</TT></TD></TR>
  <TR>
    <TD align=3Dright>&nbsp;</TD>
    <TD align=3Dright><TT>1912.7916&nbsp;&nbsp;</TT></TD>
    <TD align=3Dright><TT>1911.7843&nbsp;&nbsp;</TT></TD>
    <TD align=3Dright><TT>1911.8713&nbsp;&nbsp;</TT></TD>
    <TD noWrap align=3Dright><TT>-45.48&nbsp;</TT></TD>
    <TD align=3Dright><TT>299&nbsp;</TT></TD>
    <TD noWrap align=3Dright><TT>-&nbsp;</TT></TD>
    <TD align=3Dright><TT>314&nbsp;</TT></TD>
    <TD align=3Dright><TT>0&nbsp;&nbsp;</TT></TD>
    <TD noWrap align=3Dright><TT>---&nbsp;&nbsp;</TT></TD>
    <TD noWrap><TT>&nbsp;R.GYPGYMYTDLATIYER.A</TT></TD></TR>
  <TR>
    <TD align=3Dright>&nbsp;</TD>
    <TD align=3Dright><TT>1912.7916&nbsp;&nbsp;</TT></TD>
    <TD align=3Dright><TT>1911.7843&nbsp;&nbsp;</TT></TD>
    <TD align=3Dright><TT>1911.8713&nbsp;&nbsp;</TT></TD>
    <TD noWrap align=3Dright><TT>-45.48&nbsp;</TT></TD>
    <TD align=3Dright><TT>299&nbsp;</TT></TD>
    <TD noWrap align=3Dright><TT>-&nbsp;</TT></TD>
    <TD align=3Dright><TT>314&nbsp;</TT></TD>
    <TD align=3Dright><TT>0&nbsp;&nbsp;</TT></TD>
    <TD noWrap align=3Dright><TT>56&nbsp;&nbsp;</TT></TD>
    <TD =
noWrap><TT>&nbsp;R.GYPGYMYTDLATIYER.A</TT></TD></TR></TBODY></TABLE>
<TABLE border=3D0 cellSpacing=3D0>
  <TBODY>
  <TR>
    <TD><TT>&nbsp;&nbsp;&nbsp;&nbsp;&nbsp;&nbsp;</TT></TD>
    <TD><TT><B>No match to: </B>823.0664, 825.0570, 841.0261, 870.5012,=20
      994.0992, 994.0992, 1018.5164, 1018.5164, 1036.0740, 1225.0807, =
2178.0630,=20
      2178.0630, 2751.2817, 2773.3081</TT></TD></TR></TBODY></TABLE><BR>
<TABLE border=3D0 cellSpacing=3D0>
  <TBODY>
  <TR>
    <TD><TT><B><A name=3DHit23>23.</A>&nbsp;&nbsp;&nbsp;</B></TT></TD>
    <TD noWrap><TT><A=20
      =
href=3D"http://zxw-pc/mascot/cgi/protein_view.pl?file=3D../data/20121225/=
F002399.dat&amp;hit=3D23"=20
      =
target=3D_blank>gi|4467138</A>&nbsp;&nbsp;&nbsp;&nbsp;<B>Mass:</B>&nbsp;5=
4271&nbsp;&nbsp;&nbsp;&nbsp;<B>Score:</B>&nbsp;435&nbsp;&nbsp;&nbsp;&nbsp=
;<B>Expect:</B>&nbsp;5.9e-038&nbsp;&nbsp;<B>Matches:</B>&nbsp;15</TT></TD=
></TR>
  <TR>
    <TD>&nbsp;</TD>
    <TD noWrap><TT>probable H+-transporting ATPase [Arabidopsis=20
    thaliana]</TT></TD></TR></TBODY></TABLE>
<TABLE border=3D0 cellSpacing=3D0 cellPadding=3D0>
  <TBODY>
  <TR>
    <TD><TT>&nbsp;&nbsp;&nbsp;&nbsp;&nbsp;&nbsp;</TT></TD>
    <TD align=3Dright><TT><B>Observed&nbsp;&nbsp;</B></TT></TD>
    <TD noWrap align=3Dright><TT><B>Mr(expt)&nbsp;&nbsp;</B></TT></TD>
    <TD noWrap align=3Dright><TT><B>Mr(calc)&nbsp;&nbsp;</B></TT></TD>
    <TD align=3Dright><TT><B>&nbsp;ppm&nbsp;&nbsp;</B></TT></TD>
    <TD align=3Dright><TT><B>Start&nbsp;</B></TT></TD>
    <TD align=3Dright><TT><B>&nbsp;</B></TT></TD>
    <TD align=3Dright><TT><B>End&nbsp;</B></TT></TD>
    <TD align=3Dright><TT><B>Miss&nbsp;</B></TT></TD>
    <TD align=3Dright><TT><B>Ions&nbsp;</B></TT></TD>
    <TD><TT><B>&nbsp;Peptide</B></TT></TD></TR>
  <TR>
    <TD align=3Dright>&nbsp;</TD>
    <TD align=3Dright><TT>842.4639&nbsp;&nbsp;</TT></TD>
    <TD align=3Dright><TT>841.4566&nbsp;&nbsp;</TT></TD>
    <TD align=3Dright><TT>841.4406&nbsp;&nbsp;</TT></TD>
    <TD noWrap align=3Dright><TT>19.0&nbsp;</TT></TD>
    <TD align=3Dright><TT>292&nbsp;</TT></TD>
    <TD noWrap align=3Dright><TT>-&nbsp;</TT></TD>
    <TD align=3Dright><TT>298&nbsp;</TT></TD>
    <TD align=3Dright><TT>1&nbsp;&nbsp;</TT></TD>
    <TD noWrap align=3Dright><TT>---&nbsp;&nbsp;</TT></TD>
    <TD noWrap><TT>&nbsp;R.EEVPGRR.G</TT></TD></TR>
  <TR>
    <TD align=3Dright>&nbsp;</TD>
    <TD align=3Dright><TT>1029.4484&nbsp;&nbsp;</TT></TD>
    <TD align=3Dright><TT>1028.4411&nbsp;&nbsp;</TT></TD>
    <TD align=3Dright><TT>1028.4927&nbsp;&nbsp;</TT></TD>
    <TD noWrap align=3Dright><TT>-50.15&nbsp;</TT></TD>
    <TD align=3Dright><TT>476&nbsp;</TT></TD>
    <TD noWrap align=3Dright><TT>-&nbsp;</TT></TD>
    <TD align=3Dright><TT>483&nbsp;</TT></TD>
    <TD align=3Dright><TT>0&nbsp;&nbsp;</TT></TD>
    <TD noWrap align=3Dright><TT>---&nbsp;&nbsp;</TT></TD>
    <TD noWrap><TT>&nbsp;K.TLDQFYSR.D</TT></TD></TR>
  <TR>
    <TD align=3Dright>&nbsp;</TD>
    <TD align=3Dright><TT>1029.4484&nbsp;&nbsp;</TT></TD>
    <TD align=3Dright><TT>1028.4411&nbsp;&nbsp;</TT></TD>
    <TD align=3Dright><TT>1028.4927&nbsp;&nbsp;</TT></TD>
    <TD noWrap align=3Dright><TT>-50.15&nbsp;</TT></TD>
    <TD align=3Dright><TT>476&nbsp;</TT></TD>
    <TD noWrap align=3Dright><TT>-&nbsp;</TT></TD>
    <TD align=3Dright><TT>483&nbsp;</TT></TD>
    <TD align=3Dright><TT>0&nbsp;&nbsp;</TT></TD>
    <TD noWrap align=3Dright><TT>26&nbsp;&nbsp;</TT></TD>
    <TD noWrap><TT>&nbsp;K.TLDQFYSR.D</TT></TD></TR>
  <TR>
    <TD align=3Dright>&nbsp;</TD>
    <TD align=3Dright><TT>1127.4897&nbsp;&nbsp;</TT></TD>
    <TD align=3Dright><TT>1126.4824&nbsp;&nbsp;</TT></TD>
    <TD align=3Dright><TT>1126.5407&nbsp;&nbsp;</TT></TD>
    <TD noWrap align=3Dright><TT>-51.75&nbsp;</TT></TD>
    <TD align=3Dright><TT>439&nbsp;</TT></TD>
    <TD noWrap align=3Dright><TT>-&nbsp;</TT></TD>
    <TD align=3Dright><TT>448&nbsp;</TT></TD>
    <TD align=3Dright><TT>0&nbsp;&nbsp;</TT></TD>
    <TD noWrap align=3Dright><TT>---&nbsp;&nbsp;</TT></TD>
    <TD noWrap><TT>&nbsp;K.FVAQGAYDTR.N</TT></TD></TR>
  <TR>
    <TD align=3Dright>&nbsp;</TD>
    <TD align=3Dright><TT>1127.4897&nbsp;&nbsp;</TT></TD>
    <TD align=3Dright><TT>1126.4824&nbsp;&nbsp;</TT></TD>
    <TD align=3Dright><TT>1126.5407&nbsp;&nbsp;</TT></TD>
    <TD noWrap align=3Dright><TT>-51.75&nbsp;</TT></TD>
    <TD align=3Dright><TT>439&nbsp;</TT></TD>
    <TD noWrap align=3Dright><TT>-&nbsp;</TT></TD>
    <TD align=3Dright><TT>448&nbsp;</TT></TD>
    <TD align=3Dright><TT>0&nbsp;&nbsp;</TT></TD>
    <TD noWrap align=3Dright><TT>52&nbsp;&nbsp;</TT></TD>
    <TD noWrap><TT>&nbsp;K.FVAQGAYDTR.N</TT></TD></TR>
  <TR>
    <TD align=3Dright>&nbsp;</TD>
    <TD align=3Dright><TT>1255.5785&nbsp;&nbsp;</TT></TD>
    <TD align=3Dright><TT>1254.5712&nbsp;&nbsp;</TT></TD>
    <TD align=3Dright><TT>1254.6357&nbsp;&nbsp;</TT></TD>
    <TD noWrap align=3Dright><TT>-51.38&nbsp;</TT></TD>
    <TD align=3Dright><TT>438&nbsp;</TT></TD>
    <TD noWrap align=3Dright><TT>-&nbsp;</TT></TD>
    <TD align=3Dright><TT>448&nbsp;</TT></TD>
    <TD align=3Dright><TT>1&nbsp;&nbsp;</TT></TD>
    <TD noWrap align=3Dright><TT>---&nbsp;&nbsp;</TT></TD>
    <TD noWrap><TT>&nbsp;R.KFVAQGAYDTR.N</TT></TD></TR>
  <TR>
    <TD align=3Dright>&nbsp;</TD>
    <TD align=3Dright><TT>1255.5785&nbsp;&nbsp;</TT></TD>
    <TD align=3Dright><TT>1254.5712&nbsp;&nbsp;</TT></TD>
    <TD align=3Dright><TT>1254.6357&nbsp;&nbsp;</TT></TD>
    <TD noWrap align=3Dright><TT>-51.38&nbsp;</TT></TD>
    <TD align=3Dright><TT>438&nbsp;</TT></TD>
    <TD noWrap align=3Dright><TT>-&nbsp;</TT></TD>
    <TD align=3Dright><TT>448&nbsp;</TT></TD>
    <TD align=3Dright><TT>1&nbsp;&nbsp;</TT></TD>
    <TD noWrap align=3Dright><TT>40&nbsp;&nbsp;</TT></TD>
    <TD noWrap><TT>&nbsp;R.KFVAQGAYDTR.N</TT></TD></TR>
  <TR>
    <TD align=3Dright>&nbsp;</TD>
    <TD align=3Dright><TT>1596.8372&nbsp;&nbsp;</TT></TD>
    <TD align=3Dright><TT>1595.8299&nbsp;&nbsp;</TT></TD>
    <TD align=3Dright><TT>1595.9035&nbsp;&nbsp;</TT></TD>
    <TD noWrap align=3Dright><TT>-46.10&nbsp;</TT></TD>
    <TD align=3Dright><TT>364&nbsp;</TT></TD>
    <TD noWrap align=3Dright><TT>-&nbsp;</TT></TD>
    <TD align=3Dright><TT>377&nbsp;</TT></TD>
    <TD align=3Dright><TT>0&nbsp;&nbsp;</TT></TD>
    <TD noWrap align=3Dright><TT>---&nbsp;&nbsp;</TT></TD>
    <TD noWrap><TT>&nbsp;R.QIYPPINVLPSLSR.L</TT></TD></TR>
  <TR>
    <TD align=3Dright>&nbsp;</TD>
    <TD align=3Dright><TT>1596.8372&nbsp;&nbsp;</TT></TD>
    <TD align=3Dright><TT>1595.8299&nbsp;&nbsp;</TT></TD>
    <TD align=3Dright><TT>1595.9035&nbsp;&nbsp;</TT></TD>
    <TD noWrap align=3Dright><TT>-46.10&nbsp;</TT></TD>
    <TD align=3Dright><TT>364&nbsp;</TT></TD>
    <TD noWrap align=3Dright><TT>-&nbsp;</TT></TD>
    <TD align=3Dright><TT>377&nbsp;</TT></TD>
    <TD align=3Dright><TT>0&nbsp;&nbsp;</TT></TD>
    <TD noWrap align=3Dright><TT>78&nbsp;&nbsp;</TT></TD>
    <TD noWrap><TT>&nbsp;R.QIYPPINVLPSLSR.L</TT></TD></TR>
  <TR>
    <TD align=3Dright>&nbsp;</TD>
    <TD align=3Dright><TT>1689.8540&nbsp;&nbsp;</TT></TD>
    <TD align=3Dright><TT>1688.8467&nbsp;&nbsp;</TT></TD>
    <TD align=3Dright><TT>1688.9250&nbsp;&nbsp;</TT></TD>
    <TD noWrap align=3Dright><TT>-46.33&nbsp;</TT></TD>
    <TD align=3Dright><TT>449&nbsp;</TT></TD>
    <TD noWrap align=3Dright><TT>-&nbsp;</TT></TD>
    <TD align=3Dright><TT>462&nbsp;</TT></TD>
    <TD align=3Dright><TT>0&nbsp;&nbsp;</TT></TD>
    <TD noWrap align=3Dright><TT>---&nbsp;&nbsp;</TT></TD>
    <TD noWrap><TT>&nbsp;R.NIFQSLDLAWTLLR.I</TT></TD></TR>
  <TR>
    <TD align=3Dright>&nbsp;</TD>
    <TD align=3Dright><TT>1689.8540&nbsp;&nbsp;</TT></TD>
    <TD align=3Dright><TT>1688.8467&nbsp;&nbsp;</TT></TD>
    <TD align=3Dright><TT>1688.9250&nbsp;&nbsp;</TT></TD>
    <TD noWrap align=3Dright><TT>-46.33&nbsp;</TT></TD>
    <TD align=3Dright><TT>449&nbsp;</TT></TD>
    <TD noWrap align=3Dright><TT>-&nbsp;</TT></TD>
    <TD align=3Dright><TT>462&nbsp;</TT></TD>
    <TD align=3Dright><TT>0&nbsp;&nbsp;</TT></TD>
    <TD noWrap align=3Dright><TT>57&nbsp;&nbsp;</TT></TD>
    <TD noWrap><TT>&nbsp;R.NIFQSLDLAWTLLR.I</TT></TD></TR>
  <TR>
    <TD align=3Dright>&nbsp;</TD>
    <TD align=3Dright><TT>1715.8490&nbsp;&nbsp;</TT></TD>
    <TD align=3Dright><TT>1714.8417&nbsp;&nbsp;</TT></TD>
    <TD align=3Dright><TT>1714.9254&nbsp;&nbsp;</TT></TD>
    <TD noWrap align=3Dright><TT>-48.77&nbsp;</TT></TD>
    <TD align=3Dright><TT>234&nbsp;</TT></TD>
    <TD noWrap align=3Dright><TT>-&nbsp;</TT></TD>
    <TD align=3Dright><TT>248&nbsp;</TT></TD>
    <TD align=3Dright><TT>0&nbsp;&nbsp;</TT></TD>
    <TD noWrap align=3Dright><TT>---&nbsp;&nbsp;</TT></TD>
    <TD noWrap><TT>&nbsp;R.VTLFLNLANDPTIER.I</TT></TD></TR>
  <TR>
    <TD align=3Dright>&nbsp;</TD>
    <TD align=3Dright><TT>1715.8490&nbsp;&nbsp;</TT></TD>
    <TD align=3Dright><TT>1714.8417&nbsp;&nbsp;</TT></TD>
    <TD align=3Dright><TT>1714.9254&nbsp;&nbsp;</TT></TD>
    <TD noWrap align=3Dright><TT>-48.77&nbsp;</TT></TD>
    <TD align=3Dright><TT>234&nbsp;</TT></TD>
    <TD noWrap align=3Dright><TT>-&nbsp;</TT></TD>
    <TD align=3Dright><TT>248&nbsp;</TT></TD>
    <TD align=3Dright><TT>0&nbsp;&nbsp;</TT></TD>
    <TD noWrap align=3Dright><TT>51&nbsp;&nbsp;</TT></TD>
    <TD noWrap><TT>&nbsp;R.VTLFLNLANDPTIER.I</TT></TD></TR>
  <TR>
    <TD align=3Dright>&nbsp;</TD>
    <TD align=3Dright><TT>1912.7916&nbsp;&nbsp;</TT></TD>
    <TD align=3Dright><TT>1911.7843&nbsp;&nbsp;</TT></TD>
    <TD align=3Dright><TT>1911.8713&nbsp;&nbsp;</TT></TD>
    <TD noWrap align=3Dright><TT>-45.48&nbsp;</TT></TD>
    <TD align=3Dright><TT>299&nbsp;</TT></TD>
    <TD noWrap align=3Dright><TT>-&nbsp;</TT></TD>
    <TD align=3Dright><TT>314&nbsp;</TT></TD>
    <TD align=3Dright><TT>0&nbsp;&nbsp;</TT></TD>
    <TD noWrap align=3Dright><TT>---&nbsp;&nbsp;</TT></TD>
    <TD noWrap><TT>&nbsp;R.GYPGYMYTDLATIYER.A</TT></TD></TR>
  <TR>
    <TD align=3Dright>&nbsp;</TD>
    <TD align=3Dright><TT>1912.7916&nbsp;&nbsp;</TT></TD>
    <TD align=3Dright><TT>1911.7843&nbsp;&nbsp;</TT></TD>
    <TD align=3Dright><TT>1911.8713&nbsp;&nbsp;</TT></TD>
    <TD noWrap align=3Dright><TT>-45.48&nbsp;</TT></TD>
    <TD align=3Dright><TT>299&nbsp;</TT></TD>
    <TD noWrap align=3Dright><TT>-&nbsp;</TT></TD>
    <TD align=3Dright><TT>314&nbsp;</TT></TD>
    <TD align=3Dright><TT>0&nbsp;&nbsp;</TT></TD>
    <TD noWrap align=3Dright><TT>56&nbsp;&nbsp;</TT></TD>
    <TD =
noWrap><TT>&nbsp;R.GYPGYMYTDLATIYER.A</TT></TD></TR></TBODY></TABLE>
<TABLE border=3D0 cellSpacing=3D0>
  <TBODY>
  <TR>
    <TD><TT>&nbsp;&nbsp;&nbsp;&nbsp;&nbsp;&nbsp;</TT></TD>
    <TD><TT><B>No match to: </B>823.0664, 825.0570, 841.0261, 870.5012,=20
      994.0992, 994.0992, 1018.5164, 1018.5164, 1036.0740, 1225.0807, =
2178.0630,=20
      2178.0630, 2751.2817, 2773.3081</TT></TD></TR></TBODY></TABLE><BR>
<TABLE border=3D0 cellSpacing=3D0>
  <TBODY>
  <TR>
    <TD><TT><B><A name=3DHit24>24.</A>&nbsp;&nbsp;&nbsp;</B></TT></TD>
    <TD noWrap><TT><A=20
      =
href=3D"http://zxw-pc/mascot/cgi/protein_view.pl?file=3D../data/20121225/=
F002399.dat&amp;hit=3D24"=20
      =
target=3D_blank>gi|2493132</A>&nbsp;&nbsp;&nbsp;&nbsp;<B>Mass:</B>&nbsp;5=
3692&nbsp;&nbsp;&nbsp;&nbsp;<B>Score:</B>&nbsp;435&nbsp;&nbsp;&nbsp;&nbsp=
;<B>Expect:</B>&nbsp;5.9e-038&nbsp;&nbsp;<B>Matches:</B>&nbsp;15</TT></TD=
></TR>
  <TR>
    <TD>&nbsp;</TD>
    <TD noWrap><TT>RecName: Full=3DV-type proton ATPase subunit B 2;=20
      Short=3DV-ATPase subunit B 2; AltName: Full=3DVacuolar proton pump =
subunit B=20
      2</TT></TD></TR></TBODY></TABLE>
<TABLE border=3D0 cellSpacing=3D0 cellPadding=3D0>
  <TBODY>
  <TR>
    <TD><TT>&nbsp;&nbsp;&nbsp;&nbsp;&nbsp;&nbsp;</TT></TD>
    <TD align=3Dright><TT><B>Observed&nbsp;&nbsp;</B></TT></TD>
    <TD noWrap align=3Dright><TT><B>Mr(expt)&nbsp;&nbsp;</B></TT></TD>
    <TD noWrap align=3Dright><TT><B>Mr(calc)&nbsp;&nbsp;</B></TT></TD>
    <TD align=3Dright><TT><B>&nbsp;ppm&nbsp;&nbsp;</B></TT></TD>
    <TD align=3Dright><TT><B>Start&nbsp;</B></TT></TD>
    <TD align=3Dright><TT><B>&nbsp;</B></TT></TD>
    <TD align=3Dright><TT><B>End&nbsp;</B></TT></TD>
    <TD align=3Dright><TT><B>Miss&nbsp;</B></TT></TD>
    <TD align=3Dright><TT><B>Ions&nbsp;</B></TT></TD>
    <TD><TT><B>&nbsp;Peptide</B></TT></TD></TR>
  <TR>
    <TD align=3Dright>&nbsp;</TD>
    <TD align=3Dright><TT>842.4639&nbsp;&nbsp;</TT></TD>
    <TD align=3Dright><TT>841.4566&nbsp;&nbsp;</TT></TD>
    <TD align=3Dright><TT>841.4406&nbsp;&nbsp;</TT></TD>
    <TD noWrap align=3Dright><TT>19.0&nbsp;</TT></TD>
    <TD align=3Dright><TT>288&nbsp;</TT></TD>
    <TD noWrap align=3Dright><TT>-&nbsp;</TT></TD>
    <TD align=3Dright><TT>294&nbsp;</TT></TD>
    <TD align=3Dright><TT>1&nbsp;&nbsp;</TT></TD>
    <TD noWrap align=3Dright><TT>---&nbsp;&nbsp;</TT></TD>
    <TD noWrap><TT>&nbsp;R.EEVPGRR.G</TT></TD></TR>
  <TR>
    <TD align=3Dright>&nbsp;</TD>
    <TD align=3Dright><TT>1029.4484&nbsp;&nbsp;</TT></TD>
    <TD align=3Dright><TT>1028.4411&nbsp;&nbsp;</TT></TD>
    <TD align=3Dright><TT>1028.4927&nbsp;&nbsp;</TT></TD>
    <TD noWrap align=3Dright><TT>-50.15&nbsp;</TT></TD>
    <TD align=3Dright><TT>472&nbsp;</TT></TD>
    <TD noWrap align=3Dright><TT>-&nbsp;</TT></TD>
    <TD align=3Dright><TT>479&nbsp;</TT></TD>
    <TD align=3Dright><TT>0&nbsp;&nbsp;</TT></TD>
    <TD noWrap align=3Dright><TT>---&nbsp;&nbsp;</TT></TD>
    <TD noWrap><TT>&nbsp;K.TLDQFYSR.D</TT></TD></TR>
  <TR>
    <TD align=3Dright>&nbsp;</TD>
    <TD align=3Dright><TT>1029.4484&nbsp;&nbsp;</TT></TD>
    <TD align=3Dright><TT>1028.4411&nbsp;&nbsp;</TT></TD>
    <TD align=3Dright><TT>1028.4927&nbsp;&nbsp;</TT></TD>
    <TD noWrap align=3Dright><TT>-50.15&nbsp;</TT></TD>
    <TD align=3Dright><TT>472&nbsp;</TT></TD>
    <TD noWrap align=3Dright><TT>-&nbsp;</TT></TD>
    <TD align=3Dright><TT>479&nbsp;</TT></TD>
    <TD align=3Dright><TT>0&nbsp;&nbsp;</TT></TD>
    <TD noWrap align=3Dright><TT>26&nbsp;&nbsp;</TT></TD>
    <TD noWrap><TT>&nbsp;K.TLDQFYSR.D</TT></TD></TR>
  <TR>
    <TD align=3Dright>&nbsp;</TD>
    <TD align=3Dright><TT>1127.4897&nbsp;&nbsp;</TT></TD>
    <TD align=3Dright><TT>1126.4824&nbsp;&nbsp;</TT></TD>
    <TD align=3Dright><TT>1126.5407&nbsp;&nbsp;</TT></TD>
    <TD noWrap align=3Dright><TT>-51.75&nbsp;</TT></TD>
    <TD align=3Dright><TT>435&nbsp;</TT></TD>
    <TD noWrap align=3Dright><TT>-&nbsp;</TT></TD>
    <TD align=3Dright><TT>444&nbsp;</TT></TD>
    <TD align=3Dright><TT>0&nbsp;&nbsp;</TT></TD>
    <TD noWrap align=3Dright><TT>---&nbsp;&nbsp;</TT></TD>
    <TD noWrap><TT>&nbsp;K.FVAQGAYDTR.N</TT></TD></TR>
  <TR>
    <TD align=3Dright>&nbsp;</TD>
    <TD align=3Dright><TT>1127.4897&nbsp;&nbsp;</TT></TD>
    <TD align=3Dright><TT>1126.4824&nbsp;&nbsp;</TT></TD>
    <TD align=3Dright><TT>1126.5407&nbsp;&nbsp;</TT></TD>
    <TD noWrap align=3Dright><TT>-51.75&nbsp;</TT></TD>
    <TD align=3Dright><TT>435&nbsp;</TT></TD>
    <TD noWrap align=3Dright><TT>-&nbsp;</TT></TD>
    <TD align=3Dright><TT>444&nbsp;</TT></TD>
    <TD align=3Dright><TT>0&nbsp;&nbsp;</TT></TD>
    <TD noWrap align=3Dright><TT>52&nbsp;&nbsp;</TT></TD>
    <TD noWrap><TT>&nbsp;K.FVAQGAYDTR.N</TT></TD></TR>
  <TR>
    <TD align=3Dright>&nbsp;</TD>
    <TD align=3Dright><TT>1255.5785&nbsp;&nbsp;</TT></TD>
    <TD align=3Dright><TT>1254.5712&nbsp;&nbsp;</TT></TD>
    <TD align=3Dright><TT>1254.6357&nbsp;&nbsp;</TT></TD>
    <TD noWrap align=3Dright><TT>-51.38&nbsp;</TT></TD>
    <TD align=3Dright><TT>434&nbsp;</TT></TD>
    <TD noWrap align=3Dright><TT>-&nbsp;</TT></TD>
    <TD align=3Dright><TT>444&nbsp;</TT></TD>
    <TD align=3Dright><TT>1&nbsp;&nbsp;</TT></TD>
    <TD noWrap align=3Dright><TT>---&nbsp;&nbsp;</TT></TD>
    <TD noWrap><TT>&nbsp;R.KFVAQGAYDTR.N</TT></TD></TR>
  <TR>
    <TD align=3Dright>&nbsp;</TD>
    <TD align=3Dright><TT>1255.5785&nbsp;&nbsp;</TT></TD>
    <TD align=3Dright><TT>1254.5712&nbsp;&nbsp;</TT></TD>
    <TD align=3Dright><TT>1254.6357&nbsp;&nbsp;</TT></TD>
    <TD noWrap align=3Dright><TT>-51.38&nbsp;</TT></TD>
    <TD align=3Dright><TT>434&nbsp;</TT></TD>
    <TD noWrap align=3Dright><TT>-&nbsp;</TT></TD>
    <TD align=3Dright><TT>444&nbsp;</TT></TD>
    <TD align=3Dright><TT>1&nbsp;&nbsp;</TT></TD>
    <TD noWrap align=3Dright><TT>40&nbsp;&nbsp;</TT></TD>
    <TD noWrap><TT>&nbsp;R.KFVAQGAYDTR.N</TT></TD></TR>
  <TR>
    <TD align=3Dright>&nbsp;</TD>
    <TD align=3Dright><TT>1596.8372&nbsp;&nbsp;</TT></TD>
    <TD align=3Dright><TT>1595.8299&nbsp;&nbsp;</TT></TD>
    <TD align=3Dright><TT>1595.9035&nbsp;&nbsp;</TT></TD>
    <TD noWrap align=3Dright><TT>-46.10&nbsp;</TT></TD>
    <TD align=3Dright><TT>360&nbsp;</TT></TD>
    <TD noWrap align=3Dright><TT>-&nbsp;</TT></TD>
    <TD align=3Dright><TT>373&nbsp;</TT></TD>
    <TD align=3Dright><TT>0&nbsp;&nbsp;</TT></TD>
    <TD noWrap align=3Dright><TT>---&nbsp;&nbsp;</TT></TD>
    <TD noWrap><TT>&nbsp;R.QIYPPINVLPSLSR.L</TT></TD></TR>
  <TR>
    <TD align=3Dright>&nbsp;</TD>
    <TD align=3Dright><TT>1596.8372&nbsp;&nbsp;</TT></TD>
    <TD align=3Dright><TT>1595.8299&nbsp;&nbsp;</TT></TD>
    <TD align=3Dright><TT>1595.9035&nbsp;&nbsp;</TT></TD>
    <TD noWrap align=3Dright><TT>-46.10&nbsp;</TT></TD>
    <TD align=3Dright><TT>360&nbsp;</TT></TD>
    <TD noWrap align=3Dright><TT>-&nbsp;</TT></TD>
    <TD align=3Dright><TT>373&nbsp;</TT></TD>
    <TD align=3Dright><TT>0&nbsp;&nbsp;</TT></TD>
    <TD noWrap align=3Dright><TT>78&nbsp;&nbsp;</TT></TD>
    <TD noWrap><TT>&nbsp;R.QIYPPINVLPSLSR.L</TT></TD></TR>
  <TR>
    <TD align=3Dright>&nbsp;</TD>
    <TD align=3Dright><TT>1689.8540&nbsp;&nbsp;</TT></TD>
    <TD align=3Dright><TT>1688.8467&nbsp;&nbsp;</TT></TD>
    <TD align=3Dright><TT>1688.9250&nbsp;&nbsp;</TT></TD>
    <TD noWrap align=3Dright><TT>-46.33&nbsp;</TT></TD>
    <TD align=3Dright><TT>445&nbsp;</TT></TD>
    <TD noWrap align=3Dright><TT>-&nbsp;</TT></TD>
    <TD align=3Dright><TT>458&nbsp;</TT></TD>
    <TD align=3Dright><TT>0&nbsp;&nbsp;</TT></TD>
    <TD noWrap align=3Dright><TT>---&nbsp;&nbsp;</TT></TD>
    <TD noWrap><TT>&nbsp;R.NIFQSLDLAWTLLR.I</TT></TD></TR>
  <TR>
    <TD align=3Dright>&nbsp;</TD>
    <TD align=3Dright><TT>1689.8540&nbsp;&nbsp;</TT></TD>
    <TD align=3Dright><TT>1688.8467&nbsp;&nbsp;</TT></TD>
    <TD align=3Dright><TT>1688.9250&nbsp;&nbsp;</TT></TD>
    <TD noWrap align=3Dright><TT>-46.33&nbsp;</TT></TD>
    <TD align=3Dright><TT>445&nbsp;</TT></TD>
    <TD noWrap align=3Dright><TT>-&nbsp;</TT></TD>
    <TD align=3Dright><TT>458&nbsp;</TT></TD>
    <TD align=3Dright><TT>0&nbsp;&nbsp;</TT></TD>
    <TD noWrap align=3Dright><TT>57&nbsp;&nbsp;</TT></TD>
    <TD noWrap><TT>&nbsp;R.NIFQSLDLAWTLLR.I</TT></TD></TR>
  <TR>
    <TD align=3Dright>&nbsp;</TD>
    <TD align=3Dright><TT>1715.8490&nbsp;&nbsp;</TT></TD>
    <TD align=3Dright><TT>1714.8417&nbsp;&nbsp;</TT></TD>
    <TD align=3Dright><TT>1714.9254&nbsp;&nbsp;</TT></TD>
    <TD noWrap align=3Dright><TT>-48.77&nbsp;</TT></TD>
    <TD align=3Dright><TT>230&nbsp;</TT></TD>
    <TD noWrap align=3Dright><TT>-&nbsp;</TT></TD>
    <TD align=3Dright><TT>244&nbsp;</TT></TD>
    <TD align=3Dright><TT>0&nbsp;&nbsp;</TT></TD>
    <TD noWrap align=3Dright><TT>---&nbsp;&nbsp;</TT></TD>
    <TD noWrap><TT>&nbsp;R.VTLFLNLANDPTIER.I</TT></TD></TR>
  <TR>
    <TD align=3Dright>&nbsp;</TD>
    <TD align=3Dright><TT>1715.8490&nbsp;&nbsp;</TT></TD>
    <TD align=3Dright><TT>1714.8417&nbsp;&nbsp;</TT></TD>
    <TD align=3Dright><TT>1714.9254&nbsp;&nbsp;</TT></TD>
    <TD noWrap align=3Dright><TT>-48.77&nbsp;</TT></TD>
    <TD align=3Dright><TT>230&nbsp;</TT></TD>
    <TD noWrap align=3Dright><TT>-&nbsp;</TT></TD>
    <TD align=3Dright><TT>244&nbsp;</TT></TD>
    <TD align=3Dright><TT>0&nbsp;&nbsp;</TT></TD>
    <TD noWrap align=3Dright><TT>51&nbsp;&nbsp;</TT></TD>
    <TD noWrap><TT>&nbsp;R.VTLFLNLANDPTIER.I</TT></TD></TR>
  <TR>
    <TD align=3Dright>&nbsp;</TD>
    <TD align=3Dright><TT>1912.7916&nbsp;&nbsp;</TT></TD>
    <TD align=3Dright><TT>1911.7843&nbsp;&nbsp;</TT></TD>
    <TD align=3Dright><TT>1911.8713&nbsp;&nbsp;</TT></TD>
    <TD noWrap align=3Dright><TT>-45.48&nbsp;</TT></TD>
    <TD align=3Dright><TT>295&nbsp;</TT></TD>
    <TD noWrap align=3Dright><TT>-&nbsp;</TT></TD>
    <TD align=3Dright><TT>310&nbsp;</TT></TD>
    <TD align=3Dright><TT>0&nbsp;&nbsp;</TT></TD>
    <TD noWrap align=3Dright><TT>---&nbsp;&nbsp;</TT></TD>
    <TD noWrap><TT>&nbsp;R.GYPGYMYTDLATIYER.A</TT></TD></TR>
  <TR>
    <TD align=3Dright>&nbsp;</TD>
    <TD align=3Dright><TT>1912.7916&nbsp;&nbsp;</TT></TD>
    <TD align=3Dright><TT>1911.7843&nbsp;&nbsp;</TT></TD>
    <TD align=3Dright><TT>1911.8713&nbsp;&nbsp;</TT></TD>
    <TD noWrap align=3Dright><TT>-45.48&nbsp;</TT></TD>
    <TD align=3Dright><TT>295&nbsp;</TT></TD>
    <TD noWrap align=3Dright><TT>-&nbsp;</TT></TD>
    <TD align=3Dright><TT>310&nbsp;</TT></TD>
    <TD align=3Dright><TT>0&nbsp;&nbsp;</TT></TD>
    <TD noWrap align=3Dright><TT>56&nbsp;&nbsp;</TT></TD>
    <TD =
noWrap><TT>&nbsp;R.GYPGYMYTDLATIYER.A</TT></TD></TR></TBODY></TABLE>
<TABLE border=3D0 cellSpacing=3D0>
  <TBODY>
  <TR>
    <TD><TT>&nbsp;&nbsp;&nbsp;&nbsp;&nbsp;&nbsp;</TT></TD>
    <TD><TT><B>No match to: </B>823.0664, 825.0570, 841.0261, 870.5012,=20
      994.0992, 994.0992, 1018.5164, 1018.5164, 1036.0740, 1225.0807, =
2178.0630,=20
      2178.0630, 2751.2817, 2773.3081</TT></TD></TR></TBODY></TABLE><BR>
<TABLE border=3D0 cellSpacing=3D0>
  <TBODY>
  <TR>
    <TD><TT><B><A name=3DHit25>25.</A>&nbsp;&nbsp;&nbsp;</B></TT></TD>
    <TD noWrap><TT><A=20
      =
href=3D"http://zxw-pc/mascot/cgi/protein_view.pl?file=3D../data/20121225/=
F002399.dat&amp;hit=3D25"=20
      =
target=3D_blank>gi|167110</A>&nbsp;&nbsp;&nbsp;&nbsp;<B>Mass:</B>&nbsp;53=
692&nbsp;&nbsp;&nbsp;&nbsp;<B>Score:</B>&nbsp;435&nbsp;&nbsp;&nbsp;&nbsp;=
<B>Expect:</B>&nbsp;5.9e-038&nbsp;&nbsp;<B>Matches:</B>&nbsp;15</TT></TD>=
</TR>
  <TR>
    <TD>&nbsp;</TD>
    <TD noWrap><TT>vacuolar ATPase B subunit [Hordeum=20
  vulgare]</TT></TD></TR></TBODY></TABLE>
<TABLE border=3D0 cellSpacing=3D0 cellPadding=3D0>
  <TBODY>
  <TR>
    <TD><TT>&nbsp;&nbsp;&nbsp;&nbsp;&nbsp;&nbsp;</TT></TD>
    <TD align=3Dright><TT><B>Observed&nbsp;&nbsp;</B></TT></TD>
    <TD noWrap align=3Dright><TT><B>Mr(expt)&nbsp;&nbsp;</B></TT></TD>
    <TD noWrap align=3Dright><TT><B>Mr(calc)&nbsp;&nbsp;</B></TT></TD>
    <TD align=3Dright><TT><B>&nbsp;ppm&nbsp;&nbsp;</B></TT></TD>
    <TD align=3Dright><TT><B>Start&nbsp;</B></TT></TD>
    <TD align=3Dright><TT><B>&nbsp;</B></TT></TD>
    <TD align=3Dright><TT><B>End&nbsp;</B></TT></TD>
    <TD align=3Dright><TT><B>Miss&nbsp;</B></TT></TD>
    <TD align=3Dright><TT><B>Ions&nbsp;</B></TT></TD>
    <TD><TT><B>&nbsp;Peptide</B></TT></TD></TR>
  <TR>
    <TD align=3Dright>&nbsp;</TD>
    <TD align=3Dright><TT>842.4639&nbsp;&nbsp;</TT></TD>
    <TD align=3Dright><TT>841.4566&nbsp;&nbsp;</TT></TD>
    <TD align=3Dright><TT>841.4406&nbsp;&nbsp;</TT></TD>
    <TD noWrap align=3Dright><TT>19.0&nbsp;</TT></TD>
    <TD align=3Dright><TT>288&nbsp;</TT></TD>
    <TD noWrap align=3Dright><TT>-&nbsp;</TT></TD>
    <TD align=3Dright><TT>294&nbsp;</TT></TD>
    <TD align=3Dright><TT>1&nbsp;&nbsp;</TT></TD>
    <TD noWrap align=3Dright><TT>---&nbsp;&nbsp;</TT></TD>
    <TD noWrap><TT>&nbsp;R.EEVPGRR.G</TT></TD></TR>
  <TR>
    <TD align=3Dright>&nbsp;</TD>
    <TD align=3Dright><TT>1029.4484&nbsp;&nbsp;</TT></TD>
    <TD align=3Dright><TT>1028.4411&nbsp;&nbsp;</TT></TD>
    <TD align=3Dright><TT>1028.4927&nbsp;&nbsp;</TT></TD>
    <TD noWrap align=3Dright><TT>-50.15&nbsp;</TT></TD>
    <TD align=3Dright><TT>472&nbsp;</TT></TD>
    <TD noWrap align=3Dright><TT>-&nbsp;</TT></TD>
    <TD align=3Dright><TT>479&nbsp;</TT></TD>
    <TD align=3Dright><TT>0&nbsp;&nbsp;</TT></TD>
    <TD noWrap align=3Dright><TT>---&nbsp;&nbsp;</TT></TD>
    <TD noWrap><TT>&nbsp;K.TLDQFYSR.D</TT></TD></TR>
  <TR>
    <TD align=3Dright>&nbsp;</TD>
    <TD align=3Dright><TT>1029.4484&nbsp;&nbsp;</TT></TD>
    <TD align=3Dright><TT>1028.4411&nbsp;&nbsp;</TT></TD>
    <TD align=3Dright><TT>1028.4927&nbsp;&nbsp;</TT></TD>
    <TD noWrap align=3Dright><TT>-50.15&nbsp;</TT></TD>
    <TD align=3Dright><TT>472&nbsp;</TT></TD>
    <TD noWrap align=3Dright><TT>-&nbsp;</TT></TD>
    <TD align=3Dright><TT>479&nbsp;</TT></TD>
    <TD align=3Dright><TT>0&nbsp;&nbsp;</TT></TD>
    <TD noWrap align=3Dright><TT>26&nbsp;&nbsp;</TT></TD>
    <TD noWrap><TT>&nbsp;K.TLDQFYSR.D</TT></TD></TR>
  <TR>
    <TD align=3Dright>&nbsp;</TD>
    <TD align=3Dright><TT>1127.4897&nbsp;&nbsp;</TT></TD>
    <TD align=3Dright><TT>1126.4824&nbsp;&nbsp;</TT></TD>
    <TD align=3Dright><TT>1126.5407&nbsp;&nbsp;</TT></TD>
    <TD noWrap align=3Dright><TT>-51.75&nbsp;</TT></TD>
    <TD align=3Dright><TT>435&nbsp;</TT></TD>
    <TD noWrap align=3Dright><TT>-&nbsp;</TT></TD>
    <TD align=3Dright><TT>444&nbsp;</TT></TD>
    <TD align=3Dright><TT>0&nbsp;&nbsp;</TT></TD>
    <TD noWrap align=3Dright><TT>---&nbsp;&nbsp;</TT></TD>
    <TD noWrap><TT>&nbsp;K.FVAQGAYDTR.N</TT></TD></TR>
  <TR>
    <TD align=3Dright>&nbsp;</TD>
    <TD align=3Dright><TT>1127.4897&nbsp;&nbsp;</TT></TD>
    <TD align=3Dright><TT>1126.4824&nbsp;&nbsp;</TT></TD>
    <TD align=3Dright><TT>1126.5407&nbsp;&nbsp;</TT></TD>
    <TD noWrap align=3Dright><TT>-51.75&nbsp;</TT></TD>
    <TD align=3Dright><TT>435&nbsp;</TT></TD>
    <TD noWrap align=3Dright><TT>-&nbsp;</TT></TD>
    <TD align=3Dright><TT>444&nbsp;</TT></TD>
    <TD align=3Dright><TT>0&nbsp;&nbsp;</TT></TD>
    <TD noWrap align=3Dright><TT>52&nbsp;&nbsp;</TT></TD>
    <TD noWrap><TT>&nbsp;K.FVAQGAYDTR.N</TT></TD></TR>
  <TR>
    <TD align=3Dright>&nbsp;</TD>
    <TD align=3Dright><TT>1255.5785&nbsp;&nbsp;</TT></TD>
    <TD align=3Dright><TT>1254.5712&nbsp;&nbsp;</TT></TD>
    <TD align=3Dright><TT>1254.6357&nbsp;&nbsp;</TT></TD>
    <TD noWrap align=3Dright><TT>-51.38&nbsp;</TT></TD>
    <TD align=3Dright><TT>434&nbsp;</TT></TD>
    <TD noWrap align=3Dright><TT>-&nbsp;</TT></TD>
    <TD align=3Dright><TT>444&nbsp;</TT></TD>
    <TD align=3Dright><TT>1&nbsp;&nbsp;</TT></TD>
    <TD noWrap align=3Dright><TT>---&nbsp;&nbsp;</TT></TD>
    <TD noWrap><TT>&nbsp;R.KFVAQGAYDTR.N</TT></TD></TR>
  <TR>
    <TD align=3Dright>&nbsp;</TD>
    <TD align=3Dright><TT>1255.5785&nbsp;&nbsp;</TT></TD>
    <TD align=3Dright><TT>1254.5712&nbsp;&nbsp;</TT></TD>
    <TD align=3Dright><TT>1254.6357&nbsp;&nbsp;</TT></TD>
    <TD noWrap align=3Dright><TT>-51.38&nbsp;</TT></TD>
    <TD align=3Dright><TT>434&nbsp;</TT></TD>
    <TD noWrap align=3Dright><TT>-&nbsp;</TT></TD>
    <TD align=3Dright><TT>444&nbsp;</TT></TD>
    <TD align=3Dright><TT>1&nbsp;&nbsp;</TT></TD>
    <TD noWrap align=3Dright><TT>40&nbsp;&nbsp;</TT></TD>
    <TD noWrap><TT>&nbsp;R.KFVAQGAYDTR.N</TT></TD></TR>
  <TR>
    <TD align=3Dright>&nbsp;</TD>
    <TD align=3Dright><TT>1596.8372&nbsp;&nbsp;</TT></TD>
    <TD align=3Dright><TT>1595.8299&nbsp;&nbsp;</TT></TD>
    <TD align=3Dright><TT>1595.9035&nbsp;&nbsp;</TT></TD>
    <TD noWrap align=3Dright><TT>-46.10&nbsp;</TT></TD>
    <TD align=3Dright><TT>360&nbsp;</TT></TD>
    <TD noWrap align=3Dright><TT>-&nbsp;</TT></TD>
    <TD align=3Dright><TT>373&nbsp;</TT></TD>
    <TD align=3Dright><TT>0&nbsp;&nbsp;</TT></TD>
    <TD noWrap align=3Dright><TT>---&nbsp;&nbsp;</TT></TD>
    <TD noWrap><TT>&nbsp;R.QIYPPINVLPSLSR.L</TT></TD></TR>
  <TR>
    <TD align=3Dright>&nbsp;</TD>
    <TD align=3Dright><TT>1596.8372&nbsp;&nbsp;</TT></TD>
    <TD align=3Dright><TT>1595.8299&nbsp;&nbsp;</TT></TD>
    <TD align=3Dright><TT>1595.9035&nbsp;&nbsp;</TT></TD>
    <TD noWrap align=3Dright><TT>-46.10&nbsp;</TT></TD>
    <TD align=3Dright><TT>360&nbsp;</TT></TD>
    <TD noWrap align=3Dright><TT>-&nbsp;</TT></TD>
    <TD align=3Dright><TT>373&nbsp;</TT></TD>
    <TD align=3Dright><TT>0&nbsp;&nbsp;</TT></TD>
    <TD noWrap align=3Dright><TT>78&nbsp;&nbsp;</TT></TD>
    <TD noWrap><TT>&nbsp;R.QIYPPINVLPSLSR.L</TT></TD></TR>
  <TR>
    <TD align=3Dright>&nbsp;</TD>
    <TD align=3Dright><TT>1689.8540&nbsp;&nbsp;</TT></TD>
    <TD align=3Dright><TT>1688.8467&nbsp;&nbsp;</TT></TD>
    <TD align=3Dright><TT>1688.9250&nbsp;&nbsp;</TT></TD>
    <TD noWrap align=3Dright><TT>-46.33&nbsp;</TT></TD>
    <TD align=3Dright><TT>445&nbsp;</TT></TD>
    <TD noWrap align=3Dright><TT>-&nbsp;</TT></TD>
    <TD align=3Dright><TT>458&nbsp;</TT></TD>
    <TD align=3Dright><TT>0&nbsp;&nbsp;</TT></TD>
    <TD noWrap align=3Dright><TT>---&nbsp;&nbsp;</TT></TD>
    <TD noWrap><TT>&nbsp;R.NIFQSLDLAWTLLR.I</TT></TD></TR>
  <TR>
    <TD align=3Dright>&nbsp;</TD>
    <TD align=3Dright><TT>1689.8540&nbsp;&nbsp;</TT></TD>
    <TD align=3Dright><TT>1688.8467&nbsp;&nbsp;</TT></TD>
    <TD align=3Dright><TT>1688.9250&nbsp;&nbsp;</TT></TD>
    <TD noWrap align=3Dright><TT>-46.33&nbsp;</TT></TD>
    <TD align=3Dright><TT>445&nbsp;</TT></TD>
    <TD noWrap align=3Dright><TT>-&nbsp;</TT></TD>
    <TD align=3Dright><TT>458&nbsp;</TT></TD>
    <TD align=3Dright><TT>0&nbsp;&nbsp;</TT></TD>
    <TD noWrap align=3Dright><TT>57&nbsp;&nbsp;</TT></TD>
    <TD noWrap><TT>&nbsp;R.NIFQSLDLAWTLLR.I</TT></TD></TR>
  <TR>
    <TD align=3Dright>&nbsp;</TD>
    <TD align=3Dright><TT>1715.8490&nbsp;&nbsp;</TT></TD>
    <TD align=3Dright><TT>1714.8417&nbsp;&nbsp;</TT></TD>
    <TD align=3Dright><TT>1714.9254&nbsp;&nbsp;</TT></TD>
    <TD noWrap align=3Dright><TT>-48.77&nbsp;</TT></TD>
    <TD align=3Dright><TT>230&nbsp;</TT></TD>
    <TD noWrap align=3Dright><TT>-&nbsp;</TT></TD>
    <TD align=3Dright><TT>244&nbsp;</TT></TD>
    <TD align=3Dright><TT>0&nbsp;&nbsp;</TT></TD>
    <TD noWrap align=3Dright><TT>---&nbsp;&nbsp;</TT></TD>
    <TD noWrap><TT>&nbsp;R.VTLFLNLANDPTIER.I</TT></TD></TR>
  <TR>
    <TD align=3Dright>&nbsp;</TD>
    <TD align=3Dright><TT>1715.8490&nbsp;&nbsp;</TT></TD>
    <TD align=3Dright><TT>1714.8417&nbsp;&nbsp;</TT></TD>
    <TD align=3Dright><TT>1714.9254&nbsp;&nbsp;</TT></TD>
    <TD noWrap align=3Dright><TT>-48.77&nbsp;</TT></TD>
    <TD align=3Dright><TT>230&nbsp;</TT></TD>
    <TD noWrap align=3Dright><TT>-&nbsp;</TT></TD>
    <TD align=3Dright><TT>244&nbsp;</TT></TD>
    <TD align=3Dright><TT>0&nbsp;&nbsp;</TT></TD>
    <TD noWrap align=3Dright><TT>51&nbsp;&nbsp;</TT></TD>
    <TD noWrap><TT>&nbsp;R.VTLFLNLANDPTIER.I</TT></TD></TR>
  <TR>
    <TD align=3Dright>&nbsp;</TD>
    <TD align=3Dright><TT>1912.7916&nbsp;&nbsp;</TT></TD>
    <TD align=3Dright><TT>1911.7843&nbsp;&nbsp;</TT></TD>
    <TD align=3Dright><TT>1911.8713&nbsp;&nbsp;</TT></TD>
    <TD noWrap align=3Dright><TT>-45.48&nbsp;</TT></TD>
    <TD align=3Dright><TT>295&nbsp;</TT></TD>
    <TD noWrap align=3Dright><TT>-&nbsp;</TT></TD>
    <TD align=3Dright><TT>310&nbsp;</TT></TD>
    <TD align=3Dright><TT>0&nbsp;&nbsp;</TT></TD>
    <TD noWrap align=3Dright><TT>---&nbsp;&nbsp;</TT></TD>
    <TD noWrap><TT>&nbsp;R.GYPGYMYTDLATIYER.A</TT></TD></TR>
  <TR>
    <TD align=3Dright>&nbsp;</TD>
    <TD align=3Dright><TT>1912.7916&nbsp;&nbsp;</TT></TD>
    <TD align=3Dright><TT>1911.7843&nbsp;&nbsp;</TT></TD>
    <TD align=3Dright><TT>1911.8713&nbsp;&nbsp;</TT></TD>
    <TD noWrap align=3Dright><TT>-45.48&nbsp;</TT></TD>
    <TD align=3Dright><TT>295&nbsp;</TT></TD>
    <TD noWrap align=3Dright><TT>-&nbsp;</TT></TD>
    <TD align=3Dright><TT>310&nbsp;</TT></TD>
    <TD align=3Dright><TT>0&nbsp;&nbsp;</TT></TD>
    <TD noWrap align=3Dright><TT>56&nbsp;&nbsp;</TT></TD>
    <TD =
noWrap><TT>&nbsp;R.GYPGYMYTDLATIYER.A</TT></TD></TR></TBODY></TABLE>
<TABLE border=3D0 cellSpacing=3D0>
  <TBODY>
  <TR>
    <TD><TT>&nbsp;&nbsp;&nbsp;&nbsp;&nbsp;&nbsp;</TT></TD>
    <TD><TT><B>No match to: </B>823.0664, 825.0570, 841.0261, 870.5012,=20
      994.0992, 994.0992, 1018.5164, 1018.5164, 1036.0740, 1225.0807, =
2178.0630,=20
      2178.0630, 2751.2817, 2773.3081</TT></TD></TR></TBODY></TABLE><BR>
<TABLE border=3D0 cellSpacing=3D0>
  <TBODY>
  <TR>
    <TD><TT><B><A name=3DHit26>26.</A>&nbsp;&nbsp;&nbsp;</B></TT></TD>
    <TD noWrap><TT><A=20
      =
href=3D"http://zxw-pc/mascot/cgi/protein_view.pl?file=3D../data/20121225/=
F002399.dat&amp;hit=3D26"=20
      =
target=3D_blank>gi|326513498</A>&nbsp;&nbsp;&nbsp;&nbsp;<B>Mass:</B>&nbsp=
;54262&nbsp;&nbsp;&nbsp;&nbsp;<B>Score:</B>&nbsp;435&nbsp;&nbsp;&nbsp;&nb=
sp;<B>Expect:</B>&nbsp;5.9e-038&nbsp;&nbsp;<B>Matches:</B>&nbsp;15</TT></=
TD></TR>
  <TR>
    <TD>&nbsp;</TD>
    <TD noWrap><TT>predicted protein [Hordeum vulgare subsp.=20
  vulgare]</TT></TD></TR></TBODY></TABLE>
<TABLE border=3D0 cellSpacing=3D0 cellPadding=3D0>
  <TBODY>
  <TR>
    <TD><TT>&nbsp;&nbsp;&nbsp;&nbsp;&nbsp;&nbsp;</TT></TD>
    <TD align=3Dright><TT><B>Observed&nbsp;&nbsp;</B></TT></TD>
    <TD noWrap align=3Dright><TT><B>Mr(expt)&nbsp;&nbsp;</B></TT></TD>
    <TD noWrap align=3Dright><TT><B>Mr(calc)&nbsp;&nbsp;</B></TT></TD>
    <TD align=3Dright><TT><B>&nbsp;ppm&nbsp;&nbsp;</B></TT></TD>
    <TD align=3Dright><TT><B>Start&nbsp;</B></TT></TD>
    <TD align=3Dright><TT><B>&nbsp;</B></TT></TD>
    <TD align=3Dright><TT><B>End&nbsp;</B></TT></TD>
    <TD align=3Dright><TT><B>Miss&nbsp;</B></TT></TD>
    <TD align=3Dright><TT><B>Ions&nbsp;</B></TT></TD>
    <TD><TT><B>&nbsp;Peptide</B></TT></TD></TR>
  <TR>
    <TD align=3Dright>&nbsp;</TD>
    <TD align=3Dright><TT>842.4639&nbsp;&nbsp;</TT></TD>
    <TD align=3Dright><TT>841.4566&nbsp;&nbsp;</TT></TD>
    <TD align=3Dright><TT>841.4406&nbsp;&nbsp;</TT></TD>
    <TD noWrap align=3Dright><TT>19.0&nbsp;</TT></TD>
    <TD align=3Dright><TT>293&nbsp;</TT></TD>
    <TD noWrap align=3Dright><TT>-&nbsp;</TT></TD>
    <TD align=3Dright><TT>299&nbsp;</TT></TD>
    <TD align=3Dright><TT>1&nbsp;&nbsp;</TT></TD>
    <TD noWrap align=3Dright><TT>---&nbsp;&nbsp;</TT></TD>
    <TD noWrap><TT>&nbsp;R.EEVPGRR.G</TT></TD></TR>
  <TR>
    <TD align=3Dright>&nbsp;</TD>
    <TD align=3Dright><TT>1029.4484&nbsp;&nbsp;</TT></TD>
    <TD align=3Dright><TT>1028.4411&nbsp;&nbsp;</TT></TD>
    <TD align=3Dright><TT>1028.4927&nbsp;&nbsp;</TT></TD>
    <TD noWrap align=3Dright><TT>-50.15&nbsp;</TT></TD>
    <TD align=3Dright><TT>477&nbsp;</TT></TD>
    <TD noWrap align=3Dright><TT>-&nbsp;</TT></TD>
    <TD align=3Dright><TT>484&nbsp;</TT></TD>
    <TD align=3Dright><TT>0&nbsp;&nbsp;</TT></TD>
    <TD noWrap align=3Dright><TT>---&nbsp;&nbsp;</TT></TD>
    <TD noWrap><TT>&nbsp;K.TLDQFYSR.D</TT></TD></TR>
  <TR>
    <TD align=3Dright>&nbsp;</TD>
    <TD align=3Dright><TT>1029.4484&nbsp;&nbsp;</TT></TD>
    <TD align=3Dright><TT>1028.4411&nbsp;&nbsp;</TT></TD>
    <TD align=3Dright><TT>1028.4927&nbsp;&nbsp;</TT></TD>
    <TD noWrap align=3Dright><TT>-50.15&nbsp;</TT></TD>
    <TD align=3Dright><TT>477&nbsp;</TT></TD>
    <TD noWrap align=3Dright><TT>-&nbsp;</TT></TD>
    <TD align=3Dright><TT>484&nbsp;</TT></TD>
    <TD align=3Dright><TT>0&nbsp;&nbsp;</TT></TD>
    <TD noWrap align=3Dright><TT>26&nbsp;&nbsp;</TT></TD>
    <TD noWrap><TT>&nbsp;K.TLDQFYSR.D</TT></TD></TR>
  <TR>
    <TD align=3Dright>&nbsp;</TD>
    <TD align=3Dright><TT>1127.4897&nbsp;&nbsp;</TT></TD>
    <TD align=3Dright><TT>1126.4824&nbsp;&nbsp;</TT></TD>
    <TD align=3Dright><TT>1126.5407&nbsp;&nbsp;</TT></TD>
    <TD noWrap align=3Dright><TT>-51.75&nbsp;</TT></TD>
    <TD align=3Dright><TT>440&nbsp;</TT></TD>
    <TD noWrap align=3Dright><TT>-&nbsp;</TT></TD>
    <TD align=3Dright><TT>449&nbsp;</TT></TD>
    <TD align=3Dright><TT>0&nbsp;&nbsp;</TT></TD>
    <TD noWrap align=3Dright><TT>---&nbsp;&nbsp;</TT></TD>
    <TD noWrap><TT>&nbsp;K.FVAQGAYDTR.N</TT></TD></TR>
  <TR>
    <TD align=3Dright>&nbsp;</TD>
    <TD align=3Dright><TT>1127.4897&nbsp;&nbsp;</TT></TD>
    <TD align=3Dright><TT>1126.4824&nbsp;&nbsp;</TT></TD>
    <TD align=3Dright><TT>1126.5407&nbsp;&nbsp;</TT></TD>
    <TD noWrap align=3Dright><TT>-51.75&nbsp;</TT></TD>
    <TD align=3Dright><TT>440&nbsp;</TT></TD>
    <TD noWrap align=3Dright><TT>-&nbsp;</TT></TD>
    <TD align=3Dright><TT>449&nbsp;</TT></TD>
    <TD align=3Dright><TT>0&nbsp;&nbsp;</TT></TD>
    <TD noWrap align=3Dright><TT>52&nbsp;&nbsp;</TT></TD>
    <TD noWrap><TT>&nbsp;K.FVAQGAYDTR.N</TT></TD></TR>
  <TR>
    <TD align=3Dright>&nbsp;</TD>
    <TD align=3Dright><TT>1255.5785&nbsp;&nbsp;</TT></TD>
    <TD align=3Dright><TT>1254.5712&nbsp;&nbsp;</TT></TD>
    <TD align=3Dright><TT>1254.6357&nbsp;&nbsp;</TT></TD>
    <TD noWrap align=3Dright><TT>-51.38&nbsp;</TT></TD>
    <TD align=3Dright><TT>439&nbsp;</TT></TD>
    <TD noWrap align=3Dright><TT>-&nbsp;</TT></TD>
    <TD align=3Dright><TT>449&nbsp;</TT></TD>
    <TD align=3Dright><TT>1&nbsp;&nbsp;</TT></TD>
    <TD noWrap align=3Dright><TT>---&nbsp;&nbsp;</TT></TD>
    <TD noWrap><TT>&nbsp;R.KFVAQGAYDTR.N</TT></TD></TR>
  <TR>
    <TD align=3Dright>&nbsp;</TD>
    <TD align=3Dright><TT>1255.5785&nbsp;&nbsp;</TT></TD>
    <TD align=3Dright><TT>1254.5712&nbsp;&nbsp;</TT></TD>
    <TD align=3Dright><TT>1254.6357&nbsp;&nbsp;</TT></TD>
    <TD noWrap align=3Dright><TT>-51.38&nbsp;</TT></TD>
    <TD align=3Dright><TT>439&nbsp;</TT></TD>
    <TD noWrap align=3Dright><TT>-&nbsp;</TT></TD>
    <TD align=3Dright><TT>449&nbsp;</TT></TD>
    <TD align=3Dright><TT>1&nbsp;&nbsp;</TT></TD>
    <TD noWrap align=3Dright><TT>40&nbsp;&nbsp;</TT></TD>
    <TD noWrap><TT>&nbsp;R.KFVAQGAYDTR.N</TT></TD></TR>
  <TR>
    <TD align=3Dright>&nbsp;</TD>
    <TD align=3Dright><TT>1596.8372&nbsp;&nbsp;</TT></TD>
    <TD align=3Dright><TT>1595.8299&nbsp;&nbsp;</TT></TD>
    <TD align=3Dright><TT>1595.9035&nbsp;&nbsp;</TT></TD>
    <TD noWrap align=3Dright><TT>-46.10&nbsp;</TT></TD>
    <TD align=3Dright><TT>365&nbsp;</TT></TD>
    <TD noWrap align=3Dright><TT>-&nbsp;</TT></TD>
    <TD align=3Dright><TT>378&nbsp;</TT></TD>
    <TD align=3Dright><TT>0&nbsp;&nbsp;</TT></TD>
    <TD noWrap align=3Dright><TT>---&nbsp;&nbsp;</TT></TD>
    <TD noWrap><TT>&nbsp;R.QIYPPINVLPSLSR.L</TT></TD></TR>
  <TR>
    <TD align=3Dright>&nbsp;</TD>
    <TD align=3Dright><TT>1596.8372&nbsp;&nbsp;</TT></TD>
    <TD align=3Dright><TT>1595.8299&nbsp;&nbsp;</TT></TD>
    <TD align=3Dright><TT>1595.9035&nbsp;&nbsp;</TT></TD>
    <TD noWrap align=3Dright><TT>-46.10&nbsp;</TT></TD>
    <TD align=3Dright><TT>365&nbsp;</TT></TD>
    <TD noWrap align=3Dright><TT>-&nbsp;</TT></TD>
    <TD align=3Dright><TT>378&nbsp;</TT></TD>
    <TD align=3Dright><TT>0&nbsp;&nbsp;</TT></TD>
    <TD noWrap align=3Dright><TT>78&nbsp;&nbsp;</TT></TD>
    <TD noWrap><TT>&nbsp;R.QIYPPINVLPSLSR.L</TT></TD></TR>
  <TR>
    <TD align=3Dright>&nbsp;</TD>
    <TD align=3Dright><TT>1689.8540&nbsp;&nbsp;</TT></TD>
    <TD align=3Dright><TT>1688.8467&nbsp;&nbsp;</TT></TD>
    <TD align=3Dright><TT>1688.9250&nbsp;&nbsp;</TT></TD>
    <TD noWrap align=3Dright><TT>-46.33&nbsp;</TT></TD>
    <TD align=3Dright><TT>450&nbsp;</TT></TD>
    <TD noWrap align=3Dright><TT>-&nbsp;</TT></TD>
    <TD align=3Dright><TT>463&nbsp;</TT></TD>
    <TD align=3Dright><TT>0&nbsp;&nbsp;</TT></TD>
    <TD noWrap align=3Dright><TT>---&nbsp;&nbsp;</TT></TD>
    <TD noWrap><TT>&nbsp;R.NIFQSLDLAWTLLR.I</TT></TD></TR>
  <TR>
    <TD align=3Dright>&nbsp;</TD>
    <TD align=3Dright><TT>1689.8540&nbsp;&nbsp;</TT></TD>
    <TD align=3Dright><TT>1688.8467&nbsp;&nbsp;</TT></TD>
    <TD align=3Dright><TT>1688.9250&nbsp;&nbsp;</TT></TD>
    <TD noWrap align=3Dright><TT>-46.33&nbsp;</TT></TD>
    <TD align=3Dright><TT>450&nbsp;</TT></TD>
    <TD noWrap align=3Dright><TT>-&nbsp;</TT></TD>
    <TD align=3Dright><TT>463&nbsp;</TT></TD>
    <TD align=3Dright><TT>0&nbsp;&nbsp;</TT></TD>
    <TD noWrap align=3Dright><TT>57&nbsp;&nbsp;</TT></TD>
    <TD noWrap><TT>&nbsp;R.NIFQSLDLAWTLLR.I</TT></TD></TR>
  <TR>
    <TD align=3Dright>&nbsp;</TD>
    <TD align=3Dright><TT>1715.8490&nbsp;&nbsp;</TT></TD>
    <TD align=3Dright><TT>1714.8417&nbsp;&nbsp;</TT></TD>
    <TD align=3Dright><TT>1714.9254&nbsp;&nbsp;</TT></TD>
    <TD noWrap align=3Dright><TT>-48.77&nbsp;</TT></TD>
    <TD align=3Dright><TT>235&nbsp;</TT></TD>
    <TD noWrap align=3Dright><TT>-&nbsp;</TT></TD>
    <TD align=3Dright><TT>249&nbsp;</TT></TD>
    <TD align=3Dright><TT>0&nbsp;&nbsp;</TT></TD>
    <TD noWrap align=3Dright><TT>---&nbsp;&nbsp;</TT></TD>
    <TD noWrap><TT>&nbsp;R.VTLFLNLANDPTIER.I</TT></TD></TR>
  <TR>
    <TD align=3Dright>&nbsp;</TD>
    <TD align=3Dright><TT>1715.8490&nbsp;&nbsp;</TT></TD>
    <TD align=3Dright><TT>1714.8417&nbsp;&nbsp;</TT></TD>
    <TD align=3Dright><TT>1714.9254&nbsp;&nbsp;</TT></TD>
    <TD noWrap align=3Dright><TT>-48.77&nbsp;</TT></TD>
    <TD align=3Dright><TT>235&nbsp;</TT></TD>
    <TD noWrap align=3Dright><TT>-&nbsp;</TT></TD>
    <TD align=3Dright><TT>249&nbsp;</TT></TD>
    <TD align=3Dright><TT>0&nbsp;&nbsp;</TT></TD>
    <TD noWrap align=3Dright><TT>51&nbsp;&nbsp;</TT></TD>
    <TD noWrap><TT>&nbsp;R.VTLFLNLANDPTIER.I</TT></TD></TR>
  <TR>
    <TD align=3Dright>&nbsp;</TD>
    <TD align=3Dright><TT>1912.7916&nbsp;&nbsp;</TT></TD>
    <TD align=3Dright><TT>1911.7843&nbsp;&nbsp;</TT></TD>
    <TD align=3Dright><TT>1911.8713&nbsp;&nbsp;</TT></TD>
    <TD noWrap align=3Dright><TT>-45.48&nbsp;</TT></TD>
    <TD align=3Dright><TT>300&nbsp;</TT></TD>
    <TD noWrap align=3Dright><TT>-&nbsp;</TT></TD>
    <TD align=3Dright><TT>315&nbsp;</TT></TD>
    <TD align=3Dright><TT>0&nbsp;&nbsp;</TT></TD>
    <TD noWrap align=3Dright><TT>---&nbsp;&nbsp;</TT></TD>
    <TD noWrap><TT>&nbsp;R.GYPGYMYTDLATIYER.A</TT></TD></TR>
  <TR>
    <TD align=3Dright>&nbsp;</TD>
    <TD align=3Dright><TT>1912.7916&nbsp;&nbsp;</TT></TD>
    <TD align=3Dright><TT>1911.7843&nbsp;&nbsp;</TT></TD>
    <TD align=3Dright><TT>1911.8713&nbsp;&nbsp;</TT></TD>
    <TD noWrap align=3Dright><TT>-45.48&nbsp;</TT></TD>
    <TD align=3Dright><TT>300&nbsp;</TT></TD>
    <TD noWrap align=3Dright><TT>-&nbsp;</TT></TD>
    <TD align=3Dright><TT>315&nbsp;</TT></TD>
    <TD align=3Dright><TT>0&nbsp;&nbsp;</TT></TD>
    <TD noWrap align=3Dright><TT>56&nbsp;&nbsp;</TT></TD>
    <TD =
noWrap><TT>&nbsp;R.GYPGYMYTDLATIYER.A</TT></TD></TR></TBODY></TABLE>
<TABLE border=3D0 cellSpacing=3D0>
  <TBODY>
  <TR>
    <TD><TT>&nbsp;&nbsp;&nbsp;&nbsp;&nbsp;&nbsp;</TT></TD>
    <TD><TT><B>No match to: </B>823.0664, 825.0570, 841.0261, 870.5012,=20
      994.0992, 994.0992, 1018.5164, 1018.5164, 1036.0740, 1225.0807, =
2178.0630,=20
      2178.0630, 2751.2817, 2773.3081</TT></TD></TR></TBODY></TABLE><BR>
<TABLE border=3D0 cellSpacing=3D0>
  <TBODY>
  <TR>
    <TD><TT><B><A name=3DHit27>27.</A>&nbsp;&nbsp;&nbsp;</B></TT></TD>
    <TD noWrap><TT><A=20
      =
href=3D"http://zxw-pc/mascot/cgi/protein_view.pl?file=3D../data/20121225/=
F002399.dat&amp;hit=3D27"=20
      =
target=3D_blank>gi|332661540</A>&nbsp;&nbsp;&nbsp;&nbsp;<B>Mass:</B>&nbsp=
;55143&nbsp;&nbsp;&nbsp;&nbsp;<B>Score:</B>&nbsp;435&nbsp;&nbsp;&nbsp;&nb=
sp;<B>Expect:</B>&nbsp;5.9e-038&nbsp;&nbsp;<B>Matches:</B>&nbsp;15</TT></=
TD></TR>
  <TR>
    <TD>&nbsp;</TD>
    <TD noWrap><TT>V-type proton ATPase subunit B2 [Arabidopsis=20
    thaliana]</TT></TD></TR></TBODY></TABLE>
<TABLE border=3D0 cellSpacing=3D0 cellPadding=3D0>
  <TBODY>
  <TR>
    <TD><TT>&nbsp;&nbsp;&nbsp;&nbsp;&nbsp;&nbsp;</TT></TD>
    <TD align=3Dright><TT><B>Observed&nbsp;&nbsp;</B></TT></TD>
    <TD noWrap align=3Dright><TT><B>Mr(expt)&nbsp;&nbsp;</B></TT></TD>
    <TD noWrap align=3Dright><TT><B>Mr(calc)&nbsp;&nbsp;</B></TT></TD>
    <TD align=3Dright><TT><B>&nbsp;ppm&nbsp;&nbsp;</B></TT></TD>
    <TD align=3Dright><TT><B>Start&nbsp;</B></TT></TD>
    <TD align=3Dright><TT><B>&nbsp;</B></TT></TD>
    <TD align=3Dright><TT><B>End&nbsp;</B></TT></TD>
    <TD align=3Dright><TT><B>Miss&nbsp;</B></TT></TD>
    <TD align=3Dright><TT><B>Ions&nbsp;</B></TT></TD>
    <TD><TT><B>&nbsp;Peptide</B></TT></TD></TR>
  <TR>
    <TD align=3Dright>&nbsp;</TD>
    <TD align=3Dright><TT>842.4639&nbsp;&nbsp;</TT></TD>
    <TD align=3Dright><TT>841.4566&nbsp;&nbsp;</TT></TD>
    <TD align=3Dright><TT>841.4406&nbsp;&nbsp;</TT></TD>
    <TD noWrap align=3Dright><TT>19.0&nbsp;</TT></TD>
    <TD align=3Dright><TT>299&nbsp;</TT></TD>
    <TD noWrap align=3Dright><TT>-&nbsp;</TT></TD>
    <TD align=3Dright><TT>305&nbsp;</TT></TD>
    <TD align=3Dright><TT>1&nbsp;&nbsp;</TT></TD>
    <TD noWrap align=3Dright><TT>---&nbsp;&nbsp;</TT></TD>
    <TD noWrap><TT>&nbsp;R.EEVPGRR.G</TT></TD></TR>
  <TR>
    <TD align=3Dright>&nbsp;</TD>
    <TD align=3Dright><TT>1029.4484&nbsp;&nbsp;</TT></TD>
    <TD align=3Dright><TT>1028.4411&nbsp;&nbsp;</TT></TD>
    <TD align=3Dright><TT>1028.4927&nbsp;&nbsp;</TT></TD>
    <TD noWrap align=3Dright><TT>-50.15&nbsp;</TT></TD>
    <TD align=3Dright><TT>483&nbsp;</TT></TD>
    <TD noWrap align=3Dright><TT>-&nbsp;</TT></TD>
    <TD align=3Dright><TT>490&nbsp;</TT></TD>
    <TD align=3Dright><TT>0&nbsp;&nbsp;</TT></TD>
    <TD noWrap align=3Dright><TT>---&nbsp;&nbsp;</TT></TD>
    <TD noWrap><TT>&nbsp;K.TLDQFYSR.D</TT></TD></TR>
  <TR>
    <TD align=3Dright>&nbsp;</TD>
    <TD align=3Dright><TT>1029.4484&nbsp;&nbsp;</TT></TD>
    <TD align=3Dright><TT>1028.4411&nbsp;&nbsp;</TT></TD>
    <TD align=3Dright><TT>1028.4927&nbsp;&nbsp;</TT></TD>
    <TD noWrap align=3Dright><TT>-50.15&nbsp;</TT></TD>
    <TD align=3Dright><TT>483&nbsp;</TT></TD>
    <TD noWrap align=3Dright><TT>-&nbsp;</TT></TD>
    <TD align=3Dright><TT>490&nbsp;</TT></TD>
    <TD align=3Dright><TT>0&nbsp;&nbsp;</TT></TD>
    <TD noWrap align=3Dright><TT>26&nbsp;&nbsp;</TT></TD>
    <TD noWrap><TT>&nbsp;K.TLDQFYSR.D</TT></TD></TR>
  <TR>
    <TD align=3Dright>&nbsp;</TD>
    <TD align=3Dright><TT>1127.4897&nbsp;&nbsp;</TT></TD>
    <TD align=3Dright><TT>1126.4824&nbsp;&nbsp;</TT></TD>
    <TD align=3Dright><TT>1126.5407&nbsp;&nbsp;</TT></TD>
    <TD noWrap align=3Dright><TT>-51.75&nbsp;</TT></TD>
    <TD align=3Dright><TT>446&nbsp;</TT></TD>
    <TD noWrap align=3Dright><TT>-&nbsp;</TT></TD>
    <TD align=3Dright><TT>455&nbsp;</TT></TD>
    <TD align=3Dright><TT>0&nbsp;&nbsp;</TT></TD>
    <TD noWrap align=3Dright><TT>---&nbsp;&nbsp;</TT></TD>
    <TD noWrap><TT>&nbsp;K.FVAQGAYDTR.N</TT></TD></TR>
  <TR>
    <TD align=3Dright>&nbsp;</TD>
    <TD align=3Dright><TT>1127.4897&nbsp;&nbsp;</TT></TD>
    <TD align=3Dright><TT>1126.4824&nbsp;&nbsp;</TT></TD>
    <TD align=3Dright><TT>1126.5407&nbsp;&nbsp;</TT></TD>
    <TD noWrap align=3Dright><TT>-51.75&nbsp;</TT></TD>
    <TD align=3Dright><TT>446&nbsp;</TT></TD>
    <TD noWrap align=3Dright><TT>-&nbsp;</TT></TD>
    <TD align=3Dright><TT>455&nbsp;</TT></TD>
    <TD align=3Dright><TT>0&nbsp;&nbsp;</TT></TD>
    <TD noWrap align=3Dright><TT>52&nbsp;&nbsp;</TT></TD>
    <TD noWrap><TT>&nbsp;K.FVAQGAYDTR.N</TT></TD></TR>
  <TR>
    <TD align=3Dright>&nbsp;</TD>
    <TD align=3Dright><TT>1255.5785&nbsp;&nbsp;</TT></TD>
    <TD align=3Dright><TT>1254.5712&nbsp;&nbsp;</TT></TD>
    <TD align=3Dright><TT>1254.6357&nbsp;&nbsp;</TT></TD>
    <TD noWrap align=3Dright><TT>-51.38&nbsp;</TT></TD>
    <TD align=3Dright><TT>445&nbsp;</TT></TD>
    <TD noWrap align=3Dright><TT>-&nbsp;</TT></TD>
    <TD align=3Dright><TT>455&nbsp;</TT></TD>
    <TD align=3Dright><TT>1&nbsp;&nbsp;</TT></TD>
    <TD noWrap align=3Dright><TT>---&nbsp;&nbsp;</TT></TD>
    <TD noWrap><TT>&nbsp;R.KFVAQGAYDTR.N</TT></TD></TR>
  <TR>
    <TD align=3Dright>&nbsp;</TD>
    <TD align=3Dright><TT>1255.5785&nbsp;&nbsp;</TT></TD>
    <TD align=3Dright><TT>1254.5712&nbsp;&nbsp;</TT></TD>
    <TD align=3Dright><TT>1254.6357&nbsp;&nbsp;</TT></TD>
    <TD noWrap align=3Dright><TT>-51.38&nbsp;</TT></TD>
    <TD align=3Dright><TT>445&nbsp;</TT></TD>
    <TD noWrap align=3Dright><TT>-&nbsp;</TT></TD>
    <TD align=3Dright><TT>455&nbsp;</TT></TD>
    <TD align=3Dright><TT>1&nbsp;&nbsp;</TT></TD>
    <TD noWrap align=3Dright><TT>40&nbsp;&nbsp;</TT></TD>
    <TD noWrap><TT>&nbsp;R.KFVAQGAYDTR.N</TT></TD></TR>
  <TR>
    <TD align=3Dright>&nbsp;</TD>
    <TD align=3Dright><TT>1596.8372&nbsp;&nbsp;</TT></TD>
    <TD align=3Dright><TT>1595.8299&nbsp;&nbsp;</TT></TD>
    <TD align=3Dright><TT>1595.9035&nbsp;&nbsp;</TT></TD>
    <TD noWrap align=3Dright><TT>-46.10&nbsp;</TT></TD>
    <TD align=3Dright><TT>371&nbsp;</TT></TD>
    <TD noWrap align=3Dright><TT>-&nbsp;</TT></TD>
    <TD align=3Dright><TT>384&nbsp;</TT></TD>
    <TD align=3Dright><TT>0&nbsp;&nbsp;</TT></TD>
    <TD noWrap align=3Dright><TT>---&nbsp;&nbsp;</TT></TD>
    <TD noWrap><TT>&nbsp;R.QIYPPINVLPSLSR.L</TT></TD></TR>
  <TR>
    <TD align=3Dright>&nbsp;</TD>
    <TD align=3Dright><TT>1596.8372&nbsp;&nbsp;</TT></TD>
    <TD align=3Dright><TT>1595.8299&nbsp;&nbsp;</TT></TD>
    <TD align=3Dright><TT>1595.9035&nbsp;&nbsp;</TT></TD>
    <TD noWrap align=3Dright><TT>-46.10&nbsp;</TT></TD>
    <TD align=3Dright><TT>371&nbsp;</TT></TD>
    <TD noWrap align=3Dright><TT>-&nbsp;</TT></TD>
    <TD align=3Dright><TT>384&nbsp;</TT></TD>
    <TD align=3Dright><TT>0&nbsp;&nbsp;</TT></TD>
    <TD noWrap align=3Dright><TT>78&nbsp;&nbsp;</TT></TD>
    <TD noWrap><TT>&nbsp;R.QIYPPINVLPSLSR.L</TT></TD></TR>
  <TR>
    <TD align=3Dright>&nbsp;</TD>
    <TD align=3Dright><TT>1689.8540&nbsp;&nbsp;</TT></TD>
    <TD align=3Dright><TT>1688.8467&nbsp;&nbsp;</TT></TD>
    <TD align=3Dright><TT>1688.9250&nbsp;&nbsp;</TT></TD>
    <TD noWrap align=3Dright><TT>-46.33&nbsp;</TT></TD>
    <TD align=3Dright><TT>456&nbsp;</TT></TD>
    <TD noWrap align=3Dright><TT>-&nbsp;</TT></TD>
    <TD align=3Dright><TT>469&nbsp;</TT></TD>
    <TD align=3Dright><TT>0&nbsp;&nbsp;</TT></TD>
    <TD noWrap align=3Dright><TT>---&nbsp;&nbsp;</TT></TD>
    <TD noWrap><TT>&nbsp;R.NIFQSLDLAWTLLR.I</TT></TD></TR>
  <TR>
    <TD align=3Dright>&nbsp;</TD>
    <TD align=3Dright><TT>1689.8540&nbsp;&nbsp;</TT></TD>
    <TD align=3Dright><TT>1688.8467&nbsp;&nbsp;</TT></TD>
    <TD align=3Dright><TT>1688.9250&nbsp;&nbsp;</TT></TD>
    <TD noWrap align=3Dright><TT>-46.33&nbsp;</TT></TD>
    <TD align=3Dright><TT>456&nbsp;</TT></TD>
    <TD noWrap align=3Dright><TT>-&nbsp;</TT></TD>
    <TD align=3Dright><TT>469&nbsp;</TT></TD>
    <TD align=3Dright><TT>0&nbsp;&nbsp;</TT></TD>
    <TD noWrap align=3Dright><TT>57&nbsp;&nbsp;</TT></TD>
    <TD noWrap><TT>&nbsp;R.NIFQSLDLAWTLLR.I</TT></TD></TR>
  <TR>
    <TD align=3Dright>&nbsp;</TD>
    <TD align=3Dright><TT>1715.8490&nbsp;&nbsp;</TT></TD>
    <TD align=3Dright><TT>1714.8417&nbsp;&nbsp;</TT></TD>
    <TD align=3Dright><TT>1714.9254&nbsp;&nbsp;</TT></TD>
    <TD noWrap align=3Dright><TT>-48.77&nbsp;</TT></TD>
    <TD align=3Dright><TT>241&nbsp;</TT></TD>
    <TD noWrap align=3Dright><TT>-&nbsp;</TT></TD>
    <TD align=3Dright><TT>255&nbsp;</TT></TD>
    <TD align=3Dright><TT>0&nbsp;&nbsp;</TT></TD>
    <TD noWrap align=3Dright><TT>---&nbsp;&nbsp;</TT></TD>
    <TD noWrap><TT>&nbsp;R.VTLFLNLANDPTIER.I</TT></TD></TR>
  <TR>
    <TD align=3Dright>&nbsp;</TD>
    <TD align=3Dright><TT>1715.8490&nbsp;&nbsp;</TT></TD>
    <TD align=3Dright><TT>1714.8417&nbsp;&nbsp;</TT></TD>
    <TD align=3Dright><TT>1714.9254&nbsp;&nbsp;</TT></TD>
    <TD noWrap align=3Dright><TT>-48.77&nbsp;</TT></TD>
    <TD align=3Dright><TT>241&nbsp;</TT></TD>
    <TD noWrap align=3Dright><TT>-&nbsp;</TT></TD>
    <TD align=3Dright><TT>255&nbsp;</TT></TD>
    <TD align=3Dright><TT>0&nbsp;&nbsp;</TT></TD>
    <TD noWrap align=3Dright><TT>51&nbsp;&nbsp;</TT></TD>
    <TD noWrap><TT>&nbsp;R.VTLFLNLANDPTIER.I</TT></TD></TR>
  <TR>
    <TD align=3Dright>&nbsp;</TD>
    <TD align=3Dright><TT>1912.7916&nbsp;&nbsp;</TT></TD>
    <TD align=3Dright><TT>1911.7843&nbsp;&nbsp;</TT></TD>
    <TD align=3Dright><TT>1911.8713&nbsp;&nbsp;</TT></TD>
    <TD noWrap align=3Dright><TT>-45.48&nbsp;</TT></TD>
    <TD align=3Dright><TT>306&nbsp;</TT></TD>
    <TD noWrap align=3Dright><TT>-&nbsp;</TT></TD>
    <TD align=3Dright><TT>321&nbsp;</TT></TD>
    <TD align=3Dright><TT>0&nbsp;&nbsp;</TT></TD>
    <TD noWrap align=3Dright><TT>---&nbsp;&nbsp;</TT></TD>
    <TD noWrap><TT>&nbsp;R.GYPGYMYTDLATIYER.A</TT></TD></TR>
  <TR>
    <TD align=3Dright>&nbsp;</TD>
    <TD align=3Dright><TT>1912.7916&nbsp;&nbsp;</TT></TD>
    <TD align=3Dright><TT>1911.7843&nbsp;&nbsp;</TT></TD>
    <TD align=3Dright><TT>1911.8713&nbsp;&nbsp;</TT></TD>
    <TD noWrap align=3Dright><TT>-45.48&nbsp;</TT></TD>
    <TD align=3Dright><TT>306&nbsp;</TT></TD>
    <TD noWrap align=3Dright><TT>-&nbsp;</TT></TD>
    <TD align=3Dright><TT>321&nbsp;</TT></TD>
    <TD align=3Dright><TT>0&nbsp;&nbsp;</TT></TD>
    <TD noWrap align=3Dright><TT>56&nbsp;&nbsp;</TT></TD>
    <TD =
noWrap><TT>&nbsp;R.GYPGYMYTDLATIYER.A</TT></TD></TR></TBODY></TABLE>
<TABLE border=3D0 cellSpacing=3D0>
  <TBODY>
  <TR>
    <TD><TT>&nbsp;&nbsp;&nbsp;&nbsp;&nbsp;&nbsp;</TT></TD>
    <TD><TT><B>No match to: </B>823.0664, 825.0570, 841.0261, 870.5012,=20
      994.0992, 994.0992, 1018.5164, 1018.5164, 1036.0740, 1225.0807, =
2178.0630,=20
      2178.0630, 2751.2817, 2773.3081</TT></TD></TR></TBODY></TABLE><BR>
<TABLE border=3D0 cellSpacing=3D0>
  <TBODY>
  <TR>
    <TD><TT><B><A name=3DHit28>28.</A>&nbsp;&nbsp;&nbsp;</B></TT></TD>
    <TD noWrap><TT><A=20
      =
href=3D"http://zxw-pc/mascot/cgi/protein_view.pl?file=3D../data/20121225/=
F002399.dat&amp;hit=3D28"=20
      =
target=3D_blank>gi|334187279</A>&nbsp;&nbsp;&nbsp;&nbsp;<B>Mass:</B>&nbsp=
;55143&nbsp;&nbsp;&nbsp;&nbsp;<B>Score:</B>&nbsp;435&nbsp;&nbsp;&nbsp;&nb=
sp;<B>Expect:</B>&nbsp;5.9e-038&nbsp;&nbsp;<B>Matches:</B>&nbsp;15</TT></=
TD></TR>
  <TR>
    <TD>&nbsp;</TD>
    <TD noWrap><TT>V-type proton ATPase subunit B2 [Arabidopsis=20
    thaliana]</TT></TD></TR></TBODY></TABLE>
<TABLE border=3D0 cellSpacing=3D0 cellPadding=3D0>
  <TBODY>
  <TR>
    <TD><TT>&nbsp;&nbsp;&nbsp;&nbsp;&nbsp;&nbsp;</TT></TD>
    <TD align=3Dright><TT><B>Observed&nbsp;&nbsp;</B></TT></TD>
    <TD noWrap align=3Dright><TT><B>Mr(expt)&nbsp;&nbsp;</B></TT></TD>
    <TD noWrap align=3Dright><TT><B>Mr(calc)&nbsp;&nbsp;</B></TT></TD>
    <TD align=3Dright><TT><B>&nbsp;ppm&nbsp;&nbsp;</B></TT></TD>
    <TD align=3Dright><TT><B>Start&nbsp;</B></TT></TD>
    <TD align=3Dright><TT><B>&nbsp;</B></TT></TD>
    <TD align=3Dright><TT><B>End&nbsp;</B></TT></TD>
    <TD align=3Dright><TT><B>Miss&nbsp;</B></TT></TD>
    <TD align=3Dright><TT><B>Ions&nbsp;</B></TT></TD>
    <TD><TT><B>&nbsp;Peptide</B></TT></TD></TR>
  <TR>
    <TD align=3Dright>&nbsp;</TD>
    <TD align=3Dright><TT>842.4639&nbsp;&nbsp;</TT></TD>
    <TD align=3Dright><TT>841.4566&nbsp;&nbsp;</TT></TD>
    <TD align=3Dright><TT>841.4406&nbsp;&nbsp;</TT></TD>
    <TD noWrap align=3Dright><TT>19.0&nbsp;</TT></TD>
    <TD align=3Dright><TT>299&nbsp;</TT></TD>
    <TD noWrap align=3Dright><TT>-&nbsp;</TT></TD>
    <TD align=3Dright><TT>305&nbsp;</TT></TD>
    <TD align=3Dright><TT>1&nbsp;&nbsp;</TT></TD>
    <TD noWrap align=3Dright><TT>---&nbsp;&nbsp;</TT></TD>
    <TD noWrap><TT>&nbsp;R.EEVPGRR.G</TT></TD></TR>
  <TR>
    <TD align=3Dright>&nbsp;</TD>
    <TD align=3Dright><TT>1029.4484&nbsp;&nbsp;</TT></TD>
    <TD align=3Dright><TT>1028.4411&nbsp;&nbsp;</TT></TD>
    <TD align=3Dright><TT>1028.4927&nbsp;&nbsp;</TT></TD>
    <TD noWrap align=3Dright><TT>-50.15&nbsp;</TT></TD>
    <TD align=3Dright><TT>483&nbsp;</TT></TD>
    <TD noWrap align=3Dright><TT>-&nbsp;</TT></TD>
    <TD align=3Dright><TT>490&nbsp;</TT></TD>
    <TD align=3Dright><TT>0&nbsp;&nbsp;</TT></TD>
    <TD noWrap align=3Dright><TT>---&nbsp;&nbsp;</TT></TD>
    <TD noWrap><TT>&nbsp;K.TLDQFYSR.D</TT></TD></TR>
  <TR>
    <TD align=3Dright>&nbsp;</TD>
    <TD align=3Dright><TT>1029.4484&nbsp;&nbsp;</TT></TD>
    <TD align=3Dright><TT>1028.4411&nbsp;&nbsp;</TT></TD>
    <TD align=3Dright><TT>1028.4927&nbsp;&nbsp;</TT></TD>
    <TD noWrap align=3Dright><TT>-50.15&nbsp;</TT></TD>
    <TD align=3Dright><TT>483&nbsp;</TT></TD>
    <TD noWrap align=3Dright><TT>-&nbsp;</TT></TD>
    <TD align=3Dright><TT>490&nbsp;</TT></TD>
    <TD align=3Dright><TT>0&nbsp;&nbsp;</TT></TD>
    <TD noWrap align=3Dright><TT>26&nbsp;&nbsp;</TT></TD>
    <TD noWrap><TT>&nbsp;K.TLDQFYSR.D</TT></TD></TR>
  <TR>
    <TD align=3Dright>&nbsp;</TD>
    <TD align=3Dright><TT>1127.4897&nbsp;&nbsp;</TT></TD>
    <TD align=3Dright><TT>1126.4824&nbsp;&nbsp;</TT></TD>
    <TD align=3Dright><TT>1126.5407&nbsp;&nbsp;</TT></TD>
    <TD noWrap align=3Dright><TT>-51.75&nbsp;</TT></TD>
    <TD align=3Dright><TT>446&nbsp;</TT></TD>
    <TD noWrap align=3Dright><TT>-&nbsp;</TT></TD>
    <TD align=3Dright><TT>455&nbsp;</TT></TD>
    <TD align=3Dright><TT>0&nbsp;&nbsp;</TT></TD>
    <TD noWrap align=3Dright><TT>---&nbsp;&nbsp;</TT></TD>
    <TD noWrap><TT>&nbsp;K.FVAQGAYDTR.N</TT></TD></TR>
  <TR>
    <TD align=3Dright>&nbsp;</TD>
    <TD align=3Dright><TT>1127.4897&nbsp;&nbsp;</TT></TD>
    <TD align=3Dright><TT>1126.4824&nbsp;&nbsp;</TT></TD>
    <TD align=3Dright><TT>1126.5407&nbsp;&nbsp;</TT></TD>
    <TD noWrap align=3Dright><TT>-51.75&nbsp;</TT></TD>
    <TD align=3Dright><TT>446&nbsp;</TT></TD>
    <TD noWrap align=3Dright><TT>-&nbsp;</TT></TD>
    <TD align=3Dright><TT>455&nbsp;</TT></TD>
    <TD align=3Dright><TT>0&nbsp;&nbsp;</TT></TD>
    <TD noWrap align=3Dright><TT>52&nbsp;&nbsp;</TT></TD>
    <TD noWrap><TT>&nbsp;K.FVAQGAYDTR.N</TT></TD></TR>
  <TR>
    <TD align=3Dright>&nbsp;</TD>
    <TD align=3Dright><TT>1255.5785&nbsp;&nbsp;</TT></TD>
    <TD align=3Dright><TT>1254.5712&nbsp;&nbsp;</TT></TD>
    <TD align=3Dright><TT>1254.6357&nbsp;&nbsp;</TT></TD>
    <TD noWrap align=3Dright><TT>-51.38&nbsp;</TT></TD>
    <TD align=3Dright><TT>445&nbsp;</TT></TD>
    <TD noWrap align=3Dright><TT>-&nbsp;</TT></TD>
    <TD align=3Dright><TT>455&nbsp;</TT></TD>
    <TD align=3Dright><TT>1&nbsp;&nbsp;</TT></TD>
    <TD noWrap align=3Dright><TT>---&nbsp;&nbsp;</TT></TD>
    <TD noWrap><TT>&nbsp;R.KFVAQGAYDTR.N</TT></TD></TR>
  <TR>
    <TD align=3Dright>&nbsp;</TD>
    <TD align=3Dright><TT>1255.5785&nbsp;&nbsp;</TT></TD>
    <TD align=3Dright><TT>1254.5712&nbsp;&nbsp;</TT></TD>
    <TD align=3Dright><TT>1254.6357&nbsp;&nbsp;</TT></TD>
    <TD noWrap align=3Dright><TT>-51.38&nbsp;</TT></TD>
    <TD align=3Dright><TT>445&nbsp;</TT></TD>
    <TD noWrap align=3Dright><TT>-&nbsp;</TT></TD>
    <TD align=3Dright><TT>455&nbsp;</TT></TD>
    <TD align=3Dright><TT>1&nbsp;&nbsp;</TT></TD>
    <TD noWrap align=3Dright><TT>40&nbsp;&nbsp;</TT></TD>
    <TD noWrap><TT>&nbsp;R.KFVAQGAYDTR.N</TT></TD></TR>
  <TR>
    <TD align=3Dright>&nbsp;</TD>
    <TD align=3Dright><TT>1596.8372&nbsp;&nbsp;</TT></TD>
    <TD align=3Dright><TT>1595.8299&nbsp;&nbsp;</TT></TD>
    <TD align=3Dright><TT>1595.9035&nbsp;&nbsp;</TT></TD>
    <TD noWrap align=3Dright><TT>-46.10&nbsp;</TT></TD>
    <TD align=3Dright><TT>371&nbsp;</TT></TD>
    <TD noWrap align=3Dright><TT>-&nbsp;</TT></TD>
    <TD align=3Dright><TT>384&nbsp;</TT></TD>
    <TD align=3Dright><TT>0&nbsp;&nbsp;</TT></TD>
    <TD noWrap align=3Dright><TT>---&nbsp;&nbsp;</TT></TD>
    <TD noWrap><TT>&nbsp;R.QIYPPINVLPSLSR.L</TT></TD></TR>
  <TR>
    <TD align=3Dright>&nbsp;</TD>
    <TD align=3Dright><TT>1596.8372&nbsp;&nbsp;</TT></TD>
    <TD align=3Dright><TT>1595.8299&nbsp;&nbsp;</TT></TD>
    <TD align=3Dright><TT>1595.9035&nbsp;&nbsp;</TT></TD>
    <TD noWrap align=3Dright><TT>-46.10&nbsp;</TT></TD>
    <TD align=3Dright><TT>371&nbsp;</TT></TD>
    <TD noWrap align=3Dright><TT>-&nbsp;</TT></TD>
    <TD align=3Dright><TT>384&nbsp;</TT></TD>
    <TD align=3Dright><TT>0&nbsp;&nbsp;</TT></TD>
    <TD noWrap align=3Dright><TT>78&nbsp;&nbsp;</TT></TD>
    <TD noWrap><TT>&nbsp;R.QIYPPINVLPSLSR.L</TT></TD></TR>
  <TR>
    <TD align=3Dright>&nbsp;</TD>
    <TD align=3Dright><TT>1689.8540&nbsp;&nbsp;</TT></TD>
    <TD align=3Dright><TT>1688.8467&nbsp;&nbsp;</TT></TD>
    <TD align=3Dright><TT>1688.9250&nbsp;&nbsp;</TT></TD>
    <TD noWrap align=3Dright><TT>-46.33&nbsp;</TT></TD>
    <TD align=3Dright><TT>456&nbsp;</TT></TD>
    <TD noWrap align=3Dright><TT>-&nbsp;</TT></TD>
    <TD align=3Dright><TT>469&nbsp;</TT></TD>
    <TD align=3Dright><TT>0&nbsp;&nbsp;</TT></TD>
    <TD noWrap align=3Dright><TT>---&nbsp;&nbsp;</TT></TD>
    <TD noWrap><TT>&nbsp;R.NIFQSLDLAWTLLR.I</TT></TD></TR>
  <TR>
    <TD align=3Dright>&nbsp;</TD>
    <TD align=3Dright><TT>1689.8540&nbsp;&nbsp;</TT></TD>
    <TD align=3Dright><TT>1688.8467&nbsp;&nbsp;</TT></TD>
    <TD align=3Dright><TT>1688.9250&nbsp;&nbsp;</TT></TD>
    <TD noWrap align=3Dright><TT>-46.33&nbsp;</TT></TD>
    <TD align=3Dright><TT>456&nbsp;</TT></TD>
    <TD noWrap align=3Dright><TT>-&nbsp;</TT></TD>
    <TD align=3Dright><TT>469&nbsp;</TT></TD>
    <TD align=3Dright><TT>0&nbsp;&nbsp;</TT></TD>
    <TD noWrap align=3Dright><TT>57&nbsp;&nbsp;</TT></TD>
    <TD noWrap><TT>&nbsp;R.NIFQSLDLAWTLLR.I</TT></TD></TR>
  <TR>
    <TD align=3Dright>&nbsp;</TD>
    <TD align=3Dright><TT>1715.8490&nbsp;&nbsp;</TT></TD>
    <TD align=3Dright><TT>1714.8417&nbsp;&nbsp;</TT></TD>
    <TD align=3Dright><TT>1714.9254&nbsp;&nbsp;</TT></TD>
    <TD noWrap align=3Dright><TT>-48.77&nbsp;</TT></TD>
    <TD align=3Dright><TT>241&nbsp;</TT></TD>
    <TD noWrap align=3Dright><TT>-&nbsp;</TT></TD>
    <TD align=3Dright><TT>255&nbsp;</TT></TD>
    <TD align=3Dright><TT>0&nbsp;&nbsp;</TT></TD>
    <TD noWrap align=3Dright><TT>---&nbsp;&nbsp;</TT></TD>
    <TD noWrap><TT>&nbsp;R.VTLFLNLANDPTIER.I</TT></TD></TR>
  <TR>
    <TD align=3Dright>&nbsp;</TD>
    <TD align=3Dright><TT>1715.8490&nbsp;&nbsp;</TT></TD>
    <TD align=3Dright><TT>1714.8417&nbsp;&nbsp;</TT></TD>
    <TD align=3Dright><TT>1714.9254&nbsp;&nbsp;</TT></TD>
    <TD noWrap align=3Dright><TT>-48.77&nbsp;</TT></TD>
    <TD align=3Dright><TT>241&nbsp;</TT></TD>
    <TD noWrap align=3Dright><TT>-&nbsp;</TT></TD>
    <TD align=3Dright><TT>255&nbsp;</TT></TD>
    <TD align=3Dright><TT>0&nbsp;&nbsp;</TT></TD>
    <TD noWrap align=3Dright><TT>51&nbsp;&nbsp;</TT></TD>
    <TD noWrap><TT>&nbsp;R.VTLFLNLANDPTIER.I</TT></TD></TR>
  <TR>
    <TD align=3Dright>&nbsp;</TD>
    <TD align=3Dright><TT>1912.7916&nbsp;&nbsp;</TT></TD>
    <TD align=3Dright><TT>1911.7843&nbsp;&nbsp;</TT></TD>
    <TD align=3Dright><TT>1911.8713&nbsp;&nbsp;</TT></TD>
    <TD noWrap align=3Dright><TT>-45.48&nbsp;</TT></TD>
    <TD align=3Dright><TT>306&nbsp;</TT></TD>
    <TD noWrap align=3Dright><TT>-&nbsp;</TT></TD>
    <TD align=3Dright><TT>321&nbsp;</TT></TD>
    <TD align=3Dright><TT>0&nbsp;&nbsp;</TT></TD>
    <TD noWrap align=3Dright><TT>---&nbsp;&nbsp;</TT></TD>
    <TD noWrap><TT>&nbsp;R.GYPGYMYTDLATIYER.A</TT></TD></TR>
  <TR>
    <TD align=3Dright>&nbsp;</TD>
    <TD align=3Dright><TT>1912.7916&nbsp;&nbsp;</TT></TD>
    <TD align=3Dright><TT>1911.7843&nbsp;&nbsp;</TT></TD>
    <TD align=3Dright><TT>1911.8713&nbsp;&nbsp;</TT></TD>
    <TD noWrap align=3Dright><TT>-45.48&nbsp;</TT></TD>
    <TD align=3Dright><TT>306&nbsp;</TT></TD>
    <TD noWrap align=3Dright><TT>-&nbsp;</TT></TD>
    <TD align=3Dright><TT>321&nbsp;</TT></TD>
    <TD align=3Dright><TT>0&nbsp;&nbsp;</TT></TD>
    <TD noWrap align=3Dright><TT>56&nbsp;&nbsp;</TT></TD>
    <TD =
noWrap><TT>&nbsp;R.GYPGYMYTDLATIYER.A</TT></TD></TR></TBODY></TABLE>
<TABLE border=3D0 cellSpacing=3D0>
  <TBODY>
  <TR>
    <TD><TT>&nbsp;&nbsp;&nbsp;&nbsp;&nbsp;&nbsp;</TT></TD>
    <TD><TT><B>No match to: </B>823.0664, 825.0570, 841.0261, 870.5012,=20
      994.0992, 994.0992, 1018.5164, 1018.5164, 1036.0740, 1225.0807, =
2178.0630,=20
      2178.0630, 2751.2817, 2773.3081</TT></TD></TR></TBODY></TABLE><BR>
<TABLE border=3D0 cellSpacing=3D0>
  <TBODY>
  <TR>
    <TD><TT><B><A name=3DHit29>29.</A>&nbsp;&nbsp;&nbsp;</B></TT></TD>
    <TD noWrap><TT><A=20
      =
href=3D"http://zxw-pc/mascot/cgi/protein_view.pl?file=3D../data/20121225/=
F002399.dat&amp;hit=3D29"=20
      =
target=3D_blank>gi|222850103</A>&nbsp;&nbsp;&nbsp;&nbsp;<B>Mass:</B>&nbsp=
;54147&nbsp;&nbsp;&nbsp;&nbsp;<B>Score:</B>&nbsp;398&nbsp;&nbsp;&nbsp;&nb=
sp;<B>Expect:</B>&nbsp;2.9e-034&nbsp;&nbsp;<B>Matches:</B>&nbsp;13</TT></=
TD></TR>
  <TR>
    <TD>&nbsp;</TD>
    <TD noWrap><TT>predicted protein [Populus=20
trichocarpa]</TT></TD></TR></TBODY></TABLE>
<TABLE border=3D0 cellSpacing=3D0 cellPadding=3D0>
  <TBODY>
  <TR>
    <TD><TT>&nbsp;&nbsp;&nbsp;&nbsp;&nbsp;&nbsp;</TT></TD>
    <TD align=3Dright><TT><B>Observed&nbsp;&nbsp;</B></TT></TD>
    <TD noWrap align=3Dright><TT><B>Mr(expt)&nbsp;&nbsp;</B></TT></TD>
    <TD noWrap align=3Dright><TT><B>Mr(calc)&nbsp;&nbsp;</B></TT></TD>
    <TD align=3Dright><TT><B>&nbsp;ppm&nbsp;&nbsp;</B></TT></TD>
    <TD align=3Dright><TT><B>Start&nbsp;</B></TT></TD>
    <TD align=3Dright><TT><B>&nbsp;</B></TT></TD>
    <TD align=3Dright><TT><B>End&nbsp;</B></TT></TD>
    <TD align=3Dright><TT><B>Miss&nbsp;</B></TT></TD>
    <TD align=3Dright><TT><B>Ions&nbsp;</B></TT></TD>
    <TD><TT><B>&nbsp;Peptide</B></TT></TD></TR>
  <TR>
    <TD align=3Dright>&nbsp;</TD>
    <TD align=3Dright><TT>842.4639&nbsp;&nbsp;</TT></TD>
    <TD align=3Dright><TT>841.4566&nbsp;&nbsp;</TT></TD>
    <TD align=3Dright><TT>841.4406&nbsp;&nbsp;</TT></TD>
    <TD noWrap align=3Dright><TT>19.0&nbsp;</TT></TD>
    <TD align=3Dright><TT>293&nbsp;</TT></TD>
    <TD noWrap align=3Dright><TT>-&nbsp;</TT></TD>
    <TD align=3Dright><TT>299&nbsp;</TT></TD>
    <TD align=3Dright><TT>1&nbsp;&nbsp;</TT></TD>
    <TD noWrap align=3Dright><TT>---&nbsp;&nbsp;</TT></TD>
    <TD noWrap><TT>&nbsp;R.EEVPGRR.G</TT></TD></TR>
  <TR>
    <TD align=3Dright>&nbsp;</TD>
    <TD align=3Dright><TT>1127.4897&nbsp;&nbsp;</TT></TD>
    <TD align=3Dright><TT>1126.4824&nbsp;&nbsp;</TT></TD>
    <TD align=3Dright><TT>1126.5407&nbsp;&nbsp;</TT></TD>
    <TD noWrap align=3Dright><TT>-51.75&nbsp;</TT></TD>
    <TD align=3Dright><TT>440&nbsp;</TT></TD>
    <TD noWrap align=3Dright><TT>-&nbsp;</TT></TD>
    <TD align=3Dright><TT>449&nbsp;</TT></TD>
    <TD align=3Dright><TT>0&nbsp;&nbsp;</TT></TD>
    <TD noWrap align=3Dright><TT>---&nbsp;&nbsp;</TT></TD>
    <TD noWrap><TT>&nbsp;K.FVAQGAYDTR.N</TT></TD></TR>
  <TR>
    <TD align=3Dright>&nbsp;</TD>
    <TD align=3Dright><TT>1127.4897&nbsp;&nbsp;</TT></TD>
    <TD align=3Dright><TT>1126.4824&nbsp;&nbsp;</TT></TD>
    <TD align=3Dright><TT>1126.5407&nbsp;&nbsp;</TT></TD>
    <TD noWrap align=3Dright><TT>-51.75&nbsp;</TT></TD>
    <TD align=3Dright><TT>440&nbsp;</TT></TD>
    <TD noWrap align=3Dright><TT>-&nbsp;</TT></TD>
    <TD align=3Dright><TT>449&nbsp;</TT></TD>
    <TD align=3Dright><TT>0&nbsp;&nbsp;</TT></TD>
    <TD noWrap align=3Dright><TT>52&nbsp;&nbsp;</TT></TD>
    <TD noWrap><TT>&nbsp;K.FVAQGAYDTR.N</TT></TD></TR>
  <TR>
    <TD align=3Dright>&nbsp;</TD>
    <TD align=3Dright><TT>1255.5785&nbsp;&nbsp;</TT></TD>
    <TD align=3Dright><TT>1254.5712&nbsp;&nbsp;</TT></TD>
    <TD align=3Dright><TT>1254.6357&nbsp;&nbsp;</TT></TD>
    <TD noWrap align=3Dright><TT>-51.38&nbsp;</TT></TD>
    <TD align=3Dright><TT>439&nbsp;</TT></TD>
    <TD noWrap align=3Dright><TT>-&nbsp;</TT></TD>
    <TD align=3Dright><TT>449&nbsp;</TT></TD>
    <TD align=3Dright><TT>1&nbsp;&nbsp;</TT></TD>
    <TD noWrap align=3Dright><TT>---&nbsp;&nbsp;</TT></TD>
    <TD noWrap><TT>&nbsp;R.KFVAQGAYDTR.N</TT></TD></TR>
  <TR>
    <TD align=3Dright>&nbsp;</TD>
    <TD align=3Dright><TT>1255.5785&nbsp;&nbsp;</TT></TD>
    <TD align=3Dright><TT>1254.5712&nbsp;&nbsp;</TT></TD>
    <TD align=3Dright><TT>1254.6357&nbsp;&nbsp;</TT></TD>
    <TD noWrap align=3Dright><TT>-51.38&nbsp;</TT></TD>
    <TD align=3Dright><TT>439&nbsp;</TT></TD>
    <TD noWrap align=3Dright><TT>-&nbsp;</TT></TD>
    <TD align=3Dright><TT>449&nbsp;</TT></TD>
    <TD align=3Dright><TT>1&nbsp;&nbsp;</TT></TD>
    <TD noWrap align=3Dright><TT>40&nbsp;&nbsp;</TT></TD>
    <TD noWrap><TT>&nbsp;R.KFVAQGAYDTR.N</TT></TD></TR>
  <TR>
    <TD align=3Dright>&nbsp;</TD>
    <TD align=3Dright><TT>1596.8372&nbsp;&nbsp;</TT></TD>
    <TD align=3Dright><TT>1595.8299&nbsp;&nbsp;</TT></TD>
    <TD align=3Dright><TT>1595.9035&nbsp;&nbsp;</TT></TD>
    <TD noWrap align=3Dright><TT>-46.10&nbsp;</TT></TD>
    <TD align=3Dright><TT>365&nbsp;</TT></TD>
    <TD noWrap align=3Dright><TT>-&nbsp;</TT></TD>
    <TD align=3Dright><TT>378&nbsp;</TT></TD>
    <TD align=3Dright><TT>0&nbsp;&nbsp;</TT></TD>
    <TD noWrap align=3Dright><TT>---&nbsp;&nbsp;</TT></TD>
    <TD noWrap><TT>&nbsp;R.QIYPPINVLPSLSR.L</TT></TD></TR>
  <TR>
    <TD align=3Dright>&nbsp;</TD>
    <TD align=3Dright><TT>1596.8372&nbsp;&nbsp;</TT></TD>
    <TD align=3Dright><TT>1595.8299&nbsp;&nbsp;</TT></TD>
    <TD align=3Dright><TT>1595.9035&nbsp;&nbsp;</TT></TD>
    <TD noWrap align=3Dright><TT>-46.10&nbsp;</TT></TD>
    <TD align=3Dright><TT>365&nbsp;</TT></TD>
    <TD noWrap align=3Dright><TT>-&nbsp;</TT></TD>
    <TD align=3Dright><TT>378&nbsp;</TT></TD>
    <TD align=3Dright><TT>0&nbsp;&nbsp;</TT></TD>
    <TD noWrap align=3Dright><TT>78&nbsp;&nbsp;</TT></TD>
    <TD noWrap><TT>&nbsp;R.QIYPPINVLPSLSR.L</TT></TD></TR>
  <TR>
    <TD align=3Dright>&nbsp;</TD>
    <TD align=3Dright><TT>1689.8540&nbsp;&nbsp;</TT></TD>
    <TD align=3Dright><TT>1688.8467&nbsp;&nbsp;</TT></TD>
    <TD align=3Dright><TT>1688.9250&nbsp;&nbsp;</TT></TD>
    <TD noWrap align=3Dright><TT>-46.33&nbsp;</TT></TD>
    <TD align=3Dright><TT>450&nbsp;</TT></TD>
    <TD noWrap align=3Dright><TT>-&nbsp;</TT></TD>
    <TD align=3Dright><TT>463&nbsp;</TT></TD>
    <TD align=3Dright><TT>0&nbsp;&nbsp;</TT></TD>
    <TD noWrap align=3Dright><TT>---&nbsp;&nbsp;</TT></TD>
    <TD noWrap><TT>&nbsp;R.NIFQSLDLAWTLLR.I</TT></TD></TR>
  <TR>
    <TD align=3Dright>&nbsp;</TD>
    <TD align=3Dright><TT>1689.8540&nbsp;&nbsp;</TT></TD>
    <TD align=3Dright><TT>1688.8467&nbsp;&nbsp;</TT></TD>
    <TD align=3Dright><TT>1688.9250&nbsp;&nbsp;</TT></TD>
    <TD noWrap align=3Dright><TT>-46.33&nbsp;</TT></TD>
    <TD align=3Dright><TT>450&nbsp;</TT></TD>
    <TD noWrap align=3Dright><TT>-&nbsp;</TT></TD>
    <TD align=3Dright><TT>463&nbsp;</TT></TD>
    <TD align=3Dright><TT>0&nbsp;&nbsp;</TT></TD>
    <TD noWrap align=3Dright><TT>57&nbsp;&nbsp;</TT></TD>
    <TD noWrap><TT>&nbsp;R.NIFQSLDLAWTLLR.I</TT></TD></TR>
  <TR>
    <TD align=3Dright>&nbsp;</TD>
    <TD align=3Dright><TT>1715.8490&nbsp;&nbsp;</TT></TD>
    <TD align=3Dright><TT>1714.8417&nbsp;&nbsp;</TT></TD>
    <TD align=3Dright><TT>1714.9254&nbsp;&nbsp;</TT></TD>
    <TD noWrap align=3Dright><TT>-48.77&nbsp;</TT></TD>
    <TD align=3Dright><TT>235&nbsp;</TT></TD>
    <TD noWrap align=3Dright><TT>-&nbsp;</TT></TD>
    <TD align=3Dright><TT>249&nbsp;</TT></TD>
    <TD align=3Dright><TT>0&nbsp;&nbsp;</TT></TD>
    <TD noWrap align=3Dright><TT>---&nbsp;&nbsp;</TT></TD>
    <TD noWrap><TT>&nbsp;R.VTLFLNLANDPTIER.I</TT></TD></TR>
  <TR>
    <TD align=3Dright>&nbsp;</TD>
    <TD align=3Dright><TT>1715.8490&nbsp;&nbsp;</TT></TD>
    <TD align=3Dright><TT>1714.8417&nbsp;&nbsp;</TT></TD>
    <TD align=3Dright><TT>1714.9254&nbsp;&nbsp;</TT></TD>
    <TD noWrap align=3Dright><TT>-48.77&nbsp;</TT></TD>
    <TD align=3Dright><TT>235&nbsp;</TT></TD>
    <TD noWrap align=3Dright><TT>-&nbsp;</TT></TD>
    <TD align=3Dright><TT>249&nbsp;</TT></TD>
    <TD align=3Dright><TT>0&nbsp;&nbsp;</TT></TD>
    <TD noWrap align=3Dright><TT>51&nbsp;&nbsp;</TT></TD>
    <TD noWrap><TT>&nbsp;R.VTLFLNLANDPTIER.I</TT></TD></TR>
  <TR>
    <TD align=3Dright>&nbsp;</TD>
    <TD align=3Dright><TT>1912.7916&nbsp;&nbsp;</TT></TD>
    <TD align=3Dright><TT>1911.7843&nbsp;&nbsp;</TT></TD>
    <TD align=3Dright><TT>1911.8713&nbsp;&nbsp;</TT></TD>
    <TD noWrap align=3Dright><TT>-45.48&nbsp;</TT></TD>
    <TD align=3Dright><TT>300&nbsp;</TT></TD>
    <TD noWrap align=3Dright><TT>-&nbsp;</TT></TD>
    <TD align=3Dright><TT>315&nbsp;</TT></TD>
    <TD align=3Dright><TT>0&nbsp;&nbsp;</TT></TD>
    <TD noWrap align=3Dright><TT>---&nbsp;&nbsp;</TT></TD>
    <TD noWrap><TT>&nbsp;R.GYPGYMYTDLATIYER.A</TT></TD></TR>
  <TR>
    <TD align=3Dright>&nbsp;</TD>
    <TD align=3Dright><TT>1912.7916&nbsp;&nbsp;</TT></TD>
    <TD align=3Dright><TT>1911.7843&nbsp;&nbsp;</TT></TD>
    <TD align=3Dright><TT>1911.8713&nbsp;&nbsp;</TT></TD>
    <TD noWrap align=3Dright><TT>-45.48&nbsp;</TT></TD>
    <TD align=3Dright><TT>300&nbsp;</TT></TD>
    <TD noWrap align=3Dright><TT>-&nbsp;</TT></TD>
    <TD align=3Dright><TT>315&nbsp;</TT></TD>
    <TD align=3Dright><TT>0&nbsp;&nbsp;</TT></TD>
    <TD noWrap align=3Dright><TT>56&nbsp;&nbsp;</TT></TD>
    <TD =
noWrap><TT>&nbsp;R.GYPGYMYTDLATIYER.A</TT></TD></TR></TBODY></TABLE>
<TABLE border=3D0 cellSpacing=3D0>
  <TBODY>
  <TR>
    <TD><TT>&nbsp;&nbsp;&nbsp;&nbsp;&nbsp;&nbsp;</TT></TD>
    <TD><TT><B>No match to: </B>823.0664, 825.0570, 841.0261, 870.5012,=20
      994.0992, 994.0992, 1018.5164, 1018.5164, 1029.4484, 1029.4484, =
1036.0740,=20
      1225.0807, 2178.0630, 2178.0630, 2751.2817,=20
2773.3081</TT></TD></TR></TBODY></TABLE><BR>
<TABLE border=3D0 cellSpacing=3D0>
  <TBODY>
  <TR>
    <TD><TT><B><A name=3DHit30>30.</A>&nbsp;&nbsp;&nbsp;</B></TT></TD>
    <TD noWrap><TT><A=20
      =
href=3D"http://zxw-pc/mascot/cgi/protein_view.pl?file=3D../data/20121225/=
F002399.dat&amp;hit=3D30"=20
      =
target=3D_blank>gi|224105123</A>&nbsp;&nbsp;&nbsp;&nbsp;<B>Mass:</B>&nbsp=
;54147&nbsp;&nbsp;&nbsp;&nbsp;<B>Score:</B>&nbsp;398&nbsp;&nbsp;&nbsp;&nb=
sp;<B>Expect:</B>&nbsp;2.9e-034&nbsp;&nbsp;<B>Matches:</B>&nbsp;13</TT></=
TD></TR>
  <TR>
    <TD>&nbsp;</TD>
    <TD noWrap><TT>predicted protein [Populus=20
trichocarpa]</TT></TD></TR></TBODY></TABLE>
<TABLE border=3D0 cellSpacing=3D0 cellPadding=3D0>
  <TBODY>
  <TR>
    <TD><TT>&nbsp;&nbsp;&nbsp;&nbsp;&nbsp;&nbsp;</TT></TD>
    <TD align=3Dright><TT><B>Observed&nbsp;&nbsp;</B></TT></TD>
    <TD noWrap align=3Dright><TT><B>Mr(expt)&nbsp;&nbsp;</B></TT></TD>
    <TD noWrap align=3Dright><TT><B>Mr(calc)&nbsp;&nbsp;</B></TT></TD>
    <TD align=3Dright><TT><B>&nbsp;ppm&nbsp;&nbsp;</B></TT></TD>
    <TD align=3Dright><TT><B>Start&nbsp;</B></TT></TD>
    <TD align=3Dright><TT><B>&nbsp;</B></TT></TD>
    <TD align=3Dright><TT><B>End&nbsp;</B></TT></TD>
    <TD align=3Dright><TT><B>Miss&nbsp;</B></TT></TD>
    <TD align=3Dright><TT><B>Ions&nbsp;</B></TT></TD>
    <TD><TT><B>&nbsp;Peptide</B></TT></TD></TR>
  <TR>
    <TD align=3Dright>&nbsp;</TD>
    <TD align=3Dright><TT>842.4639&nbsp;&nbsp;</TT></TD>
    <TD align=3Dright><TT>841.4566&nbsp;&nbsp;</TT></TD>
    <TD align=3Dright><TT>841.4406&nbsp;&nbsp;</TT></TD>
    <TD noWrap align=3Dright><TT>19.0&nbsp;</TT></TD>
    <TD align=3Dright><TT>293&nbsp;</TT></TD>
    <TD noWrap align=3Dright><TT>-&nbsp;</TT></TD>
    <TD align=3Dright><TT>299&nbsp;</TT></TD>
    <TD align=3Dright><TT>1&nbsp;&nbsp;</TT></TD>
    <TD noWrap align=3Dright><TT>---&nbsp;&nbsp;</TT></TD>
    <TD noWrap><TT>&nbsp;R.EEVPGRR.G</TT></TD></TR>
  <TR>
    <TD align=3Dright>&nbsp;</TD>
    <TD align=3Dright><TT>1127.4897&nbsp;&nbsp;</TT></TD>
    <TD align=3Dright><TT>1126.4824&nbsp;&nbsp;</TT></TD>
    <TD align=3Dright><TT>1126.5407&nbsp;&nbsp;</TT></TD>
    <TD noWrap align=3Dright><TT>-51.75&nbsp;</TT></TD>
    <TD align=3Dright><TT>440&nbsp;</TT></TD>
    <TD noWrap align=3Dright><TT>-&nbsp;</TT></TD>
    <TD align=3Dright><TT>449&nbsp;</TT></TD>
    <TD align=3Dright><TT>0&nbsp;&nbsp;</TT></TD>
    <TD noWrap align=3Dright><TT>---&nbsp;&nbsp;</TT></TD>
    <TD noWrap><TT>&nbsp;K.FVAQGAYDTR.N</TT></TD></TR>
  <TR>
    <TD align=3Dright>&nbsp;</TD>
    <TD align=3Dright><TT>1127.4897&nbsp;&nbsp;</TT></TD>
    <TD align=3Dright><TT>1126.4824&nbsp;&nbsp;</TT></TD>
    <TD align=3Dright><TT>1126.5407&nbsp;&nbsp;</TT></TD>
    <TD noWrap align=3Dright><TT>-51.75&nbsp;</TT></TD>
    <TD align=3Dright><TT>440&nbsp;</TT></TD>
    <TD noWrap align=3Dright><TT>-&nbsp;</TT></TD>
    <TD align=3Dright><TT>449&nbsp;</TT></TD>
    <TD align=3Dright><TT>0&nbsp;&nbsp;</TT></TD>
    <TD noWrap align=3Dright><TT>52&nbsp;&nbsp;</TT></TD>
    <TD noWrap><TT>&nbsp;K.FVAQGAYDTR.N</TT></TD></TR>
  <TR>
    <TD align=3Dright>&nbsp;</TD>
    <TD align=3Dright><TT>1255.5785&nbsp;&nbsp;</TT></TD>
    <TD align=3Dright><TT>1254.5712&nbsp;&nbsp;</TT></TD>
    <TD align=3Dright><TT>1254.6357&nbsp;&nbsp;</TT></TD>
    <TD noWrap align=3Dright><TT>-51.38&nbsp;</TT></TD>
    <TD align=3Dright><TT>439&nbsp;</TT></TD>
    <TD noWrap align=3Dright><TT>-&nbsp;</TT></TD>
    <TD align=3Dright><TT>449&nbsp;</TT></TD>
    <TD align=3Dright><TT>1&nbsp;&nbsp;</TT></TD>
    <TD noWrap align=3Dright><TT>---&nbsp;&nbsp;</TT></TD>
    <TD noWrap><TT>&nbsp;R.KFVAQGAYDTR.N</TT></TD></TR>
  <TR>
    <TD align=3Dright>&nbsp;</TD>
    <TD align=3Dright><TT>1255.5785&nbsp;&nbsp;</TT></TD>
    <TD align=3Dright><TT>1254.5712&nbsp;&nbsp;</TT></TD>
    <TD align=3Dright><TT>1254.6357&nbsp;&nbsp;</TT></TD>
    <TD noWrap align=3Dright><TT>-51.38&nbsp;</TT></TD>
    <TD align=3Dright><TT>439&nbsp;</TT></TD>
    <TD noWrap align=3Dright><TT>-&nbsp;</TT></TD>
    <TD align=3Dright><TT>449&nbsp;</TT></TD>
    <TD align=3Dright><TT>1&nbsp;&nbsp;</TT></TD>
    <TD noWrap align=3Dright><TT>40&nbsp;&nbsp;</TT></TD>
    <TD noWrap><TT>&nbsp;R.KFVAQGAYDTR.N</TT></TD></TR>
  <TR>
    <TD align=3Dright>&nbsp;</TD>
    <TD align=3Dright><TT>1596.8372&nbsp;&nbsp;</TT></TD>
    <TD align=3Dright><TT>1595.8299&nbsp;&nbsp;</TT></TD>
    <TD align=3Dright><TT>1595.9035&nbsp;&nbsp;</TT></TD>
    <TD noWrap align=3Dright><TT>-46.10&nbsp;</TT></TD>
    <TD align=3Dright><TT>365&nbsp;</TT></TD>
    <TD noWrap align=3Dright><TT>-&nbsp;</TT></TD>
    <TD align=3Dright><TT>378&nbsp;</TT></TD>
    <TD align=3Dright><TT>0&nbsp;&nbsp;</TT></TD>
    <TD noWrap align=3Dright><TT>---&nbsp;&nbsp;</TT></TD>
    <TD noWrap><TT>&nbsp;R.QIYPPINVLPSLSR.L</TT></TD></TR>
  <TR>
    <TD align=3Dright>&nbsp;</TD>
    <TD align=3Dright><TT>1596.8372&nbsp;&nbsp;</TT></TD>
    <TD align=3Dright><TT>1595.8299&nbsp;&nbsp;</TT></TD>
    <TD align=3Dright><TT>1595.9035&nbsp;&nbsp;</TT></TD>
    <TD noWrap align=3Dright><TT>-46.10&nbsp;</TT></TD>
    <TD align=3Dright><TT>365&nbsp;</TT></TD>
    <TD noWrap align=3Dright><TT>-&nbsp;</TT></TD>
    <TD align=3Dright><TT>378&nbsp;</TT></TD>
    <TD align=3Dright><TT>0&nbsp;&nbsp;</TT></TD>
    <TD noWrap align=3Dright><TT>78&nbsp;&nbsp;</TT></TD>
    <TD noWrap><TT>&nbsp;R.QIYPPINVLPSLSR.L</TT></TD></TR>
  <TR>
    <TD align=3Dright>&nbsp;</TD>
    <TD align=3Dright><TT>1689.8540&nbsp;&nbsp;</TT></TD>
    <TD align=3Dright><TT>1688.8467&nbsp;&nbsp;</TT></TD>
    <TD align=3Dright><TT>1688.9250&nbsp;&nbsp;</TT></TD>
    <TD noWrap align=3Dright><TT>-46.33&nbsp;</TT></TD>
    <TD align=3Dright><TT>450&nbsp;</TT></TD>
    <TD noWrap align=3Dright><TT>-&nbsp;</TT></TD>
    <TD align=3Dright><TT>463&nbsp;</TT></TD>
    <TD align=3Dright><TT>0&nbsp;&nbsp;</TT></TD>
    <TD noWrap align=3Dright><TT>---&nbsp;&nbsp;</TT></TD>
    <TD noWrap><TT>&nbsp;R.NIFQSLDLAWTLLR.I</TT></TD></TR>
  <TR>
    <TD align=3Dright>&nbsp;</TD>
    <TD align=3Dright><TT>1689.8540&nbsp;&nbsp;</TT></TD>
    <TD align=3Dright><TT>1688.8467&nbsp;&nbsp;</TT></TD>
    <TD align=3Dright><TT>1688.9250&nbsp;&nbsp;</TT></TD>
    <TD noWrap align=3Dright><TT>-46.33&nbsp;</TT></TD>
    <TD align=3Dright><TT>450&nbsp;</TT></TD>
    <TD noWrap align=3Dright><TT>-&nbsp;</TT></TD>
    <TD align=3Dright><TT>463&nbsp;</TT></TD>
    <TD align=3Dright><TT>0&nbsp;&nbsp;</TT></TD>
    <TD noWrap align=3Dright><TT>57&nbsp;&nbsp;</TT></TD>
    <TD noWrap><TT>&nbsp;R.NIFQSLDLAWTLLR.I</TT></TD></TR>
  <TR>
    <TD align=3Dright>&nbsp;</TD>
    <TD align=3Dright><TT>1715.8490&nbsp;&nbsp;</TT></TD>
    <TD align=3Dright><TT>1714.8417&nbsp;&nbsp;</TT></TD>
    <TD align=3Dright><TT>1714.9254&nbsp;&nbsp;</TT></TD>
    <TD noWrap align=3Dright><TT>-48.77&nbsp;</TT></TD>
    <TD align=3Dright><TT>235&nbsp;</TT></TD>
    <TD noWrap align=3Dright><TT>-&nbsp;</TT></TD>
    <TD align=3Dright><TT>249&nbsp;</TT></TD>
    <TD align=3Dright><TT>0&nbsp;&nbsp;</TT></TD>
    <TD noWrap align=3Dright><TT>---&nbsp;&nbsp;</TT></TD>
    <TD noWrap><TT>&nbsp;R.VTLFLNLANDPTIER.I</TT></TD></TR>
  <TR>
    <TD align=3Dright>&nbsp;</TD>
    <TD align=3Dright><TT>1715.8490&nbsp;&nbsp;</TT></TD>
    <TD align=3Dright><TT>1714.8417&nbsp;&nbsp;</TT></TD>
    <TD align=3Dright><TT>1714.9254&nbsp;&nbsp;</TT></TD>
    <TD noWrap align=3Dright><TT>-48.77&nbsp;</TT></TD>
    <TD align=3Dright><TT>235&nbsp;</TT></TD>
    <TD noWrap align=3Dright><TT>-&nbsp;</TT></TD>
    <TD align=3Dright><TT>249&nbsp;</TT></TD>
    <TD align=3Dright><TT>0&nbsp;&nbsp;</TT></TD>
    <TD noWrap align=3Dright><TT>51&nbsp;&nbsp;</TT></TD>
    <TD noWrap><TT>&nbsp;R.VTLFLNLANDPTIER.I</TT></TD></TR>
  <TR>
    <TD align=3Dright>&nbsp;</TD>
    <TD align=3Dright><TT>1912.7916&nbsp;&nbsp;</TT></TD>
    <TD align=3Dright><TT>1911.7843&nbsp;&nbsp;</TT></TD>
    <TD align=3Dright><TT>1911.8713&nbsp;&nbsp;</TT></TD>
    <TD noWrap align=3Dright><TT>-45.48&nbsp;</TT></TD>
    <TD align=3Dright><TT>300&nbsp;</TT></TD>
    <TD noWrap align=3Dright><TT>-&nbsp;</TT></TD>
    <TD align=3Dright><TT>315&nbsp;</TT></TD>
    <TD align=3Dright><TT>0&nbsp;&nbsp;</TT></TD>
    <TD noWrap align=3Dright><TT>---&nbsp;&nbsp;</TT></TD>
    <TD noWrap><TT>&nbsp;R.GYPGYMYTDLATIYER.A</TT></TD></TR>
  <TR>
    <TD align=3Dright>&nbsp;</TD>
    <TD align=3Dright><TT>1912.7916&nbsp;&nbsp;</TT></TD>
    <TD align=3Dright><TT>1911.7843&nbsp;&nbsp;</TT></TD>
    <TD align=3Dright><TT>1911.8713&nbsp;&nbsp;</TT></TD>
    <TD noWrap align=3Dright><TT>-45.48&nbsp;</TT></TD>
    <TD align=3Dright><TT>300&nbsp;</TT></TD>
    <TD noWrap align=3Dright><TT>-&nbsp;</TT></TD>
    <TD align=3Dright><TT>315&nbsp;</TT></TD>
    <TD align=3Dright><TT>0&nbsp;&nbsp;</TT></TD>
    <TD noWrap align=3Dright><TT>56&nbsp;&nbsp;</TT></TD>
    <TD =
noWrap><TT>&nbsp;R.GYPGYMYTDLATIYER.A</TT></TD></TR></TBODY></TABLE>
<TABLE border=3D0 cellSpacing=3D0>
  <TBODY>
  <TR>
    <TD><TT>&nbsp;&nbsp;&nbsp;&nbsp;&nbsp;&nbsp;</TT></TD>
    <TD><TT><B>No match to: </B>823.0664, 825.0570, 841.0261, 870.5012,=20
      994.0992, 994.0992, 1018.5164, 1018.5164, 1029.4484, 1029.4484, =
1036.0740,=20
      1225.0807, 2178.0630, 2178.0630, 2751.2817,=20
2773.3081</TT></TD></TR></TBODY></TABLE><BR>
<TABLE border=3D0 cellSpacing=3D0>
  <TBODY>
  <TR>
    <TD><TT><B><A name=3DHit31>31.</A>&nbsp;&nbsp;&nbsp;</B></TT></TD>
    <TD noWrap><TT><A=20
      =
href=3D"http://zxw-pc/mascot/cgi/protein_view.pl?file=3D../data/20121225/=
F002399.dat&amp;hit=3D31"=20
      =
target=3D_blank>gi|118484456</A>&nbsp;&nbsp;&nbsp;&nbsp;<B>Mass:</B>&nbsp=
;54147&nbsp;&nbsp;&nbsp;&nbsp;<B>Score:</B>&nbsp;398&nbsp;&nbsp;&nbsp;&nb=
sp;<B>Expect:</B>&nbsp;2.9e-034&nbsp;&nbsp;<B>Matches:</B>&nbsp;13</TT></=
TD></TR>
  <TR>
    <TD>&nbsp;</TD>
    <TD noWrap><TT>unknown [Populus =
trichocarpa]</TT></TD></TR></TBODY></TABLE>
<TABLE border=3D0 cellSpacing=3D0 cellPadding=3D0>
  <TBODY>
  <TR>
    <TD><TT>&nbsp;&nbsp;&nbsp;&nbsp;&nbsp;&nbsp;</TT></TD>
    <TD align=3Dright><TT><B>Observed&nbsp;&nbsp;</B></TT></TD>
    <TD noWrap align=3Dright><TT><B>Mr(expt)&nbsp;&nbsp;</B></TT></TD>
    <TD noWrap align=3Dright><TT><B>Mr(calc)&nbsp;&nbsp;</B></TT></TD>
    <TD align=3Dright><TT><B>&nbsp;ppm&nbsp;&nbsp;</B></TT></TD>
    <TD align=3Dright><TT><B>Start&nbsp;</B></TT></TD>
    <TD align=3Dright><TT><B>&nbsp;</B></TT></TD>
    <TD align=3Dright><TT><B>End&nbsp;</B></TT></TD>
    <TD align=3Dright><TT><B>Miss&nbsp;</B></TT></TD>
    <TD align=3Dright><TT><B>Ions&nbsp;</B></TT></TD>
    <TD><TT><B>&nbsp;Peptide</B></TT></TD></TR>
  <TR>
    <TD align=3Dright>&nbsp;</TD>
    <TD align=3Dright><TT>842.4639&nbsp;&nbsp;</TT></TD>
    <TD align=3Dright><TT>841.4566&nbsp;&nbsp;</TT></TD>
    <TD align=3Dright><TT>841.4406&nbsp;&nbsp;</TT></TD>
    <TD noWrap align=3Dright><TT>19.0&nbsp;</TT></TD>
    <TD align=3Dright><TT>293&nbsp;</TT></TD>
    <TD noWrap align=3Dright><TT>-&nbsp;</TT></TD>
    <TD align=3Dright><TT>299&nbsp;</TT></TD>
    <TD align=3Dright><TT>1&nbsp;&nbsp;</TT></TD>
    <TD noWrap align=3Dright><TT>---&nbsp;&nbsp;</TT></TD>
    <TD noWrap><TT>&nbsp;R.EEVPGRR.G</TT></TD></TR>
  <TR>
    <TD align=3Dright>&nbsp;</TD>
    <TD align=3Dright><TT>1127.4897&nbsp;&nbsp;</TT></TD>
    <TD align=3Dright><TT>1126.4824&nbsp;&nbsp;</TT></TD>
    <TD align=3Dright><TT>1126.5407&nbsp;&nbsp;</TT></TD>
    <TD noWrap align=3Dright><TT>-51.75&nbsp;</TT></TD>
    <TD align=3Dright><TT>440&nbsp;</TT></TD>
    <TD noWrap align=3Dright><TT>-&nbsp;</TT></TD>
    <TD align=3Dright><TT>449&nbsp;</TT></TD>
    <TD align=3Dright><TT>0&nbsp;&nbsp;</TT></TD>
    <TD noWrap align=3Dright><TT>---&nbsp;&nbsp;</TT></TD>
    <TD noWrap><TT>&nbsp;K.FVAQGAYDTR.N</TT></TD></TR>
  <TR>
    <TD align=3Dright>&nbsp;</TD>
    <TD align=3Dright><TT>1127.4897&nbsp;&nbsp;</TT></TD>
    <TD align=3Dright><TT>1126.4824&nbsp;&nbsp;</TT></TD>
    <TD align=3Dright><TT>1126.5407&nbsp;&nbsp;</TT></TD>
    <TD noWrap align=3Dright><TT>-51.75&nbsp;</TT></TD>
    <TD align=3Dright><TT>440&nbsp;</TT></TD>
    <TD noWrap align=3Dright><TT>-&nbsp;</TT></TD>
    <TD align=3Dright><TT>449&nbsp;</TT></TD>
    <TD align=3Dright><TT>0&nbsp;&nbsp;</TT></TD>
    <TD noWrap align=3Dright><TT>52&nbsp;&nbsp;</TT></TD>
    <TD noWrap><TT>&nbsp;K.FVAQGAYDTR.N</TT></TD></TR>
  <TR>
    <TD align=3Dright>&nbsp;</TD>
    <TD align=3Dright><TT>1255.5785&nbsp;&nbsp;</TT></TD>
    <TD align=3Dright><TT>1254.5712&nbsp;&nbsp;</TT></TD>
    <TD align=3Dright><TT>1254.6357&nbsp;&nbsp;</TT></TD>
    <TD noWrap align=3Dright><TT>-51.38&nbsp;</TT></TD>
    <TD align=3Dright><TT>439&nbsp;</TT></TD>
    <TD noWrap align=3Dright><TT>-&nbsp;</TT></TD>
    <TD align=3Dright><TT>449&nbsp;</TT></TD>
    <TD align=3Dright><TT>1&nbsp;&nbsp;</TT></TD>
    <TD noWrap align=3Dright><TT>---&nbsp;&nbsp;</TT></TD>
    <TD noWrap><TT>&nbsp;R.KFVAQGAYDTR.N</TT></TD></TR>
  <TR>
    <TD align=3Dright>&nbsp;</TD>
    <TD align=3Dright><TT>1255.5785&nbsp;&nbsp;</TT></TD>
    <TD align=3Dright><TT>1254.5712&nbsp;&nbsp;</TT></TD>
    <TD align=3Dright><TT>1254.6357&nbsp;&nbsp;</TT></TD>
    <TD noWrap align=3Dright><TT>-51.38&nbsp;</TT></TD>
    <TD align=3Dright><TT>439&nbsp;</TT></TD>
    <TD noWrap align=3Dright><TT>-&nbsp;</TT></TD>
    <TD align=3Dright><TT>449&nbsp;</TT></TD>
    <TD align=3Dright><TT>1&nbsp;&nbsp;</TT></TD>
    <TD noWrap align=3Dright><TT>40&nbsp;&nbsp;</TT></TD>
    <TD noWrap><TT>&nbsp;R.KFVAQGAYDTR.N</TT></TD></TR>
  <TR>
    <TD align=3Dright>&nbsp;</TD>
    <TD align=3Dright><TT>1596.8372&nbsp;&nbsp;</TT></TD>
    <TD align=3Dright><TT>1595.8299&nbsp;&nbsp;</TT></TD>
    <TD align=3Dright><TT>1595.9035&nbsp;&nbsp;</TT></TD>
    <TD noWrap align=3Dright><TT>-46.10&nbsp;</TT></TD>
    <TD align=3Dright><TT>365&nbsp;</TT></TD>
    <TD noWrap align=3Dright><TT>-&nbsp;</TT></TD>
    <TD align=3Dright><TT>378&nbsp;</TT></TD>
    <TD align=3Dright><TT>0&nbsp;&nbsp;</TT></TD>
    <TD noWrap align=3Dright><TT>---&nbsp;&nbsp;</TT></TD>
    <TD noWrap><TT>&nbsp;R.QIYPPINVLPSLSR.L</TT></TD></TR>
  <TR>
    <TD align=3Dright>&nbsp;</TD>
    <TD align=3Dright><TT>1596.8372&nbsp;&nbsp;</TT></TD>
    <TD align=3Dright><TT>1595.8299&nbsp;&nbsp;</TT></TD>
    <TD align=3Dright><TT>1595.9035&nbsp;&nbsp;</TT></TD>
    <TD noWrap align=3Dright><TT>-46.10&nbsp;</TT></TD>
    <TD align=3Dright><TT>365&nbsp;</TT></TD>
    <TD noWrap align=3Dright><TT>-&nbsp;</TT></TD>
    <TD align=3Dright><TT>378&nbsp;</TT></TD>
    <TD align=3Dright><TT>0&nbsp;&nbsp;</TT></TD>
    <TD noWrap align=3Dright><TT>78&nbsp;&nbsp;</TT></TD>
    <TD noWrap><TT>&nbsp;R.QIYPPINVLPSLSR.L</TT></TD></TR>
  <TR>
    <TD align=3Dright>&nbsp;</TD>
    <TD align=3Dright><TT>1689.8540&nbsp;&nbsp;</TT></TD>
    <TD align=3Dright><TT>1688.8467&nbsp;&nbsp;</TT></TD>
    <TD align=3Dright><TT>1688.9250&nbsp;&nbsp;</TT></TD>
    <TD noWrap align=3Dright><TT>-46.33&nbsp;</TT></TD>
    <TD align=3Dright><TT>450&nbsp;</TT></TD>
    <TD noWrap align=3Dright><TT>-&nbsp;</TT></TD>
    <TD align=3Dright><TT>463&nbsp;</TT></TD>
    <TD align=3Dright><TT>0&nbsp;&nbsp;</TT></TD>
    <TD noWrap align=3Dright><TT>---&nbsp;&nbsp;</TT></TD>
    <TD noWrap><TT>&nbsp;R.NIFQSLDLAWTLLR.I</TT></TD></TR>
  <TR>
    <TD align=3Dright>&nbsp;</TD>
    <TD align=3Dright><TT>1689.8540&nbsp;&nbsp;</TT></TD>
    <TD align=3Dright><TT>1688.8467&nbsp;&nbsp;</TT></TD>
    <TD align=3Dright><TT>1688.9250&nbsp;&nbsp;</TT></TD>
    <TD noWrap align=3Dright><TT>-46.33&nbsp;</TT></TD>
    <TD align=3Dright><TT>450&nbsp;</TT></TD>
    <TD noWrap align=3Dright><TT>-&nbsp;</TT></TD>
    <TD align=3Dright><TT>463&nbsp;</TT></TD>
    <TD align=3Dright><TT>0&nbsp;&nbsp;</TT></TD>
    <TD noWrap align=3Dright><TT>57&nbsp;&nbsp;</TT></TD>
    <TD noWrap><TT>&nbsp;R.NIFQSLDLAWTLLR.I</TT></TD></TR>
  <TR>
    <TD align=3Dright>&nbsp;</TD>
    <TD align=3Dright><TT>1715.8490&nbsp;&nbsp;</TT></TD>
    <TD align=3Dright><TT>1714.8417&nbsp;&nbsp;</TT></TD>
    <TD align=3Dright><TT>1714.9254&nbsp;&nbsp;</TT></TD>
    <TD noWrap align=3Dright><TT>-48.77&nbsp;</TT></TD>
    <TD align=3Dright><TT>235&nbsp;</TT></TD>
    <TD noWrap align=3Dright><TT>-&nbsp;</TT></TD>
    <TD align=3Dright><TT>249&nbsp;</TT></TD>
    <TD align=3Dright><TT>0&nbsp;&nbsp;</TT></TD>
    <TD noWrap align=3Dright><TT>---&nbsp;&nbsp;</TT></TD>
    <TD noWrap><TT>&nbsp;R.VTLFLNLANDPTIER.I</TT></TD></TR>
  <TR>
    <TD align=3Dright>&nbsp;</TD>
    <TD align=3Dright><TT>1715.8490&nbsp;&nbsp;</TT></TD>
    <TD align=3Dright><TT>1714.8417&nbsp;&nbsp;</TT></TD>
    <TD align=3Dright><TT>1714.9254&nbsp;&nbsp;</TT></TD>
    <TD noWrap align=3Dright><TT>-48.77&nbsp;</TT></TD>
    <TD align=3Dright><TT>235&nbsp;</TT></TD>
    <TD noWrap align=3Dright><TT>-&nbsp;</TT></TD>
    <TD align=3Dright><TT>249&nbsp;</TT></TD>
    <TD align=3Dright><TT>0&nbsp;&nbsp;</TT></TD>
    <TD noWrap align=3Dright><TT>51&nbsp;&nbsp;</TT></TD>
    <TD noWrap><TT>&nbsp;R.VTLFLNLANDPTIER.I</TT></TD></TR>
  <TR>
    <TD align=3Dright>&nbsp;</TD>
    <TD align=3Dright><TT>1912.7916&nbsp;&nbsp;</TT></TD>
    <TD align=3Dright><TT>1911.7843&nbsp;&nbsp;</TT></TD>
    <TD align=3Dright><TT>1911.8713&nbsp;&nbsp;</TT></TD>
    <TD noWrap align=3Dright><TT>-45.48&nbsp;</TT></TD>
    <TD align=3Dright><TT>300&nbsp;</TT></TD>
    <TD noWrap align=3Dright><TT>-&nbsp;</TT></TD>
    <TD align=3Dright><TT>315&nbsp;</TT></TD>
    <TD align=3Dright><TT>0&nbsp;&nbsp;</TT></TD>
    <TD noWrap align=3Dright><TT>---&nbsp;&nbsp;</TT></TD>
    <TD noWrap><TT>&nbsp;R.GYPGYMYTDLATIYER.A</TT></TD></TR>
  <TR>
    <TD align=3Dright>&nbsp;</TD>
    <TD align=3Dright><TT>1912.7916&nbsp;&nbsp;</TT></TD>
    <TD align=3Dright><TT>1911.7843&nbsp;&nbsp;</TT></TD>
    <TD align=3Dright><TT>1911.8713&nbsp;&nbsp;</TT></TD>
    <TD noWrap align=3Dright><TT>-45.48&nbsp;</TT></TD>
    <TD align=3Dright><TT>300&nbsp;</TT></TD>
    <TD noWrap align=3Dright><TT>-&nbsp;</TT></TD>
    <TD align=3Dright><TT>315&nbsp;</TT></TD>
    <TD align=3Dright><TT>0&nbsp;&nbsp;</TT></TD>
    <TD noWrap align=3Dright><TT>56&nbsp;&nbsp;</TT></TD>
    <TD =
noWrap><TT>&nbsp;R.GYPGYMYTDLATIYER.A</TT></TD></TR></TBODY></TABLE>
<TABLE border=3D0 cellSpacing=3D0>
  <TBODY>
  <TR>
    <TD><TT>&nbsp;&nbsp;&nbsp;&nbsp;&nbsp;&nbsp;</TT></TD>
    <TD><TT><B>No match to: </B>823.0664, 825.0570, 841.0261, 870.5012,=20
      994.0992, 994.0992, 1018.5164, 1018.5164, 1029.4484, 1029.4484, =
1036.0740,=20
      1225.0807, 2178.0630, 2178.0630, 2751.2817,=20
2773.3081</TT></TD></TR></TBODY></TABLE><BR>
<TABLE border=3D0 cellSpacing=3D0>
  <TBODY>
  <TR>
    <TD><TT><B><A name=3DHit32>32.</A>&nbsp;&nbsp;&nbsp;</B></TT></TD>
    <TD noWrap><TT><A=20
      =
href=3D"http://zxw-pc/mascot/cgi/protein_view.pl?file=3D../data/20121225/=
F002399.dat&amp;hit=3D32"=20
      =
target=3D_blank>gi|2493131</A>&nbsp;&nbsp;&nbsp;&nbsp;<B>Mass:</B>&nbsp;5=
3993&nbsp;&nbsp;&nbsp;&nbsp;<B>Score:</B>&nbsp;397&nbsp;&nbsp;&nbsp;&nbsp=
;<B>Expect:</B>&nbsp;3.7e-034&nbsp;&nbsp;<B>Matches:</B>&nbsp;13</TT></TD=
></TR>
  <TR>
    <TD>&nbsp;</TD>
    <TD noWrap><TT>RecName: Full=3DV-type proton ATPase subunit B 1;=20
      Short=3DV-ATPase subunit B 1; AltName: Full=3DVacuolar proton pump =
subunit B=20
      1</TT></TD></TR></TBODY></TABLE>
<TABLE border=3D0 cellSpacing=3D0 cellPadding=3D0>
  <TBODY>
  <TR>
    <TD><TT>&nbsp;&nbsp;&nbsp;&nbsp;&nbsp;&nbsp;</TT></TD>
    <TD align=3Dright><TT><B>Observed&nbsp;&nbsp;</B></TT></TD>
    <TD noWrap align=3Dright><TT><B>Mr(expt)&nbsp;&nbsp;</B></TT></TD>
    <TD noWrap align=3Dright><TT><B>Mr(calc)&nbsp;&nbsp;</B></TT></TD>
    <TD align=3Dright><TT><B>&nbsp;ppm&nbsp;&nbsp;</B></TT></TD>
    <TD align=3Dright><TT><B>Start&nbsp;</B></TT></TD>
    <TD align=3Dright><TT><B>&nbsp;</B></TT></TD>
    <TD align=3Dright><TT><B>End&nbsp;</B></TT></TD>
    <TD align=3Dright><TT><B>Miss&nbsp;</B></TT></TD>
    <TD align=3Dright><TT><B>Ions&nbsp;</B></TT></TD>
    <TD><TT><B>&nbsp;Peptide</B></TT></TD></TR>
  <TR>
    <TD align=3Dright>&nbsp;</TD>
    <TD align=3Dright><TT>842.4639&nbsp;&nbsp;</TT></TD>
    <TD align=3Dright><TT>841.4566&nbsp;&nbsp;</TT></TD>
    <TD align=3Dright><TT>841.4406&nbsp;&nbsp;</TT></TD>
    <TD noWrap align=3Dright><TT>19.0&nbsp;</TT></TD>
    <TD align=3Dright><TT>293&nbsp;</TT></TD>
    <TD noWrap align=3Dright><TT>-&nbsp;</TT></TD>
    <TD align=3Dright><TT>299&nbsp;</TT></TD>
    <TD align=3Dright><TT>1&nbsp;&nbsp;</TT></TD>
    <TD noWrap align=3Dright><TT>---&nbsp;&nbsp;</TT></TD>
    <TD noWrap><TT>&nbsp;R.EEVPGRR.G</TT></TD></TR>
  <TR>
    <TD align=3Dright>&nbsp;</TD>
    <TD align=3Dright><TT>1127.4897&nbsp;&nbsp;</TT></TD>
    <TD align=3Dright><TT>1126.4824&nbsp;&nbsp;</TT></TD>
    <TD align=3Dright><TT>1126.5407&nbsp;&nbsp;</TT></TD>
    <TD noWrap align=3Dright><TT>-51.75&nbsp;</TT></TD>
    <TD align=3Dright><TT>440&nbsp;</TT></TD>
    <TD noWrap align=3Dright><TT>-&nbsp;</TT></TD>
    <TD align=3Dright><TT>449&nbsp;</TT></TD>
    <TD align=3Dright><TT>0&nbsp;&nbsp;</TT></TD>
    <TD noWrap align=3Dright><TT>---&nbsp;&nbsp;</TT></TD>
    <TD noWrap><TT>&nbsp;K.FVAQGAYDTR.N</TT></TD></TR>
  <TR>
    <TD align=3Dright>&nbsp;</TD>
    <TD align=3Dright><TT>1127.4897&nbsp;&nbsp;</TT></TD>
    <TD align=3Dright><TT>1126.4824&nbsp;&nbsp;</TT></TD>
    <TD align=3Dright><TT>1126.5407&nbsp;&nbsp;</TT></TD>
    <TD noWrap align=3Dright><TT>-51.75&nbsp;</TT></TD>
    <TD align=3Dright><TT>440&nbsp;</TT></TD>
    <TD noWrap align=3Dright><TT>-&nbsp;</TT></TD>
    <TD align=3Dright><TT>449&nbsp;</TT></TD>
    <TD align=3Dright><TT>0&nbsp;&nbsp;</TT></TD>
    <TD noWrap align=3Dright><TT>52&nbsp;&nbsp;</TT></TD>
    <TD noWrap><TT>&nbsp;K.FVAQGAYDTR.N</TT></TD></TR>
  <TR>
    <TD align=3Dright>&nbsp;</TD>
    <TD align=3Dright><TT>1255.5785&nbsp;&nbsp;</TT></TD>
    <TD align=3Dright><TT>1254.5712&nbsp;&nbsp;</TT></TD>
    <TD align=3Dright><TT>1254.6357&nbsp;&nbsp;</TT></TD>
    <TD noWrap align=3Dright><TT>-51.38&nbsp;</TT></TD>
    <TD align=3Dright><TT>439&nbsp;</TT></TD>
    <TD noWrap align=3Dright><TT>-&nbsp;</TT></TD>
    <TD align=3Dright><TT>449&nbsp;</TT></TD>
    <TD align=3Dright><TT>1&nbsp;&nbsp;</TT></TD>
    <TD noWrap align=3Dright><TT>---&nbsp;&nbsp;</TT></TD>
    <TD noWrap><TT>&nbsp;R.KFVAQGAYDTR.N</TT></TD></TR>
  <TR>
    <TD align=3Dright>&nbsp;</TD>
    <TD align=3Dright><TT>1255.5785&nbsp;&nbsp;</TT></TD>
    <TD align=3Dright><TT>1254.5712&nbsp;&nbsp;</TT></TD>
    <TD align=3Dright><TT>1254.6357&nbsp;&nbsp;</TT></TD>
    <TD noWrap align=3Dright><TT>-51.38&nbsp;</TT></TD>
    <TD align=3Dright><TT>439&nbsp;</TT></TD>
    <TD noWrap align=3Dright><TT>-&nbsp;</TT></TD>
    <TD align=3Dright><TT>449&nbsp;</TT></TD>
    <TD align=3Dright><TT>1&nbsp;&nbsp;</TT></TD>
    <TD noWrap align=3Dright><TT>40&nbsp;&nbsp;</TT></TD>
    <TD noWrap><TT>&nbsp;R.KFVAQGAYDTR.N</TT></TD></TR>
  <TR>
    <TD align=3Dright>&nbsp;</TD>
    <TD align=3Dright><TT>1596.8372&nbsp;&nbsp;</TT></TD>
    <TD align=3Dright><TT>1595.8299&nbsp;&nbsp;</TT></TD>
    <TD align=3Dright><TT>1595.9035&nbsp;&nbsp;</TT></TD>
    <TD noWrap align=3Dright><TT>-46.10&nbsp;</TT></TD>
    <TD align=3Dright><TT>365&nbsp;</TT></TD>
    <TD noWrap align=3Dright><TT>-&nbsp;</TT></TD>
    <TD align=3Dright><TT>378&nbsp;</TT></TD>
    <TD align=3Dright><TT>0&nbsp;&nbsp;</TT></TD>
    <TD noWrap align=3Dright><TT>---&nbsp;&nbsp;</TT></TD>
    <TD noWrap><TT>&nbsp;R.QIYPPINVLPSLSR.L</TT></TD></TR>
  <TR>
    <TD align=3Dright>&nbsp;</TD>
    <TD align=3Dright><TT>1596.8372&nbsp;&nbsp;</TT></TD>
    <TD align=3Dright><TT>1595.8299&nbsp;&nbsp;</TT></TD>
    <TD align=3Dright><TT>1595.9035&nbsp;&nbsp;</TT></TD>
    <TD noWrap align=3Dright><TT>-46.10&nbsp;</TT></TD>
    <TD align=3Dright><TT>365&nbsp;</TT></TD>
    <TD noWrap align=3Dright><TT>-&nbsp;</TT></TD>
    <TD align=3Dright><TT>378&nbsp;</TT></TD>
    <TD align=3Dright><TT>0&nbsp;&nbsp;</TT></TD>
    <TD noWrap align=3Dright><TT>78&nbsp;&nbsp;</TT></TD>
    <TD noWrap><TT>&nbsp;R.QIYPPINVLPSLSR.L</TT></TD></TR>
  <TR>
    <TD align=3Dright>&nbsp;</TD>
    <TD align=3Dright><TT>1689.8540&nbsp;&nbsp;</TT></TD>
    <TD align=3Dright><TT>1688.8467&nbsp;&nbsp;</TT></TD>
    <TD align=3Dright><TT>1688.9250&nbsp;&nbsp;</TT></TD>
    <TD noWrap align=3Dright><TT>-46.33&nbsp;</TT></TD>
    <TD align=3Dright><TT>450&nbsp;</TT></TD>
    <TD noWrap align=3Dright><TT>-&nbsp;</TT></TD>
    <TD align=3Dright><TT>463&nbsp;</TT></TD>
    <TD align=3Dright><TT>0&nbsp;&nbsp;</TT></TD>
    <TD noWrap align=3Dright><TT>---&nbsp;&nbsp;</TT></TD>
    <TD noWrap><TT>&nbsp;R.NIFQSLDLAWTLLR.I</TT></TD></TR>
  <TR>
    <TD align=3Dright>&nbsp;</TD>
    <TD align=3Dright><TT>1689.8540&nbsp;&nbsp;</TT></TD>
    <TD align=3Dright><TT>1688.8467&nbsp;&nbsp;</TT></TD>
    <TD align=3Dright><TT>1688.9250&nbsp;&nbsp;</TT></TD>
    <TD noWrap align=3Dright><TT>-46.33&nbsp;</TT></TD>
    <TD align=3Dright><TT>450&nbsp;</TT></TD>
    <TD noWrap align=3Dright><TT>-&nbsp;</TT></TD>
    <TD align=3Dright><TT>463&nbsp;</TT></TD>
    <TD align=3Dright><TT>0&nbsp;&nbsp;</TT></TD>
    <TD noWrap align=3Dright><TT>57&nbsp;&nbsp;</TT></TD>
    <TD noWrap><TT>&nbsp;R.NIFQSLDLAWTLLR.I</TT></TD></TR>
  <TR>
    <TD align=3Dright>&nbsp;</TD>
    <TD align=3Dright><TT>1715.8490&nbsp;&nbsp;</TT></TD>
    <TD align=3Dright><TT>1714.8417&nbsp;&nbsp;</TT></TD>
    <TD align=3Dright><TT>1714.9254&nbsp;&nbsp;</TT></TD>
    <TD noWrap align=3Dright><TT>-48.77&nbsp;</TT></TD>
    <TD align=3Dright><TT>235&nbsp;</TT></TD>
    <TD noWrap align=3Dright><TT>-&nbsp;</TT></TD>
    <TD align=3Dright><TT>249&nbsp;</TT></TD>
    <TD align=3Dright><TT>0&nbsp;&nbsp;</TT></TD>
    <TD noWrap align=3Dright><TT>---&nbsp;&nbsp;</TT></TD>
    <TD noWrap><TT>&nbsp;R.VTLFLNLANDPTIER.I</TT></TD></TR>
  <TR>
    <TD align=3Dright>&nbsp;</TD>
    <TD align=3Dright><TT>1715.8490&nbsp;&nbsp;</TT></TD>
    <TD align=3Dright><TT>1714.8417&nbsp;&nbsp;</TT></TD>
    <TD align=3Dright><TT>1714.9254&nbsp;&nbsp;</TT></TD>
    <TD noWrap align=3Dright><TT>-48.77&nbsp;</TT></TD>
    <TD align=3Dright><TT>235&nbsp;</TT></TD>
    <TD noWrap align=3Dright><TT>-&nbsp;</TT></TD>
    <TD align=3Dright><TT>249&nbsp;</TT></TD>
    <TD align=3Dright><TT>0&nbsp;&nbsp;</TT></TD>
    <TD noWrap align=3Dright><TT>51&nbsp;&nbsp;</TT></TD>
    <TD noWrap><TT>&nbsp;R.VTLFLNLANDPTIER.I</TT></TD></TR>
  <TR>
    <TD align=3Dright>&nbsp;</TD>
    <TD align=3Dright><TT>1912.7916&nbsp;&nbsp;</TT></TD>
    <TD align=3Dright><TT>1911.7843&nbsp;&nbsp;</TT></TD>
    <TD align=3Dright><TT>1911.8713&nbsp;&nbsp;</TT></TD>
    <TD noWrap align=3Dright><TT>-45.48&nbsp;</TT></TD>
    <TD align=3Dright><TT>300&nbsp;</TT></TD>
    <TD noWrap align=3Dright><TT>-&nbsp;</TT></TD>
    <TD align=3Dright><TT>315&nbsp;</TT></TD>
    <TD align=3Dright><TT>0&nbsp;&nbsp;</TT></TD>
    <TD noWrap align=3Dright><TT>---&nbsp;&nbsp;</TT></TD>
    <TD noWrap><TT>&nbsp;R.GYPGYMYTDLATIYER.A</TT></TD></TR>
  <TR>
    <TD align=3Dright>&nbsp;</TD>
    <TD align=3Dright><TT>1912.7916&nbsp;&nbsp;</TT></TD>
    <TD align=3Dright><TT>1911.7843&nbsp;&nbsp;</TT></TD>
    <TD align=3Dright><TT>1911.8713&nbsp;&nbsp;</TT></TD>
    <TD noWrap align=3Dright><TT>-45.48&nbsp;</TT></TD>
    <TD align=3Dright><TT>300&nbsp;</TT></TD>
    <TD noWrap align=3Dright><TT>-&nbsp;</TT></TD>
    <TD align=3Dright><TT>315&nbsp;</TT></TD>
    <TD align=3Dright><TT>0&nbsp;&nbsp;</TT></TD>
    <TD noWrap align=3Dright><TT>56&nbsp;&nbsp;</TT></TD>
    <TD =
noWrap><TT>&nbsp;R.GYPGYMYTDLATIYER.A</TT></TD></TR></TBODY></TABLE>
<TABLE border=3D0 cellSpacing=3D0>
  <TBODY>
  <TR>
    <TD><TT>&nbsp;&nbsp;&nbsp;&nbsp;&nbsp;&nbsp;</TT></TD>
    <TD><TT><B>No match to: </B>823.0664, 825.0570, 841.0261, 870.5012,=20
      994.0992, 994.0992, 1018.5164, 1018.5164, 1029.4484, 1029.4484, =
1036.0740,=20
      1225.0807, 2178.0630, 2178.0630, 2751.2817,=20
2773.3081</TT></TD></TR></TBODY></TABLE><BR>
<TABLE border=3D0 cellSpacing=3D0>
  <TBODY>
  <TR>
    <TD><TT><B><A name=3DHit33>33.</A>&nbsp;&nbsp;&nbsp;</B></TT></TD>
    <TD noWrap><TT><A=20
      =
href=3D"http://zxw-pc/mascot/cgi/protein_view.pl?file=3D../data/20121225/=
F002399.dat&amp;hit=3D33"=20
      =
target=3D_blank>gi|326520916</A>&nbsp;&nbsp;&nbsp;&nbsp;<B>Mass:</B>&nbsp=
;53993&nbsp;&nbsp;&nbsp;&nbsp;<B>Score:</B>&nbsp;397&nbsp;&nbsp;&nbsp;&nb=
sp;<B>Expect:</B>&nbsp;3.7e-034&nbsp;&nbsp;<B>Matches:</B>&nbsp;13</TT></=
TD></TR>
  <TR>
    <TD>&nbsp;</TD>
    <TD noWrap><TT>predicted protein [Hordeum vulgare subsp.=20
  vulgare]</TT></TD></TR></TBODY></TABLE>
<TABLE border=3D0 cellSpacing=3D0 cellPadding=3D0>
  <TBODY>
  <TR>
    <TD><TT>&nbsp;&nbsp;&nbsp;&nbsp;&nbsp;&nbsp;</TT></TD>
    <TD align=3Dright><TT><B>Observed&nbsp;&nbsp;</B></TT></TD>
    <TD noWrap align=3Dright><TT><B>Mr(expt)&nbsp;&nbsp;</B></TT></TD>
    <TD noWrap align=3Dright><TT><B>Mr(calc)&nbsp;&nbsp;</B></TT></TD>
    <TD align=3Dright><TT><B>&nbsp;ppm&nbsp;&nbsp;</B></TT></TD>
    <TD align=3Dright><TT><B>Start&nbsp;</B></TT></TD>
    <TD align=3Dright><TT><B>&nbsp;</B></TT></TD>
    <TD align=3Dright><TT><B>End&nbsp;</B></TT></TD>
    <TD align=3Dright><TT><B>Miss&nbsp;</B></TT></TD>
    <TD align=3Dright><TT><B>Ions&nbsp;</B></TT></TD>
    <TD><TT><B>&nbsp;Peptide</B></TT></TD></TR>
  <TR>
    <TD align=3Dright>&nbsp;</TD>
    <TD align=3Dright><TT>842.4639&nbsp;&nbsp;</TT></TD>
    <TD align=3Dright><TT>841.4566&nbsp;&nbsp;</TT></TD>
    <TD align=3Dright><TT>841.4406&nbsp;&nbsp;</TT></TD>
    <TD noWrap align=3Dright><TT>19.0&nbsp;</TT></TD>
    <TD align=3Dright><TT>293&nbsp;</TT></TD>
    <TD noWrap align=3Dright><TT>-&nbsp;</TT></TD>
    <TD align=3Dright><TT>299&nbsp;</TT></TD>
    <TD align=3Dright><TT>1&nbsp;&nbsp;</TT></TD>
    <TD noWrap align=3Dright><TT>---&nbsp;&nbsp;</TT></TD>
    <TD noWrap><TT>&nbsp;R.EEVPGRR.G</TT></TD></TR>
  <TR>
    <TD align=3Dright>&nbsp;</TD>
    <TD align=3Dright><TT>1127.4897&nbsp;&nbsp;</TT></TD>
    <TD align=3Dright><TT>1126.4824&nbsp;&nbsp;</TT></TD>
    <TD align=3Dright><TT>1126.5407&nbsp;&nbsp;</TT></TD>
    <TD noWrap align=3Dright><TT>-51.75&nbsp;</TT></TD>
    <TD align=3Dright><TT>440&nbsp;</TT></TD>
    <TD noWrap align=3Dright><TT>-&nbsp;</TT></TD>
    <TD align=3Dright><TT>449&nbsp;</TT></TD>
    <TD align=3Dright><TT>0&nbsp;&nbsp;</TT></TD>
    <TD noWrap align=3Dright><TT>---&nbsp;&nbsp;</TT></TD>
    <TD noWrap><TT>&nbsp;K.FVAQGAYDTR.N</TT></TD></TR>
  <TR>
    <TD align=3Dright>&nbsp;</TD>
    <TD align=3Dright><TT>1127.4897&nbsp;&nbsp;</TT></TD>
    <TD align=3Dright><TT>1126.4824&nbsp;&nbsp;</TT></TD>
    <TD align=3Dright><TT>1126.5407&nbsp;&nbsp;</TT></TD>
    <TD noWrap align=3Dright><TT>-51.75&nbsp;</TT></TD>
    <TD align=3Dright><TT>440&nbsp;</TT></TD>
    <TD noWrap align=3Dright><TT>-&nbsp;</TT></TD>
    <TD align=3Dright><TT>449&nbsp;</TT></TD>
    <TD align=3Dright><TT>0&nbsp;&nbsp;</TT></TD>
    <TD noWrap align=3Dright><TT>52&nbsp;&nbsp;</TT></TD>
    <TD noWrap><TT>&nbsp;K.FVAQGAYDTR.N</TT></TD></TR>
  <TR>
    <TD align=3Dright>&nbsp;</TD>
    <TD align=3Dright><TT>1255.5785&nbsp;&nbsp;</TT></TD>
    <TD align=3Dright><TT>1254.5712&nbsp;&nbsp;</TT></TD>
    <TD align=3Dright><TT>1254.6357&nbsp;&nbsp;</TT></TD>
    <TD noWrap align=3Dright><TT>-51.38&nbsp;</TT></TD>
    <TD align=3Dright><TT>439&nbsp;</TT></TD>
    <TD noWrap align=3Dright><TT>-&nbsp;</TT></TD>
    <TD align=3Dright><TT>449&nbsp;</TT></TD>
    <TD align=3Dright><TT>1&nbsp;&nbsp;</TT></TD>
    <TD noWrap align=3Dright><TT>---&nbsp;&nbsp;</TT></TD>
    <TD noWrap><TT>&nbsp;R.KFVAQGAYDTR.N</TT></TD></TR>
  <TR>
    <TD align=3Dright>&nbsp;</TD>
    <TD align=3Dright><TT>1255.5785&nbsp;&nbsp;</TT></TD>
    <TD align=3Dright><TT>1254.5712&nbsp;&nbsp;</TT></TD>
    <TD align=3Dright><TT>1254.6357&nbsp;&nbsp;</TT></TD>
    <TD noWrap align=3Dright><TT>-51.38&nbsp;</TT></TD>
    <TD align=3Dright><TT>439&nbsp;</TT></TD>
    <TD noWrap align=3Dright><TT>-&nbsp;</TT></TD>
    <TD align=3Dright><TT>449&nbsp;</TT></TD>
    <TD align=3Dright><TT>1&nbsp;&nbsp;</TT></TD>
    <TD noWrap align=3Dright><TT>40&nbsp;&nbsp;</TT></TD>
    <TD noWrap><TT>&nbsp;R.KFVAQGAYDTR.N</TT></TD></TR>
  <TR>
    <TD align=3Dright>&nbsp;</TD>
    <TD align=3Dright><TT>1596.8372&nbsp;&nbsp;</TT></TD>
    <TD align=3Dright><TT>1595.8299&nbsp;&nbsp;</TT></TD>
    <TD align=3Dright><TT>1595.9035&nbsp;&nbsp;</TT></TD>
    <TD noWrap align=3Dright><TT>-46.10&nbsp;</TT></TD>
    <TD align=3Dright><TT>365&nbsp;</TT></TD>
    <TD noWrap align=3Dright><TT>-&nbsp;</TT></TD>
    <TD align=3Dright><TT>378&nbsp;</TT></TD>
    <TD align=3Dright><TT>0&nbsp;&nbsp;</TT></TD>
    <TD noWrap align=3Dright><TT>---&nbsp;&nbsp;</TT></TD>
    <TD noWrap><TT>&nbsp;R.QIYPPINVLPSLSR.L</TT></TD></TR>
  <TR>
    <TD align=3Dright>&nbsp;</TD>
    <TD align=3Dright><TT>1596.8372&nbsp;&nbsp;</TT></TD>
    <TD align=3Dright><TT>1595.8299&nbsp;&nbsp;</TT></TD>
    <TD align=3Dright><TT>1595.9035&nbsp;&nbsp;</TT></TD>
    <TD noWrap align=3Dright><TT>-46.10&nbsp;</TT></TD>
    <TD align=3Dright><TT>365&nbsp;</TT></TD>
    <TD noWrap align=3Dright><TT>-&nbsp;</TT></TD>
    <TD align=3Dright><TT>378&nbsp;</TT></TD>
    <TD align=3Dright><TT>0&nbsp;&nbsp;</TT></TD>
    <TD noWrap align=3Dright><TT>78&nbsp;&nbsp;</TT></TD>
    <TD noWrap><TT>&nbsp;R.QIYPPINVLPSLSR.L</TT></TD></TR>
  <TR>
    <TD align=3Dright>&nbsp;</TD>
    <TD align=3Dright><TT>1689.8540&nbsp;&nbsp;</TT></TD>
    <TD align=3Dright><TT>1688.8467&nbsp;&nbsp;</TT></TD>
    <TD align=3Dright><TT>1688.9250&nbsp;&nbsp;</TT></TD>
    <TD noWrap align=3Dright><TT>-46.33&nbsp;</TT></TD>
    <TD align=3Dright><TT>450&nbsp;</TT></TD>
    <TD noWrap align=3Dright><TT>-&nbsp;</TT></TD>
    <TD align=3Dright><TT>463&nbsp;</TT></TD>
    <TD align=3Dright><TT>0&nbsp;&nbsp;</TT></TD>
    <TD noWrap align=3Dright><TT>---&nbsp;&nbsp;</TT></TD>
    <TD noWrap><TT>&nbsp;R.NIFQSLDLAWTLLR.I</TT></TD></TR>
  <TR>
    <TD align=3Dright>&nbsp;</TD>
    <TD align=3Dright><TT>1689.8540&nbsp;&nbsp;</TT></TD>
    <TD align=3Dright><TT>1688.8467&nbsp;&nbsp;</TT></TD>
    <TD align=3Dright><TT>1688.9250&nbsp;&nbsp;</TT></TD>
    <TD noWrap align=3Dright><TT>-46.33&nbsp;</TT></TD>
    <TD align=3Dright><TT>450&nbsp;</TT></TD>
    <TD noWrap align=3Dright><TT>-&nbsp;</TT></TD>
    <TD align=3Dright><TT>463&nbsp;</TT></TD>
    <TD align=3Dright><TT>0&nbsp;&nbsp;</TT></TD>
    <TD noWrap align=3Dright><TT>57&nbsp;&nbsp;</TT></TD>
    <TD noWrap><TT>&nbsp;R.NIFQSLDLAWTLLR.I</TT></TD></TR>
  <TR>
    <TD align=3Dright>&nbsp;</TD>
    <TD align=3Dright><TT>1715.8490&nbsp;&nbsp;</TT></TD>
    <TD align=3Dright><TT>1714.8417&nbsp;&nbsp;</TT></TD>
    <TD align=3Dright><TT>1714.9254&nbsp;&nbsp;</TT></TD>
    <TD noWrap align=3Dright><TT>-48.77&nbsp;</TT></TD>
    <TD align=3Dright><TT>235&nbsp;</TT></TD>
    <TD noWrap align=3Dright><TT>-&nbsp;</TT></TD>
    <TD align=3Dright><TT>249&nbsp;</TT></TD>
    <TD align=3Dright><TT>0&nbsp;&nbsp;</TT></TD>
    <TD noWrap align=3Dright><TT>---&nbsp;&nbsp;</TT></TD>
    <TD noWrap><TT>&nbsp;R.VTLFLNLANDPTIER.I</TT></TD></TR>
  <TR>
    <TD align=3Dright>&nbsp;</TD>
    <TD align=3Dright><TT>1715.8490&nbsp;&nbsp;</TT></TD>
    <TD align=3Dright><TT>1714.8417&nbsp;&nbsp;</TT></TD>
    <TD align=3Dright><TT>1714.9254&nbsp;&nbsp;</TT></TD>
    <TD noWrap align=3Dright><TT>-48.77&nbsp;</TT></TD>
    <TD align=3Dright><TT>235&nbsp;</TT></TD>
    <TD noWrap align=3Dright><TT>-&nbsp;</TT></TD>
    <TD align=3Dright><TT>249&nbsp;</TT></TD>
    <TD align=3Dright><TT>0&nbsp;&nbsp;</TT></TD>
    <TD noWrap align=3Dright><TT>51&nbsp;&nbsp;</TT></TD>
    <TD noWrap><TT>&nbsp;R.VTLFLNLANDPTIER.I</TT></TD></TR>
  <TR>
    <TD align=3Dright>&nbsp;</TD>
    <TD align=3Dright><TT>1912.7916&nbsp;&nbsp;</TT></TD>
    <TD align=3Dright><TT>1911.7843&nbsp;&nbsp;</TT></TD>
    <TD align=3Dright><TT>1911.8713&nbsp;&nbsp;</TT></TD>
    <TD noWrap align=3Dright><TT>-45.48&nbsp;</TT></TD>
    <TD align=3Dright><TT>300&nbsp;</TT></TD>
    <TD noWrap align=3Dright><TT>-&nbsp;</TT></TD>
    <TD align=3Dright><TT>315&nbsp;</TT></TD>
    <TD align=3Dright><TT>0&nbsp;&nbsp;</TT></TD>
    <TD noWrap align=3Dright><TT>---&nbsp;&nbsp;</TT></TD>
    <TD noWrap><TT>&nbsp;R.GYPGYMYTDLATIYER.A</TT></TD></TR>
  <TR>
    <TD align=3Dright>&nbsp;</TD>
    <TD align=3Dright><TT>1912.7916&nbsp;&nbsp;</TT></TD>
    <TD align=3Dright><TT>1911.7843&nbsp;&nbsp;</TT></TD>
    <TD align=3Dright><TT>1911.8713&nbsp;&nbsp;</TT></TD>
    <TD noWrap align=3Dright><TT>-45.48&nbsp;</TT></TD>
    <TD align=3Dright><TT>300&nbsp;</TT></TD>
    <TD noWrap align=3Dright><TT>-&nbsp;</TT></TD>
    <TD align=3Dright><TT>315&nbsp;</TT></TD>
    <TD align=3Dright><TT>0&nbsp;&nbsp;</TT></TD>
    <TD noWrap align=3Dright><TT>56&nbsp;&nbsp;</TT></TD>
    <TD =
noWrap><TT>&nbsp;R.GYPGYMYTDLATIYER.A</TT></TD></TR></TBODY></TABLE>
<TABLE border=3D0 cellSpacing=3D0>
  <TBODY>
  <TR>
    <TD><TT>&nbsp;&nbsp;&nbsp;&nbsp;&nbsp;&nbsp;</TT></TD>
    <TD><TT><B>No match to: </B>823.0664, 825.0570, 841.0261, 870.5012,=20
      994.0992, 994.0992, 1018.5164, 1018.5164, 1029.4484, 1029.4484, =
1036.0740,=20
      1225.0807, 2178.0630, 2178.0630, 2751.2817,=20
2773.3081</TT></TD></TR></TBODY></TABLE><BR>
<TABLE border=3D0 cellSpacing=3D0>
  <TBODY>
  <TR>
    <TD><TT><B><A name=3DHit34>34.</A>&nbsp;&nbsp;&nbsp;</B></TT></TD>
    <TD noWrap><TT><A=20
      =
href=3D"http://zxw-pc/mascot/cgi/protein_view.pl?file=3D../data/20121225/=
F002399.dat&amp;hit=3D34"=20
      =
target=3D_blank>gi|326519364</A>&nbsp;&nbsp;&nbsp;&nbsp;<B>Mass:</B>&nbsp=
;53993&nbsp;&nbsp;&nbsp;&nbsp;<B>Score:</B>&nbsp;397&nbsp;&nbsp;&nbsp;&nb=
sp;<B>Expect:</B>&nbsp;3.7e-034&nbsp;&nbsp;<B>Matches:</B>&nbsp;13</TT></=
TD></TR>
  <TR>
    <TD>&nbsp;</TD>
    <TD noWrap><TT>predicted protein [Hordeum vulgare subsp.=20
  vulgare]</TT></TD></TR></TBODY></TABLE>
<TABLE border=3D0 cellSpacing=3D0 cellPadding=3D0>
  <TBODY>
  <TR>
    <TD><TT>&nbsp;&nbsp;&nbsp;&nbsp;&nbsp;&nbsp;</TT></TD>
    <TD align=3Dright><TT><B>Observed&nbsp;&nbsp;</B></TT></TD>
    <TD noWrap align=3Dright><TT><B>Mr(expt)&nbsp;&nbsp;</B></TT></TD>
    <TD noWrap align=3Dright><TT><B>Mr(calc)&nbsp;&nbsp;</B></TT></TD>
    <TD align=3Dright><TT><B>&nbsp;ppm&nbsp;&nbsp;</B></TT></TD>
    <TD align=3Dright><TT><B>Start&nbsp;</B></TT></TD>
    <TD align=3Dright><TT><B>&nbsp;</B></TT></TD>
    <TD align=3Dright><TT><B>End&nbsp;</B></TT></TD>
    <TD align=3Dright><TT><B>Miss&nbsp;</B></TT></TD>
    <TD align=3Dright><TT><B>Ions&nbsp;</B></TT></TD>
    <TD><TT><B>&nbsp;Peptide</B></TT></TD></TR>
  <TR>
    <TD align=3Dright>&nbsp;</TD>
    <TD align=3Dright><TT>842.4639&nbsp;&nbsp;</TT></TD>
    <TD align=3Dright><TT>841.4566&nbsp;&nbsp;</TT></TD>
    <TD align=3Dright><TT>841.4406&nbsp;&nbsp;</TT></TD>
    <TD noWrap align=3Dright><TT>19.0&nbsp;</TT></TD>
    <TD align=3Dright><TT>293&nbsp;</TT></TD>
    <TD noWrap align=3Dright><TT>-&nbsp;</TT></TD>
    <TD align=3Dright><TT>299&nbsp;</TT></TD>
    <TD align=3Dright><TT>1&nbsp;&nbsp;</TT></TD>
    <TD noWrap align=3Dright><TT>---&nbsp;&nbsp;</TT></TD>
    <TD noWrap><TT>&nbsp;R.EEVPGRR.G</TT></TD></TR>
  <TR>
    <TD align=3Dright>&nbsp;</TD>
    <TD align=3Dright><TT>1127.4897&nbsp;&nbsp;</TT></TD>
    <TD align=3Dright><TT>1126.4824&nbsp;&nbsp;</TT></TD>
    <TD align=3Dright><TT>1126.5407&nbsp;&nbsp;</TT></TD>
    <TD noWrap align=3Dright><TT>-51.75&nbsp;</TT></TD>
    <TD align=3Dright><TT>440&nbsp;</TT></TD>
    <TD noWrap align=3Dright><TT>-&nbsp;</TT></TD>
    <TD align=3Dright><TT>449&nbsp;</TT></TD>
    <TD align=3Dright><TT>0&nbsp;&nbsp;</TT></TD>
    <TD noWrap align=3Dright><TT>---&nbsp;&nbsp;</TT></TD>
    <TD noWrap><TT>&nbsp;K.FVAQGAYDTR.N</TT></TD></TR>
  <TR>
    <TD align=3Dright>&nbsp;</TD>
    <TD align=3Dright><TT>1127.4897&nbsp;&nbsp;</TT></TD>
    <TD align=3Dright><TT>1126.4824&nbsp;&nbsp;</TT></TD>
    <TD align=3Dright><TT>1126.5407&nbsp;&nbsp;</TT></TD>
    <TD noWrap align=3Dright><TT>-51.75&nbsp;</TT></TD>
    <TD align=3Dright><TT>440&nbsp;</TT></TD>
    <TD noWrap align=3Dright><TT>-&nbsp;</TT></TD>
    <TD align=3Dright><TT>449&nbsp;</TT></TD>
    <TD align=3Dright><TT>0&nbsp;&nbsp;</TT></TD>
    <TD noWrap align=3Dright><TT>52&nbsp;&nbsp;</TT></TD>
    <TD noWrap><TT>&nbsp;K.FVAQGAYDTR.N</TT></TD></TR>
  <TR>
    <TD align=3Dright>&nbsp;</TD>
    <TD align=3Dright><TT>1255.5785&nbsp;&nbsp;</TT></TD>
    <TD align=3Dright><TT>1254.5712&nbsp;&nbsp;</TT></TD>
    <TD align=3Dright><TT>1254.6357&nbsp;&nbsp;</TT></TD>
    <TD noWrap align=3Dright><TT>-51.38&nbsp;</TT></TD>
    <TD align=3Dright><TT>439&nbsp;</TT></TD>
    <TD noWrap align=3Dright><TT>-&nbsp;</TT></TD>
    <TD align=3Dright><TT>449&nbsp;</TT></TD>
    <TD align=3Dright><TT>1&nbsp;&nbsp;</TT></TD>
    <TD noWrap align=3Dright><TT>---&nbsp;&nbsp;</TT></TD>
    <TD noWrap><TT>&nbsp;R.KFVAQGAYDTR.N</TT></TD></TR>
  <TR>
    <TD align=3Dright>&nbsp;</TD>
    <TD align=3Dright><TT>1255.5785&nbsp;&nbsp;</TT></TD>
    <TD align=3Dright><TT>1254.5712&nbsp;&nbsp;</TT></TD>
    <TD align=3Dright><TT>1254.6357&nbsp;&nbsp;</TT></TD>
    <TD noWrap align=3Dright><TT>-51.38&nbsp;</TT></TD>
    <TD align=3Dright><TT>439&nbsp;</TT></TD>
    <TD noWrap align=3Dright><TT>-&nbsp;</TT></TD>
    <TD align=3Dright><TT>449&nbsp;</TT></TD>
    <TD align=3Dright><TT>1&nbsp;&nbsp;</TT></TD>
    <TD noWrap align=3Dright><TT>40&nbsp;&nbsp;</TT></TD>
    <TD noWrap><TT>&nbsp;R.KFVAQGAYDTR.N</TT></TD></TR>
  <TR>
    <TD align=3Dright>&nbsp;</TD>
    <TD align=3Dright><TT>1596.8372&nbsp;&nbsp;</TT></TD>
    <TD align=3Dright><TT>1595.8299&nbsp;&nbsp;</TT></TD>
    <TD align=3Dright><TT>1595.9035&nbsp;&nbsp;</TT></TD>
    <TD noWrap align=3Dright><TT>-46.10&nbsp;</TT></TD>
    <TD align=3Dright><TT>365&nbsp;</TT></TD>
    <TD noWrap align=3Dright><TT>-&nbsp;</TT></TD>
    <TD align=3Dright><TT>378&nbsp;</TT></TD>
    <TD align=3Dright><TT>0&nbsp;&nbsp;</TT></TD>
    <TD noWrap align=3Dright><TT>---&nbsp;&nbsp;</TT></TD>
    <TD noWrap><TT>&nbsp;R.QIYPPINVLPSLSR.L</TT></TD></TR>
  <TR>
    <TD align=3Dright>&nbsp;</TD>
    <TD align=3Dright><TT>1596.8372&nbsp;&nbsp;</TT></TD>
    <TD align=3Dright><TT>1595.8299&nbsp;&nbsp;</TT></TD>
    <TD align=3Dright><TT>1595.9035&nbsp;&nbsp;</TT></TD>
    <TD noWrap align=3Dright><TT>-46.10&nbsp;</TT></TD>
    <TD align=3Dright><TT>365&nbsp;</TT></TD>
    <TD noWrap align=3Dright><TT>-&nbsp;</TT></TD>
    <TD align=3Dright><TT>378&nbsp;</TT></TD>
    <TD align=3Dright><TT>0&nbsp;&nbsp;</TT></TD>
    <TD noWrap align=3Dright><TT>78&nbsp;&nbsp;</TT></TD>
    <TD noWrap><TT>&nbsp;R.QIYPPINVLPSLSR.L</TT></TD></TR>
  <TR>
    <TD align=3Dright>&nbsp;</TD>
    <TD align=3Dright><TT>1689.8540&nbsp;&nbsp;</TT></TD>
    <TD align=3Dright><TT>1688.8467&nbsp;&nbsp;</TT></TD>
    <TD align=3Dright><TT>1688.9250&nbsp;&nbsp;</TT></TD>
    <TD noWrap align=3Dright><TT>-46.33&nbsp;</TT></TD>
    <TD align=3Dright><TT>450&nbsp;</TT></TD>
    <TD noWrap align=3Dright><TT>-&nbsp;</TT></TD>
    <TD align=3Dright><TT>463&nbsp;</TT></TD>
    <TD align=3Dright><TT>0&nbsp;&nbsp;</TT></TD>
    <TD noWrap align=3Dright><TT>---&nbsp;&nbsp;</TT></TD>
    <TD noWrap><TT>&nbsp;R.NIFQSLDLAWTLLR.I</TT></TD></TR>
  <TR>
    <TD align=3Dright>&nbsp;</TD>
    <TD align=3Dright><TT>1689.8540&nbsp;&nbsp;</TT></TD>
    <TD align=3Dright><TT>1688.8467&nbsp;&nbsp;</TT></TD>
    <TD align=3Dright><TT>1688.9250&nbsp;&nbsp;</TT></TD>
    <TD noWrap align=3Dright><TT>-46.33&nbsp;</TT></TD>
    <TD align=3Dright><TT>450&nbsp;</TT></TD>
    <TD noWrap align=3Dright><TT>-&nbsp;</TT></TD>
    <TD align=3Dright><TT>463&nbsp;</TT></TD>
    <TD align=3Dright><TT>0&nbsp;&nbsp;</TT></TD>
    <TD noWrap align=3Dright><TT>57&nbsp;&nbsp;</TT></TD>
    <TD noWrap><TT>&nbsp;R.NIFQSLDLAWTLLR.I</TT></TD></TR>
  <TR>
    <TD align=3Dright>&nbsp;</TD>
    <TD align=3Dright><TT>1715.8490&nbsp;&nbsp;</TT></TD>
    <TD align=3Dright><TT>1714.8417&nbsp;&nbsp;</TT></TD>
    <TD align=3Dright><TT>1714.9254&nbsp;&nbsp;</TT></TD>
    <TD noWrap align=3Dright><TT>-48.77&nbsp;</TT></TD>
    <TD align=3Dright><TT>235&nbsp;</TT></TD>
    <TD noWrap align=3Dright><TT>-&nbsp;</TT></TD>
    <TD align=3Dright><TT>249&nbsp;</TT></TD>
    <TD align=3Dright><TT>0&nbsp;&nbsp;</TT></TD>
    <TD noWrap align=3Dright><TT>---&nbsp;&nbsp;</TT></TD>
    <TD noWrap><TT>&nbsp;R.VTLFLNLANDPTIER.I</TT></TD></TR>
  <TR>
    <TD align=3Dright>&nbsp;</TD>
    <TD align=3Dright><TT>1715.8490&nbsp;&nbsp;</TT></TD>
    <TD align=3Dright><TT>1714.8417&nbsp;&nbsp;</TT></TD>
    <TD align=3Dright><TT>1714.9254&nbsp;&nbsp;</TT></TD>
    <TD noWrap align=3Dright><TT>-48.77&nbsp;</TT></TD>
    <TD align=3Dright><TT>235&nbsp;</TT></TD>
    <TD noWrap align=3Dright><TT>-&nbsp;</TT></TD>
    <TD align=3Dright><TT>249&nbsp;</TT></TD>
    <TD align=3Dright><TT>0&nbsp;&nbsp;</TT></TD>
    <TD noWrap align=3Dright><TT>51&nbsp;&nbsp;</TT></TD>
    <TD noWrap><TT>&nbsp;R.VTLFLNLANDPTIER.I</TT></TD></TR>
  <TR>
    <TD align=3Dright>&nbsp;</TD>
    <TD align=3Dright><TT>1912.7916&nbsp;&nbsp;</TT></TD>
    <TD align=3Dright><TT>1911.7843&nbsp;&nbsp;</TT></TD>
    <TD align=3Dright><TT>1911.8713&nbsp;&nbsp;</TT></TD>
    <TD noWrap align=3Dright><TT>-45.48&nbsp;</TT></TD>
    <TD align=3Dright><TT>300&nbsp;</TT></TD>
    <TD noWrap align=3Dright><TT>-&nbsp;</TT></TD>
    <TD align=3Dright><TT>315&nbsp;</TT></TD>
    <TD align=3Dright><TT>0&nbsp;&nbsp;</TT></TD>
    <TD noWrap align=3Dright><TT>---&nbsp;&nbsp;</TT></TD>
    <TD noWrap><TT>&nbsp;R.GYPGYMYTDLATIYER.A</TT></TD></TR>
  <TR>
    <TD align=3Dright>&nbsp;</TD>
    <TD align=3Dright><TT>1912.7916&nbsp;&nbsp;</TT></TD>
    <TD align=3Dright><TT>1911.7843&nbsp;&nbsp;</TT></TD>
    <TD align=3Dright><TT>1911.8713&nbsp;&nbsp;</TT></TD>
    <TD noWrap align=3Dright><TT>-45.48&nbsp;</TT></TD>
    <TD align=3Dright><TT>300&nbsp;</TT></TD>
    <TD noWrap align=3Dright><TT>-&nbsp;</TT></TD>
    <TD align=3Dright><TT>315&nbsp;</TT></TD>
    <TD align=3Dright><TT>0&nbsp;&nbsp;</TT></TD>
    <TD noWrap align=3Dright><TT>56&nbsp;&nbsp;</TT></TD>
    <TD =
noWrap><TT>&nbsp;R.GYPGYMYTDLATIYER.A</TT></TD></TR></TBODY></TABLE>
[truncated: 155,520 more chars]
