# Supplementary material for: Proteomic Analyses Provide Novel Insights into Plant Growth and Ginsenoside Biosynthesis in Forest Cultivated Panax ginseng (F. Ginseng)
Source: Front Plant Sci. 2016 Jan 26;7:1. doi: 10.3389/fpls.2016.00001 (PMC4726751; doi:10.3389/fpls.2016.00001)
Supplement: Supplementary file 6 [file DataSheet1.ZIP › The raw files of MS/the raw files of MALDI-TOFTOF MS/I17.mht]

From: =?gb2312?B?08kgV2luZG93cyBJbnRlcm5ldCBFeHBsb3JlciA5ILGjtOY=?=
Subject: Protein Summary Report (Project: zxw, Spot Set: zxw\20121225, Label: I17, Spot Id: 795001, Peak List Id: 464812, MS Job Run Id: 23272)
Date: Wed, 26 Dec 2012 11:56:57 +0800
MIME-Version: 1.0
Content-Type: multipart/related;
	type="text/html";
	boundary="----=_NextPart_000_001B_01CDE360.1AFEE390"
X-MimeOLE: Produced By Microsoft MimeOLE V6.1.7601.17609

���� MIME ��ʽ�Ķ෽�ʼ���

------=_NextPart_000_001B_01CDE360.1AFEE390
Content-Type: text/html;
	charset="utf-8"
Content-Transfer-Encoding: quoted-printable
Content-Location: http://zxw-pc/mascot/cgi/master_results.pl?file=..%2Fdata%2F20121225%2FF002400.dat&REPTYPE=protein&_sigthreshold=0.05&REPORT=50&_server_mudpit_switch=99999999&_ignoreionsscorebelow=0&_showsubsets=0&_showpopups=TRUE&_sortunassigned=scoredown&_requireboldred=0

=EF=BB=BF<!DOCTYPE HTML PUBLIC "-//W3C//DTD HTML 4.0 Transitional//EN">
<!-- 0 seconds --><!-- 0 seconds --><!-- 0 seconds =
--><HTML><HEAD><TITLE>Protein Summary Report (Project: zxw, Spot Set: =
zxw\20121225, Label: I17, Spot Id: 795001, Peak List Id: 464812, MS Job =
Run Id: 23272)</TITLE>
<META content=3D"text/html; charset=3Dutf-8" http-equiv=3DContent-Type>
<STYLE type=3Dtext/css>.tooltip {
	POSITION: absolute; VISIBILITY: hidden; TOP: 0px; LEFT: 0px
}
</STYLE>

<SCRIPT language=3DJavaScript type=3Dtext/javascript=20
src=3D"http://zxw-pc/mascot/templates/browser.js"></SCRIPT>

<SCRIPT language=3DJavaScript>=0A=
<!-- Begin hiding Javascript from old browsers.=0A=
 =0A=
  var arrayReady=3D0;=0A=
  =0A=
  if (document.images){=0A=
    redBall =3D new Image();=0A=
    redBall.src =3D "../images/red_ball_white.gif";  =0A=
    cyanBall =3D new Image();=0A=
    cyanBall.src =3D "../images/cyan_ball_white.gif";  =0A=
  }=0A=
  =0A=
  function cover(hit,query,protSeq){=0A=
    document.Results.OV_Title.value =3D queryTitle[query];=0A=
    document.Results.OV_Accession.value =3D protName[hit];=0A=
    document.Results.OV_Sequence.value =3D protSeq;=0A=
    if (hit =3D=3D 0) {=0A=
      self.status =3D queryTitle[query];=0A=
    } else {=0A=
      self.status =3D protName[hit] + ": " + protSeq;=0A=
    }=0A=
    if (protSeq !=3D "" && document.fred && arrayReady =3D=3D 1){=0A=
      var i =3D 0;=0A=
      var element =3D 0;=0A=
      element =3D eval(protSeq+"["+i+"]");=0A=
      while(element) {=0A=
        document.images[element].src =3D redBall.src;=0A=
        i++;=0A=
        element =3D eval(protSeq+"["+i+"]");=0A=
      }=0A=
    }=0A=
  }=0A=
=0A=
  function uncover(hit,query,protSeq){=0A=
    document.Results.OV_Title.value =3D "-Query-";=0A=
    document.Results.OV_Accession.value=3D"-Accession-";=0A=
    document.Results.OV_Sequence.value=3D"-Sequence-";=0A=
    self.status=3D"";=0A=
    if (protSeq !=3D "" && document.fred && arrayReady =3D=3D 1){=0A=
      var i =3D 0;=0A=
      var element =3D 0;=0A=
      element =3D eval(protSeq+"["+i+"]");=0A=
      while(element) {=0A=
        document.images[element].src =3D cyanBall.src;=0A=
        i++;=0A=
        element =3D eval(protSeq+"["+i+"]");=0A=
      }=0A=
    }=0A=
  }=0A=
=0A=
  function checkQuery(checkState,numChecks,form){=0A=
    if (numChecks =3D=3D 1){=0A=
      form.QUE.checked =3D checkState;=0A=
    } else {=0A=
      for (var i =3D 0; i < form.elements.length; i++) {=0A=
        if (form.elements[i].name =3D=3D "QUE"){=0A=
          form.elements[i].checked =3D checkState;=0A=
        }=0A=
      }=0A=
    }=0A=
  }=0A=
=0A=
  function SaveClicks(checkBox,form){=0A=
    if (form.ErrTolRepeat && form.ErrTolRepeat.checked) {=0A=
      return;=0A=
    }=0A=
    var checkState =3D checkBox.checked;=0A=
    var thisHit =3D 0;=0A=
    for (var i =3D 0; i < form.elements.length; i++) {=0A=
      if (thisHit =3D=3D 1){=0A=
        if (form.elements[i].name =3D=3D "QUE") {=0A=
          form.elements[i].checked =3D !checkState;=0A=
        } else {=0A=
          break;=0A=
        }=0A=
      } else {=0A=
        if (form.elements[i] =3D=3D checkBox){=0A=
          thisHit =3D 1;=0A=
        }=0A=
      }=0A=
    }=0A=
  }=0A=
=0A=
  function unMatched(form){=0A=
    var numMisses =3D 0;=0A=
    for (var i =3D 0; i < form.elements.length; i++) {=0A=
      if (form.elements[i].name =3D=3D "MISSES"){=0A=
        numMisses++;=0A=
      } =0A=
    }=0A=
    if (numMisses < 1) {=0A=
      alert("No unmatched mass values to be searched");=0A=
      return false;=0A=
    }=0A=
    for (var i =3D 0; i < form.elements.length; i++) {=0A=
      if (form.elements[i].name =3D=3D "QUE"){=0A=
        form.elements[i].name =3D "DUMMY";=0A=
      } =0A=
    }=0A=
    for (var i =3D 0; i < form.elements.length; i++) {=0A=
      if (form.elements[i].name =3D=3D "MISSES"){=0A=
        form.elements[i].name =3D "QUE";=0A=
      } =0A=
    }=0A=
    form.submit();=0A=
    return true;=0A=
  }=0A=
=0A=
  function setReFormatAction(form){=0A=
    if (form.REPTYPE.options[form.REPTYPE.selectedIndex].value =3D=3D =
"export"){=0A=
      form.action =3D "./export_dat_2.pl";=0A=
    } else if (form.REPTYPE.options[form.REPTYPE.selectedIndex].value =
=3D=3D "family") {=0A=
      form.action =3D "./master_results_2.pl";=0A=
    } else {=0A=
      form.action =3D "./master_results.pl";=0A=
    }=0A=
  }=0A=
  =0A=
  function chooseQueryList(form) {=0A=
    var formatForm =3D window.document.forms['Re-format'];=0A=
    if (formatForm._querylist.value =3D=3D 'unassigned') {=0A=
      form.QUERYLIST.value =3D queryListUnassigned;=0A=
    } else if (formatForm._querylist.value =3D=3D 'identity') {=0A=
      form.QUERYLIST.value =3D queryListIdentity;=0A=
    } else if (formatForm._querylist.value =3D=3D 'homology') {=0A=
      form.QUERYLIST.value =3D queryListHomology;=0A=
    } else {=0A=
      form.QUERYLIST.value =3D "All";=0A=
    }=0A=
    return true;=0A=
  }=0A=
    =0A=
  function makeAccessionString(form){=0A=
    if (!form.ErrTolRepeat || !form.ErrTolRepeat.checked) {=0A=
      form.ACCESSION.value =3D "";=0A=
      return true;=0A=
    }=0A=
    var tempString =3D "";=0A=
    var numAccessions =3D 1;=0A=
    for (var i =3D 0; i < form.elements.length; i++) {=0A=
      if (form.elements[i].name =3D=3D "INCLUDE" && =
form.elements[i].checked){=0A=
        tempString =3D tempString + =
unescape(et_list[form.elements[i].value]) + ",";=0A=
      }=0A=
    }=0A=
    if (tempString =3D=3D "") {=0A=
      alert("No hits selected for error tolerant search");=0A=
      return false;=0A=
    }=0A=
    tempString =3D tempString.substring(0, tempString.length - 1);=0A=
    form.ACCESSION.value =3D tempString;=0A=
    checkQuery(1,50, form);=0A=
    return true;=0A=
  }=0A=
=0A=
  function clearEl() {}=0A=
=0A=
  function makeArchive(form){=0A=
    var tempUrl =3D =
"http://zxw-pc/mascot/cgi/master_results.pl?file=3D..%2Fdata%2F20121225%2=
FF002400.dat;REPTYPE=3Darchive;_sigthreshold=3D0.05;REPORT=3D50;_server_m=
udpit_switch=3D99999999;_ignoreionsscorebelow=3D0;_showsubsets=3D0;_showp=
opups=3DTRUE;_sortunassigned=3Dscoredown;_requireboldred=3D0&INTERMEDIATE=
=3D%2e%2e%2fdata%2f20121225%2fF002400%2edat";    for (var i =3D 0; i < =
form.elements.length; i++) {=0A=
      if (form.elements[i].name =3D=3D "INCLUDE" && =
form.elements[i].checked){=0A=
        tempUrl =3D tempUrl + "&INCLUDE=3D" + form.elements[i].value;=0A=
      }=0A=
    }=0A=
    window.location.href =3D tempUrl;=0A=
  }=0A=
=0A=
// End hiding Javascript from old browsers. -->=0A=
</SCRIPT>

<META name=3DGENERATOR content=3D"MSHTML 9.00.8112.16457"></HEAD>
<BODY aLink=3D#0000ff bgColor=3D#ffffff vLink=3D#0000ff>
<H1><IMG border=3D0 name=3Dfred align=3Dtop=20
src=3D"http://zxw-pc/mascot/images/88x31_logo_white.gif" width=3D88 =
height=3D31=20
NATURALSIZEFLAG=3D"3"> Mascot Search Results</H1><FONT=20
face=3D"Courier New,Courier,monospace"><PRE><B>User            : </B>
<B>Email           : </B>
<B>Search title    : Project: zxw, Spot Set: zxw\20121225, Label: I17, =
Spot Id: 795001, Peak List Id: 464812, MS Job Run Id: 23272</B>
<B>MS data file    : =
C:\Users\lei\Desktop\=EF=BF=BD=EF=BF=BD=EF=BF=BD=EF=BF=BD=EF=BF=BD=EF=BF=BD=
=EF=BF=BD=EF=BF=BD\201212\20121225\ppw_I17_135641679604.txt</B>
<B>Database        : viridiplantae p (1850050 sequences; 642453415 =
residues)</B>
<B>Timestamp       : 25 Dec 2012 at 07:54:17 GMT</B>
<B>Warning         : <FONT color=3D#ff0000>A Peptide summary report will =
usually give a much clearer picture of MS/MS search results.</FONT></B>
<B>Top Score       : 58 for <FONT color=3D#ff0000>gi|125553030</FONT>, =
hypothetical protein OsI_20669 [Oryza sativa Indica Group]</B>
</PRE></FONT>
<H3>Mascot Score Histogram</H3>Protein score is -10*Log(P), where P is =
the=20
probability that the observed match is a random event.<BR>Protein scores =
greater=20
than 75 are significant (p&lt;0.05).<BR>Protein scores are derived from =
ions=20
scores as a non-probabilistic basis for ranking protein hits.
<P><IMG alt=3D"Score Distribution"=20
src=3D"http://zxw-pc/mascot/cgi/score_gif.pl?score_gif_577769581475" =
width=3D400=20
height=3D200>=20
<FORM onsubmit=3D"return setReFormatAction(this)" method=3Dget =
name=3DRe-format=20
action=3D./master_results.pl><INPUT name=3Dfile =
value=3D../data/20121225/F002400.dat=20
type=3Dhidden>=20
<H3>Protein Summary Report</H3>
<TABLE border=3D0 cellSpacing=3D1 cellPadding=3D3>
  <TBODY>
  <TR>
    <TD bgColor=3D#eeeeff noWrap><INPUT value=3D"Format As" =
type=3Dsubmit> </TD>
    <TD bgColor=3D#eeeeff noWrap><SELECT name=3DREPTYPE> <OPTION =
selected=20
        value=3Dprotein>Protein Summary (deprecated)</OPTION> <OPTION=20
        value=3Dfamily>Protein Family Summary</OPTION> <OPTION=20
        value=3Dpeptide>Peptide Summary</OPTION> <OPTION =
value=3Dselect>Select=20
        Summary (protein hits)</OPTION> <OPTION =
value=3Dunassigned>Select Summary=20
        (unassigned)</OPTION> <OPTION value=3Dexport>Export Search=20
      Results</OPTION></SELECT> </TD>
    <TD bgColor=3D#eeeeff>&nbsp;</TD>
    <TD bgColor=3D#eeeeff noWrap><A=20
      href=3D"http://zxw-pc/mascot/help/msms_summaries_help.html"=20
      target=3D_blank>Help</A> </TD></TR>
  <TR>
    <TD bgColor=3D#eeeeff>&nbsp;</TD>
    <TD bgColor=3D#eeeeff noWrap>Significance threshold p&lt; <INPUT=20
      name=3D_sigthreshold value=3D0.05 size=3D8> </TD>
    <TD bgColor=3D#eeeeff noWrap>Max. number of hits <INPUT =
name=3DREPORT value=3D50=20
      size=3D5> </TD>
    <TD bgColor=3D#eeeeff>&nbsp;</TD></TR></TBODY></TABLE></FORM>
<FORM method=3Dpost name=3DResults action=3D./search_form.pl><INPUT =
name=3DQUE=20
value=3D"771.327014 from(772.334290,1+)  intensity(44326.1840)  =
query(1)"=20
type=3Dhidden> <INPUT name=3DMISSES=20
value=3D"771.327014 from(772.334290,1+)  intensity(44326.1840)  =
query(1)"=20
type=3Dhidden> <INPUT name=3DQUE=20
value=3D"804.367664 from(805.374940,1+)  intensity(14770.0670)  =
query(2)"=20
type=3Dhidden> <INPUT name=3DMISSES=20
value=3D"804.367664 from(805.374940,1+)  intensity(14770.0670)  =
query(2)"=20
type=3Dhidden> <INPUT name=3DQUE=20
value=3D"824.046494 from(825.053770,1+)  intensity(12617.8430)  =
query(3)"=20
type=3Dhidden> <INPUT name=3DMISSES=20
value=3D"824.046494 from(825.053770,1+)  intensity(12617.8430)  =
query(3)"=20
type=3Dhidden> <INPUT name=3DQUE=20
value=3D"841.456774 from(842.464050,1+)  intensity(36596.0780)  =
query(4)"=20
type=3Dhidden> <INPUT name=3DQUE=20
value=3D"855.471854 from(856.479130,1+)  intensity(5270.0000)  query(5)" =

type=3Dhidden> <INPUT name=3DMISSES=20
value=3D"855.471854 from(856.479130,1+)  intensity(5270.0000)  query(5)" =

type=3Dhidden> <INPUT name=3DQUE=20
value=3D"869.489794 from(870.497070,1+)  intensity(21141.1760)  =
query(6)"=20
type=3Dhidden> <INPUT name=3DMISSES=20
value=3D"869.489794 from(870.497070,1+)  intensity(21141.1760)  =
query(6)"=20
type=3Dhidden> <INPUT name=3DQUE=20
value=3D"1087.414924 from(1088.422200,1+)  intensity(6014.5098)  =
query(7)"=20
type=3Dhidden> <INPUT name=3DMISSES=20
value=3D"1087.414924 from(1088.422200,1+)  intensity(6014.5098)  =
query(7)"=20
type=3Dhidden> <INPUT name=3DQUE=20
value=3D"1098.445924 from(1099.453200,1+)  intensity(14348.7810)  =
query(8)"=20
type=3Dhidden> <INPUT name=3DMISSES=20
value=3D"1098.445924 from(1099.453200,1+)  intensity(14348.7810)  =
query(8)"=20
type=3Dhidden> <INPUT name=3DQUE=20
value=3D"1098.445924 from(1099.453200,1+)  intensity(0.0000)  =
title(Label%3a%20I17%2c%20Spot_Id%3a%20795001%2c%20Peak_List_Id%3a%204649=
53%2c%20MSMS%20Job_Run_Id%3a%2023273%2c%20Comment%3a%20)  query(9)"=20
type=3Dhidden> <INPUT name=3DMISSES=20
value=3D"1098.445924 from(1099.453200,1+)  intensity(0.0000)  =
title(Label%3a%20I17%2c%20Spot_Id%3a%20795001%2c%20Peak_List_Id%3a%204649=
53%2c%20MSMS%20Job_Run_Id%3a%2023273%2c%20Comment%3a%20)  query(9)"=20
type=3Dhidden> <INPUT name=3DQUE=20
value=3D"1114.426324 from(1115.433600,1+)  intensity(15761.7660)  =
query(10)"=20
type=3Dhidden> <INPUT name=3DMISSES=20
value=3D"1114.426324 from(1115.433600,1+)  intensity(15761.7660)  =
query(10)"=20
type=3Dhidden> <INPUT name=3DQUE=20
value=3D"1114.426324 from(1115.433600,1+)  intensity(0.0000)  =
title(Label%3a%20I17%2c%20Spot_Id%3a%20795001%2c%20Peak_List_Id%3a%204649=
52%2c%20MSMS%20Job_Run_Id%3a%2023273%2c%20Comment%3a%20)  query(11)"=20
type=3Dhidden> <INPUT name=3DMISSES=20
value=3D"1114.426324 from(1115.433600,1+)  intensity(0.0000)  =
title(Label%3a%20I17%2c%20Spot_Id%3a%20795001%2c%20Peak_List_Id%3a%204649=
52%2c%20MSMS%20Job_Run_Id%3a%2023273%2c%20Comment%3a%20)  query(11)"=20
type=3Dhidden> <INPUT name=3DQUE=20
value=3D"1180.546824 from(1181.554100,1+)  intensity(14722.1010)  =
query(12)"=20
type=3Dhidden> <INPUT name=3DMISSES=20
value=3D"1180.546824 from(1181.554100,1+)  intensity(14722.1010)  =
query(12)"=20
type=3Dhidden> <INPUT name=3DQUE=20
value=3D"1181.548624 from(1182.555900,1+)  intensity(163056.3300)  =
query(13)"=20
type=3Dhidden> <INPUT name=3DMISSES=20
value=3D"1181.548624 from(1182.555900,1+)  intensity(163056.3300)  =
query(13)"=20
type=3Dhidden> <INPUT name=3DQUE=20
value=3D"1181.548624 from(1182.555900,1+)  intensity(0.0000)  =
title(Label%3a%20I17%2c%20Spot_Id%3a%20795001%2c%20Peak_List_Id%3a%204649=
45%2c%20MSMS%20Job_Run_Id%3a%2023273%2c%20Comment%3a%20)  query(14)"=20
type=3Dhidden> <INPUT name=3DMISSES=20
value=3D"1181.548624 from(1182.555900,1+)  intensity(0.0000)  =
title(Label%3a%20I17%2c%20Spot_Id%3a%20795001%2c%20Peak_List_Id%3a%204649=
45%2c%20MSMS%20Job_Run_Id%3a%2023273%2c%20Comment%3a%20)  query(14)"=20
type=3Dhidden> <INPUT name=3DQUE=20
value=3D"1195.558324 from(1196.565600,1+)  intensity(20682.6190)  =
query(15)"=20
type=3Dhidden> <INPUT name=3DMISSES=20
value=3D"1195.558324 from(1196.565600,1+)  intensity(20682.6190)  =
query(15)"=20
type=3Dhidden> <INPUT name=3DQUE=20
value=3D"1195.558324 from(1196.565600,1+)  intensity(0.0000)  =
title(Label%3a%20I17%2c%20Spot_Id%3a%20795001%2c%20Peak_List_Id%3a%204649=
50%2c%20MSMS%20Job_Run_Id%3a%2023273%2c%20Comment%3a%20)  query(16)"=20
type=3Dhidden> <INPUT name=3DMISSES=20
value=3D"1195.558324 from(1196.565600,1+)  intensity(0.0000)  =
title(Label%3a%20I17%2c%20Spot_Id%3a%20795001%2c%20Peak_List_Id%3a%204649=
50%2c%20MSMS%20Job_Run_Id%3a%2023273%2c%20Comment%3a%20)  query(16)"=20
type=3Dhidden> <INPUT name=3DQUE=20
value=3D"1272.569024 from(1273.576300,1+)  intensity(26363.7850)  =
query(17)"=20
type=3Dhidden> <INPUT name=3DMISSES=20
value=3D"1272.569024 from(1273.576300,1+)  intensity(26363.7850)  =
query(17)"=20
type=3Dhidden> <INPUT name=3DQUE=20
value=3D"1272.569024 from(1273.576300,1+)  intensity(0.0000)  =
title(Label%3a%20I17%2c%20Spot_Id%3a%20795001%2c%20Peak_List_Id%3a%204649=
47%2c%20MSMS%20Job_Run_Id%3a%2023273%2c%20Comment%3a%20)  query(18)"=20
type=3Dhidden> <INPUT name=3DMISSES=20
value=3D"1272.569024 from(1273.576300,1+)  intensity(0.0000)  =
title(Label%3a%20I17%2c%20Spot_Id%3a%20795001%2c%20Peak_List_Id%3a%204649=
47%2c%20MSMS%20Job_Run_Id%3a%2023273%2c%20Comment%3a%20)  query(18)"=20
type=3Dhidden> <INPUT name=3DQUE=20
value=3D"1288.551424 from(1289.558700,1+)  intensity(13094.8490)  =
query(19)"=20
type=3Dhidden> <INPUT name=3DMISSES=20
value=3D"1288.551424 from(1289.558700,1+)  intensity(13094.8490)  =
query(19)"=20
type=3Dhidden> <INPUT name=3DQUE=20
value=3D"1289.586924 from(1290.594200,1+)  intensity(5665.3457)  =
query(20)"=20
type=3Dhidden> <INPUT name=3DMISSES=20
value=3D"1289.586924 from(1290.594200,1+)  intensity(5665.3457)  =
query(20)"=20
type=3Dhidden> <INPUT name=3DQUE=20
value=3D"1353.591024 from(1354.598300,1+)  intensity(11984.5970)  =
query(21)"=20
type=3Dhidden> <INPUT name=3DQUE=20
value=3D"1365.637524 from(1366.644800,1+)  intensity(265122.0900)  =
query(22)"=20
type=3Dhidden> <INPUT name=3DQUE=20
value=3D"1365.637524 from(1366.644800,1+)  intensity(0.0000)  =
title(Label%3a%20I17%2c%20Spot_Id%3a%20795001%2c%20Peak_List_Id%3a%204649=
44%2c%20MSMS%20Job_Run_Id%3a%2023273%2c%20Comment%3a%20)  query(23)"=20
type=3Dhidden> <INPUT name=3DQUE=20
value=3D"1369.605524 from(1370.612800,1+)  intensity(19618.7950)  =
query(24)"=20
type=3Dhidden> <INPUT name=3DQUE=20
value=3D"1439.648524 from(1440.655800,1+)  intensity(4146.8628)  =
query(25)"=20
type=3Dhidden> <INPUT name=3DMISSES=20
value=3D"1439.648524 from(1440.655800,1+)  intensity(4146.8628)  =
query(25)"=20
type=3Dhidden> <INPUT name=3DQUE=20
value=3D"1481.695124 from(1482.702400,1+)  intensity(4760.0000)  =
query(26)"=20
type=3Dhidden> <INPUT name=3DMISSES=20
value=3D"1481.695124 from(1482.702400,1+)  intensity(4760.0000)  =
query(26)"=20
type=3Dhidden> <INPUT name=3DQUE=20
value=3D"1529.679724 from(1530.687000,1+)  intensity(12833.7260)  =
query(27)"=20
type=3Dhidden> <INPUT name=3DMISSES=20
value=3D"1529.679724 from(1530.687000,1+)  intensity(12833.7260)  =
query(27)"=20
type=3Dhidden> <INPUT name=3DQUE=20
value=3D"1554.707224 from(1555.714500,1+)  intensity(4832.1567)  =
query(28)"=20
type=3Dhidden> <INPUT name=3DMISSES=20
value=3D"1554.707224 from(1555.714500,1+)  intensity(4832.1567)  =
query(28)"=20
type=3Dhidden> <INPUT name=3DQUE=20
value=3D"1584.830724 from(1585.838000,1+)  intensity(23517.2560)  =
query(29)"=20
type=3Dhidden> <INPUT name=3DQUE=20
value=3D"1584.830724 from(1585.838000,1+)  intensity(0.0000)  =
title(Label%3a%20I17%2c%20Spot_Id%3a%20795001%2c%20Peak_List_Id%3a%204649=
48%2c%20MSMS%20Job_Run_Id%3a%2023273%2c%20Comment%3a%20)  query(30)"=20
type=3Dhidden> <INPUT name=3DQUE=20
value=3D"1600.804524 from(1601.811800,1+)  intensity(27851.9610)  =
query(31)"=20
type=3Dhidden> <INPUT name=3DMISSES=20
value=3D"1600.804524 from(1601.811800,1+)  intensity(27851.9610)  =
query(31)"=20
type=3Dhidden> <INPUT name=3DQUE=20
value=3D"1600.804524 from(1601.811800,1+)  intensity(0.0000)  =
title(Label%3a%20I17%2c%20Spot_Id%3a%20795001%2c%20Peak_List_Id%3a%204649=
46%2c%20MSMS%20Job_Run_Id%3a%2023273%2c%20Comment%3a%20)  query(32)"=20
type=3Dhidden> <INPUT name=3DMISSES=20
value=3D"1600.804524 from(1601.811800,1+)  intensity(0.0000)  =
title(Label%3a%20I17%2c%20Spot_Id%3a%20795001%2c%20Peak_List_Id%3a%204649=
46%2c%20MSMS%20Job_Run_Id%3a%2023273%2c%20Comment%3a%20)  query(32)"=20
type=3Dhidden> <INPUT name=3DQUE=20
value=3D"1844.750324 from(1845.757600,1+)  intensity(8905.6865)  =
query(33)"=20
type=3Dhidden> <INPUT name=3DMISSES=20
value=3D"1844.750324 from(1845.757600,1+)  intensity(8905.6865)  =
query(33)"=20
type=3Dhidden> <INPUT name=3DQUE=20
value=3D"1942.903524 from(1943.910800,1+)  intensity(3964.1177)  =
query(34)"=20
type=3Dhidden> <INPUT name=3DMISSES=20
value=3D"1942.903524 from(1943.910800,1+)  intensity(3964.1177)  =
query(34)"=20
type=3Dhidden> <INPUT name=3DQUE=20
value=3D"2027.916424 from(2028.923700,1+)  intensity(3599.2158)  =
query(35)"=20
type=3Dhidden> <INPUT name=3DMISSES=20
value=3D"2027.916424 from(2028.923700,1+)  intensity(3599.2158)  =
query(35)"=20
type=3Dhidden> <INPUT name=3DQUE=20
value=3D"2043.944424 from(2044.951700,1+)  intensity(7321.5688)  =
query(36)"=20
type=3Dhidden> <INPUT name=3DMISSES=20
value=3D"2043.944424 from(2044.951700,1+)  intensity(7321.5688)  =
query(36)"=20
type=3Dhidden> <INPUT name=3DQUE=20
value=3D"2209.990524 from(2210.997800,1+)  intensity(39490.1990)  =
query(37)"=20
type=3Dhidden> <INPUT name=3DMISSES=20
value=3D"2209.990524 from(2210.997800,1+)  intensity(39490.1990)  =
query(37)"=20
type=3Dhidden> <INPUT name=3DQUE=20
value=3D"2224.006624 from(2225.013900,1+)  intensity(19271.7460)  =
query(38)"=20
type=3Dhidden> <INPUT name=3DMISSES=20
value=3D"2224.006624 from(2225.013900,1+)  intensity(19271.7460)  =
query(38)"=20
type=3Dhidden> <INPUT name=3DQUE=20
value=3D"2224.006624 from(2225.013900,1+)  intensity(0.0000)  =
title(Label%3a%20I17%2c%20Spot_Id%3a%20795001%2c%20Peak_List_Id%3a%204649=
51%2c%20MSMS%20Job_Run_Id%3a%2023273%2c%20Comment%3a%20)  query(39)"=20
type=3Dhidden> <INPUT name=3DMISSES=20
value=3D"2224.006624 from(2225.013900,1+)  intensity(0.0000)  =
title(Label%3a%20I17%2c%20Spot_Id%3a%20795001%2c%20Peak_List_Id%3a%204649=
51%2c%20MSMS%20Job_Run_Id%3a%2023273%2c%20Comment%3a%20)  query(39)"=20
type=3Dhidden> <INPUT name=3DQUE=20
value=3D"2229.112324 from(2230.119600,1+)  intensity(15913.4500)  =
query(40)"=20
type=3Dhidden> <INPUT name=3DQUE=20
value=3D"2232.034924 from(2233.042200,1+)  intensity(5699.9673)  =
query(41)"=20
type=3Dhidden> <INPUT name=3DQUE=20
value=3D"2239.023724 from(2240.031000,1+)  intensity(3455.5129)  =
query(42)"=20
type=3Dhidden> <INPUT name=3DMISSES=20
value=3D"2239.023724 from(2240.031000,1+)  intensity(3455.5129)  =
query(42)"=20
type=3Dhidden> <INPUT name=3DQUE=20
value=3D"2282.064524 from(2283.071800,1+)  intensity(10573.3340)  =
query(43)"=20
type=3Dhidden> <INPUT name=3DQUE=20
value=3D"2663.182424 from(2664.189700,1+)  intensity(21983.7300)  =
query(44)"=20
type=3Dhidden> <INPUT name=3DMISSES=20
value=3D"2663.182424 from(2664.189700,1+)  intensity(21983.7300)  =
query(44)"=20
type=3Dhidden> <INPUT name=3DQUE=20
value=3D"2663.182424 from(2664.189700,1+)  intensity(0.0000)  =
title(Label%3a%20I17%2c%20Spot_Id%3a%20795001%2c%20Peak_List_Id%3a%204649=
49%2c%20MSMS%20Job_Run_Id%3a%2023273%2c%20Comment%3a%20)  query(45)"=20
type=3Dhidden> <INPUT name=3DMISSES=20
value=3D"2663.182424 from(2664.189700,1+)  intensity(0.0000)  =
title(Label%3a%20I17%2c%20Spot_Id%3a%20795001%2c%20Peak_List_Id%3a%204649=
49%2c%20MSMS%20Job_Run_Id%3a%2023273%2c%20Comment%3a%20)  query(45)"=20
type=3Dhidden> <INPUT name=3DQUE=20
value=3D"2665.196124 from(2666.203400,1+)  intensity(4373.0220)  =
query(46)"=20
type=3Dhidden> <INPUT name=3DMISSES=20
value=3D"2665.196124 from(2666.203400,1+)  intensity(4373.0220)  =
query(46)"=20
type=3Dhidden> <INPUT name=3DQUE=20
value=3D"2691.185324 from(2692.192600,1+)  intensity(5980.6328)  =
query(47)"=20
type=3Dhidden> <INPUT name=3DMISSES=20
value=3D"2691.185324 from(2692.192600,1+)  intensity(5980.6328)  =
query(47)"=20
type=3Dhidden> <INPUT name=3DQUE=20
value=3D"2748.220024 from(2749.227300,1+)  intensity(4711.1299)  =
query(48)"=20
type=3Dhidden> <INPUT name=3DMISSES=20
value=3D"2748.220024 from(2749.227300,1+)  intensity(4711.1299)  =
query(48)"=20
type=3Dhidden> <INPUT name=3DQUE=20
value=3D"2806.213224 from(2807.220500,1+)  intensity(11789.8180)  =
query(49)"=20
type=3Dhidden> <INPUT name=3DQUE=20
value=3D"3346.581124 from(3347.588400,1+)  intensity(3169.1899)  =
query(50)"=20
type=3Dhidden> <INPUT name=3DMISSES=20
value=3D"3346.581124 from(3347.588400,1+)  intensity(3169.1899)  =
query(50)"=20
type=3Dhidden> <INPUT name=3DFORMVER value=3D2 type=3Dhidden> <INPUT =
name=3DSEARCH=20
value=3DMIS type=3Dhidden> <INPUT name=3DUSERNAME type=3Dhidden> <INPUT =
name=3DUSEREMAIL=20
type=3Dhidden> <INPUT name=3DCOM=20
value=3D"Project: zxw, Spot Set: zxw\20121225, Label: I17, Spot Id: =
795001, Peak List Id: 464812, MS Job Run Id: 23272"=20
type=3Dhidden> <INPUT name=3DMODS type=3Dhidden> <INPUT name=3DIT_MODS=20
value=3D"Oxidation (M)" type=3Dhidden> <INPUT name=3DCLE value=3DTrypsin =
type=3Dhidden>=20
<INPUT name=3DMASS value=3DMonoisotopic type=3Dhidden> <INPUT name=3DSEG =
type=3Dhidden>=20
<INPUT name=3DTOL value=3D100 type=3Dhidden> <INPUT name=3DTOLU =
value=3Dppm type=3Dhidden>=20
<INPUT name=3DITOL value=3D0.8 type=3Dhidden> <INPUT name=3DITOLU =
value=3DDa type=3Dhidden>=20
<INPUT name=3DDB value=3Dviridiplantae type=3Dhidden> <INPUT =
name=3DCHARGE value=3D1+=20
type=3Dhidden> <INPUT name=3DPFA value=3D1 type=3Dhidden> <INPUT =
name=3DFILE=20
value=3DC:\Users\lei\Desktop\=EF=BF=BD=EF=BF=BD=EF=BF=BD=EF=BF=BD=EF=BF=BD=
=EF=BF=BD=EF=BF=BD=EF=BF=BD\201212\20121225\ppw_I17_135641679604.txt=20
type=3Dhidden> <INPUT name=3DFORMAT value=3D"Mascot generic" =
type=3Dhidden> <INPUT=20
name=3DINTERMEDIATE value=3D../data/20121225/F002400.dat type=3Dhidden> =
<INPUT=20
name=3DREPORT value=3D50 type=3Dhidden> <INPUT name=3DOVERVIEW =
value=3DOFF type=3Dhidden>=20
<INPUT name=3DPRECURSOR type=3Dhidden> <INPUT name=3DTAXONOMY =
value=3D"All entries"=20
type=3Dhidden> <INPUT name=3DREPTYPE type=3Dhidden> <INPUT =
name=3DrepeatSearch=20
value=3D"not again" type=3Dhidden> <INPUT name=3DINSTRUMENT =
value=3DMALDI-TOF-TOF=20
type=3Dhidden> <INPUT name=3DACCESSION type=3Dhidden> <INPUT =
name=3DQUANTITATION=20
type=3Dhidden>=20
<P><INPUT value=3D"Re-Search All" type=3Dsubmit> &nbsp;&nbsp;<INPUT =
onclick=3D"unMatched(this.form); return true" value=3D"Search Unmatched" =
type=3Dbutton>=20
</FORM>
<H3>Index</H3>
<TABLE border=3D0 cellSpacing=3D0 cellPadding=3D0>
  <TBODY>
  <TR>
    <TD>&nbsp;</TD>
    <TD><TT><B>&nbsp;Accession</B></TT></TD>
    <TD><TT><B>&nbsp;&nbsp;Mass</B></TT></TD>
    <TD><TT><B>&nbsp;&nbsp;Score</B></TT></TD>
    <TD><TT><B>&nbsp;&nbsp;Description</B></TT></TD></TR>
  <TR>
    <TD noWrap align=3Dright><TT><B>1.</B></TT></TD>
    <TD noWrap><TT><B>&nbsp;<A=20
      =
href=3D"http://zxw-pc/mascot/cgi/master_results.pl?file=3D..%2Fdata%2F201=
21225%2FF002400.dat&amp;REPTYPE=3Dprotein&amp;_sigthreshold=3D0.05&amp;RE=
PORT=3D50&amp;_server_mudpit_switch=3D99999999&amp;_ignoreionsscorebelow=3D=
0&amp;_showsubsets=3D0&amp;_showpopups=3DTRUE&amp;_sortunassigned=3Dscore=
down&amp;_requireboldred=3D0#Hit1">gi|125553030</A></B></TT></TD>
    <TD noWrap><TT>&nbsp;&nbsp;55086</TT></TD>
    <TD noWrap align=3Dright><TT>58</TT></TD>
    <TD noWrap><TT>&nbsp;&nbsp;hypothetical protein OsI_20669 [Oryza =
sativa=20
      Indica Group]</TT></TD></TR>
  <TR>
    <TD noWrap align=3Dright><TT><B>2.</B></TT></TD>
    <TD noWrap><TT><B>&nbsp;<A=20
      =
href=3D"http://zxw-pc/mascot/cgi/master_results.pl?file=3D..%2Fdata%2F201=
21225%2FF002400.dat&amp;REPTYPE=3Dprotein&amp;_sigthreshold=3D0.05&amp;RE=
PORT=3D50&amp;_server_mudpit_switch=3D99999999&amp;_ignoreionsscorebelow=3D=
0&amp;_showsubsets=3D0&amp;_showpopups=3DTRUE&amp;_sortunassigned=3Dscore=
down&amp;_requireboldred=3D0#Hit2">gi|168006350</A></B></TT></TD>
    <TD noWrap><TT>&nbsp;&nbsp;35292</TT></TD>
    <TD noWrap align=3Dright><TT>57</TT></TD>
    <TD noWrap><TT>&nbsp;&nbsp;predicted protein [Physcomitrella patens =
subsp.=20
      patens]</TT></TD></TR>
  <TR>
    <TD noWrap align=3Dright><TT><B>3.</B></TT></TD>
    <TD noWrap><TT><B>&nbsp;<A=20
      =
href=3D"http://zxw-pc/mascot/cgi/master_results.pl?file=3D..%2Fdata%2F201=
21225%2FF002400.dat&amp;REPTYPE=3Dprotein&amp;_sigthreshold=3D0.05&amp;RE=
PORT=3D50&amp;_server_mudpit_switch=3D99999999&amp;_ignoreionsscorebelow=3D=
0&amp;_showsubsets=3D0&amp;_showpopups=3DTRUE&amp;_sortunassigned=3Dscore=
down&amp;_requireboldred=3D0#Hit3">gi|162692802</A></B></TT></TD>
    <TD noWrap><TT>&nbsp;&nbsp;35292</TT></TD>
    <TD noWrap align=3Dright><TT>57</TT></TD>
    <TD noWrap><TT>&nbsp;&nbsp;predicted protein [Physcomitrella patens =
subsp.=20
      patens]</TT></TD></TR>
  <TR>
    <TD noWrap align=3Dright><TT><B>4.</B></TT></TD>
    <TD noWrap><TT><B>&nbsp;<A=20
      =
href=3D"http://zxw-pc/mascot/cgi/master_results.pl?file=3D..%2Fdata%2F201=
21225%2FF002400.dat&amp;REPTYPE=3Dprotein&amp;_sigthreshold=3D0.05&amp;RE=
PORT=3D50&amp;_server_mudpit_switch=3D99999999&amp;_ignoreionsscorebelow=3D=
0&amp;_showsubsets=3D0&amp;_showpopups=3DTRUE&amp;_sortunassigned=3Dscore=
down&amp;_requireboldred=3D0#Hit4">gi|225440839</A></B></TT></TD>
    <TD noWrap><TT>&nbsp;&nbsp;79799</TT></TD>
    <TD noWrap align=3Dright><TT>52</TT></TD>
    <TD noWrap><TT>&nbsp;&nbsp;PREDICTED: hypothetical protein [Vitis=20
      vinifera]</TT></TD></TR>
  <TR>
    <TD noWrap align=3Dright><TT><B>5.</B></TT></TD>
    <TD noWrap><TT><B>&nbsp;<A=20
      =
href=3D"http://zxw-pc/mascot/cgi/master_results.pl?file=3D..%2Fdata%2F201=
21225%2FF002400.dat&amp;REPTYPE=3Dprotein&amp;_sigthreshold=3D0.05&amp;RE=
PORT=3D50&amp;_server_mudpit_switch=3D99999999&amp;_ignoreionsscorebelow=3D=
0&amp;_showsubsets=3D0&amp;_showpopups=3DTRUE&amp;_sortunassigned=3Dscore=
down&amp;_requireboldred=3D0#Hit5">gi|312282981</A></B></TT></TD>
    <TD noWrap><TT>&nbsp;&nbsp;30710</TT></TD>
    <TD noWrap align=3Dright><TT>52</TT></TD>
    <TD noWrap><TT>&nbsp;&nbsp;unnamed protein product [Thellungiella=20
      halophila]</TT></TD></TR>
  <TR>
    <TD noWrap align=3Dright><TT><B>6.</B></TT></TD>
    <TD noWrap><TT><B>&nbsp;<A=20
      =
href=3D"http://zxw-pc/mascot/cgi/master_results.pl?file=3D..%2Fdata%2F201=
21225%2FF002400.dat&amp;REPTYPE=3Dprotein&amp;_sigthreshold=3D0.05&amp;RE=
PORT=3D50&amp;_server_mudpit_switch=3D99999999&amp;_ignoreionsscorebelow=3D=
0&amp;_showsubsets=3D0&amp;_showpopups=3DTRUE&amp;_sortunassigned=3Dscore=
down&amp;_requireboldred=3D0#Hit6">gi|2911292</A></B></TT></TD>
    <TD noWrap><TT>&nbsp;&nbsp;21694</TT></TD>
    <TD noWrap align=3Dright><TT>50</TT></TD>
    <TD noWrap><TT>&nbsp;&nbsp;prosystemin [Capsicum =
annuum]</TT></TD></TR>
  <TR>
    <TD noWrap align=3Dright><TT><B>7.</B></TT></TD>
    <TD noWrap><TT><B>&nbsp;<A=20
      =
href=3D"http://zxw-pc/mascot/cgi/master_results.pl?file=3D..%2Fdata%2F201=
21225%2FF002400.dat&amp;REPTYPE=3Dprotein&amp;_sigthreshold=3D0.05&amp;RE=
PORT=3D50&amp;_server_mudpit_switch=3D99999999&amp;_ignoreionsscorebelow=3D=
0&amp;_showsubsets=3D0&amp;_showpopups=3DTRUE&amp;_sortunassigned=3Dscore=
down&amp;_requireboldred=3D0#Hit7">gi|218190775</A></B></TT></TD>
    <TD noWrap><TT>&nbsp;&nbsp;55415</TT></TD>
    <TD noWrap align=3Dright><TT>49</TT></TD>
    <TD noWrap><TT>&nbsp;&nbsp;hypothetical protein OsI_07274 [Oryza =
sativa=20
      Indica Group]</TT></TD></TR>
  <TR>
    <TD noWrap align=3Dright><TT><B>8.</B></TT></TD>
    <TD noWrap><TT><B>&nbsp;<A=20
      =
href=3D"http://zxw-pc/mascot/cgi/master_results.pl?file=3D..%2Fdata%2F201=
21225%2FF002400.dat&amp;REPTYPE=3Dprotein&amp;_sigthreshold=3D0.05&amp;RE=
PORT=3D50&amp;_server_mudpit_switch=3D99999999&amp;_ignoreionsscorebelow=3D=
0&amp;_showsubsets=3D0&amp;_showpopups=3DTRUE&amp;_sortunassigned=3Dscore=
down&amp;_requireboldred=3D0#Hit8">gi|255564932</A></B></TT></TD>
    <TD noWrap><TT>&nbsp;&nbsp;12520</TT></TD>
    <TD noWrap align=3Dright><TT>49</TT></TD>
    <TD noWrap><TT>&nbsp;&nbsp;transmembrane receptor, putative [Ricinus =

      communis]</TT></TD></TR>
  <TR>
    <TD noWrap align=3Dright><TT><B>9.</B></TT></TD>
    <TD noWrap><TT><B>&nbsp;<A=20
      =
href=3D"http://zxw-pc/mascot/cgi/master_results.pl?file=3D..%2Fdata%2F201=
21225%2FF002400.dat&amp;REPTYPE=3Dprotein&amp;_sigthreshold=3D0.05&amp;RE=
PORT=3D50&amp;_server_mudpit_switch=3D99999999&amp;_ignoreionsscorebelow=3D=
0&amp;_showsubsets=3D0&amp;_showpopups=3DTRUE&amp;_sortunassigned=3Dscore=
down&amp;_requireboldred=3D0#Hit9">gi|223537287</A></B></TT></TD>
    <TD noWrap><TT>&nbsp;&nbsp;12520</TT></TD>
    <TD noWrap align=3Dright><TT>49</TT></TD>
    <TD noWrap><TT>&nbsp;&nbsp;transmembrane receptor, putative [Ricinus =

      communis]</TT></TD></TR>
  <TR>
    <TD noWrap align=3Dright><TT><B>10.</B></TT></TD>
    <TD noWrap><TT><B>&nbsp;<A=20
      =
href=3D"http://zxw-pc/mascot/cgi/master_results.pl?file=3D..%2Fdata%2F201=
21225%2FF002400.dat&amp;REPTYPE=3Dprotein&amp;_sigthreshold=3D0.05&amp;RE=
PORT=3D50&amp;_server_mudpit_switch=3D99999999&amp;_ignoreionsscorebelow=3D=
0&amp;_showsubsets=3D0&amp;_showpopups=3DTRUE&amp;_sortunassigned=3Dscore=
down&amp;_requireboldred=3D0#Hit10">gi|255578767</A></B></TT></TD>
    <TD noWrap><TT>&nbsp;&nbsp;8328</TT></TD>
    <TD noWrap align=3Dright><TT>48</TT></TD>
    <TD noWrap><TT>&nbsp;&nbsp;conserved hypothetical protein [Ricinus=20
      communis]</TT></TD></TR>
  <TR>
    <TD noWrap align=3Dright><TT><B>11.</B></TT></TD>
    <TD noWrap><TT><B>&nbsp;<A=20
      =
href=3D"http://zxw-pc/mascot/cgi/master_results.pl?file=3D..%2Fdata%2F201=
21225%2FF002400.dat&amp;REPTYPE=3Dprotein&amp;_sigthreshold=3D0.05&amp;RE=
PORT=3D50&amp;_server_mudpit_switch=3D99999999&amp;_ignoreionsscorebelow=3D=
0&amp;_showsubsets=3D0&amp;_showpopups=3DTRUE&amp;_sortunassigned=3Dscore=
down&amp;_requireboldred=3D0#Hit11">gi|223530245</A></B></TT></TD>
    <TD noWrap><TT>&nbsp;&nbsp;8328</TT></TD>
    <TD noWrap align=3Dright><TT>48</TT></TD>
    <TD noWrap><TT>&nbsp;&nbsp;conserved hypothetical protein [Ricinus=20
      communis]</TT></TD></TR>
  <TR>
    <TD noWrap align=3Dright><TT><B>12.</B></TT></TD>
    <TD noWrap><TT><B>&nbsp;<A=20
      =
href=3D"http://zxw-pc/mascot/cgi/master_results.pl?file=3D..%2Fdata%2F201=
21225%2FF002400.dat&amp;REPTYPE=3Dprotein&amp;_sigthreshold=3D0.05&amp;RE=
PORT=3D50&amp;_server_mudpit_switch=3D99999999&amp;_ignoreionsscorebelow=3D=
0&amp;_showsubsets=3D0&amp;_showpopups=3DTRUE&amp;_sortunassigned=3Dscore=
down&amp;_requireboldred=3D0#Hit12">gi|90265100</A></B></TT></TD>
    <TD noWrap><TT>&nbsp;&nbsp;161829</TT></TD>
    <TD noWrap align=3Dright><TT>48</TT></TD>
    <TD noWrap><TT>&nbsp;&nbsp;H0512B01.8 [Oryza sativa Indica=20
  Group]</TT></TD></TR>
  <TR>
    <TD noWrap align=3Dright><TT><B>13.</B></TT></TD>
    <TD noWrap><TT><B>&nbsp;<A=20
      =
href=3D"http://zxw-pc/mascot/cgi/master_results.pl?file=3D..%2Fdata%2F201=
21225%2FF002400.dat&amp;REPTYPE=3Dprotein&amp;_sigthreshold=3D0.05&amp;RE=
PORT=3D50&amp;_server_mudpit_switch=3D99999999&amp;_ignoreionsscorebelow=3D=
0&amp;_showsubsets=3D0&amp;_showpopups=3DTRUE&amp;_sortunassigned=3Dscore=
down&amp;_requireboldred=3D0#Hit13">gi|218186077</A></B></TT></TD>
    <TD noWrap><TT>&nbsp;&nbsp;45459</TT></TD>
    <TD noWrap align=3Dright><TT>47</TT></TD>
    <TD noWrap><TT>&nbsp;&nbsp;hypothetical protein OsI_36768 [Oryza =
sativa=20
      Indica Group]</TT></TD></TR>
  <TR>
    <TD noWrap align=3Dright><TT><B>14.</B></TT></TD>
    <TD noWrap><TT><B>&nbsp;<A=20
      =
href=3D"http://zxw-pc/mascot/cgi/master_results.pl?file=3D..%2Fdata%2F201=
21225%2FF002400.dat&amp;REPTYPE=3Dprotein&amp;_sigthreshold=3D0.05&amp;RE=
PORT=3D50&amp;_server_mudpit_switch=3D99999999&amp;_ignoreionsscorebelow=3D=
0&amp;_showsubsets=3D0&amp;_showpopups=3DTRUE&amp;_sortunassigned=3Dscore=
down&amp;_requireboldred=3D0#Hit14">gi|297817422</A></B></TT></TD>
    <TD noWrap><TT>&nbsp;&nbsp;77289</TT></TD>
    <TD noWrap align=3Dright><TT>46</TT></TD>
    <TD noWrap><TT>&nbsp;&nbsp;GAUT1/LGT1 [Arabidopsis lyrata subsp.=20
      lyrata]</TT></TD></TR>
  <TR>
    <TD noWrap align=3Dright><TT><B>15.</B></TT></TD>
    <TD noWrap><TT><B>&nbsp;<A=20
      =
href=3D"http://zxw-pc/mascot/cgi/master_results.pl?file=3D..%2Fdata%2F201=
21225%2FF002400.dat&amp;REPTYPE=3Dprotein&amp;_sigthreshold=3D0.05&amp;RE=
PORT=3D50&amp;_server_mudpit_switch=3D99999999&amp;_ignoreionsscorebelow=3D=
0&amp;_showsubsets=3D0&amp;_showpopups=3DTRUE&amp;_sortunassigned=3Dscore=
down&amp;_requireboldred=3D0#Hit15">gi|297322432</A></B></TT></TD>
    <TD noWrap><TT>&nbsp;&nbsp;77289</TT></TD>
    <TD noWrap align=3Dright><TT>46</TT></TD>
    <TD noWrap><TT>&nbsp;&nbsp;GAUT1/LGT1 [Arabidopsis lyrata subsp.=20
      lyrata]</TT></TD></TR>
  <TR>
    <TD noWrap align=3Dright><TT><B>16.</B></TT></TD>
    <TD noWrap><TT><B>&nbsp;<A=20
      =
href=3D"http://zxw-pc/mascot/cgi/master_results.pl?file=3D..%2Fdata%2F201=
21225%2FF002400.dat&amp;REPTYPE=3Dprotein&amp;_sigthreshold=3D0.05&amp;RE=
PORT=3D50&amp;_server_mudpit_switch=3D99999999&amp;_ignoreionsscorebelow=3D=
0&amp;_showsubsets=3D0&amp;_showpopups=3DTRUE&amp;_sortunassigned=3Dscore=
down&amp;_requireboldred=3D0#Hit16">gi|302764354</A></B></TT></TD>
    <TD noWrap><TT>&nbsp;&nbsp;73500</TT></TD>
    <TD noWrap align=3Dright><TT>46</TT></TD>
    <TD noWrap><TT>&nbsp;&nbsp;hypothetical protein SELMODRAFT_407111=20
      [Selaginella moellendorffii]</TT></TD></TR>
  <TR>
    <TD noWrap align=3Dright><TT><B>17.</B></TT></TD>
    <TD noWrap><TT><B>&nbsp;<A=20
      =
href=3D"http://zxw-pc/mascot/cgi/master_results.pl?file=3D..%2Fdata%2F201=
21225%2FF002400.dat&amp;REPTYPE=3Dprotein&amp;_sigthreshold=3D0.05&amp;RE=
PORT=3D50&amp;_server_mudpit_switch=3D99999999&amp;_ignoreionsscorebelow=3D=
0&amp;_showsubsets=3D0&amp;_showpopups=3DTRUE&amp;_sortunassigned=3Dscore=
down&amp;_requireboldred=3D0#Hit17">gi|300166412</A></B></TT></TD>
    <TD noWrap><TT>&nbsp;&nbsp;73500</TT></TD>
    <TD noWrap align=3Dright><TT>46</TT></TD>
    <TD noWrap><TT>&nbsp;&nbsp;hypothetical protein SELMODRAFT_407111=20
      [Selaginella moellendorffii]</TT></TD></TR>
  <TR>
    <TD noWrap align=3Dright><TT><B>18.</B></TT></TD>
    <TD noWrap><TT><B>&nbsp;<A=20
      =
href=3D"http://zxw-pc/mascot/cgi/master_results.pl?file=3D..%2Fdata%2F201=
21225%2FF002400.dat&amp;REPTYPE=3Dprotein&amp;_sigthreshold=3D0.05&amp;RE=
PORT=3D50&amp;_server_mudpit_switch=3D99999999&amp;_ignoreionsscorebelow=3D=
0&amp;_showsubsets=3D0&amp;_showpopups=3DTRUE&amp;_sortunassigned=3Dscore=
down&amp;_requireboldred=3D0#Hit18">gi|226522877</A></B></TT></TD>
    <TD noWrap><TT>&nbsp;&nbsp;8638</TT></TD>
    <TD noWrap align=3Dright><TT>45</TT></TD>
    <TD noWrap><TT>&nbsp;&nbsp;predicted protein [Micromonas sp.=20
    RCC299]</TT></TD></TR>
  <TR>
    <TD noWrap align=3Dright><TT><B>19.</B></TT></TD>
    <TD noWrap><TT><B>&nbsp;<A=20
      =
href=3D"http://zxw-pc/mascot/cgi/master_results.pl?file=3D..%2Fdata%2F201=
21225%2FF002400.dat&amp;REPTYPE=3Dprotein&amp;_sigthreshold=3D0.05&amp;RE=
PORT=3D50&amp;_server_mudpit_switch=3D99999999&amp;_ignoreionsscorebelow=3D=
0&amp;_showsubsets=3D0&amp;_showpopups=3DTRUE&amp;_sortunassigned=3Dscore=
down&amp;_requireboldred=3D0#Hit19">gi|255071041</A></B></TT></TD>
    <TD noWrap><TT>&nbsp;&nbsp;8638</TT></TD>
    <TD noWrap align=3Dright><TT>45</TT></TD>
    <TD noWrap><TT>&nbsp;&nbsp;predicted protein [Micromonas sp.=20
    RCC299]</TT></TD></TR>
  <TR>
    <TD noWrap align=3Dright><TT><B>20.</B></TT></TD>
    <TD noWrap><TT><B>&nbsp;<A=20
      =
href=3D"http://zxw-pc/mascot/cgi/master_results.pl?file=3D..%2Fdata%2F201=
21225%2FF002400.dat&amp;REPTYPE=3Dprotein&amp;_sigthreshold=3D0.05&amp;RE=
PORT=3D50&amp;_server_mudpit_switch=3D99999999&amp;_ignoreionsscorebelow=3D=
0&amp;_showsubsets=3D0&amp;_showpopups=3DTRUE&amp;_sortunassigned=3Dscore=
down&amp;_requireboldred=3D0#Hit20">gi|159490614</A></B></TT></TD>
    <TD noWrap><TT>&nbsp;&nbsp;48453</TT></TD>
    <TD noWrap align=3Dright><TT>45</TT></TD>
    <TD noWrap><TT>&nbsp;&nbsp;hypothetical protein CHLREDRAFT_168936=20
      [Chlamydomonas reinhardtii]</TT></TD></TR>
  <TR>
    <TD noWrap align=3Dright><TT><B>21.</B></TT></TD>
    <TD noWrap><TT><B>&nbsp;<A=20
      =
href=3D"http://zxw-pc/mascot/cgi/master_results.pl?file=3D..%2Fdata%2F201=
21225%2FF002400.dat&amp;REPTYPE=3Dprotein&amp;_sigthreshold=3D0.05&amp;RE=
PORT=3D50&amp;_server_mudpit_switch=3D99999999&amp;_ignoreionsscorebelow=3D=
0&amp;_showsubsets=3D0&amp;_showpopups=3DTRUE&amp;_sortunassigned=3Dscore=
down&amp;_requireboldred=3D0#Hit21">gi|158280192</A></B></TT></TD>
    <TD noWrap><TT>&nbsp;&nbsp;48453</TT></TD>
    <TD noWrap align=3Dright><TT>45</TT></TD>
    <TD noWrap><TT>&nbsp;&nbsp;predicted protein [Chlamydomonas=20
      reinhardtii]</TT></TD></TR>
  <TR>
    <TD noWrap align=3Dright><TT><B>22.</B></TT></TD>
    <TD noWrap><TT><B>&nbsp;<A=20
      =
href=3D"http://zxw-pc/mascot/cgi/master_results.pl?file=3D..%2Fdata%2F201=
21225%2FF002400.dat&amp;REPTYPE=3Dprotein&amp;_sigthreshold=3D0.05&amp;RE=
PORT=3D50&amp;_server_mudpit_switch=3D99999999&amp;_ignoreionsscorebelow=3D=
0&amp;_showsubsets=3D0&amp;_showpopups=3DTRUE&amp;_sortunassigned=3Dscore=
down&amp;_requireboldred=3D0#Hit22">gi|222635162</A></B></TT></TD>
    <TD noWrap><TT>&nbsp;&nbsp;105117</TT></TD>
    <TD noWrap align=3Dright><TT>44</TT></TD>
    <TD noWrap><TT>&nbsp;&nbsp;hypothetical protein OsJ_20526 [Oryza =
sativa=20
      Japonica Group]</TT></TD></TR>
  <TR>
    <TD noWrap align=3Dright><TT><B>23.</B></TT></TD>
    <TD noWrap><TT><B>&nbsp;<A=20
      =
href=3D"http://zxw-pc/mascot/cgi/master_results.pl?file=3D..%2Fdata%2F201=
21225%2FF002400.dat&amp;REPTYPE=3Dprotein&amp;_sigthreshold=3D0.05&amp;RE=
PORT=3D50&amp;_server_mudpit_switch=3D99999999&amp;_ignoreionsscorebelow=3D=
0&amp;_showsubsets=3D0&amp;_showpopups=3DTRUE&amp;_sortunassigned=3Dscore=
down&amp;_requireboldred=3D0#Hit23">gi|22831008</A></B></TT></TD>
    <TD noWrap><TT>&nbsp;&nbsp;14430</TT></TD>
    <TD noWrap align=3Dright><TT>44</TT></TD>
    <TD noWrap><TT>&nbsp;&nbsp;hypothetical protein [Oryza sativa =
Japonica=20
      Group]</TT></TD></TR>
  <TR>
    <TD noWrap align=3Dright><TT><B>24.</B></TT></TD>
    <TD noWrap><TT><B>&nbsp;<A=20
      =
href=3D"http://zxw-pc/mascot/cgi/master_results.pl?file=3D..%2Fdata%2F201=
21225%2FF002400.dat&amp;REPTYPE=3Dprotein&amp;_sigthreshold=3D0.05&amp;RE=
PORT=3D50&amp;_server_mudpit_switch=3D99999999&amp;_ignoreionsscorebelow=3D=
0&amp;_showsubsets=3D0&amp;_showpopups=3DTRUE&amp;_sortunassigned=3Dscore=
down&amp;_requireboldred=3D0#Hit24">gi|297734884</A></B></TT></TD>
    <TD noWrap><TT>&nbsp;&nbsp;15079</TT></TD>
    <TD noWrap align=3Dright><TT>44</TT></TD>
    <TD noWrap><TT>&nbsp;&nbsp;unnamed protein product [Vitis=20
  vinifera]</TT></TD></TR>
  <TR>
    <TD noWrap align=3Dright><TT><B>25.</B></TT></TD>
    <TD noWrap><TT><B>&nbsp;<A=20
      =
href=3D"http://zxw-pc/mascot/cgi/master_results.pl?file=3D..%2Fdata%2F201=
21225%2FF002400.dat&amp;REPTYPE=3Dprotein&amp;_sigthreshold=3D0.05&amp;RE=
PORT=3D50&amp;_server_mudpit_switch=3D99999999&amp;_ignoreionsscorebelow=3D=
0&amp;_showsubsets=3D0&amp;_showpopups=3DTRUE&amp;_sortunassigned=3Dscore=
down&amp;_requireboldred=3D0#Hit25">gi|108709800</A></B></TT></TD>
    <TD noWrap><TT>&nbsp;&nbsp;111171</TT></TD>
    <TD noWrap align=3Dright><TT>44</TT></TD>
    <TD noWrap><TT>&nbsp;&nbsp;transposon protein, putative, Mutator =
sub-class=20
      [Oryza sativa Japonica Group]</TT></TD></TR>
  <TR>
    <TD noWrap align=3Dright><TT><B>26.</B></TT></TD>
    <TD noWrap><TT><B>&nbsp;<A=20
      =
href=3D"http://zxw-pc/mascot/cgi/master_results.pl?file=3D..%2Fdata%2F201=
21225%2FF002400.dat&amp;REPTYPE=3Dprotein&amp;_sigthreshold=3D0.05&amp;RE=
PORT=3D50&amp;_server_mudpit_switch=3D99999999&amp;_ignoreionsscorebelow=3D=
0&amp;_showsubsets=3D0&amp;_showpopups=3DTRUE&amp;_sortunassigned=3Dscore=
down&amp;_requireboldred=3D0#Hit26">gi|37700327</A></B></TT></TD>
    <TD noWrap><TT>&nbsp;&nbsp;111171</TT></TD>
    <TD noWrap align=3Dright><TT>44</TT></TD>
    <TD noWrap><TT>&nbsp;&nbsp;hypothetical protein [Oryza sativa =
Japonica=20
      Group]</TT></TD></TR>
  <TR>
    <TD noWrap align=3Dright><TT><B>27.</B></TT></TD>
    <TD noWrap><TT><B>&nbsp;<A=20
      =
href=3D"http://zxw-pc/mascot/cgi/master_results.pl?file=3D..%2Fdata%2F201=
21225%2FF002400.dat&amp;REPTYPE=3Dprotein&amp;_sigthreshold=3D0.05&amp;RE=
PORT=3D50&amp;_server_mudpit_switch=3D99999999&amp;_ignoreionsscorebelow=3D=
0&amp;_showsubsets=3D0&amp;_showpopups=3DTRUE&amp;_sortunassigned=3Dscore=
down&amp;_requireboldred=3D0#Hit27">gi|226504972</A></B></TT></TD>
    <TD noWrap><TT>&nbsp;&nbsp;13105</TT></TD>
    <TD noWrap align=3Dright><TT>44</TT></TD>
    <TD noWrap><TT>&nbsp;&nbsp;hypothetical protein LOC100276698 [Zea=20
      mays]</TT></TD></TR>
  <TR>
    <TD noWrap align=3Dright><TT><B>28.</B></TT></TD>
    <TD noWrap><TT><B>&nbsp;<A=20
      =
href=3D"http://zxw-pc/mascot/cgi/master_results.pl?file=3D..%2Fdata%2F201=
21225%2FF002400.dat&amp;REPTYPE=3Dprotein&amp;_sigthreshold=3D0.05&amp;RE=
PORT=3D50&amp;_server_mudpit_switch=3D99999999&amp;_ignoreionsscorebelow=3D=
0&amp;_showsubsets=3D0&amp;_showpopups=3DTRUE&amp;_sortunassigned=3Dscore=
down&amp;_requireboldred=3D0#Hit28">gi|195629296</A></B></TT></TD>
    <TD noWrap><TT>&nbsp;&nbsp;13105</TT></TD>
    <TD noWrap align=3Dright><TT>44</TT></TD>
    <TD noWrap><TT>&nbsp;&nbsp;hypothetical protein [Zea =
mays]</TT></TD></TR>
  <TR>
    <TD noWrap align=3Dright><TT><B>29.</B></TT></TD>
    <TD noWrap><TT><B>&nbsp;<A=20
      =
href=3D"http://zxw-pc/mascot/cgi/master_results.pl?file=3D..%2Fdata%2F201=
21225%2FF002400.dat&amp;REPTYPE=3Dprotein&amp;_sigthreshold=3D0.05&amp;RE=
PORT=3D50&amp;_server_mudpit_switch=3D99999999&amp;_ignoreionsscorebelow=3D=
0&amp;_showsubsets=3D0&amp;_showpopups=3DTRUE&amp;_sortunassigned=3Dscore=
down&amp;_requireboldred=3D0#Hit29">gi|222845115</A></B></TT></TD>
    <TD noWrap><TT>&nbsp;&nbsp;51294</TT></TD>
    <TD noWrap align=3Dright><TT>43</TT></TD>
    <TD noWrap><TT>&nbsp;&nbsp;serine/threonine protein kinase PBS1 =
[Populus=20
      trichocarpa]</TT></TD></TR>
  <TR>
    <TD noWrap align=3Dright><TT><B>30.</B></TT></TD>
    <TD noWrap><TT><B>&nbsp;<A=20
      =
href=3D"http://zxw-pc/mascot/cgi/master_results.pl?file=3D..%2Fdata%2F201=
21225%2FF002400.dat&amp;REPTYPE=3Dprotein&amp;_sigthreshold=3D0.05&amp;RE=
PORT=3D50&amp;_server_mudpit_switch=3D99999999&amp;_ignoreionsscorebelow=3D=
0&amp;_showsubsets=3D0&amp;_showpopups=3DTRUE&amp;_sortunassigned=3Dscore=
down&amp;_requireboldred=3D0#Hit30">gi|224053527</A></B></TT></TD>
    <TD noWrap><TT>&nbsp;&nbsp;51294</TT></TD>
    <TD noWrap align=3Dright><TT>43</TT></TD>
    <TD noWrap><TT>&nbsp;&nbsp;serine/threonine protein kinase PBS1 =
[Populus=20
      trichocarpa]</TT></TD></TR>
  <TR>
    <TD noWrap align=3Dright><TT><B>31.</B></TT></TD>
    <TD noWrap><TT><B>&nbsp;<A=20
      =
href=3D"http://zxw-pc/mascot/cgi/master_results.pl?file=3D..%2Fdata%2F201=
21225%2FF002400.dat&amp;REPTYPE=3Dprotein&amp;_sigthreshold=3D0.05&amp;RE=
PORT=3D50&amp;_server_mudpit_switch=3D99999999&amp;_ignoreionsscorebelow=3D=
0&amp;_showsubsets=3D0&amp;_showpopups=3DTRUE&amp;_sortunassigned=3Dscore=
down&amp;_requireboldred=3D0#Hit31">gi|10140667</A></B></TT></TD>
    <TD noWrap><TT>&nbsp;&nbsp;25992</TT></TD>
    <TD noWrap align=3Dright><TT>43</TT></TD>
    <TD noWrap><TT>&nbsp;&nbsp;unknown protein [Oryza sativa Japonica=20
      Group]</TT></TD></TR>
  <TR>
    <TD noWrap align=3Dright><TT><B>32.</B></TT></TD>
    <TD noWrap><TT><B>&nbsp;<A=20
      =
href=3D"http://zxw-pc/mascot/cgi/master_results.pl?file=3D..%2Fdata%2F201=
21225%2FF002400.dat&amp;REPTYPE=3Dprotein&amp;_sigthreshold=3D0.05&amp;RE=
PORT=3D50&amp;_server_mudpit_switch=3D99999999&amp;_ignoreionsscorebelow=3D=
0&amp;_showsubsets=3D0&amp;_showpopups=3DTRUE&amp;_sortunassigned=3Dscore=
down&amp;_requireboldred=3D0#Hit32">gi|222616284</A></B></TT></TD>
    <TD noWrap><TT>&nbsp;&nbsp;53315</TT></TD>
    <TD noWrap align=3Dright><TT>43</TT></TD>
    <TD noWrap><TT>&nbsp;&nbsp;hypothetical protein OsJ_34530 [Oryza =
sativa=20
      Japonica Group]</TT></TD></TR>
  <TR>
    <TD noWrap align=3Dright><TT><B>33.</B></TT></TD>
    <TD noWrap><TT><B>&nbsp;<A=20
      =
href=3D"http://zxw-pc/mascot/cgi/master_results.pl?file=3D..%2Fdata%2F201=
21225%2FF002400.dat&amp;REPTYPE=3Dprotein&amp;_sigthreshold=3D0.05&amp;RE=
PORT=3D50&amp;_server_mudpit_switch=3D99999999&amp;_ignoreionsscorebelow=3D=
0&amp;_showsubsets=3D0&amp;_showpopups=3DTRUE&amp;_sortunassigned=3Dscore=
down&amp;_requireboldred=3D0#Hit33">gi|255660992</A></B></TT></TD>
    <TD noWrap><TT>&nbsp;&nbsp;41949</TT></TD>
    <TD noWrap align=3Dright><TT>42</TT></TD>
    <TD noWrap><TT>&nbsp;&nbsp;pentatricopeptide repeat-containing =
protein=20
      [Junellia spathulata]</TT></TD></TR>
  <TR>
    <TD noWrap align=3Dright><TT><B>34.</B></TT></TD>
    <TD noWrap><TT><B>&nbsp;<A=20
      =
href=3D"http://zxw-pc/mascot/cgi/master_results.pl?file=3D..%2Fdata%2F201=
21225%2FF002400.dat&amp;REPTYPE=3Dprotein&amp;_sigthreshold=3D0.05&amp;RE=
PORT=3D50&amp;_server_mudpit_switch=3D99999999&amp;_ignoreionsscorebelow=3D=
0&amp;_showsubsets=3D0&amp;_showpopups=3DTRUE&amp;_sortunassigned=3Dscore=
down&amp;_requireboldred=3D0#Hit34">gi|238013564</A></B></TT></TD>
    <TD noWrap><TT>&nbsp;&nbsp;10399</TT></TD>
    <TD noWrap align=3Dright><TT>41</TT></TD>
    <TD noWrap><TT>&nbsp;&nbsp;unknown [Zea mays]</TT></TD></TR>
  <TR>
    <TD noWrap align=3Dright><TT><B>35.</B></TT></TD>
    <TD noWrap><TT><B>&nbsp;<A=20
      =
href=3D"http://zxw-pc/mascot/cgi/master_results.pl?file=3D..%2Fdata%2F201=
21225%2FF002400.dat&amp;REPTYPE=3Dprotein&amp;_sigthreshold=3D0.05&amp;RE=
PORT=3D50&amp;_server_mudpit_switch=3D99999999&amp;_ignoreionsscorebelow=3D=
0&amp;_showsubsets=3D0&amp;_showpopups=3DTRUE&amp;_sortunassigned=3Dscore=
down&amp;_requireboldred=3D0#Hit35">gi|222848489</A></B></TT></TD>
    <TD noWrap><TT>&nbsp;&nbsp;18248</TT></TD>
    <TD noWrap align=3Dright><TT>41</TT></TD>
    <TD noWrap><TT>&nbsp;&nbsp;predicted protein [Populus=20
  trichocarpa]</TT></TD></TR>
  <TR>
    <TD noWrap align=3Dright><TT><B>36.</B></TT></TD>
    <TD noWrap><TT><B>&nbsp;<A=20
      =
href=3D"http://zxw-pc/mascot/cgi/master_results.pl?file=3D..%2Fdata%2F201=
21225%2FF002400.dat&amp;REPTYPE=3Dprotein&amp;_sigthreshold=3D0.05&amp;RE=
PORT=3D50&amp;_server_mudpit_switch=3D99999999&amp;_ignoreionsscorebelow=3D=
0&amp;_showsubsets=3D0&amp;_showpopups=3DTRUE&amp;_sortunassigned=3Dscore=
down&amp;_requireboldred=3D0#Hit36">gi|224078347</A></B></TT></TD>
    <TD noWrap><TT>&nbsp;&nbsp;18248</TT></TD>
    <TD noWrap align=3Dright><TT>41</TT></TD>
    <TD noWrap><TT>&nbsp;&nbsp;predicted protein [Populus=20
  trichocarpa]</TT></TD></TR>
  <TR>
    <TD noWrap align=3Dright><TT><B>37.</B></TT></TD>
    <TD noWrap><TT><B>&nbsp;<A=20
      =
href=3D"http://zxw-pc/mascot/cgi/master_results.pl?file=3D..%2Fdata%2F201=
21225%2FF002400.dat&amp;REPTYPE=3Dprotein&amp;_sigthreshold=3D0.05&amp;RE=
PORT=3D50&amp;_server_mudpit_switch=3D99999999&amp;_ignoreionsscorebelow=3D=
0&amp;_showsubsets=3D0&amp;_showpopups=3DTRUE&amp;_sortunassigned=3Dscore=
down&amp;_requireboldred=3D0#Hit37">gi|118481770</A></B></TT></TD>
    <TD noWrap><TT>&nbsp;&nbsp;18278</TT></TD>
    <TD noWrap align=3Dright><TT>41</TT></TD>
    <TD noWrap><TT>&nbsp;&nbsp;unknown [Populus =
trichocarpa]</TT></TD></TR>
  <TR>
    <TD noWrap align=3Dright><TT><B>38.</B></TT></TD>
    <TD noWrap><TT><B>&nbsp;<A=20
      =
href=3D"http://zxw-pc/mascot/cgi/master_results.pl?file=3D..%2Fdata%2F201=
21225%2FF002400.dat&amp;REPTYPE=3Dprotein&amp;_sigthreshold=3D0.05&amp;RE=
PORT=3D50&amp;_server_mudpit_switch=3D99999999&amp;_ignoreionsscorebelow=3D=
0&amp;_showsubsets=3D0&amp;_showpopups=3DTRUE&amp;_sortunassigned=3Dscore=
down&amp;_requireboldred=3D0#Hit38">gi|297603843</A></B></TT></TD>
    <TD noWrap><TT>&nbsp;&nbsp;93446</TT></TD>
    <TD noWrap align=3Dright><TT>41</TT></TD>
    <TD noWrap><TT>&nbsp;&nbsp;Os05g0150600 [Oryza sativa Japonica=20
    Group]</TT></TD></TR>
  <TR>
    <TD noWrap align=3Dright><TT><B>39.</B></TT></TD>
    <TD noWrap><TT><B>&nbsp;<A=20
      =
href=3D"http://zxw-pc/mascot/cgi/master_results.pl?file=3D..%2Fdata%2F201=
21225%2FF002400.dat&amp;REPTYPE=3Dprotein&amp;_sigthreshold=3D0.05&amp;RE=
PORT=3D50&amp;_server_mudpit_switch=3D99999999&amp;_ignoreionsscorebelow=3D=
0&amp;_showsubsets=3D0&amp;_showpopups=3DTRUE&amp;_sortunassigned=3Dscore=
down&amp;_requireboldred=3D0#Hit39">gi|54291829</A></B></TT></TD>
    <TD noWrap><TT>&nbsp;&nbsp;93446</TT></TD>
    <TD noWrap align=3Dright><TT>41</TT></TD>
    <TD noWrap><TT>&nbsp;&nbsp;putative DNA helicase [Oryza sativa =
Japonica=20
      Group]</TT></TD></TR>
  <TR>
    <TD noWrap align=3Dright><TT><B>40.</B></TT></TD>
    <TD noWrap><TT><B>&nbsp;<A=20
      =
href=3D"http://zxw-pc/mascot/cgi/master_results.pl?file=3D..%2Fdata%2F201=
21225%2FF002400.dat&amp;REPTYPE=3Dprotein&amp;_sigthreshold=3D0.05&amp;RE=
PORT=3D50&amp;_server_mudpit_switch=3D99999999&amp;_ignoreionsscorebelow=3D=
0&amp;_showsubsets=3D0&amp;_showpopups=3DTRUE&amp;_sortunassigned=3Dscore=
down&amp;_requireboldred=3D0#Hit40">gi|255676027</A></B></TT></TD>
    <TD noWrap><TT>&nbsp;&nbsp;93446</TT></TD>
    <TD noWrap align=3Dright><TT>41</TT></TD>
    <TD noWrap><TT>&nbsp;&nbsp;Os05g0150600 [Oryza sativa Japonica=20
    Group]</TT></TD></TR>
  <TR>
    <TD noWrap align=3Dright><TT><B>41.</B></TT></TD>
    <TD noWrap><TT><B>&nbsp;<A=20
      =
href=3D"http://zxw-pc/mascot/cgi/master_results.pl?file=3D..%2Fdata%2F201=
21225%2FF002400.dat&amp;REPTYPE=3Dprotein&amp;_sigthreshold=3D0.05&amp;RE=
PORT=3D50&amp;_server_mudpit_switch=3D99999999&amp;_ignoreionsscorebelow=3D=
0&amp;_showsubsets=3D0&amp;_showpopups=3DTRUE&amp;_sortunassigned=3Dscore=
down&amp;_requireboldred=3D0#Hit41">gi|302144185</A></B></TT></TD>
    <TD noWrap><TT>&nbsp;&nbsp;45385</TT></TD>
    <TD noWrap align=3Dright><TT>41</TT></TD>
    <TD noWrap><TT>&nbsp;&nbsp;unnamed protein product [Vitis=20
  vinifera]</TT></TD></TR>
  <TR>
    <TD noWrap align=3Dright><TT><B>42.</B></TT></TD>
    <TD noWrap><TT><B>&nbsp;<A=20
      =
href=3D"http://zxw-pc/mascot/cgi/master_results.pl?file=3D..%2Fdata%2F201=
21225%2FF002400.dat&amp;REPTYPE=3Dprotein&amp;_sigthreshold=3D0.05&amp;RE=
PORT=3D50&amp;_server_mudpit_switch=3D99999999&amp;_ignoreionsscorebelow=3D=
0&amp;_showsubsets=3D0&amp;_showpopups=3DTRUE&amp;_sortunassigned=3Dscore=
down&amp;_requireboldred=3D0#Hit42">gi|37718828</A></B></TT></TD>
    <TD noWrap><TT>&nbsp;&nbsp;10097</TT></TD>
    <TD noWrap align=3Dright><TT>41</TT></TD>
    <TD noWrap><TT>&nbsp;&nbsp;hypothetical protein [Oryza sativa =
Japonica=20
      Group]</TT></TD></TR>
  <TR>
    <TD noWrap align=3Dright><TT><B>43.</B></TT></TD>
    <TD noWrap><TT><B>&nbsp;<A=20
      =
href=3D"http://zxw-pc/mascot/cgi/master_results.pl?file=3D..%2Fdata%2F201=
21225%2FF002400.dat&amp;REPTYPE=3Dprotein&amp;_sigthreshold=3D0.05&amp;RE=
PORT=3D50&amp;_server_mudpit_switch=3D99999999&amp;_ignoreionsscorebelow=3D=
0&amp;_showsubsets=3D0&amp;_showpopups=3DTRUE&amp;_sortunassigned=3Dscore=
down&amp;_requireboldred=3D0#Hit43">gi|31126704</A></B></TT></TD>
    <TD noWrap><TT>&nbsp;&nbsp;10097</TT></TD>
    <TD noWrap align=3Dright><TT>41</TT></TD>
    <TD noWrap><TT>&nbsp;&nbsp;hypothetical protein [Oryza sativa =
Japonica=20
      Group]</TT></TD></TR>
  <TR>
    <TD noWrap align=3Dright><TT><B>44.</B></TT></TD>
    <TD noWrap><TT><B>&nbsp;<A=20
      =
href=3D"http://zxw-pc/mascot/cgi/master_results.pl?file=3D..%2Fdata%2F201=
21225%2FF002400.dat&amp;REPTYPE=3Dprotein&amp;_sigthreshold=3D0.05&amp;RE=
PORT=3D50&amp;_server_mudpit_switch=3D99999999&amp;_ignoreionsscorebelow=3D=
0&amp;_showsubsets=3D0&amp;_showpopups=3DTRUE&amp;_sortunassigned=3Dscore=
down&amp;_requireboldred=3D0#Hit44">gi|61741094</A></B></TT></TD>
    <TD noWrap><TT>&nbsp;&nbsp;23088</TT></TD>
    <TD noWrap align=3Dright><TT>41</TT></TD>
    <TD noWrap><TT>&nbsp;&nbsp;acyl-ACP thioesterase [Helianthus=20
    annuus]</TT></TD></TR>
  <TR>
    <TD noWrap align=3Dright><TT><B>45.</B></TT></TD>
    <TD noWrap><TT><B>&nbsp;<A=20
      =
href=3D"http://zxw-pc/mascot/cgi/master_results.pl?file=3D..%2Fdata%2F201=
21225%2FF002400.dat&amp;REPTYPE=3Dprotein&amp;_sigthreshold=3D0.05&amp;RE=
PORT=3D50&amp;_server_mudpit_switch=3D99999999&amp;_ignoreionsscorebelow=3D=
0&amp;_showsubsets=3D0&amp;_showpopups=3DTRUE&amp;_sortunassigned=3Dscore=
down&amp;_requireboldred=3D0#Hit45">gi|222837800</A></B></TT></TD>
    <TD noWrap><TT>&nbsp;&nbsp;62610</TT></TD>
    <TD noWrap align=3Dright><TT>40</TT></TD>
    <TD noWrap><TT>&nbsp;&nbsp;predicted protein [Populus=20
  trichocarpa]</TT></TD></TR>
  <TR>
    <TD noWrap align=3Dright><TT><B>46.</B></TT></TD>
    <TD noWrap><TT><B>&nbsp;<A=20
      =
href=3D"http://zxw-pc/mascot/cgi/master_results.pl?file=3D..%2Fdata%2F201=
21225%2FF002400.dat&amp;REPTYPE=3Dprotein&amp;_sigthreshold=3D0.05&amp;RE=
PORT=3D50&amp;_server_mudpit_switch=3D99999999&amp;_ignoreionsscorebelow=3D=
0&amp;_showsubsets=3D0&amp;_showpopups=3DTRUE&amp;_sortunassigned=3Dscore=
down&amp;_requireboldred=3D0#Hit46">gi|224132468</A></B></TT></TD>
    <TD noWrap><TT>&nbsp;&nbsp;62610</TT></TD>
    <TD noWrap align=3Dright><TT>40</TT></TD>
    <TD noWrap><TT>&nbsp;&nbsp;predicted protein [Populus=20
  trichocarpa]</TT></TD></TR>
  <TR>
    <TD noWrap align=3Dright><TT><B>47.</B></TT></TD>
    <TD noWrap><TT><B>&nbsp;<A=20
      =
href=3D"http://zxw-pc/mascot/cgi/master_results.pl?file=3D..%2Fdata%2F201=
21225%2FF002400.dat&amp;REPTYPE=3Dprotein&amp;_sigthreshold=3D0.05&amp;RE=
PORT=3D50&amp;_server_mudpit_switch=3D99999999&amp;_ignoreionsscorebelow=3D=
0&amp;_showsubsets=3D0&amp;_showpopups=3DTRUE&amp;_sortunassigned=3Dscore=
down&amp;_requireboldred=3D0#Hit47">gi|302809408</A></B></TT></TD>
    <TD noWrap><TT>&nbsp;&nbsp;40848</TT></TD>
    <TD noWrap align=3Dright><TT>40</TT></TD>
    <TD noWrap><TT>&nbsp;&nbsp;hypothetical protein SELMODRAFT_425299=20
      [Selaginella moellendorffii]</TT></TD></TR>
  <TR>
    <TD noWrap align=3Dright><TT><B>48.</B></TT></TD>
    <TD noWrap><TT><B>&nbsp;<A=20
      =
href=3D"http://zxw-pc/mascot/cgi/master_results.pl?file=3D..%2Fdata%2F201=
21225%2FF002400.dat&amp;REPTYPE=3Dprotein&amp;_sigthreshold=3D0.05&amp;RE=
PORT=3D50&amp;_server_mudpit_switch=3D99999999&amp;_ignoreionsscorebelow=3D=
0&amp;_showsubsets=3D0&amp;_showpopups=3DTRUE&amp;_sortunassigned=3Dscore=
down&amp;_requireboldred=3D0#Hit48">gi|300145933</A></B></TT></TD>
    <TD noWrap><TT>&nbsp;&nbsp;40848</TT></TD>
    <TD noWrap align=3Dright><TT>40</TT></TD>
    <TD noWrap><TT>&nbsp;&nbsp;hypothetical protein SELMODRAFT_425299=20
      [Selaginella moellendorffii]</TT></TD></TR>
  <TR>
    <TD noWrap align=3Dright><TT><B>49.</B></TT></TD>
    <TD noWrap><TT><B>&nbsp;<A=20
      =
href=3D"http://zxw-pc/mascot/cgi/master_results.pl?file=3D..%2Fdata%2F201=
21225%2FF002400.dat&amp;REPTYPE=3Dprotein&amp;_sigthreshold=3D0.05&amp;RE=
PORT=3D50&amp;_server_mudpit_switch=3D99999999&amp;_ignoreionsscorebelow=3D=
0&amp;_showsubsets=3D0&amp;_showpopups=3DTRUE&amp;_sortunassigned=3Dscore=
down&amp;_requireboldred=3D0#Hit49">gi|168011296</A></B></TT></TD>
    <TD noWrap><TT>&nbsp;&nbsp;36203</TT></TD>
    <TD noWrap align=3Dright><TT>40</TT></TD>
    <TD noWrap><TT>&nbsp;&nbsp;predicted protein [Physcomitrella patens =
subsp.=20
      patens]</TT></TD></TR>
  <TR>
    <TD noWrap align=3Dright><TT><B>50.</B></TT></TD>
    <TD noWrap><TT><B>&nbsp;<A=20
      =
href=3D"http://zxw-pc/mascot/cgi/master_results.pl?file=3D..%2Fdata%2F201=
21225%2FF002400.dat&amp;REPTYPE=3Dprotein&amp;_sigthreshold=3D0.05&amp;RE=
PORT=3D50&amp;_server_mudpit_switch=3D99999999&amp;_ignoreionsscorebelow=3D=
0&amp;_showsubsets=3D0&amp;_showpopups=3DTRUE&amp;_sortunassigned=3Dscore=
down&amp;_requireboldred=3D0#Hit50">gi|162690374</A></B></TT></TD>
    <TD noWrap><TT>&nbsp;&nbsp;36203</TT></TD>
    <TD noWrap align=3Dright><TT>40</TT></TD>
    <TD noWrap><TT>&nbsp;&nbsp;predicted protein [Physcomitrella patens =
subsp.=20
      patens]</TT></TD></TR></TBODY></TABLE>
<H3>Results List</H3>
<TABLE border=3D0 cellSpacing=3D0>
  <TBODY>
  <TR>
    <TD><TT><B><A =
name=3DHit1>1.</A>&nbsp;&nbsp;&nbsp;&nbsp;</B></TT></TD>
    <TD noWrap><TT><A=20
      =
href=3D"http://zxw-pc/mascot/cgi/protein_view.pl?file=3D../data/20121225/=
F002400.dat&amp;hit=3D1"=20
      =
target=3D_blank>gi|125553030</A>&nbsp;&nbsp;&nbsp;&nbsp;<B>Mass:</B>&nbsp=
;55086&nbsp;&nbsp;&nbsp;&nbsp;<B>Score:</B>&nbsp;58&nbsp;&nbsp;&nbsp;&nbs=
p;&nbsp;<B>Expect:</B>&nbsp;2.7&nbsp;&nbsp;<B>Matches:</B>&nbsp;11</TT></=
TD></TR>
  <TR>
    <TD>&nbsp;</TD>
    <TD noWrap><TT>hypothetical protein OsI_20669 [Oryza sativa Indica=20
      Group]</TT></TD></TR></TBODY></TABLE>
<TABLE border=3D0 cellSpacing=3D0 cellPadding=3D0>
  <TBODY>
  <TR>
    <TD><TT>&nbsp;&nbsp;&nbsp;&nbsp;&nbsp;&nbsp;</TT></TD>
    <TD align=3Dright><TT><B>Observed&nbsp;&nbsp;</B></TT></TD>
    <TD noWrap align=3Dright><TT><B>Mr(expt)&nbsp;&nbsp;</B></TT></TD>
    <TD noWrap align=3Dright><TT><B>Mr(calc)&nbsp;&nbsp;</B></TT></TD>
    <TD align=3Dright><TT><B>&nbsp;ppm&nbsp;&nbsp;</B></TT></TD>
    <TD align=3Dright><TT><B>Start&nbsp;</B></TT></TD>
    <TD align=3Dright><TT><B>&nbsp;</B></TT></TD>
    <TD align=3Dright><TT><B>End&nbsp;</B></TT></TD>
    <TD align=3Dright><TT><B>Miss&nbsp;</B></TT></TD>
    <TD align=3Dright><TT><B>Ions&nbsp;</B></TT></TD>
    <TD><TT><B>&nbsp;Peptide</B></TT></TD></TR>
  <TR>
    <TD align=3Dright>&nbsp;</TD>
    <TD align=3Dright><TT>842.4641&nbsp;&nbsp;</TT></TD>
    <TD align=3Dright><TT>841.4568&nbsp;&nbsp;</TT></TD>
    <TD align=3Dright><TT>841.4810&nbsp;&nbsp;</TT></TD>
    <TD noWrap align=3Dright><TT>-28.81&nbsp;</TT></TD>
    <TD align=3Dright><TT>282&nbsp;</TT></TD>
    <TD noWrap align=3Dright><TT>-&nbsp;</TT></TD>
    <TD align=3Dright><TT>288&nbsp;</TT></TD>
    <TD align=3Dright><TT>0&nbsp;&nbsp;</TT></TD>
    <TD noWrap align=3Dright><TT>---&nbsp;&nbsp;</TT></TD>
    <TD noWrap><TT>&nbsp;K.WTGLLPR.S</TT></TD></TR>
  <TR>
    <TD align=3Dright>&nbsp;</TD>
    <TD align=3Dright><TT>1354.5983&nbsp;&nbsp;</TT></TD>
    <TD align=3Dright><TT>1353.5910&nbsp;&nbsp;</TT></TD>
    <TD align=3Dright><TT>1353.5904&nbsp;&nbsp;</TT></TD>
    <TD noWrap align=3Dright><TT>0.43&nbsp;</TT></TD>
    <TD align=3Dright><TT>66&nbsp;</TT></TD>
    <TD noWrap align=3Dright><TT>-&nbsp;</TT></TD>
    <TD align=3Dright><TT>77&nbsp;</TT></TD>
    <TD align=3Dright><TT>0&nbsp;&nbsp;</TT></TD>
    <TD noWrap align=3Dright><TT>---&nbsp;&nbsp;</TT></TD>
    <TD noWrap><TT>&nbsp;R.GISDAMVTEMER.G + Oxidation (M)</TT></TD></TR>
  <TR>
    <TD align=3Dright>&nbsp;</TD>
    <TD align=3Dright><TT>1366.6448&nbsp;&nbsp;</TT></TD>
    <TD align=3Dright><TT>1365.6375&nbsp;&nbsp;</TT></TD>
    <TD align=3Dright><TT>1365.7326&nbsp;&nbsp;</TT></TD>
    <TD noWrap align=3Dright><TT>-69.62&nbsp;</TT></TD>
    <TD align=3Dright><TT>330&nbsp;</TT></TD>
    <TD noWrap align=3Dright><TT>-&nbsp;</TT></TD>
    <TD align=3Dright><TT>341&nbsp;</TT></TD>
    <TD align=3Dright><TT>0&nbsp;&nbsp;</TT></TD>
    <TD noWrap align=3Dright><TT>---&nbsp;&nbsp;</TT></TD>
    <TD noWrap><TT>&nbsp;K.LISGMYLGEIVR.R + Oxidation (M)</TT></TD></TR>
  <TR>
    <TD align=3Dright>&nbsp;</TD>
    <TD align=3Dright><TT>1366.6448&nbsp;&nbsp;</TT></TD>
    <TD align=3Dright><TT>1365.6375&nbsp;&nbsp;</TT></TD>
    <TD align=3Dright><TT>1365.7326&nbsp;&nbsp;</TT></TD>
    <TD noWrap align=3Dright><TT>-69.62&nbsp;</TT></TD>
    <TD align=3Dright><TT>330&nbsp;</TT></TD>
    <TD noWrap align=3Dright><TT>-&nbsp;</TT></TD>
    <TD align=3Dright><TT>341&nbsp;</TT></TD>
    <TD align=3Dright><TT>0&nbsp;&nbsp;</TT></TD>
    <TD noWrap align=3Dright><TT>6&nbsp;&nbsp;</TT></TD>
    <TD noWrap><TT>&nbsp;K.LISGMYLGEIVR.R + Oxidation (M)</TT></TD></TR>
  <TR>
    <TD align=3Dright>&nbsp;</TD>
    <TD align=3Dright><TT>1370.6128&nbsp;&nbsp;</TT></TD>
    <TD align=3Dright><TT>1369.6055&nbsp;&nbsp;</TT></TD>
    <TD align=3Dright><TT>1369.5854&nbsp;&nbsp;</TT></TD>
    <TD noWrap align=3Dright><TT>14.7&nbsp;</TT></TD>
    <TD align=3Dright><TT>66&nbsp;</TT></TD>
    <TD noWrap align=3Dright><TT>-&nbsp;</TT></TD>
    <TD align=3Dright><TT>77&nbsp;</TT></TD>
    <TD align=3Dright><TT>0&nbsp;&nbsp;</TT></TD>
    <TD noWrap align=3Dright><TT>---&nbsp;&nbsp;</TT></TD>
    <TD noWrap><TT>&nbsp;R.GISDAMVTEMER.G + 2 Oxidation =
(M)</TT></TD></TR>
  <TR>
    <TD align=3Dright>&nbsp;</TD>
    <TD align=3Dright><TT>1585.8380&nbsp;&nbsp;</TT></TD>
    <TD align=3Dright><TT>1584.8307&nbsp;&nbsp;</TT></TD>
    <TD align=3Dright><TT>1584.7242&nbsp;&nbsp;</TT></TD>
    <TD noWrap align=3Dright><TT>67.2&nbsp;</TT></TD>
    <TD align=3Dright><TT>289&nbsp;</TT></TD>
    <TD noWrap align=3Dright><TT>-&nbsp;</TT></TD>
    <TD align=3Dright><TT>302&nbsp;</TT></TD>
    <TD align=3Dright><TT>0&nbsp;&nbsp;</TT></TD>
    <TD noWrap align=3Dright><TT>---&nbsp;&nbsp;</TT></TD>
    <TD noWrap><TT>&nbsp;R.SGNMVINTEWGSFK.S + Oxidation =
(M)</TT></TD></TR>
  <TR>
    <TD align=3Dright>&nbsp;</TD>
    <TD align=3Dright><TT>1585.8380&nbsp;&nbsp;</TT></TD>
    <TD align=3Dright><TT>1584.8307&nbsp;&nbsp;</TT></TD>
    <TD align=3Dright><TT>1584.7242&nbsp;&nbsp;</TT></TD>
    <TD noWrap align=3Dright><TT>67.2&nbsp;</TT></TD>
    <TD align=3Dright><TT>289&nbsp;</TT></TD>
    <TD noWrap align=3Dright><TT>-&nbsp;</TT></TD>
    <TD align=3Dright><TT>302&nbsp;</TT></TD>
    <TD align=3Dright><TT>0&nbsp;&nbsp;</TT></TD>
    <TD noWrap align=3Dright><TT>---&nbsp;&nbsp;</TT></TD>
    <TD noWrap><TT>&nbsp;R.SGNMVINTEWGSFK.S + Oxidation =
(M)</TT></TD></TR>
  <TR>
    <TD align=3Dright>&nbsp;</TD>
    <TD align=3Dright><TT>2230.1196&nbsp;&nbsp;</TT></TD>
    <TD align=3Dright><TT>2229.1123&nbsp;&nbsp;</TT></TD>
    <TD align=3Dright><TT>2229.1787&nbsp;&nbsp;</TT></TD>
    <TD noWrap align=3Dright><TT>-29.79&nbsp;</TT></TD>
    <TD align=3Dright><TT>231&nbsp;</TT></TD>
    <TD noWrap align=3Dright><TT>-&nbsp;</TT></TD>
    <TD align=3Dright><TT>252&nbsp;</TT></TD>
    <TD align=3Dright><TT>1&nbsp;&nbsp;</TT></TD>
    <TD noWrap align=3Dright><TT>---&nbsp;&nbsp;</TT></TD>
    <TD noWrap><TT>&nbsp;R.QGLDMKITALVNDTVGTLAGGR.Y</TT></TD></TR>
  <TR>
    <TD align=3Dright>&nbsp;</TD>
    <TD align=3Dright><TT>2233.0422&nbsp;&nbsp;</TT></TD>
    <TD align=3Dright><TT>2232.0349&nbsp;&nbsp;</TT></TD>
    <TD align=3Dright><TT>2232.2478&nbsp;&nbsp;</TT></TD>
    <TD noWrap align=3Dright><TT>-95.34&nbsp;</TT></TD>
    <TD align=3Dright><TT>45&nbsp;</TT></TD>
    <TD noWrap align=3Dright><TT>-&nbsp;</TT></TD>
    <TD align=3Dright><TT>65&nbsp;</TT></TD>
    <TD align=3Dright><TT>1&nbsp;&nbsp;</TT></TD>
    <TD noWrap align=3Dright><TT>---&nbsp;&nbsp;</TT></TD>
    <TD noWrap><TT>&nbsp;R.KVAAVIEDVEHALSTPTALLR.G</TT></TD></TR>
  <TR>
    <TD align=3Dright>&nbsp;</TD>
    <TD align=3Dright><TT>2283.0718&nbsp;&nbsp;</TT></TD>
    <TD align=3Dright><TT>2282.0645&nbsp;&nbsp;</TT></TD>
    <TD align=3Dright><TT>2282.1808&nbsp;&nbsp;</TT></TD>
    <TD noWrap align=3Dright><TT>-50.93&nbsp;</TT></TD>
    <TD align=3Dright><TT>105&nbsp;</TT></TD>
    <TD noWrap align=3Dright><TT>-&nbsp;</TT></TD>
    <TD align=3Dright><TT>124&nbsp;</TT></TD>
    <TD align=3Dright><TT>1&nbsp;&nbsp;</TT></TD>
    <TD noWrap align=3Dright><TT>---&nbsp;&nbsp;</TT></TD>
    <TD noWrap><TT>&nbsp;R.NEQGLFYALDLGGTNFRVLR.V</TT></TD></TR>
  <TR>
    <TD align=3Dright>&nbsp;</TD>
    <TD align=3Dright><TT>2807.2205&nbsp;&nbsp;</TT></TD>
    <TD align=3Dright><TT>2806.2132&nbsp;&nbsp;</TT></TD>
    <TD align=3Dright><TT>2806.3167&nbsp;&nbsp;</TT></TD>
    <TD noWrap align=3Dright><TT>-36.87&nbsp;</TT></TD>
    <TD align=3Dright><TT>362&nbsp;</TT></TD>
    <TD noWrap align=3Dright><TT>-&nbsp;</TT></TD>
    <TD align=3Dright><TT>385&nbsp;</TT></TD>
    <TD align=3Dright><TT>1&nbsp;&nbsp;</TT></TD>
    <TD noWrap align=3Dright><TT>---&nbsp;&nbsp;</TT></TD>
    <TD noWrap><TT>&nbsp;K.LEQPFVLRTPDMSAMHHDSSHDLK.T + Oxidation=20
  (M)</TT></TD></TR></TBODY></TABLE>
<TABLE border=3D0 cellSpacing=3D0>
  <TBODY>
  <TR>
    <TD><TT>&nbsp;&nbsp;&nbsp;&nbsp;&nbsp;&nbsp;</TT></TD>
    <TD><TT><B>No match to: </B>772.3343, 805.3749, 825.0538, 856.4791,=20
      870.4971, 1088.4222, 1099.4532, 1099.4532, 1115.4336, 1115.4336,=20
      1181.5541, 1182.5559, 1182.5559, 1196.5656, 1196.5656, 1273.5763,=20
      1273.5763, 1289.5587, 1290.5942, 1440.6558, 1482.7024, 1530.6870,=20
      1555.7145, 1601.8118, 1601.8118, 1845.7576, 1943.9108, 2028.9237,=20
      2044.9517, 2210.9978, 2225.0139, 2225.0139, 2240.0310, 2664.1897,=20
      2664.1897, 2666.2034, 2692.1926, 2749.2273,=20
3347.5884</TT></TD></TR></TBODY></TABLE><BR>
<TABLE border=3D0 cellSpacing=3D0>
  <TBODY>
  <TR>
    <TD><TT><B><A =
name=3DHit2>2.</A>&nbsp;&nbsp;&nbsp;&nbsp;</B></TT></TD>
    <TD noWrap><TT><A=20
      =
href=3D"http://zxw-pc/mascot/cgi/protein_view.pl?file=3D../data/20121225/=
F002400.dat&amp;hit=3D2"=20
      =
target=3D_blank>gi|168006350</A>&nbsp;&nbsp;&nbsp;&nbsp;<B>Mass:</B>&nbsp=
;35292&nbsp;&nbsp;&nbsp;&nbsp;<B>Score:</B>&nbsp;57&nbsp;&nbsp;&nbsp;&nbs=
p;&nbsp;<B>Expect:</B>&nbsp;3.8&nbsp;&nbsp;<B>Matches:</B>&nbsp;10</TT></=
TD></TR>
  <TR>
    <TD>&nbsp;</TD>
    <TD noWrap><TT>predicted protein [Physcomitrella patens subsp.=20
    patens]</TT></TD></TR></TBODY></TABLE>
<TABLE border=3D0 cellSpacing=3D0 cellPadding=3D0>
  <TBODY>
  <TR>
    <TD><TT>&nbsp;&nbsp;&nbsp;&nbsp;&nbsp;&nbsp;</TT></TD>
    <TD align=3Dright><TT><B>Observed&nbsp;&nbsp;</B></TT></TD>
    <TD noWrap align=3Dright><TT><B>Mr(expt)&nbsp;&nbsp;</B></TT></TD>
    <TD noWrap align=3Dright><TT><B>Mr(calc)&nbsp;&nbsp;</B></TT></TD>
    <TD align=3Dright><TT><B>&nbsp;ppm&nbsp;&nbsp;</B></TT></TD>
    <TD align=3Dright><TT><B>Start&nbsp;</B></TT></TD>
    <TD align=3Dright><TT><B>&nbsp;</B></TT></TD>
    <TD align=3Dright><TT><B>End&nbsp;</B></TT></TD>
    <TD align=3Dright><TT><B>Miss&nbsp;</B></TT></TD>
    <TD align=3Dright><TT><B>Ions&nbsp;</B></TT></TD>
    <TD><TT><B>&nbsp;Peptide</B></TT></TD></TR>
  <TR>
    <TD align=3Dright>&nbsp;</TD>
    <TD align=3Dright><TT>842.4641&nbsp;&nbsp;</TT></TD>
    <TD align=3Dright><TT>841.4568&nbsp;&nbsp;</TT></TD>
    <TD align=3Dright><TT>841.5134&nbsp;&nbsp;</TT></TD>
    <TD noWrap align=3Dright><TT>-67.23&nbsp;</TT></TD>
    <TD align=3Dright><TT>56&nbsp;</TT></TD>
    <TD noWrap align=3Dright><TT>-&nbsp;</TT></TD>
    <TD align=3Dright><TT>62&nbsp;</TT></TD>
    <TD align=3Dright><TT>1&nbsp;&nbsp;</TT></TD>
    <TD noWrap align=3Dright><TT>---&nbsp;&nbsp;</TT></TD>
    <TD noWrap><TT>&nbsp;K.KQLALNR.H</TT></TD></TR>
  <TR>
    <TD align=3Dright>&nbsp;</TD>
    <TD align=3Dright><TT>856.4791&nbsp;&nbsp;</TT></TD>
    <TD align=3Dright><TT>855.4719&nbsp;&nbsp;</TT></TD>
    <TD align=3Dright><TT>855.4272&nbsp;&nbsp;</TT></TD>
    <TD noWrap align=3Dright><TT>52.1&nbsp;</TT></TD>
    <TD align=3Dright><TT>94&nbsp;</TT></TD>
    <TD noWrap align=3Dright><TT>-&nbsp;</TT></TD>
    <TD align=3Dright><TT>101&nbsp;</TT></TD>
    <TD align=3Dright><TT>0&nbsp;&nbsp;</TT></TD>
    <TD noWrap align=3Dright><TT>---&nbsp;&nbsp;</TT></TD>
    <TD noWrap><TT>&nbsp;K.IHAEMGAK.W</TT></TD></TR>
  <TR>
    <TD align=3Dright>&nbsp;</TD>
    <TD align=3Dright><TT>1370.6128&nbsp;&nbsp;</TT></TD>
    <TD align=3Dright><TT>1369.6055&nbsp;&nbsp;</TT></TD>
    <TD align=3Dright><TT>1369.7201&nbsp;&nbsp;</TT></TD>
    <TD noWrap align=3Dright><TT>-83.67&nbsp;</TT></TD>
    <TD align=3Dright><TT>268&nbsp;</TT></TD>
    <TD noWrap align=3Dright><TT>-&nbsp;</TT></TD>
    <TD align=3Dright><TT>278&nbsp;</TT></TD>
    <TD align=3Dright><TT>0&nbsp;&nbsp;</TT></TD>
    <TD noWrap align=3Dright><TT>---&nbsp;&nbsp;</TT></TD>
    <TD noWrap><TT>&nbsp;K.LQEQQQQLEVK.D</TT></TD></TR>
  <TR>
    <TD align=3Dright>&nbsp;</TD>
    <TD align=3Dright><TT>1555.7145&nbsp;&nbsp;</TT></TD>
    <TD align=3Dright><TT>1554.7072&nbsp;&nbsp;</TT></TD>
    <TD align=3Dright><TT>1554.7824&nbsp;&nbsp;</TT></TD>
    <TD noWrap align=3Dright><TT>-48.36&nbsp;</TT></TD>
    <TD align=3Dright><TT>126&nbsp;</TT></TD>
    <TD noWrap align=3Dright><TT>-&nbsp;</TT></TD>
    <TD align=3Dright><TT>138&nbsp;</TT></TD>
    <TD align=3Dright><TT>0&nbsp;&nbsp;</TT></TD>
    <TD noWrap align=3Dright><TT>---&nbsp;&nbsp;</TT></TD>
    <TD noWrap><TT>&nbsp;K.QESQPIVPNLQMR.I + Oxidation =
(M)</TT></TD></TR>
  <TR>
    <TD align=3Dright>&nbsp;</TD>
    <TD align=3Dright><TT>2044.9517&nbsp;&nbsp;</TT></TD>
    <TD align=3Dright><TT>2043.9444&nbsp;&nbsp;</TT></TD>
    <TD align=3Dright><TT>2044.0775&nbsp;&nbsp;</TT></TD>
    <TD noWrap align=3Dright><TT>-65.11&nbsp;</TT></TD>
    <TD align=3Dright><TT>122&nbsp;</TT></TD>
    <TD noWrap align=3Dright><TT>-&nbsp;</TT></TD>
    <TD align=3Dright><TT>138&nbsp;</TT></TD>
    <TD align=3Dright><TT>1&nbsp;&nbsp;</TT></TD>
    <TD noWrap align=3Dright><TT>---&nbsp;&nbsp;</TT></TD>
    <TD noWrap><TT>&nbsp;K.YTLKQESQPIVPNLQMR.I</TT></TD></TR>
  <TR>
    <TD align=3Dright>&nbsp;</TD>
    <TD align=3Dright><TT>2225.0139&nbsp;&nbsp;</TT></TD>
    <TD align=3Dright><TT>2224.0066&nbsp;&nbsp;</TT></TD>
    <TD align=3Dright><TT>2224.1272&nbsp;&nbsp;</TT></TD>
    <TD noWrap align=3Dright><TT>-54.20&nbsp;</TT></TD>
    <TD align=3Dright><TT>107&nbsp;</TT></TD>
    <TD noWrap align=3Dright><TT>-&nbsp;</TT></TD>
    <TD align=3Dright><TT>125&nbsp;</TT></TD>
    <TD align=3Dright><TT>1&nbsp;&nbsp;</TT></TD>
    <TD noWrap align=3Dright><TT>---&nbsp;&nbsp;</TT></TD>
    <TD noWrap><TT>&nbsp;K.FTSLLCSNYVNSMIKYTLK.Q</TT></TD></TR>
  <TR>
    <TD align=3Dright>&nbsp;</TD>
    <TD align=3Dright><TT>2225.0139&nbsp;&nbsp;</TT></TD>
    <TD align=3Dright><TT>2224.0066&nbsp;&nbsp;</TT></TD>
    <TD align=3Dright><TT>2224.1272&nbsp;&nbsp;</TT></TD>
    <TD noWrap align=3Dright><TT>-54.20&nbsp;</TT></TD>
    <TD align=3Dright><TT>107&nbsp;</TT></TD>
    <TD noWrap align=3Dright><TT>-&nbsp;</TT></TD>
    <TD align=3Dright><TT>125&nbsp;</TT></TD>
    <TD align=3Dright><TT>1&nbsp;&nbsp;</TT></TD>
    <TD noWrap align=3Dright><TT>---&nbsp;&nbsp;</TT></TD>
    <TD noWrap><TT>&nbsp;K.FTSLLCSNYVNSMIKYTLK.Q</TT></TD></TR>
  <TR>
    <TD align=3Dright>&nbsp;</TD>
    <TD align=3Dright><TT>2664.1897&nbsp;&nbsp;</TT></TD>
    <TD align=3Dright><TT>2663.1824&nbsp;&nbsp;</TT></TD>
    <TD align=3Dright><TT>2663.4244&nbsp;&nbsp;</TT></TD>
    <TD noWrap align=3Dright><TT>-90.86&nbsp;</TT></TD>
    <TD align=3Dright><TT>162&nbsp;</TT></TD>
    <TD noWrap align=3Dright><TT>-&nbsp;</TT></TD>
    <TD align=3Dright><TT>185&nbsp;</TT></TD>
    <TD align=3Dright><TT>0&nbsp;&nbsp;</TT></TD>
    <TD noWrap align=3Dright><TT>---&nbsp;&nbsp;</TT></TD>
    <TD noWrap><TT>&nbsp;R.SISTSEPVPIWPTIEMTTPILVPR.K</TT></TD></TR>
  <TR>
    <TD align=3Dright>&nbsp;</TD>
    <TD align=3Dright><TT>2664.1897&nbsp;&nbsp;</TT></TD>
    <TD align=3Dright><TT>2663.1824&nbsp;&nbsp;</TT></TD>
    <TD align=3Dright><TT>2663.4244&nbsp;&nbsp;</TT></TD>
    <TD noWrap align=3Dright><TT>-90.86&nbsp;</TT></TD>
    <TD align=3Dright><TT>162&nbsp;</TT></TD>
    <TD noWrap align=3Dright><TT>-&nbsp;</TT></TD>
    <TD align=3Dright><TT>185&nbsp;</TT></TD>
    <TD align=3Dright><TT>0&nbsp;&nbsp;</TT></TD>
    <TD noWrap align=3Dright><TT>---&nbsp;&nbsp;</TT></TD>
    <TD noWrap><TT>&nbsp;R.SISTSEPVPIWPTIEMTTPILVPR.K</TT></TD></TR>
  <TR>
    <TD align=3Dright>&nbsp;</TD>
    <TD align=3Dright><TT>2666.2034&nbsp;&nbsp;</TT></TD>
    <TD align=3Dright><TT>2665.1961&nbsp;&nbsp;</TT></TD>
    <TD align=3Dright><TT>2665.2581&nbsp;&nbsp;</TT></TD>
    <TD noWrap align=3Dright><TT>-23.26&nbsp;</TT></TD>
    <TD align=3Dright><TT>1&nbsp;</TT></TD>
    <TD noWrap align=3Dright><TT>-&nbsp;</TT></TD>
    <TD align=3Dright><TT>23&nbsp;</TT></TD>
    <TD align=3Dright><TT>1&nbsp;&nbsp;</TT></TD>
    <TD noWrap align=3Dright><TT>---&nbsp;&nbsp;</TT></TD>
    <TD noWrap><TT>&nbsp;-.MAEYIKNYDPEDGSSVVLYLSTR.E + Oxidation=20
  (M)</TT></TD></TR></TBODY></TABLE>
<TABLE border=3D0 cellSpacing=3D0>
  <TBODY>
  <TR>
    <TD><TT>&nbsp;&nbsp;&nbsp;&nbsp;&nbsp;&nbsp;</TT></TD>
    <TD><TT><B>No match to: </B>772.3343, 805.3749, 825.0538, 870.4971,=20
      1088.4222, 1099.4532, 1099.4532, 1115.4336, 1115.4336, 1181.5541,=20
      1182.5559, 1182.5559, 1196.5656, 1196.5656, 1273.5763, 1273.5763,=20
      1289.5587, 1290.5942, 1354.5983, 1366.6448, 1366.6448, 1440.6558,=20
      1482.7024, 1530.6870, 1585.8380, 1585.8380, 1601.8118, 1601.8118,=20
      1845.7576, 1943.9108, 2028.9237, 2210.9978, 2230.1196, 2233.0422,=20
      2240.0310, 2283.0718, 2692.1926, 2749.2273, 2807.2205,=20
  3347.5884</TT></TD></TR></TBODY></TABLE><BR>
<TABLE border=3D0 cellSpacing=3D0>
  <TBODY>
  <TR>
    <TD><TT><B><A =
name=3DHit3>3.</A>&nbsp;&nbsp;&nbsp;&nbsp;</B></TT></TD>
    <TD noWrap><TT><A=20
      =
href=3D"http://zxw-pc/mascot/cgi/protein_view.pl?file=3D../data/20121225/=
F002400.dat&amp;hit=3D3"=20
      =
target=3D_blank>gi|162692802</A>&nbsp;&nbsp;&nbsp;&nbsp;<B>Mass:</B>&nbsp=
;35292&nbsp;&nbsp;&nbsp;&nbsp;<B>Score:</B>&nbsp;57&nbsp;&nbsp;&nbsp;&nbs=
p;&nbsp;<B>Expect:</B>&nbsp;3.8&nbsp;&nbsp;<B>Matches:</B>&nbsp;10</TT></=
TD></TR>
  <TR>
    <TD>&nbsp;</TD>
    <TD noWrap><TT>predicted protein [Physcomitrella patens subsp.=20
    patens]</TT></TD></TR></TBODY></TABLE>
<TABLE border=3D0 cellSpacing=3D0 cellPadding=3D0>
  <TBODY>
  <TR>
    <TD><TT>&nbsp;&nbsp;&nbsp;&nbsp;&nbsp;&nbsp;</TT></TD>
    <TD align=3Dright><TT><B>Observed&nbsp;&nbsp;</B></TT></TD>
    <TD noWrap align=3Dright><TT><B>Mr(expt)&nbsp;&nbsp;</B></TT></TD>
    <TD noWrap align=3Dright><TT><B>Mr(calc)&nbsp;&nbsp;</B></TT></TD>
    <TD align=3Dright><TT><B>&nbsp;ppm&nbsp;&nbsp;</B></TT></TD>
    <TD align=3Dright><TT><B>Start&nbsp;</B></TT></TD>
    <TD align=3Dright><TT><B>&nbsp;</B></TT></TD>
    <TD align=3Dright><TT><B>End&nbsp;</B></TT></TD>
    <TD align=3Dright><TT><B>Miss&nbsp;</B></TT></TD>
    <TD align=3Dright><TT><B>Ions&nbsp;</B></TT></TD>
    <TD><TT><B>&nbsp;Peptide</B></TT></TD></TR>
  <TR>
    <TD align=3Dright>&nbsp;</TD>
    <TD align=3Dright><TT>842.4641&nbsp;&nbsp;</TT></TD>
    <TD align=3Dright><TT>841.4568&nbsp;&nbsp;</TT></TD>
    <TD align=3Dright><TT>841.5134&nbsp;&nbsp;</TT></TD>
    <TD noWrap align=3Dright><TT>-67.23&nbsp;</TT></TD>
    <TD align=3Dright><TT>56&nbsp;</TT></TD>
    <TD noWrap align=3Dright><TT>-&nbsp;</TT></TD>
    <TD align=3Dright><TT>62&nbsp;</TT></TD>
    <TD align=3Dright><TT>1&nbsp;&nbsp;</TT></TD>
    <TD noWrap align=3Dright><TT>---&nbsp;&nbsp;</TT></TD>
    <TD noWrap><TT>&nbsp;K.KQLALNR.H</TT></TD></TR>
  <TR>
    <TD align=3Dright>&nbsp;</TD>
    <TD align=3Dright><TT>856.4791&nbsp;&nbsp;</TT></TD>
    <TD align=3Dright><TT>855.4719&nbsp;&nbsp;</TT></TD>
    <TD align=3Dright><TT>855.4272&nbsp;&nbsp;</TT></TD>
    <TD noWrap align=3Dright><TT>52.1&nbsp;</TT></TD>
    <TD align=3Dright><TT>94&nbsp;</TT></TD>
    <TD noWrap align=3Dright><TT>-&nbsp;</TT></TD>
    <TD align=3Dright><TT>101&nbsp;</TT></TD>
    <TD align=3Dright><TT>0&nbsp;&nbsp;</TT></TD>
    <TD noWrap align=3Dright><TT>---&nbsp;&nbsp;</TT></TD>
    <TD noWrap><TT>&nbsp;K.IHAEMGAK.W</TT></TD></TR>
  <TR>
    <TD align=3Dright>&nbsp;</TD>
    <TD align=3Dright><TT>1370.6128&nbsp;&nbsp;</TT></TD>
    <TD align=3Dright><TT>1369.6055&nbsp;&nbsp;</TT></TD>
    <TD align=3Dright><TT>1369.7201&nbsp;&nbsp;</TT></TD>
    <TD noWrap align=3Dright><TT>-83.67&nbsp;</TT></TD>
    <TD align=3Dright><TT>268&nbsp;</TT></TD>
    <TD noWrap align=3Dright><TT>-&nbsp;</TT></TD>
    <TD align=3Dright><TT>278&nbsp;</TT></TD>
    <TD align=3Dright><TT>0&nbsp;&nbsp;</TT></TD>
    <TD noWrap align=3Dright><TT>---&nbsp;&nbsp;</TT></TD>
    <TD noWrap><TT>&nbsp;K.LQEQQQQLEVK.D</TT></TD></TR>
  <TR>
    <TD align=3Dright>&nbsp;</TD>
    <TD align=3Dright><TT>1555.7145&nbsp;&nbsp;</TT></TD>
    <TD align=3Dright><TT>1554.7072&nbsp;&nbsp;</TT></TD>
    <TD align=3Dright><TT>1554.7824&nbsp;&nbsp;</TT></TD>
    <TD noWrap align=3Dright><TT>-48.36&nbsp;</TT></TD>
    <TD align=3Dright><TT>126&nbsp;</TT></TD>
    <TD noWrap align=3Dright><TT>-&nbsp;</TT></TD>
    <TD align=3Dright><TT>138&nbsp;</TT></TD>
    <TD align=3Dright><TT>0&nbsp;&nbsp;</TT></TD>
    <TD noWrap align=3Dright><TT>---&nbsp;&nbsp;</TT></TD>
    <TD noWrap><TT>&nbsp;K.QESQPIVPNLQMR.I + Oxidation =
(M)</TT></TD></TR>
  <TR>
    <TD align=3Dright>&nbsp;</TD>
    <TD align=3Dright><TT>2044.9517&nbsp;&nbsp;</TT></TD>
    <TD align=3Dright><TT>2043.9444&nbsp;&nbsp;</TT></TD>
    <TD align=3Dright><TT>2044.0775&nbsp;&nbsp;</TT></TD>
    <TD noWrap align=3Dright><TT>-65.11&nbsp;</TT></TD>
    <TD align=3Dright><TT>122&nbsp;</TT></TD>
    <TD noWrap align=3Dright><TT>-&nbsp;</TT></TD>
    <TD align=3Dright><TT>138&nbsp;</TT></TD>
    <TD align=3Dright><TT>1&nbsp;&nbsp;</TT></TD>
    <TD noWrap align=3Dright><TT>---&nbsp;&nbsp;</TT></TD>
    <TD noWrap><TT>&nbsp;K.YTLKQESQPIVPNLQMR.I</TT></TD></TR>
  <TR>
    <TD align=3Dright>&nbsp;</TD>
    <TD align=3Dright><TT>2225.0139&nbsp;&nbsp;</TT></TD>
    <TD align=3Dright><TT>2224.0066&nbsp;&nbsp;</TT></TD>
    <TD align=3Dright><TT>2224.1272&nbsp;&nbsp;</TT></TD>
    <TD noWrap align=3Dright><TT>-54.20&nbsp;</TT></TD>
    <TD align=3Dright><TT>107&nbsp;</TT></TD>
    <TD noWrap align=3Dright><TT>-&nbsp;</TT></TD>
    <TD align=3Dright><TT>125&nbsp;</TT></TD>
    <TD align=3Dright><TT>1&nbsp;&nbsp;</TT></TD>
    <TD noWrap align=3Dright><TT>---&nbsp;&nbsp;</TT></TD>
    <TD noWrap><TT>&nbsp;K.FTSLLCSNYVNSMIKYTLK.Q</TT></TD></TR>
  <TR>
    <TD align=3Dright>&nbsp;</TD>
    <TD align=3Dright><TT>2225.0139&nbsp;&nbsp;</TT></TD>
    <TD align=3Dright><TT>2224.0066&nbsp;&nbsp;</TT></TD>
    <TD align=3Dright><TT>2224.1272&nbsp;&nbsp;</TT></TD>
    <TD noWrap align=3Dright><TT>-54.20&nbsp;</TT></TD>
    <TD align=3Dright><TT>107&nbsp;</TT></TD>
    <TD noWrap align=3Dright><TT>-&nbsp;</TT></TD>
    <TD align=3Dright><TT>125&nbsp;</TT></TD>
    <TD align=3Dright><TT>1&nbsp;&nbsp;</TT></TD>
    <TD noWrap align=3Dright><TT>---&nbsp;&nbsp;</TT></TD>
    <TD noWrap><TT>&nbsp;K.FTSLLCSNYVNSMIKYTLK.Q</TT></TD></TR>
  <TR>
    <TD align=3Dright>&nbsp;</TD>
    <TD align=3Dright><TT>2664.1897&nbsp;&nbsp;</TT></TD>
    <TD align=3Dright><TT>2663.1824&nbsp;&nbsp;</TT></TD>
    <TD align=3Dright><TT>2663.4244&nbsp;&nbsp;</TT></TD>
    <TD noWrap align=3Dright><TT>-90.86&nbsp;</TT></TD>
    <TD align=3Dright><TT>162&nbsp;</TT></TD>
    <TD noWrap align=3Dright><TT>-&nbsp;</TT></TD>
    <TD align=3Dright><TT>185&nbsp;</TT></TD>
    <TD align=3Dright><TT>0&nbsp;&nbsp;</TT></TD>
    <TD noWrap align=3Dright><TT>---&nbsp;&nbsp;</TT></TD>
    <TD noWrap><TT>&nbsp;R.SISTSEPVPIWPTIEMTTPILVPR.K</TT></TD></TR>
  <TR>
    <TD align=3Dright>&nbsp;</TD>
    <TD align=3Dright><TT>2664.1897&nbsp;&nbsp;</TT></TD>
    <TD align=3Dright><TT>2663.1824&nbsp;&nbsp;</TT></TD>
    <TD align=3Dright><TT>2663.4244&nbsp;&nbsp;</TT></TD>
    <TD noWrap align=3Dright><TT>-90.86&nbsp;</TT></TD>
    <TD align=3Dright><TT>162&nbsp;</TT></TD>
    <TD noWrap align=3Dright><TT>-&nbsp;</TT></TD>
    <TD align=3Dright><TT>185&nbsp;</TT></TD>
    <TD align=3Dright><TT>0&nbsp;&nbsp;</TT></TD>
    <TD noWrap align=3Dright><TT>---&nbsp;&nbsp;</TT></TD>
    <TD noWrap><TT>&nbsp;R.SISTSEPVPIWPTIEMTTPILVPR.K</TT></TD></TR>
  <TR>
    <TD align=3Dright>&nbsp;</TD>
    <TD align=3Dright><TT>2666.2034&nbsp;&nbsp;</TT></TD>
    <TD align=3Dright><TT>2665.1961&nbsp;&nbsp;</TT></TD>
    <TD align=3Dright><TT>2665.2581&nbsp;&nbsp;</TT></TD>
    <TD noWrap align=3Dright><TT>-23.26&nbsp;</TT></TD>
    <TD align=3Dright><TT>1&nbsp;</TT></TD>
    <TD noWrap align=3Dright><TT>-&nbsp;</TT></TD>
    <TD align=3Dright><TT>23&nbsp;</TT></TD>
    <TD align=3Dright><TT>1&nbsp;&nbsp;</TT></TD>
    <TD noWrap align=3Dright><TT>---&nbsp;&nbsp;</TT></TD>
    <TD noWrap><TT>&nbsp;-.MAEYIKNYDPEDGSSVVLYLSTR.E + Oxidation=20
  (M)</TT></TD></TR></TBODY></TABLE>
<TABLE border=3D0 cellSpacing=3D0>
  <TBODY>
  <TR>
    <TD><TT>&nbsp;&nbsp;&nbsp;&nbsp;&nbsp;&nbsp;</TT></TD>
    <TD><TT><B>No match to: </B>772.3343, 805.3749, 825.0538, 870.4971,=20
      1088.4222, 1099.4532, 1099.4532, 1115.4336, 1115.4336, 1181.5541,=20
      1182.5559, 1182.5559, 1196.5656, 1196.5656, 1273.5763, 1273.5763,=20
      1289.5587, 1290.5942, 1354.5983, 1366.6448, 1366.6448, 1440.6558,=20
      1482.7024, 1530.6870, 1585.8380, 1585.8380, 1601.8118, 1601.8118,=20
      1845.7576, 1943.9108, 2028.9237, 2210.9978, 2230.1196, 2233.0422,=20
      2240.0310, 2283.0718, 2692.1926, 2749.2273, 2807.2205,=20
  3347.5884</TT></TD></TR></TBODY></TABLE><BR>
<TABLE border=3D0 cellSpacing=3D0>
  <TBODY>
  <TR>
    <TD><TT><B><A =
name=3DHit4>4.</A>&nbsp;&nbsp;&nbsp;&nbsp;</B></TT></TD>
    <TD noWrap><TT><A=20
      =
href=3D"http://zxw-pc/mascot/cgi/protein_view.pl?file=3D../data/20121225/=
F002400.dat&amp;hit=3D4"=20
      =
target=3D_blank>gi|225440839</A>&nbsp;&nbsp;&nbsp;&nbsp;<B>Mass:</B>&nbsp=
;79799&nbsp;&nbsp;&nbsp;&nbsp;<B>Score:</B>&nbsp;52&nbsp;&nbsp;&nbsp;&nbs=
p;&nbsp;<B>Expect:</B>&nbsp;11&nbsp;&nbsp;<B>Matches:</B>&nbsp;13</TT></T=
D></TR>
  <TR>
    <TD>&nbsp;</TD>
    <TD noWrap><TT>PREDICTED: hypothetical protein [Vitis=20
  vinifera]</TT></TD></TR></TBODY></TABLE>
<TABLE border=3D0 cellSpacing=3D0 cellPadding=3D0>
  <TBODY>
  <TR>
    <TD><TT>&nbsp;&nbsp;&nbsp;&nbsp;&nbsp;&nbsp;</TT></TD>
    <TD align=3Dright><TT><B>Observed&nbsp;&nbsp;</B></TT></TD>
    <TD noWrap align=3Dright><TT><B>Mr(expt)&nbsp;&nbsp;</B></TT></TD>
    <TD noWrap align=3Dright><TT><B>Mr(calc)&nbsp;&nbsp;</B></TT></TD>
    <TD align=3Dright><TT><B>&nbsp;ppm&nbsp;&nbsp;</B></TT></TD>
    <TD align=3Dright><TT><B>Start&nbsp;</B></TT></TD>
    <TD align=3Dright><TT><B>&nbsp;</B></TT></TD>
    <TD align=3Dright><TT><B>End&nbsp;</B></TT></TD>
    <TD align=3Dright><TT><B>Miss&nbsp;</B></TT></TD>
    <TD align=3Dright><TT><B>Ions&nbsp;</B></TT></TD>
    <TD><TT><B>&nbsp;Peptide</B></TT></TD></TR>
  <TR>
    <TD align=3Dright>&nbsp;</TD>
    <TD align=3Dright><TT>1182.5559&nbsp;&nbsp;</TT></TD>
    <TD align=3Dright><TT>1181.5486&nbsp;&nbsp;</TT></TD>
    <TD align=3Dright><TT>1181.5903&nbsp;&nbsp;</TT></TD>
    <TD noWrap align=3Dright><TT>-35.27&nbsp;</TT></TD>
    <TD align=3Dright><TT>288&nbsp;</TT></TD>
    <TD noWrap align=3Dright><TT>-&nbsp;</TT></TD>
    <TD align=3Dright><TT>296&nbsp;</TT></TD>
    <TD align=3Dright><TT>1&nbsp;&nbsp;</TT></TD>
    <TD noWrap align=3Dright><TT>---&nbsp;&nbsp;</TT></TD>
    <TD noWrap><TT>&nbsp;R.FLFDKMPER.D</TT></TD></TR>
  <TR>
    <TD align=3Dright>&nbsp;</TD>
    <TD align=3Dright><TT>1182.5559&nbsp;&nbsp;</TT></TD>
    <TD align=3Dright><TT>1181.5486&nbsp;&nbsp;</TT></TD>
    <TD align=3Dright><TT>1181.5903&nbsp;&nbsp;</TT></TD>
    <TD noWrap align=3Dright><TT>-35.27&nbsp;</TT></TD>
    <TD align=3Dright><TT>288&nbsp;</TT></TD>
    <TD noWrap align=3Dright><TT>-&nbsp;</TT></TD>
    <TD align=3Dright><TT>296&nbsp;</TT></TD>
    <TD align=3Dright><TT>1&nbsp;&nbsp;</TT></TD>
    <TD noWrap align=3Dright><TT>---&nbsp;&nbsp;</TT></TD>
    <TD noWrap><TT>&nbsp;R.FLFDKMPER.D</TT></TD></TR>
  <TR>
    <TD align=3Dright>&nbsp;</TD>
    <TD align=3Dright><TT>1196.5656&nbsp;&nbsp;</TT></TD>
    <TD align=3Dright><TT>1195.5583&nbsp;&nbsp;</TT></TD>
    <TD align=3Dright><TT>1195.5543&nbsp;&nbsp;</TT></TD>
    <TD noWrap align=3Dright><TT>3.37&nbsp;</TT></TD>
    <TD align=3Dright><TT>389&nbsp;</TT></TD>
    <TD noWrap align=3Dright><TT>-&nbsp;</TT></TD>
    <TD align=3Dright><TT>397&nbsp;</TT></TD>
    <TD align=3Dright><TT>1&nbsp;&nbsp;</TT></TD>
    <TD noWrap align=3Dright><TT>---&nbsp;&nbsp;</TT></TD>
    <TD noWrap><TT>&nbsp;R.EIFDRMEEK.N</TT></TD></TR>
  <TR>
    <TD align=3Dright>&nbsp;</TD>
    <TD align=3Dright><TT>1196.5656&nbsp;&nbsp;</TT></TD>
    <TD align=3Dright><TT>1195.5583&nbsp;&nbsp;</TT></TD>
    <TD align=3Dright><TT>1195.5543&nbsp;&nbsp;</TT></TD>
    <TD noWrap align=3Dright><TT>3.37&nbsp;</TT></TD>
    <TD align=3Dright><TT>187&nbsp;</TT></TD>
    <TD noWrap align=3Dright><TT>-&nbsp;</TT></TD>
    <TD align=3Dright><TT>195&nbsp;</TT></TD>
    <TD align=3Dright><TT>1&nbsp;&nbsp;</TT></TD>
    <TD noWrap align=3Dright><TT>---&nbsp;&nbsp;</TT></TD>
    <TD noWrap><TT>&nbsp;R.EIFDRMEEK.N</TT></TD></TR>
  <TR>
    <TD align=3Dright>&nbsp;</TD>
    <TD align=3Dright><TT>1366.6448&nbsp;&nbsp;</TT></TD>
    <TD align=3Dright><TT>1365.6375&nbsp;&nbsp;</TT></TD>
    <TD align=3Dright><TT>1365.7148&nbsp;&nbsp;</TT></TD>
    <TD noWrap align=3Dright><TT>-56.62&nbsp;</TT></TD>
    <TD align=3Dright><TT>417&nbsp;</TT></TD>
    <TD noWrap align=3Dright><TT>-&nbsp;</TT></TD>
    <TD align=3Dright><TT>427&nbsp;</TT></TD>
    <TD align=3Dright><TT>1&nbsp;&nbsp;</TT></TD>
    <TD noWrap align=3Dright><TT>---&nbsp;&nbsp;</TT></TD>
    <TD noWrap><TT>&nbsp;R.KALDLFPMMLR.S + 2 Oxidation =
(M)</TT></TD></TR>
  <TR>
    <TD align=3Dright>&nbsp;</TD>
    <TD align=3Dright><TT>1366.6448&nbsp;&nbsp;</TT></TD>
    <TD align=3Dright><TT>1365.6375&nbsp;&nbsp;</TT></TD>
    <TD align=3Dright><TT>1365.7148&nbsp;&nbsp;</TT></TD>
    <TD noWrap align=3Dright><TT>-56.62&nbsp;</TT></TD>
    <TD align=3Dright><TT>417&nbsp;</TT></TD>
    <TD noWrap align=3Dright><TT>-&nbsp;</TT></TD>
    <TD align=3Dright><TT>427&nbsp;</TT></TD>
    <TD align=3Dright><TT>1&nbsp;&nbsp;</TT></TD>
    <TD noWrap align=3Dright><TT>6&nbsp;&nbsp;</TT></TD>
    <TD noWrap><TT>&nbsp;R.KALDLFPMMLR.S + 2 Oxidation =
(M)</TT></TD></TR>
  <TR>
    <TD align=3Dright>&nbsp;</TD>
    <TD align=3Dright><TT>1440.6558&nbsp;&nbsp;</TT></TD>
    <TD align=3Dright><TT>1439.6485&nbsp;&nbsp;</TT></TD>
    <TD align=3Dright><TT>1439.7330&nbsp;&nbsp;</TT></TD>
    <TD noWrap align=3Dright><TT>-58.65&nbsp;</TT></TD>
    <TD align=3Dright><TT>597&nbsp;</TT></TD>
    <TD noWrap align=3Dright><TT>-&nbsp;</TT></TD>
    <TD align=3Dright><TT>608&nbsp;</TT></TD>
    <TD align=3Dright><TT>1&nbsp;&nbsp;</TT></TD>
    <TD noWrap align=3Dright><TT>---&nbsp;&nbsp;</TT></TD>
    <TD noWrap><TT>&nbsp;K.EIYEMLKSLGNK.L + Oxidation (M)</TT></TD></TR>
  <TR>
    <TD align=3Dright>&nbsp;</TD>
    <TD align=3Dright><TT>1585.8380&nbsp;&nbsp;</TT></TD>
    <TD align=3Dright><TT>1584.8307&nbsp;&nbsp;</TT></TD>
    <TD align=3Dright><TT>1584.8300&nbsp;&nbsp;</TT></TD>
    <TD noWrap align=3Dright><TT>0.45&nbsp;</TT></TD>
    <TD align=3Dright><TT>569&nbsp;</TT></TD>
    <TD noWrap align=3Dright><TT>-&nbsp;</TT></TD>
    <TD align=3Dright><TT>581&nbsp;</TT></TD>
    <TD align=3Dright><TT>1&nbsp;&nbsp;</TT></TD>
    <TD noWrap align=3Dright><TT>---&nbsp;&nbsp;</TT></TD>
    <TD noWrap><TT>&nbsp;K.KIPGWTWIEVDNK.S</TT></TD></TR>
  <TR>
    <TD align=3Dright>&nbsp;</TD>
    <TD align=3Dright><TT>1585.8380&nbsp;&nbsp;</TT></TD>
    <TD align=3Dright><TT>1584.8307&nbsp;&nbsp;</TT></TD>
    <TD align=3Dright><TT>1584.8300&nbsp;&nbsp;</TT></TD>
    <TD noWrap align=3Dright><TT>0.45&nbsp;</TT></TD>
    <TD align=3Dright><TT>569&nbsp;</TT></TD>
    <TD noWrap align=3Dright><TT>-&nbsp;</TT></TD>
    <TD align=3Dright><TT>581&nbsp;</TT></TD>
    <TD align=3Dright><TT>1&nbsp;&nbsp;</TT></TD>
    <TD noWrap align=3Dright><TT>---&nbsp;&nbsp;</TT></TD>
    <TD noWrap><TT>&nbsp;K.KIPGWTWIEVDNK.S</TT></TD></TR>
  <TR>
    <TD align=3Dright>&nbsp;</TD>
    <TD align=3Dright><TT>2225.0139&nbsp;&nbsp;</TT></TD>
    <TD align=3Dright><TT>2224.0066&nbsp;&nbsp;</TT></TD>
    <TD align=3Dright><TT>2224.0847&nbsp;&nbsp;</TT></TD>
    <TD noWrap align=3Dright><TT>-35.12&nbsp;</TT></TD>
    <TD align=3Dright><TT>398&nbsp;</TT></TD>
    <TD noWrap align=3Dright><TT>-&nbsp;</TT></TD>
    <TD align=3Dright><TT>417&nbsp;</TT></TD>
    <TD align=3Dright><TT>1&nbsp;&nbsp;</TT></TD>
    <TD noWrap align=3Dright><TT>---&nbsp;&nbsp;</TT></TD>
    <TD noWrap><TT>&nbsp;K.NVISWSAMIAAYGYHGQGRK.A + Oxidation =
(M)</TT></TD></TR>
  <TR>
    <TD align=3Dright>&nbsp;</TD>
    <TD align=3Dright><TT>2225.0139&nbsp;&nbsp;</TT></TD>
    <TD align=3Dright><TT>2224.0066&nbsp;&nbsp;</TT></TD>
    <TD align=3Dright><TT>2224.0847&nbsp;&nbsp;</TT></TD>
    <TD noWrap align=3Dright><TT>-35.12&nbsp;</TT></TD>
    <TD align=3Dright><TT>196&nbsp;</TT></TD>
    <TD noWrap align=3Dright><TT>-&nbsp;</TT></TD>
    <TD align=3Dright><TT>215&nbsp;</TT></TD>
    <TD align=3Dright><TT>1&nbsp;&nbsp;</TT></TD>
    <TD noWrap align=3Dright><TT>---&nbsp;&nbsp;</TT></TD>
    <TD noWrap><TT>&nbsp;K.NVISWSAMIAAYGYHGQGRK.A + Oxidation =
(M)</TT></TD></TR>
  <TR>
    <TD align=3Dright>&nbsp;</TD>
    <TD align=3Dright><TT>2233.0422&nbsp;&nbsp;</TT></TD>
    <TD align=3Dright><TT>2232.0349&nbsp;&nbsp;</TT></TD>
    <TD align=3Dright><TT>2232.1837&nbsp;&nbsp;</TT></TD>
    <TD noWrap align=3Dright><TT>-66.66&nbsp;</TT></TD>
    <TD align=3Dright><TT>20&nbsp;</TT></TD>
    <TD noWrap align=3Dright><TT>-&nbsp;</TT></TD>
    <TD align=3Dright><TT>38&nbsp;</TT></TD>
    <TD align=3Dright><TT>1&nbsp;&nbsp;</TT></TD>
    <TD noWrap align=3Dright><TT>---&nbsp;&nbsp;</TT></TD>
    <TD noWrap><TT>&nbsp;R.ELIRCGARPDNYTLPFVIR.A</TT></TD></TR>
  <TR>
    <TD align=3Dright>&nbsp;</TD>
    <TD align=3Dright><TT>2749.2273&nbsp;&nbsp;</TT></TD>
    <TD align=3Dright><TT>2748.2200&nbsp;&nbsp;</TT></TD>
    <TD align=3Dright><TT>2748.3457&nbsp;&nbsp;</TT></TD>
    <TD noWrap align=3Dright><TT>-45.75&nbsp;</TT></TD>
    <TD align=3Dright><TT>222&nbsp;</TT></TD>
    <TD noWrap align=3Dright><TT>-&nbsp;</TT></TD>
    <TD align=3Dright><TT>246&nbsp;</TT></TD>
    <TD align=3Dright><TT>1&nbsp;&nbsp;</TT></TD>
    <TD noWrap align=3Dright><TT>---&nbsp;&nbsp;</TT></TD>
    <TD noWrap><TT>&nbsp;R.MMLSSGMLPDKITLASLLYACSDLK.N + 3 Oxidation=20
    (M)</TT></TD></TR></TBODY></TABLE>
<TABLE border=3D0 cellSpacing=3D0>
  <TBODY>
  <TR>
    <TD><TT>&nbsp;&nbsp;&nbsp;&nbsp;&nbsp;&nbsp;</TT></TD>
    <TD><TT><B>No match to: </B>772.3343, 805.3749, 825.0538, 842.4641,=20
      856.4791, 870.4971, 1088.4222, 1099.4532, 1099.4532, 1115.4336, =
1115.4336,=20
      1181.5541, 1273.5763, 1273.5763, 1289.5587, 1290.5942, 1354.5983,=20
      1370.6128, 1482.7024, 1530.6870, 1555.7145, 1601.8118, 1601.8118,=20
      1845.7576, 1943.9108, 2028.9237, 2044.9517, 2210.9978, 2230.1196,=20
      2240.0310, 2283.0718, 2664.1897, 2664.1897, 2666.2034, 2692.1926,=20
      2807.2205, 3347.5884</TT></TD></TR></TBODY></TABLE><BR>
<TABLE border=3D0 cellSpacing=3D0>
  <TBODY>
  <TR>
    <TD><TT><B><A =
name=3DHit5>5.</A>&nbsp;&nbsp;&nbsp;&nbsp;</B></TT></TD>
    <TD noWrap><TT><A=20
      =
href=3D"http://zxw-pc/mascot/cgi/protein_view.pl?file=3D../data/20121225/=
F002400.dat&amp;hit=3D5"=20
      =
target=3D_blank>gi|312282981</A>&nbsp;&nbsp;&nbsp;&nbsp;<B>Mass:</B>&nbsp=
;30710&nbsp;&nbsp;&nbsp;&nbsp;<B>Score:</B>&nbsp;52&nbsp;&nbsp;&nbsp;&nbs=
p;&nbsp;<B>Expect:</B>&nbsp;11&nbsp;&nbsp;<B>Matches:</B>&nbsp;8</TT></TD=
></TR>
  <TR>
    <TD>&nbsp;</TD>
    <TD noWrap><TT>unnamed protein product [Thellungiella=20
  halophila]</TT></TD></TR></TBODY></TABLE>
<TABLE border=3D0 cellSpacing=3D0 cellPadding=3D0>
  <TBODY>
  <TR>
    <TD><TT>&nbsp;&nbsp;&nbsp;&nbsp;&nbsp;&nbsp;</TT></TD>
    <TD align=3Dright><TT><B>Observed&nbsp;&nbsp;</B></TT></TD>
    <TD noWrap align=3Dright><TT><B>Mr(expt)&nbsp;&nbsp;</B></TT></TD>
    <TD noWrap align=3Dright><TT><B>Mr(calc)&nbsp;&nbsp;</B></TT></TD>
    <TD align=3Dright><TT><B>&nbsp;ppm&nbsp;&nbsp;</B></TT></TD>
    <TD align=3Dright><TT><B>Start&nbsp;</B></TT></TD>
    <TD align=3Dright><TT><B>&nbsp;</B></TT></TD>
    <TD align=3Dright><TT><B>End&nbsp;</B></TT></TD>
    <TD align=3Dright><TT><B>Miss&nbsp;</B></TT></TD>
    <TD align=3Dright><TT><B>Ions&nbsp;</B></TT></TD>
    <TD><TT><B>&nbsp;Peptide</B></TT></TD></TR>
  <TR>
    <TD align=3Dright>&nbsp;</TD>
    <TD align=3Dright><TT>1182.5559&nbsp;&nbsp;</TT></TD>
    <TD align=3Dright><TT>1181.5486&nbsp;&nbsp;</TT></TD>
    <TD align=3Dright><TT>1181.6015&nbsp;&nbsp;</TT></TD>
    <TD noWrap align=3Dright><TT>-44.78&nbsp;</TT></TD>
    <TD align=3Dright><TT>189&nbsp;</TT></TD>
    <TD noWrap align=3Dright><TT>-&nbsp;</TT></TD>
    <TD align=3Dright><TT>197&nbsp;</TT></TD>
    <TD align=3Dright><TT>1&nbsp;&nbsp;</TT></TD>
    <TD noWrap align=3Dright><TT>---&nbsp;&nbsp;</TT></TD>
    <TD noWrap><TT>&nbsp;R.FMNWLSTRK.E</TT></TD></TR>
  <TR>
    <TD align=3Dright>&nbsp;</TD>
    <TD align=3Dright><TT>1182.5559&nbsp;&nbsp;</TT></TD>
    <TD align=3Dright><TT>1181.5486&nbsp;&nbsp;</TT></TD>
    <TD align=3Dright><TT>1181.6015&nbsp;&nbsp;</TT></TD>
    <TD noWrap align=3Dright><TT>-44.78&nbsp;</TT></TD>
    <TD align=3Dright><TT>189&nbsp;</TT></TD>
    <TD noWrap align=3Dright><TT>-&nbsp;</TT></TD>
    <TD align=3Dright><TT>197&nbsp;</TT></TD>
    <TD align=3Dright><TT>1&nbsp;&nbsp;</TT></TD>
    <TD noWrap align=3Dright><TT>---&nbsp;&nbsp;</TT></TD>
    <TD noWrap><TT>&nbsp;R.FMNWLSTRK.E</TT></TD></TR>
  <TR>
    <TD align=3Dright>&nbsp;</TD>
    <TD align=3Dright><TT>1366.6448&nbsp;&nbsp;</TT></TD>
    <TD align=3Dright><TT>1365.6375&nbsp;&nbsp;</TT></TD>
    <TD align=3Dright><TT>1365.6976&nbsp;&nbsp;</TT></TD>
    <TD noWrap align=3Dright><TT>-43.97&nbsp;</TT></TD>
    <TD align=3Dright><TT>186&nbsp;</TT></TD>
    <TD noWrap align=3Dright><TT>-&nbsp;</TT></TD>
    <TD align=3Dright><TT>196&nbsp;</TT></TD>
    <TD align=3Dright><TT>1&nbsp;&nbsp;</TT></TD>
    <TD noWrap align=3Dright><TT>---&nbsp;&nbsp;</TT></TD>
    <TD noWrap><TT>&nbsp;R.GVRFMNWLSTR.K</TT></TD></TR>
  <TR>
    <TD align=3Dright>&nbsp;</TD>
    <TD align=3Dright><TT>1366.6448&nbsp;&nbsp;</TT></TD>
    <TD align=3Dright><TT>1365.6375&nbsp;&nbsp;</TT></TD>
    <TD align=3Dright><TT>1365.6976&nbsp;&nbsp;</TT></TD>
    <TD noWrap align=3Dright><TT>-43.97&nbsp;</TT></TD>
    <TD align=3Dright><TT>186&nbsp;</TT></TD>
    <TD noWrap align=3Dright><TT>-&nbsp;</TT></TD>
    <TD align=3Dright><TT>196&nbsp;</TT></TD>
    <TD align=3Dright><TT>1&nbsp;&nbsp;</TT></TD>
    <TD noWrap align=3Dright><TT>15&nbsp;&nbsp;</TT></TD>
    <TD noWrap><TT>&nbsp;R.GVRFMNWLSTR.K</TT></TD></TR>
  <TR>
    <TD align=3Dright>&nbsp;</TD>
    <TD align=3Dright><TT>1585.8380&nbsp;&nbsp;</TT></TD>
    <TD align=3Dright><TT>1584.8307&nbsp;&nbsp;</TT></TD>
    <TD align=3Dright><TT>1584.7519&nbsp;&nbsp;</TT></TD>
    <TD noWrap align=3Dright><TT>49.8&nbsp;</TT></TD>
    <TD align=3Dright><TT>262&nbsp;</TT></TD>
    <TD noWrap align=3Dright><TT>-&nbsp;</TT></TD>
    <TD align=3Dright><TT>276&nbsp;</TT></TD>
    <TD align=3Dright><TT>0&nbsp;&nbsp;</TT></TD>
    <TD noWrap align=3Dright><TT>---&nbsp;&nbsp;</TT></TD>
    <TD noWrap><TT>&nbsp;K.IPSGEDLPSDIADEK.K</TT></TD></TR>
  <TR>
    <TD align=3Dright>&nbsp;</TD>
    <TD align=3Dright><TT>1585.8380&nbsp;&nbsp;</TT></TD>
    <TD align=3Dright><TT>1584.8307&nbsp;&nbsp;</TT></TD>
    <TD align=3Dright><TT>1584.7519&nbsp;&nbsp;</TT></TD>
    <TD noWrap align=3Dright><TT>49.8&nbsp;</TT></TD>
    <TD align=3Dright><TT>262&nbsp;</TT></TD>
    <TD noWrap align=3Dright><TT>-&nbsp;</TT></TD>
    <TD align=3Dright><TT>276&nbsp;</TT></TD>
    <TD align=3Dright><TT>0&nbsp;&nbsp;</TT></TD>
    <TD noWrap align=3Dright><TT>---&nbsp;&nbsp;</TT></TD>
    <TD noWrap><TT>&nbsp;K.IPSGEDLPSDIADEK.K</TT></TD></TR>
  <TR>
    <TD align=3Dright>&nbsp;</TD>
    <TD align=3Dright><TT>2233.0422&nbsp;&nbsp;</TT></TD>
    <TD align=3Dright><TT>2232.0349&nbsp;&nbsp;</TT></TD>
    <TD align=3Dright><TT>2232.1208&nbsp;&nbsp;</TT></TD>
    <TD noWrap align=3Dright><TT>-38.50&nbsp;</TT></TD>
    <TD align=3Dright><TT>227&nbsp;</TT></TD>
    <TD noWrap align=3Dright><TT>-&nbsp;</TT></TD>
    <TD align=3Dright><TT>246&nbsp;</TT></TD>
    <TD align=3Dright><TT>1&nbsp;&nbsp;</TT></TD>
    <TD noWrap align=3Dright><TT>---&nbsp;&nbsp;</TT></TD>
    <TD noWrap><TT>&nbsp;K.SEISSHFANCELRSVVLVDK.C</TT></TD></TR>
  <TR>
    <TD align=3Dright>&nbsp;</TD>
    <TD align=3Dright><TT>3347.5884&nbsp;&nbsp;</TT></TD>
    <TD align=3Dright><TT>3346.5811&nbsp;&nbsp;</TT></TD>
    <TD align=3Dright><TT>3346.6609&nbsp;&nbsp;</TT></TD>
    <TD noWrap align=3Dright><TT>-23.83&nbsp;</TT></TD>
    <TD align=3Dright><TT>153&nbsp;</TT></TD>
    <TD noWrap align=3Dright><TT>-&nbsp;</TT></TD>
    <TD align=3Dright><TT>180&nbsp;</TT></TD>
    <TD align=3Dright><TT>1&nbsp;&nbsp;</TT></TD>
    <TD noWrap align=3Dright><TT>---&nbsp;&nbsp;</TT></TD>
    <TD=20
noWrap><TT>&nbsp;R.ELFPAVDFSLIETDEDVLWKPDIREENK.D</TT></TD></TR></TBODY><=
/TABLE>
<TABLE border=3D0 cellSpacing=3D0>
  <TBODY>
  <TR>
    <TD><TT>&nbsp;&nbsp;&nbsp;&nbsp;&nbsp;&nbsp;</TT></TD>
    <TD><TT><B>No match to: </B>772.3343, 805.3749, 825.0538, 842.4641,=20
      856.4791, 870.4971, 1088.4222, 1099.4532, 1099.4532, 1115.4336, =
1115.4336,=20
      1181.5541, 1196.5656, 1196.5656, 1273.5763, 1273.5763, 1289.5587,=20
      1290.5942, 1354.5983, 1370.6128, 1440.6558, 1482.7024, 1530.6870,=20
      1555.7145, 1601.8118, 1601.8118, 1845.7576, 1943.9108, 2028.9237,=20
      2044.9517, 2210.9978, 2225.0139, 2225.0139, 2230.1196, 2240.0310,=20
      2283.0718, 2664.1897, 2664.1897, 2666.2034, 2692.1926, 2749.2273,=20
      2807.2205</TT></TD></TR></TBODY></TABLE><BR>
<TABLE border=3D0 cellSpacing=3D0>
  <TBODY>
  <TR>
    <TD><TT><B><A =
name=3DHit6>6.</A>&nbsp;&nbsp;&nbsp;&nbsp;</B></TT></TD>
    <TD noWrap><TT><A=20
      =
href=3D"http://zxw-pc/mascot/cgi/protein_view.pl?file=3D../data/20121225/=
F002400.dat&amp;hit=3D6"=20
      =
target=3D_blank>gi|2911292</A>&nbsp;&nbsp;&nbsp;&nbsp;<B>Mass:</B>&nbsp;2=
1694&nbsp;&nbsp;&nbsp;&nbsp;<B>Score:</B>&nbsp;50&nbsp;&nbsp;&nbsp;&nbsp;=
&nbsp;<B>Expect:</B>&nbsp;17&nbsp;&nbsp;<B>Matches:</B>&nbsp;6</TT></TD><=
/TR>
  <TR>
    <TD>&nbsp;</TD>
    <TD noWrap><TT>prosystemin [Capsicum =
annuum]</TT></TD></TR></TBODY></TABLE>
<TABLE border=3D0 cellSpacing=3D0 cellPadding=3D0>
  <TBODY>
  <TR>
    <TD><TT>&nbsp;&nbsp;&nbsp;&nbsp;&nbsp;&nbsp;</TT></TD>
    <TD align=3Dright><TT><B>Observed&nbsp;&nbsp;</B></TT></TD>
    <TD noWrap align=3Dright><TT><B>Mr(expt)&nbsp;&nbsp;</B></TT></TD>
    <TD noWrap align=3Dright><TT><B>Mr(calc)&nbsp;&nbsp;</B></TT></TD>
    <TD align=3Dright><TT><B>&nbsp;ppm&nbsp;&nbsp;</B></TT></TD>
    <TD align=3Dright><TT><B>Start&nbsp;</B></TT></TD>
    <TD align=3Dright><TT><B>&nbsp;</B></TT></TD>
    <TD align=3Dright><TT><B>End&nbsp;</B></TT></TD>
    <TD align=3Dright><TT><B>Miss&nbsp;</B></TT></TD>
    <TD align=3Dright><TT><B>Ions&nbsp;</B></TT></TD>
    <TD><TT><B>&nbsp;Peptide</B></TT></TD></TR>
  <TR>
    <TD align=3Dright>&nbsp;</TD>
    <TD align=3Dright><TT>856.4791&nbsp;&nbsp;</TT></TD>
    <TD align=3Dright><TT>855.4719&nbsp;&nbsp;</TT></TD>
    <TD align=3Dright><TT>855.4450&nbsp;&nbsp;</TT></TD>
    <TD noWrap align=3Dright><TT>31.4&nbsp;</TT></TD>
    <TD align=3Dright><TT>19&nbsp;</TT></TD>
    <TD noWrap align=3Dright><TT>-&nbsp;</TT></TD>
    <TD align=3Dright><TT>25&nbsp;</TT></TD>
    <TD align=3Dright><TT>1&nbsp;&nbsp;</TT></TD>
    <TD noWrap align=3Dright><TT>---&nbsp;&nbsp;</TT></TD>
    <TD noWrap><TT>&nbsp;K.TKVEHDK.G</TT></TD></TR>
  <TR>
    <TD align=3Dright>&nbsp;</TD>
    <TD align=3Dright><TT>1088.4222&nbsp;&nbsp;</TT></TD>
    <TD align=3Dright><TT>1087.4149&nbsp;&nbsp;</TT></TD>
    <TD align=3Dright><TT>1087.5146&nbsp;&nbsp;</TT></TD>
    <TD noWrap align=3Dright><TT>-91.62&nbsp;</TT></TD>
    <TD align=3Dright><TT>37&nbsp;</TT></TD>
    <TD noWrap align=3Dright><TT>-&nbsp;</TT></TD>
    <TD align=3Dright><TT>46&nbsp;</TT></TD>
    <TD align=3Dright><TT>0&nbsp;&nbsp;</TT></TD>
    <TD noWrap align=3Dright><TT>---&nbsp;&nbsp;</TT></TD>
    <TD noWrap><TT>&nbsp;K.ETPSQDIGNK.G</TT></TD></TR>
  <TR>
    <TD align=3Dright>&nbsp;</TD>
    <TD align=3Dright><TT>1099.4532&nbsp;&nbsp;</TT></TD>
    <TD align=3Dright><TT>1098.4459&nbsp;&nbsp;</TT></TD>
    <TD align=3Dright><TT>1098.4903&nbsp;&nbsp;</TT></TD>
    <TD noWrap align=3Dright><TT>-40.41&nbsp;</TT></TD>
    <TD align=3Dright><TT>1&nbsp;</TT></TD>
    <TD noWrap align=3Dright><TT>-&nbsp;</TT></TD>
    <TD align=3Dright><TT>9&nbsp;</TT></TD>
    <TD align=3Dright><TT>0&nbsp;&nbsp;</TT></TD>
    <TD noWrap align=3Dright><TT>---&nbsp;&nbsp;</TT></TD>
    <TD noWrap><TT>&nbsp;-.METPSYDIK.N + Oxidation (M)</TT></TD></TR>
  <TR>
    <TD align=3Dright>&nbsp;</TD>
    <TD align=3Dright><TT>1099.4532&nbsp;&nbsp;</TT></TD>
    <TD align=3Dright><TT>1098.4459&nbsp;&nbsp;</TT></TD>
    <TD align=3Dright><TT>1098.4903&nbsp;&nbsp;</TT></TD>
    <TD noWrap align=3Dright><TT>-40.41&nbsp;</TT></TD>
    <TD align=3Dright><TT>1&nbsp;</TT></TD>
    <TD noWrap align=3Dright><TT>-&nbsp;</TT></TD>
    <TD align=3Dright><TT>9&nbsp;</TT></TD>
    <TD align=3Dright><TT>0&nbsp;&nbsp;</TT></TD>
    <TD noWrap align=3Dright><TT>18&nbsp;&nbsp;</TT></TD>
    <TD noWrap><TT>&nbsp;-.METPSYDIK.N + Oxidation (M)</TT></TD></TR>
  <TR>
    <TD align=3Dright>&nbsp;</TD>
    <TD align=3Dright><TT>1289.5587&nbsp;&nbsp;</TT></TD>
    <TD align=3Dright><TT>1288.5514&nbsp;&nbsp;</TT></TD>
    <TD align=3Dright><TT>1288.5783&nbsp;&nbsp;</TT></TD>
    <TD noWrap align=3Dright><TT>-20.83&nbsp;</TT></TD>
    <TD align=3Dright><TT>81&nbsp;</TT></TD>
    <TD noWrap align=3Dright><TT>-&nbsp;</TT></TD>
    <TD align=3Dright><TT>91&nbsp;</TT></TD>
    <TD align=3Dright><TT>0&nbsp;&nbsp;</TT></TD>
    <TD noWrap align=3Dright><TT>---&nbsp;&nbsp;</TT></TD>
    <TD noWrap><TT>&nbsp;K.IEEDDAQDNIK.V</TT></TD></TR>
  <TR>
    <TD align=3Dright>&nbsp;</TD>
    <TD align=3Dright><TT>1555.7145&nbsp;&nbsp;</TT></TD>
    <TD align=3Dright><TT>1554.7072&nbsp;&nbsp;</TT></TD>
    <TD align=3Dright><TT>1554.6573&nbsp;&nbsp;</TT></TD>
    <TD noWrap align=3Dright><TT>32.1&nbsp;</TT></TD>
    <TD align=3Dright><TT>92&nbsp;</TT></TD>
    <TD noWrap align=3Dright><TT>-&nbsp;</TT></TD>
    <TD align=3Dright><TT>103&nbsp;</TT></TD>
    <TD align=3Dright><TT>1&nbsp;&nbsp;</TT></TD>
    <TD noWrap align=3Dright><TT>---&nbsp;&nbsp;</TT></TD>
    <TD noWrap><TT>&nbsp;K.VEYEEEEDEKEK.T</TT></TD></TR></TBODY></TABLE>
<TABLE border=3D0 cellSpacing=3D0>
  <TBODY>
  <TR>
    <TD><TT>&nbsp;&nbsp;&nbsp;&nbsp;&nbsp;&nbsp;</TT></TD>
    <TD><TT><B>No match to: </B>772.3343, 805.3749, 825.0538, 842.4641,=20
      870.4971, 1115.4336, 1115.4336, 1181.5541, 1182.5559, 1182.5559,=20
      1196.5656, 1196.5656, 1273.5763, 1273.5763, 1290.5942, 1354.5983,=20
      1366.6448, 1366.6448, 1370.6128, 1440.6558, 1482.7024, 1530.6870,=20
      1585.8380, 1585.8380, 1601.8118, 1601.8118, 1845.7576, 1943.9108,=20
      2028.9237, 2044.9517, 2210.9978, 2225.0139, 2225.0139, 2230.1196,=20
      2233.0422, 2240.0310, 2283.0718, 2664.1897, 2664.1897, 2666.2034,=20
      2692.1926, 2749.2273, 2807.2205, =
3347.5884</TT></TD></TR></TBODY></TABLE><BR>
<TABLE border=3D0 cellSpacing=3D0>
  <TBODY>
  <TR>
    <TD><TT><B><A =
name=3DHit7>7.</A>&nbsp;&nbsp;&nbsp;&nbsp;</B></TT></TD>
    <TD noWrap><TT><A=20
      =
href=3D"http://zxw-pc/mascot/cgi/protein_view.pl?file=3D../data/20121225/=
F002400.dat&amp;hit=3D7"=20
      =
target=3D_blank>gi|218190775</A>&nbsp;&nbsp;&nbsp;&nbsp;<B>Mass:</B>&nbsp=
;55415&nbsp;&nbsp;&nbsp;&nbsp;<B>Score:</B>&nbsp;49&nbsp;&nbsp;&nbsp;&nbs=
p;&nbsp;<B>Expect:</B>&nbsp;22&nbsp;&nbsp;<B>Matches:</B>&nbsp;12</TT></T=
D></TR>
  <TR>
    <TD>&nbsp;</TD>
    <TD noWrap><TT>hypothetical protein OsI_07274 [Oryza sativa Indica=20
      Group]</TT></TD></TR></TBODY></TABLE>
<TABLE border=3D0 cellSpacing=3D0 cellPadding=3D0>
  <TBODY>
  <TR>
    <TD><TT>&nbsp;&nbsp;&nbsp;&nbsp;&nbsp;&nbsp;</TT></TD>
    <TD align=3Dright><TT><B>Observed&nbsp;&nbsp;</B></TT></TD>
    <TD noWrap align=3Dright><TT><B>Mr(expt)&nbsp;&nbsp;</B></TT></TD>
    <TD noWrap align=3Dright><TT><B>Mr(calc)&nbsp;&nbsp;</B></TT></TD>
    <TD align=3Dright><TT><B>&nbsp;ppm&nbsp;&nbsp;</B></TT></TD>
    <TD align=3Dright><TT><B>Start&nbsp;</B></TT></TD>
    <TD align=3Dright><TT><B>&nbsp;</B></TT></TD>
    <TD align=3Dright><TT><B>End&nbsp;</B></TT></TD>
    <TD align=3Dright><TT><B>Miss&nbsp;</B></TT></TD>
    <TD align=3Dright><TT><B>Ions&nbsp;</B></TT></TD>
    <TD><TT><B>&nbsp;Peptide</B></TT></TD></TR>
  <TR>
    <TD align=3Dright>&nbsp;</TD>
    <TD align=3Dright><TT>1289.5587&nbsp;&nbsp;</TT></TD>
    <TD align=3Dright><TT>1288.5514&nbsp;&nbsp;</TT></TD>
    <TD align=3Dright><TT>1288.6299&nbsp;&nbsp;</TT></TD>
    <TD noWrap align=3Dright><TT>-60.92&nbsp;</TT></TD>
    <TD align=3Dright><TT>145&nbsp;</TT></TD>
    <TD noWrap align=3Dright><TT>-&nbsp;</TT></TD>
    <TD align=3Dright><TT>155&nbsp;</TT></TD>
    <TD align=3Dright><TT>0&nbsp;&nbsp;</TT></TD>
    <TD noWrap align=3Dright><TT>---&nbsp;&nbsp;</TT></TD>
    <TD noWrap><TT>&nbsp;R.YLLDHGVDTEK.I</TT></TD></TR>
  <TR>
    <TD align=3Dright>&nbsp;</TD>
    <TD align=3Dright><TT>1366.6448&nbsp;&nbsp;</TT></TD>
    <TD align=3Dright><TT>1365.6375&nbsp;&nbsp;</TT></TD>
    <TD align=3Dright><TT>1365.7001&nbsp;&nbsp;</TT></TD>
    <TD noWrap align=3Dright><TT>-45.79&nbsp;</TT></TD>
    <TD align=3Dright><TT>90&nbsp;</TT></TD>
    <TD noWrap align=3Dright><TT>-&nbsp;</TT></TD>
    <TD align=3Dright><TT>103&nbsp;</TT></TD>
    <TD align=3Dright><TT>0&nbsp;&nbsp;</TT></TD>
    <TD noWrap align=3Dright><TT>---&nbsp;&nbsp;</TT></TD>
    <TD noWrap><TT>&nbsp;R.DSDGLGALHLAAAR.E</TT></TD></TR>
  <TR>
    <TD align=3Dright>&nbsp;</TD>
    <TD align=3Dright><TT>1366.6448&nbsp;&nbsp;</TT></TD>
    <TD align=3Dright><TT>1365.6375&nbsp;&nbsp;</TT></TD>
    <TD align=3Dright><TT>1365.7001&nbsp;&nbsp;</TT></TD>
    <TD noWrap align=3Dright><TT>-45.79&nbsp;</TT></TD>
    <TD align=3Dright><TT>90&nbsp;</TT></TD>
    <TD noWrap align=3Dright><TT>-&nbsp;</TT></TD>
    <TD align=3Dright><TT>103&nbsp;</TT></TD>
    <TD align=3Dright><TT>0&nbsp;&nbsp;</TT></TD>
    <TD noWrap align=3Dright><TT>---&nbsp;&nbsp;</TT></TD>
    <TD noWrap><TT>&nbsp;R.DSDGLGALHLAAAR.E</TT></TD></TR>
  <TR>
    <TD align=3Dright>&nbsp;</TD>
    <TD align=3Dright><TT>1370.6128&nbsp;&nbsp;</TT></TD>
    <TD align=3Dright><TT>1369.6055&nbsp;&nbsp;</TT></TD>
    <TD align=3Dright><TT>1369.7176&nbsp;&nbsp;</TT></TD>
    <TD noWrap align=3Dright><TT>-81.84&nbsp;</TT></TD>
    <TD align=3Dright><TT>431&nbsp;</TT></TD>
    <TD noWrap align=3Dright><TT>-&nbsp;</TT></TD>
    <TD align=3Dright><TT>442&nbsp;</TT></TD>
    <TD align=3Dright><TT>1&nbsp;&nbsp;</TT></TD>
    <TD noWrap align=3Dright><TT>---&nbsp;&nbsp;</TT></TD>
    <TD noWrap><TT>&nbsp;R.SLCWLHLGEGKK.A</TT></TD></TR>
  <TR>
    <TD align=3Dright>&nbsp;</TD>
    <TD align=3Dright><TT>1482.7024&nbsp;&nbsp;</TT></TD>
    <TD align=3Dright><TT>1481.6951&nbsp;&nbsp;</TT></TD>
    <TD align=3Dright><TT>1481.8143&nbsp;&nbsp;</TT></TD>
    <TD noWrap align=3Dright><TT>-80.42&nbsp;</TT></TD>
    <TD align=3Dright><TT>496&nbsp;</TT></TD>
    <TD noWrap align=3Dright><TT>-&nbsp;</TT></TD>
    <TD align=3Dright><TT>507&nbsp;</TT></TD>
    <TD align=3Dright><TT>1&nbsp;&nbsp;</TT></TD>
    <TD noWrap align=3Dright><TT>---&nbsp;&nbsp;</TT></TD>
    <TD noWrap><TT>&nbsp;K.NALRYPLSLWLH.-</TT></TD></TR>
  <TR>
    <TD align=3Dright>&nbsp;</TD>
    <TD align=3Dright><TT>1585.8380&nbsp;&nbsp;</TT></TD>
    <TD align=3Dright><TT>1584.8307&nbsp;&nbsp;</TT></TD>
    <TD align=3Dright><TT>1584.6999&nbsp;&nbsp;</TT></TD>
    <TD noWrap align=3Dright><TT>82.5&nbsp;</TT></TD>
    <TD align=3Dright><TT>452&nbsp;</TT></TD>
    <TD noWrap align=3Dright><TT>-&nbsp;</TT></TD>
    <TD align=3Dright><TT>463&nbsp;</TT></TD>
    <TD align=3Dright><TT>1&nbsp;&nbsp;</TT></TD>
    <TD noWrap align=3Dright><TT>---&nbsp;&nbsp;</TT></TD>
    <TD noWrap><TT>&nbsp;R.MMRPDWPKACYR.K + 2 Oxidation =
(M)</TT></TD></TR>
  <TR>
    <TD align=3Dright>&nbsp;</TD>
    <TD align=3Dright><TT>1585.8380&nbsp;&nbsp;</TT></TD>
    <TD align=3Dright><TT>1584.8307&nbsp;&nbsp;</TT></TD>
    <TD align=3Dright><TT>1584.6999&nbsp;&nbsp;</TT></TD>
    <TD noWrap align=3Dright><TT>82.5&nbsp;</TT></TD>
    <TD align=3Dright><TT>452&nbsp;</TT></TD>
    <TD noWrap align=3Dright><TT>-&nbsp;</TT></TD>
    <TD align=3Dright><TT>463&nbsp;</TT></TD>
    <TD align=3Dright><TT>1&nbsp;&nbsp;</TT></TD>
    <TD noWrap align=3Dright><TT>---&nbsp;&nbsp;</TT></TD>
    <TD noWrap><TT>&nbsp;R.MMRPDWPKACYR.K + 2 Oxidation =
(M)</TT></TD></TR>
  <TR>
    <TD align=3Dright>&nbsp;</TD>
    <TD align=3Dright><TT>1601.8118&nbsp;&nbsp;</TT></TD>
    <TD align=3Dright><TT>1600.8045&nbsp;&nbsp;</TT></TD>
    <TD align=3Dright><TT>1600.7957&nbsp;&nbsp;</TT></TD>
    <TD noWrap align=3Dright><TT>5.48&nbsp;</TT></TD>
    <TD align=3Dright><TT>2&nbsp;</TT></TD>
    <TD noWrap align=3Dright><TT>-&nbsp;</TT></TD>
    <TD align=3Dright><TT>17&nbsp;</TT></TD>
    <TD align=3Dright><TT>1&nbsp;&nbsp;</TT></TD>
    <TD noWrap align=3Dright><TT>---&nbsp;&nbsp;</TT></TD>
    <TD noWrap><TT>&nbsp;M.APPRFPPSSSSSSAAR.R</TT></TD></TR>
  <TR>
    <TD align=3Dright>&nbsp;</TD>
    <TD align=3Dright><TT>1601.8118&nbsp;&nbsp;</TT></TD>
    <TD align=3Dright><TT>1600.8045&nbsp;&nbsp;</TT></TD>
    <TD align=3Dright><TT>1600.7957&nbsp;&nbsp;</TT></TD>
    <TD noWrap align=3Dright><TT>5.48&nbsp;</TT></TD>
    <TD align=3Dright><TT>2&nbsp;</TT></TD>
    <TD noWrap align=3Dright><TT>-&nbsp;</TT></TD>
    <TD align=3Dright><TT>17&nbsp;</TT></TD>
    <TD align=3Dright><TT>1&nbsp;&nbsp;</TT></TD>
    <TD noWrap align=3Dright><TT>---&nbsp;&nbsp;</TT></TD>
    <TD noWrap><TT>&nbsp;M.APPRFPPSSSSSSAAR.R</TT></TD></TR>
  <TR>
    <TD align=3Dright>&nbsp;</TD>
    <TD align=3Dright><TT>2225.0139&nbsp;&nbsp;</TT></TD>
    <TD align=3Dright><TT>2224.0066&nbsp;&nbsp;</TT></TD>
    <TD align=3Dright><TT>2224.1310&nbsp;&nbsp;</TT></TD>
    <TD noWrap align=3Dright><TT>-55.91&nbsp;</TT></TD>
    <TD align=3Dright><TT>403&nbsp;</TT></TD>
    <TD noWrap align=3Dright><TT>-&nbsp;</TT></TD>
    <TD align=3Dright><TT>422&nbsp;</TT></TD>
    <TD align=3Dright><TT>1&nbsp;&nbsp;</TT></TD>
    <TD noWrap align=3Dright><TT>---&nbsp;&nbsp;</TT></TD>
    <TD noWrap><TT>&nbsp;K.NKDYLGAMNIYTAAIALNPR.D + Oxidation =
(M)</TT></TD></TR>
  <TR>
    <TD align=3Dright>&nbsp;</TD>
    <TD align=3Dright><TT>2225.0139&nbsp;&nbsp;</TT></TD>
    <TD align=3Dright><TT>2224.0066&nbsp;&nbsp;</TT></TD>
    <TD align=3Dright><TT>2224.1310&nbsp;&nbsp;</TT></TD>
    <TD noWrap align=3Dright><TT>-55.91&nbsp;</TT></TD>
    <TD align=3Dright><TT>403&nbsp;</TT></TD>
    <TD noWrap align=3Dright><TT>-&nbsp;</TT></TD>
    <TD align=3Dright><TT>422&nbsp;</TT></TD>
    <TD align=3Dright><TT>1&nbsp;&nbsp;</TT></TD>
    <TD noWrap align=3Dright><TT>---&nbsp;&nbsp;</TT></TD>
    <TD noWrap><TT>&nbsp;K.NKDYLGAMNIYTAAIALNPR.D + Oxidation =
(M)</TT></TD></TR>
  <TR>
    <TD align=3Dright>&nbsp;</TD>
    <TD align=3Dright><TT>2666.2034&nbsp;&nbsp;</TT></TD>
    <TD align=3Dright><TT>2665.1961&nbsp;&nbsp;</TT></TD>
    <TD align=3Dright><TT>2665.2774&nbsp;&nbsp;</TT></TD>
    <TD noWrap align=3Dright><TT>-30.51&nbsp;</TT></TD>
    <TD align=3Dright><TT>274&nbsp;</TT></TD>
    <TD noWrap align=3Dright><TT>-&nbsp;</TT></TD>
    <TD align=3Dright><TT>298&nbsp;</TT></TD>
    <TD align=3Dright><TT>1&nbsp;&nbsp;</TT></TD>
    <TD noWrap align=3Dright><TT>---&nbsp;&nbsp;</TT></TD>
    <TD noWrap><TT>&nbsp;K.CLLEAGADPNVRDCLGHMPIEVAAR.C + Oxidation=20
  (M)</TT></TD></TR></TBODY></TABLE>
<TABLE border=3D0 cellSpacing=3D0>
  <TBODY>
  <TR>
    <TD><TT>&nbsp;&nbsp;&nbsp;&nbsp;&nbsp;&nbsp;</TT></TD>
    <TD><TT><B>No match to: </B>772.3343, 805.3749, 825.0538, 842.4641,=20
      856.4791, 870.4971, 1088.4222, 1099.4532, 1099.4532, 1115.4336, =
1115.4336,=20
      1181.5541, 1182.5559, 1182.5559, 1196.5656, 1196.5656, 1273.5763,=20
      1273.5763, 1290.5942, 1354.5983, 1440.6558, 1530.6870, 1555.7145,=20
      1845.7576, 1943.9108, 2028.9237, 2044.9517, 2210.9978, 2230.1196,=20
      2233.0422, 2240.0310, 2283.0718, 2664.1897, 2664.1897, 2692.1926,=20
      2749.2273, 2807.2205, 3347.5884</TT></TD></TR></TBODY></TABLE><BR>
<TABLE border=3D0 cellSpacing=3D0>
  <TBODY>
  <TR>
    <TD><TT><B><A =
name=3DHit8>8.</A>&nbsp;&nbsp;&nbsp;&nbsp;</B></TT></TD>
    <TD noWrap><TT><A=20
      =
href=3D"http://zxw-pc/mascot/cgi/protein_view.pl?file=3D../data/20121225/=
F002400.dat&amp;hit=3D8"=20
      =
target=3D_blank>gi|255564932</A>&nbsp;&nbsp;&nbsp;&nbsp;<B>Mass:</B>&nbsp=
;12520&nbsp;&nbsp;&nbsp;&nbsp;<B>Score:</B>&nbsp;49&nbsp;&nbsp;&nbsp;&nbs=
p;&nbsp;<B>Expect:</B>&nbsp;23&nbsp;&nbsp;<B>Matches:</B>&nbsp;8</TT></TD=
></TR>
  <TR>
    <TD>&nbsp;</TD>
    <TD noWrap><TT>transmembrane receptor, putative [Ricinus=20
  communis]</TT></TD></TR></TBODY></TABLE>
<TABLE border=3D0 cellSpacing=3D0 cellPadding=3D0>
  <TBODY>
  <TR>
    <TD><TT>&nbsp;&nbsp;&nbsp;&nbsp;&nbsp;&nbsp;</TT></TD>
    <TD align=3Dright><TT><B>Observed&nbsp;&nbsp;</B></TT></TD>
    <TD noWrap align=3Dright><TT><B>Mr(expt)&nbsp;&nbsp;</B></TT></TD>
    <TD noWrap align=3Dright><TT><B>Mr(calc)&nbsp;&nbsp;</B></TT></TD>
    <TD align=3Dright><TT><B>&nbsp;ppm&nbsp;&nbsp;</B></TT></TD>
    <TD align=3Dright><TT><B>Start&nbsp;</B></TT></TD>
    <TD align=3Dright><TT><B>&nbsp;</B></TT></TD>
    <TD align=3Dright><TT><B>End&nbsp;</B></TT></TD>
    <TD align=3Dright><TT><B>Miss&nbsp;</B></TT></TD>
    <TD align=3Dright><TT><B>Ions&nbsp;</B></TT></TD>
    <TD><TT><B>&nbsp;Peptide</B></TT></TD></TR>
  <TR>
    <TD align=3Dright>&nbsp;</TD>
    <TD align=3Dright><TT>1182.5559&nbsp;&nbsp;</TT></TD>
    <TD align=3Dright><TT>1181.5486&nbsp;&nbsp;</TT></TD>
    <TD align=3Dright><TT>1181.5651&nbsp;&nbsp;</TT></TD>
    <TD noWrap align=3Dright><TT>-13.98&nbsp;</TT></TD>
    <TD align=3Dright><TT>83&nbsp;</TT></TD>
    <TD noWrap align=3Dright><TT>-&nbsp;</TT></TD>
    <TD align=3Dright><TT>91&nbsp;</TT></TD>
    <TD align=3Dright><TT>1&nbsp;&nbsp;</TT></TD>
    <TD noWrap align=3Dright><TT>---&nbsp;&nbsp;</TT></TD>
    <TD noWrap><TT>&nbsp;K.YKTSMPNWR.F</TT></TD></TR>
  <TR>
    <TD align=3Dright>&nbsp;</TD>
    <TD align=3Dright><TT>1182.5559&nbsp;&nbsp;</TT></TD>
    <TD align=3Dright><TT>1181.5486&nbsp;&nbsp;</TT></TD>
    <TD align=3Dright><TT>1181.5651&nbsp;&nbsp;</TT></TD>
    <TD noWrap align=3Dright><TT>-13.98&nbsp;</TT></TD>
    <TD align=3Dright><TT>83&nbsp;</TT></TD>
    <TD noWrap align=3Dright><TT>-&nbsp;</TT></TD>
    <TD align=3Dright><TT>91&nbsp;</TT></TD>
    <TD align=3Dright><TT>1&nbsp;&nbsp;</TT></TD>
    <TD noWrap align=3Dright><TT>---&nbsp;&nbsp;</TT></TD>
    <TD noWrap><TT>&nbsp;K.YKTSMPNWR.F</TT></TD></TR>
  <TR>
    <TD align=3Dright>&nbsp;</TD>
    <TD align=3Dright><TT>1366.6448&nbsp;&nbsp;</TT></TD>
    <TD align=3Dright><TT>1365.6375&nbsp;&nbsp;</TT></TD>
    <TD align=3Dright><TT>1365.6863&nbsp;&nbsp;</TT></TD>
    <TD noWrap align=3Dright><TT>-35.73&nbsp;</TT></TD>
    <TD align=3Dright><TT>85&nbsp;</TT></TD>
    <TD noWrap align=3Dright><TT>-&nbsp;</TT></TD>
    <TD align=3Dright><TT>95&nbsp;</TT></TD>
    <TD align=3Dright><TT>1&nbsp;&nbsp;</TT></TD>
    <TD noWrap align=3Dright><TT>---&nbsp;&nbsp;</TT></TD>
    <TD noWrap><TT>&nbsp;K.TSMPNWRFALK.E + Oxidation (M)</TT></TD></TR>
  <TR>
    <TD align=3Dright>&nbsp;</TD>
    <TD align=3Dright><TT>1366.6448&nbsp;&nbsp;</TT></TD>
    <TD align=3Dright><TT>1365.6375&nbsp;&nbsp;</TT></TD>
    <TD align=3Dright><TT>1365.6863&nbsp;&nbsp;</TT></TD>
    <TD noWrap align=3Dright><TT>-35.73&nbsp;</TT></TD>
    <TD align=3Dright><TT>85&nbsp;</TT></TD>
    <TD noWrap align=3Dright><TT>-&nbsp;</TT></TD>
    <TD align=3Dright><TT>95&nbsp;</TT></TD>
    <TD align=3Dright><TT>1&nbsp;&nbsp;</TT></TD>
    <TD noWrap align=3Dright><TT>---&nbsp;&nbsp;</TT></TD>
    <TD noWrap><TT>&nbsp;K.TSMPNWRFALK.E + Oxidation (M)</TT></TD></TR>
  <TR>
    <TD align=3Dright>&nbsp;</TD>
    <TD align=3Dright><TT>1601.8118&nbsp;&nbsp;</TT></TD>
    <TD align=3Dright><TT>1600.8045&nbsp;&nbsp;</TT></TD>
    <TD align=3Dright><TT>1600.7594&nbsp;&nbsp;</TT></TD>
    <TD noWrap align=3Dright><TT>28.2&nbsp;</TT></TD>
    <TD align=3Dright><TT>96&nbsp;</TT></TD>
    <TD noWrap align=3Dright><TT>-&nbsp;</TT></TD>
    <TD align=3Dright><TT>109&nbsp;</TT></TD>
    <TD align=3Dright><TT>1&nbsp;&nbsp;</TT></TD>
    <TD noWrap align=3Dright><TT>---&nbsp;&nbsp;</TT></TD>
    <TD noWrap><TT>&nbsp;K.EATTLSGWDSKNHR.Y</TT></TD></TR>
  <TR>
    <TD align=3Dright>&nbsp;</TD>
    <TD align=3Dright><TT>1601.8118&nbsp;&nbsp;</TT></TD>
    <TD align=3Dright><TT>1600.8045&nbsp;&nbsp;</TT></TD>
    <TD align=3Dright><TT>1600.7594&nbsp;&nbsp;</TT></TD>
    <TD noWrap align=3Dright><TT>28.2&nbsp;</TT></TD>
    <TD align=3Dright><TT>96&nbsp;</TT></TD>
    <TD noWrap align=3Dright><TT>-&nbsp;</TT></TD>
    <TD align=3Dright><TT>109&nbsp;</TT></TD>
    <TD align=3Dright><TT>1&nbsp;&nbsp;</TT></TD>
    <TD noWrap align=3Dright><TT>---&nbsp;&nbsp;</TT></TD>
    <TD noWrap><TT>&nbsp;K.EATTLSGWDSKNHR.Y</TT></TD></TR>
  <TR>
    <TD align=3Dright>&nbsp;</TD>
    <TD align=3Dright><TT>2230.1196&nbsp;&nbsp;</TT></TD>
    <TD align=3Dright><TT>2229.1123&nbsp;&nbsp;</TT></TD>
    <TD align=3Dright><TT>2229.0268&nbsp;&nbsp;</TT></TD>
    <TD noWrap align=3Dright><TT>38.4&nbsp;</TT></TD>
    <TD align=3Dright><TT>28&nbsp;</TT></TD>
    <TD noWrap align=3Dright><TT>-&nbsp;</TT></TD>
    <TD align=3Dright><TT>46&nbsp;</TT></TD>
    <TD align=3Dright><TT>1&nbsp;&nbsp;</TT></TD>
    <TD noWrap align=3Dright><TT>---&nbsp;&nbsp;</TT></TD>
    <TD noWrap><TT>&nbsp;R.GYASSPWCLDELMKILECR.K + Oxidation =
(M)</TT></TD></TR>
  <TR>
    <TD align=3Dright>&nbsp;</TD>
    <TD align=3Dright><TT>2807.2205&nbsp;&nbsp;</TT></TD>
    <TD align=3Dright><TT>2806.2132&nbsp;&nbsp;</TT></TD>
    <TD align=3Dright><TT>2806.2967&nbsp;&nbsp;</TT></TD>
    <TD noWrap align=3Dright><TT>-29.76&nbsp;</TT></TD>
    <TD align=3Dright><TT>1&nbsp;</TT></TD>
    <TD noWrap align=3Dright><TT>-&nbsp;</TT></TD>
    <TD align=3Dright><TT>27&nbsp;</TT></TD>
    <TD align=3Dright><TT>1&nbsp;&nbsp;</TT></TD>
    <TD noWrap align=3Dright><TT>---&nbsp;&nbsp;</TT></TD>
    <TD=20
noWrap><TT>&nbsp;-.MASSSSSSSSSSSVTTKTSFDVFLSFR.G</TT></TD></TR></TBODY></=
TABLE>
<TABLE border=3D0 cellSpacing=3D0>
  <TBODY>
  <TR>
    <TD><TT>&nbsp;&nbsp;&nbsp;&nbsp;&nbsp;&nbsp;</TT></TD>
    <TD><TT><B>No match to: </B>772.3343, 805.3749, 825.0538, 842.4641,=20
      856.4791, 870.4971, 1088.4222, 1099.4532, 1099.4532, 1115.4336, =
1115.4336,=20
      1181.5541, 1196.5656, 1196.5656, 1273.5763, 1273.5763, 1289.5587,=20
      1290.5942, 1354.5983, 1370.6128, 1440.6558, 1482.7024, 1530.6870,=20
      1555.7145, 1585.8380, 1585.8380, 1845.7576, 1943.9108, 2028.9237,=20
      2044.9517, 2210.9978, 2225.0139, 2225.0139, 2233.0422, 2240.0310,=20
      2283.0718, 2664.1897, 2664.1897, 2666.2034, 2692.1926, 2749.2273,=20
      3347.5884</TT></TD></TR></TBODY></TABLE><BR>
<TABLE border=3D0 cellSpacing=3D0>
  <TBODY>
  <TR>
    <TD><TT><B><A =
name=3DHit9>9.</A>&nbsp;&nbsp;&nbsp;&nbsp;</B></TT></TD>
    <TD noWrap><TT><A=20
      =
href=3D"http://zxw-pc/mascot/cgi/protein_view.pl?file=3D../data/20121225/=
F002400.dat&amp;hit=3D9"=20
      =
target=3D_blank>gi|223537287</A>&nbsp;&nbsp;&nbsp;&nbsp;<B>Mass:</B>&nbsp=
;12520&nbsp;&nbsp;&nbsp;&nbsp;<B>Score:</B>&nbsp;49&nbsp;&nbsp;&nbsp;&nbs=
p;&nbsp;<B>Expect:</B>&nbsp;23&nbsp;&nbsp;<B>Matches:</B>&nbsp;8</TT></TD=
></TR>
  <TR>
    <TD>&nbsp;</TD>
    <TD noWrap><TT>transmembrane receptor, putative [Ricinus=20
  communis]</TT></TD></TR></TBODY></TABLE>
<TABLE border=3D0 cellSpacing=3D0 cellPadding=3D0>
  <TBODY>
  <TR>
    <TD><TT>&nbsp;&nbsp;&nbsp;&nbsp;&nbsp;&nbsp;</TT></TD>
    <TD align=3Dright><TT><B>Observed&nbsp;&nbsp;</B></TT></TD>
    <TD noWrap align=3Dright><TT><B>Mr(expt)&nbsp;&nbsp;</B></TT></TD>
    <TD noWrap align=3Dright><TT><B>Mr(calc)&nbsp;&nbsp;</B></TT></TD>
    <TD align=3Dright><TT><B>&nbsp;ppm&nbsp;&nbsp;</B></TT></TD>
    <TD align=3Dright><TT><B>Start&nbsp;</B></TT></TD>
    <TD align=3Dright><TT><B>&nbsp;</B></TT></TD>
    <TD align=3Dright><TT><B>End&nbsp;</B></TT></TD>
    <TD align=3Dright><TT><B>Miss&nbsp;</B></TT></TD>
    <TD align=3Dright><TT><B>Ions&nbsp;</B></TT></TD>
    <TD><TT><B>&nbsp;Peptide</B></TT></TD></TR>
  <TR>
    <TD align=3Dright>&nbsp;</TD>
    <TD align=3Dright><TT>1182.5559&nbsp;&nbsp;</TT></TD>
    <TD align=3Dright><TT>1181.5486&nbsp;&nbsp;</TT></TD>
    <TD align=3Dright><TT>1181.5651&nbsp;&nbsp;</TT></TD>
    <TD noWrap align=3Dright><TT>-13.98&nbsp;</TT></TD>
    <TD align=3Dright><TT>83&nbsp;</TT></TD>
    <TD noWrap align=3Dright><TT>-&nbsp;</TT></TD>
    <TD align=3Dright><TT>91&nbsp;</TT></TD>
    <TD align=3Dright><TT>1&nbsp;&nbsp;</TT></TD>
    <TD noWrap align=3Dright><TT>---&nbsp;&nbsp;</TT></TD>
    <TD noWrap><TT>&nbsp;K.YKTSMPNWR.F</TT></TD></TR>
  <TR>
    <TD align=3Dright>&nbsp;</TD>
    <TD align=3Dright><TT>1182.5559&nbsp;&nbsp;</TT></TD>
    <TD align=3Dright><TT>1181.5486&nbsp;&nbsp;</TT></TD>
    <TD align=3Dright><TT>1181.5651&nbsp;&nbsp;</TT></TD>
    <TD noWrap align=3Dright><TT>-13.98&nbsp;</TT></TD>
    <TD align=3Dright><TT>83&nbsp;</TT></TD>
    <TD noWrap align=3Dright><TT>-&nbsp;</TT></TD>
    <TD align=3Dright><TT>91&nbsp;</TT></TD>
    <TD align=3Dright><TT>1&nbsp;&nbsp;</TT></TD>
    <TD noWrap align=3Dright><TT>---&nbsp;&nbsp;</TT></TD>
    <TD noWrap><TT>&nbsp;K.YKTSMPNWR.F</TT></TD></TR>
  <TR>
    <TD align=3Dright>&nbsp;</TD>
    <TD align=3Dright><TT>1366.6448&nbsp;&nbsp;</TT></TD>
    <TD align=3Dright><TT>1365.6375&nbsp;&nbsp;</TT></TD>
    <TD align=3Dright><TT>1365.6863&nbsp;&nbsp;</TT></TD>
    <TD noWrap align=3Dright><TT>-35.73&nbsp;</TT></TD>
    <TD align=3Dright><TT>85&nbsp;</TT></TD>
    <TD noWrap align=3Dright><TT>-&nbsp;</TT></TD>
    <TD align=3Dright><TT>95&nbsp;</TT></TD>
    <TD align=3Dright><TT>1&nbsp;&nbsp;</TT></TD>
    <TD noWrap align=3Dright><TT>---&nbsp;&nbsp;</TT></TD>
    <TD noWrap><TT>&nbsp;K.TSMPNWRFALK.E + Oxidation (M)</TT></TD></TR>
  <TR>
    <TD align=3Dright>&nbsp;</TD>
    <TD align=3Dright><TT>1366.6448&nbsp;&nbsp;</TT></TD>
    <TD align=3Dright><TT>1365.6375&nbsp;&nbsp;</TT></TD>
    <TD align=3Dright><TT>1365.6863&nbsp;&nbsp;</TT></TD>
    <TD noWrap align=3Dright><TT>-35.73&nbsp;</TT></TD>
    <TD align=3Dright><TT>85&nbsp;</TT></TD>
    <TD noWrap align=3Dright><TT>-&nbsp;</TT></TD>
    <TD align=3Dright><TT>95&nbsp;</TT></TD>
    <TD align=3Dright><TT>1&nbsp;&nbsp;</TT></TD>
    <TD noWrap align=3Dright><TT>---&nbsp;&nbsp;</TT></TD>
    <TD noWrap><TT>&nbsp;K.TSMPNWRFALK.E + Oxidation (M)</TT></TD></TR>
  <TR>
    <TD align=3Dright>&nbsp;</TD>
    <TD align=3Dright><TT>1601.8118&nbsp;&nbsp;</TT></TD>
    <TD align=3Dright><TT>1600.8045&nbsp;&nbsp;</TT></TD>
    <TD align=3Dright><TT>1600.7594&nbsp;&nbsp;</TT></TD>
    <TD noWrap align=3Dright><TT>28.2&nbsp;</TT></TD>
    <TD align=3Dright><TT>96&nbsp;</TT></TD>
    <TD noWrap align=3Dright><TT>-&nbsp;</TT></TD>
    <TD align=3Dright><TT>109&nbsp;</TT></TD>
    <TD align=3Dright><TT>1&nbsp;&nbsp;</TT></TD>
    <TD noWrap align=3Dright><TT>---&nbsp;&nbsp;</TT></TD>
    <TD noWrap><TT>&nbsp;K.EATTLSGWDSKNHR.Y</TT></TD></TR>
  <TR>
    <TD align=3Dright>&nbsp;</TD>
    <TD align=3Dright><TT>1601.8118&nbsp;&nbsp;</TT></TD>
    <TD align=3Dright><TT>1600.8045&nbsp;&nbsp;</TT></TD>
    <TD align=3Dright><TT>1600.7594&nbsp;&nbsp;</TT></TD>
    <TD noWrap align=3Dright><TT>28.2&nbsp;</TT></TD>
    <TD align=3Dright><TT>96&nbsp;</TT></TD>
    <TD noWrap align=3Dright><TT>-&nbsp;</TT></TD>
    <TD align=3Dright><TT>109&nbsp;</TT></TD>
    <TD align=3Dright><TT>1&nbsp;&nbsp;</TT></TD>
    <TD noWrap align=3Dright><TT>---&nbsp;&nbsp;</TT></TD>
    <TD noWrap><TT>&nbsp;K.EATTLSGWDSKNHR.Y</TT></TD></TR>
  <TR>
    <TD align=3Dright>&nbsp;</TD>
    <TD align=3Dright><TT>2230.1196&nbsp;&nbsp;</TT></TD>
    <TD align=3Dright><TT>2229.1123&nbsp;&nbsp;</TT></TD>
    <TD align=3Dright><TT>2229.0268&nbsp;&nbsp;</TT></TD>
    <TD noWrap align=3Dright><TT>38.4&nbsp;</TT></TD>
    <TD align=3Dright><TT>28&nbsp;</TT></TD>
    <TD noWrap align=3Dright><TT>-&nbsp;</TT></TD>
    <TD align=3Dright><TT>46&nbsp;</TT></TD>
    <TD align=3Dright><TT>1&nbsp;&nbsp;</TT></TD>
    <TD noWrap align=3Dright><TT>---&nbsp;&nbsp;</TT></TD>
    <TD noWrap><TT>&nbsp;R.GYASSPWCLDELMKILECR.K + Oxidation =
(M)</TT></TD></TR>
  <TR>
    <TD align=3Dright>&nbsp;</TD>
    <TD align=3Dright><TT>2807.2205&nbsp;&nbsp;</TT></TD>
    <TD align=3Dright><TT>2806.2132&nbsp;&nbsp;</TT></TD>
    <TD align=3Dright><TT>2806.2967&nbsp;&nbsp;</TT></TD>
    <TD noWrap align=3Dright><TT>-29.76&nbsp;</TT></TD>
    <TD align=3Dright><TT>1&nbsp;</TT></TD>
    <TD noWrap align=3Dright><TT>-&nbsp;</TT></TD>
    <TD align=3Dright><TT>27&nbsp;</TT></TD>
    <TD align=3Dright><TT>1&nbsp;&nbsp;</TT></TD>
    <TD noWrap align=3Dright><TT>---&nbsp;&nbsp;</TT></TD>
    <TD=20
noWrap><TT>&nbsp;-.MASSSSSSSSSSSVTTKTSFDVFLSFR.G</TT></TD></TR></TBODY></=
TABLE>
<TABLE border=3D0 cellSpacing=3D0>
  <TBODY>
  <TR>
    <TD><TT>&nbsp;&nbsp;&nbsp;&nbsp;&nbsp;&nbsp;</TT></TD>
    <TD><TT><B>No match to: </B>772.3343, 805.3749, 825.0538, 842.4641,=20
      856.4791, 870.4971, 1088.4222, 1099.4532, 1099.4532, 1115.4336, =
1115.4336,=20
      1181.5541, 1196.5656, 1196.5656, 1273.5763, 1273.5763, 1289.5587,=20
      1290.5942, 1354.5983, 1370.6128, 1440.6558, 1482.7024, 1530.6870,=20
      1555.7145, 1585.8380, 1585.8380, 1845.7576, 1943.9108, 2028.9237,=20
      2044.9517, 2210.9978, 2225.0139, 2225.0139, 2233.0422, 2240.0310,=20
      2283.0718, 2664.1897, 2664.1897, 2666.2034, 2692.1926, 2749.2273,=20
      3347.5884</TT></TD></TR></TBODY></TABLE><BR>
<TABLE border=3D0 cellSpacing=3D0>
  <TBODY>
  <TR>
    <TD><TT><B><A name=3DHit10>10.</A>&nbsp;&nbsp;&nbsp;</B></TT></TD>
    <TD noWrap><TT><A=20
      =
href=3D"http://zxw-pc/mascot/cgi/protein_view.pl?file=3D../data/20121225/=
F002400.dat&amp;hit=3D10"=20
      =
target=3D_blank>gi|255578767</A>&nbsp;&nbsp;&nbsp;&nbsp;<B>Mass:</B>&nbsp=
;8328&nbsp;&nbsp;&nbsp;&nbsp;&nbsp;<B>Score:</B>&nbsp;48&nbsp;&nbsp;&nbsp=
;&nbsp;&nbsp;<B>Expect:</B>&nbsp;31&nbsp;&nbsp;<B>Matches:</B>&nbsp;6</TT=
></TD></TR>
  <TR>
    <TD>&nbsp;</TD>
    <TD noWrap><TT>conserved hypothetical protein [Ricinus=20
  communis]</TT></TD></TR></TBODY></TABLE>
<TABLE border=3D0 cellSpacing=3D0 cellPadding=3D0>
  <TBODY>
  <TR>
    <TD><TT>&nbsp;&nbsp;&nbsp;&nbsp;&nbsp;&nbsp;</TT></TD>
    <TD align=3Dright><TT><B>Observed&nbsp;&nbsp;</B></TT></TD>
    <TD noWrap align=3Dright><TT><B>Mr(expt)&nbsp;&nbsp;</B></TT></TD>
    <TD noWrap align=3Dright><TT><B>Mr(calc)&nbsp;&nbsp;</B></TT></TD>
    <TD align=3Dright><TT><B>&nbsp;ppm&nbsp;&nbsp;</B></TT></TD>
    <TD align=3Dright><TT><B>Start&nbsp;</B></TT></TD>
    <TD align=3Dright><TT><B>&nbsp;</B></TT></TD>
    <TD align=3Dright><TT><B>End&nbsp;</B></TT></TD>
    <TD align=3Dright><TT><B>Miss&nbsp;</B></TT></TD>
    <TD align=3Dright><TT><B>Ions&nbsp;</B></TT></TD>
    <TD><TT><B>&nbsp;Peptide</B></TT></TD></TR>
  <TR>
    <TD align=3Dright>&nbsp;</TD>
    <TD align=3Dright><TT>842.4641&nbsp;&nbsp;</TT></TD>
    <TD align=3Dright><TT>841.4568&nbsp;&nbsp;</TT></TD>
    <TD align=3Dright><TT>841.4334&nbsp;&nbsp;</TT></TD>
    <TD noWrap align=3Dright><TT>27.8&nbsp;</TT></TD>
    <TD align=3Dright><TT>36&nbsp;</TT></TD>
    <TD noWrap align=3Dright><TT>-&nbsp;</TT></TD>
    <TD align=3Dright><TT>43&nbsp;</TT></TD>
    <TD align=3Dright><TT>0&nbsp;&nbsp;</TT></TD>
    <TD noWrap align=3Dright><TT>---&nbsp;&nbsp;</TT></TD>
    <TD noWrap><TT>&nbsp;K.SVSAFFGK.R</TT></TD></TR>
  <TR>
    <TD align=3Dright>&nbsp;</TD>
    <TD align=3Dright><TT>1196.5656&nbsp;&nbsp;</TT></TD>
    <TD align=3Dright><TT>1195.5583&nbsp;&nbsp;</TT></TD>
    <TD align=3Dright><TT>1195.6747&nbsp;&nbsp;</TT></TD>
    <TD noWrap align=3Dright><TT>-97.32&nbsp;</TT></TD>
    <TD align=3Dright><TT>1&nbsp;</TT></TD>
    <TD noWrap align=3Dright><TT>-&nbsp;</TT></TD>
    <TD align=3Dright><TT>10&nbsp;</TT></TD>
    <TD align=3Dright><TT>0&nbsp;&nbsp;</TT></TD>
    <TD noWrap align=3Dright><TT>---&nbsp;&nbsp;</TT></TD>
    <TD noWrap><TT>&nbsp;-.MELKPPKPTR.H</TT></TD></TR>
  <TR>
    <TD align=3Dright>&nbsp;</TD>
    <TD align=3Dright><TT>1196.5656&nbsp;&nbsp;</TT></TD>
    <TD align=3Dright><TT>1195.5583&nbsp;&nbsp;</TT></TD>
    <TD align=3Dright><TT>1195.6747&nbsp;&nbsp;</TT></TD>
    <TD noWrap align=3Dright><TT>-97.32&nbsp;</TT></TD>
    <TD align=3Dright><TT>1&nbsp;</TT></TD>
    <TD noWrap align=3Dright><TT>-&nbsp;</TT></TD>
    <TD align=3Dright><TT>10&nbsp;</TT></TD>
    <TD align=3Dright><TT>0&nbsp;&nbsp;</TT></TD>
    <TD noWrap align=3Dright><TT>---&nbsp;&nbsp;</TT></TD>
    <TD noWrap><TT>&nbsp;-.MELKPPKPTR.H</TT></TD></TR>
  <TR>
    <TD align=3Dright>&nbsp;</TD>
    <TD align=3Dright><TT>1366.6448&nbsp;&nbsp;</TT></TD>
    <TD align=3Dright><TT>1365.6375&nbsp;&nbsp;</TT></TD>
    <TD align=3Dright><TT>1365.7378&nbsp;&nbsp;</TT></TD>
    <TD noWrap align=3Dright><TT>-73.42&nbsp;</TT></TD>
    <TD align=3Dright><TT>11&nbsp;</TT></TD>
    <TD noWrap align=3Dright><TT>-&nbsp;</TT></TD>
    <TD align=3Dright><TT>21&nbsp;</TT></TD>
    <TD align=3Dright><TT>1&nbsp;&nbsp;</TT></TD>
    <TD noWrap align=3Dright><TT>---&nbsp;&nbsp;</TT></TD>
    <TD noWrap><TT>&nbsp;R.HHRQPQTLPPR.R</TT></TD></TR>
  <TR>
    <TD align=3Dright>&nbsp;</TD>
    <TD align=3Dright><TT>1366.6448&nbsp;&nbsp;</TT></TD>
    <TD align=3Dright><TT>1365.6375&nbsp;&nbsp;</TT></TD>
    <TD align=3Dright><TT>1365.7378&nbsp;&nbsp;</TT></TD>
    <TD noWrap align=3Dright><TT>-73.42&nbsp;</TT></TD>
    <TD align=3Dright><TT>11&nbsp;</TT></TD>
    <TD noWrap align=3Dright><TT>-&nbsp;</TT></TD>
    <TD align=3Dright><TT>21&nbsp;</TT></TD>
    <TD align=3Dright><TT>1&nbsp;&nbsp;</TT></TD>
    <TD noWrap align=3Dright><TT>---&nbsp;&nbsp;</TT></TD>
    <TD noWrap><TT>&nbsp;R.HHRQPQTLPPR.R</TT></TD></TR>
  <TR>
    <TD align=3Dright>&nbsp;</TD>
    <TD align=3Dright><TT>3347.5884&nbsp;&nbsp;</TT></TD>
    <TD align=3Dright><TT>3346.5811&nbsp;&nbsp;</TT></TD>
    <TD align=3Dright><TT>3346.4570&nbsp;&nbsp;</TT></TD>
    <TD noWrap align=3Dright><TT>37.1&nbsp;</TT></TD>
    <TD align=3Dright><TT>44&nbsp;</TT></TD>
    <TD noWrap align=3Dright><TT>-&nbsp;</TT></TD>
    <TD align=3Dright><TT>78&nbsp;</TT></TD>
    <TD align=3Dright><TT>1&nbsp;&nbsp;</TT></TD>
    <TD noWrap align=3Dright><TT>---&nbsp;&nbsp;</TT></TD>
    <TD=20
  =
noWrap><TT>&nbsp;K.RGRPSGDGGGGFTTSNSSTPATISSGYNSDAPSDS.-</TT></TD></TR></=
TBODY></TABLE>
<TABLE border=3D0 cellSpacing=3D0>
  <TBODY>
  <TR>
    <TD><TT>&nbsp;&nbsp;&nbsp;&nbsp;&nbsp;&nbsp;</TT></TD>
    <TD><TT><B>No match to: </B>772.3343, 805.3749, 825.0538, 856.4791,=20
      870.4971, 1088.4222, 1099.4532, 1099.4532, 1115.4336, 1115.4336,=20
      1181.5541, 1182.5559, 1182.5559, 1273.5763, 1273.5763, 1289.5587,=20
      1290.5942, 1354.5983, 1370.6128, 1440.6558, 1482.7024, 1530.6870,=20
      1555.7145, 1585.8380, 1585.8380, 1601.8118, 1601.8118, 1845.7576,=20
      1943.9108, 2028.9237, 2044.9517, 2210.9978, 2225.0139, 2225.0139,=20
      2230.1196, 2233.0422, 2240.0310, 2283.0718, 2664.1897, 2664.1897,=20
      2666.2034, 2692.1926, 2749.2273, =
2807.2205</TT></TD></TR></TBODY></TABLE><BR>
<TABLE border=3D0 cellSpacing=3D0>
  <TBODY>
  <TR>
    <TD><TT><B><A name=3DHit11>11.</A>&nbsp;&nbsp;&nbsp;</B></TT></TD>
    <TD noWrap><TT><A=20
      =
href=3D"http://zxw-pc/mascot/cgi/protein_view.pl?file=3D../data/20121225/=
F002400.dat&amp;hit=3D11"=20
      =
target=3D_blank>gi|223530245</A>&nbsp;&nbsp;&nbsp;&nbsp;<B>Mass:</B>&nbsp=
;8328&nbsp;&nbsp;&nbsp;&nbsp;&nbsp;<B>Score:</B>&nbsp;48&nbsp;&nbsp;&nbsp=
;&nbsp;&nbsp;<B>Expect:</B>&nbsp;31&nbsp;&nbsp;<B>Matches:</B>&nbsp;6</TT=
></TD></TR>
  <TR>
    <TD>&nbsp;</TD>
    <TD noWrap><TT>conserved hypothetical protein [Ricinus=20
  communis]</TT></TD></TR></TBODY></TABLE>
<TABLE border=3D0 cellSpacing=3D0 cellPadding=3D0>
  <TBODY>
  <TR>
    <TD><TT>&nbsp;&nbsp;&nbsp;&nbsp;&nbsp;&nbsp;</TT></TD>
    <TD align=3Dright><TT><B>Observed&nbsp;&nbsp;</B></TT></TD>
    <TD noWrap align=3Dright><TT><B>Mr(expt)&nbsp;&nbsp;</B></TT></TD>
    <TD noWrap align=3Dright><TT><B>Mr(calc)&nbsp;&nbsp;</B></TT></TD>
    <TD align=3Dright><TT><B>&nbsp;ppm&nbsp;&nbsp;</B></TT></TD>
    <TD align=3Dright><TT><B>Start&nbsp;</B></TT></TD>
    <TD align=3Dright><TT><B>&nbsp;</B></TT></TD>
    <TD align=3Dright><TT><B>End&nbsp;</B></TT></TD>
    <TD align=3Dright><TT><B>Miss&nbsp;</B></TT></TD>
    <TD align=3Dright><TT><B>Ions&nbsp;</B></TT></TD>
    <TD><TT><B>&nbsp;Peptide</B></TT></TD></TR>
  <TR>
    <TD align=3Dright>&nbsp;</TD>
    <TD align=3Dright><TT>842.4641&nbsp;&nbsp;</TT></TD>
    <TD align=3Dright><TT>841.4568&nbsp;&nbsp;</TT></TD>
    <TD align=3Dright><TT>841.4334&nbsp;&nbsp;</TT></TD>
    <TD noWrap align=3Dright><TT>27.8&nbsp;</TT></TD>
    <TD align=3Dright><TT>36&nbsp;</TT></TD>
    <TD noWrap align=3Dright><TT>-&nbsp;</TT></TD>
    <TD align=3Dright><TT>43&nbsp;</TT></TD>
    <TD align=3Dright><TT>0&nbsp;&nbsp;</TT></TD>
    <TD noWrap align=3Dright><TT>---&nbsp;&nbsp;</TT></TD>
    <TD noWrap><TT>&nbsp;K.SVSAFFGK.R</TT></TD></TR>
  <TR>
    <TD align=3Dright>&nbsp;</TD>
    <TD align=3Dright><TT>1196.5656&nbsp;&nbsp;</TT></TD>
    <TD align=3Dright><TT>1195.5583&nbsp;&nbsp;</TT></TD>
    <TD align=3Dright><TT>1195.6747&nbsp;&nbsp;</TT></TD>
    <TD noWrap align=3Dright><TT>-97.32&nbsp;</TT></TD>
    <TD align=3Dright><TT>1&nbsp;</TT></TD>
    <TD noWrap align=3Dright><TT>-&nbsp;</TT></TD>
    <TD align=3Dright><TT>10&nbsp;</TT></TD>
    <TD align=3Dright><TT>0&nbsp;&nbsp;</TT></TD>
    <TD noWrap align=3Dright><TT>---&nbsp;&nbsp;</TT></TD>
    <TD noWrap><TT>&nbsp;-.MELKPPKPTR.H</TT></TD></TR>
  <TR>
    <TD align=3Dright>&nbsp;</TD>
    <TD align=3Dright><TT>1196.5656&nbsp;&nbsp;</TT></TD>
    <TD align=3Dright><TT>1195.5583&nbsp;&nbsp;</TT></TD>
    <TD align=3Dright><TT>1195.6747&nbsp;&nbsp;</TT></TD>
    <TD noWrap align=3Dright><TT>-97.32&nbsp;</TT></TD>
    <TD align=3Dright><TT>1&nbsp;</TT></TD>
    <TD noWrap align=3Dright><TT>-&nbsp;</TT></TD>
    <TD align=3Dright><TT>10&nbsp;</TT></TD>
    <TD align=3Dright><TT>0&nbsp;&nbsp;</TT></TD>
    <TD noWrap align=3Dright><TT>---&nbsp;&nbsp;</TT></TD>
    <TD noWrap><TT>&nbsp;-.MELKPPKPTR.H</TT></TD></TR>
  <TR>
    <TD align=3Dright>&nbsp;</TD>
    <TD align=3Dright><TT>1366.6448&nbsp;&nbsp;</TT></TD>
    <TD align=3Dright><TT>1365.6375&nbsp;&nbsp;</TT></TD>
    <TD align=3Dright><TT>1365.7378&nbsp;&nbsp;</TT></TD>
    <TD noWrap align=3Dright><TT>-73.42&nbsp;</TT></TD>
    <TD align=3Dright><TT>11&nbsp;</TT></TD>
    <TD noWrap align=3Dright><TT>-&nbsp;</TT></TD>
    <TD align=3Dright><TT>21&nbsp;</TT></TD>
    <TD align=3Dright><TT>1&nbsp;&nbsp;</TT></TD>
    <TD noWrap align=3Dright><TT>---&nbsp;&nbsp;</TT></TD>
    <TD noWrap><TT>&nbsp;R.HHRQPQTLPPR.R</TT></TD></TR>
  <TR>
    <TD align=3Dright>&nbsp;</TD>
    <TD align=3Dright><TT>1366.6448&nbsp;&nbsp;</TT></TD>
    <TD align=3Dright><TT>1365.6375&nbsp;&nbsp;</TT></TD>
    <TD align=3Dright><TT>1365.7378&nbsp;&nbsp;</TT></TD>
    <TD noWrap align=3Dright><TT>-73.42&nbsp;</TT></TD>
    <TD align=3Dright><TT>11&nbsp;</TT></TD>
    <TD noWrap align=3Dright><TT>-&nbsp;</TT></TD>
    <TD align=3Dright><TT>21&nbsp;</TT></TD>
    <TD align=3Dright><TT>1&nbsp;&nbsp;</TT></TD>
    <TD noWrap align=3Dright><TT>---&nbsp;&nbsp;</TT></TD>
    <TD noWrap><TT>&nbsp;R.HHRQPQTLPPR.R</TT></TD></TR>
  <TR>
    <TD align=3Dright>&nbsp;</TD>
    <TD align=3Dright><TT>3347.5884&nbsp;&nbsp;</TT></TD>
    <TD align=3Dright><TT>3346.5811&nbsp;&nbsp;</TT></TD>
    <TD align=3Dright><TT>3346.4570&nbsp;&nbsp;</TT></TD>
    <TD noWrap align=3Dright><TT>37.1&nbsp;</TT></TD>
    <TD align=3Dright><TT>44&nbsp;</TT></TD>
    <TD noWrap align=3Dright><TT>-&nbsp;</TT></TD>
    <TD align=3Dright><TT>78&nbsp;</TT></TD>
    <TD align=3Dright><TT>1&nbsp;&nbsp;</TT></TD>
    <TD noWrap align=3Dright><TT>---&nbsp;&nbsp;</TT></TD>
    <TD=20
  =
noWrap><TT>&nbsp;K.RGRPSGDGGGGFTTSNSSTPATISSGYNSDAPSDS.-</TT></TD></TR></=
TBODY></TABLE>
<TABLE border=3D0 cellSpacing=3D0>
  <TBODY>
  <TR>
    <TD><TT>&nbsp;&nbsp;&nbsp;&nbsp;&nbsp;&nbsp;</TT></TD>
    <TD><TT><B>No match to: </B>772.3343, 805.3749, 825.0538, 856.4791,=20
      870.4971, 1088.4222, 1099.4532, 1099.4532, 1115.4336, 1115.4336,=20
      1181.5541, 1182.5559, 1182.5559, 1273.5763, 1273.5763, 1289.5587,=20
      1290.5942, 1354.5983, 1370.6128, 1440.6558, 1482.7024, 1530.6870,=20
      1555.7145, 1585.8380, 1585.8380, 1601.8118, 1601.8118, 1845.7576,=20
      1943.9108, 2028.9237, 2044.9517, 2210.9978, 2225.0139, 2225.0139,=20
      2230.1196, 2233.0422, 2240.0310, 2283.0718, 2664.1897, 2664.1897,=20
      2666.2034, 2692.1926, 2749.2273, =
2807.2205</TT></TD></TR></TBODY></TABLE><BR>
<TABLE border=3D0 cellSpacing=3D0>
  <TBODY>
  <TR>
    <TD><TT><B><A name=3DHit12>12.</A>&nbsp;&nbsp;&nbsp;</B></TT></TD>
    <TD noWrap><TT><A=20
      =
href=3D"http://zxw-pc/mascot/cgi/protein_view.pl?file=3D../data/20121225/=
F002400.dat&amp;hit=3D12"=20
      =
target=3D_blank>gi|90265100</A>&nbsp;&nbsp;&nbsp;&nbsp;<B>Mass:</B>&nbsp;=
161829&nbsp;&nbsp;&nbsp;<B>Score:</B>&nbsp;48&nbsp;&nbsp;&nbsp;&nbsp;&nbs=
p;<B>Expect:</B>&nbsp;32&nbsp;&nbsp;<B>Matches:</B>&nbsp;17</TT></TD></TR=
>
  <TR>
    <TD>&nbsp;</TD>
    <TD noWrap><TT>H0512B01.8 [Oryza sativa Indica=20
Group]</TT></TD></TR></TBODY></TABLE>
<TABLE border=3D0 cellSpacing=3D0 cellPadding=3D0>
  <TBODY>
  <TR>
    <TD><TT>&nbsp;&nbsp;&nbsp;&nbsp;&nbsp;&nbsp;</TT></TD>
    <TD align=3Dright><TT><B>Observed&nbsp;&nbsp;</B></TT></TD>
    <TD noWrap align=3Dright><TT><B>Mr(expt)&nbsp;&nbsp;</B></TT></TD>
    <TD noWrap align=3Dright><TT><B>Mr(calc)&nbsp;&nbsp;</B></TT></TD>
    <TD align=3Dright><TT><B>&nbsp;ppm&nbsp;&nbsp;</B></TT></TD>
    <TD align=3Dright><TT><B>Start&nbsp;</B></TT></TD>
    <TD align=3Dright><TT><B>&nbsp;</B></TT></TD>
    <TD align=3Dright><TT><B>End&nbsp;</B></TT></TD>
    <TD align=3Dright><TT><B>Miss&nbsp;</B></TT></TD>
    <TD align=3Dright><TT><B>Ions&nbsp;</B></TT></TD>
    <TD><TT><B>&nbsp;Peptide</B></TT></TD></TR>
  <TR>
    <TD align=3Dright>&nbsp;</TD>
    <TD align=3Dright><TT>842.4641&nbsp;&nbsp;</TT></TD>
    <TD align=3Dright><TT>841.4568&nbsp;&nbsp;</TT></TD>
    <TD align=3Dright><TT>841.5273&nbsp;&nbsp;</TT></TD>
    <TD noWrap align=3Dright><TT>-83.79&nbsp;</TT></TD>
    <TD align=3Dright><TT>1357&nbsp;</TT></TD>
    <TD noWrap align=3Dright><TT>-&nbsp;</TT></TD>
    <TD align=3Dright><TT>1364&nbsp;</TT></TD>
    <TD align=3Dright><TT>0&nbsp;&nbsp;</TT></TD>
    <TD noWrap align=3Dright><TT>---&nbsp;&nbsp;</TT></TD>
    <TD noWrap><TT>&nbsp;R.LLGELLGK.Q</TT></TD></TR>
  <TR>
    <TD align=3Dright>&nbsp;</TD>
    <TD align=3Dright><TT>856.4791&nbsp;&nbsp;</TT></TD>
    <TD align=3Dright><TT>855.4719&nbsp;&nbsp;</TT></TD>
    <TD align=3Dright><TT>855.4926&nbsp;&nbsp;</TT></TD>
    <TD noWrap align=3Dright><TT>-24.30&nbsp;</TT></TD>
    <TD align=3Dright><TT>792&nbsp;</TT></TD>
    <TD noWrap align=3Dright><TT>-&nbsp;</TT></TD>
    <TD align=3Dright><TT>798&nbsp;</TT></TD>
    <TD align=3Dright><TT>1&nbsp;&nbsp;</TT></TD>
    <TD noWrap align=3Dright><TT>---&nbsp;&nbsp;</TT></TD>
    <TD noWrap><TT>&nbsp;R.VLDPRTR.R</TT></TD></TR>
  <TR>
    <TD align=3Dright>&nbsp;</TD>
    <TD align=3Dright><TT>1088.4222&nbsp;&nbsp;</TT></TD>
    <TD align=3Dright><TT>1087.4149&nbsp;&nbsp;</TT></TD>
    <TD align=3Dright><TT>1087.5087&nbsp;&nbsp;</TT></TD>
    <TD noWrap align=3Dright><TT>-86.21&nbsp;</TT></TD>
    <TD align=3Dright><TT>738&nbsp;</TT></TD>
    <TD noWrap align=3Dright><TT>-&nbsp;</TT></TD>
    <TD align=3Dright><TT>746&nbsp;</TT></TD>
    <TD align=3Dright><TT>0&nbsp;&nbsp;</TT></TD>
    <TD noWrap align=3Dright><TT>---&nbsp;&nbsp;</TT></TD>
    <TD noWrap><TT>&nbsp;K.TPYEAWHGK.K</TT></TD></TR>
  <TR>
    <TD align=3Dright>&nbsp;</TD>
    <TD align=3Dright><TT>1099.4532&nbsp;&nbsp;</TT></TD>
    <TD align=3Dright><TT>1098.4459&nbsp;&nbsp;</TT></TD>
    <TD align=3Dright><TT>1098.5141&nbsp;&nbsp;</TT></TD>
    <TD noWrap align=3Dright><TT>-62.06&nbsp;</TT></TD>
    <TD align=3Dright><TT>1113&nbsp;</TT></TD>
    <TD noWrap align=3Dright><TT>-&nbsp;</TT></TD>
    <TD align=3Dright><TT>1120&nbsp;</TT></TD>
    <TD align=3Dright><TT>1&nbsp;&nbsp;</TT></TD>
    <TD noWrap align=3Dright><TT>---&nbsp;&nbsp;</TT></TD>
    <TD noWrap><TT>&nbsp;K.HEHAMYRR.N</TT></TD></TR>
  <TR>
    <TD align=3Dright>&nbsp;</TD>
    <TD align=3Dright><TT>1099.4532&nbsp;&nbsp;</TT></TD>
    <TD align=3Dright><TT>1098.4459&nbsp;&nbsp;</TT></TD>
    <TD align=3Dright><TT>1098.5418&nbsp;&nbsp;</TT></TD>
    <TD noWrap align=3Dright><TT>-87.24&nbsp;</TT></TD>
    <TD align=3Dright><TT>2&nbsp;</TT></TD>
    <TD noWrap align=3Dright><TT>-&nbsp;</TT></TD>
    <TD align=3Dright><TT>13&nbsp;</TT></TD>
    <TD align=3Dright><TT>0&nbsp;&nbsp;</TT></TD>
    <TD noWrap align=3Dright><TT>---&nbsp;&nbsp;</TT></TD>
    <TD noWrap><TT>&nbsp;M.EGVPAAGANASR.S</TT></TD></TR>
  <TR>
    <TD align=3Dright>&nbsp;</TD>
    <TD align=3Dright><TT>1115.4336&nbsp;&nbsp;</TT></TD>
    <TD align=3Dright><TT>1114.4263&nbsp;&nbsp;</TT></TD>
    <TD align=3Dright><TT>1114.5090&nbsp;&nbsp;</TT></TD>
    <TD noWrap align=3Dright><TT>-74.20&nbsp;</TT></TD>
    <TD align=3Dright><TT>1113&nbsp;</TT></TD>
    <TD noWrap align=3Dright><TT>-&nbsp;</TT></TD>
    <TD align=3Dright><TT>1120&nbsp;</TT></TD>
    <TD align=3Dright><TT>1&nbsp;&nbsp;</TT></TD>
    <TD noWrap align=3Dright><TT>---&nbsp;&nbsp;</TT></TD>
    <TD noWrap><TT>&nbsp;K.HEHAMYRR.N + Oxidation (M)</TT></TD></TR>
  <TR>
    <TD align=3Dright>&nbsp;</TD>
    <TD align=3Dright><TT>1115.4336&nbsp;&nbsp;</TT></TD>
    <TD align=3Dright><TT>1114.4263&nbsp;&nbsp;</TT></TD>
    <TD align=3Dright><TT>1114.5090&nbsp;&nbsp;</TT></TD>
    <TD noWrap align=3Dright><TT>-74.20&nbsp;</TT></TD>
    <TD align=3Dright><TT>1113&nbsp;</TT></TD>
    <TD noWrap align=3Dright><TT>-&nbsp;</TT></TD>
    <TD align=3Dright><TT>1120&nbsp;</TT></TD>
    <TD align=3Dright><TT>1&nbsp;&nbsp;</TT></TD>
    <TD noWrap align=3Dright><TT>0&nbsp;&nbsp;</TT></TD>
    <TD noWrap><TT>&nbsp;K.HEHAMYRR.N + Oxidation (M)</TT></TD></TR>
  <TR>
    <TD align=3Dright>&nbsp;</TD>
    <TD align=3Dright><TT>1181.5541&nbsp;&nbsp;</TT></TD>
    <TD align=3Dright><TT>1180.5468&nbsp;&nbsp;</TT></TD>
    <TD align=3Dright><TT>1180.6314&nbsp;&nbsp;</TT></TD>
    <TD noWrap align=3Dright><TT>-71.66&nbsp;</TT></TD>
    <TD align=3Dright><TT>618&nbsp;</TT></TD>
    <TD noWrap align=3Dright><TT>-&nbsp;</TT></TD>
    <TD align=3Dright><TT>627&nbsp;</TT></TD>
    <TD align=3Dright><TT>0&nbsp;&nbsp;</TT></TD>
    <TD noWrap align=3Dright><TT>---&nbsp;&nbsp;</TT></TD>
    <TD noWrap><TT>&nbsp;R.YMWVALLAAK.S + Oxidation (M)</TT></TD></TR>
  <TR>
    <TD align=3Dright>&nbsp;</TD>
    <TD align=3Dright><TT>1289.5587&nbsp;&nbsp;</TT></TD>
    <TD align=3Dright><TT>1288.5514&nbsp;&nbsp;</TT></TD>
    <TD align=3Dright><TT>1288.6776&nbsp;&nbsp;</TT></TD>
    <TD noWrap align=3Dright><TT>-97.87&nbsp;</TT></TD>
    <TD align=3Dright><TT>49&nbsp;</TT></TD>
    <TD noWrap align=3Dright><TT>-&nbsp;</TT></TD>
    <TD align=3Dright><TT>61&nbsp;</TT></TD>
    <TD align=3Dright><TT>0&nbsp;&nbsp;</TT></TD>
    <TD noWrap align=3Dright><TT>---&nbsp;&nbsp;</TT></TD>
    <TD noWrap><TT>&nbsp;R.EVGGAAAFPTLTR.T</TT></TD></TR>
  <TR>
    <TD align=3Dright>&nbsp;</TD>
    <TD align=3Dright><TT>1482.7024&nbsp;&nbsp;</TT></TD>
    <TD align=3Dright><TT>1481.6951&nbsp;&nbsp;</TT></TD>
    <TD align=3Dright><TT>1481.7402&nbsp;&nbsp;</TT></TD>
    <TD noWrap align=3Dright><TT>-30.43&nbsp;</TT></TD>
    <TD align=3Dright><TT>775&nbsp;</TT></TD>
    <TD noWrap align=3Dright><TT>-&nbsp;</TT></TD>
    <TD align=3Dright><TT>788&nbsp;</TT></TD>
    <TD align=3Dright><TT>0&nbsp;&nbsp;</TT></TD>
    <TD noWrap align=3Dright><TT>---&nbsp;&nbsp;</TT></TD>
    <TD noWrap><TT>&nbsp;R.STPGVFIGYEEGVK.A</TT></TD></TR>
  <TR>
    <TD align=3Dright>&nbsp;</TD>
    <TD align=3Dright><TT>1601.8118&nbsp;&nbsp;</TT></TD>
    <TD align=3Dright><TT>1600.8045&nbsp;&nbsp;</TT></TD>
    <TD align=3Dright><TT>1600.8395&nbsp;&nbsp;</TT></TD>
    <TD noWrap align=3Dright><TT>-21.87&nbsp;</TT></TD>
    <TD align=3Dright><TT>476&nbsp;</TT></TD>
    <TD noWrap align=3Dright><TT>-&nbsp;</TT></TD>
    <TD align=3Dright><TT>488&nbsp;</TT></TD>
    <TD align=3Dright><TT>1&nbsp;&nbsp;</TT></TD>
    <TD noWrap align=3Dright><TT>---&nbsp;&nbsp;</TT></TD>
    <TD noWrap><TT>&nbsp;R.VLVEDGIMRIWDR.R</TT></TD></TR>
  <TR>
    <TD align=3Dright>&nbsp;</TD>
    <TD align=3Dright><TT>1601.8118&nbsp;&nbsp;</TT></TD>
    <TD align=3Dright><TT>1600.8045&nbsp;&nbsp;</TT></TD>
    <TD align=3Dright><TT>1600.8395&nbsp;&nbsp;</TT></TD>
    <TD noWrap align=3Dright><TT>-21.87&nbsp;</TT></TD>
    <TD align=3Dright><TT>476&nbsp;</TT></TD>
    <TD noWrap align=3Dright><TT>-&nbsp;</TT></TD>
    <TD align=3Dright><TT>488&nbsp;</TT></TD>
    <TD align=3Dright><TT>1&nbsp;&nbsp;</TT></TD>
    <TD noWrap align=3Dright><TT>---&nbsp;&nbsp;</TT></TD>
    <TD noWrap><TT>&nbsp;R.VLVEDGIMRIWDR.R</TT></TD></TR>
  <TR>
    <TD align=3Dright>&nbsp;</TD>
    <TD align=3Dright><TT>2230.1196&nbsp;&nbsp;</TT></TD>
    <TD align=3Dright><TT>2229.1123&nbsp;&nbsp;</TT></TD>
    <TD align=3Dright><TT>2228.9862&nbsp;&nbsp;</TT></TD>
    <TD noWrap align=3Dright><TT>56.6&nbsp;</TT></TD>
    <TD align=3Dright><TT>147&nbsp;</TT></TD>
    <TD noWrap align=3Dright><TT>-&nbsp;</TT></TD>
    <TD align=3Dright><TT>165&nbsp;</TT></TD>
    <TD align=3Dright><TT>0&nbsp;&nbsp;</TT></TD>
    <TD noWrap align=3Dright><TT>---&nbsp;&nbsp;</TT></TD>
    <TD noWrap><TT>&nbsp;R.EYESISFHDGESIDDFALR.L</TT></TD></TR>
  <TR>
    <TD align=3Dright>&nbsp;</TD>
    <TD align=3Dright><TT>2233.0422&nbsp;&nbsp;</TT></TD>
    <TD align=3Dright><TT>2232.0349&nbsp;&nbsp;</TT></TD>
    <TD align=3Dright><TT>2232.1137&nbsp;&nbsp;</TT></TD>
    <TD noWrap align=3Dright><TT>-35.28&nbsp;</TT></TD>
    <TD align=3Dright><TT>1309&nbsp;</TT></TD>
    <TD noWrap align=3Dright><TT>-&nbsp;</TT></TD>
    <TD align=3Dright><TT>1328&nbsp;</TT></TD>
    <TD align=3Dright><TT>0&nbsp;&nbsp;</TT></TD>
    <TD noWrap align=3Dright><TT>---&nbsp;&nbsp;</TT></TD>
    <TD noWrap><TT>&nbsp;R.STSGMLFFLDSSLVSWQSIK.Q</TT></TD></TR>
  <TR>
    <TD align=3Dright>&nbsp;</TD>
    <TD align=3Dright><TT>2664.1897&nbsp;&nbsp;</TT></TD>
    <TD align=3Dright><TT>2663.1824&nbsp;&nbsp;</TT></TD>
    <TD align=3Dright><TT>2663.4269&nbsp;&nbsp;</TT></TD>
    <TD noWrap align=3Dright><TT>-91.80&nbsp;</TT></TD>
    <TD align=3Dright><TT>197&nbsp;</TT></TD>
    <TD noWrap align=3Dright><TT>-&nbsp;</TT></TD>
    <TD align=3Dright><TT>220&nbsp;</TT></TD>
    <TD align=3Dright><TT>0&nbsp;&nbsp;</TT></TD>
    <TD noWrap align=3Dright><TT>---&nbsp;&nbsp;</TT></TD>
    <TD noWrap><TT>&nbsp;R.FSQIAVSIETLLDLSTLTIEDVTR.R</TT></TD></TR>
  <TR>
    <TD align=3Dright>&nbsp;</TD>
    <TD align=3Dright><TT>2664.1897&nbsp;&nbsp;</TT></TD>
    <TD align=3Dright><TT>2663.1824&nbsp;&nbsp;</TT></TD>
    <TD align=3Dright><TT>2663.4269&nbsp;&nbsp;</TT></TD>
    <TD noWrap align=3Dright><TT>-91.80&nbsp;</TT></TD>
    <TD align=3Dright><TT>197&nbsp;</TT></TD>
    <TD noWrap align=3Dright><TT>-&nbsp;</TT></TD>
    <TD align=3Dright><TT>220&nbsp;</TT></TD>
    <TD align=3Dright><TT>0&nbsp;&nbsp;</TT></TD>
    <TD noWrap align=3Dright><TT>---&nbsp;&nbsp;</TT></TD>
    <TD noWrap><TT>&nbsp;R.FSQIAVSIETLLDLSTLTIEDVTR.R</TT></TD></TR>
  <TR>
    <TD align=3Dright>&nbsp;</TD>
    <TD align=3Dright><TT>2666.2034&nbsp;&nbsp;</TT></TD>
    <TD align=3Dright><TT>2665.1961&nbsp;&nbsp;</TT></TD>
    <TD align=3Dright><TT>2665.3711&nbsp;&nbsp;</TT></TD>
    <TD noWrap align=3Dright><TT>-65.66&nbsp;</TT></TD>
    <TD align=3Dright><TT>229&nbsp;</TT></TD>
    <TD noWrap align=3Dright><TT>-&nbsp;</TT></TD>
    <TD align=3Dright><TT>253&nbsp;</TT></TD>
    <TD align=3Dright><TT>0&nbsp;&nbsp;</TT></TD>
    <TD noWrap align=3Dright><TT>---&nbsp;&nbsp;</TT></TD>
    <TD=20
noWrap><TT>&nbsp;R.QPAPTSTTTPAGGQLLLTEEQWLAR.Q</TT></TD></TR></TBODY></TA=
BLE>
<TABLE border=3D0 cellSpacing=3D0>
  <TBODY>
  <TR>
    <TD><TT>&nbsp;&nbsp;&nbsp;&nbsp;&nbsp;&nbsp;</TT></TD>
    <TD><TT><B>No match to: </B>772.3343, 805.3749, 825.0538, 870.4971,=20
      1182.5559, 1182.5559, 1196.5656, 1196.5656, 1273.5763, 1273.5763,=20
      1290.5942, 1354.5983, 1366.6448, 1366.6448, 1370.6128, 1440.6558,=20
      1530.6870, 1555.7145, 1585.8380, 1585.8380, 1845.7576, 1943.9108,=20
      2028.9237, 2044.9517, 2210.9978, 2225.0139, 2225.0139, 2240.0310,=20
      2283.0718, 2692.1926, 2749.2273, 2807.2205,=20
3347.5884</TT></TD></TR></TBODY></TABLE><BR>
<TABLE border=3D0 cellSpacing=3D0>
  <TBODY>
  <TR>
    <TD><TT><B><A name=3DHit13>13.</A>&nbsp;&nbsp;&nbsp;</B></TT></TD>
    <TD noWrap><TT><A=20
      =
href=3D"http://zxw-pc/mascot/cgi/protein_view.pl?file=3D../data/20121225/=
F002400.dat&amp;hit=3D13"=20
      =
target=3D_blank>gi|218186077</A>&nbsp;&nbsp;&nbsp;&nbsp;<B>Mass:</B>&nbsp=
;45459&nbsp;&nbsp;&nbsp;&nbsp;<B>Score:</B>&nbsp;47&nbsp;&nbsp;&nbsp;&nbs=
p;&nbsp;<B>Expect:</B>&nbsp;34&nbsp;&nbsp;<B>Matches:</B>&nbsp;13</TT></T=
D></TR>
  <TR>
    <TD>&nbsp;</TD>
    <TD noWrap><TT>hypothetical protein OsI_36768 [Oryza sativa Indica=20
      Group]</TT></TD></TR></TBODY></TABLE>
<TABLE border=3D0 cellSpacing=3D0 cellPadding=3D0>
  <TBODY>
  <TR>
    <TD><TT>&nbsp;&nbsp;&nbsp;&nbsp;&nbsp;&nbsp;</TT></TD>
    <TD align=3Dright><TT><B>Observed&nbsp;&nbsp;</B></TT></TD>
    <TD noWrap align=3Dright><TT><B>Mr(expt)&nbsp;&nbsp;</B></TT></TD>
    <TD noWrap align=3Dright><TT><B>Mr(calc)&nbsp;&nbsp;</B></TT></TD>
    <TD align=3Dright><TT><B>&nbsp;ppm&nbsp;&nbsp;</B></TT></TD>
    <TD align=3Dright><TT><B>Start&nbsp;</B></TT></TD>
    <TD align=3Dright><TT><B>&nbsp;</B></TT></TD>
    <TD align=3Dright><TT><B>End&nbsp;</B></TT></TD>
    <TD align=3Dright><TT><B>Miss&nbsp;</B></TT></TD>
    <TD align=3Dright><TT><B>Ions&nbsp;</B></TT></TD>
    <TD><TT><B>&nbsp;Peptide</B></TT></TD></TR>
  <TR>
    <TD align=3Dright>&nbsp;</TD>
    <TD align=3Dright><TT>870.4971&nbsp;&nbsp;</TT></TD>
    <TD align=3Dright><TT>869.4898&nbsp;&nbsp;</TT></TD>
    <TD align=3Dright><TT>869.4508&nbsp;&nbsp;</TT></TD>
    <TD noWrap align=3Dright><TT>44.9&nbsp;</TT></TD>
    <TD align=3Dright><TT>357&nbsp;</TT></TD>
    <TD noWrap align=3Dright><TT>-&nbsp;</TT></TD>
    <TD align=3Dright><TT>362&nbsp;</TT></TD>
    <TD align=3Dright><TT>1&nbsp;&nbsp;</TT></TD>
    <TD noWrap align=3Dright><TT>---&nbsp;&nbsp;</TT></TD>
    <TD noWrap><TT>&nbsp;K.QTRFYR.V</TT></TD></TR>
  <TR>
    <TD align=3Dright>&nbsp;</TD>
    <TD align=3Dright><TT>1115.4336&nbsp;&nbsp;</TT></TD>
    <TD align=3Dright><TT>1114.4263&nbsp;&nbsp;</TT></TD>
    <TD align=3Dright><TT>1114.5255&nbsp;&nbsp;</TT></TD>
    <TD noWrap align=3Dright><TT>-88.96&nbsp;</TT></TD>
    <TD align=3Dright><TT>204&nbsp;</TT></TD>
    <TD noWrap align=3Dright><TT>-&nbsp;</TT></TD>
    <TD align=3Dright><TT>214&nbsp;</TT></TD>
    <TD align=3Dright><TT>0&nbsp;&nbsp;</TT></TD>
    <TD noWrap align=3Dright><TT>---&nbsp;&nbsp;</TT></TD>
    <TD noWrap><TT>&nbsp;R.AVDTDGPNQAK.M</TT></TD></TR>
  <TR>
    <TD align=3Dright>&nbsp;</TD>
    <TD align=3Dright><TT>1115.4336&nbsp;&nbsp;</TT></TD>
    <TD align=3Dright><TT>1114.4263&nbsp;&nbsp;</TT></TD>
    <TD align=3Dright><TT>1114.5255&nbsp;&nbsp;</TT></TD>
    <TD noWrap align=3Dright><TT>-88.96&nbsp;</TT></TD>
    <TD align=3Dright><TT>204&nbsp;</TT></TD>
    <TD noWrap align=3Dright><TT>-&nbsp;</TT></TD>
    <TD align=3Dright><TT>214&nbsp;</TT></TD>
    <TD align=3Dright><TT>0&nbsp;&nbsp;</TT></TD>
    <TD noWrap align=3Dright><TT>---&nbsp;&nbsp;</TT></TD>
    <TD noWrap><TT>&nbsp;R.AVDTDGPNQAK.M</TT></TD></TR>
  <TR>
    <TD align=3Dright>&nbsp;</TD>
    <TD align=3Dright><TT>1181.5541&nbsp;&nbsp;</TT></TD>
    <TD align=3Dright><TT>1180.5468&nbsp;&nbsp;</TT></TD>
    <TD align=3Dright><TT>1180.5654&nbsp;&nbsp;</TT></TD>
    <TD noWrap align=3Dright><TT>-15.71&nbsp;</TT></TD>
    <TD align=3Dright><TT>251&nbsp;</TT></TD>
    <TD noWrap align=3Dright><TT>-&nbsp;</TT></TD>
    <TD align=3Dright><TT>260&nbsp;</TT></TD>
    <TD align=3Dright><TT>1&nbsp;&nbsp;</TT></TD>
    <TD noWrap align=3Dright><TT>---&nbsp;&nbsp;</TT></TD>
    <TD noWrap><TT>&nbsp;R.KELMEMMAAK.V</TT></TD></TR>
  <TR>
    <TD align=3Dright>&nbsp;</TD>
    <TD align=3Dright><TT>1182.5559&nbsp;&nbsp;</TT></TD>
    <TD align=3Dright><TT>1181.5486&nbsp;&nbsp;</TT></TD>
    <TD align=3Dright><TT>1181.5434&nbsp;&nbsp;</TT></TD>
    <TD noWrap align=3Dright><TT>4.45&nbsp;</TT></TD>
    <TD align=3Dright><TT>28&nbsp;</TT></TD>
    <TD noWrap align=3Dright><TT>-&nbsp;</TT></TD>
    <TD align=3Dright><TT>37&nbsp;</TT></TD>
    <TD align=3Dright><TT>1&nbsp;&nbsp;</TT></TD>
    <TD noWrap align=3Dright><TT>---&nbsp;&nbsp;</TT></TD>
    <TD noWrap><TT>&nbsp;K.SLMWCSGRSR.R</TT></TD></TR>
  <TR>
    <TD align=3Dright>&nbsp;</TD>
    <TD align=3Dright><TT>1182.5559&nbsp;&nbsp;</TT></TD>
    <TD align=3Dright><TT>1181.5486&nbsp;&nbsp;</TT></TD>
    <TD align=3Dright><TT>1181.5434&nbsp;&nbsp;</TT></TD>
    <TD noWrap align=3Dright><TT>4.45&nbsp;</TT></TD>
    <TD align=3Dright><TT>28&nbsp;</TT></TD>
    <TD noWrap align=3Dright><TT>-&nbsp;</TT></TD>
    <TD align=3Dright><TT>37&nbsp;</TT></TD>
    <TD align=3Dright><TT>1&nbsp;&nbsp;</TT></TD>
    <TD noWrap align=3Dright><TT>---&nbsp;&nbsp;</TT></TD>
    <TD noWrap><TT>&nbsp;K.SLMWCSGRSR.R</TT></TD></TR>
  <TR>
    <TD align=3Dright>&nbsp;</TD>
    <TD align=3Dright><TT>1196.5656&nbsp;&nbsp;</TT></TD>
    <TD align=3Dright><TT>1195.5583&nbsp;&nbsp;</TT></TD>
    <TD align=3Dright><TT>1195.5842&nbsp;&nbsp;</TT></TD>
    <TD noWrap align=3Dright><TT>-21.62&nbsp;</TT></TD>
    <TD align=3Dright><TT>26&nbsp;</TT></TD>
    <TD noWrap align=3Dright><TT>-&nbsp;</TT></TD>
    <TD align=3Dright><TT>35&nbsp;</TT></TD>
    <TD align=3Dright><TT>1&nbsp;&nbsp;</TT></TD>
    <TD noWrap align=3Dright><TT>---&nbsp;&nbsp;</TT></TD>
    <TD noWrap><TT>&nbsp;R.IKSLMWCSGR.S + Oxidation (M)</TT></TD></TR>
  <TR>
    <TD align=3Dright>&nbsp;</TD>
    <TD align=3Dright><TT>1196.5656&nbsp;&nbsp;</TT></TD>
    <TD align=3Dright><TT>1195.5583&nbsp;&nbsp;</TT></TD>
    <TD align=3Dright><TT>1195.5842&nbsp;&nbsp;</TT></TD>
    <TD noWrap align=3Dright><TT>-21.62&nbsp;</TT></TD>
    <TD align=3Dright><TT>26&nbsp;</TT></TD>
    <TD noWrap align=3Dright><TT>-&nbsp;</TT></TD>
    <TD align=3Dright><TT>35&nbsp;</TT></TD>
    <TD align=3Dright><TT>1&nbsp;&nbsp;</TT></TD>
    <TD noWrap align=3Dright><TT>---&nbsp;&nbsp;</TT></TD>
    <TD noWrap><TT>&nbsp;R.IKSLMWCSGR.S + Oxidation (M)</TT></TD></TR>
  <TR>
    <TD align=3Dright>&nbsp;</TD>
    <TD align=3Dright><TT>1585.8380&nbsp;&nbsp;</TT></TD>
    <TD align=3Dright><TT>1584.8307&nbsp;&nbsp;</TT></TD>
    <TD align=3Dright><TT>1584.7197&nbsp;&nbsp;</TT></TD>
    <TD noWrap align=3Dright><TT>70.1&nbsp;</TT></TD>
    <TD align=3Dright><TT>252&nbsp;</TT></TD>
    <TD noWrap align=3Dright><TT>-&nbsp;</TT></TD>
    <TD align=3Dright><TT>265&nbsp;</TT></TD>
    <TD align=3Dright><TT>1&nbsp;&nbsp;</TT></TD>
    <TD noWrap align=3Dright><TT>---&nbsp;&nbsp;</TT></TD>
    <TD noWrap><TT>&nbsp;K.ELMEMMAAKVDASK.K + 2 Oxidation =
(M)</TT></TD></TR>
  <TR>
    <TD align=3Dright>&nbsp;</TD>
    <TD align=3Dright><TT>1585.8380&nbsp;&nbsp;</TT></TD>
    <TD align=3Dright><TT>1584.8307&nbsp;&nbsp;</TT></TD>
    <TD align=3Dright><TT>1584.7197&nbsp;&nbsp;</TT></TD>
    <TD noWrap align=3Dright><TT>70.1&nbsp;</TT></TD>
    <TD align=3Dright><TT>252&nbsp;</TT></TD>
    <TD noWrap align=3Dright><TT>-&nbsp;</TT></TD>
    <TD align=3Dright><TT>265&nbsp;</TT></TD>
    <TD align=3Dright><TT>1&nbsp;&nbsp;</TT></TD>
    <TD noWrap align=3Dright><TT>---&nbsp;&nbsp;</TT></TD>
    <TD noWrap><TT>&nbsp;K.ELMEMMAAKVDASK.K + 2 Oxidation =
(M)</TT></TD></TR>
  <TR>
    <TD align=3Dright>&nbsp;</TD>
    <TD align=3Dright><TT>1601.8118&nbsp;&nbsp;</TT></TD>
    <TD align=3Dright><TT>1600.8045&nbsp;&nbsp;</TT></TD>
    <TD align=3Dright><TT>1600.7780&nbsp;&nbsp;</TT></TD>
    <TD noWrap align=3Dright><TT>16.6&nbsp;</TT></TD>
    <TD align=3Dright><TT>100&nbsp;</TT></TD>
    <TD noWrap align=3Dright><TT>-&nbsp;</TT></TD>
    <TD align=3Dright><TT>115&nbsp;</TT></TD>
    <TD align=3Dright><TT>0&nbsp;&nbsp;</TT></TD>
    <TD noWrap align=3Dright><TT>---&nbsp;&nbsp;</TT></TD>
    <TD noWrap><TT>&nbsp;K.LMGGANGIGHGYVNNK.D</TT></TD></TR>
  <TR>
    <TD align=3Dright>&nbsp;</TD>
    <TD align=3Dright><TT>1601.8118&nbsp;&nbsp;</TT></TD>
    <TD align=3Dright><TT>1600.8045&nbsp;&nbsp;</TT></TD>
    <TD align=3Dright><TT>1600.7780&nbsp;&nbsp;</TT></TD>
    <TD noWrap align=3Dright><TT>16.6&nbsp;</TT></TD>
    <TD align=3Dright><TT>100&nbsp;</TT></TD>
    <TD noWrap align=3Dright><TT>-&nbsp;</TT></TD>
    <TD align=3Dright><TT>115&nbsp;</TT></TD>
    <TD align=3Dright><TT>0&nbsp;&nbsp;</TT></TD>
    <TD noWrap align=3Dright><TT>---&nbsp;&nbsp;</TT></TD>
    <TD noWrap><TT>&nbsp;K.LMGGANGIGHGYVNNK.D</TT></TD></TR>
  <TR>
    <TD align=3Dright>&nbsp;</TD>
    <TD align=3Dright><TT>2210.9978&nbsp;&nbsp;</TT></TD>
    <TD align=3Dright><TT>2209.9905&nbsp;&nbsp;</TT></TD>
    <TD align=3Dright><TT>2210.1452&nbsp;&nbsp;</TT></TD>
    <TD noWrap align=3Dright><TT>-70.01&nbsp;</TT></TD>
    <TD align=3Dright><TT>170&nbsp;</TT></TD>
    <TD noWrap align=3Dright><TT>-&nbsp;</TT></TD>
    <TD align=3Dright><TT>188&nbsp;</TT></TD>
    <TD align=3Dright><TT>1&nbsp;&nbsp;</TT></TD>
    <TD noWrap align=3Dright><TT>---&nbsp;&nbsp;</TT></TD>
    <TD noWrap><TT>&nbsp;K.DLMIHSGVHKIPDPHIMVR.W + Oxidation=20
  (M)</TT></TD></TR></TBODY></TABLE>
<TABLE border=3D0 cellSpacing=3D0>
  <TBODY>
  <TR>
    <TD><TT>&nbsp;&nbsp;&nbsp;&nbsp;&nbsp;&nbsp;</TT></TD>
    <TD><TT><B>No match to: </B>772.3343, 805.3749, 825.0538, 842.4641,=20
      856.4791, 1088.4222, 1099.4532, 1099.4532, 1273.5763, 1273.5763,=20
      1289.5587, 1290.5942, 1354.5983, 1366.6448, 1366.6448, 1370.6128,=20
      1440.6558, 1482.7024, 1530.6870, 1555.7145, 1845.7576, 1943.9108,=20
      2028.9237, 2044.9517, 2225.0139, 2225.0139, 2230.1196, 2233.0422,=20
      2240.0310, 2283.0718, 2664.1897, 2664.1897, 2666.2034, 2692.1926,=20
      2749.2273, 2807.2205, 3347.5884</TT></TD></TR></TBODY></TABLE><BR>
<TABLE border=3D0 cellSpacing=3D0>
  <TBODY>
  <TR>
    <TD><TT><B><A name=3DHit14>14.</A>&nbsp;&nbsp;&nbsp;</B></TT></TD>
    <TD noWrap><TT><A=20
      =
href=3D"http://zxw-pc/mascot/cgi/protein_view.pl?file=3D../data/20121225/=
F002400.dat&amp;hit=3D14"=20
      =
target=3D_blank>gi|297817422</A>&nbsp;&nbsp;&nbsp;&nbsp;<B>Mass:</B>&nbsp=
;77289&nbsp;&nbsp;&nbsp;&nbsp;<B>Score:</B>&nbsp;46&nbsp;&nbsp;&nbsp;&nbs=
p;&nbsp;<B>Expect:</B>&nbsp;41&nbsp;&nbsp;<B>Matches:</B>&nbsp;14</TT></T=
D></TR>
  <TR>
    <TD>&nbsp;</TD>
    <TD noWrap><TT>GAUT1/LGT1 [Arabidopsis lyrata subsp.=20
  lyrata]</TT></TD></TR></TBODY></TABLE>
<TABLE border=3D0 cellSpacing=3D0 cellPadding=3D0>
  <TBODY>
  <TR>
    <TD><TT>&nbsp;&nbsp;&nbsp;&nbsp;&nbsp;&nbsp;</TT></TD>
    <TD align=3Dright><TT><B>Observed&nbsp;&nbsp;</B></TT></TD>
    <TD noWrap align=3Dright><TT><B>Mr(expt)&nbsp;&nbsp;</B></TT></TD>
    <TD noWrap align=3Dright><TT><B>Mr(calc)&nbsp;&nbsp;</B></TT></TD>
    <TD align=3Dright><TT><B>&nbsp;ppm&nbsp;&nbsp;</B></TT></TD>
    <TD align=3Dright><TT><B>Start&nbsp;</B></TT></TD>
    <TD align=3Dright><TT><B>&nbsp;</B></TT></TD>
    <TD align=3Dright><TT><B>End&nbsp;</B></TT></TD>
    <TD align=3Dright><TT><B>Miss&nbsp;</B></TT></TD>
    <TD align=3Dright><TT><B>Ions&nbsp;</B></TT></TD>
    <TD><TT><B>&nbsp;Peptide</B></TT></TD></TR>
  <TR>
    <TD align=3Dright>&nbsp;</TD>
    <TD align=3Dright><TT>805.3749&nbsp;&nbsp;</TT></TD>
    <TD align=3Dright><TT>804.3677&nbsp;&nbsp;</TT></TD>
    <TD align=3Dright><TT>804.4164&nbsp;&nbsp;</TT></TD>
    <TD noWrap align=3Dright><TT>-60.52&nbsp;</TT></TD>
    <TD align=3Dright><TT>277&nbsp;</TT></TD>
    <TD noWrap align=3Dright><TT>-&nbsp;</TT></TD>
    <TD align=3Dright><TT>284&nbsp;</TT></TD>
    <TD align=3Dright><TT>0&nbsp;&nbsp;</TT></TD>
    <TD noWrap align=3Dright><TT>---&nbsp;&nbsp;</TT></TD>
    <TD noWrap><TT>&nbsp;R.AMGQALAK.A + Oxidation (M)</TT></TD></TR>
  <TR>
    <TD align=3Dright>&nbsp;</TD>
    <TD align=3Dright><TT>1099.4532&nbsp;&nbsp;</TT></TD>
    <TD align=3Dright><TT>1098.4459&nbsp;&nbsp;</TT></TD>
    <TD align=3Dright><TT>1098.5202&nbsp;&nbsp;</TT></TD>
    <TD noWrap align=3Dright><TT>-67.58&nbsp;</TT></TD>
    <TD align=3Dright><TT>285&nbsp;</TT></TD>
    <TD noWrap align=3Dright><TT>-&nbsp;</TT></TD>
    <TD align=3Dright><TT>293&nbsp;</TT></TD>
    <TD align=3Dright><TT>1&nbsp;&nbsp;</TT></TD>
    <TD noWrap align=3Dright><TT>---&nbsp;&nbsp;</TT></TD>
    <TD noWrap><TT>&nbsp;K.AKMQLYDCK.L</TT></TD></TR>
  <TR>
    <TD align=3Dright>&nbsp;</TD>
    <TD align=3Dright><TT>1099.4532&nbsp;&nbsp;</TT></TD>
    <TD align=3Dright><TT>1098.4459&nbsp;&nbsp;</TT></TD>
    <TD align=3Dright><TT>1098.5202&nbsp;&nbsp;</TT></TD>
    <TD noWrap align=3Dright><TT>-67.58&nbsp;</TT></TD>
    <TD align=3Dright><TT>285&nbsp;</TT></TD>
    <TD noWrap align=3Dright><TT>-&nbsp;</TT></TD>
    <TD align=3Dright><TT>293&nbsp;</TT></TD>
    <TD align=3Dright><TT>1&nbsp;&nbsp;</TT></TD>
    <TD noWrap align=3Dright><TT>---&nbsp;&nbsp;</TT></TD>
    <TD noWrap><TT>&nbsp;K.AKMQLYDCK.L</TT></TD></TR>
  <TR>
    <TD align=3Dright>&nbsp;</TD>
    <TD align=3Dright><TT>1115.4336&nbsp;&nbsp;</TT></TD>
    <TD align=3Dright><TT>1114.4263&nbsp;&nbsp;</TT></TD>
    <TD align=3Dright><TT>1114.5151&nbsp;&nbsp;</TT></TD>
    <TD noWrap align=3Dright><TT>-79.63&nbsp;</TT></TD>
    <TD align=3Dright><TT>285&nbsp;</TT></TD>
    <TD noWrap align=3Dright><TT>-&nbsp;</TT></TD>
    <TD align=3Dright><TT>293&nbsp;</TT></TD>
    <TD align=3Dright><TT>1&nbsp;&nbsp;</TT></TD>
    <TD noWrap align=3Dright><TT>---&nbsp;&nbsp;</TT></TD>
    <TD noWrap><TT>&nbsp;K.AKMQLYDCK.L + Oxidation (M)</TT></TD></TR>
  <TR>
    <TD align=3Dright>&nbsp;</TD>
    <TD align=3Dright><TT>1115.4336&nbsp;&nbsp;</TT></TD>
    <TD align=3Dright><TT>1114.4263&nbsp;&nbsp;</TT></TD>
    <TD align=3Dright><TT>1114.5151&nbsp;&nbsp;</TT></TD>
    <TD noWrap align=3Dright><TT>-79.63&nbsp;</TT></TD>
    <TD align=3Dright><TT>285&nbsp;</TT></TD>
    <TD noWrap align=3Dright><TT>-&nbsp;</TT></TD>
    <TD align=3Dright><TT>293&nbsp;</TT></TD>
    <TD align=3Dright><TT>1&nbsp;&nbsp;</TT></TD>
    <TD noWrap align=3Dright><TT>---&nbsp;&nbsp;</TT></TD>
    <TD noWrap><TT>&nbsp;K.AKMQLYDCK.L + Oxidation (M)</TT></TD></TR>
  <TR>
    <TD align=3Dright>&nbsp;</TD>
    <TD align=3Dright><TT>1366.6448&nbsp;&nbsp;</TT></TD>
    <TD align=3Dright><TT>1365.6375&nbsp;&nbsp;</TT></TD>
    <TD align=3Dright><TT>1365.7438&nbsp;&nbsp;</TT></TD>
    <TD noWrap align=3Dright><TT>-77.84&nbsp;</TT></TD>
    <TD align=3Dright><TT>67&nbsp;</TT></TD>
    <TD noWrap align=3Dright><TT>-&nbsp;</TT></TD>
    <TD align=3Dright><TT>78&nbsp;</TT></TD>
    <TD align=3Dright><TT>1&nbsp;&nbsp;</TT></TD>
    <TD noWrap align=3Dright><TT>---&nbsp;&nbsp;</TT></TD>
    <TD noWrap><TT>&nbsp;R.LAMQSVRSLFSK.E</TT></TD></TR>
  <TR>
    <TD align=3Dright>&nbsp;</TD>
    <TD align=3Dright><TT>1366.6448&nbsp;&nbsp;</TT></TD>
    <TD align=3Dright><TT>1365.6375&nbsp;&nbsp;</TT></TD>
    <TD align=3Dright><TT>1365.7438&nbsp;&nbsp;</TT></TD>
    <TD noWrap align=3Dright><TT>-77.84&nbsp;</TT></TD>
    <TD align=3Dright><TT>67&nbsp;</TT></TD>
    <TD noWrap align=3Dright><TT>-&nbsp;</TT></TD>
    <TD align=3Dright><TT>78&nbsp;</TT></TD>
    <TD align=3Dright><TT>1&nbsp;&nbsp;</TT></TD>
    <TD noWrap align=3Dright><TT>---&nbsp;&nbsp;</TT></TD>
    <TD noWrap><TT>&nbsp;R.LAMQSVRSLFSK.E</TT></TD></TR>
  <TR>
    <TD align=3Dright>&nbsp;</TD>
    <TD align=3Dright><TT>1530.6870&nbsp;&nbsp;</TT></TD>
    <TD align=3Dright><TT>1529.6797&nbsp;&nbsp;</TT></TD>
    <TD align=3Dright><TT>1529.7984&nbsp;&nbsp;</TT></TD>
    <TD noWrap align=3Dright><TT>-77.57&nbsp;</TT></TD>
    <TD align=3Dright><TT>299&nbsp;</TT></TD>
    <TD noWrap align=3Dright><TT>-&nbsp;</TT></TD>
    <TD align=3Dright><TT>311&nbsp;</TT></TD>
    <TD align=3Dright><TT>1&nbsp;&nbsp;</TT></TD>
    <TD noWrap align=3Dright><TT>---&nbsp;&nbsp;</TT></TD>
    <TD noWrap><TT>&nbsp;K.LRAMLQTADEQVR.S</TT></TD></TR>
  <TR>
    <TD align=3Dright>&nbsp;</TD>
    <TD align=3Dright><TT>1845.7576&nbsp;&nbsp;</TT></TD>
    <TD align=3Dright><TT>1844.7503&nbsp;&nbsp;</TT></TD>
    <TD align=3Dright><TT>1844.8864&nbsp;&nbsp;</TT></TD>
    <TD noWrap align=3Dright><TT>-73.77&nbsp;</TT></TD>
    <TD align=3Dright><TT>253&nbsp;</TT></TD>
    <TD noWrap align=3Dright><TT>-&nbsp;</TT></TD>
    <TD align=3Dright><TT>269&nbsp;</TT></TD>
    <TD align=3Dright><TT>1&nbsp;&nbsp;</TT></TD>
    <TD noWrap align=3Dright><TT>---&nbsp;&nbsp;</TT></TD>
    <TD noWrap><TT>&nbsp;K.DSQRVLGESTSDADLPR.S</TT></TD></TR>
  <TR>
    <TD align=3Dright>&nbsp;</TD>
    <TD align=3Dright><TT>1943.9108&nbsp;&nbsp;</TT></TD>
    <TD align=3Dright><TT>1942.9035&nbsp;&nbsp;</TT></TD>
    <TD align=3Dright><TT>1942.9061&nbsp;&nbsp;</TT></TD>
    <TD noWrap align=3Dright><TT>-1.32&nbsp;</TT></TD>
    <TD align=3Dright><TT>451&nbsp;</TT></TD>
    <TD noWrap align=3Dright><TT>-&nbsp;</TT></TD>
    <TD align=3Dright><TT>467&nbsp;</TT></TD>
    <TD align=3Dright><TT>1&nbsp;&nbsp;</TT></TD>
    <TD noWrap align=3Dright><TT>---&nbsp;&nbsp;</TT></TD>
    <TD noWrap><TT>&nbsp;R.EYYFKADHPTSGSSNLK.Y</TT></TD></TR>
  <TR>
    <TD align=3Dright>&nbsp;</TD>
    <TD align=3Dright><TT>2225.0139&nbsp;&nbsp;</TT></TD>
    <TD align=3Dright><TT>2224.0066&nbsp;&nbsp;</TT></TD>
    <TD align=3Dright><TT>2223.9176&nbsp;&nbsp;</TT></TD>
    <TD noWrap align=3Dright><TT>40.0&nbsp;</TT></TD>
    <TD align=3Dright><TT>547&nbsp;</TT></TD>
    <TD noWrap align=3Dright><TT>-&nbsp;</TT></TD>
    <TD align=3Dright><TT>565&nbsp;</TT></TD>
    <TD align=3Dright><TT>0&nbsp;&nbsp;</TT></TD>
    <TD noWrap align=3Dright><TT>---&nbsp;&nbsp;</TT></TD>
    <TD noWrap><TT>&nbsp;R.NFNPNACGWAYGMNMFDLK.E + 2 Oxidation =
(M)</TT></TD></TR>
  <TR>
    <TD align=3Dright>&nbsp;</TD>
    <TD align=3Dright><TT>2225.0139&nbsp;&nbsp;</TT></TD>
    <TD align=3Dright><TT>2224.0066&nbsp;&nbsp;</TT></TD>
    <TD align=3Dright><TT>2223.9176&nbsp;&nbsp;</TT></TD>
    <TD noWrap align=3Dright><TT>40.0&nbsp;</TT></TD>
    <TD align=3Dright><TT>547&nbsp;</TT></TD>
    <TD noWrap align=3Dright><TT>-&nbsp;</TT></TD>
    <TD align=3Dright><TT>565&nbsp;</TT></TD>
    <TD align=3Dright><TT>0&nbsp;&nbsp;</TT></TD>
    <TD noWrap align=3Dright><TT>---&nbsp;&nbsp;</TT></TD>
    <TD noWrap><TT>&nbsp;R.NFNPNACGWAYGMNMFDLK.E + 2 Oxidation =
(M)</TT></TD></TR>
  <TR>
    <TD align=3Dright>&nbsp;</TD>
    <TD align=3Dright><TT>2240.0310&nbsp;&nbsp;</TT></TD>
    <TD align=3Dright><TT>2239.0237&nbsp;&nbsp;</TT></TD>
    <TD align=3Dright><TT>2239.0878&nbsp;&nbsp;</TT></TD>
    <TD noWrap align=3Dright><TT>-28.60&nbsp;</TT></TD>
    <TD align=3Dright><TT>432&nbsp;</TT></TD>
    <TD noWrap align=3Dright><TT>-&nbsp;</TT></TD>
    <TD align=3Dright><TT>450&nbsp;</TT></TD>
    <TD align=3Dright><TT>1&nbsp;&nbsp;</TT></TD>
    <TD noWrap align=3Dright><TT>---&nbsp;&nbsp;</TT></TD>
    <TD noWrap><TT>&nbsp;K.WLNSSYCPVLRQLESAAMR.E + Oxidation =
(M)</TT></TD></TR>
  <TR>
    <TD align=3Dright>&nbsp;</TD>
    <TD align=3Dright><TT>2283.0718&nbsp;&nbsp;</TT></TD>
    <TD align=3Dright><TT>2282.0645&nbsp;&nbsp;</TT></TD>
    <TD align=3Dright><TT>2282.1921&nbsp;&nbsp;</TT></TD>
    <TD noWrap align=3Dright><TT>-55.92&nbsp;</TT></TD>
    <TD align=3Dright><TT>473&nbsp;</TT></TD>
    <TD noWrap align=3Dright><TT>-&nbsp;</TT></TD>
    <TD align=3Dright><TT>490&nbsp;</TT></TD>
    <TD align=3Dright><TT>1&nbsp;&nbsp;</TT></TD>
    <TD noWrap align=3Dright><TT>---&nbsp;&nbsp;</TT></TD>
    <TD =
noWrap><TT>&nbsp;K.YLSMLNHLRFYLPEVYPK.L</TT></TD></TR></TBODY></TABLE>
<TABLE border=3D0 cellSpacing=3D0>
  <TBODY>
  <TR>
    <TD><TT>&nbsp;&nbsp;&nbsp;&nbsp;&nbsp;&nbsp;</TT></TD>
    <TD><TT><B>No match to: </B>772.3343, 825.0538, 842.4641, 856.4791,=20
      870.4971, 1088.4222, 1181.5541, 1182.5559, 1182.5559, 1196.5656,=20
      1196.5656, 1273.5763, 1273.5763, 1289.5587, 1290.5942, 1354.5983,=20
      1370.6128, 1440.6558, 1482.7024, 1555.7145, 1585.8380, 1585.8380,=20
      1601.8118, 1601.8118, 2028.9237, 2044.9517, 2210.9978, 2230.1196,=20
      2233.0422, 2664.1897, 2664.1897, 2666.2034, 2692.1926, 2749.2273,=20
      2807.2205, 3347.5884</TT></TD></TR></TBODY></TABLE><BR>
<TABLE border=3D0 cellSpacing=3D0>
  <TBODY>
  <TR>
    <TD><TT><B><A name=3DHit15>15.</A>&nbsp;&nbsp;&nbsp;</B></TT></TD>
    <TD noWrap><TT><A=20
      =
href=3D"http://zxw-pc/mascot/cgi/protein_view.pl?file=3D../data/20121225/=
F002400.dat&amp;hit=3D15"=20
      =
target=3D_blank>gi|297322432</A>&nbsp;&nbsp;&nbsp;&nbsp;<B>Mass:</B>&nbsp=
;77289&nbsp;&nbsp;&nbsp;&nbsp;<B>Score:</B>&nbsp;46&nbsp;&nbsp;&nbsp;&nbs=
p;&nbsp;<B>Expect:</B>&nbsp;41&nbsp;&nbsp;<B>Matches:</B>&nbsp;14</TT></T=
D></TR>
  <TR>
    <TD>&nbsp;</TD>
    <TD noWrap><TT>GAUT1/LGT1 [Arabidopsis lyrata subsp.=20
  lyrata]</TT></TD></TR></TBODY></TABLE>
<TABLE border=3D0 cellSpacing=3D0 cellPadding=3D0>
  <TBODY>
  <TR>
    <TD><TT>&nbsp;&nbsp;&nbsp;&nbsp;&nbsp;&nbsp;</TT></TD>
    <TD align=3Dright><TT><B>Observed&nbsp;&nbsp;</B></TT></TD>
    <TD noWrap align=3Dright><TT><B>Mr(expt)&nbsp;&nbsp;</B></TT></TD>
    <TD noWrap align=3Dright><TT><B>Mr(calc)&nbsp;&nbsp;</B></TT></TD>
    <TD align=3Dright><TT><B>&nbsp;ppm&nbsp;&nbsp;</B></TT></TD>
    <TD align=3Dright><TT><B>Start&nbsp;</B></TT></TD>
    <TD align=3Dright><TT><B>&nbsp;</B></TT></TD>
    <TD align=3Dright><TT><B>End&nbsp;</B></TT></TD>
    <TD align=3Dright><TT><B>Miss&nbsp;</B></TT></TD>
    <TD align=3Dright><TT><B>Ions&nbsp;</B></TT></TD>
    <TD><TT><B>&nbsp;Peptide</B></TT></TD></TR>
  <TR>
    <TD align=3Dright>&nbsp;</TD>
    <TD align=3Dright><TT>805.3749&nbsp;&nbsp;</TT></TD>
    <TD align=3Dright><TT>804.3677&nbsp;&nbsp;</TT></TD>
    <TD align=3Dright><TT>804.4164&nbsp;&nbsp;</TT></TD>
    <TD noWrap align=3Dright><TT>-60.52&nbsp;</TT></TD>
    <TD align=3Dright><TT>277&nbsp;</TT></TD>
    <TD noWrap align=3Dright><TT>-&nbsp;</TT></TD>
    <TD align=3Dright><TT>284&nbsp;</TT></TD>
    <TD align=3Dright><TT>0&nbsp;&nbsp;</TT></TD>
    <TD noWrap align=3Dright><TT>---&nbsp;&nbsp;</TT></TD>
    <TD noWrap><TT>&nbsp;R.AMGQALAK.A + Oxidation (M)</TT></TD></TR>
  <TR>
    <TD align=3Dright>&nbsp;</TD>
    <TD align=3Dright><TT>1099.4532&nbsp;&nbsp;</TT></TD>
    <TD align=3Dright><TT>1098.4459&nbsp;&nbsp;</TT></TD>
    <TD align=3Dright><TT>1098.5202&nbsp;&nbsp;</TT></TD>
    <TD noWrap align=3Dright><TT>-67.58&nbsp;</TT></TD>
    <TD align=3Dright><TT>285&nbsp;</TT></TD>
    <TD noWrap align=3Dright><TT>-&nbsp;</TT></TD>
    <TD align=3Dright><TT>293&nbsp;</TT></TD>
    <TD align=3Dright><TT>1&nbsp;&nbsp;</TT></TD>
    <TD noWrap align=3Dright><TT>---&nbsp;&nbsp;</TT></TD>
    <TD noWrap><TT>&nbsp;K.AKMQLYDCK.L</TT></TD></TR>
  <TR>
    <TD align=3Dright>&nbsp;</TD>
    <TD align=3Dright><TT>1099.4532&nbsp;&nbsp;</TT></TD>
    <TD align=3Dright><TT>1098.4459&nbsp;&nbsp;</TT></TD>
    <TD align=3Dright><TT>1098.5202&nbsp;&nbsp;</TT></TD>
    <TD noWrap align=3Dright><TT>-67.58&nbsp;</TT></TD>
    <TD align=3Dright><TT>285&nbsp;</TT></TD>
    <TD noWrap align=3Dright><TT>-&nbsp;</TT></TD>
    <TD align=3Dright><TT>293&nbsp;</TT></TD>
    <TD align=3Dright><TT>1&nbsp;&nbsp;</TT></TD>
    <TD noWrap align=3Dright><TT>---&nbsp;&nbsp;</TT></TD>
    <TD noWrap><TT>&nbsp;K.AKMQLYDCK.L</TT></TD></TR>
  <TR>
    <TD align=3Dright>&nbsp;</TD>
    <TD align=3Dright><TT>1115.4336&nbsp;&nbsp;</TT></TD>
    <TD align=3Dright><TT>1114.4263&nbsp;&nbsp;</TT></TD>
    <TD align=3Dright><TT>1114.5151&nbsp;&nbsp;</TT></TD>
    <TD noWrap align=3Dright><TT>-79.63&nbsp;</TT></TD>
    <TD align=3Dright><TT>285&nbsp;</TT></TD>
    <TD noWrap align=3Dright><TT>-&nbsp;</TT></TD>
    <TD align=3Dright><TT>293&nbsp;</TT></TD>
    <TD align=3Dright><TT>1&nbsp;&nbsp;</TT></TD>
    <TD noWrap align=3Dright><TT>---&nbsp;&nbsp;</TT></TD>
    <TD noWrap><TT>&nbsp;K.AKMQLYDCK.L + Oxidation (M)</TT></TD></TR>
  <TR>
    <TD align=3Dright>&nbsp;</TD>
    <TD align=3Dright><TT>1115.4336&nbsp;&nbsp;</TT></TD>
    <TD align=3Dright><TT>1114.4263&nbsp;&nbsp;</TT></TD>
    <TD align=3Dright><TT>1114.5151&nbsp;&nbsp;</TT></TD>
    <TD noWrap align=3Dright><TT>-79.63&nbsp;</TT></TD>
    <TD align=3Dright><TT>285&nbsp;</TT></TD>
    <TD noWrap align=3Dright><TT>-&nbsp;</TT></TD>
    <TD align=3Dright><TT>293&nbsp;</TT></TD>
    <TD align=3Dright><TT>1&nbsp;&nbsp;</TT></TD>
    <TD noWrap align=3Dright><TT>---&nbsp;&nbsp;</TT></TD>
    <TD noWrap><TT>&nbsp;K.AKMQLYDCK.L + Oxidation (M)</TT></TD></TR>
  <TR>
    <TD align=3Dright>&nbsp;</TD>
    <TD align=3Dright><TT>1366.6448&nbsp;&nbsp;</TT></TD>
    <TD align=3Dright><TT>1365.6375&nbsp;&nbsp;</TT></TD>
    <TD align=3Dright><TT>1365.7438&nbsp;&nbsp;</TT></TD>
    <TD noWrap align=3Dright><TT>-77.84&nbsp;</TT></TD>
    <TD align=3Dright><TT>67&nbsp;</TT></TD>
    <TD noWrap align=3Dright><TT>-&nbsp;</TT></TD>
    <TD align=3Dright><TT>78&nbsp;</TT></TD>
    <TD align=3Dright><TT>1&nbsp;&nbsp;</TT></TD>
    <TD noWrap align=3Dright><TT>---&nbsp;&nbsp;</TT></TD>
    <TD noWrap><TT>&nbsp;R.LAMQSVRSLFSK.E</TT></TD></TR>
  <TR>
    <TD align=3Dright>&nbsp;</TD>
    <TD align=3Dright><TT>1366.6448&nbsp;&nbsp;</TT></TD>
    <TD align=3Dright><TT>1365.6375&nbsp;&nbsp;</TT></TD>
    <TD align=3Dright><TT>1365.7438&nbsp;&nbsp;</TT></TD>
    <TD noWrap align=3Dright><TT>-77.84&nbsp;</TT></TD>
    <TD align=3Dright><TT>67&nbsp;</TT></TD>
    <TD noWrap align=3Dright><TT>-&nbsp;</TT></TD>
    <TD align=3Dright><TT>78&nbsp;</TT></TD>
    <TD align=3Dright><TT>1&nbsp;&nbsp;</TT></TD>
    <TD noWrap align=3Dright><TT>---&nbsp;&nbsp;</TT></TD>
    <TD noWrap><TT>&nbsp;R.LAMQSVRSLFSK.E</TT></TD></TR>
  <TR>
    <TD align=3Dright>&nbsp;</TD>
    <TD align=3Dright><TT>1530.6870&nbsp;&nbsp;</TT></TD>
    <TD align=3Dright><TT>1529.6797&nbsp;&nbsp;</TT></TD>
    <TD align=3Dright><TT>1529.7984&nbsp;&nbsp;</TT></TD>
    <TD noWrap align=3Dright><TT>-77.57&nbsp;</TT></TD>
    <TD align=3Dright><TT>299&nbsp;</TT></TD>
    <TD noWrap align=3Dright><TT>-&nbsp;</TT></TD>
    <TD align=3Dright><TT>311&nbsp;</TT></TD>
    <TD align=3Dright><TT>1&nbsp;&nbsp;</TT></TD>
    <TD noWrap align=3Dright><TT>---&nbsp;&nbsp;</TT></TD>
    <TD noWrap><TT>&nbsp;K.LRAMLQTADEQVR.S</TT></TD></TR>
  <TR>
    <TD align=3Dright>&nbsp;</TD>
    <TD align=3Dright><TT>1845.7576&nbsp;&nbsp;</TT></TD>
    <TD align=3Dright><TT>1844.7503&nbsp;&nbsp;</TT></TD>
    <TD align=3Dright><TT>1844.8864&nbsp;&nbsp;</TT></TD>
    <TD noWrap align=3Dright><TT>-73.77&nbsp;</TT></TD>
    <TD align=3Dright><TT>253&nbsp;</TT></TD>
    <TD noWrap align=3Dright><TT>-&nbsp;</TT></TD>
    <TD align=3Dright><TT>269&nbsp;</TT></TD>
    <TD align=3Dright><TT>1&nbsp;&nbsp;</TT></TD>
    <TD noWrap align=3Dright><TT>---&nbsp;&nbsp;</TT></TD>
    <TD noWrap><TT>&nbsp;K.DSQRVLGESTSDADLPR.S</TT></TD></TR>
  <TR>
    <TD align=3Dright>&nbsp;</TD>
    <TD align=3Dright><TT>1943.9108&nbsp;&nbsp;</TT></TD>
    <TD align=3Dright><TT>1942.9035&nbsp;&nbsp;</TT></TD>
    <TD align=3Dright><TT>1942.9061&nbsp;&nbsp;</TT></TD>
    <TD noWrap align=3Dright><TT>-1.32&nbsp;</TT></TD>
    <TD align=3Dright><TT>451&nbsp;</TT></TD>
    <TD noWrap align=3Dright><TT>-&nbsp;</TT></TD>
    <TD align=3Dright><TT>467&nbsp;</TT></TD>
    <TD align=3Dright><TT>1&nbsp;&nbsp;</TT></TD>
    <TD noWrap align=3Dright><TT>---&nbsp;&nbsp;</TT></TD>
    <TD noWrap><TT>&nbsp;R.EYYFKADHPTSGSSNLK.Y</TT></TD></TR>
  <TR>
    <TD align=3Dright>&nbsp;</TD>
    <TD align=3Dright><TT>2225.0139&nbsp;&nbsp;</TT></TD>
    <TD align=3Dright><TT>2224.0066&nbsp;&nbsp;</TT></TD>
    <TD align=3Dright><TT>2223.9176&nbsp;&nbsp;</TT></TD>
    <TD noWrap align=3Dright><TT>40.0&nbsp;</TT></TD>
    <TD align=3Dright><TT>547&nbsp;</TT></TD>
    <TD noWrap align=3Dright><TT>-&nbsp;</TT></TD>
    <TD align=3Dright><TT>565&nbsp;</TT></TD>
    <TD align=3Dright><TT>0&nbsp;&nbsp;</TT></TD>
    <TD noWrap align=3Dright><TT>---&nbsp;&nbsp;</TT></TD>
    <TD noWrap><TT>&nbsp;R.NFNPNACGWAYGMNMFDLK.E + 2 Oxidation =
(M)</TT></TD></TR>
  <TR>
    <TD align=3Dright>&nbsp;</TD>
    <TD align=3Dright><TT>2225.0139&nbsp;&nbsp;</TT></TD>
    <TD align=3Dright><TT>2224.0066&nbsp;&nbsp;</TT></TD>
    <TD align=3Dright><TT>2223.9176&nbsp;&nbsp;</TT></TD>
    <TD noWrap align=3Dright><TT>40.0&nbsp;</TT></TD>
    <TD align=3Dright><TT>547&nbsp;</TT></TD>
    <TD noWrap align=3Dright><TT>-&nbsp;</TT></TD>
    <TD align=3Dright><TT>565&nbsp;</TT></TD>
    <TD align=3Dright><TT>0&nbsp;&nbsp;</TT></TD>
    <TD noWrap align=3Dright><TT>---&nbsp;&nbsp;</TT></TD>
    <TD noWrap><TT>&nbsp;R.NFNPNACGWAYGMNMFDLK.E + 2 Oxidation =
(M)</TT></TD></TR>
  <TR>
    <TD align=3Dright>&nbsp;</TD>
    <TD align=3Dright><TT>2240.0310&nbsp;&nbsp;</TT></TD>
    <TD align=3Dright><TT>2239.0237&nbsp;&nbsp;</TT></TD>
    <TD align=3Dright><TT>2239.0878&nbsp;&nbsp;</TT></TD>
    <TD noWrap align=3Dright><TT>-28.60&nbsp;</TT></TD>
    <TD align=3Dright><TT>432&nbsp;</TT></TD>
    <TD noWrap align=3Dright><TT>-&nbsp;</TT></TD>
    <TD align=3Dright><TT>450&nbsp;</TT></TD>
    <TD align=3Dright><TT>1&nbsp;&nbsp;</TT></TD>
    <TD noWrap align=3Dright><TT>---&nbsp;&nbsp;</TT></TD>
    <TD noWrap><TT>&nbsp;K.WLNSSYCPVLRQLESAAMR.E + Oxidation =
(M)</TT></TD></TR>
  <TR>
    <TD align=3Dright>&nbsp;</TD>
    <TD align=3Dright><TT>2283.0718&nbsp;&nbsp;</TT></TD>
    <TD align=3Dright><TT>2282.0645&nbsp;&nbsp;</TT></TD>
    <TD align=3Dright><TT>2282.1921&nbsp;&nbsp;</TT></TD>
    <TD noWrap align=3Dright><TT>-55.92&nbsp;</TT></TD>
    <TD align=3Dright><TT>473&nbsp;</TT></TD>
    <TD noWrap align=3Dright><TT>-&nbsp;</TT></TD>
    <TD align=3Dright><TT>490&nbsp;</TT></TD>
    <TD align=3Dright><TT>1&nbsp;&nbsp;</TT></TD>
    <TD noWrap align=3Dright><TT>---&nbsp;&nbsp;</TT></TD>
    <TD =
noWrap><TT>&nbsp;K.YLSMLNHLRFYLPEVYPK.L</TT></TD></TR></TBODY></TABLE>
<TABLE border=3D0 cellSpacing=3D0>
  <TBODY>
  <TR>
    <TD><TT>&nbsp;&nbsp;&nbsp;&nbsp;&nbsp;&nbsp;</TT></TD>
    <TD><TT><B>No match to: </B>772.3343, 825.0538, 842.4641, 856.4791,=20
      870.4971, 1088.4222, 1181.5541, 1182.5559, 1182.5559, 1196.5656,=20
      1196.5656, 1273.5763, 1273.5763, 1289.5587, 1290.5942, 1354.5983,=20
      1370.6128, 1440.6558, 1482.7024, 1555.7145, 1585.8380, 1585.8380,=20
      1601.8118, 1601.8118, 2028.9237, 2044.9517, 2210.9978, 2230.1196,=20
      2233.0422, 2664.1897, 2664.1897, 2666.2034, 2692.1926, 2749.2273,=20
      2807.2205, 3347.5884</TT></TD></TR></TBODY></TABLE><BR>
<TABLE border=3D0 cellSpacing=3D0>
  <TBODY>
  <TR>
    <TD><TT><B><A name=3DHit16>16.</A>&nbsp;&nbsp;&nbsp;</B></TT></TD>
    <TD noWrap><TT><A=20
      =
href=3D"http://zxw-pc/mascot/cgi/protein_view.pl?file=3D../data/20121225/=
F002400.dat&amp;hit=3D16"=20
      =
target=3D_blank>gi|302764354</A>&nbsp;&nbsp;&nbsp;&nbsp;<B>Mass:</B>&nbsp=
;73500&nbsp;&nbsp;&nbsp;&nbsp;<B>Score:</B>&nbsp;46&nbsp;&nbsp;&nbsp;&nbs=
p;&nbsp;<B>Expect:</B>&nbsp;48&nbsp;&nbsp;<B>Matches:</B>&nbsp;9</TT></TD=
></TR>
  <TR>
    <TD>&nbsp;</TD>
    <TD noWrap><TT>hypothetical protein SELMODRAFT_407111 [Selaginella=20
      moellendorffii]</TT></TD></TR></TBODY></TABLE>
<TABLE border=3D0 cellSpacing=3D0 cellPadding=3D0>
  <TBODY>
  <TR>
    <TD><TT>&nbsp;&nbsp;&nbsp;&nbsp;&nbsp;&nbsp;</TT></TD>
    <TD align=3Dright><TT><B>Observed&nbsp;&nbsp;</B></TT></TD>
    <TD noWrap align=3Dright><TT><B>Mr(expt)&nbsp;&nbsp;</B></TT></TD>
    <TD noWrap align=3Dright><TT><B>Mr(calc)&nbsp;&nbsp;</B></TT></TD>
    <TD align=3Dright><TT><B>&nbsp;ppm&nbsp;&nbsp;</B></TT></TD>
    <TD align=3Dright><TT><B>Start&nbsp;</B></TT></TD>
    <TD align=3Dright><TT><B>&nbsp;</B></TT></TD>
    <TD align=3Dright><TT><B>End&nbsp;</B></TT></TD>
    <TD align=3Dright><TT><B>Miss&nbsp;</B></TT></TD>
    <TD align=3Dright><TT><B>Ions&nbsp;</B></TT></TD>
    <TD><TT><B>&nbsp;Peptide</B></TT></TD></TR>
  <TR>
    <TD align=3Dright>&nbsp;</TD>
    <TD align=3Dright><TT>1440.6558&nbsp;&nbsp;</TT></TD>
    <TD align=3Dright><TT>1439.6485&nbsp;&nbsp;</TT></TD>
    <TD align=3Dright><TT>1439.7595&nbsp;&nbsp;</TT></TD>
    <TD noWrap align=3Dright><TT>-77.06&nbsp;</TT></TD>
    <TD align=3Dright><TT>176&nbsp;</TT></TD>
    <TD noWrap align=3Dright><TT>-&nbsp;</TT></TD>
    <TD align=3Dright><TT>188&nbsp;</TT></TD>
    <TD align=3Dright><TT>0&nbsp;&nbsp;</TT></TD>
    <TD noWrap align=3Dright><TT>---&nbsp;&nbsp;</TT></TD>
    <TD noWrap><TT>&nbsp;R.LHLACPALFAEQK.H</TT></TD></TR>
  <TR>
    <TD align=3Dright>&nbsp;</TD>
    <TD align=3Dright><TT>1601.8118&nbsp;&nbsp;</TT></TD>
    <TD align=3Dright><TT>1600.8045&nbsp;&nbsp;</TT></TD>
    <TD align=3Dright><TT>1600.6974&nbsp;&nbsp;</TT></TD>
    <TD noWrap align=3Dright><TT>66.9&nbsp;</TT></TD>
    <TD align=3Dright><TT>454&nbsp;</TT></TD>
    <TD noWrap align=3Dright><TT>-&nbsp;</TT></TD>
    <TD align=3Dright><TT>468&nbsp;</TT></TD>
    <TD align=3Dright><TT>0&nbsp;&nbsp;</TT></TD>
    <TD noWrap align=3Dright><TT>---&nbsp;&nbsp;</TT></TD>
    <TD noWrap><TT>&nbsp;R.CSICGQQVDDPPSPR.H</TT></TD></TR>
  <TR>
    <TD align=3Dright>&nbsp;</TD>
    <TD align=3Dright><TT>1601.8118&nbsp;&nbsp;</TT></TD>
    <TD align=3Dright><TT>1600.8045&nbsp;&nbsp;</TT></TD>
    <TD align=3Dright><TT>1600.6974&nbsp;&nbsp;</TT></TD>
    <TD noWrap align=3Dright><TT>66.9&nbsp;</TT></TD>
    <TD align=3Dright><TT>454&nbsp;</TT></TD>
    <TD noWrap align=3Dright><TT>-&nbsp;</TT></TD>
    <TD align=3Dright><TT>468&nbsp;</TT></TD>
    <TD align=3Dright><TT>0&nbsp;&nbsp;</TT></TD>
    <TD noWrap align=3Dright><TT>6&nbsp;&nbsp;</TT></TD>
    <TD noWrap><TT>&nbsp;R.CSICGQQVDDPPSPR.H</TT></TD></TR>
  <TR>
    <TD align=3Dright>&nbsp;</TD>
    <TD align=3Dright><TT>2044.9517&nbsp;&nbsp;</TT></TD>
    <TD align=3Dright><TT>2043.9444&nbsp;&nbsp;</TT></TD>
    <TD align=3Dright><TT>2044.1317&nbsp;&nbsp;</TT></TD>
    <TD noWrap align=3Dright><TT>-91.60&nbsp;</TT></TD>
    <TD align=3Dright><TT>142&nbsp;</TT></TD>
    <TD noWrap align=3Dright><TT>-&nbsp;</TT></TD>
    <TD align=3Dright><TT>161&nbsp;</TT></TD>
    <TD align=3Dright><TT>1&nbsp;&nbsp;</TT></TD>
    <TD noWrap align=3Dright><TT>---&nbsp;&nbsp;</TT></TD>
    <TD noWrap><TT>&nbsp;K.RLEQSGLVPVYIGGLSSAAK.D</TT></TD></TR>
  <TR>
    <TD align=3Dright>&nbsp;</TD>
    <TD align=3Dright><TT>2225.0139&nbsp;&nbsp;</TT></TD>
    <TD align=3Dright><TT>2224.0066&nbsp;&nbsp;</TT></TD>
    <TD align=3Dright><TT>2224.1640&nbsp;&nbsp;</TT></TD>
    <TD noWrap align=3Dright><TT>-70.77&nbsp;</TT></TD>
    <TD align=3Dright><TT>242&nbsp;</TT></TD>
    <TD noWrap align=3Dright><TT>-&nbsp;</TT></TD>
    <TD align=3Dright><TT>261&nbsp;</TT></TD>
    <TD align=3Dright><TT>1&nbsp;&nbsp;</TT></TD>
    <TD noWrap align=3Dright><TT>---&nbsp;&nbsp;</TT></TD>
    <TD noWrap><TT>&nbsp;K.SQRASYNLWAFALAGVETIK.D</TT></TD></TR>
  <TR>
    <TD align=3Dright>&nbsp;</TD>
    <TD align=3Dright><TT>2225.0139&nbsp;&nbsp;</TT></TD>
    <TD align=3Dright><TT>2224.0066&nbsp;&nbsp;</TT></TD>
    <TD align=3Dright><TT>2224.1640&nbsp;&nbsp;</TT></TD>
    <TD noWrap align=3Dright><TT>-70.77&nbsp;</TT></TD>
    <TD align=3Dright><TT>242&nbsp;</TT></TD>
    <TD noWrap align=3Dright><TT>-&nbsp;</TT></TD>
    <TD align=3Dright><TT>261&nbsp;</TT></TD>
    <TD align=3Dright><TT>1&nbsp;&nbsp;</TT></TD>
    <TD noWrap align=3Dright><TT>---&nbsp;&nbsp;</TT></TD>
    <TD noWrap><TT>&nbsp;K.SQRASYNLWAFALAGVETIK.D</TT></TD></TR>
  <TR>
    <TD align=3Dright>&nbsp;</TD>
    <TD align=3Dright><TT>2230.1196&nbsp;&nbsp;</TT></TD>
    <TD align=3Dright><TT>2229.1123&nbsp;&nbsp;</TT></TD>
    <TD align=3Dright><TT>2229.1529&nbsp;&nbsp;</TT></TD>
    <TD noWrap align=3Dright><TT>-18.21&nbsp;</TT></TD>
    <TD align=3Dright><TT>9&nbsp;</TT></TD>
    <TD noWrap align=3Dright><TT>-&nbsp;</TT></TD>
    <TD align=3Dright><TT>30&nbsp;</TT></TD>
    <TD align=3Dright><TT>0&nbsp;&nbsp;</TT></TD>
    <TD noWrap align=3Dright><TT>---&nbsp;&nbsp;</TT></TD>
    <TD noWrap><TT>&nbsp;K.VGEVLVGLGSEEWSVPSGTTVK.E</TT></TD></TR>
  <TR>
    <TD align=3Dright>&nbsp;</TD>
    <TD align=3Dright><TT>2807.2205&nbsp;&nbsp;</TT></TD>
    <TD align=3Dright><TT>2806.2132&nbsp;&nbsp;</TT></TD>
    <TD align=3Dright><TT>2806.3748&nbsp;&nbsp;</TT></TD>
    <TD noWrap align=3Dright><TT>-57.59&nbsp;</TT></TD>
    <TD align=3Dright><TT>571&nbsp;</TT></TD>
    <TD noWrap align=3Dright><TT>-&nbsp;</TT></TD>
    <TD align=3Dright><TT>593&nbsp;</TT></TD>
    <TD align=3Dright><TT>1&nbsp;&nbsp;</TT></TD>
    <TD noWrap align=3Dright><TT>---&nbsp;&nbsp;</TT></TD>
    <TD noWrap><TT>&nbsp;R.YQMSVDYSKQHSAQVYLINFTLR.K + Oxidation=20
(M)</TT></TD></TR>
  <TR>
    <TD align=3Dright>&nbsp;</TD>
    <TD align=3Dright><TT>3347.5884&nbsp;&nbsp;</TT></TD>
    <TD align=3Dright><TT>3346.5811&nbsp;&nbsp;</TT></TD>
    <TD align=3Dright><TT>3346.5600&nbsp;&nbsp;</TT></TD>
    <TD noWrap align=3Dright><TT>6.31&nbsp;</TT></TD>
    <TD align=3Dright><TT>341&nbsp;</TT></TD>
    <TD noWrap align=3Dright><TT>-&nbsp;</TT></TD>
    <TD align=3Dright><TT>369&nbsp;</TT></TD>
    <TD align=3Dright><TT>1&nbsp;&nbsp;</TT></TD>
    <TD noWrap align=3Dright><TT>---&nbsp;&nbsp;</TT></TD>
    <TD noWrap><TT>&nbsp;K.GLVGTCLAYMMQEEAFTFKSWLELSDSFK.L + Oxidation=20
    (M)</TT></TD></TR></TBODY></TABLE>
<TABLE border=3D0 cellSpacing=3D0>
  <TBODY>
  <TR>
    <TD><TT>&nbsp;&nbsp;&nbsp;&nbsp;&nbsp;&nbsp;</TT></TD>
    <TD><TT><B>No match to: </B>772.3343, 805.3749, 825.0538, 842.4641,=20
      856.4791, 870.4971, 1088.4222, 1099.4532, 1099.4532, 1115.4336, =
1115.4336,=20
      1181.5541, 1182.5559, 1182.5559, 1196.5656, 1196.5656, 1273.5763,=20
      1273.5763, 1289.5587, 1290.5942, 1354.5983, 1366.6448, 1366.6448,=20
      1370.6128, 1482.7024, 1530.6870, 1555.7145, 1585.8380, 1585.8380,=20
      1845.7576, 1943.9108, 2028.9237, 2210.9978, 2233.0422, 2240.0310,=20
      2283.0718, 2664.1897, 2664.1897, 2666.2034, 2692.1926,=20
  2749.2273</TT></TD></TR></TBODY></TABLE><BR>
<TABLE border=3D0 cellSpacing=3D0>
  <TBODY>
  <TR>
    <TD><TT><B><A name=3DHit17>17.</A>&nbsp;&nbsp;&nbsp;</B></TT></TD>
    <TD noWrap><TT><A=20
      =
href=3D"http://zxw-pc/mascot/cgi/protein_view.pl?file=3D../data/20121225/=
F002400.dat&amp;hit=3D17"=20
      =
target=3D_blank>gi|300166412</A>&nbsp;&nbsp;&nbsp;&nbsp;<B>Mass:</B>&nbsp=
;73500&nbsp;&nbsp;&nbsp;&nbsp;<B>Score:</B>&nbsp;46&nbsp;&nbsp;&nbsp;&nbs=
p;&nbsp;<B>Expect:</B>&nbsp;48&nbsp;&nbsp;<B>Matches:</B>&nbsp;9</TT></TD=
></TR>
  <TR>
    <TD>&nbsp;</TD>
    <TD noWrap><TT>hypothetical protein SELMODRAFT_407111 [Selaginella=20
      moellendorffii]</TT></TD></TR></TBODY></TABLE>
<TABLE border=3D0 cellSpacing=3D0 cellPadding=3D0>
  <TBODY>
  <TR>
    <TD><TT>&nbsp;&nbsp;&nbsp;&nbsp;&nbsp;&nbsp;</TT></TD>
    <TD align=3Dright><TT><B>Observed&nbsp;&nbsp;</B></TT></TD>
    <TD noWrap align=3Dright><TT><B>Mr(expt)&nbsp;&nbsp;</B></TT></TD>
    <TD noWrap align=3Dright><TT><B>Mr(calc)&nbsp;&nbsp;</B></TT></TD>
    <TD align=3Dright><TT><B>&nbsp;ppm&nbsp;&nbsp;</B></TT></TD>
    <TD align=3Dright><TT><B>Start&nbsp;</B></TT></TD>
    <TD align=3Dright><TT><B>&nbsp;</B></TT></TD>
    <TD align=3Dright><TT><B>End&nbsp;</B></TT></TD>
    <TD align=3Dright><TT><B>Miss&nbsp;</B></TT></TD>
    <TD align=3Dright><TT><B>Ions&nbsp;</B></TT></TD>
    <TD><TT><B>&nbsp;Peptide</B></TT></TD></TR>
  <TR>
    <TD align=3Dright>&nbsp;</TD>
    <TD align=3Dright><TT>1440.6558&nbsp;&nbsp;</TT></TD>
    <TD align=3Dright><TT>1439.6485&nbsp;&nbsp;</TT></TD>
    <TD align=3Dright><TT>1439.7595&nbsp;&nbsp;</TT></TD>
    <TD noWrap align=3Dright><TT>-77.06&nbsp;</TT></TD>
    <TD align=3Dright><TT>176&nbsp;</TT></TD>
    <TD noWrap align=3Dright><TT>-&nbsp;</TT></TD>
    <TD align=3Dright><TT>188&nbsp;</TT></TD>
    <TD align=3Dright><TT>0&nbsp;&nbsp;</TT></TD>
    <TD noWrap align=3Dright><TT>---&nbsp;&nbsp;</TT></TD>
    <TD noWrap><TT>&nbsp;R.LHLACPALFAEQK.H</TT></TD></TR>
  <TR>
    <TD align=3Dright>&nbsp;</TD>
    <TD align=3Dright><TT>1601.8118&nbsp;&nbsp;</TT></TD>
    <TD align=3Dright><TT>1600.8045&nbsp;&nbsp;</TT></TD>
    <TD align=3Dright><TT>1600.6974&nbsp;&nbsp;</TT></TD>
    <TD noWrap align=3Dright><TT>66.9&nbsp;</TT></TD>
    <TD align=3Dright><TT>454&nbsp;</TT></TD>
    <TD noWrap align=3Dright><TT>-&nbsp;</TT></TD>
    <TD align=3Dright><TT>468&nbsp;</TT></TD>
    <TD align=3Dright><TT>0&nbsp;&nbsp;</TT></TD>
    <TD noWrap align=3Dright><TT>---&nbsp;&nbsp;</TT></TD>
    <TD noWrap><TT>&nbsp;R.CSICGQQVDDPPSPR.H</TT></TD></TR>
  <TR>
    <TD align=3Dright>&nbsp;</TD>
    <TD align=3Dright><TT>1601.8118&nbsp;&nbsp;</TT></TD>
    <TD align=3Dright><TT>1600.8045&nbsp;&nbsp;</TT></TD>
    <TD align=3Dright><TT>1600.6974&nbsp;&nbsp;</TT></TD>
    <TD noWrap align=3Dright><TT>66.9&nbsp;</TT></TD>
    <TD align=3Dright><TT>454&nbsp;</TT></TD>
    <TD noWrap align=3Dright><TT>-&nbsp;</TT></TD>
    <TD align=3Dright><TT>468&nbsp;</TT></TD>
    <TD align=3Dright><TT>0&nbsp;&nbsp;</TT></TD>
    <TD noWrap align=3Dright><TT>6&nbsp;&nbsp;</TT></TD>
    <TD noWrap><TT>&nbsp;R.CSICGQQVDDPPSPR.H</TT></TD></TR>
  <TR>
    <TD align=3Dright>&nbsp;</TD>
    <TD align=3Dright><TT>2044.9517&nbsp;&nbsp;</TT></TD>
    <TD align=3Dright><TT>2043.9444&nbsp;&nbsp;</TT></TD>
    <TD align=3Dright><TT>2044.1317&nbsp;&nbsp;</TT></TD>
    <TD noWrap align=3Dright><TT>-91.60&nbsp;</TT></TD>
    <TD align=3Dright><TT>142&nbsp;</TT></TD>
    <TD noWrap align=3Dright><TT>-&nbsp;</TT></TD>
    <TD align=3Dright><TT>161&nbsp;</TT></TD>
    <TD align=3Dright><TT>1&nbsp;&nbsp;</TT></TD>
    <TD noWrap align=3Dright><TT>---&nbsp;&nbsp;</TT></TD>
    <TD noWrap><TT>&nbsp;K.RLEQSGLVPVYIGGLSSAAK.D</TT></TD></TR>
  <TR>
    <TD align=3Dright>&nbsp;</TD>
    <TD align=3Dright><TT>2225.0139&nbsp;&nbsp;</TT></TD>
    <TD align=3Dright><TT>2224.0066&nbsp;&nbsp;</TT></TD>
    <TD align=3Dright><TT>2224.1640&nbsp;&nbsp;</TT></TD>
    <TD noWrap align=3Dright><TT>-70.77&nbsp;</TT></TD>
    <TD align=3Dright><TT>242&nbsp;</TT></TD>
    <TD noWrap align=3Dright><TT>-&nbsp;</TT></TD>
    <TD align=3Dright><TT>261&nbsp;</TT></TD>
    <TD align=3Dright><TT>1&nbsp;&nbsp;</TT></TD>
    <TD noWrap align=3Dright><TT>---&nbsp;&nbsp;</TT></TD>
    <TD noWrap><TT>&nbsp;K.SQRASYNLWAFALAGVETIK.D</TT></TD></TR>
  <TR>
    <TD align=3Dright>&nbsp;</TD>
    <TD align=3Dright><TT>2225.0139&nbsp;&nbsp;</TT></TD>
    <TD align=3Dright><TT>2224.0066&nbsp;&nbsp;</TT></TD>
    <TD align=3Dright><TT>2224.1640&nbsp;&nbsp;</TT></TD>
    <TD noWrap align=3Dright><TT>-70.77&nbsp;</TT></TD>
    <TD align=3Dright><TT>242&nbsp;</TT></TD>
    <TD noWrap align=3Dright><TT>-&nbsp;</TT></TD>
    <TD align=3Dright><TT>261&nbsp;</TT></TD>
    <TD align=3Dright><TT>1&nbsp;&nbsp;</TT></TD>
    <TD noWrap align=3Dright><TT>---&nbsp;&nbsp;</TT></TD>
    <TD noWrap><TT>&nbsp;K.SQRASYNLWAFALAGVETIK.D</TT></TD></TR>
  <TR>
    <TD align=3Dright>&nbsp;</TD>
    <TD align=3Dright><TT>2230.1196&nbsp;&nbsp;</TT></TD>
    <TD align=3Dright><TT>2229.1123&nbsp;&nbsp;</TT></TD>
    <TD align=3Dright><TT>2229.1529&nbsp;&nbsp;</TT></TD>
    <TD noWrap align=3Dright><TT>-18.21&nbsp;</TT></TD>
    <TD align=3Dright><TT>9&nbsp;</TT></TD>
    <TD noWrap align=3Dright><TT>-&nbsp;</TT></TD>
    <TD align=3Dright><TT>30&nbsp;</TT></TD>
    <TD align=3Dright><TT>0&nbsp;&nbsp;</TT></TD>
    <TD noWrap align=3Dright><TT>---&nbsp;&nbsp;</TT></TD>
    <TD noWrap><TT>&nbsp;K.VGEVLVGLGSEEWSVPSGTTVK.E</TT></TD></TR>
  <TR>
    <TD align=3Dright>&nbsp;</TD>
    <TD align=3Dright><TT>2807.2205&nbsp;&nbsp;</TT></TD>
    <TD align=3Dright><TT>2806.2132&nbsp;&nbsp;</TT></TD>
    <TD align=3Dright><TT>2806.3748&nbsp;&nbsp;</TT></TD>
    <TD noWrap align=3Dright><TT>-57.59&nbsp;</TT></TD>
    <TD align=3Dright><TT>571&nbsp;</TT></TD>
    <TD noWrap align=3Dright><TT>-&nbsp;</TT></TD>
    <TD align=3Dright><TT>593&nbsp;</TT></TD>
    <TD align=3Dright><TT>1&nbsp;&nbsp;</TT></TD>
    <TD noWrap align=3Dright><TT>---&nbsp;&nbsp;</TT></TD>
    <TD noWrap><TT>&nbsp;R.YQMSVDYSKQHSAQVYLINFTLR.K + Oxidation=20
(M)</TT></TD></TR>
  <TR>
    <TD align=3Dright>&nbsp;</TD>
    <TD align=3Dright><TT>3347.5884&nbsp;&nbsp;</TT></TD>
    <TD align=3Dright><TT>3346.5811&nbsp;&nbsp;</TT></TD>
    <TD align=3Dright><TT>3346.5600&nbsp;&nbsp;</TT></TD>
    <TD noWrap align=3Dright><TT>6.31&nbsp;</TT></TD>
    <TD align=3Dright><TT>341&nbsp;</TT></TD>
    <TD noWrap align=3Dright><TT>-&nbsp;</TT></TD>
    <TD align=3Dright><TT>369&nbsp;</TT></TD>
    <TD align=3Dright><TT>1&nbsp;&nbsp;</TT></TD>
    <TD noWrap align=3Dright><TT>---&nbsp;&nbsp;</TT></TD>
    <TD noWrap><TT>&nbsp;K.GLVGTCLAYMMQEEAFTFKSWLELSDSFK.L + Oxidation=20
    (M)</TT></TD></TR></TBODY></TABLE>
<TABLE border=3D0 cellSpacing=3D0>
  <TBODY>
  <TR>
    <TD><TT>&nbsp;&nbsp;&nbsp;&nbsp;&nbsp;&nbsp;</TT></TD>
    <TD><TT><B>No match to: </B>772.3343, 805.3749, 825.0538, 842.4641,=20
      856.4791, 870.4971, 1088.4222, 1099.4532, 1099.4532, 1115.4336, =
1115.4336,=20
      1181.5541, 1182.5559, 1182.5559, 1196.5656, 1196.5656, 1273.5763,=20
      1273.5763, 1289.5587, 1290.5942, 1354.5983, 1366.6448, 1366.6448,=20
      1370.6128, 1482.7024, 1530.6870, 1555.7145, 1585.8380, 1585.8380,=20
      1845.7576, 1943.9108, 2028.9237, 2210.9978, 2233.0422, 2240.0310,=20
      2283.0718, 2664.1897, 2664.1897, 2666.2034, 2692.1926,=20
  2749.2273</TT></TD></TR></TBODY></TABLE><BR>
<TABLE border=3D0 cellSpacing=3D0>
  <TBODY>
  <TR>
    <TD><TT><B><A name=3DHit18>18.</A>&nbsp;&nbsp;&nbsp;</B></TT></TD>
    <TD noWrap><TT><A=20
      =
href=3D"http://zxw-pc/mascot/cgi/protein_view.pl?file=3D../data/20121225/=
F002400.dat&amp;hit=3D18"=20
      =
target=3D_blank>gi|226522877</A>&nbsp;&nbsp;&nbsp;&nbsp;<B>Mass:</B>&nbsp=
;8638&nbsp;&nbsp;&nbsp;&nbsp;&nbsp;<B>Score:</B>&nbsp;45&nbsp;&nbsp;&nbsp=
;&nbsp;&nbsp;<B>Expect:</B>&nbsp;59&nbsp;&nbsp;<B>Matches:</B>&nbsp;7</TT=
></TD></TR>
  <TR>
    <TD>&nbsp;</TD>
    <TD noWrap><TT>predicted protein [Micromonas sp.=20
RCC299]</TT></TD></TR></TBODY></TABLE>
<TABLE border=3D0 cellSpacing=3D0 cellPadding=3D0>
  <TBODY>
  <TR>
    <TD><TT>&nbsp;&nbsp;&nbsp;&nbsp;&nbsp;&nbsp;</TT></TD>
    <TD align=3Dright><TT><B>Observed&nbsp;&nbsp;</B></TT></TD>
    <TD noWrap align=3Dright><TT><B>Mr(expt)&nbsp;&nbsp;</B></TT></TD>
    <TD noWrap align=3Dright><TT><B>Mr(calc)&nbsp;&nbsp;</B></TT></TD>
    <TD align=3Dright><TT><B>&nbsp;ppm&nbsp;&nbsp;</B></TT></TD>
    <TD align=3Dright><TT><B>Start&nbsp;</B></TT></TD>
    <TD align=3Dright><TT><B>&nbsp;</B></TT></TD>
    <TD align=3Dright><TT><B>End&nbsp;</B></TT></TD>
    <TD align=3Dright><TT><B>Miss&nbsp;</B></TT></TD>
    <TD align=3Dright><TT><B>Ions&nbsp;</B></TT></TD>
    <TD><TT><B>&nbsp;Peptide</B></TT></TD></TR>
  <TR>
    <TD align=3Dright>&nbsp;</TD>
    <TD align=3Dright><TT>842.4641&nbsp;&nbsp;</TT></TD>
    <TD align=3Dright><TT>841.4568&nbsp;&nbsp;</TT></TD>
    <TD align=3Dright><TT>841.3858&nbsp;&nbsp;</TT></TD>
    <TD noWrap align=3Dright><TT>84.4&nbsp;</TT></TD>
    <TD align=3Dright><TT>72&nbsp;</TT></TD>
    <TD noWrap align=3Dright><TT>-&nbsp;</TT></TD>
    <TD align=3Dright><TT>78&nbsp;</TT></TD>
    <TD align=3Dright><TT>0&nbsp;&nbsp;</TT></TD>
    <TD noWrap align=3Dright><TT>---&nbsp;&nbsp;</TT></TD>
    <TD noWrap><TT>&nbsp;K.AVFETFE.-</TT></TD></TR>
  <TR>
    <TD align=3Dright>&nbsp;</TD>
    <TD align=3Dright><TT>1099.4532&nbsp;&nbsp;</TT></TD>
    <TD align=3Dright><TT>1098.4459&nbsp;&nbsp;</TT></TD>
    <TD align=3Dright><TT>1098.5162&nbsp;&nbsp;</TT></TD>
    <TD noWrap align=3Dright><TT>-63.94&nbsp;</TT></TD>
    <TD align=3Dright><TT>11&nbsp;</TT></TD>
    <TD noWrap align=3Dright><TT>-&nbsp;</TT></TD>
    <TD align=3Dright><TT>20&nbsp;</TT></TD>
    <TD align=3Dright><TT>1&nbsp;&nbsp;</TT></TD>
    <TD noWrap align=3Dright><TT>---&nbsp;&nbsp;</TT></TD>
    <TD noWrap><TT>&nbsp;K.MSRGMVSTSK.Y + Oxidation (M)</TT></TD></TR>
  <TR>
    <TD align=3Dright>&nbsp;</TD>
    <TD align=3Dright><TT>1099.4532&nbsp;&nbsp;</TT></TD>
    <TD align=3Dright><TT>1098.4459&nbsp;&nbsp;</TT></TD>
    <TD align=3Dright><TT>1098.5162&nbsp;&nbsp;</TT></TD>
    <TD noWrap align=3Dright><TT>-63.94&nbsp;</TT></TD>
    <TD align=3Dright><TT>11&nbsp;</TT></TD>
    <TD noWrap align=3Dright><TT>-&nbsp;</TT></TD>
    <TD align=3Dright><TT>20&nbsp;</TT></TD>
    <TD align=3Dright><TT>1&nbsp;&nbsp;</TT></TD>
    <TD noWrap align=3Dright><TT>1&nbsp;&nbsp;</TT></TD>
    <TD noWrap><TT>&nbsp;K.MSRGMVSTSK.Y + Oxidation (M)</TT></TD></TR>
  <TR>
    <TD align=3Dright>&nbsp;</TD>
    <TD align=3Dright><TT>1115.4336&nbsp;&nbsp;</TT></TD>
    <TD align=3Dright><TT>1114.4263&nbsp;&nbsp;</TT></TD>
    <TD align=3Dright><TT>1114.5111&nbsp;&nbsp;</TT></TD>
    <TD noWrap align=3Dright><TT>-76.05&nbsp;</TT></TD>
    <TD align=3Dright><TT>11&nbsp;</TT></TD>
    <TD noWrap align=3Dright><TT>-&nbsp;</TT></TD>
    <TD align=3Dright><TT>20&nbsp;</TT></TD>
    <TD align=3Dright><TT>1&nbsp;&nbsp;</TT></TD>
    <TD noWrap align=3Dright><TT>---&nbsp;&nbsp;</TT></TD>
    <TD noWrap><TT>&nbsp;K.MSRGMVSTSK.Y + 2 Oxidation (M)</TT></TD></TR>
  <TR>
    <TD align=3Dright>&nbsp;</TD>
    <TD align=3Dright><TT>1115.4336&nbsp;&nbsp;</TT></TD>
    <TD align=3Dright><TT>1114.4263&nbsp;&nbsp;</TT></TD>
    <TD align=3Dright><TT>1114.5111&nbsp;&nbsp;</TT></TD>
    <TD noWrap align=3Dright><TT>-76.05&nbsp;</TT></TD>
    <TD align=3Dright><TT>11&nbsp;</TT></TD>
    <TD noWrap align=3Dright><TT>-&nbsp;</TT></TD>
    <TD align=3Dright><TT>20&nbsp;</TT></TD>
    <TD align=3Dright><TT>1&nbsp;&nbsp;</TT></TD>
    <TD noWrap align=3Dright><TT>(0)&nbsp;</TT></TD>
    <TD noWrap><TT>&nbsp;K.MSRGMVSTSK.Y + 2 Oxidation (M)</TT></TD></TR>
  <TR>
    <TD align=3Dright>&nbsp;</TD>
    <TD align=3Dright><TT>1366.6448&nbsp;&nbsp;</TT></TD>
    <TD align=3Dright><TT>1365.6375&nbsp;&nbsp;</TT></TD>
    <TD align=3Dright><TT>1365.6380&nbsp;&nbsp;</TT></TD>
    <TD noWrap align=3Dright><TT>-0.38&nbsp;</TT></TD>
    <TD align=3Dright><TT>1&nbsp;</TT></TD>
    <TD noWrap align=3Dright><TT>-&nbsp;</TT></TD>
    <TD align=3Dright><TT>13&nbsp;</TT></TD>
    <TD align=3Dright><TT>1&nbsp;&nbsp;</TT></TD>
    <TD noWrap align=3Dright><TT>---&nbsp;&nbsp;</TT></TD>
    <TD noWrap><TT>&nbsp;-.MSSDVAPSAKMSR.G</TT></TD></TR>
  <TR>
    <TD align=3Dright>&nbsp;</TD>
    <TD align=3Dright><TT>1366.6448&nbsp;&nbsp;</TT></TD>
    <TD align=3Dright><TT>1365.6375&nbsp;&nbsp;</TT></TD>
    <TD align=3Dright><TT>1365.6380&nbsp;&nbsp;</TT></TD>
    <TD noWrap align=3Dright><TT>-0.38&nbsp;</TT></TD>
    <TD align=3Dright><TT>1&nbsp;</TT></TD>
    <TD noWrap align=3Dright><TT>-&nbsp;</TT></TD>
    <TD align=3Dright><TT>13&nbsp;</TT></TD>
    <TD align=3Dright><TT>1&nbsp;&nbsp;</TT></TD>
    <TD noWrap align=3Dright><TT>22&nbsp;&nbsp;</TT></TD>
    <TD =
noWrap><TT>&nbsp;-.MSSDVAPSAKMSR.G</TT></TD></TR></TBODY></TABLE>
<TABLE border=3D0 cellSpacing=3D0>
  <TBODY>
  <TR>
    <TD><TT>&nbsp;&nbsp;&nbsp;&nbsp;&nbsp;&nbsp;</TT></TD>
    <TD><TT><B>No match to: </B>772.3343, 805.3749, 825.0538, 856.4791,=20
      870.4971, 1088.4222, 1181.5541, 1182.5559, 1182.5559, 1196.5656,=20
      1196.5656, 1273.5763, 1273.5763, 1289.5587, 1290.5942, 1354.5983,=20
      1370.6128, 1440.6558, 1482.7024, 1530.6870, 1555.7145, 1585.8380,=20
      1585.8380, 1601.8118, 1601.8118, 1845.7576, 1943.9108, 2028.9237,=20
      2044.9517, 2210.9978, 2225.0139, 2225.0139, 2230.1196, 2233.0422,=20
      2240.0310, 2283.0718, 2664.1897, 2664.1897, 2666.2034, 2692.1926,=20
      2749.2273, 2807.2205, 3347.5884</TT></TD></TR></TBODY></TABLE><BR>
<TABLE border=3D0 cellSpacing=3D0>
  <TBODY>
  <TR>
    <TD><TT><B><A name=3DHit19>19.</A>&nbsp;&nbsp;&nbsp;</B></TT></TD>
    <TD noWrap><TT><A=20
      =
href=3D"http://zxw-pc/mascot/cgi/protein_view.pl?file=3D../data/20121225/=
F002400.dat&amp;hit=3D19"=20
      =
target=3D_blank>gi|255071041</A>&nbsp;&nbsp;&nbsp;&nbsp;<B>Mass:</B>&nbsp=
;8638&nbsp;&nbsp;&nbsp;&nbsp;&nbsp;<B>Score:</B>&nbsp;45&nbsp;&nbsp;&nbsp=
;&nbsp;&nbsp;<B>Expect:</B>&nbsp;59&nbsp;&nbsp;<B>Matches:</B>&nbsp;7</TT=
></TD></TR>
  <TR>
    <TD>&nbsp;</TD>
    <TD noWrap><TT>predicted protein [Micromonas sp.=20
RCC299]</TT></TD></TR></TBODY></TABLE>
<TABLE border=3D0 cellSpacing=3D0 cellPadding=3D0>
  <TBODY>
  <TR>
    <TD><TT>&nbsp;&nbsp;&nbsp;&nbsp;&nbsp;&nbsp;</TT></TD>
    <TD align=3Dright><TT><B>Observed&nbsp;&nbsp;</B></TT></TD>
    <TD noWrap align=3Dright><TT><B>Mr(expt)&nbsp;&nbsp;</B></TT></TD>
    <TD noWrap align=3Dright><TT><B>Mr(calc)&nbsp;&nbsp;</B></TT></TD>
    <TD align=3Dright><TT><B>&nbsp;ppm&nbsp;&nbsp;</B></TT></TD>
    <TD align=3Dright><TT><B>Start&nbsp;</B></TT></TD>
    <TD align=3Dright><TT><B>&nbsp;</B></TT></TD>
    <TD align=3Dright><TT><B>End&nbsp;</B></TT></TD>
    <TD align=3Dright><TT><B>Miss&nbsp;</B></TT></TD>
    <TD align=3Dright><TT><B>Ions&nbsp;</B></TT></TD>
    <TD><TT><B>&nbsp;Peptide</B></TT></TD></TR>
  <TR>
    <TD align=3Dright>&nbsp;</TD>
    <TD align=3Dright><TT>842.4641&nbsp;&nbsp;</TT></TD>
    <TD align=3Dright><TT>841.4568&nbsp;&nbsp;</TT></TD>
    <TD align=3Dright><TT>841.3858&nbsp;&nbsp;</TT></TD>
    <TD noWrap align=3Dright><TT>84.4&nbsp;</TT></TD>
    <TD align=3Dright><TT>72&nbsp;</TT></TD>
    <TD noWrap align=3Dright><TT>-&nbsp;</TT></TD>
    <TD align=3Dright><TT>78&nbsp;</TT></TD>
    <TD align=3Dright><TT>0&nbsp;&nbsp;</TT></TD>
    <TD noWrap align=3Dright><TT>---&nbsp;&nbsp;</TT></TD>
    <TD noWrap><TT>&nbsp;K.AVFETFE.-</TT></TD></TR>
  <TR>
    <TD align=3Dright>&nbsp;</TD>
    <TD align=3Dright><TT>1099.4532&nbsp;&nbsp;</TT></TD>
    <TD align=3Dright><TT>1098.4459&nbsp;&nbsp;</TT></TD>
    <TD align=3Dright><TT>1098.5162&nbsp;&nbsp;</TT></TD>
    <TD noWrap align=3Dright><TT>-63.94&nbsp;</TT></TD>
    <TD align=3Dright><TT>11&nbsp;</TT></TD>
    <TD noWrap align=3Dright><TT>-&nbsp;</TT></TD>
    <TD align=3Dright><TT>20&nbsp;</TT></TD>
    <TD align=3Dright><TT>1&nbsp;&nbsp;</TT></TD>
    <TD noWrap align=3Dright><TT>---&nbsp;&nbsp;</TT></TD>
    <TD noWrap><TT>&nbsp;K.MSRGMVSTSK.Y + Oxidation (M)</TT></TD></TR>
  <TR>
    <TD align=3Dright>&nbsp;</TD>
    <TD align=3Dright><TT>1099.4532&nbsp;&nbsp;</TT></TD>
    <TD align=3Dright><TT>1098.4459&nbsp;&nbsp;</TT></TD>
    <TD align=3Dright><TT>1098.5162&nbsp;&nbsp;</TT></TD>
    <TD noWrap align=3Dright><TT>-63.94&nbsp;</TT></TD>
    <TD align=3Dright><TT>11&nbsp;</TT></TD>
    <TD noWrap align=3Dright><TT>-&nbsp;</TT></TD>
    <TD align=3Dright><TT>20&nbsp;</TT></TD>
    <TD align=3Dright><TT>1&nbsp;&nbsp;</TT></TD>
    <TD noWrap align=3Dright><TT>1&nbsp;&nbsp;</TT></TD>
    <TD noWrap><TT>&nbsp;K.MSRGMVSTSK.Y + Oxidation (M)</TT></TD></TR>
  <TR>
    <TD align=3Dright>&nbsp;</TD>
    <TD align=3Dright><TT>1115.4336&nbsp;&nbsp;</TT></TD>
    <TD align=3Dright><TT>1114.4263&nbsp;&nbsp;</TT></TD>
    <TD align=3Dright><TT>1114.5111&nbsp;&nbsp;</TT></TD>
    <TD noWrap align=3Dright><TT>-76.05&nbsp;</TT></TD>
    <TD align=3Dright><TT>11&nbsp;</TT></TD>
    <TD noWrap align=3Dright><TT>-&nbsp;</TT></TD>
    <TD align=3Dright><TT>20&nbsp;</TT></TD>
    <TD align=3Dright><TT>1&nbsp;&nbsp;</TT></TD>
    <TD noWrap align=3Dright><TT>---&nbsp;&nbsp;</TT></TD>
    <TD noWrap><TT>&nbsp;K.MSRGMVSTSK.Y + 2 Oxidation (M)</TT></TD></TR>
  <TR>
    <TD align=3Dright>&nbsp;</TD>
    <TD align=3Dright><TT>1115.4336&nbsp;&nbsp;</TT></TD>
    <TD align=3Dright><TT>1114.4263&nbsp;&nbsp;</TT></TD>
    <TD align=3Dright><TT>1114.5111&nbsp;&nbsp;</TT></TD>
    <TD noWrap align=3Dright><TT>-76.05&nbsp;</TT></TD>
    <TD align=3Dright><TT>11&nbsp;</TT></TD>
    <TD noWrap align=3Dright><TT>-&nbsp;</TT></TD>
    <TD align=3Dright><TT>20&nbsp;</TT></TD>
    <TD align=3Dright><TT>1&nbsp;&nbsp;</TT></TD>
    <TD noWrap align=3Dright><TT>(0)&nbsp;</TT></TD>
    <TD noWrap><TT>&nbsp;K.MSRGMVSTSK.Y + 2 Oxidation (M)</TT></TD></TR>
  <TR>
    <TD align=3Dright>&nbsp;</TD>
    <TD align=3Dright><TT>1366.6448&nbsp;&nbsp;</TT></TD>
    <TD align=3Dright><TT>1365.6375&nbsp;&nbsp;</TT></TD>
    <TD align=3Dright><TT>1365.6380&nbsp;&nbsp;</TT></TD>
    <TD noWrap align=3Dright><TT>-0.38&nbsp;</TT></TD>
    <TD align=3Dright><TT>1&nbsp;</TT></TD>
    <TD noWrap align=3Dright><TT>-&nbsp;</TT></TD>
    <TD align=3Dright><TT>13&nbsp;</TT></TD>
    <TD align=3Dright><TT>1&nbsp;&nbsp;</TT></TD>
    <TD noWrap align=3Dright><TT>---&nbsp;&nbsp;</TT></TD>
    <TD noWrap><TT>&nbsp;-.MSSDVAPSAKMSR.G</TT></TD></TR>
  <TR>
    <TD align=3Dright>&nbsp;</TD>
    <TD align=3Dright><TT>1366.6448&nbsp;&nbsp;</TT></TD>
    <TD align=3Dright><TT>1365.6375&nbsp;&nbsp;</TT></TD>
    <TD align=3Dright><TT>1365.6380&nbsp;&nbsp;</TT></TD>
    <TD noWrap align=3Dright><TT>-0.38&nbsp;</TT></TD>
    <TD align=3Dright><TT>1&nbsp;</TT></TD>
    <TD noWrap align=3Dright><TT>-&nbsp;</TT></TD>
    <TD align=3Dright><TT>13&nbsp;</TT></TD>
    <TD align=3Dright><TT>1&nbsp;&nbsp;</TT></TD>
    <TD noWrap align=3Dright><TT>22&nbsp;&nbsp;</TT></TD>
    <TD =
noWrap><TT>&nbsp;-.MSSDVAPSAKMSR.G</TT></TD></TR></TBODY></TABLE>
<TABLE border=3D0 cellSpacing=3D0>
  <TBODY>
  <TR>
    <TD><TT>&nbsp;&nbsp;&nbsp;&nbsp;&nbsp;&nbsp;</TT></TD>
    <TD><TT><B>No match to: </B>772.3343, 805.3749, 825.0538, 856.4791,=20
      870.4971, 1088.4222, 1181.5541, 1182.5559, 1182.5559, 1196.5656,=20
      1196.5656, 1273.5763, 1273.5763, 1289.5587, 1290.5942, 1354.5983,=20
      1370.6128, 1440.6558, 1482.7024, 1530.6870, 1555.7145, 1585.8380,=20
      1585.8380, 1601.8118, 1601.8118, 1845.7576, 1943.9108, 2028.9237,=20
      2044.9517, 2210.9978, 2225.0139, 2225.0139, 2230.1196, 2233.0422,=20
      2240.0310, 2283.0718, 2664.1897, 2664.1897, 2666.2034, 2692.1926,=20
      2749.2273, 2807.2205, 3347.5884</TT></TD></TR></TBODY></TABLE><BR>
<TABLE border=3D0 cellSpacing=3D0>
  <TBODY>
  <TR>
    <TD><TT><B><A name=3DHit20>20.</A>&nbsp;&nbsp;&nbsp;</B></TT></TD>
    <TD noWrap><TT><A=20
      =
href=3D"http://zxw-pc/mascot/cgi/protein_view.pl?file=3D../data/20121225/=
F002400.dat&amp;hit=3D20"=20
      =
target=3D_blank>gi|159490614</A>&nbsp;&nbsp;&nbsp;&nbsp;<B>Mass:</B>&nbsp=
;48453&nbsp;&nbsp;&nbsp;&nbsp;<B>Score:</B>&nbsp;45&nbsp;&nbsp;&nbsp;&nbs=
p;&nbsp;<B>Expect:</B>&nbsp;61&nbsp;&nbsp;<B>Matches:</B>&nbsp;7</TT></TD=
></TR>
  <TR>
    <TD>&nbsp;</TD>
    <TD noWrap><TT>hypothetical protein CHLREDRAFT_168936 [Chlamydomonas =

      reinhardtii]</TT></TD></TR></TBODY></TABLE>
<TABLE border=3D0 cellSpacing=3D0 cellPadding=3D0>
  <TBODY>
  <TR>
    <TD><TT>&nbsp;&nbsp;&nbsp;&nbsp;&nbsp;&nbsp;</TT></TD>
    <TD align=3Dright><TT><B>Observed&nbsp;&nbsp;</B></TT></TD>
    <TD noWrap align=3Dright><TT><B>Mr(expt)&nbsp;&nbsp;</B></TT></TD>
    <TD noWrap align=3Dright><TT><B>Mr(calc)&nbsp;&nbsp;</B></TT></TD>
    <TD align=3Dright><TT><B>&nbsp;ppm&nbsp;&nbsp;</B></TT></TD>
    <TD align=3Dright><TT><B>Start&nbsp;</B></TT></TD>
    <TD align=3Dright><TT><B>&nbsp;</B></TT></TD>
    <TD align=3Dright><TT><B>End&nbsp;</B></TT></TD>
    <TD align=3Dright><TT><B>Miss&nbsp;</B></TT></TD>
    <TD align=3Dright><TT><B>Ions&nbsp;</B></TT></TD>
    <TD><TT><B>&nbsp;Peptide</B></TT></TD></TR>
  <TR>
    <TD align=3Dright>&nbsp;</TD>
    <TD align=3Dright><TT>1099.4532&nbsp;&nbsp;</TT></TD>
    <TD align=3Dright><TT>1098.4459&nbsp;&nbsp;</TT></TD>
    <TD align=3Dright><TT>1098.5379&nbsp;&nbsp;</TT></TD>
    <TD noWrap align=3Dright><TT>-83.77&nbsp;</TT></TD>
    <TD align=3Dright><TT>328&nbsp;</TT></TD>
    <TD noWrap align=3Dright><TT>-&nbsp;</TT></TD>
    <TD align=3Dright><TT>336&nbsp;</TT></TD>
    <TD align=3Dright><TT>0&nbsp;&nbsp;</TT></TD>
    <TD noWrap align=3Dright><TT>---&nbsp;&nbsp;</TT></TD>
    <TD noWrap><TT>&nbsp;K.LTSMLDTFR.D + Oxidation (M)</TT></TD></TR>
  <TR>
    <TD align=3Dright>&nbsp;</TD>
    <TD align=3Dright><TT>1099.4532&nbsp;&nbsp;</TT></TD>
    <TD align=3Dright><TT>1098.4459&nbsp;&nbsp;</TT></TD>
    <TD align=3Dright><TT>1098.5379&nbsp;&nbsp;</TT></TD>
    <TD noWrap align=3Dright><TT>-83.77&nbsp;</TT></TD>
    <TD align=3Dright><TT>328&nbsp;</TT></TD>
    <TD noWrap align=3Dright><TT>-&nbsp;</TT></TD>
    <TD align=3Dright><TT>336&nbsp;</TT></TD>
    <TD align=3Dright><TT>0&nbsp;&nbsp;</TT></TD>
    <TD noWrap align=3Dright><TT>16&nbsp;&nbsp;</TT></TD>
    <TD noWrap><TT>&nbsp;K.LTSMLDTFR.D + Oxidation (M)</TT></TD></TR>
  <TR>
    <TD align=3Dright>&nbsp;</TD>
    <TD align=3Dright><TT>1290.5942&nbsp;&nbsp;</TT></TD>
    <TD align=3Dright><TT>1289.5869&nbsp;&nbsp;</TT></TD>
    <TD align=3Dright><TT>1289.6802&nbsp;&nbsp;</TT></TD>
    <TD noWrap align=3Dright><TT>-72.31&nbsp;</TT></TD>
    <TD align=3Dright><TT>238&nbsp;</TT></TD>
    <TD noWrap align=3Dright><TT>-&nbsp;</TT></TD>
    <TD align=3Dright><TT>248&nbsp;</TT></TD>
    <TD align=3Dright><TT>0&nbsp;&nbsp;</TT></TD>
    <TD noWrap align=3Dright><TT>---&nbsp;&nbsp;</TT></TD>
    <TD noWrap><TT>&nbsp;K.QLVVIEAYPCR.R</TT></TD></TR>
  <TR>
    <TD align=3Dright>&nbsp;</TD>
    <TD align=3Dright><TT>1585.8380&nbsp;&nbsp;</TT></TD>
    <TD align=3Dright><TT>1584.8307&nbsp;&nbsp;</TT></TD>
    <TD align=3Dright><TT>1584.8412&nbsp;&nbsp;</TT></TD>
    <TD noWrap align=3Dright><TT>-6.63&nbsp;</TT></TD>
    <TD align=3Dright><TT>438&nbsp;</TT></TD>
    <TD noWrap align=3Dright><TT>-&nbsp;</TT></TD>
    <TD align=3Dright><TT>450&nbsp;</TT></TD>
    <TD align=3Dright><TT>1&nbsp;&nbsp;</TT></TD>
    <TD noWrap align=3Dright><TT>---&nbsp;&nbsp;</TT></TD>
    <TD noWrap><TT>&nbsp;R.YKYITGTPRPAYR.R</TT></TD></TR>
  <TR>
    <TD align=3Dright>&nbsp;</TD>
    <TD align=3Dright><TT>1585.8380&nbsp;&nbsp;</TT></TD>
    <TD align=3Dright><TT>1584.8307&nbsp;&nbsp;</TT></TD>
    <TD align=3Dright><TT>1584.8412&nbsp;&nbsp;</TT></TD>
    <TD noWrap align=3Dright><TT>-6.63&nbsp;</TT></TD>
    <TD align=3Dright><TT>438&nbsp;</TT></TD>
    <TD noWrap align=3Dright><TT>-&nbsp;</TT></TD>
    <TD align=3Dright><TT>450&nbsp;</TT></TD>
    <TD align=3Dright><TT>1&nbsp;&nbsp;</TT></TD>
    <TD noWrap align=3Dright><TT>---&nbsp;&nbsp;</TT></TD>
    <TD noWrap><TT>&nbsp;R.YKYITGTPRPAYR.R</TT></TD></TR>
  <TR>
    <TD align=3Dright>&nbsp;</TD>
    <TD align=3Dright><TT>1943.9108&nbsp;&nbsp;</TT></TD>
    <TD align=3Dright><TT>1942.9035&nbsp;&nbsp;</TT></TD>
    <TD align=3Dright><TT>1943.0411&nbsp;&nbsp;</TT></TD>
    <TD noWrap align=3Dright><TT>-70.80&nbsp;</TT></TD>
    <TD align=3Dright><TT>8&nbsp;</TT></TD>
    <TD noWrap align=3Dright><TT>-&nbsp;</TT></TD>
    <TD align=3Dright><TT>27&nbsp;</TT></TD>
    <TD align=3Dright><TT>1&nbsp;&nbsp;</TT></TD>
    <TD noWrap align=3Dright><TT>---&nbsp;&nbsp;</TT></TD>
    <TD noWrap><TT>&nbsp;R.HRAAPGSVAVTPAAMPPSVK.M</TT></TD></TR>
  <TR>
    <TD align=3Dright>&nbsp;</TD>
    <TD align=3Dright><TT>3347.5884&nbsp;&nbsp;</TT></TD>
    <TD align=3Dright><TT>3346.5811&nbsp;&nbsp;</TT></TD>
    <TD align=3Dright><TT>3346.7529&nbsp;&nbsp;</TT></TD>
    <TD noWrap align=3Dright><TT>-51.34&nbsp;</TT></TD>
    <TD align=3Dright><TT>172&nbsp;</TT></TD>
    <TD noWrap align=3Dright><TT>-&nbsp;</TT></TD>
    <TD align=3Dright><TT>205&nbsp;</TT></TD>
    <TD align=3Dright><TT>1&nbsp;&nbsp;</TT></TD>
    <TD noWrap align=3Dright><TT>---&nbsp;&nbsp;</TT></TD>
    <TD=20
  =
noWrap><TT>&nbsp;K.LCLAGKPLPAAIARTGAGYTLSGAMLDPYSAAAR.S</TT></TD></TR></T=
BODY></TABLE>
<TABLE border=3D0 cellSpacing=3D0>
  <TBODY>
  <TR>
    <TD><TT>&nbsp;&nbsp;&nbsp;&nbsp;&nbsp;&nbsp;</TT></TD>
    <TD><TT><B>No match to: </B>772.3343, 805.3749, 825.0538, 842.4641,=20
      856.4791, 870.4971, 1088.4222, 1115.4336, 1115.4336, 1181.5541, =
1182.5559,=20
      1182.5559, 1196.5656, 1196.5656, 1273.5763, 1273.5763, 1289.5587,=20
      1354.5983, 1366.6448, 1366.6448, 1370.6128, 1440.6558, 1482.7024,=20
      1530.6870, 1555.7145, 1601.8118, 1601.8118, 1845.7576, 2028.9237,=20
      2044.9517, 2210.9978, 2225.0139, 2225.0139, 2230.1196, 2233.0422,=20
      2240.0310, 2283.0718, 2664.1897, 2664.1897, 2666.2034, 2692.1926,=20
      2749.2273, 2807.2205</TT></TD></TR></TBODY></TABLE><BR>
<TABLE border=3D0 cellSpacing=3D0>
  <TBODY>
  <TR>
    <TD><TT><B><A name=3DHit21>21.</A>&nbsp;&nbsp;&nbsp;</B></TT></TD>
    <TD noWrap><TT><A=20
      =
href=3D"http://zxw-pc/mascot/cgi/protein_view.pl?file=3D../data/20121225/=
F002400.dat&amp;hit=3D21"=20
      =
target=3D_blank>gi|158280192</A>&nbsp;&nbsp;&nbsp;&nbsp;<B>Mass:</B>&nbsp=
;48453&nbsp;&nbsp;&nbsp;&nbsp;<B>Score:</B>&nbsp;45&nbsp;&nbsp;&nbsp;&nbs=
p;&nbsp;<B>Expect:</B>&nbsp;61&nbsp;&nbsp;<B>Matches:</B>&nbsp;7</TT></TD=
></TR>
  <TR>
    <TD>&nbsp;</TD>
    <TD noWrap><TT>predicted protein [Chlamydomonas=20
  reinhardtii]</TT></TD></TR></TBODY></TABLE>
<TABLE border=3D0 cellSpacing=3D0 cellPadding=3D0>
  <TBODY>
  <TR>
    <TD><TT>&nbsp;&nbsp;&nbsp;&nbsp;&nbsp;&nbsp;</TT></TD>
    <TD align=3Dright><TT><B>Observed&nbsp;&nbsp;</B></TT></TD>
    <TD noWrap align=3Dright><TT><B>Mr(expt)&nbsp;&nbsp;</B></TT></TD>
    <TD noWrap align=3Dright><TT><B>Mr(calc)&nbsp;&nbsp;</B></TT></TD>
    <TD align=3Dright><TT><B>&nbsp;ppm&nbsp;&nbsp;</B></TT></TD>
    <TD align=3Dright><TT><B>Start&nbsp;</B></TT></TD>
    <TD align=3Dright><TT><B>&nbsp;</B></TT></TD>
    <TD align=3Dright><TT><B>End&nbsp;</B></TT></TD>
    <TD align=3Dright><TT><B>Miss&nbsp;</B></TT></TD>
    <TD align=3Dright><TT><B>Ions&nbsp;</B></TT></TD>
    <TD><TT><B>&nbsp;Peptide</B></TT></TD></TR>
  <TR>
    <TD align=3Dright>&nbsp;</TD>
    <TD align=3Dright><TT>1099.4532&nbsp;&nbsp;</TT></TD>
    <TD align=3Dright><TT>1098.4459&nbsp;&nbsp;</TT></TD>
    <TD align=3Dright><TT>1098.5379&nbsp;&nbsp;</TT></TD>
    <TD noWrap align=3Dright><TT>-83.77&nbsp;</TT></TD>
    <TD align=3Dright><TT>328&nbsp;</TT></TD>
    <TD noWrap align=3Dright><TT>-&nbsp;</TT></TD>
    <TD align=3Dright><TT>336&nbsp;</TT></TD>
    <TD align=3Dright><TT>0&nbsp;&nbsp;</TT></TD>
    <TD noWrap align=3Dright><TT>---&nbsp;&nbsp;</TT></TD>
    <TD noWrap><TT>&nbsp;K.LTSMLDTFR.D + Oxidation (M)</TT></TD></TR>
  <TR>
    <TD align=3Dright>&nbsp;</TD>
    <TD align=3Dright><TT>1099.4532&nbsp;&nbsp;</TT></TD>
    <TD align=3Dright><TT>1098.4459&nbsp;&nbsp;</TT></TD>
    <TD align=3Dright><TT>1098.5379&nbsp;&nbsp;</TT></TD>
    <TD noWrap align=3Dright><TT>-83.77&nbsp;</TT></TD>
    <TD align=3Dright><TT>328&nbsp;</TT></TD>
    <TD noWrap align=3Dright><TT>-&nbsp;</TT></TD>
    <TD align=3Dright><TT>336&nbsp;</TT></TD>
    <TD align=3Dright><TT>0&nbsp;&nbsp;</TT></TD>
    <TD noWrap align=3Dright><TT>16&nbsp;&nbsp;</TT></TD>
    <TD noWrap><TT>&nbsp;K.LTSMLDTFR.D + Oxidation (M)</TT></TD></TR>
  <TR>
    <TD align=3Dright>&nbsp;</TD>
    <TD align=3Dright><TT>1290.5942&nbsp;&nbsp;</TT></TD>
    <TD align=3Dright><TT>1289.5869&nbsp;&nbsp;</TT></TD>
    <TD align=3Dright><TT>1289.6802&nbsp;&nbsp;</TT></TD>
    <TD noWrap align=3Dright><TT>-72.31&nbsp;</TT></TD>
    <TD align=3Dright><TT>238&nbsp;</TT></TD>
    <TD noWrap align=3Dright><TT>-&nbsp;</TT></TD>
    <TD align=3Dright><TT>248&nbsp;</TT></TD>
    <TD align=3Dright><TT>0&nbsp;&nbsp;</TT></TD>
    <TD noWrap align=3Dright><TT>---&nbsp;&nbsp;</TT></TD>
    <TD noWrap><TT>&nbsp;K.QLVVIEAYPCR.R</TT></TD></TR>
  <TR>
    <TD align=3Dright>&nbsp;</TD>
    <TD align=3Dright><TT>1585.8380&nbsp;&nbsp;</TT></TD>
    <TD align=3Dright><TT>1584.8307&nbsp;&nbsp;</TT></TD>
    <TD align=3Dright><TT>1584.8412&nbsp;&nbsp;</TT></TD>
    <TD noWrap align=3Dright><TT>-6.63&nbsp;</TT></TD>
    <TD align=3Dright><TT>438&nbsp;</TT></TD>
    <TD noWrap align=3Dright><TT>-&nbsp;</TT></TD>
    <TD align=3Dright><TT>450&nbsp;</TT></TD>
    <TD align=3Dright><TT>1&nbsp;&nbsp;</TT></TD>
    <TD noWrap align=3Dright><TT>---&nbsp;&nbsp;</TT></TD>
    <TD noWrap><TT>&nbsp;R.YKYITGTPRPAYR.R</TT></TD></TR>
  <TR>
    <TD align=3Dright>&nbsp;</TD>
    <TD align=3Dright><TT>1585.8380&nbsp;&nbsp;</TT></TD>
    <TD align=3Dright><TT>1584.8307&nbsp;&nbsp;</TT></TD>
    <TD align=3Dright><TT>1584.8412&nbsp;&nbsp;</TT></TD>
    <TD noWrap align=3Dright><TT>-6.63&nbsp;</TT></TD>
    <TD align=3Dright><TT>438&nbsp;</TT></TD>
    <TD noWrap align=3Dright><TT>-&nbsp;</TT></TD>
    <TD align=3Dright><TT>450&nbsp;</TT></TD>
    <TD align=3Dright><TT>1&nbsp;&nbsp;</TT></TD>
    <TD noWrap align=3Dright><TT>---&nbsp;&nbsp;</TT></TD>
    <TD noWrap><TT>&nbsp;R.YKYITGTPRPAYR.R</TT></TD></TR>
  <TR>
    <TD align=3Dright>&nbsp;</TD>
    <TD align=3Dright><TT>1943.9108&nbsp;&nbsp;</TT></TD>
    <TD align=3Dright><TT>1942.9035&nbsp;&nbsp;</TT></TD>
    <TD align=3Dright><TT>1943.0411&nbsp;&nbsp;</TT></TD>
    <TD noWrap align=3Dright><TT>-70.80&nbsp;</TT></TD>
    <TD align=3Dright><TT>8&nbsp;</TT></TD>
    <TD noWrap align=3Dright><TT>-&nbsp;</TT></TD>
    <TD align=3Dright><TT>27&nbsp;</TT></TD>
    <TD align=3Dright><TT>1&nbsp;&nbsp;</TT></TD>
    <TD noWrap align=3Dright><TT>---&nbsp;&nbsp;</TT></TD>
    <TD noWrap><TT>&nbsp;R.HRAAPGSVAVTPAAMPPSVK.M</TT></TD></TR>
  <TR>
    <TD align=3Dright>&nbsp;</TD>
    <TD align=3Dright><TT>3347.5884&nbsp;&nbsp;</TT></TD>
    <TD align=3Dright><TT>3346.5811&nbsp;&nbsp;</TT></TD>
    <TD align=3Dright><TT>3346.7529&nbsp;&nbsp;</TT></TD>
    <TD noWrap align=3Dright><TT>-51.34&nbsp;</TT></TD>
    <TD align=3Dright><TT>172&nbsp;</TT></TD>
    <TD noWrap align=3Dright><TT>-&nbsp;</TT></TD>
    <TD align=3Dright><TT>205&nbsp;</TT></TD>
    <TD align=3Dright><TT>1&nbsp;&nbsp;</TT></TD>
    <TD noWrap align=3Dright><TT>---&nbsp;&nbsp;</TT></TD>
    <TD=20
  =
noWrap><TT>&nbsp;K.LCLAGKPLPAAIARTGAGYTLSGAMLDPYSAAAR.S</TT></TD></TR></T=
BODY></TABLE>
<TABLE border=3D0 cellSpacing=3D0>
  <TBODY>
  <TR>
    <TD><TT>&nbsp;&nbsp;&nbsp;&nbsp;&nbsp;&nbsp;</TT></TD>
    <TD><TT><B>No match to: </B>772.3343, 805.3749, 825.0538, 842.4641,=20
      856.4791, 870.4971, 1088.4222, 1115.4336, 1115.4336, 1181.5541, =
1182.5559,=20
      1182.5559, 1196.5656, 1196.5656, 1273.5763, 1273.5763, 1289.5587,=20
      1354.5983, 1366.6448, 1366.6448, 1370.6128, 1440.6558, 1482.7024,=20
      1530.6870, 1555.7145, 1601.8118, 1601.8118, 1845.7576, 2028.9237,=20
      2044.9517, 2210.9978, 2225.0139, 2225.0139, 2230.1196, 2233.0422,=20
      2240.0310, 2283.0718, 2664.1897, 2664.1897, 2666.2034, 2692.1926,=20
      2749.2273, 2807.2205</TT></TD></TR></TBODY></TABLE><BR>
<TABLE border=3D0 cellSpacing=3D0>
  <TBODY>
  <TR>
    <TD><TT><B><A name=3DHit22>22.</A>&nbsp;&nbsp;&nbsp;</B></TT></TD>
    <TD noWrap><TT><A=20
      =
href=3D"http://zxw-pc/mascot/cgi/protein_view.pl?file=3D../data/20121225/=
F002400.dat&amp;hit=3D22"=20
      =
target=3D_blank>gi|222635162</A>&nbsp;&nbsp;&nbsp;&nbsp;<B>Mass:</B>&nbsp=
;105117&nbsp;&nbsp;&nbsp;<B>Score:</B>&nbsp;44&nbsp;&nbsp;&nbsp;&nbsp;&nb=
sp;<B>Expect:</B>&nbsp;74&nbsp;&nbsp;<B>Matches:</B>&nbsp;10</TT></TD></T=
R>
  <TR>
    <TD>&nbsp;</TD>
    <TD noWrap><TT>hypothetical protein OsJ_20526 [Oryza sativa Japonica =

      Group]</TT></TD></TR></TBODY></TABLE>
<TABLE border=3D0 cellSpacing=3D0 cellPadding=3D0>
  <TBODY>
  <TR>
    <TD><TT>&nbsp;&nbsp;&nbsp;&nbsp;&nbsp;&nbsp;</TT></TD>
    <TD align=3Dright><TT><B>Observed&nbsp;&nbsp;</B></TT></TD>
    <TD noWrap align=3Dright><TT><B>Mr(expt)&nbsp;&nbsp;</B></TT></TD>
    <TD noWrap align=3Dright><TT><B>Mr(calc)&nbsp;&nbsp;</B></TT></TD>
    <TD align=3Dright><TT><B>&nbsp;ppm&nbsp;&nbsp;</B></TT></TD>
    <TD align=3Dright><TT><B>Start&nbsp;</B></TT></TD>
    <TD align=3Dright><TT><B>&nbsp;</B></TT></TD>
    <TD align=3Dright><TT><B>End&nbsp;</B></TT></TD>
    <TD align=3Dright><TT><B>Miss&nbsp;</B></TT></TD>
    <TD align=3Dright><TT><B>Ions&nbsp;</B></TT></TD>
    <TD><TT><B>&nbsp;Peptide</B></TT></TD></TR>
  <TR>
    <TD align=3Dright>&nbsp;</TD>
    <TD align=3Dright><TT>842.4641&nbsp;&nbsp;</TT></TD>
    <TD align=3Dright><TT>841.4568&nbsp;&nbsp;</TT></TD>
    <TD align=3Dright><TT>841.3977&nbsp;&nbsp;</TT></TD>
    <TD noWrap align=3Dright><TT>70.2&nbsp;</TT></TD>
    <TD align=3Dright><TT>458&nbsp;</TT></TD>
    <TD noWrap align=3Dright><TT>-&nbsp;</TT></TD>
    <TD align=3Dright><TT>464&nbsp;</TT></TD>
    <TD align=3Dright><TT>1&nbsp;&nbsp;</TT></TD>
    <TD noWrap align=3Dright><TT>---&nbsp;&nbsp;</TT></TD>
    <TD noWrap><TT>&nbsp;K.SSHCPRR.R</TT></TD></TR>
  <TR>
    <TD align=3Dright>&nbsp;</TD>
    <TD align=3Dright><TT>1181.5541&nbsp;&nbsp;</TT></TD>
    <TD align=3Dright><TT>1180.5468&nbsp;&nbsp;</TT></TD>
    <TD align=3Dright><TT>1180.6200&nbsp;&nbsp;</TT></TD>
    <TD noWrap align=3Dright><TT>-61.99&nbsp;</TT></TD>
    <TD align=3Dright><TT>325&nbsp;</TT></TD>
    <TD noWrap align=3Dright><TT>-&nbsp;</TT></TD>
    <TD align=3Dright><TT>334&nbsp;</TT></TD>
    <TD align=3Dright><TT>0&nbsp;&nbsp;</TT></TD>
    <TD noWrap align=3Dright><TT>---&nbsp;&nbsp;</TT></TD>
    <TD noWrap><TT>&nbsp;K.HIEIQATQNK.I</TT></TD></TR>
  <TR>
    <TD align=3Dright>&nbsp;</TD>
    <TD align=3Dright><TT>1601.8118&nbsp;&nbsp;</TT></TD>
    <TD align=3Dright><TT>1600.8045&nbsp;&nbsp;</TT></TD>
    <TD align=3Dright><TT>1600.9400&nbsp;&nbsp;</TT></TD>
    <TD noWrap align=3Dright><TT>-84.60&nbsp;</TT></TD>
    <TD align=3Dright><TT>817&nbsp;</TT></TD>
    <TD noWrap align=3Dright><TT>-&nbsp;</TT></TD>
    <TD align=3Dright><TT>832&nbsp;</TT></TD>
    <TD align=3Dright><TT>1&nbsp;&nbsp;</TT></TD>
    <TD noWrap align=3Dright><TT>---&nbsp;&nbsp;</TT></TD>
    <TD noWrap><TT>&nbsp;K.GLASVTSVELKALSVK.V</TT></TD></TR>
  <TR>
    <TD align=3Dright>&nbsp;</TD>
    <TD align=3Dright><TT>1601.8118&nbsp;&nbsp;</TT></TD>
    <TD align=3Dright><TT>1600.8045&nbsp;&nbsp;</TT></TD>
    <TD align=3Dright><TT>1600.9400&nbsp;&nbsp;</TT></TD>
    <TD noWrap align=3Dright><TT>-84.60&nbsp;</TT></TD>
    <TD align=3Dright><TT>817&nbsp;</TT></TD>
    <TD noWrap align=3Dright><TT>-&nbsp;</TT></TD>
    <TD align=3Dright><TT>832&nbsp;</TT></TD>
    <TD align=3Dright><TT>1&nbsp;&nbsp;</TT></TD>
    <TD noWrap align=3Dright><TT>---&nbsp;&nbsp;</TT></TD>
    <TD noWrap><TT>&nbsp;K.GLASVTSVELKALSVK.V</TT></TD></TR>
  <TR>
    <TD align=3Dright>&nbsp;</TD>
    <TD align=3Dright><TT>2028.9237&nbsp;&nbsp;</TT></TD>
    <TD align=3Dright><TT>2027.9164&nbsp;&nbsp;</TT></TD>
    <TD align=3Dright><TT>2028.0528&nbsp;&nbsp;</TT></TD>
    <TD noWrap align=3Dright><TT>-67.23&nbsp;</TT></TD>
    <TD align=3Dright><TT>587&nbsp;</TT></TD>
    <TD noWrap align=3Dright><TT>-&nbsp;</TT></TD>
    <TD align=3Dright><TT>604&nbsp;</TT></TD>
    <TD align=3Dright><TT>1&nbsp;&nbsp;</TT></TD>
    <TD noWrap align=3Dright><TT>---&nbsp;&nbsp;</TT></TD>
    <TD noWrap><TT>&nbsp;R.EFPSDSLPVQETPLVSRK.T</TT></TD></TR>
  <TR>
    <TD align=3Dright>&nbsp;</TD>
    <TD align=3Dright><TT>2230.1196&nbsp;&nbsp;</TT></TD>
    <TD align=3Dright><TT>2229.1123&nbsp;&nbsp;</TT></TD>
    <TD align=3Dright><TT>2228.9599&nbsp;&nbsp;</TT></TD>
    <TD noWrap align=3Dright><TT>68.4&nbsp;</TT></TD>
    <TD align=3Dright><TT>633&nbsp;</TT></TD>
    <TD noWrap align=3Dright><TT>-&nbsp;</TT></TD>
    <TD align=3Dright><TT>651&nbsp;</TT></TD>
    <TD align=3Dright><TT>1&nbsp;&nbsp;</TT></TD>
    <TD noWrap align=3Dright><TT>---&nbsp;&nbsp;</TT></TD>
    <TD noWrap><TT>&nbsp;R.LSEEAGKNAMNEQIEMEMK.V + 3 Oxidation =
(M)</TT></TD></TR>
  <TR>
    <TD align=3Dright>&nbsp;</TD>
    <TD align=3Dright><TT>2233.0422&nbsp;&nbsp;</TT></TD>
    <TD align=3Dright><TT>2232.0349&nbsp;&nbsp;</TT></TD>
    <TD align=3Dright><TT>2232.0489&nbsp;&nbsp;</TT></TD>
    <TD noWrap align=3Dright><TT>-6.28&nbsp;</TT></TD>
    <TD align=3Dright><TT>567&nbsp;</TT></TD>
    <TD noWrap align=3Dright><TT>-&nbsp;</TT></TD>
    <TD align=3Dright><TT>586&nbsp;</TT></TD>
    <TD align=3Dright><TT>0&nbsp;&nbsp;</TT></TD>
    <TD noWrap align=3Dright><TT>---&nbsp;&nbsp;</TT></TD>
    <TD noWrap><TT>&nbsp;R.MSDYMLAENVPANLLCVGHR.E</TT></TD></TR>
  <TR>
    <TD align=3Dright>&nbsp;</TD>
    <TD align=3Dright><TT>2283.0718&nbsp;&nbsp;</TT></TD>
    <TD align=3Dright><TT>2282.0645&nbsp;&nbsp;</TT></TD>
    <TD align=3Dright><TT>2282.0228&nbsp;&nbsp;</TT></TD>
    <TD noWrap align=3Dright><TT>18.3&nbsp;</TT></TD>
    <TD align=3Dright><TT>640&nbsp;</TT></TD>
    <TD noWrap align=3Dright><TT>-&nbsp;</TT></TD>
    <TD align=3Dright><TT>658&nbsp;</TT></TD>
    <TD align=3Dright><TT>1&nbsp;&nbsp;</TT></TD>
    <TD noWrap align=3Dright><TT>---&nbsp;&nbsp;</TT></TD>
    <TD noWrap><TT>&nbsp;K.NAMNEQIEMEMKVVNDEVK.L + 2 Oxidation =
(M)</TT></TD></TR>
  <TR>
    <TD align=3Dright>&nbsp;</TD>
    <TD align=3Dright><TT>2749.2273&nbsp;&nbsp;</TT></TD>
    <TD align=3Dright><TT>2748.2200&nbsp;&nbsp;</TT></TD>
    <TD align=3Dright><TT>2748.2779&nbsp;&nbsp;</TT></TD>
    <TD noWrap align=3Dright><TT>-21.07&nbsp;</TT></TD>
    <TD align=3Dright><TT>47&nbsp;</TT></TD>
    <TD noWrap align=3Dright><TT>-&nbsp;</TT></TD>
    <TD align=3Dright><TT>70&nbsp;</TT></TD>
    <TD align=3Dright><TT>1&nbsp;&nbsp;</TT></TD>
    <TD noWrap align=3Dright><TT>---&nbsp;&nbsp;</TT></TD>
    <TD noWrap><TT>&nbsp;K.IAWYADGETVARSEQSNLAYAYDR.V</TT></TD></TR>
  <TR>
    <TD align=3Dright>&nbsp;</TD>
    <TD align=3Dright><TT>3347.5884&nbsp;&nbsp;</TT></TD>
    <TD align=3Dright><TT>3346.5811&nbsp;&nbsp;</TT></TD>
    <TD align=3Dright><TT>3346.6656&nbsp;&nbsp;</TT></TD>
    <TD noWrap align=3Dright><TT>-25.25&nbsp;</TT></TD>
    <TD align=3Dright><TT>80&nbsp;</TT></TD>
    <TD noWrap align=3Dright><TT>-&nbsp;</TT></TD>
    <TD align=3Dright><TT>111&nbsp;</TT></TD>
    <TD align=3Dright><TT>1&nbsp;&nbsp;</TT></TD>
    <TD noWrap align=3Dright><TT>---&nbsp;&nbsp;</TT></TD>
    <TD noWrap><TT>&nbsp;R.HIYDAVAQYVVNGAMKGINGTIFAYGVTSSGK.T + =
Oxidation=20
      (M)</TT></TD></TR></TBODY></TABLE>
<TABLE border=3D0 cellSpacing=3D0>
  <TBODY>
  <TR>
    <TD><TT>&nbsp;&nbsp;&nbsp;&nbsp;&nbsp;&nbsp;</TT></TD>
    <TD><TT><B>No match to: </B>772.3343, 805.3749, 825.0538, 856.4791,=20
      870.4971, 1088.4222, 1099.4532, 1099.4532, 1115.4336, 1115.4336,=20
      1182.5559, 1182.5559, 1196.5656, 1196.5656, 1273.5763, 1273.5763,=20
      1289.5587, 1290.5942, 1354.5983, 1366.6448, 1366.6448, 1370.6128,=20
      1440.6558, 1482.7024, 1530.6870, 1555.7145, 1585.8380, 1585.8380,=20
      1845.7576, 1943.9108, 2044.9517, 2210.9978, 2225.0139, 2225.0139,=20
      2240.0310, 2664.1897, 2664.1897, 2666.2034, 2692.1926,=20
  2807.2205</TT></TD></TR></TBODY></TABLE><BR>
<TABLE border=3D0 cellSpacing=3D0>
  <TBODY>
  <TR>
    <TD><TT><B><A name=3DHit23>23.</A>&nbsp;&nbsp;&nbsp;</B></TT></TD>
    <TD noWrap><TT><A=20
      =
href=3D"http://zxw-pc/mascot/cgi/protein_view.pl?file=3D../data/20121225/=
F002400.dat&amp;hit=3D23"=20
      =
target=3D_blank>gi|22831008</A>&nbsp;&nbsp;&nbsp;&nbsp;<B>Mass:</B>&nbsp;=
14430&nbsp;&nbsp;&nbsp;&nbsp;<B>Score:</B>&nbsp;44&nbsp;&nbsp;&nbsp;&nbsp=
;&nbsp;<B>Expect:</B>&nbsp;75&nbsp;&nbsp;<B>Matches:</B>&nbsp;5</TT></TD>=
</TR>
  <TR>
    <TD>&nbsp;</TD>
    <TD noWrap><TT>hypothetical protein [Oryza sativa Japonica=20
  Group]</TT></TD></TR></TBODY></TABLE>
<TABLE border=3D0 cellSpacing=3D0 cellPadding=3D0>
  <TBODY>
  <TR>
    <TD><TT>&nbsp;&nbsp;&nbsp;&nbsp;&nbsp;&nbsp;</TT></TD>
    <TD align=3Dright><TT><B>Observed&nbsp;&nbsp;</B></TT></TD>
    <TD noWrap align=3Dright><TT><B>Mr(expt)&nbsp;&nbsp;</B></TT></TD>
    <TD noWrap align=3Dright><TT><B>Mr(calc)&nbsp;&nbsp;</B></TT></TD>
    <TD align=3Dright><TT><B>&nbsp;ppm&nbsp;&nbsp;</B></TT></TD>
    <TD align=3Dright><TT><B>Start&nbsp;</B></TT></TD>
    <TD align=3Dright><TT><B>&nbsp;</B></TT></TD>
    <TD align=3Dright><TT><B>End&nbsp;</B></TT></TD>
    <TD align=3Dright><TT><B>Miss&nbsp;</B></TT></TD>
    <TD align=3Dright><TT><B>Ions&nbsp;</B></TT></TD>
    <TD><TT><B>&nbsp;Peptide</B></TT></TD></TR>
  <TR>
    <TD align=3Dright>&nbsp;</TD>
    <TD align=3Dright><TT>1273.5763&nbsp;&nbsp;</TT></TD>
    <TD align=3Dright><TT>1272.5690&nbsp;&nbsp;</TT></TD>
    <TD align=3Dright><TT>1272.6939&nbsp;&nbsp;</TT></TD>
    <TD noWrap align=3Dright><TT>-98.10&nbsp;</TT></TD>
    <TD align=3Dright><TT>116&nbsp;</TT></TD>
    <TD noWrap align=3Dright><TT>-&nbsp;</TT></TD>
    <TD align=3Dright><TT>129&nbsp;</TT></TD>
    <TD align=3Dright><TT>0&nbsp;&nbsp;</TT></TD>
    <TD noWrap align=3Dright><TT>---&nbsp;&nbsp;</TT></TD>
    <TD noWrap><TT>&nbsp;R.LGLAGKPGGSGGFR.G</TT></TD></TR>
  <TR>
    <TD align=3Dright>&nbsp;</TD>
    <TD align=3Dright><TT>1273.5763&nbsp;&nbsp;</TT></TD>
    <TD align=3Dright><TT>1272.5690&nbsp;&nbsp;</TT></TD>
    <TD align=3Dright><TT>1272.6939&nbsp;&nbsp;</TT></TD>
    <TD noWrap align=3Dright><TT>-98.10&nbsp;</TT></TD>
    <TD align=3Dright><TT>116&nbsp;</TT></TD>
    <TD noWrap align=3Dright><TT>-&nbsp;</TT></TD>
    <TD align=3Dright><TT>129&nbsp;</TT></TD>
    <TD align=3Dright><TT>0&nbsp;&nbsp;</TT></TD>
    <TD noWrap align=3Dright><TT>6&nbsp;&nbsp;</TT></TD>
    <TD noWrap><TT>&nbsp;R.LGLAGKPGGSGGFR.G</TT></TD></TR>
  <TR>
    <TD align=3Dright>&nbsp;</TD>
    <TD align=3Dright><TT>2230.1196&nbsp;&nbsp;</TT></TD>
    <TD align=3Dright><TT>2229.1123&nbsp;&nbsp;</TT></TD>
    <TD align=3Dright><TT>2229.0500&nbsp;&nbsp;</TT></TD>
    <TD noWrap align=3Dright><TT>28.0&nbsp;</TT></TD>
    <TD align=3Dright><TT>2&nbsp;</TT></TD>
    <TD noWrap align=3Dright><TT>-&nbsp;</TT></TD>
    <TD align=3Dright><TT>20&nbsp;</TT></TD>
    <TD align=3Dright><TT>0&nbsp;&nbsp;</TT></TD>
    <TD noWrap align=3Dright><TT>---&nbsp;&nbsp;</TT></TD>
    <TD noWrap><TT>&nbsp;M.GFATMPLLSWGYSLQCHFR.A + Oxidation =
(M)</TT></TD></TR>
  <TR>
    <TD align=3Dright>&nbsp;</TD>
    <TD align=3Dright><TT>2240.0310&nbsp;&nbsp;</TT></TD>
    <TD align=3Dright><TT>2239.0237&nbsp;&nbsp;</TT></TD>
    <TD align=3Dright><TT>2239.1076&nbsp;&nbsp;</TT></TD>
    <TD noWrap align=3Dright><TT>-37.45&nbsp;</TT></TD>
    <TD align=3Dright><TT>36&nbsp;</TT></TD>
    <TD noWrap align=3Dright><TT>-&nbsp;</TT></TD>
    <TD align=3Dright><TT>56&nbsp;</TT></TD>
    <TD align=3Dright><TT>0&nbsp;&nbsp;</TT></TD>
    <TD noWrap align=3Dright><TT>---&nbsp;&nbsp;</TT></TD>
    <TD noWrap><TT>&nbsp;R.SSMVSEALTTMVAILTDDSIR.S</TT></TD></TR>
  <TR>
    <TD align=3Dright>&nbsp;</TD>
    <TD align=3Dright><TT>2283.0718&nbsp;&nbsp;</TT></TD>
    <TD align=3Dright><TT>2282.0645&nbsp;&nbsp;</TT></TD>
    <TD align=3Dright><TT>2282.1551&nbsp;&nbsp;</TT></TD>
    <TD noWrap align=3Dright><TT>-39.70&nbsp;</TT></TD>
    <TD align=3Dright><TT>79&nbsp;</TT></TD>
    <TD noWrap align=3Dright><TT>-&nbsp;</TT></TD>
    <TD align=3Dright><TT>99&nbsp;</TT></TD>
    <TD align=3Dright><TT>1&nbsp;&nbsp;</TT></TD>
    <TD noWrap align=3Dright><TT>---&nbsp;&nbsp;</TT></TD>
    <TD =
noWrap><TT>&nbsp;R.YAASSRTLFCILVLDPASCPR.A</TT></TD></TR></TBODY></TABLE>=

<TABLE border=3D0 cellSpacing=3D0>
  <TBODY>
  <TR>
    <TD><TT>&nbsp;&nbsp;&nbsp;&nbsp;&nbsp;&nbsp;</TT></TD>
    <TD><TT><B>No match to: </B>772.3343, 805.3749, 825.0538, 842.4641,=20
      856.4791, 870.4971, 1088.4222, 1099.4532, 1099.4532, 1115.4336, =
1115.4336,=20
      1181.5541, 1182.5559, 1182.5559, 1196.5656, 1196.5656, 1289.5587,=20
      1290.5942, 1354.5983, 1366.6448, 1366.6448, 1370.6128, 1440.6558,=20
      1482.7024, 1530.6870, 1555.7145, 1585.8380, 1585.8380, 1601.8118,=20
      1601.8118, 1845.7576, 1943.9108, 2028.9237, 2044.9517, 2210.9978,=20
      2225.0139, 2225.0139, 2233.0422, 2664.1897, 2664.1897, 2666.2034,=20
      2692.1926, 2749.2273, 2807.2205, =
3347.5884</TT></TD></TR></TBODY></TABLE><BR>
<TABLE border=3D0 cellSpacing=3D0>
  <TBODY>
  <TR>
    <TD><TT><B><A name=3DHit24>24.</A>&nbsp;&nbsp;&nbsp;</B></TT></TD>
    <TD noWrap><TT><A=20
      =
href=3D"http://zxw-pc/mascot/cgi/protein_view.pl?file=3D../data/20121225/=
F002400.dat&amp;hit=3D24"=20
      =
target=3D_blank>gi|297734884</A>&nbsp;&nbsp;&nbsp;&nbsp;<B>Mass:</B>&nbsp=
;15079&nbsp;&nbsp;&nbsp;&nbsp;<B>Score:</B>&nbsp;44&nbsp;&nbsp;&nbsp;&nbs=
p;&nbsp;<B>Expect:</B>&nbsp;77&nbsp;&nbsp;<B>Matches:</B>&nbsp;5</TT></TD=
></TR>
  <TR>
    <TD>&nbsp;</TD>
    <TD noWrap><TT>unnamed protein product [Vitis=20
vinifera]</TT></TD></TR></TBODY></TABLE>
<TABLE border=3D0 cellSpacing=3D0 cellPadding=3D0>
  <TBODY>
  <TR>
    <TD><TT>&nbsp;&nbsp;&nbsp;&nbsp;&nbsp;&nbsp;</TT></TD>
    <TD align=3Dright><TT><B>Observed&nbsp;&nbsp;</B></TT></TD>
    <TD noWrap align=3Dright><TT><B>Mr(expt)&nbsp;&nbsp;</B></TT></TD>
    <TD noWrap align=3Dright><TT><B>Mr(calc)&nbsp;&nbsp;</B></TT></TD>
    <TD align=3Dright><TT><B>&nbsp;ppm&nbsp;&nbsp;</B></TT></TD>
    <TD align=3Dright><TT><B>Start&nbsp;</B></TT></TD>
    <TD align=3Dright><TT><B>&nbsp;</B></TT></TD>
    <TD align=3Dright><TT><B>End&nbsp;</B></TT></TD>
    <TD align=3Dright><TT><B>Miss&nbsp;</B></TT></TD>
    <TD align=3Dright><TT><B>Ions&nbsp;</B></TT></TD>
    <TD><TT><B>&nbsp;Peptide</B></TT></TD></TR>
  <TR>
    <TD align=3Dright>&nbsp;</TD>
    <TD align=3Dright><TT>805.3749&nbsp;&nbsp;</TT></TD>
    <TD align=3Dright><TT>804.3677&nbsp;&nbsp;</TT></TD>
    <TD align=3Dright><TT>804.3476&nbsp;&nbsp;</TT></TD>
    <TD noWrap align=3Dright><TT>24.9&nbsp;</TT></TD>
    <TD align=3Dright><TT>15&nbsp;</TT></TD>
    <TD noWrap align=3Dright><TT>-&nbsp;</TT></TD>
    <TD align=3Dright><TT>21&nbsp;</TT></TD>
    <TD align=3Dright><TT>0&nbsp;&nbsp;</TT></TD>
    <TD noWrap align=3Dright><TT>---&nbsp;&nbsp;</TT></TD>
    <TD noWrap><TT>&nbsp;R.FYSGCTK.H</TT></TD></TR>
  <TR>
    <TD align=3Dright>&nbsp;</TD>
    <TD align=3Dright><TT>856.4791&nbsp;&nbsp;</TT></TD>
    <TD align=3Dright><TT>855.4719&nbsp;&nbsp;</TT></TD>
    <TD align=3Dright><TT>855.4095&nbsp;&nbsp;</TT></TD>
    <TD noWrap align=3Dright><TT>72.9&nbsp;</TT></TD>
    <TD align=3Dright><TT>125&nbsp;</TT></TD>
    <TD noWrap align=3Dright><TT>-&nbsp;</TT></TD>
    <TD align=3Dright><TT>131&nbsp;</TT></TD>
    <TD align=3Dright><TT>1&nbsp;&nbsp;</TT></TD>
    <TD noWrap align=3Dright><TT>---&nbsp;&nbsp;</TT></TD>
    <TD noWrap><TT>&nbsp;R.FCSLRCK.V</TT></TD></TR>
  <TR>
    <TD align=3Dright>&nbsp;</TD>
    <TD align=3Dright><TT>1530.6870&nbsp;&nbsp;</TT></TD>
    <TD align=3Dright><TT>1529.6797&nbsp;&nbsp;</TT></TD>
    <TD align=3Dright><TT>1529.8242&nbsp;&nbsp;</TT></TD>
    <TD noWrap align=3Dright><TT>-94.45&nbsp;</TT></TD>
    <TD align=3Dright><TT>2&nbsp;</TT></TD>
    <TD noWrap align=3Dright><TT>-&nbsp;</TT></TD>
    <TD align=3Dright><TT>14&nbsp;</TT></TD>
    <TD align=3Dright><TT>0&nbsp;&nbsp;</TT></TD>
    <TD noWrap align=3Dright><TT>---&nbsp;&nbsp;</TT></TD>
    <TD noWrap><TT>&nbsp;M.LVPPWVESFLSTR.F</TT></TD></TR>
  <TR>
    <TD align=3Dright>&nbsp;</TD>
    <TD align=3Dright><TT>2028.9237&nbsp;&nbsp;</TT></TD>
    <TD align=3Dright><TT>2027.9164&nbsp;&nbsp;</TT></TD>
    <TD align=3Dright><TT>2027.9629&nbsp;&nbsp;</TT></TD>
    <TD noWrap align=3Dright><TT>-22.92&nbsp;</TT></TD>
    <TD align=3Dright><TT>98&nbsp;</TT></TD>
    <TD noWrap align=3Dright><TT>-&nbsp;</TT></TD>
    <TD align=3Dright><TT>116&nbsp;</TT></TD>
    <TD align=3Dright><TT>1&nbsp;&nbsp;</TT></TD>
    <TD noWrap align=3Dright><TT>---&nbsp;&nbsp;</TT></TD>
    <TD noWrap><TT>&nbsp;R.KTQVKPSNGNASHACEVCR.R</TT></TD></TR>
  <TR>
    <TD align=3Dright>&nbsp;</TD>
    <TD align=3Dright><TT>2240.0310&nbsp;&nbsp;</TT></TD>
    <TD align=3Dright><TT>2239.0237&nbsp;&nbsp;</TT></TD>
    <TD align=3Dright><TT>2238.8196&nbsp;&nbsp;</TT></TD>
    <TD noWrap align=3Dright><TT>91.2&nbsp;</TT></TD>
    <TD align=3Dright><TT>29&nbsp;</TT></TD>
    <TD noWrap align=3Dright><TT>-&nbsp;</TT></TD>
    <TD align=3Dright><TT>47&nbsp;</TT></TD>
    <TD align=3Dright><TT>1&nbsp;&nbsp;</TT></TD>
    <TD noWrap align=3Dright><TT>---&nbsp;&nbsp;</TT></TD>
    <TD =
noWrap><TT>&nbsp;K.ECNMFCIDCRSDAFCSHCR.I</TT></TD></TR></TBODY></TABLE>
<TABLE border=3D0 cellSpacing=3D0>
  <TBODY>
  <TR>
    <TD><TT>&nbsp;&nbsp;&nbsp;&nbsp;&nbsp;&nbsp;</TT></TD>
    <TD><TT><B>No match to: </B>772.3343, 825.0538, 842.4641, 870.4971,=20
      1088.4222, 1099.4532, 1099.4532, 1115.4336, 1115.4336, 1181.5541,=20
      1182.5559, 1182.5559, 1196.5656, 1196.5656, 1273.5763, 1273.5763,=20
      1289.5587, 1290.5942, 1354.5983, 1366.6448, 1366.6448, 1370.6128,=20
      1440.6558, 1482.7024, 1555.7145, 1585.8380, 1585.8380, 1601.8118,=20
      1601.8118, 1845.7576, 1943.9108, 2044.9517, 2210.9978, 2225.0139,=20
      2225.0139, 2230.1196, 2233.0422, 2283.0718, 2664.1897, 2664.1897,=20
      2666.2034, 2692.1926, 2749.2273, 2807.2205,=20
3347.5884</TT></TD></TR></TBODY></TABLE><BR>
<TABLE border=3D0 cellSpacing=3D0>
  <TBODY>
  <TR>
    <TD><TT><B><A name=3DHit25>25.</A>&nbsp;&nbsp;&nbsp;</B></TT></TD>
    <TD noWrap><TT><A=20
      =
href=3D"http://zxw-pc/mascot/cgi/protein_view.pl?file=3D../data/20121225/=
F002400.dat&amp;hit=3D25"=20
      =
target=3D_blank>gi|108709800</A>&nbsp;&nbsp;&nbsp;&nbsp;<B>Mass:</B>&nbsp=
;111171&nbsp;&nbsp;&nbsp;<B>Score:</B>&nbsp;44&nbsp;&nbsp;&nbsp;&nbsp;&nb=
sp;<B>Expect:</B>&nbsp;77&nbsp;&nbsp;<B>Matches:</B>&nbsp;12</TT></TD></T=
R>
  <TR>
    <TD>&nbsp;</TD>
    <TD noWrap><TT>transposon protein, putative, Mutator sub-class =
[Oryza=20
      sativa Japonica Group]</TT></TD></TR></TBODY></TABLE>
<TABLE border=3D0 cellSpacing=3D0 cellPadding=3D0>
  <TBODY>
  <TR>
    <TD><TT>&nbsp;&nbsp;&nbsp;&nbsp;&nbsp;&nbsp;</TT></TD>
    <TD align=3Dright><TT><B>Observed&nbsp;&nbsp;</B></TT></TD>
    <TD noWrap align=3Dright><TT><B>Mr(expt)&nbsp;&nbsp;</B></TT></TD>
    <TD noWrap align=3Dright><TT><B>Mr(calc)&nbsp;&nbsp;</B></TT></TD>
    <TD align=3Dright><TT><B>&nbsp;ppm&nbsp;&nbsp;</B></TT></TD>
    <TD align=3Dright><TT><B>Start&nbsp;</B></TT></TD>
    <TD align=3Dright><TT><B>&nbsp;</B></TT></TD>
    <TD align=3Dright><TT><B>End&nbsp;</B></TT></TD>
    <TD align=3Dright><TT><B>Miss&nbsp;</B></TT></TD>
    <TD align=3Dright><TT><B>Ions&nbsp;</B></TT></TD>
    <TD><TT><B>&nbsp;Peptide</B></TT></TD></TR>
  <TR>
    <TD align=3Dright>&nbsp;</TD>
    <TD align=3Dright><TT>1099.4532&nbsp;&nbsp;</TT></TD>
    <TD align=3Dright><TT>1098.4459&nbsp;&nbsp;</TT></TD>
    <TD align=3Dright><TT>1098.5346&nbsp;&nbsp;</TT></TD>
    <TD noWrap align=3Dright><TT>-80.69&nbsp;</TT></TD>
    <TD align=3Dright><TT>440&nbsp;</TT></TD>
    <TD noWrap align=3Dright><TT>-&nbsp;</TT></TD>
    <TD align=3Dright><TT>449&nbsp;</TT></TD>
    <TD align=3Dright><TT>0&nbsp;&nbsp;</TT></TD>
    <TD noWrap align=3Dright><TT>---&nbsp;&nbsp;</TT></TD>
    <TD noWrap><TT>&nbsp;R.SNPGSSFYLK.L</TT></TD></TR>
  <TR>
    <TD align=3Dright>&nbsp;</TD>
    <TD align=3Dright><TT>1099.4532&nbsp;&nbsp;</TT></TD>
    <TD align=3Dright><TT>1098.4459&nbsp;&nbsp;</TT></TD>
    <TD align=3Dright><TT>1098.5346&nbsp;&nbsp;</TT></TD>
    <TD noWrap align=3Dright><TT>-80.69&nbsp;</TT></TD>
    <TD align=3Dright><TT>440&nbsp;</TT></TD>
    <TD noWrap align=3Dright><TT>-&nbsp;</TT></TD>
    <TD align=3Dright><TT>449&nbsp;</TT></TD>
    <TD align=3Dright><TT>0&nbsp;&nbsp;</TT></TD>
    <TD noWrap align=3Dright><TT>9&nbsp;&nbsp;</TT></TD>
    <TD noWrap><TT>&nbsp;R.SNPGSSFYLK.L</TT></TD></TR>
  <TR>
    <TD align=3Dright>&nbsp;</TD>
    <TD align=3Dright><TT>1273.5763&nbsp;&nbsp;</TT></TD>
    <TD align=3Dright><TT>1272.5690&nbsp;&nbsp;</TT></TD>
    <TD align=3Dright><TT>1272.5775&nbsp;&nbsp;</TT></TD>
    <TD noWrap align=3Dright><TT>-6.67&nbsp;</TT></TD>
    <TD align=3Dright><TT>46&nbsp;</TT></TD>
    <TD noWrap align=3Dright><TT>-&nbsp;</TT></TD>
    <TD align=3Dright><TT>55&nbsp;</TT></TD>
    <TD align=3Dright><TT>0&nbsp;&nbsp;</TT></TD>
    <TD noWrap align=3Dright><TT>---&nbsp;&nbsp;</TT></TD>
    <TD noWrap><TT>&nbsp;K.VSWFDYVDSR.E</TT></TD></TR>
  <TR>
    <TD align=3Dright>&nbsp;</TD>
    <TD align=3Dright><TT>1273.5763&nbsp;&nbsp;</TT></TD>
    <TD align=3Dright><TT>1272.5690&nbsp;&nbsp;</TT></TD>
    <TD align=3Dright><TT>1272.5775&nbsp;&nbsp;</TT></TD>
    <TD noWrap align=3Dright><TT>-6.67&nbsp;</TT></TD>
    <TD align=3Dright><TT>46&nbsp;</TT></TD>
    <TD noWrap align=3Dright><TT>-&nbsp;</TT></TD>
    <TD align=3Dright><TT>55&nbsp;</TT></TD>
    <TD align=3Dright><TT>0&nbsp;&nbsp;</TT></TD>
    <TD noWrap align=3Dright><TT>---&nbsp;&nbsp;</TT></TD>
    <TD noWrap><TT>&nbsp;K.VSWFDYVDSR.E</TT></TD></TR>
  <TR>
    <TD align=3Dright>&nbsp;</TD>
    <TD align=3Dright><TT>1366.6448&nbsp;&nbsp;</TT></TD>
    <TD align=3Dright><TT>1365.6375&nbsp;&nbsp;</TT></TD>
    <TD align=3Dright><TT>1365.7326&nbsp;&nbsp;</TT></TD>
    <TD noWrap align=3Dright><TT>-69.63&nbsp;</TT></TD>
    <TD align=3Dright><TT>386&nbsp;</TT></TD>
    <TD noWrap align=3Dright><TT>-&nbsp;</TT></TD>
    <TD align=3Dright><TT>397&nbsp;</TT></TD>
    <TD align=3Dright><TT>1&nbsp;&nbsp;</TT></TD>
    <TD noWrap align=3Dright><TT>---&nbsp;&nbsp;</TT></TD>
    <TD noWrap><TT>&nbsp;R.MTLPSFAKTVQK.E + Oxidation (M)</TT></TD></TR>
  <TR>
    <TD align=3Dright>&nbsp;</TD>
    <TD align=3Dright><TT>1366.6448&nbsp;&nbsp;</TT></TD>
    <TD align=3Dright><TT>1365.6375&nbsp;&nbsp;</TT></TD>
    <TD align=3Dright><TT>1365.7326&nbsp;&nbsp;</TT></TD>
    <TD noWrap align=3Dright><TT>-69.63&nbsp;</TT></TD>
    <TD align=3Dright><TT>386&nbsp;</TT></TD>
    <TD noWrap align=3Dright><TT>-&nbsp;</TT></TD>
    <TD align=3Dright><TT>397&nbsp;</TT></TD>
    <TD align=3Dright><TT>1&nbsp;&nbsp;</TT></TD>
    <TD noWrap align=3Dright><TT>---&nbsp;&nbsp;</TT></TD>
    <TD noWrap><TT>&nbsp;R.MTLPSFAKTVQK.E + Oxidation (M)</TT></TD></TR>
  <TR>
    <TD align=3Dright>&nbsp;</TD>
    <TD align=3Dright><TT>1845.7576&nbsp;&nbsp;</TT></TD>
    <TD align=3Dright><TT>1844.7503&nbsp;&nbsp;</TT></TD>
    <TD align=3Dright><TT>1844.8251&nbsp;&nbsp;</TT></TD>
    <TD noWrap align=3Dright><TT>-40.51&nbsp;</TT></TD>
    <TD align=3Dright><TT>592&nbsp;</TT></TD>
    <TD noWrap align=3Dright><TT>-&nbsp;</TT></TD>
    <TD align=3Dright><TT>606&nbsp;</TT></TD>
    <TD align=3Dright><TT>1&nbsp;&nbsp;</TT></TD>
    <TD noWrap align=3Dright><TT>---&nbsp;&nbsp;</TT></TD>
    <TD noWrap><TT>&nbsp;R.SSSVQEWNTKFEEMK.A + Oxidation =
(M)</TT></TD></TR>
  <TR>
    <TD align=3Dright>&nbsp;</TD>
    <TD align=3Dright><TT>1943.9108&nbsp;&nbsp;</TT></TD>
    <TD align=3Dright><TT>1942.9035&nbsp;&nbsp;</TT></TD>
    <TD align=3Dright><TT>1943.0914&nbsp;&nbsp;</TT></TD>
    <TD noWrap align=3Dright><TT>-96.67&nbsp;</TT></TD>
    <TD align=3Dright><TT>695&nbsp;</TT></TD>
    <TD noWrap align=3Dright><TT>-&nbsp;</TT></TD>
    <TD align=3Dright><TT>712&nbsp;</TT></TD>
    <TD align=3Dright><TT>1&nbsp;&nbsp;</TT></TD>
    <TD noWrap align=3Dright><TT>---&nbsp;&nbsp;</TT></TD>
    <TD noWrap><TT>&nbsp;K.LLKIAEQANICYVLPAGK.G</TT></TD></TR>
  <TR>
    <TD align=3Dright>&nbsp;</TD>
    <TD align=3Dright><TT>2240.0310&nbsp;&nbsp;</TT></TD>
    <TD align=3Dright><TT>2239.0237&nbsp;&nbsp;</TT></TD>
    <TD align=3Dright><TT>2239.0831&nbsp;&nbsp;</TT></TD>
    <TD noWrap align=3Dright><TT>-26.52&nbsp;</TT></TD>
    <TD align=3Dright><TT>529&nbsp;</TT></TD>
    <TD noWrap align=3Dright><TT>-&nbsp;</TT></TD>
    <TD align=3Dright><TT>547&nbsp;</TT></TD>
    <TD align=3Dright><TT>1&nbsp;&nbsp;</TT></TD>
    <TD noWrap align=3Dright><TT>---&nbsp;&nbsp;</TT></TD>
    <TD noWrap><TT>&nbsp;K.DDVGIVNTYPWTIMTDKQK.G + Oxidation =
(M)</TT></TD></TR>
  <TR>
    <TD align=3Dright>&nbsp;</TD>
    <TD align=3Dright><TT>2664.1897&nbsp;&nbsp;</TT></TD>
    <TD align=3Dright><TT>2663.1824&nbsp;&nbsp;</TT></TD>
    <TD align=3Dright><TT>2663.3265&nbsp;&nbsp;</TT></TD>
    <TD noWrap align=3Dright><TT>-54.09&nbsp;</TT></TD>
    <TD align=3Dright><TT>56&nbsp;</TT></TD>
    <TD noWrap align=3Dright><TT>-&nbsp;</TT></TD>
    <TD align=3Dright><TT>79&nbsp;</TT></TD>
    <TD align=3Dright><TT>1&nbsp;&nbsp;</TT></TD>
    <TD noWrap align=3Dright><TT>---&nbsp;&nbsp;</TT></TD>
    <TD noWrap><TT>&nbsp;R.EWDSSLQLADLVAMLGYDAGPRLK.V + Oxidation=20
  (M)</TT></TD></TR>
  <TR>
    <TD align=3Dright>&nbsp;</TD>
    <TD align=3Dright><TT>2664.1897&nbsp;&nbsp;</TT></TD>
    <TD align=3Dright><TT>2663.1824&nbsp;&nbsp;</TT></TD>
    <TD align=3Dright><TT>2663.3265&nbsp;&nbsp;</TT></TD>
    <TD noWrap align=3Dright><TT>-54.09&nbsp;</TT></TD>
    <TD align=3Dright><TT>56&nbsp;</TT></TD>
    <TD noWrap align=3Dright><TT>-&nbsp;</TT></TD>
    <TD align=3Dright><TT>79&nbsp;</TT></TD>
    <TD align=3Dright><TT>1&nbsp;&nbsp;</TT></TD>
    <TD noWrap align=3Dright><TT>---&nbsp;&nbsp;</TT></TD>
    <TD noWrap><TT>&nbsp;R.EWDSSLQLADLVAMLGYDAGPRLK.V + Oxidation=20
  (M)</TT></TD></TR>
  <TR>
    <TD align=3Dright>&nbsp;</TD>
    <TD align=3Dright><TT>2807.2205&nbsp;&nbsp;</TT></TD>
    <TD align=3Dright><TT>2806.2132&nbsp;&nbsp;</TT></TD>
    <TD align=3Dright><TT>2806.2778&nbsp;&nbsp;</TT></TD>
    <TD noWrap align=3Dright><TT>-23.01&nbsp;</TT></TD>
    <TD align=3Dright><TT>326&nbsp;</TT></TD>
    <TD noWrap align=3Dright><TT>-&nbsp;</TT></TD>
    <TD align=3Dright><TT>350&nbsp;</TT></TD>
    <TD align=3Dright><TT>1&nbsp;&nbsp;</TT></TD>
    <TD noWrap align=3Dright><TT>---&nbsp;&nbsp;</TT></TD>
    <TD noWrap><TT>&nbsp;K.AHCAEGCPWNMYASLDSRVHGFIVK.T + Oxidation=20
  (M)</TT></TD></TR></TBODY></TABLE>
<TABLE border=3D0 cellSpacing=3D0>
  <TBODY>
  <TR>
    <TD><TT>&nbsp;&nbsp;&nbsp;&nbsp;&nbsp;&nbsp;</TT></TD>
    <TD><TT><B>No match to: </B>772.3343, 805.3749, 825.0538, 842.4641,=20
      856.4791, 870.4971, 1088.4222, 1115.4336, 1115.4336, 1181.5541, =
1182.5559,=20
      1182.5559, 1196.5656, 1196.5656, 1289.5587, 1290.5942, 1354.5983,=20
      1370.6128, 1440.6558, 1482.7024, 1530.6870, 1555.7145, 1585.8380,=20
      1585.8380, 1601.8118, 1601.8118, 2028.9237, 2044.9517, 2210.9978,=20
      2225.0139, 2225.0139, 2230.1196, 2233.0422, 2283.0718, 2666.2034,=20
      2692.1926, 2749.2273, 3347.5884</TT></TD></TR></TBODY></TABLE><BR>
<TABLE border=3D0 cellSpacing=3D0>
  <TBODY>
  <TR>
    <TD><TT><B><A name=3DHit26>26.</A>&nbsp;&nbsp;&nbsp;</B></TT></TD>
    <TD noWrap><TT><A=20
      =
href=3D"http://zxw-pc/mascot/cgi/protein_view.pl?file=3D../data/20121225/=
F002400.dat&amp;hit=3D26"=20
      =
target=3D_blank>gi|37700327</A>&nbsp;&nbsp;&nbsp;&nbsp;<B>Mass:</B>&nbsp;=
111171&nbsp;&nbsp;&nbsp;<B>Score:</B>&nbsp;44&nbsp;&nbsp;&nbsp;&nbsp;&nbs=
p;<B>Expect:</B>&nbsp;77&nbsp;&nbsp;<B>Matches:</B>&nbsp;12</TT></TD></TR=
>
  <TR>
    <TD>&nbsp;</TD>
    <TD noWrap><TT>hypothetical protein [Oryza sativa Japonica=20
  Group]</TT></TD></TR></TBODY></TABLE>
<TABLE border=3D0 cellSpacing=3D0 cellPadding=3D0>
  <TBODY>
  <TR>
    <TD><TT>&nbsp;&nbsp;&nbsp;&nbsp;&nbsp;&nbsp;</TT></TD>
    <TD align=3Dright><TT><B>Observed&nbsp;&nbsp;</B></TT></TD>
    <TD noWrap align=3Dright><TT><B>Mr(expt)&nbsp;&nbsp;</B></TT></TD>
    <TD noWrap align=3Dright><TT><B>Mr(calc)&nbsp;&nbsp;</B></TT></TD>
    <TD align=3Dright><TT><B>&nbsp;ppm&nbsp;&nbsp;</B></TT></TD>
    <TD align=3Dright><TT><B>Start&nbsp;</B></TT></TD>
    <TD align=3Dright><TT><B>&nbsp;</B></TT></TD>
    <TD align=3Dright><TT><B>End&nbsp;</B></TT></TD>
    <TD align=3Dright><TT><B>Miss&nbsp;</B></TT></TD>
    <TD align=3Dright><TT><B>Ions&nbsp;</B></TT></TD>
    <TD><TT><B>&nbsp;Peptide</B></TT></TD></TR>
  <TR>
    <TD align=3Dright>&nbsp;</TD>
    <TD align=3Dright><TT>1099.4532&nbsp;&nbsp;</TT></TD>
    <TD align=3Dright><TT>1098.4459&nbsp;&nbsp;</TT></TD>
    <TD align=3Dright><TT>1098.5346&nbsp;&nbsp;</TT></TD>
    <TD noWrap align=3Dright><TT>-80.69&nbsp;</TT></TD>
    <TD align=3Dright><TT>440&nbsp;</TT></TD>
    <TD noWrap align=3Dright><TT>-&nbsp;</TT></TD>
    <TD align=3Dright><TT>449&nbsp;</TT></TD>
    <TD align=3Dright><TT>0&nbsp;&nbsp;</TT></TD>
    <TD noWrap align=3Dright><TT>---&nbsp;&nbsp;</TT></TD>
    <TD noWrap><TT>&nbsp;R.SNPGSSFYLK.L</TT></TD></TR>
  <TR>
    <TD align=3Dright>&nbsp;</TD>
    <TD align=3Dright><TT>1099.4532&nbsp;&nbsp;</TT></TD>
    <TD align=3Dright><TT>1098.4459&nbsp;&nbsp;</TT></TD>
    <TD align=3Dright><TT>1098.5346&nbsp;&nbsp;</TT></TD>
    <TD noWrap align=3Dright><TT>-80.69&nbsp;</TT></TD>
    <TD align=3Dright><TT>440&nbsp;</TT></TD>
    <TD noWrap align=3Dright><TT>-&nbsp;</TT></TD>
    <TD align=3Dright><TT>449&nbsp;</TT></TD>
    <TD align=3Dright><TT>0&nbsp;&nbsp;</TT></TD>
    <TD noWrap align=3Dright><TT>9&nbsp;&nbsp;</TT></TD>
    <TD noWrap><TT>&nbsp;R.SNPGSSFYLK.L</TT></TD></TR>
  <TR>
    <TD align=3Dright>&nbsp;</TD>
    <TD align=3Dright><TT>1273.5763&nbsp;&nbsp;</TT></TD>
    <TD align=3Dright><TT>1272.5690&nbsp;&nbsp;</TT></TD>
    <TD align=3Dright><TT>1272.5775&nbsp;&nbsp;</TT></TD>
    <TD noWrap align=3Dright><TT>-6.67&nbsp;</TT></TD>
    <TD align=3Dright><TT>46&nbsp;</TT></TD>
    <TD noWrap align=3Dright><TT>-&nbsp;</TT></TD>
    <TD align=3Dright><TT>55&nbsp;</TT></TD>
    <TD align=3Dright><TT>0&nbsp;&nbsp;</TT></TD>
    <TD noWrap align=3Dright><TT>---&nbsp;&nbsp;</TT></TD>
    <TD noWrap><TT>&nbsp;K.VSWFDYVDSR.E</TT></TD></TR>
  <TR>
    <TD align=3Dright>&nbsp;</TD>
    <TD align=3Dright><TT>1273.5763&nbsp;&nbsp;</TT></TD>
    <TD align=3Dright><TT>1272.5690&nbsp;&nbsp;</TT></TD>
    <TD align=3Dright><TT>1272.5775&nbsp;&nbsp;</TT></TD>
    <TD noWrap align=3Dright><TT>-6.67&nbsp;</TT></TD>
    <TD align=3Dright><TT>46&nbsp;</TT></TD>
    <TD noWrap align=3Dright><TT>-&nbsp;</TT></TD>
    <TD align=3Dright><TT>55&nbsp;</TT></TD>
    <TD align=3Dright><TT>0&nbsp;&nbsp;</TT></TD>
    <TD noWrap align=3Dright><TT>---&nbsp;&nbsp;</TT></TD>
    <TD noWrap><TT>&nbsp;K.VSWFDYVDSR.E</TT></TD></TR>
  <TR>
    <TD align=3Dright>&nbsp;</TD>
    <TD align=3Dright><TT>1366.6448&nbsp;&nbsp;</TT></TD>
    <TD align=3Dright><TT>1365.6375&nbsp;&nbsp;</TT></TD>
    <TD align=3Dright><TT>1365.7326&nbsp;&nbsp;</TT></TD>
    <TD noWrap align=3Dright><TT>-69.63&nbsp;</TT></TD>
    <TD align=3Dright><TT>386&nbsp;</TT></TD>
    <TD noWrap align=3Dright><TT>-&nbsp;</TT></TD>
    <TD align=3Dright><TT>397&nbsp;</TT></TD>
    <TD align=3Dright><TT>1&nbsp;&nbsp;</TT></TD>
    <TD noWrap align=3Dright><TT>---&nbsp;&nbsp;</TT></TD>
    <TD noWrap><TT>&nbsp;R.MTLPSFAKTVQK.E + Oxidation (M)</TT></TD></TR>
  <TR>
    <TD align=3Dright>&nbsp;</TD>
    <TD align=3Dright><TT>1366.6448&nbsp;&nbsp;</TT></TD>
    <TD align=3Dright><TT>1365.6375&nbsp;&nbsp;</TT></TD>
    <TD align=3Dright><TT>1365.7326&nbsp;&nbsp;</TT></TD>
    <TD noWrap align=3Dright><TT>-69.63&nbsp;</TT></TD>
    <TD align=3Dright><TT>386&nbsp;</TT></TD>
    <TD noWrap align=3Dright><TT>-&nbsp;</TT></TD>
    <TD align=3Dright><TT>397&nbsp;</TT></TD>
    <TD align=3Dright><TT>1&nbsp;&nbsp;</TT></TD>
    <TD noWrap align=3Dright><TT>---&nbsp;&nbsp;</TT></TD>
    <TD noWrap><TT>&nbsp;R.MTLPSFAKTVQK.E + Oxidation (M)</TT></TD></TR>
  <TR>
    <TD align=3Dright>&nbsp;</TD>
    <TD align=3Dright><TT>1845.7576&nbsp;&nbsp;</TT></TD>
    <TD align=3Dright><TT>1844.7503&nbsp;&nbsp;</TT></TD>
    <TD align=3Dright><TT>1844.8251&nbsp;&nbsp;</TT></TD>
    <TD noWrap align=3Dright><TT>-40.51&nbsp;</TT></TD>
    <TD align=3Dright><TT>592&nbsp;</TT></TD>
    <TD noWrap align=3Dright><TT>-&nbsp;</TT></TD>
    <TD align=3Dright><TT>606&nbsp;</TT></TD>
    <TD align=3Dright><TT>1&nbsp;&nbsp;</TT></TD>
    <TD noWrap align=3Dright><TT>---&nbsp;&nbsp;</TT></TD>
    <TD noWrap><TT>&nbsp;R.SSSVQEWNTKFEEMK.A + Oxidation =
(M)</TT></TD></TR>
  <TR>
    <TD align=3Dright>&nbsp;</TD>
    <TD align=3Dright><TT>1943.9108&nbsp;&nbsp;</TT></TD>
    <TD align=3Dright><TT>1942.9035&nbsp;&nbsp;</TT></TD>
    <TD align=3Dright><TT>1943.0914&nbsp;&nbsp;</TT></TD>
    <TD noWrap align=3Dright><TT>-96.67&nbsp;</TT></TD>
    <TD align=3Dright><TT>695&nbsp;</TT></TD>
    <TD noWrap align=3Dright><TT>-&nbsp;</TT></TD>
    <TD align=3Dright><TT>712&nbsp;</TT></TD>
    <TD align=3Dright><TT>1&nbsp;&nbsp;</TT></TD>
    <TD noWrap align=3Dright><TT>---&nbsp;&nbsp;</TT></TD>
    <TD noWrap><TT>&nbsp;K.LLKIAEQANICYVLPAGK.G</TT></TD></TR>
  <TR>
    <TD align=3Dright>&nbsp;</TD>
    <TD align=3Dright><TT>2240.0310&nbsp;&nbsp;</TT></TD>
    <TD align=3Dright><TT>2239.0237&nbsp;&nbsp;</TT></TD>
    <TD align=3Dright><TT>2239.0831&nbsp;&nbsp;</TT></TD>
    <TD noWrap align=3Dright><TT>-26.52&nbsp;</TT></TD>
    <TD align=3Dright><TT>529&nbsp;</TT></TD>
    <TD noWrap align=3Dright><TT>-&nbsp;</TT></TD>
    <TD align=3Dright><TT>547&nbsp;</TT></TD>
    <TD align=3Dright><TT>1&nbsp;&nbsp;</TT></TD>
    <TD noWrap align=3Dright><TT>---&nbsp;&nbsp;</TT></TD>
    <TD noWrap><TT>&nbsp;K.DDVGIVNTYPWTIMTDKQK.G + Oxidation =
(M)</TT></TD></TR>
  <TR>
    <TD align=3Dright>&nbsp;</TD>
    <TD align=3Dright><TT>2664.1897&nbsp;&nbsp;</TT></TD>
    <TD align=3Dright><TT>2663.1824&nbsp;&nbsp;</TT></TD>
    <TD align=3Dright><TT>2663.3265&nbsp;&nbsp;</TT></TD>
    <TD noWrap align=3Dright><TT>-54.09&nbsp;</TT></TD>
    <TD align=3Dright><TT>56&nbsp;</TT></TD>
    <TD noWrap align=3Dright><TT>-&nbsp;</TT></TD>
    <TD align=3Dright><TT>79&nbsp;</TT></TD>
    <TD align=3Dright><TT>1&nbsp;&nbsp;</TT></TD>
    <TD noWrap align=3Dright><TT>---&nbsp;&nbsp;</TT></TD>
    <TD noWrap><TT>&nbsp;R.EWDSSLQLADLVAMLGYDAGPRLK.V + Oxidation=20
  (M)</TT></TD></TR>
  <TR>
    <TD align=3Dright>&nbsp;</TD>
    <TD align=3Dright><TT>2664.1897&nbsp;&nbsp;</TT></TD>
    <TD align=3Dright><TT>2663.1824&nbsp;&nbsp;</TT></TD>
    <TD align=3Dright><TT>2663.3265&nbsp;&nbsp;</TT></TD>
    <TD noWrap align=3Dright><TT>-54.09&nbsp;</TT></TD>
    <TD align=3Dright><TT>56&nbsp;</TT></TD>
    <TD noWrap align=3Dright><TT>-&nbsp;</TT></TD>
    <TD align=3Dright><TT>79&nbsp;</TT></TD>
    <TD align=3Dright><TT>1&nbsp;&nbsp;</TT></TD>
    <TD noWrap align=3Dright><TT>---&nbsp;&nbsp;</TT></TD>
    <TD noWrap><TT>&nbsp;R.EWDSSLQLADLVAMLGYDAGPRLK.V + Oxidation=20
  (M)</TT></TD></TR>
  <TR>
    <TD align=3Dright>&nbsp;</TD>
    <TD align=3Dright><TT>2807.2205&nbsp;&nbsp;</TT></TD>
    <TD align=3Dright><TT>2806.2132&nbsp;&nbsp;</TT></TD>
    <TD align=3Dright><TT>2806.2778&nbsp;&nbsp;</TT></TD>
    <TD noWrap align=3Dright><TT>-23.01&nbsp;</TT></TD>
    <TD align=3Dright><TT>326&nbsp;</TT></TD>
    <TD noWrap align=3Dright><TT>-&nbsp;</TT></TD>
    <TD align=3Dright><TT>350&nbsp;</TT></TD>
    <TD align=3Dright><TT>1&nbsp;&nbsp;</TT></TD>
    <TD noWrap align=3Dright><TT>---&nbsp;&nbsp;</TT></TD>
    <TD noWrap><TT>&nbsp;K.AHCAEGCPWNMYASLDSRVHGFIVK.T + Oxidation=20
  (M)</TT></TD></TR></TBODY></TABLE>
<TABLE border=3D0 cellSpacing=3D0>
  <TBODY>
  <TR>
    <TD><TT>&nbsp;&nbsp;&nbsp;&nbsp;&nbsp;&nbsp;</TT></TD>
    <TD><TT><B>No match to: </B>772.3343, 805.3749, 825.0538, 842.4641,=20
      856.4791, 870.4971, 1088.4222, 1115.4336, 1115.4336, 1181.5541, =
1182.5559,=20
      1182.5559, 1196.5656, 1196.5656, 1289.5587, 1290.5942, 1354.5983,=20
      1370.6128, 1440.6558, 1482.7024, 1530.6870, 1555.7145, 1585.8380,=20
      1585.8380, 1601.8118, 1601.8118, 2028.9237, 2044.9517, 2210.9978,=20
      2225.0139, 2225.0139, 2230.1196, 2233.0422, 2283.0718, 2666.2034,=20
      2692.1926, 2749.2273, 3347.5884</TT></TD></TR></TBODY></TABLE><BR>
<TABLE border=3D0 cellSpacing=3D0>
  <TBODY>
  <TR>
    <TD><TT><B><A name=3DHit27>27.</A>&nbsp;&nbsp;&nbsp;</B></TT></TD>
    <TD noWrap><TT><A=20
      =
href=3D"http://zxw-pc/mascot/cgi/protein_view.pl?file=3D../data/20121225/=
F002400.dat&amp;hit=3D27"=20
      =
target=3D_blank>gi|226504972</A>&nbsp;&nbsp;&nbsp;&nbsp;<B>Mass:</B>&nbsp=
;13105&nbsp;&nbsp;&nbsp;&nbsp;<B>Score:</B>&nbsp;44&nbsp;&nbsp;&nbsp;&nbs=
p;&nbsp;<B>Expect:</B>&nbsp;83&nbsp;&nbsp;<B>Matches:</B>&nbsp;4</TT></TD=
></TR>
  <TR>
    <TD>&nbsp;</TD>
    <TD noWrap><TT>hypothetical protein LOC100276698 [Zea=20
  mays]</TT></TD></TR></TBODY></TABLE>
<TABLE border=3D0 cellSpacing=3D0 cellPadding=3D0>
  <TBODY>
  <TR>
    <TD><TT>&nbsp;&nbsp;&nbsp;&nbsp;&nbsp;&nbsp;</TT></TD>
    <TD align=3Dright><TT><B>Observed&nbsp;&nbsp;</B></TT></TD>
    <TD noWrap align=3Dright><TT><B>Mr(expt)&nbsp;&nbsp;</B></TT></TD>
    <TD noWrap align=3Dright><TT><B>Mr(calc)&nbsp;&nbsp;</B></TT></TD>
    <TD align=3Dright><TT><B>&nbsp;ppm&nbsp;&nbsp;</B></TT></TD>
    <TD align=3Dright><TT><B>Start&nbsp;</B></TT></TD>
    <TD align=3Dright><TT><B>&nbsp;</B></TT></TD>
    <TD align=3Dright><TT><B>End&nbsp;</B></TT></TD>
    <TD align=3Dright><TT><B>Miss&nbsp;</B></TT></TD>
    <TD align=3Dright><TT><B>Ions&nbsp;</B></TT></TD>
    <TD><TT><B>&nbsp;Peptide</B></TT></TD></TR>
  <TR>
    <TD align=3Dright>&nbsp;</TD>
    <TD align=3Dright><TT>856.4791&nbsp;&nbsp;</TT></TD>
    <TD align=3Dright><TT>855.4719&nbsp;&nbsp;</TT></TD>
    <TD align=3Dright><TT>855.4086&nbsp;&nbsp;</TT></TD>
    <TD noWrap align=3Dright><TT>73.9&nbsp;</TT></TD>
    <TD align=3Dright><TT>37&nbsp;</TT></TD>
    <TD noWrap align=3Dright><TT>-&nbsp;</TT></TD>
    <TD align=3Dright><TT>44&nbsp;</TT></TD>
    <TD align=3Dright><TT>0&nbsp;&nbsp;</TT></TD>
    <TD noWrap align=3Dright><TT>---&nbsp;&nbsp;</TT></TD>
    <TD noWrap><TT>&nbsp;R.VSFSSSSR.A</TT></TD></TR>
  <TR>
    <TD align=3Dright>&nbsp;</TD>
    <TD align=3Dright><TT>1099.4532&nbsp;&nbsp;</TT></TD>
    <TD align=3Dright><TT>1098.4459&nbsp;&nbsp;</TT></TD>
    <TD align=3Dright><TT>1098.4191&nbsp;&nbsp;</TT></TD>
    <TD noWrap align=3Dright><TT>24.4&nbsp;</TT></TD>
    <TD align=3Dright><TT>85&nbsp;</TT></TD>
    <TD noWrap align=3Dright><TT>-&nbsp;</TT></TD>
    <TD align=3Dright><TT>96&nbsp;</TT></TD>
    <TD align=3Dright><TT>1&nbsp;&nbsp;</TT></TD>
    <TD noWrap align=3Dright><TT>---&nbsp;&nbsp;</TT></TD>
    <TD noWrap><TT>&nbsp;R.RCGCGCVCGGGK.A</TT></TD></TR>
  <TR>
    <TD align=3Dright>&nbsp;</TD>
    <TD align=3Dright><TT>1099.4532&nbsp;&nbsp;</TT></TD>
    <TD align=3Dright><TT>1098.4459&nbsp;&nbsp;</TT></TD>
    <TD align=3Dright><TT>1098.4191&nbsp;&nbsp;</TT></TD>
    <TD noWrap align=3Dright><TT>24.4&nbsp;</TT></TD>
    <TD align=3Dright><TT>85&nbsp;</TT></TD>
    <TD noWrap align=3Dright><TT>-&nbsp;</TT></TD>
    <TD align=3Dright><TT>96&nbsp;</TT></TD>
    <TD align=3Dright><TT>1&nbsp;&nbsp;</TT></TD>
    <TD noWrap align=3Dright><TT>24&nbsp;&nbsp;</TT></TD>
    <TD noWrap><TT>&nbsp;R.RCGCGCVCGGGK.A</TT></TD></TR>
  <TR>
    <TD align=3Dright>&nbsp;</TD>
    <TD align=3Dright><TT>1290.5942&nbsp;&nbsp;</TT></TD>
    <TD align=3Dright><TT>1289.5869&nbsp;&nbsp;</TT></TD>
    <TD align=3Dright><TT>1289.5419&nbsp;&nbsp;</TT></TD>
    <TD noWrap align=3Dright><TT>34.9&nbsp;</TT></TD>
    <TD align=3Dright><TT>66&nbsp;</TT></TD>
    <TD noWrap align=3Dright><TT>-&nbsp;</TT></TD>
    <TD align=3Dright><TT>76&nbsp;</TT></TD>
    <TD align=3Dright><TT>1&nbsp;&nbsp;</TT></TD>
    <TD noWrap align=3Dright><TT>---&nbsp;&nbsp;</TT></TD>
    <TD noWrap><TT>&nbsp;R.SRMGSDEHDTR.A</TT></TD></TR></TBODY></TABLE>
<TABLE border=3D0 cellSpacing=3D0>
  <TBODY>
  <TR>
    <TD><TT>&nbsp;&nbsp;&nbsp;&nbsp;&nbsp;&nbsp;</TT></TD>
    <TD><TT><B>No match to: </B>772.3343, 805.3749, 825.0538, 842.4641,=20
      870.4971, 1088.4222, 1115.4336, 1115.4336, 1181.5541, 1182.5559,=20
      1182.5559, 1196.5656, 1196.5656, 1273.5763, 1273.5763, 1289.5587,=20
      1354.5983, 1366.6448, 1366.6448, 1370.6128, 1440.6558, 1482.7024,=20
      1530.6870, 1555.7145, 1585.8380, 1585.8380, 1601.8118, 1601.8118,=20
      1845.7576, 1943.9108, 2028.9237, 2044.9517, 2210.9978, 2225.0139,=20
      2225.0139, 2230.1196, 2233.0422, 2240.0310, 2283.0718, 2664.1897,=20
      2664.1897, 2666.2034, 2692.1926, 2749.2273, 2807.2205,=20
  3347.5884</TT></TD></TR></TBODY></TABLE><BR>
<TABLE border=3D0 cellSpacing=3D0>
  <TBODY>
  <TR>
    <TD><TT><B><A name=3DHit28>28.</A>&nbsp;&nbsp;&nbsp;</B></TT></TD>
    <TD noWrap><TT><A=20
      =
href=3D"http://zxw-pc/mascot/cgi/protein_view.pl?file=3D../data/20121225/=
F002400.dat&amp;hit=3D28"=20
      =
target=3D_blank>gi|195629296</A>&nbsp;&nbsp;&nbsp;&nbsp;<B>Mass:</B>&nbsp=
;13105&nbsp;&nbsp;&nbsp;&nbsp;<B>Score:</B>&nbsp;44&nbsp;&nbsp;&nbsp;&nbs=
p;&nbsp;<B>Expect:</B>&nbsp;83&nbsp;&nbsp;<B>Matches:</B>&nbsp;4</TT></TD=
></TR>
  <TR>
    <TD>&nbsp;</TD>
    <TD noWrap><TT>hypothetical protein [Zea =
mays]</TT></TD></TR></TBODY></TABLE>
<TABLE border=3D0 cellSpacing=3D0 cellPadding=3D0>
  <TBODY>
  <TR>
    <TD><TT>&nbsp;&nbsp;&nbsp;&nbsp;&nbsp;&nbsp;</TT></TD>
    <TD align=3Dright><TT><B>Observed&nbsp;&nbsp;</B></TT></TD>
    <TD noWrap align=3Dright><TT><B>Mr(expt)&nbsp;&nbsp;</B></TT></TD>
    <TD noWrap align=3Dright><TT><B>Mr(calc)&nbsp;&nbsp;</B></TT></TD>
    <TD align=3Dright><TT><B>&nbsp;ppm&nbsp;&nbsp;</B></TT></TD>
    <TD align=3Dright><TT><B>Start&nbsp;</B></TT></TD>
    <TD align=3Dright><TT><B>&nbsp;</B></TT></TD>
    <TD align=3Dright><TT><B>End&nbsp;</B></TT></TD>
    <TD align=3Dright><TT><B>Miss&nbsp;</B></TT></TD>
    <TD align=3Dright><TT><B>Ions&nbsp;</B></TT></TD>
    <TD><TT><B>&nbsp;Peptide</B></TT></TD></TR>
  <TR>
    <TD align=3Dright>&nbsp;</TD>
    <TD align=3Dright><TT>856.4791&nbsp;&nbsp;</TT></TD>
    <TD align=3Dright><TT>855.4719&nbsp;&nbsp;</TT></TD>
    <TD align=3Dright><TT>855.4086&nbsp;&nbsp;</TT></TD>
    <TD noWrap align=3Dright><TT>73.9&nbsp;</TT></TD>
    <TD align=3Dright><TT>37&nbsp;</TT></TD>
    <TD noWrap align=3Dright><TT>-&nbsp;</TT></TD>
    <TD align=3Dright><TT>44&nbsp;</TT></TD>
    <TD align=3Dright><TT>0&nbsp;&nbsp;</TT></TD>
    <TD noWrap align=3Dright><TT>---&nbsp;&nbsp;</TT></TD>
    <TD noWrap><TT>&nbsp;R.VSFSSSSR.A</TT></TD></TR>
  <TR>
    <TD align=3Dright>&nbsp;</TD>
    <TD align=3Dright><TT>1099.4532&nbsp;&nbsp;</TT></TD>
    <TD align=3Dright><TT>1098.4459&nbsp;&nbsp;</TT></TD>
    <TD align=3Dright><TT>1098.4191&nbsp;&nbsp;</TT></TD>
    <TD noWrap align=3Dright><TT>24.4&nbsp;</TT></TD>
    <TD align=3Dright><TT>85&nbsp;</TT></TD>
    <TD noWrap align=3Dright><TT>-&nbsp;</TT></TD>
    <TD align=3Dright><TT>96&nbsp;</TT></TD>
    <TD align=3Dright><TT>1&nbsp;&nbsp;</TT></TD>
    <TD noWrap align=3Dright><TT>---&nbsp;&nbsp;</TT></TD>
    <TD noWrap><TT>&nbsp;R.RCGCGCVCGGGK.A</TT></TD></TR>
  <TR>
    <TD align=3Dright>&nbsp;</TD>
    <TD align=3Dright><TT>1099.4532&nbsp;&nbsp;</TT></TD>
    <TD align=3Dright><TT>1098.4459&nbsp;&nbsp;</TT></TD>
    <TD align=3Dright><TT>1098.4191&nbsp;&nbsp;</TT></TD>
    <TD noWrap align=3Dright><TT>24.4&nbsp;</TT></TD>
    <TD align=3Dright><TT>85&nbsp;</TT></TD>
    <TD noWrap align=3Dright><TT>-&nbsp;</TT></TD>
    <TD align=3Dright><TT>96&nbsp;</TT></TD>
    <TD align=3Dright><TT>1&nbsp;&nbsp;</TT></TD>
    <TD noWrap align=3Dright><TT>24&nbsp;&nbsp;</TT></TD>
    <TD noWrap><TT>&nbsp;R.RCGCGCVCGGGK.A</TT></TD></TR>
  <TR>
    <TD align=3Dright>&nbsp;</TD>
    <TD align=3Dright><TT>1290.5942&nbsp;&nbsp;</TT></TD>
    <TD align=3Dright><TT>1289.5869&nbsp;&nbsp;</TT></TD>
    <TD align=3Dright><TT>1289.5419&nbsp;&nbsp;</TT></TD>
    <TD noWrap align=3Dright><TT>34.9&nbsp;</TT></TD>
    <TD align=3Dright><TT>66&nbsp;</TT></TD>
    <TD noWrap align=3Dright><TT>-&nbsp;</TT></TD>
    <TD align=3Dright><TT>76&nbsp;</TT></TD>
    <TD align=3Dright><TT>1&nbsp;&nbsp;</TT></TD>
    <TD noWrap align=3Dright><TT>---&nbsp;&nbsp;</TT></TD>
    <TD noWrap><TT>&nbsp;R.SRMGSDEHDTR.A</TT></TD></TR></TBODY></TABLE>
<TABLE border=3D0 cellSpacing=3D0>
  <TBODY>
  <TR>
    <TD><TT>&nbsp;&nbsp;&nbsp;&nbsp;&nbsp;&nbsp;</TT></TD>
    <TD><TT><B>No match to: </B>772.3343, 805.3749, 825.0538, 842.4641,=20
      870.4971, 1088.4222, 1115.4336, 1115.4336, 1181.5541, 1182.5559,=20
      1182.5559, 1196.5656, 1196.5656, 1273.5763, 1273.5763, 1289.5587,=20
      1354.5983, 1366.6448, 1366.6448, 1370.6128, 1440.6558, 1482.7024,=20
      1530.6870, 1555.7145, 1585.8380, 1585.8380, 1601.8118, 1601.8118,=20
      1845.7576, 1943.9108, 2028.9237, 2044.9517, 2210.9978, 2225.0139,=20
      2225.0139, 2230.1196, 2233.0422, 2240.0310, 2283.0718, 2664.1897,=20
      2664.1897, 2666.2034, 2692.1926, 2749.2273, 2807.2205,=20
  3347.5884</TT></TD></TR></TBODY></TABLE><BR>
<TABLE border=3D0 cellSpacing=3D0>
  <TBODY>
  <TR>
    <TD><TT><B><A name=3DHit29>29.</A>&nbsp;&nbsp;&nbsp;</B></TT></TD>
    <TD noWrap><TT><A=20
      =
href=3D"http://zxw-pc/mascot/cgi/protein_view.pl?file=3D../data/20121225/=
F002400.dat&amp;hit=3D29"=20
      =
target=3D_blank>gi|222845115</A>&nbsp;&nbsp;&nbsp;&nbsp;<B>Mass:</B>&nbsp=
;51294&nbsp;&nbsp;&nbsp;&nbsp;<B>Score:</B>&nbsp;43&nbsp;&nbsp;&nbsp;&nbs=
p;&nbsp;<B>Expect:</B>&nbsp;89&nbsp;&nbsp;<B>Matches:</B>&nbsp;7</TT></TD=
></TR>
  <TR>
    <TD>&nbsp;</TD>
    <TD noWrap><TT>serine/threonine protein kinase PBS1 [Populus=20
      trichocarpa]</TT></TD></TR></TBODY></TABLE>
<TABLE border=3D0 cellSpacing=3D0 cellPadding=3D0>
  <TBODY>
  <TR>
    <TD><TT>&nbsp;&nbsp;&nbsp;&nbsp;&nbsp;&nbsp;</TT></TD>
    <TD align=3Dright><TT><B>Observed&nbsp;&nbsp;</B></TT></TD>
    <TD noWrap align=3Dright><TT><B>Mr(expt)&nbsp;&nbsp;</B></TT></TD>
    <TD noWrap align=3Dright><TT><B>Mr(calc)&nbsp;&nbsp;</B></TT></TD>
    <TD align=3Dright><TT><B>&nbsp;ppm&nbsp;&nbsp;</B></TT></TD>
    <TD align=3Dright><TT><B>Start&nbsp;</B></TT></TD>
    <TD align=3Dright><TT><B>&nbsp;</B></TT></TD>
    <TD align=3Dright><TT><B>End&nbsp;</B></TT></TD>
    <TD align=3Dright><TT><B>Miss&nbsp;</B></TT></TD>
    <TD align=3Dright><TT><B>Ions&nbsp;</B></TT></TD>
    <TD><TT><B>&nbsp;Peptide</B></TT></TD></TR>
  <TR>
    <TD align=3Dright>&nbsp;</TD>
    <TD align=3Dright><TT>1181.5541&nbsp;&nbsp;</TT></TD>
    <TD align=3Dright><TT>1180.5468&nbsp;&nbsp;</TT></TD>
    <TD align=3Dright><TT>1180.4745&nbsp;&nbsp;</TT></TD>
    <TD noWrap align=3Dright><TT>61.3&nbsp;</TT></TD>
    <TD align=3Dright><TT>451&nbsp;</TT></TD>
    <TD noWrap align=3Dright><TT>-&nbsp;</TT></TD>
    <TD align=3Dright><TT>462&nbsp;</TT></TD>
    <TD align=3Dright><TT>0&nbsp;&nbsp;</TT></TD>
    <TD noWrap align=3Dright><TT>---&nbsp;&nbsp;</TT></TD>
    <TD noWrap><TT>&nbsp;R.QNAQGSFDGSNG.-</TT></TD></TR>
  <TR>
    <TD align=3Dright>&nbsp;</TD>
    <TD align=3Dright><TT>1289.5587&nbsp;&nbsp;</TT></TD>
    <TD align=3Dright><TT>1288.5514&nbsp;&nbsp;</TT></TD>
    <TD align=3Dright><TT>1288.6234&nbsp;&nbsp;</TT></TD>
    <TD noWrap align=3Dright><TT>-55.84&nbsp;</TT></TD>
    <TD align=3Dright><TT>180&nbsp;</TT></TD>
    <TD noWrap align=3Dright><TT>-&nbsp;</TT></TD>
    <TD align=3Dright><TT>189&nbsp;</TT></TD>
    <TD align=3Dright><TT>1&nbsp;&nbsp;</TT></TD>
    <TD noWrap align=3Dright><TT>---&nbsp;&nbsp;</TT></TD>
    <TD noWrap><TT>&nbsp;K.EPLDWNTRMK.I</TT></TD></TR>
  <TR>
    <TD align=3Dright>&nbsp;</TD>
    <TD align=3Dright><TT>1290.5942&nbsp;&nbsp;</TT></TD>
    <TD align=3Dright><TT>1289.5869&nbsp;&nbsp;</TT></TD>
    <TD align=3Dright><TT>1289.6649&nbsp;&nbsp;</TT></TD>
    <TD noWrap align=3Dright><TT>-60.50&nbsp;</TT></TD>
    <TD align=3Dright><TT>103&nbsp;</TT></TD>
    <TD noWrap align=3Dright><TT>-&nbsp;</TT></TD>
    <TD align=3Dright><TT>115&nbsp;</TT></TD>
    <TD align=3Dright><TT>0&nbsp;&nbsp;</TT></TD>
    <TD noWrap align=3Dright><TT>---&nbsp;&nbsp;</TT></TD>
    <TD noWrap><TT>&nbsp;K.GCLESTGQVVAVK.Q</TT></TD></TR>
  <TR>
    <TD align=3Dright>&nbsp;</TD>
    <TD align=3Dright><TT>1354.5983&nbsp;&nbsp;</TT></TD>
    <TD align=3Dright><TT>1353.5910&nbsp;&nbsp;</TT></TD>
    <TD align=3Dright><TT>1353.7001&nbsp;&nbsp;</TT></TD>
    <TD noWrap align=3Dright><TT>-80.57&nbsp;</TT></TD>
    <TD align=3Dright><TT>237&nbsp;</TT></TD>
    <TD noWrap align=3Dright><TT>-&nbsp;</TT></TD>
    <TD align=3Dright><TT>249&nbsp;</TT></TD>
    <TD align=3Dright><TT>1&nbsp;&nbsp;</TT></TD>
    <TD noWrap align=3Dright><TT>---&nbsp;&nbsp;</TT></TD>
    <TD noWrap><TT>&nbsp;K.LGPTGDKSHVSTR.V</TT></TD></TR>
  <TR>
    <TD align=3Dright>&nbsp;</TD>
    <TD align=3Dright><TT>2240.0310&nbsp;&nbsp;</TT></TD>
    <TD align=3Dright><TT>2239.0237&nbsp;&nbsp;</TT></TD>
    <TD align=3Dright><TT>2239.2113&nbsp;&nbsp;</TT></TD>
    <TD noWrap align=3Dright><TT>-83.78&nbsp;</TT></TD>
    <TD align=3Dright><TT>57&nbsp;</TT></TD>
    <TD noWrap align=3Dright><TT>-&nbsp;</TT></TD>
    <TD align=3Dright><TT>77&nbsp;</TT></TD>
    <TD align=3Dright><TT>1&nbsp;&nbsp;</TT></TD>
    <TD noWrap align=3Dright><TT>---&nbsp;&nbsp;</TT></TD>
    <TD noWrap><TT>&nbsp;R.QLPSPKDAPGVNIAAQIFAFR.E</TT></TD></TR>
  <TR>
    <TD align=3Dright>&nbsp;</TD>
    <TD align=3Dright><TT>2283.0718&nbsp;&nbsp;</TT></TD>
    <TD align=3Dright><TT>2282.0645&nbsp;&nbsp;</TT></TD>
    <TD align=3Dright><TT>2282.0421&nbsp;&nbsp;</TT></TD>
    <TD noWrap align=3Dright><TT>9.81&nbsp;</TT></TD>
    <TD align=3Dright><TT>250&nbsp;</TT></TD>
    <TD noWrap align=3Dright><TT>-&nbsp;</TT></TD>
    <TD align=3Dright><TT>270&nbsp;</TT></TD>
    <TD align=3Dright><TT>0&nbsp;&nbsp;</TT></TD>
    <TD noWrap align=3Dright><TT>---&nbsp;&nbsp;</TT></TD>
    <TD noWrap><TT>&nbsp;R.VMGTYGYCAPEYAMTGQLTVK.S</TT></TD></TR>
  <TR>
    <TD align=3Dright>&nbsp;</TD>
    <TD align=3Dright><TT>2692.1926&nbsp;&nbsp;</TT></TD>
    <TD align=3Dright><TT>2691.1853&nbsp;&nbsp;</TT></TD>
    <TD align=3Dright><TT>2691.3618&nbsp;&nbsp;</TT></TD>
    <TD noWrap align=3Dright><TT>-65.57&nbsp;</TT></TD>
    <TD align=3Dright><TT>157&nbsp;</TT></TD>
    <TD noWrap align=3Dright><TT>-&nbsp;</TT></TD>
    <TD align=3Dright><TT>179&nbsp;</TT></TD>
    <TD align=3Dright><TT>0&nbsp;&nbsp;</TT></TD>
    <TD noWrap align=3Dright><TT>---&nbsp;&nbsp;</TT></TD>
    <TD =
noWrap><TT>&nbsp;R.LLVYEFMPLGSLEDHLHDLPPEK.E</TT></TD></TR></TBODY></TABL=
E>
<TABLE border=3D0 cellSpacing=3D0>
  <TBODY>
  <TR>
    <TD><TT>&nbsp;&nbsp;&nbsp;&nbsp;&nbsp;&nbsp;</TT></TD>
    <TD><TT><B>No match to: </B>772.3343, 805.3749, 825.0538, 842.4641,=20
      856.4791, 870.4971, 1088.4222, 1099.4532, 1099.4532, 1115.4336, =
1115.4336,=20
      1182.5559, 1182.5559, 1196.5656, 1196.5656, 1273.5763, 1273.5763,=20
      1366.6448, 1366.6448, 1370.6128, 1440.6558, 1482.7024, 1530.6870,=20
      1555.7145, 1585.8380, 1585.8380, 1601.8118, 1601.8118, 1845.7576,=20
      1943.9108, 2028.9237, 2044.9517, 2210.9978, 2225.0139, 2225.0139,=20
      2230.1196, 2233.0422, 2664.1897, 2664.1897, 2666.2034, 2749.2273,=20
      2807.2205, 3347.5884</TT></TD></TR></TBODY></TABLE><BR>
<TABLE border=3D0 cellSpacing=3D0>
  <TBODY>
  <TR>
    <TD><TT><B><A name=3DHit30>30.</A>&nbsp;&nbsp;&nbsp;</B></TT></TD>
    <TD noWrap><TT><A=20
      =
href=3D"http://zxw-pc/mascot/cgi/protein_view.pl?file=3D../data/20121225/=
F002400.dat&amp;hit=3D30"=20
      =
target=3D_blank>gi|224053527</A>&nbsp;&nbsp;&nbsp;&nbsp;<B>Mass:</B>&nbsp=
;51294&nbsp;&nbsp;&nbsp;&nbsp;<B>Score:</B>&nbsp;43&nbsp;&nbsp;&nbsp;&nbs=
p;&nbsp;<B>Expect:</B>&nbsp;89&nbsp;&nbsp;<B>Matches:</B>&nbsp;7</TT></TD=
></TR>
  <TR>
    <TD>&nbsp;</TD>
    <TD noWrap><TT>serine/threonine protein kinase PBS1 [Populus=20
      trichocarpa]</TT></TD></TR></TBODY></TABLE>
<TABLE border=3D0 cellSpacing=3D0 cellPadding=3D0>
  <TBODY>
  <TR>
    <TD><TT>&nbsp;&nbsp;&nbsp;&nbsp;&nbsp;&nbsp;</TT></TD>
    <TD align=3Dright><TT><B>Observed&nbsp;&nbsp;</B></TT></TD>
    <TD noWrap align=3Dright><TT><B>Mr(expt)&nbsp;&nbsp;</B></TT></TD>
    <TD noWrap align=3Dright><TT><B>Mr(calc)&nbsp;&nbsp;</B></TT></TD>
    <TD align=3Dright><TT><B>&nbsp;ppm&nbsp;&nbsp;</B></TT></TD>
    <TD align=3Dright><TT><B>Start&nbsp;</B></TT></TD>
    <TD align=3Dright><TT><B>&nbsp;</B></TT></TD>
    <TD align=3Dright><TT><B>End&nbsp;</B></TT></TD>
    <TD align=3Dright><TT><B>Miss&nbsp;</B></TT></TD>
    <TD align=3Dright><TT><B>Ions&nbsp;</B></TT></TD>
    <TD><TT><B>&nbsp;Peptide</B></TT></TD></TR>
  <TR>
    <TD align=3Dright>&nbsp;</TD>
    <TD align=3Dright><TT>1181.5541&nbsp;&nbsp;</TT></TD>
    <TD align=3Dright><TT>1180.5468&nbsp;&nbsp;</TT></TD>
    <TD align=3Dright><TT>1180.4745&nbsp;&nbsp;</TT></TD>
    <TD noWrap align=3Dright><TT>61.3&nbsp;</TT></TD>
    <TD align=3Dright><TT>451&nbsp;</TT></TD>
    <TD noWrap align=3Dright><TT>-&nbsp;</TT></TD>
    <TD align=3Dright><TT>462&nbsp;</TT></TD>
    <TD align=3Dright><TT>0&nbsp;&nbsp;</TT></TD>
    <TD noWrap align=3Dright><TT>---&nbsp;&nbsp;</TT></TD>
    <TD noWrap><TT>&nbsp;R.QNAQGSFDGSNG.-</TT></TD></TR>
  <TR>
    <TD align=3Dright>&nbsp;</TD>
    <TD align=3Dright><TT>1289.5587&nbsp;&nbsp;</TT></TD>
    <TD align=3Dright><TT>1288.5514&nbsp;&nbsp;</TT></TD>
    <TD align=3Dright><TT>1288.6234&nbsp;&nbsp;</TT></TD>
    <TD noWrap align=3Dright><TT>-55.84&nbsp;</TT></TD>
    <TD align=3Dright><TT>180&nbsp;</TT></TD>
    <TD noWrap align=3Dright><TT>-&nbsp;</TT></TD>
    <TD align=3Dright><TT>189&nbsp;</TT></TD>
    <TD align=3Dright><TT>1&nbsp;&nbsp;</TT></TD>
    <TD noWrap align=3Dright><TT>---&nbsp;&nbsp;</TT></TD>
    <TD noWrap><TT>&nbsp;K.EPLDWNTRMK.I</TT></TD></TR>
  <TR>
    <TD align=3Dright>&nbsp;</TD>
    <TD align=3Dright><TT>1290.5942&nbsp;&nbsp;</TT></TD>
    <TD align=3Dright><TT>1289.5869&nbsp;&nbsp;</TT></TD>
    <TD align=3Dright><TT>1289.6649&nbsp;&nbsp;</TT></TD>
    <TD noWrap align=3Dright><TT>-60.50&nbsp;</TT></TD>
    <TD align=3Dright><TT>103&nbsp;</TT></TD>
    <TD noWrap align=3Dright><TT>-&nbsp;</TT></TD>
    <TD align=3Dright><TT>115&nbsp;</TT></TD>
    <TD align=3Dright><TT>0&nbsp;&nbsp;</TT></TD>
    <TD noWrap align=3Dright><TT>---&nbsp;&nbsp;</TT></TD>
    <TD noWrap><TT>&nbsp;K.GCLESTGQVVAVK.Q</TT></TD></TR>
  <TR>
    <TD align=3Dright>&nbsp;</TD>
    <TD align=3Dright><TT>1354.5983&nbsp;&nbsp;</TT></TD>
    <TD align=3Dright><TT>1353.5910&nbsp;&nbsp;</TT></TD>
    <TD align=3Dright><TT>1353.7001&nbsp;&nbsp;</TT></TD>
    <TD noWrap align=3Dright><TT>-80.57&nbsp;</TT></TD>
    <TD align=3Dright><TT>237&nbsp;</TT></TD>
    <TD noWrap align=3Dright><TT>-&nbsp;</TT></TD>
    <TD align=3Dright><TT>249&nbsp;</TT></TD>
    <TD align=3Dright><TT>1&nbsp;&nbsp;</TT></TD>
    <TD noWrap align=3Dright><TT>---&nbsp;&nbsp;</TT></TD>
    <TD noWrap><TT>&nbsp;K.LGPTGDKSHVSTR.V</TT></TD></TR>
  <TR>
    <TD align=3Dright>&nbsp;</TD>
    <TD align=3Dright><TT>2240.0310&nbsp;&nbsp;</TT></TD>
    <TD align=3Dright><TT>2239.0237&nbsp;&nbsp;</TT></TD>
    <TD align=3Dright><TT>2239.2113&nbsp;&nbsp;</TT></TD>
    <TD noWrap align=3Dright><TT>-83.78&nbsp;</TT></TD>
    <TD align=3Dright><TT>57&nbsp;</TT></TD>
    <TD noWrap align=3Dright><TT>-&nbsp;</TT></TD>
    <TD align=3Dright><TT>77&nbsp;</TT></TD>
    <TD align=3Dright><TT>1&nbsp;&nbsp;</TT></TD>
    <TD noWrap align=3Dright><TT>---&nbsp;&nbsp;</TT></TD>
    <TD noWrap><TT>&nbsp;R.QLPSPKDAPGVNIAAQIFAFR.E</TT></TD></TR>
  <TR>
    <TD align=3Dright>&nbsp;</TD>
    <TD align=3Dright><TT>2283.0718&nbsp;&nbsp;</TT></TD>
    <TD align=3Dright><TT>2282.0645&nbsp;&nbsp;</TT></TD>
    <TD align=3Dright><TT>2282.0421&nbsp;&nbsp;</TT></TD>
    <TD noWrap align=3Dright><TT>9.81&nbsp;</TT></TD>
    <TD align=3Dright><TT>250&nbsp;</TT></TD>
    <TD noWrap align=3Dright><TT>-&nbsp;</TT></TD>
    <TD align=3Dright><TT>270&nbsp;</TT></TD>
    <TD align=3Dright><TT>0&nbsp;&nbsp;</TT></TD>
    <TD noWrap align=3Dright><TT>---&nbsp;&nbsp;</TT></TD>
    <TD noWrap><TT>&nbsp;R.VMGTYGYCAPEYAMTGQLTVK.S</TT></TD></TR>
  <TR>
    <TD align=3Dright>&nbsp;</TD>
    <TD align=3Dright><TT>2692.1926&nbsp;&nbsp;</TT></TD>
    <TD align=3Dright><TT>2691.1853&nbsp;&nbsp;</TT></TD>
    <TD align=3Dright><TT>2691.3618&nbsp;&nbsp;</TT></TD>
    <TD noWrap align=3Dright><TT>-65.57&nbsp;</TT></TD>
    <TD align=3Dright><TT>157&nbsp;</TT></TD>
    <TD noWrap align=3Dright><TT>-&nbsp;</TT></TD>
    <TD align=3Dright><TT>179&nbsp;</TT></TD>
    <TD align=3Dright><TT>0&nbsp;&nbsp;</TT></TD>
    <TD noWrap align=3Dright><TT>---&nbsp;&nbsp;</TT></TD>
    <TD =
noWrap><TT>&nbsp;R.LLVYEFMPLGSLEDHLHDLPPEK.E</TT></TD></TR></TBODY></TABL=
E>
<TABLE border=3D0 cellSpacing=3D0>
  <TBODY>
  <TR>
    <TD><TT>&nbsp;&nbsp;&nbsp;&nbsp;&nbsp;&nbsp;</TT></TD>
    <TD><TT><B>No match to: </B>772.3343, 805.3749, 825.0538, 842.4641,=20
      856.4791, 870.4971, 1088.4222, 1099.4532, 1099.4532, 1115.4336, =
1115.4336,=20
      1182.5559, 1182.5559, 1196.5656, 1196.5656, 1273.5763, 1273.5763,=20
      1366.6448, 1366.6448, 1370.6128, 1440.6558, 1482.7024, 1530.6870,=20
      1555.7145, 1585.8380, 1585.8380, 1601.8118, 1601.8118, 1845.7576,=20
      1943.9108, 2028.9237, 2044.9517, 2210.9978, 2225.0139, 2225.0139,=20
      2230.1196, 2233.0422, 2664.1897, 2664.1897, 2666.2034, 2749.2273,=20
      2807.2205, 3347.5884</TT></TD></TR></TBODY></TABLE><BR>
<TABLE border=3D0 cellSpacing=3D0>
  <TBODY>
  <TR>
    <TD><TT><B><A name=3DHit31>31.</A>&nbsp;&nbsp;&nbsp;</B></TT></TD>
    <TD noWrap><TT><A=20
      =
href=3D"http://zxw-pc/mascot/cgi/protein_view.pl?file=3D../data/20121225/=
F002400.dat&amp;hit=3D31"=20
      =
target=3D_blank>gi|10140667</A>&nbsp;&nbsp;&nbsp;&nbsp;<B>Mass:</B>&nbsp;=
25992&nbsp;&nbsp;&nbsp;&nbsp;<B>Score:</B>&nbsp;43&nbsp;&nbsp;&nbsp;&nbsp=
;&nbsp;<B>Expect:</B>&nbsp;93&nbsp;&nbsp;<B>Matches:</B>&nbsp;4</TT></TD>=
</TR>
  <TR>
    <TD>&nbsp;</TD>
    <TD noWrap><TT>unknown protein [Oryza sativa Japonica=20
  Group]</TT></TD></TR></TBODY></TABLE>
<TABLE border=3D0 cellSpacing=3D0 cellPadding=3D0>
  <TBODY>
  <TR>
    <TD><TT>&nbsp;&nbsp;&nbsp;&nbsp;&nbsp;&nbsp;</TT></TD>
    <TD align=3Dright><TT><B>Observed&nbsp;&nbsp;</B></TT></TD>
    <TD noWrap align=3Dright><TT><B>Mr(expt)&nbsp;&nbsp;</B></TT></TD>
    <TD noWrap align=3Dright><TT><B>Mr(calc)&nbsp;&nbsp;</B></TT></TD>
    <TD align=3Dright><TT><B>&nbsp;ppm&nbsp;&nbsp;</B></TT></TD>
    <TD align=3Dright><TT><B>Start&nbsp;</B></TT></TD>
    <TD align=3Dright><TT><B>&nbsp;</B></TT></TD>
    <TD align=3Dright><TT><B>End&nbsp;</B></TT></TD>
    <TD align=3Dright><TT><B>Miss&nbsp;</B></TT></TD>
    <TD align=3Dright><TT><B>Ions&nbsp;</B></TT></TD>
    <TD><TT><B>&nbsp;Peptide</B></TT></TD></TR>
  <TR>
    <TD align=3Dright>&nbsp;</TD>
    <TD align=3Dright><TT>805.3749&nbsp;&nbsp;</TT></TD>
    <TD align=3Dright><TT>804.3677&nbsp;&nbsp;</TT></TD>
    <TD align=3Dright><TT>804.4164&nbsp;&nbsp;</TT></TD>
    <TD noWrap align=3Dright><TT>-60.54&nbsp;</TT></TD>
    <TD align=3Dright><TT>63&nbsp;</TT></TD>
    <TD noWrap align=3Dright><TT>-&nbsp;</TT></TD>
    <TD align=3Dright><TT>70&nbsp;</TT></TD>
    <TD align=3Dright><TT>0&nbsp;&nbsp;</TT></TD>
    <TD noWrap align=3Dright><TT>---&nbsp;&nbsp;</TT></TD>
    <TD noWrap><TT>&nbsp;K.SNMGVLGK.E</TT></TD></TR>
  <TR>
    <TD align=3Dright>&nbsp;</TD>
    <TD align=3Dright><TT>1182.5559&nbsp;&nbsp;</TT></TD>
    <TD align=3Dright><TT>1181.5486&nbsp;&nbsp;</TT></TD>
    <TD align=3Dright><TT>1181.4983&nbsp;&nbsp;</TT></TD>
    <TD noWrap align=3Dright><TT>42.6&nbsp;</TT></TD>
    <TD align=3Dright><TT>40&nbsp;</TT></TD>
    <TD noWrap align=3Dright><TT>-&nbsp;</TT></TD>
    <TD align=3Dright><TT>50&nbsp;</TT></TD>
    <TD align=3Dright><TT>0&nbsp;&nbsp;</TT></TD>
    <TD noWrap align=3Dright><TT>---&nbsp;&nbsp;</TT></TD>
    <TD noWrap><TT>&nbsp;R.ETSGNGDMISR.L + Oxidation (M)</TT></TD></TR>
  <TR>
    <TD align=3Dright>&nbsp;</TD>
    <TD align=3Dright><TT>1182.5559&nbsp;&nbsp;</TT></TD>
    <TD align=3Dright><TT>1181.5486&nbsp;&nbsp;</TT></TD>
    <TD align=3Dright><TT>1181.4983&nbsp;&nbsp;</TT></TD>
    <TD noWrap align=3Dright><TT>42.6&nbsp;</TT></TD>
    <TD align=3Dright><TT>40&nbsp;</TT></TD>
    <TD noWrap align=3Dright><TT>-&nbsp;</TT></TD>
    <TD align=3Dright><TT>50&nbsp;</TT></TD>
    <TD align=3Dright><TT>0&nbsp;&nbsp;</TT></TD>
    <TD noWrap align=3Dright><TT>25&nbsp;&nbsp;</TT></TD>
    <TD noWrap><TT>&nbsp;R.ETSGNGDMISR.L + Oxidation (M)</TT></TD></TR>
  <TR>
    <TD align=3Dright>&nbsp;</TD>
    <TD align=3Dright><TT>2230.1196&nbsp;&nbsp;</TT></TD>
    <TD align=3Dright><TT>2229.1123&nbsp;&nbsp;</TT></TD>
    <TD align=3Dright><TT>2229.1535&nbsp;&nbsp;</TT></TD>
    <TD noWrap align=3Dright><TT>-18.49&nbsp;</TT></TD>
    <TD align=3Dright><TT>71&nbsp;</TT></TD>
    <TD noWrap align=3Dright><TT>-&nbsp;</TT></TD>
    <TD align=3Dright><TT>90&nbsp;</TT></TD>
    <TD align=3Dright><TT>1&nbsp;&nbsp;</TT></TD>
    <TD noWrap align=3Dright><TT>---&nbsp;&nbsp;</TT></TD>
    <TD =
noWrap><TT>&nbsp;K.EAVASMTAVEAQQQRLTLQR.L</TT></TD></TR></TBODY></TABLE>
<TABLE border=3D0 cellSpacing=3D0>
  <TBODY>
  <TR>
    <TD><TT>&nbsp;&nbsp;&nbsp;&nbsp;&nbsp;&nbsp;</TT></TD>
    <TD><TT><B>No match to: </B>772.3343, 825.0538, 842.4641, 856.4791,=20
      870.4971, 1088.4222, 1099.4532, 1099.4532, 1115.4336, 1115.4336,=20
      1181.5541, 1196.5656, 1196.5656, 1273.5763, 1273.5763, 1289.5587,=20
      1290.5942, 1354.5983, 1366.6448, 1366.6448, 1370.6128, 1440.6558,=20
      1482.7024, 1530.6870, 1555.7145, 1585.8380, 1585.8380, 1601.8118,=20
      1601.8118, 1845.7576, 1943.9108, 2028.9237, 2044.9517, 2210.9978,=20
      2225.0139, 2225.0139, 2233.0422, 2240.0310, 2283.0718, 2664.1897,=20
      2664.1897, 2666.2034, 2692.1926, 2749.2273, 2807.2205,=20
  3347.5884</TT></TD></TR></TBODY></TABLE><BR>
<TABLE border=3D0 cellSpacing=3D0>
  <TBODY>
  <TR>
    <TD><TT><B><A name=3DHit32>32.</A>&nbsp;&nbsp;&nbsp;</B></TT></TD>
    <TD noWrap><TT><A=20
      =
href=3D"http://zxw-pc/mascot/cgi/protein_view.pl?file=3D../data/20121225/=
F002400.dat&amp;hit=3D32"=20
      =
target=3D_blank>gi|222616284</A>&nbsp;&nbsp;&nbsp;&nbsp;<B>Mass:</B>&nbsp=
;53315&nbsp;&nbsp;&nbsp;&nbsp;<B>Score:</B>&nbsp;43&nbsp;&nbsp;&nbsp;&nbs=
p;&nbsp;<B>Expect:</B>&nbsp;1e+002&nbsp;&nbsp;<B>Matches:</B>&nbsp;13</TT=
></TD></TR>
  <TR>
    <TD>&nbsp;</TD>
    <TD noWrap><TT>hypothetical protein OsJ_34530 [Oryza sativa Japonica =

      Group]</TT></TD></TR></TBODY></TABLE>
<TABLE border=3D0 cellSpacing=3D0 cellPadding=3D0>
  <TBODY>
  <TR>
    <TD><TT>&nbsp;&nbsp;&nbsp;&nbsp;&nbsp;&nbsp;</TT></TD>
    <TD align=3Dright><TT><B>Observed&nbsp;&nbsp;</B></TT></TD>
    <TD noWrap align=3Dright><TT><B>Mr(expt)&nbsp;&nbsp;</B></TT></TD>
    <TD noWrap align=3Dright><TT><B>Mr(calc)&nbsp;&nbsp;</B></TT></TD>
    <TD align=3Dright><TT><B>&nbsp;ppm&nbsp;&nbsp;</B></TT></TD>
    <TD align=3Dright><TT><B>Start&nbsp;</B></TT></TD>
    <TD align=3Dright><TT><B>&nbsp;</B></TT></TD>
    <TD align=3Dright><TT><B>End&nbsp;</B></TT></TD>
    <TD align=3Dright><TT><B>Miss&nbsp;</B></TT></TD>
    <TD align=3Dright><TT><B>Ions&nbsp;</B></TT></TD>
    <TD><TT><B>&nbsp;Peptide</B></TT></TD></TR>
  <TR>
    <TD align=3Dright>&nbsp;</TD>
    <TD align=3Dright><TT>870.4971&nbsp;&nbsp;</TT></TD>
    <TD align=3Dright><TT>869.4898&nbsp;&nbsp;</TT></TD>
    <TD align=3Dright><TT>869.4508&nbsp;&nbsp;</TT></TD>
    <TD noWrap align=3Dright><TT>44.9&nbsp;</TT></TD>
    <TD align=3Dright><TT>427&nbsp;</TT></TD>
    <TD noWrap align=3Dright><TT>-&nbsp;</TT></TD>
    <TD align=3Dright><TT>432&nbsp;</TT></TD>
    <TD align=3Dright><TT>1&nbsp;&nbsp;</TT></TD>
    <TD noWrap align=3Dright><TT>---&nbsp;&nbsp;</TT></TD>
    <TD noWrap><TT>&nbsp;K.QTRFYR.V</TT></TD></TR>
  <TR>
    <TD align=3Dright>&nbsp;</TD>
    <TD align=3Dright><TT>1115.4336&nbsp;&nbsp;</TT></TD>
    <TD align=3Dright><TT>1114.4263&nbsp;&nbsp;</TT></TD>
    <TD align=3Dright><TT>1114.5255&nbsp;&nbsp;</TT></TD>
    <TD noWrap align=3Dright><TT>-88.96&nbsp;</TT></TD>
    <TD align=3Dright><TT>274&nbsp;</TT></TD>
    <TD noWrap align=3Dright><TT>-&nbsp;</TT></TD>
    <TD align=3Dright><TT>284&nbsp;</TT></TD>
    <TD align=3Dright><TT>0&nbsp;&nbsp;</TT></TD>
    <TD noWrap align=3Dright><TT>---&nbsp;&nbsp;</TT></TD>
    <TD noWrap><TT>&nbsp;R.AVDTDGPNQAK.M</TT></TD></TR>
  <TR>
    <TD align=3Dright>&nbsp;</TD>
    <TD align=3Dright><TT>1115.4336&nbsp;&nbsp;</TT></TD>
    <TD align=3Dright><TT>1114.4263&nbsp;&nbsp;</TT></TD>
    <TD align=3Dright><TT>1114.5255&nbsp;&nbsp;</TT></TD>
    <TD noWrap align=3Dright><TT>-88.96&nbsp;</TT></TD>
    <TD align=3Dright><TT>274&nbsp;</TT></TD>
    <TD noWrap align=3Dright><TT>-&nbsp;</TT></TD>
    <TD align=3Dright><TT>284&nbsp;</TT></TD>
    <TD align=3Dright><TT>0&nbsp;&nbsp;</TT></TD>
    <TD noWrap align=3Dright><TT>---&nbsp;&nbsp;</TT></TD>
    <TD noWrap><TT>&nbsp;R.AVDTDGPNQAK.M</TT></TD></TR>
  <TR>
    <TD align=3Dright>&nbsp;</TD>
    <TD align=3Dright><TT>1181.5541&nbsp;&nbsp;</TT></TD>
    <TD align=3Dright><TT>1180.5468&nbsp;&nbsp;</TT></TD>
    <TD align=3Dright><TT>1180.5654&nbsp;&nbsp;</TT></TD>
    <TD noWrap align=3Dright><TT>-15.71&nbsp;</TT></TD>
    <TD align=3Dright><TT>321&nbsp;</TT></TD>
    <TD noWrap align=3Dright><TT>-&nbsp;</TT></TD>
    <TD align=3Dright><TT>330&nbsp;</TT></TD>
    <TD align=3Dright><TT>1&nbsp;&nbsp;</TT></TD>
    <TD noWrap align=3Dright><TT>---&nbsp;&nbsp;</TT></TD>
    <TD noWrap><TT>&nbsp;R.KELMEMMAAK.V</TT></TD></TR>
  <TR>
    <TD align=3Dright>&nbsp;</TD>
    <TD align=3Dright><TT>1182.5559&nbsp;&nbsp;</TT></TD>
    <TD align=3Dright><TT>1181.5486&nbsp;&nbsp;</TT></TD>
    <TD align=3Dright><TT>1181.5434&nbsp;&nbsp;</TT></TD>
    <TD noWrap align=3Dright><TT>4.45&nbsp;</TT></TD>
    <TD align=3Dright><TT>98&nbsp;</TT></TD>
    <TD noWrap align=3Dright><TT>-&nbsp;</TT></TD>
    <TD align=3Dright><TT>107&nbsp;</TT></TD>
    <TD align=3Dright><TT>1&nbsp;&nbsp;</TT></TD>
    <TD noWrap align=3Dright><TT>---&nbsp;&nbsp;</TT></TD>
    <TD noWrap><TT>&nbsp;K.SLMWCSGRSR.R</TT></TD></TR>
  <TR>
    <TD align=3Dright>&nbsp;</TD>
    <TD align=3Dright><TT>1182.5559&nbsp;&nbsp;</TT></TD>
    <TD align=3Dright><TT>1181.5486&nbsp;&nbsp;</TT></TD>
    <TD align=3Dright><TT>1181.5434&nbsp;&nbsp;</TT></TD>
    <TD noWrap align=3Dright><TT>4.45&nbsp;</TT></TD>
    <TD align=3Dright><TT>98&nbsp;</TT></TD>
    <TD noWrap align=3Dright><TT>-&nbsp;</TT></TD>
    <TD align=3Dright><TT>107&nbsp;</TT></TD>
    <TD align=3Dright><TT>1&nbsp;&nbsp;</TT></TD>
    <TD noWrap align=3Dright><TT>---&nbsp;&nbsp;</TT></TD>
    <TD noWrap><TT>&nbsp;K.SLMWCSGRSR.R</TT></TD></TR>
  <TR>
    <TD align=3Dright>&nbsp;</TD>
    <TD align=3Dright><TT>1196.5656&nbsp;&nbsp;</TT></TD>
    <TD align=3Dright><TT>1195.5583&nbsp;&nbsp;</TT></TD>
    <TD align=3Dright><TT>1195.5842&nbsp;&nbsp;</TT></TD>
    <TD noWrap align=3Dright><TT>-21.62&nbsp;</TT></TD>
    <TD align=3Dright><TT>96&nbsp;</TT></TD>
    <TD noWrap align=3Dright><TT>-&nbsp;</TT></TD>
    <TD align=3Dright><TT>105&nbsp;</TT></TD>
    <TD align=3Dright><TT>1&nbsp;&nbsp;</TT></TD>
    <TD noWrap align=3Dright><TT>---&nbsp;&nbsp;</TT></TD>
    <TD noWrap><TT>&nbsp;R.IKSLMWCSGR.S + Oxidation (M)</TT></TD></TR>
  <TR>
    <TD align=3Dright>&nbsp;</TD>
    <TD align=3Dright><TT>1196.5656&nbsp;&nbsp;</TT></TD>
    <TD align=3Dright><TT>1195.5583&nbsp;&nbsp;</TT></TD>
    <TD align=3Dright><TT>1195.5842&nbsp;&nbsp;</TT></TD>
    <TD noWrap align=3Dright><TT>-21.62&nbsp;</TT></TD>
    <TD align=3Dright><TT>96&nbsp;</TT></TD>
    <TD noWrap align=3Dright><TT>-&nbsp;</TT></TD>
    <TD align=3Dright><TT>105&nbsp;</TT></TD>
    <TD align=3Dright><TT>1&nbsp;&nbsp;</TT></TD>
    <TD noWrap align=3Dright><TT>---&nbsp;&nbsp;</TT></TD>
    <TD noWrap><TT>&nbsp;R.IKSLMWCSGR.S + Oxidation (M)</TT></TD></TR>
  <TR>
    <TD align=3Dright>&nbsp;</TD>
    <TD align=3Dright><TT>1585.8380&nbsp;&nbsp;</TT></TD>
    <TD align=3Dright><TT>1584.8307&nbsp;&nbsp;</TT></TD>
    <TD align=3Dright><TT>1584.7197&nbsp;&nbsp;</TT></TD>
    <TD noWrap align=3Dright><TT>70.1&nbsp;</TT></TD>
    <TD align=3Dright><TT>322&nbsp;</TT></TD>
    <TD noWrap align=3Dright><TT>-&nbsp;</TT></TD>
    <TD align=3Dright><TT>335&nbsp;</TT></TD>
    <TD align=3Dright><TT>1&nbsp;&nbsp;</TT></TD>
    <TD noWrap align=3Dright><TT>---&nbsp;&nbsp;</TT></TD>
    <TD noWrap><TT>&nbsp;K.ELMEMMAAKVDASK.K + 2 Oxidation =
(M)</TT></TD></TR>
  <TR>
    <TD align=3Dright>&nbsp;</TD>
    <TD align=3Dright><TT>1585.8380&nbsp;&nbsp;</TT></TD>
    <TD align=3Dright><TT>1584.8307&nbsp;&nbsp;</TT></TD>
    <TD align=3Dright><TT>1584.7197&nbsp;&nbsp;</TT></TD>
    <TD noWrap align=3Dright><TT>70.1&nbsp;</TT></TD>
    <TD align=3Dright><TT>322&nbsp;</TT></TD>
    <TD noWrap align=3Dright><TT>-&nbsp;</TT></TD>
    <TD align=3Dright><TT>335&nbsp;</TT></TD>
    <TD align=3Dright><TT>1&nbsp;&nbsp;</TT></TD>
    <TD noWrap align=3Dright><TT>---&nbsp;&nbsp;</TT></TD>
    <TD noWrap><TT>&nbsp;K.ELMEMMAAKVDASK.K + 2 Oxidation =
(M)</TT></TD></TR>
  <TR>
    <TD align=3Dright>&nbsp;</TD>
    <TD align=3Dright><TT>1601.8118&nbsp;&nbsp;</TT></TD>
    <TD align=3Dright><TT>1600.8045&nbsp;&nbsp;</TT></TD>
    <TD align=3Dright><TT>1600.7780&nbsp;&nbsp;</TT></TD>
    <TD noWrap align=3Dright><TT>16.6&nbsp;</TT></TD>
    <TD align=3Dright><TT>170&nbsp;</TT></TD>
    <TD noWrap align=3Dright><TT>-&nbsp;</TT></TD>
    <TD align=3Dright><TT>185&nbsp;</TT></TD>
    <TD align=3Dright><TT>0&nbsp;&nbsp;</TT></TD>
    <TD noWrap align=3Dright><TT>---&nbsp;&nbsp;</TT></TD>
    <TD noWrap><TT>&nbsp;K.LMGGANGIGHGYVNNK.D</TT></TD></TR>
  <TR>
    <TD align=3Dright>&nbsp;</TD>
    <TD align=3Dright><TT>1601.8118&nbsp;&nbsp;</TT></TD>
    <TD align=3Dright><TT>1600.8045&nbsp;&nbsp;</TT></TD>
    <TD align=3Dright><TT>1600.7780&nbsp;&nbsp;</TT></TD>
    <TD noWrap align=3Dright><TT>16.6&nbsp;</TT></TD>
    <TD align=3Dright><TT>170&nbsp;</TT></TD>
    <TD noWrap align=3Dright><TT>-&nbsp;</TT></TD>
    <TD align=3Dright><TT>185&nbsp;</TT></TD>
    <TD align=3Dright><TT>0&nbsp;&nbsp;</TT></TD>
    <TD noWrap align=3Dright><TT>---&nbsp;&nbsp;</TT></TD>
    <TD noWrap><TT>&nbsp;K.LMGGANGIGHGYVNNK.D</TT></TD></TR>
  <TR>
    <TD align=3Dright>&nbsp;</TD>
    <TD align=3Dright><TT>2210.9978&nbsp;&nbsp;</TT></TD>
    <TD align=3Dright><TT>2209.9905&nbsp;&nbsp;</TT></TD>
    <TD align=3Dright><TT>2210.1452&nbsp;&nbsp;</TT></TD>
    <TD noWrap align=3Dright><TT>-70.01&nbsp;</TT></TD>
    <TD align=3Dright><TT>240&nbsp;</TT></TD>
    <TD noWrap align=3Dright><TT>-&nbsp;</TT></TD>
    <TD align=3Dright><TT>258&nbsp;</TT></TD>
    <TD align=3Dright><TT>1&nbsp;&nbsp;</TT></TD>
    <TD noWrap align=3Dright><TT>---&nbsp;&nbsp;</TT></TD>
    <TD noWrap><TT>&nbsp;K.DLMIHSGVHKIPDPHIMVR.W + Oxidation=20
  (M)</TT></TD></TR></TBODY></TABLE>
<TABLE border=3D0 cellSpacing=3D0>
  <TBODY>
  <TR>
    <TD><TT>&nbsp;&nbsp;&nbsp;&nbsp;&nbsp;&nbsp;</TT></TD>
    <TD><TT><B>No match to: </B>772.3343, 805.3749, 825.0538, 842.4641,=20
      856.4791, 1088.4222, 1099.4532, 1099.4532, 1273.5763, 1273.5763,=20
      1289.5587, 1290.5942, 1354.5983, 1366.6448, 1366.6448, 1370.6128,=20
      1440.6558, 1482.7024, 1530.6870, 1555.7145, 1845.7576, 1943.9108,=20
      2028.9237, 2044.9517, 2225.0139, 2225.0139, 2230.1196, 2233.0422,=20
      2240.0310, 2283.0718, 2664.1897, 2664.1897, 2666.2034, 2692.1926,=20
      2749.2273, 2807.2205, 3347.5884</TT></TD></TR></TBODY></TABLE><BR>
<TABLE border=3D0 cellSpacing=3D0>
  <TBODY>
  <TR>
    <TD><TT><B><A name=3DHit33>33.</A>&nbsp;&nbsp;&nbsp;</B></TT></TD>
    <TD noWrap><TT><A=20
      =
href=3D"http://zxw-pc/mascot/cgi/protein_view.pl?file=3D../data/20121225/=
F002400.dat&amp;hit=3D33"=20
      =
target=3D_blank>gi|255660992</A>&nbsp;&nbsp;&nbsp;&nbsp;<B>Mass:</B>&nbsp=
;41949&nbsp;&nbsp;&nbsp;&nbsp;<B>Score:</B>&nbsp;42&nbsp;&nbsp;&nbsp;&nbs=
p;&nbsp;<B>Expect:</B>&nbsp;1.2e+002&nbsp;&nbsp;<B>Matches:</B>&nbsp;8</T=
T></TD></TR>
  <TR>
    <TD>&nbsp;</TD>
    <TD noWrap><TT>pentatricopeptide repeat-containing protein [Junellia =

      spathulata]</TT></TD></TR></TBODY></TABLE>
<TABLE border=3D0 cellSpacing=3D0 cellPadding=3D0>
  <TBODY>
  <TR>
    <TD><TT>&nbsp;&nbsp;&nbsp;&nbsp;&nbsp;&nbsp;</TT></TD>
    <TD align=3Dright><TT><B>Observed&nbsp;&nbsp;</B></TT></TD>
    <TD noWrap align=3Dright><TT><B>Mr(expt)&nbsp;&nbsp;</B></TT></TD>
    <TD noWrap align=3Dright><TT><B>Mr(calc)&nbsp;&nbsp;</B></TT></TD>
    <TD align=3Dright><TT><B>&nbsp;ppm&nbsp;&nbsp;</B></TT></TD>
    <TD align=3Dright><TT><B>Start&nbsp;</B></TT></TD>
    <TD align=3Dright><TT><B>&nbsp;</B></TT></TD>
    <TD align=3Dright><TT><B>End&nbsp;</B></TT></TD>
    <TD align=3Dright><TT><B>Miss&nbsp;</B></TT></TD>
    <TD align=3Dright><TT><B>Ions&nbsp;</B></TT></TD>
    <TD><TT><B>&nbsp;Peptide</B></TT></TD></TR>
  <TR>
    <TD align=3Dright>&nbsp;</TD>
    <TD align=3Dright><TT>1181.5541&nbsp;&nbsp;</TT></TD>
    <TD align=3Dright><TT>1180.5468&nbsp;&nbsp;</TT></TD>
    <TD align=3Dright><TT>1180.4666&nbsp;&nbsp;</TT></TD>
    <TD noWrap align=3Dright><TT>67.9&nbsp;</TT></TD>
    <TD align=3Dright><TT>1&nbsp;</TT></TD>
    <TD noWrap align=3Dright><TT>-&nbsp;</TT></TD>
    <TD align=3Dright><TT>11&nbsp;</TT></TD>
    <TD align=3Dright><TT>0&nbsp;&nbsp;</TT></TD>
    <TD noWrap align=3Dright><TT>---&nbsp;&nbsp;</TT></TD>
    <TD noWrap><TT>&nbsp;-.CESGDIDSAER.V</TT></TD></TR>
  <TR>
    <TD align=3Dright>&nbsp;</TD>
    <TD align=3Dright><TT>1530.6870&nbsp;&nbsp;</TT></TD>
    <TD align=3Dright><TT>1529.6797&nbsp;&nbsp;</TT></TD>
    <TD align=3Dright><TT>1529.7079&nbsp;&nbsp;</TT></TD>
    <TD noWrap align=3Dright><TT>-18.40&nbsp;</TT></TD>
    <TD align=3Dright><TT>55&nbsp;</TT></TD>
    <TD noWrap align=3Dright><TT>-&nbsp;</TT></TD>
    <TD align=3Dright><TT>67&nbsp;</TT></TD>
    <TD align=3Dright><TT>1&nbsp;&nbsp;</TT></TD>
    <TD noWrap align=3Dright><TT>---&nbsp;&nbsp;</TT></TD>
    <TD noWrap><TT>&nbsp;K.GNRSVSSFNIMMR.G + 2 Oxidation =
(M)</TT></TD></TR>
  <TR>
    <TD align=3Dright>&nbsp;</TD>
    <TD align=3Dright><TT>1555.7145&nbsp;&nbsp;</TT></TD>
    <TD align=3Dright><TT>1554.7072&nbsp;&nbsp;</TT></TD>
    <TD align=3Dright><TT>1554.7786&nbsp;&nbsp;</TT></TD>
    <TD noWrap align=3Dright><TT>-45.89&nbsp;</TT></TD>
    <TD align=3Dright><TT>229&nbsp;</TT></TD>
    <TD noWrap align=3Dright><TT>-&nbsp;</TT></TD>
    <TD align=3Dright><TT>242&nbsp;</TT></TD>
    <TD align=3Dright><TT>0&nbsp;&nbsp;</TT></TD>
    <TD noWrap align=3Dright><TT>---&nbsp;&nbsp;</TT></TD>
    <TD noWrap><TT>&nbsp;K.GLNPGVITYSMLMK.G + 2 Oxidation =
(M)</TT></TD></TR>
  <TR>
    <TD align=3Dright>&nbsp;</TD>
    <TD align=3Dright><TT>1601.8118&nbsp;&nbsp;</TT></TD>
    <TD align=3Dright><TT>1600.8045&nbsp;&nbsp;</TT></TD>
    <TD align=3Dright><TT>1600.7741&nbsp;&nbsp;</TT></TD>
    <TD noWrap align=3Dright><TT>19.0&nbsp;</TT></TD>
    <TD align=3Dright><TT>285&nbsp;</TT></TD>
    <TD noWrap align=3Dright><TT>-&nbsp;</TT></TD>
    <TD align=3Dright><TT>297&nbsp;</TT></TD>
    <TD align=3Dright><TT>0&nbsp;&nbsp;</TT></TD>
    <TD noWrap align=3Dright><TT>---&nbsp;&nbsp;</TT></TD>
    <TD noWrap><TT>&nbsp;K.MQLALSLYFDMNR.W</TT></TD></TR>
  <TR>
    <TD align=3Dright>&nbsp;</TD>
    <TD align=3Dright><TT>1601.8118&nbsp;&nbsp;</TT></TD>
    <TD align=3Dright><TT>1600.8045&nbsp;&nbsp;</TT></TD>
    <TD align=3Dright><TT>1600.7741&nbsp;&nbsp;</TT></TD>
    <TD noWrap align=3Dright><TT>19.0&nbsp;</TT></TD>
    <TD align=3Dright><TT>285&nbsp;</TT></TD>
    <TD noWrap align=3Dright><TT>-&nbsp;</TT></TD>
    <TD align=3Dright><TT>297&nbsp;</TT></TD>
    <TD align=3Dright><TT>0&nbsp;&nbsp;</TT></TD>
    <TD noWrap align=3Dright><TT>---&nbsp;&nbsp;</TT></TD>
    <TD noWrap><TT>&nbsp;K.MQLALSLYFDMNR.W</TT></TD></TR>
  <TR>
    <TD align=3Dright>&nbsp;</TD>
    <TD align=3Dright><TT>1845.7576&nbsp;&nbsp;</TT></TD>
    <TD align=3Dright><TT>1844.7503&nbsp;&nbsp;</TT></TD>
    <TD align=3Dright><TT>1844.8801&nbsp;&nbsp;</TT></TD>
    <TD noWrap align=3Dright><TT>-70.33&nbsp;</TT></TD>
    <TD align=3Dright><TT>124&nbsp;</TT></TD>
    <TD noWrap align=3Dright><TT>-&nbsp;</TT></TD>
    <TD align=3Dright><TT>141&nbsp;</TT></TD>
    <TD align=3Dright><TT>0&nbsp;&nbsp;</TT></TD>
    <TD noWrap align=3Dright><TT>---&nbsp;&nbsp;</TT></TD>
    <TD noWrap><TT>&nbsp;K.GGVLDAFAYSAMINGLCK.E + Oxidation =
(M)</TT></TD></TR>
  <TR>
    <TD align=3Dright>&nbsp;</TD>
    <TD align=3Dright><TT>2028.9237&nbsp;&nbsp;</TT></TD>
    <TD align=3Dright><TT>2027.9164&nbsp;&nbsp;</TT></TD>
    <TD align=3Dright><TT>2027.9874&nbsp;&nbsp;</TT></TD>
    <TD noWrap align=3Dright><TT>-34.97&nbsp;</TT></TD>
    <TD align=3Dright><TT>212&nbsp;</TT></TD>
    <TD noWrap align=3Dright><TT>-&nbsp;</TT></TD>
    <TD align=3Dright><TT>228&nbsp;</TT></TD>
    <TD align=3Dright><TT>1&nbsp;&nbsp;</TT></TD>
    <TD noWrap align=3Dright><TT>---&nbsp;&nbsp;</TT></TD>
    <TD noWrap><TT>&nbsp;K.NEMFGEAYNLVKELLDK.G + Oxidation =
(M)</TT></TD></TR>
  <TR>
    <TD align=3Dright>&nbsp;</TD>
    <TD align=3Dright><TT>2230.1196&nbsp;&nbsp;</TT></TD>
    <TD align=3Dright><TT>2229.1123&nbsp;&nbsp;</TT></TD>
    <TD align=3Dright><TT>2229.1252&nbsp;&nbsp;</TT></TD>
    <TD noWrap align=3Dright><TT>-5.78&nbsp;</TT></TD>
    <TD align=3Dright><TT>21&nbsp;</TT></TD>
    <TD noWrap align=3Dright><TT>-&nbsp;</TT></TD>
    <TD align=3Dright><TT>40&nbsp;</TT></TD>
    <TD align=3Dright><TT>1&nbsp;&nbsp;</TT></TD>
    <TD noWrap align=3Dright><TT>---&nbsp;&nbsp;</TT></TD>
    <TD noWrap><TT>&nbsp;K.VSPDAVVYNAMLNGYFRVAK.I + Oxidation=20
  (M)</TT></TD></TR></TBODY></TABLE>
<TABLE border=3D0 cellSpacing=3D0>
  <TBODY>
  <TR>
    <TD><TT>&nbsp;&nbsp;&nbsp;&nbsp;&nbsp;&nbsp;</TT></TD>
    <TD><TT><B>No match to: </B>772.3343, 805.3749, 825.0538, 842.4641,=20
      856.4791, 870.4971, 1088.4222, 1099.4532, 1099.4532, 1115.4336, =
1115.4336,=20
      1182.5559, 1182.5559, 1196.5656, 1196.5656, 1273.5763, 1273.5763,=20
      1289.5587, 1290.5942, 1354.5983, 1366.6448, 1366.6448, 1370.6128,=20
      1440.6558, 1482.7024, 1585.8380, 1585.8380, 1943.9108, 2044.9517,=20
      2210.9978, 2225.0139, 2225.0139, 2233.0422, 2240.0310, 2283.0718,=20
      2664.1897, 2664.1897, 2666.2034, 2692.1926, 2749.2273, 2807.2205,=20
      3347.5884</TT></TD></TR></TBODY></TABLE><BR>
<TABLE border=3D0 cellSpacing=3D0>
  <TBODY>
  <TR>
    <TD><TT><B><A name=3DHit34>34.</A>&nbsp;&nbsp;&nbsp;</B></TT></TD>
    <TD noWrap><TT><A=20
      =
href=3D"http://zxw-pc/mascot/cgi/protein_view.pl?file=3D../data/20121225/=
F002400.dat&amp;hit=3D34"=20
      =
target=3D_blank>gi|238013564</A>&nbsp;&nbsp;&nbsp;&nbsp;<B>Mass:</B>&nbsp=
;10399&nbsp;&nbsp;&nbsp;&nbsp;<B>Score:</B>&nbsp;41&nbsp;&nbsp;&nbsp;&nbs=
p;&nbsp;<B>Expect:</B>&nbsp;1.3e+002&nbsp;&nbsp;<B>Matches:</B>&nbsp;3</T=
T></TD></TR>
  <TR>
    <TD>&nbsp;</TD>
    <TD noWrap><TT>unknown [Zea mays]</TT></TD></TR></TBODY></TABLE>
<TABLE border=3D0 cellSpacing=3D0 cellPadding=3D0>
  <TBODY>
  <TR>
    <TD><TT>&nbsp;&nbsp;&nbsp;&nbsp;&nbsp;&nbsp;</TT></TD>
    <TD align=3Dright><TT><B>Observed&nbsp;&nbsp;</B></TT></TD>
    <TD noWrap align=3Dright><TT><B>Mr(expt)&nbsp;&nbsp;</B></TT></TD>
    <TD noWrap align=3Dright><TT><B>Mr(calc)&nbsp;&nbsp;</B></TT></TD>
    <TD align=3Dright><TT><B>&nbsp;ppm&nbsp;&nbsp;</B></TT></TD>
    <TD align=3Dright><TT><B>Start&nbsp;</B></TT></TD>
    <TD align=3Dright><TT><B>&nbsp;</B></TT></TD>
    <TD align=3Dright><TT><B>End&nbsp;</B></TT></TD>
    <TD align=3Dright><TT><B>Miss&nbsp;</B></TT></TD>
    <TD align=3Dright><TT><B>Ions&nbsp;</B></TT></TD>
    <TD><TT><B>&nbsp;Peptide</B></TT></TD></TR>
  <TR>
    <TD align=3Dright>&nbsp;</TD>
    <TD align=3Dright><TT>1366.6448&nbsp;&nbsp;</TT></TD>
    <TD align=3Dright><TT>1365.6375&nbsp;&nbsp;</TT></TD>
    <TD align=3Dright><TT>1365.5943&nbsp;&nbsp;</TT></TD>
    <TD noWrap align=3Dright><TT>31.7&nbsp;</TT></TD>
    <TD align=3Dright><TT>1&nbsp;</TT></TD>
    <TD noWrap align=3Dright><TT>-&nbsp;</TT></TD>
    <TD align=3Dright><TT>15&nbsp;</TT></TD>
    <TD align=3Dright><TT>0&nbsp;&nbsp;</TT></TD>
    <TD noWrap align=3Dright><TT>---&nbsp;&nbsp;</TT></TD>
    <TD noWrap><TT>&nbsp;-.MASPAGANSGASSSR.G + Oxidation =
(M)</TT></TD></TR>
  <TR>
    <TD align=3Dright>&nbsp;</TD>
    <TD align=3Dright><TT>1366.6448&nbsp;&nbsp;</TT></TD>
    <TD align=3Dright><TT>1365.6375&nbsp;&nbsp;</TT></TD>
    <TD align=3Dright><TT>1365.5943&nbsp;&nbsp;</TT></TD>
    <TD noWrap align=3Dright><TT>31.7&nbsp;</TT></TD>
    <TD align=3Dright><TT>1&nbsp;</TT></TD>
    <TD noWrap align=3Dright><TT>-&nbsp;</TT></TD>
    <TD align=3Dright><TT>15&nbsp;</TT></TD>
    <TD align=3Dright><TT>0&nbsp;&nbsp;</TT></TD>
    <TD noWrap align=3Dright><TT>25&nbsp;&nbsp;</TT></TD>
    <TD noWrap><TT>&nbsp;-.MASPAGANSGASSSR.G + Oxidation =
(M)</TT></TD></TR>
  <TR>
    <TD align=3Dright>&nbsp;</TD>
    <TD align=3Dright><TT>1555.7145&nbsp;&nbsp;</TT></TD>
    <TD align=3Dright><TT>1554.7072&nbsp;&nbsp;</TT></TD>
    <TD align=3Dright><TT>1554.6636&nbsp;&nbsp;</TT></TD>
    <TD noWrap align=3Dright><TT>28.1&nbsp;</TT></TD>
    <TD align=3Dright><TT>88&nbsp;</TT></TD>
    <TD noWrap align=3Dright><TT>-&nbsp;</TT></TD>
    <TD align=3Dright><TT>100&nbsp;</TT></TD>
    <TD align=3Dright><TT>0&nbsp;&nbsp;</TT></TD>
    <TD noWrap align=3Dright><TT>---&nbsp;&nbsp;</TT></TD>
    <TD noWrap><TT>&nbsp;R.AFSAPEVFSWMMH.- + Oxidation=20
(M)</TT></TD></TR></TBODY></TABLE>
<TABLE border=3D0 cellSpacing=3D0>
  <TBODY>
  <TR>
    <TD><TT>&nbsp;&nbsp;&nbsp;&nbsp;&nbsp;&nbsp;</TT></TD>
    <TD><TT><B>No match to: </B>772.3343, 805.3749, 825.0538, 842.4641,=20
      856.4791, 870.4971, 1088.4222, 1099.4532, 1099.4532, 1115.4336, =
1115.4336,=20
      1181.5541, 1182.5559, 1182.5559, 1196.5656, 1196.5656, 1273.5763,=20
      1273.5763, 1289.5587, 1290.5942, 1354.5983, 1370.6128, 1440.6558,=20
      1482.7024, 1530.6870, 1585.8380, 1585.8380, 1601.8118, 1601.8118,=20
      1845.7576, 1943.9108, 2028.9237, 2044.9517, 2210.9978, 2225.0139,=20
      2225.0139, 2230.1196, 2233.0422, 2240.0310, 2283.0718, 2664.1897,=20
      2664.1897, 2666.2034, 2692.1926, 2749.2273, 2807.2205,=20
  3347.5884</TT></TD></TR></TBODY></TABLE><BR>
<TABLE border=3D0 cellSpacing=3D0>
  <TBODY>
  <TR>
    <TD><TT><B><A name=3DHit35>35.</A>&nbsp;&nbsp;&nbsp;</B></TT></TD>
    <TD noWrap><TT><A=20
      =
href=3D"http://zxw-pc/mascot/cgi/protein_view.pl?file=3D../data/20121225/=
F002400.dat&amp;hit=3D35"=20
      =
target=3D_blank>gi|222848489</A>&nbsp;&nbsp;&nbsp;&nbsp;<B>Mass:</B>&nbsp=
;18248&nbsp;&nbsp;&nbsp;&nbsp;<B>Score:</B>&nbsp;41&nbsp;&nbsp;&nbsp;&nbs=
p;&nbsp;<B>Expect:</B>&nbsp;1.4e+002&nbsp;&nbsp;<B>Matches:</B>&nbsp;5</T=
T></TD></TR>
  <TR>
    <TD>&nbsp;</TD>
    <TD noWrap><TT>predicted protein [Populus=20
trichocarpa]</TT></TD></TR></TBODY></TABLE>
<TABLE border=3D0 cellSpacing=3D0 cellPadding=3D0>
  <TBODY>
  <TR>
    <TD><TT>&nbsp;&nbsp;&nbsp;&nbsp;&nbsp;&nbsp;</TT></TD>
    <TD align=3Dright><TT><B>Observed&nbsp;&nbsp;</B></TT></TD>
    <TD noWrap align=3Dright><TT><B>Mr(expt)&nbsp;&nbsp;</B></TT></TD>
    <TD noWrap align=3Dright><TT><B>Mr(calc)&nbsp;&nbsp;</B></TT></TD>
    <TD align=3Dright><TT><B>&nbsp;ppm&nbsp;&nbsp;</B></TT></TD>
    <TD align=3Dright><TT><B>Start&nbsp;</B></TT></TD>
    <TD align=3Dright><TT><B>&nbsp;</B></TT></TD>
    <TD align=3Dright><TT><B>End&nbsp;</B></TT></TD>
    <TD align=3Dright><TT><B>Miss&nbsp;</B></TT></TD>
    <TD align=3Dright><TT><B>Ions&nbsp;</B></TT></TD>
    <TD><TT><B>&nbsp;Peptide</B></TT></TD></TR>
  <TR>
    <TD align=3Dright>&nbsp;</TD>
    <TD align=3Dright><TT>842.4641&nbsp;&nbsp;</TT></TD>
    <TD align=3Dright><TT>841.4568&nbsp;&nbsp;</TT></TD>
    <TD align=3Dright><TT>841.3930&nbsp;&nbsp;</TT></TD>
    <TD noWrap align=3Dright><TT>75.8&nbsp;</TT></TD>
    <TD align=3Dright><TT>63&nbsp;</TT></TD>
    <TD noWrap align=3Dright><TT>-&nbsp;</TT></TD>
    <TD align=3Dright><TT>70&nbsp;</TT></TD>
    <TD align=3Dright><TT>0&nbsp;&nbsp;</TT></TD>
    <TD noWrap align=3Dright><TT>---&nbsp;&nbsp;</TT></TD>
    <TD noWrap><TT>&nbsp;K.HVEAGSDK.E</TT></TD></TR>
  <TR>
    <TD align=3Dright>&nbsp;</TD>
    <TD align=3Dright><TT>1099.4532&nbsp;&nbsp;</TT></TD>
    <TD align=3Dright><TT>1098.4459&nbsp;&nbsp;</TT></TD>
    <TD align=3Dright><TT>1098.5305&nbsp;&nbsp;</TT></TD>
    <TD noWrap align=3Dright><TT>-77.02&nbsp;</TT></TD>
    <TD align=3Dright><TT>63&nbsp;</TT></TD>
    <TD noWrap align=3Dright><TT>-&nbsp;</TT></TD>
    <TD align=3Dright><TT>72&nbsp;</TT></TD>
    <TD align=3Dright><TT>1&nbsp;&nbsp;</TT></TD>
    <TD noWrap align=3Dright><TT>---&nbsp;&nbsp;</TT></TD>
    <TD noWrap><TT>&nbsp;K.HVEAGSDKEK.N</TT></TD></TR>
  <TR>
    <TD align=3Dright>&nbsp;</TD>
    <TD align=3Dright><TT>1099.4532&nbsp;&nbsp;</TT></TD>
    <TD align=3Dright><TT>1098.4459&nbsp;&nbsp;</TT></TD>
    <TD align=3Dright><TT>1098.5305&nbsp;&nbsp;</TT></TD>
    <TD noWrap align=3Dright><TT>-77.02&nbsp;</TT></TD>
    <TD align=3Dright><TT>63&nbsp;</TT></TD>
    <TD noWrap align=3Dright><TT>-&nbsp;</TT></TD>
    <TD align=3Dright><TT>72&nbsp;</TT></TD>
    <TD align=3Dright><TT>1&nbsp;&nbsp;</TT></TD>
    <TD noWrap align=3Dright><TT>7&nbsp;&nbsp;</TT></TD>
    <TD noWrap><TT>&nbsp;K.HVEAGSDKEK.N</TT></TD></TR>
  <TR>
    <TD align=3Dright>&nbsp;</TD>
    <TD align=3Dright><TT>2210.9978&nbsp;&nbsp;</TT></TD>
    <TD align=3Dright><TT>2209.9905&nbsp;&nbsp;</TT></TD>
    <TD align=3Dright><TT>2210.0591&nbsp;&nbsp;</TT></TD>
    <TD noWrap align=3Dright><TT>-31.01&nbsp;</TT></TD>
    <TD align=3Dright><TT>11&nbsp;</TT></TD>
    <TD noWrap align=3Dright><TT>-&nbsp;</TT></TD>
    <TD align=3Dright><TT>31&nbsp;</TT></TD>
    <TD align=3Dright><TT>0&nbsp;&nbsp;</TT></TD>
    <TD noWrap align=3Dright><TT>---&nbsp;&nbsp;</TT></TD>
    <TD noWrap><TT>&nbsp;K.SSDGETFVVDEAVAVESQTIK.H</TT></TD></TR>
  <TR>
    <TD align=3Dright>&nbsp;</TD>
    <TD align=3Dright><TT>2666.2034&nbsp;&nbsp;</TT></TD>
    <TD align=3Dright><TT>2665.1961&nbsp;&nbsp;</TT></TD>
    <TD align=3Dright><TT>2665.3091&nbsp;&nbsp;</TT></TD>
    <TD noWrap align=3Dright><TT>-42.39&nbsp;</TT></TD>
    <TD align=3Dright><TT>32&nbsp;</TT></TD>
    <TD noWrap align=3Dright><TT>-&nbsp;</TT></TD>
    <TD align=3Dright><TT>55&nbsp;</TT></TD>
    <TD align=3Dright><TT>1&nbsp;&nbsp;</TT></TD>
    <TD noWrap align=3Dright><TT>---&nbsp;&nbsp;</TT></TD>
    <TD =
noWrap><TT>&nbsp;K.HMIEDDCADNEIPLPNVTSKILAK.V</TT></TD></TR></TBODY></TAB=
LE>
<TABLE border=3D0 cellSpacing=3D0>
  <TBODY>
  <TR>
    <TD><TT>&nbsp;&nbsp;&nbsp;&nbsp;&nbsp;&nbsp;</TT></TD>
    <TD><TT><B>No match to: </B>772.3343, 805.3749, 825.0538, 856.4791,=20
      870.4971, 1088.4222, 1115.4336, 1115.4336, 1181.5541, 1182.5559,=20
      1182.5559, 1196.5656, 1196.5656, 1273.5763, 1273.5763, 1289.5587,=20
      1290.5942, 1354.5983, 1366.6448, 1366.6448, 1370.6128, 1440.6558,=20
      1482.7024, 1530.6870, 1555.7145, 1585.8380, 1585.8380, 1601.8118,=20
      1601.8118, 1845.7576, 1943.9108, 2028.9237, 2044.9517, 2225.0139,=20
      2225.0139, 2230.1196, 2233.0422, 2240.0310, 2283.0718, 2664.1897,=20
      2664.1897, 2692.1926, 2749.2273, 2807.2205,=20
3347.5884</TT></TD></TR></TBODY></TABLE><BR>
<TABLE border=3D0 cellSpacing=3D0>
  <TBODY>
  <TR>
    <TD><TT><B><A name=3DHit36>36.</A>&nbsp;&nbsp;&nbsp;</B></TT></TD>
    <TD noWrap><TT><A=20
      =
href=3D"http://zxw-pc/mascot/cgi/protein_view.pl?file=3D../data/20121225/=
F002400.dat&amp;hit=3D36"=20
      =
target=3D_blank>gi|224078347</A>&nbsp;&nbsp;&nbsp;&nbsp;<B>Mass:</B>&nbsp=
;18248&nbsp;&nbsp;&nbsp;&nbsp;<B>Score:</B>&nbsp;41&nbsp;&nbsp;&nbsp;&nbs=
p;&nbsp;<B>Expect:</B>&nbsp;1.4e+002&nbsp;&nbsp;<B>Matches:</B>&nbsp;5</T=
T></TD></TR>
  <TR>
    <TD>&nbsp;</TD>
    <TD noWrap><TT>predicted protein [Populus=20
trichocarpa]</TT></TD></TR></TBODY></TABLE>
<TABLE border=3D0 cellSpacing=3D0 cellPadding=3D0>
  <TBODY>
  <TR>
    <TD><TT>&nbsp;&nbsp;&nbsp;&nbsp;&nbsp;&nbsp;</TT></TD>
    <TD align=3Dright><TT><B>Observed&nbsp;&nbsp;</B></TT></TD>
    <TD noWrap align=3Dright><TT><B>Mr(expt)&nbsp;&nbsp;</B></TT></TD>
    <TD noWrap align=3Dright><TT><B>Mr(calc)&nbsp;&nbsp;</B></TT></TD>
    <TD align=3Dright><TT><B>&nbsp;ppm&nbsp;&nbsp;</B></TT></TD>
    <TD align=3Dright><TT><B>Start&nbsp;</B></TT></TD>
    <TD align=3Dright><TT><B>&nbsp;</B></TT></TD>
    <TD align=3Dright><TT><B>End&nbsp;</B></TT></TD>
    <TD align=3Dright><TT><B>Miss&nbsp;</B></TT></TD>
    <TD align=3Dright><TT><B>Ions&nbsp;</B></TT></TD>
    <TD><TT><B>&nbsp;Peptide</B></TT></TD></TR>
  <TR>
    <TD align=3Dright>&nbsp;</TD>
    <TD align=3Dright><TT>842.4641&nbsp;&nbsp;</TT></TD>
    <TD align=3Dright><TT>841.4568&nbsp;&nbsp;</TT></TD>
    <TD align=3Dright><TT>841.3930&nbsp;&nbsp;</TT></TD>
    <TD noWrap align=3Dright><TT>75.8&nbsp;</TT></TD>
    <TD align=3Dright><TT>63&nbsp;</TT></TD>
    <TD noWrap align=3Dright><TT>-&nbsp;</TT></TD>
    <TD align=3Dright><TT>70&nbsp;</TT></TD>
    <TD align=3Dright><TT>0&nbsp;&nbsp;</TT></TD>
    <TD noWrap align=3Dright><TT>---&nbsp;&nbsp;</TT></TD>
    <TD noWrap><TT>&nbsp;K.HVEAGSDK.E</TT></TD></TR>
  <TR>
    <TD align=3Dright>&nbsp;</TD>
    <TD align=3Dright><TT>1099.4532&nbsp;&nbsp;</TT></TD>
    <TD align=3Dright><TT>1098.4459&nbsp;&nbsp;</TT></TD>
    <TD align=3Dright><TT>1098.5305&nbsp;&nbsp;</TT></TD>
    <TD noWrap align=3Dright><TT>-77.02&nbsp;</TT></TD>
    <TD align=3Dright><TT>63&nbsp;</TT></TD>
    <TD noWrap align=3Dright><TT>-&nbsp;</TT></TD>
    <TD align=3Dright><TT>72&nbsp;</TT></TD>
    <TD align=3Dright><TT>1&nbsp;&nbsp;</TT></TD>
    <TD noWrap align=3Dright><TT>---&nbsp;&nbsp;</TT></TD>
    <TD noWrap><TT>&nbsp;K.HVEAGSDKEK.N</TT></TD></TR>
  <TR>
    <TD align=3Dright>&nbsp;</TD>
    <TD align=3Dright><TT>1099.4532&nbsp;&nbsp;</TT></TD>
    <TD align=3Dright><TT>1098.4459&nbsp;&nbsp;</TT></TD>
    <TD align=3Dright><TT>1098.5305&nbsp;&nbsp;</TT></TD>
    <TD noWrap align=3Dright><TT>-77.02&nbsp;</TT></TD>
    <TD align=3Dright><TT>63&nbsp;</TT></TD>
    <TD noWrap align=3Dright><TT>-&nbsp;</TT></TD>
    <TD align=3Dright><TT>72&nbsp;</TT></TD>
    <TD align=3Dright><TT>1&nbsp;&nbsp;</TT></TD>
    <TD noWrap align=3Dright><TT>7&nbsp;&nbsp;</TT></TD>
    <TD noWrap><TT>&nbsp;K.HVEAGSDKEK.N</TT></TD></TR>
  <TR>
    <TD align=3Dright>&nbsp;</TD>
    <TD align=3Dright><TT>2210.9978&nbsp;&nbsp;</TT></TD>
    <TD align=3Dright><TT>2209.9905&nbsp;&nbsp;</TT></TD>
    <TD align=3Dright><TT>2210.0591&nbsp;&nbsp;</TT></TD>
    <TD noWrap align=3Dright><TT>-31.01&nbsp;</TT></TD>
    <TD align=3Dright><TT>11&nbsp;</TT></TD>
    <TD noWrap align=3Dright><TT>-&nbsp;</TT></TD>
    <TD align=3Dright><TT>31&nbsp;</TT></TD>
    <TD align=3Dright><TT>0&nbsp;&nbsp;</TT></TD>
    <TD noWrap align=3Dright><TT>---&nbsp;&nbsp;</TT></TD>
    <TD noWrap><TT>&nbsp;K.SSDGETFVVDEAVAVESQTIK.H</TT></TD></TR>
  <TR>
    <TD align=3Dright>&nbsp;</TD>
    <TD align=3Dright><TT>2666.2034&nbsp;&nbsp;</TT></TD>
    <TD align=3Dright><TT>2665.1961&nbsp;&nbsp;</TT></TD>
    <TD align=3Dright><TT>2665.3091&nbsp;&nbsp;</TT></TD>
    <TD noWrap align=3Dright><TT>-42.39&nbsp;</TT></TD>
    <TD align=3Dright><TT>32&nbsp;</TT></TD>
    <TD noWrap align=3Dright><TT>-&nbsp;</TT></TD>
    <TD align=3Dright><TT>55&nbsp;</TT></TD>
    <TD align=3Dright><TT>1&nbsp;&nbsp;</TT></TD>
    <TD noWrap align=3Dright><TT>---&nbsp;&nbsp;</TT></TD>
    <TD =
noWrap><TT>&nbsp;K.HMIEDDCADNEIPLPNVTSKILAK.V</TT></TD></TR></TBODY></TAB=
LE>
<TABLE border=3D0 cellSpacing=3D0>
  <TBODY>
  <TR>
    <TD><TT>&nbsp;&nbsp;&nbsp;&nbsp;&nbsp;&nbsp;</TT></TD>
    <TD><TT><B>No match to: </B>772.3343, 805.3749, 825.0538, 856.4791,=20
      870.4971, 1088.4222, 1115.4336, 1115.4336, 1181.5541, 1182.5559,=20
      1182.5559, 1196.5656, 1196.5656, 1273.5763, 1273.5763, 1289.5587,=20
      1290.5942, 1354.5983, 1366.6448, 1366.6448, 1370.6128, 1440.6558,=20
      1482.7024, 1530.6870, 1555.7145, 1585.8380, 1585.8380, 1601.8118,=20
      1601.8118, 1845.7576, 1943.9108, 2028.9237, 2044.9517, 2225.0139,=20
      2225.0139, 2230.1196, 2233.0422, 2240.0310, 2283.0718, 2664.1897,=20
      2664.1897, 2692.1926, 2749.2273, 2807.2205,=20
3347.5884</TT></TD></TR></TBODY></TABLE><BR>
<TABLE border=3D0 cellSpacing=3D0>
  <TBODY>
  <TR>
    <TD><TT><B><A name=3DHit37>37.</A>&nbsp;&nbsp;&nbsp;</B></TT></TD>
    <TD noWrap><TT><A=20
      =
href=3D"http://zxw-pc/mascot/cgi/protein_view.pl?file=3D../data/20121225/=
F002400.dat&amp;hit=3D37"=20
      =
target=3D_blank>gi|118481770</A>&nbsp;&nbsp;&nbsp;&nbsp;<B>Mass:</B>&nbsp=
;18278&nbsp;&nbsp;&nbsp;&nbsp;<B>Score:</B>&nbsp;41&nbsp;&nbsp;&nbsp;&nbs=
p;&nbsp;<B>Expect:</B>&nbsp;1.4e+002&nbsp;&nbsp;<B>Matches:</B>&nbsp;5</T=
T></TD></TR>
  <TR>
    <TD>&nbsp;</TD>
    <TD noWrap><TT>unknown [Populus =
trichocarpa]</TT></TD></TR></TBODY></TABLE>
<TABLE border=3D0 cellSpacing=3D0 cellPadding=3D0>
  <TBODY>
  <TR>
    <TD><TT>&nbsp;&nbsp;&nbsp;&nbsp;&nbsp;&nbsp;</TT></TD>
    <TD align=3Dright><TT><B>Observed&nbsp;&nbsp;</B></TT></TD>
    <TD noWrap align=3Dright><TT><B>Mr(expt)&nbsp;&nbsp;</B></TT></TD>
    <TD noWrap align=3Dright><TT><B>Mr(calc)&nbsp;&nbsp;</B></TT></TD>
    <TD align=3Dright><TT><B>&nbsp;ppm&nbsp;&nbsp;</B></TT></TD>
    <TD align=3Dright><TT><B>Start&nbsp;</B></TT></TD>
    <TD align=3Dright><TT><B>&nbsp;</B></TT></TD>
    <TD align=3Dright><TT><B>End&nbsp;</B></TT></TD>
    <TD align=3Dright><TT><B>Miss&nbsp;</B></TT></TD>
    <TD align=3Dright><TT><B>Ions&nbsp;</B></TT></TD>
    <TD><TT><B>&nbsp;Peptide</B></TT></TD></TR>
  <TR>
    <TD align=3Dright>&nbsp;</TD>
    <TD align=3Dright><TT>842.4641&nbsp;&nbsp;</TT></TD>
    <TD align=3Dright><TT>841.4568&nbsp;&nbsp;</TT></TD>
    <TD align=3Dright><TT>841.3930&nbsp;&nbsp;</TT></TD>
    <TD noWrap align=3Dright><TT>75.8&nbsp;</TT></TD>
    <TD align=3Dright><TT>63&nbsp;</TT></TD>
    <TD noWrap align=3Dright><TT>-&nbsp;</TT></TD>
    <TD align=3Dright><TT>70&nbsp;</TT></TD>
    <TD align=3Dright><TT>0&nbsp;&nbsp;</TT></TD>
    <TD noWrap align=3Dright><TT>---&nbsp;&nbsp;</TT></TD>
    <TD noWrap><TT>&nbsp;K.HVEAGSDK.E</TT></TD></TR>
  <TR>
    <TD align=3Dright>&nbsp;</TD>
    <TD align=3Dright><TT>1099.4532&nbsp;&nbsp;</TT></TD>
    <TD align=3Dright><TT>1098.4459&nbsp;&nbsp;</TT></TD>
    <TD align=3Dright><TT>1098.5305&nbsp;&nbsp;</TT></TD>
    <TD noWrap align=3Dright><TT>-77.02&nbsp;</TT></TD>
    <TD align=3Dright><TT>63&nbsp;</TT></TD>
    <TD noWrap align=3Dright><TT>-&nbsp;</TT></TD>
    <TD align=3Dright><TT>72&nbsp;</TT></TD>
    <TD align=3Dright><TT>1&nbsp;&nbsp;</TT></TD>
    <TD noWrap align=3Dright><TT>---&nbsp;&nbsp;</TT></TD>
    <TD noWrap><TT>&nbsp;K.HVEAGSDKEK.N</TT></TD></TR>
  <TR>
    <TD align=3Dright>&nbsp;</TD>
    <TD align=3Dright><TT>1099.4532&nbsp;&nbsp;</TT></TD>
    <TD align=3Dright><TT>1098.4459&nbsp;&nbsp;</TT></TD>
    <TD align=3Dright><TT>1098.5305&nbsp;&nbsp;</TT></TD>
    <TD noWrap align=3Dright><TT>-77.02&nbsp;</TT></TD>
    <TD align=3Dright><TT>63&nbsp;</TT></TD>
    <TD noWrap align=3Dright><TT>-&nbsp;</TT></TD>
    <TD align=3Dright><TT>72&nbsp;</TT></TD>
    <TD align=3Dright><TT>1&nbsp;&nbsp;</TT></TD>
    <TD noWrap align=3Dright><TT>7&nbsp;&nbsp;</TT></TD>
    <TD noWrap><TT>&nbsp;K.HVEAGSDKEK.N</TT></TD></TR>
  <TR>
    <TD align=3Dright>&nbsp;</TD>
    <TD align=3Dright><TT>2210.9978&nbsp;&nbsp;</TT></TD>
    <TD align=3Dright><TT>2209.9905&nbsp;&nbsp;</TT></TD>
    <TD align=3Dright><TT>2210.0591&nbsp;&nbsp;</TT></TD>
    <TD noWrap align=3Dright><TT>-31.01&nbsp;</TT></TD>
    <TD align=3Dright><TT>11&nbsp;</TT></TD>
    <TD noWrap align=3Dright><TT>-&nbsp;</TT></TD>
    <TD align=3Dright><TT>31&nbsp;</TT></TD>
    <TD align=3Dright><TT>0&nbsp;&nbsp;</TT></TD>
    <TD noWrap align=3Dright><TT>---&nbsp;&nbsp;</TT></TD>
    <TD noWrap><TT>&nbsp;K.SSDGETFVVDEAVAVESQTIK.H</TT></TD></TR>
  <TR>
    <TD align=3Dright>&nbsp;</TD>
    <TD align=3Dright><TT>2666.2034&nbsp;&nbsp;</TT></TD>
    <TD align=3Dright><TT>2665.1961&nbsp;&nbsp;</TT></TD>
    <TD align=3Dright><TT>2665.3091&nbsp;&nbsp;</TT></TD>
    <TD noWrap align=3Dright><TT>-42.39&nbsp;</TT></TD>
    <TD align=3Dright><TT>32&nbsp;</TT></TD>
    <TD noWrap align=3Dright><TT>-&nbsp;</TT></TD>
    <TD align=3Dright><TT>55&nbsp;</TT></TD>
    <TD align=3Dright><TT>1&nbsp;&nbsp;</TT></TD>
    <TD noWrap align=3Dright><TT>---&nbsp;&nbsp;</TT></TD>
    <TD =
noWrap><TT>&nbsp;K.HMIEDDCADNEIPLPNVTSKILAK.V</TT></TD></TR></TBODY></TAB=
LE>
<TABLE border=3D0 cellSpacing=3D0>
  <TBODY>
  <TR>
    <TD><TT>&nbsp;&nbsp;&nbsp;&nbsp;&nbsp;&nbsp;</TT></TD>
    <TD><TT><B>No match to: </B>772.3343, 805.3749, 825.0538, 856.4791,=20
      870.4971, 1088.4222, 1115.4336, 1115.4336, 1181.5541, 1182.5559,=20
      1182.5559, 1196.5656, 1196.5656, 1273.5763, 1273.5763, 1289.5587,=20
      1290.5942, 1354.5983, 1366.6448, 1366.6448, 1370.6128, 1440.6558,=20
      1482.7024, 1530.6870, 1555.7145, 1585.8380, 1585.8380, 1601.8118,=20
      1601.8118, 1845.7576, 1943.9108, 2028.9237, 2044.9517, 2225.0139,=20
      2225.0139, 2230.1196, 2233.0422, 2240.0310, 2283.0718, 2664.1897,=20
      2664.1897, 2692.1926, 2749.2273, 2807.2205,=20
3347.5884</TT></TD></TR></TBODY></TABLE><BR>
<TABLE border=3D0 cellSpacing=3D0>
  <TBODY>
  <TR>
    <TD><TT><B><A name=3DHit38>38.</A>&nbsp;&nbsp;&nbsp;</B></TT></TD>
    <TD noWrap><TT><A=20
      =
href=3D"http://zxw-pc/mascot/cgi/protein_view.pl?file=3D../data/20121225/=
F002400.dat&amp;hit=3D38"=20
      =
target=3D_blank>gi|297603843</A>&nbsp;&nbsp;&nbsp;&nbsp;<B>Mass:</B>&nbsp=
;93446&nbsp;&nbsp;&nbsp;&nbsp;<B>Score:</B>&nbsp;41&nbsp;&nbsp;&nbsp;&nbs=
p;&nbsp;<B>Expect:</B>&nbsp;1.4e+002&nbsp;&nbsp;<B>Matches:</B>&nbsp;8</T=
T></TD></TR>
  <TR>
    <TD>&nbsp;</TD>
    <TD noWrap><TT>Os05g0150600 [Oryza sativa Japonica=20
  Group]</TT></TD></TR></TBODY></TABLE>
<TABLE border=3D0 cellSpacing=3D0 cellPadding=3D0>
  <TBODY>
  <TR>
    <TD><TT>&nbsp;&nbsp;&nbsp;&nbsp;&nbsp;&nbsp;</TT></TD>
    <TD align=3Dright><TT><B>Observed&nbsp;&nbsp;</B></TT></TD>
    <TD noWrap align=3Dright><TT><B>Mr(expt)&nbsp;&nbsp;</B></TT></TD>
    <TD noWrap align=3Dright><TT><B>Mr(calc)&nbsp;&nbsp;</B></TT></TD>
    <TD align=3Dright><TT><B>&nbsp;ppm&nbsp;&nbsp;</B></TT></TD>
    <TD align=3Dright><TT><B>Start&nbsp;</B></TT></TD>
    <TD align=3Dright><TT><B>&nbsp;</B></TT></TD>
    <TD align=3Dright><TT><B>End&nbsp;</B></TT></TD>
    <TD align=3Dright><TT><B>Miss&nbsp;</B></TT></TD>
    <TD align=3Dright><TT><B>Ions&nbsp;</B></TT></TD>
    <TD><TT><B>&nbsp;Peptide</B></TT></TD></TR>
  <TR>
    <TD align=3Dright>&nbsp;</TD>
    <TD align=3Dright><TT>1366.6448&nbsp;&nbsp;</TT></TD>
    <TD align=3Dright><TT>1365.6375&nbsp;&nbsp;</TT></TD>
    <TD align=3Dright><TT>1365.5467&nbsp;&nbsp;</TT></TD>
    <TD noWrap align=3Dright><TT>66.5&nbsp;</TT></TD>
    <TD align=3Dright><TT>1&nbsp;</TT></TD>
    <TD noWrap align=3Dright><TT>-&nbsp;</TT></TD>
    <TD align=3Dright><TT>14&nbsp;</TT></TD>
    <TD align=3Dright><TT>0&nbsp;&nbsp;</TT></TD>
    <TD noWrap align=3Dright><TT>---&nbsp;&nbsp;</TT></TD>
    <TD noWrap><TT>&nbsp;-.MEDGAAGGDVSADR.V + Oxidation =
(M)</TT></TD></TR>
  <TR>
    <TD align=3Dright>&nbsp;</TD>
    <TD align=3Dright><TT>1366.6448&nbsp;&nbsp;</TT></TD>
    <TD align=3Dright><TT>1365.6375&nbsp;&nbsp;</TT></TD>
    <TD align=3Dright><TT>1365.5467&nbsp;&nbsp;</TT></TD>
    <TD noWrap align=3Dright><TT>66.5&nbsp;</TT></TD>
    <TD align=3Dright><TT>1&nbsp;</TT></TD>
    <TD noWrap align=3Dright><TT>-&nbsp;</TT></TD>
    <TD align=3Dright><TT>14&nbsp;</TT></TD>
    <TD align=3Dright><TT>0&nbsp;&nbsp;</TT></TD>
    <TD noWrap align=3Dright><TT>14&nbsp;&nbsp;</TT></TD>
    <TD noWrap><TT>&nbsp;-.MEDGAAGGDVSADR.V + Oxidation =
(M)</TT></TD></TR>
  <TR>
    <TD align=3Dright>&nbsp;</TD>
    <TD align=3Dright><TT>1943.9108&nbsp;&nbsp;</TT></TD>
    <TD align=3Dright><TT>1942.9035&nbsp;&nbsp;</TT></TD>
    <TD align=3Dright><TT>1942.9683&nbsp;&nbsp;</TT></TD>
    <TD noWrap align=3Dright><TT>-33.35&nbsp;</TT></TD>
    <TD align=3Dright><TT>235&nbsp;</TT></TD>
    <TD noWrap align=3Dright><TT>-&nbsp;</TT></TD>
    <TD align=3Dright><TT>253&nbsp;</TT></TD>
    <TD align=3Dright><TT>1&nbsp;&nbsp;</TT></TD>
    <TD noWrap align=3Dright><TT>---&nbsp;&nbsp;</TT></TD>
    <TD noWrap><TT>&nbsp;K.LAKHGISACFLGSGQPDSR.V</TT></TD></TR>
  <TR>
    <TD align=3Dright>&nbsp;</TD>
    <TD align=3Dright><TT>2044.9517&nbsp;&nbsp;</TT></TD>
    <TD align=3Dright><TT>2043.9444&nbsp;&nbsp;</TT></TD>
    <TD align=3Dright><TT>2043.9796&nbsp;&nbsp;</TT></TD>
    <TD noWrap align=3Dright><TT>-17.22&nbsp;</TT></TD>
    <TD align=3Dright><TT>238&nbsp;</TT></TD>
    <TD noWrap align=3Dright><TT>-&nbsp;</TT></TD>
    <TD align=3Dright><TT>257&nbsp;</TT></TD>
    <TD align=3Dright><TT>1&nbsp;&nbsp;</TT></TD>
    <TD noWrap align=3Dright><TT>---&nbsp;&nbsp;</TT></TD>
    <TD noWrap><TT>&nbsp;K.HGISACFLGSGQPDSRVEGK.A</TT></TD></TR>
  <TR>
    <TD align=3Dright>&nbsp;</TD>
    <TD align=3Dright><TT>2210.9978&nbsp;&nbsp;</TT></TD>
    <TD align=3Dright><TT>2209.9905&nbsp;&nbsp;</TT></TD>
    <TD align=3Dright><TT>2209.9054&nbsp;&nbsp;</TT></TD>
    <TD noWrap align=3Dright><TT>38.5&nbsp;</TT></TD>
    <TD align=3Dright><TT>641&nbsp;</TT></TD>
    <TD noWrap align=3Dright><TT>-&nbsp;</TT></TD>
    <TD align=3Dright><TT>659&nbsp;</TT></TD>
    <TD align=3Dright><TT>0&nbsp;&nbsp;</TT></TD>
    <TD noWrap align=3Dright><TT>---&nbsp;&nbsp;</TT></TD>
    <TD noWrap><TT>&nbsp;R.DCFQCDICINGPPQMHDFK.E</TT></TD></TR>
  <TR>
    <TD align=3Dright>&nbsp;</TD>
    <TD align=3Dright><TT>2225.0139&nbsp;&nbsp;</TT></TD>
    <TD align=3Dright><TT>2224.0066&nbsp;&nbsp;</TT></TD>
    <TD align=3Dright><TT>2224.1926&nbsp;&nbsp;</TT></TD>
    <TD noWrap align=3Dright><TT>-83.60&nbsp;</TT></TD>
    <TD align=3Dright><TT>328&nbsp;</TT></TD>
    <TD noWrap align=3Dright><TT>-&nbsp;</TT></TD>
    <TD align=3Dright><TT>347&nbsp;</TT></TD>
    <TD align=3Dright><TT>0&nbsp;&nbsp;</TT></TD>
    <TD noWrap align=3Dright><TT>---&nbsp;&nbsp;</TT></TD>
    <TD noWrap><TT>&nbsp;K.FLEHDIPLMALTATATIPVR.A + Oxidation =
(M)</TT></TD></TR>
  <TR>
    <TD align=3Dright>&nbsp;</TD>
    <TD align=3Dright><TT>2225.0139&nbsp;&nbsp;</TT></TD>
    <TD align=3Dright><TT>2224.0066&nbsp;&nbsp;</TT></TD>
    <TD align=3Dright><TT>2224.1926&nbsp;&nbsp;</TT></TD>
    <TD noWrap align=3Dright><TT>-83.60&nbsp;</TT></TD>
    <TD align=3Dright><TT>328&nbsp;</TT></TD>
    <TD noWrap align=3Dright><TT>-&nbsp;</TT></TD>
    <TD align=3Dright><TT>347&nbsp;</TT></TD>
    <TD align=3Dright><TT>0&nbsp;&nbsp;</TT></TD>
    <TD noWrap align=3Dright><TT>---&nbsp;&nbsp;</TT></TD>
    <TD noWrap><TT>&nbsp;K.FLEHDIPLMALTATATIPVR.A + Oxidation =
(M)</TT></TD></TR>
  <TR>
    <TD align=3Dright>&nbsp;</TD>
    <TD align=3Dright><TT>3347.5884&nbsp;&nbsp;</TT></TD>
    <TD align=3Dright><TT>3346.5811&nbsp;&nbsp;</TT></TD>
    <TD align=3Dright><TT>3346.4969&nbsp;&nbsp;</TT></TD>
    <TD noWrap align=3Dright><TT>25.2&nbsp;</TT></TD>
    <TD align=3Dright><TT>1&nbsp;</TT></TD>
    <TD noWrap align=3Dright><TT>-&nbsp;</TT></TD>
    <TD align=3Dright><TT>31&nbsp;</TT></TD>
    <TD align=3Dright><TT>1&nbsp;&nbsp;</TT></TD>
    <TD noWrap align=3Dright><TT>---&nbsp;&nbsp;</TT></TD>
    <TD noWrap><TT>&nbsp;-.MEDGAAGGDVSADRVIAELLDMGFEFDEISR.A + 2 =
Oxidation=20
      (M)</TT></TD></TR></TBODY></TABLE>
<TABLE border=3D0 cellSpacing=3D0>
  <TBODY>
  <TR>
    <TD><TT>&nbsp;&nbsp;&nbsp;&nbsp;&nbsp;&nbsp;</TT></TD>
    <TD><TT><B>No match to: </B>772.3343, 805.3749, 825.0538, 842.4641,=20
      856.4791, 870.4971, 1088.4222, 1099.4532, 1099.4532, 1115.4336, =
1115.4336,=20
      1181.5541, 1182.5559, 1182.5559, 1196.5656, 1196.5656, 1273.5763,=20
      1273.5763, 1289.5587, 1290.5942, 1354.5983, 1370.6128, 1440.6558,=20
      1482.7024, 1530.6870, 1555.7145, 1585.8380, 1585.8380, 1601.8118,=20
      1601.8118, 1845.7576, 2028.9237, 2230.1196, 2233.0422, 2240.0310,=20
      2283.0718, 2664.1897, 2664.1897, 2666.2034, 2692.1926, 2749.2273,=20
      2807.2205</TT></TD></TR></TBODY></TABLE><BR>
<TABLE border=3D0 cellSpacing=3D0>
  <TBODY>
  <TR>
    <TD><TT><B><A name=3DHit39>39.</A>&nbsp;&nbsp;&nbsp;</B></TT></TD>
    <TD noWrap><TT><A=20
      =
href=3D"http://zxw-pc/mascot/cgi/protein_view.pl?file=3D../data/20121225/=
F002400.dat&amp;hit=3D39"=20
      =
target=3D_blank>gi|54291829</A>&nbsp;&nbsp;&nbsp;&nbsp;<B>Mass:</B>&nbsp;=
93446&nbsp;&nbsp;&nbsp;&nbsp;<B>Score:</B>&nbsp;41&nbsp;&nbsp;&nbsp;&nbsp=
;&nbsp;<B>Expect:</B>&nbsp;1.4e+002&nbsp;&nbsp;<B>Matches:</B>&nbsp;8</TT=
></TD></TR>
  <TR>
    <TD>&nbsp;</TD>
    <TD noWrap><TT>putative DNA helicase [Oryza sativa Japonica=20
  Group]</TT></TD></TR></TBODY></TABLE>
<TABLE border=3D0 cellSpacing=3D0 cellPadding=3D0>
  <TBODY>
  <TR>
    <TD><TT>&nbsp;&nbsp;&nbsp;&nbsp;&nbsp;&nbsp;</TT></TD>
    <TD align=3Dright><TT><B>Observed&nbsp;&nbsp;</B></TT></TD>
    <TD noWrap align=3Dright><TT><B>Mr(expt)&nbsp;&nbsp;</B></TT></TD>
    <TD noWrap align=3Dright><TT><B>Mr(calc)&nbsp;&nbsp;</B></TT></TD>
    <TD align=3Dright><TT><B>&nbsp;ppm&nbsp;&nbsp;</B></TT></TD>
    <TD align=3Dright><TT><B>Start&nbsp;</B></TT></TD>
    <TD align=3Dright><TT><B>&nbsp;</B></TT></TD>
    <TD align=3Dright><TT><B>End&nbsp;</B></TT></TD>
    <TD align=3Dright><TT><B>Miss&nbsp;</B></TT></TD>
    <TD align=3Dright><TT><B>Ions&nbsp;</B></TT></TD>
    <TD><TT><B>&nbsp;Peptide</B></TT></TD></TR>
  <TR>
    <TD align=3Dright>&nbsp;</TD>
    <TD align=3Dright><TT>1366.6448&nbsp;&nbsp;</TT></TD>
    <TD align=3Dright><TT>1365.6375&nbsp;&nbsp;</TT></TD>
    <TD align=3Dright><TT>1365.5467&nbsp;&nbsp;</TT></TD>
    <TD noWrap align=3Dright><TT>66.5&nbsp;</TT></TD>
    <TD align=3Dright><TT>1&nbsp;</TT></TD>
    <TD noWrap align=3Dright><TT>-&nbsp;</TT></TD>
    <TD align=3Dright><TT>14&nbsp;</TT></TD>
    <TD align=3Dright><TT>0&nbsp;&nbsp;</TT></TD>
    <TD noWrap align=3Dright><TT>---&nbsp;&nbsp;</TT></TD>
    <TD noWrap><TT>&nbsp;-.MEDGAAGGDVSADR.V + Oxidation =
(M)</TT></TD></TR>
  <TR>
    <TD align=3Dright>&nbsp;</TD>
    <TD align=3Dright><TT>1366.6448&nbsp;&nbsp;</TT></TD>
    <TD align=3Dright><TT>1365.6375&nbsp;&nbsp;</TT></TD>
    <TD align=3Dright><TT>1365.5467&nbsp;&nbsp;</TT></TD>
    <TD noWrap align=3Dright><TT>66.5&nbsp;</TT></TD>
    <TD align=3Dright><TT>1&nbsp;</TT></TD>
    <TD noWrap align=3Dright><TT>-&nbsp;</TT></TD>
    <TD align=3Dright><TT>14&nbsp;</TT></TD>
    <TD align=3Dright><TT>0&nbsp;&nbsp;</TT></TD>
    <TD noWrap align=3Dright><TT>14&nbsp;&nbsp;</TT></TD>
    <TD noWrap><TT>&nbsp;-.MEDGAAGGDVSADR.V + Oxidation =
(M)</TT></TD></TR>
  <TR>
    <TD align=3Dright>&nbsp;</TD>
    <TD align=3Dright><TT>1943.9108&nbsp;&nbsp;</TT></TD>
    <TD align=3Dright><TT>1942.9035&nbsp;&nbsp;</TT></TD>
    <TD align=3Dright><TT>1942.9683&nbsp;&nbsp;</TT></TD>
    <TD noWrap align=3Dright><TT>-33.35&nbsp;</TT></TD>
    <TD align=3Dright><TT>235&nbsp;</TT></TD>
    <TD noWrap align=3Dright><TT>-&nbsp;</TT></TD>
    <TD align=3Dright><TT>253&nbsp;</TT></TD>
    <TD align=3Dright><TT>1&nbsp;&nbsp;</TT></TD>
    <TD noWrap align=3Dright><TT>---&nbsp;&nbsp;</TT></TD>
    <TD noWrap><TT>&nbsp;K.LAKHGISACFLGSGQPDSR.V</TT></TD></TR>
  <TR>
    <TD align=3Dright>&nbsp;</TD>
    <TD align=3Dright><TT>2044.9517&nbsp;&nbsp;</TT></TD>
    <TD align=3Dright><TT>2043.9444&nbsp;&nbsp;</TT></TD>
    <TD align=3Dright><TT>2043.9796&nbsp;&nbsp;</TT></TD>
    <TD noWrap align=3Dright><TT>-17.22&nbsp;</TT></TD>
    <TD align=3Dright><TT>238&nbsp;</TT></TD>
    <TD noWrap align=3Dright><TT>-&nbsp;</TT></TD>
    <TD align=3Dright><TT>257&nbsp;</TT></TD>
    <TD align=3Dright><TT>1&nbsp;&nbsp;</TT></TD>
    <TD noWrap align=3Dright><TT>---&nbsp;&nbsp;</TT></TD>
    <TD noWrap><TT>&nbsp;K.HGISACFLGSGQPDSRVEGK.A</TT></TD></TR>
  <TR>
    <TD align=3Dright>&nbsp;</TD>
    <TD align=3Dright><TT>2210.9978&nbsp;&nbsp;</TT></TD>
    <TD align=3Dright><TT>2209.9905&nbsp;&nbsp;</TT></TD>
    <TD align=3Dright><TT>2209.9054&nbsp;&nbsp;</TT></TD>
    <TD noWrap align=3Dright><TT>38.5&nbsp;</TT></TD>
    <TD align=3Dright><TT>641&nbsp;</TT></TD>
    <TD noWrap align=3Dright><TT>-&nbsp;</TT></TD>
    <TD align=3Dright><TT>659&nbsp;</TT></TD>
    <TD align=3Dright><TT>0&nbsp;&nbsp;</TT></TD>
    <TD noWrap align=3Dright><TT>---&nbsp;&nbsp;</TT></TD>
    <TD noWrap><TT>&nbsp;R.DCFQCDICINGPPQMHDFK.E</TT></TD></TR>
  <TR>
    <TD align=3Dright>&nbsp;</TD>
    <TD align=3Dright><TT>2225.0139&nbsp;&nbsp;</TT></TD>
    <TD align=3Dright><TT>2224.0066&nbsp;&nbsp;</TT></TD>
    <TD align=3Dright><TT>2224.1926&nbsp;&nbsp;</TT></TD>
    <TD noWrap align=3Dright><TT>-83.60&nbsp;</TT></TD>
    <TD align=3Dright><TT>328&nbsp;</TT></TD>
    <TD noWrap align=3Dright><TT>-&nbsp;</TT></TD>
    <TD align=3Dright><TT>347&nbsp;</TT></TD>
    <TD align=3Dright><TT>0&nbsp;&nbsp;</TT></TD>
    <TD noWrap align=3Dright><TT>---&nbsp;&nbsp;</TT></TD>
    <TD noWrap><TT>&nbsp;K.FLEHDIPLMALTATATIPVR.A + Oxidation =
(M)</TT></TD></TR>
  <TR>
    <TD align=3Dright>&nbsp;</TD>
    <TD align=3Dright><TT>2225.0139&nbsp;&nbsp;</TT></TD>
    <TD align=3Dright><TT>2224.0066&nbsp;&nbsp;</TT></TD>
    <TD align=3Dright><TT>2224.1926&nbsp;&nbsp;</TT></TD>
    <TD noWrap align=3Dright><TT>-83.60&nbsp;</TT></TD>
    <TD align=3Dright><TT>328&nbsp;</TT></TD>
    <TD noWrap align=3Dright><TT>-&nbsp;</TT></TD>
    <TD align=3Dright><TT>347&nbsp;</TT></TD>
    <TD align=3Dright><TT>0&nbsp;&nbsp;</TT></TD>
    <TD noWrap align=3Dright><TT>---&nbsp;&nbsp;</TT></TD>
    <TD noWrap><TT>&nbsp;K.FLEHDIPLMALTATATIPVR.A + Oxidation =
(M)</TT></TD></TR>
  <TR>
    <TD align=3Dright>&nbsp;</TD>
    <TD align=3Dright><TT>3347.5884&nbsp;&nbsp;</TT></TD>
    <TD align=3Dright><TT>3346.5811&nbsp;&nbsp;</TT></TD>
    <TD align=3Dright><TT>3346.4969&nbsp;&nbsp;</TT></TD>
    <TD noWrap align=3Dright><TT>25.2&nbsp;</TT></TD>
    <TD align=3Dright><TT>1&nbsp;</TT></TD>
    <TD noWrap align=3Dright><TT>-&nbsp;</TT></TD>
    <TD align=3Dright><TT>31&nbsp;</TT></TD>
    <TD align=3Dright><TT>1&nbsp;&nbsp;</TT></TD>
    <TD noWrap align=3Dright><TT>---&nbsp;&nbsp;</TT></TD>
    <TD noWrap><TT>&nbsp;-.MEDGAAGGDVSADRVIAELLDMGFEFDEISR.A + 2 =
Oxidation=20
      (M)</TT></TD></TR></TBODY></TABLE>
<TABLE border=3D0 cellSpacing=3D0>
  <TBODY>
  <TR>
    <TD><TT>&nbsp;&nbsp;&nbsp;&nbsp;&nbsp;&nbsp;</TT></TD>
    <TD><TT><B>No match to: </B>772.3343, 805.3749, 825.0538, 842.4641,=20
      856.4791, 870.4971, 1088.4222, 1099.4532, 1099.4532, 1115.4336, =
1115.4336,=20
      1181.5541, 1182.5559, 1182.5559, 1196.5656, 1196.5656, 1273.5763,=20
      1273.5763, 1289.5587, 1290.5942, 1354.5983, 1370.6128, 1440.6558,=20
      1482.7024, 1530.6870, 1555.7145, 1585.8380, 1585.8380, 1601.8118,=20
      1601.8118, 1845.7576, 2028.9237, 2230.1196, 2233.0422, 2240.0310,=20
      2283.0718, 2664.1897, 2664.1897, 2666.2034, 2692.1926, 2749.2273,=20
      2807.2205</TT></TD></TR></TBODY></TABLE><BR>
<TABLE border=3D0 cellSpacing=3D0>
  <TBODY>
  <TR>
    <TD><TT><B><A name=3DHit40>40.</A>&nbsp;&nbsp;&nbsp;</B></TT></TD>
    <TD noWrap><TT><A=20
      =
href=3D"http://zxw-pc/mascot/cgi/protein_view.pl?file=3D../data/20121225/=
F002400.dat&amp;hit=3D40"=20
      =
target=3D_blank>gi|255676027</A>&nbsp;&nbsp;&nbsp;&nbsp;<B>Mass:</B>&nbsp=
;93446&nbsp;&nbsp;&nbsp;&nbsp;<B>Score:</B>&nbsp;41&nbsp;&nbsp;&nbsp;&nbs=
p;&nbsp;<B>Expect:</B>&nbsp;1.4e+002&nbsp;&nbsp;<B>Matches:</B>&nbsp;8</T=
T></TD></TR>
  <TR>
    <TD>&nbsp;</TD>
    <TD noWrap><TT>Os05g0150600 [Oryza sativa Japonica=20
  Group]</TT></TD></TR></TBODY></TABLE>
<TABLE border=3D0 cellSpacing=3D0 cellPadding=3D0>
  <TBODY>
  <TR>
    <TD><TT>&nbsp;&nbsp;&nbsp;&nbsp;&nbsp;&nbsp;</TT></TD>
    <TD align=3Dright><TT><B>Observed&nbsp;&nbsp;</B></TT></TD>
    <TD noWrap align=3Dright><TT><B>Mr(expt)&nbsp;&nbsp;</B></TT></TD>
    <TD noWrap align=3Dright><TT><B>Mr(calc)&nbsp;&nbsp;</B></TT></TD>
    <TD align=3Dright><TT><B>&nbsp;ppm&nbsp;&nbsp;</B></TT></TD>
    <TD align=3Dright><TT><B>Start&nbsp;</B></TT></TD>
    <TD align=3Dright><TT><B>&nbsp;</B></TT></TD>
    <TD align=3Dright><TT><B>End&nbsp;</B></TT></TD>
    <TD align=3Dright><TT><B>Miss&nbsp;</B></TT></TD>
    <TD align=3Dright><TT><B>Ions&nbsp;</B></TT></TD>
    <TD><TT><B>&nbsp;Peptide</B></TT></TD></TR>
  <TR>
    <TD align=3Dright>&nbsp;</TD>
    <TD align=3Dright><TT>1366.6448&nbsp;&nbsp;</TT></TD>
    <TD align=3Dright><TT>1365.6375&nbsp;&nbsp;</TT></TD>
    <TD align=3Dright><TT>1365.5467&nbsp;&nbsp;</TT></TD>
    <TD noWrap align=3Dright><TT>66.5&nbsp;</TT></TD>
    <TD align=3Dright><TT>1&nbsp;</TT></TD>
    <TD noWrap align=3Dright><TT>-&nbsp;</TT></TD>
    <TD align=3Dright><TT>14&nbsp;</TT></TD>
    <TD align=3Dright><TT>0&nbsp;&nbsp;</TT></TD>
    <TD noWrap align=3Dright><TT>---&nbsp;&nbsp;</TT></TD>
    <TD noWrap><TT>&nbsp;-.MEDGAAGGDVSADR.V + Oxidation =
(M)</TT></TD></TR>
  <TR>
    <TD align=3Dright>&nbsp;</TD>
    <TD align=3Dright><TT>1366.6448&nbsp;&nbsp;</TT></TD>
    <TD align=3Dright><TT>1365.6375&nbsp;&nbsp;</TT></TD>
    <TD align=3Dright><TT>1365.5467&nbsp;&nbsp;</TT></TD>
    <TD noWrap align=3Dright><TT>66.5&nbsp;</TT></TD>
    <TD align=3Dright><TT>1&nbsp;</TT></TD>
    <TD noWrap align=3Dright><TT>-&nbsp;</TT></TD>
    <TD align=3Dright><TT>14&nbsp;</TT></TD>
    <TD align=3Dright><TT>0&nbsp;&nbsp;</TT></TD>
    <TD noWrap align=3Dright><TT>14&nbsp;&nbsp;</TT></TD>
    <TD noWrap><TT>&nbsp;-.MEDGAAGGDVSADR.V + Oxidation =
(M)</TT></TD></TR>
  <TR>
    <TD align=3Dright>&nbsp;</TD>
    <TD align=3Dright><TT>1943.9108&nbsp;&nbsp;</TT></TD>
    <TD align=3Dright><TT>1942.9035&nbsp;&nbsp;</TT></TD>
    <TD align=3Dright><TT>1942.9683&nbsp;&nbsp;</TT></TD>
    <TD noWrap align=3Dright><TT>-33.35&nbsp;</TT></TD>
    <TD align=3Dright><TT>235&nbsp;</TT></TD>
    <TD noWrap align=3Dright><TT>-&nbsp;</TT></TD>
    <TD align=3Dright><TT>253&nbsp;</TT></TD>
    <TD align=3Dright><TT>1&nbsp;&nbsp;</TT></TD>
    <TD noWrap align=3Dright><TT>---&nbsp;&nbsp;</TT></TD>
    <TD noWrap><TT>&nbsp;K.LAKHGISACFLGSGQPDSR.V</TT></TD></TR>
  <TR>
    <TD align=3Dright>&nbsp;</TD>
    <TD align=3Dright><TT>2044.9517&nbsp;&nbsp;</TT></TD>
    <TD align=3Dright><TT>2043.9444&nbsp;&nbsp;</TT></TD>
    <TD align=3Dright><TT>2043.9796&nbsp;&nbsp;</TT></TD>
    <TD noWrap align=3Dright><TT>-17.22&nbsp;</TT></TD>
    <TD align=3Dright><TT>238&nbsp;</TT></TD>
    <TD noWrap align=3Dright><TT>-&nbsp;</TT></TD>
    <TD align=3Dright><TT>257&nbsp;</TT></TD>
    <TD align=3Dright><TT>1&nbsp;&nbsp;</TT></TD>
    <TD noWrap align=3Dright><TT>---&nbsp;&nbsp;</TT></TD>
    <TD noWrap><TT>&nbsp;K.HGISACFLGSGQPDSRVEGK.A</TT></TD></TR>
  <TR>
    <TD align=3Dright>&nbsp;</TD>
    <TD align=3Dright><TT>2210.9978&nbsp;&nbsp;</TT></TD>
    <TD align=3Dright><TT>2209.9905&nbsp;&nbsp;</TT></TD>
    <TD align=3Dright><TT>2209.9054&nbsp;&nbsp;</TT></TD>
    <TD noWrap align=3Dright><TT>38.5&nbsp;</TT></TD>
    <TD align=3Dright><TT>641&nbsp;</TT></TD>
    <TD noWrap align=3Dright><TT>-&nbsp;</TT></TD>
    <TD align=3Dright><TT>659&nbsp;</TT></TD>
    <TD align=3Dright><TT>0&nbsp;&nbsp;</TT></TD>
    <TD noWrap align=3Dright><TT>---&nbsp;&nbsp;</TT></TD>
    <TD noWrap><TT>&nbsp;R.DCFQCDICINGPPQMHDFK.E</TT></TD></TR>
  <TR>
    <TD align=3Dright>&nbsp;</TD>
    <TD align=3Dright><TT>2225.0139&nbsp;&nbsp;</TT></TD>
    <TD align=3Dright><TT>2224.0066&nbsp;&nbsp;</TT></TD>
    <TD align=3Dright><TT>2224.1926&nbsp;&nbsp;</TT></TD>
    <TD noWrap align=3Dright><TT>-83.60&nbsp;</TT></TD>
    <TD align=3Dright><TT>328&nbsp;</TT></TD>
    <TD noWrap align=3Dright><TT>-&nbsp;</TT></TD>
    <TD align=3Dright><TT>347&nbsp;</TT></TD>
    <TD align=3Dright><TT>0&nbsp;&nbsp;</TT></TD>
    <TD noWrap align=3Dright><TT>---&nbsp;&nbsp;</TT></TD>
    <TD noWrap><TT>&nbsp;K.FLEHDIPLMALTATATIPVR.A + Oxidation =
(M)</TT></TD></TR>
  <TR>
    <TD align=3Dright>&nbsp;</TD>
    <TD align=3Dright><TT>2225.0139&nbsp;&nbsp;</TT></TD>
    <TD align=3Dright><TT>2224.0066&nbsp;&nbsp;</TT></TD>
    <TD align=3Dright><TT>2224.1926&nbsp;&nbsp;</TT></TD>
    <TD noWrap align=3Dright><TT>-83.60&nbsp;</TT></TD>
    <TD align=3Dright><TT>328&nbsp;</TT></TD>
    <TD noWrap align=3Dright><TT>-&nbsp;</TT></TD>
    <TD align=3Dright><TT>347&nbsp;</TT></TD>
    <TD align=3Dright><TT>0&nbsp;&nbsp;</TT></TD>
    <TD noWrap align=3Dright><TT>---&nbsp;&nbsp;</TT></TD>
    <TD noWrap><TT>&nbsp;K.FLEHDIPLMALTATATIPVR.A + Oxidation =
(M)</TT></TD></TR>
  <TR>
    <TD align=3Dright>&nbsp;</TD>
    <TD align=3Dright><TT>3347.5884&nbsp;&nbsp;</TT></TD>
    <TD align=3Dright><TT>3346.5811&nbsp;&nbsp;</TT></TD>
    <TD align=3Dright><TT>3346.4969&nbsp;&nbsp;</TT></TD>
    <TD noWrap align=3Dright><TT>25.2&nbsp;</TT></TD>
    <TD align=3Dright><TT>1&nbsp;</TT></TD>
    <TD noWrap align=3Dright><TT>-&nbsp;</TT></TD>
    <TD align=3Dright><TT>31&nbsp;</TT></TD>
    <TD align=3Dright><TT>1&nbsp;&nbsp;</TT></TD>
    <TD noWrap align=3Dright><TT>---&nbsp;&nbsp;</TT></TD>
    <TD noWrap><TT>&nbsp;-.MEDGAAGGDVSADRVIAELLDMGFEFDEISR.A + 2 =
Oxidation=20
      (M)</TT></TD></TR></TBODY></TABLE>
<TABLE border=3D0 cellSpacing=3D0>
  <TBODY>
  <TR>
    <TD><TT>&nbsp;&nbsp;&nbsp;&nbsp;&nbsp;&nbsp;</TT></TD>
    <TD><TT><B>No match to: </B>772.3343, 805.3749, 825.0538, 842.4641,=20
      856.4791, 870.4971, 1088.4222, 1099.4532, 1099.4532, 1115.4336, =
1115.4336,=20
      1181.5541, 1182.5559, 1182.5559, 1196.5656, 1196.5656, 1273.5763,=20
      1273.5763, 1289.5587, 1290.5942, 1354.5983, 1370.6128, 1440.6558,=20
      1482.7024, 1530.6870, 1555.7145, 1585.8380, 1585.8380, 1601.8118,=20
      1601.8118, 1845.7576, 2028.9237, 2230.1196, 2233.0422, 2240.0310,=20
      2283.0718, 2664.1897, 2664.1897, 2666.2034, 2692.1926, 2749.2273,=20
      2807.2205</TT></TD></TR></TBODY></TABLE><BR>
<TABLE border=3D0 cellSpacing=3D0>
  <TBODY>
  <TR>
    <TD><TT><B><A name=3DHit41>41.</A>&nbsp;&nbsp;&nbsp;</B></TT></TD>
    <TD noWrap><TT><A=20
      =
href=3D"http://zxw-pc/mascot/cgi/protein_view.pl?file=3D../data/20121225/=
F002400.dat&amp;hit=3D41"=20
      =
target=3D_blank>gi|302144185</A>&nbsp;&nbsp;&nbsp;&nbsp;<B>Mass:</B>&nbsp=
;45385&nbsp;&nbsp;&nbsp;&nbsp;<B>Score:</B>&nbsp;41&nbsp;&nbsp;&nbsp;&nbs=
p;&nbsp;<B>Expect:</B>&nbsp;1.5e+002&nbsp;&nbsp;<B>Matches:</B>&nbsp;4</T=
T></TD></TR>
  <TR>
    <TD>&nbsp;</TD>
    <TD noWrap><TT>unnamed protein product [Vitis=20
vinifera]</TT></TD></TR></TBODY></TABLE>
<TABLE border=3D0 cellSpacing=3D0 cellPadding=3D0>
  <TBODY>
  <TR>
    <TD><TT>&nbsp;&nbsp;&nbsp;&nbsp;&nbsp;&nbsp;</TT></TD>
    <TD align=3Dright><TT><B>Observed&nbsp;&nbsp;</B></TT></TD>
    <TD noWrap align=3Dright><TT><B>Mr(expt)&nbsp;&nbsp;</B></TT></TD>
    <TD noWrap align=3Dright><TT><B>Mr(calc)&nbsp;&nbsp;</B></TT></TD>
    <TD align=3Dright><TT><B>&nbsp;ppm&nbsp;&nbsp;</B></TT></TD>
    <TD align=3Dright><TT><B>Start&nbsp;</B></TT></TD>
    <TD align=3Dright><TT><B>&nbsp;</B></TT></TD>
    <TD align=3Dright><TT><B>End&nbsp;</B></TT></TD>
    <TD align=3Dright><TT><B>Miss&nbsp;</B></TT></TD>
    <TD align=3Dright><TT><B>Ions&nbsp;</B></TT></TD>
    <TD><TT><B>&nbsp;Peptide</B></TT></TD></TR>
  <TR>
    <TD align=3Dright>&nbsp;</TD>
    <TD align=3Dright><TT>1099.4532&nbsp;&nbsp;</TT></TD>
    <TD align=3Dright><TT>1098.4459&nbsp;&nbsp;</TT></TD>
    <TD align=3Dright><TT>1098.5094&nbsp;&nbsp;</TT></TD>
    <TD noWrap align=3Dright><TT>-57.81&nbsp;</TT></TD>
    <TD align=3Dright><TT>275&nbsp;</TT></TD>
    <TD noWrap align=3Dright><TT>-&nbsp;</TT></TD>
    <TD align=3Dright><TT>284&nbsp;</TT></TD>
    <TD align=3Dright><TT>0&nbsp;&nbsp;</TT></TD>
    <TD noWrap align=3Dright><TT>---&nbsp;&nbsp;</TT></TD>
    <TD noWrap><TT>&nbsp;K.DGNFLYTGGR.K</TT></TD></TR>
  <TR>
    <TD align=3Dright>&nbsp;</TD>
    <TD align=3Dright><TT>1099.4532&nbsp;&nbsp;</TT></TD>
    <TD align=3Dright><TT>1098.4459&nbsp;&nbsp;</TT></TD>
    <TD align=3Dright><TT>1098.5094&nbsp;&nbsp;</TT></TD>
    <TD noWrap align=3Dright><TT>-57.81&nbsp;</TT></TD>
    <TD align=3Dright><TT>275&nbsp;</TT></TD>
    <TD noWrap align=3Dright><TT>-&nbsp;</TT></TD>
    <TD align=3Dright><TT>284&nbsp;</TT></TD>
    <TD align=3Dright><TT>0&nbsp;&nbsp;</TT></TD>
    <TD noWrap align=3Dright><TT>28&nbsp;&nbsp;</TT></TD>
    <TD noWrap><TT>&nbsp;K.DGNFLYTGGR.K</TT></TD></TR>
  <TR>
    <TD align=3Dright>&nbsp;</TD>
    <TD align=3Dright><TT>1370.6128&nbsp;&nbsp;</TT></TD>
    <TD align=3Dright><TT>1369.6055&nbsp;&nbsp;</TT></TD>
    <TD align=3Dright><TT>1369.7354&nbsp;&nbsp;</TT></TD>
    <TD noWrap align=3Dright><TT>-94.81&nbsp;</TT></TD>
    <TD align=3Dright><TT>296&nbsp;</TT></TD>
    <TD noWrap align=3Dright><TT>-&nbsp;</TT></TD>
    <TD align=3Dright><TT>306&nbsp;</TT></TD>
    <TD align=3Dright><TT>1&nbsp;&nbsp;</TT></TD>
    <TD noWrap align=3Dright><TT>---&nbsp;&nbsp;</TT></TD>
    <TD noWrap><TT>&nbsp;R.NTVNTVYKLYR.S</TT></TD></TR>
  <TR>
    <TD align=3Dright>&nbsp;</TD>
    <TD align=3Dright><TT>2240.0310&nbsp;&nbsp;</TT></TD>
    <TD align=3Dright><TT>2239.0237&nbsp;&nbsp;</TT></TD>
    <TD align=3Dright><TT>2239.0592&nbsp;&nbsp;</TT></TD>
    <TD noWrap align=3Dright><TT>-15.87&nbsp;</TT></TD>
    <TD align=3Dright><TT>146&nbsp;</TT></TD>
    <TD noWrap align=3Dright><TT>-&nbsp;</TT></TD>
    <TD align=3Dright><TT>164&nbsp;</TT></TD>
    <TD align=3Dright><TT>1&nbsp;&nbsp;</TT></TD>
    <TD noWrap align=3Dright><TT>---&nbsp;&nbsp;</TT></TD>
    <TD =
noWrap><TT>&nbsp;R.DHPIHLWDAASGELRCTYR.A</TT></TD></TR></TBODY></TABLE>
<TABLE border=3D0 cellSpacing=3D0>
  <TBODY>
  <TR>
    <TD><TT>&nbsp;&nbsp;&nbsp;&nbsp;&nbsp;&nbsp;</TT></TD>
    <TD><TT><B>No match to: </B>772.3343, 805.3749, 825.0538, 842.4641,=20
      856.4791, 870.4971, 1088.4222, 1115.4336, 1115.4336, 1181.5541, =
1182.5559,=20
      1182.5559, 1196.5656, 1196.5656, 1273.5763, 1273.5763, 1289.5587,=20
      1290.5942, 1354.5983, 1366.6448, 1366.6448, 1440.6558, 1482.7024,=20
      1530.6870, 1555.7145, 1585.8380, 1585.8380, 1601.8118, 1601.8118,=20
      1845.7576, 1943.9108, 2028.9237, 2044.9517, 2210.9978, 2225.0139,=20
      2225.0139, 2230.1196, 2233.0422, 2283.0718, 2664.1897, 2664.1897,=20
      2666.2034, 2692.1926, 2749.2273, 2807.2205,=20
3347.5884</TT></TD></TR></TBODY></TABLE><BR>
<TABLE border=3D0 cellSpacing=3D0>
  <TBODY>
  <TR>
    <TD><TT><B><A name=3DHit42>42.</A>&nbsp;&nbsp;&nbsp;</B></TT></TD>
    <TD noWrap><TT><A=20
      =
href=3D"http://zxw-pc/mascot/cgi/protein_view.pl?file=3D../data/20121225/=
F002400.dat&amp;hit=3D42"=20
      =
target=3D_blank>gi|37718828</A>&nbsp;&nbsp;&nbsp;&nbsp;<B>Mass:</B>&nbsp;=
10097&nbsp;&nbsp;&nbsp;&nbsp;<B>Score:</B>&nbsp;41&nbsp;&nbsp;&nbsp;&nbsp=
;&nbsp;<B>Expect:</B>&nbsp;1.6e+002&nbsp;&nbsp;<B>Matches:</B>&nbsp;4</TT=
></TD></TR>
  <TR>
    <TD>&nbsp;</TD>
    <TD noWrap><TT>hypothetical protein [Oryza sativa Japonica=20
  Group]</TT></TD></TR></TBODY></TABLE>
<TABLE border=3D0 cellSpacing=3D0 cellPadding=3D0>
  <TBODY>
  <TR>
    <TD><TT>&nbsp;&nbsp;&nbsp;&nbsp;&nbsp;&nbsp;</TT></TD>
    <TD align=3Dright><TT><B>Observed&nbsp;&nbsp;</B></TT></TD>
    <TD noWrap align=3Dright><TT><B>Mr(expt)&nbsp;&nbsp;</B></TT></TD>
    <TD noWrap align=3Dright><TT><B>Mr(calc)&nbsp;&nbsp;</B></TT></TD>
    <TD align=3Dright><TT><B>&nbsp;ppm&nbsp;&nbsp;</B></TT></TD>
    <TD align=3Dright><TT><B>Start&nbsp;</B></TT></TD>
    <TD align=3Dright><TT><B>&nbsp;</B></TT></TD>
    <TD align=3Dright><TT><B>End&nbsp;</B></TT></TD>
    <TD align=3Dright><TT><B>Miss&nbsp;</B></TT></TD>
    <TD align=3Dright><TT><B>Ions&nbsp;</B></TT></TD>
    <TD><TT><B>&nbsp;Peptide</B></TT></TD></TR>
  <TR>
    <TD align=3Dright>&nbsp;</TD>
    <TD align=3Dright><TT>805.3749&nbsp;&nbsp;</TT></TD>
    <TD align=3Dright><TT>804.3677&nbsp;&nbsp;</TT></TD>
    <TD align=3Dright><TT>804.4090&nbsp;&nbsp;</TT></TD>
    <TD noWrap align=3Dright><TT>-51.33&nbsp;</TT></TD>
    <TD align=3Dright><TT>14&nbsp;</TT></TD>
    <TD noWrap align=3Dright><TT>-&nbsp;</TT></TD>
    <TD align=3Dright><TT>21&nbsp;</TT></TD>
    <TD align=3Dright><TT>1&nbsp;&nbsp;</TT></TD>
    <TD noWrap align=3Dright><TT>---&nbsp;&nbsp;</TT></TD>
    <TD noWrap><TT>&nbsp;R.RSGASAEK.G</TT></TD></TR>
  <TR>
    <TD align=3Dright>&nbsp;</TD>
    <TD align=3Dright><TT>1290.5942&nbsp;&nbsp;</TT></TD>
    <TD align=3Dright><TT>1289.5869&nbsp;&nbsp;</TT></TD>
    <TD align=3Dright><TT>1289.6113&nbsp;&nbsp;</TT></TD>
    <TD noWrap align=3Dright><TT>-18.88&nbsp;</TT></TD>
    <TD align=3Dright><TT>2&nbsp;</TT></TD>
    <TD noWrap align=3Dright><TT>-&nbsp;</TT></TD>
    <TD align=3Dright><TT>13&nbsp;</TT></TD>
    <TD align=3Dright><TT>1&nbsp;&nbsp;</TT></TD>
    <TD noWrap align=3Dright><TT>---&nbsp;&nbsp;</TT></TD>
    <TD noWrap><TT>&nbsp;M.WGVGTGSGEERR.R</TT></TD></TR>
  <TR>
    <TD align=3Dright>&nbsp;</TD>
    <TD align=3Dright><TT>1354.5983&nbsp;&nbsp;</TT></TD>
    <TD align=3Dright><TT>1353.5910&nbsp;&nbsp;</TT></TD>
    <TD align=3Dright><TT>1353.7054&nbsp;&nbsp;</TT></TD>
    <TD noWrap align=3Dright><TT>-84.50&nbsp;</TT></TD>
    <TD align=3Dright><TT>49&nbsp;</TT></TD>
    <TD noWrap align=3Dright><TT>-&nbsp;</TT></TD>
    <TD align=3Dright><TT>58&nbsp;</TT></TD>
    <TD align=3Dright><TT>1&nbsp;&nbsp;</TT></TD>
    <TD noWrap align=3Dright><TT>---&nbsp;&nbsp;</TT></TD>
    <TD noWrap><TT>&nbsp;K.WPQALQNRWR.T</TT></TD></TR>
  <TR>
    <TD align=3Dright>&nbsp;</TD>
    <TD align=3Dright><TT>2749.2273&nbsp;&nbsp;</TT></TD>
    <TD align=3Dright><TT>2748.2200&nbsp;&nbsp;</TT></TD>
    <TD align=3Dright><TT>2748.3036&nbsp;&nbsp;</TT></TD>
    <TD noWrap align=3Dright><TT>-30.40&nbsp;</TT></TD>
    <TD align=3Dright><TT>59&nbsp;</TT></TD>
    <TD noWrap align=3Dright><TT>-&nbsp;</TT></TD>
    <TD align=3Dright><TT>84&nbsp;</TT></TD>
    <TD align=3Dright><TT>1&nbsp;&nbsp;</TT></TD>
    <TD noWrap align=3Dright><TT>---&nbsp;&nbsp;</TT></TD>
    <TD=20
noWrap><TT>&nbsp;R.TANAINAQSAASRNNNAHVHETSQSR.L</TT></TD></TR></TBODY></T=
ABLE>
<TABLE border=3D0 cellSpacing=3D0>
  <TBODY>
  <TR>
    <TD><TT>&nbsp;&nbsp;&nbsp;&nbsp;&nbsp;&nbsp;</TT></TD>
    <TD><TT><B>No match to: </B>772.3343, 825.0538, 842.4641, 856.4791,=20
      870.4971, 1088.4222, 1099.4532, 1099.4532, 1115.4336, 1115.4336,=20
      1181.5541, 1182.5559, 1182.5559, 1196.5656, 1196.5656, 1273.5763,=20
      1273.5763, 1289.5587, 1366.6448, 1366.6448, 1370.6128, 1440.6558,=20
      1482.7024, 1530.6870, 1555.7145, 1585.8380, 1585.8380, 1601.8118,=20
      1601.8118, 1845.7576, 1943.9108, 2028.9237, 2044.9517, 2210.9978,=20
      2225.0139, 2225.0139, 2230.1196, 2233.0422, 2240.0310, 2283.0718,=20
      2664.1897, 2664.1897, 2666.2034, 2692.1926, 2807.2205,=20
  3347.5884</TT></TD></TR></TBODY></TABLE><BR>
<TABLE border=3D0 cellSpacing=3D0>
  <TBODY>
  <TR>
    <TD><TT><B><A name=3DHit43>43.</A>&nbsp;&nbsp;&nbsp;</B></TT></TD>
    <TD noWrap><TT><A=20
      =
href=3D"http://zxw-pc/mascot/cgi/protein_view.pl?file=3D../data/20121225/=
F002400.dat&amp;hit=3D43"=20
      =
target=3D_blank>gi|31126704</A>&nbsp;&nbsp;&nbsp;&nbsp;<B>Mass:</B>&nbsp;=
10097&nbsp;&nbsp;&nbsp;&nbsp;<B>Score:</B>&nbsp;41&nbsp;&nbsp;&nbsp;&nbsp=
;&nbsp;<B>Expect:</B>&nbsp;1.6e+002&nbsp;&nbsp;<B>Matches:</B>&nbsp;4</TT=
></TD></TR>
  <TR>
    <TD>&nbsp;</TD>
    <TD noWrap><TT>hypothetical protein [Oryza sativa Japonica=20
  Group]</TT></TD></TR></TBODY></TABLE>
<TABLE border=3D0 cellSpacing=3D0 cellPadding=3D0>
  <TBODY>
  <TR>
    <TD><TT>&nbsp;&nbsp;&nbsp;&nbsp;&nbsp;&nbsp;</TT></TD>
    <TD align=3Dright><TT><B>Observed&nbsp;&nbsp;</B></TT></TD>
    <TD noWrap align=3Dright><TT><B>Mr(expt)&nbsp;&nbsp;</B></TT></TD>
    <TD noWrap align=3Dright><TT><B>Mr(calc)&nbsp;&nbsp;</B></TT></TD>
    <TD align=3Dright><TT><B>&nbsp;ppm&nbsp;&nbsp;</B></TT></TD>
    <TD align=3Dright><TT><B>Start&nbsp;</B></TT></TD>
    <TD align=3Dright><TT><B>&nbsp;</B></TT></TD>
    <TD align=3Dright><TT><B>End&nbsp;</B></TT></TD>
    <TD align=3Dright><TT><B>Miss&nbsp;</B></TT></TD>
    <TD align=3Dright><TT><B>Ions&nbsp;</B></TT></TD>
    <TD><TT><B>&nbsp;Peptide</B></TT></TD></TR>
  <TR>
    <TD align=3Dright>&nbsp;</TD>
    <TD align=3Dright><TT>805.3749&nbsp;&nbsp;</TT></TD>
    <TD align=3Dright><TT>804.3677&nbsp;&nbsp;</TT></TD>
    <TD align=3Dright><TT>804.4090&nbsp;&nbsp;</TT></TD>
    <TD noWrap align=3Dright><TT>-51.33&nbsp;</TT></TD>
    <TD align=3Dright><TT>14&nbsp;</TT></TD>
    <TD noWrap align=3Dright><TT>-&nbsp;</TT></TD>
    <TD align=3Dright><TT>21&nbsp;</TT></TD>
    <TD align=3Dright><TT>1&nbsp;&nbsp;</TT></TD>
    <TD noWrap align=3Dright><TT>---&nbsp;&nbsp;</TT></TD>
    <TD noWrap><TT>&nbsp;R.RSGASAEK.G</TT></TD></TR>
  <TR>
    <TD align=3Dright>&nbsp;</TD>
    <TD align=3Dright><TT>1290.5942&nbsp;&nbsp;</TT></TD>
    <TD align=3Dright><TT>1289.5869&nbsp;&nbsp;</TT></TD>
    <TD align=3Dright><TT>1289.6113&nbsp;&nbsp;</TT></TD>
    <TD noWrap align=3Dright><TT>-18.88&nbsp;</TT></TD>
    <TD align=3Dright><TT>2&nbsp;</TT></TD>
    <TD noWrap align=3Dright><TT>-&nbsp;</TT></TD>
    <TD align=3Dright><TT>13&nbsp;</TT></TD>
    <TD align=3Dright><TT>1&nbsp;&nbsp;</TT></TD>
    <TD noWrap align=3Dright><TT>---&nbsp;&nbsp;</TT></TD>
    <TD noWrap><TT>&nbsp;M.WGVGTGSGEERR.R</TT></TD></TR>
  <TR>
    <TD align=3Dright>&nbsp;</TD>
    <TD align=3Dright><TT>1354.5983&nbsp;&nbsp;</TT></TD>
    <TD align=3Dright><TT>1353.5910&nbsp;&nbsp;</TT></TD>
    <TD align=3Dright><TT>1353.7054&nbsp;&nbsp;</TT></TD>
    <TD noWrap align=3Dright><TT>-84.50&nbsp;</TT></TD>
    <TD align=3Dright><TT>49&nbsp;</TT></TD>
    <TD noWrap align=3Dright><TT>-&nbsp;</TT></TD>
    <TD align=3Dright><TT>58&nbsp;</TT></TD>
    <TD align=3Dright><TT>1&nbsp;&nbsp;</TT></TD>
    <TD noWrap align=3Dright><TT>---&nbsp;&nbsp;</TT></TD>
    <TD noWrap><TT>&nbsp;K.WPQALQNRWR.T</TT></TD></TR>
  <TR>
    <TD align=3Dright>&nbsp;</TD>
    <TD align=3Dright><TT>2749.2273&nbsp;&nbsp;</TT></TD>
    <TD align=3Dright><TT>2748.2200&nbsp;&nbsp;</TT></TD>
    <TD align=3Dright><TT>2748.3036&nbsp;&nbsp;</TT></TD>
    <TD noWrap align=3Dright><TT>-30.40&nbsp;</TT></TD>
    <TD align=3Dright><TT>59&nbsp;</TT></TD>
    <TD noWrap align=3Dright><TT>-&nbsp;</TT></TD>
    <TD align=3Dright><TT>84&nbsp;</TT></TD>
    <TD align=3Dright><TT>1&nbsp;&nbsp;</TT></TD>
    <TD noWrap align=3Dright><TT>---&nbsp;&nbsp;</TT></TD>
    <TD=20
noWrap><TT>&nbsp;R.TANAINAQSAASRNNNAHVHETSQSR.L</TT></TD></TR></TBODY></T=
ABLE>
<TABLE border=3D0 cellSpacing=3D0>
  <TBODY>
  <TR>
    <TD><TT>&nbsp;&nbsp;&nbsp;&nbsp;&nbsp;&nbsp;</TT></TD>
    <TD><TT><B>No match to: </B>772.3343, 825.0538, 842.4641, 856.4791,=20
      870.4971, 1088.4222, 1099.4532, 1099.4532, 1115.4336, 1115.4336,=20
      1181.5541, 1182.5559, 1182.5559, 1196.5656, 1196.5656, 1273.5763,=20
      1273.5763, 1289.5587, 1366.6448, 1366.6448, 1370.6128, 1440.6558,=20
      1482.7024, 1530.6870, 1555.7145, 1585.8380, 1585.8380, 1601.8118,=20
      1601.8118, 1845.7576, 1943.9108, 2028.9237, 2044.9517, 2210.9978,=20
      2225.0139, 2225.0139, 2230.1196, 2233.0422, 2240.0310, 2283.0718,=20
      2664.1897, 2664.1897, 2666.2034, 2692.1926, 2807.2205,=20
  3347.5884</TT></TD></TR></TBODY></TABLE><BR>
<TABLE border=3D0 cellSpacing=3D0>
  <TBODY>
  <TR>
    <TD><TT><B><A name=3DHit44>44.</A>&nbsp;&nbsp;&nbsp;</B></TT></TD>
    <TD noWrap><TT><A=20
      =
href=3D"http://zxw-pc/mascot/cgi/protein_view.pl?file=3D../data/20121225/=
F002400.dat&amp;hit=3D44"=20
      =
target=3D_blank>gi|61741094</A>&nbsp;&nbsp;&nbsp;&nbsp;<B>Mass:</B>&nbsp;=
23088&nbsp;&nbsp;&nbsp;&nbsp;<B>Score:</B>&nbsp;41&nbsp;&nbsp;&nbsp;&nbsp=
;&nbsp;<B>Expect:</B>&nbsp;1.6e+002&nbsp;&nbsp;<B>Matches:</B>&nbsp;8</TT=
></TD></TR>
  <TR>
    <TD>&nbsp;</TD>
    <TD noWrap><TT>acyl-ACP thioesterase [Helianthus=20
annuus]</TT></TD></TR></TBODY></TABLE>
<TABLE border=3D0 cellSpacing=3D0 cellPadding=3D0>
  <TBODY>
  <TR>
    <TD><TT>&nbsp;&nbsp;&nbsp;&nbsp;&nbsp;&nbsp;</TT></TD>
    <TD align=3Dright><TT><B>Observed&nbsp;&nbsp;</B></TT></TD>
    <TD noWrap align=3Dright><TT><B>Mr(expt)&nbsp;&nbsp;</B></TT></TD>
    <TD noWrap align=3Dright><TT><B>Mr(calc)&nbsp;&nbsp;</B></TT></TD>
    <TD align=3Dright><TT><B>&nbsp;ppm&nbsp;&nbsp;</B></TT></TD>
    <TD align=3Dright><TT><B>Start&nbsp;</B></TT></TD>
    <TD align=3Dright><TT><B>&nbsp;</B></TT></TD>
    <TD align=3Dright><TT><B>End&nbsp;</B></TT></TD>
    <TD align=3Dright><TT><B>Miss&nbsp;</B></TT></TD>
    <TD align=3Dright><TT><B>Ions&nbsp;</B></TT></TD>
    <TD><TT><B>&nbsp;Peptide</B></TT></TD></TR>
  <TR>
    <TD align=3Dright>&nbsp;</TD>
    <TD align=3Dright><TT>1366.6448&nbsp;&nbsp;</TT></TD>
    <TD align=3Dright><TT>1365.6375&nbsp;&nbsp;</TT></TD>
    <TD align=3Dright><TT>1365.6572&nbsp;&nbsp;</TT></TD>
    <TD noWrap align=3Dright><TT>-14.37&nbsp;</TT></TD>
    <TD align=3Dright><TT>40&nbsp;</TT></TD>
    <TD noWrap align=3Dright><TT>-&nbsp;</TT></TD>
    <TD align=3Dright><TT>51&nbsp;</TT></TD>
    <TD align=3Dright><TT>1&nbsp;&nbsp;</TT></TD>
    <TD noWrap align=3Dright><TT>---&nbsp;&nbsp;</TT></TD>
    <TD noWrap><TT>&nbsp;R.NNGFVSNSLCRR.V</TT></TD></TR>
  <TR>
    <TD align=3Dright>&nbsp;</TD>
    <TD align=3Dright><TT>1366.6448&nbsp;&nbsp;</TT></TD>
    <TD align=3Dright><TT>1365.6375&nbsp;&nbsp;</TT></TD>
    <TD align=3Dright><TT>1365.6572&nbsp;&nbsp;</TT></TD>
    <TD noWrap align=3Dright><TT>-14.37&nbsp;</TT></TD>
    <TD align=3Dright><TT>39&nbsp;</TT></TD>
    <TD noWrap align=3Dright><TT>-&nbsp;</TT></TD>
    <TD align=3Dright><TT>50&nbsp;</TT></TD>
    <TD align=3Dright><TT>1&nbsp;&nbsp;</TT></TD>
    <TD noWrap align=3Dright><TT>9&nbsp;&nbsp;</TT></TD>
    <TD noWrap><TT>&nbsp;R.RNNGFVSNSLCR.R</TT></TD></TR>
  <TR>
    <TD align=3Dright>&nbsp;</TD>
    <TD align=3Dright><TT>1585.8380&nbsp;&nbsp;</TT></TD>
    <TD align=3Dright><TT>1584.8307&nbsp;&nbsp;</TT></TD>
    <TD align=3Dright><TT>1584.7817&nbsp;&nbsp;</TT></TD>
    <TD noWrap align=3Dright><TT>30.9&nbsp;</TT></TD>
    <TD align=3Dright><TT>80&nbsp;</TT></TD>
    <TD noWrap align=3Dright><TT>-&nbsp;</TT></TD>
    <TD align=3Dright><TT>93&nbsp;</TT></TD>
    <TD align=3Dright><TT>1&nbsp;&nbsp;</TT></TD>
    <TD noWrap align=3Dright><TT>---&nbsp;&nbsp;</TT></TD>
    <TD noWrap><TT>&nbsp;R.LRMGSLTEDGLSYK.E + Oxidation =
(M)</TT></TD></TR>
  <TR>
    <TD align=3Dright>&nbsp;</TD>
    <TD align=3Dright><TT>1585.8380&nbsp;&nbsp;</TT></TD>
    <TD align=3Dright><TT>1584.8307&nbsp;&nbsp;</TT></TD>
    <TD align=3Dright><TT>1584.7817&nbsp;&nbsp;</TT></TD>
    <TD noWrap align=3Dright><TT>30.9&nbsp;</TT></TD>
    <TD align=3Dright><TT>80&nbsp;</TT></TD>
    <TD noWrap align=3Dright><TT>-&nbsp;</TT></TD>
    <TD align=3Dright><TT>93&nbsp;</TT></TD>
    <TD align=3Dright><TT>1&nbsp;&nbsp;</TT></TD>
    <TD noWrap align=3Dright><TT>---&nbsp;&nbsp;</TT></TD>
    <TD noWrap><TT>&nbsp;R.LRMGSLTEDGLSYK.E + Oxidation =
(M)</TT></TD></TR>
  <TR>
    <TD align=3Dright>&nbsp;</TD>
    <TD align=3Dright><TT>1601.8118&nbsp;&nbsp;</TT></TD>
    <TD align=3Dright><TT>1600.8045&nbsp;&nbsp;</TT></TD>
    <TD align=3Dright><TT>1600.7403&nbsp;&nbsp;</TT></TD>
    <TD noWrap align=3Dright><TT>40.1&nbsp;</TT></TD>
    <TD align=3Dright><TT>82&nbsp;</TT></TD>
    <TD noWrap align=3Dright><TT>-&nbsp;</TT></TD>
    <TD align=3Dright><TT>95&nbsp;</TT></TD>
    <TD align=3Dright><TT>1&nbsp;&nbsp;</TT></TD>
    <TD noWrap align=3Dright><TT>---&nbsp;&nbsp;</TT></TD>
    <TD noWrap><TT>&nbsp;R.MGSLTEDGLSYKER.F + Oxidation =
(M)</TT></TD></TR>
  <TR>
    <TD align=3Dright>&nbsp;</TD>
    <TD align=3Dright><TT>1601.8118&nbsp;&nbsp;</TT></TD>
    <TD align=3Dright><TT>1600.8045&nbsp;&nbsp;</TT></TD>
    <TD align=3Dright><TT>1600.7403&nbsp;&nbsp;</TT></TD>
    <TD noWrap align=3Dright><TT>40.1&nbsp;</TT></TD>
    <TD align=3Dright><TT>82&nbsp;</TT></TD>
    <TD noWrap align=3Dright><TT>-&nbsp;</TT></TD>
    <TD align=3Dright><TT>95&nbsp;</TT></TD>
    <TD align=3Dright><TT>1&nbsp;&nbsp;</TT></TD>
    <TD noWrap align=3Dright><TT>---&nbsp;&nbsp;</TT></TD>
    <TD noWrap><TT>&nbsp;R.MGSLTEDGLSYKER.F + Oxidation =
(M)</TT></TD></TR>
  <TR>
    <TD align=3Dright>&nbsp;</TD>
    <TD align=3Dright><TT>2225.0139&nbsp;&nbsp;</TT></TD>
    <TD align=3Dright><TT>2224.0066&nbsp;&nbsp;</TT></TD>
    <TD align=3Dright><TT>2223.9895&nbsp;&nbsp;</TT></TD>
    <TD noWrap align=3Dright><TT>7.69&nbsp;</TT></TD>
    <TD align=3Dright><TT>161&nbsp;</TT></TD>
    <TD noWrap align=3Dright><TT>-&nbsp;</TT></TD>
    <TD align=3Dright><TT>179&nbsp;</TT></TD>
    <TD align=3Dright><TT>0&nbsp;&nbsp;</TT></TD>
    <TD noWrap align=3Dright><TT>---&nbsp;&nbsp;</TT></TD>
    <TD noWrap><TT>&nbsp;R.YPAWSDVVEIETWCQGEGR.I</TT></TD></TR>
  <TR>
    <TD align=3Dright>&nbsp;</TD>
    <TD align=3Dright><TT>2225.0139&nbsp;&nbsp;</TT></TD>
    <TD align=3Dright><TT>2224.0066&nbsp;&nbsp;</TT></TD>
    <TD align=3Dright><TT>2223.9895&nbsp;&nbsp;</TT></TD>
    <TD noWrap align=3Dright><TT>7.69&nbsp;</TT></TD>
    <TD align=3Dright><TT>161&nbsp;</TT></TD>
    <TD noWrap align=3Dright><TT>-&nbsp;</TT></TD>
    <TD align=3Dright><TT>179&nbsp;</TT></TD>
    <TD align=3Dright><TT>0&nbsp;&nbsp;</TT></TD>
    <TD noWrap align=3Dright><TT>---&nbsp;&nbsp;</TT></TD>
    <TD =
noWrap><TT>&nbsp;R.YPAWSDVVEIETWCQGEGR.I</TT></TD></TR></TBODY></TABLE>
<TABLE border=3D0 cellSpacing=3D0>
  <TBODY>
  <TR>
    <TD><TT>&nbsp;&nbsp;&nbsp;&nbsp;&nbsp;&nbsp;</TT></TD>
    <TD><TT><B>No match to: </B>772.3343, 805.3749, 825.0538, 842.4641,=20
      856.4791, 870.4971, 1088.4222, 1099.4532, 1099.4532, 1115.4336, =
1115.4336,=20
      1181.5541, 1182.5559, 1182.5559, 1196.5656, 1196.5656, 1273.5763,=20
      1273.5763, 1289.5587, 1290.5942, 1354.5983, 1370.6128, 1440.6558,=20
      1482.7024, 1530.6870, 1555.7145, 1845.7576, 1943.9108, 2028.9237,=20
      2044.9517, 2210.9978, 2230.1196, 2233.0422, 2240.0310, 2283.0718,=20
      2664.1897, 2664.1897, 2666.2034, 2692.1926, 2749.2273, 2807.2205,=20
      3347.5884</TT></TD></TR></TBODY></TABLE><BR>
<TABLE border=3D0 cellSpacing=3D0>
  <TBODY>
  <TR>
    <TD><TT><B><A name=3DHit45>45.</A>&nbsp;&nbsp;&nbsp;</B></TT></TD>
    <TD noWrap><TT><A=20
      =
href=3D"http://zxw-pc/mascot/cgi/protein_view.pl?file=3D../data/20121225/=
F002400.dat&amp;hit=3D45"=20
      =
target=3D_blank>gi|222837800</A>&nbsp;&nbsp;&nbsp;&nbsp;<B>Mass:</B>&nbsp=
;62610&nbsp;&nbsp;&nbsp;&nbsp;<B>Score:</B>&nbsp;40&nbsp;&nbsp;&nbsp;&nbs=
p;&nbsp;<B>Expect:</B>&nbsp;1.6e+002&nbsp;&nbsp;<B>Matches:</B>&nbsp;10</=
TT></TD></TR>
  <TR>
    <TD>&nbsp;</TD>
    <TD noWrap><TT>predicted protein [Populus=20
trichocarpa]</TT></TD></TR></TBODY></TABLE>
<TABLE border=3D0 cellSpacing=3D0 cellPadding=3D0>
  <TBODY>
  <TR>
    <TD><TT>&nbsp;&nbsp;&nbsp;&nbsp;&nbsp;&nbsp;</TT></TD>
    <TD align=3Dright><TT><B>Observed&nbsp;&nbsp;</B></TT></TD>
    <TD noWrap align=3Dright><TT><B>Mr(expt)&nbsp;&nbsp;</B></TT></TD>
    <TD noWrap align=3Dright><TT><B>Mr(calc)&nbsp;&nbsp;</B></TT></TD>
    <TD align=3Dright><TT><B>&nbsp;ppm&nbsp;&nbsp;</B></TT></TD>
    <TD align=3Dright><TT><B>Start&nbsp;</B></TT></TD>
    <TD align=3Dright><TT><B>&nbsp;</B></TT></TD>
    <TD align=3Dright><TT><B>End&nbsp;</B></TT></TD>
    <TD align=3Dright><TT><B>Miss&nbsp;</B></TT></TD>
    <TD align=3Dright><TT><B>Ions&nbsp;</B></TT></TD>
    <TD><TT><B>&nbsp;Peptide</B></TT></TD></TR>
  <TR>
    <TD align=3Dright>&nbsp;</TD>
    <TD align=3Dright><TT>805.3749&nbsp;&nbsp;</TT></TD>
    <TD align=3Dright><TT>804.3677&nbsp;&nbsp;</TT></TD>
    <TD align=3Dright><TT>804.3687&nbsp;&nbsp;</TT></TD>
    <TD noWrap align=3Dright><TT>-1.34&nbsp;</TT></TD>
    <TD align=3Dright><TT>290&nbsp;</TT></TD>
    <TD noWrap align=3Dright><TT>-&nbsp;</TT></TD>
    <TD align=3Dright><TT>296&nbsp;</TT></TD>
    <TD align=3Dright><TT>0&nbsp;&nbsp;</TT></TD>
    <TD noWrap align=3Dright><TT>---&nbsp;&nbsp;</TT></TD>
    <TD noWrap><TT>&nbsp;K.TPSPMEK.Q + Oxidation (M)</TT></TD></TR>
  <TR>
    <TD align=3Dright>&nbsp;</TD>
    <TD align=3Dright><TT>1601.8118&nbsp;&nbsp;</TT></TD>
    <TD align=3Dright><TT>1600.8045&nbsp;&nbsp;</TT></TD>
    <TD align=3Dright><TT>1600.8494&nbsp;&nbsp;</TT></TD>
    <TD noWrap align=3Dright><TT>-28.03&nbsp;</TT></TD>
    <TD align=3Dright><TT>523&nbsp;</TT></TD>
    <TD noWrap align=3Dright><TT>-&nbsp;</TT></TD>
    <TD align=3Dright><TT>536&nbsp;</TT></TD>
    <TD align=3Dright><TT>1&nbsp;&nbsp;</TT></TD>
    <TD noWrap align=3Dright><TT>---&nbsp;&nbsp;</TT></TD>
    <TD noWrap><TT>&nbsp;R.ANLLAVLKDMEEQK.L</TT></TD></TR>
  <TR>
    <TD align=3Dright>&nbsp;</TD>
    <TD align=3Dright><TT>1601.8118&nbsp;&nbsp;</TT></TD>
    <TD align=3Dright><TT>1600.8045&nbsp;&nbsp;</TT></TD>
    <TD align=3Dright><TT>1600.8494&nbsp;&nbsp;</TT></TD>
    <TD noWrap align=3Dright><TT>-28.03&nbsp;</TT></TD>
    <TD align=3Dright><TT>523&nbsp;</TT></TD>
    <TD noWrap align=3Dright><TT>-&nbsp;</TT></TD>
    <TD align=3Dright><TT>536&nbsp;</TT></TD>
    <TD align=3Dright><TT>1&nbsp;&nbsp;</TT></TD>
    <TD noWrap align=3Dright><TT>---&nbsp;&nbsp;</TT></TD>
    <TD noWrap><TT>&nbsp;R.ANLLAVLKDMEEQK.L</TT></TD></TR>
  <TR>
    <TD align=3Dright>&nbsp;</TD>
    <TD align=3Dright><TT>2210.9978&nbsp;&nbsp;</TT></TD>
    <TD align=3Dright><TT>2209.9905&nbsp;&nbsp;</TT></TD>
    <TD align=3Dright><TT>2210.1293&nbsp;&nbsp;</TT></TD>
    <TD noWrap align=3Dright><TT>-62.79&nbsp;</TT></TD>
    <TD align=3Dright><TT>306&nbsp;</TT></TD>
    <TD noWrap align=3Dright><TT>-&nbsp;</TT></TD>
    <TD align=3Dright><TT>324&nbsp;</TT></TD>
    <TD align=3Dright><TT>1&nbsp;&nbsp;</TT></TD>
    <TD noWrap align=3Dright><TT>---&nbsp;&nbsp;</TT></TD>
    <TD noWrap><TT>&nbsp;R.IFMKFQDELVETLANPATK.I + Oxidation =
(M)</TT></TD></TR>
  <TR>
    <TD align=3Dright>&nbsp;</TD>
    <TD align=3Dright><TT>2225.0139&nbsp;&nbsp;</TT></TD>
    <TD align=3Dright><TT>2224.0066&nbsp;&nbsp;</TT></TD>
    <TD align=3Dright><TT>2224.0569&nbsp;&nbsp;</TT></TD>
    <TD noWrap align=3Dright><TT>-22.62&nbsp;</TT></TD>
    <TD align=3Dright><TT>277&nbsp;</TT></TD>
    <TD noWrap align=3Dright><TT>-&nbsp;</TT></TD>
    <TD align=3Dright><TT>296&nbsp;</TT></TD>
    <TD align=3Dright><TT>1&nbsp;&nbsp;</TT></TD>
    <TD noWrap align=3Dright><TT>---&nbsp;&nbsp;</TT></TD>
    <TD noWrap><TT>&nbsp;K.ADYDTTNTTPVLKTPSPMEK.Q + Oxidation =
(M)</TT></TD></TR>
  <TR>
    <TD align=3Dright>&nbsp;</TD>
    <TD align=3Dright><TT>2225.0139&nbsp;&nbsp;</TT></TD>
    <TD align=3Dright><TT>2224.0066&nbsp;&nbsp;</TT></TD>
    <TD align=3Dright><TT>2224.0569&nbsp;&nbsp;</TT></TD>
    <TD noWrap align=3Dright><TT>-22.62&nbsp;</TT></TD>
    <TD align=3Dright><TT>277&nbsp;</TT></TD>
    <TD noWrap align=3Dright><TT>-&nbsp;</TT></TD>
    <TD align=3Dright><TT>296&nbsp;</TT></TD>
    <TD align=3Dright><TT>1&nbsp;&nbsp;</TT></TD>
    <TD noWrap align=3Dright><TT>---&nbsp;&nbsp;</TT></TD>
    <TD noWrap><TT>&nbsp;K.ADYDTTNTTPVLKTPSPMEK.Q + Oxidation =
(M)</TT></TD></TR>
  <TR>
    <TD align=3Dright>&nbsp;</TD>
    <TD align=3Dright><TT>2664.1897&nbsp;&nbsp;</TT></TD>
    <TD align=3Dright><TT>2663.1824&nbsp;&nbsp;</TT></TD>
    <TD align=3Dright><TT>2663.2481&nbsp;&nbsp;</TT></TD>
    <TD noWrap align=3Dright><TT>-24.65&nbsp;</TT></TD>
    <TD align=3Dright><TT>357&nbsp;</TT></TD>
    <TD noWrap align=3Dright><TT>-&nbsp;</TT></TD>
    <TD align=3Dright><TT>379&nbsp;</TT></TD>
    <TD align=3Dright><TT>1&nbsp;&nbsp;</TT></TD>
    <TD noWrap align=3Dright><TT>---&nbsp;&nbsp;</TT></TD>
    <TD noWrap><TT>&nbsp;K.ATCSCQMFEYSGIICRHILAVFR.A + Oxidation=20
(M)</TT></TD></TR>
  <TR>
    <TD align=3Dright>&nbsp;</TD>
    <TD align=3Dright><TT>2664.1897&nbsp;&nbsp;</TT></TD>
    <TD align=3Dright><TT>2663.1824&nbsp;&nbsp;</TT></TD>
    <TD align=3Dright><TT>2663.2481&nbsp;&nbsp;</TT></TD>
    <TD noWrap align=3Dright><TT>-24.65&nbsp;</TT></TD>
    <TD align=3Dright><TT>357&nbsp;</TT></TD>
    <TD noWrap align=3Dright><TT>-&nbsp;</TT></TD>
    <TD align=3Dright><TT>379&nbsp;</TT></TD>
    <TD align=3Dright><TT>1&nbsp;&nbsp;</TT></TD>
    <TD noWrap align=3Dright><TT>---&nbsp;&nbsp;</TT></TD>
    <TD noWrap><TT>&nbsp;K.ATCSCQMFEYSGIICRHILAVFR.A + Oxidation=20
(M)</TT></TD></TR>
  <TR>
    <TD align=3Dright>&nbsp;</TD>
    <TD align=3Dright><TT>2666.2034&nbsp;&nbsp;</TT></TD>
    <TD align=3Dright><TT>2665.1961&nbsp;&nbsp;</TT></TD>
    <TD align=3Dright><TT>2665.3057&nbsp;&nbsp;</TT></TD>
    <TD noWrap align=3Dright><TT>-41.12&nbsp;</TT></TD>
    <TD align=3Dright><TT>434&nbsp;</TT></TD>
    <TD noWrap align=3Dright><TT>-&nbsp;</TT></TD>
    <TD align=3Dright><TT>457&nbsp;</TT></TD>
    <TD align=3Dright><TT>1&nbsp;&nbsp;</TT></TD>
    <TD noWrap align=3Dright><TT>---&nbsp;&nbsp;</TT></TD>
    <TD noWrap><TT>&nbsp;K.YVEEGAKSIHIYNVAMDALQEAAK.K + Oxidation=20
  (M)</TT></TD></TR>
  <TR>
    <TD align=3Dright>&nbsp;</TD>
    <TD align=3Dright><TT>2807.2205&nbsp;&nbsp;</TT></TD>
    <TD align=3Dright><TT>2806.2132&nbsp;&nbsp;</TT></TD>
    <TD align=3Dright><TT>2806.4501&nbsp;&nbsp;</TT></TD>
    <TD noWrap align=3Dright><TT>-84.42&nbsp;</TT></TD>
    <TD align=3Dright><TT>124&nbsp;</TT></TD>
    <TD noWrap align=3Dright><TT>-&nbsp;</TT></TD>
    <TD align=3Dright><TT>148&nbsp;</TT></TD>
    <TD align=3Dright><TT>0&nbsp;&nbsp;</TT></TD>
    <TD noWrap align=3Dright><TT>---&nbsp;&nbsp;</TT></TD>
    <TD=20
noWrap><TT>&nbsp;K.QPLSITTDPDHFIQTAVSQILPETR.H</TT></TD></TR></TBODY></TA=
BLE>
<TABLE border=3D0 cellSpacing=3D0>
  <TBODY>
  <TR>
    <TD><TT>&nbsp;&nbsp;&nbsp;&nbsp;&nbsp;&nbsp;</TT></TD>
    <TD><TT><B>No match to: </B>772.3343, 825.0538, 842.4641, 856.4791,=20
      870.4971, 1088.4222, 1099.4532, 1099.4532, 1115.4336, 1115.4336,=20
      1181.5541, 1182.5559, 1182.5559, 1196.5656, 1196.5656, 1273.5763,=20
      1273.5763, 1289.5587, 1290.5942, 1354.5983, 1366.6448, 1366.6448,=20
      1370.6128, 1440.6558, 1482.7024, 1530.6870, 1555.7145, 1585.8380,=20
      1585.8380, 1845.7576, 1943.9108, 2028.9237, 2044.9517, 2230.1196,=20
      2233.0422, 2240.0310, 2283.0718, 2692.1926, 2749.2273,=20
  3347.5884</TT></TD></TR></TBODY></TABLE><BR>
<TABLE border=3D0 cellSpacing=3D0>
  <TBODY>
  <TR>
    <TD><TT><B><A name=3DHit46>46.</A>&nbsp;&nbsp;&nbsp;</B></TT></TD>
    <TD noWrap><TT><A=20
      =
href=3D"http://zxw-pc/mascot/cgi/protein_view.pl?file=3D../data/20121225/=
F002400.dat&amp;hit=3D46"=20
      =
target=3D_blank>gi|224132468</A>&nbsp;&nbsp;&nbsp;&nbsp;<B>Mass:</B>&nbsp=
;62610&nbsp;&nbsp;&nbsp;&nbsp;<B>Score:</B>&nbsp;40&nbsp;&nbsp;&nbsp;&nbs=
p;&nbsp;<B>Expect:</B>&nbsp;1.6e+002&nbsp;&nbsp;<B>Matches:</B>&nbsp;10</=
TT></TD></TR>
  <TR>
    <TD>&nbsp;</TD>
    <TD noWrap><TT>predicted protein [Populus=20
trichocarpa]</TT></TD></TR></TBODY></TABLE>
<TABLE border=3D0 cellSpacing=3D0 cellPadding=3D0>
  <TBODY>
  <TR>
    <TD><TT>&nbsp;&nbsp;&nbsp;&nbsp;&nbsp;&nbsp;</TT></TD>
    <TD align=3Dright><TT><B>Observed&nbsp;&nbsp;</B></TT></TD>
    <TD noWrap align=3Dright><TT><B>Mr(expt)&nbsp;&nbsp;</B></TT></TD>
    <TD noWrap align=3Dright><TT><B>Mr(calc)&nbsp;&nbsp;</B></TT></TD>
    <TD align=3Dright><TT><B>&nbsp;ppm&nbsp;&nbsp;</B></TT></TD>
    <TD align=3Dright><TT><B>Start&nbsp;</B></TT></TD>
    <TD align=3Dright><TT><B>&nbsp;</B></TT></TD>
    <TD align=3Dright><TT><B>End&nbsp;</B></TT></TD>
    <TD align=3Dright><TT><B>Miss&nbsp;</B></TT></TD>
    <TD align=3Dright><TT><B>Ions&nbsp;</B></TT></TD>
    <TD><TT><B>&nbsp;Peptide</B></TT></TD></TR>
  <TR>
    <TD align=3Dright>&nbsp;</TD>
    <TD align=3Dright><TT>805.3749&nbsp;&nbsp;</TT></TD>
    <TD align=3Dright><TT>804.3677&nbsp;&nbsp;</TT></TD>
    <TD align=3Dright><TT>804.3687&nbsp;&nbsp;</TT></TD>
    <TD noWrap align=3Dright><TT>-1.34&nbsp;</TT></TD>
    <TD align=3Dright><TT>290&nbsp;</TT></TD>
    <TD noWrap align=3Dright><TT>-&nbsp;</TT></TD>
    <TD align=3Dright><TT>296&nbsp;</TT></TD>
    <TD align=3Dright><TT>0&nbsp;&nbsp;</TT></TD>
    <TD noWrap align=3Dright><TT>---&nbsp;&nbsp;</TT></TD>
    <TD noWrap><TT>&nbsp;K.TPSPMEK.Q + Oxidation (M)</TT></TD></TR>
  <TR>
    <TD align=3Dright>&nbsp;</TD>
    <TD align=3Dright><TT>1601.8118&nbsp;&nbsp;</TT></TD>
    <TD align=3Dright><TT>1600.8045&nbsp;&nbsp;</TT></TD>
    <TD align=3Dright><TT>1600.8494&nbsp;&nbsp;</TT></TD>
    <TD noWrap align=3Dright><TT>-28.03&nbsp;</TT></TD>
    <TD align=3Dright><TT>523&nbsp;</TT></TD>
    <TD noWrap align=3Dright><TT>-&nbsp;</TT></TD>
    <TD align=3Dright><TT>536&nbsp;</TT></TD>
    <TD align=3Dright><TT>1&nbsp;&nbsp;</TT></TD>
    <TD noWrap align=3Dright><TT>---&nbsp;&nbsp;</TT></TD>
    <TD noWrap><TT>&nbsp;R.ANLLAVLKDMEEQK.L</TT></TD></TR>
  <TR>
    <TD align=3Dright>&nbsp;</TD>
    <TD align=3Dright><TT>1601.8118&nbsp;&nbsp;</TT></TD>
    <TD align=3Dright><TT>1600.8045&nbsp;&nbsp;</TT></TD>
    <TD align=3Dright><TT>1600.8494&nbsp;&nbsp;</TT></TD>
    <TD noWrap align=3Dright><TT>-28.03&nbsp;</TT></TD>
    <TD align=3Dright><TT>523&nbsp;</TT></TD>
    <TD noWrap align=3Dright><TT>-&nbsp;</TT></TD>
    <TD align=3Dright><TT>536&nbsp;</TT></TD>
    <TD align=3Dright><TT>1&nbsp;&nbsp;</TT></TD>
    <TD noWrap align=3Dright><TT>---&nbsp;&nbsp;</TT></TD>
    <TD noWrap><TT>&nbsp;R.ANLLAVLKDMEEQK.L</TT></TD></TR>
  <TR>
    <TD align=3Dright>&nbsp;</TD>
    <TD align=3Dright><TT>2210.9978&nbsp;&nbsp;</TT></TD>
    <TD align=3Dright><TT>2209.9905&nbsp;&nbsp;</TT></TD>
    <TD align=3Dright><TT>2210.1293&nbsp;&nbsp;</TT></TD>
    <TD noWrap align=3Dright><TT>-62.79&nbsp;</TT></TD>
    <TD align=3Dright><TT>306&nbsp;</TT></TD>
    <TD noWrap align=3Dright><TT>-&nbsp;</TT></TD>
    <TD align=3Dright><TT>324&nbsp;</TT></TD>
    <TD align=3Dright><TT>1&nbsp;&nbsp;</TT></TD>
    <TD noWrap align=3Dright><TT>---&nbsp;&nbsp;</TT></TD>
    <TD noWrap><TT>&nbsp;R.IFMKFQDELVETLANPATK.I + Oxidation =
(M)</TT></TD></TR>
  <TR>
    <TD align=3Dright>&nbsp;</TD>
    <TD align=3Dright><TT>2225.0139&nbsp;&nbsp;</TT></TD>
    <TD align=3Dright><TT>2224.0066&nbsp;&nbsp;</TT></TD>
    <TD align=3Dright><TT>2224.0569&nbsp;&nbsp;</TT></TD>
    <TD noWrap align=3Dright><TT>-22.62&nbsp;</TT></TD>
    <TD align=3Dright><TT>277&nbsp;</TT></TD>
    <TD noWrap align=3Dright><TT>-&nbsp;</TT></TD>
    <TD align=3Dright><TT>296&nbsp;</TT></TD>
    <TD align=3Dright><TT>1&nbsp;&nbsp;</TT></TD>
    <TD noWrap align=3Dright><TT>---&nbsp;&nbsp;</TT></TD>
    <TD noWrap><TT>&nbsp;K.ADYDTTNTTPVLKTPSPMEK.Q + Oxidation =
(M)</TT></TD></TR>
  <TR>
    <TD align=3Dright>&nbsp;</TD>
    <TD align=3Dright><TT>2225.0139&nbsp;&nbsp;</TT></TD>
    <TD align=3Dright><TT>2224.0066&nbsp;&nbsp;</TT></TD>
    <TD align=3Dright><TT>2224.0569&nbsp;&nbsp;</TT></TD>
    <TD noWrap align=3Dright><TT>-22.62&nbsp;</TT></TD>
    <TD align=3Dright><TT>277&nbsp;</TT></TD>
    <TD noWrap align=3Dright><TT>-&nbsp;</TT></TD>
    <TD align=3Dright><TT>296&nbsp;</TT></TD>
    <TD align=3Dright><TT>1&nbsp;&nbsp;</TT></TD>
    <TD noWrap align=3Dright><TT>---&nbsp;&nbsp;</TT></TD>
    <TD noWrap><TT>&nbsp;K.ADYDTTNTTPVLKTPSPMEK.Q + Oxidation =
(M)</TT></TD></TR>
  <TR>
    <TD align=3Dright>&nbsp;</TD>
    <TD align=3Dright><TT>2664.1897&nbsp;&nbsp;</TT></TD>
    <TD align=3Dright><TT>2663.1824&nbsp;&nbsp;</TT></TD>
    <TD align=3Dright><TT>2663.2481&nbsp;&nbsp;</TT></TD>
    <TD noWrap align=3Dright><TT>-24.65&nbsp;</TT></TD>
    <TD align=3Dright><TT>357&nbsp;</TT></TD>
    <TD noWrap align=3Dright><TT>-&nbsp;</TT></TD>
    <TD align=3Dright><TT>379&nbsp;</TT></TD>
    <TD align=3Dright><TT>1&nbsp;&nbsp;</TT></TD>
    <TD noWrap align=3Dright><TT>---&nbsp;&nbsp;</TT></TD>
    <TD noWrap><TT>&nbsp;K.ATCSCQMFEYSGIICRHILAVFR.A + Oxidation=20
(M)</TT></TD></TR>
  <TR>
    <TD align=3Dright>&nbsp;</TD>
    <TD align=3Dright><TT>2664.1897&nbsp;&nbsp;</TT></TD>
    <TD align=3Dright><TT>2663.1824&nbsp;&nbsp;</TT></TD>
    <TD align=3Dright><TT>2663.2481&nbsp;&nbsp;</TT></TD>
    <TD noWrap align=3Dright><TT>-24.65&nbsp;</TT></TD>
    <TD align=3Dright><TT>357&nbsp;</TT></TD>
    <TD noWrap align=3Dright><TT>-&nbsp;</TT></TD>
    <TD align=3Dright><TT>379&nbsp;</TT></TD>
    <TD align=3Dright><TT>1&nbsp;&nbsp;</TT></TD>
    <TD noWrap align=3Dright><TT>---&nbsp;&nbsp;</TT></TD>
    <TD noWrap><TT>&nbsp;K.ATCSCQMFEYSGIICRHILAVFR.A + Oxidation=20
(M)</TT></TD></TR>
  <TR>
    <TD align=3Dright>&nbsp;</TD>
    <TD align=3Dright><TT>2666.2034&nbsp;&nbsp;</TT></TD>
    <TD align=3Dright><TT>2665.1961&nbsp;&nbsp;</TT></TD>
    <TD align=3Dright><TT>2665.3057&nbsp;&nbsp;</TT></TD>
    <TD noWrap align=3Dright><TT>-41.12&nbsp;</TT></TD>
    <TD align=3Dright><TT>434&nbsp;</TT></TD>
    <TD noWrap align=3Dright><TT>-&nbsp;</TT></TD>
    <TD align=3Dright><TT>457&nbsp;</TT></TD>
    <TD align=3Dright><TT>1&nbsp;&nbsp;</TT></TD>
    <TD noWrap align=3Dright><TT>---&nbsp;&nbsp;</TT></TD>
    <TD noWrap><TT>&nbsp;K.YVEEGAKSIHIYNVAMDALQEAAK.K + Oxidation=20
  (M)</TT></TD></TR>
  <TR>
    <TD align=3Dright>&nbsp;</TD>
    <TD align=3Dright><TT>2807.2205&nbsp;&nbsp;</TT></TD>
    <TD align=3Dright><TT>2806.2132&nbsp;&nbsp;</TT></TD>
    <TD align=3Dright><TT>2806.4501&nbsp;&nbsp;</TT></TD>
    <TD noWrap align=3Dright><TT>-84.42&nbsp;</TT></TD>
    <TD align=3Dright><TT>124&nbsp;</TT></TD>
    <TD noWrap align=3Dright><TT>-&nbsp;</TT></TD>
    <TD align=3Dright><TT>148&nbsp;</TT></TD>
    <TD align=3Dright><TT>0&nbsp;&nbsp;</TT></TD>
    <TD noWrap align=3Dright><TT>---&nbsp;&nbsp;</TT></TD>
    <TD=20
noWrap><TT>&nbsp;K.QPLSITTDPDHFIQTAVSQILPETR.H</TT></TD></TR></TBODY></TA=
BLE>
<TABLE border=3D0 cellSpacing=3D0>
  <TBODY>
  <TR>
    <TD><TT>&nbsp;&nbsp;&nbsp;&nbsp;&nbsp;&nbsp;</TT></TD>
    <TD><TT><B>No match to: </B>772.3343, 825.0538, 842.4641, 856.4791,=20
      870.4971, 1088.4222, 1099.4532, 1099.4532, 1115.4336, 1115.4336,=20
      1181.5541, 1182.5559, 1182.5559, 1196.5656, 1196.5656, 1273.5763,=20
      1273.5763, 1289.5587, 1290.5942, 1354.5983, 1366.6448, 1366.6448,=20
      1370.6128, 1440.6558, 1482.7024, 1530.6870, 1555.7145, 1585.8380,=20
      1585.8380, 1845.7576, 1943.9108, 2028.9237, 2044.9517, 2230.1196,=20
      2233.0422, 2240.0310, 2283.0718, 2692.1926, 2749.2273,=20
  3347.5884</TT></TD></TR></TBODY></TABLE><BR>
<TABLE border=3D0 cellSpacing=3D0>
  <TBODY>
  <TR>
    <TD><TT><B><A name=3DHit47>47.</A>&nbsp;&nbsp;&nbsp;</B></TT></TD>
    <TD noWrap><TT><A=20
      =
href=3D"http://zxw-pc/mascot/cgi/protein_view.pl?file=3D../data/20121225/=
F002400.dat&amp;hit=3D47"=20
      =
target=3D_blank>gi|302809408</A>&nbsp;&nbsp;&nbsp;&nbsp;<B>Mass:</B>&nbsp=
;40848&nbsp;&nbsp;&nbsp;&nbsp;<B>Score:</B>&nbsp;40&nbsp;&nbsp;&nbsp;&nbs=
p;&nbsp;<B>Expect:</B>&nbsp;1.9e+002&nbsp;&nbsp;<B>Matches:</B>&nbsp;7</T=
T></TD></TR>
  <TR>
    <TD>&nbsp;</TD>
    <TD noWrap><TT>hypothetical protein SELMODRAFT_425299 [Selaginella=20
      moellendorffii]</TT></TD></TR></TBODY></TABLE>
<TABLE border=3D0 cellSpacing=3D0 cellPadding=3D0>
  <TBODY>
  <TR>
    <TD><TT>&nbsp;&nbsp;&nbsp;&nbsp;&nbsp;&nbsp;</TT></TD>
    <TD align=3Dright><TT><B>Observed&nbsp;&nbsp;</B></TT></TD>
    <TD noWrap align=3Dright><TT><B>Mr(expt)&nbsp;&nbsp;</B></TT></TD>
    <TD noWrap align=3Dright><TT><B>Mr(calc)&nbsp;&nbsp;</B></TT></TD>
    <TD align=3Dright><TT><B>&nbsp;ppm&nbsp;&nbsp;</B></TT></TD>
    <TD align=3Dright><TT><B>Start&nbsp;</B></TT></TD>
    <TD align=3Dright><TT><B>&nbsp;</B></TT></TD>
    <TD align=3Dright><TT><B>End&nbsp;</B></TT></TD>
    <TD align=3Dright><TT><B>Miss&nbsp;</B></TT></TD>
    <TD align=3Dright><TT><B>Ions&nbsp;</B></TT></TD>
    <TD><TT><B>&nbsp;Peptide</B></TT></TD></TR>
  <TR>
    <TD align=3Dright>&nbsp;</TD>
    <TD align=3Dright><TT>1273.5763&nbsp;&nbsp;</TT></TD>
    <TD align=3Dright><TT>1272.5690&nbsp;&nbsp;</TT></TD>
    <TD align=3Dright><TT>1272.6496&nbsp;&nbsp;</TT></TD>
    <TD noWrap align=3Dright><TT>-63.31&nbsp;</TT></TD>
    <TD align=3Dright><TT>234&nbsp;</TT></TD>
    <TD noWrap align=3Dright><TT>-&nbsp;</TT></TD>
    <TD align=3Dright><TT>245&nbsp;</TT></TD>
    <TD align=3Dright><TT>1&nbsp;&nbsp;</TT></TD>
    <TD noWrap align=3Dright><TT>---&nbsp;&nbsp;</TT></TD>
    <TD noWrap><TT>&nbsp;K.LSIAKTEHGSCK.L</TT></TD></TR>
  <TR>
    <TD align=3Dright>&nbsp;</TD>
    <TD align=3Dright><TT>1273.5763&nbsp;&nbsp;</TT></TD>
    <TD align=3Dright><TT>1272.5690&nbsp;&nbsp;</TT></TD>
    <TD align=3Dright><TT>1272.6496&nbsp;&nbsp;</TT></TD>
    <TD noWrap align=3Dright><TT>-63.31&nbsp;</TT></TD>
    <TD align=3Dright><TT>234&nbsp;</TT></TD>
    <TD noWrap align=3Dright><TT>-&nbsp;</TT></TD>
    <TD align=3Dright><TT>245&nbsp;</TT></TD>
    <TD align=3Dright><TT>1&nbsp;&nbsp;</TT></TD>
    <TD noWrap align=3Dright><TT>---&nbsp;&nbsp;</TT></TD>
    <TD noWrap><TT>&nbsp;K.LSIAKTEHGSCK.L</TT></TD></TR>
  <TR>
    <TD align=3Dright>&nbsp;</TD>
    <TD align=3Dright><TT>1290.5942&nbsp;&nbsp;</TT></TD>
    <TD align=3Dright><TT>1289.5869&nbsp;&nbsp;</TT></TD>
    <TD align=3Dright><TT>1289.6802&nbsp;&nbsp;</TT></TD>
    <TD noWrap align=3Dright><TT>-72.31&nbsp;</TT></TD>
    <TD align=3Dright><TT>86&nbsp;</TT></TD>
    <TD noWrap align=3Dright><TT>-&nbsp;</TT></TD>
    <TD align=3Dright><TT>96&nbsp;</TT></TD>
    <TD align=3Dright><TT>0&nbsp;&nbsp;</TT></TD>
    <TD noWrap align=3Dright><TT>---&nbsp;&nbsp;</TT></TD>
    <TD noWrap><TT>&nbsp;R.IPLMNSISFPR.H + Oxidation (M)</TT></TD></TR>
  <TR>
    <TD align=3Dright>&nbsp;</TD>
    <TD align=3Dright><TT>1354.5983&nbsp;&nbsp;</TT></TD>
    <TD align=3Dright><TT>1353.5910&nbsp;&nbsp;</TT></TD>
    <TD align=3Dright><TT>1353.6864&nbsp;&nbsp;</TT></TD>
    <TD noWrap align=3Dright><TT>-70.42&nbsp;</TT></TD>
    <TD align=3Dright><TT>47&nbsp;</TT></TD>
    <TD noWrap align=3Dright><TT>-&nbsp;</TT></TD>
    <TD align=3Dright><TT>58&nbsp;</TT></TD>
    <TD align=3Dright><TT>1&nbsp;&nbsp;</TT></TD>
    <TD noWrap align=3Dright><TT>---&nbsp;&nbsp;</TT></TD>
    <TD noWrap><TT>&nbsp;R.TGSTWCLGVFKR.Q</TT></TD></TR>
  <TR>
    <TD align=3Dright>&nbsp;</TD>
    <TD align=3Dright><TT>2230.1196&nbsp;&nbsp;</TT></TD>
    <TD align=3Dright><TT>2229.1123&nbsp;&nbsp;</TT></TD>
    <TD align=3Dright><TT>2229.1965&nbsp;&nbsp;</TT></TD>
    <TD noWrap align=3Dright><TT>-37.74&nbsp;</TT></TD>
    <TD align=3Dright><TT>120&nbsp;</TT></TD>
    <TD noWrap align=3Dright><TT>-&nbsp;</TT></TD>
    <TD align=3Dright><TT>139&nbsp;</TT></TD>
    <TD align=3Dright><TT>1&nbsp;&nbsp;</TT></TD>
    <TD noWrap align=3Dright><TT>---&nbsp;&nbsp;</TT></TD>
    <TD noWrap><TT>&nbsp;R.LILQQITNDQRVSTAIDSSK.E</TT></TD></TR>
  <TR>
    <TD align=3Dright>&nbsp;</TD>
    <TD align=3Dright><TT>2283.0718&nbsp;&nbsp;</TT></TD>
    <TD align=3Dright><TT>2282.0645&nbsp;&nbsp;</TT></TD>
    <TD align=3Dright><TT>2282.2569&nbsp;&nbsp;</TT></TD>
    <TD noWrap align=3Dright><TT>-84.29&nbsp;</TT></TD>
    <TD align=3Dright><TT>18&nbsp;</TT></TD>
    <TD noWrap align=3Dright><TT>-&nbsp;</TT></TD>
    <TD align=3Dright><TT>39&nbsp;</TT></TD>
    <TD align=3Dright><TT>1&nbsp;&nbsp;</TT></TD>
    <TD noWrap align=3Dright><TT>---&nbsp;&nbsp;</TT></TD>
    <TD noWrap><TT>&nbsp;R.MGGHTGLAALRYLGQGVELVLK.L</TT></TD></TR>
  <TR>
    <TD align=3Dright>&nbsp;</TD>
    <TD align=3Dright><TT>2666.2034&nbsp;&nbsp;</TT></TD>
    <TD align=3Dright><TT>2665.1961&nbsp;&nbsp;</TT></TD>
    <TD align=3Dright><TT>2665.2265&nbsp;&nbsp;</TT></TD>
    <TD noWrap align=3Dright><TT>-11.38&nbsp;</TT></TD>
    <TD align=3Dright><TT>324&nbsp;</TT></TD>
    <TD noWrap align=3Dright><TT>-&nbsp;</TT></TD>
    <TD align=3Dright><TT>348&nbsp;</TT></TD>
    <TD align=3Dright><TT>1&nbsp;&nbsp;</TT></TD>
    <TD noWrap align=3Dright><TT>---&nbsp;&nbsp;</TT></TD>
    <TD=20
noWrap><TT>&nbsp;R.HQESSIGPGECFGAECVAAIVYRDK.D</TT></TD></TR></TBODY></TA=
BLE>
<TABLE border=3D0 cellSpacing=3D0>
  <TBODY>
  <TR>
    <TD><TT>&nbsp;&nbsp;&nbsp;&nbsp;&nbsp;&nbsp;</TT></TD>
    <TD><TT><B>No match to: </B>772.3343, 805.3749, 825.0538, 842.4641,=20
      856.4791, 870.4971, 1088.4222, 1099.4532, 1099.4532, 1115.4336, =
1115.4336,=20
      1181.5541, 1182.5559, 1182.5559, 1196.5656, 1196.5656, 1289.5587,=20
      1366.6448, 1366.6448, 1370.6128, 1440.6558, 1482.7024, 1530.6870,=20
      1555.7145, 1585.8380, 1585.8380, 1601.8118, 1601.8118, 1845.7576,=20
      1943.9108, 2028.9237, 2044.9517, 2210.9978, 2225.0139, 2225.0139,=20
      2233.0422, 2240.0310, 2664.1897, 2664.1897, 2692.1926, 2749.2273,=20
      2807.2205, 3347.5884</TT></TD></TR></TBODY></TABLE><BR>
<TABLE border=3D0 cellSpacing=3D0>
  <TBODY>
  <TR>
    <TD><TT><B><A name=3DHit48>48.</A>&nbsp;&nbsp;&nbsp;</B></TT></TD>
    <TD noWrap><TT><A=20
      =
href=3D"http://zxw-pc/mascot/cgi/protein_view.pl?file=3D../data/20121225/=
F002400.dat&amp;hit=3D48"=20
      =
target=3D_blank>gi|300145933</A>&nbsp;&nbsp;&nbsp;&nbsp;<B>Mass:</B>&nbsp=
;40848&nbsp;&nbsp;&nbsp;&nbsp;<B>Score:</B>&nbsp;40&nbsp;&nbsp;&nbsp;&nbs=
p;&nbsp;<B>Expect:</B>&nbsp;1.9e+002&nbsp;&nbsp;<B>Matches:</B>&nbsp;7</T=
T></TD></TR>
  <TR>
    <TD>&nbsp;</TD>
    <TD noWrap><TT>hypothetical protein SELMODRAFT_425299 [Selaginella=20
      moellendorffii]</TT></TD></TR></TBODY></TABLE>
<TABLE border=3D0 cellSpacing=3D0 cellPadding=3D0>
  <TBODY>
  <TR>
    <TD><TT>&nbsp;&nbsp;&nbsp;&nbsp;&nbsp;&nbsp;</TT></TD>
    <TD align=3Dright><TT><B>Observed&nbsp;&nbsp;</B></TT></TD>
    <TD noWrap align=3Dright><TT><B>Mr(expt)&nbsp;&nbsp;</B></TT></TD>
    <TD noWrap align=3Dright><TT><B>Mr(calc)&nbsp;&nbsp;</B></TT></TD>
    <TD align=3Dright><TT><B>&nbsp;ppm&nbsp;&nbsp;</B></TT></TD>
    <TD align=3Dright><TT><B>Start&nbsp;</B></TT></TD>
    <TD align=3Dright><TT><B>&nbsp;</B></TT></TD>
    <TD align=3Dright><TT><B>End&nbsp;</B></TT></TD>
    <TD align=3Dright><TT><B>Miss&nbsp;</B></TT></TD>
    <TD align=3Dright><TT><B>Ions&nbsp;</B></TT></TD>
    <TD><TT><B>&nbsp;Peptide</B></TT></TD></TR>
  <TR>
    <TD align=3Dright>&nbsp;</TD>
    <TD align=3Dright><TT>1273.5763&nbsp;&nbsp;</TT></TD>
    <TD align=3Dright><TT>1272.5690&nbsp;&nbsp;</TT></TD>
    <TD align=3Dright><TT>1272.6496&nbsp;&nbsp;</TT></TD>
    <TD noWrap align=3Dright><TT>-63.31&nbsp;</TT></TD>
    <TD align=3Dright><TT>234&nbsp;</TT></TD>
    <TD noWrap align=3Dright><TT>-&nbsp;</TT></TD>
    <TD align=3Dright><TT>245&nbsp;</TT></TD>
    <TD align=3Dright><TT>1&nbsp;&nbsp;</TT></TD>
    <TD noWrap align=3Dright><TT>---&nbsp;&nbsp;</TT></TD>
    <TD noWrap><TT>&nbsp;K.LSIAKTEHGSCK.L</TT></TD></TR>
  <TR>
    <TD align=3Dright>&nbsp;</TD>
    <TD align=3Dright><TT>1273.5763&nbsp;&nbsp;</TT></TD>
    <TD align=3Dright><TT>1272.5690&nbsp;&nbsp;</TT></TD>
    <TD align=3Dright><TT>1272.6496&nbsp;&nbsp;</TT></TD>
    <TD noWrap align=3Dright><TT>-63.31&nbsp;</TT></TD>
    <TD align=3Dright><TT>234&nbsp;</TT></TD>
    <TD noWrap align=3Dright><TT>-&nbsp;</TT></TD>
    <TD align=3Dright><TT>245&nbsp;</TT></TD>
    <TD align=3Dright><TT>1&nbsp;&nbsp;</TT></TD>
    <TD noWrap align=3Dright><TT>---&nbsp;&nbsp;</TT></TD>
    <TD noWrap><TT>&nbsp;K.LSIAKTEHGSCK.L</TT></TD></TR>
  <TR>
    <TD align=3Dright>&nbsp;</TD>
    <TD align=3Dright><TT>1290.5942&nbsp;&nbsp;</TT></TD>
    <TD align=3Dright><TT>1289.5869&nbsp;&nbsp;</TT></TD>
    <TD align=3Dright><TT>1289.6802&nbsp;&nbsp;</TT></TD>
    <TD noWrap align=3Dright><TT>-72.31&nbsp;</TT></TD>
    <TD align=3Dright><TT>86&nbsp;</TT></TD>
    <TD noWrap align=3Dright><TT>-&nbsp;</TT></TD>
    <TD align=3Dright><TT>96&nbsp;</TT></TD>
    <TD align=3Dright><TT>0&nbsp;&nbsp;</TT></TD>
    <TD noWrap align=3Dright><TT>---&nbsp;&nbsp;</TT></TD>
    <TD noWrap><TT>&nbsp;R.IPLMNSISFPR.H + Oxidation (M)</TT></TD></TR>
  <TR>
    <TD align=3Dright>&nbsp;</TD>
    <TD align=3Dright><TT>1354.5983&nbsp;&nbsp;</TT></TD>
    <TD align=3Dright><TT>1353.5910&nbsp;&nbsp;</TT></TD>
    <TD align=3Dright><TT>1353.6864&nbsp;&nbsp;</TT></TD>
    <TD noWrap align=3Dright><TT>-70.42&nbsp;</TT></TD>
    <TD align=3Dright><TT>47&nbsp;</TT></TD>
    <TD noWrap align=3Dright><TT>-&nbsp;</TT></TD>
    <TD align=3Dright><TT>58&nbsp;</TT></TD>
    <TD align=3Dright><TT>1&nbsp;&nbsp;</TT></TD>
    <TD noWrap align=3Dright><TT>---&nbsp;&nbsp;</TT></TD>
    <TD noWrap><TT>&nbsp;R.TGSTWCLGVFKR.Q</TT></TD></TR>
  <TR>
    <TD align=3Dright>&nbsp;</TD>
    <TD align=3Dright><TT>2230.1196&nbsp;&nbsp;</TT></TD>
    <TD align=3Dright><TT>2229.1123&nbsp;&nbsp;</TT></TD>
    <TD align=3Dright><TT>2229.1965&nbsp;&nbsp;</TT></TD>
    <TD noWrap align=3Dright><TT>-37.74&nbsp;</TT></TD>
    <TD align=3Dright><TT>120&nbsp;</TT></TD>
    <TD noWrap align=3Dright><TT>-&nbsp;</TT></TD>
    <TD align=3Dright><TT>139&nbsp;</TT></TD>
    <TD align=3Dright><TT>1&nbsp;&nbsp;</TT></TD>
    <TD noWrap align=3Dright><TT>---&nbsp;&nbsp;</TT></TD>
    <TD noWrap><TT>&nbsp;R.LILQQITNDQRVSTAIDSSK.E</TT></TD></TR>
  <TR>
    <TD align=3Dright>&nbsp;</TD>
    <TD align=3Dright><TT>2283.0718&nbsp;&nbsp;</TT></TD>
    <TD align=3Dright><TT>2282.0645&nbsp;&nbsp;</TT></TD>
    <TD align=3Dright><TT>2282.2569&nbsp;&nbsp;</TT></TD>
    <TD noWrap align=3Dright><TT>-84.29&nbsp;</TT></TD>
    <TD align=3Dright><TT>18&nbsp;</TT></TD>
    <TD noWrap align=3Dright><TT>-&nbsp;</TT></TD>
    <TD align=3Dright><TT>39&nbsp;</TT></TD>
    <TD align=3Dright><TT>1&nbsp;&nbsp;</TT></TD>
    <TD noWrap align=3Dright><TT>---&nbsp;&nbsp;</TT></TD>
    <TD noWrap><TT>&nbsp;R.MGGHTGLAALRYLGQGVELVLK.L</TT></TD></TR>
  <TR>
    <TD align=3Dright>&nbsp;</TD>
    <TD align=3Dright><TT>2666.2034&nbsp;&nbsp;</TT></TD>
    <TD align=3Dright><TT>2665.1961&nbsp;&nbsp;</TT></TD>
    <TD align=3Dright><TT>2665.2265&nbsp;&nbsp;</TT></TD>
    <TD noWrap align=3Dright><TT>-11.38&nbsp;</TT></TD>
    <TD align=3Dright><TT>324&nbsp;</TT></TD>
    <TD noWrap align=3Dright><TT>-&nbsp;</TT></TD>
    <TD align=3Dright><TT>348&nbsp;</TT></TD>
    <TD align=3Dright><TT>1&nbsp;&nbsp;</TT></TD>
    <TD noWrap align=3Dright><TT>---&nbsp;&nbsp;</TT></TD>
    <TD=20
noWrap><TT>&nbsp;R.HQESSIGPGECFGAECVAAIVYRDK.D</TT></TD></TR></TBODY></TA=
BLE>
<TABLE border=3D0 cellSpacing=3D0>
  <TBODY>
  <TR>
    <TD><TT>&nbsp;&nbsp;&nbsp;&nbsp;&nbsp;&nbsp;</TT></TD>
    <TD><TT><B>No match to: </B>772.3343, 805.3749, 825.0538, 842.4641,=20
      856.4791, 870.4971, 1088.4222, 1099.4532, 1099.4532, 1115.4336, =
1115.4336,=20
      1181.5541, 1182.5559, 1182.5559, 1196.5656, 1196.5656, 1289.5587,=20
      1366.6448, 1366.6448, 1370.6128, 1440.6558, 1482.7024, 1530.6870,=20
      1555.7145, 1585.8380, 1585.8380, 1601.8118, 1601.8118, 1845.7576,=20
      1943.9108, 2028.9237, 2044.9517, 2210.9978, 2225.0139, 2225.0139,=20
      2233.0422, 2240.0310, 2664.1897, 2664.1897, 2692.1926, 2749.2273,=20
      2807.2205, 3347.5884</TT></TD></TR></TBODY></TABLE><BR>
<TABLE border=3D0 cellSpacing=3D0>
  <TBODY>
  <TR>
    <TD><TT><B><A name=3DHit49>49.</A>&nbsp;&nbsp;&nbsp;</B></TT></TD>
    <TD noWrap><TT><A=20
      =
href=3D"http://zxw-pc/mascot/cgi/protein_view.pl?file=3D../data/20121225/=
F002400.dat&amp;hit=3D49"=20
      =
target=3D_blank>gi|168011296</A>&nbsp;&nbsp;&nbsp;&nbsp;<B>Mass:</B>&nbsp=
;36203&nbsp;&nbsp;&nbsp;&nbsp;<B>Score:</B>&nbsp;40&nbsp;&nbsp;&nbsp;&nbs=
p;&nbsp;<B>Expect:</B>&nbsp;1.9e+002&nbsp;&nbsp;<B>Matches:</B>&nbsp;6</T=
T></TD></TR>
  <TR>
    <TD>&nbsp;</TD>
    <TD noWrap><TT>predicted protein [Physcomitrella patens subsp.=20
    patens]</TT></TD></TR></TBODY></TABLE>
<TABLE border=3D0 cellSpacing=3D0 cellPadding=3D0>
  <TBODY>
  <TR>
    <TD><TT>&nbsp;&nbsp;&nbsp;&nbsp;&nbsp;&nbsp;</TT></TD>
    <TD align=3Dright><TT><B>Observed&nbsp;&nbsp;</B></TT></TD>
    <TD noWrap align=3Dright><TT><B>Mr(expt)&nbsp;&nbsp;</B></TT></TD>
    <TD noWrap align=3Dright><TT><B>Mr(calc)&nbsp;&nbsp;</B></TT></TD>
    <TD align=3Dright><TT><B>&nbsp;ppm&nbsp;&nbsp;</B></TT></TD>
    <TD align=3Dright><TT><B>Start&nbsp;</B></TT></TD>
    <TD align=3Dright><TT><B>&nbsp;</B></TT></TD>
    <TD align=3Dright><TT><B>End&nbsp;</B></TT></TD>
    <TD align=3Dright><TT><B>Miss&nbsp;</B></TT></TD>
    <TD align=3Dright><TT><B>Ions&nbsp;</B></TT></TD>
    <TD><TT><B>&nbsp;Peptide</B></TT></TD></TR>
  <TR>
    <TD align=3Dright>&nbsp;</TD>
    <TD align=3Dright><TT>1196.5656&nbsp;&nbsp;</TT></TD>
    <TD align=3Dright><TT>1195.5583&nbsp;&nbsp;</TT></TD>
    <TD align=3Dright><TT>1195.5213&nbsp;&nbsp;</TT></TD>
    <TD noWrap align=3Dright><TT>31.0&nbsp;</TT></TD>
    <TD align=3Dright><TT>303&nbsp;</TT></TD>
    <TD noWrap align=3Dright><TT>-&nbsp;</TT></TD>
    <TD align=3Dright><TT>312&nbsp;</TT></TD>
    <TD align=3Dright><TT>0&nbsp;&nbsp;</TT></TD>
    <TD noWrap align=3Dright><TT>---&nbsp;&nbsp;</TT></TD>
    <TD noWrap><TT>&nbsp;K.ADMGMEEIIR.G + 2 Oxidation (M)</TT></TD></TR>
  <TR>
    <TD align=3Dright>&nbsp;</TD>
    <TD align=3Dright><TT>1196.5656&nbsp;&nbsp;</TT></TD>
    <TD align=3Dright><TT>1195.5583&nbsp;&nbsp;</TT></TD>
    <TD align=3Dright><TT>1195.6673&nbsp;&nbsp;</TT></TD>
    <TD noWrap align=3Dright><TT>-91.14&nbsp;</TT></TD>
    <TD align=3Dright><TT>61&nbsp;</TT></TD>
    <TD noWrap align=3Dright><TT>-&nbsp;</TT></TD>
    <TD align=3Dright><TT>70&nbsp;</TT></TD>
    <TD align=3Dright><TT>1&nbsp;&nbsp;</TT></TD>
    <TD noWrap align=3Dright><TT>---&nbsp;&nbsp;</TT></TD>
    <TD noWrap><TT>&nbsp;K.QSKSIHIDLR.Y</TT></TD></TR>
  <TR>
    <TD align=3Dright>&nbsp;</TD>
    <TD align=3Dright><TT>1555.7145&nbsp;&nbsp;</TT></TD>
    <TD align=3Dright><TT>1554.7072&nbsp;&nbsp;</TT></TD>
    <TD align=3Dright><TT>1554.7427&nbsp;&nbsp;</TT></TD>
    <TD noWrap align=3Dright><TT>-22.79&nbsp;</TT></TD>
    <TD align=3Dright><TT>30&nbsp;</TT></TD>
    <TD noWrap align=3Dright><TT>-&nbsp;</TT></TD>
    <TD align=3Dright><TT>43&nbsp;</TT></TD>
    <TD align=3Dright><TT>1&nbsp;&nbsp;</TT></TD>
    <TD noWrap align=3Dright><TT>---&nbsp;&nbsp;</TT></TD>
    <TD noWrap><TT>&nbsp;R.ANFGSKLDGESQFR.I</TT></TD></TR>
  <TR>
    <TD align=3Dright>&nbsp;</TD>
    <TD align=3Dright><TT>2230.1196&nbsp;&nbsp;</TT></TD>
    <TD align=3Dright><TT>2229.1123&nbsp;&nbsp;</TT></TD>
    <TD align=3Dright><TT>2229.1762&nbsp;&nbsp;</TT></TD>
    <TD noWrap align=3Dright><TT>-28.65&nbsp;</TT></TD>
    <TD align=3Dright><TT>1&nbsp;</TT></TD>
    <TD noWrap align=3Dright><TT>-&nbsp;</TT></TD>
    <TD align=3Dright><TT>20&nbsp;</TT></TD>
    <TD align=3Dright><TT>0&nbsp;&nbsp;</TT></TD>
    <TD noWrap align=3Dright><TT>---&nbsp;&nbsp;</TT></TD>
    <TD noWrap><TT>&nbsp;-.MRPVLVGNPMLSNYGNIQVK.T</TT></TD></TR>
  <TR>
    <TD align=3Dright>&nbsp;</TD>
    <TD align=3Dright><TT>2749.2273&nbsp;&nbsp;</TT></TD>
    <TD align=3Dright><TT>2748.2200&nbsp;&nbsp;</TT></TD>
    <TD align=3Dright><TT>2748.3938&nbsp;&nbsp;</TT></TD>
    <TD noWrap align=3Dright><TT>-63.24&nbsp;</TT></TD>
    <TD align=3Dright><TT>1&nbsp;</TT></TD>
    <TD noWrap align=3Dright><TT>-&nbsp;</TT></TD>
    <TD align=3Dright><TT>24&nbsp;</TT></TD>
    <TD align=3Dright><TT>1&nbsp;&nbsp;</TT></TD>
    <TD noWrap align=3Dright><TT>---&nbsp;&nbsp;</TT></TD>
    <TD noWrap><TT>&nbsp;-.MRPVLVGNPMLSNYGNIQVKTEEK.A + 2 Oxidation=20
  (M)</TT></TD></TR>
  <TR>
    <TD align=3Dright>&nbsp;</TD>
    <TD align=3Dright><TT>2807.2205&nbsp;&nbsp;</TT></TD>
    <TD align=3Dright><TT>2806.2132&nbsp;&nbsp;</TT></TD>
    <TD align=3Dright><TT>2806.3286&nbsp;&nbsp;</TT></TD>
    <TD noWrap align=3Dright><TT>-41.10&nbsp;</TT></TD>
    <TD align=3Dright><TT>140&nbsp;</TT></TD>
    <TD noWrap align=3Dright><TT>-&nbsp;</TT></TD>
    <TD align=3Dright><TT>162&nbsp;</TT></TD>
    <TD align=3Dright><TT>1&nbsp;&nbsp;</TT></TD>
    <TD noWrap align=3Dright><TT>---&nbsp;&nbsp;</TT></TD>
    <TD noWrap><TT>&nbsp;R.RHYITSIMDHYGNSWEVFSHALK.D + Oxidation=20
  (M)</TT></TD></TR></TBODY></TABLE>
<TABLE border=3D0 cellSpacing=3D0>
  <TBODY>
  <TR>
    <TD><TT>&nbsp;&nbsp;&nbsp;&nbsp;&nbsp;&nbsp;</TT></TD>
    <TD><TT><B>No match to: </B>772.3343, 805.3749, 825.0538, 842.4641,=20
      856.4791, 870.4971, 1088.4222, 1099.4532, 1099.4532, 1115.4336, =
1115.4336,=20
      1181.5541, 1182.5559, 1182.5559, 1273.5763, 1273.5763, 1289.5587,=20
      1290.5942, 1354.5983, 1366.6448, 1366.6448, 1370.6128, 1440.6558,=20
      1482.7024, 1530.6870, 1585.8380, 1585.8380, 1601.8118, 1601.8118,=20
      1845.7576, 1943.9108, 2028.9237, 2044.9517, 2210.9978, 2225.0139,=20
      2225.0139, 2233.0422, 2240.0310, 2283.0718, 2664.1897, 2664.1897,=20
      2666.2034, 2692.1926, 3347.5884</TT></TD></TR></TBODY></TABLE><BR>
<TABLE border=3D0 cellSpacing=3D0>
  <TBODY>
  <TR>
    <TD><TT><B><A name=3DHit50>50.</A>&nbsp;&nbsp;&nbsp;</B></TT></TD>
    <TD noWrap><TT><A=20
      =
href=3D"http://zxw-pc/mascot/cgi/protein_view.pl?file=3D../data/20121225/=
F002400.dat&amp;hit=3D50"=20
      =
target=3D_blank>gi|162690374</A>&nbsp;&nbsp;&nbsp;&nbsp;<B>Mass:</B>&nbsp=
;36203&nbsp;&nbsp;&nbsp;&nbsp;<B>Score:</B>&nbsp;40&nbsp;&nbsp;&nbsp;&nbs=
p;&nbsp;<B>Expect:</B>&nbsp;1.9e+002&nbsp;&nbsp;<B>Matches:</B>&nbsp;6</T=
T></TD></TR>
  <TR>
    <TD>&nbsp;</TD>
    <TD noWrap><TT>predicted protein [Physcomitrella patens subsp.=20
    patens]</TT></TD></TR></TBODY></TABLE>
<TABLE border=3D0 cellSpacing=3D0 cellPadding=3D0>
  <TBODY>
  <TR>
    <TD><TT>&nbsp;&nbsp;&nbsp;&nbsp;&nbsp;&nbsp;</TT></TD>
    <TD align=3Dright><TT><B>Observed&nbsp;&nbsp;</B></TT></TD>
    <TD noWrap align=3Dright><TT><B>Mr(expt)&nbsp;&nbsp;</B></TT></TD>
    <TD noWrap align=3Dright><TT><B>Mr(calc)&nbsp;&nbsp;</B></TT></TD>
    <TD align=3Dright><TT><B>&nbsp;ppm&nbsp;&nbsp;</B></TT></TD>
    <TD align=3Dright><TT><B>Start&nbsp;</B></TT></TD>
    <TD align=3Dright><TT><B>&nbsp;</B></TT></TD>
    <TD align=3Dright><TT><B>End&nbsp;</B></TT></TD>
    <TD align=3Dright><TT><B>Miss&nbsp;</B></TT></TD>
    <TD align=3Dright><TT><B>Ions&nbsp;</B></TT></TD>
    <TD><TT><B>&nbsp;Peptide</B></TT></TD></TR>
  <TR>
    <TD align=3Dright>&nbsp;</TD>
    <TD align=3Dright><TT>1196.5656&nbsp;&nbsp;</TT></TD>
    <TD align=3Dright><TT>1195.5583&nbsp;&nbsp;</TT></TD>
    <TD align=3Dright><TT>1195.5213&nbsp;&nbsp;</TT></TD>
    <TD noWrap align=3Dright><TT>31.0&nbsp;</TT></TD>
    <TD align=3Dright><TT>303&nbsp;</TT></TD>
    <TD noWrap align=3Dright><TT>-&nbsp;</TT></TD>
    <TD align=3Dright><TT>312&nbsp;</TT></TD>
    <TD align=3Dright><TT>0&nbsp;&nbsp;</TT></TD>
    <TD noWrap align=3Dright><TT>---&nbsp;&nbsp;</TT></TD>
    <TD noWrap><TT>&nbsp;K.ADMGMEEIIR.G + 2 Oxidation (M)</TT></TD></TR>
  <TR>
    <TD align=3Dright>&nbsp;</TD>
    <TD align=3Dright><TT>1196.5656&nbsp;&nbsp;</TT></TD>
    <TD align=3Dright><TT>1195.5583&nbsp;&nbsp;</TT></TD>
    <TD align=3Dright><TT>1195.6673&nbsp;&nbsp;</TT></TD>
    <TD noWrap align=3Dright><TT>-91.14&nbsp;</TT></TD>
    <TD align=3Dright><TT>61&nbsp;</TT></TD>
    <TD noWrap align=3Dright><TT>-&nbsp;</TT></TD>
    <TD align=3Dright><TT>70&nbsp;</TT></TD>
    <TD align=3Dright><TT>1&nbsp;&nbsp;</TT></TD>
    <TD noWrap align=3Dright><TT>---&nbsp;&nbsp;</TT></TD>
    <TD noWrap><TT>&nbsp;K.QSKSIHIDLR.Y</TT></TD></TR>
  <TR>
    <TD align=3Dright>&nbsp;</TD>
    <TD align=3Dright><TT>1555.7145&nbsp;&nbsp;</TT></TD>
    <TD align=3Dright><TT>1554.7072&nbsp;&nbsp;</TT></TD>
    <TD align=3Dright><TT>1554.7427&nbsp;&nbsp;</TT></TD>
    <TD noWrap align=3Dright><TT>-22.79&nbsp;</TT></TD>
    <TD align=3Dright><TT>30&nbsp;</TT></TD>
    <TD noWrap align=3Dright><TT>-&nbsp;</TT></TD>
    <TD align=3Dright><TT>43&nbsp;</TT></TD>
    <TD align=3Dright><TT>1&nbsp;&nbsp;</TT></TD>
    <TD noWrap align=3Dright><TT>---&nbsp;&nbsp;</TT></TD>
    <TD noWrap><TT>&nbsp;R.ANFGSKLDGESQFR.I</TT></TD></TR>
  <TR>
    <TD align=3Dright>&nbsp;</TD>
    <TD align=3Dright><TT>2230.1196&nbsp;&nbsp;</TT></TD>
    <TD align=3Dright><TT>2229.1123&nbsp;&nbsp;</TT></TD>
    <TD align=3Dright><TT>2229.1762&nbsp;&nbsp;</TT></TD>
    <TD noWrap align=3Dright><TT>-28.65&nbsp;</TT></TD>
    <TD align=3Dright><TT>1&nbsp;</TT></TD>
    <TD noWrap align=3Dright><TT>-&nbsp;</TT></TD>
    <TD align=3Dright><TT>20&nbsp;</TT></TD>
    <TD align=3Dright><TT>0&nbsp;&nbsp;</TT></TD>
    <TD noWrap align=3Dright><TT>---&nbsp;&nbsp;</TT></TD>
    <TD noWrap><TT>&nbsp;-.MRPVLVGNPMLSNYGNIQVK.T</TT></TD></TR>
  <TR>
    <TD align=3Dright>&nbsp;</TD>
    <TD align=3Dright><TT>2749.2273&nbsp;&nbsp;</TT></TD>
    <TD align=3Dright><TT>2748.2200&nbsp;&nbsp;</TT></TD>
    <TD align=3Dright><TT>2748.3938&nbsp;&nbsp;</TT></TD>
    <TD noWrap align=3Dright><TT>-63.24&nbsp;</TT></TD>
    <TD align=3Dright><TT>1&nbsp;</TT></TD>
    <TD noWrap align=3Dright><TT>-&nbsp;</TT></TD>
    <TD align=3Dright><TT>24&nbsp;</TT></TD>
    <TD align=3Dright><TT>1&nbsp;&nbsp;</TT></TD>
    <TD noWrap align=3Dright><TT>---&nbsp;&nbsp;</TT></TD>
    <TD noWrap><TT>&nbsp;-.MRPVLVGNPMLSNYGNIQVKTEEK.A + 2 Oxidation=20
  (M)</TT></TD></TR>
  <TR>
    <TD align=3Dright>&nbsp;</TD>
    <TD align=3Dright><TT>2807.2205&nbsp;&nbsp;</TT></TD>
    <TD align=3Dright><TT>2806.2132&nbsp;&nbsp;</TT></TD>
    <TD align=3Dright><TT>2806.3286&nbsp;&nbsp;</TT></TD>
    <TD noWrap align=3Dright><TT>-41.10&nbsp;</TT></TD>
    <TD align=3Dright><TT>140&nbsp;</TT></TD>
    <TD noWrap align=3Dright><TT>-&nbsp;</TT></TD>
    <TD align=3Dright><TT>162&nbsp;</TT></TD>
    <TD align=3Dright><TT>1&nbsp;&nbsp;</TT></TD>
    <TD noWrap align=3Dright><TT>---&nbsp;&nbsp;</TT></TD>
    <TD noWrap><TT>&nbsp;R.RHYITSIMDHYGNSWEVFSHALK.D + Oxidation=20
  (M)</TT></TD></TR></TBODY></TABLE>
<TABLE border=3D0 cellSpacing=3D0>
  <TBODY>
  <TR>
    <TD><TT>&nbsp;&nbsp;&nbsp;&nbsp;&nbsp;&nbsp;</TT></TD>
    <TD><TT><B>No match to: </B>772.3343, 805.3749, 825.0538, 842.4641,=20
      856.4791, 870.4971, 1088.4222, 1099.4532, 1099.4532, 1115.4336, =
1115.4336,=20
      1181.5541, 1182.5559, 1182.5559, 1273.5763, 1273.5763, 1289.5587,=20
      1290.5942, 1354.5983, 1366.6448, 1366.6448, 1370.6128, 1440.6558,=20
      1482.7024, 1530.6870, 1585.8380, 1585.8380, 1601.8118, 1601.8118,=20
      1845.7576, 1943.9108, 2028.9237, 2044.9517, 2210.9978, 2225.0139,=20
      2225.0139, 2233.0422, 2240.0310, 2283.0718, 2664.1897, 2664.1897,=20
      2666.2034, 2692.1926, 3347.5884</TT></TD></TR></TBODY></TABLE><BR>
<H3>Search Parameters</H3><FONT face=3D"Courier =
New,Courier,monospace"><PRE><B>Type of search         : MS/MS Ion =
Search</B>
<B>Enzyme                 : Trypsin</B>
<B>Variable modifications : <A =
href=3D"http://zxw-pc/mascot/cgi/client.pl?modification&amp;mod_name=3DOx=
idation+%28M%29&amp;file=3D../data/20121225/F002400.dat" =
target=3D_blank>Oxidation (M)</A></B>
<B>Mass values            : Monoisotopic</B>
<B>Protein Mass           : Unrestricted</B>
<B>Peptide Mass Tolerance : =C2=B1 100 ppm</B>
<B>Fragment Mass Tolerance: =C2=B1 0.8 Da</B>
<B>Max Missed Cleavages   : 1</B>
<B>Instrument type        : MALDI-TOF-TOF</B>
<A name=3DQuery1><B>Query1 (772.3343,1+)   </A>: &lt;no title&gt;</B>
<A name=3DQuery2><B>Query2 (805.3749,1+)   </A>: &lt;no title&gt;</B>
<A name=3DQuery3><B>Query3 (825.0538,1+)   </A>: &lt;no title&gt;</B>
<A name=3DQuery4><B>Query4 (842.4641,1+)   </A>: &lt;no title&gt;</B>
<A name=3DQuery5><B>Query5 (856.4791,1+)   </A>: &lt;no title&gt;</B>
<A name=3DQuery6><B>Query6 (870.4971,1+)   </A>: &lt;no title&gt;</B>
<A name=3DQuery7><B>Query7 (1088.4222,1+)  </A>: &lt;no title&gt;</B>
<A name=3DQuery8><B>Query8 (1099.4532,1+)  </A>: &lt;no title&gt;</B>
<A name=3DQuery9><B>Query9 (1099.4532,1+)  </A>: Label: I17, Spot_Id: =
795001, Peak_List_Id: 464953, MSMS Job_Run_Id: 23273, Comment: </B>
<A name=3DQuery10><B>Query10 (1115.4336,1+) </A>: &lt;no title&gt;</B>
<A name=3DQuery11><B>Query11 (1115.4336,1+) </A>: Label: I17, Spot_Id: =
795001, Peak_List_Id: 464952, MSMS Job_Run_Id: 23273, Comment: </B>
<A name=3DQuery12><B>Query12 (1181.5541,1+) </A>: &lt;no title&gt;</B>
<A name=3DQuery13><B>Query13 (1182.5559,1+) </A>: &lt;no title&gt;</B>
<A name=3DQuery14><B>Query14 (1182.5559,1+) </A>: Label: I17, Spot_Id: =
795001, Peak_List_Id: 464945, MSMS Job_Run_Id: 23273, Comment: </B>
<A name=3DQuery15><B>Query15 (1196.5656,1+) </A>: &lt;no title&gt;</B>
<A name=3DQuery16><B>Query16 (1196.5656,1+) </A>: Label: I17, Spot_Id: =
[truncated: 13,590 more chars]
