# Supplementary material for: Proteomic Analyses Provide Novel Insights into Plant Growth and Ginsenoside Biosynthesis in Forest Cultivated Panax ginseng (F. Ginseng)
Source: Front Plant Sci. 2016 Jan 26;7:1. doi: 10.3389/fpls.2016.00001 (PMC4726751; doi:10.3389/fpls.2016.00001)
Supplement: Supplementary file 6 [file DataSheet1.ZIP › The raw files of MS/the raw files of MALDI-TOFTOF MS/I18.mht]

From: =?gb2312?B?08kgV2luZG93cyBJbnRlcm5ldCBFeHBsb3JlciA5ILGjtOY=?=
Subject: Protein Summary Report (Project: zxw, Spot Set: zxw\20121225, Label: I18, Spot Id: 795002, Peak List Id: 464813, MS Job Run Id: 23272)
Date: Wed, 26 Dec 2012 11:57:04 +0800
MIME-Version: 1.0
Content-Type: multipart/related;
	type="text/html";
	boundary="----=_NextPart_000_0024_01CDE360.1F99C870"
X-MimeOLE: Produced By Microsoft MimeOLE V6.1.7601.17609

���� MIME ��ʽ�Ķ෽�ʼ���

------=_NextPart_000_0024_01CDE360.1F99C870
Content-Type: text/html;
	charset="utf-8"
Content-Transfer-Encoding: quoted-printable
Content-Location: http://zxw-pc/mascot/cgi/master_results.pl?file=..%2Fdata%2F20121225%2FF002401.dat&REPTYPE=protein&_sigthreshold=0.05&REPORT=50&_server_mudpit_switch=99999999&_ignoreionsscorebelow=0&_showsubsets=0&_showpopups=TRUE&_sortunassigned=scoredown&_requireboldred=0

=EF=BB=BF<!DOCTYPE HTML PUBLIC "-//W3C//DTD HTML 4.0 Transitional//EN">
<!-- 0 seconds --><!-- 0 seconds --><!-- 0 seconds =
--><HTML><HEAD><TITLE>Protein Summary Report (Project: zxw, Spot Set: =
zxw\20121225, Label: I18, Spot Id: 795002, Peak List Id: 464813, MS Job =
Run Id: 23272)</TITLE>
<META content=3D"text/html; charset=3Dutf-8" http-equiv=3DContent-Type>
<STYLE type=3Dtext/css>.tooltip {
	POSITION: absolute; VISIBILITY: hidden; TOP: 0px; LEFT: 0px
}
</STYLE>

<SCRIPT language=3DJavaScript type=3Dtext/javascript=20
src=3D"http://zxw-pc/mascot/templates/browser.js"></SCRIPT>

<SCRIPT language=3DJavaScript>=0A=
<!-- Begin hiding Javascript from old browsers.=0A=
 =0A=
  var arrayReady=3D0;=0A=
  =0A=
  if (document.images){=0A=
    redBall =3D new Image();=0A=
    redBall.src =3D "../images/red_ball_white.gif";  =0A=
    cyanBall =3D new Image();=0A=
    cyanBall.src =3D "../images/cyan_ball_white.gif";  =0A=
  }=0A=
  =0A=
  function cover(hit,query,protSeq){=0A=
    document.Results.OV_Title.value =3D queryTitle[query];=0A=
    document.Results.OV_Accession.value =3D protName[hit];=0A=
    document.Results.OV_Sequence.value =3D protSeq;=0A=
    if (hit =3D=3D 0) {=0A=
      self.status =3D queryTitle[query];=0A=
    } else {=0A=
      self.status =3D protName[hit] + ": " + protSeq;=0A=
    }=0A=
    if (protSeq !=3D "" && document.fred && arrayReady =3D=3D 1){=0A=
      var i =3D 0;=0A=
      var element =3D 0;=0A=
      element =3D eval(protSeq+"["+i+"]");=0A=
      while(element) {=0A=
        document.images[element].src =3D redBall.src;=0A=
        i++;=0A=
        element =3D eval(protSeq+"["+i+"]");=0A=
      }=0A=
    }=0A=
  }=0A=
=0A=
  function uncover(hit,query,protSeq){=0A=
    document.Results.OV_Title.value =3D "-Query-";=0A=
    document.Results.OV_Accession.value=3D"-Accession-";=0A=
    document.Results.OV_Sequence.value=3D"-Sequence-";=0A=
    self.status=3D"";=0A=
    if (protSeq !=3D "" && document.fred && arrayReady =3D=3D 1){=0A=
      var i =3D 0;=0A=
      var element =3D 0;=0A=
      element =3D eval(protSeq+"["+i+"]");=0A=
      while(element) {=0A=
        document.images[element].src =3D cyanBall.src;=0A=
        i++;=0A=
        element =3D eval(protSeq+"["+i+"]");=0A=
      }=0A=
    }=0A=
  }=0A=
=0A=
  function checkQuery(checkState,numChecks,form){=0A=
    if (numChecks =3D=3D 1){=0A=
      form.QUE.checked =3D checkState;=0A=
    } else {=0A=
      for (var i =3D 0; i < form.elements.length; i++) {=0A=
        if (form.elements[i].name =3D=3D "QUE"){=0A=
          form.elements[i].checked =3D checkState;=0A=
        }=0A=
      }=0A=
    }=0A=
  }=0A=
=0A=
  function SaveClicks(checkBox,form){=0A=
    if (form.ErrTolRepeat && form.ErrTolRepeat.checked) {=0A=
      return;=0A=
    }=0A=
    var checkState =3D checkBox.checked;=0A=
    var thisHit =3D 0;=0A=
    for (var i =3D 0; i < form.elements.length; i++) {=0A=
      if (thisHit =3D=3D 1){=0A=
        if (form.elements[i].name =3D=3D "QUE") {=0A=
          form.elements[i].checked =3D !checkState;=0A=
        } else {=0A=
          break;=0A=
        }=0A=
      } else {=0A=
        if (form.elements[i] =3D=3D checkBox){=0A=
          thisHit =3D 1;=0A=
        }=0A=
      }=0A=
    }=0A=
  }=0A=
=0A=
  function unMatched(form){=0A=
    var numMisses =3D 0;=0A=
    for (var i =3D 0; i < form.elements.length; i++) {=0A=
      if (form.elements[i].name =3D=3D "MISSES"){=0A=
        numMisses++;=0A=
      } =0A=
    }=0A=
    if (numMisses < 1) {=0A=
      alert("No unmatched mass values to be searched");=0A=
      return false;=0A=
    }=0A=
    for (var i =3D 0; i < form.elements.length; i++) {=0A=
      if (form.elements[i].name =3D=3D "QUE"){=0A=
        form.elements[i].name =3D "DUMMY";=0A=
      } =0A=
    }=0A=
    for (var i =3D 0; i < form.elements.length; i++) {=0A=
      if (form.elements[i].name =3D=3D "MISSES"){=0A=
        form.elements[i].name =3D "QUE";=0A=
      } =0A=
    }=0A=
    form.submit();=0A=
    return true;=0A=
  }=0A=
=0A=
  function setReFormatAction(form){=0A=
    if (form.REPTYPE.options[form.REPTYPE.selectedIndex].value =3D=3D =
"export"){=0A=
      form.action =3D "./export_dat_2.pl";=0A=
    } else if (form.REPTYPE.options[form.REPTYPE.selectedIndex].value =
=3D=3D "family") {=0A=
      form.action =3D "./master_results_2.pl";=0A=
    } else {=0A=
      form.action =3D "./master_results.pl";=0A=
    }=0A=
  }=0A=
  =0A=
  function chooseQueryList(form) {=0A=
    var formatForm =3D window.document.forms['Re-format'];=0A=
    if (formatForm._querylist.value =3D=3D 'unassigned') {=0A=
      form.QUERYLIST.value =3D queryListUnassigned;=0A=
    } else if (formatForm._querylist.value =3D=3D 'identity') {=0A=
      form.QUERYLIST.value =3D queryListIdentity;=0A=
    } else if (formatForm._querylist.value =3D=3D 'homology') {=0A=
      form.QUERYLIST.value =3D queryListHomology;=0A=
    } else {=0A=
      form.QUERYLIST.value =3D "All";=0A=
    }=0A=
    return true;=0A=
  }=0A=
    =0A=
  function makeAccessionString(form){=0A=
    if (!form.ErrTolRepeat || !form.ErrTolRepeat.checked) {=0A=
      form.ACCESSION.value =3D "";=0A=
      return true;=0A=
    }=0A=
    var tempString =3D "";=0A=
    var numAccessions =3D 1;=0A=
    for (var i =3D 0; i < form.elements.length; i++) {=0A=
      if (form.elements[i].name =3D=3D "INCLUDE" && =
form.elements[i].checked){=0A=
        tempString =3D tempString + =
unescape(et_list[form.elements[i].value]) + ",";=0A=
      }=0A=
    }=0A=
    if (tempString =3D=3D "") {=0A=
      alert("No hits selected for error tolerant search");=0A=
      return false;=0A=
    }=0A=
    tempString =3D tempString.substring(0, tempString.length - 1);=0A=
    form.ACCESSION.value =3D tempString;=0A=
    checkQuery(1,38, form);=0A=
    return true;=0A=
  }=0A=
=0A=
  function clearEl() {}=0A=
=0A=
  function makeArchive(form){=0A=
    var tempUrl =3D =
"http://zxw-pc/mascot/cgi/master_results.pl?file=3D..%2Fdata%2F20121225%2=
FF002401.dat;REPTYPE=3Darchive;_sigthreshold=3D0.05;REPORT=3D50;_server_m=
udpit_switch=3D99999999;_ignoreionsscorebelow=3D0;_showsubsets=3D0;_showp=
opups=3DTRUE;_sortunassigned=3Dscoredown;_requireboldred=3D0&INTERMEDIATE=
=3D%2e%2e%2fdata%2f20121225%2fF002401%2edat";    for (var i =3D 0; i < =
form.elements.length; i++) {=0A=
      if (form.elements[i].name =3D=3D "INCLUDE" && =
form.elements[i].checked){=0A=
        tempUrl =3D tempUrl + "&INCLUDE=3D" + form.elements[i].value;=0A=
      }=0A=
    }=0A=
    window.location.href =3D tempUrl;=0A=
  }=0A=
=0A=
// End hiding Javascript from old browsers. -->=0A=
</SCRIPT>

<META name=3DGENERATOR content=3D"MSHTML 9.00.8112.16457"></HEAD>
<BODY aLink=3D#0000ff bgColor=3D#ffffff vLink=3D#0000ff>
<H1><IMG border=3D0 name=3Dfred align=3Dtop=20
src=3D"http://zxw-pc/mascot/images/88x31_logo_white.gif" width=3D88 =
height=3D31=20
NATURALSIZEFLAG=3D"3"> Mascot Search Results</H1><FONT=20
face=3D"Courier New,Courier,monospace"><PRE><B>User            : </B>
<B>Email           : </B>
<B>Search title    : Project: zxw, Spot Set: zxw\20121225, Label: I18, =
Spot Id: 795002, Peak List Id: 464813, MS Job Run Id: 23272</B>
<B>MS data file    : =
C:\Users\lei\Desktop\=EF=BF=BD=EF=BF=BD=EF=BF=BD=EF=BF=BD=EF=BF=BD=EF=BF=BD=
=EF=BF=BD=EF=BF=BD\201212\20121225\ppw_I18_135641679705.txt</B>
<B>Database        : viridiplantae p (1850050 sequences; 642453415 =
residues)</B>
<B>Timestamp       : 25 Dec 2012 at 07:55:06 GMT</B>
<B>Warning         : <FONT color=3D#ff0000>A Peptide summary report will =
usually give a much clearer picture of MS/MS search results.</FONT></B>
<B>Top Score       : 172 for <FONT color=3D#ff0000>gi|316937082</FONT>, =
SGF14n [Glycine max]</B>
</PRE></FONT>
<H3>Mascot Score Histogram</H3>Protein score is -10*Log(P), where P is =
the=20
probability that the observed match is a random event.<BR>Protein scores =
greater=20
than 75 are significant (p&lt;0.05).<BR>Protein scores are derived from =
ions=20
scores as a non-probabilistic basis for ranking protein hits.
<P><IMG alt=3D"Score Distribution"=20
src=3D"http://zxw-pc/mascot/cgi/score_gif.pl?score_gif_623257907077" =
width=3D400=20
height=3D200>=20
<FORM onsubmit=3D"return setReFormatAction(this)" method=3Dget =
name=3DRe-format=20
action=3D./master_results.pl><INPUT name=3Dfile =
value=3D../data/20121225/F002401.dat=20
type=3Dhidden>=20
<H3>Protein Summary Report</H3>
<TABLE border=3D0 cellSpacing=3D1 cellPadding=3D3>
  <TBODY>
  <TR>
    <TD bgColor=3D#eeeeff noWrap><INPUT value=3D"Format As" =
type=3Dsubmit> </TD>
    <TD bgColor=3D#eeeeff noWrap><SELECT name=3DREPTYPE> <OPTION =
selected=20
        value=3Dprotein>Protein Summary (deprecated)</OPTION> <OPTION=20
        value=3Dfamily>Protein Family Summary</OPTION> <OPTION=20
        value=3Dpeptide>Peptide Summary</OPTION> <OPTION =
value=3Dselect>Select=20
        Summary (protein hits)</OPTION> <OPTION =
value=3Dunassigned>Select Summary=20
        (unassigned)</OPTION> <OPTION value=3Dexport>Export Search=20
      Results</OPTION></SELECT> </TD>
    <TD bgColor=3D#eeeeff>&nbsp;</TD>
    <TD bgColor=3D#eeeeff noWrap><A=20
      href=3D"http://zxw-pc/mascot/help/msms_summaries_help.html"=20
      target=3D_blank>Help</A> </TD></TR>
  <TR>
    <TD bgColor=3D#eeeeff>&nbsp;</TD>
    <TD bgColor=3D#eeeeff noWrap>Significance threshold p&lt; <INPUT=20
      name=3D_sigthreshold value=3D0.05 size=3D8> </TD>
    <TD bgColor=3D#eeeeff noWrap>Max. number of hits <INPUT =
name=3DREPORT value=3D50=20
      size=3D5> </TD>
    <TD bgColor=3D#eeeeff>&nbsp;</TD></TR></TBODY></TABLE></FORM>
<FORM method=3Dpost name=3DResults action=3D./search_form.pl><INPUT =
name=3DQUE=20
value=3D"769.359424 from(770.366700,1+)  intensity(3634.9021)  query(1)" =

type=3Dhidden> <INPUT name=3DQUE=20
value=3D"815.374374 from(816.381650,1+)  intensity(16264.9020)  =
query(2)"=20
type=3Dhidden> <INPUT name=3DQUE=20
value=3D"824.056684 from(825.063960,1+)  intensity(2950.3921)  query(3)" =

type=3Dhidden> <INPUT name=3DMISSES=20
value=3D"824.056684 from(825.063960,1+)  intensity(2950.3921)  query(3)" =

type=3Dhidden> <INPUT name=3DQUE=20
value=3D"828.331654 from(829.338930,1+)  intensity(2810.0000)  query(4)" =

type=3Dhidden> <INPUT name=3DMISSES=20
value=3D"828.331654 from(829.338930,1+)  intensity(2810.0000)  query(4)" =

type=3Dhidden> <INPUT name=3DQUE=20
value=3D"841.458484 from(842.465760,1+)  intensity(10657.6470)  =
query(5)"=20
type=3Dhidden> <INPUT name=3DMISSES=20
value=3D"841.458484 from(842.465760,1+)  intensity(10657.6470)  =
query(5)"=20
type=3Dhidden> <INPUT name=3DQUE=20
value=3D"869.491504 from(870.498780,1+)  intensity(6801.9609)  query(6)" =

type=3Dhidden> <INPUT name=3DMISSES=20
value=3D"869.491504 from(870.498780,1+)  intensity(6801.9609)  query(6)" =

type=3Dhidden> <INPUT name=3DQUE=20
value=3D"909.364734 from(910.372010,1+)  intensity(9956.0586)  query(7)" =

type=3Dhidden> <INPUT name=3DMISSES=20
value=3D"909.364734 from(910.372010,1+)  intensity(9956.0586)  query(7)" =

type=3Dhidden> <INPUT name=3DQUE=20
value=3D"909.364734 from(910.372010,1+)  intensity(0.0000)  =
title(Label%3a%20I18%2c%20Spot_Id%3a%20795002%2c%20Peak_List_Id%3a%204649=
60%2c%20MSMS%20Job_Run_Id%3a%2023273%2c%20Comment%3a%20)  query(8)"=20
type=3Dhidden> <INPUT name=3DMISSES=20
value=3D"909.364734 from(910.372010,1+)  intensity(0.0000)  =
title(Label%3a%20I18%2c%20Spot_Id%3a%20795002%2c%20Peak_List_Id%3a%204649=
60%2c%20MSMS%20Job_Run_Id%3a%2023273%2c%20Comment%3a%20)  query(8)"=20
type=3Dhidden> <INPUT name=3DQUE=20
value=3D"927.415214 from(928.422490,1+)  intensity(2356.3606)  query(9)" =

type=3Dhidden> <INPUT name=3DMISSES=20
value=3D"927.415214 from(928.422490,1+)  intensity(2356.3606)  query(9)" =

type=3Dhidden> <INPUT name=3DQUE=20
value=3D"931.374254 from(932.381530,1+)  intensity(3132.0708)  =
query(10)"=20
type=3Dhidden> <INPUT name=3DQUE=20
value=3D"947.359304 from(948.366580,1+)  intensity(2476.8628)  =
query(11)"=20
type=3Dhidden> <INPUT name=3DQUE=20
value=3D"1088.539524 from(1089.546800,1+)  intensity(11906.0780)  =
query(12)"=20
type=3Dhidden> <INPUT name=3DMISSES=20
value=3D"1088.539524 from(1089.546800,1+)  intensity(11906.0780)  =
query(12)"=20
type=3Dhidden> <INPUT name=3DQUE=20
value=3D"1088.539524 from(1089.546800,1+)  intensity(0.0000)  =
title(Label%3a%20I18%2c%20Spot_Id%3a%20795002%2c%20Peak_List_Id%3a%204649=
59%2c%20MSMS%20Job_Run_Id%3a%2023273%2c%20Comment%3a%20)  query(13)"=20
type=3Dhidden> <INPUT name=3DMISSES=20
value=3D"1088.539524 from(1089.546800,1+)  intensity(0.0000)  =
title(Label%3a%20I18%2c%20Spot_Id%3a%20795002%2c%20Peak_List_Id%3a%204649=
59%2c%20MSMS%20Job_Run_Id%3a%2023273%2c%20Comment%3a%20)  query(13)"=20
type=3Dhidden> <INPUT name=3DQUE=20
value=3D"1188.590224 from(1189.597500,1+)  intensity(52501.4180)  =
query(14)"=20
type=3Dhidden> <INPUT name=3DQUE=20
value=3D"1188.590224 from(1189.597500,1+)  intensity(0.0000)  =
title(Label%3a%20I18%2c%20Spot_Id%3a%20795002%2c%20Peak_List_Id%3a%204649=
55%2c%20MSMS%20Job_Run_Id%3a%2023273%2c%20Comment%3a%20)  query(15)"=20
type=3Dhidden> <INPUT name=3DQUE=20
value=3D"1196.589124 from(1197.596400,1+)  intensity(5715.0449)  =
query(16)"=20
type=3Dhidden> <INPUT name=3DMISSES=20
value=3D"1196.589124 from(1197.596400,1+)  intensity(5715.0449)  =
query(16)"=20
type=3Dhidden> <INPUT name=3DQUE=20
value=3D"1204.570124 from(1205.577400,1+)  intensity(26723.0940)  =
query(17)"=20
type=3Dhidden> <INPUT name=3DQUE=20
value=3D"1204.570124 from(1205.577400,1+)  intensity(0.0000)  =
title(Label%3a%20I18%2c%20Spot_Id%3a%20795002%2c%20Peak_List_Id%3a%204649=
57%2c%20MSMS%20Job_Run_Id%3a%2023273%2c%20Comment%3a%20)  query(18)"=20
type=3Dhidden> <INPUT name=3DQUE=20
value=3D"1219.514924 from(1220.522200,1+)  intensity(5621.6001)  =
query(19)"=20
type=3Dhidden> <INPUT name=3DMISSES=20
value=3D"1219.514924 from(1220.522200,1+)  intensity(5621.6001)  =
query(19)"=20
type=3Dhidden> <INPUT name=3DQUE=20
value=3D"1219.514924 from(1220.522200,1+)  intensity(0.0000)  =
title(Label%3a%20I18%2c%20Spot_Id%3a%20795002%2c%20Peak_List_Id%3a%204649=
61%2c%20MSMS%20Job_Run_Id%3a%2023273%2c%20Comment%3a%20)  query(20)"=20
type=3Dhidden> <INPUT name=3DMISSES=20
value=3D"1219.514924 from(1220.522200,1+)  intensity(0.0000)  =
title(Label%3a%20I18%2c%20Spot_Id%3a%20795002%2c%20Peak_List_Id%3a%204649=
61%2c%20MSMS%20Job_Run_Id%3a%2023273%2c%20Comment%3a%20)  query(20)"=20
type=3Dhidden> <INPUT name=3DQUE=20
value=3D"1220.527524 from(1221.534800,1+)  intensity(5369.7725)  =
query(21)"=20
type=3Dhidden> <INPUT name=3DMISSES=20
value=3D"1220.527524 from(1221.534800,1+)  intensity(5369.7725)  =
query(21)"=20
type=3Dhidden> <INPUT name=3DQUE=20
value=3D"1235.489824 from(1236.497100,1+)  intensity(5147.1787)  =
query(22)"=20
type=3Dhidden> <INPUT name=3DMISSES=20
value=3D"1235.489824 from(1236.497100,1+)  intensity(5147.1787)  =
query(22)"=20
type=3Dhidden> <INPUT name=3DQUE=20
value=3D"1241.539124 from(1242.546400,1+)  intensity(44654.9730)  =
query(23)"=20
type=3Dhidden> <INPUT name=3DMISSES=20
value=3D"1241.539124 from(1242.546400,1+)  intensity(44654.9730)  =
query(23)"=20
type=3Dhidden> <INPUT name=3DQUE=20
value=3D"1241.539124 from(1242.546400,1+)  intensity(0.0000)  =
title(Label%3a%20I18%2c%20Spot_Id%3a%20795002%2c%20Peak_List_Id%3a%204649=
56%2c%20MSMS%20Job_Run_Id%3a%2023273%2c%20Comment%3a%20)  query(24)"=20
type=3Dhidden> <INPUT name=3DMISSES=20
value=3D"1241.539124 from(1242.546400,1+)  intensity(0.0000)  =
title(Label%3a%20I18%2c%20Spot_Id%3a%20795002%2c%20Peak_List_Id%3a%204649=
56%2c%20MSMS%20Job_Run_Id%3a%2023273%2c%20Comment%3a%20)  query(24)"=20
type=3Dhidden> <INPUT name=3DQUE=20
value=3D"1365.625624 from(1366.632900,1+)  intensity(2197.8433)  =
query(25)"=20
type=3Dhidden> <INPUT name=3DQUE=20
value=3D"1470.634324 from(1471.641600,1+)  intensity(4571.4014)  =
query(26)"=20
type=3Dhidden> <INPUT name=3DMISSES=20
value=3D"1470.634324 from(1471.641600,1+)  intensity(4571.4014)  =
query(26)"=20
type=3Dhidden> <INPUT name=3DQUE=20
value=3D"1470.634324 from(1471.641600,1+)  intensity(0.0000)  =
title(Label%3a%20I18%2c%20Spot_Id%3a%20795002%2c%20Peak_List_Id%3a%204649=
63%2c%20MSMS%20Job_Run_Id%3a%2023273%2c%20Comment%3a%20)  query(27)"=20
type=3Dhidden> <INPUT name=3DMISSES=20
value=3D"1470.634324 from(1471.641600,1+)  intensity(0.0000)  =
title(Label%3a%20I18%2c%20Spot_Id%3a%20795002%2c%20Peak_List_Id%3a%204649=
63%2c%20MSMS%20Job_Run_Id%3a%2023273%2c%20Comment%3a%20)  query(27)"=20
type=3Dhidden> <INPUT name=3DQUE=20
value=3D"1801.872924 from(1802.880200,1+)  intensity(4340.1963)  =
query(28)"=20
type=3Dhidden> <INPUT name=3DMISSES=20
value=3D"1801.872924 from(1802.880200,1+)  intensity(4340.1963)  =
query(28)"=20
type=3Dhidden> <INPUT name=3DQUE=20
value=3D"2095.920224 from(2096.927500,1+)  intensity(81005.8830)  =
query(29)"=20
type=3Dhidden> <INPUT name=3DQUE=20
value=3D"2095.920224 from(2096.927500,1+)  intensity(0.0000)  =
title(Label%3a%20I18%2c%20Spot_Id%3a%20795002%2c%20Peak_List_Id%3a%204649=
54%2c%20MSMS%20Job_Run_Id%3a%2023273%2c%20Comment%3a%20)  query(30)"=20
type=3Dhidden> <INPUT name=3DQUE=20
value=3D"2168.870424 from(2169.877700,1+)  intensity(4697.0591)  =
query(31)"=20
type=3Dhidden> <INPUT name=3DMISSES=20
value=3D"2168.870424 from(2169.877700,1+)  intensity(4697.0591)  =
query(31)"=20
type=3Dhidden> <INPUT name=3DQUE=20
value=3D"2168.870424 from(2169.877700,1+)  intensity(0.0000)  =
title(Label%3a%20I18%2c%20Spot_Id%3a%20795002%2c%20Peak_List_Id%3a%204649=
62%2c%20MSMS%20Job_Run_Id%3a%2023273%2c%20Comment%3a%20)  query(32)"=20
type=3Dhidden> <INPUT name=3DMISSES=20
value=3D"2168.870424 from(2169.877700,1+)  intensity(0.0000)  =
title(Label%3a%20I18%2c%20Spot_Id%3a%20795002%2c%20Peak_List_Id%3a%204649=
62%2c%20MSMS%20Job_Run_Id%3a%2023273%2c%20Comment%3a%20)  query(32)"=20
type=3Dhidden> <INPUT name=3DQUE=20
value=3D"2209.982924 from(2210.990200,1+)  intensity(1970.5883)  =
query(33)"=20
type=3Dhidden> <INPUT name=3DMISSES=20
value=3D"2209.982924 from(2210.990200,1+)  intensity(1970.5883)  =
query(33)"=20
type=3Dhidden> <INPUT name=3DQUE=20
value=3D"2362.069824 from(2363.077100,1+)  intensity(13816.9940)  =
query(34)"=20
type=3Dhidden> <INPUT name=3DQUE=20
value=3D"2366.061124 from(2367.068400,1+)  intensity(7998.0864)  =
query(35)"=20
type=3Dhidden> <INPUT name=3DMISSES=20
value=3D"2366.061124 from(2367.068400,1+)  intensity(7998.0864)  =
query(35)"=20
type=3Dhidden> <INPUT name=3DQUE=20
value=3D"2378.048124 from(2379.055400,1+)  intensity(14963.9150)  =
query(36)"=20
type=3Dhidden> <INPUT name=3DQUE=20
value=3D"2378.048124 from(2379.055400,1+)  intensity(0.0000)  =
title(Label%3a%20I18%2c%20Spot_Id%3a%20795002%2c%20Peak_List_Id%3a%204649=
58%2c%20MSMS%20Job_Run_Id%3a%2023273%2c%20Comment%3a%20)  query(37)"=20
type=3Dhidden> <INPUT name=3DQUE=20
value=3D"2481.061524 from(2482.068800,1+)  intensity(1503.1372)  =
query(38)"=20
type=3Dhidden> <INPUT name=3DMISSES=20
value=3D"2481.061524 from(2482.068800,1+)  intensity(1503.1372)  =
query(38)"=20
type=3Dhidden> <INPUT name=3DFORMVER value=3D2 type=3Dhidden> <INPUT =
name=3DSEARCH=20
value=3DMIS type=3Dhidden> <INPUT name=3DUSERNAME type=3Dhidden> <INPUT =
name=3DUSEREMAIL=20
type=3Dhidden> <INPUT name=3DCOM=20
value=3D"Project: zxw, Spot Set: zxw\20121225, Label: I18, Spot Id: =
795002, Peak List Id: 464813, MS Job Run Id: 23272"=20
type=3Dhidden> <INPUT name=3DMODS type=3Dhidden> <INPUT name=3DIT_MODS=20
value=3D"Oxidation (M)" type=3Dhidden> <INPUT name=3DCLE value=3DTrypsin =
type=3Dhidden>=20
<INPUT name=3DMASS value=3DMonoisotopic type=3Dhidden> <INPUT name=3DSEG =
type=3Dhidden>=20
<INPUT name=3DTOL value=3D100 type=3Dhidden> <INPUT name=3DTOLU =
value=3Dppm type=3Dhidden>=20
<INPUT name=3DITOL value=3D0.8 type=3Dhidden> <INPUT name=3DITOLU =
value=3DDa type=3Dhidden>=20
<INPUT name=3DDB value=3Dviridiplantae type=3Dhidden> <INPUT =
name=3DCHARGE value=3D1+=20
type=3Dhidden> <INPUT name=3DPFA value=3D1 type=3Dhidden> <INPUT =
name=3DFILE=20
value=3DC:\Users\lei\Desktop\=EF=BF=BD=EF=BF=BD=EF=BF=BD=EF=BF=BD=EF=BF=BD=
=EF=BF=BD=EF=BF=BD=EF=BF=BD\201212\20121225\ppw_I18_135641679705.txt=20
type=3Dhidden> <INPUT name=3DFORMAT value=3D"Mascot generic" =
type=3Dhidden> <INPUT=20
name=3DINTERMEDIATE value=3D../data/20121225/F002401.dat type=3Dhidden> =
<INPUT=20
name=3DREPORT value=3D50 type=3Dhidden> <INPUT name=3DOVERVIEW =
value=3DOFF type=3Dhidden>=20
<INPUT name=3DPRECURSOR type=3Dhidden> <INPUT name=3DTAXONOMY =
value=3D"All entries"=20
type=3Dhidden> <INPUT name=3DREPTYPE type=3Dhidden> <INPUT =
name=3DrepeatSearch=20
value=3D"not again" type=3Dhidden> <INPUT name=3DINSTRUMENT =
value=3DMALDI-TOF-TOF=20
type=3Dhidden> <INPUT name=3DACCESSION type=3Dhidden> <INPUT =
name=3DQUANTITATION=20
type=3Dhidden>=20
<P><INPUT value=3D"Re-Search All" type=3Dsubmit> &nbsp;&nbsp;<INPUT =
onclick=3D"unMatched(this.form); return true" value=3D"Search Unmatched" =
type=3Dbutton>=20
</FORM>
<H3>Index</H3>
<TABLE border=3D0 cellSpacing=3D0 cellPadding=3D0>
  <TBODY>
  <TR>
    <TD>&nbsp;</TD>
    <TD><TT><B>&nbsp;Accession</B></TT></TD>
    <TD><TT><B>&nbsp;&nbsp;Mass</B></TT></TD>
    <TD><TT><B>&nbsp;&nbsp;Score</B></TT></TD>
    <TD><TT><B>&nbsp;&nbsp;Description</B></TT></TD></TR>
  <TR>
    <TD noWrap align=3Dright><TT><B>1.</B></TT></TD>
    <TD noWrap><TT><B>&nbsp;<A=20
      =
href=3D"http://zxw-pc/mascot/cgi/master_results.pl?file=3D..%2Fdata%2F201=
21225%2FF002401.dat&amp;REPTYPE=3Dprotein&amp;_sigthreshold=3D0.05&amp;RE=
PORT=3D50&amp;_server_mudpit_switch=3D99999999&amp;_ignoreionsscorebelow=3D=
0&amp;_showsubsets=3D0&amp;_showpopups=3DTRUE&amp;_sortunassigned=3Dscore=
down&amp;_requireboldred=3D0#Hit1">gi|316937082</A></B></TT></TD>
    <TD noWrap><TT>&nbsp;&nbsp;30474</TT></TD>
    <TD noWrap align=3Dright><TT>172</TT></TD>
    <TD noWrap><TT>&nbsp;&nbsp;SGF14n [Glycine max]</TT></TD></TR>
  <TR>
    <TD noWrap align=3Dright><TT><B>2.</B></TT></TD>
    <TD noWrap><TT><B>&nbsp;<A=20
      =
href=3D"http://zxw-pc/mascot/cgi/master_results.pl?file=3D..%2Fdata%2F201=
21225%2FF002401.dat&amp;REPTYPE=3Dprotein&amp;_sigthreshold=3D0.05&amp;RE=
PORT=3D50&amp;_server_mudpit_switch=3D99999999&amp;_ignoreionsscorebelow=3D=
0&amp;_showsubsets=3D0&amp;_showpopups=3DTRUE&amp;_sortunassigned=3Dscore=
down&amp;_requireboldred=3D0#Hit2">gi|255637978</A></B></TT></TD>
    <TD noWrap><TT>&nbsp;&nbsp;30520</TT></TD>
    <TD noWrap align=3Dright><TT>172</TT></TD>
    <TD noWrap><TT>&nbsp;&nbsp;unknown [Glycine max]</TT></TD></TR>
  <TR>
    <TD noWrap align=3Dright><TT><B>3.</B></TT></TD>
    <TD noWrap><TT><B>&nbsp;<A=20
      =
href=3D"http://zxw-pc/mascot/cgi/master_results.pl?file=3D..%2Fdata%2F201=
21225%2FF002401.dat&amp;REPTYPE=3Dprotein&amp;_sigthreshold=3D0.05&amp;RE=
PORT=3D50&amp;_server_mudpit_switch=3D99999999&amp;_ignoreionsscorebelow=3D=
0&amp;_showsubsets=3D0&amp;_showpopups=3DTRUE&amp;_sortunassigned=3Dscore=
down&amp;_requireboldred=3D0#Hit3">gi|302122830</A></B></TT></TD>
    <TD noWrap><TT>&nbsp;&nbsp;29229</TT></TD>
    <TD noWrap align=3Dright><TT>166</TT></TD>
    <TD noWrap><TT>&nbsp;&nbsp;14-3-3h protein [Gossypium =
hirsutum]</TT></TD></TR>
  <TR>
    <TD noWrap align=3Dright><TT><B>4.</B></TT></TD>
    <TD noWrap><TT><B>&nbsp;<A=20
      =
href=3D"http://zxw-pc/mascot/cgi/master_results.pl?file=3D..%2Fdata%2F201=
21225%2FF002401.dat&amp;REPTYPE=3Dprotein&amp;_sigthreshold=3D0.05&amp;RE=
PORT=3D50&amp;_server_mudpit_switch=3D99999999&amp;_ignoreionsscorebelow=3D=
0&amp;_showsubsets=3D0&amp;_showpopups=3DTRUE&amp;_sortunassigned=3Dscore=
down&amp;_requireboldred=3D0#Hit4">gi|6752903</A></B></TT></TD>
    <TD noWrap><TT>&nbsp;&nbsp;29341</TT></TD>
    <TD noWrap align=3Dright><TT>163</TT></TD>
    <TD noWrap><TT>&nbsp;&nbsp;14-3-3-like protein [Euphorbia=20
esula]</TT></TD></TR>
  <TR>
    <TD noWrap align=3Dright><TT><B>5.</B></TT></TD>
    <TD noWrap><TT><B>&nbsp;<A=20
      =
href=3D"http://zxw-pc/mascot/cgi/master_results.pl?file=3D..%2Fdata%2F201=
21225%2FF002401.dat&amp;REPTYPE=3Dprotein&amp;_sigthreshold=3D0.05&amp;RE=
PORT=3D50&amp;_server_mudpit_switch=3D99999999&amp;_ignoreionsscorebelow=3D=
0&amp;_showsubsets=3D0&amp;_showpopups=3DTRUE&amp;_sortunassigned=3Dscore=
down&amp;_requireboldred=3D0#Hit5">gi|227472090</A></B></TT></TD>
    <TD noWrap><TT>&nbsp;&nbsp;29341</TT></TD>
    <TD noWrap align=3Dright><TT>163</TT></TD>
    <TD noWrap><TT>&nbsp;&nbsp;unnamed protein product [Euphorbia=20
    esula]</TT></TD></TR>
  <TR>
    <TD noWrap align=3Dright><TT><B>6.</B></TT></TD>
    <TD noWrap><TT><B>&nbsp;<A=20
      =
href=3D"http://zxw-pc/mascot/cgi/master_results.pl?file=3D..%2Fdata%2F201=
21225%2FF002401.dat&amp;REPTYPE=3Dprotein&amp;_sigthreshold=3D0.05&amp;RE=
PORT=3D50&amp;_server_mudpit_switch=3D99999999&amp;_ignoreionsscorebelow=3D=
0&amp;_showsubsets=3D0&amp;_showpopups=3DTRUE&amp;_sortunassigned=3Dscore=
down&amp;_requireboldred=3D0#Hit6">gi|227473197</A></B></TT></TD>
    <TD noWrap><TT>&nbsp;&nbsp;30338</TT></TD>
    <TD noWrap align=3Dright><TT>160</TT></TD>
    <TD noWrap><TT>&nbsp;&nbsp;unnamed protein product [Brassica=20
  napus]</TT></TD></TR>
  <TR>
    <TD noWrap align=3Dright><TT><B>7.</B></TT></TD>
    <TD noWrap><TT><B>&nbsp;<A=20
      =
href=3D"http://zxw-pc/mascot/cgi/master_results.pl?file=3D..%2Fdata%2F201=
21225%2FF002401.dat&amp;REPTYPE=3Dprotein&amp;_sigthreshold=3D0.05&amp;RE=
PORT=3D50&amp;_server_mudpit_switch=3D99999999&amp;_ignoreionsscorebelow=3D=
0&amp;_showsubsets=3D0&amp;_showpopups=3DTRUE&amp;_sortunassigned=3Dscore=
down&amp;_requireboldred=3D0#Hit7">gi|222851155</A></B></TT></TD>
    <TD noWrap><TT>&nbsp;&nbsp;29611</TT></TD>
    <TD noWrap align=3Dright><TT>159</TT></TD>
    <TD noWrap><TT>&nbsp;&nbsp;predicted protein [Populus=20
  trichocarpa]</TT></TD></TR>
  <TR>
    <TD noWrap align=3Dright><TT><B>8.</B></TT></TD>
    <TD noWrap><TT><B>&nbsp;<A=20
      =
href=3D"http://zxw-pc/mascot/cgi/master_results.pl?file=3D..%2Fdata%2F201=
21225%2FF002401.dat&amp;REPTYPE=3Dprotein&amp;_sigthreshold=3D0.05&amp;RE=
PORT=3D50&amp;_server_mudpit_switch=3D99999999&amp;_ignoreionsscorebelow=3D=
0&amp;_showsubsets=3D0&amp;_showpopups=3DTRUE&amp;_sortunassigned=3Dscore=
down&amp;_requireboldred=3D0#Hit8">gi|224098962</A></B></TT></TD>
    <TD noWrap><TT>&nbsp;&nbsp;29611</TT></TD>
    <TD noWrap align=3Dright><TT>159</TT></TD>
    <TD noWrap><TT>&nbsp;&nbsp;predicted protein [Populus=20
  trichocarpa]</TT></TD></TR>
  <TR>
    <TD noWrap align=3Dright><TT><B>9.</B></TT></TD>
    <TD noWrap><TT><B>&nbsp;<A=20
      =
href=3D"http://zxw-pc/mascot/cgi/master_results.pl?file=3D..%2Fdata%2F201=
21225%2FF002401.dat&amp;REPTYPE=3Dprotein&amp;_sigthreshold=3D0.05&amp;RE=
PORT=3D50&amp;_server_mudpit_switch=3D99999999&amp;_ignoreionsscorebelow=3D=
0&amp;_showsubsets=3D0&amp;_showpopups=3DTRUE&amp;_sortunassigned=3Dscore=
down&amp;_requireboldred=3D0#Hit9">gi|118484342</A></B></TT></TD>
    <TD noWrap><TT>&nbsp;&nbsp;29611</TT></TD>
    <TD noWrap align=3Dright><TT>159</TT></TD>
    <TD noWrap><TT>&nbsp;&nbsp;unknown [Populus =
trichocarpa]</TT></TD></TR>
  <TR>
    <TD noWrap align=3Dright><TT><B>10.</B></TT></TD>
    <TD noWrap><TT><B>&nbsp;<A=20
      =
href=3D"http://zxw-pc/mascot/cgi/master_results.pl?file=3D..%2Fdata%2F201=
21225%2FF002401.dat&amp;REPTYPE=3Dprotein&amp;_sigthreshold=3D0.05&amp;RE=
PORT=3D50&amp;_server_mudpit_switch=3D99999999&amp;_ignoreionsscorebelow=3D=
0&amp;_showsubsets=3D0&amp;_showpopups=3DTRUE&amp;_sortunassigned=3Dscore=
down&amp;_requireboldred=3D0#Hit10">gi|16755676</A></B></TT></TD>
    <TD noWrap><TT>&nbsp;&nbsp;29804</TT></TD>
    <TD noWrap align=3Dright><TT>159</TT></TD>
    <TD noWrap><TT>&nbsp;&nbsp;14-3-3 protein [Fritillaria=20
cirrhosa]</TT></TD></TR>
  <TR>
    <TD noWrap align=3Dright><TT><B>11.</B></TT></TD>
    <TD noWrap><TT><B>&nbsp;<A=20
      =
href=3D"http://zxw-pc/mascot/cgi/master_results.pl?file=3D..%2Fdata%2F201=
21225%2FF002401.dat&amp;REPTYPE=3Dprotein&amp;_sigthreshold=3D0.05&amp;RE=
PORT=3D50&amp;_server_mudpit_switch=3D99999999&amp;_ignoreionsscorebelow=3D=
0&amp;_showsubsets=3D0&amp;_showpopups=3DTRUE&amp;_sortunassigned=3Dscore=
down&amp;_requireboldred=3D0#Hit11">gi|257664796</A></B></TT></TD>
    <TD noWrap><TT>&nbsp;&nbsp;29804</TT></TD>
    <TD noWrap align=3Dright><TT>159</TT></TD>
    <TD noWrap><TT>&nbsp;&nbsp;unnamed protein product [Fritillaria=20
      cirrhosa]</TT></TD></TR>
  <TR>
    <TD noWrap align=3Dright><TT><B>12.</B></TT></TD>
    <TD noWrap><TT><B>&nbsp;<A=20
      =
href=3D"http://zxw-pc/mascot/cgi/master_results.pl?file=3D..%2Fdata%2F201=
21225%2FF002401.dat&amp;REPTYPE=3Dprotein&amp;_sigthreshold=3D0.05&amp;RE=
PORT=3D50&amp;_server_mudpit_switch=3D99999999&amp;_ignoreionsscorebelow=3D=
0&amp;_showsubsets=3D0&amp;_showpopups=3DTRUE&amp;_sortunassigned=3Dscore=
down&amp;_requireboldred=3D0#Hit12">gi|227472052</A></B></TT></TD>
    <TD noWrap><TT>&nbsp;&nbsp;29804</TT></TD>
    <TD noWrap align=3Dright><TT>159</TT></TD>
    <TD noWrap><TT>&nbsp;&nbsp;unnamed protein product [Fritillaria=20
      cirrhosa]</TT></TD></TR>
  <TR>
    <TD noWrap align=3Dright><TT><B>13.</B></TT></TD>
    <TD noWrap><TT><B>&nbsp;<A=20
      =
href=3D"http://zxw-pc/mascot/cgi/master_results.pl?file=3D..%2Fdata%2F201=
21225%2FF002401.dat&amp;REPTYPE=3Dprotein&amp;_sigthreshold=3D0.05&amp;RE=
PORT=3D50&amp;_server_mudpit_switch=3D99999999&amp;_ignoreionsscorebelow=3D=
0&amp;_showsubsets=3D0&amp;_showpopups=3DTRUE&amp;_sortunassigned=3Dscore=
down&amp;_requireboldred=3D0#Hit13">gi|219911738</A></B></TT></TD>
    <TD noWrap><TT>&nbsp;&nbsp;29804</TT></TD>
    <TD noWrap align=3Dright><TT>159</TT></TD>
    <TD noWrap><TT>&nbsp;&nbsp;unnamed protein product [Fritillaria=20
      cirrhosa]</TT></TD></TR>
  <TR>
    <TD noWrap align=3Dright><TT><B>14.</B></TT></TD>
    <TD noWrap><TT><B>&nbsp;<A=20
      =
href=3D"http://zxw-pc/mascot/cgi/master_results.pl?file=3D..%2Fdata%2F201=
21225%2FF002401.dat&amp;REPTYPE=3Dprotein&amp;_sigthreshold=3D0.05&amp;RE=
PORT=3D50&amp;_server_mudpit_switch=3D99999999&amp;_ignoreionsscorebelow=3D=
0&amp;_showsubsets=3D0&amp;_showpopups=3DTRUE&amp;_sortunassigned=3Dscore=
down&amp;_requireboldred=3D0#Hit14">gi|225423491</A></B></TT></TD>
    <TD noWrap><TT>&nbsp;&nbsp;29654</TT></TD>
    <TD noWrap align=3Dright><TT>158</TT></TD>
    <TD noWrap><TT>&nbsp;&nbsp;PREDICTED: similar to 14-3-3 protein Lil =
1433-3=20
      [Vitis vinifera]</TT></TD></TR>
  <TR>
    <TD noWrap align=3Dright><TT><B>15.</B></TT></TD>
    <TD noWrap><TT><B>&nbsp;<A=20
      =
href=3D"http://zxw-pc/mascot/cgi/master_results.pl?file=3D..%2Fdata%2F201=
21225%2FF002401.dat&amp;REPTYPE=3Dprotein&amp;_sigthreshold=3D0.05&amp;RE=
PORT=3D50&amp;_server_mudpit_switch=3D99999999&amp;_ignoreionsscorebelow=3D=
0&amp;_showsubsets=3D0&amp;_showpopups=3DTRUE&amp;_sortunassigned=3Dscore=
down&amp;_requireboldred=3D0#Hit15">gi|227471922</A></B></TT></TD>
    <TD noWrap><TT>&nbsp;&nbsp;29634</TT></TD>
    <TD noWrap align=3Dright><TT>158</TT></TD>
    <TD noWrap><TT>&nbsp;&nbsp;unnamed protein product [Lilium=20
      longiflorum]</TT></TD></TR>
  <TR>
    <TD noWrap align=3Dright><TT><B>16.</B></TT></TD>
    <TD noWrap><TT><B>&nbsp;<A=20
      =
href=3D"http://zxw-pc/mascot/cgi/master_results.pl?file=3D..%2Fdata%2F201=
21225%2FF002401.dat&amp;REPTYPE=3Dprotein&amp;_sigthreshold=3D0.05&amp;RE=
PORT=3D50&amp;_server_mudpit_switch=3D99999999&amp;_ignoreionsscorebelow=3D=
0&amp;_showsubsets=3D0&amp;_showpopups=3DTRUE&amp;_sortunassigned=3Dscore=
down&amp;_requireboldred=3D0#Hit16">gi|126508572</A></B></TT></TD>
    <TD noWrap><TT>&nbsp;&nbsp;29634</TT></TD>
    <TD noWrap align=3Dright><TT>158</TT></TD>
    <TD noWrap><TT>&nbsp;&nbsp;14-3-3 protein Lil 1433-3 [Lilium=20
      longiflorum]</TT></TD></TR>
  <TR>
    <TD noWrap align=3Dright><TT><B>17.</B></TT></TD>
    <TD noWrap><TT><B>&nbsp;<A=20
      =
href=3D"http://zxw-pc/mascot/cgi/master_results.pl?file=3D..%2Fdata%2F201=
21225%2FF002401.dat&amp;REPTYPE=3Dprotein&amp;_sigthreshold=3D0.05&amp;RE=
PORT=3D50&amp;_server_mudpit_switch=3D99999999&amp;_ignoreionsscorebelow=3D=
0&amp;_showsubsets=3D0&amp;_showpopups=3DTRUE&amp;_sortunassigned=3Dscore=
down&amp;_requireboldred=3D0#Hit17">gi|222865131</A></B></TT></TD>
    <TD noWrap><TT>&nbsp;&nbsp;29612</TT></TD>
    <TD noWrap align=3Dright><TT>158</TT></TD>
    <TD noWrap><TT>&nbsp;&nbsp;predicted protein [Populus=20
  trichocarpa]</TT></TD></TR>
  <TR>
    <TD noWrap align=3Dright><TT><B>18.</B></TT></TD>
    <TD noWrap><TT><B>&nbsp;<A=20
      =
href=3D"http://zxw-pc/mascot/cgi/master_results.pl?file=3D..%2Fdata%2F201=
21225%2FF002401.dat&amp;REPTYPE=3Dprotein&amp;_sigthreshold=3D0.05&amp;RE=
PORT=3D50&amp;_server_mudpit_switch=3D99999999&amp;_ignoreionsscorebelow=3D=
0&amp;_showsubsets=3D0&amp;_showpopups=3DTRUE&amp;_sortunassigned=3Dscore=
down&amp;_requireboldred=3D0#Hit18">gi|224112124</A></B></TT></TD>
    <TD noWrap><TT>&nbsp;&nbsp;29612</TT></TD>
    <TD noWrap align=3Dright><TT>158</TT></TD>
    <TD noWrap><TT>&nbsp;&nbsp;predicted protein [Populus=20
  trichocarpa]</TT></TD></TR>
  <TR>
    <TD noWrap align=3Dright><TT><B>19.</B></TT></TD>
    <TD noWrap><TT><B>&nbsp;<A=20
      =
href=3D"http://zxw-pc/mascot/cgi/master_results.pl?file=3D..%2Fdata%2F201=
21225%2FF002401.dat&amp;REPTYPE=3Dprotein&amp;_sigthreshold=3D0.05&amp;RE=
PORT=3D50&amp;_server_mudpit_switch=3D99999999&amp;_ignoreionsscorebelow=3D=
0&amp;_showsubsets=3D0&amp;_showpopups=3DTRUE&amp;_sortunassigned=3Dscore=
down&amp;_requireboldred=3D0#Hit19">gi|297738076</A></B></TT></TD>
    <TD noWrap><TT>&nbsp;&nbsp;28659</TT></TD>
    <TD noWrap align=3Dright><TT>152</TT></TD>
    <TD noWrap><TT>&nbsp;&nbsp;unnamed protein product [Vitis=20
  vinifera]</TT></TD></TR>
  <TR>
    <TD noWrap align=3Dright><TT><B>20.</B></TT></TD>
    <TD noWrap><TT><B>&nbsp;<A=20
      =
href=3D"http://zxw-pc/mascot/cgi/master_results.pl?file=3D..%2Fdata%2F201=
21225%2FF002401.dat&amp;REPTYPE=3Dprotein&amp;_sigthreshold=3D0.05&amp;RE=
PORT=3D50&amp;_server_mudpit_switch=3D99999999&amp;_ignoreionsscorebelow=3D=
0&amp;_showsubsets=3D0&amp;_showpopups=3DTRUE&amp;_sortunassigned=3Dscore=
down&amp;_requireboldred=3D0#Hit20">gi|255644856</A></B></TT></TD>
    <TD noWrap><TT>&nbsp;&nbsp;29451</TT></TD>
    <TD noWrap align=3Dright><TT>151</TT></TD>
    <TD noWrap><TT>&nbsp;&nbsp;unknown [Glycine max]</TT></TD></TR>
  <TR>
    <TD noWrap align=3Dright><TT><B>21.</B></TT></TD>
    <TD noWrap><TT><B>&nbsp;<A=20
      =
href=3D"http://zxw-pc/mascot/cgi/master_results.pl?file=3D..%2Fdata%2F201=
21225%2FF002401.dat&amp;REPTYPE=3Dprotein&amp;_sigthreshold=3D0.05&amp;RE=
PORT=3D50&amp;_server_mudpit_switch=3D99999999&amp;_ignoreionsscorebelow=3D=
0&amp;_showsubsets=3D0&amp;_showpopups=3DTRUE&amp;_sortunassigned=3Dscore=
down&amp;_requireboldred=3D0#Hit21">gi|257673400</A></B></TT></TD>
    <TD noWrap><TT>&nbsp;&nbsp;30345</TT></TD>
    <TD noWrap align=3Dright><TT>151</TT></TD>
    <TD noWrap><TT>&nbsp;&nbsp;unnamed protein product [Brassica=20
  napus]</TT></TD></TR>
  <TR>
    <TD noWrap align=3Dright><TT><B>22.</B></TT></TD>
    <TD noWrap><TT><B>&nbsp;<A=20
      =
href=3D"http://zxw-pc/mascot/cgi/master_results.pl?file=3D..%2Fdata%2F201=
21225%2FF002401.dat&amp;REPTYPE=3Dprotein&amp;_sigthreshold=3D0.05&amp;RE=
PORT=3D50&amp;_server_mudpit_switch=3D99999999&amp;_ignoreionsscorebelow=3D=
0&amp;_showsubsets=3D0&amp;_showpopups=3DTRUE&amp;_sortunassigned=3Dscore=
down&amp;_requireboldred=3D0#Hit22">gi|227473207</A></B></TT></TD>
    <TD noWrap><TT>&nbsp;&nbsp;30345</TT></TD>
    <TD noWrap align=3Dright><TT>151</TT></TD>
    <TD noWrap><TT>&nbsp;&nbsp;unnamed protein product [Brassica=20
  napus]</TT></TD></TR>
  <TR>
    <TD noWrap align=3Dright><TT><B>23.</B></TT></TD>
    <TD noWrap><TT><B>&nbsp;<A=20
      =
href=3D"http://zxw-pc/mascot/cgi/master_results.pl?file=3D..%2Fdata%2F201=
21225%2FF002401.dat&amp;REPTYPE=3Dprotein&amp;_sigthreshold=3D0.05&amp;RE=
PORT=3D50&amp;_server_mudpit_switch=3D99999999&amp;_ignoreionsscorebelow=3D=
0&amp;_showsubsets=3D0&amp;_showpopups=3DTRUE&amp;_sortunassigned=3Dscore=
down&amp;_requireboldred=3D0#Hit23">gi|219912004</A></B></TT></TD>
    <TD noWrap><TT>&nbsp;&nbsp;30345</TT></TD>
    <TD noWrap align=3Dright><TT>151</TT></TD>
    <TD noWrap><TT>&nbsp;&nbsp;unnamed protein product [Brassica=20
  napus]</TT></TD></TR>
  <TR>
    <TD noWrap align=3Dright><TT><B>24.</B></TT></TD>
    <TD noWrap><TT><B>&nbsp;<A=20
      =
href=3D"http://zxw-pc/mascot/cgi/master_results.pl?file=3D..%2Fdata%2F201=
21225%2FF002401.dat&amp;REPTYPE=3Dprotein&amp;_sigthreshold=3D0.05&amp;RE=
PORT=3D50&amp;_server_mudpit_switch=3D99999999&amp;_ignoreionsscorebelow=3D=
0&amp;_showsubsets=3D0&amp;_showpopups=3DTRUE&amp;_sortunassigned=3Dscore=
down&amp;_requireboldred=3D0#Hit24">gi|255542058</A></B></TT></TD>
    <TD noWrap><TT>&nbsp;&nbsp;29804</TT></TD>
    <TD noWrap align=3Dright><TT>150</TT></TD>
    <TD noWrap><TT>&nbsp;&nbsp;14-3-3 protein, putative [Ricinus=20
    communis]</TT></TD></TR>
  <TR>
    <TD noWrap align=3Dright><TT><B>25.</B></TT></TD>
    <TD noWrap><TT><B>&nbsp;<A=20
      =
href=3D"http://zxw-pc/mascot/cgi/master_results.pl?file=3D..%2Fdata%2F201=
21225%2FF002401.dat&amp;REPTYPE=3Dprotein&amp;_sigthreshold=3D0.05&amp;RE=
PORT=3D50&amp;_server_mudpit_switch=3D99999999&amp;_ignoreionsscorebelow=3D=
0&amp;_showsubsets=3D0&amp;_showpopups=3DTRUE&amp;_sortunassigned=3Dscore=
down&amp;_requireboldred=3D0#Hit25">gi|223549273</A></B></TT></TD>
    <TD noWrap><TT>&nbsp;&nbsp;29804</TT></TD>
    <TD noWrap align=3Dright><TT>150</TT></TD>
    <TD noWrap><TT>&nbsp;&nbsp;14-3-3 protein, putative [Ricinus=20
    communis]</TT></TD></TR>
  <TR>
    <TD noWrap align=3Dright><TT><B>26.</B></TT></TD>
    <TD noWrap><TT><B>&nbsp;<A=20
      =
href=3D"http://zxw-pc/mascot/cgi/master_results.pl?file=3D..%2Fdata%2F201=
21225%2FF002401.dat&amp;REPTYPE=3Dprotein&amp;_sigthreshold=3D0.05&amp;RE=
PORT=3D50&amp;_server_mudpit_switch=3D99999999&amp;_ignoreionsscorebelow=3D=
0&amp;_showsubsets=3D0&amp;_showpopups=3DTRUE&amp;_sortunassigned=3Dscore=
down&amp;_requireboldred=3D0#Hit26">gi|227471920</A></B></TT></TD>
    <TD noWrap><TT>&nbsp;&nbsp;29735</TT></TD>
    <TD noWrap align=3Dright><TT>150</TT></TD>
    <TD noWrap><TT>&nbsp;&nbsp;unnamed protein product [Lilium=20
      longiflorum]</TT></TD></TR>
  <TR>
    <TD noWrap align=3Dright><TT><B>27.</B></TT></TD>
    <TD noWrap><TT><B>&nbsp;<A=20
      =
href=3D"http://zxw-pc/mascot/cgi/master_results.pl?file=3D..%2Fdata%2F201=
21225%2FF002401.dat&amp;REPTYPE=3Dprotein&amp;_sigthreshold=3D0.05&amp;RE=
PORT=3D50&amp;_server_mudpit_switch=3D99999999&amp;_ignoreionsscorebelow=3D=
0&amp;_showsubsets=3D0&amp;_showpopups=3DTRUE&amp;_sortunassigned=3Dscore=
down&amp;_requireboldred=3D0#Hit27">gi|126508570</A></B></TT></TD>
    <TD noWrap><TT>&nbsp;&nbsp;29735</TT></TD>
    <TD noWrap align=3Dright><TT>150</TT></TD>
    <TD noWrap><TT>&nbsp;&nbsp;14-3-3 protein Lil 1433-2 [Lilium=20
      longiflorum]</TT></TD></TR>
  <TR>
    <TD noWrap align=3Dright><TT><B>28.</B></TT></TD>
    <TD noWrap><TT><B>&nbsp;<A=20
      =
href=3D"http://zxw-pc/mascot/cgi/master_results.pl?file=3D..%2Fdata%2F201=
21225%2FF002401.dat&amp;REPTYPE=3Dprotein&amp;_sigthreshold=3D0.05&amp;RE=
PORT=3D50&amp;_server_mudpit_switch=3D99999999&amp;_ignoreionsscorebelow=3D=
0&amp;_showsubsets=3D0&amp;_showpopups=3DTRUE&amp;_sortunassigned=3Dscore=
down&amp;_requireboldred=3D0#Hit28">gi|316937086</A></B></TT></TD>
    <TD noWrap><TT>&nbsp;&nbsp;29480</TT></TD>
    <TD noWrap align=3Dright><TT>150</TT></TD>
    <TD noWrap><TT>&nbsp;&nbsp;SGF14f [Glycine max]</TT></TD></TR>
  <TR>
    <TD noWrap align=3Dright><TT><B>29.</B></TT></TD>
    <TD noWrap><TT><B>&nbsp;<A=20
      =
href=3D"http://zxw-pc/mascot/cgi/master_results.pl?file=3D..%2Fdata%2F201=
21225%2FF002401.dat&amp;REPTYPE=3Dprotein&amp;_sigthreshold=3D0.05&amp;RE=
PORT=3D50&amp;_server_mudpit_switch=3D99999999&amp;_ignoreionsscorebelow=3D=
0&amp;_showsubsets=3D0&amp;_showpopups=3DTRUE&amp;_sortunassigned=3Dscore=
down&amp;_requireboldred=3D0#Hit29">gi|316937090</A></B></TT></TD>
    <TD noWrap><TT>&nbsp;&nbsp;29469</TT></TD>
    <TD noWrap align=3Dright><TT>150</TT></TD>
    <TD noWrap><TT>&nbsp;&nbsp;SGF14e [Glycine max]</TT></TD></TR>
  <TR>
    <TD noWrap align=3Dright><TT><B>30.</B></TT></TD>
    <TD noWrap><TT><B>&nbsp;<A=20
      =
href=3D"http://zxw-pc/mascot/cgi/master_results.pl?file=3D..%2Fdata%2F201=
21225%2FF002401.dat&amp;REPTYPE=3Dprotein&amp;_sigthreshold=3D0.05&amp;RE=
PORT=3D50&amp;_server_mudpit_switch=3D99999999&amp;_ignoreionsscorebelow=3D=
0&amp;_showsubsets=3D0&amp;_showpopups=3DTRUE&amp;_sortunassigned=3Dscore=
down&amp;_requireboldred=3D0#Hit30">gi|257710927</A></B></TT></TD>
    <TD noWrap><TT>&nbsp;&nbsp;29480</TT></TD>
    <TD noWrap align=3Dright><TT>150</TT></TD>
    <TD noWrap><TT>&nbsp;&nbsp;unnamed protein product [Glycine=20
max]</TT></TD></TR>
  <TR>
    <TD noWrap align=3Dright><TT><B>31.</B></TT></TD>
    <TD noWrap><TT><B>&nbsp;<A=20
      =
href=3D"http://zxw-pc/mascot/cgi/master_results.pl?file=3D..%2Fdata%2F201=
21225%2FF002401.dat&amp;REPTYPE=3Dprotein&amp;_sigthreshold=3D0.05&amp;RE=
PORT=3D50&amp;_server_mudpit_switch=3D99999999&amp;_ignoreionsscorebelow=3D=
0&amp;_showsubsets=3D0&amp;_showpopups=3DTRUE&amp;_sortunassigned=3Dscore=
down&amp;_requireboldred=3D0#Hit31">gi|257673462</A></B></TT></TD>
    <TD noWrap><TT>&nbsp;&nbsp;29480</TT></TD>
    <TD noWrap align=3Dright><TT>150</TT></TD>
    <TD noWrap><TT>&nbsp;&nbsp;unnamed protein product [Glycine=20
max]</TT></TD></TR>
  <TR>
    <TD noWrap align=3Dright><TT><B>32.</B></TT></TD>
    <TD noWrap><TT><B>&nbsp;<A=20
      =
href=3D"http://zxw-pc/mascot/cgi/master_results.pl?file=3D..%2Fdata%2F201=
21225%2FF002401.dat&amp;REPTYPE=3Dprotein&amp;_sigthreshold=3D0.05&amp;RE=
PORT=3D50&amp;_server_mudpit_switch=3D99999999&amp;_ignoreionsscorebelow=3D=
0&amp;_showsubsets=3D0&amp;_showpopups=3DTRUE&amp;_sortunassigned=3Dscore=
down&amp;_requireboldred=3D0#Hit32">gi|255638676</A></B></TT></TD>
    <TD noWrap><TT>&nbsp;&nbsp;29589</TT></TD>
    <TD noWrap align=3Dright><TT>150</TT></TD>
    <TD noWrap><TT>&nbsp;&nbsp;unknown [Glycine max]</TT></TD></TR>
  <TR>
    <TD noWrap align=3Dright><TT><B>33.</B></TT></TD>
    <TD noWrap><TT><B>&nbsp;<A=20
      =
href=3D"http://zxw-pc/mascot/cgi/master_results.pl?file=3D..%2Fdata%2F201=
21225%2FF002401.dat&amp;REPTYPE=3Dprotein&amp;_sigthreshold=3D0.05&amp;RE=
PORT=3D50&amp;_server_mudpit_switch=3D99999999&amp;_ignoreionsscorebelow=3D=
0&amp;_showsubsets=3D0&amp;_showpopups=3DTRUE&amp;_sortunassigned=3Dscore=
down&amp;_requireboldred=3D0#Hit33">gi|227473319</A></B></TT></TD>
    <TD noWrap><TT>&nbsp;&nbsp;29480</TT></TD>
    <TD noWrap align=3Dright><TT>150</TT></TD>
    <TD noWrap><TT>&nbsp;&nbsp;unnamed protein product [Glycine=20
max]</TT></TD></TR>
  <TR>
    <TD noWrap align=3Dright><TT><B>34.</B></TT></TD>
    <TD noWrap><TT><B>&nbsp;<A=20
      =
href=3D"http://zxw-pc/mascot/cgi/master_results.pl?file=3D..%2Fdata%2F201=
21225%2FF002401.dat&amp;REPTYPE=3Dprotein&amp;_sigthreshold=3D0.05&amp;RE=
PORT=3D50&amp;_server_mudpit_switch=3D99999999&amp;_ignoreionsscorebelow=3D=
0&amp;_showsubsets=3D0&amp;_showpopups=3DTRUE&amp;_sortunassigned=3Dscore=
down&amp;_requireboldred=3D0#Hit34">gi|219912066</A></B></TT></TD>
    <TD noWrap><TT>&nbsp;&nbsp;29480</TT></TD>
    <TD noWrap align=3Dright><TT>150</TT></TD>
    <TD noWrap><TT>&nbsp;&nbsp;unnamed protein product [Glycine=20
max]</TT></TD></TR>
  <TR>
    <TD noWrap align=3Dright><TT><B>35.</B></TT></TD>
    <TD noWrap><TT><B>&nbsp;<A=20
      =
href=3D"http://zxw-pc/mascot/cgi/master_results.pl?file=3D..%2Fdata%2F201=
21225%2FF002401.dat&amp;REPTYPE=3Dprotein&amp;_sigthreshold=3D0.05&amp;RE=
PORT=3D50&amp;_server_mudpit_switch=3D99999999&amp;_ignoreionsscorebelow=3D=
0&amp;_showsubsets=3D0&amp;_showpopups=3DTRUE&amp;_sortunassigned=3Dscore=
down&amp;_requireboldred=3D0#Hit35">gi|224286310</A></B></TT></TD>
    <TD noWrap><TT>&nbsp;&nbsp;29921</TT></TD>
    <TD noWrap align=3Dright><TT>150</TT></TD>
    <TD noWrap><TT>&nbsp;&nbsp;unknown [Picea sitchensis]</TT></TD></TR>
  <TR>
    <TD noWrap align=3Dright><TT><B>36.</B></TT></TD>
    <TD noWrap><TT><B>&nbsp;<A=20
      =
href=3D"http://zxw-pc/mascot/cgi/master_results.pl?file=3D..%2Fdata%2F201=
21225%2FF002401.dat&amp;REPTYPE=3Dprotein&amp;_sigthreshold=3D0.05&amp;RE=
PORT=3D50&amp;_server_mudpit_switch=3D99999999&amp;_ignoreionsscorebelow=3D=
0&amp;_showsubsets=3D0&amp;_showpopups=3DTRUE&amp;_sortunassigned=3Dscore=
down&amp;_requireboldred=3D0#Hit36">gi|26454611</A></B></TT></TD>
    <TD noWrap><TT>&nbsp;&nbsp;29413</TT></TD>
    <TD noWrap align=3Dright><TT>150</TT></TD>
    <TD noWrap><TT>&nbsp;&nbsp;RecName: Full=3D14-3-3 protein =
9</TT></TD></TR>
  <TR>
    <TD noWrap align=3Dright><TT><B>37.</B></TT></TD>
    <TD noWrap><TT><B>&nbsp;<A=20
      =
href=3D"http://zxw-pc/mascot/cgi/master_results.pl?file=3D..%2Fdata%2F201=
21225%2FF002401.dat&amp;REPTYPE=3Dprotein&amp;_sigthreshold=3D0.05&amp;RE=
PORT=3D50&amp;_server_mudpit_switch=3D99999999&amp;_ignoreionsscorebelow=3D=
0&amp;_showsubsets=3D0&amp;_showpopups=3DTRUE&amp;_sortunassigned=3Dscore=
down&amp;_requireboldred=3D0#Hit37">gi|227473139</A></B></TT></TD>
    <TD noWrap><TT>&nbsp;&nbsp;29413</TT></TD>
    <TD noWrap align=3Dright><TT>150</TT></TD>
    <TD noWrap><TT>&nbsp;&nbsp;unnamed protein product [Solanum=20
      lycopersicum]</TT></TD></TR>
  <TR>
    <TD noWrap align=3Dright><TT><B>38.</B></TT></TD>
    <TD noWrap><TT><B>&nbsp;<A=20
      =
href=3D"http://zxw-pc/mascot/cgi/master_results.pl?file=3D..%2Fdata%2F201=
21225%2FF002401.dat&amp;REPTYPE=3Dprotein&amp;_sigthreshold=3D0.05&amp;RE=
PORT=3D50&amp;_server_mudpit_switch=3D99999999&amp;_ignoreionsscorebelow=3D=
0&amp;_showsubsets=3D0&amp;_showpopups=3DTRUE&amp;_sortunassigned=3Dscore=
down&amp;_requireboldred=3D0#Hit38">gi|22138738</A></B></TT></TD>
    <TD noWrap><TT>&nbsp;&nbsp;29413</TT></TD>
    <TD noWrap align=3Dright><TT>150</TT></TD>
    <TD noWrap><TT>&nbsp;&nbsp;14-3-3 protein [Solanum=20
lycopersicum]</TT></TD></TR>
  <TR>
    <TD noWrap align=3Dright><TT><B>39.</B></TT></TD>
    <TD noWrap><TT><B>&nbsp;<A=20
      =
href=3D"http://zxw-pc/mascot/cgi/master_results.pl?file=3D..%2Fdata%2F201=
21225%2FF002401.dat&amp;REPTYPE=3Dprotein&amp;_sigthreshold=3D0.05&amp;RE=
PORT=3D50&amp;_server_mudpit_switch=3D99999999&amp;_ignoreionsscorebelow=3D=
0&amp;_showsubsets=3D0&amp;_showpopups=3DTRUE&amp;_sortunassigned=3Dscore=
down&amp;_requireboldred=3D0#Hit39">gi|257673424</A></B></TT></TD>
    <TD noWrap><TT>&nbsp;&nbsp;30405</TT></TD>
    <TD noWrap align=3Dright><TT>149</TT></TD>
    <TD noWrap><TT>&nbsp;&nbsp;unnamed protein product [Brassica=20
  napus]</TT></TD></TR>
  <TR>
    <TD noWrap align=3Dright><TT><B>40.</B></TT></TD>
    <TD noWrap><TT><B>&nbsp;<A=20
      =
href=3D"http://zxw-pc/mascot/cgi/master_results.pl?file=3D..%2Fdata%2F201=
21225%2FF002401.dat&amp;REPTYPE=3Dprotein&amp;_sigthreshold=3D0.05&amp;RE=
PORT=3D50&amp;_server_mudpit_switch=3D99999999&amp;_ignoreionsscorebelow=3D=
0&amp;_showsubsets=3D0&amp;_showpopups=3DTRUE&amp;_sortunassigned=3Dscore=
down&amp;_requireboldred=3D0#Hit40">gi|227473275</A></B></TT></TD>
    <TD noWrap><TT>&nbsp;&nbsp;30405</TT></TD>
    <TD noWrap align=3Dright><TT>149</TT></TD>
    <TD noWrap><TT>&nbsp;&nbsp;unnamed protein product [Brassica=20
  napus]</TT></TD></TR>
  <TR>
    <TD noWrap align=3Dright><TT><B>41.</B></TT></TD>
    <TD noWrap><TT><B>&nbsp;<A=20
      =
href=3D"http://zxw-pc/mascot/cgi/master_results.pl?file=3D..%2Fdata%2F201=
21225%2FF002401.dat&amp;REPTYPE=3Dprotein&amp;_sigthreshold=3D0.05&amp;RE=
PORT=3D50&amp;_server_mudpit_switch=3D99999999&amp;_ignoreionsscorebelow=3D=
0&amp;_showsubsets=3D0&amp;_showpopups=3DTRUE&amp;_sortunassigned=3Dscore=
down&amp;_requireboldred=3D0#Hit41">gi|219912028</A></B></TT></TD>
    <TD noWrap><TT>&nbsp;&nbsp;30405</TT></TD>
    <TD noWrap align=3Dright><TT>149</TT></TD>
    <TD noWrap><TT>&nbsp;&nbsp;unnamed protein product [Brassica=20
  napus]</TT></TD></TR>
  <TR>
    <TD noWrap align=3Dright><TT><B>42.</B></TT></TD>
    <TD noWrap><TT><B>&nbsp;<A=20
      =
href=3D"http://zxw-pc/mascot/cgi/master_results.pl?file=3D..%2Fdata%2F201=
21225%2FF002401.dat&amp;REPTYPE=3Dprotein&amp;_sigthreshold=3D0.05&amp;RE=
PORT=3D50&amp;_server_mudpit_switch=3D99999999&amp;_ignoreionsscorebelow=3D=
0&amp;_showsubsets=3D0&amp;_showpopups=3DTRUE&amp;_sortunassigned=3Dscore=
down&amp;_requireboldred=3D0#Hit42">gi|227472058</A></B></TT></TD>
    <TD noWrap><TT>&nbsp;&nbsp;29460</TT></TD>
    <TD noWrap align=3Dright><TT>149</TT></TD>
    <TD noWrap><TT>&nbsp;&nbsp;unnamed protein product [Nicotiana=20
    tabacum]</TT></TD></TR>
  <TR>
    <TD noWrap align=3Dright><TT><B>43.</B></TT></TD>
    <TD noWrap><TT><B>&nbsp;<A=20
      =
href=3D"http://zxw-pc/mascot/cgi/master_results.pl?file=3D..%2Fdata%2F201=
21225%2FF002401.dat&amp;REPTYPE=3Dprotein&amp;_sigthreshold=3D0.05&amp;RE=
PORT=3D50&amp;_server_mudpit_switch=3D99999999&amp;_ignoreionsscorebelow=3D=
0&amp;_showsubsets=3D0&amp;_showpopups=3DTRUE&amp;_sortunassigned=3Dscore=
down&amp;_requireboldred=3D0#Hit43">gi|15778154</A></B></TT></TD>
    <TD noWrap><TT>&nbsp;&nbsp;29460</TT></TD>
    <TD noWrap align=3Dright><TT>149</TT></TD>
    <TD noWrap><TT>&nbsp;&nbsp;14-3-3 protein [Nicotiana =
tabacum]</TT></TD></TR>
  <TR>
    <TD noWrap align=3Dright><TT><B>44.</B></TT></TD>
    <TD noWrap><TT><B>&nbsp;<A=20
      =
href=3D"http://zxw-pc/mascot/cgi/master_results.pl?file=3D..%2Fdata%2F201=
21225%2FF002401.dat&amp;REPTYPE=3Dprotein&amp;_sigthreshold=3D0.05&amp;RE=
PORT=3D50&amp;_server_mudpit_switch=3D99999999&amp;_ignoreionsscorebelow=3D=
0&amp;_showsubsets=3D0&amp;_showpopups=3DTRUE&amp;_sortunassigned=3Dscore=
down&amp;_requireboldred=3D0#Hit44">gi|257710897</A></B></TT></TD>
    <TD noWrap><TT>&nbsp;&nbsp;29168</TT></TD>
    <TD noWrap align=3Dright><TT>149</TT></TD>
    <TD noWrap><TT>&nbsp;&nbsp;unnamed protein product [Helianthus=20
    annuus]</TT></TD></TR>
  <TR>
    <TD noWrap align=3Dright><TT><B>45.</B></TT></TD>
    <TD noWrap><TT><B>&nbsp;<A=20
      =
href=3D"http://zxw-pc/mascot/cgi/master_results.pl?file=3D..%2Fdata%2F201=
21225%2FF002401.dat&amp;REPTYPE=3Dprotein&amp;_sigthreshold=3D0.05&amp;RE=
PORT=3D50&amp;_server_mudpit_switch=3D99999999&amp;_ignoreionsscorebelow=3D=
0&amp;_showsubsets=3D0&amp;_showpopups=3DTRUE&amp;_sortunassigned=3Dscore=
down&amp;_requireboldred=3D0#Hit45">gi|227473261</A></B></TT></TD>
    <TD noWrap><TT>&nbsp;&nbsp;29168</TT></TD>
    <TD noWrap align=3Dright><TT>149</TT></TD>
    <TD noWrap><TT>&nbsp;&nbsp;unnamed protein product [Helianthus=20
    annuus]</TT></TD></TR>
  <TR>
    <TD noWrap align=3Dright><TT><B>46.</B></TT></TD>
    <TD noWrap><TT><B>&nbsp;<A=20
      =
href=3D"http://zxw-pc/mascot/cgi/master_results.pl?file=3D..%2Fdata%2F201=
21225%2FF002401.dat&amp;REPTYPE=3Dprotein&amp;_sigthreshold=3D0.05&amp;RE=
PORT=3D50&amp;_server_mudpit_switch=3D99999999&amp;_ignoreionsscorebelow=3D=
0&amp;_showsubsets=3D0&amp;_showpopups=3DTRUE&amp;_sortunassigned=3Dscore=
down&amp;_requireboldred=3D0#Hit46">gi|309952059</A></B></TT></TD>
    <TD noWrap><TT>&nbsp;&nbsp;28752</TT></TD>
    <TD noWrap align=3Dright><TT>149</TT></TD>
    <TD noWrap><TT>&nbsp;&nbsp;14-3-3-like protein GF14 Psi [Eutrema=20
      salsugineum]</TT></TD></TR>
  <TR>
    <TD noWrap align=3Dright><TT><B>47.</B></TT></TD>
    <TD noWrap><TT><B>&nbsp;<A=20
      =
href=3D"http://zxw-pc/mascot/cgi/master_results.pl?file=3D..%2Fdata%2F201=
21225%2FF002401.dat&amp;REPTYPE=3Dprotein&amp;_sigthreshold=3D0.05&amp;RE=
PORT=3D50&amp;_server_mudpit_switch=3D99999999&amp;_ignoreionsscorebelow=3D=
0&amp;_showsubsets=3D0&amp;_showpopups=3DTRUE&amp;_sortunassigned=3Dscore=
down&amp;_requireboldred=3D0#Hit47">gi|257710903</A></B></TT></TD>
    <TD noWrap><TT>&nbsp;&nbsp;29362</TT></TD>
    <TD noWrap align=3Dright><TT>149</TT></TD>
    <TD noWrap><TT>&nbsp;&nbsp;unnamed protein product [Helianthus=20
    annuus]</TT></TD></TR>
  <TR>
    <TD noWrap align=3Dright><TT><B>48.</B></TT></TD>
    <TD noWrap><TT><B>&nbsp;<A=20
      =
href=3D"http://zxw-pc/mascot/cgi/master_results.pl?file=3D..%2Fdata%2F201=
21225%2FF002401.dat&amp;REPTYPE=3Dprotein&amp;_sigthreshold=3D0.05&amp;RE=
PORT=3D50&amp;_server_mudpit_switch=3D99999999&amp;_ignoreionsscorebelow=3D=
0&amp;_showsubsets=3D0&amp;_showpopups=3DTRUE&amp;_sortunassigned=3Dscore=
down&amp;_requireboldred=3D0#Hit48">gi|227473269</A></B></TT></TD>
    <TD noWrap><TT>&nbsp;&nbsp;29362</TT></TD>
    <TD noWrap align=3Dright><TT>149</TT></TD>
    <TD noWrap><TT>&nbsp;&nbsp;unnamed protein product [Helianthus=20
    annuus]</TT></TD></TR>
  <TR>
    <TD noWrap align=3Dright><TT><B>49.</B></TT></TD>
    <TD noWrap><TT><B>&nbsp;<A=20
      =
href=3D"http://zxw-pc/mascot/cgi/master_results.pl?file=3D..%2Fdata%2F201=
21225%2FF002401.dat&amp;REPTYPE=3Dprotein&amp;_sigthreshold=3D0.05&amp;RE=
PORT=3D50&amp;_server_mudpit_switch=3D99999999&amp;_ignoreionsscorebelow=3D=
0&amp;_showsubsets=3D0&amp;_showpopups=3DTRUE&amp;_sortunassigned=3Dscore=
down&amp;_requireboldred=3D0#Hit49">gi|332192575</A></B></TT></TD>
    <TD noWrap><TT>&nbsp;&nbsp;30526</TT></TD>
    <TD noWrap align=3Dright><TT>149</TT></TD>
    <TD noWrap><TT>&nbsp;&nbsp;14-3-3-like protein GF14 iota =
[Arabidopsis=20
      thaliana]</TT></TD></TR>
  <TR>
    <TD noWrap align=3Dright><TT><B>50.</B></TT></TD>
    <TD noWrap><TT><B>&nbsp;<A=20
      =
href=3D"http://zxw-pc/mascot/cgi/master_results.pl?file=3D..%2Fdata%2F201=
21225%2FF002401.dat&amp;REPTYPE=3Dprotein&amp;_sigthreshold=3D0.05&amp;RE=
PORT=3D50&amp;_server_mudpit_switch=3D99999999&amp;_ignoreionsscorebelow=3D=
0&amp;_showsubsets=3D0&amp;_showpopups=3DTRUE&amp;_sortunassigned=3Dscore=
down&amp;_requireboldred=3D0#Hit50">gi|18395915</A></B></TT></TD>
    <TD noWrap><TT>&nbsp;&nbsp;30526</TT></TD>
    <TD noWrap align=3Dright><TT>149</TT></TD>
    <TD noWrap><TT>&nbsp;&nbsp;14-3-3-like protein GF14 iota =
[Arabidopsis=20
      thaliana]</TT></TD></TR></TBODY></TABLE>
<H3>Results List</H3>
<TABLE border=3D0 cellSpacing=3D0>
  <TBODY>
  <TR>
    <TD><TT><B><A =
name=3DHit1>1.</A>&nbsp;&nbsp;&nbsp;&nbsp;</B></TT></TD>
    <TD noWrap><TT><A=20
      =
href=3D"http://zxw-pc/mascot/cgi/protein_view.pl?file=3D../data/20121225/=
F002401.dat&amp;hit=3D1"=20
      =
target=3D_blank>gi|316937082</A>&nbsp;&nbsp;&nbsp;&nbsp;<B>Mass:</B>&nbsp=
;30474&nbsp;&nbsp;&nbsp;&nbsp;<B>Score:</B>&nbsp;172&nbsp;&nbsp;&nbsp;&nb=
sp;<B>Expect:</B>&nbsp;1.2e-011&nbsp;&nbsp;<B>Matches:</B>&nbsp;14</TT></=
TD></TR>
  <TR>
    <TD>&nbsp;</TD>
    <TD noWrap><TT>SGF14n [Glycine max]</TT></TD></TR></TBODY></TABLE>
<TABLE border=3D0 cellSpacing=3D0 cellPadding=3D0>
  <TBODY>
  <TR>
    <TD><TT>&nbsp;&nbsp;&nbsp;&nbsp;&nbsp;&nbsp;</TT></TD>
    <TD align=3Dright><TT><B>Observed&nbsp;&nbsp;</B></TT></TD>
    <TD noWrap align=3Dright><TT><B>Mr(expt)&nbsp;&nbsp;</B></TT></TD>
    <TD noWrap align=3Dright><TT><B>Mr(calc)&nbsp;&nbsp;</B></TT></TD>
    <TD align=3Dright><TT><B>&nbsp;ppm&nbsp;&nbsp;</B></TT></TD>
    <TD align=3Dright><TT><B>Start&nbsp;</B></TT></TD>
    <TD align=3Dright><TT><B>&nbsp;</B></TT></TD>
    <TD align=3Dright><TT><B>End&nbsp;</B></TT></TD>
    <TD align=3Dright><TT><B>Miss&nbsp;</B></TT></TD>
    <TD align=3Dright><TT><B>Ions&nbsp;</B></TT></TD>
    <TD><TT><B>&nbsp;Peptide</B></TT></TD></TR>
  <TR>
    <TD align=3Dright>&nbsp;</TD>
    <TD align=3Dright><TT>770.3667&nbsp;&nbsp;</TT></TD>
    <TD align=3Dright><TT>769.3594&nbsp;&nbsp;</TT></TD>
    <TD align=3Dright><TT>769.4010&nbsp;&nbsp;</TT></TD>
    <TD noWrap align=3Dright><TT>-54.06&nbsp;</TT></TD>
    <TD align=3Dright><TT>140&nbsp;</TT></TD>
    <TD noWrap align=3Dright><TT>-&nbsp;</TT></TD>
    <TD align=3Dright><TT>145&nbsp;</TT></TD>
    <TD align=3Dright><TT>0&nbsp;&nbsp;</TT></TD>
    <TD noWrap align=3Dright><TT>---&nbsp;&nbsp;</TT></TD>
    <TD noWrap><TT>&nbsp;R.YLAEFK.A</TT></TD></TR>
  <TR>
    <TD align=3Dright>&nbsp;</TD>
    <TD align=3Dright><TT>816.3817&nbsp;&nbsp;</TT></TD>
    <TD align=3Dright><TT>815.3744&nbsp;&nbsp;</TT></TD>
    <TD align=3Dright><TT>815.4137&nbsp;&nbsp;</TT></TD>
    <TD noWrap align=3Dright><TT>-48.22&nbsp;</TT></TD>
    <TD align=3Dright><TT>22&nbsp;</TT></TD>
    <TD noWrap align=3Dright><TT>-&nbsp;</TT></TD>
    <TD align=3Dright><TT>28&nbsp;</TT></TD>
    <TD align=3Dright><TT>0&nbsp;&nbsp;</TT></TD>
    <TD noWrap align=3Dright><TT>---&nbsp;&nbsp;</TT></TD>
    <TD noWrap><TT>&nbsp;K.LAEQAER.Y</TT></TD></TR>
  <TR>
    <TD align=3Dright>&nbsp;</TD>
    <TD align=3Dright><TT>932.3815&nbsp;&nbsp;</TT></TD>
    <TD align=3Dright><TT>931.3743&nbsp;&nbsp;</TT></TD>
    <TD align=3Dright><TT>931.4222&nbsp;&nbsp;</TT></TD>
    <TD noWrap align=3Dright><TT>-51.44&nbsp;</TT></TD>
    <TD align=3Dright><TT>133&nbsp;</TT></TD>
    <TD noWrap align=3Dright><TT>-&nbsp;</TT></TD>
    <TD align=3Dright><TT>139&nbsp;</TT></TD>
    <TD align=3Dright><TT>1&nbsp;&nbsp;</TT></TD>
    <TD noWrap align=3Dright><TT>---&nbsp;&nbsp;</TT></TD>
    <TD noWrap><TT>&nbsp;K.MKGDYYR.Y</TT></TD></TR>
  <TR>
    <TD align=3Dright>&nbsp;</TD>
    <TD align=3Dright><TT>948.3666&nbsp;&nbsp;</TT></TD>
    <TD align=3Dright><TT>947.3593&nbsp;&nbsp;</TT></TD>
    <TD align=3Dright><TT>947.4171&nbsp;&nbsp;</TT></TD>
    <TD noWrap align=3Dright><TT>-60.99&nbsp;</TT></TD>
    <TD align=3Dright><TT>133&nbsp;</TT></TD>
    <TD noWrap align=3Dright><TT>-&nbsp;</TT></TD>
    <TD align=3Dright><TT>139&nbsp;</TT></TD>
    <TD align=3Dright><TT>1&nbsp;&nbsp;</TT></TD>
    <TD noWrap align=3Dright><TT>---&nbsp;&nbsp;</TT></TD>
    <TD noWrap><TT>&nbsp;K.MKGDYYR.Y + Oxidation (M)</TT></TD></TR>
  <TR>
    <TD align=3Dright>&nbsp;</TD>
    <TD align=3Dright><TT>1189.5975&nbsp;&nbsp;</TT></TD>
    <TD align=3Dright><TT>1188.5902&nbsp;&nbsp;</TT></TD>
    <TD align=3Dright><TT>1188.6536&nbsp;&nbsp;</TT></TD>
    <TD noWrap align=3Dright><TT>-53.34&nbsp;</TT></TD>
    <TD align=3Dright><TT>225&nbsp;</TT></TD>
    <TD noWrap align=3Dright><TT>-&nbsp;</TT></TD>
    <TD align=3Dright><TT>234&nbsp;</TT></TD>
    <TD align=3Dright><TT>0&nbsp;&nbsp;</TT></TD>
    <TD noWrap align=3Dright><TT>---&nbsp;&nbsp;</TT></TD>
    <TD noWrap><TT>&nbsp;K.DSTLIMQLLR.D</TT></TD></TR>
  <TR>
    <TD align=3Dright>&nbsp;</TD>
    <TD align=3Dright><TT>1189.5975&nbsp;&nbsp;</TT></TD>
    <TD align=3Dright><TT>1188.5902&nbsp;&nbsp;</TT></TD>
    <TD align=3Dright><TT>1188.6536&nbsp;&nbsp;</TT></TD>
    <TD noWrap align=3Dright><TT>-53.34&nbsp;</TT></TD>
    <TD align=3Dright><TT>225&nbsp;</TT></TD>
    <TD noWrap align=3Dright><TT>-&nbsp;</TT></TD>
    <TD align=3Dright><TT>234&nbsp;</TT></TD>
    <TD align=3Dright><TT>0&nbsp;&nbsp;</TT></TD>
    <TD noWrap align=3Dright><TT>82&nbsp;&nbsp;</TT></TD>
    <TD noWrap><TT>&nbsp;K.DSTLIMQLLR.D</TT></TD></TR>
  <TR>
    <TD align=3Dright>&nbsp;</TD>
    <TD align=3Dright><TT>1205.5774&nbsp;&nbsp;</TT></TD>
    <TD align=3Dright><TT>1204.5701&nbsp;&nbsp;</TT></TD>
    <TD align=3Dright><TT>1204.6485&nbsp;&nbsp;</TT></TD>
    <TD noWrap align=3Dright><TT>-65.10&nbsp;</TT></TD>
    <TD align=3Dright><TT>225&nbsp;</TT></TD>
    <TD noWrap align=3Dright><TT>-&nbsp;</TT></TD>
    <TD align=3Dright><TT>234&nbsp;</TT></TD>
    <TD align=3Dright><TT>0&nbsp;&nbsp;</TT></TD>
    <TD noWrap align=3Dright><TT>---&nbsp;&nbsp;</TT></TD>
    <TD noWrap><TT>&nbsp;K.DSTLIMQLLR.D + Oxidation (M)</TT></TD></TR>
  <TR>
    <TD align=3Dright>&nbsp;</TD>
    <TD align=3Dright><TT>1205.5774&nbsp;&nbsp;</TT></TD>
    <TD align=3Dright><TT>1204.5701&nbsp;&nbsp;</TT></TD>
    <TD align=3Dright><TT>1204.6485&nbsp;&nbsp;</TT></TD>
    <TD noWrap align=3Dright><TT>-65.10&nbsp;</TT></TD>
    <TD align=3Dright><TT>225&nbsp;</TT></TD>
    <TD noWrap align=3Dright><TT>-&nbsp;</TT></TD>
    <TD align=3Dright><TT>234&nbsp;</TT></TD>
    <TD align=3Dright><TT>0&nbsp;&nbsp;</TT></TD>
    <TD noWrap align=3Dright><TT>(40)&nbsp;</TT></TD>
    <TD noWrap><TT>&nbsp;K.DSTLIMQLLR.D + Oxidation (M)</TT></TD></TR>
  <TR>
    <TD align=3Dright>&nbsp;</TD>
    <TD align=3Dright><TT>1366.6329&nbsp;&nbsp;</TT></TD>
    <TD align=3Dright><TT>1365.6256&nbsp;&nbsp;</TT></TD>
    <TD align=3Dright><TT>1365.6711&nbsp;&nbsp;</TT></TD>
    <TD noWrap align=3Dright><TT>-33.27&nbsp;</TT></TD>
    <TD align=3Dright><TT>2&nbsp;</TT></TD>
    <TD noWrap align=3Dright><TT>-&nbsp;</TT></TD>
    <TD align=3Dright><TT>13&nbsp;</TT></TD>
    <TD align=3Dright><TT>1&nbsp;&nbsp;</TT></TD>
    <TD noWrap align=3Dright><TT>---&nbsp;&nbsp;</TT></TD>
    <TD noWrap><TT>&nbsp;M.TQPAMATFSKER.E</TT></TD></TR>
  <TR>
    <TD align=3Dright>&nbsp;</TD>
    <TD align=3Dright><TT>2096.9275&nbsp;&nbsp;</TT></TD>
    <TD align=3Dright><TT>2095.9202&nbsp;&nbsp;</TT></TD>
    <TD align=3Dright><TT>2096.0790&nbsp;&nbsp;</TT></TD>
    <TD noWrap align=3Dright><TT>-75.73&nbsp;</TT></TD>
    <TD align=3Dright><TT>42&nbsp;</TT></TD>
    <TD noWrap align=3Dright><TT>-&nbsp;</TT></TD>
    <TD align=3Dright><TT>59&nbsp;</TT></TD>
    <TD align=3Dright><TT>1&nbsp;&nbsp;</TT></TD>
    <TD noWrap align=3Dright><TT>---&nbsp;&nbsp;</TT></TD>
    <TD noWrap><TT>&nbsp;K.LDVELSVEERNLFSVGYK.N</TT></TD></TR>
  <TR>
    <TD align=3Dright>&nbsp;</TD>
    <TD align=3Dright><TT>2096.9275&nbsp;&nbsp;</TT></TD>
    <TD align=3Dright><TT>2095.9202&nbsp;&nbsp;</TT></TD>
    <TD align=3Dright><TT>2096.0790&nbsp;&nbsp;</TT></TD>
    <TD noWrap align=3Dright><TT>-75.73&nbsp;</TT></TD>
    <TD align=3Dright><TT>42&nbsp;</TT></TD>
    <TD noWrap align=3Dright><TT>-&nbsp;</TT></TD>
    <TD align=3Dright><TT>59&nbsp;</TT></TD>
    <TD align=3Dright><TT>1&nbsp;&nbsp;</TT></TD>
    <TD noWrap align=3Dright><TT>---&nbsp;&nbsp;</TT></TD>
    <TD noWrap><TT>&nbsp;K.LDVELSVEERNLFSVGYK.N</TT></TD></TR>
  <TR>
    <TD align=3Dright>&nbsp;</TD>
    <TD align=3Dright><TT>2363.0771&nbsp;&nbsp;</TT></TD>
    <TD align=3Dright><TT>2362.0698&nbsp;&nbsp;</TT></TD>
    <TD align=3Dright><TT>2362.1667&nbsp;&nbsp;</TT></TD>
    <TD noWrap align=3Dright><TT>-41.02&nbsp;</TT></TD>
    <TD align=3Dright><TT>180&nbsp;</TT></TD>
    <TD noWrap align=3Dright><TT>-&nbsp;</TT></TD>
    <TD align=3Dright><TT>199&nbsp;</TT></TD>
    <TD align=3Dright><TT>0&nbsp;&nbsp;</TT></TD>
    <TD noWrap align=3Dright><TT>---&nbsp;&nbsp;</TT></TD>
    <TD noWrap><TT>&nbsp;R.LGLALNFSVFYYEIMNSPER.A</TT></TD></TR>
  <TR>
    <TD align=3Dright>&nbsp;</TD>
    <TD align=3Dright><TT>2379.0554&nbsp;&nbsp;</TT></TD>
    <TD align=3Dright><TT>2378.0481&nbsp;&nbsp;</TT></TD>
    <TD align=3Dright><TT>2378.1616&nbsp;&nbsp;</TT></TD>
    <TD noWrap align=3Dright><TT>-47.73&nbsp;</TT></TD>
    <TD align=3Dright><TT>180&nbsp;</TT></TD>
    <TD noWrap align=3Dright><TT>-&nbsp;</TT></TD>
    <TD align=3Dright><TT>199&nbsp;</TT></TD>
    <TD align=3Dright><TT>0&nbsp;&nbsp;</TT></TD>
    <TD noWrap align=3Dright><TT>---&nbsp;&nbsp;</TT></TD>
    <TD noWrap><TT>&nbsp;R.LGLALNFSVFYYEIMNSPER.A + Oxidation =
(M)</TT></TD></TR>
  <TR>
    <TD align=3Dright>&nbsp;</TD>
    <TD align=3Dright><TT>2379.0554&nbsp;&nbsp;</TT></TD>
    <TD align=3Dright><TT>2378.0481&nbsp;&nbsp;</TT></TD>
    <TD align=3Dright><TT>2378.1616&nbsp;&nbsp;</TT></TD>
    <TD noWrap align=3Dright><TT>-47.73&nbsp;</TT></TD>
    <TD align=3Dright><TT>180&nbsp;</TT></TD>
    <TD noWrap align=3Dright><TT>-&nbsp;</TT></TD>
    <TD align=3Dright><TT>199&nbsp;</TT></TD>
    <TD align=3Dright><TT>0&nbsp;&nbsp;</TT></TD>
    <TD noWrap align=3Dright><TT>28&nbsp;&nbsp;</TT></TD>
    <TD noWrap><TT>&nbsp;R.LGLALNFSVFYYEIMNSPER.A + Oxidation=20
  (M)</TT></TD></TR></TBODY></TABLE>
<TABLE border=3D0 cellSpacing=3D0>
  <TBODY>
  <TR>
    <TD><TT>&nbsp;&nbsp;&nbsp;&nbsp;&nbsp;&nbsp;</TT></TD>
    <TD><TT><B>No match to: </B>825.0640, 829.3389, 842.4658, 870.4988,=20
      910.3720, 910.3720, 928.4225, 1089.5468, 1089.5468, 1197.5964, =
1220.5222,=20
      1220.5222, 1221.5348, 1236.4971, 1242.5464, 1242.5464, 1471.6416,=20
      1471.6416, 1802.8802, 2169.8777, 2169.8777, 2210.9902, 2367.0684,=20
      2482.0688</TT></TD></TR></TBODY></TABLE><BR>
<TABLE border=3D0 cellSpacing=3D0>
  <TBODY>
  <TR>
    <TD><TT><B><A =
name=3DHit2>2.</A>&nbsp;&nbsp;&nbsp;&nbsp;</B></TT></TD>
    <TD noWrap><TT><A=20
      =
href=3D"http://zxw-pc/mascot/cgi/protein_view.pl?file=3D../data/20121225/=
F002401.dat&amp;hit=3D2"=20
      =
target=3D_blank>gi|255637978</A>&nbsp;&nbsp;&nbsp;&nbsp;<B>Mass:</B>&nbsp=
;30520&nbsp;&nbsp;&nbsp;&nbsp;<B>Score:</B>&nbsp;172&nbsp;&nbsp;&nbsp;&nb=
sp;<B>Expect:</B>&nbsp;1.2e-011&nbsp;&nbsp;<B>Matches:</B>&nbsp;14</TT></=
TD></TR>
  <TR>
    <TD>&nbsp;</TD>
    <TD noWrap><TT>unknown [Glycine max]</TT></TD></TR></TBODY></TABLE>
<TABLE border=3D0 cellSpacing=3D0 cellPadding=3D0>
  <TBODY>
  <TR>
    <TD><TT>&nbsp;&nbsp;&nbsp;&nbsp;&nbsp;&nbsp;</TT></TD>
    <TD align=3Dright><TT><B>Observed&nbsp;&nbsp;</B></TT></TD>
    <TD noWrap align=3Dright><TT><B>Mr(expt)&nbsp;&nbsp;</B></TT></TD>
    <TD noWrap align=3Dright><TT><B>Mr(calc)&nbsp;&nbsp;</B></TT></TD>
    <TD align=3Dright><TT><B>&nbsp;ppm&nbsp;&nbsp;</B></TT></TD>
    <TD align=3Dright><TT><B>Start&nbsp;</B></TT></TD>
    <TD align=3Dright><TT><B>&nbsp;</B></TT></TD>
    <TD align=3Dright><TT><B>End&nbsp;</B></TT></TD>
    <TD align=3Dright><TT><B>Miss&nbsp;</B></TT></TD>
    <TD align=3Dright><TT><B>Ions&nbsp;</B></TT></TD>
    <TD><TT><B>&nbsp;Peptide</B></TT></TD></TR>
  <TR>
    <TD align=3Dright>&nbsp;</TD>
    <TD align=3Dright><TT>770.3667&nbsp;&nbsp;</TT></TD>
    <TD align=3Dright><TT>769.3594&nbsp;&nbsp;</TT></TD>
    <TD align=3Dright><TT>769.4010&nbsp;&nbsp;</TT></TD>
    <TD noWrap align=3Dright><TT>-54.06&nbsp;</TT></TD>
    <TD align=3Dright><TT>140&nbsp;</TT></TD>
    <TD noWrap align=3Dright><TT>-&nbsp;</TT></TD>
    <TD align=3Dright><TT>145&nbsp;</TT></TD>
    <TD align=3Dright><TT>0&nbsp;&nbsp;</TT></TD>
    <TD noWrap align=3Dright><TT>---&nbsp;&nbsp;</TT></TD>
    <TD noWrap><TT>&nbsp;R.YLAEFK.A</TT></TD></TR>
  <TR>
    <TD align=3Dright>&nbsp;</TD>
    <TD align=3Dright><TT>816.3817&nbsp;&nbsp;</TT></TD>
    <TD align=3Dright><TT>815.3744&nbsp;&nbsp;</TT></TD>
    <TD align=3Dright><TT>815.4137&nbsp;&nbsp;</TT></TD>
    <TD noWrap align=3Dright><TT>-48.22&nbsp;</TT></TD>
    <TD align=3Dright><TT>22&nbsp;</TT></TD>
    <TD noWrap align=3Dright><TT>-&nbsp;</TT></TD>
    <TD align=3Dright><TT>28&nbsp;</TT></TD>
    <TD align=3Dright><TT>0&nbsp;&nbsp;</TT></TD>
    <TD noWrap align=3Dright><TT>---&nbsp;&nbsp;</TT></TD>
    <TD noWrap><TT>&nbsp;K.LAEQAER.Y</TT></TD></TR>
  <TR>
    <TD align=3Dright>&nbsp;</TD>
    <TD align=3Dright><TT>932.3815&nbsp;&nbsp;</TT></TD>
    <TD align=3Dright><TT>931.3743&nbsp;&nbsp;</TT></TD>
    <TD align=3Dright><TT>931.4222&nbsp;&nbsp;</TT></TD>
    <TD noWrap align=3Dright><TT>-51.44&nbsp;</TT></TD>
    <TD align=3Dright><TT>133&nbsp;</TT></TD>
    <TD noWrap align=3Dright><TT>-&nbsp;</TT></TD>
    <TD align=3Dright><TT>139&nbsp;</TT></TD>
    <TD align=3Dright><TT>1&nbsp;&nbsp;</TT></TD>
    <TD noWrap align=3Dright><TT>---&nbsp;&nbsp;</TT></TD>
    <TD noWrap><TT>&nbsp;K.MKGDYYR.Y</TT></TD></TR>
  <TR>
    <TD align=3Dright>&nbsp;</TD>
    <TD align=3Dright><TT>948.3666&nbsp;&nbsp;</TT></TD>
    <TD align=3Dright><TT>947.3593&nbsp;&nbsp;</TT></TD>
    <TD align=3Dright><TT>947.4171&nbsp;&nbsp;</TT></TD>
    <TD noWrap align=3Dright><TT>-60.99&nbsp;</TT></TD>
    <TD align=3Dright><TT>133&nbsp;</TT></TD>
    <TD noWrap align=3Dright><TT>-&nbsp;</TT></TD>
    <TD align=3Dright><TT>139&nbsp;</TT></TD>
    <TD align=3Dright><TT>1&nbsp;&nbsp;</TT></TD>
    <TD noWrap align=3Dright><TT>---&nbsp;&nbsp;</TT></TD>
    <TD noWrap><TT>&nbsp;K.MKGDYYR.Y + Oxidation (M)</TT></TD></TR>
  <TR>
    <TD align=3Dright>&nbsp;</TD>
    <TD align=3Dright><TT>1189.5975&nbsp;&nbsp;</TT></TD>
    <TD align=3Dright><TT>1188.5902&nbsp;&nbsp;</TT></TD>
    <TD align=3Dright><TT>1188.6536&nbsp;&nbsp;</TT></TD>
    <TD noWrap align=3Dright><TT>-53.34&nbsp;</TT></TD>
    <TD align=3Dright><TT>225&nbsp;</TT></TD>
    <TD noWrap align=3Dright><TT>-&nbsp;</TT></TD>
    <TD align=3Dright><TT>234&nbsp;</TT></TD>
    <TD align=3Dright><TT>0&nbsp;&nbsp;</TT></TD>
    <TD noWrap align=3Dright><TT>---&nbsp;&nbsp;</TT></TD>
    <TD noWrap><TT>&nbsp;K.DSTLIMQLLR.D</TT></TD></TR>
  <TR>
    <TD align=3Dright>&nbsp;</TD>
    <TD align=3Dright><TT>1189.5975&nbsp;&nbsp;</TT></TD>
    <TD align=3Dright><TT>1188.5902&nbsp;&nbsp;</TT></TD>
    <TD align=3Dright><TT>1188.6536&nbsp;&nbsp;</TT></TD>
    <TD noWrap align=3Dright><TT>-53.34&nbsp;</TT></TD>
    <TD align=3Dright><TT>225&nbsp;</TT></TD>
    <TD noWrap align=3Dright><TT>-&nbsp;</TT></TD>
    <TD align=3Dright><TT>234&nbsp;</TT></TD>
    <TD align=3Dright><TT>0&nbsp;&nbsp;</TT></TD>
    <TD noWrap align=3Dright><TT>82&nbsp;&nbsp;</TT></TD>
    <TD noWrap><TT>&nbsp;K.DSTLIMQLLR.D</TT></TD></TR>
  <TR>
    <TD align=3Dright>&nbsp;</TD>
    <TD align=3Dright><TT>1205.5774&nbsp;&nbsp;</TT></TD>
    <TD align=3Dright><TT>1204.5701&nbsp;&nbsp;</TT></TD>
    <TD align=3Dright><TT>1204.6485&nbsp;&nbsp;</TT></TD>
    <TD noWrap align=3Dright><TT>-65.10&nbsp;</TT></TD>
    <TD align=3Dright><TT>225&nbsp;</TT></TD>
    <TD noWrap align=3Dright><TT>-&nbsp;</TT></TD>
    <TD align=3Dright><TT>234&nbsp;</TT></TD>
    <TD align=3Dright><TT>0&nbsp;&nbsp;</TT></TD>
    <TD noWrap align=3Dright><TT>---&nbsp;&nbsp;</TT></TD>
    <TD noWrap><TT>&nbsp;K.DSTLIMQLLR.D + Oxidation (M)</TT></TD></TR>
  <TR>
    <TD align=3Dright>&nbsp;</TD>
    <TD align=3Dright><TT>1205.5774&nbsp;&nbsp;</TT></TD>
    <TD align=3Dright><TT>1204.5701&nbsp;&nbsp;</TT></TD>
    <TD align=3Dright><TT>1204.6485&nbsp;&nbsp;</TT></TD>
    <TD noWrap align=3Dright><TT>-65.10&nbsp;</TT></TD>
    <TD align=3Dright><TT>225&nbsp;</TT></TD>
    <TD noWrap align=3Dright><TT>-&nbsp;</TT></TD>
    <TD align=3Dright><TT>234&nbsp;</TT></TD>
    <TD align=3Dright><TT>0&nbsp;&nbsp;</TT></TD>
    <TD noWrap align=3Dright><TT>(40)&nbsp;</TT></TD>
    <TD noWrap><TT>&nbsp;K.DSTLIMQLLR.D + Oxidation (M)</TT></TD></TR>
  <TR>
    <TD align=3Dright>&nbsp;</TD>
    <TD align=3Dright><TT>1366.6329&nbsp;&nbsp;</TT></TD>
    <TD align=3Dright><TT>1365.6256&nbsp;&nbsp;</TT></TD>
    <TD align=3Dright><TT>1365.6711&nbsp;&nbsp;</TT></TD>
    <TD noWrap align=3Dright><TT>-33.27&nbsp;</TT></TD>
    <TD align=3Dright><TT>2&nbsp;</TT></TD>
    <TD noWrap align=3Dright><TT>-&nbsp;</TT></TD>
    <TD align=3Dright><TT>13&nbsp;</TT></TD>
    <TD align=3Dright><TT>1&nbsp;&nbsp;</TT></TD>
    <TD noWrap align=3Dright><TT>---&nbsp;&nbsp;</TT></TD>
    <TD noWrap><TT>&nbsp;M.TQPAMATFSKER.E</TT></TD></TR>
  <TR>
    <TD align=3Dright>&nbsp;</TD>
    <TD align=3Dright><TT>2096.9275&nbsp;&nbsp;</TT></TD>
    <TD align=3Dright><TT>2095.9202&nbsp;&nbsp;</TT></TD>
    <TD align=3Dright><TT>2096.0790&nbsp;&nbsp;</TT></TD>
    <TD noWrap align=3Dright><TT>-75.73&nbsp;</TT></TD>
    <TD align=3Dright><TT>42&nbsp;</TT></TD>
    <TD noWrap align=3Dright><TT>-&nbsp;</TT></TD>
    <TD align=3Dright><TT>59&nbsp;</TT></TD>
    <TD align=3Dright><TT>1&nbsp;&nbsp;</TT></TD>
    <TD noWrap align=3Dright><TT>---&nbsp;&nbsp;</TT></TD>
    <TD noWrap><TT>&nbsp;K.LDVELSVEERNLFSVGYK.N</TT></TD></TR>
  <TR>
    <TD align=3Dright>&nbsp;</TD>
    <TD align=3Dright><TT>2096.9275&nbsp;&nbsp;</TT></TD>
    <TD align=3Dright><TT>2095.9202&nbsp;&nbsp;</TT></TD>
    <TD align=3Dright><TT>2096.0790&nbsp;&nbsp;</TT></TD>
    <TD noWrap align=3Dright><TT>-75.73&nbsp;</TT></TD>
    <TD align=3Dright><TT>42&nbsp;</TT></TD>
    <TD noWrap align=3Dright><TT>-&nbsp;</TT></TD>
    <TD align=3Dright><TT>59&nbsp;</TT></TD>
    <TD align=3Dright><TT>1&nbsp;&nbsp;</TT></TD>
    <TD noWrap align=3Dright><TT>---&nbsp;&nbsp;</TT></TD>
    <TD noWrap><TT>&nbsp;K.LDVELSVEERNLFSVGYK.N</TT></TD></TR>
  <TR>
    <TD align=3Dright>&nbsp;</TD>
    <TD align=3Dright><TT>2363.0771&nbsp;&nbsp;</TT></TD>
    <TD align=3Dright><TT>2362.0698&nbsp;&nbsp;</TT></TD>
    <TD align=3Dright><TT>2362.1667&nbsp;&nbsp;</TT></TD>
    <TD noWrap align=3Dright><TT>-41.02&nbsp;</TT></TD>
    <TD align=3Dright><TT>180&nbsp;</TT></TD>
    <TD noWrap align=3Dright><TT>-&nbsp;</TT></TD>
    <TD align=3Dright><TT>199&nbsp;</TT></TD>
    <TD align=3Dright><TT>0&nbsp;&nbsp;</TT></TD>
    <TD noWrap align=3Dright><TT>---&nbsp;&nbsp;</TT></TD>
    <TD noWrap><TT>&nbsp;R.LGLALNFSVFYYEIMNSPER.A</TT></TD></TR>
  <TR>
    <TD align=3Dright>&nbsp;</TD>
    <TD align=3Dright><TT>2379.0554&nbsp;&nbsp;</TT></TD>
    <TD align=3Dright><TT>2378.0481&nbsp;&nbsp;</TT></TD>
    <TD align=3Dright><TT>2378.1616&nbsp;&nbsp;</TT></TD>
    <TD noWrap align=3Dright><TT>-47.73&nbsp;</TT></TD>
    <TD align=3Dright><TT>180&nbsp;</TT></TD>
    <TD noWrap align=3Dright><TT>-&nbsp;</TT></TD>
    <TD align=3Dright><TT>199&nbsp;</TT></TD>
    <TD align=3Dright><TT>0&nbsp;&nbsp;</TT></TD>
    <TD noWrap align=3Dright><TT>---&nbsp;&nbsp;</TT></TD>
    <TD noWrap><TT>&nbsp;R.LGLALNFSVFYYEIMNSPER.A + Oxidation =
(M)</TT></TD></TR>
  <TR>
    <TD align=3Dright>&nbsp;</TD>
    <TD align=3Dright><TT>2379.0554&nbsp;&nbsp;</TT></TD>
    <TD align=3Dright><TT>2378.0481&nbsp;&nbsp;</TT></TD>
    <TD align=3Dright><TT>2378.1616&nbsp;&nbsp;</TT></TD>
    <TD noWrap align=3Dright><TT>-47.73&nbsp;</TT></TD>
    <TD align=3Dright><TT>180&nbsp;</TT></TD>
    <TD noWrap align=3Dright><TT>-&nbsp;</TT></TD>
    <TD align=3Dright><TT>199&nbsp;</TT></TD>
    <TD align=3Dright><TT>0&nbsp;&nbsp;</TT></TD>
    <TD noWrap align=3Dright><TT>28&nbsp;&nbsp;</TT></TD>
    <TD noWrap><TT>&nbsp;R.LGLALNFSVFYYEIMNSPER.A + Oxidation=20
  (M)</TT></TD></TR></TBODY></TABLE>
<TABLE border=3D0 cellSpacing=3D0>
  <TBODY>
  <TR>
    <TD><TT>&nbsp;&nbsp;&nbsp;&nbsp;&nbsp;&nbsp;</TT></TD>
    <TD><TT><B>No match to: </B>825.0640, 829.3389, 842.4658, 870.4988,=20
      910.3720, 910.3720, 928.4225, 1089.5468, 1089.5468, 1197.5964, =
1220.5222,=20
      1220.5222, 1221.5348, 1236.4971, 1242.5464, 1242.5464, 1471.6416,=20
      1471.6416, 1802.8802, 2169.8777, 2169.8777, 2210.9902, 2367.0684,=20
      2482.0688</TT></TD></TR></TBODY></TABLE><BR>
<TABLE border=3D0 cellSpacing=3D0>
  <TBODY>
  <TR>
    <TD><TT><B><A =
name=3DHit3>3.</A>&nbsp;&nbsp;&nbsp;&nbsp;</B></TT></TD>
    <TD noWrap><TT><A=20
      =
href=3D"http://zxw-pc/mascot/cgi/protein_view.pl?file=3D../data/20121225/=
F002401.dat&amp;hit=3D3"=20
      =
target=3D_blank>gi|302122830</A>&nbsp;&nbsp;&nbsp;&nbsp;<B>Mass:</B>&nbsp=
;29229&nbsp;&nbsp;&nbsp;&nbsp;<B>Score:</B>&nbsp;166&nbsp;&nbsp;&nbsp;&nb=
sp;<B>Expect:</B>&nbsp;4.6e-011&nbsp;&nbsp;<B>Matches:</B>&nbsp;14</TT></=
TD></TR>
  <TR>
    <TD>&nbsp;</TD>
    <TD noWrap><TT>14-3-3h protein [Gossypium=20
hirsutum]</TT></TD></TR></TBODY></TABLE>
<TABLE border=3D0 cellSpacing=3D0 cellPadding=3D0>
  <TBODY>
  <TR>
    <TD><TT>&nbsp;&nbsp;&nbsp;&nbsp;&nbsp;&nbsp;</TT></TD>
    <TD align=3Dright><TT><B>Observed&nbsp;&nbsp;</B></TT></TD>
    <TD noWrap align=3Dright><TT><B>Mr(expt)&nbsp;&nbsp;</B></TT></TD>
    <TD noWrap align=3Dright><TT><B>Mr(calc)&nbsp;&nbsp;</B></TT></TD>
    <TD align=3Dright><TT><B>&nbsp;ppm&nbsp;&nbsp;</B></TT></TD>
    <TD align=3Dright><TT><B>Start&nbsp;</B></TT></TD>
    <TD align=3Dright><TT><B>&nbsp;</B></TT></TD>
    <TD align=3Dright><TT><B>End&nbsp;</B></TT></TD>
    <TD align=3Dright><TT><B>Miss&nbsp;</B></TT></TD>
    <TD align=3Dright><TT><B>Ions&nbsp;</B></TT></TD>
    <TD><TT><B>&nbsp;Peptide</B></TT></TD></TR>
  <TR>
    <TD align=3Dright>&nbsp;</TD>
    <TD align=3Dright><TT>770.3667&nbsp;&nbsp;</TT></TD>
    <TD align=3Dright><TT>769.3594&nbsp;&nbsp;</TT></TD>
    <TD align=3Dright><TT>769.4010&nbsp;&nbsp;</TT></TD>
    <TD noWrap align=3Dright><TT>-54.06&nbsp;</TT></TD>
    <TD align=3Dright><TT>134&nbsp;</TT></TD>
    <TD noWrap align=3Dright><TT>-&nbsp;</TT></TD>
    <TD align=3Dright><TT>139&nbsp;</TT></TD>
    <TD align=3Dright><TT>0&nbsp;&nbsp;</TT></TD>
    <TD noWrap align=3Dright><TT>---&nbsp;&nbsp;</TT></TD>
    <TD noWrap><TT>&nbsp;R.YLAEFK.M</TT></TD></TR>
  <TR>
    <TD align=3Dright>&nbsp;</TD>
    <TD align=3Dright><TT>816.3817&nbsp;&nbsp;</TT></TD>
    <TD align=3Dright><TT>815.3744&nbsp;&nbsp;</TT></TD>
    <TD align=3Dright><TT>815.4137&nbsp;&nbsp;</TT></TD>
    <TD noWrap align=3Dright><TT>-48.22&nbsp;</TT></TD>
    <TD align=3Dright><TT>16&nbsp;</TT></TD>
    <TD noWrap align=3Dright><TT>-&nbsp;</TT></TD>
    <TD align=3Dright><TT>22&nbsp;</TT></TD>
    <TD align=3Dright><TT>0&nbsp;&nbsp;</TT></TD>
    <TD noWrap align=3Dright><TT>---&nbsp;&nbsp;</TT></TD>
    <TD noWrap><TT>&nbsp;K.LAEQAER.F</TT></TD></TR>
  <TR>
    <TD align=3Dright>&nbsp;</TD>
    <TD align=3Dright><TT>928.4225&nbsp;&nbsp;</TT></TD>
    <TD align=3Dright><TT>927.4152&nbsp;&nbsp;</TT></TD>
    <TD align=3Dright><TT>927.4120&nbsp;&nbsp;</TT></TD>
    <TD noWrap align=3Dright><TT>3.46&nbsp;</TT></TD>
    <TD align=3Dright><TT>1&nbsp;</TT></TD>
    <TD noWrap align=3Dright><TT>-&nbsp;</TT></TD>
    <TD align=3Dright><TT>7&nbsp;</TT></TD>
    <TD align=3Dright><TT>1&nbsp;&nbsp;</TT></TD>
    <TD noWrap align=3Dright><TT>---&nbsp;&nbsp;</TT></TD>
    <TD noWrap><TT>&nbsp;-.MDFSKER.E + Oxidation (M)</TT></TD></TR>
  <TR>
    <TD align=3Dright>&nbsp;</TD>
    <TD align=3Dright><TT>932.3815&nbsp;&nbsp;</TT></TD>
    <TD align=3Dright><TT>931.3743&nbsp;&nbsp;</TT></TD>
    <TD align=3Dright><TT>931.4222&nbsp;&nbsp;</TT></TD>
    <TD noWrap align=3Dright><TT>-51.44&nbsp;</TT></TD>
    <TD align=3Dright><TT>127&nbsp;</TT></TD>
    <TD noWrap align=3Dright><TT>-&nbsp;</TT></TD>
    <TD align=3Dright><TT>133&nbsp;</TT></TD>
    <TD align=3Dright><TT>1&nbsp;&nbsp;</TT></TD>
    <TD noWrap align=3Dright><TT>---&nbsp;&nbsp;</TT></TD>
    <TD noWrap><TT>&nbsp;K.MKGDYYR.Y</TT></TD></TR>
  <TR>
    <TD align=3Dright>&nbsp;</TD>
    <TD align=3Dright><TT>948.3666&nbsp;&nbsp;</TT></TD>
    <TD align=3Dright><TT>947.3593&nbsp;&nbsp;</TT></TD>
    <TD align=3Dright><TT>947.4171&nbsp;&nbsp;</TT></TD>
    <TD noWrap align=3Dright><TT>-60.99&nbsp;</TT></TD>
    <TD align=3Dright><TT>127&nbsp;</TT></TD>
    <TD noWrap align=3Dright><TT>-&nbsp;</TT></TD>
    <TD align=3Dright><TT>133&nbsp;</TT></TD>
    <TD align=3Dright><TT>1&nbsp;&nbsp;</TT></TD>
    <TD noWrap align=3Dright><TT>---&nbsp;&nbsp;</TT></TD>
    <TD noWrap><TT>&nbsp;K.MKGDYYR.Y + Oxidation (M)</TT></TD></TR>
  <TR>
    <TD align=3Dright>&nbsp;</TD>
    <TD align=3Dright><TT>1089.5468&nbsp;&nbsp;</TT></TD>
    <TD align=3Dright><TT>1088.5395&nbsp;&nbsp;</TT></TD>
    <TD align=3Dright><TT>1088.4518&nbsp;&nbsp;</TT></TD>
    <TD noWrap align=3Dright><TT>80.6&nbsp;</TT></TD>
    <TD align=3Dright><TT>23&nbsp;</TT></TD>
    <TD noWrap align=3Dright><TT>-&nbsp;</TT></TD>
    <TD align=3Dright><TT>31&nbsp;</TT></TD>
    <TD align=3Dright><TT>0&nbsp;&nbsp;</TT></TD>
    <TD noWrap align=3Dright><TT>---&nbsp;&nbsp;</TT></TD>
    <TD noWrap><TT>&nbsp;R.FDDMVTSMK.K + Oxidation (M)</TT></TD></TR>
  <TR>
    <TD align=3Dright>&nbsp;</TD>
    <TD align=3Dright><TT>1089.5468&nbsp;&nbsp;</TT></TD>
    <TD align=3Dright><TT>1088.5395&nbsp;&nbsp;</TT></TD>
    <TD align=3Dright><TT>1088.4518&nbsp;&nbsp;</TT></TD>
    <TD noWrap align=3Dright><TT>80.6&nbsp;</TT></TD>
    <TD align=3Dright><TT>23&nbsp;</TT></TD>
    <TD noWrap align=3Dright><TT>-&nbsp;</TT></TD>
    <TD align=3Dright><TT>31&nbsp;</TT></TD>
    <TD align=3Dright><TT>0&nbsp;&nbsp;</TT></TD>
    <TD noWrap align=3Dright><TT>---&nbsp;&nbsp;</TT></TD>
    <TD noWrap><TT>&nbsp;R.FDDMVTSMK.K + Oxidation (M)</TT></TD></TR>
  <TR>
    <TD align=3Dright>&nbsp;</TD>
    <TD align=3Dright><TT>1189.5975&nbsp;&nbsp;</TT></TD>
    <TD align=3Dright><TT>1188.5902&nbsp;&nbsp;</TT></TD>
    <TD align=3Dright><TT>1188.6536&nbsp;&nbsp;</TT></TD>
    <TD noWrap align=3Dright><TT>-53.34&nbsp;</TT></TD>
    <TD align=3Dright><TT>219&nbsp;</TT></TD>
    <TD noWrap align=3Dright><TT>-&nbsp;</TT></TD>
    <TD align=3Dright><TT>228&nbsp;</TT></TD>
    <TD align=3Dright><TT>0&nbsp;&nbsp;</TT></TD>
    <TD noWrap align=3Dright><TT>---&nbsp;&nbsp;</TT></TD>
    <TD noWrap><TT>&nbsp;K.DSTLIMQLLR.D</TT></TD></TR>
  <TR>
    <TD align=3Dright>&nbsp;</TD>
    <TD align=3Dright><TT>1189.5975&nbsp;&nbsp;</TT></TD>
    <TD align=3Dright><TT>1188.5902&nbsp;&nbsp;</TT></TD>
    <TD align=3Dright><TT>1188.6536&nbsp;&nbsp;</TT></TD>
    <TD noWrap align=3Dright><TT>-53.34&nbsp;</TT></TD>
    <TD align=3Dright><TT>219&nbsp;</TT></TD>
    <TD noWrap align=3Dright><TT>-&nbsp;</TT></TD>
    <TD align=3Dright><TT>228&nbsp;</TT></TD>
    <TD align=3Dright><TT>0&nbsp;&nbsp;</TT></TD>
    <TD noWrap align=3Dright><TT>82&nbsp;&nbsp;</TT></TD>
    <TD noWrap><TT>&nbsp;K.DSTLIMQLLR.D</TT></TD></TR>
  <TR>
    <TD align=3Dright>&nbsp;</TD>
    <TD align=3Dright><TT>1205.5774&nbsp;&nbsp;</TT></TD>
    <TD align=3Dright><TT>1204.5701&nbsp;&nbsp;</TT></TD>
    <TD align=3Dright><TT>1204.6485&nbsp;&nbsp;</TT></TD>
    <TD noWrap align=3Dright><TT>-65.10&nbsp;</TT></TD>
    <TD align=3Dright><TT>219&nbsp;</TT></TD>
    <TD noWrap align=3Dright><TT>-&nbsp;</TT></TD>
    <TD align=3Dright><TT>228&nbsp;</TT></TD>
    <TD align=3Dright><TT>0&nbsp;&nbsp;</TT></TD>
    <TD noWrap align=3Dright><TT>---&nbsp;&nbsp;</TT></TD>
    <TD noWrap><TT>&nbsp;K.DSTLIMQLLR.D + Oxidation (M)</TT></TD></TR>
  <TR>
    <TD align=3Dright>&nbsp;</TD>
    <TD align=3Dright><TT>1205.5774&nbsp;&nbsp;</TT></TD>
    <TD align=3Dright><TT>1204.5701&nbsp;&nbsp;</TT></TD>
    <TD align=3Dright><TT>1204.6485&nbsp;&nbsp;</TT></TD>
    <TD noWrap align=3Dright><TT>-65.10&nbsp;</TT></TD>
    <TD align=3Dright><TT>219&nbsp;</TT></TD>
    <TD noWrap align=3Dright><TT>-&nbsp;</TT></TD>
    <TD align=3Dright><TT>228&nbsp;</TT></TD>
    <TD align=3Dright><TT>0&nbsp;&nbsp;</TT></TD>
    <TD noWrap align=3Dright><TT>(40)&nbsp;</TT></TD>
    <TD noWrap><TT>&nbsp;K.DSTLIMQLLR.D + Oxidation (M)</TT></TD></TR>
  <TR>
    <TD align=3Dright>&nbsp;</TD>
    <TD align=3Dright><TT>2363.0771&nbsp;&nbsp;</TT></TD>
    <TD align=3Dright><TT>2362.0698&nbsp;&nbsp;</TT></TD>
    <TD align=3Dright><TT>2362.1667&nbsp;&nbsp;</TT></TD>
    <TD noWrap align=3Dright><TT>-41.02&nbsp;</TT></TD>
    <TD align=3Dright><TT>174&nbsp;</TT></TD>
    <TD noWrap align=3Dright><TT>-&nbsp;</TT></TD>
    <TD align=3Dright><TT>193&nbsp;</TT></TD>
    <TD align=3Dright><TT>0&nbsp;&nbsp;</TT></TD>
    <TD noWrap align=3Dright><TT>---&nbsp;&nbsp;</TT></TD>
    <TD noWrap><TT>&nbsp;R.LGLALNFSVFYYEIMNSPER.A</TT></TD></TR>
  <TR>
    <TD align=3Dright>&nbsp;</TD>
    <TD align=3Dright><TT>2379.0554&nbsp;&nbsp;</TT></TD>
    <TD align=3Dright><TT>2378.0481&nbsp;&nbsp;</TT></TD>
    <TD align=3Dright><TT>2378.1616&nbsp;&nbsp;</TT></TD>
    <TD noWrap align=3Dright><TT>-47.73&nbsp;</TT></TD>
    <TD align=3Dright><TT>174&nbsp;</TT></TD>
    <TD noWrap align=3Dright><TT>-&nbsp;</TT></TD>
    <TD align=3Dright><TT>193&nbsp;</TT></TD>
    <TD align=3Dright><TT>0&nbsp;&nbsp;</TT></TD>
    <TD noWrap align=3Dright><TT>---&nbsp;&nbsp;</TT></TD>
    <TD noWrap><TT>&nbsp;R.LGLALNFSVFYYEIMNSPER.A + Oxidation =
(M)</TT></TD></TR>
  <TR>
    <TD align=3Dright>&nbsp;</TD>
    <TD align=3Dright><TT>2379.0554&nbsp;&nbsp;</TT></TD>
    <TD align=3Dright><TT>2378.0481&nbsp;&nbsp;</TT></TD>
    <TD align=3Dright><TT>2378.1616&nbsp;&nbsp;</TT></TD>
    <TD noWrap align=3Dright><TT>-47.73&nbsp;</TT></TD>
    <TD align=3Dright><TT>174&nbsp;</TT></TD>
    <TD noWrap align=3Dright><TT>-&nbsp;</TT></TD>
    <TD align=3Dright><TT>193&nbsp;</TT></TD>
    <TD align=3Dright><TT>0&nbsp;&nbsp;</TT></TD>
    <TD noWrap align=3Dright><TT>28&nbsp;&nbsp;</TT></TD>
    <TD noWrap><TT>&nbsp;R.LGLALNFSVFYYEIMNSPER.A + Oxidation=20
  (M)</TT></TD></TR></TBODY></TABLE>
<TABLE border=3D0 cellSpacing=3D0>
  <TBODY>
  <TR>
    <TD><TT>&nbsp;&nbsp;&nbsp;&nbsp;&nbsp;&nbsp;</TT></TD>
    <TD><TT><B>No match to: </B>825.0640, 829.3389, 842.4658, 870.4988,=20
      910.3720, 910.3720, 1197.5964, 1220.5222, 1220.5222, 1221.5348, =
1236.4971,=20
      1242.5464, 1242.5464, 1366.6329, 1471.6416, 1471.6416, 1802.8802,=20
      2096.9275, 2096.9275, 2169.8777, 2169.8777, 2210.9902, 2367.0684,=20
      2482.0688</TT></TD></TR></TBODY></TABLE><BR>
<TABLE border=3D0 cellSpacing=3D0>
  <TBODY>
  <TR>
    <TD><TT><B><A =
name=3DHit4>4.</A>&nbsp;&nbsp;&nbsp;&nbsp;</B></TT></TD>
    <TD noWrap><TT><A=20
      =
href=3D"http://zxw-pc/mascot/cgi/protein_view.pl?file=3D../data/20121225/=
F002401.dat&amp;hit=3D4"=20
      =
target=3D_blank>gi|6752903</A>&nbsp;&nbsp;&nbsp;&nbsp;<B>Mass:</B>&nbsp;2=
9341&nbsp;&nbsp;&nbsp;&nbsp;<B>Score:</B>&nbsp;163&nbsp;&nbsp;&nbsp;&nbsp=
;<B>Expect:</B>&nbsp;9.3e-011&nbsp;&nbsp;<B>Matches:</B>&nbsp;13</TT></TD=
></TR>
  <TR>
    <TD>&nbsp;</TD>
    <TD noWrap><TT>14-3-3-like protein [Euphorbia=20
esula]</TT></TD></TR></TBODY></TABLE>
<TABLE border=3D0 cellSpacing=3D0 cellPadding=3D0>
  <TBODY>
  <TR>
    <TD><TT>&nbsp;&nbsp;&nbsp;&nbsp;&nbsp;&nbsp;</TT></TD>
    <TD align=3Dright><TT><B>Observed&nbsp;&nbsp;</B></TT></TD>
    <TD noWrap align=3Dright><TT><B>Mr(expt)&nbsp;&nbsp;</B></TT></TD>
    <TD noWrap align=3Dright><TT><B>Mr(calc)&nbsp;&nbsp;</B></TT></TD>
    <TD align=3Dright><TT><B>&nbsp;ppm&nbsp;&nbsp;</B></TT></TD>
    <TD align=3Dright><TT><B>Start&nbsp;</B></TT></TD>
    <TD align=3Dright><TT><B>&nbsp;</B></TT></TD>
    <TD align=3Dright><TT><B>End&nbsp;</B></TT></TD>
    <TD align=3Dright><TT><B>Miss&nbsp;</B></TT></TD>
    <TD align=3Dright><TT><B>Ions&nbsp;</B></TT></TD>
    <TD><TT><B>&nbsp;Peptide</B></TT></TD></TR>
  <TR>
    <TD align=3Dright>&nbsp;</TD>
    <TD align=3Dright><TT>770.3667&nbsp;&nbsp;</TT></TD>
    <TD align=3Dright><TT>769.3594&nbsp;&nbsp;</TT></TD>
    <TD align=3Dright><TT>769.4010&nbsp;&nbsp;</TT></TD>
    <TD noWrap align=3Dright><TT>-54.06&nbsp;</TT></TD>
    <TD align=3Dright><TT>134&nbsp;</TT></TD>
    <TD noWrap align=3Dright><TT>-&nbsp;</TT></TD>
    <TD align=3Dright><TT>139&nbsp;</TT></TD>
    <TD align=3Dright><TT>0&nbsp;&nbsp;</TT></TD>
    <TD noWrap align=3Dright><TT>---&nbsp;&nbsp;</TT></TD>
    <TD noWrap><TT>&nbsp;R.YLAEFK.A</TT></TD></TR>
  <TR>
    <TD align=3Dright>&nbsp;</TD>
    <TD align=3Dright><TT>816.3817&nbsp;&nbsp;</TT></TD>
    <TD align=3Dright><TT>815.3744&nbsp;&nbsp;</TT></TD>
    <TD align=3Dright><TT>815.4137&nbsp;&nbsp;</TT></TD>
    <TD noWrap align=3Dright><TT>-48.22&nbsp;</TT></TD>
    <TD align=3Dright><TT>16&nbsp;</TT></TD>
    <TD noWrap align=3Dright><TT>-&nbsp;</TT></TD>
    <TD align=3Dright><TT>22&nbsp;</TT></TD>
    <TD align=3Dright><TT>0&nbsp;&nbsp;</TT></TD>
    <TD noWrap align=3Dright><TT>---&nbsp;&nbsp;</TT></TD>
    <TD noWrap><TT>&nbsp;K.LAEQAER.Y</TT></TD></TR>
  <TR>
    <TD align=3Dright>&nbsp;</TD>
    <TD align=3Dright><TT>932.3815&nbsp;&nbsp;</TT></TD>
    <TD align=3Dright><TT>931.3743&nbsp;&nbsp;</TT></TD>
    <TD align=3Dright><TT>931.4222&nbsp;&nbsp;</TT></TD>
    <TD noWrap align=3Dright><TT>-51.44&nbsp;</TT></TD>
    <TD align=3Dright><TT>127&nbsp;</TT></TD>
    <TD noWrap align=3Dright><TT>-&nbsp;</TT></TD>
    <TD align=3Dright><TT>133&nbsp;</TT></TD>
    <TD align=3Dright><TT>1&nbsp;&nbsp;</TT></TD>
    <TD noWrap align=3Dright><TT>---&nbsp;&nbsp;</TT></TD>
    <TD noWrap><TT>&nbsp;K.MKGDYYR.Y</TT></TD></TR>
  <TR>
    <TD align=3Dright>&nbsp;</TD>
    <TD align=3Dright><TT>948.3666&nbsp;&nbsp;</TT></TD>
    <TD align=3Dright><TT>947.3593&nbsp;&nbsp;</TT></TD>
    <TD align=3Dright><TT>947.4171&nbsp;&nbsp;</TT></TD>
    <TD noWrap align=3Dright><TT>-60.99&nbsp;</TT></TD>
    <TD align=3Dright><TT>127&nbsp;</TT></TD>
    <TD noWrap align=3Dright><TT>-&nbsp;</TT></TD>
    <TD align=3Dright><TT>133&nbsp;</TT></TD>
    <TD align=3Dright><TT>1&nbsp;&nbsp;</TT></TD>
    <TD noWrap align=3Dright><TT>---&nbsp;&nbsp;</TT></TD>
    <TD noWrap><TT>&nbsp;K.MKGDYYR.Y + Oxidation (M)</TT></TD></TR>
  <TR>
    <TD align=3Dright>&nbsp;</TD>
    <TD align=3Dright><TT>1189.5975&nbsp;&nbsp;</TT></TD>
    <TD align=3Dright><TT>1188.5902&nbsp;&nbsp;</TT></TD>
    <TD align=3Dright><TT>1188.6536&nbsp;&nbsp;</TT></TD>
    <TD noWrap align=3Dright><TT>-53.34&nbsp;</TT></TD>
    <TD align=3Dright><TT>219&nbsp;</TT></TD>
    <TD noWrap align=3Dright><TT>-&nbsp;</TT></TD>
    <TD align=3Dright><TT>228&nbsp;</TT></TD>
    <TD align=3Dright><TT>0&nbsp;&nbsp;</TT></TD>
    <TD noWrap align=3Dright><TT>---&nbsp;&nbsp;</TT></TD>
    <TD noWrap><TT>&nbsp;K.DSTLIMQLLR.D</TT></TD></TR>
  <TR>
    <TD align=3Dright>&nbsp;</TD>
    <TD align=3Dright><TT>1189.5975&nbsp;&nbsp;</TT></TD>
    <TD align=3Dright><TT>1188.5902&nbsp;&nbsp;</TT></TD>
    <TD align=3Dright><TT>1188.6536&nbsp;&nbsp;</TT></TD>
    <TD noWrap align=3Dright><TT>-53.34&nbsp;</TT></TD>
    <TD align=3Dright><TT>219&nbsp;</TT></TD>
    <TD noWrap align=3Dright><TT>-&nbsp;</TT></TD>
    <TD align=3Dright><TT>228&nbsp;</TT></TD>
    <TD align=3Dright><TT>0&nbsp;&nbsp;</TT></TD>
    <TD noWrap align=3Dright><TT>82&nbsp;&nbsp;</TT></TD>
    <TD noWrap><TT>&nbsp;K.DSTLIMQLLR.D</TT></TD></TR>
  <TR>
    <TD align=3Dright>&nbsp;</TD>
    <TD align=3Dright><TT>1205.5774&nbsp;&nbsp;</TT></TD>
    <TD align=3Dright><TT>1204.5701&nbsp;&nbsp;</TT></TD>
    <TD align=3Dright><TT>1204.6485&nbsp;&nbsp;</TT></TD>
    <TD noWrap align=3Dright><TT>-65.10&nbsp;</TT></TD>
    <TD align=3Dright><TT>219&nbsp;</TT></TD>
    <TD noWrap align=3Dright><TT>-&nbsp;</TT></TD>
    <TD align=3Dright><TT>228&nbsp;</TT></TD>
    <TD align=3Dright><TT>0&nbsp;&nbsp;</TT></TD>
    <TD noWrap align=3Dright><TT>---&nbsp;&nbsp;</TT></TD>
    <TD noWrap><TT>&nbsp;K.DSTLIMQLLR.D + Oxidation (M)</TT></TD></TR>
  <TR>
    <TD align=3Dright>&nbsp;</TD>
    <TD align=3Dright><TT>1205.5774&nbsp;&nbsp;</TT></TD>
    <TD align=3Dright><TT>1204.5701&nbsp;&nbsp;</TT></TD>
    <TD align=3Dright><TT>1204.6485&nbsp;&nbsp;</TT></TD>
    <TD noWrap align=3Dright><TT>-65.10&nbsp;</TT></TD>
    <TD align=3Dright><TT>219&nbsp;</TT></TD>
    <TD noWrap align=3Dright><TT>-&nbsp;</TT></TD>
    <TD align=3Dright><TT>228&nbsp;</TT></TD>
    <TD align=3Dright><TT>0&nbsp;&nbsp;</TT></TD>
    <TD noWrap align=3Dright><TT>(40)&nbsp;</TT></TD>
    <TD noWrap><TT>&nbsp;K.DSTLIMQLLR.D + Oxidation (M)</TT></TD></TR>
  <TR>
    <TD align=3Dright>&nbsp;</TD>
    <TD align=3Dright><TT>2169.8777&nbsp;&nbsp;</TT></TD>
    <TD align=3Dright><TT>2168.8704&nbsp;&nbsp;</TT></TD>
    <TD align=3Dright><TT>2169.0702&nbsp;&nbsp;</TT></TD>
    <TD noWrap align=3Dright><TT>-92.10&nbsp;</TT></TD>
    <TD align=3Dright><TT>154&nbsp;</TT></TD>
    <TD noWrap align=3Dright><TT>-&nbsp;</TT></TD>
    <TD align=3Dright><TT>173&nbsp;</TT></TD>
    <TD align=3Dright><TT>0&nbsp;&nbsp;</TT></TD>
    <TD noWrap align=3Dright><TT>---&nbsp;&nbsp;</TT></TD>
    <TD noWrap><TT>&nbsp;K.AYQTASTTAETDLPPTHPIR.L</TT></TD></TR>
  <TR>
    <TD align=3Dright>&nbsp;</TD>
    <TD align=3Dright><TT>2169.8777&nbsp;&nbsp;</TT></TD>
    <TD align=3Dright><TT>2168.8704&nbsp;&nbsp;</TT></TD>
    <TD align=3Dright><TT>2169.0702&nbsp;&nbsp;</TT></TD>
    <TD noWrap align=3Dright><TT>-92.10&nbsp;</TT></TD>
    <TD align=3Dright><TT>154&nbsp;</TT></TD>
    <TD noWrap align=3Dright><TT>-&nbsp;</TT></TD>
    <TD align=3Dright><TT>173&nbsp;</TT></TD>
    <TD align=3Dright><TT>0&nbsp;&nbsp;</TT></TD>
    <TD noWrap align=3Dright><TT>---&nbsp;&nbsp;</TT></TD>
    <TD noWrap><TT>&nbsp;K.AYQTASTTAETDLPPTHPIR.L</TT></TD></TR>
  <TR>
    <TD align=3Dright>&nbsp;</TD>
    <TD align=3Dright><TT>2363.0771&nbsp;&nbsp;</TT></TD>
    <TD align=3Dright><TT>2362.0698&nbsp;&nbsp;</TT></TD>
    <TD align=3Dright><TT>2362.1667&nbsp;&nbsp;</TT></TD>
    <TD noWrap align=3Dright><TT>-41.02&nbsp;</TT></TD>
    <TD align=3Dright><TT>174&nbsp;</TT></TD>
    <TD noWrap align=3Dright><TT>-&nbsp;</TT></TD>
    <TD align=3Dright><TT>193&nbsp;</TT></TD>
    <TD align=3Dright><TT>0&nbsp;&nbsp;</TT></TD>
    <TD noWrap align=3Dright><TT>---&nbsp;&nbsp;</TT></TD>
    <TD noWrap><TT>&nbsp;R.LGLALNFSVFYYEIMNSPER.A</TT></TD></TR>
  <TR>
    <TD align=3Dright>&nbsp;</TD>
    <TD align=3Dright><TT>2379.0554&nbsp;&nbsp;</TT></TD>
    <TD align=3Dright><TT>2378.0481&nbsp;&nbsp;</TT></TD>
    <TD align=3Dright><TT>2378.1616&nbsp;&nbsp;</TT></TD>
    <TD noWrap align=3Dright><TT>-47.73&nbsp;</TT></TD>
    <TD align=3Dright><TT>174&nbsp;</TT></TD>
    <TD noWrap align=3Dright><TT>-&nbsp;</TT></TD>
    <TD align=3Dright><TT>193&nbsp;</TT></TD>
    <TD align=3Dright><TT>0&nbsp;&nbsp;</TT></TD>
    <TD noWrap align=3Dright><TT>---&nbsp;&nbsp;</TT></TD>
    <TD noWrap><TT>&nbsp;R.LGLALNFSVFYYEIMNSPER.A + Oxidation =
(M)</TT></TD></TR>
  <TR>
    <TD align=3Dright>&nbsp;</TD>
    <TD align=3Dright><TT>2379.0554&nbsp;&nbsp;</TT></TD>
    <TD align=3Dright><TT>2378.0481&nbsp;&nbsp;</TT></TD>
    <TD align=3Dright><TT>2378.1616&nbsp;&nbsp;</TT></TD>
    <TD noWrap align=3Dright><TT>-47.73&nbsp;</TT></TD>
    <TD align=3Dright><TT>174&nbsp;</TT></TD>
    <TD noWrap align=3Dright><TT>-&nbsp;</TT></TD>
    <TD align=3Dright><TT>193&nbsp;</TT></TD>
    <TD align=3Dright><TT>0&nbsp;&nbsp;</TT></TD>
    <TD noWrap align=3Dright><TT>28&nbsp;&nbsp;</TT></TD>
    <TD noWrap><TT>&nbsp;R.LGLALNFSVFYYEIMNSPER.A + Oxidation=20
  (M)</TT></TD></TR></TBODY></TABLE>
<TABLE border=3D0 cellSpacing=3D0>
  <TBODY>
  <TR>
    <TD><TT>&nbsp;&nbsp;&nbsp;&nbsp;&nbsp;&nbsp;</TT></TD>
    <TD><TT><B>No match to: </B>825.0640, 829.3389, 842.4658, 870.4988,=20
      910.3720, 910.3720, 928.4225, 1089.5468, 1089.5468, 1197.5964, =
1220.5222,=20
      1220.5222, 1221.5348, 1236.4971, 1242.5464, 1242.5464, 1366.6329,=20
      1471.6416, 1471.6416, 1802.8802, 2096.9275, 2096.9275, 2210.9902,=20
      2367.0684, 2482.0688</TT></TD></TR></TBODY></TABLE><BR>
<TABLE border=3D0 cellSpacing=3D0>
  <TBODY>
  <TR>
    <TD><TT><B><A =
name=3DHit5>5.</A>&nbsp;&nbsp;&nbsp;&nbsp;</B></TT></TD>
    <TD noWrap><TT><A=20
      =
href=3D"http://zxw-pc/mascot/cgi/protein_view.pl?file=3D../data/20121225/=
F002401.dat&amp;hit=3D5"=20
      =
target=3D_blank>gi|227472090</A>&nbsp;&nbsp;&nbsp;&nbsp;<B>Mass:</B>&nbsp=
;29341&nbsp;&nbsp;&nbsp;&nbsp;<B>Score:</B>&nbsp;163&nbsp;&nbsp;&nbsp;&nb=
sp;<B>Expect:</B>&nbsp;9.3e-011&nbsp;&nbsp;<B>Matches:</B>&nbsp;13</TT></=
TD></TR>
  <TR>
    <TD>&nbsp;</TD>
    <TD noWrap><TT>unnamed protein product [Euphorbia=20
esula]</TT></TD></TR></TBODY></TABLE>
<TABLE border=3D0 cellSpacing=3D0 cellPadding=3D0>
  <TBODY>
  <TR>
    <TD><TT>&nbsp;&nbsp;&nbsp;&nbsp;&nbsp;&nbsp;</TT></TD>
    <TD align=3Dright><TT><B>Observed&nbsp;&nbsp;</B></TT></TD>
    <TD noWrap align=3Dright><TT><B>Mr(expt)&nbsp;&nbsp;</B></TT></TD>
    <TD noWrap align=3Dright><TT><B>Mr(calc)&nbsp;&nbsp;</B></TT></TD>
    <TD align=3Dright><TT><B>&nbsp;ppm&nbsp;&nbsp;</B></TT></TD>
    <TD align=3Dright><TT><B>Start&nbsp;</B></TT></TD>
    <TD align=3Dright><TT><B>&nbsp;</B></TT></TD>
    <TD align=3Dright><TT><B>End&nbsp;</B></TT></TD>
    <TD align=3Dright><TT><B>Miss&nbsp;</B></TT></TD>
    <TD align=3Dright><TT><B>Ions&nbsp;</B></TT></TD>
    <TD><TT><B>&nbsp;Peptide</B></TT></TD></TR>
  <TR>
    <TD align=3Dright>&nbsp;</TD>
    <TD align=3Dright><TT>770.3667&nbsp;&nbsp;</TT></TD>
    <TD align=3Dright><TT>769.3594&nbsp;&nbsp;</TT></TD>
    <TD align=3Dright><TT>769.4010&nbsp;&nbsp;</TT></TD>
    <TD noWrap align=3Dright><TT>-54.06&nbsp;</TT></TD>
    <TD align=3Dright><TT>134&nbsp;</TT></TD>
    <TD noWrap align=3Dright><TT>-&nbsp;</TT></TD>
    <TD align=3Dright><TT>139&nbsp;</TT></TD>
    <TD align=3Dright><TT>0&nbsp;&nbsp;</TT></TD>
    <TD noWrap align=3Dright><TT>---&nbsp;&nbsp;</TT></TD>
    <TD noWrap><TT>&nbsp;R.YLAEFK.A</TT></TD></TR>
  <TR>
    <TD align=3Dright>&nbsp;</TD>
    <TD align=3Dright><TT>816.3817&nbsp;&nbsp;</TT></TD>
    <TD align=3Dright><TT>815.3744&nbsp;&nbsp;</TT></TD>
    <TD align=3Dright><TT>815.4137&nbsp;&nbsp;</TT></TD>
    <TD noWrap align=3Dright><TT>-48.22&nbsp;</TT></TD>
    <TD align=3Dright><TT>16&nbsp;</TT></TD>
    <TD noWrap align=3Dright><TT>-&nbsp;</TT></TD>
    <TD align=3Dright><TT>22&nbsp;</TT></TD>
    <TD align=3Dright><TT>0&nbsp;&nbsp;</TT></TD>
    <TD noWrap align=3Dright><TT>---&nbsp;&nbsp;</TT></TD>
    <TD noWrap><TT>&nbsp;K.LAEQAER.Y</TT></TD></TR>
  <TR>
    <TD align=3Dright>&nbsp;</TD>
    <TD align=3Dright><TT>932.3815&nbsp;&nbsp;</TT></TD>
    <TD align=3Dright><TT>931.3743&nbsp;&nbsp;</TT></TD>
    <TD align=3Dright><TT>931.4222&nbsp;&nbsp;</TT></TD>
    <TD noWrap align=3Dright><TT>-51.44&nbsp;</TT></TD>
    <TD align=3Dright><TT>127&nbsp;</TT></TD>
    <TD noWrap align=3Dright><TT>-&nbsp;</TT></TD>
    <TD align=3Dright><TT>133&nbsp;</TT></TD>
    <TD align=3Dright><TT>1&nbsp;&nbsp;</TT></TD>
    <TD noWrap align=3Dright><TT>---&nbsp;&nbsp;</TT></TD>
    <TD noWrap><TT>&nbsp;K.MKGDYYR.Y</TT></TD></TR>
  <TR>
    <TD align=3Dright>&nbsp;</TD>
    <TD align=3Dright><TT>948.3666&nbsp;&nbsp;</TT></TD>
    <TD align=3Dright><TT>947.3593&nbsp;&nbsp;</TT></TD>
    <TD align=3Dright><TT>947.4171&nbsp;&nbsp;</TT></TD>
    <TD noWrap align=3Dright><TT>-60.99&nbsp;</TT></TD>
    <TD align=3Dright><TT>127&nbsp;</TT></TD>
    <TD noWrap align=3Dright><TT>-&nbsp;</TT></TD>
    <TD align=3Dright><TT>133&nbsp;</TT></TD>
    <TD align=3Dright><TT>1&nbsp;&nbsp;</TT></TD>
    <TD noWrap align=3Dright><TT>---&nbsp;&nbsp;</TT></TD>
    <TD noWrap><TT>&nbsp;K.MKGDYYR.Y + Oxidation (M)</TT></TD></TR>
  <TR>
    <TD align=3Dright>&nbsp;</TD>
    <TD align=3Dright><TT>1189.5975&nbsp;&nbsp;</TT></TD>
    <TD align=3Dright><TT>1188.5902&nbsp;&nbsp;</TT></TD>
    <TD align=3Dright><TT>1188.6536&nbsp;&nbsp;</TT></TD>
    <TD noWrap align=3Dright><TT>-53.34&nbsp;</TT></TD>
    <TD align=3Dright><TT>219&nbsp;</TT></TD>
    <TD noWrap align=3Dright><TT>-&nbsp;</TT></TD>
    <TD align=3Dright><TT>228&nbsp;</TT></TD>
    <TD align=3Dright><TT>0&nbsp;&nbsp;</TT></TD>
    <TD noWrap align=3Dright><TT>---&nbsp;&nbsp;</TT></TD>
    <TD noWrap><TT>&nbsp;K.DSTLIMQLLR.D</TT></TD></TR>
  <TR>
    <TD align=3Dright>&nbsp;</TD>
    <TD align=3Dright><TT>1189.5975&nbsp;&nbsp;</TT></TD>
    <TD align=3Dright><TT>1188.5902&nbsp;&nbsp;</TT></TD>
    <TD align=3Dright><TT>1188.6536&nbsp;&nbsp;</TT></TD>
    <TD noWrap align=3Dright><TT>-53.34&nbsp;</TT></TD>
    <TD align=3Dright><TT>219&nbsp;</TT></TD>
    <TD noWrap align=3Dright><TT>-&nbsp;</TT></TD>
    <TD align=3Dright><TT>228&nbsp;</TT></TD>
    <TD align=3Dright><TT>0&nbsp;&nbsp;</TT></TD>
    <TD noWrap align=3Dright><TT>82&nbsp;&nbsp;</TT></TD>
    <TD noWrap><TT>&nbsp;K.DSTLIMQLLR.D</TT></TD></TR>
  <TR>
    <TD align=3Dright>&nbsp;</TD>
    <TD align=3Dright><TT>1205.5774&nbsp;&nbsp;</TT></TD>
    <TD align=3Dright><TT>1204.5701&nbsp;&nbsp;</TT></TD>
    <TD align=3Dright><TT>1204.6485&nbsp;&nbsp;</TT></TD>
    <TD noWrap align=3Dright><TT>-65.10&nbsp;</TT></TD>
    <TD align=3Dright><TT>219&nbsp;</TT></TD>
    <TD noWrap align=3Dright><TT>-&nbsp;</TT></TD>
    <TD align=3Dright><TT>228&nbsp;</TT></TD>
    <TD align=3Dright><TT>0&nbsp;&nbsp;</TT></TD>
    <TD noWrap align=3Dright><TT>---&nbsp;&nbsp;</TT></TD>
    <TD noWrap><TT>&nbsp;K.DSTLIMQLLR.D + Oxidation (M)</TT></TD></TR>
  <TR>
    <TD align=3Dright>&nbsp;</TD>
    <TD align=3Dright><TT>1205.5774&nbsp;&nbsp;</TT></TD>
    <TD align=3Dright><TT>1204.5701&nbsp;&nbsp;</TT></TD>
    <TD align=3Dright><TT>1204.6485&nbsp;&nbsp;</TT></TD>
    <TD noWrap align=3Dright><TT>-65.10&nbsp;</TT></TD>
    <TD align=3Dright><TT>219&nbsp;</TT></TD>
    <TD noWrap align=3Dright><TT>-&nbsp;</TT></TD>
    <TD align=3Dright><TT>228&nbsp;</TT></TD>
    <TD align=3Dright><TT>0&nbsp;&nbsp;</TT></TD>
    <TD noWrap align=3Dright><TT>(40)&nbsp;</TT></TD>
    <TD noWrap><TT>&nbsp;K.DSTLIMQLLR.D + Oxidation (M)</TT></TD></TR>
  <TR>
    <TD align=3Dright>&nbsp;</TD>
    <TD align=3Dright><TT>2169.8777&nbsp;&nbsp;</TT></TD>
    <TD align=3Dright><TT>2168.8704&nbsp;&nbsp;</TT></TD>
    <TD align=3Dright><TT>2169.0702&nbsp;&nbsp;</TT></TD>
    <TD noWrap align=3Dright><TT>-92.10&nbsp;</TT></TD>
    <TD align=3Dright><TT>154&nbsp;</TT></TD>
    <TD noWrap align=3Dright><TT>-&nbsp;</TT></TD>
    <TD align=3Dright><TT>173&nbsp;</TT></TD>
    <TD align=3Dright><TT>0&nbsp;&nbsp;</TT></TD>
    <TD noWrap align=3Dright><TT>---&nbsp;&nbsp;</TT></TD>
    <TD noWrap><TT>&nbsp;K.AYQTASTTAETDLPPTHPIR.L</TT></TD></TR>
  <TR>
    <TD align=3Dright>&nbsp;</TD>
    <TD align=3Dright><TT>2169.8777&nbsp;&nbsp;</TT></TD>
    <TD align=3Dright><TT>2168.8704&nbsp;&nbsp;</TT></TD>
    <TD align=3Dright><TT>2169.0702&nbsp;&nbsp;</TT></TD>
    <TD noWrap align=3Dright><TT>-92.10&nbsp;</TT></TD>
    <TD align=3Dright><TT>154&nbsp;</TT></TD>
    <TD noWrap align=3Dright><TT>-&nbsp;</TT></TD>
    <TD align=3Dright><TT>173&nbsp;</TT></TD>
    <TD align=3Dright><TT>0&nbsp;&nbsp;</TT></TD>
    <TD noWrap align=3Dright><TT>---&nbsp;&nbsp;</TT></TD>
    <TD noWrap><TT>&nbsp;K.AYQTASTTAETDLPPTHPIR.L</TT></TD></TR>
  <TR>
    <TD align=3Dright>&nbsp;</TD>
    <TD align=3Dright><TT>2363.0771&nbsp;&nbsp;</TT></TD>
    <TD align=3Dright><TT>2362.0698&nbsp;&nbsp;</TT></TD>
    <TD align=3Dright><TT>2362.1667&nbsp;&nbsp;</TT></TD>
    <TD noWrap align=3Dright><TT>-41.02&nbsp;</TT></TD>
    <TD align=3Dright><TT>174&nbsp;</TT></TD>
    <TD noWrap align=3Dright><TT>-&nbsp;</TT></TD>
    <TD align=3Dright><TT>193&nbsp;</TT></TD>
    <TD align=3Dright><TT>0&nbsp;&nbsp;</TT></TD>
    <TD noWrap align=3Dright><TT>---&nbsp;&nbsp;</TT></TD>
    <TD noWrap><TT>&nbsp;R.LGLALNFSVFYYEIMNSPER.A</TT></TD></TR>
  <TR>
    <TD align=3Dright>&nbsp;</TD>
    <TD align=3Dright><TT>2379.0554&nbsp;&nbsp;</TT></TD>
    <TD align=3Dright><TT>2378.0481&nbsp;&nbsp;</TT></TD>
    <TD align=3Dright><TT>2378.1616&nbsp;&nbsp;</TT></TD>
    <TD noWrap align=3Dright><TT>-47.73&nbsp;</TT></TD>
    <TD align=3Dright><TT>174&nbsp;</TT></TD>
    <TD noWrap align=3Dright><TT>-&nbsp;</TT></TD>
    <TD align=3Dright><TT>193&nbsp;</TT></TD>
    <TD align=3Dright><TT>0&nbsp;&nbsp;</TT></TD>
    <TD noWrap align=3Dright><TT>---&nbsp;&nbsp;</TT></TD>
    <TD noWrap><TT>&nbsp;R.LGLALNFSVFYYEIMNSPER.A + Oxidation =
(M)</TT></TD></TR>
  <TR>
    <TD align=3Dright>&nbsp;</TD>
    <TD align=3Dright><TT>2379.0554&nbsp;&nbsp;</TT></TD>
    <TD align=3Dright><TT>2378.0481&nbsp;&nbsp;</TT></TD>
    <TD align=3Dright><TT>2378.1616&nbsp;&nbsp;</TT></TD>
    <TD noWrap align=3Dright><TT>-47.73&nbsp;</TT></TD>
    <TD align=3Dright><TT>174&nbsp;</TT></TD>
    <TD noWrap align=3Dright><TT>-&nbsp;</TT></TD>
    <TD align=3Dright><TT>193&nbsp;</TT></TD>
    <TD align=3Dright><TT>0&nbsp;&nbsp;</TT></TD>
    <TD noWrap align=3Dright><TT>28&nbsp;&nbsp;</TT></TD>
    <TD noWrap><TT>&nbsp;R.LGLALNFSVFYYEIMNSPER.A + Oxidation=20
  (M)</TT></TD></TR></TBODY></TABLE>
<TABLE border=3D0 cellSpacing=3D0>
  <TBODY>
  <TR>
    <TD><TT>&nbsp;&nbsp;&nbsp;&nbsp;&nbsp;&nbsp;</TT></TD>
    <TD><TT><B>No match to: </B>825.0640, 829.3389, 842.4658, 870.4988,=20
      910.3720, 910.3720, 928.4225, 1089.5468, 1089.5468, 1197.5964, =
1220.5222,=20
      1220.5222, 1221.5348, 1236.4971, 1242.5464, 1242.5464, 1366.6329,=20
      1471.6416, 1471.6416, 1802.8802, 2096.9275, 2096.9275, 2210.9902,=20
      2367.0684, 2482.0688</TT></TD></TR></TBODY></TABLE><BR>
<TABLE border=3D0 cellSpacing=3D0>
  <TBODY>
  <TR>
    <TD><TT><B><A =
name=3DHit6>6.</A>&nbsp;&nbsp;&nbsp;&nbsp;</B></TT></TD>
    <TD noWrap><TT><A=20
      =
href=3D"http://zxw-pc/mascot/cgi/protein_view.pl?file=3D../data/20121225/=
F002401.dat&amp;hit=3D6"=20
      =
target=3D_blank>gi|227473197</A>&nbsp;&nbsp;&nbsp;&nbsp;<B>Mass:</B>&nbsp=
;30338&nbsp;&nbsp;&nbsp;&nbsp;<B>Score:</B>&nbsp;160&nbsp;&nbsp;&nbsp;&nb=
sp;<B>Expect:</B>&nbsp;1.9e-010&nbsp;&nbsp;<B>Matches:</B>&nbsp;14</TT></=
TD></TR>
  <TR>
    <TD>&nbsp;</TD>
    <TD noWrap><TT>unnamed protein product [Brassica=20
napus]</TT></TD></TR></TBODY></TABLE>
<TABLE border=3D0 cellSpacing=3D0 cellPadding=3D0>
  <TBODY>
  <TR>
    <TD><TT>&nbsp;&nbsp;&nbsp;&nbsp;&nbsp;&nbsp;</TT></TD>
    <TD align=3Dright><TT><B>Observed&nbsp;&nbsp;</B></TT></TD>
    <TD noWrap align=3Dright><TT><B>Mr(expt)&nbsp;&nbsp;</B></TT></TD>
    <TD noWrap align=3Dright><TT><B>Mr(calc)&nbsp;&nbsp;</B></TT></TD>
    <TD align=3Dright><TT><B>&nbsp;ppm&nbsp;&nbsp;</B></TT></TD>
    <TD align=3Dright><TT><B>Start&nbsp;</B></TT></TD>
    <TD align=3Dright><TT><B>&nbsp;</B></TT></TD>
    <TD align=3Dright><TT><B>End&nbsp;</B></TT></TD>
    <TD align=3Dright><TT><B>Miss&nbsp;</B></TT></TD>
    <TD align=3Dright><TT><B>Ions&nbsp;</B></TT></TD>
    <TD><TT><B>&nbsp;Peptide</B></TT></TD></TR>
  <TR>
    <TD align=3Dright>&nbsp;</TD>
    <TD align=3Dright><TT>770.3667&nbsp;&nbsp;</TT></TD>
    <TD align=3Dright><TT>769.3594&nbsp;&nbsp;</TT></TD>
    <TD align=3Dright><TT>769.4010&nbsp;&nbsp;</TT></TD>
    <TD noWrap align=3Dright><TT>-54.06&nbsp;</TT></TD>
    <TD align=3Dright><TT>136&nbsp;</TT></TD>
    <TD noWrap align=3Dright><TT>-&nbsp;</TT></TD>
    <TD align=3Dright><TT>141&nbsp;</TT></TD>
    <TD align=3Dright><TT>0&nbsp;&nbsp;</TT></TD>
    <TD noWrap align=3Dright><TT>---&nbsp;&nbsp;</TT></TD>
    <TD noWrap><TT>&nbsp;R.YLAEFK.T</TT></TD></TR>
  <TR>
    <TD align=3Dright>&nbsp;</TD>
    <TD align=3Dright><TT>932.3815&nbsp;&nbsp;</TT></TD>
    <TD align=3Dright><TT>931.3743&nbsp;&nbsp;</TT></TD>
    <TD align=3Dright><TT>931.4222&nbsp;&nbsp;</TT></TD>
    <TD noWrap align=3Dright><TT>-51.44&nbsp;</TT></TD>
    <TD align=3Dright><TT>129&nbsp;</TT></TD>
    <TD noWrap align=3Dright><TT>-&nbsp;</TT></TD>
    <TD align=3Dright><TT>135&nbsp;</TT></TD>
    <TD align=3Dright><TT>1&nbsp;&nbsp;</TT></TD>
    <TD noWrap align=3Dright><TT>---&nbsp;&nbsp;</TT></TD>
    <TD noWrap><TT>&nbsp;K.MKGDYYR.Y</TT></TD></TR>
  <TR>
    <TD align=3Dright>&nbsp;</TD>
    <TD align=3Dright><TT>948.3666&nbsp;&nbsp;</TT></TD>
    <TD align=3Dright><TT>947.3593&nbsp;&nbsp;</TT></TD>
    <TD align=3Dright><TT>947.4171&nbsp;&nbsp;</TT></TD>
    <TD noWrap align=3Dright><TT>-60.99&nbsp;</TT></TD>
    <TD align=3Dright><TT>129&nbsp;</TT></TD>
    <TD noWrap align=3Dright><TT>-&nbsp;</TT></TD>
    <TD align=3Dright><TT>135&nbsp;</TT></TD>
    <TD align=3Dright><TT>1&nbsp;&nbsp;</TT></TD>
    <TD noWrap align=3Dright><TT>---&nbsp;&nbsp;</TT></TD>
    <TD noWrap><TT>&nbsp;K.MKGDYYR.Y + Oxidation (M)</TT></TD></TR>
  <TR>
    <TD align=3Dright>&nbsp;</TD>
    <TD align=3Dright><TT>1089.5468&nbsp;&nbsp;</TT></TD>
    <TD align=3Dright><TT>1088.5395&nbsp;&nbsp;</TT></TD>
    <TD align=3Dright><TT>1088.5826&nbsp;&nbsp;</TT></TD>
    <TD noWrap align=3Dright><TT>-39.54&nbsp;</TT></TD>
    <TD align=3Dright><TT>79&nbsp;</TT></TD>
    <TD noWrap align=3Dright><TT>-&nbsp;</TT></TD>
    <TD align=3Dright><TT>88&nbsp;</TT></TD>
    <TD align=3Dright><TT>1&nbsp;&nbsp;</TT></TD>
    <TD noWrap align=3Dright><TT>---&nbsp;&nbsp;</TT></TD>
    <TD noWrap><TT>&nbsp;K.GNESNVKTIK.G</TT></TD></TR>
  <TR>
    <TD align=3Dright>&nbsp;</TD>
    <TD align=3Dright><TT>1089.5468&nbsp;&nbsp;</TT></TD>
    <TD align=3Dright><TT>1088.5395&nbsp;&nbsp;</TT></TD>
    <TD align=3Dright><TT>1088.5826&nbsp;&nbsp;</TT></TD>
    <TD noWrap align=3Dright><TT>-39.54&nbsp;</TT></TD>
    <TD align=3Dright><TT>79&nbsp;</TT></TD>
    <TD noWrap align=3Dright><TT>-&nbsp;</TT></TD>
    <TD align=3Dright><TT>88&nbsp;</TT></TD>
    <TD align=3Dright><TT>1&nbsp;&nbsp;</TT></TD>
    <TD noWrap align=3Dright><TT>---&nbsp;&nbsp;</TT></TD>
    <TD noWrap><TT>&nbsp;K.GNESNVKTIK.G</TT></TD></TR>
  <TR>
    <TD align=3Dright>&nbsp;</TD>
    <TD align=3Dright><TT>1189.5975&nbsp;&nbsp;</TT></TD>
    <TD align=3Dright><TT>1188.5902&nbsp;&nbsp;</TT></TD>
    <TD align=3Dright><TT>1188.6536&nbsp;&nbsp;</TT></TD>
    <TD noWrap align=3Dright><TT>-53.34&nbsp;</TT></TD>
    <TD align=3Dright><TT>221&nbsp;</TT></TD>
    <TD noWrap align=3Dright><TT>-&nbsp;</TT></TD>
    <TD align=3Dright><TT>230&nbsp;</TT></TD>
    <TD align=3Dright><TT>0&nbsp;&nbsp;</TT></TD>
    <TD noWrap align=3Dright><TT>---&nbsp;&nbsp;</TT></TD>
    <TD noWrap><TT>&nbsp;K.DSTLIMQLLR.D</TT></TD></TR>
  <TR>
    <TD align=3Dright>&nbsp;</TD>
    <TD align=3Dright><TT>1189.5975&nbsp;&nbsp;</TT></TD>
    <TD align=3Dright><TT>1188.5902&nbsp;&nbsp;</TT></TD>
    <TD align=3Dright><TT>1188.6536&nbsp;&nbsp;</TT></TD>
    <TD noWrap align=3Dright><TT>-53.34&nbsp;</TT></TD>
    <TD align=3Dright><TT>221&nbsp;</TT></TD>
    <TD noWrap align=3Dright><TT>-&nbsp;</TT></TD>
    <TD align=3Dright><TT>230&nbsp;</TT></TD>
    <TD align=3Dright><TT>0&nbsp;&nbsp;</TT></TD>
    <TD noWrap align=3Dright><TT>82&nbsp;&nbsp;</TT></TD>
    <TD noWrap><TT>&nbsp;K.DSTLIMQLLR.D</TT></TD></TR>
  <TR>
    <TD align=3Dright>&nbsp;</TD>
    <TD align=3Dright><TT>1205.5774&nbsp;&nbsp;</TT></TD>
    <TD align=3Dright><TT>1204.5701&nbsp;&nbsp;</TT></TD>
    <TD align=3Dright><TT>1204.6485&nbsp;&nbsp;</TT></TD>
    <TD noWrap align=3Dright><TT>-65.10&nbsp;</TT></TD>
    <TD align=3Dright><TT>221&nbsp;</TT></TD>
    <TD noWrap align=3Dright><TT>-&nbsp;</TT></TD>
    <TD align=3Dright><TT>230&nbsp;</TT></TD>
    <TD align=3Dright><TT>0&nbsp;&nbsp;</TT></TD>
    <TD noWrap align=3Dright><TT>---&nbsp;&nbsp;</TT></TD>
    <TD noWrap><TT>&nbsp;K.DSTLIMQLLR.D + Oxidation (M)</TT></TD></TR>
  <TR>
    <TD align=3Dright>&nbsp;</TD>
    <TD align=3Dright><TT>1205.5774&nbsp;&nbsp;</TT></TD>
    <TD align=3Dright><TT>1204.5701&nbsp;&nbsp;</TT></TD>
    <TD align=3Dright><TT>1204.6485&nbsp;&nbsp;</TT></TD>
    <TD noWrap align=3Dright><TT>-65.10&nbsp;</TT></TD>
    <TD align=3Dright><TT>221&nbsp;</TT></TD>
    <TD noWrap align=3Dright><TT>-&nbsp;</TT></TD>
    <TD align=3Dright><TT>230&nbsp;</TT></TD>
    <TD align=3Dright><TT>0&nbsp;&nbsp;</TT></TD>
    <TD noWrap align=3Dright><TT>(40)&nbsp;</TT></TD>
    <TD noWrap><TT>&nbsp;K.DSTLIMQLLR.D + Oxidation (M)</TT></TD></TR>
  <TR>
    <TD align=3Dright>&nbsp;</TD>
    <TD align=3Dright><TT>1220.5222&nbsp;&nbsp;</TT></TD>
    <TD align=3Dright><TT>1219.5149&nbsp;&nbsp;</TT></TD>
    <TD align=3Dright><TT>1219.5680&nbsp;&nbsp;</TT></TD>
    <TD noWrap align=3Dright><TT>-43.54&nbsp;</TT></TD>
    <TD align=3Dright><TT>75&nbsp;</TT></TD>
    <TD noWrap align=3Dright><TT>-&nbsp;</TT></TD>
    <TD align=3Dright><TT>85&nbsp;</TT></TD>
    <TD align=3Dright><TT>1&nbsp;&nbsp;</TT></TD>
    <TD noWrap align=3Dright><TT>---&nbsp;&nbsp;</TT></TD>
    <TD noWrap><TT>&nbsp;K.EESKGNESNVK.T</TT></TD></TR>
  <TR>
    <TD align=3Dright>&nbsp;</TD>
    <TD align=3Dright><TT>1220.5222&nbsp;&nbsp;</TT></TD>
    <TD align=3Dright><TT>1219.5149&nbsp;&nbsp;</TT></TD>
    <TD align=3Dright><TT>1219.5680&nbsp;&nbsp;</TT></TD>
    <TD noWrap align=3Dright><TT>-43.54&nbsp;</TT></TD>
    <TD align=3Dright><TT>75&nbsp;</TT></TD>
    <TD noWrap align=3Dright><TT>-&nbsp;</TT></TD>
    <TD align=3Dright><TT>85&nbsp;</TT></TD>
    <TD align=3Dright><TT>1&nbsp;&nbsp;</TT></TD>
    <TD noWrap align=3Dright><TT>---&nbsp;&nbsp;</TT></TD>
    <TD noWrap><TT>&nbsp;K.EESKGNESNVK.T</TT></TD></TR>
  <TR>
    <TD align=3Dright>&nbsp;</TD>
    <TD align=3Dright><TT>2363.0771&nbsp;&nbsp;</TT></TD>
    <TD align=3Dright><TT>2362.0698&nbsp;&nbsp;</TT></TD>
    <TD align=3Dright><TT>2362.1667&nbsp;&nbsp;</TT></TD>
    <TD noWrap align=3Dright><TT>-41.02&nbsp;</TT></TD>
    <TD align=3Dright><TT>176&nbsp;</TT></TD>
    <TD noWrap align=3Dright><TT>-&nbsp;</TT></TD>
    <TD align=3Dright><TT>195&nbsp;</TT></TD>
    <TD align=3Dright><TT>0&nbsp;&nbsp;</TT></TD>
    <TD noWrap align=3Dright><TT>---&nbsp;&nbsp;</TT></TD>
    <TD noWrap><TT>&nbsp;R.LGLALNFSVFYYEIMNSPER.A</TT></TD></TR>
  <TR>
    <TD align=3Dright>&nbsp;</TD>
    <TD align=3Dright><TT>2379.0554&nbsp;&nbsp;</TT></TD>
    <TD align=3Dright><TT>2378.0481&nbsp;&nbsp;</TT></TD>
    <TD align=3Dright><TT>2378.1616&nbsp;&nbsp;</TT></TD>
    <TD noWrap align=3Dright><TT>-47.73&nbsp;</TT></TD>
    <TD align=3Dright><TT>176&nbsp;</TT></TD>
    <TD noWrap align=3Dright><TT>-&nbsp;</TT></TD>
    <TD align=3Dright><TT>195&nbsp;</TT></TD>
    <TD align=3Dright><TT>0&nbsp;&nbsp;</TT></TD>
    <TD noWrap align=3Dright><TT>---&nbsp;&nbsp;</TT></TD>
    <TD noWrap><TT>&nbsp;R.LGLALNFSVFYYEIMNSPER.A + Oxidation =
(M)</TT></TD></TR>
  <TR>
    <TD align=3Dright>&nbsp;</TD>
    <TD align=3Dright><TT>2379.0554&nbsp;&nbsp;</TT></TD>
    <TD align=3Dright><TT>2378.0481&nbsp;&nbsp;</TT></TD>
    <TD align=3Dright><TT>2378.1616&nbsp;&nbsp;</TT></TD>
    <TD noWrap align=3Dright><TT>-47.73&nbsp;</TT></TD>
    <TD align=3Dright><TT>176&nbsp;</TT></TD>
    <TD noWrap align=3Dright><TT>-&nbsp;</TT></TD>
    <TD align=3Dright><TT>195&nbsp;</TT></TD>
    <TD align=3Dright><TT>0&nbsp;&nbsp;</TT></TD>
    <TD noWrap align=3Dright><TT>28&nbsp;&nbsp;</TT></TD>
    <TD noWrap><TT>&nbsp;R.LGLALNFSVFYYEIMNSPER.A + Oxidation=20
  (M)</TT></TD></TR></TBODY></TABLE>
<TABLE border=3D0 cellSpacing=3D0>
  <TBODY>
  <TR>
    <TD><TT>&nbsp;&nbsp;&nbsp;&nbsp;&nbsp;&nbsp;</TT></TD>
    <TD><TT><B>No match to: </B>816.3817, 825.0640, 829.3389, 842.4658,=20
      870.4988, 910.3720, 910.3720, 928.4225, 1197.5964, 1221.5348, =
1236.4971,=20
      1242.5464, 1242.5464, 1366.6329, 1471.6416, 1471.6416, 1802.8802,=20
      2096.9275, 2096.9275, 2169.8777, 2169.8777, 2210.9902, 2367.0684,=20
      2482.0688</TT></TD></TR></TBODY></TABLE><BR>
<TABLE border=3D0 cellSpacing=3D0>
  <TBODY>
  <TR>
    <TD><TT><B><A =
name=3DHit7>7.</A>&nbsp;&nbsp;&nbsp;&nbsp;</B></TT></TD>
    <TD noWrap><TT><A=20
      =
href=3D"http://zxw-pc/mascot/cgi/protein_view.pl?file=3D../data/20121225/=
F002401.dat&amp;hit=3D7"=20
      =
target=3D_blank>gi|222851155</A>&nbsp;&nbsp;&nbsp;&nbsp;<B>Mass:</B>&nbsp=
;29611&nbsp;&nbsp;&nbsp;&nbsp;<B>Score:</B>&nbsp;159&nbsp;&nbsp;&nbsp;&nb=
sp;<B>Expect:</B>&nbsp;2.3e-010&nbsp;&nbsp;<B>Matches:</B>&nbsp;13</TT></=
TD></TR>
  <TR>
    <TD>&nbsp;</TD>
    <TD noWrap><TT>predicted protein [Populus=20
trichocarpa]</TT></TD></TR></TBODY></TABLE>
<TABLE border=3D0 cellSpacing=3D0 cellPadding=3D0>
  <TBODY>
  <TR>
    <TD><TT>&nbsp;&nbsp;&nbsp;&nbsp;&nbsp;&nbsp;</TT></TD>
    <TD align=3Dright><TT><B>Observed&nbsp;&nbsp;</B></TT></TD>
    <TD noWrap align=3Dright><TT><B>Mr(expt)&nbsp;&nbsp;</B></TT></TD>
    <TD noWrap align=3Dright><TT><B>Mr(calc)&nbsp;&nbsp;</B></TT></TD>
    <TD align=3Dright><TT><B>&nbsp;ppm&nbsp;&nbsp;</B></TT></TD>
    <TD align=3Dright><TT><B>Start&nbsp;</B></TT></TD>
    <TD align=3Dright><TT><B>&nbsp;</B></TT></TD>
    <TD align=3Dright><TT><B>End&nbsp;</B></TT></TD>
    <TD align=3Dright><TT><B>Miss&nbsp;</B></TT></TD>
    <TD align=3Dright><TT><B>Ions&nbsp;</B></TT></TD>
    <TD><TT><B>&nbsp;Peptide</B></TT></TD></TR>
  <TR>
    <TD align=3Dright>&nbsp;</TD>
    <TD align=3Dright><TT>770.3667&nbsp;&nbsp;</TT></TD>
    <TD align=3Dright><TT>769.3594&nbsp;&nbsp;</TT></TD>
    <TD align=3Dright><TT>769.4010&nbsp;&nbsp;</TT></TD>
    <TD noWrap align=3Dright><TT>-54.06&nbsp;</TT></TD>
    <TD align=3Dright><TT>134&nbsp;</TT></TD>
    <TD noWrap align=3Dright><TT>-&nbsp;</TT></TD>
    <TD align=3Dright><TT>139&nbsp;</TT></TD>
    <TD align=3Dright><TT>0&nbsp;&nbsp;</TT></TD>
    <TD noWrap align=3Dright><TT>---&nbsp;&nbsp;</TT></TD>
    <TD noWrap><TT>&nbsp;R.YLAEFK.A</TT></TD></TR>
  <TR>
    <TD align=3Dright>&nbsp;</TD>
    <TD align=3Dright><TT>816.3817&nbsp;&nbsp;</TT></TD>
    <TD align=3Dright><TT>815.3744&nbsp;&nbsp;</TT></TD>
    <TD align=3Dright><TT>815.4137&nbsp;&nbsp;</TT></TD>
    <TD noWrap align=3Dright><TT>-48.22&nbsp;</TT></TD>
    <TD align=3Dright><TT>16&nbsp;</TT></TD>
    <TD noWrap align=3Dright><TT>-&nbsp;</TT></TD>
    <TD align=3Dright><TT>22&nbsp;</TT></TD>
    <TD align=3Dright><TT>0&nbsp;&nbsp;</TT></TD>
    <TD noWrap align=3Dright><TT>---&nbsp;&nbsp;</TT></TD>
    <TD noWrap><TT>&nbsp;K.LAEQAER.Y</TT></TD></TR>
  <TR>
    <TD align=3Dright>&nbsp;</TD>
    <TD align=3Dright><TT>932.3815&nbsp;&nbsp;</TT></TD>
    <TD align=3Dright><TT>931.3743&nbsp;&nbsp;</TT></TD>
    <TD align=3Dright><TT>931.4222&nbsp;&nbsp;</TT></TD>
    <TD noWrap align=3Dright><TT>-51.44&nbsp;</TT></TD>
    <TD align=3Dright><TT>127&nbsp;</TT></TD>
    <TD noWrap align=3Dright><TT>-&nbsp;</TT></TD>
    <TD align=3Dright><TT>133&nbsp;</TT></TD>
    <TD align=3Dright><TT>1&nbsp;&nbsp;</TT></TD>
    <TD noWrap align=3Dright><TT>---&nbsp;&nbsp;</TT></TD>
    <TD noWrap><TT>&nbsp;K.MKGDYYR.Y</TT></TD></TR>
  <TR>
    <TD align=3Dright>&nbsp;</TD>
    <TD align=3Dright><TT>948.3666&nbsp;&nbsp;</TT></TD>
    <TD align=3Dright><TT>947.3593&nbsp;&nbsp;</TT></TD>
    <TD align=3Dright><TT>947.4171&nbsp;&nbsp;</TT></TD>
    <TD noWrap align=3Dright><TT>-60.99&nbsp;</TT></TD>
    <TD align=3Dright><TT>127&nbsp;</TT></TD>
    <TD noWrap align=3Dright><TT>-&nbsp;</TT></TD>
    <TD align=3Dright><TT>133&nbsp;</TT></TD>
    <TD align=3Dright><TT>1&nbsp;&nbsp;</TT></TD>
    <TD noWrap align=3Dright><TT>---&nbsp;&nbsp;</TT></TD>
    <TD noWrap><TT>&nbsp;K.MKGDYYR.Y + Oxidation (M)</TT></TD></TR>
  <TR>
    <TD align=3Dright>&nbsp;</TD>
    <TD align=3Dright><TT>1089.5468&nbsp;&nbsp;</TT></TD>
    <TD align=3Dright><TT>1088.5395&nbsp;&nbsp;</TT></TD>
    <TD align=3Dright><TT>1088.5713&nbsp;&nbsp;</TT></TD>
    <TD noWrap align=3Dright><TT>-29.21&nbsp;</TT></TD>
    <TD align=3Dright><TT>90&nbsp;</TT></TD>
    <TD noWrap align=3Dright><TT>-&nbsp;</TT></TD>
    <TD align=3Dright><TT>98&nbsp;</TT></TD>
    <TD align=3Dright><TT>1&nbsp;&nbsp;</TT></TD>
    <TD noWrap align=3Dright><TT>---&nbsp;&nbsp;</TT></TD>
    <TD noWrap><TT>&nbsp;R.QKVEEELSK.I</TT></TD></TR>
  <TR>
    <TD align=3Dright>&nbsp;</TD>
    <TD align=3Dright><TT>1089.5468&nbsp;&nbsp;</TT></TD>
    <TD align=3Dright><TT>1088.5395&nbsp;&nbsp;</TT></TD>
    <TD align=3Dright><TT>1088.5713&nbsp;&nbsp;</TT></TD>
    <TD noWrap align=3Dright><TT>-29.21&nbsp;</TT></TD>
    <TD align=3Dright><TT>90&nbsp;</TT></TD>
    <TD noWrap align=3Dright><TT>-&nbsp;</TT></TD>
    <TD align=3Dright><TT>98&nbsp;</TT></TD>
    <TD align=3Dright><TT>1&nbsp;&nbsp;</TT></TD>
    <TD noWrap align=3Dright><TT>---&nbsp;&nbsp;</TT></TD>
    <TD noWrap><TT>&nbsp;R.QKVEEELSK.I</TT></TD></TR>
  <TR>
    <TD align=3Dright>&nbsp;</TD>
    <TD align=3Dright><TT>1189.5975&nbsp;&nbsp;</TT></TD>
    <TD align=3Dright><TT>1188.5902&nbsp;&nbsp;</TT></TD>
    <TD align=3Dright><TT>1188.6536&nbsp;&nbsp;</TT></TD>
    <TD noWrap align=3Dright><TT>-53.34&nbsp;</TT></TD>
    <TD align=3Dright><TT>219&nbsp;</TT></TD>
    <TD noWrap align=3Dright><TT>-&nbsp;</TT></TD>
    <TD align=3Dright><TT>228&nbsp;</TT></TD>
    <TD align=3Dright><TT>0&nbsp;&nbsp;</TT></TD>
    <TD noWrap align=3Dright><TT>---&nbsp;&nbsp;</TT></TD>
    <TD noWrap><TT>&nbsp;K.DSTLIMQLLR.D</TT></TD></TR>
  <TR>
    <TD align=3Dright>&nbsp;</TD>
    <TD align=3Dright><TT>1189.5975&nbsp;&nbsp;</TT></TD>
    <TD align=3Dright><TT>1188.5902&nbsp;&nbsp;</TT></TD>
    <TD align=3Dright><TT>1188.6536&nbsp;&nbsp;</TT></TD>
    <TD noWrap align=3Dright><TT>-53.34&nbsp;</TT></TD>
    <TD align=3Dright><TT>219&nbsp;</TT></TD>
    <TD noWrap align=3Dright><TT>-&nbsp;</TT></TD>
    <TD align=3Dright><TT>228&nbsp;</TT></TD>
    <TD align=3Dright><TT>0&nbsp;&nbsp;</TT></TD>
    <TD noWrap align=3Dright><TT>82&nbsp;&nbsp;</TT></TD>
    <TD noWrap><TT>&nbsp;K.DSTLIMQLLR.D</TT></TD></TR>
  <TR>
    <TD align=3Dright>&nbsp;</TD>
    <TD align=3Dright><TT>1205.5774&nbsp;&nbsp;</TT></TD>
    <TD align=3Dright><TT>1204.5701&nbsp;&nbsp;</TT></TD>
    <TD align=3Dright><TT>1204.6485&nbsp;&nbsp;</TT></TD>
    <TD noWrap align=3Dright><TT>-65.10&nbsp;</TT></TD>
    <TD align=3Dright><TT>219&nbsp;</TT></TD>
    <TD noWrap align=3Dright><TT>-&nbsp;</TT></TD>
    <TD align=3Dright><TT>228&nbsp;</TT></TD>
    <TD align=3Dright><TT>0&nbsp;&nbsp;</TT></TD>
    <TD noWrap align=3Dright><TT>---&nbsp;&nbsp;</TT></TD>
    <TD noWrap><TT>&nbsp;K.DSTLIMQLLR.D + Oxidation (M)</TT></TD></TR>
  <TR>
    <TD align=3Dright>&nbsp;</TD>
    <TD align=3Dright><TT>1205.5774&nbsp;&nbsp;</TT></TD>
    <TD align=3Dright><TT>1204.5701&nbsp;&nbsp;</TT></TD>
    <TD align=3Dright><TT>1204.6485&nbsp;&nbsp;</TT></TD>
    <TD noWrap align=3Dright><TT>-65.10&nbsp;</TT></TD>
    <TD align=3Dright><TT>219&nbsp;</TT></TD>
    <TD noWrap align=3Dright><TT>-&nbsp;</TT></TD>
    <TD align=3Dright><TT>228&nbsp;</TT></TD>
    <TD align=3Dright><TT>0&nbsp;&nbsp;</TT></TD>
    <TD noWrap align=3Dright><TT>(40)&nbsp;</TT></TD>
    <TD noWrap><TT>&nbsp;K.DSTLIMQLLR.D + Oxidation (M)</TT></TD></TR>
  <TR>
    <TD align=3Dright>&nbsp;</TD>
    <TD align=3Dright><TT>2363.0771&nbsp;&nbsp;</TT></TD>
    <TD align=3Dright><TT>2362.0698&nbsp;&nbsp;</TT></TD>
    <TD align=3Dright><TT>2362.1667&nbsp;&nbsp;</TT></TD>
    <TD noWrap align=3Dright><TT>-41.02&nbsp;</TT></TD>
    <TD align=3Dright><TT>174&nbsp;</TT></TD>
    <TD noWrap align=3Dright><TT>-&nbsp;</TT></TD>
    <TD align=3Dright><TT>193&nbsp;</TT></TD>
    <TD align=3Dright><TT>0&nbsp;&nbsp;</TT></TD>
    <TD noWrap align=3Dright><TT>---&nbsp;&nbsp;</TT></TD>
    <TD noWrap><TT>&nbsp;R.LGLALNFSVFYYEIMNSPER.A</TT></TD></TR>
  <TR>
    <TD align=3Dright>&nbsp;</TD>
    <TD align=3Dright><TT>2379.0554&nbsp;&nbsp;</TT></TD>
    <TD align=3Dright><TT>2378.0481&nbsp;&nbsp;</TT></TD>
    <TD align=3Dright><TT>2378.1616&nbsp;&nbsp;</TT></TD>
    <TD noWrap align=3Dright><TT>-47.73&nbsp;</TT></TD>
    <TD align=3Dright><TT>174&nbsp;</TT></TD>
    <TD noWrap align=3Dright><TT>-&nbsp;</TT></TD>
    <TD align=3Dright><TT>193&nbsp;</TT></TD>
    <TD align=3Dright><TT>0&nbsp;&nbsp;</TT></TD>
    <TD noWrap align=3Dright><TT>---&nbsp;&nbsp;</TT></TD>
    <TD noWrap><TT>&nbsp;R.LGLALNFSVFYYEIMNSPER.A + Oxidation =
(M)</TT></TD></TR>
  <TR>
    <TD align=3Dright>&nbsp;</TD>
    <TD align=3Dright><TT>2379.0554&nbsp;&nbsp;</TT></TD>
    <TD align=3Dright><TT>2378.0481&nbsp;&nbsp;</TT></TD>
    <TD align=3Dright><TT>2378.1616&nbsp;&nbsp;</TT></TD>
    <TD noWrap align=3Dright><TT>-47.73&nbsp;</TT></TD>
    <TD align=3Dright><TT>174&nbsp;</TT></TD>
    <TD noWrap align=3Dright><TT>-&nbsp;</TT></TD>
    <TD align=3Dright><TT>193&nbsp;</TT></TD>
    <TD align=3Dright><TT>0&nbsp;&nbsp;</TT></TD>
    <TD noWrap align=3Dright><TT>28&nbsp;&nbsp;</TT></TD>
    <TD noWrap><TT>&nbsp;R.LGLALNFSVFYYEIMNSPER.A + Oxidation=20
  (M)</TT></TD></TR></TBODY></TABLE>
<TABLE border=3D0 cellSpacing=3D0>
  <TBODY>
  <TR>
    <TD><TT>&nbsp;&nbsp;&nbsp;&nbsp;&nbsp;&nbsp;</TT></TD>
    <TD><TT><B>No match to: </B>825.0640, 829.3389, 842.4658, 870.4988,=20
      910.3720, 910.3720, 928.4225, 1197.5964, 1220.5222, 1220.5222, =
1221.5348,=20
      1236.4971, 1242.5464, 1242.5464, 1366.6329, 1471.6416, 1471.6416,=20
      1802.8802, 2096.9275, 2096.9275, 2169.8777, 2169.8777, 2210.9902,=20
      2367.0684, 2482.0688</TT></TD></TR></TBODY></TABLE><BR>
<TABLE border=3D0 cellSpacing=3D0>
  <TBODY>
  <TR>
    <TD><TT><B><A =
name=3DHit8>8.</A>&nbsp;&nbsp;&nbsp;&nbsp;</B></TT></TD>
    <TD noWrap><TT><A=20
      =
href=3D"http://zxw-pc/mascot/cgi/protein_view.pl?file=3D../data/20121225/=
F002401.dat&amp;hit=3D8"=20
      =
target=3D_blank>gi|224098962</A>&nbsp;&nbsp;&nbsp;&nbsp;<B>Mass:</B>&nbsp=
;29611&nbsp;&nbsp;&nbsp;&nbsp;<B>Score:</B>&nbsp;159&nbsp;&nbsp;&nbsp;&nb=
sp;<B>Expect:</B>&nbsp;2.3e-010&nbsp;&nbsp;<B>Matches:</B>&nbsp;13</TT></=
TD></TR>
  <TR>
    <TD>&nbsp;</TD>
    <TD noWrap><TT>predicted protein [Populus=20
trichocarpa]</TT></TD></TR></TBODY></TABLE>
<TABLE border=3D0 cellSpacing=3D0 cellPadding=3D0>
  <TBODY>
  <TR>
    <TD><TT>&nbsp;&nbsp;&nbsp;&nbsp;&nbsp;&nbsp;</TT></TD>
    <TD align=3Dright><TT><B>Observed&nbsp;&nbsp;</B></TT></TD>
    <TD noWrap align=3Dright><TT><B>Mr(expt)&nbsp;&nbsp;</B></TT></TD>
    <TD noWrap align=3Dright><TT><B>Mr(calc)&nbsp;&nbsp;</B></TT></TD>
    <TD align=3Dright><TT><B>&nbsp;ppm&nbsp;&nbsp;</B></TT></TD>
    <TD align=3Dright><TT><B>Start&nbsp;</B></TT></TD>
    <TD align=3Dright><TT><B>&nbsp;</B></TT></TD>
    <TD align=3Dright><TT><B>End&nbsp;</B></TT></TD>
    <TD align=3Dright><TT><B>Miss&nbsp;</B></TT></TD>
    <TD align=3Dright><TT><B>Ions&nbsp;</B></TT></TD>
    <TD><TT><B>&nbsp;Peptide</B></TT></TD></TR>
  <TR>
    <TD align=3Dright>&nbsp;</TD>
    <TD align=3Dright><TT>770.3667&nbsp;&nbsp;</TT></TD>
    <TD align=3Dright><TT>769.3594&nbsp;&nbsp;</TT></TD>
    <TD align=3Dright><TT>769.4010&nbsp;&nbsp;</TT></TD>
    <TD noWrap align=3Dright><TT>-54.06&nbsp;</TT></TD>
    <TD align=3Dright><TT>134&nbsp;</TT></TD>
    <TD noWrap align=3Dright><TT>-&nbsp;</TT></TD>
    <TD align=3Dright><TT>139&nbsp;</TT></TD>
    <TD align=3Dright><TT>0&nbsp;&nbsp;</TT></TD>
    <TD noWrap align=3Dright><TT>---&nbsp;&nbsp;</TT></TD>
    <TD noWrap><TT>&nbsp;R.YLAEFK.A</TT></TD></TR>
  <TR>
    <TD align=3Dright>&nbsp;</TD>
    <TD align=3Dright><TT>816.3817&nbsp;&nbsp;</TT></TD>
    <TD align=3Dright><TT>815.3744&nbsp;&nbsp;</TT></TD>
    <TD align=3Dright><TT>815.4137&nbsp;&nbsp;</TT></TD>
    <TD noWrap align=3Dright><TT>-48.22&nbsp;</TT></TD>
    <TD align=3Dright><TT>16&nbsp;</TT></TD>
    <TD noWrap align=3Dright><TT>-&nbsp;</TT></TD>
    <TD align=3Dright><TT>22&nbsp;</TT></TD>
    <TD align=3Dright><TT>0&nbsp;&nbsp;</TT></TD>
    <TD noWrap align=3Dright><TT>---&nbsp;&nbsp;</TT></TD>
    <TD noWrap><TT>&nbsp;K.LAEQAER.Y</TT></TD></TR>
  <TR>
    <TD align=3Dright>&nbsp;</TD>
    <TD align=3Dright><TT>932.3815&nbsp;&nbsp;</TT></TD>
    <TD align=3Dright><TT>931.3743&nbsp;&nbsp;</TT></TD>
    <TD align=3Dright><TT>931.4222&nbsp;&nbsp;</TT></TD>
    <TD noWrap align=3Dright><TT>-51.44&nbsp;</TT></TD>
    <TD align=3Dright><TT>127&nbsp;</TT></TD>
    <TD noWrap align=3Dright><TT>-&nbsp;</TT></TD>
    <TD align=3Dright><TT>133&nbsp;</TT></TD>
    <TD align=3Dright><TT>1&nbsp;&nbsp;</TT></TD>
    <TD noWrap align=3Dright><TT>---&nbsp;&nbsp;</TT></TD>
    <TD noWrap><TT>&nbsp;K.MKGDYYR.Y</TT></TD></TR>
  <TR>
    <TD align=3Dright>&nbsp;</TD>
    <TD align=3Dright><TT>948.3666&nbsp;&nbsp;</TT></TD>
    <TD align=3Dright><TT>947.3593&nbsp;&nbsp;</TT></TD>
    <TD align=3Dright><TT>947.4171&nbsp;&nbsp;</TT></TD>
    <TD noWrap align=3Dright><TT>-60.99&nbsp;</TT></TD>
    <TD align=3Dright><TT>127&nbsp;</TT></TD>
    <TD noWrap align=3Dright><TT>-&nbsp;</TT></TD>
    <TD align=3Dright><TT>133&nbsp;</TT></TD>
    <TD align=3Dright><TT>1&nbsp;&nbsp;</TT></TD>
    <TD noWrap align=3Dright><TT>---&nbsp;&nbsp;</TT></TD>
    <TD noWrap><TT>&nbsp;K.MKGDYYR.Y + Oxidation (M)</TT></TD></TR>
  <TR>
    <TD align=3Dright>&nbsp;</TD>
    <TD align=3Dright><TT>1089.5468&nbsp;&nbsp;</TT></TD>
    <TD align=3Dright><TT>1088.5395&nbsp;&nbsp;</TT></TD>
    <TD align=3Dright><TT>1088.5713&nbsp;&nbsp;</TT></TD>
    <TD noWrap align=3Dright><TT>-29.21&nbsp;</TT></TD>
    <TD align=3Dright><TT>90&nbsp;</TT></TD>
    <TD noWrap align=3Dright><TT>-&nbsp;</TT></TD>
    <TD align=3Dright><TT>98&nbsp;</TT></TD>
    <TD align=3Dright><TT>1&nbsp;&nbsp;</TT></TD>
    <TD noWrap align=3Dright><TT>---&nbsp;&nbsp;</TT></TD>
    <TD noWrap><TT>&nbsp;R.QKVEEELSK.I</TT></TD></TR>
  <TR>
    <TD align=3Dright>&nbsp;</TD>
    <TD align=3Dright><TT>1089.5468&nbsp;&nbsp;</TT></TD>
    <TD align=3Dright><TT>1088.5395&nbsp;&nbsp;</TT></TD>
    <TD align=3Dright><TT>1088.5713&nbsp;&nbsp;</TT></TD>
    <TD noWrap align=3Dright><TT>-29.21&nbsp;</TT></TD>
    <TD align=3Dright><TT>90&nbsp;</TT></TD>
    <TD noWrap align=3Dright><TT>-&nbsp;</TT></TD>
    <TD align=3Dright><TT>98&nbsp;</TT></TD>
    <TD align=3Dright><TT>1&nbsp;&nbsp;</TT></TD>
    <TD noWrap align=3Dright><TT>---&nbsp;&nbsp;</TT></TD>
    <TD noWrap><TT>&nbsp;R.QKVEEELSK.I</TT></TD></TR>
  <TR>
    <TD align=3Dright>&nbsp;</TD>
    <TD align=3Dright><TT>1189.5975&nbsp;&nbsp;</TT></TD>
    <TD align=3Dright><TT>1188.5902&nbsp;&nbsp;</TT></TD>
    <TD align=3Dright><TT>1188.6536&nbsp;&nbsp;</TT></TD>
    <TD noWrap align=3Dright><TT>-53.34&nbsp;</TT></TD>
    <TD align=3Dright><TT>219&nbsp;</TT></TD>
    <TD noWrap align=3Dright><TT>-&nbsp;</TT></TD>
    <TD align=3Dright><TT>228&nbsp;</TT></TD>
    <TD align=3Dright><TT>0&nbsp;&nbsp;</TT></TD>
    <TD noWrap align=3Dright><TT>---&nbsp;&nbsp;</TT></TD>
    <TD noWrap><TT>&nbsp;K.DSTLIMQLLR.D</TT></TD></TR>
  <TR>
    <TD align=3Dright>&nbsp;</TD>
    <TD align=3Dright><TT>1189.5975&nbsp;&nbsp;</TT></TD>
    <TD align=3Dright><TT>1188.5902&nbsp;&nbsp;</TT></TD>
    <TD align=3Dright><TT>1188.6536&nbsp;&nbsp;</TT></TD>
    <TD noWrap align=3Dright><TT>-53.34&nbsp;</TT></TD>
    <TD align=3Dright><TT>219&nbsp;</TT></TD>
    <TD noWrap align=3Dright><TT>-&nbsp;</TT></TD>
    <TD align=3Dright><TT>228&nbsp;</TT></TD>
    <TD align=3Dright><TT>0&nbsp;&nbsp;</TT></TD>
    <TD noWrap align=3Dright><TT>82&nbsp;&nbsp;</TT></TD>
    <TD noWrap><TT>&nbsp;K.DSTLIMQLLR.D</TT></TD></TR>
  <TR>
    <TD align=3Dright>&nbsp;</TD>
    <TD align=3Dright><TT>1205.5774&nbsp;&nbsp;</TT></TD>
    <TD align=3Dright><TT>1204.5701&nbsp;&nbsp;</TT></TD>
    <TD align=3Dright><TT>1204.6485&nbsp;&nbsp;</TT></TD>
    <TD noWrap align=3Dright><TT>-65.10&nbsp;</TT></TD>
    <TD align=3Dright><TT>219&nbsp;</TT></TD>
    <TD noWrap align=3Dright><TT>-&nbsp;</TT></TD>
    <TD align=3Dright><TT>228&nbsp;</TT></TD>
    <TD align=3Dright><TT>0&nbsp;&nbsp;</TT></TD>
    <TD noWrap align=3Dright><TT>---&nbsp;&nbsp;</TT></TD>
    <TD noWrap><TT>&nbsp;K.DSTLIMQLLR.D + Oxidation (M)</TT></TD></TR>
  <TR>
    <TD align=3Dright>&nbsp;</TD>
    <TD align=3Dright><TT>1205.5774&nbsp;&nbsp;</TT></TD>
    <TD align=3Dright><TT>1204.5701&nbsp;&nbsp;</TT></TD>
    <TD align=3Dright><TT>1204.6485&nbsp;&nbsp;</TT></TD>
    <TD noWrap align=3Dright><TT>-65.10&nbsp;</TT></TD>
    <TD align=3Dright><TT>219&nbsp;</TT></TD>
    <TD noWrap align=3Dright><TT>-&nbsp;</TT></TD>
    <TD align=3Dright><TT>228&nbsp;</TT></TD>
    <TD align=3Dright><TT>0&nbsp;&nbsp;</TT></TD>
    <TD noWrap align=3Dright><TT>(40)&nbsp;</TT></TD>
    <TD noWrap><TT>&nbsp;K.DSTLIMQLLR.D + Oxidation (M)</TT></TD></TR>
  <TR>
    <TD align=3Dright>&nbsp;</TD>
    <TD align=3Dright><TT>2363.0771&nbsp;&nbsp;</TT></TD>
    <TD align=3Dright><TT>2362.0698&nbsp;&nbsp;</TT></TD>
    <TD align=3Dright><TT>2362.1667&nbsp;&nbsp;</TT></TD>
    <TD noWrap align=3Dright><TT>-41.02&nbsp;</TT></TD>
    <TD align=3Dright><TT>174&nbsp;</TT></TD>
    <TD noWrap align=3Dright><TT>-&nbsp;</TT></TD>
    <TD align=3Dright><TT>193&nbsp;</TT></TD>
    <TD align=3Dright><TT>0&nbsp;&nbsp;</TT></TD>
    <TD noWrap align=3Dright><TT>---&nbsp;&nbsp;</TT></TD>
    <TD noWrap><TT>&nbsp;R.LGLALNFSVFYYEIMNSPER.A</TT></TD></TR>
  <TR>
    <TD align=3Dright>&nbsp;</TD>
    <TD align=3Dright><TT>2379.0554&nbsp;&nbsp;</TT></TD>
    <TD align=3Dright><TT>2378.0481&nbsp;&nbsp;</TT></TD>
    <TD align=3Dright><TT>2378.1616&nbsp;&nbsp;</TT></TD>
    <TD noWrap align=3Dright><TT>-47.73&nbsp;</TT></TD>
    <TD align=3Dright><TT>174&nbsp;</TT></TD>
    <TD noWrap align=3Dright><TT>-&nbsp;</TT></TD>
    <TD align=3Dright><TT>193&nbsp;</TT></TD>
    <TD align=3Dright><TT>0&nbsp;&nbsp;</TT></TD>
    <TD noWrap align=3Dright><TT>---&nbsp;&nbsp;</TT></TD>
    <TD noWrap><TT>&nbsp;R.LGLALNFSVFYYEIMNSPER.A + Oxidation =
(M)</TT></TD></TR>
  <TR>
    <TD align=3Dright>&nbsp;</TD>
    <TD align=3Dright><TT>2379.0554&nbsp;&nbsp;</TT></TD>
    <TD align=3Dright><TT>2378.0481&nbsp;&nbsp;</TT></TD>
    <TD align=3Dright><TT>2378.1616&nbsp;&nbsp;</TT></TD>
    <TD noWrap align=3Dright><TT>-47.73&nbsp;</TT></TD>
    <TD align=3Dright><TT>174&nbsp;</TT></TD>
    <TD noWrap align=3Dright><TT>-&nbsp;</TT></TD>
    <TD align=3Dright><TT>193&nbsp;</TT></TD>
    <TD align=3Dright><TT>0&nbsp;&nbsp;</TT></TD>
    <TD noWrap align=3Dright><TT>28&nbsp;&nbsp;</TT></TD>
    <TD noWrap><TT>&nbsp;R.LGLALNFSVFYYEIMNSPER.A + Oxidation=20
  (M)</TT></TD></TR></TBODY></TABLE>
<TABLE border=3D0 cellSpacing=3D0>
  <TBODY>
  <TR>
    <TD><TT>&nbsp;&nbsp;&nbsp;&nbsp;&nbsp;&nbsp;</TT></TD>
    <TD><TT><B>No match to: </B>825.0640, 829.3389, 842.4658, 870.4988,=20
      910.3720, 910.3720, 928.4225, 1197.5964, 1220.5222, 1220.5222, =
1221.5348,=20
      1236.4971, 1242.5464, 1242.5464, 1366.6329, 1471.6416, 1471.6416,=20
      1802.8802, 2096.9275, 2096.9275, 2169.8777, 2169.8777, 2210.9902,=20
      2367.0684, 2482.0688</TT></TD></TR></TBODY></TABLE><BR>
<TABLE border=3D0 cellSpacing=3D0>
  <TBODY>
  <TR>
    <TD><TT><B><A =
name=3DHit9>9.</A>&nbsp;&nbsp;&nbsp;&nbsp;</B></TT></TD>
    <TD noWrap><TT><A=20
      =
href=3D"http://zxw-pc/mascot/cgi/protein_view.pl?file=3D../data/20121225/=
F002401.dat&amp;hit=3D9"=20
      =
target=3D_blank>gi|118484342</A>&nbsp;&nbsp;&nbsp;&nbsp;<B>Mass:</B>&nbsp=
;29611&nbsp;&nbsp;&nbsp;&nbsp;<B>Score:</B>&nbsp;159&nbsp;&nbsp;&nbsp;&nb=
sp;<B>Expect:</B>&nbsp;2.3e-010&nbsp;&nbsp;<B>Matches:</B>&nbsp;13</TT></=
TD></TR>
  <TR>
    <TD>&nbsp;</TD>
    <TD noWrap><TT>unknown [Populus =
trichocarpa]</TT></TD></TR></TBODY></TABLE>
<TABLE border=3D0 cellSpacing=3D0 cellPadding=3D0>
  <TBODY>
  <TR>
    <TD><TT>&nbsp;&nbsp;&nbsp;&nbsp;&nbsp;&nbsp;</TT></TD>
    <TD align=3Dright><TT><B>Observed&nbsp;&nbsp;</B></TT></TD>
    <TD noWrap align=3Dright><TT><B>Mr(expt)&nbsp;&nbsp;</B></TT></TD>
    <TD noWrap align=3Dright><TT><B>Mr(calc)&nbsp;&nbsp;</B></TT></TD>
    <TD align=3Dright><TT><B>&nbsp;ppm&nbsp;&nbsp;</B></TT></TD>
    <TD align=3Dright><TT><B>Start&nbsp;</B></TT></TD>
    <TD align=3Dright><TT><B>&nbsp;</B></TT></TD>
    <TD align=3Dright><TT><B>End&nbsp;</B></TT></TD>
    <TD align=3Dright><TT><B>Miss&nbsp;</B></TT></TD>
    <TD align=3Dright><TT><B>Ions&nbsp;</B></TT></TD>
    <TD><TT><B>&nbsp;Peptide</B></TT></TD></TR>
  <TR>
    <TD align=3Dright>&nbsp;</TD>
    <TD align=3Dright><TT>770.3667&nbsp;&nbsp;</TT></TD>
    <TD align=3Dright><TT>769.3594&nbsp;&nbsp;</TT></TD>
    <TD align=3Dright><TT>769.4010&nbsp;&nbsp;</TT></TD>
    <TD noWrap align=3Dright><TT>-54.06&nbsp;</TT></TD>
    <TD align=3Dright><TT>134&nbsp;</TT></TD>
    <TD noWrap align=3Dright><TT>-&nbsp;</TT></TD>
    <TD align=3Dright><TT>139&nbsp;</TT></TD>
    <TD align=3Dright><TT>0&nbsp;&nbsp;</TT></TD>
    <TD noWrap align=3Dright><TT>---&nbsp;&nbsp;</TT></TD>
    <TD noWrap><TT>&nbsp;R.YLAEFK.A</TT></TD></TR>
  <TR>
    <TD align=3Dright>&nbsp;</TD>
    <TD align=3Dright><TT>816.3817&nbsp;&nbsp;</TT></TD>
    <TD align=3Dright><TT>815.3744&nbsp;&nbsp;</TT></TD>
    <TD align=3Dright><TT>815.4137&nbsp;&nbsp;</TT></TD>
    <TD noWrap align=3Dright><TT>-48.22&nbsp;</TT></TD>
    <TD align=3Dright><TT>16&nbsp;</TT></TD>
    <TD noWrap align=3Dright><TT>-&nbsp;</TT></TD>
    <TD align=3Dright><TT>22&nbsp;</TT></TD>
    <TD align=3Dright><TT>0&nbsp;&nbsp;</TT></TD>
    <TD noWrap align=3Dright><TT>---&nbsp;&nbsp;</TT></TD>
    <TD noWrap><TT>&nbsp;K.LAEQAER.Y</TT></TD></TR>
  <TR>
    <TD align=3Dright>&nbsp;</TD>
    <TD align=3Dright><TT>932.3815&nbsp;&nbsp;</TT></TD>
    <TD align=3Dright><TT>931.3743&nbsp;&nbsp;</TT></TD>
    <TD align=3Dright><TT>931.4222&nbsp;&nbsp;</TT></TD>
    <TD noWrap align=3Dright><TT>-51.44&nbsp;</TT></TD>
    <TD align=3Dright><TT>127&nbsp;</TT></TD>
    <TD noWrap align=3Dright><TT>-&nbsp;</TT></TD>
    <TD align=3Dright><TT>133&nbsp;</TT></TD>
    <TD align=3Dright><TT>1&nbsp;&nbsp;</TT></TD>
    <TD noWrap align=3Dright><TT>---&nbsp;&nbsp;</TT></TD>
    <TD noWrap><TT>&nbsp;K.MKGDYYR.Y</TT></TD></TR>
  <TR>
    <TD align=3Dright>&nbsp;</TD>
    <TD align=3Dright><TT>948.3666&nbsp;&nbsp;</TT></TD>
    <TD align=3Dright><TT>947.3593&nbsp;&nbsp;</TT></TD>
    <TD align=3Dright><TT>947.4171&nbsp;&nbsp;</TT></TD>
    <TD noWrap align=3Dright><TT>-60.99&nbsp;</TT></TD>
    <TD align=3Dright><TT>127&nbsp;</TT></TD>
    <TD noWrap align=3Dright><TT>-&nbsp;</TT></TD>
    <TD align=3Dright><TT>133&nbsp;</TT></TD>
    <TD align=3Dright><TT>1&nbsp;&nbsp;</TT></TD>
    <TD noWrap align=3Dright><TT>---&nbsp;&nbsp;</TT></TD>
    <TD noWrap><TT>&nbsp;K.MKGDYYR.Y + Oxidation (M)</TT></TD></TR>
  <TR>
    <TD align=3Dright>&nbsp;</TD>
    <TD align=3Dright><TT>1089.5468&nbsp;&nbsp;</TT></TD>
    <TD align=3Dright><TT>1088.5395&nbsp;&nbsp;</TT></TD>
    <TD align=3Dright><TT>1088.5713&nbsp;&nbsp;</TT></TD>
    <TD noWrap align=3Dright><TT>-29.21&nbsp;</TT></TD>
    <TD align=3Dright><TT>90&nbsp;</TT></TD>
    <TD noWrap align=3Dright><TT>-&nbsp;</TT></TD>
    <TD align=3Dright><TT>98&nbsp;</TT></TD>
    <TD align=3Dright><TT>1&nbsp;&nbsp;</TT></TD>
    <TD noWrap align=3Dright><TT>---&nbsp;&nbsp;</TT></TD>
    <TD noWrap><TT>&nbsp;R.QKVEEELSK.I</TT></TD></TR>
  <TR>
    <TD align=3Dright>&nbsp;</TD>
    <TD align=3Dright><TT>1089.5468&nbsp;&nbsp;</TT></TD>
    <TD align=3Dright><TT>1088.5395&nbsp;&nbsp;</TT></TD>
    <TD align=3Dright><TT>1088.5713&nbsp;&nbsp;</TT></TD>
    <TD noWrap align=3Dright><TT>-29.21&nbsp;</TT></TD>
    <TD align=3Dright><TT>90&nbsp;</TT></TD>
    <TD noWrap align=3Dright><TT>-&nbsp;</TT></TD>
    <TD align=3Dright><TT>98&nbsp;</TT></TD>
    <TD align=3Dright><TT>1&nbsp;&nbsp;</TT></TD>
    <TD noWrap align=3Dright><TT>---&nbsp;&nbsp;</TT></TD>
    <TD noWrap><TT>&nbsp;R.QKVEEELSK.I</TT></TD></TR>
  <TR>
    <TD align=3Dright>&nbsp;</TD>
    <TD align=3Dright><TT>1189.5975&nbsp;&nbsp;</TT></TD>
    <TD align=3Dright><TT>1188.5902&nbsp;&nbsp;</TT></TD>
    <TD align=3Dright><TT>1188.6536&nbsp;&nbsp;</TT></TD>
    <TD noWrap align=3Dright><TT>-53.34&nbsp;</TT></TD>
    <TD align=3Dright><TT>219&nbsp;</TT></TD>
    <TD noWrap align=3Dright><TT>-&nbsp;</TT></TD>
    <TD align=3Dright><TT>228&nbsp;</TT></TD>
    <TD align=3Dright><TT>0&nbsp;&nbsp;</TT></TD>
    <TD noWrap align=3Dright><TT>---&nbsp;&nbsp;</TT></TD>
    <TD noWrap><TT>&nbsp;K.DSTLIMQLLR.D</TT></TD></TR>
  <TR>
    <TD align=3Dright>&nbsp;</TD>
    <TD align=3Dright><TT>1189.5975&nbsp;&nbsp;</TT></TD>
    <TD align=3Dright><TT>1188.5902&nbsp;&nbsp;</TT></TD>
    <TD align=3Dright><TT>1188.6536&nbsp;&nbsp;</TT></TD>
    <TD noWrap align=3Dright><TT>-53.34&nbsp;</TT></TD>
    <TD align=3Dright><TT>219&nbsp;</TT></TD>
    <TD noWrap align=3Dright><TT>-&nbsp;</TT></TD>
    <TD align=3Dright><TT>228&nbsp;</TT></TD>
    <TD align=3Dright><TT>0&nbsp;&nbsp;</TT></TD>
    <TD noWrap align=3Dright><TT>82&nbsp;&nbsp;</TT></TD>
    <TD noWrap><TT>&nbsp;K.DSTLIMQLLR.D</TT></TD></TR>
  <TR>
    <TD align=3Dright>&nbsp;</TD>
    <TD align=3Dright><TT>1205.5774&nbsp;&nbsp;</TT></TD>
    <TD align=3Dright><TT>1204.5701&nbsp;&nbsp;</TT></TD>
    <TD align=3Dright><TT>1204.6485&nbsp;&nbsp;</TT></TD>
    <TD noWrap align=3Dright><TT>-65.10&nbsp;</TT></TD>
    <TD align=3Dright><TT>219&nbsp;</TT></TD>
    <TD noWrap align=3Dright><TT>-&nbsp;</TT></TD>
    <TD align=3Dright><TT>228&nbsp;</TT></TD>
    <TD align=3Dright><TT>0&nbsp;&nbsp;</TT></TD>
    <TD noWrap align=3Dright><TT>---&nbsp;&nbsp;</TT></TD>
    <TD noWrap><TT>&nbsp;K.DSTLIMQLLR.D + Oxidation (M)</TT></TD></TR>
  <TR>
    <TD align=3Dright>&nbsp;</TD>
    <TD align=3Dright><TT>1205.5774&nbsp;&nbsp;</TT></TD>
    <TD align=3Dright><TT>1204.5701&nbsp;&nbsp;</TT></TD>
    <TD align=3Dright><TT>1204.6485&nbsp;&nbsp;</TT></TD>
    <TD noWrap align=3Dright><TT>-65.10&nbsp;</TT></TD>
    <TD align=3Dright><TT>219&nbsp;</TT></TD>
    <TD noWrap align=3Dright><TT>-&nbsp;</TT></TD>
    <TD align=3Dright><TT>228&nbsp;</TT></TD>
    <TD align=3Dright><TT>0&nbsp;&nbsp;</TT></TD>
    <TD noWrap align=3Dright><TT>(40)&nbsp;</TT></TD>
    <TD noWrap><TT>&nbsp;K.DSTLIMQLLR.D + Oxidation (M)</TT></TD></TR>
  <TR>
    <TD align=3Dright>&nbsp;</TD>
    <TD align=3Dright><TT>2363.0771&nbsp;&nbsp;</TT></TD>
    <TD align=3Dright><TT>2362.0698&nbsp;&nbsp;</TT></TD>
    <TD align=3Dright><TT>2362.1667&nbsp;&nbsp;</TT></TD>
    <TD noWrap align=3Dright><TT>-41.02&nbsp;</TT></TD>
    <TD align=3Dright><TT>174&nbsp;</TT></TD>
    <TD noWrap align=3Dright><TT>-&nbsp;</TT></TD>
    <TD align=3Dright><TT>193&nbsp;</TT></TD>
    <TD align=3Dright><TT>0&nbsp;&nbsp;</TT></TD>
    <TD noWrap align=3Dright><TT>---&nbsp;&nbsp;</TT></TD>
    <TD noWrap><TT>&nbsp;R.LGLALNFSVFYYEIMNSPER.A</TT></TD></TR>
  <TR>
    <TD align=3Dright>&nbsp;</TD>
    <TD align=3Dright><TT>2379.0554&nbsp;&nbsp;</TT></TD>
    <TD align=3Dright><TT>2378.0481&nbsp;&nbsp;</TT></TD>
    <TD align=3Dright><TT>2378.1616&nbsp;&nbsp;</TT></TD>
    <TD noWrap align=3Dright><TT>-47.73&nbsp;</TT></TD>
    <TD align=3Dright><TT>174&nbsp;</TT></TD>
    <TD noWrap align=3Dright><TT>-&nbsp;</TT></TD>
    <TD align=3Dright><TT>193&nbsp;</TT></TD>
    <TD align=3Dright><TT>0&nbsp;&nbsp;</TT></TD>
    <TD noWrap align=3Dright><TT>---&nbsp;&nbsp;</TT></TD>
    <TD noWrap><TT>&nbsp;R.LGLALNFSVFYYEIMNSPER.A + Oxidation =
(M)</TT></TD></TR>
  <TR>
    <TD align=3Dright>&nbsp;</TD>
    <TD align=3Dright><TT>2379.0554&nbsp;&nbsp;</TT></TD>
    <TD align=3Dright><TT>2378.0481&nbsp;&nbsp;</TT></TD>
    <TD align=3Dright><TT>2378.1616&nbsp;&nbsp;</TT></TD>
    <TD noWrap align=3Dright><TT>-47.73&nbsp;</TT></TD>
    <TD align=3Dright><TT>174&nbsp;</TT></TD>
    <TD noWrap align=3Dright><TT>-&nbsp;</TT></TD>
    <TD align=3Dright><TT>193&nbsp;</TT></TD>
    <TD align=3Dright><TT>0&nbsp;&nbsp;</TT></TD>
    <TD noWrap align=3Dright><TT>28&nbsp;&nbsp;</TT></TD>
    <TD noWrap><TT>&nbsp;R.LGLALNFSVFYYEIMNSPER.A + Oxidation=20
  (M)</TT></TD></TR></TBODY></TABLE>
<TABLE border=3D0 cellSpacing=3D0>
  <TBODY>
  <TR>
    <TD><TT>&nbsp;&nbsp;&nbsp;&nbsp;&nbsp;&nbsp;</TT></TD>
    <TD><TT><B>No match to: </B>825.0640, 829.3389, 842.4658, 870.4988,=20
      910.3720, 910.3720, 928.4225, 1197.5964, 1220.5222, 1220.5222, =
1221.5348,=20
      1236.4971, 1242.5464, 1242.5464, 1366.6329, 1471.6416, 1471.6416,=20
      1802.8802, 2096.9275, 2096.9275, 2169.8777, 2169.8777, 2210.9902,=20
      2367.0684, 2482.0688</TT></TD></TR></TBODY></TABLE><BR>
<TABLE border=3D0 cellSpacing=3D0>
  <TBODY>
  <TR>
    <TD><TT><B><A name=3DHit10>10.</A>&nbsp;&nbsp;&nbsp;</B></TT></TD>
    <TD noWrap><TT><A=20
      =
href=3D"http://zxw-pc/mascot/cgi/protein_view.pl?file=3D../data/20121225/=
F002401.dat&amp;hit=3D10"=20
      =
target=3D_blank>gi|16755676</A>&nbsp;&nbsp;&nbsp;&nbsp;<B>Mass:</B>&nbsp;=
29804&nbsp;&nbsp;&nbsp;&nbsp;<B>Score:</B>&nbsp;159&nbsp;&nbsp;&nbsp;&nbs=
p;<B>Expect:</B>&nbsp;2.3e-010&nbsp;&nbsp;<B>Matches:</B>&nbsp;12</TT></T=
D></TR>
  <TR>
    <TD>&nbsp;</TD>
    <TD noWrap><TT>14-3-3 protein [Fritillaria=20
cirrhosa]</TT></TD></TR></TBODY></TABLE>
<TABLE border=3D0 cellSpacing=3D0 cellPadding=3D0>
  <TBODY>
  <TR>
    <TD><TT>&nbsp;&nbsp;&nbsp;&nbsp;&nbsp;&nbsp;</TT></TD>
    <TD align=3Dright><TT><B>Observed&nbsp;&nbsp;</B></TT></TD>
    <TD noWrap align=3Dright><TT><B>Mr(expt)&nbsp;&nbsp;</B></TT></TD>
    <TD noWrap align=3Dright><TT><B>Mr(calc)&nbsp;&nbsp;</B></TT></TD>
    <TD align=3Dright><TT><B>&nbsp;ppm&nbsp;&nbsp;</B></TT></TD>
    <TD align=3Dright><TT><B>Start&nbsp;</B></TT></TD>
    <TD align=3Dright><TT><B>&nbsp;</B></TT></TD>
    <TD align=3Dright><TT><B>End&nbsp;</B></TT></TD>
    <TD align=3Dright><TT><B>Miss&nbsp;</B></TT></TD>
    <TD align=3Dright><TT><B>Ions&nbsp;</B></TT></TD>
    <TD><TT><B>&nbsp;Peptide</B></TT></TD></TR>
  <TR>
    <TD align=3Dright>&nbsp;</TD>
    <TD align=3Dright><TT>770.3667&nbsp;&nbsp;</TT></TD>
    <TD align=3Dright><TT>769.3594&nbsp;&nbsp;</TT></TD>
    <TD align=3Dright><TT>769.4010&nbsp;&nbsp;</TT></TD>
    <TD noWrap align=3Dright><TT>-54.06&nbsp;</TT></TD>
    <TD align=3Dright><TT>136&nbsp;</TT></TD>
    <TD noWrap align=3Dright><TT>-&nbsp;</TT></TD>
    <TD align=3Dright><TT>141&nbsp;</TT></TD>
    <TD align=3Dright><TT>0&nbsp;&nbsp;</TT></TD>
    <TD noWrap align=3Dright><TT>---&nbsp;&nbsp;</TT></TD>
    <TD noWrap><TT>&nbsp;R.YLAEFK.N</TT></TD></TR>
  <TR>
    <TD align=3Dright>&nbsp;</TD>
    <TD align=3Dright><TT>816.3817&nbsp;&nbsp;</TT></TD>
    <TD align=3Dright><TT>815.3744&nbsp;&nbsp;</TT></TD>
    <TD align=3Dright><TT>815.4137&nbsp;&nbsp;</TT></TD>
    <TD noWrap align=3Dright><TT>-48.22&nbsp;</TT></TD>
    <TD align=3Dright><TT>16&nbsp;</TT></TD>
    <TD noWrap align=3Dright><TT>-&nbsp;</TT></TD>
    <TD align=3Dright><TT>22&nbsp;</TT></TD>
    <TD align=3Dright><TT>0&nbsp;&nbsp;</TT></TD>
    <TD noWrap align=3Dright><TT>---&nbsp;&nbsp;</TT></TD>
    <TD noWrap><TT>&nbsp;K.LAEQAER.Y</TT></TD></TR>
  <TR>
    <TD align=3Dright>&nbsp;</TD>
    <TD align=3Dright><TT>932.3815&nbsp;&nbsp;</TT></TD>
    <TD align=3Dright><TT>931.3743&nbsp;&nbsp;</TT></TD>
    <TD align=3Dright><TT>931.4222&nbsp;&nbsp;</TT></TD>
    <TD noWrap align=3Dright><TT>-51.44&nbsp;</TT></TD>
    <TD align=3Dright><TT>129&nbsp;</TT></TD>
    <TD noWrap align=3Dright><TT>-&nbsp;</TT></TD>
    <TD align=3Dright><TT>135&nbsp;</TT></TD>
    <TD align=3Dright><TT>1&nbsp;&nbsp;</TT></TD>
    <TD noWrap align=3Dright><TT>---&nbsp;&nbsp;</TT></TD>
    <TD noWrap><TT>&nbsp;K.MKGDYYR.Y</TT></TD></TR>
  <TR>
    <TD align=3Dright>&nbsp;</TD>
    <TD align=3Dright><TT>948.3666&nbsp;&nbsp;</TT></TD>
    <TD align=3Dright><TT>947.3593&nbsp;&nbsp;</TT></TD>
    <TD align=3Dright><TT>947.4171&nbsp;&nbsp;</TT></TD>
    <TD noWrap align=3Dright><TT>-60.99&nbsp;</TT></TD>
    <TD align=3Dright><TT>129&nbsp;</TT></TD>
    <TD noWrap align=3Dright><TT>-&nbsp;</TT></TD>
    <TD align=3Dright><TT>135&nbsp;</TT></TD>
    <TD align=3Dright><TT>1&nbsp;&nbsp;</TT></TD>
    <TD noWrap align=3Dright><TT>---&nbsp;&nbsp;</TT></TD>
    <TD noWrap><TT>&nbsp;K.MKGDYYR.Y + Oxidation (M)</TT></TD></TR>
  <TR>
    <TD align=3Dright>&nbsp;</TD>
    <TD align=3Dright><TT>1189.5975&nbsp;&nbsp;</TT></TD>
    <TD align=3Dright><TT>1188.5902&nbsp;&nbsp;</TT></TD>
    <TD align=3Dright><TT>1188.6536&nbsp;&nbsp;</TT></TD>
    <TD noWrap align=3Dright><TT>-53.34&nbsp;</TT></TD>
    <TD align=3Dright><TT>221&nbsp;</TT></TD>
    <TD noWrap align=3Dright><TT>-&nbsp;</TT></TD>
    <TD align=3Dright><TT>230&nbsp;</TT></TD>
    <TD align=3Dright><TT>0&nbsp;&nbsp;</TT></TD>
    <TD noWrap align=3Dright><TT>---&nbsp;&nbsp;</TT></TD>
    <TD noWrap><TT>&nbsp;K.DSTLIMQLLR.D</TT></TD></TR>
  <TR>
    <TD align=3Dright>&nbsp;</TD>
    <TD align=3Dright><TT>1189.5975&nbsp;&nbsp;</TT></TD>
    <TD align=3Dright><TT>1188.5902&nbsp;&nbsp;</TT></TD>
    <TD align=3Dright><TT>1188.6536&nbsp;&nbsp;</TT></TD>
    <TD noWrap align=3Dright><TT>-53.34&nbsp;</TT></TD>
    <TD align=3Dright><TT>221&nbsp;</TT></TD>
    <TD noWrap align=3Dright><TT>-&nbsp;</TT></TD>
    <TD align=3Dright><TT>230&nbsp;</TT></TD>
    <TD align=3Dright><TT>0&nbsp;&nbsp;</TT></TD>
    <TD noWrap align=3Dright><TT>82&nbsp;&nbsp;</TT></TD>
    <TD noWrap><TT>&nbsp;K.DSTLIMQLLR.D</TT></TD></TR>
  <TR>
    <TD align=3Dright>&nbsp;</TD>
    <TD align=3Dright><TT>1205.5774&nbsp;&nbsp;</TT></TD>
    <TD align=3Dright><TT>1204.5701&nbsp;&nbsp;</TT></TD>
    <TD align=3Dright><TT>1204.6485&nbsp;&nbsp;</TT></TD>
    <TD noWrap align=3Dright><TT>-65.10&nbsp;</TT></TD>
    <TD align=3Dright><TT>221&nbsp;</TT></TD>
    <TD noWrap align=3Dright><TT>-&nbsp;</TT></TD>
    <TD align=3Dright><TT>230&nbsp;</TT></TD>
    <TD align=3Dright><TT>0&nbsp;&nbsp;</TT></TD>
    <TD noWrap align=3Dright><TT>---&nbsp;&nbsp;</TT></TD>
    <TD noWrap><TT>&nbsp;K.DSTLIMQLLR.D + Oxidation (M)</TT></TD></TR>
  <TR>
    <TD align=3Dright>&nbsp;</TD>
    <TD align=3Dright><TT>1205.5774&nbsp;&nbsp;</TT></TD>
    <TD align=3Dright><TT>1204.5701&nbsp;&nbsp;</TT></TD>
    <TD align=3Dright><TT>1204.6485&nbsp;&nbsp;</TT></TD>
    <TD noWrap align=3Dright><TT>-65.10&nbsp;</TT></TD>
    <TD align=3Dright><TT>221&nbsp;</TT></TD>
    <TD noWrap align=3Dright><TT>-&nbsp;</TT></TD>
    <TD align=3Dright><TT>230&nbsp;</TT></TD>
    <TD align=3Dright><TT>0&nbsp;&nbsp;</TT></TD>
    <TD noWrap align=3Dright><TT>(40)&nbsp;</TT></TD>
    <TD noWrap><TT>&nbsp;K.DSTLIMQLLR.D + Oxidation (M)</TT></TD></TR>
  <TR>
    <TD align=3Dright>&nbsp;</TD>
    <TD align=3Dright><TT>1366.6329&nbsp;&nbsp;</TT></TD>
    <TD align=3Dright><TT>1365.6256&nbsp;&nbsp;</TT></TD>
    <TD align=3Dright><TT>1365.5468&nbsp;&nbsp;</TT></TD>
    <TD noWrap align=3Dright><TT>57.7&nbsp;</TT></TD>
    <TD align=3Dright><TT>23&nbsp;</TT></TD>
    <TD noWrap align=3Dright><TT>-&nbsp;</TT></TD>
    <TD align=3Dright><TT>32&nbsp;</TT></TD>
    <TD align=3Dright><TT>0&nbsp;&nbsp;</TT></TD>
    <TD noWrap align=3Dright><TT>---&nbsp;&nbsp;</TT></TD>
    <TD noWrap><TT>&nbsp;R.YEEMVEFMEK.V + 2 Oxidation (M)</TT></TD></TR>
  <TR>
    <TD align=3Dright>&nbsp;</TD>
    <TD align=3Dright><TT>2363.0771&nbsp;&nbsp;</TT></TD>
    <TD align=3Dright><TT>2362.0698&nbsp;&nbsp;</TT></TD>
    <TD align=3Dright><TT>2362.1667&nbsp;&nbsp;</TT></TD>
    <TD noWrap align=3Dright><TT>-41.02&nbsp;</TT></TD>
    <TD align=3Dright><TT>176&nbsp;</TT></TD>
    <TD noWrap align=3Dright><TT>-&nbsp;</TT></TD>
    <TD align=3Dright><TT>195&nbsp;</TT></TD>
    <TD align=3Dright><TT>0&nbsp;&nbsp;</TT></TD>
    <TD noWrap align=3Dright><TT>---&nbsp;&nbsp;</TT></TD>
    <TD noWrap><TT>&nbsp;R.LGLALNFSVFYYEIMNSPER.A</TT></TD></TR>
  <TR>
    <TD align=3Dright>&nbsp;</TD>
    <TD align=3Dright><TT>2379.0554&nbsp;&nbsp;</TT></TD>
    <TD align=3Dright><TT>2378.0481&nbsp;&nbsp;</TT></TD>
    <TD align=3Dright><TT>2378.1616&nbsp;&nbsp;</TT></TD>
    <TD noWrap align=3Dright><TT>-47.73&nbsp;</TT></TD>
    <TD align=3Dright><TT>176&nbsp;</TT></TD>
    <TD noWrap align=3Dright><TT>-&nbsp;</TT></TD>
    <TD align=3Dright><TT>195&nbsp;</TT></TD>
    <TD align=3Dright><TT>0&nbsp;&nbsp;</TT></TD>
    <TD noWrap align=3Dright><TT>---&nbsp;&nbsp;</TT></TD>
    <TD noWrap><TT>&nbsp;R.LGLALNFSVFYYEIMNSPER.A + Oxidation =
(M)</TT></TD></TR>
  <TR>
    <TD align=3Dright>&nbsp;</TD>
    <TD align=3Dright><TT>2379.0554&nbsp;&nbsp;</TT></TD>
    <TD align=3Dright><TT>2378.0481&nbsp;&nbsp;</TT></TD>
    <TD align=3Dright><TT>2378.1616&nbsp;&nbsp;</TT></TD>
    <TD noWrap align=3Dright><TT>-47.73&nbsp;</TT></TD>
    <TD align=3Dright><TT>176&nbsp;</TT></TD>
    <TD noWrap align=3Dright><TT>-&nbsp;</TT></TD>
    <TD align=3Dright><TT>195&nbsp;</TT></TD>
    <TD align=3Dright><TT>0&nbsp;&nbsp;</TT></TD>
    <TD noWrap align=3Dright><TT>28&nbsp;&nbsp;</TT></TD>
    <TD noWrap><TT>&nbsp;R.LGLALNFSVFYYEIMNSPER.A + Oxidation=20
  (M)</TT></TD></TR></TBODY></TABLE>
<TABLE border=3D0 cellSpacing=3D0>
  <TBODY>
  <TR>
    <TD><TT>&nbsp;&nbsp;&nbsp;&nbsp;&nbsp;&nbsp;</TT></TD>
    <TD><TT><B>No match to: </B>825.0640, 829.3389, 842.4658, 870.4988,=20
      910.3720, 910.3720, 928.4225, 1089.5468, 1089.5468, 1197.5964, =
1220.5222,=20
      1220.5222, 1221.5348, 1236.4971, 1242.5464, 1242.5464, 1471.6416,=20
      1471.6416, 1802.8802, 2096.9275, 2096.9275, 2169.8777, 2169.8777,=20
      2210.9902, 2367.0684, 2482.0688</TT></TD></TR></TBODY></TABLE><BR>
<TABLE border=3D0 cellSpacing=3D0>
  <TBODY>
  <TR>
    <TD><TT><B><A name=3DHit11>11.</A>&nbsp;&nbsp;&nbsp;</B></TT></TD>
    <TD noWrap><TT><A=20
      =
href=3D"http://zxw-pc/mascot/cgi/protein_view.pl?file=3D../data/20121225/=
F002401.dat&amp;hit=3D11"=20
      =
target=3D_blank>gi|257664796</A>&nbsp;&nbsp;&nbsp;&nbsp;<B>Mass:</B>&nbsp=
;29804&nbsp;&nbsp;&nbsp;&nbsp;<B>Score:</B>&nbsp;159&nbsp;&nbsp;&nbsp;&nb=
sp;<B>Expect:</B>&nbsp;2.3e-010&nbsp;&nbsp;<B>Matches:</B>&nbsp;12</TT></=
TD></TR>
  <TR>
    <TD>&nbsp;</TD>
    <TD noWrap><TT>unnamed protein product [Fritillaria=20
  cirrhosa]</TT></TD></TR></TBODY></TABLE>
<TABLE border=3D0 cellSpacing=3D0 cellPadding=3D0>
  <TBODY>
  <TR>
    <TD><TT>&nbsp;&nbsp;&nbsp;&nbsp;&nbsp;&nbsp;</TT></TD>
    <TD align=3Dright><TT><B>Observed&nbsp;&nbsp;</B></TT></TD>
    <TD noWrap align=3Dright><TT><B>Mr(expt)&nbsp;&nbsp;</B></TT></TD>
    <TD noWrap align=3Dright><TT><B>Mr(calc)&nbsp;&nbsp;</B></TT></TD>
    <TD align=3Dright><TT><B>&nbsp;ppm&nbsp;&nbsp;</B></TT></TD>
    <TD align=3Dright><TT><B>Start&nbsp;</B></TT></TD>
    <TD align=3Dright><TT><B>&nbsp;</B></TT></TD>
    <TD align=3Dright><TT><B>End&nbsp;</B></TT></TD>
    <TD align=3Dright><TT><B>Miss&nbsp;</B></TT></TD>
    <TD align=3Dright><TT><B>Ions&nbsp;</B></TT></TD>
    <TD><TT><B>&nbsp;Peptide</B></TT></TD></TR>
  <TR>
    <TD align=3Dright>&nbsp;</TD>
    <TD align=3Dright><TT>770.3667&nbsp;&nbsp;</TT></TD>
    <TD align=3Dright><TT>769.3594&nbsp;&nbsp;</TT></TD>
    <TD align=3Dright><TT>769.4010&nbsp;&nbsp;</TT></TD>
    <TD noWrap align=3Dright><TT>-54.06&nbsp;</TT></TD>
    <TD align=3Dright><TT>136&nbsp;</TT></TD>
    <TD noWrap align=3Dright><TT>-&nbsp;</TT></TD>
    <TD align=3Dright><TT>141&nbsp;</TT></TD>
    <TD align=3Dright><TT>0&nbsp;&nbsp;</TT></TD>
    <TD noWrap align=3Dright><TT>---&nbsp;&nbsp;</TT></TD>
    <TD noWrap><TT>&nbsp;R.YLAEFK.N</TT></TD></TR>
  <TR>
    <TD align=3Dright>&nbsp;</TD>
    <TD align=3Dright><TT>816.3817&nbsp;&nbsp;</TT></TD>
    <TD align=3Dright><TT>815.3744&nbsp;&nbsp;</TT></TD>
    <TD align=3Dright><TT>815.4137&nbsp;&nbsp;</TT></TD>
    <TD noWrap align=3Dright><TT>-48.22&nbsp;</TT></TD>
    <TD align=3Dright><TT>16&nbsp;</TT></TD>
    <TD noWrap align=3Dright><TT>-&nbsp;</TT></TD>
    <TD align=3Dright><TT>22&nbsp;</TT></TD>
    <TD align=3Dright><TT>0&nbsp;&nbsp;</TT></TD>
    <TD noWrap align=3Dright><TT>---&nbsp;&nbsp;</TT></TD>
    <TD noWrap><TT>&nbsp;K.LAEQAER.Y</TT></TD></TR>
  <TR>
    <TD align=3Dright>&nbsp;</TD>
    <TD align=3Dright><TT>932.3815&nbsp;&nbsp;</TT></TD>
    <TD align=3Dright><TT>931.3743&nbsp;&nbsp;</TT></TD>
    <TD align=3Dright><TT>931.4222&nbsp;&nbsp;</TT></TD>
    <TD noWrap align=3Dright><TT>-51.44&nbsp;</TT></TD>
    <TD align=3Dright><TT>129&nbsp;</TT></TD>
    <TD noWrap align=3Dright><TT>-&nbsp;</TT></TD>
    <TD align=3Dright><TT>135&nbsp;</TT></TD>
    <TD align=3Dright><TT>1&nbsp;&nbsp;</TT></TD>
    <TD noWrap align=3Dright><TT>---&nbsp;&nbsp;</TT></TD>
    <TD noWrap><TT>&nbsp;K.MKGDYYR.Y</TT></TD></TR>
  <TR>
    <TD align=3Dright>&nbsp;</TD>
    <TD align=3Dright><TT>948.3666&nbsp;&nbsp;</TT></TD>
    <TD align=3Dright><TT>947.3593&nbsp;&nbsp;</TT></TD>
    <TD align=3Dright><TT>947.4171&nbsp;&nbsp;</TT></TD>
    <TD noWrap align=3Dright><TT>-60.99&nbsp;</TT></TD>
    <TD align=3Dright><TT>129&nbsp;</TT></TD>
    <TD noWrap align=3Dright><TT>-&nbsp;</TT></TD>
    <TD align=3Dright><TT>135&nbsp;</TT></TD>
    <TD align=3Dright><TT>1&nbsp;&nbsp;</TT></TD>
    <TD noWrap align=3Dright><TT>---&nbsp;&nbsp;</TT></TD>
    <TD noWrap><TT>&nbsp;K.MKGDYYR.Y + Oxidation (M)</TT></TD></TR>
  <TR>
    <TD align=3Dright>&nbsp;</TD>
    <TD align=3Dright><TT>1189.5975&nbsp;&nbsp;</TT></TD>
    <TD align=3Dright><TT>1188.5902&nbsp;&nbsp;</TT></TD>
    <TD align=3Dright><TT>1188.6536&nbsp;&nbsp;</TT></TD>
    <TD noWrap align=3Dright><TT>-53.34&nbsp;</TT></TD>
    <TD align=3Dright><TT>221&nbsp;</TT></TD>
    <TD noWrap align=3Dright><TT>-&nbsp;</TT></TD>
    <TD align=3Dright><TT>230&nbsp;</TT></TD>
    <TD align=3Dright><TT>0&nbsp;&nbsp;</TT></TD>
    <TD noWrap align=3Dright><TT>---&nbsp;&nbsp;</TT></TD>
    <TD noWrap><TT>&nbsp;K.DSTLIMQLLR.D</TT></TD></TR>
  <TR>
    <TD align=3Dright>&nbsp;</TD>
    <TD align=3Dright><TT>1189.5975&nbsp;&nbsp;</TT></TD>
    <TD align=3Dright><TT>1188.5902&nbsp;&nbsp;</TT></TD>
    <TD align=3Dright><TT>1188.6536&nbsp;&nbsp;</TT></TD>
    <TD noWrap align=3Dright><TT>-53.34&nbsp;</TT></TD>
    <TD align=3Dright><TT>221&nbsp;</TT></TD>
    <TD noWrap align=3Dright><TT>-&nbsp;</TT></TD>
    <TD align=3Dright><TT>230&nbsp;</TT></TD>
    <TD align=3Dright><TT>0&nbsp;&nbsp;</TT></TD>
    <TD noWrap align=3Dright><TT>82&nbsp;&nbsp;</TT></TD>
    <TD noWrap><TT>&nbsp;K.DSTLIMQLLR.D</TT></TD></TR>
  <TR>
    <TD align=3Dright>&nbsp;</TD>
    <TD align=3Dright><TT>1205.5774&nbsp;&nbsp;</TT></TD>
    <TD align=3Dright><TT>1204.5701&nbsp;&nbsp;</TT></TD>
    <TD align=3Dright><TT>1204.6485&nbsp;&nbsp;</TT></TD>
    <TD noWrap align=3Dright><TT>-65.10&nbsp;</TT></TD>
    <TD align=3Dright><TT>221&nbsp;</TT></TD>
    <TD noWrap align=3Dright><TT>-&nbsp;</TT></TD>
    <TD align=3Dright><TT>230&nbsp;</TT></TD>
    <TD align=3Dright><TT>0&nbsp;&nbsp;</TT></TD>
    <TD noWrap align=3Dright><TT>---&nbsp;&nbsp;</TT></TD>
    <TD noWrap><TT>&nbsp;K.DSTLIMQLLR.D + Oxidation (M)</TT></TD></TR>
  <TR>
    <TD align=3Dright>&nbsp;</TD>
    <TD align=3Dright><TT>1205.5774&nbsp;&nbsp;</TT></TD>
    <TD align=3Dright><TT>1204.5701&nbsp;&nbsp;</TT></TD>
    <TD align=3Dright><TT>1204.6485&nbsp;&nbsp;</TT></TD>
    <TD noWrap align=3Dright><TT>-65.10&nbsp;</TT></TD>
    <TD align=3Dright><TT>221&nbsp;</TT></TD>
    <TD noWrap align=3Dright><TT>-&nbsp;</TT></TD>
    <TD align=3Dright><TT>230&nbsp;</TT></TD>
    <TD align=3Dright><TT>0&nbsp;&nbsp;</TT></TD>
    <TD noWrap align=3Dright><TT>(40)&nbsp;</TT></TD>
    <TD noWrap><TT>&nbsp;K.DSTLIMQLLR.D + Oxidation (M)</TT></TD></TR>
  <TR>
    <TD align=3Dright>&nbsp;</TD>
    <TD align=3Dright><TT>1366.6329&nbsp;&nbsp;</TT></TD>
    <TD align=3Dright><TT>1365.6256&nbsp;&nbsp;</TT></TD>
    <TD align=3Dright><TT>1365.5468&nbsp;&nbsp;</TT></TD>
    <TD noWrap align=3Dright><TT>57.7&nbsp;</TT></TD>
    <TD align=3Dright><TT>23&nbsp;</TT></TD>
    <TD noWrap align=3Dright><TT>-&nbsp;</TT></TD>
    <TD align=3Dright><TT>32&nbsp;</TT></TD>
    <TD align=3Dright><TT>0&nbsp;&nbsp;</TT></TD>
    <TD noWrap align=3Dright><TT>---&nbsp;&nbsp;</TT></TD>
    <TD noWrap><TT>&nbsp;R.YEEMVEFMEK.V + 2 Oxidation (M)</TT></TD></TR>
  <TR>
    <TD align=3Dright>&nbsp;</TD>
    <TD align=3Dright><TT>2363.0771&nbsp;&nbsp;</TT></TD>
    <TD align=3Dright><TT>2362.0698&nbsp;&nbsp;</TT></TD>
    <TD align=3Dright><TT>2362.1667&nbsp;&nbsp;</TT></TD>
    <TD noWrap align=3Dright><TT>-41.02&nbsp;</TT></TD>
    <TD align=3Dright><TT>176&nbsp;</TT></TD>
    <TD noWrap align=3Dright><TT>-&nbsp;</TT></TD>
    <TD align=3Dright><TT>195&nbsp;</TT></TD>
    <TD align=3Dright><TT>0&nbsp;&nbsp;</TT></TD>
    <TD noWrap align=3Dright><TT>---&nbsp;&nbsp;</TT></TD>
    <TD noWrap><TT>&nbsp;R.LGLALNFSVFYYEIMNSPER.A</TT></TD></TR>
  <TR>
    <TD align=3Dright>&nbsp;</TD>
    <TD align=3Dright><TT>2379.0554&nbsp;&nbsp;</TT></TD>
    <TD align=3Dright><TT>2378.0481&nbsp;&nbsp;</TT></TD>
    <TD align=3Dright><TT>2378.1616&nbsp;&nbsp;</TT></TD>
    <TD noWrap align=3Dright><TT>-47.73&nbsp;</TT></TD>
    <TD align=3Dright><TT>176&nbsp;</TT></TD>
    <TD noWrap align=3Dright><TT>-&nbsp;</TT></TD>
    <TD align=3Dright><TT>195&nbsp;</TT></TD>
    <TD align=3Dright><TT>0&nbsp;&nbsp;</TT></TD>
    <TD noWrap align=3Dright><TT>---&nbsp;&nbsp;</TT></TD>
    <TD noWrap><TT>&nbsp;R.LGLALNFSVFYYEIMNSPER.A + Oxidation =
(M)</TT></TD></TR>
  <TR>
    <TD align=3Dright>&nbsp;</TD>
    <TD align=3Dright><TT>2379.0554&nbsp;&nbsp;</TT></TD>
    <TD align=3Dright><TT>2378.0481&nbsp;&nbsp;</TT></TD>
    <TD align=3Dright><TT>2378.1616&nbsp;&nbsp;</TT></TD>
    <TD noWrap align=3Dright><TT>-47.73&nbsp;</TT></TD>
    <TD align=3Dright><TT>176&nbsp;</TT></TD>
    <TD noWrap align=3Dright><TT>-&nbsp;</TT></TD>
    <TD align=3Dright><TT>195&nbsp;</TT></TD>
    <TD align=3Dright><TT>0&nbsp;&nbsp;</TT></TD>
    <TD noWrap align=3Dright><TT>28&nbsp;&nbsp;</TT></TD>
    <TD noWrap><TT>&nbsp;R.LGLALNFSVFYYEIMNSPER.A + Oxidation=20
  (M)</TT></TD></TR></TBODY></TABLE>
<TABLE border=3D0 cellSpacing=3D0>
  <TBODY>
  <TR>
    <TD><TT>&nbsp;&nbsp;&nbsp;&nbsp;&nbsp;&nbsp;</TT></TD>
    <TD><TT><B>No match to: </B>825.0640, 829.3389, 842.4658, 870.4988,=20
      910.3720, 910.3720, 928.4225, 1089.5468, 1089.5468, 1197.5964, =
1220.5222,=20
      1220.5222, 1221.5348, 1236.4971, 1242.5464, 1242.5464, 1471.6416,=20
      1471.6416, 1802.8802, 2096.9275, 2096.9275, 2169.8777, 2169.8777,=20
      2210.9902, 2367.0684, 2482.0688</TT></TD></TR></TBODY></TABLE><BR>
<TABLE border=3D0 cellSpacing=3D0>
  <TBODY>
  <TR>
    <TD><TT><B><A name=3DHit12>12.</A>&nbsp;&nbsp;&nbsp;</B></TT></TD>
    <TD noWrap><TT><A=20
      =
href=3D"http://zxw-pc/mascot/cgi/protein_view.pl?file=3D../data/20121225/=
F002401.dat&amp;hit=3D12"=20
      =
target=3D_blank>gi|227472052</A>&nbsp;&nbsp;&nbsp;&nbsp;<B>Mass:</B>&nbsp=
;29804&nbsp;&nbsp;&nbsp;&nbsp;<B>Score:</B>&nbsp;159&nbsp;&nbsp;&nbsp;&nb=
sp;<B>Expect:</B>&nbsp;2.3e-010&nbsp;&nbsp;<B>Matches:</B>&nbsp;12</TT></=
TD></TR>
  <TR>
    <TD>&nbsp;</TD>
    <TD noWrap><TT>unnamed protein product [Fritillaria=20
  cirrhosa]</TT></TD></TR></TBODY></TABLE>
<TABLE border=3D0 cellSpacing=3D0 cellPadding=3D0>
  <TBODY>
  <TR>
    <TD><TT>&nbsp;&nbsp;&nbsp;&nbsp;&nbsp;&nbsp;</TT></TD>
    <TD align=3Dright><TT><B>Observed&nbsp;&nbsp;</B></TT></TD>
    <TD noWrap align=3Dright><TT><B>Mr(expt)&nbsp;&nbsp;</B></TT></TD>
    <TD noWrap align=3Dright><TT><B>Mr(calc)&nbsp;&nbsp;</B></TT></TD>
    <TD align=3Dright><TT><B>&nbsp;ppm&nbsp;&nbsp;</B></TT></TD>
    <TD align=3Dright><TT><B>Start&nbsp;</B></TT></TD>
    <TD align=3Dright><TT><B>&nbsp;</B></TT></TD>
    <TD align=3Dright><TT><B>End&nbsp;</B></TT></TD>
    <TD align=3Dright><TT><B>Miss&nbsp;</B></TT></TD>
    <TD align=3Dright><TT><B>Ions&nbsp;</B></TT></TD>
    <TD><TT><B>&nbsp;Peptide</B></TT></TD></TR>
  <TR>
    <TD align=3Dright>&nbsp;</TD>
    <TD align=3Dright><TT>770.3667&nbsp;&nbsp;</TT></TD>
    <TD align=3Dright><TT>769.3594&nbsp;&nbsp;</TT></TD>
    <TD align=3Dright><TT>769.4010&nbsp;&nbsp;</TT></TD>
    <TD noWrap align=3Dright><TT>-54.06&nbsp;</TT></TD>
    <TD align=3Dright><TT>136&nbsp;</TT></TD>
    <TD noWrap align=3Dright><TT>-&nbsp;</TT></TD>
    <TD align=3Dright><TT>141&nbsp;</TT></TD>
    <TD align=3Dright><TT>0&nbsp;&nbsp;</TT></TD>
    <TD noWrap align=3Dright><TT>---&nbsp;&nbsp;</TT></TD>
    <TD noWrap><TT>&nbsp;R.YLAEFK.N</TT></TD></TR>
  <TR>
    <TD align=3Dright>&nbsp;</TD>
    <TD align=3Dright><TT>816.3817&nbsp;&nbsp;</TT></TD>
    <TD align=3Dright><TT>815.3744&nbsp;&nbsp;</TT></TD>
    <TD align=3Dright><TT>815.4137&nbsp;&nbsp;</TT></TD>
    <TD noWrap align=3Dright><TT>-48.22&nbsp;</TT></TD>
    <TD align=3Dright><TT>16&nbsp;</TT></TD>
    <TD noWrap align=3Dright><TT>-&nbsp;</TT></TD>
    <TD align=3Dright><TT>22&nbsp;</TT></TD>
    <TD align=3Dright><TT>0&nbsp;&nbsp;</TT></TD>
    <TD noWrap align=3Dright><TT>---&nbsp;&nbsp;</TT></TD>
    <TD noWrap><TT>&nbsp;K.LAEQAER.Y</TT></TD></TR>
  <TR>
    <TD align=3Dright>&nbsp;</TD>
    <TD align=3Dright><TT>932.3815&nbsp;&nbsp;</TT></TD>
    <TD align=3Dright><TT>931.3743&nbsp;&nbsp;</TT></TD>
    <TD align=3Dright><TT>931.4222&nbsp;&nbsp;</TT></TD>
    <TD noWrap align=3Dright><TT>-51.44&nbsp;</TT></TD>
    <TD align=3Dright><TT>129&nbsp;</TT></TD>
    <TD noWrap align=3Dright><TT>-&nbsp;</TT></TD>
    <TD align=3Dright><TT>135&nbsp;</TT></TD>
    <TD align=3Dright><TT>1&nbsp;&nbsp;</TT></TD>
    <TD noWrap align=3Dright><TT>---&nbsp;&nbsp;</TT></TD>
    <TD noWrap><TT>&nbsp;K.MKGDYYR.Y</TT></TD></TR>
  <TR>
    <TD align=3Dright>&nbsp;</TD>
    <TD align=3Dright><TT>948.3666&nbsp;&nbsp;</TT></TD>
    <TD align=3Dright><TT>947.3593&nbsp;&nbsp;</TT></TD>
    <TD align=3Dright><TT>947.4171&nbsp;&nbsp;</TT></TD>
    <TD noWrap align=3Dright><TT>-60.99&nbsp;</TT></TD>
    <TD align=3Dright><TT>129&nbsp;</TT></TD>
    <TD noWrap align=3Dright><TT>-&nbsp;</TT></TD>
    <TD align=3Dright><TT>135&nbsp;</TT></TD>
    <TD align=3Dright><TT>1&nbsp;&nbsp;</TT></TD>
    <TD noWrap align=3Dright><TT>---&nbsp;&nbsp;</TT></TD>
    <TD noWrap><TT>&nbsp;K.MKGDYYR.Y + Oxidation (M)</TT></TD></TR>
  <TR>
    <TD align=3Dright>&nbsp;</TD>
    <TD align=3Dright><TT>1189.5975&nbsp;&nbsp;</TT></TD>
    <TD align=3Dright><TT>1188.5902&nbsp;&nbsp;</TT></TD>
    <TD align=3Dright><TT>1188.6536&nbsp;&nbsp;</TT></TD>
    <TD noWrap align=3Dright><TT>-53.34&nbsp;</TT></TD>
    <TD align=3Dright><TT>221&nbsp;</TT></TD>
    <TD noWrap align=3Dright><TT>-&nbsp;</TT></TD>
    <TD align=3Dright><TT>230&nbsp;</TT></TD>
    <TD align=3Dright><TT>0&nbsp;&nbsp;</TT></TD>
    <TD noWrap align=3Dright><TT>---&nbsp;&nbsp;</TT></TD>
    <TD noWrap><TT>&nbsp;K.DSTLIMQLLR.D</TT></TD></TR>
  <TR>
    <TD align=3Dright>&nbsp;</TD>
    <TD align=3Dright><TT>1189.5975&nbsp;&nbsp;</TT></TD>
    <TD align=3Dright><TT>1188.5902&nbsp;&nbsp;</TT></TD>
    <TD align=3Dright><TT>1188.6536&nbsp;&nbsp;</TT></TD>
    <TD noWrap align=3Dright><TT>-53.34&nbsp;</TT></TD>
    <TD align=3Dright><TT>221&nbsp;</TT></TD>
    <TD noWrap align=3Dright><TT>-&nbsp;</TT></TD>
    <TD align=3Dright><TT>230&nbsp;</TT></TD>
    <TD align=3Dright><TT>0&nbsp;&nbsp;</TT></TD>
    <TD noWrap align=3Dright><TT>82&nbsp;&nbsp;</TT></TD>
    <TD noWrap><TT>&nbsp;K.DSTLIMQLLR.D</TT></TD></TR>
  <TR>
    <TD align=3Dright>&nbsp;</TD>
    <TD align=3Dright><TT>1205.5774&nbsp;&nbsp;</TT></TD>
    <TD align=3Dright><TT>1204.5701&nbsp;&nbsp;</TT></TD>
    <TD align=3Dright><TT>1204.6485&nbsp;&nbsp;</TT></TD>
    <TD noWrap align=3Dright><TT>-65.10&nbsp;</TT></TD>
    <TD align=3Dright><TT>221&nbsp;</TT></TD>
    <TD noWrap align=3Dright><TT>-&nbsp;</TT></TD>
    <TD align=3Dright><TT>230&nbsp;</TT></TD>
    <TD align=3Dright><TT>0&nbsp;&nbsp;</TT></TD>
    <TD noWrap align=3Dright><TT>---&nbsp;&nbsp;</TT></TD>
    <TD noWrap><TT>&nbsp;K.DSTLIMQLLR.D + Oxidation (M)</TT></TD></TR>
  <TR>
    <TD align=3Dright>&nbsp;</TD>
    <TD align=3Dright><TT>1205.5774&nbsp;&nbsp;</TT></TD>
    <TD align=3Dright><TT>1204.5701&nbsp;&nbsp;</TT></TD>
    <TD align=3Dright><TT>1204.6485&nbsp;&nbsp;</TT></TD>
    <TD noWrap align=3Dright><TT>-65.10&nbsp;</TT></TD>
    <TD align=3Dright><TT>221&nbsp;</TT></TD>
    <TD noWrap align=3Dright><TT>-&nbsp;</TT></TD>
    <TD align=3Dright><TT>230&nbsp;</TT></TD>
    <TD align=3Dright><TT>0&nbsp;&nbsp;</TT></TD>
    <TD noWrap align=3Dright><TT>(40)&nbsp;</TT></TD>
    <TD noWrap><TT>&nbsp;K.DSTLIMQLLR.D + Oxidation (M)</TT></TD></TR>
  <TR>
    <TD align=3Dright>&nbsp;</TD>
    <TD align=3Dright><TT>1366.6329&nbsp;&nbsp;</TT></TD>
    <TD align=3Dright><TT>1365.6256&nbsp;&nbsp;</TT></TD>
    <TD align=3Dright><TT>1365.5468&nbsp;&nbsp;</TT></TD>
    <TD noWrap align=3Dright><TT>57.7&nbsp;</TT></TD>
    <TD align=3Dright><TT>23&nbsp;</TT></TD>
    <TD noWrap align=3Dright><TT>-&nbsp;</TT></TD>
    <TD align=3Dright><TT>32&nbsp;</TT></TD>
    <TD align=3Dright><TT>0&nbsp;&nbsp;</TT></TD>
    <TD noWrap align=3Dright><TT>---&nbsp;&nbsp;</TT></TD>
    <TD noWrap><TT>&nbsp;R.YEEMVEFMEK.V + 2 Oxidation (M)</TT></TD></TR>
  <TR>
    <TD align=3Dright>&nbsp;</TD>
    <TD align=3Dright><TT>2363.0771&nbsp;&nbsp;</TT></TD>
    <TD align=3Dright><TT>2362.0698&nbsp;&nbsp;</TT></TD>
    <TD align=3Dright><TT>2362.1667&nbsp;&nbsp;</TT></TD>
    <TD noWrap align=3Dright><TT>-41.02&nbsp;</TT></TD>
    <TD align=3Dright><TT>176&nbsp;</TT></TD>
    <TD noWrap align=3Dright><TT>-&nbsp;</TT></TD>
    <TD align=3Dright><TT>195&nbsp;</TT></TD>
    <TD align=3Dright><TT>0&nbsp;&nbsp;</TT></TD>
    <TD noWrap align=3Dright><TT>---&nbsp;&nbsp;</TT></TD>
    <TD noWrap><TT>&nbsp;R.LGLALNFSVFYYEIMNSPER.A</TT></TD></TR>
  <TR>
    <TD align=3Dright>&nbsp;</TD>
    <TD align=3Dright><TT>2379.0554&nbsp;&nbsp;</TT></TD>
    <TD align=3Dright><TT>2378.0481&nbsp;&nbsp;</TT></TD>
    <TD align=3Dright><TT>2378.1616&nbsp;&nbsp;</TT></TD>
    <TD noWrap align=3Dright><TT>-47.73&nbsp;</TT></TD>
    <TD align=3Dright><TT>176&nbsp;</TT></TD>
    <TD noWrap align=3Dright><TT>-&nbsp;</TT></TD>
    <TD align=3Dright><TT>195&nbsp;</TT></TD>
    <TD align=3Dright><TT>0&nbsp;&nbsp;</TT></TD>
    <TD noWrap align=3Dright><TT>---&nbsp;&nbsp;</TT></TD>
    <TD noWrap><TT>&nbsp;R.LGLALNFSVFYYEIMNSPER.A + Oxidation =
(M)</TT></TD></TR>
  <TR>
    <TD align=3Dright>&nbsp;</TD>
    <TD align=3Dright><TT>2379.0554&nbsp;&nbsp;</TT></TD>
    <TD align=3Dright><TT>2378.0481&nbsp;&nbsp;</TT></TD>
    <TD align=3Dright><TT>2378.1616&nbsp;&nbsp;</TT></TD>
    <TD noWrap align=3Dright><TT>-47.73&nbsp;</TT></TD>
    <TD align=3Dright><TT>176&nbsp;</TT></TD>
    <TD noWrap align=3Dright><TT>-&nbsp;</TT></TD>
    <TD align=3Dright><TT>195&nbsp;</TT></TD>
    <TD align=3Dright><TT>0&nbsp;&nbsp;</TT></TD>
    <TD noWrap align=3Dright><TT>28&nbsp;&nbsp;</TT></TD>
    <TD noWrap><TT>&nbsp;R.LGLALNFSVFYYEIMNSPER.A + Oxidation=20
  (M)</TT></TD></TR></TBODY></TABLE>
<TABLE border=3D0 cellSpacing=3D0>
  <TBODY>
  <TR>
    <TD><TT>&nbsp;&nbsp;&nbsp;&nbsp;&nbsp;&nbsp;</TT></TD>
    <TD><TT><B>No match to: </B>825.0640, 829.3389, 842.4658, 870.4988,=20
      910.3720, 910.3720, 928.4225, 1089.5468, 1089.5468, 1197.5964, =
1220.5222,=20
      1220.5222, 1221.5348, 1236.4971, 1242.5464, 1242.5464, 1471.6416,=20
      1471.6416, 1802.8802, 2096.9275, 2096.9275, 2169.8777, 2169.8777,=20
      2210.9902, 2367.0684, 2482.0688</TT></TD></TR></TBODY></TABLE><BR>
<TABLE border=3D0 cellSpacing=3D0>
  <TBODY>
  <TR>
    <TD><TT><B><A name=3DHit13>13.</A>&nbsp;&nbsp;&nbsp;</B></TT></TD>
    <TD noWrap><TT><A=20
      =
href=3D"http://zxw-pc/mascot/cgi/protein_view.pl?file=3D../data/20121225/=
F002401.dat&amp;hit=3D13"=20
      =
target=3D_blank>gi|219911738</A>&nbsp;&nbsp;&nbsp;&nbsp;<B>Mass:</B>&nbsp=
;29804&nbsp;&nbsp;&nbsp;&nbsp;<B>Score:</B>&nbsp;159&nbsp;&nbsp;&nbsp;&nb=
sp;<B>Expect:</B>&nbsp;2.3e-010&nbsp;&nbsp;<B>Matches:</B>&nbsp;12</TT></=
TD></TR>
  <TR>
    <TD>&nbsp;</TD>
    <TD noWrap><TT>unnamed protein product [Fritillaria=20
  cirrhosa]</TT></TD></TR></TBODY></TABLE>
<TABLE border=3D0 cellSpacing=3D0 cellPadding=3D0>
  <TBODY>
  <TR>
    <TD><TT>&nbsp;&nbsp;&nbsp;&nbsp;&nbsp;&nbsp;</TT></TD>
    <TD align=3Dright><TT><B>Observed&nbsp;&nbsp;</B></TT></TD>
    <TD noWrap align=3Dright><TT><B>Mr(expt)&nbsp;&nbsp;</B></TT></TD>
    <TD noWrap align=3Dright><TT><B>Mr(calc)&nbsp;&nbsp;</B></TT></TD>
    <TD align=3Dright><TT><B>&nbsp;ppm&nbsp;&nbsp;</B></TT></TD>
    <TD align=3Dright><TT><B>Start&nbsp;</B></TT></TD>
    <TD align=3Dright><TT><B>&nbsp;</B></TT></TD>
    <TD align=3Dright><TT><B>End&nbsp;</B></TT></TD>
    <TD align=3Dright><TT><B>Miss&nbsp;</B></TT></TD>
    <TD align=3Dright><TT><B>Ions&nbsp;</B></TT></TD>
    <TD><TT><B>&nbsp;Peptide</B></TT></TD></TR>
  <TR>
    <TD align=3Dright>&nbsp;</TD>
    <TD align=3Dright><TT>770.3667&nbsp;&nbsp;</TT></TD>
    <TD align=3Dright><TT>769.3594&nbsp;&nbsp;</TT></TD>
    <TD align=3Dright><TT>769.4010&nbsp;&nbsp;</TT></TD>
    <TD noWrap align=3Dright><TT>-54.06&nbsp;</TT></TD>
    <TD align=3Dright><TT>136&nbsp;</TT></TD>
    <TD noWrap align=3Dright><TT>-&nbsp;</TT></TD>
    <TD align=3Dright><TT>141&nbsp;</TT></TD>
    <TD align=3Dright><TT>0&nbsp;&nbsp;</TT></TD>
    <TD noWrap align=3Dright><TT>---&nbsp;&nbsp;</TT></TD>
    <TD noWrap><TT>&nbsp;R.YLAEFK.N</TT></TD></TR>
  <TR>
    <TD align=3Dright>&nbsp;</TD>
    <TD align=3Dright><TT>816.3817&nbsp;&nbsp;</TT></TD>
    <TD align=3Dright><TT>815.3744&nbsp;&nbsp;</TT></TD>
    <TD align=3Dright><TT>815.4137&nbsp;&nbsp;</TT></TD>
    <TD noWrap align=3Dright><TT>-48.22&nbsp;</TT></TD>
    <TD align=3Dright><TT>16&nbsp;</TT></TD>
    <TD noWrap align=3Dright><TT>-&nbsp;</TT></TD>
    <TD align=3Dright><TT>22&nbsp;</TT></TD>
    <TD align=3Dright><TT>0&nbsp;&nbsp;</TT></TD>
    <TD noWrap align=3Dright><TT>---&nbsp;&nbsp;</TT></TD>
    <TD noWrap><TT>&nbsp;K.LAEQAER.Y</TT></TD></TR>
  <TR>
    <TD align=3Dright>&nbsp;</TD>
    <TD align=3Dright><TT>932.3815&nbsp;&nbsp;</TT></TD>
    <TD align=3Dright><TT>931.3743&nbsp;&nbsp;</TT></TD>
    <TD align=3Dright><TT>931.4222&nbsp;&nbsp;</TT></TD>
    <TD noWrap align=3Dright><TT>-51.44&nbsp;</TT></TD>
    <TD align=3Dright><TT>129&nbsp;</TT></TD>
    <TD noWrap align=3Dright><TT>-&nbsp;</TT></TD>
    <TD align=3Dright><TT>135&nbsp;</TT></TD>
    <TD align=3Dright><TT>1&nbsp;&nbsp;</TT></TD>
    <TD noWrap align=3Dright><TT>---&nbsp;&nbsp;</TT></TD>
    <TD noWrap><TT>&nbsp;K.MKGDYYR.Y</TT></TD></TR>
  <TR>
    <TD align=3Dright>&nbsp;</TD>
    <TD align=3Dright><TT>948.3666&nbsp;&nbsp;</TT></TD>
    <TD align=3Dright><TT>947.3593&nbsp;&nbsp;</TT></TD>
    <TD align=3Dright><TT>947.4171&nbsp;&nbsp;</TT></TD>
    <TD noWrap align=3Dright><TT>-60.99&nbsp;</TT></TD>
    <TD align=3Dright><TT>129&nbsp;</TT></TD>
    <TD noWrap align=3Dright><TT>-&nbsp;</TT></TD>
    <TD align=3Dright><TT>135&nbsp;</TT></TD>
    <TD align=3Dright><TT>1&nbsp;&nbsp;</TT></TD>
    <TD noWrap align=3Dright><TT>---&nbsp;&nbsp;</TT></TD>
    <TD noWrap><TT>&nbsp;K.MKGDYYR.Y + Oxidation (M)</TT></TD></TR>
  <TR>
    <TD align=3Dright>&nbsp;</TD>
    <TD align=3Dright><TT>1189.5975&nbsp;&nbsp;</TT></TD>
    <TD align=3Dright><TT>1188.5902&nbsp;&nbsp;</TT></TD>
    <TD align=3Dright><TT>1188.6536&nbsp;&nbsp;</TT></TD>
    <TD noWrap align=3Dright><TT>-53.34&nbsp;</TT></TD>
    <TD align=3Dright><TT>221&nbsp;</TT></TD>
    <TD noWrap align=3Dright><TT>-&nbsp;</TT></TD>
    <TD align=3Dright><TT>230&nbsp;</TT></TD>
    <TD align=3Dright><TT>0&nbsp;&nbsp;</TT></TD>
    <TD noWrap align=3Dright><TT>---&nbsp;&nbsp;</TT></TD>
    <TD noWrap><TT>&nbsp;K.DSTLIMQLLR.D</TT></TD></TR>
  <TR>
    <TD align=3Dright>&nbsp;</TD>
    <TD align=3Dright><TT>1189.5975&nbsp;&nbsp;</TT></TD>
    <TD align=3Dright><TT>1188.5902&nbsp;&nbsp;</TT></TD>
    <TD align=3Dright><TT>1188.6536&nbsp;&nbsp;</TT></TD>
    <TD noWrap align=3Dright><TT>-53.34&nbsp;</TT></TD>
    <TD align=3Dright><TT>221&nbsp;</TT></TD>
    <TD noWrap align=3Dright><TT>-&nbsp;</TT></TD>
    <TD align=3Dright><TT>230&nbsp;</TT></TD>
    <TD align=3Dright><TT>0&nbsp;&nbsp;</TT></TD>
    <TD noWrap align=3Dright><TT>82&nbsp;&nbsp;</TT></TD>
    <TD noWrap><TT>&nbsp;K.DSTLIMQLLR.D</TT></TD></TR>
  <TR>
    <TD align=3Dright>&nbsp;</TD>
    <TD align=3Dright><TT>1205.5774&nbsp;&nbsp;</TT></TD>
    <TD align=3Dright><TT>1204.5701&nbsp;&nbsp;</TT></TD>
    <TD align=3Dright><TT>1204.6485&nbsp;&nbsp;</TT></TD>
    <TD noWrap align=3Dright><TT>-65.10&nbsp;</TT></TD>
    <TD align=3Dright><TT>221&nbsp;</TT></TD>
    <TD noWrap align=3Dright><TT>-&nbsp;</TT></TD>
    <TD align=3Dright><TT>230&nbsp;</TT></TD>
    <TD align=3Dright><TT>0&nbsp;&nbsp;</TT></TD>
    <TD noWrap align=3Dright><TT>---&nbsp;&nbsp;</TT></TD>
    <TD noWrap><TT>&nbsp;K.DSTLIMQLLR.D + Oxidation (M)</TT></TD></TR>
  <TR>
    <TD align=3Dright>&nbsp;</TD>
    <TD align=3Dright><TT>1205.5774&nbsp;&nbsp;</TT></TD>
    <TD align=3Dright><TT>1204.5701&nbsp;&nbsp;</TT></TD>
    <TD align=3Dright><TT>1204.6485&nbsp;&nbsp;</TT></TD>
    <TD noWrap align=3Dright><TT>-65.10&nbsp;</TT></TD>
    <TD align=3Dright><TT>221&nbsp;</TT></TD>
    <TD noWrap align=3Dright><TT>-&nbsp;</TT></TD>
    <TD align=3Dright><TT>230&nbsp;</TT></TD>
    <TD align=3Dright><TT>0&nbsp;&nbsp;</TT></TD>
    <TD noWrap align=3Dright><TT>(40)&nbsp;</TT></TD>
    <TD noWrap><TT>&nbsp;K.DSTLIMQLLR.D + Oxidation (M)</TT></TD></TR>
  <TR>
    <TD align=3Dright>&nbsp;</TD>
    <TD align=3Dright><TT>1366.6329&nbsp;&nbsp;</TT></TD>
    <TD align=3Dright><TT>1365.6256&nbsp;&nbsp;</TT></TD>
    <TD align=3Dright><TT>1365.5468&nbsp;&nbsp;</TT></TD>
    <TD noWrap align=3Dright><TT>57.7&nbsp;</TT></TD>
    <TD align=3Dright><TT>23&nbsp;</TT></TD>
    <TD noWrap align=3Dright><TT>-&nbsp;</TT></TD>
    <TD align=3Dright><TT>32&nbsp;</TT></TD>
    <TD align=3Dright><TT>0&nbsp;&nbsp;</TT></TD>
    <TD noWrap align=3Dright><TT>---&nbsp;&nbsp;</TT></TD>
    <TD noWrap><TT>&nbsp;R.YEEMVEFMEK.V + 2 Oxidation (M)</TT></TD></TR>
  <TR>
    <TD align=3Dright>&nbsp;</TD>
    <TD align=3Dright><TT>2363.0771&nbsp;&nbsp;</TT></TD>
    <TD align=3Dright><TT>2362.0698&nbsp;&nbsp;</TT></TD>
    <TD align=3Dright><TT>2362.1667&nbsp;&nbsp;</TT></TD>
    <TD noWrap align=3Dright><TT>-41.02&nbsp;</TT></TD>
    <TD align=3Dright><TT>176&nbsp;</TT></TD>
    <TD noWrap align=3Dright><TT>-&nbsp;</TT></TD>
    <TD align=3Dright><TT>195&nbsp;</TT></TD>
    <TD align=3Dright><TT>0&nbsp;&nbsp;</TT></TD>
    <TD noWrap align=3Dright><TT>---&nbsp;&nbsp;</TT></TD>
    <TD noWrap><TT>&nbsp;R.LGLALNFSVFYYEIMNSPER.A</TT></TD></TR>
  <TR>
    <TD align=3Dright>&nbsp;</TD>
    <TD align=3Dright><TT>2379.0554&nbsp;&nbsp;</TT></TD>
    <TD align=3Dright><TT>2378.0481&nbsp;&nbsp;</TT></TD>
    <TD align=3Dright><TT>2378.1616&nbsp;&nbsp;</TT></TD>
    <TD noWrap align=3Dright><TT>-47.73&nbsp;</TT></TD>
    <TD align=3Dright><TT>176&nbsp;</TT></TD>
    <TD noWrap align=3Dright><TT>-&nbsp;</TT></TD>
    <TD align=3Dright><TT>195&nbsp;</TT></TD>
    <TD align=3Dright><TT>0&nbsp;&nbsp;</TT></TD>
    <TD noWrap align=3Dright><TT>---&nbsp;&nbsp;</TT></TD>
    <TD noWrap><TT>&nbsp;R.LGLALNFSVFYYEIMNSPER.A + Oxidation =
(M)</TT></TD></TR>
  <TR>
    <TD align=3Dright>&nbsp;</TD>
    <TD align=3Dright><TT>2379.0554&nbsp;&nbsp;</TT></TD>
    <TD align=3Dright><TT>2378.0481&nbsp;&nbsp;</TT></TD>
    <TD align=3Dright><TT>2378.1616&nbsp;&nbsp;</TT></TD>
    <TD noWrap align=3Dright><TT>-47.73&nbsp;</TT></TD>
    <TD align=3Dright><TT>176&nbsp;</TT></TD>
    <TD noWrap align=3Dright><TT>-&nbsp;</TT></TD>
    <TD align=3Dright><TT>195&nbsp;</TT></TD>
    <TD align=3Dright><TT>0&nbsp;&nbsp;</TT></TD>
    <TD noWrap align=3Dright><TT>28&nbsp;&nbsp;</TT></TD>
    <TD noWrap><TT>&nbsp;R.LGLALNFSVFYYEIMNSPER.A + Oxidation=20
  (M)</TT></TD></TR></TBODY></TABLE>
<TABLE border=3D0 cellSpacing=3D0>
  <TBODY>
  <TR>
    <TD><TT>&nbsp;&nbsp;&nbsp;&nbsp;&nbsp;&nbsp;</TT></TD>
    <TD><TT><B>No match to: </B>825.0640, 829.3389, 842.4658, 870.4988,=20
      910.3720, 910.3720, 928.4225, 1089.5468, 1089.5468, 1197.5964, =
1220.5222,=20
      1220.5222, 1221.5348, 1236.4971, 1242.5464, 1242.5464, 1471.6416,=20
      1471.6416, 1802.8802, 2096.9275, 2096.9275, 2169.8777, 2169.8777,=20
      2210.9902, 2367.0684, 2482.0688</TT></TD></TR></TBODY></TABLE><BR>
<TABLE border=3D0 cellSpacing=3D0>
  <TBODY>
  <TR>
    <TD><TT><B><A name=3DHit14>14.</A>&nbsp;&nbsp;&nbsp;</B></TT></TD>
    <TD noWrap><TT><A=20
      =
href=3D"http://zxw-pc/mascot/cgi/protein_view.pl?file=3D../data/20121225/=
F002401.dat&amp;hit=3D14"=20
      =
target=3D_blank>gi|225423491</A>&nbsp;&nbsp;&nbsp;&nbsp;<B>Mass:</B>&nbsp=
;29654&nbsp;&nbsp;&nbsp;&nbsp;<B>Score:</B>&nbsp;158&nbsp;&nbsp;&nbsp;&nb=
sp;<B>Expect:</B>&nbsp;2.9e-010&nbsp;&nbsp;<B>Matches:</B>&nbsp;13</TT></=
TD></TR>
  <TR>
    <TD>&nbsp;</TD>
    <TD noWrap><TT>PREDICTED: similar to 14-3-3 protein Lil 1433-3 =
[Vitis=20
      vinifera]</TT></TD></TR></TBODY></TABLE>
<TABLE border=3D0 cellSpacing=3D0 cellPadding=3D0>
  <TBODY>
  <TR>
    <TD><TT>&nbsp;&nbsp;&nbsp;&nbsp;&nbsp;&nbsp;</TT></TD>
    <TD align=3Dright><TT><B>Observed&nbsp;&nbsp;</B></TT></TD>
    <TD noWrap align=3Dright><TT><B>Mr(expt)&nbsp;&nbsp;</B></TT></TD>
    <TD noWrap align=3Dright><TT><B>Mr(calc)&nbsp;&nbsp;</B></TT></TD>
    <TD align=3Dright><TT><B>&nbsp;ppm&nbsp;&nbsp;</B></TT></TD>
    <TD align=3Dright><TT><B>Start&nbsp;</B></TT></TD>
    <TD align=3Dright><TT><B>&nbsp;</B></TT></TD>
    <TD align=3Dright><TT><B>End&nbsp;</B></TT></TD>
    <TD align=3Dright><TT><B>Miss&nbsp;</B></TT></TD>
    <TD align=3Dright><TT><B>Ions&nbsp;</B></TT></TD>
    <TD><TT><B>&nbsp;Peptide</B></TT></TD></TR>
  <TR>
    <TD align=3Dright>&nbsp;</TD>
    <TD align=3Dright><TT>770.3667&nbsp;&nbsp;</TT></TD>
    <TD align=3Dright><TT>769.3594&nbsp;&nbsp;</TT></TD>
    <TD align=3Dright><TT>769.4010&nbsp;&nbsp;</TT></TD>
    <TD noWrap align=3Dright><TT>-54.06&nbsp;</TT></TD>
    <TD align=3Dright><TT>134&nbsp;</TT></TD>
    <TD noWrap align=3Dright><TT>-&nbsp;</TT></TD>
    <TD align=3Dright><TT>139&nbsp;</TT></TD>
    <TD align=3Dright><TT>0&nbsp;&nbsp;</TT></TD>
    <TD noWrap align=3Dright><TT>---&nbsp;&nbsp;</TT></TD>
    <TD noWrap><TT>&nbsp;R.YLAEFK.T</TT></TD></TR>
  <TR>
    <TD align=3Dright>&nbsp;</TD>
    <TD align=3Dright><TT>816.3817&nbsp;&nbsp;</TT></TD>
    <TD align=3Dright><TT>815.3744&nbsp;&nbsp;</TT></TD>
    <TD align=3Dright><TT>815.4137&nbsp;&nbsp;</TT></TD>
    <TD noWrap align=3Dright><TT>-48.22&nbsp;</TT></TD>
    <TD align=3Dright><TT>16&nbsp;</TT></TD>
    <TD noWrap align=3Dright><TT>-&nbsp;</TT></TD>
    <TD align=3Dright><TT>22&nbsp;</TT></TD>
    <TD align=3Dright><TT>0&nbsp;&nbsp;</TT></TD>
    <TD noWrap align=3Dright><TT>---&nbsp;&nbsp;</TT></TD>
    <TD noWrap><TT>&nbsp;K.LAEQAER.Y</TT></TD></TR>
  <TR>
    <TD align=3Dright>&nbsp;</TD>
    <TD align=3Dright><TT>932.3815&nbsp;&nbsp;</TT></TD>
    <TD align=3Dright><TT>931.3743&nbsp;&nbsp;</TT></TD>
    <TD align=3Dright><TT>931.4222&nbsp;&nbsp;</TT></TD>
    <TD noWrap align=3Dright><TT>-51.44&nbsp;</TT></TD>
    <TD align=3Dright><TT>127&nbsp;</TT></TD>
    <TD noWrap align=3Dright><TT>-&nbsp;</TT></TD>
    <TD align=3Dright><TT>133&nbsp;</TT></TD>
    <TD align=3Dright><TT>1&nbsp;&nbsp;</TT></TD>
    <TD noWrap align=3Dright><TT>---&nbsp;&nbsp;</TT></TD>
    <TD noWrap><TT>&nbsp;K.MKGDYYR.Y</TT></TD></TR>
  <TR>
    <TD align=3Dright>&nbsp;</TD>
    <TD align=3Dright><TT>948.3666&nbsp;&nbsp;</TT></TD>
    <TD align=3Dright><TT>947.3593&nbsp;&nbsp;</TT></TD>
    <TD align=3Dright><TT>947.4171&nbsp;&nbsp;</TT></TD>
    <TD noWrap align=3Dright><TT>-60.99&nbsp;</TT></TD>
    <TD align=3Dright><TT>127&nbsp;</TT></TD>
    <TD noWrap align=3Dright><TT>-&nbsp;</TT></TD>
    <TD align=3Dright><TT>133&nbsp;</TT></TD>
    <TD align=3Dright><TT>1&nbsp;&nbsp;</TT></TD>
    <TD noWrap align=3Dright><TT>---&nbsp;&nbsp;</TT></TD>
    <TD noWrap><TT>&nbsp;K.MKGDYYR.Y + Oxidation (M)</TT></TD></TR>
  <TR>
    <TD align=3Dright>&nbsp;</TD>
    <TD align=3Dright><TT>1089.5468&nbsp;&nbsp;</TT></TD>
    <TD align=3Dright><TT>1088.5395&nbsp;&nbsp;</TT></TD>
    <TD align=3Dright><TT>1088.5713&nbsp;&nbsp;</TT></TD>
    <TD noWrap align=3Dright><TT>-29.21&nbsp;</TT></TD>
    <TD align=3Dright><TT>90&nbsp;</TT></TD>
    <TD noWrap align=3Dright><TT>-&nbsp;</TT></TD>
    <TD align=3Dright><TT>98&nbsp;</TT></TD>
    <TD align=3Dright><TT>1&nbsp;&nbsp;</TT></TD>
    <TD noWrap align=3Dright><TT>---&nbsp;&nbsp;</TT></TD>
    <TD noWrap><TT>&nbsp;R.QKVEEELSK.I</TT></TD></TR>
  <TR>
    <TD align=3Dright>&nbsp;</TD>
    <TD align=3Dright><TT>1089.5468&nbsp;&nbsp;</TT></TD>
    <TD align=3Dright><TT>1088.5395&nbsp;&nbsp;</TT></TD>
    <TD align=3Dright><TT>1088.5713&nbsp;&nbsp;</TT></TD>
    <TD noWrap align=3Dright><TT>-29.21&nbsp;</TT></TD>
    <TD align=3Dright><TT>90&nbsp;</TT></TD>
    <TD noWrap align=3Dright><TT>-&nbsp;</TT></TD>
    <TD align=3Dright><TT>98&nbsp;</TT></TD>
    <TD align=3Dright><TT>1&nbsp;&nbsp;</TT></TD>
    <TD noWrap align=3Dright><TT>---&nbsp;&nbsp;</TT></TD>
    <TD noWrap><TT>&nbsp;R.QKVEEELSK.I</TT></TD></TR>
  <TR>
    <TD align=3Dright>&nbsp;</TD>
    <TD align=3Dright><TT>1189.5975&nbsp;&nbsp;</TT></TD>
    <TD align=3Dright><TT>1188.5902&nbsp;&nbsp;</TT></TD>
    <TD align=3Dright><TT>1188.6536&nbsp;&nbsp;</TT></TD>
    <TD noWrap align=3Dright><TT>-53.34&nbsp;</TT></TD>
    <TD align=3Dright><TT>219&nbsp;</TT></TD>
    <TD noWrap align=3Dright><TT>-&nbsp;</TT></TD>
    <TD align=3Dright><TT>228&nbsp;</TT></TD>
    <TD align=3Dright><TT>0&nbsp;&nbsp;</TT></TD>
    <TD noWrap align=3Dright><TT>---&nbsp;&nbsp;</TT></TD>
    <TD noWrap><TT>&nbsp;K.DSTLIMQLLR.D</TT></TD></TR>
  <TR>
    <TD align=3Dright>&nbsp;</TD>
    <TD align=3Dright><TT>1189.5975&nbsp;&nbsp;</TT></TD>
    <TD align=3Dright><TT>1188.5902&nbsp;&nbsp;</TT></TD>
    <TD align=3Dright><TT>1188.6536&nbsp;&nbsp;</TT></TD>
    <TD noWrap align=3Dright><TT>-53.34&nbsp;</TT></TD>
    <TD align=3Dright><TT>219&nbsp;</TT></TD>
    <TD noWrap align=3Dright><TT>-&nbsp;</TT></TD>
    <TD align=3Dright><TT>228&nbsp;</TT></TD>
    <TD align=3Dright><TT>0&nbsp;&nbsp;</TT></TD>
    <TD noWrap align=3Dright><TT>82&nbsp;&nbsp;</TT></TD>
    <TD noWrap><TT>&nbsp;K.DSTLIMQLLR.D</TT></TD></TR>
  <TR>
    <TD align=3Dright>&nbsp;</TD>
    <TD align=3Dright><TT>1205.5774&nbsp;&nbsp;</TT></TD>
    <TD align=3Dright><TT>1204.5701&nbsp;&nbsp;</TT></TD>
    <TD align=3Dright><TT>1204.6485&nbsp;&nbsp;</TT></TD>
    <TD noWrap align=3Dright><TT>-65.10&nbsp;</TT></TD>
    <TD align=3Dright><TT>219&nbsp;</TT></TD>
    <TD noWrap align=3Dright><TT>-&nbsp;</TT></TD>
    <TD align=3Dright><TT>228&nbsp;</TT></TD>
    <TD align=3Dright><TT>0&nbsp;&nbsp;</TT></TD>
    <TD noWrap align=3Dright><TT>---&nbsp;&nbsp;</TT></TD>
    <TD noWrap><TT>&nbsp;K.DSTLIMQLLR.D + Oxidation (M)</TT></TD></TR>
  <TR>
    <TD align=3Dright>&nbsp;</TD>
    <TD align=3Dright><TT>1205.5774&nbsp;&nbsp;</TT></TD>
    <TD align=3Dright><TT>1204.5701&nbsp;&nbsp;</TT></TD>
    <TD align=3Dright><TT>1204.6485&nbsp;&nbsp;</TT></TD>
    <TD noWrap align=3Dright><TT>-65.10&nbsp;</TT></TD>
    <TD align=3Dright><TT>219&nbsp;</TT></TD>
    <TD noWrap align=3Dright><TT>-&nbsp;</TT></TD>
    <TD align=3Dright><TT>228&nbsp;</TT></TD>
    <TD align=3Dright><TT>0&nbsp;&nbsp;</TT></TD>
    <TD noWrap align=3Dright><TT>(40)&nbsp;</TT></TD>
    <TD noWrap><TT>&nbsp;K.DSTLIMQLLR.D + Oxidation (M)</TT></TD></TR>
  <TR>
    <TD align=3Dright>&nbsp;</TD>
    <TD align=3Dright><TT>2363.0771&nbsp;&nbsp;</TT></TD>
    <TD align=3Dright><TT>2362.0698&nbsp;&nbsp;</TT></TD>
    <TD align=3Dright><TT>2362.1667&nbsp;&nbsp;</TT></TD>
    <TD noWrap align=3Dright><TT>-41.02&nbsp;</TT></TD>
    <TD align=3Dright><TT>174&nbsp;</TT></TD>
    <TD noWrap align=3Dright><TT>-&nbsp;</TT></TD>
    <TD align=3Dright><TT>193&nbsp;</TT></TD>
    <TD align=3Dright><TT>0&nbsp;&nbsp;</TT></TD>
    <TD noWrap align=3Dright><TT>---&nbsp;&nbsp;</TT></TD>
    <TD noWrap><TT>&nbsp;R.LGLALNFSVFYYEIMNSPER.A</TT></TD></TR>
  <TR>
    <TD align=3Dright>&nbsp;</TD>
    <TD align=3Dright><TT>2379.0554&nbsp;&nbsp;</TT></TD>
    <TD align=3Dright><TT>2378.0481&nbsp;&nbsp;</TT></TD>
    <TD align=3Dright><TT>2378.1616&nbsp;&nbsp;</TT></TD>
    <TD noWrap align=3Dright><TT>-47.73&nbsp;</TT></TD>
    <TD align=3Dright><TT>174&nbsp;</TT></TD>
    <TD noWrap align=3Dright><TT>-&nbsp;</TT></TD>
    <TD align=3Dright><TT>193&nbsp;</TT></TD>
    <TD align=3Dright><TT>0&nbsp;&nbsp;</TT></TD>
    <TD noWrap align=3Dright><TT>---&nbsp;&nbsp;</TT></TD>
    <TD noWrap><TT>&nbsp;R.LGLALNFSVFYYEIMNSPER.A + Oxidation =
(M)</TT></TD></TR>
  <TR>
    <TD align=3Dright>&nbsp;</TD>
    <TD align=3Dright><TT>2379.0554&nbsp;&nbsp;</TT></TD>
    <TD align=3Dright><TT>2378.0481&nbsp;&nbsp;</TT></TD>
    <TD align=3Dright><TT>2378.1616&nbsp;&nbsp;</TT></TD>
    <TD noWrap align=3Dright><TT>-47.73&nbsp;</TT></TD>
    <TD align=3Dright><TT>174&nbsp;</TT></TD>
    <TD noWrap align=3Dright><TT>-&nbsp;</TT></TD>
    <TD align=3Dright><TT>193&nbsp;</TT></TD>
    <TD align=3Dright><TT>0&nbsp;&nbsp;</TT></TD>
    <TD noWrap align=3Dright><TT>28&nbsp;&nbsp;</TT></TD>
    <TD noWrap><TT>&nbsp;R.LGLALNFSVFYYEIMNSPER.A + Oxidation=20
  (M)</TT></TD></TR></TBODY></TABLE>
<TABLE border=3D0 cellSpacing=3D0>
  <TBODY>
  <TR>
    <TD><TT>&nbsp;&nbsp;&nbsp;&nbsp;&nbsp;&nbsp;</TT></TD>
    <TD><TT><B>No match to: </B>825.0640, 829.3389, 842.4658, 870.4988,=20
      910.3720, 910.3720, 928.4225, 1197.5964, 1220.5222, 1220.5222, =
1221.5348,=20
      1236.4971, 1242.5464, 1242.5464, 1366.6329, 1471.6416, 1471.6416,=20
      1802.8802, 2096.9275, 2096.9275, 2169.8777, 2169.8777, 2210.9902,=20
      2367.0684, 2482.0688</TT></TD></TR></TBODY></TABLE><BR>
<TABLE border=3D0 cellSpacing=3D0>
  <TBODY>
  <TR>
    <TD><TT><B><A name=3DHit15>15.</A>&nbsp;&nbsp;&nbsp;</B></TT></TD>
    <TD noWrap><TT><A=20
      =
href=3D"http://zxw-pc/mascot/cgi/protein_view.pl?file=3D../data/20121225/=
F002401.dat&amp;hit=3D15"=20
      =
target=3D_blank>gi|227471922</A>&nbsp;&nbsp;&nbsp;&nbsp;<B>Mass:</B>&nbsp=
;29634&nbsp;&nbsp;&nbsp;&nbsp;<B>Score:</B>&nbsp;158&nbsp;&nbsp;&nbsp;&nb=
sp;<B>Expect:</B>&nbsp;2.9e-010&nbsp;&nbsp;<B>Matches:</B>&nbsp;13</TT></=
TD></TR>
  <TR>
    <TD>&nbsp;</TD>
    <TD noWrap><TT>unnamed protein product [Lilium=20
  longiflorum]</TT></TD></TR></TBODY></TABLE>
<TABLE border=3D0 cellSpacing=3D0 cellPadding=3D0>
  <TBODY>
  <TR>
    <TD><TT>&nbsp;&nbsp;&nbsp;&nbsp;&nbsp;&nbsp;</TT></TD>
    <TD align=3Dright><TT><B>Observed&nbsp;&nbsp;</B></TT></TD>
    <TD noWrap align=3Dright><TT><B>Mr(expt)&nbsp;&nbsp;</B></TT></TD>
    <TD noWrap align=3Dright><TT><B>Mr(calc)&nbsp;&nbsp;</B></TT></TD>
    <TD align=3Dright><TT><B>&nbsp;ppm&nbsp;&nbsp;</B></TT></TD>
    <TD align=3Dright><TT><B>Start&nbsp;</B></TT></TD>
    <TD align=3Dright><TT><B>&nbsp;</B></TT></TD>
    <TD align=3Dright><TT><B>End&nbsp;</B></TT></TD>
    <TD align=3Dright><TT><B>Miss&nbsp;</B></TT></TD>
    <TD align=3Dright><TT><B>Ions&nbsp;</B></TT></TD>
    <TD><TT><B>&nbsp;Peptide</B></TT></TD></TR>
  <TR>
    <TD align=3Dright>&nbsp;</TD>
    <TD align=3Dright><TT>770.3667&nbsp;&nbsp;</TT></TD>
    <TD align=3Dright><TT>769.3594&nbsp;&nbsp;</TT></TD>
    <TD align=3Dright><TT>769.4010&nbsp;&nbsp;</TT></TD>
    <TD noWrap align=3Dright><TT>-54.06&nbsp;</TT></TD>
    <TD align=3Dright><TT>134&nbsp;</TT></TD>
    <TD noWrap align=3Dright><TT>-&nbsp;</TT></TD>
    <TD align=3Dright><TT>139&nbsp;</TT></TD>
    <TD align=3Dright><TT>0&nbsp;&nbsp;</TT></TD>
    <TD noWrap align=3Dright><TT>---&nbsp;&nbsp;</TT></TD>
    <TD noWrap><TT>&nbsp;R.YLAEFK.N</TT></TD></TR>
  <TR>
    <TD align=3Dright>&nbsp;</TD>
    <TD align=3Dright><TT>816.3817&nbsp;&nbsp;</TT></TD>
    <TD align=3Dright><TT>815.3744&nbsp;&nbsp;</TT></TD>
    <TD align=3Dright><TT>815.4137&nbsp;&nbsp;</TT></TD>
    <TD noWrap align=3Dright><TT>-48.22&nbsp;</TT></TD>
    <TD align=3Dright><TT>16&nbsp;</TT></TD>
    <TD noWrap align=3Dright><TT>-&nbsp;</TT></TD>
    <TD align=3Dright><TT>22&nbsp;</TT></TD>
    <TD align=3Dright><TT>0&nbsp;&nbsp;</TT></TD>
    <TD noWrap align=3Dright><TT>---&nbsp;&nbsp;</TT></TD>
    <TD noWrap><TT>&nbsp;K.LAEQAER.Y</TT></TD></TR>
  <TR>
    <TD align=3Dright>&nbsp;</TD>
    <TD align=3Dright><TT>910.3720&nbsp;&nbsp;</TT></TD>
    <TD align=3Dright><TT>909.3647&nbsp;&nbsp;</TT></TD>
    <TD align=3Dright><TT>909.4226&nbsp;&nbsp;</TT></TD>
    <TD noWrap align=3Dright><TT>-63.59&nbsp;</TT></TD>
    <TD align=3Dright><TT>1&nbsp;</TT></TD>
    <TD noWrap align=3Dright><TT>-&nbsp;</TT></TD>
    <TD align=3Dright><TT>7&nbsp;</TT></TD>
    <TD align=3Dright><TT>1&nbsp;&nbsp;</TT></TD>
    <TD noWrap align=3Dright><TT>---&nbsp;&nbsp;</TT></TD>
    <TD noWrap><TT>&nbsp;-.MTTEKER.E + Oxidation (M)</TT></TD></TR>
  <TR>
    <TD align=3Dright>&nbsp;</TD>
    <TD align=3Dright><TT>910.3720&nbsp;&nbsp;</TT></TD>
    <TD align=3Dright><TT>909.3647&nbsp;&nbsp;</TT></TD>
    <TD align=3Dright><TT>909.4226&nbsp;&nbsp;</TT></TD>
    <TD noWrap align=3Dright><TT>-63.59&nbsp;</TT></TD>
    <TD align=3Dright><TT>1&nbsp;</TT></TD>
    <TD noWrap align=3Dright><TT>-&nbsp;</TT></TD>
    <TD align=3Dright><TT>7&nbsp;</TT></TD>
    <TD align=3Dright><TT>1&nbsp;&nbsp;</TT></TD>
    <TD noWrap align=3Dright><TT>---&nbsp;&nbsp;</TT></TD>
    <TD noWrap><TT>&nbsp;-.MTTEKER.E + Oxidation (M)</TT></TD></TR>
  <TR>
    <TD align=3Dright>&nbsp;</TD>
    <TD align=3Dright><TT>932.3815&nbsp;&nbsp;</TT></TD>
    <TD align=3Dright><TT>931.3743&nbsp;&nbsp;</TT></TD>
    <TD align=3Dright><TT>931.4222&nbsp;&nbsp;</TT></TD>
    <TD noWrap align=3Dright><TT>-51.44&nbsp;</TT></TD>
    <TD align=3Dright><TT>127&nbsp;</TT></TD>
    <TD noWrap align=3Dright><TT>-&nbsp;</TT></TD>
    <TD align=3Dright><TT>133&nbsp;</TT></TD>
    <TD align=3Dright><TT>1&nbsp;&nbsp;</TT></TD>
    <TD noWrap align=3Dright><TT>---&nbsp;&nbsp;</TT></TD>
    <TD noWrap><TT>&nbsp;K.MKGDYYR.Y</TT></TD></TR>
  <TR>
    <TD align=3Dright>&nbsp;</TD>
    <TD align=3Dright><TT>948.3666&nbsp;&nbsp;</TT></TD>
    <TD align=3Dright><TT>947.3593&nbsp;&nbsp;</TT></TD>
    <TD align=3Dright><TT>947.4171&nbsp;&nbsp;</TT></TD>
    <TD noWrap align=3Dright><TT>-60.99&nbsp;</TT></TD>
    <TD align=3Dright><TT>127&nbsp;</TT></TD>
    <TD noWrap align=3Dright><TT>-&nbsp;</TT></TD>
    <TD align=3Dright><TT>133&nbsp;</TT></TD>
    <TD align=3Dright><TT>1&nbsp;&nbsp;</TT></TD>
    <TD noWrap align=3Dright><TT>---&nbsp;&nbsp;</TT></TD>
    <TD noWrap><TT>&nbsp;K.MKGDYYR.Y + Oxidation (M)</TT></TD></TR>
  <TR>
    <TD align=3Dright>&nbsp;</TD>
    <TD align=3Dright><TT>1189.5975&nbsp;&nbsp;</TT></TD>
    <TD align=3Dright><TT>1188.5902&nbsp;&nbsp;</TT></TD>
    <TD align=3Dright><TT>1188.6536&nbsp;&nbsp;</TT></TD>
    <TD noWrap align=3Dright><TT>-53.34&nbsp;</TT></TD>
    <TD align=3Dright><TT>219&nbsp;</TT></TD>
    <TD noWrap align=3Dright><TT>-&nbsp;</TT></TD>
    <TD align=3Dright><TT>228&nbsp;</TT></TD>
    <TD align=3Dright><TT>0&nbsp;&nbsp;</TT></TD>
    <TD noWrap align=3Dright><TT>---&nbsp;&nbsp;</TT></TD>
    <TD noWrap><TT>&nbsp;K.DSTLIMQLLR.D</TT></TD></TR>
  <TR>
    <TD align=3Dright>&nbsp;</TD>
    <TD align=3Dright><TT>1189.5975&nbsp;&nbsp;</TT></TD>
    <TD align=3Dright><TT>1188.5902&nbsp;&nbsp;</TT></TD>
    <TD align=3Dright><TT>1188.6536&nbsp;&nbsp;</TT></TD>
    <TD noWrap align=3Dright><TT>-53.34&nbsp;</TT></TD>
    <TD align=3Dright><TT>219&nbsp;</TT></TD>
    <TD noWrap align=3Dright><TT>-&nbsp;</TT></TD>
    <TD align=3Dright><TT>228&nbsp;</TT></TD>
    <TD align=3Dright><TT>0&nbsp;&nbsp;</TT></TD>
    <TD noWrap align=3Dright><TT>82&nbsp;&nbsp;</TT></TD>
    <TD noWrap><TT>&nbsp;K.DSTLIMQLLR.D</TT></TD></TR>
  <TR>
    <TD align=3Dright>&nbsp;</TD>
    <TD align=3Dright><TT>1205.5774&nbsp;&nbsp;</TT></TD>
    <TD align=3Dright><TT>1204.5701&nbsp;&nbsp;</TT></TD>
    <TD align=3Dright><TT>1204.6485&nbsp;&nbsp;</TT></TD>
    <TD noWrap align=3Dright><TT>-65.10&nbsp;</TT></TD>
    <TD align=3Dright><TT>219&nbsp;</TT></TD>
    <TD noWrap align=3Dright><TT>-&nbsp;</TT></TD>
    <TD align=3Dright><TT>228&nbsp;</TT></TD>
    <TD align=3Dright><TT>0&nbsp;&nbsp;</TT></TD>
    <TD noWrap align=3Dright><TT>---&nbsp;&nbsp;</TT></TD>
    <TD noWrap><TT>&nbsp;K.DSTLIMQLLR.D + Oxidation (M)</TT></TD></TR>
  <TR>
    <TD align=3Dright>&nbsp;</TD>
    <TD align=3Dright><TT>1205.5774&nbsp;&nbsp;</TT></TD>
    <TD align=3Dright><TT>1204.5701&nbsp;&nbsp;</TT></TD>
    <TD align=3Dright><TT>1204.6485&nbsp;&nbsp;</TT></TD>
    <TD noWrap align=3Dright><TT>-65.10&nbsp;</TT></TD>
    <TD align=3Dright><TT>219&nbsp;</TT></TD>
    <TD noWrap align=3Dright><TT>-&nbsp;</TT></TD>
    <TD align=3Dright><TT>228&nbsp;</TT></TD>
    <TD align=3Dright><TT>0&nbsp;&nbsp;</TT></TD>
    <TD noWrap align=3Dright><TT>(40)&nbsp;</TT></TD>
    <TD noWrap><TT>&nbsp;K.DSTLIMQLLR.D + Oxidation (M)</TT></TD></TR>
  <TR>
    <TD align=3Dright>&nbsp;</TD>
    <TD align=3Dright><TT>2363.0771&nbsp;&nbsp;</TT></TD>
    <TD align=3Dright><TT>2362.0698&nbsp;&nbsp;</TT></TD>
    <TD align=3Dright><TT>2362.1667&nbsp;&nbsp;</TT></TD>
    <TD noWrap align=3Dright><TT>-41.02&nbsp;</TT></TD>
    <TD align=3Dright><TT>174&nbsp;</TT></TD>
    <TD noWrap align=3Dright><TT>-&nbsp;</TT></TD>
    <TD align=3Dright><TT>193&nbsp;</TT></TD>
    <TD align=3Dright><TT>0&nbsp;&nbsp;</TT></TD>
    <TD noWrap align=3Dright><TT>---&nbsp;&nbsp;</TT></TD>
    <TD noWrap><TT>&nbsp;R.LGLALNFSVFYYEIMNSPER.A</TT></TD></TR>
  <TR>
    <TD align=3Dright>&nbsp;</TD>
    <TD align=3Dright><TT>2379.0554&nbsp;&nbsp;</TT></TD>
    <TD align=3Dright><TT>2378.0481&nbsp;&nbsp;</TT></TD>
    <TD align=3Dright><TT>2378.1616&nbsp;&nbsp;</TT></TD>
    <TD noWrap align=3Dright><TT>-47.73&nbsp;</TT></TD>
    <TD align=3Dright><TT>174&nbsp;</TT></TD>
    <TD noWrap align=3Dright><TT>-&nbsp;</TT></TD>
    <TD align=3Dright><TT>193&nbsp;</TT></TD>
    <TD align=3Dright><TT>0&nbsp;&nbsp;</TT></TD>
    <TD noWrap align=3Dright><TT>---&nbsp;&nbsp;</TT></TD>
    <TD noWrap><TT>&nbsp;R.LGLALNFSVFYYEIMNSPER.A + Oxidation =
(M)</TT></TD></TR>
  <TR>
    <TD align=3Dright>&nbsp;</TD>
    <TD align=3Dright><TT>2379.0554&nbsp;&nbsp;</TT></TD>
    <TD align=3Dright><TT>2378.0481&nbsp;&nbsp;</TT></TD>
    <TD align=3Dright><TT>2378.1616&nbsp;&nbsp;</TT></TD>
    <TD noWrap align=3Dright><TT>-47.73&nbsp;</TT></TD>
    <TD align=3Dright><TT>174&nbsp;</TT></TD>
    <TD noWrap align=3Dright><TT>-&nbsp;</TT></TD>
    <TD align=3Dright><TT>193&nbsp;</TT></TD>
    <TD align=3Dright><TT>0&nbsp;&nbsp;</TT></TD>
    <TD noWrap align=3Dright><TT>28&nbsp;&nbsp;</TT></TD>
    <TD noWrap><TT>&nbsp;R.LGLALNFSVFYYEIMNSPER.A + Oxidation=20
  (M)</TT></TD></TR></TBODY></TABLE>
<TABLE border=3D0 cellSpacing=3D0>
  <TBODY>
  <TR>
    <TD><TT>&nbsp;&nbsp;&nbsp;&nbsp;&nbsp;&nbsp;</TT></TD>
    <TD><TT><B>No match to: </B>825.0640, 829.3389, 842.4658, 870.4988,=20
      928.4225, 1089.5468, 1089.5468, 1197.5964, 1220.5222, 1220.5222,=20
      1221.5348, 1236.4971, 1242.5464, 1242.5464, 1366.6329, 1471.6416,=20
      1471.6416, 1802.8802, 2096.9275, 2096.9275, 2169.8777, 2169.8777,=20
      2210.9902, 2367.0684, 2482.0688</TT></TD></TR></TBODY></TABLE><BR>
<TABLE border=3D0 cellSpacing=3D0>
  <TBODY>
  <TR>
    <TD><TT><B><A name=3DHit16>16.</A>&nbsp;&nbsp;&nbsp;</B></TT></TD>
    <TD noWrap><TT><A=20
      =
href=3D"http://zxw-pc/mascot/cgi/protein_view.pl?file=3D../data/20121225/=
F002401.dat&amp;hit=3D16"=20
      =
target=3D_blank>gi|126508572</A>&nbsp;&nbsp;&nbsp;&nbsp;<B>Mass:</B>&nbsp=
;29634&nbsp;&nbsp;&nbsp;&nbsp;<B>Score:</B>&nbsp;158&nbsp;&nbsp;&nbsp;&nb=
sp;<B>Expect:</B>&nbsp;2.9e-010&nbsp;&nbsp;<B>Matches:</B>&nbsp;13</TT></=
TD></TR>
  <TR>
    <TD>&nbsp;</TD>
    <TD noWrap><TT>14-3-3 protein Lil 1433-3 [Lilium=20
  longiflorum]</TT></TD></TR></TBODY></TABLE>
<TABLE border=3D0 cellSpacing=3D0 cellPadding=3D0>
  <TBODY>
  <TR>
    <TD><TT>&nbsp;&nbsp;&nbsp;&nbsp;&nbsp;&nbsp;</TT></TD>
    <TD align=3Dright><TT><B>Observed&nbsp;&nbsp;</B></TT></TD>
    <TD noWrap align=3Dright><TT><B>Mr(expt)&nbsp;&nbsp;</B></TT></TD>
    <TD noWrap align=3Dright><TT><B>Mr(calc)&nbsp;&nbsp;</B></TT></TD>
    <TD align=3Dright><TT><B>&nbsp;ppm&nbsp;&nbsp;</B></TT></TD>
    <TD align=3Dright><TT><B>Start&nbsp;</B></TT></TD>
    <TD align=3Dright><TT><B>&nbsp;</B></TT></TD>
    <TD align=3Dright><TT><B>End&nbsp;</B></TT></TD>
    <TD align=3Dright><TT><B>Miss&nbsp;</B></TT></TD>
    <TD align=3Dright><TT><B>Ions&nbsp;</B></TT></TD>
    <TD><TT><B>&nbsp;Peptide</B></TT></TD></TR>
  <TR>
    <TD align=3Dright>&nbsp;</TD>
    <TD align=3Dright><TT>770.3667&nbsp;&nbsp;</TT></TD>
    <TD align=3Dright><TT>769.3594&nbsp;&nbsp;</TT></TD>
    <TD align=3Dright><TT>769.4010&nbsp;&nbsp;</TT></TD>
    <TD noWrap align=3Dright><TT>-54.06&nbsp;</TT></TD>
    <TD align=3Dright><TT>134&nbsp;</TT></TD>
    <TD noWrap align=3Dright><TT>-&nbsp;</TT></TD>
    <TD align=3Dright><TT>139&nbsp;</TT></TD>
    <TD align=3Dright><TT>0&nbsp;&nbsp;</TT></TD>
    <TD noWrap align=3Dright><TT>---&nbsp;&nbsp;</TT></TD>
    <TD noWrap><TT>&nbsp;R.YLAEFK.N</TT></TD></TR>
  <TR>
    <TD align=3Dright>&nbsp;</TD>
    <TD align=3Dright><TT>816.3817&nbsp;&nbsp;</TT></TD>
    <TD align=3Dright><TT>815.3744&nbsp;&nbsp;</TT></TD>
    <TD align=3Dright><TT>815.4137&nbsp;&nbsp;</TT></TD>
    <TD noWrap align=3Dright><TT>-48.22&nbsp;</TT></TD>
    <TD align=3Dright><TT>16&nbsp;</TT></TD>
    <TD noWrap align=3Dright><TT>-&nbsp;</TT></TD>
    <TD align=3Dright><TT>22&nbsp;</TT></TD>
    <TD align=3Dright><TT>0&nbsp;&nbsp;</TT></TD>
    <TD noWrap align=3Dright><TT>---&nbsp;&nbsp;</TT></TD>
    <TD noWrap><TT>&nbsp;K.LAEQAER.Y</TT></TD></TR>
  <TR>
    <TD align=3Dright>&nbsp;</TD>
    <TD align=3Dright><TT>910.3720&nbsp;&nbsp;</TT></TD>
    <TD align=3Dright><TT>909.3647&nbsp;&nbsp;</TT></TD>
    <TD align=3Dright><TT>909.4226&nbsp;&nbsp;</TT></TD>
    <TD noWrap align=3Dright><TT>-63.59&nbsp;</TT></TD>
    <TD align=3Dright><TT>1&nbsp;</TT></TD>
    <TD noWrap align=3Dright><TT>-&nbsp;</TT></TD>
    <TD align=3Dright><TT>7&nbsp;</TT></TD>
    <TD align=3Dright><TT>1&nbsp;&nbsp;</TT></TD>
    <TD noWrap align=3Dright><TT>---&nbsp;&nbsp;</TT></TD>
    <TD noWrap><TT>&nbsp;-.MTTEKER.E + Oxidation (M)</TT></TD></TR>
  <TR>
    <TD align=3Dright>&nbsp;</TD>
    <TD align=3Dright><TT>910.3720&nbsp;&nbsp;</TT></TD>
    <TD align=3Dright><TT>909.3647&nbsp;&nbsp;</TT></TD>
    <TD align=3Dright><TT>909.4226&nbsp;&nbsp;</TT></TD>
    <TD noWrap align=3Dright><TT>-63.59&nbsp;</TT></TD>
    <TD align=3Dright><TT>1&nbsp;</TT></TD>
    <TD noWrap align=3Dright><TT>-&nbsp;</TT></TD>
    <TD align=3Dright><TT>7&nbsp;</TT></TD>
    <TD align=3Dright><TT>1&nbsp;&nbsp;</TT></TD>
    <TD noWrap align=3Dright><TT>---&nbsp;&nbsp;</TT></TD>
    <TD noWrap><TT>&nbsp;-.MTTEKER.E + Oxidation (M)</TT></TD></TR>
  <TR>
    <TD align=3Dright>&nbsp;</TD>
    <TD align=3Dright><TT>932.3815&nbsp;&nbsp;</TT></TD>
    <TD align=3Dright><TT>931.3743&nbsp;&nbsp;</TT></TD>
    <TD align=3Dright><TT>931.4222&nbsp;&nbsp;</TT></TD>
    <TD noWrap align=3Dright><TT>-51.44&nbsp;</TT></TD>
    <TD align=3Dright><TT>127&nbsp;</TT></TD>
    <TD noWrap align=3Dright><TT>-&nbsp;</TT></TD>
    <TD align=3Dright><TT>133&nbsp;</TT></TD>
    <TD align=3Dright><TT>1&nbsp;&nbsp;</TT></TD>
    <TD noWrap align=3Dright><TT>---&nbsp;&nbsp;</TT></TD>
    <TD noWrap><TT>&nbsp;K.MKGDYYR.Y</TT></TD></TR>
  <TR>
    <TD align=3Dright>&nbsp;</TD>
    <TD align=3Dright><TT>948.3666&nbsp;&nbsp;</TT></TD>
    <TD align=3Dright><TT>947.3593&nbsp;&nbsp;</TT></TD>
    <TD align=3Dright><TT>947.4171&nbsp;&nbsp;</TT></TD>
    <TD noWrap align=3Dright><TT>-60.99&nbsp;</TT></TD>
    <TD align=3Dright><TT>127&nbsp;</TT></TD>
    <TD noWrap align=3Dright><TT>-&nbsp;</TT></TD>
    <TD align=3Dright><TT>133&nbsp;</TT></TD>
    <TD align=3Dright><TT>1&nbsp;&nbsp;</TT></TD>
    <TD noWrap align=3Dright><TT>---&nbsp;&nbsp;</TT></TD>
    <TD noWrap><TT>&nbsp;K.MKGDYYR.Y + Oxidation (M)</TT></TD></TR>
  <TR>
    <TD align=3Dright>&nbsp;</TD>
    <TD align=3Dright><TT>1189.5975&nbsp;&nbsp;</TT></TD>
    <TD align=3Dright><TT>1188.5902&nbsp;&nbsp;</TT></TD>
    <TD align=3Dright><TT>1188.6536&nbsp;&nbsp;</TT></TD>
    <TD noWrap align=3Dright><TT>-53.34&nbsp;</TT></TD>
    <TD align=3Dright><TT>219&nbsp;</TT></TD>
    <TD noWrap align=3Dright><TT>-&nbsp;</TT></TD>
    <TD align=3Dright><TT>228&nbsp;</TT></TD>
    <TD align=3Dright><TT>0&nbsp;&nbsp;</TT></TD>
    <TD noWrap align=3Dright><TT>---&nbsp;&nbsp;</TT></TD>
    <TD noWrap><TT>&nbsp;K.DSTLIMQLLR.D</TT></TD></TR>
  <TR>
    <TD align=3Dright>&nbsp;</TD>
    <TD align=3Dright><TT>1189.5975&nbsp;&nbsp;</TT></TD>
    <TD align=3Dright><TT>1188.5902&nbsp;&nbsp;</TT></TD>
    <TD align=3Dright><TT>1188.6536&nbsp;&nbsp;</TT></TD>
    <TD noWrap align=3Dright><TT>-53.34&nbsp;</TT></TD>
    <TD align=3Dright><TT>219&nbsp;</TT></TD>
    <TD noWrap align=3Dright><TT>-&nbsp;</TT></TD>
    <TD align=3Dright><TT>228&nbsp;</TT></TD>
    <TD align=3Dright><TT>0&nbsp;&nbsp;</TT></TD>
    <TD noWrap align=3Dright><TT>82&nbsp;&nbsp;</TT></TD>
    <TD noWrap><TT>&nbsp;K.DSTLIMQLLR.D</TT></TD></TR>
  <TR>
    <TD align=3Dright>&nbsp;</TD>
    <TD align=3Dright><TT>1205.5774&nbsp;&nbsp;</TT></TD>
    <TD align=3Dright><TT>1204.5701&nbsp;&nbsp;</TT></TD>
    <TD align=3Dright><TT>1204.6485&nbsp;&nbsp;</TT></TD>
    <TD noWrap align=3Dright><TT>-65.10&nbsp;</TT></TD>
    <TD align=3Dright><TT>219&nbsp;</TT></TD>
    <TD noWrap align=3Dright><TT>-&nbsp;</TT></TD>
    <TD align=3Dright><TT>228&nbsp;</TT></TD>
    <TD align=3Dright><TT>0&nbsp;&nbsp;</TT></TD>
    <TD noWrap align=3Dright><TT>---&nbsp;&nbsp;</TT></TD>
    <TD noWrap><TT>&nbsp;K.DSTLIMQLLR.D + Oxidation (M)</TT></TD></TR>
  <TR>
    <TD align=3Dright>&nbsp;</TD>
    <TD align=3Dright><TT>1205.5774&nbsp;&nbsp;</TT></TD>
    <TD align=3Dright><TT>1204.5701&nbsp;&nbsp;</TT></TD>
    <TD align=3Dright><TT>1204.6485&nbsp;&nbsp;</TT></TD>
    <TD noWrap align=3Dright><TT>-65.10&nbsp;</TT></TD>
    <TD align=3Dright><TT>219&nbsp;</TT></TD>
    <TD noWrap align=3Dright><TT>-&nbsp;</TT></TD>
    <TD align=3Dright><TT>228&nbsp;</TT></TD>
    <TD align=3Dright><TT>0&nbsp;&nbsp;</TT></TD>
    <TD noWrap align=3Dright><TT>(40)&nbsp;</TT></TD>
    <TD noWrap><TT>&nbsp;K.DSTLIMQLLR.D + Oxidation (M)</TT></TD></TR>
  <TR>
    <TD align=3Dright>&nbsp;</TD>
    <TD align=3Dright><TT>2363.0771&nbsp;&nbsp;</TT></TD>
    <TD align=3Dright><TT>2362.0698&nbsp;&nbsp;</TT></TD>
    <TD align=3Dright><TT>2362.1667&nbsp;&nbsp;</TT></TD>
    <TD noWrap align=3Dright><TT>-41.02&nbsp;</TT></TD>
    <TD align=3Dright><TT>174&nbsp;</TT></TD>
    <TD noWrap align=3Dright><TT>-&nbsp;</TT></TD>
    <TD align=3Dright><TT>193&nbsp;</TT></TD>
    <TD align=3Dright><TT>0&nbsp;&nbsp;</TT></TD>
    <TD noWrap align=3Dright><TT>---&nbsp;&nbsp;</TT></TD>
    <TD noWrap><TT>&nbsp;R.LGLALNFSVFYYEIMNSPER.A</TT></TD></TR>
  <TR>
    <TD align=3Dright>&nbsp;</TD>
    <TD align=3Dright><TT>2379.0554&nbsp;&nbsp;</TT></TD>
    <TD align=3Dright><TT>2378.0481&nbsp;&nbsp;</TT></TD>
    <TD align=3Dright><TT>2378.1616&nbsp;&nbsp;</TT></TD>
    <TD noWrap align=3Dright><TT>-47.73&nbsp;</TT></TD>
    <TD align=3Dright><TT>174&nbsp;</TT></TD>
    <TD noWrap align=3Dright><TT>-&nbsp;</TT></TD>
    <TD align=3Dright><TT>193&nbsp;</TT></TD>
    <TD align=3Dright><TT>0&nbsp;&nbsp;</TT></TD>
    <TD noWrap align=3Dright><TT>---&nbsp;&nbsp;</TT></TD>
    <TD noWrap><TT>&nbsp;R.LGLALNFSVFYYEIMNSPER.A + Oxidation =
(M)</TT></TD></TR>
  <TR>
    <TD align=3Dright>&nbsp;</TD>
    <TD align=3Dright><TT>2379.0554&nbsp;&nbsp;</TT></TD>
    <TD align=3Dright><TT>2378.0481&nbsp;&nbsp;</TT></TD>
    <TD align=3Dright><TT>2378.1616&nbsp;&nbsp;</TT></TD>
    <TD noWrap align=3Dright><TT>-47.73&nbsp;</TT></TD>
    <TD align=3Dright><TT>174&nbsp;</TT></TD>
    <TD noWrap align=3Dright><TT>-&nbsp;</TT></TD>
    <TD align=3Dright><TT>193&nbsp;</TT></TD>
    <TD align=3Dright><TT>0&nbsp;&nbsp;</TT></TD>
    <TD noWrap align=3Dright><TT>28&nbsp;&nbsp;</TT></TD>
    <TD noWrap><TT>&nbsp;R.LGLALNFSVFYYEIMNSPER.A + Oxidation=20
  (M)</TT></TD></TR></TBODY></TABLE>
<TABLE border=3D0 cellSpacing=3D0>
  <TBODY>
  <TR>
    <TD><TT>&nbsp;&nbsp;&nbsp;&nbsp;&nbsp;&nbsp;</TT></TD>
    <TD><TT><B>No match to: </B>825.0640, 829.3389, 842.4658, 870.4988,=20
      928.4225, 1089.5468, 1089.5468, 1197.5964, 1220.5222, 1220.5222,=20
      1221.5348, 1236.4971, 1242.5464, 1242.5464, 1366.6329, 1471.6416,=20
      1471.6416, 1802.8802, 2096.9275, 2096.9275, 2169.8777, 2169.8777,=20
      2210.9902, 2367.0684, 2482.0688</TT></TD></TR></TBODY></TABLE><BR>
<TABLE border=3D0 cellSpacing=3D0>
  <TBODY>
  <TR>
    <TD><TT><B><A name=3DHit17>17.</A>&nbsp;&nbsp;&nbsp;</B></TT></TD>
    <TD noWrap><TT><A=20
      =
href=3D"http://zxw-pc/mascot/cgi/protein_view.pl?file=3D../data/20121225/=
F002401.dat&amp;hit=3D17"=20
      =
target=3D_blank>gi|222865131</A>&nbsp;&nbsp;&nbsp;&nbsp;<B>Mass:</B>&nbsp=
;29612&nbsp;&nbsp;&nbsp;&nbsp;<B>Score:</B>&nbsp;158&nbsp;&nbsp;&nbsp;&nb=
sp;<B>Expect:</B>&nbsp;2.9e-010&nbsp;&nbsp;<B>Matches:</B>&nbsp;11</TT></=
TD></TR>
  <TR>
    <TD>&nbsp;</TD>
    <TD noWrap><TT>predicted protein [Populus=20
trichocarpa]</TT></TD></TR></TBODY></TABLE>
<TABLE border=3D0 cellSpacing=3D0 cellPadding=3D0>
  <TBODY>
  <TR>
    <TD><TT>&nbsp;&nbsp;&nbsp;&nbsp;&nbsp;&nbsp;</TT></TD>
    <TD align=3Dright><TT><B>Observed&nbsp;&nbsp;</B></TT></TD>
    <TD noWrap align=3Dright><TT><B>Mr(expt)&nbsp;&nbsp;</B></TT></TD>
    <TD noWrap align=3Dright><TT><B>Mr(calc)&nbsp;&nbsp;</B></TT></TD>
    <TD align=3Dright><TT><B>&nbsp;ppm&nbsp;&nbsp;</B></TT></TD>
    <TD align=3Dright><TT><B>Start&nbsp;</B></TT></TD>
    <TD align=3Dright><TT><B>&nbsp;</B></TT></TD>
    <TD align=3Dright><TT><B>End&nbsp;</B></TT></TD>
    <TD align=3Dright><TT><B>Miss&nbsp;</B></TT></TD>
    <TD align=3Dright><TT><B>Ions&nbsp;</B></TT></TD>
    <TD><TT><B>&nbsp;Peptide</B></TT></TD></TR>
  <TR>
    <TD align=3Dright>&nbsp;</TD>
    <TD align=3Dright><TT>770.3667&nbsp;&nbsp;</TT></TD>
    <TD align=3Dright><TT>769.3594&nbsp;&nbsp;</TT></TD>
    <TD align=3Dright><TT>769.4010&nbsp;&nbsp;</TT></TD>
    <TD noWrap align=3Dright><TT>-54.06&nbsp;</TT></TD>
    <TD align=3Dright><TT>134&nbsp;</TT></TD>
    <TD noWrap align=3Dright><TT>-&nbsp;</TT></TD>
    <TD align=3Dright><TT>139&nbsp;</TT></TD>
    <TD align=3Dright><TT>0&nbsp;&nbsp;</TT></TD>
    <TD noWrap align=3Dright><TT>---&nbsp;&nbsp;</TT></TD>
    <TD noWrap><TT>&nbsp;R.YLAEFK.T</TT></TD></TR>
  <TR>
    <TD align=3Dright>&nbsp;</TD>
    <TD align=3Dright><TT>816.3817&nbsp;&nbsp;</TT></TD>
    <TD align=3Dright><TT>815.3744&nbsp;&nbsp;</TT></TD>
    <TD align=3Dright><TT>815.4137&nbsp;&nbsp;</TT></TD>
    <TD noWrap align=3Dright><TT>-48.22&nbsp;</TT></TD>
    <TD align=3Dright><TT>16&nbsp;</TT></TD>
    <TD noWrap align=3Dright><TT>-&nbsp;</TT></TD>
    <TD align=3Dright><TT>22&nbsp;</TT></TD>
    <TD align=3Dright><TT>0&nbsp;&nbsp;</TT></TD>
    <TD noWrap align=3Dright><TT>---&nbsp;&nbsp;</TT></TD>
    <TD noWrap><TT>&nbsp;K.LAEQAER.Y</TT></TD></TR>
  <TR>
    <TD align=3Dright>&nbsp;</TD>
    <TD align=3Dright><TT>932.3815&nbsp;&nbsp;</TT></TD>
    <TD align=3Dright><TT>931.3743&nbsp;&nbsp;</TT></TD>
    <TD align=3Dright><TT>931.4222&nbsp;&nbsp;</TT></TD>
    <TD noWrap align=3Dright><TT>-51.44&nbsp;</TT></TD>
    <TD align=3Dright><TT>127&nbsp;</TT></TD>
    <TD noWrap align=3Dright><TT>-&nbsp;</TT></TD>
    <TD align=3Dright><TT>133&nbsp;</TT></TD>
    <TD align=3Dright><TT>1&nbsp;&nbsp;</TT></TD>
    <TD noWrap align=3Dright><TT>---&nbsp;&nbsp;</TT></TD>
    <TD noWrap><TT>&nbsp;K.MKGDYYR.Y</TT></TD></TR>
  <TR>
    <TD align=3Dright>&nbsp;</TD>
    <TD align=3Dright><TT>948.3666&nbsp;&nbsp;</TT></TD>
    <TD align=3Dright><TT>947.3593&nbsp;&nbsp;</TT></TD>
    <TD align=3Dright><TT>947.4171&nbsp;&nbsp;</TT></TD>
    <TD noWrap align=3Dright><TT>-60.99&nbsp;</TT></TD>
    <TD align=3Dright><TT>127&nbsp;</TT></TD>
    <TD noWrap align=3Dright><TT>-&nbsp;</TT></TD>
    <TD align=3Dright><TT>133&nbsp;</TT></TD>
    <TD align=3Dright><TT>1&nbsp;&nbsp;</TT></TD>
    <TD noWrap align=3Dright><TT>---&nbsp;&nbsp;</TT></TD>
    <TD noWrap><TT>&nbsp;K.MKGDYYR.Y + Oxidation (M)</TT></TD></TR>
  <TR>
    <TD align=3Dright>&nbsp;</TD>
    <TD align=3Dright><TT>1189.5975&nbsp;&nbsp;</TT></TD>
    <TD align=3Dright><TT>1188.5902&nbsp;&nbsp;</TT></TD>
    <TD align=3Dright><TT>1188.6536&nbsp;&nbsp;</TT></TD>
    <TD noWrap align=3Dright><TT>-53.34&nbsp;</TT></TD>
    <TD align=3Dright><TT>219&nbsp;</TT></TD>
    <TD noWrap align=3Dright><TT>-&nbsp;</TT></TD>
    <TD align=3Dright><TT>228&nbsp;</TT></TD>
    <TD align=3Dright><TT>0&nbsp;&nbsp;</TT></TD>
    <TD noWrap align=3Dright><TT>---&nbsp;&nbsp;</TT></TD>
    <TD noWrap><TT>&nbsp;K.DSTLIMQLLR.D</TT></TD></TR>
  <TR>
    <TD align=3Dright>&nbsp;</TD>
    <TD align=3Dright><TT>1189.5975&nbsp;&nbsp;</TT></TD>
    <TD align=3Dright><TT>1188.5902&nbsp;&nbsp;</TT></TD>
    <TD align=3Dright><TT>1188.6536&nbsp;&nbsp;</TT></TD>
    <TD noWrap align=3Dright><TT>-53.34&nbsp;</TT></TD>
    <TD align=3Dright><TT>219&nbsp;</TT></TD>
    <TD noWrap align=3Dright><TT>-&nbsp;</TT></TD>
    <TD align=3Dright><TT>228&nbsp;</TT></TD>
    <TD align=3Dright><TT>0&nbsp;&nbsp;</TT></TD>
    <TD noWrap align=3Dright><TT>82&nbsp;&nbsp;</TT></TD>
    <TD noWrap><TT>&nbsp;K.DSTLIMQLLR.D</TT></TD></TR>
  <TR>
    <TD align=3Dright>&nbsp;</TD>
    <TD align=3Dright><TT>1205.5774&nbsp;&nbsp;</TT></TD>
    <TD align=3Dright><TT>1204.5701&nbsp;&nbsp;</TT></TD>
    <TD align=3Dright><TT>1204.5758&nbsp;&nbsp;</TT></TD>
    <TD noWrap align=3Dright><TT>-4.68&nbsp;</TT></TD>
    <TD align=3Dright><TT>36&nbsp;</TT></TD>
    <TD noWrap align=3Dright><TT>-&nbsp;</TT></TD>
    <TD align=3Dright><TT>45&nbsp;</TT></TD>
    <TD align=3Dright><TT>0&nbsp;&nbsp;</TT></TD>
    <TD noWrap align=3Dright><TT>---&nbsp;&nbsp;</TT></TD>
    <TD noWrap><TT>&nbsp;K.LNCELTVEER.N</TT></TD></TR>
  <TR>
    <TD align=3Dright>&nbsp;</TD>
    <TD align=3Dright><TT>1205.5774&nbsp;&nbsp;</TT></TD>
    <TD align=3Dright><TT>1204.5701&nbsp;&nbsp;</TT></TD>
    <TD align=3Dright><TT>1204.6485&nbsp;&nbsp;</TT></TD>
    <TD noWrap align=3Dright><TT>-65.10&nbsp;</TT></TD>
    <TD align=3Dright><TT>219&nbsp;</TT></TD>
    <TD noWrap align=3Dright><TT>-&nbsp;</TT></TD>
    <TD align=3Dright><TT>228&nbsp;</TT></TD>
    <TD align=3Dright><TT>0&nbsp;&nbsp;</TT></TD>
    <TD noWrap align=3Dright><TT>(40)&nbsp;</TT></TD>
    <TD noWrap><TT>&nbsp;K.DSTLIMQLLR.D + Oxidation (M)</TT></TD></TR>
  <TR>
    <TD align=3Dright>&nbsp;</TD>
    <TD align=3Dright><TT>2363.0771&nbsp;&nbsp;</TT></TD>
    <TD align=3Dright><TT>2362.0698&nbsp;&nbsp;</TT></TD>
    <TD align=3Dright><TT>2362.1667&nbsp;&nbsp;</TT></TD>
    <TD noWrap align=3Dright><TT>-41.02&nbsp;</TT></TD>
    <TD align=3Dright><TT>174&nbsp;</TT></TD>
    <TD noWrap align=3Dright><TT>-&nbsp;</TT></TD>
    <TD align=3Dright><TT>193&nbsp;</TT></TD>
    <TD align=3Dright><TT>0&nbsp;&nbsp;</TT></TD>
    <TD noWrap align=3Dright><TT>---&nbsp;&nbsp;</TT></TD>
    <TD noWrap><TT>&nbsp;R.LGLALNFSVFYYEIMNSPER.A</TT></TD></TR>
  <TR>
    <TD align=3Dright>&nbsp;</TD>
    <TD align=3Dright><TT>2379.0554&nbsp;&nbsp;</TT></TD>
    <TD align=3Dright><TT>2378.0481&nbsp;&nbsp;</TT></TD>
    <TD align=3Dright><TT>2378.1616&nbsp;&nbsp;</TT></TD>
    <TD noWrap align=3Dright><TT>-47.73&nbsp;</TT></TD>
    <TD align=3Dright><TT>174&nbsp;</TT></TD>
    <TD noWrap align=3Dright><TT>-&nbsp;</TT></TD>
    <TD align=3Dright><TT>193&nbsp;</TT></TD>
    <TD align=3Dright><TT>0&nbsp;&nbsp;</TT></TD>
    <TD noWrap align=3Dright><TT>---&nbsp;&nbsp;</TT></TD>
    <TD noWrap><TT>&nbsp;R.LGLALNFSVFYYEIMNSPER.A + Oxidation =
(M)</TT></TD></TR>
  <TR>
    <TD align=3Dright>&nbsp;</TD>
    <TD align=3Dright><TT>2379.0554&nbsp;&nbsp;</TT></TD>
    <TD align=3Dright><TT>2378.0481&nbsp;&nbsp;</TT></TD>
    <TD align=3Dright><TT>2378.1616&nbsp;&nbsp;</TT></TD>
    <TD noWrap align=3Dright><TT>-47.73&nbsp;</TT></TD>
    <TD align=3Dright><TT>174&nbsp;</TT></TD>
    <TD noWrap align=3Dright><TT>-&nbsp;</TT></TD>
    <TD align=3Dright><TT>193&nbsp;</TT></TD>
    <TD align=3Dright><TT>0&nbsp;&nbsp;</TT></TD>
    <TD noWrap align=3Dright><TT>28&nbsp;&nbsp;</TT></TD>
    <TD noWrap><TT>&nbsp;R.LGLALNFSVFYYEIMNSPER.A + Oxidation=20
  (M)</TT></TD></TR></TBODY></TABLE>
<TABLE border=3D0 cellSpacing=3D0>
  <TBODY>
  <TR>
    <TD><TT>&nbsp;&nbsp;&nbsp;&nbsp;&nbsp;&nbsp;</TT></TD>
    <TD><TT><B>No match to: </B>825.0640, 829.3389, 842.4658, 870.4988,=20
      910.3720, 910.3720, 928.4225, 1089.5468, 1089.5468, 1197.5964, =
1220.5222,=20
      1220.5222, 1221.5348, 1236.4971, 1242.5464, 1242.5464, 1366.6329,=20
      1471.6416, 1471.6416, 1802.8802, 2096.9275, 2096.9275, 2169.8777,=20
      2169.8777, 2210.9902, 2367.0684, =
2482.0688</TT></TD></TR></TBODY></TABLE><BR>
<TABLE border=3D0 cellSpacing=3D0>
  <TBODY>
  <TR>
    <TD><TT><B><A name=3DHit18>18.</A>&nbsp;&nbsp;&nbsp;</B></TT></TD>
    <TD noWrap><TT><A=20
      =
href=3D"http://zxw-pc/mascot/cgi/protein_view.pl?file=3D../data/20121225/=
F002401.dat&amp;hit=3D18"=20
      =
target=3D_blank>gi|224112124</A>&nbsp;&nbsp;&nbsp;&nbsp;<B>Mass:</B>&nbsp=
;29612&nbsp;&nbsp;&nbsp;&nbsp;<B>Score:</B>&nbsp;158&nbsp;&nbsp;&nbsp;&nb=
sp;<B>Expect:</B>&nbsp;2.9e-010&nbsp;&nbsp;<B>Matches:</B>&nbsp;11</TT></=
TD></TR>
  <TR>
    <TD>&nbsp;</TD>
    <TD noWrap><TT>predicted protein [Populus=20
trichocarpa]</TT></TD></TR></TBODY></TABLE>
<TABLE border=3D0 cellSpacing=3D0 cellPadding=3D0>
  <TBODY>
  <TR>
    <TD><TT>&nbsp;&nbsp;&nbsp;&nbsp;&nbsp;&nbsp;</TT></TD>
    <TD align=3Dright><TT><B>Observed&nbsp;&nbsp;</B></TT></TD>
    <TD noWrap align=3Dright><TT><B>Mr(expt)&nbsp;&nbsp;</B></TT></TD>
    <TD noWrap align=3Dright><TT><B>Mr(calc)&nbsp;&nbsp;</B></TT></TD>
    <TD align=3Dright><TT><B>&nbsp;ppm&nbsp;&nbsp;</B></TT></TD>
    <TD align=3Dright><TT><B>Start&nbsp;</B></TT></TD>
    <TD align=3Dright><TT><B>&nbsp;</B></TT></TD>
    <TD align=3Dright><TT><B>End&nbsp;</B></TT></TD>
    <TD align=3Dright><TT><B>Miss&nbsp;</B></TT></TD>
    <TD align=3Dright><TT><B>Ions&nbsp;</B></TT></TD>
    <TD><TT><B>&nbsp;Peptide</B></TT></TD></TR>
  <TR>
    <TD align=3Dright>&nbsp;</TD>
    <TD align=3Dright><TT>770.3667&nbsp;&nbsp;</TT></TD>
    <TD align=3Dright><TT>769.3594&nbsp;&nbsp;</TT></TD>
    <TD align=3Dright><TT>769.4010&nbsp;&nbsp;</TT></TD>
    <TD noWrap align=3Dright><TT>-54.06&nbsp;</TT></TD>
    <TD align=3Dright><TT>134&nbsp;</TT></TD>
    <TD noWrap align=3Dright><TT>-&nbsp;</TT></TD>
    <TD align=3Dright><TT>139&nbsp;</TT></TD>
    <TD align=3Dright><TT>0&nbsp;&nbsp;</TT></TD>
    <TD noWrap align=3Dright><TT>---&nbsp;&nbsp;</TT></TD>
    <TD noWrap><TT>&nbsp;R.YLAEFK.T</TT></TD></TR>
  <TR>
    <TD align=3Dright>&nbsp;</TD>
    <TD align=3Dright><TT>816.3817&nbsp;&nbsp;</TT></TD>
    <TD align=3Dright><TT>815.3744&nbsp;&nbsp;</TT></TD>
    <TD align=3Dright><TT>815.4137&nbsp;&nbsp;</TT></TD>
    <TD noWrap align=3Dright><TT>-48.22&nbsp;</TT></TD>
    <TD align=3Dright><TT>16&nbsp;</TT></TD>
    <TD noWrap align=3Dright><TT>-&nbsp;</TT></TD>
    <TD align=3Dright><TT>22&nbsp;</TT></TD>
    <TD align=3Dright><TT>0&nbsp;&nbsp;</TT></TD>
    <TD noWrap align=3Dright><TT>---&nbsp;&nbsp;</TT></TD>
    <TD noWrap><TT>&nbsp;K.LAEQAER.Y</TT></TD></TR>
  <TR>
    <TD align=3Dright>&nbsp;</TD>
    <TD align=3Dright><TT>932.3815&nbsp;&nbsp;</TT></TD>
    <TD align=3Dright><TT>931.3743&nbsp;&nbsp;</TT></TD>
    <TD align=3Dright><TT>931.4222&nbsp;&nbsp;</TT></TD>
    <TD noWrap align=3Dright><TT>-51.44&nbsp;</TT></TD>
    <TD align=3Dright><TT>127&nbsp;</TT></TD>
    <TD noWrap align=3Dright><TT>-&nbsp;</TT></TD>
    <TD align=3Dright><TT>133&nbsp;</TT></TD>
    <TD align=3Dright><TT>1&nbsp;&nbsp;</TT></TD>
    <TD noWrap align=3Dright><TT>---&nbsp;&nbsp;</TT></TD>
    <TD noWrap><TT>&nbsp;K.MKGDYYR.Y</TT></TD></TR>
  <TR>
    <TD align=3Dright>&nbsp;</TD>
    <TD align=3Dright><TT>948.3666&nbsp;&nbsp;</TT></TD>
    <TD align=3Dright><TT>947.3593&nbsp;&nbsp;</TT></TD>
    <TD align=3Dright><TT>947.4171&nbsp;&nbsp;</TT></TD>
    <TD noWrap align=3Dright><TT>-60.99&nbsp;</TT></TD>
    <TD align=3Dright><TT>127&nbsp;</TT></TD>
    <TD noWrap align=3Dright><TT>-&nbsp;</TT></TD>
    <TD align=3Dright><TT>133&nbsp;</TT></TD>
    <TD align=3Dright><TT>1&nbsp;&nbsp;</TT></TD>
    <TD noWrap align=3Dright><TT>---&nbsp;&nbsp;</TT></TD>
    <TD noWrap><TT>&nbsp;K.MKGDYYR.Y + Oxidation (M)</TT></TD></TR>
  <TR>
    <TD align=3Dright>&nbsp;</TD>
    <TD align=3Dright><TT>1189.5975&nbsp;&nbsp;</TT></TD>
    <TD align=3Dright><TT>1188.5902&nbsp;&nbsp;</TT></TD>
    <TD align=3Dright><TT>1188.6536&nbsp;&nbsp;</TT></TD>
    <TD noWrap align=3Dright><TT>-53.34&nbsp;</TT></TD>
    <TD align=3Dright><TT>219&nbsp;</TT></TD>
    <TD noWrap align=3Dright><TT>-&nbsp;</TT></TD>
    <TD align=3Dright><TT>228&nbsp;</TT></TD>
    <TD align=3Dright><TT>0&nbsp;&nbsp;</TT></TD>
    <TD noWrap align=3Dright><TT>---&nbsp;&nbsp;</TT></TD>
    <TD noWrap><TT>&nbsp;K.DSTLIMQLLR.D</TT></TD></TR>
  <TR>
    <TD align=3Dright>&nbsp;</TD>
    <TD align=3Dright><TT>1189.5975&nbsp;&nbsp;</TT></TD>
    <TD align=3Dright><TT>1188.5902&nbsp;&nbsp;</TT></TD>
    <TD align=3Dright><TT>1188.6536&nbsp;&nbsp;</TT></TD>
    <TD noWrap align=3Dright><TT>-53.34&nbsp;</TT></TD>
    <TD align=3Dright><TT>219&nbsp;</TT></TD>
    <TD noWrap align=3Dright><TT>-&nbsp;</TT></TD>
    <TD align=3Dright><TT>228&nbsp;</TT></TD>
    <TD align=3Dright><TT>0&nbsp;&nbsp;</TT></TD>
    <TD noWrap align=3Dright><TT>82&nbsp;&nbsp;</TT></TD>
    <TD noWrap><TT>&nbsp;K.DSTLIMQLLR.D</TT></TD></TR>
  <TR>
    <TD align=3Dright>&nbsp;</TD>
    <TD align=3Dright><TT>1205.5774&nbsp;&nbsp;</TT></TD>
    <TD align=3Dright><TT>1204.5701&nbsp;&nbsp;</TT></TD>
    <TD align=3Dright><TT>1204.5758&nbsp;&nbsp;</TT></TD>
    <TD noWrap align=3Dright><TT>-4.68&nbsp;</TT></TD>
    <TD align=3Dright><TT>36&nbsp;</TT></TD>
    <TD noWrap align=3Dright><TT>-&nbsp;</TT></TD>
    <TD align=3Dright><TT>45&nbsp;</TT></TD>
    <TD align=3Dright><TT>0&nbsp;&nbsp;</TT></TD>
    <TD noWrap align=3Dright><TT>---&nbsp;&nbsp;</TT></TD>
    <TD noWrap><TT>&nbsp;K.LNCELTVEER.N</TT></TD></TR>
  <TR>
    <TD align=3Dright>&nbsp;</TD>
    <TD align=3Dright><TT>1205.5774&nbsp;&nbsp;</TT></TD>
    <TD align=3Dright><TT>1204.5701&nbsp;&nbsp;</TT></TD>
    <TD align=3Dright><TT>1204.6485&nbsp;&nbsp;</TT></TD>
    <TD noWrap align=3Dright><TT>-65.10&nbsp;</TT></TD>
    <TD align=3Dright><TT>219&nbsp;</TT></TD>
    <TD noWrap align=3Dright><TT>-&nbsp;</TT></TD>
    <TD align=3Dright><TT>228&nbsp;</TT></TD>
    <TD align=3Dright><TT>0&nbsp;&nbsp;</TT></TD>
    <TD noWrap align=3Dright><TT>(40)&nbsp;</TT></TD>
    <TD noWrap><TT>&nbsp;K.DSTLIMQLLR.D + Oxidation (M)</TT></TD></TR>
  <TR>
    <TD align=3Dright>&nbsp;</TD>
    <TD align=3Dright><TT>2363.0771&nbsp;&nbsp;</TT></TD>
    <TD align=3Dright><TT>2362.0698&nbsp;&nbsp;</TT></TD>
    <TD align=3Dright><TT>2362.1667&nbsp;&nbsp;</TT></TD>
    <TD noWrap align=3Dright><TT>-41.02&nbsp;</TT></TD>
    <TD align=3Dright><TT>174&nbsp;</TT></TD>
    <TD noWrap align=3Dright><TT>-&nbsp;</TT></TD>
    <TD align=3Dright><TT>193&nbsp;</TT></TD>
    <TD align=3Dright><TT>0&nbsp;&nbsp;</TT></TD>
    <TD noWrap align=3Dright><TT>---&nbsp;&nbsp;</TT></TD>
    <TD noWrap><TT>&nbsp;R.LGLALNFSVFYYEIMNSPER.A</TT></TD></TR>
  <TR>
    <TD align=3Dright>&nbsp;</TD>
    <TD align=3Dright><TT>2379.0554&nbsp;&nbsp;</TT></TD>
    <TD align=3Dright><TT>2378.0481&nbsp;&nbsp;</TT></TD>
    <TD align=3Dright><TT>2378.1616&nbsp;&nbsp;</TT></TD>
    <TD noWrap align=3Dright><TT>-47.73&nbsp;</TT></TD>
    <TD align=3Dright><TT>174&nbsp;</TT></TD>
    <TD noWrap align=3Dright><TT>-&nbsp;</TT></TD>
    <TD align=3Dright><TT>193&nbsp;</TT></TD>
    <TD align=3Dright><TT>0&nbsp;&nbsp;</TT></TD>
    <TD noWrap align=3Dright><TT>---&nbsp;&nbsp;</TT></TD>
    <TD noWrap><TT>&nbsp;R.LGLALNFSVFYYEIMNSPER.A + Oxidation =
(M)</TT></TD></TR>
  <TR>
    <TD align=3Dright>&nbsp;</TD>
    <TD align=3Dright><TT>2379.0554&nbsp;&nbsp;</TT></TD>
    <TD align=3Dright><TT>2378.0481&nbsp;&nbsp;</TT></TD>
    <TD align=3Dright><TT>2378.1616&nbsp;&nbsp;</TT></TD>
    <TD noWrap align=3Dright><TT>-47.73&nbsp;</TT></TD>
    <TD align=3Dright><TT>174&nbsp;</TT></TD>
    <TD noWrap align=3Dright><TT>-&nbsp;</TT></TD>
    <TD align=3Dright><TT>193&nbsp;</TT></TD>
    <TD align=3Dright><TT>0&nbsp;&nbsp;</TT></TD>
    <TD noWrap align=3Dright><TT>28&nbsp;&nbsp;</TT></TD>
    <TD noWrap><TT>&nbsp;R.LGLALNFSVFYYEIMNSPER.A + Oxidation=20
  (M)</TT></TD></TR></TBODY></TABLE>
<TABLE border=3D0 cellSpacing=3D0>
  <TBODY>
  <TR>
    <TD><TT>&nbsp;&nbsp;&nbsp;&nbsp;&nbsp;&nbsp;</TT></TD>
    <TD><TT><B>No match to: </B>825.0640, 829.3389, 842.4658, 870.4988,=20
      910.3720, 910.3720, 928.4225, 1089.5468, 1089.5468, 1197.5964, =
1220.5222,=20
      1220.5222, 1221.5348, 1236.4971, 1242.5464, 1242.5464, 1366.6329,=20
      1471.6416, 1471.6416, 1802.8802, 2096.9275, 2096.9275, 2169.8777,=20
      2169.8777, 2210.9902, 2367.0684, =
2482.0688</TT></TD></TR></TBODY></TABLE><BR>
<TABLE border=3D0 cellSpacing=3D0>
  <TBODY>
  <TR>
    <TD><TT><B><A name=3DHit19>19.</A>&nbsp;&nbsp;&nbsp;</B></TT></TD>
    <TD noWrap><TT><A=20
      =
href=3D"http://zxw-pc/mascot/cgi/protein_view.pl?file=3D../data/20121225/=
F002401.dat&amp;hit=3D19"=20
      =
target=3D_blank>gi|297738076</A>&nbsp;&nbsp;&nbsp;&nbsp;<B>Mass:</B>&nbsp=
;28659&nbsp;&nbsp;&nbsp;&nbsp;<B>Score:</B>&nbsp;152&nbsp;&nbsp;&nbsp;&nb=
sp;<B>Expect:</B>&nbsp;1.2e-009&nbsp;&nbsp;<B>Matches:</B>&nbsp;13</TT></=
TD></TR>
  <TR>
    <TD>&nbsp;</TD>
    <TD noWrap><TT>unnamed protein product [Vitis=20
vinifera]</TT></TD></TR></TBODY></TABLE>
<TABLE border=3D0 cellSpacing=3D0 cellPadding=3D0>
  <TBODY>
  <TR>
    <TD><TT>&nbsp;&nbsp;&nbsp;&nbsp;&nbsp;&nbsp;</TT></TD>
    <TD align=3Dright><TT><B>Observed&nbsp;&nbsp;</B></TT></TD>
    <TD noWrap align=3Dright><TT><B>Mr(expt)&nbsp;&nbsp;</B></TT></TD>
    <TD noWrap align=3Dright><TT><B>Mr(calc)&nbsp;&nbsp;</B></TT></TD>
    <TD align=3Dright><TT><B>&nbsp;ppm&nbsp;&nbsp;</B></TT></TD>
    <TD align=3Dright><TT><B>Start&nbsp;</B></TT></TD>
    <TD align=3Dright><TT><B>&nbsp;</B></TT></TD>
    <TD align=3Dright><TT><B>End&nbsp;</B></TT></TD>
    <TD align=3Dright><TT><B>Miss&nbsp;</B></TT></TD>
    <TD align=3Dright><TT><B>Ions&nbsp;</B></TT></TD>
    <TD><TT><B>&nbsp;Peptide</B></TT></TD></TR>
  <TR>
    <TD align=3Dright>&nbsp;</TD>
    <TD align=3Dright><TT>770.3667&nbsp;&nbsp;</TT></TD>
    <TD align=3Dright><TT>769.3594&nbsp;&nbsp;</TT></TD>
    <TD align=3Dright><TT>769.4010&nbsp;&nbsp;</TT></TD>
    <TD noWrap align=3Dright><TT>-54.06&nbsp;</TT></TD>
    <TD align=3Dright><TT>122&nbsp;</TT></TD>
    <TD noWrap align=3Dright><TT>-&nbsp;</TT></TD>
    <TD align=3Dright><TT>127&nbsp;</TT></TD>
    <TD align=3Dright><TT>0&nbsp;&nbsp;</TT></TD>
    <TD noWrap align=3Dright><TT>---&nbsp;&nbsp;</TT></TD>
    <TD noWrap><TT>&nbsp;R.YLAEFK.T</TT></TD></TR>
  <TR>
    <TD align=3Dright>&nbsp;</TD>
    <TD align=3Dright><TT>816.3817&nbsp;&nbsp;</TT></TD>
    <TD align=3Dright><TT>815.3744&nbsp;&nbsp;</TT></TD>
    <TD align=3Dright><TT>815.4137&nbsp;&nbsp;</TT></TD>
    <TD noWrap align=3Dright><TT>-48.22&nbsp;</TT></TD>
    <TD align=3Dright><TT>4&nbsp;</TT></TD>
    <TD noWrap align=3Dright><TT>-&nbsp;</TT></TD>
    <TD align=3Dright><TT>10&nbsp;</TT></TD>
    <TD align=3Dright><TT>0&nbsp;&nbsp;</TT></TD>
    <TD noWrap align=3Dright><TT>---&nbsp;&nbsp;</TT></TD>
    <TD noWrap><TT>&nbsp;K.LAEQAER.Y</TT></TD></TR>
  <TR>
    <TD align=3Dright>&nbsp;</TD>
    <TD align=3Dright><TT>932.3815&nbsp;&nbsp;</TT></TD>
    <TD align=3Dright><TT>931.3743&nbsp;&nbsp;</TT></TD>
    <TD align=3Dright><TT>931.4222&nbsp;&nbsp;</TT></TD>
    <TD noWrap align=3Dright><TT>-51.44&nbsp;</TT></TD>
    <TD align=3Dright><TT>115&nbsp;</TT></TD>
    <TD noWrap align=3Dright><TT>-&nbsp;</TT></TD>
    <TD align=3Dright><TT>121&nbsp;</TT></TD>
    <TD align=3Dright><TT>1&nbsp;&nbsp;</TT></TD>
    <TD noWrap align=3Dright><TT>---&nbsp;&nbsp;</TT></TD>
    <TD noWrap><TT>&nbsp;K.MKGDYYR.Y</TT></TD></TR>
  <TR>
    <TD align=3Dright>&nbsp;</TD>
    <TD align=3Dright><TT>948.3666&nbsp;&nbsp;</TT></TD>
    <TD align=3Dright><TT>947.3593&nbsp;&nbsp;</TT></TD>
    <TD align=3Dright><TT>947.4171&nbsp;&nbsp;</TT></TD>
    <TD noWrap align=3Dright><TT>-60.99&nbsp;</TT></TD>
    <TD align=3Dright><TT>115&nbsp;</TT></TD>
    <TD noWrap align=3Dright><TT>-&nbsp;</TT></TD>
    <TD align=3Dright><TT>121&nbsp;</TT></TD>
    <TD align=3Dright><TT>1&nbsp;&nbsp;</TT></TD>
    <TD noWrap align=3Dright><TT>---&nbsp;&nbsp;</TT></TD>
    <TD noWrap><TT>&nbsp;K.MKGDYYR.Y + Oxidation (M)</TT></TD></TR>
  <TR>
    <TD align=3Dright>&nbsp;</TD>
    <TD align=3Dright><TT>1089.5468&nbsp;&nbsp;</TT></TD>
    <TD align=3Dright><TT>1088.5395&nbsp;&nbsp;</TT></TD>
    <TD align=3Dright><TT>1088.5713&nbsp;&nbsp;</TT></TD>
    <TD noWrap align=3Dright><TT>-29.21&nbsp;</TT></TD>
    <TD align=3Dright><TT>78&nbsp;</TT></TD>
    <TD noWrap align=3Dright><TT>-&nbsp;</TT></TD>
    <TD align=3Dright><TT>86&nbsp;</TT></TD>
    <TD align=3Dright><TT>1&nbsp;&nbsp;</TT></TD>
    <TD noWrap align=3Dright><TT>---&nbsp;&nbsp;</TT></TD>
    <TD noWrap><TT>&nbsp;R.QKVEEELSK.I</TT></TD></TR>
  <TR>
    <TD align=3Dright>&nbsp;</TD>
    <TD align=3Dright><TT>1089.5468&nbsp;&nbsp;</TT></TD>
    <TD align=3Dright><TT>1088.5395&nbsp;&nbsp;</TT></TD>
    <TD align=3Dright><TT>1088.5713&nbsp;&nbsp;</TT></TD>
    <TD noWrap align=3Dright><TT>-29.21&nbsp;</TT></TD>
    <TD align=3Dright><TT>78&nbsp;</TT></TD>
    <TD noWrap align=3Dright><TT>-&nbsp;</TT></TD>
    <TD align=3Dright><TT>86&nbsp;</TT></TD>
    <TD align=3Dright><TT>1&nbsp;&nbsp;</TT></TD>
    <TD noWrap align=3Dright><TT>---&nbsp;&nbsp;</TT></TD>
    <TD noWrap><TT>&nbsp;R.QKVEEELSK.I</TT></TD></TR>
  <TR>
    <TD align=3Dright>&nbsp;</TD>
    <TD align=3Dright><TT>1189.5975&nbsp;&nbsp;</TT></TD>
    <TD align=3Dright><TT>1188.5902&nbsp;&nbsp;</TT></TD>
    <TD align=3Dright><TT>1188.6536&nbsp;&nbsp;</TT></TD>
    <TD noWrap align=3Dright><TT>-53.34&nbsp;</TT></TD>
    <TD align=3Dright><TT>212&nbsp;</TT></TD>
    <TD noWrap align=3Dright><TT>-&nbsp;</TT></TD>
    <TD align=3Dright><TT>221&nbsp;</TT></TD>
    <TD align=3Dright><TT>0&nbsp;&nbsp;</TT></TD>
    <TD noWrap align=3Dright><TT>---&nbsp;&nbsp;</TT></TD>
    <TD noWrap><TT>&nbsp;K.DSTLIMQLLR.D</TT></TD></TR>
  <TR>
    <TD align=3Dright>&nbsp;</TD>
    <TD align=3Dright><TT>1189.5975&nbsp;&nbsp;</TT></TD>
    <TD align=3Dright><TT>1188.5902&nbsp;&nbsp;</TT></TD>
    <TD align=3Dright><TT>1188.6536&nbsp;&nbsp;</TT></TD>
    <TD noWrap align=3Dright><TT>-53.34&nbsp;</TT></TD>
    <TD align=3Dright><TT>212&nbsp;</TT></TD>
    <TD noWrap align=3Dright><TT>-&nbsp;</TT></TD>
    <TD align=3Dright><TT>221&nbsp;</TT></TD>
    <TD align=3Dright><TT>0&nbsp;&nbsp;</TT></TD>
    <TD noWrap align=3Dright><TT>82&nbsp;&nbsp;</TT></TD>
    <TD noWrap><TT>&nbsp;K.DSTLIMQLLR.D</TT></TD></TR>
  <TR>
    <TD align=3Dright>&nbsp;</TD>
    <TD align=3Dright><TT>1205.5774&nbsp;&nbsp;</TT></TD>
    <TD align=3Dright><TT>1204.5701&nbsp;&nbsp;</TT></TD>
    <TD align=3Dright><TT>1204.6485&nbsp;&nbsp;</TT></TD>
    <TD noWrap align=3Dright><TT>-65.10&nbsp;</TT></TD>
    <TD align=3Dright><TT>212&nbsp;</TT></TD>
    <TD noWrap align=3Dright><TT>-&nbsp;</TT></TD>
    <TD align=3Dright><TT>221&nbsp;</TT></TD>
    <TD align=3Dright><TT>0&nbsp;&nbsp;</TT></TD>
    <TD noWrap align=3Dright><TT>---&nbsp;&nbsp;</TT></TD>
    <TD noWrap><TT>&nbsp;K.DSTLIMQLLR.D + Oxidation (M)</TT></TD></TR>
  <TR>
    <TD align=3Dright>&nbsp;</TD>
    <TD align=3Dright><TT>1205.5774&nbsp;&nbsp;</TT></TD>
    <TD align=3Dright><TT>1204.5701&nbsp;&nbsp;</TT></TD>
    <TD align=3Dright><TT>1204.6485&nbsp;&nbsp;</TT></TD>
    <TD noWrap align=3Dright><TT>-65.10&nbsp;</TT></TD>
    <TD align=3Dright><TT>212&nbsp;</TT></TD>
    <TD noWrap align=3Dright><TT>-&nbsp;</TT></TD>
    <TD align=3Dright><TT>221&nbsp;</TT></TD>
    <TD align=3Dright><TT>0&nbsp;&nbsp;</TT></TD>
    <TD noWrap align=3Dright><TT>(40)&nbsp;</TT></TD>
    <TD noWrap><TT>&nbsp;K.DSTLIMQLLR.D + Oxidation (M)</TT></TD></TR>
  <TR>
    <TD align=3Dright>&nbsp;</TD>
    <TD align=3Dright><TT>2363.0771&nbsp;&nbsp;</TT></TD>
    <TD align=3Dright><TT>2362.0698&nbsp;&nbsp;</TT></TD>
    <TD align=3Dright><TT>2362.1667&nbsp;&nbsp;</TT></TD>
    <TD noWrap align=3Dright><TT>-41.02&nbsp;</TT></TD>
    <TD align=3Dright><TT>167&nbsp;</TT></TD>
    <TD noWrap align=3Dright><TT>-&nbsp;</TT></TD>
    <TD align=3Dright><TT>186&nbsp;</TT></TD>
    <TD align=3Dright><TT>0&nbsp;&nbsp;</TT></TD>
    <TD noWrap align=3Dright><TT>---&nbsp;&nbsp;</TT></TD>
    <TD noWrap><TT>&nbsp;R.LGLALNFSVFYYEIMNSPER.A</TT></TD></TR>
  <TR>
    <TD align=3Dright>&nbsp;</TD>
    <TD align=3Dright><TT>2379.0554&nbsp;&nbsp;</TT></TD>
    <TD align=3Dright><TT>2378.0481&nbsp;&nbsp;</TT></TD>
    <TD align=3Dright><TT>2378.1616&nbsp;&nbsp;</TT></TD>
    <TD noWrap align=3Dright><TT>-47.73&nbsp;</TT></TD>
    <TD align=3Dright><TT>167&nbsp;</TT></TD>
    <TD noWrap align=3Dright><TT>-&nbsp;</TT></TD>
    <TD align=3Dright><TT>186&nbsp;</TT></TD>
    <TD align=3Dright><TT>0&nbsp;&nbsp;</TT></TD>
    <TD noWrap align=3Dright><TT>---&nbsp;&nbsp;</TT></TD>
    <TD noWrap><TT>&nbsp;R.LGLALNFSVFYYEIMNSPER.A + Oxidation =
(M)</TT></TD></TR>
  <TR>
    <TD align=3Dright>&nbsp;</TD>
    <TD align=3Dright><TT>2379.0554&nbsp;&nbsp;</TT></TD>
    <TD align=3Dright><TT>2378.0481&nbsp;&nbsp;</TT></TD>
    <TD align=3Dright><TT>2378.1616&nbsp;&nbsp;</TT></TD>
    <TD noWrap align=3Dright><TT>-47.73&nbsp;</TT></TD>
    <TD align=3Dright><TT>167&nbsp;</TT></TD>
    <TD noWrap align=3Dright><TT>-&nbsp;</TT></TD>
    <TD align=3Dright><TT>186&nbsp;</TT></TD>
    <TD align=3Dright><TT>0&nbsp;&nbsp;</TT></TD>
    <TD noWrap align=3Dright><TT>28&nbsp;&nbsp;</TT></TD>
    <TD noWrap><TT>&nbsp;R.LGLALNFSVFYYEIMNSPER.A + Oxidation=20
  (M)</TT></TD></TR></TBODY></TABLE>
<TABLE border=3D0 cellSpacing=3D0>
  <TBODY>
  <TR>
    <TD><TT>&nbsp;&nbsp;&nbsp;&nbsp;&nbsp;&nbsp;</TT></TD>
    <TD><TT><B>No match to: </B>825.0640, 829.3389, 842.4658, 870.4988,=20
      910.3720, 910.3720, 928.4225, 1197.5964, 1220.5222, 1220.5222, =
1221.5348,=20
      1236.4971, 1242.5464, 1242.5464, 1366.6329, 1471.6416, 1471.6416,=20
      1802.8802, 2096.9275, 2096.9275, 2169.8777, 2169.8777, 2210.9902,=20
      2367.0684, 2482.0688</TT></TD></TR></TBODY></TABLE><BR>
<TABLE border=3D0 cellSpacing=3D0>
  <TBODY>
  <TR>
    <TD><TT><B><A name=3DHit20>20.</A>&nbsp;&nbsp;&nbsp;</B></TT></TD>
    <TD noWrap><TT><A=20
      =
href=3D"http://zxw-pc/mascot/cgi/protein_view.pl?file=3D../data/20121225/=
F002401.dat&amp;hit=3D20"=20
      =
target=3D_blank>gi|255644856</A>&nbsp;&nbsp;&nbsp;&nbsp;<B>Mass:</B>&nbsp=
;29451&nbsp;&nbsp;&nbsp;&nbsp;<B>Score:</B>&nbsp;151&nbsp;&nbsp;&nbsp;&nb=
sp;<B>Expect:</B>&nbsp;1.5e-009&nbsp;&nbsp;<B>Matches:</B>&nbsp;10</TT></=
TD></TR>
  <TR>
    <TD>&nbsp;</TD>
    <TD noWrap><TT>unknown [Glycine max]</TT></TD></TR></TBODY></TABLE>
<TABLE border=3D0 cellSpacing=3D0 cellPadding=3D0>
  <TBODY>
  <TR>
    <TD><TT>&nbsp;&nbsp;&nbsp;&nbsp;&nbsp;&nbsp;</TT></TD>
    <TD align=3Dright><TT><B>Observed&nbsp;&nbsp;</B></TT></TD>
    <TD noWrap align=3Dright><TT><B>Mr(expt)&nbsp;&nbsp;</B></TT></TD>
    <TD noWrap align=3Dright><TT><B>Mr(calc)&nbsp;&nbsp;</B></TT></TD>
    <TD align=3Dright><TT><B>&nbsp;ppm&nbsp;&nbsp;</B></TT></TD>
    <TD align=3Dright><TT><B>Start&nbsp;</B></TT></TD>
    <TD align=3Dright><TT><B>&nbsp;</B></TT></TD>
    <TD align=3Dright><TT><B>End&nbsp;</B></TT></TD>
    <TD align=3Dright><TT><B>Miss&nbsp;</B></TT></TD>
    <TD align=3Dright><TT><B>Ions&nbsp;</B></TT></TD>
    <TD><TT><B>&nbsp;Peptide</B></TT></TD></TR>
  <TR>
    <TD align=3Dright>&nbsp;</TD>
    <TD align=3Dright><TT>770.3667&nbsp;&nbsp;</TT></TD>
    <TD align=3Dright><TT>769.3594&nbsp;&nbsp;</TT></TD>
    <TD align=3Dright><TT>769.4010&nbsp;&nbsp;</TT></TD>
    <TD noWrap align=3Dright><TT>-54.06&nbsp;</TT></TD>
    <TD align=3Dright><TT>134&nbsp;</TT></TD>
    <TD noWrap align=3Dright><TT>-&nbsp;</TT></TD>
    <TD align=3Dright><TT>139&nbsp;</TT></TD>
    <TD align=3Dright><TT>0&nbsp;&nbsp;</TT></TD>
    <TD noWrap align=3Dright><TT>---&nbsp;&nbsp;</TT></TD>
    <TD noWrap><TT>&nbsp;R.YLAEFK.T</TT></TD></TR>
  <TR>
    <TD align=3Dright>&nbsp;</TD>
    <TD align=3Dright><TT>816.3817&nbsp;&nbsp;</TT></TD>
    <TD align=3Dright><TT>815.3744&nbsp;&nbsp;</TT></TD>
    <TD align=3Dright><TT>815.4137&nbsp;&nbsp;</TT></TD>
    <TD noWrap align=3Dright><TT>-48.22&nbsp;</TT></TD>
    <TD align=3Dright><TT>16&nbsp;</TT></TD>
    <TD noWrap align=3Dright><TT>-&nbsp;</TT></TD>
    <TD align=3Dright><TT>22&nbsp;</TT></TD>
    <TD align=3Dright><TT>0&nbsp;&nbsp;</TT></TD>
    <TD noWrap align=3Dright><TT>---&nbsp;&nbsp;</TT></TD>
    <TD noWrap><TT>&nbsp;K.LAEQAER.Y</TT></TD></TR>
  <TR>
    <TD align=3Dright>&nbsp;</TD>
    <TD align=3Dright><TT>932.3815&nbsp;&nbsp;</TT></TD>
    <TD align=3Dright><TT>931.3743&nbsp;&nbsp;</TT></TD>
    <TD align=3Dright><TT>931.4222&nbsp;&nbsp;</TT></TD>
    <TD noWrap align=3Dright><TT>-51.45&nbsp;</TT></TD>
    <TD align=3Dright><TT>127&nbsp;</TT></TD>
    <TD noWrap align=3Dright><TT>-&nbsp;</TT></TD>
    <TD align=3Dright><TT>133&nbsp;</TT></TD>
    <TD align=3Dright><TT>1&nbsp;&nbsp;</TT></TD>
    <TD noWrap align=3Dright><TT>---&nbsp;&nbsp;</TT></TD>
    <TD noWrap><TT>&nbsp;K.MKGDYFR.Y + Oxidation (M)</TT></TD></TR>
  <TR>
    <TD align=3Dright>&nbsp;</TD>
    <TD align=3Dright><TT>1189.5975&nbsp;&nbsp;</TT></TD>
    <TD align=3Dright><TT>1188.5902&nbsp;&nbsp;</TT></TD>
    <TD align=3Dright><TT>1188.6536&nbsp;&nbsp;</TT></TD>
    <TD noWrap align=3Dright><TT>-53.34&nbsp;</TT></TD>
    <TD align=3Dright><TT>219&nbsp;</TT></TD>
    <TD noWrap align=3Dright><TT>-&nbsp;</TT></TD>
    <TD align=3Dright><TT>228&nbsp;</TT></TD>
    <TD align=3Dright><TT>0&nbsp;&nbsp;</TT></TD>
    <TD noWrap align=3Dright><TT>---&nbsp;&nbsp;</TT></TD>
    <TD noWrap><TT>&nbsp;K.DSTLIMQLLR.D</TT></TD></TR>
  <TR>
    <TD align=3Dright>&nbsp;</TD>
    <TD align=3Dright><TT>1189.5975&nbsp;&nbsp;</TT></TD>
    <TD align=3Dright><TT>1188.5902&nbsp;&nbsp;</TT></TD>
    <TD align=3Dright><TT>1188.6536&nbsp;&nbsp;</TT></TD>
    <TD noWrap align=3Dright><TT>-53.34&nbsp;</TT></TD>
    <TD align=3Dright><TT>219&nbsp;</TT></TD>
    <TD noWrap align=3Dright><TT>-&nbsp;</TT></TD>
    <TD align=3Dright><TT>228&nbsp;</TT></TD>
    <TD align=3Dright><TT>0&nbsp;&nbsp;</TT></TD>
    <TD noWrap align=3Dright><TT>82&nbsp;&nbsp;</TT></TD>
    <TD noWrap><TT>&nbsp;K.DSTLIMQLLR.D</TT></TD></TR>
  <TR>
    <TD align=3Dright>&nbsp;</TD>
    <TD align=3Dright><TT>1205.5774&nbsp;&nbsp;</TT></TD>
    <TD align=3Dright><TT>1204.5701&nbsp;&nbsp;</TT></TD>
    <TD align=3Dright><TT>1204.6485&nbsp;&nbsp;</TT></TD>
    <TD noWrap align=3Dright><TT>-65.10&nbsp;</TT></TD>
    <TD align=3Dright><TT>219&nbsp;</TT></TD>
    <TD noWrap align=3Dright><TT>-&nbsp;</TT></TD>
    <TD align=3Dright><TT>228&nbsp;</TT></TD>
    <TD align=3Dright><TT>0&nbsp;&nbsp;</TT></TD>
    <TD noWrap align=3Dright><TT>---&nbsp;&nbsp;</TT></TD>
    <TD noWrap><TT>&nbsp;K.DSTLIMQLLR.D + Oxidation (M)</TT></TD></TR>
  <TR>
    <TD align=3Dright>&nbsp;</TD>
    <TD align=3Dright><TT>1205.5774&nbsp;&nbsp;</TT></TD>
    <TD align=3Dright><TT>1204.5701&nbsp;&nbsp;</TT></TD>
    <TD align=3Dright><TT>1204.6485&nbsp;&nbsp;</TT></TD>
    <TD noWrap align=3Dright><TT>-65.10&nbsp;</TT></TD>
    <TD align=3Dright><TT>219&nbsp;</TT></TD>
    <TD noWrap align=3Dright><TT>-&nbsp;</TT></TD>
    <TD align=3Dright><TT>228&nbsp;</TT></TD>
    <TD align=3Dright><TT>0&nbsp;&nbsp;</TT></TD>
    <TD noWrap align=3Dright><TT>(40)&nbsp;</TT></TD>
    <TD noWrap><TT>&nbsp;K.DSTLIMQLLR.D + Oxidation (M)</TT></TD></TR>
  <TR>
    <TD align=3Dright>&nbsp;</TD>
    <TD align=3Dright><TT>2363.0771&nbsp;&nbsp;</TT></TD>
    <TD align=3Dright><TT>2362.0698&nbsp;&nbsp;</TT></TD>
    <TD align=3Dright><TT>2362.1667&nbsp;&nbsp;</TT></TD>
    <TD noWrap align=3Dright><TT>-41.02&nbsp;</TT></TD>
    <TD align=3Dright><TT>174&nbsp;</TT></TD>
    <TD noWrap align=3Dright><TT>-&nbsp;</TT></TD>
    <TD align=3Dright><TT>193&nbsp;</TT></TD>
    <TD align=3Dright><TT>0&nbsp;&nbsp;</TT></TD>
    <TD noWrap align=3Dright><TT>---&nbsp;&nbsp;</TT></TD>
    <TD noWrap><TT>&nbsp;R.LGLALNFSVFYYEIMNSPER.A</TT></TD></TR>
  <TR>
    <TD align=3Dright>&nbsp;</TD>
    <TD align=3Dright><TT>2379.0554&nbsp;&nbsp;</TT></TD>
    <TD align=3Dright><TT>2378.0481&nbsp;&nbsp;</TT></TD>
    <TD align=3Dright><TT>2378.1616&nbsp;&nbsp;</TT></TD>
    <TD noWrap align=3Dright><TT>-47.73&nbsp;</TT></TD>
    <TD align=3Dright><TT>174&nbsp;</TT></TD>
    <TD noWrap align=3Dright><TT>-&nbsp;</TT></TD>
    <TD align=3Dright><TT>193&nbsp;</TT></TD>
    <TD align=3Dright><TT>0&nbsp;&nbsp;</TT></TD>
    <TD noWrap align=3Dright><TT>---&nbsp;&nbsp;</TT></TD>
    <TD noWrap><TT>&nbsp;R.LGLALNFSVFYYEIMNSPER.A + Oxidation =
(M)</TT></TD></TR>
  <TR>
    <TD align=3Dright>&nbsp;</TD>
    <TD align=3Dright><TT>2379.0554&nbsp;&nbsp;</TT></TD>
    <TD align=3Dright><TT>2378.0481&nbsp;&nbsp;</TT></TD>
    <TD align=3Dright><TT>2378.1616&nbsp;&nbsp;</TT></TD>
    <TD noWrap align=3Dright><TT>-47.73&nbsp;</TT></TD>
    <TD align=3Dright><TT>174&nbsp;</TT></TD>
    <TD noWrap align=3Dright><TT>-&nbsp;</TT></TD>
    <TD align=3Dright><TT>193&nbsp;</TT></TD>
    <TD align=3Dright><TT>0&nbsp;&nbsp;</TT></TD>
    <TD noWrap align=3Dright><TT>28&nbsp;&nbsp;</TT></TD>
    <TD noWrap><TT>&nbsp;R.LGLALNFSVFYYEIMNSPER.A + Oxidation=20
  (M)</TT></TD></TR></TBODY></TABLE>
<TABLE border=3D0 cellSpacing=3D0>
  <TBODY>
  <TR>
    <TD><TT>&nbsp;&nbsp;&nbsp;&nbsp;&nbsp;&nbsp;</TT></TD>
    <TD><TT><B>No match to: </B>825.0640, 829.3389, 842.4658, 870.4988,=20
      910.3720, 910.3720, 928.4225, 948.3666, 1089.5468, 1089.5468, =
1197.5964,=20
      1220.5222, 1220.5222, 1221.5348, 1236.4971, 1242.5464, 1242.5464,=20
      1366.6329, 1471.6416, 1471.6416, 1802.8802, 2096.9275, 2096.9275,=20
      2169.8777, 2169.8777, 2210.9902, 2367.0684,=20
2482.0688</TT></TD></TR></TBODY></TABLE><BR>
<TABLE border=3D0 cellSpacing=3D0>
  <TBODY>
  <TR>
    <TD><TT><B><A name=3DHit21>21.</A>&nbsp;&nbsp;&nbsp;</B></TT></TD>
    <TD noWrap><TT><A=20
      =
href=3D"http://zxw-pc/mascot/cgi/protein_view.pl?file=3D../data/20121225/=
F002401.dat&amp;hit=3D21"=20
      =
target=3D_blank>gi|257673400</A>&nbsp;&nbsp;&nbsp;&nbsp;<B>Mass:</B>&nbsp=
;30345&nbsp;&nbsp;&nbsp;&nbsp;<B>Score:</B>&nbsp;151&nbsp;&nbsp;&nbsp;&nb=
sp;<B>Expect:</B>&nbsp;1.5e-009&nbsp;&nbsp;<B>Matches:</B>&nbsp;12</TT></=
TD></TR>
  <TR>
    <TD>&nbsp;</TD>
    <TD noWrap><TT>unnamed protein product [Brassica=20
napus]</TT></TD></TR></TBODY></TABLE>
<TABLE border=3D0 cellSpacing=3D0 cellPadding=3D0>
  <TBODY>
  <TR>
    <TD><TT>&nbsp;&nbsp;&nbsp;&nbsp;&nbsp;&nbsp;</TT></TD>
    <TD align=3Dright><TT><B>Observed&nbsp;&nbsp;</B></TT></TD>
    <TD noWrap align=3Dright><TT><B>Mr(expt)&nbsp;&nbsp;</B></TT></TD>
    <TD noWrap align=3Dright><TT><B>Mr(calc)&nbsp;&nbsp;</B></TT></TD>
    <TD align=3Dright><TT><B>&nbsp;ppm&nbsp;&nbsp;</B></TT></TD>
    <TD align=3Dright><TT><B>Start&nbsp;</B></TT></TD>
    <TD align=3Dright><TT><B>&nbsp;</B></TT></TD>
    <TD align=3Dright><TT><B>End&nbsp;</B></TT></TD>
    <TD align=3Dright><TT><B>Miss&nbsp;</B></TT></TD>
    <TD align=3Dright><TT><B>Ions&nbsp;</B></TT></TD>
    <TD><TT><B>&nbsp;Peptide</B></TT></TD></TR>
  <TR>
    <TD align=3Dright>&nbsp;</TD>
    <TD align=3Dright><TT>770.3667&nbsp;&nbsp;</TT></TD>
    <TD align=3Dright><TT>769.3594&nbsp;&nbsp;</TT></TD>
    <TD align=3Dright><TT>769.4010&nbsp;&nbsp;</TT></TD>
    <TD noWrap align=3Dright><TT>-54.06&nbsp;</TT></TD>
    <TD align=3Dright><TT>136&nbsp;</TT></TD>
    <TD noWrap align=3Dright><TT>-&nbsp;</TT></TD>
    <TD align=3Dright><TT>141&nbsp;</TT></TD>
    <TD align=3Dright><TT>0&nbsp;&nbsp;</TT></TD>
    <TD noWrap align=3Dright><TT>---&nbsp;&nbsp;</TT></TD>
    <TD noWrap><TT>&nbsp;R.YLAEFK.T</TT></TD></TR>
  <TR>
    <TD align=3Dright>&nbsp;</TD>
    <TD align=3Dright><TT>932.3815&nbsp;&nbsp;</TT></TD>
    <TD align=3Dright><TT>931.3743&nbsp;&nbsp;</TT></TD>
    <TD align=3Dright><TT>931.4222&nbsp;&nbsp;</TT></TD>
    <TD noWrap align=3Dright><TT>-51.44&nbsp;</TT></TD>
    <TD align=3Dright><TT>129&nbsp;</TT></TD>
    <TD noWrap align=3Dright><TT>-&nbsp;</TT></TD>
    <TD align=3Dright><TT>135&nbsp;</TT></TD>
    <TD align=3Dright><TT>1&nbsp;&nbsp;</TT></TD>
    <TD noWrap align=3Dright><TT>---&nbsp;&nbsp;</TT></TD>
    <TD noWrap><TT>&nbsp;K.MKGDYYR.Y</TT></TD></TR>
  <TR>
    <TD align=3Dright>&nbsp;</TD>
    <TD align=3Dright><TT>948.3666&nbsp;&nbsp;</TT></TD>
    <TD align=3Dright><TT>947.3593&nbsp;&nbsp;</TT></TD>
    <TD align=3Dright><TT>947.4171&nbsp;&nbsp;</TT></TD>
    <TD noWrap align=3Dright><TT>-60.99&nbsp;</TT></TD>
    <TD align=3Dright><TT>129&nbsp;</TT></TD>
    <TD noWrap align=3Dright><TT>-&nbsp;</TT></TD>
    <TD align=3Dright><TT>135&nbsp;</TT></TD>
    <TD align=3Dright><TT>1&nbsp;&nbsp;</TT></TD>
    <TD noWrap align=3Dright><TT>---&nbsp;&nbsp;</TT></TD>
    <TD noWrap><TT>&nbsp;K.MKGDYYR.Y + Oxidation (M)</TT></TD></TR>
  <TR>
    <TD align=3Dright>&nbsp;</TD>
    <TD align=3Dright><TT>1189.5975&nbsp;&nbsp;</TT></TD>
    <TD align=3Dright><TT>1188.5902&nbsp;&nbsp;</TT></TD>
    <TD align=3Dright><TT>1188.6536&nbsp;&nbsp;</TT></TD>
    <TD noWrap align=3Dright><TT>-53.34&nbsp;</TT></TD>
    <TD align=3Dright><TT>221&nbsp;</TT></TD>
    <TD noWrap align=3Dright><TT>-&nbsp;</TT></TD>
    <TD align=3Dright><TT>230&nbsp;</TT></TD>
    <TD align=3Dright><TT>0&nbsp;&nbsp;</TT></TD>
    <TD noWrap align=3Dright><TT>---&nbsp;&nbsp;</TT></TD>
    <TD noWrap><TT>&nbsp;K.DSTLIMQLLR.D</TT></TD></TR>
  <TR>
    <TD align=3Dright>&nbsp;</TD>
    <TD align=3Dright><TT>1189.5975&nbsp;&nbsp;</TT></TD>
    <TD align=3Dright><TT>1188.5902&nbsp;&nbsp;</TT></TD>
    <TD align=3Dright><TT>1188.6536&nbsp;&nbsp;</TT></TD>
    <TD noWrap align=3Dright><TT>-53.34&nbsp;</TT></TD>
    <TD align=3Dright><TT>221&nbsp;</TT></TD>
    <TD noWrap align=3Dright><TT>-&nbsp;</TT></TD>
    <TD align=3Dright><TT>230&nbsp;</TT></TD>
    <TD align=3Dright><TT>0&nbsp;&nbsp;</TT></TD>
    <TD noWrap align=3Dright><TT>82&nbsp;&nbsp;</TT></TD>
    <TD noWrap><TT>&nbsp;K.DSTLIMQLLR.D</TT></TD></TR>
  <TR>
    <TD align=3Dright>&nbsp;</TD>
    <TD align=3Dright><TT>1205.5774&nbsp;&nbsp;</TT></TD>
    <TD align=3Dright><TT>1204.5701&nbsp;&nbsp;</TT></TD>
    <TD align=3Dright><TT>1204.6485&nbsp;&nbsp;</TT></TD>
    <TD noWrap align=3Dright><TT>-65.10&nbsp;</TT></TD>
    <TD align=3Dright><TT>221&nbsp;</TT></TD>
    <TD noWrap align=3Dright><TT>-&nbsp;</TT></TD>
    <TD align=3Dright><TT>230&nbsp;</TT></TD>
    <TD align=3Dright><TT>0&nbsp;&nbsp;</TT></TD>
    <TD noWrap align=3Dright><TT>---&nbsp;&nbsp;</TT></TD>
    <TD noWrap><TT>&nbsp;K.DSTLIMQLLR.D + Oxidation (M)</TT></TD></TR>
  <TR>
    <TD align=3Dright>&nbsp;</TD>
    <TD align=3Dright><TT>1205.5774&nbsp;&nbsp;</TT></TD>
    <TD align=3Dright><TT>1204.5701&nbsp;&nbsp;</TT></TD>
    <TD align=3Dright><TT>1204.6485&nbsp;&nbsp;</TT></TD>
    <TD noWrap align=3Dright><TT>-65.10&nbsp;</TT></TD>
    <TD align=3Dright><TT>221&nbsp;</TT></TD>
    <TD noWrap align=3Dright><TT>-&nbsp;</TT></TD>
    <TD align=3Dright><TT>230&nbsp;</TT></TD>
    <TD align=3Dright><TT>0&nbsp;&nbsp;</TT></TD>
    <TD noWrap align=3Dright><TT>(40)&nbsp;</TT></TD>
    <TD noWrap><TT>&nbsp;K.DSTLIMQLLR.D + Oxidation (M)</TT></TD></TR>
  <TR>
    <TD align=3Dright>&nbsp;</TD>
    <TD align=3Dright><TT>1220.5222&nbsp;&nbsp;</TT></TD>
    <TD align=3Dright><TT>1219.5149&nbsp;&nbsp;</TT></TD>
    <TD align=3Dright><TT>1219.5680&nbsp;&nbsp;</TT></TD>
    <TD noWrap align=3Dright><TT>-43.54&nbsp;</TT></TD>
    <TD align=3Dright><TT>75&nbsp;</TT></TD>
    <TD noWrap align=3Dright><TT>-&nbsp;</TT></TD>
    <TD align=3Dright><TT>85&nbsp;</TT></TD>
    <TD align=3Dright><TT>1&nbsp;&nbsp;</TT></TD>
    <TD noWrap align=3Dright><TT>---&nbsp;&nbsp;</TT></TD>
    <TD noWrap><TT>&nbsp;K.EESKGNESNVK.H</TT></TD></TR>
  <TR>
    <TD align=3Dright>&nbsp;</TD>
    <TD align=3Dright><TT>1220.5222&nbsp;&nbsp;</TT></TD>
    <TD align=3Dright><TT>1219.5149&nbsp;&nbsp;</TT></TD>
    <TD align=3Dright><TT>1219.5680&nbsp;&nbsp;</TT></TD>
    <TD noWrap align=3Dright><TT>-43.54&nbsp;</TT></TD>
    <TD align=3Dright><TT>75&nbsp;</TT></TD>
    <TD noWrap align=3Dright><TT>-&nbsp;</TT></TD>
    <TD align=3Dright><TT>85&nbsp;</TT></TD>
    <TD align=3Dright><TT>1&nbsp;&nbsp;</TT></TD>
    <TD noWrap align=3Dright><TT>---&nbsp;&nbsp;</TT></TD>
    <TD noWrap><TT>&nbsp;K.EESKGNESNVK.H</TT></TD></TR>
  <TR>
    <TD align=3Dright>&nbsp;</TD>
    <TD align=3Dright><TT>2363.0771&nbsp;&nbsp;</TT></TD>
    <TD align=3Dright><TT>2362.0698&nbsp;&nbsp;</TT></TD>
    <TD align=3Dright><TT>2362.1667&nbsp;&nbsp;</TT></TD>
    <TD noWrap align=3Dright><TT>-41.02&nbsp;</TT></TD>
    <TD align=3Dright><TT>176&nbsp;</TT></TD>
    <TD noWrap align=3Dright><TT>-&nbsp;</TT></TD>
    <TD align=3Dright><TT>195&nbsp;</TT></TD>
    <TD align=3Dright><TT>0&nbsp;&nbsp;</TT></TD>
    <TD noWrap align=3Dright><TT>---&nbsp;&nbsp;</TT></TD>
    <TD noWrap><TT>&nbsp;R.LGLALNFSVFYYEIMNSPER.A</TT></TD></TR>
  <TR>
    <TD align=3Dright>&nbsp;</TD>
    <TD align=3Dright><TT>2379.0554&nbsp;&nbsp;</TT></TD>
    <TD align=3Dright><TT>2378.0481&nbsp;&nbsp;</TT></TD>
    <TD align=3Dright><TT>2378.1616&nbsp;&nbsp;</TT></TD>
    <TD noWrap align=3Dright><TT>-47.73&nbsp;</TT></TD>
    <TD align=3Dright><TT>176&nbsp;</TT></TD>
    <TD noWrap align=3Dright><TT>-&nbsp;</TT></TD>
    <TD align=3Dright><TT>195&nbsp;</TT></TD>
    <TD align=3Dright><TT>0&nbsp;&nbsp;</TT></TD>
    <TD noWrap align=3Dright><TT>---&nbsp;&nbsp;</TT></TD>
    <TD noWrap><TT>&nbsp;R.LGLALNFSVFYYEIMNSPER.A + Oxidation =
(M)</TT></TD></TR>
  <TR>
    <TD align=3Dright>&nbsp;</TD>
    <TD align=3Dright><TT>2379.0554&nbsp;&nbsp;</TT></TD>
    <TD align=3Dright><TT>2378.0481&nbsp;&nbsp;</TT></TD>
    <TD align=3Dright><TT>2378.1616&nbsp;&nbsp;</TT></TD>
    <TD noWrap align=3Dright><TT>-47.73&nbsp;</TT></TD>
    <TD align=3Dright><TT>176&nbsp;</TT></TD>
    <TD noWrap align=3Dright><TT>-&nbsp;</TT></TD>
    <TD align=3Dright><TT>195&nbsp;</TT></TD>
    <TD align=3Dright><TT>0&nbsp;&nbsp;</TT></TD>
    <TD noWrap align=3Dright><TT>28&nbsp;&nbsp;</TT></TD>
    <TD noWrap><TT>&nbsp;R.LGLALNFSVFYYEIMNSPER.A + Oxidation=20
  (M)</TT></TD></TR></TBODY></TABLE>
<TABLE border=3D0 cellSpacing=3D0>
  <TBODY>
  <TR>
    <TD><TT>&nbsp;&nbsp;&nbsp;&nbsp;&nbsp;&nbsp;</TT></TD>
    <TD><TT><B>No match to: </B>816.3817, 825.0640, 829.3389, 842.4658,=20
      870.4988, 910.3720, 910.3720, 928.4225, 1089.5468, 1089.5468, =
1197.5964,=20
      1221.5348, 1236.4971, 1242.5464, 1242.5464, 1366.6329, 1471.6416,=20
      1471.6416, 1802.8802, 2096.9275, 2096.9275, 2169.8777, 2169.8777,=20
      2210.9902, 2367.0684, 2482.0688</TT></TD></TR></TBODY></TABLE><BR>
<TABLE border=3D0 cellSpacing=3D0>
  <TBODY>
  <TR>
    <TD><TT><B><A name=3DHit22>22.</A>&nbsp;&nbsp;&nbsp;</B></TT></TD>
    <TD noWrap><TT><A=20
      =
href=3D"http://zxw-pc/mascot/cgi/protein_view.pl?file=3D../data/20121225/=
F002401.dat&amp;hit=3D22"=20
      =
target=3D_blank>gi|227473207</A>&nbsp;&nbsp;&nbsp;&nbsp;<B>Mass:</B>&nbsp=
;30345&nbsp;&nbsp;&nbsp;&nbsp;<B>Score:</B>&nbsp;151&nbsp;&nbsp;&nbsp;&nb=
sp;<B>Expect:</B>&nbsp;1.5e-009&nbsp;&nbsp;<B>Matches:</B>&nbsp;12</TT></=
TD></TR>
  <TR>
    <TD>&nbsp;</TD>
    <TD noWrap><TT>unnamed protein product [Brassica=20
napus]</TT></TD></TR></TBODY></TABLE>
<TABLE border=3D0 cellSpacing=3D0 cellPadding=3D0>
  <TBODY>
  <TR>
    <TD><TT>&nbsp;&nbsp;&nbsp;&nbsp;&nbsp;&nbsp;</TT></TD>
    <TD align=3Dright><TT><B>Observed&nbsp;&nbsp;</B></TT></TD>
    <TD noWrap align=3Dright><TT><B>Mr(expt)&nbsp;&nbsp;</B></TT></TD>
    <TD noWrap align=3Dright><TT><B>Mr(calc)&nbsp;&nbsp;</B></TT></TD>
    <TD align=3Dright><TT><B>&nbsp;ppm&nbsp;&nbsp;</B></TT></TD>
    <TD align=3Dright><TT><B>Start&nbsp;</B></TT></TD>
    <TD align=3Dright><TT><B>&nbsp;</B></TT></TD>
    <TD align=3Dright><TT><B>End&nbsp;</B></TT></TD>
    <TD align=3Dright><TT><B>Miss&nbsp;</B></TT></TD>
    <TD align=3Dright><TT><B>Ions&nbsp;</B></TT></TD>
    <TD><TT><B>&nbsp;Peptide</B></TT></TD></TR>
  <TR>
    <TD align=3Dright>&nbsp;</TD>
    <TD align=3Dright><TT>770.3667&nbsp;&nbsp;</TT></TD>
    <TD align=3Dright><TT>769.3594&nbsp;&nbsp;</TT></TD>
    <TD align=3Dright><TT>769.4010&nbsp;&nbsp;</TT></TD>
    <TD noWrap align=3Dright><TT>-54.06&nbsp;</TT></TD>
    <TD align=3Dright><TT>136&nbsp;</TT></TD>
    <TD noWrap align=3Dright><TT>-&nbsp;</TT></TD>
    <TD align=3Dright><TT>141&nbsp;</TT></TD>
    <TD align=3Dright><TT>0&nbsp;&nbsp;</TT></TD>
    <TD noWrap align=3Dright><TT>---&nbsp;&nbsp;</TT></TD>
    <TD noWrap><TT>&nbsp;R.YLAEFK.T</TT></TD></TR>
  <TR>
    <TD align=3Dright>&nbsp;</TD>
    <TD align=3Dright><TT>932.3815&nbsp;&nbsp;</TT></TD>
    <TD align=3Dright><TT>931.3743&nbsp;&nbsp;</TT></TD>
    <TD align=3Dright><TT>931.4222&nbsp;&nbsp;</TT></TD>
    <TD noWrap align=3Dright><TT>-51.44&nbsp;</TT></TD>
    <TD align=3Dright><TT>129&nbsp;</TT></TD>
    <TD noWrap align=3Dright><TT>-&nbsp;</TT></TD>
    <TD align=3Dright><TT>135&nbsp;</TT></TD>
    <TD align=3Dright><TT>1&nbsp;&nbsp;</TT></TD>
    <TD noWrap align=3Dright><TT>---&nbsp;&nbsp;</TT></TD>
    <TD noWrap><TT>&nbsp;K.MKGDYYR.Y</TT></TD></TR>
  <TR>
    <TD align=3Dright>&nbsp;</TD>
    <TD align=3Dright><TT>948.3666&nbsp;&nbsp;</TT></TD>
    <TD align=3Dright><TT>947.3593&nbsp;&nbsp;</TT></TD>
    <TD align=3Dright><TT>947.4171&nbsp;&nbsp;</TT></TD>
    <TD noWrap align=3Dright><TT>-60.99&nbsp;</TT></TD>
    <TD align=3Dright><TT>129&nbsp;</TT></TD>
    <TD noWrap align=3Dright><TT>-&nbsp;</TT></TD>
    <TD align=3Dright><TT>135&nbsp;</TT></TD>
    <TD align=3Dright><TT>1&nbsp;&nbsp;</TT></TD>
    <TD noWrap align=3Dright><TT>---&nbsp;&nbsp;</TT></TD>
    <TD noWrap><TT>&nbsp;K.MKGDYYR.Y + Oxidation (M)</TT></TD></TR>
  <TR>
    <TD align=3Dright>&nbsp;</TD>
    <TD align=3Dright><TT>1189.5975&nbsp;&nbsp;</TT></TD>
    <TD align=3Dright><TT>1188.5902&nbsp;&nbsp;</TT></TD>
    <TD align=3Dright><TT>1188.6536&nbsp;&nbsp;</TT></TD>
    <TD noWrap align=3Dright><TT>-53.34&nbsp;</TT></TD>
    <TD align=3Dright><TT>221&nbsp;</TT></TD>
    <TD noWrap align=3Dright><TT>-&nbsp;</TT></TD>
    <TD align=3Dright><TT>230&nbsp;</TT></TD>
    <TD align=3Dright><TT>0&nbsp;&nbsp;</TT></TD>
    <TD noWrap align=3Dright><TT>---&nbsp;&nbsp;</TT></TD>
    <TD noWrap><TT>&nbsp;K.DSTLIMQLLR.D</TT></TD></TR>
  <TR>
    <TD align=3Dright>&nbsp;</TD>
    <TD align=3Dright><TT>1189.5975&nbsp;&nbsp;</TT></TD>
    <TD align=3Dright><TT>1188.5902&nbsp;&nbsp;</TT></TD>
    <TD align=3Dright><TT>1188.6536&nbsp;&nbsp;</TT></TD>
    <TD noWrap align=3Dright><TT>-53.34&nbsp;</TT></TD>
    <TD align=3Dright><TT>221&nbsp;</TT></TD>
    <TD noWrap align=3Dright><TT>-&nbsp;</TT></TD>
    <TD align=3Dright><TT>230&nbsp;</TT></TD>
    <TD align=3Dright><TT>0&nbsp;&nbsp;</TT></TD>
    <TD noWrap align=3Dright><TT>82&nbsp;&nbsp;</TT></TD>
    <TD noWrap><TT>&nbsp;K.DSTLIMQLLR.D</TT></TD></TR>
  <TR>
    <TD align=3Dright>&nbsp;</TD>
    <TD align=3Dright><TT>1205.5774&nbsp;&nbsp;</TT></TD>
    <TD align=3Dright><TT>1204.5701&nbsp;&nbsp;</TT></TD>
    <TD align=3Dright><TT>1204.6485&nbsp;&nbsp;</TT></TD>
    <TD noWrap align=3Dright><TT>-65.10&nbsp;</TT></TD>
    <TD align=3Dright><TT>221&nbsp;</TT></TD>
    <TD noWrap align=3Dright><TT>-&nbsp;</TT></TD>
    <TD align=3Dright><TT>230&nbsp;</TT></TD>
    <TD align=3Dright><TT>0&nbsp;&nbsp;</TT></TD>
    <TD noWrap align=3Dright><TT>---&nbsp;&nbsp;</TT></TD>
    <TD noWrap><TT>&nbsp;K.DSTLIMQLLR.D + Oxidation (M)</TT></TD></TR>
  <TR>
    <TD align=3Dright>&nbsp;</TD>
    <TD align=3Dright><TT>1205.5774&nbsp;&nbsp;</TT></TD>
    <TD align=3Dright><TT>1204.5701&nbsp;&nbsp;</TT></TD>
    <TD align=3Dright><TT>1204.6485&nbsp;&nbsp;</TT></TD>
    <TD noWrap align=3Dright><TT>-65.10&nbsp;</TT></TD>
    <TD align=3Dright><TT>221&nbsp;</TT></TD>
    <TD noWrap align=3Dright><TT>-&nbsp;</TT></TD>
    <TD align=3Dright><TT>230&nbsp;</TT></TD>
    <TD align=3Dright><TT>0&nbsp;&nbsp;</TT></TD>
    <TD noWrap align=3Dright><TT>(40)&nbsp;</TT></TD>
    <TD noWrap><TT>&nbsp;K.DSTLIMQLLR.D + Oxidation (M)</TT></TD></TR>
  <TR>
    <TD align=3Dright>&nbsp;</TD>
    <TD align=3Dright><TT>1220.5222&nbsp;&nbsp;</TT></TD>
    <TD align=3Dright><TT>1219.5149&nbsp;&nbsp;</TT></TD>
    <TD align=3Dright><TT>1219.5680&nbsp;&nbsp;</TT></TD>
    <TD noWrap align=3Dright><TT>-43.54&nbsp;</TT></TD>
    <TD align=3Dright><TT>75&nbsp;</TT></TD>
    <TD noWrap align=3Dright><TT>-&nbsp;</TT></TD>
    <TD align=3Dright><TT>85&nbsp;</TT></TD>
    <TD align=3Dright><TT>1&nbsp;&nbsp;</TT></TD>
    <TD noWrap align=3Dright><TT>---&nbsp;&nbsp;</TT></TD>
    <TD noWrap><TT>&nbsp;K.EESKGNESNVK.H</TT></TD></TR>
  <TR>
    <TD align=3Dright>&nbsp;</TD>
    <TD align=3Dright><TT>1220.5222&nbsp;&nbsp;</TT></TD>
    <TD align=3Dright><TT>1219.5149&nbsp;&nbsp;</TT></TD>
    <TD align=3Dright><TT>1219.5680&nbsp;&nbsp;</TT></TD>
    <TD noWrap align=3Dright><TT>-43.54&nbsp;</TT></TD>
    <TD align=3Dright><TT>75&nbsp;</TT></TD>
    <TD noWrap align=3Dright><TT>-&nbsp;</TT></TD>
    <TD align=3Dright><TT>85&nbsp;</TT></TD>
    <TD align=3Dright><TT>1&nbsp;&nbsp;</TT></TD>
    <TD noWrap align=3Dright><TT>---&nbsp;&nbsp;</TT></TD>
    <TD noWrap><TT>&nbsp;K.EESKGNESNVK.H</TT></TD></TR>
  <TR>
    <TD align=3Dright>&nbsp;</TD>
    <TD align=3Dright><TT>2363.0771&nbsp;&nbsp;</TT></TD>
    <TD align=3Dright><TT>2362.0698&nbsp;&nbsp;</TT></TD>
    <TD align=3Dright><TT>2362.1667&nbsp;&nbsp;</TT></TD>
    <TD noWrap align=3Dright><TT>-41.02&nbsp;</TT></TD>
    <TD align=3Dright><TT>176&nbsp;</TT></TD>
    <TD noWrap align=3Dright><TT>-&nbsp;</TT></TD>
    <TD align=3Dright><TT>195&nbsp;</TT></TD>
    <TD align=3Dright><TT>0&nbsp;&nbsp;</TT></TD>
    <TD noWrap align=3Dright><TT>---&nbsp;&nbsp;</TT></TD>
    <TD noWrap><TT>&nbsp;R.LGLALNFSVFYYEIMNSPER.A</TT></TD></TR>
  <TR>
    <TD align=3Dright>&nbsp;</TD>
    <TD align=3Dright><TT>2379.0554&nbsp;&nbsp;</TT></TD>
    <TD align=3Dright><TT>2378.0481&nbsp;&nbsp;</TT></TD>
    <TD align=3Dright><TT>2378.1616&nbsp;&nbsp;</TT></TD>
    <TD noWrap align=3Dright><TT>-47.73&nbsp;</TT></TD>
    <TD align=3Dright><TT>176&nbsp;</TT></TD>
    <TD noWrap align=3Dright><TT>-&nbsp;</TT></TD>
    <TD align=3Dright><TT>195&nbsp;</TT></TD>
    <TD align=3Dright><TT>0&nbsp;&nbsp;</TT></TD>
    <TD noWrap align=3Dright><TT>---&nbsp;&nbsp;</TT></TD>
    <TD noWrap><TT>&nbsp;R.LGLALNFSVFYYEIMNSPER.A + Oxidation =
(M)</TT></TD></TR>
  <TR>
    <TD align=3Dright>&nbsp;</TD>
    <TD align=3Dright><TT>2379.0554&nbsp;&nbsp;</TT></TD>
    <TD align=3Dright><TT>2378.0481&nbsp;&nbsp;</TT></TD>
    <TD align=3Dright><TT>2378.1616&nbsp;&nbsp;</TT></TD>
    <TD noWrap align=3Dright><TT>-47.73&nbsp;</TT></TD>
    <TD align=3Dright><TT>176&nbsp;</TT></TD>
    <TD noWrap align=3Dright><TT>-&nbsp;</TT></TD>
    <TD align=3Dright><TT>195&nbsp;</TT></TD>
    <TD align=3Dright><TT>0&nbsp;&nbsp;</TT></TD>
    <TD noWrap align=3Dright><TT>28&nbsp;&nbsp;</TT></TD>
    <TD noWrap><TT>&nbsp;R.LGLALNFSVFYYEIMNSPER.A + Oxidation=20
  (M)</TT></TD></TR></TBODY></TABLE>
<TABLE border=3D0 cellSpacing=3D0>
  <TBODY>
  <TR>
    <TD><TT>&nbsp;&nbsp;&nbsp;&nbsp;&nbsp;&nbsp;</TT></TD>
    <TD><TT><B>No match to: </B>816.3817, 825.0640, 829.3389, 842.4658,=20
      870.4988, 910.3720, 910.3720, 928.4225, 1089.5468, 1089.5468, =
1197.5964,=20
      1221.5348, 1236.4971, 1242.5464, 1242.5464, 1366.6329, 1471.6416,=20
      1471.6416, 1802.8802, 2096.9275, 2096.9275, 2169.8777, 2169.8777,=20
      2210.9902, 2367.0684, 2482.0688</TT></TD></TR></TBODY></TABLE><BR>
<TABLE border=3D0 cellSpacing=3D0>
  <TBODY>
  <TR>
    <TD><TT><B><A name=3DHit23>23.</A>&nbsp;&nbsp;&nbsp;</B></TT></TD>
    <TD noWrap><TT><A=20
      =
href=3D"http://zxw-pc/mascot/cgi/protein_view.pl?file=3D../data/20121225/=
F002401.dat&amp;hit=3D23"=20
      =
target=3D_blank>gi|219912004</A>&nbsp;&nbsp;&nbsp;&nbsp;<B>Mass:</B>&nbsp=
;30345&nbsp;&nbsp;&nbsp;&nbsp;<B>Score:</B>&nbsp;151&nbsp;&nbsp;&nbsp;&nb=
sp;<B>Expect:</B>&nbsp;1.5e-009&nbsp;&nbsp;<B>Matches:</B>&nbsp;12</TT></=
TD></TR>
  <TR>
    <TD>&nbsp;</TD>
    <TD noWrap><TT>unnamed protein product [Brassica=20
napus]</TT></TD></TR></TBODY></TABLE>
<TABLE border=3D0 cellSpacing=3D0 cellPadding=3D0>
  <TBODY>
  <TR>
    <TD><TT>&nbsp;&nbsp;&nbsp;&nbsp;&nbsp;&nbsp;</TT></TD>
    <TD align=3Dright><TT><B>Observed&nbsp;&nbsp;</B></TT></TD>
    <TD noWrap align=3Dright><TT><B>Mr(expt)&nbsp;&nbsp;</B></TT></TD>
    <TD noWrap align=3Dright><TT><B>Mr(calc)&nbsp;&nbsp;</B></TT></TD>
    <TD align=3Dright><TT><B>&nbsp;ppm&nbsp;&nbsp;</B></TT></TD>
    <TD align=3Dright><TT><B>Start&nbsp;</B></TT></TD>
    <TD align=3Dright><TT><B>&nbsp;</B></TT></TD>
    <TD align=3Dright><TT><B>End&nbsp;</B></TT></TD>
    <TD align=3Dright><TT><B>Miss&nbsp;</B></TT></TD>
    <TD align=3Dright><TT><B>Ions&nbsp;</B></TT></TD>
    <TD><TT><B>&nbsp;Peptide</B></TT></TD></TR>
  <TR>
    <TD align=3Dright>&nbsp;</TD>
    <TD align=3Dright><TT>770.3667&nbsp;&nbsp;</TT></TD>
    <TD align=3Dright><TT>769.3594&nbsp;&nbsp;</TT></TD>
    <TD align=3Dright><TT>769.4010&nbsp;&nbsp;</TT></TD>
    <TD noWrap align=3Dright><TT>-54.06&nbsp;</TT></TD>
    <TD align=3Dright><TT>136&nbsp;</TT></TD>
    <TD noWrap align=3Dright><TT>-&nbsp;</TT></TD>
    <TD align=3Dright><TT>141&nbsp;</TT></TD>
    <TD align=3Dright><TT>0&nbsp;&nbsp;</TT></TD>
    <TD noWrap align=3Dright><TT>---&nbsp;&nbsp;</TT></TD>
    <TD noWrap><TT>&nbsp;R.YLAEFK.T</TT></TD></TR>
  <TR>
    <TD align=3Dright>&nbsp;</TD>
    <TD align=3Dright><TT>932.3815&nbsp;&nbsp;</TT></TD>
    <TD align=3Dright><TT>931.3743&nbsp;&nbsp;</TT></TD>
    <TD align=3Dright><TT>931.4222&nbsp;&nbsp;</TT></TD>
    <TD noWrap align=3Dright><TT>-51.44&nbsp;</TT></TD>
    <TD align=3Dright><TT>129&nbsp;</TT></TD>
    <TD noWrap align=3Dright><TT>-&nbsp;</TT></TD>
    <TD align=3Dright><TT>135&nbsp;</TT></TD>
    <TD align=3Dright><TT>1&nbsp;&nbsp;</TT></TD>
    <TD noWrap align=3Dright><TT>---&nbsp;&nbsp;</TT></TD>
    <TD noWrap><TT>&nbsp;K.MKGDYYR.Y</TT></TD></TR>
  <TR>
    <TD align=3Dright>&nbsp;</TD>
    <TD align=3Dright><TT>948.3666&nbsp;&nbsp;</TT></TD>
    <TD align=3Dright><TT>947.3593&nbsp;&nbsp;</TT></TD>
    <TD align=3Dright><TT>947.4171&nbsp;&nbsp;</TT></TD>
    <TD noWrap align=3Dright><TT>-60.99&nbsp;</TT></TD>
    <TD align=3Dright><TT>129&nbsp;</TT></TD>
    <TD noWrap align=3Dright><TT>-&nbsp;</TT></TD>
    <TD align=3Dright><TT>135&nbsp;</TT></TD>
    <TD align=3Dright><TT>1&nbsp;&nbsp;</TT></TD>
    <TD noWrap align=3Dright><TT>---&nbsp;&nbsp;</TT></TD>
    <TD noWrap><TT>&nbsp;K.MKGDYYR.Y + Oxidation (M)</TT></TD></TR>
  <TR>
    <TD align=3Dright>&nbsp;</TD>
    <TD align=3Dright><TT>1189.5975&nbsp;&nbsp;</TT></TD>
    <TD align=3Dright><TT>1188.5902&nbsp;&nbsp;</TT></TD>
    <TD align=3Dright><TT>1188.6536&nbsp;&nbsp;</TT></TD>
    <TD noWrap align=3Dright><TT>-53.34&nbsp;</TT></TD>
    <TD align=3Dright><TT>221&nbsp;</TT></TD>
    <TD noWrap align=3Dright><TT>-&nbsp;</TT></TD>
    <TD align=3Dright><TT>230&nbsp;</TT></TD>
    <TD align=3Dright><TT>0&nbsp;&nbsp;</TT></TD>
    <TD noWrap align=3Dright><TT>---&nbsp;&nbsp;</TT></TD>
    <TD noWrap><TT>&nbsp;K.DSTLIMQLLR.D</TT></TD></TR>
  <TR>
    <TD align=3Dright>&nbsp;</TD>
    <TD align=3Dright><TT>1189.5975&nbsp;&nbsp;</TT></TD>
    <TD align=3Dright><TT>1188.5902&nbsp;&nbsp;</TT></TD>
    <TD align=3Dright><TT>1188.6536&nbsp;&nbsp;</TT></TD>
    <TD noWrap align=3Dright><TT>-53.34&nbsp;</TT></TD>
    <TD align=3Dright><TT>221&nbsp;</TT></TD>
    <TD noWrap align=3Dright><TT>-&nbsp;</TT></TD>
    <TD align=3Dright><TT>230&nbsp;</TT></TD>
    <TD align=3Dright><TT>0&nbsp;&nbsp;</TT></TD>
    <TD noWrap align=3Dright><TT>82&nbsp;&nbsp;</TT></TD>
    <TD noWrap><TT>&nbsp;K.DSTLIMQLLR.D</TT></TD></TR>
  <TR>
    <TD align=3Dright>&nbsp;</TD>
    <TD align=3Dright><TT>1205.5774&nbsp;&nbsp;</TT></TD>
    <TD align=3Dright><TT>1204.5701&nbsp;&nbsp;</TT></TD>
    <TD align=3Dright><TT>1204.6485&nbsp;&nbsp;</TT></TD>
    <TD noWrap align=3Dright><TT>-65.10&nbsp;</TT></TD>
    <TD align=3Dright><TT>221&nbsp;</TT></TD>
    <TD noWrap align=3Dright><TT>-&nbsp;</TT></TD>
    <TD align=3Dright><TT>230&nbsp;</TT></TD>
    <TD align=3Dright><TT>0&nbsp;&nbsp;</TT></TD>
    <TD noWrap align=3Dright><TT>---&nbsp;&nbsp;</TT></TD>
    <TD noWrap><TT>&nbsp;K.DSTLIMQLLR.D + Oxidation (M)</TT></TD></TR>
  <TR>
    <TD align=3Dright>&nbsp;</TD>
    <TD align=3Dright><TT>1205.5774&nbsp;&nbsp;</TT></TD>
    <TD align=3Dright><TT>1204.5701&nbsp;&nbsp;</TT></TD>
    <TD align=3Dright><TT>1204.6485&nbsp;&nbsp;</TT></TD>
    <TD noWrap align=3Dright><TT>-65.10&nbsp;</TT></TD>
    <TD align=3Dright><TT>221&nbsp;</TT></TD>
    <TD noWrap align=3Dright><TT>-&nbsp;</TT></TD>
    <TD align=3Dright><TT>230&nbsp;</TT></TD>
    <TD align=3Dright><TT>0&nbsp;&nbsp;</TT></TD>
    <TD noWrap align=3Dright><TT>(40)&nbsp;</TT></TD>
    <TD noWrap><TT>&nbsp;K.DSTLIMQLLR.D + Oxidation (M)</TT></TD></TR>
  <TR>
    <TD align=3Dright>&nbsp;</TD>
    <TD align=3Dright><TT>1220.5222&nbsp;&nbsp;</TT></TD>
    <TD align=3Dright><TT>1219.5149&nbsp;&nbsp;</TT></TD>
    <TD align=3Dright><TT>1219.5680&nbsp;&nbsp;</TT></TD>
    <TD noWrap align=3Dright><TT>-43.54&nbsp;</TT></TD>
    <TD align=3Dright><TT>75&nbsp;</TT></TD>
    <TD noWrap align=3Dright><TT>-&nbsp;</TT></TD>
    <TD align=3Dright><TT>85&nbsp;</TT></TD>
    <TD align=3Dright><TT>1&nbsp;&nbsp;</TT></TD>
    <TD noWrap align=3Dright><TT>---&nbsp;&nbsp;</TT></TD>
    <TD noWrap><TT>&nbsp;K.EESKGNESNVK.H</TT></TD></TR>
  <TR>
    <TD align=3Dright>&nbsp;</TD>
    <TD align=3Dright><TT>1220.5222&nbsp;&nbsp;</TT></TD>
    <TD align=3Dright><TT>1219.5149&nbsp;&nbsp;</TT></TD>
    <TD align=3Dright><TT>1219.5680&nbsp;&nbsp;</TT></TD>
    <TD noWrap align=3Dright><TT>-43.54&nbsp;</TT></TD>
    <TD align=3Dright><TT>75&nbsp;</TT></TD>
    <TD noWrap align=3Dright><TT>-&nbsp;</TT></TD>
    <TD align=3Dright><TT>85&nbsp;</TT></TD>
    <TD align=3Dright><TT>1&nbsp;&nbsp;</TT></TD>
    <TD noWrap align=3Dright><TT>---&nbsp;&nbsp;</TT></TD>
    <TD noWrap><TT>&nbsp;K.EESKGNESNVK.H</TT></TD></TR>
  <TR>
    <TD align=3Dright>&nbsp;</TD>
    <TD align=3Dright><TT>2363.0771&nbsp;&nbsp;</TT></TD>
    <TD align=3Dright><TT>2362.0698&nbsp;&nbsp;</TT></TD>
    <TD align=3Dright><TT>2362.1667&nbsp;&nbsp;</TT></TD>
    <TD noWrap align=3Dright><TT>-41.02&nbsp;</TT></TD>
    <TD align=3Dright><TT>176&nbsp;</TT></TD>
    <TD noWrap align=3Dright><TT>-&nbsp;</TT></TD>
    <TD align=3Dright><TT>195&nbsp;</TT></TD>
    <TD align=3Dright><TT>0&nbsp;&nbsp;</TT></TD>
    <TD noWrap align=3Dright><TT>---&nbsp;&nbsp;</TT></TD>
    <TD noWrap><TT>&nbsp;R.LGLALNFSVFYYEIMNSPER.A</TT></TD></TR>
  <TR>
    <TD align=3Dright>&nbsp;</TD>
    <TD align=3Dright><TT>2379.0554&nbsp;&nbsp;</TT></TD>
    <TD align=3Dright><TT>2378.0481&nbsp;&nbsp;</TT></TD>
    <TD align=3Dright><TT>2378.1616&nbsp;&nbsp;</TT></TD>
    <TD noWrap align=3Dright><TT>-47.73&nbsp;</TT></TD>
    <TD align=3Dright><TT>176&nbsp;</TT></TD>
    <TD noWrap align=3Dright><TT>-&nbsp;</TT></TD>
    <TD align=3Dright><TT>195&nbsp;</TT></TD>
    <TD align=3Dright><TT>0&nbsp;&nbsp;</TT></TD>
    <TD noWrap align=3Dright><TT>---&nbsp;&nbsp;</TT></TD>
    <TD noWrap><TT>&nbsp;R.LGLALNFSVFYYEIMNSPER.A + Oxidation =
(M)</TT></TD></TR>
  <TR>
    <TD align=3Dright>&nbsp;</TD>
    <TD align=3Dright><TT>2379.0554&nbsp;&nbsp;</TT></TD>
    <TD align=3Dright><TT>2378.0481&nbsp;&nbsp;</TT></TD>
    <TD align=3Dright><TT>2378.1616&nbsp;&nbsp;</TT></TD>
    <TD noWrap align=3Dright><TT>-47.73&nbsp;</TT></TD>
    <TD align=3Dright><TT>176&nbsp;</TT></TD>
    <TD noWrap align=3Dright><TT>-&nbsp;</TT></TD>
    <TD align=3Dright><TT>195&nbsp;</TT></TD>
    <TD align=3Dright><TT>0&nbsp;&nbsp;</TT></TD>
    <TD noWrap align=3Dright><TT>28&nbsp;&nbsp;</TT></TD>
    <TD noWrap><TT>&nbsp;R.LGLALNFSVFYYEIMNSPER.A + Oxidation=20
  (M)</TT></TD></TR></TBODY></TABLE>
<TABLE border=3D0 cellSpacing=3D0>
  <TBODY>
  <TR>
    <TD><TT>&nbsp;&nbsp;&nbsp;&nbsp;&nbsp;&nbsp;</TT></TD>
    <TD><TT><B>No match to: </B>816.3817, 825.0640, 829.3389, 842.4658,=20
      870.4988, 910.3720, 910.3720, 928.4225, 1089.5468, 1089.5468, =
1197.5964,=20
      1221.5348, 1236.4971, 1242.5464, 1242.5464, 1366.6329, 1471.6416,=20
      1471.6416, 1802.8802, 2096.9275, 2096.9275, 2169.8777, 2169.8777,=20
      2210.9902, 2367.0684, 2482.0688</TT></TD></TR></TBODY></TABLE><BR>
<TABLE border=3D0 cellSpacing=3D0>
  <TBODY>
  <TR>
    <TD><TT><B><A name=3DHit24>24.</A>&nbsp;&nbsp;&nbsp;</B></TT></TD>
    <TD noWrap><TT><A=20
      =
href=3D"http://zxw-pc/mascot/cgi/protein_view.pl?file=3D../data/20121225/=
F002401.dat&amp;hit=3D24"=20
      =
target=3D_blank>gi|255542058</A>&nbsp;&nbsp;&nbsp;&nbsp;<B>Mass:</B>&nbsp=
;29804&nbsp;&nbsp;&nbsp;&nbsp;<B>Score:</B>&nbsp;150&nbsp;&nbsp;&nbsp;&nb=
sp;<B>Expect:</B>&nbsp;1.9e-009&nbsp;&nbsp;<B>Matches:</B>&nbsp;11</TT></=
TD></TR>
  <TR>
    <TD>&nbsp;</TD>
    <TD noWrap><TT>14-3-3 protein, putative [Ricinus=20
  communis]</TT></TD></TR></TBODY></TABLE>
<TABLE border=3D0 cellSpacing=3D0 cellPadding=3D0>
  <TBODY>
  <TR>
    <TD><TT>&nbsp;&nbsp;&nbsp;&nbsp;&nbsp;&nbsp;</TT></TD>
    <TD align=3Dright><TT><B>Observed&nbsp;&nbsp;</B></TT></TD>
    <TD noWrap align=3Dright><TT><B>Mr(expt)&nbsp;&nbsp;</B></TT></TD>
    <TD noWrap align=3Dright><TT><B>Mr(calc)&nbsp;&nbsp;</B></TT></TD>
    <TD align=3Dright><TT><B>&nbsp;ppm&nbsp;&nbsp;</B></TT></TD>
    <TD align=3Dright><TT><B>Start&nbsp;</B></TT></TD>
    <TD align=3Dright><TT><B>&nbsp;</B></TT></TD>
    <TD align=3Dright><TT><B>End&nbsp;</B></TT></TD>
    <TD align=3Dright><TT><B>Miss&nbsp;</B></TT></TD>
    <TD align=3Dright><TT><B>Ions&nbsp;</B></TT></TD>
    <TD><TT><B>&nbsp;Peptide</B></TT></TD></TR>
  <TR>
    <TD align=3Dright>&nbsp;</TD>
    <TD align=3Dright><TT>770.3667&nbsp;&nbsp;</TT></TD>
    <TD align=3Dright><TT>769.3594&nbsp;&nbsp;</TT></TD>
    <TD align=3Dright><TT>769.4010&nbsp;&nbsp;</TT></TD>
    <TD noWrap align=3Dright><TT>-54.06&nbsp;</TT></TD>
    <TD align=3Dright><TT>134&nbsp;</TT></TD>
    <TD noWrap align=3Dright><TT>-&nbsp;</TT></TD>
    <TD align=3Dright><TT>139&nbsp;</TT></TD>
    <TD align=3Dright><TT>0&nbsp;&nbsp;</TT></TD>
    <TD noWrap align=3Dright><TT>---&nbsp;&nbsp;</TT></TD>
    <TD noWrap><TT>&nbsp;R.YLAEFK.A</TT></TD></TR>
  <TR>
    <TD align=3Dright>&nbsp;</TD>
    <TD align=3Dright><TT>816.3817&nbsp;&nbsp;</TT></TD>
    <TD align=3Dright><TT>815.3744&nbsp;&nbsp;</TT></TD>
    <TD align=3Dright><TT>815.4137&nbsp;&nbsp;</TT></TD>
    <TD noWrap align=3Dright><TT>-48.22&nbsp;</TT></TD>
    <TD align=3Dright><TT>16&nbsp;</TT></TD>
    <TD noWrap align=3Dright><TT>-&nbsp;</TT></TD>
    <TD align=3Dright><TT>22&nbsp;</TT></TD>
    <TD align=3Dright><TT>0&nbsp;&nbsp;</TT></TD>
    <TD noWrap align=3Dright><TT>---&nbsp;&nbsp;</TT></TD>
    <TD noWrap><TT>&nbsp;K.LAEQAER.Y</TT></TD></TR>
  <TR>
    <TD align=3Dright>&nbsp;</TD>
    <TD align=3Dright><TT>932.3815&nbsp;&nbsp;</TT></TD>
    <TD align=3Dright><TT>931.3743&nbsp;&nbsp;</TT></TD>
    <TD align=3Dright><TT>931.4222&nbsp;&nbsp;</TT></TD>
    <TD noWrap align=3Dright><TT>-51.44&nbsp;</TT></TD>
    <TD align=3Dright><TT>127&nbsp;</TT></TD>
    <TD noWrap align=3Dright><TT>-&nbsp;</TT></TD>
    <TD align=3Dright><TT>133&nbsp;</TT></TD>
    <TD align=3Dright><TT>1&nbsp;&nbsp;</TT></TD>
    <TD noWrap align=3Dright><TT>---&nbsp;&nbsp;</TT></TD>
    <TD noWrap><TT>&nbsp;K.MKGDYYR.Y</TT></TD></TR>
  <TR>
    <TD align=3Dright>&nbsp;</TD>
    <TD align=3Dright><TT>948.3666&nbsp;&nbsp;</TT></TD>
    <TD align=3Dright><TT>947.3593&nbsp;&nbsp;</TT></TD>
    <TD align=3Dright><TT>947.4171&nbsp;&nbsp;</TT></TD>
    <TD noWrap align=3Dright><TT>-60.99&nbsp;</TT></TD>
    <TD align=3Dright><TT>127&nbsp;</TT></TD>
    <TD noWrap align=3Dright><TT>-&nbsp;</TT></TD>
    <TD align=3Dright><TT>133&nbsp;</TT></TD>
    <TD align=3Dright><TT>1&nbsp;&nbsp;</TT></TD>
    <TD noWrap align=3Dright><TT>---&nbsp;&nbsp;</TT></TD>
    <TD noWrap><TT>&nbsp;K.MKGDYYR.Y + Oxidation (M)</TT></TD></TR>
  <TR>
    <TD align=3Dright>&nbsp;</TD>
    <TD align=3Dright><TT>1189.5975&nbsp;&nbsp;</TT></TD>
    <TD align=3Dright><TT>1188.5902&nbsp;&nbsp;</TT></TD>
    <TD align=3Dright><TT>1188.6536&nbsp;&nbsp;</TT></TD>
    <TD noWrap align=3Dright><TT>-53.34&nbsp;</TT></TD>
    <TD align=3Dright><TT>219&nbsp;</TT></TD>
    <TD noWrap align=3Dright><TT>-&nbsp;</TT></TD>
    <TD align=3Dright><TT>228&nbsp;</TT></TD>
    <TD align=3Dright><TT>0&nbsp;&nbsp;</TT></TD>
    <TD noWrap align=3Dright><TT>---&nbsp;&nbsp;</TT></TD>
    <TD noWrap><TT>&nbsp;K.DSTLIMQLLR.D</TT></TD></TR>
  <TR>
    <TD align=3Dright>&nbsp;</TD>
    <TD align=3Dright><TT>1189.5975&nbsp;&nbsp;</TT></TD>
    <TD align=3Dright><TT>1188.5902&nbsp;&nbsp;</TT></TD>
    <TD align=3Dright><TT>1188.6536&nbsp;&nbsp;</TT></TD>
    <TD noWrap align=3Dright><TT>-53.34&nbsp;</TT></TD>
    <TD align=3Dright><TT>219&nbsp;</TT></TD>
    <TD noWrap align=3Dright><TT>-&nbsp;</TT></TD>
    <TD align=3Dright><TT>228&nbsp;</TT></TD>
    <TD align=3Dright><TT>0&nbsp;&nbsp;</TT></TD>
    <TD noWrap align=3Dright><TT>82&nbsp;&nbsp;</TT></TD>
    <TD noWrap><TT>&nbsp;K.DSTLIMQLLR.D</TT></TD></TR>
  <TR>
    <TD align=3Dright>&nbsp;</TD>
    <TD align=3Dright><TT>1205.5774&nbsp;&nbsp;</TT></TD>
    <TD align=3Dright><TT>1204.5701&nbsp;&nbsp;</TT></TD>
    <TD align=3Dright><TT>1204.6485&nbsp;&nbsp;</TT></TD>
    <TD noWrap align=3Dright><TT>-65.10&nbsp;</TT></TD>
    <TD align=3Dright><TT>219&nbsp;</TT></TD>
    <TD noWrap align=3Dright><TT>-&nbsp;</TT></TD>
    <TD align=3Dright><TT>228&nbsp;</TT></TD>
    <TD align=3Dright><TT>0&nbsp;&nbsp;</TT></TD>
    <TD noWrap align=3Dright><TT>---&nbsp;&nbsp;</TT></TD>
    <TD noWrap><TT>&nbsp;K.DSTLIMQLLR.D + Oxidation (M)</TT></TD></TR>
  <TR>
    <TD align=3Dright>&nbsp;</TD>
    <TD align=3Dright><TT>1205.5774&nbsp;&nbsp;</TT></TD>
    <TD align=3Dright><TT>1204.5701&nbsp;&nbsp;</TT></TD>
    <TD align=3Dright><TT>1204.6485&nbsp;&nbsp;</TT></TD>
    <TD noWrap align=3Dright><TT>-65.10&nbsp;</TT></TD>
    <TD align=3Dright><TT>219&nbsp;</TT></TD>
    <TD noWrap align=3Dright><TT>-&nbsp;</TT></TD>
    <TD align=3Dright><TT>228&nbsp;</TT></TD>
    <TD align=3Dright><TT>0&nbsp;&nbsp;</TT></TD>
    <TD noWrap align=3Dright><TT>(40)&nbsp;</TT></TD>
    <TD noWrap><TT>&nbsp;K.DSTLIMQLLR.D + Oxidation (M)</TT></TD></TR>
  <TR>
    <TD align=3Dright>&nbsp;</TD>
    <TD align=3Dright><TT>2363.0771&nbsp;&nbsp;</TT></TD>
    <TD align=3Dright><TT>2362.0698&nbsp;&nbsp;</TT></TD>
    <TD align=3Dright><TT>2362.1667&nbsp;&nbsp;</TT></TD>
    <TD noWrap align=3Dright><TT>-41.02&nbsp;</TT></TD>
    <TD align=3Dright><TT>174&nbsp;</TT></TD>
    <TD noWrap align=3Dright><TT>-&nbsp;</TT></TD>
    <TD align=3Dright><TT>193&nbsp;</TT></TD>
    <TD align=3Dright><TT>0&nbsp;&nbsp;</TT></TD>
    <TD noWrap align=3Dright><TT>---&nbsp;&nbsp;</TT></TD>
    <TD noWrap><TT>&nbsp;R.LGLALNFSVFYYEIMNSPER.A</TT></TD></TR>
  <TR>
    <TD align=3Dright>&nbsp;</TD>
    <TD align=3Dright><TT>2379.0554&nbsp;&nbsp;</TT></TD>
    <TD align=3Dright><TT>2378.0481&nbsp;&nbsp;</TT></TD>
    <TD align=3Dright><TT>2378.1616&nbsp;&nbsp;</TT></TD>
    <TD noWrap align=3Dright><TT>-47.73&nbsp;</TT></TD>
    <TD align=3Dright><TT>174&nbsp;</TT></TD>
    <TD noWrap align=3Dright><TT>-&nbsp;</TT></TD>
    <TD align=3Dright><TT>193&nbsp;</TT></TD>
    <TD align=3Dright><TT>0&nbsp;&nbsp;</TT></TD>
    <TD noWrap align=3Dright><TT>---&nbsp;&nbsp;</TT></TD>
    <TD noWrap><TT>&nbsp;R.LGLALNFSVFYYEIMNSPER.A + Oxidation =
(M)</TT></TD></TR>
  <TR>
    <TD align=3Dright>&nbsp;</TD>
    <TD align=3Dright><TT>2379.0554&nbsp;&nbsp;</TT></TD>
    <TD align=3Dright><TT>2378.0481&nbsp;&nbsp;</TT></TD>
    <TD align=3Dright><TT>2378.1616&nbsp;&nbsp;</TT></TD>
    <TD noWrap align=3Dright><TT>-47.73&nbsp;</TT></TD>
    <TD align=3Dright><TT>174&nbsp;</TT></TD>
    <TD noWrap align=3Dright><TT>-&nbsp;</TT></TD>
    <TD align=3Dright><TT>193&nbsp;</TT></TD>
    <TD align=3Dright><TT>0&nbsp;&nbsp;</TT></TD>
    <TD noWrap align=3Dright><TT>28&nbsp;&nbsp;</TT></TD>
    <TD noWrap><TT>&nbsp;R.LGLALNFSVFYYEIMNSPER.A + Oxidation=20
  (M)</TT></TD></TR></TBODY></TABLE>
<TABLE border=3D0 cellSpacing=3D0>
  <TBODY>
  <TR>
    <TD><TT>&nbsp;&nbsp;&nbsp;&nbsp;&nbsp;&nbsp;</TT></TD>
    <TD><TT><B>No match to: </B>825.0640, 829.3389, 842.4658, 870.4988,=20
      910.3720, 910.3720, 928.4225, 1089.5468, 1089.5468, 1197.5964, =
1220.5222,=20
      1220.5222, 1221.5348, 1236.4971, 1242.5464, 1242.5464, 1366.6329,=20
      1471.6416, 1471.6416, 1802.8802, 2096.9275, 2096.9275, 2169.8777,=20
      2169.8777, 2210.9902, 2367.0684, =
2482.0688</TT></TD></TR></TBODY></TABLE><BR>
<TABLE border=3D0 cellSpacing=3D0>
  <TBODY>
  <TR>
    <TD><TT><B><A name=3DHit25>25.</A>&nbsp;&nbsp;&nbsp;</B></TT></TD>
    <TD noWrap><TT><A=20
      =
href=3D"http://zxw-pc/mascot/cgi/protein_view.pl?file=3D../data/20121225/=
F002401.dat&amp;hit=3D25"=20
      =
target=3D_blank>gi|223549273</A>&nbsp;&nbsp;&nbsp;&nbsp;<B>Mass:</B>&nbsp=
;29804&nbsp;&nbsp;&nbsp;&nbsp;<B>Score:</B>&nbsp;150&nbsp;&nbsp;&nbsp;&nb=
sp;<B>Expect:</B>&nbsp;1.9e-009&nbsp;&nbsp;<B>Matches:</B>&nbsp;11</TT></=
TD></TR>
  <TR>
    <TD>&nbsp;</TD>
    <TD noWrap><TT>14-3-3 protein, putative [Ricinus=20
  communis]</TT></TD></TR></TBODY></TABLE>
<TABLE border=3D0 cellSpacing=3D0 cellPadding=3D0>
  <TBODY>
  <TR>
    <TD><TT>&nbsp;&nbsp;&nbsp;&nbsp;&nbsp;&nbsp;</TT></TD>
    <TD align=3Dright><TT><B>Observed&nbsp;&nbsp;</B></TT></TD>
    <TD noWrap align=3Dright><TT><B>Mr(expt)&nbsp;&nbsp;</B></TT></TD>
    <TD noWrap align=3Dright><TT><B>Mr(calc)&nbsp;&nbsp;</B></TT></TD>
    <TD align=3Dright><TT><B>&nbsp;ppm&nbsp;&nbsp;</B></TT></TD>
    <TD align=3Dright><TT><B>Start&nbsp;</B></TT></TD>
    <TD align=3Dright><TT><B>&nbsp;</B></TT></TD>
    <TD align=3Dright><TT><B>End&nbsp;</B></TT></TD>
    <TD align=3Dright><TT><B>Miss&nbsp;</B></TT></TD>
    <TD align=3Dright><TT><B>Ions&nbsp;</B></TT></TD>
    <TD><TT><B>&nbsp;Peptide</B></TT></TD></TR>
  <TR>
    <TD align=3Dright>&nbsp;</TD>
    <TD align=3Dright><TT>770.3667&nbsp;&nbsp;</TT></TD>
    <TD align=3Dright><TT>769.3594&nbsp;&nbsp;</TT></TD>
    <TD align=3Dright><TT>769.4010&nbsp;&nbsp;</TT></TD>
    <TD noWrap align=3Dright><TT>-54.06&nbsp;</TT></TD>
    <TD align=3Dright><TT>134&nbsp;</TT></TD>
    <TD noWrap align=3Dright><TT>-&nbsp;</TT></TD>
    <TD align=3Dright><TT>139&nbsp;</TT></TD>
    <TD align=3Dright><TT>0&nbsp;&nbsp;</TT></TD>
    <TD noWrap align=3Dright><TT>---&nbsp;&nbsp;</TT></TD>
    <TD noWrap><TT>&nbsp;R.YLAEFK.A</TT></TD></TR>
  <TR>
    <TD align=3Dright>&nbsp;</TD>
    <TD align=3Dright><TT>816.3817&nbsp;&nbsp;</TT></TD>
    <TD align=3Dright><TT>815.3744&nbsp;&nbsp;</TT></TD>
    <TD align=3Dright><TT>815.4137&nbsp;&nbsp;</TT></TD>
    <TD noWrap align=3Dright><TT>-48.22&nbsp;</TT></TD>
    <TD align=3Dright><TT>16&nbsp;</TT></TD>
    <TD noWrap align=3Dright><TT>-&nbsp;</TT></TD>
    <TD align=3Dright><TT>22&nbsp;</TT></TD>
    <TD align=3Dright><TT>0&nbsp;&nbsp;</TT></TD>
    <TD noWrap align=3Dright><TT>---&nbsp;&nbsp;</TT></TD>
    <TD noWrap><TT>&nbsp;K.LAEQAER.Y</TT></TD></TR>
  <TR>
    <TD align=3Dright>&nbsp;</TD>
    <TD align=3Dright><TT>932.3815&nbsp;&nbsp;</TT></TD>
    <TD align=3Dright><TT>931.3743&nbsp;&nbsp;</TT></TD>
    <TD align=3Dright><TT>931.4222&nbsp;&nbsp;</TT></TD>
    <TD noWrap align=3Dright><TT>-51.44&nbsp;</TT></TD>
    <TD align=3Dright><TT>127&nbsp;</TT></TD>
    <TD noWrap align=3Dright><TT>-&nbsp;</TT></TD>
    <TD align=3Dright><TT>133&nbsp;</TT></TD>
    <TD align=3Dright><TT>1&nbsp;&nbsp;</TT></TD>
    <TD noWrap align=3Dright><TT>---&nbsp;&nbsp;</TT></TD>
    <TD noWrap><TT>&nbsp;K.MKGDYYR.Y</TT></TD></TR>
  <TR>
    <TD align=3Dright>&nbsp;</TD>
    <TD align=3Dright><TT>948.3666&nbsp;&nbsp;</TT></TD>
    <TD align=3Dright><TT>947.3593&nbsp;&nbsp;</TT></TD>
    <TD align=3Dright><TT>947.4171&nbsp;&nbsp;</TT></TD>
    <TD noWrap align=3Dright><TT>-60.99&nbsp;</TT></TD>
    <TD align=3Dright><TT>127&nbsp;</TT></TD>
    <TD noWrap align=3Dright><TT>-&nbsp;</TT></TD>
    <TD align=3Dright><TT>133&nbsp;</TT></TD>
    <TD align=3Dright><TT>1&nbsp;&nbsp;</TT></TD>
    <TD noWrap align=3Dright><TT>---&nbsp;&nbsp;</TT></TD>
    <TD noWrap><TT>&nbsp;K.MKGDYYR.Y + Oxidation (M)</TT></TD></TR>
  <TR>
    <TD align=3Dright>&nbsp;</TD>
    <TD align=3Dright><TT>1189.5975&nbsp;&nbsp;</TT></TD>
    <TD align=3Dright><TT>1188.5902&nbsp;&nbsp;</TT></TD>
    <TD align=3Dright><TT>1188.6536&nbsp;&nbsp;</TT></TD>
    <TD noWrap align=3Dright><TT>-53.34&nbsp;</TT></TD>
    <TD align=3Dright><TT>219&nbsp;</TT></TD>
    <TD noWrap align=3Dright><TT>-&nbsp;</TT></TD>
    <TD align=3Dright><TT>228&nbsp;</TT></TD>
    <TD align=3Dright><TT>0&nbsp;&nbsp;</TT></TD>
    <TD noWrap align=3Dright><TT>---&nbsp;&nbsp;</TT></TD>
    <TD noWrap><TT>&nbsp;K.DSTLIMQLLR.D</TT></TD></TR>
  <TR>
    <TD align=3Dright>&nbsp;</TD>
    <TD align=3Dright><TT>1189.5975&nbsp;&nbsp;</TT></TD>
    <TD align=3Dright><TT>1188.5902&nbsp;&nbsp;</TT></TD>
    <TD align=3Dright><TT>1188.6536&nbsp;&nbsp;</TT></TD>
    <TD noWrap align=3Dright><TT>-53.34&nbsp;</TT></TD>
    <TD align=3Dright><TT>219&nbsp;</TT></TD>
    <TD noWrap align=3Dright><TT>-&nbsp;</TT></TD>
    <TD align=3Dright><TT>228&nbsp;</TT></TD>
    <TD align=3Dright><TT>0&nbsp;&nbsp;</TT></TD>
    <TD noWrap align=3Dright><TT>82&nbsp;&nbsp;</TT></TD>
    <TD noWrap><TT>&nbsp;K.DSTLIMQLLR.D</TT></TD></TR>
  <TR>
    <TD align=3Dright>&nbsp;</TD>
    <TD align=3Dright><TT>1205.5774&nbsp;&nbsp;</TT></TD>
    <TD align=3Dright><TT>1204.5701&nbsp;&nbsp;</TT></TD>
    <TD align=3Dright><TT>1204.6485&nbsp;&nbsp;</TT></TD>
    <TD noWrap align=3Dright><TT>-65.10&nbsp;</TT></TD>
    <TD align=3Dright><TT>219&nbsp;</TT></TD>
    <TD noWrap align=3Dright><TT>-&nbsp;</TT></TD>
    <TD align=3Dright><TT>228&nbsp;</TT></TD>
    <TD align=3Dright><TT>0&nbsp;&nbsp;</TT></TD>
    <TD noWrap align=3Dright><TT>---&nbsp;&nbsp;</TT></TD>
    <TD noWrap><TT>&nbsp;K.DSTLIMQLLR.D + Oxidation (M)</TT></TD></TR>
  <TR>
    <TD align=3Dright>&nbsp;</TD>
    <TD align=3Dright><TT>1205.5774&nbsp;&nbsp;</TT></TD>
    <TD align=3Dright><TT>1204.5701&nbsp;&nbsp;</TT></TD>
    <TD align=3Dright><TT>1204.6485&nbsp;&nbsp;</TT></TD>
    <TD noWrap align=3Dright><TT>-65.10&nbsp;</TT></TD>
    <TD align=3Dright><TT>219&nbsp;</TT></TD>
    <TD noWrap align=3Dright><TT>-&nbsp;</TT></TD>
    <TD align=3Dright><TT>228&nbsp;</TT></TD>
    <TD align=3Dright><TT>0&nbsp;&nbsp;</TT></TD>
    <TD noWrap align=3Dright><TT>(40)&nbsp;</TT></TD>
    <TD noWrap><TT>&nbsp;K.DSTLIMQLLR.D + Oxidation (M)</TT></TD></TR>
  <TR>
    <TD align=3Dright>&nbsp;</TD>
    <TD align=3Dright><TT>2363.0771&nbsp;&nbsp;</TT></TD>
    <TD align=3Dright><TT>2362.0698&nbsp;&nbsp;</TT></TD>
    <TD align=3Dright><TT>2362.1667&nbsp;&nbsp;</TT></TD>
    <TD noWrap align=3Dright><TT>-41.02&nbsp;</TT></TD>
    <TD align=3Dright><TT>174&nbsp;</TT></TD>
    <TD noWrap align=3Dright><TT>-&nbsp;</TT></TD>
    <TD align=3Dright><TT>193&nbsp;</TT></TD>
    <TD align=3Dright><TT>0&nbsp;&nbsp;</TT></TD>
    <TD noWrap align=3Dright><TT>---&nbsp;&nbsp;</TT></TD>
    <TD noWrap><TT>&nbsp;R.LGLALNFSVFYYEIMNSPER.A</TT></TD></TR>
  <TR>
    <TD align=3Dright>&nbsp;</TD>
    <TD align=3Dright><TT>2379.0554&nbsp;&nbsp;</TT></TD>
    <TD align=3Dright><TT>2378.0481&nbsp;&nbsp;</TT></TD>
    <TD align=3Dright><TT>2378.1616&nbsp;&nbsp;</TT></TD>
    <TD noWrap align=3Dright><TT>-47.73&nbsp;</TT></TD>
    <TD align=3Dright><TT>174&nbsp;</TT></TD>
    <TD noWrap align=3Dright><TT>-&nbsp;</TT></TD>
    <TD align=3Dright><TT>193&nbsp;</TT></TD>
    <TD align=3Dright><TT>0&nbsp;&nbsp;</TT></TD>
    <TD noWrap align=3Dright><TT>---&nbsp;&nbsp;</TT></TD>
    <TD noWrap><TT>&nbsp;R.LGLALNFSVFYYEIMNSPER.A + Oxidation =
(M)</TT></TD></TR>
  <TR>
    <TD align=3Dright>&nbsp;</TD>
    <TD align=3Dright><TT>2379.0554&nbsp;&nbsp;</TT></TD>
    <TD align=3Dright><TT>2378.0481&nbsp;&nbsp;</TT></TD>
    <TD align=3Dright><TT>2378.1616&nbsp;&nbsp;</TT></TD>
    <TD noWrap align=3Dright><TT>-47.73&nbsp;</TT></TD>
    <TD align=3Dright><TT>174&nbsp;</TT></TD>
    <TD noWrap align=3Dright><TT>-&nbsp;</TT></TD>
    <TD align=3Dright><TT>193&nbsp;</TT></TD>
    <TD align=3Dright><TT>0&nbsp;&nbsp;</TT></TD>
    <TD noWrap align=3Dright><TT>28&nbsp;&nbsp;</TT></TD>
    <TD noWrap><TT>&nbsp;R.LGLALNFSVFYYEIMNSPER.A + Oxidation=20
  (M)</TT></TD></TR></TBODY></TABLE>
<TABLE border=3D0 cellSpacing=3D0>
  <TBODY>
  <TR>
    <TD><TT>&nbsp;&nbsp;&nbsp;&nbsp;&nbsp;&nbsp;</TT></TD>
    <TD><TT><B>No match to: </B>825.0640, 829.3389, 842.4658, 870.4988,=20
      910.3720, 910.3720, 928.4225, 1089.5468, 1089.5468, 1197.5964, =
1220.5222,=20
      1220.5222, 1221.5348, 1236.4971, 1242.5464, 1242.5464, 1366.6329,=20
      1471.6416, 1471.6416, 1802.8802, 2096.9275, 2096.9275, 2169.8777,=20
      2169.8777, 2210.9902, 2367.0684, =
2482.0688</TT></TD></TR></TBODY></TABLE><BR>
<TABLE border=3D0 cellSpacing=3D0>
  <TBODY>
  <TR>
    <TD><TT><B><A name=3DHit26>26.</A>&nbsp;&nbsp;&nbsp;</B></TT></TD>
    <TD noWrap><TT><A=20
      =
href=3D"http://zxw-pc/mascot/cgi/protein_view.pl?file=3D../data/20121225/=
F002401.dat&amp;hit=3D26"=20
      =
target=3D_blank>gi|227471920</A>&nbsp;&nbsp;&nbsp;&nbsp;<B>Mass:</B>&nbsp=
;29735&nbsp;&nbsp;&nbsp;&nbsp;<B>Score:</B>&nbsp;150&nbsp;&nbsp;&nbsp;&nb=
sp;<B>Expect:</B>&nbsp;1.9e-009&nbsp;&nbsp;<B>Matches:</B>&nbsp;11</TT></=
TD></TR>
  <TR>
    <TD>&nbsp;</TD>
    <TD noWrap><TT>unnamed protein product [Lilium=20
  longiflorum]</TT></TD></TR></TBODY></TABLE>
<TABLE border=3D0 cellSpacing=3D0 cellPadding=3D0>
  <TBODY>
  <TR>
    <TD><TT>&nbsp;&nbsp;&nbsp;&nbsp;&nbsp;&nbsp;</TT></TD>
    <TD align=3Dright><TT><B>Observed&nbsp;&nbsp;</B></TT></TD>
    <TD noWrap align=3Dright><TT><B>Mr(expt)&nbsp;&nbsp;</B></TT></TD>
    <TD noWrap align=3Dright><TT><B>Mr(calc)&nbsp;&nbsp;</B></TT></TD>
    <TD align=3Dright><TT><B>&nbsp;ppm&nbsp;&nbsp;</B></TT></TD>
    <TD align=3Dright><TT><B>Start&nbsp;</B></TT></TD>
    <TD align=3Dright><TT><B>&nbsp;</B></TT></TD>
    <TD align=3Dright><TT><B>End&nbsp;</B></TT></TD>
    <TD align=3Dright><TT><B>Miss&nbsp;</B></TT></TD>
    <TD align=3Dright><TT><B>Ions&nbsp;</B></TT></TD>
    <TD><TT><B>&nbsp;Peptide</B></TT></TD></TR>
  <TR>
    <TD align=3Dright>&nbsp;</TD>
    <TD align=3Dright><TT>770.3667&nbsp;&nbsp;</TT></TD>
    <TD align=3Dright><TT>769.3594&nbsp;&nbsp;</TT></TD>
    <TD align=3Dright><TT>769.4010&nbsp;&nbsp;</TT></TD>
    <TD noWrap align=3Dright><TT>-54.06&nbsp;</TT></TD>
    <TD align=3Dright><TT>134&nbsp;</TT></TD>
    <TD noWrap align=3Dright><TT>-&nbsp;</TT></TD>
    <TD align=3Dright><TT>139&nbsp;</TT></TD>
    <TD align=3Dright><TT>0&nbsp;&nbsp;</TT></TD>
    <TD noWrap align=3Dright><TT>---&nbsp;&nbsp;</TT></TD>
    <TD noWrap><TT>&nbsp;R.YLAEFK.N</TT></TD></TR>
  <TR>
    <TD align=3Dright>&nbsp;</TD>
    <TD align=3Dright><TT>816.3817&nbsp;&nbsp;</TT></TD>
    <TD align=3Dright><TT>815.3744&nbsp;&nbsp;</TT></TD>
    <TD align=3Dright><TT>815.4137&nbsp;&nbsp;</TT></TD>
    <TD noWrap align=3Dright><TT>-48.22&nbsp;</TT></TD>
    <TD align=3Dright><TT>16&nbsp;</TT></TD>
    <TD noWrap align=3Dright><TT>-&nbsp;</TT></TD>
    <TD align=3Dright><TT>22&nbsp;</TT></TD>
    <TD align=3Dright><TT>0&nbsp;&nbsp;</TT></TD>
    <TD noWrap align=3Dright><TT>---&nbsp;&nbsp;</TT></TD>
    <TD noWrap><TT>&nbsp;K.LAEQAER.Y</TT></TD></TR>
  <TR>
    <TD align=3Dright>&nbsp;</TD>
    <TD align=3Dright><TT>932.3815&nbsp;&nbsp;</TT></TD>
    <TD align=3Dright><TT>931.3743&nbsp;&nbsp;</TT></TD>
    <TD align=3Dright><TT>931.4222&nbsp;&nbsp;</TT></TD>
    <TD noWrap align=3Dright><TT>-51.44&nbsp;</TT></TD>
    <TD align=3Dright><TT>127&nbsp;</TT></TD>
    <TD noWrap align=3Dright><TT>-&nbsp;</TT></TD>
    <TD align=3Dright><TT>133&nbsp;</TT></TD>
    <TD align=3Dright><TT>1&nbsp;&nbsp;</TT></TD>
    <TD noWrap align=3Dright><TT>---&nbsp;&nbsp;</TT></TD>
    <TD noWrap><TT>&nbsp;K.MKGDYYR.Y</TT></TD></TR>
  <TR>
    <TD align=3Dright>&nbsp;</TD>
    <TD align=3Dright><TT>948.3666&nbsp;&nbsp;</TT></TD>
    <TD align=3Dright><TT>947.3593&nbsp;&nbsp;</TT></TD>
    <TD align=3Dright><TT>947.4171&nbsp;&nbsp;</TT></TD>
    <TD noWrap align=3Dright><TT>-60.99&nbsp;</TT></TD>
    <TD align=3Dright><TT>127&nbsp;</TT></TD>
    <TD noWrap align=3Dright><TT>-&nbsp;</TT></TD>
    <TD align=3Dright><TT>133&nbsp;</TT></TD>
    <TD align=3Dright><TT>1&nbsp;&nbsp;</TT></TD>
    <TD noWrap align=3Dright><TT>---&nbsp;&nbsp;</TT></TD>
    <TD noWrap><TT>&nbsp;K.MKGDYYR.Y + Oxidation (M)</TT></TD></TR>
  <TR>
    <TD align=3Dright>&nbsp;</TD>
    <TD align=3Dright><TT>1189.5975&nbsp;&nbsp;</TT></TD>
    <TD align=3Dright><TT>1188.5902&nbsp;&nbsp;</TT></TD>
    <TD align=3Dright><TT>1188.6536&nbsp;&nbsp;</TT></TD>
    <TD noWrap align=3Dright><TT>-53.34&nbsp;</TT></TD>
    <TD align=3Dright><TT>219&nbsp;</TT></TD>
    <TD noWrap align=3Dright><TT>-&nbsp;</TT></TD>
    <TD align=3Dright><TT>228&nbsp;</TT></TD>
    <TD align=3Dright><TT>0&nbsp;&nbsp;</TT></TD>
    <TD noWrap align=3Dright><TT>---&nbsp;&nbsp;</TT></TD>
    <TD noWrap><TT>&nbsp;K.DSTLIMQLLR.D</TT></TD></TR>
  <TR>
    <TD align=3Dright>&nbsp;</TD>
    <TD align=3Dright><TT>1189.5975&nbsp;&nbsp;</TT></TD>
    <TD align=3Dright><TT>1188.5902&nbsp;&nbsp;</TT></TD>
    <TD align=3Dright><TT>1188.6536&nbsp;&nbsp;</TT></TD>
    <TD noWrap align=3Dright><TT>-53.34&nbsp;</TT></TD>
    <TD align=3Dright><TT>219&nbsp;</TT></TD>
    <TD noWrap align=3Dright><TT>-&nbsp;</TT></TD>
    <TD align=3Dright><TT>228&nbsp;</TT></TD>
    <TD align=3Dright><TT>0&nbsp;&nbsp;</TT></TD>
    <TD noWrap align=3Dright><TT>82&nbsp;&nbsp;</TT></TD>
    <TD noWrap><TT>&nbsp;K.DSTLIMQLLR.D</TT></TD></TR>
  <TR>
    <TD align=3Dright>&nbsp;</TD>
    <TD align=3Dright><TT>1205.5774&nbsp;&nbsp;</TT></TD>
    <TD align=3Dright><TT>1204.5701&nbsp;&nbsp;</TT></TD>
    <TD align=3Dright><TT>1204.6485&nbsp;&nbsp;</TT></TD>
    <TD noWrap align=3Dright><TT>-65.10&nbsp;</TT></TD>
    <TD align=3Dright><TT>219&nbsp;</TT></TD>
    <TD noWrap align=3Dright><TT>-&nbsp;</TT></TD>
    <TD align=3Dright><TT>228&nbsp;</TT></TD>
    <TD align=3Dright><TT>0&nbsp;&nbsp;</TT></TD>
    <TD noWrap align=3Dright><TT>---&nbsp;&nbsp;</TT></TD>
    <TD noWrap><TT>&nbsp;K.DSTLIMQLLR.D + Oxidation (M)</TT></TD></TR>
  <TR>
    <TD align=3Dright>&nbsp;</TD>
    <TD align=3Dright><TT>1205.5774&nbsp;&nbsp;</TT></TD>
    <TD align=3Dright><TT>1204.5701&nbsp;&nbsp;</TT></TD>
    <TD align=3Dright><TT>1204.6485&nbsp;&nbsp;</TT></TD>
    <TD noWrap align=3Dright><TT>-65.10&nbsp;</TT></TD>
    <TD align=3Dright><TT>219&nbsp;</TT></TD>
    <TD noWrap align=3Dright><TT>-&nbsp;</TT></TD>
    <TD align=3Dright><TT>228&nbsp;</TT></TD>
    <TD align=3Dright><TT>0&nbsp;&nbsp;</TT></TD>
    <TD noWrap align=3Dright><TT>(40)&nbsp;</TT></TD>
    <TD noWrap><TT>&nbsp;K.DSTLIMQLLR.D + Oxidation (M)</TT></TD></TR>
  <TR>
    <TD align=3Dright>&nbsp;</TD>
    <TD align=3Dright><TT>2363.0771&nbsp;&nbsp;</TT></TD>
    <TD align=3Dright><TT>2362.0698&nbsp;&nbsp;</TT></TD>
    <TD align=3Dright><TT>2362.1667&nbsp;&nbsp;</TT></TD>
    <TD noWrap align=3Dright><TT>-41.02&nbsp;</TT></TD>
    <TD align=3Dright><TT>174&nbsp;</TT></TD>
    <TD noWrap align=3Dright><TT>-&nbsp;</TT></TD>
    <TD align=3Dright><TT>193&nbsp;</TT></TD>
    <TD align=3Dright><TT>0&nbsp;&nbsp;</TT></TD>
    <TD noWrap align=3Dright><TT>---&nbsp;&nbsp;</TT></TD>
    <TD noWrap><TT>&nbsp;R.LGLALNFSVFYYEIMNSPER.A</TT></TD></TR>
  <TR>
    <TD align=3Dright>&nbsp;</TD>
    <TD align=3Dright><TT>2379.0554&nbsp;&nbsp;</TT></TD>
    <TD align=3Dright><TT>2378.0481&nbsp;&nbsp;</TT></TD>
    <TD align=3Dright><TT>2378.1616&nbsp;&nbsp;</TT></TD>
    <TD noWrap align=3Dright><TT>-47.73&nbsp;</TT></TD>
    <TD align=3Dright><TT>174&nbsp;</TT></TD>
    <TD noWrap align=3Dright><TT>-&nbsp;</TT></TD>
    <TD align=3Dright><TT>193&nbsp;</TT></TD>
    <TD align=3Dright><TT>0&nbsp;&nbsp;</TT></TD>
    <TD noWrap align=3Dright><TT>---&nbsp;&nbsp;</TT></TD>
    <TD noWrap><TT>&nbsp;R.LGLALNFSVFYYEIMNSPER.A + Oxidation =
(M)</TT></TD></TR>
  <TR>
    <TD align=3Dright>&nbsp;</TD>
    <TD align=3Dright><TT>2379.0554&nbsp;&nbsp;</TT></TD>
    <TD align=3Dright><TT>2378.0481&nbsp;&nbsp;</TT></TD>
    <TD align=3Dright><TT>2378.1616&nbsp;&nbsp;</TT></TD>
    <TD noWrap align=3Dright><TT>-47.73&nbsp;</TT></TD>
    <TD align=3Dright><TT>174&nbsp;</TT></TD>
    <TD noWrap align=3Dright><TT>-&nbsp;</TT></TD>
    <TD align=3Dright><TT>193&nbsp;</TT></TD>
    <TD align=3Dright><TT>0&nbsp;&nbsp;</TT></TD>
    <TD noWrap align=3Dright><TT>28&nbsp;&nbsp;</TT></TD>
    <TD noWrap><TT>&nbsp;R.LGLALNFSVFYYEIMNSPER.A + Oxidation=20
  (M)</TT></TD></TR></TBODY></TABLE>
<TABLE border=3D0 cellSpacing=3D0>
  <TBODY>
  <TR>
    <TD><TT>&nbsp;&nbsp;&nbsp;&nbsp;&nbsp;&nbsp;</TT></TD>
    <TD><TT><B>No match to: </B>825.0640, 829.3389, 842.4658, 870.4988,=20
      910.3720, 910.3720, 928.4225, 1089.5468, 1089.5468, 1197.5964, =
1220.5222,=20
      1220.5222, 1221.5348, 1236.4971, 1242.5464, 1242.5464, 1366.6329,=20
      1471.6416, 1471.6416, 1802.8802, 2096.9275, 2096.9275, 2169.8777,=20
      2169.8777, 2210.9902, 2367.0684, =
2482.0688</TT></TD></TR></TBODY></TABLE><BR>
<TABLE border=3D0 cellSpacing=3D0>
  <TBODY>
  <TR>
    <TD><TT><B><A name=3DHit27>27.</A>&nbsp;&nbsp;&nbsp;</B></TT></TD>
    <TD noWrap><TT><A=20
      =
href=3D"http://zxw-pc/mascot/cgi/protein_view.pl?file=3D../data/20121225/=
F002401.dat&amp;hit=3D27"=20
      =
target=3D_blank>gi|126508570</A>&nbsp;&nbsp;&nbsp;&nbsp;<B>Mass:</B>&nbsp=
;29735&nbsp;&nbsp;&nbsp;&nbsp;<B>Score:</B>&nbsp;150&nbsp;&nbsp;&nbsp;&nb=
sp;<B>Expect:</B>&nbsp;1.9e-009&nbsp;&nbsp;<B>Matches:</B>&nbsp;11</TT></=
TD></TR>
  <TR>
    <TD>&nbsp;</TD>
    <TD noWrap><TT>14-3-3 protein Lil 1433-2 [Lilium=20
  longiflorum]</TT></TD></TR></TBODY></TABLE>
<TABLE border=3D0 cellSpacing=3D0 cellPadding=3D0>
  <TBODY>
  <TR>
    <TD><TT>&nbsp;&nbsp;&nbsp;&nbsp;&nbsp;&nbsp;</TT></TD>
    <TD align=3Dright><TT><B>Observed&nbsp;&nbsp;</B></TT></TD>
    <TD noWrap align=3Dright><TT><B>Mr(expt)&nbsp;&nbsp;</B></TT></TD>
    <TD noWrap align=3Dright><TT><B>Mr(calc)&nbsp;&nbsp;</B></TT></TD>
    <TD align=3Dright><TT><B>&nbsp;ppm&nbsp;&nbsp;</B></TT></TD>
    <TD align=3Dright><TT><B>Start&nbsp;</B></TT></TD>
    <TD align=3Dright><TT><B>&nbsp;</B></TT></TD>
    <TD align=3Dright><TT><B>End&nbsp;</B></TT></TD>
    <TD align=3Dright><TT><B>Miss&nbsp;</B></TT></TD>
    <TD align=3Dright><TT><B>Ions&nbsp;</B></TT></TD>
    <TD><TT><B>&nbsp;Peptide</B></TT></TD></TR>
  <TR>
    <TD align=3Dright>&nbsp;</TD>
    <TD align=3Dright><TT>770.3667&nbsp;&nbsp;</TT></TD>
    <TD align=3Dright><TT>769.3594&nbsp;&nbsp;</TT></TD>
    <TD align=3Dright><TT>769.4010&nbsp;&nbsp;</TT></TD>
    <TD noWrap align=3Dright><TT>-54.06&nbsp;</TT></TD>
    <TD align=3Dright><TT>134&nbsp;</TT></TD>
    <TD noWrap align=3Dright><TT>-&nbsp;</TT></TD>
    <TD align=3Dright><TT>139&nbsp;</TT></TD>
    <TD align=3Dright><TT>0&nbsp;&nbsp;</TT></TD>
    <TD noWrap align=3Dright><TT>---&nbsp;&nbsp;</TT></TD>
    <TD noWrap><TT>&nbsp;R.YLAEFK.N</TT></TD></TR>
  <TR>
    <TD align=3Dright>&nbsp;</TD>
    <TD align=3Dright><TT>816.3817&nbsp;&nbsp;</TT></TD>
    <TD align=3Dright><TT>815.3744&nbsp;&nbsp;</TT></TD>
    <TD align=3Dright><TT>815.4137&nbsp;&nbsp;</TT></TD>
    <TD noWrap align=3Dright><TT>-48.22&nbsp;</TT></TD>
    <TD align=3Dright><TT>16&nbsp;</TT></TD>
    <TD noWrap align=3Dright><TT>-&nbsp;</TT></TD>
    <TD align=3Dright><TT>22&nbsp;</TT></TD>
    <TD align=3Dright><TT>0&nbsp;&nbsp;</TT></TD>
    <TD noWrap align=3Dright><TT>---&nbsp;&nbsp;</TT></TD>
    <TD noWrap><TT>&nbsp;K.LAEQAER.Y</TT></TD></TR>
  <TR>
    <TD align=3Dright>&nbsp;</TD>
    <TD align=3Dright><TT>932.3815&nbsp;&nbsp;</TT></TD>
    <TD align=3Dright><TT>931.3743&nbsp;&nbsp;</TT></TD>
    <TD align=3Dright><TT>931.4222&nbsp;&nbsp;</TT></TD>
    <TD noWrap align=3Dright><TT>-51.44&nbsp;</TT></TD>
    <TD align=3Dright><TT>127&nbsp;</TT></TD>
    <TD noWrap align=3Dright><TT>-&nbsp;</TT></TD>
    <TD align=3Dright><TT>133&nbsp;</TT></TD>
    <TD align=3Dright><TT>1&nbsp;&nbsp;</TT></TD>
    <TD noWrap align=3Dright><TT>---&nbsp;&nbsp;</TT></TD>
    <TD noWrap><TT>&nbsp;K.MKGDYYR.Y</TT></TD></TR>
  <TR>
    <TD align=3Dright>&nbsp;</TD>
    <TD align=3Dright><TT>948.3666&nbsp;&nbsp;</TT></TD>
    <TD align=3Dright><TT>947.3593&nbsp;&nbsp;</TT></TD>
    <TD align=3Dright><TT>947.4171&nbsp;&nbsp;</TT></TD>
    <TD noWrap align=3Dright><TT>-60.99&nbsp;</TT></TD>
    <TD align=3Dright><TT>127&nbsp;</TT></TD>
    <TD noWrap align=3Dright><TT>-&nbsp;</TT></TD>
    <TD align=3Dright><TT>133&nbsp;</TT></TD>
    <TD align=3Dright><TT>1&nbsp;&nbsp;</TT></TD>
    <TD noWrap align=3Dright><TT>---&nbsp;&nbsp;</TT></TD>
    <TD noWrap><TT>&nbsp;K.MKGDYYR.Y + Oxidation (M)</TT></TD></TR>
  <TR>
    <TD align=3Dright>&nbsp;</TD>
    <TD align=3Dright><TT>1189.5975&nbsp;&nbsp;</TT></TD>
    <TD align=3Dright><TT>1188.5902&nbsp;&nbsp;</TT></TD>
    <TD align=3Dright><TT>1188.6536&nbsp;&nbsp;</TT></TD>
    <TD noWrap align=3Dright><TT>-53.34&nbsp;</TT></TD>
    <TD align=3Dright><TT>219&nbsp;</TT></TD>
    <TD noWrap align=3Dright><TT>-&nbsp;</TT></TD>
    <TD align=3Dright><TT>228&nbsp;</TT></TD>
    <TD align=3Dright><TT>0&nbsp;&nbsp;</TT></TD>
    <TD noWrap align=3Dright><TT>---&nbsp;&nbsp;</TT></TD>
    <TD noWrap><TT>&nbsp;K.DSTLIMQLLR.D</TT></TD></TR>
  <TR>
    <TD align=3Dright>&nbsp;</TD>
    <TD align=3Dright><TT>1189.5975&nbsp;&nbsp;</TT></TD>
    <TD align=3Dright><TT>1188.5902&nbsp;&nbsp;</TT></TD>
    <TD align=3Dright><TT>1188.6536&nbsp;&nbsp;</TT></TD>
    <TD noWrap align=3Dright><TT>-53.34&nbsp;</TT></TD>
    <TD align=3Dright><TT>219&nbsp;</TT></TD>
    <TD noWrap align=3Dright><TT>-&nbsp;</TT></TD>
    <TD align=3Dright><TT>228&nbsp;</TT></TD>
    <TD align=3Dright><TT>0&nbsp;&nbsp;</TT></TD>
    <TD noWrap align=3Dright><TT>82&nbsp;&nbsp;</TT></TD>
    <TD noWrap><TT>&nbsp;K.DSTLIMQLLR.D</TT></TD></TR>
  <TR>
    <TD align=3Dright>&nbsp;</TD>
    <TD align=3Dright><TT>1205.5774&nbsp;&nbsp;</TT></TD>
    <TD align=3Dright><TT>1204.5701&nbsp;&nbsp;</TT></TD>
    <TD align=3Dright><TT>1204.6485&nbsp;&nbsp;</TT></TD>
    <TD noWrap align=3Dright><TT>-65.10&nbsp;</TT></TD>
    <TD align=3Dright><TT>219&nbsp;</TT></TD>
    <TD noWrap align=3Dright><TT>-&nbsp;</TT></TD>
    <TD align=3Dright><TT>228&nbsp;</TT></TD>
    <TD align=3Dright><TT>0&nbsp;&nbsp;</TT></TD>
    <TD noWrap align=3Dright><TT>---&nbsp;&nbsp;</TT></TD>
    <TD noWrap><TT>&nbsp;K.DSTLIMQLLR.D + Oxidation (M)</TT></TD></TR>
  <TR>
    <TD align=3Dright>&nbsp;</TD>
    <TD align=3Dright><TT>1205.5774&nbsp;&nbsp;</TT></TD>
    <TD align=3Dright><TT>1204.5701&nbsp;&nbsp;</TT></TD>
    <TD align=3Dright><TT>1204.6485&nbsp;&nbsp;</TT></TD>
    <TD noWrap align=3Dright><TT>-65.10&nbsp;</TT></TD>
    <TD align=3Dright><TT>219&nbsp;</TT></TD>
    <TD noWrap align=3Dright><TT>-&nbsp;</TT></TD>
    <TD align=3Dright><TT>228&nbsp;</TT></TD>
    <TD align=3Dright><TT>0&nbsp;&nbsp;</TT></TD>
    <TD noWrap align=3Dright><TT>(40)&nbsp;</TT></TD>
    <TD noWrap><TT>&nbsp;K.DSTLIMQLLR.D + Oxidation (M)</TT></TD></TR>
  <TR>
    <TD align=3Dright>&nbsp;</TD>
    <TD align=3Dright><TT>2363.0771&nbsp;&nbsp;</TT></TD>
    <TD align=3Dright><TT>2362.0698&nbsp;&nbsp;</TT></TD>
    <TD align=3Dright><TT>2362.1667&nbsp;&nbsp;</TT></TD>
    <TD noWrap align=3Dright><TT>-41.02&nbsp;</TT></TD>
    <TD align=3Dright><TT>174&nbsp;</TT></TD>
    <TD noWrap align=3Dright><TT>-&nbsp;</TT></TD>
    <TD align=3Dright><TT>193&nbsp;</TT></TD>
    <TD align=3Dright><TT>0&nbsp;&nbsp;</TT></TD>
    <TD noWrap align=3Dright><TT>---&nbsp;&nbsp;</TT></TD>
    <TD noWrap><TT>&nbsp;R.LGLALNFSVFYYEIMNSPER.A</TT></TD></TR>
  <TR>
    <TD align=3Dright>&nbsp;</TD>
    <TD align=3Dright><TT>2379.0554&nbsp;&nbsp;</TT></TD>
    <TD align=3Dright><TT>2378.0481&nbsp;&nbsp;</TT></TD>
    <TD align=3Dright><TT>2378.1616&nbsp;&nbsp;</TT></TD>
    <TD noWrap align=3Dright><TT>-47.73&nbsp;</TT></TD>
    <TD align=3Dright><TT>174&nbsp;</TT></TD>
    <TD noWrap align=3Dright><TT>-&nbsp;</TT></TD>
    <TD align=3Dright><TT>193&nbsp;</TT></TD>
    <TD align=3Dright><TT>0&nbsp;&nbsp;</TT></TD>
    <TD noWrap align=3Dright><TT>---&nbsp;&nbsp;</TT></TD>
    <TD noWrap><TT>&nbsp;R.LGLALNFSVFYYEIMNSPER.A + Oxidation =
(M)</TT></TD></TR>
  <TR>
    <TD align=3Dright>&nbsp;</TD>
    <TD align=3Dright><TT>2379.0554&nbsp;&nbsp;</TT></TD>
    <TD align=3Dright><TT>2378.0481&nbsp;&nbsp;</TT></TD>
    <TD align=3Dright><TT>2378.1616&nbsp;&nbsp;</TT></TD>
    <TD noWrap align=3Dright><TT>-47.73&nbsp;</TT></TD>
    <TD align=3Dright><TT>174&nbsp;</TT></TD>
    <TD noWrap align=3Dright><TT>-&nbsp;</TT></TD>
    <TD align=3Dright><TT>193&nbsp;</TT></TD>
    <TD align=3Dright><TT>0&nbsp;&nbsp;</TT></TD>
    <TD noWrap align=3Dright><TT>28&nbsp;&nbsp;</TT></TD>
    <TD noWrap><TT>&nbsp;R.LGLALNFSVFYYEIMNSPER.A + Oxidation=20
  (M)</TT></TD></TR></TBODY></TABLE>
<TABLE border=3D0 cellSpacing=3D0>
  <TBODY>
  <TR>
    <TD><TT>&nbsp;&nbsp;&nbsp;&nbsp;&nbsp;&nbsp;</TT></TD>
    <TD><TT><B>No match to: </B>825.0640, 829.3389, 842.4658, 870.4988,=20
      910.3720, 910.3720, 928.4225, 1089.5468, 1089.5468, 1197.5964, =
1220.5222,=20
      1220.5222, 1221.5348, 1236.4971, 1242.5464, 1242.5464, 1366.6329,=20
      1471.6416, 1471.6416, 1802.8802, 2096.9275, 2096.9275, 2169.8777,=20
      2169.8777, 2210.9902, 2367.0684, =
2482.0688</TT></TD></TR></TBODY></TABLE><BR>
<TABLE border=3D0 cellSpacing=3D0>
  <TBODY>
  <TR>
    <TD><TT><B><A name=3DHit28>28.</A>&nbsp;&nbsp;&nbsp;</B></TT></TD>
    <TD noWrap><TT><A=20
      =
href=3D"http://zxw-pc/mascot/cgi/protein_view.pl?file=3D../data/20121225/=
F002401.dat&amp;hit=3D28"=20
      =
target=3D_blank>gi|316937086</A>&nbsp;&nbsp;&nbsp;&nbsp;<B>Mass:</B>&nbsp=
;29480&nbsp;&nbsp;&nbsp;&nbsp;<B>Score:</B>&nbsp;150&nbsp;&nbsp;&nbsp;&nb=
sp;<B>Expect:</B>&nbsp;1.9e-009&nbsp;&nbsp;<B>Matches:</B>&nbsp;10</TT></=
TD></TR>
  <TR>
    <TD>&nbsp;</TD>
    <TD noWrap><TT>SGF14f [Glycine max]</TT></TD></TR></TBODY></TABLE>
<TABLE border=3D0 cellSpacing=3D0 cellPadding=3D0>
  <TBODY>
  <TR>
    <TD><TT>&nbsp;&nbsp;&nbsp;&nbsp;&nbsp;&nbsp;</TT></TD>
    <TD align=3Dright><TT><B>Observed&nbsp;&nbsp;</B></TT></TD>
    <TD noWrap align=3Dright><TT><B>Mr(expt)&nbsp;&nbsp;</B></TT></TD>
    <TD noWrap align=3Dright><TT><B>Mr(calc)&nbsp;&nbsp;</B></TT></TD>
    <TD align=3Dright><TT><B>&nbsp;ppm&nbsp;&nbsp;</B></TT></TD>
    <TD align=3Dright><TT><B>Start&nbsp;</B></TT></TD>
    <TD align=3Dright><TT><B>&nbsp;</B></TT></TD>
    <TD align=3Dright><TT><B>End&nbsp;</B></TT></TD>
    <TD align=3Dright><TT><B>Miss&nbsp;</B></TT></TD>
    <TD align=3Dright><TT><B>Ions&nbsp;</B></TT></TD>
    <TD><TT><B>&nbsp;Peptide</B></TT></TD></TR>
  <TR>
    <TD align=3Dright>&nbsp;</TD>
    <TD align=3Dright><TT>770.3667&nbsp;&nbsp;</TT></TD>
    <TD align=3Dright><TT>769.3594&nbsp;&nbsp;</TT></TD>
    <TD align=3Dright><TT>769.4010&nbsp;&nbsp;</TT></TD>
    <TD noWrap align=3Dright><TT>-54.06&nbsp;</TT></TD>
    <TD align=3Dright><TT>134&nbsp;</TT></TD>
    <TD noWrap align=3Dright><TT>-&nbsp;</TT></TD>
    <TD align=3Dright><TT>139&nbsp;</TT></TD>
    <TD align=3Dright><TT>0&nbsp;&nbsp;</TT></TD>
    <TD noWrap align=3Dright><TT>---&nbsp;&nbsp;</TT></TD>
    <TD noWrap><TT>&nbsp;R.YLAEFK.T</TT></TD></TR>
  <TR>
    <TD align=3Dright>&nbsp;</TD>
    <TD align=3Dright><TT>816.3817&nbsp;&nbsp;</TT></TD>
    <TD align=3Dright><TT>815.3744&nbsp;&nbsp;</TT></TD>
    <TD align=3Dright><TT>815.4137&nbsp;&nbsp;</TT></TD>
    <TD noWrap align=3Dright><TT>-48.22&nbsp;</TT></TD>
    <TD align=3Dright><TT>16&nbsp;</TT></TD>
    <TD noWrap align=3Dright><TT>-&nbsp;</TT></TD>
    <TD align=3Dright><TT>22&nbsp;</TT></TD>
    <TD align=3Dright><TT>0&nbsp;&nbsp;</TT></TD>
    <TD noWrap align=3Dright><TT>---&nbsp;&nbsp;</TT></TD>
    <TD noWrap><TT>&nbsp;K.LAEQAER.Y</TT></TD></TR>
  <TR>
    <TD align=3Dright>&nbsp;</TD>
    <TD align=3Dright><TT>932.3815&nbsp;&nbsp;</TT></TD>
    <TD align=3Dright><TT>931.3743&nbsp;&nbsp;</TT></TD>
    <TD align=3Dright><TT>931.4222&nbsp;&nbsp;</TT></TD>
    <TD noWrap align=3Dright><TT>-51.45&nbsp;</TT></TD>
    <TD align=3Dright><TT>127&nbsp;</TT></TD>
    <TD noWrap align=3Dright><TT>-&nbsp;</TT></TD>
    <TD align=3Dright><TT>133&nbsp;</TT></TD>
    <TD align=3Dright><TT>1&nbsp;&nbsp;</TT></TD>
    <TD noWrap align=3Dright><TT>---&nbsp;&nbsp;</TT></TD>
    <TD noWrap><TT>&nbsp;K.MKGDYFR.Y + Oxidation (M)</TT></TD></TR>
  <TR>
    <TD align=3Dright>&nbsp;</TD>
    <TD align=3Dright><TT>1189.5975&nbsp;&nbsp;</TT></TD>
    <TD align=3Dright><TT>1188.5902&nbsp;&nbsp;</TT></TD>
    <TD align=3Dright><TT>1188.6536&nbsp;&nbsp;</TT></TD>
    <TD noWrap align=3Dright><TT>-53.34&nbsp;</TT></TD>
    <TD align=3Dright><TT>219&nbsp;</TT></TD>
    <TD noWrap align=3Dright><TT>-&nbsp;</TT></TD>
    <TD align=3Dright><TT>228&nbsp;</TT></TD>
    <TD align=3Dright><TT>0&nbsp;&nbsp;</TT></TD>
    <TD noWrap align=3Dright><TT>---&nbsp;&nbsp;</TT></TD>
    <TD noWrap><TT>&nbsp;K.DSTLIMQLLR.D</TT></TD></TR>
  <TR>
    <TD align=3Dright>&nbsp;</TD>
    <TD align=3Dright><TT>1189.5975&nbsp;&nbsp;</TT></TD>
    <TD align=3Dright><TT>1188.5902&nbsp;&nbsp;</TT></TD>
    <TD align=3Dright><TT>1188.6536&nbsp;&nbsp;</TT></TD>
    <TD noWrap align=3Dright><TT>-53.34&nbsp;</TT></TD>
    <TD align=3Dright><TT>219&nbsp;</TT></TD>
    <TD noWrap align=3Dright><TT>-&nbsp;</TT></TD>
    <TD align=3Dright><TT>228&nbsp;</TT></TD>
    <TD align=3Dright><TT>0&nbsp;&nbsp;</TT></TD>
    <TD noWrap align=3Dright><TT>82&nbsp;&nbsp;</TT></TD>
    <TD noWrap><TT>&nbsp;K.DSTLIMQLLR.D</TT></TD></TR>
  <TR>
    <TD align=3Dright>&nbsp;</TD>
    <TD align=3Dright><TT>1205.5774&nbsp;&nbsp;</TT></TD>
    <TD align=3Dright><TT>1204.5701&nbsp;&nbsp;</TT></TD>
    <TD align=3Dright><TT>1204.6485&nbsp;&nbsp;</TT></TD>
    <TD noWrap align=3Dright><TT>-65.10&nbsp;</TT></TD>
    <TD align=3Dright><TT>219&nbsp;</TT></TD>
    <TD noWrap align=3Dright><TT>-&nbsp;</TT></TD>
    <TD align=3Dright><TT>228&nbsp;</TT></TD>
    <TD align=3Dright><TT>0&nbsp;&nbsp;</TT></TD>
    <TD noWrap align=3Dright><TT>---&nbsp;&nbsp;</TT></TD>
    <TD noWrap><TT>&nbsp;K.DSTLIMQLLR.D + Oxidation (M)</TT></TD></TR>
  <TR>
    <TD align=3Dright>&nbsp;</TD>
    <TD align=3Dright><TT>1205.5774&nbsp;&nbsp;</TT></TD>
    <TD align=3Dright><TT>1204.5701&nbsp;&nbsp;</TT></TD>
    <TD align=3Dright><TT>1204.6485&nbsp;&nbsp;</TT></TD>
    <TD noWrap align=3Dright><TT>-65.10&nbsp;</TT></TD>
    <TD align=3Dright><TT>219&nbsp;</TT></TD>
    <TD noWrap align=3Dright><TT>-&nbsp;</TT></TD>
    <TD align=3Dright><TT>228&nbsp;</TT></TD>
    <TD align=3Dright><TT>0&nbsp;&nbsp;</TT></TD>
    <TD noWrap align=3Dright><TT>(40)&nbsp;</TT></TD>
    <TD noWrap><TT>&nbsp;K.DSTLIMQLLR.D + Oxidation (M)</TT></TD></TR>
  <TR>
    <TD align=3Dright>&nbsp;</TD>
    <TD align=3Dright><TT>2363.0771&nbsp;&nbsp;</TT></TD>
    <TD align=3Dright><TT>2362.0698&nbsp;&nbsp;</TT></TD>
    <TD align=3Dright><TT>2362.1667&nbsp;&nbsp;</TT></TD>
    <TD noWrap align=3Dright><TT>-41.02&nbsp;</TT></TD>
    <TD align=3Dright><TT>174&nbsp;</TT></TD>
    <TD noWrap align=3Dright><TT>-&nbsp;</TT></TD>
    <TD align=3Dright><TT>193&nbsp;</TT></TD>
    <TD align=3Dright><TT>0&nbsp;&nbsp;</TT></TD>
    <TD noWrap align=3Dright><TT>---&nbsp;&nbsp;</TT></TD>
    <TD noWrap><TT>&nbsp;R.LGLALNFSVFYYEIMNSPER.A</TT></TD></TR>
  <TR>
    <TD align=3Dright>&nbsp;</TD>
    <TD align=3Dright><TT>2379.0554&nbsp;&nbsp;</TT></TD>
    <TD align=3Dright><TT>2378.0481&nbsp;&nbsp;</TT></TD>
    <TD align=3Dright><TT>2378.1616&nbsp;&nbsp;</TT></TD>
    <TD noWrap align=3Dright><TT>-47.73&nbsp;</TT></TD>
    <TD align=3Dright><TT>174&nbsp;</TT></TD>
    <TD noWrap align=3Dright><TT>-&nbsp;</TT></TD>
    <TD align=3Dright><TT>193&nbsp;</TT></TD>
    <TD align=3Dright><TT>0&nbsp;&nbsp;</TT></TD>
    <TD noWrap align=3Dright><TT>---&nbsp;&nbsp;</TT></TD>
    <TD noWrap><TT>&nbsp;R.LGLALNFSVFYYEIMNSPER.A + Oxidation =
(M)</TT></TD></TR>
  <TR>
    <TD align=3Dright>&nbsp;</TD>
    <TD align=3Dright><TT>2379.0554&nbsp;&nbsp;</TT></TD>
    <TD align=3Dright><TT>2378.0481&nbsp;&nbsp;</TT></TD>
    <TD align=3Dright><TT>2378.1616&nbsp;&nbsp;</TT></TD>
    <TD noWrap align=3Dright><TT>-47.73&nbsp;</TT></TD>
    <TD align=3Dright><TT>174&nbsp;</TT></TD>
    <TD noWrap align=3Dright><TT>-&nbsp;</TT></TD>
    <TD align=3Dright><TT>193&nbsp;</TT></TD>
    <TD align=3Dright><TT>0&nbsp;&nbsp;</TT></TD>
    <TD noWrap align=3Dright><TT>28&nbsp;&nbsp;</TT></TD>
    <TD noWrap><TT>&nbsp;R.LGLALNFSVFYYEIMNSPER.A + Oxidation=20
  (M)</TT></TD></TR></TBODY></TABLE>
<TABLE border=3D0 cellSpacing=3D0>
  <TBODY>
  <TR>
    <TD><TT>&nbsp;&nbsp;&nbsp;&nbsp;&nbsp;&nbsp;</TT></TD>
    <TD><TT><B>No match to: </B>825.0640, 829.3389, 842.4658, 870.4988,=20
      910.3720, 910.3720, 928.4225, 948.3666, 1089.5468, 1089.5468, =
1197.5964,=20
      1220.5222, 1220.5222, 1221.5348, 1236.4971, 1242.5464, 1242.5464,=20
      1366.6329, 1471.6416, 1471.6416, 1802.8802, 2096.9275, 2096.9275,=20
      2169.8777, 2169.8777, 2210.9902, 2367.0684,=20
2482.0688</TT></TD></TR></TBODY></TABLE><BR>
<TABLE border=3D0 cellSpacing=3D0>
  <TBODY>
  <TR>
    <TD><TT><B><A name=3DHit29>29.</A>&nbsp;&nbsp;&nbsp;</B></TT></TD>
    <TD noWrap><TT><A=20
      =
href=3D"http://zxw-pc/mascot/cgi/protein_view.pl?file=3D../data/20121225/=
F002401.dat&amp;hit=3D29"=20
      =
target=3D_blank>gi|316937090</A>&nbsp;&nbsp;&nbsp;&nbsp;<B>Mass:</B>&nbsp=
;29469&nbsp;&nbsp;&nbsp;&nbsp;<B>Score:</B>&nbsp;150&nbsp;&nbsp;&nbsp;&nb=
sp;<B>Expect:</B>&nbsp;1.9e-009&nbsp;&nbsp;<B>Matches:</B>&nbsp;10</TT></=
TD></TR>
  <TR>
    <TD>&nbsp;</TD>
    <TD noWrap><TT>SGF14e [Glycine max]</TT></TD></TR></TBODY></TABLE>
<TABLE border=3D0 cellSpacing=3D0 cellPadding=3D0>
  <TBODY>
  <TR>
    <TD><TT>&nbsp;&nbsp;&nbsp;&nbsp;&nbsp;&nbsp;</TT></TD>
    <TD align=3Dright><TT><B>Observed&nbsp;&nbsp;</B></TT></TD>
    <TD noWrap align=3Dright><TT><B>Mr(expt)&nbsp;&nbsp;</B></TT></TD>
    <TD noWrap align=3Dright><TT><B>Mr(calc)&nbsp;&nbsp;</B></TT></TD>
    <TD align=3Dright><TT><B>&nbsp;ppm&nbsp;&nbsp;</B></TT></TD>
    <TD align=3Dright><TT><B>Start&nbsp;</B></TT></TD>
    <TD align=3Dright><TT><B>&nbsp;</B></TT></TD>
    <TD align=3Dright><TT><B>End&nbsp;</B></TT></TD>
    <TD align=3Dright><TT><B>Miss&nbsp;</B></TT></TD>
    <TD align=3Dright><TT><B>Ions&nbsp;</B></TT></TD>
    <TD><TT><B>&nbsp;Peptide</B></TT></TD></TR>
  <TR>
    <TD align=3Dright>&nbsp;</TD>
    <TD align=3Dright><TT>770.3667&nbsp;&nbsp;</TT></TD>
    <TD align=3Dright><TT>769.3594&nbsp;&nbsp;</TT></TD>
    <TD align=3Dright><TT>769.4010&nbsp;&nbsp;</TT></TD>
    <TD noWrap align=3Dright><TT>-54.06&nbsp;</TT></TD>
    <TD align=3Dright><TT>134&nbsp;</TT></TD>
    <TD noWrap align=3Dright><TT>-&nbsp;</TT></TD>
    <TD align=3Dright><TT>139&nbsp;</TT></TD>
    <TD align=3Dright><TT>0&nbsp;&nbsp;</TT></TD>
    <TD noWrap align=3Dright><TT>---&nbsp;&nbsp;</TT></TD>
    <TD noWrap><TT>&nbsp;R.YLAEFK.T</TT></TD></TR>
  <TR>
    <TD align=3Dright>&nbsp;</TD>
    <TD align=3Dright><TT>816.3817&nbsp;&nbsp;</TT></TD>
    <TD align=3Dright><TT>815.3744&nbsp;&nbsp;</TT></TD>
    <TD align=3Dright><TT>815.4137&nbsp;&nbsp;</TT></TD>
    <TD noWrap align=3Dright><TT>-48.22&nbsp;</TT></TD>
    <TD align=3Dright><TT>16&nbsp;</TT></TD>
    <TD noWrap align=3Dright><TT>-&nbsp;</TT></TD>
    <TD align=3Dright><TT>22&nbsp;</TT></TD>
    <TD align=3Dright><TT>0&nbsp;&nbsp;</TT></TD>
    <TD noWrap align=3Dright><TT>---&nbsp;&nbsp;</TT></TD>
    <TD noWrap><TT>&nbsp;K.LAEQAER.Y</TT></TD></TR>
  <TR>
    <TD align=3Dright>&nbsp;</TD>
    <TD align=3Dright><TT>932.3815&nbsp;&nbsp;</TT></TD>
    <TD align=3Dright><TT>931.3743&nbsp;&nbsp;</TT></TD>
    <TD align=3Dright><TT>931.4222&nbsp;&nbsp;</TT></TD>
    <TD noWrap align=3Dright><TT>-51.45&nbsp;</TT></TD>
    <TD align=3Dright><TT>127&nbsp;</TT></TD>
    <TD noWrap align=3Dright><TT>-&nbsp;</TT></TD>
    <TD align=3Dright><TT>133&nbsp;</TT></TD>
    <TD align=3Dright><TT>1&nbsp;&nbsp;</TT></TD>
    <TD noWrap align=3Dright><TT>---&nbsp;&nbsp;</TT></TD>
    <TD noWrap><TT>&nbsp;K.MKGDYFR.Y + Oxidation (M)</TT></TD></TR>
  <TR>
    <TD align=3Dright>&nbsp;</TD>
    <TD align=3Dright><TT>1189.5975&nbsp;&nbsp;</TT></TD>
    <TD align=3Dright><TT>1188.5902&nbsp;&nbsp;</TT></TD>
    <TD align=3Dright><TT>1188.6536&nbsp;&nbsp;</TT></TD>
    <TD noWrap align=3Dright><TT>-53.34&nbsp;</TT></TD>
    <TD align=3Dright><TT>219&nbsp;</TT></TD>
    <TD noWrap align=3Dright><TT>-&nbsp;</TT></TD>
    <TD align=3Dright><TT>228&nbsp;</TT></TD>
    <TD align=3Dright><TT>0&nbsp;&nbsp;</TT></TD>
    <TD noWrap align=3Dright><TT>---&nbsp;&nbsp;</TT></TD>
    <TD noWrap><TT>&nbsp;K.DSTLIMQLLR.D</TT></TD></TR>
  <TR>
    <TD align=3Dright>&nbsp;</TD>
    <TD align=3Dright><TT>1189.5975&nbsp;&nbsp;</TT></TD>
    <TD align=3Dright><TT>1188.5902&nbsp;&nbsp;</TT></TD>
    <TD align=3Dright><TT>1188.6536&nbsp;&nbsp;</TT></TD>
    <TD noWrap align=3Dright><TT>-53.34&nbsp;</TT></TD>
    <TD align=3Dright><TT>219&nbsp;</TT></TD>
    <TD noWrap align=3Dright><TT>-&nbsp;</TT></TD>
    <TD align=3Dright><TT>228&nbsp;</TT></TD>
    <TD align=3Dright><TT>0&nbsp;&nbsp;</TT></TD>
    <TD noWrap align=3Dright><TT>82&nbsp;&nbsp;</TT></TD>
    <TD noWrap><TT>&nbsp;K.DSTLIMQLLR.D</TT></TD></TR>
  <TR>
    <TD align=3Dright>&nbsp;</TD>
    <TD align=3Dright><TT>1205.5774&nbsp;&nbsp;</TT></TD>
    <TD align=3Dright><TT>1204.5701&nbsp;&nbsp;</TT></TD>
    <TD align=3Dright><TT>1204.6485&nbsp;&nbsp;</TT></TD>
    <TD noWrap align=3Dright><TT>-65.10&nbsp;</TT></TD>
    <TD align=3Dright><TT>219&nbsp;</TT></TD>
    <TD noWrap align=3Dright><TT>-&nbsp;</TT></TD>
    <TD align=3Dright><TT>228&nbsp;</TT></TD>
    <TD align=3Dright><TT>0&nbsp;&nbsp;</TT></TD>
    <TD noWrap align=3Dright><TT>---&nbsp;&nbsp;</TT></TD>
    <TD noWrap><TT>&nbsp;K.DSTLIMQLLR.D + Oxidation (M)</TT></TD></TR>
  <TR>
    <TD align=3Dright>&nbsp;</TD>
    <TD align=3Dright><TT>1205.5774&nbsp;&nbsp;</TT></TD>
    <TD align=3Dright><TT>1204.5701&nbsp;&nbsp;</TT></TD>
    <TD align=3Dright><TT>1204.6485&nbsp;&nbsp;</TT></TD>
    <TD noWrap align=3Dright><TT>-65.10&nbsp;</TT></TD>
    <TD align=3Dright><TT>219&nbsp;</TT></TD>
    <TD noWrap align=3Dright><TT>-&nbsp;</TT></TD>
    <TD align=3Dright><TT>228&nbsp;</TT></TD>
    <TD align=3Dright><TT>0&nbsp;&nbsp;</TT></TD>
    <TD noWrap align=3Dright><TT>(40)&nbsp;</TT></TD>
    <TD noWrap><TT>&nbsp;K.DSTLIMQLLR.D + Oxidation (M)</TT></TD></TR>
  <TR>
    <TD align=3Dright>&nbsp;</TD>
    <TD align=3Dright><TT>2363.0771&nbsp;&nbsp;</TT></TD>
    <TD align=3Dright><TT>2362.0698&nbsp;&nbsp;</TT></TD>
    <TD align=3Dright><TT>2362.1667&nbsp;&nbsp;</TT></TD>
    <TD noWrap align=3Dright><TT>-41.02&nbsp;</TT></TD>
    <TD align=3Dright><TT>174&nbsp;</TT></TD>
    <TD noWrap align=3Dright><TT>-&nbsp;</TT></TD>
    <TD align=3Dright><TT>193&nbsp;</TT></TD>
    <TD align=3Dright><TT>0&nbsp;&nbsp;</TT></TD>
    <TD noWrap align=3Dright><TT>---&nbsp;&nbsp;</TT></TD>
    <TD noWrap><TT>&nbsp;R.LGLALNFSVFYYEIMNSPER.A</TT></TD></TR>
  <TR>
    <TD align=3Dright>&nbsp;</TD>
    <TD align=3Dright><TT>2379.0554&nbsp;&nbsp;</TT></TD>
    <TD align=3Dright><TT>2378.0481&nbsp;&nbsp;</TT></TD>
    <TD align=3Dright><TT>2378.1616&nbsp;&nbsp;</TT></TD>
    <TD noWrap align=3Dright><TT>-47.73&nbsp;</TT></TD>
    <TD align=3Dright><TT>174&nbsp;</TT></TD>
    <TD noWrap align=3Dright><TT>-&nbsp;</TT></TD>
    <TD align=3Dright><TT>193&nbsp;</TT></TD>
    <TD align=3Dright><TT>0&nbsp;&nbsp;</TT></TD>
    <TD noWrap align=3Dright><TT>---&nbsp;&nbsp;</TT></TD>
    <TD noWrap><TT>&nbsp;R.LGLALNFSVFYYEIMNSPER.A + Oxidation =
(M)</TT></TD></TR>
  <TR>
    <TD align=3Dright>&nbsp;</TD>
    <TD align=3Dright><TT>2379.0554&nbsp;&nbsp;</TT></TD>
    <TD align=3Dright><TT>2378.0481&nbsp;&nbsp;</TT></TD>
    <TD align=3Dright><TT>2378.1616&nbsp;&nbsp;</TT></TD>
    <TD noWrap align=3Dright><TT>-47.73&nbsp;</TT></TD>
    <TD align=3Dright><TT>174&nbsp;</TT></TD>
    <TD noWrap align=3Dright><TT>-&nbsp;</TT></TD>
    <TD align=3Dright><TT>193&nbsp;</TT></TD>
    <TD align=3Dright><TT>0&nbsp;&nbsp;</TT></TD>
    <TD noWrap align=3Dright><TT>28&nbsp;&nbsp;</TT></TD>
    <TD noWrap><TT>&nbsp;R.LGLALNFSVFYYEIMNSPER.A + Oxidation=20
  (M)</TT></TD></TR></TBODY></TABLE>
<TABLE border=3D0 cellSpacing=3D0>
  <TBODY>
  <TR>
    <TD><TT>&nbsp;&nbsp;&nbsp;&nbsp;&nbsp;&nbsp;</TT></TD>
    <TD><TT><B>No match to: </B>825.0640, 829.3389, 842.4658, 870.4988,=20
      910.3720, 910.3720, 928.4225, 948.3666, 1089.5468, 1089.5468, =
1197.5964,=20
      1220.5222, 1220.5222, 1221.5348, 1236.4971, 1242.5464, 1242.5464,=20
      1366.6329, 1471.6416, 1471.6416, 1802.8802, 2096.9275, 2096.9275,=20
      2169.8777, 2169.8777, 2210.9902, 2367.0684,=20
2482.0688</TT></TD></TR></TBODY></TABLE><BR>
<TABLE border=3D0 cellSpacing=3D0>
  <TBODY>
  <TR>
    <TD><TT><B><A name=3DHit30>30.</A>&nbsp;&nbsp;&nbsp;</B></TT></TD>
    <TD noWrap><TT><A=20
      =
href=3D"http://zxw-pc/mascot/cgi/protein_view.pl?file=3D../data/20121225/=
F002401.dat&amp;hit=3D30"=20
      =
target=3D_blank>gi|257710927</A>&nbsp;&nbsp;&nbsp;&nbsp;<B>Mass:</B>&nbsp=
;29480&nbsp;&nbsp;&nbsp;&nbsp;<B>Score:</B>&nbsp;150&nbsp;&nbsp;&nbsp;&nb=
sp;<B>Expect:</B>&nbsp;1.9e-009&nbsp;&nbsp;<B>Matches:</B>&nbsp;10</TT></=
TD></TR>
  <TR>
    <TD>&nbsp;</TD>
    <TD noWrap><TT>unnamed protein product [Glycine=20
max]</TT></TD></TR></TBODY></TABLE>
<TABLE border=3D0 cellSpacing=3D0 cellPadding=3D0>
  <TBODY>
  <TR>
    <TD><TT>&nbsp;&nbsp;&nbsp;&nbsp;&nbsp;&nbsp;</TT></TD>
    <TD align=3Dright><TT><B>Observed&nbsp;&nbsp;</B></TT></TD>
    <TD noWrap align=3Dright><TT><B>Mr(expt)&nbsp;&nbsp;</B></TT></TD>
    <TD noWrap align=3Dright><TT><B>Mr(calc)&nbsp;&nbsp;</B></TT></TD>
    <TD align=3Dright><TT><B>&nbsp;ppm&nbsp;&nbsp;</B></TT></TD>
    <TD align=3Dright><TT><B>Start&nbsp;</B></TT></TD>
    <TD align=3Dright><TT><B>&nbsp;</B></TT></TD>
    <TD align=3Dright><TT><B>End&nbsp;</B></TT></TD>
    <TD align=3Dright><TT><B>Miss&nbsp;</B></TT></TD>
    <TD align=3Dright><TT><B>Ions&nbsp;</B></TT></TD>
    <TD><TT><B>&nbsp;Peptide</B></TT></TD></TR>
  <TR>
    <TD align=3Dright>&nbsp;</TD>
    <TD align=3Dright><TT>770.3667&nbsp;&nbsp;</TT></TD>
    <TD align=3Dright><TT>769.3594&nbsp;&nbsp;</TT></TD>
    <TD align=3Dright><TT>769.4010&nbsp;&nbsp;</TT></TD>
    <TD noWrap align=3Dright><TT>-54.06&nbsp;</TT></TD>
    <TD align=3Dright><TT>134&nbsp;</TT></TD>
    <TD noWrap align=3Dright><TT>-&nbsp;</TT></TD>
    <TD align=3Dright><TT>139&nbsp;</TT></TD>
    <TD align=3Dright><TT>0&nbsp;&nbsp;</TT></TD>
    <TD noWrap align=3Dright><TT>---&nbsp;&nbsp;</TT></TD>
    <TD noWrap><TT>&nbsp;R.YLAEFK.T</TT></TD></TR>
  <TR>
    <TD align=3Dright>&nbsp;</TD>
    <TD align=3Dright><TT>816.3817&nbsp;&nbsp;</TT></TD>
    <TD align=3Dright><TT>815.3744&nbsp;&nbsp;</TT></TD>
    <TD align=3Dright><TT>815.4137&nbsp;&nbsp;</TT></TD>
    <TD noWrap align=3Dright><TT>-48.22&nbsp;</TT></TD>
    <TD align=3Dright><TT>16&nbsp;</TT></TD>
    <TD noWrap align=3Dright><TT>-&nbsp;</TT></TD>
    <TD align=3Dright><TT>22&nbsp;</TT></TD>
    <TD align=3Dright><TT>0&nbsp;&nbsp;</TT></TD>
    <TD noWrap align=3Dright><TT>---&nbsp;&nbsp;</TT></TD>
    <TD noWrap><TT>&nbsp;K.LAEQAER.Y</TT></TD></TR>
  <TR>
    <TD align=3Dright>&nbsp;</TD>
    <TD align=3Dright><TT>932.3815&nbsp;&nbsp;</TT></TD>
    <TD align=3Dright><TT>931.3743&nbsp;&nbsp;</TT></TD>
    <TD align=3Dright><TT>931.4222&nbsp;&nbsp;</TT></TD>
    <TD noWrap align=3Dright><TT>-51.45&nbsp;</TT></TD>
    <TD align=3Dright><TT>127&nbsp;</TT></TD>
    <TD noWrap align=3Dright><TT>-&nbsp;</TT></TD>
    <TD align=3Dright><TT>133&nbsp;</TT></TD>
    <TD align=3Dright><TT>1&nbsp;&nbsp;</TT></TD>
    <TD noWrap align=3Dright><TT>---&nbsp;&nbsp;</TT></TD>
    <TD noWrap><TT>&nbsp;K.MKGDYFR.Y + Oxidation (M)</TT></TD></TR>
  <TR>
    <TD align=3Dright>&nbsp;</TD>
    <TD align=3Dright><TT>1189.5975&nbsp;&nbsp;</TT></TD>
    <TD align=3Dright><TT>1188.5902&nbsp;&nbsp;</TT></TD>
    <TD align=3Dright><TT>1188.6536&nbsp;&nbsp;</TT></TD>
    <TD noWrap align=3Dright><TT>-53.34&nbsp;</TT></TD>
    <TD align=3Dright><TT>219&nbsp;</TT></TD>
    <TD noWrap align=3Dright><TT>-&nbsp;</TT></TD>
    <TD align=3Dright><TT>228&nbsp;</TT></TD>
    <TD align=3Dright><TT>0&nbsp;&nbsp;</TT></TD>
    <TD noWrap align=3Dright><TT>---&nbsp;&nbsp;</TT></TD>
    <TD noWrap><TT>&nbsp;K.DSTLIMQLLR.D</TT></TD></TR>
  <TR>
    <TD align=3Dright>&nbsp;</TD>
    <TD align=3Dright><TT>1189.5975&nbsp;&nbsp;</TT></TD>
    <TD align=3Dright><TT>1188.5902&nbsp;&nbsp;</TT></TD>
    <TD align=3Dright><TT>1188.6536&nbsp;&nbsp;</TT></TD>
    <TD noWrap align=3Dright><TT>-53.34&nbsp;</TT></TD>
    <TD align=3Dright><TT>219&nbsp;</TT></TD>
    <TD noWrap align=3Dright><TT>-&nbsp;</TT></TD>
    <TD align=3Dright><TT>228&nbsp;</TT></TD>
    <TD align=3Dright><TT>0&nbsp;&nbsp;</TT></TD>
    <TD noWrap align=3Dright><TT>82&nbsp;&nbsp;</TT></TD>
    <TD noWrap><TT>&nbsp;K.DSTLIMQLLR.D</TT></TD></TR>
  <TR>
    <TD align=3Dright>&nbsp;</TD>
    <TD align=3Dright><TT>1205.5774&nbsp;&nbsp;</TT></TD>
    <TD align=3Dright><TT>1204.5701&nbsp;&nbsp;</TT></TD>
    <TD align=3Dright><TT>1204.6485&nbsp;&nbsp;</TT></TD>
    <TD noWrap align=3Dright><TT>-65.10&nbsp;</TT></TD>
    <TD align=3Dright><TT>219&nbsp;</TT></TD>
    <TD noWrap align=3Dright><TT>-&nbsp;</TT></TD>
    <TD align=3Dright><TT>228&nbsp;</TT></TD>
    <TD align=3Dright><TT>0&nbsp;&nbsp;</TT></TD>
    <TD noWrap align=3Dright><TT>---&nbsp;&nbsp;</TT></TD>
    <TD noWrap><TT>&nbsp;K.DSTLIMQLLR.D + Oxidation (M)</TT></TD></TR>
  <TR>
    <TD align=3Dright>&nbsp;</TD>
    <TD align=3Dright><TT>1205.5774&nbsp;&nbsp;</TT></TD>
    <TD align=3Dright><TT>1204.5701&nbsp;&nbsp;</TT></TD>
    <TD align=3Dright><TT>1204.6485&nbsp;&nbsp;</TT></TD>
    <TD noWrap align=3Dright><TT>-65.10&nbsp;</TT></TD>
    <TD align=3Dright><TT>219&nbsp;</TT></TD>
    <TD noWrap align=3Dright><TT>-&nbsp;</TT></TD>
    <TD align=3Dright><TT>228&nbsp;</TT></TD>
    <TD align=3Dright><TT>0&nbsp;&nbsp;</TT></TD>
    <TD noWrap align=3Dright><TT>(40)&nbsp;</TT></TD>
    <TD noWrap><TT>&nbsp;K.DSTLIMQLLR.D + Oxidation (M)</TT></TD></TR>
  <TR>
    <TD align=3Dright>&nbsp;</TD>
    <TD align=3Dright><TT>2363.0771&nbsp;&nbsp;</TT></TD>
    <TD align=3Dright><TT>2362.0698&nbsp;&nbsp;</TT></TD>
    <TD align=3Dright><TT>2362.1667&nbsp;&nbsp;</TT></TD>
    <TD noWrap align=3Dright><TT>-41.02&nbsp;</TT></TD>
    <TD align=3Dright><TT>174&nbsp;</TT></TD>
    <TD noWrap align=3Dright><TT>-&nbsp;</TT></TD>
    <TD align=3Dright><TT>193&nbsp;</TT></TD>
    <TD align=3Dright><TT>0&nbsp;&nbsp;</TT></TD>
    <TD noWrap align=3Dright><TT>---&nbsp;&nbsp;</TT></TD>
    <TD noWrap><TT>&nbsp;R.LGLALNFSVFYYEIMNSPER.A</TT></TD></TR>
  <TR>
    <TD align=3Dright>&nbsp;</TD>
    <TD align=3Dright><TT>2379.0554&nbsp;&nbsp;</TT></TD>
    <TD align=3Dright><TT>2378.0481&nbsp;&nbsp;</TT></TD>
    <TD align=3Dright><TT>2378.1616&nbsp;&nbsp;</TT></TD>
    <TD noWrap align=3Dright><TT>-47.73&nbsp;</TT></TD>
    <TD align=3Dright><TT>174&nbsp;</TT></TD>
    <TD noWrap align=3Dright><TT>-&nbsp;</TT></TD>
    <TD align=3Dright><TT>193&nbsp;</TT></TD>
    <TD align=3Dright><TT>0&nbsp;&nbsp;</TT></TD>
    <TD noWrap align=3Dright><TT>---&nbsp;&nbsp;</TT></TD>
    <TD noWrap><TT>&nbsp;R.LGLALNFSVFYYEIMNSPER.A + Oxidation =
(M)</TT></TD></TR>
  <TR>
    <TD align=3Dright>&nbsp;</TD>
    <TD align=3Dright><TT>2379.0554&nbsp;&nbsp;</TT></TD>
    <TD align=3Dright><TT>2378.0481&nbsp;&nbsp;</TT></TD>
    <TD align=3Dright><TT>2378.1616&nbsp;&nbsp;</TT></TD>
    <TD noWrap align=3Dright><TT>-47.73&nbsp;</TT></TD>
    <TD align=3Dright><TT>174&nbsp;</TT></TD>
    <TD noWrap align=3Dright><TT>-&nbsp;</TT></TD>
    <TD align=3Dright><TT>193&nbsp;</TT></TD>
    <TD align=3Dright><TT>0&nbsp;&nbsp;</TT></TD>
    <TD noWrap align=3Dright><TT>28&nbsp;&nbsp;</TT></TD>
    <TD noWrap><TT>&nbsp;R.LGLALNFSVFYYEIMNSPER.A + Oxidation=20
  (M)</TT></TD></TR></TBODY></TABLE>
<TABLE border=3D0 cellSpacing=3D0>
  <TBODY>
  <TR>
    <TD><TT>&nbsp;&nbsp;&nbsp;&nbsp;&nbsp;&nbsp;</TT></TD>
    <TD><TT><B>No match to: </B>825.0640, 829.3389, 842.4658, 870.4988,=20
      910.3720, 910.3720, 928.4225, 948.3666, 1089.5468, 1089.5468, =
1197.5964,=20
      1220.5222, 1220.5222, 1221.5348, 1236.4971, 1242.5464, 1242.5464,=20
      1366.6329, 1471.6416, 1471.6416, 1802.8802, 2096.9275, 2096.9275,=20
      2169.8777, 2169.8777, 2210.9902, 2367.0684,=20
2482.0688</TT></TD></TR></TBODY></TABLE><BR>
<TABLE border=3D0 cellSpacing=3D0>
  <TBODY>
  <TR>
    <TD><TT><B><A name=3DHit31>31.</A>&nbsp;&nbsp;&nbsp;</B></TT></TD>
    <TD noWrap><TT><A=20
      =
href=3D"http://zxw-pc/mascot/cgi/protein_view.pl?file=3D../data/20121225/=
F002401.dat&amp;hit=3D31"=20
      =
target=3D_blank>gi|257673462</A>&nbsp;&nbsp;&nbsp;&nbsp;<B>Mass:</B>&nbsp=
;29480&nbsp;&nbsp;&nbsp;&nbsp;<B>Score:</B>&nbsp;150&nbsp;&nbsp;&nbsp;&nb=
sp;<B>Expect:</B>&nbsp;1.9e-009&nbsp;&nbsp;<B>Matches:</B>&nbsp;10</TT></=
TD></TR>
  <TR>
    <TD>&nbsp;</TD>
    <TD noWrap><TT>unnamed protein product [Glycine=20
max]</TT></TD></TR></TBODY></TABLE>
<TABLE border=3D0 cellSpacing=3D0 cellPadding=3D0>
  <TBODY>
  <TR>
    <TD><TT>&nbsp;&nbsp;&nbsp;&nbsp;&nbsp;&nbsp;</TT></TD>
    <TD align=3Dright><TT><B>Observed&nbsp;&nbsp;</B></TT></TD>
    <TD noWrap align=3Dright><TT><B>Mr(expt)&nbsp;&nbsp;</B></TT></TD>
    <TD noWrap align=3Dright><TT><B>Mr(calc)&nbsp;&nbsp;</B></TT></TD>
    <TD align=3Dright><TT><B>&nbsp;ppm&nbsp;&nbsp;</B></TT></TD>
    <TD align=3Dright><TT><B>Start&nbsp;</B></TT></TD>
    <TD align=3Dright><TT><B>&nbsp;</B></TT></TD>
    <TD align=3Dright><TT><B>End&nbsp;</B></TT></TD>
    <TD align=3Dright><TT><B>Miss&nbsp;</B></TT></TD>
    <TD align=3Dright><TT><B>Ions&nbsp;</B></TT></TD>
    <TD><TT><B>&nbsp;Peptide</B></TT></TD></TR>
  <TR>
    <TD align=3Dright>&nbsp;</TD>
    <TD align=3Dright><TT>770.3667&nbsp;&nbsp;</TT></TD>
    <TD align=3Dright><TT>769.3594&nbsp;&nbsp;</TT></TD>
    <TD align=3Dright><TT>769.4010&nbsp;&nbsp;</TT></TD>
    <TD noWrap align=3Dright><TT>-54.06&nbsp;</TT></TD>
    <TD align=3Dright><TT>134&nbsp;</TT></TD>
    <TD noWrap align=3Dright><TT>-&nbsp;</TT></TD>
    <TD align=3Dright><TT>139&nbsp;</TT></TD>
    <TD align=3Dright><TT>0&nbsp;&nbsp;</TT></TD>
    <TD noWrap align=3Dright><TT>---&nbsp;&nbsp;</TT></TD>
    <TD noWrap><TT>&nbsp;R.YLAEFK.T</TT></TD></TR>
  <TR>
    <TD align=3Dright>&nbsp;</TD>
    <TD align=3Dright><TT>816.3817&nbsp;&nbsp;</TT></TD>
    <TD align=3Dright><TT>815.3744&nbsp;&nbsp;</TT></TD>
    <TD align=3Dright><TT>815.4137&nbsp;&nbsp;</TT></TD>
    <TD noWrap align=3Dright><TT>-48.22&nbsp;</TT></TD>
    <TD align=3Dright><TT>16&nbsp;</TT></TD>
    <TD noWrap align=3Dright><TT>-&nbsp;</TT></TD>
    <TD align=3Dright><TT>22&nbsp;</TT></TD>
    <TD align=3Dright><TT>0&nbsp;&nbsp;</TT></TD>
    <TD noWrap align=3Dright><TT>---&nbsp;&nbsp;</TT></TD>
    <TD noWrap><TT>&nbsp;K.LAEQAER.Y</TT></TD></TR>
  <TR>
    <TD align=3Dright>&nbsp;</TD>
    <TD align=3Dright><TT>932.3815&nbsp;&nbsp;</TT></TD>
    <TD align=3Dright><TT>931.3743&nbsp;&nbsp;</TT></TD>
    <TD align=3Dright><TT>931.4222&nbsp;&nbsp;</TT></TD>
    <TD noWrap align=3Dright><TT>-51.45&nbsp;</TT></TD>
    <TD align=3Dright><TT>127&nbsp;</TT></TD>
    <TD noWrap align=3Dright><TT>-&nbsp;</TT></TD>
    <TD align=3Dright><TT>133&nbsp;</TT></TD>
    <TD align=3Dright><TT>1&nbsp;&nbsp;</TT></TD>
    <TD noWrap align=3Dright><TT>---&nbsp;&nbsp;</TT></TD>
    <TD noWrap><TT>&nbsp;K.MKGDYFR.Y + Oxidation (M)</TT></TD></TR>
  <TR>
    <TD align=3Dright>&nbsp;</TD>
    <TD align=3Dright><TT>1189.5975&nbsp;&nbsp;</TT></TD>
    <TD align=3Dright><TT>1188.5902&nbsp;&nbsp;</TT></TD>
    <TD align=3Dright><TT>1188.6536&nbsp;&nbsp;</TT></TD>
    <TD noWrap align=3Dright><TT>-53.34&nbsp;</TT></TD>
    <TD align=3Dright><TT>219&nbsp;</TT></TD>
    <TD noWrap align=3Dright><TT>-&nbsp;</TT></TD>
    <TD align=3Dright><TT>228&nbsp;</TT></TD>
    <TD align=3Dright><TT>0&nbsp;&nbsp;</TT></TD>
    <TD noWrap align=3Dright><TT>---&nbsp;&nbsp;</TT></TD>
    <TD noWrap><TT>&nbsp;K.DSTLIMQLLR.D</TT></TD></TR>
  <TR>
    <TD align=3Dright>&nbsp;</TD>
    <TD align=3Dright><TT>1189.5975&nbsp;&nbsp;</TT></TD>
    <TD align=3Dright><TT>1188.5902&nbsp;&nbsp;</TT></TD>
    <TD align=3Dright><TT>1188.6536&nbsp;&nbsp;</TT></TD>
    <TD noWrap align=3Dright><TT>-53.34&nbsp;</TT></TD>
    <TD align=3Dright><TT>219&nbsp;</TT></TD>
    <TD noWrap align=3Dright><TT>-&nbsp;</TT></TD>
    <TD align=3Dright><TT>228&nbsp;</TT></TD>
    <TD align=3Dright><TT>0&nbsp;&nbsp;</TT></TD>
    <TD noWrap align=3Dright><TT>82&nbsp;&nbsp;</TT></TD>
    <TD noWrap><TT>&nbsp;K.DSTLIMQLLR.D</TT></TD></TR>
  <TR>
    <TD align=3Dright>&nbsp;</TD>
    <TD align=3Dright><TT>1205.5774&nbsp;&nbsp;</TT></TD>
    <TD align=3Dright><TT>1204.5701&nbsp;&nbsp;</TT></TD>
    <TD align=3Dright><TT>1204.6485&nbsp;&nbsp;</TT></TD>
    <TD noWrap align=3Dright><TT>-65.10&nbsp;</TT></TD>
    <TD align=3Dright><TT>219&nbsp;</TT></TD>
    <TD noWrap align=3Dright><TT>-&nbsp;</TT></TD>
    <TD align=3Dright><TT>228&nbsp;</TT></TD>
    <TD align=3Dright><TT>0&nbsp;&nbsp;</TT></TD>
    <TD noWrap align=3Dright><TT>---&nbsp;&nbsp;</TT></TD>
    <TD noWrap><TT>&nbsp;K.DSTLIMQLLR.D + Oxidation (M)</TT></TD></TR>
  <TR>
    <TD align=3Dright>&nbsp;</TD>
    <TD align=3Dright><TT>1205.5774&nbsp;&nbsp;</TT></TD>
    <TD align=3Dright><TT>1204.5701&nbsp;&nbsp;</TT></TD>
    <TD align=3Dright><TT>1204.6485&nbsp;&nbsp;</TT></TD>
    <TD noWrap align=3Dright><TT>-65.10&nbsp;</TT></TD>
    <TD align=3Dright><TT>219&nbsp;</TT></TD>
    <TD noWrap align=3Dright><TT>-&nbsp;</TT></TD>
    <TD align=3Dright><TT>228&nbsp;</TT></TD>
    <TD align=3Dright><TT>0&nbsp;&nbsp;</TT></TD>
    <TD noWrap align=3Dright><TT>(40)&nbsp;</TT></TD>
    <TD noWrap><TT>&nbsp;K.DSTLIMQLLR.D + Oxidation (M)</TT></TD></TR>
  <TR>
    <TD align=3Dright>&nbsp;</TD>
    <TD align=3Dright><TT>2363.0771&nbsp;&nbsp;</TT></TD>
    <TD align=3Dright><TT>2362.0698&nbsp;&nbsp;</TT></TD>
    <TD align=3Dright><TT>2362.1667&nbsp;&nbsp;</TT></TD>
    <TD noWrap align=3Dright><TT>-41.02&nbsp;</TT></TD>
    <TD align=3Dright><TT>174&nbsp;</TT></TD>
    <TD noWrap align=3Dright><TT>-&nbsp;</TT></TD>
    <TD align=3Dright><TT>193&nbsp;</TT></TD>
    <TD align=3Dright><TT>0&nbsp;&nbsp;</TT></TD>
    <TD noWrap align=3Dright><TT>---&nbsp;&nbsp;</TT></TD>
    <TD noWrap><TT>&nbsp;R.LGLALNFSVFYYEIMNSPER.A</TT></TD></TR>
  <TR>
    <TD align=3Dright>&nbsp;</TD>
    <TD align=3Dright><TT>2379.0554&nbsp;&nbsp;</TT></TD>
    <TD align=3Dright><TT>2378.0481&nbsp;&nbsp;</TT></TD>
    <TD align=3Dright><TT>2378.1616&nbsp;&nbsp;</TT></TD>
    <TD noWrap align=3Dright><TT>-47.73&nbsp;</TT></TD>
    <TD align=3Dright><TT>174&nbsp;</TT></TD>
    <TD noWrap align=3Dright><TT>-&nbsp;</TT></TD>
    <TD align=3Dright><TT>193&nbsp;</TT></TD>
    <TD align=3Dright><TT>0&nbsp;&nbsp;</TT></TD>
    <TD noWrap align=3Dright><TT>---&nbsp;&nbsp;</TT></TD>
    <TD noWrap><TT>&nbsp;R.LGLALNFSVFYYEIMNSPER.A + Oxidation =
(M)</TT></TD></TR>
  <TR>
    <TD align=3Dright>&nbsp;</TD>
    <TD align=3Dright><TT>2379.0554&nbsp;&nbsp;</TT></TD>
    <TD align=3Dright><TT>2378.0481&nbsp;&nbsp;</TT></TD>
    <TD align=3Dright><TT>2378.1616&nbsp;&nbsp;</TT></TD>
    <TD noWrap align=3Dright><TT>-47.73&nbsp;</TT></TD>
    <TD align=3Dright><TT>174&nbsp;</TT></TD>
    <TD noWrap align=3Dright><TT>-&nbsp;</TT></TD>
    <TD align=3Dright><TT>193&nbsp;</TT></TD>
    <TD align=3Dright><TT>0&nbsp;&nbsp;</TT></TD>
    <TD noWrap align=3Dright><TT>28&nbsp;&nbsp;</TT></TD>
    <TD noWrap><TT>&nbsp;R.LGLALNFSVFYYEIMNSPER.A + Oxidation=20
  (M)</TT></TD></TR></TBODY></TABLE>
<TABLE border=3D0 cellSpacing=3D0>
  <TBODY>
  <TR>
    <TD><TT>&nbsp;&nbsp;&nbsp;&nbsp;&nbsp;&nbsp;</TT></TD>
    <TD><TT><B>No match to: </B>825.0640, 829.3389, 842.4658, 870.4988,=20
      910.3720, 910.3720, 928.4225, 948.3666, 1089.5468, 1089.5468, =
1197.5964,=20
      1220.5222, 1220.5222, 1221.5348, 1236.4971, 1242.5464, 1242.5464,=20
      1366.6329, 1471.6416, 1471.6416, 1802.8802, 2096.9275, 2096.9275,=20
      2169.8777, 2169.8777, 2210.9902, 2367.0684,=20
2482.0688</TT></TD></TR></TBODY></TABLE><BR>
<TABLE border=3D0 cellSpacing=3D0>
  <TBODY>
  <TR>
    <TD><TT><B><A name=3DHit32>32.</A>&nbsp;&nbsp;&nbsp;</B></TT></TD>
    <TD noWrap><TT><A=20
      =
href=3D"http://zxw-pc/mascot/cgi/protein_view.pl?file=3D../data/20121225/=
F002401.dat&amp;hit=3D32"=20
      =
target=3D_blank>gi|255638676</A>&nbsp;&nbsp;&nbsp;&nbsp;<B>Mass:</B>&nbsp=
;29589&nbsp;&nbsp;&nbsp;&nbsp;<B>Score:</B>&nbsp;150&nbsp;&nbsp;&nbsp;&nb=
sp;<B>Expect:</B>&nbsp;1.9e-009&nbsp;&nbsp;<B>Matches:</B>&nbsp;10</TT></=
TD></TR>
  <TR>
    <TD>&nbsp;</TD>
    <TD noWrap><TT>unknown [Glycine max]</TT></TD></TR></TBODY></TABLE>
<TABLE border=3D0 cellSpacing=3D0 cellPadding=3D0>
  <TBODY>
  <TR>
    <TD><TT>&nbsp;&nbsp;&nbsp;&nbsp;&nbsp;&nbsp;</TT></TD>
    <TD align=3Dright><TT><B>Observed&nbsp;&nbsp;</B></TT></TD>
    <TD noWrap align=3Dright><TT><B>Mr(expt)&nbsp;&nbsp;</B></TT></TD>
    <TD noWrap align=3Dright><TT><B>Mr(calc)&nbsp;&nbsp;</B></TT></TD>
    <TD align=3Dright><TT><B>&nbsp;ppm&nbsp;&nbsp;</B></TT></TD>
    <TD align=3Dright><TT><B>Start&nbsp;</B></TT></TD>
    <TD align=3Dright><TT><B>&nbsp;</B></TT></TD>
    <TD align=3Dright><TT><B>End&nbsp;</B></TT></TD>
    <TD align=3Dright><TT><B>Miss&nbsp;</B></TT></TD>
    <TD align=3Dright><TT><B>Ions&nbsp;</B></TT></TD>
    <TD><TT><B>&nbsp;Peptide</B></TT></TD></TR>
  <TR>
    <TD align=3Dright>&nbsp;</TD>
    <TD align=3Dright><TT>770.3667&nbsp;&nbsp;</TT></TD>
    <TD align=3Dright><TT>769.3594&nbsp;&nbsp;</TT></TD>
    <TD align=3Dright><TT>769.4010&nbsp;&nbsp;</TT></TD>
    <TD noWrap align=3Dright><TT>-54.06&nbsp;</TT></TD>
    <TD align=3Dright><TT>134&nbsp;</TT></TD>
    <TD noWrap align=3Dright><TT>-&nbsp;</TT></TD>
    <TD align=3Dright><TT>139&nbsp;</TT></TD>
    <TD align=3Dright><TT>0&nbsp;&nbsp;</TT></TD>
    <TD noWrap align=3Dright><TT>---&nbsp;&nbsp;</TT></TD>
    <TD noWrap><TT>&nbsp;R.YLAEFK.T</TT></TD></TR>
  <TR>
    <TD align=3Dright>&nbsp;</TD>
    <TD align=3Dright><TT>816.3817&nbsp;&nbsp;</TT></TD>
    <TD align=3Dright><TT>815.3744&nbsp;&nbsp;</TT></TD>
    <TD align=3Dright><TT>815.4137&nbsp;&nbsp;</TT></TD>
    <TD noWrap align=3Dright><TT>-48.22&nbsp;</TT></TD>
    <TD align=3Dright><TT>16&nbsp;</TT></TD>
    <TD noWrap align=3Dright><TT>-&nbsp;</TT></TD>
    <TD align=3Dright><TT>22&nbsp;</TT></TD>
    <TD align=3Dright><TT>0&nbsp;&nbsp;</TT></TD>
    <TD noWrap align=3Dright><TT>---&nbsp;&nbsp;</TT></TD>
    <TD noWrap><TT>&nbsp;K.LAEQAER.Y</TT></TD></TR>
  <TR>
    <TD align=3Dright>&nbsp;</TD>
    <TD align=3Dright><TT>932.3815&nbsp;&nbsp;</TT></TD>
    <TD align=3Dright><TT>931.3743&nbsp;&nbsp;</TT></TD>
    <TD align=3Dright><TT>931.4222&nbsp;&nbsp;</TT></TD>
    <TD noWrap align=3Dright><TT>-51.45&nbsp;</TT></TD>
    <TD align=3Dright><TT>127&nbsp;</TT></TD>
    <TD noWrap align=3Dright><TT>-&nbsp;</TT></TD>
    <TD align=3Dright><TT>133&nbsp;</TT></TD>
    <TD align=3Dright><TT>1&nbsp;&nbsp;</TT></TD>
    <TD noWrap align=3Dright><TT>---&nbsp;&nbsp;</TT></TD>
    <TD noWrap><TT>&nbsp;K.MKGDYFR.Y + Oxidation (M)</TT></TD></TR>
  <TR>
    <TD align=3Dright>&nbsp;</TD>
    <TD align=3Dright><TT>1189.5975&nbsp;&nbsp;</TT></TD>
    <TD align=3Dright><TT>1188.5902&nbsp;&nbsp;</TT></TD>
    <TD align=3Dright><TT>1188.6536&nbsp;&nbsp;</TT></TD>
    <TD noWrap align=3Dright><TT>-53.34&nbsp;</TT></TD>
    <TD align=3Dright><TT>219&nbsp;</TT></TD>
    <TD noWrap align=3Dright><TT>-&nbsp;</TT></TD>
    <TD align=3Dright><TT>228&nbsp;</TT></TD>
    <TD align=3Dright><TT>0&nbsp;&nbsp;</TT></TD>
    <TD noWrap align=3Dright><TT>---&nbsp;&nbsp;</TT></TD>
    <TD noWrap><TT>&nbsp;K.DSTLIMQLLR.D</TT></TD></TR>
  <TR>
    <TD align=3Dright>&nbsp;</TD>
    <TD align=3Dright><TT>1189.5975&nbsp;&nbsp;</TT></TD>
    <TD align=3Dright><TT>1188.5902&nbsp;&nbsp;</TT></TD>
    <TD align=3Dright><TT>1188.6536&nbsp;&nbsp;</TT></TD>
    <TD noWrap align=3Dright><TT>-53.34&nbsp;</TT></TD>
    <TD align=3Dright><TT>219&nbsp;</TT></TD>
    <TD noWrap align=3Dright><TT>-&nbsp;</TT></TD>
    <TD align=3Dright><TT>228&nbsp;</TT></TD>
    <TD align=3Dright><TT>0&nbsp;&nbsp;</TT></TD>
    <TD noWrap align=3Dright><TT>82&nbsp;&nbsp;</TT></TD>
    <TD noWrap><TT>&nbsp;K.DSTLIMQLLR.D</TT></TD></TR>
  <TR>
    <TD align=3Dright>&nbsp;</TD>
    <TD align=3Dright><TT>1205.5774&nbsp;&nbsp;</TT></TD>
    <TD align=3Dright><TT>1204.5701&nbsp;&nbsp;</TT></TD>
    <TD align=3Dright><TT>1204.6485&nbsp;&nbsp;</TT></TD>
    <TD noWrap align=3Dright><TT>-65.10&nbsp;</TT></TD>
    <TD align=3Dright><TT>219&nbsp;</TT></TD>
    <TD noWrap align=3Dright><TT>-&nbsp;</TT></TD>
    <TD align=3Dright><TT>228&nbsp;</TT></TD>
    <TD align=3Dright><TT>0&nbsp;&nbsp;</TT></TD>
    <TD noWrap align=3Dright><TT>---&nbsp;&nbsp;</TT></TD>
    <TD noWrap><TT>&nbsp;K.DSTLIMQLLR.D + Oxidation (M)</TT></TD></TR>
  <TR>
    <TD align=3Dright>&nbsp;</TD>
    <TD align=3Dright><TT>1205.5774&nbsp;&nbsp;</TT></TD>
    <TD align=3Dright><TT>1204.5701&nbsp;&nbsp;</TT></TD>
    <TD align=3Dright><TT>1204.6485&nbsp;&nbsp;</TT></TD>
    <TD noWrap align=3Dright><TT>-65.10&nbsp;</TT></TD>
    <TD align=3Dright><TT>219&nbsp;</TT></TD>
    <TD noWrap align=3Dright><TT>-&nbsp;</TT></TD>
    <TD align=3Dright><TT>228&nbsp;</TT></TD>
    <TD align=3Dright><TT>0&nbsp;&nbsp;</TT></TD>
    <TD noWrap align=3Dright><TT>(40)&nbsp;</TT></TD>
    <TD noWrap><TT>&nbsp;K.DSTLIMQLLR.D + Oxidation (M)</TT></TD></TR>
  <TR>
    <TD align=3Dright>&nbsp;</TD>
    <TD align=3Dright><TT>2363.0771&nbsp;&nbsp;</TT></TD>
    <TD align=3Dright><TT>2362.0698&nbsp;&nbsp;</TT></TD>
    <TD align=3Dright><TT>2362.1667&nbsp;&nbsp;</TT></TD>
    <TD noWrap align=3Dright><TT>-41.02&nbsp;</TT></TD>
    <TD align=3Dright><TT>174&nbsp;</TT></TD>
    <TD noWrap align=3Dright><TT>-&nbsp;</TT></TD>
    <TD align=3Dright><TT>193&nbsp;</TT></TD>
    <TD align=3Dright><TT>0&nbsp;&nbsp;</TT></TD>
    <TD noWrap align=3Dright><TT>---&nbsp;&nbsp;</TT></TD>
    <TD noWrap><TT>&nbsp;R.LGLALNFSVFYYEIMNSPER.A</TT></TD></TR>
  <TR>
    <TD align=3Dright>&nbsp;</TD>
    <TD align=3Dright><TT>2379.0554&nbsp;&nbsp;</TT></TD>
    <TD align=3Dright><TT>2378.0481&nbsp;&nbsp;</TT></TD>
    <TD align=3Dright><TT>2378.1616&nbsp;&nbsp;</TT></TD>
    <TD noWrap align=3Dright><TT>-47.73&nbsp;</TT></TD>
    <TD align=3Dright><TT>174&nbsp;</TT></TD>
    <TD noWrap align=3Dright><TT>-&nbsp;</TT></TD>
    <TD align=3Dright><TT>193&nbsp;</TT></TD>
    <TD align=3Dright><TT>0&nbsp;&nbsp;</TT></TD>
    <TD noWrap align=3Dright><TT>---&nbsp;&nbsp;</TT></TD>
    <TD noWrap><TT>&nbsp;R.LGLALNFSVFYYEIMNSPER.A + Oxidation =
(M)</TT></TD></TR>
  <TR>
    <TD align=3Dright>&nbsp;</TD>
    <TD align=3Dright><TT>2379.0554&nbsp;&nbsp;</TT></TD>
    <TD align=3Dright><TT>2378.0481&nbsp;&nbsp;</TT></TD>
    <TD align=3Dright><TT>2378.1616&nbsp;&nbsp;</TT></TD>
    <TD noWrap align=3Dright><TT>-47.73&nbsp;</TT></TD>
    <TD align=3Dright><TT>174&nbsp;</TT></TD>
    <TD noWrap align=3Dright><TT>-&nbsp;</TT></TD>
    <TD align=3Dright><TT>193&nbsp;</TT></TD>
    <TD align=3Dright><TT>0&nbsp;&nbsp;</TT></TD>
    <TD noWrap align=3Dright><TT>28&nbsp;&nbsp;</TT></TD>
    <TD noWrap><TT>&nbsp;R.LGLALNFSVFYYEIMNSPER.A + Oxidation=20
  (M)</TT></TD></TR></TBODY></TABLE>
<TABLE border=3D0 cellSpacing=3D0>
  <TBODY>
  <TR>
    <TD><TT>&nbsp;&nbsp;&nbsp;&nbsp;&nbsp;&nbsp;</TT></TD>
    <TD><TT><B>No match to: </B>825.0640, 829.3389, 842.4658, 870.4988,=20
      910.3720, 910.3720, 928.4225, 948.3666, 1089.5468, 1089.5468, =
1197.5964,=20
      1220.5222, 1220.5222, 1221.5348, 1236.4971, 1242.5464, 1242.5464,=20
      1366.6329, 1471.6416, 1471.6416, 1802.8802, 2096.9275, 2096.9275,=20
      2169.8777, 2169.8777, 2210.9902, 2367.0684,=20
2482.0688</TT></TD></TR></TBODY></TABLE><BR>
<TABLE border=3D0 cellSpacing=3D0>
  <TBODY>
  <TR>
    <TD><TT><B><A name=3DHit33>33.</A>&nbsp;&nbsp;&nbsp;</B></TT></TD>
    <TD noWrap><TT><A=20
      =
href=3D"http://zxw-pc/mascot/cgi/protein_view.pl?file=3D../data/20121225/=
F002401.dat&amp;hit=3D33"=20
      =
target=3D_blank>gi|227473319</A>&nbsp;&nbsp;&nbsp;&nbsp;<B>Mass:</B>&nbsp=
;29480&nbsp;&nbsp;&nbsp;&nbsp;<B>Score:</B>&nbsp;150&nbsp;&nbsp;&nbsp;&nb=
sp;<B>Expect:</B>&nbsp;1.9e-009&nbsp;&nbsp;<B>Matches:</B>&nbsp;10</TT></=
TD></TR>
  <TR>
    <TD>&nbsp;</TD>
    <TD noWrap><TT>unnamed protein product [Glycine=20
max]</TT></TD></TR></TBODY></TABLE>
<TABLE border=3D0 cellSpacing=3D0 cellPadding=3D0>
  <TBODY>
  <TR>
    <TD><TT>&nbsp;&nbsp;&nbsp;&nbsp;&nbsp;&nbsp;</TT></TD>
    <TD align=3Dright><TT><B>Observed&nbsp;&nbsp;</B></TT></TD>
    <TD noWrap align=3Dright><TT><B>Mr(expt)&nbsp;&nbsp;</B></TT></TD>
    <TD noWrap align=3Dright><TT><B>Mr(calc)&nbsp;&nbsp;</B></TT></TD>
    <TD align=3Dright><TT><B>&nbsp;ppm&nbsp;&nbsp;</B></TT></TD>
    <TD align=3Dright><TT><B>Start&nbsp;</B></TT></TD>
    <TD align=3Dright><TT><B>&nbsp;</B></TT></TD>
    <TD align=3Dright><TT><B>End&nbsp;</B></TT></TD>
    <TD align=3Dright><TT><B>Miss&nbsp;</B></TT></TD>
    <TD align=3Dright><TT><B>Ions&nbsp;</B></TT></TD>
    <TD><TT><B>&nbsp;Peptide</B></TT></TD></TR>
  <TR>
    <TD align=3Dright>&nbsp;</TD>
    <TD align=3Dright><TT>770.3667&nbsp;&nbsp;</TT></TD>
    <TD align=3Dright><TT>769.3594&nbsp;&nbsp;</TT></TD>
    <TD align=3Dright><TT>769.4010&nbsp;&nbsp;</TT></TD>
    <TD noWrap align=3Dright><TT>-54.06&nbsp;</TT></TD>
    <TD align=3Dright><TT>134&nbsp;</TT></TD>
    <TD noWrap align=3Dright><TT>-&nbsp;</TT></TD>
    <TD align=3Dright><TT>139&nbsp;</TT></TD>
    <TD align=3Dright><TT>0&nbsp;&nbsp;</TT></TD>
    <TD noWrap align=3Dright><TT>---&nbsp;&nbsp;</TT></TD>
    <TD noWrap><TT>&nbsp;R.YLAEFK.T</TT></TD></TR>
  <TR>
    <TD align=3Dright>&nbsp;</TD>
    <TD align=3Dright><TT>816.3817&nbsp;&nbsp;</TT></TD>
    <TD align=3Dright><TT>815.3744&nbsp;&nbsp;</TT></TD>
    <TD align=3Dright><TT>815.4137&nbsp;&nbsp;</TT></TD>
    <TD noWrap align=3Dright><TT>-48.22&nbsp;</TT></TD>
    <TD align=3Dright><TT>16&nbsp;</TT></TD>
    <TD noWrap align=3Dright><TT>-&nbsp;</TT></TD>
    <TD align=3Dright><TT>22&nbsp;</TT></TD>
    <TD align=3Dright><TT>0&nbsp;&nbsp;</TT></TD>
    <TD noWrap align=3Dright><TT>---&nbsp;&nbsp;</TT></TD>
    <TD noWrap><TT>&nbsp;K.LAEQAER.Y</TT></TD></TR>
  <TR>
    <TD align=3Dright>&nbsp;</TD>
    <TD align=3Dright><TT>932.3815&nbsp;&nbsp;</TT></TD>
    <TD align=3Dright><TT>931.3743&nbsp;&nbsp;</TT></TD>
    <TD align=3Dright><TT>931.4222&nbsp;&nbsp;</TT></TD>
    <TD noWrap align=3Dright><TT>-51.45&nbsp;</TT></TD>
    <TD align=3Dright><TT>127&nbsp;</TT></TD>
    <TD noWrap align=3Dright><TT>-&nbsp;</TT></TD>
    <TD align=3Dright><TT>133&nbsp;</TT></TD>
    <TD align=3Dright><TT>1&nbsp;&nbsp;</TT></TD>
    <TD noWrap align=3Dright><TT>---&nbsp;&nbsp;</TT></TD>
    <TD noWrap><TT>&nbsp;K.MKGDYFR.Y + Oxidation (M)</TT></TD></TR>
  <TR>
    <TD align=3Dright>&nbsp;</TD>
    <TD align=3Dright><TT>1189.5975&nbsp;&nbsp;</TT></TD>
    <TD align=3Dright><TT>1188.5902&nbsp;&nbsp;</TT></TD>
    <TD align=3Dright><TT>1188.6536&nbsp;&nbsp;</TT></TD>
    <TD noWrap align=3Dright><TT>-53.34&nbsp;</TT></TD>
    <TD align=3Dright><TT>219&nbsp;</TT></TD>
    <TD noWrap align=3Dright><TT>-&nbsp;</TT></TD>
    <TD align=3Dright><TT>228&nbsp;</TT></TD>
    <TD align=3Dright><TT>0&nbsp;&nbsp;</TT></TD>
    <TD noWrap align=3Dright><TT>---&nbsp;&nbsp;</TT></TD>
    <TD noWrap><TT>&nbsp;K.DSTLIMQLLR.D</TT></TD></TR>
  <TR>
    <TD align=3Dright>&nbsp;</TD>
    <TD align=3Dright><TT>1189.5975&nbsp;&nbsp;</TT></TD>
    <TD align=3Dright><TT>1188.5902&nbsp;&nbsp;</TT></TD>
    <TD align=3Dright><TT>1188.6536&nbsp;&nbsp;</TT></TD>
    <TD noWrap align=3Dright><TT>-53.34&nbsp;</TT></TD>
    <TD align=3Dright><TT>219&nbsp;</TT></TD>
    <TD noWrap align=3Dright><TT>-&nbsp;</TT></TD>
    <TD align=3Dright><TT>228&nbsp;</TT></TD>
    <TD align=3Dright><TT>0&nbsp;&nbsp;</TT></TD>
    <TD noWrap align=3Dright><TT>82&nbsp;&nbsp;</TT></TD>
    <TD noWrap><TT>&nbsp;K.DSTLIMQLLR.D</TT></TD></TR>
  <TR>
    <TD align=3Dright>&nbsp;</TD>
    <TD align=3Dright><TT>1205.5774&nbsp;&nbsp;</TT></TD>
    <TD align=3Dright><TT>1204.5701&nbsp;&nbsp;</TT></TD>
    <TD align=3Dright><TT>1204.6485&nbsp;&nbsp;</TT></TD>
    <TD noWrap align=3Dright><TT>-65.10&nbsp;</TT></TD>
    <TD align=3Dright><TT>219&nbsp;</TT></TD>
    <TD noWrap align=3Dright><TT>-&nbsp;</TT></TD>
    <TD align=3Dright><TT>228&nbsp;</TT></TD>
    <TD align=3Dright><TT>0&nbsp;&nbsp;</TT></TD>
    <TD noWrap align=3Dright><TT>---&nbsp;&nbsp;</TT></TD>
    <TD noWrap><TT>&nbsp;K.DSTLIMQLLR.D + Oxidation (M)</TT></TD></TR>
  <TR>
    <TD align=3Dright>&nbsp;</TD>
    <TD align=3Dright><TT>1205.5774&nbsp;&nbsp;</TT></TD>
    <TD align=3Dright><TT>1204.5701&nbsp;&nbsp;</TT></TD>
    <TD align=3Dright><TT>1204.6485&nbsp;&nbsp;</TT></TD>
    <TD noWrap align=3Dright><TT>-65.10&nbsp;</TT></TD>
    <TD align=3Dright><TT>219&nbsp;</TT></TD>
    <TD noWrap align=3Dright><TT>-&nbsp;</TT></TD>
    <TD align=3Dright><TT>228&nbsp;</TT></TD>
    <TD align=3Dright><TT>0&nbsp;&nbsp;</TT></TD>
    <TD noWrap align=3Dright><TT>(40)&nbsp;</TT></TD>
    <TD noWrap><TT>&nbsp;K.DSTLIMQLLR.D + Oxidation (M)</TT></TD></TR>
  <TR>
    <TD align=3Dright>&nbsp;</TD>
    <TD align=3Dright><TT>2363.0771&nbsp;&nbsp;</TT></TD>
    <TD align=3Dright><TT>2362.0698&nbsp;&nbsp;</TT></TD>
    <TD align=3Dright><TT>2362.1667&nbsp;&nbsp;</TT></TD>
    <TD noWrap align=3Dright><TT>-41.02&nbsp;</TT></TD>
    <TD align=3Dright><TT>174&nbsp;</TT></TD>
    <TD noWrap align=3Dright><TT>-&nbsp;</TT></TD>
    <TD align=3Dright><TT>193&nbsp;</TT></TD>
    <TD align=3Dright><TT>0&nbsp;&nbsp;</TT></TD>
    <TD noWrap align=3Dright><TT>---&nbsp;&nbsp;</TT></TD>
    <TD noWrap><TT>&nbsp;R.LGLALNFSVFYYEIMNSPER.A</TT></TD></TR>
  <TR>
    <TD align=3Dright>&nbsp;</TD>
    <TD align=3Dright><TT>2379.0554&nbsp;&nbsp;</TT></TD>
    <TD align=3Dright><TT>2378.0481&nbsp;&nbsp;</TT></TD>
    <TD align=3Dright><TT>2378.1616&nbsp;&nbsp;</TT></TD>
    <TD noWrap align=3Dright><TT>-47.73&nbsp;</TT></TD>
    <TD align=3Dright><TT>174&nbsp;</TT></TD>
    <TD noWrap align=3Dright><TT>-&nbsp;</TT></TD>
    <TD align=3Dright><TT>193&nbsp;</TT></TD>
    <TD align=3Dright><TT>0&nbsp;&nbsp;</TT></TD>
    <TD noWrap align=3Dright><TT>---&nbsp;&nbsp;</TT></TD>
    <TD noWrap><TT>&nbsp;R.LGLALNFSVFYYEIMNSPER.A + Oxidation =
(M)</TT></TD></TR>
  <TR>
    <TD align=3Dright>&nbsp;</TD>
    <TD align=3Dright><TT>2379.0554&nbsp;&nbsp;</TT></TD>
    <TD align=3Dright><TT>2378.0481&nbsp;&nbsp;</TT></TD>
    <TD align=3Dright><TT>2378.1616&nbsp;&nbsp;</TT></TD>
    <TD noWrap align=3Dright><TT>-47.73&nbsp;</TT></TD>
    <TD align=3Dright><TT>174&nbsp;</TT></TD>
    <TD noWrap align=3Dright><TT>-&nbsp;</TT></TD>
    <TD align=3Dright><TT>193&nbsp;</TT></TD>
    <TD align=3Dright><TT>0&nbsp;&nbsp;</TT></TD>
    <TD noWrap align=3Dright><TT>28&nbsp;&nbsp;</TT></TD>
    <TD noWrap><TT>&nbsp;R.LGLALNFSVFYYEIMNSPER.A + Oxidation=20
  (M)</TT></TD></TR></TBODY></TABLE>
<TABLE border=3D0 cellSpacing=3D0>
  <TBODY>
  <TR>
    <TD><TT>&nbsp;&nbsp;&nbsp;&nbsp;&nbsp;&nbsp;</TT></TD>
    <TD><TT><B>No match to: </B>825.0640, 829.3389, 842.4658, 870.4988,=20
      910.3720, 910.3720, 928.4225, 948.3666, 1089.5468, 1089.5468, =
1197.5964,=20
      1220.5222, 1220.5222, 1221.5348, 1236.4971, 1242.5464, 1242.5464,=20
      1366.6329, 1471.6416, 1471.6416, 1802.8802, 2096.9275, 2096.9275,=20
      2169.8777, 2169.8777, 2210.9902, 2367.0684,=20
2482.0688</TT></TD></TR></TBODY></TABLE><BR>
<TABLE border=3D0 cellSpacing=3D0>
  <TBODY>
  <TR>
    <TD><TT><B><A name=3DHit34>34.</A>&nbsp;&nbsp;&nbsp;</B></TT></TD>
    <TD noWrap><TT><A=20
      =
href=3D"http://zxw-pc/mascot/cgi/protein_view.pl?file=3D../data/20121225/=
F002401.dat&amp;hit=3D34"=20
      =
target=3D_blank>gi|219912066</A>&nbsp;&nbsp;&nbsp;&nbsp;<B>Mass:</B>&nbsp=
;29480&nbsp;&nbsp;&nbsp;&nbsp;<B>Score:</B>&nbsp;150&nbsp;&nbsp;&nbsp;&nb=
sp;<B>Expect:</B>&nbsp;1.9e-009&nbsp;&nbsp;<B>Matches:</B>&nbsp;10</TT></=
TD></TR>
  <TR>
    <TD>&nbsp;</TD>
    <TD noWrap><TT>unnamed protein product [Glycine=20
max]</TT></TD></TR></TBODY></TABLE>
<TABLE border=3D0 cellSpacing=3D0 cellPadding=3D0>
  <TBODY>
  <TR>
    <TD><TT>&nbsp;&nbsp;&nbsp;&nbsp;&nbsp;&nbsp;</TT></TD>
    <TD align=3Dright><TT><B>Observed&nbsp;&nbsp;</B></TT></TD>
    <TD noWrap align=3Dright><TT><B>Mr(expt)&nbsp;&nbsp;</B></TT></TD>
    <TD noWrap align=3Dright><TT><B>Mr(calc)&nbsp;&nbsp;</B></TT></TD>
    <TD align=3Dright><TT><B>&nbsp;ppm&nbsp;&nbsp;</B></TT></TD>
    <TD align=3Dright><TT><B>Start&nbsp;</B></TT></TD>
    <TD align=3Dright><TT><B>&nbsp;</B></TT></TD>
    <TD align=3Dright><TT><B>End&nbsp;</B></TT></TD>
    <TD align=3Dright><TT><B>Miss&nbsp;</B></TT></TD>
    <TD align=3Dright><TT><B>Ions&nbsp;</B></TT></TD>
    <TD><TT><B>&nbsp;Peptide</B></TT></TD></TR>
  <TR>
    <TD align=3Dright>&nbsp;</TD>
    <TD align=3Dright><TT>770.3667&nbsp;&nbsp;</TT></TD>
    <TD align=3Dright><TT>769.3594&nbsp;&nbsp;</TT></TD>
    <TD align=3Dright><TT>769.4010&nbsp;&nbsp;</TT></TD>
    <TD noWrap align=3Dright><TT>-54.06&nbsp;</TT></TD>
    <TD align=3Dright><TT>134&nbsp;</TT></TD>
    <TD noWrap align=3Dright><TT>-&nbsp;</TT></TD>
    <TD align=3Dright><TT>139&nbsp;</TT></TD>
    <TD align=3Dright><TT>0&nbsp;&nbsp;</TT></TD>
    <TD noWrap align=3Dright><TT>---&nbsp;&nbsp;</TT></TD>
    <TD noWrap><TT>&nbsp;R.YLAEFK.T</TT></TD></TR>
  <TR>
    <TD align=3Dright>&nbsp;</TD>
    <TD align=3Dright><TT>816.3817&nbsp;&nbsp;</TT></TD>
    <TD align=3Dright><TT>815.3744&nbsp;&nbsp;</TT></TD>
    <TD align=3Dright><TT>815.4137&nbsp;&nbsp;</TT></TD>
    <TD noWrap align=3Dright><TT>-48.22&nbsp;</TT></TD>
    <TD align=3Dright><TT>16&nbsp;</TT></TD>
    <TD noWrap align=3Dright><TT>-&nbsp;</TT></TD>
    <TD align=3Dright><TT>22&nbsp;</TT></TD>
    <TD align=3Dright><TT>0&nbsp;&nbsp;</TT></TD>
    <TD noWrap align=3Dright><TT>---&nbsp;&nbsp;</TT></TD>
    <TD noWrap><TT>&nbsp;K.LAEQAER.Y</TT></TD></TR>
  <TR>
    <TD align=3Dright>&nbsp;</TD>
    <TD align=3Dright><TT>932.3815&nbsp;&nbsp;</TT></TD>
    <TD align=3Dright><TT>931.3743&nbsp;&nbsp;</TT></TD>
    <TD align=3Dright><TT>931.4222&nbsp;&nbsp;</TT></TD>
    <TD noWrap align=3Dright><TT>-51.45&nbsp;</TT></TD>
    <TD align=3Dright><TT>127&nbsp;</TT></TD>
    <TD noWrap align=3Dright><TT>-&nbsp;</TT></TD>
    <TD align=3Dright><TT>133&nbsp;</TT></TD>
    <TD align=3Dright><TT>1&nbsp;&nbsp;</TT></TD>
    <TD noWrap align=3Dright><TT>---&nbsp;&nbsp;</TT></TD>
    <TD noWrap><TT>&nbsp;K.MKGDYFR.Y + Oxidation (M)</TT></TD></TR>
  <TR>
    <TD align=3Dright>&nbsp;</TD>
    <TD align=3Dright><TT>1189.5975&nbsp;&nbsp;</TT></TD>
    <TD align=3Dright><TT>1188.5902&nbsp;&nbsp;</TT></TD>
    <TD align=3Dright><TT>1188.6536&nbsp;&nbsp;</TT></TD>
    <TD noWrap align=3Dright><TT>-53.34&nbsp;</TT></TD>
    <TD align=3Dright><TT>219&nbsp;</TT></TD>
    <TD noWrap align=3Dright><TT>-&nbsp;</TT></TD>
    <TD align=3Dright><TT>228&nbsp;</TT></TD>
    <TD align=3Dright><TT>0&nbsp;&nbsp;</TT></TD>
    <TD noWrap align=3Dright><TT>---&nbsp;&nbsp;</TT></TD>
    <TD noWrap><TT>&nbsp;K.DSTLIMQLLR.D</TT></TD></TR>
  <TR>
    <TD align=3Dright>&nbsp;</TD>
    <TD align=3Dright><TT>1189.5975&nbsp;&nbsp;</TT></TD>
    <TD align=3Dright><TT>1188.5902&nbsp;&nbsp;</TT></TD>
    <TD align=3Dright><TT>1188.6536&nbsp;&nbsp;</TT></TD>
    <TD noWrap align=3Dright><TT>-53.34&nbsp;</TT></TD>
    <TD align=3Dright><TT>219&nbsp;</TT></TD>
    <TD noWrap align=3Dright><TT>-&nbsp;</TT></TD>
    <TD align=3Dright><TT>228&nbsp;</TT></TD>
    <TD align=3Dright><TT>0&nbsp;&nbsp;</TT></TD>
    <TD noWrap align=3Dright><TT>82&nbsp;&nbsp;</TT></TD>
    <TD noWrap><TT>&nbsp;K.DSTLIMQLLR.D</TT></TD></TR>
  <TR>
    <TD align=3Dright>&nbsp;</TD>
    <TD align=3Dright><TT>1205.5774&nbsp;&nbsp;</TT></TD>
    <TD align=3Dright><TT>1204.5701&nbsp;&nbsp;</TT></TD>
    <TD align=3Dright><TT>1204.6485&nbsp;&nbsp;</TT></TD>
    <TD noWrap align=3Dright><TT>-65.10&nbsp;</TT></TD>
    <TD align=3Dright><TT>219&nbsp;</TT></TD>
    <TD noWrap align=3Dright><TT>-&nbsp;</TT></TD>
    <TD align=3Dright><TT>228&nbsp;</TT></TD>
    <TD align=3Dright><TT>0&nbsp;&nbsp;</TT></TD>
    <TD noWrap align=3Dright><TT>---&nbsp;&nbsp;</TT></TD>
    <TD noWrap><TT>&nbsp;K.DSTLIMQLLR.D + Oxidation (M)</TT></TD></TR>
  <TR>
    <TD align=3Dright>&nbsp;</TD>
    <TD align=3Dright><TT>1205.5774&nbsp;&nbsp;</TT></TD>
    <TD align=3Dright><TT>1204.5701&nbsp;&nbsp;</TT></TD>
    <TD align=3Dright><TT>1204.6485&nbsp;&nbsp;</TT></TD>
    <TD noWrap align=3Dright><TT>-65.10&nbsp;</TT></TD>
    <TD align=3Dright><TT>219&nbsp;</TT></TD>
    <TD noWrap align=3Dright><TT>-&nbsp;</TT></TD>
    <TD align=3Dright><TT>228&nbsp;</TT></TD>
    <TD align=3Dright><TT>0&nbsp;&nbsp;</TT></TD>
    <TD noWrap align=3Dright><TT>(40)&nbsp;</TT></TD>
    <TD noWrap><TT>&nbsp;K.DSTLIMQLLR.D + Oxidation (M)</TT></TD></TR>
  <TR>
    <TD align=3Dright>&nbsp;</TD>
    <TD align=3Dright><TT>2363.0771&nbsp;&nbsp;</TT></TD>
    <TD align=3Dright><TT>2362.0698&nbsp;&nbsp;</TT></TD>
    <TD align=3Dright><TT>2362.1667&nbsp;&nbsp;</TT></TD>
    <TD noWrap align=3Dright><TT>-41.02&nbsp;</TT></TD>
    <TD align=3Dright><TT>174&nbsp;</TT></TD>
    <TD noWrap align=3Dright><TT>-&nbsp;</TT></TD>
    <TD align=3Dright><TT>193&nbsp;</TT></TD>
    <TD align=3Dright><TT>0&nbsp;&nbsp;</TT></TD>
    <TD noWrap align=3Dright><TT>---&nbsp;&nbsp;</TT></TD>
    <TD noWrap><TT>&nbsp;R.LGLALNFSVFYYEIMNSPER.A</TT></TD></TR>
  <TR>
    <TD align=3Dright>&nbsp;</TD>
    <TD align=3Dright><TT>2379.0554&nbsp;&nbsp;</TT></TD>
    <TD align=3Dright><TT>2378.0481&nbsp;&nbsp;</TT></TD>
    <TD align=3Dright><TT>2378.1616&nbsp;&nbsp;</TT></TD>
    <TD noWrap align=3Dright><TT>-47.73&nbsp;</TT></TD>
    <TD align=3Dright><TT>174&nbsp;</TT></TD>
    <TD noWrap align=3Dright><TT>-&nbsp;</TT></TD>
    <TD align=3Dright><TT>193&nbsp;</TT></TD>
    <TD align=3Dright><TT>0&nbsp;&nbsp;</TT></TD>
    <TD noWrap align=3Dright><TT>---&nbsp;&nbsp;</TT></TD>
    <TD noWrap><TT>&nbsp;R.LGLALNFSVFYYEIMNSPER.A + Oxidation =
(M)</TT></TD></TR>
  <TR>
    <TD align=3Dright>&nbsp;</TD>
    <TD align=3Dright><TT>2379.0554&nbsp;&nbsp;</TT></TD>
    <TD align=3Dright><TT>2378.0481&nbsp;&nbsp;</TT></TD>
    <TD align=3Dright><TT>2378.1616&nbsp;&nbsp;</TT></TD>
    <TD noWrap align=3Dright><TT>-47.73&nbsp;</TT></TD>
    <TD align=3Dright><TT>174&nbsp;</TT></TD>
    <TD noWrap align=3Dright><TT>-&nbsp;</TT></TD>
    <TD align=3Dright><TT>193&nbsp;</TT></TD>
    <TD align=3Dright><TT>0&nbsp;&nbsp;</TT></TD>
    <TD noWrap align=3Dright><TT>28&nbsp;&nbsp;</TT></TD>
    <TD noWrap><TT>&nbsp;R.LGLALNFSVFYYEIMNSPER.A + Oxidation=20
  (M)</TT></TD></TR></TBODY></TABLE>
<TABLE border=3D0 cellSpacing=3D0>
  <TBODY>
  <TR>
    <TD><TT>&nbsp;&nbsp;&nbsp;&nbsp;&nbsp;&nbsp;</TT></TD>
    <TD><TT><B>No match to: </B>825.0640, 829.3389, 842.4658, 870.4988,=20
      910.3720, 910.3720, 928.4225, 948.3666, 1089.5468, 1089.5468, =
1197.5964,=20
      1220.5222, 1220.5222, 1221.5348, 1236.4971, 1242.5464, 1242.5464,=20
      1366.6329, 1471.6416, 1471.6416, 1802.8802, 2096.9275, 2096.9275,=20
      2169.8777, 2169.8777, 2210.9902, 2367.0684,=20
2482.0688</TT></TD></TR></TBODY></TABLE><BR>
<TABLE border=3D0 cellSpacing=3D0>
  <TBODY>
  <TR>
    <TD><TT><B><A name=3DHit35>35.</A>&nbsp;&nbsp;&nbsp;</B></TT></TD>
    <TD noWrap><TT><A=20
      =
href=3D"http://zxw-pc/mascot/cgi/protein_view.pl?file=3D../data/20121225/=
F002401.dat&amp;hit=3D35"=20
      =
target=3D_blank>gi|224286310</A>&nbsp;&nbsp;&nbsp;&nbsp;<B>Mass:</B>&nbsp=
;29921&nbsp;&nbsp;&nbsp;&nbsp;<B>Score:</B>&nbsp;150&nbsp;&nbsp;&nbsp;&nb=
sp;<B>Expect:</B>&nbsp;1.9e-009&nbsp;&nbsp;<B>Matches:</B>&nbsp;10</TT></=
TD></TR>
  <TR>
    <TD>&nbsp;</TD>
    <TD noWrap><TT>unknown [Picea =
sitchensis]</TT></TD></TR></TBODY></TABLE>
<TABLE border=3D0 cellSpacing=3D0 cellPadding=3D0>
  <TBODY>
  <TR>
    <TD><TT>&nbsp;&nbsp;&nbsp;&nbsp;&nbsp;&nbsp;</TT></TD>
    <TD align=3Dright><TT><B>Observed&nbsp;&nbsp;</B></TT></TD>
    <TD noWrap align=3Dright><TT><B>Mr(expt)&nbsp;&nbsp;</B></TT></TD>
    <TD noWrap align=3Dright><TT><B>Mr(calc)&nbsp;&nbsp;</B></TT></TD>
    <TD align=3Dright><TT><B>&nbsp;ppm&nbsp;&nbsp;</B></TT></TD>
    <TD align=3Dright><TT><B>Start&nbsp;</B></TT></TD>
    <TD align=3Dright><TT><B>&nbsp;</B></TT></TD>
    <TD align=3Dright><TT><B>End&nbsp;</B></TT></TD>
    <TD align=3Dright><TT><B>Miss&nbsp;</B></TT></TD>
    <TD align=3Dright><TT><B>Ions&nbsp;</B></TT></TD>
    <TD><TT><B>&nbsp;Peptide</B></TT></TD></TR>
  <TR>
    <TD align=3Dright>&nbsp;</TD>
    <TD align=3Dright><TT>770.3667&nbsp;&nbsp;</TT></TD>
    <TD align=3Dright><TT>769.3594&nbsp;&nbsp;</TT></TD>
    <TD align=3Dright><TT>769.4010&nbsp;&nbsp;</TT></TD>
    <TD noWrap align=3Dright><TT>-54.06&nbsp;</TT></TD>
    <TD align=3Dright><TT>134&nbsp;</TT></TD>
    <TD noWrap align=3Dright><TT>-&nbsp;</TT></TD>
    <TD align=3Dright><TT>139&nbsp;</TT></TD>
    <TD align=3Dright><TT>0&nbsp;&nbsp;</TT></TD>
    <TD noWrap align=3Dright><TT>---&nbsp;&nbsp;</TT></TD>
    <TD noWrap><TT>&nbsp;R.YLAEFK.T</TT></TD></TR>
  <TR>
    <TD align=3Dright>&nbsp;</TD>
    <TD align=3Dright><TT>816.3817&nbsp;&nbsp;</TT></TD>
    <TD align=3Dright><TT>815.3744&nbsp;&nbsp;</TT></TD>
    <TD align=3Dright><TT>815.4137&nbsp;&nbsp;</TT></TD>
    <TD noWrap align=3Dright><TT>-48.22&nbsp;</TT></TD>
    <TD align=3Dright><TT>16&nbsp;</TT></TD>
    <TD noWrap align=3Dright><TT>-&nbsp;</TT></TD>
    <TD align=3Dright><TT>22&nbsp;</TT></TD>
    <TD align=3Dright><TT>0&nbsp;&nbsp;</TT></TD>
    <TD noWrap align=3Dright><TT>---&nbsp;&nbsp;</TT></TD>
    <TD noWrap><TT>&nbsp;K.LAEQAER.Y</TT></TD></TR>
  <TR>
    <TD align=3Dright>&nbsp;</TD>
    <TD align=3Dright><TT>932.3815&nbsp;&nbsp;</TT></TD>
    <TD align=3Dright><TT>931.3743&nbsp;&nbsp;</TT></TD>
    <TD align=3Dright><TT>931.4222&nbsp;&nbsp;</TT></TD>
    <TD noWrap align=3Dright><TT>-51.45&nbsp;</TT></TD>
    <TD align=3Dright><TT>127&nbsp;</TT></TD>
    <TD noWrap align=3Dright><TT>-&nbsp;</TT></TD>
    <TD align=3Dright><TT>133&nbsp;</TT></TD>
    <TD align=3Dright><TT>1&nbsp;&nbsp;</TT></TD>
    <TD noWrap align=3Dright><TT>---&nbsp;&nbsp;</TT></TD>
    <TD noWrap><TT>&nbsp;K.MKGDYFR.Y + Oxidation (M)</TT></TD></TR>
  <TR>
    <TD align=3Dright>&nbsp;</TD>
    <TD align=3Dright><TT>1189.5975&nbsp;&nbsp;</TT></TD>
    <TD align=3Dright><TT>1188.5902&nbsp;&nbsp;</TT></TD>
    <TD align=3Dright><TT>1188.6536&nbsp;&nbsp;</TT></TD>
    <TD noWrap align=3Dright><TT>-53.34&nbsp;</TT></TD>
    <TD align=3Dright><TT>219&nbsp;</TT></TD>
    <TD noWrap align=3Dright><TT>-&nbsp;</TT></TD>
    <TD align=3Dright><TT>228&nbsp;</TT></TD>
    <TD align=3Dright><TT>0&nbsp;&nbsp;</TT></TD>
    <TD noWrap align=3Dright><TT>---&nbsp;&nbsp;</TT></TD>
    <TD noWrap><TT>&nbsp;K.DSTLIMQLLR.D</TT></TD></TR>
  <TR>
    <TD align=3Dright>&nbsp;</TD>
    <TD align=3Dright><TT>1189.5975&nbsp;&nbsp;</TT></TD>
    <TD align=3Dright><TT>1188.5902&nbsp;&nbsp;</TT></TD>
    <TD align=3Dright><TT>1188.6536&nbsp;&nbsp;</TT></TD>
    <TD noWrap align=3Dright><TT>-53.34&nbsp;</TT></TD>
    <TD align=3Dright><TT>219&nbsp;</TT></TD>
    <TD noWrap align=3Dright><TT>-&nbsp;</TT></TD>
    <TD align=3Dright><TT>228&nbsp;</TT></TD>
    <TD align=3Dright><TT>0&nbsp;&nbsp;</TT></TD>
    <TD noWrap align=3Dright><TT>82&nbsp;&nbsp;</TT></TD>
    <TD noWrap><TT>&nbsp;K.DSTLIMQLLR.D</TT></TD></TR>
  <TR>
    <TD align=3Dright>&nbsp;</TD>
    <TD align=3Dright><TT>1205.5774&nbsp;&nbsp;</TT></TD>
    <TD align=3Dright><TT>1204.5701&nbsp;&nbsp;</TT></TD>
    <TD align=3Dright><TT>1204.6485&nbsp;&nbsp;</TT></TD>
    <TD noWrap align=3Dright><TT>-65.10&nbsp;</TT></TD>
    <TD align=3Dright><TT>219&nbsp;</TT></TD>
    <TD noWrap align=3Dright><TT>-&nbsp;</TT></TD>
    <TD align=3Dright><TT>228&nbsp;</TT></TD>
    <TD align=3Dright><TT>0&nbsp;&nbsp;</TT></TD>
    <TD noWrap align=3Dright><TT>---&nbsp;&nbsp;</TT></TD>
    <TD noWrap><TT>&nbsp;K.DSTLIMQLLR.D + Oxidation (M)</TT></TD></TR>
  <TR>
    <TD align=3Dright>&nbsp;</TD>
    <TD align=3Dright><TT>1205.5774&nbsp;&nbsp;</TT></TD>
    <TD align=3Dright><TT>1204.5701&nbsp;&nbsp;</TT></TD>
    <TD align=3Dright><TT>1204.6485&nbsp;&nbsp;</TT></TD>
    <TD noWrap align=3Dright><TT>-65.10&nbsp;</TT></TD>
    <TD align=3Dright><TT>219&nbsp;</TT></TD>
    <TD noWrap align=3Dright><TT>-&nbsp;</TT></TD>
    <TD align=3Dright><TT>228&nbsp;</TT></TD>
    <TD align=3Dright><TT>0&nbsp;&nbsp;</TT></TD>
    <TD noWrap align=3Dright><TT>(40)&nbsp;</TT></TD>
    <TD noWrap><TT>&nbsp;K.DSTLIMQLLR.D + Oxidation (M)</TT></TD></TR>
  <TR>
    <TD align=3Dright>&nbsp;</TD>
    <TD align=3Dright><TT>2363.0771&nbsp;&nbsp;</TT></TD>
    <TD align=3Dright><TT>2362.0698&nbsp;&nbsp;</TT></TD>
    <TD align=3Dright><TT>2362.1667&nbsp;&nbsp;</TT></TD>
    <TD noWrap align=3Dright><TT>-41.02&nbsp;</TT></TD>
    <TD align=3Dright><TT>174&nbsp;</TT></TD>
    <TD noWrap align=3Dright><TT>-&nbsp;</TT></TD>
    <TD align=3Dright><TT>193&nbsp;</TT></TD>
    <TD align=3Dright><TT>0&nbsp;&nbsp;</TT></TD>
    <TD noWrap align=3Dright><TT>---&nbsp;&nbsp;</TT></TD>
    <TD noWrap><TT>&nbsp;R.LGLALNFSVFYYEIMNSPER.A</TT></TD></TR>
  <TR>
    <TD align=3Dright>&nbsp;</TD>
    <TD align=3Dright><TT>2379.0554&nbsp;&nbsp;</TT></TD>
    <TD align=3Dright><TT>2378.0481&nbsp;&nbsp;</TT></TD>
    <TD align=3Dright><TT>2378.1616&nbsp;&nbsp;</TT></TD>
    <TD noWrap align=3Dright><TT>-47.73&nbsp;</TT></TD>
    <TD align=3Dright><TT>174&nbsp;</TT></TD>
    <TD noWrap align=3Dright><TT>-&nbsp;</TT></TD>
    <TD align=3Dright><TT>193&nbsp;</TT></TD>
    <TD align=3Dright><TT>0&nbsp;&nbsp;</TT></TD>
    <TD noWrap align=3Dright><TT>---&nbsp;&nbsp;</TT></TD>
    <TD noWrap><TT>&nbsp;R.LGLALNFSVFYYEIMNSPER.A + Oxidation =
(M)</TT></TD></TR>
  <TR>
    <TD align=3Dright>&nbsp;</TD>
    <TD align=3Dright><TT>2379.0554&nbsp;&nbsp;</TT></TD>
    <TD align=3Dright><TT>2378.0481&nbsp;&nbsp;</TT></TD>
    <TD align=3Dright><TT>2378.1616&nbsp;&nbsp;</TT></TD>
    <TD noWrap align=3Dright><TT>-47.73&nbsp;</TT></TD>
    <TD align=3Dright><TT>174&nbsp;</TT></TD>
    <TD noWrap align=3Dright><TT>-&nbsp;</TT></TD>
    <TD align=3Dright><TT>193&nbsp;</TT></TD>
    <TD align=3Dright><TT>0&nbsp;&nbsp;</TT></TD>
    <TD noWrap align=3Dright><TT>28&nbsp;&nbsp;</TT></TD>
    <TD noWrap><TT>&nbsp;R.LGLALNFSVFYYEIMNSPER.A + Oxidation=20
  (M)</TT></TD></TR></TBODY></TABLE>
<TABLE border=3D0 cellSpacing=3D0>
  <TBODY>
  <TR>
    <TD><TT>&nbsp;&nbsp;&nbsp;&nbsp;&nbsp;&nbsp;</TT></TD>
    <TD><TT><B>No match to: </B>825.0640, 829.3389, 842.4658, 870.4988,=20
      910.3720, 910.3720, 928.4225, 948.3666, 1089.5468, 1089.5468, =
1197.5964,=20
      1220.5222, 1220.5222, 1221.5348, 1236.4971, 1242.5464, 1242.5464,=20
      1366.6329, 1471.6416, 1471.6416, 1802.8802, 2096.9275, 2096.9275,=20
      2169.8777, 2169.8777, 2210.9902, 2367.0684,=20
2482.0688</TT></TD></TR></TBODY></TABLE><BR>
<TABLE border=3D0 cellSpacing=3D0>
  <TBODY>
  <TR>
    <TD><TT><B><A name=3DHit36>36.</A>&nbsp;&nbsp;&nbsp;</B></TT></TD>
    <TD noWrap><TT><A=20
      =
href=3D"http://zxw-pc/mascot/cgi/protein_view.pl?file=3D../data/20121225/=
F002401.dat&amp;hit=3D36"=20
      =
target=3D_blank>gi|26454611</A>&nbsp;&nbsp;&nbsp;&nbsp;<B>Mass:</B>&nbsp;=
29413&nbsp;&nbsp;&nbsp;&nbsp;<B>Score:</B>&nbsp;150&nbsp;&nbsp;&nbsp;&nbs=
p;<B>Expect:</B>&nbsp;1.9e-009&nbsp;&nbsp;<B>Matches:</B>&nbsp;11</TT></T=
D></TR>
  <TR>
    <TD>&nbsp;</TD>
    <TD noWrap><TT>RecName: Full=3D14-3-3 protein =
9</TT></TD></TR></TBODY></TABLE>
<TABLE border=3D0 cellSpacing=3D0 cellPadding=3D0>
  <TBODY>
  <TR>
    <TD><TT>&nbsp;&nbsp;&nbsp;&nbsp;&nbsp;&nbsp;</TT></TD>
    <TD align=3Dright><TT><B>Observed&nbsp;&nbsp;</B></TT></TD>
    <TD noWrap align=3Dright><TT><B>Mr(expt)&nbsp;&nbsp;</B></TT></TD>
    <TD noWrap align=3Dright><TT><B>Mr(calc)&nbsp;&nbsp;</B></TT></TD>
    <TD align=3Dright><TT><B>&nbsp;ppm&nbsp;&nbsp;</B></TT></TD>
    <TD align=3Dright><TT><B>Start&nbsp;</B></TT></TD>
    <TD align=3Dright><TT><B>&nbsp;</B></TT></TD>
    <TD align=3Dright><TT><B>End&nbsp;</B></TT></TD>
    <TD align=3Dright><TT><B>Miss&nbsp;</B></TT></TD>
    <TD align=3Dright><TT><B>Ions&nbsp;</B></TT></TD>
    <TD><TT><B>&nbsp;Peptide</B></TT></TD></TR>
  <TR>
    <TD align=3Dright>&nbsp;</TD>
    <TD align=3Dright><TT>770.3667&nbsp;&nbsp;</TT></TD>
    <TD align=3Dright><TT>769.3594&nbsp;&nbsp;</TT></TD>
    <TD align=3Dright><TT>769.4010&nbsp;&nbsp;</TT></TD>
    <TD noWrap align=3Dright><TT>-54.06&nbsp;</TT></TD>
    <TD align=3Dright><TT>134&nbsp;</TT></TD>
    <TD noWrap align=3Dright><TT>-&nbsp;</TT></TD>
    <TD align=3Dright><TT>139&nbsp;</TT></TD>
    <TD align=3Dright><TT>0&nbsp;&nbsp;</TT></TD>
    <TD noWrap align=3Dright><TT>---&nbsp;&nbsp;</TT></TD>
    <TD noWrap><TT>&nbsp;R.YLAEFK.A</TT></TD></TR>
  <TR>
    <TD align=3Dright>&nbsp;</TD>
    <TD align=3Dright><TT>816.3817&nbsp;&nbsp;</TT></TD>
    <TD align=3Dright><TT>815.3744&nbsp;&nbsp;</TT></TD>
    <TD align=3Dright><TT>815.4137&nbsp;&nbsp;</TT></TD>
    <TD noWrap align=3Dright><TT>-48.22&nbsp;</TT></TD>
    <TD align=3Dright><TT>16&nbsp;</TT></TD>
    <TD noWrap align=3Dright><TT>-&nbsp;</TT></TD>
    <TD align=3Dright><TT>22&nbsp;</TT></TD>
    <TD align=3Dright><TT>0&nbsp;&nbsp;</TT></TD>
    <TD noWrap align=3Dright><TT>---&nbsp;&nbsp;</TT></TD>
    <TD noWrap><TT>&nbsp;K.LAEQAER.Y</TT></TD></TR>
  <TR>
    <TD align=3Dright>&nbsp;</TD>
    <TD align=3Dright><TT>932.3815&nbsp;&nbsp;</TT></TD>
    <TD align=3Dright><TT>931.3743&nbsp;&nbsp;</TT></TD>
    <TD align=3Dright><TT>931.4222&nbsp;&nbsp;</TT></TD>
    <TD noWrap align=3Dright><TT>-51.44&nbsp;</TT></TD>
    <TD align=3Dright><TT>127&nbsp;</TT></TD>
    <TD noWrap align=3Dright><TT>-&nbsp;</TT></TD>
    <TD align=3Dright><TT>133&nbsp;</TT></TD>
    <TD align=3Dright><TT>1&nbsp;&nbsp;</TT></TD>
    <TD noWrap align=3Dright><TT>---&nbsp;&nbsp;</TT></TD>
    <TD noWrap><TT>&nbsp;K.MKGDYYR.Y</TT></TD></TR>
  <TR>
    <TD align=3Dright>&nbsp;</TD>
    <TD align=3Dright><TT>948.3666&nbsp;&nbsp;</TT></TD>
    <TD align=3Dright><TT>947.3593&nbsp;&nbsp;</TT></TD>
    <TD align=3Dright><TT>947.4171&nbsp;&nbsp;</TT></TD>
    <TD noWrap align=3Dright><TT>-60.99&nbsp;</TT></TD>
    <TD align=3Dright><TT>127&nbsp;</TT></TD>
    <TD noWrap align=3Dright><TT>-&nbsp;</TT></TD>
    <TD align=3Dright><TT>133&nbsp;</TT></TD>
    <TD align=3Dright><TT>1&nbsp;&nbsp;</TT></TD>
    <TD noWrap align=3Dright><TT>---&nbsp;&nbsp;</TT></TD>
    <TD noWrap><TT>&nbsp;K.MKGDYYR.Y + Oxidation (M)</TT></TD></TR>
  <TR>
    <TD align=3Dright>&nbsp;</TD>
    <TD align=3Dright><TT>1189.5975&nbsp;&nbsp;</TT></TD>
    <TD align=3Dright><TT>1188.5902&nbsp;&nbsp;</TT></TD>
    <TD align=3Dright><TT>1188.6536&nbsp;&nbsp;</TT></TD>
    <TD noWrap align=3Dright><TT>-53.34&nbsp;</TT></TD>
    <TD align=3Dright><TT>219&nbsp;</TT></TD>
    <TD noWrap align=3Dright><TT>-&nbsp;</TT></TD>
    <TD align=3Dright><TT>228&nbsp;</TT></TD>
    <TD align=3Dright><TT>0&nbsp;&nbsp;</TT></TD>
    <TD noWrap align=3Dright><TT>---&nbsp;&nbsp;</TT></TD>
    <TD noWrap><TT>&nbsp;K.DSTLIMQLLR.D</TT></TD></TR>
  <TR>
    <TD align=3Dright>&nbsp;</TD>
    <TD align=3Dright><TT>1189.5975&nbsp;&nbsp;</TT></TD>
    <TD align=3Dright><TT>1188.5902&nbsp;&nbsp;</TT></TD>
    <TD align=3Dright><TT>1188.6536&nbsp;&nbsp;</TT></TD>
    <TD noWrap align=3Dright><TT>-53.34&nbsp;</TT></TD>
    <TD align=3Dright><TT>219&nbsp;</TT></TD>
    <TD noWrap align=3Dright><TT>-&nbsp;</TT></TD>
    <TD align=3Dright><TT>228&nbsp;</TT></TD>
    <TD align=3Dright><TT>0&nbsp;&nbsp;</TT></TD>
    <TD noWrap align=3Dright><TT>82&nbsp;&nbsp;</TT></TD>
    <TD noWrap><TT>&nbsp;K.DSTLIMQLLR.D</TT></TD></TR>
  <TR>
    <TD align=3Dright>&nbsp;</TD>
    <TD align=3Dright><TT>1205.5774&nbsp;&nbsp;</TT></TD>
    <TD align=3Dright><TT>1204.5701&nbsp;&nbsp;</TT></TD>
    <TD align=3Dright><TT>1204.6485&nbsp;&nbsp;</TT></TD>
    <TD noWrap align=3Dright><TT>-65.10&nbsp;</TT></TD>
    <TD align=3Dright><TT>219&nbsp;</TT></TD>
    <TD noWrap align=3Dright><TT>-&nbsp;</TT></TD>
    <TD align=3Dright><TT>228&nbsp;</TT></TD>
    <TD align=3Dright><TT>0&nbsp;&nbsp;</TT></TD>
    <TD noWrap align=3Dright><TT>---&nbsp;&nbsp;</TT></TD>
    <TD noWrap><TT>&nbsp;K.DSTLIMQLLR.D + Oxidation (M)</TT></TD></TR>
  <TR>
    <TD align=3Dright>&nbsp;</TD>
    <TD align=3Dright><TT>1205.5774&nbsp;&nbsp;</TT></TD>
    <TD align=3Dright><TT>1204.5701&nbsp;&nbsp;</TT></TD>
    <TD align=3Dright><TT>1204.6485&nbsp;&nbsp;</TT></TD>
    <TD noWrap align=3Dright><TT>-65.10&nbsp;</TT></TD>
    <TD align=3Dright><TT>219&nbsp;</TT></TD>
    <TD noWrap align=3Dright><TT>-&nbsp;</TT></TD>
    <TD align=3Dright><TT>228&nbsp;</TT></TD>
    <TD align=3Dright><TT>0&nbsp;&nbsp;</TT></TD>
    <TD noWrap align=3Dright><TT>(40)&nbsp;</TT></TD>
    <TD noWrap><TT>&nbsp;K.DSTLIMQLLR.D + Oxidation (M)</TT></TD></TR>
  <TR>
    <TD align=3Dright>&nbsp;</TD>
    <TD align=3Dright><TT>2363.0771&nbsp;&nbsp;</TT></TD>
    <TD align=3Dright><TT>2362.0698&nbsp;&nbsp;</TT></TD>
    <TD align=3Dright><TT>2362.1667&nbsp;&nbsp;</TT></TD>
    <TD noWrap align=3Dright><TT>-41.02&nbsp;</TT></TD>
    <TD align=3Dright><TT>174&nbsp;</TT></TD>
    <TD noWrap align=3Dright><TT>-&nbsp;</TT></TD>
    <TD align=3Dright><TT>193&nbsp;</TT></TD>
    <TD align=3Dright><TT>0&nbsp;&nbsp;</TT></TD>
    <TD noWrap align=3Dright><TT>---&nbsp;&nbsp;</TT></TD>
    <TD noWrap><TT>&nbsp;R.LGLALNFSVFYYEIMNSPER.A</TT></TD></TR>
  <TR>
    <TD align=3Dright>&nbsp;</TD>
    <TD align=3Dright><TT>2379.0554&nbsp;&nbsp;</TT></TD>
    <TD align=3Dright><TT>2378.0481&nbsp;&nbsp;</TT></TD>
    <TD align=3Dright><TT>2378.1616&nbsp;&nbsp;</TT></TD>
    <TD noWrap align=3Dright><TT>-47.73&nbsp;</TT></TD>
    <TD align=3Dright><TT>174&nbsp;</TT></TD>
    <TD noWrap align=3Dright><TT>-&nbsp;</TT></TD>
    <TD align=3Dright><TT>193&nbsp;</TT></TD>
    <TD align=3Dright><TT>0&nbsp;&nbsp;</TT></TD>
    <TD noWrap align=3Dright><TT>---&nbsp;&nbsp;</TT></TD>
    <TD noWrap><TT>&nbsp;R.LGLALNFSVFYYEIMNSPER.A + Oxidation =
(M)</TT></TD></TR>
  <TR>
    <TD align=3Dright>&nbsp;</TD>
    <TD align=3Dright><TT>2379.0554&nbsp;&nbsp;</TT></TD>
    <TD align=3Dright><TT>2378.0481&nbsp;&nbsp;</TT></TD>
    <TD align=3Dright><TT>2378.1616&nbsp;&nbsp;</TT></TD>
    <TD noWrap align=3Dright><TT>-47.73&nbsp;</TT></TD>
    <TD align=3Dright><TT>174&nbsp;</TT></TD>
    <TD noWrap align=3Dright><TT>-&nbsp;</TT></TD>
    <TD align=3Dright><TT>193&nbsp;</TT></TD>
    <TD align=3Dright><TT>0&nbsp;&nbsp;</TT></TD>
    <TD noWrap align=3Dright><TT>28&nbsp;&nbsp;</TT></TD>
    <TD noWrap><TT>&nbsp;R.LGLALNFSVFYYEIMNSPER.A + Oxidation=20
  (M)</TT></TD></TR></TBODY></TABLE>
<TABLE border=3D0 cellSpacing=3D0>
  <TBODY>
  <TR>
    <TD><TT>&nbsp;&nbsp;&nbsp;&nbsp;&nbsp;&nbsp;</TT></TD>
    <TD><TT><B>No match to: </B>825.0640, 829.3389, 842.4658, 870.4988,=20
      910.3720, 910.3720, 928.4225, 1089.5468, 1089.5468, 1197.5964, =
1220.5222,=20
      1220.5222, 1221.5348, 1236.4971, 1242.5464, 1242.5464, 1366.6329,=20
      1471.6416, 1471.6416, 1802.8802, 2096.9275, 2096.9275, 2169.8777,=20
      2169.8777, 2210.9902, 2367.0684, =
2482.0688</TT></TD></TR></TBODY></TABLE><BR>
<TABLE border=3D0 cellSpacing=3D0>
  <TBODY>
  <TR>
    <TD><TT><B><A name=3DHit37>37.</A>&nbsp;&nbsp;&nbsp;</B></TT></TD>
    <TD noWrap><TT><A=20
      =
href=3D"http://zxw-pc/mascot/cgi/protein_view.pl?file=3D../data/20121225/=
F002401.dat&amp;hit=3D37"=20
      =
target=3D_blank>gi|227473139</A>&nbsp;&nbsp;&nbsp;&nbsp;<B>Mass:</B>&nbsp=
;29413&nbsp;&nbsp;&nbsp;&nbsp;<B>Score:</B>&nbsp;150&nbsp;&nbsp;&nbsp;&nb=
sp;<B>Expect:</B>&nbsp;1.9e-009&nbsp;&nbsp;<B>Matches:</B>&nbsp;11</TT></=
TD></TR>
  <TR>
    <TD>&nbsp;</TD>
    <TD noWrap><TT>unnamed protein product [Solanum=20
  lycopersicum]</TT></TD></TR></TBODY></TABLE>
<TABLE border=3D0 cellSpacing=3D0 cellPadding=3D0>
  <TBODY>
  <TR>
    <TD><TT>&nbsp;&nbsp;&nbsp;&nbsp;&nbsp;&nbsp;</TT></TD>
    <TD align=3Dright><TT><B>Observed&nbsp;&nbsp;</B></TT></TD>
    <TD noWrap align=3Dright><TT><B>Mr(expt)&nbsp;&nbsp;</B></TT></TD>
    <TD noWrap align=3Dright><TT><B>Mr(calc)&nbsp;&nbsp;</B></TT></TD>
    <TD align=3Dright><TT><B>&nbsp;ppm&nbsp;&nbsp;</B></TT></TD>
    <TD align=3Dright><TT><B>Start&nbsp;</B></TT></TD>
    <TD align=3Dright><TT><B>&nbsp;</B></TT></TD>
    <TD align=3Dright><TT><B>End&nbsp;</B></TT></TD>
    <TD align=3Dright><TT><B>Miss&nbsp;</B></TT></TD>
    <TD align=3Dright><TT><B>Ions&nbsp;</B></TT></TD>
    <TD><TT><B>&nbsp;Peptide</B></TT></TD></TR>
  <TR>
    <TD align=3Dright>&nbsp;</TD>
    <TD align=3Dright><TT>770.3667&nbsp;&nbsp;</TT></TD>
    <TD align=3Dright><TT>769.3594&nbsp;&nbsp;</TT></TD>
    <TD align=3Dright><TT>769.4010&nbsp;&nbsp;</TT></TD>
    <TD noWrap align=3Dright><TT>-54.06&nbsp;</TT></TD>
    <TD align=3Dright><TT>134&nbsp;</TT></TD>
    <TD noWrap align=3Dright><TT>-&nbsp;</TT></TD>
    <TD align=3Dright><TT>139&nbsp;</TT></TD>
    <TD align=3Dright><TT>0&nbsp;&nbsp;</TT></TD>
    <TD noWrap align=3Dright><TT>---&nbsp;&nbsp;</TT></TD>
    <TD noWrap><TT>&nbsp;R.YLAEFK.A</TT></TD></TR>
  <TR>
    <TD align=3Dright>&nbsp;</TD>
    <TD align=3Dright><TT>816.3817&nbsp;&nbsp;</TT></TD>
    <TD align=3Dright><TT>815.3744&nbsp;&nbsp;</TT></TD>
    <TD align=3Dright><TT>815.4137&nbsp;&nbsp;</TT></TD>
    <TD noWrap align=3Dright><TT>-48.22&nbsp;</TT></TD>
    <TD align=3Dright><TT>16&nbsp;</TT></TD>
    <TD noWrap align=3Dright><TT>-&nbsp;</TT></TD>
    <TD align=3Dright><TT>22&nbsp;</TT></TD>
    <TD align=3Dright><TT>0&nbsp;&nbsp;</TT></TD>
    <TD noWrap align=3Dright><TT>---&nbsp;&nbsp;</TT></TD>
    <TD noWrap><TT>&nbsp;K.LAEQAER.Y</TT></TD></TR>
  <TR>
    <TD align=3Dright>&nbsp;</TD>
    <TD align=3Dright><TT>932.3815&nbsp;&nbsp;</TT></TD>
    <TD align=3Dright><TT>931.3743&nbsp;&nbsp;</TT></TD>
    <TD align=3Dright><TT>931.4222&nbsp;&nbsp;</TT></TD>
    <TD noWrap align=3Dright><TT>-51.44&nbsp;</TT></TD>
    <TD align=3Dright><TT>127&nbsp;</TT></TD>
    <TD noWrap align=3Dright><TT>-&nbsp;</TT></TD>
    <TD align=3Dright><TT>133&nbsp;</TT></TD>
    <TD align=3Dright><TT>1&nbsp;&nbsp;</TT></TD>
    <TD noWrap align=3Dright><TT>---&nbsp;&nbsp;</TT></TD>
    <TD noWrap><TT>&nbsp;K.MKGDYYR.Y</TT></TD></TR>
  <TR>
    <TD align=3Dright>&nbsp;</TD>
    <TD align=3Dright><TT>948.3666&nbsp;&nbsp;</TT></TD>
    <TD align=3Dright><TT>947.3593&nbsp;&nbsp;</TT></TD>
    <TD align=3Dright><TT>947.4171&nbsp;&nbsp;</TT></TD>
    <TD noWrap align=3Dright><TT>-60.99&nbsp;</TT></TD>
    <TD align=3Dright><TT>127&nbsp;</TT></TD>
    <TD noWrap align=3Dright><TT>-&nbsp;</TT></TD>
    <TD align=3Dright><TT>133&nbsp;</TT></TD>
    <TD align=3Dright><TT>1&nbsp;&nbsp;</TT></TD>
    <TD noWrap align=3Dright><TT>---&nbsp;&nbsp;</TT></TD>
    <TD noWrap><TT>&nbsp;K.MKGDYYR.Y + Oxidation (M)</TT></TD></TR>
  <TR>
    <TD align=3Dright>&nbsp;</TD>
    <TD align=3Dright><TT>1189.5975&nbsp;&nbsp;</TT></TD>
    <TD align=3Dright><TT>1188.5902&nbsp;&nbsp;</TT></TD>
    <TD align=3Dright><TT>1188.6536&nbsp;&nbsp;</TT></TD>
    <TD noWrap align=3Dright><TT>-53.34&nbsp;</TT></TD>
    <TD align=3Dright><TT>219&nbsp;</TT></TD>
    <TD noWrap align=3Dright><TT>-&nbsp;</TT></TD>
    <TD align=3Dright><TT>228&nbsp;</TT></TD>
    <TD align=3Dright><TT>0&nbsp;&nbsp;</TT></TD>
    <TD noWrap align=3Dright><TT>---&nbsp;&nbsp;</TT></TD>
    <TD noWrap><TT>&nbsp;K.DSTLIMQLLR.D</TT></TD></TR>
  <TR>
    <TD align=3Dright>&nbsp;</TD>
    <TD align=3Dright><TT>1189.5975&nbsp;&nbsp;</TT></TD>
    <TD align=3Dright><TT>1188.5902&nbsp;&nbsp;</TT></TD>
    <TD align=3Dright><TT>1188.6536&nbsp;&nbsp;</TT></TD>
    <TD noWrap align=3Dright><TT>-53.34&nbsp;</TT></TD>
    <TD align=3Dright><TT>219&nbsp;</TT></TD>
    <TD noWrap align=3Dright><TT>-&nbsp;</TT></TD>
    <TD align=3Dright><TT>228&nbsp;</TT></TD>
    <TD align=3Dright><TT>0&nbsp;&nbsp;</TT></TD>
    <TD noWrap align=3Dright><TT>82&nbsp;&nbsp;</TT></TD>
    <TD noWrap><TT>&nbsp;K.DSTLIMQLLR.D</TT></TD></TR>
  <TR>
    <TD align=3Dright>&nbsp;</TD>
    <TD align=3Dright><TT>1205.5774&nbsp;&nbsp;</TT></TD>
    <TD align=3Dright><TT>1204.5701&nbsp;&nbsp;</TT></TD>
    <TD align=3Dright><TT>1204.6485&nbsp;&nbsp;</TT></TD>
    <TD noWrap align=3Dright><TT>-65.10&nbsp;</TT></TD>
    <TD align=3Dright><TT>219&nbsp;</TT></TD>
    <TD noWrap align=3Dright><TT>-&nbsp;</TT></TD>
    <TD align=3Dright><TT>228&nbsp;</TT></TD>
    <TD align=3Dright><TT>0&nbsp;&nbsp;</TT></TD>
    <TD noWrap align=3Dright><TT>---&nbsp;&nbsp;</TT></TD>
    <TD noWrap><TT>&nbsp;K.DSTLIMQLLR.D + Oxidation (M)</TT></TD></TR>
  <TR>
    <TD align=3Dright>&nbsp;</TD>
    <TD align=3Dright><TT>1205.5774&nbsp;&nbsp;</TT></TD>
    <TD align=3Dright><TT>1204.5701&nbsp;&nbsp;</TT></TD>
    <TD align=3Dright><TT>1204.6485&nbsp;&nbsp;</TT></TD>
    <TD noWrap align=3Dright><TT>-65.10&nbsp;</TT></TD>
    <TD align=3Dright><TT>219&nbsp;</TT></TD>
    <TD noWrap align=3Dright><TT>-&nbsp;</TT></TD>
    <TD align=3Dright><TT>228&nbsp;</TT></TD>
    <TD align=3Dright><TT>0&nbsp;&nbsp;</TT></TD>
    <TD noWrap align=3Dright><TT>(40)&nbsp;</TT></TD>
    <TD noWrap><TT>&nbsp;K.DSTLIMQLLR.D + Oxidation (M)</TT></TD></TR>
  <TR>
    <TD align=3Dright>&nbsp;</TD>
    <TD align=3Dright><TT>2363.0771&nbsp;&nbsp;</TT></TD>
    <TD align=3Dright><TT>2362.0698&nbsp;&nbsp;</TT></TD>
    <TD align=3Dright><TT>2362.1667&nbsp;&nbsp;</TT></TD>
    <TD noWrap align=3Dright><TT>-41.02&nbsp;</TT></TD>
    <TD align=3Dright><TT>174&nbsp;</TT></TD>
    <TD noWrap align=3Dright><TT>-&nbsp;</TT></TD>
    <TD align=3Dright><TT>193&nbsp;</TT></TD>
    <TD align=3Dright><TT>0&nbsp;&nbsp;</TT></TD>
    <TD noWrap align=3Dright><TT>---&nbsp;&nbsp;</TT></TD>
    <TD noWrap><TT>&nbsp;R.LGLALNFSVFYYEIMNSPER.A</TT></TD></TR>
  <TR>
    <TD align=3Dright>&nbsp;</TD>
    <TD align=3Dright><TT>2379.0554&nbsp;&nbsp;</TT></TD>
    <TD align=3Dright><TT>2378.0481&nbsp;&nbsp;</TT></TD>
    <TD align=3Dright><TT>2378.1616&nbsp;&nbsp;</TT></TD>
    <TD noWrap align=3Dright><TT>-47.73&nbsp;</TT></TD>
    <TD align=3Dright><TT>174&nbsp;</TT></TD>
    <TD noWrap align=3Dright><TT>-&nbsp;</TT></TD>
    <TD align=3Dright><TT>193&nbsp;</TT></TD>
    <TD align=3Dright><TT>0&nbsp;&nbsp;</TT></TD>
    <TD noWrap align=3Dright><TT>---&nbsp;&nbsp;</TT></TD>
    <TD noWrap><TT>&nbsp;R.LGLALNFSVFYYEIMNSPER.A + Oxidation =
(M)</TT></TD></TR>
  <TR>
    <TD align=3Dright>&nbsp;</TD>
    <TD align=3Dright><TT>2379.0554&nbsp;&nbsp;</TT></TD>
    <TD align=3Dright><TT>2378.0481&nbsp;&nbsp;</TT></TD>
    <TD align=3Dright><TT>2378.1616&nbsp;&nbsp;</TT></TD>
    <TD noWrap align=3Dright><TT>-47.73&nbsp;</TT></TD>
    <TD align=3Dright><TT>174&nbsp;</TT></TD>
    <TD noWrap align=3Dright><TT>-&nbsp;</TT></TD>
    <TD align=3Dright><TT>193&nbsp;</TT></TD>
    <TD align=3Dright><TT>0&nbsp;&nbsp;</TT></TD>
    <TD noWrap align=3Dright><TT>28&nbsp;&nbsp;</TT></TD>
    <TD noWrap><TT>&nbsp;R.LGLALNFSVFYYEIMNSPER.A + Oxidation=20
  (M)</TT></TD></TR></TBODY></TABLE>
<TABLE border=3D0 cellSpacing=3D0>
  <TBODY>
  <TR>
    <TD><TT>&nbsp;&nbsp;&nbsp;&nbsp;&nbsp;&nbsp;</TT></TD>
    <TD><TT><B>No match to: </B>825.0640, 829.3389, 842.4658, 870.4988,=20
      910.3720, 910.3720, 928.4225, 1089.5468, 1089.5468, 1197.5964, =
1220.5222,=20
      1220.5222, 1221.5348, 1236.4971, 1242.5464, 1242.5464, 1366.6329,=20
      1471.6416, 1471.6416, 1802.8802, 2096.9275, 2096.9275, 2169.8777,=20
      2169.8777, 2210.9902, 2367.0684, =
2482.0688</TT></TD></TR></TBODY></TABLE><BR>
<TABLE border=3D0 cellSpacing=3D0>
  <TBODY>
  <TR>
    <TD><TT><B><A name=3DHit38>38.</A>&nbsp;&nbsp;&nbsp;</B></TT></TD>
    <TD noWrap><TT><A=20
      =
href=3D"http://zxw-pc/mascot/cgi/protein_view.pl?file=3D../data/20121225/=
F002401.dat&amp;hit=3D38"=20
      =
target=3D_blank>gi|22138738</A>&nbsp;&nbsp;&nbsp;&nbsp;<B>Mass:</B>&nbsp;=
29413&nbsp;&nbsp;&nbsp;&nbsp;<B>Score:</B>&nbsp;150&nbsp;&nbsp;&nbsp;&nbs=
p;<B>Expect:</B>&nbsp;1.9e-009&nbsp;&nbsp;<B>Matches:</B>&nbsp;11</TT></T=
D></TR>
  <TR>
    <TD>&nbsp;</TD>
    <TD noWrap><TT>14-3-3 protein [Solanum=20
lycopersicum]</TT></TD></TR></TBODY></TABLE>
<TABLE border=3D0 cellSpacing=3D0 cellPadding=3D0>
  <TBODY>
  <TR>
    <TD><TT>&nbsp;&nbsp;&nbsp;&nbsp;&nbsp;&nbsp;</TT></TD>
    <TD align=3Dright><TT><B>Observed&nbsp;&nbsp;</B></TT></TD>
    <TD noWrap align=3Dright><TT><B>Mr(expt)&nbsp;&nbsp;</B></TT></TD>
    <TD noWrap align=3Dright><TT><B>Mr(calc)&nbsp;&nbsp;</B></TT></TD>
    <TD align=3Dright><TT><B>&nbsp;ppm&nbsp;&nbsp;</B></TT></TD>
    <TD align=3Dright><TT><B>Start&nbsp;</B></TT></TD>
    <TD align=3Dright><TT><B>&nbsp;</B></TT></TD>
    <TD align=3Dright><TT><B>End&nbsp;</B></TT></TD>
    <TD align=3Dright><TT><B>Miss&nbsp;</B></TT></TD>
    <TD align=3Dright><TT><B>Ions&nbsp;</B></TT></TD>
    <TD><TT><B>&nbsp;Peptide</B></TT></TD></TR>
  <TR>
    <TD align=3Dright>&nbsp;</TD>
    <TD align=3Dright><TT>770.3667&nbsp;&nbsp;</TT></TD>
    <TD align=3Dright><TT>769.3594&nbsp;&nbsp;</TT></TD>
    <TD align=3Dright><TT>769.4010&nbsp;&nbsp;</TT></TD>
    <TD noWrap align=3Dright><TT>-54.06&nbsp;</TT></TD>
    <TD align=3Dright><TT>134&nbsp;</TT></TD>
    <TD noWrap align=3Dright><TT>-&nbsp;</TT></TD>
    <TD align=3Dright><TT>139&nbsp;</TT></TD>
    <TD align=3Dright><TT>0&nbsp;&nbsp;</TT></TD>
    <TD noWrap align=3Dright><TT>---&nbsp;&nbsp;</TT></TD>
    <TD noWrap><TT>&nbsp;R.YLAEFK.A</TT></TD></TR>
  <TR>
    <TD align=3Dright>&nbsp;</TD>
    <TD align=3Dright><TT>816.3817&nbsp;&nbsp;</TT></TD>
    <TD align=3Dright><TT>815.3744&nbsp;&nbsp;</TT></TD>
    <TD align=3Dright><TT>815.4137&nbsp;&nbsp;</TT></TD>
    <TD noWrap align=3Dright><TT>-48.22&nbsp;</TT></TD>
    <TD align=3Dright><TT>16&nbsp;</TT></TD>
    <TD noWrap align=3Dright><TT>-&nbsp;</TT></TD>
    <TD align=3Dright><TT>22&nbsp;</TT></TD>
    <TD align=3Dright><TT>0&nbsp;&nbsp;</TT></TD>
    <TD noWrap align=3Dright><TT>---&nbsp;&nbsp;</TT></TD>
    <TD noWrap><TT>&nbsp;K.LAEQAER.Y</TT></TD></TR>
  <TR>
    <TD align=3Dright>&nbsp;</TD>
    <TD align=3Dright><TT>932.3815&nbsp;&nbsp;</TT></TD>
    <TD align=3Dright><TT>931.3743&nbsp;&nbsp;</TT></TD>
    <TD align=3Dright><TT>931.4222&nbsp;&nbsp;</TT></TD>
    <TD noWrap align=3Dright><TT>-51.44&nbsp;</TT></TD>
    <TD align=3Dright><TT>127&nbsp;</TT></TD>
    <TD noWrap align=3Dright><TT>-&nbsp;</TT></TD>
    <TD align=3Dright><TT>133&nbsp;</TT></TD>
    <TD align=3Dright><TT>1&nbsp;&nbsp;</TT></TD>
    <TD noWrap align=3Dright><TT>---&nbsp;&nbsp;</TT></TD>
    <TD noWrap><TT>&nbsp;K.MKGDYYR.Y</TT></TD></TR>
  <TR>
    <TD align=3Dright>&nbsp;</TD>
    <TD align=3Dright><TT>948.3666&nbsp;&nbsp;</TT></TD>
    <TD align=3Dright><TT>947.3593&nbsp;&nbsp;</TT></TD>
    <TD align=3Dright><TT>947.4171&nbsp;&nbsp;</TT></TD>
    <TD noWrap align=3Dright><TT>-60.99&nbsp;</TT></TD>
    <TD align=3Dright><TT>127&nbsp;</TT></TD>
    <TD noWrap align=3Dright><TT>-&nbsp;</TT></TD>
    <TD align=3Dright><TT>133&nbsp;</TT></TD>
    <TD align=3Dright><TT>1&nbsp;&nbsp;</TT></TD>
    <TD noWrap align=3Dright><TT>---&nbsp;&nbsp;</TT></TD>
    <TD noWrap><TT>&nbsp;K.MKGDYYR.Y + Oxidation (M)</TT></TD></TR>
  <TR>
    <TD align=3Dright>&nbsp;</TD>
    <TD align=3Dright><TT>1189.5975&nbsp;&nbsp;</TT></TD>
    <TD align=3Dright><TT>1188.5902&nbsp;&nbsp;</TT></TD>
    <TD align=3Dright><TT>1188.6536&nbsp;&nbsp;</TT></TD>
    <TD noWrap align=3Dright><TT>-53.34&nbsp;</TT></TD>
    <TD align=3Dright><TT>219&nbsp;</TT></TD>
    <TD noWrap align=3Dright><TT>-&nbsp;</TT></TD>
    <TD align=3Dright><TT>228&nbsp;</TT></TD>
    <TD align=3Dright><TT>0&nbsp;&nbsp;</TT></TD>
    <TD noWrap align=3Dright><TT>---&nbsp;&nbsp;</TT></TD>
    <TD noWrap><TT>&nbsp;K.DSTLIMQLLR.D</TT></TD></TR>
  <TR>
    <TD align=3Dright>&nbsp;</TD>
    <TD align=3Dright><TT>1189.5975&nbsp;&nbsp;</TT></TD>
    <TD align=3Dright><TT>1188.5902&nbsp;&nbsp;</TT></TD>
    <TD align=3Dright><TT>1188.6536&nbsp;&nbsp;</TT></TD>
    <TD noWrap align=3Dright><TT>-53.34&nbsp;</TT></TD>
    <TD align=3Dright><TT>219&nbsp;</TT></TD>
    <TD noWrap align=3Dright><TT>-&nbsp;</TT></TD>
    <TD align=3Dright><TT>228&nbsp;</TT></TD>
    <TD align=3Dright><TT>0&nbsp;&nbsp;</TT></TD>
    <TD noWrap align=3Dright><TT>82&nbsp;&nbsp;</TT></TD>
    <TD noWrap><TT>&nbsp;K.DSTLIMQLLR.D</TT></TD></TR>
  <TR>
    <TD align=3Dright>&nbsp;</TD>
    <TD align=3Dright><TT>1205.5774&nbsp;&nbsp;</TT></TD>
    <TD align=3Dright><TT>1204.5701&nbsp;&nbsp;</TT></TD>
    <TD align=3Dright><TT>1204.6485&nbsp;&nbsp;</TT></TD>
    <TD noWrap align=3Dright><TT>-65.10&nbsp;</TT></TD>
    <TD align=3Dright><TT>219&nbsp;</TT></TD>
    <TD noWrap align=3Dright><TT>-&nbsp;</TT></TD>
    <TD align=3Dright><TT>228&nbsp;</TT></TD>
    <TD align=3Dright><TT>0&nbsp;&nbsp;</TT></TD>
    <TD noWrap align=3Dright><TT>---&nbsp;&nbsp;</TT></TD>
    <TD noWrap><TT>&nbsp;K.DSTLIMQLLR.D + Oxidation (M)</TT></TD></TR>
  <TR>
    <TD align=3Dright>&nbsp;</TD>
    <TD align=3Dright><TT>1205.5774&nbsp;&nbsp;</TT></TD>
    <TD align=3Dright><TT>1204.5701&nbsp;&nbsp;</TT></TD>
    <TD align=3Dright><TT>1204.6485&nbsp;&nbsp;</TT></TD>
    <TD noWrap align=3Dright><TT>-65.10&nbsp;</TT></TD>
    <TD align=3Dright><TT>219&nbsp;</TT></TD>
    <TD noWrap align=3Dright><TT>-&nbsp;</TT></TD>
    <TD align=3Dright><TT>228&nbsp;</TT></TD>
    <TD align=3Dright><TT>0&nbsp;&nbsp;</TT></TD>
    <TD noWrap align=3Dright><TT>(40)&nbsp;</TT></TD>
    <TD noWrap><TT>&nbsp;K.DSTLIMQLLR.D + Oxidation (M)</TT></TD></TR>
  <TR>
    <TD align=3Dright>&nbsp;</TD>
    <TD align=3Dright><TT>2363.0771&nbsp;&nbsp;</TT></TD>
    <TD align=3Dright><TT>2362.0698&nbsp;&nbsp;</TT></TD>
    <TD align=3Dright><TT>2362.1667&nbsp;&nbsp;</TT></TD>
    <TD noWrap align=3Dright><TT>-41.02&nbsp;</TT></TD>
    <TD align=3Dright><TT>174&nbsp;</TT></TD>
    <TD noWrap align=3Dright><TT>-&nbsp;</TT></TD>
    <TD align=3Dright><TT>193&nbsp;</TT></TD>
    <TD align=3Dright><TT>0&nbsp;&nbsp;</TT></TD>
    <TD noWrap align=3Dright><TT>---&nbsp;&nbsp;</TT></TD>
    <TD noWrap><TT>&nbsp;R.LGLALNFSVFYYEIMNSPER.A</TT></TD></TR>
  <TR>
    <TD align=3Dright>&nbsp;</TD>
    <TD align=3Dright><TT>2379.0554&nbsp;&nbsp;</TT></TD>
    <TD align=3Dright><TT>2378.0481&nbsp;&nbsp;</TT></TD>
    <TD align=3Dright><TT>2378.1616&nbsp;&nbsp;</TT></TD>
    <TD noWrap align=3Dright><TT>-47.73&nbsp;</TT></TD>
    <TD align=3Dright><TT>174&nbsp;</TT></TD>
    <TD noWrap align=3Dright><TT>-&nbsp;</TT></TD>
    <TD align=3Dright><TT>193&nbsp;</TT></TD>
    <TD align=3Dright><TT>0&nbsp;&nbsp;</TT></TD>
    <TD noWrap align=3Dright><TT>---&nbsp;&nbsp;</TT></TD>
    <TD noWrap><TT>&nbsp;R.LGLALNFSVFYYEIMNSPER.A + Oxidation =
(M)</TT></TD></TR>
  <TR>
    <TD align=3Dright>&nbsp;</TD>
    <TD align=3Dright><TT>2379.0554&nbsp;&nbsp;</TT></TD>
    <TD align=3Dright><TT>2378.0481&nbsp;&nbsp;</TT></TD>
    <TD align=3Dright><TT>2378.1616&nbsp;&nbsp;</TT></TD>
    <TD noWrap align=3Dright><TT>-47.73&nbsp;</TT></TD>
    <TD align=3Dright><TT>174&nbsp;</TT></TD>
    <TD noWrap align=3Dright><TT>-&nbsp;</TT></TD>
    <TD align=3Dright><TT>193&nbsp;</TT></TD>
    <TD align=3Dright><TT>0&nbsp;&nbsp;</TT></TD>
    <TD noWrap align=3Dright><TT>28&nbsp;&nbsp;</TT></TD>
    <TD noWrap><TT>&nbsp;R.LGLALNFSVFYYEIMNSPER.A + Oxidation=20
  (M)</TT></TD></TR></TBODY></TABLE>
<TABLE border=3D0 cellSpacing=3D0>
  <TBODY>
  <TR>
    <TD><TT>&nbsp;&nbsp;&nbsp;&nbsp;&nbsp;&nbsp;</TT></TD>
    <TD><TT><B>No match to: </B>825.0640, 829.3389, 842.4658, 870.4988,=20
      910.3720, 910.3720, 928.4225, 1089.5468, 1089.5468, 1197.5964, =
1220.5222,=20
      1220.5222, 1221.5348, 1236.4971, 1242.5464, 1242.5464, 1366.6329,=20
      1471.6416, 1471.6416, 1802.8802, 2096.9275, 2096.9275, 2169.8777,=20
      2169.8777, 2210.9902, 2367.0684, =
2482.0688</TT></TD></TR></TBODY></TABLE><BR>
<TABLE border=3D0 cellSpacing=3D0>
  <TBODY>
  <TR>
    <TD><TT><B><A name=3DHit39>39.</A>&nbsp;&nbsp;&nbsp;</B></TT></TD>
    <TD noWrap><TT><A=20
      =
href=3D"http://zxw-pc/mascot/cgi/protein_view.pl?file=3D../data/20121225/=
F002401.dat&amp;hit=3D39"=20
      =
target=3D_blank>gi|257673424</A>&nbsp;&nbsp;&nbsp;&nbsp;<B>Mass:</B>&nbsp=
;30405&nbsp;&nbsp;&nbsp;&nbsp;<B>Score:</B>&nbsp;149&nbsp;&nbsp;&nbsp;&nb=
sp;<B>Expect:</B>&nbsp;2.3e-009&nbsp;&nbsp;<B>Matches:</B>&nbsp;12</TT></=
TD></TR>
  <TR>
    <TD>&nbsp;</TD>
    <TD noWrap><TT>unnamed protein product [Brassica=20
napus]</TT></TD></TR></TBODY></TABLE>
<TABLE border=3D0 cellSpacing=3D0 cellPadding=3D0>
  <TBODY>
  <TR>
    <TD><TT>&nbsp;&nbsp;&nbsp;&nbsp;&nbsp;&nbsp;</TT></TD>
    <TD align=3Dright><TT><B>Observed&nbsp;&nbsp;</B></TT></TD>
    <TD noWrap align=3Dright><TT><B>Mr(expt)&nbsp;&nbsp;</B></TT></TD>
    <TD noWrap align=3Dright><TT><B>Mr(calc)&nbsp;&nbsp;</B></TT></TD>
    <TD align=3Dright><TT><B>&nbsp;ppm&nbsp;&nbsp;</B></TT></TD>
    <TD align=3Dright><TT><B>Start&nbsp;</B></TT></TD>
    <TD align=3Dright><TT><B>&nbsp;</B></TT></TD>
    <TD align=3Dright><TT><B>End&nbsp;</B></TT></TD>
    <TD align=3Dright><TT><B>Miss&nbsp;</B></TT></TD>
    <TD align=3Dright><TT><B>Ions&nbsp;</B></TT></TD>
    <TD><TT><B>&nbsp;Peptide</B></TT></TD></TR>
  <TR>
    <TD align=3Dright>&nbsp;</TD>
    <TD align=3Dright><TT>770.3667&nbsp;&nbsp;</TT></TD>
    <TD align=3Dright><TT>769.3594&nbsp;&nbsp;</TT></TD>
    <TD align=3Dright><TT>769.4010&nbsp;&nbsp;</TT></TD>
    <TD noWrap align=3Dright><TT>-54.06&nbsp;</TT></TD>
    <TD align=3Dright><TT>136&nbsp;</TT></TD>
    <TD noWrap align=3Dright><TT>-&nbsp;</TT></TD>
    <TD align=3Dright><TT>141&nbsp;</TT></TD>
    <TD align=3Dright><TT>0&nbsp;&nbsp;</TT></TD>
    <TD noWrap align=3Dright><TT>---&nbsp;&nbsp;</TT></TD>
    <TD noWrap><TT>&nbsp;R.YLAEFK.T</TT></TD></TR>
  <TR>
    <TD align=3Dright>&nbsp;</TD>
    <TD align=3Dright><TT>932.3815&nbsp;&nbsp;</TT></TD>
    <TD align=3Dright><TT>931.3743&nbsp;&nbsp;</TT></TD>
    <TD align=3Dright><TT>931.4222&nbsp;&nbsp;</TT></TD>
    <TD noWrap align=3Dright><TT>-51.44&nbsp;</TT></TD>
    <TD align=3Dright><TT>129&nbsp;</TT></TD>
    <TD noWrap align=3Dright><TT>-&nbsp;</TT></TD>
    <TD align=3Dright><TT>135&nbsp;</TT></TD>
    <TD align=3Dright><TT>1&nbsp;&nbsp;</TT></TD>
    <TD noWrap align=3Dright><TT>---&nbsp;&nbsp;</TT></TD>
    <TD noWrap><TT>&nbsp;K.MKGDYYR.Y</TT></TD></TR>
  <TR>
    <TD align=3Dright>&nbsp;</TD>
    <TD align=3Dright><TT>948.3666&nbsp;&nbsp;</TT></TD>
    <TD align=3Dright><TT>947.3593&nbsp;&nbsp;</TT></TD>
    <TD align=3Dright><TT>947.4171&nbsp;&nbsp;</TT></TD>
    <TD noWrap align=3Dright><TT>-60.99&nbsp;</TT></TD>
    <TD align=3Dright><TT>129&nbsp;</TT></TD>
    <TD noWrap align=3Dright><TT>-&nbsp;</TT></TD>
    <TD align=3Dright><TT>135&nbsp;</TT></TD>
    <TD align=3Dright><TT>1&nbsp;&nbsp;</TT></TD>
    <TD noWrap align=3Dright><TT>---&nbsp;&nbsp;</TT></TD>
    <TD noWrap><TT>&nbsp;K.MKGDYYR.Y + Oxidation (M)</TT></TD></TR>
  <TR>
    <TD align=3Dright>&nbsp;</TD>
    <TD align=3Dright><TT>1189.5975&nbsp;&nbsp;</TT></TD>
    <TD align=3Dright><TT>1188.5902&nbsp;&nbsp;</TT></TD>
    <TD align=3Dright><TT>1188.6536&nbsp;&nbsp;</TT></TD>
    <TD noWrap align=3Dright><TT>-53.34&nbsp;</TT></TD>
    <TD align=3Dright><TT>221&nbsp;</TT></TD>
    <TD noWrap align=3Dright><TT>-&nbsp;</TT></TD>
    <TD align=3Dright><TT>230&nbsp;</TT></TD>
    <TD align=3Dright><TT>0&nbsp;&nbsp;</TT></TD>
    <TD noWrap align=3Dright><TT>---&nbsp;&nbsp;</TT></TD>
    <TD noWrap><TT>&nbsp;K.DSTLIMQLLR.D</TT></TD></TR>
  <TR>
    <TD align=3Dright>&nbsp;</TD>
    <TD align=3Dright><TT>1189.5975&nbsp;&nbsp;</TT></TD>
    <TD align=3Dright><TT>1188.5902&nbsp;&nbsp;</TT></TD>
    <TD align=3Dright><TT>1188.6536&nbsp;&nbsp;</TT></TD>
    <TD noWrap align=3Dright><TT>-53.34&nbsp;</TT></TD>
    <TD align=3Dright><TT>221&nbsp;</TT></TD>
    <TD noWrap align=3Dright><TT>-&nbsp;</TT></TD>
    <TD align=3Dright><TT>230&nbsp;</TT></TD>
    <TD align=3Dright><TT>0&nbsp;&nbsp;</TT></TD>
    <TD noWrap align=3Dright><TT>82&nbsp;&nbsp;</TT></TD>
    <TD noWrap><TT>&nbsp;K.DSTLIMQLLR.D</TT></TD></TR>
  <TR>
    <TD align=3Dright>&nbsp;</TD>
    <TD align=3Dright><TT>1205.5774&nbsp;&nbsp;</TT></TD>
    <TD align=3Dright><TT>1204.5701&nbsp;&nbsp;</TT></TD>
    <TD align=3Dright><TT>1204.6485&nbsp;&nbsp;</TT></TD>
    <TD noWrap align=3Dright><TT>-65.10&nbsp;</TT></TD>
    <TD align=3Dright><TT>221&nbsp;</TT></TD>
    <TD noWrap align=3Dright><TT>-&nbsp;</TT></TD>
    <TD align=3Dright><TT>230&nbsp;</TT></TD>
    <TD align=3Dright><TT>0&nbsp;&nbsp;</TT></TD>
    <TD noWrap align=3Dright><TT>---&nbsp;&nbsp;</TT></TD>
    <TD noWrap><TT>&nbsp;K.DSTLIMQLLR.D + Oxidation (M)</TT></TD></TR>
  <TR>
    <TD align=3Dright>&nbsp;</TD>
    <TD align=3Dright><TT>1205.5774&nbsp;&nbsp;</TT></TD>
    <TD align=3Dright><TT>1204.5701&nbsp;&nbsp;</TT></TD>
    <TD align=3Dright><TT>1204.6485&nbsp;&nbsp;</TT></TD>
    <TD noWrap align=3Dright><TT>-65.10&nbsp;</TT></TD>
    <TD align=3Dright><TT>221&nbsp;</TT></TD>
    <TD noWrap align=3Dright><TT>-&nbsp;</TT></TD>
    <TD align=3Dright><TT>230&nbsp;</TT></TD>
    <TD align=3Dright><TT>0&nbsp;&nbsp;</TT></TD>
    <TD noWrap align=3Dright><TT>(40)&nbsp;</TT></TD>
    <TD noWrap><TT>&nbsp;K.DSTLIMQLLR.D + Oxidation (M)</TT></TD></TR>
  <TR>
    <TD align=3Dright>&nbsp;</TD>
    <TD align=3Dright><TT>1220.5222&nbsp;&nbsp;</TT></TD>
    <TD align=3Dright><TT>1219.5149&nbsp;&nbsp;</TT></TD>
    <TD align=3Dright><TT>1219.5680&nbsp;&nbsp;</TT></TD>
    <TD noWrap align=3Dright><TT>-43.54&nbsp;</TT></TD>
    <TD align=3Dright><TT>75&nbsp;</TT></TD>
    <TD noWrap align=3Dright><TT>-&nbsp;</TT></TD>
    <TD align=3Dright><TT>85&nbsp;</TT></TD>
    <TD align=3Dright><TT>1&nbsp;&nbsp;</TT></TD>
    <TD noWrap align=3Dright><TT>---&nbsp;&nbsp;</TT></TD>
    <TD noWrap><TT>&nbsp;K.EESKGNESNVK.H</TT></TD></TR>
  <TR>
    <TD align=3Dright>&nbsp;</TD>
    <TD align=3Dright><TT>1220.5222&nbsp;&nbsp;</TT></TD>
    <TD align=3Dright><TT>1219.5149&nbsp;&nbsp;</TT></TD>
    <TD align=3Dright><TT>1219.5680&nbsp;&nbsp;</TT></TD>
    <TD noWrap align=3Dright><TT>-43.54&nbsp;</TT></TD>
    <TD align=3Dright><TT>75&nbsp;</TT></TD>
    <TD noWrap align=3Dright><TT>-&nbsp;</TT></TD>
    <TD align=3Dright><TT>85&nbsp;</TT></TD>
    <TD align=3Dright><TT>1&nbsp;&nbsp;</TT></TD>
    <TD noWrap align=3Dright><TT>---&nbsp;&nbsp;</TT></TD>
    <TD noWrap><TT>&nbsp;K.EESKGNESNVK.H</TT></TD></TR>
  <TR>
    <TD align=3Dright>&nbsp;</TD>
    <TD align=3Dright><TT>2363.0771&nbsp;&nbsp;</TT></TD>
    <TD align=3Dright><TT>2362.0698&nbsp;&nbsp;</TT></TD>
    <TD align=3Dright><TT>2362.1667&nbsp;&nbsp;</TT></TD>
    <TD noWrap align=3Dright><TT>-41.02&nbsp;</TT></TD>
    <TD align=3Dright><TT>176&nbsp;</TT></TD>
    <TD noWrap align=3Dright><TT>-&nbsp;</TT></TD>
    <TD align=3Dright><TT>195&nbsp;</TT></TD>
    <TD align=3Dright><TT>0&nbsp;&nbsp;</TT></TD>
    <TD noWrap align=3Dright><TT>---&nbsp;&nbsp;</TT></TD>
    <TD noWrap><TT>&nbsp;R.LGLALNFSVFYYEIMNSPER.A</TT></TD></TR>
  <TR>
    <TD align=3Dright>&nbsp;</TD>
    <TD align=3Dright><TT>2379.0554&nbsp;&nbsp;</TT></TD>
    <TD align=3Dright><TT>2378.0481&nbsp;&nbsp;</TT></TD>
    <TD align=3Dright><TT>2378.1616&nbsp;&nbsp;</TT></TD>
    <TD noWrap align=3Dright><TT>-47.73&nbsp;</TT></TD>
    <TD align=3Dright><TT>176&nbsp;</TT></TD>
    <TD noWrap align=3Dright><TT>-&nbsp;</TT></TD>
    <TD align=3Dright><TT>195&nbsp;</TT></TD>
    <TD align=3Dright><TT>0&nbsp;&nbsp;</TT></TD>
    <TD noWrap align=3Dright><TT>---&nbsp;&nbsp;</TT></TD>
    <TD noWrap><TT>&nbsp;R.LGLALNFSVFYYEIMNSPER.A + Oxidation =
(M)</TT></TD></TR>
  <TR>
    <TD align=3Dright>&nbsp;</TD>
    <TD align=3Dright><TT>2379.0554&nbsp;&nbsp;</TT></TD>
    <TD align=3Dright><TT>2378.0481&nbsp;&nbsp;</TT></TD>
    <TD align=3Dright><TT>2378.1616&nbsp;&nbsp;</TT></TD>
    <TD noWrap align=3Dright><TT>-47.73&nbsp;</TT></TD>
    <TD align=3Dright><TT>176&nbsp;</TT></TD>
    <TD noWrap align=3Dright><TT>-&nbsp;</TT></TD>
    <TD align=3Dright><TT>195&nbsp;</TT></TD>
    <TD align=3Dright><TT>0&nbsp;&nbsp;</TT></TD>
    <TD noWrap align=3Dright><TT>28&nbsp;&nbsp;</TT></TD>
    <TD noWrap><TT>&nbsp;R.LGLALNFSVFYYEIMNSPER.A + Oxidation=20
  (M)</TT></TD></TR></TBODY></TABLE>
<TABLE border=3D0 cellSpacing=3D0>
  <TBODY>
  <TR>
    <TD><TT>&nbsp;&nbsp;&nbsp;&nbsp;&nbsp;&nbsp;</TT></TD>
    <TD><TT><B>No match to: </B>816.3817, 825.0640, 829.3389, 842.4658,=20
      870.4988, 910.3720, 910.3720, 928.4225, 1089.5468, 1089.5468, =
1197.5964,=20
      1221.5348, 1236.4971, 1242.5464, 1242.5464, 1366.6329, 1471.6416,=20
      1471.6416, 1802.8802, 2096.9275, 2096.9275, 2169.8777, 2169.8777,=20
      2210.9902, 2367.0684, 2482.0688</TT></TD></TR></TBODY></TABLE><BR>
<TABLE border=3D0 cellSpacing=3D0>
  <TBODY>
  <TR>
    <TD><TT><B><A name=3DHit40>40.</A>&nbsp;&nbsp;&nbsp;</B></TT></TD>
    <TD noWrap><TT><A=20
      =
href=3D"http://zxw-pc/mascot/cgi/protein_view.pl?file=3D../data/20121225/=
F002401.dat&amp;hit=3D40"=20
      =
target=3D_blank>gi|227473275</A>&nbsp;&nbsp;&nbsp;&nbsp;<B>Mass:</B>&nbsp=
;30405&nbsp;&nbsp;&nbsp;&nbsp;<B>Score:</B>&nbsp;149&nbsp;&nbsp;&nbsp;&nb=
sp;<B>Expect:</B>&nbsp;2.3e-009&nbsp;&nbsp;<B>Matches:</B>&nbsp;12</TT></=
TD></TR>
  <TR>
    <TD>&nbsp;</TD>
    <TD noWrap><TT>unnamed protein product [Brassica=20
napus]</TT></TD></TR></TBODY></TABLE>
<TABLE border=3D0 cellSpacing=3D0 cellPadding=3D0>
  <TBODY>
  <TR>
    <TD><TT>&nbsp;&nbsp;&nbsp;&nbsp;&nbsp;&nbsp;</TT></TD>
    <TD align=3Dright><TT><B>Observed&nbsp;&nbsp;</B></TT></TD>
    <TD noWrap align=3Dright><TT><B>Mr(expt)&nbsp;&nbsp;</B></TT></TD>
    <TD noWrap align=3Dright><TT><B>Mr(calc)&nbsp;&nbsp;</B></TT></TD>
    <TD align=3Dright><TT><B>&nbsp;ppm&nbsp;&nbsp;</B></TT></TD>
    <TD align=3Dright><TT><B>Start&nbsp;</B></TT></TD>
    <TD align=3Dright><TT><B>&nbsp;</B></TT></TD>
    <TD align=3Dright><TT><B>End&nbsp;</B></TT></TD>
    <TD align=3Dright><TT><B>Miss&nbsp;</B></TT></TD>
    <TD align=3Dright><TT><B>Ions&nbsp;</B></TT></TD>
    <TD><TT><B>&nbsp;Peptide</B></TT></TD></TR>
  <TR>
    <TD align=3Dright>&nbsp;</TD>
    <TD align=3Dright><TT>770.3667&nbsp;&nbsp;</TT></TD>
    <TD align=3Dright><TT>769.3594&nbsp;&nbsp;</TT></TD>
    <TD align=3Dright><TT>769.4010&nbsp;&nbsp;</TT></TD>
    <TD noWrap align=3Dright><TT>-54.06&nbsp;</TT></TD>
    <TD align=3Dright><TT>136&nbsp;</TT></TD>
    <TD noWrap align=3Dright><TT>-&nbsp;</TT></TD>
    <TD align=3Dright><TT>141&nbsp;</TT></TD>
    <TD align=3Dright><TT>0&nbsp;&nbsp;</TT></TD>
    <TD noWrap align=3Dright><TT>---&nbsp;&nbsp;</TT></TD>
    <TD noWrap><TT>&nbsp;R.YLAEFK.T</TT></TD></TR>
  <TR>
    <TD align=3Dright>&nbsp;</TD>
    <TD align=3Dright><TT>932.3815&nbsp;&nbsp;</TT></TD>
    <TD align=3Dright><TT>931.3743&nbsp;&nbsp;</TT></TD>
    <TD align=3Dright><TT>931.4222&nbsp;&nbsp;</TT></TD>
    <TD noWrap align=3Dright><TT>-51.44&nbsp;</TT></TD>
    <TD align=3Dright><TT>129&nbsp;</TT></TD>
    <TD noWrap align=3Dright><TT>-&nbsp;</TT></TD>
    <TD align=3Dright><TT>135&nbsp;</TT></TD>
    <TD align=3Dright><TT>1&nbsp;&nbsp;</TT></TD>
    <TD noWrap align=3Dright><TT>---&nbsp;&nbsp;</TT></TD>
    <TD noWrap><TT>&nbsp;K.MKGDYYR.Y</TT></TD></TR>
  <TR>
    <TD align=3Dright>&nbsp;</TD>
    <TD align=3Dright><TT>948.3666&nbsp;&nbsp;</TT></TD>
    <TD align=3Dright><TT>947.3593&nbsp;&nbsp;</TT></TD>
    <TD align=3Dright><TT>947.4171&nbsp;&nbsp;</TT></TD>
    <TD noWrap align=3Dright><TT>-60.99&nbsp;</TT></TD>
    <TD align=3Dright><TT>129&nbsp;</TT></TD>
    <TD noWrap align=3Dright><TT>-&nbsp;</TT></TD>
    <TD align=3Dright><TT>135&nbsp;</TT></TD>
    <TD align=3Dright><TT>1&nbsp;&nbsp;</TT></TD>
    <TD noWrap align=3Dright><TT>---&nbsp;&nbsp;</TT></TD>
    <TD noWrap><TT>&nbsp;K.MKGDYYR.Y + Oxidation (M)</TT></TD></TR>
  <TR>
    <TD align=3Dright>&nbsp;</TD>
    <TD align=3Dright><TT>1189.5975&nbsp;&nbsp;</TT></TD>
    <TD align=3Dright><TT>1188.5902&nbsp;&nbsp;</TT></TD>
    <TD align=3Dright><TT>1188.6536&nbsp;&nbsp;</TT></TD>
    <TD noWrap align=3Dright><TT>-53.34&nbsp;</TT></TD>
    <TD align=3Dright><TT>221&nbsp;</TT></TD>
    <TD noWrap align=3Dright><TT>-&nbsp;</TT></TD>
    <TD align=3Dright><TT>230&nbsp;</TT></TD>
    <TD align=3Dright><TT>0&nbsp;&nbsp;</TT></TD>
    <TD noWrap align=3Dright><TT>---&nbsp;&nbsp;</TT></TD>
    <TD noWrap><TT>&nbsp;K.DSTLIMQLLR.D</TT></TD></TR>
  <TR>
    <TD align=3Dright>&nbsp;</TD>
    <TD align=3Dright><TT>1189.5975&nbsp;&nbsp;</TT></TD>
    <TD align=3Dright><TT>1188.5902&nbsp;&nbsp;</TT></TD>
    <TD align=3Dright><TT>1188.6536&nbsp;&nbsp;</TT></TD>
    <TD noWrap align=3Dright><TT>-53.34&nbsp;</TT></TD>
    <TD align=3Dright><TT>221&nbsp;</TT></TD>
    <TD noWrap align=3Dright><TT>-&nbsp;</TT></TD>
    <TD align=3Dright><TT>230&nbsp;</TT></TD>
    <TD align=3Dright><TT>0&nbsp;&nbsp;</TT></TD>
    <TD noWrap align=3Dright><TT>82&nbsp;&nbsp;</TT></TD>
    <TD noWrap><TT>&nbsp;K.DSTLIMQLLR.D</TT></TD></TR>
  <TR>
    <TD align=3Dright>&nbsp;</TD>
    <TD align=3Dright><TT>1205.5774&nbsp;&nbsp;</TT></TD>
    <TD align=3Dright><TT>1204.5701&nbsp;&nbsp;</TT></TD>
    <TD align=3Dright><TT>1204.6485&nbsp;&nbsp;</TT></TD>
    <TD noWrap align=3Dright><TT>-65.10&nbsp;</TT></TD>
    <TD align=3Dright><TT>221&nbsp;</TT></TD>
    <TD noWrap align=3Dright><TT>-&nbsp;</TT></TD>
    <TD align=3Dright><TT>230&nbsp;</TT></TD>
    <TD align=3Dright><TT>0&nbsp;&nbsp;</TT></TD>
    <TD noWrap align=3Dright><TT>---&nbsp;&nbsp;</TT></TD>
    <TD noWrap><TT>&nbsp;K.DSTLIMQLLR.D + Oxidation (M)</TT></TD></TR>
  <TR>
    <TD align=3Dright>&nbsp;</TD>
[truncated: 100,784 more chars]
