# Supplementary material for: Proteomic Analyses Provide Novel Insights into Plant Growth and Ginsenoside Biosynthesis in Forest Cultivated Panax ginseng (F. Ginseng)
Source: Front Plant Sci. 2016 Jan 26;7:1. doi: 10.3389/fpls.2016.00001 (PMC4726751; doi:10.3389/fpls.2016.00001)
Supplement: Supplementary file 6 [file DataSheet1.ZIP › The raw files of MS/the raw files of MALDI-TOFTOF MS/I19.mht]

From: =?gb2312?B?08kgV2luZG93cyBJbnRlcm5ldCBFeHBsb3JlciA5ILGjtOY=?=
Subject: Protein Summary Report (Project: zxw, Spot Set: zxw\20121225, Label: I19, Spot Id: 795003, Peak List Id: 464814, MS Job Run Id: 23272)
Date: Wed, 26 Dec 2012 11:57:12 +0800
MIME-Version: 1.0
Content-Type: multipart/related;
	type="text/html";
	boundary="----=_NextPart_000_002D_01CDE360.23EB2130"
X-MimeOLE: Produced By Microsoft MimeOLE V6.1.7601.17609

���� MIME ��ʽ�Ķ෽�ʼ���

------=_NextPart_000_002D_01CDE360.23EB2130
Content-Type: text/html;
	charset="utf-8"
Content-Transfer-Encoding: quoted-printable
Content-Location: http://zxw-pc/mascot/cgi/master_results.pl?file=..%2Fdata%2F20121225%2FF002402.dat&REPTYPE=protein&_sigthreshold=0.05&REPORT=50&_server_mudpit_switch=99999999&_ignoreionsscorebelow=0&_showsubsets=0&_showpopups=TRUE&_sortunassigned=scoredown&_requireboldred=0

=EF=BB=BF<!DOCTYPE HTML PUBLIC "-//W3C//DTD HTML 4.0 Transitional//EN">
<!-- 0 seconds --><!-- 0 seconds --><!-- 0 seconds =
--><HTML><HEAD><TITLE>Protein Summary Report (Project: zxw, Spot Set: =
zxw\20121225, Label: I19, Spot Id: 795003, Peak List Id: 464814, MS Job =
Run Id: 23272)</TITLE>
<META content=3D"text/html; charset=3Dutf-8" http-equiv=3DContent-Type>
<STYLE type=3Dtext/css>.tooltip {
	POSITION: absolute; VISIBILITY: hidden; TOP: 0px; LEFT: 0px
}
</STYLE>

<SCRIPT language=3DJavaScript type=3Dtext/javascript=20
src=3D"http://zxw-pc/mascot/templates/browser.js"></SCRIPT>

<SCRIPT language=3DJavaScript>=0A=
<!-- Begin hiding Javascript from old browsers.=0A=
 =0A=
  var arrayReady=3D0;=0A=
  =0A=
  if (document.images){=0A=
    redBall =3D new Image();=0A=
    redBall.src =3D "../images/red_ball_white.gif";  =0A=
    cyanBall =3D new Image();=0A=
    cyanBall.src =3D "../images/cyan_ball_white.gif";  =0A=
  }=0A=
  =0A=
  function cover(hit,query,protSeq){=0A=
    document.Results.OV_Title.value =3D queryTitle[query];=0A=
    document.Results.OV_Accession.value =3D protName[hit];=0A=
    document.Results.OV_Sequence.value =3D protSeq;=0A=
    if (hit =3D=3D 0) {=0A=
      self.status =3D queryTitle[query];=0A=
    } else {=0A=
      self.status =3D protName[hit] + ": " + protSeq;=0A=
    }=0A=
    if (protSeq !=3D "" && document.fred && arrayReady =3D=3D 1){=0A=
      var i =3D 0;=0A=
      var element =3D 0;=0A=
      element =3D eval(protSeq+"["+i+"]");=0A=
      while(element) {=0A=
        document.images[element].src =3D redBall.src;=0A=
        i++;=0A=
        element =3D eval(protSeq+"["+i+"]");=0A=
      }=0A=
    }=0A=
  }=0A=
=0A=
  function uncover(hit,query,protSeq){=0A=
    document.Results.OV_Title.value =3D "-Query-";=0A=
    document.Results.OV_Accession.value=3D"-Accession-";=0A=
    document.Results.OV_Sequence.value=3D"-Sequence-";=0A=
    self.status=3D"";=0A=
    if (protSeq !=3D "" && document.fred && arrayReady =3D=3D 1){=0A=
      var i =3D 0;=0A=
      var element =3D 0;=0A=
      element =3D eval(protSeq+"["+i+"]");=0A=
      while(element) {=0A=
        document.images[element].src =3D cyanBall.src;=0A=
        i++;=0A=
        element =3D eval(protSeq+"["+i+"]");=0A=
      }=0A=
    }=0A=
  }=0A=
=0A=
  function checkQuery(checkState,numChecks,form){=0A=
    if (numChecks =3D=3D 1){=0A=
      form.QUE.checked =3D checkState;=0A=
    } else {=0A=
      for (var i =3D 0; i < form.elements.length; i++) {=0A=
        if (form.elements[i].name =3D=3D "QUE"){=0A=
          form.elements[i].checked =3D checkState;=0A=
        }=0A=
      }=0A=
    }=0A=
  }=0A=
=0A=
  function SaveClicks(checkBox,form){=0A=
    if (form.ErrTolRepeat && form.ErrTolRepeat.checked) {=0A=
      return;=0A=
    }=0A=
    var checkState =3D checkBox.checked;=0A=
    var thisHit =3D 0;=0A=
    for (var i =3D 0; i < form.elements.length; i++) {=0A=
      if (thisHit =3D=3D 1){=0A=
        if (form.elements[i].name =3D=3D "QUE") {=0A=
          form.elements[i].checked =3D !checkState;=0A=
        } else {=0A=
          break;=0A=
        }=0A=
      } else {=0A=
        if (form.elements[i] =3D=3D checkBox){=0A=
          thisHit =3D 1;=0A=
        }=0A=
      }=0A=
    }=0A=
  }=0A=
=0A=
  function unMatched(form){=0A=
    var numMisses =3D 0;=0A=
    for (var i =3D 0; i < form.elements.length; i++) {=0A=
      if (form.elements[i].name =3D=3D "MISSES"){=0A=
        numMisses++;=0A=
      } =0A=
    }=0A=
    if (numMisses < 1) {=0A=
      alert("No unmatched mass values to be searched");=0A=
      return false;=0A=
    }=0A=
    for (var i =3D 0; i < form.elements.length; i++) {=0A=
      if (form.elements[i].name =3D=3D "QUE"){=0A=
        form.elements[i].name =3D "DUMMY";=0A=
      } =0A=
    }=0A=
    for (var i =3D 0; i < form.elements.length; i++) {=0A=
      if (form.elements[i].name =3D=3D "MISSES"){=0A=
        form.elements[i].name =3D "QUE";=0A=
      } =0A=
    }=0A=
    form.submit();=0A=
    return true;=0A=
  }=0A=
=0A=
  function setReFormatAction(form){=0A=
    if (form.REPTYPE.options[form.REPTYPE.selectedIndex].value =3D=3D =
"export"){=0A=
      form.action =3D "./export_dat_2.pl";=0A=
    } else if (form.REPTYPE.options[form.REPTYPE.selectedIndex].value =
=3D=3D "family") {=0A=
      form.action =3D "./master_results_2.pl";=0A=
    } else {=0A=
      form.action =3D "./master_results.pl";=0A=
    }=0A=
  }=0A=
  =0A=
  function chooseQueryList(form) {=0A=
    var formatForm =3D window.document.forms['Re-format'];=0A=
    if (formatForm._querylist.value =3D=3D 'unassigned') {=0A=
      form.QUERYLIST.value =3D queryListUnassigned;=0A=
    } else if (formatForm._querylist.value =3D=3D 'identity') {=0A=
      form.QUERYLIST.value =3D queryListIdentity;=0A=
    } else if (formatForm._querylist.value =3D=3D 'homology') {=0A=
      form.QUERYLIST.value =3D queryListHomology;=0A=
    } else {=0A=
      form.QUERYLIST.value =3D "All";=0A=
    }=0A=
    return true;=0A=
  }=0A=
    =0A=
  function makeAccessionString(form){=0A=
    if (!form.ErrTolRepeat || !form.ErrTolRepeat.checked) {=0A=
      form.ACCESSION.value =3D "";=0A=
      return true;=0A=
    }=0A=
    var tempString =3D "";=0A=
    var numAccessions =3D 1;=0A=
    for (var i =3D 0; i < form.elements.length; i++) {=0A=
      if (form.elements[i].name =3D=3D "INCLUDE" && =
form.elements[i].checked){=0A=
        tempString =3D tempString + =
unescape(et_list[form.elements[i].value]) + ",";=0A=
      }=0A=
    }=0A=
    if (tempString =3D=3D "") {=0A=
      alert("No hits selected for error tolerant search");=0A=
      return false;=0A=
    }=0A=
    tempString =3D tempString.substring(0, tempString.length - 1);=0A=
    form.ACCESSION.value =3D tempString;=0A=
    checkQuery(1,34, form);=0A=
    return true;=0A=
  }=0A=
=0A=
  function clearEl() {}=0A=
=0A=
  function makeArchive(form){=0A=
    var tempUrl =3D =
"http://zxw-pc/mascot/cgi/master_results.pl?file=3D..%2Fdata%2F20121225%2=
FF002402.dat;REPTYPE=3Darchive;_sigthreshold=3D0.05;REPORT=3D50;_server_m=
udpit_switch=3D99999999;_ignoreionsscorebelow=3D0;_showsubsets=3D0;_showp=
opups=3DTRUE;_sortunassigned=3Dscoredown;_requireboldred=3D0&INTERMEDIATE=
=3D%2e%2e%2fdata%2f20121225%2fF002402%2edat";    for (var i =3D 0; i < =
form.elements.length; i++) {=0A=
      if (form.elements[i].name =3D=3D "INCLUDE" && =
form.elements[i].checked){=0A=
        tempUrl =3D tempUrl + "&INCLUDE=3D" + form.elements[i].value;=0A=
      }=0A=
    }=0A=
    window.location.href =3D tempUrl;=0A=
  }=0A=
=0A=
// End hiding Javascript from old browsers. -->=0A=
</SCRIPT>

<META name=3DGENERATOR content=3D"MSHTML 9.00.8112.16457"></HEAD>
<BODY aLink=3D#0000ff bgColor=3D#ffffff vLink=3D#0000ff>
<H1><IMG border=3D0 name=3Dfred align=3Dtop=20
src=3D"http://zxw-pc/mascot/images/88x31_logo_white.gif" width=3D88 =
height=3D31=20
NATURALSIZEFLAG=3D"3"> Mascot Search Results</H1><FONT=20
face=3D"Courier New,Courier,monospace"><PRE><B>User            : </B>
<B>Email           : </B>
<B>Search title    : Project: zxw, Spot Set: zxw\20121225, Label: I19, =
Spot Id: 795003, Peak List Id: 464814, MS Job Run Id: 23272</B>
<B>MS data file    : =
C:\Users\lei\Desktop\=EF=BF=BD=EF=BF=BD=EF=BF=BD=EF=BF=BD=EF=BF=BD=EF=BF=BD=
=EF=BF=BD=EF=BF=BD\201212\20121225\ppw_I19_135641679706.txt</B>
<B>Database        : viridiplantae p (1850050 sequences; 642453415 =
residues)</B>
<B>Timestamp       : 25 Dec 2012 at 07:55:56 GMT</B>
<B>Warning         : <FONT color=3D#ff0000>A Peptide summary report will =
usually give a much clearer picture of MS/MS search results.</FONT></B>
<B>Top Score       : 264 for <FONT color=3D#ff0000>gi|129692</FONT>, =
RecName: Full=3DProliferating cell nuclear antigen; Short=3DPCNA; =
AltName: Full=3DCyclin</B>
</PRE></FONT>
<H3>Mascot Score Histogram</H3>Protein score is -10*Log(P), where P is =
the=20
probability that the observed match is a random event.<BR>Protein scores =
greater=20
than 75 are significant (p&lt;0.05).<BR>Protein scores are derived from =
ions=20
scores as a non-probabilistic basis for ranking protein hits.
<P><IMG alt=3D"Score Distribution"=20
src=3D"http://zxw-pc/mascot/cgi/score_gif.pl?score_gif_746823204055" =
width=3D400=20
height=3D200>=20
<FORM onsubmit=3D"return setReFormatAction(this)" method=3Dget =
name=3DRe-format=20
action=3D./master_results.pl><INPUT name=3Dfile =
value=3D../data/20121225/F002402.dat=20
type=3Dhidden>=20
<H3>Protein Summary Report</H3>
<TABLE border=3D0 cellSpacing=3D1 cellPadding=3D3>
  <TBODY>
  <TR>
    <TD bgColor=3D#eeeeff noWrap><INPUT value=3D"Format As" =
type=3Dsubmit> </TD>
    <TD bgColor=3D#eeeeff noWrap><SELECT name=3DREPTYPE> <OPTION =
selected=20
        value=3Dprotein>Protein Summary (deprecated)</OPTION> <OPTION=20
        value=3Dfamily>Protein Family Summary</OPTION> <OPTION=20
        value=3Dpeptide>Peptide Summary</OPTION> <OPTION =
value=3Dselect>Select=20
        Summary (protein hits)</OPTION> <OPTION =
value=3Dunassigned>Select Summary=20
        (unassigned)</OPTION> <OPTION value=3Dexport>Export Search=20
      Results</OPTION></SELECT> </TD>
    <TD bgColor=3D#eeeeff>&nbsp;</TD>
    <TD bgColor=3D#eeeeff noWrap><A=20
      href=3D"http://zxw-pc/mascot/help/msms_summaries_help.html"=20
      target=3D_blank>Help</A> </TD></TR>
  <TR>
    <TD bgColor=3D#eeeeff>&nbsp;</TD>
    <TD bgColor=3D#eeeeff noWrap>Significance threshold p&lt; <INPUT=20
      name=3D_sigthreshold value=3D0.05 size=3D8> </TD>
    <TD bgColor=3D#eeeeff noWrap>Max. number of hits <INPUT =
name=3DREPORT value=3D50=20
      size=3D5> </TD>
    <TD bgColor=3D#eeeeff>&nbsp;</TD></TR></TBODY></TABLE></FORM>
<FORM method=3Dpost name=3DResults action=3D./search_form.pl><INPUT =
name=3DQUE=20
value=3D"824.029224 from(825.036500,1+)  intensity(10958.6280)  =
query(1)"=20
type=3Dhidden> <INPUT name=3DMISSES=20
value=3D"824.029224 from(825.036500,1+)  intensity(10958.6280)  =
query(1)"=20
type=3Dhidden> <INPUT name=3DQUE=20
value=3D"839.997914 from(841.005190,1+)  intensity(2587.6472)  query(2)" =

type=3Dhidden> <INPUT name=3DMISSES=20
value=3D"839.997914 from(841.005190,1+)  intensity(2587.6472)  query(2)" =

type=3Dhidden> <INPUT name=3DQUE=20
value=3D"841.451644 from(842.458920,1+)  intensity(21435.8830)  =
query(3)"=20
type=3Dhidden> <INPUT name=3DMISSES=20
value=3D"841.451644 from(842.458920,1+)  intensity(21435.8830)  =
query(3)"=20
type=3Dhidden> <INPUT name=3DQUE=20
value=3D"855.465864 from(856.473140,1+)  intensity(5250.1631)  query(4)" =

type=3Dhidden> <INPUT name=3DMISSES=20
value=3D"855.465864 from(856.473140,1+)  intensity(5250.1631)  query(4)" =

type=3Dhidden> <INPUT name=3DQUE=20
value=3D"869.483934 from(870.491210,1+)  intensity(13968.0390)  =
query(5)"=20
type=3Dhidden> <INPUT name=3DMISSES=20
value=3D"869.483934 from(870.491210,1+)  intensity(13968.0390)  =
query(5)"=20
type=3Dhidden> <INPUT name=3DQUE=20
value=3D"889.347584 from(890.354860,1+)  intensity(2731.7646)  query(6)" =

type=3Dhidden> <INPUT name=3DQUE=20
value=3D"907.365954 from(908.373230,1+)  intensity(46288.4800)  =
query(7)"=20
type=3Dhidden> <INPUT name=3DQUE=20
value=3D"907.365954 from(908.373230,1+)  intensity(0.0000)  =
title(Label%3a%20I19%2c%20Spot_Id%3a%20795003%2c%20Peak_List_Id%3a%204649=
65%2c%20MSMS%20Job_Run_Id%3a%2023273%2c%20Comment%3a%20)  query(8)"=20
type=3Dhidden> <INPUT name=3DQUE=20
value=3D"923.353194 from(924.360470,1+)  intensity(19649.0290)  =
query(9)"=20
type=3Dhidden> <INPUT name=3DQUE=20
value=3D"923.353194 from(924.360470,1+)  intensity(0.0000)  =
title(Label%3a%20I19%2c%20Spot_Id%3a%20795003%2c%20Peak_List_Id%3a%204649=
68%2c%20MSMS%20Job_Run_Id%3a%2023273%2c%20Comment%3a%20)  query(10)"=20
type=3Dhidden> <INPUT name=3DQUE=20
value=3D"951.427354 from(952.434630,1+)  intensity(36399.5000)  =
query(11)"=20
type=3Dhidden> <INPUT name=3DQUE=20
value=3D"951.427354 from(952.434630,1+)  intensity(0.0000)  =
title(Label%3a%20I19%2c%20Spot_Id%3a%20795003%2c%20Peak_List_Id%3a%204649=
66%2c%20MSMS%20Job_Run_Id%3a%2023273%2c%20Comment%3a%20)  query(12)"=20
type=3Dhidden> <INPUT name=3DQUE=20
value=3D"967.414534 from(968.421810,1+)  intensity(11867.6470)  =
query(13)"=20
type=3Dhidden> <INPUT name=3DQUE=20
value=3D"967.414534 from(968.421810,1+)  intensity(0.0000)  =
title(Label%3a%20I19%2c%20Spot_Id%3a%20795003%2c%20Peak_List_Id%3a%204649=
70%2c%20MSMS%20Job_Run_Id%3a%2023273%2c%20Comment%3a%20)  query(14)"=20
type=3Dhidden> <INPUT name=3DQUE=20
value=3D"1023.380524 from(1024.387800,1+)  intensity(97027.8440)  =
query(15)"=20
type=3Dhidden> <INPUT name=3DQUE=20
value=3D"1023.380524 from(1024.387800,1+)  intensity(0.0000)  =
title(Label%3a%20I19%2c%20Spot_Id%3a%20795003%2c%20Peak_List_Id%3a%204649=
64%2c%20MSMS%20Job_Run_Id%3a%2023273%2c%20Comment%3a%20)  query(16)"=20
type=3Dhidden> <INPUT name=3DQUE=20
value=3D"1035.043424 from(1036.050700,1+)  intensity(2815.4902)  =
query(17)"=20
type=3Dhidden> <INPUT name=3DMISSES=20
value=3D"1035.043424 from(1036.050700,1+)  intensity(2815.4902)  =
query(17)"=20
type=3Dhidden> <INPUT name=3DQUE=20
value=3D"1174.506924 from(1175.514200,1+)  intensity(22805.4080)  =
query(18)"=20
type=3Dhidden> <INPUT name=3DMISSES=20
value=3D"1174.506924 from(1175.514200,1+)  intensity(22805.4080)  =
query(18)"=20
type=3Dhidden> <INPUT name=3DQUE=20
value=3D"1174.506924 from(1175.514200,1+)  intensity(0.0000)  =
title(Label%3a%20I19%2c%20Spot_Id%3a%20795003%2c%20Peak_List_Id%3a%204649=
67%2c%20MSMS%20Job_Run_Id%3a%2023273%2c%20Comment%3a%20)  query(19)"=20
type=3Dhidden> <INPUT name=3DMISSES=20
value=3D"1174.506924 from(1175.514200,1+)  intensity(0.0000)  =
title(Label%3a%20I19%2c%20Spot_Id%3a%20795003%2c%20Peak_List_Id%3a%204649=
67%2c%20MSMS%20Job_Run_Id%3a%2023273%2c%20Comment%3a%20)  query(19)"=20
type=3Dhidden> <INPUT name=3DQUE=20
value=3D"1178.516524 from(1179.523800,1+)  intensity(3399.6887)  =
query(20)"=20
type=3Dhidden> <INPUT name=3DMISSES=20
value=3D"1178.516524 from(1179.523800,1+)  intensity(3399.6887)  =
query(20)"=20
type=3Dhidden> <INPUT name=3DQUE=20
value=3D"1474.659924 from(1475.667200,1+)  intensity(7060.1963)  =
query(21)"=20
type=3Dhidden> <INPUT name=3DMISSES=20
value=3D"1474.659924 from(1475.667200,1+)  intensity(7060.1963)  =
query(21)"=20
type=3Dhidden> <INPUT name=3DQUE=20
value=3D"1474.659924 from(1475.667200,1+)  intensity(0.0000)  =
title(Label%3a%20I19%2c%20Spot_Id%3a%20795003%2c%20Peak_List_Id%3a%204649=
71%2c%20MSMS%20Job_Run_Id%3a%2023273%2c%20Comment%3a%20)  query(22)"=20
type=3Dhidden> <INPUT name=3DMISSES=20
value=3D"1474.659924 from(1475.667200,1+)  intensity(0.0000)  =
title(Label%3a%20I19%2c%20Spot_Id%3a%20795003%2c%20Peak_List_Id%3a%204649=
71%2c%20MSMS%20Job_Run_Id%3a%2023273%2c%20Comment%3a%20)  query(22)"=20
type=3Dhidden> <INPUT name=3DQUE=20
value=3D"2209.971524 from(2210.978800,1+)  intensity(10710.1960)  =
query(23)"=20
type=3Dhidden> <INPUT name=3DMISSES=20
value=3D"2209.971524 from(2210.978800,1+)  intensity(10710.1960)  =
query(23)"=20
type=3Dhidden> <INPUT name=3DQUE=20
value=3D"2223.987624 from(2224.994900,1+)  intensity(4089.8042)  =
query(24)"=20
type=3Dhidden> <INPUT name=3DMISSES=20
value=3D"2223.987624 from(2224.994900,1+)  intensity(4089.8042)  =
query(24)"=20
type=3Dhidden> <INPUT name=3DQUE=20
value=3D"2223.987624 from(2224.994900,1+)  intensity(0.0000)  =
title(Label%3a%20I19%2c%20Spot_Id%3a%20795003%2c%20Peak_List_Id%3a%204649=
73%2c%20MSMS%20Job_Run_Id%3a%2023273%2c%20Comment%3a%20)  query(25)"=20
type=3Dhidden> <INPUT name=3DMISSES=20
value=3D"2223.987624 from(2224.994900,1+)  intensity(0.0000)  =
title(Label%3a%20I19%2c%20Spot_Id%3a%20795003%2c%20Peak_List_Id%3a%204649=
73%2c%20MSMS%20Job_Run_Id%3a%2023273%2c%20Comment%3a%20)  query(25)"=20
type=3Dhidden> <INPUT name=3DQUE=20
value=3D"2360.407724 from(2361.415000,1+)  intensity(6310.7847)  =
query(26)"=20
type=3Dhidden> <INPUT name=3DMISSES=20
value=3D"2360.407724 from(2361.415000,1+)  intensity(6310.7847)  =
query(26)"=20
type=3Dhidden> <INPUT name=3DQUE=20
value=3D"2360.407724 from(2361.415000,1+)  intensity(0.0000)  =
title(Label%3a%20I19%2c%20Spot_Id%3a%20795003%2c%20Peak_List_Id%3a%204649=
72%2c%20MSMS%20Job_Run_Id%3a%2023273%2c%20Comment%3a%20)  query(27)"=20
type=3Dhidden> <INPUT name=3DMISSES=20
value=3D"2360.407724 from(2361.415000,1+)  intensity(0.0000)  =
title(Label%3a%20I19%2c%20Spot_Id%3a%20795003%2c%20Peak_List_Id%3a%204649=
72%2c%20MSMS%20Job_Run_Id%3a%2023273%2c%20Comment%3a%20)  query(27)"=20
type=3Dhidden> <INPUT name=3DQUE=20
value=3D"2383.845224 from(2384.852500,1+)  intensity(1496.8628)  =
query(28)"=20
type=3Dhidden> <INPUT name=3DMISSES=20
value=3D"2383.845224 from(2384.852500,1+)  intensity(1496.8628)  =
query(28)"=20
type=3Dhidden> <INPUT name=3DQUE=20
value=3D"2407.078624 from(2408.085900,1+)  intensity(19040.7830)  =
query(29)"=20
type=3Dhidden> <INPUT name=3DQUE=20
value=3D"2407.078624 from(2408.085900,1+)  intensity(0.0000)  =
title(Label%3a%20I19%2c%20Spot_Id%3a%20795003%2c%20Peak_List_Id%3a%204649=
69%2c%20MSMS%20Job_Run_Id%3a%2023273%2c%20Comment%3a%20)  query(30)"=20
type=3Dhidden> <INPUT name=3DQUE=20
value=3D"2423.052524 from(2424.059800,1+)  intensity(15217.8440)  =
query(31)"=20
type=3Dhidden> <INPUT name=3DQUE=20
value=3D"2748.195824 from(2749.203100,1+)  intensity(1220.2896)  =
query(32)"=20
type=3Dhidden> <INPUT name=3DMISSES=20
value=3D"2748.195824 from(2749.203100,1+)  intensity(1220.2896)  =
query(32)"=20
type=3Dhidden> <INPUT name=3DQUE=20
value=3D"2808.195324 from(2809.202600,1+)  intensity(1083.8639)  =
query(33)"=20
type=3Dhidden> <INPUT name=3DMISSES=20
value=3D"2808.195324 from(2809.202600,1+)  intensity(1083.8639)  =
query(33)"=20
type=3Dhidden> <INPUT name=3DQUE=20
value=3D"3045.428724 from(3046.436000,1+)  intensity(8462.5234)  =
query(34)"=20
type=3Dhidden> <INPUT name=3DMISSES=20
value=3D"3045.428724 from(3046.436000,1+)  intensity(8462.5234)  =
query(34)"=20
type=3Dhidden> <INPUT name=3DFORMVER value=3D2 type=3Dhidden> <INPUT =
name=3DSEARCH=20
value=3DMIS type=3Dhidden> <INPUT name=3DUSERNAME type=3Dhidden> <INPUT =
name=3DUSEREMAIL=20
type=3Dhidden> <INPUT name=3DCOM=20
value=3D"Project: zxw, Spot Set: zxw\20121225, Label: I19, Spot Id: =
795003, Peak List Id: 464814, MS Job Run Id: 23272"=20
type=3Dhidden> <INPUT name=3DMODS type=3Dhidden> <INPUT name=3DIT_MODS=20
value=3D"Oxidation (M)" type=3Dhidden> <INPUT name=3DCLE value=3DTrypsin =
type=3Dhidden>=20
<INPUT name=3DMASS value=3DMonoisotopic type=3Dhidden> <INPUT name=3DSEG =
type=3Dhidden>=20
<INPUT name=3DTOL value=3D100 type=3Dhidden> <INPUT name=3DTOLU =
value=3Dppm type=3Dhidden>=20
<INPUT name=3DITOL value=3D0.8 type=3Dhidden> <INPUT name=3DITOLU =
value=3DDa type=3Dhidden>=20
<INPUT name=3DDB value=3Dviridiplantae type=3Dhidden> <INPUT =
name=3DCHARGE value=3D1+=20
type=3Dhidden> <INPUT name=3DPFA value=3D1 type=3Dhidden> <INPUT =
name=3DFILE=20
value=3DC:\Users\lei\Desktop\=EF=BF=BD=EF=BF=BD=EF=BF=BD=EF=BF=BD=EF=BF=BD=
=EF=BF=BD=EF=BF=BD=EF=BF=BD\201212\20121225\ppw_I19_135641679706.txt=20
type=3Dhidden> <INPUT name=3DFORMAT value=3D"Mascot generic" =
type=3Dhidden> <INPUT=20
name=3DINTERMEDIATE value=3D../data/20121225/F002402.dat type=3Dhidden> =
<INPUT=20
name=3DREPORT value=3D50 type=3Dhidden> <INPUT name=3DOVERVIEW =
value=3DOFF type=3Dhidden>=20
<INPUT name=3DPRECURSOR type=3Dhidden> <INPUT name=3DTAXONOMY =
value=3D"All entries"=20
type=3Dhidden> <INPUT name=3DREPTYPE type=3Dhidden> <INPUT =
name=3DrepeatSearch=20
value=3D"not again" type=3Dhidden> <INPUT name=3DINSTRUMENT =
value=3DMALDI-TOF-TOF=20
type=3Dhidden> <INPUT name=3DACCESSION type=3Dhidden> <INPUT =
name=3DQUANTITATION=20
type=3Dhidden>=20
<P><INPUT value=3D"Re-Search All" type=3Dsubmit> &nbsp;&nbsp;<INPUT =
onclick=3D"unMatched(this.form); return true" value=3D"Search Unmatched" =
type=3Dbutton>=20
</FORM>
<H3>Index</H3>
<TABLE border=3D0 cellSpacing=3D0 cellPadding=3D0>
  <TBODY>
  <TR>
    <TD>&nbsp;</TD>
    <TD><TT><B>&nbsp;Accession</B></TT></TD>
    <TD><TT><B>&nbsp;&nbsp;Mass</B></TT></TD>
    <TD><TT><B>&nbsp;&nbsp;Score</B></TT></TD>
    <TD><TT><B>&nbsp;&nbsp;Description</B></TT></TD></TR>
  <TR>
    <TD noWrap align=3Dright><TT><B>1.</B></TT></TD>
    <TD noWrap><TT><B>&nbsp;<A=20
      =
href=3D"http://zxw-pc/mascot/cgi/master_results.pl?file=3D..%2Fdata%2F201=
21225%2FF002402.dat&amp;REPTYPE=3Dprotein&amp;_sigthreshold=3D0.05&amp;RE=
PORT=3D50&amp;_server_mudpit_switch=3D99999999&amp;_ignoreionsscorebelow=3D=
0&amp;_showsubsets=3D0&amp;_showpopups=3DTRUE&amp;_sortunassigned=3Dscore=
down&amp;_requireboldred=3D0#Hit1">gi|129692</A></B></TT></TD>
    <TD noWrap><TT>&nbsp;&nbsp;29176</TT></TD>
    <TD noWrap align=3Dright><TT>264</TT></TD>
    <TD noWrap><TT>&nbsp;&nbsp;RecName: Full=3DProliferating cell =
nuclear=20
      antigen; Short=3DPCNA; AltName: Full=3DCyclin</TT></TD></TR>
  <TR>
    <TD noWrap align=3Dright><TT><B>2.</B></TT></TD>
    <TD noWrap><TT><B>&nbsp;<A=20
      =
href=3D"http://zxw-pc/mascot/cgi/master_results.pl?file=3D..%2Fdata%2F201=
21225%2FF002402.dat&amp;REPTYPE=3Dprotein&amp;_sigthreshold=3D0.05&amp;RE=
PORT=3D50&amp;_server_mudpit_switch=3D99999999&amp;_ignoreionsscorebelow=3D=
0&amp;_showsubsets=3D0&amp;_showpopups=3DTRUE&amp;_sortunassigned=3Dscore=
down&amp;_requireboldred=3D0#Hit2">gi|281485182</A></B></TT></TD>
    <TD noWrap><TT>&nbsp;&nbsp;32020</TT></TD>
    <TD noWrap align=3Dright><TT>263</TT></TD>
    <TD noWrap><TT>&nbsp;&nbsp;proliferation cell nuclear antigen =
[Persea=20
      americana]</TT></TD></TR>
  <TR>
    <TD noWrap align=3Dright><TT><B>3.</B></TT></TD>
    <TD noWrap><TT><B>&nbsp;<A=20
      =
href=3D"http://zxw-pc/mascot/cgi/master_results.pl?file=3D..%2Fdata%2F201=
21225%2FF002402.dat&amp;REPTYPE=3Dprotein&amp;_sigthreshold=3D0.05&amp;RE=
PORT=3D50&amp;_server_mudpit_switch=3D99999999&amp;_ignoreionsscorebelow=3D=
0&amp;_showsubsets=3D0&amp;_showpopups=3DTRUE&amp;_sortunassigned=3Dscore=
down&amp;_requireboldred=3D0#Hit3">gi|10946427</A></B></TT></TD>
    <TD noWrap><TT>&nbsp;&nbsp;29224</TT></TD>
    <TD noWrap align=3Dright><TT>253</TT></TD>
    <TD noWrap><TT>&nbsp;&nbsp;proliferating cell nuclear antigen =
[Nicotiana=20
      benthamiana]</TT></TD></TR>
  <TR>
    <TD noWrap align=3Dright><TT><B>4.</B></TT></TD>
    <TD noWrap><TT><B>&nbsp;<A=20
      =
href=3D"http://zxw-pc/mascot/cgi/master_results.pl?file=3D..%2Fdata%2F201=
21225%2FF002402.dat&amp;REPTYPE=3Dprotein&amp;_sigthreshold=3D0.05&amp;RE=
PORT=3D50&amp;_server_mudpit_switch=3D99999999&amp;_ignoreionsscorebelow=3D=
0&amp;_showsubsets=3D0&amp;_showpopups=3DTRUE&amp;_sortunassigned=3Dscore=
down&amp;_requireboldred=3D0#Hit4">gi|3947727</A></B></TT></TD>
    <TD noWrap><TT>&nbsp;&nbsp;29237</TT></TD>
    <TD noWrap align=3Dright><TT>253</TT></TD>
    <TD noWrap><TT>&nbsp;&nbsp;proliferating cell nuclear antigen =
[Nicotiana=20
      tabacum]</TT></TD></TR>
  <TR>
    <TD noWrap align=3Dright><TT><B>5.</B></TT></TD>
    <TD noWrap><TT><B>&nbsp;<A=20
      =
href=3D"http://zxw-pc/mascot/cgi/master_results.pl?file=3D..%2Fdata%2F201=
21225%2FF002402.dat&amp;REPTYPE=3Dprotein&amp;_sigthreshold=3D0.05&amp;RE=
PORT=3D50&amp;_server_mudpit_switch=3D99999999&amp;_ignoreionsscorebelow=3D=
0&amp;_showsubsets=3D0&amp;_showpopups=3DTRUE&amp;_sortunassigned=3Dscore=
down&amp;_requireboldred=3D0#Hit5">gi|129691</A></B></TT></TD>
    <TD noWrap><TT>&nbsp;&nbsp;29746</TT></TD>
    <TD noWrap align=3Dright><TT>253</TT></TD>
    <TD noWrap><TT>&nbsp;&nbsp;RecName: Full=3DProliferating cell =
nuclear=20
      antigen; Short=3DPCNA; AltName: Full=3DCyclin</TT></TD></TR>
  <TR>
    <TD noWrap align=3Dright><TT><B>6.</B></TT></TD>
    <TD noWrap><TT><B>&nbsp;<A=20
      =
href=3D"http://zxw-pc/mascot/cgi/master_results.pl?file=3D..%2Fdata%2F201=
21225%2FF002402.dat&amp;REPTYPE=3Dprotein&amp;_sigthreshold=3D0.05&amp;RE=
PORT=3D50&amp;_server_mudpit_switch=3D99999999&amp;_ignoreionsscorebelow=3D=
0&amp;_showsubsets=3D0&amp;_showpopups=3DTRUE&amp;_sortunassigned=3Dscore=
down&amp;_requireboldred=3D0#Hit6">gi|18172</A></B></TT></TD>
    <TD noWrap><TT>&nbsp;&nbsp;29746</TT></TD>
    <TD noWrap align=3Dright><TT>253</TT></TD>
    <TD noWrap><TT>&nbsp;&nbsp;proliferating cell nuclear antigen=20
      [Catharanthus roseus]</TT></TD></TR>
  <TR>
    <TD noWrap align=3Dright><TT><B>7.</B></TT></TD>
    <TD noWrap><TT><B>&nbsp;<A=20
      =
href=3D"http://zxw-pc/mascot/cgi/master_results.pl?file=3D..%2Fdata%2F201=
21225%2FF002402.dat&amp;REPTYPE=3Dprotein&amp;_sigthreshold=3D0.05&amp;RE=
PORT=3D50&amp;_server_mudpit_switch=3D99999999&amp;_ignoreionsscorebelow=3D=
0&amp;_showsubsets=3D0&amp;_showpopups=3DTRUE&amp;_sortunassigned=3Dscore=
down&amp;_requireboldred=3D0#Hit7">gi|50400709</A></B></TT></TD>
    <TD noWrap><TT>&nbsp;&nbsp;29455</TT></TD>
    <TD noWrap align=3Dright><TT>221</TT></TD>
    <TD noWrap><TT>&nbsp;&nbsp;RecName: Full=3DProliferating cell =
nuclear=20
      antigen</TT></TD></TR>
  <TR>
    <TD noWrap align=3Dright><TT><B>8.</B></TT></TD>
    <TD noWrap><TT><B>&nbsp;<A=20
      =
href=3D"http://zxw-pc/mascot/cgi/master_results.pl?file=3D..%2Fdata%2F201=
21225%2FF002402.dat&amp;REPTYPE=3Dprotein&amp;_sigthreshold=3D0.05&amp;RE=
PORT=3D50&amp;_server_mudpit_switch=3D99999999&amp;_ignoreionsscorebelow=3D=
0&amp;_showsubsets=3D0&amp;_showpopups=3DTRUE&amp;_sortunassigned=3Dscore=
down&amp;_requireboldred=3D0#Hit8">gi|4379382</A></B></TT></TD>
    <TD noWrap><TT>&nbsp;&nbsp;29455</TT></TD>
    <TD noWrap align=3Dright><TT>221</TT></TD>
    <TD noWrap><TT>&nbsp;&nbsp;proliferating cell nuclear antigen [Pisum =

      sativum]</TT></TD></TR>
  <TR>
    <TD noWrap align=3Dright><TT><B>9.</B></TT></TD>
    <TD noWrap><TT><B>&nbsp;<A=20
      =
href=3D"http://zxw-pc/mascot/cgi/master_results.pl?file=3D..%2Fdata%2F201=
21225%2FF002402.dat&amp;REPTYPE=3Dprotein&amp;_sigthreshold=3D0.05&amp;RE=
PORT=3D50&amp;_server_mudpit_switch=3D99999999&amp;_ignoreionsscorebelow=3D=
0&amp;_showsubsets=3D0&amp;_showpopups=3DTRUE&amp;_sortunassigned=3Dscore=
down&amp;_requireboldred=3D0#Hit9">gi|3821259</A></B></TT></TD>
    <TD noWrap><TT>&nbsp;&nbsp;29455</TT></TD>
    <TD noWrap align=3Dright><TT>221</TT></TD>
    <TD noWrap><TT>&nbsp;&nbsp;PCNA protein [Nicotiana =
tabacum]</TT></TD></TR>
  <TR>
    <TD noWrap align=3Dright><TT><B>10.</B></TT></TD>
    <TD noWrap><TT><B>&nbsp;<A=20
      =
href=3D"http://zxw-pc/mascot/cgi/master_results.pl?file=3D..%2Fdata%2F201=
21225%2FF002402.dat&amp;REPTYPE=3Dprotein&amp;_sigthreshold=3D0.05&amp;RE=
PORT=3D50&amp;_server_mudpit_switch=3D99999999&amp;_ignoreionsscorebelow=3D=
0&amp;_showsubsets=3D0&amp;_showpopups=3DTRUE&amp;_sortunassigned=3Dscore=
down&amp;_requireboldred=3D0#Hit10">gi|3608175</A></B></TT></TD>
    <TD noWrap><TT>&nbsp;&nbsp;29455</TT></TD>
    <TD noWrap align=3Dright><TT>221</TT></TD>
    <TD noWrap><TT>&nbsp;&nbsp;proliferating cell nuclear antigen [Pisum =

      sativum]</TT></TD></TR>
  <TR>
    <TD noWrap align=3Dright><TT><B>11.</B></TT></TD>
    <TD noWrap><TT><B>&nbsp;<A=20
      =
href=3D"http://zxw-pc/mascot/cgi/master_results.pl?file=3D..%2Fdata%2F201=
21225%2FF002402.dat&amp;REPTYPE=3Dprotein&amp;_sigthreshold=3D0.05&amp;RE=
PORT=3D50&amp;_server_mudpit_switch=3D99999999&amp;_ignoreionsscorebelow=3D=
0&amp;_showsubsets=3D0&amp;_showpopups=3DTRUE&amp;_sortunassigned=3Dscore=
down&amp;_requireboldred=3D0#Hit11">gi|255558840</A></B></TT></TD>
    <TD noWrap><TT>&nbsp;&nbsp;29516</TT></TD>
    <TD noWrap align=3Dright><TT>201</TT></TD>
    <TD noWrap><TT>&nbsp;&nbsp;proliferating cell nuclear antigen, =
putative=20
      [Ricinus communis]</TT></TD></TR>
  <TR>
    <TD noWrap align=3Dright><TT><B>12.</B></TT></TD>
    <TD noWrap><TT><B>&nbsp;<A=20
      =
href=3D"http://zxw-pc/mascot/cgi/master_results.pl?file=3D..%2Fdata%2F201=
21225%2FF002402.dat&amp;REPTYPE=3Dprotein&amp;_sigthreshold=3D0.05&amp;RE=
PORT=3D50&amp;_server_mudpit_switch=3D99999999&amp;_ignoreionsscorebelow=3D=
0&amp;_showsubsets=3D0&amp;_showpopups=3DTRUE&amp;_sortunassigned=3Dscore=
down&amp;_requireboldred=3D0#Hit12">gi|223540285</A></B></TT></TD>
    <TD noWrap><TT>&nbsp;&nbsp;29516</TT></TD>
    <TD noWrap align=3Dright><TT>201</TT></TD>
    <TD noWrap><TT>&nbsp;&nbsp;proliferating cell nuclear antigen, =
putative=20
      [Ricinus communis]</TT></TD></TR>
  <TR>
    <TD noWrap align=3Dright><TT><B>13.</B></TT></TD>
    <TD noWrap><TT><B>&nbsp;<A=20
      =
href=3D"http://zxw-pc/mascot/cgi/master_results.pl?file=3D..%2Fdata%2F201=
21225%2FF002402.dat&amp;REPTYPE=3Dprotein&amp;_sigthreshold=3D0.05&amp;RE=
PORT=3D50&amp;_server_mudpit_switch=3D99999999&amp;_ignoreionsscorebelow=3D=
0&amp;_showsubsets=3D0&amp;_showpopups=3DTRUE&amp;_sortunassigned=3Dscore=
down&amp;_requireboldred=3D0#Hit13">gi|297745962</A></B></TT></TD>
    <TD noWrap><TT>&nbsp;&nbsp;25325</TT></TD>
    <TD noWrap align=3Dright><TT>191</TT></TD>
    <TD noWrap><TT>&nbsp;&nbsp;unnamed protein product [Vitis=20
  vinifera]</TT></TD></TR>
  <TR>
    <TD noWrap align=3Dright><TT><B>14.</B></TT></TD>
    <TD noWrap><TT><B>&nbsp;<A=20
      =
href=3D"http://zxw-pc/mascot/cgi/master_results.pl?file=3D..%2Fdata%2F201=
21225%2FF002402.dat&amp;REPTYPE=3Dprotein&amp;_sigthreshold=3D0.05&amp;RE=
PORT=3D50&amp;_server_mudpit_switch=3D99999999&amp;_ignoreionsscorebelow=3D=
0&amp;_showsubsets=3D0&amp;_showpopups=3DTRUE&amp;_sortunassigned=3Dscore=
down&amp;_requireboldred=3D0#Hit14">gi|6225836</A></B></TT></TD>
    <TD noWrap><TT>&nbsp;&nbsp;29254</TT></TD>
    <TD noWrap align=3Dright><TT>190</TT></TD>
    <TD noWrap><TT>&nbsp;&nbsp;RecName: Full=3DProliferating cell =
nuclear=20
      antigen; Short=3DPCNA</TT></TD></TR>
  <TR>
    <TD noWrap align=3Dright><TT><B>15.</B></TT></TD>
    <TD noWrap><TT><B>&nbsp;<A=20
      =
href=3D"http://zxw-pc/mascot/cgi/master_results.pl?file=3D..%2Fdata%2F201=
21225%2FF002402.dat&amp;REPTYPE=3Dprotein&amp;_sigthreshold=3D0.05&amp;RE=
PORT=3D50&amp;_server_mudpit_switch=3D99999999&amp;_ignoreionsscorebelow=3D=
0&amp;_showsubsets=3D0&amp;_showpopups=3DTRUE&amp;_sortunassigned=3Dscore=
down&amp;_requireboldred=3D0#Hit15">gi|3514105</A></B></TT></TD>
    <TD noWrap><TT>&nbsp;&nbsp;29254</TT></TD>
    <TD noWrap align=3Dright><TT>190</TT></TD>
    <TD noWrap><TT>&nbsp;&nbsp;proliferating cell nuclear antigen =
[Nicotiana=20
      tabacum]</TT></TD></TR>
  <TR>
    <TD noWrap align=3Dright><TT><B>16.</B></TT></TD>
    <TD noWrap><TT><B>&nbsp;<A=20
      =
href=3D"http://zxw-pc/mascot/cgi/master_results.pl?file=3D..%2Fdata%2F201=
21225%2FF002402.dat&amp;REPTYPE=3Dprotein&amp;_sigthreshold=3D0.05&amp;RE=
PORT=3D50&amp;_server_mudpit_switch=3D99999999&amp;_ignoreionsscorebelow=3D=
0&amp;_showsubsets=3D0&amp;_showpopups=3DTRUE&amp;_sortunassigned=3Dscore=
down&amp;_requireboldred=3D0#Hit16">gi|3366661</A></B></TT></TD>
    <TD noWrap><TT>&nbsp;&nbsp;29254</TT></TD>
    <TD noWrap align=3Dright><TT>190</TT></TD>
    <TD noWrap><TT>&nbsp;&nbsp;proliferating cell nuclear antigen =
[Nicotiana=20
      tabacum]</TT></TD></TR>
  <TR>
    <TD noWrap align=3Dright><TT><B>17.</B></TT></TD>
    <TD noWrap><TT><B>&nbsp;<A=20
      =
href=3D"http://zxw-pc/mascot/cgi/master_results.pl?file=3D..%2Fdata%2F201=
21225%2FF002402.dat&amp;REPTYPE=3Dprotein&amp;_sigthreshold=3D0.05&amp;RE=
PORT=3D50&amp;_server_mudpit_switch=3D99999999&amp;_ignoreionsscorebelow=3D=
0&amp;_showsubsets=3D0&amp;_showpopups=3DTRUE&amp;_sortunassigned=3Dscore=
down&amp;_requireboldred=3D0#Hit17">gi|54304374</A></B></TT></TD>
    <TD noWrap><TT>&nbsp;&nbsp;29254</TT></TD>
    <TD noWrap align=3Dright><TT>190</TT></TD>
    <TD noWrap><TT>&nbsp;&nbsp;unnamed protein product [Nicotiana=20
    tabacum]</TT></TD></TR>
  <TR>
    <TD noWrap align=3Dright><TT><B>18.</B></TT></TD>
    <TD noWrap><TT><B>&nbsp;<A=20
      =
href=3D"http://zxw-pc/mascot/cgi/master_results.pl?file=3D..%2Fdata%2F201=
21225%2FF002402.dat&amp;REPTYPE=3Dprotein&amp;_sigthreshold=3D0.05&amp;RE=
PORT=3D50&amp;_server_mudpit_switch=3D99999999&amp;_ignoreionsscorebelow=3D=
0&amp;_showsubsets=3D0&amp;_showpopups=3DTRUE&amp;_sortunassigned=3Dscore=
down&amp;_requireboldred=3D0#Hit18">gi|4586306</A></B></TT></TD>
    <TD noWrap><TT>&nbsp;&nbsp;29254</TT></TD>
    <TD noWrap align=3Dright><TT>190</TT></TD>
    <TD noWrap><TT>&nbsp;&nbsp;proliferating cell nuclear antigen =
[Nicotiana=20
      tabacum]</TT></TD></TR>
  <TR>
    <TD noWrap align=3Dright><TT><B>19.</B></TT></TD>
    <TD noWrap><TT><B>&nbsp;<A=20
      =
href=3D"http://zxw-pc/mascot/cgi/master_results.pl?file=3D..%2Fdata%2F201=
21225%2FF002402.dat&amp;REPTYPE=3Dprotein&amp;_sigthreshold=3D0.05&amp;RE=
PORT=3D50&amp;_server_mudpit_switch=3D99999999&amp;_ignoreionsscorebelow=3D=
0&amp;_showsubsets=3D0&amp;_showpopups=3DTRUE&amp;_sortunassigned=3Dscore=
down&amp;_requireboldred=3D0#Hit19">gi|225434712</A></B></TT></TD>
    <TD noWrap><TT>&nbsp;&nbsp;29557</TT></TD>
    <TD noWrap align=3Dright><TT>188</TT></TD>
    <TD noWrap><TT>&nbsp;&nbsp;PREDICTED: hypothetical protein [Vitis=20
      vinifera]</TT></TD></TR>
  <TR>
    <TD noWrap align=3Dright><TT><B>20.</B></TT></TD>
    <TD noWrap><TT><B>&nbsp;<A=20
      =
href=3D"http://zxw-pc/mascot/cgi/master_results.pl?file=3D..%2Fdata%2F201=
21225%2FF002402.dat&amp;REPTYPE=3Dprotein&amp;_sigthreshold=3D0.05&amp;RE=
PORT=3D50&amp;_server_mudpit_switch=3D99999999&amp;_ignoreionsscorebelow=3D=
0&amp;_showsubsets=3D0&amp;_showpopups=3DTRUE&amp;_sortunassigned=3Dscore=
down&amp;_requireboldred=3D0#Hit20">gi|147789518</A></B></TT></TD>
    <TD noWrap><TT>&nbsp;&nbsp;29557</TT></TD>
    <TD noWrap align=3Dright><TT>188</TT></TD>
    <TD noWrap><TT>&nbsp;&nbsp;hypothetical protein VITISV_031803 [Vitis =

      vinifera]</TT></TD></TR>
  <TR>
    <TD noWrap align=3Dright><TT><B>21.</B></TT></TD>
    <TD noWrap><TT><B>&nbsp;<A=20
      =
href=3D"http://zxw-pc/mascot/cgi/master_results.pl?file=3D..%2Fdata%2F201=
21225%2FF002402.dat&amp;REPTYPE=3Dprotein&amp;_sigthreshold=3D0.05&amp;RE=
PORT=3D50&amp;_server_mudpit_switch=3D99999999&amp;_ignoreionsscorebelow=3D=
0&amp;_showsubsets=3D0&amp;_showpopups=3DTRUE&amp;_sortunassigned=3Dscore=
down&amp;_requireboldred=3D0#Hit21">gi|217917</A></B></TT></TD>
    <TD noWrap><TT>&nbsp;&nbsp;14266</TT></TD>
    <TD noWrap align=3Dright><TT>173</TT></TD>
    <TD noWrap><TT>&nbsp;&nbsp;typical proliferating cell nuclear =
antigen=20
      [Daucus carota]</TT></TD></TR>
  <TR>
    <TD noWrap align=3Dright><TT><B>22.</B></TT></TD>
    <TD noWrap><TT><B>&nbsp;<A=20
      =
href=3D"http://zxw-pc/mascot/cgi/master_results.pl?file=3D..%2Fdata%2F201=
21225%2FF002402.dat&amp;REPTYPE=3Dprotein&amp;_sigthreshold=3D0.05&amp;RE=
PORT=3D50&amp;_server_mudpit_switch=3D99999999&amp;_ignoreionsscorebelow=3D=
0&amp;_showsubsets=3D0&amp;_showpopups=3DTRUE&amp;_sortunassigned=3Dscore=
down&amp;_requireboldred=3D0#Hit22">gi|129690</A></B></TT></TD>
    <TD noWrap><TT>&nbsp;&nbsp;40076</TT></TD>
    <TD noWrap align=3Dright><TT>165</TT></TD>
    <TD noWrap><TT>&nbsp;&nbsp;RecName: Full=3DProliferating cell =
nuclear=20
      antigen large form; Short=3DPCNA; AltName: =
Full=3DCyclin</TT></TD></TR>
  <TR>
    <TD noWrap align=3Dright><TT><B>23.</B></TT></TD>
    <TD noWrap><TT><B>&nbsp;<A=20
      =
href=3D"http://zxw-pc/mascot/cgi/master_results.pl?file=3D..%2Fdata%2F201=
21225%2FF002402.dat&amp;REPTYPE=3Dprotein&amp;_sigthreshold=3D0.05&amp;RE=
PORT=3D50&amp;_server_mudpit_switch=3D99999999&amp;_ignoreionsscorebelow=3D=
0&amp;_showsubsets=3D0&amp;_showpopups=3DTRUE&amp;_sortunassigned=3Dscore=
down&amp;_requireboldred=3D0#Hit23">gi|6006451</A></B></TT></TD>
    <TD noWrap><TT>&nbsp;&nbsp;40369</TT></TD>
    <TD noWrap align=3Dright><TT>165</TT></TD>
    <TD noWrap><TT>&nbsp;&nbsp;proliferating cell-nuclear antigen =
[Daucus=20
      carota]</TT></TD></TR>
  <TR>
    <TD noWrap align=3Dright><TT><B>24.</B></TT></TD>
    <TD noWrap><TT><B>&nbsp;<A=20
      =
href=3D"http://zxw-pc/mascot/cgi/master_results.pl?file=3D..%2Fdata%2F201=
21225%2FF002402.dat&amp;REPTYPE=3Dprotein&amp;_sigthreshold=3D0.05&amp;RE=
PORT=3D50&amp;_server_mudpit_switch=3D99999999&amp;_ignoreionsscorebelow=3D=
0&amp;_showsubsets=3D0&amp;_showpopups=3DTRUE&amp;_sortunassigned=3Dscore=
down&amp;_requireboldred=3D0#Hit24">gi|25005275</A></B></TT></TD>
    <TD noWrap><TT>&nbsp;&nbsp;29242</TT></TD>
    <TD noWrap align=3Dright><TT>139</TT></TD>
    <TD noWrap><TT>&nbsp;&nbsp;proliferating cell nuclear antigen =
[Solanum=20
      lycopersicum]</TT></TD></TR>
  <TR>
    <TD noWrap align=3Dright><TT><B>25.</B></TT></TD>
    <TD noWrap><TT><B>&nbsp;<A=20
      =
href=3D"http://zxw-pc/mascot/cgi/master_results.pl?file=3D..%2Fdata%2F201=
21225%2FF002402.dat&amp;REPTYPE=3Dprotein&amp;_sigthreshold=3D0.05&amp;RE=
PORT=3D50&amp;_server_mudpit_switch=3D99999999&amp;_ignoreionsscorebelow=3D=
0&amp;_showsubsets=3D0&amp;_showpopups=3DTRUE&amp;_sortunassigned=3Dscore=
down&amp;_requireboldred=3D0#Hit25">gi|15984164</A></B></TT></TD>
    <TD noWrap><TT>&nbsp;&nbsp;29242</TT></TD>
    <TD noWrap align=3Dright><TT>139</TT></TD>
    <TD noWrap><TT>&nbsp;&nbsp;unnamed protein product [Lycopersicon=20
      esculentum]</TT></TD></TR>
  <TR>
    <TD noWrap align=3Dright><TT><B>26.</B></TT></TD>
    <TD noWrap><TT><B>&nbsp;<A=20
      =
href=3D"http://zxw-pc/mascot/cgi/master_results.pl?file=3D..%2Fdata%2F201=
21225%2FF002402.dat&amp;REPTYPE=3Dprotein&amp;_sigthreshold=3D0.05&amp;RE=
PORT=3D50&amp;_server_mudpit_switch=3D99999999&amp;_ignoreionsscorebelow=3D=
0&amp;_showsubsets=3D0&amp;_showpopups=3DTRUE&amp;_sortunassigned=3Dscore=
down&amp;_requireboldred=3D0#Hit26">gi|13124423</A></B></TT></TD>
    <TD noWrap><TT>&nbsp;&nbsp;29120</TT></TD>
    <TD noWrap align=3Dright><TT>128</TT></TD>
    <TD noWrap><TT>&nbsp;&nbsp;RecName: Full=3DProliferating cell =
nuclear=20
      antigen; Short=3DPCNA</TT></TD></TR>
  <TR>
    <TD noWrap align=3Dright><TT><B>27.</B></TT></TD>
    <TD noWrap><TT><B>&nbsp;<A=20
      =
href=3D"http://zxw-pc/mascot/cgi/master_results.pl?file=3D..%2Fdata%2F201=
21225%2FF002402.dat&amp;REPTYPE=3Dprotein&amp;_sigthreshold=3D0.05&amp;RE=
PORT=3D50&amp;_server_mudpit_switch=3D99999999&amp;_ignoreionsscorebelow=3D=
0&amp;_showsubsets=3D0&amp;_showpopups=3DTRUE&amp;_sortunassigned=3Dscore=
down&amp;_requireboldred=3D0#Hit27">gi|7573602</A></B></TT></TD>
    <TD noWrap><TT>&nbsp;&nbsp;29120</TT></TD>
    <TD noWrap align=3Dright><TT>128</TT></TD>
    <TD noWrap><TT>&nbsp;&nbsp;proliferating cell nuclear antigen =
[Populus=20
      nigra]</TT></TD></TR>
  <TR>
    <TD noWrap align=3Dright><TT><B>28.</B></TT></TD>
    <TD noWrap><TT><B>&nbsp;<A=20
      =
href=3D"http://zxw-pc/mascot/cgi/master_results.pl?file=3D..%2Fdata%2F201=
21225%2FF002402.dat&amp;REPTYPE=3Dprotein&amp;_sigthreshold=3D0.05&amp;RE=
PORT=3D50&amp;_server_mudpit_switch=3D99999999&amp;_ignoreionsscorebelow=3D=
0&amp;_showsubsets=3D0&amp;_showpopups=3DTRUE&amp;_sortunassigned=3Dscore=
down&amp;_requireboldred=3D0#Hit28">gi|224104337</A></B></TT></TD>
    <TD noWrap><TT>&nbsp;&nbsp;29134</TT></TD>
    <TD noWrap align=3Dright><TT>127</TT></TD>
    <TD noWrap><TT>&nbsp;&nbsp;predicted protein [Populus=20
  trichocarpa]</TT></TD></TR>
  <TR>
    <TD noWrap align=3Dright><TT><B>29.</B></TT></TD>
    <TD noWrap><TT><B>&nbsp;<A=20
      =
href=3D"http://zxw-pc/mascot/cgi/master_results.pl?file=3D..%2Fdata%2F201=
21225%2FF002402.dat&amp;REPTYPE=3Dprotein&amp;_sigthreshold=3D0.05&amp;RE=
PORT=3D50&amp;_server_mudpit_switch=3D99999999&amp;_ignoreionsscorebelow=3D=
0&amp;_showsubsets=3D0&amp;_showpopups=3DTRUE&amp;_sortunassigned=3Dscore=
down&amp;_requireboldred=3D0#Hit29">gi|222849810</A></B></TT></TD>
    <TD noWrap><TT>&nbsp;&nbsp;29134</TT></TD>
    <TD noWrap align=3Dright><TT>127</TT></TD>
    <TD noWrap><TT>&nbsp;&nbsp;predicted protein [Populus=20
  trichocarpa]</TT></TD></TR>
  <TR>
    <TD noWrap align=3Dright><TT><B>30.</B></TT></TD>
    <TD noWrap><TT><B>&nbsp;<A=20
      =
href=3D"http://zxw-pc/mascot/cgi/master_results.pl?file=3D..%2Fdata%2F201=
21225%2FF002402.dat&amp;REPTYPE=3Dprotein&amp;_sigthreshold=3D0.05&amp;RE=
PORT=3D50&amp;_server_mudpit_switch=3D99999999&amp;_ignoreionsscorebelow=3D=
0&amp;_showsubsets=3D0&amp;_showpopups=3DTRUE&amp;_sortunassigned=3Dscore=
down&amp;_requireboldred=3D0#Hit30">gi|168050807</A></B></TT></TD>
    <TD noWrap><TT>&nbsp;&nbsp;24844</TT></TD>
    <TD noWrap align=3Dright><TT>121</TT></TD>
    <TD noWrap><TT>&nbsp;&nbsp;predicted protein [Physcomitrella patens =
subsp.=20
      patens]</TT></TD></TR>
  <TR>
    <TD noWrap align=3Dright><TT><B>31.</B></TT></TD>
    <TD noWrap><TT><B>&nbsp;<A=20
      =
href=3D"http://zxw-pc/mascot/cgi/master_results.pl?file=3D..%2Fdata%2F201=
21225%2FF002402.dat&amp;REPTYPE=3Dprotein&amp;_sigthreshold=3D0.05&amp;RE=
PORT=3D50&amp;_server_mudpit_switch=3D99999999&amp;_ignoreionsscorebelow=3D=
0&amp;_showsubsets=3D0&amp;_showpopups=3DTRUE&amp;_sortunassigned=3Dscore=
down&amp;_requireboldred=3D0#Hit31">gi|162670825</A></B></TT></TD>
    <TD noWrap><TT>&nbsp;&nbsp;24844</TT></TD>
    <TD noWrap align=3Dright><TT>121</TT></TD>
    <TD noWrap><TT>&nbsp;&nbsp;predicted protein [Physcomitrella patens =
subsp.=20
      patens]</TT></TD></TR>
  <TR>
    <TD noWrap align=3Dright><TT><B>32.</B></TT></TD>
    <TD noWrap><TT><B>&nbsp;<A=20
      =
href=3D"http://zxw-pc/mascot/cgi/master_results.pl?file=3D..%2Fdata%2F201=
21225%2FF002402.dat&amp;REPTYPE=3Dprotein&amp;_sigthreshold=3D0.05&amp;RE=
PORT=3D50&amp;_server_mudpit_switch=3D99999999&amp;_ignoreionsscorebelow=3D=
0&amp;_showsubsets=3D0&amp;_showpopups=3DTRUE&amp;_sortunassigned=3Dscore=
down&amp;_requireboldred=3D0#Hit32">gi|129697</A></B></TT></TD>
    <TD noWrap><TT>&nbsp;&nbsp;29252</TT></TD>
    <TD noWrap align=3Dright><TT>96</TT></TD>
    <TD noWrap><TT>&nbsp;&nbsp;RecName: Full=3DProliferating cell =
nuclear=20
      antigen; Short=3DPCNA; AltName: Full=3DCyclin</TT></TD></TR>
  <TR>
    <TD noWrap align=3Dright><TT><B>33.</B></TT></TD>
    <TD noWrap><TT><B>&nbsp;<A=20
      =
href=3D"http://zxw-pc/mascot/cgi/master_results.pl?file=3D..%2Fdata%2F201=
21225%2FF002402.dat&amp;REPTYPE=3Dprotein&amp;_sigthreshold=3D0.05&amp;RE=
PORT=3D50&amp;_server_mudpit_switch=3D99999999&amp;_ignoreionsscorebelow=3D=
0&amp;_showsubsets=3D0&amp;_showpopups=3DTRUE&amp;_sortunassigned=3Dscore=
down&amp;_requireboldred=3D0#Hit33">gi|125584066</A></B></TT></TD>
    <TD noWrap><TT>&nbsp;&nbsp;29252</TT></TD>
    <TD noWrap align=3Dright><TT>96</TT></TD>
    <TD noWrap><TT>&nbsp;&nbsp;hypothetical protein OsJ_08777 [Oryza =
sativa=20
      Japonica Group]</TT></TD></TR>
  <TR>
    <TD noWrap align=3Dright><TT><B>34.</B></TT></TD>
    <TD noWrap><TT><B>&nbsp;<A=20
      =
href=3D"http://zxw-pc/mascot/cgi/master_results.pl?file=3D..%2Fdata%2F201=
21225%2FF002402.dat&amp;REPTYPE=3Dprotein&amp;_sigthreshold=3D0.05&amp;RE=
PORT=3D50&amp;_server_mudpit_switch=3D99999999&amp;_ignoreionsscorebelow=3D=
0&amp;_showsubsets=3D0&amp;_showpopups=3DTRUE&amp;_sortunassigned=3Dscore=
down&amp;_requireboldred=3D0#Hit34">gi|125541526</A></B></TT></TD>
    <TD noWrap><TT>&nbsp;&nbsp;29252</TT></TD>
    <TD noWrap align=3Dright><TT>96</TT></TD>
    <TD noWrap><TT>&nbsp;&nbsp;hypothetical protein OsI_09344 [Oryza =
sativa=20
      Indica Group]</TT></TD></TR>
  <TR>
    <TD noWrap align=3Dright><TT><B>35.</B></TT></TD>
    <TD noWrap><TT><B>&nbsp;<A=20
      =
href=3D"http://zxw-pc/mascot/cgi/master_results.pl?file=3D..%2Fdata%2F201=
21225%2FF002402.dat&amp;REPTYPE=3Dprotein&amp;_sigthreshold=3D0.05&amp;RE=
PORT=3D50&amp;_server_mudpit_switch=3D99999999&amp;_ignoreionsscorebelow=3D=
0&amp;_showsubsets=3D0&amp;_showpopups=3DTRUE&amp;_sortunassigned=3Dscore=
down&amp;_requireboldred=3D0#Hit35">gi|115449323</A></B></TT></TD>
    <TD noWrap><TT>&nbsp;&nbsp;29252</TT></TD>
    <TD noWrap align=3Dright><TT>96</TT></TD>
    <TD noWrap><TT>&nbsp;&nbsp;Os02g0805200 [Oryza sativa Japonica=20
    Group]</TT></TD></TR>
  <TR>
    <TD noWrap align=3Dright><TT><B>36.</B></TT></TD>
    <TD noWrap><TT><B>&nbsp;<A=20
      =
href=3D"http://zxw-pc/mascot/cgi/master_results.pl?file=3D..%2Fdata%2F201=
21225%2FF002402.dat&amp;REPTYPE=3Dprotein&amp;_sigthreshold=3D0.05&amp;RE=
PORT=3D50&amp;_server_mudpit_switch=3D99999999&amp;_ignoreionsscorebelow=3D=
0&amp;_showsubsets=3D0&amp;_showpopups=3DTRUE&amp;_sortunassigned=3Dscore=
down&amp;_requireboldred=3D0#Hit36">gi|15451583</A></B></TT></TD>
    <TD noWrap><TT>&nbsp;&nbsp;29252</TT></TD>
    <TD noWrap align=3Dright><TT>96</TT></TD>
    <TD noWrap><TT>&nbsp;&nbsp;Proliferating cell nuclear antigen (PCNA) =

      [Oryza sativa Japonica Group]</TT></TD></TR>
  <TR>
    <TD noWrap align=3Dright><TT><B>37.</B></TT></TD>
    <TD noWrap><TT><B>&nbsp;<A=20
      =
href=3D"http://zxw-pc/mascot/cgi/master_results.pl?file=3D..%2Fdata%2F201=
21225%2FF002402.dat&amp;REPTYPE=3Dprotein&amp;_sigthreshold=3D0.05&amp;RE=
PORT=3D50&amp;_server_mudpit_switch=3D99999999&amp;_ignoreionsscorebelow=3D=
0&amp;_showsubsets=3D0&amp;_showpopups=3DTRUE&amp;_sortunassigned=3Dscore=
down&amp;_requireboldred=3D0#Hit37">gi|113537969</A></B></TT></TD>
    <TD noWrap><TT>&nbsp;&nbsp;29252</TT></TD>
    <TD noWrap align=3Dright><TT>96</TT></TD>
    <TD noWrap><TT>&nbsp;&nbsp;Os02g0805200 [Oryza sativa Japonica=20
    Group]</TT></TD></TR>
  <TR>
    <TD noWrap align=3Dright><TT><B>38.</B></TT></TD>
    <TD noWrap><TT><B>&nbsp;<A=20
      =
href=3D"http://zxw-pc/mascot/cgi/master_results.pl?file=3D..%2Fdata%2F201=
21225%2FF002402.dat&amp;REPTYPE=3Dprotein&amp;_sigthreshold=3D0.05&amp;RE=
PORT=3D50&amp;_server_mudpit_switch=3D99999999&amp;_ignoreionsscorebelow=3D=
0&amp;_showsubsets=3D0&amp;_showpopups=3DTRUE&amp;_sortunassigned=3Dscore=
down&amp;_requireboldred=3D0#Hit38">gi|47497384</A></B></TT></TD>
    <TD noWrap><TT>&nbsp;&nbsp;29252</TT></TD>
    <TD noWrap align=3Dright><TT>96</TT></TD>
    <TD noWrap><TT>&nbsp;&nbsp;SPATULA-like [Oryza sativa Japonica=20
    Group]</TT></TD></TR>
  <TR>
    <TD noWrap align=3Dright><TT><B>39.</B></TT></TD>
    <TD noWrap><TT><B>&nbsp;<A=20
      =
href=3D"http://zxw-pc/mascot/cgi/master_results.pl?file=3D..%2Fdata%2F201=
21225%2FF002402.dat&amp;REPTYPE=3Dprotein&amp;_sigthreshold=3D0.05&amp;RE=
PORT=3D50&amp;_server_mudpit_switch=3D99999999&amp;_ignoreionsscorebelow=3D=
0&amp;_showsubsets=3D0&amp;_showpopups=3DTRUE&amp;_sortunassigned=3Dscore=
down&amp;_requireboldred=3D0#Hit39">gi|215769194</A></B></TT></TD>
    <TD noWrap><TT>&nbsp;&nbsp;29252</TT></TD>
    <TD noWrap align=3Dright><TT>96</TT></TD>
    <TD noWrap><TT>&nbsp;&nbsp;unnamed protein product [Oryza sativa =
Japonica=20
      Group]</TT></TD></TR>
  <TR>
    <TD noWrap align=3Dright><TT><B>40.</B></TT></TD>
    <TD noWrap><TT><B>&nbsp;<A=20
      =
href=3D"http://zxw-pc/mascot/cgi/master_results.pl?file=3D..%2Fdata%2F201=
21225%2FF002402.dat&amp;REPTYPE=3Dprotein&amp;_sigthreshold=3D0.05&amp;RE=
PORT=3D50&amp;_server_mudpit_switch=3D99999999&amp;_ignoreionsscorebelow=3D=
0&amp;_showsubsets=3D0&amp;_showpopups=3DTRUE&amp;_sortunassigned=3Dscore=
down&amp;_requireboldred=3D0#Hit40">gi|215701147</A></B></TT></TD>
    <TD noWrap><TT>&nbsp;&nbsp;29252</TT></TD>
    <TD noWrap align=3Dright><TT>96</TT></TD>
    <TD noWrap><TT>&nbsp;&nbsp;unnamed protein product [Oryza sativa =
Japonica=20
      Group]</TT></TD></TR>
  <TR>
    <TD noWrap align=3Dright><TT><B>41.</B></TT></TD>
    <TD noWrap><TT><B>&nbsp;<A=20
      =
href=3D"http://zxw-pc/mascot/cgi/master_results.pl?file=3D..%2Fdata%2F201=
21225%2FF002402.dat&amp;REPTYPE=3Dprotein&amp;_sigthreshold=3D0.05&amp;RE=
PORT=3D50&amp;_server_mudpit_switch=3D99999999&amp;_ignoreionsscorebelow=3D=
0&amp;_showsubsets=3D0&amp;_showpopups=3DTRUE&amp;_sortunassigned=3Dscore=
down&amp;_requireboldred=3D0#Hit41">gi|20284</A></B></TT></TD>
    <TD noWrap><TT>&nbsp;&nbsp;29252</TT></TD>
    <TD noWrap align=3Dright><TT>96</TT></TD>
    <TD noWrap><TT>&nbsp;&nbsp;proliferating cell nuclear antigen [Oryza =

      sativa Japonica Group]</TT></TD></TR>
  <TR>
    <TD noWrap align=3Dright><TT><B>42.</B></TT></TD>
    <TD noWrap><TT><B>&nbsp;<A=20
      =
href=3D"http://zxw-pc/mascot/cgi/master_results.pl?file=3D..%2Fdata%2F201=
21225%2FF002402.dat&amp;REPTYPE=3Dprotein&amp;_sigthreshold=3D0.05&amp;RE=
PORT=3D50&amp;_server_mudpit_switch=3D99999999&amp;_ignoreionsscorebelow=3D=
0&amp;_showsubsets=3D0&amp;_showpopups=3DTRUE&amp;_sortunassigned=3Dscore=
down&amp;_requireboldred=3D0#Hit42">gi|4406225</A></B></TT></TD>
    <TD noWrap><TT>&nbsp;&nbsp;29192</TT></TD>
    <TD noWrap align=3Dright><TT>88</TT></TD>
    <TD noWrap><TT>&nbsp;&nbsp;proliferating cell nuclear antigen II=20
      [Nicotiana tabacum]</TT></TD></TR>
  <TR>
    <TD noWrap align=3Dright><TT><B>43.</B></TT></TD>
    <TD noWrap><TT><B>&nbsp;<A=20
      =
href=3D"http://zxw-pc/mascot/cgi/master_results.pl?file=3D..%2Fdata%2F201=
21225%2FF002402.dat&amp;REPTYPE=3Dprotein&amp;_sigthreshold=3D0.05&amp;RE=
PORT=3D50&amp;_server_mudpit_switch=3D99999999&amp;_ignoreionsscorebelow=3D=
0&amp;_showsubsets=3D0&amp;_showpopups=3DTRUE&amp;_sortunassigned=3Dscore=
down&amp;_requireboldred=3D0#Hit43">gi|82054</A></B></TT></TD>
    <TD noWrap><TT>&nbsp;&nbsp;14620</TT></TD>
    <TD noWrap align=3Dright><TT>79</TT></TD>
    <TD noWrap><TT>&nbsp;&nbsp;proliferating cell nuclear antigen (clone =
A-4)=20
      - carrot (fragment)</TT></TD></TR>
  <TR>
    <TD noWrap align=3Dright><TT><B>44.</B></TT></TD>
    <TD noWrap><TT><B>&nbsp;<A=20
      =
href=3D"http://zxw-pc/mascot/cgi/master_results.pl?file=3D..%2Fdata%2F201=
21225%2FF002402.dat&amp;REPTYPE=3Dprotein&amp;_sigthreshold=3D0.05&amp;RE=
PORT=3D50&amp;_server_mudpit_switch=3D99999999&amp;_ignoreionsscorebelow=3D=
0&amp;_showsubsets=3D0&amp;_showpopups=3DTRUE&amp;_sortunassigned=3Dscore=
down&amp;_requireboldred=3D0#Hit44">gi|4003367</A></B></TT></TD>
    <TD noWrap><TT>&nbsp;&nbsp;14677</TT></TD>
    <TD noWrap align=3Dright><TT>79</TT></TD>
    <TD noWrap><TT>&nbsp;&nbsp;larger proliferating cell nuclear antigen =

      [Daucus carota]</TT></TD></TR>
  <TR>
    <TD noWrap align=3Dright><TT><B>45.</B></TT></TD>
    <TD noWrap><TT><B>&nbsp;<A=20
      =
href=3D"http://zxw-pc/mascot/cgi/master_results.pl?file=3D..%2Fdata%2F201=
21225%2FF002402.dat&amp;REPTYPE=3Dprotein&amp;_sigthreshold=3D0.05&amp;RE=
PORT=3D50&amp;_server_mudpit_switch=3D99999999&amp;_ignoreionsscorebelow=3D=
0&amp;_showsubsets=3D0&amp;_showpopups=3DTRUE&amp;_sortunassigned=3Dscore=
down&amp;_requireboldred=3D0#Hit45">gi|238828097</A></B></TT></TD>
    <TD noWrap><TT>&nbsp;&nbsp;30451</TT></TD>
    <TD noWrap align=3Dright><TT>68</TT></TD>
    <TD noWrap><TT>&nbsp;&nbsp;Chain B, Crystal Structure Of =
Proliferating=20
      Cellular Nuclear Antigen 1 And Short Peptide From Human =
P21</TT></TD></TR>
  <TR>
    <TD noWrap align=3Dright><TT><B>46.</B></TT></TD>
    <TD noWrap><TT><B>&nbsp;<A=20
      =
href=3D"http://zxw-pc/mascot/cgi/master_results.pl?file=3D..%2Fdata%2F201=
21225%2FF002402.dat&amp;REPTYPE=3Dprotein&amp;_sigthreshold=3D0.05&amp;RE=
PORT=3D50&amp;_server_mudpit_switch=3D99999999&amp;_ignoreionsscorebelow=3D=
0&amp;_showsubsets=3D0&amp;_showpopups=3DTRUE&amp;_sortunassigned=3Dscore=
down&amp;_requireboldred=3D0#Hit46">gi|238828096</A></B></TT></TD>
    <TD noWrap><TT>&nbsp;&nbsp;30451</TT></TD>
    <TD noWrap align=3Dright><TT>68</TT></TD>
    <TD noWrap><TT>&nbsp;&nbsp;Chain A, Crystal Structure Of =
Proliferating=20
      Cellular Nuclear Antigen 1 And Short Peptide From Human =
P21</TT></TD></TR>
  <TR>
    <TD noWrap align=3Dright><TT><B>47.</B></TT></TD>
    <TD noWrap><TT><B>&nbsp;<A=20
      =
href=3D"http://zxw-pc/mascot/cgi/master_results.pl?file=3D..%2Fdata%2F201=
21225%2FF002402.dat&amp;REPTYPE=3Dprotein&amp;_sigthreshold=3D0.05&amp;RE=
PORT=3D50&amp;_server_mudpit_switch=3D99999999&amp;_ignoreionsscorebelow=3D=
0&amp;_showsubsets=3D0&amp;_showpopups=3DTRUE&amp;_sortunassigned=3Dscore=
down&amp;_requireboldred=3D0#Hit47">gi|54304372</A></B></TT></TD>
    <TD noWrap><TT>&nbsp;&nbsp;29006</TT></TD>
    <TD noWrap align=3Dright><TT>67</TT></TD>
    <TD noWrap><TT>&nbsp;&nbsp;unnamed protein product [Arabidopsis=20
      thaliana]</TT></TD></TR>
  <TR>
    <TD noWrap align=3Dright><TT><B>48.</B></TT></TD>
    <TD noWrap><TT><B>&nbsp;<A=20
      =
href=3D"http://zxw-pc/mascot/cgi/master_results.pl?file=3D..%2Fdata%2F201=
21225%2FF002402.dat&amp;REPTYPE=3Dprotein&amp;_sigthreshold=3D0.05&amp;RE=
PORT=3D50&amp;_server_mudpit_switch=3D99999999&amp;_ignoreionsscorebelow=3D=
0&amp;_showsubsets=3D0&amp;_showpopups=3DTRUE&amp;_sortunassigned=3Dscore=
down&amp;_requireboldred=3D0#Hit48">gi|332189994</A></B></TT></TD>
    <TD noWrap><TT>&nbsp;&nbsp;29103</TT></TD>
    <TD noWrap align=3Dright><TT>67</TT></TD>
    <TD noWrap><TT>&nbsp;&nbsp;proliferating cellular nuclear antigen 1=20
      [Arabidopsis thaliana]</TT></TD></TR>
  <TR>
    <TD noWrap align=3Dright><TT><B>49.</B></TT></TD>
    <TD noWrap><TT><B>&nbsp;<A=20
      =
href=3D"http://zxw-pc/mascot/cgi/master_results.pl?file=3D..%2Fdata%2F201=
21225%2FF002402.dat&amp;REPTYPE=3Dprotein&amp;_sigthreshold=3D0.05&amp;RE=
PORT=3D50&amp;_server_mudpit_switch=3D99999999&amp;_ignoreionsscorebelow=3D=
0&amp;_showsubsets=3D0&amp;_showpopups=3DTRUE&amp;_sortunassigned=3Dscore=
down&amp;_requireboldred=3D0#Hit49">gi|13124422</A></B></TT></TD>
    <TD noWrap><TT>&nbsp;&nbsp;29103</TT></TD>
    <TD noWrap align=3Dright><TT>67</TT></TD>
    <TD noWrap><TT>&nbsp;&nbsp;RecName: Full=3DProliferating cellular =
nuclear=20
      antigen 1; Short=3DPCNA 1</TT></TD></TR>
  <TR>
    <TD noWrap align=3Dright><TT><B>50.</B></TT></TD>
    <TD noWrap><TT><B>&nbsp;<A=20
      =
href=3D"http://zxw-pc/mascot/cgi/master_results.pl?file=3D..%2Fdata%2F201=
21225%2FF002402.dat&amp;REPTYPE=3Dprotein&amp;_sigthreshold=3D0.05&amp;RE=
PORT=3D50&amp;_server_mudpit_switch=3D99999999&amp;_ignoreionsscorebelow=3D=
0&amp;_showsubsets=3D0&amp;_showpopups=3DTRUE&amp;_sortunassigned=3Dscore=
down&amp;_requireboldred=3D0#Hit50">gi|15222379</A></B></TT></TD>
    <TD noWrap><TT>&nbsp;&nbsp;29103</TT></TD>
    <TD noWrap align=3Dright><TT>67</TT></TD>
    <TD noWrap><TT>&nbsp;&nbsp;proliferating cellular nuclear antigen 1=20
      [Arabidopsis thaliana]</TT></TD></TR></TBODY></TABLE>
<H3>Results List</H3>
<TABLE border=3D0 cellSpacing=3D0>
  <TBODY>
  <TR>
    <TD><TT><B><A =
name=3DHit1>1.</A>&nbsp;&nbsp;&nbsp;&nbsp;</B></TT></TD>
    <TD noWrap><TT><A=20
      =
href=3D"http://zxw-pc/mascot/cgi/protein_view.pl?file=3D../data/20121225/=
F002402.dat&amp;hit=3D1"=20
      =
target=3D_blank>gi|129692</A>&nbsp;&nbsp;&nbsp;&nbsp;<B>Mass:</B>&nbsp;29=
176&nbsp;&nbsp;&nbsp;&nbsp;<B>Score:</B>&nbsp;264&nbsp;&nbsp;&nbsp;&nbsp;=
<B>Expect:</B>&nbsp;7.4e-021&nbsp;&nbsp;<B>Matches:</B>&nbsp;14</TT></TD>=
</TR>
  <TR>
    <TD>&nbsp;</TD>
    <TD noWrap><TT>RecName: Full=3DProliferating cell nuclear antigen;=20
      Short=3DPCNA; AltName: =
Full=3DCyclin</TT></TD></TR></TBODY></TABLE>
<TABLE border=3D0 cellSpacing=3D0 cellPadding=3D0>
  <TBODY>
  <TR>
    <TD><TT>&nbsp;&nbsp;&nbsp;&nbsp;&nbsp;&nbsp;</TT></TD>
    <TD align=3Dright><TT><B>Observed&nbsp;&nbsp;</B></TT></TD>
    <TD noWrap align=3Dright><TT><B>Mr(expt)&nbsp;&nbsp;</B></TT></TD>
    <TD noWrap align=3Dright><TT><B>Mr(calc)&nbsp;&nbsp;</B></TT></TD>
    <TD align=3Dright><TT><B>&nbsp;ppm&nbsp;&nbsp;</B></TT></TD>
    <TD align=3Dright><TT><B>Start&nbsp;</B></TT></TD>
    <TD align=3Dright><TT><B>&nbsp;</B></TT></TD>
    <TD align=3Dright><TT><B>End&nbsp;</B></TT></TD>
    <TD align=3Dright><TT><B>Miss&nbsp;</B></TT></TD>
    <TD align=3Dright><TT><B>Ions&nbsp;</B></TT></TD>
    <TD><TT><B>&nbsp;Peptide</B></TT></TD></TR>
  <TR>
    <TD align=3Dright>&nbsp;</TD>
    <TD align=3Dright><TT>890.3549&nbsp;&nbsp;</TT></TD>
    <TD align=3Dright><TT>889.3476&nbsp;&nbsp;</TT></TD>
    <TD align=3Dright><TT>889.4004&nbsp;&nbsp;</TT></TD>
    <TD noWrap align=3Dright><TT>-59.36&nbsp;</TT></TD>
    <TD align=3Dright><TT>211&nbsp;</TT></TD>
    <TD noWrap align=3Dright><TT>-&nbsp;</TT></TD>
    <TD align=3Dright><TT>217&nbsp;</TT></TD>
    <TD align=3Dright><TT>0&nbsp;&nbsp;</TT></TD>
    <TD noWrap align=3Dright><TT>---&nbsp;&nbsp;</TT></TD>
    <TD noWrap><TT>&nbsp;R.YMNSFTK.A</TT></TD></TR>
  <TR>
    <TD align=3Dright>&nbsp;</TD>
    <TD align=3Dright><TT>908.3732&nbsp;&nbsp;</TT></TD>
    <TD align=3Dright><TT>907.3660&nbsp;&nbsp;</TT></TD>
    <TD align=3Dright><TT>907.4222&nbsp;&nbsp;</TT></TD>
    <TD noWrap align=3Dright><TT>-61.95&nbsp;</TT></TD>
    <TD align=3Dright><TT>139&nbsp;</TT></TD>
    <TD noWrap align=3Dright><TT>-&nbsp;</TT></TD>
    <TD align=3Dright><TT>146&nbsp;</TT></TD>
    <TD align=3Dright><TT>0&nbsp;&nbsp;</TT></TD>
    <TD noWrap align=3Dright><TT>---&nbsp;&nbsp;</TT></TD>
    <TD noWrap><TT>&nbsp;R.MPSAEFAR.I</TT></TD></TR>
  <TR>
    <TD align=3Dright>&nbsp;</TD>
    <TD align=3Dright><TT>908.3732&nbsp;&nbsp;</TT></TD>
    <TD align=3Dright><TT>907.3660&nbsp;&nbsp;</TT></TD>
    <TD align=3Dright><TT>907.4222&nbsp;&nbsp;</TT></TD>
    <TD noWrap align=3Dright><TT>-61.95&nbsp;</TT></TD>
    <TD align=3Dright><TT>139&nbsp;</TT></TD>
    <TD noWrap align=3Dright><TT>-&nbsp;</TT></TD>
    <TD align=3Dright><TT>146&nbsp;</TT></TD>
    <TD align=3Dright><TT>0&nbsp;&nbsp;</TT></TD>
    <TD noWrap align=3Dright><TT>62&nbsp;&nbsp;</TT></TD>
    <TD noWrap><TT>&nbsp;R.MPSAEFAR.I</TT></TD></TR>
  <TR>
    <TD align=3Dright>&nbsp;</TD>
    <TD align=3Dright><TT>924.3605&nbsp;&nbsp;</TT></TD>
    <TD align=3Dright><TT>923.3532&nbsp;&nbsp;</TT></TD>
    <TD align=3Dright><TT>923.4171&nbsp;&nbsp;</TT></TD>
    <TD noWrap align=3Dright><TT>-69.19&nbsp;</TT></TD>
    <TD align=3Dright><TT>139&nbsp;</TT></TD>
    <TD noWrap align=3Dright><TT>-&nbsp;</TT></TD>
    <TD align=3Dright><TT>146&nbsp;</TT></TD>
    <TD align=3Dright><TT>0&nbsp;&nbsp;</TT></TD>
    <TD noWrap align=3Dright><TT>---&nbsp;&nbsp;</TT></TD>
    <TD noWrap><TT>&nbsp;R.MPSAEFAR.I + Oxidation (M)</TT></TD></TR>
  <TR>
    <TD align=3Dright>&nbsp;</TD>
    <TD align=3Dright><TT>924.3605&nbsp;&nbsp;</TT></TD>
    <TD align=3Dright><TT>923.3532&nbsp;&nbsp;</TT></TD>
    <TD align=3Dright><TT>923.4171&nbsp;&nbsp;</TT></TD>
    <TD noWrap align=3Dright><TT>-69.19&nbsp;</TT></TD>
    <TD align=3Dright><TT>139&nbsp;</TT></TD>
    <TD noWrap align=3Dright><TT>-&nbsp;</TT></TD>
    <TD align=3Dright><TT>146&nbsp;</TT></TD>
    <TD align=3Dright><TT>0&nbsp;&nbsp;</TT></TD>
    <TD noWrap align=3Dright><TT>(16)&nbsp;</TT></TD>
    <TD noWrap><TT>&nbsp;R.MPSAEFAR.I + Oxidation (M)</TT></TD></TR>
  <TR>
    <TD align=3Dright>&nbsp;</TD>
    <TD align=3Dright><TT>952.4346&nbsp;&nbsp;</TT></TD>
    <TD align=3Dright><TT>951.4274&nbsp;&nbsp;</TT></TD>
    <TD align=3Dright><TT>951.4848&nbsp;&nbsp;</TT></TD>
    <TD noWrap align=3Dright><TT>-60.33&nbsp;</TT></TD>
    <TD align=3Dright><TT>241&nbsp;</TT></TD>
    <TD noWrap align=3Dright><TT>-&nbsp;</TT></TD>
    <TD align=3Dright><TT>248&nbsp;</TT></TD>
    <TD align=3Dright><TT>0&nbsp;&nbsp;</TT></TD>
    <TD noWrap align=3Dright><TT>---&nbsp;&nbsp;</TT></TD>
    <TD noWrap><TT>&nbsp;K.IAEMGYIR.F</TT></TD></TR>
  <TR>
    <TD align=3Dright>&nbsp;</TD>
    <TD align=3Dright><TT>952.4346&nbsp;&nbsp;</TT></TD>
    <TD align=3Dright><TT>951.4274&nbsp;&nbsp;</TT></TD>
    <TD align=3Dright><TT>951.4848&nbsp;&nbsp;</TT></TD>
    <TD noWrap align=3Dright><TT>-60.33&nbsp;</TT></TD>
    <TD align=3Dright><TT>241&nbsp;</TT></TD>
    <TD noWrap align=3Dright><TT>-&nbsp;</TT></TD>
    <TD align=3Dright><TT>248&nbsp;</TT></TD>
    <TD align=3Dright><TT>0&nbsp;&nbsp;</TT></TD>
    <TD noWrap align=3Dright><TT>30&nbsp;&nbsp;</TT></TD>
    <TD noWrap><TT>&nbsp;K.IAEMGYIR.F</TT></TD></TR>
  <TR>
    <TD align=3Dright>&nbsp;</TD>
    <TD align=3Dright><TT>968.4218&nbsp;&nbsp;</TT></TD>
    <TD align=3Dright><TT>967.4145&nbsp;&nbsp;</TT></TD>
    <TD align=3Dright><TT>967.4797&nbsp;&nbsp;</TT></TD>
    <TD noWrap align=3Dright><TT>-67.33&nbsp;</TT></TD>
    <TD align=3Dright><TT>241&nbsp;</TT></TD>
    <TD noWrap align=3Dright><TT>-&nbsp;</TT></TD>
    <TD align=3Dright><TT>248&nbsp;</TT></TD>
    <TD align=3Dright><TT>0&nbsp;&nbsp;</TT></TD>
    <TD noWrap align=3Dright><TT>---&nbsp;&nbsp;</TT></TD>
    <TD noWrap><TT>&nbsp;K.IAEMGYIR.F + Oxidation (M)</TT></TD></TR>
  <TR>
    <TD align=3Dright>&nbsp;</TD>
    <TD align=3Dright><TT>968.4218&nbsp;&nbsp;</TT></TD>
    <TD align=3Dright><TT>967.4145&nbsp;&nbsp;</TT></TD>
    <TD align=3Dright><TT>967.4797&nbsp;&nbsp;</TT></TD>
    <TD noWrap align=3Dright><TT>-67.33&nbsp;</TT></TD>
    <TD align=3Dright><TT>241&nbsp;</TT></TD>
    <TD noWrap align=3Dright><TT>-&nbsp;</TT></TD>
    <TD align=3Dright><TT>248&nbsp;</TT></TD>
    <TD align=3Dright><TT>0&nbsp;&nbsp;</TT></TD>
    <TD noWrap align=3Dright><TT>(27)&nbsp;</TT></TD>
    <TD noWrap><TT>&nbsp;K.IAEMGYIR.F + Oxidation (M)</TT></TD></TR>
  <TR>
    <TD align=3Dright>&nbsp;</TD>
    <TD align=3Dright><TT>1024.3878&nbsp;&nbsp;</TT></TD>
    <TD align=3Dright><TT>1023.3805&nbsp;&nbsp;</TT></TD>
    <TD align=3Dright><TT>1023.4410&nbsp;&nbsp;</TT></TD>
    <TD noWrap align=3Dright><TT>-59.08&nbsp;</TT></TD>
    <TD align=3Dright><TT>54&nbsp;</TT></TD>
    <TD noWrap align=3Dright><TT>-&nbsp;</TT></TD>
    <TD align=3Dright><TT>61&nbsp;</TT></TD>
    <TD align=3Dright><TT>0&nbsp;&nbsp;</TT></TD>
    <TD noWrap align=3Dright><TT>---&nbsp;&nbsp;</TT></TD>
    <TD noWrap><TT>&nbsp;R.SEGFEHYR.C</TT></TD></TR>
  <TR>
    <TD align=3Dright>&nbsp;</TD>
    <TD align=3Dright><TT>1024.3878&nbsp;&nbsp;</TT></TD>
    <TD align=3Dright><TT>1023.3805&nbsp;&nbsp;</TT></TD>
    <TD align=3Dright><TT>1023.4410&nbsp;&nbsp;</TT></TD>
    <TD noWrap align=3Dright><TT>-59.08&nbsp;</TT></TD>
    <TD align=3Dright><TT>54&nbsp;</TT></TD>
    <TD noWrap align=3Dright><TT>-&nbsp;</TT></TD>
    <TD align=3Dright><TT>61&nbsp;</TT></TD>
    <TD align=3Dright><TT>0&nbsp;&nbsp;</TT></TD>
    <TD noWrap align=3Dright><TT>46&nbsp;&nbsp;</TT></TD>
    <TD noWrap><TT>&nbsp;R.SEGFEHYR.C</TT></TD></TR>
  <TR>
    <TD align=3Dright>&nbsp;</TD>
    <TD align=3Dright><TT>2408.0859&nbsp;&nbsp;</TT></TD>
    <TD align=3Dright><TT>2407.0786&nbsp;&nbsp;</TT></TD>
    <TD align=3Dright><TT>2407.1842&nbsp;&nbsp;</TT></TD>
    <TD noWrap align=3Dright><TT>-43.84&nbsp;</TT></TD>
    <TD align=3Dright><TT>118&nbsp;</TT></TD>
    <TD noWrap align=3Dright><TT>-&nbsp;</TT></TD>
    <TD align=3Dright><TT>138&nbsp;</TT></TD>
    <TD align=3Dright><TT>0&nbsp;&nbsp;</TT></TD>
    <TD noWrap align=3Dright><TT>---&nbsp;&nbsp;</TT></TD>
    <TD noWrap><TT>&nbsp;K.LMDIDSEHLGIPEAEYHAIVR.M</TT></TD></TR>
  <TR>
    <TD align=3Dright>&nbsp;</TD>
    <TD align=3Dright><TT>2408.0859&nbsp;&nbsp;</TT></TD>
    <TD align=3Dright><TT>2407.0786&nbsp;&nbsp;</TT></TD>
    <TD align=3Dright><TT>2407.1842&nbsp;&nbsp;</TT></TD>
    <TD noWrap align=3Dright><TT>-43.84&nbsp;</TT></TD>
    <TD align=3Dright><TT>118&nbsp;</TT></TD>
    <TD noWrap align=3Dright><TT>-&nbsp;</TT></TD>
    <TD align=3Dright><TT>138&nbsp;</TT></TD>
    <TD align=3Dright><TT>0&nbsp;&nbsp;</TT></TD>
    <TD noWrap align=3Dright><TT>80&nbsp;&nbsp;</TT></TD>
    <TD noWrap><TT>&nbsp;K.LMDIDSEHLGIPEAEYHAIVR.M</TT></TD></TR>
  <TR>
    <TD align=3Dright>&nbsp;</TD>
    <TD align=3Dright><TT>2424.0598&nbsp;&nbsp;</TT></TD>
    <TD align=3Dright><TT>2423.0525&nbsp;&nbsp;</TT></TD>
    <TD align=3Dright><TT>2423.1791&nbsp;&nbsp;</TT></TD>
    <TD noWrap align=3Dright><TT>-52.23&nbsp;</TT></TD>
    <TD align=3Dright><TT>118&nbsp;</TT></TD>
    <TD noWrap align=3Dright><TT>-&nbsp;</TT></TD>
    <TD align=3Dright><TT>138&nbsp;</TT></TD>
    <TD align=3Dright><TT>0&nbsp;&nbsp;</TT></TD>
    <TD noWrap align=3Dright><TT>---&nbsp;&nbsp;</TT></TD>
    <TD noWrap><TT>&nbsp;K.LMDIDSEHLGIPEAEYHAIVR.M + Oxidation=20
  (M)</TT></TD></TR></TBODY></TABLE>
<TABLE border=3D0 cellSpacing=3D0>
  <TBODY>
  <TR>
    <TD><TT>&nbsp;&nbsp;&nbsp;&nbsp;&nbsp;&nbsp;</TT></TD>
    <TD><TT><B>No match to: </B>825.0365, 841.0052, 842.4589, 856.4731,=20
      870.4912, 1036.0507, 1175.5142, 1175.5142, 1179.5238, 1475.6672,=20
      1475.6672, 2210.9788, 2224.9949, 2224.9949, 2361.4150, 2361.4150,=20
      2384.8525, 2749.2031, 2809.2026, =
3046.4360</TT></TD></TR></TBODY></TABLE><BR>
<TABLE border=3D0 cellSpacing=3D0>
  <TBODY>
  <TR>
    <TD><TT><B><A =
name=3DHit2>2.</A>&nbsp;&nbsp;&nbsp;&nbsp;</B></TT></TD>
    <TD noWrap><TT><A=20
      =
href=3D"http://zxw-pc/mascot/cgi/protein_view.pl?file=3D../data/20121225/=
F002402.dat&amp;hit=3D2"=20
      =
target=3D_blank>gi|281485182</A>&nbsp;&nbsp;&nbsp;&nbsp;<B>Mass:</B>&nbsp=
;32020&nbsp;&nbsp;&nbsp;&nbsp;<B>Score:</B>&nbsp;263&nbsp;&nbsp;&nbsp;&nb=
sp;<B>Expect:</B>&nbsp;9.3e-021&nbsp;&nbsp;<B>Matches:</B>&nbsp;14</TT></=
TD></TR>
  <TR>
    <TD>&nbsp;</TD>
    <TD noWrap><TT>proliferation cell nuclear antigen [Persea=20
    americana]</TT></TD></TR></TBODY></TABLE>
<TABLE border=3D0 cellSpacing=3D0 cellPadding=3D0>
  <TBODY>
  <TR>
    <TD><TT>&nbsp;&nbsp;&nbsp;&nbsp;&nbsp;&nbsp;</TT></TD>
    <TD align=3Dright><TT><B>Observed&nbsp;&nbsp;</B></TT></TD>
    <TD noWrap align=3Dright><TT><B>Mr(expt)&nbsp;&nbsp;</B></TT></TD>
    <TD noWrap align=3Dright><TT><B>Mr(calc)&nbsp;&nbsp;</B></TT></TD>
    <TD align=3Dright><TT><B>&nbsp;ppm&nbsp;&nbsp;</B></TT></TD>
    <TD align=3Dright><TT><B>Start&nbsp;</B></TT></TD>
    <TD align=3Dright><TT><B>&nbsp;</B></TT></TD>
    <TD align=3Dright><TT><B>End&nbsp;</B></TT></TD>
    <TD align=3Dright><TT><B>Miss&nbsp;</B></TT></TD>
    <TD align=3Dright><TT><B>Ions&nbsp;</B></TT></TD>
    <TD><TT><B>&nbsp;Peptide</B></TT></TD></TR>
  <TR>
    <TD align=3Dright>&nbsp;</TD>
    <TD align=3Dright><TT>890.3549&nbsp;&nbsp;</TT></TD>
    <TD align=3Dright><TT>889.3476&nbsp;&nbsp;</TT></TD>
    <TD align=3Dright><TT>889.4004&nbsp;&nbsp;</TT></TD>
    <TD noWrap align=3Dright><TT>-59.36&nbsp;</TT></TD>
    <TD align=3Dright><TT>211&nbsp;</TT></TD>
    <TD noWrap align=3Dright><TT>-&nbsp;</TT></TD>
    <TD align=3Dright><TT>217&nbsp;</TT></TD>
    <TD align=3Dright><TT>0&nbsp;&nbsp;</TT></TD>
    <TD noWrap align=3Dright><TT>---&nbsp;&nbsp;</TT></TD>
    <TD noWrap><TT>&nbsp;R.YMNSFTK.A</TT></TD></TR>
  <TR>
    <TD align=3Dright>&nbsp;</TD>
    <TD align=3Dright><TT>908.3732&nbsp;&nbsp;</TT></TD>
    <TD align=3Dright><TT>907.3660&nbsp;&nbsp;</TT></TD>
    <TD align=3Dright><TT>907.4222&nbsp;&nbsp;</TT></TD>
    <TD noWrap align=3Dright><TT>-61.95&nbsp;</TT></TD>
    <TD align=3Dright><TT>139&nbsp;</TT></TD>
    <TD noWrap align=3Dright><TT>-&nbsp;</TT></TD>
    <TD align=3Dright><TT>146&nbsp;</TT></TD>
    <TD align=3Dright><TT>0&nbsp;&nbsp;</TT></TD>
    <TD noWrap align=3Dright><TT>---&nbsp;&nbsp;</TT></TD>
    <TD noWrap><TT>&nbsp;R.MPSAEFAR.I</TT></TD></TR>
  <TR>
    <TD align=3Dright>&nbsp;</TD>
    <TD align=3Dright><TT>908.3732&nbsp;&nbsp;</TT></TD>
    <TD align=3Dright><TT>907.3660&nbsp;&nbsp;</TT></TD>
    <TD align=3Dright><TT>907.4222&nbsp;&nbsp;</TT></TD>
    <TD noWrap align=3Dright><TT>-61.95&nbsp;</TT></TD>
    <TD align=3Dright><TT>139&nbsp;</TT></TD>
    <TD noWrap align=3Dright><TT>-&nbsp;</TT></TD>
    <TD align=3Dright><TT>146&nbsp;</TT></TD>
    <TD align=3Dright><TT>0&nbsp;&nbsp;</TT></TD>
    <TD noWrap align=3Dright><TT>62&nbsp;&nbsp;</TT></TD>
    <TD noWrap><TT>&nbsp;R.MPSAEFAR.I</TT></TD></TR>
  <TR>
    <TD align=3Dright>&nbsp;</TD>
    <TD align=3Dright><TT>924.3605&nbsp;&nbsp;</TT></TD>
    <TD align=3Dright><TT>923.3532&nbsp;&nbsp;</TT></TD>
    <TD align=3Dright><TT>923.4171&nbsp;&nbsp;</TT></TD>
    <TD noWrap align=3Dright><TT>-69.19&nbsp;</TT></TD>
    <TD align=3Dright><TT>139&nbsp;</TT></TD>
    <TD noWrap align=3Dright><TT>-&nbsp;</TT></TD>
    <TD align=3Dright><TT>146&nbsp;</TT></TD>
    <TD align=3Dright><TT>0&nbsp;&nbsp;</TT></TD>
    <TD noWrap align=3Dright><TT>---&nbsp;&nbsp;</TT></TD>
    <TD noWrap><TT>&nbsp;R.MPSAEFAR.I + Oxidation (M)</TT></TD></TR>
  <TR>
    <TD align=3Dright>&nbsp;</TD>
    <TD align=3Dright><TT>924.3605&nbsp;&nbsp;</TT></TD>
    <TD align=3Dright><TT>923.3532&nbsp;&nbsp;</TT></TD>
    <TD align=3Dright><TT>923.4171&nbsp;&nbsp;</TT></TD>
    <TD noWrap align=3Dright><TT>-69.19&nbsp;</TT></TD>
    <TD align=3Dright><TT>139&nbsp;</TT></TD>
    <TD noWrap align=3Dright><TT>-&nbsp;</TT></TD>
    <TD align=3Dright><TT>146&nbsp;</TT></TD>
    <TD align=3Dright><TT>0&nbsp;&nbsp;</TT></TD>
    <TD noWrap align=3Dright><TT>(16)&nbsp;</TT></TD>
    <TD noWrap><TT>&nbsp;R.MPSAEFAR.I + Oxidation (M)</TT></TD></TR>
  <TR>
    <TD align=3Dright>&nbsp;</TD>
    <TD align=3Dright><TT>952.4346&nbsp;&nbsp;</TT></TD>
    <TD align=3Dright><TT>951.4274&nbsp;&nbsp;</TT></TD>
    <TD align=3Dright><TT>951.4848&nbsp;&nbsp;</TT></TD>
    <TD noWrap align=3Dright><TT>-60.33&nbsp;</TT></TD>
    <TD align=3Dright><TT>241&nbsp;</TT></TD>
    <TD noWrap align=3Dright><TT>-&nbsp;</TT></TD>
    <TD align=3Dright><TT>248&nbsp;</TT></TD>
    <TD align=3Dright><TT>0&nbsp;&nbsp;</TT></TD>
    <TD noWrap align=3Dright><TT>---&nbsp;&nbsp;</TT></TD>
    <TD noWrap><TT>&nbsp;K.IAEMGYIR.F</TT></TD></TR>
  <TR>
    <TD align=3Dright>&nbsp;</TD>
    <TD align=3Dright><TT>952.4346&nbsp;&nbsp;</TT></TD>
    <TD align=3Dright><TT>951.4274&nbsp;&nbsp;</TT></TD>
    <TD align=3Dright><TT>951.4848&nbsp;&nbsp;</TT></TD>
    <TD noWrap align=3Dright><TT>-60.33&nbsp;</TT></TD>
    <TD align=3Dright><TT>241&nbsp;</TT></TD>
    <TD noWrap align=3Dright><TT>-&nbsp;</TT></TD>
    <TD align=3Dright><TT>248&nbsp;</TT></TD>
    <TD align=3Dright><TT>0&nbsp;&nbsp;</TT></TD>
    <TD noWrap align=3Dright><TT>30&nbsp;&nbsp;</TT></TD>
    <TD noWrap><TT>&nbsp;K.IAEMGYIR.F</TT></TD></TR>
  <TR>
    <TD align=3Dright>&nbsp;</TD>
    <TD align=3Dright><TT>968.4218&nbsp;&nbsp;</TT></TD>
    <TD align=3Dright><TT>967.4145&nbsp;&nbsp;</TT></TD>
    <TD align=3Dright><TT>967.4797&nbsp;&nbsp;</TT></TD>
    <TD noWrap align=3Dright><TT>-67.33&nbsp;</TT></TD>
    <TD align=3Dright><TT>241&nbsp;</TT></TD>
    <TD noWrap align=3Dright><TT>-&nbsp;</TT></TD>
    <TD align=3Dright><TT>248&nbsp;</TT></TD>
    <TD align=3Dright><TT>0&nbsp;&nbsp;</TT></TD>
    <TD noWrap align=3Dright><TT>---&nbsp;&nbsp;</TT></TD>
    <TD noWrap><TT>&nbsp;K.IAEMGYIR.F + Oxidation (M)</TT></TD></TR>
  <TR>
    <TD align=3Dright>&nbsp;</TD>
    <TD align=3Dright><TT>968.4218&nbsp;&nbsp;</TT></TD>
    <TD align=3Dright><TT>967.4145&nbsp;&nbsp;</TT></TD>
    <TD align=3Dright><TT>967.4797&nbsp;&nbsp;</TT></TD>
    <TD noWrap align=3Dright><TT>-67.33&nbsp;</TT></TD>
    <TD align=3Dright><TT>241&nbsp;</TT></TD>
    <TD noWrap align=3Dright><TT>-&nbsp;</TT></TD>
    <TD align=3Dright><TT>248&nbsp;</TT></TD>
    <TD align=3Dright><TT>0&nbsp;&nbsp;</TT></TD>
    <TD noWrap align=3Dright><TT>(27)&nbsp;</TT></TD>
    <TD noWrap><TT>&nbsp;K.IAEMGYIR.F + Oxidation (M)</TT></TD></TR>
  <TR>
    <TD align=3Dright>&nbsp;</TD>
    <TD align=3Dright><TT>1024.3878&nbsp;&nbsp;</TT></TD>
    <TD align=3Dright><TT>1023.3805&nbsp;&nbsp;</TT></TD>
    <TD align=3Dright><TT>1023.4410&nbsp;&nbsp;</TT></TD>
    <TD noWrap align=3Dright><TT>-59.08&nbsp;</TT></TD>
    <TD align=3Dright><TT>54&nbsp;</TT></TD>
    <TD noWrap align=3Dright><TT>-&nbsp;</TT></TD>
    <TD align=3Dright><TT>61&nbsp;</TT></TD>
    <TD align=3Dright><TT>0&nbsp;&nbsp;</TT></TD>
    <TD noWrap align=3Dright><TT>---&nbsp;&nbsp;</TT></TD>
    <TD noWrap><TT>&nbsp;R.SEGFEHYR.C</TT></TD></TR>
  <TR>
    <TD align=3Dright>&nbsp;</TD>
    <TD align=3Dright><TT>1024.3878&nbsp;&nbsp;</TT></TD>
    <TD align=3Dright><TT>1023.3805&nbsp;&nbsp;</TT></TD>
    <TD align=3Dright><TT>1023.4410&nbsp;&nbsp;</TT></TD>
    <TD noWrap align=3Dright><TT>-59.08&nbsp;</TT></TD>
    <TD align=3Dright><TT>54&nbsp;</TT></TD>
    <TD noWrap align=3Dright><TT>-&nbsp;</TT></TD>
    <TD align=3Dright><TT>61&nbsp;</TT></TD>
    <TD align=3Dright><TT>0&nbsp;&nbsp;</TT></TD>
    <TD noWrap align=3Dright><TT>46&nbsp;&nbsp;</TT></TD>
    <TD noWrap><TT>&nbsp;R.SEGFEHYR.C</TT></TD></TR>
  <TR>
    <TD align=3Dright>&nbsp;</TD>
    <TD align=3Dright><TT>2408.0859&nbsp;&nbsp;</TT></TD>
    <TD align=3Dright><TT>2407.0786&nbsp;&nbsp;</TT></TD>
    <TD align=3Dright><TT>2407.1842&nbsp;&nbsp;</TT></TD>
    <TD noWrap align=3Dright><TT>-43.84&nbsp;</TT></TD>
    <TD align=3Dright><TT>118&nbsp;</TT></TD>
    <TD noWrap align=3Dright><TT>-&nbsp;</TT></TD>
    <TD align=3Dright><TT>138&nbsp;</TT></TD>
    <TD align=3Dright><TT>0&nbsp;&nbsp;</TT></TD>
    <TD noWrap align=3Dright><TT>---&nbsp;&nbsp;</TT></TD>
    <TD noWrap><TT>&nbsp;K.LMDIDSEHLGIPEAEYHAIVR.M</TT></TD></TR>
  <TR>
    <TD align=3Dright>&nbsp;</TD>
    <TD align=3Dright><TT>2408.0859&nbsp;&nbsp;</TT></TD>
    <TD align=3Dright><TT>2407.0786&nbsp;&nbsp;</TT></TD>
    <TD align=3Dright><TT>2407.1842&nbsp;&nbsp;</TT></TD>
    <TD noWrap align=3Dright><TT>-43.84&nbsp;</TT></TD>
    <TD align=3Dright><TT>118&nbsp;</TT></TD>
    <TD noWrap align=3Dright><TT>-&nbsp;</TT></TD>
    <TD align=3Dright><TT>138&nbsp;</TT></TD>
    <TD align=3Dright><TT>0&nbsp;&nbsp;</TT></TD>
    <TD noWrap align=3Dright><TT>80&nbsp;&nbsp;</TT></TD>
    <TD noWrap><TT>&nbsp;K.LMDIDSEHLGIPEAEYHAIVR.M</TT></TD></TR>
  <TR>
    <TD align=3Dright>&nbsp;</TD>
    <TD align=3Dright><TT>2424.0598&nbsp;&nbsp;</TT></TD>
    <TD align=3Dright><TT>2423.0525&nbsp;&nbsp;</TT></TD>
    <TD align=3Dright><TT>2423.1791&nbsp;&nbsp;</TT></TD>
    <TD noWrap align=3Dright><TT>-52.23&nbsp;</TT></TD>
    <TD align=3Dright><TT>118&nbsp;</TT></TD>
    <TD noWrap align=3Dright><TT>-&nbsp;</TT></TD>
    <TD align=3Dright><TT>138&nbsp;</TT></TD>
    <TD align=3Dright><TT>0&nbsp;&nbsp;</TT></TD>
    <TD noWrap align=3Dright><TT>---&nbsp;&nbsp;</TT></TD>
    <TD noWrap><TT>&nbsp;K.LMDIDSEHLGIPEAEYHAIVR.M + Oxidation=20
  (M)</TT></TD></TR></TBODY></TABLE>
<TABLE border=3D0 cellSpacing=3D0>
  <TBODY>
  <TR>
    <TD><TT>&nbsp;&nbsp;&nbsp;&nbsp;&nbsp;&nbsp;</TT></TD>
    <TD><TT><B>No match to: </B>825.0365, 841.0052, 842.4589, 856.4731,=20
      870.4912, 1036.0507, 1175.5142, 1175.5142, 1179.5238, 1475.6672,=20
      1475.6672, 2210.9788, 2224.9949, 2224.9949, 2361.4150, 2361.4150,=20
      2384.8525, 2749.2031, 2809.2026, =
3046.4360</TT></TD></TR></TBODY></TABLE><BR>
<TABLE border=3D0 cellSpacing=3D0>
  <TBODY>
  <TR>
    <TD><TT><B><A =
name=3DHit3>3.</A>&nbsp;&nbsp;&nbsp;&nbsp;</B></TT></TD>
    <TD noWrap><TT><A=20
      =
href=3D"http://zxw-pc/mascot/cgi/protein_view.pl?file=3D../data/20121225/=
F002402.dat&amp;hit=3D3"=20
      =
target=3D_blank>gi|10946427</A>&nbsp;&nbsp;&nbsp;&nbsp;<B>Mass:</B>&nbsp;=
29224&nbsp;&nbsp;&nbsp;&nbsp;<B>Score:</B>&nbsp;253&nbsp;&nbsp;&nbsp;&nbs=
p;<B>Expect:</B>&nbsp;9.3e-020&nbsp;&nbsp;<B>Matches:</B>&nbsp;13</TT></T=
D></TR>
  <TR>
    <TD>&nbsp;</TD>
    <TD noWrap><TT>proliferating cell nuclear antigen [Nicotiana=20
      benthamiana]</TT></TD></TR></TBODY></TABLE>
<TABLE border=3D0 cellSpacing=3D0 cellPadding=3D0>
  <TBODY>
  <TR>
    <TD><TT>&nbsp;&nbsp;&nbsp;&nbsp;&nbsp;&nbsp;</TT></TD>
    <TD align=3Dright><TT><B>Observed&nbsp;&nbsp;</B></TT></TD>
    <TD noWrap align=3Dright><TT><B>Mr(expt)&nbsp;&nbsp;</B></TT></TD>
    <TD noWrap align=3Dright><TT><B>Mr(calc)&nbsp;&nbsp;</B></TT></TD>
    <TD align=3Dright><TT><B>&nbsp;ppm&nbsp;&nbsp;</B></TT></TD>
    <TD align=3Dright><TT><B>Start&nbsp;</B></TT></TD>
    <TD align=3Dright><TT><B>&nbsp;</B></TT></TD>
    <TD align=3Dright><TT><B>End&nbsp;</B></TT></TD>
    <TD align=3Dright><TT><B>Miss&nbsp;</B></TT></TD>
    <TD align=3Dright><TT><B>Ions&nbsp;</B></TT></TD>
    <TD><TT><B>&nbsp;Peptide</B></TT></TD></TR>
  <TR>
    <TD align=3Dright>&nbsp;</TD>
    <TD align=3Dright><TT>908.3732&nbsp;&nbsp;</TT></TD>
    <TD align=3Dright><TT>907.3660&nbsp;&nbsp;</TT></TD>
    <TD align=3Dright><TT>907.4222&nbsp;&nbsp;</TT></TD>
    <TD noWrap align=3Dright><TT>-61.95&nbsp;</TT></TD>
    <TD align=3Dright><TT>139&nbsp;</TT></TD>
    <TD noWrap align=3Dright><TT>-&nbsp;</TT></TD>
    <TD align=3Dright><TT>146&nbsp;</TT></TD>
    <TD align=3Dright><TT>0&nbsp;&nbsp;</TT></TD>
    <TD noWrap align=3Dright><TT>---&nbsp;&nbsp;</TT></TD>
    <TD noWrap><TT>&nbsp;R.MPSAEFAR.I</TT></TD></TR>
  <TR>
    <TD align=3Dright>&nbsp;</TD>
    <TD align=3Dright><TT>908.3732&nbsp;&nbsp;</TT></TD>
    <TD align=3Dright><TT>907.3660&nbsp;&nbsp;</TT></TD>
    <TD align=3Dright><TT>907.4222&nbsp;&nbsp;</TT></TD>
    <TD noWrap align=3Dright><TT>-61.95&nbsp;</TT></TD>
    <TD align=3Dright><TT>139&nbsp;</TT></TD>
    <TD noWrap align=3Dright><TT>-&nbsp;</TT></TD>
    <TD align=3Dright><TT>146&nbsp;</TT></TD>
    <TD align=3Dright><TT>0&nbsp;&nbsp;</TT></TD>
    <TD noWrap align=3Dright><TT>62&nbsp;&nbsp;</TT></TD>
    <TD noWrap><TT>&nbsp;R.MPSAEFAR.I</TT></TD></TR>
  <TR>
    <TD align=3Dright>&nbsp;</TD>
    <TD align=3Dright><TT>924.3605&nbsp;&nbsp;</TT></TD>
    <TD align=3Dright><TT>923.3532&nbsp;&nbsp;</TT></TD>
    <TD align=3Dright><TT>923.4171&nbsp;&nbsp;</TT></TD>
    <TD noWrap align=3Dright><TT>-69.19&nbsp;</TT></TD>
    <TD align=3Dright><TT>139&nbsp;</TT></TD>
    <TD noWrap align=3Dright><TT>-&nbsp;</TT></TD>
    <TD align=3Dright><TT>146&nbsp;</TT></TD>
    <TD align=3Dright><TT>0&nbsp;&nbsp;</TT></TD>
    <TD noWrap align=3Dright><TT>---&nbsp;&nbsp;</TT></TD>
    <TD noWrap><TT>&nbsp;R.MPSAEFAR.I + Oxidation (M)</TT></TD></TR>
  <TR>
    <TD align=3Dright>&nbsp;</TD>
    <TD align=3Dright><TT>924.3605&nbsp;&nbsp;</TT></TD>
    <TD align=3Dright><TT>923.3532&nbsp;&nbsp;</TT></TD>
    <TD align=3Dright><TT>923.4171&nbsp;&nbsp;</TT></TD>
    <TD noWrap align=3Dright><TT>-69.19&nbsp;</TT></TD>
    <TD align=3Dright><TT>139&nbsp;</TT></TD>
    <TD noWrap align=3Dright><TT>-&nbsp;</TT></TD>
    <TD align=3Dright><TT>146&nbsp;</TT></TD>
    <TD align=3Dright><TT>0&nbsp;&nbsp;</TT></TD>
    <TD noWrap align=3Dright><TT>(16)&nbsp;</TT></TD>
    <TD noWrap><TT>&nbsp;R.MPSAEFAR.I + Oxidation (M)</TT></TD></TR>
  <TR>
    <TD align=3Dright>&nbsp;</TD>
    <TD align=3Dright><TT>952.4346&nbsp;&nbsp;</TT></TD>
    <TD align=3Dright><TT>951.4274&nbsp;&nbsp;</TT></TD>
    <TD align=3Dright><TT>951.4848&nbsp;&nbsp;</TT></TD>
    <TD noWrap align=3Dright><TT>-60.33&nbsp;</TT></TD>
    <TD align=3Dright><TT>241&nbsp;</TT></TD>
    <TD noWrap align=3Dright><TT>-&nbsp;</TT></TD>
    <TD align=3Dright><TT>248&nbsp;</TT></TD>
    <TD align=3Dright><TT>0&nbsp;&nbsp;</TT></TD>
    <TD noWrap align=3Dright><TT>---&nbsp;&nbsp;</TT></TD>
    <TD noWrap><TT>&nbsp;K.IAEMGYIR.F</TT></TD></TR>
  <TR>
    <TD align=3Dright>&nbsp;</TD>
    <TD align=3Dright><TT>952.4346&nbsp;&nbsp;</TT></TD>
    <TD align=3Dright><TT>951.4274&nbsp;&nbsp;</TT></TD>
    <TD align=3Dright><TT>951.4848&nbsp;&nbsp;</TT></TD>
    <TD noWrap align=3Dright><TT>-60.33&nbsp;</TT></TD>
    <TD align=3Dright><TT>241&nbsp;</TT></TD>
    <TD noWrap align=3Dright><TT>-&nbsp;</TT></TD>
    <TD align=3Dright><TT>248&nbsp;</TT></TD>
    <TD align=3Dright><TT>0&nbsp;&nbsp;</TT></TD>
    <TD noWrap align=3Dright><TT>30&nbsp;&nbsp;</TT></TD>
    <TD noWrap><TT>&nbsp;K.IAEMGYIR.F</TT></TD></TR>
  <TR>
    <TD align=3Dright>&nbsp;</TD>
    <TD align=3Dright><TT>968.4218&nbsp;&nbsp;</TT></TD>
    <TD align=3Dright><TT>967.4145&nbsp;&nbsp;</TT></TD>
    <TD align=3Dright><TT>967.4797&nbsp;&nbsp;</TT></TD>
    <TD noWrap align=3Dright><TT>-67.33&nbsp;</TT></TD>
    <TD align=3Dright><TT>241&nbsp;</TT></TD>
    <TD noWrap align=3Dright><TT>-&nbsp;</TT></TD>
    <TD align=3Dright><TT>248&nbsp;</TT></TD>
    <TD align=3Dright><TT>0&nbsp;&nbsp;</TT></TD>
    <TD noWrap align=3Dright><TT>---&nbsp;&nbsp;</TT></TD>
    <TD noWrap><TT>&nbsp;K.IAEMGYIR.F + Oxidation (M)</TT></TD></TR>
  <TR>
    <TD align=3Dright>&nbsp;</TD>
    <TD align=3Dright><TT>968.4218&nbsp;&nbsp;</TT></TD>
    <TD align=3Dright><TT>967.4145&nbsp;&nbsp;</TT></TD>
    <TD align=3Dright><TT>967.4797&nbsp;&nbsp;</TT></TD>
    <TD noWrap align=3Dright><TT>-67.33&nbsp;</TT></TD>
    <TD align=3Dright><TT>241&nbsp;</TT></TD>
    <TD noWrap align=3Dright><TT>-&nbsp;</TT></TD>
    <TD align=3Dright><TT>248&nbsp;</TT></TD>
    <TD align=3Dright><TT>0&nbsp;&nbsp;</TT></TD>
    <TD noWrap align=3Dright><TT>(27)&nbsp;</TT></TD>
    <TD noWrap><TT>&nbsp;K.IAEMGYIR.F + Oxidation (M)</TT></TD></TR>
  <TR>
    <TD align=3Dright>&nbsp;</TD>
    <TD align=3Dright><TT>1024.3878&nbsp;&nbsp;</TT></TD>
    <TD align=3Dright><TT>1023.3805&nbsp;&nbsp;</TT></TD>
    <TD align=3Dright><TT>1023.4410&nbsp;&nbsp;</TT></TD>
    <TD noWrap align=3Dright><TT>-59.08&nbsp;</TT></TD>
    <TD align=3Dright><TT>54&nbsp;</TT></TD>
    <TD noWrap align=3Dright><TT>-&nbsp;</TT></TD>
    <TD align=3Dright><TT>61&nbsp;</TT></TD>
    <TD align=3Dright><TT>0&nbsp;&nbsp;</TT></TD>
    <TD noWrap align=3Dright><TT>---&nbsp;&nbsp;</TT></TD>
    <TD noWrap><TT>&nbsp;R.SEGFEHYR.C</TT></TD></TR>
  <TR>
    <TD align=3Dright>&nbsp;</TD>
    <TD align=3Dright><TT>1024.3878&nbsp;&nbsp;</TT></TD>
    <TD align=3Dright><TT>1023.3805&nbsp;&nbsp;</TT></TD>
    <TD align=3Dright><TT>1023.4410&nbsp;&nbsp;</TT></TD>
    <TD noWrap align=3Dright><TT>-59.08&nbsp;</TT></TD>
    <TD align=3Dright><TT>54&nbsp;</TT></TD>
    <TD noWrap align=3Dright><TT>-&nbsp;</TT></TD>
    <TD align=3Dright><TT>61&nbsp;</TT></TD>
    <TD align=3Dright><TT>0&nbsp;&nbsp;</TT></TD>
    <TD noWrap align=3Dright><TT>46&nbsp;&nbsp;</TT></TD>
    <TD noWrap><TT>&nbsp;R.SEGFEHYR.C</TT></TD></TR>
  <TR>
    <TD align=3Dright>&nbsp;</TD>
    <TD align=3Dright><TT>2408.0859&nbsp;&nbsp;</TT></TD>
    <TD align=3Dright><TT>2407.0786&nbsp;&nbsp;</TT></TD>
    <TD align=3Dright><TT>2407.1842&nbsp;&nbsp;</TT></TD>
    <TD noWrap align=3Dright><TT>-43.84&nbsp;</TT></TD>
    <TD align=3Dright><TT>118&nbsp;</TT></TD>
    <TD noWrap align=3Dright><TT>-&nbsp;</TT></TD>
    <TD align=3Dright><TT>138&nbsp;</TT></TD>
    <TD align=3Dright><TT>0&nbsp;&nbsp;</TT></TD>
    <TD noWrap align=3Dright><TT>---&nbsp;&nbsp;</TT></TD>
    <TD noWrap><TT>&nbsp;K.LMDIDSEHLGIPEAEYHAIVR.M</TT></TD></TR>
  <TR>
    <TD align=3Dright>&nbsp;</TD>
    <TD align=3Dright><TT>2408.0859&nbsp;&nbsp;</TT></TD>
    <TD align=3Dright><TT>2407.0786&nbsp;&nbsp;</TT></TD>
    <TD align=3Dright><TT>2407.1842&nbsp;&nbsp;</TT></TD>
    <TD noWrap align=3Dright><TT>-43.84&nbsp;</TT></TD>
    <TD align=3Dright><TT>118&nbsp;</TT></TD>
    <TD noWrap align=3Dright><TT>-&nbsp;</TT></TD>
    <TD align=3Dright><TT>138&nbsp;</TT></TD>
    <TD align=3Dright><TT>0&nbsp;&nbsp;</TT></TD>
    <TD noWrap align=3Dright><TT>80&nbsp;&nbsp;</TT></TD>
    <TD noWrap><TT>&nbsp;K.LMDIDSEHLGIPEAEYHAIVR.M</TT></TD></TR>
  <TR>
    <TD align=3Dright>&nbsp;</TD>
    <TD align=3Dright><TT>2424.0598&nbsp;&nbsp;</TT></TD>
    <TD align=3Dright><TT>2423.0525&nbsp;&nbsp;</TT></TD>
    <TD align=3Dright><TT>2423.1791&nbsp;&nbsp;</TT></TD>
    <TD noWrap align=3Dright><TT>-52.23&nbsp;</TT></TD>
    <TD align=3Dright><TT>118&nbsp;</TT></TD>
    <TD noWrap align=3Dright><TT>-&nbsp;</TT></TD>
    <TD align=3Dright><TT>138&nbsp;</TT></TD>
    <TD align=3Dright><TT>0&nbsp;&nbsp;</TT></TD>
    <TD noWrap align=3Dright><TT>---&nbsp;&nbsp;</TT></TD>
    <TD noWrap><TT>&nbsp;K.LMDIDSEHLGIPEAEYHAIVR.M + Oxidation=20
  (M)</TT></TD></TR></TBODY></TABLE>
<TABLE border=3D0 cellSpacing=3D0>
  <TBODY>
  <TR>
    <TD><TT>&nbsp;&nbsp;&nbsp;&nbsp;&nbsp;&nbsp;</TT></TD>
    <TD><TT><B>No match to: </B>825.0365, 841.0052, 842.4589, 856.4731,=20
      870.4912, 890.3549, 1036.0507, 1175.5142, 1175.5142, 1179.5238, =
1475.6672,=20
      1475.6672, 2210.9788, 2224.9949, 2224.9949, 2361.4150, 2361.4150,=20
      2384.8525, 2749.2031, 2809.2026, =
3046.4360</TT></TD></TR></TBODY></TABLE><BR>
<TABLE border=3D0 cellSpacing=3D0>
  <TBODY>
  <TR>
    <TD><TT><B><A =
name=3DHit4>4.</A>&nbsp;&nbsp;&nbsp;&nbsp;</B></TT></TD>
    <TD noWrap><TT><A=20
      =
href=3D"http://zxw-pc/mascot/cgi/protein_view.pl?file=3D../data/20121225/=
F002402.dat&amp;hit=3D4"=20
      =
target=3D_blank>gi|3947727</A>&nbsp;&nbsp;&nbsp;&nbsp;<B>Mass:</B>&nbsp;2=
9237&nbsp;&nbsp;&nbsp;&nbsp;<B>Score:</B>&nbsp;253&nbsp;&nbsp;&nbsp;&nbsp=
;<B>Expect:</B>&nbsp;9.3e-020&nbsp;&nbsp;<B>Matches:</B>&nbsp;13</TT></TD=
></TR>
  <TR>
    <TD>&nbsp;</TD>
    <TD noWrap><TT>proliferating cell nuclear antigen [Nicotiana=20
    tabacum]</TT></TD></TR></TBODY></TABLE>
<TABLE border=3D0 cellSpacing=3D0 cellPadding=3D0>
  <TBODY>
  <TR>
    <TD><TT>&nbsp;&nbsp;&nbsp;&nbsp;&nbsp;&nbsp;</TT></TD>
    <TD align=3Dright><TT><B>Observed&nbsp;&nbsp;</B></TT></TD>
    <TD noWrap align=3Dright><TT><B>Mr(expt)&nbsp;&nbsp;</B></TT></TD>
    <TD noWrap align=3Dright><TT><B>Mr(calc)&nbsp;&nbsp;</B></TT></TD>
    <TD align=3Dright><TT><B>&nbsp;ppm&nbsp;&nbsp;</B></TT></TD>
    <TD align=3Dright><TT><B>Start&nbsp;</B></TT></TD>
    <TD align=3Dright><TT><B>&nbsp;</B></TT></TD>
    <TD align=3Dright><TT><B>End&nbsp;</B></TT></TD>
    <TD align=3Dright><TT><B>Miss&nbsp;</B></TT></TD>
    <TD align=3Dright><TT><B>Ions&nbsp;</B></TT></TD>
    <TD><TT><B>&nbsp;Peptide</B></TT></TD></TR>
  <TR>
    <TD align=3Dright>&nbsp;</TD>
    <TD align=3Dright><TT>908.3732&nbsp;&nbsp;</TT></TD>
    <TD align=3Dright><TT>907.3660&nbsp;&nbsp;</TT></TD>
    <TD align=3Dright><TT>907.4222&nbsp;&nbsp;</TT></TD>
    <TD noWrap align=3Dright><TT>-61.95&nbsp;</TT></TD>
    <TD align=3Dright><TT>139&nbsp;</TT></TD>
    <TD noWrap align=3Dright><TT>-&nbsp;</TT></TD>
    <TD align=3Dright><TT>146&nbsp;</TT></TD>
    <TD align=3Dright><TT>0&nbsp;&nbsp;</TT></TD>
    <TD noWrap align=3Dright><TT>---&nbsp;&nbsp;</TT></TD>
    <TD noWrap><TT>&nbsp;R.MPSAEFAR.I</TT></TD></TR>
  <TR>
    <TD align=3Dright>&nbsp;</TD>
    <TD align=3Dright><TT>908.3732&nbsp;&nbsp;</TT></TD>
    <TD align=3Dright><TT>907.3660&nbsp;&nbsp;</TT></TD>
    <TD align=3Dright><TT>907.4222&nbsp;&nbsp;</TT></TD>
    <TD noWrap align=3Dright><TT>-61.95&nbsp;</TT></TD>
    <TD align=3Dright><TT>139&nbsp;</TT></TD>
    <TD noWrap align=3Dright><TT>-&nbsp;</TT></TD>
    <TD align=3Dright><TT>146&nbsp;</TT></TD>
    <TD align=3Dright><TT>0&nbsp;&nbsp;</TT></TD>
    <TD noWrap align=3Dright><TT>62&nbsp;&nbsp;</TT></TD>
    <TD noWrap><TT>&nbsp;R.MPSAEFAR.I</TT></TD></TR>
  <TR>
    <TD align=3Dright>&nbsp;</TD>
    <TD align=3Dright><TT>924.3605&nbsp;&nbsp;</TT></TD>
    <TD align=3Dright><TT>923.3532&nbsp;&nbsp;</TT></TD>
    <TD align=3Dright><TT>923.4171&nbsp;&nbsp;</TT></TD>
    <TD noWrap align=3Dright><TT>-69.19&nbsp;</TT></TD>
    <TD align=3Dright><TT>139&nbsp;</TT></TD>
    <TD noWrap align=3Dright><TT>-&nbsp;</TT></TD>
    <TD align=3Dright><TT>146&nbsp;</TT></TD>
    <TD align=3Dright><TT>0&nbsp;&nbsp;</TT></TD>
    <TD noWrap align=3Dright><TT>---&nbsp;&nbsp;</TT></TD>
    <TD noWrap><TT>&nbsp;R.MPSAEFAR.I + Oxidation (M)</TT></TD></TR>
  <TR>
    <TD align=3Dright>&nbsp;</TD>
    <TD align=3Dright><TT>924.3605&nbsp;&nbsp;</TT></TD>
    <TD align=3Dright><TT>923.3532&nbsp;&nbsp;</TT></TD>
    <TD align=3Dright><TT>923.4171&nbsp;&nbsp;</TT></TD>
    <TD noWrap align=3Dright><TT>-69.19&nbsp;</TT></TD>
    <TD align=3Dright><TT>139&nbsp;</TT></TD>
    <TD noWrap align=3Dright><TT>-&nbsp;</TT></TD>
    <TD align=3Dright><TT>146&nbsp;</TT></TD>
    <TD align=3Dright><TT>0&nbsp;&nbsp;</TT></TD>
    <TD noWrap align=3Dright><TT>(16)&nbsp;</TT></TD>
    <TD noWrap><TT>&nbsp;R.MPSAEFAR.I + Oxidation (M)</TT></TD></TR>
  <TR>
    <TD align=3Dright>&nbsp;</TD>
    <TD align=3Dright><TT>952.4346&nbsp;&nbsp;</TT></TD>
    <TD align=3Dright><TT>951.4274&nbsp;&nbsp;</TT></TD>
    <TD align=3Dright><TT>951.4848&nbsp;&nbsp;</TT></TD>
    <TD noWrap align=3Dright><TT>-60.33&nbsp;</TT></TD>
    <TD align=3Dright><TT>241&nbsp;</TT></TD>
    <TD noWrap align=3Dright><TT>-&nbsp;</TT></TD>
    <TD align=3Dright><TT>248&nbsp;</TT></TD>
    <TD align=3Dright><TT>0&nbsp;&nbsp;</TT></TD>
    <TD noWrap align=3Dright><TT>---&nbsp;&nbsp;</TT></TD>
    <TD noWrap><TT>&nbsp;K.IAEMGYIR.F</TT></TD></TR>
  <TR>
    <TD align=3Dright>&nbsp;</TD>
    <TD align=3Dright><TT>952.4346&nbsp;&nbsp;</TT></TD>
    <TD align=3Dright><TT>951.4274&nbsp;&nbsp;</TT></TD>
    <TD align=3Dright><TT>951.4848&nbsp;&nbsp;</TT></TD>
    <TD noWrap align=3Dright><TT>-60.33&nbsp;</TT></TD>
    <TD align=3Dright><TT>241&nbsp;</TT></TD>
    <TD noWrap align=3Dright><TT>-&nbsp;</TT></TD>
    <TD align=3Dright><TT>248&nbsp;</TT></TD>
    <TD align=3Dright><TT>0&nbsp;&nbsp;</TT></TD>
    <TD noWrap align=3Dright><TT>30&nbsp;&nbsp;</TT></TD>
    <TD noWrap><TT>&nbsp;K.IAEMGYIR.F</TT></TD></TR>
  <TR>
    <TD align=3Dright>&nbsp;</TD>
    <TD align=3Dright><TT>968.4218&nbsp;&nbsp;</TT></TD>
    <TD align=3Dright><TT>967.4145&nbsp;&nbsp;</TT></TD>
    <TD align=3Dright><TT>967.4797&nbsp;&nbsp;</TT></TD>
    <TD noWrap align=3Dright><TT>-67.33&nbsp;</TT></TD>
    <TD align=3Dright><TT>241&nbsp;</TT></TD>
    <TD noWrap align=3Dright><TT>-&nbsp;</TT></TD>
    <TD align=3Dright><TT>248&nbsp;</TT></TD>
    <TD align=3Dright><TT>0&nbsp;&nbsp;</TT></TD>
    <TD noWrap align=3Dright><TT>---&nbsp;&nbsp;</TT></TD>
    <TD noWrap><TT>&nbsp;K.IAEMGYIR.F + Oxidation (M)</TT></TD></TR>
  <TR>
    <TD align=3Dright>&nbsp;</TD>
    <TD align=3Dright><TT>968.4218&nbsp;&nbsp;</TT></TD>
    <TD align=3Dright><TT>967.4145&nbsp;&nbsp;</TT></TD>
    <TD align=3Dright><TT>967.4797&nbsp;&nbsp;</TT></TD>
    <TD noWrap align=3Dright><TT>-67.33&nbsp;</TT></TD>
    <TD align=3Dright><TT>241&nbsp;</TT></TD>
    <TD noWrap align=3Dright><TT>-&nbsp;</TT></TD>
    <TD align=3Dright><TT>248&nbsp;</TT></TD>
    <TD align=3Dright><TT>0&nbsp;&nbsp;</TT></TD>
    <TD noWrap align=3Dright><TT>(27)&nbsp;</TT></TD>
    <TD noWrap><TT>&nbsp;K.IAEMGYIR.F + Oxidation (M)</TT></TD></TR>
  <TR>
    <TD align=3Dright>&nbsp;</TD>
    <TD align=3Dright><TT>1024.3878&nbsp;&nbsp;</TT></TD>
    <TD align=3Dright><TT>1023.3805&nbsp;&nbsp;</TT></TD>
    <TD align=3Dright><TT>1023.4410&nbsp;&nbsp;</TT></TD>
    <TD noWrap align=3Dright><TT>-59.08&nbsp;</TT></TD>
    <TD align=3Dright><TT>54&nbsp;</TT></TD>
    <TD noWrap align=3Dright><TT>-&nbsp;</TT></TD>
    <TD align=3Dright><TT>61&nbsp;</TT></TD>
    <TD align=3Dright><TT>0&nbsp;&nbsp;</TT></TD>
    <TD noWrap align=3Dright><TT>---&nbsp;&nbsp;</TT></TD>
    <TD noWrap><TT>&nbsp;R.SEGFEHYR.C</TT></TD></TR>
  <TR>
    <TD align=3Dright>&nbsp;</TD>
    <TD align=3Dright><TT>1024.3878&nbsp;&nbsp;</TT></TD>
    <TD align=3Dright><TT>1023.3805&nbsp;&nbsp;</TT></TD>
    <TD align=3Dright><TT>1023.4410&nbsp;&nbsp;</TT></TD>
    <TD noWrap align=3Dright><TT>-59.08&nbsp;</TT></TD>
    <TD align=3Dright><TT>54&nbsp;</TT></TD>
    <TD noWrap align=3Dright><TT>-&nbsp;</TT></TD>
    <TD align=3Dright><TT>61&nbsp;</TT></TD>
    <TD align=3Dright><TT>0&nbsp;&nbsp;</TT></TD>
    <TD noWrap align=3Dright><TT>46&nbsp;&nbsp;</TT></TD>
    <TD noWrap><TT>&nbsp;R.SEGFEHYR.C</TT></TD></TR>
  <TR>
    <TD align=3Dright>&nbsp;</TD>
    <TD align=3Dright><TT>2408.0859&nbsp;&nbsp;</TT></TD>
    <TD align=3Dright><TT>2407.0786&nbsp;&nbsp;</TT></TD>
    <TD align=3Dright><TT>2407.1842&nbsp;&nbsp;</TT></TD>
    <TD noWrap align=3Dright><TT>-43.84&nbsp;</TT></TD>
    <TD align=3Dright><TT>118&nbsp;</TT></TD>
    <TD noWrap align=3Dright><TT>-&nbsp;</TT></TD>
    <TD align=3Dright><TT>138&nbsp;</TT></TD>
    <TD align=3Dright><TT>0&nbsp;&nbsp;</TT></TD>
    <TD noWrap align=3Dright><TT>---&nbsp;&nbsp;</TT></TD>
    <TD noWrap><TT>&nbsp;K.LMDIDSEHLGIPEAEYHAIVR.M</TT></TD></TR>
  <TR>
    <TD align=3Dright>&nbsp;</TD>
    <TD align=3Dright><TT>2408.0859&nbsp;&nbsp;</TT></TD>
    <TD align=3Dright><TT>2407.0786&nbsp;&nbsp;</TT></TD>
    <TD align=3Dright><TT>2407.1842&nbsp;&nbsp;</TT></TD>
    <TD noWrap align=3Dright><TT>-43.84&nbsp;</TT></TD>
    <TD align=3Dright><TT>118&nbsp;</TT></TD>
    <TD noWrap align=3Dright><TT>-&nbsp;</TT></TD>
    <TD align=3Dright><TT>138&nbsp;</TT></TD>
    <TD align=3Dright><TT>0&nbsp;&nbsp;</TT></TD>
    <TD noWrap align=3Dright><TT>80&nbsp;&nbsp;</TT></TD>
    <TD noWrap><TT>&nbsp;K.LMDIDSEHLGIPEAEYHAIVR.M</TT></TD></TR>
  <TR>
    <TD align=3Dright>&nbsp;</TD>
    <TD align=3Dright><TT>2424.0598&nbsp;&nbsp;</TT></TD>
    <TD align=3Dright><TT>2423.0525&nbsp;&nbsp;</TT></TD>
    <TD align=3Dright><TT>2423.1791&nbsp;&nbsp;</TT></TD>
    <TD noWrap align=3Dright><TT>-52.23&nbsp;</TT></TD>
    <TD align=3Dright><TT>118&nbsp;</TT></TD>
    <TD noWrap align=3Dright><TT>-&nbsp;</TT></TD>
    <TD align=3Dright><TT>138&nbsp;</TT></TD>
    <TD align=3Dright><TT>0&nbsp;&nbsp;</TT></TD>
    <TD noWrap align=3Dright><TT>---&nbsp;&nbsp;</TT></TD>
    <TD noWrap><TT>&nbsp;K.LMDIDSEHLGIPEAEYHAIVR.M + Oxidation=20
  (M)</TT></TD></TR></TBODY></TABLE>
<TABLE border=3D0 cellSpacing=3D0>
  <TBODY>
  <TR>
    <TD><TT>&nbsp;&nbsp;&nbsp;&nbsp;&nbsp;&nbsp;</TT></TD>
    <TD><TT><B>No match to: </B>825.0365, 841.0052, 842.4589, 856.4731,=20
      870.4912, 890.3549, 1036.0507, 1175.5142, 1175.5142, 1179.5238, =
1475.6672,=20
      1475.6672, 2210.9788, 2224.9949, 2224.9949, 2361.4150, 2361.4150,=20
      2384.8525, 2749.2031, 2809.2026, =
3046.4360</TT></TD></TR></TBODY></TABLE><BR>
<TABLE border=3D0 cellSpacing=3D0>
  <TBODY>
  <TR>
    <TD><TT><B><A =
name=3DHit5>5.</A>&nbsp;&nbsp;&nbsp;&nbsp;</B></TT></TD>
    <TD noWrap><TT><A=20
      =
href=3D"http://zxw-pc/mascot/cgi/protein_view.pl?file=3D../data/20121225/=
F002402.dat&amp;hit=3D5"=20
      =
target=3D_blank>gi|129691</A>&nbsp;&nbsp;&nbsp;&nbsp;<B>Mass:</B>&nbsp;29=
746&nbsp;&nbsp;&nbsp;&nbsp;<B>Score:</B>&nbsp;253&nbsp;&nbsp;&nbsp;&nbsp;=
<B>Expect:</B>&nbsp;9.3e-020&nbsp;&nbsp;<B>Matches:</B>&nbsp;13</TT></TD>=
</TR>
  <TR>
    <TD>&nbsp;</TD>
    <TD noWrap><TT>RecName: Full=3DProliferating cell nuclear antigen;=20
      Short=3DPCNA; AltName: =
Full=3DCyclin</TT></TD></TR></TBODY></TABLE>
<TABLE border=3D0 cellSpacing=3D0 cellPadding=3D0>
  <TBODY>
  <TR>
    <TD><TT>&nbsp;&nbsp;&nbsp;&nbsp;&nbsp;&nbsp;</TT></TD>
    <TD align=3Dright><TT><B>Observed&nbsp;&nbsp;</B></TT></TD>
    <TD noWrap align=3Dright><TT><B>Mr(expt)&nbsp;&nbsp;</B></TT></TD>
    <TD noWrap align=3Dright><TT><B>Mr(calc)&nbsp;&nbsp;</B></TT></TD>
    <TD align=3Dright><TT><B>&nbsp;ppm&nbsp;&nbsp;</B></TT></TD>
    <TD align=3Dright><TT><B>Start&nbsp;</B></TT></TD>
    <TD align=3Dright><TT><B>&nbsp;</B></TT></TD>
    <TD align=3Dright><TT><B>End&nbsp;</B></TT></TD>
    <TD align=3Dright><TT><B>Miss&nbsp;</B></TT></TD>
    <TD align=3Dright><TT><B>Ions&nbsp;</B></TT></TD>
    <TD><TT><B>&nbsp;Peptide</B></TT></TD></TR>
  <TR>
    <TD align=3Dright>&nbsp;</TD>
    <TD align=3Dright><TT>908.3732&nbsp;&nbsp;</TT></TD>
    <TD align=3Dright><TT>907.3660&nbsp;&nbsp;</TT></TD>
    <TD align=3Dright><TT>907.4222&nbsp;&nbsp;</TT></TD>
    <TD noWrap align=3Dright><TT>-61.95&nbsp;</TT></TD>
    <TD align=3Dright><TT>139&nbsp;</TT></TD>
    <TD noWrap align=3Dright><TT>-&nbsp;</TT></TD>
    <TD align=3Dright><TT>146&nbsp;</TT></TD>
    <TD align=3Dright><TT>0&nbsp;&nbsp;</TT></TD>
    <TD noWrap align=3Dright><TT>---&nbsp;&nbsp;</TT></TD>
    <TD noWrap><TT>&nbsp;R.MPSAEFAR.I</TT></TD></TR>
  <TR>
    <TD align=3Dright>&nbsp;</TD>
    <TD align=3Dright><TT>908.3732&nbsp;&nbsp;</TT></TD>
    <TD align=3Dright><TT>907.3660&nbsp;&nbsp;</TT></TD>
    <TD align=3Dright><TT>907.4222&nbsp;&nbsp;</TT></TD>
    <TD noWrap align=3Dright><TT>-61.95&nbsp;</TT></TD>
    <TD align=3Dright><TT>139&nbsp;</TT></TD>
    <TD noWrap align=3Dright><TT>-&nbsp;</TT></TD>
    <TD align=3Dright><TT>146&nbsp;</TT></TD>
    <TD align=3Dright><TT>0&nbsp;&nbsp;</TT></TD>
    <TD noWrap align=3Dright><TT>62&nbsp;&nbsp;</TT></TD>
    <TD noWrap><TT>&nbsp;R.MPSAEFAR.I</TT></TD></TR>
  <TR>
    <TD align=3Dright>&nbsp;</TD>
    <TD align=3Dright><TT>924.3605&nbsp;&nbsp;</TT></TD>
    <TD align=3Dright><TT>923.3532&nbsp;&nbsp;</TT></TD>
    <TD align=3Dright><TT>923.4171&nbsp;&nbsp;</TT></TD>
    <TD noWrap align=3Dright><TT>-69.19&nbsp;</TT></TD>
    <TD align=3Dright><TT>139&nbsp;</TT></TD>
    <TD noWrap align=3Dright><TT>-&nbsp;</TT></TD>
    <TD align=3Dright><TT>146&nbsp;</TT></TD>
    <TD align=3Dright><TT>0&nbsp;&nbsp;</TT></TD>
    <TD noWrap align=3Dright><TT>---&nbsp;&nbsp;</TT></TD>
    <TD noWrap><TT>&nbsp;R.MPSAEFAR.I + Oxidation (M)</TT></TD></TR>
  <TR>
    <TD align=3Dright>&nbsp;</TD>
    <TD align=3Dright><TT>924.3605&nbsp;&nbsp;</TT></TD>
    <TD align=3Dright><TT>923.3532&nbsp;&nbsp;</TT></TD>
    <TD align=3Dright><TT>923.4171&nbsp;&nbsp;</TT></TD>
    <TD noWrap align=3Dright><TT>-69.19&nbsp;</TT></TD>
    <TD align=3Dright><TT>139&nbsp;</TT></TD>
    <TD noWrap align=3Dright><TT>-&nbsp;</TT></TD>
    <TD align=3Dright><TT>146&nbsp;</TT></TD>
    <TD align=3Dright><TT>0&nbsp;&nbsp;</TT></TD>
    <TD noWrap align=3Dright><TT>(16)&nbsp;</TT></TD>
    <TD noWrap><TT>&nbsp;R.MPSAEFAR.I + Oxidation (M)</TT></TD></TR>
  <TR>
    <TD align=3Dright>&nbsp;</TD>
    <TD align=3Dright><TT>952.4346&nbsp;&nbsp;</TT></TD>
    <TD align=3Dright><TT>951.4274&nbsp;&nbsp;</TT></TD>
    <TD align=3Dright><TT>951.4848&nbsp;&nbsp;</TT></TD>
    <TD noWrap align=3Dright><TT>-60.33&nbsp;</TT></TD>
    <TD align=3Dright><TT>241&nbsp;</TT></TD>
    <TD noWrap align=3Dright><TT>-&nbsp;</TT></TD>
    <TD align=3Dright><TT>248&nbsp;</TT></TD>
    <TD align=3Dright><TT>0&nbsp;&nbsp;</TT></TD>
    <TD noWrap align=3Dright><TT>---&nbsp;&nbsp;</TT></TD>
    <TD noWrap><TT>&nbsp;K.IAEMGYIR.F</TT></TD></TR>
  <TR>
    <TD align=3Dright>&nbsp;</TD>
    <TD align=3Dright><TT>952.4346&nbsp;&nbsp;</TT></TD>
    <TD align=3Dright><TT>951.4274&nbsp;&nbsp;</TT></TD>
    <TD align=3Dright><TT>951.4848&nbsp;&nbsp;</TT></TD>
    <TD noWrap align=3Dright><TT>-60.33&nbsp;</TT></TD>
    <TD align=3Dright><TT>241&nbsp;</TT></TD>
    <TD noWrap align=3Dright><TT>-&nbsp;</TT></TD>
    <TD align=3Dright><TT>248&nbsp;</TT></TD>
    <TD align=3Dright><TT>0&nbsp;&nbsp;</TT></TD>
    <TD noWrap align=3Dright><TT>30&nbsp;&nbsp;</TT></TD>
    <TD noWrap><TT>&nbsp;K.IAEMGYIR.F</TT></TD></TR>
  <TR>
    <TD align=3Dright>&nbsp;</TD>
    <TD align=3Dright><TT>968.4218&nbsp;&nbsp;</TT></TD>
    <TD align=3Dright><TT>967.4145&nbsp;&nbsp;</TT></TD>
    <TD align=3Dright><TT>967.4797&nbsp;&nbsp;</TT></TD>
    <TD noWrap align=3Dright><TT>-67.33&nbsp;</TT></TD>
    <TD align=3Dright><TT>241&nbsp;</TT></TD>
    <TD noWrap align=3Dright><TT>-&nbsp;</TT></TD>
    <TD align=3Dright><TT>248&nbsp;</TT></TD>
    <TD align=3Dright><TT>0&nbsp;&nbsp;</TT></TD>
    <TD noWrap align=3Dright><TT>---&nbsp;&nbsp;</TT></TD>
    <TD noWrap><TT>&nbsp;K.IAEMGYIR.F + Oxidation (M)</TT></TD></TR>
  <TR>
    <TD align=3Dright>&nbsp;</TD>
    <TD align=3Dright><TT>968.4218&nbsp;&nbsp;</TT></TD>
    <TD align=3Dright><TT>967.4145&nbsp;&nbsp;</TT></TD>
    <TD align=3Dright><TT>967.4797&nbsp;&nbsp;</TT></TD>
    <TD noWrap align=3Dright><TT>-67.33&nbsp;</TT></TD>
    <TD align=3Dright><TT>241&nbsp;</TT></TD>
    <TD noWrap align=3Dright><TT>-&nbsp;</TT></TD>
    <TD align=3Dright><TT>248&nbsp;</TT></TD>
    <TD align=3Dright><TT>0&nbsp;&nbsp;</TT></TD>
    <TD noWrap align=3Dright><TT>(27)&nbsp;</TT></TD>
    <TD noWrap><TT>&nbsp;K.IAEMGYIR.F + Oxidation (M)</TT></TD></TR>
  <TR>
    <TD align=3Dright>&nbsp;</TD>
    <TD align=3Dright><TT>1024.3878&nbsp;&nbsp;</TT></TD>
    <TD align=3Dright><TT>1023.3805&nbsp;&nbsp;</TT></TD>
    <TD align=3Dright><TT>1023.4410&nbsp;&nbsp;</TT></TD>
    <TD noWrap align=3Dright><TT>-59.08&nbsp;</TT></TD>
    <TD align=3Dright><TT>54&nbsp;</TT></TD>
    <TD noWrap align=3Dright><TT>-&nbsp;</TT></TD>
    <TD align=3Dright><TT>61&nbsp;</TT></TD>
    <TD align=3Dright><TT>0&nbsp;&nbsp;</TT></TD>
    <TD noWrap align=3Dright><TT>---&nbsp;&nbsp;</TT></TD>
    <TD noWrap><TT>&nbsp;R.SEGFEHYR.C</TT></TD></TR>
  <TR>
    <TD align=3Dright>&nbsp;</TD>
    <TD align=3Dright><TT>1024.3878&nbsp;&nbsp;</TT></TD>
    <TD align=3Dright><TT>1023.3805&nbsp;&nbsp;</TT></TD>
    <TD align=3Dright><TT>1023.4410&nbsp;&nbsp;</TT></TD>
    <TD noWrap align=3Dright><TT>-59.08&nbsp;</TT></TD>
    <TD align=3Dright><TT>54&nbsp;</TT></TD>
    <TD noWrap align=3Dright><TT>-&nbsp;</TT></TD>
    <TD align=3Dright><TT>61&nbsp;</TT></TD>
    <TD align=3Dright><TT>0&nbsp;&nbsp;</TT></TD>
    <TD noWrap align=3Dright><TT>46&nbsp;&nbsp;</TT></TD>
    <TD noWrap><TT>&nbsp;R.SEGFEHYR.C</TT></TD></TR>
  <TR>
    <TD align=3Dright>&nbsp;</TD>
    <TD align=3Dright><TT>2408.0859&nbsp;&nbsp;</TT></TD>
    <TD align=3Dright><TT>2407.0786&nbsp;&nbsp;</TT></TD>
    <TD align=3Dright><TT>2407.1842&nbsp;&nbsp;</TT></TD>
    <TD noWrap align=3Dright><TT>-43.84&nbsp;</TT></TD>
    <TD align=3Dright><TT>118&nbsp;</TT></TD>
    <TD noWrap align=3Dright><TT>-&nbsp;</TT></TD>
    <TD align=3Dright><TT>138&nbsp;</TT></TD>
    <TD align=3Dright><TT>0&nbsp;&nbsp;</TT></TD>
    <TD noWrap align=3Dright><TT>---&nbsp;&nbsp;</TT></TD>
    <TD noWrap><TT>&nbsp;K.LMDIDSEHLGIPEAEYHAIVR.M</TT></TD></TR>
  <TR>
    <TD align=3Dright>&nbsp;</TD>
    <TD align=3Dright><TT>2408.0859&nbsp;&nbsp;</TT></TD>
    <TD align=3Dright><TT>2407.0786&nbsp;&nbsp;</TT></TD>
    <TD align=3Dright><TT>2407.1842&nbsp;&nbsp;</TT></TD>
    <TD noWrap align=3Dright><TT>-43.84&nbsp;</TT></TD>
    <TD align=3Dright><TT>118&nbsp;</TT></TD>
    <TD noWrap align=3Dright><TT>-&nbsp;</TT></TD>
    <TD align=3Dright><TT>138&nbsp;</TT></TD>
    <TD align=3Dright><TT>0&nbsp;&nbsp;</TT></TD>
    <TD noWrap align=3Dright><TT>80&nbsp;&nbsp;</TT></TD>
    <TD noWrap><TT>&nbsp;K.LMDIDSEHLGIPEAEYHAIVR.M</TT></TD></TR>
  <TR>
    <TD align=3Dright>&nbsp;</TD>
    <TD align=3Dright><TT>2424.0598&nbsp;&nbsp;</TT></TD>
    <TD align=3Dright><TT>2423.0525&nbsp;&nbsp;</TT></TD>
    <TD align=3Dright><TT>2423.1791&nbsp;&nbsp;</TT></TD>
    <TD noWrap align=3Dright><TT>-52.23&nbsp;</TT></TD>
    <TD align=3Dright><TT>118&nbsp;</TT></TD>
    <TD noWrap align=3Dright><TT>-&nbsp;</TT></TD>
    <TD align=3Dright><TT>138&nbsp;</TT></TD>
    <TD align=3Dright><TT>0&nbsp;&nbsp;</TT></TD>
    <TD noWrap align=3Dright><TT>---&nbsp;&nbsp;</TT></TD>
    <TD noWrap><TT>&nbsp;K.LMDIDSEHLGIPEAEYHAIVR.M + Oxidation=20
  (M)</TT></TD></TR></TBODY></TABLE>
<TABLE border=3D0 cellSpacing=3D0>
  <TBODY>
  <TR>
    <TD><TT>&nbsp;&nbsp;&nbsp;&nbsp;&nbsp;&nbsp;</TT></TD>
    <TD><TT><B>No match to: </B>825.0365, 841.0052, 842.4589, 856.4731,=20
      870.4912, 890.3549, 1036.0507, 1175.5142, 1175.5142, 1179.5238, =
1475.6672,=20
      1475.6672, 2210.9788, 2224.9949, 2224.9949, 2361.4150, 2361.4150,=20
      2384.8525, 2749.2031, 2809.2026, =
3046.4360</TT></TD></TR></TBODY></TABLE><BR>
<TABLE border=3D0 cellSpacing=3D0>
  <TBODY>
  <TR>
    <TD><TT><B><A =
name=3DHit6>6.</A>&nbsp;&nbsp;&nbsp;&nbsp;</B></TT></TD>
    <TD noWrap><TT><A=20
      =
href=3D"http://zxw-pc/mascot/cgi/protein_view.pl?file=3D../data/20121225/=
F002402.dat&amp;hit=3D6"=20
      =
target=3D_blank>gi|18172</A>&nbsp;&nbsp;&nbsp;&nbsp;<B>Mass:</B>&nbsp;297=
46&nbsp;&nbsp;&nbsp;&nbsp;<B>Score:</B>&nbsp;253&nbsp;&nbsp;&nbsp;&nbsp;<=
B>Expect:</B>&nbsp;9.3e-020&nbsp;&nbsp;<B>Matches:</B>&nbsp;13</TT></TD><=
/TR>
  <TR>
    <TD>&nbsp;</TD>
    <TD noWrap><TT>proliferating cell nuclear antigen [Catharanthus=20
      roseus]</TT></TD></TR></TBODY></TABLE>
<TABLE border=3D0 cellSpacing=3D0 cellPadding=3D0>
  <TBODY>
  <TR>
    <TD><TT>&nbsp;&nbsp;&nbsp;&nbsp;&nbsp;&nbsp;</TT></TD>
    <TD align=3Dright><TT><B>Observed&nbsp;&nbsp;</B></TT></TD>
    <TD noWrap align=3Dright><TT><B>Mr(expt)&nbsp;&nbsp;</B></TT></TD>
    <TD noWrap align=3Dright><TT><B>Mr(calc)&nbsp;&nbsp;</B></TT></TD>
    <TD align=3Dright><TT><B>&nbsp;ppm&nbsp;&nbsp;</B></TT></TD>
    <TD align=3Dright><TT><B>Start&nbsp;</B></TT></TD>
    <TD align=3Dright><TT><B>&nbsp;</B></TT></TD>
    <TD align=3Dright><TT><B>End&nbsp;</B></TT></TD>
    <TD align=3Dright><TT><B>Miss&nbsp;</B></TT></TD>
    <TD align=3Dright><TT><B>Ions&nbsp;</B></TT></TD>
    <TD><TT><B>&nbsp;Peptide</B></TT></TD></TR>
  <TR>
    <TD align=3Dright>&nbsp;</TD>
    <TD align=3Dright><TT>908.3732&nbsp;&nbsp;</TT></TD>
    <TD align=3Dright><TT>907.3660&nbsp;&nbsp;</TT></TD>
    <TD align=3Dright><TT>907.4222&nbsp;&nbsp;</TT></TD>
    <TD noWrap align=3Dright><TT>-61.95&nbsp;</TT></TD>
    <TD align=3Dright><TT>139&nbsp;</TT></TD>
    <TD noWrap align=3Dright><TT>-&nbsp;</TT></TD>
    <TD align=3Dright><TT>146&nbsp;</TT></TD>
    <TD align=3Dright><TT>0&nbsp;&nbsp;</TT></TD>
    <TD noWrap align=3Dright><TT>---&nbsp;&nbsp;</TT></TD>
    <TD noWrap><TT>&nbsp;R.MPSAEFAR.I</TT></TD></TR>
  <TR>
    <TD align=3Dright>&nbsp;</TD>
    <TD align=3Dright><TT>908.3732&nbsp;&nbsp;</TT></TD>
    <TD align=3Dright><TT>907.3660&nbsp;&nbsp;</TT></TD>
    <TD align=3Dright><TT>907.4222&nbsp;&nbsp;</TT></TD>
    <TD noWrap align=3Dright><TT>-61.95&nbsp;</TT></TD>
    <TD align=3Dright><TT>139&nbsp;</TT></TD>
    <TD noWrap align=3Dright><TT>-&nbsp;</TT></TD>
    <TD align=3Dright><TT>146&nbsp;</TT></TD>
    <TD align=3Dright><TT>0&nbsp;&nbsp;</TT></TD>
    <TD noWrap align=3Dright><TT>62&nbsp;&nbsp;</TT></TD>
    <TD noWrap><TT>&nbsp;R.MPSAEFAR.I</TT></TD></TR>
  <TR>
    <TD align=3Dright>&nbsp;</TD>
    <TD align=3Dright><TT>924.3605&nbsp;&nbsp;</TT></TD>
    <TD align=3Dright><TT>923.3532&nbsp;&nbsp;</TT></TD>
    <TD align=3Dright><TT>923.4171&nbsp;&nbsp;</TT></TD>
    <TD noWrap align=3Dright><TT>-69.19&nbsp;</TT></TD>
    <TD align=3Dright><TT>139&nbsp;</TT></TD>
    <TD noWrap align=3Dright><TT>-&nbsp;</TT></TD>
    <TD align=3Dright><TT>146&nbsp;</TT></TD>
    <TD align=3Dright><TT>0&nbsp;&nbsp;</TT></TD>
    <TD noWrap align=3Dright><TT>---&nbsp;&nbsp;</TT></TD>
    <TD noWrap><TT>&nbsp;R.MPSAEFAR.I + Oxidation (M)</TT></TD></TR>
  <TR>
    <TD align=3Dright>&nbsp;</TD>
    <TD align=3Dright><TT>924.3605&nbsp;&nbsp;</TT></TD>
    <TD align=3Dright><TT>923.3532&nbsp;&nbsp;</TT></TD>
    <TD align=3Dright><TT>923.4171&nbsp;&nbsp;</TT></TD>
    <TD noWrap align=3Dright><TT>-69.19&nbsp;</TT></TD>
    <TD align=3Dright><TT>139&nbsp;</TT></TD>
    <TD noWrap align=3Dright><TT>-&nbsp;</TT></TD>
    <TD align=3Dright><TT>146&nbsp;</TT></TD>
    <TD align=3Dright><TT>0&nbsp;&nbsp;</TT></TD>
    <TD noWrap align=3Dright><TT>(16)&nbsp;</TT></TD>
    <TD noWrap><TT>&nbsp;R.MPSAEFAR.I + Oxidation (M)</TT></TD></TR>
  <TR>
    <TD align=3Dright>&nbsp;</TD>
    <TD align=3Dright><TT>952.4346&nbsp;&nbsp;</TT></TD>
    <TD align=3Dright><TT>951.4274&nbsp;&nbsp;</TT></TD>
    <TD align=3Dright><TT>951.4848&nbsp;&nbsp;</TT></TD>
    <TD noWrap align=3Dright><TT>-60.33&nbsp;</TT></TD>
    <TD align=3Dright><TT>241&nbsp;</TT></TD>
    <TD noWrap align=3Dright><TT>-&nbsp;</TT></TD>
    <TD align=3Dright><TT>248&nbsp;</TT></TD>
    <TD align=3Dright><TT>0&nbsp;&nbsp;</TT></TD>
    <TD noWrap align=3Dright><TT>---&nbsp;&nbsp;</TT></TD>
    <TD noWrap><TT>&nbsp;K.IAEMGYIR.F</TT></TD></TR>
  <TR>
    <TD align=3Dright>&nbsp;</TD>
    <TD align=3Dright><TT>952.4346&nbsp;&nbsp;</TT></TD>
    <TD align=3Dright><TT>951.4274&nbsp;&nbsp;</TT></TD>
    <TD align=3Dright><TT>951.4848&nbsp;&nbsp;</TT></TD>
    <TD noWrap align=3Dright><TT>-60.33&nbsp;</TT></TD>
    <TD align=3Dright><TT>241&nbsp;</TT></TD>
    <TD noWrap align=3Dright><TT>-&nbsp;</TT></TD>
    <TD align=3Dright><TT>248&nbsp;</TT></TD>
    <TD align=3Dright><TT>0&nbsp;&nbsp;</TT></TD>
    <TD noWrap align=3Dright><TT>30&nbsp;&nbsp;</TT></TD>
    <TD noWrap><TT>&nbsp;K.IAEMGYIR.F</TT></TD></TR>
  <TR>
    <TD align=3Dright>&nbsp;</TD>
    <TD align=3Dright><TT>968.4218&nbsp;&nbsp;</TT></TD>
    <TD align=3Dright><TT>967.4145&nbsp;&nbsp;</TT></TD>
    <TD align=3Dright><TT>967.4797&nbsp;&nbsp;</TT></TD>
    <TD noWrap align=3Dright><TT>-67.33&nbsp;</TT></TD>
    <TD align=3Dright><TT>241&nbsp;</TT></TD>
    <TD noWrap align=3Dright><TT>-&nbsp;</TT></TD>
    <TD align=3Dright><TT>248&nbsp;</TT></TD>
    <TD align=3Dright><TT>0&nbsp;&nbsp;</TT></TD>
    <TD noWrap align=3Dright><TT>---&nbsp;&nbsp;</TT></TD>
    <TD noWrap><TT>&nbsp;K.IAEMGYIR.F + Oxidation (M)</TT></TD></TR>
  <TR>
    <TD align=3Dright>&nbsp;</TD>
    <TD align=3Dright><TT>968.4218&nbsp;&nbsp;</TT></TD>
    <TD align=3Dright><TT>967.4145&nbsp;&nbsp;</TT></TD>
    <TD align=3Dright><TT>967.4797&nbsp;&nbsp;</TT></TD>
    <TD noWrap align=3Dright><TT>-67.33&nbsp;</TT></TD>
    <TD align=3Dright><TT>241&nbsp;</TT></TD>
    <TD noWrap align=3Dright><TT>-&nbsp;</TT></TD>
    <TD align=3Dright><TT>248&nbsp;</TT></TD>
    <TD align=3Dright><TT>0&nbsp;&nbsp;</TT></TD>
    <TD noWrap align=3Dright><TT>(27)&nbsp;</TT></TD>
    <TD noWrap><TT>&nbsp;K.IAEMGYIR.F + Oxidation (M)</TT></TD></TR>
  <TR>
    <TD align=3Dright>&nbsp;</TD>
    <TD align=3Dright><TT>1024.3878&nbsp;&nbsp;</TT></TD>
    <TD align=3Dright><TT>1023.3805&nbsp;&nbsp;</TT></TD>
    <TD align=3Dright><TT>1023.4410&nbsp;&nbsp;</TT></TD>
    <TD noWrap align=3Dright><TT>-59.08&nbsp;</TT></TD>
    <TD align=3Dright><TT>54&nbsp;</TT></TD>
    <TD noWrap align=3Dright><TT>-&nbsp;</TT></TD>
    <TD align=3Dright><TT>61&nbsp;</TT></TD>
    <TD align=3Dright><TT>0&nbsp;&nbsp;</TT></TD>
    <TD noWrap align=3Dright><TT>---&nbsp;&nbsp;</TT></TD>
    <TD noWrap><TT>&nbsp;R.SEGFEHYR.C</TT></TD></TR>
  <TR>
    <TD align=3Dright>&nbsp;</TD>
    <TD align=3Dright><TT>1024.3878&nbsp;&nbsp;</TT></TD>
    <TD align=3Dright><TT>1023.3805&nbsp;&nbsp;</TT></TD>
    <TD align=3Dright><TT>1023.4410&nbsp;&nbsp;</TT></TD>
    <TD noWrap align=3Dright><TT>-59.08&nbsp;</TT></TD>
    <TD align=3Dright><TT>54&nbsp;</TT></TD>
    <TD noWrap align=3Dright><TT>-&nbsp;</TT></TD>
    <TD align=3Dright><TT>61&nbsp;</TT></TD>
    <TD align=3Dright><TT>0&nbsp;&nbsp;</TT></TD>
    <TD noWrap align=3Dright><TT>46&nbsp;&nbsp;</TT></TD>
    <TD noWrap><TT>&nbsp;R.SEGFEHYR.C</TT></TD></TR>
  <TR>
    <TD align=3Dright>&nbsp;</TD>
    <TD align=3Dright><TT>2408.0859&nbsp;&nbsp;</TT></TD>
    <TD align=3Dright><TT>2407.0786&nbsp;&nbsp;</TT></TD>
    <TD align=3Dright><TT>2407.1842&nbsp;&nbsp;</TT></TD>
    <TD noWrap align=3Dright><TT>-43.84&nbsp;</TT></TD>
    <TD align=3Dright><TT>118&nbsp;</TT></TD>
    <TD noWrap align=3Dright><TT>-&nbsp;</TT></TD>
    <TD align=3Dright><TT>138&nbsp;</TT></TD>
    <TD align=3Dright><TT>0&nbsp;&nbsp;</TT></TD>
    <TD noWrap align=3Dright><TT>---&nbsp;&nbsp;</TT></TD>
    <TD noWrap><TT>&nbsp;K.LMDIDSEHLGIPEAEYHAIVR.M</TT></TD></TR>
  <TR>
    <TD align=3Dright>&nbsp;</TD>
    <TD align=3Dright><TT>2408.0859&nbsp;&nbsp;</TT></TD>
    <TD align=3Dright><TT>2407.0786&nbsp;&nbsp;</TT></TD>
    <TD align=3Dright><TT>2407.1842&nbsp;&nbsp;</TT></TD>
    <TD noWrap align=3Dright><TT>-43.84&nbsp;</TT></TD>
    <TD align=3Dright><TT>118&nbsp;</TT></TD>
    <TD noWrap align=3Dright><TT>-&nbsp;</TT></TD>
    <TD align=3Dright><TT>138&nbsp;</TT></TD>
    <TD align=3Dright><TT>0&nbsp;&nbsp;</TT></TD>
    <TD noWrap align=3Dright><TT>80&nbsp;&nbsp;</TT></TD>
    <TD noWrap><TT>&nbsp;K.LMDIDSEHLGIPEAEYHAIVR.M</TT></TD></TR>
  <TR>
    <TD align=3Dright>&nbsp;</TD>
    <TD align=3Dright><TT>2424.0598&nbsp;&nbsp;</TT></TD>
    <TD align=3Dright><TT>2423.0525&nbsp;&nbsp;</TT></TD>
    <TD align=3Dright><TT>2423.1791&nbsp;&nbsp;</TT></TD>
    <TD noWrap align=3Dright><TT>-52.23&nbsp;</TT></TD>
    <TD align=3Dright><TT>118&nbsp;</TT></TD>
    <TD noWrap align=3Dright><TT>-&nbsp;</TT></TD>
    <TD align=3Dright><TT>138&nbsp;</TT></TD>
    <TD align=3Dright><TT>0&nbsp;&nbsp;</TT></TD>
    <TD noWrap align=3Dright><TT>---&nbsp;&nbsp;</TT></TD>
    <TD noWrap><TT>&nbsp;K.LMDIDSEHLGIPEAEYHAIVR.M + Oxidation=20
  (M)</TT></TD></TR></TBODY></TABLE>
<TABLE border=3D0 cellSpacing=3D0>
  <TBODY>
  <TR>
    <TD><TT>&nbsp;&nbsp;&nbsp;&nbsp;&nbsp;&nbsp;</TT></TD>
    <TD><TT><B>No match to: </B>825.0365, 841.0052, 842.4589, 856.4731,=20
      870.4912, 890.3549, 1036.0507, 1175.5142, 1175.5142, 1179.5238, =
1475.6672,=20
      1475.6672, 2210.9788, 2224.9949, 2224.9949, 2361.4150, 2361.4150,=20
      2384.8525, 2749.2031, 2809.2026, =
3046.4360</TT></TD></TR></TBODY></TABLE><BR>
<TABLE border=3D0 cellSpacing=3D0>
  <TBODY>
  <TR>
    <TD><TT><B><A =
name=3DHit7>7.</A>&nbsp;&nbsp;&nbsp;&nbsp;</B></TT></TD>
    <TD noWrap><TT><A=20
      =
href=3D"http://zxw-pc/mascot/cgi/protein_view.pl?file=3D../data/20121225/=
F002402.dat&amp;hit=3D7"=20
      =
target=3D_blank>gi|50400709</A>&nbsp;&nbsp;&nbsp;&nbsp;<B>Mass:</B>&nbsp;=
29455&nbsp;&nbsp;&nbsp;&nbsp;<B>Score:</B>&nbsp;221&nbsp;&nbsp;&nbsp;&nbs=
p;<B>Expect:</B>&nbsp;1.5e-016&nbsp;&nbsp;<B>Matches:</B>&nbsp;10</TT></T=
D></TR>
  <TR>
    <TD>&nbsp;</TD>
    <TD noWrap><TT>RecName: Full=3DProliferating cell nuclear=20
  antigen</TT></TD></TR></TBODY></TABLE>
<TABLE border=3D0 cellSpacing=3D0 cellPadding=3D0>
  <TBODY>
  <TR>
    <TD><TT>&nbsp;&nbsp;&nbsp;&nbsp;&nbsp;&nbsp;</TT></TD>
    <TD align=3Dright><TT><B>Observed&nbsp;&nbsp;</B></TT></TD>
    <TD noWrap align=3Dright><TT><B>Mr(expt)&nbsp;&nbsp;</B></TT></TD>
    <TD noWrap align=3Dright><TT><B>Mr(calc)&nbsp;&nbsp;</B></TT></TD>
    <TD align=3Dright><TT><B>&nbsp;ppm&nbsp;&nbsp;</B></TT></TD>
    <TD align=3Dright><TT><B>Start&nbsp;</B></TT></TD>
    <TD align=3Dright><TT><B>&nbsp;</B></TT></TD>
    <TD align=3Dright><TT><B>End&nbsp;</B></TT></TD>
    <TD align=3Dright><TT><B>Miss&nbsp;</B></TT></TD>
    <TD align=3Dright><TT><B>Ions&nbsp;</B></TT></TD>
    <TD><TT><B>&nbsp;Peptide</B></TT></TD></TR>
  <TR>
    <TD align=3Dright>&nbsp;</TD>
    <TD align=3Dright><TT>890.3549&nbsp;&nbsp;</TT></TD>
    <TD align=3Dright><TT>889.3476&nbsp;&nbsp;</TT></TD>
    <TD align=3Dright><TT>889.4004&nbsp;&nbsp;</TT></TD>
    <TD noWrap align=3Dright><TT>-59.36&nbsp;</TT></TD>
    <TD align=3Dright><TT>211&nbsp;</TT></TD>
    <TD noWrap align=3Dright><TT>-&nbsp;</TT></TD>
    <TD align=3Dright><TT>217&nbsp;</TT></TD>
    <TD align=3Dright><TT>0&nbsp;&nbsp;</TT></TD>
    <TD noWrap align=3Dright><TT>---&nbsp;&nbsp;</TT></TD>
    <TD noWrap><TT>&nbsp;R.YMNSFTK.A</TT></TD></TR>
  <TR>
    <TD align=3Dright>&nbsp;</TD>
    <TD align=3Dright><TT>908.3732&nbsp;&nbsp;</TT></TD>
    <TD align=3Dright><TT>907.3660&nbsp;&nbsp;</TT></TD>
    <TD align=3Dright><TT>907.4222&nbsp;&nbsp;</TT></TD>
    <TD noWrap align=3Dright><TT>-61.95&nbsp;</TT></TD>
    <TD align=3Dright><TT>139&nbsp;</TT></TD>
    <TD noWrap align=3Dright><TT>-&nbsp;</TT></TD>
    <TD align=3Dright><TT>146&nbsp;</TT></TD>
    <TD align=3Dright><TT>0&nbsp;&nbsp;</TT></TD>
    <TD noWrap align=3Dright><TT>---&nbsp;&nbsp;</TT></TD>
    <TD noWrap><TT>&nbsp;R.MPSAEFAR.I</TT></TD></TR>
  <TR>
    <TD align=3Dright>&nbsp;</TD>
    <TD align=3Dright><TT>908.3732&nbsp;&nbsp;</TT></TD>
    <TD align=3Dright><TT>907.3660&nbsp;&nbsp;</TT></TD>
    <TD align=3Dright><TT>907.4222&nbsp;&nbsp;</TT></TD>
    <TD noWrap align=3Dright><TT>-61.95&nbsp;</TT></TD>
    <TD align=3Dright><TT>139&nbsp;</TT></TD>
    <TD noWrap align=3Dright><TT>-&nbsp;</TT></TD>
    <TD align=3Dright><TT>146&nbsp;</TT></TD>
    <TD align=3Dright><TT>0&nbsp;&nbsp;</TT></TD>
    <TD noWrap align=3Dright><TT>62&nbsp;&nbsp;</TT></TD>
    <TD noWrap><TT>&nbsp;R.MPSAEFAR.I</TT></TD></TR>
  <TR>
    <TD align=3Dright>&nbsp;</TD>
    <TD align=3Dright><TT>924.3605&nbsp;&nbsp;</TT></TD>
    <TD align=3Dright><TT>923.3532&nbsp;&nbsp;</TT></TD>
    <TD align=3Dright><TT>923.4171&nbsp;&nbsp;</TT></TD>
    <TD noWrap align=3Dright><TT>-69.19&nbsp;</TT></TD>
    <TD align=3Dright><TT>139&nbsp;</TT></TD>
    <TD noWrap align=3Dright><TT>-&nbsp;</TT></TD>
    <TD align=3Dright><TT>146&nbsp;</TT></TD>
    <TD align=3Dright><TT>0&nbsp;&nbsp;</TT></TD>
    <TD noWrap align=3Dright><TT>---&nbsp;&nbsp;</TT></TD>
    <TD noWrap><TT>&nbsp;R.MPSAEFAR.I + Oxidation (M)</TT></TD></TR>
  <TR>
    <TD align=3Dright>&nbsp;</TD>
    <TD align=3Dright><TT>924.3605&nbsp;&nbsp;</TT></TD>
    <TD align=3Dright><TT>923.3532&nbsp;&nbsp;</TT></TD>
    <TD align=3Dright><TT>923.4171&nbsp;&nbsp;</TT></TD>
    <TD noWrap align=3Dright><TT>-69.19&nbsp;</TT></TD>
    <TD align=3Dright><TT>139&nbsp;</TT></TD>
    <TD noWrap align=3Dright><TT>-&nbsp;</TT></TD>
    <TD align=3Dright><TT>146&nbsp;</TT></TD>
    <TD align=3Dright><TT>0&nbsp;&nbsp;</TT></TD>
    <TD noWrap align=3Dright><TT>(16)&nbsp;</TT></TD>
    <TD noWrap><TT>&nbsp;R.MPSAEFAR.I + Oxidation (M)</TT></TD></TR>
  <TR>
    <TD align=3Dright>&nbsp;</TD>
    <TD align=3Dright><TT>1024.3878&nbsp;&nbsp;</TT></TD>
    <TD align=3Dright><TT>1023.3805&nbsp;&nbsp;</TT></TD>
    <TD align=3Dright><TT>1023.4410&nbsp;&nbsp;</TT></TD>
    <TD noWrap align=3Dright><TT>-59.08&nbsp;</TT></TD>
    <TD align=3Dright><TT>54&nbsp;</TT></TD>
    <TD noWrap align=3Dright><TT>-&nbsp;</TT></TD>
    <TD align=3Dright><TT>61&nbsp;</TT></TD>
    <TD align=3Dright><TT>0&nbsp;&nbsp;</TT></TD>
    <TD noWrap align=3Dright><TT>---&nbsp;&nbsp;</TT></TD>
    <TD noWrap><TT>&nbsp;R.SEGFEHYR.C</TT></TD></TR>
  <TR>
    <TD align=3Dright>&nbsp;</TD>
    <TD align=3Dright><TT>1024.3878&nbsp;&nbsp;</TT></TD>
    <TD align=3Dright><TT>1023.3805&nbsp;&nbsp;</TT></TD>
    <TD align=3Dright><TT>1023.4410&nbsp;&nbsp;</TT></TD>
    <TD noWrap align=3Dright><TT>-59.08&nbsp;</TT></TD>
    <TD align=3Dright><TT>54&nbsp;</TT></TD>
    <TD noWrap align=3Dright><TT>-&nbsp;</TT></TD>
    <TD align=3Dright><TT>61&nbsp;</TT></TD>
    <TD align=3Dright><TT>0&nbsp;&nbsp;</TT></TD>
    <TD noWrap align=3Dright><TT>46&nbsp;&nbsp;</TT></TD>
    <TD noWrap><TT>&nbsp;R.SEGFEHYR.C</TT></TD></TR>
  <TR>
    <TD align=3Dright>&nbsp;</TD>
    <TD align=3Dright><TT>2408.0859&nbsp;&nbsp;</TT></TD>
    <TD align=3Dright><TT>2407.0786&nbsp;&nbsp;</TT></TD>
    <TD align=3Dright><TT>2407.1842&nbsp;&nbsp;</TT></TD>
    <TD noWrap align=3Dright><TT>-43.84&nbsp;</TT></TD>
    <TD align=3Dright><TT>118&nbsp;</TT></TD>
    <TD noWrap align=3Dright><TT>-&nbsp;</TT></TD>
    <TD align=3Dright><TT>138&nbsp;</TT></TD>
    <TD align=3Dright><TT>0&nbsp;&nbsp;</TT></TD>
    <TD noWrap align=3Dright><TT>---&nbsp;&nbsp;</TT></TD>
    <TD noWrap><TT>&nbsp;K.LMDIDSEHLGIPEAEYHAIVR.M</TT></TD></TR>
  <TR>
    <TD align=3Dright>&nbsp;</TD>
    <TD align=3Dright><TT>2408.0859&nbsp;&nbsp;</TT></TD>
    <TD align=3Dright><TT>2407.0786&nbsp;&nbsp;</TT></TD>
    <TD align=3Dright><TT>2407.1842&nbsp;&nbsp;</TT></TD>
    <TD noWrap align=3Dright><TT>-43.84&nbsp;</TT></TD>
    <TD align=3Dright><TT>118&nbsp;</TT></TD>
    <TD noWrap align=3Dright><TT>-&nbsp;</TT></TD>
    <TD align=3Dright><TT>138&nbsp;</TT></TD>
    <TD align=3Dright><TT>0&nbsp;&nbsp;</TT></TD>
    <TD noWrap align=3Dright><TT>80&nbsp;&nbsp;</TT></TD>
    <TD noWrap><TT>&nbsp;K.LMDIDSEHLGIPEAEYHAIVR.M</TT></TD></TR>
  <TR>
    <TD align=3Dright>&nbsp;</TD>
    <TD align=3Dright><TT>2424.0598&nbsp;&nbsp;</TT></TD>
    <TD align=3Dright><TT>2423.0525&nbsp;&nbsp;</TT></TD>
    <TD align=3Dright><TT>2423.1791&nbsp;&nbsp;</TT></TD>
    <TD noWrap align=3Dright><TT>-52.23&nbsp;</TT></TD>
    <TD align=3Dright><TT>118&nbsp;</TT></TD>
    <TD noWrap align=3Dright><TT>-&nbsp;</TT></TD>
    <TD align=3Dright><TT>138&nbsp;</TT></TD>
    <TD align=3Dright><TT>0&nbsp;&nbsp;</TT></TD>
    <TD noWrap align=3Dright><TT>---&nbsp;&nbsp;</TT></TD>
    <TD noWrap><TT>&nbsp;K.LMDIDSEHLGIPEAEYHAIVR.M + Oxidation=20
  (M)</TT></TD></TR></TBODY></TABLE>
<TABLE border=3D0 cellSpacing=3D0>
  <TBODY>
  <TR>
    <TD><TT>&nbsp;&nbsp;&nbsp;&nbsp;&nbsp;&nbsp;</TT></TD>
    <TD><TT><B>No match to: </B>825.0365, 841.0052, 842.4589, 856.4731,=20
      870.4912, 952.4346, 952.4346, 968.4218, 968.4218, 1036.0507, =
1175.5142,=20
      1175.5142, 1179.5238, 1475.6672, 1475.6672, 2210.9788, 2224.9949,=20
      2224.9949, 2361.4150, 2361.4150, 2384.8525, 2749.2031, 2809.2026,=20
      3046.4360</TT></TD></TR></TBODY></TABLE><BR>
<TABLE border=3D0 cellSpacing=3D0>
  <TBODY>
  <TR>
    <TD><TT><B><A =
name=3DHit8>8.</A>&nbsp;&nbsp;&nbsp;&nbsp;</B></TT></TD>
    <TD noWrap><TT><A=20
      =
href=3D"http://zxw-pc/mascot/cgi/protein_view.pl?file=3D../data/20121225/=
F002402.dat&amp;hit=3D8"=20
      =
target=3D_blank>gi|4379382</A>&nbsp;&nbsp;&nbsp;&nbsp;<B>Mass:</B>&nbsp;2=
9455&nbsp;&nbsp;&nbsp;&nbsp;<B>Score:</B>&nbsp;221&nbsp;&nbsp;&nbsp;&nbsp=
;<B>Expect:</B>&nbsp;1.5e-016&nbsp;&nbsp;<B>Matches:</B>&nbsp;10</TT></TD=
></TR>
  <TR>
    <TD>&nbsp;</TD>
    <TD noWrap><TT>proliferating cell nuclear antigen [Pisum=20
  sativum]</TT></TD></TR></TBODY></TABLE>
<TABLE border=3D0 cellSpacing=3D0 cellPadding=3D0>
  <TBODY>
  <TR>
    <TD><TT>&nbsp;&nbsp;&nbsp;&nbsp;&nbsp;&nbsp;</TT></TD>
    <TD align=3Dright><TT><B>Observed&nbsp;&nbsp;</B></TT></TD>
    <TD noWrap align=3Dright><TT><B>Mr(expt)&nbsp;&nbsp;</B></TT></TD>
    <TD noWrap align=3Dright><TT><B>Mr(calc)&nbsp;&nbsp;</B></TT></TD>
    <TD align=3Dright><TT><B>&nbsp;ppm&nbsp;&nbsp;</B></TT></TD>
    <TD align=3Dright><TT><B>Start&nbsp;</B></TT></TD>
    <TD align=3Dright><TT><B>&nbsp;</B></TT></TD>
    <TD align=3Dright><TT><B>End&nbsp;</B></TT></TD>
    <TD align=3Dright><TT><B>Miss&nbsp;</B></TT></TD>
    <TD align=3Dright><TT><B>Ions&nbsp;</B></TT></TD>
    <TD><TT><B>&nbsp;Peptide</B></TT></TD></TR>
  <TR>
    <TD align=3Dright>&nbsp;</TD>
    <TD align=3Dright><TT>890.3549&nbsp;&nbsp;</TT></TD>
    <TD align=3Dright><TT>889.3476&nbsp;&nbsp;</TT></TD>
    <TD align=3Dright><TT>889.4004&nbsp;&nbsp;</TT></TD>
    <TD noWrap align=3Dright><TT>-59.36&nbsp;</TT></TD>
    <TD align=3Dright><TT>211&nbsp;</TT></TD>
    <TD noWrap align=3Dright><TT>-&nbsp;</TT></TD>
    <TD align=3Dright><TT>217&nbsp;</TT></TD>
    <TD align=3Dright><TT>0&nbsp;&nbsp;</TT></TD>
    <TD noWrap align=3Dright><TT>---&nbsp;&nbsp;</TT></TD>
    <TD noWrap><TT>&nbsp;R.YMNSFTK.A</TT></TD></TR>
  <TR>
    <TD align=3Dright>&nbsp;</TD>
    <TD align=3Dright><TT>908.3732&nbsp;&nbsp;</TT></TD>
    <TD align=3Dright><TT>907.3660&nbsp;&nbsp;</TT></TD>
    <TD align=3Dright><TT>907.4222&nbsp;&nbsp;</TT></TD>
    <TD noWrap align=3Dright><TT>-61.95&nbsp;</TT></TD>
    <TD align=3Dright><TT>139&nbsp;</TT></TD>
    <TD noWrap align=3Dright><TT>-&nbsp;</TT></TD>
    <TD align=3Dright><TT>146&nbsp;</TT></TD>
    <TD align=3Dright><TT>0&nbsp;&nbsp;</TT></TD>
    <TD noWrap align=3Dright><TT>---&nbsp;&nbsp;</TT></TD>
    <TD noWrap><TT>&nbsp;R.MPSAEFAR.I</TT></TD></TR>
  <TR>
    <TD align=3Dright>&nbsp;</TD>
    <TD align=3Dright><TT>908.3732&nbsp;&nbsp;</TT></TD>
    <TD align=3Dright><TT>907.3660&nbsp;&nbsp;</TT></TD>
    <TD align=3Dright><TT>907.4222&nbsp;&nbsp;</TT></TD>
    <TD noWrap align=3Dright><TT>-61.95&nbsp;</TT></TD>
    <TD align=3Dright><TT>139&nbsp;</TT></TD>
    <TD noWrap align=3Dright><TT>-&nbsp;</TT></TD>
    <TD align=3Dright><TT>146&nbsp;</TT></TD>
    <TD align=3Dright><TT>0&nbsp;&nbsp;</TT></TD>
    <TD noWrap align=3Dright><TT>62&nbsp;&nbsp;</TT></TD>
    <TD noWrap><TT>&nbsp;R.MPSAEFAR.I</TT></TD></TR>
  <TR>
    <TD align=3Dright>&nbsp;</TD>
    <TD align=3Dright><TT>924.3605&nbsp;&nbsp;</TT></TD>
    <TD align=3Dright><TT>923.3532&nbsp;&nbsp;</TT></TD>
    <TD align=3Dright><TT>923.4171&nbsp;&nbsp;</TT></TD>
    <TD noWrap align=3Dright><TT>-69.19&nbsp;</TT></TD>
    <TD align=3Dright><TT>139&nbsp;</TT></TD>
    <TD noWrap align=3Dright><TT>-&nbsp;</TT></TD>
    <TD align=3Dright><TT>146&nbsp;</TT></TD>
    <TD align=3Dright><TT>0&nbsp;&nbsp;</TT></TD>
    <TD noWrap align=3Dright><TT>---&nbsp;&nbsp;</TT></TD>
    <TD noWrap><TT>&nbsp;R.MPSAEFAR.I + Oxidation (M)</TT></TD></TR>
  <TR>
    <TD align=3Dright>&nbsp;</TD>
    <TD align=3Dright><TT>924.3605&nbsp;&nbsp;</TT></TD>
    <TD align=3Dright><TT>923.3532&nbsp;&nbsp;</TT></TD>
    <TD align=3Dright><TT>923.4171&nbsp;&nbsp;</TT></TD>
    <TD noWrap align=3Dright><TT>-69.19&nbsp;</TT></TD>
    <TD align=3Dright><TT>139&nbsp;</TT></TD>
    <TD noWrap align=3Dright><TT>-&nbsp;</TT></TD>
    <TD align=3Dright><TT>146&nbsp;</TT></TD>
    <TD align=3Dright><TT>0&nbsp;&nbsp;</TT></TD>
    <TD noWrap align=3Dright><TT>(16)&nbsp;</TT></TD>
    <TD noWrap><TT>&nbsp;R.MPSAEFAR.I + Oxidation (M)</TT></TD></TR>
  <TR>
    <TD align=3Dright>&nbsp;</TD>
    <TD align=3Dright><TT>1024.3878&nbsp;&nbsp;</TT></TD>
    <TD align=3Dright><TT>1023.3805&nbsp;&nbsp;</TT></TD>
    <TD align=3Dright><TT>1023.4410&nbsp;&nbsp;</TT></TD>
    <TD noWrap align=3Dright><TT>-59.08&nbsp;</TT></TD>
    <TD align=3Dright><TT>54&nbsp;</TT></TD>
    <TD noWrap align=3Dright><TT>-&nbsp;</TT></TD>
    <TD align=3Dright><TT>61&nbsp;</TT></TD>
    <TD align=3Dright><TT>0&nbsp;&nbsp;</TT></TD>
    <TD noWrap align=3Dright><TT>---&nbsp;&nbsp;</TT></TD>
    <TD noWrap><TT>&nbsp;R.SEGFEHYR.C</TT></TD></TR>
  <TR>
    <TD align=3Dright>&nbsp;</TD>
    <TD align=3Dright><TT>1024.3878&nbsp;&nbsp;</TT></TD>
    <TD align=3Dright><TT>1023.3805&nbsp;&nbsp;</TT></TD>
    <TD align=3Dright><TT>1023.4410&nbsp;&nbsp;</TT></TD>
    <TD noWrap align=3Dright><TT>-59.08&nbsp;</TT></TD>
    <TD align=3Dright><TT>54&nbsp;</TT></TD>
    <TD noWrap align=3Dright><TT>-&nbsp;</TT></TD>
    <TD align=3Dright><TT>61&nbsp;</TT></TD>
    <TD align=3Dright><TT>0&nbsp;&nbsp;</TT></TD>
    <TD noWrap align=3Dright><TT>46&nbsp;&nbsp;</TT></TD>
    <TD noWrap><TT>&nbsp;R.SEGFEHYR.C</TT></TD></TR>
  <TR>
    <TD align=3Dright>&nbsp;</TD>
    <TD align=3Dright><TT>2408.0859&nbsp;&nbsp;</TT></TD>
    <TD align=3Dright><TT>2407.0786&nbsp;&nbsp;</TT></TD>
    <TD align=3Dright><TT>2407.1842&nbsp;&nbsp;</TT></TD>
    <TD noWrap align=3Dright><TT>-43.84&nbsp;</TT></TD>
    <TD align=3Dright><TT>118&nbsp;</TT></TD>
    <TD noWrap align=3Dright><TT>-&nbsp;</TT></TD>
    <TD align=3Dright><TT>138&nbsp;</TT></TD>
    <TD align=3Dright><TT>0&nbsp;&nbsp;</TT></TD>
    <TD noWrap align=3Dright><TT>---&nbsp;&nbsp;</TT></TD>
    <TD noWrap><TT>&nbsp;K.LMDIDSEHLGIPEAEYHAIVR.M</TT></TD></TR>
  <TR>
    <TD align=3Dright>&nbsp;</TD>
    <TD align=3Dright><TT>2408.0859&nbsp;&nbsp;</TT></TD>
    <TD align=3Dright><TT>2407.0786&nbsp;&nbsp;</TT></TD>
    <TD align=3Dright><TT>2407.1842&nbsp;&nbsp;</TT></TD>
    <TD noWrap align=3Dright><TT>-43.84&nbsp;</TT></TD>
    <TD align=3Dright><TT>118&nbsp;</TT></TD>
    <TD noWrap align=3Dright><TT>-&nbsp;</TT></TD>
    <TD align=3Dright><TT>138&nbsp;</TT></TD>
    <TD align=3Dright><TT>0&nbsp;&nbsp;</TT></TD>
    <TD noWrap align=3Dright><TT>80&nbsp;&nbsp;</TT></TD>
    <TD noWrap><TT>&nbsp;K.LMDIDSEHLGIPEAEYHAIVR.M</TT></TD></TR>
  <TR>
    <TD align=3Dright>&nbsp;</TD>
    <TD align=3Dright><TT>2424.0598&nbsp;&nbsp;</TT></TD>
    <TD align=3Dright><TT>2423.0525&nbsp;&nbsp;</TT></TD>
    <TD align=3Dright><TT>2423.1791&nbsp;&nbsp;</TT></TD>
    <TD noWrap align=3Dright><TT>-52.23&nbsp;</TT></TD>
    <TD align=3Dright><TT>118&nbsp;</TT></TD>
    <TD noWrap align=3Dright><TT>-&nbsp;</TT></TD>
    <TD align=3Dright><TT>138&nbsp;</TT></TD>
    <TD align=3Dright><TT>0&nbsp;&nbsp;</TT></TD>
    <TD noWrap align=3Dright><TT>---&nbsp;&nbsp;</TT></TD>
    <TD noWrap><TT>&nbsp;K.LMDIDSEHLGIPEAEYHAIVR.M + Oxidation=20
  (M)</TT></TD></TR></TBODY></TABLE>
<TABLE border=3D0 cellSpacing=3D0>
  <TBODY>
  <TR>
    <TD><TT>&nbsp;&nbsp;&nbsp;&nbsp;&nbsp;&nbsp;</TT></TD>
    <TD><TT><B>No match to: </B>825.0365, 841.0052, 842.4589, 856.4731,=20
      870.4912, 952.4346, 952.4346, 968.4218, 968.4218, 1036.0507, =
1175.5142,=20
      1175.5142, 1179.5238, 1475.6672, 1475.6672, 2210.9788, 2224.9949,=20
      2224.9949, 2361.4150, 2361.4150, 2384.8525, 2749.2031, 2809.2026,=20
      3046.4360</TT></TD></TR></TBODY></TABLE><BR>
<TABLE border=3D0 cellSpacing=3D0>
  <TBODY>
  <TR>
    <TD><TT><B><A =
name=3DHit9>9.</A>&nbsp;&nbsp;&nbsp;&nbsp;</B></TT></TD>
    <TD noWrap><TT><A=20
      =
href=3D"http://zxw-pc/mascot/cgi/protein_view.pl?file=3D../data/20121225/=
F002402.dat&amp;hit=3D9"=20
      =
target=3D_blank>gi|3821259</A>&nbsp;&nbsp;&nbsp;&nbsp;<B>Mass:</B>&nbsp;2=
9455&nbsp;&nbsp;&nbsp;&nbsp;<B>Score:</B>&nbsp;221&nbsp;&nbsp;&nbsp;&nbsp=
;<B>Expect:</B>&nbsp;1.5e-016&nbsp;&nbsp;<B>Matches:</B>&nbsp;10</TT></TD=
></TR>
  <TR>
    <TD>&nbsp;</TD>
    <TD noWrap><TT>PCNA protein [Nicotiana =
tabacum]</TT></TD></TR></TBODY></TABLE>
<TABLE border=3D0 cellSpacing=3D0 cellPadding=3D0>
  <TBODY>
  <TR>
    <TD><TT>&nbsp;&nbsp;&nbsp;&nbsp;&nbsp;&nbsp;</TT></TD>
    <TD align=3Dright><TT><B>Observed&nbsp;&nbsp;</B></TT></TD>
    <TD noWrap align=3Dright><TT><B>Mr(expt)&nbsp;&nbsp;</B></TT></TD>
    <TD noWrap align=3Dright><TT><B>Mr(calc)&nbsp;&nbsp;</B></TT></TD>
    <TD align=3Dright><TT><B>&nbsp;ppm&nbsp;&nbsp;</B></TT></TD>
    <TD align=3Dright><TT><B>Start&nbsp;</B></TT></TD>
    <TD align=3Dright><TT><B>&nbsp;</B></TT></TD>
    <TD align=3Dright><TT><B>End&nbsp;</B></TT></TD>
    <TD align=3Dright><TT><B>Miss&nbsp;</B></TT></TD>
    <TD align=3Dright><TT><B>Ions&nbsp;</B></TT></TD>
    <TD><TT><B>&nbsp;Peptide</B></TT></TD></TR>
  <TR>
    <TD align=3Dright>&nbsp;</TD>
    <TD align=3Dright><TT>890.3549&nbsp;&nbsp;</TT></TD>
    <TD align=3Dright><TT>889.3476&nbsp;&nbsp;</TT></TD>
    <TD align=3Dright><TT>889.4004&nbsp;&nbsp;</TT></TD>
    <TD noWrap align=3Dright><TT>-59.36&nbsp;</TT></TD>
    <TD align=3Dright><TT>211&nbsp;</TT></TD>
    <TD noWrap align=3Dright><TT>-&nbsp;</TT></TD>
    <TD align=3Dright><TT>217&nbsp;</TT></TD>
    <TD align=3Dright><TT>0&nbsp;&nbsp;</TT></TD>
    <TD noWrap align=3Dright><TT>---&nbsp;&nbsp;</TT></TD>
    <TD noWrap><TT>&nbsp;R.YMNSFTK.A</TT></TD></TR>
  <TR>
    <TD align=3Dright>&nbsp;</TD>
    <TD align=3Dright><TT>908.3732&nbsp;&nbsp;</TT></TD>
    <TD align=3Dright><TT>907.3660&nbsp;&nbsp;</TT></TD>
    <TD align=3Dright><TT>907.4222&nbsp;&nbsp;</TT></TD>
    <TD noWrap align=3Dright><TT>-61.95&nbsp;</TT></TD>
    <TD align=3Dright><TT>139&nbsp;</TT></TD>
    <TD noWrap align=3Dright><TT>-&nbsp;</TT></TD>
    <TD align=3Dright><TT>146&nbsp;</TT></TD>
    <TD align=3Dright><TT>0&nbsp;&nbsp;</TT></TD>
    <TD noWrap align=3Dright><TT>---&nbsp;&nbsp;</TT></TD>
    <TD noWrap><TT>&nbsp;R.MPSAEFAR.I</TT></TD></TR>
  <TR>
    <TD align=3Dright>&nbsp;</TD>
    <TD align=3Dright><TT>908.3732&nbsp;&nbsp;</TT></TD>
    <TD align=3Dright><TT>907.3660&nbsp;&nbsp;</TT></TD>
    <TD align=3Dright><TT>907.4222&nbsp;&nbsp;</TT></TD>
    <TD noWrap align=3Dright><TT>-61.95&nbsp;</TT></TD>
    <TD align=3Dright><TT>139&nbsp;</TT></TD>
    <TD noWrap align=3Dright><TT>-&nbsp;</TT></TD>
    <TD align=3Dright><TT>146&nbsp;</TT></TD>
    <TD align=3Dright><TT>0&nbsp;&nbsp;</TT></TD>
    <TD noWrap align=3Dright><TT>62&nbsp;&nbsp;</TT></TD>
    <TD noWrap><TT>&nbsp;R.MPSAEFAR.I</TT></TD></TR>
  <TR>
    <TD align=3Dright>&nbsp;</TD>
    <TD align=3Dright><TT>924.3605&nbsp;&nbsp;</TT></TD>
    <TD align=3Dright><TT>923.3532&nbsp;&nbsp;</TT></TD>
    <TD align=3Dright><TT>923.4171&nbsp;&nbsp;</TT></TD>
    <TD noWrap align=3Dright><TT>-69.19&nbsp;</TT></TD>
    <TD align=3Dright><TT>139&nbsp;</TT></TD>
    <TD noWrap align=3Dright><TT>-&nbsp;</TT></TD>
    <TD align=3Dright><TT>146&nbsp;</TT></TD>
    <TD align=3Dright><TT>0&nbsp;&nbsp;</TT></TD>
    <TD noWrap align=3Dright><TT>---&nbsp;&nbsp;</TT></TD>
    <TD noWrap><TT>&nbsp;R.MPSAEFAR.I + Oxidation (M)</TT></TD></TR>
  <TR>
    <TD align=3Dright>&nbsp;</TD>
    <TD align=3Dright><TT>924.3605&nbsp;&nbsp;</TT></TD>
    <TD align=3Dright><TT>923.3532&nbsp;&nbsp;</TT></TD>
    <TD align=3Dright><TT>923.4171&nbsp;&nbsp;</TT></TD>
    <TD noWrap align=3Dright><TT>-69.19&nbsp;</TT></TD>
    <TD align=3Dright><TT>139&nbsp;</TT></TD>
    <TD noWrap align=3Dright><TT>-&nbsp;</TT></TD>
    <TD align=3Dright><TT>146&nbsp;</TT></TD>
    <TD align=3Dright><TT>0&nbsp;&nbsp;</TT></TD>
    <TD noWrap align=3Dright><TT>(16)&nbsp;</TT></TD>
    <TD noWrap><TT>&nbsp;R.MPSAEFAR.I + Oxidation (M)</TT></TD></TR>
  <TR>
    <TD align=3Dright>&nbsp;</TD>
    <TD align=3Dright><TT>1024.3878&nbsp;&nbsp;</TT></TD>
    <TD align=3Dright><TT>1023.3805&nbsp;&nbsp;</TT></TD>
    <TD align=3Dright><TT>1023.4410&nbsp;&nbsp;</TT></TD>
    <TD noWrap align=3Dright><TT>-59.08&nbsp;</TT></TD>
    <TD align=3Dright><TT>54&nbsp;</TT></TD>
    <TD noWrap align=3Dright><TT>-&nbsp;</TT></TD>
    <TD align=3Dright><TT>61&nbsp;</TT></TD>
    <TD align=3Dright><TT>0&nbsp;&nbsp;</TT></TD>
    <TD noWrap align=3Dright><TT>---&nbsp;&nbsp;</TT></TD>
    <TD noWrap><TT>&nbsp;R.SEGFEHYR.C</TT></TD></TR>
  <TR>
    <TD align=3Dright>&nbsp;</TD>
    <TD align=3Dright><TT>1024.3878&nbsp;&nbsp;</TT></TD>
    <TD align=3Dright><TT>1023.3805&nbsp;&nbsp;</TT></TD>
    <TD align=3Dright><TT>1023.4410&nbsp;&nbsp;</TT></TD>
    <TD noWrap align=3Dright><TT>-59.08&nbsp;</TT></TD>
    <TD align=3Dright><TT>54&nbsp;</TT></TD>
    <TD noWrap align=3Dright><TT>-&nbsp;</TT></TD>
    <TD align=3Dright><TT>61&nbsp;</TT></TD>
    <TD align=3Dright><TT>0&nbsp;&nbsp;</TT></TD>
    <TD noWrap align=3Dright><TT>46&nbsp;&nbsp;</TT></TD>
    <TD noWrap><TT>&nbsp;R.SEGFEHYR.C</TT></TD></TR>
  <TR>
    <TD align=3Dright>&nbsp;</TD>
    <TD align=3Dright><TT>2408.0859&nbsp;&nbsp;</TT></TD>
    <TD align=3Dright><TT>2407.0786&nbsp;&nbsp;</TT></TD>
    <TD align=3Dright><TT>2407.1842&nbsp;&nbsp;</TT></TD>
    <TD noWrap align=3Dright><TT>-43.84&nbsp;</TT></TD>
    <TD align=3Dright><TT>118&nbsp;</TT></TD>
    <TD noWrap align=3Dright><TT>-&nbsp;</TT></TD>
    <TD align=3Dright><TT>138&nbsp;</TT></TD>
    <TD align=3Dright><TT>0&nbsp;&nbsp;</TT></TD>
    <TD noWrap align=3Dright><TT>---&nbsp;&nbsp;</TT></TD>
    <TD noWrap><TT>&nbsp;K.LMDIDSEHLGIPEAEYHAIVR.M</TT></TD></TR>
  <TR>
    <TD align=3Dright>&nbsp;</TD>
    <TD align=3Dright><TT>2408.0859&nbsp;&nbsp;</TT></TD>
    <TD align=3Dright><TT>2407.0786&nbsp;&nbsp;</TT></TD>
    <TD align=3Dright><TT>2407.1842&nbsp;&nbsp;</TT></TD>
    <TD noWrap align=3Dright><TT>-43.84&nbsp;</TT></TD>
    <TD align=3Dright><TT>118&nbsp;</TT></TD>
    <TD noWrap align=3Dright><TT>-&nbsp;</TT></TD>
    <TD align=3Dright><TT>138&nbsp;</TT></TD>
    <TD align=3Dright><TT>0&nbsp;&nbsp;</TT></TD>
    <TD noWrap align=3Dright><TT>80&nbsp;&nbsp;</TT></TD>
    <TD noWrap><TT>&nbsp;K.LMDIDSEHLGIPEAEYHAIVR.M</TT></TD></TR>
  <TR>
    <TD align=3Dright>&nbsp;</TD>
    <TD align=3Dright><TT>2424.0598&nbsp;&nbsp;</TT></TD>
    <TD align=3Dright><TT>2423.0525&nbsp;&nbsp;</TT></TD>
    <TD align=3Dright><TT>2423.1791&nbsp;&nbsp;</TT></TD>
    <TD noWrap align=3Dright><TT>-52.23&nbsp;</TT></TD>
    <TD align=3Dright><TT>118&nbsp;</TT></TD>
    <TD noWrap align=3Dright><TT>-&nbsp;</TT></TD>
    <TD align=3Dright><TT>138&nbsp;</TT></TD>
    <TD align=3Dright><TT>0&nbsp;&nbsp;</TT></TD>
    <TD noWrap align=3Dright><TT>---&nbsp;&nbsp;</TT></TD>
    <TD noWrap><TT>&nbsp;K.LMDIDSEHLGIPEAEYHAIVR.M + Oxidation=20
  (M)</TT></TD></TR></TBODY></TABLE>
<TABLE border=3D0 cellSpacing=3D0>
  <TBODY>
  <TR>
    <TD><TT>&nbsp;&nbsp;&nbsp;&nbsp;&nbsp;&nbsp;</TT></TD>
    <TD><TT><B>No match to: </B>825.0365, 841.0052, 842.4589, 856.4731,=20
      870.4912, 952.4346, 952.4346, 968.4218, 968.4218, 1036.0507, =
1175.5142,=20
      1175.5142, 1179.5238, 1475.6672, 1475.6672, 2210.9788, 2224.9949,=20
      2224.9949, 2361.4150, 2361.4150, 2384.8525, 2749.2031, 2809.2026,=20
      3046.4360</TT></TD></TR></TBODY></TABLE><BR>
<TABLE border=3D0 cellSpacing=3D0>
  <TBODY>
  <TR>
    <TD><TT><B><A name=3DHit10>10.</A>&nbsp;&nbsp;&nbsp;</B></TT></TD>
    <TD noWrap><TT><A=20
      =
href=3D"http://zxw-pc/mascot/cgi/protein_view.pl?file=3D../data/20121225/=
F002402.dat&amp;hit=3D10"=20
      =
target=3D_blank>gi|3608175</A>&nbsp;&nbsp;&nbsp;&nbsp;<B>Mass:</B>&nbsp;2=
9455&nbsp;&nbsp;&nbsp;&nbsp;<B>Score:</B>&nbsp;221&nbsp;&nbsp;&nbsp;&nbsp=
;<B>Expect:</B>&nbsp;1.5e-016&nbsp;&nbsp;<B>Matches:</B>&nbsp;10</TT></TD=
></TR>
  <TR>
    <TD>&nbsp;</TD>
    <TD noWrap><TT>proliferating cell nuclear antigen [Pisum=20
  sativum]</TT></TD></TR></TBODY></TABLE>
<TABLE border=3D0 cellSpacing=3D0 cellPadding=3D0>
  <TBODY>
  <TR>
    <TD><TT>&nbsp;&nbsp;&nbsp;&nbsp;&nbsp;&nbsp;</TT></TD>
    <TD align=3Dright><TT><B>Observed&nbsp;&nbsp;</B></TT></TD>
    <TD noWrap align=3Dright><TT><B>Mr(expt)&nbsp;&nbsp;</B></TT></TD>
    <TD noWrap align=3Dright><TT><B>Mr(calc)&nbsp;&nbsp;</B></TT></TD>
    <TD align=3Dright><TT><B>&nbsp;ppm&nbsp;&nbsp;</B></TT></TD>
    <TD align=3Dright><TT><B>Start&nbsp;</B></TT></TD>
    <TD align=3Dright><TT><B>&nbsp;</B></TT></TD>
    <TD align=3Dright><TT><B>End&nbsp;</B></TT></TD>
    <TD align=3Dright><TT><B>Miss&nbsp;</B></TT></TD>
    <TD align=3Dright><TT><B>Ions&nbsp;</B></TT></TD>
    <TD><TT><B>&nbsp;Peptide</B></TT></TD></TR>
  <TR>
    <TD align=3Dright>&nbsp;</TD>
    <TD align=3Dright><TT>890.3549&nbsp;&nbsp;</TT></TD>
    <TD align=3Dright><TT>889.3476&nbsp;&nbsp;</TT></TD>
    <TD align=3Dright><TT>889.4004&nbsp;&nbsp;</TT></TD>
    <TD noWrap align=3Dright><TT>-59.36&nbsp;</TT></TD>
    <TD align=3Dright><TT>211&nbsp;</TT></TD>
    <TD noWrap align=3Dright><TT>-&nbsp;</TT></TD>
    <TD align=3Dright><TT>217&nbsp;</TT></TD>
    <TD align=3Dright><TT>0&nbsp;&nbsp;</TT></TD>
    <TD noWrap align=3Dright><TT>---&nbsp;&nbsp;</TT></TD>
    <TD noWrap><TT>&nbsp;R.YMNSFTK.A</TT></TD></TR>
  <TR>
    <TD align=3Dright>&nbsp;</TD>
    <TD align=3Dright><TT>908.3732&nbsp;&nbsp;</TT></TD>
    <TD align=3Dright><TT>907.3660&nbsp;&nbsp;</TT></TD>
    <TD align=3Dright><TT>907.4222&nbsp;&nbsp;</TT></TD>
    <TD noWrap align=3Dright><TT>-61.95&nbsp;</TT></TD>
    <TD align=3Dright><TT>139&nbsp;</TT></TD>
    <TD noWrap align=3Dright><TT>-&nbsp;</TT></TD>
    <TD align=3Dright><TT>146&nbsp;</TT></TD>
    <TD align=3Dright><TT>0&nbsp;&nbsp;</TT></TD>
    <TD noWrap align=3Dright><TT>---&nbsp;&nbsp;</TT></TD>
    <TD noWrap><TT>&nbsp;R.MPSAEFAR.I</TT></TD></TR>
  <TR>
    <TD align=3Dright>&nbsp;</TD>
    <TD align=3Dright><TT>908.3732&nbsp;&nbsp;</TT></TD>
    <TD align=3Dright><TT>907.3660&nbsp;&nbsp;</TT></TD>
    <TD align=3Dright><TT>907.4222&nbsp;&nbsp;</TT></TD>
    <TD noWrap align=3Dright><TT>-61.95&nbsp;</TT></TD>
    <TD align=3Dright><TT>139&nbsp;</TT></TD>
    <TD noWrap align=3Dright><TT>-&nbsp;</TT></TD>
    <TD align=3Dright><TT>146&nbsp;</TT></TD>
    <TD align=3Dright><TT>0&nbsp;&nbsp;</TT></TD>
    <TD noWrap align=3Dright><TT>62&nbsp;&nbsp;</TT></TD>
    <TD noWrap><TT>&nbsp;R.MPSAEFAR.I</TT></TD></TR>
  <TR>
    <TD align=3Dright>&nbsp;</TD>
    <TD align=3Dright><TT>924.3605&nbsp;&nbsp;</TT></TD>
    <TD align=3Dright><TT>923.3532&nbsp;&nbsp;</TT></TD>
    <TD align=3Dright><TT>923.4171&nbsp;&nbsp;</TT></TD>
    <TD noWrap align=3Dright><TT>-69.19&nbsp;</TT></TD>
    <TD align=3Dright><TT>139&nbsp;</TT></TD>
    <TD noWrap align=3Dright><TT>-&nbsp;</TT></TD>
    <TD align=3Dright><TT>146&nbsp;</TT></TD>
    <TD align=3Dright><TT>0&nbsp;&nbsp;</TT></TD>
    <TD noWrap align=3Dright><TT>---&nbsp;&nbsp;</TT></TD>
    <TD noWrap><TT>&nbsp;R.MPSAEFAR.I + Oxidation (M)</TT></TD></TR>
  <TR>
    <TD align=3Dright>&nbsp;</TD>
    <TD align=3Dright><TT>924.3605&nbsp;&nbsp;</TT></TD>
    <TD align=3Dright><TT>923.3532&nbsp;&nbsp;</TT></TD>
    <TD align=3Dright><TT>923.4171&nbsp;&nbsp;</TT></TD>
    <TD noWrap align=3Dright><TT>-69.19&nbsp;</TT></TD>
    <TD align=3Dright><TT>139&nbsp;</TT></TD>
    <TD noWrap align=3Dright><TT>-&nbsp;</TT></TD>
    <TD align=3Dright><TT>146&nbsp;</TT></TD>
    <TD align=3Dright><TT>0&nbsp;&nbsp;</TT></TD>
    <TD noWrap align=3Dright><TT>(16)&nbsp;</TT></TD>
    <TD noWrap><TT>&nbsp;R.MPSAEFAR.I + Oxidation (M)</TT></TD></TR>
  <TR>
    <TD align=3Dright>&nbsp;</TD>
    <TD align=3Dright><TT>1024.3878&nbsp;&nbsp;</TT></TD>
    <TD align=3Dright><TT>1023.3805&nbsp;&nbsp;</TT></TD>
    <TD align=3Dright><TT>1023.4410&nbsp;&nbsp;</TT></TD>
    <TD noWrap align=3Dright><TT>-59.08&nbsp;</TT></TD>
    <TD align=3Dright><TT>54&nbsp;</TT></TD>
    <TD noWrap align=3Dright><TT>-&nbsp;</TT></TD>
    <TD align=3Dright><TT>61&nbsp;</TT></TD>
    <TD align=3Dright><TT>0&nbsp;&nbsp;</TT></TD>
    <TD noWrap align=3Dright><TT>---&nbsp;&nbsp;</TT></TD>
    <TD noWrap><TT>&nbsp;R.SEGFEHYR.C</TT></TD></TR>
  <TR>
    <TD align=3Dright>&nbsp;</TD>
    <TD align=3Dright><TT>1024.3878&nbsp;&nbsp;</TT></TD>
    <TD align=3Dright><TT>1023.3805&nbsp;&nbsp;</TT></TD>
    <TD align=3Dright><TT>1023.4410&nbsp;&nbsp;</TT></TD>
    <TD noWrap align=3Dright><TT>-59.08&nbsp;</TT></TD>
    <TD align=3Dright><TT>54&nbsp;</TT></TD>
    <TD noWrap align=3Dright><TT>-&nbsp;</TT></TD>
    <TD align=3Dright><TT>61&nbsp;</TT></TD>
    <TD align=3Dright><TT>0&nbsp;&nbsp;</TT></TD>
    <TD noWrap align=3Dright><TT>46&nbsp;&nbsp;</TT></TD>
    <TD noWrap><TT>&nbsp;R.SEGFEHYR.C</TT></TD></TR>
  <TR>
    <TD align=3Dright>&nbsp;</TD>
    <TD align=3Dright><TT>2408.0859&nbsp;&nbsp;</TT></TD>
    <TD align=3Dright><TT>2407.0786&nbsp;&nbsp;</TT></TD>
    <TD align=3Dright><TT>2407.1842&nbsp;&nbsp;</TT></TD>
    <TD noWrap align=3Dright><TT>-43.84&nbsp;</TT></TD>
    <TD align=3Dright><TT>118&nbsp;</TT></TD>
    <TD noWrap align=3Dright><TT>-&nbsp;</TT></TD>
    <TD align=3Dright><TT>138&nbsp;</TT></TD>
    <TD align=3Dright><TT>0&nbsp;&nbsp;</TT></TD>
    <TD noWrap align=3Dright><TT>---&nbsp;&nbsp;</TT></TD>
    <TD noWrap><TT>&nbsp;K.LMDIDSEHLGIPEAEYHAIVR.M</TT></TD></TR>
  <TR>
    <TD align=3Dright>&nbsp;</TD>
    <TD align=3Dright><TT>2408.0859&nbsp;&nbsp;</TT></TD>
    <TD align=3Dright><TT>2407.0786&nbsp;&nbsp;</TT></TD>
    <TD align=3Dright><TT>2407.1842&nbsp;&nbsp;</TT></TD>
    <TD noWrap align=3Dright><TT>-43.84&nbsp;</TT></TD>
    <TD align=3Dright><TT>118&nbsp;</TT></TD>
    <TD noWrap align=3Dright><TT>-&nbsp;</TT></TD>
    <TD align=3Dright><TT>138&nbsp;</TT></TD>
    <TD align=3Dright><TT>0&nbsp;&nbsp;</TT></TD>
    <TD noWrap align=3Dright><TT>80&nbsp;&nbsp;</TT></TD>
    <TD noWrap><TT>&nbsp;K.LMDIDSEHLGIPEAEYHAIVR.M</TT></TD></TR>
  <TR>
    <TD align=3Dright>&nbsp;</TD>
    <TD align=3Dright><TT>2424.0598&nbsp;&nbsp;</TT></TD>
    <TD align=3Dright><TT>2423.0525&nbsp;&nbsp;</TT></TD>
    <TD align=3Dright><TT>2423.1791&nbsp;&nbsp;</TT></TD>
    <TD noWrap align=3Dright><TT>-52.23&nbsp;</TT></TD>
    <TD align=3Dright><TT>118&nbsp;</TT></TD>
    <TD noWrap align=3Dright><TT>-&nbsp;</TT></TD>
    <TD align=3Dright><TT>138&nbsp;</TT></TD>
    <TD align=3Dright><TT>0&nbsp;&nbsp;</TT></TD>
    <TD noWrap align=3Dright><TT>---&nbsp;&nbsp;</TT></TD>
    <TD noWrap><TT>&nbsp;K.LMDIDSEHLGIPEAEYHAIVR.M + Oxidation=20
  (M)</TT></TD></TR></TBODY></TABLE>
<TABLE border=3D0 cellSpacing=3D0>
  <TBODY>
  <TR>
    <TD><TT>&nbsp;&nbsp;&nbsp;&nbsp;&nbsp;&nbsp;</TT></TD>
    <TD><TT><B>No match to: </B>825.0365, 841.0052, 842.4589, 856.4731,=20
      870.4912, 952.4346, 952.4346, 968.4218, 968.4218, 1036.0507, =
1175.5142,=20
      1175.5142, 1179.5238, 1475.6672, 1475.6672, 2210.9788, 2224.9949,=20
      2224.9949, 2361.4150, 2361.4150, 2384.8525, 2749.2031, 2809.2026,=20
      3046.4360</TT></TD></TR></TBODY></TABLE><BR>
<TABLE border=3D0 cellSpacing=3D0>
  <TBODY>
  <TR>
    <TD><TT><B><A name=3DHit11>11.</A>&nbsp;&nbsp;&nbsp;</B></TT></TD>
    <TD noWrap><TT><A=20
      =
href=3D"http://zxw-pc/mascot/cgi/protein_view.pl?file=3D../data/20121225/=
F002402.dat&amp;hit=3D11"=20
      =
target=3D_blank>gi|255558840</A>&nbsp;&nbsp;&nbsp;&nbsp;<B>Mass:</B>&nbsp=
;29516&nbsp;&nbsp;&nbsp;&nbsp;<B>Score:</B>&nbsp;201&nbsp;&nbsp;&nbsp;&nb=
sp;<B>Expect:</B>&nbsp;1.5e-014&nbsp;&nbsp;<B>Matches:</B>&nbsp;11</TT></=
TD></TR>
  <TR>
    <TD>&nbsp;</TD>
    <TD noWrap><TT>proliferating cell nuclear antigen, putative [Ricinus =

      communis]</TT></TD></TR></TBODY></TABLE>
<TABLE border=3D0 cellSpacing=3D0 cellPadding=3D0>
  <TBODY>
  <TR>
    <TD><TT>&nbsp;&nbsp;&nbsp;&nbsp;&nbsp;&nbsp;</TT></TD>
    <TD align=3Dright><TT><B>Observed&nbsp;&nbsp;</B></TT></TD>
    <TD noWrap align=3Dright><TT><B>Mr(expt)&nbsp;&nbsp;</B></TT></TD>
    <TD noWrap align=3Dright><TT><B>Mr(calc)&nbsp;&nbsp;</B></TT></TD>
    <TD align=3Dright><TT><B>&nbsp;ppm&nbsp;&nbsp;</B></TT></TD>
    <TD align=3Dright><TT><B>Start&nbsp;</B></TT></TD>
    <TD align=3Dright><TT><B>&nbsp;</B></TT></TD>
    <TD align=3Dright><TT><B>End&nbsp;</B></TT></TD>
    <TD align=3Dright><TT><B>Miss&nbsp;</B></TT></TD>
    <TD align=3Dright><TT><B>Ions&nbsp;</B></TT></TD>
    <TD><TT><B>&nbsp;Peptide</B></TT></TD></TR>
  <TR>
    <TD align=3Dright>&nbsp;</TD>
    <TD align=3Dright><TT>890.3549&nbsp;&nbsp;</TT></TD>
    <TD align=3Dright><TT>889.3476&nbsp;&nbsp;</TT></TD>
    <TD align=3Dright><TT>889.4004&nbsp;&nbsp;</TT></TD>
    <TD noWrap align=3Dright><TT>-59.36&nbsp;</TT></TD>
    <TD align=3Dright><TT>211&nbsp;</TT></TD>
    <TD noWrap align=3Dright><TT>-&nbsp;</TT></TD>
    <TD align=3Dright><TT>217&nbsp;</TT></TD>
    <TD align=3Dright><TT>0&nbsp;&nbsp;</TT></TD>
    <TD noWrap align=3Dright><TT>---&nbsp;&nbsp;</TT></TD>
    <TD noWrap><TT>&nbsp;R.YMNSFTK.A</TT></TD></TR>
  <TR>
    <TD align=3Dright>&nbsp;</TD>
    <TD align=3Dright><TT>952.4346&nbsp;&nbsp;</TT></TD>
    <TD align=3Dright><TT>951.4274&nbsp;&nbsp;</TT></TD>
    <TD align=3Dright><TT>951.4848&nbsp;&nbsp;</TT></TD>
    <TD noWrap align=3Dright><TT>-60.33&nbsp;</TT></TD>
    <TD align=3Dright><TT>241&nbsp;</TT></TD>
    <TD noWrap align=3Dright><TT>-&nbsp;</TT></TD>
    <TD align=3Dright><TT>248&nbsp;</TT></TD>
    <TD align=3Dright><TT>0&nbsp;&nbsp;</TT></TD>
    <TD noWrap align=3Dright><TT>---&nbsp;&nbsp;</TT></TD>
    <TD noWrap><TT>&nbsp;K.IAEMGYIR.F</TT></TD></TR>
  <TR>
    <TD align=3Dright>&nbsp;</TD>
    <TD align=3Dright><TT>952.4346&nbsp;&nbsp;</TT></TD>
    <TD align=3Dright><TT>951.4274&nbsp;&nbsp;</TT></TD>
    <TD align=3Dright><TT>951.4848&nbsp;&nbsp;</TT></TD>
    <TD noWrap align=3Dright><TT>-60.33&nbsp;</TT></TD>
    <TD align=3Dright><TT>241&nbsp;</TT></TD>
    <TD noWrap align=3Dright><TT>-&nbsp;</TT></TD>
    <TD align=3Dright><TT>248&nbsp;</TT></TD>
    <TD align=3Dright><TT>0&nbsp;&nbsp;</TT></TD>
    <TD noWrap align=3Dright><TT>30&nbsp;&nbsp;</TT></TD>
    <TD noWrap><TT>&nbsp;K.IAEMGYIR.F</TT></TD></TR>
  <TR>
    <TD align=3Dright>&nbsp;</TD>
    <TD align=3Dright><TT>968.4218&nbsp;&nbsp;</TT></TD>
    <TD align=3Dright><TT>967.4145&nbsp;&nbsp;</TT></TD>
    <TD align=3Dright><TT>967.4797&nbsp;&nbsp;</TT></TD>
    <TD noWrap align=3Dright><TT>-67.33&nbsp;</TT></TD>
    <TD align=3Dright><TT>241&nbsp;</TT></TD>
    <TD noWrap align=3Dright><TT>-&nbsp;</TT></TD>
    <TD align=3Dright><TT>248&nbsp;</TT></TD>
    <TD align=3Dright><TT>0&nbsp;&nbsp;</TT></TD>
    <TD noWrap align=3Dright><TT>---&nbsp;&nbsp;</TT></TD>
    <TD noWrap><TT>&nbsp;K.IAEMGYIR.F + Oxidation (M)</TT></TD></TR>
  <TR>
    <TD align=3Dright>&nbsp;</TD>
    <TD align=3Dright><TT>968.4218&nbsp;&nbsp;</TT></TD>
    <TD align=3Dright><TT>967.4145&nbsp;&nbsp;</TT></TD>
    <TD align=3Dright><TT>967.4797&nbsp;&nbsp;</TT></TD>
    <TD noWrap align=3Dright><TT>-67.33&nbsp;</TT></TD>
    <TD align=3Dright><TT>241&nbsp;</TT></TD>
    <TD noWrap align=3Dright><TT>-&nbsp;</TT></TD>
    <TD align=3Dright><TT>248&nbsp;</TT></TD>
    <TD align=3Dright><TT>0&nbsp;&nbsp;</TT></TD>
    <TD noWrap align=3Dright><TT>(27)&nbsp;</TT></TD>
    <TD noWrap><TT>&nbsp;K.IAEMGYIR.F + Oxidation (M)</TT></TD></TR>
  <TR>
    <TD align=3Dright>&nbsp;</TD>
    <TD align=3Dright><TT>1024.3878&nbsp;&nbsp;</TT></TD>
    <TD align=3Dright><TT>1023.3805&nbsp;&nbsp;</TT></TD>
    <TD align=3Dright><TT>1023.4410&nbsp;&nbsp;</TT></TD>
    <TD noWrap align=3Dright><TT>-59.08&nbsp;</TT></TD>
    <TD align=3Dright><TT>54&nbsp;</TT></TD>
    <TD noWrap align=3Dright><TT>-&nbsp;</TT></TD>
    <TD align=3Dright><TT>61&nbsp;</TT></TD>
    <TD align=3Dright><TT>0&nbsp;&nbsp;</TT></TD>
    <TD noWrap align=3Dright><TT>---&nbsp;&nbsp;</TT></TD>
    <TD noWrap><TT>&nbsp;R.SEGFEHYR.C</TT></TD></TR>
  <TR>
    <TD align=3Dright>&nbsp;</TD>
    <TD align=3Dright><TT>1024.3878&nbsp;&nbsp;</TT></TD>
    <TD align=3Dright><TT>1023.3805&nbsp;&nbsp;</TT></TD>
    <TD align=3Dright><TT>1023.4410&nbsp;&nbsp;</TT></TD>
    <TD noWrap align=3Dright><TT>-59.08&nbsp;</TT></TD>
    <TD align=3Dright><TT>54&nbsp;</TT></TD>
    <TD noWrap align=3Dright><TT>-&nbsp;</TT></TD>
    <TD align=3Dright><TT>61&nbsp;</TT></TD>
    <TD align=3Dright><TT>0&nbsp;&nbsp;</TT></TD>
    <TD noWrap align=3Dright><TT>46&nbsp;&nbsp;</TT></TD>
    <TD noWrap><TT>&nbsp;R.SEGFEHYR.C</TT></TD></TR>
  <TR>
    <TD align=3Dright>&nbsp;</TD>
    <TD align=3Dright><TT>2408.0859&nbsp;&nbsp;</TT></TD>
    <TD align=3Dright><TT>2407.0786&nbsp;&nbsp;</TT></TD>
    <TD align=3Dright><TT>2407.1842&nbsp;&nbsp;</TT></TD>
    <TD noWrap align=3Dright><TT>-43.84&nbsp;</TT></TD>
    <TD align=3Dright><TT>118&nbsp;</TT></TD>
    <TD noWrap align=3Dright><TT>-&nbsp;</TT></TD>
    <TD align=3Dright><TT>138&nbsp;</TT></TD>
    <TD align=3Dright><TT>0&nbsp;&nbsp;</TT></TD>
    <TD noWrap align=3Dright><TT>---&nbsp;&nbsp;</TT></TD>
    <TD noWrap><TT>&nbsp;K.LMDIDSEHLGIPEAEYHAIVR.M</TT></TD></TR>
  <TR>
    <TD align=3Dright>&nbsp;</TD>
    <TD align=3Dright><TT>2408.0859&nbsp;&nbsp;</TT></TD>
    <TD align=3Dright><TT>2407.0786&nbsp;&nbsp;</TT></TD>
    <TD align=3Dright><TT>2407.1842&nbsp;&nbsp;</TT></TD>
    <TD noWrap align=3Dright><TT>-43.84&nbsp;</TT></TD>
    <TD align=3Dright><TT>118&nbsp;</TT></TD>
    <TD noWrap align=3Dright><TT>-&nbsp;</TT></TD>
    <TD align=3Dright><TT>138&nbsp;</TT></TD>
    <TD align=3Dright><TT>0&nbsp;&nbsp;</TT></TD>
    <TD noWrap align=3Dright><TT>80&nbsp;&nbsp;</TT></TD>
    <TD noWrap><TT>&nbsp;K.LMDIDSEHLGIPEAEYHAIVR.M</TT></TD></TR>
  <TR>
    <TD align=3Dright>&nbsp;</TD>
    <TD align=3Dright><TT>2424.0598&nbsp;&nbsp;</TT></TD>
    <TD align=3Dright><TT>2423.0525&nbsp;&nbsp;</TT></TD>
    <TD align=3Dright><TT>2423.1791&nbsp;&nbsp;</TT></TD>
    <TD noWrap align=3Dright><TT>-52.23&nbsp;</TT></TD>
    <TD align=3Dright><TT>118&nbsp;</TT></TD>
    <TD noWrap align=3Dright><TT>-&nbsp;</TT></TD>
    <TD align=3Dright><TT>138&nbsp;</TT></TD>
    <TD align=3Dright><TT>0&nbsp;&nbsp;</TT></TD>
    <TD noWrap align=3Dright><TT>---&nbsp;&nbsp;</TT></TD>
    <TD noWrap><TT>&nbsp;K.LMDIDSEHLGIPEAEYHAIVR.M + Oxidation =
(M)</TT></TD></TR>
  <TR>
    <TD align=3Dright>&nbsp;</TD>
    <TD align=3Dright><TT>3046.4360&nbsp;&nbsp;</TT></TD>
    <TD align=3Dright><TT>3045.4287&nbsp;&nbsp;</TT></TD>
    <TD align=3Dright><TT>3045.5328&nbsp;&nbsp;</TT></TD>
    <TD noWrap align=3Dright><TT>-34.19&nbsp;</TT></TD>
    <TD align=3Dright><TT>184&nbsp;</TT></TD>
    <TD noWrap align=3Dright><TT>-&nbsp;</TT></TD>
    <TD align=3Dright><TT>210&nbsp;</TT></TD>
    <TD align=3Dright><TT>0&nbsp;&nbsp;</TT></TD>
    <TD noWrap align=3Dright><TT>---&nbsp;&nbsp;</TT></TD>
    <TD=20
noWrap><TT>&nbsp;R.QNTTVDKPEEATIIEMNEPVSLTFALR.Y</TT></TD></TR></TBODY></=
TABLE>
<TABLE border=3D0 cellSpacing=3D0>
  <TBODY>
  <TR>
    <TD><TT>&nbsp;&nbsp;&nbsp;&nbsp;&nbsp;&nbsp;</TT></TD>
    <TD><TT><B>No match to: </B>825.0365, 841.0052, 842.4589, 856.4731,=20
      870.4912, 908.3732, 908.3732, 924.3605, 924.3605, 1036.0507, =
1175.5142,=20
      1175.5142, 1179.5238, 1475.6672, 1475.6672, 2210.9788, 2224.9949,=20
      2224.9949, 2361.4150, 2361.4150, 2384.8525, 2749.2031,=20
  2809.2026</TT></TD></TR></TBODY></TABLE><BR>
<TABLE border=3D0 cellSpacing=3D0>
  <TBODY>
  <TR>
    <TD><TT><B><A name=3DHit12>12.</A>&nbsp;&nbsp;&nbsp;</B></TT></TD>
    <TD noWrap><TT><A=20
      =
href=3D"http://zxw-pc/mascot/cgi/protein_view.pl?file=3D../data/20121225/=
F002402.dat&amp;hit=3D12"=20
      =
target=3D_blank>gi|223540285</A>&nbsp;&nbsp;&nbsp;&nbsp;<B>Mass:</B>&nbsp=
;29516&nbsp;&nbsp;&nbsp;&nbsp;<B>Score:</B>&nbsp;201&nbsp;&nbsp;&nbsp;&nb=
sp;<B>Expect:</B>&nbsp;1.5e-014&nbsp;&nbsp;<B>Matches:</B>&nbsp;11</TT></=
TD></TR>
  <TR>
    <TD>&nbsp;</TD>
    <TD noWrap><TT>proliferating cell nuclear antigen, putative [Ricinus =

      communis]</TT></TD></TR></TBODY></TABLE>
<TABLE border=3D0 cellSpacing=3D0 cellPadding=3D0>
  <TBODY>
  <TR>
    <TD><TT>&nbsp;&nbsp;&nbsp;&nbsp;&nbsp;&nbsp;</TT></TD>
    <TD align=3Dright><TT><B>Observed&nbsp;&nbsp;</B></TT></TD>
    <TD noWrap align=3Dright><TT><B>Mr(expt)&nbsp;&nbsp;</B></TT></TD>
    <TD noWrap align=3Dright><TT><B>Mr(calc)&nbsp;&nbsp;</B></TT></TD>
    <TD align=3Dright><TT><B>&nbsp;ppm&nbsp;&nbsp;</B></TT></TD>
    <TD align=3Dright><TT><B>Start&nbsp;</B></TT></TD>
    <TD align=3Dright><TT><B>&nbsp;</B></TT></TD>
    <TD align=3Dright><TT><B>End&nbsp;</B></TT></TD>
    <TD align=3Dright><TT><B>Miss&nbsp;</B></TT></TD>
    <TD align=3Dright><TT><B>Ions&nbsp;</B></TT></TD>
    <TD><TT><B>&nbsp;Peptide</B></TT></TD></TR>
  <TR>
    <TD align=3Dright>&nbsp;</TD>
    <TD align=3Dright><TT>890.3549&nbsp;&nbsp;</TT></TD>
    <TD align=3Dright><TT>889.3476&nbsp;&nbsp;</TT></TD>
    <TD align=3Dright><TT>889.4004&nbsp;&nbsp;</TT></TD>
    <TD noWrap align=3Dright><TT>-59.36&nbsp;</TT></TD>
    <TD align=3Dright><TT>211&nbsp;</TT></TD>
    <TD noWrap align=3Dright><TT>-&nbsp;</TT></TD>
    <TD align=3Dright><TT>217&nbsp;</TT></TD>
    <TD align=3Dright><TT>0&nbsp;&nbsp;</TT></TD>
    <TD noWrap align=3Dright><TT>---&nbsp;&nbsp;</TT></TD>
    <TD noWrap><TT>&nbsp;R.YMNSFTK.A</TT></TD></TR>
  <TR>
    <TD align=3Dright>&nbsp;</TD>
    <TD align=3Dright><TT>952.4346&nbsp;&nbsp;</TT></TD>
    <TD align=3Dright><TT>951.4274&nbsp;&nbsp;</TT></TD>
    <TD align=3Dright><TT>951.4848&nbsp;&nbsp;</TT></TD>
    <TD noWrap align=3Dright><TT>-60.33&nbsp;</TT></TD>
    <TD align=3Dright><TT>241&nbsp;</TT></TD>
    <TD noWrap align=3Dright><TT>-&nbsp;</TT></TD>
    <TD align=3Dright><TT>248&nbsp;</TT></TD>
    <TD align=3Dright><TT>0&nbsp;&nbsp;</TT></TD>
    <TD noWrap align=3Dright><TT>---&nbsp;&nbsp;</TT></TD>
    <TD noWrap><TT>&nbsp;K.IAEMGYIR.F</TT></TD></TR>
  <TR>
    <TD align=3Dright>&nbsp;</TD>
    <TD align=3Dright><TT>952.4346&nbsp;&nbsp;</TT></TD>
    <TD align=3Dright><TT>951.4274&nbsp;&nbsp;</TT></TD>
    <TD align=3Dright><TT>951.4848&nbsp;&nbsp;</TT></TD>
    <TD noWrap align=3Dright><TT>-60.33&nbsp;</TT></TD>
    <TD align=3Dright><TT>241&nbsp;</TT></TD>
    <TD noWrap align=3Dright><TT>-&nbsp;</TT></TD>
    <TD align=3Dright><TT>248&nbsp;</TT></TD>
    <TD align=3Dright><TT>0&nbsp;&nbsp;</TT></TD>
    <TD noWrap align=3Dright><TT>30&nbsp;&nbsp;</TT></TD>
    <TD noWrap><TT>&nbsp;K.IAEMGYIR.F</TT></TD></TR>
  <TR>
    <TD align=3Dright>&nbsp;</TD>
    <TD align=3Dright><TT>968.4218&nbsp;&nbsp;</TT></TD>
    <TD align=3Dright><TT>967.4145&nbsp;&nbsp;</TT></TD>
    <TD align=3Dright><TT>967.4797&nbsp;&nbsp;</TT></TD>
    <TD noWrap align=3Dright><TT>-67.33&nbsp;</TT></TD>
    <TD align=3Dright><TT>241&nbsp;</TT></TD>
    <TD noWrap align=3Dright><TT>-&nbsp;</TT></TD>
    <TD align=3Dright><TT>248&nbsp;</TT></TD>
    <TD align=3Dright><TT>0&nbsp;&nbsp;</TT></TD>
    <TD noWrap align=3Dright><TT>---&nbsp;&nbsp;</TT></TD>
    <TD noWrap><TT>&nbsp;K.IAEMGYIR.F + Oxidation (M)</TT></TD></TR>
  <TR>
    <TD align=3Dright>&nbsp;</TD>
    <TD align=3Dright><TT>968.4218&nbsp;&nbsp;</TT></TD>
    <TD align=3Dright><TT>967.4145&nbsp;&nbsp;</TT></TD>
    <TD align=3Dright><TT>967.4797&nbsp;&nbsp;</TT></TD>
    <TD noWrap align=3Dright><TT>-67.33&nbsp;</TT></TD>
    <TD align=3Dright><TT>241&nbsp;</TT></TD>
    <TD noWrap align=3Dright><TT>-&nbsp;</TT></TD>
    <TD align=3Dright><TT>248&nbsp;</TT></TD>
    <TD align=3Dright><TT>0&nbsp;&nbsp;</TT></TD>
    <TD noWrap align=3Dright><TT>(27)&nbsp;</TT></TD>
    <TD noWrap><TT>&nbsp;K.IAEMGYIR.F + Oxidation (M)</TT></TD></TR>
  <TR>
    <TD align=3Dright>&nbsp;</TD>
    <TD align=3Dright><TT>1024.3878&nbsp;&nbsp;</TT></TD>
    <TD align=3Dright><TT>1023.3805&nbsp;&nbsp;</TT></TD>
    <TD align=3Dright><TT>1023.4410&nbsp;&nbsp;</TT></TD>
    <TD noWrap align=3Dright><TT>-59.08&nbsp;</TT></TD>
    <TD align=3Dright><TT>54&nbsp;</TT></TD>
    <TD noWrap align=3Dright><TT>-&nbsp;</TT></TD>
    <TD align=3Dright><TT>61&nbsp;</TT></TD>
    <TD align=3Dright><TT>0&nbsp;&nbsp;</TT></TD>
    <TD noWrap align=3Dright><TT>---&nbsp;&nbsp;</TT></TD>
    <TD noWrap><TT>&nbsp;R.SEGFEHYR.C</TT></TD></TR>
  <TR>
    <TD align=3Dright>&nbsp;</TD>
    <TD align=3Dright><TT>1024.3878&nbsp;&nbsp;</TT></TD>
    <TD align=3Dright><TT>1023.3805&nbsp;&nbsp;</TT></TD>
    <TD align=3Dright><TT>1023.4410&nbsp;&nbsp;</TT></TD>
    <TD noWrap align=3Dright><TT>-59.08&nbsp;</TT></TD>
    <TD align=3Dright><TT>54&nbsp;</TT></TD>
    <TD noWrap align=3Dright><TT>-&nbsp;</TT></TD>
    <TD align=3Dright><TT>61&nbsp;</TT></TD>
    <TD align=3Dright><TT>0&nbsp;&nbsp;</TT></TD>
    <TD noWrap align=3Dright><TT>46&nbsp;&nbsp;</TT></TD>
    <TD noWrap><TT>&nbsp;R.SEGFEHYR.C</TT></TD></TR>
  <TR>
    <TD align=3Dright>&nbsp;</TD>
    <TD align=3Dright><TT>2408.0859&nbsp;&nbsp;</TT></TD>
    <TD align=3Dright><TT>2407.0786&nbsp;&nbsp;</TT></TD>
    <TD align=3Dright><TT>2407.1842&nbsp;&nbsp;</TT></TD>
    <TD noWrap align=3Dright><TT>-43.84&nbsp;</TT></TD>
    <TD align=3Dright><TT>118&nbsp;</TT></TD>
    <TD noWrap align=3Dright><TT>-&nbsp;</TT></TD>
    <TD align=3Dright><TT>138&nbsp;</TT></TD>
    <TD align=3Dright><TT>0&nbsp;&nbsp;</TT></TD>
    <TD noWrap align=3Dright><TT>---&nbsp;&nbsp;</TT></TD>
    <TD noWrap><TT>&nbsp;K.LMDIDSEHLGIPEAEYHAIVR.M</TT></TD></TR>
  <TR>
    <TD align=3Dright>&nbsp;</TD>
    <TD align=3Dright><TT>2408.0859&nbsp;&nbsp;</TT></TD>
    <TD align=3Dright><TT>2407.0786&nbsp;&nbsp;</TT></TD>
    <TD align=3Dright><TT>2407.1842&nbsp;&nbsp;</TT></TD>
    <TD noWrap align=3Dright><TT>-43.84&nbsp;</TT></TD>
    <TD align=3Dright><TT>118&nbsp;</TT></TD>
    <TD noWrap align=3Dright><TT>-&nbsp;</TT></TD>
    <TD align=3Dright><TT>138&nbsp;</TT></TD>
    <TD align=3Dright><TT>0&nbsp;&nbsp;</TT></TD>
    <TD noWrap align=3Dright><TT>80&nbsp;&nbsp;</TT></TD>
    <TD noWrap><TT>&nbsp;K.LMDIDSEHLGIPEAEYHAIVR.M</TT></TD></TR>
  <TR>
    <TD align=3Dright>&nbsp;</TD>
    <TD align=3Dright><TT>2424.0598&nbsp;&nbsp;</TT></TD>
    <TD align=3Dright><TT>2423.0525&nbsp;&nbsp;</TT></TD>
    <TD align=3Dright><TT>2423.1791&nbsp;&nbsp;</TT></TD>
    <TD noWrap align=3Dright><TT>-52.23&nbsp;</TT></TD>
    <TD align=3Dright><TT>118&nbsp;</TT></TD>
    <TD noWrap align=3Dright><TT>-&nbsp;</TT></TD>
    <TD align=3Dright><TT>138&nbsp;</TT></TD>
    <TD align=3Dright><TT>0&nbsp;&nbsp;</TT></TD>
    <TD noWrap align=3Dright><TT>---&nbsp;&nbsp;</TT></TD>
    <TD noWrap><TT>&nbsp;K.LMDIDSEHLGIPEAEYHAIVR.M + Oxidation =
(M)</TT></TD></TR>
  <TR>
    <TD align=3Dright>&nbsp;</TD>
    <TD align=3Dright><TT>3046.4360&nbsp;&nbsp;</TT></TD>
    <TD align=3Dright><TT>3045.4287&nbsp;&nbsp;</TT></TD>
    <TD align=3Dright><TT>3045.5328&nbsp;&nbsp;</TT></TD>
    <TD noWrap align=3Dright><TT>-34.19&nbsp;</TT></TD>
    <TD align=3Dright><TT>184&nbsp;</TT></TD>
    <TD noWrap align=3Dright><TT>-&nbsp;</TT></TD>
    <TD align=3Dright><TT>210&nbsp;</TT></TD>
    <TD align=3Dright><TT>0&nbsp;&nbsp;</TT></TD>
    <TD noWrap align=3Dright><TT>---&nbsp;&nbsp;</TT></TD>
    <TD=20
noWrap><TT>&nbsp;R.QNTTVDKPEEATIIEMNEPVSLTFALR.Y</TT></TD></TR></TBODY></=
TABLE>
<TABLE border=3D0 cellSpacing=3D0>
  <TBODY>
  <TR>
    <TD><TT>&nbsp;&nbsp;&nbsp;&nbsp;&nbsp;&nbsp;</TT></TD>
    <TD><TT><B>No match to: </B>825.0365, 841.0052, 842.4589, 856.4731,=20
      870.4912, 908.3732, 908.3732, 924.3605, 924.3605, 1036.0507, =
1175.5142,=20
      1175.5142, 1179.5238, 1475.6672, 1475.6672, 2210.9788, 2224.9949,=20
      2224.9949, 2361.4150, 2361.4150, 2384.8525, 2749.2031,=20
  2809.2026</TT></TD></TR></TBODY></TABLE><BR>
<TABLE border=3D0 cellSpacing=3D0>
  <TBODY>
  <TR>
    <TD><TT><B><A name=3DHit13>13.</A>&nbsp;&nbsp;&nbsp;</B></TT></TD>
    <TD noWrap><TT><A=20
      =
href=3D"http://zxw-pc/mascot/cgi/protein_view.pl?file=3D../data/20121225/=
F002402.dat&amp;hit=3D13"=20
      =
target=3D_blank>gi|297745962</A>&nbsp;&nbsp;&nbsp;&nbsp;<B>Mass:</B>&nbsp=
;25325&nbsp;&nbsp;&nbsp;&nbsp;<B>Score:</B>&nbsp;191&nbsp;&nbsp;&nbsp;&nb=
sp;<B>Expect:</B>&nbsp;1.5e-013&nbsp;&nbsp;<B>Matches:</B>&nbsp;10</TT></=
TD></TR>
  <TR>
    <TD>&nbsp;</TD>
    <TD noWrap><TT>unnamed protein product [Vitis=20
vinifera]</TT></TD></TR></TBODY></TABLE>
<TABLE border=3D0 cellSpacing=3D0 cellPadding=3D0>
  <TBODY>
  <TR>
    <TD><TT>&nbsp;&nbsp;&nbsp;&nbsp;&nbsp;&nbsp;</TT></TD>
    <TD align=3Dright><TT><B>Observed&nbsp;&nbsp;</B></TT></TD>
    <TD noWrap align=3Dright><TT><B>Mr(expt)&nbsp;&nbsp;</B></TT></TD>
    <TD noWrap align=3Dright><TT><B>Mr(calc)&nbsp;&nbsp;</B></TT></TD>
    <TD align=3Dright><TT><B>&nbsp;ppm&nbsp;&nbsp;</B></TT></TD>
    <TD align=3Dright><TT><B>Start&nbsp;</B></TT></TD>
    <TD align=3Dright><TT><B>&nbsp;</B></TT></TD>
    <TD align=3Dright><TT><B>End&nbsp;</B></TT></TD>
    <TD align=3Dright><TT><B>Miss&nbsp;</B></TT></TD>
    <TD align=3Dright><TT><B>Ions&nbsp;</B></TT></TD>
    <TD><TT><B>&nbsp;Peptide</B></TT></TD></TR>
  <TR>
    <TD align=3Dright>&nbsp;</TD>
    <TD align=3Dright><TT>890.3549&nbsp;&nbsp;</TT></TD>
    <TD align=3Dright><TT>889.3476&nbsp;&nbsp;</TT></TD>
    <TD align=3Dright><TT>889.4004&nbsp;&nbsp;</TT></TD>
    <TD noWrap align=3Dright><TT>-59.36&nbsp;</TT></TD>
    <TD align=3Dright><TT>172&nbsp;</TT></TD>
    <TD noWrap align=3Dright><TT>-&nbsp;</TT></TD>
    <TD align=3Dright><TT>178&nbsp;</TT></TD>
    <TD align=3Dright><TT>0&nbsp;&nbsp;</TT></TD>
    <TD noWrap align=3Dright><TT>---&nbsp;&nbsp;</TT></TD>
    <TD noWrap><TT>&nbsp;R.YMNSFTK.A</TT></TD></TR>
  <TR>
    <TD align=3Dright>&nbsp;</TD>
    <TD align=3Dright><TT>952.4346&nbsp;&nbsp;</TT></TD>
    <TD align=3Dright><TT>951.4274&nbsp;&nbsp;</TT></TD>
    <TD align=3Dright><TT>951.4848&nbsp;&nbsp;</TT></TD>
    <TD noWrap align=3Dright><TT>-60.33&nbsp;</TT></TD>
    <TD align=3Dright><TT>202&nbsp;</TT></TD>
    <TD noWrap align=3Dright><TT>-&nbsp;</TT></TD>
    <TD align=3Dright><TT>209&nbsp;</TT></TD>
    <TD align=3Dright><TT>0&nbsp;&nbsp;</TT></TD>
    <TD noWrap align=3Dright><TT>---&nbsp;&nbsp;</TT></TD>
    <TD noWrap><TT>&nbsp;K.IAEMGYIR.F</TT></TD></TR>
  <TR>
    <TD align=3Dright>&nbsp;</TD>
    <TD align=3Dright><TT>952.4346&nbsp;&nbsp;</TT></TD>
    <TD align=3Dright><TT>951.4274&nbsp;&nbsp;</TT></TD>
    <TD align=3Dright><TT>951.4848&nbsp;&nbsp;</TT></TD>
    <TD noWrap align=3Dright><TT>-60.33&nbsp;</TT></TD>
    <TD align=3Dright><TT>202&nbsp;</TT></TD>
    <TD noWrap align=3Dright><TT>-&nbsp;</TT></TD>
    <TD align=3Dright><TT>209&nbsp;</TT></TD>
    <TD align=3Dright><TT>0&nbsp;&nbsp;</TT></TD>
    <TD noWrap align=3Dright><TT>30&nbsp;&nbsp;</TT></TD>
    <TD noWrap><TT>&nbsp;K.IAEMGYIR.F</TT></TD></TR>
  <TR>
    <TD align=3Dright>&nbsp;</TD>
    <TD align=3Dright><TT>968.4218&nbsp;&nbsp;</TT></TD>
    <TD align=3Dright><TT>967.4145&nbsp;&nbsp;</TT></TD>
    <TD align=3Dright><TT>967.4797&nbsp;&nbsp;</TT></TD>
    <TD noWrap align=3Dright><TT>-67.33&nbsp;</TT></TD>
    <TD align=3Dright><TT>202&nbsp;</TT></TD>
    <TD noWrap align=3Dright><TT>-&nbsp;</TT></TD>
    <TD align=3Dright><TT>209&nbsp;</TT></TD>
    <TD align=3Dright><TT>0&nbsp;&nbsp;</TT></TD>
    <TD noWrap align=3Dright><TT>---&nbsp;&nbsp;</TT></TD>
    <TD noWrap><TT>&nbsp;K.IAEMGYIR.F + Oxidation (M)</TT></TD></TR>
  <TR>
    <TD align=3Dright>&nbsp;</TD>
    <TD align=3Dright><TT>968.4218&nbsp;&nbsp;</TT></TD>
    <TD align=3Dright><TT>967.4145&nbsp;&nbsp;</TT></TD>
    <TD align=3Dright><TT>967.4797&nbsp;&nbsp;</TT></TD>
    <TD noWrap align=3Dright><TT>-67.33&nbsp;</TT></TD>
    <TD align=3Dright><TT>202&nbsp;</TT></TD>
    <TD noWrap align=3Dright><TT>-&nbsp;</TT></TD>
    <TD align=3Dright><TT>209&nbsp;</TT></TD>
    <TD align=3Dright><TT>0&nbsp;&nbsp;</TT></TD>
    <TD noWrap align=3Dright><TT>(27)&nbsp;</TT></TD>
    <TD noWrap><TT>&nbsp;K.IAEMGYIR.F + Oxidation (M)</TT></TD></TR>
  <TR>
    <TD align=3Dright>&nbsp;</TD>
    <TD align=3Dright><TT>1024.3878&nbsp;&nbsp;</TT></TD>
    <TD align=3Dright><TT>1023.3805&nbsp;&nbsp;</TT></TD>
    <TD align=3Dright><TT>1023.4410&nbsp;&nbsp;</TT></TD>
    <TD noWrap align=3Dright><TT>-59.08&nbsp;</TT></TD>
    <TD align=3Dright><TT>15&nbsp;</TT></TD>
    <TD noWrap align=3Dright><TT>-&nbsp;</TT></TD>
    <TD align=3Dright><TT>22&nbsp;</TT></TD>
    <TD align=3Dright><TT>0&nbsp;&nbsp;</TT></TD>
    <TD noWrap align=3Dright><TT>---&nbsp;&nbsp;</TT></TD>
    <TD noWrap><TT>&nbsp;R.SEGFEHYR.C</TT></TD></TR>
  <TR>
    <TD align=3Dright>&nbsp;</TD>
    <TD align=3Dright><TT>1024.3878&nbsp;&nbsp;</TT></TD>
    <TD align=3Dright><TT>1023.3805&nbsp;&nbsp;</TT></TD>
    <TD align=3Dright><TT>1023.4410&nbsp;&nbsp;</TT></TD>
    <TD noWrap align=3Dright><TT>-59.08&nbsp;</TT></TD>
    <TD align=3Dright><TT>15&nbsp;</TT></TD>
    <TD noWrap align=3Dright><TT>-&nbsp;</TT></TD>
    <TD align=3Dright><TT>22&nbsp;</TT></TD>
    <TD align=3Dright><TT>0&nbsp;&nbsp;</TT></TD>
    <TD noWrap align=3Dright><TT>46&nbsp;&nbsp;</TT></TD>
    <TD noWrap><TT>&nbsp;R.SEGFEHYR.C</TT></TD></TR>
  <TR>
    <TD align=3Dright>&nbsp;</TD>
    <TD align=3Dright><TT>2408.0859&nbsp;&nbsp;</TT></TD>
    <TD align=3Dright><TT>2407.0786&nbsp;&nbsp;</TT></TD>
    <TD align=3Dright><TT>2407.1842&nbsp;&nbsp;</TT></TD>
    <TD noWrap align=3Dright><TT>-43.84&nbsp;</TT></TD>
    <TD align=3Dright><TT>79&nbsp;</TT></TD>
    <TD noWrap align=3Dright><TT>-&nbsp;</TT></TD>
    <TD align=3Dright><TT>99&nbsp;</TT></TD>
    <TD align=3Dright><TT>0&nbsp;&nbsp;</TT></TD>
    <TD noWrap align=3Dright><TT>---&nbsp;&nbsp;</TT></TD>
    <TD noWrap><TT>&nbsp;K.LMDIDSEHLGIPEAEYHAIVR.M</TT></TD></TR>
  <TR>
    <TD align=3Dright>&nbsp;</TD>
    <TD align=3Dright><TT>2408.0859&nbsp;&nbsp;</TT></TD>
    <TD align=3Dright><TT>2407.0786&nbsp;&nbsp;</TT></TD>
    <TD align=3Dright><TT>2407.1842&nbsp;&nbsp;</TT></TD>
    <TD noWrap align=3Dright><TT>-43.84&nbsp;</TT></TD>
    <TD align=3Dright><TT>79&nbsp;</TT></TD>
    <TD noWrap align=3Dright><TT>-&nbsp;</TT></TD>
    <TD align=3Dright><TT>99&nbsp;</TT></TD>
    <TD align=3Dright><TT>0&nbsp;&nbsp;</TT></TD>
    <TD noWrap align=3Dright><TT>80&nbsp;&nbsp;</TT></TD>
    <TD noWrap><TT>&nbsp;K.LMDIDSEHLGIPEAEYHAIVR.M</TT></TD></TR>
  <TR>
    <TD align=3Dright>&nbsp;</TD>
    <TD align=3Dright><TT>2424.0598&nbsp;&nbsp;</TT></TD>
    <TD align=3Dright><TT>2423.0525&nbsp;&nbsp;</TT></TD>
    <TD align=3Dright><TT>2423.1791&nbsp;&nbsp;</TT></TD>
    <TD noWrap align=3Dright><TT>-52.23&nbsp;</TT></TD>
    <TD align=3Dright><TT>79&nbsp;</TT></TD>
    <TD noWrap align=3Dright><TT>-&nbsp;</TT></TD>
    <TD align=3Dright><TT>99&nbsp;</TT></TD>
    <TD align=3Dright><TT>0&nbsp;&nbsp;</TT></TD>
    <TD noWrap align=3Dright><TT>---&nbsp;&nbsp;</TT></TD>
    <TD noWrap><TT>&nbsp;K.LMDIDSEHLGIPEAEYHAIVR.M + Oxidation=20
  (M)</TT></TD></TR></TBODY></TABLE>
<TABLE border=3D0 cellSpacing=3D0>
  <TBODY>
  <TR>
    <TD><TT>&nbsp;&nbsp;&nbsp;&nbsp;&nbsp;&nbsp;</TT></TD>
    <TD><TT><B>No match to: </B>825.0365, 841.0052, 842.4589, 856.4731,=20
      870.4912, 908.3732, 908.3732, 924.3605, 924.3605, 1036.0507, =
1175.5142,=20
      1175.5142, 1179.5238, 1475.6672, 1475.6672, 2210.9788, 2224.9949,=20
      2224.9949, 2361.4150, 2361.4150, 2384.8525, 2749.2031, 2809.2026,=20
      3046.4360</TT></TD></TR></TBODY></TABLE><BR>
<TABLE border=3D0 cellSpacing=3D0>
  <TBODY>
  <TR>
    <TD><TT><B><A name=3DHit14>14.</A>&nbsp;&nbsp;&nbsp;</B></TT></TD>
    <TD noWrap><TT><A=20
      =
href=3D"http://zxw-pc/mascot/cgi/protein_view.pl?file=3D../data/20121225/=
F002402.dat&amp;hit=3D14"=20
      =
target=3D_blank>gi|6225836</A>&nbsp;&nbsp;&nbsp;&nbsp;<B>Mass:</B>&nbsp;2=
9254&nbsp;&nbsp;&nbsp;&nbsp;<B>Score:</B>&nbsp;190&nbsp;&nbsp;&nbsp;&nbsp=
;<B>Expect:</B>&nbsp;1.9e-013&nbsp;&nbsp;<B>Matches:</B>&nbsp;11</TT></TD=
></TR>
  <TR>
    <TD>&nbsp;</TD>
    <TD noWrap><TT>RecName: Full=3DProliferating cell nuclear antigen;=20
      Short=3DPCNA</TT></TD></TR></TBODY></TABLE>
<TABLE border=3D0 cellSpacing=3D0 cellPadding=3D0>
  <TBODY>
  <TR>
    <TD><TT>&nbsp;&nbsp;&nbsp;&nbsp;&nbsp;&nbsp;</TT></TD>
    <TD align=3Dright><TT><B>Observed&nbsp;&nbsp;</B></TT></TD>
    <TD noWrap align=3Dright><TT><B>Mr(expt)&nbsp;&nbsp;</B></TT></TD>
    <TD noWrap align=3Dright><TT><B>Mr(calc)&nbsp;&nbsp;</B></TT></TD>
    <TD align=3Dright><TT><B>&nbsp;ppm&nbsp;&nbsp;</B></TT></TD>
    <TD align=3Dright><TT><B>Start&nbsp;</B></TT></TD>
    <TD align=3Dright><TT><B>&nbsp;</B></TT></TD>
    <TD align=3Dright><TT><B>End&nbsp;</B></TT></TD>
    <TD align=3Dright><TT><B>Miss&nbsp;</B></TT></TD>
    <TD align=3Dright><TT><B>Ions&nbsp;</B></TT></TD>
    <TD><TT><B>&nbsp;Peptide</B></TT></TD></TR>
  <TR>
    <TD align=3Dright>&nbsp;</TD>
    <TD align=3Dright><TT>924.3605&nbsp;&nbsp;</TT></TD>
    <TD align=3Dright><TT>923.3532&nbsp;&nbsp;</TT></TD>
    <TD align=3Dright><TT>923.4171&nbsp;&nbsp;</TT></TD>
    <TD noWrap align=3Dright><TT>-69.19&nbsp;</TT></TD>
    <TD align=3Dright><TT>139&nbsp;</TT></TD>
    <TD noWrap align=3Dright><TT>-&nbsp;</TT></TD>
    <TD align=3Dright><TT>146&nbsp;</TT></TD>
    <TD align=3Dright><TT>0&nbsp;&nbsp;</TT></TD>
    <TD noWrap align=3Dright><TT>---&nbsp;&nbsp;</TT></TD>
    <TD noWrap><TT>&nbsp;R.MPSAEFSR.I</TT></TD></TR>
  <TR>
    <TD align=3Dright>&nbsp;</TD>
    <TD align=3Dright><TT>924.3605&nbsp;&nbsp;</TT></TD>
    <TD align=3Dright><TT>923.3532&nbsp;&nbsp;</TT></TD>
    <TD align=3Dright><TT>923.4171&nbsp;&nbsp;</TT></TD>
    <TD noWrap align=3Dright><TT>-69.19&nbsp;</TT></TD>
    <TD align=3Dright><TT>139&nbsp;</TT></TD>
    <TD noWrap align=3Dright><TT>-&nbsp;</TT></TD>
    <TD align=3Dright><TT>146&nbsp;</TT></TD>
    <TD align=3Dright><TT>0&nbsp;&nbsp;</TT></TD>
    <TD noWrap align=3Dright><TT>---&nbsp;&nbsp;</TT></TD>
    <TD noWrap><TT>&nbsp;R.MPSAEFSR.I</TT></TD></TR>
  <TR>
    <TD align=3Dright>&nbsp;</TD>
    <TD align=3Dright><TT>952.4346&nbsp;&nbsp;</TT></TD>
    <TD align=3Dright><TT>951.4274&nbsp;&nbsp;</TT></TD>
    <TD align=3Dright><TT>951.4848&nbsp;&nbsp;</TT></TD>
    <TD noWrap align=3Dright><TT>-60.33&nbsp;</TT></TD>
    <TD align=3Dright><TT>241&nbsp;</TT></TD>
    <TD noWrap align=3Dright><TT>-&nbsp;</TT></TD>
    <TD align=3Dright><TT>248&nbsp;</TT></TD>
    <TD align=3Dright><TT>0&nbsp;&nbsp;</TT></TD>
    <TD noWrap align=3Dright><TT>---&nbsp;&nbsp;</TT></TD>
    <TD noWrap><TT>&nbsp;K.IAEMGYIR.F</TT></TD></TR>
  <TR>
    <TD align=3Dright>&nbsp;</TD>
    <TD align=3Dright><TT>952.4346&nbsp;&nbsp;</TT></TD>
    <TD align=3Dright><TT>951.4274&nbsp;&nbsp;</TT></TD>
    <TD align=3Dright><TT>951.4848&nbsp;&nbsp;</TT></TD>
    <TD noWrap align=3Dright><TT>-60.33&nbsp;</TT></TD>
    <TD align=3Dright><TT>241&nbsp;</TT></TD>
    <TD noWrap align=3Dright><TT>-&nbsp;</TT></TD>
    <TD align=3Dright><TT>248&nbsp;</TT></TD>
    <TD align=3Dright><TT>0&nbsp;&nbsp;</TT></TD>
    <TD noWrap align=3Dright><TT>30&nbsp;&nbsp;</TT></TD>
    <TD noWrap><TT>&nbsp;K.IAEMGYIR.F</TT></TD></TR>
  <TR>
    <TD align=3Dright>&nbsp;</TD>
    <TD align=3Dright><TT>968.4218&nbsp;&nbsp;</TT></TD>
    <TD align=3Dright><TT>967.4145&nbsp;&nbsp;</TT></TD>
    <TD align=3Dright><TT>967.4797&nbsp;&nbsp;</TT></TD>
    <TD noWrap align=3Dright><TT>-67.33&nbsp;</TT></TD>
    <TD align=3Dright><TT>241&nbsp;</TT></TD>
    <TD noWrap align=3Dright><TT>-&nbsp;</TT></TD>
    <TD align=3Dright><TT>248&nbsp;</TT></TD>
    <TD align=3Dright><TT>0&nbsp;&nbsp;</TT></TD>
    <TD noWrap align=3Dright><TT>---&nbsp;&nbsp;</TT></TD>
    <TD noWrap><TT>&nbsp;K.IAEMGYIR.F + Oxidation (M)</TT></TD></TR>
  <TR>
    <TD align=3Dright>&nbsp;</TD>
    <TD align=3Dright><TT>968.4218&nbsp;&nbsp;</TT></TD>
    <TD align=3Dright><TT>967.4145&nbsp;&nbsp;</TT></TD>
    <TD align=3Dright><TT>967.4797&nbsp;&nbsp;</TT></TD>
    <TD noWrap align=3Dright><TT>-67.33&nbsp;</TT></TD>
    <TD align=3Dright><TT>241&nbsp;</TT></TD>
    <TD noWrap align=3Dright><TT>-&nbsp;</TT></TD>
    <TD align=3Dright><TT>248&nbsp;</TT></TD>
    <TD align=3Dright><TT>0&nbsp;&nbsp;</TT></TD>
    <TD noWrap align=3Dright><TT>(27)&nbsp;</TT></TD>
    <TD noWrap><TT>&nbsp;K.IAEMGYIR.F + Oxidation (M)</TT></TD></TR>
  <TR>
    <TD align=3Dright>&nbsp;</TD>
    <TD align=3Dright><TT>1024.3878&nbsp;&nbsp;</TT></TD>
    <TD align=3Dright><TT>1023.3805&nbsp;&nbsp;</TT></TD>
    <TD align=3Dright><TT>1023.4410&nbsp;&nbsp;</TT></TD>
    <TD noWrap align=3Dright><TT>-59.08&nbsp;</TT></TD>
    <TD align=3Dright><TT>54&nbsp;</TT></TD>
    <TD noWrap align=3Dright><TT>-&nbsp;</TT></TD>
    <TD align=3Dright><TT>61&nbsp;</TT></TD>
    <TD align=3Dright><TT>0&nbsp;&nbsp;</TT></TD>
    <TD noWrap align=3Dright><TT>---&nbsp;&nbsp;</TT></TD>
    <TD noWrap><TT>&nbsp;R.SEGFEHYR.C</TT></TD></TR>
  <TR>
    <TD align=3Dright>&nbsp;</TD>
    <TD align=3Dright><TT>1024.3878&nbsp;&nbsp;</TT></TD>
    <TD align=3Dright><TT>1023.3805&nbsp;&nbsp;</TT></TD>
    <TD align=3Dright><TT>1023.4410&nbsp;&nbsp;</TT></TD>
    <TD noWrap align=3Dright><TT>-59.08&nbsp;</TT></TD>
    <TD align=3Dright><TT>54&nbsp;</TT></TD>
    <TD noWrap align=3Dright><TT>-&nbsp;</TT></TD>
    <TD align=3Dright><TT>61&nbsp;</TT></TD>
    <TD align=3Dright><TT>0&nbsp;&nbsp;</TT></TD>
    <TD noWrap align=3Dright><TT>46&nbsp;&nbsp;</TT></TD>
    <TD noWrap><TT>&nbsp;R.SEGFEHYR.C</TT></TD></TR>
  <TR>
    <TD align=3Dright>&nbsp;</TD>
    <TD align=3Dright><TT>2408.0859&nbsp;&nbsp;</TT></TD>
    <TD align=3Dright><TT>2407.0786&nbsp;&nbsp;</TT></TD>
    <TD align=3Dright><TT>2407.1842&nbsp;&nbsp;</TT></TD>
    <TD noWrap align=3Dright><TT>-43.84&nbsp;</TT></TD>
    <TD align=3Dright><TT>118&nbsp;</TT></TD>
    <TD noWrap align=3Dright><TT>-&nbsp;</TT></TD>
    <TD align=3Dright><TT>138&nbsp;</TT></TD>
    <TD align=3Dright><TT>0&nbsp;&nbsp;</TT></TD>
    <TD noWrap align=3Dright><TT>---&nbsp;&nbsp;</TT></TD>
    <TD noWrap><TT>&nbsp;K.LMDIDSEHLGIPEAEYHAIVR.M</TT></TD></TR>
  <TR>
    <TD align=3Dright>&nbsp;</TD>
    <TD align=3Dright><TT>2408.0859&nbsp;&nbsp;</TT></TD>
    <TD align=3Dright><TT>2407.0786&nbsp;&nbsp;</TT></TD>
    <TD align=3Dright><TT>2407.1842&nbsp;&nbsp;</TT></TD>
    <TD noWrap align=3Dright><TT>-43.84&nbsp;</TT></TD>
    <TD align=3Dright><TT>118&nbsp;</TT></TD>
    <TD noWrap align=3Dright><TT>-&nbsp;</TT></TD>
    <TD align=3Dright><TT>138&nbsp;</TT></TD>
    <TD align=3Dright><TT>0&nbsp;&nbsp;</TT></TD>
    <TD noWrap align=3Dright><TT>80&nbsp;&nbsp;</TT></TD>
    <TD noWrap><TT>&nbsp;K.LMDIDSEHLGIPEAEYHAIVR.M</TT></TD></TR>
  <TR>
    <TD align=3Dright>&nbsp;</TD>
    <TD align=3Dright><TT>2424.0598&nbsp;&nbsp;</TT></TD>
    <TD align=3Dright><TT>2423.0525&nbsp;&nbsp;</TT></TD>
    <TD align=3Dright><TT>2423.1791&nbsp;&nbsp;</TT></TD>
    <TD noWrap align=3Dright><TT>-52.23&nbsp;</TT></TD>
    <TD align=3Dright><TT>118&nbsp;</TT></TD>
    <TD noWrap align=3Dright><TT>-&nbsp;</TT></TD>
    <TD align=3Dright><TT>138&nbsp;</TT></TD>
    <TD align=3Dright><TT>0&nbsp;&nbsp;</TT></TD>
    <TD noWrap align=3Dright><TT>---&nbsp;&nbsp;</TT></TD>
    <TD noWrap><TT>&nbsp;K.LMDIDSEHLGIPEAEYHAIVR.M + Oxidation=20
  (M)</TT></TD></TR></TBODY></TABLE>
<TABLE border=3D0 cellSpacing=3D0>
  <TBODY>
  <TR>
    <TD><TT>&nbsp;&nbsp;&nbsp;&nbsp;&nbsp;&nbsp;</TT></TD>
    <TD><TT><B>No match to: </B>825.0365, 841.0052, 842.4589, 856.4731,=20
      870.4912, 890.3549, 908.3732, 908.3732, 1036.0507, 1175.5142, =
1175.5142,=20
      1179.5238, 1475.6672, 1475.6672, 2210.9788, 2224.9949, 2224.9949,=20
      2361.4150, 2361.4150, 2384.8525, 2749.2031, 2809.2026,=20
  3046.4360</TT></TD></TR></TBODY></TABLE><BR>
<TABLE border=3D0 cellSpacing=3D0>
  <TBODY>
  <TR>
    <TD><TT><B><A name=3DHit15>15.</A>&nbsp;&nbsp;&nbsp;</B></TT></TD>
    <TD noWrap><TT><A=20
      =
href=3D"http://zxw-pc/mascot/cgi/protein_view.pl?file=3D../data/20121225/=
F002402.dat&amp;hit=3D15"=20
      =
target=3D_blank>gi|3514105</A>&nbsp;&nbsp;&nbsp;&nbsp;<B>Mass:</B>&nbsp;2=
9254&nbsp;&nbsp;&nbsp;&nbsp;<B>Score:</B>&nbsp;190&nbsp;&nbsp;&nbsp;&nbsp=
;<B>Expect:</B>&nbsp;1.9e-013&nbsp;&nbsp;<B>Matches:</B>&nbsp;11</TT></TD=
></TR>
  <TR>
    <TD>&nbsp;</TD>
    <TD noWrap><TT>proliferating cell nuclear antigen [Nicotiana=20
    tabacum]</TT></TD></TR></TBODY></TABLE>
<TABLE border=3D0 cellSpacing=3D0 cellPadding=3D0>
  <TBODY>
  <TR>
    <TD><TT>&nbsp;&nbsp;&nbsp;&nbsp;&nbsp;&nbsp;</TT></TD>
    <TD align=3Dright><TT><B>Observed&nbsp;&nbsp;</B></TT></TD>
    <TD noWrap align=3Dright><TT><B>Mr(expt)&nbsp;&nbsp;</B></TT></TD>
    <TD noWrap align=3Dright><TT><B>Mr(calc)&nbsp;&nbsp;</B></TT></TD>
    <TD align=3Dright><TT><B>&nbsp;ppm&nbsp;&nbsp;</B></TT></TD>
    <TD align=3Dright><TT><B>Start&nbsp;</B></TT></TD>
    <TD align=3Dright><TT><B>&nbsp;</B></TT></TD>
    <TD align=3Dright><TT><B>End&nbsp;</B></TT></TD>
    <TD align=3Dright><TT><B>Miss&nbsp;</B></TT></TD>
    <TD align=3Dright><TT><B>Ions&nbsp;</B></TT></TD>
    <TD><TT><B>&nbsp;Peptide</B></TT></TD></TR>
  <TR>
    <TD align=3Dright>&nbsp;</TD>
    <TD align=3Dright><TT>924.3605&nbsp;&nbsp;</TT></TD>
    <TD align=3Dright><TT>923.3532&nbsp;&nbsp;</TT></TD>
    <TD align=3Dright><TT>923.4171&nbsp;&nbsp;</TT></TD>
    <TD noWrap align=3Dright><TT>-69.19&nbsp;</TT></TD>
    <TD align=3Dright><TT>139&nbsp;</TT></TD>
    <TD noWrap align=3Dright><TT>-&nbsp;</TT></TD>
    <TD align=3Dright><TT>146&nbsp;</TT></TD>
    <TD align=3Dright><TT>0&nbsp;&nbsp;</TT></TD>
    <TD noWrap align=3Dright><TT>---&nbsp;&nbsp;</TT></TD>
    <TD noWrap><TT>&nbsp;R.MPSAEFSR.I</TT></TD></TR>
  <TR>
    <TD align=3Dright>&nbsp;</TD>
    <TD align=3Dright><TT>924.3605&nbsp;&nbsp;</TT></TD>
    <TD align=3Dright><TT>923.3532&nbsp;&nbsp;</TT></TD>
    <TD align=3Dright><TT>923.4171&nbsp;&nbsp;</TT></TD>
    <TD noWrap align=3Dright><TT>-69.19&nbsp;</TT></TD>
    <TD align=3Dright><TT>139&nbsp;</TT></TD>
    <TD noWrap align=3Dright><TT>-&nbsp;</TT></TD>
    <TD align=3Dright><TT>146&nbsp;</TT></TD>
    <TD align=3Dright><TT>0&nbsp;&nbsp;</TT></TD>
    <TD noWrap align=3Dright><TT>---&nbsp;&nbsp;</TT></TD>
    <TD noWrap><TT>&nbsp;R.MPSAEFSR.I</TT></TD></TR>
  <TR>
    <TD align=3Dright>&nbsp;</TD>
    <TD align=3Dright><TT>952.4346&nbsp;&nbsp;</TT></TD>
    <TD align=3Dright><TT>951.4274&nbsp;&nbsp;</TT></TD>
    <TD align=3Dright><TT>951.4848&nbsp;&nbsp;</TT></TD>
    <TD noWrap align=3Dright><TT>-60.33&nbsp;</TT></TD>
    <TD align=3Dright><TT>241&nbsp;</TT></TD>
    <TD noWrap align=3Dright><TT>-&nbsp;</TT></TD>
    <TD align=3Dright><TT>248&nbsp;</TT></TD>
    <TD align=3Dright><TT>0&nbsp;&nbsp;</TT></TD>
    <TD noWrap align=3Dright><TT>---&nbsp;&nbsp;</TT></TD>
    <TD noWrap><TT>&nbsp;K.IAEMGYIR.F</TT></TD></TR>
  <TR>
    <TD align=3Dright>&nbsp;</TD>
    <TD align=3Dright><TT>952.4346&nbsp;&nbsp;</TT></TD>
    <TD align=3Dright><TT>951.4274&nbsp;&nbsp;</TT></TD>
    <TD align=3Dright><TT>951.4848&nbsp;&nbsp;</TT></TD>
    <TD noWrap align=3Dright><TT>-60.33&nbsp;</TT></TD>
    <TD align=3Dright><TT>241&nbsp;</TT></TD>
    <TD noWrap align=3Dright><TT>-&nbsp;</TT></TD>
    <TD align=3Dright><TT>248&nbsp;</TT></TD>
    <TD align=3Dright><TT>0&nbsp;&nbsp;</TT></TD>
    <TD noWrap align=3Dright><TT>30&nbsp;&nbsp;</TT></TD>
    <TD noWrap><TT>&nbsp;K.IAEMGYIR.F</TT></TD></TR>
  <TR>
    <TD align=3Dright>&nbsp;</TD>
    <TD align=3Dright><TT>968.4218&nbsp;&nbsp;</TT></TD>
    <TD align=3Dright><TT>967.4145&nbsp;&nbsp;</TT></TD>
    <TD align=3Dright><TT>967.4797&nbsp;&nbsp;</TT></TD>
    <TD noWrap align=3Dright><TT>-67.33&nbsp;</TT></TD>
    <TD align=3Dright><TT>241&nbsp;</TT></TD>
    <TD noWrap align=3Dright><TT>-&nbsp;</TT></TD>
    <TD align=3Dright><TT>248&nbsp;</TT></TD>
    <TD align=3Dright><TT>0&nbsp;&nbsp;</TT></TD>
    <TD noWrap align=3Dright><TT>---&nbsp;&nbsp;</TT></TD>
    <TD noWrap><TT>&nbsp;K.IAEMGYIR.F + Oxidation (M)</TT></TD></TR>
  <TR>
    <TD align=3Dright>&nbsp;</TD>
    <TD align=3Dright><TT>968.4218&nbsp;&nbsp;</TT></TD>
    <TD align=3Dright><TT>967.4145&nbsp;&nbsp;</TT></TD>
    <TD align=3Dright><TT>967.4797&nbsp;&nbsp;</TT></TD>
    <TD noWrap align=3Dright><TT>-67.33&nbsp;</TT></TD>
    <TD align=3Dright><TT>241&nbsp;</TT></TD>
    <TD noWrap align=3Dright><TT>-&nbsp;</TT></TD>
    <TD align=3Dright><TT>248&nbsp;</TT></TD>
    <TD align=3Dright><TT>0&nbsp;&nbsp;</TT></TD>
    <TD noWrap align=3Dright><TT>(27)&nbsp;</TT></TD>
    <TD noWrap><TT>&nbsp;K.IAEMGYIR.F + Oxidation (M)</TT></TD></TR>
  <TR>
    <TD align=3Dright>&nbsp;</TD>
    <TD align=3Dright><TT>1024.3878&nbsp;&nbsp;</TT></TD>
    <TD align=3Dright><TT>1023.3805&nbsp;&nbsp;</TT></TD>
    <TD align=3Dright><TT>1023.4410&nbsp;&nbsp;</TT></TD>
    <TD noWrap align=3Dright><TT>-59.08&nbsp;</TT></TD>
    <TD align=3Dright><TT>54&nbsp;</TT></TD>
    <TD noWrap align=3Dright><TT>-&nbsp;</TT></TD>
    <TD align=3Dright><TT>61&nbsp;</TT></TD>
    <TD align=3Dright><TT>0&nbsp;&nbsp;</TT></TD>
    <TD noWrap align=3Dright><TT>---&nbsp;&nbsp;</TT></TD>
    <TD noWrap><TT>&nbsp;R.SEGFEHYR.C</TT></TD></TR>
  <TR>
    <TD align=3Dright>&nbsp;</TD>
    <TD align=3Dright><TT>1024.3878&nbsp;&nbsp;</TT></TD>
    <TD align=3Dright><TT>1023.3805&nbsp;&nbsp;</TT></TD>
    <TD align=3Dright><TT>1023.4410&nbsp;&nbsp;</TT></TD>
    <TD noWrap align=3Dright><TT>-59.08&nbsp;</TT></TD>
    <TD align=3Dright><TT>54&nbsp;</TT></TD>
    <TD noWrap align=3Dright><TT>-&nbsp;</TT></TD>
    <TD align=3Dright><TT>61&nbsp;</TT></TD>
    <TD align=3Dright><TT>0&nbsp;&nbsp;</TT></TD>
    <TD noWrap align=3Dright><TT>46&nbsp;&nbsp;</TT></TD>
    <TD noWrap><TT>&nbsp;R.SEGFEHYR.C</TT></TD></TR>
  <TR>
    <TD align=3Dright>&nbsp;</TD>
    <TD align=3Dright><TT>2408.0859&nbsp;&nbsp;</TT></TD>
    <TD align=3Dright><TT>2407.0786&nbsp;&nbsp;</TT></TD>
    <TD align=3Dright><TT>2407.1842&nbsp;&nbsp;</TT></TD>
    <TD noWrap align=3Dright><TT>-43.84&nbsp;</TT></TD>
    <TD align=3Dright><TT>118&nbsp;</TT></TD>
    <TD noWrap align=3Dright><TT>-&nbsp;</TT></TD>
    <TD align=3Dright><TT>138&nbsp;</TT></TD>
    <TD align=3Dright><TT>0&nbsp;&nbsp;</TT></TD>
    <TD noWrap align=3Dright><TT>---&nbsp;&nbsp;</TT></TD>
    <TD noWrap><TT>&nbsp;K.LMDIDSEHLGIPEAEYHAIVR.M</TT></TD></TR>
  <TR>
    <TD align=3Dright>&nbsp;</TD>
    <TD align=3Dright><TT>2408.0859&nbsp;&nbsp;</TT></TD>
    <TD align=3Dright><TT>2407.0786&nbsp;&nbsp;</TT></TD>
    <TD align=3Dright><TT>2407.1842&nbsp;&nbsp;</TT></TD>
    <TD noWrap align=3Dright><TT>-43.84&nbsp;</TT></TD>
    <TD align=3Dright><TT>118&nbsp;</TT></TD>
    <TD noWrap align=3Dright><TT>-&nbsp;</TT></TD>
    <TD align=3Dright><TT>138&nbsp;</TT></TD>
    <TD align=3Dright><TT>0&nbsp;&nbsp;</TT></TD>
    <TD noWrap align=3Dright><TT>80&nbsp;&nbsp;</TT></TD>
    <TD noWrap><TT>&nbsp;K.LMDIDSEHLGIPEAEYHAIVR.M</TT></TD></TR>
  <TR>
    <TD align=3Dright>&nbsp;</TD>
    <TD align=3Dright><TT>2424.0598&nbsp;&nbsp;</TT></TD>
    <TD align=3Dright><TT>2423.0525&nbsp;&nbsp;</TT></TD>
    <TD align=3Dright><TT>2423.1791&nbsp;&nbsp;</TT></TD>
    <TD noWrap align=3Dright><TT>-52.23&nbsp;</TT></TD>
    <TD align=3Dright><TT>118&nbsp;</TT></TD>
    <TD noWrap align=3Dright><TT>-&nbsp;</TT></TD>
    <TD align=3Dright><TT>138&nbsp;</TT></TD>
    <TD align=3Dright><TT>0&nbsp;&nbsp;</TT></TD>
    <TD noWrap align=3Dright><TT>---&nbsp;&nbsp;</TT></TD>
    <TD noWrap><TT>&nbsp;K.LMDIDSEHLGIPEAEYHAIVR.M + Oxidation=20
  (M)</TT></TD></TR></TBODY></TABLE>
<TABLE border=3D0 cellSpacing=3D0>
  <TBODY>
  <TR>
    <TD><TT>&nbsp;&nbsp;&nbsp;&nbsp;&nbsp;&nbsp;</TT></TD>
    <TD><TT><B>No match to: </B>825.0365, 841.0052, 842.4589, 856.4731,=20
      870.4912, 890.3549, 908.3732, 908.3732, 1036.0507, 1175.5142, =
1175.5142,=20
      1179.5238, 1475.6672, 1475.6672, 2210.9788, 2224.9949, 2224.9949,=20
      2361.4150, 2361.4150, 2384.8525, 2749.2031, 2809.2026,=20
  3046.4360</TT></TD></TR></TBODY></TABLE><BR>
<TABLE border=3D0 cellSpacing=3D0>
  <TBODY>
  <TR>
    <TD><TT><B><A name=3DHit16>16.</A>&nbsp;&nbsp;&nbsp;</B></TT></TD>
    <TD noWrap><TT><A=20
      =
href=3D"http://zxw-pc/mascot/cgi/protein_view.pl?file=3D../data/20121225/=
F002402.dat&amp;hit=3D16"=20
      =
target=3D_blank>gi|3366661</A>&nbsp;&nbsp;&nbsp;&nbsp;<B>Mass:</B>&nbsp;2=
9254&nbsp;&nbsp;&nbsp;&nbsp;<B>Score:</B>&nbsp;190&nbsp;&nbsp;&nbsp;&nbsp=
;<B>Expect:</B>&nbsp;1.9e-013&nbsp;&nbsp;<B>Matches:</B>&nbsp;11</TT></TD=
></TR>
  <TR>
    <TD>&nbsp;</TD>
    <TD noWrap><TT>proliferating cell nuclear antigen [Nicotiana=20
    tabacum]</TT></TD></TR></TBODY></TABLE>
<TABLE border=3D0 cellSpacing=3D0 cellPadding=3D0>
  <TBODY>
  <TR>
    <TD><TT>&nbsp;&nbsp;&nbsp;&nbsp;&nbsp;&nbsp;</TT></TD>
    <TD align=3Dright><TT><B>Observed&nbsp;&nbsp;</B></TT></TD>
    <TD noWrap align=3Dright><TT><B>Mr(expt)&nbsp;&nbsp;</B></TT></TD>
    <TD noWrap align=3Dright><TT><B>Mr(calc)&nbsp;&nbsp;</B></TT></TD>
    <TD align=3Dright><TT><B>&nbsp;ppm&nbsp;&nbsp;</B></TT></TD>
    <TD align=3Dright><TT><B>Start&nbsp;</B></TT></TD>
    <TD align=3Dright><TT><B>&nbsp;</B></TT></TD>
    <TD align=3Dright><TT><B>End&nbsp;</B></TT></TD>
    <TD align=3Dright><TT><B>Miss&nbsp;</B></TT></TD>
    <TD align=3Dright><TT><B>Ions&nbsp;</B></TT></TD>
    <TD><TT><B>&nbsp;Peptide</B></TT></TD></TR>
  <TR>
    <TD align=3Dright>&nbsp;</TD>
    <TD align=3Dright><TT>924.3605&nbsp;&nbsp;</TT></TD>
    <TD align=3Dright><TT>923.3532&nbsp;&nbsp;</TT></TD>
    <TD align=3Dright><TT>923.4171&nbsp;&nbsp;</TT></TD>
    <TD noWrap align=3Dright><TT>-69.19&nbsp;</TT></TD>
    <TD align=3Dright><TT>139&nbsp;</TT></TD>
    <TD noWrap align=3Dright><TT>-&nbsp;</TT></TD>
    <TD align=3Dright><TT>146&nbsp;</TT></TD>
    <TD align=3Dright><TT>0&nbsp;&nbsp;</TT></TD>
    <TD noWrap align=3Dright><TT>---&nbsp;&nbsp;</TT></TD>
    <TD noWrap><TT>&nbsp;R.MPSAEFSR.I</TT></TD></TR>
  <TR>
    <TD align=3Dright>&nbsp;</TD>
    <TD align=3Dright><TT>924.3605&nbsp;&nbsp;</TT></TD>
    <TD align=3Dright><TT>923.3532&nbsp;&nbsp;</TT></TD>
    <TD align=3Dright><TT>923.4171&nbsp;&nbsp;</TT></TD>
    <TD noWrap align=3Dright><TT>-69.19&nbsp;</TT></TD>
    <TD align=3Dright><TT>139&nbsp;</TT></TD>
    <TD noWrap align=3Dright><TT>-&nbsp;</TT></TD>
    <TD align=3Dright><TT>146&nbsp;</TT></TD>
    <TD align=3Dright><TT>0&nbsp;&nbsp;</TT></TD>
    <TD noWrap align=3Dright><TT>---&nbsp;&nbsp;</TT></TD>
    <TD noWrap><TT>&nbsp;R.MPSAEFSR.I</TT></TD></TR>
  <TR>
    <TD align=3Dright>&nbsp;</TD>
    <TD align=3Dright><TT>952.4346&nbsp;&nbsp;</TT></TD>
    <TD align=3Dright><TT>951.4274&nbsp;&nbsp;</TT></TD>
    <TD align=3Dright><TT>951.4848&nbsp;&nbsp;</TT></TD>
    <TD noWrap align=3Dright><TT>-60.33&nbsp;</TT></TD>
    <TD align=3Dright><TT>241&nbsp;</TT></TD>
    <TD noWrap align=3Dright><TT>-&nbsp;</TT></TD>
    <TD align=3Dright><TT>248&nbsp;</TT></TD>
    <TD align=3Dright><TT>0&nbsp;&nbsp;</TT></TD>
    <TD noWrap align=3Dright><TT>---&nbsp;&nbsp;</TT></TD>
    <TD noWrap><TT>&nbsp;K.IAEMGYIR.F</TT></TD></TR>
  <TR>
    <TD align=3Dright>&nbsp;</TD>
    <TD align=3Dright><TT>952.4346&nbsp;&nbsp;</TT></TD>
    <TD align=3Dright><TT>951.4274&nbsp;&nbsp;</TT></TD>
    <TD align=3Dright><TT>951.4848&nbsp;&nbsp;</TT></TD>
    <TD noWrap align=3Dright><TT>-60.33&nbsp;</TT></TD>
    <TD align=3Dright><TT>241&nbsp;</TT></TD>
    <TD noWrap align=3Dright><TT>-&nbsp;</TT></TD>
    <TD align=3Dright><TT>248&nbsp;</TT></TD>
    <TD align=3Dright><TT>0&nbsp;&nbsp;</TT></TD>
    <TD noWrap align=3Dright><TT>30&nbsp;&nbsp;</TT></TD>
    <TD noWrap><TT>&nbsp;K.IAEMGYIR.F</TT></TD></TR>
  <TR>
    <TD align=3Dright>&nbsp;</TD>
    <TD align=3Dright><TT>968.4218&nbsp;&nbsp;</TT></TD>
    <TD align=3Dright><TT>967.4145&nbsp;&nbsp;</TT></TD>
    <TD align=3Dright><TT>967.4797&nbsp;&nbsp;</TT></TD>
    <TD noWrap align=3Dright><TT>-67.33&nbsp;</TT></TD>
    <TD align=3Dright><TT>241&nbsp;</TT></TD>
    <TD noWrap align=3Dright><TT>-&nbsp;</TT></TD>
    <TD align=3Dright><TT>248&nbsp;</TT></TD>
    <TD align=3Dright><TT>0&nbsp;&nbsp;</TT></TD>
    <TD noWrap align=3Dright><TT>---&nbsp;&nbsp;</TT></TD>
    <TD noWrap><TT>&nbsp;K.IAEMGYIR.F + Oxidation (M)</TT></TD></TR>
  <TR>
    <TD align=3Dright>&nbsp;</TD>
    <TD align=3Dright><TT>968.4218&nbsp;&nbsp;</TT></TD>
    <TD align=3Dright><TT>967.4145&nbsp;&nbsp;</TT></TD>
    <TD align=3Dright><TT>967.4797&nbsp;&nbsp;</TT></TD>
    <TD noWrap align=3Dright><TT>-67.33&nbsp;</TT></TD>
    <TD align=3Dright><TT>241&nbsp;</TT></TD>
    <TD noWrap align=3Dright><TT>-&nbsp;</TT></TD>
    <TD align=3Dright><TT>248&nbsp;</TT></TD>
    <TD align=3Dright><TT>0&nbsp;&nbsp;</TT></TD>
    <TD noWrap align=3Dright><TT>(27)&nbsp;</TT></TD>
    <TD noWrap><TT>&nbsp;K.IAEMGYIR.F + Oxidation (M)</TT></TD></TR>
  <TR>
    <TD align=3Dright>&nbsp;</TD>
    <TD align=3Dright><TT>1024.3878&nbsp;&nbsp;</TT></TD>
    <TD align=3Dright><TT>1023.3805&nbsp;&nbsp;</TT></TD>
    <TD align=3Dright><TT>1023.4410&nbsp;&nbsp;</TT></TD>
    <TD noWrap align=3Dright><TT>-59.08&nbsp;</TT></TD>
    <TD align=3Dright><TT>54&nbsp;</TT></TD>
    <TD noWrap align=3Dright><TT>-&nbsp;</TT></TD>
    <TD align=3Dright><TT>61&nbsp;</TT></TD>
    <TD align=3Dright><TT>0&nbsp;&nbsp;</TT></TD>
    <TD noWrap align=3Dright><TT>---&nbsp;&nbsp;</TT></TD>
    <TD noWrap><TT>&nbsp;R.SEGFEHYR.C</TT></TD></TR>
  <TR>
    <TD align=3Dright>&nbsp;</TD>
    <TD align=3Dright><TT>1024.3878&nbsp;&nbsp;</TT></TD>
    <TD align=3Dright><TT>1023.3805&nbsp;&nbsp;</TT></TD>
    <TD align=3Dright><TT>1023.4410&nbsp;&nbsp;</TT></TD>
    <TD noWrap align=3Dright><TT>-59.08&nbsp;</TT></TD>
    <TD align=3Dright><TT>54&nbsp;</TT></TD>
    <TD noWrap align=3Dright><TT>-&nbsp;</TT></TD>
    <TD align=3Dright><TT>61&nbsp;</TT></TD>
    <TD align=3Dright><TT>0&nbsp;&nbsp;</TT></TD>
    <TD noWrap align=3Dright><TT>46&nbsp;&nbsp;</TT></TD>
    <TD noWrap><TT>&nbsp;R.SEGFEHYR.C</TT></TD></TR>
  <TR>
    <TD align=3Dright>&nbsp;</TD>
    <TD align=3Dright><TT>2408.0859&nbsp;&nbsp;</TT></TD>
    <TD align=3Dright><TT>2407.0786&nbsp;&nbsp;</TT></TD>
    <TD align=3Dright><TT>2407.1842&nbsp;&nbsp;</TT></TD>
    <TD noWrap align=3Dright><TT>-43.84&nbsp;</TT></TD>
    <TD align=3Dright><TT>118&nbsp;</TT></TD>
    <TD noWrap align=3Dright><TT>-&nbsp;</TT></TD>
    <TD align=3Dright><TT>138&nbsp;</TT></TD>
    <TD align=3Dright><TT>0&nbsp;&nbsp;</TT></TD>
    <TD noWrap align=3Dright><TT>---&nbsp;&nbsp;</TT></TD>
    <TD noWrap><TT>&nbsp;K.LMDIDSEHLGIPEAEYHAIVR.M</TT></TD></TR>
  <TR>
    <TD align=3Dright>&nbsp;</TD>
    <TD align=3Dright><TT>2408.0859&nbsp;&nbsp;</TT></TD>
    <TD align=3Dright><TT>2407.0786&nbsp;&nbsp;</TT></TD>
    <TD align=3Dright><TT>2407.1842&nbsp;&nbsp;</TT></TD>
    <TD noWrap align=3Dright><TT>-43.84&nbsp;</TT></TD>
    <TD align=3Dright><TT>118&nbsp;</TT></TD>
    <TD noWrap align=3Dright><TT>-&nbsp;</TT></TD>
    <TD align=3Dright><TT>138&nbsp;</TT></TD>
    <TD align=3Dright><TT>0&nbsp;&nbsp;</TT></TD>
    <TD noWrap align=3Dright><TT>80&nbsp;&nbsp;</TT></TD>
    <TD noWrap><TT>&nbsp;K.LMDIDSEHLGIPEAEYHAIVR.M</TT></TD></TR>
  <TR>
    <TD align=3Dright>&nbsp;</TD>
    <TD align=3Dright><TT>2424.0598&nbsp;&nbsp;</TT></TD>
    <TD align=3Dright><TT>2423.0525&nbsp;&nbsp;</TT></TD>
    <TD align=3Dright><TT>2423.1791&nbsp;&nbsp;</TT></TD>
    <TD noWrap align=3Dright><TT>-52.23&nbsp;</TT></TD>
    <TD align=3Dright><TT>118&nbsp;</TT></TD>
    <TD noWrap align=3Dright><TT>-&nbsp;</TT></TD>
    <TD align=3Dright><TT>138&nbsp;</TT></TD>
    <TD align=3Dright><TT>0&nbsp;&nbsp;</TT></TD>
    <TD noWrap align=3Dright><TT>---&nbsp;&nbsp;</TT></TD>
    <TD noWrap><TT>&nbsp;K.LMDIDSEHLGIPEAEYHAIVR.M + Oxidation=20
  (M)</TT></TD></TR></TBODY></TABLE>
<TABLE border=3D0 cellSpacing=3D0>
  <TBODY>
  <TR>
    <TD><TT>&nbsp;&nbsp;&nbsp;&nbsp;&nbsp;&nbsp;</TT></TD>
    <TD><TT><B>No match to: </B>825.0365, 841.0052, 842.4589, 856.4731,=20
      870.4912, 890.3549, 908.3732, 908.3732, 1036.0507, 1175.5142, =
1175.5142,=20
      1179.5238, 1475.6672, 1475.6672, 2210.9788, 2224.9949, 2224.9949,=20
      2361.4150, 2361.4150, 2384.8525, 2749.2031, 2809.2026,=20
  3046.4360</TT></TD></TR></TBODY></TABLE><BR>
<TABLE border=3D0 cellSpacing=3D0>
  <TBODY>
  <TR>
    <TD><TT><B><A name=3DHit17>17.</A>&nbsp;&nbsp;&nbsp;</B></TT></TD>
    <TD noWrap><TT><A=20
      =
href=3D"http://zxw-pc/mascot/cgi/protein_view.pl?file=3D../data/20121225/=
F002402.dat&amp;hit=3D17"=20
      =
target=3D_blank>gi|54304374</A>&nbsp;&nbsp;&nbsp;&nbsp;<B>Mass:</B>&nbsp;=
29254&nbsp;&nbsp;&nbsp;&nbsp;<B>Score:</B>&nbsp;190&nbsp;&nbsp;&nbsp;&nbs=
p;<B>Expect:</B>&nbsp;1.9e-013&nbsp;&nbsp;<B>Matches:</B>&nbsp;11</TT></T=
D></TR>
  <TR>
    <TD>&nbsp;</TD>
    <TD noWrap><TT>unnamed protein product [Nicotiana=20
  tabacum]</TT></TD></TR></TBODY></TABLE>
<TABLE border=3D0 cellSpacing=3D0 cellPadding=3D0>
  <TBODY>
  <TR>
    <TD><TT>&nbsp;&nbsp;&nbsp;&nbsp;&nbsp;&nbsp;</TT></TD>
    <TD align=3Dright><TT><B>Observed&nbsp;&nbsp;</B></TT></TD>
    <TD noWrap align=3Dright><TT><B>Mr(expt)&nbsp;&nbsp;</B></TT></TD>
    <TD noWrap align=3Dright><TT><B>Mr(calc)&nbsp;&nbsp;</B></TT></TD>
    <TD align=3Dright><TT><B>&nbsp;ppm&nbsp;&nbsp;</B></TT></TD>
    <TD align=3Dright><TT><B>Start&nbsp;</B></TT></TD>
    <TD align=3Dright><TT><B>&nbsp;</B></TT></TD>
    <TD align=3Dright><TT><B>End&nbsp;</B></TT></TD>
    <TD align=3Dright><TT><B>Miss&nbsp;</B></TT></TD>
    <TD align=3Dright><TT><B>Ions&nbsp;</B></TT></TD>
    <TD><TT><B>&nbsp;Peptide</B></TT></TD></TR>
  <TR>
    <TD align=3Dright>&nbsp;</TD>
    <TD align=3Dright><TT>924.3605&nbsp;&nbsp;</TT></TD>
    <TD align=3Dright><TT>923.3532&nbsp;&nbsp;</TT></TD>
    <TD align=3Dright><TT>923.4171&nbsp;&nbsp;</TT></TD>
    <TD noWrap align=3Dright><TT>-69.19&nbsp;</TT></TD>
    <TD align=3Dright><TT>139&nbsp;</TT></TD>
    <TD noWrap align=3Dright><TT>-&nbsp;</TT></TD>
    <TD align=3Dright><TT>146&nbsp;</TT></TD>
    <TD align=3Dright><TT>0&nbsp;&nbsp;</TT></TD>
    <TD noWrap align=3Dright><TT>---&nbsp;&nbsp;</TT></TD>
    <TD noWrap><TT>&nbsp;R.MPSAEFSR.I</TT></TD></TR>
  <TR>
    <TD align=3Dright>&nbsp;</TD>
    <TD align=3Dright><TT>924.3605&nbsp;&nbsp;</TT></TD>
    <TD align=3Dright><TT>923.3532&nbsp;&nbsp;</TT></TD>
    <TD align=3Dright><TT>923.4171&nbsp;&nbsp;</TT></TD>
    <TD noWrap align=3Dright><TT>-69.19&nbsp;</TT></TD>
    <TD align=3Dright><TT>139&nbsp;</TT></TD>
    <TD noWrap align=3Dright><TT>-&nbsp;</TT></TD>
    <TD align=3Dright><TT>146&nbsp;</TT></TD>
    <TD align=3Dright><TT>0&nbsp;&nbsp;</TT></TD>
    <TD noWrap align=3Dright><TT>---&nbsp;&nbsp;</TT></TD>
    <TD noWrap><TT>&nbsp;R.MPSAEFSR.I</TT></TD></TR>
  <TR>
    <TD align=3Dright>&nbsp;</TD>
    <TD align=3Dright><TT>952.4346&nbsp;&nbsp;</TT></TD>
    <TD align=3Dright><TT>951.4274&nbsp;&nbsp;</TT></TD>
    <TD align=3Dright><TT>951.4848&nbsp;&nbsp;</TT></TD>
    <TD noWrap align=3Dright><TT>-60.33&nbsp;</TT></TD>
    <TD align=3Dright><TT>241&nbsp;</TT></TD>
    <TD noWrap align=3Dright><TT>-&nbsp;</TT></TD>
    <TD align=3Dright><TT>248&nbsp;</TT></TD>
    <TD align=3Dright><TT>0&nbsp;&nbsp;</TT></TD>
    <TD noWrap align=3Dright><TT>---&nbsp;&nbsp;</TT></TD>
    <TD noWrap><TT>&nbsp;K.IAEMGYIR.F</TT></TD></TR>
  <TR>
    <TD align=3Dright>&nbsp;</TD>
    <TD align=3Dright><TT>952.4346&nbsp;&nbsp;</TT></TD>
    <TD align=3Dright><TT>951.4274&nbsp;&nbsp;</TT></TD>
    <TD align=3Dright><TT>951.4848&nbsp;&nbsp;</TT></TD>
    <TD noWrap align=3Dright><TT>-60.33&nbsp;</TT></TD>
    <TD align=3Dright><TT>241&nbsp;</TT></TD>
    <TD noWrap align=3Dright><TT>-&nbsp;</TT></TD>
    <TD align=3Dright><TT>248&nbsp;</TT></TD>
    <TD align=3Dright><TT>0&nbsp;&nbsp;</TT></TD>
    <TD noWrap align=3Dright><TT>30&nbsp;&nbsp;</TT></TD>
    <TD noWrap><TT>&nbsp;K.IAEMGYIR.F</TT></TD></TR>
  <TR>
    <TD align=3Dright>&nbsp;</TD>
    <TD align=3Dright><TT>968.4218&nbsp;&nbsp;</TT></TD>
    <TD align=3Dright><TT>967.4145&nbsp;&nbsp;</TT></TD>
    <TD align=3Dright><TT>967.4797&nbsp;&nbsp;</TT></TD>
    <TD noWrap align=3Dright><TT>-67.33&nbsp;</TT></TD>
    <TD align=3Dright><TT>241&nbsp;</TT></TD>
    <TD noWrap align=3Dright><TT>-&nbsp;</TT></TD>
    <TD align=3Dright><TT>248&nbsp;</TT></TD>
    <TD align=3Dright><TT>0&nbsp;&nbsp;</TT></TD>
    <TD noWrap align=3Dright><TT>---&nbsp;&nbsp;</TT></TD>
    <TD noWrap><TT>&nbsp;K.IAEMGYIR.F + Oxidation (M)</TT></TD></TR>
  <TR>
    <TD align=3Dright>&nbsp;</TD>
    <TD align=3Dright><TT>968.4218&nbsp;&nbsp;</TT></TD>
    <TD align=3Dright><TT>967.4145&nbsp;&nbsp;</TT></TD>
    <TD align=3Dright><TT>967.4797&nbsp;&nbsp;</TT></TD>
    <TD noWrap align=3Dright><TT>-67.33&nbsp;</TT></TD>
    <TD align=3Dright><TT>241&nbsp;</TT></TD>
    <TD noWrap align=3Dright><TT>-&nbsp;</TT></TD>
    <TD align=3Dright><TT>248&nbsp;</TT></TD>
    <TD align=3Dright><TT>0&nbsp;&nbsp;</TT></TD>
    <TD noWrap align=3Dright><TT>(27)&nbsp;</TT></TD>
    <TD noWrap><TT>&nbsp;K.IAEMGYIR.F + Oxidation (M)</TT></TD></TR>
  <TR>
    <TD align=3Dright>&nbsp;</TD>
    <TD align=3Dright><TT>1024.3878&nbsp;&nbsp;</TT></TD>
    <TD align=3Dright><TT>1023.3805&nbsp;&nbsp;</TT></TD>
    <TD align=3Dright><TT>1023.4410&nbsp;&nbsp;</TT></TD>
    <TD noWrap align=3Dright><TT>-59.08&nbsp;</TT></TD>
    <TD align=3Dright><TT>54&nbsp;</TT></TD>
    <TD noWrap align=3Dright><TT>-&nbsp;</TT></TD>
    <TD align=3Dright><TT>61&nbsp;</TT></TD>
    <TD align=3Dright><TT>0&nbsp;&nbsp;</TT></TD>
    <TD noWrap align=3Dright><TT>---&nbsp;&nbsp;</TT></TD>
    <TD noWrap><TT>&nbsp;R.SEGFEHYR.C</TT></TD></TR>
  <TR>
    <TD align=3Dright>&nbsp;</TD>
    <TD align=3Dright><TT>1024.3878&nbsp;&nbsp;</TT></TD>
    <TD align=3Dright><TT>1023.3805&nbsp;&nbsp;</TT></TD>
    <TD align=3Dright><TT>1023.4410&nbsp;&nbsp;</TT></TD>
    <TD noWrap align=3Dright><TT>-59.08&nbsp;</TT></TD>
    <TD align=3Dright><TT>54&nbsp;</TT></TD>
    <TD noWrap align=3Dright><TT>-&nbsp;</TT></TD>
    <TD align=3Dright><TT>61&nbsp;</TT></TD>
    <TD align=3Dright><TT>0&nbsp;&nbsp;</TT></TD>
    <TD noWrap align=3Dright><TT>46&nbsp;&nbsp;</TT></TD>
    <TD noWrap><TT>&nbsp;R.SEGFEHYR.C</TT></TD></TR>
  <TR>
    <TD align=3Dright>&nbsp;</TD>
    <TD align=3Dright><TT>2408.0859&nbsp;&nbsp;</TT></TD>
    <TD align=3Dright><TT>2407.0786&nbsp;&nbsp;</TT></TD>
    <TD align=3Dright><TT>2407.1842&nbsp;&nbsp;</TT></TD>
    <TD noWrap align=3Dright><TT>-43.84&nbsp;</TT></TD>
    <TD align=3Dright><TT>118&nbsp;</TT></TD>
    <TD noWrap align=3Dright><TT>-&nbsp;</TT></TD>
    <TD align=3Dright><TT>138&nbsp;</TT></TD>
    <TD align=3Dright><TT>0&nbsp;&nbsp;</TT></TD>
    <TD noWrap align=3Dright><TT>---&nbsp;&nbsp;</TT></TD>
    <TD noWrap><TT>&nbsp;K.LMDIDSEHLGIPEAEYHAIVR.M</TT></TD></TR>
  <TR>
    <TD align=3Dright>&nbsp;</TD>
    <TD align=3Dright><TT>2408.0859&nbsp;&nbsp;</TT></TD>
    <TD align=3Dright><TT>2407.0786&nbsp;&nbsp;</TT></TD>
    <TD align=3Dright><TT>2407.1842&nbsp;&nbsp;</TT></TD>
    <TD noWrap align=3Dright><TT>-43.84&nbsp;</TT></TD>
    <TD align=3Dright><TT>118&nbsp;</TT></TD>
    <TD noWrap align=3Dright><TT>-&nbsp;</TT></TD>
    <TD align=3Dright><TT>138&nbsp;</TT></TD>
    <TD align=3Dright><TT>0&nbsp;&nbsp;</TT></TD>
    <TD noWrap align=3Dright><TT>80&nbsp;&nbsp;</TT></TD>
    <TD noWrap><TT>&nbsp;K.LMDIDSEHLGIPEAEYHAIVR.M</TT></TD></TR>
  <TR>
    <TD align=3Dright>&nbsp;</TD>
    <TD align=3Dright><TT>2424.0598&nbsp;&nbsp;</TT></TD>
    <TD align=3Dright><TT>2423.0525&nbsp;&nbsp;</TT></TD>
    <TD align=3Dright><TT>2423.1791&nbsp;&nbsp;</TT></TD>
    <TD noWrap align=3Dright><TT>-52.23&nbsp;</TT></TD>
    <TD align=3Dright><TT>118&nbsp;</TT></TD>
    <TD noWrap align=3Dright><TT>-&nbsp;</TT></TD>
    <TD align=3Dright><TT>138&nbsp;</TT></TD>
    <TD align=3Dright><TT>0&nbsp;&nbsp;</TT></TD>
    <TD noWrap align=3Dright><TT>---&nbsp;&nbsp;</TT></TD>
    <TD noWrap><TT>&nbsp;K.LMDIDSEHLGIPEAEYHAIVR.M + Oxidation=20
  (M)</TT></TD></TR></TBODY></TABLE>
<TABLE border=3D0 cellSpacing=3D0>
  <TBODY>
  <TR>
    <TD><TT>&nbsp;&nbsp;&nbsp;&nbsp;&nbsp;&nbsp;</TT></TD>
    <TD><TT><B>No match to: </B>825.0365, 841.0052, 842.4589, 856.4731,=20
      870.4912, 890.3549, 908.3732, 908.3732, 1036.0507, 1175.5142, =
1175.5142,=20
      1179.5238, 1475.6672, 1475.6672, 2210.9788, 2224.9949, 2224.9949,=20
      2361.4150, 2361.4150, 2384.8525, 2749.2031, 2809.2026,=20
  3046.4360</TT></TD></TR></TBODY></TABLE><BR>
<TABLE border=3D0 cellSpacing=3D0>
  <TBODY>
  <TR>
    <TD><TT><B><A name=3DHit18>18.</A>&nbsp;&nbsp;&nbsp;</B></TT></TD>
    <TD noWrap><TT><A=20
      =
href=3D"http://zxw-pc/mascot/cgi/protein_view.pl?file=3D../data/20121225/=
F002402.dat&amp;hit=3D18"=20
      =
target=3D_blank>gi|4586306</A>&nbsp;&nbsp;&nbsp;&nbsp;<B>Mass:</B>&nbsp;2=
9254&nbsp;&nbsp;&nbsp;&nbsp;<B>Score:</B>&nbsp;190&nbsp;&nbsp;&nbsp;&nbsp=
;<B>Expect:</B>&nbsp;1.9e-013&nbsp;&nbsp;<B>Matches:</B>&nbsp;11</TT></TD=
></TR>
  <TR>
    <TD>&nbsp;</TD>
    <TD noWrap><TT>proliferating cell nuclear antigen [Nicotiana=20
    tabacum]</TT></TD></TR></TBODY></TABLE>
<TABLE border=3D0 cellSpacing=3D0 cellPadding=3D0>
  <TBODY>
  <TR>
    <TD><TT>&nbsp;&nbsp;&nbsp;&nbsp;&nbsp;&nbsp;</TT></TD>
    <TD align=3Dright><TT><B>Observed&nbsp;&nbsp;</B></TT></TD>
    <TD noWrap align=3Dright><TT><B>Mr(expt)&nbsp;&nbsp;</B></TT></TD>
    <TD noWrap align=3Dright><TT><B>Mr(calc)&nbsp;&nbsp;</B></TT></TD>
    <TD align=3Dright><TT><B>&nbsp;ppm&nbsp;&nbsp;</B></TT></TD>
    <TD align=3Dright><TT><B>Start&nbsp;</B></TT></TD>
    <TD align=3Dright><TT><B>&nbsp;</B></TT></TD>
    <TD align=3Dright><TT><B>End&nbsp;</B></TT></TD>
    <TD align=3Dright><TT><B>Miss&nbsp;</B></TT></TD>
    <TD align=3Dright><TT><B>Ions&nbsp;</B></TT></TD>
    <TD><TT><B>&nbsp;Peptide</B></TT></TD></TR>
  <TR>
    <TD align=3Dright>&nbsp;</TD>
    <TD align=3Dright><TT>924.3605&nbsp;&nbsp;</TT></TD>
    <TD align=3Dright><TT>923.3532&nbsp;&nbsp;</TT></TD>
    <TD align=3Dright><TT>923.4171&nbsp;&nbsp;</TT></TD>
    <TD noWrap align=3Dright><TT>-69.19&nbsp;</TT></TD>
    <TD align=3Dright><TT>139&nbsp;</TT></TD>
    <TD noWrap align=3Dright><TT>-&nbsp;</TT></TD>
    <TD align=3Dright><TT>146&nbsp;</TT></TD>
    <TD align=3Dright><TT>0&nbsp;&nbsp;</TT></TD>
    <TD noWrap align=3Dright><TT>---&nbsp;&nbsp;</TT></TD>
    <TD noWrap><TT>&nbsp;R.MPSAEFSR.I</TT></TD></TR>
  <TR>
    <TD align=3Dright>&nbsp;</TD>
    <TD align=3Dright><TT>924.3605&nbsp;&nbsp;</TT></TD>
    <TD align=3Dright><TT>923.3532&nbsp;&nbsp;</TT></TD>
    <TD align=3Dright><TT>923.4171&nbsp;&nbsp;</TT></TD>
    <TD noWrap align=3Dright><TT>-69.19&nbsp;</TT></TD>
    <TD align=3Dright><TT>139&nbsp;</TT></TD>
    <TD noWrap align=3Dright><TT>-&nbsp;</TT></TD>
    <TD align=3Dright><TT>146&nbsp;</TT></TD>
    <TD align=3Dright><TT>0&nbsp;&nbsp;</TT></TD>
    <TD noWrap align=3Dright><TT>---&nbsp;&nbsp;</TT></TD>
    <TD noWrap><TT>&nbsp;R.MPSAEFSR.I</TT></TD></TR>
  <TR>
    <TD align=3Dright>&nbsp;</TD>
    <TD align=3Dright><TT>952.4346&nbsp;&nbsp;</TT></TD>
    <TD align=3Dright><TT>951.4274&nbsp;&nbsp;</TT></TD>
    <TD align=3Dright><TT>951.4848&nbsp;&nbsp;</TT></TD>
    <TD noWrap align=3Dright><TT>-60.33&nbsp;</TT></TD>
    <TD align=3Dright><TT>241&nbsp;</TT></TD>
    <TD noWrap align=3Dright><TT>-&nbsp;</TT></TD>
    <TD align=3Dright><TT>248&nbsp;</TT></TD>
    <TD align=3Dright><TT>0&nbsp;&nbsp;</TT></TD>
    <TD noWrap align=3Dright><TT>---&nbsp;&nbsp;</TT></TD>
    <TD noWrap><TT>&nbsp;K.IAEMGYIR.F</TT></TD></TR>
  <TR>
    <TD align=3Dright>&nbsp;</TD>
    <TD align=3Dright><TT>952.4346&nbsp;&nbsp;</TT></TD>
    <TD align=3Dright><TT>951.4274&nbsp;&nbsp;</TT></TD>
    <TD align=3Dright><TT>951.4848&nbsp;&nbsp;</TT></TD>
    <TD noWrap align=3Dright><TT>-60.33&nbsp;</TT></TD>
    <TD align=3Dright><TT>241&nbsp;</TT></TD>
    <TD noWrap align=3Dright><TT>-&nbsp;</TT></TD>
    <TD align=3Dright><TT>248&nbsp;</TT></TD>
    <TD align=3Dright><TT>0&nbsp;&nbsp;</TT></TD>
    <TD noWrap align=3Dright><TT>30&nbsp;&nbsp;</TT></TD>
    <TD noWrap><TT>&nbsp;K.IAEMGYIR.F</TT></TD></TR>
  <TR>
    <TD align=3Dright>&nbsp;</TD>
    <TD align=3Dright><TT>968.4218&nbsp;&nbsp;</TT></TD>
    <TD align=3Dright><TT>967.4145&nbsp;&nbsp;</TT></TD>
    <TD align=3Dright><TT>967.4797&nbsp;&nbsp;</TT></TD>
    <TD noWrap align=3Dright><TT>-67.33&nbsp;</TT></TD>
    <TD align=3Dright><TT>241&nbsp;</TT></TD>
    <TD noWrap align=3Dright><TT>-&nbsp;</TT></TD>
    <TD align=3Dright><TT>248&nbsp;</TT></TD>
    <TD align=3Dright><TT>0&nbsp;&nbsp;</TT></TD>
    <TD noWrap align=3Dright><TT>---&nbsp;&nbsp;</TT></TD>
    <TD noWrap><TT>&nbsp;K.IAEMGYIR.F + Oxidation (M)</TT></TD></TR>
  <TR>
    <TD align=3Dright>&nbsp;</TD>
    <TD align=3Dright><TT>968.4218&nbsp;&nbsp;</TT></TD>
    <TD align=3Dright><TT>967.4145&nbsp;&nbsp;</TT></TD>
    <TD align=3Dright><TT>967.4797&nbsp;&nbsp;</TT></TD>
    <TD noWrap align=3Dright><TT>-67.33&nbsp;</TT></TD>
    <TD align=3Dright><TT>241&nbsp;</TT></TD>
    <TD noWrap align=3Dright><TT>-&nbsp;</TT></TD>
    <TD align=3Dright><TT>248&nbsp;</TT></TD>
    <TD align=3Dright><TT>0&nbsp;&nbsp;</TT></TD>
    <TD noWrap align=3Dright><TT>(27)&nbsp;</TT></TD>
    <TD noWrap><TT>&nbsp;K.IAEMGYIR.F + Oxidation (M)</TT></TD></TR>
  <TR>
    <TD align=3Dright>&nbsp;</TD>
    <TD align=3Dright><TT>1024.3878&nbsp;&nbsp;</TT></TD>
    <TD align=3Dright><TT>1023.3805&nbsp;&nbsp;</TT></TD>
    <TD align=3Dright><TT>1023.4410&nbsp;&nbsp;</TT></TD>
    <TD noWrap align=3Dright><TT>-59.08&nbsp;</TT></TD>
    <TD align=3Dright><TT>54&nbsp;</TT></TD>
    <TD noWrap align=3Dright><TT>-&nbsp;</TT></TD>
    <TD align=3Dright><TT>61&nbsp;</TT></TD>
    <TD align=3Dright><TT>0&nbsp;&nbsp;</TT></TD>
    <TD noWrap align=3Dright><TT>---&nbsp;&nbsp;</TT></TD>
    <TD noWrap><TT>&nbsp;R.SEGFEHYR.C</TT></TD></TR>
  <TR>
    <TD align=3Dright>&nbsp;</TD>
    <TD align=3Dright><TT>1024.3878&nbsp;&nbsp;</TT></TD>
    <TD align=3Dright><TT>1023.3805&nbsp;&nbsp;</TT></TD>
    <TD align=3Dright><TT>1023.4410&nbsp;&nbsp;</TT></TD>
    <TD noWrap align=3Dright><TT>-59.08&nbsp;</TT></TD>
    <TD align=3Dright><TT>54&nbsp;</TT></TD>
    <TD noWrap align=3Dright><TT>-&nbsp;</TT></TD>
    <TD align=3Dright><TT>61&nbsp;</TT></TD>
    <TD align=3Dright><TT>0&nbsp;&nbsp;</TT></TD>
    <TD noWrap align=3Dright><TT>46&nbsp;&nbsp;</TT></TD>
    <TD noWrap><TT>&nbsp;R.SEGFEHYR.C</TT></TD></TR>
  <TR>
    <TD align=3Dright>&nbsp;</TD>
    <TD align=3Dright><TT>2408.0859&nbsp;&nbsp;</TT></TD>
    <TD align=3Dright><TT>2407.0786&nbsp;&nbsp;</TT></TD>
    <TD align=3Dright><TT>2407.1842&nbsp;&nbsp;</TT></TD>
    <TD noWrap align=3Dright><TT>-43.84&nbsp;</TT></TD>
    <TD align=3Dright><TT>118&nbsp;</TT></TD>
    <TD noWrap align=3Dright><TT>-&nbsp;</TT></TD>
    <TD align=3Dright><TT>138&nbsp;</TT></TD>
    <TD align=3Dright><TT>0&nbsp;&nbsp;</TT></TD>
    <TD noWrap align=3Dright><TT>---&nbsp;&nbsp;</TT></TD>
    <TD noWrap><TT>&nbsp;K.LMDIDSEHLGIPEAEYHAIVR.M</TT></TD></TR>
  <TR>
    <TD align=3Dright>&nbsp;</TD>
    <TD align=3Dright><TT>2408.0859&nbsp;&nbsp;</TT></TD>
    <TD align=3Dright><TT>2407.0786&nbsp;&nbsp;</TT></TD>
    <TD align=3Dright><TT>2407.1842&nbsp;&nbsp;</TT></TD>
    <TD noWrap align=3Dright><TT>-43.84&nbsp;</TT></TD>
    <TD align=3Dright><TT>118&nbsp;</TT></TD>
    <TD noWrap align=3Dright><TT>-&nbsp;</TT></TD>
    <TD align=3Dright><TT>138&nbsp;</TT></TD>
    <TD align=3Dright><TT>0&nbsp;&nbsp;</TT></TD>
    <TD noWrap align=3Dright><TT>80&nbsp;&nbsp;</TT></TD>
    <TD noWrap><TT>&nbsp;K.LMDIDSEHLGIPEAEYHAIVR.M</TT></TD></TR>
  <TR>
    <TD align=3Dright>&nbsp;</TD>
    <TD align=3Dright><TT>2424.0598&nbsp;&nbsp;</TT></TD>
    <TD align=3Dright><TT>2423.0525&nbsp;&nbsp;</TT></TD>
    <TD align=3Dright><TT>2423.1791&nbsp;&nbsp;</TT></TD>
    <TD noWrap align=3Dright><TT>-52.23&nbsp;</TT></TD>
    <TD align=3Dright><TT>118&nbsp;</TT></TD>
    <TD noWrap align=3Dright><TT>-&nbsp;</TT></TD>
    <TD align=3Dright><TT>138&nbsp;</TT></TD>
    <TD align=3Dright><TT>0&nbsp;&nbsp;</TT></TD>
    <TD noWrap align=3Dright><TT>---&nbsp;&nbsp;</TT></TD>
    <TD noWrap><TT>&nbsp;K.LMDIDSEHLGIPEAEYHAIVR.M + Oxidation=20
  (M)</TT></TD></TR></TBODY></TABLE>
<TABLE border=3D0 cellSpacing=3D0>
  <TBODY>
  <TR>
    <TD><TT>&nbsp;&nbsp;&nbsp;&nbsp;&nbsp;&nbsp;</TT></TD>
    <TD><TT><B>No match to: </B>825.0365, 841.0052, 842.4589, 856.4731,=20
      870.4912, 890.3549, 908.3732, 908.3732, 1036.0507, 1175.5142, =
1175.5142,=20
      1179.5238, 1475.6672, 1475.6672, 2210.9788, 2224.9949, 2224.9949,=20
      2361.4150, 2361.4150, 2384.8525, 2749.2031, 2809.2026,=20
  3046.4360</TT></TD></TR></TBODY></TABLE><BR>
<TABLE border=3D0 cellSpacing=3D0>
  <TBODY>
  <TR>
    <TD><TT><B><A name=3DHit19>19.</A>&nbsp;&nbsp;&nbsp;</B></TT></TD>
    <TD noWrap><TT><A=20
      =
href=3D"http://zxw-pc/mascot/cgi/protein_view.pl?file=3D../data/20121225/=
F002402.dat&amp;hit=3D19"=20
      =
target=3D_blank>gi|225434712</A>&nbsp;&nbsp;&nbsp;&nbsp;<B>Mass:</B>&nbsp=
;29557&nbsp;&nbsp;&nbsp;&nbsp;<B>Score:</B>&nbsp;188&nbsp;&nbsp;&nbsp;&nb=
sp;<B>Expect:</B>&nbsp;2.9e-013&nbsp;&nbsp;<B>Matches:</B>&nbsp;10</TT></=
TD></TR>
  <TR>
    <TD>&nbsp;</TD>
    <TD noWrap><TT>PREDICTED: hypothetical protein [Vitis=20
  vinifera]</TT></TD></TR></TBODY></TABLE>
<TABLE border=3D0 cellSpacing=3D0 cellPadding=3D0>
  <TBODY>
  <TR>
    <TD><TT>&nbsp;&nbsp;&nbsp;&nbsp;&nbsp;&nbsp;</TT></TD>
    <TD align=3Dright><TT><B>Observed&nbsp;&nbsp;</B></TT></TD>
    <TD noWrap align=3Dright><TT><B>Mr(expt)&nbsp;&nbsp;</B></TT></TD>
    <TD noWrap align=3Dright><TT><B>Mr(calc)&nbsp;&nbsp;</B></TT></TD>
    <TD align=3Dright><TT><B>&nbsp;ppm&nbsp;&nbsp;</B></TT></TD>
    <TD align=3Dright><TT><B>Start&nbsp;</B></TT></TD>
    <TD align=3Dright><TT><B>&nbsp;</B></TT></TD>
    <TD align=3Dright><TT><B>End&nbsp;</B></TT></TD>
    <TD align=3Dright><TT><B>Miss&nbsp;</B></TT></TD>
    <TD align=3Dright><TT><B>Ions&nbsp;</B></TT></TD>
    <TD><TT><B>&nbsp;Peptide</B></TT></TD></TR>
  <TR>
    <TD align=3Dright>&nbsp;</TD>
    <TD align=3Dright><TT>890.3549&nbsp;&nbsp;</TT></TD>
    <TD align=3Dright><TT>889.3476&nbsp;&nbsp;</TT></TD>
    <TD align=3Dright><TT>889.4004&nbsp;&nbsp;</TT></TD>
    <TD noWrap align=3Dright><TT>-59.36&nbsp;</TT></TD>
    <TD align=3Dright><TT>211&nbsp;</TT></TD>
    <TD noWrap align=3Dright><TT>-&nbsp;</TT></TD>
    <TD align=3Dright><TT>217&nbsp;</TT></TD>
    <TD align=3Dright><TT>0&nbsp;&nbsp;</TT></TD>
    <TD noWrap align=3Dright><TT>---&nbsp;&nbsp;</TT></TD>
    <TD noWrap><TT>&nbsp;R.YMNSFTK.A</TT></TD></TR>
  <TR>
    <TD align=3Dright>&nbsp;</TD>
    <TD align=3Dright><TT>952.4346&nbsp;&nbsp;</TT></TD>
    <TD align=3Dright><TT>951.4274&nbsp;&nbsp;</TT></TD>
    <TD align=3Dright><TT>951.4848&nbsp;&nbsp;</TT></TD>
    <TD noWrap align=3Dright><TT>-60.33&nbsp;</TT></TD>
    <TD align=3Dright><TT>241&nbsp;</TT></TD>
    <TD noWrap align=3Dright><TT>-&nbsp;</TT></TD>
    <TD align=3Dright><TT>248&nbsp;</TT></TD>
    <TD align=3Dright><TT>0&nbsp;&nbsp;</TT></TD>
    <TD noWrap align=3Dright><TT>---&nbsp;&nbsp;</TT></TD>
    <TD noWrap><TT>&nbsp;K.IAEMGYIR.F</TT></TD></TR>
  <TR>
    <TD align=3Dright>&nbsp;</TD>
    <TD align=3Dright><TT>952.4346&nbsp;&nbsp;</TT></TD>
    <TD align=3Dright><TT>951.4274&nbsp;&nbsp;</TT></TD>
    <TD align=3Dright><TT>951.4848&nbsp;&nbsp;</TT></TD>
    <TD noWrap align=3Dright><TT>-60.33&nbsp;</TT></TD>
    <TD align=3Dright><TT>241&nbsp;</TT></TD>
    <TD noWrap align=3Dright><TT>-&nbsp;</TT></TD>
    <TD align=3Dright><TT>248&nbsp;</TT></TD>
    <TD align=3Dright><TT>0&nbsp;&nbsp;</TT></TD>
    <TD noWrap align=3Dright><TT>30&nbsp;&nbsp;</TT></TD>
    <TD noWrap><TT>&nbsp;K.IAEMGYIR.F</TT></TD></TR>
  <TR>
    <TD align=3Dright>&nbsp;</TD>
    <TD align=3Dright><TT>968.4218&nbsp;&nbsp;</TT></TD>
    <TD align=3Dright><TT>967.4145&nbsp;&nbsp;</TT></TD>
    <TD align=3Dright><TT>967.4797&nbsp;&nbsp;</TT></TD>
    <TD noWrap align=3Dright><TT>-67.33&nbsp;</TT></TD>
    <TD align=3Dright><TT>241&nbsp;</TT></TD>
    <TD noWrap align=3Dright><TT>-&nbsp;</TT></TD>
    <TD align=3Dright><TT>248&nbsp;</TT></TD>
    <TD align=3Dright><TT>0&nbsp;&nbsp;</TT></TD>
    <TD noWrap align=3Dright><TT>---&nbsp;&nbsp;</TT></TD>
    <TD noWrap><TT>&nbsp;K.IAEMGYIR.F + Oxidation (M)</TT></TD></TR>
  <TR>
    <TD align=3Dright>&nbsp;</TD>
    <TD align=3Dright><TT>968.4218&nbsp;&nbsp;</TT></TD>
    <TD align=3Dright><TT>967.4145&nbsp;&nbsp;</TT></TD>
    <TD align=3Dright><TT>967.4797&nbsp;&nbsp;</TT></TD>
    <TD noWrap align=3Dright><TT>-67.33&nbsp;</TT></TD>
    <TD align=3Dright><TT>241&nbsp;</TT></TD>
    <TD noWrap align=3Dright><TT>-&nbsp;</TT></TD>
    <TD align=3Dright><TT>248&nbsp;</TT></TD>
    <TD align=3Dright><TT>0&nbsp;&nbsp;</TT></TD>
    <TD noWrap align=3Dright><TT>(27)&nbsp;</TT></TD>
    <TD noWrap><TT>&nbsp;K.IAEMGYIR.F + Oxidation (M)</TT></TD></TR>
  <TR>
    <TD align=3Dright>&nbsp;</TD>
    <TD align=3Dright><TT>1024.3878&nbsp;&nbsp;</TT></TD>
    <TD align=3Dright><TT>1023.3805&nbsp;&nbsp;</TT></TD>
    <TD align=3Dright><TT>1023.4410&nbsp;&nbsp;</TT></TD>
    <TD noWrap align=3Dright><TT>-59.08&nbsp;</TT></TD>
    <TD align=3Dright><TT>54&nbsp;</TT></TD>
    <TD noWrap align=3Dright><TT>-&nbsp;</TT></TD>
    <TD align=3Dright><TT>61&nbsp;</TT></TD>
    <TD align=3Dright><TT>0&nbsp;&nbsp;</TT></TD>
    <TD noWrap align=3Dright><TT>---&nbsp;&nbsp;</TT></TD>
    <TD noWrap><TT>&nbsp;R.SEGFEHYR.C</TT></TD></TR>
  <TR>
    <TD align=3Dright>&nbsp;</TD>
    <TD align=3Dright><TT>1024.3878&nbsp;&nbsp;</TT></TD>
    <TD align=3Dright><TT>1023.3805&nbsp;&nbsp;</TT></TD>
    <TD align=3Dright><TT>1023.4410&nbsp;&nbsp;</TT></TD>
    <TD noWrap align=3Dright><TT>-59.08&nbsp;</TT></TD>
    <TD align=3Dright><TT>54&nbsp;</TT></TD>
    <TD noWrap align=3Dright><TT>-&nbsp;</TT></TD>
    <TD align=3Dright><TT>61&nbsp;</TT></TD>
    <TD align=3Dright><TT>0&nbsp;&nbsp;</TT></TD>
    <TD noWrap align=3Dright><TT>46&nbsp;&nbsp;</TT></TD>
    <TD noWrap><TT>&nbsp;R.SEGFEHYR.C</TT></TD></TR>
  <TR>
    <TD align=3Dright>&nbsp;</TD>
    <TD align=3Dright><TT>2408.0859&nbsp;&nbsp;</TT></TD>
    <TD align=3Dright><TT>2407.0786&nbsp;&nbsp;</TT></TD>
    <TD align=3Dright><TT>2407.1842&nbsp;&nbsp;</TT></TD>
    <TD noWrap align=3Dright><TT>-43.84&nbsp;</TT></TD>
    <TD align=3Dright><TT>118&nbsp;</TT></TD>
    <TD noWrap align=3Dright><TT>-&nbsp;</TT></TD>
    <TD align=3Dright><TT>138&nbsp;</TT></TD>
    <TD align=3Dright><TT>0&nbsp;&nbsp;</TT></TD>
    <TD noWrap align=3Dright><TT>---&nbsp;&nbsp;</TT></TD>
    <TD noWrap><TT>&nbsp;K.LMDIDSEHLGIPEAEYHAIVR.M</TT></TD></TR>
  <TR>
    <TD align=3Dright>&nbsp;</TD>
    <TD align=3Dright><TT>2408.0859&nbsp;&nbsp;</TT></TD>
    <TD align=3Dright><TT>2407.0786&nbsp;&nbsp;</TT></TD>
    <TD align=3Dright><TT>2407.1842&nbsp;&nbsp;</TT></TD>
    <TD noWrap align=3Dright><TT>-43.84&nbsp;</TT></TD>
    <TD align=3Dright><TT>118&nbsp;</TT></TD>
    <TD noWrap align=3Dright><TT>-&nbsp;</TT></TD>
    <TD align=3Dright><TT>138&nbsp;</TT></TD>
    <TD align=3Dright><TT>0&nbsp;&nbsp;</TT></TD>
    <TD noWrap align=3Dright><TT>80&nbsp;&nbsp;</TT></TD>
    <TD noWrap><TT>&nbsp;K.LMDIDSEHLGIPEAEYHAIVR.M</TT></TD></TR>
  <TR>
    <TD align=3Dright>&nbsp;</TD>
    <TD align=3Dright><TT>2424.0598&nbsp;&nbsp;</TT></TD>
    <TD align=3Dright><TT>2423.0525&nbsp;&nbsp;</TT></TD>
    <TD align=3Dright><TT>2423.1791&nbsp;&nbsp;</TT></TD>
    <TD noWrap align=3Dright><TT>-52.23&nbsp;</TT></TD>
    <TD align=3Dright><TT>118&nbsp;</TT></TD>
    <TD noWrap align=3Dright><TT>-&nbsp;</TT></TD>
    <TD align=3Dright><TT>138&nbsp;</TT></TD>
    <TD align=3Dright><TT>0&nbsp;&nbsp;</TT></TD>
    <TD noWrap align=3Dright><TT>---&nbsp;&nbsp;</TT></TD>
    <TD noWrap><TT>&nbsp;K.LMDIDSEHLGIPEAEYHAIVR.M + Oxidation=20
  (M)</TT></TD></TR></TBODY></TABLE>
<TABLE border=3D0 cellSpacing=3D0>
  <TBODY>
  <TR>
    <TD><TT>&nbsp;&nbsp;&nbsp;&nbsp;&nbsp;&nbsp;</TT></TD>
    <TD><TT><B>No match to: </B>825.0365, 841.0052, 842.4589, 856.4731,=20
      870.4912, 908.3732, 908.3732, 924.3605, 924.3605, 1036.0507, =
1175.5142,=20
      1175.5142, 1179.5238, 1475.6672, 1475.6672, 2210.9788, 2224.9949,=20
      2224.9949, 2361.4150, 2361.4150, 2384.8525, 2749.2031, 2809.2026,=20
      3046.4360</TT></TD></TR></TBODY></TABLE><BR>
<TABLE border=3D0 cellSpacing=3D0>
  <TBODY>
  <TR>
    <TD><TT><B><A name=3DHit20>20.</A>&nbsp;&nbsp;&nbsp;</B></TT></TD>
    <TD noWrap><TT><A=20
      =
href=3D"http://zxw-pc/mascot/cgi/protein_view.pl?file=3D../data/20121225/=
F002402.dat&amp;hit=3D20"=20
      =
target=3D_blank>gi|147789518</A>&nbsp;&nbsp;&nbsp;&nbsp;<B>Mass:</B>&nbsp=
;29557&nbsp;&nbsp;&nbsp;&nbsp;<B>Score:</B>&nbsp;188&nbsp;&nbsp;&nbsp;&nb=
sp;<B>Expect:</B>&nbsp;2.9e-013&nbsp;&nbsp;<B>Matches:</B>&nbsp;10</TT></=
TD></TR>
  <TR>
    <TD>&nbsp;</TD>
    <TD noWrap><TT>hypothetical protein VITISV_031803 [Vitis=20
  vinifera]</TT></TD></TR></TBODY></TABLE>
<TABLE border=3D0 cellSpacing=3D0 cellPadding=3D0>
  <TBODY>
  <TR>
    <TD><TT>&nbsp;&nbsp;&nbsp;&nbsp;&nbsp;&nbsp;</TT></TD>
    <TD align=3Dright><TT><B>Observed&nbsp;&nbsp;</B></TT></TD>
    <TD noWrap align=3Dright><TT><B>Mr(expt)&nbsp;&nbsp;</B></TT></TD>
    <TD noWrap align=3Dright><TT><B>Mr(calc)&nbsp;&nbsp;</B></TT></TD>
    <TD align=3Dright><TT><B>&nbsp;ppm&nbsp;&nbsp;</B></TT></TD>
    <TD align=3Dright><TT><B>Start&nbsp;</B></TT></TD>
    <TD align=3Dright><TT><B>&nbsp;</B></TT></TD>
    <TD align=3Dright><TT><B>End&nbsp;</B></TT></TD>
    <TD align=3Dright><TT><B>Miss&nbsp;</B></TT></TD>
    <TD align=3Dright><TT><B>Ions&nbsp;</B></TT></TD>
    <TD><TT><B>&nbsp;Peptide</B></TT></TD></TR>
  <TR>
    <TD align=3Dright>&nbsp;</TD>
    <TD align=3Dright><TT>890.3549&nbsp;&nbsp;</TT></TD>
    <TD align=3Dright><TT>889.3476&nbsp;&nbsp;</TT></TD>
    <TD align=3Dright><TT>889.4004&nbsp;&nbsp;</TT></TD>
    <TD noWrap align=3Dright><TT>-59.36&nbsp;</TT></TD>
    <TD align=3Dright><TT>211&nbsp;</TT></TD>
    <TD noWrap align=3Dright><TT>-&nbsp;</TT></TD>
    <TD align=3Dright><TT>217&nbsp;</TT></TD>
    <TD align=3Dright><TT>0&nbsp;&nbsp;</TT></TD>
    <TD noWrap align=3Dright><TT>---&nbsp;&nbsp;</TT></TD>
    <TD noWrap><TT>&nbsp;R.YMNSFTK.A</TT></TD></TR>
  <TR>
    <TD align=3Dright>&nbsp;</TD>
    <TD align=3Dright><TT>952.4346&nbsp;&nbsp;</TT></TD>
    <TD align=3Dright><TT>951.4274&nbsp;&nbsp;</TT></TD>
    <TD align=3Dright><TT>951.4848&nbsp;&nbsp;</TT></TD>
    <TD noWrap align=3Dright><TT>-60.33&nbsp;</TT></TD>
    <TD align=3Dright><TT>241&nbsp;</TT></TD>
    <TD noWrap align=3Dright><TT>-&nbsp;</TT></TD>
    <TD align=3Dright><TT>248&nbsp;</TT></TD>
    <TD align=3Dright><TT>0&nbsp;&nbsp;</TT></TD>
    <TD noWrap align=3Dright><TT>---&nbsp;&nbsp;</TT></TD>
    <TD noWrap><TT>&nbsp;K.IAEMGYIR.F</TT></TD></TR>
  <TR>
    <TD align=3Dright>&nbsp;</TD>
    <TD align=3Dright><TT>952.4346&nbsp;&nbsp;</TT></TD>
    <TD align=3Dright><TT>951.4274&nbsp;&nbsp;</TT></TD>
    <TD align=3Dright><TT>951.4848&nbsp;&nbsp;</TT></TD>
    <TD noWrap align=3Dright><TT>-60.33&nbsp;</TT></TD>
    <TD align=3Dright><TT>241&nbsp;</TT></TD>
    <TD noWrap align=3Dright><TT>-&nbsp;</TT></TD>
    <TD align=3Dright><TT>248&nbsp;</TT></TD>
    <TD align=3Dright><TT>0&nbsp;&nbsp;</TT></TD>
    <TD noWrap align=3Dright><TT>30&nbsp;&nbsp;</TT></TD>
    <TD noWrap><TT>&nbsp;K.IAEMGYIR.F</TT></TD></TR>
  <TR>
    <TD align=3Dright>&nbsp;</TD>
    <TD align=3Dright><TT>968.4218&nbsp;&nbsp;</TT></TD>
    <TD align=3Dright><TT>967.4145&nbsp;&nbsp;</TT></TD>
    <TD align=3Dright><TT>967.4797&nbsp;&nbsp;</TT></TD>
    <TD noWrap align=3Dright><TT>-67.33&nbsp;</TT></TD>
    <TD align=3Dright><TT>241&nbsp;</TT></TD>
    <TD noWrap align=3Dright><TT>-&nbsp;</TT></TD>
    <TD align=3Dright><TT>248&nbsp;</TT></TD>
    <TD align=3Dright><TT>0&nbsp;&nbsp;</TT></TD>
    <TD noWrap align=3Dright><TT>---&nbsp;&nbsp;</TT></TD>
    <TD noWrap><TT>&nbsp;K.IAEMGYIR.F + Oxidation (M)</TT></TD></TR>
  <TR>
    <TD align=3Dright>&nbsp;</TD>
    <TD align=3Dright><TT>968.4218&nbsp;&nbsp;</TT></TD>
    <TD align=3Dright><TT>967.4145&nbsp;&nbsp;</TT></TD>
    <TD align=3Dright><TT>967.4797&nbsp;&nbsp;</TT></TD>
    <TD noWrap align=3Dright><TT>-67.33&nbsp;</TT></TD>
    <TD align=3Dright><TT>241&nbsp;</TT></TD>
    <TD noWrap align=3Dright><TT>-&nbsp;</TT></TD>
    <TD align=3Dright><TT>248&nbsp;</TT></TD>
    <TD align=3Dright><TT>0&nbsp;&nbsp;</TT></TD>
    <TD noWrap align=3Dright><TT>(27)&nbsp;</TT></TD>
    <TD noWrap><TT>&nbsp;K.IAEMGYIR.F + Oxidation (M)</TT></TD></TR>
  <TR>
    <TD align=3Dright>&nbsp;</TD>
    <TD align=3Dright><TT>1024.3878&nbsp;&nbsp;</TT></TD>
    <TD align=3Dright><TT>1023.3805&nbsp;&nbsp;</TT></TD>
    <TD align=3Dright><TT>1023.4410&nbsp;&nbsp;</TT></TD>
    <TD noWrap align=3Dright><TT>-59.08&nbsp;</TT></TD>
    <TD align=3Dright><TT>54&nbsp;</TT></TD>
    <TD noWrap align=3Dright><TT>-&nbsp;</TT></TD>
    <TD align=3Dright><TT>61&nbsp;</TT></TD>
    <TD align=3Dright><TT>0&nbsp;&nbsp;</TT></TD>
    <TD noWrap align=3Dright><TT>---&nbsp;&nbsp;</TT></TD>
    <TD noWrap><TT>&nbsp;R.SEGFEHYR.C</TT></TD></TR>
  <TR>
    <TD align=3Dright>&nbsp;</TD>
    <TD align=3Dright><TT>1024.3878&nbsp;&nbsp;</TT></TD>
    <TD align=3Dright><TT>1023.3805&nbsp;&nbsp;</TT></TD>
    <TD align=3Dright><TT>1023.4410&nbsp;&nbsp;</TT></TD>
    <TD noWrap align=3Dright><TT>-59.08&nbsp;</TT></TD>
    <TD align=3Dright><TT>54&nbsp;</TT></TD>
    <TD noWrap align=3Dright><TT>-&nbsp;</TT></TD>
    <TD align=3Dright><TT>61&nbsp;</TT></TD>
    <TD align=3Dright><TT>0&nbsp;&nbsp;</TT></TD>
    <TD noWrap align=3Dright><TT>46&nbsp;&nbsp;</TT></TD>
    <TD noWrap><TT>&nbsp;R.SEGFEHYR.C</TT></TD></TR>
  <TR>
    <TD align=3Dright>&nbsp;</TD>
    <TD align=3Dright><TT>2408.0859&nbsp;&nbsp;</TT></TD>
    <TD align=3Dright><TT>2407.0786&nbsp;&nbsp;</TT></TD>
    <TD align=3Dright><TT>2407.1842&nbsp;&nbsp;</TT></TD>
    <TD noWrap align=3Dright><TT>-43.84&nbsp;</TT></TD>
    <TD align=3Dright><TT>118&nbsp;</TT></TD>
    <TD noWrap align=3Dright><TT>-&nbsp;</TT></TD>
    <TD align=3Dright><TT>138&nbsp;</TT></TD>
    <TD align=3Dright><TT>0&nbsp;&nbsp;</TT></TD>
    <TD noWrap align=3Dright><TT>---&nbsp;&nbsp;</TT></TD>
    <TD noWrap><TT>&nbsp;K.LMDIDSEHLGIPEAEYHAIVR.M</TT></TD></TR>
  <TR>
    <TD align=3Dright>&nbsp;</TD>
    <TD align=3Dright><TT>2408.0859&nbsp;&nbsp;</TT></TD>
    <TD align=3Dright><TT>2407.0786&nbsp;&nbsp;</TT></TD>
    <TD align=3Dright><TT>2407.1842&nbsp;&nbsp;</TT></TD>
    <TD noWrap align=3Dright><TT>-43.84&nbsp;</TT></TD>
    <TD align=3Dright><TT>118&nbsp;</TT></TD>
    <TD noWrap align=3Dright><TT>-&nbsp;</TT></TD>
    <TD align=3Dright><TT>138&nbsp;</TT></TD>
    <TD align=3Dright><TT>0&nbsp;&nbsp;</TT></TD>
    <TD noWrap align=3Dright><TT>80&nbsp;&nbsp;</TT></TD>
    <TD noWrap><TT>&nbsp;K.LMDIDSEHLGIPEAEYHAIVR.M</TT></TD></TR>
  <TR>
    <TD align=3Dright>&nbsp;</TD>
    <TD align=3Dright><TT>2424.0598&nbsp;&nbsp;</TT></TD>
    <TD align=3Dright><TT>2423.0525&nbsp;&nbsp;</TT></TD>
    <TD align=3Dright><TT>2423.1791&nbsp;&nbsp;</TT></TD>
    <TD noWrap align=3Dright><TT>-52.23&nbsp;</TT></TD>
    <TD align=3Dright><TT>118&nbsp;</TT></TD>
    <TD noWrap align=3Dright><TT>-&nbsp;</TT></TD>
    <TD align=3Dright><TT>138&nbsp;</TT></TD>
    <TD align=3Dright><TT>0&nbsp;&nbsp;</TT></TD>
    <TD noWrap align=3Dright><TT>---&nbsp;&nbsp;</TT></TD>
    <TD noWrap><TT>&nbsp;K.LMDIDSEHLGIPEAEYHAIVR.M + Oxidation=20
  (M)</TT></TD></TR></TBODY></TABLE>
<TABLE border=3D0 cellSpacing=3D0>
  <TBODY>
  <TR>
    <TD><TT>&nbsp;&nbsp;&nbsp;&nbsp;&nbsp;&nbsp;</TT></TD>
    <TD><TT><B>No match to: </B>825.0365, 841.0052, 842.4589, 856.4731,=20
      870.4912, 908.3732, 908.3732, 924.3605, 924.3605, 1036.0507, =
1175.5142,=20
      1175.5142, 1179.5238, 1475.6672, 1475.6672, 2210.9788, 2224.9949,=20
      2224.9949, 2361.4150, 2361.4150, 2384.8525, 2749.2031, 2809.2026,=20
      3046.4360</TT></TD></TR></TBODY></TABLE><BR>
<TABLE border=3D0 cellSpacing=3D0>
  <TBODY>
  <TR>
    <TD><TT><B><A name=3DHit21>21.</A>&nbsp;&nbsp;&nbsp;</B></TT></TD>
    <TD noWrap><TT><A=20
      =
href=3D"http://zxw-pc/mascot/cgi/protein_view.pl?file=3D../data/20121225/=
F002402.dat&amp;hit=3D21"=20
      =
target=3D_blank>gi|217917</A>&nbsp;&nbsp;&nbsp;&nbsp;<B>Mass:</B>&nbsp;14=
266&nbsp;&nbsp;&nbsp;&nbsp;<B>Score:</B>&nbsp;173&nbsp;&nbsp;&nbsp;&nbsp;=
<B>Expect:</B>&nbsp;9.3e-012&nbsp;&nbsp;<B>Matches:</B>&nbsp;8</TT></TD><=
/TR>
  <TR>
    <TD>&nbsp;</TD>
    <TD noWrap><TT>typical proliferating cell nuclear antigen [Daucus=20
      carota]</TT></TD></TR></TBODY></TABLE>
<TABLE border=3D0 cellSpacing=3D0 cellPadding=3D0>
  <TBODY>
  <TR>
    <TD><TT>&nbsp;&nbsp;&nbsp;&nbsp;&nbsp;&nbsp;</TT></TD>
    <TD align=3Dright><TT><B>Observed&nbsp;&nbsp;</B></TT></TD>
    <TD noWrap align=3Dright><TT><B>Mr(expt)&nbsp;&nbsp;</B></TT></TD>
    <TD noWrap align=3Dright><TT><B>Mr(calc)&nbsp;&nbsp;</B></TT></TD>
    <TD align=3Dright><TT><B>&nbsp;ppm&nbsp;&nbsp;</B></TT></TD>
    <TD align=3Dright><TT><B>Start&nbsp;</B></TT></TD>
    <TD align=3Dright><TT><B>&nbsp;</B></TT></TD>
    <TD align=3Dright><TT><B>End&nbsp;</B></TT></TD>
    <TD align=3Dright><TT><B>Miss&nbsp;</B></TT></TD>
    <TD align=3Dright><TT><B>Ions&nbsp;</B></TT></TD>
    <TD><TT><B>&nbsp;Peptide</B></TT></TD></TR>
  <TR>
    <TD align=3Dright>&nbsp;</TD>
    <TD align=3Dright><TT>890.3549&nbsp;&nbsp;</TT></TD>
    <TD align=3Dright><TT>889.3476&nbsp;&nbsp;</TT></TD>
    <TD align=3Dright><TT>889.4004&nbsp;&nbsp;</TT></TD>
    <TD noWrap align=3Dright><TT>-59.36&nbsp;</TT></TD>
    <TD align=3Dright><TT>99&nbsp;</TT></TD>
    <TD noWrap align=3Dright><TT>-&nbsp;</TT></TD>
    <TD align=3Dright><TT>105&nbsp;</TT></TD>
    <TD align=3Dright><TT>0&nbsp;&nbsp;</TT></TD>
    <TD noWrap align=3Dright><TT>---&nbsp;&nbsp;</TT></TD>
    <TD noWrap><TT>&nbsp;R.YMNSFTK.A</TT></TD></TR>
  <TR>
    <TD align=3Dright>&nbsp;</TD>
    <TD align=3Dright><TT>908.3732&nbsp;&nbsp;</TT></TD>
    <TD align=3Dright><TT>907.3660&nbsp;&nbsp;</TT></TD>
    <TD align=3Dright><TT>907.4222&nbsp;&nbsp;</TT></TD>
    <TD noWrap align=3Dright><TT>-61.95&nbsp;</TT></TD>
    <TD align=3Dright><TT>27&nbsp;</TT></TD>
    <TD noWrap align=3Dright><TT>-&nbsp;</TT></TD>
    <TD align=3Dright><TT>34&nbsp;</TT></TD>
    <TD align=3Dright><TT>0&nbsp;&nbsp;</TT></TD>
    <TD noWrap align=3Dright><TT>---&nbsp;&nbsp;</TT></TD>
    <TD noWrap><TT>&nbsp;R.MPSAEFAR.I</TT></TD></TR>
  <TR>
    <TD align=3Dright>&nbsp;</TD>
    <TD align=3Dright><TT>908.3732&nbsp;&nbsp;</TT></TD>
    <TD align=3Dright><TT>907.3660&nbsp;&nbsp;</TT></TD>
    <TD align=3Dright><TT>907.4222&nbsp;&nbsp;</TT></TD>
    <TD noWrap align=3Dright><TT>-61.95&nbsp;</TT></TD>
    <TD align=3Dright><TT>27&nbsp;</TT></TD>
    <TD noWrap align=3Dright><TT>-&nbsp;</TT></TD>
    <TD align=3Dright><TT>34&nbsp;</TT></TD>
    <TD align=3Dright><TT>0&nbsp;&nbsp;</TT></TD>
    <TD noWrap align=3Dright><TT>62&nbsp;&nbsp;</TT></TD>
    <TD noWrap><TT>&nbsp;R.MPSAEFAR.I</TT></TD></TR>
  <TR>
    <TD align=3Dright>&nbsp;</TD>
    <TD align=3Dright><TT>924.3605&nbsp;&nbsp;</TT></TD>
    <TD align=3Dright><TT>923.3532&nbsp;&nbsp;</TT></TD>
    <TD align=3Dright><TT>923.4171&nbsp;&nbsp;</TT></TD>
    <TD noWrap align=3Dright><TT>-69.19&nbsp;</TT></TD>
    <TD align=3Dright><TT>27&nbsp;</TT></TD>
    <TD noWrap align=3Dright><TT>-&nbsp;</TT></TD>
    <TD align=3Dright><TT>34&nbsp;</TT></TD>
    <TD align=3Dright><TT>0&nbsp;&nbsp;</TT></TD>
    <TD noWrap align=3Dright><TT>---&nbsp;&nbsp;</TT></TD>
    <TD noWrap><TT>&nbsp;R.MPSAEFAR.I + Oxidation (M)</TT></TD></TR>
  <TR>
    <TD align=3Dright>&nbsp;</TD>
    <TD align=3Dright><TT>924.3605&nbsp;&nbsp;</TT></TD>
    <TD align=3Dright><TT>923.3532&nbsp;&nbsp;</TT></TD>
    <TD align=3Dright><TT>923.4171&nbsp;&nbsp;</TT></TD>
    <TD noWrap align=3Dright><TT>-69.19&nbsp;</TT></TD>
    <TD align=3Dright><TT>27&nbsp;</TT></TD>
    <TD noWrap align=3Dright><TT>-&nbsp;</TT></TD>
    <TD align=3Dright><TT>34&nbsp;</TT></TD>
    <TD align=3Dright><TT>0&nbsp;&nbsp;</TT></TD>
    <TD noWrap align=3Dright><TT>(16)&nbsp;</TT></TD>
    <TD noWrap><TT>&nbsp;R.MPSAEFAR.I + Oxidation (M)</TT></TD></TR>
  <TR>
    <TD align=3Dright>&nbsp;</TD>
    <TD align=3Dright><TT>2408.0859&nbsp;&nbsp;</TT></TD>
    <TD align=3Dright><TT>2407.0786&nbsp;&nbsp;</TT></TD>
    <TD align=3Dright><TT>2407.1842&nbsp;&nbsp;</TT></TD>
    <TD noWrap align=3Dright><TT>-43.84&nbsp;</TT></TD>
    <TD align=3Dright><TT>6&nbsp;</TT></TD>
    <TD noWrap align=3Dright><TT>-&nbsp;</TT></TD>
    <TD align=3Dright><TT>26&nbsp;</TT></TD>
    <TD align=3Dright><TT>0&nbsp;&nbsp;</TT></TD>
    <TD noWrap align=3Dright><TT>---&nbsp;&nbsp;</TT></TD>
    <TD noWrap><TT>&nbsp;K.LMDIDSEHLGIPEAEYHAIVR.M</TT></TD></TR>
  <TR>
    <TD align=3Dright>&nbsp;</TD>
    <TD align=3Dright><TT>2408.0859&nbsp;&nbsp;</TT></TD>
    <TD align=3Dright><TT>2407.0786&nbsp;&nbsp;</TT></TD>
    <TD align=3Dright><TT>2407.1842&nbsp;&nbsp;</TT></TD>
    <TD noWrap align=3Dright><TT>-43.84&nbsp;</TT></TD>
    <TD align=3Dright><TT>6&nbsp;</TT></TD>
    <TD noWrap align=3Dright><TT>-&nbsp;</TT></TD>
    <TD align=3Dright><TT>26&nbsp;</TT></TD>
    <TD align=3Dright><TT>0&nbsp;&nbsp;</TT></TD>
    <TD noWrap align=3Dright><TT>80&nbsp;&nbsp;</TT></TD>
    <TD noWrap><TT>&nbsp;K.LMDIDSEHLGIPEAEYHAIVR.M</TT></TD></TR>
  <TR>
    <TD align=3Dright>&nbsp;</TD>
    <TD align=3Dright><TT>2424.0598&nbsp;&nbsp;</TT></TD>
    <TD align=3Dright><TT>2423.0525&nbsp;&nbsp;</TT></TD>
    <TD align=3Dright><TT>2423.1791&nbsp;&nbsp;</TT></TD>
    <TD noWrap align=3Dright><TT>-52.23&nbsp;</TT></TD>
    <TD align=3Dright><TT>6&nbsp;</TT></TD>
    <TD noWrap align=3Dright><TT>-&nbsp;</TT></TD>
    <TD align=3Dright><TT>26&nbsp;</TT></TD>
    <TD align=3Dright><TT>0&nbsp;&nbsp;</TT></TD>
    <TD noWrap align=3Dright><TT>---&nbsp;&nbsp;</TT></TD>
    <TD noWrap><TT>&nbsp;K.LMDIDSEHLGIPEAEYHAIVR.M + Oxidation=20
  (M)</TT></TD></TR></TBODY></TABLE>
<TABLE border=3D0 cellSpacing=3D0>
  <TBODY>
  <TR>
    <TD><TT>&nbsp;&nbsp;&nbsp;&nbsp;&nbsp;&nbsp;</TT></TD>
    <TD><TT><B>No match to: </B>825.0365, 841.0052, 842.4589, 856.4731,=20
      870.4912, 952.4346, 952.4346, 968.4218, 968.4218, 1024.3878, =
1024.3878,=20
      1036.0507, 1175.5142, 1175.5142, 1179.5238, 1475.6672, 1475.6672,=20
      2210.9788, 2224.9949, 2224.9949, 2361.4150, 2361.4150, 2384.8525,=20
      2749.2031, 2809.2026, 3046.4360</TT></TD></TR></TBODY></TABLE><BR>
<TABLE border=3D0 cellSpacing=3D0>
  <TBODY>
  <TR>
    <TD><TT><B><A name=3DHit22>22.</A>&nbsp;&nbsp;&nbsp;</B></TT></TD>
    <TD noWrap><TT><A=20
      =
href=3D"http://zxw-pc/mascot/cgi/protein_view.pl?file=3D../data/20121225/=
F002402.dat&amp;hit=3D22"=20
      =
target=3D_blank>gi|129690</A>&nbsp;&nbsp;&nbsp;&nbsp;<B>Mass:</B>&nbsp;40=
076&nbsp;&nbsp;&nbsp;&nbsp;<B>Score:</B>&nbsp;165&nbsp;&nbsp;&nbsp;&nbsp;=
<B>Expect:</B>&nbsp;5.9e-011&nbsp;&nbsp;<B>Matches:</B>&nbsp;11</TT></TD>=
</TR>
  <TR>
    <TD>&nbsp;</TD>
    <TD noWrap><TT>RecName: Full=3DProliferating cell nuclear antigen =
large=20
      form; Short=3DPCNA; AltName: =
Full=3DCyclin</TT></TD></TR></TBODY></TABLE>
<TABLE border=3D0 cellSpacing=3D0 cellPadding=3D0>
  <TBODY>
  <TR>
    <TD><TT>&nbsp;&nbsp;&nbsp;&nbsp;&nbsp;&nbsp;</TT></TD>
    <TD align=3Dright><TT><B>Observed&nbsp;&nbsp;</B></TT></TD>
    <TD noWrap align=3Dright><TT><B>Mr(expt)&nbsp;&nbsp;</B></TT></TD>
    <TD noWrap align=3Dright><TT><B>Mr(calc)&nbsp;&nbsp;</B></TT></TD>
    <TD align=3Dright><TT><B>&nbsp;ppm&nbsp;&nbsp;</B></TT></TD>
    <TD align=3Dright><TT><B>Start&nbsp;</B></TT></TD>
    <TD align=3Dright><TT><B>&nbsp;</B></TT></TD>
    <TD align=3Dright><TT><B>End&nbsp;</B></TT></TD>
    <TD align=3Dright><TT><B>Miss&nbsp;</B></TT></TD>
    <TD align=3Dright><TT><B>Ions&nbsp;</B></TT></TD>
    <TD><TT><B>&nbsp;Peptide</B></TT></TD></TR>
  <TR>
    <TD align=3Dright>&nbsp;</TD>
    <TD align=3Dright><TT>890.3549&nbsp;&nbsp;</TT></TD>
    <TD align=3Dright><TT>889.3476&nbsp;&nbsp;</TT></TD>
    <TD align=3Dright><TT>889.4004&nbsp;&nbsp;</TT></TD>
    <TD noWrap align=3Dright><TT>-59.36&nbsp;</TT></TD>
    <TD align=3Dright><TT>211&nbsp;</TT></TD>
    <TD noWrap align=3Dright><TT>-&nbsp;</TT></TD>
    <TD align=3Dright><TT>217&nbsp;</TT></TD>
    <TD align=3Dright><TT>0&nbsp;&nbsp;</TT></TD>
    <TD noWrap align=3Dright><TT>---&nbsp;&nbsp;</TT></TD>
    <TD noWrap><TT>&nbsp;R.YMNSFTK.A</TT></TD></TR>
  <TR>
    <TD align=3Dright>&nbsp;</TD>
    <TD align=3Dright><TT>908.3732&nbsp;&nbsp;</TT></TD>
    <TD align=3Dright><TT>907.3660&nbsp;&nbsp;</TT></TD>
    <TD align=3Dright><TT>907.4222&nbsp;&nbsp;</TT></TD>
    <TD noWrap align=3Dright><TT>-61.95&nbsp;</TT></TD>
    <TD align=3Dright><TT>139&nbsp;</TT></TD>
    <TD noWrap align=3Dright><TT>-&nbsp;</TT></TD>
    <TD align=3Dright><TT>146&nbsp;</TT></TD>
    <TD align=3Dright><TT>0&nbsp;&nbsp;</TT></TD>
    <TD noWrap align=3Dright><TT>---&nbsp;&nbsp;</TT></TD>
    <TD noWrap><TT>&nbsp;R.MPSAEFAR.I</TT></TD></TR>
  <TR>
    <TD align=3Dright>&nbsp;</TD>
    <TD align=3Dright><TT>908.3732&nbsp;&nbsp;</TT></TD>
    <TD align=3Dright><TT>907.3660&nbsp;&nbsp;</TT></TD>
    <TD align=3Dright><TT>907.4222&nbsp;&nbsp;</TT></TD>
    <TD noWrap align=3Dright><TT>-61.95&nbsp;</TT></TD>
    <TD align=3Dright><TT>139&nbsp;</TT></TD>
    <TD noWrap align=3Dright><TT>-&nbsp;</TT></TD>
    <TD align=3Dright><TT>146&nbsp;</TT></TD>
    <TD align=3Dright><TT>0&nbsp;&nbsp;</TT></TD>
    <TD noWrap align=3Dright><TT>62&nbsp;&nbsp;</TT></TD>
    <TD noWrap><TT>&nbsp;R.MPSAEFAR.I</TT></TD></TR>
  <TR>
    <TD align=3Dright>&nbsp;</TD>
    <TD align=3Dright><TT>924.3605&nbsp;&nbsp;</TT></TD>
    <TD align=3Dright><TT>923.3532&nbsp;&nbsp;</TT></TD>
    <TD align=3Dright><TT>923.4171&nbsp;&nbsp;</TT></TD>
    <TD noWrap align=3Dright><TT>-69.19&nbsp;</TT></TD>
    <TD align=3Dright><TT>139&nbsp;</TT></TD>
    <TD noWrap align=3Dright><TT>-&nbsp;</TT></TD>
    <TD align=3Dright><TT>146&nbsp;</TT></TD>
    <TD align=3Dright><TT>0&nbsp;&nbsp;</TT></TD>
    <TD noWrap align=3Dright><TT>---&nbsp;&nbsp;</TT></TD>
    <TD noWrap><TT>&nbsp;R.MPSAEFAR.I + Oxidation (M)</TT></TD></TR>
  <TR>
    <TD align=3Dright>&nbsp;</TD>
    <TD align=3Dright><TT>924.3605&nbsp;&nbsp;</TT></TD>
    <TD align=3Dright><TT>923.3532&nbsp;&nbsp;</TT></TD>
    <TD align=3Dright><TT>923.4171&nbsp;&nbsp;</TT></TD>
    <TD noWrap align=3Dright><TT>-69.19&nbsp;</TT></TD>
    <TD align=3Dright><TT>139&nbsp;</TT></TD>
    <TD noWrap align=3Dright><TT>-&nbsp;</TT></TD>
    <TD align=3Dright><TT>146&nbsp;</TT></TD>
    <TD align=3Dright><TT>0&nbsp;&nbsp;</TT></TD>
    <TD noWrap align=3Dright><TT>(16)&nbsp;</TT></TD>
    <TD noWrap><TT>&nbsp;R.MPSAEFAR.I + Oxidation (M)</TT></TD></TR>
  <TR>
    <TD align=3Dright>&nbsp;</TD>
    <TD align=3Dright><TT>952.4346&nbsp;&nbsp;</TT></TD>
    <TD align=3Dright><TT>951.4274&nbsp;&nbsp;</TT></TD>
    <TD align=3Dright><TT>951.4848&nbsp;&nbsp;</TT></TD>
    <TD noWrap align=3Dright><TT>-60.33&nbsp;</TT></TD>
    <TD align=3Dright><TT>241&nbsp;</TT></TD>
    <TD noWrap align=3Dright><TT>-&nbsp;</TT></TD>
    <TD align=3Dright><TT>248&nbsp;</TT></TD>
    <TD align=3Dright><TT>0&nbsp;&nbsp;</TT></TD>
    <TD noWrap align=3Dright><TT>---&nbsp;&nbsp;</TT></TD>
    <TD noWrap><TT>&nbsp;K.IAEMGYIR.Y</TT></TD></TR>
  <TR>
    <TD align=3Dright>&nbsp;</TD>
    <TD align=3Dright><TT>952.4346&nbsp;&nbsp;</TT></TD>
    <TD align=3Dright><TT>951.4274&nbsp;&nbsp;</TT></TD>
    <TD align=3Dright><TT>951.4848&nbsp;&nbsp;</TT></TD>
    <TD noWrap align=3Dright><TT>-60.33&nbsp;</TT></TD>
    <TD align=3Dright><TT>241&nbsp;</TT></TD>
    <TD noWrap align=3Dright><TT>-&nbsp;</TT></TD>
    <TD align=3Dright><TT>248&nbsp;</TT></TD>
    <TD align=3Dright><TT>0&nbsp;&nbsp;</TT></TD>
    <TD noWrap align=3Dright><TT>30&nbsp;&nbsp;</TT></TD>
    <TD noWrap><TT>&nbsp;K.IAEMGYIR.Y</TT></TD></TR>
  <TR>
    <TD align=3Dright>&nbsp;</TD>
    <TD align=3Dright><TT>968.4218&nbsp;&nbsp;</TT></TD>
    <TD align=3Dright><TT>967.4145&nbsp;&nbsp;</TT></TD>
    <TD align=3Dright><TT>967.4797&nbsp;&nbsp;</TT></TD>
    <TD noWrap align=3Dright><TT>-67.33&nbsp;</TT></TD>
    <TD align=3Dright><TT>241&nbsp;</TT></TD>
    <TD noWrap align=3Dright><TT>-&nbsp;</TT></TD>
    <TD align=3Dright><TT>248&nbsp;</TT></TD>
    <TD align=3Dright><TT>0&nbsp;&nbsp;</TT></TD>
    <TD noWrap align=3Dright><TT>---&nbsp;&nbsp;</TT></TD>
    <TD noWrap><TT>&nbsp;K.IAEMGYIR.Y + Oxidation (M)</TT></TD></TR>
  <TR>
    <TD align=3Dright>&nbsp;</TD>
    <TD align=3Dright><TT>968.4218&nbsp;&nbsp;</TT></TD>
    <TD align=3Dright><TT>967.4145&nbsp;&nbsp;</TT></TD>
    <TD align=3Dright><TT>967.4797&nbsp;&nbsp;</TT></TD>
    <TD noWrap align=3Dright><TT>-67.33&nbsp;</TT></TD>
    <TD align=3Dright><TT>241&nbsp;</TT></TD>
    <TD noWrap align=3Dright><TT>-&nbsp;</TT></TD>
    <TD align=3Dright><TT>248&nbsp;</TT></TD>
    <TD align=3Dright><TT>0&nbsp;&nbsp;</TT></TD>
    <TD noWrap align=3Dright><TT>(27)&nbsp;</TT></TD>
    <TD noWrap><TT>&nbsp;K.IAEMGYIR.Y + Oxidation (M)</TT></TD></TR>
  <TR>
    <TD align=3Dright>&nbsp;</TD>
    <TD align=3Dright><TT>1024.3878&nbsp;&nbsp;</TT></TD>
    <TD align=3Dright><TT>1023.3805&nbsp;&nbsp;</TT></TD>
    <TD align=3Dright><TT>1023.4410&nbsp;&nbsp;</TT></TD>
    <TD noWrap align=3Dright><TT>-59.08&nbsp;</TT></TD>
    <TD align=3Dright><TT>54&nbsp;</TT></TD>
    <TD noWrap align=3Dright><TT>-&nbsp;</TT></TD>
    <TD align=3Dright><TT>61&nbsp;</TT></TD>
    <TD align=3Dright><TT>0&nbsp;&nbsp;</TT></TD>
    <TD noWrap align=3Dright><TT>---&nbsp;&nbsp;</TT></TD>
    <TD noWrap><TT>&nbsp;R.SEGFEHYR.C</TT></TD></TR>
  <TR>
    <TD align=3Dright>&nbsp;</TD>
    <TD align=3Dright><TT>1024.3878&nbsp;&nbsp;</TT></TD>
    <TD align=3Dright><TT>1023.3805&nbsp;&nbsp;</TT></TD>
    <TD align=3Dright><TT>1023.4410&nbsp;&nbsp;</TT></TD>
    <TD noWrap align=3Dright><TT>-59.08&nbsp;</TT></TD>
    <TD align=3Dright><TT>54&nbsp;</TT></TD>
    <TD noWrap align=3Dright><TT>-&nbsp;</TT></TD>
    <TD align=3Dright><TT>61&nbsp;</TT></TD>
    <TD align=3Dright><TT>0&nbsp;&nbsp;</TT></TD>
    <TD noWrap align=3Dright><TT>46&nbsp;&nbsp;</TT></TD>
    <TD noWrap><TT>&nbsp;R.SEGFEHYR.C</TT></TD></TR></TBODY></TABLE>
<TABLE border=3D0 cellSpacing=3D0>
  <TBODY>
  <TR>
    <TD><TT>&nbsp;&nbsp;&nbsp;&nbsp;&nbsp;&nbsp;</TT></TD>
    <TD><TT><B>No match to: </B>825.0365, 841.0052, 842.4589, 856.4731,=20
      870.4912, 1036.0507, 1175.5142, 1175.5142, 1179.5238, 1475.6672,=20
      1475.6672, 2210.9788, 2224.9949, 2224.9949, 2361.4150, 2361.4150,=20
      2384.8525, 2408.0859, 2408.0859, 2424.0598, 2749.2031, 2809.2026,=20
      3046.4360</TT></TD></TR></TBODY></TABLE><BR>
<TABLE border=3D0 cellSpacing=3D0>
  <TBODY>
  <TR>
    <TD><TT><B><A name=3DHit23>23.</A>&nbsp;&nbsp;&nbsp;</B></TT></TD>
    <TD noWrap><TT><A=20
      =
href=3D"http://zxw-pc/mascot/cgi/protein_view.pl?file=3D../data/20121225/=
F002402.dat&amp;hit=3D23"=20
      =
target=3D_blank>gi|6006451</A>&nbsp;&nbsp;&nbsp;&nbsp;<B>Mass:</B>&nbsp;4=
0369&nbsp;&nbsp;&nbsp;&nbsp;<B>Score:</B>&nbsp;165&nbsp;&nbsp;&nbsp;&nbsp=
;<B>Expect:</B>&nbsp;5.9e-011&nbsp;&nbsp;<B>Matches:</B>&nbsp;11</TT></TD=
></TR>
  <TR>
    <TD>&nbsp;</TD>
    <TD noWrap><TT>proliferating cell-nuclear antigen [Daucus=20
  carota]</TT></TD></TR></TBODY></TABLE>
<TABLE border=3D0 cellSpacing=3D0 cellPadding=3D0>
  <TBODY>
  <TR>
    <TD><TT>&nbsp;&nbsp;&nbsp;&nbsp;&nbsp;&nbsp;</TT></TD>
    <TD align=3Dright><TT><B>Observed&nbsp;&nbsp;</B></TT></TD>
    <TD noWrap align=3Dright><TT><B>Mr(expt)&nbsp;&nbsp;</B></TT></TD>
    <TD noWrap align=3Dright><TT><B>Mr(calc)&nbsp;&nbsp;</B></TT></TD>
    <TD align=3Dright><TT><B>&nbsp;ppm&nbsp;&nbsp;</B></TT></TD>
    <TD align=3Dright><TT><B>Start&nbsp;</B></TT></TD>
    <TD align=3Dright><TT><B>&nbsp;</B></TT></TD>
    <TD align=3Dright><TT><B>End&nbsp;</B></TT></TD>
    <TD align=3Dright><TT><B>Miss&nbsp;</B></TT></TD>
    <TD align=3Dright><TT><B>Ions&nbsp;</B></TT></TD>
    <TD><TT><B>&nbsp;Peptide</B></TT></TD></TR>
  <TR>
    <TD align=3Dright>&nbsp;</TD>
    <TD align=3Dright><TT>890.3549&nbsp;&nbsp;</TT></TD>
    <TD align=3Dright><TT>889.3476&nbsp;&nbsp;</TT></TD>
    <TD align=3Dright><TT>889.4004&nbsp;&nbsp;</TT></TD>
    <TD noWrap align=3Dright><TT>-59.36&nbsp;</TT></TD>
    <TD align=3Dright><TT>213&nbsp;</TT></TD>
    <TD noWrap align=3Dright><TT>-&nbsp;</TT></TD>
    <TD align=3Dright><TT>219&nbsp;</TT></TD>
    <TD align=3Dright><TT>0&nbsp;&nbsp;</TT></TD>
    <TD noWrap align=3Dright><TT>---&nbsp;&nbsp;</TT></TD>
    <TD noWrap><TT>&nbsp;R.YMNSFTK.A</TT></TD></TR>
  <TR>
    <TD align=3Dright>&nbsp;</TD>
    <TD align=3Dright><TT>908.3732&nbsp;&nbsp;</TT></TD>
    <TD align=3Dright><TT>907.3660&nbsp;&nbsp;</TT></TD>
    <TD align=3Dright><TT>907.4222&nbsp;&nbsp;</TT></TD>
    <TD noWrap align=3Dright><TT>-61.95&nbsp;</TT></TD>
    <TD align=3Dright><TT>141&nbsp;</TT></TD>
    <TD noWrap align=3Dright><TT>-&nbsp;</TT></TD>
    <TD align=3Dright><TT>148&nbsp;</TT></TD>
    <TD align=3Dright><TT>0&nbsp;&nbsp;</TT></TD>
    <TD noWrap align=3Dright><TT>---&nbsp;&nbsp;</TT></TD>
    <TD noWrap><TT>&nbsp;R.MPSAEFAR.I</TT></TD></TR>
  <TR>
    <TD align=3Dright>&nbsp;</TD>
    <TD align=3Dright><TT>908.3732&nbsp;&nbsp;</TT></TD>
    <TD align=3Dright><TT>907.3660&nbsp;&nbsp;</TT></TD>
    <TD align=3Dright><TT>907.4222&nbsp;&nbsp;</TT></TD>
    <TD noWrap align=3Dright><TT>-61.95&nbsp;</TT></TD>
    <TD align=3Dright><TT>141&nbsp;</TT></TD>
    <TD noWrap align=3Dright><TT>-&nbsp;</TT></TD>
    <TD align=3Dright><TT>148&nbsp;</TT></TD>
    <TD align=3Dright><TT>0&nbsp;&nbsp;</TT></TD>
    <TD noWrap align=3Dright><TT>62&nbsp;&nbsp;</TT></TD>
    <TD noWrap><TT>&nbsp;R.MPSAEFAR.I</TT></TD></TR>
  <TR>
    <TD align=3Dright>&nbsp;</TD>
    <TD align=3Dright><TT>924.3605&nbsp;&nbsp;</TT></TD>
    <TD align=3Dright><TT>923.3532&nbsp;&nbsp;</TT></TD>
    <TD align=3Dright><TT>923.4171&nbsp;&nbsp;</TT></TD>
    <TD noWrap align=3Dright><TT>-69.19&nbsp;</TT></TD>
    <TD align=3Dright><TT>141&nbsp;</TT></TD>
    <TD noWrap align=3Dright><TT>-&nbsp;</TT></TD>
    <TD align=3Dright><TT>148&nbsp;</TT></TD>
    <TD align=3Dright><TT>0&nbsp;&nbsp;</TT></TD>
    <TD noWrap align=3Dright><TT>---&nbsp;&nbsp;</TT></TD>
    <TD noWrap><TT>&nbsp;R.MPSAEFAR.I + Oxidation (M)</TT></TD></TR>
  <TR>
    <TD align=3Dright>&nbsp;</TD>
    <TD align=3Dright><TT>924.3605&nbsp;&nbsp;</TT></TD>
    <TD align=3Dright><TT>923.3532&nbsp;&nbsp;</TT></TD>
    <TD align=3Dright><TT>923.4171&nbsp;&nbsp;</TT></TD>
    <TD noWrap align=3Dright><TT>-69.19&nbsp;</TT></TD>
    <TD align=3Dright><TT>141&nbsp;</TT></TD>
    <TD noWrap align=3Dright><TT>-&nbsp;</TT></TD>
    <TD align=3Dright><TT>148&nbsp;</TT></TD>
    <TD align=3Dright><TT>0&nbsp;&nbsp;</TT></TD>
    <TD noWrap align=3Dright><TT>(16)&nbsp;</TT></TD>
    <TD noWrap><TT>&nbsp;R.MPSAEFAR.I + Oxidation (M)</TT></TD></TR>
  <TR>
    <TD align=3Dright>&nbsp;</TD>
    <TD align=3Dright><TT>952.4346&nbsp;&nbsp;</TT></TD>
    <TD align=3Dright><TT>951.4274&nbsp;&nbsp;</TT></TD>
    <TD align=3Dright><TT>951.4848&nbsp;&nbsp;</TT></TD>
    <TD noWrap align=3Dright><TT>-60.33&nbsp;</TT></TD>
    <TD align=3Dright><TT>243&nbsp;</TT></TD>
    <TD noWrap align=3Dright><TT>-&nbsp;</TT></TD>
    <TD align=3Dright><TT>250&nbsp;</TT></TD>
    <TD align=3Dright><TT>0&nbsp;&nbsp;</TT></TD>
    <TD noWrap align=3Dright><TT>---&nbsp;&nbsp;</TT></TD>
    <TD noWrap><TT>&nbsp;K.IAEMGYIR.Y</TT></TD></TR>
  <TR>
    <TD align=3Dright>&nbsp;</TD>
    <TD align=3Dright><TT>952.4346&nbsp;&nbsp;</TT></TD>
    <TD align=3Dright><TT>951.4274&nbsp;&nbsp;</TT></TD>
    <TD align=3Dright><TT>951.4848&nbsp;&nbsp;</TT></TD>
    <TD noWrap align=3Dright><TT>-60.33&nbsp;</TT></TD>
    <TD align=3Dright><TT>243&nbsp;</TT></TD>
    <TD noWrap align=3Dright><TT>-&nbsp;</TT></TD>
    <TD align=3Dright><TT>250&nbsp;</TT></TD>
    <TD align=3Dright><TT>0&nbsp;&nbsp;</TT></TD>
    <TD noWrap align=3Dright><TT>30&nbsp;&nbsp;</TT></TD>
    <TD noWrap><TT>&nbsp;K.IAEMGYIR.Y</TT></TD></TR>
  <TR>
    <TD align=3Dright>&nbsp;</TD>
    <TD align=3Dright><TT>968.4218&nbsp;&nbsp;</TT></TD>
    <TD align=3Dright><TT>967.4145&nbsp;&nbsp;</TT></TD>
    <TD align=3Dright><TT>967.4797&nbsp;&nbsp;</TT></TD>
    <TD noWrap align=3Dright><TT>-67.33&nbsp;</TT></TD>
    <TD align=3Dright><TT>243&nbsp;</TT></TD>
    <TD noWrap align=3Dright><TT>-&nbsp;</TT></TD>
    <TD align=3Dright><TT>250&nbsp;</TT></TD>
    <TD align=3Dright><TT>0&nbsp;&nbsp;</TT></TD>
    <TD noWrap align=3Dright><TT>---&nbsp;&nbsp;</TT></TD>
    <TD noWrap><TT>&nbsp;K.IAEMGYIR.Y + Oxidation (M)</TT></TD></TR>
  <TR>
    <TD align=3Dright>&nbsp;</TD>
    <TD align=3Dright><TT>968.4218&nbsp;&nbsp;</TT></TD>
    <TD align=3Dright><TT>967.4145&nbsp;&nbsp;</TT></TD>
    <TD align=3Dright><TT>967.4797&nbsp;&nbsp;</TT></TD>
    <TD noWrap align=3Dright><TT>-67.33&nbsp;</TT></TD>
    <TD align=3Dright><TT>243&nbsp;</TT></TD>
    <TD noWrap align=3Dright><TT>-&nbsp;</TT></TD>
    <TD align=3Dright><TT>250&nbsp;</TT></TD>
    <TD align=3Dright><TT>0&nbsp;&nbsp;</TT></TD>
    <TD noWrap align=3Dright><TT>(27)&nbsp;</TT></TD>
    <TD noWrap><TT>&nbsp;K.IAEMGYIR.Y + Oxidation (M)</TT></TD></TR>
  <TR>
    <TD align=3Dright>&nbsp;</TD>
    <TD align=3Dright><TT>1024.3878&nbsp;&nbsp;</TT></TD>
    <TD align=3Dright><TT>1023.3805&nbsp;&nbsp;</TT></TD>
    <TD align=3Dright><TT>1023.4410&nbsp;&nbsp;</TT></TD>
    <TD noWrap align=3Dright><TT>-59.08&nbsp;</TT></TD>
    <TD align=3Dright><TT>54&nbsp;</TT></TD>
    <TD noWrap align=3Dright><TT>-&nbsp;</TT></TD>
    <TD align=3Dright><TT>61&nbsp;</TT></TD>
    <TD align=3Dright><TT>0&nbsp;&nbsp;</TT></TD>
    <TD noWrap align=3Dright><TT>---&nbsp;&nbsp;</TT></TD>
    <TD noWrap><TT>&nbsp;R.SEGFEHYR.C</TT></TD></TR>
  <TR>
    <TD align=3Dright>&nbsp;</TD>
    <TD align=3Dright><TT>1024.3878&nbsp;&nbsp;</TT></TD>
    <TD align=3Dright><TT>1023.3805&nbsp;&nbsp;</TT></TD>
    <TD align=3Dright><TT>1023.4410&nbsp;&nbsp;</TT></TD>
    <TD noWrap align=3Dright><TT>-59.08&nbsp;</TT></TD>
    <TD align=3Dright><TT>54&nbsp;</TT></TD>
    <TD noWrap align=3Dright><TT>-&nbsp;</TT></TD>
    <TD align=3Dright><TT>61&nbsp;</TT></TD>
    <TD align=3Dright><TT>0&nbsp;&nbsp;</TT></TD>
    <TD noWrap align=3Dright><TT>46&nbsp;&nbsp;</TT></TD>
    <TD noWrap><TT>&nbsp;R.SEGFEHYR.C</TT></TD></TR></TBODY></TABLE>
<TABLE border=3D0 cellSpacing=3D0>
  <TBODY>
  <TR>
    <TD><TT>&nbsp;&nbsp;&nbsp;&nbsp;&nbsp;&nbsp;</TT></TD>
    <TD><TT><B>No match to: </B>825.0365, 841.0052, 842.4589, 856.4731,=20
      870.4912, 1036.0507, 1175.5142, 1175.5142, 1179.5238, 1475.6672,=20
      1475.6672, 2210.9788, 2224.9949, 2224.9949, 2361.4150, 2361.4150,=20
      2384.8525, 2408.0859, 2408.0859, 2424.0598, 2749.2031, 2809.2026,=20
      3046.4360</TT></TD></TR></TBODY></TABLE><BR>
<TABLE border=3D0 cellSpacing=3D0>
  <TBODY>
  <TR>
    <TD><TT><B><A name=3DHit24>24.</A>&nbsp;&nbsp;&nbsp;</B></TT></TD>
    <TD noWrap><TT><A=20
      =
href=3D"http://zxw-pc/mascot/cgi/protein_view.pl?file=3D../data/20121225/=
F002402.dat&amp;hit=3D24"=20
      =
target=3D_blank>gi|25005275</A>&nbsp;&nbsp;&nbsp;&nbsp;<B>Mass:</B>&nbsp;=
29242&nbsp;&nbsp;&nbsp;&nbsp;<B>Score:</B>&nbsp;139&nbsp;&nbsp;&nbsp;&nbs=
p;<B>Expect:</B>&nbsp;2.3e-008&nbsp;&nbsp;<B>Matches:</B>&nbsp;5</TT></TD=
></TR>
  <TR>
    <TD>&nbsp;</TD>
    <TD noWrap><TT>proliferating cell nuclear antigen [Solanum=20
      lycopersicum]</TT></TD></TR></TBODY></TABLE>
<TABLE border=3D0 cellSpacing=3D0 cellPadding=3D0>
  <TBODY>
  <TR>
    <TD><TT>&nbsp;&nbsp;&nbsp;&nbsp;&nbsp;&nbsp;</TT></TD>
    <TD align=3Dright><TT><B>Observed&nbsp;&nbsp;</B></TT></TD>
    <TD noWrap align=3Dright><TT><B>Mr(expt)&nbsp;&nbsp;</B></TT></TD>
    <TD noWrap align=3Dright><TT><B>Mr(calc)&nbsp;&nbsp;</B></TT></TD>
    <TD align=3Dright><TT><B>&nbsp;ppm&nbsp;&nbsp;</B></TT></TD>
    <TD align=3Dright><TT><B>Start&nbsp;</B></TT></TD>
    <TD align=3Dright><TT><B>&nbsp;</B></TT></TD>
    <TD align=3Dright><TT><B>End&nbsp;</B></TT></TD>
    <TD align=3Dright><TT><B>Miss&nbsp;</B></TT></TD>
    <TD align=3Dright><TT><B>Ions&nbsp;</B></TT></TD>
    <TD><TT><B>&nbsp;Peptide</B></TT></TD></TR>
  <TR>
    <TD align=3Dright>&nbsp;</TD>
    <TD align=3Dright><TT>1024.3878&nbsp;&nbsp;</TT></TD>
    <TD align=3Dright><TT>1023.3805&nbsp;&nbsp;</TT></TD>
    <TD align=3Dright><TT>1023.4410&nbsp;&nbsp;</TT></TD>
    <TD noWrap align=3Dright><TT>-59.08&nbsp;</TT></TD>
    <TD align=3Dright><TT>54&nbsp;</TT></TD>
    <TD noWrap align=3Dright><TT>-&nbsp;</TT></TD>
    <TD align=3Dright><TT>61&nbsp;</TT></TD>
    <TD align=3Dright><TT>0&nbsp;&nbsp;</TT></TD>
    <TD noWrap align=3Dright><TT>---&nbsp;&nbsp;</TT></TD>
    <TD noWrap><TT>&nbsp;R.SEGFEHYR.C</TT></TD></TR>
  <TR>
    <TD align=3Dright>&nbsp;</TD>
    <TD align=3Dright><TT>1024.3878&nbsp;&nbsp;</TT></TD>
    <TD align=3Dright><TT>1023.3805&nbsp;&nbsp;</TT></TD>
    <TD align=3Dright><TT>1023.4410&nbsp;&nbsp;</TT></TD>
    <TD noWrap align=3Dright><TT>-59.08&nbsp;</TT></TD>
    <TD align=3Dright><TT>54&nbsp;</TT></TD>
    <TD noWrap align=3Dright><TT>-&nbsp;</TT></TD>
    <TD align=3Dright><TT>61&nbsp;</TT></TD>
    <TD align=3Dright><TT>0&nbsp;&nbsp;</TT></TD>
    <TD noWrap align=3Dright><TT>46&nbsp;&nbsp;</TT></TD>
    <TD noWrap><TT>&nbsp;R.SEGFEHYR.C</TT></TD></TR>
  <TR>
    <TD align=3Dright>&nbsp;</TD>
    <TD align=3Dright><TT>2408.0859&nbsp;&nbsp;</TT></TD>
    <TD align=3Dright><TT>2407.0786&nbsp;&nbsp;</TT></TD>
    <TD align=3Dright><TT>2407.1842&nbsp;&nbsp;</TT></TD>
    <TD noWrap align=3Dright><TT>-43.84&nbsp;</TT></TD>
    <TD align=3Dright><TT>118&nbsp;</TT></TD>
    <TD noWrap align=3Dright><TT>-&nbsp;</TT></TD>
    <TD align=3Dright><TT>138&nbsp;</TT></TD>
    <TD align=3Dright><TT>0&nbsp;&nbsp;</TT></TD>
    <TD noWrap align=3Dright><TT>---&nbsp;&nbsp;</TT></TD>
    <TD noWrap><TT>&nbsp;K.LMDIDSEHLGIPEAEYHAIVR.M</TT></TD></TR>
  <TR>
    <TD align=3Dright>&nbsp;</TD>
    <TD align=3Dright><TT>2408.0859&nbsp;&nbsp;</TT></TD>
    <TD align=3Dright><TT>2407.0786&nbsp;&nbsp;</TT></TD>
    <TD align=3Dright><TT>2407.1842&nbsp;&nbsp;</TT></TD>
    <TD noWrap align=3Dright><TT>-43.84&nbsp;</TT></TD>
    <TD align=3Dright><TT>118&nbsp;</TT></TD>
    <TD noWrap align=3Dright><TT>-&nbsp;</TT></TD>
    <TD align=3Dright><TT>138&nbsp;</TT></TD>
    <TD align=3Dright><TT>0&nbsp;&nbsp;</TT></TD>
    <TD noWrap align=3Dright><TT>80&nbsp;&nbsp;</TT></TD>
    <TD noWrap><TT>&nbsp;K.LMDIDSEHLGIPEAEYHAIVR.M</TT></TD></TR>
  <TR>
    <TD align=3Dright>&nbsp;</TD>
    <TD align=3Dright><TT>2424.0598&nbsp;&nbsp;</TT></TD>
    <TD align=3Dright><TT>2423.0525&nbsp;&nbsp;</TT></TD>
    <TD align=3Dright><TT>2423.1791&nbsp;&nbsp;</TT></TD>
    <TD noWrap align=3Dright><TT>-52.23&nbsp;</TT></TD>
    <TD align=3Dright><TT>118&nbsp;</TT></TD>
    <TD noWrap align=3Dright><TT>-&nbsp;</TT></TD>
    <TD align=3Dright><TT>138&nbsp;</TT></TD>
    <TD align=3Dright><TT>0&nbsp;&nbsp;</TT></TD>
    <TD noWrap align=3Dright><TT>---&nbsp;&nbsp;</TT></TD>
    <TD noWrap><TT>&nbsp;K.LMDIDSEHLGIPEAEYHAIVR.M + Oxidation=20
  (M)</TT></TD></TR></TBODY></TABLE>
<TABLE border=3D0 cellSpacing=3D0>
  <TBODY>
  <TR>
    <TD><TT>&nbsp;&nbsp;&nbsp;&nbsp;&nbsp;&nbsp;</TT></TD>
    <TD><TT><B>No match to: </B>825.0365, 841.0052, 842.4589, 856.4731,=20
      870.4912, 890.3549, 908.3732, 908.3732, 924.3605, 924.3605, =
952.4346,=20
      952.4346, 968.4218, 968.4218, 1036.0507, 1175.5142, 1175.5142, =
1179.5238,=20
      1475.6672, 1475.6672, 2210.9788, 2224.9949, 2224.9949, 2361.4150,=20
      2361.4150, 2384.8525, 2749.2031, 2809.2026,=20
3046.4360</TT></TD></TR></TBODY></TABLE><BR>
<TABLE border=3D0 cellSpacing=3D0>
  <TBODY>
  <TR>
    <TD><TT><B><A name=3DHit25>25.</A>&nbsp;&nbsp;&nbsp;</B></TT></TD>
    <TD noWrap><TT><A=20
      =
href=3D"http://zxw-pc/mascot/cgi/protein_view.pl?file=3D../data/20121225/=
F002402.dat&amp;hit=3D25"=20
      =
target=3D_blank>gi|15984164</A>&nbsp;&nbsp;&nbsp;&nbsp;<B>Mass:</B>&nbsp;=
29242&nbsp;&nbsp;&nbsp;&nbsp;<B>Score:</B>&nbsp;139&nbsp;&nbsp;&nbsp;&nbs=
p;<B>Expect:</B>&nbsp;2.3e-008&nbsp;&nbsp;<B>Matches:</B>&nbsp;5</TT></TD=
></TR>
  <TR>
    <TD>&nbsp;</TD>
    <TD noWrap><TT>unnamed protein product [Lycopersicon=20
  esculentum]</TT></TD></TR></TBODY></TABLE>
<TABLE border=3D0 cellSpacing=3D0 cellPadding=3D0>
  <TBODY>
  <TR>
    <TD><TT>&nbsp;&nbsp;&nbsp;&nbsp;&nbsp;&nbsp;</TT></TD>
    <TD align=3Dright><TT><B>Observed&nbsp;&nbsp;</B></TT></TD>
    <TD noWrap align=3Dright><TT><B>Mr(expt)&nbsp;&nbsp;</B></TT></TD>
    <TD noWrap align=3Dright><TT><B>Mr(calc)&nbsp;&nbsp;</B></TT></TD>
    <TD align=3Dright><TT><B>&nbsp;ppm&nbsp;&nbsp;</B></TT></TD>
    <TD align=3Dright><TT><B>Start&nbsp;</B></TT></TD>
    <TD align=3Dright><TT><B>&nbsp;</B></TT></TD>
    <TD align=3Dright><TT><B>End&nbsp;</B></TT></TD>
    <TD align=3Dright><TT><B>Miss&nbsp;</B></TT></TD>
    <TD align=3Dright><TT><B>Ions&nbsp;</B></TT></TD>
    <TD><TT><B>&nbsp;Peptide</B></TT></TD></TR>
  <TR>
    <TD align=3Dright>&nbsp;</TD>
    <TD align=3Dright><TT>1024.3878&nbsp;&nbsp;</TT></TD>
    <TD align=3Dright><TT>1023.3805&nbsp;&nbsp;</TT></TD>
    <TD align=3Dright><TT>1023.4410&nbsp;&nbsp;</TT></TD>
    <TD noWrap align=3Dright><TT>-59.08&nbsp;</TT></TD>
    <TD align=3Dright><TT>54&nbsp;</TT></TD>
    <TD noWrap align=3Dright><TT>-&nbsp;</TT></TD>
    <TD align=3Dright><TT>61&nbsp;</TT></TD>
    <TD align=3Dright><TT>0&nbsp;&nbsp;</TT></TD>
    <TD noWrap align=3Dright><TT>---&nbsp;&nbsp;</TT></TD>
    <TD noWrap><TT>&nbsp;R.SEGFEHYR.C</TT></TD></TR>
  <TR>
    <TD align=3Dright>&nbsp;</TD>
    <TD align=3Dright><TT>1024.3878&nbsp;&nbsp;</TT></TD>
    <TD align=3Dright><TT>1023.3805&nbsp;&nbsp;</TT></TD>
    <TD align=3Dright><TT>1023.4410&nbsp;&nbsp;</TT></TD>
    <TD noWrap align=3Dright><TT>-59.08&nbsp;</TT></TD>
    <TD align=3Dright><TT>54&nbsp;</TT></TD>
    <TD noWrap align=3Dright><TT>-&nbsp;</TT></TD>
    <TD align=3Dright><TT>61&nbsp;</TT></TD>
    <TD align=3Dright><TT>0&nbsp;&nbsp;</TT></TD>
    <TD noWrap align=3Dright><TT>46&nbsp;&nbsp;</TT></TD>
    <TD noWrap><TT>&nbsp;R.SEGFEHYR.C</TT></TD></TR>
  <TR>
    <TD align=3Dright>&nbsp;</TD>
    <TD align=3Dright><TT>2408.0859&nbsp;&nbsp;</TT></TD>
    <TD align=3Dright><TT>2407.0786&nbsp;&nbsp;</TT></TD>
    <TD align=3Dright><TT>2407.1842&nbsp;&nbsp;</TT></TD>
    <TD noWrap align=3Dright><TT>-43.84&nbsp;</TT></TD>
    <TD align=3Dright><TT>118&nbsp;</TT></TD>
    <TD noWrap align=3Dright><TT>-&nbsp;</TT></TD>
    <TD align=3Dright><TT>138&nbsp;</TT></TD>
    <TD align=3Dright><TT>0&nbsp;&nbsp;</TT></TD>
    <TD noWrap align=3Dright><TT>---&nbsp;&nbsp;</TT></TD>
    <TD noWrap><TT>&nbsp;K.LMDIDSEHLGIPEAEYHAIVR.M</TT></TD></TR>
  <TR>
    <TD align=3Dright>&nbsp;</TD>
    <TD align=3Dright><TT>2408.0859&nbsp;&nbsp;</TT></TD>
    <TD align=3Dright><TT>2407.0786&nbsp;&nbsp;</TT></TD>
    <TD align=3Dright><TT>2407.1842&nbsp;&nbsp;</TT></TD>
    <TD noWrap align=3Dright><TT>-43.84&nbsp;</TT></TD>
    <TD align=3Dright><TT>118&nbsp;</TT></TD>
    <TD noWrap align=3Dright><TT>-&nbsp;</TT></TD>
    <TD align=3Dright><TT>138&nbsp;</TT></TD>
    <TD align=3Dright><TT>0&nbsp;&nbsp;</TT></TD>
    <TD noWrap align=3Dright><TT>80&nbsp;&nbsp;</TT></TD>
    <TD noWrap><TT>&nbsp;K.LMDIDSEHLGIPEAEYHAIVR.M</TT></TD></TR>
  <TR>
    <TD align=3Dright>&nbsp;</TD>
    <TD align=3Dright><TT>2424.0598&nbsp;&nbsp;</TT></TD>
    <TD align=3Dright><TT>2423.0525&nbsp;&nbsp;</TT></TD>
    <TD align=3Dright><TT>2423.1791&nbsp;&nbsp;</TT></TD>
    <TD noWrap align=3Dright><TT>-52.23&nbsp;</TT></TD>
    <TD align=3Dright><TT>118&nbsp;</TT></TD>
    <TD noWrap align=3Dright><TT>-&nbsp;</TT></TD>
    <TD align=3Dright><TT>138&nbsp;</TT></TD>
    <TD align=3Dright><TT>0&nbsp;&nbsp;</TT></TD>
    <TD noWrap align=3Dright><TT>---&nbsp;&nbsp;</TT></TD>
    <TD noWrap><TT>&nbsp;K.LMDIDSEHLGIPEAEYHAIVR.M + Oxidation=20
  (M)</TT></TD></TR></TBODY></TABLE>
<TABLE border=3D0 cellSpacing=3D0>
  <TBODY>
  <TR>
    <TD><TT>&nbsp;&nbsp;&nbsp;&nbsp;&nbsp;&nbsp;</TT></TD>
    <TD><TT><B>No match to: </B>825.0365, 841.0052, 842.4589, 856.4731,=20
      870.4912, 890.3549, 908.3732, 908.3732, 924.3605, 924.3605, =
952.4346,=20
      952.4346, 968.4218, 968.4218, 1036.0507, 1175.5142, 1175.5142, =
1179.5238,=20
      1475.6672, 1475.6672, 2210.9788, 2224.9949, 2224.9949, 2361.4150,=20
      2361.4150, 2384.8525, 2749.2031, 2809.2026,=20
3046.4360</TT></TD></TR></TBODY></TABLE><BR>
<TABLE border=3D0 cellSpacing=3D0>
  <TBODY>
  <TR>
    <TD><TT><B><A name=3DHit26>26.</A>&nbsp;&nbsp;&nbsp;</B></TT></TD>
    <TD noWrap><TT><A=20
      =
href=3D"http://zxw-pc/mascot/cgi/protein_view.pl?file=3D../data/20121225/=
F002402.dat&amp;hit=3D26"=20
      =
target=3D_blank>gi|13124423</A>&nbsp;&nbsp;&nbsp;&nbsp;<B>Mass:</B>&nbsp;=
29120&nbsp;&nbsp;&nbsp;&nbsp;<B>Score:</B>&nbsp;128&nbsp;&nbsp;&nbsp;&nbs=
p;<B>Expect:</B>&nbsp;2.9e-007&nbsp;&nbsp;<B>Matches:</B>&nbsp;7</TT></TD=
></TR>
  <TR>
    <TD>&nbsp;</TD>
    <TD noWrap><TT>RecName: Full=3DProliferating cell nuclear antigen;=20
      Short=3DPCNA</TT></TD></TR></TBODY></TABLE>
<TABLE border=3D0 cellSpacing=3D0 cellPadding=3D0>
  <TBODY>
  <TR>
    <TD><TT>&nbsp;&nbsp;&nbsp;&nbsp;&nbsp;&nbsp;</TT></TD>
    <TD align=3Dright><TT><B>Observed&nbsp;&nbsp;</B></TT></TD>
    <TD noWrap align=3Dright><TT><B>Mr(expt)&nbsp;&nbsp;</B></TT></TD>
    <TD noWrap align=3Dright><TT><B>Mr(calc)&nbsp;&nbsp;</B></TT></TD>
    <TD align=3Dright><TT><B>&nbsp;ppm&nbsp;&nbsp;</B></TT></TD>
    <TD align=3Dright><TT><B>Start&nbsp;</B></TT></TD>
    <TD align=3Dright><TT><B>&nbsp;</B></TT></TD>
    <TD align=3Dright><TT><B>End&nbsp;</B></TT></TD>
    <TD align=3Dright><TT><B>Miss&nbsp;</B></TT></TD>
    <TD align=3Dright><TT><B>Ions&nbsp;</B></TT></TD>
    <TD><TT><B>&nbsp;Peptide</B></TT></TD></TR>
  <TR>
    <TD align=3Dright>&nbsp;</TD>
    <TD align=3Dright><TT>890.3549&nbsp;&nbsp;</TT></TD>
    <TD align=3Dright><TT>889.3476&nbsp;&nbsp;</TT></TD>
    <TD align=3Dright><TT>889.4004&nbsp;&nbsp;</TT></TD>
    <TD noWrap align=3Dright><TT>-59.36&nbsp;</TT></TD>
    <TD align=3Dright><TT>211&nbsp;</TT></TD>
    <TD noWrap align=3Dright><TT>-&nbsp;</TT></TD>
    <TD align=3Dright><TT>217&nbsp;</TT></TD>
    <TD align=3Dright><TT>0&nbsp;&nbsp;</TT></TD>
    <TD noWrap align=3Dright><TT>---&nbsp;&nbsp;</TT></TD>
    <TD noWrap><TT>&nbsp;R.YMNSFTK.A</TT></TD></TR>
  <TR>
    <TD align=3Dright>&nbsp;</TD>
    <TD align=3Dright><TT>908.3732&nbsp;&nbsp;</TT></TD>
    <TD align=3Dright><TT>907.3660&nbsp;&nbsp;</TT></TD>
    <TD align=3Dright><TT>907.4222&nbsp;&nbsp;</TT></TD>
    <TD noWrap align=3Dright><TT>-61.95&nbsp;</TT></TD>
    <TD align=3Dright><TT>139&nbsp;</TT></TD>
    <TD noWrap align=3Dright><TT>-&nbsp;</TT></TD>
    <TD align=3Dright><TT>146&nbsp;</TT></TD>
    <TD align=3Dright><TT>0&nbsp;&nbsp;</TT></TD>
    <TD noWrap align=3Dright><TT>---&nbsp;&nbsp;</TT></TD>
    <TD noWrap><TT>&nbsp;K.MPSAEFAR.I</TT></TD></TR>
  <TR>
    <TD align=3Dright>&nbsp;</TD>
    <TD align=3Dright><TT>908.3732&nbsp;&nbsp;</TT></TD>
    <TD align=3Dright><TT>907.3660&nbsp;&nbsp;</TT></TD>
    <TD align=3Dright><TT>907.4222&nbsp;&nbsp;</TT></TD>
    <TD noWrap align=3Dright><TT>-61.95&nbsp;</TT></TD>
    <TD align=3Dright><TT>139&nbsp;</TT></TD>
    <TD noWrap align=3Dright><TT>-&nbsp;</TT></TD>
    <TD align=3Dright><TT>146&nbsp;</TT></TD>
    <TD align=3Dright><TT>0&nbsp;&nbsp;</TT></TD>
    <TD noWrap align=3Dright><TT>62&nbsp;&nbsp;</TT></TD>
    <TD noWrap><TT>&nbsp;K.MPSAEFAR.I</TT></TD></TR>
  <TR>
    <TD align=3Dright>&nbsp;</TD>
    <TD align=3Dright><TT>924.3605&nbsp;&nbsp;</TT></TD>
    <TD align=3Dright><TT>923.3532&nbsp;&nbsp;</TT></TD>
    <TD align=3Dright><TT>923.4171&nbsp;&nbsp;</TT></TD>
    <TD noWrap align=3Dright><TT>-69.19&nbsp;</TT></TD>
    <TD align=3Dright><TT>139&nbsp;</TT></TD>
    <TD noWrap align=3Dright><TT>-&nbsp;</TT></TD>
    <TD align=3Dright><TT>146&nbsp;</TT></TD>
    <TD align=3Dright><TT>0&nbsp;&nbsp;</TT></TD>
    <TD noWrap align=3Dright><TT>---&nbsp;&nbsp;</TT></TD>
    <TD noWrap><TT>&nbsp;K.MPSAEFAR.I + Oxidation (M)</TT></TD></TR>
  <TR>
    <TD align=3Dright>&nbsp;</TD>
    <TD align=3Dright><TT>924.3605&nbsp;&nbsp;</TT></TD>
    <TD align=3Dright><TT>923.3532&nbsp;&nbsp;</TT></TD>
    <TD align=3Dright><TT>923.4171&nbsp;&nbsp;</TT></TD>
    <TD noWrap align=3Dright><TT>-69.19&nbsp;</TT></TD>
    <TD align=3Dright><TT>139&nbsp;</TT></TD>
    <TD noWrap align=3Dright><TT>-&nbsp;</TT></TD>
    <TD align=3Dright><TT>146&nbsp;</TT></TD>
    <TD align=3Dright><TT>0&nbsp;&nbsp;</TT></TD>
    <TD noWrap align=3Dright><TT>(16)&nbsp;</TT></TD>
    <TD noWrap><TT>&nbsp;K.MPSAEFAR.I + Oxidation (M)</TT></TD></TR>
  <TR>
    <TD align=3Dright>&nbsp;</TD>
    <TD align=3Dright><TT>1024.3878&nbsp;&nbsp;</TT></TD>
    <TD align=3Dright><TT>1023.3805&nbsp;&nbsp;</TT></TD>
    <TD align=3Dright><TT>1023.4410&nbsp;&nbsp;</TT></TD>
    <TD noWrap align=3Dright><TT>-59.08&nbsp;</TT></TD>
    <TD align=3Dright><TT>54&nbsp;</TT></TD>
    <TD noWrap align=3Dright><TT>-&nbsp;</TT></TD>
    <TD align=3Dright><TT>61&nbsp;</TT></TD>
    <TD align=3Dright><TT>0&nbsp;&nbsp;</TT></TD>
    <TD noWrap align=3Dright><TT>---&nbsp;&nbsp;</TT></TD>
    <TD noWrap><TT>&nbsp;K.SEGFEHYR.C</TT></TD></TR>
  <TR>
    <TD align=3Dright>&nbsp;</TD>
    <TD align=3Dright><TT>1024.3878&nbsp;&nbsp;</TT></TD>
    <TD align=3Dright><TT>1023.3805&nbsp;&nbsp;</TT></TD>
    <TD align=3Dright><TT>1023.4410&nbsp;&nbsp;</TT></TD>
    <TD noWrap align=3Dright><TT>-59.08&nbsp;</TT></TD>
    <TD align=3Dright><TT>54&nbsp;</TT></TD>
    <TD noWrap align=3Dright><TT>-&nbsp;</TT></TD>
    <TD align=3Dright><TT>61&nbsp;</TT></TD>
    <TD align=3Dright><TT>0&nbsp;&nbsp;</TT></TD>
    <TD noWrap align=3Dright><TT>46&nbsp;&nbsp;</TT></TD>
    <TD noWrap><TT>&nbsp;K.SEGFEHYR.C</TT></TD></TR></TBODY></TABLE>
<TABLE border=3D0 cellSpacing=3D0>
  <TBODY>
  <TR>
    <TD><TT>&nbsp;&nbsp;&nbsp;&nbsp;&nbsp;&nbsp;</TT></TD>
    <TD><TT><B>No match to: </B>825.0365, 841.0052, 842.4589, 856.4731,=20
      870.4912, 952.4346, 952.4346, 968.4218, 968.4218, 1036.0507, =
1175.5142,=20
      1175.5142, 1179.5238, 1475.6672, 1475.6672, 2210.9788, 2224.9949,=20
      2224.9949, 2361.4150, 2361.4150, 2384.8525, 2408.0859, 2408.0859,=20
      2424.0598, 2749.2031, 2809.2026, =
3046.4360</TT></TD></TR></TBODY></TABLE><BR>
<TABLE border=3D0 cellSpacing=3D0>
  <TBODY>
  <TR>
    <TD><TT><B><A name=3DHit27>27.</A>&nbsp;&nbsp;&nbsp;</B></TT></TD>
    <TD noWrap><TT><A=20
      =
href=3D"http://zxw-pc/mascot/cgi/protein_view.pl?file=3D../data/20121225/=
F002402.dat&amp;hit=3D27"=20
      =
target=3D_blank>gi|7573602</A>&nbsp;&nbsp;&nbsp;&nbsp;<B>Mass:</B>&nbsp;2=
9120&nbsp;&nbsp;&nbsp;&nbsp;<B>Score:</B>&nbsp;128&nbsp;&nbsp;&nbsp;&nbsp=
;<B>Expect:</B>&nbsp;2.9e-007&nbsp;&nbsp;<B>Matches:</B>&nbsp;7</TT></TD>=
</TR>
  <TR>
    <TD>&nbsp;</TD>
    <TD noWrap><TT>proliferating cell nuclear antigen [Populus=20
  nigra]</TT></TD></TR></TBODY></TABLE>
<TABLE border=3D0 cellSpacing=3D0 cellPadding=3D0>
  <TBODY>
  <TR>
    <TD><TT>&nbsp;&nbsp;&nbsp;&nbsp;&nbsp;&nbsp;</TT></TD>
    <TD align=3Dright><TT><B>Observed&nbsp;&nbsp;</B></TT></TD>
    <TD noWrap align=3Dright><TT><B>Mr(expt)&nbsp;&nbsp;</B></TT></TD>
    <TD noWrap align=3Dright><TT><B>Mr(calc)&nbsp;&nbsp;</B></TT></TD>
    <TD align=3Dright><TT><B>&nbsp;ppm&nbsp;&nbsp;</B></TT></TD>
    <TD align=3Dright><TT><B>Start&nbsp;</B></TT></TD>
    <TD align=3Dright><TT><B>&nbsp;</B></TT></TD>
    <TD align=3Dright><TT><B>End&nbsp;</B></TT></TD>
    <TD align=3Dright><TT><B>Miss&nbsp;</B></TT></TD>
    <TD align=3Dright><TT><B>Ions&nbsp;</B></TT></TD>
    <TD><TT><B>&nbsp;Peptide</B></TT></TD></TR>
  <TR>
    <TD align=3Dright>&nbsp;</TD>
    <TD align=3Dright><TT>890.3549&nbsp;&nbsp;</TT></TD>
    <TD align=3Dright><TT>889.3476&nbsp;&nbsp;</TT></TD>
    <TD align=3Dright><TT>889.4004&nbsp;&nbsp;</TT></TD>
    <TD noWrap align=3Dright><TT>-59.36&nbsp;</TT></TD>
    <TD align=3Dright><TT>211&nbsp;</TT></TD>
    <TD noWrap align=3Dright><TT>-&nbsp;</TT></TD>
    <TD align=3Dright><TT>217&nbsp;</TT></TD>
    <TD align=3Dright><TT>0&nbsp;&nbsp;</TT></TD>
    <TD noWrap align=3Dright><TT>---&nbsp;&nbsp;</TT></TD>
    <TD noWrap><TT>&nbsp;R.YMNSFTK.A</TT></TD></TR>
  <TR>
    <TD align=3Dright>&nbsp;</TD>
    <TD align=3Dright><TT>908.3732&nbsp;&nbsp;</TT></TD>
    <TD align=3Dright><TT>907.3660&nbsp;&nbsp;</TT></TD>
    <TD align=3Dright><TT>907.4222&nbsp;&nbsp;</TT></TD>
    <TD noWrap align=3Dright><TT>-61.95&nbsp;</TT></TD>
    <TD align=3Dright><TT>139&nbsp;</TT></TD>
    <TD noWrap align=3Dright><TT>-&nbsp;</TT></TD>
    <TD align=3Dright><TT>146&nbsp;</TT></TD>
    <TD align=3Dright><TT>0&nbsp;&nbsp;</TT></TD>
    <TD noWrap align=3Dright><TT>---&nbsp;&nbsp;</TT></TD>
    <TD noWrap><TT>&nbsp;K.MPSAEFAR.I</TT></TD></TR>
  <TR>
    <TD align=3Dright>&nbsp;</TD>
    <TD align=3Dright><TT>908.3732&nbsp;&nbsp;</TT></TD>
    <TD align=3Dright><TT>907.3660&nbsp;&nbsp;</TT></TD>
    <TD align=3Dright><TT>907.4222&nbsp;&nbsp;</TT></TD>
    <TD noWrap align=3Dright><TT>-61.95&nbsp;</TT></TD>
    <TD align=3Dright><TT>139&nbsp;</TT></TD>
    <TD noWrap align=3Dright><TT>-&nbsp;</TT></TD>
    <TD align=3Dright><TT>146&nbsp;</TT></TD>
    <TD align=3Dright><TT>0&nbsp;&nbsp;</TT></TD>
    <TD noWrap align=3Dright><TT>62&nbsp;&nbsp;</TT></TD>
    <TD noWrap><TT>&nbsp;K.MPSAEFAR.I</TT></TD></TR>
  <TR>
    <TD align=3Dright>&nbsp;</TD>
    <TD align=3Dright><TT>924.3605&nbsp;&nbsp;</TT></TD>
    <TD align=3Dright><TT>923.3532&nbsp;&nbsp;</TT></TD>
    <TD align=3Dright><TT>923.4171&nbsp;&nbsp;</TT></TD>
    <TD noWrap align=3Dright><TT>-69.19&nbsp;</TT></TD>
    <TD align=3Dright><TT>139&nbsp;</TT></TD>
    <TD noWrap align=3Dright><TT>-&nbsp;</TT></TD>
    <TD align=3Dright><TT>146&nbsp;</TT></TD>
    <TD align=3Dright><TT>0&nbsp;&nbsp;</TT></TD>
    <TD noWrap align=3Dright><TT>---&nbsp;&nbsp;</TT></TD>
    <TD noWrap><TT>&nbsp;K.MPSAEFAR.I + Oxidation (M)</TT></TD></TR>
  <TR>
    <TD align=3Dright>&nbsp;</TD>
    <TD align=3Dright><TT>924.3605&nbsp;&nbsp;</TT></TD>
    <TD align=3Dright><TT>923.3532&nbsp;&nbsp;</TT></TD>
    <TD align=3Dright><TT>923.4171&nbsp;&nbsp;</TT></TD>
    <TD noWrap align=3Dright><TT>-69.19&nbsp;</TT></TD>
    <TD align=3Dright><TT>139&nbsp;</TT></TD>
    <TD noWrap align=3Dright><TT>-&nbsp;</TT></TD>
    <TD align=3Dright><TT>146&nbsp;</TT></TD>
    <TD align=3Dright><TT>0&nbsp;&nbsp;</TT></TD>
    <TD noWrap align=3Dright><TT>(16)&nbsp;</TT></TD>
    <TD noWrap><TT>&nbsp;K.MPSAEFAR.I + Oxidation (M)</TT></TD></TR>
  <TR>
    <TD align=3Dright>&nbsp;</TD>
    <TD align=3Dright><TT>1024.3878&nbsp;&nbsp;</TT></TD>
    <TD align=3Dright><TT>1023.3805&nbsp;&nbsp;</TT></TD>
    <TD align=3Dright><TT>1023.4410&nbsp;&nbsp;</TT></TD>
    <TD noWrap align=3Dright><TT>-59.08&nbsp;</TT></TD>
    <TD align=3Dright><TT>54&nbsp;</TT></TD>
    <TD noWrap align=3Dright><TT>-&nbsp;</TT></TD>
    <TD align=3Dright><TT>61&nbsp;</TT></TD>
    <TD align=3Dright><TT>0&nbsp;&nbsp;</TT></TD>
    <TD noWrap align=3Dright><TT>---&nbsp;&nbsp;</TT></TD>
    <TD noWrap><TT>&nbsp;K.SEGFEHYR.C</TT></TD></TR>
  <TR>
    <TD align=3Dright>&nbsp;</TD>
    <TD align=3Dright><TT>1024.3878&nbsp;&nbsp;</TT></TD>
    <TD align=3Dright><TT>1023.3805&nbsp;&nbsp;</TT></TD>
    <TD align=3Dright><TT>1023.4410&nbsp;&nbsp;</TT></TD>
    <TD noWrap align=3Dright><TT>-59.08&nbsp;</TT></TD>
    <TD align=3Dright><TT>54&nbsp;</TT></TD>
    <TD noWrap align=3Dright><TT>-&nbsp;</TT></TD>
    <TD align=3Dright><TT>61&nbsp;</TT></TD>
    <TD align=3Dright><TT>0&nbsp;&nbsp;</TT></TD>
    <TD noWrap align=3Dright><TT>46&nbsp;&nbsp;</TT></TD>
    <TD noWrap><TT>&nbsp;K.SEGFEHYR.C</TT></TD></TR></TBODY></TABLE>
<TABLE border=3D0 cellSpacing=3D0>
  <TBODY>
  <TR>
    <TD><TT>&nbsp;&nbsp;&nbsp;&nbsp;&nbsp;&nbsp;</TT></TD>
    <TD><TT><B>No match to: </B>825.0365, 841.0052, 842.4589, 856.4731,=20
      870.4912, 952.4346, 952.4346, 968.4218, 968.4218, 1036.0507, =
1175.5142,=20
      1175.5142, 1179.5238, 1475.6672, 1475.6672, 2210.9788, 2224.9949,=20
      2224.9949, 2361.4150, 2361.4150, 2384.8525, 2408.0859, 2408.0859,=20
      2424.0598, 2749.2031, 2809.2026, =
3046.4360</TT></TD></TR></TBODY></TABLE><BR>
<TABLE border=3D0 cellSpacing=3D0>
  <TBODY>
  <TR>
    <TD><TT><B><A name=3DHit28>28.</A>&nbsp;&nbsp;&nbsp;</B></TT></TD>
    <TD noWrap><TT><A=20
      =
href=3D"http://zxw-pc/mascot/cgi/protein_view.pl?file=3D../data/20121225/=
F002402.dat&amp;hit=3D28"=20
      =
target=3D_blank>gi|224104337</A>&nbsp;&nbsp;&nbsp;&nbsp;<B>Mass:</B>&nbsp=
;29134&nbsp;&nbsp;&nbsp;&nbsp;<B>Score:</B>&nbsp;127&nbsp;&nbsp;&nbsp;&nb=
sp;<B>Expect:</B>&nbsp;3.7e-007&nbsp;&nbsp;<B>Matches:</B>&nbsp;7</TT></T=
D></TR>
  <TR>
    <TD>&nbsp;</TD>
    <TD noWrap><TT>predicted protein [Populus=20
trichocarpa]</TT></TD></TR></TBODY></TABLE>
<TABLE border=3D0 cellSpacing=3D0 cellPadding=3D0>
  <TBODY>
  <TR>
    <TD><TT>&nbsp;&nbsp;&nbsp;&nbsp;&nbsp;&nbsp;</TT></TD>
    <TD align=3Dright><TT><B>Observed&nbsp;&nbsp;</B></TT></TD>
    <TD noWrap align=3Dright><TT><B>Mr(expt)&nbsp;&nbsp;</B></TT></TD>
    <TD noWrap align=3Dright><TT><B>Mr(calc)&nbsp;&nbsp;</B></TT></TD>
    <TD align=3Dright><TT><B>&nbsp;ppm&nbsp;&nbsp;</B></TT></TD>
    <TD align=3Dright><TT><B>Start&nbsp;</B></TT></TD>
    <TD align=3Dright><TT><B>&nbsp;</B></TT></TD>
    <TD align=3Dright><TT><B>End&nbsp;</B></TT></TD>
    <TD align=3Dright><TT><B>Miss&nbsp;</B></TT></TD>
    <TD align=3Dright><TT><B>Ions&nbsp;</B></TT></TD>
    <TD><TT><B>&nbsp;Peptide</B></TT></TD></TR>
  <TR>
    <TD align=3Dright>&nbsp;</TD>
    <TD align=3Dright><TT>890.3549&nbsp;&nbsp;</TT></TD>
    <TD align=3Dright><TT>889.3476&nbsp;&nbsp;</TT></TD>
    <TD align=3Dright><TT>889.4004&nbsp;&nbsp;</TT></TD>
    <TD noWrap align=3Dright><TT>-59.36&nbsp;</TT></TD>
    <TD align=3Dright><TT>211&nbsp;</TT></TD>
    <TD noWrap align=3Dright><TT>-&nbsp;</TT></TD>
    <TD align=3Dright><TT>217&nbsp;</TT></TD>
    <TD align=3Dright><TT>0&nbsp;&nbsp;</TT></TD>
    <TD noWrap align=3Dright><TT>---&nbsp;&nbsp;</TT></TD>
    <TD noWrap><TT>&nbsp;R.YMNSFTK.A</TT></TD></TR>
  <TR>
    <TD align=3Dright>&nbsp;</TD>
    <TD align=3Dright><TT>908.3732&nbsp;&nbsp;</TT></TD>
    <TD align=3Dright><TT>907.3660&nbsp;&nbsp;</TT></TD>
    <TD align=3Dright><TT>907.4222&nbsp;&nbsp;</TT></TD>
    <TD noWrap align=3Dright><TT>-61.95&nbsp;</TT></TD>
    <TD align=3Dright><TT>139&nbsp;</TT></TD>
    <TD noWrap align=3Dright><TT>-&nbsp;</TT></TD>
    <TD align=3Dright><TT>146&nbsp;</TT></TD>
    <TD align=3Dright><TT>0&nbsp;&nbsp;</TT></TD>
    <TD noWrap align=3Dright><TT>---&nbsp;&nbsp;</TT></TD>
    <TD noWrap><TT>&nbsp;K.MPSAEFAR.I</TT></TD></TR>
  <TR>
    <TD align=3Dright>&nbsp;</TD>
    <TD align=3Dright><TT>908.3732&nbsp;&nbsp;</TT></TD>
    <TD align=3Dright><TT>907.3660&nbsp;&nbsp;</TT></TD>
    <TD align=3Dright><TT>907.4222&nbsp;&nbsp;</TT></TD>
    <TD noWrap align=3Dright><TT>-61.95&nbsp;</TT></TD>
    <TD align=3Dright><TT>139&nbsp;</TT></TD>
    <TD noWrap align=3Dright><TT>-&nbsp;</TT></TD>
    <TD align=3Dright><TT>146&nbsp;</TT></TD>
    <TD align=3Dright><TT>0&nbsp;&nbsp;</TT></TD>
    <TD noWrap align=3Dright><TT>62&nbsp;&nbsp;</TT></TD>
    <TD noWrap><TT>&nbsp;K.MPSAEFAR.I</TT></TD></TR>
  <TR>
    <TD align=3Dright>&nbsp;</TD>
    <TD align=3Dright><TT>924.3605&nbsp;&nbsp;</TT></TD>
    <TD align=3Dright><TT>923.3532&nbsp;&nbsp;</TT></TD>
    <TD align=3Dright><TT>923.4171&nbsp;&nbsp;</TT></TD>
    <TD noWrap align=3Dright><TT>-69.19&nbsp;</TT></TD>
    <TD align=3Dright><TT>139&nbsp;</TT></TD>
    <TD noWrap align=3Dright><TT>-&nbsp;</TT></TD>
    <TD align=3Dright><TT>146&nbsp;</TT></TD>
    <TD align=3Dright><TT>0&nbsp;&nbsp;</TT></TD>
    <TD noWrap align=3Dright><TT>---&nbsp;&nbsp;</TT></TD>
    <TD noWrap><TT>&nbsp;K.MPSAEFAR.I + Oxidation (M)</TT></TD></TR>
  <TR>
    <TD align=3Dright>&nbsp;</TD>
    <TD align=3Dright><TT>924.3605&nbsp;&nbsp;</TT></TD>
    <TD align=3Dright><TT>923.3532&nbsp;&nbsp;</TT></TD>
    <TD align=3Dright><TT>923.4171&nbsp;&nbsp;</TT></TD>
    <TD noWrap align=3Dright><TT>-69.19&nbsp;</TT></TD>
    <TD align=3Dright><TT>139&nbsp;</TT></TD>
    <TD noWrap align=3Dright><TT>-&nbsp;</TT></TD>
    <TD align=3Dright><TT>146&nbsp;</TT></TD>
    <TD align=3Dright><TT>0&nbsp;&nbsp;</TT></TD>
    <TD noWrap align=3Dright><TT>(16)&nbsp;</TT></TD>
    <TD noWrap><TT>&nbsp;K.MPSAEFAR.I + Oxidation (M)</TT></TD></TR>
  <TR>
    <TD align=3Dright>&nbsp;</TD>
    <TD align=3Dright><TT>1024.3878&nbsp;&nbsp;</TT></TD>
    <TD align=3Dright><TT>1023.3805&nbsp;&nbsp;</TT></TD>
    <TD align=3Dright><TT>1023.4410&nbsp;&nbsp;</TT></TD>
    <TD noWrap align=3Dright><TT>-59.08&nbsp;</TT></TD>
    <TD align=3Dright><TT>54&nbsp;</TT></TD>
    <TD noWrap align=3Dright><TT>-&nbsp;</TT></TD>
    <TD align=3Dright><TT>61&nbsp;</TT></TD>
    <TD align=3Dright><TT>0&nbsp;&nbsp;</TT></TD>
    <TD noWrap align=3Dright><TT>---&nbsp;&nbsp;</TT></TD>
    <TD noWrap><TT>&nbsp;K.SEGFEHYR.C</TT></TD></TR>
  <TR>
    <TD align=3Dright>&nbsp;</TD>
    <TD align=3Dright><TT>1024.3878&nbsp;&nbsp;</TT></TD>
    <TD align=3Dright><TT>1023.3805&nbsp;&nbsp;</TT></TD>
    <TD align=3Dright><TT>1023.4410&nbsp;&nbsp;</TT></TD>
    <TD noWrap align=3Dright><TT>-59.08&nbsp;</TT></TD>
    <TD align=3Dright><TT>54&nbsp;</TT></TD>
    <TD noWrap align=3Dright><TT>-&nbsp;</TT></TD>
    <TD align=3Dright><TT>61&nbsp;</TT></TD>
    <TD align=3Dright><TT>0&nbsp;&nbsp;</TT></TD>
    <TD noWrap align=3Dright><TT>46&nbsp;&nbsp;</TT></TD>
    <TD noWrap><TT>&nbsp;K.SEGFEHYR.C</TT></TD></TR></TBODY></TABLE>
<TABLE border=3D0 cellSpacing=3D0>
  <TBODY>
  <TR>
    <TD><TT>&nbsp;&nbsp;&nbsp;&nbsp;&nbsp;&nbsp;</TT></TD>
    <TD><TT><B>No match to: </B>825.0365, 841.0052, 842.4589, 856.4731,=20
      870.4912, 952.4346, 952.4346, 968.4218, 968.4218, 1036.0507, =
1175.5142,=20
      1175.5142, 1179.5238, 1475.6672, 1475.6672, 2210.9788, 2224.9949,=20
      2224.9949, 2361.4150, 2361.4150, 2384.8525, 2408.0859, 2408.0859,=20
      2424.0598, 2749.2031, 2809.2026, =
3046.4360</TT></TD></TR></TBODY></TABLE><BR>
<TABLE border=3D0 cellSpacing=3D0>
  <TBODY>
  <TR>
    <TD><TT><B><A name=3DHit29>29.</A>&nbsp;&nbsp;&nbsp;</B></TT></TD>
    <TD noWrap><TT><A=20
      =
href=3D"http://zxw-pc/mascot/cgi/protein_view.pl?file=3D../data/20121225/=
F002402.dat&amp;hit=3D29"=20
      =
target=3D_blank>gi|222849810</A>&nbsp;&nbsp;&nbsp;&nbsp;<B>Mass:</B>&nbsp=
;29134&nbsp;&nbsp;&nbsp;&nbsp;<B>Score:</B>&nbsp;127&nbsp;&nbsp;&nbsp;&nb=
sp;<B>Expect:</B>&nbsp;3.7e-007&nbsp;&nbsp;<B>Matches:</B>&nbsp;7</TT></T=
D></TR>
  <TR>
    <TD>&nbsp;</TD>
    <TD noWrap><TT>predicted protein [Populus=20
trichocarpa]</TT></TD></TR></TBODY></TABLE>
<TABLE border=3D0 cellSpacing=3D0 cellPadding=3D0>
  <TBODY>
  <TR>
    <TD><TT>&nbsp;&nbsp;&nbsp;&nbsp;&nbsp;&nbsp;</TT></TD>
    <TD align=3Dright><TT><B>Observed&nbsp;&nbsp;</B></TT></TD>
    <TD noWrap align=3Dright><TT><B>Mr(expt)&nbsp;&nbsp;</B></TT></TD>
    <TD noWrap align=3Dright><TT><B>Mr(calc)&nbsp;&nbsp;</B></TT></TD>
    <TD align=3Dright><TT><B>&nbsp;ppm&nbsp;&nbsp;</B></TT></TD>
    <TD align=3Dright><TT><B>Start&nbsp;</B></TT></TD>
    <TD align=3Dright><TT><B>&nbsp;</B></TT></TD>
    <TD align=3Dright><TT><B>End&nbsp;</B></TT></TD>
    <TD align=3Dright><TT><B>Miss&nbsp;</B></TT></TD>
    <TD align=3Dright><TT><B>Ions&nbsp;</B></TT></TD>
    <TD><TT><B>&nbsp;Peptide</B></TT></TD></TR>
  <TR>
    <TD align=3Dright>&nbsp;</TD>
    <TD align=3Dright><TT>890.3549&nbsp;&nbsp;</TT></TD>
    <TD align=3Dright><TT>889.3476&nbsp;&nbsp;</TT></TD>
    <TD align=3Dright><TT>889.4004&nbsp;&nbsp;</TT></TD>
    <TD noWrap align=3Dright><TT>-59.36&nbsp;</TT></TD>
    <TD align=3Dright><TT>211&nbsp;</TT></TD>
    <TD noWrap align=3Dright><TT>-&nbsp;</TT></TD>
    <TD align=3Dright><TT>217&nbsp;</TT></TD>
    <TD align=3Dright><TT>0&nbsp;&nbsp;</TT></TD>
    <TD noWrap align=3Dright><TT>---&nbsp;&nbsp;</TT></TD>
    <TD noWrap><TT>&nbsp;R.YMNSFTK.A</TT></TD></TR>
  <TR>
    <TD align=3Dright>&nbsp;</TD>
    <TD align=3Dright><TT>908.3732&nbsp;&nbsp;</TT></TD>
    <TD align=3Dright><TT>907.3660&nbsp;&nbsp;</TT></TD>
    <TD align=3Dright><TT>907.4222&nbsp;&nbsp;</TT></TD>
    <TD noWrap align=3Dright><TT>-61.95&nbsp;</TT></TD>
    <TD align=3Dright><TT>139&nbsp;</TT></TD>
    <TD noWrap align=3Dright><TT>-&nbsp;</TT></TD>
    <TD align=3Dright><TT>146&nbsp;</TT></TD>
    <TD align=3Dright><TT>0&nbsp;&nbsp;</TT></TD>
    <TD noWrap align=3Dright><TT>---&nbsp;&nbsp;</TT></TD>
    <TD noWrap><TT>&nbsp;K.MPSAEFAR.I</TT></TD></TR>
  <TR>
    <TD align=3Dright>&nbsp;</TD>
    <TD align=3Dright><TT>908.3732&nbsp;&nbsp;</TT></TD>
    <TD align=3Dright><TT>907.3660&nbsp;&nbsp;</TT></TD>
    <TD align=3Dright><TT>907.4222&nbsp;&nbsp;</TT></TD>
    <TD noWrap align=3Dright><TT>-61.95&nbsp;</TT></TD>
    <TD align=3Dright><TT>139&nbsp;</TT></TD>
    <TD noWrap align=3Dright><TT>-&nbsp;</TT></TD>
    <TD align=3Dright><TT>146&nbsp;</TT></TD>
    <TD align=3Dright><TT>0&nbsp;&nbsp;</TT></TD>
    <TD noWrap align=3Dright><TT>62&nbsp;&nbsp;</TT></TD>
    <TD noWrap><TT>&nbsp;K.MPSAEFAR.I</TT></TD></TR>
  <TR>
    <TD align=3Dright>&nbsp;</TD>
    <TD align=3Dright><TT>924.3605&nbsp;&nbsp;</TT></TD>
    <TD align=3Dright><TT>923.3532&nbsp;&nbsp;</TT></TD>
    <TD align=3Dright><TT>923.4171&nbsp;&nbsp;</TT></TD>
    <TD noWrap align=3Dright><TT>-69.19&nbsp;</TT></TD>
    <TD align=3Dright><TT>139&nbsp;</TT></TD>
    <TD noWrap align=3Dright><TT>-&nbsp;</TT></TD>
    <TD align=3Dright><TT>146&nbsp;</TT></TD>
    <TD align=3Dright><TT>0&nbsp;&nbsp;</TT></TD>
    <TD noWrap align=3Dright><TT>---&nbsp;&nbsp;</TT></TD>
    <TD noWrap><TT>&nbsp;K.MPSAEFAR.I + Oxidation (M)</TT></TD></TR>
  <TR>
    <TD align=3Dright>&nbsp;</TD>
    <TD align=3Dright><TT>924.3605&nbsp;&nbsp;</TT></TD>
    <TD align=3Dright><TT>923.3532&nbsp;&nbsp;</TT></TD>
    <TD align=3Dright><TT>923.4171&nbsp;&nbsp;</TT></TD>
    <TD noWrap align=3Dright><TT>-69.19&nbsp;</TT></TD>
    <TD align=3Dright><TT>139&nbsp;</TT></TD>
    <TD noWrap align=3Dright><TT>-&nbsp;</TT></TD>
    <TD align=3Dright><TT>146&nbsp;</TT></TD>
    <TD align=3Dright><TT>0&nbsp;&nbsp;</TT></TD>
    <TD noWrap align=3Dright><TT>(16)&nbsp;</TT></TD>
    <TD noWrap><TT>&nbsp;K.MPSAEFAR.I + Oxidation (M)</TT></TD></TR>
  <TR>
    <TD align=3Dright>&nbsp;</TD>
    <TD align=3Dright><TT>1024.3878&nbsp;&nbsp;</TT></TD>
    <TD align=3Dright><TT>1023.3805&nbsp;&nbsp;</TT></TD>
    <TD align=3Dright><TT>1023.4410&nbsp;&nbsp;</TT></TD>
    <TD noWrap align=3Dright><TT>-59.08&nbsp;</TT></TD>
    <TD align=3Dright><TT>54&nbsp;</TT></TD>
    <TD noWrap align=3Dright><TT>-&nbsp;</TT></TD>
    <TD align=3Dright><TT>61&nbsp;</TT></TD>
    <TD align=3Dright><TT>0&nbsp;&nbsp;</TT></TD>
    <TD noWrap align=3Dright><TT>---&nbsp;&nbsp;</TT></TD>
    <TD noWrap><TT>&nbsp;K.SEGFEHYR.C</TT></TD></TR>
  <TR>
    <TD align=3Dright>&nbsp;</TD>
    <TD align=3Dright><TT>1024.3878&nbsp;&nbsp;</TT></TD>
    <TD align=3Dright><TT>1023.3805&nbsp;&nbsp;</TT></TD>
    <TD align=3Dright><TT>1023.4410&nbsp;&nbsp;</TT></TD>
    <TD noWrap align=3Dright><TT>-59.08&nbsp;</TT></TD>
    <TD align=3Dright><TT>54&nbsp;</TT></TD>
    <TD noWrap align=3Dright><TT>-&nbsp;</TT></TD>
    <TD align=3Dright><TT>61&nbsp;</TT></TD>
    <TD align=3Dright><TT>0&nbsp;&nbsp;</TT></TD>
    <TD noWrap align=3Dright><TT>46&nbsp;&nbsp;</TT></TD>
    <TD noWrap><TT>&nbsp;K.SEGFEHYR.C</TT></TD></TR></TBODY></TABLE>
<TABLE border=3D0 cellSpacing=3D0>
  <TBODY>
  <TR>
    <TD><TT>&nbsp;&nbsp;&nbsp;&nbsp;&nbsp;&nbsp;</TT></TD>
    <TD><TT><B>No match to: </B>825.0365, 841.0052, 842.4589, 856.4731,=20
      870.4912, 952.4346, 952.4346, 968.4218, 968.4218, 1036.0507, =
1175.5142,=20
      1175.5142, 1179.5238, 1475.6672, 1475.6672, 2210.9788, 2224.9949,=20
      2224.9949, 2361.4150, 2361.4150, 2384.8525, 2408.0859, 2408.0859,=20
      2424.0598, 2749.2031, 2809.2026, =
3046.4360</TT></TD></TR></TBODY></TABLE><BR>
<TABLE border=3D0 cellSpacing=3D0>
  <TBODY>
  <TR>
    <TD><TT><B><A name=3DHit30>30.</A>&nbsp;&nbsp;&nbsp;</B></TT></TD>
    <TD noWrap><TT><A=20
      =
href=3D"http://zxw-pc/mascot/cgi/protein_view.pl?file=3D../data/20121225/=
F002402.dat&amp;hit=3D30"=20
      =
target=3D_blank>gi|168050807</A>&nbsp;&nbsp;&nbsp;&nbsp;<B>Mass:</B>&nbsp=
;24844&nbsp;&nbsp;&nbsp;&nbsp;<B>Score:</B>&nbsp;121&nbsp;&nbsp;&nbsp;&nb=
sp;<B>Expect:</B>&nbsp;1.5e-006&nbsp;&nbsp;<B>Matches:</B>&nbsp;6</TT></T=
D></TR>
  <TR>
    <TD>&nbsp;</TD>
    <TD noWrap><TT>predicted protein [Physcomitrella patens subsp.=20
    patens]</TT></TD></TR></TBODY></TABLE>
<TABLE border=3D0 cellSpacing=3D0 cellPadding=3D0>
  <TBODY>
  <TR>
    <TD><TT>&nbsp;&nbsp;&nbsp;&nbsp;&nbsp;&nbsp;</TT></TD>
    <TD align=3Dright><TT><B>Observed&nbsp;&nbsp;</B></TT></TD>
    <TD noWrap align=3Dright><TT><B>Mr(expt)&nbsp;&nbsp;</B></TT></TD>
    <TD noWrap align=3Dright><TT><B>Mr(calc)&nbsp;&nbsp;</B></TT></TD>
    <TD align=3Dright><TT><B>&nbsp;ppm&nbsp;&nbsp;</B></TT></TD>
    <TD align=3Dright><TT><B>Start&nbsp;</B></TT></TD>
    <TD align=3Dright><TT><B>&nbsp;</B></TT></TD>
    <TD align=3Dright><TT><B>End&nbsp;</B></TT></TD>
    <TD align=3Dright><TT><B>Miss&nbsp;</B></TT></TD>
    <TD align=3Dright><TT><B>Ions&nbsp;</B></TT></TD>
    <TD><TT><B>&nbsp;Peptide</B></TT></TD></TR>
  <TR>
    <TD align=3Dright>&nbsp;</TD>
    <TD align=3Dright><TT>908.3732&nbsp;&nbsp;</TT></TD>
    <TD align=3Dright><TT>907.3660&nbsp;&nbsp;</TT></TD>
    <TD align=3Dright><TT>907.4222&nbsp;&nbsp;</TT></TD>
    <TD noWrap align=3Dright><TT>-61.95&nbsp;</TT></TD>
    <TD align=3Dright><TT>100&nbsp;</TT></TD>
    <TD noWrap align=3Dright><TT>-&nbsp;</TT></TD>
    <TD align=3Dright><TT>107&nbsp;</TT></TD>
    <TD align=3Dright><TT>0&nbsp;&nbsp;</TT></TD>
    <TD noWrap align=3Dright><TT>---&nbsp;&nbsp;</TT></TD>
    <TD noWrap><TT>&nbsp;R.MPSAEFAR.I</TT></TD></TR>
  <TR>
    <TD align=3Dright>&nbsp;</TD>
    <TD align=3Dright><TT>908.3732&nbsp;&nbsp;</TT></TD>
    <TD align=3Dright><TT>907.3660&nbsp;&nbsp;</TT></TD>
    <TD align=3Dright><TT>907.4222&nbsp;&nbsp;</TT></TD>
    <TD noWrap align=3Dright><TT>-61.95&nbsp;</TT></TD>
    <TD align=3Dright><TT>100&nbsp;</TT></TD>
    <TD noWrap align=3Dright><TT>-&nbsp;</TT></TD>
    <TD align=3Dright><TT>107&nbsp;</TT></TD>
    <TD align=3Dright><TT>0&nbsp;&nbsp;</TT></TD>
    <TD noWrap align=3Dright><TT>62&nbsp;&nbsp;</TT></TD>
    <TD noWrap><TT>&nbsp;R.MPSAEFAR.I</TT></TD></TR>
  <TR>
    <TD align=3Dright>&nbsp;</TD>
    <TD align=3Dright><TT>924.3605&nbsp;&nbsp;</TT></TD>
    <TD align=3Dright><TT>923.3532&nbsp;&nbsp;</TT></TD>
    <TD align=3Dright><TT>923.4171&nbsp;&nbsp;</TT></TD>
    <TD noWrap align=3Dright><TT>-69.19&nbsp;</TT></TD>
    <TD align=3Dright><TT>100&nbsp;</TT></TD>
    <TD noWrap align=3Dright><TT>-&nbsp;</TT></TD>
    <TD align=3Dright><TT>107&nbsp;</TT></TD>
    <TD align=3Dright><TT>0&nbsp;&nbsp;</TT></TD>
    <TD noWrap align=3Dright><TT>---&nbsp;&nbsp;</TT></TD>
    <TD noWrap><TT>&nbsp;R.MPSAEFAR.I + Oxidation (M)</TT></TD></TR>
  <TR>
    <TD align=3Dright>&nbsp;</TD>
    <TD align=3Dright><TT>924.3605&nbsp;&nbsp;</TT></TD>
    <TD align=3Dright><TT>923.3532&nbsp;&nbsp;</TT></TD>
    <TD align=3Dright><TT>923.4171&nbsp;&nbsp;</TT></TD>
    <TD noWrap align=3Dright><TT>-69.19&nbsp;</TT></TD>
    <TD align=3Dright><TT>100&nbsp;</TT></TD>
    <TD noWrap align=3Dright><TT>-&nbsp;</TT></TD>
    <TD align=3Dright><TT>107&nbsp;</TT></TD>
    <TD align=3Dright><TT>0&nbsp;&nbsp;</TT></TD>
    <TD noWrap align=3Dright><TT>(16)&nbsp;</TT></TD>
    <TD noWrap><TT>&nbsp;R.MPSAEFAR.I + Oxidation (M)</TT></TD></TR>
  <TR>
    <TD align=3Dright>&nbsp;</TD>
    <TD align=3Dright><TT>1024.3878&nbsp;&nbsp;</TT></TD>
    <TD align=3Dright><TT>1023.3805&nbsp;&nbsp;</TT></TD>
    <TD align=3Dright><TT>1023.4410&nbsp;&nbsp;</TT></TD>
    <TD noWrap align=3Dright><TT>-59.08&nbsp;</TT></TD>
    <TD align=3Dright><TT>15&nbsp;</TT></TD>
    <TD noWrap align=3Dright><TT>-&nbsp;</TT></TD>
    <TD align=3Dright><TT>22&nbsp;</TT></TD>
    <TD align=3Dright><TT>0&nbsp;&nbsp;</TT></TD>
    <TD noWrap align=3Dright><TT>---&nbsp;&nbsp;</TT></TD>
    <TD noWrap><TT>&nbsp;R.SEGFEHYR.C</TT></TD></TR>
  <TR>
    <TD align=3Dright>&nbsp;</TD>
    <TD align=3Dright><TT>1024.3878&nbsp;&nbsp;</TT></TD>
    <TD align=3Dright><TT>1023.3805&nbsp;&nbsp;</TT></TD>
    <TD align=3Dright><TT>1023.4410&nbsp;&nbsp;</TT></TD>
    <TD noWrap align=3Dright><TT>-59.08&nbsp;</TT></TD>
    <TD align=3Dright><TT>15&nbsp;</TT></TD>
    <TD noWrap align=3Dright><TT>-&nbsp;</TT></TD>
    <TD align=3Dright><TT>22&nbsp;</TT></TD>
    <TD align=3Dright><TT>0&nbsp;&nbsp;</TT></TD>
    <TD noWrap align=3Dright><TT>46&nbsp;&nbsp;</TT></TD>
    <TD noWrap><TT>&nbsp;R.SEGFEHYR.C</TT></TD></TR></TBODY></TABLE>
<TABLE border=3D0 cellSpacing=3D0>
  <TBODY>
  <TR>
    <TD><TT>&nbsp;&nbsp;&nbsp;&nbsp;&nbsp;&nbsp;</TT></TD>
    <TD><TT><B>No match to: </B>825.0365, 841.0052, 842.4589, 856.4731,=20
      870.4912, 890.3549, 952.4346, 952.4346, 968.4218, 968.4218, =
1036.0507,=20
      1175.5142, 1175.5142, 1179.5238, 1475.6672, 1475.6672, 2210.9788,=20
      2224.9949, 2224.9949, 2361.4150, 2361.4150, 2384.8525, 2408.0859,=20
      2408.0859, 2424.0598, 2749.2031, 2809.2026,=20
3046.4360</TT></TD></TR></TBODY></TABLE><BR>
<TABLE border=3D0 cellSpacing=3D0>
  <TBODY>
  <TR>
    <TD><TT><B><A name=3DHit31>31.</A>&nbsp;&nbsp;&nbsp;</B></TT></TD>
    <TD noWrap><TT><A=20
      =
href=3D"http://zxw-pc/mascot/cgi/protein_view.pl?file=3D../data/20121225/=
F002402.dat&amp;hit=3D31"=20
      =
target=3D_blank>gi|162670825</A>&nbsp;&nbsp;&nbsp;&nbsp;<B>Mass:</B>&nbsp=
;24844&nbsp;&nbsp;&nbsp;&nbsp;<B>Score:</B>&nbsp;121&nbsp;&nbsp;&nbsp;&nb=
sp;<B>Expect:</B>&nbsp;1.5e-006&nbsp;&nbsp;<B>Matches:</B>&nbsp;6</TT></T=
D></TR>
  <TR>
    <TD>&nbsp;</TD>
    <TD noWrap><TT>predicted protein [Physcomitrella patens subsp.=20
    patens]</TT></TD></TR></TBODY></TABLE>
<TABLE border=3D0 cellSpacing=3D0 cellPadding=3D0>
  <TBODY>
  <TR>
    <TD><TT>&nbsp;&nbsp;&nbsp;&nbsp;&nbsp;&nbsp;</TT></TD>
    <TD align=3Dright><TT><B>Observed&nbsp;&nbsp;</B></TT></TD>
    <TD noWrap align=3Dright><TT><B>Mr(expt)&nbsp;&nbsp;</B></TT></TD>
    <TD noWrap align=3Dright><TT><B>Mr(calc)&nbsp;&nbsp;</B></TT></TD>
    <TD align=3Dright><TT><B>&nbsp;ppm&nbsp;&nbsp;</B></TT></TD>
    <TD align=3Dright><TT><B>Start&nbsp;</B></TT></TD>
    <TD align=3Dright><TT><B>&nbsp;</B></TT></TD>
    <TD align=3Dright><TT><B>End&nbsp;</B></TT></TD>
    <TD align=3Dright><TT><B>Miss&nbsp;</B></TT></TD>
    <TD align=3Dright><TT><B>Ions&nbsp;</B></TT></TD>
    <TD><TT><B>&nbsp;Peptide</B></TT></TD></TR>
  <TR>
    <TD align=3Dright>&nbsp;</TD>
    <TD align=3Dright><TT>908.3732&nbsp;&nbsp;</TT></TD>
    <TD align=3Dright><TT>907.3660&nbsp;&nbsp;</TT></TD>
    <TD align=3Dright><TT>907.4222&nbsp;&nbsp;</TT></TD>
    <TD noWrap align=3Dright><TT>-61.95&nbsp;</TT></TD>
    <TD align=3Dright><TT>100&nbsp;</TT></TD>
    <TD noWrap align=3Dright><TT>-&nbsp;</TT></TD>
    <TD align=3Dright><TT>107&nbsp;</TT></TD>
    <TD align=3Dright><TT>0&nbsp;&nbsp;</TT></TD>
    <TD noWrap align=3Dright><TT>---&nbsp;&nbsp;</TT></TD>
    <TD noWrap><TT>&nbsp;R.MPSAEFAR.I</TT></TD></TR>
  <TR>
    <TD align=3Dright>&nbsp;</TD>
    <TD align=3Dright><TT>908.3732&nbsp;&nbsp;</TT></TD>
    <TD align=3Dright><TT>907.3660&nbsp;&nbsp;</TT></TD>
    <TD align=3Dright><TT>907.4222&nbsp;&nbsp;</TT></TD>
    <TD noWrap align=3Dright><TT>-61.95&nbsp;</TT></TD>
    <TD align=3Dright><TT>100&nbsp;</TT></TD>
    <TD noWrap align=3Dright><TT>-&nbsp;</TT></TD>
    <TD align=3Dright><TT>107&nbsp;</TT></TD>
    <TD align=3Dright><TT>0&nbsp;&nbsp;</TT></TD>
    <TD noWrap align=3Dright><TT>62&nbsp;&nbsp;</TT></TD>
    <TD noWrap><TT>&nbsp;R.MPSAEFAR.I</TT></TD></TR>
  <TR>
    <TD align=3Dright>&nbsp;</TD>
    <TD align=3Dright><TT>924.3605&nbsp;&nbsp;</TT></TD>
    <TD align=3Dright><TT>923.3532&nbsp;&nbsp;</TT></TD>
    <TD align=3Dright><TT>923.4171&nbsp;&nbsp;</TT></TD>
    <TD noWrap align=3Dright><TT>-69.19&nbsp;</TT></TD>
    <TD align=3Dright><TT>100&nbsp;</TT></TD>
    <TD noWrap align=3Dright><TT>-&nbsp;</TT></TD>
    <TD align=3Dright><TT>107&nbsp;</TT></TD>
    <TD align=3Dright><TT>0&nbsp;&nbsp;</TT></TD>
    <TD noWrap align=3Dright><TT>---&nbsp;&nbsp;</TT></TD>
    <TD noWrap><TT>&nbsp;R.MPSAEFAR.I + Oxidation (M)</TT></TD></TR>
  <TR>
    <TD align=3Dright>&nbsp;</TD>
    <TD align=3Dright><TT>924.3605&nbsp;&nbsp;</TT></TD>
    <TD align=3Dright><TT>923.3532&nbsp;&nbsp;</TT></TD>
    <TD align=3Dright><TT>923.4171&nbsp;&nbsp;</TT></TD>
    <TD noWrap align=3Dright><TT>-69.19&nbsp;</TT></TD>
    <TD align=3Dright><TT>100&nbsp;</TT></TD>
    <TD noWrap align=3Dright><TT>-&nbsp;</TT></TD>
    <TD align=3Dright><TT>107&nbsp;</TT></TD>
    <TD align=3Dright><TT>0&nbsp;&nbsp;</TT></TD>
    <TD noWrap align=3Dright><TT>(16)&nbsp;</TT></TD>
    <TD noWrap><TT>&nbsp;R.MPSAEFAR.I + Oxidation (M)</TT></TD></TR>
  <TR>
    <TD align=3Dright>&nbsp;</TD>
    <TD align=3Dright><TT>1024.3878&nbsp;&nbsp;</TT></TD>
    <TD align=3Dright><TT>1023.3805&nbsp;&nbsp;</TT></TD>
    <TD align=3Dright><TT>1023.4410&nbsp;&nbsp;</TT></TD>
    <TD noWrap align=3Dright><TT>-59.08&nbsp;</TT></TD>
    <TD align=3Dright><TT>15&nbsp;</TT></TD>
    <TD noWrap align=3Dright><TT>-&nbsp;</TT></TD>
    <TD align=3Dright><TT>22&nbsp;</TT></TD>
    <TD align=3Dright><TT>0&nbsp;&nbsp;</TT></TD>
    <TD noWrap align=3Dright><TT>---&nbsp;&nbsp;</TT></TD>
    <TD noWrap><TT>&nbsp;R.SEGFEHYR.C</TT></TD></TR>
  <TR>
    <TD align=3Dright>&nbsp;</TD>
    <TD align=3Dright><TT>1024.3878&nbsp;&nbsp;</TT></TD>
    <TD align=3Dright><TT>1023.3805&nbsp;&nbsp;</TT></TD>
    <TD align=3Dright><TT>1023.4410&nbsp;&nbsp;</TT></TD>
    <TD noWrap align=3Dright><TT>-59.08&nbsp;</TT></TD>
    <TD align=3Dright><TT>15&nbsp;</TT></TD>
    <TD noWrap align=3Dright><TT>-&nbsp;</TT></TD>
    <TD align=3Dright><TT>22&nbsp;</TT></TD>
    <TD align=3Dright><TT>0&nbsp;&nbsp;</TT></TD>
    <TD noWrap align=3Dright><TT>46&nbsp;&nbsp;</TT></TD>
    <TD noWrap><TT>&nbsp;R.SEGFEHYR.C</TT></TD></TR></TBODY></TABLE>
<TABLE border=3D0 cellSpacing=3D0>
  <TBODY>
  <TR>
    <TD><TT>&nbsp;&nbsp;&nbsp;&nbsp;&nbsp;&nbsp;</TT></TD>
    <TD><TT><B>No match to: </B>825.0365, 841.0052, 842.4589, 856.4731,=20
      870.4912, 890.3549, 952.4346, 952.4346, 968.4218, 968.4218, =
1036.0507,=20
      1175.5142, 1175.5142, 1179.5238, 1475.6672, 1475.6672, 2210.9788,=20
      2224.9949, 2224.9949, 2361.4150, 2361.4150, 2384.8525, 2408.0859,=20
      2408.0859, 2424.0598, 2749.2031, 2809.2026,=20
3046.4360</TT></TD></TR></TBODY></TABLE><BR>
<TABLE border=3D0 cellSpacing=3D0>
  <TBODY>
  <TR>
    <TD><TT><B><A name=3DHit32>32.</A>&nbsp;&nbsp;&nbsp;</B></TT></TD>
    <TD noWrap><TT><A=20
      =
href=3D"http://zxw-pc/mascot/cgi/protein_view.pl?file=3D../data/20121225/=
F002402.dat&amp;hit=3D32"=20
      =
target=3D_blank>gi|129697</A>&nbsp;&nbsp;&nbsp;&nbsp;<B>Mass:</B>&nbsp;29=
252&nbsp;&nbsp;&nbsp;&nbsp;<B>Score:</B>&nbsp;96&nbsp;&nbsp;&nbsp;&nbsp;&=
nbsp;<B>Expect:</B>&nbsp;0.00041&nbsp;&nbsp;<B>Matches:</B>&nbsp;7</TT></=
TD></TR>
  <TR>
    <TD>&nbsp;</TD>
    <TD noWrap><TT>RecName: Full=3DProliferating cell nuclear antigen;=20
      Short=3DPCNA; AltName: =
Full=3DCyclin</TT></TD></TR></TBODY></TABLE>
<TABLE border=3D0 cellSpacing=3D0 cellPadding=3D0>
  <TBODY>
  <TR>
    <TD><TT>&nbsp;&nbsp;&nbsp;&nbsp;&nbsp;&nbsp;</TT></TD>
    <TD align=3Dright><TT><B>Observed&nbsp;&nbsp;</B></TT></TD>
    <TD noWrap align=3Dright><TT><B>Mr(expt)&nbsp;&nbsp;</B></TT></TD>
    <TD noWrap align=3Dright><TT><B>Mr(calc)&nbsp;&nbsp;</B></TT></TD>
    <TD align=3Dright><TT><B>&nbsp;ppm&nbsp;&nbsp;</B></TT></TD>
    <TD align=3Dright><TT><B>Start&nbsp;</B></TT></TD>
    <TD align=3Dright><TT><B>&nbsp;</B></TT></TD>
    <TD align=3Dright><TT><B>End&nbsp;</B></TT></TD>
    <TD align=3Dright><TT><B>Miss&nbsp;</B></TT></TD>
    <TD align=3Dright><TT><B>Ions&nbsp;</B></TT></TD>
    <TD><TT><B>&nbsp;Peptide</B></TT></TD></TR>
  <TR>
    <TD align=3Dright>&nbsp;</TD>
    <TD align=3Dright><TT>890.3549&nbsp;&nbsp;</TT></TD>
    <TD align=3Dright><TT>889.3476&nbsp;&nbsp;</TT></TD>
    <TD align=3Dright><TT>889.4004&nbsp;&nbsp;</TT></TD>
    <TD noWrap align=3Dright><TT>-59.36&nbsp;</TT></TD>
    <TD align=3Dright><TT>211&nbsp;</TT></TD>
    <TD noWrap align=3Dright><TT>-&nbsp;</TT></TD>
    <TD align=3Dright><TT>217&nbsp;</TT></TD>
    <TD align=3Dright><TT>0&nbsp;&nbsp;</TT></TD>
    <TD noWrap align=3Dright><TT>---&nbsp;&nbsp;</TT></TD>
    <TD noWrap><TT>&nbsp;R.YMNSFTK.A</TT></TD></TR>
  <TR>
    <TD align=3Dright>&nbsp;</TD>
    <TD align=3Dright><TT>952.4346&nbsp;&nbsp;</TT></TD>
    <TD align=3Dright><TT>951.4274&nbsp;&nbsp;</TT></TD>
    <TD align=3Dright><TT>951.4848&nbsp;&nbsp;</TT></TD>
    <TD noWrap align=3Dright><TT>-60.33&nbsp;</TT></TD>
    <TD align=3Dright><TT>241&nbsp;</TT></TD>
    <TD noWrap align=3Dright><TT>-&nbsp;</TT></TD>
    <TD align=3Dright><TT>248&nbsp;</TT></TD>
    <TD align=3Dright><TT>0&nbsp;&nbsp;</TT></TD>
    <TD noWrap align=3Dright><TT>---&nbsp;&nbsp;</TT></TD>
    <TD noWrap><TT>&nbsp;K.IAEMGYIR.F</TT></TD></TR>
  <TR>
    <TD align=3Dright>&nbsp;</TD>
    <TD align=3Dright><TT>952.4346&nbsp;&nbsp;</TT></TD>
    <TD align=3Dright><TT>951.4274&nbsp;&nbsp;</TT></TD>
    <TD align=3Dright><TT>951.4848&nbsp;&nbsp;</TT></TD>
    <TD noWrap align=3Dright><TT>-60.33&nbsp;</TT></TD>
    <TD align=3Dright><TT>241&nbsp;</TT></TD>
    <TD noWrap align=3Dright><TT>-&nbsp;</TT></TD>
    <TD align=3Dright><TT>248&nbsp;</TT></TD>
    <TD align=3Dright><TT>0&nbsp;&nbsp;</TT></TD>
    <TD noWrap align=3Dright><TT>30&nbsp;&nbsp;</TT></TD>
    <TD noWrap><TT>&nbsp;K.IAEMGYIR.F</TT></TD></TR>
  <TR>
    <TD align=3Dright>&nbsp;</TD>
    <TD align=3Dright><TT>968.4218&nbsp;&nbsp;</TT></TD>
    <TD align=3Dright><TT>967.4145&nbsp;&nbsp;</TT></TD>
    <TD align=3Dright><TT>967.4797&nbsp;&nbsp;</TT></TD>
    <TD noWrap align=3Dright><TT>-67.33&nbsp;</TT></TD>
    <TD align=3Dright><TT>241&nbsp;</TT></TD>
    <TD noWrap align=3Dright><TT>-&nbsp;</TT></TD>
    <TD align=3Dright><TT>248&nbsp;</TT></TD>
    <TD align=3Dright><TT>0&nbsp;&nbsp;</TT></TD>
    <TD noWrap align=3Dright><TT>---&nbsp;&nbsp;</TT></TD>
    <TD noWrap><TT>&nbsp;K.IAEMGYIR.F + Oxidation (M)</TT></TD></TR>
  <TR>
    <TD align=3Dright>&nbsp;</TD>
    <TD align=3Dright><TT>968.4218&nbsp;&nbsp;</TT></TD>
    <TD align=3Dright><TT>967.4145&nbsp;&nbsp;</TT></TD>
    <TD align=3Dright><TT>967.4797&nbsp;&nbsp;</TT></TD>
    <TD noWrap align=3Dright><TT>-67.33&nbsp;</TT></TD>
    <TD align=3Dright><TT>241&nbsp;</TT></TD>
    <TD noWrap align=3Dright><TT>-&nbsp;</TT></TD>
    <TD align=3Dright><TT>248&nbsp;</TT></TD>
    <TD align=3Dright><TT>0&nbsp;&nbsp;</TT></TD>
    <TD noWrap align=3Dright><TT>(27)&nbsp;</TT></TD>
    <TD noWrap><TT>&nbsp;K.IAEMGYIR.F + Oxidation (M)</TT></TD></TR>
  <TR>
    <TD align=3Dright>&nbsp;</TD>
    <TD align=3Dright><TT>1024.3878&nbsp;&nbsp;</TT></TD>
    <TD align=3Dright><TT>1023.3805&nbsp;&nbsp;</TT></TD>
    <TD align=3Dright><TT>1023.4410&nbsp;&nbsp;</TT></TD>
    <TD noWrap align=3Dright><TT>-59.08&nbsp;</TT></TD>
    <TD align=3Dright><TT>54&nbsp;</TT></TD>
    <TD noWrap align=3Dright><TT>-&nbsp;</TT></TD>
    <TD align=3Dright><TT>61&nbsp;</TT></TD>
    <TD align=3Dright><TT>0&nbsp;&nbsp;</TT></TD>
    <TD noWrap align=3Dright><TT>---&nbsp;&nbsp;</TT></TD>
    <TD noWrap><TT>&nbsp;R.SEGFEHYR.C</TT></TD></TR>
  <TR>
    <TD align=3Dright>&nbsp;</TD>
    <TD align=3Dright><TT>1024.3878&nbsp;&nbsp;</TT></TD>
    <TD align=3Dright><TT>1023.3805&nbsp;&nbsp;</TT></TD>
    <TD align=3Dright><TT>1023.4410&nbsp;&nbsp;</TT></TD>
    <TD noWrap align=3Dright><TT>-59.08&nbsp;</TT></TD>
    <TD align=3Dright><TT>54&nbsp;</TT></TD>
    <TD noWrap align=3Dright><TT>-&nbsp;</TT></TD>
    <TD align=3Dright><TT>61&nbsp;</TT></TD>
    <TD align=3Dright><TT>0&nbsp;&nbsp;</TT></TD>
    <TD noWrap align=3Dright><TT>46&nbsp;&nbsp;</TT></TD>
    <TD noWrap><TT>&nbsp;R.SEGFEHYR.C</TT></TD></TR></TBODY></TABLE>
<TABLE border=3D0 cellSpacing=3D0>
  <TBODY>
  <TR>
    <TD><TT>&nbsp;&nbsp;&nbsp;&nbsp;&nbsp;&nbsp;</TT></TD>
    <TD><TT><B>No match to: </B>825.0365, 841.0052, 842.4589, 856.4731,=20
      870.4912, 908.3732, 908.3732, 924.3605, 924.3605, 1036.0507, =
1175.5142,=20
      1175.5142, 1179.5238, 1475.6672, 1475.6672, 2210.9788, 2224.9949,=20
      2224.9949, 2361.4150, 2361.4150, 2384.8525, 2408.0859, 2408.0859,=20
      2424.0598, 2749.2031, 2809.2026, =
3046.4360</TT></TD></TR></TBODY></TABLE><BR>
<TABLE border=3D0 cellSpacing=3D0>
  <TBODY>
  <TR>
    <TD><TT><B><A name=3DHit33>33.</A>&nbsp;&nbsp;&nbsp;</B></TT></TD>
    <TD noWrap><TT><A=20
      =
href=3D"http://zxw-pc/mascot/cgi/protein_view.pl?file=3D../data/20121225/=
F002402.dat&amp;hit=3D33"=20
      =
target=3D_blank>gi|125584066</A>&nbsp;&nbsp;&nbsp;&nbsp;<B>Mass:</B>&nbsp=
;29252&nbsp;&nbsp;&nbsp;&nbsp;<B>Score:</B>&nbsp;96&nbsp;&nbsp;&nbsp;&nbs=
p;&nbsp;<B>Expect:</B>&nbsp;0.00041&nbsp;&nbsp;<B>Matches:</B>&nbsp;7</TT=
></TD></TR>
  <TR>
    <TD>&nbsp;</TD>
    <TD noWrap><TT>hypothetical protein OsJ_08777 [Oryza sativa Japonica =

      Group]</TT></TD></TR></TBODY></TABLE>
<TABLE border=3D0 cellSpacing=3D0 cellPadding=3D0>
  <TBODY>
  <TR>
    <TD><TT>&nbsp;&nbsp;&nbsp;&nbsp;&nbsp;&nbsp;</TT></TD>
    <TD align=3Dright><TT><B>Observed&nbsp;&nbsp;</B></TT></TD>
    <TD noWrap align=3Dright><TT><B>Mr(expt)&nbsp;&nbsp;</B></TT></TD>
    <TD noWrap align=3Dright><TT><B>Mr(calc)&nbsp;&nbsp;</B></TT></TD>
    <TD align=3Dright><TT><B>&nbsp;ppm&nbsp;&nbsp;</B></TT></TD>
    <TD align=3Dright><TT><B>Start&nbsp;</B></TT></TD>
    <TD align=3Dright><TT><B>&nbsp;</B></TT></TD>
    <TD align=3Dright><TT><B>End&nbsp;</B></TT></TD>
    <TD align=3Dright><TT><B>Miss&nbsp;</B></TT></TD>
    <TD align=3Dright><TT><B>Ions&nbsp;</B></TT></TD>
    <TD><TT><B>&nbsp;Peptide</B></TT></TD></TR>
  <TR>
    <TD align=3Dright>&nbsp;</TD>
    <TD align=3Dright><TT>890.3549&nbsp;&nbsp;</TT></TD>
    <TD align=3Dright><TT>889.3476&nbsp;&nbsp;</TT></TD>
    <TD align=3Dright><TT>889.4004&nbsp;&nbsp;</TT></TD>
    <TD noWrap align=3Dright><TT>-59.36&nbsp;</TT></TD>
    <TD align=3Dright><TT>211&nbsp;</TT></TD>
    <TD noWrap align=3Dright><TT>-&nbsp;</TT></TD>
    <TD align=3Dright><TT>217&nbsp;</TT></TD>
    <TD align=3Dright><TT>0&nbsp;&nbsp;</TT></TD>
    <TD noWrap align=3Dright><TT>---&nbsp;&nbsp;</TT></TD>
    <TD noWrap><TT>&nbsp;R.YMNSFTK.A</TT></TD></TR>
  <TR>
    <TD align=3Dright>&nbsp;</TD>
    <TD align=3Dright><TT>952.4346&nbsp;&nbsp;</TT></TD>
    <TD align=3Dright><TT>951.4274&nbsp;&nbsp;</TT></TD>
    <TD align=3Dright><TT>951.4848&nbsp;&nbsp;</TT></TD>
    <TD noWrap align=3Dright><TT>-60.33&nbsp;</TT></TD>
    <TD align=3Dright><TT>241&nbsp;</TT></TD>
    <TD noWrap align=3Dright><TT>-&nbsp;</TT></TD>
    <TD align=3Dright><TT>248&nbsp;</TT></TD>
    <TD align=3Dright><TT>0&nbsp;&nbsp;</TT></TD>
    <TD noWrap align=3Dright><TT>---&nbsp;&nbsp;</TT></TD>
    <TD noWrap><TT>&nbsp;K.IAEMGYIR.F</TT></TD></TR>
  <TR>
    <TD align=3Dright>&nbsp;</TD>
    <TD align=3Dright><TT>952.4346&nbsp;&nbsp;</TT></TD>
    <TD align=3Dright><TT>951.4274&nbsp;&nbsp;</TT></TD>
    <TD align=3Dright><TT>951.4848&nbsp;&nbsp;</TT></TD>
    <TD noWrap align=3Dright><TT>-60.33&nbsp;</TT></TD>
    <TD align=3Dright><TT>241&nbsp;</TT></TD>
    <TD noWrap align=3Dright><TT>-&nbsp;</TT></TD>
    <TD align=3Dright><TT>248&nbsp;</TT></TD>
    <TD align=3Dright><TT>0&nbsp;&nbsp;</TT></TD>
    <TD noWrap align=3Dright><TT>30&nbsp;&nbsp;</TT></TD>
    <TD noWrap><TT>&nbsp;K.IAEMGYIR.F</TT></TD></TR>
  <TR>
    <TD align=3Dright>&nbsp;</TD>
    <TD align=3Dright><TT>968.4218&nbsp;&nbsp;</TT></TD>
    <TD align=3Dright><TT>967.4145&nbsp;&nbsp;</TT></TD>
    <TD align=3Dright><TT>967.4797&nbsp;&nbsp;</TT></TD>
    <TD noWrap align=3Dright><TT>-67.33&nbsp;</TT></TD>
    <TD align=3Dright><TT>241&nbsp;</TT></TD>
    <TD noWrap align=3Dright><TT>-&nbsp;</TT></TD>
    <TD align=3Dright><TT>248&nbsp;</TT></TD>
    <TD align=3Dright><TT>0&nbsp;&nbsp;</TT></TD>
    <TD noWrap align=3Dright><TT>---&nbsp;&nbsp;</TT></TD>
    <TD noWrap><TT>&nbsp;K.IAEMGYIR.F + Oxidation (M)</TT></TD></TR>
  <TR>
    <TD align=3Dright>&nbsp;</TD>
    <TD align=3Dright><TT>968.4218&nbsp;&nbsp;</TT></TD>
    <TD align=3Dright><TT>967.4145&nbsp;&nbsp;</TT></TD>
    <TD align=3Dright><TT>967.4797&nbsp;&nbsp;</TT></TD>
    <TD noWrap align=3Dright><TT>-67.33&nbsp;</TT></TD>
    <TD align=3Dright><TT>241&nbsp;</TT></TD>
    <TD noWrap align=3Dright><TT>-&nbsp;</TT></TD>
    <TD align=3Dright><TT>248&nbsp;</TT></TD>
    <TD align=3Dright><TT>0&nbsp;&nbsp;</TT></TD>
    <TD noWrap align=3Dright><TT>(27)&nbsp;</TT></TD>
    <TD noWrap><TT>&nbsp;K.IAEMGYIR.F + Oxidation (M)</TT></TD></TR>
  <TR>
    <TD align=3Dright>&nbsp;</TD>
    <TD align=3Dright><TT>1024.3878&nbsp;&nbsp;</TT></TD>
    <TD align=3Dright><TT>1023.3805&nbsp;&nbsp;</TT></TD>
    <TD align=3Dright><TT>1023.4410&nbsp;&nbsp;</TT></TD>
    <TD noWrap align=3Dright><TT>-59.08&nbsp;</TT></TD>
    <TD align=3Dright><TT>54&nbsp;</TT></TD>
    <TD noWrap align=3Dright><TT>-&nbsp;</TT></TD>
    <TD align=3Dright><TT>61&nbsp;</TT></TD>
    <TD align=3Dright><TT>0&nbsp;&nbsp;</TT></TD>
    <TD noWrap align=3Dright><TT>---&nbsp;&nbsp;</TT></TD>
    <TD noWrap><TT>&nbsp;R.SEGFEHYR.C</TT></TD></TR>
  <TR>
    <TD align=3Dright>&nbsp;</TD>
    <TD align=3Dright><TT>1024.3878&nbsp;&nbsp;</TT></TD>
    <TD align=3Dright><TT>1023.3805&nbsp;&nbsp;</TT></TD>
    <TD align=3Dright><TT>1023.4410&nbsp;&nbsp;</TT></TD>
    <TD noWrap align=3Dright><TT>-59.08&nbsp;</TT></TD>
    <TD align=3Dright><TT>54&nbsp;</TT></TD>
    <TD noWrap align=3Dright><TT>-&nbsp;</TT></TD>
    <TD align=3Dright><TT>61&nbsp;</TT></TD>
    <TD align=3Dright><TT>0&nbsp;&nbsp;</TT></TD>
    <TD noWrap align=3Dright><TT>46&nbsp;&nbsp;</TT></TD>
    <TD noWrap><TT>&nbsp;R.SEGFEHYR.C</TT></TD></TR></TBODY></TABLE>
<TABLE border=3D0 cellSpacing=3D0>
  <TBODY>
  <TR>
    <TD><TT>&nbsp;&nbsp;&nbsp;&nbsp;&nbsp;&nbsp;</TT></TD>
    <TD><TT><B>No match to: </B>825.0365, 841.0052, 842.4589, 856.4731,=20
      870.4912, 908.3732, 908.3732, 924.3605, 924.3605, 1036.0507, =
1175.5142,=20
      1175.5142, 1179.5238, 1475.6672, 1475.6672, 2210.9788, 2224.9949,=20
      2224.9949, 2361.4150, 2361.4150, 2384.8525, 2408.0859, 2408.0859,=20
      2424.0598, 2749.2031, 2809.2026, =
3046.4360</TT></TD></TR></TBODY></TABLE><BR>
<TABLE border=3D0 cellSpacing=3D0>
  <TBODY>
  <TR>
    <TD><TT><B><A name=3DHit34>34.</A>&nbsp;&nbsp;&nbsp;</B></TT></TD>
    <TD noWrap><TT><A=20
      =
href=3D"http://zxw-pc/mascot/cgi/protein_view.pl?file=3D../data/20121225/=
F002402.dat&amp;hit=3D34"=20
      =
target=3D_blank>gi|125541526</A>&nbsp;&nbsp;&nbsp;&nbsp;<B>Mass:</B>&nbsp=
;29252&nbsp;&nbsp;&nbsp;&nbsp;<B>Score:</B>&nbsp;96&nbsp;&nbsp;&nbsp;&nbs=
p;&nbsp;<B>Expect:</B>&nbsp;0.00041&nbsp;&nbsp;<B>Matches:</B>&nbsp;7</TT=
></TD></TR>
  <TR>
    <TD>&nbsp;</TD>
    <TD noWrap><TT>hypothetical protein OsI_09344 [Oryza sativa Indica=20
      Group]</TT></TD></TR></TBODY></TABLE>
<TABLE border=3D0 cellSpacing=3D0 cellPadding=3D0>
  <TBODY>
  <TR>
    <TD><TT>&nbsp;&nbsp;&nbsp;&nbsp;&nbsp;&nbsp;</TT></TD>
    <TD align=3Dright><TT><B>Observed&nbsp;&nbsp;</B></TT></TD>
    <TD noWrap align=3Dright><TT><B>Mr(expt)&nbsp;&nbsp;</B></TT></TD>
    <TD noWrap align=3Dright><TT><B>Mr(calc)&nbsp;&nbsp;</B></TT></TD>
    <TD align=3Dright><TT><B>&nbsp;ppm&nbsp;&nbsp;</B></TT></TD>
    <TD align=3Dright><TT><B>Start&nbsp;</B></TT></TD>
    <TD align=3Dright><TT><B>&nbsp;</B></TT></TD>
    <TD align=3Dright><TT><B>End&nbsp;</B></TT></TD>
    <TD align=3Dright><TT><B>Miss&nbsp;</B></TT></TD>
    <TD align=3Dright><TT><B>Ions&nbsp;</B></TT></TD>
    <TD><TT><B>&nbsp;Peptide</B></TT></TD></TR>
  <TR>
    <TD align=3Dright>&nbsp;</TD>
    <TD align=3Dright><TT>890.3549&nbsp;&nbsp;</TT></TD>
    <TD align=3Dright><TT>889.3476&nbsp;&nbsp;</TT></TD>
    <TD align=3Dright><TT>889.4004&nbsp;&nbsp;</TT></TD>
    <TD noWrap align=3Dright><TT>-59.36&nbsp;</TT></TD>
    <TD align=3Dright><TT>211&nbsp;</TT></TD>
    <TD noWrap align=3Dright><TT>-&nbsp;</TT></TD>
    <TD align=3Dright><TT>217&nbsp;</TT></TD>
    <TD align=3Dright><TT>0&nbsp;&nbsp;</TT></TD>
    <TD noWrap align=3Dright><TT>---&nbsp;&nbsp;</TT></TD>
    <TD noWrap><TT>&nbsp;R.YMNSFTK.A</TT></TD></TR>
  <TR>
    <TD align=3Dright>&nbsp;</TD>
    <TD align=3Dright><TT>952.4346&nbsp;&nbsp;</TT></TD>
    <TD align=3Dright><TT>951.4274&nbsp;&nbsp;</TT></TD>
    <TD align=3Dright><TT>951.4848&nbsp;&nbsp;</TT></TD>
    <TD noWrap align=3Dright><TT>-60.33&nbsp;</TT></TD>
    <TD align=3Dright><TT>241&nbsp;</TT></TD>
    <TD noWrap align=3Dright><TT>-&nbsp;</TT></TD>
    <TD align=3Dright><TT>248&nbsp;</TT></TD>
    <TD align=3Dright><TT>0&nbsp;&nbsp;</TT></TD>
    <TD noWrap align=3Dright><TT>---&nbsp;&nbsp;</TT></TD>
    <TD noWrap><TT>&nbsp;K.IAEMGYIR.F</TT></TD></TR>
  <TR>
    <TD align=3Dright>&nbsp;</TD>
    <TD align=3Dright><TT>952.4346&nbsp;&nbsp;</TT></TD>
    <TD align=3Dright><TT>951.4274&nbsp;&nbsp;</TT></TD>
    <TD align=3Dright><TT>951.4848&nbsp;&nbsp;</TT></TD>
    <TD noWrap align=3Dright><TT>-60.33&nbsp;</TT></TD>
    <TD align=3Dright><TT>241&nbsp;</TT></TD>
    <TD noWrap align=3Dright><TT>-&nbsp;</TT></TD>
    <TD align=3Dright><TT>248&nbsp;</TT></TD>
    <TD align=3Dright><TT>0&nbsp;&nbsp;</TT></TD>
    <TD noWrap align=3Dright><TT>30&nbsp;&nbsp;</TT></TD>
    <TD noWrap><TT>&nbsp;K.IAEMGYIR.F</TT></TD></TR>
  <TR>
    <TD align=3Dright>&nbsp;</TD>
    <TD align=3Dright><TT>968.4218&nbsp;&nbsp;</TT></TD>
    <TD align=3Dright><TT>967.4145&nbsp;&nbsp;</TT></TD>
    <TD align=3Dright><TT>967.4797&nbsp;&nbsp;</TT></TD>
    <TD noWrap align=3Dright><TT>-67.33&nbsp;</TT></TD>
    <TD align=3Dright><TT>241&nbsp;</TT></TD>
    <TD noWrap align=3Dright><TT>-&nbsp;</TT></TD>
    <TD align=3Dright><TT>248&nbsp;</TT></TD>
    <TD align=3Dright><TT>0&nbsp;&nbsp;</TT></TD>
    <TD noWrap align=3Dright><TT>---&nbsp;&nbsp;</TT></TD>
    <TD noWrap><TT>&nbsp;K.IAEMGYIR.F + Oxidation (M)</TT></TD></TR>
  <TR>
    <TD align=3Dright>&nbsp;</TD>
    <TD align=3Dright><TT>968.4218&nbsp;&nbsp;</TT></TD>
    <TD align=3Dright><TT>967.4145&nbsp;&nbsp;</TT></TD>
    <TD align=3Dright><TT>967.4797&nbsp;&nbsp;</TT></TD>
    <TD noWrap align=3Dright><TT>-67.33&nbsp;</TT></TD>
    <TD align=3Dright><TT>241&nbsp;</TT></TD>
    <TD noWrap align=3Dright><TT>-&nbsp;</TT></TD>
    <TD align=3Dright><TT>248&nbsp;</TT></TD>
    <TD align=3Dright><TT>0&nbsp;&nbsp;</TT></TD>
    <TD noWrap align=3Dright><TT>(27)&nbsp;</TT></TD>
    <TD noWrap><TT>&nbsp;K.IAEMGYIR.F + Oxidation (M)</TT></TD></TR>
  <TR>
    <TD align=3Dright>&nbsp;</TD>
    <TD align=3Dright><TT>1024.3878&nbsp;&nbsp;</TT></TD>
    <TD align=3Dright><TT>1023.3805&nbsp;&nbsp;</TT></TD>
    <TD align=3Dright><TT>1023.4410&nbsp;&nbsp;</TT></TD>
    <TD noWrap align=3Dright><TT>-59.08&nbsp;</TT></TD>
    <TD align=3Dright><TT>54&nbsp;</TT></TD>
    <TD noWrap align=3Dright><TT>-&nbsp;</TT></TD>
    <TD align=3Dright><TT>61&nbsp;</TT></TD>
    <TD align=3Dright><TT>0&nbsp;&nbsp;</TT></TD>
    <TD noWrap align=3Dright><TT>---&nbsp;&nbsp;</TT></TD>
    <TD noWrap><TT>&nbsp;R.SEGFEHYR.C</TT></TD></TR>
  <TR>
    <TD align=3Dright>&nbsp;</TD>
    <TD align=3Dright><TT>1024.3878&nbsp;&nbsp;</TT></TD>
    <TD align=3Dright><TT>1023.3805&nbsp;&nbsp;</TT></TD>
    <TD align=3Dright><TT>1023.4410&nbsp;&nbsp;</TT></TD>
    <TD noWrap align=3Dright><TT>-59.08&nbsp;</TT></TD>
    <TD align=3Dright><TT>54&nbsp;</TT></TD>
    <TD noWrap align=3Dright><TT>-&nbsp;</TT></TD>
    <TD align=3Dright><TT>61&nbsp;</TT></TD>
    <TD align=3Dright><TT>0&nbsp;&nbsp;</TT></TD>
    <TD noWrap align=3Dright><TT>46&nbsp;&nbsp;</TT></TD>
    <TD noWrap><TT>&nbsp;R.SEGFEHYR.C</TT></TD></TR></TBODY></TABLE>
<TABLE border=3D0 cellSpacing=3D0>
  <TBODY>
  <TR>
    <TD><TT>&nbsp;&nbsp;&nbsp;&nbsp;&nbsp;&nbsp;</TT></TD>
    <TD><TT><B>No match to: </B>825.0365, 841.0052, 842.4589, 856.4731,=20
      870.4912, 908.3732, 908.3732, 924.3605, 924.3605, 1036.0507, =
1175.5142,=20
      1175.5142, 1179.5238, 1475.6672, 1475.6672, 2210.9788, 2224.9949,=20
      2224.9949, 2361.4150, 2361.4150, 2384.8525, 2408.0859, 2408.0859,=20
      2424.0598, 2749.2031, 2809.2026, =
3046.4360</TT></TD></TR></TBODY></TABLE><BR>
<TABLE border=3D0 cellSpacing=3D0>
  <TBODY>
  <TR>
    <TD><TT><B><A name=3DHit35>35.</A>&nbsp;&nbsp;&nbsp;</B></TT></TD>
    <TD noWrap><TT><A=20
      =
href=3D"http://zxw-pc/mascot/cgi/protein_view.pl?file=3D../data/20121225/=
F002402.dat&amp;hit=3D35"=20
      =
target=3D_blank>gi|115449323</A>&nbsp;&nbsp;&nbsp;&nbsp;<B>Mass:</B>&nbsp=
;29252&nbsp;&nbsp;&nbsp;&nbsp;<B>Score:</B>&nbsp;96&nbsp;&nbsp;&nbsp;&nbs=
p;&nbsp;<B>Expect:</B>&nbsp;0.00041&nbsp;&nbsp;<B>Matches:</B>&nbsp;7</TT=
></TD></TR>
  <TR>
    <TD>&nbsp;</TD>
    <TD noWrap><TT>Os02g0805200 [Oryza sativa Japonica=20
  Group]</TT></TD></TR></TBODY></TABLE>
<TABLE border=3D0 cellSpacing=3D0 cellPadding=3D0>
  <TBODY>
  <TR>
    <TD><TT>&nbsp;&nbsp;&nbsp;&nbsp;&nbsp;&nbsp;</TT></TD>
    <TD align=3Dright><TT><B>Observed&nbsp;&nbsp;</B></TT></TD>
    <TD noWrap align=3Dright><TT><B>Mr(expt)&nbsp;&nbsp;</B></TT></TD>
    <TD noWrap align=3Dright><TT><B>Mr(calc)&nbsp;&nbsp;</B></TT></TD>
    <TD align=3Dright><TT><B>&nbsp;ppm&nbsp;&nbsp;</B></TT></TD>
    <TD align=3Dright><TT><B>Start&nbsp;</B></TT></TD>
    <TD align=3Dright><TT><B>&nbsp;</B></TT></TD>
    <TD align=3Dright><TT><B>End&nbsp;</B></TT></TD>
    <TD align=3Dright><TT><B>Miss&nbsp;</B></TT></TD>
    <TD align=3Dright><TT><B>Ions&nbsp;</B></TT></TD>
    <TD><TT><B>&nbsp;Peptide</B></TT></TD></TR>
  <TR>
    <TD align=3Dright>&nbsp;</TD>
    <TD align=3Dright><TT>890.3549&nbsp;&nbsp;</TT></TD>
    <TD align=3Dright><TT>889.3476&nbsp;&nbsp;</TT></TD>
    <TD align=3Dright><TT>889.4004&nbsp;&nbsp;</TT></TD>
    <TD noWrap align=3Dright><TT>-59.36&nbsp;</TT></TD>
    <TD align=3Dright><TT>211&nbsp;</TT></TD>
    <TD noWrap align=3Dright><TT>-&nbsp;</TT></TD>
    <TD align=3Dright><TT>217&nbsp;</TT></TD>
    <TD align=3Dright><TT>0&nbsp;&nbsp;</TT></TD>
    <TD noWrap align=3Dright><TT>---&nbsp;&nbsp;</TT></TD>
    <TD noWrap><TT>&nbsp;R.YMNSFTK.A</TT></TD></TR>
  <TR>
    <TD align=3Dright>&nbsp;</TD>
    <TD align=3Dright><TT>952.4346&nbsp;&nbsp;</TT></TD>
    <TD align=3Dright><TT>951.4274&nbsp;&nbsp;</TT></TD>
    <TD align=3Dright><TT>951.4848&nbsp;&nbsp;</TT></TD>
    <TD noWrap align=3Dright><TT>-60.33&nbsp;</TT></TD>
    <TD align=3Dright><TT>241&nbsp;</TT></TD>
    <TD noWrap align=3Dright><TT>-&nbsp;</TT></TD>
    <TD align=3Dright><TT>248&nbsp;</TT></TD>
    <TD align=3Dright><TT>0&nbsp;&nbsp;</TT></TD>
    <TD noWrap align=3Dright><TT>---&nbsp;&nbsp;</TT></TD>
    <TD noWrap><TT>&nbsp;K.IAEMGYIR.F</TT></TD></TR>
  <TR>
    <TD align=3Dright>&nbsp;</TD>
    <TD align=3Dright><TT>952.4346&nbsp;&nbsp;</TT></TD>
    <TD align=3Dright><TT>951.4274&nbsp;&nbsp;</TT></TD>
    <TD align=3Dright><TT>951.4848&nbsp;&nbsp;</TT></TD>
    <TD noWrap align=3Dright><TT>-60.33&nbsp;</TT></TD>
    <TD align=3Dright><TT>241&nbsp;</TT></TD>
    <TD noWrap align=3Dright><TT>-&nbsp;</TT></TD>
    <TD align=3Dright><TT>248&nbsp;</TT></TD>
    <TD align=3Dright><TT>0&nbsp;&nbsp;</TT></TD>
    <TD noWrap align=3Dright><TT>30&nbsp;&nbsp;</TT></TD>
    <TD noWrap><TT>&nbsp;K.IAEMGYIR.F</TT></TD></TR>
  <TR>
    <TD align=3Dright>&nbsp;</TD>
    <TD align=3Dright><TT>968.4218&nbsp;&nbsp;</TT></TD>
    <TD align=3Dright><TT>967.4145&nbsp;&nbsp;</TT></TD>
    <TD align=3Dright><TT>967.4797&nbsp;&nbsp;</TT></TD>
    <TD noWrap align=3Dright><TT>-67.33&nbsp;</TT></TD>
    <TD align=3Dright><TT>241&nbsp;</TT></TD>
    <TD noWrap align=3Dright><TT>-&nbsp;</TT></TD>
    <TD align=3Dright><TT>248&nbsp;</TT></TD>
    <TD align=3Dright><TT>0&nbsp;&nbsp;</TT></TD>
    <TD noWrap align=3Dright><TT>---&nbsp;&nbsp;</TT></TD>
    <TD noWrap><TT>&nbsp;K.IAEMGYIR.F + Oxidation (M)</TT></TD></TR>
  <TR>
    <TD align=3Dright>&nbsp;</TD>
    <TD align=3Dright><TT>968.4218&nbsp;&nbsp;</TT></TD>
    <TD align=3Dright><TT>967.4145&nbsp;&nbsp;</TT></TD>
    <TD align=3Dright><TT>967.4797&nbsp;&nbsp;</TT></TD>
    <TD noWrap align=3Dright><TT>-67.33&nbsp;</TT></TD>
    <TD align=3Dright><TT>241&nbsp;</TT></TD>
    <TD noWrap align=3Dright><TT>-&nbsp;</TT></TD>
    <TD align=3Dright><TT>248&nbsp;</TT></TD>
    <TD align=3Dright><TT>0&nbsp;&nbsp;</TT></TD>
    <TD noWrap align=3Dright><TT>(27)&nbsp;</TT></TD>
    <TD noWrap><TT>&nbsp;K.IAEMGYIR.F + Oxidation (M)</TT></TD></TR>
  <TR>
    <TD align=3Dright>&nbsp;</TD>
    <TD align=3Dright><TT>1024.3878&nbsp;&nbsp;</TT></TD>
    <TD align=3Dright><TT>1023.3805&nbsp;&nbsp;</TT></TD>
    <TD align=3Dright><TT>1023.4410&nbsp;&nbsp;</TT></TD>
    <TD noWrap align=3Dright><TT>-59.08&nbsp;</TT></TD>
    <TD align=3Dright><TT>54&nbsp;</TT></TD>
    <TD noWrap align=3Dright><TT>-&nbsp;</TT></TD>
    <TD align=3Dright><TT>61&nbsp;</TT></TD>
    <TD align=3Dright><TT>0&nbsp;&nbsp;</TT></TD>
    <TD noWrap align=3Dright><TT>---&nbsp;&nbsp;</TT></TD>
    <TD noWrap><TT>&nbsp;R.SEGFEHYR.C</TT></TD></TR>
  <TR>
    <TD align=3Dright>&nbsp;</TD>
    <TD align=3Dright><TT>1024.3878&nbsp;&nbsp;</TT></TD>
    <TD align=3Dright><TT>1023.3805&nbsp;&nbsp;</TT></TD>
    <TD align=3Dright><TT>1023.4410&nbsp;&nbsp;</TT></TD>
    <TD noWrap align=3Dright><TT>-59.08&nbsp;</TT></TD>
    <TD align=3Dright><TT>54&nbsp;</TT></TD>
    <TD noWrap align=3Dright><TT>-&nbsp;</TT></TD>
    <TD align=3Dright><TT>61&nbsp;</TT></TD>
    <TD align=3Dright><TT>0&nbsp;&nbsp;</TT></TD>
    <TD noWrap align=3Dright><TT>46&nbsp;&nbsp;</TT></TD>
    <TD noWrap><TT>&nbsp;R.SEGFEHYR.C</TT></TD></TR></TBODY></TABLE>
<TABLE border=3D0 cellSpacing=3D0>
  <TBODY>
  <TR>
    <TD><TT>&nbsp;&nbsp;&nbsp;&nbsp;&nbsp;&nbsp;</TT></TD>
    <TD><TT><B>No match to: </B>825.0365, 841.0052, 842.4589, 856.4731,=20
      870.4912, 908.3732, 908.3732, 924.3605, 924.3605, 1036.0507, =
1175.5142,=20
      1175.5142, 1179.5238, 1475.6672, 1475.6672, 2210.9788, 2224.9949,=20
      2224.9949, 2361.4150, 2361.4150, 2384.8525, 2408.0859, 2408.0859,=20
      2424.0598, 2749.2031, 2809.2026, =
3046.4360</TT></TD></TR></TBODY></TABLE><BR>
<TABLE border=3D0 cellSpacing=3D0>
  <TBODY>
  <TR>
    <TD><TT><B><A name=3DHit36>36.</A>&nbsp;&nbsp;&nbsp;</B></TT></TD>
    <TD noWrap><TT><A=20
      =
href=3D"http://zxw-pc/mascot/cgi/protein_view.pl?file=3D../data/20121225/=
F002402.dat&amp;hit=3D36"=20
      =
target=3D_blank>gi|15451583</A>&nbsp;&nbsp;&nbsp;&nbsp;<B>Mass:</B>&nbsp;=
29252&nbsp;&nbsp;&nbsp;&nbsp;<B>Score:</B>&nbsp;96&nbsp;&nbsp;&nbsp;&nbsp=
;&nbsp;<B>Expect:</B>&nbsp;0.00041&nbsp;&nbsp;<B>Matches:</B>&nbsp;7</TT>=
</TD></TR>
  <TR>
    <TD>&nbsp;</TD>
    <TD noWrap><TT>Proliferating cell nuclear antigen (PCNA) [Oryza =
sativa=20
      Japonica Group]</TT></TD></TR></TBODY></TABLE>
<TABLE border=3D0 cellSpacing=3D0 cellPadding=3D0>
  <TBODY>
  <TR>
    <TD><TT>&nbsp;&nbsp;&nbsp;&nbsp;&nbsp;&nbsp;</TT></TD>
    <TD align=3Dright><TT><B>Observed&nbsp;&nbsp;</B></TT></TD>
    <TD noWrap align=3Dright><TT><B>Mr(expt)&nbsp;&nbsp;</B></TT></TD>
    <TD noWrap align=3Dright><TT><B>Mr(calc)&nbsp;&nbsp;</B></TT></TD>
    <TD align=3Dright><TT><B>&nbsp;ppm&nbsp;&nbsp;</B></TT></TD>
    <TD align=3Dright><TT><B>Start&nbsp;</B></TT></TD>
    <TD align=3Dright><TT><B>&nbsp;</B></TT></TD>
    <TD align=3Dright><TT><B>End&nbsp;</B></TT></TD>
    <TD align=3Dright><TT><B>Miss&nbsp;</B></TT></TD>
    <TD align=3Dright><TT><B>Ions&nbsp;</B></TT></TD>
    <TD><TT><B>&nbsp;Peptide</B></TT></TD></TR>
  <TR>
    <TD align=3Dright>&nbsp;</TD>
    <TD align=3Dright><TT>890.3549&nbsp;&nbsp;</TT></TD>
    <TD align=3Dright><TT>889.3476&nbsp;&nbsp;</TT></TD>
    <TD align=3Dright><TT>889.4004&nbsp;&nbsp;</TT></TD>
    <TD noWrap align=3Dright><TT>-59.36&nbsp;</TT></TD>
    <TD align=3Dright><TT>211&nbsp;</TT></TD>
    <TD noWrap align=3Dright><TT>-&nbsp;</TT></TD>
    <TD align=3Dright><TT>217&nbsp;</TT></TD>
    <TD align=3Dright><TT>0&nbsp;&nbsp;</TT></TD>
    <TD noWrap align=3Dright><TT>---&nbsp;&nbsp;</TT></TD>
    <TD noWrap><TT>&nbsp;R.YMNSFTK.A</TT></TD></TR>
  <TR>
    <TD align=3Dright>&nbsp;</TD>
    <TD align=3Dright><TT>952.4346&nbsp;&nbsp;</TT></TD>
    <TD align=3Dright><TT>951.4274&nbsp;&nbsp;</TT></TD>
    <TD align=3Dright><TT>951.4848&nbsp;&nbsp;</TT></TD>
    <TD noWrap align=3Dright><TT>-60.33&nbsp;</TT></TD>
    <TD align=3Dright><TT>241&nbsp;</TT></TD>
    <TD noWrap align=3Dright><TT>-&nbsp;</TT></TD>
    <TD align=3Dright><TT>248&nbsp;</TT></TD>
    <TD align=3Dright><TT>0&nbsp;&nbsp;</TT></TD>
    <TD noWrap align=3Dright><TT>---&nbsp;&nbsp;</TT></TD>
    <TD noWrap><TT>&nbsp;K.IAEMGYIR.F</TT></TD></TR>
  <TR>
    <TD align=3Dright>&nbsp;</TD>
    <TD align=3Dright><TT>952.4346&nbsp;&nbsp;</TT></TD>
    <TD align=3Dright><TT>951.4274&nbsp;&nbsp;</TT></TD>
    <TD align=3Dright><TT>951.4848&nbsp;&nbsp;</TT></TD>
    <TD noWrap align=3Dright><TT>-60.33&nbsp;</TT></TD>
    <TD align=3Dright><TT>241&nbsp;</TT></TD>
    <TD noWrap align=3Dright><TT>-&nbsp;</TT></TD>
    <TD align=3Dright><TT>248&nbsp;</TT></TD>
    <TD align=3Dright><TT>0&nbsp;&nbsp;</TT></TD>
    <TD noWrap align=3Dright><TT>30&nbsp;&nbsp;</TT></TD>
    <TD noWrap><TT>&nbsp;K.IAEMGYIR.F</TT></TD></TR>
  <TR>
    <TD align=3Dright>&nbsp;</TD>
    <TD align=3Dright><TT>968.4218&nbsp;&nbsp;</TT></TD>
    <TD align=3Dright><TT>967.4145&nbsp;&nbsp;</TT></TD>
    <TD align=3Dright><TT>967.4797&nbsp;&nbsp;</TT></TD>
    <TD noWrap align=3Dright><TT>-67.33&nbsp;</TT></TD>
    <TD align=3Dright><TT>241&nbsp;</TT></TD>
    <TD noWrap align=3Dright><TT>-&nbsp;</TT></TD>
    <TD align=3Dright><TT>248&nbsp;</TT></TD>
    <TD align=3Dright><TT>0&nbsp;&nbsp;</TT></TD>
    <TD noWrap align=3Dright><TT>---&nbsp;&nbsp;</TT></TD>
    <TD noWrap><TT>&nbsp;K.IAEMGYIR.F + Oxidation (M)</TT></TD></TR>
  <TR>
    <TD align=3Dright>&nbsp;</TD>
    <TD align=3Dright><TT>968.4218&nbsp;&nbsp;</TT></TD>
    <TD align=3Dright><TT>967.4145&nbsp;&nbsp;</TT></TD>
    <TD align=3Dright><TT>967.4797&nbsp;&nbsp;</TT></TD>
    <TD noWrap align=3Dright><TT>-67.33&nbsp;</TT></TD>
    <TD align=3Dright><TT>241&nbsp;</TT></TD>
    <TD noWrap align=3Dright><TT>-&nbsp;</TT></TD>
    <TD align=3Dright><TT>248&nbsp;</TT></TD>
    <TD align=3Dright><TT>0&nbsp;&nbsp;</TT></TD>
    <TD noWrap align=3Dright><TT>(27)&nbsp;</TT></TD>
    <TD noWrap><TT>&nbsp;K.IAEMGYIR.F + Oxidation (M)</TT></TD></TR>
  <TR>
    <TD align=3Dright>&nbsp;</TD>
    <TD align=3Dright><TT>1024.3878&nbsp;&nbsp;</TT></TD>
    <TD align=3Dright><TT>1023.3805&nbsp;&nbsp;</TT></TD>
    <TD align=3Dright><TT>1023.4410&nbsp;&nbsp;</TT></TD>
    <TD noWrap align=3Dright><TT>-59.08&nbsp;</TT></TD>
    <TD align=3Dright><TT>54&nbsp;</TT></TD>
    <TD noWrap align=3Dright><TT>-&nbsp;</TT></TD>
    <TD align=3Dright><TT>61&nbsp;</TT></TD>
    <TD align=3Dright><TT>0&nbsp;&nbsp;</TT></TD>
    <TD noWrap align=3Dright><TT>---&nbsp;&nbsp;</TT></TD>
    <TD noWrap><TT>&nbsp;R.SEGFEHYR.C</TT></TD></TR>
  <TR>
    <TD align=3Dright>&nbsp;</TD>
    <TD align=3Dright><TT>1024.3878&nbsp;&nbsp;</TT></TD>
    <TD align=3Dright><TT>1023.3805&nbsp;&nbsp;</TT></TD>
    <TD align=3Dright><TT>1023.4410&nbsp;&nbsp;</TT></TD>
    <TD noWrap align=3Dright><TT>-59.08&nbsp;</TT></TD>
    <TD align=3Dright><TT>54&nbsp;</TT></TD>
    <TD noWrap align=3Dright><TT>-&nbsp;</TT></TD>
    <TD align=3Dright><TT>61&nbsp;</TT></TD>
    <TD align=3Dright><TT>0&nbsp;&nbsp;</TT></TD>
    <TD noWrap align=3Dright><TT>46&nbsp;&nbsp;</TT></TD>
    <TD noWrap><TT>&nbsp;R.SEGFEHYR.C</TT></TD></TR></TBODY></TABLE>
<TABLE border=3D0 cellSpacing=3D0>
  <TBODY>
  <TR>
    <TD><TT>&nbsp;&nbsp;&nbsp;&nbsp;&nbsp;&nbsp;</TT></TD>
    <TD><TT><B>No match to: </B>825.0365, 841.0052, 842.4589, 856.4731,=20
      870.4912, 908.3732, 908.3732, 924.3605, 924.3605, 1036.0507, =
1175.5142,=20
      1175.5142, 1179.5238, 1475.6672, 1475.6672, 2210.9788, 2224.9949,=20
      2224.9949, 2361.4150, 2361.4150, 2384.8525, 2408.0859, 2408.0859,=20
      2424.0598, 2749.2031, 2809.2026, =
3046.4360</TT></TD></TR></TBODY></TABLE><BR>
<TABLE border=3D0 cellSpacing=3D0>
  <TBODY>
  <TR>
    <TD><TT><B><A name=3DHit37>37.</A>&nbsp;&nbsp;&nbsp;</B></TT></TD>
    <TD noWrap><TT><A=20
      =
href=3D"http://zxw-pc/mascot/cgi/protein_view.pl?file=3D../data/20121225/=
F002402.dat&amp;hit=3D37"=20
      =
target=3D_blank>gi|113537969</A>&nbsp;&nbsp;&nbsp;&nbsp;<B>Mass:</B>&nbsp=
;29252&nbsp;&nbsp;&nbsp;&nbsp;<B>Score:</B>&nbsp;96&nbsp;&nbsp;&nbsp;&nbs=
p;&nbsp;<B>Expect:</B>&nbsp;0.00041&nbsp;&nbsp;<B>Matches:</B>&nbsp;7</TT=
></TD></TR>
  <TR>
    <TD>&nbsp;</TD>
    <TD noWrap><TT>Os02g0805200 [Oryza sativa Japonica=20
  Group]</TT></TD></TR></TBODY></TABLE>
<TABLE border=3D0 cellSpacing=3D0 cellPadding=3D0>
  <TBODY>
  <TR>
    <TD><TT>&nbsp;&nbsp;&nbsp;&nbsp;&nbsp;&nbsp;</TT></TD>
    <TD align=3Dright><TT><B>Observed&nbsp;&nbsp;</B></TT></TD>
    <TD noWrap align=3Dright><TT><B>Mr(expt)&nbsp;&nbsp;</B></TT></TD>
    <TD noWrap align=3Dright><TT><B>Mr(calc)&nbsp;&nbsp;</B></TT></TD>
    <TD align=3Dright><TT><B>&nbsp;ppm&nbsp;&nbsp;</B></TT></TD>
    <TD align=3Dright><TT><B>Start&nbsp;</B></TT></TD>
    <TD align=3Dright><TT><B>&nbsp;</B></TT></TD>
    <TD align=3Dright><TT><B>End&nbsp;</B></TT></TD>
    <TD align=3Dright><TT><B>Miss&nbsp;</B></TT></TD>
    <TD align=3Dright><TT><B>Ions&nbsp;</B></TT></TD>
    <TD><TT><B>&nbsp;Peptide</B></TT></TD></TR>
  <TR>
    <TD align=3Dright>&nbsp;</TD>
    <TD align=3Dright><TT>890.3549&nbsp;&nbsp;</TT></TD>
    <TD align=3Dright><TT>889.3476&nbsp;&nbsp;</TT></TD>
    <TD align=3Dright><TT>889.4004&nbsp;&nbsp;</TT></TD>
    <TD noWrap align=3Dright><TT>-59.36&nbsp;</TT></TD>
    <TD align=3Dright><TT>211&nbsp;</TT></TD>
    <TD noWrap align=3Dright><TT>-&nbsp;</TT></TD>
    <TD align=3Dright><TT>217&nbsp;</TT></TD>
    <TD align=3Dright><TT>0&nbsp;&nbsp;</TT></TD>
    <TD noWrap align=3Dright><TT>---&nbsp;&nbsp;</TT></TD>
    <TD noWrap><TT>&nbsp;R.YMNSFTK.A</TT></TD></TR>
  <TR>
    <TD align=3Dright>&nbsp;</TD>
    <TD align=3Dright><TT>952.4346&nbsp;&nbsp;</TT></TD>
    <TD align=3Dright><TT>951.4274&nbsp;&nbsp;</TT></TD>
    <TD align=3Dright><TT>951.4848&nbsp;&nbsp;</TT></TD>
    <TD noWrap align=3Dright><TT>-60.33&nbsp;</TT></TD>
    <TD align=3Dright><TT>241&nbsp;</TT></TD>
    <TD noWrap align=3Dright><TT>-&nbsp;</TT></TD>
    <TD align=3Dright><TT>248&nbsp;</TT></TD>
    <TD align=3Dright><TT>0&nbsp;&nbsp;</TT></TD>
    <TD noWrap align=3Dright><TT>---&nbsp;&nbsp;</TT></TD>
    <TD noWrap><TT>&nbsp;K.IAEMGYIR.F</TT></TD></TR>
  <TR>
    <TD align=3Dright>&nbsp;</TD>
    <TD align=3Dright><TT>952.4346&nbsp;&nbsp;</TT></TD>
    <TD align=3Dright><TT>951.4274&nbsp;&nbsp;</TT></TD>
    <TD align=3Dright><TT>951.4848&nbsp;&nbsp;</TT></TD>
    <TD noWrap align=3Dright><TT>-60.33&nbsp;</TT></TD>
    <TD align=3Dright><TT>241&nbsp;</TT></TD>
    <TD noWrap align=3Dright><TT>-&nbsp;</TT></TD>
    <TD align=3Dright><TT>248&nbsp;</TT></TD>
    <TD align=3Dright><TT>0&nbsp;&nbsp;</TT></TD>
    <TD noWrap align=3Dright><TT>30&nbsp;&nbsp;</TT></TD>
    <TD noWrap><TT>&nbsp;K.IAEMGYIR.F</TT></TD></TR>
  <TR>
    <TD align=3Dright>&nbsp;</TD>
    <TD align=3Dright><TT>968.4218&nbsp;&nbsp;</TT></TD>
    <TD align=3Dright><TT>967.4145&nbsp;&nbsp;</TT></TD>
    <TD align=3Dright><TT>967.4797&nbsp;&nbsp;</TT></TD>
    <TD noWrap align=3Dright><TT>-67.33&nbsp;</TT></TD>
    <TD align=3Dright><TT>241&nbsp;</TT></TD>
    <TD noWrap align=3Dright><TT>-&nbsp;</TT></TD>
    <TD align=3Dright><TT>248&nbsp;</TT></TD>
    <TD align=3Dright><TT>0&nbsp;&nbsp;</TT></TD>
    <TD noWrap align=3Dright><TT>---&nbsp;&nbsp;</TT></TD>
    <TD noWrap><TT>&nbsp;K.IAEMGYIR.F + Oxidation (M)</TT></TD></TR>
  <TR>
    <TD align=3Dright>&nbsp;</TD>
    <TD align=3Dright><TT>968.4218&nbsp;&nbsp;</TT></TD>
    <TD align=3Dright><TT>967.4145&nbsp;&nbsp;</TT></TD>
    <TD align=3Dright><TT>967.4797&nbsp;&nbsp;</TT></TD>
    <TD noWrap align=3Dright><TT>-67.33&nbsp;</TT></TD>
    <TD align=3Dright><TT>241&nbsp;</TT></TD>
    <TD noWrap align=3Dright><TT>-&nbsp;</TT></TD>
    <TD align=3Dright><TT>248&nbsp;</TT></TD>
    <TD align=3Dright><TT>0&nbsp;&nbsp;</TT></TD>
    <TD noWrap align=3Dright><TT>(27)&nbsp;</TT></TD>
    <TD noWrap><TT>&nbsp;K.IAEMGYIR.F + Oxidation (M)</TT></TD></TR>
  <TR>
    <TD align=3Dright>&nbsp;</TD>
    <TD align=3Dright><TT>1024.3878&nbsp;&nbsp;</TT></TD>
    <TD align=3Dright><TT>1023.3805&nbsp;&nbsp;</TT></TD>
    <TD align=3Dright><TT>1023.4410&nbsp;&nbsp;</TT></TD>
    <TD noWrap align=3Dright><TT>-59.08&nbsp;</TT></TD>
    <TD align=3Dright><TT>54&nbsp;</TT></TD>
    <TD noWrap align=3Dright><TT>-&nbsp;</TT></TD>
    <TD align=3Dright><TT>61&nbsp;</TT></TD>
    <TD align=3Dright><TT>0&nbsp;&nbsp;</TT></TD>
    <TD noWrap align=3Dright><TT>---&nbsp;&nbsp;</TT></TD>
    <TD noWrap><TT>&nbsp;R.SEGFEHYR.C</TT></TD></TR>
  <TR>
    <TD align=3Dright>&nbsp;</TD>
    <TD align=3Dright><TT>1024.3878&nbsp;&nbsp;</TT></TD>
    <TD align=3Dright><TT>1023.3805&nbsp;&nbsp;</TT></TD>
    <TD align=3Dright><TT>1023.4410&nbsp;&nbsp;</TT></TD>
    <TD noWrap align=3Dright><TT>-59.08&nbsp;</TT></TD>
    <TD align=3Dright><TT>54&nbsp;</TT></TD>
    <TD noWrap align=3Dright><TT>-&nbsp;</TT></TD>
    <TD align=3Dright><TT>61&nbsp;</TT></TD>
    <TD align=3Dright><TT>0&nbsp;&nbsp;</TT></TD>
    <TD noWrap align=3Dright><TT>46&nbsp;&nbsp;</TT></TD>
    <TD noWrap><TT>&nbsp;R.SEGFEHYR.C</TT></TD></TR></TBODY></TABLE>
<TABLE border=3D0 cellSpacing=3D0>
  <TBODY>
  <TR>
    <TD><TT>&nbsp;&nbsp;&nbsp;&nbsp;&nbsp;&nbsp;</TT></TD>
    <TD><TT><B>No match to: </B>825.0365, 841.0052, 842.4589, 856.4731,=20
      870.4912, 908.3732, 908.3732, 924.3605, 924.3605, 1036.0507, =
1175.5142,=20
      1175.5142, 1179.5238, 1475.6672, 1475.6672, 2210.9788, 2224.9949,=20
      2224.9949, 2361.4150, 2361.4150, 2384.8525, 2408.0859, 2408.0859,=20
      2424.0598, 2749.2031, 2809.2026, =
3046.4360</TT></TD></TR></TBODY></TABLE><BR>
<TABLE border=3D0 cellSpacing=3D0>
  <TBODY>
  <TR>
    <TD><TT><B><A name=3DHit38>38.</A>&nbsp;&nbsp;&nbsp;</B></TT></TD>
    <TD noWrap><TT><A=20
      =
href=3D"http://zxw-pc/mascot/cgi/protein_view.pl?file=3D../data/20121225/=
F002402.dat&amp;hit=3D38"=20
      =
target=3D_blank>gi|47497384</A>&nbsp;&nbsp;&nbsp;&nbsp;<B>Mass:</B>&nbsp;=
29252&nbsp;&nbsp;&nbsp;&nbsp;<B>Score:</B>&nbsp;96&nbsp;&nbsp;&nbsp;&nbsp=
;&nbsp;<B>Expect:</B>&nbsp;0.00041&nbsp;&nbsp;<B>Matches:</B>&nbsp;7</TT>=
</TD></TR>
  <TR>
    <TD>&nbsp;</TD>
    <TD noWrap><TT>SPATULA-like [Oryza sativa Japonica=20
  Group]</TT></TD></TR></TBODY></TABLE>
<TABLE border=3D0 cellSpacing=3D0 cellPadding=3D0>
  <TBODY>
  <TR>
    <TD><TT>&nbsp;&nbsp;&nbsp;&nbsp;&nbsp;&nbsp;</TT></TD>
    <TD align=3Dright><TT><B>Observed&nbsp;&nbsp;</B></TT></TD>
    <TD noWrap align=3Dright><TT><B>Mr(expt)&nbsp;&nbsp;</B></TT></TD>
    <TD noWrap align=3Dright><TT><B>Mr(calc)&nbsp;&nbsp;</B></TT></TD>
    <TD align=3Dright><TT><B>&nbsp;ppm&nbsp;&nbsp;</B></TT></TD>
    <TD align=3Dright><TT><B>Start&nbsp;</B></TT></TD>
    <TD align=3Dright><TT><B>&nbsp;</B></TT></TD>
    <TD align=3Dright><TT><B>End&nbsp;</B></TT></TD>
    <TD align=3Dright><TT><B>Miss&nbsp;</B></TT></TD>
    <TD align=3Dright><TT><B>Ions&nbsp;</B></TT></TD>
    <TD><TT><B>&nbsp;Peptide</B></TT></TD></TR>
  <TR>
    <TD align=3Dright>&nbsp;</TD>
    <TD align=3Dright><TT>890.3549&nbsp;&nbsp;</TT></TD>
    <TD align=3Dright><TT>889.3476&nbsp;&nbsp;</TT></TD>
    <TD align=3Dright><TT>889.4004&nbsp;&nbsp;</TT></TD>
    <TD noWrap align=3Dright><TT>-59.36&nbsp;</TT></TD>
    <TD align=3Dright><TT>211&nbsp;</TT></TD>
    <TD noWrap align=3Dright><TT>-&nbsp;</TT></TD>
    <TD align=3Dright><TT>217&nbsp;</TT></TD>
    <TD align=3Dright><TT>0&nbsp;&nbsp;</TT></TD>
    <TD noWrap align=3Dright><TT>---&nbsp;&nbsp;</TT></TD>
    <TD noWrap><TT>&nbsp;R.YMNSFTK.A</TT></TD></TR>
  <TR>
    <TD align=3Dright>&nbsp;</TD>
    <TD align=3Dright><TT>952.4346&nbsp;&nbsp;</TT></TD>
    <TD align=3Dright><TT>951.4274&nbsp;&nbsp;</TT></TD>
    <TD align=3Dright><TT>951.4848&nbsp;&nbsp;</TT></TD>
    <TD noWrap align=3Dright><TT>-60.33&nbsp;</TT></TD>
    <TD align=3Dright><TT>241&nbsp;</TT></TD>
    <TD noWrap align=3Dright><TT>-&nbsp;</TT></TD>
    <TD align=3Dright><TT>248&nbsp;</TT></TD>
    <TD align=3Dright><TT>0&nbsp;&nbsp;</TT></TD>
    <TD noWrap align=3Dright><TT>---&nbsp;&nbsp;</TT></TD>
    <TD noWrap><TT>&nbsp;K.IAEMGYIR.F</TT></TD></TR>
  <TR>
    <TD align=3Dright>&nbsp;</TD>
    <TD align=3Dright><TT>952.4346&nbsp;&nbsp;</TT></TD>
    <TD align=3Dright><TT>951.4274&nbsp;&nbsp;</TT></TD>
    <TD align=3Dright><TT>951.4848&nbsp;&nbsp;</TT></TD>
    <TD noWrap align=3Dright><TT>-60.33&nbsp;</TT></TD>
    <TD align=3Dright><TT>241&nbsp;</TT></TD>
    <TD noWrap align=3Dright><TT>-&nbsp;</TT></TD>
    <TD align=3Dright><TT>248&nbsp;</TT></TD>
    <TD align=3Dright><TT>0&nbsp;&nbsp;</TT></TD>
    <TD noWrap align=3Dright><TT>30&nbsp;&nbsp;</TT></TD>
    <TD noWrap><TT>&nbsp;K.IAEMGYIR.F</TT></TD></TR>
  <TR>
    <TD align=3Dright>&nbsp;</TD>
    <TD align=3Dright><TT>968.4218&nbsp;&nbsp;</TT></TD>
    <TD align=3Dright><TT>967.4145&nbsp;&nbsp;</TT></TD>
    <TD align=3Dright><TT>967.4797&nbsp;&nbsp;</TT></TD>
    <TD noWrap align=3Dright><TT>-67.33&nbsp;</TT></TD>
    <TD align=3Dright><TT>241&nbsp;</TT></TD>
    <TD noWrap align=3Dright><TT>-&nbsp;</TT></TD>
    <TD align=3Dright><TT>248&nbsp;</TT></TD>
    <TD align=3Dright><TT>0&nbsp;&nbsp;</TT></TD>
    <TD noWrap align=3Dright><TT>---&nbsp;&nbsp;</TT></TD>
    <TD noWrap><TT>&nbsp;K.IAEMGYIR.F + Oxidation (M)</TT></TD></TR>
  <TR>
    <TD align=3Dright>&nbsp;</TD>
    <TD align=3Dright><TT>968.4218&nbsp;&nbsp;</TT></TD>
    <TD align=3Dright><TT>967.4145&nbsp;&nbsp;</TT></TD>
    <TD align=3Dright><TT>967.4797&nbsp;&nbsp;</TT></TD>
    <TD noWrap align=3Dright><TT>-67.33&nbsp;</TT></TD>
    <TD align=3Dright><TT>241&nbsp;</TT></TD>
    <TD noWrap align=3Dright><TT>-&nbsp;</TT></TD>
    <TD align=3Dright><TT>248&nbsp;</TT></TD>
    <TD align=3Dright><TT>0&nbsp;&nbsp;</TT></TD>
    <TD noWrap align=3Dright><TT>(27)&nbsp;</TT></TD>
    <TD noWrap><TT>&nbsp;K.IAEMGYIR.F + Oxidation (M)</TT></TD></TR>
  <TR>
    <TD align=3Dright>&nbsp;</TD>
    <TD align=3Dright><TT>1024.3878&nbsp;&nbsp;</TT></TD>
    <TD align=3Dright><TT>1023.3805&nbsp;&nbsp;</TT></TD>
    <TD align=3Dright><TT>1023.4410&nbsp;&nbsp;</TT></TD>
    <TD noWrap align=3Dright><TT>-59.08&nbsp;</TT></TD>
    <TD align=3Dright><TT>54&nbsp;</TT></TD>
    <TD noWrap align=3Dright><TT>-&nbsp;</TT></TD>
    <TD align=3Dright><TT>61&nbsp;</TT></TD>
    <TD align=3Dright><TT>0&nbsp;&nbsp;</TT></TD>
    <TD noWrap align=3Dright><TT>---&nbsp;&nbsp;</TT></TD>
    <TD noWrap><TT>&nbsp;R.SEGFEHYR.C</TT></TD></TR>
  <TR>
    <TD align=3Dright>&nbsp;</TD>
    <TD align=3Dright><TT>1024.3878&nbsp;&nbsp;</TT></TD>
    <TD align=3Dright><TT>1023.3805&nbsp;&nbsp;</TT></TD>
    <TD align=3Dright><TT>1023.4410&nbsp;&nbsp;</TT></TD>
    <TD noWrap align=3Dright><TT>-59.08&nbsp;</TT></TD>
    <TD align=3Dright><TT>54&nbsp;</TT></TD>
    <TD noWrap align=3Dright><TT>-&nbsp;</TT></TD>
    <TD align=3Dright><TT>61&nbsp;</TT></TD>
    <TD align=3Dright><TT>0&nbsp;&nbsp;</TT></TD>
    <TD noWrap align=3Dright><TT>46&nbsp;&nbsp;</TT></TD>
    <TD noWrap><TT>&nbsp;R.SEGFEHYR.C</TT></TD></TR></TBODY></TABLE>
<TABLE border=3D0 cellSpacing=3D0>
  <TBODY>
  <TR>
    <TD><TT>&nbsp;&nbsp;&nbsp;&nbsp;&nbsp;&nbsp;</TT></TD>
    <TD><TT><B>No match to: </B>825.0365, 841.0052, 842.4589, 856.4731,=20
      870.4912, 908.3732, 908.3732, 924.3605, 924.3605, 1036.0507, =
1175.5142,=20
      1175.5142, 1179.5238, 1475.6672, 1475.6672, 2210.9788, 2224.9949,=20
      2224.9949, 2361.4150, 2361.4150, 2384.8525, 2408.0859, 2408.0859,=20
      2424.0598, 2749.2031, 2809.2026, =
3046.4360</TT></TD></TR></TBODY></TABLE><BR>
<TABLE border=3D0 cellSpacing=3D0>
  <TBODY>
  <TR>
    <TD><TT><B><A name=3DHit39>39.</A>&nbsp;&nbsp;&nbsp;</B></TT></TD>
    <TD noWrap><TT><A=20
      =
href=3D"http://zxw-pc/mascot/cgi/protein_view.pl?file=3D../data/20121225/=
F002402.dat&amp;hit=3D39"=20
      =
target=3D_blank>gi|215769194</A>&nbsp;&nbsp;&nbsp;&nbsp;<B>Mass:</B>&nbsp=
;29252&nbsp;&nbsp;&nbsp;&nbsp;<B>Score:</B>&nbsp;96&nbsp;&nbsp;&nbsp;&nbs=
p;&nbsp;<B>Expect:</B>&nbsp;0.00041&nbsp;&nbsp;<B>Matches:</B>&nbsp;7</TT=
></TD></TR>
  <TR>
    <TD>&nbsp;</TD>
    <TD noWrap><TT>unnamed protein product [Oryza sativa Japonica=20
    Group]</TT></TD></TR></TBODY></TABLE>
<TABLE border=3D0 cellSpacing=3D0 cellPadding=3D0>
  <TBODY>
  <TR>
    <TD><TT>&nbsp;&nbsp;&nbsp;&nbsp;&nbsp;&nbsp;</TT></TD>
    <TD align=3Dright><TT><B>Observed&nbsp;&nbsp;</B></TT></TD>
    <TD noWrap align=3Dright><TT><B>Mr(expt)&nbsp;&nbsp;</B></TT></TD>
    <TD noWrap align=3Dright><TT><B>Mr(calc)&nbsp;&nbsp;</B></TT></TD>
    <TD align=3Dright><TT><B>&nbsp;ppm&nbsp;&nbsp;</B></TT></TD>
    <TD align=3Dright><TT><B>Start&nbsp;</B></TT></TD>
    <TD align=3Dright><TT><B>&nbsp;</B></TT></TD>
    <TD align=3Dright><TT><B>End&nbsp;</B></TT></TD>
    <TD align=3Dright><TT><B>Miss&nbsp;</B></TT></TD>
    <TD align=3Dright><TT><B>Ions&nbsp;</B></TT></TD>
    <TD><TT><B>&nbsp;Peptide</B></TT></TD></TR>
  <TR>
    <TD align=3Dright>&nbsp;</TD>
    <TD align=3Dright><TT>890.3549&nbsp;&nbsp;</TT></TD>
    <TD align=3Dright><TT>889.3476&nbsp;&nbsp;</TT></TD>
    <TD align=3Dright><TT>889.4004&nbsp;&nbsp;</TT></TD>
    <TD noWrap align=3Dright><TT>-59.36&nbsp;</TT></TD>
    <TD align=3Dright><TT>211&nbsp;</TT></TD>
    <TD noWrap align=3Dright><TT>-&nbsp;</TT></TD>
    <TD align=3Dright><TT>217&nbsp;</TT></TD>
    <TD align=3Dright><TT>0&nbsp;&nbsp;</TT></TD>
    <TD noWrap align=3Dright><TT>---&nbsp;&nbsp;</TT></TD>
    <TD noWrap><TT>&nbsp;R.YMNSFTK.A</TT></TD></TR>
  <TR>
    <TD align=3Dright>&nbsp;</TD>
    <TD align=3Dright><TT>952.4346&nbsp;&nbsp;</TT></TD>
    <TD align=3Dright><TT>951.4274&nbsp;&nbsp;</TT></TD>
    <TD align=3Dright><TT>951.4848&nbsp;&nbsp;</TT></TD>
    <TD noWrap align=3Dright><TT>-60.33&nbsp;</TT></TD>
    <TD align=3Dright><TT>241&nbsp;</TT></TD>
    <TD noWrap align=3Dright><TT>-&nbsp;</TT></TD>
    <TD align=3Dright><TT>248&nbsp;</TT></TD>
    <TD align=3Dright><TT>0&nbsp;&nbsp;</TT></TD>
    <TD noWrap align=3Dright><TT>---&nbsp;&nbsp;</TT></TD>
    <TD noWrap><TT>&nbsp;K.IAEMGYIR.F</TT></TD></TR>
  <TR>
    <TD align=3Dright>&nbsp;</TD>
    <TD align=3Dright><TT>952.4346&nbsp;&nbsp;</TT></TD>
    <TD align=3Dright><TT>951.4274&nbsp;&nbsp;</TT></TD>
    <TD align=3Dright><TT>951.4848&nbsp;&nbsp;</TT></TD>
    <TD noWrap align=3Dright><TT>-60.33&nbsp;</TT></TD>
    <TD align=3Dright><TT>241&nbsp;</TT></TD>
    <TD noWrap align=3Dright><TT>-&nbsp;</TT></TD>
    <TD align=3Dright><TT>248&nbsp;</TT></TD>
    <TD align=3Dright><TT>0&nbsp;&nbsp;</TT></TD>
    <TD noWrap align=3Dright><TT>30&nbsp;&nbsp;</TT></TD>
    <TD noWrap><TT>&nbsp;K.IAEMGYIR.F</TT></TD></TR>
  <TR>
    <TD align=3Dright>&nbsp;</TD>
    <TD align=3Dright><TT>968.4218&nbsp;&nbsp;</TT></TD>
    <TD align=3Dright><TT>967.4145&nbsp;&nbsp;</TT></TD>
    <TD align=3Dright><TT>967.4797&nbsp;&nbsp;</TT></TD>
    <TD noWrap align=3Dright><TT>-67.33&nbsp;</TT></TD>
    <TD align=3Dright><TT>241&nbsp;</TT></TD>
    <TD noWrap align=3Dright><TT>-&nbsp;</TT></TD>
    <TD align=3Dright><TT>248&nbsp;</TT></TD>
    <TD align=3Dright><TT>0&nbsp;&nbsp;</TT></TD>
    <TD noWrap align=3Dright><TT>---&nbsp;&nbsp;</TT></TD>
    <TD noWrap><TT>&nbsp;K.IAEMGYIR.F + Oxidation (M)</TT></TD></TR>
  <TR>
    <TD align=3Dright>&nbsp;</TD>
    <TD align=3Dright><TT>968.4218&nbsp;&nbsp;</TT></TD>
    <TD align=3Dright><TT>967.4145&nbsp;&nbsp;</TT></TD>
    <TD align=3Dright><TT>967.4797&nbsp;&nbsp;</TT></TD>
    <TD noWrap align=3Dright><TT>-67.33&nbsp;</TT></TD>
    <TD align=3Dright><TT>241&nbsp;</TT></TD>
    <TD noWrap align=3Dright><TT>-&nbsp;</TT></TD>
    <TD align=3Dright><TT>248&nbsp;</TT></TD>
    <TD align=3Dright><TT>0&nbsp;&nbsp;</TT></TD>
    <TD noWrap align=3Dright><TT>(27)&nbsp;</TT></TD>
    <TD noWrap><TT>&nbsp;K.IAEMGYIR.F + Oxidation (M)</TT></TD></TR>
  <TR>
    <TD align=3Dright>&nbsp;</TD>
    <TD align=3Dright><TT>1024.3878&nbsp;&nbsp;</TT></TD>
    <TD align=3Dright><TT>1023.3805&nbsp;&nbsp;</TT></TD>
    <TD align=3Dright><TT>1023.4410&nbsp;&nbsp;</TT></TD>
    <TD noWrap align=3Dright><TT>-59.08&nbsp;</TT></TD>
    <TD align=3Dright><TT>54&nbsp;</TT></TD>
    <TD noWrap align=3Dright><TT>-&nbsp;</TT></TD>
    <TD align=3Dright><TT>61&nbsp;</TT></TD>
    <TD align=3Dright><TT>0&nbsp;&nbsp;</TT></TD>
    <TD noWrap align=3Dright><TT>---&nbsp;&nbsp;</TT></TD>
    <TD noWrap><TT>&nbsp;R.SEGFEHYR.C</TT></TD></TR>
  <TR>
    <TD align=3Dright>&nbsp;</TD>
    <TD align=3Dright><TT>1024.3878&nbsp;&nbsp;</TT></TD>
    <TD align=3Dright><TT>1023.3805&nbsp;&nbsp;</TT></TD>
    <TD align=3Dright><TT>1023.4410&nbsp;&nbsp;</TT></TD>
    <TD noWrap align=3Dright><TT>-59.08&nbsp;</TT></TD>
    <TD align=3Dright><TT>54&nbsp;</TT></TD>
    <TD noWrap align=3Dright><TT>-&nbsp;</TT></TD>
    <TD align=3Dright><TT>61&nbsp;</TT></TD>
    <TD align=3Dright><TT>0&nbsp;&nbsp;</TT></TD>
    <TD noWrap align=3Dright><TT>46&nbsp;&nbsp;</TT></TD>
    <TD noWrap><TT>&nbsp;R.SEGFEHYR.C</TT></TD></TR></TBODY></TABLE>
<TABLE border=3D0 cellSpacing=3D0>
  <TBODY>
  <TR>
    <TD><TT>&nbsp;&nbsp;&nbsp;&nbsp;&nbsp;&nbsp;</TT></TD>
    <TD><TT><B>No match to: </B>825.0365, 841.0052, 842.4589, 856.4731,=20
      870.4912, 908.3732, 908.3732, 924.3605, 924.3605, 1036.0507, =
1175.5142,=20
      1175.5142, 1179.5238, 1475.6672, 1475.6672, 2210.9788, 2224.9949,=20
      2224.9949, 2361.4150, 2361.4150, 2384.8525, 2408.0859, 2408.0859,=20
      2424.0598, 2749.2031, 2809.2026, =
3046.4360</TT></TD></TR></TBODY></TABLE><BR>
<TABLE border=3D0 cellSpacing=3D0>
  <TBODY>
  <TR>
    <TD><TT><B><A name=3DHit40>40.</A>&nbsp;&nbsp;&nbsp;</B></TT></TD>
    <TD noWrap><TT><A=20
      =
href=3D"http://zxw-pc/mascot/cgi/protein_view.pl?file=3D../data/20121225/=
F002402.dat&amp;hit=3D40"=20
      =
target=3D_blank>gi|215701147</A>&nbsp;&nbsp;&nbsp;&nbsp;<B>Mass:</B>&nbsp=
;29252&nbsp;&nbsp;&nbsp;&nbsp;<B>Score:</B>&nbsp;96&nbsp;&nbsp;&nbsp;&nbs=
p;&nbsp;<B>Expect:</B>&nbsp;0.00041&nbsp;&nbsp;<B>Matches:</B>&nbsp;7</TT=
></TD></TR>
  <TR>
    <TD>&nbsp;</TD>
    <TD noWrap><TT>unnamed protein product [Oryza sativa Japonica=20
    Group]</TT></TD></TR></TBODY></TABLE>
<TABLE border=3D0 cellSpacing=3D0 cellPadding=3D0>
  <TBODY>
  <TR>
    <TD><TT>&nbsp;&nbsp;&nbsp;&nbsp;&nbsp;&nbsp;</TT></TD>
    <TD align=3Dright><TT><B>Observed&nbsp;&nbsp;</B></TT></TD>
    <TD noWrap align=3Dright><TT><B>Mr(expt)&nbsp;&nbsp;</B></TT></TD>
    <TD noWrap align=3Dright><TT><B>Mr(calc)&nbsp;&nbsp;</B></TT></TD>
    <TD align=3Dright><TT><B>&nbsp;ppm&nbsp;&nbsp;</B></TT></TD>
    <TD align=3Dright><TT><B>Start&nbsp;</B></TT></TD>
    <TD align=3Dright><TT><B>&nbsp;</B></TT></TD>
    <TD align=3Dright><TT><B>End&nbsp;</B></TT></TD>
    <TD align=3Dright><TT><B>Miss&nbsp;</B></TT></TD>
    <TD align=3Dright><TT><B>Ions&nbsp;</B></TT></TD>
    <TD><TT><B>&nbsp;Peptide</B></TT></TD></TR>
  <TR>
    <TD align=3Dright>&nbsp;</TD>
    <TD align=3Dright><TT>890.3549&nbsp;&nbsp;</TT></TD>
    <TD align=3Dright><TT>889.3476&nbsp;&nbsp;</TT></TD>
    <TD align=3Dright><TT>889.4004&nbsp;&nbsp;</TT></TD>
    <TD noWrap align=3Dright><TT>-59.36&nbsp;</TT></TD>
    <TD align=3Dright><TT>211&nbsp;</TT></TD>
    <TD noWrap align=3Dright><TT>-&nbsp;</TT></TD>
    <TD align=3Dright><TT>217&nbsp;</TT></TD>
    <TD align=3Dright><TT>0&nbsp;&nbsp;</TT></TD>
    <TD noWrap align=3Dright><TT>---&nbsp;&nbsp;</TT></TD>
    <TD noWrap><TT>&nbsp;R.YMNSFTK.A</TT></TD></TR>
  <TR>
    <TD align=3Dright>&nbsp;</TD>
    <TD align=3Dright><TT>952.4346&nbsp;&nbsp;</TT></TD>
    <TD align=3Dright><TT>951.4274&nbsp;&nbsp;</TT></TD>
    <TD align=3Dright><TT>951.4848&nbsp;&nbsp;</TT></TD>
    <TD noWrap align=3Dright><TT>-60.33&nbsp;</TT></TD>
    <TD align=3Dright><TT>241&nbsp;</TT></TD>
    <TD noWrap align=3Dright><TT>-&nbsp;</TT></TD>
    <TD align=3Dright><TT>248&nbsp;</TT></TD>
    <TD align=3Dright><TT>0&nbsp;&nbsp;</TT></TD>
    <TD noWrap align=3Dright><TT>---&nbsp;&nbsp;</TT></TD>
    <TD noWrap><TT>&nbsp;K.IAEMGYIR.F</TT></TD></TR>
  <TR>
    <TD align=3Dright>&nbsp;</TD>
    <TD align=3Dright><TT>952.4346&nbsp;&nbsp;</TT></TD>
    <TD align=3Dright><TT>951.4274&nbsp;&nbsp;</TT></TD>
    <TD align=3Dright><TT>951.4848&nbsp;&nbsp;</TT></TD>
    <TD noWrap align=3Dright><TT>-60.33&nbsp;</TT></TD>
    <TD align=3Dright><TT>241&nbsp;</TT></TD>
    <TD noWrap align=3Dright><TT>-&nbsp;</TT></TD>
    <TD align=3Dright><TT>248&nbsp;</TT></TD>
    <TD align=3Dright><TT>0&nbsp;&nbsp;</TT></TD>
    <TD noWrap align=3Dright><TT>30&nbsp;&nbsp;</TT></TD>
    <TD noWrap><TT>&nbsp;K.IAEMGYIR.F</TT></TD></TR>
  <TR>
    <TD align=3Dright>&nbsp;</TD>
    <TD align=3Dright><TT>968.4218&nbsp;&nbsp;</TT></TD>
    <TD align=3Dright><TT>967.4145&nbsp;&nbsp;</TT></TD>
    <TD align=3Dright><TT>967.4797&nbsp;&nbsp;</TT></TD>
    <TD noWrap align=3Dright><TT>-67.33&nbsp;</TT></TD>
    <TD align=3Dright><TT>241&nbsp;</TT></TD>
    <TD noWrap align=3Dright><TT>-&nbsp;</TT></TD>
    <TD align=3Dright><TT>248&nbsp;</TT></TD>
    <TD align=3Dright><TT>0&nbsp;&nbsp;</TT></TD>
    <TD noWrap align=3Dright><TT>---&nbsp;&nbsp;</TT></TD>
    <TD noWrap><TT>&nbsp;K.IAEMGYIR.F + Oxidation (M)</TT></TD></TR>
  <TR>
    <TD align=3Dright>&nbsp;</TD>
    <TD align=3Dright><TT>968.4218&nbsp;&nbsp;</TT></TD>
    <TD align=3Dright><TT>967.4145&nbsp;&nbsp;</TT></TD>
    <TD align=3Dright><TT>967.4797&nbsp;&nbsp;</TT></TD>
    <TD noWrap align=3Dright><TT>-67.33&nbsp;</TT></TD>
    <TD align=3Dright><TT>241&nbsp;</TT></TD>
    <TD noWrap align=3Dright><TT>-&nbsp;</TT></TD>
    <TD align=3Dright><TT>248&nbsp;</TT></TD>
    <TD align=3Dright><TT>0&nbsp;&nbsp;</TT></TD>
    <TD noWrap align=3Dright><TT>(27)&nbsp;</TT></TD>
    <TD noWrap><TT>&nbsp;K.IAEMGYIR.F + Oxidation (M)</TT></TD></TR>
  <TR>
    <TD align=3Dright>&nbsp;</TD>
    <TD align=3Dright><TT>1024.3878&nbsp;&nbsp;</TT></TD>
    <TD align=3Dright><TT>1023.3805&nbsp;&nbsp;</TT></TD>
    <TD align=3Dright><TT>1023.4410&nbsp;&nbsp;</TT></TD>
    <TD noWrap align=3Dright><TT>-59.08&nbsp;</TT></TD>
    <TD align=3Dright><TT>54&nbsp;</TT></TD>
    <TD noWrap align=3Dright><TT>-&nbsp;</TT></TD>
    <TD align=3Dright><TT>61&nbsp;</TT></TD>
    <TD align=3Dright><TT>0&nbsp;&nbsp;</TT></TD>
    <TD noWrap align=3Dright><TT>---&nbsp;&nbsp;</TT></TD>
    <TD noWrap><TT>&nbsp;R.SEGFEHYR.C</TT></TD></TR>
  <TR>
    <TD align=3Dright>&nbsp;</TD>
    <TD align=3Dright><TT>1024.3878&nbsp;&nbsp;</TT></TD>
    <TD align=3Dright><TT>1023.3805&nbsp;&nbsp;</TT></TD>
    <TD align=3Dright><TT>1023.4410&nbsp;&nbsp;</TT></TD>
    <TD noWrap align=3Dright><TT>-59.08&nbsp;</TT></TD>
    <TD align=3Dright><TT>54&nbsp;</TT></TD>
    <TD noWrap align=3Dright><TT>-&nbsp;</TT></TD>
    <TD align=3Dright><TT>61&nbsp;</TT></TD>
    <TD align=3Dright><TT>0&nbsp;&nbsp;</TT></TD>
    <TD noWrap align=3Dright><TT>46&nbsp;&nbsp;</TT></TD>
    <TD noWrap><TT>&nbsp;R.SEGFEHYR.C</TT></TD></TR></TBODY></TABLE>
<TABLE border=3D0 cellSpacing=3D0>
  <TBODY>
  <TR>
    <TD><TT>&nbsp;&nbsp;&nbsp;&nbsp;&nbsp;&nbsp;</TT></TD>
    <TD><TT><B>No match to: </B>825.0365, 841.0052, 842.4589, 856.4731,=20
      870.4912, 908.3732, 908.3732, 924.3605, 924.3605, 1036.0507, =
1175.5142,=20
      1175.5142, 1179.5238, 1475.6672, 1475.6672, 2210.9788, 2224.9949,=20
      2224.9949, 2361.4150, 2361.4150, 2384.8525, 2408.0859, 2408.0859,=20
      2424.0598, 2749.2031, 2809.2026, =
3046.4360</TT></TD></TR></TBODY></TABLE><BR>
<TABLE border=3D0 cellSpacing=3D0>
  <TBODY>
  <TR>
    <TD><TT><B><A name=3DHit41>41.</A>&nbsp;&nbsp;&nbsp;</B></TT></TD>
    <TD noWrap><TT><A=20
      =
href=3D"http://zxw-pc/mascot/cgi/protein_view.pl?file=3D../data/20121225/=
F002402.dat&amp;hit=3D41"=20
      =
target=3D_blank>gi|20284</A>&nbsp;&nbsp;&nbsp;&nbsp;<B>Mass:</B>&nbsp;292=
52&nbsp;&nbsp;&nbsp;&nbsp;<B>Score:</B>&nbsp;96&nbsp;&nbsp;&nbsp;&nbsp;&n=
bsp;<B>Expect:</B>&nbsp;0.00041&nbsp;&nbsp;<B>Matches:</B>&nbsp;7</TT></T=
D></TR>
  <TR>
    <TD>&nbsp;</TD>
    <TD noWrap><TT>proliferating cell nuclear antigen [Oryza sativa =
Japonica=20
      Group]</TT></TD></TR></TBODY></TABLE>
<TABLE border=3D0 cellSpacing=3D0 cellPadding=3D0>
  <TBODY>
  <TR>
    <TD><TT>&nbsp;&nbsp;&nbsp;&nbsp;&nbsp;&nbsp;</TT></TD>
    <TD align=3Dright><TT><B>Observed&nbsp;&nbsp;</B></TT></TD>
    <TD noWrap align=3Dright><TT><B>Mr(expt)&nbsp;&nbsp;</B></TT></TD>
    <TD noWrap align=3Dright><TT><B>Mr(calc)&nbsp;&nbsp;</B></TT></TD>
    <TD align=3Dright><TT><B>&nbsp;ppm&nbsp;&nbsp;</B></TT></TD>
    <TD align=3Dright><TT><B>Start&nbsp;</B></TT></TD>
    <TD align=3Dright><TT><B>&nbsp;</B></TT></TD>
    <TD align=3Dright><TT><B>End&nbsp;</B></TT></TD>
    <TD align=3Dright><TT><B>Miss&nbsp;</B></TT></TD>
    <TD align=3Dright><TT><B>Ions&nbsp;</B></TT></TD>
    <TD><TT><B>&nbsp;Peptide</B></TT></TD></TR>
  <TR>
    <TD align=3Dright>&nbsp;</TD>
    <TD align=3Dright><TT>890.3549&nbsp;&nbsp;</TT></TD>
    <TD align=3Dright><TT>889.3476&nbsp;&nbsp;</TT></TD>
    <TD align=3Dright><TT>889.4004&nbsp;&nbsp;</TT></TD>
    <TD noWrap align=3Dright><TT>-59.36&nbsp;</TT></TD>
    <TD align=3Dright><TT>211&nbsp;</TT></TD>
    <TD noWrap align=3Dright><TT>-&nbsp;</TT></TD>
    <TD align=3Dright><TT>217&nbsp;</TT></TD>
    <TD align=3Dright><TT>0&nbsp;&nbsp;</TT></TD>
    <TD noWrap align=3Dright><TT>---&nbsp;&nbsp;</TT></TD>
    <TD noWrap><TT>&nbsp;R.YMNSFTK.A</TT></TD></TR>
  <TR>
    <TD align=3Dright>&nbsp;</TD>
    <TD align=3Dright><TT>952.4346&nbsp;&nbsp;</TT></TD>
    <TD align=3Dright><TT>951.4274&nbsp;&nbsp;</TT></TD>
    <TD align=3Dright><TT>951.4848&nbsp;&nbsp;</TT></TD>
    <TD noWrap align=3Dright><TT>-60.33&nbsp;</TT></TD>
    <TD align=3Dright><TT>241&nbsp;</TT></TD>
    <TD noWrap align=3Dright><TT>-&nbsp;</TT></TD>
    <TD align=3Dright><TT>248&nbsp;</TT></TD>
    <TD align=3Dright><TT>0&nbsp;&nbsp;</TT></TD>
    <TD noWrap align=3Dright><TT>---&nbsp;&nbsp;</TT></TD>
    <TD noWrap><TT>&nbsp;K.IAEMGYIR.F</TT></TD></TR>
  <TR>
    <TD align=3Dright>&nbsp;</TD>
    <TD align=3Dright><TT>952.4346&nbsp;&nbsp;</TT></TD>
    <TD align=3Dright><TT>951.4274&nbsp;&nbsp;</TT></TD>
    <TD align=3Dright><TT>951.4848&nbsp;&nbsp;</TT></TD>
    <TD noWrap align=3Dright><TT>-60.33&nbsp;</TT></TD>
    <TD align=3Dright><TT>241&nbsp;</TT></TD>
    <TD noWrap align=3Dright><TT>-&nbsp;</TT></TD>
    <TD align=3Dright><TT>248&nbsp;</TT></TD>
    <TD align=3Dright><TT>0&nbsp;&nbsp;</TT></TD>
    <TD noWrap align=3Dright><TT>30&nbsp;&nbsp;</TT></TD>
    <TD noWrap><TT>&nbsp;K.IAEMGYIR.F</TT></TD></TR>
  <TR>
    <TD align=3Dright>&nbsp;</TD>
    <TD align=3Dright><TT>968.4218&nbsp;&nbsp;</TT></TD>
    <TD align=3Dright><TT>967.4145&nbsp;&nbsp;</TT></TD>
    <TD align=3Dright><TT>967.4797&nbsp;&nbsp;</TT></TD>
    <TD noWrap align=3Dright><TT>-67.33&nbsp;</TT></TD>
    <TD align=3Dright><TT>241&nbsp;</TT></TD>
    <TD noWrap align=3Dright><TT>-&nbsp;</TT></TD>
    <TD align=3Dright><TT>248&nbsp;</TT></TD>
    <TD align=3Dright><TT>0&nbsp;&nbsp;</TT></TD>
    <TD noWrap align=3Dright><TT>---&nbsp;&nbsp;</TT></TD>
    <TD noWrap><TT>&nbsp;K.IAEMGYIR.F + Oxidation (M)</TT></TD></TR>
  <TR>
    <TD align=3Dright>&nbsp;</TD>
    <TD align=3Dright><TT>968.4218&nbsp;&nbsp;</TT></TD>
    <TD align=3Dright><TT>967.4145&nbsp;&nbsp;</TT></TD>
    <TD align=3Dright><TT>967.4797&nbsp;&nbsp;</TT></TD>
    <TD noWrap align=3Dright><TT>-67.33&nbsp;</TT></TD>
    <TD align=3Dright><TT>241&nbsp;</TT></TD>
    <TD noWrap align=3Dright><TT>-&nbsp;</TT></TD>
    <TD align=3Dright><TT>248&nbsp;</TT></TD>
    <TD align=3Dright><TT>0&nbsp;&nbsp;</TT></TD>
    <TD noWrap align=3Dright><TT>(27)&nbsp;</TT></TD>
    <TD noWrap><TT>&nbsp;K.IAEMGYIR.F + Oxidation (M)</TT></TD></TR>
  <TR>
    <TD align=3Dright>&nbsp;</TD>
    <TD align=3Dright><TT>1024.3878&nbsp;&nbsp;</TT></TD>
    <TD align=3Dright><TT>1023.3805&nbsp;&nbsp;</TT></TD>
    <TD align=3Dright><TT>1023.4410&nbsp;&nbsp;</TT></TD>
    <TD noWrap align=3Dright><TT>-59.08&nbsp;</TT></TD>
    <TD align=3Dright><TT>54&nbsp;</TT></TD>
    <TD noWrap align=3Dright><TT>-&nbsp;</TT></TD>
    <TD align=3Dright><TT>61&nbsp;</TT></TD>
    <TD align=3Dright><TT>0&nbsp;&nbsp;</TT></TD>
    <TD noWrap align=3Dright><TT>---&nbsp;&nbsp;</TT></TD>
    <TD noWrap><TT>&nbsp;R.SEGFEHYR.C</TT></TD></TR>
  <TR>
    <TD align=3Dright>&nbsp;</TD>
    <TD align=3Dright><TT>1024.3878&nbsp;&nbsp;</TT></TD>
    <TD align=3Dright><TT>1023.3805&nbsp;&nbsp;</TT></TD>
    <TD align=3Dright><TT>1023.4410&nbsp;&nbsp;</TT></TD>
    <TD noWrap align=3Dright><TT>-59.08&nbsp;</TT></TD>
    <TD align=3Dright><TT>54&nbsp;</TT></TD>
    <TD noWrap align=3Dright><TT>-&nbsp;</TT></TD>
    <TD align=3Dright><TT>61&nbsp;</TT></TD>
    <TD align=3Dright><TT>0&nbsp;&nbsp;</TT></TD>
    <TD noWrap align=3Dright><TT>46&nbsp;&nbsp;</TT></TD>
    <TD noWrap><TT>&nbsp;R.SEGFEHYR.C</TT></TD></TR></TBODY></TABLE>
<TABLE border=3D0 cellSpacing=3D0>
  <TBODY>
  <TR>
    <TD><TT>&nbsp;&nbsp;&nbsp;&nbsp;&nbsp;&nbsp;</TT></TD>
    <TD><TT><B>No match to: </B>825.0365, 841.0052, 842.4589, 856.4731,=20
      870.4912, 908.3732, 908.3732, 924.3605, 924.3605, 1036.0507, =
1175.5142,=20
      1175.5142, 1179.5238, 1475.6672, 1475.6672, 2210.9788, 2224.9949,=20
      2224.9949, 2361.4150, 2361.4150, 2384.8525, 2408.0859, 2408.0859,=20
      2424.0598, 2749.2031, 2809.2026, =
3046.4360</TT></TD></TR></TBODY></TABLE><BR>
<TABLE border=3D0 cellSpacing=3D0>
  <TBODY>
  <TR>
    <TD><TT><B><A name=3DHit42>42.</A>&nbsp;&nbsp;&nbsp;</B></TT></TD>
    <TD noWrap><TT><A=20
      =
href=3D"http://zxw-pc/mascot/cgi/protein_view.pl?file=3D../data/20121225/=
F002402.dat&amp;hit=3D42"=20
      =
target=3D_blank>gi|4406225</A>&nbsp;&nbsp;&nbsp;&nbsp;<B>Mass:</B>&nbsp;2=
9192&nbsp;&nbsp;&nbsp;&nbsp;<B>Score:</B>&nbsp;88&nbsp;&nbsp;&nbsp;&nbsp;=
&nbsp;<B>Expect:</B>&nbsp;0.003&nbsp;&nbsp;<B>Matches:</B>&nbsp;6</TT></T=
D></TR>
  <TR>
    <TD>&nbsp;</TD>
    <TD noWrap><TT>proliferating cell nuclear antigen II [Nicotiana=20
      tabacum]</TT></TD></TR></TBODY></TABLE>
<TABLE border=3D0 cellSpacing=3D0 cellPadding=3D0>
  <TBODY>
  <TR>
    <TD><TT>&nbsp;&nbsp;&nbsp;&nbsp;&nbsp;&nbsp;</TT></TD>
    <TD align=3Dright><TT><B>Observed&nbsp;&nbsp;</B></TT></TD>
    <TD noWrap align=3Dright><TT><B>Mr(expt)&nbsp;&nbsp;</B></TT></TD>
    <TD noWrap align=3Dright><TT><B>Mr(calc)&nbsp;&nbsp;</B></TT></TD>
    <TD align=3Dright><TT><B>&nbsp;ppm&nbsp;&nbsp;</B></TT></TD>
    <TD align=3Dright><TT><B>Start&nbsp;</B></TT></TD>
    <TD align=3Dright><TT><B>&nbsp;</B></TT></TD>
    <TD align=3Dright><TT><B>End&nbsp;</B></TT></TD>
    <TD align=3Dright><TT><B>Miss&nbsp;</B></TT></TD>
    <TD align=3Dright><TT><B>Ions&nbsp;</B></TT></TD>
    <TD><TT><B>&nbsp;Peptide</B></TT></TD></TR>
  <TR>
    <TD align=3Dright>&nbsp;</TD>
    <TD align=3Dright><TT>952.4346&nbsp;&nbsp;</TT></TD>
    <TD align=3Dright><TT>951.4274&nbsp;&nbsp;</TT></TD>
    <TD align=3Dright><TT>951.4848&nbsp;&nbsp;</TT></TD>
    <TD noWrap align=3Dright><TT>-60.33&nbsp;</TT></TD>
    <TD align=3Dright><TT>241&nbsp;</TT></TD>
    <TD noWrap align=3Dright><TT>-&nbsp;</TT></TD>
    <TD align=3Dright><TT>248&nbsp;</TT></TD>
    <TD align=3Dright><TT>0&nbsp;&nbsp;</TT></TD>
    <TD noWrap align=3Dright><TT>---&nbsp;&nbsp;</TT></TD>
    <TD noWrap><TT>&nbsp;K.IAEMGYIR.F</TT></TD></TR>
  <TR>
    <TD align=3Dright>&nbsp;</TD>
    <TD align=3Dright><TT>952.4346&nbsp;&nbsp;</TT></TD>
    <TD align=3Dright><TT>951.4274&nbsp;&nbsp;</TT></TD>
    <TD align=3Dright><TT>951.4848&nbsp;&nbsp;</TT></TD>
    <TD noWrap align=3Dright><TT>-60.33&nbsp;</TT></TD>
    <TD align=3Dright><TT>241&nbsp;</TT></TD>
    <TD noWrap align=3Dright><TT>-&nbsp;</TT></TD>
    <TD align=3Dright><TT>248&nbsp;</TT></TD>
    <TD align=3Dright><TT>0&nbsp;&nbsp;</TT></TD>
    <TD noWrap align=3Dright><TT>30&nbsp;&nbsp;</TT></TD>
    <TD noWrap><TT>&nbsp;K.IAEMGYIR.F</TT></TD></TR>
  <TR>
    <TD align=3Dright>&nbsp;</TD>
    <TD align=3Dright><TT>968.4218&nbsp;&nbsp;</TT></TD>
    <TD align=3Dright><TT>967.4145&nbsp;&nbsp;</TT></TD>
    <TD align=3Dright><TT>967.4797&nbsp;&nbsp;</TT></TD>
    <TD noWrap align=3Dright><TT>-67.33&nbsp;</TT></TD>
    <TD align=3Dright><TT>241&nbsp;</TT></TD>
    <TD noWrap align=3Dright><TT>-&nbsp;</TT></TD>
    <TD align=3Dright><TT>248&nbsp;</TT></TD>
    <TD align=3Dright><TT>0&nbsp;&nbsp;</TT></TD>
    <TD noWrap align=3Dright><TT>---&nbsp;&nbsp;</TT></TD>
    <TD noWrap><TT>&nbsp;K.IAEMGYIR.F + Oxidation (M)</TT></TD></TR>
  <TR>
    <TD align=3Dright>&nbsp;</TD>
    <TD align=3Dright><TT>968.4218&nbsp;&nbsp;</TT></TD>
    <TD align=3Dright><TT>967.4145&nbsp;&nbsp;</TT></TD>
    <TD align=3Dright><TT>967.4797&nbsp;&nbsp;</TT></TD>
    <TD noWrap align=3Dright><TT>-67.33&nbsp;</TT></TD>
    <TD align=3Dright><TT>241&nbsp;</TT></TD>
    <TD noWrap align=3Dright><TT>-&nbsp;</TT></TD>
    <TD align=3Dright><TT>248&nbsp;</TT></TD>
    <TD align=3Dright><TT>0&nbsp;&nbsp;</TT></TD>
    <TD noWrap align=3Dright><TT>(27)&nbsp;</TT></TD>
    <TD noWrap><TT>&nbsp;K.IAEMGYIR.F + Oxidation (M)</TT></TD></TR>
  <TR>
    <TD align=3Dright>&nbsp;</TD>
    <TD align=3Dright><TT>1024.3878&nbsp;&nbsp;</TT></TD>
    <TD align=3Dright><TT>1023.3805&nbsp;&nbsp;</TT></TD>
    <TD align=3Dright><TT>1023.4410&nbsp;&nbsp;</TT></TD>
    <TD noWrap align=3Dright><TT>-59.08&nbsp;</TT></TD>
    <TD align=3Dright><TT>54&nbsp;</TT></TD>
    <TD noWrap align=3Dright><TT>-&nbsp;</TT></TD>
    <TD align=3Dright><TT>61&nbsp;</TT></TD>
    <TD align=3Dright><TT>0&nbsp;&nbsp;</TT></TD>
    <TD noWrap align=3Dright><TT>---&nbsp;&nbsp;</TT></TD>
    <TD noWrap><TT>&nbsp;R.SEGFEHYR.C</TT></TD></TR>
  <TR>
    <TD align=3Dright>&nbsp;</TD>
    <TD align=3Dright><TT>1024.3878&nbsp;&nbsp;</TT></TD>
    <TD align=3Dright><TT>1023.3805&nbsp;&nbsp;</TT></TD>
    <TD align=3Dright><TT>1023.4410&nbsp;&nbsp;</TT></TD>
    <TD noWrap align=3Dright><TT>-59.08&nbsp;</TT></TD>
    <TD align=3Dright><TT>54&nbsp;</TT></TD>
    <TD noWrap align=3Dright><TT>-&nbsp;</TT></TD>
    <TD align=3Dright><TT>61&nbsp;</TT></TD>
    <TD align=3Dright><TT>0&nbsp;&nbsp;</TT></TD>
    <TD noWrap align=3Dright><TT>46&nbsp;&nbsp;</TT></TD>
    <TD noWrap><TT>&nbsp;R.SEGFEHYR.C</TT></TD></TR></TBODY></TABLE>
<TABLE border=3D0 cellSpacing=3D0>
  <TBODY>
  <TR>
    <TD><TT>&nbsp;&nbsp;&nbsp;&nbsp;&nbsp;&nbsp;</TT></TD>
    <TD><TT><B>No match to: </B>825.0365, 841.0052, 842.4589, 856.4731,=20
      870.4912, 890.3549, 908.3732, 908.3732, 924.3605, 924.3605, =
1036.0507,=20
      1175.5142, 1175.5142, 1179.5238, 1475.6672, 1475.6672, 2210.9788,=20
      2224.9949, 2224.9949, 2361.4150, 2361.4150, 2384.8525, 2408.0859,=20
      2408.0859, 2424.0598, 2749.2031, 2809.2026,=20
3046.4360</TT></TD></TR></TBODY></TABLE><BR>
<TABLE border=3D0 cellSpacing=3D0>
  <TBODY>
  <TR>
    <TD><TT><B><A name=3DHit43>43.</A>&nbsp;&nbsp;&nbsp;</B></TT></TD>
    <TD noWrap><TT><A=20
      =
href=3D"http://zxw-pc/mascot/cgi/protein_view.pl?file=3D../data/20121225/=
F002402.dat&amp;hit=3D43"=20
      =
target=3D_blank>gi|82054</A>&nbsp;&nbsp;&nbsp;&nbsp;<B>Mass:</B>&nbsp;146=
20&nbsp;&nbsp;&nbsp;&nbsp;<B>Score:</B>&nbsp;79&nbsp;&nbsp;&nbsp;&nbsp;&n=
bsp;<B>Expect:</B>&nbsp;0.026&nbsp;&nbsp;<B>Matches:</B>&nbsp;5</TT></TD>=
</TR>
  <TR>
    <TD>&nbsp;</TD>
    <TD noWrap><TT>proliferating cell nuclear antigen (clone A-4) - =
carrot=20
      (fragment)</TT></TD></TR></TBODY></TABLE>
<TABLE border=3D0 cellSpacing=3D0 cellPadding=3D0>
  <TBODY>
  <TR>
    <TD><TT>&nbsp;&nbsp;&nbsp;&nbsp;&nbsp;&nbsp;</TT></TD>
    <TD align=3Dright><TT><B>Observed&nbsp;&nbsp;</B></TT></TD>
    <TD noWrap align=3Dright><TT><B>Mr(expt)&nbsp;&nbsp;</B></TT></TD>
    <TD noWrap align=3Dright><TT><B>Mr(calc)&nbsp;&nbsp;</B></TT></TD>
    <TD align=3Dright><TT><B>&nbsp;ppm&nbsp;&nbsp;</B></TT></TD>
    <TD align=3Dright><TT><B>Start&nbsp;</B></TT></TD>
    <TD align=3Dright><TT><B>&nbsp;</B></TT></TD>
    <TD align=3Dright><TT><B>End&nbsp;</B></TT></TD>
    <TD align=3Dright><TT><B>Miss&nbsp;</B></TT></TD>
    <TD align=3Dright><TT><B>Ions&nbsp;</B></TT></TD>
    <TD><TT><B>&nbsp;Peptide</B></TT></TD></TR>
  <TR>
    <TD align=3Dright>&nbsp;</TD>
    <TD align=3Dright><TT>890.3549&nbsp;&nbsp;</TT></TD>
    <TD align=3Dright><TT>889.3476&nbsp;&nbsp;</TT></TD>
    <TD align=3Dright><TT>889.4004&nbsp;&nbsp;</TT></TD>
    <TD noWrap align=3Dright><TT>-59.36&nbsp;</TT></TD>
    <TD align=3Dright><TT>99&nbsp;</TT></TD>
    <TD noWrap align=3Dright><TT>-&nbsp;</TT></TD>
    <TD align=3Dright><TT>105&nbsp;</TT></TD>
    <TD align=3Dright><TT>0&nbsp;&nbsp;</TT></TD>
    <TD noWrap align=3Dright><TT>---&nbsp;&nbsp;</TT></TD>
    <TD noWrap><TT>&nbsp;R.YMNSFTK.A</TT></TD></TR>
  <TR>
    <TD align=3Dright>&nbsp;</TD>
    <TD align=3Dright><TT>908.3732&nbsp;&nbsp;</TT></TD>
    <TD align=3Dright><TT>907.3660&nbsp;&nbsp;</TT></TD>
    <TD align=3Dright><TT>907.4222&nbsp;&nbsp;</TT></TD>
    <TD noWrap align=3Dright><TT>-61.95&nbsp;</TT></TD>
    <TD align=3Dright><TT>27&nbsp;</TT></TD>
    <TD noWrap align=3Dright><TT>-&nbsp;</TT></TD>
    <TD align=3Dright><TT>34&nbsp;</TT></TD>
    <TD align=3Dright><TT>0&nbsp;&nbsp;</TT></TD>
    <TD noWrap align=3Dright><TT>---&nbsp;&nbsp;</TT></TD>
    <TD noWrap><TT>&nbsp;R.MPSAEFAR.I</TT></TD></TR>
  <TR>
    <TD align=3Dright>&nbsp;</TD>
    <TD align=3Dright><TT>908.3732&nbsp;&nbsp;</TT></TD>
    <TD align=3Dright><TT>907.3660&nbsp;&nbsp;</TT></TD>
    <TD align=3Dright><TT>907.4222&nbsp;&nbsp;</TT></TD>
    <TD noWrap align=3Dright><TT>-61.95&nbsp;</TT></TD>
    <TD align=3Dright><TT>27&nbsp;</TT></TD>
    <TD noWrap align=3Dright><TT>-&nbsp;</TT></TD>
    <TD align=3Dright><TT>34&nbsp;</TT></TD>
    <TD align=3Dright><TT>0&nbsp;&nbsp;</TT></TD>
    <TD noWrap align=3Dright><TT>62&nbsp;&nbsp;</TT></TD>
    <TD noWrap><TT>&nbsp;R.MPSAEFAR.I</TT></TD></TR>
  <TR>
    <TD align=3Dright>&nbsp;</TD>
    <TD align=3Dright><TT>924.3605&nbsp;&nbsp;</TT></TD>
    <TD align=3Dright><TT>923.3532&nbsp;&nbsp;</TT></TD>
    <TD align=3Dright><TT>923.4171&nbsp;&nbsp;</TT></TD>
    <TD noWrap align=3Dright><TT>-69.19&nbsp;</TT></TD>
    <TD align=3Dright><TT>27&nbsp;</TT></TD>
    <TD noWrap align=3Dright><TT>-&nbsp;</TT></TD>
    <TD align=3Dright><TT>34&nbsp;</TT></TD>
    <TD align=3Dright><TT>0&nbsp;&nbsp;</TT></TD>
    <TD noWrap align=3Dright><TT>---&nbsp;&nbsp;</TT></TD>
    <TD noWrap><TT>&nbsp;R.MPSAEFAR.I + Oxidation (M)</TT></TD></TR>
  <TR>
    <TD align=3Dright>&nbsp;</TD>
    <TD align=3Dright><TT>924.3605&nbsp;&nbsp;</TT></TD>
    <TD align=3Dright><TT>923.3532&nbsp;&nbsp;</TT></TD>
    <TD align=3Dright><TT>923.4171&nbsp;&nbsp;</TT></TD>
    <TD noWrap align=3Dright><TT>-69.19&nbsp;</TT></TD>
    <TD align=3Dright><TT>27&nbsp;</TT></TD>
    <TD noWrap align=3Dright><TT>-&nbsp;</TT></TD>
    <TD align=3Dright><TT>34&nbsp;</TT></TD>
    <TD align=3Dright><TT>0&nbsp;&nbsp;</TT></TD>
    <TD noWrap align=3Dright><TT>(16)&nbsp;</TT></TD>
    <TD noWrap><TT>&nbsp;R.MPSAEFAR.I + Oxidation =
(M)</TT></TD></TR></TBODY></TABLE>
<TABLE border=3D0 cellSpacing=3D0>
  <TBODY>
  <TR>
    <TD><TT>&nbsp;&nbsp;&nbsp;&nbsp;&nbsp;&nbsp;</TT></TD>
    <TD><TT><B>No match to: </B>825.0365, 841.0052, 842.4589, 856.4731,=20
      870.4912, 952.4346, 952.4346, 968.4218, 968.4218, 1024.3878, =
1024.3878,=20
      1036.0507, 1175.5142, 1175.5142, 1179.5238, 1475.6672, 1475.6672,=20
      2210.9788, 2224.9949, 2224.9949, 2361.4150, 2361.4150, 2384.8525,=20
      2408.0859, 2408.0859, 2424.0598, 2749.2031, 2809.2026,=20
  3046.4360</TT></TD></TR></TBODY></TABLE><BR>
<TABLE border=3D0 cellSpacing=3D0>
  <TBODY>
  <TR>
    <TD><TT><B><A name=3DHit44>44.</A>&nbsp;&nbsp;&nbsp;</B></TT></TD>
    <TD noWrap><TT><A=20
      =
href=3D"http://zxw-pc/mascot/cgi/protein_view.pl?file=3D../data/20121225/=
F002402.dat&amp;hit=3D44"=20
      =
target=3D_blank>gi|4003367</A>&nbsp;&nbsp;&nbsp;&nbsp;<B>Mass:</B>&nbsp;1=
4677&nbsp;&nbsp;&nbsp;&nbsp;<B>Score:</B>&nbsp;79&nbsp;&nbsp;&nbsp;&nbsp;=
&nbsp;<B>Expect:</B>&nbsp;0.026&nbsp;&nbsp;<B>Matches:</B>&nbsp;5</TT></T=
D></TR>
  <TR>
    <TD>&nbsp;</TD>
    <TD noWrap><TT>larger proliferating cell nuclear antigen [Daucus=20
      carota]</TT></TD></TR></TBODY></TABLE>
<TABLE border=3D0 cellSpacing=3D0 cellPadding=3D0>
  <TBODY>
  <TR>
    <TD><TT>&nbsp;&nbsp;&nbsp;&nbsp;&nbsp;&nbsp;</TT></TD>
    <TD align=3Dright><TT><B>Observed&nbsp;&nbsp;</B></TT></TD>
    <TD noWrap align=3Dright><TT><B>Mr(expt)&nbsp;&nbsp;</B></TT></TD>
    <TD noWrap align=3Dright><TT><B>Mr(calc)&nbsp;&nbsp;</B></TT></TD>
    <TD align=3Dright><TT><B>&nbsp;ppm&nbsp;&nbsp;</B></TT></TD>
    <TD align=3Dright><TT><B>Start&nbsp;</B></TT></TD>
    <TD align=3Dright><TT><B>&nbsp;</B></TT></TD>
    <TD align=3Dright><TT><B>End&nbsp;</B></TT></TD>
    <TD align=3Dright><TT><B>Miss&nbsp;</B></TT></TD>
    <TD align=3Dright><TT><B>Ions&nbsp;</B></TT></TD>
    <TD><TT><B>&nbsp;Peptide</B></TT></TD></TR>
  <TR>
    <TD align=3Dright>&nbsp;</TD>
    <TD align=3Dright><TT>890.3549&nbsp;&nbsp;</TT></TD>
    <TD align=3Dright><TT>889.3476&nbsp;&nbsp;</TT></TD>
    <TD align=3Dright><TT>889.4004&nbsp;&nbsp;</TT></TD>
    <TD noWrap align=3Dright><TT>-59.36&nbsp;</TT></TD>
    <TD align=3Dright><TT>99&nbsp;</TT></TD>
    <TD noWrap align=3Dright><TT>-&nbsp;</TT></TD>
    <TD align=3Dright><TT>105&nbsp;</TT></TD>
    <TD align=3Dright><TT>0&nbsp;&nbsp;</TT></TD>
    <TD noWrap align=3Dright><TT>---&nbsp;&nbsp;</TT></TD>
    <TD noWrap><TT>&nbsp;R.YMNSFTK.A</TT></TD></TR>
  <TR>
    <TD align=3Dright>&nbsp;</TD>
    <TD align=3Dright><TT>908.3732&nbsp;&nbsp;</TT></TD>
    <TD align=3Dright><TT>907.3660&nbsp;&nbsp;</TT></TD>
    <TD align=3Dright><TT>907.4222&nbsp;&nbsp;</TT></TD>
    <TD noWrap align=3Dright><TT>-61.95&nbsp;</TT></TD>
    <TD align=3Dright><TT>27&nbsp;</TT></TD>
    <TD noWrap align=3Dright><TT>-&nbsp;</TT></TD>
    <TD align=3Dright><TT>34&nbsp;</TT></TD>
    <TD align=3Dright><TT>0&nbsp;&nbsp;</TT></TD>
    <TD noWrap align=3Dright><TT>---&nbsp;&nbsp;</TT></TD>
    <TD noWrap><TT>&nbsp;R.MPSAEFAR.I</TT></TD></TR>
  <TR>
    <TD align=3Dright>&nbsp;</TD>
    <TD align=3Dright><TT>908.3732&nbsp;&nbsp;</TT></TD>
    <TD align=3Dright><TT>907.3660&nbsp;&nbsp;</TT></TD>
    <TD align=3Dright><TT>907.4222&nbsp;&nbsp;</TT></TD>
    <TD noWrap align=3Dright><TT>-61.95&nbsp;</TT></TD>
    <TD align=3Dright><TT>27&nbsp;</TT></TD>
    <TD noWrap align=3Dright><TT>-&nbsp;</TT></TD>
    <TD align=3Dright><TT>34&nbsp;</TT></TD>
    <TD align=3Dright><TT>0&nbsp;&nbsp;</TT></TD>
    <TD noWrap align=3Dright><TT>62&nbsp;&nbsp;</TT></TD>
    <TD noWrap><TT>&nbsp;R.MPSAEFAR.I</TT></TD></TR>
  <TR>
    <TD align=3Dright>&nbsp;</TD>
    <TD align=3Dright><TT>924.3605&nbsp;&nbsp;</TT></TD>
    <TD align=3Dright><TT>923.3532&nbsp;&nbsp;</TT></TD>
    <TD align=3Dright><TT>923.4171&nbsp;&nbsp;</TT></TD>
    <TD noWrap align=3Dright><TT>-69.19&nbsp;</TT></TD>
    <TD align=3Dright><TT>27&nbsp;</TT></TD>
    <TD noWrap align=3Dright><TT>-&nbsp;</TT></TD>
    <TD align=3Dright><TT>34&nbsp;</TT></TD>
    <TD align=3Dright><TT>0&nbsp;&nbsp;</TT></TD>
    <TD noWrap align=3Dright><TT>---&nbsp;&nbsp;</TT></TD>
    <TD noWrap><TT>&nbsp;R.MPSAEFAR.I + Oxidation (M)</TT></TD></TR>
  <TR>
    <TD align=3Dright>&nbsp;</TD>
    <TD align=3Dright><TT>924.3605&nbsp;&nbsp;</TT></TD>
    <TD align=3Dright><TT>923.3532&nbsp;&nbsp;</TT></TD>
    <TD align=3Dright><TT>923.4171&nbsp;&nbsp;</TT></TD>
    <TD noWrap align=3Dright><TT>-69.19&nbsp;</TT></TD>
    <TD align=3Dright><TT>27&nbsp;</TT></TD>
    <TD noWrap align=3Dright><TT>-&nbsp;</TT></TD>
    <TD align=3Dright><TT>34&nbsp;</TT></TD>
    <TD align=3Dright><TT>0&nbsp;&nbsp;</TT></TD>
    <TD noWrap align=3Dright><TT>(16)&nbsp;</TT></TD>
    <TD noWrap><TT>&nbsp;R.MPSAEFAR.I + Oxidation =
(M)</TT></TD></TR></TBODY></TABLE>
<TABLE border=3D0 cellSpacing=3D0>
  <TBODY>
  <TR>
    <TD><TT>&nbsp;&nbsp;&nbsp;&nbsp;&nbsp;&nbsp;</TT></TD>
    <TD><TT><B>No match to: </B>825.0365, 841.0052, 842.4589, 856.4731,=20
      870.4912, 952.4346, 952.4346, 968.4218, 968.4218, 1024.3878, =
1024.3878,=20
      1036.0507, 1175.5142, 1175.5142, 1179.5238, 1475.6672, 1475.6672,=20
      2210.9788, 2224.9949, 2224.9949, 2361.4150, 2361.4150, 2384.8525,=20
      2408.0859, 2408.0859, 2424.0598, 2749.2031, 2809.2026,=20
  3046.4360</TT></TD></TR></TBODY></TABLE><BR>
<TABLE border=3D0 cellSpacing=3D0>
  <TBODY>
  <TR>
    <TD><TT><B><A name=3DHit45>45.</A>&nbsp;&nbsp;&nbsp;</B></TT></TD>
    <TD noWrap><TT><A=20
      =
href=3D"http://zxw-pc/mascot/cgi/protein_view.pl?file=3D../data/20121225/=
F002402.dat&amp;hit=3D45"=20
      =
target=3D_blank>gi|238828097</A>&nbsp;&nbsp;&nbsp;&nbsp;<B>Mass:</B>&nbsp=
;30451&nbsp;&nbsp;&nbsp;&nbsp;<B>Score:</B>&nbsp;68&nbsp;&nbsp;&nbsp;&nbs=
p;&nbsp;<B>Expect:</B>&nbsp;0.3&nbsp;&nbsp;<B>Matches:</B>&nbsp;4</TT></T=
D></TR>
  <TR>
    <TD>&nbsp;</TD>
    <TD noWrap><TT>Chain B, Crystal Structure Of Proliferating Cellular=20
      Nuclear Antigen 1 And Short Peptide From Human=20
P21</TT></TD></TR></TBODY></TABLE>
<TABLE border=3D0 cellSpacing=3D0 cellPadding=3D0>
  <TBODY>
  <TR>
    <TD><TT>&nbsp;&nbsp;&nbsp;&nbsp;&nbsp;&nbsp;</TT></TD>
    <TD align=3Dright><TT><B>Observed&nbsp;&nbsp;</B></TT></TD>
    <TD noWrap align=3Dright><TT><B>Mr(expt)&nbsp;&nbsp;</B></TT></TD>
    <TD noWrap align=3Dright><TT><B>Mr(calc)&nbsp;&nbsp;</B></TT></TD>
    <TD align=3Dright><TT><B>&nbsp;ppm&nbsp;&nbsp;</B></TT></TD>
    <TD align=3Dright><TT><B>Start&nbsp;</B></TT></TD>
    <TD align=3Dright><TT><B>&nbsp;</B></TT></TD>
    <TD align=3Dright><TT><B>End&nbsp;</B></TT></TD>
    <TD align=3Dright><TT><B>Miss&nbsp;</B></TT></TD>
    <TD align=3Dright><TT><B>Ions&nbsp;</B></TT></TD>
    <TD><TT><B>&nbsp;Peptide</B></TT></TD></TR>
  <TR>
    <TD align=3Dright>&nbsp;</TD>
    <TD align=3Dright><TT>890.3549&nbsp;&nbsp;</TT></TD>
    <TD align=3Dright><TT>889.3476&nbsp;&nbsp;</TT></TD>
    <TD align=3Dright><TT>889.4004&nbsp;&nbsp;</TT></TD>
    <TD noWrap align=3Dright><TT>-59.36&nbsp;</TT></TD>
    <TD align=3Dright><TT>231&nbsp;</TT></TD>
    <TD noWrap align=3Dright><TT>-&nbsp;</TT></TD>
    <TD align=3Dright><TT>237&nbsp;</TT></TD>
    <TD align=3Dright><TT>0&nbsp;&nbsp;</TT></TD>
    <TD noWrap align=3Dright><TT>---&nbsp;&nbsp;</TT></TD>
    <TD noWrap><TT>&nbsp;R.YMNSFTK.A</TT></TD></TR>
  <TR>
    <TD align=3Dright>&nbsp;</TD>
    <TD align=3Dright><TT>1024.3878&nbsp;&nbsp;</TT></TD>
    <TD align=3Dright><TT>1023.3805&nbsp;&nbsp;</TT></TD>
    <TD align=3Dright><TT>1023.4410&nbsp;&nbsp;</TT></TD>
    <TD noWrap align=3Dright><TT>-59.08&nbsp;</TT></TD>
    <TD align=3Dright><TT>74&nbsp;</TT></TD>
    <TD noWrap align=3Dright><TT>-&nbsp;</TT></TD>
    <TD align=3Dright><TT>81&nbsp;</TT></TD>
    <TD align=3Dright><TT>0&nbsp;&nbsp;</TT></TD>
    <TD noWrap align=3Dright><TT>---&nbsp;&nbsp;</TT></TD>
    <TD noWrap><TT>&nbsp;R.SEGFEHYR.C</TT></TD></TR>
  <TR>
    <TD align=3Dright>&nbsp;</TD>
    <TD align=3Dright><TT>1024.3878&nbsp;&nbsp;</TT></TD>
    <TD align=3Dright><TT>1023.3805&nbsp;&nbsp;</TT></TD>
    <TD align=3Dright><TT>1023.4410&nbsp;&nbsp;</TT></TD>
    <TD noWrap align=3Dright><TT>-59.08&nbsp;</TT></TD>
    <TD align=3Dright><TT>74&nbsp;</TT></TD>
    <TD noWrap align=3Dright><TT>-&nbsp;</TT></TD>
    <TD align=3Dright><TT>81&nbsp;</TT></TD>
    <TD align=3Dright><TT>0&nbsp;&nbsp;</TT></TD>
    <TD noWrap align=3Dright><TT>46&nbsp;&nbsp;</TT></TD>
    <TD noWrap><TT>&nbsp;R.SEGFEHYR.C</TT></TD></TR>
  <TR>
    <TD align=3Dright>&nbsp;</TD>
    <TD align=3Dright><TT>3046.4360&nbsp;&nbsp;</TT></TD>
    <TD align=3Dright><TT>3045.4287&nbsp;&nbsp;</TT></TD>
    <TD align=3Dright><TT>3045.5692&nbsp;&nbsp;</TT></TD>
    <TD noWrap align=3Dright><TT>-46.13&nbsp;</TT></TD>
    <TD align=3Dright><TT>204&nbsp;</TT></TD>
    <TD noWrap align=3Dright><TT>-&nbsp;</TT></TD>
    <TD align=3Dright><TT>230&nbsp;</TT></TD>
    <TD align=3Dright><TT>1&nbsp;&nbsp;</TT></TD>
    <TD noWrap align=3Dright><TT>---&nbsp;&nbsp;</TT></TD>
    <TD noWrap><TT>&nbsp;R.QNTTVDKPEDAIVIEMKEPVSLSFALR.Y + Oxidation=20
    (M)</TT></TD></TR></TBODY></TABLE>
<TABLE border=3D0 cellSpacing=3D0>
  <TBODY>
  <TR>
    <TD><TT>&nbsp;&nbsp;&nbsp;&nbsp;&nbsp;&nbsp;</TT></TD>
    <TD><TT><B>No match to: </B>825.0365, 841.0052, 842.4589, 856.4731,=20
      870.4912, 908.3732, 908.3732, 924.3605, 924.3605, 952.4346, =
952.4346,=20
      968.4218, 968.4218, 1036.0507, 1175.5142, 1175.5142, 1179.5238, =
1475.6672,=20
      1475.6672, 2210.9788, 2224.9949, 2224.9949, 2361.4150, 2361.4150,=20
      2384.8525, 2408.0859, 2408.0859, 2424.0598, 2749.2031,=20
  2809.2026</TT></TD></TR></TBODY></TABLE><BR>
<TABLE border=3D0 cellSpacing=3D0>
  <TBODY>
  <TR>
    <TD><TT><B><A name=3DHit46>46.</A>&nbsp;&nbsp;&nbsp;</B></TT></TD>
    <TD noWrap><TT><A=20
      =
href=3D"http://zxw-pc/mascot/cgi/protein_view.pl?file=3D../data/20121225/=
F002402.dat&amp;hit=3D46"=20
      =
target=3D_blank>gi|238828096</A>&nbsp;&nbsp;&nbsp;&nbsp;<B>Mass:</B>&nbsp=
;30451&nbsp;&nbsp;&nbsp;&nbsp;<B>Score:</B>&nbsp;68&nbsp;&nbsp;&nbsp;&nbs=
p;&nbsp;<B>Expect:</B>&nbsp;0.3&nbsp;&nbsp;<B>Matches:</B>&nbsp;4</TT></T=
D></TR>
  <TR>
    <TD>&nbsp;</TD>
    <TD noWrap><TT>Chain A, Crystal Structure Of Proliferating Cellular=20
      Nuclear Antigen 1 And Short Peptide From Human=20
P21</TT></TD></TR></TBODY></TABLE>
<TABLE border=3D0 cellSpacing=3D0 cellPadding=3D0>
  <TBODY>
  <TR>
    <TD><TT>&nbsp;&nbsp;&nbsp;&nbsp;&nbsp;&nbsp;</TT></TD>
    <TD align=3Dright><TT><B>Observed&nbsp;&nbsp;</B></TT></TD>
    <TD noWrap align=3Dright><TT><B>Mr(expt)&nbsp;&nbsp;</B></TT></TD>
    <TD noWrap align=3Dright><TT><B>Mr(calc)&nbsp;&nbsp;</B></TT></TD>
    <TD align=3Dright><TT><B>&nbsp;ppm&nbsp;&nbsp;</B></TT></TD>
    <TD align=3Dright><TT><B>Start&nbsp;</B></TT></TD>
    <TD align=3Dright><TT><B>&nbsp;</B></TT></TD>
    <TD align=3Dright><TT><B>End&nbsp;</B></TT></TD>
    <TD align=3Dright><TT><B>Miss&nbsp;</B></TT></TD>
    <TD align=3Dright><TT><B>Ions&nbsp;</B></TT></TD>
    <TD><TT><B>&nbsp;Peptide</B></TT></TD></TR>
  <TR>
    <TD align=3Dright>&nbsp;</TD>
    <TD align=3Dright><TT>890.3549&nbsp;&nbsp;</TT></TD>
    <TD align=3Dright><TT>889.3476&nbsp;&nbsp;</TT></TD>
    <TD align=3Dright><TT>889.4004&nbsp;&nbsp;</TT></TD>
    <TD noWrap align=3Dright><TT>-59.36&nbsp;</TT></TD>
    <TD align=3Dright><TT>231&nbsp;</TT></TD>
    <TD noWrap align=3Dright><TT>-&nbsp;</TT></TD>
    <TD align=3Dright><TT>237&nbsp;</TT></TD>
    <TD align=3Dright><TT>0&nbsp;&nbsp;</TT></TD>
    <TD noWrap align=3Dright><TT>---&nbsp;&nbsp;</TT></TD>
    <TD noWrap><TT>&nbsp;R.YMNSFTK.A</TT></TD></TR>
  <TR>
    <TD align=3Dright>&nbsp;</TD>
    <TD align=3Dright><TT>1024.3878&nbsp;&nbsp;</TT></TD>
    <TD align=3Dright><TT>1023.3805&nbsp;&nbsp;</TT></TD>
    <TD align=3Dright><TT>1023.4410&nbsp;&nbsp;</TT></TD>
    <TD noWrap align=3Dright><TT>-59.08&nbsp;</TT></TD>
    <TD align=3Dright><TT>74&nbsp;</TT></TD>
    <TD noWrap align=3Dright><TT>-&nbsp;</TT></TD>
    <TD align=3Dright><TT>81&nbsp;</TT></TD>
    <TD align=3Dright><TT>0&nbsp;&nbsp;</TT></TD>
    <TD noWrap align=3Dright><TT>---&nbsp;&nbsp;</TT></TD>
    <TD noWrap><TT>&nbsp;R.SEGFEHYR.C</TT></TD></TR>
  <TR>
    <TD align=3Dright>&nbsp;</TD>
    <TD align=3Dright><TT>1024.3878&nbsp;&nbsp;</TT></TD>
    <TD align=3Dright><TT>1023.3805&nbsp;&nbsp;</TT></TD>
    <TD align=3Dright><TT>1023.4410&nbsp;&nbsp;</TT></TD>
    <TD noWrap align=3Dright><TT>-59.08&nbsp;</TT></TD>
    <TD align=3Dright><TT>74&nbsp;</TT></TD>
    <TD noWrap align=3Dright><TT>-&nbsp;</TT></TD>
    <TD align=3Dright><TT>81&nbsp;</TT></TD>
    <TD align=3Dright><TT>0&nbsp;&nbsp;</TT></TD>
    <TD noWrap align=3Dright><TT>46&nbsp;&nbsp;</TT></TD>
    <TD noWrap><TT>&nbsp;R.SEGFEHYR.C</TT></TD></TR>
  <TR>
    <TD align=3Dright>&nbsp;</TD>
    <TD align=3Dright><TT>3046.4360&nbsp;&nbsp;</TT></TD>
    <TD align=3Dright><TT>3045.4287&nbsp;&nbsp;</TT></TD>
    <TD align=3Dright><TT>3045.5692&nbsp;&nbsp;</TT></TD>
    <TD noWrap align=3Dright><TT>-46.13&nbsp;</TT></TD>
    <TD align=3Dright><TT>204&nbsp;</TT></TD>
    <TD noWrap align=3Dright><TT>-&nbsp;</TT></TD>
    <TD align=3Dright><TT>230&nbsp;</TT></TD>
    <TD align=3Dright><TT>1&nbsp;&nbsp;</TT></TD>
    <TD noWrap align=3Dright><TT>---&nbsp;&nbsp;</TT></TD>
    <TD noWrap><TT>&nbsp;R.QNTTVDKPEDAIVIEMKEPVSLSFALR.Y + Oxidation=20
    (M)</TT></TD></TR></TBODY></TABLE>
<TABLE border=3D0 cellSpacing=3D0>
  <TBODY>
  <TR>
    <TD><TT>&nbsp;&nbsp;&nbsp;&nbsp;&nbsp;&nbsp;</TT></TD>
    <TD><TT><B>No match to: </B>825.0365, 841.0052, 842.4589, 856.4731,=20
      870.4912, 908.3732, 908.3732, 924.3605, 924.3605, 952.4346, =
952.4346,=20
      968.4218, 968.4218, 1036.0507, 1175.5142, 1175.5142, 1179.5238, =
1475.6672,=20
      1475.6672, 2210.9788, 2224.9949, 2224.9949, 2361.4150, 2361.4150,=20
      2384.8525, 2408.0859, 2408.0859, 2424.0598, 2749.2031,=20
  2809.2026</TT></TD></TR></TBODY></TABLE><BR>
<TABLE border=3D0 cellSpacing=3D0>
  <TBODY>
  <TR>
    <TD><TT><B><A name=3DHit47>47.</A>&nbsp;&nbsp;&nbsp;</B></TT></TD>
    <TD noWrap><TT><A=20
      =
href=3D"http://zxw-pc/mascot/cgi/protein_view.pl?file=3D../data/20121225/=
F002402.dat&amp;hit=3D47"=20
      =
target=3D_blank>gi|54304372</A>&nbsp;&nbsp;&nbsp;&nbsp;<B>Mass:</B>&nbsp;=
29006&nbsp;&nbsp;&nbsp;&nbsp;<B>Score:</B>&nbsp;67&nbsp;&nbsp;&nbsp;&nbsp=
;&nbsp;<B>Expect:</B>&nbsp;0.35&nbsp;&nbsp;<B>Matches:</B>&nbsp;4</TT></T=
D></TR>
  <TR>
    <TD>&nbsp;</TD>
    <TD noWrap><TT>unnamed protein product [Arabidopsis=20
  thaliana]</TT></TD></TR></TBODY></TABLE>
<TABLE border=3D0 cellSpacing=3D0 cellPadding=3D0>
  <TBODY>
  <TR>
    <TD><TT>&nbsp;&nbsp;&nbsp;&nbsp;&nbsp;&nbsp;</TT></TD>
    <TD align=3Dright><TT><B>Observed&nbsp;&nbsp;</B></TT></TD>
    <TD noWrap align=3Dright><TT><B>Mr(expt)&nbsp;&nbsp;</B></TT></TD>
    <TD noWrap align=3Dright><TT><B>Mr(calc)&nbsp;&nbsp;</B></TT></TD>
    <TD align=3Dright><TT><B>&nbsp;ppm&nbsp;&nbsp;</B></TT></TD>
    <TD align=3Dright><TT><B>Start&nbsp;</B></TT></TD>
    <TD align=3Dright><TT><B>&nbsp;</B></TT></TD>
    <TD align=3Dright><TT><B>End&nbsp;</B></TT></TD>
    <TD align=3Dright><TT><B>Miss&nbsp;</B></TT></TD>
    <TD align=3Dright><TT><B>Ions&nbsp;</B></TT></TD>
    <TD><TT><B>&nbsp;Peptide</B></TT></TD></TR>
  <TR>
    <TD align=3Dright>&nbsp;</TD>
    <TD align=3Dright><TT>890.3549&nbsp;&nbsp;</TT></TD>
    <TD align=3Dright><TT>889.3476&nbsp;&nbsp;</TT></TD>
    <TD align=3Dright><TT>889.4004&nbsp;&nbsp;</TT></TD>
    <TD noWrap align=3Dright><TT>-59.36&nbsp;</TT></TD>
    <TD align=3Dright><TT>211&nbsp;</TT></TD>
    <TD noWrap align=3Dright><TT>-&nbsp;</TT></TD>
    <TD align=3Dright><TT>217&nbsp;</TT></TD>
    <TD align=3Dright><TT>0&nbsp;&nbsp;</TT></TD>
    <TD noWrap align=3Dright><TT>---&nbsp;&nbsp;</TT></TD>
    <TD noWrap><TT>&nbsp;R.YMNSFTK.A</TT></TD></TR>
  <TR>
    <TD align=3Dright>&nbsp;</TD>
    <TD align=3Dright><TT>1024.3878&nbsp;&nbsp;</TT></TD>
    <TD align=3Dright><TT>1023.3805&nbsp;&nbsp;</TT></TD>
    <TD align=3Dright><TT>1023.4410&nbsp;&nbsp;</TT></TD>
    <TD noWrap align=3Dright><TT>-59.08&nbsp;</TT></TD>
    <TD align=3Dright><TT>54&nbsp;</TT></TD>
    <TD noWrap align=3Dright><TT>-&nbsp;</TT></TD>
    <TD align=3Dright><TT>61&nbsp;</TT></TD>
    <TD align=3Dright><TT>0&nbsp;&nbsp;</TT></TD>
    <TD noWrap align=3Dright><TT>---&nbsp;&nbsp;</TT></TD>
    <TD noWrap><TT>&nbsp;R.SEGFEHYR.C</TT></TD></TR>
  <TR>
    <TD align=3Dright>&nbsp;</TD>
    <TD align=3Dright><TT>1024.3878&nbsp;&nbsp;</TT></TD>
    <TD align=3Dright><TT>1023.3805&nbsp;&nbsp;</TT></TD>
    <TD align=3Dright><TT>1023.4410&nbsp;&nbsp;</TT></TD>
    <TD noWrap align=3Dright><TT>-59.08&nbsp;</TT></TD>
    <TD align=3Dright><TT>54&nbsp;</TT></TD>
    <TD noWrap align=3Dright><TT>-&nbsp;</TT></TD>
    <TD align=3Dright><TT>61&nbsp;</TT></TD>
    <TD align=3Dright><TT>0&nbsp;&nbsp;</TT></TD>
    <TD noWrap align=3Dright><TT>46&nbsp;&nbsp;</TT></TD>
    <TD noWrap><TT>&nbsp;R.SEGFEHYR.C</TT></TD></TR>
  <TR>
    <TD align=3Dright>&nbsp;</TD>
    <TD align=3Dright><TT>3046.4360&nbsp;&nbsp;</TT></TD>
    <TD align=3Dright><TT>3045.4287&nbsp;&nbsp;</TT></TD>
    <TD align=3Dright><TT>3045.5692&nbsp;&nbsp;</TT></TD>
    <TD noWrap align=3Dright><TT>-46.13&nbsp;</TT></TD>
    <TD align=3Dright><TT>184&nbsp;</TT></TD>
    <TD noWrap align=3Dright><TT>-&nbsp;</TT></TD>
    <TD align=3Dright><TT>210&nbsp;</TT></TD>
    <TD align=3Dright><TT>1&nbsp;&nbsp;</TT></TD>
    <TD noWrap align=3Dright><TT>---&nbsp;&nbsp;</TT></TD>
    <TD noWrap><TT>&nbsp;R.QNTTVDKPEDAIVIEMKEPVSLSFALR.Y + Oxidation=20
    (M)</TT></TD></TR></TBODY></TABLE>
<TABLE border=3D0 cellSpacing=3D0>
  <TBODY>
  <TR>
    <TD><TT>&nbsp;&nbsp;&nbsp;&nbsp;&nbsp;&nbsp;</TT></TD>
    <TD><TT><B>No match to: </B>825.0365, 841.0052, 842.4589, 856.4731,=20
      870.4912, 908.3732, 908.3732, 924.3605, 924.3605, 952.4346, =
952.4346,=20
      968.4218, 968.4218, 1036.0507, 1175.5142, 1175.5142, 1179.5238, =
1475.6672,=20
      1475.6672, 2210.9788, 2224.9949, 2224.9949, 2361.4150, 2361.4150,=20
      2384.8525, 2408.0859, 2408.0859, 2424.0598, 2749.2031,=20
  2809.2026</TT></TD></TR></TBODY></TABLE><BR>
<TABLE border=3D0 cellSpacing=3D0>
  <TBODY>
  <TR>
    <TD><TT><B><A name=3DHit48>48.</A>&nbsp;&nbsp;&nbsp;</B></TT></TD>
    <TD noWrap><TT><A=20
      =
href=3D"http://zxw-pc/mascot/cgi/protein_view.pl?file=3D../data/20121225/=
F002402.dat&amp;hit=3D48"=20
      =
target=3D_blank>gi|332189994</A>&nbsp;&nbsp;&nbsp;&nbsp;<B>Mass:</B>&nbsp=
;29103&nbsp;&nbsp;&nbsp;&nbsp;<B>Score:</B>&nbsp;67&nbsp;&nbsp;&nbsp;&nbs=
p;&nbsp;<B>Expect:</B>&nbsp;0.35&nbsp;&nbsp;<B>Matches:</B>&nbsp;4</TT></=
TD></TR>
  <TR>
    <TD>&nbsp;</TD>
    <TD noWrap><TT>proliferating cellular nuclear antigen 1 [Arabidopsis =

      thaliana]</TT></TD></TR></TBODY></TABLE>
<TABLE border=3D0 cellSpacing=3D0 cellPadding=3D0>
  <TBODY>
  <TR>
    <TD><TT>&nbsp;&nbsp;&nbsp;&nbsp;&nbsp;&nbsp;</TT></TD>
    <TD align=3Dright><TT><B>Observed&nbsp;&nbsp;</B></TT></TD>
    <TD noWrap align=3Dright><TT><B>Mr(expt)&nbsp;&nbsp;</B></TT></TD>
    <TD noWrap align=3Dright><TT><B>Mr(calc)&nbsp;&nbsp;</B></TT></TD>
    <TD align=3Dright><TT><B>&nbsp;ppm&nbsp;&nbsp;</B></TT></TD>
    <TD align=3Dright><TT><B>Start&nbsp;</B></TT></TD>
    <TD align=3Dright><TT><B>&nbsp;</B></TT></TD>
    <TD align=3Dright><TT><B>End&nbsp;</B></TT></TD>
    <TD align=3Dright><TT><B>Miss&nbsp;</B></TT></TD>
    <TD align=3Dright><TT><B>Ions&nbsp;</B></TT></TD>
    <TD><TT><B>&nbsp;Peptide</B></TT></TD></TR>
  <TR>
    <TD align=3Dright>&nbsp;</TD>
    <TD align=3Dright><TT>890.3549&nbsp;&nbsp;</TT></TD>
    <TD align=3Dright><TT>889.3476&nbsp;&nbsp;</TT></TD>
    <TD align=3Dright><TT>889.4004&nbsp;&nbsp;</TT></TD>
    <TD noWrap align=3Dright><TT>-59.36&nbsp;</TT></TD>
    <TD align=3Dright><TT>211&nbsp;</TT></TD>
    <TD noWrap align=3Dright><TT>-&nbsp;</TT></TD>
    <TD align=3Dright><TT>217&nbsp;</TT></TD>
    <TD align=3Dright><TT>0&nbsp;&nbsp;</TT></TD>
    <TD noWrap align=3Dright><TT>---&nbsp;&nbsp;</TT></TD>
    <TD noWrap><TT>&nbsp;R.YMNSFTK.A</TT></TD></TR>
  <TR>
    <TD align=3Dright>&nbsp;</TD>
    <TD align=3Dright><TT>1024.3878&nbsp;&nbsp;</TT></TD>
    <TD align=3Dright><TT>1023.3805&nbsp;&nbsp;</TT></TD>
    <TD align=3Dright><TT>1023.4410&nbsp;&nbsp;</TT></TD>
    <TD noWrap align=3Dright><TT>-59.08&nbsp;</TT></TD>
    <TD align=3Dright><TT>54&nbsp;</TT></TD>
    <TD noWrap align=3Dright><TT>-&nbsp;</TT></TD>
    <TD align=3Dright><TT>61&nbsp;</TT></TD>
    <TD align=3Dright><TT>0&nbsp;&nbsp;</TT></TD>
    <TD noWrap align=3Dright><TT>---&nbsp;&nbsp;</TT></TD>
    <TD noWrap><TT>&nbsp;R.SEGFEHYR.C</TT></TD></TR>
  <TR>
    <TD align=3Dright>&nbsp;</TD>
    <TD align=3Dright><TT>1024.3878&nbsp;&nbsp;</TT></TD>
    <TD align=3Dright><TT>1023.3805&nbsp;&nbsp;</TT></TD>
    <TD align=3Dright><TT>1023.4410&nbsp;&nbsp;</TT></TD>
    <TD noWrap align=3Dright><TT>-59.08&nbsp;</TT></TD>
    <TD align=3Dright><TT>54&nbsp;</TT></TD>
    <TD noWrap align=3Dright><TT>-&nbsp;</TT></TD>
    <TD align=3Dright><TT>61&nbsp;</TT></TD>
    <TD align=3Dright><TT>0&nbsp;&nbsp;</TT></TD>
    <TD noWrap align=3Dright><TT>46&nbsp;&nbsp;</TT></TD>
    <TD noWrap><TT>&nbsp;R.SEGFEHYR.C</TT></TD></TR>
  <TR>
    <TD align=3Dright>&nbsp;</TD>
    <TD align=3Dright><TT>3046.4360&nbsp;&nbsp;</TT></TD>
    <TD align=3Dright><TT>3045.4287&nbsp;&nbsp;</TT></TD>
    <TD align=3Dright><TT>3045.5692&nbsp;&nbsp;</TT></TD>
    <TD noWrap align=3Dright><TT>-46.13&nbsp;</TT></TD>
    <TD align=3Dright><TT>184&nbsp;</TT></TD>
    <TD noWrap align=3Dright><TT>-&nbsp;</TT></TD>
    <TD align=3Dright><TT>210&nbsp;</TT></TD>
    <TD align=3Dright><TT>1&nbsp;&nbsp;</TT></TD>
    <TD noWrap align=3Dright><TT>---&nbsp;&nbsp;</TT></TD>
    <TD noWrap><TT>&nbsp;R.QNTTVDKPEDAIVIEMKEPVSLSFALR.Y + Oxidation=20
    (M)</TT></TD></TR></TBODY></TABLE>
<TABLE border=3D0 cellSpacing=3D0>
  <TBODY>
  <TR>
    <TD><TT>&nbsp;&nbsp;&nbsp;&nbsp;&nbsp;&nbsp;</TT></TD>
    <TD><TT><B>No match to: </B>825.0365, 841.0052, 842.4589, 856.4731,=20
      870.4912, 908.3732, 908.3732, 924.3605, 924.3605, 952.4346, =
952.4346,=20
      968.4218, 968.4218, 1036.0507, 1175.5142, 1175.5142, 1179.5238, =
1475.6672,=20
      1475.6672, 2210.9788, 2224.9949, 2224.9949, 2361.4150, 2361.4150,=20
      2384.8525, 2408.0859, 2408.0859, 2424.0598, 2749.2031,=20
  2809.2026</TT></TD></TR></TBODY></TABLE><BR>
<TABLE border=3D0 cellSpacing=3D0>
  <TBODY>
  <TR>
    <TD><TT><B><A name=3DHit49>49.</A>&nbsp;&nbsp;&nbsp;</B></TT></TD>
    <TD noWrap><TT><A=20
      =
href=3D"http://zxw-pc/mascot/cgi/protein_view.pl?file=3D../data/20121225/=
F002402.dat&amp;hit=3D49"=20
      =
target=3D_blank>gi|13124422</A>&nbsp;&nbsp;&nbsp;&nbsp;<B>Mass:</B>&nbsp;=
29103&nbsp;&nbsp;&nbsp;&nbsp;<B>Score:</B>&nbsp;67&nbsp;&nbsp;&nbsp;&nbsp=
;&nbsp;<B>Expect:</B>&nbsp;0.35&nbsp;&nbsp;<B>Matches:</B>&nbsp;4</TT></T=
D></TR>
  <TR>
    <TD>&nbsp;</TD>
    <TD noWrap><TT>RecName: Full=3DProliferating cellular nuclear =
antigen 1;=20
      Short=3DPCNA 1</TT></TD></TR></TBODY></TABLE>
<TABLE border=3D0 cellSpacing=3D0 cellPadding=3D0>
  <TBODY>
  <TR>
    <TD><TT>&nbsp;&nbsp;&nbsp;&nbsp;&nbsp;&nbsp;</TT></TD>
    <TD align=3Dright><TT><B>Observed&nbsp;&nbsp;</B></TT></TD>
    <TD noWrap align=3Dright><TT><B>Mr(expt)&nbsp;&nbsp;</B></TT></TD>
    <TD noWrap align=3Dright><TT><B>Mr(calc)&nbsp;&nbsp;</B></TT></TD>
    <TD align=3Dright><TT><B>&nbsp;ppm&nbsp;&nbsp;</B></TT></TD>
    <TD align=3Dright><TT><B>Start&nbsp;</B></TT></TD>
    <TD align=3Dright><TT><B>&nbsp;</B></TT></TD>
    <TD align=3Dright><TT><B>End&nbsp;</B></TT></TD>
    <TD align=3Dright><TT><B>Miss&nbsp;</B></TT></TD>
    <TD align=3Dright><TT><B>Ions&nbsp;</B></TT></TD>
    <TD><TT><B>&nbsp;Peptide</B></TT></TD></TR>
  <TR>
    <TD align=3Dright>&nbsp;</TD>
    <TD align=3Dright><TT>890.3549&nbsp;&nbsp;</TT></TD>
    <TD align=3Dright><TT>889.3476&nbsp;&nbsp;</TT></TD>
    <TD align=3Dright><TT>889.4004&nbsp;&nbsp;</TT></TD>
    <TD noWrap align=3Dright><TT>-59.36&nbsp;</TT></TD>
    <TD align=3Dright><TT>211&nbsp;</TT></TD>
    <TD noWrap align=3Dright><TT>-&nbsp;</TT></TD>
    <TD align=3Dright><TT>217&nbsp;</TT></TD>
    <TD align=3Dright><TT>0&nbsp;&nbsp;</TT></TD>
    <TD noWrap align=3Dright><TT>---&nbsp;&nbsp;</TT></TD>
    <TD noWrap><TT>&nbsp;R.YMNSFTK.A</TT></TD></TR>
  <TR>
    <TD align=3Dright>&nbsp;</TD>
    <TD align=3Dright><TT>1024.3878&nbsp;&nbsp;</TT></TD>
    <TD align=3Dright><TT>1023.3805&nbsp;&nbsp;</TT></TD>
    <TD align=3Dright><TT>1023.4410&nbsp;&nbsp;</TT></TD>
    <TD noWrap align=3Dright><TT>-59.08&nbsp;</TT></TD>
    <TD align=3Dright><TT>54&nbsp;</TT></TD>
    <TD noWrap align=3Dright><TT>-&nbsp;</TT></TD>
    <TD align=3Dright><TT>61&nbsp;</TT></TD>
    <TD align=3Dright><TT>0&nbsp;&nbsp;</TT></TD>
    <TD noWrap align=3Dright><TT>---&nbsp;&nbsp;</TT></TD>
    <TD noWrap><TT>&nbsp;R.SEGFEHYR.C</TT></TD></TR>
  <TR>
    <TD align=3Dright>&nbsp;</TD>
    <TD align=3Dright><TT>1024.3878&nbsp;&nbsp;</TT></TD>
    <TD align=3Dright><TT>1023.3805&nbsp;&nbsp;</TT></TD>
    <TD align=3Dright><TT>1023.4410&nbsp;&nbsp;</TT></TD>
    <TD noWrap align=3Dright><TT>-59.08&nbsp;</TT></TD>
    <TD align=3Dright><TT>54&nbsp;</TT></TD>
    <TD noWrap align=3Dright><TT>-&nbsp;</TT></TD>
    <TD align=3Dright><TT>61&nbsp;</TT></TD>
    <TD align=3Dright><TT>0&nbsp;&nbsp;</TT></TD>
    <TD noWrap align=3Dright><TT>46&nbsp;&nbsp;</TT></TD>
    <TD noWrap><TT>&nbsp;R.SEGFEHYR.C</TT></TD></TR>
  <TR>
    <TD align=3Dright>&nbsp;</TD>
    <TD align=3Dright><TT>3046.4360&nbsp;&nbsp;</TT></TD>
    <TD align=3Dright><TT>3045.4287&nbsp;&nbsp;</TT></TD>
    <TD align=3Dright><TT>3045.5692&nbsp;&nbsp;</TT></TD>
    <TD noWrap align=3Dright><TT>-46.13&nbsp;</TT></TD>
    <TD align=3Dright><TT>184&nbsp;</TT></TD>
    <TD noWrap align=3Dright><TT>-&nbsp;</TT></TD>
    <TD align=3Dright><TT>210&nbsp;</TT></TD>
    <TD align=3Dright><TT>1&nbsp;&nbsp;</TT></TD>
    <TD noWrap align=3Dright><TT>---&nbsp;&nbsp;</TT></TD>
    <TD noWrap><TT>&nbsp;R.QNTTVDKPEDAIVIEMKEPVSLSFALR.Y + Oxidation=20
    (M)</TT></TD></TR></TBODY></TABLE>
<TABLE border=3D0 cellSpacing=3D0>
  <TBODY>
  <TR>
    <TD><TT>&nbsp;&nbsp;&nbsp;&nbsp;&nbsp;&nbsp;</TT></TD>
    <TD><TT><B>No match to: </B>825.0365, 841.0052, 842.4589, 856.4731,=20
      870.4912, 908.3732, 908.3732, 924.3605, 924.3605, 952.4346, =
952.4346,=20
      968.4218, 968.4218, 1036.0507, 1175.5142, 1175.5142, 1179.5238, =
1475.6672,=20
      1475.6672, 2210.9788, 2224.9949, 2224.9949, 2361.4150, 2361.4150,=20
      2384.8525, 2408.0859, 2408.0859, 2424.0598, 2749.2031,=20
  2809.2026</TT></TD></TR></TBODY></TABLE><BR>
<TABLE border=3D0 cellSpacing=3D0>
  <TBODY>
  <TR>
    <TD><TT><B><A name=3DHit50>50.</A>&nbsp;&nbsp;&nbsp;</B></TT></TD>
    <TD noWrap><TT><A=20
      =
href=3D"http://zxw-pc/mascot/cgi/protein_view.pl?file=3D../data/20121225/=
F002402.dat&amp;hit=3D50"=20
      =
target=3D_blank>gi|15222379</A>&nbsp;&nbsp;&nbsp;&nbsp;<B>Mass:</B>&nbsp;=
29103&nbsp;&nbsp;&nbsp;&nbsp;<B>Score:</B>&nbsp;67&nbsp;&nbsp;&nbsp;&nbsp=
;&nbsp;<B>Expect:</B>&nbsp;0.35&nbsp;&nbsp;<B>Matches:</B>&nbsp;4</TT></T=
D></TR>
  <TR>
    <TD>&nbsp;</TD>
    <TD noWrap><TT>proliferating cellular nuclear antigen 1 [Arabidopsis =

      thaliana]</TT></TD></TR></TBODY></TABLE>
<TABLE border=3D0 cellSpacing=3D0 cellPadding=3D0>
  <TBODY>
  <TR>
    <TD><TT>&nbsp;&nbsp;&nbsp;&nbsp;&nbsp;&nbsp;</TT></TD>
    <TD align=3Dright><TT><B>Observed&nbsp;&nbsp;</B></TT></TD>
    <TD noWrap align=3Dright><TT><B>Mr(expt)&nbsp;&nbsp;</B></TT></TD>
    <TD noWrap align=3Dright><TT><B>Mr(calc)&nbsp;&nbsp;</B></TT></TD>
    <TD align=3Dright><TT><B>&nbsp;ppm&nbsp;&nbsp;</B></TT></TD>
    <TD align=3Dright><TT><B>Start&nbsp;</B></TT></TD>
    <TD align=3Dright><TT><B>&nbsp;</B></TT></TD>
    <TD align=3Dright><TT><B>End&nbsp;</B></TT></TD>
    <TD align=3Dright><TT><B>Miss&nbsp;</B></TT></TD>
    <TD align=3Dright><TT><B>Ions&nbsp;</B></TT></TD>
    <TD><TT><B>&nbsp;Peptide</B></TT></TD></TR>
  <TR>
    <TD align=3Dright>&nbsp;</TD>
    <TD align=3Dright><TT>890.3549&nbsp;&nbsp;</TT></TD>
    <TD align=3Dright><TT>889.3476&nbsp;&nbsp;</TT></TD>
    <TD align=3Dright><TT>889.4004&nbsp;&nbsp;</TT></TD>
    <TD noWrap align=3Dright><TT>-59.36&nbsp;</TT></TD>
    <TD align=3Dright><TT>211&nbsp;</TT></TD>
    <TD noWrap align=3Dright><TT>-&nbsp;</TT></TD>
    <TD align=3Dright><TT>217&nbsp;</TT></TD>
    <TD align=3Dright><TT>0&nbsp;&nbsp;</TT></TD>
    <TD noWrap align=3Dright><TT>---&nbsp;&nbsp;</TT></TD>
    <TD noWrap><TT>&nbsp;R.YMNSFTK.A</TT></TD></TR>
  <TR>
    <TD align=3Dright>&nbsp;</TD>
    <TD align=3Dright><TT>1024.3878&nbsp;&nbsp;</TT></TD>
    <TD align=3Dright><TT>1023.3805&nbsp;&nbsp;</TT></TD>
    <TD align=3Dright><TT>1023.4410&nbsp;&nbsp;</TT></TD>
    <TD noWrap align=3Dright><TT>-59.08&nbsp;</TT></TD>
    <TD align=3Dright><TT>54&nbsp;</TT></TD>
    <TD noWrap align=3Dright><TT>-&nbsp;</TT></TD>
    <TD align=3Dright><TT>61&nbsp;</TT></TD>
    <TD align=3Dright><TT>0&nbsp;&nbsp;</TT></TD>
    <TD noWrap align=3Dright><TT>---&nbsp;&nbsp;</TT></TD>
    <TD noWrap><TT>&nbsp;R.SEGFEHYR.C</TT></TD></TR>
  <TR>
    <TD align=3Dright>&nbsp;</TD>
    <TD align=3Dright><TT>1024.3878&nbsp;&nbsp;</TT></TD>
    <TD align=3Dright><TT>1023.3805&nbsp;&nbsp;</TT></TD>
    <TD align=3Dright><TT>1023.4410&nbsp;&nbsp;</TT></TD>
    <TD noWrap align=3Dright><TT>-59.08&nbsp;</TT></TD>
    <TD align=3Dright><TT>54&nbsp;</TT></TD>
    <TD noWrap align=3Dright><TT>-&nbsp;</TT></TD>
    <TD align=3Dright><TT>61&nbsp;</TT></TD>
    <TD align=3Dright><TT>0&nbsp;&nbsp;</TT></TD>
    <TD noWrap align=3Dright><TT>46&nbsp;&nbsp;</TT></TD>
    <TD noWrap><TT>&nbsp;R.SEGFEHYR.C</TT></TD></TR>
  <TR>
    <TD align=3Dright>&nbsp;</TD>
    <TD align=3Dright><TT>3046.4360&nbsp;&nbsp;</TT></TD>
    <TD align=3Dright><TT>3045.4287&nbsp;&nbsp;</TT></TD>
    <TD align=3Dright><TT>3045.5692&nbsp;&nbsp;</TT></TD>
    <TD noWrap align=3Dright><TT>-46.13&nbsp;</TT></TD>
    <TD align=3Dright><TT>184&nbsp;</TT></TD>
    <TD noWrap align=3Dright><TT>-&nbsp;</TT></TD>
    <TD align=3Dright><TT>210&nbsp;</TT></TD>
    <TD align=3Dright><TT>1&nbsp;&nbsp;</TT></TD>
    <TD noWrap align=3Dright><TT>---&nbsp;&nbsp;</TT></TD>
    <TD noWrap><TT>&nbsp;R.QNTTVDKPEDAIVIEMKEPVSLSFALR.Y + Oxidation=20
    (M)</TT></TD></TR></TBODY></TABLE>
<TABLE border=3D0 cellSpacing=3D0>
  <TBODY>
  <TR>
    <TD><TT>&nbsp;&nbsp;&nbsp;&nbsp;&nbsp;&nbsp;</TT></TD>
    <TD><TT><B>No match to: </B>825.0365, 841.0052, 842.4589, 856.4731,=20
      870.4912, 908.3732, 908.3732, 924.3605, 924.3605, 952.4346, =
952.4346,=20
      968.4218, 968.4218, 1036.0507, 1175.5142, 1175.5142, 1179.5238, =
1475.6672,=20
      1475.6672, 2210.9788, 2224.9949, 2224.9949, 2361.4150, 2361.4150,=20
      2384.8525, 2408.0859, 2408.0859, 2424.0598, 2749.2031,=20
  2809.2026</TT></TD></TR></TBODY></TABLE><BR>
<H3>Search Parameters</H3><FONT face=3D"Courier =
New,Courier,monospace"><PRE><B>Type of search         : MS/MS Ion =
Search</B>
<B>Enzyme                 : Trypsin</B>
<B>Variable modifications : <A =
href=3D"http://zxw-pc/mascot/cgi/client.pl?modification&amp;mod_name=3DOx=
idation+%28M%29&amp;file=3D../data/20121225/F002402.dat" =
target=3D_blank>Oxidation (M)</A></B>
<B>Mass values            : Monoisotopic</B>
<B>Protein Mass           : Unrestricted</B>
<B>Peptide Mass Tolerance : =C2=B1 100 ppm</B>
<B>Fragment Mass Tolerance: =C2=B1 0.8 Da</B>
<B>Max Missed Cleavages   : 1</B>
<B>Instrument type        : MALDI-TOF-TOF</B>
<A name=3DQuery1><B>Query1 (825.0365,1+)   </A>: &lt;no title&gt;</B>
<A name=3DQuery2><B>Query2 (841.0052,1+)   </A>: &lt;no title&gt;</B>
<A name=3DQuery3><B>Query3 (842.4589,1+)   </A>: &lt;no title&gt;</B>
<A name=3DQuery4><B>Query4 (856.4731,1+)   </A>: &lt;no title&gt;</B>
<A name=3DQuery5><B>Query5 (870.4912,1+)   </A>: &lt;no title&gt;</B>
<A name=3DQuery6><B>Query6 (890.3549,1+)   </A>: &lt;no title&gt;</B>
<A name=3DQuery7><B>Query7 (908.3732,1+)   </A>: &lt;no title&gt;</B>
<A name=3DQuery8><B>Query8 (908.3732,1+)   </A>: Label: I19, Spot_Id: =
795003, Peak_List_Id: 464965, MSMS Job_Run_Id: 23273, Comment: </B>
<A name=3DQuery9><B>Query9 (924.3605,1+)   </A>: &lt;no title&gt;</B>
<A name=3DQuery10><B>Query10 (924.3605,1+)  </A>: Label: I19, Spot_Id: =
795003, Peak_List_Id: 464968, MSMS Job_Run_Id: 23273, Comment: </B>
<A name=3DQuery11><B>Query11 (952.4346,1+)  </A>: &lt;no title&gt;</B>
<A name=3DQuery12><B>Query12 (952.4346,1+)  </A>: Label: I19, Spot_Id: =
795003, Peak_List_Id: 464966, MSMS Job_Run_Id: 23273, Comment: </B>
<A name=3DQuery13><B>Query13 (968.4218,1+)  </A>: &lt;no title&gt;</B>
<A name=3DQuery14><B>Query14 (968.4218,1+)  </A>: Label: I19, Spot_Id: =
795003, Peak_List_Id: 464970, MSMS Job_Run_Id: 23273, Comment: </B>
<A name=3DQuery15><B>Query15 (1024.3878,1+) </A>: &lt;no title&gt;</B>
<A name=3DQuery16><B>Query16 (1024.3878,1+) </A>: Label: I19, Spot_Id: =
795003, Peak_List_Id: 464964, MSMS Job_Run_Id: 23273, Comment: </B>
<A name=3DQuery17><B>Query17 (1036.0507,1+) </A>: &lt;no title&gt;</B>
<A name=3DQuery18><B>Query18 (1175.5142,1+) </A>: &lt;no title&gt;</B>
<A name=3DQuery19><B>Query19 (1175.5142,1+) </A>: Label: I19, Spot_Id: =
795003, Peak_List_Id: 464967, MSMS Job_Run_Id: 23273, Comment: </B>
<A name=3DQuery20><B>Query20 (1179.5238,1+) </A>: &lt;no title&gt;</B>
<A name=3DQuery21><B>Query21 (1475.6672,1+) </A>: &lt;no title&gt;</B>
<A name=3DQuery22><B>Query22 (1475.6672,1+) </A>: Label: I19, Spot_Id: =
795003, Peak_List_Id: 464971, MSMS Job_Run_Id: 23273, Comment: </B>
<A name=3DQuery23><B>Query23 (2210.9788,1+) </A>: &lt;no title&gt;</B>
<A name=3DQuery24><B>Query24 (2224.9949,1+) </A>: &lt;no title&gt;</B>
<A name=3DQuery25><B>Query25 (2224.9949,1+) </A>: Label: I19, Spot_Id: =
795003, Peak_List_Id: 464973, MSMS Job_Run_Id: 23273, Comment: </B>
<A name=3DQuery26><B>Query26 (2361.4150,1+) </A>: &lt;no title&gt;</B>
<A name=3DQuery27><B>Query27 (2361.4150,1+) </A>: Label: I19, Spot_Id: =
795003, Peak_List_Id: 464972, MSMS Job_Run_Id: 23273, Comment: </B>
<A name=3DQuery28><B>Query28 (2384.8525,1+) </A>: &lt;no title&gt;</B>
<A name=3DQuery29><B>Query29 (2408.0859,1+) </A>: &lt;no title&gt;</B>
<A name=3DQuery30><B>Query30 (2408.0859,1+) </A>: Label: I19, Spot_Id: =
795003, Peak_List_Id: 464969, MSMS Job_Run_Id: 23273, Comment: </B>
<A name=3DQuery31><B>Query31 (2424.0598,1+) </A>: &lt;no title&gt;</B>
<A name=3DQuery32><B>Query32 (2749.2031,1+) </A>: &lt;no title&gt;</B>
<A name=3DQuery33><B>Query33 (2809.2026,1+) </A>: &lt;no title&gt;</B>
<A name=3DQuery34><B>Query34 (3046.4360,1+) </A>: &lt;no title&gt;</B>
</PRE></FONT>
<P>
<TABLE border=3D2 cellSpacing=3D2 cellPadding=3D1 width=3D"100%">
  <TBODY>
  <TR>
    <TD noWrap align=3Dcenter><B>Mascot:</B>&nbsp; <A=20
      =
href=3D"http://www.matrixscience.com/">http://www.matrixscience.com/</A> =

  </TD></TR></TBODY></TABLE></P></BODY></HTML>

------=_NextPart_000_002D_01CDE360.23EB2130
Content-Type: image/gif
Content-Transfer-Encoding: base64
Content-Location: http://zxw-pc/mascot/images/88x31_logo_white.gif

R0lGODlhWAAfANX/AMDAwP/v7//f3//Pz/+/v/+vr/+fn/+Pj/9/f/9wcP9gYP9QUP9AQP8wMP8g
IP8QEP8AAO/v/+/v79/f/9/f38/P/8/Pz7+//7+/v6+v/6+vr5+f/5+fn4+P/4+Pj39//39/f3Bw
/3BwcGBg/2BgYFBQ/1BQUEBA/0BAQDAw/zAwMCAg/yAgIBAQ/xAQEAAA/wAAAAAAAAAAAAAAAAAA
AAAAAAAAAAAAAAAAAAAAAAAAAAAAAAAAAAAAAAAAAAAAACH5BAEAAAAALAAAAABYAB8AQAb/QIBw
SCwaj8ikcslsEl0wTDHz+bxOgMrp8mpFiJFThfsyjl4j82tVLaVGk+Hq1TF2ut8jCkYRSkgcToKD
hIQUKiBCHnxEAghDBA8QQg4QBEQBQwyWQ5ICAAsBAZcACKQJEAsMQgQQk5hCAhAPlAACn0MkUYMS
HCIaABMfJychRSPEH0YbWEMXJyUhxCPSJQAb0icjH8gfeRvIxRnXxCfeGcQlFwAWIn1HLC7vQhtl
AFZ1ES0v6/QrRGSIWPlXpF6LISWuVNgA4EyaIRta9Jvw4kUcInsCDZEARcqQBQ6I0AJQAEIDIgQU
xJo1pOQqIQFUCmFQyYAQAzZBQXikqYAQ/wQQZAIgkFPIHmCFkipdyrSp06eDSLiQUDBhM3JrjFSY
Y++aMgAnXnwdUUFIwodgX1gTso/hkAgVK0w4Ma4IBxZHQMDACzCNlRJiKFokEu5EiopFrFwdYiWF
EC5rhYQ1BqbEhsN1inCE4YGIBBAo5kEdrRS0EQkwEhEp0AABAgYGeA6liUBBAgOXFDDYvUDA7t+/
LxHYzTPAb1wHHCxAsMBAgtnAf2cawsGFhSIUYOwiAtSVgwFCDphM4mmlpQQhiSgQMMBVAAEyNx1A
UtJBgQVCh2DQjoRE5yEOODDdAA+AV0oqMClgoAIQzDcTJwAE8Fp4zwEIwXQANABBTillEv9AeREu
px8LGpFm4okopqjiiiyOxoEKHg2xz2Jn8KPVPkSYA0AGeDT0EI8v5HEYWiG84BhEiAEQARueoXDd
EYv8R0QKij2GzAtuvVUCkIwJUUFFF30l2EVf2nhNVkWEBVhZRnDASBH7wUBVjhEoFkYEZ3w1BFkA
BESEYGy+1dYFH6wQaJ89HgMmlDC4cIQIMJBQRAlxWNHCOEWi5ZUzSQqhzwt1ETGHW1UKMSYRFaRQ
1h1HErEIX3ZZl2NFjo2QRglcpZBBBIehIcQIuQpzwj4tnHDRXMSKseMaHzxT0QppZNArFh/0ukI/
RqlQhAkmiNbitwBIoMKTG71ZxC1JEIDsYYqjJEUBCSB4q5dqQrSHS3s5GRDUEAmMpFNRlZBigL/i
PTCggBFqCLBMAcwyHQInDWFBpEfooi0RmzBAyiMfQhieTwdW+C8ABxCA7lAIoLKAEKGQBEF6H1n4
SSjqDpHddkS4KakRBWzCEgDyIaHvyj8FVcADRdkiU00JgNcwBLgYsQkC+pJChF4oHDFxEQnIBnTE
AauXSXswDy2ETwl8YtwQ7TVY78uNyMQgT5e0LMTEUua1swAF9MybgT8FiN8n8Emi8QALuLJAAgxI
ou4mD8h2QH4BLPBAA8tlMpwrtvmcCQgieDAnuKQXEgQAOw==

------=_NextPart_000_002D_01CDE360.23EB2130
Content-Type: application/octet-stream
Content-Transfer-Encoding: base64
Content-Location: http://zxw-pc/mascot/cgi/score_gif.pl?score_gif_746823204055

R0lGODlhkAHIAMIAAP///wAAAP8AAAD/AAAA/////wAAAAAAACH5BAEAAAAALAAAAACQAcgAAAP+
CLrc/jDKSau9OOvNu/9gKI5kaZ5oqq5s675wLM90bd94ru987//AoHBILBqPyKRyyWw6n9CodEqt
Wq/YrHbL7Xq/4LB4TC6bz+i0es1uu9/wuHxOr98I+AFDv+Ar/ACAgnuEfSACiImJdoxrBIGFf5GQ
hpWSlpQdipuNnUEBCqApj5mlg5inl6qlGpuKnrA8oqCiJ6Smk6m4qJMZrouxwTe0oaO5x7zJq5q/
AsLPNMQAtSYEutfIq7oczc7Q3zCzKo/Yyrvava3N4OxTpOXo5vAb3e32LNTV8tnn/YC+6+4JHEEt
H4lb/vjN+8ct4MCHHgpaQAiA4gNrCjPu+1D+D6LHDAFCijQIAQ+DRxYbkNMYr2U/eg4/yqxAUgLK
BbdS4nS5kCUrgL9mCkWRcydOPEhv9dzIk1nQoVBHFFWgk6rPpS6duorKNUJNB1Mr2sSakKlWTl2j
0hr5VeVJsTbLNjXLEOjWtFwlTkgaNsK7q4AxqXuKt7CxuYjl/rzQ0bDjEgjJSg7R+DFEtiJHTaab
bvBdyzLbSlW8OatntKA/ihbxl7PrZXZRp77cQmngxNswVJ5tD3PIw7hvLz79irdxDBhfk+4cu/jx
53uXK8/dHBj06ypNSg9ujrh17OCtch//UnfM8NgjCyd71jn69KW3DzdP+P31ldOFw6xv39P+6tHy
xVcXY+f1x0gt/31gW37KVYeIgbAgyIJ6DCbW3ncQHoiZZuvpt99nGfo3YYAderBbiKC1Rl583j2I
YicjjVMhiQ3x9+IcetlSInkXunhjHTlWI6CHLXrzIx1BSmXSkA0WCc6JjsV4GJM8OmjkM1AeGdeK
Ozr5TZZaltQlezWCKAyYYYJFpXxlynZmgWmKuSaZVj4JZ5xgcTmjl9Cgiad4NOr5oZvB+PknhYIq
1uOVb9oYZW1z+tSme42a+WhtgWY6KKWF3olXgiComCmdBDoKi6F5YZooi/RZGguqUG1I1JiSToph
p6b+WVEetJplq49YevopqB3gt2qtdX7+KWxX0hCbgaiRdpdsn8umKs6sxzZZqqunVqvWNMVgm62F
vzKKK7eFSUlUtOTyGWyuuorFrqLuVkpolJlN2Wu7297bLbzMMuAscjOy2i+nr3obq8DAjYpsvef6
m2646+5LL8QJAxyrb8bMO8+mt2aMbrzQWkzdwSH/O3JabAHnMT/Tvrtyqisgta8AAyiSszcDxjwD
rDwAPZS6tkSLyM5HG9kzysD+rHDQTws1MAfGOpwI0jgzx7S5MQitg9ehtYztnDrrrHUFYJeQ9g1r
v7jgqmU/eDLaUZ/Qdg13DySrjgUvgHPcsIHctAx5O63xp+MY/ffVSh9StwmFE/74wrP+Rsr41WfT
fbgKkXc9+dD6Fhz30ZlP0PmiSpzOjtjikn25M3NToLrgXA8xO1d8Edy3AosnzTNln49wOwvDB+Pb
alXtpTjWOQtGO9vB4x29R79RkNSzDhvyetbO+yz55lCDPzSofYHFV8nTjc594FtDL/7X099T/QbJ
5zluIKOX174NxXMefzvH091EbsY8Fy1tf9J7Xw76J5TyKa9Xvkta97znOQXigIEN1M4Fqjak7cVO
czNbAQbt9j8DoW9F6vug6UqIuiSM8DhvG1X+VBiBF0rAhiTA4WwQFajeLY59FISBDkUwxBQtr2wT
bJXEXFBEx1nwRhzskAdLt8InCo/+hS9o4mNOGKAUUrGGWHyeC8OInhgKaIZffIAW/UZG4rURPDws
jQ93BkQlIkyIb/SfFVGUnGxF8G9JRCAN1tjCeGUnivmZYiBBuMQWELJc7guhIMnARcl4cZFVlGQK
HinGBGqSkXcEgxnXg0ZMgnGPwEOl4T5JQlUygJM4iONt5mjAVLIScnncZC5BmTJInqGP2ftj8+po
gUfCMohZxOIxbYBILimSmLLbZTRdWcFbqk2Z0iRCJa9ySWjeMJvfpCYexelLIoJTCKNM3+v0V8xz
QmCZk/yeNU85TyrI8jW0/J0T62lOcjLRnWrEpj+XAEwmCbNxHAGoA+DZzoEis5P+ZWgmiZ45n4by
05aN/IExBXrRKGyTLt2s6DQ7mlCHilChDVAdQ2eQThSuk4bvROkrZWoimvKOoxnlwj3Hk09vjjSn
eiRpNYGqS3KuFAZIOSLjTJlJoqLgqE0N5T+NalMdSHQyFD3gT6XqyKpCdJVO3Wovv/BR3IRUq+EU
aiGPsFGqmhQJLe3iS9O40KpCNa1hxaVb1dqEnW6npyK1aF6v+dai8vWrJT0sQZUqQZ/ilatuLOxT
7YpTyOo0e5LIamIHm0OvYmycfL3rC8pKmrPWVLJiHRwR2hpaz95hd38opWPritqojhUIrOVsTGs7
BL9iBbBoTW3tksnbzhZ3t63+PS4QClqigzL1sbeNrGKlq9t+Jne6SbgqYDR7WuzGc7WU3Wt1pUDa
hZh2rWC1bA9yq17BtjcLcbXkXJ9LW++6N7o+YC9+v0tWDWIWuAHN1ezANODKjlWlBlYtG5U7IcYC
EjYEDmOE/YlgeFX4uksULf0wCwnuLhhdBRawhBM8XABceLwpFZaGNVBehZz3piKmsKdCjGGpnvi9
woWugvsKW/zNVxUTPmyQUZxi8dqYxMYd2YqxB1sA11diNIbyiI18YCRf0cKulYqDh/mTIeM4x8gl
8kypvGMTW9m6Gc4yazisBw/DGMRThrOMyVziG+/3vmVesu5cJ8xJePnOeB7+bpS/rOM6nxmjR2Zw
zXpcQLlF4s9lRuyHxTxpQtMzzXROMqbty1ICAm4xkC6xpN9MaVJbOsyJrjGgwYzqVWtzywgds5yF
POM4lxpNdo70Q/W8QTabeY69CDVhZ13qX6s6z4fe56aLHcv7NZp0mBC2pkM5aFcX+tpXPrahFU0U
DfK5d+eQdralPGdip3rZpw6wtrHtDk9fLnDiRjO1bT1vLNt73eM+d7p/wFwGORfCtS43uWkdYyWr
ONmb1be10elrNxt74MWON6J7ieuDZzrfVeZ26ODmZokru94EN3fGDX5xeY+c2a91tmwz4fGEU5ze
L783uhfeal3b8eT79oH+b1ni5CKL3OY333G1hW5xkuPb5MjWeMV29+8uBzzkEM+5z6OO86oDPdDT
trqolaBdzji85d2l+tWxXvNtG/3WCJc1ypmp8o4/PeJvl7raQT7zpB994nZf+5qZzOaV+wHs6J07
zct+aYXnXe6mHvyTDb/1GtxEgP9tNLzjrvjFxxzqdGc8u/HeeP4mfuxINcpEYO08wJfT8qBnNerN
XvfOkx3prEc8ZERfga4H5+uUT71tiS7wzGt98x+vvOAPL3y+waUk50u+8pfP/OY7//nQj770p0/9
6lv/+tjPvva3z/3mq+r4tQdQCOrH91AdRPzmR7+Czr/39i+a/G5x//r+1e8B+Pda/vVn//j1n378
N2yA/kc1/Dd/AbhhBWiA+0d/xTKAPWB/4XeALKaACwiBkNd/FniB+SeBVqWBEciB5YeBE5iAFHh/
IwiAJWhIKJiCKriCLNgVCOGAo+BfMGh8u/KCNEARNgMoSCWD8RcDOUh7M8gaGvSD4Od4RRGE+kcK
[truncated: 4,174 more chars]
