# Supplementary material for: Proteomic Analyses Provide Novel Insights into Plant Growth and Ginsenoside Biosynthesis in Forest Cultivated Panax ginseng (F. Ginseng)
Source: Front Plant Sci. 2016 Jan 26;7:1. doi: 10.3389/fpls.2016.00001 (PMC4726751; doi:10.3389/fpls.2016.00001)
Supplement: Supplementary file 6 [file DataSheet1.ZIP › The raw files of MS/the raw files of MALDI-TOFTOF MS/I20.mht]

From: =?gb2312?B?08kgV2luZG93cyBJbnRlcm5ldCBFeHBsb3JlciA5ILGjtOY=?=
Subject: Protein Summary Report (Project: zxw, Spot Set: zxw\20121225, Label: I20, Spot Id: 795004, Peak List Id: 464815, MS Job Run Id: 23272)
Date: Wed, 26 Dec 2012 11:57:19 +0800
MIME-Version: 1.0
Content-Type: multipart/related;
	type="text/html";
	boundary="----=_NextPart_000_0036_01CDE360.285B73A0"
X-MimeOLE: Produced By Microsoft MimeOLE V6.1.7601.17609

���� MIME ��ʽ�Ķ෽�ʼ���

------=_NextPart_000_0036_01CDE360.285B73A0
Content-Type: text/html;
	charset="utf-8"
Content-Transfer-Encoding: quoted-printable
Content-Location: http://zxw-pc/mascot/cgi/master_results.pl?file=..%2Fdata%2F20121225%2FF002403.dat&REPTYPE=protein&_sigthreshold=0.05&REPORT=50&_server_mudpit_switch=99999999&_ignoreionsscorebelow=0&_showsubsets=0&_showpopups=TRUE&_sortunassigned=scoredown&_requireboldred=0

=EF=BB=BF<!DOCTYPE HTML PUBLIC "-//W3C//DTD HTML 4.0 Transitional//EN">
<!-- 0 seconds --><!-- 0 seconds --><!-- 0 seconds =
--><HTML><HEAD><TITLE>Protein Summary Report (Project: zxw, Spot Set: =
zxw\20121225, Label: I20, Spot Id: 795004, Peak List Id: 464815, MS Job =
Run Id: 23272)</TITLE>
<META content=3D"text/html; charset=3Dutf-8" http-equiv=3DContent-Type>
<STYLE type=3Dtext/css>.tooltip {
	POSITION: absolute; VISIBILITY: hidden; TOP: 0px; LEFT: 0px
}
</STYLE>

<SCRIPT language=3DJavaScript type=3Dtext/javascript=20
src=3D"http://zxw-pc/mascot/templates/browser.js"></SCRIPT>

<SCRIPT language=3DJavaScript>=0A=
<!-- Begin hiding Javascript from old browsers.=0A=
 =0A=
  var arrayReady=3D0;=0A=
  =0A=
  if (document.images){=0A=
    redBall =3D new Image();=0A=
    redBall.src =3D "../images/red_ball_white.gif";  =0A=
    cyanBall =3D new Image();=0A=
    cyanBall.src =3D "../images/cyan_ball_white.gif";  =0A=
  }=0A=
  =0A=
  function cover(hit,query,protSeq){=0A=
    document.Results.OV_Title.value =3D queryTitle[query];=0A=
    document.Results.OV_Accession.value =3D protName[hit];=0A=
    document.Results.OV_Sequence.value =3D protSeq;=0A=
    if (hit =3D=3D 0) {=0A=
      self.status =3D queryTitle[query];=0A=
    } else {=0A=
      self.status =3D protName[hit] + ": " + protSeq;=0A=
    }=0A=
    if (protSeq !=3D "" && document.fred && arrayReady =3D=3D 1){=0A=
      var i =3D 0;=0A=
      var element =3D 0;=0A=
      element =3D eval(protSeq+"["+i+"]");=0A=
      while(element) {=0A=
        document.images[element].src =3D redBall.src;=0A=
        i++;=0A=
        element =3D eval(protSeq+"["+i+"]");=0A=
      }=0A=
    }=0A=
  }=0A=
=0A=
  function uncover(hit,query,protSeq){=0A=
    document.Results.OV_Title.value =3D "-Query-";=0A=
    document.Results.OV_Accession.value=3D"-Accession-";=0A=
    document.Results.OV_Sequence.value=3D"-Sequence-";=0A=
    self.status=3D"";=0A=
    if (protSeq !=3D "" && document.fred && arrayReady =3D=3D 1){=0A=
      var i =3D 0;=0A=
      var element =3D 0;=0A=
      element =3D eval(protSeq+"["+i+"]");=0A=
      while(element) {=0A=
        document.images[element].src =3D cyanBall.src;=0A=
        i++;=0A=
        element =3D eval(protSeq+"["+i+"]");=0A=
      }=0A=
    }=0A=
  }=0A=
=0A=
  function checkQuery(checkState,numChecks,form){=0A=
    if (numChecks =3D=3D 1){=0A=
      form.QUE.checked =3D checkState;=0A=
    } else {=0A=
      for (var i =3D 0; i < form.elements.length; i++) {=0A=
        if (form.elements[i].name =3D=3D "QUE"){=0A=
          form.elements[i].checked =3D checkState;=0A=
        }=0A=
      }=0A=
    }=0A=
  }=0A=
=0A=
  function SaveClicks(checkBox,form){=0A=
    if (form.ErrTolRepeat && form.ErrTolRepeat.checked) {=0A=
      return;=0A=
    }=0A=
    var checkState =3D checkBox.checked;=0A=
    var thisHit =3D 0;=0A=
    for (var i =3D 0; i < form.elements.length; i++) {=0A=
      if (thisHit =3D=3D 1){=0A=
        if (form.elements[i].name =3D=3D "QUE") {=0A=
          form.elements[i].checked =3D !checkState;=0A=
        } else {=0A=
          break;=0A=
        }=0A=
      } else {=0A=
        if (form.elements[i] =3D=3D checkBox){=0A=
          thisHit =3D 1;=0A=
        }=0A=
      }=0A=
    }=0A=
  }=0A=
=0A=
  function unMatched(form){=0A=
    var numMisses =3D 0;=0A=
    for (var i =3D 0; i < form.elements.length; i++) {=0A=
      if (form.elements[i].name =3D=3D "MISSES"){=0A=
        numMisses++;=0A=
      } =0A=
    }=0A=
    if (numMisses < 1) {=0A=
      alert("No unmatched mass values to be searched");=0A=
      return false;=0A=
    }=0A=
    for (var i =3D 0; i < form.elements.length; i++) {=0A=
      if (form.elements[i].name =3D=3D "QUE"){=0A=
        form.elements[i].name =3D "DUMMY";=0A=
      } =0A=
    }=0A=
    for (var i =3D 0; i < form.elements.length; i++) {=0A=
      if (form.elements[i].name =3D=3D "MISSES"){=0A=
        form.elements[i].name =3D "QUE";=0A=
      } =0A=
    }=0A=
    form.submit();=0A=
    return true;=0A=
  }=0A=
=0A=
  function setReFormatAction(form){=0A=
    if (form.REPTYPE.options[form.REPTYPE.selectedIndex].value =3D=3D =
"export"){=0A=
      form.action =3D "./export_dat_2.pl";=0A=
    } else if (form.REPTYPE.options[form.REPTYPE.selectedIndex].value =
=3D=3D "family") {=0A=
      form.action =3D "./master_results_2.pl";=0A=
    } else {=0A=
      form.action =3D "./master_results.pl";=0A=
    }=0A=
  }=0A=
  =0A=
  function chooseQueryList(form) {=0A=
    var formatForm =3D window.document.forms['Re-format'];=0A=
    if (formatForm._querylist.value =3D=3D 'unassigned') {=0A=
      form.QUERYLIST.value =3D queryListUnassigned;=0A=
    } else if (formatForm._querylist.value =3D=3D 'identity') {=0A=
      form.QUERYLIST.value =3D queryListIdentity;=0A=
    } else if (formatForm._querylist.value =3D=3D 'homology') {=0A=
      form.QUERYLIST.value =3D queryListHomology;=0A=
    } else {=0A=
      form.QUERYLIST.value =3D "All";=0A=
    }=0A=
    return true;=0A=
  }=0A=
    =0A=
  function makeAccessionString(form){=0A=
    if (!form.ErrTolRepeat || !form.ErrTolRepeat.checked) {=0A=
      form.ACCESSION.value =3D "";=0A=
      return true;=0A=
    }=0A=
    var tempString =3D "";=0A=
    var numAccessions =3D 1;=0A=
    for (var i =3D 0; i < form.elements.length; i++) {=0A=
      if (form.elements[i].name =3D=3D "INCLUDE" && =
form.elements[i].checked){=0A=
        tempString =3D tempString + =
unescape(et_list[form.elements[i].value]) + ",";=0A=
      }=0A=
    }=0A=
    if (tempString =3D=3D "") {=0A=
      alert("No hits selected for error tolerant search");=0A=
      return false;=0A=
    }=0A=
    tempString =3D tempString.substring(0, tempString.length - 1);=0A=
    form.ACCESSION.value =3D tempString;=0A=
    checkQuery(1,31, form);=0A=
    return true;=0A=
  }=0A=
=0A=
  function clearEl() {}=0A=
=0A=
  function makeArchive(form){=0A=
    var tempUrl =3D =
"http://zxw-pc/mascot/cgi/master_results.pl?file=3D..%2Fdata%2F20121225%2=
FF002403.dat;REPTYPE=3Darchive;_sigthreshold=3D0.05;REPORT=3D50;_server_m=
udpit_switch=3D99999999;_ignoreionsscorebelow=3D0;_showsubsets=3D0;_showp=
opups=3DTRUE;_sortunassigned=3Dscoredown;_requireboldred=3D0&INTERMEDIATE=
=3D%2e%2e%2fdata%2f20121225%2fF002403%2edat";    for (var i =3D 0; i < =
form.elements.length; i++) {=0A=
      if (form.elements[i].name =3D=3D "INCLUDE" && =
form.elements[i].checked){=0A=
        tempUrl =3D tempUrl + "&INCLUDE=3D" + form.elements[i].value;=0A=
      }=0A=
    }=0A=
    window.location.href =3D tempUrl;=0A=
  }=0A=
=0A=
// End hiding Javascript from old browsers. -->=0A=
</SCRIPT>

<META name=3DGENERATOR content=3D"MSHTML 9.00.8112.16457"></HEAD>
<BODY aLink=3D#0000ff bgColor=3D#ffffff vLink=3D#0000ff>
<H1><IMG border=3D0 name=3Dfred align=3Dtop=20
src=3D"http://zxw-pc/mascot/images/88x31_logo_white.gif" width=3D88 =
height=3D31=20
NATURALSIZEFLAG=3D"3"> Mascot Search Results</H1><FONT=20
face=3D"Courier New,Courier,monospace"><PRE><B>User            : </B>
<B>Email           : </B>
<B>Search title    : Project: zxw, Spot Set: zxw\20121225, Label: I20, =
Spot Id: 795004, Peak List Id: 464815, MS Job Run Id: 23272</B>
<B>MS data file    : =
C:\Users\lei\Desktop\=EF=BF=BD=EF=BF=BD=EF=BF=BD=EF=BF=BD=EF=BF=BD=EF=BF=BD=
=EF=BF=BD=EF=BF=BD\201212\20121225\ppw_I20_135641679707.txt</B>
<B>Database        : viridiplantae p (1850050 sequences; 642453415 =
residues)</B>
<B>Timestamp       : 25 Dec 2012 at 07:56:44 GMT</B>
<B>Warning         : <FONT color=3D#ff0000>A Peptide summary report will =
usually give a much clearer picture of MS/MS search results.</FONT></B>
<B>Top Score       : 53 for <FONT color=3D#ff0000>gi|148908062</FONT>, =
unknown [Picea sitchensis]</B>
</PRE></FONT>
<H3>Mascot Score Histogram</H3>Protein score is -10*Log(P), where P is =
the=20
probability that the observed match is a random event.<BR>Protein scores =
greater=20
than 75 are significant (p&lt;0.05).<BR>Protein scores are derived from =
ions=20
scores as a non-probabilistic basis for ranking protein hits.
<P><IMG alt=3D"Score Distribution"=20
src=3D"http://zxw-pc/mascot/cgi/score_gif.pl?score_gif_680966980077" =
width=3D400=20
height=3D200>=20
<FORM onsubmit=3D"return setReFormatAction(this)" method=3Dget =
name=3DRe-format=20
action=3D./master_results.pl><INPUT name=3Dfile =
value=3D../data/20121225/F002403.dat=20
type=3Dhidden>=20
<H3>Protein Summary Report</H3>
<TABLE border=3D0 cellSpacing=3D1 cellPadding=3D3>
  <TBODY>
  <TR>
    <TD bgColor=3D#eeeeff noWrap><INPUT value=3D"Format As" =
type=3Dsubmit> </TD>
    <TD bgColor=3D#eeeeff noWrap><SELECT name=3DREPTYPE> <OPTION =
selected=20
        value=3Dprotein>Protein Summary (deprecated)</OPTION> <OPTION=20
        value=3Dfamily>Protein Family Summary</OPTION> <OPTION=20
        value=3Dpeptide>Peptide Summary</OPTION> <OPTION =
value=3Dselect>Select=20
        Summary (protein hits)</OPTION> <OPTION =
value=3Dunassigned>Select Summary=20
        (unassigned)</OPTION> <OPTION value=3Dexport>Export Search=20
      Results</OPTION></SELECT> </TD>
    <TD bgColor=3D#eeeeff>&nbsp;</TD>
    <TD bgColor=3D#eeeeff noWrap><A=20
      href=3D"http://zxw-pc/mascot/help/msms_summaries_help.html"=20
      target=3D_blank>Help</A> </TD></TR>
  <TR>
    <TD bgColor=3D#eeeeff>&nbsp;</TD>
    <TD bgColor=3D#eeeeff noWrap>Significance threshold p&lt; <INPUT=20
      name=3D_sigthreshold value=3D0.05 size=3D8> </TD>
    <TD bgColor=3D#eeeeff noWrap>Max. number of hits <INPUT =
name=3DREPORT value=3D50=20
      size=3D5> </TD>
    <TD bgColor=3D#eeeeff>&nbsp;</TD></TR></TBODY></TABLE></FORM>
<FORM method=3Dpost name=3DResults action=3D./search_form.pl><INPUT =
name=3DQUE=20
value=3D"699.376944 from(700.384220,1+)  intensity(7845.2939)  query(1)" =

type=3Dhidden> <INPUT name=3DMISSES=20
value=3D"699.376944 from(700.384220,1+)  intensity(7845.2939)  query(1)" =

type=3Dhidden> <INPUT name=3DQUE=20
value=3D"722.339774 from(723.347050,1+)  intensity(17678.1430)  =
query(2)"=20
type=3Dhidden> <INPUT name=3DMISSES=20
value=3D"722.339774 from(723.347050,1+)  intensity(17678.1430)  =
query(2)"=20
type=3Dhidden> <INPUT name=3DQUE=20
value=3D"724.337394 from(725.344670,1+)  intensity(6859.1025)  query(3)" =

type=3Dhidden> <INPUT name=3DMISSES=20
value=3D"724.337394 from(725.344670,1+)  intensity(6859.1025)  query(3)" =

type=3Dhidden> <INPUT name=3DQUE=20
value=3D"726.425094 from(727.432370,1+)  intensity(7859.6172)  query(4)" =

type=3Dhidden> <INPUT name=3DMISSES=20
value=3D"726.425094 from(727.432370,1+)  intensity(7859.6172)  query(4)" =

type=3Dhidden> <INPUT name=3DQUE=20
value=3D"742.397934 from(743.405210,1+)  intensity(20699.5880)  =
query(5)"=20
type=3Dhidden> <INPUT name=3DMISSES=20
value=3D"742.397934 from(743.405210,1+)  intensity(20699.5880)  =
query(5)"=20
type=3Dhidden> <INPUT name=3DQUE=20
value=3D"766.362104 from(767.369380,1+)  intensity(14747.9090)  =
query(6)"=20
type=3Dhidden> <INPUT name=3DMISSES=20
value=3D"766.362104 from(767.369380,1+)  intensity(14747.9090)  =
query(6)"=20
type=3Dhidden> <INPUT name=3DQUE=20
value=3D"768.359914 from(769.367190,1+)  intensity(4110.4346)  query(7)" =

type=3Dhidden> <INPUT name=3DMISSES=20
value=3D"768.359914 from(769.367190,1+)  intensity(4110.4346)  query(7)" =

type=3Dhidden> <INPUT name=3DQUE=20
value=3D"770.447004 from(771.454280,1+)  intensity(6280.0874)  query(8)" =

type=3Dhidden> <INPUT name=3DMISSES=20
value=3D"770.447004 from(771.454280,1+)  intensity(6280.0874)  query(8)" =

type=3Dhidden> <INPUT name=3DQUE=20
value=3D"786.416304 from(787.423580,1+)  intensity(16229.6630)  =
query(9)"=20
type=3Dhidden> <INPUT name=3DQUE=20
value=3D"810.385304 from(811.392580,1+)  intensity(11601.6700)  =
query(10)"=20
type=3Dhidden> <INPUT name=3DMISSES=20
value=3D"810.385304 from(811.392580,1+)  intensity(11601.6700)  =
query(10)"=20
type=3Dhidden> <INPUT name=3DQUE=20
value=3D"812.385544 from(813.392820,1+)  intensity(3825.1108)  =
query(11)"=20
type=3Dhidden> <INPUT name=3DQUE=20
value=3D"814.463304 from(815.470580,1+)  intensity(3097.7302)  =
query(12)"=20
type=3Dhidden> <INPUT name=3DMISSES=20
value=3D"814.463304 from(815.470580,1+)  intensity(3097.7302)  =
query(12)"=20
type=3Dhidden> <INPUT name=3DQUE=20
value=3D"830.442304 from(831.449580,1+)  intensity(11396.8630)  =
query(13)"=20
type=3Dhidden> <INPUT name=3DMISSES=20
value=3D"830.442304 from(831.449580,1+)  intensity(11396.8630)  =
query(13)"=20
type=3Dhidden> <INPUT name=3DQUE=20
value=3D"854.410084 from(855.417360,1+)  intensity(9242.8037)  =
query(14)"=20
type=3Dhidden> <INPUT name=3DMISSES=20
value=3D"854.410084 from(855.417360,1+)  intensity(9242.8037)  =
query(14)"=20
type=3Dhidden> <INPUT name=3DQUE=20
value=3D"856.410204 from(857.417480,1+)  intensity(2655.3940)  =
query(15)"=20
type=3Dhidden> <INPUT name=3DQUE=20
value=3D"858.499014 from(859.506290,1+)  intensity(1781.4111)  =
query(16)"=20
type=3Dhidden> <INPUT name=3DMISSES=20
value=3D"858.499014 from(859.506290,1+)  intensity(1781.4111)  =
query(16)"=20
type=3Dhidden> <INPUT name=3DQUE=20
value=3D"874.465194 from(875.472470,1+)  intensity(7004.7061)  =
query(17)"=20
type=3Dhidden> <INPUT name=3DMISSES=20
value=3D"874.465194 from(875.472470,1+)  intensity(7004.7061)  =
query(17)"=20
type=3Dhidden> <INPUT name=3DQUE=20
value=3D"898.431754 from(899.439030,1+)  intensity(3842.8909)  =
query(18)"=20
type=3Dhidden> <INPUT name=3DMISSES=20
value=3D"898.431754 from(899.439030,1+)  intensity(3842.8909)  =
query(18)"=20
type=3Dhidden> <INPUT name=3DQUE=20
value=3D"900.429984 from(901.437260,1+)  intensity(1710.8348)  =
query(19)"=20
type=3Dhidden> <INPUT name=3DMISSES=20
value=3D"900.429984 from(901.437260,1+)  intensity(1710.8348)  =
query(19)"=20
type=3Dhidden> <INPUT name=3DQUE=20
value=3D"903.917464 from(904.924740,1+)  intensity(6667.9219)  =
query(20)"=20
type=3Dhidden> <INPUT name=3DMISSES=20
value=3D"903.917464 from(904.924740,1+)  intensity(6667.9219)  =
query(20)"=20
type=3Dhidden> <INPUT name=3DQUE=20
value=3D"903.917464 from(904.924740,1+)  intensity(0.0000)  =
title(Label%3a%20I20%2c%20Spot_Id%3a%20795004%2c%20Peak_List_Id%3a%204649=
74%2c%20MSMS%20Job_Run_Id%3a%2023273%2c%20Comment%3a%20)  query(21)"=20
type=3Dhidden> <INPUT name=3DMISSES=20
value=3D"903.917464 from(904.924740,1+)  intensity(0.0000)  =
title(Label%3a%20I20%2c%20Spot_Id%3a%20795004%2c%20Peak_List_Id%3a%204649=
74%2c%20MSMS%20Job_Run_Id%3a%2023273%2c%20Comment%3a%20)  query(21)"=20
type=3Dhidden> <INPUT name=3DQUE=20
value=3D"905.918994 from(906.926270,1+)  intensity(4261.6440)  =
query(22)"=20
type=3Dhidden> <INPUT name=3DMISSES=20
value=3D"905.918994 from(906.926270,1+)  intensity(4261.6440)  =
query(22)"=20
type=3Dhidden> <INPUT name=3DQUE=20
value=3D"907.921004 from(908.928280,1+)  intensity(1622.7876)  =
query(23)"=20
type=3Dhidden> <INPUT name=3DMISSES=20
value=3D"907.921004 from(908.928280,1+)  intensity(1622.7876)  =
query(23)"=20
type=3Dhidden> <INPUT name=3DQUE=20
value=3D"918.487964 from(919.495240,1+)  intensity(3194.1177)  =
query(24)"=20
type=3Dhidden> <INPUT name=3DMISSES=20
value=3D"918.487964 from(919.495240,1+)  intensity(3194.1177)  =
query(24)"=20
type=3Dhidden> <INPUT name=3DQUE=20
value=3D"918.487964 from(919.495240,1+)  intensity(0.0000)  =
title(Label%3a%20I20%2c%20Spot_Id%3a%20795004%2c%20Peak_List_Id%3a%204649=
75%2c%20MSMS%20Job_Run_Id%3a%2023273%2c%20Comment%3a%20)  query(25)"=20
type=3Dhidden> <INPUT name=3DMISSES=20
value=3D"918.487964 from(919.495240,1+)  intensity(0.0000)  =
title(Label%3a%20I20%2c%20Spot_Id%3a%20795004%2c%20Peak_List_Id%3a%204649=
75%2c%20MSMS%20Job_Run_Id%3a%2023273%2c%20Comment%3a%20)  query(25)"=20
type=3Dhidden> <INPUT name=3DQUE=20
value=3D"942.461844 from(943.469120,1+)  intensity(2351.1765)  =
query(26)"=20
type=3Dhidden> <INPUT name=3DMISSES=20
value=3D"942.461844 from(943.469120,1+)  intensity(2351.1765)  =
query(26)"=20
type=3Dhidden> <INPUT name=3DQUE=20
value=3D"942.461844 from(943.469120,1+)  intensity(0.0000)  =
title(Label%3a%20I20%2c%20Spot_Id%3a%20795004%2c%20Peak_List_Id%3a%204649=
76%2c%20MSMS%20Job_Run_Id%3a%2023273%2c%20Comment%3a%20)  query(27)"=20
type=3Dhidden> <INPUT name=3DMISSES=20
value=3D"942.461844 from(943.469120,1+)  intensity(0.0000)  =
title(Label%3a%20I20%2c%20Spot_Id%3a%20795004%2c%20Peak_List_Id%3a%204649=
76%2c%20MSMS%20Job_Run_Id%3a%2023273%2c%20Comment%3a%20)  query(27)"=20
type=3Dhidden> <INPUT name=3DQUE=20
value=3D"962.520864 from(963.528140,1+)  intensity(1818.2354)  =
query(28)"=20
type=3Dhidden> <INPUT name=3DQUE=20
value=3D"962.520864 from(963.528140,1+)  intensity(0.0000)  =
title(Label%3a%20I20%2c%20Spot_Id%3a%20795004%2c%20Peak_List_Id%3a%204649=
77%2c%20MSMS%20Job_Run_Id%3a%2023273%2c%20Comment%3a%20)  query(29)"=20
type=3Dhidden> <INPUT name=3DQUE=20
value=3D"1313.610124 from(1314.617400,1+)  intensity(1571.9608)  =
query(30)"=20
type=3Dhidden> <INPUT name=3DQUE=20
value=3D"1313.610124 from(1314.617400,1+)  intensity(0.0000)  =
title(Label%3a%20I20%2c%20Spot_Id%3a%20795004%2c%20Peak_List_Id%3a%204649=
78%2c%20MSMS%20Job_Run_Id%3a%2023273%2c%20Comment%3a%20)  query(31)"=20
type=3Dhidden> <INPUT name=3DFORMVER value=3D2 type=3Dhidden> <INPUT =
name=3DSEARCH=20
value=3DMIS type=3Dhidden> <INPUT name=3DUSERNAME type=3Dhidden> <INPUT =
name=3DUSEREMAIL=20
type=3Dhidden> <INPUT name=3DCOM=20
value=3D"Project: zxw, Spot Set: zxw\20121225, Label: I20, Spot Id: =
795004, Peak List Id: 464815, MS Job Run Id: 23272"=20
type=3Dhidden> <INPUT name=3DMODS type=3Dhidden> <INPUT name=3DIT_MODS=20
value=3D"Oxidation (M)" type=3Dhidden> <INPUT name=3DCLE value=3DTrypsin =
type=3Dhidden>=20
<INPUT name=3DMASS value=3DMonoisotopic type=3Dhidden> <INPUT name=3DSEG =
type=3Dhidden>=20
<INPUT name=3DTOL value=3D100 type=3Dhidden> <INPUT name=3DTOLU =
value=3Dppm type=3Dhidden>=20
<INPUT name=3DITOL value=3D0.8 type=3Dhidden> <INPUT name=3DITOLU =
value=3DDa type=3Dhidden>=20
<INPUT name=3DDB value=3Dviridiplantae type=3Dhidden> <INPUT =
name=3DCHARGE value=3D1+=20
type=3Dhidden> <INPUT name=3DPFA value=3D1 type=3Dhidden> <INPUT =
name=3DFILE=20
value=3DC:\Users\lei\Desktop\=EF=BF=BD=EF=BF=BD=EF=BF=BD=EF=BF=BD=EF=BF=BD=
=EF=BF=BD=EF=BF=BD=EF=BF=BD\201212\20121225\ppw_I20_135641679707.txt=20
type=3Dhidden> <INPUT name=3DFORMAT value=3D"Mascot generic" =
type=3Dhidden> <INPUT=20
name=3DINTERMEDIATE value=3D../data/20121225/F002403.dat type=3Dhidden> =
<INPUT=20
name=3DREPORT value=3D50 type=3Dhidden> <INPUT name=3DOVERVIEW =
value=3DOFF type=3Dhidden>=20
<INPUT name=3DPRECURSOR type=3Dhidden> <INPUT name=3DTAXONOMY =
value=3D"All entries"=20
type=3Dhidden> <INPUT name=3DREPTYPE type=3Dhidden> <INPUT =
name=3DrepeatSearch=20
value=3D"not again" type=3Dhidden> <INPUT name=3DINSTRUMENT =
value=3DMALDI-TOF-TOF=20
type=3Dhidden> <INPUT name=3DACCESSION type=3Dhidden> <INPUT =
name=3DQUANTITATION=20
type=3Dhidden>=20
<P><INPUT value=3D"Re-Search All" type=3Dsubmit> &nbsp;&nbsp;<INPUT =
onclick=3D"unMatched(this.form); return true" value=3D"Search Unmatched" =
type=3Dbutton>=20
</FORM>
<H3>Index</H3>
<TABLE border=3D0 cellSpacing=3D0 cellPadding=3D0>
  <TBODY>
  <TR>
    <TD>&nbsp;</TD>
    <TD><TT><B>&nbsp;Accession</B></TT></TD>
    <TD><TT><B>&nbsp;&nbsp;Mass</B></TT></TD>
    <TD><TT><B>&nbsp;&nbsp;Score</B></TT></TD>
    <TD><TT><B>&nbsp;&nbsp;Description</B></TT></TD></TR>
  <TR>
    <TD noWrap align=3Dright><TT><B>1.</B></TT></TD>
    <TD noWrap><TT><B>&nbsp;<A=20
      =
href=3D"http://zxw-pc/mascot/cgi/master_results.pl?file=3D..%2Fdata%2F201=
21225%2FF002403.dat&amp;REPTYPE=3Dprotein&amp;_sigthreshold=3D0.05&amp;RE=
PORT=3D50&amp;_server_mudpit_switch=3D99999999&amp;_ignoreionsscorebelow=3D=
0&amp;_showsubsets=3D0&amp;_showpopups=3DTRUE&amp;_sortunassigned=3Dscore=
down&amp;_requireboldred=3D0#Hit1">gi|148908062</A></B></TT></TD>
    <TD noWrap><TT>&nbsp;&nbsp;13592</TT></TD>
    <TD noWrap align=3Dright><TT>53</TT></TD>
    <TD noWrap><TT>&nbsp;&nbsp;unknown [Picea sitchensis]</TT></TD></TR>
  <TR>
    <TD noWrap align=3Dright><TT><B>2.</B></TT></TD>
    <TD noWrap><TT><B>&nbsp;<A=20
      =
href=3D"http://zxw-pc/mascot/cgi/master_results.pl?file=3D..%2Fdata%2F201=
21225%2FF002403.dat&amp;REPTYPE=3Dprotein&amp;_sigthreshold=3D0.05&amp;RE=
PORT=3D50&amp;_server_mudpit_switch=3D99999999&amp;_ignoreionsscorebelow=3D=
0&amp;_showsubsets=3D0&amp;_showpopups=3DTRUE&amp;_sortunassigned=3Dscore=
down&amp;_requireboldred=3D0#Hit2">gi|225443694</A></B></TT></TD>
    <TD noWrap><TT>&nbsp;&nbsp;99304</TT></TD>
    <TD noWrap align=3Dright><TT>52</TT></TD>
    <TD noWrap><TT>&nbsp;&nbsp;PREDICTED: hypothetical protein [Vitis=20
      vinifera]</TT></TD></TR>
  <TR>
    <TD noWrap align=3Dright><TT><B>3.</B></TT></TD>
    <TD noWrap><TT><B>&nbsp;<A=20
      =
href=3D"http://zxw-pc/mascot/cgi/master_results.pl?file=3D..%2Fdata%2F201=
21225%2FF002403.dat&amp;REPTYPE=3Dprotein&amp;_sigthreshold=3D0.05&amp;RE=
PORT=3D50&amp;_server_mudpit_switch=3D99999999&amp;_ignoreionsscorebelow=3D=
0&amp;_showsubsets=3D0&amp;_showpopups=3DTRUE&amp;_sortunassigned=3Dscore=
down&amp;_requireboldred=3D0#Hit3">gi|303282137</A></B></TT></TD>
    <TD noWrap><TT>&nbsp;&nbsp;164302</TT></TD>
    <TD noWrap align=3Dright><TT>52</TT></TD>
    <TD noWrap><TT>&nbsp;&nbsp;predicted protein [Micromonas pusilla=20
      CCMP1545]</TT></TD></TR>
  <TR>
    <TD noWrap align=3Dright><TT><B>4.</B></TT></TD>
    <TD noWrap><TT><B>&nbsp;<A=20
      =
href=3D"http://zxw-pc/mascot/cgi/master_results.pl?file=3D..%2Fdata%2F201=
21225%2FF002403.dat&amp;REPTYPE=3Dprotein&amp;_sigthreshold=3D0.05&amp;RE=
PORT=3D50&amp;_server_mudpit_switch=3D99999999&amp;_ignoreionsscorebelow=3D=
0&amp;_showsubsets=3D0&amp;_showpopups=3DTRUE&amp;_sortunassigned=3Dscore=
down&amp;_requireboldred=3D0#Hit4">gi|226457831</A></B></TT></TD>
    <TD noWrap><TT>&nbsp;&nbsp;164302</TT></TD>
    <TD noWrap align=3Dright><TT>52</TT></TD>
    <TD noWrap><TT>&nbsp;&nbsp;predicted protein [Micromonas pusilla=20
      CCMP1545]</TT></TD></TR>
  <TR>
    <TD noWrap align=3Dright><TT><B>5.</B></TT></TD>
    <TD noWrap><TT><B>&nbsp;<A=20
      =
href=3D"http://zxw-pc/mascot/cgi/master_results.pl?file=3D..%2Fdata%2F201=
21225%2FF002403.dat&amp;REPTYPE=3Dprotein&amp;_sigthreshold=3D0.05&amp;RE=
PORT=3D50&amp;_server_mudpit_switch=3D99999999&amp;_ignoreionsscorebelow=3D=
0&amp;_showsubsets=3D0&amp;_showpopups=3DTRUE&amp;_sortunassigned=3Dscore=
down&amp;_requireboldred=3D0#Hit5">gi|242040955</A></B></TT></TD>
    <TD noWrap><TT>&nbsp;&nbsp;31639</TT></TD>
    <TD noWrap align=3Dright><TT>51</TT></TD>
    <TD noWrap><TT>&nbsp;&nbsp;hypothetical protein SORBIDRAFT_01g035680 =

      [Sorghum bicolor]</TT></TD></TR>
  <TR>
    <TD noWrap align=3Dright><TT><B>6.</B></TT></TD>
    <TD noWrap><TT><B>&nbsp;<A=20
      =
href=3D"http://zxw-pc/mascot/cgi/master_results.pl?file=3D..%2Fdata%2F201=
21225%2FF002403.dat&amp;REPTYPE=3Dprotein&amp;_sigthreshold=3D0.05&amp;RE=
PORT=3D50&amp;_server_mudpit_switch=3D99999999&amp;_ignoreionsscorebelow=3D=
0&amp;_showsubsets=3D0&amp;_showpopups=3DTRUE&amp;_sortunassigned=3Dscore=
down&amp;_requireboldred=3D0#Hit6">gi|241921726</A></B></TT></TD>
    <TD noWrap><TT>&nbsp;&nbsp;31639</TT></TD>
    <TD noWrap align=3Dright><TT>51</TT></TD>
    <TD noWrap><TT>&nbsp;&nbsp;hypothetical protein SORBIDRAFT_01g035680 =

      [Sorghum bicolor]</TT></TD></TR>
  <TR>
    <TD noWrap align=3Dright><TT><B>7.</B></TT></TD>
    <TD noWrap><TT><B>&nbsp;<A=20
      =
href=3D"http://zxw-pc/mascot/cgi/master_results.pl?file=3D..%2Fdata%2F201=
21225%2FF002403.dat&amp;REPTYPE=3Dprotein&amp;_sigthreshold=3D0.05&amp;RE=
PORT=3D50&amp;_server_mudpit_switch=3D99999999&amp;_ignoreionsscorebelow=3D=
0&amp;_showsubsets=3D0&amp;_showpopups=3DTRUE&amp;_sortunassigned=3Dscore=
down&amp;_requireboldred=3D0#Hit7">gi|125602647</A></B></TT></TD>
    <TD noWrap><TT>&nbsp;&nbsp;16696</TT></TD>
    <TD noWrap align=3Dright><TT>50</TT></TD>
    <TD noWrap><TT>&nbsp;&nbsp;hypothetical protein OsJ_26520 [Oryza =
sativa=20
      Japonica Group]</TT></TD></TR>
  <TR>
    <TD noWrap align=3Dright><TT><B>8.</B></TT></TD>
    <TD noWrap><TT><B>&nbsp;<A=20
      =
href=3D"http://zxw-pc/mascot/cgi/master_results.pl?file=3D..%2Fdata%2F201=
21225%2FF002403.dat&amp;REPTYPE=3Dprotein&amp;_sigthreshold=3D0.05&amp;RE=
PORT=3D50&amp;_server_mudpit_switch=3D99999999&amp;_ignoreionsscorebelow=3D=
0&amp;_showsubsets=3D0&amp;_showpopups=3DTRUE&amp;_sortunassigned=3Dscore=
down&amp;_requireboldred=3D0#Hit8">gi|38175576</A></B></TT></TD>
    <TD noWrap><TT>&nbsp;&nbsp;16619</TT></TD>
    <TD noWrap align=3Dright><TT>50</TT></TD>
    <TD noWrap><TT>&nbsp;&nbsp;hypothetical protein [Oryza sativa =
Japonica=20
      Group]</TT></TD></TR>
  <TR>
    <TD noWrap align=3Dright><TT><B>9.</B></TT></TD>
    <TD noWrap><TT><B>&nbsp;<A=20
      =
href=3D"http://zxw-pc/mascot/cgi/master_results.pl?file=3D..%2Fdata%2F201=
21225%2FF002403.dat&amp;REPTYPE=3Dprotein&amp;_sigthreshold=3D0.05&amp;RE=
PORT=3D50&amp;_server_mudpit_switch=3D99999999&amp;_ignoreionsscorebelow=3D=
0&amp;_showsubsets=3D0&amp;_showpopups=3DTRUE&amp;_sortunassigned=3Dscore=
down&amp;_requireboldred=3D0#Hit9">gi|222868938</A></B></TT></TD>
    <TD noWrap><TT>&nbsp;&nbsp;14728</TT></TD>
    <TD noWrap align=3Dright><TT>48</TT></TD>
    <TD noWrap><TT>&nbsp;&nbsp;predicted protein [Populus=20
  trichocarpa]</TT></TD></TR>
  <TR>
    <TD noWrap align=3Dright><TT><B>10.</B></TT></TD>
    <TD noWrap><TT><B>&nbsp;<A=20
      =
href=3D"http://zxw-pc/mascot/cgi/master_results.pl?file=3D..%2Fdata%2F201=
21225%2FF002403.dat&amp;REPTYPE=3Dprotein&amp;_sigthreshold=3D0.05&amp;RE=
PORT=3D50&amp;_server_mudpit_switch=3D99999999&amp;_ignoreionsscorebelow=3D=
0&amp;_showsubsets=3D0&amp;_showpopups=3DTRUE&amp;_sortunassigned=3Dscore=
down&amp;_requireboldred=3D0#Hit10">gi|224134937</A></B></TT></TD>
    <TD noWrap><TT>&nbsp;&nbsp;14728</TT></TD>
    <TD noWrap align=3Dright><TT>48</TT></TD>
    <TD noWrap><TT>&nbsp;&nbsp;predicted protein [Populus=20
  trichocarpa]</TT></TD></TR>
  <TR>
    <TD noWrap align=3Dright><TT><B>11.</B></TT></TD>
    <TD noWrap><TT><B>&nbsp;<A=20
      =
href=3D"http://zxw-pc/mascot/cgi/master_results.pl?file=3D..%2Fdata%2F201=
21225%2FF002403.dat&amp;REPTYPE=3Dprotein&amp;_sigthreshold=3D0.05&amp;RE=
PORT=3D50&amp;_server_mudpit_switch=3D99999999&amp;_ignoreionsscorebelow=3D=
0&amp;_showsubsets=3D0&amp;_showpopups=3DTRUE&amp;_sortunassigned=3Dscore=
down&amp;_requireboldred=3D0#Hit11">gi|255540585</A></B></TT></TD>
    <TD noWrap><TT>&nbsp;&nbsp;54763</TT></TD>
    <TD noWrap align=3Dright><TT>47</TT></TD>
    <TD noWrap><TT>&nbsp;&nbsp;transcription factor, putative [Ricinus=20
      communis]</TT></TD></TR>
  <TR>
    <TD noWrap align=3Dright><TT><B>12.</B></TT></TD>
    <TD noWrap><TT><B>&nbsp;<A=20
      =
href=3D"http://zxw-pc/mascot/cgi/master_results.pl?file=3D..%2Fdata%2F201=
21225%2FF002403.dat&amp;REPTYPE=3Dprotein&amp;_sigthreshold=3D0.05&amp;RE=
PORT=3D50&amp;_server_mudpit_switch=3D99999999&amp;_ignoreionsscorebelow=3D=
0&amp;_showsubsets=3D0&amp;_showpopups=3DTRUE&amp;_sortunassigned=3Dscore=
down&amp;_requireboldred=3D0#Hit12">gi|223550472</A></B></TT></TD>
    <TD noWrap><TT>&nbsp;&nbsp;54763</TT></TD>
    <TD noWrap align=3Dright><TT>47</TT></TD>
    <TD noWrap><TT>&nbsp;&nbsp;transcription factor, putative [Ricinus=20
      communis]</TT></TD></TR>
  <TR>
    <TD noWrap align=3Dright><TT><B>13.</B></TT></TD>
    <TD noWrap><TT><B>&nbsp;<A=20
      =
href=3D"http://zxw-pc/mascot/cgi/master_results.pl?file=3D..%2Fdata%2F201=
21225%2FF002403.dat&amp;REPTYPE=3Dprotein&amp;_sigthreshold=3D0.05&amp;RE=
PORT=3D50&amp;_server_mudpit_switch=3D99999999&amp;_ignoreionsscorebelow=3D=
0&amp;_showsubsets=3D0&amp;_showpopups=3DTRUE&amp;_sortunassigned=3Dscore=
down&amp;_requireboldred=3D0#Hit13">gi|168067352</A></B></TT></TD>
    <TD noWrap><TT>&nbsp;&nbsp;32006</TT></TD>
    <TD noWrap align=3Dright><TT>46</TT></TD>
    <TD noWrap><TT>&nbsp;&nbsp;predicted protein [Physcomitrella patens =
subsp.=20
      patens]</TT></TD></TR>
  <TR>
    <TD noWrap align=3Dright><TT><B>14.</B></TT></TD>
    <TD noWrap><TT><B>&nbsp;<A=20
      =
href=3D"http://zxw-pc/mascot/cgi/master_results.pl?file=3D..%2Fdata%2F201=
21225%2FF002403.dat&amp;REPTYPE=3Dprotein&amp;_sigthreshold=3D0.05&amp;RE=
PORT=3D50&amp;_server_mudpit_switch=3D99999999&amp;_ignoreionsscorebelow=3D=
0&amp;_showsubsets=3D0&amp;_showpopups=3DTRUE&amp;_sortunassigned=3Dscore=
down&amp;_requireboldred=3D0#Hit14">gi|162662784</A></B></TT></TD>
    <TD noWrap><TT>&nbsp;&nbsp;32006</TT></TD>
    <TD noWrap align=3Dright><TT>46</TT></TD>
    <TD noWrap><TT>&nbsp;&nbsp;predicted protein [Physcomitrella patens =
subsp.=20
      patens]</TT></TD></TR>
  <TR>
    <TD noWrap align=3Dright><TT><B>15.</B></TT></TD>
    <TD noWrap><TT><B>&nbsp;<A=20
      =
href=3D"http://zxw-pc/mascot/cgi/master_results.pl?file=3D..%2Fdata%2F201=
21225%2FF002403.dat&amp;REPTYPE=3Dprotein&amp;_sigthreshold=3D0.05&amp;RE=
PORT=3D50&amp;_server_mudpit_switch=3D99999999&amp;_ignoreionsscorebelow=3D=
0&amp;_showsubsets=3D0&amp;_showpopups=3DTRUE&amp;_sortunassigned=3Dscore=
down&amp;_requireboldred=3D0#Hit15">gi|302765503</A></B></TT></TD>
    <TD noWrap><TT>&nbsp;&nbsp;86410</TT></TD>
    <TD noWrap align=3Dright><TT>46</TT></TD>
    <TD noWrap><TT>&nbsp;&nbsp;hypothetical protein SELMODRAFT_407482=20
      [Selaginella moellendorffii]</TT></TD></TR>
  <TR>
    <TD noWrap align=3Dright><TT><B>16.</B></TT></TD>
    <TD noWrap><TT><B>&nbsp;<A=20
      =
href=3D"http://zxw-pc/mascot/cgi/master_results.pl?file=3D..%2Fdata%2F201=
21225%2FF002403.dat&amp;REPTYPE=3Dprotein&amp;_sigthreshold=3D0.05&amp;RE=
PORT=3D50&amp;_server_mudpit_switch=3D99999999&amp;_ignoreionsscorebelow=3D=
0&amp;_showsubsets=3D0&amp;_showpopups=3DTRUE&amp;_sortunassigned=3Dscore=
down&amp;_requireboldred=3D0#Hit16">gi|300165592</A></B></TT></TD>
    <TD noWrap><TT>&nbsp;&nbsp;86410</TT></TD>
    <TD noWrap align=3Dright><TT>46</TT></TD>
    <TD noWrap><TT>&nbsp;&nbsp;hypothetical protein SELMODRAFT_407482=20
      [Selaginella moellendorffii]</TT></TD></TR>
  <TR>
    <TD noWrap align=3Dright><TT><B>17.</B></TT></TD>
    <TD noWrap><TT><B>&nbsp;<A=20
      =
href=3D"http://zxw-pc/mascot/cgi/master_results.pl?file=3D..%2Fdata%2F201=
21225%2FF002403.dat&amp;REPTYPE=3Dprotein&amp;_sigthreshold=3D0.05&amp;RE=
PORT=3D50&amp;_server_mudpit_switch=3D99999999&amp;_ignoreionsscorebelow=3D=
0&amp;_showsubsets=3D0&amp;_showpopups=3DTRUE&amp;_sortunassigned=3Dscore=
down&amp;_requireboldred=3D0#Hit17">gi|224029973</A></B></TT></TD>
    <TD noWrap><TT>&nbsp;&nbsp;40931</TT></TD>
    <TD noWrap align=3Dright><TT>45</TT></TD>
    <TD noWrap><TT>&nbsp;&nbsp;unknown [Zea mays]</TT></TD></TR>
  <TR>
    <TD noWrap align=3Dright><TT><B>18.</B></TT></TD>
    <TD noWrap><TT><B>&nbsp;<A=20
      =
href=3D"http://zxw-pc/mascot/cgi/master_results.pl?file=3D..%2Fdata%2F201=
21225%2FF002403.dat&amp;REPTYPE=3Dprotein&amp;_sigthreshold=3D0.05&amp;RE=
PORT=3D50&amp;_server_mudpit_switch=3D99999999&amp;_ignoreionsscorebelow=3D=
0&amp;_showsubsets=3D0&amp;_showpopups=3DTRUE&amp;_sortunassigned=3Dscore=
down&amp;_requireboldred=3D0#Hit18">gi|144583043</A></B></TT></TD>
    <TD noWrap><TT>&nbsp;&nbsp;82935</TT></TD>
    <TD noWrap align=3Dright><TT>45</TT></TD>
    <TD noWrap><TT>&nbsp;&nbsp;predicted protein [Ostreococcus =
lucimarinus=20
      CCE9901]</TT></TD></TR>
  <TR>
    <TD noWrap align=3Dright><TT><B>19.</B></TT></TD>
    <TD noWrap><TT><B>&nbsp;<A=20
      =
href=3D"http://zxw-pc/mascot/cgi/master_results.pl?file=3D..%2Fdata%2F201=
21225%2FF002403.dat&amp;REPTYPE=3Dprotein&amp;_sigthreshold=3D0.05&amp;RE=
PORT=3D50&amp;_server_mudpit_switch=3D99999999&amp;_ignoreionsscorebelow=3D=
0&amp;_showsubsets=3D0&amp;_showpopups=3DTRUE&amp;_sortunassigned=3Dscore=
down&amp;_requireboldred=3D0#Hit19">gi|144581392</A></B></TT></TD>
    <TD noWrap><TT>&nbsp;&nbsp;82935</TT></TD>
    <TD noWrap align=3Dright><TT>45</TT></TD>
    <TD noWrap><TT>&nbsp;&nbsp;pentatrichopeptide repeat (PPR) protein=20
      [Ostreococcus lucimarinus CCE9901]</TT></TD></TR>
  <TR>
    <TD noWrap align=3Dright><TT><B>20.</B></TT></TD>
    <TD noWrap><TT><B>&nbsp;<A=20
      =
href=3D"http://zxw-pc/mascot/cgi/master_results.pl?file=3D..%2Fdata%2F201=
21225%2FF002403.dat&amp;REPTYPE=3Dprotein&amp;_sigthreshold=3D0.05&amp;RE=
PORT=3D50&amp;_server_mudpit_switch=3D99999999&amp;_ignoreionsscorebelow=3D=
0&amp;_showsubsets=3D0&amp;_showpopups=3DTRUE&amp;_sortunassigned=3Dscore=
down&amp;_requireboldred=3D0#Hit20">gi|145357180</A></B></TT></TD>
    <TD noWrap><TT>&nbsp;&nbsp;82935</TT></TD>
    <TD noWrap align=3Dright><TT>45</TT></TD>
    <TD noWrap><TT>&nbsp;&nbsp;predicted protein [Ostreococcus =
lucimarinus=20
      CCE9901]</TT></TD></TR>
  <TR>
    <TD noWrap align=3Dright><TT><B>21.</B></TT></TD>
    <TD noWrap><TT><B>&nbsp;<A=20
      =
href=3D"http://zxw-pc/mascot/cgi/master_results.pl?file=3D..%2Fdata%2F201=
21225%2FF002403.dat&amp;REPTYPE=3Dprotein&amp;_sigthreshold=3D0.05&amp;RE=
PORT=3D50&amp;_server_mudpit_switch=3D99999999&amp;_ignoreionsscorebelow=3D=
0&amp;_showsubsets=3D0&amp;_showpopups=3DTRUE&amp;_sortunassigned=3Dscore=
down&amp;_requireboldred=3D0#Hit21">gi|145353726</A></B></TT></TD>
    <TD noWrap><TT>&nbsp;&nbsp;82935</TT></TD>
    <TD noWrap align=3Dright><TT>45</TT></TD>
    <TD noWrap><TT>&nbsp;&nbsp;pentatrichopeptide repeat (PPR) protein=20
      [Ostreococcus lucimarinus CCE9901]</TT></TD></TR>
  <TR>
    <TD noWrap align=3Dright><TT><B>22.</B></TT></TD>
    <TD noWrap><TT><B>&nbsp;<A=20
      =
href=3D"http://zxw-pc/mascot/cgi/master_results.pl?file=3D..%2Fdata%2F201=
21225%2FF002403.dat&amp;REPTYPE=3Dprotein&amp;_sigthreshold=3D0.05&amp;RE=
PORT=3D50&amp;_server_mudpit_switch=3D99999999&amp;_ignoreionsscorebelow=3D=
0&amp;_showsubsets=3D0&amp;_showpopups=3DTRUE&amp;_sortunassigned=3Dscore=
down&amp;_requireboldred=3D0#Hit22">gi|330251159</A></B></TT></TD>
    <TD noWrap><TT>&nbsp;&nbsp;20474</TT></TD>
    <TD noWrap align=3Dright><TT>45</TT></TD>
    <TD noWrap><TT>&nbsp;&nbsp;uncharacterized protein [Arabidopsis=20
      thaliana]</TT></TD></TR>
  <TR>
    <TD noWrap align=3Dright><TT><B>23.</B></TT></TD>
    <TD noWrap><TT><B>&nbsp;<A=20
      =
href=3D"http://zxw-pc/mascot/cgi/master_results.pl?file=3D..%2Fdata%2F201=
21225%2FF002403.dat&amp;REPTYPE=3Dprotein&amp;_sigthreshold=3D0.05&amp;RE=
PORT=3D50&amp;_server_mudpit_switch=3D99999999&amp;_ignoreionsscorebelow=3D=
0&amp;_showsubsets=3D0&amp;_showpopups=3DTRUE&amp;_sortunassigned=3Dscore=
down&amp;_requireboldred=3D0#Hit23">gi|15225458</A></B></TT></TD>
    <TD noWrap><TT>&nbsp;&nbsp;20474</TT></TD>
    <TD noWrap align=3Dright><TT>45</TT></TD>
    <TD noWrap><TT>&nbsp;&nbsp;uncharacterized protein [Arabidopsis=20
      thaliana]</TT></TD></TR>
  <TR>
    <TD noWrap align=3Dright><TT><B>24.</B></TT></TD>
    <TD noWrap><TT><B>&nbsp;<A=20
      =
href=3D"http://zxw-pc/mascot/cgi/master_results.pl?file=3D..%2Fdata%2F201=
21225%2FF002403.dat&amp;REPTYPE=3Dprotein&amp;_sigthreshold=3D0.05&amp;RE=
PORT=3D50&amp;_server_mudpit_switch=3D99999999&amp;_ignoreionsscorebelow=3D=
0&amp;_showsubsets=3D0&amp;_showpopups=3DTRUE&amp;_sortunassigned=3Dscore=
down&amp;_requireboldred=3D0#Hit24">gi|20198050</A></B></TT></TD>
    <TD noWrap><TT>&nbsp;&nbsp;20474</TT></TD>
    <TD noWrap align=3Dright><TT>45</TT></TD>
    <TD noWrap><TT>&nbsp;&nbsp;unknown protein [Arabidopsis=20
  thaliana]</TT></TD></TR>
  <TR>
    <TD noWrap align=3Dright><TT><B>25.</B></TT></TD>
    <TD noWrap><TT><B>&nbsp;<A=20
      =
href=3D"http://zxw-pc/mascot/cgi/master_results.pl?file=3D..%2Fdata%2F201=
21225%2FF002403.dat&amp;REPTYPE=3Dprotein&amp;_sigthreshold=3D0.05&amp;RE=
PORT=3D50&amp;_server_mudpit_switch=3D99999999&amp;_ignoreionsscorebelow=3D=
0&amp;_showsubsets=3D0&amp;_showpopups=3DTRUE&amp;_sortunassigned=3Dscore=
down&amp;_requireboldred=3D0#Hit25">gi|4726110</A></B></TT></TD>
    <TD noWrap><TT>&nbsp;&nbsp;20474</TT></TD>
    <TD noWrap align=3Dright><TT>45</TT></TD>
    <TD noWrap><TT>&nbsp;&nbsp;unknown protein [Arabidopsis=20
  thaliana]</TT></TD></TR>
  <TR>
    <TD noWrap align=3Dright><TT><B>26.</B></TT></TD>
    <TD noWrap><TT><B>&nbsp;<A=20
      =
href=3D"http://zxw-pc/mascot/cgi/master_results.pl?file=3D..%2Fdata%2F201=
21225%2FF002403.dat&amp;REPTYPE=3Dprotein&amp;_sigthreshold=3D0.05&amp;RE=
PORT=3D50&amp;_server_mudpit_switch=3D99999999&amp;_ignoreionsscorebelow=3D=
0&amp;_showsubsets=3D0&amp;_showpopups=3DTRUE&amp;_sortunassigned=3Dscore=
down&amp;_requireboldred=3D0#Hit26">gi|224995910</A></B></TT></TD>
    <TD noWrap><TT>&nbsp;&nbsp;25251</TT></TD>
    <TD noWrap align=3Dright><TT>45</TT></TD>
    <TD noWrap><TT>&nbsp;&nbsp;seed ripening regulated protein [Camellia =

      oleifera]</TT></TD></TR>
  <TR>
    <TD noWrap align=3Dright><TT><B>27.</B></TT></TD>
    <TD noWrap><TT><B>&nbsp;<A=20
      =
href=3D"http://zxw-pc/mascot/cgi/master_results.pl?file=3D..%2Fdata%2F201=
21225%2FF002403.dat&amp;REPTYPE=3Dprotein&amp;_sigthreshold=3D0.05&amp;RE=
PORT=3D50&amp;_server_mudpit_switch=3D99999999&amp;_ignoreionsscorebelow=3D=
0&amp;_showsubsets=3D0&amp;_showpopups=3DTRUE&amp;_sortunassigned=3Dscore=
down&amp;_requireboldred=3D0#Hit27">gi|116309168</A></B></TT></TD>
    <TD noWrap><TT>&nbsp;&nbsp;66476</TT></TD>
    <TD noWrap align=3Dright><TT>45</TT></TD>
    <TD noWrap><TT>&nbsp;&nbsp;OSIGBa0136B09.2 [Oryza sativa Indica=20
    Group]</TT></TD></TR>
  <TR>
    <TD noWrap align=3Dright><TT><B>28.</B></TT></TD>
    <TD noWrap><TT><B>&nbsp;<A=20
      =
href=3D"http://zxw-pc/mascot/cgi/master_results.pl?file=3D..%2Fdata%2F201=
21225%2FF002403.dat&amp;REPTYPE=3Dprotein&amp;_sigthreshold=3D0.05&amp;RE=
PORT=3D50&amp;_server_mudpit_switch=3D99999999&amp;_ignoreionsscorebelow=3D=
0&amp;_showsubsets=3D0&amp;_showpopups=3DTRUE&amp;_sortunassigned=3Dscore=
down&amp;_requireboldred=3D0#Hit28">gi|38343984</A></B></TT></TD>
    <TD noWrap><TT>&nbsp;&nbsp;66476</TT></TD>
    <TD noWrap align=3Dright><TT>45</TT></TD>
    <TD noWrap><TT>&nbsp;&nbsp;OSJNBa0041M21.8 [Oryza sativa Japonica=20
      Group]</TT></TD></TR>
  <TR>
    <TD noWrap align=3Dright><TT><B>29.</B></TT></TD>
    <TD noWrap><TT><B>&nbsp;<A=20
      =
href=3D"http://zxw-pc/mascot/cgi/master_results.pl?file=3D..%2Fdata%2F201=
21225%2FF002403.dat&amp;REPTYPE=3Dprotein&amp;_sigthreshold=3D0.05&amp;RE=
PORT=3D50&amp;_server_mudpit_switch=3D99999999&amp;_ignoreionsscorebelow=3D=
0&amp;_showsubsets=3D0&amp;_showpopups=3DTRUE&amp;_sortunassigned=3Dscore=
down&amp;_requireboldred=3D0#Hit29">gi|38343992</A></B></TT></TD>
    <TD noWrap><TT>&nbsp;&nbsp;66476</TT></TD>
    <TD noWrap align=3Dright><TT>45</TT></TD>
    <TD noWrap><TT>&nbsp;&nbsp;OSJNBa0093P23.3 [Oryza sativa Japonica=20
      Group]</TT></TD></TR>
  <TR>
    <TD noWrap align=3Dright><TT><B>30.</B></TT></TD>
    <TD noWrap><TT><B>&nbsp;<A=20
      =
href=3D"http://zxw-pc/mascot/cgi/master_results.pl?file=3D..%2Fdata%2F201=
21225%2FF002403.dat&amp;REPTYPE=3Dprotein&amp;_sigthreshold=3D0.05&amp;RE=
PORT=3D50&amp;_server_mudpit_switch=3D99999999&amp;_ignoreionsscorebelow=3D=
0&amp;_showsubsets=3D0&amp;_showpopups=3DTRUE&amp;_sortunassigned=3Dscore=
down&amp;_requireboldred=3D0#Hit30">gi|296089828</A></B></TT></TD>
    <TD noWrap><TT>&nbsp;&nbsp;43620</TT></TD>
    <TD noWrap align=3Dright><TT>44</TT></TD>
    <TD noWrap><TT>&nbsp;&nbsp;unnamed protein product [Vitis=20
  vinifera]</TT></TD></TR>
  <TR>
    <TD noWrap align=3Dright><TT><B>31.</B></TT></TD>
    <TD noWrap><TT><B>&nbsp;<A=20
      =
href=3D"http://zxw-pc/mascot/cgi/master_results.pl?file=3D..%2Fdata%2F201=
21225%2FF002403.dat&amp;REPTYPE=3Dprotein&amp;_sigthreshold=3D0.05&amp;RE=
PORT=3D50&amp;_server_mudpit_switch=3D99999999&amp;_ignoreionsscorebelow=3D=
0&amp;_showsubsets=3D0&amp;_showpopups=3DTRUE&amp;_sortunassigned=3Dscore=
down&amp;_requireboldred=3D0#Hit31">gi|108864468</A></B></TT></TD>
    <TD noWrap><TT>&nbsp;&nbsp;14949</TT></TD>
    <TD noWrap align=3Dright><TT>44</TT></TD>
    <TD noWrap><TT>&nbsp;&nbsp;expressed protein [Oryza sativa Japonica=20
      Group]</TT></TD></TR>
  <TR>
    <TD noWrap align=3Dright><TT><B>32.</B></TT></TD>
    <TD noWrap><TT><B>&nbsp;<A=20
      =
href=3D"http://zxw-pc/mascot/cgi/master_results.pl?file=3D..%2Fdata%2F201=
21225%2FF002403.dat&amp;REPTYPE=3Dprotein&amp;_sigthreshold=3D0.05&amp;RE=
PORT=3D50&amp;_server_mudpit_switch=3D99999999&amp;_ignoreionsscorebelow=3D=
0&amp;_showsubsets=3D0&amp;_showpopups=3DTRUE&amp;_sortunassigned=3Dscore=
down&amp;_requireboldred=3D0#Hit32">gi|159486145</A></B></TT></TD>
    <TD noWrap><TT>&nbsp;&nbsp;45922</TT></TD>
    <TD noWrap align=3Dright><TT>44</TT></TD>
    <TD noWrap><TT>&nbsp;&nbsp;hypothetical protein CHLREDRAFT_178915=20
      [Chlamydomonas reinhardtii]</TT></TD></TR>
  <TR>
    <TD noWrap align=3Dright><TT><B>33.</B></TT></TD>
    <TD noWrap><TT><B>&nbsp;<A=20
      =
href=3D"http://zxw-pc/mascot/cgi/master_results.pl?file=3D..%2Fdata%2F201=
21225%2FF002403.dat&amp;REPTYPE=3Dprotein&amp;_sigthreshold=3D0.05&amp;RE=
PORT=3D50&amp;_server_mudpit_switch=3D99999999&amp;_ignoreionsscorebelow=3D=
0&amp;_showsubsets=3D0&amp;_showpopups=3DTRUE&amp;_sortunassigned=3Dscore=
down&amp;_requireboldred=3D0#Hit33">gi|158271998</A></B></TT></TD>
    <TD noWrap><TT>&nbsp;&nbsp;45922</TT></TD>
    <TD noWrap align=3Dright><TT>44</TT></TD>
    <TD noWrap><TT>&nbsp;&nbsp;predicted protein [Chlamydomonas=20
      reinhardtii]</TT></TD></TR>
  <TR>
    <TD noWrap align=3Dright><TT><B>34.</B></TT></TD>
    <TD noWrap><TT><B>&nbsp;<A=20
      =
href=3D"http://zxw-pc/mascot/cgi/master_results.pl?file=3D..%2Fdata%2F201=
21225%2FF002403.dat&amp;REPTYPE=3Dprotein&amp;_sigthreshold=3D0.05&amp;RE=
PORT=3D50&amp;_server_mudpit_switch=3D99999999&amp;_ignoreionsscorebelow=3D=
0&amp;_showsubsets=3D0&amp;_showpopups=3DTRUE&amp;_sortunassigned=3Dscore=
down&amp;_requireboldred=3D0#Hit34">gi|89242564</A></B></TT></TD>
    <TD noWrap><TT>&nbsp;&nbsp;54934</TT></TD>
    <TD noWrap align=3Dright><TT>44</TT></TD>
    <TD noWrap><TT>&nbsp;&nbsp;maturase K [Eupomatia =
bennettii]</TT></TD></TR>
  <TR>
    <TD noWrap align=3Dright><TT><B>35.</B></TT></TD>
    <TD noWrap><TT><B>&nbsp;<A=20
      =
href=3D"http://zxw-pc/mascot/cgi/master_results.pl?file=3D..%2Fdata%2F201=
21225%2FF002403.dat&amp;REPTYPE=3Dprotein&amp;_sigthreshold=3D0.05&amp;RE=
PORT=3D50&amp;_server_mudpit_switch=3D99999999&amp;_ignoreionsscorebelow=3D=
0&amp;_showsubsets=3D0&amp;_showpopups=3DTRUE&amp;_sortunassigned=3Dscore=
down&amp;_requireboldred=3D0#Hit35">gi|303276454</A></B></TT></TD>
    <TD noWrap><TT>&nbsp;&nbsp;46366</TT></TD>
    <TD noWrap align=3Dright><TT>44</TT></TD>
    <TD noWrap><TT>&nbsp;&nbsp;predicted protein [Micromonas pusilla=20
      CCMP1545]</TT></TD></TR>
  <TR>
    <TD noWrap align=3Dright><TT><B>36.</B></TT></TD>
    <TD noWrap><TT><B>&nbsp;<A=20
      =
href=3D"http://zxw-pc/mascot/cgi/master_results.pl?file=3D..%2Fdata%2F201=
21225%2FF002403.dat&amp;REPTYPE=3Dprotein&amp;_sigthreshold=3D0.05&amp;RE=
PORT=3D50&amp;_server_mudpit_switch=3D99999999&amp;_ignoreionsscorebelow=3D=
0&amp;_showsubsets=3D0&amp;_showpopups=3DTRUE&amp;_sortunassigned=3Dscore=
down&amp;_requireboldred=3D0#Hit36">gi|226461873</A></B></TT></TD>
    <TD noWrap><TT>&nbsp;&nbsp;46366</TT></TD>
    <TD noWrap align=3Dright><TT>44</TT></TD>
    <TD noWrap><TT>&nbsp;&nbsp;predicted protein [Micromonas pusilla=20
      CCMP1545]</TT></TD></TR>
  <TR>
    <TD noWrap align=3Dright><TT><B>37.</B></TT></TD>
    <TD noWrap><TT><B>&nbsp;<A=20
      =
href=3D"http://zxw-pc/mascot/cgi/master_results.pl?file=3D..%2Fdata%2F201=
21225%2FF002403.dat&amp;REPTYPE=3Dprotein&amp;_sigthreshold=3D0.05&amp;RE=
PORT=3D50&amp;_server_mudpit_switch=3D99999999&amp;_ignoreionsscorebelow=3D=
0&amp;_showsubsets=3D0&amp;_showpopups=3DTRUE&amp;_sortunassigned=3Dscore=
down&amp;_requireboldred=3D0#Hit37">gi|332006213</A></B></TT></TD>
    <TD noWrap><TT>&nbsp;&nbsp;46006</TT></TD>
    <TD noWrap align=3Dright><TT>44</TT></TD>
    <TD noWrap><TT>&nbsp;&nbsp;Shaggy-related protein kinase alpha=20
      [Arabidopsis thaliana]</TT></TD></TR>
  <TR>
    <TD noWrap align=3Dright><TT><B>38.</B></TT></TD>
    <TD noWrap><TT><B>&nbsp;<A=20
      =
href=3D"http://zxw-pc/mascot/cgi/master_results.pl?file=3D..%2Fdata%2F201=
21225%2FF002403.dat&amp;REPTYPE=3Dprotein&amp;_sigthreshold=3D0.05&amp;RE=
PORT=3D50&amp;_server_mudpit_switch=3D99999999&amp;_ignoreionsscorebelow=3D=
0&amp;_showsubsets=3D0&amp;_showpopups=3DTRUE&amp;_sortunassigned=3Dscore=
down&amp;_requireboldred=3D0#Hit38">gi|27735207</A></B></TT></TD>
    <TD noWrap><TT>&nbsp;&nbsp;46006</TT></TD>
    <TD noWrap align=3Dright><TT>44</TT></TD>
    <TD noWrap><TT>&nbsp;&nbsp;RecName: Full=3DShaggy-related protein =
kinase=20
      alpha; AltName: Full=3DASK-alpha</TT></TD></TR>
  <TR>
    <TD noWrap align=3Dright><TT><B>39.</B></TT></TD>
    <TD noWrap><TT><B>&nbsp;<A=20
      =
href=3D"http://zxw-pc/mascot/cgi/master_results.pl?file=3D..%2Fdata%2F201=
21225%2FF002403.dat&amp;REPTYPE=3Dprotein&amp;_sigthreshold=3D0.05&amp;RE=
PORT=3D50&amp;_server_mudpit_switch=3D99999999&amp;_ignoreionsscorebelow=3D=
0&amp;_showsubsets=3D0&amp;_showpopups=3DTRUE&amp;_sortunassigned=3Dscore=
down&amp;_requireboldred=3D0#Hit39">gi|18421039</A></B></TT></TD>
    <TD noWrap><TT>&nbsp;&nbsp;46006</TT></TD>
    <TD noWrap align=3Dright><TT>44</TT></TD>
    <TD noWrap><TT>&nbsp;&nbsp;Shaggy-related protein kinase alpha=20
      [Arabidopsis thaliana]</TT></TD></TR>
  <TR>
    <TD noWrap align=3Dright><TT><B>40.</B></TT></TD>
    <TD noWrap><TT><B>&nbsp;<A=20
      =
href=3D"http://zxw-pc/mascot/cgi/master_results.pl?file=3D..%2Fdata%2F201=
21225%2FF002403.dat&amp;REPTYPE=3Dprotein&amp;_sigthreshold=3D0.05&amp;RE=
PORT=3D50&amp;_server_mudpit_switch=3D99999999&amp;_ignoreionsscorebelow=3D=
0&amp;_showsubsets=3D0&amp;_showpopups=3DTRUE&amp;_sortunassigned=3Dscore=
down&amp;_requireboldred=3D0#Hit40">gi|23296760</A></B></TT></TD>
    <TD noWrap><TT>&nbsp;&nbsp;46006</TT></TD>
    <TD noWrap align=3Dright><TT>44</TT></TD>
    <TD noWrap><TT>&nbsp;&nbsp;putative shaggy kinase alpha [Arabidopsis =

      thaliana]</TT></TD></TR>
  <TR>
    <TD noWrap align=3Dright><TT><B>41.</B></TT></TD>
    <TD noWrap><TT><B>&nbsp;<A=20
      =
href=3D"http://zxw-pc/mascot/cgi/master_results.pl?file=3D..%2Fdata%2F201=
21225%2FF002403.dat&amp;REPTYPE=3Dprotein&amp;_sigthreshold=3D0.05&amp;RE=
PORT=3D50&amp;_server_mudpit_switch=3D99999999&amp;_ignoreionsscorebelow=3D=
0&amp;_showsubsets=3D0&amp;_showpopups=3DTRUE&amp;_sortunassigned=3Dscore=
down&amp;_requireboldred=3D0#Hit41">gi|16226768</A></B></TT></TD>
    <TD noWrap><TT>&nbsp;&nbsp;46006</TT></TD>
    <TD noWrap align=3Dright><TT>44</TT></TD>
    <TD noWrap><TT>&nbsp;&nbsp;AT5g26750/F2P16_10 [Arabidopsis=20
    thaliana]</TT></TD></TR>
  <TR>
    <TD noWrap align=3Dright><TT><B>42.</B></TT></TD>
    <TD noWrap><TT><B>&nbsp;<A=20
      =
href=3D"http://zxw-pc/mascot/cgi/master_results.pl?file=3D..%2Fdata%2F201=
21225%2FF002403.dat&amp;REPTYPE=3Dprotein&amp;_sigthreshold=3D0.05&amp;RE=
PORT=3D50&amp;_server_mudpit_switch=3D99999999&amp;_ignoreionsscorebelow=3D=
0&amp;_showsubsets=3D0&amp;_showpopups=3DTRUE&amp;_sortunassigned=3Dscore=
down&amp;_requireboldred=3D0#Hit42">gi|15028149</A></B></TT></TD>
    <TD noWrap><TT>&nbsp;&nbsp;46006</TT></TD>
    <TD noWrap align=3Dright><TT>44</TT></TD>
    <TD noWrap><TT>&nbsp;&nbsp;putative shaggy kinase alpha [Arabidopsis =

      thaliana]</TT></TD></TR>
  <TR>
    <TD noWrap align=3Dright><TT><B>43.</B></TT></TD>
    <TD noWrap><TT><B>&nbsp;<A=20
      =
href=3D"http://zxw-pc/mascot/cgi/master_results.pl?file=3D..%2Fdata%2F201=
21225%2FF002403.dat&amp;REPTYPE=3Dprotein&amp;_sigthreshold=3D0.05&amp;RE=
PORT=3D50&amp;_server_mudpit_switch=3D99999999&amp;_ignoreionsscorebelow=3D=
0&amp;_showsubsets=3D0&amp;_showpopups=3DTRUE&amp;_sortunassigned=3Dscore=
down&amp;_requireboldred=3D0#Hit43">gi|2398519</A></B></TT></TD>
    <TD noWrap><TT>&nbsp;&nbsp;45923</TT></TD>
    <TD noWrap align=3Dright><TT>44</TT></TD>
    <TD noWrap><TT>&nbsp;&nbsp;shaggy-like kinase alpha [Arabidopsis=20
      thaliana]</TT></TD></TR>
  <TR>
    <TD noWrap align=3Dright><TT><B>44.</B></TT></TD>
    <TD noWrap><TT><B>&nbsp;<A=20
      =
href=3D"http://zxw-pc/mascot/cgi/master_results.pl?file=3D..%2Fdata%2F201=
21225%2FF002403.dat&amp;REPTYPE=3Dprotein&amp;_sigthreshold=3D0.05&amp;RE=
PORT=3D50&amp;_server_mudpit_switch=3D99999999&amp;_ignoreionsscorebelow=3D=
0&amp;_showsubsets=3D0&amp;_showpopups=3DTRUE&amp;_sortunassigned=3Dscore=
down&amp;_requireboldred=3D0#Hit44">gi|1769889</A></B></TT></TD>
    <TD noWrap><TT>&nbsp;&nbsp;45995</TT></TD>
    <TD noWrap align=3Dright><TT>44</TT></TD>
    <TD noWrap><TT>&nbsp;&nbsp;serine /threonine protein kinase =
[Arabidopsis=20
      thaliana]</TT></TD></TR>
  <TR>
    <TD noWrap align=3Dright><TT><B>45.</B></TT></TD>
    <TD noWrap><TT><B>&nbsp;<A=20
      =
href=3D"http://zxw-pc/mascot/cgi/master_results.pl?file=3D..%2Fdata%2F201=
21225%2FF002403.dat&amp;REPTYPE=3Dprotein&amp;_sigthreshold=3D0.05&amp;RE=
PORT=3D50&amp;_server_mudpit_switch=3D99999999&amp;_ignoreionsscorebelow=3D=
0&amp;_showsubsets=3D0&amp;_showpopups=3DTRUE&amp;_sortunassigned=3Dscore=
down&amp;_requireboldred=3D0#Hit45">gi|460832</A></B></TT></TD>
    <TD noWrap><TT>&nbsp;&nbsp;45995</TT></TD>
    <TD noWrap align=3Dright><TT>44</TT></TD>
    <TD noWrap><TT>&nbsp;&nbsp;shaggy related kinase [Arabidopsis=20
      thaliana]</TT></TD></TR>
  <TR>
    <TD noWrap align=3Dright><TT><B>46.</B></TT></TD>
    <TD noWrap><TT><B>&nbsp;<A=20
      =
href=3D"http://zxw-pc/mascot/cgi/master_results.pl?file=3D..%2Fdata%2F201=
21225%2FF002403.dat&amp;REPTYPE=3Dprotein&amp;_sigthreshold=3D0.05&amp;RE=
PORT=3D50&amp;_server_mudpit_switch=3D99999999&amp;_ignoreionsscorebelow=3D=
0&amp;_showsubsets=3D0&amp;_showpopups=3DTRUE&amp;_sortunassigned=3Dscore=
down&amp;_requireboldred=3D0#Hit46">gi|302791507</A></B></TT></TD>
    <TD noWrap><TT>&nbsp;&nbsp;48525</TT></TD>
    <TD noWrap align=3Dright><TT>44</TT></TD>
    <TD noWrap><TT>&nbsp;&nbsp;hypothetical protein SELMODRAFT_417332=20
      [Selaginella moellendorffii]</TT></TD></TR>
  <TR>
    <TD noWrap align=3Dright><TT><B>47.</B></TT></TD>
    <TD noWrap><TT><B>&nbsp;<A=20
      =
href=3D"http://zxw-pc/mascot/cgi/master_results.pl?file=3D..%2Fdata%2F201=
21225%2FF002403.dat&amp;REPTYPE=3Dprotein&amp;_sigthreshold=3D0.05&amp;RE=
PORT=3D50&amp;_server_mudpit_switch=3D99999999&amp;_ignoreionsscorebelow=3D=
0&amp;_showsubsets=3D0&amp;_showpopups=3DTRUE&amp;_sortunassigned=3Dscore=
down&amp;_requireboldred=3D0#Hit47">gi|300154890</A></B></TT></TD>
    <TD noWrap><TT>&nbsp;&nbsp;48525</TT></TD>
    <TD noWrap align=3Dright><TT>44</TT></TD>
    <TD noWrap><TT>&nbsp;&nbsp;hypothetical protein SELMODRAFT_417332=20
      [Selaginella moellendorffii]</TT></TD></TR>
  <TR>
    <TD noWrap align=3Dright><TT><B>48.</B></TT></TD>
    <TD noWrap><TT><B>&nbsp;<A=20
      =
href=3D"http://zxw-pc/mascot/cgi/master_results.pl?file=3D..%2Fdata%2F201=
21225%2FF002403.dat&amp;REPTYPE=3Dprotein&amp;_sigthreshold=3D0.05&amp;RE=
PORT=3D50&amp;_server_mudpit_switch=3D99999999&amp;_ignoreionsscorebelow=3D=
0&amp;_showsubsets=3D0&amp;_showpopups=3DTRUE&amp;_sortunassigned=3Dscore=
down&amp;_requireboldred=3D0#Hit48">gi|8778881</A></B></TT></TD>
    <TD noWrap><TT>&nbsp;&nbsp;12992</TT></TD>
    <TD noWrap align=3Dright><TT>44</TT></TD>
    <TD noWrap><TT>&nbsp;&nbsp;T7N9.3 [Arabidopsis =
thaliana]</TT></TD></TR>
  <TR>
    <TD noWrap align=3Dright><TT><B>49.</B></TT></TD>
    <TD noWrap><TT><B>&nbsp;<A=20
      =
href=3D"http://zxw-pc/mascot/cgi/master_results.pl?file=3D..%2Fdata%2F201=
21225%2FF002403.dat&amp;REPTYPE=3Dprotein&amp;_sigthreshold=3D0.05&amp;RE=
PORT=3D50&amp;_server_mudpit_switch=3D99999999&amp;_ignoreionsscorebelow=3D=
0&amp;_showsubsets=3D0&amp;_showpopups=3DTRUE&amp;_sortunassigned=3Dscore=
down&amp;_requireboldred=3D0#Hit49">gi|168064856</A></B></TT></TD>
    <TD noWrap><TT>&nbsp;&nbsp;15765</TT></TD>
    <TD noWrap align=3Dright><TT>43</TT></TD>
    <TD noWrap><TT>&nbsp;&nbsp;predicted protein [Physcomitrella patens =
subsp.=20
      patens]</TT></TD></TR>
  <TR>
    <TD noWrap align=3Dright><TT><B>50.</B></TT></TD>
    <TD noWrap><TT><B>&nbsp;<A=20
      =
href=3D"http://zxw-pc/mascot/cgi/master_results.pl?file=3D..%2Fdata%2F201=
21225%2FF002403.dat&amp;REPTYPE=3Dprotein&amp;_sigthreshold=3D0.05&amp;RE=
PORT=3D50&amp;_server_mudpit_switch=3D99999999&amp;_ignoreionsscorebelow=3D=
0&amp;_showsubsets=3D0&amp;_showpopups=3DTRUE&amp;_sortunassigned=3Dscore=
down&amp;_requireboldred=3D0#Hit50">gi|162664110</A></B></TT></TD>
    <TD noWrap><TT>&nbsp;&nbsp;15765</TT></TD>
    <TD noWrap align=3Dright><TT>43</TT></TD>
    <TD noWrap><TT>&nbsp;&nbsp;predicted protein [Physcomitrella patens =
subsp.=20
      patens]</TT></TD></TR></TBODY></TABLE>
<H3>Results List</H3>
<TABLE border=3D0 cellSpacing=3D0>
  <TBODY>
  <TR>
    <TD><TT><B><A =
name=3DHit1>1.</A>&nbsp;&nbsp;&nbsp;&nbsp;</B></TT></TD>
    <TD noWrap><TT><A=20
      =
href=3D"http://zxw-pc/mascot/cgi/protein_view.pl?file=3D../data/20121225/=
F002403.dat&amp;hit=3D1"=20
      =
target=3D_blank>gi|148908062</A>&nbsp;&nbsp;&nbsp;&nbsp;<B>Mass:</B>&nbsp=
;13592&nbsp;&nbsp;&nbsp;&nbsp;<B>Score:</B>&nbsp;53&nbsp;&nbsp;&nbsp;&nbs=
p;&nbsp;<B>Expect:</B>&nbsp;9.1&nbsp;&nbsp;<B>Matches:</B>&nbsp;7</TT></T=
D></TR>
  <TR>
    <TD>&nbsp;</TD>
    <TD noWrap><TT>unknown [Picea =
sitchensis]</TT></TD></TR></TBODY></TABLE>
<TABLE border=3D0 cellSpacing=3D0 cellPadding=3D0>
  <TBODY>
  <TR>
    <TD><TT>&nbsp;&nbsp;&nbsp;&nbsp;&nbsp;&nbsp;</TT></TD>
    <TD align=3Dright><TT><B>Observed&nbsp;&nbsp;</B></TT></TD>
    <TD noWrap align=3Dright><TT><B>Mr(expt)&nbsp;&nbsp;</B></TT></TD>
    <TD noWrap align=3Dright><TT><B>Mr(calc)&nbsp;&nbsp;</B></TT></TD>
    <TD align=3Dright><TT><B>&nbsp;ppm&nbsp;&nbsp;</B></TT></TD>
    <TD align=3Dright><TT><B>Start&nbsp;</B></TT></TD>
    <TD align=3Dright><TT><B>&nbsp;</B></TT></TD>
    <TD align=3Dright><TT><B>End&nbsp;</B></TT></TD>
    <TD align=3Dright><TT><B>Miss&nbsp;</B></TT></TD>
    <TD align=3Dright><TT><B>Ions&nbsp;</B></TT></TD>
    <TD><TT><B>&nbsp;Peptide</B></TT></TD></TR>
  <TR>
    <TD align=3Dright>&nbsp;</TD>
    <TD align=3Dright><TT>787.4236&nbsp;&nbsp;</TT></TD>
    <TD align=3Dright><TT>786.4163&nbsp;&nbsp;</TT></TD>
    <TD align=3Dright><TT>786.3912&nbsp;&nbsp;</TT></TD>
    <TD noWrap align=3Dright><TT>32.0&nbsp;</TT></TD>
    <TD align=3Dright><TT>112&nbsp;</TT></TD>
    <TD noWrap align=3Dright><TT>-&nbsp;</TT></TD>
    <TD align=3Dright><TT>117&nbsp;</TT></TD>
    <TD align=3Dright><TT>0&nbsp;&nbsp;</TT></TD>
    <TD noWrap align=3Dright><TT>---&nbsp;&nbsp;</TT></TD>
    <TD noWrap><TT>&nbsp;R.YNSLYK.-</TT></TD></TR>
  <TR>
    <TD align=3Dright>&nbsp;</TD>
    <TD align=3Dright><TT>813.3928&nbsp;&nbsp;</TT></TD>
    <TD align=3Dright><TT>812.3855&nbsp;&nbsp;</TT></TD>
    <TD align=3Dright><TT>812.4003&nbsp;&nbsp;</TT></TD>
    <TD noWrap align=3Dright><TT>-18.20&nbsp;</TT></TD>
    <TD align=3Dright><TT>12&nbsp;</TT></TD>
    <TD noWrap align=3Dright><TT>-&nbsp;</TT></TD>
    <TD align=3Dright><TT>17&nbsp;</TT></TD>
    <TD align=3Dright><TT>0&nbsp;&nbsp;</TT></TD>
    <TD noWrap align=3Dright><TT>---&nbsp;&nbsp;</TT></TD>
    <TD noWrap><TT>&nbsp;R.FQIFCR.R</TT></TD></TR>
  <TR>
    <TD align=3Dright>&nbsp;</TD>
    <TD align=3Dright><TT>857.4175&nbsp;&nbsp;</TT></TD>
    <TD align=3Dright><TT>856.4102&nbsp;&nbsp;</TT></TD>
    <TD align=3Dright><TT>856.4654&nbsp;&nbsp;</TT></TD>
    <TD noWrap align=3Dright><TT>-64.47&nbsp;</TT></TD>
    <TD align=3Dright><TT>52&nbsp;</TT></TD>
    <TD noWrap align=3Dright><TT>-&nbsp;</TT></TD>
    <TD align=3Dright><TT>59&nbsp;</TT></TD>
    <TD align=3Dright><TT>0&nbsp;&nbsp;</TT></TD>
    <TD noWrap align=3Dright><TT>---&nbsp;&nbsp;</TT></TD>
    <TD noWrap><TT>&nbsp;K.LPPSTNTK.T</TT></TD></TR>
  <TR>
    <TD align=3Dright>&nbsp;</TD>
    <TD align=3Dright><TT>963.5281&nbsp;&nbsp;</TT></TD>
    <TD align=3Dright><TT>962.5209&nbsp;&nbsp;</TT></TD>
    <TD align=3Dright><TT>962.5239&nbsp;&nbsp;</TT></TD>
    <TD noWrap align=3Dright><TT>-3.13&nbsp;</TT></TD>
    <TD align=3Dright><TT>6&nbsp;</TT></TD>
    <TD noWrap align=3Dright><TT>-&nbsp;</TT></TD>
    <TD align=3Dright><TT>11&nbsp;</TT></TD>
    <TD align=3Dright><TT>1&nbsp;&nbsp;</TT></TD>
    <TD noWrap align=3Dright><TT>---&nbsp;&nbsp;</TT></TD>
    <TD noWrap><TT>&nbsp;R.WIWRFR.F</TT></TD></TR>
  <TR>
    <TD align=3Dright>&nbsp;</TD>
    <TD align=3Dright><TT>963.5281&nbsp;&nbsp;</TT></TD>
    <TD align=3Dright><TT>962.5209&nbsp;&nbsp;</TT></TD>
    <TD align=3Dright><TT>962.5239&nbsp;&nbsp;</TT></TD>
    <TD noWrap align=3Dright><TT>-3.13&nbsp;</TT></TD>
    <TD align=3Dright><TT>6&nbsp;</TT></TD>
    <TD noWrap align=3Dright><TT>-&nbsp;</TT></TD>
    <TD align=3Dright><TT>11&nbsp;</TT></TD>
    <TD align=3Dright><TT>1&nbsp;&nbsp;</TT></TD>
    <TD noWrap align=3Dright><TT>---&nbsp;&nbsp;</TT></TD>
    <TD noWrap><TT>&nbsp;R.WIWRFR.F</TT></TD></TR>
  <TR>
    <TD align=3Dright>&nbsp;</TD>
    <TD align=3Dright><TT>1314.6174&nbsp;&nbsp;</TT></TD>
    <TD align=3Dright><TT>1313.6101&nbsp;&nbsp;</TT></TD>
    <TD align=3Dright><TT>1313.7303&nbsp;&nbsp;</TT></TD>
    <TD noWrap align=3Dright><TT>-91.45&nbsp;</TT></TD>
    <TD align=3Dright><TT>40&nbsp;</TT></TD>
    <TD noWrap align=3Dright><TT>-&nbsp;</TT></TD>
    <TD align=3Dright><TT>51&nbsp;</TT></TD>
    <TD align=3Dright><TT>1&nbsp;&nbsp;</TT></TD>
    <TD noWrap align=3Dright><TT>---&nbsp;&nbsp;</TT></TD>
    <TD noWrap><TT>&nbsp;R.LSLPLSRNSAEK.L</TT></TD></TR>
  <TR>
    <TD align=3Dright>&nbsp;</TD>
    <TD align=3Dright><TT>1314.6174&nbsp;&nbsp;</TT></TD>
    <TD align=3Dright><TT>1313.6101&nbsp;&nbsp;</TT></TD>
    <TD align=3Dright><TT>1313.7303&nbsp;&nbsp;</TT></TD>
    <TD noWrap align=3Dright><TT>-91.45&nbsp;</TT></TD>
    <TD align=3Dright><TT>40&nbsp;</TT></TD>
    <TD noWrap align=3Dright><TT>-&nbsp;</TT></TD>
    <TD align=3Dright><TT>51&nbsp;</TT></TD>
    <TD align=3Dright><TT>1&nbsp;&nbsp;</TT></TD>
    <TD noWrap align=3Dright><TT>---&nbsp;&nbsp;</TT></TD>
    <TD noWrap><TT>&nbsp;R.LSLPLSRNSAEK.L</TT></TD></TR></TBODY></TABLE>
<TABLE border=3D0 cellSpacing=3D0>
  <TBODY>
  <TR>
    <TD><TT>&nbsp;&nbsp;&nbsp;&nbsp;&nbsp;&nbsp;</TT></TD>
    <TD><TT><B>No match to: </B>700.3842, 723.3470, 725.3447, 727.4324,=20
      743.4052, 767.3694, 769.3672, 771.4543, 811.3926, 815.4706, =
831.4496,=20
      855.4174, 859.5063, 875.4725, 899.4390, 901.4373, 904.9247, =
904.9247,=20
      906.9263, 908.9283, 919.4952, 919.4952, 943.4691,=20
  943.4691</TT></TD></TR></TBODY></TABLE><BR>
<TABLE border=3D0 cellSpacing=3D0>
  <TBODY>
  <TR>
    <TD><TT><B><A =
name=3DHit2>2.</A>&nbsp;&nbsp;&nbsp;&nbsp;</B></TT></TD>
    <TD noWrap><TT><A=20
      =
href=3D"http://zxw-pc/mascot/cgi/protein_view.pl?file=3D../data/20121225/=
F002403.dat&amp;hit=3D2"=20
      =
target=3D_blank>gi|225443694</A>&nbsp;&nbsp;&nbsp;&nbsp;<B>Mass:</B>&nbsp=
;99304&nbsp;&nbsp;&nbsp;&nbsp;<B>Score:</B>&nbsp;52&nbsp;&nbsp;&nbsp;&nbs=
p;&nbsp;<B>Expect:</B>&nbsp;11&nbsp;&nbsp;<B>Matches:</B>&nbsp;10</TT></T=
D></TR>
  <TR>
    <TD>&nbsp;</TD>
    <TD noWrap><TT>PREDICTED: hypothetical protein [Vitis=20
  vinifera]</TT></TD></TR></TBODY></TABLE>
<TABLE border=3D0 cellSpacing=3D0 cellPadding=3D0>
  <TBODY>
  <TR>
    <TD><TT>&nbsp;&nbsp;&nbsp;&nbsp;&nbsp;&nbsp;</TT></TD>
    <TD align=3Dright><TT><B>Observed&nbsp;&nbsp;</B></TT></TD>
    <TD noWrap align=3Dright><TT><B>Mr(expt)&nbsp;&nbsp;</B></TT></TD>
    <TD noWrap align=3Dright><TT><B>Mr(calc)&nbsp;&nbsp;</B></TT></TD>
    <TD align=3Dright><TT><B>&nbsp;ppm&nbsp;&nbsp;</B></TT></TD>
    <TD align=3Dright><TT><B>Start&nbsp;</B></TT></TD>
    <TD align=3Dright><TT><B>&nbsp;</B></TT></TD>
    <TD align=3Dright><TT><B>End&nbsp;</B></TT></TD>
    <TD align=3Dright><TT><B>Miss&nbsp;</B></TT></TD>
    <TD align=3Dright><TT><B>Ions&nbsp;</B></TT></TD>
    <TD><TT><B>&nbsp;Peptide</B></TT></TD></TR>
  <TR>
    <TD align=3Dright>&nbsp;</TD>
    <TD align=3Dright><TT>700.3842&nbsp;&nbsp;</TT></TD>
    <TD align=3Dright><TT>699.3769&nbsp;&nbsp;</TT></TD>
    <TD align=3Dright><TT>699.3664&nbsp;&nbsp;</TT></TD>
    <TD noWrap align=3Dright><TT>15.1&nbsp;</TT></TD>
    <TD align=3Dright><TT>701&nbsp;</TT></TD>
    <TD noWrap align=3Dright><TT>-&nbsp;</TT></TD>
    <TD align=3Dright><TT>706&nbsp;</TT></TD>
    <TD align=3Dright><TT>0&nbsp;&nbsp;</TT></TD>
    <TD noWrap align=3Dright><TT>---&nbsp;&nbsp;</TT></TD>
    <TD noWrap><TT>&nbsp;K.SHISTR.V</TT></TD></TR>
  <TR>
    <TD align=3Dright>&nbsp;</TD>
    <TD align=3Dright><TT>725.3447&nbsp;&nbsp;</TT></TD>
    <TD align=3Dright><TT>724.3374&nbsp;&nbsp;</TT></TD>
    <TD align=3Dright><TT>724.3544&nbsp;&nbsp;</TT></TD>
    <TD noWrap align=3Dright><TT>-23.50&nbsp;</TT></TD>
    <TD align=3Dright><TT>2&nbsp;</TT></TD>
    <TD noWrap align=3Dright><TT>-&nbsp;</TT></TD>
    <TD align=3Dright><TT>7&nbsp;</TT></TD>
    <TD align=3Dright><TT>0&nbsp;&nbsp;</TT></TD>
    <TD noWrap align=3Dright><TT>---&nbsp;&nbsp;</TT></TD>
    <TD noWrap><TT>&nbsp;M.GATYWK.F</TT></TD></TR>
  <TR>
    <TD align=3Dright>&nbsp;</TD>
    <TD align=3Dright><TT>743.4052&nbsp;&nbsp;</TT></TD>
    <TD align=3Dright><TT>742.3979&nbsp;&nbsp;</TT></TD>
    <TD align=3Dright><TT>742.4225&nbsp;&nbsp;</TT></TD>
    <TD noWrap align=3Dright><TT>-33.07&nbsp;</TT></TD>
    <TD align=3Dright><TT>104&nbsp;</TT></TD>
    <TD noWrap align=3Dright><TT>-&nbsp;</TT></TD>
    <TD align=3Dright><TT>110&nbsp;</TT></TD>
    <TD align=3Dright><TT>0&nbsp;&nbsp;</TT></TD>
    <TD noWrap align=3Dright><TT>---&nbsp;&nbsp;</TT></TD>
    <TD noWrap><TT>&nbsp;R.LSGEIPK.E</TT></TD></TR>
  <TR>
    <TD align=3Dright>&nbsp;</TD>
    <TD align=3Dright><TT>771.4543&nbsp;&nbsp;</TT></TD>
    <TD align=3Dright><TT>770.4470&nbsp;&nbsp;</TT></TD>
    <TD align=3Dright><TT>770.3752&nbsp;&nbsp;</TT></TD>
    <TD noWrap align=3Dright><TT>93.3&nbsp;</TT></TD>
    <TD align=3Dright><TT>446&nbsp;</TT></TD>
    <TD noWrap align=3Dright><TT>-&nbsp;</TT></TD>
    <TD align=3Dright><TT>451&nbsp;</TT></TD>
    <TD align=3Dright><TT>0&nbsp;&nbsp;</TT></TD>
    <TD noWrap align=3Dright><TT>---&nbsp;&nbsp;</TT></TD>
    <TD noWrap><TT>&nbsp;R.FYWAGK.G</TT></TD></TR>
  <TR>
    <TD align=3Dright>&nbsp;</TD>
    <TD align=3Dright><TT>811.3926&nbsp;&nbsp;</TT></TD>
    <TD align=3Dright><TT>810.3853&nbsp;&nbsp;</TT></TD>
    <TD align=3Dright><TT>810.3806&nbsp;&nbsp;</TT></TD>
    <TD noWrap align=3Dright><TT>5.75&nbsp;</TT></TD>
    <TD align=3Dright><TT>840&nbsp;</TT></TD>
    <TD noWrap align=3Dright><TT>-&nbsp;</TT></TD>
    <TD align=3Dright><TT>845&nbsp;</TT></TD>
    <TD align=3Dright><TT>1&nbsp;&nbsp;</TT></TD>
    <TD noWrap align=3Dright><TT>---&nbsp;&nbsp;</TT></TD>
    <TD noWrap><TT>&nbsp;K.AMRDFR.Q + Oxidation (M)</TT></TD></TR>
  <TR>
    <TD align=3Dright>&nbsp;</TD>
    <TD align=3Dright><TT>855.4174&nbsp;&nbsp;</TT></TD>
    <TD align=3Dright><TT>854.4101&nbsp;&nbsp;</TT></TD>
    <TD align=3Dright><TT>854.3923&nbsp;&nbsp;</TT></TD>
    <TD noWrap align=3Dright><TT>20.9&nbsp;</TT></TD>
    <TD align=3Dright><TT>544&nbsp;</TT></TD>
    <TD noWrap align=3Dright><TT>-&nbsp;</TT></TD>
    <TD align=3Dright><TT>550&nbsp;</TT></TD>
    <TD align=3Dright><TT>0&nbsp;&nbsp;</TT></TD>
    <TD noWrap align=3Dright><TT>---&nbsp;&nbsp;</TT></TD>
    <TD noWrap><TT>&nbsp;K.NFDFANK.I</TT></TD></TR>
  <TR>
    <TD align=3Dright>&nbsp;</TD>
    <TD align=3Dright><TT>859.5063&nbsp;&nbsp;</TT></TD>
    <TD align=3Dright><TT>858.4990&nbsp;&nbsp;</TT></TD>
    <TD align=3Dright><TT>858.5109&nbsp;&nbsp;</TT></TD>
    <TD noWrap align=3Dright><TT>-13.86&nbsp;</TT></TD>
    <TD align=3Dright><TT>241&nbsp;</TT></TD>
    <TD noWrap align=3Dright><TT>-&nbsp;</TT></TD>
    <TD align=3Dright><TT>247&nbsp;</TT></TD>
    <TD align=3Dright><TT>1&nbsp;&nbsp;</TT></TD>
    <TD noWrap align=3Dright><TT>---&nbsp;&nbsp;</TT></TD>
    <TD noWrap><TT>&nbsp;R.LILRNCK.I</TT></TD></TR>
  <TR>
    <TD align=3Dright>&nbsp;</TD>
    <TD align=3Dright><TT>901.4373&nbsp;&nbsp;</TT></TD>
    <TD align=3Dright><TT>900.4300&nbsp;&nbsp;</TT></TD>
    <TD align=3Dright><TT>900.5029&nbsp;&nbsp;</TT></TD>
    <TD noWrap align=3Dright><TT>-80.94&nbsp;</TT></TD>
    <TD align=3Dright><TT>674&nbsp;</TT></TD>
    <TD noWrap align=3Dright><TT>-&nbsp;</TT></TD>
    <TD align=3Dright><TT>681&nbsp;</TT></TD>
    <TD align=3Dright><TT>0&nbsp;&nbsp;</TT></TD>
    <TD noWrap align=3Dright><TT>---&nbsp;&nbsp;</TT></TD>
    <TD noWrap><TT>&nbsp;K.ATNVLLDR.D</TT></TD></TR>
  <TR>
    <TD align=3Dright>&nbsp;</TD>
    <TD align=3Dright><TT>963.5281&nbsp;&nbsp;</TT></TD>
    <TD align=3Dright><TT>962.5209&nbsp;&nbsp;</TT></TD>
    <TD align=3Dright><TT>962.5298&nbsp;&nbsp;</TT></TD>
    <TD noWrap align=3Dright><TT>-9.24&nbsp;</TT></TD>
    <TD align=3Dright><TT>452&nbsp;</TT></TD>
    <TD noWrap align=3Dright><TT>-&nbsp;</TT></TD>
    <TD align=3Dright><TT>459&nbsp;</TT></TD>
    <TD align=3Dright><TT>1&nbsp;&nbsp;</TT></TD>
    <TD noWrap align=3Dright><TT>---&nbsp;&nbsp;</TT></TD>
    <TD noWrap><TT>&nbsp;K.GTTRIPYR.G</TT></TD></TR>
  <TR>
    <TD align=3Dright>&nbsp;</TD>
    <TD align=3Dright><TT>963.5281&nbsp;&nbsp;</TT></TD>
    <TD align=3Dright><TT>962.5209&nbsp;&nbsp;</TT></TD>
    <TD align=3Dright><TT>962.5298&nbsp;&nbsp;</TT></TD>
    <TD noWrap align=3Dright><TT>-9.24&nbsp;</TT></TD>
    <TD align=3Dright><TT>452&nbsp;</TT></TD>
    <TD noWrap align=3Dright><TT>-&nbsp;</TT></TD>
    <TD align=3Dright><TT>459&nbsp;</TT></TD>
    <TD align=3Dright><TT>1&nbsp;&nbsp;</TT></TD>
    <TD noWrap align=3Dright><TT>---&nbsp;&nbsp;</TT></TD>
    <TD noWrap><TT>&nbsp;K.GTTRIPYR.G</TT></TD></TR></TBODY></TABLE>
<TABLE border=3D0 cellSpacing=3D0>
  <TBODY>
  <TR>
    <TD><TT>&nbsp;&nbsp;&nbsp;&nbsp;&nbsp;&nbsp;</TT></TD>
    <TD><TT><B>No match to: </B>723.3470, 727.4324, 767.3694, 769.3672,=20
      787.4236, 813.3928, 815.4706, 831.4496, 857.4175, 875.4725, =
899.4390,=20
      904.9247, 904.9247, 906.9263, 908.9283, 919.4952, 919.4952, =
943.4691,=20
      943.4691, 1314.6174, 1314.6174</TT></TD></TR></TBODY></TABLE><BR>
<TABLE border=3D0 cellSpacing=3D0>
  <TBODY>
  <TR>
    <TD><TT><B><A =
name=3DHit3>3.</A>&nbsp;&nbsp;&nbsp;&nbsp;</B></TT></TD>
    <TD noWrap><TT><A=20
      =
href=3D"http://zxw-pc/mascot/cgi/protein_view.pl?file=3D../data/20121225/=
F002403.dat&amp;hit=3D3"=20
      =
target=3D_blank>gi|303282137</A>&nbsp;&nbsp;&nbsp;&nbsp;<B>Mass:</B>&nbsp=
;164302&nbsp;&nbsp;&nbsp;<B>Score:</B>&nbsp;52&nbsp;&nbsp;&nbsp;&nbsp;&nb=
sp;<B>Expect:</B>&nbsp;13&nbsp;&nbsp;<B>Matches:</B>&nbsp;12</TT></TD></T=
R>
  <TR>
    <TD>&nbsp;</TD>
    <TD noWrap><TT>predicted protein [Micromonas pusilla=20
  CCMP1545]</TT></TD></TR></TBODY></TABLE>
<TABLE border=3D0 cellSpacing=3D0 cellPadding=3D0>
  <TBODY>
  <TR>
    <TD><TT>&nbsp;&nbsp;&nbsp;&nbsp;&nbsp;&nbsp;</TT></TD>
    <TD align=3Dright><TT><B>Observed&nbsp;&nbsp;</B></TT></TD>
    <TD noWrap align=3Dright><TT><B>Mr(expt)&nbsp;&nbsp;</B></TT></TD>
    <TD noWrap align=3Dright><TT><B>Mr(calc)&nbsp;&nbsp;</B></TT></TD>
    <TD align=3Dright><TT><B>&nbsp;ppm&nbsp;&nbsp;</B></TT></TD>
    <TD align=3Dright><TT><B>Start&nbsp;</B></TT></TD>
    <TD align=3Dright><TT><B>&nbsp;</B></TT></TD>
    <TD align=3Dright><TT><B>End&nbsp;</B></TT></TD>
    <TD align=3Dright><TT><B>Miss&nbsp;</B></TT></TD>
    <TD align=3Dright><TT><B>Ions&nbsp;</B></TT></TD>
    <TD><TT><B>&nbsp;Peptide</B></TT></TD></TR>
  <TR>
    <TD align=3Dright>&nbsp;</TD>
    <TD align=3Dright><TT>700.3842&nbsp;&nbsp;</TT></TD>
    <TD align=3Dright><TT>699.3769&nbsp;&nbsp;</TT></TD>
    <TD align=3Dright><TT>699.3915&nbsp;&nbsp;</TT></TD>
    <TD noWrap align=3Dright><TT>-20.85&nbsp;</TT></TD>
    <TD align=3Dright><TT>443&nbsp;</TT></TD>
    <TD noWrap align=3Dright><TT>-&nbsp;</TT></TD>
    <TD align=3Dright><TT>448&nbsp;</TT></TD>
    <TD align=3Dright><TT>0&nbsp;&nbsp;</TT></TD>
    <TD noWrap align=3Dright><TT>---&nbsp;&nbsp;</TT></TD>
    <TD noWrap><TT>&nbsp;K.LDLPSR.D</TT></TD></TR>
  <TR>
    <TD align=3Dright>&nbsp;</TD>
    <TD align=3Dright><TT>743.4052&nbsp;&nbsp;</TT></TD>
    <TD align=3Dright><TT>742.3979&nbsp;&nbsp;</TT></TD>
    <TD align=3Dright><TT>742.3544&nbsp;&nbsp;</TT></TD>
    <TD noWrap align=3Dright><TT>58.6&nbsp;</TT></TD>
    <TD align=3Dright><TT>660&nbsp;</TT></TD>
    <TD noWrap align=3Dright><TT>-&nbsp;</TT></TD>
    <TD align=3Dright><TT>665&nbsp;</TT></TD>
    <TD align=3Dright><TT>1&nbsp;&nbsp;</TT></TD>
    <TD noWrap align=3Dright><TT>---&nbsp;&nbsp;</TT></TD>
    <TD noWrap><TT>&nbsp;R.HGMRDK.Q</TT></TD></TR>
  <TR>
    <TD align=3Dright>&nbsp;</TD>
    <TD align=3Dright><TT>815.4706&nbsp;&nbsp;</TT></TD>
    <TD align=3Dright><TT>814.4633&nbsp;&nbsp;</TT></TD>
    <TD align=3Dright><TT>814.3933&nbsp;&nbsp;</TT></TD>
    <TD noWrap align=3Dright><TT>85.9&nbsp;</TT></TD>
    <TD align=3Dright><TT>181&nbsp;</TT></TD>
    <TD noWrap align=3Dright><TT>-&nbsp;</TT></TD>
    <TD align=3Dright><TT>189&nbsp;</TT></TD>
    <TD align=3Dright><TT>0&nbsp;&nbsp;</TT></TD>
    <TD noWrap align=3Dright><TT>---&nbsp;&nbsp;</TT></TD>
    <TD noWrap><TT>&nbsp;K.TDAAGAPGR.K</TT></TD></TR>
  <TR>
    <TD align=3Dright>&nbsp;</TD>
    <TD align=3Dright><TT>831.4496&nbsp;&nbsp;</TT></TD>
    <TD align=3Dright><TT>830.4423&nbsp;&nbsp;</TT></TD>
    <TD align=3Dright><TT>830.4722&nbsp;&nbsp;</TT></TD>
    <TD noWrap align=3Dright><TT>-36.03&nbsp;</TT></TD>
    <TD align=3Dright><TT>1127&nbsp;</TT></TD>
    <TD noWrap align=3Dright><TT>-&nbsp;</TT></TD>
    <TD align=3Dright><TT>1133&nbsp;</TT></TD>
    <TD align=3Dright><TT>1&nbsp;&nbsp;</TT></TD>
    <TD noWrap align=3Dright><TT>---&nbsp;&nbsp;</TT></TD>
    <TD noWrap><TT>&nbsp;K.AQSTRIR.Q</TT></TD></TR>
  <TR>
    <TD align=3Dright>&nbsp;</TD>
    <TD align=3Dright><TT>855.4174&nbsp;&nbsp;</TT></TD>
    <TD align=3Dright><TT>854.4101&nbsp;&nbsp;</TT></TD>
    <TD align=3Dright><TT>854.4287&nbsp;&nbsp;</TT></TD>
    <TD noWrap align=3Dright><TT>-21.75&nbsp;</TT></TD>
    <TD align=3Dright><TT>816&nbsp;</TT></TD>
    <TD noWrap align=3Dright><TT>-&nbsp;</TT></TD>
    <TD align=3Dright><TT>822&nbsp;</TT></TD>
    <TD align=3Dright><TT>0&nbsp;&nbsp;</TT></TD>
    <TD noWrap align=3Dright><TT>---&nbsp;&nbsp;</TT></TD>
    <TD noWrap><TT>&nbsp;R.GFTEFVR.V</TT></TD></TR>
  <TR>
    <TD align=3Dright>&nbsp;</TD>
    <TD align=3Dright><TT>901.4373&nbsp;&nbsp;</TT></TD>
    <TD align=3Dright><TT>900.4300&nbsp;&nbsp;</TT></TD>
    <TD align=3Dright><TT>900.4665&nbsp;&nbsp;</TT></TD>
    <TD noWrap align=3Dright><TT>-40.56&nbsp;</TT></TD>
    <TD align=3Dright><TT>1366&nbsp;</TT></TD>
    <TD noWrap align=3Dright><TT>-&nbsp;</TT></TD>
    <TD align=3Dright><TT>1374&nbsp;</TT></TD>
    <TD align=3Dright><TT>0&nbsp;&nbsp;</TT></TD>
    <TD noWrap align=3Dright><TT>---&nbsp;&nbsp;</TT></TD>
    <TD noWrap><TT>&nbsp;R.TPPATGTTR.E</TT></TD></TR>
  <TR>
    <TD align=3Dright>&nbsp;</TD>
    <TD align=3Dright><TT>919.4952&nbsp;&nbsp;</TT></TD>
    <TD align=3Dright><TT>918.4880&nbsp;&nbsp;</TT></TD>
    <TD align=3Dright><TT>918.4519&nbsp;&nbsp;</TT></TD>
    <TD noWrap align=3Dright><TT>39.3&nbsp;</TT></TD>
    <TD align=3Dright><TT>876&nbsp;</TT></TD>
    <TD noWrap align=3Dright><TT>-&nbsp;</TT></TD>
    <TD align=3Dright><TT>883&nbsp;</TT></TD>
    <TD align=3Dright><TT>1&nbsp;&nbsp;</TT></TD>
    <TD noWrap align=3Dright><TT>---&nbsp;&nbsp;</TT></TD>
    <TD noWrap><TT>&nbsp;K.DATTARER.A</TT></TD></TR>
  <TR>
    <TD align=3Dright>&nbsp;</TD>
    <TD align=3Dright><TT>919.4952&nbsp;&nbsp;</TT></TD>
    <TD align=3Dright><TT>918.4880&nbsp;&nbsp;</TT></TD>
    <TD align=3Dright><TT>918.4519&nbsp;&nbsp;</TT></TD>
    <TD noWrap align=3Dright><TT>39.3&nbsp;</TT></TD>
    <TD align=3Dright><TT>876&nbsp;</TT></TD>
    <TD noWrap align=3Dright><TT>-&nbsp;</TT></TD>
    <TD align=3Dright><TT>883&nbsp;</TT></TD>
    <TD align=3Dright><TT>1&nbsp;&nbsp;</TT></TD>
    <TD noWrap align=3Dright><TT>---&nbsp;&nbsp;</TT></TD>
    <TD noWrap><TT>&nbsp;K.DATTARER.A</TT></TD></TR>
  <TR>
    <TD align=3Dright>&nbsp;</TD>
    <TD align=3Dright><TT>943.4691&nbsp;&nbsp;</TT></TD>
    <TD align=3Dright><TT>942.4618&nbsp;&nbsp;</TT></TD>
    <TD align=3Dright><TT>942.4883&nbsp;&nbsp;</TT></TD>
    <TD noWrap align=3Dright><TT>-28.05&nbsp;</TT></TD>
    <TD align=3Dright><TT>181&nbsp;</TT></TD>
    <TD noWrap align=3Dright><TT>-&nbsp;</TT></TD>
    <TD align=3Dright><TT>190&nbsp;</TT></TD>
    <TD align=3Dright><TT>1&nbsp;&nbsp;</TT></TD>
    <TD noWrap align=3Dright><TT>---&nbsp;&nbsp;</TT></TD>
    <TD noWrap><TT>&nbsp;K.TDAAGAPGRK.F</TT></TD></TR>
  <TR>
    <TD align=3Dright>&nbsp;</TD>
    <TD align=3Dright><TT>943.4691&nbsp;&nbsp;</TT></TD>
    <TD align=3Dright><TT>942.4618&nbsp;&nbsp;</TT></TD>
    <TD align=3Dright><TT>942.4883&nbsp;&nbsp;</TT></TD>
    <TD noWrap align=3Dright><TT>-28.05&nbsp;</TT></TD>
    <TD align=3Dright><TT>181&nbsp;</TT></TD>
    <TD noWrap align=3Dright><TT>-&nbsp;</TT></TD>
    <TD align=3Dright><TT>190&nbsp;</TT></TD>
    <TD align=3Dright><TT>1&nbsp;&nbsp;</TT></TD>
    <TD noWrap align=3Dright><TT>---&nbsp;&nbsp;</TT></TD>
    <TD noWrap><TT>&nbsp;K.TDAAGAPGRK.F</TT></TD></TR>
  <TR>
    <TD align=3Dright>&nbsp;</TD>
    <TD align=3Dright><TT>1314.6174&nbsp;&nbsp;</TT></TD>
    <TD align=3Dright><TT>1313.6101&nbsp;&nbsp;</TT></TD>
    <TD align=3Dright><TT>1313.7303&nbsp;&nbsp;</TT></TD>
    <TD noWrap align=3Dright><TT>-91.48&nbsp;</TT></TD>
    <TD align=3Dright><TT>318&nbsp;</TT></TD>
    <TD noWrap align=3Dright><TT>-&nbsp;</TT></TD>
    <TD align=3Dright><TT>332&nbsp;</TT></TD>
    <TD align=3Dright><TT>0&nbsp;&nbsp;</TT></TD>
    <TD noWrap align=3Dright><TT>---&nbsp;&nbsp;</TT></TD>
    <TD noWrap><TT>&nbsp;R.SGGSNGLGGLAALIK.S</TT></TD></TR>
  <TR>
    <TD align=3Dright>&nbsp;</TD>
    <TD align=3Dright><TT>1314.6174&nbsp;&nbsp;</TT></TD>
    <TD align=3Dright><TT>1313.6101&nbsp;&nbsp;</TT></TD>
    <TD align=3Dright><TT>1313.7303&nbsp;&nbsp;</TT></TD>
    <TD noWrap align=3Dright><TT>-91.48&nbsp;</TT></TD>
    <TD align=3Dright><TT>318&nbsp;</TT></TD>
    <TD noWrap align=3Dright><TT>-&nbsp;</TT></TD>
    <TD align=3Dright><TT>332&nbsp;</TT></TD>
    <TD align=3Dright><TT>0&nbsp;&nbsp;</TT></TD>
    <TD noWrap align=3Dright><TT>13&nbsp;&nbsp;</TT></TD>
    <TD =
noWrap><TT>&nbsp;R.SGGSNGLGGLAALIK.S</TT></TD></TR></TBODY></TABLE>
<TABLE border=3D0 cellSpacing=3D0>
  <TBODY>
  <TR>
    <TD><TT>&nbsp;&nbsp;&nbsp;&nbsp;&nbsp;&nbsp;</TT></TD>
    <TD><TT><B>No match to: </B>723.3470, 725.3447, 727.4324, 767.3694,=20
      769.3672, 771.4543, 787.4236, 811.3926, 813.3928, 857.4175, =
859.5063,=20
      875.4725, 899.4390, 904.9247, 904.9247, 906.9263, 908.9283, =
963.5281,=20
      963.5281</TT></TD></TR></TBODY></TABLE><BR>
<TABLE border=3D0 cellSpacing=3D0>
  <TBODY>
  <TR>
    <TD><TT><B><A =
name=3DHit4>4.</A>&nbsp;&nbsp;&nbsp;&nbsp;</B></TT></TD>
    <TD noWrap><TT><A=20
      =
href=3D"http://zxw-pc/mascot/cgi/protein_view.pl?file=3D../data/20121225/=
F002403.dat&amp;hit=3D4"=20
      =
target=3D_blank>gi|226457831</A>&nbsp;&nbsp;&nbsp;&nbsp;<B>Mass:</B>&nbsp=
;164302&nbsp;&nbsp;&nbsp;<B>Score:</B>&nbsp;52&nbsp;&nbsp;&nbsp;&nbsp;&nb=
sp;<B>Expect:</B>&nbsp;13&nbsp;&nbsp;<B>Matches:</B>&nbsp;12</TT></TD></T=
R>
  <TR>
    <TD>&nbsp;</TD>
    <TD noWrap><TT>predicted protein [Micromonas pusilla=20
  CCMP1545]</TT></TD></TR></TBODY></TABLE>
<TABLE border=3D0 cellSpacing=3D0 cellPadding=3D0>
  <TBODY>
  <TR>
    <TD><TT>&nbsp;&nbsp;&nbsp;&nbsp;&nbsp;&nbsp;</TT></TD>
    <TD align=3Dright><TT><B>Observed&nbsp;&nbsp;</B></TT></TD>
    <TD noWrap align=3Dright><TT><B>Mr(expt)&nbsp;&nbsp;</B></TT></TD>
    <TD noWrap align=3Dright><TT><B>Mr(calc)&nbsp;&nbsp;</B></TT></TD>
    <TD align=3Dright><TT><B>&nbsp;ppm&nbsp;&nbsp;</B></TT></TD>
    <TD align=3Dright><TT><B>Start&nbsp;</B></TT></TD>
    <TD align=3Dright><TT><B>&nbsp;</B></TT></TD>
    <TD align=3Dright><TT><B>End&nbsp;</B></TT></TD>
    <TD align=3Dright><TT><B>Miss&nbsp;</B></TT></TD>
    <TD align=3Dright><TT><B>Ions&nbsp;</B></TT></TD>
    <TD><TT><B>&nbsp;Peptide</B></TT></TD></TR>
  <TR>
    <TD align=3Dright>&nbsp;</TD>
    <TD align=3Dright><TT>700.3842&nbsp;&nbsp;</TT></TD>
    <TD align=3Dright><TT>699.3769&nbsp;&nbsp;</TT></TD>
    <TD align=3Dright><TT>699.3915&nbsp;&nbsp;</TT></TD>
    <TD noWrap align=3Dright><TT>-20.85&nbsp;</TT></TD>
    <TD align=3Dright><TT>443&nbsp;</TT></TD>
    <TD noWrap align=3Dright><TT>-&nbsp;</TT></TD>
    <TD align=3Dright><TT>448&nbsp;</TT></TD>
    <TD align=3Dright><TT>0&nbsp;&nbsp;</TT></TD>
    <TD noWrap align=3Dright><TT>---&nbsp;&nbsp;</TT></TD>
    <TD noWrap><TT>&nbsp;K.LDLPSR.D</TT></TD></TR>
  <TR>
    <TD align=3Dright>&nbsp;</TD>
    <TD align=3Dright><TT>743.4052&nbsp;&nbsp;</TT></TD>
    <TD align=3Dright><TT>742.3979&nbsp;&nbsp;</TT></TD>
    <TD align=3Dright><TT>742.3544&nbsp;&nbsp;</TT></TD>
    <TD noWrap align=3Dright><TT>58.6&nbsp;</TT></TD>
    <TD align=3Dright><TT>660&nbsp;</TT></TD>
    <TD noWrap align=3Dright><TT>-&nbsp;</TT></TD>
    <TD align=3Dright><TT>665&nbsp;</TT></TD>
    <TD align=3Dright><TT>1&nbsp;&nbsp;</TT></TD>
    <TD noWrap align=3Dright><TT>---&nbsp;&nbsp;</TT></TD>
    <TD noWrap><TT>&nbsp;R.HGMRDK.Q</TT></TD></TR>
  <TR>
    <TD align=3Dright>&nbsp;</TD>
    <TD align=3Dright><TT>815.4706&nbsp;&nbsp;</TT></TD>
    <TD align=3Dright><TT>814.4633&nbsp;&nbsp;</TT></TD>
    <TD align=3Dright><TT>814.3933&nbsp;&nbsp;</TT></TD>
    <TD noWrap align=3Dright><TT>85.9&nbsp;</TT></TD>
    <TD align=3Dright><TT>181&nbsp;</TT></TD>
    <TD noWrap align=3Dright><TT>-&nbsp;</TT></TD>
    <TD align=3Dright><TT>189&nbsp;</TT></TD>
    <TD align=3Dright><TT>0&nbsp;&nbsp;</TT></TD>
    <TD noWrap align=3Dright><TT>---&nbsp;&nbsp;</TT></TD>
    <TD noWrap><TT>&nbsp;K.TDAAGAPGR.K</TT></TD></TR>
  <TR>
    <TD align=3Dright>&nbsp;</TD>
    <TD align=3Dright><TT>831.4496&nbsp;&nbsp;</TT></TD>
    <TD align=3Dright><TT>830.4423&nbsp;&nbsp;</TT></TD>
    <TD align=3Dright><TT>830.4722&nbsp;&nbsp;</TT></TD>
    <TD noWrap align=3Dright><TT>-36.03&nbsp;</TT></TD>
    <TD align=3Dright><TT>1127&nbsp;</TT></TD>
    <TD noWrap align=3Dright><TT>-&nbsp;</TT></TD>
    <TD align=3Dright><TT>1133&nbsp;</TT></TD>
    <TD align=3Dright><TT>1&nbsp;&nbsp;</TT></TD>
    <TD noWrap align=3Dright><TT>---&nbsp;&nbsp;</TT></TD>
    <TD noWrap><TT>&nbsp;K.AQSTRIR.Q</TT></TD></TR>
  <TR>
    <TD align=3Dright>&nbsp;</TD>
    <TD align=3Dright><TT>855.4174&nbsp;&nbsp;</TT></TD>
    <TD align=3Dright><TT>854.4101&nbsp;&nbsp;</TT></TD>
    <TD align=3Dright><TT>854.4287&nbsp;&nbsp;</TT></TD>
    <TD noWrap align=3Dright><TT>-21.75&nbsp;</TT></TD>
    <TD align=3Dright><TT>816&nbsp;</TT></TD>
    <TD noWrap align=3Dright><TT>-&nbsp;</TT></TD>
    <TD align=3Dright><TT>822&nbsp;</TT></TD>
    <TD align=3Dright><TT>0&nbsp;&nbsp;</TT></TD>
    <TD noWrap align=3Dright><TT>---&nbsp;&nbsp;</TT></TD>
    <TD noWrap><TT>&nbsp;R.GFTEFVR.V</TT></TD></TR>
  <TR>
    <TD align=3Dright>&nbsp;</TD>
    <TD align=3Dright><TT>901.4373&nbsp;&nbsp;</TT></TD>
    <TD align=3Dright><TT>900.4300&nbsp;&nbsp;</TT></TD>
    <TD align=3Dright><TT>900.4665&nbsp;&nbsp;</TT></TD>
    <TD noWrap align=3Dright><TT>-40.56&nbsp;</TT></TD>
    <TD align=3Dright><TT>1366&nbsp;</TT></TD>
    <TD noWrap align=3Dright><TT>-&nbsp;</TT></TD>
    <TD align=3Dright><TT>1374&nbsp;</TT></TD>
    <TD align=3Dright><TT>0&nbsp;&nbsp;</TT></TD>
    <TD noWrap align=3Dright><TT>---&nbsp;&nbsp;</TT></TD>
    <TD noWrap><TT>&nbsp;R.TPPATGTTR.E</TT></TD></TR>
  <TR>
    <TD align=3Dright>&nbsp;</TD>
    <TD align=3Dright><TT>919.4952&nbsp;&nbsp;</TT></TD>
    <TD align=3Dright><TT>918.4880&nbsp;&nbsp;</TT></TD>
    <TD align=3Dright><TT>918.4519&nbsp;&nbsp;</TT></TD>
    <TD noWrap align=3Dright><TT>39.3&nbsp;</TT></TD>
    <TD align=3Dright><TT>876&nbsp;</TT></TD>
    <TD noWrap align=3Dright><TT>-&nbsp;</TT></TD>
    <TD align=3Dright><TT>883&nbsp;</TT></TD>
    <TD align=3Dright><TT>1&nbsp;&nbsp;</TT></TD>
    <TD noWrap align=3Dright><TT>---&nbsp;&nbsp;</TT></TD>
    <TD noWrap><TT>&nbsp;K.DATTARER.A</TT></TD></TR>
  <TR>
    <TD align=3Dright>&nbsp;</TD>
    <TD align=3Dright><TT>919.4952&nbsp;&nbsp;</TT></TD>
    <TD align=3Dright><TT>918.4880&nbsp;&nbsp;</TT></TD>
    <TD align=3Dright><TT>918.4519&nbsp;&nbsp;</TT></TD>
    <TD noWrap align=3Dright><TT>39.3&nbsp;</TT></TD>
    <TD align=3Dright><TT>876&nbsp;</TT></TD>
    <TD noWrap align=3Dright><TT>-&nbsp;</TT></TD>
    <TD align=3Dright><TT>883&nbsp;</TT></TD>
    <TD align=3Dright><TT>1&nbsp;&nbsp;</TT></TD>
    <TD noWrap align=3Dright><TT>---&nbsp;&nbsp;</TT></TD>
    <TD noWrap><TT>&nbsp;K.DATTARER.A</TT></TD></TR>
  <TR>
    <TD align=3Dright>&nbsp;</TD>
    <TD align=3Dright><TT>943.4691&nbsp;&nbsp;</TT></TD>
    <TD align=3Dright><TT>942.4618&nbsp;&nbsp;</TT></TD>
    <TD align=3Dright><TT>942.4883&nbsp;&nbsp;</TT></TD>
    <TD noWrap align=3Dright><TT>-28.05&nbsp;</TT></TD>
    <TD align=3Dright><TT>181&nbsp;</TT></TD>
    <TD noWrap align=3Dright><TT>-&nbsp;</TT></TD>
    <TD align=3Dright><TT>190&nbsp;</TT></TD>
    <TD align=3Dright><TT>1&nbsp;&nbsp;</TT></TD>
    <TD noWrap align=3Dright><TT>---&nbsp;&nbsp;</TT></TD>
    <TD noWrap><TT>&nbsp;K.TDAAGAPGRK.F</TT></TD></TR>
  <TR>
    <TD align=3Dright>&nbsp;</TD>
    <TD align=3Dright><TT>943.4691&nbsp;&nbsp;</TT></TD>
    <TD align=3Dright><TT>942.4618&nbsp;&nbsp;</TT></TD>
    <TD align=3Dright><TT>942.4883&nbsp;&nbsp;</TT></TD>
    <TD noWrap align=3Dright><TT>-28.05&nbsp;</TT></TD>
    <TD align=3Dright><TT>181&nbsp;</TT></TD>
    <TD noWrap align=3Dright><TT>-&nbsp;</TT></TD>
    <TD align=3Dright><TT>190&nbsp;</TT></TD>
    <TD align=3Dright><TT>1&nbsp;&nbsp;</TT></TD>
    <TD noWrap align=3Dright><TT>---&nbsp;&nbsp;</TT></TD>
    <TD noWrap><TT>&nbsp;K.TDAAGAPGRK.F</TT></TD></TR>
  <TR>
    <TD align=3Dright>&nbsp;</TD>
    <TD align=3Dright><TT>1314.6174&nbsp;&nbsp;</TT></TD>
    <TD align=3Dright><TT>1313.6101&nbsp;&nbsp;</TT></TD>
    <TD align=3Dright><TT>1313.7303&nbsp;&nbsp;</TT></TD>
    <TD noWrap align=3Dright><TT>-91.48&nbsp;</TT></TD>
    <TD align=3Dright><TT>318&nbsp;</TT></TD>
    <TD noWrap align=3Dright><TT>-&nbsp;</TT></TD>
    <TD align=3Dright><TT>332&nbsp;</TT></TD>
    <TD align=3Dright><TT>0&nbsp;&nbsp;</TT></TD>
    <TD noWrap align=3Dright><TT>---&nbsp;&nbsp;</TT></TD>
    <TD noWrap><TT>&nbsp;R.SGGSNGLGGLAALIK.S</TT></TD></TR>
  <TR>
    <TD align=3Dright>&nbsp;</TD>
    <TD align=3Dright><TT>1314.6174&nbsp;&nbsp;</TT></TD>
    <TD align=3Dright><TT>1313.6101&nbsp;&nbsp;</TT></TD>
    <TD align=3Dright><TT>1313.7303&nbsp;&nbsp;</TT></TD>
    <TD noWrap align=3Dright><TT>-91.48&nbsp;</TT></TD>
    <TD align=3Dright><TT>318&nbsp;</TT></TD>
    <TD noWrap align=3Dright><TT>-&nbsp;</TT></TD>
    <TD align=3Dright><TT>332&nbsp;</TT></TD>
    <TD align=3Dright><TT>0&nbsp;&nbsp;</TT></TD>
    <TD noWrap align=3Dright><TT>13&nbsp;&nbsp;</TT></TD>
    <TD =
noWrap><TT>&nbsp;R.SGGSNGLGGLAALIK.S</TT></TD></TR></TBODY></TABLE>
<TABLE border=3D0 cellSpacing=3D0>
  <TBODY>
  <TR>
    <TD><TT>&nbsp;&nbsp;&nbsp;&nbsp;&nbsp;&nbsp;</TT></TD>
    <TD><TT><B>No match to: </B>723.3470, 725.3447, 727.4324, 767.3694,=20
      769.3672, 771.4543, 787.4236, 811.3926, 813.3928, 857.4175, =
859.5063,=20
      875.4725, 899.4390, 904.9247, 904.9247, 906.9263, 908.9283, =
963.5281,=20
      963.5281</TT></TD></TR></TBODY></TABLE><BR>
<TABLE border=3D0 cellSpacing=3D0>
  <TBODY>
  <TR>
    <TD><TT><B><A =
name=3DHit5>5.</A>&nbsp;&nbsp;&nbsp;&nbsp;</B></TT></TD>
    <TD noWrap><TT><A=20
      =
href=3D"http://zxw-pc/mascot/cgi/protein_view.pl?file=3D../data/20121225/=
F002403.dat&amp;hit=3D5"=20
      =
target=3D_blank>gi|242040955</A>&nbsp;&nbsp;&nbsp;&nbsp;<B>Mass:</B>&nbsp=
;31639&nbsp;&nbsp;&nbsp;&nbsp;<B>Score:</B>&nbsp;51&nbsp;&nbsp;&nbsp;&nbs=
p;&nbsp;<B>Expect:</B>&nbsp;15&nbsp;&nbsp;<B>Matches:</B>&nbsp;9</TT></TD=
></TR>
  <TR>
    <TD>&nbsp;</TD>
    <TD noWrap><TT>hypothetical protein SORBIDRAFT_01g035680 [Sorghum=20
      bicolor]</TT></TD></TR></TBODY></TABLE>
<TABLE border=3D0 cellSpacing=3D0 cellPadding=3D0>
  <TBODY>
  <TR>
    <TD><TT>&nbsp;&nbsp;&nbsp;&nbsp;&nbsp;&nbsp;</TT></TD>
    <TD align=3Dright><TT><B>Observed&nbsp;&nbsp;</B></TT></TD>
    <TD noWrap align=3Dright><TT><B>Mr(expt)&nbsp;&nbsp;</B></TT></TD>
    <TD noWrap align=3Dright><TT><B>Mr(calc)&nbsp;&nbsp;</B></TT></TD>
    <TD align=3Dright><TT><B>&nbsp;ppm&nbsp;&nbsp;</B></TT></TD>
    <TD align=3Dright><TT><B>Start&nbsp;</B></TT></TD>
    <TD align=3Dright><TT><B>&nbsp;</B></TT></TD>
    <TD align=3Dright><TT><B>End&nbsp;</B></TT></TD>
    <TD align=3Dright><TT><B>Miss&nbsp;</B></TT></TD>
    <TD align=3Dright><TT><B>Ions&nbsp;</B></TT></TD>
    <TD><TT><B>&nbsp;Peptide</B></TT></TD></TR>
  <TR>
    <TD align=3Dright>&nbsp;</TD>
    <TD align=3Dright><TT>725.3447&nbsp;&nbsp;</TT></TD>
    <TD align=3Dright><TT>724.3374&nbsp;&nbsp;</TT></TD>
    <TD align=3Dright><TT>724.3616&nbsp;&nbsp;</TT></TD>
    <TD noWrap align=3Dright><TT>-33.44&nbsp;</TT></TD>
    <TD align=3Dright><TT>194&nbsp;</TT></TD>
    <TD noWrap align=3Dright><TT>-&nbsp;</TT></TD>
    <TD align=3Dright><TT>199&nbsp;</TT></TD>
    <TD align=3Dright><TT>1&nbsp;&nbsp;</TT></TD>
    <TD noWrap align=3Dright><TT>---&nbsp;&nbsp;</TT></TD>
    <TD noWrap><TT>&nbsp;R.GRSYSR.S</TT></TD></TR>
  <TR>
    <TD align=3Dright>&nbsp;</TD>
    <TD align=3Dright><TT>727.4324&nbsp;&nbsp;</TT></TD>
    <TD align=3Dright><TT>726.4251&nbsp;&nbsp;</TT></TD>
    <TD align=3Dright><TT>726.3660&nbsp;&nbsp;</TT></TD>
    <TD noWrap align=3Dright><TT>81.3&nbsp;</TT></TD>
    <TD align=3Dright><TT>206&nbsp;</TT></TD>
    <TD noWrap align=3Dright><TT>-&nbsp;</TT></TD>
    <TD align=3Dright><TT>211&nbsp;</TT></TD>
    <TD align=3Dright><TT>1&nbsp;&nbsp;</TT></TD>
    <TD noWrap align=3Dright><TT>---&nbsp;&nbsp;</TT></TD>
    <TD noWrap><TT>&nbsp;R.SYSKSR.S</TT></TD></TR>
  <TR>
    <TD align=3Dright>&nbsp;</TD>
    <TD align=3Dright><TT>743.4052&nbsp;&nbsp;</TT></TD>
    <TD align=3Dright><TT>742.3979&nbsp;&nbsp;</TT></TD>
    <TD align=3Dright><TT>742.3497&nbsp;&nbsp;</TT></TD>
    <TD noWrap align=3Dright><TT>65.0&nbsp;</TT></TD>
    <TD align=3Dright><TT>280&nbsp;</TT></TD>
    <TD noWrap align=3Dright><TT>-&nbsp;</TT></TD>
    <TD align=3Dright><TT>286&nbsp;</TT></TD>
    <TD align=3Dright><TT>0&nbsp;&nbsp;</TT></TD>
    <TD noWrap align=3Dright><TT>---&nbsp;&nbsp;</TT></TD>
    <TD noWrap><TT>&nbsp;R.SPDAKPE.-</TT></TD></TR>
  <TR>
    <TD align=3Dright>&nbsp;</TD>
    <TD align=3Dright><TT>767.3694&nbsp;&nbsp;</TT></TD>
    <TD align=3Dright><TT>766.3621&nbsp;&nbsp;</TT></TD>
    <TD align=3Dright><TT>766.3609&nbsp;&nbsp;</TT></TD>
    <TD noWrap align=3Dright><TT>1.51&nbsp;</TT></TD>
    <TD align=3Dright><TT>188&nbsp;</TT></TD>
    <TD noWrap align=3Dright><TT>-&nbsp;</TT></TD>
    <TD align=3Dright><TT>193&nbsp;</TT></TD>
    <TD align=3Dright><TT>1&nbsp;&nbsp;</TT></TD>
    <TD noWrap align=3Dright><TT>---&nbsp;&nbsp;</TT></TD>
    <TD noWrap><TT>&nbsp;K.EYDGKR.G</TT></TD></TR>
  <TR>
    <TD align=3Dright>&nbsp;</TD>
    <TD align=3Dright><TT>815.4706&nbsp;&nbsp;</TT></TD>
    <TD align=3Dright><TT>814.4633&nbsp;&nbsp;</TT></TD>
    <TD align=3Dright><TT>814.4800&nbsp;&nbsp;</TT></TD>
    <TD noWrap align=3Dright><TT>-20.51&nbsp;</TT></TD>
    <TD align=3Dright><TT>33&nbsp;</TT></TD>
    <TD noWrap align=3Dright><TT>-&nbsp;</TT></TD>
    <TD align=3Dright><TT>39&nbsp;</TT></TD>
    <TD align=3Dright><TT>0&nbsp;&nbsp;</TT></TD>
    <TD noWrap align=3Dright><TT>---&nbsp;&nbsp;</TT></TD>
    <TD noWrap><TT>&nbsp;R.IVDIDLK.V</TT></TD></TR>
  <TR>
    <TD align=3Dright>&nbsp;</TD>
    <TD align=3Dright><TT>857.4175&nbsp;&nbsp;</TT></TD>
    <TD align=3Dright><TT>856.4102&nbsp;&nbsp;</TT></TD>
    <TD align=3Dright><TT>856.4515&nbsp;&nbsp;</TT></TD>
    <TD noWrap align=3Dright><TT>-48.21&nbsp;</TT></TD>
    <TD align=3Dright><TT>243&nbsp;</TT></TD>
    <TD noWrap align=3Dright><TT>-&nbsp;</TT></TD>
    <TD align=3Dright><TT>250&nbsp;</TT></TD>
    <TD align=3Dright><TT>1&nbsp;&nbsp;</TT></TD>
    <TD noWrap align=3Dright><TT>---&nbsp;&nbsp;</TT></TD>
    <TD noWrap><TT>&nbsp;R.SPSRSPAR.S</TT></TD></TR>
  <TR>
    <TD align=3Dright>&nbsp;</TD>
    <TD align=3Dright><TT>899.4390&nbsp;&nbsp;</TT></TD>
    <TD align=3Dright><TT>898.4318&nbsp;&nbsp;</TT></TD>
    <TD align=3Dright><TT>898.3781&nbsp;&nbsp;</TT></TD>
    <TD noWrap align=3Dright><TT>59.8&nbsp;</TT></TD>
    <TD align=3Dright><TT>85&nbsp;</TT></TD>
    <TD noWrap align=3Dright><TT>-&nbsp;</TT></TD>
    <TD align=3Dright><TT>92&nbsp;</TT></TD>
    <TD align=3Dright><TT>0&nbsp;&nbsp;</TT></TD>
    <TD noWrap align=3Dright><TT>---&nbsp;&nbsp;</TT></TD>
    <TD noWrap><TT>&nbsp;R.GNTSSYDR.S</TT></TD></TR>
  <TR>
    <TD align=3Dright>&nbsp;</TD>
    <TD align=3Dright><TT>1314.6174&nbsp;&nbsp;</TT></TD>
    <TD align=3Dright><TT>1313.6101&nbsp;&nbsp;</TT></TD>
    <TD align=3Dright><TT>1313.6211&nbsp;&nbsp;</TT></TD>
    <TD noWrap align=3Dright><TT>-8.39&nbsp;</TT></TD>
    <TD align=3Dright><TT>274&nbsp;</TT></TD>
    <TD noWrap align=3Dright><TT>-&nbsp;</TT></TD>
    <TD align=3Dright><TT>286&nbsp;</TT></TD>
    <TD align=3Dright><TT>1&nbsp;&nbsp;</TT></TD>
    <TD noWrap align=3Dright><TT>---&nbsp;&nbsp;</TT></TD>
    <TD noWrap><TT>&nbsp;R.SPSGSRSPDAKPE.-</TT></TD></TR>
  <TR>
    <TD align=3Dright>&nbsp;</TD>
    <TD align=3Dright><TT>1314.6174&nbsp;&nbsp;</TT></TD>
    <TD align=3Dright><TT>1313.6101&nbsp;&nbsp;</TT></TD>
    <TD align=3Dright><TT>1313.6211&nbsp;&nbsp;</TT></TD>
    <TD noWrap align=3Dright><TT>-8.39&nbsp;</TT></TD>
    <TD align=3Dright><TT>274&nbsp;</TT></TD>
    <TD noWrap align=3Dright><TT>-&nbsp;</TT></TD>
    <TD align=3Dright><TT>286&nbsp;</TT></TD>
    <TD align=3Dright><TT>1&nbsp;&nbsp;</TT></TD>
    <TD noWrap align=3Dright><TT>---&nbsp;&nbsp;</TT></TD>
    <TD =
noWrap><TT>&nbsp;R.SPSGSRSPDAKPE.-</TT></TD></TR></TBODY></TABLE>
<TABLE border=3D0 cellSpacing=3D0>
  <TBODY>
  <TR>
    <TD><TT>&nbsp;&nbsp;&nbsp;&nbsp;&nbsp;&nbsp;</TT></TD>
    <TD><TT><B>No match to: </B>700.3842, 723.3470, 769.3672, 771.4543,=20
      787.4236, 811.3926, 813.3928, 831.4496, 855.4174, 859.5063, =
875.4725,=20
      901.4373, 904.9247, 904.9247, 906.9263, 908.9283, 919.4952, =
919.4952,=20
      943.4691, 943.4691, 963.5281, =
963.5281</TT></TD></TR></TBODY></TABLE><BR>
<TABLE border=3D0 cellSpacing=3D0>
  <TBODY>
  <TR>
    <TD><TT><B><A =
name=3DHit6>6.</A>&nbsp;&nbsp;&nbsp;&nbsp;</B></TT></TD>
    <TD noWrap><TT><A=20
      =
href=3D"http://zxw-pc/mascot/cgi/protein_view.pl?file=3D../data/20121225/=
F002403.dat&amp;hit=3D6"=20
      =
target=3D_blank>gi|241921726</A>&nbsp;&nbsp;&nbsp;&nbsp;<B>Mass:</B>&nbsp=
;31639&nbsp;&nbsp;&nbsp;&nbsp;<B>Score:</B>&nbsp;51&nbsp;&nbsp;&nbsp;&nbs=
p;&nbsp;<B>Expect:</B>&nbsp;15&nbsp;&nbsp;<B>Matches:</B>&nbsp;9</TT></TD=
></TR>
  <TR>
    <TD>&nbsp;</TD>
    <TD noWrap><TT>hypothetical protein SORBIDRAFT_01g035680 [Sorghum=20
      bicolor]</TT></TD></TR></TBODY></TABLE>
<TABLE border=3D0 cellSpacing=3D0 cellPadding=3D0>
  <TBODY>
  <TR>
    <TD><TT>&nbsp;&nbsp;&nbsp;&nbsp;&nbsp;&nbsp;</TT></TD>
    <TD align=3Dright><TT><B>Observed&nbsp;&nbsp;</B></TT></TD>
    <TD noWrap align=3Dright><TT><B>Mr(expt)&nbsp;&nbsp;</B></TT></TD>
    <TD noWrap align=3Dright><TT><B>Mr(calc)&nbsp;&nbsp;</B></TT></TD>
    <TD align=3Dright><TT><B>&nbsp;ppm&nbsp;&nbsp;</B></TT></TD>
    <TD align=3Dright><TT><B>Start&nbsp;</B></TT></TD>
    <TD align=3Dright><TT><B>&nbsp;</B></TT></TD>
    <TD align=3Dright><TT><B>End&nbsp;</B></TT></TD>
    <TD align=3Dright><TT><B>Miss&nbsp;</B></TT></TD>
    <TD align=3Dright><TT><B>Ions&nbsp;</B></TT></TD>
    <TD><TT><B>&nbsp;Peptide</B></TT></TD></TR>
  <TR>
    <TD align=3Dright>&nbsp;</TD>
    <TD align=3Dright><TT>725.3447&nbsp;&nbsp;</TT></TD>
    <TD align=3Dright><TT>724.3374&nbsp;&nbsp;</TT></TD>
    <TD align=3Dright><TT>724.3616&nbsp;&nbsp;</TT></TD>
    <TD noWrap align=3Dright><TT>-33.44&nbsp;</TT></TD>
    <TD align=3Dright><TT>194&nbsp;</TT></TD>
    <TD noWrap align=3Dright><TT>-&nbsp;</TT></TD>
    <TD align=3Dright><TT>199&nbsp;</TT></TD>
    <TD align=3Dright><TT>1&nbsp;&nbsp;</TT></TD>
    <TD noWrap align=3Dright><TT>---&nbsp;&nbsp;</TT></TD>
    <TD noWrap><TT>&nbsp;R.GRSYSR.S</TT></TD></TR>
  <TR>
    <TD align=3Dright>&nbsp;</TD>
    <TD align=3Dright><TT>727.4324&nbsp;&nbsp;</TT></TD>
    <TD align=3Dright><TT>726.4251&nbsp;&nbsp;</TT></TD>
    <TD align=3Dright><TT>726.3660&nbsp;&nbsp;</TT></TD>
    <TD noWrap align=3Dright><TT>81.3&nbsp;</TT></TD>
    <TD align=3Dright><TT>206&nbsp;</TT></TD>
    <TD noWrap align=3Dright><TT>-&nbsp;</TT></TD>
    <TD align=3Dright><TT>211&nbsp;</TT></TD>
    <TD align=3Dright><TT>1&nbsp;&nbsp;</TT></TD>
    <TD noWrap align=3Dright><TT>---&nbsp;&nbsp;</TT></TD>
    <TD noWrap><TT>&nbsp;R.SYSKSR.S</TT></TD></TR>
  <TR>
    <TD align=3Dright>&nbsp;</TD>
    <TD align=3Dright><TT>743.4052&nbsp;&nbsp;</TT></TD>
    <TD align=3Dright><TT>742.3979&nbsp;&nbsp;</TT></TD>
    <TD align=3Dright><TT>742.3497&nbsp;&nbsp;</TT></TD>
    <TD noWrap align=3Dright><TT>65.0&nbsp;</TT></TD>
    <TD align=3Dright><TT>280&nbsp;</TT></TD>
    <TD noWrap align=3Dright><TT>-&nbsp;</TT></TD>
    <TD align=3Dright><TT>286&nbsp;</TT></TD>
    <TD align=3Dright><TT>0&nbsp;&nbsp;</TT></TD>
    <TD noWrap align=3Dright><TT>---&nbsp;&nbsp;</TT></TD>
    <TD noWrap><TT>&nbsp;R.SPDAKPE.-</TT></TD></TR>
  <TR>
    <TD align=3Dright>&nbsp;</TD>
    <TD align=3Dright><TT>767.3694&nbsp;&nbsp;</TT></TD>
    <TD align=3Dright><TT>766.3621&nbsp;&nbsp;</TT></TD>
    <TD align=3Dright><TT>766.3609&nbsp;&nbsp;</TT></TD>
    <TD noWrap align=3Dright><TT>1.51&nbsp;</TT></TD>
    <TD align=3Dright><TT>188&nbsp;</TT></TD>
    <TD noWrap align=3Dright><TT>-&nbsp;</TT></TD>
    <TD align=3Dright><TT>193&nbsp;</TT></TD>
    <TD align=3Dright><TT>1&nbsp;&nbsp;</TT></TD>
    <TD noWrap align=3Dright><TT>---&nbsp;&nbsp;</TT></TD>
    <TD noWrap><TT>&nbsp;K.EYDGKR.G</TT></TD></TR>
  <TR>
    <TD align=3Dright>&nbsp;</TD>
    <TD align=3Dright><TT>815.4706&nbsp;&nbsp;</TT></TD>
    <TD align=3Dright><TT>814.4633&nbsp;&nbsp;</TT></TD>
    <TD align=3Dright><TT>814.4800&nbsp;&nbsp;</TT></TD>
    <TD noWrap align=3Dright><TT>-20.51&nbsp;</TT></TD>
    <TD align=3Dright><TT>33&nbsp;</TT></TD>
    <TD noWrap align=3Dright><TT>-&nbsp;</TT></TD>
    <TD align=3Dright><TT>39&nbsp;</TT></TD>
    <TD align=3Dright><TT>0&nbsp;&nbsp;</TT></TD>
    <TD noWrap align=3Dright><TT>---&nbsp;&nbsp;</TT></TD>
    <TD noWrap><TT>&nbsp;R.IVDIDLK.V</TT></TD></TR>
  <TR>
    <TD align=3Dright>&nbsp;</TD>
    <TD align=3Dright><TT>857.4175&nbsp;&nbsp;</TT></TD>
    <TD align=3Dright><TT>856.4102&nbsp;&nbsp;</TT></TD>
    <TD align=3Dright><TT>856.4515&nbsp;&nbsp;</TT></TD>
    <TD noWrap align=3Dright><TT>-48.21&nbsp;</TT></TD>
    <TD align=3Dright><TT>243&nbsp;</TT></TD>
    <TD noWrap align=3Dright><TT>-&nbsp;</TT></TD>
    <TD align=3Dright><TT>250&nbsp;</TT></TD>
    <TD align=3Dright><TT>1&nbsp;&nbsp;</TT></TD>
    <TD noWrap align=3Dright><TT>---&nbsp;&nbsp;</TT></TD>
    <TD noWrap><TT>&nbsp;R.SPSRSPAR.S</TT></TD></TR>
  <TR>
    <TD align=3Dright>&nbsp;</TD>
    <TD align=3Dright><TT>899.4390&nbsp;&nbsp;</TT></TD>
    <TD align=3Dright><TT>898.4318&nbsp;&nbsp;</TT></TD>
    <TD align=3Dright><TT>898.3781&nbsp;&nbsp;</TT></TD>
    <TD noWrap align=3Dright><TT>59.8&nbsp;</TT></TD>
    <TD align=3Dright><TT>85&nbsp;</TT></TD>
    <TD noWrap align=3Dright><TT>-&nbsp;</TT></TD>
    <TD align=3Dright><TT>92&nbsp;</TT></TD>
    <TD align=3Dright><TT>0&nbsp;&nbsp;</TT></TD>
    <TD noWrap align=3Dright><TT>---&nbsp;&nbsp;</TT></TD>
    <TD noWrap><TT>&nbsp;R.GNTSSYDR.S</TT></TD></TR>
  <TR>
    <TD align=3Dright>&nbsp;</TD>
    <TD align=3Dright><TT>1314.6174&nbsp;&nbsp;</TT></TD>
    <TD align=3Dright><TT>1313.6101&nbsp;&nbsp;</TT></TD>
    <TD align=3Dright><TT>1313.6211&nbsp;&nbsp;</TT></TD>
    <TD noWrap align=3Dright><TT>-8.39&nbsp;</TT></TD>
    <TD align=3Dright><TT>274&nbsp;</TT></TD>
    <TD noWrap align=3Dright><TT>-&nbsp;</TT></TD>
    <TD align=3Dright><TT>286&nbsp;</TT></TD>
    <TD align=3Dright><TT>1&nbsp;&nbsp;</TT></TD>
    <TD noWrap align=3Dright><TT>---&nbsp;&nbsp;</TT></TD>
    <TD noWrap><TT>&nbsp;R.SPSGSRSPDAKPE.-</TT></TD></TR>
  <TR>
    <TD align=3Dright>&nbsp;</TD>
    <TD align=3Dright><TT>1314.6174&nbsp;&nbsp;</TT></TD>
    <TD align=3Dright><TT>1313.6101&nbsp;&nbsp;</TT></TD>
    <TD align=3Dright><TT>1313.6211&nbsp;&nbsp;</TT></TD>
    <TD noWrap align=3Dright><TT>-8.39&nbsp;</TT></TD>
    <TD align=3Dright><TT>274&nbsp;</TT></TD>
    <TD noWrap align=3Dright><TT>-&nbsp;</TT></TD>
    <TD align=3Dright><TT>286&nbsp;</TT></TD>
    <TD align=3Dright><TT>1&nbsp;&nbsp;</TT></TD>
    <TD noWrap align=3Dright><TT>---&nbsp;&nbsp;</TT></TD>
    <TD =
noWrap><TT>&nbsp;R.SPSGSRSPDAKPE.-</TT></TD></TR></TBODY></TABLE>
<TABLE border=3D0 cellSpacing=3D0>
  <TBODY>
  <TR>
    <TD><TT>&nbsp;&nbsp;&nbsp;&nbsp;&nbsp;&nbsp;</TT></TD>
    <TD><TT><B>No match to: </B>700.3842, 723.3470, 769.3672, 771.4543,=20
      787.4236, 811.3926, 813.3928, 831.4496, 855.4174, 859.5063, =
875.4725,=20
      901.4373, 904.9247, 904.9247, 906.9263, 908.9283, 919.4952, =
919.4952,=20
      943.4691, 943.4691, 963.5281, =
963.5281</TT></TD></TR></TBODY></TABLE><BR>
<TABLE border=3D0 cellSpacing=3D0>
  <TBODY>
  <TR>
    <TD><TT><B><A =
name=3DHit7>7.</A>&nbsp;&nbsp;&nbsp;&nbsp;</B></TT></TD>
    <TD noWrap><TT><A=20
      =
href=3D"http://zxw-pc/mascot/cgi/protein_view.pl?file=3D../data/20121225/=
F002403.dat&amp;hit=3D7"=20
      =
target=3D_blank>gi|125602647</A>&nbsp;&nbsp;&nbsp;&nbsp;<B>Mass:</B>&nbsp=
;16696&nbsp;&nbsp;&nbsp;&nbsp;<B>Score:</B>&nbsp;50&nbsp;&nbsp;&nbsp;&nbs=
p;&nbsp;<B>Expect:</B>&nbsp;20&nbsp;&nbsp;<B>Matches:</B>&nbsp;7</TT></TD=
></TR>
  <TR>
    <TD>&nbsp;</TD>
    <TD noWrap><TT>hypothetical protein OsJ_26520 [Oryza sativa Japonica =

      Group]</TT></TD></TR></TBODY></TABLE>
<TABLE border=3D0 cellSpacing=3D0 cellPadding=3D0>
  <TBODY>
  <TR>
    <TD><TT>&nbsp;&nbsp;&nbsp;&nbsp;&nbsp;&nbsp;</TT></TD>
    <TD align=3Dright><TT><B>Observed&nbsp;&nbsp;</B></TT></TD>
    <TD noWrap align=3Dright><TT><B>Mr(expt)&nbsp;&nbsp;</B></TT></TD>
    <TD noWrap align=3Dright><TT><B>Mr(calc)&nbsp;&nbsp;</B></TT></TD>
    <TD align=3Dright><TT><B>&nbsp;ppm&nbsp;&nbsp;</B></TT></TD>
    <TD align=3Dright><TT><B>Start&nbsp;</B></TT></TD>
    <TD align=3Dright><TT><B>&nbsp;</B></TT></TD>
    <TD align=3Dright><TT><B>End&nbsp;</B></TT></TD>
    <TD align=3Dright><TT><B>Miss&nbsp;</B></TT></TD>
    <TD align=3Dright><TT><B>Ions&nbsp;</B></TT></TD>
    <TD><TT><B>&nbsp;Peptide</B></TT></TD></TR>
  <TR>
    <TD align=3Dright>&nbsp;</TD>
    <TD align=3Dright><TT>787.4236&nbsp;&nbsp;</TT></TD>
    <TD align=3Dright><TT>786.4163&nbsp;&nbsp;</TT></TD>
    <TD align=3Dright><TT>786.3984&nbsp;&nbsp;</TT></TD>
    <TD noWrap align=3Dright><TT>22.8&nbsp;</TT></TD>
    <TD align=3Dright><TT>117&nbsp;</TT></TD>
    <TD noWrap align=3Dright><TT>-&nbsp;</TT></TD>
    <TD align=3Dright><TT>125&nbsp;</TT></TD>
    <TD align=3Dright><TT>0&nbsp;&nbsp;</TT></TD>
    <TD noWrap align=3Dright><TT>---&nbsp;&nbsp;</TT></TD>
    <TD noWrap><TT>&nbsp;R.EALGGGGAR.R</TT></TD></TR>
  <TR>
    <TD align=3Dright>&nbsp;</TD>
    <TD align=3Dright><TT>943.4691&nbsp;&nbsp;</TT></TD>
    <TD align=3Dright><TT>942.4618&nbsp;&nbsp;</TT></TD>
    <TD align=3Dright><TT>942.4454&nbsp;&nbsp;</TT></TD>
    <TD noWrap align=3Dright><TT>17.5&nbsp;</TT></TD>
    <TD align=3Dright><TT>126&nbsp;</TT></TD>
    <TD noWrap align=3Dright><TT>-&nbsp;</TT></TD>
    <TD align=3Dright><TT>135&nbsp;</TT></TD>
    <TD align=3Dright><TT>1&nbsp;&nbsp;</TT></TD>
    <TD noWrap align=3Dright><TT>---&nbsp;&nbsp;</TT></TD>
    <TD noWrap><TT>&nbsp;R.RCPSGGGGPR.G</TT></TD></TR>
  <TR>
    <TD align=3Dright>&nbsp;</TD>
    <TD align=3Dright><TT>943.4691&nbsp;&nbsp;</TT></TD>
    <TD align=3Dright><TT>942.4618&nbsp;&nbsp;</TT></TD>
    <TD align=3Dright><TT>942.5320&nbsp;&nbsp;</TT></TD>
    <TD noWrap align=3Dright><TT>-74.48&nbsp;</TT></TD>
    <TD align=3Dright><TT>1&nbsp;</TT></TD>
    <TD noWrap align=3Dright><TT>-&nbsp;</TT></TD>
    <TD align=3Dright><TT>8&nbsp;</TT></TD>
    <TD align=3Dright><TT>1&nbsp;&nbsp;</TT></TD>
    <TD noWrap align=3Dright><TT>---&nbsp;&nbsp;</TT></TD>
    <TD noWrap><TT>&nbsp;-.MSLKSHLK.L</TT></TD></TR>
  <TR>
    <TD align=3Dright>&nbsp;</TD>
    <TD align=3Dright><TT>963.5281&nbsp;&nbsp;</TT></TD>
    <TD align=3Dright><TT>962.5209&nbsp;&nbsp;</TT></TD>
    <TD align=3Dright><TT>962.4781&nbsp;&nbsp;</TT></TD>
    <TD noWrap align=3Dright><TT>44.4&nbsp;</TT></TD>
    <TD align=3Dright><TT>107&nbsp;</TT></TD>
    <TD noWrap align=3Dright><TT>-&nbsp;</TT></TD>
    <TD align=3Dright><TT>116&nbsp;</TT></TD>
    <TD align=3Dright><TT>1&nbsp;&nbsp;</TT></TD>
    <TD noWrap align=3Dright><TT>---&nbsp;&nbsp;</TT></TD>
    <TD noWrap><TT>&nbsp;R.AEGSGKTSAR.E</TT></TD></TR>
  <TR>
    <TD align=3Dright>&nbsp;</TD>
    <TD align=3Dright><TT>963.5281&nbsp;&nbsp;</TT></TD>
    <TD align=3Dright><TT>962.5209&nbsp;&nbsp;</TT></TD>
    <TD align=3Dright><TT>962.4781&nbsp;&nbsp;</TT></TD>
    <TD noWrap align=3Dright><TT>44.4&nbsp;</TT></TD>
    <TD align=3Dright><TT>107&nbsp;</TT></TD>
    <TD noWrap align=3Dright><TT>-&nbsp;</TT></TD>
    <TD align=3Dright><TT>116&nbsp;</TT></TD>
    <TD align=3Dright><TT>1&nbsp;&nbsp;</TT></TD>
    <TD noWrap align=3Dright><TT>---&nbsp;&nbsp;</TT></TD>
    <TD noWrap><TT>&nbsp;R.AEGSGKTSAR.E</TT></TD></TR>
  <TR>
    <TD align=3Dright>&nbsp;</TD>
    <TD align=3Dright><TT>1314.6174&nbsp;&nbsp;</TT></TD>
    <TD align=3Dright><TT>1313.6101&nbsp;&nbsp;</TT></TD>
    <TD align=3Dright><TT>1313.5717&nbsp;&nbsp;</TT></TD>
    <TD noWrap align=3Dright><TT>29.2&nbsp;</TT></TD>
    <TD align=3Dright><TT>127&nbsp;</TT></TD>
    <TD noWrap align=3Dright><TT>-&nbsp;</TT></TD>
    <TD align=3Dright><TT>141&nbsp;</TT></TD>
    <TD align=3Dright><TT>1&nbsp;&nbsp;</TT></TD>
    <TD noWrap align=3Dright><TT>---&nbsp;&nbsp;</TT></TD>
    <TD noWrap><TT>&nbsp;R.CPSGGGGPRGGGCPR.R</TT></TD></TR>
  <TR>
    <TD align=3Dright>&nbsp;</TD>
    <TD align=3Dright><TT>1314.6174&nbsp;&nbsp;</TT></TD>
    <TD align=3Dright><TT>1313.6101&nbsp;&nbsp;</TT></TD>
    <TD align=3Dright><TT>1313.5717&nbsp;&nbsp;</TT></TD>
    <TD noWrap align=3Dright><TT>29.2&nbsp;</TT></TD>
    <TD align=3Dright><TT>127&nbsp;</TT></TD>
    <TD noWrap align=3Dright><TT>-&nbsp;</TT></TD>
    <TD align=3Dright><TT>141&nbsp;</TT></TD>
    <TD align=3Dright><TT>1&nbsp;&nbsp;</TT></TD>
    <TD noWrap align=3Dright><TT>---&nbsp;&nbsp;</TT></TD>
    <TD =
noWrap><TT>&nbsp;R.CPSGGGGPRGGGCPR.R</TT></TD></TR></TBODY></TABLE>
<TABLE border=3D0 cellSpacing=3D0>
  <TBODY>
  <TR>
    <TD><TT>&nbsp;&nbsp;&nbsp;&nbsp;&nbsp;&nbsp;</TT></TD>
    <TD><TT><B>No match to: </B>700.3842, 723.3470, 725.3447, 727.4324,=20
      743.4052, 767.3694, 769.3672, 771.4543, 811.3926, 813.3928, =
815.4706,=20
      831.4496, 855.4174, 857.4175, 859.5063, 875.4725, 899.4390, =
901.4373,=20
      904.9247, 904.9247, 906.9263, 908.9283, 919.4952,=20
  919.4952</TT></TD></TR></TBODY></TABLE><BR>
<TABLE border=3D0 cellSpacing=3D0>
  <TBODY>
  <TR>
    <TD><TT><B><A =
name=3DHit8>8.</A>&nbsp;&nbsp;&nbsp;&nbsp;</B></TT></TD>
    <TD noWrap><TT><A=20
      =
href=3D"http://zxw-pc/mascot/cgi/protein_view.pl?file=3D../data/20121225/=
F002403.dat&amp;hit=3D8"=20
      =
target=3D_blank>gi|38175576</A>&nbsp;&nbsp;&nbsp;&nbsp;<B>Mass:</B>&nbsp;=
16619&nbsp;&nbsp;&nbsp;&nbsp;<B>Score:</B>&nbsp;50&nbsp;&nbsp;&nbsp;&nbsp=
;&nbsp;<B>Expect:</B>&nbsp;21&nbsp;&nbsp;<B>Matches:</B>&nbsp;7</TT></TD>=
</TR>
  <TR>
    <TD>&nbsp;</TD>
    <TD noWrap><TT>hypothetical protein [Oryza sativa Japonica=20
  Group]</TT></TD></TR></TBODY></TABLE>
<TABLE border=3D0 cellSpacing=3D0 cellPadding=3D0>
  <TBODY>
  <TR>
    <TD><TT>&nbsp;&nbsp;&nbsp;&nbsp;&nbsp;&nbsp;</TT></TD>
    <TD align=3Dright><TT><B>Observed&nbsp;&nbsp;</B></TT></TD>
    <TD noWrap align=3Dright><TT><B>Mr(expt)&nbsp;&nbsp;</B></TT></TD>
    <TD noWrap align=3Dright><TT><B>Mr(calc)&nbsp;&nbsp;</B></TT></TD>
    <TD align=3Dright><TT><B>&nbsp;ppm&nbsp;&nbsp;</B></TT></TD>
    <TD align=3Dright><TT><B>Start&nbsp;</B></TT></TD>
    <TD align=3Dright><TT><B>&nbsp;</B></TT></TD>
    <TD align=3Dright><TT><B>End&nbsp;</B></TT></TD>
    <TD align=3Dright><TT><B>Miss&nbsp;</B></TT></TD>
    <TD align=3Dright><TT><B>Ions&nbsp;</B></TT></TD>
    <TD><TT><B>&nbsp;Peptide</B></TT></TD></TR>
  <TR>
    <TD align=3Dright>&nbsp;</TD>
    <TD align=3Dright><TT>787.4236&nbsp;&nbsp;</TT></TD>
    <TD align=3Dright><TT>786.4163&nbsp;&nbsp;</TT></TD>
    <TD align=3Dright><TT>786.3984&nbsp;&nbsp;</TT></TD>
    <TD noWrap align=3Dright><TT>22.8&nbsp;</TT></TD>
    <TD align=3Dright><TT>117&nbsp;</TT></TD>
    <TD noWrap align=3Dright><TT>-&nbsp;</TT></TD>
    <TD align=3Dright><TT>125&nbsp;</TT></TD>
    <TD align=3Dright><TT>0&nbsp;&nbsp;</TT></TD>
    <TD noWrap align=3Dright><TT>---&nbsp;&nbsp;</TT></TD>
    <TD noWrap><TT>&nbsp;R.EALGGGGAR.R</TT></TD></TR>
  <TR>
    <TD align=3Dright>&nbsp;</TD>
    <TD align=3Dright><TT>943.4691&nbsp;&nbsp;</TT></TD>
    <TD align=3Dright><TT>942.4618&nbsp;&nbsp;</TT></TD>
    <TD align=3Dright><TT>942.4454&nbsp;&nbsp;</TT></TD>
    <TD noWrap align=3Dright><TT>17.5&nbsp;</TT></TD>
    <TD align=3Dright><TT>126&nbsp;</TT></TD>
    <TD noWrap align=3Dright><TT>-&nbsp;</TT></TD>
    <TD align=3Dright><TT>135&nbsp;</TT></TD>
    <TD align=3Dright><TT>1&nbsp;&nbsp;</TT></TD>
    <TD noWrap align=3Dright><TT>---&nbsp;&nbsp;</TT></TD>
    <TD noWrap><TT>&nbsp;R.RCPSGGGGPR.G</TT></TD></TR>
  <TR>
    <TD align=3Dright>&nbsp;</TD>
    <TD align=3Dright><TT>943.4691&nbsp;&nbsp;</TT></TD>
    <TD align=3Dright><TT>942.4618&nbsp;&nbsp;</TT></TD>
    <TD align=3Dright><TT>942.5320&nbsp;&nbsp;</TT></TD>
    <TD noWrap align=3Dright><TT>-74.48&nbsp;</TT></TD>
    <TD align=3Dright><TT>1&nbsp;</TT></TD>
    <TD noWrap align=3Dright><TT>-&nbsp;</TT></TD>
    <TD align=3Dright><TT>8&nbsp;</TT></TD>
    <TD align=3Dright><TT>1&nbsp;&nbsp;</TT></TD>
    <TD noWrap align=3Dright><TT>---&nbsp;&nbsp;</TT></TD>
    <TD noWrap><TT>&nbsp;-.MSLKSHLK.L</TT></TD></TR>
  <TR>
    <TD align=3Dright>&nbsp;</TD>
    <TD align=3Dright><TT>963.5281&nbsp;&nbsp;</TT></TD>
    <TD align=3Dright><TT>962.5209&nbsp;&nbsp;</TT></TD>
    <TD align=3Dright><TT>962.4781&nbsp;&nbsp;</TT></TD>
    <TD noWrap align=3Dright><TT>44.4&nbsp;</TT></TD>
    <TD align=3Dright><TT>107&nbsp;</TT></TD>
    <TD noWrap align=3Dright><TT>-&nbsp;</TT></TD>
    <TD align=3Dright><TT>116&nbsp;</TT></TD>
    <TD align=3Dright><TT>1&nbsp;&nbsp;</TT></TD>
    <TD noWrap align=3Dright><TT>---&nbsp;&nbsp;</TT></TD>
    <TD noWrap><TT>&nbsp;R.AEGSGKTSAR.E</TT></TD></TR>
  <TR>
    <TD align=3Dright>&nbsp;</TD>
    <TD align=3Dright><TT>963.5281&nbsp;&nbsp;</TT></TD>
    <TD align=3Dright><TT>962.5209&nbsp;&nbsp;</TT></TD>
    <TD align=3Dright><TT>962.4781&nbsp;&nbsp;</TT></TD>
    <TD noWrap align=3Dright><TT>44.4&nbsp;</TT></TD>
    <TD align=3Dright><TT>107&nbsp;</TT></TD>
    <TD noWrap align=3Dright><TT>-&nbsp;</TT></TD>
    <TD align=3Dright><TT>116&nbsp;</TT></TD>
    <TD align=3Dright><TT>1&nbsp;&nbsp;</TT></TD>
    <TD noWrap align=3Dright><TT>---&nbsp;&nbsp;</TT></TD>
    <TD noWrap><TT>&nbsp;R.AEGSGKTSAR.E</TT></TD></TR>
  <TR>
    <TD align=3Dright>&nbsp;</TD>
    <TD align=3Dright><TT>1314.6174&nbsp;&nbsp;</TT></TD>
    <TD align=3Dright><TT>1313.6101&nbsp;&nbsp;</TT></TD>
    <TD align=3Dright><TT>1313.5717&nbsp;&nbsp;</TT></TD>
    <TD noWrap align=3Dright><TT>29.2&nbsp;</TT></TD>
    <TD align=3Dright><TT>127&nbsp;</TT></TD>
    <TD noWrap align=3Dright><TT>-&nbsp;</TT></TD>
    <TD align=3Dright><TT>141&nbsp;</TT></TD>
    <TD align=3Dright><TT>1&nbsp;&nbsp;</TT></TD>
    <TD noWrap align=3Dright><TT>---&nbsp;&nbsp;</TT></TD>
    <TD noWrap><TT>&nbsp;R.CPSGGGGPRGGGCPR.R</TT></TD></TR>
  <TR>
    <TD align=3Dright>&nbsp;</TD>
    <TD align=3Dright><TT>1314.6174&nbsp;&nbsp;</TT></TD>
    <TD align=3Dright><TT>1313.6101&nbsp;&nbsp;</TT></TD>
    <TD align=3Dright><TT>1313.5717&nbsp;&nbsp;</TT></TD>
    <TD noWrap align=3Dright><TT>29.2&nbsp;</TT></TD>
    <TD align=3Dright><TT>127&nbsp;</TT></TD>
    <TD noWrap align=3Dright><TT>-&nbsp;</TT></TD>
    <TD align=3Dright><TT>141&nbsp;</TT></TD>
    <TD align=3Dright><TT>1&nbsp;&nbsp;</TT></TD>
    <TD noWrap align=3Dright><TT>---&nbsp;&nbsp;</TT></TD>
    <TD =
noWrap><TT>&nbsp;R.CPSGGGGPRGGGCPR.R</TT></TD></TR></TBODY></TABLE>
<TABLE border=3D0 cellSpacing=3D0>
  <TBODY>
  <TR>
    <TD><TT>&nbsp;&nbsp;&nbsp;&nbsp;&nbsp;&nbsp;</TT></TD>
    <TD><TT><B>No match to: </B>700.3842, 723.3470, 725.3447, 727.4324,=20
      743.4052, 767.3694, 769.3672, 771.4543, 811.3926, 813.3928, =
815.4706,=20
      831.4496, 855.4174, 857.4175, 859.5063, 875.4725, 899.4390, =
901.4373,=20
      904.9247, 904.9247, 906.9263, 908.9283, 919.4952,=20
  919.4952</TT></TD></TR></TBODY></TABLE><BR>
<TABLE border=3D0 cellSpacing=3D0>
  <TBODY>
  <TR>
    <TD><TT><B><A =
name=3DHit9>9.</A>&nbsp;&nbsp;&nbsp;&nbsp;</B></TT></TD>
    <TD noWrap><TT><A=20
      =
href=3D"http://zxw-pc/mascot/cgi/protein_view.pl?file=3D../data/20121225/=
F002403.dat&amp;hit=3D9"=20
      =
target=3D_blank>gi|222868938</A>&nbsp;&nbsp;&nbsp;&nbsp;<B>Mass:</B>&nbsp=
;14728&nbsp;&nbsp;&nbsp;&nbsp;<B>Score:</B>&nbsp;48&nbsp;&nbsp;&nbsp;&nbs=
p;&nbsp;<B>Expect:</B>&nbsp;33&nbsp;&nbsp;<B>Matches:</B>&nbsp;5</TT></TD=
></TR>
  <TR>
    <TD>&nbsp;</TD>
    <TD noWrap><TT>predicted protein [Populus=20
trichocarpa]</TT></TD></TR></TBODY></TABLE>
<TABLE border=3D0 cellSpacing=3D0 cellPadding=3D0>
  <TBODY>
  <TR>
    <TD><TT>&nbsp;&nbsp;&nbsp;&nbsp;&nbsp;&nbsp;</TT></TD>
    <TD align=3Dright><TT><B>Observed&nbsp;&nbsp;</B></TT></TD>
    <TD noWrap align=3Dright><TT><B>Mr(expt)&nbsp;&nbsp;</B></TT></TD>
    <TD noWrap align=3Dright><TT><B>Mr(calc)&nbsp;&nbsp;</B></TT></TD>
    <TD align=3Dright><TT><B>&nbsp;ppm&nbsp;&nbsp;</B></TT></TD>
    <TD align=3Dright><TT><B>Start&nbsp;</B></TT></TD>
    <TD align=3Dright><TT><B>&nbsp;</B></TT></TD>
    <TD align=3Dright><TT><B>End&nbsp;</B></TT></TD>
    <TD align=3Dright><TT><B>Miss&nbsp;</B></TT></TD>
    <TD align=3Dright><TT><B>Ions&nbsp;</B></TT></TD>
    <TD><TT><B>&nbsp;Peptide</B></TT></TD></TR>
  <TR>
    <TD align=3Dright>&nbsp;</TD>
    <TD align=3Dright><TT>767.3694&nbsp;&nbsp;</TT></TD>
    <TD align=3Dright><TT>766.3621&nbsp;&nbsp;</TT></TD>
    <TD align=3Dright><TT>766.3796&nbsp;&nbsp;</TT></TD>
    <TD noWrap align=3Dright><TT>-22.82&nbsp;</TT></TD>
    <TD align=3Dright><TT>2&nbsp;</TT></TD>
    <TD noWrap align=3Dright><TT>-&nbsp;</TT></TD>
    <TD align=3Dright><TT>9&nbsp;</TT></TD>
    <TD align=3Dright><TT>1&nbsp;&nbsp;</TT></TD>
    <TD noWrap align=3Dright><TT>---&nbsp;&nbsp;</TT></TD>
    <TD noWrap><TT>&nbsp;M.GGCAGKFK.G</TT></TD></TR>
  <TR>
    <TD align=3Dright>&nbsp;</TD>
    <TD align=3Dright><TT>771.4543&nbsp;&nbsp;</TT></TD>
    <TD align=3Dright><TT>770.4470&nbsp;&nbsp;</TT></TD>
    <TD align=3Dright><TT>770.3810&nbsp;&nbsp;</TT></TD>
    <TD noWrap align=3Dright><TT>85.7&nbsp;</TT></TD>
    <TD align=3Dright><TT>109&nbsp;</TT></TD>
    <TD noWrap align=3Dright><TT>-&nbsp;</TT></TD>
    <TD align=3Dright><TT>115&nbsp;</TT></TD>
    <TD align=3Dright><TT>0&nbsp;&nbsp;</TT></TD>
    <TD noWrap align=3Dright><TT>---&nbsp;&nbsp;</TT></TD>
    <TD noWrap><TT>&nbsp;K.EETPPAK.E</TT></TD></TR>
  <TR>
    <TD align=3Dright>&nbsp;</TD>
    <TD align=3Dright><TT>859.5063&nbsp;&nbsp;</TT></TD>
    <TD align=3Dright><TT>858.4990&nbsp;&nbsp;</TT></TD>
    <TD align=3Dright><TT>858.4447&nbsp;&nbsp;</TT></TD>
    <TD noWrap align=3Dright><TT>63.3&nbsp;</TT></TD>
    <TD align=3Dright><TT>87&nbsp;</TT></TD>
    <TD noWrap align=3Dright><TT>-&nbsp;</TT></TD>
    <TD align=3Dright><TT>94&nbsp;</TT></TD>
    <TD align=3Dright><TT>1&nbsp;&nbsp;</TT></TD>
    <TD noWrap align=3Dright><TT>---&nbsp;&nbsp;</TT></TD>
    <TD noWrap><TT>&nbsp;K.KDETPAAK.S</TT></TD></TR>
  <TR>
    <TD align=3Dright>&nbsp;</TD>
    <TD align=3Dright><TT>899.4390&nbsp;&nbsp;</TT></TD>
    <TD align=3Dright><TT>898.4318&nbsp;&nbsp;</TT></TD>
    <TD align=3Dright><TT>898.4760&nbsp;&nbsp;</TT></TD>
    <TD noWrap align=3Dright><TT>-49.21&nbsp;</TT></TD>
    <TD align=3Dright><TT>108&nbsp;</TT></TD>
    <TD noWrap align=3Dright><TT>-&nbsp;</TT></TD>
    <TD align=3Dright><TT>115&nbsp;</TT></TD>
    <TD align=3Dright><TT>1&nbsp;&nbsp;</TT></TD>
    <TD noWrap align=3Dright><TT>---&nbsp;&nbsp;</TT></TD>
    <TD noWrap><TT>&nbsp;K.KEETPPAK.E</TT></TD></TR>
  <TR>
    <TD align=3Dright>&nbsp;</TD>
    <TD align=3Dright><TT>901.4373&nbsp;&nbsp;</TT></TD>
    <TD align=3Dright><TT>900.4300&nbsp;&nbsp;</TT></TD>
    <TD align=3Dright><TT>900.4552&nbsp;&nbsp;</TT></TD>
    <TD noWrap align=3Dright><TT>-28.04&nbsp;</TT></TD>
    <TD align=3Dright><TT>99&nbsp;</TT></TD>
    <TD noWrap align=3Dright><TT>-&nbsp;</TT></TD>
    <TD align=3Dright><TT>107&nbsp;</TT></TD>
    <TD align=3Dright><TT>0&nbsp;&nbsp;</TT></TD>
    <TD noWrap align=3Dright><TT>---&nbsp;&nbsp;</TT></TD>
    <TD noWrap><TT>&nbsp;K.VEASAAPEK.K</TT></TD></TR></TBODY></TABLE>
<TABLE border=3D0 cellSpacing=3D0>
  <TBODY>
  <TR>
    <TD><TT>&nbsp;&nbsp;&nbsp;&nbsp;&nbsp;&nbsp;</TT></TD>
    <TD><TT><B>No match to: </B>700.3842, 723.3470, 725.3447, 727.4324,=20
      743.4052, 769.3672, 787.4236, 811.3926, 813.3928, 815.4706, =
831.4496,=20
      855.4174, 857.4175, 875.4725, 904.9247, 904.9247, 906.9263, =
908.9283,=20
      919.4952, 919.4952, 943.4691, 943.4691, 963.5281, 963.5281, =
1314.6174,=20
      1314.6174</TT></TD></TR></TBODY></TABLE><BR>
<TABLE border=3D0 cellSpacing=3D0>
  <TBODY>
  <TR>
    <TD><TT><B><A name=3DHit10>10.</A>&nbsp;&nbsp;&nbsp;</B></TT></TD>
    <TD noWrap><TT><A=20
      =
href=3D"http://zxw-pc/mascot/cgi/protein_view.pl?file=3D../data/20121225/=
F002403.dat&amp;hit=3D10"=20
      =
target=3D_blank>gi|224134937</A>&nbsp;&nbsp;&nbsp;&nbsp;<B>Mass:</B>&nbsp=
;14728&nbsp;&nbsp;&nbsp;&nbsp;<B>Score:</B>&nbsp;48&nbsp;&nbsp;&nbsp;&nbs=
p;&nbsp;<B>Expect:</B>&nbsp;33&nbsp;&nbsp;<B>Matches:</B>&nbsp;5</TT></TD=
></TR>
  <TR>
    <TD>&nbsp;</TD>
    <TD noWrap><TT>predicted protein [Populus=20
trichocarpa]</TT></TD></TR></TBODY></TABLE>
<TABLE border=3D0 cellSpacing=3D0 cellPadding=3D0>
  <TBODY>
  <TR>
    <TD><TT>&nbsp;&nbsp;&nbsp;&nbsp;&nbsp;&nbsp;</TT></TD>
    <TD align=3Dright><TT><B>Observed&nbsp;&nbsp;</B></TT></TD>
    <TD noWrap align=3Dright><TT><B>Mr(expt)&nbsp;&nbsp;</B></TT></TD>
    <TD noWrap align=3Dright><TT><B>Mr(calc)&nbsp;&nbsp;</B></TT></TD>
    <TD align=3Dright><TT><B>&nbsp;ppm&nbsp;&nbsp;</B></TT></TD>
    <TD align=3Dright><TT><B>Start&nbsp;</B></TT></TD>
    <TD align=3Dright><TT><B>&nbsp;</B></TT></TD>
    <TD align=3Dright><TT><B>End&nbsp;</B></TT></TD>
    <TD align=3Dright><TT><B>Miss&nbsp;</B></TT></TD>
    <TD align=3Dright><TT><B>Ions&nbsp;</B></TT></TD>
    <TD><TT><B>&nbsp;Peptide</B></TT></TD></TR>
  <TR>
    <TD align=3Dright>&nbsp;</TD>
    <TD align=3Dright><TT>767.3694&nbsp;&nbsp;</TT></TD>
    <TD align=3Dright><TT>766.3621&nbsp;&nbsp;</TT></TD>
    <TD align=3Dright><TT>766.3796&nbsp;&nbsp;</TT></TD>
    <TD noWrap align=3Dright><TT>-22.82&nbsp;</TT></TD>
    <TD align=3Dright><TT>2&nbsp;</TT></TD>
    <TD noWrap align=3Dright><TT>-&nbsp;</TT></TD>
    <TD align=3Dright><TT>9&nbsp;</TT></TD>
    <TD align=3Dright><TT>1&nbsp;&nbsp;</TT></TD>
    <TD noWrap align=3Dright><TT>---&nbsp;&nbsp;</TT></TD>
    <TD noWrap><TT>&nbsp;M.GGCAGKFK.G</TT></TD></TR>
  <TR>
    <TD align=3Dright>&nbsp;</TD>
    <TD align=3Dright><TT>771.4543&nbsp;&nbsp;</TT></TD>
    <TD align=3Dright><TT>770.4470&nbsp;&nbsp;</TT></TD>
    <TD align=3Dright><TT>770.3810&nbsp;&nbsp;</TT></TD>
    <TD noWrap align=3Dright><TT>85.7&nbsp;</TT></TD>
    <TD align=3Dright><TT>109&nbsp;</TT></TD>
    <TD noWrap align=3Dright><TT>-&nbsp;</TT></TD>
    <TD align=3Dright><TT>115&nbsp;</TT></TD>
    <TD align=3Dright><TT>0&nbsp;&nbsp;</TT></TD>
    <TD noWrap align=3Dright><TT>---&nbsp;&nbsp;</TT></TD>
    <TD noWrap><TT>&nbsp;K.EETPPAK.E</TT></TD></TR>
  <TR>
    <TD align=3Dright>&nbsp;</TD>
    <TD align=3Dright><TT>859.5063&nbsp;&nbsp;</TT></TD>
    <TD align=3Dright><TT>858.4990&nbsp;&nbsp;</TT></TD>
    <TD align=3Dright><TT>858.4447&nbsp;&nbsp;</TT></TD>
    <TD noWrap align=3Dright><TT>63.3&nbsp;</TT></TD>
    <TD align=3Dright><TT>87&nbsp;</TT></TD>
    <TD noWrap align=3Dright><TT>-&nbsp;</TT></TD>
    <TD align=3Dright><TT>94&nbsp;</TT></TD>
    <TD align=3Dright><TT>1&nbsp;&nbsp;</TT></TD>
    <TD noWrap align=3Dright><TT>---&nbsp;&nbsp;</TT></TD>
    <TD noWrap><TT>&nbsp;K.KDETPAAK.S</TT></TD></TR>
  <TR>
    <TD align=3Dright>&nbsp;</TD>
    <TD align=3Dright><TT>899.4390&nbsp;&nbsp;</TT></TD>
    <TD align=3Dright><TT>898.4318&nbsp;&nbsp;</TT></TD>
    <TD align=3Dright><TT>898.4760&nbsp;&nbsp;</TT></TD>
    <TD noWrap align=3Dright><TT>-49.21&nbsp;</TT></TD>
    <TD align=3Dright><TT>108&nbsp;</TT></TD>
    <TD noWrap align=3Dright><TT>-&nbsp;</TT></TD>
    <TD align=3Dright><TT>115&nbsp;</TT></TD>
    <TD align=3Dright><TT>1&nbsp;&nbsp;</TT></TD>
    <TD noWrap align=3Dright><TT>---&nbsp;&nbsp;</TT></TD>
    <TD noWrap><TT>&nbsp;K.KEETPPAK.E</TT></TD></TR>
  <TR>
    <TD align=3Dright>&nbsp;</TD>
    <TD align=3Dright><TT>901.4373&nbsp;&nbsp;</TT></TD>
    <TD align=3Dright><TT>900.4300&nbsp;&nbsp;</TT></TD>
    <TD align=3Dright><TT>900.4552&nbsp;&nbsp;</TT></TD>
    <TD noWrap align=3Dright><TT>-28.04&nbsp;</TT></TD>
    <TD align=3Dright><TT>99&nbsp;</TT></TD>
    <TD noWrap align=3Dright><TT>-&nbsp;</TT></TD>
    <TD align=3Dright><TT>107&nbsp;</TT></TD>
    <TD align=3Dright><TT>0&nbsp;&nbsp;</TT></TD>
    <TD noWrap align=3Dright><TT>---&nbsp;&nbsp;</TT></TD>
    <TD noWrap><TT>&nbsp;K.VEASAAPEK.K</TT></TD></TR></TBODY></TABLE>
<TABLE border=3D0 cellSpacing=3D0>
  <TBODY>
  <TR>
    <TD><TT>&nbsp;&nbsp;&nbsp;&nbsp;&nbsp;&nbsp;</TT></TD>
    <TD><TT><B>No match to: </B>700.3842, 723.3470, 725.3447, 727.4324,=20
      743.4052, 769.3672, 787.4236, 811.3926, 813.3928, 815.4706, =
831.4496,=20
      855.4174, 857.4175, 875.4725, 904.9247, 904.9247, 906.9263, =
908.9283,=20
      919.4952, 919.4952, 943.4691, 943.4691, 963.5281, 963.5281, =
1314.6174,=20
      1314.6174</TT></TD></TR></TBODY></TABLE><BR>
<TABLE border=3D0 cellSpacing=3D0>
  <TBODY>
  <TR>
    <TD><TT><B><A name=3DHit11>11.</A>&nbsp;&nbsp;&nbsp;</B></TT></TD>
    <TD noWrap><TT><A=20
      =
href=3D"http://zxw-pc/mascot/cgi/protein_view.pl?file=3D../data/20121225/=
F002403.dat&amp;hit=3D11"=20
      =
target=3D_blank>gi|255540585</A>&nbsp;&nbsp;&nbsp;&nbsp;<B>Mass:</B>&nbsp=
;54763&nbsp;&nbsp;&nbsp;&nbsp;<B>Score:</B>&nbsp;47&nbsp;&nbsp;&nbsp;&nbs=
p;&nbsp;<B>Expect:</B>&nbsp;40&nbsp;&nbsp;<B>Matches:</B>&nbsp;7</TT></TD=
></TR>
  <TR>
    <TD>&nbsp;</TD>
    <TD noWrap><TT>transcription factor, putative [Ricinus=20
  communis]</TT></TD></TR></TBODY></TABLE>
<TABLE border=3D0 cellSpacing=3D0 cellPadding=3D0>
  <TBODY>
  <TR>
    <TD><TT>&nbsp;&nbsp;&nbsp;&nbsp;&nbsp;&nbsp;</TT></TD>
    <TD align=3Dright><TT><B>Observed&nbsp;&nbsp;</B></TT></TD>
    <TD noWrap align=3Dright><TT><B>Mr(expt)&nbsp;&nbsp;</B></TT></TD>
    <TD noWrap align=3Dright><TT><B>Mr(calc)&nbsp;&nbsp;</B></TT></TD>
    <TD align=3Dright><TT><B>&nbsp;ppm&nbsp;&nbsp;</B></TT></TD>
    <TD align=3Dright><TT><B>Start&nbsp;</B></TT></TD>
    <TD align=3Dright><TT><B>&nbsp;</B></TT></TD>
    <TD align=3Dright><TT><B>End&nbsp;</B></TT></TD>
    <TD align=3Dright><TT><B>Miss&nbsp;</B></TT></TD>
    <TD align=3Dright><TT><B>Ions&nbsp;</B></TT></TD>
    <TD><TT><B>&nbsp;Peptide</B></TT></TD></TR>
  <TR>
    <TD align=3Dright>&nbsp;</TD>
    <TD align=3Dright><TT>767.3694&nbsp;&nbsp;</TT></TD>
    <TD align=3Dright><TT>766.3621&nbsp;&nbsp;</TT></TD>
    <TD align=3Dright><TT>766.3497&nbsp;&nbsp;</TT></TD>
    <TD noWrap align=3Dright><TT>16.1&nbsp;</TT></TD>
    <TD align=3Dright><TT>78&nbsp;</TT></TD>
    <TD noWrap align=3Dright><TT>-&nbsp;</TT></TD>
    <TD align=3Dright><TT>83&nbsp;</TT></TD>
    <TD align=3Dright><TT>0&nbsp;&nbsp;</TT></TD>
    <TD noWrap align=3Dright><TT>---&nbsp;&nbsp;</TT></TD>
    <TD noWrap><TT>&nbsp;R.EFTDQK.R</TT></TD></TR>
  <TR>
    <TD align=3Dright>&nbsp;</TD>
    <TD align=3Dright><TT>787.4236&nbsp;&nbsp;</TT></TD>
    <TD align=3Dright><TT>786.4163&nbsp;&nbsp;</TT></TD>
    <TD align=3Dright><TT>786.4599&nbsp;&nbsp;</TT></TD>
    <TD noWrap align=3Dright><TT>-55.47&nbsp;</TT></TD>
    <TD align=3Dright><TT>9&nbsp;</TT></TD>
    <TD noWrap align=3Dright><TT>-&nbsp;</TT></TD>
    <TD align=3Dright><TT>15&nbsp;</TT></TD>
    <TD align=3Dright><TT>1&nbsp;&nbsp;</TT></TD>
    <TD noWrap align=3Dright><TT>---&nbsp;&nbsp;</TT></TD>
    <TD noWrap><TT>&nbsp;R.IEKVNGK.E</TT></TD></TR>
  <TR>
    <TD align=3Dright>&nbsp;</TD>
    <TD align=3Dright><TT>815.4706&nbsp;&nbsp;</TT></TD>
    <TD align=3Dright><TT>814.4633&nbsp;&nbsp;</TT></TD>
    <TD align=3Dright><TT>814.4047&nbsp;&nbsp;</TT></TD>
    <TD noWrap align=3Dright><TT>71.9&nbsp;</TT></TD>
    <TD align=3Dright><TT>169&nbsp;</TT></TD>
    <TD noWrap align=3Dright><TT>-&nbsp;</TT></TD>
    <TD align=3Dright><TT>175&nbsp;</TT></TD>
    <TD align=3Dright><TT>0&nbsp;&nbsp;</TT></TD>
    <TD noWrap align=3Dright><TT>---&nbsp;&nbsp;</TT></TD>
    <TD noWrap><TT>&nbsp;R.FVYMGAK.G</TT></TD></TR>
  <TR>
    <TD align=3Dright>&nbsp;</TD>
    <TD align=3Dright><TT>831.4496&nbsp;&nbsp;</TT></TD>
    <TD align=3Dright><TT>830.4423&nbsp;&nbsp;</TT></TD>
    <TD align=3Dright><TT>830.4075&nbsp;&nbsp;</TT></TD>
    <TD noWrap align=3Dright><TT>41.9&nbsp;</TT></TD>
    <TD align=3Dright><TT>116&nbsp;</TT></TD>
    <TD noWrap align=3Dright><TT>-&nbsp;</TT></TD>
    <TD align=3Dright><TT>121&nbsp;</TT></TD>
    <TD align=3Dright><TT>0&nbsp;&nbsp;</TT></TD>
    <TD noWrap align=3Dright><TT>---&nbsp;&nbsp;</TT></TD>
    <TD noWrap><TT>&nbsp;K.DWHFVK.E</TT></TD></TR>
  <TR>
    <TD align=3Dright>&nbsp;</TD>
    <TD align=3Dright><TT>875.4725&nbsp;&nbsp;</TT></TD>
    <TD align=3Dright><TT>874.4652&nbsp;&nbsp;</TT></TD>
    <TD align=3Dright><TT>874.4508&nbsp;&nbsp;</TT></TD>
    <TD noWrap align=3Dright><TT>16.4&nbsp;</TT></TD>
    <TD align=3Dright><TT>423&nbsp;</TT></TD>
    <TD noWrap align=3Dright><TT>-&nbsp;</TT></TD>
    <TD align=3Dright><TT>429&nbsp;</TT></TD>
    <TD align=3Dright><TT>1&nbsp;&nbsp;</TT></TD>
    <TD noWrap align=3Dright><TT>---&nbsp;&nbsp;</TT></TD>
    <TD noWrap><TT>&nbsp;R.TNRDIEK.A</TT></TD></TR>
  <TR>
    <TD align=3Dright>&nbsp;</TD>
    <TD align=3Dright><TT>899.4390&nbsp;&nbsp;</TT></TD>
    <TD align=3Dright><TT>898.4318&nbsp;&nbsp;</TT></TD>
    <TD align=3Dright><TT>898.4549&nbsp;&nbsp;</TT></TD>
    <TD noWrap align=3Dright><TT>-25.74&nbsp;</TT></TD>
    <TD align=3Dright><TT>451&nbsp;</TT></TD>
    <TD noWrap align=3Dright><TT>-&nbsp;</TT></TD>
    <TD align=3Dright><TT>457&nbsp;</TT></TD>
    <TD align=3Dright><TT>0&nbsp;&nbsp;</TT></TD>
    <TD noWrap align=3Dright><TT>---&nbsp;&nbsp;</TT></TD>
    <TD noWrap><TT>&nbsp;K.FVDYTVR.K</TT></TD></TR>
  <TR>
    <TD align=3Dright>&nbsp;</TD>
    <TD align=3Dright><TT>901.4373&nbsp;&nbsp;</TT></TD>
    <TD align=3Dright><TT>900.4300&nbsp;&nbsp;</TT></TD>
    <TD align=3Dright><TT>900.3833&nbsp;&nbsp;</TT></TD>
    <TD noWrap align=3Dright><TT>51.8&nbsp;</TT></TD>
    <TD align=3Dright><TT>405&nbsp;</TT></TD>
    <TD noWrap align=3Dright><TT>-&nbsp;</TT></TD>
    <TD align=3Dright><TT>411&nbsp;</TT></TD>
    <TD align=3Dright><TT>0&nbsp;&nbsp;</TT></TD>
    <TD noWrap align=3Dright><TT>---&nbsp;&nbsp;</TT></TD>
    <TD noWrap><TT>&nbsp;K.LYMDMGR.I + Oxidation =
(M)</TT></TD></TR></TBODY></TABLE>
<TABLE border=3D0 cellSpacing=3D0>
  <TBODY>
  <TR>
    <TD><TT>&nbsp;&nbsp;&nbsp;&nbsp;&nbsp;&nbsp;</TT></TD>
    <TD><TT><B>No match to: </B>700.3842, 723.3470, 725.3447, 727.4324,=20
      743.4052, 769.3672, 771.4543, 811.3926, 813.3928, 855.4174, =
857.4175,=20
      859.5063, 904.9247, 904.9247, 906.9263, 908.9283, 919.4952, =
919.4952,=20
      943.4691, 943.4691, 963.5281, 963.5281, 1314.6174,=20
  1314.6174</TT></TD></TR></TBODY></TABLE><BR>
<TABLE border=3D0 cellSpacing=3D0>
  <TBODY>
  <TR>
    <TD><TT><B><A name=3DHit12>12.</A>&nbsp;&nbsp;&nbsp;</B></TT></TD>
    <TD noWrap><TT><A=20
      =
href=3D"http://zxw-pc/mascot/cgi/protein_view.pl?file=3D../data/20121225/=
F002403.dat&amp;hit=3D12"=20
      =
target=3D_blank>gi|223550472</A>&nbsp;&nbsp;&nbsp;&nbsp;<B>Mass:</B>&nbsp=
;54763&nbsp;&nbsp;&nbsp;&nbsp;<B>Score:</B>&nbsp;47&nbsp;&nbsp;&nbsp;&nbs=
p;&nbsp;<B>Expect:</B>&nbsp;40&nbsp;&nbsp;<B>Matches:</B>&nbsp;7</TT></TD=
></TR>
  <TR>
    <TD>&nbsp;</TD>
    <TD noWrap><TT>transcription factor, putative [Ricinus=20
  communis]</TT></TD></TR></TBODY></TABLE>
<TABLE border=3D0 cellSpacing=3D0 cellPadding=3D0>
  <TBODY>
  <TR>
    <TD><TT>&nbsp;&nbsp;&nbsp;&nbsp;&nbsp;&nbsp;</TT></TD>
    <TD align=3Dright><TT><B>Observed&nbsp;&nbsp;</B></TT></TD>
    <TD noWrap align=3Dright><TT><B>Mr(expt)&nbsp;&nbsp;</B></TT></TD>
    <TD noWrap align=3Dright><TT><B>Mr(calc)&nbsp;&nbsp;</B></TT></TD>
    <TD align=3Dright><TT><B>&nbsp;ppm&nbsp;&nbsp;</B></TT></TD>
    <TD align=3Dright><TT><B>Start&nbsp;</B></TT></TD>
    <TD align=3Dright><TT><B>&nbsp;</B></TT></TD>
    <TD align=3Dright><TT><B>End&nbsp;</B></TT></TD>
    <TD align=3Dright><TT><B>Miss&nbsp;</B></TT></TD>
    <TD align=3Dright><TT><B>Ions&nbsp;</B></TT></TD>
    <TD><TT><B>&nbsp;Peptide</B></TT></TD></TR>
  <TR>
    <TD align=3Dright>&nbsp;</TD>
    <TD align=3Dright><TT>767.3694&nbsp;&nbsp;</TT></TD>
    <TD align=3Dright><TT>766.3621&nbsp;&nbsp;</TT></TD>
    <TD align=3Dright><TT>766.3497&nbsp;&nbsp;</TT></TD>
    <TD noWrap align=3Dright><TT>16.1&nbsp;</TT></TD>
    <TD align=3Dright><TT>78&nbsp;</TT></TD>
    <TD noWrap align=3Dright><TT>-&nbsp;</TT></TD>
    <TD align=3Dright><TT>83&nbsp;</TT></TD>
    <TD align=3Dright><TT>0&nbsp;&nbsp;</TT></TD>
    <TD noWrap align=3Dright><TT>---&nbsp;&nbsp;</TT></TD>
    <TD noWrap><TT>&nbsp;R.EFTDQK.R</TT></TD></TR>
  <TR>
    <TD align=3Dright>&nbsp;</TD>
    <TD align=3Dright><TT>787.4236&nbsp;&nbsp;</TT></TD>
    <TD align=3Dright><TT>786.4163&nbsp;&nbsp;</TT></TD>
    <TD align=3Dright><TT>786.4599&nbsp;&nbsp;</TT></TD>
    <TD noWrap align=3Dright><TT>-55.47&nbsp;</TT></TD>
    <TD align=3Dright><TT>9&nbsp;</TT></TD>
    <TD noWrap align=3Dright><TT>-&nbsp;</TT></TD>
    <TD align=3Dright><TT>15&nbsp;</TT></TD>
    <TD align=3Dright><TT>1&nbsp;&nbsp;</TT></TD>
    <TD noWrap align=3Dright><TT>---&nbsp;&nbsp;</TT></TD>
    <TD noWrap><TT>&nbsp;R.IEKVNGK.E</TT></TD></TR>
  <TR>
    <TD align=3Dright>&nbsp;</TD>
    <TD align=3Dright><TT>815.4706&nbsp;&nbsp;</TT></TD>
    <TD align=3Dright><TT>814.4633&nbsp;&nbsp;</TT></TD>
    <TD align=3Dright><TT>814.4047&nbsp;&nbsp;</TT></TD>
    <TD noWrap align=3Dright><TT>71.9&nbsp;</TT></TD>
    <TD align=3Dright><TT>169&nbsp;</TT></TD>
    <TD noWrap align=3Dright><TT>-&nbsp;</TT></TD>
    <TD align=3Dright><TT>175&nbsp;</TT></TD>
    <TD align=3Dright><TT>0&nbsp;&nbsp;</TT></TD>
    <TD noWrap align=3Dright><TT>---&nbsp;&nbsp;</TT></TD>
    <TD noWrap><TT>&nbsp;R.FVYMGAK.G</TT></TD></TR>
  <TR>
    <TD align=3Dright>&nbsp;</TD>
    <TD align=3Dright><TT>831.4496&nbsp;&nbsp;</TT></TD>
    <TD align=3Dright><TT>830.4423&nbsp;&nbsp;</TT></TD>
    <TD align=3Dright><TT>830.4075&nbsp;&nbsp;</TT></TD>
    <TD noWrap align=3Dright><TT>41.9&nbsp;</TT></TD>
    <TD align=3Dright><TT>116&nbsp;</TT></TD>
    <TD noWrap align=3Dright><TT>-&nbsp;</TT></TD>
    <TD align=3Dright><TT>121&nbsp;</TT></TD>
    <TD align=3Dright><TT>0&nbsp;&nbsp;</TT></TD>
    <TD noWrap align=3Dright><TT>---&nbsp;&nbsp;</TT></TD>
    <TD noWrap><TT>&nbsp;K.DWHFVK.E</TT></TD></TR>
  <TR>
    <TD align=3Dright>&nbsp;</TD>
    <TD align=3Dright><TT>875.4725&nbsp;&nbsp;</TT></TD>
    <TD align=3Dright><TT>874.4652&nbsp;&nbsp;</TT></TD>
    <TD align=3Dright><TT>874.4508&nbsp;&nbsp;</TT></TD>
    <TD noWrap align=3Dright><TT>16.4&nbsp;</TT></TD>
    <TD align=3Dright><TT>423&nbsp;</TT></TD>
    <TD noWrap align=3Dright><TT>-&nbsp;</TT></TD>
    <TD align=3Dright><TT>429&nbsp;</TT></TD>
    <TD align=3Dright><TT>1&nbsp;&nbsp;</TT></TD>
    <TD noWrap align=3Dright><TT>---&nbsp;&nbsp;</TT></TD>
    <TD noWrap><TT>&nbsp;R.TNRDIEK.A</TT></TD></TR>
  <TR>
    <TD align=3Dright>&nbsp;</TD>
    <TD align=3Dright><TT>899.4390&nbsp;&nbsp;</TT></TD>
    <TD align=3Dright><TT>898.4318&nbsp;&nbsp;</TT></TD>
    <TD align=3Dright><TT>898.4549&nbsp;&nbsp;</TT></TD>
    <TD noWrap align=3Dright><TT>-25.74&nbsp;</TT></TD>
    <TD align=3Dright><TT>451&nbsp;</TT></TD>
    <TD noWrap align=3Dright><TT>-&nbsp;</TT></TD>
    <TD align=3Dright><TT>457&nbsp;</TT></TD>
    <TD align=3Dright><TT>0&nbsp;&nbsp;</TT></TD>
    <TD noWrap align=3Dright><TT>---&nbsp;&nbsp;</TT></TD>
    <TD noWrap><TT>&nbsp;K.FVDYTVR.K</TT></TD></TR>
  <TR>
    <TD align=3Dright>&nbsp;</TD>
    <TD align=3Dright><TT>901.4373&nbsp;&nbsp;</TT></TD>
    <TD align=3Dright><TT>900.4300&nbsp;&nbsp;</TT></TD>
    <TD align=3Dright><TT>900.3833&nbsp;&nbsp;</TT></TD>
    <TD noWrap align=3Dright><TT>51.8&nbsp;</TT></TD>
    <TD align=3Dright><TT>405&nbsp;</TT></TD>
    <TD noWrap align=3Dright><TT>-&nbsp;</TT></TD>
    <TD align=3Dright><TT>411&nbsp;</TT></TD>
    <TD align=3Dright><TT>0&nbsp;&nbsp;</TT></TD>
    <TD noWrap align=3Dright><TT>---&nbsp;&nbsp;</TT></TD>
    <TD noWrap><TT>&nbsp;K.LYMDMGR.I + Oxidation =
(M)</TT></TD></TR></TBODY></TABLE>
<TABLE border=3D0 cellSpacing=3D0>
  <TBODY>
  <TR>
    <TD><TT>&nbsp;&nbsp;&nbsp;&nbsp;&nbsp;&nbsp;</TT></TD>
    <TD><TT><B>No match to: </B>700.3842, 723.3470, 725.3447, 727.4324,=20
      743.4052, 769.3672, 771.4543, 811.3926, 813.3928, 855.4174, =
857.4175,=20
      859.5063, 904.9247, 904.9247, 906.9263, 908.9283, 919.4952, =
919.4952,=20
      943.4691, 943.4691, 963.5281, 963.5281, 1314.6174,=20
  1314.6174</TT></TD></TR></TBODY></TABLE><BR>
<TABLE border=3D0 cellSpacing=3D0>
  <TBODY>
  <TR>
    <TD><TT><B><A name=3DHit13>13.</A>&nbsp;&nbsp;&nbsp;</B></TT></TD>
    <TD noWrap><TT><A=20
      =
href=3D"http://zxw-pc/mascot/cgi/protein_view.pl?file=3D../data/20121225/=
F002403.dat&amp;hit=3D13"=20
      =
target=3D_blank>gi|168067352</A>&nbsp;&nbsp;&nbsp;&nbsp;<B>Mass:</B>&nbsp=
;32006&nbsp;&nbsp;&nbsp;&nbsp;<B>Score:</B>&nbsp;46&nbsp;&nbsp;&nbsp;&nbs=
p;&nbsp;<B>Expect:</B>&nbsp;42&nbsp;&nbsp;<B>Matches:</B>&nbsp;8</TT></TD=
></TR>
  <TR>
    <TD>&nbsp;</TD>
    <TD noWrap><TT>predicted protein [Physcomitrella patens subsp.=20
    patens]</TT></TD></TR></TBODY></TABLE>
<TABLE border=3D0 cellSpacing=3D0 cellPadding=3D0>
  <TBODY>
  <TR>
    <TD><TT>&nbsp;&nbsp;&nbsp;&nbsp;&nbsp;&nbsp;</TT></TD>
    <TD align=3Dright><TT><B>Observed&nbsp;&nbsp;</B></TT></TD>
    <TD noWrap align=3Dright><TT><B>Mr(expt)&nbsp;&nbsp;</B></TT></TD>
    <TD noWrap align=3Dright><TT><B>Mr(calc)&nbsp;&nbsp;</B></TT></TD>
    <TD align=3Dright><TT><B>&nbsp;ppm&nbsp;&nbsp;</B></TT></TD>
    <TD align=3Dright><TT><B>Start&nbsp;</B></TT></TD>
    <TD align=3Dright><TT><B>&nbsp;</B></TT></TD>
    <TD align=3Dright><TT><B>End&nbsp;</B></TT></TD>
    <TD align=3Dright><TT><B>Miss&nbsp;</B></TT></TD>
    <TD align=3Dright><TT><B>Ions&nbsp;</B></TT></TD>
    <TD><TT><B>&nbsp;Peptide</B></TT></TD></TR>
  <TR>
    <TD align=3Dright>&nbsp;</TD>
    <TD align=3Dright><TT>769.3672&nbsp;&nbsp;</TT></TD>
    <TD align=3Dright><TT>768.3599&nbsp;&nbsp;</TT></TD>
    <TD align=3Dright><TT>768.4242&nbsp;&nbsp;</TT></TD>
    <TD noWrap align=3Dright><TT>-83.69&nbsp;</TT></TD>
    <TD align=3Dright><TT>168&nbsp;</TT></TD>
    <TD noWrap align=3Dright><TT>-&nbsp;</TT></TD>
    <TD align=3Dright><TT>173&nbsp;</TT></TD>
    <TD align=3Dright><TT>1&nbsp;&nbsp;</TT></TD>
    <TD noWrap align=3Dright><TT>---&nbsp;&nbsp;</TT></TD>
    <TD noWrap><TT>&nbsp;K.LTKHDR.E</TT></TD></TR>
  <TR>
    <TD align=3Dright>&nbsp;</TD>
    <TD align=3Dright><TT>811.3926&nbsp;&nbsp;</TT></TD>
    <TD align=3Dright><TT>810.3853&nbsp;&nbsp;</TT></TD>
    <TD align=3Dright><TT>810.3548&nbsp;&nbsp;</TT></TD>
    <TD noWrap align=3Dright><TT>37.6&nbsp;</TT></TD>
    <TD align=3Dright><TT>64&nbsp;</TT></TD>
    <TD noWrap align=3Dright><TT>-&nbsp;</TT></TD>
    <TD align=3Dright><TT>69&nbsp;</TT></TD>
    <TD align=3Dright><TT>0&nbsp;&nbsp;</TT></TD>
    <TD noWrap align=3Dright><TT>---&nbsp;&nbsp;</TT></TD>
    <TD noWrap><TT>&nbsp;K.EDSWFK.L</TT></TD></TR>
  <TR>
    <TD align=3Dright>&nbsp;</TD>
    <TD align=3Dright><TT>813.3928&nbsp;&nbsp;</TT></TD>
    <TD align=3Dright><TT>812.3855&nbsp;&nbsp;</TT></TD>
    <TD align=3Dright><TT>812.4505&nbsp;&nbsp;</TT></TD>
    <TD noWrap align=3Dright><TT>-79.90&nbsp;</TT></TD>
    <TD align=3Dright><TT>239&nbsp;</TT></TD>
    <TD noWrap align=3Dright><TT>-&nbsp;</TT></TD>
    <TD align=3Dright><TT>246&nbsp;</TT></TD>
    <TD align=3Dright><TT>0&nbsp;&nbsp;</TT></TD>
    <TD noWrap align=3Dright><TT>---&nbsp;&nbsp;</TT></TD>
    <TD noWrap><TT>&nbsp;K.ASVVGPQR.K</TT></TD></TR>
  <TR>
    <TD align=3Dright>&nbsp;</TD>
    <TD align=3Dright><TT>815.4706&nbsp;&nbsp;</TT></TD>
    <TD align=3Dright><TT>814.4633&nbsp;&nbsp;</TT></TD>
    <TD align=3Dright><TT>814.4661&nbsp;&nbsp;</TT></TD>
    <TD noWrap align=3Dright><TT>-3.39&nbsp;</TT></TD>
    <TD align=3Dright><TT>30&nbsp;</TT></TD>
    <TD noWrap align=3Dright><TT>-&nbsp;</TT></TD>
    <TD align=3Dright><TT>35&nbsp;</TT></TD>
    <TD align=3Dright><TT>1&nbsp;&nbsp;</TT></TD>
    <TD noWrap align=3Dright><TT>---&nbsp;&nbsp;</TT></TD>
    <TD noWrap><TT>&nbsp;K.EIERLR.K</TT></TD></TR>
  <TR>
    <TD align=3Dright>&nbsp;</TD>
    <TD align=3Dright><TT>875.4725&nbsp;&nbsp;</TT></TD>
    <TD align=3Dright><TT>874.4652&nbsp;&nbsp;</TT></TD>
    <TD align=3Dright><TT>874.4297&nbsp;&nbsp;</TT></TD>
    <TD noWrap align=3Dright><TT>40.6&nbsp;</TT></TD>
    <TD align=3Dright><TT>45&nbsp;</TT></TD>
    <TD noWrap align=3Dright><TT>-&nbsp;</TT></TD>
    <TD align=3Dright><TT>51&nbsp;</TT></TD>
    <TD align=3Dright><TT>0&nbsp;&nbsp;</TT></TD>
    <TD noWrap align=3Dright><TT>---&nbsp;&nbsp;</TT></TD>
    <TD noWrap><TT>&nbsp;K.INNYHSK.L</TT></TD></TR>
  <TR>
    <TD align=3Dright>&nbsp;</TD>
    <TD align=3Dright><TT>901.4373&nbsp;&nbsp;</TT></TD>
    <TD align=3Dright><TT>900.4300&nbsp;&nbsp;</TT></TD>
    <TD align=3Dright><TT>900.4665&nbsp;&nbsp;</TT></TD>
    <TD noWrap align=3Dright><TT>-40.53&nbsp;</TT></TD>
    <TD align=3Dright><TT>37&nbsp;</TT></TD>
    <TD noWrap align=3Dright><TT>-&nbsp;</TT></TD>
    <TD align=3Dright><TT>43&nbsp;</TT></TD>
    <TD align=3Dright><TT>0&nbsp;&nbsp;</TT></TD>
    <TD noWrap align=3Dright><TT>---&nbsp;&nbsp;</TT></TD>
    <TD noWrap><TT>&nbsp;K.EQEQVIR.K</TT></TD></TR>
  <TR>
    <TD align=3Dright>&nbsp;</TD>
    <TD align=3Dright><TT>919.4952&nbsp;&nbsp;</TT></TD>
    <TD align=3Dright><TT>918.4880&nbsp;&nbsp;</TT></TD>
    <TD align=3Dright><TT>918.4519&nbsp;&nbsp;</TT></TD>
    <TD noWrap align=3Dright><TT>39.3&nbsp;</TT></TD>
    <TD align=3Dright><TT>120&nbsp;</TT></TD>
    <TD noWrap align=3Dright><TT>-&nbsp;</TT></TD>
    <TD align=3Dright><TT>127&nbsp;</TT></TD>
    <TD align=3Dright><TT>1&nbsp;&nbsp;</TT></TD>
    <TD noWrap align=3Dright><TT>---&nbsp;&nbsp;</TT></TD>
    <TD noWrap><TT>&nbsp;R.VRADDSTR.L</TT></TD></TR>
  <TR>
    <TD align=3Dright>&nbsp;</TD>
    <TD align=3Dright><TT>919.4952&nbsp;&nbsp;</TT></TD>
    <TD align=3Dright><TT>918.4880&nbsp;&nbsp;</TT></TD>
    <TD align=3Dright><TT>918.4519&nbsp;&nbsp;</TT></TD>
    <TD noWrap align=3Dright><TT>39.3&nbsp;</TT></TD>
    <TD align=3Dright><TT>120&nbsp;</TT></TD>
    <TD noWrap align=3Dright><TT>-&nbsp;</TT></TD>
    <TD align=3Dright><TT>127&nbsp;</TT></TD>
    <TD align=3Dright><TT>1&nbsp;&nbsp;</TT></TD>
    <TD noWrap align=3Dright><TT>---&nbsp;&nbsp;</TT></TD>
    <TD noWrap><TT>&nbsp;R.VRADDSTR.L</TT></TD></TR></TBODY></TABLE>
<TABLE border=3D0 cellSpacing=3D0>
  <TBODY>
  <TR>
    <TD><TT>&nbsp;&nbsp;&nbsp;&nbsp;&nbsp;&nbsp;</TT></TD>
    <TD><TT><B>No match to: </B>700.3842, 723.3470, 725.3447, 727.4324,=20
      743.4052, 767.3694, 771.4543, 787.4236, 831.4496, 855.4174, =
857.4175,=20
      859.5063, 899.4390, 904.9247, 904.9247, 906.9263, 908.9283, =
943.4691,=20
      943.4691, 963.5281, 963.5281, 1314.6174,=20
1314.6174</TT></TD></TR></TBODY></TABLE><BR>
<TABLE border=3D0 cellSpacing=3D0>
  <TBODY>
  <TR>
    <TD><TT><B><A name=3DHit14>14.</A>&nbsp;&nbsp;&nbsp;</B></TT></TD>
    <TD noWrap><TT><A=20
      =
href=3D"http://zxw-pc/mascot/cgi/protein_view.pl?file=3D../data/20121225/=
F002403.dat&amp;hit=3D14"=20
      =
target=3D_blank>gi|162662784</A>&nbsp;&nbsp;&nbsp;&nbsp;<B>Mass:</B>&nbsp=
;32006&nbsp;&nbsp;&nbsp;&nbsp;<B>Score:</B>&nbsp;46&nbsp;&nbsp;&nbsp;&nbs=
p;&nbsp;<B>Expect:</B>&nbsp;42&nbsp;&nbsp;<B>Matches:</B>&nbsp;8</TT></TD=
></TR>
  <TR>
    <TD>&nbsp;</TD>
    <TD noWrap><TT>predicted protein [Physcomitrella patens subsp.=20
    patens]</TT></TD></TR></TBODY></TABLE>
<TABLE border=3D0 cellSpacing=3D0 cellPadding=3D0>
  <TBODY>
  <TR>
    <TD><TT>&nbsp;&nbsp;&nbsp;&nbsp;&nbsp;&nbsp;</TT></TD>
    <TD align=3Dright><TT><B>Observed&nbsp;&nbsp;</B></TT></TD>
    <TD noWrap align=3Dright><TT><B>Mr(expt)&nbsp;&nbsp;</B></TT></TD>
    <TD noWrap align=3Dright><TT><B>Mr(calc)&nbsp;&nbsp;</B></TT></TD>
    <TD align=3Dright><TT><B>&nbsp;ppm&nbsp;&nbsp;</B></TT></TD>
    <TD align=3Dright><TT><B>Start&nbsp;</B></TT></TD>
    <TD align=3Dright><TT><B>&nbsp;</B></TT></TD>
    <TD align=3Dright><TT><B>End&nbsp;</B></TT></TD>
    <TD align=3Dright><TT><B>Miss&nbsp;</B></TT></TD>
    <TD align=3Dright><TT><B>Ions&nbsp;</B></TT></TD>
    <TD><TT><B>&nbsp;Peptide</B></TT></TD></TR>
  <TR>
    <TD align=3Dright>&nbsp;</TD>
    <TD align=3Dright><TT>769.3672&nbsp;&nbsp;</TT></TD>
    <TD align=3Dright><TT>768.3599&nbsp;&nbsp;</TT></TD>
    <TD align=3Dright><TT>768.4242&nbsp;&nbsp;</TT></TD>
    <TD noWrap align=3Dright><TT>-83.69&nbsp;</TT></TD>
    <TD align=3Dright><TT>168&nbsp;</TT></TD>
    <TD noWrap align=3Dright><TT>-&nbsp;</TT></TD>
    <TD align=3Dright><TT>173&nbsp;</TT></TD>
    <TD align=3Dright><TT>1&nbsp;&nbsp;</TT></TD>
    <TD noWrap align=3Dright><TT>---&nbsp;&nbsp;</TT></TD>
    <TD noWrap><TT>&nbsp;K.LTKHDR.E</TT></TD></TR>
  <TR>
    <TD align=3Dright>&nbsp;</TD>
    <TD align=3Dright><TT>811.3926&nbsp;&nbsp;</TT></TD>
    <TD align=3Dright><TT>810.3853&nbsp;&nbsp;</TT></TD>
    <TD align=3Dright><TT>810.3548&nbsp;&nbsp;</TT></TD>
    <TD noWrap align=3Dright><TT>37.6&nbsp;</TT></TD>
    <TD align=3Dright><TT>64&nbsp;</TT></TD>
    <TD noWrap align=3Dright><TT>-&nbsp;</TT></TD>
    <TD align=3Dright><TT>69&nbsp;</TT></TD>
    <TD align=3Dright><TT>0&nbsp;&nbsp;</TT></TD>
    <TD noWrap align=3Dright><TT>---&nbsp;&nbsp;</TT></TD>
    <TD noWrap><TT>&nbsp;K.EDSWFK.L</TT></TD></TR>
  <TR>
    <TD align=3Dright>&nbsp;</TD>
    <TD align=3Dright><TT>813.3928&nbsp;&nbsp;</TT></TD>
    <TD align=3Dright><TT>812.3855&nbsp;&nbsp;</TT></TD>
    <TD align=3Dright><TT>812.4505&nbsp;&nbsp;</TT></TD>
    <TD noWrap align=3Dright><TT>-79.90&nbsp;</TT></TD>
    <TD align=3Dright><TT>239&nbsp;</TT></TD>
    <TD noWrap align=3Dright><TT>-&nbsp;</TT></TD>
    <TD align=3Dright><TT>246&nbsp;</TT></TD>
    <TD align=3Dright><TT>0&nbsp;&nbsp;</TT></TD>
    <TD noWrap align=3Dright><TT>---&nbsp;&nbsp;</TT></TD>
    <TD noWrap><TT>&nbsp;K.ASVVGPQR.K</TT></TD></TR>
  <TR>
    <TD align=3Dright>&nbsp;</TD>
    <TD align=3Dright><TT>815.4706&nbsp;&nbsp;</TT></TD>
    <TD align=3Dright><TT>814.4633&nbsp;&nbsp;</TT></TD>
    <TD align=3Dright><TT>814.4661&nbsp;&nbsp;</TT></TD>
    <TD noWrap align=3Dright><TT>-3.39&nbsp;</TT></TD>
    <TD align=3Dright><TT>30&nbsp;</TT></TD>
    <TD noWrap align=3Dright><TT>-&nbsp;</TT></TD>
    <TD align=3Dright><TT>35&nbsp;</TT></TD>
    <TD align=3Dright><TT>1&nbsp;&nbsp;</TT></TD>
    <TD noWrap align=3Dright><TT>---&nbsp;&nbsp;</TT></TD>
    <TD noWrap><TT>&nbsp;K.EIERLR.K</TT></TD></TR>
  <TR>
    <TD align=3Dright>&nbsp;</TD>
    <TD align=3Dright><TT>875.4725&nbsp;&nbsp;</TT></TD>
    <TD align=3Dright><TT>874.4652&nbsp;&nbsp;</TT></TD>
    <TD align=3Dright><TT>874.4297&nbsp;&nbsp;</TT></TD>
    <TD noWrap align=3Dright><TT>40.6&nbsp;</TT></TD>
    <TD align=3Dright><TT>45&nbsp;</TT></TD>
    <TD noWrap align=3Dright><TT>-&nbsp;</TT></TD>
    <TD align=3Dright><TT>51&nbsp;</TT></TD>
    <TD align=3Dright><TT>0&nbsp;&nbsp;</TT></TD>
    <TD noWrap align=3Dright><TT>---&nbsp;&nbsp;</TT></TD>
    <TD noWrap><TT>&nbsp;K.INNYHSK.L</TT></TD></TR>
  <TR>
    <TD align=3Dright>&nbsp;</TD>
    <TD align=3Dright><TT>901.4373&nbsp;&nbsp;</TT></TD>
    <TD align=3Dright><TT>900.4300&nbsp;&nbsp;</TT></TD>
    <TD align=3Dright><TT>900.4665&nbsp;&nbsp;</TT></TD>
    <TD noWrap align=3Dright><TT>-40.53&nbsp;</TT></TD>
    <TD align=3Dright><TT>37&nbsp;</TT></TD>
    <TD noWrap align=3Dright><TT>-&nbsp;</TT></TD>
    <TD align=3Dright><TT>43&nbsp;</TT></TD>
    <TD align=3Dright><TT>0&nbsp;&nbsp;</TT></TD>
    <TD noWrap align=3Dright><TT>---&nbsp;&nbsp;</TT></TD>
    <TD noWrap><TT>&nbsp;K.EQEQVIR.K</TT></TD></TR>
  <TR>
    <TD align=3Dright>&nbsp;</TD>
    <TD align=3Dright><TT>919.4952&nbsp;&nbsp;</TT></TD>
    <TD align=3Dright><TT>918.4880&nbsp;&nbsp;</TT></TD>
    <TD align=3Dright><TT>918.4519&nbsp;&nbsp;</TT></TD>
    <TD noWrap align=3Dright><TT>39.3&nbsp;</TT></TD>
    <TD align=3Dright><TT>120&nbsp;</TT></TD>
    <TD noWrap align=3Dright><TT>-&nbsp;</TT></TD>
    <TD align=3Dright><TT>127&nbsp;</TT></TD>
    <TD align=3Dright><TT>1&nbsp;&nbsp;</TT></TD>
    <TD noWrap align=3Dright><TT>---&nbsp;&nbsp;</TT></TD>
    <TD noWrap><TT>&nbsp;R.VRADDSTR.L</TT></TD></TR>
  <TR>
    <TD align=3Dright>&nbsp;</TD>
    <TD align=3Dright><TT>919.4952&nbsp;&nbsp;</TT></TD>
    <TD align=3Dright><TT>918.4880&nbsp;&nbsp;</TT></TD>
    <TD align=3Dright><TT>918.4519&nbsp;&nbsp;</TT></TD>
    <TD noWrap align=3Dright><TT>39.3&nbsp;</TT></TD>
    <TD align=3Dright><TT>120&nbsp;</TT></TD>
    <TD noWrap align=3Dright><TT>-&nbsp;</TT></TD>
    <TD align=3Dright><TT>127&nbsp;</TT></TD>
    <TD align=3Dright><TT>1&nbsp;&nbsp;</TT></TD>
    <TD noWrap align=3Dright><TT>---&nbsp;&nbsp;</TT></TD>
    <TD noWrap><TT>&nbsp;R.VRADDSTR.L</TT></TD></TR></TBODY></TABLE>
<TABLE border=3D0 cellSpacing=3D0>
  <TBODY>
  <TR>
    <TD><TT>&nbsp;&nbsp;&nbsp;&nbsp;&nbsp;&nbsp;</TT></TD>
    <TD><TT><B>No match to: </B>700.3842, 723.3470, 725.3447, 727.4324,=20
      743.4052, 767.3694, 771.4543, 787.4236, 831.4496, 855.4174, =
857.4175,=20
      859.5063, 899.4390, 904.9247, 904.9247, 906.9263, 908.9283, =
943.4691,=20
      943.4691, 963.5281, 963.5281, 1314.6174,=20
1314.6174</TT></TD></TR></TBODY></TABLE><BR>
<TABLE border=3D0 cellSpacing=3D0>
  <TBODY>
  <TR>
    <TD><TT><B><A name=3DHit15>15.</A>&nbsp;&nbsp;&nbsp;</B></TT></TD>
    <TD noWrap><TT><A=20
      =
href=3D"http://zxw-pc/mascot/cgi/protein_view.pl?file=3D../data/20121225/=
F002403.dat&amp;hit=3D15"=20
      =
target=3D_blank>gi|302765503</A>&nbsp;&nbsp;&nbsp;&nbsp;<B>Mass:</B>&nbsp=
;86410&nbsp;&nbsp;&nbsp;&nbsp;<B>Score:</B>&nbsp;46&nbsp;&nbsp;&nbsp;&nbs=
p;&nbsp;<B>Expect:</B>&nbsp;45&nbsp;&nbsp;<B>Matches:</B>&nbsp;12</TT></T=
D></TR>
  <TR>
    <TD>&nbsp;</TD>
    <TD noWrap><TT>hypothetical protein SELMODRAFT_407482 [Selaginella=20
      moellendorffii]</TT></TD></TR></TBODY></TABLE>
<TABLE border=3D0 cellSpacing=3D0 cellPadding=3D0>
  <TBODY>
  <TR>
    <TD><TT>&nbsp;&nbsp;&nbsp;&nbsp;&nbsp;&nbsp;</TT></TD>
    <TD align=3Dright><TT><B>Observed&nbsp;&nbsp;</B></TT></TD>
    <TD noWrap align=3Dright><TT><B>Mr(expt)&nbsp;&nbsp;</B></TT></TD>
    <TD noWrap align=3Dright><TT><B>Mr(calc)&nbsp;&nbsp;</B></TT></TD>
    <TD align=3Dright><TT><B>&nbsp;ppm&nbsp;&nbsp;</B></TT></TD>
    <TD align=3Dright><TT><B>Start&nbsp;</B></TT></TD>
    <TD align=3Dright><TT><B>&nbsp;</B></TT></TD>
    <TD align=3Dright><TT><B>End&nbsp;</B></TT></TD>
    <TD align=3Dright><TT><B>Miss&nbsp;</B></TT></TD>
    <TD align=3Dright><TT><B>Ions&nbsp;</B></TT></TD>
    <TD><TT><B>&nbsp;Peptide</B></TT></TD></TR>
  <TR>
    <TD align=3Dright>&nbsp;</TD>
    <TD align=3Dright><TT>769.3672&nbsp;&nbsp;</TT></TD>
    <TD align=3Dright><TT>768.3599&nbsp;&nbsp;</TT></TD>
    <TD align=3Dright><TT>768.3878&nbsp;&nbsp;</TT></TD>
    <TD noWrap align=3Dright><TT>-36.33&nbsp;</TT></TD>
    <TD align=3Dright><TT>24&nbsp;</TT></TD>
    <TD noWrap align=3Dright><TT>-&nbsp;</TT></TD>
    <TD align=3Dright><TT>30&nbsp;</TT></TD>
    <TD align=3Dright><TT>1&nbsp;&nbsp;</TT></TD>
    <TD noWrap align=3Dright><TT>---&nbsp;&nbsp;</TT></TD>
    <TD noWrap><TT>&nbsp;K.AHKGDNK.V</TT></TD></TR>
  <TR>
    <TD align=3Dright>&nbsp;</TD>
    <TD align=3Dright><TT>787.4236&nbsp;&nbsp;</TT></TD>
    <TD align=3Dright><TT>786.4163&nbsp;&nbsp;</TT></TD>
    <TD align=3Dright><TT>786.4235&nbsp;&nbsp;</TT></TD>
    <TD noWrap align=3Dright><TT>-9.20&nbsp;</TT></TD>
    <TD align=3Dright><TT>623&nbsp;</TT></TD>
    <TD noWrap align=3Dright><TT>-&nbsp;</TT></TD>
    <TD align=3Dright><TT>629&nbsp;</TT></TD>
    <TD align=3Dright><TT>0&nbsp;&nbsp;</TT></TD>
    <TD noWrap align=3Dright><TT>---&nbsp;&nbsp;</TT></TD>
    <TD noWrap><TT>&nbsp;K.ALGEELR.R</TT></TD></TR>
  <TR>
    <TD align=3Dright>&nbsp;</TD>
    <TD align=3Dright><TT>831.4496&nbsp;&nbsp;</TT></TD>
    <TD align=3Dright><TT>830.4423&nbsp;&nbsp;</TT></TD>
    <TD align=3Dright><TT>830.4498&nbsp;&nbsp;</TT></TD>
    <TD noWrap align=3Dright><TT>-8.99&nbsp;</TT></TD>
    <TD align=3Dright><TT>507&nbsp;</TT></TD>
    <TD noWrap align=3Dright><TT>-&nbsp;</TT></TD>
    <TD align=3Dright><TT>514&nbsp;</TT></TD>
    <TD align=3Dright><TT>0&nbsp;&nbsp;</TT></TD>
    <TD noWrap align=3Dright><TT>---&nbsp;&nbsp;</TT></TD>
    <TD noWrap><TT>&nbsp;R.VSGLQAEK.S</TT></TD></TR>
  <TR>
    <TD align=3Dright>&nbsp;</TD>
    <TD align=3Dright><TT>855.4174&nbsp;&nbsp;</TT></TD>
    <TD align=3Dright><TT>854.4101&nbsp;&nbsp;</TT></TD>
    <TD align=3Dright><TT>854.4174&nbsp;&nbsp;</TT></TD>
    <TD noWrap align=3Dright><TT>-8.58&nbsp;</TT></TD>
    <TD align=3Dright><TT>425&nbsp;</TT></TD>
    <TD noWrap align=3Dright><TT>-&nbsp;</TT></TD>
    <TD align=3Dright><TT>431&nbsp;</TT></TD>
    <TD align=3Dright><TT>0&nbsp;&nbsp;</TT></TD>
    <TD noWrap align=3Dright><TT>---&nbsp;&nbsp;</TT></TD>
    <TD noWrap><TT>&nbsp;R.DFVAEFK.R</TT></TD></TR>
  <TR>
    <TD align=3Dright>&nbsp;</TD>
    <TD align=3Dright><TT>857.4175&nbsp;&nbsp;</TT></TD>
    <TD align=3Dright><TT>856.4102&nbsp;&nbsp;</TT></TD>
    <TD align=3Dright><TT>856.3973&nbsp;&nbsp;</TT></TD>
    <TD noWrap align=3Dright><TT>15.0&nbsp;</TT></TD>
    <TD align=3Dright><TT>642&nbsp;</TT></TD>
    <TD noWrap align=3Dright><TT>-&nbsp;</TT></TD>
    <TD align=3Dright><TT>647&nbsp;</TT></TD>
    <TD align=3Dright><TT>1&nbsp;&nbsp;</TT></TD>
    <TD noWrap align=3Dright><TT>---&nbsp;&nbsp;</TT></TD>
    <TD noWrap><TT>&nbsp;R.EHMERR.A</TT></TD></TR>
  <TR>
    <TD align=3Dright>&nbsp;</TD>
    <TD align=3Dright><TT>875.4725&nbsp;&nbsp;</TT></TD>
    <TD align=3Dright><TT>874.4652&nbsp;&nbsp;</TT></TD>
    <TD align=3Dright><TT>874.5236&nbsp;&nbsp;</TT></TD>
    <TD noWrap align=3Dright><TT>-66.77&nbsp;</TT></TD>
    <TD align=3Dright><TT>515&nbsp;</TT></TD>
    <TD noWrap align=3Dright><TT>-&nbsp;</TT></TD>
    <TD align=3Dright><TT>522&nbsp;</TT></TD>
    <TD align=3Dright><TT>1&nbsp;&nbsp;</TT></TD>
    <TD noWrap align=3Dright><TT>---&nbsp;&nbsp;</TT></TD>
    <TD noWrap><TT>&nbsp;K.SITLRASK.Q</TT></TD></TR>
  <TR>
    <TD align=3Dright>&nbsp;</TD>
    <TD align=3Dright><TT>899.4390&nbsp;&nbsp;</TT></TD>
    <TD align=3Dright><TT>898.4318&nbsp;&nbsp;</TT></TD>
    <TD align=3Dright><TT>898.4508&nbsp;&nbsp;</TT></TD>
    <TD noWrap align=3Dright><TT>-21.22&nbsp;</TT></TD>
    <TD align=3Dright><TT>174&nbsp;</TT></TD>
    <TD noWrap align=3Dright><TT>-&nbsp;</TT></TD>
    <TD align=3Dright><TT>180&nbsp;</TT></TD>
    <TD align=3Dright><TT>0&nbsp;&nbsp;</TT></TD>
    <TD noWrap align=3Dright><TT>---&nbsp;&nbsp;</TT></TD>
    <TD noWrap><TT>&nbsp;K.EQPQLER.E</TT></TD></TR>
  <TR>
    <TD align=3Dright>&nbsp;</TD>
    <TD align=3Dright><TT>901.4373&nbsp;&nbsp;</TT></TD>
    <TD align=3Dright><TT>900.4300&nbsp;&nbsp;</TT></TD>
    <TD align=3Dright><TT>900.4930&nbsp;&nbsp;</TT></TD>
    <TD noWrap align=3Dright><TT>-69.94&nbsp;</TT></TD>
    <TD align=3Dright><TT>317&nbsp;</TT></TD>
    <TD noWrap align=3Dright><TT>-&nbsp;</TT></TD>
    <TD align=3Dright><TT>323&nbsp;</TT></TD>
    <TD align=3Dright><TT>1&nbsp;&nbsp;</TT></TD>
    <TD noWrap align=3Dright><TT>---&nbsp;&nbsp;</TT></TD>
    <TD noWrap><TT>&nbsp;R.WLNQRGK.T</TT></TD></TR>
  <TR>
    <TD align=3Dright>&nbsp;</TD>
    <TD align=3Dright><TT>919.4952&nbsp;&nbsp;</TT></TD>
    <TD align=3Dright><TT>918.4880&nbsp;&nbsp;</TT></TD>
    <TD align=3Dright><TT>918.4957&nbsp;&nbsp;</TT></TD>
    <TD noWrap align=3Dright><TT>-8.39&nbsp;</TT></TD>
    <TD align=3Dright><TT>387&nbsp;</TT></TD>
    <TD noWrap align=3Dright><TT>-&nbsp;</TT></TD>
    <TD align=3Dright><TT>393&nbsp;</TT></TD>
    <TD align=3Dright><TT>1&nbsp;&nbsp;</TT></TD>
    <TD noWrap align=3Dright><TT>---&nbsp;&nbsp;</TT></TD>
    <TD noWrap><TT>&nbsp;R.LQKMLDR.I + Oxidation (M)</TT></TD></TR>
  <TR>
    <TD align=3Dright>&nbsp;</TD>
    <TD align=3Dright><TT>919.4952&nbsp;&nbsp;</TT></TD>
    <TD align=3Dright><TT>918.4880&nbsp;&nbsp;</TT></TD>
    <TD align=3Dright><TT>918.4294&nbsp;&nbsp;</TT></TD>
    <TD noWrap align=3Dright><TT>63.8&nbsp;</TT></TD>
    <TD align=3Dright><TT>137&nbsp;</TT></TD>
    <TD noWrap align=3Dright><TT>-&nbsp;</TT></TD>
    <TD align=3Dright><TT>143&nbsp;</TT></TD>
    <TD align=3Dright><TT>1&nbsp;&nbsp;</TT></TD>
    <TD noWrap align=3Dright><TT>---&nbsp;&nbsp;</TT></TD>
    <TD noWrap><TT>&nbsp;K.EEEQEKK.A</TT></TD></TR>
  <TR>
    <TD align=3Dright>&nbsp;</TD>
    <TD align=3Dright><TT>943.4691&nbsp;&nbsp;</TT></TD>
    <TD align=3Dright><TT>942.4618&nbsp;&nbsp;</TT></TD>
    <TD align=3Dright><TT>942.5246&nbsp;&nbsp;</TT></TD>
    <TD noWrap align=3Dright><TT>-66.63&nbsp;</TT></TD>
    <TD align=3Dright><TT>623&nbsp;</TT></TD>
    <TD noWrap align=3Dright><TT>-&nbsp;</TT></TD>
    <TD align=3Dright><TT>630&nbsp;</TT></TD>
    <TD align=3Dright><TT>1&nbsp;&nbsp;</TT></TD>
    <TD noWrap align=3Dright><TT>---&nbsp;&nbsp;</TT></TD>
    <TD noWrap><TT>&nbsp;K.ALGEELRR.M</TT></TD></TR>
  <TR>
    <TD align=3Dright>&nbsp;</TD>
    <TD align=3Dright><TT>943.4691&nbsp;&nbsp;</TT></TD>
    <TD align=3Dright><TT>942.4618&nbsp;&nbsp;</TT></TD>
    <TD align=3Dright><TT>942.5246&nbsp;&nbsp;</TT></TD>
    <TD noWrap align=3Dright><TT>-66.63&nbsp;</TT></TD>
    <TD align=3Dright><TT>623&nbsp;</TT></TD>
    <TD noWrap align=3Dright><TT>-&nbsp;</TT></TD>
    <TD align=3Dright><TT>630&nbsp;</TT></TD>
    <TD align=3Dright><TT>1&nbsp;&nbsp;</TT></TD>
    <TD noWrap align=3Dright><TT>---&nbsp;&nbsp;</TT></TD>
    <TD noWrap><TT>&nbsp;K.ALGEELRR.M</TT></TD></TR></TBODY></TABLE>
<TABLE border=3D0 cellSpacing=3D0>
  <TBODY>
  <TR>
    <TD><TT>&nbsp;&nbsp;&nbsp;&nbsp;&nbsp;&nbsp;</TT></TD>
    <TD><TT><B>No match to: </B>700.3842, 723.3470, 725.3447, 727.4324,=20
      743.4052, 767.3694, 771.4543, 811.3926, 813.3928, 815.4706, =
859.5063,=20
      904.9247, 904.9247, 906.9263, 908.9283, 963.5281, 963.5281, =
1314.6174,=20
      1314.6174</TT></TD></TR></TBODY></TABLE><BR>
<TABLE border=3D0 cellSpacing=3D0>
  <TBODY>
  <TR>
    <TD><TT><B><A name=3DHit16>16.</A>&nbsp;&nbsp;&nbsp;</B></TT></TD>
    <TD noWrap><TT><A=20
      =
href=3D"http://zxw-pc/mascot/cgi/protein_view.pl?file=3D../data/20121225/=
F002403.dat&amp;hit=3D16"=20
      =
target=3D_blank>gi|300165592</A>&nbsp;&nbsp;&nbsp;&nbsp;<B>Mass:</B>&nbsp=
;86410&nbsp;&nbsp;&nbsp;&nbsp;<B>Score:</B>&nbsp;46&nbsp;&nbsp;&nbsp;&nbs=
p;&nbsp;<B>Expect:</B>&nbsp;45&nbsp;&nbsp;<B>Matches:</B>&nbsp;12</TT></T=
D></TR>
  <TR>
    <TD>&nbsp;</TD>
    <TD noWrap><TT>hypothetical protein SELMODRAFT_407482 [Selaginella=20
      moellendorffii]</TT></TD></TR></TBODY></TABLE>
<TABLE border=3D0 cellSpacing=3D0 cellPadding=3D0>
  <TBODY>
  <TR>
    <TD><TT>&nbsp;&nbsp;&nbsp;&nbsp;&nbsp;&nbsp;</TT></TD>
    <TD align=3Dright><TT><B>Observed&nbsp;&nbsp;</B></TT></TD>
    <TD noWrap align=3Dright><TT><B>Mr(expt)&nbsp;&nbsp;</B></TT></TD>
    <TD noWrap align=3Dright><TT><B>Mr(calc)&nbsp;&nbsp;</B></TT></TD>
    <TD align=3Dright><TT><B>&nbsp;ppm&nbsp;&nbsp;</B></TT></TD>
    <TD align=3Dright><TT><B>Start&nbsp;</B></TT></TD>
    <TD align=3Dright><TT><B>&nbsp;</B></TT></TD>
    <TD align=3Dright><TT><B>End&nbsp;</B></TT></TD>
    <TD align=3Dright><TT><B>Miss&nbsp;</B></TT></TD>
    <TD align=3Dright><TT><B>Ions&nbsp;</B></TT></TD>
    <TD><TT><B>&nbsp;Peptide</B></TT></TD></TR>
  <TR>
    <TD align=3Dright>&nbsp;</TD>
    <TD align=3Dright><TT>769.3672&nbsp;&nbsp;</TT></TD>
    <TD align=3Dright><TT>768.3599&nbsp;&nbsp;</TT></TD>
    <TD align=3Dright><TT>768.3878&nbsp;&nbsp;</TT></TD>
    <TD noWrap align=3Dright><TT>-36.33&nbsp;</TT></TD>
    <TD align=3Dright><TT>24&nbsp;</TT></TD>
    <TD noWrap align=3Dright><TT>-&nbsp;</TT></TD>
    <TD align=3Dright><TT>30&nbsp;</TT></TD>
    <TD align=3Dright><TT>1&nbsp;&nbsp;</TT></TD>
    <TD noWrap align=3Dright><TT>---&nbsp;&nbsp;</TT></TD>
    <TD noWrap><TT>&nbsp;K.AHKGDNK.V</TT></TD></TR>
  <TR>
    <TD align=3Dright>&nbsp;</TD>
    <TD align=3Dright><TT>787.4236&nbsp;&nbsp;</TT></TD>
    <TD align=3Dright><TT>786.4163&nbsp;&nbsp;</TT></TD>
    <TD align=3Dright><TT>786.4235&nbsp;&nbsp;</TT></TD>
    <TD noWrap align=3Dright><TT>-9.20&nbsp;</TT></TD>
    <TD align=3Dright><TT>623&nbsp;</TT></TD>
    <TD noWrap align=3Dright><TT>-&nbsp;</TT></TD>
    <TD align=3Dright><TT>629&nbsp;</TT></TD>
    <TD align=3Dright><TT>0&nbsp;&nbsp;</TT></TD>
    <TD noWrap align=3Dright><TT>---&nbsp;&nbsp;</TT></TD>
    <TD noWrap><TT>&nbsp;K.ALGEELR.R</TT></TD></TR>
  <TR>
    <TD align=3Dright>&nbsp;</TD>
    <TD align=3Dright><TT>831.4496&nbsp;&nbsp;</TT></TD>
    <TD align=3Dright><TT>830.4423&nbsp;&nbsp;</TT></TD>
    <TD align=3Dright><TT>830.4498&nbsp;&nbsp;</TT></TD>
    <TD noWrap align=3Dright><TT>-8.99&nbsp;</TT></TD>
    <TD align=3Dright><TT>507&nbsp;</TT></TD>
    <TD noWrap align=3Dright><TT>-&nbsp;</TT></TD>
    <TD align=3Dright><TT>514&nbsp;</TT></TD>
    <TD align=3Dright><TT>0&nbsp;&nbsp;</TT></TD>
    <TD noWrap align=3Dright><TT>---&nbsp;&nbsp;</TT></TD>
    <TD noWrap><TT>&nbsp;R.VSGLQAEK.S</TT></TD></TR>
  <TR>
    <TD align=3Dright>&nbsp;</TD>
    <TD align=3Dright><TT>855.4174&nbsp;&nbsp;</TT></TD>
    <TD align=3Dright><TT>854.4101&nbsp;&nbsp;</TT></TD>
    <TD align=3Dright><TT>854.4174&nbsp;&nbsp;</TT></TD>
    <TD noWrap align=3Dright><TT>-8.58&nbsp;</TT></TD>
    <TD align=3Dright><TT>425&nbsp;</TT></TD>
    <TD noWrap align=3Dright><TT>-&nbsp;</TT></TD>
    <TD align=3Dright><TT>431&nbsp;</TT></TD>
    <TD align=3Dright><TT>0&nbsp;&nbsp;</TT></TD>
    <TD noWrap align=3Dright><TT>---&nbsp;&nbsp;</TT></TD>
    <TD noWrap><TT>&nbsp;R.DFVAEFK.R</TT></TD></TR>
  <TR>
    <TD align=3Dright>&nbsp;</TD>
    <TD align=3Dright><TT>857.4175&nbsp;&nbsp;</TT></TD>
    <TD align=3Dright><TT>856.4102&nbsp;&nbsp;</TT></TD>
    <TD align=3Dright><TT>856.3973&nbsp;&nbsp;</TT></TD>
    <TD noWrap align=3Dright><TT>15.0&nbsp;</TT></TD>
    <TD align=3Dright><TT>642&nbsp;</TT></TD>
    <TD noWrap align=3Dright><TT>-&nbsp;</TT></TD>
    <TD align=3Dright><TT>647&nbsp;</TT></TD>
    <TD align=3Dright><TT>1&nbsp;&nbsp;</TT></TD>
    <TD noWrap align=3Dright><TT>---&nbsp;&nbsp;</TT></TD>
    <TD noWrap><TT>&nbsp;R.EHMERR.A</TT></TD></TR>
  <TR>
    <TD align=3Dright>&nbsp;</TD>
    <TD align=3Dright><TT>875.4725&nbsp;&nbsp;</TT></TD>
    <TD align=3Dright><TT>874.4652&nbsp;&nbsp;</TT></TD>
    <TD align=3Dright><TT>874.5236&nbsp;&nbsp;</TT></TD>
    <TD noWrap align=3Dright><TT>-66.77&nbsp;</TT></TD>
    <TD align=3Dright><TT>515&nbsp;</TT></TD>
    <TD noWrap align=3Dright><TT>-&nbsp;</TT></TD>
    <TD align=3Dright><TT>522&nbsp;</TT></TD>
    <TD align=3Dright><TT>1&nbsp;&nbsp;</TT></TD>
    <TD noWrap align=3Dright><TT>---&nbsp;&nbsp;</TT></TD>
    <TD noWrap><TT>&nbsp;K.SITLRASK.Q</TT></TD></TR>
  <TR>
    <TD align=3Dright>&nbsp;</TD>
    <TD align=3Dright><TT>899.4390&nbsp;&nbsp;</TT></TD>
    <TD align=3Dright><TT>898.4318&nbsp;&nbsp;</TT></TD>
    <TD align=3Dright><TT>898.4508&nbsp;&nbsp;</TT></TD>
    <TD noWrap align=3Dright><TT>-21.22&nbsp;</TT></TD>
    <TD align=3Dright><TT>174&nbsp;</TT></TD>
    <TD noWrap align=3Dright><TT>-&nbsp;</TT></TD>
    <TD align=3Dright><TT>180&nbsp;</TT></TD>
    <TD align=3Dright><TT>0&nbsp;&nbsp;</TT></TD>
    <TD noWrap align=3Dright><TT>---&nbsp;&nbsp;</TT></TD>
    <TD noWrap><TT>&nbsp;K.EQPQLER.E</TT></TD></TR>
  <TR>
    <TD align=3Dright>&nbsp;</TD>
    <TD align=3Dright><TT>901.4373&nbsp;&nbsp;</TT></TD>
    <TD align=3Dright><TT>900.4300&nbsp;&nbsp;</TT></TD>
    <TD align=3Dright><TT>900.4930&nbsp;&nbsp;</TT></TD>
    <TD noWrap align=3Dright><TT>-69.94&nbsp;</TT></TD>
    <TD align=3Dright><TT>317&nbsp;</TT></TD>
    <TD noWrap align=3Dright><TT>-&nbsp;</TT></TD>
    <TD align=3Dright><TT>323&nbsp;</TT></TD>
    <TD align=3Dright><TT>1&nbsp;&nbsp;</TT></TD>
    <TD noWrap align=3Dright><TT>---&nbsp;&nbsp;</TT></TD>
    <TD noWrap><TT>&nbsp;R.WLNQRGK.T</TT></TD></TR>
  <TR>
    <TD align=3Dright>&nbsp;</TD>
    <TD align=3Dright><TT>919.4952&nbsp;&nbsp;</TT></TD>
    <TD align=3Dright><TT>918.4880&nbsp;&nbsp;</TT></TD>
    <TD align=3Dright><TT>918.4957&nbsp;&nbsp;</TT></TD>
    <TD noWrap align=3Dright><TT>-8.39&nbsp;</TT></TD>
    <TD align=3Dright><TT>387&nbsp;</TT></TD>
    <TD noWrap align=3Dright><TT>-&nbsp;</TT></TD>
    <TD align=3Dright><TT>393&nbsp;</TT></TD>
    <TD align=3Dright><TT>1&nbsp;&nbsp;</TT></TD>
    <TD noWrap align=3Dright><TT>---&nbsp;&nbsp;</TT></TD>
    <TD noWrap><TT>&nbsp;R.LQKMLDR.I + Oxidation (M)</TT></TD></TR>
  <TR>
    <TD align=3Dright>&nbsp;</TD>
    <TD align=3Dright><TT>919.4952&nbsp;&nbsp;</TT></TD>
    <TD align=3Dright><TT>918.4880&nbsp;&nbsp;</TT></TD>
    <TD align=3Dright><TT>918.4294&nbsp;&nbsp;</TT></TD>
    <TD noWrap align=3Dright><TT>63.8&nbsp;</TT></TD>
    <TD align=3Dright><TT>137&nbsp;</TT></TD>
    <TD noWrap align=3Dright><TT>-&nbsp;</TT></TD>
    <TD align=3Dright><TT>143&nbsp;</TT></TD>
    <TD align=3Dright><TT>1&nbsp;&nbsp;</TT></TD>
    <TD noWrap align=3Dright><TT>---&nbsp;&nbsp;</TT></TD>
    <TD noWrap><TT>&nbsp;K.EEEQEKK.A</TT></TD></TR>
  <TR>
    <TD align=3Dright>&nbsp;</TD>
    <TD align=3Dright><TT>943.4691&nbsp;&nbsp;</TT></TD>
    <TD align=3Dright><TT>942.4618&nbsp;&nbsp;</TT></TD>
    <TD align=3Dright><TT>942.5246&nbsp;&nbsp;</TT></TD>
    <TD noWrap align=3Dright><TT>-66.63&nbsp;</TT></TD>
    <TD align=3Dright><TT>623&nbsp;</TT></TD>
    <TD noWrap align=3Dright><TT>-&nbsp;</TT></TD>
    <TD align=3Dright><TT>630&nbsp;</TT></TD>
    <TD align=3Dright><TT>1&nbsp;&nbsp;</TT></TD>
    <TD noWrap align=3Dright><TT>---&nbsp;&nbsp;</TT></TD>
    <TD noWrap><TT>&nbsp;K.ALGEELRR.M</TT></TD></TR>
  <TR>
    <TD align=3Dright>&nbsp;</TD>
    <TD align=3Dright><TT>943.4691&nbsp;&nbsp;</TT></TD>
    <TD align=3Dright><TT>942.4618&nbsp;&nbsp;</TT></TD>
    <TD align=3Dright><TT>942.5246&nbsp;&nbsp;</TT></TD>
    <TD noWrap align=3Dright><TT>-66.63&nbsp;</TT></TD>
    <TD align=3Dright><TT>623&nbsp;</TT></TD>
    <TD noWrap align=3Dright><TT>-&nbsp;</TT></TD>
    <TD align=3Dright><TT>630&nbsp;</TT></TD>
    <TD align=3Dright><TT>1&nbsp;&nbsp;</TT></TD>
    <TD noWrap align=3Dright><TT>---&nbsp;&nbsp;</TT></TD>
    <TD noWrap><TT>&nbsp;K.ALGEELRR.M</TT></TD></TR></TBODY></TABLE>
<TABLE border=3D0 cellSpacing=3D0>
  <TBODY>
  <TR>
    <TD><TT>&nbsp;&nbsp;&nbsp;&nbsp;&nbsp;&nbsp;</TT></TD>
    <TD><TT><B>No match to: </B>700.3842, 723.3470, 725.3447, 727.4324,=20
      743.4052, 767.3694, 771.4543, 811.3926, 813.3928, 815.4706, =
859.5063,=20
      904.9247, 904.9247, 906.9263, 908.9283, 963.5281, 963.5281, =
1314.6174,=20
      1314.6174</TT></TD></TR></TBODY></TABLE><BR>
<TABLE border=3D0 cellSpacing=3D0>
  <TBODY>
  <TR>
    <TD><TT><B><A name=3DHit17>17.</A>&nbsp;&nbsp;&nbsp;</B></TT></TD>
    <TD noWrap><TT><A=20
      =
href=3D"http://zxw-pc/mascot/cgi/protein_view.pl?file=3D../data/20121225/=
F002403.dat&amp;hit=3D17"=20
      =
target=3D_blank>gi|224029973</A>&nbsp;&nbsp;&nbsp;&nbsp;<B>Mass:</B>&nbsp=
;40931&nbsp;&nbsp;&nbsp;&nbsp;<B>Score:</B>&nbsp;45&nbsp;&nbsp;&nbsp;&nbs=
p;&nbsp;<B>Expect:</B>&nbsp;60&nbsp;&nbsp;<B>Matches:</B>&nbsp;8</TT></TD=
></TR>
  <TR>
    <TD>&nbsp;</TD>
    <TD noWrap><TT>unknown [Zea mays]</TT></TD></TR></TBODY></TABLE>
<TABLE border=3D0 cellSpacing=3D0 cellPadding=3D0>
  <TBODY>
  <TR>
    <TD><TT>&nbsp;&nbsp;&nbsp;&nbsp;&nbsp;&nbsp;</TT></TD>
    <TD align=3Dright><TT><B>Observed&nbsp;&nbsp;</B></TT></TD>
    <TD noWrap align=3Dright><TT><B>Mr(expt)&nbsp;&nbsp;</B></TT></TD>
    <TD noWrap align=3Dright><TT><B>Mr(calc)&nbsp;&nbsp;</B></TT></TD>
    <TD align=3Dright><TT><B>&nbsp;ppm&nbsp;&nbsp;</B></TT></TD>
    <TD align=3Dright><TT><B>Start&nbsp;</B></TT></TD>
    <TD align=3Dright><TT><B>&nbsp;</B></TT></TD>
    <TD align=3Dright><TT><B>End&nbsp;</B></TT></TD>
    <TD align=3Dright><TT><B>Miss&nbsp;</B></TT></TD>
    <TD align=3Dright><TT><B>Ions&nbsp;</B></TT></TD>
    <TD><TT><B>&nbsp;Peptide</B></TT></TD></TR>
  <TR>
    <TD align=3Dright>&nbsp;</TD>
    <TD align=3Dright><TT>787.4236&nbsp;&nbsp;</TT></TD>
    <TD align=3Dright><TT>786.4163&nbsp;&nbsp;</TT></TD>
    <TD align=3Dright><TT>786.3984&nbsp;&nbsp;</TT></TD>
    <TD noWrap align=3Dright><TT>22.8&nbsp;</TT></TD>
    <TD align=3Dright><TT>300&nbsp;</TT></TD>
    <TD noWrap align=3Dright><TT>-&nbsp;</TT></TD>
    <TD align=3Dright><TT>306&nbsp;</TT></TD>
    <TD align=3Dright><TT>0&nbsp;&nbsp;</TT></TD>
    <TD noWrap align=3Dright><TT>---&nbsp;&nbsp;</TT></TD>
    <TD noWrap><TT>&nbsp;R.NAVQEAR.R</TT></TD></TR>
  <TR>
    <TD align=3Dright>&nbsp;</TD>
    <TD align=3Dright><TT>813.3928&nbsp;&nbsp;</TT></TD>
    <TD align=3Dright><TT>812.3855&nbsp;&nbsp;</TT></TD>
    <TD align=3Dright><TT>812.4545&nbsp;&nbsp;</TT></TD>
    <TD noWrap align=3Dright><TT>-84.82&nbsp;</TT></TD>
    <TD align=3Dright><TT>294&nbsp;</TT></TD>
    <TD noWrap align=3Dright><TT>-&nbsp;</TT></TD>
    <TD align=3Dright><TT>299&nbsp;</TT></TD>
    <TD align=3Dright><TT>0&nbsp;&nbsp;</TT></TD>
    <TD noWrap align=3Dright><TT>---&nbsp;&nbsp;</TT></TD>
    <TD noWrap><TT>&nbsp;R.WLPELR.N</TT></TD></TR>
  <TR>
    <TD align=3Dright>&nbsp;</TD>
    <TD align=3Dright><TT>859.5063&nbsp;&nbsp;</TT></TD>
    <TD align=3Dright><TT>858.4990&nbsp;&nbsp;</TT></TD>
    <TD align=3Dright><TT>858.4195&nbsp;&nbsp;</TT></TD>
    <TD noWrap align=3Dright><TT>92.6&nbsp;</TT></TD>
    <TD align=3Dright><TT>253&nbsp;</TT></TD>
    <TD noWrap align=3Dright><TT>-&nbsp;</TT></TD>
    <TD align=3Dright><TT>259&nbsp;</TT></TD>
    <TD align=3Dright><TT>0&nbsp;&nbsp;</TT></TD>
    <TD noWrap align=3Dright><TT>---&nbsp;&nbsp;</TT></TD>
    <TD noWrap><TT>&nbsp;R.NLVENDR.V</TT></TD></TR>
  <TR>
    <TD align=3Dright>&nbsp;</TD>
    <TD align=3Dright><TT>901.4373&nbsp;&nbsp;</TT></TD>
    <TD align=3Dright><TT>900.4300&nbsp;&nbsp;</TT></TD>
    <TD align=3Dright><TT>900.5029&nbsp;&nbsp;</TT></TD>
    <TD noWrap align=3Dright><TT>-80.92&nbsp;</TT></TD>
    <TD align=3Dright><TT>30&nbsp;</TT></TD>
    <TD noWrap align=3Dright><TT>-&nbsp;</TT></TD>
    <TD align=3Dright><TT>37&nbsp;</TT></TD>
    <TD align=3Dright><TT>1&nbsp;&nbsp;</TT></TD>
    <TD noWrap align=3Dright><TT>---&nbsp;&nbsp;</TT></TD>
    <TD noWrap><TT>&nbsp;K.EREVAGLK.A</TT></TD></TR>
  <TR>
    <TD align=3Dright>&nbsp;</TD>
    <TD align=3Dright><TT>919.4952&nbsp;&nbsp;</TT></TD>
    <TD align=3Dright><TT>918.4880&nbsp;&nbsp;</TT></TD>
    <TD align=3Dright><TT>918.4658&nbsp;&nbsp;</TT></TD>
    <TD noWrap align=3Dright><TT>24.1&nbsp;</TT></TD>
    <TD align=3Dright><TT>59&nbsp;</TT></TD>
    <TD noWrap align=3Dright><TT>-&nbsp;</TT></TD>
    <TD align=3Dright><TT>66&nbsp;</TT></TD>
    <TD align=3Dright><TT>1&nbsp;&nbsp;</TT></TD>
    <TD noWrap align=3Dright><TT>---&nbsp;&nbsp;</TT></TD>
    <TD noWrap><TT>&nbsp;K.EAEDSLKK.K</TT></TD></TR>
  <TR>
    <TD align=3Dright>&nbsp;</TD>
    <TD align=3Dright><TT>919.4952&nbsp;&nbsp;</TT></TD>
    <TD align=3Dright><TT>918.4880&nbsp;&nbsp;</TT></TD>
    <TD align=3Dright><TT>918.4658&nbsp;&nbsp;</TT></TD>
    <TD noWrap align=3Dright><TT>24.1&nbsp;</TT></TD>
    <TD align=3Dright><TT>59&nbsp;</TT></TD>
    <TD noWrap align=3Dright><TT>-&nbsp;</TT></TD>
    <TD align=3Dright><TT>66&nbsp;</TT></TD>
    <TD align=3Dright><TT>1&nbsp;&nbsp;</TT></TD>
    <TD noWrap align=3Dright><TT>---&nbsp;&nbsp;</TT></TD>
    <TD noWrap><TT>&nbsp;K.EAEDSLKK.K</TT></TD></TR>
  <TR>
    <TD align=3Dright>&nbsp;</TD>
    <TD align=3Dright><TT>943.4691&nbsp;&nbsp;</TT></TD>
    <TD align=3Dright><TT>942.4618&nbsp;&nbsp;</TT></TD>
    <TD align=3Dright><TT>942.4995&nbsp;&nbsp;</TT></TD>
    <TD noWrap align=3Dright><TT>-39.95&nbsp;</TT></TD>
    <TD align=3Dright><TT>300&nbsp;</TT></TD>
    <TD noWrap align=3Dright><TT>-&nbsp;</TT></TD>
    <TD align=3Dright><TT>307&nbsp;</TT></TD>
    <TD align=3Dright><TT>1&nbsp;&nbsp;</TT></TD>
    <TD noWrap align=3Dright><TT>---&nbsp;&nbsp;</TT></TD>
    <TD noWrap><TT>&nbsp;R.NAVQEARR.C</TT></TD></TR>
  <TR>
    <TD align=3Dright>&nbsp;</TD>
    <TD align=3Dright><TT>943.4691&nbsp;&nbsp;</TT></TD>
    <TD align=3Dright><TT>942.4618&nbsp;&nbsp;</TT></TD>
    <TD align=3Dright><TT>942.4995&nbsp;&nbsp;</TT></TD>
    <TD noWrap align=3Dright><TT>-39.95&nbsp;</TT></TD>
    <TD align=3Dright><TT>300&nbsp;</TT></TD>
    <TD noWrap align=3Dright><TT>-&nbsp;</TT></TD>
    <TD align=3Dright><TT>307&nbsp;</TT></TD>
    <TD align=3Dright><TT>1&nbsp;&nbsp;</TT></TD>
    <TD noWrap align=3Dright><TT>---&nbsp;&nbsp;</TT></TD>
    <TD noWrap><TT>&nbsp;R.NAVQEARR.C</TT></TD></TR></TBODY></TABLE>
<TABLE border=3D0 cellSpacing=3D0>
  <TBODY>
  <TR>
    <TD><TT>&nbsp;&nbsp;&nbsp;&nbsp;&nbsp;&nbsp;</TT></TD>
    <TD><TT><B>No match to: </B>700.3842, 723.3470, 725.3447, 727.4324,=20
      743.4052, 767.3694, 769.3672, 771.4543, 811.3926, 815.4706, =
831.4496,=20
      855.4174, 857.4175, 875.4725, 899.4390, 904.9247, 904.9247, =
906.9263,=20
      908.9283, 963.5281, 963.5281, 1314.6174,=20
1314.6174</TT></TD></TR></TBODY></TABLE><BR>
<TABLE border=3D0 cellSpacing=3D0>
  <TBODY>
  <TR>
    <TD><TT><B><A name=3DHit18>18.</A>&nbsp;&nbsp;&nbsp;</B></TT></TD>
    <TD noWrap><TT><A=20
      =
href=3D"http://zxw-pc/mascot/cgi/protein_view.pl?file=3D../data/20121225/=
F002403.dat&amp;hit=3D18"=20
      =
target=3D_blank>gi|144583043</A>&nbsp;&nbsp;&nbsp;&nbsp;<B>Mass:</B>&nbsp=
;82935&nbsp;&nbsp;&nbsp;&nbsp;<B>Score:</B>&nbsp;45&nbsp;&nbsp;&nbsp;&nbs=
p;&nbsp;<B>Expect:</B>&nbsp;61&nbsp;&nbsp;<B>Matches:</B>&nbsp;5</TT></TD=
></TR>
  <TR>
    <TD>&nbsp;</TD>
    <TD noWrap><TT>predicted protein [Ostreococcus lucimarinus=20
  CCE9901]</TT></TD></TR></TBODY></TABLE>
<TABLE border=3D0 cellSpacing=3D0 cellPadding=3D0>
  <TBODY>
  <TR>
    <TD><TT>&nbsp;&nbsp;&nbsp;&nbsp;&nbsp;&nbsp;</TT></TD>
    <TD align=3Dright><TT><B>Observed&nbsp;&nbsp;</B></TT></TD>
    <TD noWrap align=3Dright><TT><B>Mr(expt)&nbsp;&nbsp;</B></TT></TD>
    <TD noWrap align=3Dright><TT><B>Mr(calc)&nbsp;&nbsp;</B></TT></TD>
    <TD align=3Dright><TT><B>&nbsp;ppm&nbsp;&nbsp;</B></TT></TD>
    <TD align=3Dright><TT><B>Start&nbsp;</B></TT></TD>
    <TD align=3Dright><TT><B>&nbsp;</B></TT></TD>
    <TD align=3Dright><TT><B>End&nbsp;</B></TT></TD>
    <TD align=3Dright><TT><B>Miss&nbsp;</B></TT></TD>
    <TD align=3Dright><TT><B>Ions&nbsp;</B></TT></TD>
    <TD><TT><B>&nbsp;Peptide</B></TT></TD></TR>
  <TR>
    <TD align=3Dright>&nbsp;</TD>
    <TD align=3Dright><TT>831.4496&nbsp;&nbsp;</TT></TD>
    <TD align=3Dright><TT>830.4423&nbsp;&nbsp;</TT></TD>
    <TD align=3Dright><TT>830.3882&nbsp;&nbsp;</TT></TD>
    <TD noWrap align=3Dright><TT>65.1&nbsp;</TT></TD>
    <TD align=3Dright><TT>132&nbsp;</TT></TD>
    <TD noWrap align=3Dright><TT>-&nbsp;</TT></TD>
    <TD align=3Dright><TT>139&nbsp;</TT></TD>
    <TD align=3Dright><TT>0&nbsp;&nbsp;</TT></TD>
    <TD noWrap align=3Dright><TT>---&nbsp;&nbsp;</TT></TD>
    <TD noWrap><TT>&nbsp;R.AESTPNGR.V</TT></TD></TR>
  <TR>
    <TD align=3Dright>&nbsp;</TD>
    <TD align=3Dright><TT>963.5281&nbsp;&nbsp;</TT></TD>
    <TD align=3Dright><TT>962.5209&nbsp;&nbsp;</TT></TD>
    <TD align=3Dright><TT>962.5041&nbsp;&nbsp;</TT></TD>
    <TD noWrap align=3Dright><TT>17.4&nbsp;</TT></TD>
    <TD align=3Dright><TT>579&nbsp;</TT></TD>
    <TD noWrap align=3Dright><TT>-&nbsp;</TT></TD>
    <TD align=3Dright><TT>587&nbsp;</TT></TD>
    <TD align=3Dright><TT>0&nbsp;&nbsp;</TT></TD>
    <TD noWrap align=3Dright><TT>---&nbsp;&nbsp;</TT></TD>
    <TD noWrap><TT>&nbsp;R.CALIVAMAR.S + Oxidation (M)</TT></TD></TR>
  <TR>
    <TD align=3Dright>&nbsp;</TD>
    <TD align=3Dright><TT>963.5281&nbsp;&nbsp;</TT></TD>
    <TD align=3Dright><TT>962.5209&nbsp;&nbsp;</TT></TD>
    <TD align=3Dright><TT>962.5041&nbsp;&nbsp;</TT></TD>
    <TD noWrap align=3Dright><TT>17.4&nbsp;</TT></TD>
    <TD align=3Dright><TT>579&nbsp;</TT></TD>
    <TD noWrap align=3Dright><TT>-&nbsp;</TT></TD>
    <TD align=3Dright><TT>587&nbsp;</TT></TD>
    <TD align=3Dright><TT>0&nbsp;&nbsp;</TT></TD>
    <TD noWrap align=3Dright><TT>---&nbsp;&nbsp;</TT></TD>
    <TD noWrap><TT>&nbsp;R.CALIVAMAR.S + Oxidation (M)</TT></TD></TR>
  <TR>
    <TD align=3Dright>&nbsp;</TD>
    <TD align=3Dright><TT>1314.6174&nbsp;&nbsp;</TT></TD>
    <TD align=3Dright><TT>1313.6101&nbsp;&nbsp;</TT></TD>
    <TD align=3Dright><TT>1313.7190&nbsp;&nbsp;</TT></TD>
    <TD noWrap align=3Dright><TT>-82.91&nbsp;</TT></TD>
    <TD align=3Dright><TT>449&nbsp;</TT></TD>
    <TD noWrap align=3Dright><TT>-&nbsp;</TT></TD>
    <TD align=3Dright><TT>459&nbsp;</TT></TD>
    <TD align=3Dright><TT>0&nbsp;&nbsp;</TT></TD>
    <TD noWrap align=3Dright><TT>---&nbsp;&nbsp;</TT></TD>
    <TD noWrap><TT>&nbsp;K.LEQETLEAIIR.A</TT></TD></TR>
  <TR>
    <TD align=3Dright>&nbsp;</TD>
    <TD align=3Dright><TT>1314.6174&nbsp;&nbsp;</TT></TD>
    <TD align=3Dright><TT>1313.6101&nbsp;&nbsp;</TT></TD>
    <TD align=3Dright><TT>1313.7190&nbsp;&nbsp;</TT></TD>
    <TD noWrap align=3Dright><TT>-82.91&nbsp;</TT></TD>
    <TD align=3Dright><TT>449&nbsp;</TT></TD>
    <TD noWrap align=3Dright><TT>-&nbsp;</TT></TD>
    <TD align=3Dright><TT>459&nbsp;</TT></TD>
    <TD align=3Dright><TT>0&nbsp;&nbsp;</TT></TD>
    <TD noWrap align=3Dright><TT>33&nbsp;&nbsp;</TT></TD>
    <TD noWrap><TT>&nbsp;K.LEQETLEAIIR.A</TT></TD></TR></TBODY></TABLE>
<TABLE border=3D0 cellSpacing=3D0>
  <TBODY>
  <TR>
    <TD><TT>&nbsp;&nbsp;&nbsp;&nbsp;&nbsp;&nbsp;</TT></TD>
    <TD><TT><B>No match to: </B>700.3842, 723.3470, 725.3447, 727.4324,=20
      743.4052, 767.3694, 769.3672, 771.4543, 787.4236, 811.3926, =
813.3928,=20
      815.4706, 855.4174, 857.4175, 859.5063, 875.4725, 899.4390, =
901.4373,=20
      904.9247, 904.9247, 906.9263, 908.9283, 919.4952, 919.4952, =
943.4691,=20
      943.4691</TT></TD></TR></TBODY></TABLE><BR>
<TABLE border=3D0 cellSpacing=3D0>
  <TBODY>
  <TR>
    <TD><TT><B><A name=3DHit19>19.</A>&nbsp;&nbsp;&nbsp;</B></TT></TD>
    <TD noWrap><TT><A=20
      =
href=3D"http://zxw-pc/mascot/cgi/protein_view.pl?file=3D../data/20121225/=
F002403.dat&amp;hit=3D19"=20
      =
target=3D_blank>gi|144581392</A>&nbsp;&nbsp;&nbsp;&nbsp;<B>Mass:</B>&nbsp=
;82935&nbsp;&nbsp;&nbsp;&nbsp;<B>Score:</B>&nbsp;45&nbsp;&nbsp;&nbsp;&nbs=
p;&nbsp;<B>Expect:</B>&nbsp;61&nbsp;&nbsp;<B>Matches:</B>&nbsp;5</TT></TD=
></TR>
  <TR>
    <TD>&nbsp;</TD>
    <TD noWrap><TT>pentatrichopeptide repeat (PPR) protein [Ostreococcus =

      lucimarinus CCE9901]</TT></TD></TR></TBODY></TABLE>
<TABLE border=3D0 cellSpacing=3D0 cellPadding=3D0>
  <TBODY>
  <TR>
    <TD><TT>&nbsp;&nbsp;&nbsp;&nbsp;&nbsp;&nbsp;</TT></TD>
    <TD align=3Dright><TT><B>Observed&nbsp;&nbsp;</B></TT></TD>
    <TD noWrap align=3Dright><TT><B>Mr(expt)&nbsp;&nbsp;</B></TT></TD>
    <TD noWrap align=3Dright><TT><B>Mr(calc)&nbsp;&nbsp;</B></TT></TD>
    <TD align=3Dright><TT><B>&nbsp;ppm&nbsp;&nbsp;</B></TT></TD>
    <TD align=3Dright><TT><B>Start&nbsp;</B></TT></TD>
    <TD align=3Dright><TT><B>&nbsp;</B></TT></TD>
    <TD align=3Dright><TT><B>End&nbsp;</B></TT></TD>
    <TD align=3Dright><TT><B>Miss&nbsp;</B></TT></TD>
    <TD align=3Dright><TT><B>Ions&nbsp;</B></TT></TD>
    <TD><TT><B>&nbsp;Peptide</B></TT></TD></TR>
  <TR>
    <TD align=3Dright>&nbsp;</TD>
    <TD align=3Dright><TT>831.4496&nbsp;&nbsp;</TT></TD>
    <TD align=3Dright><TT>830.4423&nbsp;&nbsp;</TT></TD>
    <TD align=3Dright><TT>830.3882&nbsp;&nbsp;</TT></TD>
    <TD noWrap align=3Dright><TT>65.1&nbsp;</TT></TD>
    <TD align=3Dright><TT>132&nbsp;</TT></TD>
    <TD noWrap align=3Dright><TT>-&nbsp;</TT></TD>
    <TD align=3Dright><TT>139&nbsp;</TT></TD>
    <TD align=3Dright><TT>0&nbsp;&nbsp;</TT></TD>
    <TD noWrap align=3Dright><TT>---&nbsp;&nbsp;</TT></TD>
    <TD noWrap><TT>&nbsp;R.AESTPNGR.V</TT></TD></TR>
  <TR>
    <TD align=3Dright>&nbsp;</TD>
    <TD align=3Dright><TT>963.5281&nbsp;&nbsp;</TT></TD>
    <TD align=3Dright><TT>962.5209&nbsp;&nbsp;</TT></TD>
    <TD align=3Dright><TT>962.5041&nbsp;&nbsp;</TT></TD>
    <TD noWrap align=3Dright><TT>17.4&nbsp;</TT></TD>
    <TD align=3Dright><TT>579&nbsp;</TT></TD>
    <TD noWrap align=3Dright><TT>-&nbsp;</TT></TD>
    <TD align=3Dright><TT>587&nbsp;</TT></TD>
    <TD align=3Dright><TT>0&nbsp;&nbsp;</TT></TD>
    <TD noWrap align=3Dright><TT>---&nbsp;&nbsp;</TT></TD>
    <TD noWrap><TT>&nbsp;R.CALIVAMAR.S + Oxidation (M)</TT></TD></TR>
  <TR>
    <TD align=3Dright>&nbsp;</TD>
    <TD align=3Dright><TT>963.5281&nbsp;&nbsp;</TT></TD>
    <TD align=3Dright><TT>962.5209&nbsp;&nbsp;</TT></TD>
    <TD align=3Dright><TT>962.5041&nbsp;&nbsp;</TT></TD>
    <TD noWrap align=3Dright><TT>17.4&nbsp;</TT></TD>
    <TD align=3Dright><TT>579&nbsp;</TT></TD>
    <TD noWrap align=3Dright><TT>-&nbsp;</TT></TD>
    <TD align=3Dright><TT>587&nbsp;</TT></TD>
    <TD align=3Dright><TT>0&nbsp;&nbsp;</TT></TD>
    <TD noWrap align=3Dright><TT>---&nbsp;&nbsp;</TT></TD>
    <TD noWrap><TT>&nbsp;R.CALIVAMAR.S + Oxidation (M)</TT></TD></TR>
  <TR>
    <TD align=3Dright>&nbsp;</TD>
    <TD align=3Dright><TT>1314.6174&nbsp;&nbsp;</TT></TD>
    <TD align=3Dright><TT>1313.6101&nbsp;&nbsp;</TT></TD>
    <TD align=3Dright><TT>1313.7190&nbsp;&nbsp;</TT></TD>
    <TD noWrap align=3Dright><TT>-82.91&nbsp;</TT></TD>
    <TD align=3Dright><TT>449&nbsp;</TT></TD>
    <TD noWrap align=3Dright><TT>-&nbsp;</TT></TD>
    <TD align=3Dright><TT>459&nbsp;</TT></TD>
    <TD align=3Dright><TT>0&nbsp;&nbsp;</TT></TD>
    <TD noWrap align=3Dright><TT>---&nbsp;&nbsp;</TT></TD>
    <TD noWrap><TT>&nbsp;K.LEQETLEAIIR.A</TT></TD></TR>
  <TR>
    <TD align=3Dright>&nbsp;</TD>
    <TD align=3Dright><TT>1314.6174&nbsp;&nbsp;</TT></TD>
    <TD align=3Dright><TT>1313.6101&nbsp;&nbsp;</TT></TD>
    <TD align=3Dright><TT>1313.7190&nbsp;&nbsp;</TT></TD>
    <TD noWrap align=3Dright><TT>-82.91&nbsp;</TT></TD>
    <TD align=3Dright><TT>449&nbsp;</TT></TD>
    <TD noWrap align=3Dright><TT>-&nbsp;</TT></TD>
    <TD align=3Dright><TT>459&nbsp;</TT></TD>
    <TD align=3Dright><TT>0&nbsp;&nbsp;</TT></TD>
    <TD noWrap align=3Dright><TT>33&nbsp;&nbsp;</TT></TD>
    <TD noWrap><TT>&nbsp;K.LEQETLEAIIR.A</TT></TD></TR></TBODY></TABLE>
<TABLE border=3D0 cellSpacing=3D0>
  <TBODY>
  <TR>
    <TD><TT>&nbsp;&nbsp;&nbsp;&nbsp;&nbsp;&nbsp;</TT></TD>
    <TD><TT><B>No match to: </B>700.3842, 723.3470, 725.3447, 727.4324,=20
      743.4052, 767.3694, 769.3672, 771.4543, 787.4236, 811.3926, =
813.3928,=20
      815.4706, 855.4174, 857.4175, 859.5063, 875.4725, 899.4390, =
901.4373,=20
      904.9247, 904.9247, 906.9263, 908.9283, 919.4952, 919.4952, =
943.4691,=20
      943.4691</TT></TD></TR></TBODY></TABLE><BR>
<TABLE border=3D0 cellSpacing=3D0>
  <TBODY>
  <TR>
    <TD><TT><B><A name=3DHit20>20.</A>&nbsp;&nbsp;&nbsp;</B></TT></TD>
    <TD noWrap><TT><A=20
      =
href=3D"http://zxw-pc/mascot/cgi/protein_view.pl?file=3D../data/20121225/=
F002403.dat&amp;hit=3D20"=20
      =
target=3D_blank>gi|145357180</A>&nbsp;&nbsp;&nbsp;&nbsp;<B>Mass:</B>&nbsp=
;82935&nbsp;&nbsp;&nbsp;&nbsp;<B>Score:</B>&nbsp;45&nbsp;&nbsp;&nbsp;&nbs=
p;&nbsp;<B>Expect:</B>&nbsp;61&nbsp;&nbsp;<B>Matches:</B>&nbsp;5</TT></TD=
></TR>
  <TR>
    <TD>&nbsp;</TD>
    <TD noWrap><TT>predicted protein [Ostreococcus lucimarinus=20
  CCE9901]</TT></TD></TR></TBODY></TABLE>
<TABLE border=3D0 cellSpacing=3D0 cellPadding=3D0>
  <TBODY>
  <TR>
    <TD><TT>&nbsp;&nbsp;&nbsp;&nbsp;&nbsp;&nbsp;</TT></TD>
    <TD align=3Dright><TT><B>Observed&nbsp;&nbsp;</B></TT></TD>
    <TD noWrap align=3Dright><TT><B>Mr(expt)&nbsp;&nbsp;</B></TT></TD>
    <TD noWrap align=3Dright><TT><B>Mr(calc)&nbsp;&nbsp;</B></TT></TD>
    <TD align=3Dright><TT><B>&nbsp;ppm&nbsp;&nbsp;</B></TT></TD>
    <TD align=3Dright><TT><B>Start&nbsp;</B></TT></TD>
    <TD align=3Dright><TT><B>&nbsp;</B></TT></TD>
    <TD align=3Dright><TT><B>End&nbsp;</B></TT></TD>
    <TD align=3Dright><TT><B>Miss&nbsp;</B></TT></TD>
    <TD align=3Dright><TT><B>Ions&nbsp;</B></TT></TD>
    <TD><TT><B>&nbsp;Peptide</B></TT></TD></TR>
  <TR>
    <TD align=3Dright>&nbsp;</TD>
    <TD align=3Dright><TT>831.4496&nbsp;&nbsp;</TT></TD>
    <TD align=3Dright><TT>830.4423&nbsp;&nbsp;</TT></TD>
    <TD align=3Dright><TT>830.3882&nbsp;&nbsp;</TT></TD>
    <TD noWrap align=3Dright><TT>65.1&nbsp;</TT></TD>
    <TD align=3Dright><TT>132&nbsp;</TT></TD>
    <TD noWrap align=3Dright><TT>-&nbsp;</TT></TD>
    <TD align=3Dright><TT>139&nbsp;</TT></TD>
    <TD align=3Dright><TT>0&nbsp;&nbsp;</TT></TD>
    <TD noWrap align=3Dright><TT>---&nbsp;&nbsp;</TT></TD>
    <TD noWrap><TT>&nbsp;R.AESTPNGR.V</TT></TD></TR>
  <TR>
    <TD align=3Dright>&nbsp;</TD>
    <TD align=3Dright><TT>963.5281&nbsp;&nbsp;</TT></TD>
    <TD align=3Dright><TT>962.5209&nbsp;&nbsp;</TT></TD>
    <TD align=3Dright><TT>962.5041&nbsp;&nbsp;</TT></TD>
    <TD noWrap align=3Dright><TT>17.4&nbsp;</TT></TD>
    <TD align=3Dright><TT>579&nbsp;</TT></TD>
    <TD noWrap align=3Dright><TT>-&nbsp;</TT></TD>
    <TD align=3Dright><TT>587&nbsp;</TT></TD>
    <TD align=3Dright><TT>0&nbsp;&nbsp;</TT></TD>
    <TD noWrap align=3Dright><TT>---&nbsp;&nbsp;</TT></TD>
    <TD noWrap><TT>&nbsp;R.CALIVAMAR.S + Oxidation (M)</TT></TD></TR>
  <TR>
    <TD align=3Dright>&nbsp;</TD>
    <TD align=3Dright><TT>963.5281&nbsp;&nbsp;</TT></TD>
    <TD align=3Dright><TT>962.5209&nbsp;&nbsp;</TT></TD>
    <TD align=3Dright><TT>962.5041&nbsp;&nbsp;</TT></TD>
    <TD noWrap align=3Dright><TT>17.4&nbsp;</TT></TD>
    <TD align=3Dright><TT>579&nbsp;</TT></TD>
    <TD noWrap align=3Dright><TT>-&nbsp;</TT></TD>
    <TD align=3Dright><TT>587&nbsp;</TT></TD>
    <TD align=3Dright><TT>0&nbsp;&nbsp;</TT></TD>
    <TD noWrap align=3Dright><TT>---&nbsp;&nbsp;</TT></TD>
    <TD noWrap><TT>&nbsp;R.CALIVAMAR.S + Oxidation (M)</TT></TD></TR>
  <TR>
    <TD align=3Dright>&nbsp;</TD>
    <TD align=3Dright><TT>1314.6174&nbsp;&nbsp;</TT></TD>
    <TD align=3Dright><TT>1313.6101&nbsp;&nbsp;</TT></TD>
    <TD align=3Dright><TT>1313.7190&nbsp;&nbsp;</TT></TD>
    <TD noWrap align=3Dright><TT>-82.91&nbsp;</TT></TD>
    <TD align=3Dright><TT>449&nbsp;</TT></TD>
    <TD noWrap align=3Dright><TT>-&nbsp;</TT></TD>
    <TD align=3Dright><TT>459&nbsp;</TT></TD>
    <TD align=3Dright><TT>0&nbsp;&nbsp;</TT></TD>
    <TD noWrap align=3Dright><TT>---&nbsp;&nbsp;</TT></TD>
    <TD noWrap><TT>&nbsp;K.LEQETLEAIIR.A</TT></TD></TR>
  <TR>
    <TD align=3Dright>&nbsp;</TD>
    <TD align=3Dright><TT>1314.6174&nbsp;&nbsp;</TT></TD>
    <TD align=3Dright><TT>1313.6101&nbsp;&nbsp;</TT></TD>
    <TD align=3Dright><TT>1313.7190&nbsp;&nbsp;</TT></TD>
    <TD noWrap align=3Dright><TT>-82.91&nbsp;</TT></TD>
    <TD align=3Dright><TT>449&nbsp;</TT></TD>
    <TD noWrap align=3Dright><TT>-&nbsp;</TT></TD>
    <TD align=3Dright><TT>459&nbsp;</TT></TD>
    <TD align=3Dright><TT>0&nbsp;&nbsp;</TT></TD>
    <TD noWrap align=3Dright><TT>33&nbsp;&nbsp;</TT></TD>
    <TD noWrap><TT>&nbsp;K.LEQETLEAIIR.A</TT></TD></TR></TBODY></TABLE>
<TABLE border=3D0 cellSpacing=3D0>
  <TBODY>
  <TR>
    <TD><TT>&nbsp;&nbsp;&nbsp;&nbsp;&nbsp;&nbsp;</TT></TD>
    <TD><TT><B>No match to: </B>700.3842, 723.3470, 725.3447, 727.4324,=20
      743.4052, 767.3694, 769.3672, 771.4543, 787.4236, 811.3926, =
813.3928,=20
      815.4706, 855.4174, 857.4175, 859.5063, 875.4725, 899.4390, =
901.4373,=20
      904.9247, 904.9247, 906.9263, 908.9283, 919.4952, 919.4952, =
943.4691,=20
      943.4691</TT></TD></TR></TBODY></TABLE><BR>
<TABLE border=3D0 cellSpacing=3D0>
  <TBODY>
  <TR>
    <TD><TT><B><A name=3DHit21>21.</A>&nbsp;&nbsp;&nbsp;</B></TT></TD>
    <TD noWrap><TT><A=20
      =
href=3D"http://zxw-pc/mascot/cgi/protein_view.pl?file=3D../data/20121225/=
F002403.dat&amp;hit=3D21"=20
      =
target=3D_blank>gi|145353726</A>&nbsp;&nbsp;&nbsp;&nbsp;<B>Mass:</B>&nbsp=
;82935&nbsp;&nbsp;&nbsp;&nbsp;<B>Score:</B>&nbsp;45&nbsp;&nbsp;&nbsp;&nbs=
p;&nbsp;<B>Expect:</B>&nbsp;61&nbsp;&nbsp;<B>Matches:</B>&nbsp;5</TT></TD=
></TR>
  <TR>
    <TD>&nbsp;</TD>
    <TD noWrap><TT>pentatrichopeptide repeat (PPR) protein [Ostreococcus =

      lucimarinus CCE9901]</TT></TD></TR></TBODY></TABLE>
<TABLE border=3D0 cellSpacing=3D0 cellPadding=3D0>
  <TBODY>
  <TR>
    <TD><TT>&nbsp;&nbsp;&nbsp;&nbsp;&nbsp;&nbsp;</TT></TD>
    <TD align=3Dright><TT><B>Observed&nbsp;&nbsp;</B></TT></TD>
    <TD noWrap align=3Dright><TT><B>Mr(expt)&nbsp;&nbsp;</B></TT></TD>
    <TD noWrap align=3Dright><TT><B>Mr(calc)&nbsp;&nbsp;</B></TT></TD>
    <TD align=3Dright><TT><B>&nbsp;ppm&nbsp;&nbsp;</B></TT></TD>
    <TD align=3Dright><TT><B>Start&nbsp;</B></TT></TD>
    <TD align=3Dright><TT><B>&nbsp;</B></TT></TD>
    <TD align=3Dright><TT><B>End&nbsp;</B></TT></TD>
    <TD align=3Dright><TT><B>Miss&nbsp;</B></TT></TD>
    <TD align=3Dright><TT><B>Ions&nbsp;</B></TT></TD>
    <TD><TT><B>&nbsp;Peptide</B></TT></TD></TR>
  <TR>
    <TD align=3Dright>&nbsp;</TD>
    <TD align=3Dright><TT>831.4496&nbsp;&nbsp;</TT></TD>
    <TD align=3Dright><TT>830.4423&nbsp;&nbsp;</TT></TD>
    <TD align=3Dright><TT>830.3882&nbsp;&nbsp;</TT></TD>
    <TD noWrap align=3Dright><TT>65.1&nbsp;</TT></TD>
    <TD align=3Dright><TT>132&nbsp;</TT></TD>
    <TD noWrap align=3Dright><TT>-&nbsp;</TT></TD>
    <TD align=3Dright><TT>139&nbsp;</TT></TD>
    <TD align=3Dright><TT>0&nbsp;&nbsp;</TT></TD>
    <TD noWrap align=3Dright><TT>---&nbsp;&nbsp;</TT></TD>
    <TD noWrap><TT>&nbsp;R.AESTPNGR.V</TT></TD></TR>
  <TR>
    <TD align=3Dright>&nbsp;</TD>
    <TD align=3Dright><TT>963.5281&nbsp;&nbsp;</TT></TD>
    <TD align=3Dright><TT>962.5209&nbsp;&nbsp;</TT></TD>
    <TD align=3Dright><TT>962.5041&nbsp;&nbsp;</TT></TD>
    <TD noWrap align=3Dright><TT>17.4&nbsp;</TT></TD>
    <TD align=3Dright><TT>579&nbsp;</TT></TD>
    <TD noWrap align=3Dright><TT>-&nbsp;</TT></TD>
    <TD align=3Dright><TT>587&nbsp;</TT></TD>
    <TD align=3Dright><TT>0&nbsp;&nbsp;</TT></TD>
    <TD noWrap align=3Dright><TT>---&nbsp;&nbsp;</TT></TD>
    <TD noWrap><TT>&nbsp;R.CALIVAMAR.S + Oxidation (M)</TT></TD></TR>
  <TR>
    <TD align=3Dright>&nbsp;</TD>
    <TD align=3Dright><TT>963.5281&nbsp;&nbsp;</TT></TD>
    <TD align=3Dright><TT>962.5209&nbsp;&nbsp;</TT></TD>
    <TD align=3Dright><TT>962.5041&nbsp;&nbsp;</TT></TD>
    <TD noWrap align=3Dright><TT>17.4&nbsp;</TT></TD>
    <TD align=3Dright><TT>579&nbsp;</TT></TD>
    <TD noWrap align=3Dright><TT>-&nbsp;</TT></TD>
    <TD align=3Dright><TT>587&nbsp;</TT></TD>
    <TD align=3Dright><TT>0&nbsp;&nbsp;</TT></TD>
    <TD noWrap align=3Dright><TT>---&nbsp;&nbsp;</TT></TD>
    <TD noWrap><TT>&nbsp;R.CALIVAMAR.S + Oxidation (M)</TT></TD></TR>
  <TR>
    <TD align=3Dright>&nbsp;</TD>
    <TD align=3Dright><TT>1314.6174&nbsp;&nbsp;</TT></TD>
    <TD align=3Dright><TT>1313.6101&nbsp;&nbsp;</TT></TD>
    <TD align=3Dright><TT>1313.7190&nbsp;&nbsp;</TT></TD>
    <TD noWrap align=3Dright><TT>-82.91&nbsp;</TT></TD>
    <TD align=3Dright><TT>449&nbsp;</TT></TD>
    <TD noWrap align=3Dright><TT>-&nbsp;</TT></TD>
    <TD align=3Dright><TT>459&nbsp;</TT></TD>
    <TD align=3Dright><TT>0&nbsp;&nbsp;</TT></TD>
    <TD noWrap align=3Dright><TT>---&nbsp;&nbsp;</TT></TD>
    <TD noWrap><TT>&nbsp;K.LEQETLEAIIR.A</TT></TD></TR>
  <TR>
    <TD align=3Dright>&nbsp;</TD>
    <TD align=3Dright><TT>1314.6174&nbsp;&nbsp;</TT></TD>
    <TD align=3Dright><TT>1313.6101&nbsp;&nbsp;</TT></TD>
    <TD align=3Dright><TT>1313.7190&nbsp;&nbsp;</TT></TD>
    <TD noWrap align=3Dright><TT>-82.91&nbsp;</TT></TD>
    <TD align=3Dright><TT>449&nbsp;</TT></TD>
    <TD noWrap align=3Dright><TT>-&nbsp;</TT></TD>
    <TD align=3Dright><TT>459&nbsp;</TT></TD>
    <TD align=3Dright><TT>0&nbsp;&nbsp;</TT></TD>
    <TD noWrap align=3Dright><TT>33&nbsp;&nbsp;</TT></TD>
    <TD noWrap><TT>&nbsp;K.LEQETLEAIIR.A</TT></TD></TR></TBODY></TABLE>
<TABLE border=3D0 cellSpacing=3D0>
  <TBODY>
  <TR>
    <TD><TT>&nbsp;&nbsp;&nbsp;&nbsp;&nbsp;&nbsp;</TT></TD>
    <TD><TT><B>No match to: </B>700.3842, 723.3470, 725.3447, 727.4324,=20
      743.4052, 767.3694, 769.3672, 771.4543, 787.4236, 811.3926, =
813.3928,=20
      815.4706, 855.4174, 857.4175, 859.5063, 875.4725, 899.4390, =
901.4373,=20
      904.9247, 904.9247, 906.9263, 908.9283, 919.4952, 919.4952, =
943.4691,=20
      943.4691</TT></TD></TR></TBODY></TABLE><BR>
<TABLE border=3D0 cellSpacing=3D0>
  <TBODY>
  <TR>
    <TD><TT><B><A name=3DHit22>22.</A>&nbsp;&nbsp;&nbsp;</B></TT></TD>
    <TD noWrap><TT><A=20
      =
href=3D"http://zxw-pc/mascot/cgi/protein_view.pl?file=3D../data/20121225/=
F002403.dat&amp;hit=3D22"=20
      =
target=3D_blank>gi|330251159</A>&nbsp;&nbsp;&nbsp;&nbsp;<B>Mass:</B>&nbsp=
;20474&nbsp;&nbsp;&nbsp;&nbsp;<B>Score:</B>&nbsp;45&nbsp;&nbsp;&nbsp;&nbs=
p;&nbsp;<B>Expect:</B>&nbsp;63&nbsp;&nbsp;<B>Matches:</B>&nbsp;7</TT></TD=
></TR>
  <TR>
    <TD>&nbsp;</TD>
    <TD noWrap><TT>uncharacterized protein [Arabidopsis=20
  thaliana]</TT></TD></TR></TBODY></TABLE>
<TABLE border=3D0 cellSpacing=3D0 cellPadding=3D0>
  <TBODY>
  <TR>
    <TD><TT>&nbsp;&nbsp;&nbsp;&nbsp;&nbsp;&nbsp;</TT></TD>
    <TD align=3Dright><TT><B>Observed&nbsp;&nbsp;</B></TT></TD>
    <TD noWrap align=3Dright><TT><B>Mr(expt)&nbsp;&nbsp;</B></TT></TD>
    <TD noWrap align=3Dright><TT><B>Mr(calc)&nbsp;&nbsp;</B></TT></TD>
    <TD align=3Dright><TT><B>&nbsp;ppm&nbsp;&nbsp;</B></TT></TD>
    <TD align=3Dright><TT><B>Start&nbsp;</B></TT></TD>
    <TD align=3Dright><TT><B>&nbsp;</B></TT></TD>
    <TD align=3Dright><TT><B>End&nbsp;</B></TT></TD>
    <TD align=3Dright><TT><B>Miss&nbsp;</B></TT></TD>
    <TD align=3Dright><TT><B>Ions&nbsp;</B></TT></TD>
    <TD><TT><B>&nbsp;Peptide</B></TT></TD></TR>
  <TR>
    <TD align=3Dright>&nbsp;</TD>
    <TD align=3Dright><TT>723.3470&nbsp;&nbsp;</TT></TD>
    <TD align=3Dright><TT>722.3398&nbsp;&nbsp;</TT></TD>
    <TD align=3Dright><TT>722.3204&nbsp;&nbsp;</TT></TD>
    <TD noWrap align=3Dright><TT>26.9&nbsp;</TT></TD>
    <TD align=3Dright><TT>2&nbsp;</TT></TD>
    <TD noWrap align=3Dright><TT>-&nbsp;</TT></TD>
    <TD align=3Dright><TT>7&nbsp;</TT></TD>
    <TD align=3Dright><TT>0&nbsp;&nbsp;</TT></TD>
    <TD noWrap align=3Dright><TT>---&nbsp;&nbsp;</TT></TD>
    <TD noWrap><TT>&nbsp;M.QCGMLR.E + Oxidation (M)</TT></TD></TR>
  <TR>
    <TD align=3Dright>&nbsp;</TD>
    <TD align=3Dright><TT>771.4543&nbsp;&nbsp;</TT></TD>
    <TD align=3Dright><TT>770.4470&nbsp;&nbsp;</TT></TD>
    <TD align=3Dright><TT>770.4286&nbsp;&nbsp;</TT></TD>
    <TD noWrap align=3Dright><TT>23.8&nbsp;</TT></TD>
    <TD align=3Dright><TT>107&nbsp;</TT></TD>
    <TD noWrap align=3Dright><TT>-&nbsp;</TT></TD>
    <TD align=3Dright><TT>113&nbsp;</TT></TD>
    <TD align=3Dright><TT>0&nbsp;&nbsp;</TT></TD>
    <TD noWrap align=3Dright><TT>---&nbsp;&nbsp;</TT></TD>
    <TD noWrap><TT>&nbsp;K.ELPSLGR.R</TT></TD></TR>
  <TR>
    <TD align=3Dright>&nbsp;</TD>
    <TD align=3Dright><TT>857.4175&nbsp;&nbsp;</TT></TD>
    <TD align=3Dright><TT>856.4102&nbsp;&nbsp;</TT></TD>
    <TD align=3Dright><TT>856.4589&nbsp;&nbsp;</TT></TD>
    <TD noWrap align=3Dright><TT>-56.83&nbsp;</TT></TD>
    <TD align=3Dright><TT>115&nbsp;</TT></TD>
    <TD noWrap align=3Dright><TT>-&nbsp;</TT></TD>
    <TD align=3Dright><TT>121&nbsp;</TT></TD>
    <TD align=3Dright><TT>1&nbsp;&nbsp;</TT></TD>
    <TD noWrap align=3Dright><TT>---&nbsp;&nbsp;</TT></TD>
    <TD noWrap><TT>&nbsp;R.IKHSMNK.D</TT></TD></TR>
  <TR>
    <TD align=3Dright>&nbsp;</TD>
    <TD align=3Dright><TT>919.4952&nbsp;&nbsp;</TT></TD>
    <TD align=3Dright><TT>918.4880&nbsp;&nbsp;</TT></TD>
    <TD align=3Dright><TT>918.4770&nbsp;&nbsp;</TT></TD>
    <TD noWrap align=3Dright><TT>11.9&nbsp;</TT></TD>
    <TD align=3Dright><TT>158&nbsp;</TT></TD>
    <TD noWrap align=3Dright><TT>-&nbsp;</TT></TD>
    <TD align=3Dright><TT>165&nbsp;</TT></TD>
    <TD align=3Dright><TT>1&nbsp;&nbsp;</TT></TD>
    <TD noWrap align=3Dright><TT>---&nbsp;&nbsp;</TT></TD>
    <TD noWrap><TT>&nbsp;K.SERETGIK.T</TT></TD></TR>
  <TR>
    <TD align=3Dright>&nbsp;</TD>
    <TD align=3Dright><TT>919.4952&nbsp;&nbsp;</TT></TD>
    <TD align=3Dright><TT>918.4880&nbsp;&nbsp;</TT></TD>
    <TD align=3Dright><TT>918.4770&nbsp;&nbsp;</TT></TD>
    <TD noWrap align=3Dright><TT>11.9&nbsp;</TT></TD>
    <TD align=3Dright><TT>158&nbsp;</TT></TD>
    <TD noWrap align=3Dright><TT>-&nbsp;</TT></TD>
    <TD align=3Dright><TT>165&nbsp;</TT></TD>
    <TD align=3Dright><TT>1&nbsp;&nbsp;</TT></TD>
    <TD noWrap align=3Dright><TT>---&nbsp;&nbsp;</TT></TD>
    <TD noWrap><TT>&nbsp;K.SERETGIK.T</TT></TD></TR>
  <TR>
    <TD align=3Dright>&nbsp;</TD>
    <TD align=3Dright><TT>943.4691&nbsp;&nbsp;</TT></TD>
    <TD align=3Dright><TT>942.4618&nbsp;&nbsp;</TT></TD>
    <TD align=3Dright><TT>942.4883&nbsp;&nbsp;</TT></TD>
    <TD noWrap align=3Dright><TT>-28.03&nbsp;</TT></TD>
    <TD align=3Dright><TT>153&nbsp;</TT></TD>
    <TD noWrap align=3Dright><TT>-&nbsp;</TT></TD>
    <TD align=3Dright><TT>160&nbsp;</TT></TD>
    <TD align=3Dright><TT>1&nbsp;&nbsp;</TT></TD>
    <TD noWrap align=3Dright><TT>---&nbsp;&nbsp;</TT></TD>
    <TD noWrap><TT>&nbsp;K.VNPNKSER.E</TT></TD></TR>
  <TR>
    <TD align=3Dright>&nbsp;</TD>
    <TD align=3Dright><TT>943.4691&nbsp;&nbsp;</TT></TD>
    <TD align=3Dright><TT>942.4618&nbsp;&nbsp;</TT></TD>
    <TD align=3Dright><TT>942.4883&nbsp;&nbsp;</TT></TD>
    <TD noWrap align=3Dright><TT>-28.03&nbsp;</TT></TD>
    <TD align=3Dright><TT>153&nbsp;</TT></TD>
    <TD noWrap align=3Dright><TT>-&nbsp;</TT></TD>
    <TD align=3Dright><TT>160&nbsp;</TT></TD>
    <TD align=3Dright><TT>1&nbsp;&nbsp;</TT></TD>
    <TD noWrap align=3Dright><TT>---&nbsp;&nbsp;</TT></TD>
    <TD noWrap><TT>&nbsp;K.VNPNKSER.E</TT></TD></TR></TBODY></TABLE>
<TABLE border=3D0 cellSpacing=3D0>
  <TBODY>
  <TR>
    <TD><TT>&nbsp;&nbsp;&nbsp;&nbsp;&nbsp;&nbsp;</TT></TD>
    <TD><TT><B>No match to: </B>700.3842, 725.3447, 727.4324, 743.4052,=20
      767.3694, 769.3672, 787.4236, 811.3926, 813.3928, 815.4706, =
831.4496,=20
      855.4174, 859.5063, 875.4725, 899.4390, 901.4373, 904.9247, =
904.9247,=20
      906.9263, 908.9283, 963.5281, 963.5281, 1314.6174,=20
  1314.6174</TT></TD></TR></TBODY></TABLE><BR>
<TABLE border=3D0 cellSpacing=3D0>
  <TBODY>
  <TR>
    <TD><TT><B><A name=3DHit23>23.</A>&nbsp;&nbsp;&nbsp;</B></TT></TD>
    <TD noWrap><TT><A=20
      =
href=3D"http://zxw-pc/mascot/cgi/protein_view.pl?file=3D../data/20121225/=
F002403.dat&amp;hit=3D23"=20
      =
target=3D_blank>gi|15225458</A>&nbsp;&nbsp;&nbsp;&nbsp;<B>Mass:</B>&nbsp;=
20474&nbsp;&nbsp;&nbsp;&nbsp;<B>Score:</B>&nbsp;45&nbsp;&nbsp;&nbsp;&nbsp=
;&nbsp;<B>Expect:</B>&nbsp;63&nbsp;&nbsp;<B>Matches:</B>&nbsp;7</TT></TD>=
</TR>
  <TR>
    <TD>&nbsp;</TD>
    <TD noWrap><TT>uncharacterized protein [Arabidopsis=20
  thaliana]</TT></TD></TR></TBODY></TABLE>
<TABLE border=3D0 cellSpacing=3D0 cellPadding=3D0>
  <TBODY>
  <TR>
    <TD><TT>&nbsp;&nbsp;&nbsp;&nbsp;&nbsp;&nbsp;</TT></TD>
    <TD align=3Dright><TT><B>Observed&nbsp;&nbsp;</B></TT></TD>
    <TD noWrap align=3Dright><TT><B>Mr(expt)&nbsp;&nbsp;</B></TT></TD>
    <TD noWrap align=3Dright><TT><B>Mr(calc)&nbsp;&nbsp;</B></TT></TD>
    <TD align=3Dright><TT><B>&nbsp;ppm&nbsp;&nbsp;</B></TT></TD>
    <TD align=3Dright><TT><B>Start&nbsp;</B></TT></TD>
    <TD align=3Dright><TT><B>&nbsp;</B></TT></TD>
    <TD align=3Dright><TT><B>End&nbsp;</B></TT></TD>
    <TD align=3Dright><TT><B>Miss&nbsp;</B></TT></TD>
    <TD align=3Dright><TT><B>Ions&nbsp;</B></TT></TD>
    <TD><TT><B>&nbsp;Peptide</B></TT></TD></TR>
  <TR>
    <TD align=3Dright>&nbsp;</TD>
    <TD align=3Dright><TT>723.3470&nbsp;&nbsp;</TT></TD>
    <TD align=3Dright><TT>722.3398&nbsp;&nbsp;</TT></TD>
    <TD align=3Dright><TT>722.3204&nbsp;&nbsp;</TT></TD>
    <TD noWrap align=3Dright><TT>26.9&nbsp;</TT></TD>
    <TD align=3Dright><TT>2&nbsp;</TT></TD>
    <TD noWrap align=3Dright><TT>-&nbsp;</TT></TD>
    <TD align=3Dright><TT>7&nbsp;</TT></TD>
    <TD align=3Dright><TT>0&nbsp;&nbsp;</TT></TD>
    <TD noWrap align=3Dright><TT>---&nbsp;&nbsp;</TT></TD>
    <TD noWrap><TT>&nbsp;M.QCGMLR.E + Oxidation (M)</TT></TD></TR>
  <TR>
    <TD align=3Dright>&nbsp;</TD>
    <TD align=3Dright><TT>771.4543&nbsp;&nbsp;</TT></TD>
    <TD align=3Dright><TT>770.4470&nbsp;&nbsp;</TT></TD>
    <TD align=3Dright><TT>770.4286&nbsp;&nbsp;</TT></TD>
    <TD noWrap align=3Dright><TT>23.8&nbsp;</TT></TD>
    <TD align=3Dright><TT>107&nbsp;</TT></TD>
    <TD noWrap align=3Dright><TT>-&nbsp;</TT></TD>
    <TD align=3Dright><TT>113&nbsp;</TT></TD>
    <TD align=3Dright><TT>0&nbsp;&nbsp;</TT></TD>
    <TD noWrap align=3Dright><TT>---&nbsp;&nbsp;</TT></TD>
    <TD noWrap><TT>&nbsp;K.ELPSLGR.R</TT></TD></TR>
  <TR>
    <TD align=3Dright>&nbsp;</TD>
    <TD align=3Dright><TT>857.4175&nbsp;&nbsp;</TT></TD>
    <TD align=3Dright><TT>856.4102&nbsp;&nbsp;</TT></TD>
    <TD align=3Dright><TT>856.4589&nbsp;&nbsp;</TT></TD>
    <TD noWrap align=3Dright><TT>-56.83&nbsp;</TT></TD>
    <TD align=3Dright><TT>115&nbsp;</TT></TD>
    <TD noWrap align=3Dright><TT>-&nbsp;</TT></TD>
    <TD align=3Dright><TT>121&nbsp;</TT></TD>
    <TD align=3Dright><TT>1&nbsp;&nbsp;</TT></TD>
    <TD noWrap align=3Dright><TT>---&nbsp;&nbsp;</TT></TD>
    <TD noWrap><TT>&nbsp;R.IKHSMNK.D</TT></TD></TR>
  <TR>
    <TD align=3Dright>&nbsp;</TD>
    <TD align=3Dright><TT>919.4952&nbsp;&nbsp;</TT></TD>
    <TD align=3Dright><TT>918.4880&nbsp;&nbsp;</TT></TD>
    <TD align=3Dright><TT>918.4770&nbsp;&nbsp;</TT></TD>
    <TD noWrap align=3Dright><TT>11.9&nbsp;</TT></TD>
    <TD align=3Dright><TT>158&nbsp;</TT></TD>
    <TD noWrap align=3Dright><TT>-&nbsp;</TT></TD>
    <TD align=3Dright><TT>165&nbsp;</TT></TD>
    <TD align=3Dright><TT>1&nbsp;&nbsp;</TT></TD>
    <TD noWrap align=3Dright><TT>---&nbsp;&nbsp;</TT></TD>
    <TD noWrap><TT>&nbsp;K.SERETGIK.T</TT></TD></TR>
  <TR>
    <TD align=3Dright>&nbsp;</TD>
    <TD align=3Dright><TT>919.4952&nbsp;&nbsp;</TT></TD>
    <TD align=3Dright><TT>918.4880&nbsp;&nbsp;</TT></TD>
    <TD align=3Dright><TT>918.4770&nbsp;&nbsp;</TT></TD>
    <TD noWrap align=3Dright><TT>11.9&nbsp;</TT></TD>
    <TD align=3Dright><TT>158&nbsp;</TT></TD>
    <TD noWrap align=3Dright><TT>-&nbsp;</TT></TD>
    <TD align=3Dright><TT>165&nbsp;</TT></TD>
    <TD align=3Dright><TT>1&nbsp;&nbsp;</TT></TD>
    <TD noWrap align=3Dright><TT>---&nbsp;&nbsp;</TT></TD>
    <TD noWrap><TT>&nbsp;K.SERETGIK.T</TT></TD></TR>
  <TR>
    <TD align=3Dright>&nbsp;</TD>
    <TD align=3Dright><TT>943.4691&nbsp;&nbsp;</TT></TD>
    <TD align=3Dright><TT>942.4618&nbsp;&nbsp;</TT></TD>
    <TD align=3Dright><TT>942.4883&nbsp;&nbsp;</TT></TD>
    <TD noWrap align=3Dright><TT>-28.03&nbsp;</TT></TD>
    <TD align=3Dright><TT>153&nbsp;</TT></TD>
    <TD noWrap align=3Dright><TT>-&nbsp;</TT></TD>
    <TD align=3Dright><TT>160&nbsp;</TT></TD>
    <TD align=3Dright><TT>1&nbsp;&nbsp;</TT></TD>
    <TD noWrap align=3Dright><TT>---&nbsp;&nbsp;</TT></TD>
    <TD noWrap><TT>&nbsp;K.VNPNKSER.E</TT></TD></TR>
  <TR>
    <TD align=3Dright>&nbsp;</TD>
    <TD align=3Dright><TT>943.4691&nbsp;&nbsp;</TT></TD>
    <TD align=3Dright><TT>942.4618&nbsp;&nbsp;</TT></TD>
    <TD align=3Dright><TT>942.4883&nbsp;&nbsp;</TT></TD>
    <TD noWrap align=3Dright><TT>-28.03&nbsp;</TT></TD>
    <TD align=3Dright><TT>153&nbsp;</TT></TD>
    <TD noWrap align=3Dright><TT>-&nbsp;</TT></TD>
    <TD align=3Dright><TT>160&nbsp;</TT></TD>
    <TD align=3Dright><TT>1&nbsp;&nbsp;</TT></TD>
    <TD noWrap align=3Dright><TT>---&nbsp;&nbsp;</TT></TD>
    <TD noWrap><TT>&nbsp;K.VNPNKSER.E</TT></TD></TR></TBODY></TABLE>
<TABLE border=3D0 cellSpacing=3D0>
  <TBODY>
  <TR>
    <TD><TT>&nbsp;&nbsp;&nbsp;&nbsp;&nbsp;&nbsp;</TT></TD>
    <TD><TT><B>No match to: </B>700.3842, 725.3447, 727.4324, 743.4052,=20
      767.3694, 769.3672, 787.4236, 811.3926, 813.3928, 815.4706, =
831.4496,=20
      855.4174, 859.5063, 875.4725, 899.4390, 901.4373, 904.9247, =
904.9247,=20
      906.9263, 908.9283, 963.5281, 963.5281, 1314.6174,=20
  1314.6174</TT></TD></TR></TBODY></TABLE><BR>
<TABLE border=3D0 cellSpacing=3D0>
  <TBODY>
  <TR>
    <TD><TT><B><A name=3DHit24>24.</A>&nbsp;&nbsp;&nbsp;</B></TT></TD>
    <TD noWrap><TT><A=20
      =
href=3D"http://zxw-pc/mascot/cgi/protein_view.pl?file=3D../data/20121225/=
F002403.dat&amp;hit=3D24"=20
      =
target=3D_blank>gi|20198050</A>&nbsp;&nbsp;&nbsp;&nbsp;<B>Mass:</B>&nbsp;=
20474&nbsp;&nbsp;&nbsp;&nbsp;<B>Score:</B>&nbsp;45&nbsp;&nbsp;&nbsp;&nbsp=
;&nbsp;<B>Expect:</B>&nbsp;63&nbsp;&nbsp;<B>Matches:</B>&nbsp;7</TT></TD>=
</TR>
  <TR>
    <TD>&nbsp;</TD>
    <TD noWrap><TT>unknown protein [Arabidopsis=20
thaliana]</TT></TD></TR></TBODY></TABLE>
<TABLE border=3D0 cellSpacing=3D0 cellPadding=3D0>
  <TBODY>
  <TR>
    <TD><TT>&nbsp;&nbsp;&nbsp;&nbsp;&nbsp;&nbsp;</TT></TD>
    <TD align=3Dright><TT><B>Observed&nbsp;&nbsp;</B></TT></TD>
    <TD noWrap align=3Dright><TT><B>Mr(expt)&nbsp;&nbsp;</B></TT></TD>
    <TD noWrap align=3Dright><TT><B>Mr(calc)&nbsp;&nbsp;</B></TT></TD>
    <TD align=3Dright><TT><B>&nbsp;ppm&nbsp;&nbsp;</B></TT></TD>
    <TD align=3Dright><TT><B>Start&nbsp;</B></TT></TD>
    <TD align=3Dright><TT><B>&nbsp;</B></TT></TD>
    <TD align=3Dright><TT><B>End&nbsp;</B></TT></TD>
    <TD align=3Dright><TT><B>Miss&nbsp;</B></TT></TD>
    <TD align=3Dright><TT><B>Ions&nbsp;</B></TT></TD>
    <TD><TT><B>&nbsp;Peptide</B></TT></TD></TR>
  <TR>
    <TD align=3Dright>&nbsp;</TD>
    <TD align=3Dright><TT>723.3470&nbsp;&nbsp;</TT></TD>
    <TD align=3Dright><TT>722.3398&nbsp;&nbsp;</TT></TD>
    <TD align=3Dright><TT>722.3204&nbsp;&nbsp;</TT></TD>
    <TD noWrap align=3Dright><TT>26.9&nbsp;</TT></TD>
    <TD align=3Dright><TT>2&nbsp;</TT></TD>
    <TD noWrap align=3Dright><TT>-&nbsp;</TT></TD>
    <TD align=3Dright><TT>7&nbsp;</TT></TD>
    <TD align=3Dright><TT>0&nbsp;&nbsp;</TT></TD>
    <TD noWrap align=3Dright><TT>---&nbsp;&nbsp;</TT></TD>
    <TD noWrap><TT>&nbsp;M.QCGMLR.E + Oxidation (M)</TT></TD></TR>
  <TR>
    <TD align=3Dright>&nbsp;</TD>
    <TD align=3Dright><TT>771.4543&nbsp;&nbsp;</TT></TD>
    <TD align=3Dright><TT>770.4470&nbsp;&nbsp;</TT></TD>
    <TD align=3Dright><TT>770.4286&nbsp;&nbsp;</TT></TD>
    <TD noWrap align=3Dright><TT>23.8&nbsp;</TT></TD>
    <TD align=3Dright><TT>107&nbsp;</TT></TD>
    <TD noWrap align=3Dright><TT>-&nbsp;</TT></TD>
    <TD align=3Dright><TT>113&nbsp;</TT></TD>
    <TD align=3Dright><TT>0&nbsp;&nbsp;</TT></TD>
    <TD noWrap align=3Dright><TT>---&nbsp;&nbsp;</TT></TD>
    <TD noWrap><TT>&nbsp;K.ELPSLGR.R</TT></TD></TR>
  <TR>
    <TD align=3Dright>&nbsp;</TD>
    <TD align=3Dright><TT>857.4175&nbsp;&nbsp;</TT></TD>
    <TD align=3Dright><TT>856.4102&nbsp;&nbsp;</TT></TD>
    <TD align=3Dright><TT>856.4589&nbsp;&nbsp;</TT></TD>
    <TD noWrap align=3Dright><TT>-56.83&nbsp;</TT></TD>
    <TD align=3Dright><TT>115&nbsp;</TT></TD>
    <TD noWrap align=3Dright><TT>-&nbsp;</TT></TD>
    <TD align=3Dright><TT>121&nbsp;</TT></TD>
    <TD align=3Dright><TT>1&nbsp;&nbsp;</TT></TD>
    <TD noWrap align=3Dright><TT>---&nbsp;&nbsp;</TT></TD>
    <TD noWrap><TT>&nbsp;R.IKHSMNK.D</TT></TD></TR>
  <TR>
    <TD align=3Dright>&nbsp;</TD>
    <TD align=3Dright><TT>919.4952&nbsp;&nbsp;</TT></TD>
    <TD align=3Dright><TT>918.4880&nbsp;&nbsp;</TT></TD>
    <TD align=3Dright><TT>918.4770&nbsp;&nbsp;</TT></TD>
    <TD noWrap align=3Dright><TT>11.9&nbsp;</TT></TD>
    <TD align=3Dright><TT>158&nbsp;</TT></TD>
    <TD noWrap align=3Dright><TT>-&nbsp;</TT></TD>
    <TD align=3Dright><TT>165&nbsp;</TT></TD>
    <TD align=3Dright><TT>1&nbsp;&nbsp;</TT></TD>
    <TD noWrap align=3Dright><TT>---&nbsp;&nbsp;</TT></TD>
    <TD noWrap><TT>&nbsp;K.SERETGIK.T</TT></TD></TR>
  <TR>
    <TD align=3Dright>&nbsp;</TD>
    <TD align=3Dright><TT>919.4952&nbsp;&nbsp;</TT></TD>
    <TD align=3Dright><TT>918.4880&nbsp;&nbsp;</TT></TD>
    <TD align=3Dright><TT>918.4770&nbsp;&nbsp;</TT></TD>
    <TD noWrap align=3Dright><TT>11.9&nbsp;</TT></TD>
    <TD align=3Dright><TT>158&nbsp;</TT></TD>
    <TD noWrap align=3Dright><TT>-&nbsp;</TT></TD>
    <TD align=3Dright><TT>165&nbsp;</TT></TD>
    <TD align=3Dright><TT>1&nbsp;&nbsp;</TT></TD>
    <TD noWrap align=3Dright><TT>---&nbsp;&nbsp;</TT></TD>
    <TD noWrap><TT>&nbsp;K.SERETGIK.T</TT></TD></TR>
  <TR>
    <TD align=3Dright>&nbsp;</TD>
    <TD align=3Dright><TT>943.4691&nbsp;&nbsp;</TT></TD>
    <TD align=3Dright><TT>942.4618&nbsp;&nbsp;</TT></TD>
    <TD align=3Dright><TT>942.4883&nbsp;&nbsp;</TT></TD>
    <TD noWrap align=3Dright><TT>-28.03&nbsp;</TT></TD>
    <TD align=3Dright><TT>153&nbsp;</TT></TD>
    <TD noWrap align=3Dright><TT>-&nbsp;</TT></TD>
    <TD align=3Dright><TT>160&nbsp;</TT></TD>
    <TD align=3Dright><TT>1&nbsp;&nbsp;</TT></TD>
    <TD noWrap align=3Dright><TT>---&nbsp;&nbsp;</TT></TD>
    <TD noWrap><TT>&nbsp;K.VNPNKSER.E</TT></TD></TR>
  <TR>
    <TD align=3Dright>&nbsp;</TD>
    <TD align=3Dright><TT>943.4691&nbsp;&nbsp;</TT></TD>
    <TD align=3Dright><TT>942.4618&nbsp;&nbsp;</TT></TD>
    <TD align=3Dright><TT>942.4883&nbsp;&nbsp;</TT></TD>
    <TD noWrap align=3Dright><TT>-28.03&nbsp;</TT></TD>
    <TD align=3Dright><TT>153&nbsp;</TT></TD>
    <TD noWrap align=3Dright><TT>-&nbsp;</TT></TD>
    <TD align=3Dright><TT>160&nbsp;</TT></TD>
    <TD align=3Dright><TT>1&nbsp;&nbsp;</TT></TD>
    <TD noWrap align=3Dright><TT>---&nbsp;&nbsp;</TT></TD>
    <TD noWrap><TT>&nbsp;K.VNPNKSER.E</TT></TD></TR></TBODY></TABLE>
<TABLE border=3D0 cellSpacing=3D0>
  <TBODY>
  <TR>
    <TD><TT>&nbsp;&nbsp;&nbsp;&nbsp;&nbsp;&nbsp;</TT></TD>
    <TD><TT><B>No match to: </B>700.3842, 725.3447, 727.4324, 743.4052,=20
      767.3694, 769.3672, 787.4236, 811.3926, 813.3928, 815.4706, =
831.4496,=20
      855.4174, 859.5063, 875.4725, 899.4390, 901.4373, 904.9247, =
904.9247,=20
      906.9263, 908.9283, 963.5281, 963.5281, 1314.6174,=20
  1314.6174</TT></TD></TR></TBODY></TABLE><BR>
<TABLE border=3D0 cellSpacing=3D0>
  <TBODY>
  <TR>
    <TD><TT><B><A name=3DHit25>25.</A>&nbsp;&nbsp;&nbsp;</B></TT></TD>
    <TD noWrap><TT><A=20
      =
href=3D"http://zxw-pc/mascot/cgi/protein_view.pl?file=3D../data/20121225/=
F002403.dat&amp;hit=3D25"=20
      =
target=3D_blank>gi|4726110</A>&nbsp;&nbsp;&nbsp;&nbsp;<B>Mass:</B>&nbsp;2=
0474&nbsp;&nbsp;&nbsp;&nbsp;<B>Score:</B>&nbsp;45&nbsp;&nbsp;&nbsp;&nbsp;=
&nbsp;<B>Expect:</B>&nbsp;63&nbsp;&nbsp;<B>Matches:</B>&nbsp;7</TT></TD><=
/TR>
  <TR>
    <TD>&nbsp;</TD>
    <TD noWrap><TT>unknown protein [Arabidopsis=20
thaliana]</TT></TD></TR></TBODY></TABLE>
<TABLE border=3D0 cellSpacing=3D0 cellPadding=3D0>
  <TBODY>
  <TR>
    <TD><TT>&nbsp;&nbsp;&nbsp;&nbsp;&nbsp;&nbsp;</TT></TD>
    <TD align=3Dright><TT><B>Observed&nbsp;&nbsp;</B></TT></TD>
    <TD noWrap align=3Dright><TT><B>Mr(expt)&nbsp;&nbsp;</B></TT></TD>
    <TD noWrap align=3Dright><TT><B>Mr(calc)&nbsp;&nbsp;</B></TT></TD>
    <TD align=3Dright><TT><B>&nbsp;ppm&nbsp;&nbsp;</B></TT></TD>
    <TD align=3Dright><TT><B>Start&nbsp;</B></TT></TD>
    <TD align=3Dright><TT><B>&nbsp;</B></TT></TD>
    <TD align=3Dright><TT><B>End&nbsp;</B></TT></TD>
    <TD align=3Dright><TT><B>Miss&nbsp;</B></TT></TD>
    <TD align=3Dright><TT><B>Ions&nbsp;</B></TT></TD>
    <TD><TT><B>&nbsp;Peptide</B></TT></TD></TR>
  <TR>
    <TD align=3Dright>&nbsp;</TD>
    <TD align=3Dright><TT>723.3470&nbsp;&nbsp;</TT></TD>
    <TD align=3Dright><TT>722.3398&nbsp;&nbsp;</TT></TD>
    <TD align=3Dright><TT>722.3204&nbsp;&nbsp;</TT></TD>
    <TD noWrap align=3Dright><TT>26.9&nbsp;</TT></TD>
    <TD align=3Dright><TT>2&nbsp;</TT></TD>
    <TD noWrap align=3Dright><TT>-&nbsp;</TT></TD>
    <TD align=3Dright><TT>7&nbsp;</TT></TD>
    <TD align=3Dright><TT>0&nbsp;&nbsp;</TT></TD>
    <TD noWrap align=3Dright><TT>---&nbsp;&nbsp;</TT></TD>
    <TD noWrap><TT>&nbsp;M.QCGMLR.E + Oxidation (M)</TT></TD></TR>
  <TR>
    <TD align=3Dright>&nbsp;</TD>
    <TD align=3Dright><TT>771.4543&nbsp;&nbsp;</TT></TD>
    <TD align=3Dright><TT>770.4470&nbsp;&nbsp;</TT></TD>
    <TD align=3Dright><TT>770.4286&nbsp;&nbsp;</TT></TD>
    <TD noWrap align=3Dright><TT>23.8&nbsp;</TT></TD>
    <TD align=3Dright><TT>107&nbsp;</TT></TD>
    <TD noWrap align=3Dright><TT>-&nbsp;</TT></TD>
    <TD align=3Dright><TT>113&nbsp;</TT></TD>
    <TD align=3Dright><TT>0&nbsp;&nbsp;</TT></TD>
    <TD noWrap align=3Dright><TT>---&nbsp;&nbsp;</TT></TD>
    <TD noWrap><TT>&nbsp;K.ELPSLGR.R</TT></TD></TR>
  <TR>
    <TD align=3Dright>&nbsp;</TD>
    <TD align=3Dright><TT>857.4175&nbsp;&nbsp;</TT></TD>
    <TD align=3Dright><TT>856.4102&nbsp;&nbsp;</TT></TD>
    <TD align=3Dright><TT>856.4589&nbsp;&nbsp;</TT></TD>
    <TD noWrap align=3Dright><TT>-56.83&nbsp;</TT></TD>
    <TD align=3Dright><TT>115&nbsp;</TT></TD>
    <TD noWrap align=3Dright><TT>-&nbsp;</TT></TD>
    <TD align=3Dright><TT>121&nbsp;</TT></TD>
    <TD align=3Dright><TT>1&nbsp;&nbsp;</TT></TD>
    <TD noWrap align=3Dright><TT>---&nbsp;&nbsp;</TT></TD>
    <TD noWrap><TT>&nbsp;R.IKHSMNK.D</TT></TD></TR>
  <TR>
    <TD align=3Dright>&nbsp;</TD>
    <TD align=3Dright><TT>919.4952&nbsp;&nbsp;</TT></TD>
    <TD align=3Dright><TT>918.4880&nbsp;&nbsp;</TT></TD>
    <TD align=3Dright><TT>918.4770&nbsp;&nbsp;</TT></TD>
    <TD noWrap align=3Dright><TT>11.9&nbsp;</TT></TD>
    <TD align=3Dright><TT>158&nbsp;</TT></TD>
    <TD noWrap align=3Dright><TT>-&nbsp;</TT></TD>
    <TD align=3Dright><TT>165&nbsp;</TT></TD>
    <TD align=3Dright><TT>1&nbsp;&nbsp;</TT></TD>
    <TD noWrap align=3Dright><TT>---&nbsp;&nbsp;</TT></TD>
    <TD noWrap><TT>&nbsp;K.SERETGIK.T</TT></TD></TR>
  <TR>
    <TD align=3Dright>&nbsp;</TD>
    <TD align=3Dright><TT>919.4952&nbsp;&nbsp;</TT></TD>
    <TD align=3Dright><TT>918.4880&nbsp;&nbsp;</TT></TD>
    <TD align=3Dright><TT>918.4770&nbsp;&nbsp;</TT></TD>
    <TD noWrap align=3Dright><TT>11.9&nbsp;</TT></TD>
    <TD align=3Dright><TT>158&nbsp;</TT></TD>
    <TD noWrap align=3Dright><TT>-&nbsp;</TT></TD>
    <TD align=3Dright><TT>165&nbsp;</TT></TD>
    <TD align=3Dright><TT>1&nbsp;&nbsp;</TT></TD>
    <TD noWrap align=3Dright><TT>---&nbsp;&nbsp;</TT></TD>
    <TD noWrap><TT>&nbsp;K.SERETGIK.T</TT></TD></TR>
  <TR>
    <TD align=3Dright>&nbsp;</TD>
    <TD align=3Dright><TT>943.4691&nbsp;&nbsp;</TT></TD>
    <TD align=3Dright><TT>942.4618&nbsp;&nbsp;</TT></TD>
    <TD align=3Dright><TT>942.4883&nbsp;&nbsp;</TT></TD>
    <TD noWrap align=3Dright><TT>-28.03&nbsp;</TT></TD>
    <TD align=3Dright><TT>153&nbsp;</TT></TD>
    <TD noWrap align=3Dright><TT>-&nbsp;</TT></TD>
    <TD align=3Dright><TT>160&nbsp;</TT></TD>
    <TD align=3Dright><TT>1&nbsp;&nbsp;</TT></TD>
    <TD noWrap align=3Dright><TT>---&nbsp;&nbsp;</TT></TD>
    <TD noWrap><TT>&nbsp;K.VNPNKSER.E</TT></TD></TR>
  <TR>
    <TD align=3Dright>&nbsp;</TD>
    <TD align=3Dright><TT>943.4691&nbsp;&nbsp;</TT></TD>
    <TD align=3Dright><TT>942.4618&nbsp;&nbsp;</TT></TD>
    <TD align=3Dright><TT>942.4883&nbsp;&nbsp;</TT></TD>
    <TD noWrap align=3Dright><TT>-28.03&nbsp;</TT></TD>
    <TD align=3Dright><TT>153&nbsp;</TT></TD>
    <TD noWrap align=3Dright><TT>-&nbsp;</TT></TD>
    <TD align=3Dright><TT>160&nbsp;</TT></TD>
    <TD align=3Dright><TT>1&nbsp;&nbsp;</TT></TD>
    <TD noWrap align=3Dright><TT>---&nbsp;&nbsp;</TT></TD>
    <TD noWrap><TT>&nbsp;K.VNPNKSER.E</TT></TD></TR></TBODY></TABLE>
<TABLE border=3D0 cellSpacing=3D0>
  <TBODY>
  <TR>
    <TD><TT>&nbsp;&nbsp;&nbsp;&nbsp;&nbsp;&nbsp;</TT></TD>
    <TD><TT><B>No match to: </B>700.3842, 725.3447, 727.4324, 743.4052,=20
      767.3694, 769.3672, 787.4236, 811.3926, 813.3928, 815.4706, =
831.4496,=20
      855.4174, 859.5063, 875.4725, 899.4390, 901.4373, 904.9247, =
904.9247,=20
      906.9263, 908.9283, 963.5281, 963.5281, 1314.6174,=20
  1314.6174</TT></TD></TR></TBODY></TABLE><BR>
<TABLE border=3D0 cellSpacing=3D0>
  <TBODY>
  <TR>
    <TD><TT><B><A name=3DHit26>26.</A>&nbsp;&nbsp;&nbsp;</B></TT></TD>
    <TD noWrap><TT><A=20
      =
href=3D"http://zxw-pc/mascot/cgi/protein_view.pl?file=3D../data/20121225/=
F002403.dat&amp;hit=3D26"=20
      =
target=3D_blank>gi|224995910</A>&nbsp;&nbsp;&nbsp;&nbsp;<B>Mass:</B>&nbsp=
;25251&nbsp;&nbsp;&nbsp;&nbsp;<B>Score:</B>&nbsp;45&nbsp;&nbsp;&nbsp;&nbs=
p;&nbsp;<B>Expect:</B>&nbsp;63&nbsp;&nbsp;<B>Matches:</B>&nbsp;2</TT></TD=
></TR>
  <TR>
    <TD>&nbsp;</TD>
    <TD noWrap><TT>seed ripening regulated protein [Camellia=20
  oleifera]</TT></TD></TR></TBODY></TABLE>
<TABLE border=3D0 cellSpacing=3D0 cellPadding=3D0>
  <TBODY>
  <TR>
    <TD><TT>&nbsp;&nbsp;&nbsp;&nbsp;&nbsp;&nbsp;</TT></TD>
    <TD align=3Dright><TT><B>Observed&nbsp;&nbsp;</B></TT></TD>
    <TD noWrap align=3Dright><TT><B>Mr(expt)&nbsp;&nbsp;</B></TT></TD>
    <TD noWrap align=3Dright><TT><B>Mr(calc)&nbsp;&nbsp;</B></TT></TD>
    <TD align=3Dright><TT><B>&nbsp;ppm&nbsp;&nbsp;</B></TT></TD>
    <TD align=3Dright><TT><B>Start&nbsp;</B></TT></TD>
    <TD align=3Dright><TT><B>&nbsp;</B></TT></TD>
    <TD align=3Dright><TT><B>End&nbsp;</B></TT></TD>
    <TD align=3Dright><TT><B>Miss&nbsp;</B></TT></TD>
    <TD align=3Dright><TT><B>Ions&nbsp;</B></TT></TD>
    <TD><TT><B>&nbsp;Peptide</B></TT></TD></TR>
  <TR>
    <TD align=3Dright>&nbsp;</TD>
    <TD align=3Dright><TT>1314.6174&nbsp;&nbsp;</TT></TD>
    <TD align=3Dright><TT>1313.6101&nbsp;&nbsp;</TT></TD>
    <TD align=3Dright><TT>1313.6880&nbsp;&nbsp;</TT></TD>
    <TD noWrap align=3Dright><TT>-59.29&nbsp;</TT></TD>
    <TD align=3Dright><TT>57&nbsp;</TT></TD>
    <TD noWrap align=3Dright><TT>-&nbsp;</TT></TD>
    <TD align=3Dright><TT>66&nbsp;</TT></TD>
    <TD align=3Dright><TT>0&nbsp;&nbsp;</TT></TD>
    <TD noWrap align=3Dright><TT>---&nbsp;&nbsp;</TT></TD>
    <TD noWrap><TT>&nbsp;R.WYNHIEALLR.I</TT></TD></TR>
  <TR>
    <TD align=3Dright>&nbsp;</TD>
    <TD align=3Dright><TT>1314.6174&nbsp;&nbsp;</TT></TD>
    <TD align=3Dright><TT>1313.6101&nbsp;&nbsp;</TT></TD>
    <TD align=3Dright><TT>1313.6880&nbsp;&nbsp;</TT></TD>
    <TD noWrap align=3Dright><TT>-59.29&nbsp;</TT></TD>
    <TD align=3Dright><TT>57&nbsp;</TT></TD>
    <TD noWrap align=3Dright><TT>-&nbsp;</TT></TD>
    <TD align=3Dright><TT>66&nbsp;</TT></TD>
    <TD align=3Dright><TT>0&nbsp;&nbsp;</TT></TD>
    <TD noWrap align=3Dright><TT>39&nbsp;&nbsp;</TT></TD>
    <TD noWrap><TT>&nbsp;R.WYNHIEALLR.I</TT></TD></TR></TBODY></TABLE>
<TABLE border=3D0 cellSpacing=3D0>
  <TBODY>
  <TR>
    <TD><TT>&nbsp;&nbsp;&nbsp;&nbsp;&nbsp;&nbsp;</TT></TD>
    <TD><TT><B>No match to: </B>700.3842, 723.3470, 725.3447, 727.4324,=20
      743.4052, 767.3694, 769.3672, 771.4543, 787.4236, 811.3926, =
813.3928,=20
      815.4706, 831.4496, 855.4174, 857.4175, 859.5063, 875.4725, =
899.4390,=20
      901.4373, 904.9247, 904.9247, 906.9263, 908.9283, 919.4952, =
919.4952,=20
      943.4691, 943.4691, 963.5281, =
963.5281</TT></TD></TR></TBODY></TABLE><BR>
<TABLE border=3D0 cellSpacing=3D0>
  <TBODY>
  <TR>
    <TD><TT><B><A name=3DHit27>27.</A>&nbsp;&nbsp;&nbsp;</B></TT></TD>
    <TD noWrap><TT><A=20
      =
href=3D"http://zxw-pc/mascot/cgi/protein_view.pl?file=3D../data/20121225/=
F002403.dat&amp;hit=3D27"=20
      =
target=3D_blank>gi|116309168</A>&nbsp;&nbsp;&nbsp;&nbsp;<B>Mass:</B>&nbsp=
;66476&nbsp;&nbsp;&nbsp;&nbsp;<B>Score:</B>&nbsp;45&nbsp;&nbsp;&nbsp;&nbs=
p;&nbsp;<B>Expect:</B>&nbsp;64&nbsp;&nbsp;<B>Matches:</B>&nbsp;3</TT></TD=
></TR>
  <TR>
    <TD>&nbsp;</TD>
    <TD noWrap><TT>OSIGBa0136B09.2 [Oryza sativa Indica=20
  Group]</TT></TD></TR></TBODY></TABLE>
<TABLE border=3D0 cellSpacing=3D0 cellPadding=3D0>
  <TBODY>
  <TR>
    <TD><TT>&nbsp;&nbsp;&nbsp;&nbsp;&nbsp;&nbsp;</TT></TD>
    <TD align=3Dright><TT><B>Observed&nbsp;&nbsp;</B></TT></TD>
    <TD noWrap align=3Dright><TT><B>Mr(expt)&nbsp;&nbsp;</B></TT></TD>
    <TD noWrap align=3Dright><TT><B>Mr(calc)&nbsp;&nbsp;</B></TT></TD>
    <TD align=3Dright><TT><B>&nbsp;ppm&nbsp;&nbsp;</B></TT></TD>
    <TD align=3Dright><TT><B>Start&nbsp;</B></TT></TD>
    <TD align=3Dright><TT><B>&nbsp;</B></TT></TD>
    <TD align=3Dright><TT><B>End&nbsp;</B></TT></TD>
    <TD align=3Dright><TT><B>Miss&nbsp;</B></TT></TD>
    <TD align=3Dright><TT><B>Ions&nbsp;</B></TT></TD>
    <TD><TT><B>&nbsp;Peptide</B></TT></TD></TR>
  <TR>
    <TD align=3Dright>&nbsp;</TD>
    <TD align=3Dright><TT>901.4373&nbsp;&nbsp;</TT></TD>
    <TD align=3Dright><TT>900.4300&nbsp;&nbsp;</TT></TD>
    <TD align=3Dright><TT>900.5029&nbsp;&nbsp;</TT></TD>
    <TD noWrap align=3Dright><TT>-80.95&nbsp;</TT></TD>
    <TD align=3Dright><TT>457&nbsp;</TT></TD>
    <TD noWrap align=3Dright><TT>-&nbsp;</TT></TD>
    <TD align=3Dright><TT>464&nbsp;</TT></TD>
    <TD align=3Dright><TT>0&nbsp;&nbsp;</TT></TD>
    <TD noWrap align=3Dright><TT>---&nbsp;&nbsp;</TT></TD>
    <TD noWrap><TT>&nbsp;R.TTPTRPTK.F</TT></TD></TR>
  <TR>
    <TD align=3Dright>&nbsp;</TD>
    <TD align=3Dright><TT>1314.6174&nbsp;&nbsp;</TT></TD>
    <TD align=3Dright><TT>1313.6101&nbsp;&nbsp;</TT></TD>
    <TD align=3Dright><TT>1313.6398&nbsp;&nbsp;</TT></TD>
    <TD noWrap align=3Dright><TT>-22.56&nbsp;</TT></TD>
    <TD align=3Dright><TT>476&nbsp;</TT></TD>
    <TD noWrap align=3Dright><TT>-&nbsp;</TT></TD>
    <TD align=3Dright><TT>488&nbsp;</TT></TD>
    <TD align=3Dright><TT>0&nbsp;&nbsp;</TT></TD>
    <TD noWrap align=3Dright><TT>---&nbsp;&nbsp;</TT></TD>
    <TD noWrap><TT>&nbsp;K.AMTPAELGANSPR.V</TT></TD></TR>
  <TR>
    <TD align=3Dright>&nbsp;</TD>
    <TD align=3Dright><TT>1314.6174&nbsp;&nbsp;</TT></TD>
    <TD align=3Dright><TT>1313.6101&nbsp;&nbsp;</TT></TD>
    <TD align=3Dright><TT>1313.6398&nbsp;&nbsp;</TT></TD>
    <TD noWrap align=3Dright><TT>-22.56&nbsp;</TT></TD>
    <TD align=3Dright><TT>476&nbsp;</TT></TD>
    <TD noWrap align=3Dright><TT>-&nbsp;</TT></TD>
    <TD align=3Dright><TT>488&nbsp;</TT></TD>
    <TD align=3Dright><TT>0&nbsp;&nbsp;</TT></TD>
    <TD noWrap align=3Dright><TT>37&nbsp;&nbsp;</TT></TD>
    <TD =
noWrap><TT>&nbsp;K.AMTPAELGANSPR.V</TT></TD></TR></TBODY></TABLE>
<TABLE border=3D0 cellSpacing=3D0>
  <TBODY>
  <TR>
    <TD><TT>&nbsp;&nbsp;&nbsp;&nbsp;&nbsp;&nbsp;</TT></TD>
    <TD><TT><B>No match to: </B>700.3842, 723.3470, 725.3447, 727.4324,=20
      743.4052, 767.3694, 769.3672, 771.4543, 787.4236, 811.3926, =
813.3928,=20
      815.4706, 831.4496, 855.4174, 857.4175, 859.5063, 875.4725, =
899.4390,=20
      904.9247, 904.9247, 906.9263, 908.9283, 919.4952, 919.4952, =
943.4691,=20
      943.4691, 963.5281, 963.5281</TT></TD></TR></TBODY></TABLE><BR>
<TABLE border=3D0 cellSpacing=3D0>
  <TBODY>
  <TR>
    <TD><TT><B><A name=3DHit28>28.</A>&nbsp;&nbsp;&nbsp;</B></TT></TD>
    <TD noWrap><TT><A=20
      =
href=3D"http://zxw-pc/mascot/cgi/protein_view.pl?file=3D../data/20121225/=
F002403.dat&amp;hit=3D28"=20
      =
target=3D_blank>gi|38343984</A>&nbsp;&nbsp;&nbsp;&nbsp;<B>Mass:</B>&nbsp;=
66476&nbsp;&nbsp;&nbsp;&nbsp;<B>Score:</B>&nbsp;45&nbsp;&nbsp;&nbsp;&nbsp=
;&nbsp;<B>Expect:</B>&nbsp;64&nbsp;&nbsp;<B>Matches:</B>&nbsp;3</TT></TD>=
</TR>
  <TR>
    <TD>&nbsp;</TD>
    <TD noWrap><TT>OSJNBa0041M21.8 [Oryza sativa Japonica=20
  Group]</TT></TD></TR></TBODY></TABLE>
<TABLE border=3D0 cellSpacing=3D0 cellPadding=3D0>
  <TBODY>
  <TR>
    <TD><TT>&nbsp;&nbsp;&nbsp;&nbsp;&nbsp;&nbsp;</TT></TD>
    <TD align=3Dright><TT><B>Observed&nbsp;&nbsp;</B></TT></TD>
    <TD noWrap align=3Dright><TT><B>Mr(expt)&nbsp;&nbsp;</B></TT></TD>
    <TD noWrap align=3Dright><TT><B>Mr(calc)&nbsp;&nbsp;</B></TT></TD>
    <TD align=3Dright><TT><B>&nbsp;ppm&nbsp;&nbsp;</B></TT></TD>
    <TD align=3Dright><TT><B>Start&nbsp;</B></TT></TD>
    <TD align=3Dright><TT><B>&nbsp;</B></TT></TD>
    <TD align=3Dright><TT><B>End&nbsp;</B></TT></TD>
    <TD align=3Dright><TT><B>Miss&nbsp;</B></TT></TD>
    <TD align=3Dright><TT><B>Ions&nbsp;</B></TT></TD>
    <TD><TT><B>&nbsp;Peptide</B></TT></TD></TR>
  <TR>
    <TD align=3Dright>&nbsp;</TD>
    <TD align=3Dright><TT>901.4373&nbsp;&nbsp;</TT></TD>
    <TD align=3Dright><TT>900.4300&nbsp;&nbsp;</TT></TD>
    <TD align=3Dright><TT>900.5029&nbsp;&nbsp;</TT></TD>
    <TD noWrap align=3Dright><TT>-80.95&nbsp;</TT></TD>
    <TD align=3Dright><TT>457&nbsp;</TT></TD>
    <TD noWrap align=3Dright><TT>-&nbsp;</TT></TD>
    <TD align=3Dright><TT>464&nbsp;</TT></TD>
    <TD align=3Dright><TT>0&nbsp;&nbsp;</TT></TD>
    <TD noWrap align=3Dright><TT>---&nbsp;&nbsp;</TT></TD>
    <TD noWrap><TT>&nbsp;R.TTPTRPTK.F</TT></TD></TR>
  <TR>
    <TD align=3Dright>&nbsp;</TD>
    <TD align=3Dright><TT>1314.6174&nbsp;&nbsp;</TT></TD>
    <TD align=3Dright><TT>1313.6101&nbsp;&nbsp;</TT></TD>
    <TD align=3Dright><TT>1313.6398&nbsp;&nbsp;</TT></TD>
    <TD noWrap align=3Dright><TT>-22.56&nbsp;</TT></TD>
    <TD align=3Dright><TT>476&nbsp;</TT></TD>
    <TD noWrap align=3Dright><TT>-&nbsp;</TT></TD>
    <TD align=3Dright><TT>488&nbsp;</TT></TD>
    <TD align=3Dright><TT>0&nbsp;&nbsp;</TT></TD>
    <TD noWrap align=3Dright><TT>---&nbsp;&nbsp;</TT></TD>
    <TD noWrap><TT>&nbsp;K.AMTPAELGANSPR.V</TT></TD></TR>
  <TR>
    <TD align=3Dright>&nbsp;</TD>
    <TD align=3Dright><TT>1314.6174&nbsp;&nbsp;</TT></TD>
    <TD align=3Dright><TT>1313.6101&nbsp;&nbsp;</TT></TD>
    <TD align=3Dright><TT>1313.6398&nbsp;&nbsp;</TT></TD>
    <TD noWrap align=3Dright><TT>-22.56&nbsp;</TT></TD>
    <TD align=3Dright><TT>476&nbsp;</TT></TD>
    <TD noWrap align=3Dright><TT>-&nbsp;</TT></TD>
    <TD align=3Dright><TT>488&nbsp;</TT></TD>
    <TD align=3Dright><TT>0&nbsp;&nbsp;</TT></TD>
    <TD noWrap align=3Dright><TT>37&nbsp;&nbsp;</TT></TD>
    <TD =
noWrap><TT>&nbsp;K.AMTPAELGANSPR.V</TT></TD></TR></TBODY></TABLE>
<TABLE border=3D0 cellSpacing=3D0>
  <TBODY>
  <TR>
    <TD><TT>&nbsp;&nbsp;&nbsp;&nbsp;&nbsp;&nbsp;</TT></TD>
    <TD><TT><B>No match to: </B>700.3842, 723.3470, 725.3447, 727.4324,=20
      743.4052, 767.3694, 769.3672, 771.4543, 787.4236, 811.3926, =
813.3928,=20
      815.4706, 831.4496, 855.4174, 857.4175, 859.5063, 875.4725, =
899.4390,=20
      904.9247, 904.9247, 906.9263, 908.9283, 919.4952, 919.4952, =
943.4691,=20
      943.4691, 963.5281, 963.5281</TT></TD></TR></TBODY></TABLE><BR>
<TABLE border=3D0 cellSpacing=3D0>
  <TBODY>
  <TR>
    <TD><TT><B><A name=3DHit29>29.</A>&nbsp;&nbsp;&nbsp;</B></TT></TD>
    <TD noWrap><TT><A=20
      =
href=3D"http://zxw-pc/mascot/cgi/protein_view.pl?file=3D../data/20121225/=
F002403.dat&amp;hit=3D29"=20
      =
target=3D_blank>gi|38343992</A>&nbsp;&nbsp;&nbsp;&nbsp;<B>Mass:</B>&nbsp;=
66476&nbsp;&nbsp;&nbsp;&nbsp;<B>Score:</B>&nbsp;45&nbsp;&nbsp;&nbsp;&nbsp=
;&nbsp;<B>Expect:</B>&nbsp;64&nbsp;&nbsp;<B>Matches:</B>&nbsp;3</TT></TD>=
</TR>
  <TR>
    <TD>&nbsp;</TD>
    <TD noWrap><TT>OSJNBa0093P23.3 [Oryza sativa Japonica=20
  Group]</TT></TD></TR></TBODY></TABLE>
<TABLE border=3D0 cellSpacing=3D0 cellPadding=3D0>
  <TBODY>
  <TR>
    <TD><TT>&nbsp;&nbsp;&nbsp;&nbsp;&nbsp;&nbsp;</TT></TD>
    <TD align=3Dright><TT><B>Observed&nbsp;&nbsp;</B></TT></TD>
    <TD noWrap align=3Dright><TT><B>Mr(expt)&nbsp;&nbsp;</B></TT></TD>
    <TD noWrap align=3Dright><TT><B>Mr(calc)&nbsp;&nbsp;</B></TT></TD>
    <TD align=3Dright><TT><B>&nbsp;ppm&nbsp;&nbsp;</B></TT></TD>
    <TD align=3Dright><TT><B>Start&nbsp;</B></TT></TD>
    <TD align=3Dright><TT><B>&nbsp;</B></TT></TD>
    <TD align=3Dright><TT><B>End&nbsp;</B></TT></TD>
    <TD align=3Dright><TT><B>Miss&nbsp;</B></TT></TD>
    <TD align=3Dright><TT><B>Ions&nbsp;</B></TT></TD>
    <TD><TT><B>&nbsp;Peptide</B></TT></TD></TR>
  <TR>
    <TD align=3Dright>&nbsp;</TD>
    <TD align=3Dright><TT>901.4373&nbsp;&nbsp;</TT></TD>
    <TD align=3Dright><TT>900.4300&nbsp;&nbsp;</TT></TD>
    <TD align=3Dright><TT>900.5029&nbsp;&nbsp;</TT></TD>
    <TD noWrap align=3Dright><TT>-80.95&nbsp;</TT></TD>
    <TD align=3Dright><TT>457&nbsp;</TT></TD>
    <TD noWrap align=3Dright><TT>-&nbsp;</TT></TD>
    <TD align=3Dright><TT>464&nbsp;</TT></TD>
    <TD align=3Dright><TT>0&nbsp;&nbsp;</TT></TD>
    <TD noWrap align=3Dright><TT>---&nbsp;&nbsp;</TT></TD>
    <TD noWrap><TT>&nbsp;R.TTPTRPTK.F</TT></TD></TR>
  <TR>
    <TD align=3Dright>&nbsp;</TD>
    <TD align=3Dright><TT>1314.6174&nbsp;&nbsp;</TT></TD>
    <TD align=3Dright><TT>1313.6101&nbsp;&nbsp;</TT></TD>
    <TD align=3Dright><TT>1313.6398&nbsp;&nbsp;</TT></TD>
    <TD noWrap align=3Dright><TT>-22.56&nbsp;</TT></TD>
    <TD align=3Dright><TT>476&nbsp;</TT></TD>
    <TD noWrap align=3Dright><TT>-&nbsp;</TT></TD>
    <TD align=3Dright><TT>488&nbsp;</TT></TD>
    <TD align=3Dright><TT>0&nbsp;&nbsp;</TT></TD>
    <TD noWrap align=3Dright><TT>---&nbsp;&nbsp;</TT></TD>
    <TD noWrap><TT>&nbsp;K.AMTPAELGANSPR.V</TT></TD></TR>
  <TR>
    <TD align=3Dright>&nbsp;</TD>
    <TD align=3Dright><TT>1314.6174&nbsp;&nbsp;</TT></TD>
    <TD align=3Dright><TT>1313.6101&nbsp;&nbsp;</TT></TD>
    <TD align=3Dright><TT>1313.6398&nbsp;&nbsp;</TT></TD>
    <TD noWrap align=3Dright><TT>-22.56&nbsp;</TT></TD>
    <TD align=3Dright><TT>476&nbsp;</TT></TD>
    <TD noWrap align=3Dright><TT>-&nbsp;</TT></TD>
    <TD align=3Dright><TT>488&nbsp;</TT></TD>
    <TD align=3Dright><TT>0&nbsp;&nbsp;</TT></TD>
    <TD noWrap align=3Dright><TT>37&nbsp;&nbsp;</TT></TD>
    <TD =
noWrap><TT>&nbsp;K.AMTPAELGANSPR.V</TT></TD></TR></TBODY></TABLE>
<TABLE border=3D0 cellSpacing=3D0>
  <TBODY>
  <TR>
    <TD><TT>&nbsp;&nbsp;&nbsp;&nbsp;&nbsp;&nbsp;</TT></TD>
    <TD><TT><B>No match to: </B>700.3842, 723.3470, 725.3447, 727.4324,=20
      743.4052, 767.3694, 769.3672, 771.4543, 787.4236, 811.3926, =
813.3928,=20
      815.4706, 831.4496, 855.4174, 857.4175, 859.5063, 875.4725, =
899.4390,=20
      904.9247, 904.9247, 906.9263, 908.9283, 919.4952, 919.4952, =
943.4691,=20
      943.4691, 963.5281, 963.5281</TT></TD></TR></TBODY></TABLE><BR>
<TABLE border=3D0 cellSpacing=3D0>
  <TBODY>
  <TR>
    <TD><TT><B><A name=3DHit30>30.</A>&nbsp;&nbsp;&nbsp;</B></TT></TD>
    <TD noWrap><TT><A=20
      =
href=3D"http://zxw-pc/mascot/cgi/protein_view.pl?file=3D../data/20121225/=
F002403.dat&amp;hit=3D30"=20
      =
target=3D_blank>gi|296089828</A>&nbsp;&nbsp;&nbsp;&nbsp;<B>Mass:</B>&nbsp=
;43620&nbsp;&nbsp;&nbsp;&nbsp;<B>Score:</B>&nbsp;44&nbsp;&nbsp;&nbsp;&nbs=
p;&nbsp;<B>Expect:</B>&nbsp;69&nbsp;&nbsp;<B>Matches:</B>&nbsp;7</TT></TD=
></TR>
  <TR>
    <TD>&nbsp;</TD>
    <TD noWrap><TT>unnamed protein product [Vitis=20
vinifera]</TT></TD></TR></TBODY></TABLE>
<TABLE border=3D0 cellSpacing=3D0 cellPadding=3D0>
  <TBODY>
  <TR>
    <TD><TT>&nbsp;&nbsp;&nbsp;&nbsp;&nbsp;&nbsp;</TT></TD>
    <TD align=3Dright><TT><B>Observed&nbsp;&nbsp;</B></TT></TD>
    <TD noWrap align=3Dright><TT><B>Mr(expt)&nbsp;&nbsp;</B></TT></TD>
    <TD noWrap align=3Dright><TT><B>Mr(calc)&nbsp;&nbsp;</B></TT></TD>
    <TD align=3Dright><TT><B>&nbsp;ppm&nbsp;&nbsp;</B></TT></TD>
    <TD align=3Dright><TT><B>Start&nbsp;</B></TT></TD>
    <TD align=3Dright><TT><B>&nbsp;</B></TT></TD>
    <TD align=3Dright><TT><B>End&nbsp;</B></TT></TD>
    <TD align=3Dright><TT><B>Miss&nbsp;</B></TT></TD>
    <TD align=3Dright><TT><B>Ions&nbsp;</B></TT></TD>
    <TD><TT><B>&nbsp;Peptide</B></TT></TD></TR>
  <TR>
    <TD align=3Dright>&nbsp;</TD>
    <TD align=3Dright><TT>700.3842&nbsp;&nbsp;</TT></TD>
    <TD align=3Dright><TT>699.3769&nbsp;&nbsp;</TT></TD>
    <TD align=3Dright><TT>699.4180&nbsp;&nbsp;</TT></TD>
    <TD noWrap align=3Dright><TT>-58.72&nbsp;</TT></TD>
    <TD align=3Dright><TT>293&nbsp;</TT></TD>
    <TD noWrap align=3Dright><TT>-&nbsp;</TT></TD>
    <TD align=3Dright><TT>297&nbsp;</TT></TD>
    <TD align=3Dright><TT>1&nbsp;&nbsp;</TT></TD>
    <TD noWrap align=3Dright><TT>---&nbsp;&nbsp;</TT></TD>
    <TD noWrap><TT>&nbsp;K.IFHKR.M</TT></TD></TR>
  <TR>
    <TD align=3Dright>&nbsp;</TD>
    <TD align=3Dright><TT>743.4052&nbsp;&nbsp;</TT></TD>
    <TD align=3Dright><TT>742.3979&nbsp;&nbsp;</TT></TD>
    <TD align=3Dright><TT>742.4337&nbsp;&nbsp;</TT></TD>
    <TD noWrap align=3Dright><TT>-48.24&nbsp;</TT></TD>
    <TD align=3Dright><TT>261&nbsp;</TT></TD>
    <TD noWrap align=3Dright><TT>-&nbsp;</TT></TD>
    <TD align=3Dright><TT>267&nbsp;</TT></TD>
    <TD align=3Dright><TT>0&nbsp;&nbsp;</TT></TD>
    <TD noWrap align=3Dright><TT>---&nbsp;&nbsp;</TT></TD>
    <TD noWrap><TT>&nbsp;K.VLGTPTR.E</TT></TD></TR>
  <TR>
    <TD align=3Dright>&nbsp;</TD>
    <TD align=3Dright><TT>771.4543&nbsp;&nbsp;</TT></TD>
    <TD align=3Dright><TT>770.4470&nbsp;&nbsp;</TT></TD>
    <TD align=3Dright><TT>770.3857&nbsp;&nbsp;</TT></TD>
    <TD noWrap align=3Dright><TT>79.5&nbsp;</TT></TD>
    <TD align=3Dright><TT>163&nbsp;</TT></TD>
    <TD noWrap align=3Dright><TT>-&nbsp;</TT></TD>
    <TD align=3Dright><TT>169&nbsp;</TT></TD>
    <TD align=3Dright><TT>0&nbsp;&nbsp;</TT></TD>
    <TD noWrap align=3Dright><TT>---&nbsp;&nbsp;</TT></TD>
    <TD noWrap><TT>&nbsp;R.SIGVCHR.D</TT></TD></TR>
  <TR>
    <TD align=3Dright>&nbsp;</TD>
    <TD align=3Dright><TT>859.5063&nbsp;&nbsp;</TT></TD>
    <TD align=3Dright><TT>858.4990&nbsp;&nbsp;</TT></TD>
    <TD align=3Dright><TT>858.4712&nbsp;&nbsp;</TT></TD>
    <TD noWrap align=3Dright><TT>32.4&nbsp;</TT></TD>
    <TD align=3Dright><TT>156&nbsp;</TT></TD>
    <TD noWrap align=3Dright><TT>-&nbsp;</TT></TD>
    <TD align=3Dright><TT>162&nbsp;</TT></TD>
    <TD align=3Dright><TT>0&nbsp;&nbsp;</TT></TD>
    <TD noWrap align=3Dright><TT>---&nbsp;&nbsp;</TT></TD>
    <TD noWrap><TT>&nbsp;R.ALSYIHR.S</TT></TD></TR>
  <TR>
    <TD align=3Dright>&nbsp;</TD>
    <TD align=3Dright><TT>901.4373&nbsp;&nbsp;</TT></TD>
    <TD align=3Dright><TT>900.4300&nbsp;&nbsp;</TT></TD>
    <TD align=3Dright><TT>900.5181&nbsp;&nbsp;</TT></TD>
    <TD noWrap align=3Dright><TT>-97.86&nbsp;</TT></TD>
    <TD align=3Dright><TT>130&nbsp;</TT></TD>
    <TD noWrap align=3Dright><TT>-&nbsp;</TT></TD>
    <TD align=3Dright><TT>136&nbsp;</TT></TD>
    <TD align=3Dright><TT>1&nbsp;&nbsp;</TT></TD>
    <TD noWrap align=3Dright><TT>---&nbsp;&nbsp;</TT></TD>
    <TD noWrap><TT>&nbsp;R.VIKHYNK.L</TT></TD></TR>
  <TR>
    <TD align=3Dright>&nbsp;</TD>
    <TD align=3Dright><TT>963.5281&nbsp;&nbsp;</TT></TD>
    <TD align=3Dright><TT>962.5209&nbsp;&nbsp;</TT></TD>
    <TD align=3Dright><TT>962.5661&nbsp;&nbsp;</TT></TD>
    <TD noWrap align=3Dright><TT>-47.01&nbsp;</TT></TD>
    <TD align=3Dright><TT>367&nbsp;</TT></TD>
    <TD noWrap align=3Dright><TT>-&nbsp;</TT></TD>
    <TD align=3Dright><TT>374&nbsp;</TT></TD>
    <TD align=3Dright><TT>1&nbsp;&nbsp;</TT></TD>
    <TD noWrap align=3Dright><TT>---&nbsp;&nbsp;</TT></TD>
    <TD noWrap><TT>&nbsp;K.LIPEHARK.Q</TT></TD></TR>
  <TR>
    <TD align=3Dright>&nbsp;</TD>
    <TD align=3Dright><TT>963.5281&nbsp;&nbsp;</TT></TD>
    <TD align=3Dright><TT>962.5209&nbsp;&nbsp;</TT></TD>
    <TD align=3Dright><TT>962.5661&nbsp;&nbsp;</TT></TD>
    <TD noWrap align=3Dright><TT>-47.01&nbsp;</TT></TD>
    <TD align=3Dright><TT>367&nbsp;</TT></TD>
    <TD noWrap align=3Dright><TT>-&nbsp;</TT></TD>
    <TD align=3Dright><TT>374&nbsp;</TT></TD>
    <TD align=3Dright><TT>1&nbsp;&nbsp;</TT></TD>
    <TD noWrap align=3Dright><TT>---&nbsp;&nbsp;</TT></TD>
    <TD noWrap><TT>&nbsp;K.LIPEHARK.Q</TT></TD></TR></TBODY></TABLE>
<TABLE border=3D0 cellSpacing=3D0>
  <TBODY>
  <TR>
    <TD><TT>&nbsp;&nbsp;&nbsp;&nbsp;&nbsp;&nbsp;</TT></TD>
    <TD><TT><B>No match to: </B>723.3470, 725.3447, 727.4324, 767.3694,=20
      769.3672, 787.4236, 811.3926, 813.3928, 815.4706, 831.4496, =
855.4174,=20
      857.4175, 875.4725, 899.4390, 904.9247, 904.9247, 906.9263, =
908.9283,=20
      919.4952, 919.4952, 943.4691, 943.4691, 1314.6174,=20
  1314.6174</TT></TD></TR></TBODY></TABLE><BR>
<TABLE border=3D0 cellSpacing=3D0>
  <TBODY>
  <TR>
    <TD><TT><B><A name=3DHit31>31.</A>&nbsp;&nbsp;&nbsp;</B></TT></TD>
    <TD noWrap><TT><A=20
      =
href=3D"http://zxw-pc/mascot/cgi/protein_view.pl?file=3D../data/20121225/=
F002403.dat&amp;hit=3D31"=20
      =
target=3D_blank>gi|108864468</A>&nbsp;&nbsp;&nbsp;&nbsp;<B>Mass:</B>&nbsp=
;14949&nbsp;&nbsp;&nbsp;&nbsp;<B>Score:</B>&nbsp;44&nbsp;&nbsp;&nbsp;&nbs=
p;&nbsp;<B>Expect:</B>&nbsp;72&nbsp;&nbsp;<B>Matches:</B>&nbsp;7</TT></TD=
></TR>
  <TR>
    <TD>&nbsp;</TD>
    <TD noWrap><TT>expressed protein [Oryza sativa Japonica=20
  Group]</TT></TD></TR></TBODY></TABLE>
<TABLE border=3D0 cellSpacing=3D0 cellPadding=3D0>
  <TBODY>
  <TR>
    <TD><TT>&nbsp;&nbsp;&nbsp;&nbsp;&nbsp;&nbsp;</TT></TD>
    <TD align=3Dright><TT><B>Observed&nbsp;&nbsp;</B></TT></TD>
    <TD noWrap align=3Dright><TT><B>Mr(expt)&nbsp;&nbsp;</B></TT></TD>
    <TD noWrap align=3Dright><TT><B>Mr(calc)&nbsp;&nbsp;</B></TT></TD>
    <TD align=3Dright><TT><B>&nbsp;ppm&nbsp;&nbsp;</B></TT></TD>
    <TD align=3Dright><TT><B>Start&nbsp;</B></TT></TD>
    <TD align=3Dright><TT><B>&nbsp;</B></TT></TD>
    <TD align=3Dright><TT><B>End&nbsp;</B></TT></TD>
    <TD align=3Dright><TT><B>Miss&nbsp;</B></TT></TD>
    <TD align=3Dright><TT><B>Ions&nbsp;</B></TT></TD>
    <TD><TT><B>&nbsp;Peptide</B></TT></TD></TR>
  <TR>
    <TD align=3Dright>&nbsp;</TD>
    <TD align=3Dright><TT>727.4324&nbsp;&nbsp;</TT></TD>
    <TD align=3Dright><TT>726.4251&nbsp;&nbsp;</TT></TD>
    <TD align=3Dright><TT>726.3660&nbsp;&nbsp;</TT></TD>
    <TD noWrap align=3Dright><TT>81.3&nbsp;</TT></TD>
    <TD align=3Dright><TT>53&nbsp;</TT></TD>
    <TD noWrap align=3Dright><TT>-&nbsp;</TT></TD>
    <TD align=3Dright><TT>59&nbsp;</TT></TD>
    <TD align=3Dright><TT>0&nbsp;&nbsp;</TT></TD>
    <TD noWrap align=3Dright><TT>---&nbsp;&nbsp;</TT></TD>
    <TD noWrap><TT>&nbsp;K.SPSPSPR.R</TT></TD></TR>
  <TR>
    <TD align=3Dright>&nbsp;</TD>
    <TD align=3Dright><TT>743.4052&nbsp;&nbsp;</TT></TD>
    <TD align=3Dright><TT>742.3979&nbsp;&nbsp;</TT></TD>
    <TD align=3Dright><TT>742.4086&nbsp;&nbsp;</TT></TD>
    <TD noWrap align=3Dright><TT>-14.32&nbsp;</TT></TD>
    <TD align=3Dright><TT>2&nbsp;</TT></TD>
    <TD noWrap align=3Dright><TT>-&nbsp;</TT></TD>
    <TD align=3Dright><TT>7&nbsp;</TT></TD>
    <TD align=3Dright><TT>1&nbsp;&nbsp;</TT></TD>
    <TD noWrap align=3Dright><TT>---&nbsp;&nbsp;</TT></TD>
    <TD noWrap><TT>&nbsp;M.PRDLSR.S</TT></TD></TR>
  <TR>
    <TD align=3Dright>&nbsp;</TD>
    <TD align=3Dright><TT>787.4236&nbsp;&nbsp;</TT></TD>
    <TD align=3Dright><TT>786.4163&nbsp;&nbsp;</TT></TD>
    <TD align=3Dright><TT>786.4249&nbsp;&nbsp;</TT></TD>
    <TD noWrap align=3Dright><TT>-10.93&nbsp;</TT></TD>
    <TD align=3Dright><TT>24&nbsp;</TT></TD>
    <TD noWrap align=3Dright><TT>-&nbsp;</TT></TD>
    <TD align=3Dright><TT>29&nbsp;</TT></TD>
    <TD align=3Dright><TT>1&nbsp;&nbsp;</TT></TD>
    <TD noWrap align=3Dright><TT>---&nbsp;&nbsp;</TT></TD>
    <TD noWrap><TT>&nbsp;R.YHRGVR.R</TT></TD></TR>
  <TR>
    <TD align=3Dright>&nbsp;</TD>
    <TD align=3Dright><TT>855.4174&nbsp;&nbsp;</TT></TD>
    <TD align=3Dright><TT>854.4101&nbsp;&nbsp;</TT></TD>
    <TD align=3Dright><TT>854.4610&nbsp;&nbsp;</TT></TD>
    <TD noWrap align=3Dright><TT>-59.59&nbsp;</TT></TD>
    <TD align=3Dright><TT>52&nbsp;</TT></TD>
    <TD noWrap align=3Dright><TT>-&nbsp;</TT></TD>
    <TD align=3Dright><TT>59&nbsp;</TT></TD>
    <TD align=3Dright><TT>1&nbsp;&nbsp;</TT></TD>
    <TD noWrap align=3Dright><TT>---&nbsp;&nbsp;</TT></TD>
    <TD noWrap><TT>&nbsp;R.KSPSPSPR.R</TT></TD></TR>
  <TR>
    <TD align=3Dright>&nbsp;</TD>
    <TD align=3Dright><TT>899.4390&nbsp;&nbsp;</TT></TD>
    <TD align=3Dright><TT>898.4318&nbsp;&nbsp;</TT></TD>
    <TD align=3Dright><TT>898.4984&nbsp;&nbsp;</TT></TD>
    <TD noWrap align=3Dright><TT>-74.22&nbsp;</TT></TD>
    <TD align=3Dright><TT>62&nbsp;</TT></TD>
    <TD noWrap align=3Dright><TT>-&nbsp;</TT></TD>
    <TD align=3Dright><TT>69&nbsp;</TT></TD>
    <TD align=3Dright><TT>1&nbsp;&nbsp;</TT></TD>
    <TD noWrap align=3Dright><TT>---&nbsp;&nbsp;</TT></TD>
    <TD noWrap><TT>&nbsp;R.ISRSPSPR.R</TT></TD></TR>
  <TR>
    <TD align=3Dright>&nbsp;</TD>
    <TD align=3Dright><TT>919.4952&nbsp;&nbsp;</TT></TD>
    <TD align=3Dright><TT>918.4880&nbsp;&nbsp;</TT></TD>
    <TD align=3Dright><TT>918.5022&nbsp;&nbsp;</TT></TD>
    <TD noWrap align=3Dright><TT>-15.51&nbsp;</TT></TD>
    <TD align=3Dright><TT>88&nbsp;</TT></TD>
    <TD noWrap align=3Dright><TT>-&nbsp;</TT></TD>
    <TD align=3Dright><TT>96&nbsp;</TT></TD>
    <TD align=3Dright><TT>0&nbsp;&nbsp;</TT></TD>
    <TD noWrap align=3Dright><TT>---&nbsp;&nbsp;</TT></TD>
    <TD noWrap><TT>&nbsp;R.SVTSSPITK.S</TT></TD></TR>
  <TR>
    <TD align=3Dright>&nbsp;</TD>
    <TD align=3Dright><TT>919.4952&nbsp;&nbsp;</TT></TD>
    <TD align=3Dright><TT>918.4880&nbsp;&nbsp;</TT></TD>
    <TD align=3Dright><TT>918.5022&nbsp;&nbsp;</TT></TD>
    <TD noWrap align=3Dright><TT>-15.51&nbsp;</TT></TD>
    <TD align=3Dright><TT>88&nbsp;</TT></TD>
    <TD noWrap align=3Dright><TT>-&nbsp;</TT></TD>
    <TD align=3Dright><TT>96&nbsp;</TT></TD>
    <TD align=3Dright><TT>0&nbsp;&nbsp;</TT></TD>
    <TD noWrap align=3Dright><TT>---&nbsp;&nbsp;</TT></TD>
    <TD noWrap><TT>&nbsp;R.SVTSSPITK.S</TT></TD></TR></TBODY></TABLE>
<TABLE border=3D0 cellSpacing=3D0>
  <TBODY>
  <TR>
    <TD><TT>&nbsp;&nbsp;&nbsp;&nbsp;&nbsp;&nbsp;</TT></TD>
    <TD><TT><B>No match to: </B>700.3842, 723.3470, 725.3447, 767.3694,=20
      769.3672, 771.4543, 811.3926, 813.3928, 815.4706, 831.4496, =
857.4175,=20
      859.5063, 875.4725, 901.4373, 904.9247, 904.9247, 906.9263, =
908.9283,=20
      943.4691, 943.4691, 963.5281, 963.5281, 1314.6174,=20
  1314.6174</TT></TD></TR></TBODY></TABLE><BR>
<TABLE border=3D0 cellSpacing=3D0>
  <TBODY>
  <TR>
    <TD><TT><B><A name=3DHit32>32.</A>&nbsp;&nbsp;&nbsp;</B></TT></TD>
    <TD noWrap><TT><A=20
      =
href=3D"http://zxw-pc/mascot/cgi/protein_view.pl?file=3D../data/20121225/=
F002403.dat&amp;hit=3D32"=20
      =
target=3D_blank>gi|159486145</A>&nbsp;&nbsp;&nbsp;&nbsp;<B>Mass:</B>&nbsp=
;45922&nbsp;&nbsp;&nbsp;&nbsp;<B>Score:</B>&nbsp;44&nbsp;&nbsp;&nbsp;&nbs=
p;&nbsp;<B>Expect:</B>&nbsp;75&nbsp;&nbsp;<B>Matches:</B>&nbsp;7</TT></TD=
></TR>
  <TR>
    <TD>&nbsp;</TD>
    <TD noWrap><TT>hypothetical protein CHLREDRAFT_178915 [Chlamydomonas =

      reinhardtii]</TT></TD></TR></TBODY></TABLE>
<TABLE border=3D0 cellSpacing=3D0 cellPadding=3D0>
  <TBODY>
  <TR>
    <TD><TT>&nbsp;&nbsp;&nbsp;&nbsp;&nbsp;&nbsp;</TT></TD>
    <TD align=3Dright><TT><B>Observed&nbsp;&nbsp;</B></TT></TD>
    <TD noWrap align=3Dright><TT><B>Mr(expt)&nbsp;&nbsp;</B></TT></TD>
    <TD noWrap align=3Dright><TT><B>Mr(calc)&nbsp;&nbsp;</B></TT></TD>
    <TD align=3Dright><TT><B>&nbsp;ppm&nbsp;&nbsp;</B></TT></TD>
    <TD align=3Dright><TT><B>Start&nbsp;</B></TT></TD>
    <TD align=3Dright><TT><B>&nbsp;</B></TT></TD>
    <TD align=3Dright><TT><B>End&nbsp;</B></TT></TD>
    <TD align=3Dright><TT><B>Miss&nbsp;</B></TT></TD>
    <TD align=3Dright><TT><B>Ions&nbsp;</B></TT></TD>
    <TD><TT><B>&nbsp;Peptide</B></TT></TD></TR>
  <TR>
    <TD align=3Dright>&nbsp;</TD>
    <TD align=3Dright><TT>700.3842&nbsp;&nbsp;</TT></TD>
    <TD align=3Dright><TT>699.3769&nbsp;&nbsp;</TT></TD>
    <TD align=3Dright><TT>699.3704&nbsp;&nbsp;</TT></TD>
    <TD noWrap align=3Dright><TT>9.37&nbsp;</TT></TD>
    <TD align=3Dright><TT>224&nbsp;</TT></TD>
    <TD noWrap align=3Dright><TT>-&nbsp;</TT></TD>
    <TD align=3Dright><TT>228&nbsp;</TT></TD>
    <TD align=3Dright><TT>1&nbsp;&nbsp;</TT></TD>
    <TD noWrap align=3Dright><TT>---&nbsp;&nbsp;</TT></TD>
    <TD noWrap><TT>&nbsp;R.FSKYR.M</TT></TD></TR>
  <TR>
    <TD align=3Dright>&nbsp;</TD>
    <TD align=3Dright><TT>727.4324&nbsp;&nbsp;</TT></TD>
    <TD align=3Dright><TT>726.4251&nbsp;&nbsp;</TT></TD>
    <TD align=3Dright><TT>726.3701&nbsp;&nbsp;</TT></TD>
    <TD noWrap align=3Dright><TT>75.8&nbsp;</TT></TD>
    <TD align=3Dright><TT>260&nbsp;</TT></TD>
    <TD noWrap align=3Dright><TT>-&nbsp;</TT></TD>
    <TD align=3Dright><TT>264&nbsp;</TT></TD>
    <TD align=3Dright><TT>0&nbsp;&nbsp;</TT></TD>
    <TD noWrap align=3Dright><TT>---&nbsp;&nbsp;</TT></TD>
    <TD noWrap><TT>&nbsp;R.EYFIR.K</TT></TD></TR>
  <TR>
    <TD align=3Dright>&nbsp;</TD>
    <TD align=3Dright><TT>855.4174&nbsp;&nbsp;</TT></TD>
    <TD align=3Dright><TT>854.4101&nbsp;&nbsp;</TT></TD>
    <TD align=3Dright><TT>854.4650&nbsp;&nbsp;</TT></TD>
    <TD noWrap align=3Dright><TT>-64.28&nbsp;</TT></TD>
    <TD align=3Dright><TT>260&nbsp;</TT></TD>
    <TD noWrap align=3Dright><TT>-&nbsp;</TT></TD>
    <TD align=3Dright><TT>265&nbsp;</TT></TD>
    <TD align=3Dright><TT>1&nbsp;&nbsp;</TT></TD>
    <TD noWrap align=3Dright><TT>---&nbsp;&nbsp;</TT></TD>
    <TD noWrap><TT>&nbsp;R.EYFIRK.M</TT></TD></TR>
  <TR>
    <TD align=3Dright>&nbsp;</TD>
    <TD align=3Dright><TT>919.4952&nbsp;&nbsp;</TT></TD>
    <TD align=3Dright><TT>918.4880&nbsp;&nbsp;</TT></TD>
    <TD align=3Dright><TT>918.4745&nbsp;&nbsp;</TT></TD>
    <TD noWrap align=3Dright><TT>14.6&nbsp;</TT></TD>
    <TD align=3Dright><TT>104&nbsp;</TT></TD>
    <TD noWrap align=3Dright><TT>-&nbsp;</TT></TD>
    <TD align=3Dright><TT>110&nbsp;</TT></TD>
    <TD align=3Dright><TT>0&nbsp;&nbsp;</TT></TD>
    <TD noWrap align=3Dright><TT>---&nbsp;&nbsp;</TT></TD>
    <TD noWrap><TT>&nbsp;K.LHAMYIR.M + Oxidation (M)</TT></TD></TR>
  <TR>
    <TD align=3Dright>&nbsp;</TD>
    <TD align=3Dright><TT>919.4952&nbsp;&nbsp;</TT></TD>
    <TD align=3Dright><TT>918.4880&nbsp;&nbsp;</TT></TD>
    <TD align=3Dright><TT>918.5036&nbsp;&nbsp;</TT></TD>
    <TD noWrap align=3Dright><TT>-16.97&nbsp;</TT></TD>
    <TD align=3Dright><TT>95&nbsp;</TT></TD>
    <TD noWrap align=3Dright><TT>-&nbsp;</TT></TD>
    <TD align=3Dright><TT>103&nbsp;</TT></TD>
    <TD align=3Dright><TT>0&nbsp;&nbsp;</TT></TD>
    <TD noWrap align=3Dright><TT>---&nbsp;&nbsp;</TT></TD>
    <TD noWrap><TT>&nbsp;R.GLTVGHHAK.L</TT></TD></TR>
  <TR>
    <TD align=3Dright>&nbsp;</TD>
    <TD align=3Dright><TT>943.4691&nbsp;&nbsp;</TT></TD>
    <TD align=3Dright><TT>942.4618&nbsp;&nbsp;</TT></TD>
    <TD align=3Dright><TT>942.4593&nbsp;&nbsp;</TT></TD>
    <TD noWrap align=3Dright><TT>2.73&nbsp;</TT></TD>
    <TD align=3Dright><TT>266&nbsp;</TT></TD>
    <TD noWrap align=3Dright><TT>-&nbsp;</TT></TD>
    <TD align=3Dright><TT>273&nbsp;</TT></TD>
    <TD align=3Dright><TT>1&nbsp;&nbsp;</TT></TD>
    <TD noWrap align=3Dright><TT>---&nbsp;&nbsp;</TT></TD>
    <TD noWrap><TT>&nbsp;K.MPEKDPAR.I</TT></TD></TR>
  <TR>
    <TD align=3Dright>&nbsp;</TD>
    <TD align=3Dright><TT>943.4691&nbsp;&nbsp;</TT></TD>
    <TD align=3Dright><TT>942.4618&nbsp;&nbsp;</TT></TD>
    <TD align=3Dright><TT>942.4593&nbsp;&nbsp;</TT></TD>
    <TD noWrap align=3Dright><TT>2.73&nbsp;</TT></TD>
    <TD align=3Dright><TT>266&nbsp;</TT></TD>
    <TD noWrap align=3Dright><TT>-&nbsp;</TT></TD>
    <TD align=3Dright><TT>273&nbsp;</TT></TD>
    <TD align=3Dright><TT>1&nbsp;&nbsp;</TT></TD>
    <TD noWrap align=3Dright><TT>---&nbsp;&nbsp;</TT></TD>
    <TD noWrap><TT>&nbsp;K.MPEKDPAR.I</TT></TD></TR></TBODY></TABLE>
<TABLE border=3D0 cellSpacing=3D0>
  <TBODY>
  <TR>
    <TD><TT>&nbsp;&nbsp;&nbsp;&nbsp;&nbsp;&nbsp;</TT></TD>
    <TD><TT><B>No match to: </B>723.3470, 725.3447, 743.4052, 767.3694,=20
      769.3672, 771.4543, 787.4236, 811.3926, 813.3928, 815.4706, =
831.4496,=20
      857.4175, 859.5063, 875.4725, 899.4390, 901.4373, 904.9247, =
904.9247,=20
      906.9263, 908.9283, 963.5281, 963.5281, 1314.6174,=20
  1314.6174</TT></TD></TR></TBODY></TABLE><BR>
<TABLE border=3D0 cellSpacing=3D0>
  <TBODY>
  <TR>
    <TD><TT><B><A name=3DHit33>33.</A>&nbsp;&nbsp;&nbsp;</B></TT></TD>
    <TD noWrap><TT><A=20
      =
href=3D"http://zxw-pc/mascot/cgi/protein_view.pl?file=3D../data/20121225/=
F002403.dat&amp;hit=3D33"=20
      =
target=3D_blank>gi|158271998</A>&nbsp;&nbsp;&nbsp;&nbsp;<B>Mass:</B>&nbsp=
;45922&nbsp;&nbsp;&nbsp;&nbsp;<B>Score:</B>&nbsp;44&nbsp;&nbsp;&nbsp;&nbs=
p;&nbsp;<B>Expect:</B>&nbsp;75&nbsp;&nbsp;<B>Matches:</B>&nbsp;7</TT></TD=
></TR>
  <TR>
    <TD>&nbsp;</TD>
    <TD noWrap><TT>predicted protein [Chlamydomonas=20
  reinhardtii]</TT></TD></TR></TBODY></TABLE>
<TABLE border=3D0 cellSpacing=3D0 cellPadding=3D0>
  <TBODY>
  <TR>
    <TD><TT>&nbsp;&nbsp;&nbsp;&nbsp;&nbsp;&nbsp;</TT></TD>
    <TD align=3Dright><TT><B>Observed&nbsp;&nbsp;</B></TT></TD>
    <TD noWrap align=3Dright><TT><B>Mr(expt)&nbsp;&nbsp;</B></TT></TD>
    <TD noWrap align=3Dright><TT><B>Mr(calc)&nbsp;&nbsp;</B></TT></TD>
    <TD align=3Dright><TT><B>&nbsp;ppm&nbsp;&nbsp;</B></TT></TD>
    <TD align=3Dright><TT><B>Start&nbsp;</B></TT></TD>
    <TD align=3Dright><TT><B>&nbsp;</B></TT></TD>
    <TD align=3Dright><TT><B>End&nbsp;</B></TT></TD>
    <TD align=3Dright><TT><B>Miss&nbsp;</B></TT></TD>
    <TD align=3Dright><TT><B>Ions&nbsp;</B></TT></TD>
    <TD><TT><B>&nbsp;Peptide</B></TT></TD></TR>
  <TR>
    <TD align=3Dright>&nbsp;</TD>
    <TD align=3Dright><TT>700.3842&nbsp;&nbsp;</TT></TD>
    <TD align=3Dright><TT>699.3769&nbsp;&nbsp;</TT></TD>
    <TD align=3Dright><TT>699.3704&nbsp;&nbsp;</TT></TD>
    <TD noWrap align=3Dright><TT>9.37&nbsp;</TT></TD>
    <TD align=3Dright><TT>224&nbsp;</TT></TD>
    <TD noWrap align=3Dright><TT>-&nbsp;</TT></TD>
    <TD align=3Dright><TT>228&nbsp;</TT></TD>
    <TD align=3Dright><TT>1&nbsp;&nbsp;</TT></TD>
    <TD noWrap align=3Dright><TT>---&nbsp;&nbsp;</TT></TD>
    <TD noWrap><TT>&nbsp;R.FSKYR.M</TT></TD></TR>
  <TR>
    <TD align=3Dright>&nbsp;</TD>
    <TD align=3Dright><TT>727.4324&nbsp;&nbsp;</TT></TD>
    <TD align=3Dright><TT>726.4251&nbsp;&nbsp;</TT></TD>
    <TD align=3Dright><TT>726.3701&nbsp;&nbsp;</TT></TD>
    <TD noWrap align=3Dright><TT>75.8&nbsp;</TT></TD>
    <TD align=3Dright><TT>260&nbsp;</TT></TD>
    <TD noWrap align=3Dright><TT>-&nbsp;</TT></TD>
    <TD align=3Dright><TT>264&nbsp;</TT></TD>
    <TD align=3Dright><TT>0&nbsp;&nbsp;</TT></TD>
    <TD noWrap align=3Dright><TT>---&nbsp;&nbsp;</TT></TD>
    <TD noWrap><TT>&nbsp;R.EYFIR.K</TT></TD></TR>
  <TR>
    <TD align=3Dright>&nbsp;</TD>
    <TD align=3Dright><TT>855.4174&nbsp;&nbsp;</TT></TD>
    <TD align=3Dright><TT>854.4101&nbsp;&nbsp;</TT></TD>
    <TD align=3Dright><TT>854.4650&nbsp;&nbsp;</TT></TD>
    <TD noWrap align=3Dright><TT>-64.28&nbsp;</TT></TD>
    <TD align=3Dright><TT>260&nbsp;</TT></TD>
    <TD noWrap align=3Dright><TT>-&nbsp;</TT></TD>
    <TD align=3Dright><TT>265&nbsp;</TT></TD>
    <TD align=3Dright><TT>1&nbsp;&nbsp;</TT></TD>
    <TD noWrap align=3Dright><TT>---&nbsp;&nbsp;</TT></TD>
    <TD noWrap><TT>&nbsp;R.EYFIRK.M</TT></TD></TR>
  <TR>
    <TD align=3Dright>&nbsp;</TD>
    <TD align=3Dright><TT>919.4952&nbsp;&nbsp;</TT></TD>
    <TD align=3Dright><TT>918.4880&nbsp;&nbsp;</TT></TD>
    <TD align=3Dright><TT>918.4745&nbsp;&nbsp;</TT></TD>
    <TD noWrap align=3Dright><TT>14.6&nbsp;</TT></TD>
    <TD align=3Dright><TT>104&nbsp;</TT></TD>
    <TD noWrap align=3Dright><TT>-&nbsp;</TT></TD>
    <TD align=3Dright><TT>110&nbsp;</TT></TD>
    <TD align=3Dright><TT>0&nbsp;&nbsp;</TT></TD>
    <TD noWrap align=3Dright><TT>---&nbsp;&nbsp;</TT></TD>
    <TD noWrap><TT>&nbsp;K.LHAMYIR.M + Oxidation (M)</TT></TD></TR>
  <TR>
    <TD align=3Dright>&nbsp;</TD>
    <TD align=3Dright><TT>919.4952&nbsp;&nbsp;</TT></TD>
    <TD align=3Dright><TT>918.4880&nbsp;&nbsp;</TT></TD>
    <TD align=3Dright><TT>918.5036&nbsp;&nbsp;</TT></TD>
    <TD noWrap align=3Dright><TT>-16.97&nbsp;</TT></TD>
    <TD align=3Dright><TT>95&nbsp;</TT></TD>
    <TD noWrap align=3Dright><TT>-&nbsp;</TT></TD>
    <TD align=3Dright><TT>103&nbsp;</TT></TD>
    <TD align=3Dright><TT>0&nbsp;&nbsp;</TT></TD>
    <TD noWrap align=3Dright><TT>---&nbsp;&nbsp;</TT></TD>
    <TD noWrap><TT>&nbsp;R.GLTVGHHAK.L</TT></TD></TR>
  <TR>
    <TD align=3Dright>&nbsp;</TD>
    <TD align=3Dright><TT>943.4691&nbsp;&nbsp;</TT></TD>
    <TD align=3Dright><TT>942.4618&nbsp;&nbsp;</TT></TD>
    <TD align=3Dright><TT>942.4593&nbsp;&nbsp;</TT></TD>
    <TD noWrap align=3Dright><TT>2.73&nbsp;</TT></TD>
    <TD align=3Dright><TT>266&nbsp;</TT></TD>
    <TD noWrap align=3Dright><TT>-&nbsp;</TT></TD>
    <TD align=3Dright><TT>273&nbsp;</TT></TD>
    <TD align=3Dright><TT>1&nbsp;&nbsp;</TT></TD>
    <TD noWrap align=3Dright><TT>---&nbsp;&nbsp;</TT></TD>
    <TD noWrap><TT>&nbsp;K.MPEKDPAR.I</TT></TD></TR>
  <TR>
    <TD align=3Dright>&nbsp;</TD>
    <TD align=3Dright><TT>943.4691&nbsp;&nbsp;</TT></TD>
    <TD align=3Dright><TT>942.4618&nbsp;&nbsp;</TT></TD>
    <TD align=3Dright><TT>942.4593&nbsp;&nbsp;</TT></TD>
    <TD noWrap align=3Dright><TT>2.73&nbsp;</TT></TD>
    <TD align=3Dright><TT>266&nbsp;</TT></TD>
    <TD noWrap align=3Dright><TT>-&nbsp;</TT></TD>
    <TD align=3Dright><TT>273&nbsp;</TT></TD>
    <TD align=3Dright><TT>1&nbsp;&nbsp;</TT></TD>
    <TD noWrap align=3Dright><TT>---&nbsp;&nbsp;</TT></TD>
    <TD noWrap><TT>&nbsp;K.MPEKDPAR.I</TT></TD></TR></TBODY></TABLE>
<TABLE border=3D0 cellSpacing=3D0>
  <TBODY>
  <TR>
    <TD><TT>&nbsp;&nbsp;&nbsp;&nbsp;&nbsp;&nbsp;</TT></TD>
    <TD><TT><B>No match to: </B>723.3470, 725.3447, 743.4052, 767.3694,=20
      769.3672, 771.4543, 787.4236, 811.3926, 813.3928, 815.4706, =
831.4496,=20
      857.4175, 859.5063, 875.4725, 899.4390, 901.4373, 904.9247, =
904.9247,=20
      906.9263, 908.9283, 963.5281, 963.5281, 1314.6174,=20
  1314.6174</TT></TD></TR></TBODY></TABLE><BR>
<TABLE border=3D0 cellSpacing=3D0>
  <TBODY>
  <TR>
    <TD><TT><B><A name=3DHit34>34.</A>&nbsp;&nbsp;&nbsp;</B></TT></TD>
    <TD noWrap><TT><A=20
      =
href=3D"http://zxw-pc/mascot/cgi/protein_view.pl?file=3D../data/20121225/=
F002403.dat&amp;hit=3D34"=20
      =
target=3D_blank>gi|89242564</A>&nbsp;&nbsp;&nbsp;&nbsp;<B>Mass:</B>&nbsp;=
54934&nbsp;&nbsp;&nbsp;&nbsp;<B>Score:</B>&nbsp;44&nbsp;&nbsp;&nbsp;&nbsp=
;&nbsp;<B>Expect:</B>&nbsp;79&nbsp;&nbsp;<B>Matches:</B>&nbsp;8</TT></TD>=
</TR>
  <TR>
    <TD>&nbsp;</TD>
    <TD noWrap><TT>maturase K [Eupomatia =
bennettii]</TT></TD></TR></TBODY></TABLE>
<TABLE border=3D0 cellSpacing=3D0 cellPadding=3D0>
  <TBODY>
  <TR>
    <TD><TT>&nbsp;&nbsp;&nbsp;&nbsp;&nbsp;&nbsp;</TT></TD>
    <TD align=3Dright><TT><B>Observed&nbsp;&nbsp;</B></TT></TD>
    <TD noWrap align=3Dright><TT><B>Mr(expt)&nbsp;&nbsp;</B></TT></TD>
    <TD noWrap align=3Dright><TT><B>Mr(calc)&nbsp;&nbsp;</B></TT></TD>
    <TD align=3Dright><TT><B>&nbsp;ppm&nbsp;&nbsp;</B></TT></TD>
    <TD align=3Dright><TT><B>Start&nbsp;</B></TT></TD>
    <TD align=3Dright><TT><B>&nbsp;</B></TT></TD>
    <TD align=3Dright><TT><B>End&nbsp;</B></TT></TD>
    <TD align=3Dright><TT><B>Miss&nbsp;</B></TT></TD>
    <TD align=3Dright><TT><B>Ions&nbsp;</B></TT></TD>
    <TD><TT><B>&nbsp;Peptide</B></TT></TD></TR>
  <TR>
    <TD align=3Dright>&nbsp;</TD>
    <TD align=3Dright><TT>727.4324&nbsp;&nbsp;</TT></TD>
    <TD align=3Dright><TT>726.4251&nbsp;&nbsp;</TT></TD>
    <TD align=3Dright><TT>726.4137&nbsp;&nbsp;</TT></TD>
    <TD noWrap align=3Dright><TT>15.7&nbsp;</TT></TD>
    <TD align=3Dright><TT>426&nbsp;</TT></TD>
    <TD noWrap align=3Dright><TT>-&nbsp;</TT></TD>
    <TD align=3Dright><TT>431&nbsp;</TT></TD>
    <TD align=3Dright><TT>1&nbsp;&nbsp;</TT></TD>
    <TD noWrap align=3Dright><TT>---&nbsp;&nbsp;</TT></TD>
    <TD noWrap><TT>&nbsp;K.HKSTVR.A</TT></TD></TR>
  <TR>
    <TD align=3Dright>&nbsp;</TD>
    <TD align=3Dright><TT>767.3694&nbsp;&nbsp;</TT></TD>
    <TD align=3Dright><TT>766.3621&nbsp;&nbsp;</TT></TD>
    <TD align=3Dright><TT>766.4225&nbsp;&nbsp;</TT></TD>
    <TD noWrap align=3Dright><TT>-78.80&nbsp;</TT></TD>
    <TD align=3Dright><TT>176&nbsp;</TT></TD>
    <TD noWrap align=3Dright><TT>-&nbsp;</TT></TD>
    <TD align=3Dright><TT>182&nbsp;</TT></TD>
    <TD align=3Dright><TT>0&nbsp;&nbsp;</TT></TD>
    <TD noWrap align=3Dright><TT>---&nbsp;&nbsp;</TT></TD>
    <TD noWrap><TT>&nbsp;K.SISVFSK.E</TT></TD></TR>
  <TR>
    <TD align=3Dright>&nbsp;</TD>
    <TD align=3Dright><TT>811.3926&nbsp;&nbsp;</TT></TD>
    <TD align=3Dright><TT>810.3853&nbsp;&nbsp;</TT></TD>
    <TD align=3Dright><TT>810.4500&nbsp;&nbsp;</TT></TD>
    <TD noWrap align=3Dright><TT>-79.88&nbsp;</TT></TD>
    <TD align=3Dright><TT>387&nbsp;</TT></TD>
    <TD noWrap align=3Dright><TT>-&nbsp;</TT></TD>
    <TD align=3Dright><TT>392&nbsp;</TT></TD>
    <TD align=3Dright><TT>1&nbsp;&nbsp;</TT></TD>
    <TD noWrap align=3Dright><TT>---&nbsp;&nbsp;</TT></TD>
    <TD noWrap><TT>&nbsp;R.FGRIYR.N</TT></TD></TR>
  <TR>
    <TD align=3Dright>&nbsp;</TD>
    <TD align=3Dright><TT>813.3928&nbsp;&nbsp;</TT></TD>
    <TD align=3Dright><TT>812.3855&nbsp;&nbsp;</TT></TD>
    <TD align=3Dright><TT>812.3711&nbsp;&nbsp;</TT></TD>
    <TD noWrap align=3Dright><TT>17.7&nbsp;</TT></TD>
    <TD align=3Dright><TT>45&nbsp;</TT></TD>
    <TD noWrap align=3Dright><TT>-&nbsp;</TT></TD>
    <TD align=3Dright><TT>50&nbsp;</TT></TD>
    <TD align=3Dright><TT>0&nbsp;&nbsp;</TT></TD>
    <TD noWrap align=3Dright><TT>---&nbsp;&nbsp;</TT></TD>
    <TD noWrap><TT>&nbsp;R.MHQQNR.L</TT></TD></TR>
  <TR>
    <TD align=3Dright>&nbsp;</TD>
    <TD align=3Dright><TT>815.4706&nbsp;&nbsp;</TT></TD>
    <TD align=3Dright><TT>814.4633&nbsp;&nbsp;</TT></TD>
    <TD align=3Dright><TT>814.4371&nbsp;&nbsp;</TT></TD>
    <TD noWrap align=3Dright><TT>32.2&nbsp;</TT></TD>
    <TD align=3Dright><TT>271&nbsp;</TT></TD>
    <TD noWrap align=3Dright><TT>-&nbsp;</TT></TD>
    <TD align=3Dright><TT>277&nbsp;</TT></TD>
    <TD align=3Dright><TT>0&nbsp;&nbsp;</TT></TD>
    <TD noWrap align=3Dright><TT>---&nbsp;&nbsp;</TT></TD>
    <TD noWrap><TT>&nbsp;K.GTHLLMK.K + Oxidation (M)</TT></TD></TR>
  <TR>
    <TD align=3Dright>&nbsp;</TD>
    <TD align=3Dright><TT>855.4174&nbsp;&nbsp;</TT></TD>
    <TD align=3Dright><TT>854.4101&nbsp;&nbsp;</TT></TD>
    <TD align=3Dright><TT>854.4722&nbsp;&nbsp;</TT></TD>
    <TD noWrap align=3Dright><TT>-72.73&nbsp;</TT></TD>
    <TD align=3Dright><TT>208&nbsp;</TT></TD>
    <TD noWrap align=3Dright><TT>-&nbsp;</TT></TD>
    <TD align=3Dright><TT>214&nbsp;</TT></TD>
    <TD align=3Dright><TT>1&nbsp;&nbsp;</TT></TD>
    <TD noWrap align=3Dright><TT>---&nbsp;&nbsp;</TT></TD>
    <TD noWrap><TT>&nbsp;R.KQSSHLR.S</TT></TD></TR>
  <TR>
    <TD align=3Dright>&nbsp;</TD>
    <TD align=3Dright><TT>943.4691&nbsp;&nbsp;</TT></TD>
    <TD align=3Dright><TT>942.4618&nbsp;&nbsp;</TT></TD>
    <TD align=3Dright><TT>942.5321&nbsp;&nbsp;</TT></TD>
    <TD noWrap align=3Dright><TT>-74.50&nbsp;</TT></TD>
    <TD align=3Dright><TT>271&nbsp;</TT></TD>
    <TD noWrap align=3Dright><TT>-&nbsp;</TT></TD>
    <TD align=3Dright><TT>278&nbsp;</TT></TD>
    <TD align=3Dright><TT>1&nbsp;&nbsp;</TT></TD>
    <TD noWrap align=3Dright><TT>---&nbsp;&nbsp;</TT></TD>
    <TD noWrap><TT>&nbsp;K.GTHLLMKK.W + Oxidation (M)</TT></TD></TR>
  <TR>
    <TD align=3Dright>&nbsp;</TD>
    <TD align=3Dright><TT>943.4691&nbsp;&nbsp;</TT></TD>
    <TD align=3Dright><TT>942.4618&nbsp;&nbsp;</TT></TD>
    <TD align=3Dright><TT>942.5321&nbsp;&nbsp;</TT></TD>
    <TD noWrap align=3Dright><TT>-74.50&nbsp;</TT></TD>
    <TD align=3Dright><TT>271&nbsp;</TT></TD>
    <TD noWrap align=3Dright><TT>-&nbsp;</TT></TD>
    <TD align=3Dright><TT>278&nbsp;</TT></TD>
    <TD align=3Dright><TT>1&nbsp;&nbsp;</TT></TD>
    <TD noWrap align=3Dright><TT>---&nbsp;&nbsp;</TT></TD>
    <TD noWrap><TT>&nbsp;K.GTHLLMKK.W + Oxidation =
(M)</TT></TD></TR></TBODY></TABLE>
<TABLE border=3D0 cellSpacing=3D0>
  <TBODY>
  <TR>
    <TD><TT>&nbsp;&nbsp;&nbsp;&nbsp;&nbsp;&nbsp;</TT></TD>
    <TD><TT><B>No match to: </B>700.3842, 723.3470, 725.3447, 743.4052,=20
      769.3672, 771.4543, 787.4236, 831.4496, 857.4175, 859.5063, =
875.4725,=20
      899.4390, 901.4373, 904.9247, 904.9247, 906.9263, 908.9283, =
919.4952,=20
      919.4952, 963.5281, 963.5281, 1314.6174,=20
1314.6174</TT></TD></TR></TBODY></TABLE><BR>
<TABLE border=3D0 cellSpacing=3D0>
  <TBODY>
  <TR>
    <TD><TT><B><A name=3DHit35>35.</A>&nbsp;&nbsp;&nbsp;</B></TT></TD>
    <TD noWrap><TT><A=20
      =
href=3D"http://zxw-pc/mascot/cgi/protein_view.pl?file=3D../data/20121225/=
F002403.dat&amp;hit=3D35"=20
      =
target=3D_blank>gi|303276454</A>&nbsp;&nbsp;&nbsp;&nbsp;<B>Mass:</B>&nbsp=
;46366&nbsp;&nbsp;&nbsp;&nbsp;<B>Score:</B>&nbsp;44&nbsp;&nbsp;&nbsp;&nbs=
p;&nbsp;<B>Expect:</B>&nbsp;79&nbsp;&nbsp;<B>Matches:</B>&nbsp;8</TT></TD=
></TR>
  <TR>
    <TD>&nbsp;</TD>
    <TD noWrap><TT>predicted protein [Micromonas pusilla=20
  CCMP1545]</TT></TD></TR></TBODY></TABLE>
<TABLE border=3D0 cellSpacing=3D0 cellPadding=3D0>
  <TBODY>
  <TR>
    <TD><TT>&nbsp;&nbsp;&nbsp;&nbsp;&nbsp;&nbsp;</TT></TD>
    <TD align=3Dright><TT><B>Observed&nbsp;&nbsp;</B></TT></TD>
    <TD noWrap align=3Dright><TT><B>Mr(expt)&nbsp;&nbsp;</B></TT></TD>
    <TD noWrap align=3Dright><TT><B>Mr(calc)&nbsp;&nbsp;</B></TT></TD>
    <TD align=3Dright><TT><B>&nbsp;ppm&nbsp;&nbsp;</B></TT></TD>
    <TD align=3Dright><TT><B>Start&nbsp;</B></TT></TD>
    <TD align=3Dright><TT><B>&nbsp;</B></TT></TD>
    <TD align=3Dright><TT><B>End&nbsp;</B></TT></TD>
    <TD align=3Dright><TT><B>Miss&nbsp;</B></TT></TD>
    <TD align=3Dright><TT><B>Ions&nbsp;</B></TT></TD>
    <TD><TT><B>&nbsp;Peptide</B></TT></TD></TR>
  <TR>
    <TD align=3Dright>&nbsp;</TD>
    <TD align=3Dright><TT>831.4496&nbsp;&nbsp;</TT></TD>
    <TD align=3Dright><TT>830.4423&nbsp;&nbsp;</TT></TD>
    <TD align=3Dright><TT>830.4684&nbsp;&nbsp;</TT></TD>
    <TD noWrap align=3Dright><TT>-31.42&nbsp;</TT></TD>
    <TD align=3Dright><TT>376&nbsp;</TT></TD>
    <TD noWrap align=3Dright><TT>-&nbsp;</TT></TD>
    <TD align=3Dright><TT>382&nbsp;</TT></TD>
    <TD align=3Dright><TT>0&nbsp;&nbsp;</TT></TD>
    <TD noWrap align=3Dright><TT>---&nbsp;&nbsp;</TT></TD>
    <TD noWrap><TT>&nbsp;R.CLVVEIR.Q</TT></TD></TR>
  <TR>
    <TD align=3Dright>&nbsp;</TD>
    <TD align=3Dright><TT>859.5063&nbsp;&nbsp;</TT></TD>
    <TD align=3Dright><TT>858.4990&nbsp;&nbsp;</TT></TD>
    <TD align=3Dright><TT>858.5109&nbsp;&nbsp;</TT></TD>
    <TD noWrap align=3Dright><TT>-13.86&nbsp;</TT></TD>
    <TD align=3Dright><TT>19&nbsp;</TT></TD>
    <TD noWrap align=3Dright><TT>-&nbsp;</TT></TD>
    <TD align=3Dright><TT>25&nbsp;</TT></TD>
    <TD align=3Dright><TT>1&nbsp;&nbsp;</TT></TD>
    <TD noWrap align=3Dright><TT>---&nbsp;&nbsp;</TT></TD>
    <TD noWrap><TT>&nbsp;K.MRSLKPK.Y</TT></TD></TR>
  <TR>
    <TD align=3Dright>&nbsp;</TD>
    <TD align=3Dright><TT>875.4725&nbsp;&nbsp;</TT></TD>
    <TD align=3Dright><TT>874.4652&nbsp;&nbsp;</TT></TD>
    <TD align=3Dright><TT>874.4404&nbsp;&nbsp;</TT></TD>
    <TD noWrap align=3Dright><TT>28.3&nbsp;</TT></TD>
    <TD align=3Dright><TT>351&nbsp;</TT></TD>
    <TD noWrap align=3Dright><TT>-&nbsp;</TT></TD>
    <TD align=3Dright><TT>358&nbsp;</TT></TD>
    <TD align=3Dright><TT>0&nbsp;&nbsp;</TT></TD>
    <TD noWrap align=3Dright><TT>---&nbsp;&nbsp;</TT></TD>
    <TD noWrap><TT>&nbsp;R.AMPNMIAK.L</TT></TD></TR>
  <TR>
    <TD align=3Dright>&nbsp;</TD>
    <TD align=3Dright><TT>901.4373&nbsp;&nbsp;</TT></TD>
    <TD align=3Dright><TT>900.4300&nbsp;&nbsp;</TT></TD>
    <TD align=3Dright><TT>900.4454&nbsp;&nbsp;</TT></TD>
    <TD noWrap align=3Dright><TT>-17.09&nbsp;</TT></TD>
    <TD align=3Dright><TT>259&nbsp;</TT></TD>
    <TD noWrap align=3Dright><TT>-&nbsp;</TT></TD>
    <TD align=3Dright><TT>265&nbsp;</TT></TD>
    <TD align=3Dright><TT>0&nbsp;&nbsp;</TT></TD>
    <TD noWrap align=3Dright><TT>---&nbsp;&nbsp;</TT></TD>
    <TD noWrap><TT>&nbsp;R.DHVEVFR.A</TT></TD></TR>
  <TR>
    <TD align=3Dright>&nbsp;</TD>
    <TD align=3Dright><TT>919.4952&nbsp;&nbsp;</TT></TD>
    <TD align=3Dright><TT>918.4880&nbsp;&nbsp;</TT></TD>
    <TD align=3Dright><TT>918.4406&nbsp;&nbsp;</TT></TD>
    <TD noWrap align=3Dright><TT>51.5&nbsp;</TT></TD>
    <TD align=3Dright><TT>80&nbsp;</TT></TD>
    <TD noWrap align=3Dright><TT>-&nbsp;</TT></TD>
    <TD align=3Dright><TT>87&nbsp;</TT></TD>
    <TD align=3Dright><TT>0&nbsp;&nbsp;</TT></TD>
    <TD noWrap align=3Dright><TT>---&nbsp;&nbsp;</TT></TD>
    <TD noWrap><TT>&nbsp;R.SIAETNER.V</TT></TD></TR>
  <TR>
    <TD align=3Dright>&nbsp;</TD>
    <TD align=3Dright><TT>919.4952&nbsp;&nbsp;</TT></TD>
    <TD align=3Dright><TT>918.4880&nbsp;&nbsp;</TT></TD>
    <TD align=3Dright><TT>918.4406&nbsp;&nbsp;</TT></TD>
    <TD noWrap align=3Dright><TT>51.5&nbsp;</TT></TD>
    <TD align=3Dright><TT>80&nbsp;</TT></TD>
    <TD noWrap align=3Dright><TT>-&nbsp;</TT></TD>
    <TD align=3Dright><TT>87&nbsp;</TT></TD>
    <TD align=3Dright><TT>0&nbsp;&nbsp;</TT></TD>
    <TD noWrap align=3Dright><TT>---&nbsp;&nbsp;</TT></TD>
    <TD noWrap><TT>&nbsp;R.SIAETNER.V</TT></TD></TR>
  <TR>
    <TD align=3Dright>&nbsp;</TD>
    <TD align=3Dright><TT>943.4691&nbsp;&nbsp;</TT></TD>
    <TD align=3Dright><TT>942.4618&nbsp;&nbsp;</TT></TD>
    <TD align=3Dright><TT>942.4382&nbsp;&nbsp;</TT></TD>
    <TD noWrap align=3Dright><TT>25.1&nbsp;</TT></TD>
    <TD align=3Dright><TT>244&nbsp;</TT></TD>
    <TD noWrap align=3Dright><TT>-&nbsp;</TT></TD>
    <TD align=3Dright><TT>251&nbsp;</TT></TD>
    <TD align=3Dright><TT>0&nbsp;&nbsp;</TT></TD>
    <TD noWrap align=3Dright><TT>---&nbsp;&nbsp;</TT></TD>
    <TD noWrap><TT>&nbsp;K.GMEAWPPR.R</TT></TD></TR>
  <TR>
    <TD align=3Dright>&nbsp;</TD>
    <TD align=3Dright><TT>943.4691&nbsp;&nbsp;</TT></TD>
    <TD align=3Dright><TT>942.4618&nbsp;&nbsp;</TT></TD>
    <TD align=3Dright><TT>942.4382&nbsp;&nbsp;</TT></TD>
    <TD noWrap align=3Dright><TT>25.1&nbsp;</TT></TD>
    <TD align=3Dright><TT>244&nbsp;</TT></TD>
    <TD noWrap align=3Dright><TT>-&nbsp;</TT></TD>
    <TD align=3Dright><TT>251&nbsp;</TT></TD>
    <TD align=3Dright><TT>0&nbsp;&nbsp;</TT></TD>
    <TD noWrap align=3Dright><TT>---&nbsp;&nbsp;</TT></TD>
    <TD noWrap><TT>&nbsp;K.GMEAWPPR.R</TT></TD></TR></TBODY></TABLE>
<TABLE border=3D0 cellSpacing=3D0>
  <TBODY>
  <TR>
    <TD><TT>&nbsp;&nbsp;&nbsp;&nbsp;&nbsp;&nbsp;</TT></TD>
    <TD><TT><B>No match to: </B>700.3842, 723.3470, 725.3447, 727.4324,=20
      743.4052, 767.3694, 769.3672, 771.4543, 787.4236, 811.3926, =
813.3928,=20
      815.4706, 855.4174, 857.4175, 899.4390, 904.9247, 904.9247, =
906.9263,=20
      908.9283, 963.5281, 963.5281, 1314.6174,=20
1314.6174</TT></TD></TR></TBODY></TABLE><BR>
<TABLE border=3D0 cellSpacing=3D0>
  <TBODY>
  <TR>
    <TD><TT><B><A name=3DHit36>36.</A>&nbsp;&nbsp;&nbsp;</B></TT></TD>
    <TD noWrap><TT><A=20
      =
href=3D"http://zxw-pc/mascot/cgi/protein_view.pl?file=3D../data/20121225/=
F002403.dat&amp;hit=3D36"=20
      =
target=3D_blank>gi|226461873</A>&nbsp;&nbsp;&nbsp;&nbsp;<B>Mass:</B>&nbsp=
;46366&nbsp;&nbsp;&nbsp;&nbsp;<B>Score:</B>&nbsp;44&nbsp;&nbsp;&nbsp;&nbs=
p;&nbsp;<B>Expect:</B>&nbsp;79&nbsp;&nbsp;<B>Matches:</B>&nbsp;8</TT></TD=
></TR>
  <TR>
    <TD>&nbsp;</TD>
    <TD noWrap><TT>predicted protein [Micromonas pusilla=20
  CCMP1545]</TT></TD></TR></TBODY></TABLE>
<TABLE border=3D0 cellSpacing=3D0 cellPadding=3D0>
  <TBODY>
  <TR>
    <TD><TT>&nbsp;&nbsp;&nbsp;&nbsp;&nbsp;&nbsp;</TT></TD>
    <TD align=3Dright><TT><B>Observed&nbsp;&nbsp;</B></TT></TD>
    <TD noWrap align=3Dright><TT><B>Mr(expt)&nbsp;&nbsp;</B></TT></TD>
    <TD noWrap align=3Dright><TT><B>Mr(calc)&nbsp;&nbsp;</B></TT></TD>
    <TD align=3Dright><TT><B>&nbsp;ppm&nbsp;&nbsp;</B></TT></TD>
    <TD align=3Dright><TT><B>Start&nbsp;</B></TT></TD>
    <TD align=3Dright><TT><B>&nbsp;</B></TT></TD>
    <TD align=3Dright><TT><B>End&nbsp;</B></TT></TD>
    <TD align=3Dright><TT><B>Miss&nbsp;</B></TT></TD>
    <TD align=3Dright><TT><B>Ions&nbsp;</B></TT></TD>
    <TD><TT><B>&nbsp;Peptide</B></TT></TD></TR>
  <TR>
    <TD align=3Dright>&nbsp;</TD>
    <TD align=3Dright><TT>831.4496&nbsp;&nbsp;</TT></TD>
    <TD align=3Dright><TT>830.4423&nbsp;&nbsp;</TT></TD>
    <TD align=3Dright><TT>830.4684&nbsp;&nbsp;</TT></TD>
    <TD noWrap align=3Dright><TT>-31.42&nbsp;</TT></TD>
    <TD align=3Dright><TT>376&nbsp;</TT></TD>
    <TD noWrap align=3Dright><TT>-&nbsp;</TT></TD>
    <TD align=3Dright><TT>382&nbsp;</TT></TD>
    <TD align=3Dright><TT>0&nbsp;&nbsp;</TT></TD>
    <TD noWrap align=3Dright><TT>---&nbsp;&nbsp;</TT></TD>
    <TD noWrap><TT>&nbsp;R.CLVVEIR.Q</TT></TD></TR>
  <TR>
    <TD align=3Dright>&nbsp;</TD>
    <TD align=3Dright><TT>859.5063&nbsp;&nbsp;</TT></TD>
    <TD align=3Dright><TT>858.4990&nbsp;&nbsp;</TT></TD>
    <TD align=3Dright><TT>858.5109&nbsp;&nbsp;</TT></TD>
    <TD noWrap align=3Dright><TT>-13.86&nbsp;</TT></TD>
    <TD align=3Dright><TT>19&nbsp;</TT></TD>
    <TD noWrap align=3Dright><TT>-&nbsp;</TT></TD>
    <TD align=3Dright><TT>25&nbsp;</TT></TD>
    <TD align=3Dright><TT>1&nbsp;&nbsp;</TT></TD>
    <TD noWrap align=3Dright><TT>---&nbsp;&nbsp;</TT></TD>
    <TD noWrap><TT>&nbsp;K.MRSLKPK.Y</TT></TD></TR>
  <TR>
    <TD align=3Dright>&nbsp;</TD>
    <TD align=3Dright><TT>875.4725&nbsp;&nbsp;</TT></TD>
    <TD align=3Dright><TT>874.4652&nbsp;&nbsp;</TT></TD>
    <TD align=3Dright><TT>874.4404&nbsp;&nbsp;</TT></TD>
    <TD noWrap align=3Dright><TT>28.3&nbsp;</TT></TD>
    <TD align=3Dright><TT>351&nbsp;</TT></TD>
    <TD noWrap align=3Dright><TT>-&nbsp;</TT></TD>
    <TD align=3Dright><TT>358&nbsp;</TT></TD>
    <TD align=3Dright><TT>0&nbsp;&nbsp;</TT></TD>
    <TD noWrap align=3Dright><TT>---&nbsp;&nbsp;</TT></TD>
    <TD noWrap><TT>&nbsp;R.AMPNMIAK.L</TT></TD></TR>
  <TR>
    <TD align=3Dright>&nbsp;</TD>
    <TD align=3Dright><TT>901.4373&nbsp;&nbsp;</TT></TD>
    <TD align=3Dright><TT>900.4300&nbsp;&nbsp;</TT></TD>
    <TD align=3Dright><TT>900.4454&nbsp;&nbsp;</TT></TD>
    <TD noWrap align=3Dright><TT>-17.09&nbsp;</TT></TD>
    <TD align=3Dright><TT>259&nbsp;</TT></TD>
    <TD noWrap align=3Dright><TT>-&nbsp;</TT></TD>
    <TD align=3Dright><TT>265&nbsp;</TT></TD>
    <TD align=3Dright><TT>0&nbsp;&nbsp;</TT></TD>
    <TD noWrap align=3Dright><TT>---&nbsp;&nbsp;</TT></TD>
    <TD noWrap><TT>&nbsp;R.DHVEVFR.A</TT></TD></TR>
  <TR>
    <TD align=3Dright>&nbsp;</TD>
    <TD align=3Dright><TT>919.4952&nbsp;&nbsp;</TT></TD>
    <TD align=3Dright><TT>918.4880&nbsp;&nbsp;</TT></TD>
    <TD align=3Dright><TT>918.4406&nbsp;&nbsp;</TT></TD>
    <TD noWrap align=3Dright><TT>51.5&nbsp;</TT></TD>
    <TD align=3Dright><TT>80&nbsp;</TT></TD>
    <TD noWrap align=3Dright><TT>-&nbsp;</TT></TD>
    <TD align=3Dright><TT>87&nbsp;</TT></TD>
    <TD align=3Dright><TT>0&nbsp;&nbsp;</TT></TD>
    <TD noWrap align=3Dright><TT>---&nbsp;&nbsp;</TT></TD>
    <TD noWrap><TT>&nbsp;R.SIAETNER.V</TT></TD></TR>
  <TR>
    <TD align=3Dright>&nbsp;</TD>
    <TD align=3Dright><TT>919.4952&nbsp;&nbsp;</TT></TD>
    <TD align=3Dright><TT>918.4880&nbsp;&nbsp;</TT></TD>
    <TD align=3Dright><TT>918.4406&nbsp;&nbsp;</TT></TD>
    <TD noWrap align=3Dright><TT>51.5&nbsp;</TT></TD>
    <TD align=3Dright><TT>80&nbsp;</TT></TD>
    <TD noWrap align=3Dright><TT>-&nbsp;</TT></TD>
    <TD align=3Dright><TT>87&nbsp;</TT></TD>
    <TD align=3Dright><TT>0&nbsp;&nbsp;</TT></TD>
    <TD noWrap align=3Dright><TT>---&nbsp;&nbsp;</TT></TD>
    <TD noWrap><TT>&nbsp;R.SIAETNER.V</TT></TD></TR>
  <TR>
    <TD align=3Dright>&nbsp;</TD>
    <TD align=3Dright><TT>943.4691&nbsp;&nbsp;</TT></TD>
    <TD align=3Dright><TT>942.4618&nbsp;&nbsp;</TT></TD>
    <TD align=3Dright><TT>942.4382&nbsp;&nbsp;</TT></TD>
    <TD noWrap align=3Dright><TT>25.1&nbsp;</TT></TD>
    <TD align=3Dright><TT>244&nbsp;</TT></TD>
    <TD noWrap align=3Dright><TT>-&nbsp;</TT></TD>
    <TD align=3Dright><TT>251&nbsp;</TT></TD>
    <TD align=3Dright><TT>0&nbsp;&nbsp;</TT></TD>
    <TD noWrap align=3Dright><TT>---&nbsp;&nbsp;</TT></TD>
    <TD noWrap><TT>&nbsp;K.GMEAWPPR.R</TT></TD></TR>
  <TR>
    <TD align=3Dright>&nbsp;</TD>
    <TD align=3Dright><TT>943.4691&nbsp;&nbsp;</TT></TD>
    <TD align=3Dright><TT>942.4618&nbsp;&nbsp;</TT></TD>
    <TD align=3Dright><TT>942.4382&nbsp;&nbsp;</TT></TD>
    <TD noWrap align=3Dright><TT>25.1&nbsp;</TT></TD>
    <TD align=3Dright><TT>244&nbsp;</TT></TD>
    <TD noWrap align=3Dright><TT>-&nbsp;</TT></TD>
    <TD align=3Dright><TT>251&nbsp;</TT></TD>
    <TD align=3Dright><TT>0&nbsp;&nbsp;</TT></TD>
    <TD noWrap align=3Dright><TT>---&nbsp;&nbsp;</TT></TD>
    <TD noWrap><TT>&nbsp;K.GMEAWPPR.R</TT></TD></TR></TBODY></TABLE>
<TABLE border=3D0 cellSpacing=3D0>
  <TBODY>
  <TR>
    <TD><TT>&nbsp;&nbsp;&nbsp;&nbsp;&nbsp;&nbsp;</TT></TD>
    <TD><TT><B>No match to: </B>700.3842, 723.3470, 725.3447, 727.4324,=20
      743.4052, 767.3694, 769.3672, 771.4543, 787.4236, 811.3926, =
813.3928,=20
      815.4706, 855.4174, 857.4175, 899.4390, 904.9247, 904.9247, =
906.9263,=20
      908.9283, 963.5281, 963.5281, 1314.6174,=20
1314.6174</TT></TD></TR></TBODY></TABLE><BR>
<TABLE border=3D0 cellSpacing=3D0>
  <TBODY>
  <TR>
    <TD><TT><B><A name=3DHit37>37.</A>&nbsp;&nbsp;&nbsp;</B></TT></TD>
    <TD noWrap><TT><A=20
      =
href=3D"http://zxw-pc/mascot/cgi/protein_view.pl?file=3D../data/20121225/=
F002403.dat&amp;hit=3D37"=20
      =
target=3D_blank>gi|332006213</A>&nbsp;&nbsp;&nbsp;&nbsp;<B>Mass:</B>&nbsp=
;46006&nbsp;&nbsp;&nbsp;&nbsp;<B>Score:</B>&nbsp;44&nbsp;&nbsp;&nbsp;&nbs=
p;&nbsp;<B>Expect:</B>&nbsp;81&nbsp;&nbsp;<B>Matches:</B>&nbsp;7</TT></TD=
></TR>
  <TR>
    <TD>&nbsp;</TD>
    <TD noWrap><TT>Shaggy-related protein kinase alpha [Arabidopsis=20
      thaliana]</TT></TD></TR></TBODY></TABLE>
<TABLE border=3D0 cellSpacing=3D0 cellPadding=3D0>
  <TBODY>
  <TR>
    <TD><TT>&nbsp;&nbsp;&nbsp;&nbsp;&nbsp;&nbsp;</TT></TD>
    <TD align=3Dright><TT><B>Observed&nbsp;&nbsp;</B></TT></TD>
    <TD noWrap align=3Dright><TT><B>Mr(expt)&nbsp;&nbsp;</B></TT></TD>
    <TD noWrap align=3Dright><TT><B>Mr(calc)&nbsp;&nbsp;</B></TT></TD>
    <TD align=3Dright><TT><B>&nbsp;ppm&nbsp;&nbsp;</B></TT></TD>
    <TD align=3Dright><TT><B>Start&nbsp;</B></TT></TD>
    <TD align=3Dright><TT><B>&nbsp;</B></TT></TD>
    <TD align=3Dright><TT><B>End&nbsp;</B></TT></TD>
    <TD align=3Dright><TT><B>Miss&nbsp;</B></TT></TD>
    <TD align=3Dright><TT><B>Ions&nbsp;</B></TT></TD>
    <TD><TT><B>&nbsp;Peptide</B></TT></TD></TR>
  <TR>
    <TD align=3Dright>&nbsp;</TD>
    <TD align=3Dright><TT>700.3842&nbsp;&nbsp;</TT></TD>
    <TD align=3Dright><TT>699.3769&nbsp;&nbsp;</TT></TD>
    <TD align=3Dright><TT>699.4180&nbsp;&nbsp;</TT></TD>
    <TD noWrap align=3Dright><TT>-58.72&nbsp;</TT></TD>
    <TD align=3Dright><TT>317&nbsp;</TT></TD>
    <TD noWrap align=3Dright><TT>-&nbsp;</TT></TD>
    <TD align=3Dright><TT>321&nbsp;</TT></TD>
    <TD align=3Dright><TT>1&nbsp;&nbsp;</TT></TD>
    <TD noWrap align=3Dright><TT>---&nbsp;&nbsp;</TT></TD>
    <TD noWrap><TT>&nbsp;K.IFHKR.M</TT></TD></TR>
  <TR>
    <TD align=3Dright>&nbsp;</TD>
    <TD align=3Dright><TT>743.4052&nbsp;&nbsp;</TT></TD>
    <TD align=3Dright><TT>742.3979&nbsp;&nbsp;</TT></TD>
    <TD align=3Dright><TT>742.4337&nbsp;&nbsp;</TT></TD>
    <TD noWrap align=3Dright><TT>-48.24&nbsp;</TT></TD>
    <TD align=3Dright><TT>285&nbsp;</TT></TD>
    <TD noWrap align=3Dright><TT>-&nbsp;</TT></TD>
    <TD align=3Dright><TT>291&nbsp;</TT></TD>
    <TD align=3Dright><TT>0&nbsp;&nbsp;</TT></TD>
    <TD noWrap align=3Dright><TT>---&nbsp;&nbsp;</TT></TD>
    <TD noWrap><TT>&nbsp;K.VLGTPTR.E</TT></TD></TR>
  <TR>
    <TD align=3Dright>&nbsp;</TD>
    <TD align=3Dright><TT>787.4236&nbsp;&nbsp;</TT></TD>
    <TD align=3Dright><TT>786.4163&nbsp;&nbsp;</TT></TD>
    <TD align=3Dright><TT>786.3629&nbsp;&nbsp;</TT></TD>
    <TD noWrap align=3Dright><TT>67.9&nbsp;</TT></TD>
    <TD align=3Dright><TT>187&nbsp;</TT></TD>
    <TD noWrap align=3Dright><TT>-&nbsp;</TT></TD>
    <TD align=3Dright><TT>193&nbsp;</TT></TD>
    <TD align=3Dright><TT>0&nbsp;&nbsp;</TT></TD>
    <TD noWrap align=3Dright><TT>---&nbsp;&nbsp;</TT></TD>
    <TD noWrap><TT>&nbsp;R.CIGVCHR.D</TT></TD></TR>
  <TR>
    <TD align=3Dright>&nbsp;</TD>
    <TD align=3Dright><TT>859.5063&nbsp;&nbsp;</TT></TD>
    <TD align=3Dright><TT>858.4990&nbsp;&nbsp;</TT></TD>
    <TD align=3Dright><TT>858.4712&nbsp;&nbsp;</TT></TD>
    <TD noWrap align=3Dright><TT>32.4&nbsp;</TT></TD>
    <TD align=3Dright><TT>180&nbsp;</TT></TD>
    <TD noWrap align=3Dright><TT>-&nbsp;</TT></TD>
    <TD align=3Dright><TT>186&nbsp;</TT></TD>
    <TD align=3Dright><TT>0&nbsp;&nbsp;</TT></TD>
    <TD noWrap align=3Dright><TT>---&nbsp;&nbsp;</TT></TD>
    <TD noWrap><TT>&nbsp;R.ALSYIHR.C</TT></TD></TR>
  <TR>
    <TD align=3Dright>&nbsp;</TD>
    <TD align=3Dright><TT>901.4373&nbsp;&nbsp;</TT></TD>
    <TD align=3Dright><TT>900.4300&nbsp;&nbsp;</TT></TD>
    <TD align=3Dright><TT>900.5181&nbsp;&nbsp;</TT></TD>
    <TD noWrap align=3Dright><TT>-97.86&nbsp;</TT></TD>
    <TD align=3Dright><TT>154&nbsp;</TT></TD>
    <TD noWrap align=3Dright><TT>-&nbsp;</TT></TD>
    <TD align=3Dright><TT>160&nbsp;</TT></TD>
    <TD align=3Dright><TT>1&nbsp;&nbsp;</TT></TD>
    <TD noWrap align=3Dright><TT>---&nbsp;&nbsp;</TT></TD>
    <TD noWrap><TT>&nbsp;R.VIKHYNK.L</TT></TD></TR>
  <TR>
    <TD align=3Dright>&nbsp;</TD>
    <TD align=3Dright><TT>943.4691&nbsp;&nbsp;</TT></TD>
    <TD align=3Dright><TT>942.4618&nbsp;&nbsp;</TT></TD>
    <TD align=3Dright><TT>942.5208&nbsp;&nbsp;</TT></TD>
    <TD noWrap align=3Dright><TT>-62.58&nbsp;</TT></TD>
    <TD align=3Dright><TT>382&nbsp;</TT></TD>
    <TD noWrap align=3Dright><TT>-&nbsp;</TT></TD>
    <TD align=3Dright><TT>390&nbsp;</TT></TD>
    <TD align=3Dright><TT>0&nbsp;&nbsp;</TT></TD>
    <TD noWrap align=3Dright><TT>---&nbsp;&nbsp;</TT></TD>
    <TD noWrap><TT>&nbsp;K.GVPLEMVAK.L</TT></TD></TR>
  <TR>
    <TD align=3Dright>&nbsp;</TD>
    <TD align=3Dright><TT>943.4691&nbsp;&nbsp;</TT></TD>
    <TD align=3Dright><TT>942.4618&nbsp;&nbsp;</TT></TD>
    <TD align=3Dright><TT>942.5208&nbsp;&nbsp;</TT></TD>
    <TD noWrap align=3Dright><TT>-62.58&nbsp;</TT></TD>
    <TD align=3Dright><TT>382&nbsp;</TT></TD>
    <TD noWrap align=3Dright><TT>-&nbsp;</TT></TD>
    <TD align=3Dright><TT>390&nbsp;</TT></TD>
    <TD align=3Dright><TT>0&nbsp;&nbsp;</TT></TD>
    <TD noWrap align=3Dright><TT>---&nbsp;&nbsp;</TT></TD>
    <TD noWrap><TT>&nbsp;K.GVPLEMVAK.L</TT></TD></TR></TBODY></TABLE>
<TABLE border=3D0 cellSpacing=3D0>
  <TBODY>
  <TR>
    <TD><TT>&nbsp;&nbsp;&nbsp;&nbsp;&nbsp;&nbsp;</TT></TD>
    <TD><TT><B>No match to: </B>723.3470, 725.3447, 727.4324, 767.3694,=20
      769.3672, 771.4543, 811.3926, 813.3928, 815.4706, 831.4496, =
855.4174,=20
      857.4175, 875.4725, 899.4390, 904.9247, 904.9247, 906.9263, =
908.9283,=20
      919.4952, 919.4952, 963.5281, 963.5281, 1314.6174,=20
  1314.6174</TT></TD></TR></TBODY></TABLE><BR>
<TABLE border=3D0 cellSpacing=3D0>
  <TBODY>
  <TR>
    <TD><TT><B><A name=3DHit38>38.</A>&nbsp;&nbsp;&nbsp;</B></TT></TD>
    <TD noWrap><TT><A=20
      =
href=3D"http://zxw-pc/mascot/cgi/protein_view.pl?file=3D../data/20121225/=
F002403.dat&amp;hit=3D38"=20
      =
target=3D_blank>gi|27735207</A>&nbsp;&nbsp;&nbsp;&nbsp;<B>Mass:</B>&nbsp;=
46006&nbsp;&nbsp;&nbsp;&nbsp;<B>Score:</B>&nbsp;44&nbsp;&nbsp;&nbsp;&nbsp=
;&nbsp;<B>Expect:</B>&nbsp;81&nbsp;&nbsp;<B>Matches:</B>&nbsp;7</TT></TD>=
</TR>
  <TR>
    <TD>&nbsp;</TD>
    <TD noWrap><TT>RecName: Full=3DShaggy-related protein kinase alpha; =
AltName:=20
      Full=3DASK-alpha</TT></TD></TR></TBODY></TABLE>
<TABLE border=3D0 cellSpacing=3D0 cellPadding=3D0>
  <TBODY>
  <TR>
    <TD><TT>&nbsp;&nbsp;&nbsp;&nbsp;&nbsp;&nbsp;</TT></TD>
    <TD align=3Dright><TT><B>Observed&nbsp;&nbsp;</B></TT></TD>
    <TD noWrap align=3Dright><TT><B>Mr(expt)&nbsp;&nbsp;</B></TT></TD>
    <TD noWrap align=3Dright><TT><B>Mr(calc)&nbsp;&nbsp;</B></TT></TD>
    <TD align=3Dright><TT><B>&nbsp;ppm&nbsp;&nbsp;</B></TT></TD>
    <TD align=3Dright><TT><B>Start&nbsp;</B></TT></TD>
    <TD align=3Dright><TT><B>&nbsp;</B></TT></TD>
    <TD align=3Dright><TT><B>End&nbsp;</B></TT></TD>
    <TD align=3Dright><TT><B>Miss&nbsp;</B></TT></TD>
    <TD align=3Dright><TT><B>Ions&nbsp;</B></TT></TD>
    <TD><TT><B>&nbsp;Peptide</B></TT></TD></TR>
  <TR>
    <TD align=3Dright>&nbsp;</TD>
    <TD align=3Dright><TT>700.3842&nbsp;&nbsp;</TT></TD>
    <TD align=3Dright><TT>699.3769&nbsp;&nbsp;</TT></TD>
    <TD align=3Dright><TT>699.4180&nbsp;&nbsp;</TT></TD>
    <TD noWrap align=3Dright><TT>-58.72&nbsp;</TT></TD>
    <TD align=3Dright><TT>317&nbsp;</TT></TD>
    <TD noWrap align=3Dright><TT>-&nbsp;</TT></TD>
    <TD align=3Dright><TT>321&nbsp;</TT></TD>
    <TD align=3Dright><TT>1&nbsp;&nbsp;</TT></TD>
    <TD noWrap align=3Dright><TT>---&nbsp;&nbsp;</TT></TD>
    <TD noWrap><TT>&nbsp;K.IFHKR.M</TT></TD></TR>
  <TR>
    <TD align=3Dright>&nbsp;</TD>
    <TD align=3Dright><TT>743.4052&nbsp;&nbsp;</TT></TD>
    <TD align=3Dright><TT>742.3979&nbsp;&nbsp;</TT></TD>
    <TD align=3Dright><TT>742.4337&nbsp;&nbsp;</TT></TD>
    <TD noWrap align=3Dright><TT>-48.24&nbsp;</TT></TD>
    <TD align=3Dright><TT>285&nbsp;</TT></TD>
    <TD noWrap align=3Dright><TT>-&nbsp;</TT></TD>
    <TD align=3Dright><TT>291&nbsp;</TT></TD>
    <TD align=3Dright><TT>0&nbsp;&nbsp;</TT></TD>
    <TD noWrap align=3Dright><TT>---&nbsp;&nbsp;</TT></TD>
    <TD noWrap><TT>&nbsp;K.VLGTPTR.E</TT></TD></TR>
  <TR>
    <TD align=3Dright>&nbsp;</TD>
    <TD align=3Dright><TT>787.4236&nbsp;&nbsp;</TT></TD>
    <TD align=3Dright><TT>786.4163&nbsp;&nbsp;</TT></TD>
    <TD align=3Dright><TT>786.3629&nbsp;&nbsp;</TT></TD>
    <TD noWrap align=3Dright><TT>67.9&nbsp;</TT></TD>
    <TD align=3Dright><TT>187&nbsp;</TT></TD>
    <TD noWrap align=3Dright><TT>-&nbsp;</TT></TD>
    <TD align=3Dright><TT>193&nbsp;</TT></TD>
    <TD align=3Dright><TT>0&nbsp;&nbsp;</TT></TD>
    <TD noWrap align=3Dright><TT>---&nbsp;&nbsp;</TT></TD>
    <TD noWrap><TT>&nbsp;R.CIGVCHR.D</TT></TD></TR>
  <TR>
    <TD align=3Dright>&nbsp;</TD>
    <TD align=3Dright><TT>859.5063&nbsp;&nbsp;</TT></TD>
    <TD align=3Dright><TT>858.4990&nbsp;&nbsp;</TT></TD>
    <TD align=3Dright><TT>858.4712&nbsp;&nbsp;</TT></TD>
    <TD noWrap align=3Dright><TT>32.4&nbsp;</TT></TD>
    <TD align=3Dright><TT>180&nbsp;</TT></TD>
    <TD noWrap align=3Dright><TT>-&nbsp;</TT></TD>
    <TD align=3Dright><TT>186&nbsp;</TT></TD>
    <TD align=3Dright><TT>0&nbsp;&nbsp;</TT></TD>
    <TD noWrap align=3Dright><TT>---&nbsp;&nbsp;</TT></TD>
    <TD noWrap><TT>&nbsp;R.ALSYIHR.C</TT></TD></TR>
  <TR>
    <TD align=3Dright>&nbsp;</TD>
    <TD align=3Dright><TT>901.4373&nbsp;&nbsp;</TT></TD>
    <TD align=3Dright><TT>900.4300&nbsp;&nbsp;</TT></TD>
    <TD align=3Dright><TT>900.5181&nbsp;&nbsp;</TT></TD>
    <TD noWrap align=3Dright><TT>-97.86&nbsp;</TT></TD>
    <TD align=3Dright><TT>154&nbsp;</TT></TD>
    <TD noWrap align=3Dright><TT>-&nbsp;</TT></TD>
    <TD align=3Dright><TT>160&nbsp;</TT></TD>
    <TD align=3Dright><TT>1&nbsp;&nbsp;</TT></TD>
    <TD noWrap align=3Dright><TT>---&nbsp;&nbsp;</TT></TD>
    <TD noWrap><TT>&nbsp;R.VIKHYNK.L</TT></TD></TR>
  <TR>
    <TD align=3Dright>&nbsp;</TD>
    <TD align=3Dright><TT>943.4691&nbsp;&nbsp;</TT></TD>
    <TD align=3Dright><TT>942.4618&nbsp;&nbsp;</TT></TD>
    <TD align=3Dright><TT>942.5208&nbsp;&nbsp;</TT></TD>
    <TD noWrap align=3Dright><TT>-62.58&nbsp;</TT></TD>
    <TD align=3Dright><TT>382&nbsp;</TT></TD>
    <TD noWrap align=3Dright><TT>-&nbsp;</TT></TD>
    <TD align=3Dright><TT>390&nbsp;</TT></TD>
    <TD align=3Dright><TT>0&nbsp;&nbsp;</TT></TD>
    <TD noWrap align=3Dright><TT>---&nbsp;&nbsp;</TT></TD>
    <TD noWrap><TT>&nbsp;K.GVPLEMVAK.L</TT></TD></TR>
  <TR>
    <TD align=3Dright>&nbsp;</TD>
    <TD align=3Dright><TT>943.4691&nbsp;&nbsp;</TT></TD>
    <TD align=3Dright><TT>942.4618&nbsp;&nbsp;</TT></TD>
    <TD align=3Dright><TT>942.5208&nbsp;&nbsp;</TT></TD>
    <TD noWrap align=3Dright><TT>-62.58&nbsp;</TT></TD>
    <TD align=3Dright><TT>382&nbsp;</TT></TD>
    <TD noWrap align=3Dright><TT>-&nbsp;</TT></TD>
    <TD align=3Dright><TT>390&nbsp;</TT></TD>
    <TD align=3Dright><TT>0&nbsp;&nbsp;</TT></TD>
    <TD noWrap align=3Dright><TT>---&nbsp;&nbsp;</TT></TD>
    <TD noWrap><TT>&nbsp;K.GVPLEMVAK.L</TT></TD></TR></TBODY></TABLE>
<TABLE border=3D0 cellSpacing=3D0>
  <TBODY>
  <TR>
    <TD><TT>&nbsp;&nbsp;&nbsp;&nbsp;&nbsp;&nbsp;</TT></TD>
    <TD><TT><B>No match to: </B>723.3470, 725.3447, 727.4324, 767.3694,=20
      769.3672, 771.4543, 811.3926, 813.3928, 815.4706, 831.4496, =
855.4174,=20
      857.4175, 875.4725, 899.4390, 904.9247, 904.9247, 906.9263, =
908.9283,=20
      919.4952, 919.4952, 963.5281, 963.5281, 1314.6174,=20
  1314.6174</TT></TD></TR></TBODY></TABLE><BR>
<TABLE border=3D0 cellSpacing=3D0>
  <TBODY>
  <TR>
    <TD><TT><B><A name=3DHit39>39.</A>&nbsp;&nbsp;&nbsp;</B></TT></TD>
    <TD noWrap><TT><A=20
      =
href=3D"http://zxw-pc/mascot/cgi/protein_view.pl?file=3D../data/20121225/=
F002403.dat&amp;hit=3D39"=20
      =
target=3D_blank>gi|18421039</A>&nbsp;&nbsp;&nbsp;&nbsp;<B>Mass:</B>&nbsp;=
46006&nbsp;&nbsp;&nbsp;&nbsp;<B>Score:</B>&nbsp;44&nbsp;&nbsp;&nbsp;&nbsp=
;&nbsp;<B>Expect:</B>&nbsp;81&nbsp;&nbsp;<B>Matches:</B>&nbsp;7</TT></TD>=
</TR>
  <TR>
    <TD>&nbsp;</TD>
    <TD noWrap><TT>Shaggy-related protein kinase alpha [Arabidopsis=20
      thaliana]</TT></TD></TR></TBODY></TABLE>
<TABLE border=3D0 cellSpacing=3D0 cellPadding=3D0>
  <TBODY>
  <TR>
    <TD><TT>&nbsp;&nbsp;&nbsp;&nbsp;&nbsp;&nbsp;</TT></TD>
    <TD align=3Dright><TT><B>Observed&nbsp;&nbsp;</B></TT></TD>
    <TD noWrap align=3Dright><TT><B>Mr(expt)&nbsp;&nbsp;</B></TT></TD>
    <TD noWrap align=3Dright><TT><B>Mr(calc)&nbsp;&nbsp;</B></TT></TD>
    <TD align=3Dright><TT><B>&nbsp;ppm&nbsp;&nbsp;</B></TT></TD>
    <TD align=3Dright><TT><B>Start&nbsp;</B></TT></TD>
    <TD align=3Dright><TT><B>&nbsp;</B></TT></TD>
    <TD align=3Dright><TT><B>End&nbsp;</B></TT></TD>
    <TD align=3Dright><TT><B>Miss&nbsp;</B></TT></TD>
    <TD align=3Dright><TT><B>Ions&nbsp;</B></TT></TD>
    <TD><TT><B>&nbsp;Peptide</B></TT></TD></TR>
  <TR>
    <TD align=3Dright>&nbsp;</TD>
    <TD align=3Dright><TT>700.3842&nbsp;&nbsp;</TT></TD>
    <TD align=3Dright><TT>699.3769&nbsp;&nbsp;</TT></TD>
    <TD align=3Dright><TT>699.4180&nbsp;&nbsp;</TT></TD>
    <TD noWrap align=3Dright><TT>-58.72&nbsp;</TT></TD>
    <TD align=3Dright><TT>317&nbsp;</TT></TD>
    <TD noWrap align=3Dright><TT>-&nbsp;</TT></TD>
    <TD align=3Dright><TT>321&nbsp;</TT></TD>
    <TD align=3Dright><TT>1&nbsp;&nbsp;</TT></TD>
    <TD noWrap align=3Dright><TT>---&nbsp;&nbsp;</TT></TD>
    <TD noWrap><TT>&nbsp;K.IFHKR.M</TT></TD></TR>
  <TR>
    <TD align=3Dright>&nbsp;</TD>
    <TD align=3Dright><TT>743.4052&nbsp;&nbsp;</TT></TD>
    <TD align=3Dright><TT>742.3979&nbsp;&nbsp;</TT></TD>
    <TD align=3Dright><TT>742.4337&nbsp;&nbsp;</TT></TD>
    <TD noWrap align=3Dright><TT>-48.24&nbsp;</TT></TD>
    <TD align=3Dright><TT>285&nbsp;</TT></TD>
    <TD noWrap align=3Dright><TT>-&nbsp;</TT></TD>
    <TD align=3Dright><TT>291&nbsp;</TT></TD>
    <TD align=3Dright><TT>0&nbsp;&nbsp;</TT></TD>
    <TD noWrap align=3Dright><TT>---&nbsp;&nbsp;</TT></TD>
    <TD noWrap><TT>&nbsp;K.VLGTPTR.E</TT></TD></TR>
  <TR>
    <TD align=3Dright>&nbsp;</TD>
    <TD align=3Dright><TT>787.4236&nbsp;&nbsp;</TT></TD>
    <TD align=3Dright><TT>786.4163&nbsp;&nbsp;</TT></TD>
    <TD align=3Dright><TT>786.3629&nbsp;&nbsp;</TT></TD>
    <TD noWrap align=3Dright><TT>67.9&nbsp;</TT></TD>
    <TD align=3Dright><TT>187&nbsp;</TT></TD>
    <TD noWrap align=3Dright><TT>-&nbsp;</TT></TD>
    <TD align=3Dright><TT>193&nbsp;</TT></TD>
    <TD align=3Dright><TT>0&nbsp;&nbsp;</TT></TD>
    <TD noWrap align=3Dright><TT>---&nbsp;&nbsp;</TT></TD>
    <TD noWrap><TT>&nbsp;R.CIGVCHR.D</TT></TD></TR>
  <TR>
    <TD align=3Dright>&nbsp;</TD>
    <TD align=3Dright><TT>859.5063&nbsp;&nbsp;</TT></TD>
    <TD align=3Dright><TT>858.4990&nbsp;&nbsp;</TT></TD>
    <TD align=3Dright><TT>858.4712&nbsp;&nbsp;</TT></TD>
    <TD noWrap align=3Dright><TT>32.4&nbsp;</TT></TD>
    <TD align=3Dright><TT>180&nbsp;</TT></TD>
    <TD noWrap align=3Dright><TT>-&nbsp;</TT></TD>
    <TD align=3Dright><TT>186&nbsp;</TT></TD>
    <TD align=3Dright><TT>0&nbsp;&nbsp;</TT></TD>
    <TD noWrap align=3Dright><TT>---&nbsp;&nbsp;</TT></TD>
    <TD noWrap><TT>&nbsp;R.ALSYIHR.C</TT></TD></TR>
  <TR>
    <TD align=3Dright>&nbsp;</TD>
    <TD align=3Dright><TT>901.4373&nbsp;&nbsp;</TT></TD>
    <TD align=3Dright><TT>900.4300&nbsp;&nbsp;</TT></TD>
    <TD align=3Dright><TT>900.5181&nbsp;&nbsp;</TT></TD>
    <TD noWrap align=3Dright><TT>-97.86&nbsp;</TT></TD>
    <TD align=3Dright><TT>154&nbsp;</TT></TD>
    <TD noWrap align=3Dright><TT>-&nbsp;</TT></TD>
    <TD align=3Dright><TT>160&nbsp;</TT></TD>
    <TD align=3Dright><TT>1&nbsp;&nbsp;</TT></TD>
    <TD noWrap align=3Dright><TT>---&nbsp;&nbsp;</TT></TD>
    <TD noWrap><TT>&nbsp;R.VIKHYNK.L</TT></TD></TR>
  <TR>
    <TD align=3Dright>&nbsp;</TD>
    <TD align=3Dright><TT>943.4691&nbsp;&nbsp;</TT></TD>
    <TD align=3Dright><TT>942.4618&nbsp;&nbsp;</TT></TD>
    <TD align=3Dright><TT>942.5208&nbsp;&nbsp;</TT></TD>
    <TD noWrap align=3Dright><TT>-62.58&nbsp;</TT></TD>
    <TD align=3Dright><TT>382&nbsp;</TT></TD>
    <TD noWrap align=3Dright><TT>-&nbsp;</TT></TD>
    <TD align=3Dright><TT>390&nbsp;</TT></TD>
    <TD align=3Dright><TT>0&nbsp;&nbsp;</TT></TD>
    <TD noWrap align=3Dright><TT>---&nbsp;&nbsp;</TT></TD>
    <TD noWrap><TT>&nbsp;K.GVPLEMVAK.L</TT></TD></TR>
  <TR>
    <TD align=3Dright>&nbsp;</TD>
    <TD align=3Dright><TT>943.4691&nbsp;&nbsp;</TT></TD>
    <TD align=3Dright><TT>942.4618&nbsp;&nbsp;</TT></TD>
    <TD align=3Dright><TT>942.5208&nbsp;&nbsp;</TT></TD>
    <TD noWrap align=3Dright><TT>-62.58&nbsp;</TT></TD>
    <TD align=3Dright><TT>382&nbsp;</TT></TD>
    <TD noWrap align=3Dright><TT>-&nbsp;</TT></TD>
    <TD align=3Dright><TT>390&nbsp;</TT></TD>
    <TD align=3Dright><TT>0&nbsp;&nbsp;</TT></TD>
    <TD noWrap align=3Dright><TT>---&nbsp;&nbsp;</TT></TD>
    <TD noWrap><TT>&nbsp;K.GVPLEMVAK.L</TT></TD></TR></TBODY></TABLE>
<TABLE border=3D0 cellSpacing=3D0>
  <TBODY>
  <TR>
    <TD><TT>&nbsp;&nbsp;&nbsp;&nbsp;&nbsp;&nbsp;</TT></TD>
    <TD><TT><B>No match to: </B>723.3470, 725.3447, 727.4324, 767.3694,=20
      769.3672, 771.4543, 811.3926, 813.3928, 815.4706, 831.4496, =
855.4174,=20
      857.4175, 875.4725, 899.4390, 904.9247, 904.9247, 906.9263, =
908.9283,=20
      919.4952, 919.4952, 963.5281, 963.5281, 1314.6174,=20
  1314.6174</TT></TD></TR></TBODY></TABLE><BR>
<TABLE border=3D0 cellSpacing=3D0>
  <TBODY>
  <TR>
    <TD><TT><B><A name=3DHit40>40.</A>&nbsp;&nbsp;&nbsp;</B></TT></TD>
    <TD noWrap><TT><A=20
      =
href=3D"http://zxw-pc/mascot/cgi/protein_view.pl?file=3D../data/20121225/=
F002403.dat&amp;hit=3D40"=20
      =
target=3D_blank>gi|23296760</A>&nbsp;&nbsp;&nbsp;&nbsp;<B>Mass:</B>&nbsp;=
46006&nbsp;&nbsp;&nbsp;&nbsp;<B>Score:</B>&nbsp;44&nbsp;&nbsp;&nbsp;&nbsp=
;&nbsp;<B>Expect:</B>&nbsp;81&nbsp;&nbsp;<B>Matches:</B>&nbsp;7</TT></TD>=
</TR>
  <TR>
    <TD>&nbsp;</TD>
    <TD noWrap><TT>putative shaggy kinase alpha [Arabidopsis=20
  thaliana]</TT></TD></TR></TBODY></TABLE>
<TABLE border=3D0 cellSpacing=3D0 cellPadding=3D0>
  <TBODY>
  <TR>
    <TD><TT>&nbsp;&nbsp;&nbsp;&nbsp;&nbsp;&nbsp;</TT></TD>
    <TD align=3Dright><TT><B>Observed&nbsp;&nbsp;</B></TT></TD>
    <TD noWrap align=3Dright><TT><B>Mr(expt)&nbsp;&nbsp;</B></TT></TD>
    <TD noWrap align=3Dright><TT><B>Mr(calc)&nbsp;&nbsp;</B></TT></TD>
    <TD align=3Dright><TT><B>&nbsp;ppm&nbsp;&nbsp;</B></TT></TD>
    <TD align=3Dright><TT><B>Start&nbsp;</B></TT></TD>
    <TD align=3Dright><TT><B>&nbsp;</B></TT></TD>
    <TD align=3Dright><TT><B>End&nbsp;</B></TT></TD>
    <TD align=3Dright><TT><B>Miss&nbsp;</B></TT></TD>
    <TD align=3Dright><TT><B>Ions&nbsp;</B></TT></TD>
    <TD><TT><B>&nbsp;Peptide</B></TT></TD></TR>
  <TR>
    <TD align=3Dright>&nbsp;</TD>
    <TD align=3Dright><TT>700.3842&nbsp;&nbsp;</TT></TD>
    <TD align=3Dright><TT>699.3769&nbsp;&nbsp;</TT></TD>
    <TD align=3Dright><TT>699.4180&nbsp;&nbsp;</TT></TD>
    <TD noWrap align=3Dright><TT>-58.72&nbsp;</TT></TD>
    <TD align=3Dright><TT>317&nbsp;</TT></TD>
    <TD noWrap align=3Dright><TT>-&nbsp;</TT></TD>
    <TD align=3Dright><TT>321&nbsp;</TT></TD>
    <TD align=3Dright><TT>1&nbsp;&nbsp;</TT></TD>
    <TD noWrap align=3Dright><TT>---&nbsp;&nbsp;</TT></TD>
    <TD noWrap><TT>&nbsp;K.IFHKR.M</TT></TD></TR>
  <TR>
    <TD align=3Dright>&nbsp;</TD>
    <TD align=3Dright><TT>743.4052&nbsp;&nbsp;</TT></TD>
    <TD align=3Dright><TT>742.3979&nbsp;&nbsp;</TT></TD>
    <TD align=3Dright><TT>742.4337&nbsp;&nbsp;</TT></TD>
    <TD noWrap align=3Dright><TT>-48.24&nbsp;</TT></TD>
    <TD align=3Dright><TT>285&nbsp;</TT></TD>
    <TD noWrap align=3Dright><TT>-&nbsp;</TT></TD>
    <TD align=3Dright><TT>291&nbsp;</TT></TD>
    <TD align=3Dright><TT>0&nbsp;&nbsp;</TT></TD>
    <TD noWrap align=3Dright><TT>---&nbsp;&nbsp;</TT></TD>
    <TD noWrap><TT>&nbsp;K.VLGTPTR.E</TT></TD></TR>
  <TR>
    <TD align=3Dright>&nbsp;</TD>
    <TD align=3Dright><TT>787.4236&nbsp;&nbsp;</TT></TD>
    <TD align=3Dright><TT>786.4163&nbsp;&nbsp;</TT></TD>
    <TD align=3Dright><TT>786.3629&nbsp;&nbsp;</TT></TD>
    <TD noWrap align=3Dright><TT>67.9&nbsp;</TT></TD>
    <TD align=3Dright><TT>187&nbsp;</TT></TD>
    <TD noWrap align=3Dright><TT>-&nbsp;</TT></TD>
    <TD align=3Dright><TT>193&nbsp;</TT></TD>
    <TD align=3Dright><TT>0&nbsp;&nbsp;</TT></TD>
    <TD noWrap align=3Dright><TT>---&nbsp;&nbsp;</TT></TD>
    <TD noWrap><TT>&nbsp;R.CIGVCHR.D</TT></TD></TR>
  <TR>
    <TD align=3Dright>&nbsp;</TD>
    <TD align=3Dright><TT>859.5063&nbsp;&nbsp;</TT></TD>
    <TD align=3Dright><TT>858.4990&nbsp;&nbsp;</TT></TD>
    <TD align=3Dright><TT>858.4712&nbsp;&nbsp;</TT></TD>
    <TD noWrap align=3Dright><TT>32.4&nbsp;</TT></TD>
    <TD align=3Dright><TT>180&nbsp;</TT></TD>
    <TD noWrap align=3Dright><TT>-&nbsp;</TT></TD>
    <TD align=3Dright><TT>186&nbsp;</TT></TD>
    <TD align=3Dright><TT>0&nbsp;&nbsp;</TT></TD>
    <TD noWrap align=3Dright><TT>---&nbsp;&nbsp;</TT></TD>
    <TD noWrap><TT>&nbsp;R.ALSYIHR.C</TT></TD></TR>
  <TR>
    <TD align=3Dright>&nbsp;</TD>
    <TD align=3Dright><TT>901.4373&nbsp;&nbsp;</TT></TD>
    <TD align=3Dright><TT>900.4300&nbsp;&nbsp;</TT></TD>
    <TD align=3Dright><TT>900.5181&nbsp;&nbsp;</TT></TD>
    <TD noWrap align=3Dright><TT>-97.86&nbsp;</TT></TD>
    <TD align=3Dright><TT>154&nbsp;</TT></TD>
    <TD noWrap align=3Dright><TT>-&nbsp;</TT></TD>
    <TD align=3Dright><TT>160&nbsp;</TT></TD>
    <TD align=3Dright><TT>1&nbsp;&nbsp;</TT></TD>
    <TD noWrap align=3Dright><TT>---&nbsp;&nbsp;</TT></TD>
    <TD noWrap><TT>&nbsp;R.VIKHYNK.L</TT></TD></TR>
  <TR>
    <TD align=3Dright>&nbsp;</TD>
    <TD align=3Dright><TT>943.4691&nbsp;&nbsp;</TT></TD>
    <TD align=3Dright><TT>942.4618&nbsp;&nbsp;</TT></TD>
    <TD align=3Dright><TT>942.5208&nbsp;&nbsp;</TT></TD>
    <TD noWrap align=3Dright><TT>-62.58&nbsp;</TT></TD>
    <TD align=3Dright><TT>382&nbsp;</TT></TD>
    <TD noWrap align=3Dright><TT>-&nbsp;</TT></TD>
    <TD align=3Dright><TT>390&nbsp;</TT></TD>
    <TD align=3Dright><TT>0&nbsp;&nbsp;</TT></TD>
    <TD noWrap align=3Dright><TT>---&nbsp;&nbsp;</TT></TD>
    <TD noWrap><TT>&nbsp;K.GVPLEMVAK.L</TT></TD></TR>
  <TR>
    <TD align=3Dright>&nbsp;</TD>
    <TD align=3Dright><TT>943.4691&nbsp;&nbsp;</TT></TD>
    <TD align=3Dright><TT>942.4618&nbsp;&nbsp;</TT></TD>
    <TD align=3Dright><TT>942.5208&nbsp;&nbsp;</TT></TD>
    <TD noWrap align=3Dright><TT>-62.58&nbsp;</TT></TD>
    <TD align=3Dright><TT>382&nbsp;</TT></TD>
    <TD noWrap align=3Dright><TT>-&nbsp;</TT></TD>
    <TD align=3Dright><TT>390&nbsp;</TT></TD>
    <TD align=3Dright><TT>0&nbsp;&nbsp;</TT></TD>
    <TD noWrap align=3Dright><TT>---&nbsp;&nbsp;</TT></TD>
    <TD noWrap><TT>&nbsp;K.GVPLEMVAK.L</TT></TD></TR></TBODY></TABLE>
<TABLE border=3D0 cellSpacing=3D0>
  <TBODY>
  <TR>
    <TD><TT>&nbsp;&nbsp;&nbsp;&nbsp;&nbsp;&nbsp;</TT></TD>
    <TD><TT><B>No match to: </B>723.3470, 725.3447, 727.4324, 767.3694,=20
      769.3672, 771.4543, 811.3926, 813.3928, 815.4706, 831.4496, =
855.4174,=20
      857.4175, 875.4725, 899.4390, 904.9247, 904.9247, 906.9263, =
908.9283,=20
      919.4952, 919.4952, 963.5281, 963.5281, 1314.6174,=20
  1314.6174</TT></TD></TR></TBODY></TABLE><BR>
<TABLE border=3D0 cellSpacing=3D0>
  <TBODY>
  <TR>
    <TD><TT><B><A name=3DHit41>41.</A>&nbsp;&nbsp;&nbsp;</B></TT></TD>
    <TD noWrap><TT><A=20
      =
href=3D"http://zxw-pc/mascot/cgi/protein_view.pl?file=3D../data/20121225/=
F002403.dat&amp;hit=3D41"=20
      =
target=3D_blank>gi|16226768</A>&nbsp;&nbsp;&nbsp;&nbsp;<B>Mass:</B>&nbsp;=
46006&nbsp;&nbsp;&nbsp;&nbsp;<B>Score:</B>&nbsp;44&nbsp;&nbsp;&nbsp;&nbsp=
;&nbsp;<B>Expect:</B>&nbsp;81&nbsp;&nbsp;<B>Matches:</B>&nbsp;7</TT></TD>=
</TR>
  <TR>
    <TD>&nbsp;</TD>
    <TD noWrap><TT>AT5g26750/F2P16_10 [Arabidopsis=20
thaliana]</TT></TD></TR></TBODY></TABLE>
<TABLE border=3D0 cellSpacing=3D0 cellPadding=3D0>
  <TBODY>
  <TR>
    <TD><TT>&nbsp;&nbsp;&nbsp;&nbsp;&nbsp;&nbsp;</TT></TD>
    <TD align=3Dright><TT><B>Observed&nbsp;&nbsp;</B></TT></TD>
    <TD noWrap align=3Dright><TT><B>Mr(expt)&nbsp;&nbsp;</B></TT></TD>
    <TD noWrap align=3Dright><TT><B>Mr(calc)&nbsp;&nbsp;</B></TT></TD>
    <TD align=3Dright><TT><B>&nbsp;ppm&nbsp;&nbsp;</B></TT></TD>
    <TD align=3Dright><TT><B>Start&nbsp;</B></TT></TD>
    <TD align=3Dright><TT><B>&nbsp;</B></TT></TD>
    <TD align=3Dright><TT><B>End&nbsp;</B></TT></TD>
    <TD align=3Dright><TT><B>Miss&nbsp;</B></TT></TD>
    <TD align=3Dright><TT><B>Ions&nbsp;</B></TT></TD>
    <TD><TT><B>&nbsp;Peptide</B></TT></TD></TR>
  <TR>
    <TD align=3Dright>&nbsp;</TD>
    <TD align=3Dright><TT>700.3842&nbsp;&nbsp;</TT></TD>
    <TD align=3Dright><TT>699.3769&nbsp;&nbsp;</TT></TD>
    <TD align=3Dright><TT>699.4180&nbsp;&nbsp;</TT></TD>
    <TD noWrap align=3Dright><TT>-58.72&nbsp;</TT></TD>
    <TD align=3Dright><TT>317&nbsp;</TT></TD>
    <TD noWrap align=3Dright><TT>-&nbsp;</TT></TD>
    <TD align=3Dright><TT>321&nbsp;</TT></TD>
    <TD align=3Dright><TT>1&nbsp;&nbsp;</TT></TD>
    <TD noWrap align=3Dright><TT>---&nbsp;&nbsp;</TT></TD>
    <TD noWrap><TT>&nbsp;K.IFHKR.M</TT></TD></TR>
  <TR>
    <TD align=3Dright>&nbsp;</TD>
    <TD align=3Dright><TT>743.4052&nbsp;&nbsp;</TT></TD>
    <TD align=3Dright><TT>742.3979&nbsp;&nbsp;</TT></TD>
    <TD align=3Dright><TT>742.4337&nbsp;&nbsp;</TT></TD>
    <TD noWrap align=3Dright><TT>-48.24&nbsp;</TT></TD>
    <TD align=3Dright><TT>285&nbsp;</TT></TD>
    <TD noWrap align=3Dright><TT>-&nbsp;</TT></TD>
    <TD align=3Dright><TT>291&nbsp;</TT></TD>
    <TD align=3Dright><TT>0&nbsp;&nbsp;</TT></TD>
    <TD noWrap align=3Dright><TT>---&nbsp;&nbsp;</TT></TD>
    <TD noWrap><TT>&nbsp;K.VLGTPTR.E</TT></TD></TR>
  <TR>
    <TD align=3Dright>&nbsp;</TD>
    <TD align=3Dright><TT>787.4236&nbsp;&nbsp;</TT></TD>
    <TD align=3Dright><TT>786.4163&nbsp;&nbsp;</TT></TD>
    <TD align=3Dright><TT>786.3629&nbsp;&nbsp;</TT></TD>
    <TD noWrap align=3Dright><TT>67.9&nbsp;</TT></TD>
    <TD align=3Dright><TT>187&nbsp;</TT></TD>
    <TD noWrap align=3Dright><TT>-&nbsp;</TT></TD>
    <TD align=3Dright><TT>193&nbsp;</TT></TD>
    <TD align=3Dright><TT>0&nbsp;&nbsp;</TT></TD>
    <TD noWrap align=3Dright><TT>---&nbsp;&nbsp;</TT></TD>
    <TD noWrap><TT>&nbsp;R.CIGVCHR.D</TT></TD></TR>
  <TR>
    <TD align=3Dright>&nbsp;</TD>
    <TD align=3Dright><TT>859.5063&nbsp;&nbsp;</TT></TD>
    <TD align=3Dright><TT>858.4990&nbsp;&nbsp;</TT></TD>
    <TD align=3Dright><TT>858.4712&nbsp;&nbsp;</TT></TD>
    <TD noWrap align=3Dright><TT>32.4&nbsp;</TT></TD>
    <TD align=3Dright><TT>180&nbsp;</TT></TD>
    <TD noWrap align=3Dright><TT>-&nbsp;</TT></TD>
    <TD align=3Dright><TT>186&nbsp;</TT></TD>
    <TD align=3Dright><TT>0&nbsp;&nbsp;</TT></TD>
    <TD noWrap align=3Dright><TT>---&nbsp;&nbsp;</TT></TD>
    <TD noWrap><TT>&nbsp;R.ALSYIHR.C</TT></TD></TR>
  <TR>
    <TD align=3Dright>&nbsp;</TD>
    <TD align=3Dright><TT>901.4373&nbsp;&nbsp;</TT></TD>
    <TD align=3Dright><TT>900.4300&nbsp;&nbsp;</TT></TD>
    <TD align=3Dright><TT>900.5181&nbsp;&nbsp;</TT></TD>
    <TD noWrap align=3Dright><TT>-97.86&nbsp;</TT></TD>
    <TD align=3Dright><TT>154&nbsp;</TT></TD>
    <TD noWrap align=3Dright><TT>-&nbsp;</TT></TD>
    <TD align=3Dright><TT>160&nbsp;</TT></TD>
    <TD align=3Dright><TT>1&nbsp;&nbsp;</TT></TD>
    <TD noWrap align=3Dright><TT>---&nbsp;&nbsp;</TT></TD>
    <TD noWrap><TT>&nbsp;R.VIKHYNK.L</TT></TD></TR>
  <TR>
    <TD align=3Dright>&nbsp;</TD>
    <TD align=3Dright><TT>943.4691&nbsp;&nbsp;</TT></TD>
    <TD align=3Dright><TT>942.4618&nbsp;&nbsp;</TT></TD>
    <TD align=3Dright><TT>942.5208&nbsp;&nbsp;</TT></TD>
    <TD noWrap align=3Dright><TT>-62.58&nbsp;</TT></TD>
    <TD align=3Dright><TT>382&nbsp;</TT></TD>
    <TD noWrap align=3Dright><TT>-&nbsp;</TT></TD>
    <TD align=3Dright><TT>390&nbsp;</TT></TD>
    <TD align=3Dright><TT>0&nbsp;&nbsp;</TT></TD>
    <TD noWrap align=3Dright><TT>---&nbsp;&nbsp;</TT></TD>
    <TD noWrap><TT>&nbsp;K.GVPLEMVAK.L</TT></TD></TR>
  <TR>
    <TD align=3Dright>&nbsp;</TD>
    <TD align=3Dright><TT>943.4691&nbsp;&nbsp;</TT></TD>
    <TD align=3Dright><TT>942.4618&nbsp;&nbsp;</TT></TD>
    <TD align=3Dright><TT>942.5208&nbsp;&nbsp;</TT></TD>
    <TD noWrap align=3Dright><TT>-62.58&nbsp;</TT></TD>
    <TD align=3Dright><TT>382&nbsp;</TT></TD>
    <TD noWrap align=3Dright><TT>-&nbsp;</TT></TD>
    <TD align=3Dright><TT>390&nbsp;</TT></TD>
    <TD align=3Dright><TT>0&nbsp;&nbsp;</TT></TD>
    <TD noWrap align=3Dright><TT>---&nbsp;&nbsp;</TT></TD>
    <TD noWrap><TT>&nbsp;K.GVPLEMVAK.L</TT></TD></TR></TBODY></TABLE>
<TABLE border=3D0 cellSpacing=3D0>
  <TBODY>
  <TR>
    <TD><TT>&nbsp;&nbsp;&nbsp;&nbsp;&nbsp;&nbsp;</TT></TD>
    <TD><TT><B>No match to: </B>723.3470, 725.3447, 727.4324, 767.3694,=20
      769.3672, 771.4543, 811.3926, 813.3928, 815.4706, 831.4496, =
855.4174,=20
      857.4175, 875.4725, 899.4390, 904.9247, 904.9247, 906.9263, =
908.9283,=20
      919.4952, 919.4952, 963.5281, 963.5281, 1314.6174,=20
  1314.6174</TT></TD></TR></TBODY></TABLE><BR>
<TABLE border=3D0 cellSpacing=3D0>
  <TBODY>
  <TR>
    <TD><TT><B><A name=3DHit42>42.</A>&nbsp;&nbsp;&nbsp;</B></TT></TD>
    <TD noWrap><TT><A=20
      =
href=3D"http://zxw-pc/mascot/cgi/protein_view.pl?file=3D../data/20121225/=
F002403.dat&amp;hit=3D42"=20
      =
target=3D_blank>gi|15028149</A>&nbsp;&nbsp;&nbsp;&nbsp;<B>Mass:</B>&nbsp;=
46006&nbsp;&nbsp;&nbsp;&nbsp;<B>Score:</B>&nbsp;44&nbsp;&nbsp;&nbsp;&nbsp=
;&nbsp;<B>Expect:</B>&nbsp;81&nbsp;&nbsp;<B>Matches:</B>&nbsp;7</TT></TD>=
</TR>
  <TR>
    <TD>&nbsp;</TD>
    <TD noWrap><TT>putative shaggy kinase alpha [Arabidopsis=20
  thaliana]</TT></TD></TR></TBODY></TABLE>
<TABLE border=3D0 cellSpacing=3D0 cellPadding=3D0>
  <TBODY>
  <TR>
    <TD><TT>&nbsp;&nbsp;&nbsp;&nbsp;&nbsp;&nbsp;</TT></TD>
    <TD align=3Dright><TT><B>Observed&nbsp;&nbsp;</B></TT></TD>
    <TD noWrap align=3Dright><TT><B>Mr(expt)&nbsp;&nbsp;</B></TT></TD>
    <TD noWrap align=3Dright><TT><B>Mr(calc)&nbsp;&nbsp;</B></TT></TD>
    <TD align=3Dright><TT><B>&nbsp;ppm&nbsp;&nbsp;</B></TT></TD>
    <TD align=3Dright><TT><B>Start&nbsp;</B></TT></TD>
    <TD align=3Dright><TT><B>&nbsp;</B></TT></TD>
    <TD align=3Dright><TT><B>End&nbsp;</B></TT></TD>
    <TD align=3Dright><TT><B>Miss&nbsp;</B></TT></TD>
    <TD align=3Dright><TT><B>Ions&nbsp;</B></TT></TD>
    <TD><TT><B>&nbsp;Peptide</B></TT></TD></TR>
  <TR>
    <TD align=3Dright>&nbsp;</TD>
    <TD align=3Dright><TT>700.3842&nbsp;&nbsp;</TT></TD>
    <TD align=3Dright><TT>699.3769&nbsp;&nbsp;</TT></TD>
    <TD align=3Dright><TT>699.4180&nbsp;&nbsp;</TT></TD>
    <TD noWrap align=3Dright><TT>-58.72&nbsp;</TT></TD>
    <TD align=3Dright><TT>317&nbsp;</TT></TD>
    <TD noWrap align=3Dright><TT>-&nbsp;</TT></TD>
    <TD align=3Dright><TT>321&nbsp;</TT></TD>
    <TD align=3Dright><TT>1&nbsp;&nbsp;</TT></TD>
    <TD noWrap align=3Dright><TT>---&nbsp;&nbsp;</TT></TD>
    <TD noWrap><TT>&nbsp;K.IFHKR.M</TT></TD></TR>
  <TR>
    <TD align=3Dright>&nbsp;</TD>
    <TD align=3Dright><TT>743.4052&nbsp;&nbsp;</TT></TD>
    <TD align=3Dright><TT>742.3979&nbsp;&nbsp;</TT></TD>
    <TD align=3Dright><TT>742.4337&nbsp;&nbsp;</TT></TD>
    <TD noWrap align=3Dright><TT>-48.24&nbsp;</TT></TD>
    <TD align=3Dright><TT>285&nbsp;</TT></TD>
    <TD noWrap align=3Dright><TT>-&nbsp;</TT></TD>
    <TD align=3Dright><TT>291&nbsp;</TT></TD>
    <TD align=3Dright><TT>0&nbsp;&nbsp;</TT></TD>
    <TD noWrap align=3Dright><TT>---&nbsp;&nbsp;</TT></TD>
    <TD noWrap><TT>&nbsp;K.VLGTPTR.E</TT></TD></TR>
  <TR>
    <TD align=3Dright>&nbsp;</TD>
    <TD align=3Dright><TT>787.4236&nbsp;&nbsp;</TT></TD>
    <TD align=3Dright><TT>786.4163&nbsp;&nbsp;</TT></TD>
    <TD align=3Dright><TT>786.3629&nbsp;&nbsp;</TT></TD>
    <TD noWrap align=3Dright><TT>67.9&nbsp;</TT></TD>
    <TD align=3Dright><TT>187&nbsp;</TT></TD>
    <TD noWrap align=3Dright><TT>-&nbsp;</TT></TD>
    <TD align=3Dright><TT>193&nbsp;</TT></TD>
    <TD align=3Dright><TT>0&nbsp;&nbsp;</TT></TD>
    <TD noWrap align=3Dright><TT>---&nbsp;&nbsp;</TT></TD>
    <TD noWrap><TT>&nbsp;R.CIGVCHR.D</TT></TD></TR>
  <TR>
    <TD align=3Dright>&nbsp;</TD>
    <TD align=3Dright><TT>859.5063&nbsp;&nbsp;</TT></TD>
    <TD align=3Dright><TT>858.4990&nbsp;&nbsp;</TT></TD>
    <TD align=3Dright><TT>858.4712&nbsp;&nbsp;</TT></TD>
    <TD noWrap align=3Dright><TT>32.4&nbsp;</TT></TD>
    <TD align=3Dright><TT>180&nbsp;</TT></TD>
    <TD noWrap align=3Dright><TT>-&nbsp;</TT></TD>
    <TD align=3Dright><TT>186&nbsp;</TT></TD>
    <TD align=3Dright><TT>0&nbsp;&nbsp;</TT></TD>
    <TD noWrap align=3Dright><TT>---&nbsp;&nbsp;</TT></TD>
    <TD noWrap><TT>&nbsp;R.ALSYIHR.C</TT></TD></TR>
  <TR>
    <TD align=3Dright>&nbsp;</TD>
    <TD align=3Dright><TT>901.4373&nbsp;&nbsp;</TT></TD>
    <TD align=3Dright><TT>900.4300&nbsp;&nbsp;</TT></TD>
    <TD align=3Dright><TT>900.5181&nbsp;&nbsp;</TT></TD>
    <TD noWrap align=3Dright><TT>-97.86&nbsp;</TT></TD>
    <TD align=3Dright><TT>154&nbsp;</TT></TD>
    <TD noWrap align=3Dright><TT>-&nbsp;</TT></TD>
    <TD align=3Dright><TT>160&nbsp;</TT></TD>
    <TD align=3Dright><TT>1&nbsp;&nbsp;</TT></TD>
    <TD noWrap align=3Dright><TT>---&nbsp;&nbsp;</TT></TD>
    <TD noWrap><TT>&nbsp;R.VIKHYNK.L</TT></TD></TR>
  <TR>
    <TD align=3Dright>&nbsp;</TD>
    <TD align=3Dright><TT>943.4691&nbsp;&nbsp;</TT></TD>
    <TD align=3Dright><TT>942.4618&nbsp;&nbsp;</TT></TD>
    <TD align=3Dright><TT>942.5208&nbsp;&nbsp;</TT></TD>
    <TD noWrap align=3Dright><TT>-62.58&nbsp;</TT></TD>
    <TD align=3Dright><TT>382&nbsp;</TT></TD>
    <TD noWrap align=3Dright><TT>-&nbsp;</TT></TD>
    <TD align=3Dright><TT>390&nbsp;</TT></TD>
    <TD align=3Dright><TT>0&nbsp;&nbsp;</TT></TD>
    <TD noWrap align=3Dright><TT>---&nbsp;&nbsp;</TT></TD>
    <TD noWrap><TT>&nbsp;K.GVPLEMVAK.L</TT></TD></TR>
  <TR>
    <TD align=3Dright>&nbsp;</TD>
    <TD align=3Dright><TT>943.4691&nbsp;&nbsp;</TT></TD>
    <TD align=3Dright><TT>942.4618&nbsp;&nbsp;</TT></TD>
    <TD align=3Dright><TT>942.5208&nbsp;&nbsp;</TT></TD>
    <TD noWrap align=3Dright><TT>-62.58&nbsp;</TT></TD>
    <TD align=3Dright><TT>382&nbsp;</TT></TD>
    <TD noWrap align=3Dright><TT>-&nbsp;</TT></TD>
    <TD align=3Dright><TT>390&nbsp;</TT></TD>
    <TD align=3Dright><TT>0&nbsp;&nbsp;</TT></TD>
    <TD noWrap align=3Dright><TT>---&nbsp;&nbsp;</TT></TD>
    <TD noWrap><TT>&nbsp;K.GVPLEMVAK.L</TT></TD></TR></TBODY></TABLE>
<TABLE border=3D0 cellSpacing=3D0>
  <TBODY>
  <TR>
    <TD><TT>&nbsp;&nbsp;&nbsp;&nbsp;&nbsp;&nbsp;</TT></TD>
    <TD><TT><B>No match to: </B>723.3470, 725.3447, 727.4324, 767.3694,=20
      769.3672, 771.4543, 811.3926, 813.3928, 815.4706, 831.4496, =
855.4174,=20
      857.4175, 875.4725, 899.4390, 904.9247, 904.9247, 906.9263, =
908.9283,=20
      919.4952, 919.4952, 963.5281, 963.5281, 1314.6174,=20
  1314.6174</TT></TD></TR></TBODY></TABLE><BR>
<TABLE border=3D0 cellSpacing=3D0>
  <TBODY>
  <TR>
    <TD><TT><B><A name=3DHit43>43.</A>&nbsp;&nbsp;&nbsp;</B></TT></TD>
    <TD noWrap><TT><A=20
      =
href=3D"http://zxw-pc/mascot/cgi/protein_view.pl?file=3D../data/20121225/=
F002403.dat&amp;hit=3D43"=20
      =
target=3D_blank>gi|2398519</A>&nbsp;&nbsp;&nbsp;&nbsp;<B>Mass:</B>&nbsp;4=
5923&nbsp;&nbsp;&nbsp;&nbsp;<B>Score:</B>&nbsp;44&nbsp;&nbsp;&nbsp;&nbsp;=
&nbsp;<B>Expect:</B>&nbsp;81&nbsp;&nbsp;<B>Matches:</B>&nbsp;7</TT></TD><=
/TR>
  <TR>
    <TD>&nbsp;</TD>
    <TD noWrap><TT>shaggy-like kinase alpha [Arabidopsis=20
  thaliana]</TT></TD></TR></TBODY></TABLE>
<TABLE border=3D0 cellSpacing=3D0 cellPadding=3D0>
  <TBODY>
  <TR>
    <TD><TT>&nbsp;&nbsp;&nbsp;&nbsp;&nbsp;&nbsp;</TT></TD>
    <TD align=3Dright><TT><B>Observed&nbsp;&nbsp;</B></TT></TD>
    <TD noWrap align=3Dright><TT><B>Mr(expt)&nbsp;&nbsp;</B></TT></TD>
    <TD noWrap align=3Dright><TT><B>Mr(calc)&nbsp;&nbsp;</B></TT></TD>
    <TD align=3Dright><TT><B>&nbsp;ppm&nbsp;&nbsp;</B></TT></TD>
    <TD align=3Dright><TT><B>Start&nbsp;</B></TT></TD>
    <TD align=3Dright><TT><B>&nbsp;</B></TT></TD>
    <TD align=3Dright><TT><B>End&nbsp;</B></TT></TD>
    <TD align=3Dright><TT><B>Miss&nbsp;</B></TT></TD>
    <TD align=3Dright><TT><B>Ions&nbsp;</B></TT></TD>
    <TD><TT><B>&nbsp;Peptide</B></TT></TD></TR>
  <TR>
    <TD align=3Dright>&nbsp;</TD>
    <TD align=3Dright><TT>700.3842&nbsp;&nbsp;</TT></TD>
    <TD align=3Dright><TT>699.3769&nbsp;&nbsp;</TT></TD>
    <TD align=3Dright><TT>699.4180&nbsp;&nbsp;</TT></TD>
    <TD noWrap align=3Dright><TT>-58.72&nbsp;</TT></TD>
    <TD align=3Dright><TT>317&nbsp;</TT></TD>
    <TD noWrap align=3Dright><TT>-&nbsp;</TT></TD>
    <TD align=3Dright><TT>321&nbsp;</TT></TD>
    <TD align=3Dright><TT>1&nbsp;&nbsp;</TT></TD>
    <TD noWrap align=3Dright><TT>---&nbsp;&nbsp;</TT></TD>
    <TD noWrap><TT>&nbsp;K.IFHKR.M</TT></TD></TR>
  <TR>
    <TD align=3Dright>&nbsp;</TD>
    <TD align=3Dright><TT>743.4052&nbsp;&nbsp;</TT></TD>
    <TD align=3Dright><TT>742.3979&nbsp;&nbsp;</TT></TD>
    <TD align=3Dright><TT>742.4337&nbsp;&nbsp;</TT></TD>
    <TD noWrap align=3Dright><TT>-48.24&nbsp;</TT></TD>
    <TD align=3Dright><TT>285&nbsp;</TT></TD>
    <TD noWrap align=3Dright><TT>-&nbsp;</TT></TD>
    <TD align=3Dright><TT>291&nbsp;</TT></TD>
    <TD align=3Dright><TT>0&nbsp;&nbsp;</TT></TD>
    <TD noWrap align=3Dright><TT>---&nbsp;&nbsp;</TT></TD>
    <TD noWrap><TT>&nbsp;K.VLGTPTR.E</TT></TD></TR>
  <TR>
    <TD align=3Dright>&nbsp;</TD>
    <TD align=3Dright><TT>787.4236&nbsp;&nbsp;</TT></TD>
    <TD align=3Dright><TT>786.4163&nbsp;&nbsp;</TT></TD>
    <TD align=3Dright><TT>786.3629&nbsp;&nbsp;</TT></TD>
    <TD noWrap align=3Dright><TT>67.9&nbsp;</TT></TD>
    <TD align=3Dright><TT>187&nbsp;</TT></TD>
    <TD noWrap align=3Dright><TT>-&nbsp;</TT></TD>
    <TD align=3Dright><TT>193&nbsp;</TT></TD>
    <TD align=3Dright><TT>0&nbsp;&nbsp;</TT></TD>
    <TD noWrap align=3Dright><TT>---&nbsp;&nbsp;</TT></TD>
    <TD noWrap><TT>&nbsp;R.CIGVCHR.D</TT></TD></TR>
  <TR>
    <TD align=3Dright>&nbsp;</TD>
    <TD align=3Dright><TT>859.5063&nbsp;&nbsp;</TT></TD>
    <TD align=3Dright><TT>858.4990&nbsp;&nbsp;</TT></TD>
    <TD align=3Dright><TT>858.4712&nbsp;&nbsp;</TT></TD>
    <TD noWrap align=3Dright><TT>32.4&nbsp;</TT></TD>
    <TD align=3Dright><TT>180&nbsp;</TT></TD>
    <TD noWrap align=3Dright><TT>-&nbsp;</TT></TD>
    <TD align=3Dright><TT>186&nbsp;</TT></TD>
    <TD align=3Dright><TT>0&nbsp;&nbsp;</TT></TD>
    <TD noWrap align=3Dright><TT>---&nbsp;&nbsp;</TT></TD>
    <TD noWrap><TT>&nbsp;R.ALSYIHR.C</TT></TD></TR>
  <TR>
    <TD align=3Dright>&nbsp;</TD>
    <TD align=3Dright><TT>901.4373&nbsp;&nbsp;</TT></TD>
    <TD align=3Dright><TT>900.4300&nbsp;&nbsp;</TT></TD>
    <TD align=3Dright><TT>900.5181&nbsp;&nbsp;</TT></TD>
    <TD noWrap align=3Dright><TT>-97.86&nbsp;</TT></TD>
    <TD align=3Dright><TT>154&nbsp;</TT></TD>
    <TD noWrap align=3Dright><TT>-&nbsp;</TT></TD>
    <TD align=3Dright><TT>160&nbsp;</TT></TD>
    <TD align=3Dright><TT>1&nbsp;&nbsp;</TT></TD>
    <TD noWrap align=3Dright><TT>---&nbsp;&nbsp;</TT></TD>
    <TD noWrap><TT>&nbsp;R.VIKHYNK.L</TT></TD></TR>
  <TR>
    <TD align=3Dright>&nbsp;</TD>
    <TD align=3Dright><TT>943.4691&nbsp;&nbsp;</TT></TD>
    <TD align=3Dright><TT>942.4618&nbsp;&nbsp;</TT></TD>
    <TD align=3Dright><TT>942.5208&nbsp;&nbsp;</TT></TD>
    <TD noWrap align=3Dright><TT>-62.58&nbsp;</TT></TD>
    <TD align=3Dright><TT>382&nbsp;</TT></TD>
    <TD noWrap align=3Dright><TT>-&nbsp;</TT></TD>
    <TD align=3Dright><TT>390&nbsp;</TT></TD>
    <TD align=3Dright><TT>0&nbsp;&nbsp;</TT></TD>
    <TD noWrap align=3Dright><TT>---&nbsp;&nbsp;</TT></TD>
    <TD noWrap><TT>&nbsp;K.GVPLEMVAK.L</TT></TD></TR>
  <TR>
    <TD align=3Dright>&nbsp;</TD>
    <TD align=3Dright><TT>943.4691&nbsp;&nbsp;</TT></TD>
    <TD align=3Dright><TT>942.4618&nbsp;&nbsp;</TT></TD>
    <TD align=3Dright><TT>942.5208&nbsp;&nbsp;</TT></TD>
    <TD noWrap align=3Dright><TT>-62.58&nbsp;</TT></TD>
    <TD align=3Dright><TT>382&nbsp;</TT></TD>
    <TD noWrap align=3Dright><TT>-&nbsp;</TT></TD>
    <TD align=3Dright><TT>390&nbsp;</TT></TD>
    <TD align=3Dright><TT>0&nbsp;&nbsp;</TT></TD>
    <TD noWrap align=3Dright><TT>---&nbsp;&nbsp;</TT></TD>
    <TD noWrap><TT>&nbsp;K.GVPLEMVAK.L</TT></TD></TR></TBODY></TABLE>
<TABLE border=3D0 cellSpacing=3D0>
  <TBODY>
  <TR>
    <TD><TT>&nbsp;&nbsp;&nbsp;&nbsp;&nbsp;&nbsp;</TT></TD>
    <TD><TT><B>No match to: </B>723.3470, 725.3447, 727.4324, 767.3694,=20
      769.3672, 771.4543, 811.3926, 813.3928, 815.4706, 831.4496, =
855.4174,=20
      857.4175, 875.4725, 899.4390, 904.9247, 904.9247, 906.9263, =
908.9283,=20
      919.4952, 919.4952, 963.5281, 963.5281, 1314.6174,=20
  1314.6174</TT></TD></TR></TBODY></TABLE><BR>
<TABLE border=3D0 cellSpacing=3D0>
  <TBODY>
  <TR>
    <TD><TT><B><A name=3DHit44>44.</A>&nbsp;&nbsp;&nbsp;</B></TT></TD>
    <TD noWrap><TT><A=20
      =
href=3D"http://zxw-pc/mascot/cgi/protein_view.pl?file=3D../data/20121225/=
F002403.dat&amp;hit=3D44"=20
      =
target=3D_blank>gi|1769889</A>&nbsp;&nbsp;&nbsp;&nbsp;<B>Mass:</B>&nbsp;4=
5995&nbsp;&nbsp;&nbsp;&nbsp;<B>Score:</B>&nbsp;44&nbsp;&nbsp;&nbsp;&nbsp;=
&nbsp;<B>Expect:</B>&nbsp;81&nbsp;&nbsp;<B>Matches:</B>&nbsp;7</TT></TD><=
/TR>
  <TR>
    <TD>&nbsp;</TD>
    <TD noWrap><TT>serine /threonine protein kinase [Arabidopsis=20
    thaliana]</TT></TD></TR></TBODY></TABLE>
<TABLE border=3D0 cellSpacing=3D0 cellPadding=3D0>
  <TBODY>
  <TR>
    <TD><TT>&nbsp;&nbsp;&nbsp;&nbsp;&nbsp;&nbsp;</TT></TD>
    <TD align=3Dright><TT><B>Observed&nbsp;&nbsp;</B></TT></TD>
    <TD noWrap align=3Dright><TT><B>Mr(expt)&nbsp;&nbsp;</B></TT></TD>
    <TD noWrap align=3Dright><TT><B>Mr(calc)&nbsp;&nbsp;</B></TT></TD>
    <TD align=3Dright><TT><B>&nbsp;ppm&nbsp;&nbsp;</B></TT></TD>
    <TD align=3Dright><TT><B>Start&nbsp;</B></TT></TD>
    <TD align=3Dright><TT><B>&nbsp;</B></TT></TD>
    <TD align=3Dright><TT><B>End&nbsp;</B></TT></TD>
    <TD align=3Dright><TT><B>Miss&nbsp;</B></TT></TD>
    <TD align=3Dright><TT><B>Ions&nbsp;</B></TT></TD>
    <TD><TT><B>&nbsp;Peptide</B></TT></TD></TR>
  <TR>
    <TD align=3Dright>&nbsp;</TD>
    <TD align=3Dright><TT>700.3842&nbsp;&nbsp;</TT></TD>
    <TD align=3Dright><TT>699.3769&nbsp;&nbsp;</TT></TD>
    <TD align=3Dright><TT>699.4180&nbsp;&nbsp;</TT></TD>
    <TD noWrap align=3Dright><TT>-58.72&nbsp;</TT></TD>
    <TD align=3Dright><TT>317&nbsp;</TT></TD>
    <TD noWrap align=3Dright><TT>-&nbsp;</TT></TD>
    <TD align=3Dright><TT>321&nbsp;</TT></TD>
    <TD align=3Dright><TT>1&nbsp;&nbsp;</TT></TD>
    <TD noWrap align=3Dright><TT>---&nbsp;&nbsp;</TT></TD>
    <TD noWrap><TT>&nbsp;K.IFHKR.M</TT></TD></TR>
  <TR>
    <TD align=3Dright>&nbsp;</TD>
    <TD align=3Dright><TT>743.4052&nbsp;&nbsp;</TT></TD>
    <TD align=3Dright><TT>742.3979&nbsp;&nbsp;</TT></TD>
    <TD align=3Dright><TT>742.4337&nbsp;&nbsp;</TT></TD>
    <TD noWrap align=3Dright><TT>-48.24&nbsp;</TT></TD>
    <TD align=3Dright><TT>285&nbsp;</TT></TD>
    <TD noWrap align=3Dright><TT>-&nbsp;</TT></TD>
    <TD align=3Dright><TT>291&nbsp;</TT></TD>
    <TD align=3Dright><TT>0&nbsp;&nbsp;</TT></TD>
    <TD noWrap align=3Dright><TT>---&nbsp;&nbsp;</TT></TD>
    <TD noWrap><TT>&nbsp;K.VLGTPTR.E</TT></TD></TR>
  <TR>
    <TD align=3Dright>&nbsp;</TD>
    <TD align=3Dright><TT>787.4236&nbsp;&nbsp;</TT></TD>
    <TD align=3Dright><TT>786.4163&nbsp;&nbsp;</TT></TD>
    <TD align=3Dright><TT>786.3629&nbsp;&nbsp;</TT></TD>
    <TD noWrap align=3Dright><TT>67.9&nbsp;</TT></TD>
    <TD align=3Dright><TT>187&nbsp;</TT></TD>
    <TD noWrap align=3Dright><TT>-&nbsp;</TT></TD>
    <TD align=3Dright><TT>193&nbsp;</TT></TD>
    <TD align=3Dright><TT>0&nbsp;&nbsp;</TT></TD>
    <TD noWrap align=3Dright><TT>---&nbsp;&nbsp;</TT></TD>
    <TD noWrap><TT>&nbsp;R.CIGVCHR.D</TT></TD></TR>
  <TR>
    <TD align=3Dright>&nbsp;</TD>
    <TD align=3Dright><TT>859.5063&nbsp;&nbsp;</TT></TD>
    <TD align=3Dright><TT>858.4990&nbsp;&nbsp;</TT></TD>
    <TD align=3Dright><TT>858.4712&nbsp;&nbsp;</TT></TD>
    <TD noWrap align=3Dright><TT>32.4&nbsp;</TT></TD>
    <TD align=3Dright><TT>180&nbsp;</TT></TD>
    <TD noWrap align=3Dright><TT>-&nbsp;</TT></TD>
    <TD align=3Dright><TT>186&nbsp;</TT></TD>
    <TD align=3Dright><TT>0&nbsp;&nbsp;</TT></TD>
    <TD noWrap align=3Dright><TT>---&nbsp;&nbsp;</TT></TD>
    <TD noWrap><TT>&nbsp;R.ALSYIHR.C</TT></TD></TR>
  <TR>
    <TD align=3Dright>&nbsp;</TD>
    <TD align=3Dright><TT>901.4373&nbsp;&nbsp;</TT></TD>
    <TD align=3Dright><TT>900.4300&nbsp;&nbsp;</TT></TD>
    <TD align=3Dright><TT>900.5181&nbsp;&nbsp;</TT></TD>
    <TD noWrap align=3Dright><TT>-97.86&nbsp;</TT></TD>
    <TD align=3Dright><TT>154&nbsp;</TT></TD>
    <TD noWrap align=3Dright><TT>-&nbsp;</TT></TD>
    <TD align=3Dright><TT>160&nbsp;</TT></TD>
    <TD align=3Dright><TT>1&nbsp;&nbsp;</TT></TD>
    <TD noWrap align=3Dright><TT>---&nbsp;&nbsp;</TT></TD>
    <TD noWrap><TT>&nbsp;R.VIKHYNK.L</TT></TD></TR>
  <TR>
    <TD align=3Dright>&nbsp;</TD>
    <TD align=3Dright><TT>943.4691&nbsp;&nbsp;</TT></TD>
    <TD align=3Dright><TT>942.4618&nbsp;&nbsp;</TT></TD>
    <TD align=3Dright><TT>942.5208&nbsp;&nbsp;</TT></TD>
    <TD noWrap align=3Dright><TT>-62.58&nbsp;</TT></TD>
    <TD align=3Dright><TT>382&nbsp;</TT></TD>
    <TD noWrap align=3Dright><TT>-&nbsp;</TT></TD>
    <TD align=3Dright><TT>390&nbsp;</TT></TD>
    <TD align=3Dright><TT>0&nbsp;&nbsp;</TT></TD>
    <TD noWrap align=3Dright><TT>---&nbsp;&nbsp;</TT></TD>
    <TD noWrap><TT>&nbsp;K.GVPLEMVAK.L</TT></TD></TR>
  <TR>
    <TD align=3Dright>&nbsp;</TD>
    <TD align=3Dright><TT>943.4691&nbsp;&nbsp;</TT></TD>
    <TD align=3Dright><TT>942.4618&nbsp;&nbsp;</TT></TD>
    <TD align=3Dright><TT>942.5208&nbsp;&nbsp;</TT></TD>
    <TD noWrap align=3Dright><TT>-62.58&nbsp;</TT></TD>
    <TD align=3Dright><TT>382&nbsp;</TT></TD>
    <TD noWrap align=3Dright><TT>-&nbsp;</TT></TD>
    <TD align=3Dright><TT>390&nbsp;</TT></TD>
    <TD align=3Dright><TT>0&nbsp;&nbsp;</TT></TD>
    <TD noWrap align=3Dright><TT>---&nbsp;&nbsp;</TT></TD>
    <TD noWrap><TT>&nbsp;K.GVPLEMVAK.L</TT></TD></TR></TBODY></TABLE>
<TABLE border=3D0 cellSpacing=3D0>
  <TBODY>
  <TR>
    <TD><TT>&nbsp;&nbsp;&nbsp;&nbsp;&nbsp;&nbsp;</TT></TD>
    <TD><TT><B>No match to: </B>723.3470, 725.3447, 727.4324, 767.3694,=20
      769.3672, 771.4543, 811.3926, 813.3928, 815.4706, 831.4496, =
855.4174,=20
      857.4175, 875.4725, 899.4390, 904.9247, 904.9247, 906.9263, =
908.9283,=20
      919.4952, 919.4952, 963.5281, 963.5281, 1314.6174,=20
  1314.6174</TT></TD></TR></TBODY></TABLE><BR>
<TABLE border=3D0 cellSpacing=3D0>
  <TBODY>
  <TR>
    <TD><TT><B><A name=3DHit45>45.</A>&nbsp;&nbsp;&nbsp;</B></TT></TD>
    <TD noWrap><TT><A=20
      =
href=3D"http://zxw-pc/mascot/cgi/protein_view.pl?file=3D../data/20121225/=
F002403.dat&amp;hit=3D45"=20
      =
target=3D_blank>gi|460832</A>&nbsp;&nbsp;&nbsp;&nbsp;<B>Mass:</B>&nbsp;45=
995&nbsp;&nbsp;&nbsp;&nbsp;<B>Score:</B>&nbsp;44&nbsp;&nbsp;&nbsp;&nbsp;&=
nbsp;<B>Expect:</B>&nbsp;81&nbsp;&nbsp;<B>Matches:</B>&nbsp;7</TT></TD></=
TR>
  <TR>
    <TD>&nbsp;</TD>
    <TD noWrap><TT>shaggy related kinase [Arabidopsis=20
  thaliana]</TT></TD></TR></TBODY></TABLE>
<TABLE border=3D0 cellSpacing=3D0 cellPadding=3D0>
  <TBODY>
  <TR>
    <TD><TT>&nbsp;&nbsp;&nbsp;&nbsp;&nbsp;&nbsp;</TT></TD>
    <TD align=3Dright><TT><B>Observed&nbsp;&nbsp;</B></TT></TD>
    <TD noWrap align=3Dright><TT><B>Mr(expt)&nbsp;&nbsp;</B></TT></TD>
    <TD noWrap align=3Dright><TT><B>Mr(calc)&nbsp;&nbsp;</B></TT></TD>
    <TD align=3Dright><TT><B>&nbsp;ppm&nbsp;&nbsp;</B></TT></TD>
    <TD align=3Dright><TT><B>Start&nbsp;</B></TT></TD>
    <TD align=3Dright><TT><B>&nbsp;</B></TT></TD>
    <TD align=3Dright><TT><B>End&nbsp;</B></TT></TD>
    <TD align=3Dright><TT><B>Miss&nbsp;</B></TT></TD>
    <TD align=3Dright><TT><B>Ions&nbsp;</B></TT></TD>
    <TD><TT><B>&nbsp;Peptide</B></TT></TD></TR>
  <TR>
    <TD align=3Dright>&nbsp;</TD>
    <TD align=3Dright><TT>700.3842&nbsp;&nbsp;</TT></TD>
    <TD align=3Dright><TT>699.3769&nbsp;&nbsp;</TT></TD>
    <TD align=3Dright><TT>699.4180&nbsp;&nbsp;</TT></TD>
    <TD noWrap align=3Dright><TT>-58.72&nbsp;</TT></TD>
    <TD align=3Dright><TT>317&nbsp;</TT></TD>
    <TD noWrap align=3Dright><TT>-&nbsp;</TT></TD>
    <TD align=3Dright><TT>321&nbsp;</TT></TD>
    <TD align=3Dright><TT>1&nbsp;&nbsp;</TT></TD>
    <TD noWrap align=3Dright><TT>---&nbsp;&nbsp;</TT></TD>
    <TD noWrap><TT>&nbsp;K.IFHKR.M</TT></TD></TR>
  <TR>
    <TD align=3Dright>&nbsp;</TD>
    <TD align=3Dright><TT>743.4052&nbsp;&nbsp;</TT></TD>
    <TD align=3Dright><TT>742.3979&nbsp;&nbsp;</TT></TD>
    <TD align=3Dright><TT>742.4337&nbsp;&nbsp;</TT></TD>
    <TD noWrap align=3Dright><TT>-48.24&nbsp;</TT></TD>
    <TD align=3Dright><TT>285&nbsp;</TT></TD>
    <TD noWrap align=3Dright><TT>-&nbsp;</TT></TD>
    <TD align=3Dright><TT>291&nbsp;</TT></TD>
    <TD align=3Dright><TT>0&nbsp;&nbsp;</TT></TD>
    <TD noWrap align=3Dright><TT>---&nbsp;&nbsp;</TT></TD>
    <TD noWrap><TT>&nbsp;K.VLGTPTR.E</TT></TD></TR>
  <TR>
    <TD align=3Dright>&nbsp;</TD>
    <TD align=3Dright><TT>787.4236&nbsp;&nbsp;</TT></TD>
    <TD align=3Dright><TT>786.4163&nbsp;&nbsp;</TT></TD>
    <TD align=3Dright><TT>786.3629&nbsp;&nbsp;</TT></TD>
    <TD noWrap align=3Dright><TT>67.9&nbsp;</TT></TD>
    <TD align=3Dright><TT>187&nbsp;</TT></TD>
    <TD noWrap align=3Dright><TT>-&nbsp;</TT></TD>
    <TD align=3Dright><TT>193&nbsp;</TT></TD>
    <TD align=3Dright><TT>0&nbsp;&nbsp;</TT></TD>
    <TD noWrap align=3Dright><TT>---&nbsp;&nbsp;</TT></TD>
    <TD noWrap><TT>&nbsp;R.CIGVCHR.D</TT></TD></TR>
  <TR>
    <TD align=3Dright>&nbsp;</TD>
    <TD align=3Dright><TT>859.5063&nbsp;&nbsp;</TT></TD>
    <TD align=3Dright><TT>858.4990&nbsp;&nbsp;</TT></TD>
    <TD align=3Dright><TT>858.4712&nbsp;&nbsp;</TT></TD>
    <TD noWrap align=3Dright><TT>32.4&nbsp;</TT></TD>
    <TD align=3Dright><TT>180&nbsp;</TT></TD>
    <TD noWrap align=3Dright><TT>-&nbsp;</TT></TD>
    <TD align=3Dright><TT>186&nbsp;</TT></TD>
    <TD align=3Dright><TT>0&nbsp;&nbsp;</TT></TD>
    <TD noWrap align=3Dright><TT>---&nbsp;&nbsp;</TT></TD>
    <TD noWrap><TT>&nbsp;R.ALSYIHR.C</TT></TD></TR>
  <TR>
    <TD align=3Dright>&nbsp;</TD>
    <TD align=3Dright><TT>901.4373&nbsp;&nbsp;</TT></TD>
    <TD align=3Dright><TT>900.4300&nbsp;&nbsp;</TT></TD>
    <TD align=3Dright><TT>900.5181&nbsp;&nbsp;</TT></TD>
    <TD noWrap align=3Dright><TT>-97.86&nbsp;</TT></TD>
    <TD align=3Dright><TT>154&nbsp;</TT></TD>
    <TD noWrap align=3Dright><TT>-&nbsp;</TT></TD>
    <TD align=3Dright><TT>160&nbsp;</TT></TD>
    <TD align=3Dright><TT>1&nbsp;&nbsp;</TT></TD>
    <TD noWrap align=3Dright><TT>---&nbsp;&nbsp;</TT></TD>
    <TD noWrap><TT>&nbsp;R.VIKHYNK.L</TT></TD></TR>
  <TR>
    <TD align=3Dright>&nbsp;</TD>
    <TD align=3Dright><TT>943.4691&nbsp;&nbsp;</TT></TD>
    <TD align=3Dright><TT>942.4618&nbsp;&nbsp;</TT></TD>
    <TD align=3Dright><TT>942.5208&nbsp;&nbsp;</TT></TD>
    <TD noWrap align=3Dright><TT>-62.58&nbsp;</TT></TD>
    <TD align=3Dright><TT>382&nbsp;</TT></TD>
    <TD noWrap align=3Dright><TT>-&nbsp;</TT></TD>
    <TD align=3Dright><TT>390&nbsp;</TT></TD>
    <TD align=3Dright><TT>0&nbsp;&nbsp;</TT></TD>
    <TD noWrap align=3Dright><TT>---&nbsp;&nbsp;</TT></TD>
    <TD noWrap><TT>&nbsp;K.GVPLEMVAK.L</TT></TD></TR>
  <TR>
    <TD align=3Dright>&nbsp;</TD>
    <TD align=3Dright><TT>943.4691&nbsp;&nbsp;</TT></TD>
    <TD align=3Dright><TT>942.4618&nbsp;&nbsp;</TT></TD>
    <TD align=3Dright><TT>942.5208&nbsp;&nbsp;</TT></TD>
    <TD noWrap align=3Dright><TT>-62.58&nbsp;</TT></TD>
    <TD align=3Dright><TT>382&nbsp;</TT></TD>
    <TD noWrap align=3Dright><TT>-&nbsp;</TT></TD>
    <TD align=3Dright><TT>390&nbsp;</TT></TD>
    <TD align=3Dright><TT>0&nbsp;&nbsp;</TT></TD>
    <TD noWrap align=3Dright><TT>---&nbsp;&nbsp;</TT></TD>
    <TD noWrap><TT>&nbsp;K.GVPLEMVAK.L</TT></TD></TR></TBODY></TABLE>
<TABLE border=3D0 cellSpacing=3D0>
  <TBODY>
  <TR>
    <TD><TT>&nbsp;&nbsp;&nbsp;&nbsp;&nbsp;&nbsp;</TT></TD>
    <TD><TT><B>No match to: </B>723.3470, 725.3447, 727.4324, 767.3694,=20
      769.3672, 771.4543, 811.3926, 813.3928, 815.4706, 831.4496, =
855.4174,=20
      857.4175, 875.4725, 899.4390, 904.9247, 904.9247, 906.9263, =
908.9283,=20
      919.4952, 919.4952, 963.5281, 963.5281, 1314.6174,=20
  1314.6174</TT></TD></TR></TBODY></TABLE><BR>
<TABLE border=3D0 cellSpacing=3D0>
  <TBODY>
  <TR>
    <TD><TT><B><A name=3DHit46>46.</A>&nbsp;&nbsp;&nbsp;</B></TT></TD>
    <TD noWrap><TT><A=20
      =
href=3D"http://zxw-pc/mascot/cgi/protein_view.pl?file=3D../data/20121225/=
F002403.dat&amp;hit=3D46"=20
      =
target=3D_blank>gi|302791507</A>&nbsp;&nbsp;&nbsp;&nbsp;<B>Mass:</B>&nbsp=
;48525&nbsp;&nbsp;&nbsp;&nbsp;<B>Score:</B>&nbsp;44&nbsp;&nbsp;&nbsp;&nbs=
p;&nbsp;<B>Expect:</B>&nbsp;81&nbsp;&nbsp;<B>Matches:</B>&nbsp;6</TT></TD=
></TR>
  <TR>
    <TD>&nbsp;</TD>
    <TD noWrap><TT>hypothetical protein SELMODRAFT_417332 [Selaginella=20
      moellendorffii]</TT></TD></TR></TBODY></TABLE>
<TABLE border=3D0 cellSpacing=3D0 cellPadding=3D0>
  <TBODY>
  <TR>
    <TD><TT>&nbsp;&nbsp;&nbsp;&nbsp;&nbsp;&nbsp;</TT></TD>
    <TD align=3Dright><TT><B>Observed&nbsp;&nbsp;</B></TT></TD>
    <TD noWrap align=3Dright><TT><B>Mr(expt)&nbsp;&nbsp;</B></TT></TD>
    <TD noWrap align=3Dright><TT><B>Mr(calc)&nbsp;&nbsp;</B></TT></TD>
    <TD align=3Dright><TT><B>&nbsp;ppm&nbsp;&nbsp;</B></TT></TD>
    <TD align=3Dright><TT><B>Start&nbsp;</B></TT></TD>
    <TD align=3Dright><TT><B>&nbsp;</B></TT></TD>
    <TD align=3Dright><TT><B>End&nbsp;</B></TT></TD>
    <TD align=3Dright><TT><B>Miss&nbsp;</B></TT></TD>
    <TD align=3Dright><TT><B>Ions&nbsp;</B></TT></TD>
    <TD><TT><B>&nbsp;Peptide</B></TT></TD></TR>
  <TR>
    <TD align=3Dright>&nbsp;</TD>
    <TD align=3Dright><TT>767.3694&nbsp;&nbsp;</TT></TD>
    <TD align=3Dright><TT>766.3621&nbsp;&nbsp;</TT></TD>
    <TD align=3Dright><TT>766.3279&nbsp;&nbsp;</TT></TD>
    <TD noWrap align=3Dright><TT>44.6&nbsp;</TT></TD>
    <TD align=3Dright><TT>1&nbsp;</TT></TD>
    <TD noWrap align=3Dright><TT>-&nbsp;</TT></TD>
    <TD align=3Dright><TT>7&nbsp;</TT></TD>
    <TD align=3Dright><TT>0&nbsp;&nbsp;</TT></TD>
    <TD noWrap align=3Dright><TT>---&nbsp;&nbsp;</TT></TD>
    <TD noWrap><TT>&nbsp;-.MASESAR.Q + Oxidation (M)</TT></TD></TR>
  <TR>
    <TD align=3Dright>&nbsp;</TD>
    <TD align=3Dright><TT>855.4174&nbsp;&nbsp;</TT></TD>
    <TD align=3Dright><TT>854.4101&nbsp;&nbsp;</TT></TD>
    <TD align=3Dright><TT>854.4610&nbsp;&nbsp;</TT></TD>
    <TD noWrap align=3Dright><TT>-59.60&nbsp;</TT></TD>
    <TD align=3Dright><TT>402&nbsp;</TT></TD>
    <TD noWrap align=3Dright><TT>-&nbsp;</TT></TD>
    <TD align=3Dright><TT>409&nbsp;</TT></TD>
    <TD align=3Dright><TT>0&nbsp;&nbsp;</TT></TD>
    <TD noWrap align=3Dright><TT>---&nbsp;&nbsp;</TT></TD>
    <TD noWrap><TT>&nbsp;R.LVGPGEQR.H</TT></TD></TR>
  <TR>
    <TD align=3Dright>&nbsp;</TD>
    <TD align=3Dright><TT>919.4952&nbsp;&nbsp;</TT></TD>
    <TD align=3Dright><TT>918.4880&nbsp;&nbsp;</TT></TD>
    <TD align=3Dright><TT>918.4810&nbsp;&nbsp;</TT></TD>
    <TD noWrap align=3Dright><TT>7.53&nbsp;</TT></TD>
    <TD align=3Dright><TT>287&nbsp;</TT></TD>
    <TD noWrap align=3Dright><TT>-&nbsp;</TT></TD>
    <TD align=3Dright><TT>293&nbsp;</TT></TD>
    <TD align=3Dright><TT>1&nbsp;&nbsp;</TT></TD>
    <TD noWrap align=3Dright><TT>---&nbsp;&nbsp;</TT></TD>
    <TD noWrap><TT>&nbsp;R.WKEELSK.T</TT></TD></TR>
  <TR>
    <TD align=3Dright>&nbsp;</TD>
    <TD align=3Dright><TT>919.4952&nbsp;&nbsp;</TT></TD>
    <TD align=3Dright><TT>918.4880&nbsp;&nbsp;</TT></TD>
    <TD align=3Dright><TT>918.4957&nbsp;&nbsp;</TT></TD>
    <TD noWrap align=3Dright><TT>-8.39&nbsp;</TT></TD>
    <TD align=3Dright><TT>231&nbsp;</TT></TD>
    <TD noWrap align=3Dright><TT>-&nbsp;</TT></TD>
    <TD align=3Dright><TT>238&nbsp;</TT></TD>
    <TD align=3Dright><TT>1&nbsp;&nbsp;</TT></TD>
    <TD noWrap align=3Dright><TT>---&nbsp;&nbsp;</TT></TD>
    <TD noWrap><TT>&nbsp;K.EMGVAKLR.D + Oxidation (M)</TT></TD></TR>
  <TR>
    <TD align=3Dright>&nbsp;</TD>
    <TD align=3Dright><TT>1314.6174&nbsp;&nbsp;</TT></TD>
    <TD align=3Dright><TT>1313.6101&nbsp;&nbsp;</TT></TD>
    <TD align=3Dright><TT>1313.5896&nbsp;&nbsp;</TT></TD>
    <TD noWrap align=3Dright><TT>15.6&nbsp;</TT></TD>
    <TD align=3Dright><TT>294&nbsp;</TT></TD>
    <TD noWrap align=3Dright><TT>-&nbsp;</TT></TD>
    <TD align=3Dright><TT>303&nbsp;</TT></TD>
    <TD align=3Dright><TT>0&nbsp;&nbsp;</TT></TD>
    <TD noWrap align=3Dright><TT>---&nbsp;&nbsp;</TT></TD>
    <TD noWrap><TT>&nbsp;K.TIWEANMYMR.L</TT></TD></TR>
  <TR>
    <TD align=3Dright>&nbsp;</TD>
    <TD align=3Dright><TT>1314.6174&nbsp;&nbsp;</TT></TD>
    <TD align=3Dright><TT>1313.6101&nbsp;&nbsp;</TT></TD>
    <TD align=3Dright><TT>1313.5896&nbsp;&nbsp;</TT></TD>
    <TD noWrap align=3Dright><TT>15.6&nbsp;</TT></TD>
    <TD align=3Dright><TT>294&nbsp;</TT></TD>
    <TD noWrap align=3Dright><TT>-&nbsp;</TT></TD>
    <TD align=3Dright><TT>303&nbsp;</TT></TD>
    <TD align=3Dright><TT>0&nbsp;&nbsp;</TT></TD>
    <TD noWrap align=3Dright><TT>12&nbsp;&nbsp;</TT></TD>
    <TD noWrap><TT>&nbsp;K.TIWEANMYMR.L</TT></TD></TR></TBODY></TABLE>
<TABLE border=3D0 cellSpacing=3D0>
  <TBODY>
  <TR>
    <TD><TT>&nbsp;&nbsp;&nbsp;&nbsp;&nbsp;&nbsp;</TT></TD>
    <TD><TT><B>No match to: </B>700.3842, 723.3470, 725.3447, 727.4324,=20
      743.4052, 769.3672, 771.4543, 787.4236, 811.3926, 813.3928, =
815.4706,=20
      831.4496, 857.4175, 859.5063, 875.4725, 899.4390, 901.4373, =
904.9247,=20
      904.9247, 906.9263, 908.9283, 943.4691, 943.4691, 963.5281,=20
    963.5281</TT></TD></TR></TBODY></TABLE><BR>
<TABLE border=3D0 cellSpacing=3D0>
  <TBODY>
  <TR>
    <TD><TT><B><A name=3DHit47>47.</A>&nbsp;&nbsp;&nbsp;</B></TT></TD>
    <TD noWrap><TT><A=20
      =
href=3D"http://zxw-pc/mascot/cgi/protein_view.pl?file=3D../data/20121225/=
F002403.dat&amp;hit=3D47"=20
      =
target=3D_blank>gi|300154890</A>&nbsp;&nbsp;&nbsp;&nbsp;<B>Mass:</B>&nbsp=
;48525&nbsp;&nbsp;&nbsp;&nbsp;<B>Score:</B>&nbsp;44&nbsp;&nbsp;&nbsp;&nbs=
p;&nbsp;<B>Expect:</B>&nbsp;81&nbsp;&nbsp;<B>Matches:</B>&nbsp;6</TT></TD=
></TR>
  <TR>
    <TD>&nbsp;</TD>
    <TD noWrap><TT>hypothetical protein SELMODRAFT_417332 [Selaginella=20
      moellendorffii]</TT></TD></TR></TBODY></TABLE>
<TABLE border=3D0 cellSpacing=3D0 cellPadding=3D0>
  <TBODY>
  <TR>
    <TD><TT>&nbsp;&nbsp;&nbsp;&nbsp;&nbsp;&nbsp;</TT></TD>
    <TD align=3Dright><TT><B>Observed&nbsp;&nbsp;</B></TT></TD>
    <TD noWrap align=3Dright><TT><B>Mr(expt)&nbsp;&nbsp;</B></TT></TD>
    <TD noWrap align=3Dright><TT><B>Mr(calc)&nbsp;&nbsp;</B></TT></TD>
    <TD align=3Dright><TT><B>&nbsp;ppm&nbsp;&nbsp;</B></TT></TD>
    <TD align=3Dright><TT><B>Start&nbsp;</B></TT></TD>
    <TD align=3Dright><TT><B>&nbsp;</B></TT></TD>
    <TD align=3Dright><TT><B>End&nbsp;</B></TT></TD>
    <TD align=3Dright><TT><B>Miss&nbsp;</B></TT></TD>
    <TD align=3Dright><TT><B>Ions&nbsp;</B></TT></TD>
    <TD><TT><B>&nbsp;Peptide</B></TT></TD></TR>
  <TR>
    <TD align=3Dright>&nbsp;</TD>
    <TD align=3Dright><TT>767.3694&nbsp;&nbsp;</TT></TD>
    <TD align=3Dright><TT>766.3621&nbsp;&nbsp;</TT></TD>
    <TD align=3Dright><TT>766.3279&nbsp;&nbsp;</TT></TD>
    <TD noWrap align=3Dright><TT>44.6&nbsp;</TT></TD>
    <TD align=3Dright><TT>1&nbsp;</TT></TD>
    <TD noWrap align=3Dright><TT>-&nbsp;</TT></TD>
    <TD align=3Dright><TT>7&nbsp;</TT></TD>
    <TD align=3Dright><TT>0&nbsp;&nbsp;</TT></TD>
    <TD noWrap align=3Dright><TT>---&nbsp;&nbsp;</TT></TD>
    <TD noWrap><TT>&nbsp;-.MASESAR.Q + Oxidation (M)</TT></TD></TR>
  <TR>
    <TD align=3Dright>&nbsp;</TD>
    <TD align=3Dright><TT>855.4174&nbsp;&nbsp;</TT></TD>
    <TD align=3Dright><TT>854.4101&nbsp;&nbsp;</TT></TD>
    <TD align=3Dright><TT>854.4610&nbsp;&nbsp;</TT></TD>
    <TD noWrap align=3Dright><TT>-59.60&nbsp;</TT></TD>
    <TD align=3Dright><TT>402&nbsp;</TT></TD>
    <TD noWrap align=3Dright><TT>-&nbsp;</TT></TD>
    <TD align=3Dright><TT>409&nbsp;</TT></TD>
    <TD align=3Dright><TT>0&nbsp;&nbsp;</TT></TD>
    <TD noWrap align=3Dright><TT>---&nbsp;&nbsp;</TT></TD>
    <TD noWrap><TT>&nbsp;R.LVGPGEQR.H</TT></TD></TR>
  <TR>
    <TD align=3Dright>&nbsp;</TD>
    <TD align=3Dright><TT>919.4952&nbsp;&nbsp;</TT></TD>
    <TD align=3Dright><TT>918.4880&nbsp;&nbsp;</TT></TD>
    <TD align=3Dright><TT>918.4810&nbsp;&nbsp;</TT></TD>
    <TD noWrap align=3Dright><TT>7.53&nbsp;</TT></TD>
    <TD align=3Dright><TT>287&nbsp;</TT></TD>
    <TD noWrap align=3Dright><TT>-&nbsp;</TT></TD>
    <TD align=3Dright><TT>293&nbsp;</TT></TD>
    <TD align=3Dright><TT>1&nbsp;&nbsp;</TT></TD>
    <TD noWrap align=3Dright><TT>---&nbsp;&nbsp;</TT></TD>
    <TD noWrap><TT>&nbsp;R.WKEELSK.T</TT></TD></TR>
  <TR>
    <TD align=3Dright>&nbsp;</TD>
    <TD align=3Dright><TT>919.4952&nbsp;&nbsp;</TT></TD>
    <TD align=3Dright><TT>918.4880&nbsp;&nbsp;</TT></TD>
    <TD align=3Dright><TT>918.4957&nbsp;&nbsp;</TT></TD>
    <TD noWrap align=3Dright><TT>-8.39&nbsp;</TT></TD>
    <TD align=3Dright><TT>231&nbsp;</TT></TD>
    <TD noWrap align=3Dright><TT>-&nbsp;</TT></TD>
    <TD align=3Dright><TT>238&nbsp;</TT></TD>
    <TD align=3Dright><TT>1&nbsp;&nbsp;</TT></TD>
    <TD noWrap align=3Dright><TT>---&nbsp;&nbsp;</TT></TD>
    <TD noWrap><TT>&nbsp;K.EMGVAKLR.D + Oxidation (M)</TT></TD></TR>
  <TR>
    <TD align=3Dright>&nbsp;</TD>
    <TD align=3Dright><TT>1314.6174&nbsp;&nbsp;</TT></TD>
    <TD align=3Dright><TT>1313.6101&nbsp;&nbsp;</TT></TD>
    <TD align=3Dright><TT>1313.5896&nbsp;&nbsp;</TT></TD>
    <TD noWrap align=3Dright><TT>15.6&nbsp;</TT></TD>
    <TD align=3Dright><TT>294&nbsp;</TT></TD>
    <TD noWrap align=3Dright><TT>-&nbsp;</TT></TD>
    <TD align=3Dright><TT>303&nbsp;</TT></TD>
    <TD align=3Dright><TT>0&nbsp;&nbsp;</TT></TD>
    <TD noWrap align=3Dright><TT>---&nbsp;&nbsp;</TT></TD>
    <TD noWrap><TT>&nbsp;K.TIWEANMYMR.L</TT></TD></TR>
  <TR>
    <TD align=3Dright>&nbsp;</TD>
    <TD align=3Dright><TT>1314.6174&nbsp;&nbsp;</TT></TD>
    <TD align=3Dright><TT>1313.6101&nbsp;&nbsp;</TT></TD>
    <TD align=3Dright><TT>1313.5896&nbsp;&nbsp;</TT></TD>
    <TD noWrap align=3Dright><TT>15.6&nbsp;</TT></TD>
    <TD align=3Dright><TT>294&nbsp;</TT></TD>
    <TD noWrap align=3Dright><TT>-&nbsp;</TT></TD>
    <TD align=3Dright><TT>303&nbsp;</TT></TD>
    <TD align=3Dright><TT>0&nbsp;&nbsp;</TT></TD>
    <TD noWrap align=3Dright><TT>12&nbsp;&nbsp;</TT></TD>
    <TD noWrap><TT>&nbsp;K.TIWEANMYMR.L</TT></TD></TR></TBODY></TABLE>
<TABLE border=3D0 cellSpacing=3D0>
  <TBODY>
  <TR>
    <TD><TT>&nbsp;&nbsp;&nbsp;&nbsp;&nbsp;&nbsp;</TT></TD>
    <TD><TT><B>No match to: </B>700.3842, 723.3470, 725.3447, 727.4324,=20
      743.4052, 769.3672, 771.4543, 787.4236, 811.3926, 813.3928, =
815.4706,=20
      831.4496, 857.4175, 859.5063, 875.4725, 899.4390, 901.4373, =
904.9247,=20
      904.9247, 906.9263, 908.9283, 943.4691, 943.4691, 963.5281,=20
    963.5281</TT></TD></TR></TBODY></TABLE><BR>
<TABLE border=3D0 cellSpacing=3D0>
  <TBODY>
  <TR>
    <TD><TT><B><A name=3DHit48>48.</A>&nbsp;&nbsp;&nbsp;</B></TT></TD>
    <TD noWrap><TT><A=20
      =
href=3D"http://zxw-pc/mascot/cgi/protein_view.pl?file=3D../data/20121225/=
F002403.dat&amp;hit=3D48"=20
      =
target=3D_blank>gi|8778881</A>&nbsp;&nbsp;&nbsp;&nbsp;<B>Mass:</B>&nbsp;1=
2992&nbsp;&nbsp;&nbsp;&nbsp;<B>Score:</B>&nbsp;44&nbsp;&nbsp;&nbsp;&nbsp;=
&nbsp;<B>Expect:</B>&nbsp;83&nbsp;&nbsp;<B>Matches:</B>&nbsp;4</TT></TD><=
/TR>
  <TR>
    <TD>&nbsp;</TD>
    <TD noWrap><TT>T7N9.3 [Arabidopsis =
thaliana]</TT></TD></TR></TBODY></TABLE>
<TABLE border=3D0 cellSpacing=3D0 cellPadding=3D0>
  <TBODY>
  <TR>
    <TD><TT>&nbsp;&nbsp;&nbsp;&nbsp;&nbsp;&nbsp;</TT></TD>
    <TD align=3Dright><TT><B>Observed&nbsp;&nbsp;</B></TT></TD>
    <TD noWrap align=3Dright><TT><B>Mr(expt)&nbsp;&nbsp;</B></TT></TD>
    <TD noWrap align=3Dright><TT><B>Mr(calc)&nbsp;&nbsp;</B></TT></TD>
    <TD align=3Dright><TT><B>&nbsp;ppm&nbsp;&nbsp;</B></TT></TD>
    <TD align=3Dright><TT><B>Start&nbsp;</B></TT></TD>
    <TD align=3Dright><TT><B>&nbsp;</B></TT></TD>
    <TD align=3Dright><TT><B>End&nbsp;</B></TT></TD>
    <TD align=3Dright><TT><B>Miss&nbsp;</B></TT></TD>
    <TD align=3Dright><TT><B>Ions&nbsp;</B></TT></TD>
    <TD><TT><B>&nbsp;Peptide</B></TT></TD></TR>
  <TR>
    <TD align=3Dright>&nbsp;</TD>
    <TD align=3Dright><TT>700.3842&nbsp;&nbsp;</TT></TD>
    <TD align=3Dright><TT>699.3769&nbsp;&nbsp;</TT></TD>
    <TD align=3Dright><TT>699.4180&nbsp;&nbsp;</TT></TD>
    <TD noWrap align=3Dright><TT>-58.72&nbsp;</TT></TD>
    <TD align=3Dright><TT>43&nbsp;</TT></TD>
    <TD noWrap align=3Dright><TT>-&nbsp;</TT></TD>
    <TD align=3Dright><TT>47&nbsp;</TT></TD>
    <TD align=3Dright><TT>1&nbsp;&nbsp;</TT></TD>
    <TD noWrap align=3Dright><TT>---&nbsp;&nbsp;</TT></TD>
    <TD noWrap><TT>&nbsp;K.LFKHR.R</TT></TD></TR>
  <TR>
    <TD align=3Dright>&nbsp;</TD>
    <TD align=3Dright><TT>771.4543&nbsp;&nbsp;</TT></TD>
    <TD align=3Dright><TT>770.4470&nbsp;&nbsp;</TT></TD>
    <TD align=3Dright><TT>770.4763&nbsp;&nbsp;</TT></TD>
    <TD noWrap align=3Dright><TT>-37.97&nbsp;</TT></TD>
    <TD align=3Dright><TT>8&nbsp;</TT></TD>
    <TD noWrap align=3Dright><TT>-&nbsp;</TT></TD>
    <TD align=3Dright><TT>13&nbsp;</TT></TD>
    <TD align=3Dright><TT>1&nbsp;&nbsp;</TT></TD>
    <TD noWrap align=3Dright><TT>---&nbsp;&nbsp;</TT></TD>
    <TD noWrap><TT>&nbsp;R.QRVLQK.V</TT></TD></TR>
  <TR>
    <TD align=3Dright>&nbsp;</TD>
    <TD align=3Dright><TT>855.4174&nbsp;&nbsp;</TT></TD>
    <TD align=3Dright><TT>854.4101&nbsp;&nbsp;</TT></TD>
    <TD align=3Dright><TT>854.4724&nbsp;&nbsp;</TT></TD>
    <TD noWrap align=3Dright><TT>-72.96&nbsp;</TT></TD>
    <TD align=3Dright><TT>36&nbsp;</TT></TD>
    <TD noWrap align=3Dright><TT>-&nbsp;</TT></TD>
    <TD align=3Dright><TT>42&nbsp;</TT></TD>
    <TD align=3Dright><TT>0&nbsp;&nbsp;</TT></TD>
    <TD noWrap align=3Dright><TT>---&nbsp;&nbsp;</TT></TD>
    <TD noWrap><TT>&nbsp;R.MIFGIFK.L</TT></TD></TR>
  <TR>
    <TD align=3Dright>&nbsp;</TD>
    <TD align=3Dright><TT>857.4175&nbsp;&nbsp;</TT></TD>
    <TD align=3Dright><TT>856.4102&nbsp;&nbsp;</TT></TD>
    <TD align=3Dright><TT>856.4411&nbsp;&nbsp;</TT></TD>
    <TD noWrap align=3Dright><TT>-36.13&nbsp;</TT></TD>
    <TD align=3Dright><TT>1&nbsp;</TT></TD>
    <TD noWrap align=3Dright><TT>-&nbsp;</TT></TD>
    <TD align=3Dright><TT>7&nbsp;</TT></TD>
    <TD align=3Dright><TT>0&nbsp;&nbsp;</TT></TD>
    <TD noWrap align=3Dright><TT>---&nbsp;&nbsp;</TT></TD>
    <TD noWrap><TT>&nbsp;-.MVCHIVR.Q</TT></TD></TR></TBODY></TABLE>
<TABLE border=3D0 cellSpacing=3D0>
  <TBODY>
  <TR>
    <TD><TT>&nbsp;&nbsp;&nbsp;&nbsp;&nbsp;&nbsp;</TT></TD>
    <TD><TT><B>No match to: </B>723.3470, 725.3447, 727.4324, 743.4052,=20
      767.3694, 769.3672, 787.4236, 811.3926, 813.3928, 815.4706, =
831.4496,=20
      859.5063, 875.4725, 899.4390, 901.4373, 904.9247, 904.9247, =
906.9263,=20
      908.9283, 919.4952, 919.4952, 943.4691, 943.4691, 963.5281, =
963.5281,=20
      1314.6174, 1314.6174</TT></TD></TR></TBODY></TABLE><BR>
<TABLE border=3D0 cellSpacing=3D0>
  <TBODY>
  <TR>
    <TD><TT><B><A name=3DHit49>49.</A>&nbsp;&nbsp;&nbsp;</B></TT></TD>
    <TD noWrap><TT><A=20
      =
href=3D"http://zxw-pc/mascot/cgi/protein_view.pl?file=3D../data/20121225/=
F002403.dat&amp;hit=3D49"=20
      =
target=3D_blank>gi|168064856</A>&nbsp;&nbsp;&nbsp;&nbsp;<B>Mass:</B>&nbsp=
;15765&nbsp;&nbsp;&nbsp;&nbsp;<B>Score:</B>&nbsp;43&nbsp;&nbsp;&nbsp;&nbs=
p;&nbsp;<B>Expect:</B>&nbsp;87&nbsp;&nbsp;<B>Matches:</B>&nbsp;7</TT></TD=
></TR>
  <TR>
    <TD>&nbsp;</TD>
    <TD noWrap><TT>predicted protein [Physcomitrella patens subsp.=20
    patens]</TT></TD></TR></TBODY></TABLE>
<TABLE border=3D0 cellSpacing=3D0 cellPadding=3D0>
  <TBODY>
  <TR>
    <TD><TT>&nbsp;&nbsp;&nbsp;&nbsp;&nbsp;&nbsp;</TT></TD>
    <TD align=3Dright><TT><B>Observed&nbsp;&nbsp;</B></TT></TD>
    <TD noWrap align=3Dright><TT><B>Mr(expt)&nbsp;&nbsp;</B></TT></TD>
    <TD noWrap align=3Dright><TT><B>Mr(calc)&nbsp;&nbsp;</B></TT></TD>
    <TD align=3Dright><TT><B>&nbsp;ppm&nbsp;&nbsp;</B></TT></TD>
    <TD align=3Dright><TT><B>Start&nbsp;</B></TT></TD>
    <TD align=3Dright><TT><B>&nbsp;</B></TT></TD>
    <TD align=3Dright><TT><B>End&nbsp;</B></TT></TD>
    <TD align=3Dright><TT><B>Miss&nbsp;</B></TT></TD>
    <TD align=3Dright><TT><B>Ions&nbsp;</B></TT></TD>
    <TD><TT><B>&nbsp;Peptide</B></TT></TD></TR>
  <TR>
    <TD align=3Dright>&nbsp;</TD>
    <TD align=3Dright><TT>743.4052&nbsp;&nbsp;</TT></TD>
    <TD align=3Dright><TT>742.3979&nbsp;&nbsp;</TT></TD>
    <TD align=3Dright><TT>742.4160&nbsp;&nbsp;</TT></TD>
    <TD noWrap align=3Dright><TT>-24.27&nbsp;</TT></TD>
    <TD align=3Dright><TT>71&nbsp;</TT></TD>
    <TD noWrap align=3Dright><TT>-&nbsp;</TT></TD>
    <TD align=3Dright><TT>76&nbsp;</TT></TD>
    <TD align=3Dright><TT>0&nbsp;&nbsp;</TT></TD>
    <TD noWrap align=3Dright><TT>---&nbsp;&nbsp;</TT></TD>
    <TD noWrap><TT>&nbsp;K.NMLLPR.R</TT></TD></TR>
  <TR>
    <TD align=3Dright>&nbsp;</TD>
    <TD align=3Dright><TT>815.4706&nbsp;&nbsp;</TT></TD>
    <TD align=3Dright><TT>814.4633&nbsp;&nbsp;</TT></TD>
    <TD align=3Dright><TT>814.4548&nbsp;&nbsp;</TT></TD>
    <TD noWrap align=3Dright><TT>10.4&nbsp;</TT></TD>
    <TD align=3Dright><TT>29&nbsp;</TT></TD>
    <TD noWrap align=3Dright><TT>-&nbsp;</TT></TD>
    <TD align=3Dright><TT>35&nbsp;</TT></TD>
    <TD align=3Dright><TT>0&nbsp;&nbsp;</TT></TD>
    <TD noWrap align=3Dright><TT>---&nbsp;&nbsp;</TT></TD>
    <TD noWrap><TT>&nbsp;R.QQAIDIK.N</TT></TD></TR>
  <TR>
    <TD align=3Dright>&nbsp;</TD>
    <TD align=3Dright><TT>899.4390&nbsp;&nbsp;</TT></TD>
    <TD align=3Dright><TT>898.4318&nbsp;&nbsp;</TT></TD>
    <TD align=3Dright><TT>898.5171&nbsp;&nbsp;</TT></TD>
    <TD noWrap align=3Dright><TT>-94.94&nbsp;</TT></TD>
    <TD align=3Dright><TT>71&nbsp;</TT></TD>
    <TD noWrap align=3Dright><TT>-&nbsp;</TT></TD>
    <TD align=3Dright><TT>77&nbsp;</TT></TD>
    <TD align=3Dright><TT>1&nbsp;&nbsp;</TT></TD>
    <TD noWrap align=3Dright><TT>---&nbsp;&nbsp;</TT></TD>
    <TD noWrap><TT>&nbsp;K.NMLLPRR.K</TT></TD></TR>
  <TR>
    <TD align=3Dright>&nbsp;</TD>
    <TD align=3Dright><TT>963.5281&nbsp;&nbsp;</TT></TD>
    <TD align=3Dright><TT>962.5209&nbsp;&nbsp;</TT></TD>
    <TD align=3Dright><TT>962.4920&nbsp;&nbsp;</TT></TD>
    <TD noWrap align=3Dright><TT>29.9&nbsp;</TT></TD>
    <TD align=3Dright><TT>97&nbsp;</TT></TD>
    <TD noWrap align=3Dright><TT>-&nbsp;</TT></TD>
    <TD align=3Dright><TT>105&nbsp;</TT></TD>
    <TD align=3Dright><TT>0&nbsp;&nbsp;</TT></TD>
    <TD noWrap align=3Dright><TT>---&nbsp;&nbsp;</TT></TD>
    <TD noWrap><TT>&nbsp;R.SVDSVETVK.S</TT></TD></TR>
  <TR>
    <TD align=3Dright>&nbsp;</TD>
    <TD align=3Dright><TT>963.5281&nbsp;&nbsp;</TT></TD>
    <TD align=3Dright><TT>962.5209&nbsp;&nbsp;</TT></TD>
    <TD align=3Dright><TT>962.4920&nbsp;&nbsp;</TT></TD>
    <TD noWrap align=3Dright><TT>29.9&nbsp;</TT></TD>
    <TD align=3Dright><TT>97&nbsp;</TT></TD>
    <TD noWrap align=3Dright><TT>-&nbsp;</TT></TD>
    <TD align=3Dright><TT>105&nbsp;</TT></TD>
    <TD align=3Dright><TT>0&nbsp;&nbsp;</TT></TD>
    <TD noWrap align=3Dright><TT>---&nbsp;&nbsp;</TT></TD>
    <TD noWrap><TT>&nbsp;R.SVDSVETVK.S</TT></TD></TR>
  <TR>
    <TD align=3Dright>&nbsp;</TD>
    <TD align=3Dright><TT>1314.6174&nbsp;&nbsp;</TT></TD>
    <TD align=3Dright><TT>1313.6101&nbsp;&nbsp;</TT></TD>
    <TD align=3Dright><TT>1313.5454&nbsp;&nbsp;</TT></TD>
    <TD noWrap align=3Dright><TT>49.3&nbsp;</TT></TD>
    <TD align=3Dright><TT>125&nbsp;</TT></TD>
    <TD noWrap align=3Dright><TT>-&nbsp;</TT></TD>
    <TD align=3Dright><TT>136&nbsp;</TT></TD>
    <TD align=3Dright><TT>0&nbsp;&nbsp;</TT></TD>
    <TD noWrap align=3Dright><TT>---&nbsp;&nbsp;</TT></TD>
    <TD noWrap><TT>&nbsp;R.TPGVMNMAPMYS.- + Oxidation (M)</TT></TD></TR>
  <TR>
    <TD align=3Dright>&nbsp;</TD>
    <TD align=3Dright><TT>1314.6174&nbsp;&nbsp;</TT></TD>
    <TD align=3Dright><TT>1313.6101&nbsp;&nbsp;</TT></TD>
    <TD align=3Dright><TT>1313.5454&nbsp;&nbsp;</TT></TD>
    <TD noWrap align=3Dright><TT>49.3&nbsp;</TT></TD>
    <TD align=3Dright><TT>125&nbsp;</TT></TD>
    <TD noWrap align=3Dright><TT>-&nbsp;</TT></TD>
    <TD align=3Dright><TT>136&nbsp;</TT></TD>
    <TD align=3Dright><TT>0&nbsp;&nbsp;</TT></TD>
    <TD noWrap align=3Dright><TT>---&nbsp;&nbsp;</TT></TD>
    <TD noWrap><TT>&nbsp;R.TPGVMNMAPMYS.- + Oxidation=20
(M)</TT></TD></TR></TBODY></TABLE>
<TABLE border=3D0 cellSpacing=3D0>
  <TBODY>
  <TR>
    <TD><TT>&nbsp;&nbsp;&nbsp;&nbsp;&nbsp;&nbsp;</TT></TD>
    <TD><TT><B>No match to: </B>700.3842, 723.3470, 725.3447, 727.4324,=20
      767.3694, 769.3672, 771.4543, 787.4236, 811.3926, 813.3928, =
831.4496,=20
      855.4174, 857.4175, 859.5063, 875.4725, 901.4373, 904.9247, =
904.9247,=20
      906.9263, 908.9283, 919.4952, 919.4952, 943.4691,=20
  943.4691</TT></TD></TR></TBODY></TABLE><BR>
<TABLE border=3D0 cellSpacing=3D0>
  <TBODY>
  <TR>
    <TD><TT><B><A name=3DHit50>50.</A>&nbsp;&nbsp;&nbsp;</B></TT></TD>
    <TD noWrap><TT><A=20
      =
href=3D"http://zxw-pc/mascot/cgi/protein_view.pl?file=3D../data/20121225/=
F002403.dat&amp;hit=3D50"=20
      =
target=3D_blank>gi|162664110</A>&nbsp;&nbsp;&nbsp;&nbsp;<B>Mass:</B>&nbsp=
;15765&nbsp;&nbsp;&nbsp;&nbsp;<B>Score:</B>&nbsp;43&nbsp;&nbsp;&nbsp;&nbs=
p;&nbsp;<B>Expect:</B>&nbsp;87&nbsp;&nbsp;<B>Matches:</B>&nbsp;7</TT></TD=
></TR>
  <TR>
    <TD>&nbsp;</TD>
    <TD noWrap><TT>predicted protein [Physcomitrella patens subsp.=20
    patens]</TT></TD></TR></TBODY></TABLE>
<TABLE border=3D0 cellSpacing=3D0 cellPadding=3D0>
  <TBODY>
  <TR>
    <TD><TT>&nbsp;&nbsp;&nbsp;&nbsp;&nbsp;&nbsp;</TT></TD>
    <TD align=3Dright><TT><B>Observed&nbsp;&nbsp;</B></TT></TD>
    <TD noWrap align=3Dright><TT><B>Mr(expt)&nbsp;&nbsp;</B></TT></TD>
    <TD noWrap align=3Dright><TT><B>Mr(calc)&nbsp;&nbsp;</B></TT></TD>
    <TD align=3Dright><TT><B>&nbsp;ppm&nbsp;&nbsp;</B></TT></TD>
    <TD align=3Dright><TT><B>Start&nbsp;</B></TT></TD>
    <TD align=3Dright><TT><B>&nbsp;</B></TT></TD>
    <TD align=3Dright><TT><B>End&nbsp;</B></TT></TD>
    <TD align=3Dright><TT><B>Miss&nbsp;</B></TT></TD>
    <TD align=3Dright><TT><B>Ions&nbsp;</B></TT></TD>
    <TD><TT><B>&nbsp;Peptide</B></TT></TD></TR>
  <TR>
    <TD align=3Dright>&nbsp;</TD>
    <TD align=3Dright><TT>743.4052&nbsp;&nbsp;</TT></TD>
    <TD align=3Dright><TT>742.3979&nbsp;&nbsp;</TT></TD>
    <TD align=3Dright><TT>742.4160&nbsp;&nbsp;</TT></TD>
    <TD noWrap align=3Dright><TT>-24.27&nbsp;</TT></TD>
    <TD align=3Dright><TT>71&nbsp;</TT></TD>
    <TD noWrap align=3Dright><TT>-&nbsp;</TT></TD>
    <TD align=3Dright><TT>76&nbsp;</TT></TD>
    <TD align=3Dright><TT>0&nbsp;&nbsp;</TT></TD>
    <TD noWrap align=3Dright><TT>---&nbsp;&nbsp;</TT></TD>
    <TD noWrap><TT>&nbsp;K.NMLLPR.R</TT></TD></TR>
  <TR>
    <TD align=3Dright>&nbsp;</TD>
    <TD align=3Dright><TT>815.4706&nbsp;&nbsp;</TT></TD>
    <TD align=3Dright><TT>814.4633&nbsp;&nbsp;</TT></TD>
    <TD align=3Dright><TT>814.4548&nbsp;&nbsp;</TT></TD>
    <TD noWrap align=3Dright><TT>10.4&nbsp;</TT></TD>
    <TD align=3Dright><TT>29&nbsp;</TT></TD>
    <TD noWrap align=3Dright><TT>-&nbsp;</TT></TD>
    <TD align=3Dright><TT>35&nbsp;</TT></TD>
    <TD align=3Dright><TT>0&nbsp;&nbsp;</TT></TD>
    <TD noWrap align=3Dright><TT>---&nbsp;&nbsp;</TT></TD>
    <TD noWrap><TT>&nbsp;R.QQAIDIK.N</TT></TD></TR>
  <TR>
    <TD align=3Dright>&nbsp;</TD>
    <TD align=3Dright><TT>899.4390&nbsp;&nbsp;</TT></TD>
    <TD align=3Dright><TT>898.4318&nbsp;&nbsp;</TT></TD>
    <TD align=3Dright><TT>898.5171&nbsp;&nbsp;</TT></TD>
    <TD noWrap align=3Dright><TT>-94.94&nbsp;</TT></TD>
    <TD align=3Dright><TT>71&nbsp;</TT></TD>
    <TD noWrap align=3Dright><TT>-&nbsp;</TT></TD>
    <TD align=3Dright><TT>77&nbsp;</TT></TD>
    <TD align=3Dright><TT>1&nbsp;&nbsp;</TT></TD>
    <TD noWrap align=3Dright><TT>---&nbsp;&nbsp;</TT></TD>
    <TD noWrap><TT>&nbsp;K.NMLLPRR.K</TT></TD></TR>
  <TR>
    <TD align=3Dright>&nbsp;</TD>
    <TD align=3Dright><TT>963.5281&nbsp;&nbsp;</TT></TD>
    <TD align=3Dright><TT>962.5209&nbsp;&nbsp;</TT></TD>
    <TD align=3Dright><TT>962.4920&nbsp;&nbsp;</TT></TD>
    <TD noWrap align=3Dright><TT>29.9&nbsp;</TT></TD>
    <TD align=3Dright><TT>97&nbsp;</TT></TD>
    <TD noWrap align=3Dright><TT>-&nbsp;</TT></TD>
    <TD align=3Dright><TT>105&nbsp;</TT></TD>
    <TD align=3Dright><TT>0&nbsp;&nbsp;</TT></TD>
    <TD noWrap align=3Dright><TT>---&nbsp;&nbsp;</TT></TD>
    <TD noWrap><TT>&nbsp;R.SVDSVETVK.S</TT></TD></TR>
  <TR>
    <TD align=3Dright>&nbsp;</TD>
    <TD align=3Dright><TT>963.5281&nbsp;&nbsp;</TT></TD>
    <TD align=3Dright><TT>962.5209&nbsp;&nbsp;</TT></TD>
    <TD align=3Dright><TT>962.4920&nbsp;&nbsp;</TT></TD>
    <TD noWrap align=3Dright><TT>29.9&nbsp;</TT></TD>
    <TD align=3Dright><TT>97&nbsp;</TT></TD>
    <TD noWrap align=3Dright><TT>-&nbsp;</TT></TD>
    <TD align=3Dright><TT>105&nbsp;</TT></TD>
    <TD align=3Dright><TT>0&nbsp;&nbsp;</TT></TD>
    <TD noWrap align=3Dright><TT>---&nbsp;&nbsp;</TT></TD>
    <TD noWrap><TT>&nbsp;R.SVDSVETVK.S</TT></TD></TR>
  <TR>
    <TD align=3Dright>&nbsp;</TD>
    <TD align=3Dright><TT>1314.6174&nbsp;&nbsp;</TT></TD>
    <TD align=3Dright><TT>1313.6101&nbsp;&nbsp;</TT></TD>
    <TD align=3Dright><TT>1313.5454&nbsp;&nbsp;</TT></TD>
    <TD noWrap align=3Dright><TT>49.3&nbsp;</TT></TD>
    <TD align=3Dright><TT>125&nbsp;</TT></TD>
    <TD noWrap align=3Dright><TT>-&nbsp;</TT></TD>
    <TD align=3Dright><TT>136&nbsp;</TT></TD>
    <TD align=3Dright><TT>0&nbsp;&nbsp;</TT></TD>
    <TD noWrap align=3Dright><TT>---&nbsp;&nbsp;</TT></TD>
    <TD noWrap><TT>&nbsp;R.TPGVMNMAPMYS.- + Oxidation (M)</TT></TD></TR>
  <TR>
    <TD align=3Dright>&nbsp;</TD>
    <TD align=3Dright><TT>1314.6174&nbsp;&nbsp;</TT></TD>
    <TD align=3Dright><TT>1313.6101&nbsp;&nbsp;</TT></TD>
    <TD align=3Dright><TT>1313.5454&nbsp;&nbsp;</TT></TD>
    <TD noWrap align=3Dright><TT>49.3&nbsp;</TT></TD>
    <TD align=3Dright><TT>125&nbsp;</TT></TD>
    <TD noWrap align=3Dright><TT>-&nbsp;</TT></TD>
    <TD align=3Dright><TT>136&nbsp;</TT></TD>
    <TD align=3Dright><TT>0&nbsp;&nbsp;</TT></TD>
    <TD noWrap align=3Dright><TT>---&nbsp;&nbsp;</TT></TD>
    <TD noWrap><TT>&nbsp;R.TPGVMNMAPMYS.- + Oxidation=20
(M)</TT></TD></TR></TBODY></TABLE>
<TABLE border=3D0 cellSpacing=3D0>
  <TBODY>
  <TR>
    <TD><TT>&nbsp;&nbsp;&nbsp;&nbsp;&nbsp;&nbsp;</TT></TD>
    <TD><TT><B>No match to: </B>700.3842, 723.3470, 725.3447, 727.4324,=20
      767.3694, 769.3672, 771.4543, 787.4236, 811.3926, 813.3928, =
831.4496,=20
      855.4174, 857.4175, 859.5063, 875.4725, 901.4373, 904.9247, =
904.9247,=20
      906.9263, 908.9283, 919.4952, 919.4952, 943.4691,=20
  943.4691</TT></TD></TR></TBODY></TABLE><BR>
<H3>Search Parameters</H3><FONT face=3D"Courier =
New,Courier,monospace"><PRE><B>Type of search         : MS/MS Ion =
Search</B>
<B>Enzyme                 : Trypsin</B>
<B>Variable modifications : <A =
href=3D"http://zxw-pc/mascot/cgi/client.pl?modification&amp;mod_name=3DOx=
idation+%28M%29&amp;file=3D../data/20121225/F002403.dat" =
target=3D_blank>Oxidation (M)</A></B>
<B>Mass values            : Monoisotopic</B>
<B>Protein Mass           : Unrestricted</B>
<B>Peptide Mass Tolerance : =C2=B1 100 ppm</B>
<B>Fragment Mass Tolerance: =C2=B1 0.8 Da</B>
<B>Max Missed Cleavages   : 1</B>
<B>Instrument type        : MALDI-TOF-TOF</B>
<A name=3DQuery1><B>Query1 (700.3842,1+)   </A>: &lt;no title&gt;</B>
<A name=3DQuery2><B>Query2 (723.3470,1+)   </A>: &lt;no title&gt;</B>
<A name=3DQuery3><B>Query3 (725.3447,1+)   </A>: &lt;no title&gt;</B>
<A name=3DQuery4><B>Query4 (727.4324,1+)   </A>: &lt;no title&gt;</B>
<A name=3DQuery5><B>Query5 (743.4052,1+)   </A>: &lt;no title&gt;</B>
<A name=3DQuery6><B>Query6 (767.3694,1+)   </A>: &lt;no title&gt;</B>
<A name=3DQuery7><B>Query7 (769.3672,1+)   </A>: &lt;no title&gt;</B>
<A name=3DQuery8><B>Query8 (771.4543,1+)   </A>: &lt;no title&gt;</B>
<A name=3DQuery9><B>Query9 (787.4236,1+)   </A>: &lt;no title&gt;</B>
<A name=3DQuery10><B>Query10 (811.3926,1+)  </A>: &lt;no title&gt;</B>
<A name=3DQuery11><B>Query11 (813.3928,1+)  </A>: &lt;no title&gt;</B>
<A name=3DQuery12><B>Query12 (815.4706,1+)  </A>: &lt;no title&gt;</B>
<A name=3DQuery13><B>Query13 (831.4496,1+)  </A>: &lt;no title&gt;</B>
<A name=3DQuery14><B>Query14 (855.4174,1+)  </A>: &lt;no title&gt;</B>
<A name=3DQuery15><B>Query15 (857.4175,1+)  </A>: &lt;no title&gt;</B>
<A name=3DQuery16><B>Query16 (859.5063,1+)  </A>: &lt;no title&gt;</B>
<A name=3DQuery17><B>Query17 (875.4725,1+)  </A>: &lt;no title&gt;</B>
<A name=3DQuery18><B>Query18 (899.4390,1+)  </A>: &lt;no title&gt;</B>
<A name=3DQuery19><B>Query19 (901.4373,1+)  </A>: &lt;no title&gt;</B>
<A name=3DQuery20><B>Query20 (904.9247,1+)  </A>: &lt;no title&gt;</B>
<A name=3DQuery21><B>Query21 (904.9247,1+)  </A>: Label: I20, Spot_Id: =
795004, Peak_List_Id: 464974, MSMS Job_Run_Id: 23273, Comment: </B>
<A name=3DQuery22><B>Query22 (906.9263,1+)  </A>: &lt;no title&gt;</B>
<A name=3DQuery23><B>Query23 (908.9283,1+)  </A>: &lt;no title&gt;</B>
<A name=3DQuery24><B>Query24 (919.4952,1+)  </A>: &lt;no title&gt;</B>
<A name=3DQuery25><B>Query25 (919.4952,1+)  </A>: Label: I20, Spot_Id: =
795004, Peak_List_Id: 464975, MSMS Job_Run_Id: 23273, Comment: </B>
<A name=3DQuery26><B>Query26 (943.4691,1+)  </A>: &lt;no title&gt;</B>
<A name=3DQuery27><B>Query27 (943.4691,1+)  </A>: Label: I20, Spot_Id: =
795004, Peak_List_Id: 464976, MSMS Job_Run_Id: 23273, Comment: </B>
<A name=3DQuery28><B>Query28 (963.5281,1+)  </A>: &lt;no title&gt;</B>
<A name=3DQuery29><B>Query29 (963.5281,1+)  </A>: Label: I20, Spot_Id: =
795004, Peak_List_Id: 464977, MSMS Job_Run_Id: 23273, Comment: </B>
<A name=3DQuery30><B>Query30 (1314.6174,1+) </A>: &lt;no title&gt;</B>
<A name=3DQuery31><B>Query31 (1314.6174,1+) </A>: Label: I20, Spot_Id: =
795004, Peak_List_Id: 464978, MSMS Job_Run_Id: 23273, Comment: </B>
</PRE></FONT>
<P>
<TABLE border=3D2 cellSpacing=3D2 cellPadding=3D1 width=3D"100%">
  <TBODY>
  <TR>
    <TD noWrap align=3Dcenter><B>Mascot:</B>&nbsp; <A=20
      =
href=3D"http://www.matrixscience.com/">http://www.matrixscience.com/</A> =

  </TD></TR></TBODY></TABLE></P></BODY></HTML>

------=_NextPart_000_0036_01CDE360.285B73A0
Content-Type: image/gif
Content-Transfer-Encoding: base64
Content-Location: http://zxw-pc/mascot/images/88x31_logo_white.gif

R0lGODlhWAAfANX/AMDAwP/v7//f3//Pz/+/v/+vr/+fn/+Pj/9/f/9wcP9gYP9QUP9AQP8wMP8g
IP8QEP8AAO/v/+/v79/f/9/f38/P/8/Pz7+//7+/v6+v/6+vr5+f/5+fn4+P/4+Pj39//39/f3Bw
/3BwcGBg/2BgYFBQ/1BQUEBA/0BAQDAw/zAwMCAg/yAgIBAQ/xAQEAAA/wAAAAAAAAAAAAAAAAAA
AAAAAAAAAAAAAAAAAAAAAAAAAAAAAAAAAAAAAAAAAAAAACH5BAEAAAAALAAAAABYAB8AQAb/QIBw
SCwaj8ikcslsEl0wTDHz+bxOgMrp8mpFiJFThfsyjl4j82tVLaVGk+Hq1TF2ut8jCkYRSkgcToKD
hIQUKiBCHnxEAghDBA8QQg4QBEQBQwyWQ5ICAAsBAZcACKQJEAsMQgQQk5hCAhAPlAACn0MkUYMS
HCIaABMfJychRSPEH0YbWEMXJyUhxCPSJQAb0icjH8gfeRvIxRnXxCfeGcQlFwAWIn1HLC7vQhtl
AFZ1ES0v6/QrRGSIWPlXpF6LISWuVNgA4EyaIRta9Jvw4kUcInsCDZEARcqQBQ6I0AJQAEIDIgQU
xJo1pOQqIQFUCmFQyYAQAzZBQXikqYAQ/wQQZAIgkFPIHmCFkipdyrSp06eDSLiQUDBhM3JrjFSY
Y++aMgAnXnwdUUFIwodgX1gTso/hkAgVK0w4Ma4IBxZHQMDACzCNlRJiKFokEu5EiopFrFwdYiWF
EC5rhYQ1BqbEhsN1inCE4YGIBBAo5kEdrRS0EQkwEhEp0AABAgYGeA6liUBBAgOXFDDYvUDA7t+/
LxHYzTPAb1wHHCxAsMBAgtnAf2cawsGFhSIUYOwiAtSVgwFCDphM4mmlpQQhiSgQMMBVAAEyNx1A
UtJBgQVCh2DQjoRE5yEOODDdAA+AV0oqMClgoAIQzDcTJwAE8Fp4zwEIwXQANABBTillEv9AeREu
px8LGpFm4okopqjiiiyOxoEKHg2xz2Jn8KPVPkSYA0AGeDT0EI8v5HEYWiG84BhEiAEQARueoXDd
EYv8R0QKij2GzAtuvVUCkIwJUUFFF30l2EVf2nhNVkWEBVhZRnDASBH7wUBVjhEoFkYEZ3w1BFkA
BESEYGy+1dYFH6wQaJ89HgMmlDC4cIQIMJBQRAlxWNHCOEWi5ZUzSQqhzwt1ETGHW1UKMSYRFaRQ
1h1HErEIX3ZZl2NFjo2QRglcpZBBBIehIcQIuQpzwj4tnHDRXMSKseMaHzxT0QppZNArFh/0ukI/
RqlQhAkmiNbitwBIoMKTG71ZxC1JEIDsYYqjJEUBCSB4q5dqQrSHS3s5GRDUEAmMpFNRlZBigL/i
PTCggBFqCLBMAcwyHQInDWFBpEfooi0RmzBAyiMfQhieTwdW+C8ABxCA7lAIoLKAEKGQBEF6H1n4
SSjqDpHddkS4KakRBWzCEgDyIaHvyj8FVcADRdkiU00JgNcwBLgYsQkC+pJChF4oHDFxEQnIBnTE
AauXSXswDy2ETwl8YtwQ7TVY78uNyMQgT5e0LMTEUua1swAF9MybgT8FiN8n8Emi8QALuLJAAgxI
ou4mD8h2QH4BLPBAA8tlMpwrtvmcCQgieDAnuKQXEgQAOw==

------=_NextPart_000_0036_01CDE360.285B73A0
Content-Type: application/octet-stream
Content-Transfer-Encoding: base64
Content-Location: http://zxw-pc/mascot/cgi/score_gif.pl?score_gif_680966980077

R0lGODlhkAHIAMIAAP///wAAAP8AAAD/AAAA/////wAAAAAAACH5BAEAAAAALAAAAACQAcgAAAP+
CLrc/jDKSau9OOvNu/9gKI5kaZ5oqq5s675wLM90bd94ru987//AoHBILBqPyKRyyWw6n9CodEqt
Wq/YrHbL7Xq/4LB4TC6bz+i0es1uu9/wuHxOr98I+AFDv+Ar/ACAggKEAgOFhnuKfYt/C4aIhwKO
jJWUl4GNmZabmIKan5yhnqCloqakp6qprJ2uo6+osauzQAS1uLCShLu5sny8kZOtur/GtMXIx8TL
vsrPzNDO0dQdAQrXKbfT05CFktXF35HNyeHl6NLm3Ovt6efq77ga2dfZJ9vspsHj8aLC3+S58wev
oD6CBw0OVChQVgZ72LQ1ZDQuIMJBFSctTMj+caPHiQwvguw4EhYGiADumSDw8V/GRCIVeOMXsibJ
mDZb5izJE+fDiBJ1vgKocSK/YD6FKu25MynTm00xCdm2VOYubztfVo0KtetWr0+/ihWhcqVTAEch
JSUKk+vYs27DyoULloPKsiTygdVakmjduHTfAh78tzCgkwzwhsDDsi9fnDOxGp5LWPDkwJQ5VgjA
ubPiEbfE+q2a9hDm05UzW16t+sNns38jg9tbujXqy6lvs74dJB9p2cO8st2duzju48SP2+L5OOdo
28aTS4eOvJk1baKbQwU+bLpu6t6jg9e0OaXn1yBCOz5at3Tw8NW/yxc/fx69xBJjX529VDv+/P/j
1QcgXb2d5d5a/gVI34LxMWjZck4leNFzAirY4IUDGmfBeZ1ht55sIHHnoIUZYkjiSIipwJhhFIZ0
4IgVxgjjjJptgB5oUYlIG4gymthjiUDKY2MLvhkFHIK1/XiikkzSaNKGHN7ogV79JelcRj46uaSW
TdrXQ2NI8liTjkF2WSaXNPqgXpi9/Lbfe1tmKeeZczpUoH4AZWVlnWbGSWeJd7Z35JV7/unnoX3y
9gOVDUmoUIt8ohnppHQuml2h75CJqKSGJkqYmixi6aYwnlK6qan13cfCinhWpKeYqHJ6aqdcpZjS
qgYOKpyjsfZKq68obriAlOkxh+mEos7+qmypvwp1QZQeskkOZG92t6yszF5b47O4XjqToG9mKy62
5G67aI7Vvrqfts2y6y4nNnaYH7ikEgpru+MCm+86Pw1rgV4AAPwAoyLx6hGk+JabsL6t2HorBXgw
cIvADYBp77rU5snwxgt3bGd5/k4w8QL5UExyqOyN2o/C77K8LwieXVDyyRFQFWK6O2Ls8s4ct/zC
zAroxdjQuYZ78bQ8e/xyvkTSHLAEBDNkcDkI+6x00nHierLJJHur83Y4X93z0jxrQ3TQEKP8rcpI
YU322OVOha7GVd5r9d1vAwohvSvveqzbgMM96d45I+332ngHLrbe3K7qteE6aZp34oL+Vyps048T
wnfblVO+uIVDNt0qTYVbpLjnqCva7wpFxvTi4V9/PvnsDD50Hj4RR/h3R1XT3rnv8Fn6YeyZhp36
6cBndhKxH6x5tOZsq4X89L9reF89+W0ludS7y06994VdDxQ+RdcLO+THV69+cj9hj0LUJE2tTu/f
pw++s8tzpmLmvNxMt/0ATJ5PQMW/zUlvfQGs3wDjpb/s+c9VpeufABVIwa6oanywMaBpnifBCt4v
geYCGQZLAL+PyC8c9EPgBFVYqxQxTwOM4V9bwPa/FX7QhsGaQJReCEO1tclIRmOhEG/YQghpz3gF
6x4IiTjEj+WvgeRryuuUMpwlWhH+h7RYHeuMZTdkpeyKHgSjK2wHRXzI8Ig1DCMW1diwy3VreIXQ
IJzW2EQ68oset3vf3CBYN+LZUYxMPMzeorfB85mujmxEJDfIKK8oqgt9XkTcHyeZSEFe0IxwPGTk
kFhJQILQLrhzniGL4jpdBdKTlAwBDzNgs4zxsVFKTOUp6YjHRjqSkHN81AkVOctEEq6PkNTlF2WJ
ygpCiUPR4uAMN5lGXhbTmdZYJSt9GEdcEvOaxoyX1tD4yiR2sZPYFKLtXNA6F5lSIFUMZy+hyciY
6VF33+RdstT5TPAJT1qaLF4z18lPMfJgRQUcxfY2McV6GvRtchudZEJRUIrEEpz+EFVfoKxJCoOl
M6L9pOW54OnHP1x0KPPE6EEDd09l6oJ+A82oSFdIwEyS8hIplck56UnTst2Jm6Rj6EwdsUuVslOc
gwSi+T5h0Z6O9KcLY93Z/sXFjgbioxgZ5kqnKtF5sfKMoEApJ5F6VHu+j1Uyoyb0GhFTtOyUqzWt
6hbRVrOh5Q6nC11EQ3n6ULRSNak/w0A5bzLXTBS1rj4NrM/yGlaOBvOpf5XkXbuqLRU5rQIWG+Uy
96DVfTI2rb9SUe7CGlCybhUYZxUsZht70wfmVK6hNWs8RbtYpgW1lEEkavegetnWSuqXsFwtbfuQ
QtbaVa3/xKpLpNqJstr2t3j+/adYX1rcz8o0trVFLmmNaNq4VqKvejDqaLdbOzVtlqKxSKxTV7Pb
4/rWkl9q6mGr1UGQElc6vY2ub0sq2ZOGtLmWRY1xpcvdMaa3s5YoK3bnMuD+zre0rjztdVOr3Ufm
08BHnahQ+yZb3Ta4vvKNLm69Od7yIva9qokvhMNJXyqKt5qeze9g9nteDf/XpbUQcGpPU2DzPjOh
cOUPaqHr0NXK5cItJvFrzcljuloYsC6d7Iip6t0SouPED/bofeE75QyntcTohDJz/cBipnR5yb9t
KT63/AjnmrXI8akxf4+L4+rqeMFozi6SDRvlNdv5SRuV4ym0rOTKeDjIbM7+cwT7/OEjKxZDIrax
kL8kXE9UtpvF+bKiIypmDsbYzGp+S6at7EsEjwnTDJ6zg9sL6DuTZ8h8DbWhxxuWP3M6zIIGZp3Z
S2j2zinRpr7yP/OQZPuC2CoqZkd5ZRznYhJ7qKeq9Cgvnd9NI6N3AwZyAKMt6gu1OcHWpQS1fQyN
mPK51HJe9XpBh+qWbLvD0oYzsnmr5VxLebZV7tKGuSfuWeNaHPD+NVrMjNFHK/i2amq0ew/NZX4L
21HHpvBIE865zL54zMyGNEFnjMJ4n3vc17z4rMlNXWy/WduqZnW3nfttxpa8VBKG7bqNjO5q6zTO
f773EmMe7zTFOrctrzf+mePRboEaPLD+znavsBzJnP8wwD//xbBBXWxsMvyADtcBQGHs82ZT/OC/
1jipbYNdVz9D67UO+scX6WkaShy0xU43TEmeb27Hpec4X+/Srd70NuYZvBU2Osaj0XW4C2juZ6ea
30GedpcTwck8b7vex8phuddc0sudhbOJIXbNhVfxe/dScHud1ccn/dkIZ/rKG+RtwyOd7qOnta8J
bp2HW7rqgT9z6gWf9ZBnXtOh9TrfbW9vzwcbzxvNseVfPnu14zfwJxfP4OOH+Sg/vZAbIWcPpcj7
rbPb9IRPPc31jRzA/1uezd852PHnWK5BAPHnSP7Aj07vxe98379vtcX+r96Oylurx+6vtRMzaH4H
RNbE4Rdx33cwoYd6Cjcfped23SB6B/huOmdB7/Q0nEV1KRZ7k5cL0FZ9+kdjuWd8aFd8AQh7A7h/
EWh+bnWCKJiCKriCLNiCLviCMBiDMjiDNFiDNniDOJiDOriDKCg6EshUItB/epUXOFKEi2GERxiE
RKiESFh+08SESQiFxdKEU0KFVSiFUxiFWrhWQ4iFV+iFHSCEXbiFX0iGYbiEZniGgZKFbNiGZeiG
apiGHCCGQAiGc4iGgtY8VhiHcMiHemiHdwiIG0CHkIWHdnCIiJiIiriIjNiIjviIclAym2UDAEOI
XBgwk1gDkmiJobT+WZzYidsAVjTgVhKzA7kDNJooNJ+IO491B6HYijEgMCNDiRUDizBAMZmoiT9o
i3k1M6tIQhL4i+Tzimw1iqyCijOwVLxITmA1i3dQjNAoA8RIjLoYjKKYjMV4jdK4Ncvog0LzjGhD
jbS4i8LIhNMIjtRYjlOYjlL3g+pohO9IhOKYiseIA6RIivQYMcgojUSzj7roj6MYjfaIidpYjfHY
hAe5jt1IWABJWMG4i9gYju0IjQmZhPg4jgvpkAUZkQRpj5NYkWF4isqYjJkIkpB4kiiZkiq5kizZ
ki75kjAZkzI5kzRZkzaZiO4kQhHAQ7Z0kz7ZBPfAPNIkAUH5k0aVyQRFaQ9B2UA52UhQpJQQgBdO
yZTmMSxldJRY2QJJiT1F+TDj05VV6ZUN8JT+spURAZZZmZYp4E5l0ZV30ZQhI5YO4D5xiRJW2ZNq
mZcj0JZjGTJ38QBgeSN2+ZVyOZR6eZg6WZh+eZaAWZeNyZiQeSt8iZiUuZd9OZZl9JSaSZefMZVL
SZd3WZmiOZqkWZqmeZo/mQAAOw==

------=_NextPart_000_0036_01CDE360.285B73A0
Content-Type: application/octet-stream
Content-Transfer-Encoding: quoted-printable
Content-Location: http://zxw-pc/mascot/templates/browser.js

	var browser_EXCLUDE =3D 1;=20
	var browser_IE =3D 0;=20
	var browser_IE4 =3D 0;=20
	var browser_IE5 =3D 0;=20
	var browser_IE6 =3D 0;
	var browser_MZ7 =3D 0;
	var browser_NS3 =3D 0;
	var browser_NS4 =3D 0;
	var browser_NS6 =3D 0;=20
	var browser_NS7 =3D 0;=20
	var browser_OP5 =3D 0;=20
	var browser_OP6 =3D 0;
	var browser_OP7 =3D 0;
	var browser_KDE =3D 0;
	var browser_SAF =3D 0;

	var agt=3Dnavigator.userAgent.toLowerCase();

  if(typeof navigator.vendor !=3D "undefined" && navigator.vendor =3D=3D =
"KDE"){
  	var thisKDE =3D agt;
  	var splitKDE =3D thisKDE.split("konqueror/");
  	var aKDE =3D splitKDE[1] . split("; ");
  	var KDEn =3D parseFloat(aKDE[0]);
  	if (KDEn >=3D 2.2) {
  		browser_KDE =3D 1;
  //		browser_NS6 =3D 1;
  		browser_EXCLUDE =3D 0;
  	}
  }

  else if(agt.indexOf('webtv') !=3D -1){browser_EXCLUDE =3D 1;}
 =20
  else if(typeof window.opera !=3D "undefined"){
  	browser_EXCLUDE =3D 0;
  	if(agt.indexOf("opera/5") !=3D -1 || agt.indexOf("opera 5") !=3D =
-1){browser_OP5 =3D 1;}
  	if(agt.indexOf("opera/6") !=3D -1 || agt.indexOf("opera 6") !=3D =
-1){browser_OP6 =3D 1;}
  	if(agt.indexOf("opera/7") !=3D -1 || agt.indexOf("opera 7") !=3D =
-1){browser_OP7 =3D 1;}
  }
 =20
  else if(typeof document.all !=3D "undefined"){
  	browser_EXCLUDE =3D 0;
  	browser_IE =3D 1;
  	if(typeof document.getElementById !=3D "undefined"){
  		browser_IE5 =3D 1;
  		if(agt.indexOf("msie 6") !=3D -1){
  			browser_IE6 =3D 1;
  		}
  	}
  	else{browser_IE4 =3D 1;}
  }
 =20
  else if(typeof document.getElementById !=3D "undefined"){
  	browser_EXCLUDE =3D 0;
  	if(agt.indexOf("netscape/6") !=3D -1 || agt.indexOf("netscape6") !=3D =
-1){browser_NS6 =3D 1;}
  	else if(agt.indexOf("netscape/7") !=3D -1 || agt.indexOf("netscape7") =
!=3D -1){browser_NS6 =3D 1; browser_NS7 =3D 1;}
  	else if(agt.indexOf("gecko") !=3D -1){browser_NS6 =3D 1; browser_MZ7 =
=3D 1;}
  	if(agt.indexOf("safari") !=3D -1 || (typeof document.childNodes !=3D =
"undefined" && typeof document.all =3D=3D "undefined" && typeof =
navigator.taintEnabled =3D=3D "undefined")){browser_MZ7 =3D 0; =
browser_NS6 =3D 1; browser_SAF =3D 1;}
  }
 =20
  else if((agt.indexOf('mozilla') !=3D -1) && =
(parseInt(navigator.appVersion) >=3D 3)){
  	browser_EXCLUDE =3D 0;
  	if (parseInt(navigator.appVersion) >=3D 4) {
    	browser_NS4 =3D 1;
  	} else {
    	browser_NS3 =3D 1;
  	}
  	if(typeof navigator.mimeTypes['*'] =3D=3D "undefined"){
  		browser_EXCLUDE =3D 1;
  		browser_NS4 =3D 0;
    	browser_NS3 =3D 0;
  	}
  }
 =20
  if(agt.indexOf('escape') !=3D -1){browser_EXCLUDE =3D 1; browser_NS3 =
=3D 0; browser_NS4 =3D 0;}
 =20
  if(typeof navigator.__ice_version !=3D "undefined"){browser_EXCLUDE =
=3D 1; browser_IE4 =3D 0;}

	var sTemp =3D "Browser detected as ";
	if (browser_EXCLUDE) { sTemp +=3D "EXCLUDE " }
	if (browser_IE)  { sTemp +=3D "IE " }
	if (browser_IE4) { sTemp +=3D "IE4 " }
	if (browser_IE5) { sTemp +=3D "IE5 " }
	if (browser_IE6) { sTemp +=3D "IE6 " }
	if (browser_MZ7) { sTemp +=3D "MZ7 " }
	if (browser_NS3) { sTemp +=3D "NS3 " }
	if (browser_NS4) { sTemp +=3D "NS4 " }
	if (browser_NS6) { sTemp +=3D "NS6 " }
	if (browser_NS7) { sTemp +=3D "NS7 " }
	if (browser_OP5) { sTemp +=3D "OP5 " }
	if (browser_OP6) { sTemp +=3D "OP6 " }
	if (browser_OP7) { sTemp +=3D "OP7 " }
	if (browser_KDE) { sTemp +=3D "KDE " }
	if (browser_SAF) { sTemp +=3D "SAF " }
//	alert(sTemp);

------=_NextPart_000_0036_01CDE360.285B73A0--
