# Supplementary material for: Proteomic Analyses Provide Novel Insights into Plant Growth and Ginsenoside Biosynthesis in Forest Cultivated Panax ginseng (F. Ginseng)
Source: Front Plant Sci. 2016 Jan 26;7:1. doi: 10.3389/fpls.2016.00001 (PMC4726751; doi:10.3389/fpls.2016.00001)
Supplement: Supplementary file 6 [file DataSheet1.ZIP › The raw files of MS/the raw files of MALDI-TOFTOF MS/I22.mht]

From: =?gb2312?B?08kgV2luZG93cyBJbnRlcm5ldCBFeHBsb3JlciA5ILGjtOY=?=
Subject: Protein Summary Report (Project: zxw, Spot Set: zxw\20121225, Label: I22, Spot Id: 795006, Peak List Id: 464817, MS Job Run Id: 23272)
Date: Wed, 26 Dec 2012 11:57:40 +0800
MIME-Version: 1.0
Content-Type: multipart/related;
	type="text/html";
	boundary="----=_NextPart_000_0048_01CDE360.34FCF110"
X-MimeOLE: Produced By Microsoft MimeOLE V6.1.7601.17609

���� MIME ��ʽ�Ķ෽�ʼ���

------=_NextPart_000_0048_01CDE360.34FCF110
Content-Type: text/html;
	charset="utf-8"
Content-Transfer-Encoding: quoted-printable
Content-Location: http://zxw-pc/mascot/cgi/master_results.pl?file=..%2Fdata%2F20121225%2FF002405.dat&REPTYPE=protein&_sigthreshold=0.05&REPORT=50&_server_mudpit_switch=99999999&_ignoreionsscorebelow=0&_showsubsets=0&_showpopups=TRUE&_sortunassigned=scoredown&_requireboldred=0

=EF=BB=BF<!DOCTYPE HTML PUBLIC "-//W3C//DTD HTML 4.0 Transitional//EN">
<!-- 0 seconds --><!-- 0 seconds --><!-- 0 seconds =
--><HTML><HEAD><TITLE>Protein Summary Report (Project: zxw, Spot Set: =
zxw\20121225, Label: I22, Spot Id: 795006, Peak List Id: 464817, MS Job =
Run Id: 23272)</TITLE>
<META content=3D"text/html; charset=3Dutf-8" http-equiv=3DContent-Type>
<STYLE type=3Dtext/css>.tooltip {
	POSITION: absolute; VISIBILITY: hidden; TOP: 0px; LEFT: 0px
}
</STYLE>

<SCRIPT language=3DJavaScript type=3Dtext/javascript=20
src=3D"http://zxw-pc/mascot/templates/browser.js"></SCRIPT>

<SCRIPT language=3DJavaScript>=0A=
<!-- Begin hiding Javascript from old browsers.=0A=
 =0A=
  var arrayReady=3D0;=0A=
  =0A=
  if (document.images){=0A=
    redBall =3D new Image();=0A=
    redBall.src =3D "../images/red_ball_white.gif";  =0A=
    cyanBall =3D new Image();=0A=
    cyanBall.src =3D "../images/cyan_ball_white.gif";  =0A=
  }=0A=
  =0A=
  function cover(hit,query,protSeq){=0A=
    document.Results.OV_Title.value =3D queryTitle[query];=0A=
    document.Results.OV_Accession.value =3D protName[hit];=0A=
    document.Results.OV_Sequence.value =3D protSeq;=0A=
    if (hit =3D=3D 0) {=0A=
      self.status =3D queryTitle[query];=0A=
    } else {=0A=
      self.status =3D protName[hit] + ": " + protSeq;=0A=
    }=0A=
    if (protSeq !=3D "" && document.fred && arrayReady =3D=3D 1){=0A=
      var i =3D 0;=0A=
      var element =3D 0;=0A=
      element =3D eval(protSeq+"["+i+"]");=0A=
      while(element) {=0A=
        document.images[element].src =3D redBall.src;=0A=
        i++;=0A=
        element =3D eval(protSeq+"["+i+"]");=0A=
      }=0A=
    }=0A=
  }=0A=
=0A=
  function uncover(hit,query,protSeq){=0A=
    document.Results.OV_Title.value =3D "-Query-";=0A=
    document.Results.OV_Accession.value=3D"-Accession-";=0A=
    document.Results.OV_Sequence.value=3D"-Sequence-";=0A=
    self.status=3D"";=0A=
    if (protSeq !=3D "" && document.fred && arrayReady =3D=3D 1){=0A=
      var i =3D 0;=0A=
      var element =3D 0;=0A=
      element =3D eval(protSeq+"["+i+"]");=0A=
      while(element) {=0A=
        document.images[element].src =3D cyanBall.src;=0A=
        i++;=0A=
        element =3D eval(protSeq+"["+i+"]");=0A=
      }=0A=
    }=0A=
  }=0A=
=0A=
  function checkQuery(checkState,numChecks,form){=0A=
    if (numChecks =3D=3D 1){=0A=
      form.QUE.checked =3D checkState;=0A=
    } else {=0A=
      for (var i =3D 0; i < form.elements.length; i++) {=0A=
        if (form.elements[i].name =3D=3D "QUE"){=0A=
          form.elements[i].checked =3D checkState;=0A=
        }=0A=
      }=0A=
    }=0A=
  }=0A=
=0A=
  function SaveClicks(checkBox,form){=0A=
    if (form.ErrTolRepeat && form.ErrTolRepeat.checked) {=0A=
      return;=0A=
    }=0A=
    var checkState =3D checkBox.checked;=0A=
    var thisHit =3D 0;=0A=
    for (var i =3D 0; i < form.elements.length; i++) {=0A=
      if (thisHit =3D=3D 1){=0A=
        if (form.elements[i].name =3D=3D "QUE") {=0A=
          form.elements[i].checked =3D !checkState;=0A=
        } else {=0A=
          break;=0A=
        }=0A=
      } else {=0A=
        if (form.elements[i] =3D=3D checkBox){=0A=
          thisHit =3D 1;=0A=
        }=0A=
      }=0A=
    }=0A=
  }=0A=
=0A=
  function unMatched(form){=0A=
    var numMisses =3D 0;=0A=
    for (var i =3D 0; i < form.elements.length; i++) {=0A=
      if (form.elements[i].name =3D=3D "MISSES"){=0A=
        numMisses++;=0A=
      } =0A=
    }=0A=
    if (numMisses < 1) {=0A=
      alert("No unmatched mass values to be searched");=0A=
      return false;=0A=
    }=0A=
    for (var i =3D 0; i < form.elements.length; i++) {=0A=
      if (form.elements[i].name =3D=3D "QUE"){=0A=
        form.elements[i].name =3D "DUMMY";=0A=
      } =0A=
    }=0A=
    for (var i =3D 0; i < form.elements.length; i++) {=0A=
      if (form.elements[i].name =3D=3D "MISSES"){=0A=
        form.elements[i].name =3D "QUE";=0A=
      } =0A=
    }=0A=
    form.submit();=0A=
    return true;=0A=
  }=0A=
=0A=
  function setReFormatAction(form){=0A=
    if (form.REPTYPE.options[form.REPTYPE.selectedIndex].value =3D=3D =
"export"){=0A=
      form.action =3D "./export_dat_2.pl";=0A=
    } else if (form.REPTYPE.options[form.REPTYPE.selectedIndex].value =
=3D=3D "family") {=0A=
      form.action =3D "./master_results_2.pl";=0A=
    } else {=0A=
      form.action =3D "./master_results.pl";=0A=
    }=0A=
  }=0A=
  =0A=
  function chooseQueryList(form) {=0A=
    var formatForm =3D window.document.forms['Re-format'];=0A=
    if (formatForm._querylist.value =3D=3D 'unassigned') {=0A=
      form.QUERYLIST.value =3D queryListUnassigned;=0A=
    } else if (formatForm._querylist.value =3D=3D 'identity') {=0A=
      form.QUERYLIST.value =3D queryListIdentity;=0A=
    } else if (formatForm._querylist.value =3D=3D 'homology') {=0A=
      form.QUERYLIST.value =3D queryListHomology;=0A=
    } else {=0A=
      form.QUERYLIST.value =3D "All";=0A=
    }=0A=
    return true;=0A=
  }=0A=
    =0A=
  function makeAccessionString(form){=0A=
    if (!form.ErrTolRepeat || !form.ErrTolRepeat.checked) {=0A=
      form.ACCESSION.value =3D "";=0A=
      return true;=0A=
    }=0A=
    var tempString =3D "";=0A=
    var numAccessions =3D 1;=0A=
    for (var i =3D 0; i < form.elements.length; i++) {=0A=
      if (form.elements[i].name =3D=3D "INCLUDE" && =
form.elements[i].checked){=0A=
        tempString =3D tempString + =
unescape(et_list[form.elements[i].value]) + ",";=0A=
      }=0A=
    }=0A=
    if (tempString =3D=3D "") {=0A=
      alert("No hits selected for error tolerant search");=0A=
      return false;=0A=
    }=0A=
    tempString =3D tempString.substring(0, tempString.length - 1);=0A=
    form.ACCESSION.value =3D tempString;=0A=
    checkQuery(1,32, form);=0A=
    return true;=0A=
  }=0A=
=0A=
  function clearEl() {}=0A=
=0A=
  function makeArchive(form){=0A=
    var tempUrl =3D =
"http://zxw-pc/mascot/cgi/master_results.pl?file=3D..%2Fdata%2F20121225%2=
FF002405.dat;REPTYPE=3Darchive;_sigthreshold=3D0.05;REPORT=3D50;_server_m=
udpit_switch=3D99999999;_ignoreionsscorebelow=3D0;_showsubsets=3D0;_showp=
opups=3DTRUE;_sortunassigned=3Dscoredown;_requireboldred=3D0&INTERMEDIATE=
=3D%2e%2e%2fdata%2f20121225%2fF002405%2edat";    for (var i =3D 0; i < =
form.elements.length; i++) {=0A=
      if (form.elements[i].name =3D=3D "INCLUDE" && =
form.elements[i].checked){=0A=
        tempUrl =3D tempUrl + "&INCLUDE=3D" + form.elements[i].value;=0A=
      }=0A=
    }=0A=
    window.location.href =3D tempUrl;=0A=
  }=0A=
=0A=
// End hiding Javascript from old browsers. -->=0A=
</SCRIPT>

<META name=3DGENERATOR content=3D"MSHTML 9.00.8112.16457"></HEAD>
<BODY aLink=3D#0000ff bgColor=3D#ffffff vLink=3D#0000ff>
<H1><IMG border=3D0 name=3Dfred align=3Dtop=20
src=3D"http://zxw-pc/mascot/images/88x31_logo_white.gif" width=3D88 =
height=3D31=20
NATURALSIZEFLAG=3D"3"> Mascot Search Results</H1><FONT=20
face=3D"Courier New,Courier,monospace"><PRE><B>User            : </B>
<B>Email           : </B>
<B>Search title    : Project: zxw, Spot Set: zxw\20121225, Label: I22, =
Spot Id: 795006, Peak List Id: 464817, MS Job Run Id: 23272</B>
<B>MS data file    : =
C:\Users\lei\Desktop\=EF=BF=BD=EF=BF=BD=EF=BF=BD=EF=BF=BD=EF=BF=BD=EF=BF=BD=
=EF=BF=BD=EF=BF=BD\201212\20121225\ppw_I22_135641679809.txt</B>
<B>Database        : viridiplantae p (1850050 sequences; 642453415 =
residues)</B>
<B>Timestamp       : 25 Dec 2012 at 07:58:29 GMT</B>
<B>Warning         : <FONT color=3D#ff0000>A Peptide summary report will =
usually give a much clearer picture of MS/MS search results.</FONT></B>
<B>Top Score       : 46 for <FONT color=3D#ff0000>gi|222862687</FONT>, =
predicted protein [Populus trichocarpa]</B>
</PRE></FONT>
<H3>Mascot Score Histogram</H3>Protein score is -10*Log(P), where P is =
the=20
probability that the observed match is a random event.<BR>Protein scores =
greater=20
than 75 are significant (p&lt;0.05).<BR>Protein scores are derived from =
ions=20
scores as a non-probabilistic basis for ranking protein hits.
<P><IMG alt=3D"Score Distribution"=20
src=3D"http://zxw-pc/mascot/cgi/score_gif.pl?score_gif_185347944605" =
width=3D400=20
height=3D200>=20
<FORM onsubmit=3D"return setReFormatAction(this)" method=3Dget =
name=3DRe-format=20
action=3D./master_results.pl><INPUT name=3Dfile =
value=3D../data/20121225/F002405.dat=20
type=3Dhidden>=20
<H3>Protein Summary Report</H3>
<TABLE border=3D0 cellSpacing=3D1 cellPadding=3D3>
  <TBODY>
  <TR>
    <TD bgColor=3D#eeeeff noWrap><INPUT value=3D"Format As" =
type=3Dsubmit> </TD>
    <TD bgColor=3D#eeeeff noWrap><SELECT name=3DREPTYPE> <OPTION =
selected=20
        value=3Dprotein>Protein Summary (deprecated)</OPTION> <OPTION=20
        value=3Dfamily>Protein Family Summary</OPTION> <OPTION=20
        value=3Dpeptide>Peptide Summary</OPTION> <OPTION =
value=3Dselect>Select=20
        Summary (protein hits)</OPTION> <OPTION =
value=3Dunassigned>Select Summary=20
        (unassigned)</OPTION> <OPTION value=3Dexport>Export Search=20
      Results</OPTION></SELECT> </TD>
    <TD bgColor=3D#eeeeff>&nbsp;</TD>
    <TD bgColor=3D#eeeeff noWrap><A=20
      href=3D"http://zxw-pc/mascot/help/msms_summaries_help.html"=20
      target=3D_blank>Help</A> </TD></TR>
  <TR>
    <TD bgColor=3D#eeeeff>&nbsp;</TD>
    <TD bgColor=3D#eeeeff noWrap>Significance threshold p&lt; <INPUT=20
      name=3D_sigthreshold value=3D0.05 size=3D8> </TD>
    <TD bgColor=3D#eeeeff noWrap>Max. number of hits <INPUT =
name=3DREPORT value=3D50=20
      size=3D5> </TD>
    <TD bgColor=3D#eeeeff>&nbsp;</TD></TR></TBODY></TABLE></FORM>
<FORM method=3Dpost name=3DResults action=3D./search_form.pl><INPUT =
name=3DQUE=20
value=3D"787.356614 from(788.363890,1+)  intensity(2731.5686)  query(1)" =

type=3Dhidden> <INPUT name=3DQUE=20
value=3D"824.029044 from(825.036320,1+)  intensity(2436.8628)  query(2)" =

type=3Dhidden> <INPUT name=3DMISSES=20
value=3D"824.029044 from(825.036320,1+)  intensity(2436.8628)  query(2)" =

type=3Dhidden> <INPUT name=3DQUE=20
value=3D"828.322804 from(829.330080,1+)  intensity(12094.1170)  =
query(3)"=20
type=3Dhidden> <INPUT name=3DQUE=20
value=3D"841.443774 from(842.451050,1+)  intensity(13977.8440)  =
query(4)"=20
type=3Dhidden> <INPUT name=3DMISSES=20
value=3D"841.443774 from(842.451050,1+)  intensity(13977.8440)  =
query(4)"=20
type=3Dhidden> <INPUT name=3DQUE=20
value=3D"855.463124 from(856.470400,1+)  intensity(1952.3530)  query(5)" =

type=3Dhidden> <INPUT name=3DMISSES=20
value=3D"855.463124 from(856.470400,1+)  intensity(1952.3530)  query(5)" =

type=3Dhidden> <INPUT name=3DQUE=20
value=3D"869.479664 from(870.486940,1+)  intensity(7516.2744)  query(6)" =

type=3Dhidden> <INPUT name=3DMISSES=20
value=3D"869.479664 from(870.486940,1+)  intensity(7516.2744)  query(6)" =

type=3Dhidden> <INPUT name=3DQUE=20
value=3D"1017.510924 from(1018.518200,1+)  intensity(1958.6274)  =
query(7)"=20
type=3Dhidden> <INPUT name=3DQUE=20
value=3D"1268.530924 from(1269.538200,1+)  intensity(5870.1963)  =
query(8)"=20
type=3Dhidden> <INPUT name=3DMISSES=20
value=3D"1268.530924 from(1269.538200,1+)  intensity(5870.1963)  =
query(8)"=20
type=3Dhidden> <INPUT name=3DQUE=20
value=3D"1268.530924 from(1269.538200,1+)  intensity(0.0000)  =
title(Label%3a%20I22%2c%20Spot_Id%3a%20795006%2c%20Peak_List_Id%3a%204649=
86%2c%20MSMS%20Job_Run_Id%3a%2023273%2c%20Comment%3a%20)  query(9)"=20
type=3Dhidden> <INPUT name=3DMISSES=20
value=3D"1268.530924 from(1269.538200,1+)  intensity(0.0000)  =
title(Label%3a%20I22%2c%20Spot_Id%3a%20795006%2c%20Peak_List_Id%3a%204649=
86%2c%20MSMS%20Job_Run_Id%3a%2023273%2c%20Comment%3a%20)  query(9)"=20
type=3Dhidden> <INPUT name=3DQUE=20
value=3D"1284.499324 from(1285.506600,1+)  intensity(3355.5474)  =
query(10)"=20
type=3Dhidden> <INPUT name=3DMISSES=20
value=3D"1284.499324 from(1285.506600,1+)  intensity(3355.5474)  =
query(10)"=20
type=3Dhidden> <INPUT name=3DQUE=20
value=3D"1286.571624 from(1287.578900,1+)  intensity(3374.6611)  =
query(11)"=20
type=3Dhidden> <INPUT name=3DMISSES=20
value=3D"1286.571624 from(1287.578900,1+)  intensity(3374.6611)  =
query(11)"=20
type=3Dhidden> <INPUT name=3DQUE=20
value=3D"1286.571624 from(1287.578900,1+)  intensity(0.0000)  =
title(Label%3a%20I22%2c%20Spot_Id%3a%20795006%2c%20Peak_List_Id%3a%204649=
89%2c%20MSMS%20Job_Run_Id%3a%2023273%2c%20Comment%3a%20)  query(12)"=20
type=3Dhidden> <INPUT name=3DMISSES=20
value=3D"1286.571624 from(1287.578900,1+)  intensity(0.0000)  =
title(Label%3a%20I22%2c%20Spot_Id%3a%20795006%2c%20Peak_List_Id%3a%204649=
89%2c%20MSMS%20Job_Run_Id%3a%2023273%2c%20Comment%3a%20)  query(12)"=20
type=3Dhidden> <INPUT name=3DQUE=20
value=3D"1369.563324 from(1370.570600,1+)  intensity(2375.2942)  =
query(13)"=20
type=3Dhidden> <INPUT name=3DMISSES=20
value=3D"1369.563324 from(1370.570600,1+)  intensity(2375.2942)  =
query(13)"=20
type=3Dhidden> <INPUT name=3DQUE=20
value=3D"1369.563324 from(1370.570600,1+)  intensity(0.0000)  =
title(Label%3a%20I22%2c%20Spot_Id%3a%20795006%2c%20Peak_List_Id%3a%204649=
90%2c%20MSMS%20Job_Run_Id%3a%2023273%2c%20Comment%3a%20)  query(14)"=20
type=3Dhidden> <INPUT name=3DMISSES=20
value=3D"1369.563324 from(1370.570600,1+)  intensity(0.0000)  =
title(Label%3a%20I22%2c%20Spot_Id%3a%20795006%2c%20Peak_List_Id%3a%204649=
90%2c%20MSMS%20Job_Run_Id%3a%2023273%2c%20Comment%3a%20)  query(14)"=20
type=3Dhidden> <INPUT name=3DQUE=20
value=3D"1399.580724 from(1400.588000,1+)  intensity(2349.2158)  =
query(15)"=20
type=3Dhidden> <INPUT name=3DMISSES=20
value=3D"1399.580724 from(1400.588000,1+)  intensity(2349.2158)  =
query(15)"=20
type=3Dhidden> <INPUT name=3DQUE=20
value=3D"1399.580724 from(1400.588000,1+)  intensity(0.0000)  =
title(Label%3a%20I22%2c%20Spot_Id%3a%20795006%2c%20Peak_List_Id%3a%204649=
91%2c%20MSMS%20Job_Run_Id%3a%2023273%2c%20Comment%3a%20)  query(16)"=20
type=3Dhidden> <INPUT name=3DMISSES=20
value=3D"1399.580724 from(1400.588000,1+)  intensity(0.0000)  =
title(Label%3a%20I22%2c%20Spot_Id%3a%20795006%2c%20Peak_List_Id%3a%204649=
91%2c%20MSMS%20Job_Run_Id%3a%2023273%2c%20Comment%3a%20)  query(16)"=20
type=3Dhidden> <INPUT name=3DQUE=20
value=3D"1553.596824 from(1554.604100,1+)  intensity(10313.1380)  =
query(17)"=20
type=3Dhidden> <INPUT name=3DMISSES=20
value=3D"1553.596824 from(1554.604100,1+)  intensity(10313.1380)  =
query(17)"=20
type=3Dhidden> <INPUT name=3DQUE=20
value=3D"1553.596824 from(1554.604100,1+)  intensity(0.0000)  =
title(Label%3a%20I22%2c%20Spot_Id%3a%20795006%2c%20Peak_List_Id%3a%204649=
83%2c%20MSMS%20Job_Run_Id%3a%2023273%2c%20Comment%3a%20)  query(18)"=20
type=3Dhidden> <INPUT name=3DMISSES=20
value=3D"1553.596824 from(1554.604100,1+)  intensity(0.0000)  =
title(Label%3a%20I22%2c%20Spot_Id%3a%20795006%2c%20Peak_List_Id%3a%204649=
83%2c%20MSMS%20Job_Run_Id%3a%2023273%2c%20Comment%3a%20)  query(18)"=20
type=3Dhidden> <INPUT name=3DQUE=20
value=3D"1688.546824 from(1689.554100,1+)  intensity(5179.2158)  =
query(19)"=20
type=3Dhidden> <INPUT name=3DMISSES=20
value=3D"1688.546824 from(1689.554100,1+)  intensity(5179.2158)  =
query(19)"=20
type=3Dhidden> <INPUT name=3DQUE=20
value=3D"1688.546824 from(1689.554100,1+)  intensity(0.0000)  =
title(Label%3a%20I22%2c%20Spot_Id%3a%20795006%2c%20Peak_List_Id%3a%204649=
87%2c%20MSMS%20Job_Run_Id%3a%2023273%2c%20Comment%3a%20)  query(20)"=20
type=3Dhidden> <INPUT name=3DMISSES=20
value=3D"1688.546824 from(1689.554100,1+)  intensity(0.0000)  =
title(Label%3a%20I22%2c%20Spot_Id%3a%20795006%2c%20Peak_List_Id%3a%204649=
87%2c%20MSMS%20Job_Run_Id%3a%2023273%2c%20Comment%3a%20)  query(20)"=20
type=3Dhidden> <INPUT name=3DQUE=20
value=3D"2209.959524 from(2210.966800,1+)  intensity(7082.5488)  =
query(21)"=20
type=3Dhidden> <INPUT name=3DQUE=20
value=3D"2224.978524 from(2225.985800,1+)  intensity(1222.6859)  =
query(22)"=20
type=3Dhidden> <INPUT name=3DQUE=20
value=3D"2230.080624 from(2231.087900,1+)  intensity(1845.5494)  =
query(23)"=20
type=3Dhidden> <INPUT name=3DMISSES=20
value=3D"2230.080624 from(2231.087900,1+)  intensity(1845.5494)  =
query(23)"=20
type=3Dhidden> <INPUT name=3DQUE=20
value=3D"2276.882324 from(2277.889600,1+)  intensity(3514.3140)  =
query(24)"=20
type=3Dhidden> <INPUT name=3DMISSES=20
value=3D"2276.882324 from(2277.889600,1+)  intensity(3514.3140)  =
query(24)"=20
type=3Dhidden> <INPUT name=3DQUE=20
value=3D"2276.882324 from(2277.889600,1+)  intensity(0.0000)  =
title(Label%3a%20I22%2c%20Spot_Id%3a%20795006%2c%20Peak_List_Id%3a%204649=
88%2c%20MSMS%20Job_Run_Id%3a%2023273%2c%20Comment%3a%20)  query(25)"=20
type=3Dhidden> <INPUT name=3DMISSES=20
value=3D"2276.882324 from(2277.889600,1+)  intensity(0.0000)  =
title(Label%3a%20I22%2c%20Spot_Id%3a%20795006%2c%20Peak_List_Id%3a%204649=
88%2c%20MSMS%20Job_Run_Id%3a%2023273%2c%20Comment%3a%20)  query(25)"=20
type=3Dhidden> <INPUT name=3DQUE=20
value=3D"2480.033024 from(2481.040300,1+)  intensity(8540.5889)  =
query(26)"=20
type=3Dhidden> <INPUT name=3DMISSES=20
value=3D"2480.033024 from(2481.040300,1+)  intensity(8540.5889)  =
query(26)"=20
type=3Dhidden> <INPUT name=3DQUE=20
value=3D"2480.033024 from(2481.040300,1+)  intensity(0.0000)  =
title(Label%3a%20I22%2c%20Spot_Id%3a%20795006%2c%20Peak_List_Id%3a%204649=
85%2c%20MSMS%20Job_Run_Id%3a%2023273%2c%20Comment%3a%20)  query(27)"=20
type=3Dhidden> <INPUT name=3DMISSES=20
value=3D"2480.033024 from(2481.040300,1+)  intensity(0.0000)  =
title(Label%3a%20I22%2c%20Spot_Id%3a%20795006%2c%20Peak_List_Id%3a%204649=
85%2c%20MSMS%20Job_Run_Id%3a%2023273%2c%20Comment%3a%20)  query(27)"=20
type=3Dhidden> <INPUT name=3DQUE=20
value=3D"2662.218324 from(2663.225600,1+)  intensity(8932.2021)  =
query(28)"=20
type=3Dhidden> <INPUT name=3DQUE=20
value=3D"2662.218324 from(2663.225600,1+)  intensity(0.0000)  =
title(Label%3a%20I22%2c%20Spot_Id%3a%20795006%2c%20Peak_List_Id%3a%204649=
84%2c%20MSMS%20Job_Run_Id%3a%2023273%2c%20Comment%3a%20)  query(29)"=20
type=3Dhidden> <INPUT name=3DQUE=20
value=3D"2748.178724 from(2749.186000,1+)  intensity(1031.9761)  =
query(30)"=20
type=3Dhidden> <INPUT name=3DMISSES=20
value=3D"2748.178724 from(2749.186000,1+)  intensity(1031.9761)  =
query(30)"=20
type=3Dhidden> <INPUT name=3DQUE=20
value=3D"2807.188524 from(2808.195800,1+)  intensity(2101.4431)  =
query(31)"=20
type=3Dhidden> <INPUT name=3DMISSES=20
value=3D"2807.188524 from(2808.195800,1+)  intensity(2101.4431)  =
query(31)"=20
type=3Dhidden> <INPUT name=3DQUE=20
value=3D"2807.188524 from(2808.195800,1+)  intensity(0.0000)  =
title(Label%3a%20I22%2c%20Spot_Id%3a%20795006%2c%20Peak_List_Id%3a%204649=
92%2c%20MSMS%20Job_Run_Id%3a%2023273%2c%20Comment%3a%20)  query(32)"=20
type=3Dhidden> <INPUT name=3DMISSES=20
value=3D"2807.188524 from(2808.195800,1+)  intensity(0.0000)  =
title(Label%3a%20I22%2c%20Spot_Id%3a%20795006%2c%20Peak_List_Id%3a%204649=
92%2c%20MSMS%20Job_Run_Id%3a%2023273%2c%20Comment%3a%20)  query(32)"=20
type=3Dhidden> <INPUT name=3DFORMVER value=3D2 type=3Dhidden> <INPUT =
name=3DSEARCH=20
value=3DMIS type=3Dhidden> <INPUT name=3DUSERNAME type=3Dhidden> <INPUT =
name=3DUSEREMAIL=20
type=3Dhidden> <INPUT name=3DCOM=20
value=3D"Project: zxw, Spot Set: zxw\20121225, Label: I22, Spot Id: =
795006, Peak List Id: 464817, MS Job Run Id: 23272"=20
type=3Dhidden> <INPUT name=3DMODS type=3Dhidden> <INPUT name=3DIT_MODS=20
value=3D"Oxidation (M)" type=3Dhidden> <INPUT name=3DCLE value=3DTrypsin =
type=3Dhidden>=20
<INPUT name=3DMASS value=3DMonoisotopic type=3Dhidden> <INPUT name=3DSEG =
type=3Dhidden>=20
<INPUT name=3DTOL value=3D100 type=3Dhidden> <INPUT name=3DTOLU =
value=3Dppm type=3Dhidden>=20
<INPUT name=3DITOL value=3D0.8 type=3Dhidden> <INPUT name=3DITOLU =
value=3DDa type=3Dhidden>=20
<INPUT name=3DDB value=3Dviridiplantae type=3Dhidden> <INPUT =
name=3DCHARGE value=3D1+=20
type=3Dhidden> <INPUT name=3DPFA value=3D1 type=3Dhidden> <INPUT =
name=3DFILE=20
value=3DC:\Users\lei\Desktop\=EF=BF=BD=EF=BF=BD=EF=BF=BD=EF=BF=BD=EF=BF=BD=
=EF=BF=BD=EF=BF=BD=EF=BF=BD\201212\20121225\ppw_I22_135641679809.txt=20
type=3Dhidden> <INPUT name=3DFORMAT value=3D"Mascot generic" =
type=3Dhidden> <INPUT=20
name=3DINTERMEDIATE value=3D../data/20121225/F002405.dat type=3Dhidden> =
<INPUT=20
name=3DREPORT value=3D50 type=3Dhidden> <INPUT name=3DOVERVIEW =
value=3DOFF type=3Dhidden>=20
<INPUT name=3DPRECURSOR type=3Dhidden> <INPUT name=3DTAXONOMY =
value=3D"All entries"=20
type=3Dhidden> <INPUT name=3DREPTYPE type=3Dhidden> <INPUT =
name=3DrepeatSearch=20
value=3D"not again" type=3Dhidden> <INPUT name=3DINSTRUMENT =
value=3DMALDI-TOF-TOF=20
type=3Dhidden> <INPUT name=3DACCESSION type=3Dhidden> <INPUT =
name=3DQUANTITATION=20
type=3Dhidden>=20
<P><INPUT value=3D"Re-Search All" type=3Dsubmit> &nbsp;&nbsp;<INPUT =
onclick=3D"unMatched(this.form); return true" value=3D"Search Unmatched" =
type=3Dbutton>=20
</FORM>
<H3>Index</H3>
<TABLE border=3D0 cellSpacing=3D0 cellPadding=3D0>
  <TBODY>
  <TR>
    <TD>&nbsp;</TD>
    <TD><TT><B>&nbsp;Accession</B></TT></TD>
    <TD><TT><B>&nbsp;&nbsp;Mass</B></TT></TD>
    <TD><TT><B>&nbsp;&nbsp;Score</B></TT></TD>
    <TD><TT><B>&nbsp;&nbsp;Description</B></TT></TD></TR>
  <TR>
    <TD noWrap align=3Dright><TT><B>1.</B></TT></TD>
    <TD noWrap><TT><B>&nbsp;<A=20
      =
href=3D"http://zxw-pc/mascot/cgi/master_results.pl?file=3D..%2Fdata%2F201=
21225%2FF002405.dat&amp;REPTYPE=3Dprotein&amp;_sigthreshold=3D0.05&amp;RE=
PORT=3D50&amp;_server_mudpit_switch=3D99999999&amp;_ignoreionsscorebelow=3D=
0&amp;_showsubsets=3D0&amp;_showpopups=3DTRUE&amp;_sortunassigned=3Dscore=
down&amp;_requireboldred=3D0#Hit1">gi|222862687</A></B></TT></TD>
    <TD noWrap><TT>&nbsp;&nbsp;41080</TT></TD>
    <TD noWrap align=3Dright><TT>46</TT></TD>
    <TD noWrap><TT>&nbsp;&nbsp;predicted protein [Populus=20
  trichocarpa]</TT></TD></TR>
  <TR>
    <TD noWrap align=3Dright><TT><B>2.</B></TT></TD>
    <TD noWrap><TT><B>&nbsp;<A=20
      =
href=3D"http://zxw-pc/mascot/cgi/master_results.pl?file=3D..%2Fdata%2F201=
21225%2FF002405.dat&amp;REPTYPE=3Dprotein&amp;_sigthreshold=3D0.05&amp;RE=
PORT=3D50&amp;_server_mudpit_switch=3D99999999&amp;_ignoreionsscorebelow=3D=
0&amp;_showsubsets=3D0&amp;_showpopups=3DTRUE&amp;_sortunassigned=3Dscore=
down&amp;_requireboldred=3D0#Hit2">gi|224145920</A></B></TT></TD>
    <TD noWrap><TT>&nbsp;&nbsp;41080</TT></TD>
    <TD noWrap align=3Dright><TT>46</TT></TD>
    <TD noWrap><TT>&nbsp;&nbsp;predicted protein [Populus=20
  trichocarpa]</TT></TD></TR>
  <TR>
    <TD noWrap align=3Dright><TT><B>3.</B></TT></TD>
    <TD noWrap><TT><B>&nbsp;<A=20
      =
href=3D"http://zxw-pc/mascot/cgi/master_results.pl?file=3D..%2Fdata%2F201=
21225%2FF002405.dat&amp;REPTYPE=3Dprotein&amp;_sigthreshold=3D0.05&amp;RE=
PORT=3D50&amp;_server_mudpit_switch=3D99999999&amp;_ignoreionsscorebelow=3D=
0&amp;_showsubsets=3D0&amp;_showpopups=3DTRUE&amp;_sortunassigned=3Dscore=
down&amp;_requireboldred=3D0#Hit3">gi|222631876</A></B></TT></TD>
    <TD noWrap><TT>&nbsp;&nbsp;116356</TT></TD>
    <TD noWrap align=3Dright><TT>40</TT></TD>
    <TD noWrap><TT>&nbsp;&nbsp;hypothetical protein OsJ_18837 [Oryza =
sativa=20
      Japonica Group]</TT></TD></TR>
  <TR>
    <TD noWrap align=3Dright><TT><B>4.</B></TT></TD>
    <TD noWrap><TT><B>&nbsp;<A=20
      =
href=3D"http://zxw-pc/mascot/cgi/master_results.pl?file=3D..%2Fdata%2F201=
21225%2FF002405.dat&amp;REPTYPE=3Dprotein&amp;_sigthreshold=3D0.05&amp;RE=
PORT=3D50&amp;_server_mudpit_switch=3D99999999&amp;_ignoreionsscorebelow=3D=
0&amp;_showsubsets=3D0&amp;_showpopups=3DTRUE&amp;_sortunassigned=3Dscore=
down&amp;_requireboldred=3D0#Hit4">gi|242088677</A></B></TT></TD>
    <TD noWrap><TT>&nbsp;&nbsp;28630</TT></TD>
    <TD noWrap align=3Dright><TT>40</TT></TD>
    <TD noWrap><TT>&nbsp;&nbsp;hypothetical protein SORBIDRAFT_09g027180 =

      [Sorghum bicolor]</TT></TD></TR>
  <TR>
    <TD noWrap align=3Dright><TT><B>5.</B></TT></TD>
    <TD noWrap><TT><B>&nbsp;<A=20
      =
href=3D"http://zxw-pc/mascot/cgi/master_results.pl?file=3D..%2Fdata%2F201=
21225%2FF002405.dat&amp;REPTYPE=3Dprotein&amp;_sigthreshold=3D0.05&amp;RE=
PORT=3D50&amp;_server_mudpit_switch=3D99999999&amp;_ignoreionsscorebelow=3D=
0&amp;_showsubsets=3D0&amp;_showpopups=3DTRUE&amp;_sortunassigned=3Dscore=
down&amp;_requireboldred=3D0#Hit5">gi|241945456</A></B></TT></TD>
    <TD noWrap><TT>&nbsp;&nbsp;28630</TT></TD>
    <TD noWrap align=3Dright><TT>40</TT></TD>
    <TD noWrap><TT>&nbsp;&nbsp;hypothetical protein SORBIDRAFT_09g027180 =

      [Sorghum bicolor]</TT></TD></TR>
  <TR>
    <TD noWrap align=3Dright><TT><B>6.</B></TT></TD>
    <TD noWrap><TT><B>&nbsp;<A=20
      =
href=3D"http://zxw-pc/mascot/cgi/master_results.pl?file=3D..%2Fdata%2F201=
21225%2FF002405.dat&amp;REPTYPE=3Dprotein&amp;_sigthreshold=3D0.05&amp;RE=
PORT=3D50&amp;_server_mudpit_switch=3D99999999&amp;_ignoreionsscorebelow=3D=
0&amp;_showsubsets=3D0&amp;_showpopups=3DTRUE&amp;_sortunassigned=3Dscore=
down&amp;_requireboldred=3D0#Hit6">gi|296086695</A></B></TT></TD>
    <TD noWrap><TT>&nbsp;&nbsp;15630</TT></TD>
    <TD noWrap align=3Dright><TT>39</TT></TD>
    <TD noWrap><TT>&nbsp;&nbsp;unnamed protein product [Vitis=20
  vinifera]</TT></TD></TR>
  <TR>
    <TD noWrap align=3Dright><TT><B>7.</B></TT></TD>
    <TD noWrap><TT><B>&nbsp;<A=20
      =
href=3D"http://zxw-pc/mascot/cgi/master_results.pl?file=3D..%2Fdata%2F201=
21225%2FF002405.dat&amp;REPTYPE=3Dprotein&amp;_sigthreshold=3D0.05&amp;RE=
PORT=3D50&amp;_server_mudpit_switch=3D99999999&amp;_ignoreionsscorebelow=3D=
0&amp;_showsubsets=3D0&amp;_showpopups=3DTRUE&amp;_sortunassigned=3Dscore=
down&amp;_requireboldred=3D0#Hit7">gi|242069565</A></B></TT></TD>
    <TD noWrap><TT>&nbsp;&nbsp;59637</TT></TD>
    <TD noWrap align=3Dright><TT>38</TT></TD>
    <TD noWrap><TT>&nbsp;&nbsp;hypothetical protein SORBIDRAFT_05g027660 =

      [Sorghum bicolor]</TT></TD></TR>
  <TR>
    <TD noWrap align=3Dright><TT><B>8.</B></TT></TD>
    <TD noWrap><TT><B>&nbsp;<A=20
      =
href=3D"http://zxw-pc/mascot/cgi/master_results.pl?file=3D..%2Fdata%2F201=
21225%2FF002405.dat&amp;REPTYPE=3Dprotein&amp;_sigthreshold=3D0.05&amp;RE=
PORT=3D50&amp;_server_mudpit_switch=3D99999999&amp;_ignoreionsscorebelow=3D=
0&amp;_showsubsets=3D0&amp;_showpopups=3DTRUE&amp;_sortunassigned=3Dscore=
down&amp;_requireboldred=3D0#Hit8">gi|241935902</A></B></TT></TD>
    <TD noWrap><TT>&nbsp;&nbsp;59637</TT></TD>
    <TD noWrap align=3Dright><TT>38</TT></TD>
    <TD noWrap><TT>&nbsp;&nbsp;hypothetical protein SORBIDRAFT_05g027660 =

      [Sorghum bicolor]</TT></TD></TR>
  <TR>
    <TD noWrap align=3Dright><TT><B>9.</B></TT></TD>
    <TD noWrap><TT><B>&nbsp;<A=20
      =
href=3D"http://zxw-pc/mascot/cgi/master_results.pl?file=3D..%2Fdata%2F201=
21225%2FF002405.dat&amp;REPTYPE=3Dprotein&amp;_sigthreshold=3D0.05&amp;RE=
PORT=3D50&amp;_server_mudpit_switch=3D99999999&amp;_ignoreionsscorebelow=3D=
0&amp;_showsubsets=3D0&amp;_showpopups=3DTRUE&amp;_sortunassigned=3Dscore=
down&amp;_requireboldred=3D0#Hit9">gi|7489450</A></B></TT></TD>
    <TD noWrap><TT>&nbsp;&nbsp;1903</TT></TD>
    <TD noWrap align=3Dright><TT>37</TT></TD>
    <TD noWrap><TT>&nbsp;&nbsp;alpha-globulin - rice =
(fragment)</TT></TD></TR>
  <TR>
    <TD noWrap align=3Dright><TT><B>10.</B></TT></TD>
    <TD noWrap><TT><B>&nbsp;<A=20
      =
href=3D"http://zxw-pc/mascot/cgi/master_results.pl?file=3D..%2Fdata%2F201=
21225%2FF002405.dat&amp;REPTYPE=3Dprotein&amp;_sigthreshold=3D0.05&amp;RE=
PORT=3D50&amp;_server_mudpit_switch=3D99999999&amp;_ignoreionsscorebelow=3D=
0&amp;_showsubsets=3D0&amp;_showpopups=3DTRUE&amp;_sortunassigned=3Dscore=
down&amp;_requireboldred=3D0#Hit10">gi|45504727</A></B></TT></TD>
    <TD noWrap><TT>&nbsp;&nbsp;62379</TT></TD>
    <TD noWrap align=3Dright><TT>37</TT></TD>
    <TD noWrap><TT>&nbsp;&nbsp;dioxygenase RAMOSUS1 [Pisum =
sativum]</TT></TD></TR>
  <TR>
    <TD noWrap align=3Dright><TT><B>11.</B></TT></TD>
    <TD noWrap><TT><B>&nbsp;<A=20
      =
href=3D"http://zxw-pc/mascot/cgi/master_results.pl?file=3D..%2Fdata%2F201=
21225%2FF002405.dat&amp;REPTYPE=3Dprotein&amp;_sigthreshold=3D0.05&amp;RE=
PORT=3D50&amp;_server_mudpit_switch=3D99999999&amp;_ignoreionsscorebelow=3D=
0&amp;_showsubsets=3D0&amp;_showpopups=3DTRUE&amp;_sortunassigned=3Dscore=
down&amp;_requireboldred=3D0#Hit11">gi|45504725</A></B></TT></TD>
    <TD noWrap><TT>&nbsp;&nbsp;62379</TT></TD>
    <TD noWrap align=3Dright><TT>37</TT></TD>
    <TD noWrap><TT>&nbsp;&nbsp;dioxygenase RAMOSUS1 [Pisum =
sativum]</TT></TD></TR>
  <TR>
    <TD noWrap align=3Dright><TT><B>12.</B></TT></TD>
    <TD noWrap><TT><B>&nbsp;<A=20
      =
href=3D"http://zxw-pc/mascot/cgi/master_results.pl?file=3D..%2Fdata%2F201=
21225%2FF002405.dat&amp;REPTYPE=3Dprotein&amp;_sigthreshold=3D0.05&amp;RE=
PORT=3D50&amp;_server_mudpit_switch=3D99999999&amp;_ignoreionsscorebelow=3D=
0&amp;_showsubsets=3D0&amp;_showpopups=3DTRUE&amp;_sortunassigned=3Dscore=
down&amp;_requireboldred=3D0#Hit12">gi|168017844</A></B></TT></TD>
    <TD noWrap><TT>&nbsp;&nbsp;63604</TT></TD>
    <TD noWrap align=3Dright><TT>37</TT></TD>
    <TD noWrap><TT>&nbsp;&nbsp;predicted protein [Physcomitrella patens =
subsp.=20
      patens]</TT></TD></TR>
  <TR>
    <TD noWrap align=3Dright><TT><B>13.</B></TT></TD>
    <TD noWrap><TT><B>&nbsp;<A=20
      =
href=3D"http://zxw-pc/mascot/cgi/master_results.pl?file=3D..%2Fdata%2F201=
21225%2FF002405.dat&amp;REPTYPE=3Dprotein&amp;_sigthreshold=3D0.05&amp;RE=
PORT=3D50&amp;_server_mudpit_switch=3D99999999&amp;_ignoreionsscorebelow=3D=
0&amp;_showsubsets=3D0&amp;_showpopups=3DTRUE&amp;_sortunassigned=3Dscore=
down&amp;_requireboldred=3D0#Hit13">gi|162687463</A></B></TT></TD>
    <TD noWrap><TT>&nbsp;&nbsp;63604</TT></TD>
    <TD noWrap align=3Dright><TT>37</TT></TD>
    <TD noWrap><TT>&nbsp;&nbsp;predicted protein [Physcomitrella patens =
subsp.=20
      patens]</TT></TD></TR>
  <TR>
    <TD noWrap align=3Dright><TT><B>14.</B></TT></TD>
    <TD noWrap><TT><B>&nbsp;<A=20
      =
href=3D"http://zxw-pc/mascot/cgi/master_results.pl?file=3D..%2Fdata%2F201=
21225%2FF002405.dat&amp;REPTYPE=3Dprotein&amp;_sigthreshold=3D0.05&amp;RE=
PORT=3D50&amp;_server_mudpit_switch=3D99999999&amp;_ignoreionsscorebelow=3D=
0&amp;_showsubsets=3D0&amp;_showpopups=3DTRUE&amp;_sortunassigned=3Dscore=
down&amp;_requireboldred=3D0#Hit14">gi|126633660</A></B></TT></TD>
    <TD noWrap><TT>&nbsp;&nbsp;18461</TT></TD>
    <TD noWrap align=3Dright><TT>37</TT></TD>
    <TD noWrap><TT>&nbsp;&nbsp;unnamed protein product [Brassica=20
  napus]</TT></TD></TR>
  <TR>
    <TD noWrap align=3Dright><TT><B>15.</B></TT></TD>
    <TD noWrap><TT><B>&nbsp;<A=20
      =
href=3D"http://zxw-pc/mascot/cgi/master_results.pl?file=3D..%2Fdata%2F201=
21225%2FF002405.dat&amp;REPTYPE=3Dprotein&amp;_sigthreshold=3D0.05&amp;RE=
PORT=3D50&amp;_server_mudpit_switch=3D99999999&amp;_ignoreionsscorebelow=3D=
0&amp;_showsubsets=3D0&amp;_showpopups=3DTRUE&amp;_sortunassigned=3Dscore=
down&amp;_requireboldred=3D0#Hit15">gi|242040929</A></B></TT></TD>
    <TD noWrap><TT>&nbsp;&nbsp;18668</TT></TD>
    <TD noWrap align=3Dright><TT>37</TT></TD>
    <TD noWrap><TT>&nbsp;&nbsp;hypothetical protein SORBIDRAFT_01g035340 =

      [Sorghum bicolor]</TT></TD></TR>
  <TR>
    <TD noWrap align=3Dright><TT><B>16.</B></TT></TD>
    <TD noWrap><TT><B>&nbsp;<A=20
      =
href=3D"http://zxw-pc/mascot/cgi/master_results.pl?file=3D..%2Fdata%2F201=
21225%2FF002405.dat&amp;REPTYPE=3Dprotein&amp;_sigthreshold=3D0.05&amp;RE=
PORT=3D50&amp;_server_mudpit_switch=3D99999999&amp;_ignoreionsscorebelow=3D=
0&amp;_showsubsets=3D0&amp;_showpopups=3DTRUE&amp;_sortunassigned=3Dscore=
down&amp;_requireboldred=3D0#Hit16">gi|241921713</A></B></TT></TD>
    <TD noWrap><TT>&nbsp;&nbsp;18668</TT></TD>
    <TD noWrap align=3Dright><TT>37</TT></TD>
    <TD noWrap><TT>&nbsp;&nbsp;hypothetical protein SORBIDRAFT_01g035340 =

      [Sorghum bicolor]</TT></TD></TR>
  <TR>
    <TD noWrap align=3Dright><TT><B>17.</B></TT></TD>
    <TD noWrap><TT><B>&nbsp;<A=20
      =
href=3D"http://zxw-pc/mascot/cgi/master_results.pl?file=3D..%2Fdata%2F201=
21225%2FF002405.dat&amp;REPTYPE=3Dprotein&amp;_sigthreshold=3D0.05&amp;RE=
PORT=3D50&amp;_server_mudpit_switch=3D99999999&amp;_ignoreionsscorebelow=3D=
0&amp;_showsubsets=3D0&amp;_showpopups=3DTRUE&amp;_sortunassigned=3Dscore=
down&amp;_requireboldred=3D0#Hit17">gi|226503515</A></B></TT></TD>
    <TD noWrap><TT>&nbsp;&nbsp;37547</TT></TD>
    <TD noWrap align=3Dright><TT>36</TT></TD>
    <TD noWrap><TT>&nbsp;&nbsp;hypothetical protein LOC100279578 [Zea=20
      mays]</TT></TD></TR>
  <TR>
    <TD noWrap align=3Dright><TT><B>18.</B></TT></TD>
    <TD noWrap><TT><B>&nbsp;<A=20
      =
href=3D"http://zxw-pc/mascot/cgi/master_results.pl?file=3D..%2Fdata%2F201=
21225%2FF002405.dat&amp;REPTYPE=3Dprotein&amp;_sigthreshold=3D0.05&amp;RE=
PORT=3D50&amp;_server_mudpit_switch=3D99999999&amp;_ignoreionsscorebelow=3D=
0&amp;_showsubsets=3D0&amp;_showpopups=3DTRUE&amp;_sortunassigned=3Dscore=
down&amp;_requireboldred=3D0#Hit18">gi|219885443</A></B></TT></TD>
    <TD noWrap><TT>&nbsp;&nbsp;37547</TT></TD>
    <TD noWrap align=3Dright><TT>36</TT></TD>
    <TD noWrap><TT>&nbsp;&nbsp;unknown [Zea mays]</TT></TD></TR>
  <TR>
    <TD noWrap align=3Dright><TT><B>19.</B></TT></TD>
    <TD noWrap><TT><B>&nbsp;<A=20
      =
href=3D"http://zxw-pc/mascot/cgi/master_results.pl?file=3D..%2Fdata%2F201=
21225%2FF002405.dat&amp;REPTYPE=3Dprotein&amp;_sigthreshold=3D0.05&amp;RE=
PORT=3D50&amp;_server_mudpit_switch=3D99999999&amp;_ignoreionsscorebelow=3D=
0&amp;_showsubsets=3D0&amp;_showpopups=3DTRUE&amp;_sortunassigned=3Dscore=
down&amp;_requireboldred=3D0#Hit19">gi|4263703</A></B></TT></TD>
    <TD noWrap><TT>&nbsp;&nbsp;47999</TT></TD>
    <TD noWrap align=3Dright><TT>36</TT></TD>
    <TD noWrap><TT>&nbsp;&nbsp;hypothetical protein [Arabidopsis=20
    thaliana]</TT></TD></TR>
  <TR>
    <TD noWrap align=3Dright><TT><B>20.</B></TT></TD>
    <TD noWrap><TT><B>&nbsp;<A=20
      =
href=3D"http://zxw-pc/mascot/cgi/master_results.pl?file=3D..%2Fdata%2F201=
21225%2FF002405.dat&amp;REPTYPE=3Dprotein&amp;_sigthreshold=3D0.05&amp;RE=
PORT=3D50&amp;_server_mudpit_switch=3D99999999&amp;_ignoreionsscorebelow=3D=
0&amp;_showsubsets=3D0&amp;_showpopups=3DTRUE&amp;_sortunassigned=3Dscore=
down&amp;_requireboldred=3D0#Hit20">gi|118489833</A></B></TT></TD>
    <TD noWrap><TT>&nbsp;&nbsp;26551</TT></TD>
    <TD noWrap align=3Dright><TT>36</TT></TD>
    <TD noWrap><TT>&nbsp;&nbsp;unknown [Populus trichocarpa x Populus=20
      deltoides]</TT></TD></TR>
  <TR>
    <TD noWrap align=3Dright><TT><B>21.</B></TT></TD>
    <TD noWrap><TT><B>&nbsp;<A=20
      =
href=3D"http://zxw-pc/mascot/cgi/master_results.pl?file=3D..%2Fdata%2F201=
21225%2FF002405.dat&amp;REPTYPE=3Dprotein&amp;_sigthreshold=3D0.05&amp;RE=
PORT=3D50&amp;_server_mudpit_switch=3D99999999&amp;_ignoreionsscorebelow=3D=
0&amp;_showsubsets=3D0&amp;_showpopups=3DTRUE&amp;_sortunassigned=3Dscore=
down&amp;_requireboldred=3D0#Hit21">gi|222861618</A></B></TT></TD>
    <TD noWrap><TT>&nbsp;&nbsp;26551</TT></TD>
    <TD noWrap align=3Dright><TT>36</TT></TD>
    <TD noWrap><TT>&nbsp;&nbsp;predicted protein [Populus=20
  trichocarpa]</TT></TD></TR>
  <TR>
    <TD noWrap align=3Dright><TT><B>22.</B></TT></TD>
    <TD noWrap><TT><B>&nbsp;<A=20
      =
href=3D"http://zxw-pc/mascot/cgi/master_results.pl?file=3D..%2Fdata%2F201=
21225%2FF002405.dat&amp;REPTYPE=3Dprotein&amp;_sigthreshold=3D0.05&amp;RE=
PORT=3D50&amp;_server_mudpit_switch=3D99999999&amp;_ignoreionsscorebelow=3D=
0&amp;_showsubsets=3D0&amp;_showpopups=3DTRUE&amp;_sortunassigned=3Dscore=
down&amp;_requireboldred=3D0#Hit22">gi|224130470</A></B></TT></TD>
    <TD noWrap><TT>&nbsp;&nbsp;26551</TT></TD>
    <TD noWrap align=3Dright><TT>36</TT></TD>
    <TD noWrap><TT>&nbsp;&nbsp;predicted protein [Populus=20
  trichocarpa]</TT></TD></TR>
  <TR>
    <TD noWrap align=3Dright><TT><B>23.</B></TT></TD>
    <TD noWrap><TT><B>&nbsp;<A=20
      =
href=3D"http://zxw-pc/mascot/cgi/master_results.pl?file=3D..%2Fdata%2F201=
21225%2FF002405.dat&amp;REPTYPE=3Dprotein&amp;_sigthreshold=3D0.05&amp;RE=
PORT=3D50&amp;_server_mudpit_switch=3D99999999&amp;_ignoreionsscorebelow=3D=
0&amp;_showsubsets=3D0&amp;_showpopups=3DTRUE&amp;_sortunassigned=3Dscore=
down&amp;_requireboldred=3D0#Hit23">gi|257690433</A></B></TT></TD>
    <TD noWrap><TT>&nbsp;&nbsp;37645</TT></TD>
    <TD noWrap align=3Dright><TT>36</TT></TD>
    <TD noWrap><TT>&nbsp;&nbsp;unnamed protein product [Zea =
mays]</TT></TD></TR>
  <TR>
    <TD noWrap align=3Dright><TT><B>24.</B></TT></TD>
    <TD noWrap><TT><B>&nbsp;<A=20
      =
href=3D"http://zxw-pc/mascot/cgi/master_results.pl?file=3D..%2Fdata%2F201=
21225%2FF002405.dat&amp;REPTYPE=3Dprotein&amp;_sigthreshold=3D0.05&amp;RE=
PORT=3D50&amp;_server_mudpit_switch=3D99999999&amp;_ignoreionsscorebelow=3D=
0&amp;_showsubsets=3D0&amp;_showpopups=3DTRUE&amp;_sortunassigned=3Dscore=
down&amp;_requireboldred=3D0#Hit24">gi|219986372</A></B></TT></TD>
    <TD noWrap><TT>&nbsp;&nbsp;37645</TT></TD>
    <TD noWrap align=3Dright><TT>36</TT></TD>
    <TD noWrap><TT>&nbsp;&nbsp;unnamed protein product [Zea =
mays]</TT></TD></TR>
  <TR>
    <TD noWrap align=3Dright><TT><B>25.</B></TT></TD>
    <TD noWrap><TT><B>&nbsp;<A=20
      =
href=3D"http://zxw-pc/mascot/cgi/master_results.pl?file=3D..%2Fdata%2F201=
21225%2FF002405.dat&amp;REPTYPE=3Dprotein&amp;_sigthreshold=3D0.05&amp;RE=
PORT=3D50&amp;_server_mudpit_switch=3D99999999&amp;_ignoreionsscorebelow=3D=
0&amp;_showsubsets=3D0&amp;_showpopups=3DTRUE&amp;_sortunassigned=3Dscore=
down&amp;_requireboldred=3D0#Hit25">gi|222854236</A></B></TT></TD>
    <TD noWrap><TT>&nbsp;&nbsp;52795</TT></TD>
    <TD noWrap align=3Dright><TT>35</TT></TD>
    <TD noWrap><TT>&nbsp;&nbsp;predicted protein [Populus=20
  trichocarpa]</TT></TD></TR>
  <TR>
    <TD noWrap align=3Dright><TT><B>26.</B></TT></TD>
    <TD noWrap><TT><B>&nbsp;<A=20
      =
href=3D"http://zxw-pc/mascot/cgi/master_results.pl?file=3D..%2Fdata%2F201=
21225%2FF002405.dat&amp;REPTYPE=3Dprotein&amp;_sigthreshold=3D0.05&amp;RE=
PORT=3D50&amp;_server_mudpit_switch=3D99999999&amp;_ignoreionsscorebelow=3D=
0&amp;_showsubsets=3D0&amp;_showpopups=3DTRUE&amp;_sortunassigned=3Dscore=
down&amp;_requireboldred=3D0#Hit26">gi|224087896</A></B></TT></TD>
    <TD noWrap><TT>&nbsp;&nbsp;52795</TT></TD>
    <TD noWrap align=3Dright><TT>35</TT></TD>
    <TD noWrap><TT>&nbsp;&nbsp;predicted protein [Populus=20
  trichocarpa]</TT></TD></TR>
  <TR>
    <TD noWrap align=3Dright><TT><B>27.</B></TT></TD>
    <TD noWrap><TT><B>&nbsp;<A=20
      =
href=3D"http://zxw-pc/mascot/cgi/master_results.pl?file=3D..%2Fdata%2F201=
21225%2FF002405.dat&amp;REPTYPE=3Dprotein&amp;_sigthreshold=3D0.05&amp;RE=
PORT=3D50&amp;_server_mudpit_switch=3D99999999&amp;_ignoreionsscorebelow=3D=
0&amp;_showsubsets=3D0&amp;_showpopups=3DTRUE&amp;_sortunassigned=3Dscore=
down&amp;_requireboldred=3D0#Hit27">gi|47848450</A></B></TT></TD>
    <TD noWrap><TT>&nbsp;&nbsp;13406</TT></TD>
    <TD noWrap align=3Dright><TT>35</TT></TD>
    <TD noWrap><TT>&nbsp;&nbsp;hypothetical protein [Oryza sativa =
Japonica=20
      Group]</TT></TD></TR>
  <TR>
    <TD noWrap align=3Dright><TT><B>28.</B></TT></TD>
    <TD noWrap><TT><B>&nbsp;<A=20
      =
href=3D"http://zxw-pc/mascot/cgi/master_results.pl?file=3D..%2Fdata%2F201=
21225%2FF002405.dat&amp;REPTYPE=3Dprotein&amp;_sigthreshold=3D0.05&amp;RE=
PORT=3D50&amp;_server_mudpit_switch=3D99999999&amp;_ignoreionsscorebelow=3D=
0&amp;_showsubsets=3D0&amp;_showpopups=3DTRUE&amp;_sortunassigned=3Dscore=
down&amp;_requireboldred=3D0#Hit28">gi|255628419</A></B></TT></TD>
    <TD noWrap><TT>&nbsp;&nbsp;15562</TT></TD>
    <TD noWrap align=3Dright><TT>35</TT></TD>
    <TD noWrap><TT>&nbsp;&nbsp;unknown [Glycine max]</TT></TD></TR>
  <TR>
    <TD noWrap align=3Dright><TT><B>29.</B></TT></TD>
    <TD noWrap><TT><B>&nbsp;<A=20
      =
href=3D"http://zxw-pc/mascot/cgi/master_results.pl?file=3D..%2Fdata%2F201=
21225%2FF002405.dat&amp;REPTYPE=3Dprotein&amp;_sigthreshold=3D0.05&amp;RE=
PORT=3D50&amp;_server_mudpit_switch=3D99999999&amp;_ignoreionsscorebelow=3D=
0&amp;_showsubsets=3D0&amp;_showpopups=3DTRUE&amp;_sortunassigned=3Dscore=
down&amp;_requireboldred=3D0#Hit29">gi|255627085</A></B></TT></TD>
    <TD noWrap><TT>&nbsp;&nbsp;15590</TT></TD>
    <TD noWrap align=3Dright><TT>35</TT></TD>
    <TD noWrap><TT>&nbsp;&nbsp;unknown [Glycine max]</TT></TD></TR>
  <TR>
    <TD noWrap align=3Dright><TT><B>30.</B></TT></TD>
    <TD noWrap><TT><B>&nbsp;<A=20
      =
href=3D"http://zxw-pc/mascot/cgi/master_results.pl?file=3D..%2Fdata%2F201=
21225%2FF002405.dat&amp;REPTYPE=3Dprotein&amp;_sigthreshold=3D0.05&amp;RE=
PORT=3D50&amp;_server_mudpit_switch=3D99999999&amp;_ignoreionsscorebelow=3D=
0&amp;_showsubsets=3D0&amp;_showpopups=3DTRUE&amp;_sortunassigned=3Dscore=
down&amp;_requireboldred=3D0#Hit30">gi|225433646</A></B></TT></TD>
    <TD noWrap><TT>&nbsp;&nbsp;25860</TT></TD>
    <TD noWrap align=3Dright><TT>35</TT></TD>
    <TD noWrap><TT>&nbsp;&nbsp;PREDICTED: hypothetical protein isoform 1 =

      [Vitis vinifera]</TT></TD></TR>
  <TR>
    <TD noWrap align=3Dright><TT><B>31.</B></TT></TD>
    <TD noWrap><TT><B>&nbsp;<A=20
      =
href=3D"http://zxw-pc/mascot/cgi/master_results.pl?file=3D..%2Fdata%2F201=
21225%2FF002405.dat&amp;REPTYPE=3Dprotein&amp;_sigthreshold=3D0.05&amp;RE=
PORT=3D50&amp;_server_mudpit_switch=3D99999999&amp;_ignoreionsscorebelow=3D=
0&amp;_showsubsets=3D0&amp;_showpopups=3DTRUE&amp;_sortunassigned=3Dscore=
down&amp;_requireboldred=3D0#Hit31">gi|332189631</A></B></TT></TD>
    <TD noWrap><TT>&nbsp;&nbsp;105087</TT></TD>
    <TD noWrap align=3Dright><TT>35</TT></TD>
    <TD noWrap><TT>&nbsp;&nbsp;ubiquitin carboxyl-terminal hydrolase 2=20
      [Arabidopsis thaliana]</TT></TD></TR>
  <TR>
    <TD noWrap align=3Dright><TT><B>32.</B></TT></TD>
    <TD noWrap><TT><B>&nbsp;<A=20
      =
href=3D"http://zxw-pc/mascot/cgi/master_results.pl?file=3D..%2Fdata%2F201=
21225%2FF002405.dat&amp;REPTYPE=3Dprotein&amp;_sigthreshold=3D0.05&amp;RE=
PORT=3D50&amp;_server_mudpit_switch=3D99999999&amp;_ignoreionsscorebelow=3D=
0&amp;_showsubsets=3D0&amp;_showpopups=3DTRUE&amp;_sortunassigned=3Dscore=
down&amp;_requireboldred=3D0#Hit32">gi|62901383</A></B></TT></TD>
    <TD noWrap><TT>&nbsp;&nbsp;105087</TT></TD>
    <TD noWrap align=3Dright><TT>35</TT></TD>
    <TD noWrap><TT>&nbsp;&nbsp;RecName: Full=3DUbiquitin =
carboxyl-terminal=20
      hydrolase 2; AltName: Full=3DDeubiquitinating enzyme 2; =
Short=3DAtUBP2;=20
      AltName: Full=3DUbiquitin thiolesterase 2; AltName:=20
      Full=3DUbiquitin-specific-processing protease 2</TT></TD></TR>
  <TR>
    <TD noWrap align=3Dright><TT><B>33.</B></TT></TD>
    <TD noWrap><TT><B>&nbsp;<A=20
      =
href=3D"http://zxw-pc/mascot/cgi/master_results.pl?file=3D..%2Fdata%2F201=
21225%2FF002405.dat&amp;REPTYPE=3Dprotein&amp;_sigthreshold=3D0.05&amp;RE=
PORT=3D50&amp;_server_mudpit_switch=3D99999999&amp;_ignoreionsscorebelow=3D=
0&amp;_showsubsets=3D0&amp;_showpopups=3DTRUE&amp;_sortunassigned=3Dscore=
down&amp;_requireboldred=3D0#Hit33">gi|18390446</A></B></TT></TD>
    <TD noWrap><TT>&nbsp;&nbsp;105087</TT></TD>
    <TD noWrap align=3Dright><TT>35</TT></TD>
    <TD noWrap><TT>&nbsp;&nbsp;ubiquitin carboxyl-terminal hydrolase 2=20
      [Arabidopsis thaliana]</TT></TD></TR>
  <TR>
    <TD noWrap align=3Dright><TT><B>34.</B></TT></TD>
    <TD noWrap><TT><B>&nbsp;<A=20
      =
href=3D"http://zxw-pc/mascot/cgi/master_results.pl?file=3D..%2Fdata%2F201=
21225%2FF002405.dat&amp;REPTYPE=3Dprotein&amp;_sigthreshold=3D0.05&amp;RE=
PORT=3D50&amp;_server_mudpit_switch=3D99999999&amp;_ignoreionsscorebelow=3D=
0&amp;_showsubsets=3D0&amp;_showpopups=3DTRUE&amp;_sortunassigned=3Dscore=
down&amp;_requireboldred=3D0#Hit34">gi|7211980</A></B></TT></TD>
    <TD noWrap><TT>&nbsp;&nbsp;105087</TT></TD>
    <TD noWrap align=3Dright><TT>35</TT></TD>
    <TD noWrap><TT>&nbsp;&nbsp;Strong similarity to the putative=20
      ubiquitin-specific protease F24L7.8 from A. thaliana gi|2914695 on =
BAC=20
      gb|AC003974 and to ubiquitin carboxyl-terminal hydrolase family =
PF|00442=20
      and PF|00443. ESTs gb|Z17750 and gb|Z17572 come from this gene=20
      [Arabido</TT></TD></TR>
  <TR>
    <TD noWrap align=3Dright><TT><B>35.</B></TT></TD>
    <TD noWrap><TT><B>&nbsp;<A=20
      =
href=3D"http://zxw-pc/mascot/cgi/master_results.pl?file=3D..%2Fdata%2F201=
21225%2FF002405.dat&amp;REPTYPE=3Dprotein&amp;_sigthreshold=3D0.05&amp;RE=
PORT=3D50&amp;_server_mudpit_switch=3D99999999&amp;_ignoreionsscorebelow=3D=
0&amp;_showsubsets=3D0&amp;_showpopups=3DTRUE&amp;_sortunassigned=3Dscore=
down&amp;_requireboldred=3D0#Hit35">gi|11993463</A></B></TT></TD>
    <TD noWrap><TT>&nbsp;&nbsp;105087</TT></TD>
    <TD noWrap align=3Dright><TT>35</TT></TD>
    <TD noWrap><TT>&nbsp;&nbsp;ubiquitin-specific protease 2 =
[Arabidopsis=20
      thaliana]</TT></TD></TR>
  <TR>
    <TD noWrap align=3Dright><TT><B>36.</B></TT></TD>
    <TD noWrap><TT><B>&nbsp;<A=20
      =
href=3D"http://zxw-pc/mascot/cgi/master_results.pl?file=3D..%2Fdata%2F201=
21225%2FF002405.dat&amp;REPTYPE=3Dprotein&amp;_sigthreshold=3D0.05&amp;RE=
PORT=3D50&amp;_server_mudpit_switch=3D99999999&amp;_ignoreionsscorebelow=3D=
0&amp;_showsubsets=3D0&amp;_showpopups=3DTRUE&amp;_sortunassigned=3Dscore=
down&amp;_requireboldred=3D0#Hit36">gi|14269010</A></B></TT></TD>
    <TD noWrap><TT>&nbsp;&nbsp;9741</TT></TD>
    <TD noWrap align=3Dright><TT>35</TT></TD>
    <TD noWrap><TT>&nbsp;&nbsp;T cytoplasm male sterility restorer =
factor 2=20
      [Zea mays]</TT></TD></TR>
  <TR>
    <TD noWrap align=3Dright><TT><B>37.</B></TT></TD>
    <TD noWrap><TT><B>&nbsp;<A=20
      =
href=3D"http://zxw-pc/mascot/cgi/master_results.pl?file=3D..%2Fdata%2F201=
21225%2FF002405.dat&amp;REPTYPE=3Dprotein&amp;_sigthreshold=3D0.05&amp;RE=
PORT=3D50&amp;_server_mudpit_switch=3D99999999&amp;_ignoreionsscorebelow=3D=
0&amp;_showsubsets=3D0&amp;_showpopups=3DTRUE&amp;_sortunassigned=3Dscore=
down&amp;_requireboldred=3D0#Hit37">gi|257329835</A></B></TT></TD>
    <TD noWrap><TT>&nbsp;&nbsp;103664</TT></TD>
    <TD noWrap align=3Dright><TT>35</TT></TD>
    <TD noWrap><TT>&nbsp;&nbsp;unnamed protein product [Astragalus=20
      sinicus]</TT></TD></TR>
  <TR>
    <TD noWrap align=3Dright><TT><B>38.</B></TT></TD>
    <TD noWrap><TT><B>&nbsp;<A=20
      =
href=3D"http://zxw-pc/mascot/cgi/master_results.pl?file=3D..%2Fdata%2F201=
21225%2FF002405.dat&amp;REPTYPE=3Dprotein&amp;_sigthreshold=3D0.05&amp;RE=
PORT=3D50&amp;_server_mudpit_switch=3D99999999&amp;_ignoreionsscorebelow=3D=
0&amp;_showsubsets=3D0&amp;_showpopups=3DTRUE&amp;_sortunassigned=3Dscore=
down&amp;_requireboldred=3D0#Hit38">gi|219734625</A></B></TT></TD>
    <TD noWrap><TT>&nbsp;&nbsp;103664</TT></TD>
    <TD noWrap align=3Dright><TT>35</TT></TD>
    <TD noWrap><TT>&nbsp;&nbsp;unnamed protein product [Astragalus=20
      sinicus]</TT></TD></TR>
  <TR>
    <TD noWrap align=3Dright><TT><B>39.</B></TT></TD>
    <TD noWrap><TT><B>&nbsp;<A=20
      =
href=3D"http://zxw-pc/mascot/cgi/master_results.pl?file=3D..%2Fdata%2F201=
21225%2FF002405.dat&amp;REPTYPE=3Dprotein&amp;_sigthreshold=3D0.05&amp;RE=
PORT=3D50&amp;_server_mudpit_switch=3D99999999&amp;_ignoreionsscorebelow=3D=
0&amp;_showsubsets=3D0&amp;_showpopups=3DTRUE&amp;_sortunassigned=3Dscore=
down&amp;_requireboldred=3D0#Hit39">gi|61723807</A></B></TT></TD>
    <TD noWrap><TT>&nbsp;&nbsp;103664</TT></TD>
    <TD noWrap align=3Dright><TT>35</TT></TD>
    <TD noWrap><TT>&nbsp;&nbsp;nodulation receptor kinase [Astragalus=20
      sinicus]</TT></TD></TR>
  <TR>
    <TD noWrap align=3Dright><TT><B>40.</B></TT></TD>
    <TD noWrap><TT><B>&nbsp;<A=20
      =
href=3D"http://zxw-pc/mascot/cgi/master_results.pl?file=3D..%2Fdata%2F201=
21225%2FF002405.dat&amp;REPTYPE=3Dprotein&amp;_sigthreshold=3D0.05&amp;RE=
PORT=3D50&amp;_server_mudpit_switch=3D99999999&amp;_ignoreionsscorebelow=3D=
0&amp;_showsubsets=3D0&amp;_showpopups=3DTRUE&amp;_sortunassigned=3Dscore=
down&amp;_requireboldred=3D0#Hit40">gi|255551753</A></B></TT></TD>
    <TD noWrap><TT>&nbsp;&nbsp;153375</TT></TD>
    <TD noWrap align=3Dright><TT>35</TT></TD>
    <TD noWrap><TT>&nbsp;&nbsp;GTP binding protein, putative [Ricinus=20
      communis]</TT></TD></TR>
  <TR>
    <TD noWrap align=3Dright><TT><B>41.</B></TT></TD>
    <TD noWrap><TT><B>&nbsp;<A=20
      =
href=3D"http://zxw-pc/mascot/cgi/master_results.pl?file=3D..%2Fdata%2F201=
21225%2FF002405.dat&amp;REPTYPE=3Dprotein&amp;_sigthreshold=3D0.05&amp;RE=
PORT=3D50&amp;_server_mudpit_switch=3D99999999&amp;_ignoreionsscorebelow=3D=
0&amp;_showsubsets=3D0&amp;_showpopups=3DTRUE&amp;_sortunassigned=3Dscore=
down&amp;_requireboldred=3D0#Hit41">gi|223544010</A></B></TT></TD>
    <TD noWrap><TT>&nbsp;&nbsp;153375</TT></TD>
    <TD noWrap align=3Dright><TT>35</TT></TD>
    <TD noWrap><TT>&nbsp;&nbsp;GTP binding protein, putative [Ricinus=20
      communis]</TT></TD></TR>
  <TR>
    <TD noWrap align=3Dright><TT><B>42.</B></TT></TD>
    <TD noWrap><TT><B>&nbsp;<A=20
      =
href=3D"http://zxw-pc/mascot/cgi/master_results.pl?file=3D..%2Fdata%2F201=
21225%2FF002405.dat&amp;REPTYPE=3Dprotein&amp;_sigthreshold=3D0.05&amp;RE=
PORT=3D50&amp;_server_mudpit_switch=3D99999999&amp;_ignoreionsscorebelow=3D=
0&amp;_showsubsets=3D0&amp;_showpopups=3DTRUE&amp;_sortunassigned=3Dscore=
down&amp;_requireboldred=3D0#Hit42">gi|226531942</A></B></TT></TD>
    <TD noWrap><TT>&nbsp;&nbsp;10308</TT></TD>
    <TD noWrap align=3Dright><TT>35</TT></TD>
    <TD noWrap><TT>&nbsp;&nbsp;late embryogenesis abundant protein, =
group 3=20
      [Zea mays]</TT></TD></TR>
  <TR>
    <TD noWrap align=3Dright><TT><B>43.</B></TT></TD>
    <TD noWrap><TT><B>&nbsp;<A=20
      =
href=3D"http://zxw-pc/mascot/cgi/master_results.pl?file=3D..%2Fdata%2F201=
21225%2FF002405.dat&amp;REPTYPE=3Dprotein&amp;_sigthreshold=3D0.05&amp;RE=
PORT=3D50&amp;_server_mudpit_switch=3D99999999&amp;_ignoreionsscorebelow=3D=
0&amp;_showsubsets=3D0&amp;_showpopups=3DTRUE&amp;_sortunassigned=3Dscore=
down&amp;_requireboldred=3D0#Hit43">gi|195642990</A></B></TT></TD>
    <TD noWrap><TT>&nbsp;&nbsp;10308</TT></TD>
    <TD noWrap align=3Dright><TT>35</TT></TD>
    <TD noWrap><TT>&nbsp;&nbsp;late embryogenesis abundant protein, =
group 3=20
      [Zea mays]</TT></TD></TR>
  <TR>
    <TD noWrap align=3Dright><TT><B>44.</B></TT></TD>
    <TD noWrap><TT><B>&nbsp;<A=20
      =
href=3D"http://zxw-pc/mascot/cgi/master_results.pl?file=3D..%2Fdata%2F201=
21225%2FF002405.dat&amp;REPTYPE=3Dprotein&amp;_sigthreshold=3D0.05&amp;RE=
PORT=3D50&amp;_server_mudpit_switch=3D99999999&amp;_ignoreionsscorebelow=3D=
0&amp;_showsubsets=3D0&amp;_showpopups=3DTRUE&amp;_sortunassigned=3Dscore=
down&amp;_requireboldred=3D0#Hit44">gi|110738810</A></B></TT></TD>
    <TD noWrap><TT>&nbsp;&nbsp;70205</TT></TD>
    <TD noWrap align=3Dright><TT>35</TT></TD>
    <TD noWrap><TT>&nbsp;&nbsp;STICHEL [Arabidopsis =
thaliana]</TT></TD></TR>
  <TR>
    <TD noWrap align=3Dright><TT><B>45.</B></TT></TD>
    <TD noWrap><TT><B>&nbsp;<A=20
      =
href=3D"http://zxw-pc/mascot/cgi/master_results.pl?file=3D..%2Fdata%2F201=
21225%2FF002405.dat&amp;REPTYPE=3Dprotein&amp;_sigthreshold=3D0.05&amp;RE=
PORT=3D50&amp;_server_mudpit_switch=3D99999999&amp;_ignoreionsscorebelow=3D=
0&amp;_showsubsets=3D0&amp;_showpopups=3DTRUE&amp;_sortunassigned=3Dscore=
down&amp;_requireboldred=3D0#Hit45">gi|125534710</A></B></TT></TD>
    <TD noWrap><TT>&nbsp;&nbsp;11068</TT></TD>
    <TD noWrap align=3Dright><TT>34</TT></TD>
    <TD noWrap><TT>&nbsp;&nbsp;hypothetical protein OsI_36436 [Oryza =
sativa=20
      Indica Group]</TT></TD></TR>
  <TR>
    <TD noWrap align=3Dright><TT><B>46.</B></TT></TD>
    <TD noWrap><TT><B>&nbsp;<A=20
      =
href=3D"http://zxw-pc/mascot/cgi/master_results.pl?file=3D..%2Fdata%2F201=
21225%2FF002405.dat&amp;REPTYPE=3Dprotein&amp;_sigthreshold=3D0.05&amp;RE=
PORT=3D50&amp;_server_mudpit_switch=3D99999999&amp;_ignoreionsscorebelow=3D=
0&amp;_showsubsets=3D0&amp;_showpopups=3DTRUE&amp;_sortunassigned=3Dscore=
down&amp;_requireboldred=3D0#Hit46">gi|13786454</A></B></TT></TD>
    <TD noWrap><TT>&nbsp;&nbsp;7641</TT></TD>
    <TD noWrap align=3Dright><TT>34</TT></TD>
    <TD noWrap><TT>&nbsp;&nbsp;hypothetical protein [Oryza sativa =
Japonica=20
      Group]</TT></TD></TR>
  <TR>
    <TD noWrap align=3Dright><TT><B>47.</B></TT></TD>
    <TD noWrap><TT><B>&nbsp;<A=20
      =
href=3D"http://zxw-pc/mascot/cgi/master_results.pl?file=3D..%2Fdata%2F201=
21225%2FF002405.dat&amp;REPTYPE=3Dprotein&amp;_sigthreshold=3D0.05&amp;RE=
PORT=3D50&amp;_server_mudpit_switch=3D99999999&amp;_ignoreionsscorebelow=3D=
0&amp;_showsubsets=3D0&amp;_showpopups=3DTRUE&amp;_sortunassigned=3Dscore=
down&amp;_requireboldred=3D0#Hit47">gi|125577464</A></B></TT></TD>
    <TD noWrap><TT>&nbsp;&nbsp;11567</TT></TD>
    <TD noWrap align=3Dright><TT>34</TT></TD>
    <TD noWrap><TT>&nbsp;&nbsp;hypothetical protein OsJ_34207 [Oryza =
sativa=20
      Japonica Group]</TT></TD></TR>
  <TR>
    <TD noWrap align=3Dright><TT><B>48.</B></TT></TD>
    <TD noWrap><TT><B>&nbsp;<A=20
      =
href=3D"http://zxw-pc/mascot/cgi/master_results.pl?file=3D..%2Fdata%2F201=
21225%2FF002405.dat&amp;REPTYPE=3Dprotein&amp;_sigthreshold=3D0.05&amp;RE=
PORT=3D50&amp;_server_mudpit_switch=3D99999999&amp;_ignoreionsscorebelow=3D=
0&amp;_showsubsets=3D0&amp;_showpopups=3DTRUE&amp;_sortunassigned=3Dscore=
down&amp;_requireboldred=3D0#Hit48">gi|222635907</A></B></TT></TD>
    <TD noWrap><TT>&nbsp;&nbsp;34659</TT></TD>
    <TD noWrap align=3Dright><TT>34</TT></TD>
    <TD noWrap><TT>&nbsp;&nbsp;hypothetical protein OsJ_22020 [Oryza =
sativa=20
      Japonica Group]</TT></TD></TR>
  <TR>
    <TD noWrap align=3Dright><TT><B>49.</B></TT></TD>
    <TD noWrap><TT><B>&nbsp;<A=20
      =
href=3D"http://zxw-pc/mascot/cgi/master_results.pl?file=3D..%2Fdata%2F201=
21225%2FF002405.dat&amp;REPTYPE=3Dprotein&amp;_sigthreshold=3D0.05&amp;RE=
PORT=3D50&amp;_server_mudpit_switch=3D99999999&amp;_ignoreionsscorebelow=3D=
0&amp;_showsubsets=3D0&amp;_showpopups=3DTRUE&amp;_sortunassigned=3Dscore=
down&amp;_requireboldred=3D0#Hit49">gi|218198573</A></B></TT></TD>
    <TD noWrap><TT>&nbsp;&nbsp;34669</TT></TD>
    <TD noWrap align=3Dright><TT>34</TT></TD>
    <TD noWrap><TT>&nbsp;&nbsp;hypothetical protein OsI_23750 [Oryza =
sativa=20
      Indica Group]</TT></TD></TR>
  <TR>
    <TD noWrap align=3Dright><TT><B>50.</B></TT></TD>
    <TD noWrap><TT><B>&nbsp;<A=20
      =
href=3D"http://zxw-pc/mascot/cgi/master_results.pl?file=3D..%2Fdata%2F201=
21225%2FF002405.dat&amp;REPTYPE=3Dprotein&amp;_sigthreshold=3D0.05&amp;RE=
PORT=3D50&amp;_server_mudpit_switch=3D99999999&amp;_ignoreionsscorebelow=3D=
0&amp;_showsubsets=3D0&amp;_showpopups=3DTRUE&amp;_sortunassigned=3Dscore=
down&amp;_requireboldred=3D0#Hit50">gi|115469012</A></B></TT></TD>
    <TD noWrap><TT>&nbsp;&nbsp;34659</TT></TD>
    <TD noWrap align=3Dright><TT>34</TT></TD>
    <TD noWrap><TT>&nbsp;&nbsp;Os06g0623600 [Oryza sativa Japonica=20
    Group]</TT></TD></TR></TBODY></TABLE>
<H3>Results List</H3>
<TABLE border=3D0 cellSpacing=3D0>
  <TBODY>
  <TR>
    <TD><TT><B><A =
name=3DHit1>1.</A>&nbsp;&nbsp;&nbsp;&nbsp;</B></TT></TD>
    <TD noWrap><TT><A=20
      =
href=3D"http://zxw-pc/mascot/cgi/protein_view.pl?file=3D../data/20121225/=
F002405.dat&amp;hit=3D1"=20
      =
target=3D_blank>gi|222862687</A>&nbsp;&nbsp;&nbsp;&nbsp;<B>Mass:</B>&nbsp=
;41080&nbsp;&nbsp;&nbsp;&nbsp;<B>Score:</B>&nbsp;46&nbsp;&nbsp;&nbsp;&nbs=
p;&nbsp;<B>Expect:</B>&nbsp;52&nbsp;&nbsp;<B>Matches:</B>&nbsp;7</TT></TD=
></TR>
  <TR>
    <TD>&nbsp;</TD>
    <TD noWrap><TT>predicted protein [Populus=20
trichocarpa]</TT></TD></TR></TBODY></TABLE>
<TABLE border=3D0 cellSpacing=3D0 cellPadding=3D0>
  <TBODY>
  <TR>
    <TD><TT>&nbsp;&nbsp;&nbsp;&nbsp;&nbsp;&nbsp;</TT></TD>
    <TD align=3Dright><TT><B>Observed&nbsp;&nbsp;</B></TT></TD>
    <TD noWrap align=3Dright><TT><B>Mr(expt)&nbsp;&nbsp;</B></TT></TD>
    <TD noWrap align=3Dright><TT><B>Mr(calc)&nbsp;&nbsp;</B></TT></TD>
    <TD align=3Dright><TT><B>&nbsp;ppm&nbsp;&nbsp;</B></TT></TD>
    <TD align=3Dright><TT><B>Start&nbsp;</B></TT></TD>
    <TD align=3Dright><TT><B>&nbsp;</B></TT></TD>
    <TD align=3Dright><TT><B>End&nbsp;</B></TT></TD>
    <TD align=3Dright><TT><B>Miss&nbsp;</B></TT></TD>
    <TD align=3Dright><TT><B>Ions&nbsp;</B></TT></TD>
    <TD><TT><B>&nbsp;Peptide</B></TT></TD></TR>
  <TR>
    <TD align=3Dright>&nbsp;</TD>
    <TD align=3Dright><TT>788.3639&nbsp;&nbsp;</TT></TD>
    <TD align=3Dright><TT>787.3566&nbsp;&nbsp;</TT></TD>
    <TD align=3Dright><TT>787.2993&nbsp;&nbsp;</TT></TD>
    <TD noWrap align=3Dright><TT>72.8&nbsp;</TT></TD>
    <TD align=3Dright><TT>3&nbsp;</TT></TD>
    <TD noWrap align=3Dright><TT>-&nbsp;</TT></TD>
    <TD align=3Dright><TT>9&nbsp;</TT></TD>
    <TD align=3Dright><TT>0&nbsp;&nbsp;</TT></TD>
    <TD noWrap align=3Dright><TT>---&nbsp;&nbsp;</TT></TD>
    <TD noWrap><TT>&nbsp;K.CSCSNFK.S</TT></TD></TR>
  <TR>
    <TD align=3Dright>&nbsp;</TD>
    <TD align=3Dright><TT>829.3301&nbsp;&nbsp;</TT></TD>
    <TD align=3Dright><TT>828.3228&nbsp;&nbsp;</TT></TD>
    <TD align=3Dright><TT>828.3436&nbsp;&nbsp;</TT></TD>
    <TD noWrap align=3Dright><TT>-25.12&nbsp;</TT></TD>
    <TD align=3Dright><TT>342&nbsp;</TT></TD>
    <TD noWrap align=3Dright><TT>-&nbsp;</TT></TD>
    <TD align=3Dright><TT>348&nbsp;</TT></TD>
    <TD align=3Dright><TT>0&nbsp;&nbsp;</TT></TD>
    <TD noWrap align=3Dright><TT>---&nbsp;&nbsp;</TT></TD>
    <TD noWrap><TT>&nbsp;K.GSTFMDR.Q + Oxidation (M)</TT></TD></TR>
  <TR>
    <TD align=3Dright>&nbsp;</TD>
    <TD align=3Dright><TT>1018.5182&nbsp;&nbsp;</TT></TD>
    <TD align=3Dright><TT>1017.5109&nbsp;&nbsp;</TT></TD>
    <TD align=3Dright><TT>1017.5277&nbsp;&nbsp;</TT></TD>
    <TD noWrap align=3Dright><TT>-16.48&nbsp;</TT></TD>
    <TD align=3Dright><TT>238&nbsp;</TT></TD>
    <TD noWrap align=3Dright><TT>-&nbsp;</TT></TD>
    <TD align=3Dright><TT>246&nbsp;</TT></TD>
    <TD align=3Dright><TT>0&nbsp;&nbsp;</TT></TD>
    <TD noWrap align=3Dright><TT>---&nbsp;&nbsp;</TT></TD>
    <TD noWrap><TT>&nbsp;R.INMVGALER.M + Oxidation (M)</TT></TD></TR>
  <TR>
    <TD align=3Dright>&nbsp;</TD>
    <TD align=3Dright><TT>2210.9668&nbsp;&nbsp;</TT></TD>
    <TD align=3Dright><TT>2209.9595&nbsp;&nbsp;</TT></TD>
    <TD align=3Dright><TT>2209.9990&nbsp;&nbsp;</TT></TD>
    <TD noWrap align=3Dright><TT>-17.87&nbsp;</TT></TD>
    <TD align=3Dright><TT>74&nbsp;</TT></TD>
    <TD noWrap align=3Dright><TT>-&nbsp;</TT></TD>
    <TD align=3Dright><TT>92&nbsp;</TT></TD>
    <TD align=3Dright><TT>0&nbsp;&nbsp;</TT></TD>
    <TD noWrap align=3Dright><TT>---&nbsp;&nbsp;</TT></TD>
    <TD noWrap><TT>&nbsp;K.LFMQEAIGAEYGEGFETFR.Q + Oxidation =
(M)</TT></TD></TR>
  <TR>
    <TD align=3Dright>&nbsp;</TD>
    <TD align=3Dright><TT>2225.9858&nbsp;&nbsp;</TT></TD>
    <TD align=3Dright><TT>2224.9785&nbsp;&nbsp;</TT></TD>
    <TD align=3Dright><TT>2225.0423&nbsp;&nbsp;</TT></TD>
    <TD noWrap align=3Dright><TT>-28.64&nbsp;</TT></TD>
    <TD align=3Dright><TT>251&nbsp;</TT></TD>
    <TD noWrap align=3Dright><TT>-&nbsp;</TT></TD>
    <TD align=3Dright><TT>269&nbsp;</TT></TD>
    <TD align=3Dright><TT>1&nbsp;&nbsp;</TT></TD>
    <TD noWrap align=3Dright><TT>---&nbsp;&nbsp;</TT></TD>
    <TD noWrap><TT>&nbsp;K.KYFQAIVSEEDGMESIAHR.F + Oxidation =
(M)</TT></TD></TR>
  <TR>
    <TD align=3Dright>&nbsp;</TD>
    <TD align=3Dright><TT>2663.2256&nbsp;&nbsp;</TT></TD>
    <TD align=3Dright><TT>2662.2183&nbsp;&nbsp;</TT></TD>
    <TD align=3Dright><TT>2662.2373&nbsp;&nbsp;</TT></TD>
    <TD noWrap align=3Dright><TT>-7.15&nbsp;</TT></TD>
    <TD align=3Dright><TT>118&nbsp;</TT></TD>
    <TD noWrap align=3Dright><TT>-&nbsp;</TT></TD>
    <TD align=3Dright><TT>140&nbsp;</TT></TD>
    <TD align=3Dright><TT>0&nbsp;&nbsp;</TT></TD>
    <TD noWrap align=3Dright><TT>---&nbsp;&nbsp;</TT></TD>
    <TD noWrap><TT>&nbsp;R.YAMKPDEAYGLVFSWDNVVADTR.S + Oxidation=20
(M)</TT></TD></TR>
  <TR>
    <TD align=3Dright>&nbsp;</TD>
    <TD align=3Dright><TT>2663.2256&nbsp;&nbsp;</TT></TD>
    <TD align=3Dright><TT>2662.2183&nbsp;&nbsp;</TT></TD>
    <TD align=3Dright><TT>2662.2373&nbsp;&nbsp;</TT></TD>
    <TD noWrap align=3Dright><TT>-7.15&nbsp;</TT></TD>
    <TD align=3Dright><TT>118&nbsp;</TT></TD>
    <TD noWrap align=3Dright><TT>-&nbsp;</TT></TD>
    <TD align=3Dright><TT>140&nbsp;</TT></TD>
    <TD align=3Dright><TT>0&nbsp;&nbsp;</TT></TD>
    <TD noWrap align=3Dright><TT>---&nbsp;&nbsp;</TT></TD>
    <TD noWrap><TT>&nbsp;R.YAMKPDEAYGLVFSWDNVVADTR.S + Oxidation=20
  (M)</TT></TD></TR></TBODY></TABLE>
<TABLE border=3D0 cellSpacing=3D0>
  <TBODY>
  <TR>
    <TD><TT>&nbsp;&nbsp;&nbsp;&nbsp;&nbsp;&nbsp;</TT></TD>
    <TD><TT><B>No match to: </B>825.0363, 842.4511, 856.4704, 870.4869,=20
      1269.5382, 1269.5382, 1285.5066, 1287.5789, 1287.5789, 1370.5706,=20
      1370.5706, 1400.5880, 1400.5880, 1554.6041, 1554.6041, 1689.5541,=20
      1689.5541, 2231.0879, 2277.8896, 2277.8896, 2481.0403, 2481.0403,=20
      2749.1860, 2808.1958, 2808.1958</TT></TD></TR></TBODY></TABLE><BR>
<TABLE border=3D0 cellSpacing=3D0>
  <TBODY>
  <TR>
    <TD><TT><B><A =
name=3DHit2>2.</A>&nbsp;&nbsp;&nbsp;&nbsp;</B></TT></TD>
    <TD noWrap><TT><A=20
      =
href=3D"http://zxw-pc/mascot/cgi/protein_view.pl?file=3D../data/20121225/=
F002405.dat&amp;hit=3D2"=20
      =
target=3D_blank>gi|224145920</A>&nbsp;&nbsp;&nbsp;&nbsp;<B>Mass:</B>&nbsp=
;41080&nbsp;&nbsp;&nbsp;&nbsp;<B>Score:</B>&nbsp;46&nbsp;&nbsp;&nbsp;&nbs=
p;&nbsp;<B>Expect:</B>&nbsp;52&nbsp;&nbsp;<B>Matches:</B>&nbsp;7</TT></TD=
></TR>
  <TR>
    <TD>&nbsp;</TD>
    <TD noWrap><TT>predicted protein [Populus=20
trichocarpa]</TT></TD></TR></TBODY></TABLE>
<TABLE border=3D0 cellSpacing=3D0 cellPadding=3D0>
  <TBODY>
  <TR>
    <TD><TT>&nbsp;&nbsp;&nbsp;&nbsp;&nbsp;&nbsp;</TT></TD>
    <TD align=3Dright><TT><B>Observed&nbsp;&nbsp;</B></TT></TD>
    <TD noWrap align=3Dright><TT><B>Mr(expt)&nbsp;&nbsp;</B></TT></TD>
    <TD noWrap align=3Dright><TT><B>Mr(calc)&nbsp;&nbsp;</B></TT></TD>
    <TD align=3Dright><TT><B>&nbsp;ppm&nbsp;&nbsp;</B></TT></TD>
    <TD align=3Dright><TT><B>Start&nbsp;</B></TT></TD>
    <TD align=3Dright><TT><B>&nbsp;</B></TT></TD>
    <TD align=3Dright><TT><B>End&nbsp;</B></TT></TD>
    <TD align=3Dright><TT><B>Miss&nbsp;</B></TT></TD>
    <TD align=3Dright><TT><B>Ions&nbsp;</B></TT></TD>
    <TD><TT><B>&nbsp;Peptide</B></TT></TD></TR>
  <TR>
    <TD align=3Dright>&nbsp;</TD>
    <TD align=3Dright><TT>788.3639&nbsp;&nbsp;</TT></TD>
    <TD align=3Dright><TT>787.3566&nbsp;&nbsp;</TT></TD>
    <TD align=3Dright><TT>787.2993&nbsp;&nbsp;</TT></TD>
    <TD noWrap align=3Dright><TT>72.8&nbsp;</TT></TD>
    <TD align=3Dright><TT>3&nbsp;</TT></TD>
    <TD noWrap align=3Dright><TT>-&nbsp;</TT></TD>
    <TD align=3Dright><TT>9&nbsp;</TT></TD>
    <TD align=3Dright><TT>0&nbsp;&nbsp;</TT></TD>
    <TD noWrap align=3Dright><TT>---&nbsp;&nbsp;</TT></TD>
    <TD noWrap><TT>&nbsp;K.CSCSNFK.S</TT></TD></TR>
  <TR>
    <TD align=3Dright>&nbsp;</TD>
    <TD align=3Dright><TT>829.3301&nbsp;&nbsp;</TT></TD>
    <TD align=3Dright><TT>828.3228&nbsp;&nbsp;</TT></TD>
    <TD align=3Dright><TT>828.3436&nbsp;&nbsp;</TT></TD>
    <TD noWrap align=3Dright><TT>-25.12&nbsp;</TT></TD>
    <TD align=3Dright><TT>342&nbsp;</TT></TD>
    <TD noWrap align=3Dright><TT>-&nbsp;</TT></TD>
    <TD align=3Dright><TT>348&nbsp;</TT></TD>
    <TD align=3Dright><TT>0&nbsp;&nbsp;</TT></TD>
    <TD noWrap align=3Dright><TT>---&nbsp;&nbsp;</TT></TD>
    <TD noWrap><TT>&nbsp;K.GSTFMDR.Q + Oxidation (M)</TT></TD></TR>
  <TR>
    <TD align=3Dright>&nbsp;</TD>
    <TD align=3Dright><TT>1018.5182&nbsp;&nbsp;</TT></TD>
    <TD align=3Dright><TT>1017.5109&nbsp;&nbsp;</TT></TD>
    <TD align=3Dright><TT>1017.5277&nbsp;&nbsp;</TT></TD>
    <TD noWrap align=3Dright><TT>-16.48&nbsp;</TT></TD>
    <TD align=3Dright><TT>238&nbsp;</TT></TD>
    <TD noWrap align=3Dright><TT>-&nbsp;</TT></TD>
    <TD align=3Dright><TT>246&nbsp;</TT></TD>
    <TD align=3Dright><TT>0&nbsp;&nbsp;</TT></TD>
    <TD noWrap align=3Dright><TT>---&nbsp;&nbsp;</TT></TD>
    <TD noWrap><TT>&nbsp;R.INMVGALER.M + Oxidation (M)</TT></TD></TR>
  <TR>
    <TD align=3Dright>&nbsp;</TD>
    <TD align=3Dright><TT>2210.9668&nbsp;&nbsp;</TT></TD>
    <TD align=3Dright><TT>2209.9595&nbsp;&nbsp;</TT></TD>
    <TD align=3Dright><TT>2209.9990&nbsp;&nbsp;</TT></TD>
    <TD noWrap align=3Dright><TT>-17.87&nbsp;</TT></TD>
    <TD align=3Dright><TT>74&nbsp;</TT></TD>
    <TD noWrap align=3Dright><TT>-&nbsp;</TT></TD>
    <TD align=3Dright><TT>92&nbsp;</TT></TD>
    <TD align=3Dright><TT>0&nbsp;&nbsp;</TT></TD>
    <TD noWrap align=3Dright><TT>---&nbsp;&nbsp;</TT></TD>
    <TD noWrap><TT>&nbsp;K.LFMQEAIGAEYGEGFETFR.Q + Oxidation =
(M)</TT></TD></TR>
  <TR>
    <TD align=3Dright>&nbsp;</TD>
    <TD align=3Dright><TT>2225.9858&nbsp;&nbsp;</TT></TD>
    <TD align=3Dright><TT>2224.9785&nbsp;&nbsp;</TT></TD>
    <TD align=3Dright><TT>2225.0423&nbsp;&nbsp;</TT></TD>
    <TD noWrap align=3Dright><TT>-28.64&nbsp;</TT></TD>
    <TD align=3Dright><TT>251&nbsp;</TT></TD>
    <TD noWrap align=3Dright><TT>-&nbsp;</TT></TD>
    <TD align=3Dright><TT>269&nbsp;</TT></TD>
    <TD align=3Dright><TT>1&nbsp;&nbsp;</TT></TD>
    <TD noWrap align=3Dright><TT>---&nbsp;&nbsp;</TT></TD>
    <TD noWrap><TT>&nbsp;K.KYFQAIVSEEDGMESIAHR.F + Oxidation =
(M)</TT></TD></TR>
  <TR>
    <TD align=3Dright>&nbsp;</TD>
    <TD align=3Dright><TT>2663.2256&nbsp;&nbsp;</TT></TD>
    <TD align=3Dright><TT>2662.2183&nbsp;&nbsp;</TT></TD>
    <TD align=3Dright><TT>2662.2373&nbsp;&nbsp;</TT></TD>
    <TD noWrap align=3Dright><TT>-7.15&nbsp;</TT></TD>
    <TD align=3Dright><TT>118&nbsp;</TT></TD>
    <TD noWrap align=3Dright><TT>-&nbsp;</TT></TD>
    <TD align=3Dright><TT>140&nbsp;</TT></TD>
    <TD align=3Dright><TT>0&nbsp;&nbsp;</TT></TD>
    <TD noWrap align=3Dright><TT>---&nbsp;&nbsp;</TT></TD>
    <TD noWrap><TT>&nbsp;R.YAMKPDEAYGLVFSWDNVVADTR.S + Oxidation=20
(M)</TT></TD></TR>
  <TR>
    <TD align=3Dright>&nbsp;</TD>
    <TD align=3Dright><TT>2663.2256&nbsp;&nbsp;</TT></TD>
    <TD align=3Dright><TT>2662.2183&nbsp;&nbsp;</TT></TD>
    <TD align=3Dright><TT>2662.2373&nbsp;&nbsp;</TT></TD>
    <TD noWrap align=3Dright><TT>-7.15&nbsp;</TT></TD>
    <TD align=3Dright><TT>118&nbsp;</TT></TD>
    <TD noWrap align=3Dright><TT>-&nbsp;</TT></TD>
    <TD align=3Dright><TT>140&nbsp;</TT></TD>
    <TD align=3Dright><TT>0&nbsp;&nbsp;</TT></TD>
    <TD noWrap align=3Dright><TT>---&nbsp;&nbsp;</TT></TD>
    <TD noWrap><TT>&nbsp;R.YAMKPDEAYGLVFSWDNVVADTR.S + Oxidation=20
  (M)</TT></TD></TR></TBODY></TABLE>
<TABLE border=3D0 cellSpacing=3D0>
  <TBODY>
  <TR>
    <TD><TT>&nbsp;&nbsp;&nbsp;&nbsp;&nbsp;&nbsp;</TT></TD>
    <TD><TT><B>No match to: </B>825.0363, 842.4511, 856.4704, 870.4869,=20
      1269.5382, 1269.5382, 1285.5066, 1287.5789, 1287.5789, 1370.5706,=20
      1370.5706, 1400.5880, 1400.5880, 1554.6041, 1554.6041, 1689.5541,=20
      1689.5541, 2231.0879, 2277.8896, 2277.8896, 2481.0403, 2481.0403,=20
      2749.1860, 2808.1958, 2808.1958</TT></TD></TR></TBODY></TABLE><BR>
<TABLE border=3D0 cellSpacing=3D0>
  <TBODY>
  <TR>
    <TD><TT><B><A =
name=3DHit3>3.</A>&nbsp;&nbsp;&nbsp;&nbsp;</B></TT></TD>
    <TD noWrap><TT><A=20
      =
href=3D"http://zxw-pc/mascot/cgi/protein_view.pl?file=3D../data/20121225/=
F002405.dat&amp;hit=3D3"=20
      =
target=3D_blank>gi|222631876</A>&nbsp;&nbsp;&nbsp;&nbsp;<B>Mass:</B>&nbsp=
;116356&nbsp;&nbsp;&nbsp;<B>Score:</B>&nbsp;40&nbsp;&nbsp;&nbsp;&nbsp;&nb=
sp;<B>Expect:</B>&nbsp;1.6e+002&nbsp;&nbsp;<B>Matches:</B>&nbsp;9</TT></T=
D></TR>
  <TR>
    <TD>&nbsp;</TD>
    <TD noWrap><TT>hypothetical protein OsJ_18837 [Oryza sativa Japonica =

      Group]</TT></TD></TR></TBODY></TABLE>
<TABLE border=3D0 cellSpacing=3D0 cellPadding=3D0>
  <TBODY>
  <TR>
    <TD><TT>&nbsp;&nbsp;&nbsp;&nbsp;&nbsp;&nbsp;</TT></TD>
    <TD align=3Dright><TT><B>Observed&nbsp;&nbsp;</B></TT></TD>
    <TD noWrap align=3Dright><TT><B>Mr(expt)&nbsp;&nbsp;</B></TT></TD>
    <TD noWrap align=3Dright><TT><B>Mr(calc)&nbsp;&nbsp;</B></TT></TD>
    <TD align=3Dright><TT><B>&nbsp;ppm&nbsp;&nbsp;</B></TT></TD>
    <TD align=3Dright><TT><B>Start&nbsp;</B></TT></TD>
    <TD align=3Dright><TT><B>&nbsp;</B></TT></TD>
    <TD align=3Dright><TT><B>End&nbsp;</B></TT></TD>
    <TD align=3Dright><TT><B>Miss&nbsp;</B></TT></TD>
    <TD align=3Dright><TT><B>Ions&nbsp;</B></TT></TD>
    <TD><TT><B>&nbsp;Peptide</B></TT></TD></TR>
  <TR>
    <TD align=3Dright>&nbsp;</TD>
    <TD align=3Dright><TT>1269.5382&nbsp;&nbsp;</TT></TD>
    <TD align=3Dright><TT>1268.5309&nbsp;&nbsp;</TT></TD>
    <TD align=3Dright><TT>1268.5893&nbsp;&nbsp;</TT></TD>
    <TD noWrap align=3Dright><TT>-46.02&nbsp;</TT></TD>
    <TD align=3Dright><TT>120&nbsp;</TT></TD>
    <TD noWrap align=3Dright><TT>-&nbsp;</TT></TD>
    <TD align=3Dright><TT>130&nbsp;</TT></TD>
    <TD align=3Dright><TT>0&nbsp;&nbsp;</TT></TD>
    <TD noWrap align=3Dright><TT>---&nbsp;&nbsp;</TT></TD>
    <TD noWrap><TT>&nbsp;R.AITYLCDAMPR.A + Oxidation (M)</TT></TD></TR>
  <TR>
    <TD align=3Dright>&nbsp;</TD>
    <TD align=3Dright><TT>1269.5382&nbsp;&nbsp;</TT></TD>
    <TD align=3Dright><TT>1268.5309&nbsp;&nbsp;</TT></TD>
    <TD align=3Dright><TT>1268.5893&nbsp;&nbsp;</TT></TD>
    <TD noWrap align=3Dright><TT>-46.02&nbsp;</TT></TD>
    <TD align=3Dright><TT>120&nbsp;</TT></TD>
    <TD noWrap align=3Dright><TT>-&nbsp;</TT></TD>
    <TD align=3Dright><TT>130&nbsp;</TT></TD>
    <TD align=3Dright><TT>0&nbsp;&nbsp;</TT></TD>
    <TD noWrap align=3Dright><TT>8&nbsp;&nbsp;</TT></TD>
    <TD noWrap><TT>&nbsp;R.AITYLCDAMPR.A + Oxidation (M)</TT></TD></TR>
  <TR>
    <TD align=3Dright>&nbsp;</TD>
    <TD align=3Dright><TT>1285.5066&nbsp;&nbsp;</TT></TD>
    <TD align=3Dright><TT>1284.4993&nbsp;&nbsp;</TT></TD>
    <TD align=3Dright><TT>1284.5447&nbsp;&nbsp;</TT></TD>
    <TD noWrap align=3Dright><TT>-35.34&nbsp;</TT></TD>
    <TD align=3Dright><TT>14&nbsp;</TT></TD>
    <TD noWrap align=3Dright><TT>-&nbsp;</TT></TD>
    <TD align=3Dright><TT>26&nbsp;</TT></TD>
    <TD align=3Dright><TT>0&nbsp;&nbsp;</TT></TD>
    <TD noWrap align=3Dright><TT>---&nbsp;&nbsp;</TT></TD>
    <TD noWrap><TT>&nbsp;K.GMVTMMGMGTGGR.R</TT></TD></TR>
  <TR>
    <TD align=3Dright>&nbsp;</TD>
    <TD align=3Dright><TT>1400.5880&nbsp;&nbsp;</TT></TD>
    <TD align=3Dright><TT>1399.5807&nbsp;&nbsp;</TT></TD>
    <TD align=3Dright><TT>1399.7057&nbsp;&nbsp;</TT></TD>
    <TD noWrap align=3Dright><TT>-89.30&nbsp;</TT></TD>
    <TD align=3Dright><TT>530&nbsp;</TT></TD>
    <TD noWrap align=3Dright><TT>-&nbsp;</TT></TD>
    <TD align=3Dright><TT>541&nbsp;</TT></TD>
    <TD align=3Dright><TT>0&nbsp;&nbsp;</TT></TD>
    <TD noWrap align=3Dright><TT>---&nbsp;&nbsp;</TT></TD>
    <TD noWrap><TT>&nbsp;R.SSPSYDILFMLK.V</TT></TD></TR>
  <TR>
    <TD align=3Dright>&nbsp;</TD>
    <TD align=3Dright><TT>1400.5880&nbsp;&nbsp;</TT></TD>
    <TD align=3Dright><TT>1399.5807&nbsp;&nbsp;</TT></TD>
    <TD align=3Dright><TT>1399.7057&nbsp;&nbsp;</TT></TD>
    <TD noWrap align=3Dright><TT>-89.30&nbsp;</TT></TD>
    <TD align=3Dright><TT>530&nbsp;</TT></TD>
    <TD noWrap align=3Dright><TT>-&nbsp;</TT></TD>
    <TD align=3Dright><TT>541&nbsp;</TT></TD>
    <TD align=3Dright><TT>0&nbsp;&nbsp;</TT></TD>
    <TD noWrap align=3Dright><TT>5&nbsp;&nbsp;</TT></TD>
    <TD noWrap><TT>&nbsp;R.SSPSYDILFMLK.V</TT></TD></TR>
  <TR>
    <TD align=3Dright>&nbsp;</TD>
    <TD align=3Dright><TT>2210.9668&nbsp;&nbsp;</TT></TD>
    <TD align=3Dright><TT>2209.9595&nbsp;&nbsp;</TT></TD>
    <TD align=3Dright><TT>2210.1365&nbsp;&nbsp;</TT></TD>
    <TD noWrap align=3Dright><TT>-80.08&nbsp;</TT></TD>
    <TD align=3Dright><TT>96&nbsp;</TT></TD>
    <TD noWrap align=3Dright><TT>-&nbsp;</TT></TD>
    <TD align=3Dright><TT>119&nbsp;</TT></TD>
    <TD align=3Dright><TT>0&nbsp;&nbsp;</TT></TD>
    <TD noWrap align=3Dright><TT>---&nbsp;&nbsp;</TT></TD>
    <TD noWrap><TT>&nbsp;R.LVGGGADGAPAAAASPDVMLLSVR.A + Oxidation=20
  (M)</TT></TD></TR>
  <TR>
    <TD align=3Dright>&nbsp;</TD>
    <TD align=3Dright><TT>2231.0879&nbsp;&nbsp;</TT></TD>
    <TD align=3Dright><TT>2230.0806&nbsp;&nbsp;</TT></TD>
    <TD align=3Dright><TT>2230.1092&nbsp;&nbsp;</TT></TD>
    <TD noWrap align=3Dright><TT>-12.83&nbsp;</TT></TD>
    <TD align=3Dright><TT>937&nbsp;</TT></TD>
    <TD noWrap align=3Dright><TT>-&nbsp;</TT></TD>
    <TD align=3Dright><TT>955&nbsp;</TT></TD>
    <TD align=3Dright><TT>1&nbsp;&nbsp;</TT></TD>
    <TD noWrap align=3Dright><TT>---&nbsp;&nbsp;</TT></TD>
    <TD noWrap><TT>&nbsp;R.LLCGEQDTWDFAKLVDHIK.F</TT></TD></TR>
  <TR>
    <TD align=3Dright>&nbsp;</TD>
    <TD align=3Dright><TT>2481.0403&nbsp;&nbsp;</TT></TD>
    <TD align=3Dright><TT>2480.0330&nbsp;&nbsp;</TT></TD>
    <TD align=3Dright><TT>2480.0584&nbsp;&nbsp;</TT></TD>
    <TD noWrap align=3Dright><TT>-10.22&nbsp;</TT></TD>
    <TD align=3Dright><TT>1013&nbsp;</TT></TD>
    <TD noWrap align=3Dright><TT>-&nbsp;</TT></TD>
    <TD align=3Dright><TT>1034&nbsp;</TT></TD>
    <TD align=3Dright><TT>0&nbsp;&nbsp;</TT></TD>
    <TD noWrap align=3Dright><TT>---&nbsp;&nbsp;</TT></TD>
    <TD noWrap><TT>&nbsp;K.QHNSNEADDDLPSVMTCANYLK.L + Oxidation =
(M)</TT></TD></TR>
  <TR>
    <TD align=3Dright>&nbsp;</TD>
    <TD align=3Dright><TT>2481.0403&nbsp;&nbsp;</TT></TD>
    <TD align=3Dright><TT>2480.0330&nbsp;&nbsp;</TT></TD>
    <TD align=3Dright><TT>2480.0584&nbsp;&nbsp;</TT></TD>
    <TD noWrap align=3Dright><TT>-10.22&nbsp;</TT></TD>
    <TD align=3Dright><TT>1013&nbsp;</TT></TD>
    <TD noWrap align=3Dright><TT>-&nbsp;</TT></TD>
    <TD align=3Dright><TT>1034&nbsp;</TT></TD>
    <TD align=3Dright><TT>0&nbsp;&nbsp;</TT></TD>
    <TD noWrap align=3Dright><TT>---&nbsp;&nbsp;</TT></TD>
    <TD noWrap><TT>&nbsp;K.QHNSNEADDDLPSVMTCANYLK.L + Oxidation=20
  (M)</TT></TD></TR></TBODY></TABLE>
<TABLE border=3D0 cellSpacing=3D0>
  <TBODY>
  <TR>
    <TD><TT>&nbsp;&nbsp;&nbsp;&nbsp;&nbsp;&nbsp;</TT></TD>
    <TD><TT><B>No match to: </B>788.3639, 825.0363, 829.3301, 842.4511,=20
      856.4704, 870.4869, 1018.5182, 1287.5789, 1287.5789, 1370.5706, =
1370.5706,=20
      1554.6041, 1554.6041, 1689.5541, 1689.5541, 2225.9858, 2277.8896,=20
      2277.8896, 2663.2256, 2663.2256, 2749.1860, 2808.1958,=20
  2808.1958</TT></TD></TR></TBODY></TABLE><BR>
<TABLE border=3D0 cellSpacing=3D0>
  <TBODY>
  <TR>
    <TD><TT><B><A =
name=3DHit4>4.</A>&nbsp;&nbsp;&nbsp;&nbsp;</B></TT></TD>
    <TD noWrap><TT><A=20
      =
href=3D"http://zxw-pc/mascot/cgi/protein_view.pl?file=3D../data/20121225/=
F002405.dat&amp;hit=3D4"=20
      =
target=3D_blank>gi|242088677</A>&nbsp;&nbsp;&nbsp;&nbsp;<B>Mass:</B>&nbsp=
;28630&nbsp;&nbsp;&nbsp;&nbsp;<B>Score:</B>&nbsp;40&nbsp;&nbsp;&nbsp;&nbs=
p;&nbsp;<B>Expect:</B>&nbsp;1.8e+002&nbsp;&nbsp;<B>Matches:</B>&nbsp;7</T=
T></TD></TR>
  <TR>
    <TD>&nbsp;</TD>
    <TD noWrap><TT>hypothetical protein SORBIDRAFT_09g027180 [Sorghum=20
      bicolor]</TT></TD></TR></TBODY></TABLE>
<TABLE border=3D0 cellSpacing=3D0 cellPadding=3D0>
  <TBODY>
  <TR>
    <TD><TT>&nbsp;&nbsp;&nbsp;&nbsp;&nbsp;&nbsp;</TT></TD>
    <TD align=3Dright><TT><B>Observed&nbsp;&nbsp;</B></TT></TD>
    <TD noWrap align=3Dright><TT><B>Mr(expt)&nbsp;&nbsp;</B></TT></TD>
    <TD noWrap align=3Dright><TT><B>Mr(calc)&nbsp;&nbsp;</B></TT></TD>
    <TD align=3Dright><TT><B>&nbsp;ppm&nbsp;&nbsp;</B></TT></TD>
    <TD align=3Dright><TT><B>Start&nbsp;</B></TT></TD>
    <TD align=3Dright><TT><B>&nbsp;</B></TT></TD>
    <TD align=3Dright><TT><B>End&nbsp;</B></TT></TD>
    <TD align=3Dright><TT><B>Miss&nbsp;</B></TT></TD>
    <TD align=3Dright><TT><B>Ions&nbsp;</B></TT></TD>
    <TD><TT><B>&nbsp;Peptide</B></TT></TD></TR>
  <TR>
    <TD align=3Dright>&nbsp;</TD>
    <TD align=3Dright><TT>1400.5880&nbsp;&nbsp;</TT></TD>
    <TD align=3Dright><TT>1399.5807&nbsp;&nbsp;</TT></TD>
    <TD align=3Dright><TT>1399.6806&nbsp;&nbsp;</TT></TD>
    <TD noWrap align=3Dright><TT>-71.35&nbsp;</TT></TD>
    <TD align=3Dright><TT>15&nbsp;</TT></TD>
    <TD noWrap align=3Dright><TT>-&nbsp;</TT></TD>
    <TD align=3Dright><TT>28&nbsp;</TT></TD>
    <TD align=3Dright><TT>0&nbsp;&nbsp;</TT></TD>
    <TD noWrap align=3Dright><TT>---&nbsp;&nbsp;</TT></TD>
    <TD noWrap><TT>&nbsp;R.GMAIGAVFTDYAGK.I</TT></TD></TR>
  <TR>
    <TD align=3Dright>&nbsp;</TD>
    <TD align=3Dright><TT>1400.5880&nbsp;&nbsp;</TT></TD>
    <TD align=3Dright><TT>1399.5807&nbsp;&nbsp;</TT></TD>
    <TD align=3Dright><TT>1399.6806&nbsp;&nbsp;</TT></TD>
    <TD noWrap align=3Dright><TT>-71.35&nbsp;</TT></TD>
    <TD align=3Dright><TT>15&nbsp;</TT></TD>
    <TD noWrap align=3Dright><TT>-&nbsp;</TT></TD>
    <TD align=3Dright><TT>28&nbsp;</TT></TD>
    <TD align=3Dright><TT>0&nbsp;&nbsp;</TT></TD>
    <TD noWrap align=3Dright><TT>---&nbsp;&nbsp;</TT></TD>
    <TD noWrap><TT>&nbsp;R.GMAIGAVFTDYAGK.I</TT></TD></TR>
  <TR>
    <TD align=3Dright>&nbsp;</TD>
    <TD align=3Dright><TT>2481.0403&nbsp;&nbsp;</TT></TD>
    <TD align=3Dright><TT>2480.0330&nbsp;&nbsp;</TT></TD>
    <TD align=3Dright><TT>2480.1498&nbsp;&nbsp;</TT></TD>
    <TD noWrap align=3Dright><TT>-47.09&nbsp;</TT></TD>
    <TD align=3Dright><TT>118&nbsp;</TT></TD>
    <TD noWrap align=3Dright><TT>-&nbsp;</TT></TD>
    <TD align=3Dright><TT>140&nbsp;</TT></TD>
    <TD align=3Dright><TT>0&nbsp;&nbsp;</TT></TD>
    <TD noWrap align=3Dright><TT>---&nbsp;&nbsp;</TT></TD>
    <TD noWrap><TT>&nbsp;R.IVSLCMSPVNDSFMSGSLDHSVR.I</TT></TD></TR>
  <TR>
    <TD align=3Dright>&nbsp;</TD>
    <TD align=3Dright><TT>2481.0403&nbsp;&nbsp;</TT></TD>
    <TD align=3Dright><TT>2480.0330&nbsp;&nbsp;</TT></TD>
    <TD align=3Dright><TT>2480.1498&nbsp;&nbsp;</TT></TD>
    <TD noWrap align=3Dright><TT>-47.09&nbsp;</TT></TD>
    <TD align=3Dright><TT>118&nbsp;</TT></TD>
    <TD noWrap align=3Dright><TT>-&nbsp;</TT></TD>
    <TD align=3Dright><TT>140&nbsp;</TT></TD>
    <TD align=3Dright><TT>0&nbsp;&nbsp;</TT></TD>
    <TD noWrap align=3Dright><TT>---&nbsp;&nbsp;</TT></TD>
    <TD noWrap><TT>&nbsp;R.IVSLCMSPVNDSFMSGSLDHSVR.I</TT></TD></TR>
  <TR>
    <TD align=3Dright>&nbsp;</TD>
    <TD align=3Dright><TT>2749.1860&nbsp;&nbsp;</TT></TD>
    <TD align=3Dright><TT>2748.1787&nbsp;&nbsp;</TT></TD>
    <TD align=3Dright><TT>2748.4381&nbsp;&nbsp;</TT></TD>
    <TD noWrap align=3Dright><TT>-94.38&nbsp;</TT></TD>
    <TD align=3Dright><TT>155&nbsp;</TT></TD>
    <TD noWrap align=3Dright><TT>-&nbsp;</TT></TD>
    <TD align=3Dright><TT>180&nbsp;</TT></TD>
    <TD align=3Dright><TT>1&nbsp;&nbsp;</TT></TD>
    <TD noWrap align=3Dright><TT>---&nbsp;&nbsp;</TT></TD>
    <TD noWrap><TT>&nbsp;R.LRGRPSVAYDQQGLVFAVAMEGGAIK.L + Oxidation=20
  (M)</TT></TD></TR>
  <TR>
    <TD align=3Dright>&nbsp;</TD>
    <TD align=3Dright><TT>2808.1958&nbsp;&nbsp;</TT></TD>
    <TD align=3Dright><TT>2807.1885&nbsp;&nbsp;</TT></TD>
    <TD align=3Dright><TT>2807.4164&nbsp;&nbsp;</TT></TD>
    <TD noWrap align=3Dright><TT>-81.16&nbsp;</TT></TD>
    <TD align=3Dright><TT>2&nbsp;</TT></TD>
    <TD noWrap align=3Dright><TT>-&nbsp;</TT></TD>
    <TD align=3Dright><TT>28&nbsp;</TT></TD>
    <TD align=3Dright><TT>1&nbsp;&nbsp;</TT></TD>
    <TD noWrap align=3Dright><TT>---&nbsp;&nbsp;</TT></TD>
    <TD noWrap><TT>&nbsp;M.AAALPQLDDEIVRGMAIGAVFTDYAGK.I + Oxidation=20
    (M)</TT></TD></TR>
  <TR>
    <TD align=3Dright>&nbsp;</TD>
    <TD align=3Dright><TT>2808.1958&nbsp;&nbsp;</TT></TD>
    <TD align=3Dright><TT>2807.1885&nbsp;&nbsp;</TT></TD>
    <TD align=3Dright><TT>2807.4164&nbsp;&nbsp;</TT></TD>
    <TD noWrap align=3Dright><TT>-81.16&nbsp;</TT></TD>
    <TD align=3Dright><TT>2&nbsp;</TT></TD>
    <TD noWrap align=3Dright><TT>-&nbsp;</TT></TD>
    <TD align=3Dright><TT>28&nbsp;</TT></TD>
    <TD align=3Dright><TT>1&nbsp;&nbsp;</TT></TD>
    <TD noWrap align=3Dright><TT>---&nbsp;&nbsp;</TT></TD>
    <TD noWrap><TT>&nbsp;M.AAALPQLDDEIVRGMAIGAVFTDYAGK.I + Oxidation=20
    (M)</TT></TD></TR></TBODY></TABLE>
<TABLE border=3D0 cellSpacing=3D0>
  <TBODY>
  <TR>
    <TD><TT>&nbsp;&nbsp;&nbsp;&nbsp;&nbsp;&nbsp;</TT></TD>
    <TD><TT><B>No match to: </B>788.3639, 825.0363, 829.3301, 842.4511,=20
      856.4704, 870.4869, 1018.5182, 1269.5382, 1269.5382, 1285.5066, =
1287.5789,=20
      1287.5789, 1370.5706, 1370.5706, 1554.6041, 1554.6041, 1689.5541,=20
      1689.5541, 2210.9668, 2225.9858, 2231.0879, 2277.8896, 2277.8896,=20
      2663.2256, 2663.2256</TT></TD></TR></TBODY></TABLE><BR>
<TABLE border=3D0 cellSpacing=3D0>
  <TBODY>
  <TR>
    <TD><TT><B><A =
name=3DHit5>5.</A>&nbsp;&nbsp;&nbsp;&nbsp;</B></TT></TD>
    <TD noWrap><TT><A=20
      =
href=3D"http://zxw-pc/mascot/cgi/protein_view.pl?file=3D../data/20121225/=
F002405.dat&amp;hit=3D5"=20
      =
target=3D_blank>gi|241945456</A>&nbsp;&nbsp;&nbsp;&nbsp;<B>Mass:</B>&nbsp=
;28630&nbsp;&nbsp;&nbsp;&nbsp;<B>Score:</B>&nbsp;40&nbsp;&nbsp;&nbsp;&nbs=
p;&nbsp;<B>Expect:</B>&nbsp;1.8e+002&nbsp;&nbsp;<B>Matches:</B>&nbsp;7</T=
T></TD></TR>
  <TR>
    <TD>&nbsp;</TD>
    <TD noWrap><TT>hypothetical protein SORBIDRAFT_09g027180 [Sorghum=20
      bicolor]</TT></TD></TR></TBODY></TABLE>
<TABLE border=3D0 cellSpacing=3D0 cellPadding=3D0>
  <TBODY>
  <TR>
    <TD><TT>&nbsp;&nbsp;&nbsp;&nbsp;&nbsp;&nbsp;</TT></TD>
    <TD align=3Dright><TT><B>Observed&nbsp;&nbsp;</B></TT></TD>
    <TD noWrap align=3Dright><TT><B>Mr(expt)&nbsp;&nbsp;</B></TT></TD>
    <TD noWrap align=3Dright><TT><B>Mr(calc)&nbsp;&nbsp;</B></TT></TD>
    <TD align=3Dright><TT><B>&nbsp;ppm&nbsp;&nbsp;</B></TT></TD>
    <TD align=3Dright><TT><B>Start&nbsp;</B></TT></TD>
    <TD align=3Dright><TT><B>&nbsp;</B></TT></TD>
    <TD align=3Dright><TT><B>End&nbsp;</B></TT></TD>
    <TD align=3Dright><TT><B>Miss&nbsp;</B></TT></TD>
    <TD align=3Dright><TT><B>Ions&nbsp;</B></TT></TD>
    <TD><TT><B>&nbsp;Peptide</B></TT></TD></TR>
  <TR>
    <TD align=3Dright>&nbsp;</TD>
    <TD align=3Dright><TT>1400.5880&nbsp;&nbsp;</TT></TD>
    <TD align=3Dright><TT>1399.5807&nbsp;&nbsp;</TT></TD>
    <TD align=3Dright><TT>1399.6806&nbsp;&nbsp;</TT></TD>
    <TD noWrap align=3Dright><TT>-71.35&nbsp;</TT></TD>
    <TD align=3Dright><TT>15&nbsp;</TT></TD>
    <TD noWrap align=3Dright><TT>-&nbsp;</TT></TD>
    <TD align=3Dright><TT>28&nbsp;</TT></TD>
    <TD align=3Dright><TT>0&nbsp;&nbsp;</TT></TD>
    <TD noWrap align=3Dright><TT>---&nbsp;&nbsp;</TT></TD>
    <TD noWrap><TT>&nbsp;R.GMAIGAVFTDYAGK.I</TT></TD></TR>
  <TR>
    <TD align=3Dright>&nbsp;</TD>
    <TD align=3Dright><TT>1400.5880&nbsp;&nbsp;</TT></TD>
    <TD align=3Dright><TT>1399.5807&nbsp;&nbsp;</TT></TD>
    <TD align=3Dright><TT>1399.6806&nbsp;&nbsp;</TT></TD>
    <TD noWrap align=3Dright><TT>-71.35&nbsp;</TT></TD>
    <TD align=3Dright><TT>15&nbsp;</TT></TD>
    <TD noWrap align=3Dright><TT>-&nbsp;</TT></TD>
    <TD align=3Dright><TT>28&nbsp;</TT></TD>
    <TD align=3Dright><TT>0&nbsp;&nbsp;</TT></TD>
    <TD noWrap align=3Dright><TT>---&nbsp;&nbsp;</TT></TD>
    <TD noWrap><TT>&nbsp;R.GMAIGAVFTDYAGK.I</TT></TD></TR>
  <TR>
    <TD align=3Dright>&nbsp;</TD>
    <TD align=3Dright><TT>2481.0403&nbsp;&nbsp;</TT></TD>
    <TD align=3Dright><TT>2480.0330&nbsp;&nbsp;</TT></TD>
    <TD align=3Dright><TT>2480.1498&nbsp;&nbsp;</TT></TD>
    <TD noWrap align=3Dright><TT>-47.09&nbsp;</TT></TD>
    <TD align=3Dright><TT>118&nbsp;</TT></TD>
    <TD noWrap align=3Dright><TT>-&nbsp;</TT></TD>
    <TD align=3Dright><TT>140&nbsp;</TT></TD>
    <TD align=3Dright><TT>0&nbsp;&nbsp;</TT></TD>
    <TD noWrap align=3Dright><TT>---&nbsp;&nbsp;</TT></TD>
    <TD noWrap><TT>&nbsp;R.IVSLCMSPVNDSFMSGSLDHSVR.I</TT></TD></TR>
  <TR>
    <TD align=3Dright>&nbsp;</TD>
    <TD align=3Dright><TT>2481.0403&nbsp;&nbsp;</TT></TD>
    <TD align=3Dright><TT>2480.0330&nbsp;&nbsp;</TT></TD>
    <TD align=3Dright><TT>2480.1498&nbsp;&nbsp;</TT></TD>
    <TD noWrap align=3Dright><TT>-47.09&nbsp;</TT></TD>
    <TD align=3Dright><TT>118&nbsp;</TT></TD>
    <TD noWrap align=3Dright><TT>-&nbsp;</TT></TD>
    <TD align=3Dright><TT>140&nbsp;</TT></TD>
    <TD align=3Dright><TT>0&nbsp;&nbsp;</TT></TD>
    <TD noWrap align=3Dright><TT>---&nbsp;&nbsp;</TT></TD>
    <TD noWrap><TT>&nbsp;R.IVSLCMSPVNDSFMSGSLDHSVR.I</TT></TD></TR>
  <TR>
    <TD align=3Dright>&nbsp;</TD>
    <TD align=3Dright><TT>2749.1860&nbsp;&nbsp;</TT></TD>
    <TD align=3Dright><TT>2748.1787&nbsp;&nbsp;</TT></TD>
    <TD align=3Dright><TT>2748.4381&nbsp;&nbsp;</TT></TD>
    <TD noWrap align=3Dright><TT>-94.38&nbsp;</TT></TD>
    <TD align=3Dright><TT>155&nbsp;</TT></TD>
    <TD noWrap align=3Dright><TT>-&nbsp;</TT></TD>
    <TD align=3Dright><TT>180&nbsp;</TT></TD>
    <TD align=3Dright><TT>1&nbsp;&nbsp;</TT></TD>
    <TD noWrap align=3Dright><TT>---&nbsp;&nbsp;</TT></TD>
    <TD noWrap><TT>&nbsp;R.LRGRPSVAYDQQGLVFAVAMEGGAIK.L + Oxidation=20
  (M)</TT></TD></TR>
  <TR>
    <TD align=3Dright>&nbsp;</TD>
    <TD align=3Dright><TT>2808.1958&nbsp;&nbsp;</TT></TD>
    <TD align=3Dright><TT>2807.1885&nbsp;&nbsp;</TT></TD>
    <TD align=3Dright><TT>2807.4164&nbsp;&nbsp;</TT></TD>
    <TD noWrap align=3Dright><TT>-81.16&nbsp;</TT></TD>
    <TD align=3Dright><TT>2&nbsp;</TT></TD>
    <TD noWrap align=3Dright><TT>-&nbsp;</TT></TD>
    <TD align=3Dright><TT>28&nbsp;</TT></TD>
    <TD align=3Dright><TT>1&nbsp;&nbsp;</TT></TD>
    <TD noWrap align=3Dright><TT>---&nbsp;&nbsp;</TT></TD>
    <TD noWrap><TT>&nbsp;M.AAALPQLDDEIVRGMAIGAVFTDYAGK.I + Oxidation=20
    (M)</TT></TD></TR>
  <TR>
    <TD align=3Dright>&nbsp;</TD>
    <TD align=3Dright><TT>2808.1958&nbsp;&nbsp;</TT></TD>
    <TD align=3Dright><TT>2807.1885&nbsp;&nbsp;</TT></TD>
    <TD align=3Dright><TT>2807.4164&nbsp;&nbsp;</TT></TD>
    <TD noWrap align=3Dright><TT>-81.16&nbsp;</TT></TD>
    <TD align=3Dright><TT>2&nbsp;</TT></TD>
    <TD noWrap align=3Dright><TT>-&nbsp;</TT></TD>
    <TD align=3Dright><TT>28&nbsp;</TT></TD>
    <TD align=3Dright><TT>1&nbsp;&nbsp;</TT></TD>
    <TD noWrap align=3Dright><TT>---&nbsp;&nbsp;</TT></TD>
    <TD noWrap><TT>&nbsp;M.AAALPQLDDEIVRGMAIGAVFTDYAGK.I + Oxidation=20
    (M)</TT></TD></TR></TBODY></TABLE>
<TABLE border=3D0 cellSpacing=3D0>
  <TBODY>
  <TR>
    <TD><TT>&nbsp;&nbsp;&nbsp;&nbsp;&nbsp;&nbsp;</TT></TD>
    <TD><TT><B>No match to: </B>788.3639, 825.0363, 829.3301, 842.4511,=20
      856.4704, 870.4869, 1018.5182, 1269.5382, 1269.5382, 1285.5066, =
1287.5789,=20
      1287.5789, 1370.5706, 1370.5706, 1554.6041, 1554.6041, 1689.5541,=20
      1689.5541, 2210.9668, 2225.9858, 2231.0879, 2277.8896, 2277.8896,=20
      2663.2256, 2663.2256</TT></TD></TR></TBODY></TABLE><BR>
<TABLE border=3D0 cellSpacing=3D0>
  <TBODY>
  <TR>
    <TD><TT><B><A =
name=3DHit6>6.</A>&nbsp;&nbsp;&nbsp;&nbsp;</B></TT></TD>
    <TD noWrap><TT><A=20
      =
href=3D"http://zxw-pc/mascot/cgi/protein_view.pl?file=3D../data/20121225/=
F002405.dat&amp;hit=3D6"=20
      =
target=3D_blank>gi|296086695</A>&nbsp;&nbsp;&nbsp;&nbsp;<B>Mass:</B>&nbsp=
;15630&nbsp;&nbsp;&nbsp;&nbsp;<B>Score:</B>&nbsp;39&nbsp;&nbsp;&nbsp;&nbs=
p;&nbsp;<B>Expect:</B>&nbsp;2.2e+002&nbsp;&nbsp;<B>Matches:</B>&nbsp;5</T=
T></TD></TR>
  <TR>
    <TD>&nbsp;</TD>
    <TD noWrap><TT>unnamed protein product [Vitis=20
vinifera]</TT></TD></TR></TBODY></TABLE>
<TABLE border=3D0 cellSpacing=3D0 cellPadding=3D0>
  <TBODY>
  <TR>
    <TD><TT>&nbsp;&nbsp;&nbsp;&nbsp;&nbsp;&nbsp;</TT></TD>
    <TD align=3Dright><TT><B>Observed&nbsp;&nbsp;</B></TT></TD>
    <TD noWrap align=3Dright><TT><B>Mr(expt)&nbsp;&nbsp;</B></TT></TD>
    <TD noWrap align=3Dright><TT><B>Mr(calc)&nbsp;&nbsp;</B></TT></TD>
    <TD align=3Dright><TT><B>&nbsp;ppm&nbsp;&nbsp;</B></TT></TD>
    <TD align=3Dright><TT><B>Start&nbsp;</B></TT></TD>
    <TD align=3Dright><TT><B>&nbsp;</B></TT></TD>
    <TD align=3Dright><TT><B>End&nbsp;</B></TT></TD>
    <TD align=3Dright><TT><B>Miss&nbsp;</B></TT></TD>
    <TD align=3Dright><TT><B>Ions&nbsp;</B></TT></TD>
    <TD><TT><B>&nbsp;Peptide</B></TT></TD></TR>
  <TR>
    <TD align=3Dright>&nbsp;</TD>
    <TD align=3Dright><TT>1018.5182&nbsp;&nbsp;</TT></TD>
    <TD align=3Dright><TT>1017.5109&nbsp;&nbsp;</TT></TD>
    <TD align=3Dright><TT>1017.5066&nbsp;&nbsp;</TT></TD>
    <TD noWrap align=3Dright><TT>4.27&nbsp;</TT></TD>
    <TD align=3Dright><TT>95&nbsp;</TT></TD>
    <TD noWrap align=3Dright><TT>-&nbsp;</TT></TD>
    <TD align=3Dright><TT>102&nbsp;</TT></TD>
    <TD align=3Dright><TT>0&nbsp;&nbsp;</TT></TD>
    <TD noWrap align=3Dright><TT>---&nbsp;&nbsp;</TT></TD>
    <TD noWrap><TT>&nbsp;K.YPHMLSVR.N + Oxidation (M)</TT></TD></TR>
  <TR>
    <TD align=3Dright>&nbsp;</TD>
    <TD align=3Dright><TT>2481.0403&nbsp;&nbsp;</TT></TD>
    <TD align=3Dright><TT>2480.0330&nbsp;&nbsp;</TT></TD>
    <TD align=3Dright><TT>2480.2239&nbsp;&nbsp;</TT></TD>
    <TD noWrap align=3Dright><TT>-76.95&nbsp;</TT></TD>
    <TD align=3Dright><TT>33&nbsp;</TT></TD>
    <TD noWrap align=3Dright><TT>-&nbsp;</TT></TD>
    <TD align=3Dright><TT>52&nbsp;</TT></TD>
    <TD align=3Dright><TT>1&nbsp;&nbsp;</TT></TD>
    <TD noWrap align=3Dright><TT>---&nbsp;&nbsp;</TT></TD>
    <TD noWrap><TT>&nbsp;R.SSRFSPLSFLFNMLFFSYFK.D + Oxidation =
(M)</TT></TD></TR>
  <TR>
    <TD align=3Dright>&nbsp;</TD>
    <TD align=3Dright><TT>2481.0403&nbsp;&nbsp;</TT></TD>
    <TD align=3Dright><TT>2480.0330&nbsp;&nbsp;</TT></TD>
    <TD align=3Dright><TT>2480.2239&nbsp;&nbsp;</TT></TD>
    <TD noWrap align=3Dright><TT>-76.95&nbsp;</TT></TD>
    <TD align=3Dright><TT>33&nbsp;</TT></TD>
    <TD noWrap align=3Dright><TT>-&nbsp;</TT></TD>
    <TD align=3Dright><TT>52&nbsp;</TT></TD>
    <TD align=3Dright><TT>1&nbsp;&nbsp;</TT></TD>
    <TD noWrap align=3Dright><TT>---&nbsp;&nbsp;</TT></TD>
    <TD noWrap><TT>&nbsp;R.SSRFSPLSFLFNMLFFSYFK.D + Oxidation =
(M)</TT></TD></TR>
  <TR>
    <TD align=3Dright>&nbsp;</TD>
    <TD align=3Dright><TT>2663.2256&nbsp;&nbsp;</TT></TD>
    <TD align=3Dright><TT>2662.2183&nbsp;&nbsp;</TT></TD>
    <TD align=3Dright><TT>2662.4079&nbsp;&nbsp;</TT></TD>
    <TD noWrap align=3Dright><TT>-71.19&nbsp;</TT></TD>
    <TD align=3Dright><TT>108&nbsp;</TT></TD>
    <TD noWrap align=3Dright><TT>-&nbsp;</TT></TD>
    <TD align=3Dright><TT>131&nbsp;</TT></TD>
    <TD align=3Dright><TT>1&nbsp;&nbsp;</TT></TD>
    <TD noWrap align=3Dright><TT>---&nbsp;&nbsp;</TT></TD>
    <TD noWrap><TT>&nbsp;R.GSVVRYVQLPPEGVDIELLHDATR.R</TT></TD></TR>
  <TR>
    <TD align=3Dright>&nbsp;</TD>
    <TD align=3Dright><TT>2663.2256&nbsp;&nbsp;</TT></TD>
    <TD align=3Dright><TT>2662.2183&nbsp;&nbsp;</TT></TD>
    <TD align=3Dright><TT>2662.4079&nbsp;&nbsp;</TT></TD>
    <TD noWrap align=3Dright><TT>-71.19&nbsp;</TT></TD>
    <TD align=3Dright><TT>108&nbsp;</TT></TD>
    <TD noWrap align=3Dright><TT>-&nbsp;</TT></TD>
    <TD align=3Dright><TT>131&nbsp;</TT></TD>
    <TD align=3Dright><TT>1&nbsp;&nbsp;</TT></TD>
    <TD noWrap align=3Dright><TT>8&nbsp;&nbsp;</TT></TD>
    <TD =
noWrap><TT>&nbsp;R.GSVVRYVQLPPEGVDIELLHDATR.R</TT></TD></TR></TBODY></TAB=
LE>
<TABLE border=3D0 cellSpacing=3D0>
  <TBODY>
  <TR>
    <TD><TT>&nbsp;&nbsp;&nbsp;&nbsp;&nbsp;&nbsp;</TT></TD>
    <TD><TT><B>No match to: </B>788.3639, 825.0363, 829.3301, 842.4511,=20
      856.4704, 870.4869, 1269.5382, 1269.5382, 1285.5066, 1287.5789, =
1287.5789,=20
      1370.5706, 1370.5706, 1400.5880, 1400.5880, 1554.6041, 1554.6041,=20
      1689.5541, 1689.5541, 2210.9668, 2225.9858, 2231.0879, 2277.8896,=20
      2277.8896, 2749.1860, 2808.1958, =
2808.1958</TT></TD></TR></TBODY></TABLE><BR>
<TABLE border=3D0 cellSpacing=3D0>
  <TBODY>
  <TR>
    <TD><TT><B><A =
name=3DHit7>7.</A>&nbsp;&nbsp;&nbsp;&nbsp;</B></TT></TD>
    <TD noWrap><TT><A=20
      =
href=3D"http://zxw-pc/mascot/cgi/protein_view.pl?file=3D../data/20121225/=
F002405.dat&amp;hit=3D7"=20
      =
target=3D_blank>gi|242069565</A>&nbsp;&nbsp;&nbsp;&nbsp;<B>Mass:</B>&nbsp=
;59637&nbsp;&nbsp;&nbsp;&nbsp;<B>Score:</B>&nbsp;38&nbsp;&nbsp;&nbsp;&nbs=
p;&nbsp;<B>Expect:</B>&nbsp;3.1e+002&nbsp;&nbsp;<B>Matches:</B>&nbsp;8</T=
T></TD></TR>
  <TR>
    <TD>&nbsp;</TD>
    <TD noWrap><TT>hypothetical protein SORBIDRAFT_05g027660 [Sorghum=20
      bicolor]</TT></TD></TR></TBODY></TABLE>
<TABLE border=3D0 cellSpacing=3D0 cellPadding=3D0>
  <TBODY>
  <TR>
    <TD><TT>&nbsp;&nbsp;&nbsp;&nbsp;&nbsp;&nbsp;</TT></TD>
    <TD align=3Dright><TT><B>Observed&nbsp;&nbsp;</B></TT></TD>
    <TD noWrap align=3Dright><TT><B>Mr(expt)&nbsp;&nbsp;</B></TT></TD>
    <TD noWrap align=3Dright><TT><B>Mr(calc)&nbsp;&nbsp;</B></TT></TD>
    <TD align=3Dright><TT><B>&nbsp;ppm&nbsp;&nbsp;</B></TT></TD>
    <TD align=3Dright><TT><B>Start&nbsp;</B></TT></TD>
    <TD align=3Dright><TT><B>&nbsp;</B></TT></TD>
    <TD align=3Dright><TT><B>End&nbsp;</B></TT></TD>
    <TD align=3Dright><TT><B>Miss&nbsp;</B></TT></TD>
    <TD align=3Dright><TT><B>Ions&nbsp;</B></TT></TD>
    <TD><TT><B>&nbsp;Peptide</B></TT></TD></TR>
  <TR>
    <TD align=3Dright>&nbsp;</TD>
    <TD align=3Dright><TT>870.4869&nbsp;&nbsp;</TT></TD>
    <TD align=3Dright><TT>869.4797&nbsp;&nbsp;</TT></TD>
    <TD align=3Dright><TT>869.4872&nbsp;&nbsp;</TT></TD>
    <TD noWrap align=3Dright><TT>-8.63&nbsp;</TT></TD>
    <TD align=3Dright><TT>419&nbsp;</TT></TD>
    <TD noWrap align=3Dright><TT>-&nbsp;</TT></TD>
    <TD align=3Dright><TT>426&nbsp;</TT></TD>
    <TD align=3Dright><TT>0&nbsp;&nbsp;</TT></TD>
    <TD noWrap align=3Dright><TT>---&nbsp;&nbsp;</TT></TD>
    <TD noWrap><TT>&nbsp;R.GLGHAFLR.H</TT></TD></TR>
  <TR>
    <TD align=3Dright>&nbsp;</TD>
    <TD align=3Dright><TT>1018.5182&nbsp;&nbsp;</TT></TD>
    <TD align=3Dright><TT>1017.5109&nbsp;&nbsp;</TT></TD>
    <TD align=3Dright><TT>1017.4550&nbsp;&nbsp;</TT></TD>
    <TD noWrap align=3Dright><TT>55.0&nbsp;</TT></TD>
    <TD align=3Dright><TT>81&nbsp;</TT></TD>
    <TD noWrap align=3Dright><TT>-&nbsp;</TT></TD>
    <TD align=3Dright><TT>91&nbsp;</TT></TD>
    <TD align=3Dright><TT>0&nbsp;&nbsp;</TT></TD>
    <TD noWrap align=3Dright><TT>---&nbsp;&nbsp;</TT></TD>
    <TD noWrap><TT>&nbsp;R.LGMPDGGNGGK.G + Oxidation (M)</TT></TD></TR>
  <TR>
    <TD align=3Dright>&nbsp;</TD>
    <TD align=3Dright><TT>1287.5789&nbsp;&nbsp;</TT></TD>
    <TD align=3Dright><TT>1286.5716&nbsp;&nbsp;</TT></TD>
    <TD align=3Dright><TT>1286.6691&nbsp;&nbsp;</TT></TD>
    <TD noWrap align=3Dright><TT>-75.77&nbsp;</TT></TD>
    <TD align=3Dright><TT>118&nbsp;</TT></TD>
    <TD noWrap align=3Dright><TT>-&nbsp;</TT></TD>
    <TD align=3Dright><TT>130&nbsp;</TT></TD>
    <TD align=3Dright><TT>1&nbsp;&nbsp;</TT></TD>
    <TD noWrap align=3Dright><TT>---&nbsp;&nbsp;</TT></TD>
    <TD noWrap><TT>&nbsp;R.GGNGVSKNQIGTR.G</TT></TD></TR>
  <TR>
    <TD align=3Dright>&nbsp;</TD>
    <TD align=3Dright><TT>1287.5789&nbsp;&nbsp;</TT></TD>
    <TD align=3Dright><TT>1286.5716&nbsp;&nbsp;</TT></TD>
    <TD align=3Dright><TT>1286.6691&nbsp;&nbsp;</TT></TD>
    <TD noWrap align=3Dright><TT>-75.77&nbsp;</TT></TD>
    <TD align=3Dright><TT>118&nbsp;</TT></TD>
    <TD noWrap align=3Dright><TT>-&nbsp;</TT></TD>
    <TD align=3Dright><TT>130&nbsp;</TT></TD>
    <TD align=3Dright><TT>1&nbsp;&nbsp;</TT></TD>
    <TD noWrap align=3Dright><TT>---&nbsp;&nbsp;</TT></TD>
    <TD noWrap><TT>&nbsp;R.GGNGVSKNQIGTR.G</TT></TD></TR>
  <TR>
    <TD align=3Dright>&nbsp;</TD>
    <TD align=3Dright><TT>1400.5880&nbsp;&nbsp;</TT></TD>
    <TD align=3Dright><TT>1399.5807&nbsp;&nbsp;</TT></TD>
    <TD align=3Dright><TT>1399.6554&nbsp;&nbsp;</TT></TD>
    <TD noWrap align=3Dright><TT>-53.36&nbsp;</TT></TD>
    <TD align=3Dright><TT>30&nbsp;</TT></TD>
    <TD noWrap align=3Dright><TT>-&nbsp;</TT></TD>
    <TD align=3Dright><TT>42&nbsp;</TT></TD>
    <TD align=3Dright><TT>1&nbsp;&nbsp;</TT></TD>
    <TD noWrap align=3Dright><TT>---&nbsp;&nbsp;</TT></TD>
    <TD noWrap><TT>&nbsp;R.LGCYYGSAPEGRK.G</TT></TD></TR>
  <TR>
    <TD align=3Dright>&nbsp;</TD>
    <TD align=3Dright><TT>1400.5880&nbsp;&nbsp;</TT></TD>
    <TD align=3Dright><TT>1399.5807&nbsp;&nbsp;</TT></TD>
    <TD align=3Dright><TT>1399.6554&nbsp;&nbsp;</TT></TD>
    <TD noWrap align=3Dright><TT>-53.36&nbsp;</TT></TD>
    <TD align=3Dright><TT>30&nbsp;</TT></TD>
    <TD noWrap align=3Dright><TT>-&nbsp;</TT></TD>
    <TD align=3Dright><TT>42&nbsp;</TT></TD>
    <TD align=3Dright><TT>1&nbsp;&nbsp;</TT></TD>
    <TD noWrap align=3Dright><TT>---&nbsp;&nbsp;</TT></TD>
    <TD noWrap><TT>&nbsp;R.LGCYYGSAPEGRK.G</TT></TD></TR>
  <TR>
    <TD align=3Dright>&nbsp;</TD>
    <TD align=3Dright><TT>2663.2256&nbsp;&nbsp;</TT></TD>
    <TD align=3Dright><TT>2662.2183&nbsp;&nbsp;</TT></TD>
    <TD align=3Dright><TT>2662.3159&nbsp;&nbsp;</TT></TD>
    <TD noWrap align=3Dright><TT>-36.66&nbsp;</TT></TD>
    <TD align=3Dright><TT>473&nbsp;</TT></TD>
    <TD noWrap align=3Dright><TT>-&nbsp;</TT></TD>
    <TD align=3Dright><TT>495&nbsp;</TT></TD>
    <TD align=3Dright><TT>1&nbsp;&nbsp;</TT></TD>
    <TD noWrap align=3Dright><TT>---&nbsp;&nbsp;</TT></TD>
    <TD noWrap><TT>&nbsp;R.RPSLIVANKIDEEGAEEMYEELK.R</TT></TD></TR>
  <TR>
    <TD align=3Dright>&nbsp;</TD>
    <TD align=3Dright><TT>2663.2256&nbsp;&nbsp;</TT></TD>
    <TD align=3Dright><TT>2662.2183&nbsp;&nbsp;</TT></TD>
    <TD align=3Dright><TT>2662.3207&nbsp;&nbsp;</TT></TD>
    <TD noWrap align=3Dright><TT>-38.45&nbsp;</TT></TD>
    <TD align=3Dright><TT>283&nbsp;</TT></TD>
    <TD noWrap align=3Dright><TT>-&nbsp;</TT></TD>
    <TD align=3Dright><TT>305&nbsp;</TT></TD>
    <TD align=3Dright><TT>1&nbsp;&nbsp;</TT></TD>
    <TD noWrap align=3Dright><TT>---&nbsp;&nbsp;</TT></TD>
    <TD =
noWrap><TT>&nbsp;R.EEQDVQYCVAEMTKPGQRLIVAR.G</TT></TD></TR></TBODY></TABL=
E>
<TABLE border=3D0 cellSpacing=3D0>
  <TBODY>
  <TR>
    <TD><TT>&nbsp;&nbsp;&nbsp;&nbsp;&nbsp;&nbsp;</TT></TD>
    <TD><TT><B>No match to: </B>788.3639, 825.0363, 829.3301, 842.4511,=20
      856.4704, 1269.5382, 1269.5382, 1285.5066, 1370.5706, 1370.5706,=20
      1554.6041, 1554.6041, 1689.5541, 1689.5541, 2210.9668, 2225.9858,=20
      2231.0879, 2277.8896, 2277.8896, 2481.0403, 2481.0403, 2749.1860,=20
      2808.1958, 2808.1958</TT></TD></TR></TBODY></TABLE><BR>
<TABLE border=3D0 cellSpacing=3D0>
  <TBODY>
  <TR>
    <TD><TT><B><A =
name=3DHit8>8.</A>&nbsp;&nbsp;&nbsp;&nbsp;</B></TT></TD>
    <TD noWrap><TT><A=20
      =
href=3D"http://zxw-pc/mascot/cgi/protein_view.pl?file=3D../data/20121225/=
F002405.dat&amp;hit=3D8"=20
      =
target=3D_blank>gi|241935902</A>&nbsp;&nbsp;&nbsp;&nbsp;<B>Mass:</B>&nbsp=
;59637&nbsp;&nbsp;&nbsp;&nbsp;<B>Score:</B>&nbsp;38&nbsp;&nbsp;&nbsp;&nbs=
p;&nbsp;<B>Expect:</B>&nbsp;3.1e+002&nbsp;&nbsp;<B>Matches:</B>&nbsp;8</T=
T></TD></TR>
  <TR>
    <TD>&nbsp;</TD>
    <TD noWrap><TT>hypothetical protein SORBIDRAFT_05g027660 [Sorghum=20
      bicolor]</TT></TD></TR></TBODY></TABLE>
<TABLE border=3D0 cellSpacing=3D0 cellPadding=3D0>
  <TBODY>
  <TR>
    <TD><TT>&nbsp;&nbsp;&nbsp;&nbsp;&nbsp;&nbsp;</TT></TD>
    <TD align=3Dright><TT><B>Observed&nbsp;&nbsp;</B></TT></TD>
    <TD noWrap align=3Dright><TT><B>Mr(expt)&nbsp;&nbsp;</B></TT></TD>
    <TD noWrap align=3Dright><TT><B>Mr(calc)&nbsp;&nbsp;</B></TT></TD>
    <TD align=3Dright><TT><B>&nbsp;ppm&nbsp;&nbsp;</B></TT></TD>
    <TD align=3Dright><TT><B>Start&nbsp;</B></TT></TD>
    <TD align=3Dright><TT><B>&nbsp;</B></TT></TD>
    <TD align=3Dright><TT><B>End&nbsp;</B></TT></TD>
    <TD align=3Dright><TT><B>Miss&nbsp;</B></TT></TD>
    <TD align=3Dright><TT><B>Ions&nbsp;</B></TT></TD>
    <TD><TT><B>&nbsp;Peptide</B></TT></TD></TR>
  <TR>
    <TD align=3Dright>&nbsp;</TD>
    <TD align=3Dright><TT>870.4869&nbsp;&nbsp;</TT></TD>
    <TD align=3Dright><TT>869.4797&nbsp;&nbsp;</TT></TD>
    <TD align=3Dright><TT>869.4872&nbsp;&nbsp;</TT></TD>
    <TD noWrap align=3Dright><TT>-8.63&nbsp;</TT></TD>
    <TD align=3Dright><TT>419&nbsp;</TT></TD>
    <TD noWrap align=3Dright><TT>-&nbsp;</TT></TD>
    <TD align=3Dright><TT>426&nbsp;</TT></TD>
    <TD align=3Dright><TT>0&nbsp;&nbsp;</TT></TD>
    <TD noWrap align=3Dright><TT>---&nbsp;&nbsp;</TT></TD>
    <TD noWrap><TT>&nbsp;R.GLGHAFLR.H</TT></TD></TR>
  <TR>
    <TD align=3Dright>&nbsp;</TD>
    <TD align=3Dright><TT>1018.5182&nbsp;&nbsp;</TT></TD>
    <TD align=3Dright><TT>1017.5109&nbsp;&nbsp;</TT></TD>
    <TD align=3Dright><TT>1017.4550&nbsp;&nbsp;</TT></TD>
    <TD noWrap align=3Dright><TT>55.0&nbsp;</TT></TD>
    <TD align=3Dright><TT>81&nbsp;</TT></TD>
    <TD noWrap align=3Dright><TT>-&nbsp;</TT></TD>
    <TD align=3Dright><TT>91&nbsp;</TT></TD>
    <TD align=3Dright><TT>0&nbsp;&nbsp;</TT></TD>
    <TD noWrap align=3Dright><TT>---&nbsp;&nbsp;</TT></TD>
    <TD noWrap><TT>&nbsp;R.LGMPDGGNGGK.G + Oxidation (M)</TT></TD></TR>
  <TR>
    <TD align=3Dright>&nbsp;</TD>
    <TD align=3Dright><TT>1287.5789&nbsp;&nbsp;</TT></TD>
    <TD align=3Dright><TT>1286.5716&nbsp;&nbsp;</TT></TD>
    <TD align=3Dright><TT>1286.6691&nbsp;&nbsp;</TT></TD>
    <TD noWrap align=3Dright><TT>-75.77&nbsp;</TT></TD>
    <TD align=3Dright><TT>118&nbsp;</TT></TD>
    <TD noWrap align=3Dright><TT>-&nbsp;</TT></TD>
    <TD align=3Dright><TT>130&nbsp;</TT></TD>
    <TD align=3Dright><TT>1&nbsp;&nbsp;</TT></TD>
    <TD noWrap align=3Dright><TT>---&nbsp;&nbsp;</TT></TD>
    <TD noWrap><TT>&nbsp;R.GGNGVSKNQIGTR.G</TT></TD></TR>
  <TR>
    <TD align=3Dright>&nbsp;</TD>
    <TD align=3Dright><TT>1287.5789&nbsp;&nbsp;</TT></TD>
    <TD align=3Dright><TT>1286.5716&nbsp;&nbsp;</TT></TD>
    <TD align=3Dright><TT>1286.6691&nbsp;&nbsp;</TT></TD>
    <TD noWrap align=3Dright><TT>-75.77&nbsp;</TT></TD>
    <TD align=3Dright><TT>118&nbsp;</TT></TD>
    <TD noWrap align=3Dright><TT>-&nbsp;</TT></TD>
    <TD align=3Dright><TT>130&nbsp;</TT></TD>
    <TD align=3Dright><TT>1&nbsp;&nbsp;</TT></TD>
    <TD noWrap align=3Dright><TT>---&nbsp;&nbsp;</TT></TD>
    <TD noWrap><TT>&nbsp;R.GGNGVSKNQIGTR.G</TT></TD></TR>
  <TR>
    <TD align=3Dright>&nbsp;</TD>
    <TD align=3Dright><TT>1400.5880&nbsp;&nbsp;</TT></TD>
    <TD align=3Dright><TT>1399.5807&nbsp;&nbsp;</TT></TD>
    <TD align=3Dright><TT>1399.6554&nbsp;&nbsp;</TT></TD>
    <TD noWrap align=3Dright><TT>-53.36&nbsp;</TT></TD>
    <TD align=3Dright><TT>30&nbsp;</TT></TD>
    <TD noWrap align=3Dright><TT>-&nbsp;</TT></TD>
    <TD align=3Dright><TT>42&nbsp;</TT></TD>
    <TD align=3Dright><TT>1&nbsp;&nbsp;</TT></TD>
    <TD noWrap align=3Dright><TT>---&nbsp;&nbsp;</TT></TD>
    <TD noWrap><TT>&nbsp;R.LGCYYGSAPEGRK.G</TT></TD></TR>
  <TR>
    <TD align=3Dright>&nbsp;</TD>
    <TD align=3Dright><TT>1400.5880&nbsp;&nbsp;</TT></TD>
    <TD align=3Dright><TT>1399.5807&nbsp;&nbsp;</TT></TD>
    <TD align=3Dright><TT>1399.6554&nbsp;&nbsp;</TT></TD>
    <TD noWrap align=3Dright><TT>-53.36&nbsp;</TT></TD>
    <TD align=3Dright><TT>30&nbsp;</TT></TD>
    <TD noWrap align=3Dright><TT>-&nbsp;</TT></TD>
    <TD align=3Dright><TT>42&nbsp;</TT></TD>
    <TD align=3Dright><TT>1&nbsp;&nbsp;</TT></TD>
    <TD noWrap align=3Dright><TT>---&nbsp;&nbsp;</TT></TD>
    <TD noWrap><TT>&nbsp;R.LGCYYGSAPEGRK.G</TT></TD></TR>
  <TR>
    <TD align=3Dright>&nbsp;</TD>
    <TD align=3Dright><TT>2663.2256&nbsp;&nbsp;</TT></TD>
    <TD align=3Dright><TT>2662.2183&nbsp;&nbsp;</TT></TD>
    <TD align=3Dright><TT>2662.3159&nbsp;&nbsp;</TT></TD>
    <TD noWrap align=3Dright><TT>-36.66&nbsp;</TT></TD>
    <TD align=3Dright><TT>473&nbsp;</TT></TD>
    <TD noWrap align=3Dright><TT>-&nbsp;</TT></TD>
    <TD align=3Dright><TT>495&nbsp;</TT></TD>
    <TD align=3Dright><TT>1&nbsp;&nbsp;</TT></TD>
    <TD noWrap align=3Dright><TT>---&nbsp;&nbsp;</TT></TD>
    <TD noWrap><TT>&nbsp;R.RPSLIVANKIDEEGAEEMYEELK.R</TT></TD></TR>
  <TR>
    <TD align=3Dright>&nbsp;</TD>
    <TD align=3Dright><TT>2663.2256&nbsp;&nbsp;</TT></TD>
    <TD align=3Dright><TT>2662.2183&nbsp;&nbsp;</TT></TD>
    <TD align=3Dright><TT>2662.3207&nbsp;&nbsp;</TT></TD>
    <TD noWrap align=3Dright><TT>-38.45&nbsp;</TT></TD>
    <TD align=3Dright><TT>283&nbsp;</TT></TD>
    <TD noWrap align=3Dright><TT>-&nbsp;</TT></TD>
    <TD align=3Dright><TT>305&nbsp;</TT></TD>
    <TD align=3Dright><TT>1&nbsp;&nbsp;</TT></TD>
    <TD noWrap align=3Dright><TT>---&nbsp;&nbsp;</TT></TD>
    <TD =
noWrap><TT>&nbsp;R.EEQDVQYCVAEMTKPGQRLIVAR.G</TT></TD></TR></TBODY></TABL=
E>
<TABLE border=3D0 cellSpacing=3D0>
  <TBODY>
  <TR>
    <TD><TT>&nbsp;&nbsp;&nbsp;&nbsp;&nbsp;&nbsp;</TT></TD>
    <TD><TT><B>No match to: </B>788.3639, 825.0363, 829.3301, 842.4511,=20
      856.4704, 1269.5382, 1269.5382, 1285.5066, 1370.5706, 1370.5706,=20
      1554.6041, 1554.6041, 1689.5541, 1689.5541, 2210.9668, 2225.9858,=20
      2231.0879, 2277.8896, 2277.8896, 2481.0403, 2481.0403, 2749.1860,=20
      2808.1958, 2808.1958</TT></TD></TR></TBODY></TABLE><BR>
<TABLE border=3D0 cellSpacing=3D0>
  <TBODY>
  <TR>
    <TD><TT><B><A =
name=3DHit9>9.</A>&nbsp;&nbsp;&nbsp;&nbsp;</B></TT></TD>
    <TD noWrap><TT><A=20
      =
href=3D"http://zxw-pc/mascot/cgi/protein_view.pl?file=3D../data/20121225/=
F002405.dat&amp;hit=3D9"=20
      =
target=3D_blank>gi|7489450</A>&nbsp;&nbsp;&nbsp;&nbsp;<B>Mass:</B>&nbsp;1=
903&nbsp;&nbsp;&nbsp;&nbsp;&nbsp;<B>Score:</B>&nbsp;37&nbsp;&nbsp;&nbsp;&=
nbsp;&nbsp;<B>Expect:</B>&nbsp;3.4e+002&nbsp;&nbsp;<B>Matches:</B>&nbsp;2=
</TT></TD></TR>
  <TR>
    <TD>&nbsp;</TD>
    <TD noWrap><TT>alpha-globulin - rice =
(fragment)</TT></TD></TR></TBODY></TABLE>
<TABLE border=3D0 cellSpacing=3D0 cellPadding=3D0>
  <TBODY>
  <TR>
    <TD><TT>&nbsp;&nbsp;&nbsp;&nbsp;&nbsp;&nbsp;</TT></TD>
    <TD align=3Dright><TT><B>Observed&nbsp;&nbsp;</B></TT></TD>
    <TD noWrap align=3Dright><TT><B>Mr(expt)&nbsp;&nbsp;</B></TT></TD>
    <TD noWrap align=3Dright><TT><B>Mr(calc)&nbsp;&nbsp;</B></TT></TD>
    <TD align=3Dright><TT><B>&nbsp;ppm&nbsp;&nbsp;</B></TT></TD>
    <TD align=3Dright><TT><B>Start&nbsp;</B></TT></TD>
    <TD align=3Dright><TT><B>&nbsp;</B></TT></TD>
    <TD align=3Dright><TT><B>End&nbsp;</B></TT></TD>
    <TD align=3Dright><TT><B>Miss&nbsp;</B></TT></TD>
    <TD align=3Dright><TT><B>Ions&nbsp;</B></TT></TD>
    <TD><TT><B>&nbsp;Peptide</B></TT></TD></TR>
  <TR>
    <TD align=3Dright>&nbsp;</TD>
    <TD align=3Dright><TT>1269.5382&nbsp;&nbsp;</TT></TD>
    <TD align=3Dright><TT>1268.5309&nbsp;&nbsp;</TT></TD>
    <TD align=3Dright><TT>1268.5707&nbsp;&nbsp;</TT></TD>
    <TD noWrap align=3Dright><TT>-31.35&nbsp;</TT></TD>
    <TD align=3Dright><TT>1&nbsp;</TT></TD>
    <TD noWrap align=3Dright><TT>-&nbsp;</TT></TD>
    <TD align=3Dright><TT>10&nbsp;</TT></TD>
    <TD align=3Dright><TT>0&nbsp;&nbsp;</TT></TD>
    <TD noWrap align=3Dright><TT>1&nbsp;&nbsp;</TT></TD>
    <TD noWrap><TT>&nbsp;-.QLSEDEMVFR.D + Oxidation (M)</TT></TD></TR>
  <TR>
    <TD align=3Dright>&nbsp;</TD>
    <TD align=3Dright><TT>1554.6041&nbsp;&nbsp;</TT></TD>
    <TD align=3Dright><TT>1553.5968&nbsp;&nbsp;</TT></TD>
    <TD align=3Dright><TT>1553.7144&nbsp;&nbsp;</TT></TD>
    <TD noWrap align=3Dright><TT>-75.67&nbsp;</TT></TD>
    <TD align=3Dright><TT>1&nbsp;</TT></TD>
    <TD noWrap align=3Dright><TT>-&nbsp;</TT></TD>
    <TD align=3Dright><TT>12&nbsp;</TT></TD>
    <TD align=3Dright><TT>1&nbsp;&nbsp;</TT></TD>
    <TD noWrap align=3Dright><TT>13&nbsp;&nbsp;</TT></TD>
    <TD noWrap><TT>&nbsp;-.QLSEDEMIFRDR.Q + Oxidation=20
(M)</TT></TD></TR></TBODY></TABLE>
<TABLE border=3D0 cellSpacing=3D0>
  <TBODY>
  <TR>
    <TD><TT>&nbsp;&nbsp;&nbsp;&nbsp;&nbsp;&nbsp;</TT></TD>
    <TD><TT><B>No match to: </B>788.3639, 825.0363, 829.3301, 842.4511,=20
      856.4704, 870.4869, 1018.5182, 1269.5382, 1285.5066, 1287.5789, =
1287.5789,=20
      1370.5706, 1370.5706, 1400.5880, 1400.5880, 1554.6041, 1689.5541,=20
      1689.5541, 2210.9668, 2225.9858, 2231.0879, 2277.8896, 2277.8896,=20
      2481.0403, 2481.0403, 2663.2256, 2663.2256, 2749.1860, 2808.1958,=20
      2808.1958</TT></TD></TR></TBODY></TABLE><BR>
<TABLE border=3D0 cellSpacing=3D0>
  <TBODY>
  <TR>
    <TD><TT><B><A name=3DHit10>10.</A>&nbsp;&nbsp;&nbsp;</B></TT></TD>
    <TD noWrap><TT><A=20
      =
href=3D"http://zxw-pc/mascot/cgi/protein_view.pl?file=3D../data/20121225/=
F002405.dat&amp;hit=3D10"=20
      =
target=3D_blank>gi|45504727</A>&nbsp;&nbsp;&nbsp;&nbsp;<B>Mass:</B>&nbsp;=
62379&nbsp;&nbsp;&nbsp;&nbsp;<B>Score:</B>&nbsp;37&nbsp;&nbsp;&nbsp;&nbsp=
;&nbsp;<B>Expect:</B>&nbsp;3.4e+002&nbsp;&nbsp;<B>Matches:</B>&nbsp;8</TT=
></TD></TR>
  <TR>
    <TD>&nbsp;</TD>
    <TD noWrap><TT>dioxygenase RAMOSUS1 [Pisum=20
sativum]</TT></TD></TR></TBODY></TABLE>
<TABLE border=3D0 cellSpacing=3D0 cellPadding=3D0>
  <TBODY>
  <TR>
    <TD><TT>&nbsp;&nbsp;&nbsp;&nbsp;&nbsp;&nbsp;</TT></TD>
    <TD align=3Dright><TT><B>Observed&nbsp;&nbsp;</B></TT></TD>
    <TD noWrap align=3Dright><TT><B>Mr(expt)&nbsp;&nbsp;</B></TT></TD>
    <TD noWrap align=3Dright><TT><B>Mr(calc)&nbsp;&nbsp;</B></TT></TD>
    <TD align=3Dright><TT><B>&nbsp;ppm&nbsp;&nbsp;</B></TT></TD>
    <TD align=3Dright><TT><B>Start&nbsp;</B></TT></TD>
    <TD align=3Dright><TT><B>&nbsp;</B></TT></TD>
    <TD align=3Dright><TT><B>End&nbsp;</B></TT></TD>
    <TD align=3Dright><TT><B>Miss&nbsp;</B></TT></TD>
    <TD align=3Dright><TT><B>Ions&nbsp;</B></TT></TD>
    <TD><TT><B>&nbsp;Peptide</B></TT></TD></TR>
  <TR>
    <TD align=3Dright>&nbsp;</TD>
    <TD align=3Dright><TT>1269.5382&nbsp;&nbsp;</TT></TD>
    <TD align=3Dright><TT>1268.5309&nbsp;&nbsp;</TT></TD>
    <TD align=3Dright><TT>1268.6257&nbsp;&nbsp;</TT></TD>
    <TD noWrap align=3Dright><TT>-74.71&nbsp;</TT></TD>
    <TD align=3Dright><TT>1&nbsp;</TT></TD>
    <TD noWrap align=3Dright><TT>-&nbsp;</TT></TD>
    <TD align=3Dright><TT>11&nbsp;</TT></TD>
    <TD align=3Dright><TT>0&nbsp;&nbsp;</TT></TD>
    <TD noWrap align=3Dright><TT>---&nbsp;&nbsp;</TT></TD>
    <TD noWrap><TT>&nbsp;-.MAFIASPTLMR.S + 2 Oxidation =
(M)</TT></TD></TR>
  <TR>
    <TD align=3Dright>&nbsp;</TD>
    <TD align=3Dright><TT>1269.5382&nbsp;&nbsp;</TT></TD>
    <TD align=3Dright><TT>1268.5309&nbsp;&nbsp;</TT></TD>
    <TD align=3Dright><TT>1268.6257&nbsp;&nbsp;</TT></TD>
    <TD noWrap align=3Dright><TT>-74.71&nbsp;</TT></TD>
    <TD align=3Dright><TT>1&nbsp;</TT></TD>
    <TD noWrap align=3Dright><TT>-&nbsp;</TT></TD>
    <TD align=3Dright><TT>11&nbsp;</TT></TD>
    <TD align=3Dright><TT>0&nbsp;&nbsp;</TT></TD>
    <TD noWrap align=3Dright><TT>---&nbsp;&nbsp;</TT></TD>
    <TD noWrap><TT>&nbsp;-.MAFIASPTLMR.S + 2 Oxidation =
(M)</TT></TD></TR>
  <TR>
    <TD align=3Dright>&nbsp;</TD>
    <TD align=3Dright><TT>1370.5706&nbsp;&nbsp;</TT></TD>
    <TD align=3Dright><TT>1369.5633&nbsp;&nbsp;</TT></TD>
    <TD align=3Dright><TT>1369.6700&nbsp;&nbsp;</TT></TD>
    <TD noWrap align=3Dright><TT>-77.88&nbsp;</TT></TD>
    <TD align=3Dright><TT>163&nbsp;</TT></TD>
    <TD noWrap align=3Dright><TT>-&nbsp;</TT></TD>
    <TD align=3Dright><TT>173&nbsp;</TT></TD>
    <TD align=3Dright><TT>1&nbsp;&nbsp;</TT></TD>
    <TD noWrap align=3Dright><TT>---&nbsp;&nbsp;</TT></TD>
    <TD noWrap><TT>&nbsp;K.ICYREFSEVPK.A</TT></TD></TR>
  <TR>
    <TD align=3Dright>&nbsp;</TD>
    <TD align=3Dright><TT>1370.5706&nbsp;&nbsp;</TT></TD>
    <TD align=3Dright><TT>1369.5633&nbsp;&nbsp;</TT></TD>
    <TD align=3Dright><TT>1369.6700&nbsp;&nbsp;</TT></TD>
    <TD noWrap align=3Dright><TT>-77.88&nbsp;</TT></TD>
    <TD align=3Dright><TT>163&nbsp;</TT></TD>
    <TD noWrap align=3Dright><TT>-&nbsp;</TT></TD>
    <TD align=3Dright><TT>173&nbsp;</TT></TD>
    <TD align=3Dright><TT>1&nbsp;&nbsp;</TT></TD>
    <TD noWrap align=3Dright><TT>5&nbsp;&nbsp;</TT></TD>
    <TD noWrap><TT>&nbsp;K.ICYREFSEVPK.A</TT></TD></TR>
  <TR>
    <TD align=3Dright>&nbsp;</TD>
    <TD align=3Dright><TT>1689.5541&nbsp;&nbsp;</TT></TD>
    <TD align=3Dright><TT>1688.5468&nbsp;&nbsp;</TT></TD>
    <TD align=3Dright><TT>1688.7030&nbsp;&nbsp;</TT></TD>
    <TD noWrap align=3Dright><TT>-92.50&nbsp;</TT></TD>
    <TD align=3Dright><TT>444&nbsp;</TT></TD>
    <TD noWrap align=3Dright><TT>-&nbsp;</TT></TD>
    <TD align=3Dright><TT>458&nbsp;</TT></TD>
    <TD align=3Dright><TT>0&nbsp;&nbsp;</TT></TD>
    <TD noWrap align=3Dright><TT>---&nbsp;&nbsp;</TT></TD>
    <TD noWrap><TT>&nbsp;R.GMDMCSINPNYLGMK.Y + Oxidation =
(M)</TT></TD></TR>
  <TR>
    <TD align=3Dright>&nbsp;</TD>
    <TD align=3Dright><TT>1689.5541&nbsp;&nbsp;</TT></TD>
    <TD align=3Dright><TT>1688.5468&nbsp;&nbsp;</TT></TD>
    <TD align=3Dright><TT>1688.7030&nbsp;&nbsp;</TT></TD>
    <TD noWrap align=3Dright><TT>-92.50&nbsp;</TT></TD>
    <TD align=3Dright><TT>444&nbsp;</TT></TD>
    <TD noWrap align=3Dright><TT>-&nbsp;</TT></TD>
    <TD align=3Dright><TT>458&nbsp;</TT></TD>
    <TD align=3Dright><TT>0&nbsp;&nbsp;</TT></TD>
    <TD noWrap align=3Dright><TT>---&nbsp;&nbsp;</TT></TD>
    <TD noWrap><TT>&nbsp;R.GMDMCSINPNYLGMK.Y + Oxidation =
(M)</TT></TD></TR>
  <TR>
    <TD align=3Dright>&nbsp;</TD>
    <TD align=3Dright><TT>2225.9858&nbsp;&nbsp;</TT></TD>
    <TD align=3Dright><TT>2224.9785&nbsp;&nbsp;</TT></TD>
    <TD align=3Dright><TT>2225.0964&nbsp;&nbsp;</TT></TD>
    <TD noWrap align=3Dright><TT>-52.98&nbsp;</TT></TD>
    <TD align=3Dright><TT>524&nbsp;</TT></TD>
    <TD noWrap align=3Dright><TT>-&nbsp;</TT></TD>
    <TD align=3Dright><TT>544&nbsp;</TT></TD>
    <TD align=3Dright><TT>1&nbsp;&nbsp;</TT></TD>
    <TD noWrap align=3Dright><TT>---&nbsp;&nbsp;</TT></TD>
    <TD noWrap><TT>&nbsp;K.NGEGYALVLDGSTFEEVARAK.F</TT></TD></TR>
  <TR>
    <TD align=3Dright>&nbsp;</TD>
    <TD align=3Dright><TT>2231.0879&nbsp;&nbsp;</TT></TD>
    <TD align=3Dright><TT>2230.0806&nbsp;&nbsp;</TT></TD>
    <TD align=3Dright><TT>2230.0378&nbsp;&nbsp;</TT></TD>
    <TD noWrap align=3Dright><TT>19.2&nbsp;</TT></TD>
    <TD align=3Dright><TT>105&nbsp;</TT></TD>
    <TD noWrap align=3Dright><TT>-&nbsp;</TT></TD>
    <TD align=3Dright><TT>123&nbsp;</TT></TD>
    <TD align=3Dright><TT>1&nbsp;&nbsp;</TT></TD>
    <TD noWrap align=3Dright><TT>---&nbsp;&nbsp;</TT></TD>
    <TD =
noWrap><TT>&nbsp;K.GTYIRNGPGMWNIGDYNFR.H</TT></TD></TR></TBODY></TABLE>
<TABLE border=3D0 cellSpacing=3D0>
  <TBODY>
  <TR>
    <TD><TT>&nbsp;&nbsp;&nbsp;&nbsp;&nbsp;&nbsp;</TT></TD>
    <TD><TT><B>No match to: </B>788.3639, 825.0363, 829.3301, 842.4511,=20
      856.4704, 870.4869, 1018.5182, 1285.5066, 1287.5789, 1287.5789, =
1400.5880,=20
      1400.5880, 1554.6041, 1554.6041, 2210.9668, 2277.8896, 2277.8896,=20
      2481.0403, 2481.0403, 2663.2256, 2663.2256, 2749.1860, 2808.1958,=20
      2808.1958</TT></TD></TR></TBODY></TABLE><BR>
<TABLE border=3D0 cellSpacing=3D0>
  <TBODY>
  <TR>
    <TD><TT><B><A name=3DHit11>11.</A>&nbsp;&nbsp;&nbsp;</B></TT></TD>
    <TD noWrap><TT><A=20
      =
href=3D"http://zxw-pc/mascot/cgi/protein_view.pl?file=3D../data/20121225/=
F002405.dat&amp;hit=3D11"=20
      =
target=3D_blank>gi|45504725</A>&nbsp;&nbsp;&nbsp;&nbsp;<B>Mass:</B>&nbsp;=
62379&nbsp;&nbsp;&nbsp;&nbsp;<B>Score:</B>&nbsp;37&nbsp;&nbsp;&nbsp;&nbsp=
;&nbsp;<B>Expect:</B>&nbsp;3.4e+002&nbsp;&nbsp;<B>Matches:</B>&nbsp;8</TT=
></TD></TR>
  <TR>
    <TD>&nbsp;</TD>
    <TD noWrap><TT>dioxygenase RAMOSUS1 [Pisum=20
sativum]</TT></TD></TR></TBODY></TABLE>
<TABLE border=3D0 cellSpacing=3D0 cellPadding=3D0>
  <TBODY>
  <TR>
    <TD><TT>&nbsp;&nbsp;&nbsp;&nbsp;&nbsp;&nbsp;</TT></TD>
    <TD align=3Dright><TT><B>Observed&nbsp;&nbsp;</B></TT></TD>
    <TD noWrap align=3Dright><TT><B>Mr(expt)&nbsp;&nbsp;</B></TT></TD>
    <TD noWrap align=3Dright><TT><B>Mr(calc)&nbsp;&nbsp;</B></TT></TD>
    <TD align=3Dright><TT><B>&nbsp;ppm&nbsp;&nbsp;</B></TT></TD>
    <TD align=3Dright><TT><B>Start&nbsp;</B></TT></TD>
    <TD align=3Dright><TT><B>&nbsp;</B></TT></TD>
    <TD align=3Dright><TT><B>End&nbsp;</B></TT></TD>
    <TD align=3Dright><TT><B>Miss&nbsp;</B></TT></TD>
    <TD align=3Dright><TT><B>Ions&nbsp;</B></TT></TD>
    <TD><TT><B>&nbsp;Peptide</B></TT></TD></TR>
  <TR>
    <TD align=3Dright>&nbsp;</TD>
    <TD align=3Dright><TT>1269.5382&nbsp;&nbsp;</TT></TD>
    <TD align=3Dright><TT>1268.5309&nbsp;&nbsp;</TT></TD>
    <TD align=3Dright><TT>1268.6257&nbsp;&nbsp;</TT></TD>
    <TD noWrap align=3Dright><TT>-74.71&nbsp;</TT></TD>
    <TD align=3Dright><TT>1&nbsp;</TT></TD>
    <TD noWrap align=3Dright><TT>-&nbsp;</TT></TD>
    <TD align=3Dright><TT>11&nbsp;</TT></TD>
    <TD align=3Dright><TT>0&nbsp;&nbsp;</TT></TD>
    <TD noWrap align=3Dright><TT>---&nbsp;&nbsp;</TT></TD>
    <TD noWrap><TT>&nbsp;-.MAFIASPTLMR.S + 2 Oxidation =
(M)</TT></TD></TR>
  <TR>
    <TD align=3Dright>&nbsp;</TD>
    <TD align=3Dright><TT>1269.5382&nbsp;&nbsp;</TT></TD>
    <TD align=3Dright><TT>1268.5309&nbsp;&nbsp;</TT></TD>
    <TD align=3Dright><TT>1268.6257&nbsp;&nbsp;</TT></TD>
    <TD noWrap align=3Dright><TT>-74.71&nbsp;</TT></TD>
    <TD align=3Dright><TT>1&nbsp;</TT></TD>
    <TD noWrap align=3Dright><TT>-&nbsp;</TT></TD>
    <TD align=3Dright><TT>11&nbsp;</TT></TD>
    <TD align=3Dright><TT>0&nbsp;&nbsp;</TT></TD>
    <TD noWrap align=3Dright><TT>---&nbsp;&nbsp;</TT></TD>
    <TD noWrap><TT>&nbsp;-.MAFIASPTLMR.S + 2 Oxidation =
(M)</TT></TD></TR>
  <TR>
    <TD align=3Dright>&nbsp;</TD>
    <TD align=3Dright><TT>1370.5706&nbsp;&nbsp;</TT></TD>
    <TD align=3Dright><TT>1369.5633&nbsp;&nbsp;</TT></TD>
    <TD align=3Dright><TT>1369.6700&nbsp;&nbsp;</TT></TD>
    <TD noWrap align=3Dright><TT>-77.88&nbsp;</TT></TD>
    <TD align=3Dright><TT>163&nbsp;</TT></TD>
    <TD noWrap align=3Dright><TT>-&nbsp;</TT></TD>
    <TD align=3Dright><TT>173&nbsp;</TT></TD>
    <TD align=3Dright><TT>1&nbsp;&nbsp;</TT></TD>
    <TD noWrap align=3Dright><TT>---&nbsp;&nbsp;</TT></TD>
    <TD noWrap><TT>&nbsp;K.ICYREFSEVPK.A</TT></TD></TR>
  <TR>
    <TD align=3Dright>&nbsp;</TD>
    <TD align=3Dright><TT>1370.5706&nbsp;&nbsp;</TT></TD>
    <TD align=3Dright><TT>1369.5633&nbsp;&nbsp;</TT></TD>
    <TD align=3Dright><TT>1369.6700&nbsp;&nbsp;</TT></TD>
    <TD noWrap align=3Dright><TT>-77.88&nbsp;</TT></TD>
    <TD align=3Dright><TT>163&nbsp;</TT></TD>
    <TD noWrap align=3Dright><TT>-&nbsp;</TT></TD>
    <TD align=3Dright><TT>173&nbsp;</TT></TD>
    <TD align=3Dright><TT>1&nbsp;&nbsp;</TT></TD>
    <TD noWrap align=3Dright><TT>5&nbsp;&nbsp;</TT></TD>
    <TD noWrap><TT>&nbsp;K.ICYREFSEVPK.A</TT></TD></TR>
  <TR>
    <TD align=3Dright>&nbsp;</TD>
    <TD align=3Dright><TT>1689.5541&nbsp;&nbsp;</TT></TD>
    <TD align=3Dright><TT>1688.5468&nbsp;&nbsp;</TT></TD>
    <TD align=3Dright><TT>1688.7030&nbsp;&nbsp;</TT></TD>
    <TD noWrap align=3Dright><TT>-92.50&nbsp;</TT></TD>
    <TD align=3Dright><TT>444&nbsp;</TT></TD>
    <TD noWrap align=3Dright><TT>-&nbsp;</TT></TD>
    <TD align=3Dright><TT>458&nbsp;</TT></TD>
    <TD align=3Dright><TT>0&nbsp;&nbsp;</TT></TD>
    <TD noWrap align=3Dright><TT>---&nbsp;&nbsp;</TT></TD>
    <TD noWrap><TT>&nbsp;R.GMDMCSINPNYLGMK.Y + Oxidation =
(M)</TT></TD></TR>
  <TR>
    <TD align=3Dright>&nbsp;</TD>
    <TD align=3Dright><TT>1689.5541&nbsp;&nbsp;</TT></TD>
    <TD align=3Dright><TT>1688.5468&nbsp;&nbsp;</TT></TD>
    <TD align=3Dright><TT>1688.7030&nbsp;&nbsp;</TT></TD>
    <TD noWrap align=3Dright><TT>-92.50&nbsp;</TT></TD>
    <TD align=3Dright><TT>444&nbsp;</TT></TD>
    <TD noWrap align=3Dright><TT>-&nbsp;</TT></TD>
    <TD align=3Dright><TT>458&nbsp;</TT></TD>
    <TD align=3Dright><TT>0&nbsp;&nbsp;</TT></TD>
    <TD noWrap align=3Dright><TT>---&nbsp;&nbsp;</TT></TD>
    <TD noWrap><TT>&nbsp;R.GMDMCSINPNYLGMK.Y + Oxidation =
(M)</TT></TD></TR>
  <TR>
    <TD align=3Dright>&nbsp;</TD>
    <TD align=3Dright><TT>2225.9858&nbsp;&nbsp;</TT></TD>
    <TD align=3Dright><TT>2224.9785&nbsp;&nbsp;</TT></TD>
    <TD align=3Dright><TT>2225.0964&nbsp;&nbsp;</TT></TD>
    <TD noWrap align=3Dright><TT>-52.98&nbsp;</TT></TD>
    <TD align=3Dright><TT>524&nbsp;</TT></TD>
    <TD noWrap align=3Dright><TT>-&nbsp;</TT></TD>
    <TD align=3Dright><TT>544&nbsp;</TT></TD>
    <TD align=3Dright><TT>1&nbsp;&nbsp;</TT></TD>
    <TD noWrap align=3Dright><TT>---&nbsp;&nbsp;</TT></TD>
    <TD noWrap><TT>&nbsp;K.NGEGYALVLDGSTFEEVARAK.F</TT></TD></TR>
  <TR>
    <TD align=3Dright>&nbsp;</TD>
    <TD align=3Dright><TT>2231.0879&nbsp;&nbsp;</TT></TD>
    <TD align=3Dright><TT>2230.0806&nbsp;&nbsp;</TT></TD>
    <TD align=3Dright><TT>2230.0378&nbsp;&nbsp;</TT></TD>
    <TD noWrap align=3Dright><TT>19.2&nbsp;</TT></TD>
    <TD align=3Dright><TT>105&nbsp;</TT></TD>
    <TD noWrap align=3Dright><TT>-&nbsp;</TT></TD>
    <TD align=3Dright><TT>123&nbsp;</TT></TD>
    <TD align=3Dright><TT>1&nbsp;&nbsp;</TT></TD>
    <TD noWrap align=3Dright><TT>---&nbsp;&nbsp;</TT></TD>
    <TD =
noWrap><TT>&nbsp;K.GTYIRNGPGMWNIGDYNFR.H</TT></TD></TR></TBODY></TABLE>
<TABLE border=3D0 cellSpacing=3D0>
  <TBODY>
  <TR>
    <TD><TT>&nbsp;&nbsp;&nbsp;&nbsp;&nbsp;&nbsp;</TT></TD>
    <TD><TT><B>No match to: </B>788.3639, 825.0363, 829.3301, 842.4511,=20
      856.4704, 870.4869, 1018.5182, 1285.5066, 1287.5789, 1287.5789, =
1400.5880,=20
      1400.5880, 1554.6041, 1554.6041, 2210.9668, 2277.8896, 2277.8896,=20
      2481.0403, 2481.0403, 2663.2256, 2663.2256, 2749.1860, 2808.1958,=20
      2808.1958</TT></TD></TR></TBODY></TABLE><BR>
<TABLE border=3D0 cellSpacing=3D0>
  <TBODY>
  <TR>
    <TD><TT><B><A name=3DHit12>12.</A>&nbsp;&nbsp;&nbsp;</B></TT></TD>
    <TD noWrap><TT><A=20
      =
href=3D"http://zxw-pc/mascot/cgi/protein_view.pl?file=3D../data/20121225/=
F002405.dat&amp;hit=3D12"=20
      =
target=3D_blank>gi|168017844</A>&nbsp;&nbsp;&nbsp;&nbsp;<B>Mass:</B>&nbsp=
;63604&nbsp;&nbsp;&nbsp;&nbsp;<B>Score:</B>&nbsp;37&nbsp;&nbsp;&nbsp;&nbs=
p;&nbsp;<B>Expect:</B>&nbsp;3.6e+002&nbsp;&nbsp;<B>Matches:</B>&nbsp;10</=
TT></TD></TR>
  <TR>
    <TD>&nbsp;</TD>
    <TD noWrap><TT>predicted protein [Physcomitrella patens subsp.=20
    patens]</TT></TD></TR></TBODY></TABLE>
<TABLE border=3D0 cellSpacing=3D0 cellPadding=3D0>
  <TBODY>
  <TR>
    <TD><TT>&nbsp;&nbsp;&nbsp;&nbsp;&nbsp;&nbsp;</TT></TD>
    <TD align=3Dright><TT><B>Observed&nbsp;&nbsp;</B></TT></TD>
    <TD noWrap align=3Dright><TT><B>Mr(expt)&nbsp;&nbsp;</B></TT></TD>
    <TD noWrap align=3Dright><TT><B>Mr(calc)&nbsp;&nbsp;</B></TT></TD>
    <TD align=3Dright><TT><B>&nbsp;ppm&nbsp;&nbsp;</B></TT></TD>
    <TD align=3Dright><TT><B>Start&nbsp;</B></TT></TD>
    <TD align=3Dright><TT><B>&nbsp;</B></TT></TD>
    <TD align=3Dright><TT><B>End&nbsp;</B></TT></TD>
    <TD align=3Dright><TT><B>Miss&nbsp;</B></TT></TD>
    <TD align=3Dright><TT><B>Ions&nbsp;</B></TT></TD>
    <TD><TT><B>&nbsp;Peptide</B></TT></TD></TR>
  <TR>
    <TD align=3Dright>&nbsp;</TD>
    <TD align=3Dright><TT>870.4869&nbsp;&nbsp;</TT></TD>
    <TD align=3Dright><TT>869.4797&nbsp;&nbsp;</TT></TD>
    <TD align=3Dright><TT>869.5083&nbsp;&nbsp;</TT></TD>
    <TD noWrap align=3Dright><TT>-32.92&nbsp;</TT></TD>
    <TD align=3Dright><TT>251&nbsp;</TT></TD>
    <TD noWrap align=3Dright><TT>-&nbsp;</TT></TD>
    <TD align=3Dright><TT>258&nbsp;</TT></TD>
    <TD align=3Dright><TT>1&nbsp;&nbsp;</TT></TD>
    <TD noWrap align=3Dright><TT>---&nbsp;&nbsp;</TT></TD>
    <TD noWrap><TT>&nbsp;K.TVQAPKAR.A</TT></TD></TR>
  <TR>
    <TD align=3Dright>&nbsp;</TD>
    <TD align=3Dright><TT>1285.5066&nbsp;&nbsp;</TT></TD>
    <TD align=3Dright><TT>1284.4993&nbsp;&nbsp;</TT></TD>
    <TD align=3Dright><TT>1284.5986&nbsp;&nbsp;</TT></TD>
    <TD noWrap align=3Dright><TT>-77.31&nbsp;</TT></TD>
    <TD align=3Dright><TT>163&nbsp;</TT></TD>
    <TD noWrap align=3Dright><TT>-&nbsp;</TT></TD>
    <TD align=3Dright><TT>172&nbsp;</TT></TD>
    <TD align=3Dright><TT>1&nbsp;&nbsp;</TT></TD>
    <TD noWrap align=3Dright><TT>---&nbsp;&nbsp;</TT></TD>
    <TD noWrap><TT>&nbsp;K.DKYFLDDVDR.V</TT></TD></TR>
  <TR>
    <TD align=3Dright>&nbsp;</TD>
    <TD align=3Dright><TT>1370.5706&nbsp;&nbsp;</TT></TD>
    <TD align=3Dright><TT>1369.5633&nbsp;&nbsp;</TT></TD>
    <TD align=3Dright><TT>1369.6878&nbsp;&nbsp;</TT></TD>
    <TD noWrap align=3Dright><TT>-90.87&nbsp;</TT></TD>
    <TD align=3Dright><TT>165&nbsp;</TT></TD>
    <TD noWrap align=3Dright><TT>-&nbsp;</TT></TD>
    <TD align=3Dright><TT>175&nbsp;</TT></TD>
    <TD align=3Dright><TT>1&nbsp;&nbsp;</TT></TD>
    <TD noWrap align=3Dright><TT>---&nbsp;&nbsp;</TT></TD>
    <TD noWrap><TT>&nbsp;K.YFLDDVDRVTK.K</TT></TD></TR>
  <TR>
    <TD align=3Dright>&nbsp;</TD>
    <TD align=3Dright><TT>1370.5706&nbsp;&nbsp;</TT></TD>
    <TD align=3Dright><TT>1369.5633&nbsp;&nbsp;</TT></TD>
    <TD align=3Dright><TT>1369.6878&nbsp;&nbsp;</TT></TD>
    <TD noWrap align=3Dright><TT>-90.87&nbsp;</TT></TD>
    <TD align=3Dright><TT>165&nbsp;</TT></TD>
    <TD noWrap align=3Dright><TT>-&nbsp;</TT></TD>
    <TD align=3Dright><TT>175&nbsp;</TT></TD>
    <TD align=3Dright><TT>1&nbsp;&nbsp;</TT></TD>
    <TD noWrap align=3Dright><TT>---&nbsp;&nbsp;</TT></TD>
    <TD noWrap><TT>&nbsp;K.YFLDDVDRVTK.K</TT></TD></TR>
  <TR>
    <TD align=3Dright>&nbsp;</TD>
    <TD align=3Dright><TT>1554.6041&nbsp;&nbsp;</TT></TD>
    <TD align=3Dright><TT>1553.5968&nbsp;&nbsp;</TT></TD>
    <TD align=3Dright><TT>1553.7256&nbsp;&nbsp;</TT></TD>
    <TD noWrap align=3Dright><TT>-82.89&nbsp;</TT></TD>
    <TD align=3Dright><TT>35&nbsp;</TT></TD>
    <TD noWrap align=3Dright><TT>-&nbsp;</TT></TD>
    <TD align=3Dright><TT>49&nbsp;</TT></TD>
    <TD align=3Dright><TT>1&nbsp;&nbsp;</TT></TD>
    <TD noWrap align=3Dright><TT>---&nbsp;&nbsp;</TT></TD>
    <TD noWrap><TT>&nbsp;K.NGGESLMARANFGSK.L + Oxidation =
(M)</TT></TD></TR>
  <TR>
    <TD align=3Dright>&nbsp;</TD>
    <TD align=3Dright><TT>1554.6041&nbsp;&nbsp;</TT></TD>
    <TD align=3Dright><TT>1553.5968&nbsp;&nbsp;</TT></TD>
    <TD align=3Dright><TT>1553.7256&nbsp;&nbsp;</TT></TD>
    <TD noWrap align=3Dright><TT>-82.89&nbsp;</TT></TD>
    <TD align=3Dright><TT>35&nbsp;</TT></TD>
    <TD noWrap align=3Dright><TT>-&nbsp;</TT></TD>
    <TD align=3Dright><TT>49&nbsp;</TT></TD>
    <TD align=3Dright><TT>1&nbsp;&nbsp;</TT></TD>
    <TD noWrap align=3Dright><TT>---&nbsp;&nbsp;</TT></TD>
    <TD noWrap><TT>&nbsp;K.NGGESLMARANFGSK.L + Oxidation =
(M)</TT></TD></TR>
  <TR>
    <TD align=3Dright>&nbsp;</TD>
    <TD align=3Dright><TT>2481.0403&nbsp;&nbsp;</TT></TD>
    <TD align=3Dright><TT>2480.0330&nbsp;&nbsp;</TT></TD>
    <TD align=3Dright><TT>2480.2468&nbsp;&nbsp;</TT></TD>
    <TD noWrap align=3Dright><TT>-86.21&nbsp;</TT></TD>
    <TD align=3Dright><TT>402&nbsp;</TT></TD>
    <TD noWrap align=3Dright><TT>-&nbsp;</TT></TD>
    <TD align=3Dright><TT>424&nbsp;</TT></TD>
    <TD align=3Dright><TT>0&nbsp;&nbsp;</TT></TD>
    <TD noWrap align=3Dright><TT>---&nbsp;&nbsp;</TT></TD>
    <TD noWrap><TT>&nbsp;K.VGDIEEPIVALVDHGSEINLMSK.D + Oxidation=20
(M)</TT></TD></TR>
  <TR>
    <TD align=3Dright>&nbsp;</TD>
    <TD align=3Dright><TT>2481.0403&nbsp;&nbsp;</TT></TD>
    <TD align=3Dright><TT>2480.0330&nbsp;&nbsp;</TT></TD>
    <TD align=3Dright><TT>2480.2468&nbsp;&nbsp;</TT></TD>
    <TD noWrap align=3Dright><TT>-86.21&nbsp;</TT></TD>
    <TD align=3Dright><TT>402&nbsp;</TT></TD>
    <TD noWrap align=3Dright><TT>-&nbsp;</TT></TD>
    <TD align=3Dright><TT>424&nbsp;</TT></TD>
    <TD align=3Dright><TT>0&nbsp;&nbsp;</TT></TD>
    <TD noWrap align=3Dright><TT>---&nbsp;&nbsp;</TT></TD>
    <TD noWrap><TT>&nbsp;K.VGDIEEPIVALVDHGSEINLMSK.D + Oxidation=20
(M)</TT></TD></TR>
  <TR>
    <TD align=3Dright>&nbsp;</TD>
    <TD align=3Dright><TT>2663.2256&nbsp;&nbsp;</TT></TD>
    <TD align=3Dright><TT>2662.2183&nbsp;&nbsp;</TT></TD>
    <TD align=3Dright><TT>2662.3458&nbsp;&nbsp;</TT></TD>
    <TD noWrap align=3Dright><TT>-47.89&nbsp;</TT></TD>
    <TD align=3Dright><TT>127&nbsp;</TT></TD>
    <TD noWrap align=3Dright><TT>-&nbsp;</TT></TD>
    <TD align=3Dright><TT>149&nbsp;</TT></TD>
    <TD align=3Dright><TT>1&nbsp;&nbsp;</TT></TD>
    <TD noWrap align=3Dright><TT>---&nbsp;&nbsp;</TT></TD>
    <TD noWrap><TT>&nbsp;K.MVELYGLAMISEIRDHITSITDR.Y</TT></TD></TR>
  <TR>
    <TD align=3Dright>&nbsp;</TD>
    <TD align=3Dright><TT>2663.2256&nbsp;&nbsp;</TT></TD>
    <TD align=3Dright><TT>2662.2183&nbsp;&nbsp;</TT></TD>
    <TD align=3Dright><TT>2662.3458&nbsp;&nbsp;</TT></TD>
    <TD noWrap align=3Dright><TT>-47.89&nbsp;</TT></TD>
    <TD align=3Dright><TT>127&nbsp;</TT></TD>
    <TD noWrap align=3Dright><TT>-&nbsp;</TT></TD>
    <TD align=3Dright><TT>149&nbsp;</TT></TD>
    <TD align=3Dright><TT>1&nbsp;&nbsp;</TT></TD>
    <TD noWrap align=3Dright><TT>---&nbsp;&nbsp;</TT></TD>
    <TD =
noWrap><TT>&nbsp;K.MVELYGLAMISEIRDHITSITDR.Y</TT></TD></TR></TBODY></TABL=
E>
<TABLE border=3D0 cellSpacing=3D0>
  <TBODY>
  <TR>
    <TD><TT>&nbsp;&nbsp;&nbsp;&nbsp;&nbsp;&nbsp;</TT></TD>
    <TD><TT><B>No match to: </B>788.3639, 825.0363, 829.3301, 842.4511,=20
      856.4704, 1018.5182, 1269.5382, 1269.5382, 1287.5789, 1287.5789,=20
      1400.5880, 1400.5880, 1689.5541, 1689.5541, 2210.9668, 2225.9858,=20
      2231.0879, 2277.8896, 2277.8896, 2749.1860, 2808.1958,=20
  2808.1958</TT></TD></TR></TBODY></TABLE><BR>
<TABLE border=3D0 cellSpacing=3D0>
  <TBODY>
  <TR>
    <TD><TT><B><A name=3DHit13>13.</A>&nbsp;&nbsp;&nbsp;</B></TT></TD>
    <TD noWrap><TT><A=20
      =
href=3D"http://zxw-pc/mascot/cgi/protein_view.pl?file=3D../data/20121225/=
F002405.dat&amp;hit=3D13"=20
      =
target=3D_blank>gi|162687463</A>&nbsp;&nbsp;&nbsp;&nbsp;<B>Mass:</B>&nbsp=
;63604&nbsp;&nbsp;&nbsp;&nbsp;<B>Score:</B>&nbsp;37&nbsp;&nbsp;&nbsp;&nbs=
p;&nbsp;<B>Expect:</B>&nbsp;3.6e+002&nbsp;&nbsp;<B>Matches:</B>&nbsp;10</=
TT></TD></TR>
  <TR>
    <TD>&nbsp;</TD>
    <TD noWrap><TT>predicted protein [Physcomitrella patens subsp.=20
    patens]</TT></TD></TR></TBODY></TABLE>
<TABLE border=3D0 cellSpacing=3D0 cellPadding=3D0>
  <TBODY>
  <TR>
    <TD><TT>&nbsp;&nbsp;&nbsp;&nbsp;&nbsp;&nbsp;</TT></TD>
    <TD align=3Dright><TT><B>Observed&nbsp;&nbsp;</B></TT></TD>
    <TD noWrap align=3Dright><TT><B>Mr(expt)&nbsp;&nbsp;</B></TT></TD>
    <TD noWrap align=3Dright><TT><B>Mr(calc)&nbsp;&nbsp;</B></TT></TD>
    <TD align=3Dright><TT><B>&nbsp;ppm&nbsp;&nbsp;</B></TT></TD>
    <TD align=3Dright><TT><B>Start&nbsp;</B></TT></TD>
    <TD align=3Dright><TT><B>&nbsp;</B></TT></TD>
    <TD align=3Dright><TT><B>End&nbsp;</B></TT></TD>
    <TD align=3Dright><TT><B>Miss&nbsp;</B></TT></TD>
    <TD align=3Dright><TT><B>Ions&nbsp;</B></TT></TD>
    <TD><TT><B>&nbsp;Peptide</B></TT></TD></TR>
  <TR>
    <TD align=3Dright>&nbsp;</TD>
    <TD align=3Dright><TT>870.4869&nbsp;&nbsp;</TT></TD>
    <TD align=3Dright><TT>869.4797&nbsp;&nbsp;</TT></TD>
    <TD align=3Dright><TT>869.5083&nbsp;&nbsp;</TT></TD>
    <TD noWrap align=3Dright><TT>-32.92&nbsp;</TT></TD>
    <TD align=3Dright><TT>251&nbsp;</TT></TD>
    <TD noWrap align=3Dright><TT>-&nbsp;</TT></TD>
    <TD align=3Dright><TT>258&nbsp;</TT></TD>
    <TD align=3Dright><TT>1&nbsp;&nbsp;</TT></TD>
    <TD noWrap align=3Dright><TT>---&nbsp;&nbsp;</TT></TD>
    <TD noWrap><TT>&nbsp;K.TVQAPKAR.A</TT></TD></TR>
  <TR>
    <TD align=3Dright>&nbsp;</TD>
    <TD align=3Dright><TT>1285.5066&nbsp;&nbsp;</TT></TD>
    <TD align=3Dright><TT>1284.4993&nbsp;&nbsp;</TT></TD>
    <TD align=3Dright><TT>1284.5986&nbsp;&nbsp;</TT></TD>
    <TD noWrap align=3Dright><TT>-77.31&nbsp;</TT></TD>
    <TD align=3Dright><TT>163&nbsp;</TT></TD>
    <TD noWrap align=3Dright><TT>-&nbsp;</TT></TD>
    <TD align=3Dright><TT>172&nbsp;</TT></TD>
    <TD align=3Dright><TT>1&nbsp;&nbsp;</TT></TD>
    <TD noWrap align=3Dright><TT>---&nbsp;&nbsp;</TT></TD>
    <TD noWrap><TT>&nbsp;K.DKYFLDDVDR.V</TT></TD></TR>
  <TR>
    <TD align=3Dright>&nbsp;</TD>
    <TD align=3Dright><TT>1370.5706&nbsp;&nbsp;</TT></TD>
    <TD align=3Dright><TT>1369.5633&nbsp;&nbsp;</TT></TD>
    <TD align=3Dright><TT>1369.6878&nbsp;&nbsp;</TT></TD>
    <TD noWrap align=3Dright><TT>-90.87&nbsp;</TT></TD>
    <TD align=3Dright><TT>165&nbsp;</TT></TD>
    <TD noWrap align=3Dright><TT>-&nbsp;</TT></TD>
    <TD align=3Dright><TT>175&nbsp;</TT></TD>
    <TD align=3Dright><TT>1&nbsp;&nbsp;</TT></TD>
    <TD noWrap align=3Dright><TT>---&nbsp;&nbsp;</TT></TD>
    <TD noWrap><TT>&nbsp;K.YFLDDVDRVTK.K</TT></TD></TR>
  <TR>
    <TD align=3Dright>&nbsp;</TD>
    <TD align=3Dright><TT>1370.5706&nbsp;&nbsp;</TT></TD>
    <TD align=3Dright><TT>1369.5633&nbsp;&nbsp;</TT></TD>
    <TD align=3Dright><TT>1369.6878&nbsp;&nbsp;</TT></TD>
    <TD noWrap align=3Dright><TT>-90.87&nbsp;</TT></TD>
    <TD align=3Dright><TT>165&nbsp;</TT></TD>
    <TD noWrap align=3Dright><TT>-&nbsp;</TT></TD>
    <TD align=3Dright><TT>175&nbsp;</TT></TD>
    <TD align=3Dright><TT>1&nbsp;&nbsp;</TT></TD>
    <TD noWrap align=3Dright><TT>---&nbsp;&nbsp;</TT></TD>
    <TD noWrap><TT>&nbsp;K.YFLDDVDRVTK.K</TT></TD></TR>
  <TR>
    <TD align=3Dright>&nbsp;</TD>
    <TD align=3Dright><TT>1554.6041&nbsp;&nbsp;</TT></TD>
    <TD align=3Dright><TT>1553.5968&nbsp;&nbsp;</TT></TD>
    <TD align=3Dright><TT>1553.7256&nbsp;&nbsp;</TT></TD>
    <TD noWrap align=3Dright><TT>-82.89&nbsp;</TT></TD>
    <TD align=3Dright><TT>35&nbsp;</TT></TD>
    <TD noWrap align=3Dright><TT>-&nbsp;</TT></TD>
    <TD align=3Dright><TT>49&nbsp;</TT></TD>
    <TD align=3Dright><TT>1&nbsp;&nbsp;</TT></TD>
    <TD noWrap align=3Dright><TT>---&nbsp;&nbsp;</TT></TD>
    <TD noWrap><TT>&nbsp;K.NGGESLMARANFGSK.L + Oxidation =
(M)</TT></TD></TR>
  <TR>
    <TD align=3Dright>&nbsp;</TD>
    <TD align=3Dright><TT>1554.6041&nbsp;&nbsp;</TT></TD>
    <TD align=3Dright><TT>1553.5968&nbsp;&nbsp;</TT></TD>
    <TD align=3Dright><TT>1553.7256&nbsp;&nbsp;</TT></TD>
    <TD noWrap align=3Dright><TT>-82.89&nbsp;</TT></TD>
    <TD align=3Dright><TT>35&nbsp;</TT></TD>
    <TD noWrap align=3Dright><TT>-&nbsp;</TT></TD>
    <TD align=3Dright><TT>49&nbsp;</TT></TD>
    <TD align=3Dright><TT>1&nbsp;&nbsp;</TT></TD>
    <TD noWrap align=3Dright><TT>---&nbsp;&nbsp;</TT></TD>
    <TD noWrap><TT>&nbsp;K.NGGESLMARANFGSK.L + Oxidation =
(M)</TT></TD></TR>
  <TR>
    <TD align=3Dright>&nbsp;</TD>
    <TD align=3Dright><TT>2481.0403&nbsp;&nbsp;</TT></TD>
    <TD align=3Dright><TT>2480.0330&nbsp;&nbsp;</TT></TD>
    <TD align=3Dright><TT>2480.2468&nbsp;&nbsp;</TT></TD>
    <TD noWrap align=3Dright><TT>-86.21&nbsp;</TT></TD>
    <TD align=3Dright><TT>402&nbsp;</TT></TD>
    <TD noWrap align=3Dright><TT>-&nbsp;</TT></TD>
    <TD align=3Dright><TT>424&nbsp;</TT></TD>
    <TD align=3Dright><TT>0&nbsp;&nbsp;</TT></TD>
    <TD noWrap align=3Dright><TT>---&nbsp;&nbsp;</TT></TD>
    <TD noWrap><TT>&nbsp;K.VGDIEEPIVALVDHGSEINLMSK.D + Oxidation=20
(M)</TT></TD></TR>
  <TR>
    <TD align=3Dright>&nbsp;</TD>
    <TD align=3Dright><TT>2481.0403&nbsp;&nbsp;</TT></TD>
    <TD align=3Dright><TT>2480.0330&nbsp;&nbsp;</TT></TD>
    <TD align=3Dright><TT>2480.2468&nbsp;&nbsp;</TT></TD>
    <TD noWrap align=3Dright><TT>-86.21&nbsp;</TT></TD>
    <TD align=3Dright><TT>402&nbsp;</TT></TD>
    <TD noWrap align=3Dright><TT>-&nbsp;</TT></TD>
    <TD align=3Dright><TT>424&nbsp;</TT></TD>
    <TD align=3Dright><TT>0&nbsp;&nbsp;</TT></TD>
    <TD noWrap align=3Dright><TT>---&nbsp;&nbsp;</TT></TD>
    <TD noWrap><TT>&nbsp;K.VGDIEEPIVALVDHGSEINLMSK.D + Oxidation=20
(M)</TT></TD></TR>
  <TR>
    <TD align=3Dright>&nbsp;</TD>
    <TD align=3Dright><TT>2663.2256&nbsp;&nbsp;</TT></TD>
    <TD align=3Dright><TT>2662.2183&nbsp;&nbsp;</TT></TD>
    <TD align=3Dright><TT>2662.3458&nbsp;&nbsp;</TT></TD>
    <TD noWrap align=3Dright><TT>-47.89&nbsp;</TT></TD>
    <TD align=3Dright><TT>127&nbsp;</TT></TD>
    <TD noWrap align=3Dright><TT>-&nbsp;</TT></TD>
    <TD align=3Dright><TT>149&nbsp;</TT></TD>
    <TD align=3Dright><TT>1&nbsp;&nbsp;</TT></TD>
    <TD noWrap align=3Dright><TT>---&nbsp;&nbsp;</TT></TD>
    <TD noWrap><TT>&nbsp;K.MVELYGLAMISEIRDHITSITDR.Y</TT></TD></TR>
  <TR>
    <TD align=3Dright>&nbsp;</TD>
    <TD align=3Dright><TT>2663.2256&nbsp;&nbsp;</TT></TD>
    <TD align=3Dright><TT>2662.2183&nbsp;&nbsp;</TT></TD>
    <TD align=3Dright><TT>2662.3458&nbsp;&nbsp;</TT></TD>
    <TD noWrap align=3Dright><TT>-47.89&nbsp;</TT></TD>
    <TD align=3Dright><TT>127&nbsp;</TT></TD>
    <TD noWrap align=3Dright><TT>-&nbsp;</TT></TD>
    <TD align=3Dright><TT>149&nbsp;</TT></TD>
    <TD align=3Dright><TT>1&nbsp;&nbsp;</TT></TD>
    <TD noWrap align=3Dright><TT>---&nbsp;&nbsp;</TT></TD>
    <TD =
noWrap><TT>&nbsp;K.MVELYGLAMISEIRDHITSITDR.Y</TT></TD></TR></TBODY></TABL=
E>
<TABLE border=3D0 cellSpacing=3D0>
  <TBODY>
  <TR>
    <TD><TT>&nbsp;&nbsp;&nbsp;&nbsp;&nbsp;&nbsp;</TT></TD>
    <TD><TT><B>No match to: </B>788.3639, 825.0363, 829.3301, 842.4511,=20
      856.4704, 1018.5182, 1269.5382, 1269.5382, 1287.5789, 1287.5789,=20
      1400.5880, 1400.5880, 1689.5541, 1689.5541, 2210.9668, 2225.9858,=20
      2231.0879, 2277.8896, 2277.8896, 2749.1860, 2808.1958,=20
  2808.1958</TT></TD></TR></TBODY></TABLE><BR>
<TABLE border=3D0 cellSpacing=3D0>
  <TBODY>
  <TR>
    <TD><TT><B><A name=3DHit14>14.</A>&nbsp;&nbsp;&nbsp;</B></TT></TD>
    <TD noWrap><TT><A=20
      =
href=3D"http://zxw-pc/mascot/cgi/protein_view.pl?file=3D../data/20121225/=
F002405.dat&amp;hit=3D14"=20
      =
target=3D_blank>gi|126633660</A>&nbsp;&nbsp;&nbsp;&nbsp;<B>Mass:</B>&nbsp=
;18461&nbsp;&nbsp;&nbsp;&nbsp;<B>Score:</B>&nbsp;37&nbsp;&nbsp;&nbsp;&nbs=
p;&nbsp;<B>Expect:</B>&nbsp;3.7e+002&nbsp;&nbsp;<B>Matches:</B>&nbsp;5</T=
T></TD></TR>
  <TR>
    <TD>&nbsp;</TD>
    <TD noWrap><TT>unnamed protein product [Brassica=20
napus]</TT></TD></TR></TBODY></TABLE>
<TABLE border=3D0 cellSpacing=3D0 cellPadding=3D0>
  <TBODY>
  <TR>
    <TD><TT>&nbsp;&nbsp;&nbsp;&nbsp;&nbsp;&nbsp;</TT></TD>
    <TD align=3Dright><TT><B>Observed&nbsp;&nbsp;</B></TT></TD>
    <TD noWrap align=3Dright><TT><B>Mr(expt)&nbsp;&nbsp;</B></TT></TD>
    <TD noWrap align=3Dright><TT><B>Mr(calc)&nbsp;&nbsp;</B></TT></TD>
    <TD align=3Dright><TT><B>&nbsp;ppm&nbsp;&nbsp;</B></TT></TD>
    <TD align=3Dright><TT><B>Start&nbsp;</B></TT></TD>
    <TD align=3Dright><TT><B>&nbsp;</B></TT></TD>
    <TD align=3Dright><TT><B>End&nbsp;</B></TT></TD>
    <TD align=3Dright><TT><B>Miss&nbsp;</B></TT></TD>
    <TD align=3Dright><TT><B>Ions&nbsp;</B></TT></TD>
    <TD><TT><B>&nbsp;Peptide</B></TT></TD></TR>
  <TR>
    <TD align=3Dright>&nbsp;</TD>
    <TD align=3Dright><TT>856.4704&nbsp;&nbsp;</TT></TD>
    <TD align=3Dright><TT>855.4631&nbsp;&nbsp;</TT></TD>
    <TD align=3Dright><TT>855.4127&nbsp;&nbsp;</TT></TD>
    <TD noWrap align=3Dright><TT>59.0&nbsp;</TT></TD>
    <TD align=3Dright><TT>40&nbsp;</TT></TD>
    <TD noWrap align=3Dright><TT>-&nbsp;</TT></TD>
    <TD align=3Dright><TT>47&nbsp;</TT></TD>
    <TD align=3Dright><TT>0&nbsp;&nbsp;</TT></TD>
    <TD noWrap align=3Dright><TT>---&nbsp;&nbsp;</TT></TD>
    <TD noWrap><TT>&nbsp;R.GFDFSGVK.V</TT></TD></TR>
  <TR>
    <TD align=3Dright>&nbsp;</TD>
    <TD align=3Dright><TT>1018.5182&nbsp;&nbsp;</TT></TD>
    <TD align=3Dright><TT>1017.5109&nbsp;&nbsp;</TT></TD>
    <TD align=3Dright><TT>1017.5528&nbsp;&nbsp;</TT></TD>
    <TD noWrap align=3Dright><TT>-41.19&nbsp;</TT></TD>
    <TD align=3Dright><TT>48&nbsp;</TT></TD>
    <TD noWrap align=3Dright><TT>-&nbsp;</TT></TD>
    <TD align=3Dright><TT>56&nbsp;</TT></TD>
    <TD align=3Dright><TT>1&nbsp;&nbsp;</TT></TD>
    <TD noWrap align=3Dright><TT>---&nbsp;&nbsp;</TT></TD>
    <TD noWrap><TT>&nbsp;K.VLLKCEGEK.K</TT></TD></TR>
  <TR>
    <TD align=3Dright>&nbsp;</TD>
    <TD align=3Dright><TT>1287.5789&nbsp;&nbsp;</TT></TD>
    <TD align=3Dright><TT>1286.5716&nbsp;&nbsp;</TT></TD>
    <TD align=3Dright><TT>1286.6653&nbsp;&nbsp;</TT></TD>
    <TD noWrap align=3Dright><TT>-72.77&nbsp;</TT></TD>
    <TD align=3Dright><TT>100&nbsp;</TT></TD>
    <TD noWrap align=3Dright><TT>-&nbsp;</TT></TD>
    <TD align=3Dright><TT>110&nbsp;</TT></TD>
    <TD align=3Dright><TT>1&nbsp;&nbsp;</TT></TD>
    <TD noWrap align=3Dright><TT>---&nbsp;&nbsp;</TT></TD>
    <TD noWrap><TT>&nbsp;K.HNMVSELVKSK.H + Oxidation (M)</TT></TD></TR>
  <TR>
    <TD align=3Dright>&nbsp;</TD>
    <TD align=3Dright><TT>1287.5789&nbsp;&nbsp;</TT></TD>
    <TD align=3Dright><TT>1286.5716&nbsp;&nbsp;</TT></TD>
    <TD align=3Dright><TT>1286.6653&nbsp;&nbsp;</TT></TD>
    <TD noWrap align=3Dright><TT>-72.77&nbsp;</TT></TD>
    <TD align=3Dright><TT>100&nbsp;</TT></TD>
    <TD noWrap align=3Dright><TT>-&nbsp;</TT></TD>
    <TD align=3Dright><TT>110&nbsp;</TT></TD>
    <TD align=3Dright><TT>1&nbsp;&nbsp;</TT></TD>
    <TD noWrap align=3Dright><TT>---&nbsp;&nbsp;</TT></TD>
    <TD noWrap><TT>&nbsp;K.HNMVSELVKSK.H + Oxidation (M)</TT></TD></TR>
  <TR>
    <TD align=3Dright>&nbsp;</TD>
    <TD align=3Dright><TT>2225.9858&nbsp;&nbsp;</TT></TD>
    <TD align=3Dright><TT>2224.9785&nbsp;&nbsp;</TT></TD>
    <TD align=3Dright><TT>2225.1085&nbsp;&nbsp;</TT></TD>
    <TD noWrap align=3Dright><TT>-58.41&nbsp;</TT></TD>
    <TD align=3Dright><TT>80&nbsp;</TT></TD>
    <TD noWrap align=3Dright><TT>-&nbsp;</TT></TD>
    <TD align=3Dright><TT>99&nbsp;</TT></TD>
    <TD align=3Dright><TT>1&nbsp;&nbsp;</TT></TD>
    <TD noWrap align=3Dright><TT>---&nbsp;&nbsp;</TT></TD>
    <TD noWrap><TT>&nbsp;K.HSMNCLAKLLGGPEQLYAHK.H + Oxidation=20
  (M)</TT></TD></TR></TBODY></TABLE>
<TABLE border=3D0 cellSpacing=3D0>
  <TBODY>
  <TR>
    <TD><TT>&nbsp;&nbsp;&nbsp;&nbsp;&nbsp;&nbsp;</TT></TD>
    <TD><TT><B>No match to: </B>788.3639, 825.0363, 829.3301, 842.4511,=20
      870.4869, 1269.5382, 1269.5382, 1285.5066, 1370.5706, 1370.5706,=20
      1400.5880, 1400.5880, 1554.6041, 1554.6041, 1689.5541, 1689.5541,=20
      2210.9668, 2231.0879, 2277.8896, 2277.8896, 2481.0403, 2481.0403,=20
      2663.2256, 2663.2256, 2749.1860, 2808.1958,=20
2808.1958</TT></TD></TR></TBODY></TABLE><BR>
<TABLE border=3D0 cellSpacing=3D0>
  <TBODY>
  <TR>
    <TD><TT><B><A name=3DHit15>15.</A>&nbsp;&nbsp;&nbsp;</B></TT></TD>
    <TD noWrap><TT><A=20
      =
href=3D"http://zxw-pc/mascot/cgi/protein_view.pl?file=3D../data/20121225/=
F002405.dat&amp;hit=3D15"=20
      =
target=3D_blank>gi|242040929</A>&nbsp;&nbsp;&nbsp;&nbsp;<B>Mass:</B>&nbsp=
;18668&nbsp;&nbsp;&nbsp;&nbsp;<B>Score:</B>&nbsp;37&nbsp;&nbsp;&nbsp;&nbs=
p;&nbsp;<B>Expect:</B>&nbsp;4e+002&nbsp;&nbsp;<B>Matches:</B>&nbsp;4</TT>=
</TD></TR>
  <TR>
    <TD>&nbsp;</TD>
    <TD noWrap><TT>hypothetical protein SORBIDRAFT_01g035340 [Sorghum=20
      bicolor]</TT></TD></TR></TBODY></TABLE>
<TABLE border=3D0 cellSpacing=3D0 cellPadding=3D0>
  <TBODY>
  <TR>
    <TD><TT>&nbsp;&nbsp;&nbsp;&nbsp;&nbsp;&nbsp;</TT></TD>
    <TD align=3Dright><TT><B>Observed&nbsp;&nbsp;</B></TT></TD>
    <TD noWrap align=3Dright><TT><B>Mr(expt)&nbsp;&nbsp;</B></TT></TD>
    <TD noWrap align=3Dright><TT><B>Mr(calc)&nbsp;&nbsp;</B></TT></TD>
    <TD align=3Dright><TT><B>&nbsp;ppm&nbsp;&nbsp;</B></TT></TD>
    <TD align=3Dright><TT><B>Start&nbsp;</B></TT></TD>
    <TD align=3Dright><TT><B>&nbsp;</B></TT></TD>
    <TD align=3Dright><TT><B>End&nbsp;</B></TT></TD>
    <TD align=3Dright><TT><B>Miss&nbsp;</B></TT></TD>
    <TD align=3Dright><TT><B>Ions&nbsp;</B></TT></TD>
    <TD><TT><B>&nbsp;Peptide</B></TT></TD></TR>
  <TR>
    <TD align=3Dright>&nbsp;</TD>
    <TD align=3Dright><TT>788.3639&nbsp;&nbsp;</TT></TD>
    <TD align=3Dright><TT>787.3566&nbsp;&nbsp;</TT></TD>
    <TD align=3Dright><TT>787.4010&nbsp;&nbsp;</TT></TD>
    <TD noWrap align=3Dright><TT>-56.43&nbsp;</TT></TD>
    <TD align=3Dright><TT>1&nbsp;</TT></TD>
    <TD noWrap align=3Dright><TT>-&nbsp;</TT></TD>
    <TD align=3Dright><TT>7&nbsp;</TT></TD>
    <TD align=3Dright><TT>0&nbsp;&nbsp;</TT></TD>
    <TD noWrap align=3Dright><TT>---&nbsp;&nbsp;</TT></TD>
    <TD noWrap><TT>&nbsp;-.MAAVQPR.V + Oxidation (M)</TT></TD></TR>
  <TR>
    <TD align=3Dright>&nbsp;</TD>
    <TD align=3Dright><TT>1285.5066&nbsp;&nbsp;</TT></TD>
    <TD align=3Dright><TT>1284.4993&nbsp;&nbsp;</TT></TD>
    <TD align=3Dright><TT>1284.6058&nbsp;&nbsp;</TT></TD>
    <TD noWrap align=3Dright><TT>-82.90&nbsp;</TT></TD>
    <TD align=3Dright><TT>153&nbsp;</TT></TD>
    <TD noWrap align=3Dright><TT>-&nbsp;</TT></TD>
    <TD align=3Dright><TT>164&nbsp;</TT></TD>
    <TD align=3Dright><TT>1&nbsp;&nbsp;</TT></TD>
    <TD noWrap align=3Dright><TT>---&nbsp;&nbsp;</TT></TD>
    <TD noWrap><TT>&nbsp;R.DDEDPAVAAARR.R</TT></TD></TR>
  <TR>
    <TD align=3Dright>&nbsp;</TD>
    <TD align=3Dright><TT>1287.5789&nbsp;&nbsp;</TT></TD>
    <TD align=3Dright><TT>1286.5716&nbsp;&nbsp;</TT></TD>
    <TD align=3Dright><TT>1286.6327&nbsp;&nbsp;</TT></TD>
    <TD noWrap align=3Dright><TT>-47.49&nbsp;</TT></TD>
    <TD align=3Dright><TT>140&nbsp;</TT></TD>
    <TD noWrap align=3Dright><TT>-&nbsp;</TT></TD>
    <TD align=3Dright><TT>152&nbsp;</TT></TD>
    <TD align=3Dright><TT>1&nbsp;&nbsp;</TT></TD>
    <TD noWrap align=3Dright><TT>---&nbsp;&nbsp;</TT></TD>
    <TD noWrap><TT>&nbsp;R.ATDGGQLRAGGER.D</TT></TD></TR>
  <TR>
    <TD align=3Dright>&nbsp;</TD>
    <TD align=3Dright><TT>1287.5789&nbsp;&nbsp;</TT></TD>
    <TD align=3Dright><TT>1286.5716&nbsp;&nbsp;</TT></TD>
    <TD align=3Dright><TT>1286.6327&nbsp;&nbsp;</TT></TD>
    <TD noWrap align=3Dright><TT>-47.49&nbsp;</TT></TD>
    <TD align=3Dright><TT>140&nbsp;</TT></TD>
    <TD noWrap align=3Dright><TT>-&nbsp;</TT></TD>
    <TD align=3Dright><TT>152&nbsp;</TT></TD>
    <TD align=3Dright><TT>1&nbsp;&nbsp;</TT></TD>
    <TD noWrap align=3Dright><TT>11&nbsp;&nbsp;</TT></TD>
    <TD =
noWrap><TT>&nbsp;R.ATDGGQLRAGGER.D</TT></TD></TR></TBODY></TABLE>
<TABLE border=3D0 cellSpacing=3D0>
  <TBODY>
  <TR>
    <TD><TT>&nbsp;&nbsp;&nbsp;&nbsp;&nbsp;&nbsp;</TT></TD>
    <TD><TT><B>No match to: </B>825.0363, 829.3301, 842.4511, 856.4704,=20
      870.4869, 1018.5182, 1269.5382, 1269.5382, 1370.5706, 1370.5706,=20
      1400.5880, 1400.5880, 1554.6041, 1554.6041, 1689.5541, 1689.5541,=20
      2210.9668, 2225.9858, 2231.0879, 2277.8896, 2277.8896, 2481.0403,=20
      2481.0403, 2663.2256, 2663.2256, 2749.1860, 2808.1958,=20
  2808.1958</TT></TD></TR></TBODY></TABLE><BR>
<TABLE border=3D0 cellSpacing=3D0>
  <TBODY>
  <TR>
    <TD><TT><B><A name=3DHit16>16.</A>&nbsp;&nbsp;&nbsp;</B></TT></TD>
    <TD noWrap><TT><A=20
      =
href=3D"http://zxw-pc/mascot/cgi/protein_view.pl?file=3D../data/20121225/=
F002405.dat&amp;hit=3D16"=20
      =
target=3D_blank>gi|241921713</A>&nbsp;&nbsp;&nbsp;&nbsp;<B>Mass:</B>&nbsp=
;18668&nbsp;&nbsp;&nbsp;&nbsp;<B>Score:</B>&nbsp;37&nbsp;&nbsp;&nbsp;&nbs=
p;&nbsp;<B>Expect:</B>&nbsp;4e+002&nbsp;&nbsp;<B>Matches:</B>&nbsp;4</TT>=
</TD></TR>
  <TR>
    <TD>&nbsp;</TD>
    <TD noWrap><TT>hypothetical protein SORBIDRAFT_01g035340 [Sorghum=20
      bicolor]</TT></TD></TR></TBODY></TABLE>
<TABLE border=3D0 cellSpacing=3D0 cellPadding=3D0>
  <TBODY>
  <TR>
    <TD><TT>&nbsp;&nbsp;&nbsp;&nbsp;&nbsp;&nbsp;</TT></TD>
    <TD align=3Dright><TT><B>Observed&nbsp;&nbsp;</B></TT></TD>
    <TD noWrap align=3Dright><TT><B>Mr(expt)&nbsp;&nbsp;</B></TT></TD>
    <TD noWrap align=3Dright><TT><B>Mr(calc)&nbsp;&nbsp;</B></TT></TD>
    <TD align=3Dright><TT><B>&nbsp;ppm&nbsp;&nbsp;</B></TT></TD>
    <TD align=3Dright><TT><B>Start&nbsp;</B></TT></TD>
    <TD align=3Dright><TT><B>&nbsp;</B></TT></TD>
    <TD align=3Dright><TT><B>End&nbsp;</B></TT></TD>
    <TD align=3Dright><TT><B>Miss&nbsp;</B></TT></TD>
    <TD align=3Dright><TT><B>Ions&nbsp;</B></TT></TD>
    <TD><TT><B>&nbsp;Peptide</B></TT></TD></TR>
  <TR>
    <TD align=3Dright>&nbsp;</TD>
    <TD align=3Dright><TT>788.3639&nbsp;&nbsp;</TT></TD>
    <TD align=3Dright><TT>787.3566&nbsp;&nbsp;</TT></TD>
    <TD align=3Dright><TT>787.4010&nbsp;&nbsp;</TT></TD>
    <TD noWrap align=3Dright><TT>-56.43&nbsp;</TT></TD>
    <TD align=3Dright><TT>1&nbsp;</TT></TD>
    <TD noWrap align=3Dright><TT>-&nbsp;</TT></TD>
    <TD align=3Dright><TT>7&nbsp;</TT></TD>
    <TD align=3Dright><TT>0&nbsp;&nbsp;</TT></TD>
    <TD noWrap align=3Dright><TT>---&nbsp;&nbsp;</TT></TD>
    <TD noWrap><TT>&nbsp;-.MAAVQPR.V + Oxidation (M)</TT></TD></TR>
  <TR>
    <TD align=3Dright>&nbsp;</TD>
    <TD align=3Dright><TT>1285.5066&nbsp;&nbsp;</TT></TD>
    <TD align=3Dright><TT>1284.4993&nbsp;&nbsp;</TT></TD>
    <TD align=3Dright><TT>1284.6058&nbsp;&nbsp;</TT></TD>
    <TD noWrap align=3Dright><TT>-82.90&nbsp;</TT></TD>
    <TD align=3Dright><TT>153&nbsp;</TT></TD>
    <TD noWrap align=3Dright><TT>-&nbsp;</TT></TD>
    <TD align=3Dright><TT>164&nbsp;</TT></TD>
    <TD align=3Dright><TT>1&nbsp;&nbsp;</TT></TD>
    <TD noWrap align=3Dright><TT>---&nbsp;&nbsp;</TT></TD>
    <TD noWrap><TT>&nbsp;R.DDEDPAVAAARR.R</TT></TD></TR>
  <TR>
    <TD align=3Dright>&nbsp;</TD>
    <TD align=3Dright><TT>1287.5789&nbsp;&nbsp;</TT></TD>
    <TD align=3Dright><TT>1286.5716&nbsp;&nbsp;</TT></TD>
    <TD align=3Dright><TT>1286.6327&nbsp;&nbsp;</TT></TD>
    <TD noWrap align=3Dright><TT>-47.49&nbsp;</TT></TD>
    <TD align=3Dright><TT>140&nbsp;</TT></TD>
    <TD noWrap align=3Dright><TT>-&nbsp;</TT></TD>
    <TD align=3Dright><TT>152&nbsp;</TT></TD>
    <TD align=3Dright><TT>1&nbsp;&nbsp;</TT></TD>
    <TD noWrap align=3Dright><TT>---&nbsp;&nbsp;</TT></TD>
    <TD noWrap><TT>&nbsp;R.ATDGGQLRAGGER.D</TT></TD></TR>
  <TR>
    <TD align=3Dright>&nbsp;</TD>
    <TD align=3Dright><TT>1287.5789&nbsp;&nbsp;</TT></TD>
    <TD align=3Dright><TT>1286.5716&nbsp;&nbsp;</TT></TD>
    <TD align=3Dright><TT>1286.6327&nbsp;&nbsp;</TT></TD>
    <TD noWrap align=3Dright><TT>-47.49&nbsp;</TT></TD>
    <TD align=3Dright><TT>140&nbsp;</TT></TD>
    <TD noWrap align=3Dright><TT>-&nbsp;</TT></TD>
    <TD align=3Dright><TT>152&nbsp;</TT></TD>
    <TD align=3Dright><TT>1&nbsp;&nbsp;</TT></TD>
    <TD noWrap align=3Dright><TT>11&nbsp;&nbsp;</TT></TD>
    <TD =
noWrap><TT>&nbsp;R.ATDGGQLRAGGER.D</TT></TD></TR></TBODY></TABLE>
<TABLE border=3D0 cellSpacing=3D0>
  <TBODY>
  <TR>
    <TD><TT>&nbsp;&nbsp;&nbsp;&nbsp;&nbsp;&nbsp;</TT></TD>
    <TD><TT><B>No match to: </B>825.0363, 829.3301, 842.4511, 856.4704,=20
      870.4869, 1018.5182, 1269.5382, 1269.5382, 1370.5706, 1370.5706,=20
      1400.5880, 1400.5880, 1554.6041, 1554.6041, 1689.5541, 1689.5541,=20
      2210.9668, 2225.9858, 2231.0879, 2277.8896, 2277.8896, 2481.0403,=20
      2481.0403, 2663.2256, 2663.2256, 2749.1860, 2808.1958,=20
  2808.1958</TT></TD></TR></TBODY></TABLE><BR>
<TABLE border=3D0 cellSpacing=3D0>
  <TBODY>
  <TR>
    <TD><TT><B><A name=3DHit17>17.</A>&nbsp;&nbsp;&nbsp;</B></TT></TD>
    <TD noWrap><TT><A=20
      =
href=3D"http://zxw-pc/mascot/cgi/protein_view.pl?file=3D../data/20121225/=
F002405.dat&amp;hit=3D17"=20
      =
target=3D_blank>gi|226503515</A>&nbsp;&nbsp;&nbsp;&nbsp;<B>Mass:</B>&nbsp=
;37547&nbsp;&nbsp;&nbsp;&nbsp;<B>Score:</B>&nbsp;36&nbsp;&nbsp;&nbsp;&nbs=
p;&nbsp;<B>Expect:</B>&nbsp;4.1e+002&nbsp;&nbsp;<B>Matches:</B>&nbsp;7</T=
T></TD></TR>
  <TR>
    <TD>&nbsp;</TD>
    <TD noWrap><TT>hypothetical protein LOC100279578 [Zea=20
  mays]</TT></TD></TR></TBODY></TABLE>
<TABLE border=3D0 cellSpacing=3D0 cellPadding=3D0>
  <TBODY>
  <TR>
    <TD><TT>&nbsp;&nbsp;&nbsp;&nbsp;&nbsp;&nbsp;</TT></TD>
    <TD align=3Dright><TT><B>Observed&nbsp;&nbsp;</B></TT></TD>
    <TD noWrap align=3Dright><TT><B>Mr(expt)&nbsp;&nbsp;</B></TT></TD>
    <TD noWrap align=3Dright><TT><B>Mr(calc)&nbsp;&nbsp;</B></TT></TD>
    <TD align=3Dright><TT><B>&nbsp;ppm&nbsp;&nbsp;</B></TT></TD>
    <TD align=3Dright><TT><B>Start&nbsp;</B></TT></TD>
    <TD align=3Dright><TT><B>&nbsp;</B></TT></TD>
    <TD align=3Dright><TT><B>End&nbsp;</B></TT></TD>
    <TD align=3Dright><TT><B>Miss&nbsp;</B></TT></TD>
    <TD align=3Dright><TT><B>Ions&nbsp;</B></TT></TD>
    <TD><TT><B>&nbsp;Peptide</B></TT></TD></TR>
  <TR>
    <TD align=3Dright>&nbsp;</TD>
    <TD align=3Dright><TT>1269.5382&nbsp;&nbsp;</TT></TD>
    <TD align=3Dright><TT>1268.5309&nbsp;&nbsp;</TT></TD>
    <TD align=3Dright><TT>1268.5092&nbsp;&nbsp;</TT></TD>
    <TD noWrap align=3Dright><TT>17.1&nbsp;</TT></TD>
    <TD align=3Dright><TT>92&nbsp;</TT></TD>
    <TD noWrap align=3Dright><TT>-&nbsp;</TT></TD>
    <TD align=3Dright><TT>104&nbsp;</TT></TD>
    <TD align=3Dright><TT>0&nbsp;&nbsp;</TT></TD>
    <TD noWrap align=3Dright><TT>---&nbsp;&nbsp;</TT></TD>
    <TD noWrap><TT>&nbsp;R.DAFCAEGTADGGR.R</TT></TD></TR>
  <TR>
    <TD align=3Dright>&nbsp;</TD>
    <TD align=3Dright><TT>1269.5382&nbsp;&nbsp;</TT></TD>
    <TD align=3Dright><TT>1268.5309&nbsp;&nbsp;</TT></TD>
    <TD align=3Dright><TT>1268.5092&nbsp;&nbsp;</TT></TD>
    <TD noWrap align=3Dright><TT>17.1&nbsp;</TT></TD>
    <TD align=3Dright><TT>92&nbsp;</TT></TD>
    <TD noWrap align=3Dright><TT>-&nbsp;</TT></TD>
    <TD align=3Dright><TT>104&nbsp;</TT></TD>
    <TD align=3Dright><TT>0&nbsp;&nbsp;</TT></TD>
    <TD noWrap align=3Dright><TT>4&nbsp;&nbsp;</TT></TD>
    <TD noWrap><TT>&nbsp;R.DAFCAEGTADGGR.R</TT></TD></TR>
  <TR>
    <TD align=3Dright>&nbsp;</TD>
    <TD align=3Dright><TT>1554.6041&nbsp;&nbsp;</TT></TD>
    <TD align=3Dright><TT>1553.5968&nbsp;&nbsp;</TT></TD>
    <TD align=3Dright><TT>1553.7256&nbsp;&nbsp;</TT></TD>
    <TD noWrap align=3Dright><TT>-82.90&nbsp;</TT></TD>
    <TD align=3Dright><TT>157&nbsp;</TT></TD>
    <TD noWrap align=3Dright><TT>-&nbsp;</TT></TD>
    <TD align=3Dright><TT>171&nbsp;</TT></TD>
    <TD align=3Dright><TT>1&nbsp;&nbsp;</TT></TD>
    <TD noWrap align=3Dright><TT>---&nbsp;&nbsp;</TT></TD>
    <TD noWrap><TT>&nbsp;R.SFARMDAEVTSAGGR.A</TT></TD></TR>
  <TR>
    <TD align=3Dright>&nbsp;</TD>
    <TD align=3Dright><TT>1554.6041&nbsp;&nbsp;</TT></TD>
    <TD align=3Dright><TT>1553.5968&nbsp;&nbsp;</TT></TD>
    <TD align=3Dright><TT>1553.7256&nbsp;&nbsp;</TT></TD>
    <TD noWrap align=3Dright><TT>-82.90&nbsp;</TT></TD>
    <TD align=3Dright><TT>157&nbsp;</TT></TD>
    <TD noWrap align=3Dright><TT>-&nbsp;</TT></TD>
    <TD align=3Dright><TT>171&nbsp;</TT></TD>
    <TD align=3Dright><TT>1&nbsp;&nbsp;</TT></TD>
    <TD noWrap align=3Dright><TT>---&nbsp;&nbsp;</TT></TD>
    <TD noWrap><TT>&nbsp;R.SFARMDAEVTSAGGR.A</TT></TD></TR>
  <TR>
    <TD align=3Dright>&nbsp;</TD>
    <TD align=3Dright><TT>2225.9858&nbsp;&nbsp;</TT></TD>
    <TD align=3Dright><TT>2224.9785&nbsp;&nbsp;</TT></TD>
    <TD align=3Dright><TT>2224.9531&nbsp;&nbsp;</TT></TD>
    <TD noWrap align=3Dright><TT>11.4&nbsp;</TT></TD>
    <TD align=3Dright><TT>105&nbsp;</TT></TD>
    <TD noWrap align=3Dright><TT>-&nbsp;</TT></TD>
    <TD align=3Dright><TT>124&nbsp;</TT></TD>
    <TD align=3Dright><TT>1&nbsp;&nbsp;</TT></TD>
    <TD noWrap align=3Dright><TT>---&nbsp;&nbsp;</TT></TD>
    <TD noWrap><TT>&nbsp;R.RDFYGVFDGHGCSHVAEACR.D</TT></TD></TR>
  <TR>
    <TD align=3Dright>&nbsp;</TD>
    <TD align=3Dright><TT>2808.1958&nbsp;&nbsp;</TT></TD>
    <TD align=3Dright><TT>2807.1885&nbsp;&nbsp;</TT></TD>
    <TD align=3Dright><TT>2807.2822&nbsp;&nbsp;</TT></TD>
    <TD noWrap align=3Dright><TT>-33.38&nbsp;</TT></TD>
    <TD align=3Dright><TT>1&nbsp;</TT></TD>
    <TD noWrap align=3Dright><TT>-&nbsp;</TT></TD>
    <TD align=3Dright><TT>29&nbsp;</TT></TD>
    <TD align=3Dright><TT>1&nbsp;&nbsp;</TT></TD>
    <TD noWrap align=3Dright><TT>---&nbsp;&nbsp;</TT></TD>
    <TD =
noWrap><TT>&nbsp;-.MSMAQVCCDSAVAATAAPAVGAEAEARAR.A</TT></TD></TR>
  <TR>
    <TD align=3Dright>&nbsp;</TD>
    <TD align=3Dright><TT>2808.1958&nbsp;&nbsp;</TT></TD>
    <TD align=3Dright><TT>2807.1885&nbsp;&nbsp;</TT></TD>
    <TD align=3Dright><TT>2807.2822&nbsp;&nbsp;</TT></TD>
    <TD noWrap align=3Dright><TT>-33.38&nbsp;</TT></TD>
    <TD align=3Dright><TT>1&nbsp;</TT></TD>
    <TD noWrap align=3Dright><TT>-&nbsp;</TT></TD>
    <TD align=3Dright><TT>29&nbsp;</TT></TD>
    <TD align=3Dright><TT>1&nbsp;&nbsp;</TT></TD>
    <TD noWrap align=3Dright><TT>---&nbsp;&nbsp;</TT></TD>
    <TD=20
noWrap><TT>&nbsp;-.MSMAQVCCDSAVAATAAPAVGAEAEARAR.A</TT></TD></TR></TBODY>=
</TABLE>
<TABLE border=3D0 cellSpacing=3D0>
  <TBODY>
  <TR>
    <TD><TT>&nbsp;&nbsp;&nbsp;&nbsp;&nbsp;&nbsp;</TT></TD>
    <TD><TT><B>No match to: </B>788.3639, 825.0363, 829.3301, 842.4511,=20
      856.4704, 870.4869, 1018.5182, 1285.5066, 1287.5789, 1287.5789, =
1370.5706,=20
      1370.5706, 1400.5880, 1400.5880, 1689.5541, 1689.5541, 2210.9668,=20
      2231.0879, 2277.8896, 2277.8896, 2481.0403, 2481.0403, 2663.2256,=20
      2663.2256, 2749.1860</TT></TD></TR></TBODY></TABLE><BR>
<TABLE border=3D0 cellSpacing=3D0>
  <TBODY>
  <TR>
    <TD><TT><B><A name=3DHit18>18.</A>&nbsp;&nbsp;&nbsp;</B></TT></TD>
    <TD noWrap><TT><A=20
      =
href=3D"http://zxw-pc/mascot/cgi/protein_view.pl?file=3D../data/20121225/=
F002405.dat&amp;hit=3D18"=20
      =
target=3D_blank>gi|219885443</A>&nbsp;&nbsp;&nbsp;&nbsp;<B>Mass:</B>&nbsp=
;37547&nbsp;&nbsp;&nbsp;&nbsp;<B>Score:</B>&nbsp;36&nbsp;&nbsp;&nbsp;&nbs=
p;&nbsp;<B>Expect:</B>&nbsp;4.1e+002&nbsp;&nbsp;<B>Matches:</B>&nbsp;7</T=
T></TD></TR>
  <TR>
    <TD>&nbsp;</TD>
    <TD noWrap><TT>unknown [Zea mays]</TT></TD></TR></TBODY></TABLE>
<TABLE border=3D0 cellSpacing=3D0 cellPadding=3D0>
  <TBODY>
  <TR>
    <TD><TT>&nbsp;&nbsp;&nbsp;&nbsp;&nbsp;&nbsp;</TT></TD>
    <TD align=3Dright><TT><B>Observed&nbsp;&nbsp;</B></TT></TD>
    <TD noWrap align=3Dright><TT><B>Mr(expt)&nbsp;&nbsp;</B></TT></TD>
    <TD noWrap align=3Dright><TT><B>Mr(calc)&nbsp;&nbsp;</B></TT></TD>
    <TD align=3Dright><TT><B>&nbsp;ppm&nbsp;&nbsp;</B></TT></TD>
    <TD align=3Dright><TT><B>Start&nbsp;</B></TT></TD>
    <TD align=3Dright><TT><B>&nbsp;</B></TT></TD>
    <TD align=3Dright><TT><B>End&nbsp;</B></TT></TD>
    <TD align=3Dright><TT><B>Miss&nbsp;</B></TT></TD>
    <TD align=3Dright><TT><B>Ions&nbsp;</B></TT></TD>
    <TD><TT><B>&nbsp;Peptide</B></TT></TD></TR>
  <TR>
    <TD align=3Dright>&nbsp;</TD>
    <TD align=3Dright><TT>1269.5382&nbsp;&nbsp;</TT></TD>
    <TD align=3Dright><TT>1268.5309&nbsp;&nbsp;</TT></TD>
    <TD align=3Dright><TT>1268.5092&nbsp;&nbsp;</TT></TD>
    <TD noWrap align=3Dright><TT>17.1&nbsp;</TT></TD>
    <TD align=3Dright><TT>92&nbsp;</TT></TD>
    <TD noWrap align=3Dright><TT>-&nbsp;</TT></TD>
    <TD align=3Dright><TT>104&nbsp;</TT></TD>
    <TD align=3Dright><TT>0&nbsp;&nbsp;</TT></TD>
    <TD noWrap align=3Dright><TT>---&nbsp;&nbsp;</TT></TD>
    <TD noWrap><TT>&nbsp;R.DAFCAEGTADGGR.R</TT></TD></TR>
  <TR>
    <TD align=3Dright>&nbsp;</TD>
    <TD align=3Dright><TT>1269.5382&nbsp;&nbsp;</TT></TD>
    <TD align=3Dright><TT>1268.5309&nbsp;&nbsp;</TT></TD>
    <TD align=3Dright><TT>1268.5092&nbsp;&nbsp;</TT></TD>
    <TD noWrap align=3Dright><TT>17.1&nbsp;</TT></TD>
    <TD align=3Dright><TT>92&nbsp;</TT></TD>
    <TD noWrap align=3Dright><TT>-&nbsp;</TT></TD>
    <TD align=3Dright><TT>104&nbsp;</TT></TD>
    <TD align=3Dright><TT>0&nbsp;&nbsp;</TT></TD>
    <TD noWrap align=3Dright><TT>4&nbsp;&nbsp;</TT></TD>
    <TD noWrap><TT>&nbsp;R.DAFCAEGTADGGR.R</TT></TD></TR>
  <TR>
    <TD align=3Dright>&nbsp;</TD>
    <TD align=3Dright><TT>1554.6041&nbsp;&nbsp;</TT></TD>
    <TD align=3Dright><TT>1553.5968&nbsp;&nbsp;</TT></TD>
    <TD align=3Dright><TT>1553.7256&nbsp;&nbsp;</TT></TD>
    <TD noWrap align=3Dright><TT>-82.90&nbsp;</TT></TD>
    <TD align=3Dright><TT>157&nbsp;</TT></TD>
    <TD noWrap align=3Dright><TT>-&nbsp;</TT></TD>
    <TD align=3Dright><TT>171&nbsp;</TT></TD>
    <TD align=3Dright><TT>1&nbsp;&nbsp;</TT></TD>
    <TD noWrap align=3Dright><TT>---&nbsp;&nbsp;</TT></TD>
    <TD noWrap><TT>&nbsp;R.SFARMDAEVTSAGGR.A</TT></TD></TR>
  <TR>
    <TD align=3Dright>&nbsp;</TD>
    <TD align=3Dright><TT>1554.6041&nbsp;&nbsp;</TT></TD>
    <TD align=3Dright><TT>1553.5968&nbsp;&nbsp;</TT></TD>
    <TD align=3Dright><TT>1553.7256&nbsp;&nbsp;</TT></TD>
    <TD noWrap align=3Dright><TT>-82.90&nbsp;</TT></TD>
    <TD align=3Dright><TT>157&nbsp;</TT></TD>
    <TD noWrap align=3Dright><TT>-&nbsp;</TT></TD>
    <TD align=3Dright><TT>171&nbsp;</TT></TD>
    <TD align=3Dright><TT>1&nbsp;&nbsp;</TT></TD>
    <TD noWrap align=3Dright><TT>---&nbsp;&nbsp;</TT></TD>
    <TD noWrap><TT>&nbsp;R.SFARMDAEVTSAGGR.A</TT></TD></TR>
  <TR>
    <TD align=3Dright>&nbsp;</TD>
    <TD align=3Dright><TT>2225.9858&nbsp;&nbsp;</TT></TD>
    <TD align=3Dright><TT>2224.9785&nbsp;&nbsp;</TT></TD>
    <TD align=3Dright><TT>2224.9531&nbsp;&nbsp;</TT></TD>
    <TD noWrap align=3Dright><TT>11.4&nbsp;</TT></TD>
    <TD align=3Dright><TT>105&nbsp;</TT></TD>
    <TD noWrap align=3Dright><TT>-&nbsp;</TT></TD>
    <TD align=3Dright><TT>124&nbsp;</TT></TD>
    <TD align=3Dright><TT>1&nbsp;&nbsp;</TT></TD>
    <TD noWrap align=3Dright><TT>---&nbsp;&nbsp;</TT></TD>
    <TD noWrap><TT>&nbsp;R.RDFYGVFDGHGCSHVAEACR.D</TT></TD></TR>
  <TR>
    <TD align=3Dright>&nbsp;</TD>
    <TD align=3Dright><TT>2808.1958&nbsp;&nbsp;</TT></TD>
    <TD align=3Dright><TT>2807.1885&nbsp;&nbsp;</TT></TD>
    <TD align=3Dright><TT>2807.2822&nbsp;&nbsp;</TT></TD>
    <TD noWrap align=3Dright><TT>-33.38&nbsp;</TT></TD>
    <TD align=3Dright><TT>1&nbsp;</TT></TD>
    <TD noWrap align=3Dright><TT>-&nbsp;</TT></TD>
    <TD align=3Dright><TT>29&nbsp;</TT></TD>
    <TD align=3Dright><TT>1&nbsp;&nbsp;</TT></TD>
    <TD noWrap align=3Dright><TT>---&nbsp;&nbsp;</TT></TD>
    <TD =
noWrap><TT>&nbsp;-.MSMAQVCCDSAVAATAAPAVGAEAEARAR.A</TT></TD></TR>
  <TR>
    <TD align=3Dright>&nbsp;</TD>
    <TD align=3Dright><TT>2808.1958&nbsp;&nbsp;</TT></TD>
    <TD align=3Dright><TT>2807.1885&nbsp;&nbsp;</TT></TD>
    <TD align=3Dright><TT>2807.2822&nbsp;&nbsp;</TT></TD>
    <TD noWrap align=3Dright><TT>-33.38&nbsp;</TT></TD>
    <TD align=3Dright><TT>1&nbsp;</TT></TD>
    <TD noWrap align=3Dright><TT>-&nbsp;</TT></TD>
    <TD align=3Dright><TT>29&nbsp;</TT></TD>
    <TD align=3Dright><TT>1&nbsp;&nbsp;</TT></TD>
    <TD noWrap align=3Dright><TT>---&nbsp;&nbsp;</TT></TD>
    <TD=20
noWrap><TT>&nbsp;-.MSMAQVCCDSAVAATAAPAVGAEAEARAR.A</TT></TD></TR></TBODY>=
</TABLE>
<TABLE border=3D0 cellSpacing=3D0>
  <TBODY>
  <TR>
    <TD><TT>&nbsp;&nbsp;&nbsp;&nbsp;&nbsp;&nbsp;</TT></TD>
    <TD><TT><B>No match to: </B>788.3639, 825.0363, 829.3301, 842.4511,=20
      856.4704, 870.4869, 1018.5182, 1285.5066, 1287.5789, 1287.5789, =
1370.5706,=20
      1370.5706, 1400.5880, 1400.5880, 1689.5541, 1689.5541, 2210.9668,=20
      2231.0879, 2277.8896, 2277.8896, 2481.0403, 2481.0403, 2663.2256,=20
      2663.2256, 2749.1860</TT></TD></TR></TBODY></TABLE><BR>
<TABLE border=3D0 cellSpacing=3D0>
  <TBODY>
  <TR>
    <TD><TT><B><A name=3DHit19>19.</A>&nbsp;&nbsp;&nbsp;</B></TT></TD>
    <TD noWrap><TT><A=20
      =
href=3D"http://zxw-pc/mascot/cgi/protein_view.pl?file=3D../data/20121225/=
F002405.dat&amp;hit=3D19"=20
      =
target=3D_blank>gi|4263703</A>&nbsp;&nbsp;&nbsp;&nbsp;<B>Mass:</B>&nbsp;4=
7999&nbsp;&nbsp;&nbsp;&nbsp;<B>Score:</B>&nbsp;36&nbsp;&nbsp;&nbsp;&nbsp;=
&nbsp;<B>Expect:</B>&nbsp;4.1e+002&nbsp;&nbsp;<B>Matches:</B>&nbsp;6</TT>=
</TD></TR>
  <TR>
    <TD>&nbsp;</TD>
    <TD noWrap><TT>hypothetical protein [Arabidopsis=20
  thaliana]</TT></TD></TR></TBODY></TABLE>
<TABLE border=3D0 cellSpacing=3D0 cellPadding=3D0>
  <TBODY>
  <TR>
    <TD><TT>&nbsp;&nbsp;&nbsp;&nbsp;&nbsp;&nbsp;</TT></TD>
    <TD align=3Dright><TT><B>Observed&nbsp;&nbsp;</B></TT></TD>
    <TD noWrap align=3Dright><TT><B>Mr(expt)&nbsp;&nbsp;</B></TT></TD>
    <TD noWrap align=3Dright><TT><B>Mr(calc)&nbsp;&nbsp;</B></TT></TD>
    <TD align=3Dright><TT><B>&nbsp;ppm&nbsp;&nbsp;</B></TT></TD>
    <TD align=3Dright><TT><B>Start&nbsp;</B></TT></TD>
    <TD align=3Dright><TT><B>&nbsp;</B></TT></TD>
    <TD align=3Dright><TT><B>End&nbsp;</B></TT></TD>
    <TD align=3Dright><TT><B>Miss&nbsp;</B></TT></TD>
    <TD align=3Dright><TT><B>Ions&nbsp;</B></TT></TD>
    <TD><TT><B>&nbsp;Peptide</B></TT></TD></TR>
  <TR>
    <TD align=3Dright>&nbsp;</TD>
    <TD align=3Dright><TT>1400.5880&nbsp;&nbsp;</TT></TD>
    <TD align=3Dright><TT>1399.5807&nbsp;&nbsp;</TT></TD>
    <TD align=3Dright><TT>1399.6956&nbsp;&nbsp;</TT></TD>
    <TD noWrap align=3Dright><TT>-82.11&nbsp;</TT></TD>
    <TD align=3Dright><TT>169&nbsp;</TT></TD>
    <TD noWrap align=3Dright><TT>-&nbsp;</TT></TD>
    <TD align=3Dright><TT>180&nbsp;</TT></TD>
    <TD align=3Dright><TT>1&nbsp;&nbsp;</TT></TD>
    <TD noWrap align=3Dright><TT>---&nbsp;&nbsp;</TT></TD>
    <TD noWrap><TT>&nbsp;R.NIVRDWGAEGQR.E</TT></TD></TR>
  <TR>
    <TD align=3Dright>&nbsp;</TD>
    <TD align=3Dright><TT>1400.5880&nbsp;&nbsp;</TT></TD>
    <TD align=3Dright><TT>1399.5807&nbsp;&nbsp;</TT></TD>
    <TD align=3Dright><TT>1399.6956&nbsp;&nbsp;</TT></TD>
    <TD noWrap align=3Dright><TT>-82.11&nbsp;</TT></TD>
    <TD align=3Dright><TT>169&nbsp;</TT></TD>
    <TD noWrap align=3Dright><TT>-&nbsp;</TT></TD>
    <TD align=3Dright><TT>180&nbsp;</TT></TD>
    <TD align=3Dright><TT>1&nbsp;&nbsp;</TT></TD>
    <TD noWrap align=3Dright><TT>7&nbsp;&nbsp;</TT></TD>
    <TD noWrap><TT>&nbsp;R.NIVRDWGAEGQR.E</TT></TD></TR>
  <TR>
    <TD align=3Dright>&nbsp;</TD>
    <TD align=3Dright><TT>1554.6041&nbsp;&nbsp;</TT></TD>
    <TD align=3Dright><TT>1553.5968&nbsp;&nbsp;</TT></TD>
    <TD align=3Dright><TT>1553.7184&nbsp;&nbsp;</TT></TD>
    <TD noWrap align=3Dright><TT>-78.25&nbsp;</TT></TD>
    <TD align=3Dright><TT>378&nbsp;</TT></TD>
    <TD noWrap align=3Dright><TT>-&nbsp;</TT></TD>
    <TD align=3Dright><TT>390&nbsp;</TT></TD>
    <TD align=3Dright><TT>1&nbsp;&nbsp;</TT></TD>
    <TD noWrap align=3Dright><TT>---&nbsp;&nbsp;</TT></TD>
    <TD noWrap><TT>&nbsp;R.VASHYGFEMEKEK.T</TT></TD></TR>
  <TR>
    <TD align=3Dright>&nbsp;</TD>
    <TD align=3Dright><TT>1554.6041&nbsp;&nbsp;</TT></TD>
    <TD align=3Dright><TT>1553.5968&nbsp;&nbsp;</TT></TD>
    <TD align=3Dright><TT>1553.7184&nbsp;&nbsp;</TT></TD>
    <TD noWrap align=3Dright><TT>-78.25&nbsp;</TT></TD>
    <TD align=3Dright><TT>378&nbsp;</TT></TD>
    <TD noWrap align=3Dright><TT>-&nbsp;</TT></TD>
    <TD align=3Dright><TT>390&nbsp;</TT></TD>
    <TD align=3Dright><TT>1&nbsp;&nbsp;</TT></TD>
    <TD noWrap align=3Dright><TT>---&nbsp;&nbsp;</TT></TD>
    <TD noWrap><TT>&nbsp;R.VASHYGFEMEKEK.T</TT></TD></TR>
  <TR>
    <TD align=3Dright>&nbsp;</TD>
    <TD align=3Dright><TT>2663.2256&nbsp;&nbsp;</TT></TD>
    <TD align=3Dright><TT>2662.2183&nbsp;&nbsp;</TT></TD>
    <TD align=3Dright><TT>2662.3676&nbsp;&nbsp;</TT></TD>
    <TD noWrap align=3Dright><TT>-56.07&nbsp;</TT></TD>
    <TD align=3Dright><TT>91&nbsp;</TT></TD>
    <TD noWrap align=3Dright><TT>-&nbsp;</TT></TD>
    <TD align=3Dright><TT>115&nbsp;</TT></TD>
    <TD align=3Dright><TT>1&nbsp;&nbsp;</TT></TD>
    <TD noWrap align=3Dright><TT>---&nbsp;&nbsp;</TT></TD>
    <TD noWrap><TT>&nbsp;K.IISEAVSCAQGIGNPFPYEVAEIKK.A</TT></TD></TR>
  <TR>
    <TD align=3Dright>&nbsp;</TD>
    <TD align=3Dright><TT>2663.2256&nbsp;&nbsp;</TT></TD>
    <TD align=3Dright><TT>2662.2183&nbsp;&nbsp;</TT></TD>
    <TD align=3Dright><TT>2662.3676&nbsp;&nbsp;</TT></TD>
    <TD noWrap align=3Dright><TT>-56.07&nbsp;</TT></TD>
    <TD align=3Dright><TT>90&nbsp;</TT></TD>
    <TD noWrap align=3Dright><TT>-&nbsp;</TT></TD>
    <TD align=3Dright><TT>114&nbsp;</TT></TD>
    <TD align=3Dright><TT>1&nbsp;&nbsp;</TT></TD>
    <TD noWrap align=3Dright><TT>---&nbsp;&nbsp;</TT></TD>
    <TD=20
noWrap><TT>&nbsp;R.KIISEAVSCAQGIGNPFPYEVAEIK.K</TT></TD></TR></TBODY></TA=
BLE>
<TABLE border=3D0 cellSpacing=3D0>
  <TBODY>
  <TR>
    <TD><TT>&nbsp;&nbsp;&nbsp;&nbsp;&nbsp;&nbsp;</TT></TD>
    <TD><TT><B>No match to: </B>788.3639, 825.0363, 829.3301, 842.4511,=20
      856.4704, 870.4869, 1018.5182, 1269.5382, 1269.5382, 1285.5066, =
1287.5789,=20
      1287.5789, 1370.5706, 1370.5706, 1689.5541, 1689.5541, 2210.9668,=20
      2225.9858, 2231.0879, 2277.8896, 2277.8896, 2481.0403, 2481.0403,=20
      2749.1860, 2808.1958, 2808.1958</TT></TD></TR></TBODY></TABLE><BR>
<TABLE border=3D0 cellSpacing=3D0>
  <TBODY>
  <TR>
    <TD><TT><B><A name=3DHit20>20.</A>&nbsp;&nbsp;&nbsp;</B></TT></TD>
    <TD noWrap><TT><A=20
      =
href=3D"http://zxw-pc/mascot/cgi/protein_view.pl?file=3D../data/20121225/=
F002405.dat&amp;hit=3D20"=20
      =
target=3D_blank>gi|118489833</A>&nbsp;&nbsp;&nbsp;&nbsp;<B>Mass:</B>&nbsp=
;26551&nbsp;&nbsp;&nbsp;&nbsp;<B>Score:</B>&nbsp;36&nbsp;&nbsp;&nbsp;&nbs=
p;&nbsp;<B>Expect:</B>&nbsp;5e+002&nbsp;&nbsp;<B>Matches:</B>&nbsp;6</TT>=
</TD></TR>
  <TR>
    <TD>&nbsp;</TD>
    <TD noWrap><TT>unknown [Populus trichocarpa x Populus=20
  deltoides]</TT></TD></TR></TBODY></TABLE>
<TABLE border=3D0 cellSpacing=3D0 cellPadding=3D0>
  <TBODY>
  <TR>
    <TD><TT>&nbsp;&nbsp;&nbsp;&nbsp;&nbsp;&nbsp;</TT></TD>
    <TD align=3Dright><TT><B>Observed&nbsp;&nbsp;</B></TT></TD>
    <TD noWrap align=3Dright><TT><B>Mr(expt)&nbsp;&nbsp;</B></TT></TD>
    <TD noWrap align=3Dright><TT><B>Mr(calc)&nbsp;&nbsp;</B></TT></TD>
    <TD align=3Dright><TT><B>&nbsp;ppm&nbsp;&nbsp;</B></TT></TD>
    <TD align=3Dright><TT><B>Start&nbsp;</B></TT></TD>
    <TD align=3Dright><TT><B>&nbsp;</B></TT></TD>
    <TD align=3Dright><TT><B>End&nbsp;</B></TT></TD>
    <TD align=3Dright><TT><B>Miss&nbsp;</B></TT></TD>
    <TD align=3Dright><TT><B>Ions&nbsp;</B></TT></TD>
    <TD><TT><B>&nbsp;Peptide</B></TT></TD></TR>
  <TR>
    <TD align=3Dright>&nbsp;</TD>
    <TD align=3Dright><TT>1018.5182&nbsp;&nbsp;</TT></TD>
    <TD align=3Dright><TT>1017.5109&nbsp;&nbsp;</TT></TD>
    <TD align=3Dright><TT>1017.5529&nbsp;&nbsp;</TT></TD>
    <TD noWrap align=3Dright><TT>-41.21&nbsp;</TT></TD>
    <TD align=3Dright><TT>192&nbsp;</TT></TD>
    <TD noWrap align=3Dright><TT>-&nbsp;</TT></TD>
    <TD align=3Dright><TT>200&nbsp;</TT></TD>
    <TD align=3Dright><TT>0&nbsp;&nbsp;</TT></TD>
    <TD noWrap align=3Dright><TT>---&nbsp;&nbsp;</TT></TD>
    <TD noWrap><TT>&nbsp;K.VTLLQMDAK.L</TT></TD></TR>
  <TR>
    <TD align=3Dright>&nbsp;</TD>
    <TD align=3Dright><TT>2663.2256&nbsp;&nbsp;</TT></TD>
    <TD align=3Dright><TT>2662.2183&nbsp;&nbsp;</TT></TD>
    <TD align=3Dright><TT>2662.3492&nbsp;&nbsp;</TT></TD>
    <TD noWrap align=3Dright><TT>-49.15&nbsp;</TT></TD>
    <TD align=3Dright><TT>92&nbsp;</TT></TD>
    <TD noWrap align=3Dright><TT>-&nbsp;</TT></TD>
    <TD align=3Dright><TT>114&nbsp;</TT></TD>
    <TD align=3Dright><TT>1&nbsp;&nbsp;</TT></TD>
    <TD noWrap align=3Dright><TT>---&nbsp;&nbsp;</TT></TD>
    <TD noWrap><TT>&nbsp;R.STEISLVIRQAMEECILTNLMPR.S + Oxidation=20
(M)</TT></TD></TR>
  <TR>
    <TD align=3Dright>&nbsp;</TD>
    <TD align=3Dright><TT>2663.2256&nbsp;&nbsp;</TT></TD>
    <TD align=3Dright><TT>2662.2183&nbsp;&nbsp;</TT></TD>
    <TD align=3Dright><TT>2662.3492&nbsp;&nbsp;</TT></TD>
    <TD noWrap align=3Dright><TT>-49.15&nbsp;</TT></TD>
    <TD align=3Dright><TT>92&nbsp;</TT></TD>
    <TD noWrap align=3Dright><TT>-&nbsp;</TT></TD>
    <TD align=3Dright><TT>114&nbsp;</TT></TD>
    <TD align=3Dright><TT>1&nbsp;&nbsp;</TT></TD>
    <TD noWrap align=3Dright><TT>---&nbsp;&nbsp;</TT></TD>
    <TD noWrap><TT>&nbsp;R.STEISLVIRQAMEECILTNLMPR.S + Oxidation=20
(M)</TT></TD></TR>
  <TR>
    <TD align=3Dright>&nbsp;</TD>
    <TD align=3Dright><TT>2749.1860&nbsp;&nbsp;</TT></TD>
    <TD align=3Dright><TT>2748.1787&nbsp;&nbsp;</TT></TD>
    <TD align=3Dright><TT>2748.2232&nbsp;&nbsp;</TT></TD>
    <TD noWrap align=3Dright><TT>-16.17&nbsp;</TT></TD>
    <TD align=3Dright><TT>59&nbsp;</TT></TD>
    <TD noWrap align=3Dright><TT>-&nbsp;</TT></TD>
    <TD align=3Dright><TT>82&nbsp;</TT></TD>
    <TD align=3Dright><TT>1&nbsp;&nbsp;</TT></TD>
    <TD noWrap align=3Dright><TT>---&nbsp;&nbsp;</TT></TD>
    <TD noWrap><TT>&nbsp;R.SQQINDQALVRCEYSMANFSTGDR.R + Oxidation=20
  (M)</TT></TD></TR>
  <TR>
    <TD align=3Dright>&nbsp;</TD>
    <TD align=3Dright><TT>2808.1958&nbsp;&nbsp;</TT></TD>
    <TD align=3Dright><TT>2807.1885&nbsp;&nbsp;</TT></TD>
    <TD align=3Dright><TT>2807.4350&nbsp;&nbsp;</TT></TD>
    <TD noWrap align=3Dright><TT>-87.78&nbsp;</TT></TD>
    <TD align=3Dright><TT>201&nbsp;</TT></TD>
    <TD noWrap align=3Dright><TT>-&nbsp;</TT></TD>
    <TD align=3Dright><TT>225&nbsp;</TT></TD>
    <TD align=3Dright><TT>1&nbsp;&nbsp;</TT></TD>
    <TD noWrap align=3Dright><TT>---&nbsp;&nbsp;</TT></TD>
    <TD noWrap><TT>&nbsp;K.LPIDTFENVMQLAVEGCKAIANYIR.E</TT></TD></TR>
  <TR>
    <TD align=3Dright>&nbsp;</TD>
    <TD align=3Dright><TT>2808.1958&nbsp;&nbsp;</TT></TD>
    <TD align=3Dright><TT>2807.1885&nbsp;&nbsp;</TT></TD>
    <TD align=3Dright><TT>2807.4350&nbsp;&nbsp;</TT></TD>
    <TD noWrap align=3Dright><TT>-87.78&nbsp;</TT></TD>
    <TD align=3Dright><TT>201&nbsp;</TT></TD>
    <TD noWrap align=3Dright><TT>-&nbsp;</TT></TD>
    <TD align=3Dright><TT>225&nbsp;</TT></TD>
    <TD align=3Dright><TT>1&nbsp;&nbsp;</TT></TD>
    <TD noWrap align=3Dright><TT>---&nbsp;&nbsp;</TT></TD>
    <TD=20
noWrap><TT>&nbsp;K.LPIDTFENVMQLAVEGCKAIANYIR.E</TT></TD></TR></TBODY></TA=
BLE>
<TABLE border=3D0 cellSpacing=3D0>
  <TBODY>
  <TR>
    <TD><TT>&nbsp;&nbsp;&nbsp;&nbsp;&nbsp;&nbsp;</TT></TD>
    <TD><TT><B>No match to: </B>788.3639, 825.0363, 829.3301, 842.4511,=20
      856.4704, 870.4869, 1269.5382, 1269.5382, 1285.5066, 1287.5789, =
1287.5789,=20
      1370.5706, 1370.5706, 1400.5880, 1400.5880, 1554.6041, 1554.6041,=20
      1689.5541, 1689.5541, 2210.9668, 2225.9858, 2231.0879, 2277.8896,=20
      2277.8896, 2481.0403, 2481.0403</TT></TD></TR></TBODY></TABLE><BR>
<TABLE border=3D0 cellSpacing=3D0>
  <TBODY>
  <TR>
    <TD><TT><B><A name=3DHit21>21.</A>&nbsp;&nbsp;&nbsp;</B></TT></TD>
    <TD noWrap><TT><A=20
      =
href=3D"http://zxw-pc/mascot/cgi/protein_view.pl?file=3D../data/20121225/=
F002405.dat&amp;hit=3D21"=20
      =
target=3D_blank>gi|222861618</A>&nbsp;&nbsp;&nbsp;&nbsp;<B>Mass:</B>&nbsp=
;26551&nbsp;&nbsp;&nbsp;&nbsp;<B>Score:</B>&nbsp;36&nbsp;&nbsp;&nbsp;&nbs=
p;&nbsp;<B>Expect:</B>&nbsp;5e+002&nbsp;&nbsp;<B>Matches:</B>&nbsp;6</TT>=
</TD></TR>
  <TR>
    <TD>&nbsp;</TD>
    <TD noWrap><TT>predicted protein [Populus=20
trichocarpa]</TT></TD></TR></TBODY></TABLE>
<TABLE border=3D0 cellSpacing=3D0 cellPadding=3D0>
  <TBODY>
  <TR>
    <TD><TT>&nbsp;&nbsp;&nbsp;&nbsp;&nbsp;&nbsp;</TT></TD>
    <TD align=3Dright><TT><B>Observed&nbsp;&nbsp;</B></TT></TD>
    <TD noWrap align=3Dright><TT><B>Mr(expt)&nbsp;&nbsp;</B></TT></TD>
    <TD noWrap align=3Dright><TT><B>Mr(calc)&nbsp;&nbsp;</B></TT></TD>
    <TD align=3Dright><TT><B>&nbsp;ppm&nbsp;&nbsp;</B></TT></TD>
    <TD align=3Dright><TT><B>Start&nbsp;</B></TT></TD>
    <TD align=3Dright><TT><B>&nbsp;</B></TT></TD>
    <TD align=3Dright><TT><B>End&nbsp;</B></TT></TD>
    <TD align=3Dright><TT><B>Miss&nbsp;</B></TT></TD>
    <TD align=3Dright><TT><B>Ions&nbsp;</B></TT></TD>
    <TD><TT><B>&nbsp;Peptide</B></TT></TD></TR>
  <TR>
    <TD align=3Dright>&nbsp;</TD>
    <TD align=3Dright><TT>1018.5182&nbsp;&nbsp;</TT></TD>
    <TD align=3Dright><TT>1017.5109&nbsp;&nbsp;</TT></TD>
    <TD align=3Dright><TT>1017.5529&nbsp;&nbsp;</TT></TD>
    <TD noWrap align=3Dright><TT>-41.21&nbsp;</TT></TD>
    <TD align=3Dright><TT>192&nbsp;</TT></TD>
    <TD noWrap align=3Dright><TT>-&nbsp;</TT></TD>
    <TD align=3Dright><TT>200&nbsp;</TT></TD>
    <TD align=3Dright><TT>0&nbsp;&nbsp;</TT></TD>
    <TD noWrap align=3Dright><TT>---&nbsp;&nbsp;</TT></TD>
    <TD noWrap><TT>&nbsp;K.VTLLQMDAK.L</TT></TD></TR>
  <TR>
    <TD align=3Dright>&nbsp;</TD>
    <TD align=3Dright><TT>2663.2256&nbsp;&nbsp;</TT></TD>
    <TD align=3Dright><TT>2662.2183&nbsp;&nbsp;</TT></TD>
    <TD align=3Dright><TT>2662.3492&nbsp;&nbsp;</TT></TD>
    <TD noWrap align=3Dright><TT>-49.15&nbsp;</TT></TD>
    <TD align=3Dright><TT>92&nbsp;</TT></TD>
    <TD noWrap align=3Dright><TT>-&nbsp;</TT></TD>
    <TD align=3Dright><TT>114&nbsp;</TT></TD>
    <TD align=3Dright><TT>1&nbsp;&nbsp;</TT></TD>
    <TD noWrap align=3Dright><TT>---&nbsp;&nbsp;</TT></TD>
    <TD noWrap><TT>&nbsp;R.STEISLVIRQAMEECILTNLMPR.S + Oxidation=20
(M)</TT></TD></TR>
  <TR>
    <TD align=3Dright>&nbsp;</TD>
    <TD align=3Dright><TT>2663.2256&nbsp;&nbsp;</TT></TD>
    <TD align=3Dright><TT>2662.2183&nbsp;&nbsp;</TT></TD>
    <TD align=3Dright><TT>2662.3492&nbsp;&nbsp;</TT></TD>
    <TD noWrap align=3Dright><TT>-49.15&nbsp;</TT></TD>
    <TD align=3Dright><TT>92&nbsp;</TT></TD>
    <TD noWrap align=3Dright><TT>-&nbsp;</TT></TD>
    <TD align=3Dright><TT>114&nbsp;</TT></TD>
    <TD align=3Dright><TT>1&nbsp;&nbsp;</TT></TD>
    <TD noWrap align=3Dright><TT>---&nbsp;&nbsp;</TT></TD>
    <TD noWrap><TT>&nbsp;R.STEISLVIRQAMEECILTNLMPR.S + Oxidation=20
(M)</TT></TD></TR>
  <TR>
    <TD align=3Dright>&nbsp;</TD>
    <TD align=3Dright><TT>2749.1860&nbsp;&nbsp;</TT></TD>
    <TD align=3Dright><TT>2748.1787&nbsp;&nbsp;</TT></TD>
    <TD align=3Dright><TT>2748.2232&nbsp;&nbsp;</TT></TD>
    <TD noWrap align=3Dright><TT>-16.17&nbsp;</TT></TD>
    <TD align=3Dright><TT>59&nbsp;</TT></TD>
    <TD noWrap align=3Dright><TT>-&nbsp;</TT></TD>
    <TD align=3Dright><TT>82&nbsp;</TT></TD>
    <TD align=3Dright><TT>1&nbsp;&nbsp;</TT></TD>
    <TD noWrap align=3Dright><TT>---&nbsp;&nbsp;</TT></TD>
    <TD noWrap><TT>&nbsp;R.SQQINDQALVRCEYSMANFSTGDR.R + Oxidation=20
  (M)</TT></TD></TR>
  <TR>
    <TD align=3Dright>&nbsp;</TD>
    <TD align=3Dright><TT>2808.1958&nbsp;&nbsp;</TT></TD>
    <TD align=3Dright><TT>2807.1885&nbsp;&nbsp;</TT></TD>
    <TD align=3Dright><TT>2807.4350&nbsp;&nbsp;</TT></TD>
    <TD noWrap align=3Dright><TT>-87.78&nbsp;</TT></TD>
    <TD align=3Dright><TT>201&nbsp;</TT></TD>
    <TD noWrap align=3Dright><TT>-&nbsp;</TT></TD>
    <TD align=3Dright><TT>225&nbsp;</TT></TD>
    <TD align=3Dright><TT>1&nbsp;&nbsp;</TT></TD>
    <TD noWrap align=3Dright><TT>---&nbsp;&nbsp;</TT></TD>
    <TD noWrap><TT>&nbsp;K.LPIDTFENVMQLAVEGCKAIANYIR.E</TT></TD></TR>
  <TR>
    <TD align=3Dright>&nbsp;</TD>
    <TD align=3Dright><TT>2808.1958&nbsp;&nbsp;</TT></TD>
    <TD align=3Dright><TT>2807.1885&nbsp;&nbsp;</TT></TD>
    <TD align=3Dright><TT>2807.4350&nbsp;&nbsp;</TT></TD>
    <TD noWrap align=3Dright><TT>-87.78&nbsp;</TT></TD>
    <TD align=3Dright><TT>201&nbsp;</TT></TD>
    <TD noWrap align=3Dright><TT>-&nbsp;</TT></TD>
    <TD align=3Dright><TT>225&nbsp;</TT></TD>
    <TD align=3Dright><TT>1&nbsp;&nbsp;</TT></TD>
    <TD noWrap align=3Dright><TT>---&nbsp;&nbsp;</TT></TD>
    <TD=20
noWrap><TT>&nbsp;K.LPIDTFENVMQLAVEGCKAIANYIR.E</TT></TD></TR></TBODY></TA=
BLE>
<TABLE border=3D0 cellSpacing=3D0>
  <TBODY>
  <TR>
    <TD><TT>&nbsp;&nbsp;&nbsp;&nbsp;&nbsp;&nbsp;</TT></TD>
    <TD><TT><B>No match to: </B>788.3639, 825.0363, 829.3301, 842.4511,=20
      856.4704, 870.4869, 1269.5382, 1269.5382, 1285.5066, 1287.5789, =
1287.5789,=20
      1370.5706, 1370.5706, 1400.5880, 1400.5880, 1554.6041, 1554.6041,=20
      1689.5541, 1689.5541, 2210.9668, 2225.9858, 2231.0879, 2277.8896,=20
      2277.8896, 2481.0403, 2481.0403</TT></TD></TR></TBODY></TABLE><BR>
<TABLE border=3D0 cellSpacing=3D0>
  <TBODY>
  <TR>
    <TD><TT><B><A name=3DHit22>22.</A>&nbsp;&nbsp;&nbsp;</B></TT></TD>
    <TD noWrap><TT><A=20
      =
href=3D"http://zxw-pc/mascot/cgi/protein_view.pl?file=3D../data/20121225/=
F002405.dat&amp;hit=3D22"=20
      =
target=3D_blank>gi|224130470</A>&nbsp;&nbsp;&nbsp;&nbsp;<B>Mass:</B>&nbsp=
;26551&nbsp;&nbsp;&nbsp;&nbsp;<B>Score:</B>&nbsp;36&nbsp;&nbsp;&nbsp;&nbs=
p;&nbsp;<B>Expect:</B>&nbsp;5e+002&nbsp;&nbsp;<B>Matches:</B>&nbsp;6</TT>=
</TD></TR>
  <TR>
    <TD>&nbsp;</TD>
    <TD noWrap><TT>predicted protein [Populus=20
trichocarpa]</TT></TD></TR></TBODY></TABLE>
<TABLE border=3D0 cellSpacing=3D0 cellPadding=3D0>
  <TBODY>
  <TR>
    <TD><TT>&nbsp;&nbsp;&nbsp;&nbsp;&nbsp;&nbsp;</TT></TD>
    <TD align=3Dright><TT><B>Observed&nbsp;&nbsp;</B></TT></TD>
    <TD noWrap align=3Dright><TT><B>Mr(expt)&nbsp;&nbsp;</B></TT></TD>
    <TD noWrap align=3Dright><TT><B>Mr(calc)&nbsp;&nbsp;</B></TT></TD>
    <TD align=3Dright><TT><B>&nbsp;ppm&nbsp;&nbsp;</B></TT></TD>
    <TD align=3Dright><TT><B>Start&nbsp;</B></TT></TD>
    <TD align=3Dright><TT><B>&nbsp;</B></TT></TD>
    <TD align=3Dright><TT><B>End&nbsp;</B></TT></TD>
    <TD align=3Dright><TT><B>Miss&nbsp;</B></TT></TD>
    <TD align=3Dright><TT><B>Ions&nbsp;</B></TT></TD>
    <TD><TT><B>&nbsp;Peptide</B></TT></TD></TR>
  <TR>
    <TD align=3Dright>&nbsp;</TD>
    <TD align=3Dright><TT>1018.5182&nbsp;&nbsp;</TT></TD>
    <TD align=3Dright><TT>1017.5109&nbsp;&nbsp;</TT></TD>
    <TD align=3Dright><TT>1017.5529&nbsp;&nbsp;</TT></TD>
    <TD noWrap align=3Dright><TT>-41.21&nbsp;</TT></TD>
    <TD align=3Dright><TT>192&nbsp;</TT></TD>
    <TD noWrap align=3Dright><TT>-&nbsp;</TT></TD>
    <TD align=3Dright><TT>200&nbsp;</TT></TD>
    <TD align=3Dright><TT>0&nbsp;&nbsp;</TT></TD>
    <TD noWrap align=3Dright><TT>---&nbsp;&nbsp;</TT></TD>
    <TD noWrap><TT>&nbsp;K.VTLLQMDAK.L</TT></TD></TR>
  <TR>
    <TD align=3Dright>&nbsp;</TD>
    <TD align=3Dright><TT>2663.2256&nbsp;&nbsp;</TT></TD>
    <TD align=3Dright><TT>2662.2183&nbsp;&nbsp;</TT></TD>
    <TD align=3Dright><TT>2662.3492&nbsp;&nbsp;</TT></TD>
    <TD noWrap align=3Dright><TT>-49.15&nbsp;</TT></TD>
    <TD align=3Dright><TT>92&nbsp;</TT></TD>
    <TD noWrap align=3Dright><TT>-&nbsp;</TT></TD>
    <TD align=3Dright><TT>114&nbsp;</TT></TD>
    <TD align=3Dright><TT>1&nbsp;&nbsp;</TT></TD>
    <TD noWrap align=3Dright><TT>---&nbsp;&nbsp;</TT></TD>
    <TD noWrap><TT>&nbsp;R.STEISLVIRQAMEECILTNLMPR.S + Oxidation=20
(M)</TT></TD></TR>
  <TR>
    <TD align=3Dright>&nbsp;</TD>
    <TD align=3Dright><TT>2663.2256&nbsp;&nbsp;</TT></TD>
    <TD align=3Dright><TT>2662.2183&nbsp;&nbsp;</TT></TD>
    <TD align=3Dright><TT>2662.3492&nbsp;&nbsp;</TT></TD>
    <TD noWrap align=3Dright><TT>-49.15&nbsp;</TT></TD>
    <TD align=3Dright><TT>92&nbsp;</TT></TD>
    <TD noWrap align=3Dright><TT>-&nbsp;</TT></TD>
    <TD align=3Dright><TT>114&nbsp;</TT></TD>
    <TD align=3Dright><TT>1&nbsp;&nbsp;</TT></TD>
    <TD noWrap align=3Dright><TT>---&nbsp;&nbsp;</TT></TD>
    <TD noWrap><TT>&nbsp;R.STEISLVIRQAMEECILTNLMPR.S + Oxidation=20
(M)</TT></TD></TR>
  <TR>
    <TD align=3Dright>&nbsp;</TD>
    <TD align=3Dright><TT>2749.1860&nbsp;&nbsp;</TT></TD>
    <TD align=3Dright><TT>2748.1787&nbsp;&nbsp;</TT></TD>
    <TD align=3Dright><TT>2748.2232&nbsp;&nbsp;</TT></TD>
    <TD noWrap align=3Dright><TT>-16.17&nbsp;</TT></TD>
    <TD align=3Dright><TT>59&nbsp;</TT></TD>
    <TD noWrap align=3Dright><TT>-&nbsp;</TT></TD>
    <TD align=3Dright><TT>82&nbsp;</TT></TD>
    <TD align=3Dright><TT>1&nbsp;&nbsp;</TT></TD>
    <TD noWrap align=3Dright><TT>---&nbsp;&nbsp;</TT></TD>
    <TD noWrap><TT>&nbsp;R.SQQINDQALVRCEYSMANFSTGDR.R + Oxidation=20
  (M)</TT></TD></TR>
  <TR>
    <TD align=3Dright>&nbsp;</TD>
    <TD align=3Dright><TT>2808.1958&nbsp;&nbsp;</TT></TD>
    <TD align=3Dright><TT>2807.1885&nbsp;&nbsp;</TT></TD>
    <TD align=3Dright><TT>2807.4350&nbsp;&nbsp;</TT></TD>
    <TD noWrap align=3Dright><TT>-87.78&nbsp;</TT></TD>
    <TD align=3Dright><TT>201&nbsp;</TT></TD>
    <TD noWrap align=3Dright><TT>-&nbsp;</TT></TD>
    <TD align=3Dright><TT>225&nbsp;</TT></TD>
    <TD align=3Dright><TT>1&nbsp;&nbsp;</TT></TD>
    <TD noWrap align=3Dright><TT>---&nbsp;&nbsp;</TT></TD>
    <TD noWrap><TT>&nbsp;K.LPIDTFENVMQLAVEGCKAIANYIR.E</TT></TD></TR>
  <TR>
    <TD align=3Dright>&nbsp;</TD>
    <TD align=3Dright><TT>2808.1958&nbsp;&nbsp;</TT></TD>
    <TD align=3Dright><TT>2807.1885&nbsp;&nbsp;</TT></TD>
    <TD align=3Dright><TT>2807.4350&nbsp;&nbsp;</TT></TD>
    <TD noWrap align=3Dright><TT>-87.78&nbsp;</TT></TD>
    <TD align=3Dright><TT>201&nbsp;</TT></TD>
    <TD noWrap align=3Dright><TT>-&nbsp;</TT></TD>
    <TD align=3Dright><TT>225&nbsp;</TT></TD>
    <TD align=3Dright><TT>1&nbsp;&nbsp;</TT></TD>
    <TD noWrap align=3Dright><TT>---&nbsp;&nbsp;</TT></TD>
    <TD=20
noWrap><TT>&nbsp;K.LPIDTFENVMQLAVEGCKAIANYIR.E</TT></TD></TR></TBODY></TA=
BLE>
<TABLE border=3D0 cellSpacing=3D0>
  <TBODY>
  <TR>
    <TD><TT>&nbsp;&nbsp;&nbsp;&nbsp;&nbsp;&nbsp;</TT></TD>
    <TD><TT><B>No match to: </B>788.3639, 825.0363, 829.3301, 842.4511,=20
      856.4704, 870.4869, 1269.5382, 1269.5382, 1285.5066, 1287.5789, =
1287.5789,=20
      1370.5706, 1370.5706, 1400.5880, 1400.5880, 1554.6041, 1554.6041,=20
      1689.5541, 1689.5541, 2210.9668, 2225.9858, 2231.0879, 2277.8896,=20
      2277.8896, 2481.0403, 2481.0403</TT></TD></TR></TBODY></TABLE><BR>
<TABLE border=3D0 cellSpacing=3D0>
  <TBODY>
  <TR>
    <TD><TT><B><A name=3DHit23>23.</A>&nbsp;&nbsp;&nbsp;</B></TT></TD>
    <TD noWrap><TT><A=20
      =
href=3D"http://zxw-pc/mascot/cgi/protein_view.pl?file=3D../data/20121225/=
F002405.dat&amp;hit=3D23"=20
      =
target=3D_blank>gi|257690433</A>&nbsp;&nbsp;&nbsp;&nbsp;<B>Mass:</B>&nbsp=
;37645&nbsp;&nbsp;&nbsp;&nbsp;<B>Score:</B>&nbsp;36&nbsp;&nbsp;&nbsp;&nbs=
p;&nbsp;<B>Expect:</B>&nbsp;5e+002&nbsp;&nbsp;<B>Matches:</B>&nbsp;6</TT>=
</TD></TR>
  <TR>
    <TD>&nbsp;</TD>
    <TD noWrap><TT>unnamed protein product [Zea =
mays]</TT></TD></TR></TBODY></TABLE>
<TABLE border=3D0 cellSpacing=3D0 cellPadding=3D0>
  <TBODY>
  <TR>
    <TD><TT>&nbsp;&nbsp;&nbsp;&nbsp;&nbsp;&nbsp;</TT></TD>
    <TD align=3Dright><TT><B>Observed&nbsp;&nbsp;</B></TT></TD>
    <TD noWrap align=3Dright><TT><B>Mr(expt)&nbsp;&nbsp;</B></TT></TD>
    <TD noWrap align=3Dright><TT><B>Mr(calc)&nbsp;&nbsp;</B></TT></TD>
    <TD align=3Dright><TT><B>&nbsp;ppm&nbsp;&nbsp;</B></TT></TD>
    <TD align=3Dright><TT><B>Start&nbsp;</B></TT></TD>
    <TD align=3Dright><TT><B>&nbsp;</B></TT></TD>
    <TD align=3Dright><TT><B>End&nbsp;</B></TT></TD>
    <TD align=3Dright><TT><B>Miss&nbsp;</B></TT></TD>
    <TD align=3Dright><TT><B>Ions&nbsp;</B></TT></TD>
    <TD><TT><B>&nbsp;Peptide</B></TT></TD></TR>
  <TR>
    <TD align=3Dright>&nbsp;</TD>
    <TD align=3Dright><TT>1269.5382&nbsp;&nbsp;</TT></TD>
    <TD align=3Dright><TT>1268.5309&nbsp;&nbsp;</TT></TD>
    <TD align=3Dright><TT>1268.5092&nbsp;&nbsp;</TT></TD>
    <TD noWrap align=3Dright><TT>17.1&nbsp;</TT></TD>
    <TD align=3Dright><TT>92&nbsp;</TT></TD>
    <TD noWrap align=3Dright><TT>-&nbsp;</TT></TD>
    <TD align=3Dright><TT>104&nbsp;</TT></TD>
    <TD align=3Dright><TT>0&nbsp;&nbsp;</TT></TD>
    <TD noWrap align=3Dright><TT>---&nbsp;&nbsp;</TT></TD>
    <TD noWrap><TT>&nbsp;R.DAFCAEGTADGGR.R</TT></TD></TR>
  <TR>
    <TD align=3Dright>&nbsp;</TD>
    <TD align=3Dright><TT>1269.5382&nbsp;&nbsp;</TT></TD>
    <TD align=3Dright><TT>1268.5309&nbsp;&nbsp;</TT></TD>
    <TD align=3Dright><TT>1268.5092&nbsp;&nbsp;</TT></TD>
    <TD noWrap align=3Dright><TT>17.1&nbsp;</TT></TD>
    <TD align=3Dright><TT>92&nbsp;</TT></TD>
    <TD noWrap align=3Dright><TT>-&nbsp;</TT></TD>
    <TD align=3Dright><TT>104&nbsp;</TT></TD>
    <TD align=3Dright><TT>0&nbsp;&nbsp;</TT></TD>
    <TD noWrap align=3Dright><TT>4&nbsp;&nbsp;</TT></TD>
    <TD noWrap><TT>&nbsp;R.DAFCAEGTADGGR.R</TT></TD></TR>
  <TR>
    <TD align=3Dright>&nbsp;</TD>
    <TD align=3Dright><TT>1554.6041&nbsp;&nbsp;</TT></TD>
    <TD align=3Dright><TT>1553.5968&nbsp;&nbsp;</TT></TD>
    <TD align=3Dright><TT>1553.7256&nbsp;&nbsp;</TT></TD>
    <TD noWrap align=3Dright><TT>-82.90&nbsp;</TT></TD>
    <TD align=3Dright><TT>157&nbsp;</TT></TD>
    <TD noWrap align=3Dright><TT>-&nbsp;</TT></TD>
    <TD align=3Dright><TT>171&nbsp;</TT></TD>
    <TD align=3Dright><TT>1&nbsp;&nbsp;</TT></TD>
    <TD noWrap align=3Dright><TT>---&nbsp;&nbsp;</TT></TD>
    <TD noWrap><TT>&nbsp;R.SFARMDAEVTSAGGR.A</TT></TD></TR>
  <TR>
    <TD align=3Dright>&nbsp;</TD>
    <TD align=3Dright><TT>1554.6041&nbsp;&nbsp;</TT></TD>
    <TD align=3Dright><TT>1553.5968&nbsp;&nbsp;</TT></TD>
    <TD align=3Dright><TT>1553.7256&nbsp;&nbsp;</TT></TD>
    <TD noWrap align=3Dright><TT>-82.90&nbsp;</TT></TD>
    <TD align=3Dright><TT>157&nbsp;</TT></TD>
    <TD noWrap align=3Dright><TT>-&nbsp;</TT></TD>
    <TD align=3Dright><TT>171&nbsp;</TT></TD>
    <TD align=3Dright><TT>1&nbsp;&nbsp;</TT></TD>
    <TD noWrap align=3Dright><TT>---&nbsp;&nbsp;</TT></TD>
    <TD noWrap><TT>&nbsp;R.SFARMDAEVTSAGGR.A</TT></TD></TR>
  <TR>
    <TD align=3Dright>&nbsp;</TD>
    <TD align=3Dright><TT>2225.9858&nbsp;&nbsp;</TT></TD>
    <TD align=3Dright><TT>2224.9785&nbsp;&nbsp;</TT></TD>
    <TD align=3Dright><TT>2224.9531&nbsp;&nbsp;</TT></TD>
    <TD noWrap align=3Dright><TT>11.4&nbsp;</TT></TD>
    <TD align=3Dright><TT>105&nbsp;</TT></TD>
    <TD noWrap align=3Dright><TT>-&nbsp;</TT></TD>
    <TD align=3Dright><TT>124&nbsp;</TT></TD>
    <TD align=3Dright><TT>1&nbsp;&nbsp;</TT></TD>
    <TD noWrap align=3Dright><TT>---&nbsp;&nbsp;</TT></TD>
    <TD noWrap><TT>&nbsp;R.RDFYGVFDGHGCSHVAEACR.D</TT></TD></TR>
  <TR>
    <TD align=3Dright>&nbsp;</TD>
    <TD align=3Dright><TT>2749.1860&nbsp;&nbsp;</TT></TD>
    <TD align=3Dright><TT>2748.1787&nbsp;&nbsp;</TT></TD>
    <TD align=3Dright><TT>2748.2993&nbsp;&nbsp;</TT></TD>
    <TD noWrap align=3Dright><TT>-43.87&nbsp;</TT></TD>
    <TD align=3Dright><TT>2&nbsp;</TT></TD>
    <TD noWrap align=3Dright><TT>-&nbsp;</TT></TD>
    <TD align=3Dright><TT>29&nbsp;</TT></TD>
    <TD align=3Dright><TT>1&nbsp;&nbsp;</TT></TD>
    <TD noWrap align=3Dright><TT>---&nbsp;&nbsp;</TT></TD>
    <TD noWrap><TT>&nbsp;M.SMAQVCCDSAVAVTAAPVVGAEAEARAR.A + Oxidation=20
    (M)</TT></TD></TR></TBODY></TABLE>
<TABLE border=3D0 cellSpacing=3D0>
  <TBODY>
  <TR>
    <TD><TT>&nbsp;&nbsp;&nbsp;&nbsp;&nbsp;&nbsp;</TT></TD>
    <TD><TT><B>No match to: </B>788.3639, 825.0363, 829.3301, 842.4511,=20
      856.4704, 870.4869, 1018.5182, 1285.5066, 1287.5789, 1287.5789, =
1370.5706,=20
      1370.5706, 1400.5880, 1400.5880, 1689.5541, 1689.5541, 2210.9668,=20
      2231.0879, 2277.8896, 2277.8896, 2481.0403, 2481.0403, 2663.2256,=20
      2663.2256, 2808.1958, 2808.1958</TT></TD></TR></TBODY></TABLE><BR>
<TABLE border=3D0 cellSpacing=3D0>
  <TBODY>
  <TR>
    <TD><TT><B><A name=3DHit24>24.</A>&nbsp;&nbsp;&nbsp;</B></TT></TD>
    <TD noWrap><TT><A=20
      =
href=3D"http://zxw-pc/mascot/cgi/protein_view.pl?file=3D../data/20121225/=
F002405.dat&amp;hit=3D24"=20
      =
target=3D_blank>gi|219986372</A>&nbsp;&nbsp;&nbsp;&nbsp;<B>Mass:</B>&nbsp=
;37645&nbsp;&nbsp;&nbsp;&nbsp;<B>Score:</B>&nbsp;36&nbsp;&nbsp;&nbsp;&nbs=
p;&nbsp;<B>Expect:</B>&nbsp;5e+002&nbsp;&nbsp;<B>Matches:</B>&nbsp;6</TT>=
</TD></TR>
  <TR>
    <TD>&nbsp;</TD>
    <TD noWrap><TT>unnamed protein product [Zea =
mays]</TT></TD></TR></TBODY></TABLE>
<TABLE border=3D0 cellSpacing=3D0 cellPadding=3D0>
  <TBODY>
  <TR>
    <TD><TT>&nbsp;&nbsp;&nbsp;&nbsp;&nbsp;&nbsp;</TT></TD>
    <TD align=3Dright><TT><B>Observed&nbsp;&nbsp;</B></TT></TD>
    <TD noWrap align=3Dright><TT><B>Mr(expt)&nbsp;&nbsp;</B></TT></TD>
    <TD noWrap align=3Dright><TT><B>Mr(calc)&nbsp;&nbsp;</B></TT></TD>
    <TD align=3Dright><TT><B>&nbsp;ppm&nbsp;&nbsp;</B></TT></TD>
    <TD align=3Dright><TT><B>Start&nbsp;</B></TT></TD>
    <TD align=3Dright><TT><B>&nbsp;</B></TT></TD>
    <TD align=3Dright><TT><B>End&nbsp;</B></TT></TD>
    <TD align=3Dright><TT><B>Miss&nbsp;</B></TT></TD>
    <TD align=3Dright><TT><B>Ions&nbsp;</B></TT></TD>
    <TD><TT><B>&nbsp;Peptide</B></TT></TD></TR>
  <TR>
    <TD align=3Dright>&nbsp;</TD>
    <TD align=3Dright><TT>1269.5382&nbsp;&nbsp;</TT></TD>
    <TD align=3Dright><TT>1268.5309&nbsp;&nbsp;</TT></TD>
    <TD align=3Dright><TT>1268.5092&nbsp;&nbsp;</TT></TD>
    <TD noWrap align=3Dright><TT>17.1&nbsp;</TT></TD>
    <TD align=3Dright><TT>92&nbsp;</TT></TD>
    <TD noWrap align=3Dright><TT>-&nbsp;</TT></TD>
    <TD align=3Dright><TT>104&nbsp;</TT></TD>
    <TD align=3Dright><TT>0&nbsp;&nbsp;</TT></TD>
    <TD noWrap align=3Dright><TT>---&nbsp;&nbsp;</TT></TD>
    <TD noWrap><TT>&nbsp;R.DAFCAEGTADGGR.R</TT></TD></TR>
  <TR>
    <TD align=3Dright>&nbsp;</TD>
    <TD align=3Dright><TT>1269.5382&nbsp;&nbsp;</TT></TD>
    <TD align=3Dright><TT>1268.5309&nbsp;&nbsp;</TT></TD>
    <TD align=3Dright><TT>1268.5092&nbsp;&nbsp;</TT></TD>
    <TD noWrap align=3Dright><TT>17.1&nbsp;</TT></TD>
    <TD align=3Dright><TT>92&nbsp;</TT></TD>
    <TD noWrap align=3Dright><TT>-&nbsp;</TT></TD>
    <TD align=3Dright><TT>104&nbsp;</TT></TD>
    <TD align=3Dright><TT>0&nbsp;&nbsp;</TT></TD>
    <TD noWrap align=3Dright><TT>4&nbsp;&nbsp;</TT></TD>
    <TD noWrap><TT>&nbsp;R.DAFCAEGTADGGR.R</TT></TD></TR>
  <TR>
    <TD align=3Dright>&nbsp;</TD>
    <TD align=3Dright><TT>1554.6041&nbsp;&nbsp;</TT></TD>
    <TD align=3Dright><TT>1553.5968&nbsp;&nbsp;</TT></TD>
    <TD align=3Dright><TT>1553.7256&nbsp;&nbsp;</TT></TD>
    <TD noWrap align=3Dright><TT>-82.90&nbsp;</TT></TD>
    <TD align=3Dright><TT>157&nbsp;</TT></TD>
    <TD noWrap align=3Dright><TT>-&nbsp;</TT></TD>
    <TD align=3Dright><TT>171&nbsp;</TT></TD>
    <TD align=3Dright><TT>1&nbsp;&nbsp;</TT></TD>
    <TD noWrap align=3Dright><TT>---&nbsp;&nbsp;</TT></TD>
    <TD noWrap><TT>&nbsp;R.SFARMDAEVTSAGGR.A</TT></TD></TR>
  <TR>
    <TD align=3Dright>&nbsp;</TD>
    <TD align=3Dright><TT>1554.6041&nbsp;&nbsp;</TT></TD>
    <TD align=3Dright><TT>1553.5968&nbsp;&nbsp;</TT></TD>
    <TD align=3Dright><TT>1553.7256&nbsp;&nbsp;</TT></TD>
    <TD noWrap align=3Dright><TT>-82.90&nbsp;</TT></TD>
    <TD align=3Dright><TT>157&nbsp;</TT></TD>
    <TD noWrap align=3Dright><TT>-&nbsp;</TT></TD>
    <TD align=3Dright><TT>171&nbsp;</TT></TD>
    <TD align=3Dright><TT>1&nbsp;&nbsp;</TT></TD>
    <TD noWrap align=3Dright><TT>---&nbsp;&nbsp;</TT></TD>
    <TD noWrap><TT>&nbsp;R.SFARMDAEVTSAGGR.A</TT></TD></TR>
  <TR>
    <TD align=3Dright>&nbsp;</TD>
    <TD align=3Dright><TT>2225.9858&nbsp;&nbsp;</TT></TD>
    <TD align=3Dright><TT>2224.9785&nbsp;&nbsp;</TT></TD>
    <TD align=3Dright><TT>2224.9531&nbsp;&nbsp;</TT></TD>
    <TD noWrap align=3Dright><TT>11.4&nbsp;</TT></TD>
    <TD align=3Dright><TT>105&nbsp;</TT></TD>
    <TD noWrap align=3Dright><TT>-&nbsp;</TT></TD>
    <TD align=3Dright><TT>124&nbsp;</TT></TD>
    <TD align=3Dright><TT>1&nbsp;&nbsp;</TT></TD>
    <TD noWrap align=3Dright><TT>---&nbsp;&nbsp;</TT></TD>
    <TD noWrap><TT>&nbsp;R.RDFYGVFDGHGCSHVAEACR.D</TT></TD></TR>
  <TR>
    <TD align=3Dright>&nbsp;</TD>
    <TD align=3Dright><TT>2749.1860&nbsp;&nbsp;</TT></TD>
    <TD align=3Dright><TT>2748.1787&nbsp;&nbsp;</TT></TD>
    <TD align=3Dright><TT>2748.2993&nbsp;&nbsp;</TT></TD>
    <TD noWrap align=3Dright><TT>-43.87&nbsp;</TT></TD>
    <TD align=3Dright><TT>2&nbsp;</TT></TD>
    <TD noWrap align=3Dright><TT>-&nbsp;</TT></TD>
    <TD align=3Dright><TT>29&nbsp;</TT></TD>
    <TD align=3Dright><TT>1&nbsp;&nbsp;</TT></TD>
    <TD noWrap align=3Dright><TT>---&nbsp;&nbsp;</TT></TD>
    <TD noWrap><TT>&nbsp;M.SMAQVCCDSAVAVTAAPVVGAEAEARAR.A + Oxidation=20
    (M)</TT></TD></TR></TBODY></TABLE>
<TABLE border=3D0 cellSpacing=3D0>
  <TBODY>
  <TR>
    <TD><TT>&nbsp;&nbsp;&nbsp;&nbsp;&nbsp;&nbsp;</TT></TD>
    <TD><TT><B>No match to: </B>788.3639, 825.0363, 829.3301, 842.4511,=20
      856.4704, 870.4869, 1018.5182, 1285.5066, 1287.5789, 1287.5789, =
1370.5706,=20
      1370.5706, 1400.5880, 1400.5880, 1689.5541, 1689.5541, 2210.9668,=20
      2231.0879, 2277.8896, 2277.8896, 2481.0403, 2481.0403, 2663.2256,=20
      2663.2256, 2808.1958, 2808.1958</TT></TD></TR></TBODY></TABLE><BR>
<TABLE border=3D0 cellSpacing=3D0>
  <TBODY>
  <TR>
    <TD><TT><B><A name=3DHit25>25.</A>&nbsp;&nbsp;&nbsp;</B></TT></TD>
    <TD noWrap><TT><A=20
      =
href=3D"http://zxw-pc/mascot/cgi/protein_view.pl?file=3D../data/20121225/=
F002405.dat&amp;hit=3D25"=20
      =
target=3D_blank>gi|222854236</A>&nbsp;&nbsp;&nbsp;&nbsp;<B>Mass:</B>&nbsp=
;52795&nbsp;&nbsp;&nbsp;&nbsp;<B>Score:</B>&nbsp;35&nbsp;&nbsp;&nbsp;&nbs=
p;&nbsp;<B>Expect:</B>&nbsp;5.3e+002&nbsp;&nbsp;<B>Matches:</B>&nbsp;8</T=
T></TD></TR>
  <TR>
    <TD>&nbsp;</TD>
    <TD noWrap><TT>predicted protein [Populus=20
trichocarpa]</TT></TD></TR></TBODY></TABLE>
<TABLE border=3D0 cellSpacing=3D0 cellPadding=3D0>
  <TBODY>
  <TR>
    <TD><TT>&nbsp;&nbsp;&nbsp;&nbsp;&nbsp;&nbsp;</TT></TD>
    <TD align=3Dright><TT><B>Observed&nbsp;&nbsp;</B></TT></TD>
    <TD noWrap align=3Dright><TT><B>Mr(expt)&nbsp;&nbsp;</B></TT></TD>
    <TD noWrap align=3Dright><TT><B>Mr(calc)&nbsp;&nbsp;</B></TT></TD>
    <TD align=3Dright><TT><B>&nbsp;ppm&nbsp;&nbsp;</B></TT></TD>
    <TD align=3Dright><TT><B>Start&nbsp;</B></TT></TD>
    <TD align=3Dright><TT><B>&nbsp;</B></TT></TD>
    <TD align=3Dright><TT><B>End&nbsp;</B></TT></TD>
    <TD align=3Dright><TT><B>Miss&nbsp;</B></TT></TD>
    <TD align=3Dright><TT><B>Ions&nbsp;</B></TT></TD>
    <TD><TT><B>&nbsp;Peptide</B></TT></TD></TR>
  <TR>
    <TD align=3Dright>&nbsp;</TD>
    <TD align=3Dright><TT>1018.5182&nbsp;&nbsp;</TT></TD>
    <TD align=3Dright><TT>1017.5109&nbsp;&nbsp;</TT></TD>
    <TD align=3Dright><TT>1017.5277&nbsp;&nbsp;</TT></TD>
    <TD noWrap align=3Dright><TT>-16.48&nbsp;</TT></TD>
    <TD align=3Dright><TT>158&nbsp;</TT></TD>
    <TD noWrap align=3Dright><TT>-&nbsp;</TT></TD>
    <TD align=3Dright><TT>166&nbsp;</TT></TD>
    <TD align=3Dright><TT>0&nbsp;&nbsp;</TT></TD>
    <TD noWrap align=3Dright><TT>---&nbsp;&nbsp;</TT></TD>
    <TD noWrap><TT>&nbsp;R.SVNNLCIQK.E</TT></TD></TR>
  <TR>
    <TD align=3Dright>&nbsp;</TD>
    <TD align=3Dright><TT>1370.5706&nbsp;&nbsp;</TT></TD>
    <TD align=3Dright><TT>1369.5633&nbsp;&nbsp;</TT></TD>
    <TD align=3Dright><TT>1369.6586&nbsp;&nbsp;</TT></TD>
    <TD noWrap align=3Dright><TT>-69.55&nbsp;</TT></TD>
    <TD align=3Dright><TT>134&nbsp;</TT></TD>
    <TD noWrap align=3Dright><TT>-&nbsp;</TT></TD>
    <TD align=3Dright><TT>145&nbsp;</TT></TD>
    <TD align=3Dright><TT>0&nbsp;&nbsp;</TT></TD>
    <TD noWrap align=3Dright><TT>---&nbsp;&nbsp;</TT></TD>
    <TD noWrap><TT>&nbsp;K.QLQNESASHTQK.E</TT></TD></TR>
  <TR>
    <TD align=3Dright>&nbsp;</TD>
    <TD align=3Dright><TT>1370.5706&nbsp;&nbsp;</TT></TD>
    <TD align=3Dright><TT>1369.5633&nbsp;&nbsp;</TT></TD>
    <TD align=3Dright><TT>1369.6586&nbsp;&nbsp;</TT></TD>
    <TD noWrap align=3Dright><TT>-69.55&nbsp;</TT></TD>
    <TD align=3Dright><TT>134&nbsp;</TT></TD>
    <TD noWrap align=3Dright><TT>-&nbsp;</TT></TD>
    <TD align=3Dright><TT>145&nbsp;</TT></TD>
    <TD align=3Dright><TT>0&nbsp;&nbsp;</TT></TD>
    <TD noWrap align=3Dright><TT>---&nbsp;&nbsp;</TT></TD>
    <TD noWrap><TT>&nbsp;K.QLQNESASHTQK.E</TT></TD></TR>
  <TR>
    <TD align=3Dright>&nbsp;</TD>
    <TD align=3Dright><TT>1554.6041&nbsp;&nbsp;</TT></TD>
    <TD align=3Dright><TT>1553.5968&nbsp;&nbsp;</TT></TD>
    <TD align=3Dright><TT>1553.7514&nbsp;&nbsp;</TT></TD>
    <TD noWrap align=3Dright><TT>-99.51&nbsp;</TT></TD>
    <TD align=3Dright><TT>203&nbsp;</TT></TD>
    <TD noWrap align=3Dright><TT>-&nbsp;</TT></TD>
    <TD align=3Dright><TT>215&nbsp;</TT></TD>
    <TD align=3Dright><TT>1&nbsp;&nbsp;</TT></TD>
    <TD noWrap align=3Dright><TT>---&nbsp;&nbsp;</TT></TD>
    <TD noWrap><TT>&nbsp;K.DFWLQKEAGFGEK.L</TT></TD></TR>
  <TR>
    <TD align=3Dright>&nbsp;</TD>
    <TD align=3Dright><TT>1554.6041&nbsp;&nbsp;</TT></TD>
    <TD align=3Dright><TT>1553.5968&nbsp;&nbsp;</TT></TD>
    <TD align=3Dright><TT>1553.7514&nbsp;&nbsp;</TT></TD>
    <TD noWrap align=3Dright><TT>-99.51&nbsp;</TT></TD>
    <TD align=3Dright><TT>203&nbsp;</TT></TD>
    <TD noWrap align=3Dright><TT>-&nbsp;</TT></TD>
    <TD align=3Dright><TT>215&nbsp;</TT></TD>
    <TD align=3Dright><TT>1&nbsp;&nbsp;</TT></TD>
    <TD noWrap align=3Dright><TT>---&nbsp;&nbsp;</TT></TD>
    <TD noWrap><TT>&nbsp;K.DFWLQKEAGFGEK.L</TT></TD></TR>
  <TR>
    <TD align=3Dright>&nbsp;</TD>
    <TD align=3Dright><TT>2231.0879&nbsp;&nbsp;</TT></TD>
    <TD align=3Dright><TT>2230.0806&nbsp;&nbsp;</TT></TD>
    <TD align=3Dright><TT>2230.1151&nbsp;&nbsp;</TT></TD>
    <TD noWrap align=3Dright><TT>-15.44&nbsp;</TT></TD>
    <TD align=3Dright><TT>314&nbsp;</TT></TD>
    <TD noWrap align=3Dright><TT>-&nbsp;</TT></TD>
    <TD align=3Dright><TT>334&nbsp;</TT></TD>
    <TD align=3Dright><TT>1&nbsp;&nbsp;</TT></TD>
    <TD noWrap align=3Dright><TT>---&nbsp;&nbsp;</TT></TD>
    <TD noWrap><TT>&nbsp;K.LGAEKEELNSQIEAACALVDK.L</TT></TD></TR>
  <TR>
    <TD align=3Dright>&nbsp;</TD>
    <TD align=3Dright><TT>2663.2256&nbsp;&nbsp;</TT></TD>
    <TD align=3Dright><TT>2662.2183&nbsp;&nbsp;</TT></TD>
    <TD align=3Dright><TT>2662.3813&nbsp;&nbsp;</TT></TD>
    <TD noWrap align=3Dright><TT>-61.23&nbsp;</TT></TD>
    <TD align=3Dright><TT>294&nbsp;</TT></TD>
    <TD noWrap align=3Dright><TT>-&nbsp;</TT></TD>
    <TD align=3Dright><TT>318&nbsp;</TT></TD>
    <TD align=3Dright><TT>1&nbsp;&nbsp;</TT></TD>
    <TD noWrap align=3Dright><TT>---&nbsp;&nbsp;</TT></TD>
    <TD noWrap><TT>&nbsp;K.LQLQNIDTSVSFANTSELGKLGAEK.E</TT></TD></TR>
  <TR>
    <TD align=3Dright>&nbsp;</TD>
    <TD align=3Dright><TT>2663.2256&nbsp;&nbsp;</TT></TD>
    <TD align=3Dright><TT>2662.2183&nbsp;&nbsp;</TT></TD>
    <TD align=3Dright><TT>2662.3813&nbsp;&nbsp;</TT></TD>
    <TD noWrap align=3Dright><TT>-61.23&nbsp;</TT></TD>
    <TD align=3Dright><TT>294&nbsp;</TT></TD>
    <TD noWrap align=3Dright><TT>-&nbsp;</TT></TD>
    <TD align=3Dright><TT>318&nbsp;</TT></TD>
    <TD align=3Dright><TT>1&nbsp;&nbsp;</TT></TD>
    <TD noWrap align=3Dright><TT>---&nbsp;&nbsp;</TT></TD>
    <TD=20
noWrap><TT>&nbsp;K.LQLQNIDTSVSFANTSELGKLGAEK.E</TT></TD></TR></TBODY></TA=
BLE>
<TABLE border=3D0 cellSpacing=3D0>
  <TBODY>
  <TR>
    <TD><TT>&nbsp;&nbsp;&nbsp;&nbsp;&nbsp;&nbsp;</TT></TD>
    <TD><TT><B>No match to: </B>788.3639, 825.0363, 829.3301, 842.4511,=20
      856.4704, 870.4869, 1269.5382, 1269.5382, 1285.5066, 1287.5789, =
1287.5789,=20
      1400.5880, 1400.5880, 1689.5541, 1689.5541, 2210.9668, 2225.9858,=20
      2277.8896, 2277.8896, 2481.0403, 2481.0403, 2749.1860, 2808.1958,=20
      2808.1958</TT></TD></TR></TBODY></TABLE><BR>
<TABLE border=3D0 cellSpacing=3D0>
  <TBODY>
  <TR>
    <TD><TT><B><A name=3DHit26>26.</A>&nbsp;&nbsp;&nbsp;</B></TT></TD>
    <TD noWrap><TT><A=20
      =
href=3D"http://zxw-pc/mascot/cgi/protein_view.pl?file=3D../data/20121225/=
F002405.dat&amp;hit=3D26"=20
      =
target=3D_blank>gi|224087896</A>&nbsp;&nbsp;&nbsp;&nbsp;<B>Mass:</B>&nbsp=
;52795&nbsp;&nbsp;&nbsp;&nbsp;<B>Score:</B>&nbsp;35&nbsp;&nbsp;&nbsp;&nbs=
p;&nbsp;<B>Expect:</B>&nbsp;5.3e+002&nbsp;&nbsp;<B>Matches:</B>&nbsp;8</T=
T></TD></TR>
  <TR>
    <TD>&nbsp;</TD>
    <TD noWrap><TT>predicted protein [Populus=20
trichocarpa]</TT></TD></TR></TBODY></TABLE>
<TABLE border=3D0 cellSpacing=3D0 cellPadding=3D0>
  <TBODY>
  <TR>
    <TD><TT>&nbsp;&nbsp;&nbsp;&nbsp;&nbsp;&nbsp;</TT></TD>
    <TD align=3Dright><TT><B>Observed&nbsp;&nbsp;</B></TT></TD>
    <TD noWrap align=3Dright><TT><B>Mr(expt)&nbsp;&nbsp;</B></TT></TD>
    <TD noWrap align=3Dright><TT><B>Mr(calc)&nbsp;&nbsp;</B></TT></TD>
    <TD align=3Dright><TT><B>&nbsp;ppm&nbsp;&nbsp;</B></TT></TD>
    <TD align=3Dright><TT><B>Start&nbsp;</B></TT></TD>
    <TD align=3Dright><TT><B>&nbsp;</B></TT></TD>
    <TD align=3Dright><TT><B>End&nbsp;</B></TT></TD>
    <TD align=3Dright><TT><B>Miss&nbsp;</B></TT></TD>
    <TD align=3Dright><TT><B>Ions&nbsp;</B></TT></TD>
    <TD><TT><B>&nbsp;Peptide</B></TT></TD></TR>
  <TR>
    <TD align=3Dright>&nbsp;</TD>
    <TD align=3Dright><TT>1018.5182&nbsp;&nbsp;</TT></TD>
    <TD align=3Dright><TT>1017.5109&nbsp;&nbsp;</TT></TD>
    <TD align=3Dright><TT>1017.5277&nbsp;&nbsp;</TT></TD>
    <TD noWrap align=3Dright><TT>-16.48&nbsp;</TT></TD>
    <TD align=3Dright><TT>158&nbsp;</TT></TD>
    <TD noWrap align=3Dright><TT>-&nbsp;</TT></TD>
    <TD align=3Dright><TT>166&nbsp;</TT></TD>
    <TD align=3Dright><TT>0&nbsp;&nbsp;</TT></TD>
    <TD noWrap align=3Dright><TT>---&nbsp;&nbsp;</TT></TD>
    <TD noWrap><TT>&nbsp;R.SVNNLCIQK.E</TT></TD></TR>
  <TR>
    <TD align=3Dright>&nbsp;</TD>
    <TD align=3Dright><TT>1370.5706&nbsp;&nbsp;</TT></TD>
    <TD align=3Dright><TT>1369.5633&nbsp;&nbsp;</TT></TD>
    <TD align=3Dright><TT>1369.6586&nbsp;&nbsp;</TT></TD>
    <TD noWrap align=3Dright><TT>-69.55&nbsp;</TT></TD>
    <TD align=3Dright><TT>134&nbsp;</TT></TD>
    <TD noWrap align=3Dright><TT>-&nbsp;</TT></TD>
    <TD align=3Dright><TT>145&nbsp;</TT></TD>
    <TD align=3Dright><TT>0&nbsp;&nbsp;</TT></TD>
    <TD noWrap align=3Dright><TT>---&nbsp;&nbsp;</TT></TD>
    <TD noWrap><TT>&nbsp;K.QLQNESASHTQK.E</TT></TD></TR>
  <TR>
    <TD align=3Dright>&nbsp;</TD>
    <TD align=3Dright><TT>1370.5706&nbsp;&nbsp;</TT></TD>
    <TD align=3Dright><TT>1369.5633&nbsp;&nbsp;</TT></TD>
    <TD align=3Dright><TT>1369.6586&nbsp;&nbsp;</TT></TD>
    <TD noWrap align=3Dright><TT>-69.55&nbsp;</TT></TD>
    <TD align=3Dright><TT>134&nbsp;</TT></TD>
    <TD noWrap align=3Dright><TT>-&nbsp;</TT></TD>
    <TD align=3Dright><TT>145&nbsp;</TT></TD>
    <TD align=3Dright><TT>0&nbsp;&nbsp;</TT></TD>
    <TD noWrap align=3Dright><TT>---&nbsp;&nbsp;</TT></TD>
    <TD noWrap><TT>&nbsp;K.QLQNESASHTQK.E</TT></TD></TR>
  <TR>
    <TD align=3Dright>&nbsp;</TD>
    <TD align=3Dright><TT>1554.6041&nbsp;&nbsp;</TT></TD>
    <TD align=3Dright><TT>1553.5968&nbsp;&nbsp;</TT></TD>
    <TD align=3Dright><TT>1553.7514&nbsp;&nbsp;</TT></TD>
    <TD noWrap align=3Dright><TT>-99.51&nbsp;</TT></TD>
    <TD align=3Dright><TT>203&nbsp;</TT></TD>
    <TD noWrap align=3Dright><TT>-&nbsp;</TT></TD>
    <TD align=3Dright><TT>215&nbsp;</TT></TD>
    <TD align=3Dright><TT>1&nbsp;&nbsp;</TT></TD>
    <TD noWrap align=3Dright><TT>---&nbsp;&nbsp;</TT></TD>
    <TD noWrap><TT>&nbsp;K.DFWLQKEAGFGEK.L</TT></TD></TR>
  <TR>
    <TD align=3Dright>&nbsp;</TD>
    <TD align=3Dright><TT>1554.6041&nbsp;&nbsp;</TT></TD>
    <TD align=3Dright><TT>1553.5968&nbsp;&nbsp;</TT></TD>
    <TD align=3Dright><TT>1553.7514&nbsp;&nbsp;</TT></TD>
    <TD noWrap align=3Dright><TT>-99.51&nbsp;</TT></TD>
    <TD align=3Dright><TT>203&nbsp;</TT></TD>
    <TD noWrap align=3Dright><TT>-&nbsp;</TT></TD>
    <TD align=3Dright><TT>215&nbsp;</TT></TD>
    <TD align=3Dright><TT>1&nbsp;&nbsp;</TT></TD>
    <TD noWrap align=3Dright><TT>---&nbsp;&nbsp;</TT></TD>
    <TD noWrap><TT>&nbsp;K.DFWLQKEAGFGEK.L</TT></TD></TR>
  <TR>
    <TD align=3Dright>&nbsp;</TD>
    <TD align=3Dright><TT>2231.0879&nbsp;&nbsp;</TT></TD>
    <TD align=3Dright><TT>2230.0806&nbsp;&nbsp;</TT></TD>
    <TD align=3Dright><TT>2230.1151&nbsp;&nbsp;</TT></TD>
    <TD noWrap align=3Dright><TT>-15.44&nbsp;</TT></TD>
    <TD align=3Dright><TT>314&nbsp;</TT></TD>
    <TD noWrap align=3Dright><TT>-&nbsp;</TT></TD>
    <TD align=3Dright><TT>334&nbsp;</TT></TD>
    <TD align=3Dright><TT>1&nbsp;&nbsp;</TT></TD>
    <TD noWrap align=3Dright><TT>---&nbsp;&nbsp;</TT></TD>
    <TD noWrap><TT>&nbsp;K.LGAEKEELNSQIEAACALVDK.L</TT></TD></TR>
  <TR>
    <TD align=3Dright>&nbsp;</TD>
    <TD align=3Dright><TT>2663.2256&nbsp;&nbsp;</TT></TD>
    <TD align=3Dright><TT>2662.2183&nbsp;&nbsp;</TT></TD>
    <TD align=3Dright><TT>2662.3813&nbsp;&nbsp;</TT></TD>
    <TD noWrap align=3Dright><TT>-61.23&nbsp;</TT></TD>
    <TD align=3Dright><TT>294&nbsp;</TT></TD>
    <TD noWrap align=3Dright><TT>-&nbsp;</TT></TD>
    <TD align=3Dright><TT>318&nbsp;</TT></TD>
    <TD align=3Dright><TT>1&nbsp;&nbsp;</TT></TD>
    <TD noWrap align=3Dright><TT>---&nbsp;&nbsp;</TT></TD>
    <TD noWrap><TT>&nbsp;K.LQLQNIDTSVSFANTSELGKLGAEK.E</TT></TD></TR>
  <TR>
    <TD align=3Dright>&nbsp;</TD>
    <TD align=3Dright><TT>2663.2256&nbsp;&nbsp;</TT></TD>
    <TD align=3Dright><TT>2662.2183&nbsp;&nbsp;</TT></TD>
    <TD align=3Dright><TT>2662.3813&nbsp;&nbsp;</TT></TD>
    <TD noWrap align=3Dright><TT>-61.23&nbsp;</TT></TD>
    <TD align=3Dright><TT>294&nbsp;</TT></TD>
    <TD noWrap align=3Dright><TT>-&nbsp;</TT></TD>
    <TD align=3Dright><TT>318&nbsp;</TT></TD>
    <TD align=3Dright><TT>1&nbsp;&nbsp;</TT></TD>
    <TD noWrap align=3Dright><TT>---&nbsp;&nbsp;</TT></TD>
    <TD=20
noWrap><TT>&nbsp;K.LQLQNIDTSVSFANTSELGKLGAEK.E</TT></TD></TR></TBODY></TA=
BLE>
<TABLE border=3D0 cellSpacing=3D0>
  <TBODY>
  <TR>
    <TD><TT>&nbsp;&nbsp;&nbsp;&nbsp;&nbsp;&nbsp;</TT></TD>
    <TD><TT><B>No match to: </B>788.3639, 825.0363, 829.3301, 842.4511,=20
      856.4704, 870.4869, 1269.5382, 1269.5382, 1285.5066, 1287.5789, =
1287.5789,=20
      1400.5880, 1400.5880, 1689.5541, 1689.5541, 2210.9668, 2225.9858,=20
      2277.8896, 2277.8896, 2481.0403, 2481.0403, 2749.1860, 2808.1958,=20
      2808.1958</TT></TD></TR></TBODY></TABLE><BR>
<TABLE border=3D0 cellSpacing=3D0>
  <TBODY>
  <TR>
    <TD><TT><B><A name=3DHit27>27.</A>&nbsp;&nbsp;&nbsp;</B></TT></TD>
    <TD noWrap><TT><A=20
      =
href=3D"http://zxw-pc/mascot/cgi/protein_view.pl?file=3D../data/20121225/=
F002405.dat&amp;hit=3D27"=20
      =
target=3D_blank>gi|47848450</A>&nbsp;&nbsp;&nbsp;&nbsp;<B>Mass:</B>&nbsp;=
13406&nbsp;&nbsp;&nbsp;&nbsp;<B>Score:</B>&nbsp;35&nbsp;&nbsp;&nbsp;&nbsp=
;&nbsp;<B>Expect:</B>&nbsp;5.3e+002&nbsp;&nbsp;<B>Matches:</B>&nbsp;4</TT=
></TD></TR>
  <TR>
    <TD>&nbsp;</TD>
    <TD noWrap><TT>hypothetical protein [Oryza sativa Japonica=20
  Group]</TT></TD></TR></TBODY></TABLE>
<TABLE border=3D0 cellSpacing=3D0 cellPadding=3D0>
  <TBODY>
  <TR>
    <TD><TT>&nbsp;&nbsp;&nbsp;&nbsp;&nbsp;&nbsp;</TT></TD>
    <TD align=3Dright><TT><B>Observed&nbsp;&nbsp;</B></TT></TD>
    <TD noWrap align=3Dright><TT><B>Mr(expt)&nbsp;&nbsp;</B></TT></TD>
    <TD noWrap align=3Dright><TT><B>Mr(calc)&nbsp;&nbsp;</B></TT></TD>
    <TD align=3Dright><TT><B>&nbsp;ppm&nbsp;&nbsp;</B></TT></TD>
    <TD align=3Dright><TT><B>Start&nbsp;</B></TT></TD>
    <TD align=3Dright><TT><B>&nbsp;</B></TT></TD>
    <TD align=3Dright><TT><B>End&nbsp;</B></TT></TD>
    <TD align=3Dright><TT><B>Miss&nbsp;</B></TT></TD>
    <TD align=3Dright><TT><B>Ions&nbsp;</B></TT></TD>
    <TD><TT><B>&nbsp;Peptide</B></TT></TD></TR>
  <TR>
    <TD align=3Dright>&nbsp;</TD>
    <TD align=3Dright><TT>2231.0879&nbsp;&nbsp;</TT></TD>
    <TD align=3Dright><TT>2230.0806&nbsp;&nbsp;</TT></TD>
    <TD align=3Dright><TT>2230.1203&nbsp;&nbsp;</TT></TD>
    <TD noWrap align=3Dright><TT>-17.80&nbsp;</TT></TD>
    <TD align=3Dright><TT>64&nbsp;</TT></TD>
    <TD noWrap align=3Dright><TT>-&nbsp;</TT></TD>
    <TD align=3Dright><TT>85&nbsp;</TT></TD>
    <TD align=3Dright><TT>1&nbsp;&nbsp;</TT></TD>
    <TD noWrap align=3Dright><TT>---&nbsp;&nbsp;</TT></TD>
    <TD noWrap><TT>&nbsp;K.GVHGQDSGEERHTGVAVVGAIR.G</TT></TD></TR>
  <TR>
    <TD align=3Dright>&nbsp;</TD>
    <TD align=3Dright><TT>2749.1860&nbsp;&nbsp;</TT></TD>
    <TD align=3Dright><TT>2748.1787&nbsp;&nbsp;</TT></TD>
    <TD align=3Dright><TT>2748.2384&nbsp;&nbsp;</TT></TD>
    <TD noWrap align=3Dright><TT>-21.73&nbsp;</TT></TD>
    <TD align=3Dright><TT>33&nbsp;</TT></TD>
    <TD noWrap align=3Dright><TT>-&nbsp;</TT></TD>
    <TD align=3Dright><TT>56&nbsp;</TT></TD>
    <TD align=3Dright><TT>1&nbsp;&nbsp;</TT></TD>
    <TD noWrap align=3Dright><TT>---&nbsp;&nbsp;</TT></TD>
    <TD noWrap><TT>&nbsp;K.HSFLWGVHTPVASDTDSMMSREAR.R + 2 Oxidation=20
  (M)</TT></TD></TR>
  <TR>
    <TD align=3Dright>&nbsp;</TD>
    <TD align=3Dright><TT>2808.1958&nbsp;&nbsp;</TT></TD>
    <TD align=3Dright><TT>2807.1885&nbsp;&nbsp;</TT></TD>
    <TD align=3Dright><TT>2807.3234&nbsp;&nbsp;</TT></TD>
    <TD noWrap align=3Dright><TT>-48.03&nbsp;</TT></TD>
    <TD align=3Dright><TT>86&nbsp;</TT></TD>
    <TD noWrap align=3Dright><TT>-&nbsp;</TT></TD>
    <TD align=3Dright><TT>111&nbsp;</TT></TD>
    <TD align=3Dright><TT>0&nbsp;&nbsp;</TT></TD>
    <TD noWrap align=3Dright><TT>---&nbsp;&nbsp;</TT></TD>
    <TD noWrap><TT>&nbsp;R.GGSTHPMISVFVTHCIWMAYISGGEK.G</TT></TD></TR>
  <TR>
    <TD align=3Dright>&nbsp;</TD>
    <TD align=3Dright><TT>2808.1958&nbsp;&nbsp;</TT></TD>
    <TD align=3Dright><TT>2807.1885&nbsp;&nbsp;</TT></TD>
    <TD align=3Dright><TT>2807.3234&nbsp;&nbsp;</TT></TD>
    <TD noWrap align=3Dright><TT>-48.03&nbsp;</TT></TD>
    <TD align=3Dright><TT>86&nbsp;</TT></TD>
    <TD noWrap align=3Dright><TT>-&nbsp;</TT></TD>
    <TD align=3Dright><TT>111&nbsp;</TT></TD>
    <TD align=3Dright><TT>0&nbsp;&nbsp;</TT></TD>
    <TD noWrap align=3Dright><TT>---&nbsp;&nbsp;</TT></TD>
    <TD=20
noWrap><TT>&nbsp;R.GGSTHPMISVFVTHCIWMAYISGGEK.G</TT></TD></TR></TBODY></T=
ABLE>
<TABLE border=3D0 cellSpacing=3D0>
  <TBODY>
  <TR>
    <TD><TT>&nbsp;&nbsp;&nbsp;&nbsp;&nbsp;&nbsp;</TT></TD>
    <TD><TT><B>No match to: </B>788.3639, 825.0363, 829.3301, 842.4511,=20
      856.4704, 870.4869, 1018.5182, 1269.5382, 1269.5382, 1285.5066, =
1287.5789,=20
      1287.5789, 1370.5706, 1370.5706, 1400.5880, 1400.5880, 1554.6041,=20
      1554.6041, 1689.5541, 1689.5541, 2210.9668, 2225.9858, 2277.8896,=20
      2277.8896, 2481.0403, 2481.0403, 2663.2256,=20
2663.2256</TT></TD></TR></TBODY></TABLE><BR>
<TABLE border=3D0 cellSpacing=3D0>
  <TBODY>
  <TR>
    <TD><TT><B><A name=3DHit28>28.</A>&nbsp;&nbsp;&nbsp;</B></TT></TD>
    <TD noWrap><TT><A=20
      =
href=3D"http://zxw-pc/mascot/cgi/protein_view.pl?file=3D../data/20121225/=
F002405.dat&amp;hit=3D28"=20
      =
target=3D_blank>gi|255628419</A>&nbsp;&nbsp;&nbsp;&nbsp;<B>Mass:</B>&nbsp=
;15562&nbsp;&nbsp;&nbsp;&nbsp;<B>Score:</B>&nbsp;35&nbsp;&nbsp;&nbsp;&nbs=
p;&nbsp;<B>Expect:</B>&nbsp;5.5e+002&nbsp;&nbsp;<B>Matches:</B>&nbsp;5</T=
T></TD></TR>
  <TR>
    <TD>&nbsp;</TD>
    <TD noWrap><TT>unknown [Glycine max]</TT></TD></TR></TBODY></TABLE>
<TABLE border=3D0 cellSpacing=3D0 cellPadding=3D0>
  <TBODY>
  <TR>
    <TD><TT>&nbsp;&nbsp;&nbsp;&nbsp;&nbsp;&nbsp;</TT></TD>
    <TD align=3Dright><TT><B>Observed&nbsp;&nbsp;</B></TT></TD>
    <TD noWrap align=3Dright><TT><B>Mr(expt)&nbsp;&nbsp;</B></TT></TD>
    <TD noWrap align=3Dright><TT><B>Mr(calc)&nbsp;&nbsp;</B></TT></TD>
    <TD align=3Dright><TT><B>&nbsp;ppm&nbsp;&nbsp;</B></TT></TD>
    <TD align=3Dright><TT><B>Start&nbsp;</B></TT></TD>
    <TD align=3Dright><TT><B>&nbsp;</B></TT></TD>
    <TD align=3Dright><TT><B>End&nbsp;</B></TT></TD>
    <TD align=3Dright><TT><B>Miss&nbsp;</B></TT></TD>
    <TD align=3Dright><TT><B>Ions&nbsp;</B></TT></TD>
    <TD><TT><B>&nbsp;Peptide</B></TT></TD></TR>
  <TR>
    <TD align=3Dright>&nbsp;</TD>
    <TD align=3Dright><TT>842.4511&nbsp;&nbsp;</TT></TD>
    <TD align=3Dright><TT>841.4438&nbsp;&nbsp;</TT></TD>
    <TD align=3Dright><TT>841.4810&nbsp;&nbsp;</TT></TD>
    <TD noWrap align=3Dright><TT>-44.28&nbsp;</TT></TD>
    <TD align=3Dright><TT>75&nbsp;</TT></TD>
    <TD noWrap align=3Dright><TT>-&nbsp;</TT></TD>
    <TD align=3Dright><TT>81&nbsp;</TT></TD>
    <TD align=3Dright><TT>0&nbsp;&nbsp;</TT></TD>
    <TD noWrap align=3Dright><TT>---&nbsp;&nbsp;</TT></TD>
    <TD noWrap><TT>&nbsp;K.FVVHNVK.D</TT></TD></TR>
  <TR>
    <TD align=3Dright>&nbsp;</TD>
    <TD align=3Dright><TT>1018.5182&nbsp;&nbsp;</TT></TD>
    <TD align=3Dright><TT>1017.5109&nbsp;&nbsp;</TT></TD>
    <TD align=3Dright><TT>1017.5356&nbsp;&nbsp;</TT></TD>
    <TD noWrap align=3Dright><TT>-24.22&nbsp;</TT></TD>
    <TD align=3Dright><TT>18&nbsp;</TT></TD>
    <TD noWrap align=3Dright><TT>-&nbsp;</TT></TD>
    <TD align=3Dright><TT>25&nbsp;</TT></TD>
    <TD align=3Dright><TT>0&nbsp;&nbsp;</TT></TD>
    <TD noWrap align=3Dright><TT>---&nbsp;&nbsp;</TT></TD>
    <TD noWrap><TT>&nbsp;K.FIRPQSDR.K</TT></TD></TR>
  <TR>
    <TD align=3Dright>&nbsp;</TD>
    <TD align=3Dright><TT>1287.5789&nbsp;&nbsp;</TT></TD>
    <TD align=3Dright><TT>1286.5716&nbsp;&nbsp;</TT></TD>
    <TD align=3Dright><TT>1286.6111&nbsp;&nbsp;</TT></TD>
    <TD noWrap align=3Dright><TT>-30.68&nbsp;</TT></TD>
    <TD align=3Dright><TT>82&nbsp;</TT></TD>
    <TD noWrap align=3Dright><TT>-&nbsp;</TT></TD>
    <TD align=3Dright><TT>91&nbsp;</TT></TD>
    <TD align=3Dright><TT>0&nbsp;&nbsp;</TT></TD>
    <TD noWrap align=3Dright><TT>---&nbsp;&nbsp;</TT></TD>
    <TD noWrap><TT>&nbsp;K.DLELLMMHNR.T + Oxidation (M)</TT></TD></TR>
  <TR>
    <TD align=3Dright>&nbsp;</TD>
    <TD align=3Dright><TT>1287.5789&nbsp;&nbsp;</TT></TD>
    <TD align=3Dright><TT>1286.5716&nbsp;&nbsp;</TT></TD>
    <TD align=3Dright><TT>1286.6111&nbsp;&nbsp;</TT></TD>
    <TD noWrap align=3Dright><TT>-30.68&nbsp;</TT></TD>
    <TD align=3Dright><TT>82&nbsp;</TT></TD>
    <TD noWrap align=3Dright><TT>-&nbsp;</TT></TD>
    <TD align=3Dright><TT>91&nbsp;</TT></TD>
    <TD align=3Dright><TT>0&nbsp;&nbsp;</TT></TD>
    <TD noWrap align=3Dright><TT>---&nbsp;&nbsp;</TT></TD>
    <TD noWrap><TT>&nbsp;K.DLELLMMHNR.T + Oxidation (M)</TT></TD></TR>
  <TR>
    <TD align=3Dright>&nbsp;</TD>
    <TD align=3Dright><TT>2749.1860&nbsp;&nbsp;</TT></TD>
    <TD align=3Dright><TT>2748.1787&nbsp;&nbsp;</TT></TD>
    <TD align=3Dright><TT>2748.2782&nbsp;&nbsp;</TT></TD>
    <TD noWrap align=3Dright><TT>-36.18&nbsp;</TT></TD>
    <TD align=3Dright><TT>82&nbsp;</TT></TD>
    <TD noWrap align=3Dright><TT>-&nbsp;</TT></TD>
    <TD align=3Dright><TT>104&nbsp;</TT></TD>
    <TD align=3Dright><TT>1&nbsp;&nbsp;</TT></TD>
    <TD noWrap align=3Dright><TT>---&nbsp;&nbsp;</TT></TD>
    <TD noWrap><TT>&nbsp;K.DLELLMMHNRTYCAEIAHNVSTR.K + 2 Oxidation=20
  (M)</TT></TD></TR></TBODY></TABLE>
<TABLE border=3D0 cellSpacing=3D0>
  <TBODY>
  <TR>
    <TD><TT>&nbsp;&nbsp;&nbsp;&nbsp;&nbsp;&nbsp;</TT></TD>
    <TD><TT><B>No match to: </B>788.3639, 825.0363, 829.3301, 856.4704,=20
      870.4869, 1269.5382, 1269.5382, 1285.5066, 1370.5706, 1370.5706,=20
      1400.5880, 1400.5880, 1554.6041, 1554.6041, 1689.5541, 1689.5541,=20
      2210.9668, 2225.9858, 2231.0879, 2277.8896, 2277.8896, 2481.0403,=20
      2481.0403, 2663.2256, 2663.2256, 2808.1958,=20
2808.1958</TT></TD></TR></TBODY></TABLE><BR>
<TABLE border=3D0 cellSpacing=3D0>
  <TBODY>
  <TR>
    <TD><TT><B><A name=3DHit29>29.</A>&nbsp;&nbsp;&nbsp;</B></TT></TD>
    <TD noWrap><TT><A=20
      =
href=3D"http://zxw-pc/mascot/cgi/protein_view.pl?file=3D../data/20121225/=
F002405.dat&amp;hit=3D29"=20
      =
target=3D_blank>gi|255627085</A>&nbsp;&nbsp;&nbsp;&nbsp;<B>Mass:</B>&nbsp=
;15590&nbsp;&nbsp;&nbsp;&nbsp;<B>Score:</B>&nbsp;35&nbsp;&nbsp;&nbsp;&nbs=
p;&nbsp;<B>Expect:</B>&nbsp;5.5e+002&nbsp;&nbsp;<B>Matches:</B>&nbsp;5</T=
T></TD></TR>
  <TR>
    <TD>&nbsp;</TD>
    <TD noWrap><TT>unknown [Glycine max]</TT></TD></TR></TBODY></TABLE>
<TABLE border=3D0 cellSpacing=3D0 cellPadding=3D0>
  <TBODY>
  <TR>
    <TD><TT>&nbsp;&nbsp;&nbsp;&nbsp;&nbsp;&nbsp;</TT></TD>
    <TD align=3Dright><TT><B>Observed&nbsp;&nbsp;</B></TT></TD>
    <TD noWrap align=3Dright><TT><B>Mr(expt)&nbsp;&nbsp;</B></TT></TD>
    <TD noWrap align=3Dright><TT><B>Mr(calc)&nbsp;&nbsp;</B></TT></TD>
    <TD align=3Dright><TT><B>&nbsp;ppm&nbsp;&nbsp;</B></TT></TD>
    <TD align=3Dright><TT><B>Start&nbsp;</B></TT></TD>
    <TD align=3Dright><TT><B>&nbsp;</B></TT></TD>
    <TD align=3Dright><TT><B>End&nbsp;</B></TT></TD>
    <TD align=3Dright><TT><B>Miss&nbsp;</B></TT></TD>
    <TD align=3Dright><TT><B>Ions&nbsp;</B></TT></TD>
    <TD><TT><B>&nbsp;Peptide</B></TT></TD></TR>
  <TR>
    <TD align=3Dright>&nbsp;</TD>
    <TD align=3Dright><TT>842.4511&nbsp;&nbsp;</TT></TD>
    <TD align=3Dright><TT>841.4438&nbsp;&nbsp;</TT></TD>
    <TD align=3Dright><TT>841.4810&nbsp;&nbsp;</TT></TD>
    <TD noWrap align=3Dright><TT>-44.28&nbsp;</TT></TD>
    <TD align=3Dright><TT>75&nbsp;</TT></TD>
    <TD noWrap align=3Dright><TT>-&nbsp;</TT></TD>
    <TD align=3Dright><TT>81&nbsp;</TT></TD>
    <TD align=3Dright><TT>0&nbsp;&nbsp;</TT></TD>
    <TD noWrap align=3Dright><TT>---&nbsp;&nbsp;</TT></TD>
    <TD noWrap><TT>&nbsp;K.FVVHNVK.D</TT></TD></TR>
  <TR>
    <TD align=3Dright>&nbsp;</TD>
    <TD align=3Dright><TT>1018.5182&nbsp;&nbsp;</TT></TD>
    <TD align=3Dright><TT>1017.5109&nbsp;&nbsp;</TT></TD>
    <TD align=3Dright><TT>1017.5356&nbsp;&nbsp;</TT></TD>
    <TD noWrap align=3Dright><TT>-24.22&nbsp;</TT></TD>
    <TD align=3Dright><TT>18&nbsp;</TT></TD>
    <TD noWrap align=3Dright><TT>-&nbsp;</TT></TD>
    <TD align=3Dright><TT>25&nbsp;</TT></TD>
    <TD align=3Dright><TT>0&nbsp;&nbsp;</TT></TD>
    <TD noWrap align=3Dright><TT>---&nbsp;&nbsp;</TT></TD>
    <TD noWrap><TT>&nbsp;K.FIRPQSDR.K</TT></TD></TR>
  <TR>
    <TD align=3Dright>&nbsp;</TD>
    <TD align=3Dright><TT>1287.5789&nbsp;&nbsp;</TT></TD>
    <TD align=3Dright><TT>1286.5716&nbsp;&nbsp;</TT></TD>
    <TD align=3Dright><TT>1286.6111&nbsp;&nbsp;</TT></TD>
    <TD noWrap align=3Dright><TT>-30.68&nbsp;</TT></TD>
    <TD align=3Dright><TT>82&nbsp;</TT></TD>
    <TD noWrap align=3Dright><TT>-&nbsp;</TT></TD>
    <TD align=3Dright><TT>91&nbsp;</TT></TD>
    <TD align=3Dright><TT>0&nbsp;&nbsp;</TT></TD>
    <TD noWrap align=3Dright><TT>---&nbsp;&nbsp;</TT></TD>
    <TD noWrap><TT>&nbsp;K.DLELLMMHNR.T + Oxidation (M)</TT></TD></TR>
  <TR>
    <TD align=3Dright>&nbsp;</TD>
    <TD align=3Dright><TT>1287.5789&nbsp;&nbsp;</TT></TD>
    <TD align=3Dright><TT>1286.5716&nbsp;&nbsp;</TT></TD>
    <TD align=3Dright><TT>1286.6111&nbsp;&nbsp;</TT></TD>
    <TD noWrap align=3Dright><TT>-30.68&nbsp;</TT></TD>
    <TD align=3Dright><TT>82&nbsp;</TT></TD>
    <TD noWrap align=3Dright><TT>-&nbsp;</TT></TD>
    <TD align=3Dright><TT>91&nbsp;</TT></TD>
    <TD align=3Dright><TT>0&nbsp;&nbsp;</TT></TD>
    <TD noWrap align=3Dright><TT>---&nbsp;&nbsp;</TT></TD>
    <TD noWrap><TT>&nbsp;K.DLELLMMHNR.T + Oxidation (M)</TT></TD></TR>
  <TR>
    <TD align=3Dright>&nbsp;</TD>
    <TD align=3Dright><TT>2749.1860&nbsp;&nbsp;</TT></TD>
    <TD align=3Dright><TT>2748.1787&nbsp;&nbsp;</TT></TD>
    <TD align=3Dright><TT>2748.2782&nbsp;&nbsp;</TT></TD>
    <TD noWrap align=3Dright><TT>-36.18&nbsp;</TT></TD>
    <TD align=3Dright><TT>82&nbsp;</TT></TD>
    <TD noWrap align=3Dright><TT>-&nbsp;</TT></TD>
    <TD align=3Dright><TT>104&nbsp;</TT></TD>
    <TD align=3Dright><TT>1&nbsp;&nbsp;</TT></TD>
    <TD noWrap align=3Dright><TT>---&nbsp;&nbsp;</TT></TD>
    <TD noWrap><TT>&nbsp;K.DLELLMMHNRTYCAEIAHNVSTR.K + 2 Oxidation=20
  (M)</TT></TD></TR></TBODY></TABLE>
<TABLE border=3D0 cellSpacing=3D0>
  <TBODY>
  <TR>
    <TD><TT>&nbsp;&nbsp;&nbsp;&nbsp;&nbsp;&nbsp;</TT></TD>
    <TD><TT><B>No match to: </B>788.3639, 825.0363, 829.3301, 856.4704,=20
      870.4869, 1269.5382, 1269.5382, 1285.5066, 1370.5706, 1370.5706,=20
      1400.5880, 1400.5880, 1554.6041, 1554.6041, 1689.5541, 1689.5541,=20
      2210.9668, 2225.9858, 2231.0879, 2277.8896, 2277.8896, 2481.0403,=20
      2481.0403, 2663.2256, 2663.2256, 2808.1958,=20
2808.1958</TT></TD></TR></TBODY></TABLE><BR>
<TABLE border=3D0 cellSpacing=3D0>
  <TBODY>
  <TR>
    <TD><TT><B><A name=3DHit30>30.</A>&nbsp;&nbsp;&nbsp;</B></TT></TD>
    <TD noWrap><TT><A=20
      =
href=3D"http://zxw-pc/mascot/cgi/protein_view.pl?file=3D../data/20121225/=
F002405.dat&amp;hit=3D30"=20
      =
target=3D_blank>gi|225433646</A>&nbsp;&nbsp;&nbsp;&nbsp;<B>Mass:</B>&nbsp=
;25860&nbsp;&nbsp;&nbsp;&nbsp;<B>Score:</B>&nbsp;35&nbsp;&nbsp;&nbsp;&nbs=
p;&nbsp;<B>Expect:</B>&nbsp;5.5e+002&nbsp;&nbsp;<B>Matches:</B>&nbsp;4</T=
T></TD></TR>
  <TR>
    <TD>&nbsp;</TD>
    <TD noWrap><TT>PREDICTED: hypothetical protein isoform 1 [Vitis=20
      vinifera]</TT></TD></TR></TBODY></TABLE>
<TABLE border=3D0 cellSpacing=3D0 cellPadding=3D0>
  <TBODY>
  <TR>
    <TD><TT>&nbsp;&nbsp;&nbsp;&nbsp;&nbsp;&nbsp;</TT></TD>
    <TD align=3Dright><TT><B>Observed&nbsp;&nbsp;</B></TT></TD>
    <TD noWrap align=3Dright><TT><B>Mr(expt)&nbsp;&nbsp;</B></TT></TD>
    <TD noWrap align=3Dright><TT><B>Mr(calc)&nbsp;&nbsp;</B></TT></TD>
    <TD align=3Dright><TT><B>&nbsp;ppm&nbsp;&nbsp;</B></TT></TD>
    <TD align=3Dright><TT><B>Start&nbsp;</B></TT></TD>
    <TD align=3Dright><TT><B>&nbsp;</B></TT></TD>
    <TD align=3Dright><TT><B>End&nbsp;</B></TT></TD>
    <TD align=3Dright><TT><B>Miss&nbsp;</B></TT></TD>
    <TD align=3Dright><TT><B>Ions&nbsp;</B></TT></TD>
    <TD><TT><B>&nbsp;Peptide</B></TT></TD></TR>
  <TR>
    <TD align=3Dright>&nbsp;</TD>
    <TD align=3Dright><TT>788.3639&nbsp;&nbsp;</TT></TD>
    <TD align=3Dright><TT>787.3566&nbsp;&nbsp;</TT></TD>
    <TD align=3Dright><TT>787.4188&nbsp;&nbsp;</TT></TD>
    <TD noWrap align=3Dright><TT>-78.97&nbsp;</TT></TD>
    <TD align=3Dright><TT>203&nbsp;</TT></TD>
    <TD noWrap align=3Dright><TT>-&nbsp;</TT></TD>
    <TD align=3Dright><TT>209&nbsp;</TT></TD>
    <TD align=3Dright><TT>0&nbsp;&nbsp;</TT></TD>
    <TD noWrap align=3Dright><TT>---&nbsp;&nbsp;</TT></TD>
    <TD noWrap><TT>&nbsp;K.AELSVNR.V</TT></TD></TR>
  <TR>
    <TD align=3Dright>&nbsp;</TD>
    <TD align=3Dright><TT>2210.9668&nbsp;&nbsp;</TT></TD>
    <TD align=3Dright><TT>2209.9595&nbsp;&nbsp;</TT></TD>
    <TD align=3Dright><TT>2209.9613&nbsp;&nbsp;</TT></TD>
    <TD noWrap align=3Dright><TT>-0.79&nbsp;</TT></TD>
    <TD align=3Dright><TT>11&nbsp;</TT></TD>
    <TD noWrap align=3Dright><TT>-&nbsp;</TT></TD>
    <TD align=3Dright><TT>28&nbsp;</TT></TD>
    <TD align=3Dright><TT>0&nbsp;&nbsp;</TT></TD>
    <TD noWrap align=3Dright><TT>---&nbsp;&nbsp;</TT></TD>
    <TD noWrap><TT>&nbsp;K.VTEFSIMEDEEGEEYLFK.V + Oxidation =
(M)</TT></TD></TR>
  <TR>
    <TD align=3Dright>&nbsp;</TD>
    <TD align=3Dright><TT>2225.9858&nbsp;&nbsp;</TT></TD>
    <TD align=3Dright><TT>2224.9785&nbsp;&nbsp;</TT></TD>
    <TD align=3Dright><TT>2225.0886&nbsp;&nbsp;</TT></TD>
    <TD noWrap align=3Dright><TT>-49.45&nbsp;</TT></TD>
    <TD align=3Dright><TT>57&nbsp;</TT></TD>
    <TD noWrap align=3Dright><TT>-&nbsp;</TT></TD>
    <TD align=3Dright><TT>76&nbsp;</TT></TD>
    <TD align=3Dright><TT>1&nbsp;&nbsp;</TT></TD>
    <TD noWrap align=3Dright><TT>---&nbsp;&nbsp;</TT></TD>
    <TD noWrap><TT>&nbsp;K.ATIGVEFQTQSMEIDGKEVK.A + Oxidation =
(M)</TT></TD></TR>
  <TR>
    <TD align=3Dright>&nbsp;</TD>
    <TD align=3Dright><TT>2231.0879&nbsp;&nbsp;</TT></TD>
    <TD align=3Dright><TT>2230.0806&nbsp;&nbsp;</TT></TD>
    <TD align=3Dright><TT>2230.1746&nbsp;&nbsp;</TT></TD>
    <TD noWrap align=3Dright><TT>-42.14&nbsp;</TT></TD>
    <TD align=3Dright><TT>90&nbsp;</TT></TD>
    <TD noWrap align=3Dright><TT>-&nbsp;</TT></TD>
    <TD align=3Dright><TT>110&nbsp;</TT></TD>
    <TD align=3Dright><TT>1&nbsp;&nbsp;</TT></TD>
    <TD noWrap align=3Dright><TT>---&nbsp;&nbsp;</TT></TD>
    <TD =
noWrap><TT>&nbsp;R.AVTSAYYRGAVGALVVYDISR.R</TT></TD></TR></TBODY></TABLE>=

<TABLE border=3D0 cellSpacing=3D0>
  <TBODY>
  <TR>
    <TD><TT>&nbsp;&nbsp;&nbsp;&nbsp;&nbsp;&nbsp;</TT></TD>
    <TD><TT><B>No match to: </B>825.0363, 829.3301, 842.4511, 856.4704,=20
      870.4869, 1018.5182, 1269.5382, 1269.5382, 1285.5066, 1287.5789,=20
      1287.5789, 1370.5706, 1370.5706, 1400.5880, 1400.5880, 1554.6041,=20
      1554.6041, 1689.5541, 1689.5541, 2277.8896, 2277.8896, 2481.0403,=20
      2481.0403, 2663.2256, 2663.2256, 2749.1860, 2808.1958,=20
  2808.1958</TT></TD></TR></TBODY></TABLE><BR>
<TABLE border=3D0 cellSpacing=3D0>
  <TBODY>
  <TR>
    <TD><TT><B><A name=3DHit31>31.</A>&nbsp;&nbsp;&nbsp;</B></TT></TD>
    <TD noWrap><TT><A=20
      =
href=3D"http://zxw-pc/mascot/cgi/protein_view.pl?file=3D../data/20121225/=
F002405.dat&amp;hit=3D31"=20
      =
target=3D_blank>gi|332189631</A>&nbsp;&nbsp;&nbsp;&nbsp;<B>Mass:</B>&nbsp=
;105087&nbsp;&nbsp;&nbsp;<B>Score:</B>&nbsp;35&nbsp;&nbsp;&nbsp;&nbsp;&nb=
sp;<B>Expect:</B>&nbsp;5.6e+002&nbsp;&nbsp;<B>Matches:</B>&nbsp;4</TT></T=
D></TR>
  <TR>
    <TD>&nbsp;</TD>
    <TD noWrap><TT>ubiquitin carboxyl-terminal hydrolase 2 [Arabidopsis=20
      thaliana]</TT></TD></TR></TBODY></TABLE>
<TABLE border=3D0 cellSpacing=3D0 cellPadding=3D0>
  <TBODY>
  <TR>
    <TD><TT>&nbsp;&nbsp;&nbsp;&nbsp;&nbsp;&nbsp;</TT></TD>
    <TD align=3Dright><TT><B>Observed&nbsp;&nbsp;</B></TT></TD>
    <TD noWrap align=3Dright><TT><B>Mr(expt)&nbsp;&nbsp;</B></TT></TD>
    <TD noWrap align=3Dright><TT><B>Mr(calc)&nbsp;&nbsp;</B></TT></TD>
    <TD align=3Dright><TT><B>&nbsp;ppm&nbsp;&nbsp;</B></TT></TD>
    <TD align=3Dright><TT><B>Start&nbsp;</B></TT></TD>
    <TD align=3Dright><TT><B>&nbsp;</B></TT></TD>
    <TD align=3Dright><TT><B>End&nbsp;</B></TT></TD>
    <TD align=3Dright><TT><B>Miss&nbsp;</B></TT></TD>
    <TD align=3Dright><TT><B>Ions&nbsp;</B></TT></TD>
    <TD><TT><B>&nbsp;Peptide</B></TT></TD></TR>
  <TR>
    <TD align=3Dright>&nbsp;</TD>
    <TD align=3Dright><TT>1400.5880&nbsp;&nbsp;</TT></TD>
    <TD align=3Dright><TT>1399.5807&nbsp;&nbsp;</TT></TD>
    <TD align=3Dright><TT>1399.6691&nbsp;&nbsp;</TT></TD>
    <TD noWrap align=3Dright><TT>-63.16&nbsp;</TT></TD>
    <TD align=3Dright><TT>801&nbsp;</TT></TD>
    <TD noWrap align=3Dright><TT>-&nbsp;</TT></TD>
    <TD align=3Dright><TT>813&nbsp;</TT></TD>
    <TD align=3Dright><TT>1&nbsp;&nbsp;</TT></TD>
    <TD noWrap align=3Dright><TT>---&nbsp;&nbsp;</TT></TD>
    <TD noWrap><TT>&nbsp;K.AARIHSADESESK.G</TT></TD></TR>
  <TR>
    <TD align=3Dright>&nbsp;</TD>
    <TD align=3Dright><TT>1400.5880&nbsp;&nbsp;</TT></TD>
    <TD align=3Dright><TT>1399.5807&nbsp;&nbsp;</TT></TD>
    <TD align=3Dright><TT>1399.7056&nbsp;&nbsp;</TT></TD>
    <TD noWrap align=3Dright><TT>-89.18&nbsp;</TT></TD>
    <TD align=3Dright><TT>262&nbsp;</TT></TD>
    <TD noWrap align=3Dright><TT>-&nbsp;</TT></TD>
    <TD align=3Dright><TT>276&nbsp;</TT></TD>
    <TD align=3Dright><TT>0&nbsp;&nbsp;</TT></TD>
    <TD noWrap align=3Dright><TT>---&nbsp;&nbsp;</TT></TD>
    <TD noWrap><TT>&nbsp;K.ENGSGVGGPLASSLR.K</TT></TD></TR>
  <TR>
    <TD align=3Dright>&nbsp;</TD>
    <TD align=3Dright><TT>2277.8896&nbsp;&nbsp;</TT></TD>
    <TD align=3Dright><TT>2276.8823&nbsp;&nbsp;</TT></TD>
    <TD align=3Dright><TT>2277.0549&nbsp;&nbsp;</TT></TD>
    <TD noWrap align=3Dright><TT>-75.81&nbsp;</TT></TD>
    <TD align=3Dright><TT>918&nbsp;</TT></TD>
    <TD noWrap align=3Dright><TT>-&nbsp;</TT></TD>
    <TD align=3Dright><TT>937&nbsp;</TT></TD>
    <TD align=3Dright><TT>1&nbsp;&nbsp;</TT></TD>
    <TD noWrap align=3Dright><TT>---&nbsp;&nbsp;</TT></TD>
    <TD noWrap><TT>&nbsp;R.VKETDSSSTAWYNVSDAYVR.Q</TT></TD></TR>
  <TR>
    <TD align=3Dright>&nbsp;</TD>
    <TD align=3Dright><TT>2277.8896&nbsp;&nbsp;</TT></TD>
    <TD align=3Dright><TT>2276.8823&nbsp;&nbsp;</TT></TD>
    <TD align=3Dright><TT>2277.0549&nbsp;&nbsp;</TT></TD>
    <TD noWrap align=3Dright><TT>-75.81&nbsp;</TT></TD>
    <TD align=3Dright><TT>918&nbsp;</TT></TD>
    <TD noWrap align=3Dright><TT>-&nbsp;</TT></TD>
    <TD align=3Dright><TT>937&nbsp;</TT></TD>
    <TD align=3Dright><TT>1&nbsp;&nbsp;</TT></TD>
    <TD noWrap align=3Dright><TT>25&nbsp;&nbsp;</TT></TD>
    <TD =
noWrap><TT>&nbsp;R.VKETDSSSTAWYNVSDAYVR.Q</TT></TD></TR></TBODY></TABLE>
<TABLE border=3D0 cellSpacing=3D0>
  <TBODY>
  <TR>
    <TD><TT>&nbsp;&nbsp;&nbsp;&nbsp;&nbsp;&nbsp;</TT></TD>
    <TD><TT><B>No match to: </B>788.3639, 825.0363, 829.3301, 842.4511,=20
      856.4704, 870.4869, 1018.5182, 1269.5382, 1269.5382, 1285.5066, =
1287.5789,=20
      1287.5789, 1370.5706, 1370.5706, 1554.6041, 1554.6041, 1689.5541,=20
      1689.5541, 2210.9668, 2225.9858, 2231.0879, 2481.0403, 2481.0403,=20
      2663.2256, 2663.2256, 2749.1860, 2808.1958,=20
2808.1958</TT></TD></TR></TBODY></TABLE><BR>
<TABLE border=3D0 cellSpacing=3D0>
  <TBODY>
  <TR>
    <TD><TT><B><A name=3DHit32>32.</A>&nbsp;&nbsp;&nbsp;</B></TT></TD>
    <TD noWrap><TT><A=20
      =
href=3D"http://zxw-pc/mascot/cgi/protein_view.pl?file=3D../data/20121225/=
F002405.dat&amp;hit=3D32"=20
      =
target=3D_blank>gi|62901383</A>&nbsp;&nbsp;&nbsp;&nbsp;<B>Mass:</B>&nbsp;=
105087&nbsp;&nbsp;&nbsp;<B>Score:</B>&nbsp;35&nbsp;&nbsp;&nbsp;&nbsp;&nbs=
p;<B>Expect:</B>&nbsp;5.6e+002&nbsp;&nbsp;<B>Matches:</B>&nbsp;4</TT></TD=
></TR>
  <TR>
    <TD>&nbsp;</TD>
    <TD noWrap><TT>RecName: Full=3DUbiquitin carboxyl-terminal hydrolase =
2;=20
      AltName: Full=3DDeubiquitinating enzyme 2; Short=3DAtUBP2; =
AltName:=20
      Full=3DUbiquitin thiolesterase 2; AltName:=20
      Full=3DUbiquitin-specific-processing protease =
2</TT></TD></TR></TBODY></TABLE>
<TABLE border=3D0 cellSpacing=3D0 cellPadding=3D0>
  <TBODY>
  <TR>
    <TD><TT>&nbsp;&nbsp;&nbsp;&nbsp;&nbsp;&nbsp;</TT></TD>
    <TD align=3Dright><TT><B>Observed&nbsp;&nbsp;</B></TT></TD>
    <TD noWrap align=3Dright><TT><B>Mr(expt)&nbsp;&nbsp;</B></TT></TD>
    <TD noWrap align=3Dright><TT><B>Mr(calc)&nbsp;&nbsp;</B></TT></TD>
    <TD align=3Dright><TT><B>&nbsp;ppm&nbsp;&nbsp;</B></TT></TD>
    <TD align=3Dright><TT><B>Start&nbsp;</B></TT></TD>
    <TD align=3Dright><TT><B>&nbsp;</B></TT></TD>
    <TD align=3Dright><TT><B>End&nbsp;</B></TT></TD>
    <TD align=3Dright><TT><B>Miss&nbsp;</B></TT></TD>
    <TD align=3Dright><TT><B>Ions&nbsp;</B></TT></TD>
    <TD><TT><B>&nbsp;Peptide</B></TT></TD></TR>
  <TR>
    <TD align=3Dright>&nbsp;</TD>
    <TD align=3Dright><TT>1400.5880&nbsp;&nbsp;</TT></TD>
    <TD align=3Dright><TT>1399.5807&nbsp;&nbsp;</TT></TD>
    <TD align=3Dright><TT>1399.6691&nbsp;&nbsp;</TT></TD>
    <TD noWrap align=3Dright><TT>-63.16&nbsp;</TT></TD>
    <TD align=3Dright><TT>801&nbsp;</TT></TD>
    <TD noWrap align=3Dright><TT>-&nbsp;</TT></TD>
    <TD align=3Dright><TT>813&nbsp;</TT></TD>
    <TD align=3Dright><TT>1&nbsp;&nbsp;</TT></TD>
    <TD noWrap align=3Dright><TT>---&nbsp;&nbsp;</TT></TD>
    <TD noWrap><TT>&nbsp;K.AARIHSADESESK.G</TT></TD></TR>
  <TR>
    <TD align=3Dright>&nbsp;</TD>
    <TD align=3Dright><TT>1400.5880&nbsp;&nbsp;</TT></TD>
    <TD align=3Dright><TT>1399.5807&nbsp;&nbsp;</TT></TD>
    <TD align=3Dright><TT>1399.7056&nbsp;&nbsp;</TT></TD>
    <TD noWrap align=3Dright><TT>-89.18&nbsp;</TT></TD>
    <TD align=3Dright><TT>262&nbsp;</TT></TD>
    <TD noWrap align=3Dright><TT>-&nbsp;</TT></TD>
    <TD align=3Dright><TT>276&nbsp;</TT></TD>
    <TD align=3Dright><TT>0&nbsp;&nbsp;</TT></TD>
    <TD noWrap align=3Dright><TT>---&nbsp;&nbsp;</TT></TD>
    <TD noWrap><TT>&nbsp;K.ENGSGVGGPLASSLR.K</TT></TD></TR>
  <TR>
    <TD align=3Dright>&nbsp;</TD>
    <TD align=3Dright><TT>2277.8896&nbsp;&nbsp;</TT></TD>
    <TD align=3Dright><TT>2276.8823&nbsp;&nbsp;</TT></TD>
    <TD align=3Dright><TT>2277.0549&nbsp;&nbsp;</TT></TD>
    <TD noWrap align=3Dright><TT>-75.81&nbsp;</TT></TD>
    <TD align=3Dright><TT>918&nbsp;</TT></TD>
    <TD noWrap align=3Dright><TT>-&nbsp;</TT></TD>
    <TD align=3Dright><TT>937&nbsp;</TT></TD>
    <TD align=3Dright><TT>1&nbsp;&nbsp;</TT></TD>
    <TD noWrap align=3Dright><TT>---&nbsp;&nbsp;</TT></TD>
    <TD noWrap><TT>&nbsp;R.VKETDSSSTAWYNVSDAYVR.Q</TT></TD></TR>
  <TR>
    <TD align=3Dright>&nbsp;</TD>
    <TD align=3Dright><TT>2277.8896&nbsp;&nbsp;</TT></TD>
    <TD align=3Dright><TT>2276.8823&nbsp;&nbsp;</TT></TD>
    <TD align=3Dright><TT>2277.0549&nbsp;&nbsp;</TT></TD>
    <TD noWrap align=3Dright><TT>-75.81&nbsp;</TT></TD>
    <TD align=3Dright><TT>918&nbsp;</TT></TD>
    <TD noWrap align=3Dright><TT>-&nbsp;</TT></TD>
    <TD align=3Dright><TT>937&nbsp;</TT></TD>
    <TD align=3Dright><TT>1&nbsp;&nbsp;</TT></TD>
    <TD noWrap align=3Dright><TT>25&nbsp;&nbsp;</TT></TD>
    <TD =
noWrap><TT>&nbsp;R.VKETDSSSTAWYNVSDAYVR.Q</TT></TD></TR></TBODY></TABLE>
<TABLE border=3D0 cellSpacing=3D0>
  <TBODY>
  <TR>
    <TD><TT>&nbsp;&nbsp;&nbsp;&nbsp;&nbsp;&nbsp;</TT></TD>
    <TD><TT><B>No match to: </B>788.3639, 825.0363, 829.3301, 842.4511,=20
      856.4704, 870.4869, 1018.5182, 1269.5382, 1269.5382, 1285.5066, =
1287.5789,=20
      1287.5789, 1370.5706, 1370.5706, 1554.6041, 1554.6041, 1689.5541,=20
      1689.5541, 2210.9668, 2225.9858, 2231.0879, 2481.0403, 2481.0403,=20
      2663.2256, 2663.2256, 2749.1860, 2808.1958,=20
2808.1958</TT></TD></TR></TBODY></TABLE><BR>
<TABLE border=3D0 cellSpacing=3D0>
  <TBODY>
  <TR>
    <TD><TT><B><A name=3DHit33>33.</A>&nbsp;&nbsp;&nbsp;</B></TT></TD>
    <TD noWrap><TT><A=20
      =
href=3D"http://zxw-pc/mascot/cgi/protein_view.pl?file=3D../data/20121225/=
F002405.dat&amp;hit=3D33"=20
      =
target=3D_blank>gi|18390446</A>&nbsp;&nbsp;&nbsp;&nbsp;<B>Mass:</B>&nbsp;=
105087&nbsp;&nbsp;&nbsp;<B>Score:</B>&nbsp;35&nbsp;&nbsp;&nbsp;&nbsp;&nbs=
p;<B>Expect:</B>&nbsp;5.6e+002&nbsp;&nbsp;<B>Matches:</B>&nbsp;4</TT></TD=
></TR>
  <TR>
    <TD>&nbsp;</TD>
    <TD noWrap><TT>ubiquitin carboxyl-terminal hydrolase 2 [Arabidopsis=20
      thaliana]</TT></TD></TR></TBODY></TABLE>
<TABLE border=3D0 cellSpacing=3D0 cellPadding=3D0>
  <TBODY>
  <TR>
    <TD><TT>&nbsp;&nbsp;&nbsp;&nbsp;&nbsp;&nbsp;</TT></TD>
    <TD align=3Dright><TT><B>Observed&nbsp;&nbsp;</B></TT></TD>
    <TD noWrap align=3Dright><TT><B>Mr(expt)&nbsp;&nbsp;</B></TT></TD>
    <TD noWrap align=3Dright><TT><B>Mr(calc)&nbsp;&nbsp;</B></TT></TD>
    <TD align=3Dright><TT><B>&nbsp;ppm&nbsp;&nbsp;</B></TT></TD>
    <TD align=3Dright><TT><B>Start&nbsp;</B></TT></TD>
    <TD align=3Dright><TT><B>&nbsp;</B></TT></TD>
    <TD align=3Dright><TT><B>End&nbsp;</B></TT></TD>
    <TD align=3Dright><TT><B>Miss&nbsp;</B></TT></TD>
    <TD align=3Dright><TT><B>Ions&nbsp;</B></TT></TD>
    <TD><TT><B>&nbsp;Peptide</B></TT></TD></TR>
  <TR>
    <TD align=3Dright>&nbsp;</TD>
    <TD align=3Dright><TT>1400.5880&nbsp;&nbsp;</TT></TD>
    <TD align=3Dright><TT>1399.5807&nbsp;&nbsp;</TT></TD>
    <TD align=3Dright><TT>1399.6691&nbsp;&nbsp;</TT></TD>
    <TD noWrap align=3Dright><TT>-63.16&nbsp;</TT></TD>
    <TD align=3Dright><TT>801&nbsp;</TT></TD>
    <TD noWrap align=3Dright><TT>-&nbsp;</TT></TD>
    <TD align=3Dright><TT>813&nbsp;</TT></TD>
    <TD align=3Dright><TT>1&nbsp;&nbsp;</TT></TD>
    <TD noWrap align=3Dright><TT>---&nbsp;&nbsp;</TT></TD>
    <TD noWrap><TT>&nbsp;K.AARIHSADESESK.G</TT></TD></TR>
  <TR>
    <TD align=3Dright>&nbsp;</TD>
    <TD align=3Dright><TT>1400.5880&nbsp;&nbsp;</TT></TD>
    <TD align=3Dright><TT>1399.5807&nbsp;&nbsp;</TT></TD>
    <TD align=3Dright><TT>1399.7056&nbsp;&nbsp;</TT></TD>
    <TD noWrap align=3Dright><TT>-89.18&nbsp;</TT></TD>
    <TD align=3Dright><TT>262&nbsp;</TT></TD>
    <TD noWrap align=3Dright><TT>-&nbsp;</TT></TD>
    <TD align=3Dright><TT>276&nbsp;</TT></TD>
    <TD align=3Dright><TT>0&nbsp;&nbsp;</TT></TD>
    <TD noWrap align=3Dright><TT>---&nbsp;&nbsp;</TT></TD>
    <TD noWrap><TT>&nbsp;K.ENGSGVGGPLASSLR.K</TT></TD></TR>
  <TR>
    <TD align=3Dright>&nbsp;</TD>
    <TD align=3Dright><TT>2277.8896&nbsp;&nbsp;</TT></TD>
    <TD align=3Dright><TT>2276.8823&nbsp;&nbsp;</TT></TD>
    <TD align=3Dright><TT>2277.0549&nbsp;&nbsp;</TT></TD>
    <TD noWrap align=3Dright><TT>-75.81&nbsp;</TT></TD>
    <TD align=3Dright><TT>918&nbsp;</TT></TD>
    <TD noWrap align=3Dright><TT>-&nbsp;</TT></TD>
    <TD align=3Dright><TT>937&nbsp;</TT></TD>
    <TD align=3Dright><TT>1&nbsp;&nbsp;</TT></TD>
    <TD noWrap align=3Dright><TT>---&nbsp;&nbsp;</TT></TD>
    <TD noWrap><TT>&nbsp;R.VKETDSSSTAWYNVSDAYVR.Q</TT></TD></TR>
  <TR>
    <TD align=3Dright>&nbsp;</TD>
    <TD align=3Dright><TT>2277.8896&nbsp;&nbsp;</TT></TD>
    <TD align=3Dright><TT>2276.8823&nbsp;&nbsp;</TT></TD>
    <TD align=3Dright><TT>2277.0549&nbsp;&nbsp;</TT></TD>
    <TD noWrap align=3Dright><TT>-75.81&nbsp;</TT></TD>
    <TD align=3Dright><TT>918&nbsp;</TT></TD>
    <TD noWrap align=3Dright><TT>-&nbsp;</TT></TD>
    <TD align=3Dright><TT>937&nbsp;</TT></TD>
    <TD align=3Dright><TT>1&nbsp;&nbsp;</TT></TD>
    <TD noWrap align=3Dright><TT>25&nbsp;&nbsp;</TT></TD>
    <TD =
noWrap><TT>&nbsp;R.VKETDSSSTAWYNVSDAYVR.Q</TT></TD></TR></TBODY></TABLE>
<TABLE border=3D0 cellSpacing=3D0>
  <TBODY>
  <TR>
    <TD><TT>&nbsp;&nbsp;&nbsp;&nbsp;&nbsp;&nbsp;</TT></TD>
    <TD><TT><B>No match to: </B>788.3639, 825.0363, 829.3301, 842.4511,=20
      856.4704, 870.4869, 1018.5182, 1269.5382, 1269.5382, 1285.5066, =
1287.5789,=20
      1287.5789, 1370.5706, 1370.5706, 1554.6041, 1554.6041, 1689.5541,=20
      1689.5541, 2210.9668, 2225.9858, 2231.0879, 2481.0403, 2481.0403,=20
      2663.2256, 2663.2256, 2749.1860, 2808.1958,=20
2808.1958</TT></TD></TR></TBODY></TABLE><BR>
<TABLE border=3D0 cellSpacing=3D0>
  <TBODY>
  <TR>
    <TD><TT><B><A name=3DHit34>34.</A>&nbsp;&nbsp;&nbsp;</B></TT></TD>
    <TD noWrap><TT><A=20
      =
href=3D"http://zxw-pc/mascot/cgi/protein_view.pl?file=3D../data/20121225/=
F002405.dat&amp;hit=3D34"=20
      =
target=3D_blank>gi|7211980</A>&nbsp;&nbsp;&nbsp;&nbsp;<B>Mass:</B>&nbsp;1=
05087&nbsp;&nbsp;&nbsp;<B>Score:</B>&nbsp;35&nbsp;&nbsp;&nbsp;&nbsp;&nbsp=
;<B>Expect:</B>&nbsp;5.6e+002&nbsp;&nbsp;<B>Matches:</B>&nbsp;4</TT></TD>=
</TR>
  <TR>
    <TD>&nbsp;</TD>
    <TD noWrap><TT>Strong similarity to the putative ubiquitin-specific=20
      protease F24L7.8 from A. thaliana gi|2914695 on BAC gb|AC003974 =
and to=20
      ubiquitin carboxyl-terminal hydrolase family PF|00442 and =
PF|00443. ESTs=20
      gb|Z17750 and gb|Z17572 come from this gene=20
[Arabido</TT></TD></TR></TBODY></TABLE>
<TABLE border=3D0 cellSpacing=3D0 cellPadding=3D0>
  <TBODY>
  <TR>
    <TD><TT>&nbsp;&nbsp;&nbsp;&nbsp;&nbsp;&nbsp;</TT></TD>
    <TD align=3Dright><TT><B>Observed&nbsp;&nbsp;</B></TT></TD>
    <TD noWrap align=3Dright><TT><B>Mr(expt)&nbsp;&nbsp;</B></TT></TD>
    <TD noWrap align=3Dright><TT><B>Mr(calc)&nbsp;&nbsp;</B></TT></TD>
    <TD align=3Dright><TT><B>&nbsp;ppm&nbsp;&nbsp;</B></TT></TD>
    <TD align=3Dright><TT><B>Start&nbsp;</B></TT></TD>
    <TD align=3Dright><TT><B>&nbsp;</B></TT></TD>
    <TD align=3Dright><TT><B>End&nbsp;</B></TT></TD>
    <TD align=3Dright><TT><B>Miss&nbsp;</B></TT></TD>
    <TD align=3Dright><TT><B>Ions&nbsp;</B></TT></TD>
    <TD><TT><B>&nbsp;Peptide</B></TT></TD></TR>
  <TR>
    <TD align=3Dright>&nbsp;</TD>
    <TD align=3Dright><TT>1400.5880&nbsp;&nbsp;</TT></TD>
    <TD align=3Dright><TT>1399.5807&nbsp;&nbsp;</TT></TD>
    <TD align=3Dright><TT>1399.6691&nbsp;&nbsp;</TT></TD>
    <TD noWrap align=3Dright><TT>-63.16&nbsp;</TT></TD>
    <TD align=3Dright><TT>801&nbsp;</TT></TD>
    <TD noWrap align=3Dright><TT>-&nbsp;</TT></TD>
    <TD align=3Dright><TT>813&nbsp;</TT></TD>
    <TD align=3Dright><TT>1&nbsp;&nbsp;</TT></TD>
    <TD noWrap align=3Dright><TT>---&nbsp;&nbsp;</TT></TD>
    <TD noWrap><TT>&nbsp;K.AARIHSADESESK.G</TT></TD></TR>
  <TR>
    <TD align=3Dright>&nbsp;</TD>
    <TD align=3Dright><TT>1400.5880&nbsp;&nbsp;</TT></TD>
    <TD align=3Dright><TT>1399.5807&nbsp;&nbsp;</TT></TD>
    <TD align=3Dright><TT>1399.7056&nbsp;&nbsp;</TT></TD>
    <TD noWrap align=3Dright><TT>-89.18&nbsp;</TT></TD>
    <TD align=3Dright><TT>262&nbsp;</TT></TD>
    <TD noWrap align=3Dright><TT>-&nbsp;</TT></TD>
    <TD align=3Dright><TT>276&nbsp;</TT></TD>
    <TD align=3Dright><TT>0&nbsp;&nbsp;</TT></TD>
    <TD noWrap align=3Dright><TT>---&nbsp;&nbsp;</TT></TD>
    <TD noWrap><TT>&nbsp;K.ENGSGVGGPLASSLR.K</TT></TD></TR>
  <TR>
    <TD align=3Dright>&nbsp;</TD>
    <TD align=3Dright><TT>2277.8896&nbsp;&nbsp;</TT></TD>
    <TD align=3Dright><TT>2276.8823&nbsp;&nbsp;</TT></TD>
    <TD align=3Dright><TT>2277.0549&nbsp;&nbsp;</TT></TD>
    <TD noWrap align=3Dright><TT>-75.81&nbsp;</TT></TD>
    <TD align=3Dright><TT>918&nbsp;</TT></TD>
    <TD noWrap align=3Dright><TT>-&nbsp;</TT></TD>
    <TD align=3Dright><TT>937&nbsp;</TT></TD>
    <TD align=3Dright><TT>1&nbsp;&nbsp;</TT></TD>
    <TD noWrap align=3Dright><TT>---&nbsp;&nbsp;</TT></TD>
    <TD noWrap><TT>&nbsp;R.VKETDSSSTAWYNVSDAYVR.Q</TT></TD></TR>
  <TR>
    <TD align=3Dright>&nbsp;</TD>
    <TD align=3Dright><TT>2277.8896&nbsp;&nbsp;</TT></TD>
    <TD align=3Dright><TT>2276.8823&nbsp;&nbsp;</TT></TD>
    <TD align=3Dright><TT>2277.0549&nbsp;&nbsp;</TT></TD>
    <TD noWrap align=3Dright><TT>-75.81&nbsp;</TT></TD>
    <TD align=3Dright><TT>918&nbsp;</TT></TD>
    <TD noWrap align=3Dright><TT>-&nbsp;</TT></TD>
    <TD align=3Dright><TT>937&nbsp;</TT></TD>
    <TD align=3Dright><TT>1&nbsp;&nbsp;</TT></TD>
    <TD noWrap align=3Dright><TT>25&nbsp;&nbsp;</TT></TD>
    <TD =
noWrap><TT>&nbsp;R.VKETDSSSTAWYNVSDAYVR.Q</TT></TD></TR></TBODY></TABLE>
<TABLE border=3D0 cellSpacing=3D0>
  <TBODY>
  <TR>
    <TD><TT>&nbsp;&nbsp;&nbsp;&nbsp;&nbsp;&nbsp;</TT></TD>
    <TD><TT><B>No match to: </B>788.3639, 825.0363, 829.3301, 842.4511,=20
      856.4704, 870.4869, 1018.5182, 1269.5382, 1269.5382, 1285.5066, =
1287.5789,=20
      1287.5789, 1370.5706, 1370.5706, 1554.6041, 1554.6041, 1689.5541,=20
      1689.5541, 2210.9668, 2225.9858, 2231.0879, 2481.0403, 2481.0403,=20
      2663.2256, 2663.2256, 2749.1860, 2808.1958,=20
2808.1958</TT></TD></TR></TBODY></TABLE><BR>
<TABLE border=3D0 cellSpacing=3D0>
  <TBODY>
  <TR>
    <TD><TT><B><A name=3DHit35>35.</A>&nbsp;&nbsp;&nbsp;</B></TT></TD>
    <TD noWrap><TT><A=20
      =
href=3D"http://zxw-pc/mascot/cgi/protein_view.pl?file=3D../data/20121225/=
F002405.dat&amp;hit=3D35"=20
      =
target=3D_blank>gi|11993463</A>&nbsp;&nbsp;&nbsp;&nbsp;<B>Mass:</B>&nbsp;=
105087&nbsp;&nbsp;&nbsp;<B>Score:</B>&nbsp;35&nbsp;&nbsp;&nbsp;&nbsp;&nbs=
p;<B>Expect:</B>&nbsp;5.6e+002&nbsp;&nbsp;<B>Matches:</B>&nbsp;4</TT></TD=
></TR>
  <TR>
    <TD>&nbsp;</TD>
    <TD noWrap><TT>ubiquitin-specific protease 2 [Arabidopsis=20
  thaliana]</TT></TD></TR></TBODY></TABLE>
<TABLE border=3D0 cellSpacing=3D0 cellPadding=3D0>
  <TBODY>
  <TR>
    <TD><TT>&nbsp;&nbsp;&nbsp;&nbsp;&nbsp;&nbsp;</TT></TD>
    <TD align=3Dright><TT><B>Observed&nbsp;&nbsp;</B></TT></TD>
    <TD noWrap align=3Dright><TT><B>Mr(expt)&nbsp;&nbsp;</B></TT></TD>
    <TD noWrap align=3Dright><TT><B>Mr(calc)&nbsp;&nbsp;</B></TT></TD>
    <TD align=3Dright><TT><B>&nbsp;ppm&nbsp;&nbsp;</B></TT></TD>
    <TD align=3Dright><TT><B>Start&nbsp;</B></TT></TD>
    <TD align=3Dright><TT><B>&nbsp;</B></TT></TD>
    <TD align=3Dright><TT><B>End&nbsp;</B></TT></TD>
    <TD align=3Dright><TT><B>Miss&nbsp;</B></TT></TD>
    <TD align=3Dright><TT><B>Ions&nbsp;</B></TT></TD>
    <TD><TT><B>&nbsp;Peptide</B></TT></TD></TR>
  <TR>
    <TD align=3Dright>&nbsp;</TD>
    <TD align=3Dright><TT>1400.5880&nbsp;&nbsp;</TT></TD>
    <TD align=3Dright><TT>1399.5807&nbsp;&nbsp;</TT></TD>
    <TD align=3Dright><TT>1399.6691&nbsp;&nbsp;</TT></TD>
    <TD noWrap align=3Dright><TT>-63.16&nbsp;</TT></TD>
    <TD align=3Dright><TT>801&nbsp;</TT></TD>
    <TD noWrap align=3Dright><TT>-&nbsp;</TT></TD>
    <TD align=3Dright><TT>813&nbsp;</TT></TD>
    <TD align=3Dright><TT>1&nbsp;&nbsp;</TT></TD>
    <TD noWrap align=3Dright><TT>---&nbsp;&nbsp;</TT></TD>
    <TD noWrap><TT>&nbsp;K.AARIHSADESESK.G</TT></TD></TR>
  <TR>
    <TD align=3Dright>&nbsp;</TD>
    <TD align=3Dright><TT>1400.5880&nbsp;&nbsp;</TT></TD>
    <TD align=3Dright><TT>1399.5807&nbsp;&nbsp;</TT></TD>
    <TD align=3Dright><TT>1399.7056&nbsp;&nbsp;</TT></TD>
    <TD noWrap align=3Dright><TT>-89.18&nbsp;</TT></TD>
    <TD align=3Dright><TT>262&nbsp;</TT></TD>
    <TD noWrap align=3Dright><TT>-&nbsp;</TT></TD>
    <TD align=3Dright><TT>276&nbsp;</TT></TD>
    <TD align=3Dright><TT>0&nbsp;&nbsp;</TT></TD>
    <TD noWrap align=3Dright><TT>---&nbsp;&nbsp;</TT></TD>
    <TD noWrap><TT>&nbsp;K.ENGSGVGGPLASSLR.K</TT></TD></TR>
  <TR>
    <TD align=3Dright>&nbsp;</TD>
    <TD align=3Dright><TT>2277.8896&nbsp;&nbsp;</TT></TD>
    <TD align=3Dright><TT>2276.8823&nbsp;&nbsp;</TT></TD>
    <TD align=3Dright><TT>2277.0549&nbsp;&nbsp;</TT></TD>
    <TD noWrap align=3Dright><TT>-75.81&nbsp;</TT></TD>
    <TD align=3Dright><TT>918&nbsp;</TT></TD>
    <TD noWrap align=3Dright><TT>-&nbsp;</TT></TD>
    <TD align=3Dright><TT>937&nbsp;</TT></TD>
    <TD align=3Dright><TT>1&nbsp;&nbsp;</TT></TD>
    <TD noWrap align=3Dright><TT>---&nbsp;&nbsp;</TT></TD>
    <TD noWrap><TT>&nbsp;R.VKETDSSSTAWYNVSDAYVR.Q</TT></TD></TR>
  <TR>
    <TD align=3Dright>&nbsp;</TD>
    <TD align=3Dright><TT>2277.8896&nbsp;&nbsp;</TT></TD>
    <TD align=3Dright><TT>2276.8823&nbsp;&nbsp;</TT></TD>
    <TD align=3Dright><TT>2277.0549&nbsp;&nbsp;</TT></TD>
    <TD noWrap align=3Dright><TT>-75.81&nbsp;</TT></TD>
    <TD align=3Dright><TT>918&nbsp;</TT></TD>
    <TD noWrap align=3Dright><TT>-&nbsp;</TT></TD>
    <TD align=3Dright><TT>937&nbsp;</TT></TD>
    <TD align=3Dright><TT>1&nbsp;&nbsp;</TT></TD>
    <TD noWrap align=3Dright><TT>25&nbsp;&nbsp;</TT></TD>
    <TD =
noWrap><TT>&nbsp;R.VKETDSSSTAWYNVSDAYVR.Q</TT></TD></TR></TBODY></TABLE>
<TABLE border=3D0 cellSpacing=3D0>
  <TBODY>
  <TR>
    <TD><TT>&nbsp;&nbsp;&nbsp;&nbsp;&nbsp;&nbsp;</TT></TD>
    <TD><TT><B>No match to: </B>788.3639, 825.0363, 829.3301, 842.4511,=20
      856.4704, 870.4869, 1018.5182, 1269.5382, 1269.5382, 1285.5066, =
1287.5789,=20
      1287.5789, 1370.5706, 1370.5706, 1554.6041, 1554.6041, 1689.5541,=20
      1689.5541, 2210.9668, 2225.9858, 2231.0879, 2481.0403, 2481.0403,=20
      2663.2256, 2663.2256, 2749.1860, 2808.1958,=20
2808.1958</TT></TD></TR></TBODY></TABLE><BR>
<TABLE border=3D0 cellSpacing=3D0>
  <TBODY>
  <TR>
    <TD><TT><B><A name=3DHit36>36.</A>&nbsp;&nbsp;&nbsp;</B></TT></TD>
    <TD noWrap><TT><A=20
      =
href=3D"http://zxw-pc/mascot/cgi/protein_view.pl?file=3D../data/20121225/=
F002405.dat&amp;hit=3D36"=20
      =
target=3D_blank>gi|14269010</A>&nbsp;&nbsp;&nbsp;&nbsp;<B>Mass:</B>&nbsp;=
9741&nbsp;&nbsp;&nbsp;&nbsp;&nbsp;<B>Score:</B>&nbsp;35&nbsp;&nbsp;&nbsp;=
&nbsp;&nbsp;<B>Expect:</B>&nbsp;5.7e+002&nbsp;&nbsp;<B>Matches:</B>&nbsp;=
4</TT></TD></TR>
  <TR>
    <TD>&nbsp;</TD>
    <TD noWrap><TT>T cytoplasm male sterility restorer factor 2 [Zea=20
    mays]</TT></TD></TR></TBODY></TABLE>
<TABLE border=3D0 cellSpacing=3D0 cellPadding=3D0>
  <TBODY>
  <TR>
    <TD><TT>&nbsp;&nbsp;&nbsp;&nbsp;&nbsp;&nbsp;</TT></TD>
    <TD align=3Dright><TT><B>Observed&nbsp;&nbsp;</B></TT></TD>
    <TD noWrap align=3Dright><TT><B>Mr(expt)&nbsp;&nbsp;</B></TT></TD>
    <TD noWrap align=3Dright><TT><B>Mr(calc)&nbsp;&nbsp;</B></TT></TD>
    <TD align=3Dright><TT><B>&nbsp;ppm&nbsp;&nbsp;</B></TT></TD>
    <TD align=3Dright><TT><B>Start&nbsp;</B></TT></TD>
    <TD align=3Dright><TT><B>&nbsp;</B></TT></TD>
    <TD align=3Dright><TT><B>End&nbsp;</B></TT></TD>
    <TD align=3Dright><TT><B>Miss&nbsp;</B></TT></TD>
    <TD align=3Dright><TT><B>Ions&nbsp;</B></TT></TD>
    <TD><TT><B>&nbsp;Peptide</B></TT></TD></TR>
  <TR>
    <TD align=3Dright>&nbsp;</TD>
    <TD align=3Dright><TT>788.3639&nbsp;&nbsp;</TT></TD>
    <TD align=3Dright><TT>787.3566&nbsp;&nbsp;</TT></TD>
    <TD align=3Dright><TT>787.3977&nbsp;&nbsp;</TT></TD>
    <TD noWrap align=3Dright><TT>-52.17&nbsp;</TT></TD>
    <TD align=3Dright><TT>82&nbsp;</TT></TD>
    <TD noWrap align=3Dright><TT>-&nbsp;</TT></TD>
    <TD align=3Dright><TT>87&nbsp;</TT></TD>
    <TD align=3Dright><TT>0&nbsp;&nbsp;</TT></TD>
    <TD noWrap align=3Dright><TT>---&nbsp;&nbsp;</TT></TD>
    <TD noWrap><TT>&nbsp;R.TFVHER.V</TT></TD></TR>
  <TR>
    <TD align=3Dright>&nbsp;</TD>
    <TD align=3Dright><TT>870.4869&nbsp;&nbsp;</TT></TD>
    <TD align=3Dright><TT>869.4797&nbsp;&nbsp;</TT></TD>
    <TD align=3Dright><TT>869.5586&nbsp;&nbsp;</TT></TD>
    <TD noWrap align=3Dright><TT>-90.73&nbsp;</TT></TD>
    <TD align=3Dright><TT>26&nbsp;</TT></TD>
    <TD noWrap align=3Dright><TT>-&nbsp;</TT></TD>
    <TD align=3Dright><TT>33&nbsp;</TT></TD>
    <TD align=3Dright><TT>0&nbsp;&nbsp;</TT></TD>
    <TD noWrap align=3Dright><TT>---&nbsp;&nbsp;</TT></TD>
    <TD noWrap><TT>&nbsp;K.IILELAAK.S</TT></TD></TR>
  <TR>
    <TD align=3Dright>&nbsp;</TD>
    <TD align=3Dright><TT>2481.0403&nbsp;&nbsp;</TT></TD>
    <TD align=3Dright><TT>2480.0330&nbsp;&nbsp;</TT></TD>
    <TD align=3Dright><TT>2480.1853&nbsp;&nbsp;</TT></TD>
    <TD noWrap align=3Dright><TT>-61.41&nbsp;</TT></TD>
    <TD align=3Dright><TT>1&nbsp;</TT></TD>
    <TD noWrap align=3Dright><TT>-&nbsp;</TT></TD>
    <TD align=3Dright><TT>25&nbsp;</TT></TD>
    <TD align=3Dright><TT>1&nbsp;&nbsp;</TT></TD>
    <TD noWrap align=3Dright><TT>---&nbsp;&nbsp;</TT></TD>
    <TD noWrap><TT>&nbsp;-.TAGAALASHMDVDKIAFTGSTDTGK.I + Oxidation=20
  (M)</TT></TD></TR>
  <TR>
    <TD align=3Dright>&nbsp;</TD>
    <TD align=3Dright><TT>2481.0403&nbsp;&nbsp;</TT></TD>
    <TD align=3Dright><TT>2480.0330&nbsp;&nbsp;</TT></TD>
    <TD align=3Dright><TT>2480.1853&nbsp;&nbsp;</TT></TD>
    <TD noWrap align=3Dright><TT>-61.41&nbsp;</TT></TD>
    <TD align=3Dright><TT>1&nbsp;</TT></TD>
    <TD noWrap align=3Dright><TT>-&nbsp;</TT></TD>
    <TD align=3Dright><TT>25&nbsp;</TT></TD>
    <TD align=3Dright><TT>1&nbsp;&nbsp;</TT></TD>
    <TD noWrap align=3Dright><TT>---&nbsp;&nbsp;</TT></TD>
    <TD noWrap><TT>&nbsp;-.TAGAALASHMDVDKIAFTGSTDTGK.I + Oxidation=20
  (M)</TT></TD></TR></TBODY></TABLE>
<TABLE border=3D0 cellSpacing=3D0>
  <TBODY>
  <TR>
    <TD><TT>&nbsp;&nbsp;&nbsp;&nbsp;&nbsp;&nbsp;</TT></TD>
    <TD><TT><B>No match to: </B>825.0363, 829.3301, 842.4511, 856.4704,=20
      1018.5182, 1269.5382, 1269.5382, 1285.5066, 1287.5789, 1287.5789,=20
      1370.5706, 1370.5706, 1400.5880, 1400.5880, 1554.6041, 1554.6041,=20
      1689.5541, 1689.5541, 2210.9668, 2225.9858, 2231.0879, 2277.8896,=20
      2277.8896, 2663.2256, 2663.2256, 2749.1860, 2808.1958,=20
  2808.1958</TT></TD></TR></TBODY></TABLE><BR>
<TABLE border=3D0 cellSpacing=3D0>
  <TBODY>
  <TR>
    <TD><TT><B><A name=3DHit37>37.</A>&nbsp;&nbsp;&nbsp;</B></TT></TD>
    <TD noWrap><TT><A=20
      =
href=3D"http://zxw-pc/mascot/cgi/protein_view.pl?file=3D../data/20121225/=
F002405.dat&amp;hit=3D37"=20
      =
target=3D_blank>gi|257329835</A>&nbsp;&nbsp;&nbsp;&nbsp;<B>Mass:</B>&nbsp=
;103664&nbsp;&nbsp;&nbsp;<B>Score:</B>&nbsp;35&nbsp;&nbsp;&nbsp;&nbsp;&nb=
sp;<B>Expect:</B>&nbsp;5.9e+002&nbsp;&nbsp;<B>Matches:</B>&nbsp;8</TT></T=
D></TR>
  <TR>
    <TD>&nbsp;</TD>
    <TD noWrap><TT>unnamed protein product [Astragalus=20
  sinicus]</TT></TD></TR></TBODY></TABLE>
<TABLE border=3D0 cellSpacing=3D0 cellPadding=3D0>
  <TBODY>
  <TR>
    <TD><TT>&nbsp;&nbsp;&nbsp;&nbsp;&nbsp;&nbsp;</TT></TD>
    <TD align=3Dright><TT><B>Observed&nbsp;&nbsp;</B></TT></TD>
    <TD noWrap align=3Dright><TT><B>Mr(expt)&nbsp;&nbsp;</B></TT></TD>
    <TD noWrap align=3Dright><TT><B>Mr(calc)&nbsp;&nbsp;</B></TT></TD>
    <TD align=3Dright><TT><B>&nbsp;ppm&nbsp;&nbsp;</B></TT></TD>
    <TD align=3Dright><TT><B>Start&nbsp;</B></TT></TD>
    <TD align=3Dright><TT><B>&nbsp;</B></TT></TD>
    <TD align=3Dright><TT><B>End&nbsp;</B></TT></TD>
    <TD align=3Dright><TT><B>Miss&nbsp;</B></TT></TD>
    <TD align=3Dright><TT><B>Ions&nbsp;</B></TT></TD>
    <TD><TT><B>&nbsp;Peptide</B></TT></TD></TR>
  <TR>
    <TD align=3Dright>&nbsp;</TD>
    <TD align=3Dright><TT>788.3639&nbsp;&nbsp;</TT></TD>
    <TD align=3Dright><TT>787.3566&nbsp;&nbsp;</TT></TD>
    <TD align=3Dright><TT>787.4188&nbsp;&nbsp;</TT></TD>
    <TD noWrap align=3Dright><TT>-78.97&nbsp;</TT></TD>
    <TD align=3Dright><TT>191&nbsp;</TT></TD>
    <TD noWrap align=3Dright><TT>-&nbsp;</TT></TD>
    <TD align=3Dright><TT>197&nbsp;</TT></TD>
    <TD align=3Dright><TT>1&nbsp;&nbsp;</TT></TD>
    <TD noWrap align=3Dright><TT>---&nbsp;&nbsp;</TT></TD>
    <TD noWrap><TT>&nbsp;R.NNLGDKK.D</TT></TD></TR>
  <TR>
    <TD align=3Dright>&nbsp;</TD>
    <TD align=3Dright><TT>870.4869&nbsp;&nbsp;</TT></TD>
    <TD align=3Dright><TT>869.4797&nbsp;&nbsp;</TT></TD>
    <TD align=3Dright><TT>869.4283&nbsp;&nbsp;</TT></TD>
    <TD noWrap align=3Dright><TT>59.0&nbsp;</TT></TD>
    <TD align=3Dright><TT>734&nbsp;</TT></TD>
    <TD noWrap align=3Dright><TT>-&nbsp;</TT></TD>
    <TD align=3Dright><TT>741&nbsp;</TT></TD>
    <TD align=3Dright><TT>0&nbsp;&nbsp;</TT></TD>
    <TD noWrap align=3Dright><TT>---&nbsp;&nbsp;</TT></TD>
    <TD noWrap><TT>&nbsp;K.VADFGFSK.Y</TT></TD></TR>
  <TR>
    <TD align=3Dright>&nbsp;</TD>
    <TD align=3Dright><TT>1287.5789&nbsp;&nbsp;</TT></TD>
    <TD align=3Dright><TT>1286.5716&nbsp;&nbsp;</TT></TD>
    <TD align=3Dright><TT>1286.6354&nbsp;&nbsp;</TT></TD>
    <TD noWrap align=3Dright><TT>-49.59&nbsp;</TT></TD>
    <TD align=3Dright><TT>609&nbsp;</TT></TD>
    <TD noWrap align=3Dright><TT>-&nbsp;</TT></TD>
    <TD align=3Dright><TT>620&nbsp;</TT></TD>
    <TD align=3Dright><TT>0&nbsp;&nbsp;</TT></TD>
    <TD noWrap align=3Dright><TT>---&nbsp;&nbsp;</TT></TD>
    <TD noWrap><TT>&nbsp;R.GTLDDSQEVPVK.V</TT></TD></TR>
  <TR>
    <TD align=3Dright>&nbsp;</TD>
    <TD align=3Dright><TT>1287.5789&nbsp;&nbsp;</TT></TD>
    <TD align=3Dright><TT>1286.5716&nbsp;&nbsp;</TT></TD>
    <TD align=3Dright><TT>1286.6354&nbsp;&nbsp;</TT></TD>
    <TD noWrap align=3Dright><TT>-49.59&nbsp;</TT></TD>
    <TD align=3Dright><TT>609&nbsp;</TT></TD>
    <TD noWrap align=3Dright><TT>-&nbsp;</TT></TD>
    <TD align=3Dright><TT>620&nbsp;</TT></TD>
    <TD align=3Dright><TT>0&nbsp;&nbsp;</TT></TD>
    <TD noWrap align=3Dright><TT>---&nbsp;&nbsp;</TT></TD>
    <TD noWrap><TT>&nbsp;R.GTLDDSQEVPVK.V</TT></TD></TR>
  <TR>
    <TD align=3Dright>&nbsp;</TD>
    <TD align=3Dright><TT>2663.2256&nbsp;&nbsp;</TT></TD>
    <TD align=3Dright><TT>2662.2183&nbsp;&nbsp;</TT></TD>
    <TD align=3Dright><TT>2662.4038&nbsp;&nbsp;</TT></TD>
    <TD noWrap align=3Dright><TT>-69.68&nbsp;</TT></TD>
    <TD align=3Dright><TT>898&nbsp;</TT></TD>
    <TD noWrap align=3Dright><TT>-&nbsp;</TT></TD>
    <TD align=3Dright><TT>922&nbsp;</TT></TD>
    <TD align=3Dright><TT>1&nbsp;&nbsp;</TT></TD>
    <TD noWrap align=3Dright><TT>---&nbsp;&nbsp;</TT></TD>
    <TD noWrap><TT>&nbsp;K.RVLPATTSTAESTITTQALSHPQPR.-</TT></TD></TR>
  <TR>
    <TD align=3Dright>&nbsp;</TD>
    <TD align=3Dright><TT>2663.2256&nbsp;&nbsp;</TT></TD>
    <TD align=3Dright><TT>2662.2183&nbsp;&nbsp;</TT></TD>
    <TD align=3Dright><TT>2662.4038&nbsp;&nbsp;</TT></TD>
    <TD noWrap align=3Dright><TT>-69.68&nbsp;</TT></TD>
    <TD align=3Dright><TT>898&nbsp;</TT></TD>
    <TD noWrap align=3Dright><TT>-&nbsp;</TT></TD>
    <TD align=3Dright><TT>922&nbsp;</TT></TD>
    <TD align=3Dright><TT>1&nbsp;&nbsp;</TT></TD>
    <TD noWrap align=3Dright><TT>11&nbsp;&nbsp;</TT></TD>
    <TD noWrap><TT>&nbsp;K.RVLPATTSTAESTITTQALSHPQPR.-</TT></TD></TR>
  <TR>
    <TD align=3Dright>&nbsp;</TD>
    <TD align=3Dright><TT>2808.1958&nbsp;&nbsp;</TT></TD>
    <TD align=3Dright><TT>2807.1885&nbsp;&nbsp;</TT></TD>
    <TD align=3Dright><TT>2807.4157&nbsp;&nbsp;</TT></TD>
    <TD noWrap align=3Dright><TT>-80.92&nbsp;</TT></TD>
    <TD align=3Dright><TT>570&nbsp;</TT></TD>
    <TD noWrap align=3Dright><TT>-&nbsp;</TT></TD>
    <TD align=3Dright><TT>593&nbsp;</TT></TD>
    <TD align=3Dright><TT>1&nbsp;&nbsp;</TT></TD>
    <TD noWrap align=3Dright><TT>---&nbsp;&nbsp;</TT></TD>
    <TD noWrap><TT>&nbsp;K.DDFFVKSVSIEAFTLEYLEVVTEK.Y</TT></TD></TR>
  <TR>
    <TD align=3Dright>&nbsp;</TD>
    <TD align=3Dright><TT>2808.1958&nbsp;&nbsp;</TT></TD>
    <TD align=3Dright><TT>2807.1885&nbsp;&nbsp;</TT></TD>
    <TD align=3Dright><TT>2807.4157&nbsp;&nbsp;</TT></TD>
    <TD noWrap align=3Dright><TT>-80.92&nbsp;</TT></TD>
    <TD align=3Dright><TT>570&nbsp;</TT></TD>
    <TD noWrap align=3Dright><TT>-&nbsp;</TT></TD>
    <TD align=3Dright><TT>593&nbsp;</TT></TD>
    <TD align=3Dright><TT>1&nbsp;&nbsp;</TT></TD>
    <TD noWrap align=3Dright><TT>---&nbsp;&nbsp;</TT></TD>
    <TD =
noWrap><TT>&nbsp;K.DDFFVKSVSIEAFTLEYLEVVTEK.Y</TT></TD></TR></TBODY></TAB=
LE>
<TABLE border=3D0 cellSpacing=3D0>
  <TBODY>
  <TR>
    <TD><TT>&nbsp;&nbsp;&nbsp;&nbsp;&nbsp;&nbsp;</TT></TD>
    <TD><TT><B>No match to: </B>825.0363, 829.3301, 842.4511, 856.4704,=20
      1018.5182, 1269.5382, 1269.5382, 1285.5066, 1370.5706, 1370.5706,=20
      1400.5880, 1400.5880, 1554.6041, 1554.6041, 1689.5541, 1689.5541,=20
      2210.9668, 2225.9858, 2231.0879, 2277.8896, 2277.8896, 2481.0403,=20
      2481.0403, 2749.1860</TT></TD></TR></TBODY></TABLE><BR>
<TABLE border=3D0 cellSpacing=3D0>
  <TBODY>
  <TR>
    <TD><TT><B><A name=3DHit38>38.</A>&nbsp;&nbsp;&nbsp;</B></TT></TD>
    <TD noWrap><TT><A=20
      =
href=3D"http://zxw-pc/mascot/cgi/protein_view.pl?file=3D../data/20121225/=
F002405.dat&amp;hit=3D38"=20
      =
target=3D_blank>gi|219734625</A>&nbsp;&nbsp;&nbsp;&nbsp;<B>Mass:</B>&nbsp=
;103664&nbsp;&nbsp;&nbsp;<B>Score:</B>&nbsp;35&nbsp;&nbsp;&nbsp;&nbsp;&nb=
sp;<B>Expect:</B>&nbsp;5.9e+002&nbsp;&nbsp;<B>Matches:</B>&nbsp;8</TT></T=
D></TR>
  <TR>
    <TD>&nbsp;</TD>
    <TD noWrap><TT>unnamed protein product [Astragalus=20
  sinicus]</TT></TD></TR></TBODY></TABLE>
<TABLE border=3D0 cellSpacing=3D0 cellPadding=3D0>
  <TBODY>
  <TR>
    <TD><TT>&nbsp;&nbsp;&nbsp;&nbsp;&nbsp;&nbsp;</TT></TD>
    <TD align=3Dright><TT><B>Observed&nbsp;&nbsp;</B></TT></TD>
    <TD noWrap align=3Dright><TT><B>Mr(expt)&nbsp;&nbsp;</B></TT></TD>
    <TD noWrap align=3Dright><TT><B>Mr(calc)&nbsp;&nbsp;</B></TT></TD>
    <TD align=3Dright><TT><B>&nbsp;ppm&nbsp;&nbsp;</B></TT></TD>
    <TD align=3Dright><TT><B>Start&nbsp;</B></TT></TD>
    <TD align=3Dright><TT><B>&nbsp;</B></TT></TD>
    <TD align=3Dright><TT><B>End&nbsp;</B></TT></TD>
    <TD align=3Dright><TT><B>Miss&nbsp;</B></TT></TD>
    <TD align=3Dright><TT><B>Ions&nbsp;</B></TT></TD>
    <TD><TT><B>&nbsp;Peptide</B></TT></TD></TR>
  <TR>
    <TD align=3Dright>&nbsp;</TD>
    <TD align=3Dright><TT>788.3639&nbsp;&nbsp;</TT></TD>
    <TD align=3Dright><TT>787.3566&nbsp;&nbsp;</TT></TD>
    <TD align=3Dright><TT>787.4188&nbsp;&nbsp;</TT></TD>
    <TD noWrap align=3Dright><TT>-78.97&nbsp;</TT></TD>
    <TD align=3Dright><TT>191&nbsp;</TT></TD>
    <TD noWrap align=3Dright><TT>-&nbsp;</TT></TD>
    <TD align=3Dright><TT>197&nbsp;</TT></TD>
    <TD align=3Dright><TT>1&nbsp;&nbsp;</TT></TD>
    <TD noWrap align=3Dright><TT>---&nbsp;&nbsp;</TT></TD>
    <TD noWrap><TT>&nbsp;R.NNLGDKK.D</TT></TD></TR>
  <TR>
    <TD align=3Dright>&nbsp;</TD>
    <TD align=3Dright><TT>870.4869&nbsp;&nbsp;</TT></TD>
    <TD align=3Dright><TT>869.4797&nbsp;&nbsp;</TT></TD>
    <TD align=3Dright><TT>869.4283&nbsp;&nbsp;</TT></TD>
    <TD noWrap align=3Dright><TT>59.0&nbsp;</TT></TD>
    <TD align=3Dright><TT>734&nbsp;</TT></TD>
    <TD noWrap align=3Dright><TT>-&nbsp;</TT></TD>
    <TD align=3Dright><TT>741&nbsp;</TT></TD>
    <TD align=3Dright><TT>0&nbsp;&nbsp;</TT></TD>
    <TD noWrap align=3Dright><TT>---&nbsp;&nbsp;</TT></TD>
    <TD noWrap><TT>&nbsp;K.VADFGFSK.Y</TT></TD></TR>
  <TR>
    <TD align=3Dright>&nbsp;</TD>
    <TD align=3Dright><TT>1287.5789&nbsp;&nbsp;</TT></TD>
    <TD align=3Dright><TT>1286.5716&nbsp;&nbsp;</TT></TD>
    <TD align=3Dright><TT>1286.6354&nbsp;&nbsp;</TT></TD>
    <TD noWrap align=3Dright><TT>-49.59&nbsp;</TT></TD>
    <TD align=3Dright><TT>609&nbsp;</TT></TD>
    <TD noWrap align=3Dright><TT>-&nbsp;</TT></TD>
    <TD align=3Dright><TT>620&nbsp;</TT></TD>
    <TD align=3Dright><TT>0&nbsp;&nbsp;</TT></TD>
    <TD noWrap align=3Dright><TT>---&nbsp;&nbsp;</TT></TD>
    <TD noWrap><TT>&nbsp;R.GTLDDSQEVPVK.V</TT></TD></TR>
  <TR>
    <TD align=3Dright>&nbsp;</TD>
    <TD align=3Dright><TT>1287.5789&nbsp;&nbsp;</TT></TD>
    <TD align=3Dright><TT>1286.5716&nbsp;&nbsp;</TT></TD>
    <TD align=3Dright><TT>1286.6354&nbsp;&nbsp;</TT></TD>
    <TD noWrap align=3Dright><TT>-49.59&nbsp;</TT></TD>
    <TD align=3Dright><TT>609&nbsp;</TT></TD>
    <TD noWrap align=3Dright><TT>-&nbsp;</TT></TD>
    <TD align=3Dright><TT>620&nbsp;</TT></TD>
    <TD align=3Dright><TT>0&nbsp;&nbsp;</TT></TD>
    <TD noWrap align=3Dright><TT>---&nbsp;&nbsp;</TT></TD>
    <TD noWrap><TT>&nbsp;R.GTLDDSQEVPVK.V</TT></TD></TR>
  <TR>
    <TD align=3Dright>&nbsp;</TD>
    <TD align=3Dright><TT>2663.2256&nbsp;&nbsp;</TT></TD>
    <TD align=3Dright><TT>2662.2183&nbsp;&nbsp;</TT></TD>
    <TD align=3Dright><TT>2662.4038&nbsp;&nbsp;</TT></TD>
    <TD noWrap align=3Dright><TT>-69.68&nbsp;</TT></TD>
    <TD align=3Dright><TT>898&nbsp;</TT></TD>
    <TD noWrap align=3Dright><TT>-&nbsp;</TT></TD>
    <TD align=3Dright><TT>922&nbsp;</TT></TD>
    <TD align=3Dright><TT>1&nbsp;&nbsp;</TT></TD>
    <TD noWrap align=3Dright><TT>---&nbsp;&nbsp;</TT></TD>
    <TD noWrap><TT>&nbsp;K.RVLPATTSTAESTITTQALSHPQPR.-</TT></TD></TR>
  <TR>
    <TD align=3Dright>&nbsp;</TD>
    <TD align=3Dright><TT>2663.2256&nbsp;&nbsp;</TT></TD>
    <TD align=3Dright><TT>2662.2183&nbsp;&nbsp;</TT></TD>
    <TD align=3Dright><TT>2662.4038&nbsp;&nbsp;</TT></TD>
    <TD noWrap align=3Dright><TT>-69.68&nbsp;</TT></TD>
    <TD align=3Dright><TT>898&nbsp;</TT></TD>
    <TD noWrap align=3Dright><TT>-&nbsp;</TT></TD>
    <TD align=3Dright><TT>922&nbsp;</TT></TD>
    <TD align=3Dright><TT>1&nbsp;&nbsp;</TT></TD>
    <TD noWrap align=3Dright><TT>11&nbsp;&nbsp;</TT></TD>
    <TD noWrap><TT>&nbsp;K.RVLPATTSTAESTITTQALSHPQPR.-</TT></TD></TR>
  <TR>
    <TD align=3Dright>&nbsp;</TD>
    <TD align=3Dright><TT>2808.1958&nbsp;&nbsp;</TT></TD>
    <TD align=3Dright><TT>2807.1885&nbsp;&nbsp;</TT></TD>
    <TD align=3Dright><TT>2807.4157&nbsp;&nbsp;</TT></TD>
    <TD noWrap align=3Dright><TT>-80.92&nbsp;</TT></TD>
    <TD align=3Dright><TT>570&nbsp;</TT></TD>
    <TD noWrap align=3Dright><TT>-&nbsp;</TT></TD>
    <TD align=3Dright><TT>593&nbsp;</TT></TD>
    <TD align=3Dright><TT>1&nbsp;&nbsp;</TT></TD>
    <TD noWrap align=3Dright><TT>---&nbsp;&nbsp;</TT></TD>
    <TD noWrap><TT>&nbsp;K.DDFFVKSVSIEAFTLEYLEVVTEK.Y</TT></TD></TR>
  <TR>
    <TD align=3Dright>&nbsp;</TD>
    <TD align=3Dright><TT>2808.1958&nbsp;&nbsp;</TT></TD>
    <TD align=3Dright><TT>2807.1885&nbsp;&nbsp;</TT></TD>
    <TD align=3Dright><TT>2807.4157&nbsp;&nbsp;</TT></TD>
    <TD noWrap align=3Dright><TT>-80.92&nbsp;</TT></TD>
    <TD align=3Dright><TT>570&nbsp;</TT></TD>
    <TD noWrap align=3Dright><TT>-&nbsp;</TT></TD>
    <TD align=3Dright><TT>593&nbsp;</TT></TD>
    <TD align=3Dright><TT>1&nbsp;&nbsp;</TT></TD>
    <TD noWrap align=3Dright><TT>---&nbsp;&nbsp;</TT></TD>
    <TD =
noWrap><TT>&nbsp;K.DDFFVKSVSIEAFTLEYLEVVTEK.Y</TT></TD></TR></TBODY></TAB=
LE>
<TABLE border=3D0 cellSpacing=3D0>
  <TBODY>
  <TR>
    <TD><TT>&nbsp;&nbsp;&nbsp;&nbsp;&nbsp;&nbsp;</TT></TD>
    <TD><TT><B>No match to: </B>825.0363, 829.3301, 842.4511, 856.4704,=20
      1018.5182, 1269.5382, 1269.5382, 1285.5066, 1370.5706, 1370.5706,=20
      1400.5880, 1400.5880, 1554.6041, 1554.6041, 1689.5541, 1689.5541,=20
      2210.9668, 2225.9858, 2231.0879, 2277.8896, 2277.8896, 2481.0403,=20
      2481.0403, 2749.1860</TT></TD></TR></TBODY></TABLE><BR>
<TABLE border=3D0 cellSpacing=3D0>
  <TBODY>
  <TR>
    <TD><TT><B><A name=3DHit39>39.</A>&nbsp;&nbsp;&nbsp;</B></TT></TD>
    <TD noWrap><TT><A=20
      =
href=3D"http://zxw-pc/mascot/cgi/protein_view.pl?file=3D../data/20121225/=
F002405.dat&amp;hit=3D39"=20
      =
target=3D_blank>gi|61723807</A>&nbsp;&nbsp;&nbsp;&nbsp;<B>Mass:</B>&nbsp;=
103664&nbsp;&nbsp;&nbsp;<B>Score:</B>&nbsp;35&nbsp;&nbsp;&nbsp;&nbsp;&nbs=
p;<B>Expect:</B>&nbsp;5.9e+002&nbsp;&nbsp;<B>Matches:</B>&nbsp;8</TT></TD=
></TR>
  <TR>
    <TD>&nbsp;</TD>
    <TD noWrap><TT>nodulation receptor kinase [Astragalus=20
  sinicus]</TT></TD></TR></TBODY></TABLE>
<TABLE border=3D0 cellSpacing=3D0 cellPadding=3D0>
  <TBODY>
  <TR>
    <TD><TT>&nbsp;&nbsp;&nbsp;&nbsp;&nbsp;&nbsp;</TT></TD>
    <TD align=3Dright><TT><B>Observed&nbsp;&nbsp;</B></TT></TD>
    <TD noWrap align=3Dright><TT><B>Mr(expt)&nbsp;&nbsp;</B></TT></TD>
    <TD noWrap align=3Dright><TT><B>Mr(calc)&nbsp;&nbsp;</B></TT></TD>
    <TD align=3Dright><TT><B>&nbsp;ppm&nbsp;&nbsp;</B></TT></TD>
    <TD align=3Dright><TT><B>Start&nbsp;</B></TT></TD>
    <TD align=3Dright><TT><B>&nbsp;</B></TT></TD>
    <TD align=3Dright><TT><B>End&nbsp;</B></TT></TD>
    <TD align=3Dright><TT><B>Miss&nbsp;</B></TT></TD>
    <TD align=3Dright><TT><B>Ions&nbsp;</B></TT></TD>
    <TD><TT><B>&nbsp;Peptide</B></TT></TD></TR>
  <TR>
    <TD align=3Dright>&nbsp;</TD>
    <TD align=3Dright><TT>788.3639&nbsp;&nbsp;</TT></TD>
    <TD align=3Dright><TT>787.3566&nbsp;&nbsp;</TT></TD>
    <TD align=3Dright><TT>787.4188&nbsp;&nbsp;</TT></TD>
    <TD noWrap align=3Dright><TT>-78.97&nbsp;</TT></TD>
    <TD align=3Dright><TT>191&nbsp;</TT></TD>
    <TD noWrap align=3Dright><TT>-&nbsp;</TT></TD>
    <TD align=3Dright><TT>197&nbsp;</TT></TD>
    <TD align=3Dright><TT>1&nbsp;&nbsp;</TT></TD>
    <TD noWrap align=3Dright><TT>---&nbsp;&nbsp;</TT></TD>
    <TD noWrap><TT>&nbsp;R.NNLGDKK.D</TT></TD></TR>
  <TR>
    <TD align=3Dright>&nbsp;</TD>
    <TD align=3Dright><TT>870.4869&nbsp;&nbsp;</TT></TD>
    <TD align=3Dright><TT>869.4797&nbsp;&nbsp;</TT></TD>
    <TD align=3Dright><TT>869.4283&nbsp;&nbsp;</TT></TD>
    <TD noWrap align=3Dright><TT>59.0&nbsp;</TT></TD>
    <TD align=3Dright><TT>734&nbsp;</TT></TD>
    <TD noWrap align=3Dright><TT>-&nbsp;</TT></TD>
    <TD align=3Dright><TT>741&nbsp;</TT></TD>
    <TD align=3Dright><TT>0&nbsp;&nbsp;</TT></TD>
    <TD noWrap align=3Dright><TT>---&nbsp;&nbsp;</TT></TD>
    <TD noWrap><TT>&nbsp;K.VADFGFSK.Y</TT></TD></TR>
  <TR>
    <TD align=3Dright>&nbsp;</TD>
    <TD align=3Dright><TT>1287.5789&nbsp;&nbsp;</TT></TD>
    <TD align=3Dright><TT>1286.5716&nbsp;&nbsp;</TT></TD>
    <TD align=3Dright><TT>1286.6354&nbsp;&nbsp;</TT></TD>
    <TD noWrap align=3Dright><TT>-49.59&nbsp;</TT></TD>
    <TD align=3Dright><TT>609&nbsp;</TT></TD>
    <TD noWrap align=3Dright><TT>-&nbsp;</TT></TD>
    <TD align=3Dright><TT>620&nbsp;</TT></TD>
    <TD align=3Dright><TT>0&nbsp;&nbsp;</TT></TD>
    <TD noWrap align=3Dright><TT>---&nbsp;&nbsp;</TT></TD>
    <TD noWrap><TT>&nbsp;R.GTLDDSQEVPVK.V</TT></TD></TR>
  <TR>
    <TD align=3Dright>&nbsp;</TD>
    <TD align=3Dright><TT>1287.5789&nbsp;&nbsp;</TT></TD>
    <TD align=3Dright><TT>1286.5716&nbsp;&nbsp;</TT></TD>
    <TD align=3Dright><TT>1286.6354&nbsp;&nbsp;</TT></TD>
    <TD noWrap align=3Dright><TT>-49.59&nbsp;</TT></TD>
    <TD align=3Dright><TT>609&nbsp;</TT></TD>
    <TD noWrap align=3Dright><TT>-&nbsp;</TT></TD>
    <TD align=3Dright><TT>620&nbsp;</TT></TD>
    <TD align=3Dright><TT>0&nbsp;&nbsp;</TT></TD>
    <TD noWrap align=3Dright><TT>---&nbsp;&nbsp;</TT></TD>
    <TD noWrap><TT>&nbsp;R.GTLDDSQEVPVK.V</TT></TD></TR>
  <TR>
    <TD align=3Dright>&nbsp;</TD>
    <TD align=3Dright><TT>2663.2256&nbsp;&nbsp;</TT></TD>
    <TD align=3Dright><TT>2662.2183&nbsp;&nbsp;</TT></TD>
    <TD align=3Dright><TT>2662.4038&nbsp;&nbsp;</TT></TD>
    <TD noWrap align=3Dright><TT>-69.68&nbsp;</TT></TD>
    <TD align=3Dright><TT>898&nbsp;</TT></TD>
    <TD noWrap align=3Dright><TT>-&nbsp;</TT></TD>
    <TD align=3Dright><TT>922&nbsp;</TT></TD>
    <TD align=3Dright><TT>1&nbsp;&nbsp;</TT></TD>
    <TD noWrap align=3Dright><TT>---&nbsp;&nbsp;</TT></TD>
    <TD noWrap><TT>&nbsp;K.RVLPATTSTAESTITTQALSHPQPR.-</TT></TD></TR>
  <TR>
    <TD align=3Dright>&nbsp;</TD>
    <TD align=3Dright><TT>2663.2256&nbsp;&nbsp;</TT></TD>
    <TD align=3Dright><TT>2662.2183&nbsp;&nbsp;</TT></TD>
    <TD align=3Dright><TT>2662.4038&nbsp;&nbsp;</TT></TD>
    <TD noWrap align=3Dright><TT>-69.68&nbsp;</TT></TD>
    <TD align=3Dright><TT>898&nbsp;</TT></TD>
    <TD noWrap align=3Dright><TT>-&nbsp;</TT></TD>
    <TD align=3Dright><TT>922&nbsp;</TT></TD>
    <TD align=3Dright><TT>1&nbsp;&nbsp;</TT></TD>
    <TD noWrap align=3Dright><TT>11&nbsp;&nbsp;</TT></TD>
    <TD noWrap><TT>&nbsp;K.RVLPATTSTAESTITTQALSHPQPR.-</TT></TD></TR>
  <TR>
    <TD align=3Dright>&nbsp;</TD>
    <TD align=3Dright><TT>2808.1958&nbsp;&nbsp;</TT></TD>
    <TD align=3Dright><TT>2807.1885&nbsp;&nbsp;</TT></TD>
    <TD align=3Dright><TT>2807.4157&nbsp;&nbsp;</TT></TD>
    <TD noWrap align=3Dright><TT>-80.92&nbsp;</TT></TD>
    <TD align=3Dright><TT>570&nbsp;</TT></TD>
    <TD noWrap align=3Dright><TT>-&nbsp;</TT></TD>
    <TD align=3Dright><TT>593&nbsp;</TT></TD>
    <TD align=3Dright><TT>1&nbsp;&nbsp;</TT></TD>
    <TD noWrap align=3Dright><TT>---&nbsp;&nbsp;</TT></TD>
    <TD noWrap><TT>&nbsp;K.DDFFVKSVSIEAFTLEYLEVVTEK.Y</TT></TD></TR>
  <TR>
    <TD align=3Dright>&nbsp;</TD>
    <TD align=3Dright><TT>2808.1958&nbsp;&nbsp;</TT></TD>
    <TD align=3Dright><TT>2807.1885&nbsp;&nbsp;</TT></TD>
    <TD align=3Dright><TT>2807.4157&nbsp;&nbsp;</TT></TD>
    <TD noWrap align=3Dright><TT>-80.92&nbsp;</TT></TD>
    <TD align=3Dright><TT>570&nbsp;</TT></TD>
    <TD noWrap align=3Dright><TT>-&nbsp;</TT></TD>
    <TD align=3Dright><TT>593&nbsp;</TT></TD>
    <TD align=3Dright><TT>1&nbsp;&nbsp;</TT></TD>
    <TD noWrap align=3Dright><TT>---&nbsp;&nbsp;</TT></TD>
    <TD =
noWrap><TT>&nbsp;K.DDFFVKSVSIEAFTLEYLEVVTEK.Y</TT></TD></TR></TBODY></TAB=
LE>
<TABLE border=3D0 cellSpacing=3D0>
  <TBODY>
  <TR>
    <TD><TT>&nbsp;&nbsp;&nbsp;&nbsp;&nbsp;&nbsp;</TT></TD>
    <TD><TT><B>No match to: </B>825.0363, 829.3301, 842.4511, 856.4704,=20
      1018.5182, 1269.5382, 1269.5382, 1285.5066, 1370.5706, 1370.5706,=20
      1400.5880, 1400.5880, 1554.6041, 1554.6041, 1689.5541, 1689.5541,=20
      2210.9668, 2225.9858, 2231.0879, 2277.8896, 2277.8896, 2481.0403,=20
      2481.0403, 2749.1860</TT></TD></TR></TBODY></TABLE><BR>
<TABLE border=3D0 cellSpacing=3D0>
  <TBODY>
  <TR>
    <TD><TT><B><A name=3DHit40>40.</A>&nbsp;&nbsp;&nbsp;</B></TT></TD>
    <TD noWrap><TT><A=20
      =
href=3D"http://zxw-pc/mascot/cgi/protein_view.pl?file=3D../data/20121225/=
F002405.dat&amp;hit=3D40"=20
      =
target=3D_blank>gi|255551753</A>&nbsp;&nbsp;&nbsp;&nbsp;<B>Mass:</B>&nbsp=
;153375&nbsp;&nbsp;&nbsp;<B>Score:</B>&nbsp;35&nbsp;&nbsp;&nbsp;&nbsp;&nb=
sp;<B>Expect:</B>&nbsp;6e+002&nbsp;&nbsp;<B>Matches:</B>&nbsp;8</TT></TD>=
</TR>
  <TR>
    <TD>&nbsp;</TD>
    <TD noWrap><TT>GTP binding protein, putative [Ricinus=20
  communis]</TT></TD></TR></TBODY></TABLE>
<TABLE border=3D0 cellSpacing=3D0 cellPadding=3D0>
  <TBODY>
  <TR>
    <TD><TT>&nbsp;&nbsp;&nbsp;&nbsp;&nbsp;&nbsp;</TT></TD>
    <TD align=3Dright><TT><B>Observed&nbsp;&nbsp;</B></TT></TD>
    <TD noWrap align=3Dright><TT><B>Mr(expt)&nbsp;&nbsp;</B></TT></TD>
    <TD noWrap align=3Dright><TT><B>Mr(calc)&nbsp;&nbsp;</B></TT></TD>
    <TD align=3Dright><TT><B>&nbsp;ppm&nbsp;&nbsp;</B></TT></TD>
    <TD align=3Dright><TT><B>Start&nbsp;</B></TT></TD>
    <TD align=3Dright><TT><B>&nbsp;</B></TT></TD>
    <TD align=3Dright><TT><B>End&nbsp;</B></TT></TD>
    <TD align=3Dright><TT><B>Miss&nbsp;</B></TT></TD>
    <TD align=3Dright><TT><B>Ions&nbsp;</B></TT></TD>
    <TD><TT><B>&nbsp;Peptide</B></TT></TD></TR>
  <TR>
    <TD align=3Dright>&nbsp;</TD>
    <TD align=3Dright><TT>788.3639&nbsp;&nbsp;</TT></TD>
    <TD align=3Dright><TT>787.3566&nbsp;&nbsp;</TT></TD>
    <TD align=3Dright><TT>787.3864&nbsp;&nbsp;</TT></TD>
    <TD noWrap align=3Dright><TT>-37.88&nbsp;</TT></TD>
    <TD align=3Dright><TT>322&nbsp;</TT></TD>
    <TD noWrap align=3Dright><TT>-&nbsp;</TT></TD>
    <TD align=3Dright><TT>327&nbsp;</TT></TD>
    <TD align=3Dright><TT>0&nbsp;&nbsp;</TT></TD>
    <TD noWrap align=3Dright><TT>---&nbsp;&nbsp;</TT></TD>
    <TD noWrap><TT>&nbsp;R.HFVEEK.L</TT></TD></TR>
  <TR>
    <TD align=3Dright>&nbsp;</TD>
    <TD align=3Dright><TT>856.4704&nbsp;&nbsp;</TT></TD>
    <TD align=3Dright><TT>855.4631&nbsp;&nbsp;</TT></TD>
    <TD align=3Dright><TT>855.5430&nbsp;&nbsp;</TT></TD>
    <TD noWrap align=3Dright><TT>-93.31&nbsp;</TT></TD>
    <TD align=3Dright><TT>402&nbsp;</TT></TD>
    <TD noWrap align=3Dright><TT>-&nbsp;</TT></TD>
    <TD align=3Dright><TT>409&nbsp;</TT></TD>
    <TD align=3Dright><TT>0&nbsp;&nbsp;</TT></TD>
    <TD noWrap align=3Dright><TT>---&nbsp;&nbsp;</TT></TD>
    <TD noWrap><TT>&nbsp;K.VDGIVLLK.E</TT></TD></TR>
  <TR>
    <TD align=3Dright>&nbsp;</TD>
    <TD align=3Dright><TT>1269.5382&nbsp;&nbsp;</TT></TD>
    <TD align=3Dright><TT>1268.5309&nbsp;&nbsp;</TT></TD>
    <TD align=3Dright><TT>1268.6473&nbsp;&nbsp;</TT></TD>
    <TD noWrap align=3Dright><TT>-91.74&nbsp;</TT></TD>
    <TD align=3Dright><TT>2&nbsp;</TT></TD>
    <TD noWrap align=3Dright><TT>-&nbsp;</TT></TD>
    <TD align=3Dright><TT>13&nbsp;</TT></TD>
    <TD align=3Dright><TT>0&nbsp;&nbsp;</TT></TD>
    <TD noWrap align=3Dright><TT>---&nbsp;&nbsp;</TT></TD>
    <TD noWrap><TT>&nbsp;M.ASNPHVSLSTTR.A</TT></TD></TR>
  <TR>
    <TD align=3Dright>&nbsp;</TD>
    <TD align=3Dright><TT>1269.5382&nbsp;&nbsp;</TT></TD>
    <TD align=3Dright><TT>1268.5309&nbsp;&nbsp;</TT></TD>
    <TD align=3Dright><TT>1268.6473&nbsp;&nbsp;</TT></TD>
    <TD noWrap align=3Dright><TT>-91.74&nbsp;</TT></TD>
    <TD align=3Dright><TT>2&nbsp;</TT></TD>
    <TD noWrap align=3Dright><TT>-&nbsp;</TT></TD>
    <TD align=3Dright><TT>13&nbsp;</TT></TD>
    <TD align=3Dright><TT>0&nbsp;&nbsp;</TT></TD>
    <TD noWrap align=3Dright><TT>---&nbsp;&nbsp;</TT></TD>
    <TD noWrap><TT>&nbsp;M.ASNPHVSLSTTR.A</TT></TD></TR>
  <TR>
    <TD align=3Dright>&nbsp;</TD>
    <TD align=3Dright><TT>1400.5880&nbsp;&nbsp;</TT></TD>
    <TD align=3Dright><TT>1399.5807&nbsp;&nbsp;</TT></TD>
    <TD align=3Dright><TT>1399.6878&nbsp;&nbsp;</TT></TD>
    <TD noWrap align=3Dright><TT>-76.49&nbsp;</TT></TD>
    <TD align=3Dright><TT>1&nbsp;</TT></TD>
    <TD noWrap align=3Dright><TT>-&nbsp;</TT></TD>
    <TD align=3Dright><TT>13&nbsp;</TT></TD>
    <TD align=3Dright><TT>0&nbsp;&nbsp;</TT></TD>
    <TD noWrap align=3Dright><TT>---&nbsp;&nbsp;</TT></TD>
    <TD noWrap><TT>&nbsp;-.MASNPHVSLSTTR.A</TT></TD></TR>
  <TR>
    <TD align=3Dright>&nbsp;</TD>
    <TD align=3Dright><TT>1400.5880&nbsp;&nbsp;</TT></TD>
    <TD align=3Dright><TT>1399.5807&nbsp;&nbsp;</TT></TD>
    <TD align=3Dright><TT>1399.6878&nbsp;&nbsp;</TT></TD>
    <TD noWrap align=3Dright><TT>-76.49&nbsp;</TT></TD>
    <TD align=3Dright><TT>1&nbsp;</TT></TD>
    <TD noWrap align=3Dright><TT>-&nbsp;</TT></TD>
    <TD align=3Dright><TT>13&nbsp;</TT></TD>
    <TD align=3Dright><TT>0&nbsp;&nbsp;</TT></TD>
    <TD noWrap align=3Dright><TT>19&nbsp;&nbsp;</TT></TD>
    <TD noWrap><TT>&nbsp;-.MASNPHVSLSTTR.A</TT></TD></TR>
  <TR>
    <TD align=3Dright>&nbsp;</TD>
    <TD align=3Dright><TT>2663.2256&nbsp;&nbsp;</TT></TD>
    <TD align=3Dright><TT>2662.2183&nbsp;&nbsp;</TT></TD>
    <TD align=3Dright><TT>2662.2147&nbsp;&nbsp;</TT></TD>
    <TD noWrap align=3Dright><TT>1.35&nbsp;</TT></TD>
    <TD align=3Dright><TT>14&nbsp;</TT></TD>
    <TD noWrap align=3Dright><TT>-&nbsp;</TT></TD>
    <TD align=3Dright><TT>38&nbsp;</TT></TD>
    <TD align=3Dright><TT>1&nbsp;&nbsp;</TT></TD>
    <TD noWrap align=3Dright><TT>---&nbsp;&nbsp;</TT></TD>
    <TD noWrap><TT>&nbsp;R.AGSFPIRAPVTLDDSSDFESDGHDK.T</TT></TD></TR>
  <TR>
    <TD align=3Dright>&nbsp;</TD>
    <TD align=3Dright><TT>2663.2256&nbsp;&nbsp;</TT></TD>
    <TD align=3Dright><TT>2662.2183&nbsp;&nbsp;</TT></TD>
    <TD align=3Dright><TT>2662.2147&nbsp;&nbsp;</TT></TD>
    <TD noWrap align=3Dright><TT>1.35&nbsp;</TT></TD>
    <TD align=3Dright><TT>14&nbsp;</TT></TD>
    <TD noWrap align=3Dright><TT>-&nbsp;</TT></TD>
    <TD align=3Dright><TT>38&nbsp;</TT></TD>
    <TD align=3Dright><TT>1&nbsp;&nbsp;</TT></TD>
    <TD noWrap align=3Dright><TT>---&nbsp;&nbsp;</TT></TD>
    <TD=20
noWrap><TT>&nbsp;R.AGSFPIRAPVTLDDSSDFESDGHDK.T</TT></TD></TR></TBODY></TA=
BLE>
<TABLE border=3D0 cellSpacing=3D0>
  <TBODY>
  <TR>
    <TD><TT>&nbsp;&nbsp;&nbsp;&nbsp;&nbsp;&nbsp;</TT></TD>
    <TD><TT><B>No match to: </B>825.0363, 829.3301, 842.4511, 870.4869,=20
      1018.5182, 1285.5066, 1287.5789, 1287.5789, 1370.5706, 1370.5706,=20
      1554.6041, 1554.6041, 1689.5541, 1689.5541, 2210.9668, 2225.9858,=20
      2231.0879, 2277.8896, 2277.8896, 2481.0403, 2481.0403, 2749.1860,=20
      2808.1958, 2808.1958</TT></TD></TR></TBODY></TABLE><BR>
<TABLE border=3D0 cellSpacing=3D0>
  <TBODY>
  <TR>
    <TD><TT><B><A name=3DHit41>41.</A>&nbsp;&nbsp;&nbsp;</B></TT></TD>
    <TD noWrap><TT><A=20
      =
href=3D"http://zxw-pc/mascot/cgi/protein_view.pl?file=3D../data/20121225/=
F002405.dat&amp;hit=3D41"=20
      =
target=3D_blank>gi|223544010</A>&nbsp;&nbsp;&nbsp;&nbsp;<B>Mass:</B>&nbsp=
;153375&nbsp;&nbsp;&nbsp;<B>Score:</B>&nbsp;35&nbsp;&nbsp;&nbsp;&nbsp;&nb=
sp;<B>Expect:</B>&nbsp;6e+002&nbsp;&nbsp;<B>Matches:</B>&nbsp;8</TT></TD>=
</TR>
  <TR>
    <TD>&nbsp;</TD>
    <TD noWrap><TT>GTP binding protein, putative [Ricinus=20
  communis]</TT></TD></TR></TBODY></TABLE>
<TABLE border=3D0 cellSpacing=3D0 cellPadding=3D0>
  <TBODY>
  <TR>
    <TD><TT>&nbsp;&nbsp;&nbsp;&nbsp;&nbsp;&nbsp;</TT></TD>
    <TD align=3Dright><TT><B>Observed&nbsp;&nbsp;</B></TT></TD>
    <TD noWrap align=3Dright><TT><B>Mr(expt)&nbsp;&nbsp;</B></TT></TD>
    <TD noWrap align=3Dright><TT><B>Mr(calc)&nbsp;&nbsp;</B></TT></TD>
    <TD align=3Dright><TT><B>&nbsp;ppm&nbsp;&nbsp;</B></TT></TD>
    <TD align=3Dright><TT><B>Start&nbsp;</B></TT></TD>
    <TD align=3Dright><TT><B>&nbsp;</B></TT></TD>
    <TD align=3Dright><TT><B>End&nbsp;</B></TT></TD>
    <TD align=3Dright><TT><B>Miss&nbsp;</B></TT></TD>
    <TD align=3Dright><TT><B>Ions&nbsp;</B></TT></TD>
    <TD><TT><B>&nbsp;Peptide</B></TT></TD></TR>
  <TR>
    <TD align=3Dright>&nbsp;</TD>
    <TD align=3Dright><TT>788.3639&nbsp;&nbsp;</TT></TD>
    <TD align=3Dright><TT>787.3566&nbsp;&nbsp;</TT></TD>
    <TD align=3Dright><TT>787.3864&nbsp;&nbsp;</TT></TD>
    <TD noWrap align=3Dright><TT>-37.88&nbsp;</TT></TD>
    <TD align=3Dright><TT>322&nbsp;</TT></TD>
    <TD noWrap align=3Dright><TT>-&nbsp;</TT></TD>
    <TD align=3Dright><TT>327&nbsp;</TT></TD>
    <TD align=3Dright><TT>0&nbsp;&nbsp;</TT></TD>
    <TD noWrap align=3Dright><TT>---&nbsp;&nbsp;</TT></TD>
    <TD noWrap><TT>&nbsp;R.HFVEEK.L</TT></TD></TR>
  <TR>
    <TD align=3Dright>&nbsp;</TD>
    <TD align=3Dright><TT>856.4704&nbsp;&nbsp;</TT></TD>
    <TD align=3Dright><TT>855.4631&nbsp;&nbsp;</TT></TD>
    <TD align=3Dright><TT>855.5430&nbsp;&nbsp;</TT></TD>
    <TD noWrap align=3Dright><TT>-93.31&nbsp;</TT></TD>
    <TD align=3Dright><TT>402&nbsp;</TT></TD>
    <TD noWrap align=3Dright><TT>-&nbsp;</TT></TD>
    <TD align=3Dright><TT>409&nbsp;</TT></TD>
    <TD align=3Dright><TT>0&nbsp;&nbsp;</TT></TD>
    <TD noWrap align=3Dright><TT>---&nbsp;&nbsp;</TT></TD>
    <TD noWrap><TT>&nbsp;K.VDGIVLLK.E</TT></TD></TR>
  <TR>
    <TD align=3Dright>&nbsp;</TD>
    <TD align=3Dright><TT>1269.5382&nbsp;&nbsp;</TT></TD>
    <TD align=3Dright><TT>1268.5309&nbsp;&nbsp;</TT></TD>
    <TD align=3Dright><TT>1268.6473&nbsp;&nbsp;</TT></TD>
    <TD noWrap align=3Dright><TT>-91.74&nbsp;</TT></TD>
    <TD align=3Dright><TT>2&nbsp;</TT></TD>
    <TD noWrap align=3Dright><TT>-&nbsp;</TT></TD>
    <TD align=3Dright><TT>13&nbsp;</TT></TD>
    <TD align=3Dright><TT>0&nbsp;&nbsp;</TT></TD>
    <TD noWrap align=3Dright><TT>---&nbsp;&nbsp;</TT></TD>
    <TD noWrap><TT>&nbsp;M.ASNPHVSLSTTR.A</TT></TD></TR>
  <TR>
    <TD align=3Dright>&nbsp;</TD>
    <TD align=3Dright><TT>1269.5382&nbsp;&nbsp;</TT></TD>
    <TD align=3Dright><TT>1268.5309&nbsp;&nbsp;</TT></TD>
    <TD align=3Dright><TT>1268.6473&nbsp;&nbsp;</TT></TD>
    <TD noWrap align=3Dright><TT>-91.74&nbsp;</TT></TD>
    <TD align=3Dright><TT>2&nbsp;</TT></TD>
    <TD noWrap align=3Dright><TT>-&nbsp;</TT></TD>
    <TD align=3Dright><TT>13&nbsp;</TT></TD>
    <TD align=3Dright><TT>0&nbsp;&nbsp;</TT></TD>
    <TD noWrap align=3Dright><TT>---&nbsp;&nbsp;</TT></TD>
    <TD noWrap><TT>&nbsp;M.ASNPHVSLSTTR.A</TT></TD></TR>
  <TR>
    <TD align=3Dright>&nbsp;</TD>
    <TD align=3Dright><TT>1400.5880&nbsp;&nbsp;</TT></TD>
    <TD align=3Dright><TT>1399.5807&nbsp;&nbsp;</TT></TD>
    <TD align=3Dright><TT>1399.6878&nbsp;&nbsp;</TT></TD>
    <TD noWrap align=3Dright><TT>-76.49&nbsp;</TT></TD>
    <TD align=3Dright><TT>1&nbsp;</TT></TD>
    <TD noWrap align=3Dright><TT>-&nbsp;</TT></TD>
    <TD align=3Dright><TT>13&nbsp;</TT></TD>
    <TD align=3Dright><TT>0&nbsp;&nbsp;</TT></TD>
    <TD noWrap align=3Dright><TT>---&nbsp;&nbsp;</TT></TD>
    <TD noWrap><TT>&nbsp;-.MASNPHVSLSTTR.A</TT></TD></TR>
  <TR>
    <TD align=3Dright>&nbsp;</TD>
    <TD align=3Dright><TT>1400.5880&nbsp;&nbsp;</TT></TD>
    <TD align=3Dright><TT>1399.5807&nbsp;&nbsp;</TT></TD>
    <TD align=3Dright><TT>1399.6878&nbsp;&nbsp;</TT></TD>
    <TD noWrap align=3Dright><TT>-76.49&nbsp;</TT></TD>
    <TD align=3Dright><TT>1&nbsp;</TT></TD>
    <TD noWrap align=3Dright><TT>-&nbsp;</TT></TD>
    <TD align=3Dright><TT>13&nbsp;</TT></TD>
    <TD align=3Dright><TT>0&nbsp;&nbsp;</TT></TD>
    <TD noWrap align=3Dright><TT>19&nbsp;&nbsp;</TT></TD>
    <TD noWrap><TT>&nbsp;-.MASNPHVSLSTTR.A</TT></TD></TR>
  <TR>
    <TD align=3Dright>&nbsp;</TD>
    <TD align=3Dright><TT>2663.2256&nbsp;&nbsp;</TT></TD>
    <TD align=3Dright><TT>2662.2183&nbsp;&nbsp;</TT></TD>
    <TD align=3Dright><TT>2662.2147&nbsp;&nbsp;</TT></TD>
    <TD noWrap align=3Dright><TT>1.35&nbsp;</TT></TD>
    <TD align=3Dright><TT>14&nbsp;</TT></TD>
    <TD noWrap align=3Dright><TT>-&nbsp;</TT></TD>
    <TD align=3Dright><TT>38&nbsp;</TT></TD>
    <TD align=3Dright><TT>1&nbsp;&nbsp;</TT></TD>
    <TD noWrap align=3Dright><TT>---&nbsp;&nbsp;</TT></TD>
    <TD noWrap><TT>&nbsp;R.AGSFPIRAPVTLDDSSDFESDGHDK.T</TT></TD></TR>
  <TR>
    <TD align=3Dright>&nbsp;</TD>
    <TD align=3Dright><TT>2663.2256&nbsp;&nbsp;</TT></TD>
    <TD align=3Dright><TT>2662.2183&nbsp;&nbsp;</TT></TD>
    <TD align=3Dright><TT>2662.2147&nbsp;&nbsp;</TT></TD>
    <TD noWrap align=3Dright><TT>1.35&nbsp;</TT></TD>
    <TD align=3Dright><TT>14&nbsp;</TT></TD>
    <TD noWrap align=3Dright><TT>-&nbsp;</TT></TD>
    <TD align=3Dright><TT>38&nbsp;</TT></TD>
    <TD align=3Dright><TT>1&nbsp;&nbsp;</TT></TD>
    <TD noWrap align=3Dright><TT>---&nbsp;&nbsp;</TT></TD>
    <TD=20
noWrap><TT>&nbsp;R.AGSFPIRAPVTLDDSSDFESDGHDK.T</TT></TD></TR></TBODY></TA=
BLE>
<TABLE border=3D0 cellSpacing=3D0>
  <TBODY>
  <TR>
    <TD><TT>&nbsp;&nbsp;&nbsp;&nbsp;&nbsp;&nbsp;</TT></TD>
    <TD><TT><B>No match to: </B>825.0363, 829.3301, 842.4511, 870.4869,=20
      1018.5182, 1285.5066, 1287.5789, 1287.5789, 1370.5706, 1370.5706,=20
      1554.6041, 1554.6041, 1689.5541, 1689.5541, 2210.9668, 2225.9858,=20
      2231.0879, 2277.8896, 2277.8896, 2481.0403, 2481.0403, 2749.1860,=20
      2808.1958, 2808.1958</TT></TD></TR></TBODY></TABLE><BR>
<TABLE border=3D0 cellSpacing=3D0>
  <TBODY>
  <TR>
    <TD><TT><B><A name=3DHit42>42.</A>&nbsp;&nbsp;&nbsp;</B></TT></TD>
    <TD noWrap><TT><A=20
      =
href=3D"http://zxw-pc/mascot/cgi/protein_view.pl?file=3D../data/20121225/=
F002405.dat&amp;hit=3D42"=20
      =
target=3D_blank>gi|226531942</A>&nbsp;&nbsp;&nbsp;&nbsp;<B>Mass:</B>&nbsp=
;10308&nbsp;&nbsp;&nbsp;&nbsp;<B>Score:</B>&nbsp;35&nbsp;&nbsp;&nbsp;&nbs=
p;&nbsp;<B>Expect:</B>&nbsp;6.1e+002&nbsp;&nbsp;<B>Matches:</B>&nbsp;4</T=
T></TD></TR>
  <TR>
    <TD>&nbsp;</TD>
    <TD noWrap><TT>late embryogenesis abundant protein, group 3 [Zea=20
    mays]</TT></TD></TR></TBODY></TABLE>
<TABLE border=3D0 cellSpacing=3D0 cellPadding=3D0>
  <TBODY>
  <TR>
    <TD><TT>&nbsp;&nbsp;&nbsp;&nbsp;&nbsp;&nbsp;</TT></TD>
    <TD align=3Dright><TT><B>Observed&nbsp;&nbsp;</B></TT></TD>
    <TD noWrap align=3Dright><TT><B>Mr(expt)&nbsp;&nbsp;</B></TT></TD>
    <TD noWrap align=3Dright><TT><B>Mr(calc)&nbsp;&nbsp;</B></TT></TD>
    <TD align=3Dright><TT><B>&nbsp;ppm&nbsp;&nbsp;</B></TT></TD>
    <TD align=3Dright><TT><B>Start&nbsp;</B></TT></TD>
    <TD align=3Dright><TT><B>&nbsp;</B></TT></TD>
    <TD align=3Dright><TT><B>End&nbsp;</B></TT></TD>
    <TD align=3Dright><TT><B>Miss&nbsp;</B></TT></TD>
    <TD align=3Dright><TT><B>Ions&nbsp;</B></TT></TD>
    <TD><TT><B>&nbsp;Peptide</B></TT></TD></TR>
  <TR>
    <TD align=3Dright>&nbsp;</TD>
    <TD align=3Dright><TT>1285.5066&nbsp;&nbsp;</TT></TD>
    <TD align=3Dright><TT>1284.4993&nbsp;&nbsp;</TT></TD>
    <TD align=3Dright><TT>1284.5591&nbsp;&nbsp;</TT></TD>
    <TD noWrap align=3Dright><TT>-46.52&nbsp;</TT></TD>
    <TD align=3Dright><TT>1&nbsp;</TT></TD>
    <TD noWrap align=3Dright><TT>-&nbsp;</TT></TD>
    <TD align=3Dright><TT>12&nbsp;</TT></TD>
    <TD align=3Dright><TT>0&nbsp;&nbsp;</TT></TD>
    <TD noWrap align=3Dright><TT>---&nbsp;&nbsp;</TT></TD>
    <TD noWrap><TT>&nbsp;-.MSNMGQSFQAGK.A</TT></TD></TR>
  <TR>
    <TD align=3Dright>&nbsp;</TD>
    <TD align=3Dright><TT>1554.6041&nbsp;&nbsp;</TT></TD>
    <TD align=3Dright><TT>1553.5968&nbsp;&nbsp;</TT></TD>
    <TD align=3Dright><TT>1553.7070&nbsp;&nbsp;</TT></TD>
    <TD noWrap align=3Dright><TT>-70.93&nbsp;</TT></TD>
    <TD align=3Dright><TT>92&nbsp;</TT></TD>
    <TD noWrap align=3Dright><TT>-&nbsp;</TT></TD>
    <TD align=3Dright><TT>109&nbsp;</TT></TD>
    <TD align=3Dright><TT>0&nbsp;&nbsp;</TT></TD>
    <TD noWrap align=3Dright><TT>---&nbsp;&nbsp;</TT></TD>
    <TD noWrap><TT>&nbsp;K.DTVAGAAAGANDAVTGGH.-</TT></TD></TR>
  <TR>
    <TD align=3Dright>&nbsp;</TD>
    <TD align=3Dright><TT>1554.6041&nbsp;&nbsp;</TT></TD>
    <TD align=3Dright><TT>1553.5968&nbsp;&nbsp;</TT></TD>
    <TD align=3Dright><TT>1553.7070&nbsp;&nbsp;</TT></TD>
    <TD noWrap align=3Dright><TT>-70.93&nbsp;</TT></TD>
    <TD align=3Dright><TT>92&nbsp;</TT></TD>
    <TD noWrap align=3Dright><TT>-&nbsp;</TT></TD>
    <TD align=3Dright><TT>109&nbsp;</TT></TD>
    <TD align=3Dright><TT>0&nbsp;&nbsp;</TT></TD>
    <TD noWrap align=3Dright><TT>---&nbsp;&nbsp;</TT></TD>
    <TD noWrap><TT>&nbsp;K.DTVAGAAAGANDAVTGGH.-</TT></TD></TR>
  <TR>
    <TD align=3Dright>&nbsp;</TD>
    <TD align=3Dright><TT>2210.9668&nbsp;&nbsp;</TT></TD>
    <TD align=3Dright><TT>2209.9595&nbsp;&nbsp;</TT></TD>
    <TD align=3Dright><TT>2210.1655&nbsp;&nbsp;</TT></TD>
    <TD noWrap align=3Dright><TT>-93.19&nbsp;</TT></TD>
    <TD align=3Dright><TT>57&nbsp;</TT></TD>
    <TD noWrap align=3Dright><TT>-&nbsp;</TT></TD>
    <TD align=3Dright><TT>80&nbsp;</TT></TD>
    <TD align=3Dright><TT>0&nbsp;&nbsp;</TT></TD>
    <TD noWrap align=3Dright><TT>---&nbsp;&nbsp;</TT></TD>
    <TD =
noWrap><TT>&nbsp;R.AAGTVQQAAEQVAQTAAGVAAAVK.D</TT></TD></TR></TBODY></TAB=
LE>
<TABLE border=3D0 cellSpacing=3D0>
  <TBODY>
  <TR>
    <TD><TT>&nbsp;&nbsp;&nbsp;&nbsp;&nbsp;&nbsp;</TT></TD>
    <TD><TT><B>No match to: </B>788.3639, 825.0363, 829.3301, 842.4511,=20
      856.4704, 870.4869, 1018.5182, 1269.5382, 1269.5382, 1287.5789, =
1287.5789,=20
      1370.5706, 1370.5706, 1400.5880, 1400.5880, 1689.5541, 1689.5541,=20
      2225.9858, 2231.0879, 2277.8896, 2277.8896, 2481.0403, 2481.0403,=20
      2663.2256, 2663.2256, 2749.1860, 2808.1958,=20
2808.1958</TT></TD></TR></TBODY></TABLE><BR>
<TABLE border=3D0 cellSpacing=3D0>
  <TBODY>
  <TR>
    <TD><TT><B><A name=3DHit43>43.</A>&nbsp;&nbsp;&nbsp;</B></TT></TD>
    <TD noWrap><TT><A=20
      =
href=3D"http://zxw-pc/mascot/cgi/protein_view.pl?file=3D../data/20121225/=
F002405.dat&amp;hit=3D43"=20
      =
target=3D_blank>gi|195642990</A>&nbsp;&nbsp;&nbsp;&nbsp;<B>Mass:</B>&nbsp=
;10308&nbsp;&nbsp;&nbsp;&nbsp;<B>Score:</B>&nbsp;35&nbsp;&nbsp;&nbsp;&nbs=
p;&nbsp;<B>Expect:</B>&nbsp;6.1e+002&nbsp;&nbsp;<B>Matches:</B>&nbsp;4</T=
T></TD></TR>
  <TR>
    <TD>&nbsp;</TD>
    <TD noWrap><TT>late embryogenesis abundant protein, group 3 [Zea=20
    mays]</TT></TD></TR></TBODY></TABLE>
<TABLE border=3D0 cellSpacing=3D0 cellPadding=3D0>
  <TBODY>
  <TR>
    <TD><TT>&nbsp;&nbsp;&nbsp;&nbsp;&nbsp;&nbsp;</TT></TD>
    <TD align=3Dright><TT><B>Observed&nbsp;&nbsp;</B></TT></TD>
    <TD noWrap align=3Dright><TT><B>Mr(expt)&nbsp;&nbsp;</B></TT></TD>
    <TD noWrap align=3Dright><TT><B>Mr(calc)&nbsp;&nbsp;</B></TT></TD>
    <TD align=3Dright><TT><B>&nbsp;ppm&nbsp;&nbsp;</B></TT></TD>
    <TD align=3Dright><TT><B>Start&nbsp;</B></TT></TD>
    <TD align=3Dright><TT><B>&nbsp;</B></TT></TD>
    <TD align=3Dright><TT><B>End&nbsp;</B></TT></TD>
    <TD align=3Dright><TT><B>Miss&nbsp;</B></TT></TD>
    <TD align=3Dright><TT><B>Ions&nbsp;</B></TT></TD>
    <TD><TT><B>&nbsp;Peptide</B></TT></TD></TR>
  <TR>
    <TD align=3Dright>&nbsp;</TD>
    <TD align=3Dright><TT>1285.5066&nbsp;&nbsp;</TT></TD>
    <TD align=3Dright><TT>1284.4993&nbsp;&nbsp;</TT></TD>
    <TD align=3Dright><TT>1284.5591&nbsp;&nbsp;</TT></TD>
    <TD noWrap align=3Dright><TT>-46.52&nbsp;</TT></TD>
    <TD align=3Dright><TT>1&nbsp;</TT></TD>
    <TD noWrap align=3Dright><TT>-&nbsp;</TT></TD>
    <TD align=3Dright><TT>12&nbsp;</TT></TD>
    <TD align=3Dright><TT>0&nbsp;&nbsp;</TT></TD>
    <TD noWrap align=3Dright><TT>---&nbsp;&nbsp;</TT></TD>
    <TD noWrap><TT>&nbsp;-.MSNMGQSFQAGK.A</TT></TD></TR>
  <TR>
    <TD align=3Dright>&nbsp;</TD>
    <TD align=3Dright><TT>1554.6041&nbsp;&nbsp;</TT></TD>
    <TD align=3Dright><TT>1553.5968&nbsp;&nbsp;</TT></TD>
    <TD align=3Dright><TT>1553.7070&nbsp;&nbsp;</TT></TD>
    <TD noWrap align=3Dright><TT>-70.93&nbsp;</TT></TD>
    <TD align=3Dright><TT>92&nbsp;</TT></TD>
    <TD noWrap align=3Dright><TT>-&nbsp;</TT></TD>
    <TD align=3Dright><TT>109&nbsp;</TT></TD>
    <TD align=3Dright><TT>0&nbsp;&nbsp;</TT></TD>
    <TD noWrap align=3Dright><TT>---&nbsp;&nbsp;</TT></TD>
    <TD noWrap><TT>&nbsp;K.DTVAGAAAGANDAVTGGH.-</TT></TD></TR>
  <TR>
    <TD align=3Dright>&nbsp;</TD>
    <TD align=3Dright><TT>1554.6041&nbsp;&nbsp;</TT></TD>
    <TD align=3Dright><TT>1553.5968&nbsp;&nbsp;</TT></TD>
    <TD align=3Dright><TT>1553.7070&nbsp;&nbsp;</TT></TD>
    <TD noWrap align=3Dright><TT>-70.93&nbsp;</TT></TD>
    <TD align=3Dright><TT>92&nbsp;</TT></TD>
    <TD noWrap align=3Dright><TT>-&nbsp;</TT></TD>
    <TD align=3Dright><TT>109&nbsp;</TT></TD>
    <TD align=3Dright><TT>0&nbsp;&nbsp;</TT></TD>
    <TD noWrap align=3Dright><TT>---&nbsp;&nbsp;</TT></TD>
    <TD noWrap><TT>&nbsp;K.DTVAGAAAGANDAVTGGH.-</TT></TD></TR>
  <TR>
    <TD align=3Dright>&nbsp;</TD>
    <TD align=3Dright><TT>2210.9668&nbsp;&nbsp;</TT></TD>
    <TD align=3Dright><TT>2209.9595&nbsp;&nbsp;</TT></TD>
    <TD align=3Dright><TT>2210.1655&nbsp;&nbsp;</TT></TD>
    <TD noWrap align=3Dright><TT>-93.19&nbsp;</TT></TD>
    <TD align=3Dright><TT>57&nbsp;</TT></TD>
    <TD noWrap align=3Dright><TT>-&nbsp;</TT></TD>
    <TD align=3Dright><TT>80&nbsp;</TT></TD>
    <TD align=3Dright><TT>0&nbsp;&nbsp;</TT></TD>
    <TD noWrap align=3Dright><TT>---&nbsp;&nbsp;</TT></TD>
    <TD =
noWrap><TT>&nbsp;R.AAGTVQQAAEQVAQTAAGVAAAVK.D</TT></TD></TR></TBODY></TAB=
LE>
<TABLE border=3D0 cellSpacing=3D0>
  <TBODY>
  <TR>
    <TD><TT>&nbsp;&nbsp;&nbsp;&nbsp;&nbsp;&nbsp;</TT></TD>
    <TD><TT><B>No match to: </B>788.3639, 825.0363, 829.3301, 842.4511,=20
      856.4704, 870.4869, 1018.5182, 1269.5382, 1269.5382, 1287.5789, =
1287.5789,=20
      1370.5706, 1370.5706, 1400.5880, 1400.5880, 1689.5541, 1689.5541,=20
      2225.9858, 2231.0879, 2277.8896, 2277.8896, 2481.0403, 2481.0403,=20
      2663.2256, 2663.2256, 2749.1860, 2808.1958,=20
2808.1958</TT></TD></TR></TBODY></TABLE><BR>
<TABLE border=3D0 cellSpacing=3D0>
  <TBODY>
  <TR>
    <TD><TT><B><A name=3DHit44>44.</A>&nbsp;&nbsp;&nbsp;</B></TT></TD>
    <TD noWrap><TT><A=20
      =
href=3D"http://zxw-pc/mascot/cgi/protein_view.pl?file=3D../data/20121225/=
F002405.dat&amp;hit=3D44"=20
      =
target=3D_blank>gi|110738810</A>&nbsp;&nbsp;&nbsp;&nbsp;<B>Mass:</B>&nbsp=
;70205&nbsp;&nbsp;&nbsp;&nbsp;<B>Score:</B>&nbsp;35&nbsp;&nbsp;&nbsp;&nbs=
p;&nbsp;<B>Expect:</B>&nbsp;6.3e+002&nbsp;&nbsp;<B>Matches:</B>&nbsp;8</T=
T></TD></TR>
  <TR>
    <TD>&nbsp;</TD>
    <TD noWrap><TT>STICHEL [Arabidopsis =
thaliana]</TT></TD></TR></TBODY></TABLE>
<TABLE border=3D0 cellSpacing=3D0 cellPadding=3D0>
  <TBODY>
  <TR>
    <TD><TT>&nbsp;&nbsp;&nbsp;&nbsp;&nbsp;&nbsp;</TT></TD>
    <TD align=3Dright><TT><B>Observed&nbsp;&nbsp;</B></TT></TD>
    <TD noWrap align=3Dright><TT><B>Mr(expt)&nbsp;&nbsp;</B></TT></TD>
    <TD noWrap align=3Dright><TT><B>Mr(calc)&nbsp;&nbsp;</B></TT></TD>
    <TD align=3Dright><TT><B>&nbsp;ppm&nbsp;&nbsp;</B></TT></TD>
    <TD align=3Dright><TT><B>Start&nbsp;</B></TT></TD>
    <TD align=3Dright><TT><B>&nbsp;</B></TT></TD>
    <TD align=3Dright><TT><B>End&nbsp;</B></TT></TD>
    <TD align=3Dright><TT><B>Miss&nbsp;</B></TT></TD>
    <TD align=3Dright><TT><B>Ions&nbsp;</B></TT></TD>
    <TD><TT><B>&nbsp;Peptide</B></TT></TD></TR>
  <TR>
    <TD align=3Dright>&nbsp;</TD>
    <TD align=3Dright><TT>856.4704&nbsp;&nbsp;</TT></TD>
    <TD align=3Dright><TT>855.4631&nbsp;&nbsp;</TT></TD>
    <TD align=3Dright><TT>855.5038&nbsp;&nbsp;</TT></TD>
    <TD noWrap align=3Dright><TT>-47.60&nbsp;</TT></TD>
    <TD align=3Dright><TT>242&nbsp;</TT></TD>
    <TD noWrap align=3Dright><TT>-&nbsp;</TT></TD>
    <TD align=3Dright><TT>248&nbsp;</TT></TD>
    <TD align=3Dright><TT>1&nbsp;&nbsp;</TT></TD>
    <TD noWrap align=3Dright><TT>---&nbsp;&nbsp;</TT></TD>
    <TD noWrap><TT>&nbsp;R.LLRANNR.K</TT></TD></TR>
  <TR>
    <TD align=3Dright>&nbsp;</TD>
    <TD align=3Dright><TT>1400.5880&nbsp;&nbsp;</TT></TD>
    <TD align=3Dright><TT>1399.5807&nbsp;&nbsp;</TT></TD>
    <TD align=3Dright><TT>1399.6336&nbsp;&nbsp;</TT></TD>
    <TD noWrap align=3Dright><TT>-37.80&nbsp;</TT></TD>
    <TD align=3Dright><TT>139&nbsp;</TT></TD>
    <TD noWrap align=3Dright><TT>-&nbsp;</TT></TD>
    <TD align=3Dright><TT>150&nbsp;</TT></TD>
    <TD align=3Dright><TT>1&nbsp;&nbsp;</TT></TD>
    <TD noWrap align=3Dright><TT>---&nbsp;&nbsp;</TT></TD>
    <TD noWrap><TT>&nbsp;R.EIQSASMGFRCR.D + Oxidation (M)</TT></TD></TR>
  <TR>
    <TD align=3Dright>&nbsp;</TD>
    <TD align=3Dright><TT>1400.5880&nbsp;&nbsp;</TT></TD>
    <TD align=3Dright><TT>1399.5807&nbsp;&nbsp;</TT></TD>
    <TD align=3Dright><TT>1399.6336&nbsp;&nbsp;</TT></TD>
    <TD noWrap align=3Dright><TT>-37.80&nbsp;</TT></TD>
    <TD align=3Dright><TT>139&nbsp;</TT></TD>
    <TD noWrap align=3Dright><TT>-&nbsp;</TT></TD>
    <TD align=3Dright><TT>150&nbsp;</TT></TD>
    <TD align=3Dright><TT>1&nbsp;&nbsp;</TT></TD>
    <TD noWrap align=3Dright><TT>7&nbsp;&nbsp;</TT></TD>
    <TD noWrap><TT>&nbsp;R.EIQSASMGFRCR.D + Oxidation (M)</TT></TD></TR>
  <TR>
    <TD align=3Dright>&nbsp;</TD>
    <TD align=3Dright><TT>2225.9858&nbsp;&nbsp;</TT></TD>
    <TD align=3Dright><TT>2224.9785&nbsp;&nbsp;</TT></TD>
    <TD align=3Dright><TT>2225.0860&nbsp;&nbsp;</TT></TD>
    <TD noWrap align=3Dright><TT>-48.32&nbsp;</TT></TD>
    <TD align=3Dright><TT>563&nbsp;</TT></TD>
    <TD noWrap align=3Dright><TT>-&nbsp;</TT></TD>
    <TD align=3Dright><TT>581&nbsp;</TT></TD>
    <TD align=3Dright><TT>1&nbsp;&nbsp;</TT></TD>
    <TD noWrap align=3Dright><TT>---&nbsp;&nbsp;</TT></TD>
    <TD noWrap><TT>&nbsp;R.NSSMYKVFVIDECHLLPSK.T + Oxidation =
(M)</TT></TD></TR>
  <TR>
    <TD align=3Dright>&nbsp;</TD>
    <TD align=3Dright><TT>2277.8896&nbsp;&nbsp;</TT></TD>
    <TD align=3Dright><TT>2276.8823&nbsp;&nbsp;</TT></TD>
    <TD align=3Dright><TT>2277.0302&nbsp;&nbsp;</TT></TD>
    <TD noWrap align=3Dright><TT>-64.93&nbsp;</TT></TD>
    <TD align=3Dright><TT>502&nbsp;</TT></TD>
    <TD noWrap align=3Dright><TT>-&nbsp;</TT></TD>
    <TD align=3Dright><TT>522&nbsp;</TT></TD>
    <TD align=3Dright><TT>0&nbsp;&nbsp;</TT></TD>
    <TD noWrap align=3Dright><TT>---&nbsp;&nbsp;</TT></TD>
    <TD noWrap><TT>&nbsp;R.IFSAALNCVATEEMKPCGYCK.E</TT></TD></TR>
  <TR>
    <TD align=3Dright>&nbsp;</TD>
    <TD align=3Dright><TT>2277.8896&nbsp;&nbsp;</TT></TD>
    <TD align=3Dright><TT>2276.8823&nbsp;&nbsp;</TT></TD>
    <TD align=3Dright><TT>2277.0302&nbsp;&nbsp;</TT></TD>
    <TD noWrap align=3Dright><TT>-64.93&nbsp;</TT></TD>
    <TD align=3Dright><TT>502&nbsp;</TT></TD>
    <TD noWrap align=3Dright><TT>-&nbsp;</TT></TD>
    <TD align=3Dright><TT>522&nbsp;</TT></TD>
    <TD align=3Dright><TT>0&nbsp;&nbsp;</TT></TD>
    <TD noWrap align=3Dright><TT>---&nbsp;&nbsp;</TT></TD>
    <TD noWrap><TT>&nbsp;R.IFSAALNCVATEEMKPCGYCK.E</TT></TD></TR>
  <TR>
    <TD align=3Dright>&nbsp;</TD>
    <TD align=3Dright><TT>2663.2256&nbsp;&nbsp;</TT></TD>
    <TD align=3Dright><TT>2662.2183&nbsp;&nbsp;</TT></TD>
    <TD align=3Dright><TT>2662.1163&nbsp;&nbsp;</TT></TD>
    <TD noWrap align=3Dright><TT>38.3&nbsp;</TT></TD>
    <TD align=3Dright><TT>250&nbsp;</TT></TD>
    <TD noWrap align=3Dright><TT>-&nbsp;</TT></TD>
    <TD align=3Dright><TT>273&nbsp;</TT></TD>
    <TD align=3Dright><TT>0&nbsp;&nbsp;</TT></TD>
    <TD noWrap align=3Dright><TT>---&nbsp;&nbsp;</TT></TD>
    <TD noWrap><TT>&nbsp;K.EDSSCTYNSTPALSTSSYNMYAVR.N + Oxidation=20
  (M)</TT></TD></TR>
  <TR>
    <TD align=3Dright>&nbsp;</TD>
    <TD align=3Dright><TT>2663.2256&nbsp;&nbsp;</TT></TD>
    <TD align=3Dright><TT>2662.2183&nbsp;&nbsp;</TT></TD>
    <TD align=3Dright><TT>2662.1163&nbsp;&nbsp;</TT></TD>
    <TD noWrap align=3Dright><TT>38.3&nbsp;</TT></TD>
    <TD align=3Dright><TT>250&nbsp;</TT></TD>
    <TD noWrap align=3Dright><TT>-&nbsp;</TT></TD>
    <TD align=3Dright><TT>273&nbsp;</TT></TD>
    <TD align=3Dright><TT>0&nbsp;&nbsp;</TT></TD>
    <TD noWrap align=3Dright><TT>---&nbsp;&nbsp;</TT></TD>
    <TD noWrap><TT>&nbsp;K.EDSSCTYNSTPALSTSSYNMYAVR.N + Oxidation=20
  (M)</TT></TD></TR></TBODY></TABLE>
<TABLE border=3D0 cellSpacing=3D0>
  <TBODY>
  <TR>
    <TD><TT>&nbsp;&nbsp;&nbsp;&nbsp;&nbsp;&nbsp;</TT></TD>
    <TD><TT><B>No match to: </B>788.3639, 825.0363, 829.3301, 842.4511,=20
      870.4869, 1018.5182, 1269.5382, 1269.5382, 1285.5066, 1287.5789,=20
      1287.5789, 1370.5706, 1370.5706, 1554.6041, 1554.6041, 1689.5541,=20
      1689.5541, 2210.9668, 2231.0879, 2481.0403, 2481.0403, 2749.1860,=20
      2808.1958, 2808.1958</TT></TD></TR></TBODY></TABLE><BR>
<TABLE border=3D0 cellSpacing=3D0>
  <TBODY>
  <TR>
    <TD><TT><B><A name=3DHit45>45.</A>&nbsp;&nbsp;&nbsp;</B></TT></TD>
    <TD noWrap><TT><A=20
      =
href=3D"http://zxw-pc/mascot/cgi/protein_view.pl?file=3D../data/20121225/=
F002405.dat&amp;hit=3D45"=20
      =
target=3D_blank>gi|125534710</A>&nbsp;&nbsp;&nbsp;&nbsp;<B>Mass:</B>&nbsp=
;11068&nbsp;&nbsp;&nbsp;&nbsp;<B>Score:</B>&nbsp;34&nbsp;&nbsp;&nbsp;&nbs=
p;&nbsp;<B>Expect:</B>&nbsp;6.6e+002&nbsp;&nbsp;<B>Matches:</B>&nbsp;6</T=
T></TD></TR>
  <TR>
    <TD>&nbsp;</TD>
    <TD noWrap><TT>hypothetical protein OsI_36436 [Oryza sativa Indica=20
      Group]</TT></TD></TR></TBODY></TABLE>
<TABLE border=3D0 cellSpacing=3D0 cellPadding=3D0>
  <TBODY>
  <TR>
    <TD><TT>&nbsp;&nbsp;&nbsp;&nbsp;&nbsp;&nbsp;</TT></TD>
    <TD align=3Dright><TT><B>Observed&nbsp;&nbsp;</B></TT></TD>
    <TD noWrap align=3Dright><TT><B>Mr(expt)&nbsp;&nbsp;</B></TT></TD>
    <TD noWrap align=3Dright><TT><B>Mr(calc)&nbsp;&nbsp;</B></TT></TD>
    <TD align=3Dright><TT><B>&nbsp;ppm&nbsp;&nbsp;</B></TT></TD>
    <TD align=3Dright><TT><B>Start&nbsp;</B></TT></TD>
    <TD align=3Dright><TT><B>&nbsp;</B></TT></TD>
    <TD align=3Dright><TT><B>End&nbsp;</B></TT></TD>
    <TD align=3Dright><TT><B>Miss&nbsp;</B></TT></TD>
    <TD align=3Dright><TT><B>Ions&nbsp;</B></TT></TD>
    <TD><TT><B>&nbsp;Peptide</B></TT></TD></TR>
  <TR>
    <TD align=3Dright>&nbsp;</TD>
    <TD align=3Dright><TT>856.4704&nbsp;&nbsp;</TT></TD>
    <TD align=3Dright><TT>855.4631&nbsp;&nbsp;</TT></TD>
    <TD align=3Dright><TT>855.4675&nbsp;&nbsp;</TT></TD>
    <TD noWrap align=3Dright><TT>-5.10&nbsp;</TT></TD>
    <TD align=3Dright><TT>17&nbsp;</TT></TD>
    <TD noWrap align=3Dright><TT>-&nbsp;</TT></TD>
    <TD align=3Dright><TT>23&nbsp;</TT></TD>
    <TD align=3Dright><TT>1&nbsp;&nbsp;</TT></TD>
    <TD noWrap align=3Dright><TT>---&nbsp;&nbsp;</TT></TD>
    <TD noWrap><TT>&nbsp;R.QPRQATR.T</TT></TD></TR>
  <TR>
    <TD align=3Dright>&nbsp;</TD>
    <TD align=3Dright><TT>1269.5382&nbsp;&nbsp;</TT></TD>
    <TD align=3Dright><TT>1268.5309&nbsp;&nbsp;</TT></TD>
    <TD align=3Dright><TT>1268.4398&nbsp;&nbsp;</TT></TD>
    <TD noWrap align=3Dright><TT>71.9&nbsp;</TT></TD>
    <TD align=3Dright><TT>79&nbsp;</TT></TD>
    <TD noWrap align=3Dright><TT>-&nbsp;</TT></TD>
    <TD align=3Dright><TT>91&nbsp;</TT></TD>
    <TD align=3Dright><TT>0&nbsp;&nbsp;</TT></TD>
    <TD noWrap align=3Dright><TT>---&nbsp;&nbsp;</TT></TD>
    <TD noWrap><TT>&nbsp;R.EGSDAGDDMGCGR.S</TT></TD></TR>
  <TR>
    <TD align=3Dright>&nbsp;</TD>
    <TD align=3Dright><TT>1269.5382&nbsp;&nbsp;</TT></TD>
    <TD align=3Dright><TT>1268.5309&nbsp;&nbsp;</TT></TD>
    <TD align=3Dright><TT>1268.4398&nbsp;&nbsp;</TT></TD>
    <TD noWrap align=3Dright><TT>71.9&nbsp;</TT></TD>
    <TD align=3Dright><TT>79&nbsp;</TT></TD>
    <TD noWrap align=3Dright><TT>-&nbsp;</TT></TD>
    <TD align=3Dright><TT>91&nbsp;</TT></TD>
    <TD align=3Dright><TT>0&nbsp;&nbsp;</TT></TD>
    <TD noWrap align=3Dright><TT>---&nbsp;&nbsp;</TT></TD>
    <TD noWrap><TT>&nbsp;R.EGSDAGDDMGCGR.S</TT></TD></TR>
  <TR>
    <TD align=3Dright>&nbsp;</TD>
    <TD align=3Dright><TT>1285.5066&nbsp;&nbsp;</TT></TD>
    <TD align=3Dright><TT>1284.4993&nbsp;&nbsp;</TT></TD>
    <TD align=3Dright><TT>1284.4347&nbsp;&nbsp;</TT></TD>
    <TD noWrap align=3Dright><TT>50.3&nbsp;</TT></TD>
    <TD align=3Dright><TT>79&nbsp;</TT></TD>
    <TD noWrap align=3Dright><TT>-&nbsp;</TT></TD>
    <TD align=3Dright><TT>91&nbsp;</TT></TD>
    <TD align=3Dright><TT>0&nbsp;&nbsp;</TT></TD>
    <TD noWrap align=3Dright><TT>---&nbsp;&nbsp;</TT></TD>
    <TD noWrap><TT>&nbsp;R.EGSDAGDDMGCGR.S + Oxidation =
(M)</TT></TD></TR>
  <TR>
    <TD align=3Dright>&nbsp;</TD>
    <TD align=3Dright><TT>2663.2256&nbsp;&nbsp;</TT></TD>
    <TD align=3Dright><TT>2662.2183&nbsp;&nbsp;</TT></TD>
    <TD align=3Dright><TT>2662.1963&nbsp;&nbsp;</TT></TD>
    <TD noWrap align=3Dright><TT>8.27&nbsp;</TT></TD>
    <TD align=3Dright><TT>65&nbsp;</TT></TD>
    <TD noWrap align=3Dright><TT>-&nbsp;</TT></TD>
    <TD align=3Dright><TT>91&nbsp;</TT></TD>
    <TD align=3Dright><TT>1&nbsp;&nbsp;</TT></TD>
    <TD noWrap align=3Dright><TT>---&nbsp;&nbsp;</TT></TD>
    <TD noWrap><TT>&nbsp;R.LGVVEGSPAVALEREGSDAGDDMGCGR.S + Oxidation=20
    (M)</TT></TD></TR>
  <TR>
    <TD align=3Dright>&nbsp;</TD>
    <TD align=3Dright><TT>2663.2256&nbsp;&nbsp;</TT></TD>
    <TD align=3Dright><TT>2662.2183&nbsp;&nbsp;</TT></TD>
    <TD align=3Dright><TT>2662.1963&nbsp;&nbsp;</TT></TD>
    <TD noWrap align=3Dright><TT>8.27&nbsp;</TT></TD>
    <TD align=3Dright><TT>65&nbsp;</TT></TD>
    <TD noWrap align=3Dright><TT>-&nbsp;</TT></TD>
    <TD align=3Dright><TT>91&nbsp;</TT></TD>
    <TD align=3Dright><TT>1&nbsp;&nbsp;</TT></TD>
    <TD noWrap align=3Dright><TT>---&nbsp;&nbsp;</TT></TD>
    <TD noWrap><TT>&nbsp;R.LGVVEGSPAVALEREGSDAGDDMGCGR.S + Oxidation=20
    (M)</TT></TD></TR></TBODY></TABLE>
<TABLE border=3D0 cellSpacing=3D0>
  <TBODY>
  <TR>
    <TD><TT>&nbsp;&nbsp;&nbsp;&nbsp;&nbsp;&nbsp;</TT></TD>
    <TD><TT><B>No match to: </B>788.3639, 825.0363, 829.3301, 842.4511,=20
      870.4869, 1018.5182, 1287.5789, 1287.5789, 1370.5706, 1370.5706,=20
      1400.5880, 1400.5880, 1554.6041, 1554.6041, 1689.5541, 1689.5541,=20
      2210.9668, 2225.9858, 2231.0879, 2277.8896, 2277.8896, 2481.0403,=20
      2481.0403, 2749.1860, 2808.1958, =
2808.1958</TT></TD></TR></TBODY></TABLE><BR>
<TABLE border=3D0 cellSpacing=3D0>
  <TBODY>
  <TR>
    <TD><TT><B><A name=3DHit46>46.</A>&nbsp;&nbsp;&nbsp;</B></TT></TD>
    <TD noWrap><TT><A=20
      =
href=3D"http://zxw-pc/mascot/cgi/protein_view.pl?file=3D../data/20121225/=
F002405.dat&amp;hit=3D46"=20
      =
target=3D_blank>gi|13786454</A>&nbsp;&nbsp;&nbsp;&nbsp;<B>Mass:</B>&nbsp;=
7641&nbsp;&nbsp;&nbsp;&nbsp;&nbsp;<B>Score:</B>&nbsp;34&nbsp;&nbsp;&nbsp;=
&nbsp;&nbsp;<B>Expect:</B>&nbsp;6.7e+002&nbsp;&nbsp;<B>Matches:</B>&nbsp;=
3</TT></TD></TR>
  <TR>
    <TD>&nbsp;</TD>
    <TD noWrap><TT>hypothetical protein [Oryza sativa Japonica=20
  Group]</TT></TD></TR></TBODY></TABLE>
<TABLE border=3D0 cellSpacing=3D0 cellPadding=3D0>
  <TBODY>
  <TR>
    <TD><TT>&nbsp;&nbsp;&nbsp;&nbsp;&nbsp;&nbsp;</TT></TD>
    <TD align=3Dright><TT><B>Observed&nbsp;&nbsp;</B></TT></TD>
    <TD noWrap align=3Dright><TT><B>Mr(expt)&nbsp;&nbsp;</B></TT></TD>
    <TD noWrap align=3Dright><TT><B>Mr(calc)&nbsp;&nbsp;</B></TT></TD>
    <TD align=3Dright><TT><B>&nbsp;ppm&nbsp;&nbsp;</B></TT></TD>
    <TD align=3Dright><TT><B>Start&nbsp;</B></TT></TD>
    <TD align=3Dright><TT><B>&nbsp;</B></TT></TD>
    <TD align=3Dright><TT><B>End&nbsp;</B></TT></TD>
    <TD align=3Dright><TT><B>Miss&nbsp;</B></TT></TD>
    <TD align=3Dright><TT><B>Ions&nbsp;</B></TT></TD>
    <TD><TT><B>&nbsp;Peptide</B></TT></TD></TR>
  <TR>
    <TD align=3Dright>&nbsp;</TD>
    <TD align=3Dright><TT>788.3639&nbsp;&nbsp;</TT></TD>
    <TD align=3Dright><TT>787.3566&nbsp;&nbsp;</TT></TD>
    <TD align=3Dright><TT>787.4089&nbsp;&nbsp;</TT></TD>
    <TD noWrap align=3Dright><TT>-66.43&nbsp;</TT></TD>
    <TD align=3Dright><TT>30&nbsp;</TT></TD>
    <TD noWrap align=3Dright><TT>-&nbsp;</TT></TD>
    <TD align=3Dright><TT>37&nbsp;</TT></TD>
    <TD align=3Dright><TT>1&nbsp;&nbsp;</TT></TD>
    <TD noWrap align=3Dright><TT>---&nbsp;&nbsp;</TT></TD>
    <TD noWrap><TT>&nbsp;R.GGWAGKGR.G</TT></TD></TR>
  <TR>
    <TD align=3Dright>&nbsp;</TD>
    <TD align=3Dright><TT>1554.6041&nbsp;&nbsp;</TT></TD>
    <TD align=3Dright><TT>1553.5968&nbsp;&nbsp;</TT></TD>
    <TD align=3Dright><TT>1553.5788&nbsp;&nbsp;</TT></TD>
    <TD noWrap align=3Dright><TT>11.6&nbsp;</TT></TD>
    <TD align=3Dright><TT>46&nbsp;</TT></TD>
    <TD noWrap align=3Dright><TT>-&nbsp;</TT></TD>
    <TD align=3Dright><TT>59&nbsp;</TT></TD>
    <TD align=3Dright><TT>0&nbsp;&nbsp;</TT></TD>
    <TD noWrap align=3Dright><TT>---&nbsp;&nbsp;</TT></TD>
    <TD noWrap><TT>&nbsp;R.GSDEEGEEVEGMDR.D + Oxidation =
(M)</TT></TD></TR>
  <TR>
    <TD align=3Dright>&nbsp;</TD>
    <TD align=3Dright><TT>1554.6041&nbsp;&nbsp;</TT></TD>
    <TD align=3Dright><TT>1553.5968&nbsp;&nbsp;</TT></TD>
    <TD align=3Dright><TT>1553.5788&nbsp;&nbsp;</TT></TD>
    <TD noWrap align=3Dright><TT>11.6&nbsp;</TT></TD>
    <TD align=3Dright><TT>46&nbsp;</TT></TD>
    <TD noWrap align=3Dright><TT>-&nbsp;</TT></TD>
    <TD align=3Dright><TT>59&nbsp;</TT></TD>
    <TD align=3Dright><TT>0&nbsp;&nbsp;</TT></TD>
    <TD noWrap align=3Dright><TT>16&nbsp;&nbsp;</TT></TD>
    <TD noWrap><TT>&nbsp;R.GSDEEGEEVEGMDR.D + Oxidation=20
(M)</TT></TD></TR></TBODY></TABLE>
<TABLE border=3D0 cellSpacing=3D0>
  <TBODY>
  <TR>
    <TD><TT>&nbsp;&nbsp;&nbsp;&nbsp;&nbsp;&nbsp;</TT></TD>
    <TD><TT><B>No match to: </B>825.0363, 829.3301, 842.4511, 856.4704,=20
      870.4869, 1018.5182, 1269.5382, 1269.5382, 1285.5066, 1287.5789,=20
      1287.5789, 1370.5706, 1370.5706, 1400.5880, 1400.5880, 1689.5541,=20
      1689.5541, 2210.9668, 2225.9858, 2231.0879, 2277.8896, 2277.8896,=20
      2481.0403, 2481.0403, 2663.2256, 2663.2256, 2749.1860, 2808.1958,=20
      2808.1958</TT></TD></TR></TBODY></TABLE><BR>
<TABLE border=3D0 cellSpacing=3D0>
  <TBODY>
  <TR>
    <TD><TT><B><A name=3DHit47>47.</A>&nbsp;&nbsp;&nbsp;</B></TT></TD>
    <TD noWrap><TT><A=20
      =
href=3D"http://zxw-pc/mascot/cgi/protein_view.pl?file=3D../data/20121225/=
F002405.dat&amp;hit=3D47"=20
      =
target=3D_blank>gi|125577464</A>&nbsp;&nbsp;&nbsp;&nbsp;<B>Mass:</B>&nbsp=
;11567&nbsp;&nbsp;&nbsp;&nbsp;<B>Score:</B>&nbsp;34&nbsp;&nbsp;&nbsp;&nbs=
p;&nbsp;<B>Expect:</B>&nbsp;7e+002&nbsp;&nbsp;<B>Matches:</B>&nbsp;6</TT>=
</TD></TR>
  <TR>
    <TD>&nbsp;</TD>
    <TD noWrap><TT>hypothetical protein OsJ_34207 [Oryza sativa Japonica =

      Group]</TT></TD></TR></TBODY></TABLE>
<TABLE border=3D0 cellSpacing=3D0 cellPadding=3D0>
  <TBODY>
  <TR>
    <TD><TT>&nbsp;&nbsp;&nbsp;&nbsp;&nbsp;&nbsp;</TT></TD>
    <TD align=3Dright><TT><B>Observed&nbsp;&nbsp;</B></TT></TD>
    <TD noWrap align=3Dright><TT><B>Mr(expt)&nbsp;&nbsp;</B></TT></TD>
    <TD noWrap align=3Dright><TT><B>Mr(calc)&nbsp;&nbsp;</B></TT></TD>
    <TD align=3Dright><TT><B>&nbsp;ppm&nbsp;&nbsp;</B></TT></TD>
    <TD align=3Dright><TT><B>Start&nbsp;</B></TT></TD>
    <TD align=3Dright><TT><B>&nbsp;</B></TT></TD>
    <TD align=3Dright><TT><B>End&nbsp;</B></TT></TD>
    <TD align=3Dright><TT><B>Miss&nbsp;</B></TT></TD>
    <TD align=3Dright><TT><B>Ions&nbsp;</B></TT></TD>
    <TD><TT><B>&nbsp;Peptide</B></TT></TD></TR>
  <TR>
    <TD align=3Dright>&nbsp;</TD>
    <TD align=3Dright><TT>856.4704&nbsp;&nbsp;</TT></TD>
    <TD align=3Dright><TT>855.4631&nbsp;&nbsp;</TT></TD>
    <TD align=3Dright><TT>855.4675&nbsp;&nbsp;</TT></TD>
    <TD noWrap align=3Dright><TT>-5.10&nbsp;</TT></TD>
    <TD align=3Dright><TT>17&nbsp;</TT></TD>
    <TD noWrap align=3Dright><TT>-&nbsp;</TT></TD>
    <TD align=3Dright><TT>23&nbsp;</TT></TD>
    <TD align=3Dright><TT>1&nbsp;&nbsp;</TT></TD>
    <TD noWrap align=3Dright><TT>---&nbsp;&nbsp;</TT></TD>
    <TD noWrap><TT>&nbsp;R.QPRQATR.T</TT></TD></TR>
  <TR>
    <TD align=3Dright>&nbsp;</TD>
    <TD align=3Dright><TT>1269.5382&nbsp;&nbsp;</TT></TD>
    <TD align=3Dright><TT>1268.5309&nbsp;&nbsp;</TT></TD>
    <TD align=3Dright><TT>1268.4398&nbsp;&nbsp;</TT></TD>
    <TD noWrap align=3Dright><TT>71.9&nbsp;</TT></TD>
    <TD align=3Dright><TT>79&nbsp;</TT></TD>
    <TD noWrap align=3Dright><TT>-&nbsp;</TT></TD>
    <TD align=3Dright><TT>91&nbsp;</TT></TD>
    <TD align=3Dright><TT>0&nbsp;&nbsp;</TT></TD>
    <TD noWrap align=3Dright><TT>---&nbsp;&nbsp;</TT></TD>
    <TD noWrap><TT>&nbsp;R.EGSDAGDDMGCGR.S</TT></TD></TR>
  <TR>
    <TD align=3Dright>&nbsp;</TD>
    <TD align=3Dright><TT>1269.5382&nbsp;&nbsp;</TT></TD>
    <TD align=3Dright><TT>1268.5309&nbsp;&nbsp;</TT></TD>
    <TD align=3Dright><TT>1268.4398&nbsp;&nbsp;</TT></TD>
    <TD noWrap align=3Dright><TT>71.9&nbsp;</TT></TD>
    <TD align=3Dright><TT>79&nbsp;</TT></TD>
    <TD noWrap align=3Dright><TT>-&nbsp;</TT></TD>
    <TD align=3Dright><TT>91&nbsp;</TT></TD>
    <TD align=3Dright><TT>0&nbsp;&nbsp;</TT></TD>
    <TD noWrap align=3Dright><TT>---&nbsp;&nbsp;</TT></TD>
    <TD noWrap><TT>&nbsp;R.EGSDAGDDMGCGR.S</TT></TD></TR>
  <TR>
    <TD align=3Dright>&nbsp;</TD>
    <TD align=3Dright><TT>1285.5066&nbsp;&nbsp;</TT></TD>
    <TD align=3Dright><TT>1284.4993&nbsp;&nbsp;</TT></TD>
    <TD align=3Dright><TT>1284.4347&nbsp;&nbsp;</TT></TD>
    <TD noWrap align=3Dright><TT>50.3&nbsp;</TT></TD>
    <TD align=3Dright><TT>79&nbsp;</TT></TD>
    <TD noWrap align=3Dright><TT>-&nbsp;</TT></TD>
    <TD align=3Dright><TT>91&nbsp;</TT></TD>
    <TD align=3Dright><TT>0&nbsp;&nbsp;</TT></TD>
    <TD noWrap align=3Dright><TT>---&nbsp;&nbsp;</TT></TD>
    <TD noWrap><TT>&nbsp;R.EGSDAGDDMGCGR.S + Oxidation =
(M)</TT></TD></TR>
  <TR>
    <TD align=3Dright>&nbsp;</TD>
    <TD align=3Dright><TT>2663.2256&nbsp;&nbsp;</TT></TD>
    <TD align=3Dright><TT>2662.2183&nbsp;&nbsp;</TT></TD>
    <TD align=3Dright><TT>2662.1963&nbsp;&nbsp;</TT></TD>
    <TD noWrap align=3Dright><TT>8.27&nbsp;</TT></TD>
    <TD align=3Dright><TT>65&nbsp;</TT></TD>
    <TD noWrap align=3Dright><TT>-&nbsp;</TT></TD>
    <TD align=3Dright><TT>91&nbsp;</TT></TD>
    <TD align=3Dright><TT>1&nbsp;&nbsp;</TT></TD>
    <TD noWrap align=3Dright><TT>---&nbsp;&nbsp;</TT></TD>
    <TD noWrap><TT>&nbsp;R.LGVVEGSPAVALEREGSDAGDDMGCGR.S + Oxidation=20
    (M)</TT></TD></TR>
  <TR>
    <TD align=3Dright>&nbsp;</TD>
    <TD align=3Dright><TT>2663.2256&nbsp;&nbsp;</TT></TD>
    <TD align=3Dright><TT>2662.2183&nbsp;&nbsp;</TT></TD>
    <TD align=3Dright><TT>2662.1963&nbsp;&nbsp;</TT></TD>
    <TD noWrap align=3Dright><TT>8.27&nbsp;</TT></TD>
    <TD align=3Dright><TT>65&nbsp;</TT></TD>
    <TD noWrap align=3Dright><TT>-&nbsp;</TT></TD>
    <TD align=3Dright><TT>91&nbsp;</TT></TD>
    <TD align=3Dright><TT>1&nbsp;&nbsp;</TT></TD>
    <TD noWrap align=3Dright><TT>---&nbsp;&nbsp;</TT></TD>
    <TD noWrap><TT>&nbsp;R.LGVVEGSPAVALEREGSDAGDDMGCGR.S + Oxidation=20
    (M)</TT></TD></TR></TBODY></TABLE>
<TABLE border=3D0 cellSpacing=3D0>
  <TBODY>
  <TR>
    <TD><TT>&nbsp;&nbsp;&nbsp;&nbsp;&nbsp;&nbsp;</TT></TD>
    <TD><TT><B>No match to: </B>788.3639, 825.0363, 829.3301, 842.4511,=20
      870.4869, 1018.5182, 1287.5789, 1287.5789, 1370.5706, 1370.5706,=20
      1400.5880, 1400.5880, 1554.6041, 1554.6041, 1689.5541, 1689.5541,=20
      2210.9668, 2225.9858, 2231.0879, 2277.8896, 2277.8896, 2481.0403,=20
      2481.0403, 2749.1860, 2808.1958, =
2808.1958</TT></TD></TR></TBODY></TABLE><BR>
<TABLE border=3D0 cellSpacing=3D0>
  <TBODY>
  <TR>
    <TD><TT><B><A name=3DHit48>48.</A>&nbsp;&nbsp;&nbsp;</B></TT></TD>
    <TD noWrap><TT><A=20
      =
href=3D"http://zxw-pc/mascot/cgi/protein_view.pl?file=3D../data/20121225/=
F002405.dat&amp;hit=3D48"=20
      =
target=3D_blank>gi|222635907</A>&nbsp;&nbsp;&nbsp;&nbsp;<B>Mass:</B>&nbsp=
;34659&nbsp;&nbsp;&nbsp;&nbsp;<B>Score:</B>&nbsp;34&nbsp;&nbsp;&nbsp;&nbs=
p;&nbsp;<B>Expect:</B>&nbsp;7.2e+002&nbsp;&nbsp;<B>Matches:</B>&nbsp;7</T=
T></TD></TR>
  <TR>
    <TD>&nbsp;</TD>
    <TD noWrap><TT>hypothetical protein OsJ_22020 [Oryza sativa Japonica =

      Group]</TT></TD></TR></TBODY></TABLE>
<TABLE border=3D0 cellSpacing=3D0 cellPadding=3D0>
  <TBODY>
  <TR>
    <TD><TT>&nbsp;&nbsp;&nbsp;&nbsp;&nbsp;&nbsp;</TT></TD>
    <TD align=3Dright><TT><B>Observed&nbsp;&nbsp;</B></TT></TD>
    <TD noWrap align=3Dright><TT><B>Mr(expt)&nbsp;&nbsp;</B></TT></TD>
    <TD noWrap align=3Dright><TT><B>Mr(calc)&nbsp;&nbsp;</B></TT></TD>
    <TD align=3Dright><TT><B>&nbsp;ppm&nbsp;&nbsp;</B></TT></TD>
    <TD align=3Dright><TT><B>Start&nbsp;</B></TT></TD>
    <TD align=3Dright><TT><B>&nbsp;</B></TT></TD>
    <TD align=3Dright><TT><B>End&nbsp;</B></TT></TD>
    <TD align=3Dright><TT><B>Miss&nbsp;</B></TT></TD>
    <TD align=3Dright><TT><B>Ions&nbsp;</B></TT></TD>
    <TD><TT><B>&nbsp;Peptide</B></TT></TD></TR>
  <TR>
    <TD align=3Dright>&nbsp;</TD>
    <TD align=3Dright><TT>1018.5182&nbsp;&nbsp;</TT></TD>
    <TD align=3Dright><TT>1017.5109&nbsp;&nbsp;</TT></TD>
    <TD align=3Dright><TT>1017.5720&nbsp;&nbsp;</TT></TD>
    <TD noWrap align=3Dright><TT>-59.98&nbsp;</TT></TD>
    <TD align=3Dright><TT>224&nbsp;</TT></TD>
    <TD noWrap align=3Dright><TT>-&nbsp;</TT></TD>
    <TD align=3Dright><TT>231&nbsp;</TT></TD>
    <TD align=3Dright><TT>1&nbsp;&nbsp;</TT></TD>
    <TD noWrap align=3Dright><TT>---&nbsp;&nbsp;</TT></TD>
    <TD noWrap><TT>&nbsp;K.LRNFVDVR.D</TT></TD></TR>
  <TR>
    <TD align=3Dright>&nbsp;</TD>
    <TD align=3Dright><TT>1370.5706&nbsp;&nbsp;</TT></TD>
    <TD align=3Dright><TT>1369.5633&nbsp;&nbsp;</TT></TD>
    <TD align=3Dright><TT>1369.6765&nbsp;&nbsp;</TT></TD>
    <TD noWrap align=3Dright><TT>-82.64&nbsp;</TT></TD>
    <TD align=3Dright><TT>169&nbsp;</TT></TD>
    <TD noWrap align=3Dright><TT>-&nbsp;</TT></TD>
    <TD align=3Dright><TT>180&nbsp;</TT></TD>
    <TD align=3Dright><TT>0&nbsp;&nbsp;</TT></TD>
    <TD noWrap align=3Dright><TT>---&nbsp;&nbsp;</TT></TD>
    <TD noWrap><TT>&nbsp;K.TLAEIEAFDYAK.R</TT></TD></TR>
  <TR>
    <TD align=3Dright>&nbsp;</TD>
    <TD align=3Dright><TT>1370.5706&nbsp;&nbsp;</TT></TD>
    <TD align=3Dright><TT>1369.5633&nbsp;&nbsp;</TT></TD>
    <TD align=3Dright><TT>1369.6765&nbsp;&nbsp;</TT></TD>
    <TD noWrap align=3Dright><TT>-82.64&nbsp;</TT></TD>
    <TD align=3Dright><TT>169&nbsp;</TT></TD>
    <TD noWrap align=3Dright><TT>-&nbsp;</TT></TD>
    <TD align=3Dright><TT>180&nbsp;</TT></TD>
    <TD align=3Dright><TT>0&nbsp;&nbsp;</TT></TD>
    <TD noWrap align=3Dright><TT>---&nbsp;&nbsp;</TT></TD>
    <TD noWrap><TT>&nbsp;K.TLAEIEAFDYAK.R</TT></TD></TR>
  <TR>
    <TD align=3Dright>&nbsp;</TD>
    <TD align=3Dright><TT>1400.5880&nbsp;&nbsp;</TT></TD>
    <TD align=3Dright><TT>1399.5807&nbsp;&nbsp;</TT></TD>
    <TD align=3Dright><TT>1399.6514&nbsp;&nbsp;</TT></TD>
    <TD noWrap align=3Dright><TT>-50.48&nbsp;</TT></TD>
    <TD align=3Dright><TT>48&nbsp;</TT></TD>
    <TD noWrap align=3Dright><TT>-&nbsp;</TT></TD>
    <TD align=3Dright><TT>60&nbsp;</TT></TD>
    <TD align=3Dright><TT>0&nbsp;&nbsp;</TT></TD>
    <TD noWrap align=3Dright><TT>---&nbsp;&nbsp;</TT></TD>
    <TD noWrap><TT>&nbsp;K.NAHLMSLDGAAER.L + Oxidation =
(M)</TT></TD></TR>
  <TR>
    <TD align=3Dright>&nbsp;</TD>
    <TD align=3Dright><TT>1400.5880&nbsp;&nbsp;</TT></TD>
    <TD align=3Dright><TT>1399.5807&nbsp;&nbsp;</TT></TD>
    <TD align=3Dright><TT>1399.6514&nbsp;&nbsp;</TT></TD>
    <TD noWrap align=3Dright><TT>-50.48&nbsp;</TT></TD>
    <TD align=3Dright><TT>48&nbsp;</TT></TD>
    <TD noWrap align=3Dright><TT>-&nbsp;</TT></TD>
    <TD align=3Dright><TT>60&nbsp;</TT></TD>
    <TD align=3Dright><TT>0&nbsp;&nbsp;</TT></TD>
    <TD noWrap align=3Dright><TT>5&nbsp;&nbsp;</TT></TD>
    <TD noWrap><TT>&nbsp;K.NAHLMSLDGAAER.L + Oxidation =
(M)</TT></TD></TR>
  <TR>
    <TD align=3Dright>&nbsp;</TD>
    <TD align=3Dright><TT>1689.5541&nbsp;&nbsp;</TT></TD>
    <TD align=3Dright><TT>1688.5468&nbsp;&nbsp;</TT></TD>
    <TD align=3Dright><TT>1688.6447&nbsp;&nbsp;</TT></TD>
    <TD noWrap align=3Dright><TT>-57.94&nbsp;</TT></TD>
    <TD align=3Dright><TT>145&nbsp;</TT></TD>
    <TD noWrap align=3Dright><TT>-&nbsp;</TT></TD>
    <TD align=3Dright><TT>158&nbsp;</TT></TD>
    <TD align=3Dright><TT>0&nbsp;&nbsp;</TT></TD>
    <TD noWrap align=3Dright><TT>---&nbsp;&nbsp;</TT></TD>
    <TD noWrap><TT>&nbsp;K.AIDEDCWSDVDYCR.A</TT></TD></TR>
  <TR>
    <TD align=3Dright>&nbsp;</TD>
    <TD align=3Dright><TT>1689.5541&nbsp;&nbsp;</TT></TD>
    <TD align=3Dright><TT>1688.5468&nbsp;&nbsp;</TT></TD>
    <TD align=3Dright><TT>1688.6447&nbsp;&nbsp;</TT></TD>
    <TD noWrap align=3Dright><TT>-57.94&nbsp;</TT></TD>
    <TD align=3Dright><TT>145&nbsp;</TT></TD>
    <TD noWrap align=3Dright><TT>-&nbsp;</TT></TD>
    <TD align=3Dright><TT>158&nbsp;</TT></TD>
    <TD align=3Dright><TT>0&nbsp;&nbsp;</TT></TD>
    <TD noWrap align=3Dright><TT>---&nbsp;&nbsp;</TT></TD>
    <TD =
noWrap><TT>&nbsp;K.AIDEDCWSDVDYCR.A</TT></TD></TR></TBODY></TABLE>
<TABLE border=3D0 cellSpacing=3D0>
  <TBODY>
  <TR>
    <TD><TT>&nbsp;&nbsp;&nbsp;&nbsp;&nbsp;&nbsp;</TT></TD>
    <TD><TT><B>No match to: </B>788.3639, 825.0363, 829.3301, 842.4511,=20
      856.4704, 870.4869, 1269.5382, 1269.5382, 1285.5066, 1287.5789, =
1287.5789,=20
      1554.6041, 1554.6041, 2210.9668, 2225.9858, 2231.0879, 2277.8896,=20
      2277.8896, 2481.0403, 2481.0403, 2663.2256, 2663.2256, 2749.1860,=20
      2808.1958, 2808.1958</TT></TD></TR></TBODY></TABLE><BR>
<TABLE border=3D0 cellSpacing=3D0>
  <TBODY>
  <TR>
    <TD><TT><B><A name=3DHit49>49.</A>&nbsp;&nbsp;&nbsp;</B></TT></TD>
    <TD noWrap><TT><A=20
      =
href=3D"http://zxw-pc/mascot/cgi/protein_view.pl?file=3D../data/20121225/=
F002405.dat&amp;hit=3D49"=20
      =
target=3D_blank>gi|218198573</A>&nbsp;&nbsp;&nbsp;&nbsp;<B>Mass:</B>&nbsp=
;34669&nbsp;&nbsp;&nbsp;&nbsp;<B>Score:</B>&nbsp;34&nbsp;&nbsp;&nbsp;&nbs=
p;&nbsp;<B>Expect:</B>&nbsp;7.2e+002&nbsp;&nbsp;<B>Matches:</B>&nbsp;7</T=
T></TD></TR>
  <TR>
    <TD>&nbsp;</TD>
    <TD noWrap><TT>hypothetical protein OsI_23750 [Oryza sativa Indica=20
      Group]</TT></TD></TR></TBODY></TABLE>
<TABLE border=3D0 cellSpacing=3D0 cellPadding=3D0>
  <TBODY>
  <TR>
    <TD><TT>&nbsp;&nbsp;&nbsp;&nbsp;&nbsp;&nbsp;</TT></TD>
    <TD align=3Dright><TT><B>Observed&nbsp;&nbsp;</B></TT></TD>
    <TD noWrap align=3Dright><TT><B>Mr(expt)&nbsp;&nbsp;</B></TT></TD>
    <TD noWrap align=3Dright><TT><B>Mr(calc)&nbsp;&nbsp;</B></TT></TD>
    <TD align=3Dright><TT><B>&nbsp;ppm&nbsp;&nbsp;</B></TT></TD>
    <TD align=3Dright><TT><B>Start&nbsp;</B></TT></TD>
    <TD align=3Dright><TT><B>&nbsp;</B></TT></TD>
    <TD align=3Dright><TT><B>End&nbsp;</B></TT></TD>
    <TD align=3Dright><TT><B>Miss&nbsp;</B></TT></TD>
    <TD align=3Dright><TT><B>Ions&nbsp;</B></TT></TD>
    <TD><TT><B>&nbsp;Peptide</B></TT></TD></TR>
  <TR>
    <TD align=3Dright>&nbsp;</TD>
    <TD align=3Dright><TT>1018.5182&nbsp;&nbsp;</TT></TD>
    <TD align=3Dright><TT>1017.5109&nbsp;&nbsp;</TT></TD>
    <TD align=3Dright><TT>1017.5720&nbsp;&nbsp;</TT></TD>
    <TD noWrap align=3Dright><TT>-59.98&nbsp;</TT></TD>
    <TD align=3Dright><TT>224&nbsp;</TT></TD>
    <TD noWrap align=3Dright><TT>-&nbsp;</TT></TD>
    <TD align=3Dright><TT>231&nbsp;</TT></TD>
    <TD align=3Dright><TT>1&nbsp;&nbsp;</TT></TD>
    <TD noWrap align=3Dright><TT>---&nbsp;&nbsp;</TT></TD>
    <TD noWrap><TT>&nbsp;K.LRNFVDVR.D</TT></TD></TR>
  <TR>
    <TD align=3Dright>&nbsp;</TD>
    <TD align=3Dright><TT>1370.5706&nbsp;&nbsp;</TT></TD>
    <TD align=3Dright><TT>1369.5633&nbsp;&nbsp;</TT></TD>
    <TD align=3Dright><TT>1369.6765&nbsp;&nbsp;</TT></TD>
    <TD noWrap align=3Dright><TT>-82.64&nbsp;</TT></TD>
    <TD align=3Dright><TT>169&nbsp;</TT></TD>
    <TD noWrap align=3Dright><TT>-&nbsp;</TT></TD>
    <TD align=3Dright><TT>180&nbsp;</TT></TD>
    <TD align=3Dright><TT>0&nbsp;&nbsp;</TT></TD>
    <TD noWrap align=3Dright><TT>---&nbsp;&nbsp;</TT></TD>
    <TD noWrap><TT>&nbsp;K.TLAEIEAFDYAK.R</TT></TD></TR>
  <TR>
    <TD align=3Dright>&nbsp;</TD>
    <TD align=3Dright><TT>1370.5706&nbsp;&nbsp;</TT></TD>
    <TD align=3Dright><TT>1369.5633&nbsp;&nbsp;</TT></TD>
    <TD align=3Dright><TT>1369.6765&nbsp;&nbsp;</TT></TD>
    <TD noWrap align=3Dright><TT>-82.64&nbsp;</TT></TD>
    <TD align=3Dright><TT>169&nbsp;</TT></TD>
    <TD noWrap align=3Dright><TT>-&nbsp;</TT></TD>
    <TD align=3Dright><TT>180&nbsp;</TT></TD>
    <TD align=3Dright><TT>0&nbsp;&nbsp;</TT></TD>
    <TD noWrap align=3Dright><TT>---&nbsp;&nbsp;</TT></TD>
    <TD noWrap><TT>&nbsp;K.TLAEIEAFDYAK.R</TT></TD></TR>
  <TR>
    <TD align=3Dright>&nbsp;</TD>
    <TD align=3Dright><TT>1400.5880&nbsp;&nbsp;</TT></TD>
    <TD align=3Dright><TT>1399.5807&nbsp;&nbsp;</TT></TD>
    <TD align=3Dright><TT>1399.6514&nbsp;&nbsp;</TT></TD>
    <TD noWrap align=3Dright><TT>-50.48&nbsp;</TT></TD>
    <TD align=3Dright><TT>48&nbsp;</TT></TD>
    <TD noWrap align=3Dright><TT>-&nbsp;</TT></TD>
    <TD align=3Dright><TT>60&nbsp;</TT></TD>
    <TD align=3Dright><TT>0&nbsp;&nbsp;</TT></TD>
    <TD noWrap align=3Dright><TT>---&nbsp;&nbsp;</TT></TD>
    <TD noWrap><TT>&nbsp;K.NAHLMSLDGAAER.L + Oxidation =
(M)</TT></TD></TR>
  <TR>
    <TD align=3Dright>&nbsp;</TD>
    <TD align=3Dright><TT>1400.5880&nbsp;&nbsp;</TT></TD>
    <TD align=3Dright><TT>1399.5807&nbsp;&nbsp;</TT></TD>
    <TD align=3Dright><TT>1399.6514&nbsp;&nbsp;</TT></TD>
    <TD noWrap align=3Dright><TT>-50.48&nbsp;</TT></TD>
    <TD align=3Dright><TT>48&nbsp;</TT></TD>
    <TD noWrap align=3Dright><TT>-&nbsp;</TT></TD>
    <TD align=3Dright><TT>60&nbsp;</TT></TD>
    <TD align=3Dright><TT>0&nbsp;&nbsp;</TT></TD>
    <TD noWrap align=3Dright><TT>5&nbsp;&nbsp;</TT></TD>
    <TD noWrap><TT>&nbsp;K.NAHLMSLDGAAER.L + Oxidation =
(M)</TT></TD></TR>
  <TR>
    <TD align=3Dright>&nbsp;</TD>
    <TD align=3Dright><TT>1689.5541&nbsp;&nbsp;</TT></TD>
    <TD align=3Dright><TT>1688.5468&nbsp;&nbsp;</TT></TD>
    <TD align=3Dright><TT>1688.6447&nbsp;&nbsp;</TT></TD>
    <TD noWrap align=3Dright><TT>-57.94&nbsp;</TT></TD>
    <TD align=3Dright><TT>145&nbsp;</TT></TD>
    <TD noWrap align=3Dright><TT>-&nbsp;</TT></TD>
    <TD align=3Dright><TT>158&nbsp;</TT></TD>
    <TD align=3Dright><TT>0&nbsp;&nbsp;</TT></TD>
    <TD noWrap align=3Dright><TT>---&nbsp;&nbsp;</TT></TD>
    <TD noWrap><TT>&nbsp;K.AIDEDCWSDVDYCR.A</TT></TD></TR>
  <TR>
    <TD align=3Dright>&nbsp;</TD>
    <TD align=3Dright><TT>1689.5541&nbsp;&nbsp;</TT></TD>
    <TD align=3Dright><TT>1688.5468&nbsp;&nbsp;</TT></TD>
    <TD align=3Dright><TT>1688.6447&nbsp;&nbsp;</TT></TD>
    <TD noWrap align=3Dright><TT>-57.94&nbsp;</TT></TD>
    <TD align=3Dright><TT>145&nbsp;</TT></TD>
    <TD noWrap align=3Dright><TT>-&nbsp;</TT></TD>
    <TD align=3Dright><TT>158&nbsp;</TT></TD>
    <TD align=3Dright><TT>0&nbsp;&nbsp;</TT></TD>
    <TD noWrap align=3Dright><TT>---&nbsp;&nbsp;</TT></TD>
    <TD =
noWrap><TT>&nbsp;K.AIDEDCWSDVDYCR.A</TT></TD></TR></TBODY></TABLE>
<TABLE border=3D0 cellSpacing=3D0>
  <TBODY>
  <TR>
    <TD><TT>&nbsp;&nbsp;&nbsp;&nbsp;&nbsp;&nbsp;</TT></TD>
    <TD><TT><B>No match to: </B>788.3639, 825.0363, 829.3301, 842.4511,=20
      856.4704, 870.4869, 1269.5382, 1269.5382, 1285.5066, 1287.5789, =
1287.5789,=20
      1554.6041, 1554.6041, 2210.9668, 2225.9858, 2231.0879, 2277.8896,=20
      2277.8896, 2481.0403, 2481.0403, 2663.2256, 2663.2256, 2749.1860,=20
      2808.1958, 2808.1958</TT></TD></TR></TBODY></TABLE><BR>
<TABLE border=3D0 cellSpacing=3D0>
  <TBODY>
  <TR>
    <TD><TT><B><A name=3DHit50>50.</A>&nbsp;&nbsp;&nbsp;</B></TT></TD>
    <TD noWrap><TT><A=20
      =
href=3D"http://zxw-pc/mascot/cgi/protein_view.pl?file=3D../data/20121225/=
F002405.dat&amp;hit=3D50"=20
      =
target=3D_blank>gi|115469012</A>&nbsp;&nbsp;&nbsp;&nbsp;<B>Mass:</B>&nbsp=
;34659&nbsp;&nbsp;&nbsp;&nbsp;<B>Score:</B>&nbsp;34&nbsp;&nbsp;&nbsp;&nbs=
p;&nbsp;<B>Expect:</B>&nbsp;7.2e+002&nbsp;&nbsp;<B>Matches:</B>&nbsp;7</T=
T></TD></TR>
  <TR>
    <TD>&nbsp;</TD>
    <TD noWrap><TT>Os06g0623600 [Oryza sativa Japonica=20
  Group]</TT></TD></TR></TBODY></TABLE>
<TABLE border=3D0 cellSpacing=3D0 cellPadding=3D0>
  <TBODY>
  <TR>
    <TD><TT>&nbsp;&nbsp;&nbsp;&nbsp;&nbsp;&nbsp;</TT></TD>
    <TD align=3Dright><TT><B>Observed&nbsp;&nbsp;</B></TT></TD>
    <TD noWrap align=3Dright><TT><B>Mr(expt)&nbsp;&nbsp;</B></TT></TD>
    <TD noWrap align=3Dright><TT><B>Mr(calc)&nbsp;&nbsp;</B></TT></TD>
    <TD align=3Dright><TT><B>&nbsp;ppm&nbsp;&nbsp;</B></TT></TD>
    <TD align=3Dright><TT><B>Start&nbsp;</B></TT></TD>
    <TD align=3Dright><TT><B>&nbsp;</B></TT></TD>
    <TD align=3Dright><TT><B>End&nbsp;</B></TT></TD>
    <TD align=3Dright><TT><B>Miss&nbsp;</B></TT></TD>
    <TD align=3Dright><TT><B>Ions&nbsp;</B></TT></TD>
    <TD><TT><B>&nbsp;Peptide</B></TT></TD></TR>
  <TR>
    <TD align=3Dright>&nbsp;</TD>
    <TD align=3Dright><TT>1018.5182&nbsp;&nbsp;</TT></TD>
    <TD align=3Dright><TT>1017.5109&nbsp;&nbsp;</TT></TD>
    <TD align=3Dright><TT>1017.5720&nbsp;&nbsp;</TT></TD>
    <TD noWrap align=3Dright><TT>-59.98&nbsp;</TT></TD>
    <TD align=3Dright><TT>224&nbsp;</TT></TD>
    <TD noWrap align=3Dright><TT>-&nbsp;</TT></TD>
    <TD align=3Dright><TT>231&nbsp;</TT></TD>
    <TD align=3Dright><TT>1&nbsp;&nbsp;</TT></TD>
    <TD noWrap align=3Dright><TT>---&nbsp;&nbsp;</TT></TD>
    <TD noWrap><TT>&nbsp;K.LRNFVDVR.D</TT></TD></TR>
  <TR>
    <TD align=3Dright>&nbsp;</TD>
    <TD align=3Dright><TT>1370.5706&nbsp;&nbsp;</TT></TD>
    <TD align=3Dright><TT>1369.5633&nbsp;&nbsp;</TT></TD>
    <TD align=3Dright><TT>1369.6765&nbsp;&nbsp;</TT></TD>
    <TD noWrap align=3Dright><TT>-82.64&nbsp;</TT></TD>
    <TD align=3Dright><TT>169&nbsp;</TT></TD>
    <TD noWrap align=3Dright><TT>-&nbsp;</TT></TD>
    <TD align=3Dright><TT>180&nbsp;</TT></TD>
    <TD align=3Dright><TT>0&nbsp;&nbsp;</TT></TD>
    <TD noWrap align=3Dright><TT>---&nbsp;&nbsp;</TT></TD>
    <TD noWrap><TT>&nbsp;K.TLAEIEAFDYAK.R</TT></TD></TR>
  <TR>
    <TD align=3Dright>&nbsp;</TD>
    <TD align=3Dright><TT>1370.5706&nbsp;&nbsp;</TT></TD>
    <TD align=3Dright><TT>1369.5633&nbsp;&nbsp;</TT></TD>
    <TD align=3Dright><TT>1369.6765&nbsp;&nbsp;</TT></TD>
    <TD noWrap align=3Dright><TT>-82.64&nbsp;</TT></TD>
    <TD align=3Dright><TT>169&nbsp;</TT></TD>
    <TD noWrap align=3Dright><TT>-&nbsp;</TT></TD>
    <TD align=3Dright><TT>180&nbsp;</TT></TD>
    <TD align=3Dright><TT>0&nbsp;&nbsp;</TT></TD>
    <TD noWrap align=3Dright><TT>---&nbsp;&nbsp;</TT></TD>
    <TD noWrap><TT>&nbsp;K.TLAEIEAFDYAK.R</TT></TD></TR>
  <TR>
    <TD align=3Dright>&nbsp;</TD>
    <TD align=3Dright><TT>1400.5880&nbsp;&nbsp;</TT></TD>
    <TD align=3Dright><TT>1399.5807&nbsp;&nbsp;</TT></TD>
    <TD align=3Dright><TT>1399.6514&nbsp;&nbsp;</TT></TD>
    <TD noWrap align=3Dright><TT>-50.48&nbsp;</TT></TD>
    <TD align=3Dright><TT>48&nbsp;</TT></TD>
    <TD noWrap align=3Dright><TT>-&nbsp;</TT></TD>
    <TD align=3Dright><TT>60&nbsp;</TT></TD>
    <TD align=3Dright><TT>0&nbsp;&nbsp;</TT></TD>
    <TD noWrap align=3Dright><TT>---&nbsp;&nbsp;</TT></TD>
    <TD noWrap><TT>&nbsp;K.NAHLMSLDGAAER.L + Oxidation =
(M)</TT></TD></TR>
  <TR>
    <TD align=3Dright>&nbsp;</TD>
    <TD align=3Dright><TT>1400.5880&nbsp;&nbsp;</TT></TD>
    <TD align=3Dright><TT>1399.5807&nbsp;&nbsp;</TT></TD>
    <TD align=3Dright><TT>1399.6514&nbsp;&nbsp;</TT></TD>
    <TD noWrap align=3Dright><TT>-50.48&nbsp;</TT></TD>
    <TD align=3Dright><TT>48&nbsp;</TT></TD>
    <TD noWrap align=3Dright><TT>-&nbsp;</TT></TD>
    <TD align=3Dright><TT>60&nbsp;</TT></TD>
    <TD align=3Dright><TT>0&nbsp;&nbsp;</TT></TD>
    <TD noWrap align=3Dright><TT>5&nbsp;&nbsp;</TT></TD>
    <TD noWrap><TT>&nbsp;K.NAHLMSLDGAAER.L + Oxidation =
(M)</TT></TD></TR>
  <TR>
    <TD align=3Dright>&nbsp;</TD>
    <TD align=3Dright><TT>1689.5541&nbsp;&nbsp;</TT></TD>
    <TD align=3Dright><TT>1688.5468&nbsp;&nbsp;</TT></TD>
    <TD align=3Dright><TT>1688.6447&nbsp;&nbsp;</TT></TD>
    <TD noWrap align=3Dright><TT>-57.94&nbsp;</TT></TD>
    <TD align=3Dright><TT>145&nbsp;</TT></TD>
    <TD noWrap align=3Dright><TT>-&nbsp;</TT></TD>
    <TD align=3Dright><TT>158&nbsp;</TT></TD>
    <TD align=3Dright><TT>0&nbsp;&nbsp;</TT></TD>
    <TD noWrap align=3Dright><TT>---&nbsp;&nbsp;</TT></TD>
    <TD noWrap><TT>&nbsp;K.AIDEDCWSDVDYCR.A</TT></TD></TR>
  <TR>
    <TD align=3Dright>&nbsp;</TD>
    <TD align=3Dright><TT>1689.5541&nbsp;&nbsp;</TT></TD>
    <TD align=3Dright><TT>1688.5468&nbsp;&nbsp;</TT></TD>
    <TD align=3Dright><TT>1688.6447&nbsp;&nbsp;</TT></TD>
    <TD noWrap align=3Dright><TT>-57.94&nbsp;</TT></TD>
    <TD align=3Dright><TT>145&nbsp;</TT></TD>
    <TD noWrap align=3Dright><TT>-&nbsp;</TT></TD>
    <TD align=3Dright><TT>158&nbsp;</TT></TD>
    <TD align=3Dright><TT>0&nbsp;&nbsp;</TT></TD>
    <TD noWrap align=3Dright><TT>---&nbsp;&nbsp;</TT></TD>
    <TD =
noWrap><TT>&nbsp;K.AIDEDCWSDVDYCR.A</TT></TD></TR></TBODY></TABLE>
<TABLE border=3D0 cellSpacing=3D0>
  <TBODY>
  <TR>
    <TD><TT>&nbsp;&nbsp;&nbsp;&nbsp;&nbsp;&nbsp;</TT></TD>
    <TD><TT><B>No match to: </B>788.3639, 825.0363, 829.3301, 842.4511,=20
      856.4704, 870.4869, 1269.5382, 1269.5382, 1285.5066, 1287.5789, =
1287.5789,=20
      1554.6041, 1554.6041, 2210.9668, 2225.9858, 2231.0879, 2277.8896,=20
      2277.8896, 2481.0403, 2481.0403, 2663.2256, 2663.2256, 2749.1860,=20
      2808.1958, 2808.1958</TT></TD></TR></TBODY></TABLE><BR>
<H3>Search Parameters</H3><FONT face=3D"Courier =
New,Courier,monospace"><PRE><B>Type of search         : MS/MS Ion =
Search</B>
<B>Enzyme                 : Trypsin</B>
<B>Variable modifications : <A =
href=3D"http://zxw-pc/mascot/cgi/client.pl?modification&amp;mod_name=3DOx=
idation+%28M%29&amp;file=3D../data/20121225/F002405.dat" =
target=3D_blank>Oxidation (M)</A></B>
<B>Mass values            : Monoisotopic</B>
<B>Protein Mass           : Unrestricted</B>
<B>Peptide Mass Tolerance : =C2=B1 100 ppm</B>
<B>Fragment Mass Tolerance: =C2=B1 0.8 Da</B>
<B>Max Missed Cleavages   : 1</B>
<B>Instrument type        : MALDI-TOF-TOF</B>
<A name=3DQuery1><B>Query1 (788.3639,1+)   </A>: &lt;no title&gt;</B>
<A name=3DQuery2><B>Query2 (825.0363,1+)   </A>: &lt;no title&gt;</B>
<A name=3DQuery3><B>Query3 (829.3301,1+)   </A>: &lt;no title&gt;</B>
<A name=3DQuery4><B>Query4 (842.4511,1+)   </A>: &lt;no title&gt;</B>
<A name=3DQuery5><B>Query5 (856.4704,1+)   </A>: &lt;no title&gt;</B>
<A name=3DQuery6><B>Query6 (870.4869,1+)   </A>: &lt;no title&gt;</B>
<A name=3DQuery7><B>Query7 (1018.5182,1+)  </A>: &lt;no title&gt;</B>
<A name=3DQuery8><B>Query8 (1269.5382,1+)  </A>: &lt;no title&gt;</B>
<A name=3DQuery9><B>Query9 (1269.5382,1+)  </A>: Label: I22, Spot_Id: =
795006, Peak_List_Id: 464986, MSMS Job_Run_Id: 23273, Comment: </B>
<A name=3DQuery10><B>Query10 (1285.5066,1+) </A>: &lt;no title&gt;</B>
<A name=3DQuery11><B>Query11 (1287.5789,1+) </A>: &lt;no title&gt;</B>
<A name=3DQuery12><B>Query12 (1287.5789,1+) </A>: Label: I22, Spot_Id: =
795006, Peak_List_Id: 464989, MSMS Job_Run_Id: 23273, Comment: </B>
<A name=3DQuery13><B>Query13 (1370.5706,1+) </A>: &lt;no title&gt;</B>
<A name=3DQuery14><B>Query14 (1370.5706,1+) </A>: Label: I22, Spot_Id: =
795006, Peak_List_Id: 464990, MSMS Job_Run_Id: 23273, Comment: </B>
<A name=3DQuery15><B>Query15 (1400.5880,1+) </A>: &lt;no title&gt;</B>
<A name=3DQuery16><B>Query16 (1400.5880,1+) </A>: Label: I22, Spot_Id: =
795006, Peak_List_Id: 464991, MSMS Job_Run_Id: 23273, Comment: </B>
<A name=3DQuery17><B>Query17 (1554.6041,1+) </A>: &lt;no title&gt;</B>
<A name=3DQuery18><B>Query18 (1554.6041,1+) </A>: Label: I22, Spot_Id: =
795006, Peak_List_Id: 464983, MSMS Job_Run_Id: 23273, Comment: </B>
<A name=3DQuery19><B>Query19 (1689.5541,1+) </A>: &lt;no title&gt;</B>
<A name=3DQuery20><B>Query20 (1689.5541,1+) </A>: Label: I22, Spot_Id: =
795006, Peak_List_Id: 464987, MSMS Job_Run_Id: 23273, Comment: </B>
<A name=3DQuery21><B>Query21 (2210.9668,1+) </A>: &lt;no title&gt;</B>
<A name=3DQuery22><B>Query22 (2225.9858,1+) </A>: &lt;no title&gt;</B>
<A name=3DQuery23><B>Query23 (2231.0879,1+) </A>: &lt;no title&gt;</B>
<A name=3DQuery24><B>Query24 (2277.8896,1+) </A>: &lt;no title&gt;</B>
<A name=3DQuery25><B>Query25 (2277.8896,1+) </A>: Label: I22, Spot_Id: =
795006, Peak_List_Id: 464988, MSMS Job_Run_Id: 23273, Comment: </B>
<A name=3DQuery26><B>Query26 (2481.0403,1+) </A>: &lt;no title&gt;</B>
<A name=3DQuery27><B>Query27 (2481.0403,1+) </A>: Label: I22, Spot_Id: =
795006, Peak_List_Id: 464985, MSMS Job_Run_Id: 23273, Comment: </B>
<A name=3DQuery28><B>Query28 (2663.2256,1+) </A>: &lt;no title&gt;</B>
<A name=3DQuery29><B>Query29 (2663.2256,1+) </A>: Label: I22, Spot_Id: =
795006, Peak_List_Id: 464984, MSMS Job_Run_Id: 23273, Comment: </B>
<A name=3DQuery30><B>Query30 (2749.1860,1+) </A>: &lt;no title&gt;</B>
<A name=3DQuery31><B>Query31 (2808.1958,1+) </A>: &lt;no title&gt;</B>
<A name=3DQuery32><B>Query32 (2808.1958,1+) </A>: Label: I22, Spot_Id: =
795006, Peak_List_Id: 464992, MSMS Job_Run_Id: 23273, Comment: </B>
</PRE></FONT>
<P>
<TABLE border=3D2 cellSpacing=3D2 cellPadding=3D1 width=3D"100%">
  <TBODY>
  <TR>
    <TD noWrap align=3Dcenter><B>Mascot:</B>&nbsp; <A=20
      =
href=3D"http://www.matrixscience.com/">http://www.matrixscience.com/</A> =

  </TD></TR></TBODY></TABLE></P></BODY></HTML>

------=_NextPart_000_0048_01CDE360.34FCF110
Content-Type: image/gif
Content-Transfer-Encoding: base64
Content-Location: http://zxw-pc/mascot/images/88x31_logo_white.gif

R0lGODlhWAAfANX/AMDAwP/v7//f3//Pz/+/v/+vr/+fn/+Pj/9/f/9wcP9gYP9QUP9AQP8wMP8g
IP8QEP8AAO/v/+/v79/f/9/f38/P/8/Pz7+//7+/v6+v/6+vr5+f/5+fn4+P/4+Pj39//39/f3Bw
/3BwcGBg/2BgYFBQ/1BQUEBA/0BAQDAw/zAwMCAg/yAgIBAQ/xAQEAAA/wAAAAAAAAAAAAAAAAAA
AAAAAAAAAAAAAAAAAAAAAAAAAAAAAAAAAAAAAAAAAAAAACH5BAEAAAAALAAAAABYAB8AQAb/QIBw
SCwaj8ikcslsEl0wTDHz+bxOgMrp8mpFiJFThfsyjl4j82tVLaVGk+Hq1TF2ut8jCkYRSkgcToKD
hIQUKiBCHnxEAghDBA8QQg4QBEQBQwyWQ5ICAAsBAZcACKQJEAsMQgQQk5hCAhAPlAACn0MkUYMS
HCIaABMfJychRSPEH0YbWEMXJyUhxCPSJQAb0icjH8gfeRvIxRnXxCfeGcQlFwAWIn1HLC7vQhtl
AFZ1ES0v6/QrRGSIWPlXpF6LISWuVNgA4EyaIRta9Jvw4kUcInsCDZEARcqQBQ6I0AJQAEIDIgQU
xJo1pOQqIQFUCmFQyYAQAzZBQXikqYAQ/wQQZAIgkFPIHmCFkipdyrSp06eDSLiQUDBhM3JrjFSY
Y++aMgAnXnwdUUFIwodgX1gTso/hkAgVK0w4Ma4IBxZHQMDACzCNlRJiKFokEu5EiopFrFwdYiWF
EC5rhYQ1BqbEhsN1inCE4YGIBBAo5kEdrRS0EQkwEhEp0AABAgYGeA6liUBBAgOXFDDYvUDA7t+/
LxHYzTPAb1wHHCxAsMBAgtnAf2cawsGFhSIUYOwiAtSVgwFCDphM4mmlpQQhiSgQMMBVAAEyNx1A
UtJBgQVCh2DQjoRE5yEOODDdAA+AV0oqMClgoAIQzDcTJwAE8Fp4zwEIwXQANABBTillEv9AeREu
px8LGpFm4okopqjiiiyOxoEKHg2xz2Jn8KPVPkSYA0AGeDT0EI8v5HEYWiG84BhEiAEQARueoXDd
EYv8R0QKij2GzAtuvVUCkIwJUUFFF30l2EVf2nhNVkWEBVhZRnDASBH7wUBVjhEoFkYEZ3w1BFkA
BESEYGy+1dYFH6wQaJ89HgMmlDC4cIQIMJBQRAlxWNHCOEWi5ZUzSQqhzwt1ETGHW1UKMSYRFaRQ
1h1HErEIX3ZZl2NFjo2QRglcpZBBBIehIcQIuQpzwj4tnHDRXMSKseMaHzxT0QppZNArFh/0ukI/
RqlQhAkmiNbitwBIoMKTG71ZxC1JEIDsYYqjJEUBCSB4q5dqQrSHS3s5GRDUEAmMpFNRlZBigL/i
PTCggBFqCLBMAcwyHQInDWFBpEfooi0RmzBAyiMfQhieTwdW+C8ABxCA7lAIoLKAEKGQBEF6H1n4
SSjqDpHddkS4KakRBWzCEgDyIaHvyj8FVcADRdkiU00JgNcwBLgYsQkC+pJChF4oHDFxEQnIBnTE
AauXSXswDy2ETwl8YtwQ7TVY78uNyMQgT5e0LMTEUua1swAF9MybgT8FiN8n8Emi8QALuLJAAgxI
ou4mD8h2QH4BLPBAA8tlMpwrtvmcCQgieDAnuKQXEgQAOw==

------=_NextPart_000_0048_01CDE360.34FCF110
Content-Type: application/octet-stream
Content-Transfer-Encoding: base64
Content-Location: http://zxw-pc/mascot/cgi/score_gif.pl?score_gif_185347944605

R0lGODlhkAHIAMIAAP///wAAAP8AAAD/AAAA/////wAAAAAAACH5BAEAAAAALAAAAACQAcgAAAP+
CLrc/jDKSau9OOvNu/9gKI5kaZ5oqq5s675wLM90bd94ru987//AoHBILBqPyKRyyWw6n9CodEqt
Wq/YrHbL7Xq/4LB4TC77CAuCWm1uu98QtgINr9vbaDpgrb/7/1t6goCEhVR9aQx8awMMjQuPCpEA
k5WOjgKZAgOalJeQn5KhnqCloqakp6qprJaorquwraOytbS3r7ixurO5vru/vcCrK4hzEmi2wcoA
m5rOAsPC08zUvNXY19rL29LZ3ODe3dbhrBwBCugWg8cRdN/ipZmcmpzl8OTx+vn8+P7j/+4BHCiw
nAZ16NQh4zNHjruC+xrVexYwIkGLEPtd1Jj+sSJHjCA/msOQMF2KPh5rUaS4MWXLlx1hhnQZs+bM
cSQBIDxJ09vKTCJ7BpU51GbRm0aFKh2VU6eKZERhQZsH9KjVpUmjas3KFanXkUDebT1FdWLXq2PR
nsX6la3afR4UntDjVmLZeWnr5t27lm9bv/wyyJVbAmXen3j7Kv67+K1jvY3xNTVpghFgencfX94c
mTPjz5pRVQhAujThwqFVTYUGGnJrz6lju4694TQKsYrvOuvM+3Vv2bBnVwtCd+/EesGT/xau3Ldz
4pcRb2oOfDl15taNdrAtgoBwxNWfYxd/vXzj0TpNcw8BdfFqeuSzx58fvv74cwzWg8DtW7f+Pfr3
BWgegANOAx15xyVGoHz2FSggg7KEFV2C00Ho4IUWZgiaBeqVNpca3yXYoIYjLmhiiSJN9lR471X1
4IkvohhjjPixwF9o/kUDI4Y7kjhjWrW1UFxfFP7oI48yIunRBR2SdtKE/ikp5ZFU9ijND95BOVWS
VXJppZf1ncEiZqyBaeSXZ5pJlBA3YpVjl2nGOSWaTEmIYJRwzqlmnl3aKZ50cvJJp6B7EsODZZGB
F+igjBbq6HA9tOdcizou+qieltIo2AttbvVmo5liKupvk+nXXWdFjgqqqpeSyuECprKnJZmhElrr
qgwy2SFPs3Zya6u4BgvmpsWM+ZOwvyb+y6pQbMb3KbDQKmsrYLV5+OSd7y2r7bTchkQsZXP1ily3
0W6L7JpM5vdhlomK6Mqz0p5LbrxgUTDYk65Rukuq85pbLrnnWHubsy2+Aqi/9CaM5IHA8RuLoghH
3C+Jfsp2sCn6/ivvxhoHdkaImb1bMMcKT8yxmPnS6uIlDndcMsl6ctqAMQ50yhW8mLT8sssSfylk
H3lMMORrOucccs88m+xosezsgYy4CqaS8c5UI33ftxc0DfQi7P7p7ic4K1212NSlq4HWT6d87CxF
k+02zLketAHaD1UXtiQXw6130sIGmQHQTj+NLa20QPw234inKZh6FCySiNBQV6iaypX+Wm354W5h
CfKWIquM+eV7X62rjcYety+eoYOeOGxB7jSw3SO3kvfqn9f+nNyuhzs4SwZ/bTvtqbuabu6VRS4V
5cEnD/ywJAlcGIhQ93L38mMrPxvKfk3NMurUq169YwE7eS1k01Me9ffoe7+R3LBe2zD3lRhuvfq/
L6lirB0YttbskWhfP/3zywix8Je/zWFGerFL3/8W6C17NQlf2UMe2+AHwO4x0GN2Il8CjZatCyow
gA1cnPNQs7txPcx3ILRgCpmlohW1i4IK8N8KK/hBDHJohCNAlNeOJo8NepCGQGQf6dRmugl2cIY/
TKKhRIjDHBLMcyeEIRKnqEIbRgr+VVKkhPyqWMMu4qR5pnGfxdrWDAl6UYlc5EWNbmNAX4HNh1Q8
YxzrJMTiEbEspztiGtEox3qtsXiwg6LsyLjHOaLxIGF0n14Iab5COrKPkBLTC/XYPzMG0ZCY1NWu
2Bi9zq2Ej5d8ZFwIeDY23LFMlmBkKCGJtICRLpCfjCIlV0nLwy3OBUPTDCO3yEpQ/k6TjHvdDmcZ
Q0v6MpM11Fwn3yjIXiKzgthzjzFFocpjitKWB9JgMzlIOGs6s4oMW2QWG/nNcqquYnXh3wJkeM1n
XlCZkzygJ83izno68lCmjODaUjnObrDTnN4EUjb5Uj51FqR8tbRn5vwkTmLiDYX+Q6mmQhMKPiwZ
LxT/BIhBJxrQs8BzmPJkZiyvwkuKAvR2VzwlfIzYTa9ktKMc/crP1oABmzGmoBIlB0Jh2k7aFGtu
WHSoFiH6j5yetKcLPQlNa3pRjE0zKBtFqkmp5T6auaONQJknVZJSUp4elYU/jQPXoErUdT7VLkI1
n+SkdtapenV9MLBqHEDyUpyOs6s7jalUPRpWuT4gl8pA6C7LWsx9bi+tbtWr/Z7ikHUMZLBSrCsc
h9rPt1oWLh/TKGQ5J1J6spR3sgzpZfeK0kORlYeTMywoNttStqpWsYm1SrM+ItltQiKq5OzsVmE7
2sVKkiOCvSthy/haTxg1tl/+/eJvNcJa0Lq2iFrdTWidm9zewjVS/sAtXieL1tbGb7ikDe/1dkDT
7A43o8014XPxKF7kCjSD/mxrM7irXcLmtb3WNQhDtxHctHaVuNA9rHfdm1/MLjcb6T2fWYv7CLsi
tsD4NfChzCtc1JKivwO+LXiry9sQkve0nHUqg+frXzK+tMMRTtFAw1HbkX63wiEmC3cJjOJI/vYb
GKYuN90o4gCvtrI1prGBLCqQBK+1kiOer20fCuQUc1jF2NUsjEUr4yUbd8o8DjKEbYyD8ko5xutF
pYB1rOHIyndQ932y6ODLYvk6OMNMBnODZ3yk4275vTfm74wTLAz0NnlGuBX+8pqvWGQsqxfJPq6y
i3d8aCX918kF+mg/6mvhOVu5u2SOM5WBdWJIUyylX940otnLzxKbOcloprOW6TNbeLTYsy82tZxj
qGo12XnVPiUycPds6Ggcb8S3llGg73weXTO310decKIvTN9gB+jRai5bZu9B6VkredE/lrWoedTp
aMdNB16m9nnbauRfL9vS2H5iuj0NjDQrl8iudnOze43AS5MYzu97cJCdrcb9giPHjS6ztQFM6jEH
XNOZHuOfkTtsD5u20NrO9Kt3O0h6P3vDgob2dScc6oTntof25rO5C96bbtPY5AIEtbgrrWySUxPZ
IxczyNetTZoLmtb2Tjn+m/UxcelWPOJZ1a3PS43vhhb95vwORjj1HHKLY5TcMA9Ow9lNWX1DmdAW
KffTk/xmj2t8fxjv7dcdDm4KA93XQv/PZw9e9W0X9tz6hHuBUU52G4Q7Iv/189mT/XaXMzvneLdv
rb3tbv3uPB89V3usi77dpludGXo/unWTfiV/xwPgCha42wku85fvnSZdZ7u3ES76jT8861Hvsd/R
DWtGZ570aI+JyG/eO5ZrZ9qBd/rMW59txo8b1ZM28ZmpPurOV9S0Zt985L0ufK4P/hqNt3l+Cy9h
Scbb+Zeuttsxz3e6Qv3x7qX8kF/JVIxwXyW/h7vWaxL61xPf9d2XLdP+/vbY1KdW7u2P/8dvMnti
wz7XuhM465B8zGd751c46bd6HXdwdMduDSgZwuRXNQNiyvd9vndq+Pd8yxB9vIdrrEdxYOVCAvhX
XFOCJniCKJiCKriCLNiCLviCMBiDMjiDNFiDNniDOJiCQvI4juUBEtg4+/EBPwg5QliEPhiER5iE
SsgBQ0iEpNOEPMiERriEQEWFVZg/U4iFVkh/WXiFWriDXPiFUtiFZ0OGZbiF5YeGWWOGYTiGapgD
UDhXb9iDYuiFbniHdpiHbaiHe3iGc3gDcfhXbJiGeOiHdWiIfEiIiUiHh9iHiGgIkBiJkjiJlFiJ
lniJmJiJSLBUjlP+iYBziXTQiZooK8cQiHbgEEHjiaE4iivCEJSYik0TibC4VKzYHavYDrLYDrFo
CLe4i7XYhaZYBr0YhbyIi8T4i1QYjGTgOL5ICKJojMjoh6k4gpI4CMqIB7h4jdG4B6jYWJP4iZYo
CN64jeRYjuZ4juiYjuq4juzYju74jvAYj/I4j3eQSOgxAaSUHvlIj/x4AwpBQPuIj+3TjwQZBP/o
FOKjj+kgMAx5kAnZAKfRkDuRkE1UkBYJAg45kQN5L+Dyj8STHwdpEhkpkgN5kSaJkdZCGCE5GPYY
kk4RAR/pkBBpjydZk35Tkh0JLi8JkSVpKiWhLiQJlDY5lH+0kzky+ZI/yZNHqZQI2T4yKZREGZVm
g5MLyZKwQpHi45Iz6ZFcqZNVKZVgGZZiOZZkWZaAkAAAOw==

------=_NextPart_000_0048_01CDE360.34FCF110
Content-Type: application/octet-stream
Content-Transfer-Encoding: quoted-printable
Content-Location: http://zxw-pc/mascot/templates/browser.js

	var browser_EXCLUDE =3D 1;=20
	var browser_IE =3D 0;=20
	var browser_IE4 =3D 0;=20
	var browser_IE5 =3D 0;=20
	var browser_IE6 =3D 0;
	var browser_MZ7 =3D 0;
	var browser_NS3 =3D 0;
	var browser_NS4 =3D 0;
	var browser_NS6 =3D 0;=20
	var browser_NS7 =3D 0;=20
	var browser_OP5 =3D 0;=20
	var browser_OP6 =3D 0;
	var browser_OP7 =3D 0;
	var browser_KDE =3D 0;
	var browser_SAF =3D 0;

	var agt=3Dnavigator.userAgent.toLowerCase();

  if(typeof navigator.vendor !=3D "undefined" && navigator.vendor =3D=3D =
"KDE"){
  	var thisKDE =3D agt;
  	var splitKDE =3D thisKDE.split("konqueror/");
  	var aKDE =3D splitKDE[1] . split("; ");
  	var KDEn =3D parseFloat(aKDE[0]);
  	if (KDEn >=3D 2.2) {
  		browser_KDE =3D 1;
  //		browser_NS6 =3D 1;
  		browser_EXCLUDE =3D 0;
  	}
  }

  else if(agt.indexOf('webtv') !=3D -1){browser_EXCLUDE =3D 1;}
 =20
  else if(typeof window.opera !=3D "undefined"){
  	browser_EXCLUDE =3D 0;
  	if(agt.indexOf("opera/5") !=3D -1 || agt.indexOf("opera 5") !=3D =
-1){browser_OP5 =3D 1;}
  	if(agt.indexOf("opera/6") !=3D -1 || agt.indexOf("opera 6") !=3D =
-1){browser_OP6 =3D 1;}
  	if(agt.indexOf("opera/7") !=3D -1 || agt.indexOf("opera 7") !=3D =
-1){browser_OP7 =3D 1;}
  }
 =20
  else if(typeof document.all !=3D "undefined"){
  	browser_EXCLUDE =3D 0;
  	browser_IE =3D 1;
  	if(typeof document.getElementById !=3D "undefined"){
  		browser_IE5 =3D 1;
  		if(agt.indexOf("msie 6") !=3D -1){
  			browser_IE6 =3D 1;
  		}
  	}
  	else{browser_IE4 =3D 1;}
  }
 =20
  else if(typeof document.getElementById !=3D "undefined"){
  	browser_EXCLUDE =3D 0;
  	if(agt.indexOf("netscape/6") !=3D -1 || agt.indexOf("netscape6") !=3D =
-1){browser_NS6 =3D 1;}
  	else if(agt.indexOf("netscape/7") !=3D -1 || agt.indexOf("netscape7") =
!=3D -1){browser_NS6 =3D 1; browser_NS7 =3D 1;}
  	else if(agt.indexOf("gecko") !=3D -1){browser_NS6 =3D 1; browser_MZ7 =
=3D 1;}
  	if(agt.indexOf("safari") !=3D -1 || (typeof document.childNodes !=3D =
"undefined" && typeof document.all =3D=3D "undefined" && typeof =
navigator.taintEnabled =3D=3D "undefined")){browser_MZ7 =3D 0; =
browser_NS6 =3D 1; browser_SAF =3D 1;}
  }
 =20
  else if((agt.indexOf('mozilla') !=3D -1) && =
(parseInt(navigator.appVersion) >=3D 3)){
  	browser_EXCLUDE =3D 0;
  	if (parseInt(navigator.appVersion) >=3D 4) {
    	browser_NS4 =3D 1;
  	} else {
    	browser_NS3 =3D 1;
  	}
  	if(typeof navigator.mimeTypes['*'] =3D=3D "undefined"){
  		browser_EXCLUDE =3D 1;
  		browser_NS4 =3D 0;
    	browser_NS3 =3D 0;
  	}
  }
 =20
  if(agt.indexOf('escape') !=3D -1){browser_EXCLUDE =3D 1; browser_NS3 =
=3D 0; browser_NS4 =3D 0;}
 =20
  if(typeof navigator.__ice_version !=3D "undefined"){browser_EXCLUDE =
=3D 1; browser_IE4 =3D 0;}

	var sTemp =3D "Browser detected as ";
	if (browser_EXCLUDE) { sTemp +=3D "EXCLUDE " }
	if (browser_IE)  { sTemp +=3D "IE " }
	if (browser_IE4) { sTemp +=3D "IE4 " }
	if (browser_IE5) { sTemp +=3D "IE5 " }
	if (browser_IE6) { sTemp +=3D "IE6 " }
	if (browser_MZ7) { sTemp +=3D "MZ7 " }
	if (browser_NS3) { sTemp +=3D "NS3 " }
	if (browser_NS4) { sTemp +=3D "NS4 " }
	if (browser_NS6) { sTemp +=3D "NS6 " }
	if (browser_NS7) { sTemp +=3D "NS7 " }
	if (browser_OP5) { sTemp +=3D "OP5 " }
	if (browser_OP6) { sTemp +=3D "OP6 " }
	if (browser_OP7) { sTemp +=3D "OP7 " }
	if (browser_KDE) { sTemp +=3D "KDE " }
	if (browser_SAF) { sTemp +=3D "SAF " }
//	alert(sTemp);

------=_NextPart_000_0048_01CDE360.34FCF110--
