# Supplementary material for: Proteomic Analyses Provide Novel Insights into Plant Growth and Ginsenoside Biosynthesis in Forest Cultivated Panax ginseng (F. Ginseng)
Source: Front Plant Sci. 2016 Jan 26;7:1. doi: 10.3389/fpls.2016.00001 (PMC4726751; doi:10.3389/fpls.2016.00001)
Supplement: Supplementary file 6 [file DataSheet1.ZIP › The raw files of MS/the raw files of MALDI-TOFTOF MS/I24.mht]

From: =?gb2312?B?08kgV2luZG93cyBJbnRlcm5ldCBFeHBsb3JlciA5ILGjtOY=?=
Subject: Protein Summary Report (Project: zxw, Spot Set: zxw\20121225, Label: I24, Spot Id: 795008, Peak List Id: 464819, MS Job Run Id: 23272)
Date: Wed, 26 Dec 2012 11:58:10 +0800
MIME-Version: 1.0
Content-Type: multipart/related;
	type="text/html";
	boundary="----=_NextPart_000_0000_01CDE360.46696410"
X-MimeOLE: Produced By Microsoft MimeOLE V6.1.7601.17609

���� MIME ��ʽ�Ķ෽�ʼ���

------=_NextPart_000_0000_01CDE360.46696410
Content-Type: text/html;
	charset="utf-8"
Content-Transfer-Encoding: quoted-printable
Content-Location: http://zxw-pc/mascot/cgi/master_results.pl?file=..%2Fdata%2F20121225%2FF002407.dat&REPTYPE=protein&_sigthreshold=0.05&REPORT=50&_server_mudpit_switch=99999999&_ignoreionsscorebelow=0&_showsubsets=0&_showpopups=TRUE&_sortunassigned=scoredown&_requireboldred=0

=EF=BB=BF<!DOCTYPE HTML PUBLIC "-//W3C//DTD HTML 4.0 Transitional//EN">
<!-- 0 seconds --><!-- 0 seconds --><!-- 0 seconds =
--><HTML><HEAD><TITLE>Protein Summary Report (Project: zxw, Spot Set: =
zxw\20121225, Label: I24, Spot Id: 795008, Peak List Id: 464819, MS Job =
Run Id: 23272)</TITLE>
<META content=3D"text/html; charset=3Dutf-8" http-equiv=3DContent-Type>
<STYLE type=3Dtext/css>.tooltip {
	POSITION: absolute; VISIBILITY: hidden; TOP: 0px; LEFT: 0px
}
</STYLE>

<SCRIPT language=3DJavaScript type=3Dtext/javascript=20
src=3D"http://zxw-pc/mascot/templates/browser.js"></SCRIPT>

<SCRIPT language=3DJavaScript>=0A=
<!-- Begin hiding Javascript from old browsers.=0A=
 =0A=
  var arrayReady=3D0;=0A=
  =0A=
  if (document.images){=0A=
    redBall =3D new Image();=0A=
    redBall.src =3D "../images/red_ball_white.gif";  =0A=
    cyanBall =3D new Image();=0A=
    cyanBall.src =3D "../images/cyan_ball_white.gif";  =0A=
  }=0A=
  =0A=
  function cover(hit,query,protSeq){=0A=
    document.Results.OV_Title.value =3D queryTitle[query];=0A=
    document.Results.OV_Accession.value =3D protName[hit];=0A=
    document.Results.OV_Sequence.value =3D protSeq;=0A=
    if (hit =3D=3D 0) {=0A=
      self.status =3D queryTitle[query];=0A=
    } else {=0A=
      self.status =3D protName[hit] + ": " + protSeq;=0A=
    }=0A=
    if (protSeq !=3D "" && document.fred && arrayReady =3D=3D 1){=0A=
      var i =3D 0;=0A=
      var element =3D 0;=0A=
      element =3D eval(protSeq+"["+i+"]");=0A=
      while(element) {=0A=
        document.images[element].src =3D redBall.src;=0A=
        i++;=0A=
        element =3D eval(protSeq+"["+i+"]");=0A=
      }=0A=
    }=0A=
  }=0A=
=0A=
  function uncover(hit,query,protSeq){=0A=
    document.Results.OV_Title.value =3D "-Query-";=0A=
    document.Results.OV_Accession.value=3D"-Accession-";=0A=
    document.Results.OV_Sequence.value=3D"-Sequence-";=0A=
    self.status=3D"";=0A=
    if (protSeq !=3D "" && document.fred && arrayReady =3D=3D 1){=0A=
      var i =3D 0;=0A=
      var element =3D 0;=0A=
      element =3D eval(protSeq+"["+i+"]");=0A=
      while(element) {=0A=
        document.images[element].src =3D cyanBall.src;=0A=
        i++;=0A=
        element =3D eval(protSeq+"["+i+"]");=0A=
      }=0A=
    }=0A=
  }=0A=
=0A=
  function checkQuery(checkState,numChecks,form){=0A=
    if (numChecks =3D=3D 1){=0A=
      form.QUE.checked =3D checkState;=0A=
    } else {=0A=
      for (var i =3D 0; i < form.elements.length; i++) {=0A=
        if (form.elements[i].name =3D=3D "QUE"){=0A=
          form.elements[i].checked =3D checkState;=0A=
        }=0A=
      }=0A=
    }=0A=
  }=0A=
=0A=
  function SaveClicks(checkBox,form){=0A=
    if (form.ErrTolRepeat && form.ErrTolRepeat.checked) {=0A=
      return;=0A=
    }=0A=
    var checkState =3D checkBox.checked;=0A=
    var thisHit =3D 0;=0A=
    for (var i =3D 0; i < form.elements.length; i++) {=0A=
      if (thisHit =3D=3D 1){=0A=
        if (form.elements[i].name =3D=3D "QUE") {=0A=
          form.elements[i].checked =3D !checkState;=0A=
        } else {=0A=
          break;=0A=
        }=0A=
      } else {=0A=
        if (form.elements[i] =3D=3D checkBox){=0A=
          thisHit =3D 1;=0A=
        }=0A=
      }=0A=
    }=0A=
  }=0A=
=0A=
  function unMatched(form){=0A=
    var numMisses =3D 0;=0A=
    for (var i =3D 0; i < form.elements.length; i++) {=0A=
      if (form.elements[i].name =3D=3D "MISSES"){=0A=
        numMisses++;=0A=
      } =0A=
    }=0A=
    if (numMisses < 1) {=0A=
      alert("No unmatched mass values to be searched");=0A=
      return false;=0A=
    }=0A=
    for (var i =3D 0; i < form.elements.length; i++) {=0A=
      if (form.elements[i].name =3D=3D "QUE"){=0A=
        form.elements[i].name =3D "DUMMY";=0A=
      } =0A=
    }=0A=
    for (var i =3D 0; i < form.elements.length; i++) {=0A=
      if (form.elements[i].name =3D=3D "MISSES"){=0A=
        form.elements[i].name =3D "QUE";=0A=
      } =0A=
    }=0A=
    form.submit();=0A=
    return true;=0A=
  }=0A=
=0A=
  function setReFormatAction(form){=0A=
    if (form.REPTYPE.options[form.REPTYPE.selectedIndex].value =3D=3D =
"export"){=0A=
      form.action =3D "./export_dat_2.pl";=0A=
    } else if (form.REPTYPE.options[form.REPTYPE.selectedIndex].value =
=3D=3D "family") {=0A=
      form.action =3D "./master_results_2.pl";=0A=
    } else {=0A=
      form.action =3D "./master_results.pl";=0A=
    }=0A=
  }=0A=
  =0A=
  function chooseQueryList(form) {=0A=
    var formatForm =3D window.document.forms['Re-format'];=0A=
    if (formatForm._querylist.value =3D=3D 'unassigned') {=0A=
      form.QUERYLIST.value =3D queryListUnassigned;=0A=
    } else if (formatForm._querylist.value =3D=3D 'identity') {=0A=
      form.QUERYLIST.value =3D queryListIdentity;=0A=
    } else if (formatForm._querylist.value =3D=3D 'homology') {=0A=
      form.QUERYLIST.value =3D queryListHomology;=0A=
    } else {=0A=
      form.QUERYLIST.value =3D "All";=0A=
    }=0A=
    return true;=0A=
  }=0A=
    =0A=
  function makeAccessionString(form){=0A=
    if (!form.ErrTolRepeat || !form.ErrTolRepeat.checked) {=0A=
      form.ACCESSION.value =3D "";=0A=
      return true;=0A=
    }=0A=
    var tempString =3D "";=0A=
    var numAccessions =3D 1;=0A=
    for (var i =3D 0; i < form.elements.length; i++) {=0A=
      if (form.elements[i].name =3D=3D "INCLUDE" && =
form.elements[i].checked){=0A=
        tempString =3D tempString + =
unescape(et_list[form.elements[i].value]) + ",";=0A=
      }=0A=
    }=0A=
    if (tempString =3D=3D "") {=0A=
      alert("No hits selected for error tolerant search");=0A=
      return false;=0A=
    }=0A=
    tempString =3D tempString.substring(0, tempString.length - 1);=0A=
    form.ACCESSION.value =3D tempString;=0A=
    checkQuery(1,38, form);=0A=
    return true;=0A=
  }=0A=
=0A=
  function clearEl() {}=0A=
=0A=
  function makeArchive(form){=0A=
    var tempUrl =3D =
"http://zxw-pc/mascot/cgi/master_results.pl?file=3D..%2Fdata%2F20121225%2=
FF002407.dat;REPTYPE=3Darchive;_sigthreshold=3D0.05;REPORT=3D50;_server_m=
udpit_switch=3D99999999;_ignoreionsscorebelow=3D0;_showsubsets=3D0;_showp=
opups=3DTRUE;_sortunassigned=3Dscoredown;_requireboldred=3D0&INTERMEDIATE=
=3D%2e%2e%2fdata%2f20121225%2fF002407%2edat";    for (var i =3D 0; i < =
form.elements.length; i++) {=0A=
      if (form.elements[i].name =3D=3D "INCLUDE" && =
form.elements[i].checked){=0A=
        tempUrl =3D tempUrl + "&INCLUDE=3D" + form.elements[i].value;=0A=
      }=0A=
    }=0A=
    window.location.href =3D tempUrl;=0A=
  }=0A=
=0A=
// End hiding Javascript from old browsers. -->=0A=
</SCRIPT>

<META name=3DGENERATOR content=3D"MSHTML 9.00.8112.16457"></HEAD>
<BODY aLink=3D#0000ff bgColor=3D#ffffff vLink=3D#0000ff>
<H1><IMG border=3D0 name=3Dfred align=3Dtop=20
src=3D"http://zxw-pc/mascot/images/88x31_logo_white.gif" width=3D88 =
height=3D31=20
NATURALSIZEFLAG=3D"3"> Mascot Search Results</H1><FONT=20
face=3D"Courier New,Courier,monospace"><PRE><B>User            : </B>
<B>Email           : </B>
<B>Search title    : Project: zxw, Spot Set: zxw\20121225, Label: I24, =
Spot Id: 795008, Peak List Id: 464819, MS Job Run Id: 23272</B>
<B>MS data file    : =
C:\Users\lei\Desktop\=EF=BF=BD=EF=BF=BD=EF=BF=BD=EF=BF=BD=EF=BF=BD=EF=BF=BD=
=EF=BF=BD=EF=BF=BD\201212\20121225\ppw_I24_135641679811.txt</B>
<B>Database        : viridiplantae p (1850050 sequences; 642453415 =
residues)</B>
<B>Timestamp       : 25 Dec 2012 at 08:00:12 GMT</B>
<B>Warning         : <FONT color=3D#ff0000>A Peptide summary report will =
usually give a much clearer picture of MS/MS search results.</FONT></B>
<B>Top Score       : 79 for <FONT color=3D#ff0000>gi|197725474</FONT>, =
major latex-like protein [Panax ginseng]</B>
</PRE></FONT>
<H3>Mascot Score Histogram</H3>Protein score is -10*Log(P), where P is =
the=20
probability that the observed match is a random event.<BR>Protein scores =
greater=20
than 75 are significant (p&lt;0.05).<BR>Protein scores are derived from =
ions=20
scores as a non-probabilistic basis for ranking protein hits.
<P><IMG alt=3D"Score Distribution"=20
src=3D"http://zxw-pc/mascot/cgi/score_gif.pl?score_gif_803853374007" =
width=3D400=20
height=3D200>=20
<FORM onsubmit=3D"return setReFormatAction(this)" method=3Dget =
name=3DRe-format=20
action=3D./master_results.pl><INPUT name=3Dfile =
value=3D../data/20121225/F002407.dat=20
type=3Dhidden>=20
<H3>Protein Summary Report</H3>
<TABLE border=3D0 cellSpacing=3D1 cellPadding=3D3>
  <TBODY>
  <TR>
    <TD bgColor=3D#eeeeff noWrap><INPUT value=3D"Format As" =
type=3Dsubmit> </TD>
    <TD bgColor=3D#eeeeff noWrap><SELECT name=3DREPTYPE> <OPTION =
selected=20
        value=3Dprotein>Protein Summary (deprecated)</OPTION> <OPTION=20
        value=3Dfamily>Protein Family Summary</OPTION> <OPTION=20
        value=3Dpeptide>Peptide Summary</OPTION> <OPTION =
value=3Dselect>Select=20
        Summary (protein hits)</OPTION> <OPTION =
value=3Dunassigned>Select Summary=20
        (unassigned)</OPTION> <OPTION value=3Dexport>Export Search=20
      Results</OPTION></SELECT> </TD>
    <TD bgColor=3D#eeeeff>&nbsp;</TD>
    <TD bgColor=3D#eeeeff noWrap><A=20
      href=3D"http://zxw-pc/mascot/help/msms_summaries_help.html"=20
      target=3D_blank>Help</A> </TD></TR>
  <TR>
    <TD bgColor=3D#eeeeff>&nbsp;</TD>
    <TD bgColor=3D#eeeeff noWrap>Significance threshold p&lt; <INPUT=20
      name=3D_sigthreshold value=3D0.05 size=3D8> </TD>
    <TD bgColor=3D#eeeeff noWrap>Max. number of hits <INPUT =
name=3DREPORT value=3D50=20
      size=3D5> </TD>
    <TD bgColor=3D#eeeeff>&nbsp;</TD></TR></TBODY></TABLE></FORM>
<FORM method=3Dpost name=3DResults action=3D./search_form.pl><INPUT =
name=3DQUE=20
value=3D"773.349534 from(774.356810,1+)  intensity(12787.2550)  =
query(1)"=20
type=3Dhidden> <INPUT name=3DMISSES=20
value=3D"773.349534 from(774.356810,1+)  intensity(12787.2550)  =
query(1)"=20
type=3Dhidden> <INPUT name=3DQUE=20
value=3D"841.444814 from(842.452090,1+)  intensity(18953.3340)  =
query(2)"=20
type=3Dhidden> <INPUT name=3DMISSES=20
value=3D"841.444814 from(842.452090,1+)  intensity(18953.3340)  =
query(2)"=20
type=3Dhidden> <INPUT name=3DQUE=20
value=3D"855.455614 from(856.462890,1+)  intensity(2679.2158)  query(3)" =

type=3Dhidden> <INPUT name=3DMISSES=20
value=3D"855.455614 from(856.462890,1+)  intensity(2679.2158)  query(3)" =

type=3Dhidden> <INPUT name=3DQUE=20
value=3D"869.473494 from(870.480770,1+)  intensity(10779.3900)  =
query(4)"=20
type=3Dhidden> <INPUT name=3DMISSES=20
value=3D"869.473494 from(870.480770,1+)  intensity(10779.3900)  =
query(4)"=20
type=3Dhidden> <INPUT name=3DQUE=20
value=3D"881.354234 from(882.361510,1+)  intensity(22294.6040)  =
query(5)"=20
type=3Dhidden> <INPUT name=3DMISSES=20
value=3D"881.354234 from(882.361510,1+)  intensity(22294.6040)  =
query(5)"=20
type=3Dhidden> <INPUT name=3DQUE=20
value=3D"1014.493424 from(1015.500700,1+)  intensity(278527.0600)  =
query(6)"=20
type=3Dhidden> <INPUT name=3DMISSES=20
value=3D"1014.493424 from(1015.500700,1+)  intensity(278527.0600)  =
query(6)"=20
type=3Dhidden> <INPUT name=3DQUE=20
value=3D"1014.493424 from(1015.500700,1+)  intensity(0.0000)  =
title(Label%3a%20I24%2c%20Spot_Id%3a%20795008%2c%20Peak_List_Id%3a%204650=
03%2c%20MSMS%20Job_Run_Id%3a%2023273%2c%20Comment%3a%20)  query(7)"=20
type=3Dhidden> <INPUT name=3DMISSES=20
value=3D"1014.493424 from(1015.500700,1+)  intensity(0.0000)  =
title(Label%3a%20I24%2c%20Spot_Id%3a%20795008%2c%20Peak_List_Id%3a%204650=
03%2c%20MSMS%20Job_Run_Id%3a%2023273%2c%20Comment%3a%20)  query(7)"=20
type=3Dhidden> <INPUT name=3DQUE=20
value=3D"1036.453824 from(1037.461100,1+)  intensity(6215.3164)  =
query(8)"=20
type=3Dhidden> <INPUT name=3DMISSES=20
value=3D"1036.453824 from(1037.461100,1+)  intensity(6215.3164)  =
query(8)"=20
type=3Dhidden> <INPUT name=3DQUE=20
value=3D"1044.476724 from(1045.484000,1+)  intensity(2556.8401)  =
query(9)"=20
type=3Dhidden> <INPUT name=3DMISSES=20
value=3D"1044.476724 from(1045.484000,1+)  intensity(2556.8401)  =
query(9)"=20
type=3Dhidden> <INPUT name=3DQUE=20
value=3D"1182.505424 from(1183.512700,1+)  intensity(5065.3716)  =
query(10)"=20
type=3Dhidden> <INPUT name=3DMISSES=20
value=3D"1182.505424 from(1183.512700,1+)  intensity(5065.3716)  =
query(10)"=20
type=3Dhidden> <INPUT name=3DQUE=20
value=3D"1182.505424 from(1183.512700,1+)  intensity(0.0000)  =
title(Label%3a%20I24%2c%20Spot_Id%3a%20795008%2c%20Peak_List_Id%3a%204650=
11%2c%20MSMS%20Job_Run_Id%3a%2023273%2c%20Comment%3a%20)  query(11)"=20
type=3Dhidden> <INPUT name=3DMISSES=20
value=3D"1182.505424 from(1183.512700,1+)  intensity(0.0000)  =
title(Label%3a%20I24%2c%20Spot_Id%3a%20795008%2c%20Peak_List_Id%3a%204650=
11%2c%20MSMS%20Job_Run_Id%3a%2023273%2c%20Comment%3a%20)  query(11)"=20
type=3Dhidden> <INPUT name=3DQUE=20
value=3D"1287.543424 from(1288.550700,1+)  intensity(15831.3730)  =
query(12)"=20
type=3Dhidden> <INPUT name=3DMISSES=20
value=3D"1287.543424 from(1288.550700,1+)  intensity(15831.3730)  =
query(12)"=20
type=3Dhidden> <INPUT name=3DQUE=20
value=3D"1287.543424 from(1288.550700,1+)  intensity(0.0000)  =
title(Label%3a%20I24%2c%20Spot_Id%3a%20795008%2c%20Peak_List_Id%3a%204650=
06%2c%20MSMS%20Job_Run_Id%3a%2023273%2c%20Comment%3a%20)  query(13)"=20
type=3Dhidden> <INPUT name=3DMISSES=20
value=3D"1287.543424 from(1288.550700,1+)  intensity(0.0000)  =
title(Label%3a%20I24%2c%20Spot_Id%3a%20795008%2c%20Peak_List_Id%3a%204650=
06%2c%20MSMS%20Job_Run_Id%3a%2023273%2c%20Comment%3a%20)  query(13)"=20
type=3Dhidden> <INPUT name=3DQUE=20
value=3D"1320.529424 from(1321.536700,1+)  intensity(2016.0785)  =
query(14)"=20
type=3Dhidden> <INPUT name=3DMISSES=20
value=3D"1320.529424 from(1321.536700,1+)  intensity(2016.0785)  =
query(14)"=20
type=3Dhidden> <INPUT name=3DQUE=20
value=3D"1320.529424 from(1321.536700,1+)  intensity(0.0000)  =
title(Label%3a%20I24%2c%20Spot_Id%3a%20795008%2c%20Peak_List_Id%3a%204650=
12%2c%20MSMS%20Job_Run_Id%3a%2023273%2c%20Comment%3a%20)  query(15)"=20
type=3Dhidden> <INPUT name=3DMISSES=20
value=3D"1320.529424 from(1321.536700,1+)  intensity(0.0000)  =
title(Label%3a%20I24%2c%20Spot_Id%3a%20795008%2c%20Peak_List_Id%3a%204650=
12%2c%20MSMS%20Job_Run_Id%3a%2023273%2c%20Comment%3a%20)  query(15)"=20
type=3Dhidden> <INPUT name=3DQUE=20
value=3D"1484.740724 from(1485.748000,1+)  intensity(1799.6078)  =
query(16)"=20
type=3Dhidden> <INPUT name=3DMISSES=20
value=3D"1484.740724 from(1485.748000,1+)  intensity(1799.6078)  =
query(16)"=20
type=3Dhidden> <INPUT name=3DQUE=20
value=3D"1556.672924 from(1557.680200,1+)  intensity(12622.5970)  =
query(17)"=20
type=3Dhidden> <INPUT name=3DMISSES=20
value=3D"1556.672924 from(1557.680200,1+)  intensity(12622.5970)  =
query(17)"=20
type=3Dhidden> <INPUT name=3DQUE=20
value=3D"1559.663224 from(1560.670500,1+)  intensity(23785.6050)  =
query(18)"=20
type=3Dhidden> <INPUT name=3DMISSES=20
value=3D"1559.663224 from(1560.670500,1+)  intensity(23785.6050)  =
query(18)"=20
type=3Dhidden> <INPUT name=3DQUE=20
value=3D"1559.663224 from(1560.670500,1+)  intensity(0.0000)  =
title(Label%3a%20I24%2c%20Spot_Id%3a%20795008%2c%20Peak_List_Id%3a%204650=
04%2c%20MSMS%20Job_Run_Id%3a%2023273%2c%20Comment%3a%20)  query(19)"=20
type=3Dhidden> <INPUT name=3DMISSES=20
value=3D"1559.663224 from(1560.670500,1+)  intensity(0.0000)  =
title(Label%3a%20I24%2c%20Spot_Id%3a%20795008%2c%20Peak_List_Id%3a%204650=
04%2c%20MSMS%20Job_Run_Id%3a%2023273%2c%20Comment%3a%20)  query(19)"=20
type=3Dhidden> <INPUT name=3DQUE=20
value=3D"1567.653724 from(1568.661000,1+)  intensity(4073.1665)  =
query(20)"=20
type=3Dhidden> <INPUT name=3DMISSES=20
value=3D"1567.653724 from(1568.661000,1+)  intensity(4073.1665)  =
query(20)"=20
type=3Dhidden> <INPUT name=3DQUE=20
value=3D"1581.649724 from(1582.657000,1+)  intensity(5995.4902)  =
query(21)"=20
type=3Dhidden> <INPUT name=3DMISSES=20
value=3D"1581.649724 from(1582.657000,1+)  intensity(5995.4902)  =
query(21)"=20
type=3Dhidden> <INPUT name=3DQUE=20
value=3D"1625.721124 from(1626.728400,1+)  intensity(6300.9805)  =
query(22)"=20
type=3Dhidden> <INPUT name=3DQUE=20
value=3D"1625.721124 from(1626.728400,1+)  intensity(0.0000)  =
title(Label%3a%20I24%2c%20Spot_Id%3a%20795008%2c%20Peak_List_Id%3a%204650=
08%2c%20MSMS%20Job_Run_Id%3a%2023273%2c%20Comment%3a%20)  query(23)"=20
type=3Dhidden> <INPUT name=3DQUE=20
value=3D"2047.875024 from(2048.882300,1+)  intensity(8051.9609)  =
query(24)"=20
type=3Dhidden> <INPUT name=3DMISSES=20
value=3D"2047.875024 from(2048.882300,1+)  intensity(8051.9609)  =
query(24)"=20
type=3Dhidden> <INPUT name=3DQUE=20
value=3D"2047.875024 from(2048.882300,1+)  intensity(0.0000)  =
title(Label%3a%20I24%2c%20Spot_Id%3a%20795008%2c%20Peak_List_Id%3a%204650=
07%2c%20MSMS%20Job_Run_Id%3a%2023273%2c%20Comment%3a%20)  query(25)"=20
type=3Dhidden> <INPUT name=3DMISSES=20
value=3D"2047.875024 from(2048.882300,1+)  intensity(0.0000)  =
title(Label%3a%20I24%2c%20Spot_Id%3a%20795008%2c%20Peak_List_Id%3a%204650=
07%2c%20MSMS%20Job_Run_Id%3a%2023273%2c%20Comment%3a%20)  query(25)"=20
type=3Dhidden> <INPUT name=3DQUE=20
value=3D"2069.856524 from(2070.863800,1+)  intensity(2848.1211)  =
query(26)"=20
type=3Dhidden> <INPUT name=3DMISSES=20
value=3D"2069.856524 from(2070.863800,1+)  intensity(2848.1211)  =
query(26)"=20
type=3Dhidden> <INPUT name=3DQUE=20
value=3D"2192.947024 from(2193.954300,1+)  intensity(17204.3140)  =
query(27)"=20
type=3Dhidden> <INPUT name=3DMISSES=20
value=3D"2192.947024 from(2193.954300,1+)  intensity(17204.3140)  =
query(27)"=20
type=3Dhidden> <INPUT name=3DQUE=20
value=3D"2192.947024 from(2193.954300,1+)  intensity(0.0000)  =
title(Label%3a%20I24%2c%20Spot_Id%3a%20795008%2c%20Peak_List_Id%3a%204650=
05%2c%20MSMS%20Job_Run_Id%3a%2023273%2c%20Comment%3a%20)  query(28)"=20
type=3Dhidden> <INPUT name=3DMISSES=20
value=3D"2192.947024 from(2193.954300,1+)  intensity(0.0000)  =
title(Label%3a%20I24%2c%20Spot_Id%3a%20795008%2c%20Peak_List_Id%3a%204650=
05%2c%20MSMS%20Job_Run_Id%3a%2023273%2c%20Comment%3a%20)  query(28)"=20
type=3Dhidden> <INPUT name=3DQUE=20
value=3D"2209.958024 from(2210.965300,1+)  intensity(14298.2740)  =
query(29)"=20
type=3Dhidden> <INPUT name=3DMISSES=20
value=3D"2209.958024 from(2210.965300,1+)  intensity(14298.2740)  =
query(29)"=20
type=3Dhidden> <INPUT name=3DQUE=20
value=3D"2214.946824 from(2215.954100,1+)  intensity(5969.3413)  =
query(30)"=20
type=3Dhidden> <INPUT name=3DMISSES=20
value=3D"2214.946824 from(2215.954100,1+)  intensity(5969.3413)  =
query(30)"=20
type=3Dhidden> <INPUT name=3DQUE=20
value=3D"2223.984624 from(2224.991900,1+)  intensity(5845.7671)  =
query(31)"=20
type=3Dhidden> <INPUT name=3DMISSES=20
value=3D"2223.984624 from(2224.991900,1+)  intensity(5845.7671)  =
query(31)"=20
type=3Dhidden> <INPUT name=3DQUE=20
value=3D"2223.984624 from(2224.991900,1+)  intensity(0.0000)  =
title(Label%3a%20I24%2c%20Spot_Id%3a%20795008%2c%20Peak_List_Id%3a%204650=
09%2c%20MSMS%20Job_Run_Id%3a%2023273%2c%20Comment%3a%20)  query(32)"=20
type=3Dhidden> <INPUT name=3DMISSES=20
value=3D"2223.984624 from(2224.991900,1+)  intensity(0.0000)  =
title(Label%3a%20I24%2c%20Spot_Id%3a%20795008%2c%20Peak_List_Id%3a%204650=
09%2c%20MSMS%20Job_Run_Id%3a%2023273%2c%20Comment%3a%20)  query(32)"=20
type=3Dhidden> <INPUT name=3DQUE=20
value=3D"2229.085024 from(2230.092300,1+)  intensity(3108.1082)  =
query(33)"=20
type=3Dhidden> <INPUT name=3DMISSES=20
value=3D"2229.085024 from(2230.092300,1+)  intensity(3108.1082)  =
query(33)"=20
type=3Dhidden> <INPUT name=3DQUE=20
value=3D"2231.937024 from(2232.944300,1+)  intensity(3940.4702)  =
query(34)"=20
type=3Dhidden> <INPUT name=3DMISSES=20
value=3D"2231.937024 from(2232.944300,1+)  intensity(3940.4702)  =
query(34)"=20
type=3Dhidden> <INPUT name=3DQUE=20
value=3D"2663.138724 from(2664.146000,1+)  intensity(1187.8966)  =
query(35)"=20
type=3Dhidden> <INPUT name=3DMISSES=20
value=3D"2663.138724 from(2664.146000,1+)  intensity(1187.8966)  =
query(35)"=20
type=3Dhidden> <INPUT name=3DQUE=20
value=3D"2806.186524 from(2807.193800,1+)  intensity(5386.9858)  =
query(36)"=20
type=3Dhidden> <INPUT name=3DMISSES=20
value=3D"2806.186524 from(2807.193800,1+)  intensity(5386.9858)  =
query(36)"=20
type=3Dhidden> <INPUT name=3DQUE=20
value=3D"2806.186524 from(2807.193800,1+)  intensity(0.0000)  =
title(Label%3a%20I24%2c%20Spot_Id%3a%20795008%2c%20Peak_List_Id%3a%204650=
10%2c%20MSMS%20Job_Run_Id%3a%2023273%2c%20Comment%3a%20)  query(37)"=20
type=3Dhidden> <INPUT name=3DMISSES=20
value=3D"2806.186524 from(2807.193800,1+)  intensity(0.0000)  =
title(Label%3a%20I24%2c%20Spot_Id%3a%20795008%2c%20Peak_List_Id%3a%204650=
10%2c%20MSMS%20Job_Run_Id%3a%2023273%2c%20Comment%3a%20)  query(37)"=20
type=3Dhidden> <INPUT name=3DQUE=20
value=3D"3346.571324 from(3347.578600,1+)  intensity(1494.5979)  =
query(38)"=20
type=3Dhidden> <INPUT name=3DMISSES=20
value=3D"3346.571324 from(3347.578600,1+)  intensity(1494.5979)  =
query(38)"=20
type=3Dhidden> <INPUT name=3DFORMVER value=3D2 type=3Dhidden> <INPUT =
name=3DSEARCH=20
value=3DMIS type=3Dhidden> <INPUT name=3DUSERNAME type=3Dhidden> <INPUT =
name=3DUSEREMAIL=20
type=3Dhidden> <INPUT name=3DCOM=20
value=3D"Project: zxw, Spot Set: zxw\20121225, Label: I24, Spot Id: =
795008, Peak List Id: 464819, MS Job Run Id: 23272"=20
type=3Dhidden> <INPUT name=3DMODS type=3Dhidden> <INPUT name=3DIT_MODS=20
value=3D"Oxidation (M)" type=3Dhidden> <INPUT name=3DCLE value=3DTrypsin =
type=3Dhidden>=20
<INPUT name=3DMASS value=3DMonoisotopic type=3Dhidden> <INPUT name=3DSEG =
type=3Dhidden>=20
<INPUT name=3DTOL value=3D100 type=3Dhidden> <INPUT name=3DTOLU =
value=3Dppm type=3Dhidden>=20
<INPUT name=3DITOL value=3D0.8 type=3Dhidden> <INPUT name=3DITOLU =
value=3DDa type=3Dhidden>=20
<INPUT name=3DDB value=3Dviridiplantae type=3Dhidden> <INPUT =
name=3DCHARGE value=3D1+=20
type=3Dhidden> <INPUT name=3DPFA value=3D1 type=3Dhidden> <INPUT =
name=3DFILE=20
value=3DC:\Users\lei\Desktop\=EF=BF=BD=EF=BF=BD=EF=BF=BD=EF=BF=BD=EF=BF=BD=
=EF=BF=BD=EF=BF=BD=EF=BF=BD\201212\20121225\ppw_I24_135641679811.txt=20
type=3Dhidden> <INPUT name=3DFORMAT value=3D"Mascot generic" =
type=3Dhidden> <INPUT=20
name=3DINTERMEDIATE value=3D../data/20121225/F002407.dat type=3Dhidden> =
<INPUT=20
name=3DREPORT value=3D50 type=3Dhidden> <INPUT name=3DOVERVIEW =
value=3DOFF type=3Dhidden>=20
<INPUT name=3DPRECURSOR type=3Dhidden> <INPUT name=3DTAXONOMY =
value=3D"All entries"=20
type=3Dhidden> <INPUT name=3DREPTYPE type=3Dhidden> <INPUT =
name=3DrepeatSearch=20
value=3D"not again" type=3Dhidden> <INPUT name=3DINSTRUMENT =
value=3DMALDI-TOF-TOF=20
type=3Dhidden> <INPUT name=3DACCESSION type=3Dhidden> <INPUT =
name=3DQUANTITATION=20
type=3Dhidden>=20
<P><INPUT value=3D"Re-Search All" type=3Dsubmit> &nbsp;&nbsp;<INPUT =
onclick=3D"unMatched(this.form); return true" value=3D"Search Unmatched" =
type=3Dbutton>=20
</FORM>
<H3>Index</H3>
<TABLE border=3D0 cellSpacing=3D0 cellPadding=3D0>
  <TBODY>
  <TR>
    <TD>&nbsp;</TD>
    <TD><TT><B>&nbsp;Accession</B></TT></TD>
    <TD><TT><B>&nbsp;&nbsp;Mass</B></TT></TD>
    <TD><TT><B>&nbsp;&nbsp;Score</B></TT></TD>
    <TD><TT><B>&nbsp;&nbsp;Description</B></TT></TD></TR>
  <TR>
    <TD noWrap align=3Dright><TT><B>1.</B></TT></TD>
    <TD noWrap><TT><B>&nbsp;<A=20
      =
href=3D"http://zxw-pc/mascot/cgi/master_results.pl?file=3D..%2Fdata%2F201=
21225%2FF002407.dat&amp;REPTYPE=3Dprotein&amp;_sigthreshold=3D0.05&amp;RE=
PORT=3D50&amp;_server_mudpit_switch=3D99999999&amp;_ignoreionsscorebelow=3D=
0&amp;_showsubsets=3D0&amp;_showpopups=3DTRUE&amp;_sortunassigned=3Dscore=
down&amp;_requireboldred=3D0#Hit1">gi|197725474</A></B></TT></TD>
    <TD noWrap><TT>&nbsp;&nbsp;16860</TT></TD>
    <TD noWrap align=3Dright><TT>79</TT></TD>
    <TD noWrap><TT>&nbsp;&nbsp;major latex-like protein [Panax=20
  ginseng]</TT></TD></TR>
  <TR>
    <TD noWrap align=3Dright><TT><B>2.</B></TT></TD>
    <TD noWrap><TT><B>&nbsp;<A=20
      =
href=3D"http://zxw-pc/mascot/cgi/master_results.pl?file=3D..%2Fdata%2F201=
21225%2FF002407.dat&amp;REPTYPE=3Dprotein&amp;_sigthreshold=3D0.05&amp;RE=
PORT=3D50&amp;_server_mudpit_switch=3D99999999&amp;_ignoreionsscorebelow=3D=
0&amp;_showsubsets=3D0&amp;_showpopups=3DTRUE&amp;_sortunassigned=3Dscore=
down&amp;_requireboldred=3D0#Hit2">gi|229564386</A></B></TT></TD>
    <TD noWrap><TT>&nbsp;&nbsp;27009</TT></TD>
    <TD noWrap align=3Dright><TT>53</TT></TD>
    <TD noWrap><TT>&nbsp;&nbsp;RecName: Full=3DProteasome subunit alpha=20
      type-4-2; AltName: Full=3D20S proteasome alpha subunit C; AltName: =
Full=3D20S=20
      proteasome subunit alpha-3</TT></TD></TR>
  <TR>
    <TD noWrap align=3Dright><TT><B>3.</B></TT></TD>
    <TD noWrap><TT><B>&nbsp;<A=20
      =
href=3D"http://zxw-pc/mascot/cgi/master_results.pl?file=3D..%2Fdata%2F201=
21225%2FF002407.dat&amp;REPTYPE=3Dprotein&amp;_sigthreshold=3D0.05&amp;RE=
PORT=3D50&amp;_server_mudpit_switch=3D99999999&amp;_ignoreionsscorebelow=3D=
0&amp;_showsubsets=3D0&amp;_showpopups=3DTRUE&amp;_sortunassigned=3Dscore=
down&amp;_requireboldred=3D0#Hit3">gi|75287537</A></B></TT></TD>
    <TD noWrap><TT>&nbsp;&nbsp;27009</TT></TD>
    <TD noWrap align=3Dright><TT>53</TT></TD>
    <TD noWrap><TT>&nbsp;&nbsp;RecName: Full=3DProteasome subunit alpha=20
      type-4-2; AltName: Full=3D20S proteasome alpha subunit C; AltName: =
Full=3D20S=20
      proteasome subunit alpha-3</TT></TD></TR>
  <TR>
    <TD noWrap align=3Dright><TT><B>4.</B></TT></TD>
    <TD noWrap><TT><B>&nbsp;<A=20
      =
href=3D"http://zxw-pc/mascot/cgi/master_results.pl?file=3D..%2Fdata%2F201=
21225%2FF002407.dat&amp;REPTYPE=3Dprotein&amp;_sigthreshold=3D0.05&amp;RE=
PORT=3D50&amp;_server_mudpit_switch=3D99999999&amp;_ignoreionsscorebelow=3D=
0&amp;_showsubsets=3D0&amp;_showpopups=3DTRUE&amp;_sortunassigned=3Dscore=
down&amp;_requireboldred=3D0#Hit4">gi|222635030</A></B></TT></TD>
    <TD noWrap><TT>&nbsp;&nbsp;27009</TT></TD>
    <TD noWrap align=3Dright><TT>53</TT></TD>
    <TD noWrap><TT>&nbsp;&nbsp;hypothetical protein OsJ_20263 [Oryza =
sativa=20
      Japonica Group]</TT></TD></TR>
  <TR>
    <TD noWrap align=3Dright><TT><B>5.</B></TT></TD>
    <TD noWrap><TT><B>&nbsp;<A=20
      =
href=3D"http://zxw-pc/mascot/cgi/master_results.pl?file=3D..%2Fdata%2F201=
21225%2FF002407.dat&amp;REPTYPE=3Dprotein&amp;_sigthreshold=3D0.05&amp;RE=
PORT=3D50&amp;_server_mudpit_switch=3D99999999&amp;_ignoreionsscorebelow=3D=
0&amp;_showsubsets=3D0&amp;_showpopups=3DTRUE&amp;_sortunassigned=3Dscore=
down&amp;_requireboldred=3D0#Hit5">gi|218197662</A></B></TT></TD>
    <TD noWrap><TT>&nbsp;&nbsp;27009</TT></TD>
    <TD noWrap align=3Dright><TT>53</TT></TD>
    <TD noWrap><TT>&nbsp;&nbsp;hypothetical protein OsI_21826 [Oryza =
sativa=20
      Indica Group]</TT></TD></TR>
  <TR>
    <TD noWrap align=3Dright><TT><B>6.</B></TT></TD>
    <TD noWrap><TT><B>&nbsp;<A=20
      =
href=3D"http://zxw-pc/mascot/cgi/master_results.pl?file=3D..%2Fdata%2F201=
21225%2FF002407.dat&amp;REPTYPE=3Dprotein&amp;_sigthreshold=3D0.05&amp;RE=
PORT=3D50&amp;_server_mudpit_switch=3D99999999&amp;_ignoreionsscorebelow=3D=
0&amp;_showsubsets=3D0&amp;_showpopups=3DTRUE&amp;_sortunassigned=3Dscore=
down&amp;_requireboldred=3D0#Hit6">gi|115466646</A></B></TT></TD>
    <TD noWrap><TT>&nbsp;&nbsp;27009</TT></TD>
    <TD noWrap align=3Dright><TT>53</TT></TD>
    <TD noWrap><TT>&nbsp;&nbsp;Os06g0167600 [Oryza sativa Japonica=20
    Group]</TT></TD></TR>
  <TR>
    <TD noWrap align=3Dright><TT><B>7.</B></TT></TD>
    <TD noWrap><TT><B>&nbsp;<A=20
      =
href=3D"http://zxw-pc/mascot/cgi/master_results.pl?file=3D..%2Fdata%2F201=
21225%2FF002407.dat&amp;REPTYPE=3Dprotein&amp;_sigthreshold=3D0.05&amp;RE=
PORT=3D50&amp;_server_mudpit_switch=3D99999999&amp;_ignoreionsscorebelow=3D=
0&amp;_showsubsets=3D0&amp;_showpopups=3DTRUE&amp;_sortunassigned=3Dscore=
down&amp;_requireboldred=3D0#Hit7">gi|113594962</A></B></TT></TD>
    <TD noWrap><TT>&nbsp;&nbsp;27009</TT></TD>
    <TD noWrap align=3Dright><TT>53</TT></TD>
    <TD noWrap><TT>&nbsp;&nbsp;Os06g0167600 [Oryza sativa Japonica=20
    Group]</TT></TD></TR>
  <TR>
    <TD noWrap align=3Dright><TT><B>8.</B></TT></TD>
    <TD noWrap><TT><B>&nbsp;<A=20
      =
href=3D"http://zxw-pc/mascot/cgi/master_results.pl?file=3D..%2Fdata%2F201=
21225%2FF002407.dat&amp;REPTYPE=3Dprotein&amp;_sigthreshold=3D0.05&amp;RE=
PORT=3D50&amp;_server_mudpit_switch=3D99999999&amp;_ignoreionsscorebelow=3D=
0&amp;_showsubsets=3D0&amp;_showpopups=3DTRUE&amp;_sortunassigned=3Dscore=
down&amp;_requireboldred=3D0#Hit8">gi|55296221</A></B></TT></TD>
    <TD noWrap><TT>&nbsp;&nbsp;27009</TT></TD>
    <TD noWrap align=3Dright><TT>53</TT></TD>
    <TD noWrap><TT>&nbsp;&nbsp;alpha 3 subunit of 20S proteasome [Oryza =
sativa=20
      Japonica Group]</TT></TD></TR>
  <TR>
    <TD noWrap align=3Dright><TT><B>9.</B></TT></TD>
    <TD noWrap><TT><B>&nbsp;<A=20
      =
href=3D"http://zxw-pc/mascot/cgi/master_results.pl?file=3D..%2Fdata%2F201=
21225%2FF002407.dat&amp;REPTYPE=3Dprotein&amp;_sigthreshold=3D0.05&amp;RE=
PORT=3D50&amp;_server_mudpit_switch=3D99999999&amp;_ignoreionsscorebelow=3D=
0&amp;_showsubsets=3D0&amp;_showpopups=3DTRUE&amp;_sortunassigned=3Dscore=
down&amp;_requireboldred=3D0#Hit9">gi|5091520</A></B></TT></TD>
    <TD noWrap><TT>&nbsp;&nbsp;27009</TT></TD>
    <TD noWrap align=3Dright><TT>53</TT></TD>
    <TD noWrap><TT>&nbsp;&nbsp;alpha 3 subunit of 20S proteasome [Oryza =
sativa=20
      Japonica Group]</TT></TD></TR>
  <TR>
    <TD noWrap align=3Dright><TT><B>10.</B></TT></TD>
    <TD noWrap><TT><B>&nbsp;<A=20
      =
href=3D"http://zxw-pc/mascot/cgi/master_results.pl?file=3D..%2Fdata%2F201=
21225%2FF002407.dat&amp;REPTYPE=3Dprotein&amp;_sigthreshold=3D0.05&amp;RE=
PORT=3D50&amp;_server_mudpit_switch=3D99999999&amp;_ignoreionsscorebelow=3D=
0&amp;_showsubsets=3D0&amp;_showpopups=3DTRUE&amp;_sortunassigned=3Dscore=
down&amp;_requireboldred=3D0#Hit10">gi|215695502</A></B></TT></TD>
    <TD noWrap><TT>&nbsp;&nbsp;27009</TT></TD>
    <TD noWrap align=3Dright><TT>53</TT></TD>
    <TD noWrap><TT>&nbsp;&nbsp;unnamed protein product [Oryza sativa =
Japonica=20
      Group]</TT></TD></TR>
  <TR>
    <TD noWrap align=3Dright><TT><B>11.</B></TT></TD>
    <TD noWrap><TT><B>&nbsp;<A=20
      =
href=3D"http://zxw-pc/mascot/cgi/master_results.pl?file=3D..%2Fdata%2F201=
21225%2FF002407.dat&amp;REPTYPE=3Dprotein&amp;_sigthreshold=3D0.05&amp;RE=
PORT=3D50&amp;_server_mudpit_switch=3D99999999&amp;_ignoreionsscorebelow=3D=
0&amp;_showsubsets=3D0&amp;_showpopups=3DTRUE&amp;_sortunassigned=3Dscore=
down&amp;_requireboldred=3D0#Hit11">gi|118573102</A></B></TT></TD>
    <TD noWrap><TT>&nbsp;&nbsp;92345</TT></TD>
    <TD noWrap align=3Dright><TT>52</TT></TD>
    <TD noWrap><TT>&nbsp;&nbsp;RecName: Full=3DPoly [ADP-ribose] =
polymerase 3;=20
      Short=3DPARP-3; AltName: Full=3DNAD(+) ADP-ribosyltransferase 3;=20
      Short=3DADPRT-3; AltName: Full=3DPoly[ADP-ribose] synthase =
3</TT></TD></TR>
  <TR>
    <TD noWrap align=3Dright><TT><B>12.</B></TT></TD>
    <TD noWrap><TT><B>&nbsp;<A=20
      =
href=3D"http://zxw-pc/mascot/cgi/master_results.pl?file=3D..%2Fdata%2F201=
21225%2FF002407.dat&amp;REPTYPE=3Dprotein&amp;_sigthreshold=3D0.05&amp;RE=
PORT=3D50&amp;_server_mudpit_switch=3D99999999&amp;_ignoreionsscorebelow=3D=
0&amp;_showsubsets=3D0&amp;_showpopups=3DTRUE&amp;_sortunassigned=3Dscore=
down&amp;_requireboldred=3D0#Hit12">gi|222622987</A></B></TT></TD>
    <TD noWrap><TT>&nbsp;&nbsp;92345</TT></TD>
    <TD noWrap align=3Dright><TT>52</TT></TD>
    <TD noWrap><TT>&nbsp;&nbsp;hypothetical protein OsJ_06997 [Oryza =
sativa=20
      Japonica Group]</TT></TD></TR>
  <TR>
    <TD noWrap align=3Dright><TT><B>13.</B></TT></TD>
    <TD noWrap><TT><B>&nbsp;<A=20
      =
href=3D"http://zxw-pc/mascot/cgi/master_results.pl?file=3D..%2Fdata%2F201=
21225%2FF002407.dat&amp;REPTYPE=3Dprotein&amp;_sigthreshold=3D0.05&amp;RE=
PORT=3D50&amp;_server_mudpit_switch=3D99999999&amp;_ignoreionsscorebelow=3D=
0&amp;_showsubsets=3D0&amp;_showpopups=3DTRUE&amp;_sortunassigned=3Dscore=
down&amp;_requireboldred=3D0#Hit13">gi|218190884</A></B></TT></TD>
    <TD noWrap><TT>&nbsp;&nbsp;92345</TT></TD>
    <TD noWrap align=3Dright><TT>52</TT></TD>
    <TD noWrap><TT>&nbsp;&nbsp;hypothetical protein OsI_07496 [Oryza =
sativa=20
      Indica Group]</TT></TD></TR>
  <TR>
    <TD noWrap align=3Dright><TT><B>14.</B></TT></TD>
    <TD noWrap><TT><B>&nbsp;<A=20
      =
href=3D"http://zxw-pc/mascot/cgi/master_results.pl?file=3D..%2Fdata%2F201=
21225%2FF002407.dat&amp;REPTYPE=3Dprotein&amp;_sigthreshold=3D0.05&amp;RE=
PORT=3D50&amp;_server_mudpit_switch=3D99999999&amp;_ignoreionsscorebelow=3D=
0&amp;_showsubsets=3D0&amp;_showpopups=3DTRUE&amp;_sortunassigned=3Dscore=
down&amp;_requireboldred=3D0#Hit14">gi|115446483</A></B></TT></TD>
    <TD noWrap><TT>&nbsp;&nbsp;92345</TT></TD>
    <TD noWrap align=3Dright><TT>52</TT></TD>
    <TD noWrap><TT>&nbsp;&nbsp;Os02g0530600 [Oryza sativa Japonica=20
    Group]</TT></TD></TR>
  <TR>
    <TD noWrap align=3Dright><TT><B>15.</B></TT></TD>
    <TD noWrap><TT><B>&nbsp;<A=20
      =
href=3D"http://zxw-pc/mascot/cgi/master_results.pl?file=3D..%2Fdata%2F201=
21225%2FF002407.dat&amp;REPTYPE=3Dprotein&amp;_sigthreshold=3D0.05&amp;RE=
PORT=3D50&amp;_server_mudpit_switch=3D99999999&amp;_ignoreionsscorebelow=3D=
0&amp;_showsubsets=3D0&amp;_showpopups=3DTRUE&amp;_sortunassigned=3Dscore=
down&amp;_requireboldred=3D0#Hit15">gi|113536552</A></B></TT></TD>
    <TD noWrap><TT>&nbsp;&nbsp;92345</TT></TD>
    <TD noWrap align=3Dright><TT>52</TT></TD>
    <TD noWrap><TT>&nbsp;&nbsp;Os02g0530600 [Oryza sativa Japonica=20
    Group]</TT></TD></TR>
  <TR>
    <TD noWrap align=3Dright><TT><B>16.</B></TT></TD>
    <TD noWrap><TT><B>&nbsp;<A=20
      =
href=3D"http://zxw-pc/mascot/cgi/master_results.pl?file=3D..%2Fdata%2F201=
21225%2FF002407.dat&amp;REPTYPE=3Dprotein&amp;_sigthreshold=3D0.05&amp;RE=
PORT=3D50&amp;_server_mudpit_switch=3D99999999&amp;_ignoreionsscorebelow=3D=
0&amp;_showsubsets=3D0&amp;_showpopups=3DTRUE&amp;_sortunassigned=3Dscore=
down&amp;_requireboldred=3D0#Hit16">gi|215734946</A></B></TT></TD>
    <TD noWrap><TT>&nbsp;&nbsp;92345</TT></TD>
    <TD noWrap align=3Dright><TT>52</TT></TD>
    <TD noWrap><TT>&nbsp;&nbsp;unnamed protein product [Oryza sativa =
Japonica=20
      Group]</TT></TD></TR>
  <TR>
    <TD noWrap align=3Dright><TT><B>17.</B></TT></TD>
    <TD noWrap><TT><B>&nbsp;<A=20
      =
href=3D"http://zxw-pc/mascot/cgi/master_results.pl?file=3D..%2Fdata%2F201=
21225%2FF002407.dat&amp;REPTYPE=3Dprotein&amp;_sigthreshold=3D0.05&amp;RE=
PORT=3D50&amp;_server_mudpit_switch=3D99999999&amp;_ignoreionsscorebelow=3D=
0&amp;_showsubsets=3D0&amp;_showpopups=3DTRUE&amp;_sortunassigned=3Dscore=
down&amp;_requireboldred=3D0#Hit17">gi|159486827</A></B></TT></TD>
    <TD noWrap><TT>&nbsp;&nbsp;151588</TT></TD>
    <TD noWrap align=3Dright><TT>51</TT></TD>
    <TD noWrap><TT>&nbsp;&nbsp;predicted protein [Chlamydomonas=20
      reinhardtii]</TT></TD></TR>
  <TR>
    <TD noWrap align=3Dright><TT><B>18.</B></TT></TD>
    <TD noWrap><TT><B>&nbsp;<A=20
      =
href=3D"http://zxw-pc/mascot/cgi/master_results.pl?file=3D..%2Fdata%2F201=
21225%2FF002407.dat&amp;REPTYPE=3Dprotein&amp;_sigthreshold=3D0.05&amp;RE=
PORT=3D50&amp;_server_mudpit_switch=3D99999999&amp;_ignoreionsscorebelow=3D=
0&amp;_showsubsets=3D0&amp;_showpopups=3DTRUE&amp;_sortunassigned=3Dscore=
down&amp;_requireboldred=3D0#Hit18">gi|158271620</A></B></TT></TD>
    <TD noWrap><TT>&nbsp;&nbsp;151588</TT></TD>
    <TD noWrap align=3Dright><TT>51</TT></TD>
    <TD noWrap><TT>&nbsp;&nbsp;predicted protein [Chlamydomonas=20
      reinhardtii]</TT></TD></TR>
  <TR>
    <TD noWrap align=3Dright><TT><B>19.</B></TT></TD>
    <TD noWrap><TT><B>&nbsp;<A=20
      =
href=3D"http://zxw-pc/mascot/cgi/master_results.pl?file=3D..%2Fdata%2F201=
21225%2FF002407.dat&amp;REPTYPE=3Dprotein&amp;_sigthreshold=3D0.05&amp;RE=
PORT=3D50&amp;_server_mudpit_switch=3D99999999&amp;_ignoreionsscorebelow=3D=
0&amp;_showsubsets=3D0&amp;_showpopups=3DTRUE&amp;_sortunassigned=3Dscore=
down&amp;_requireboldred=3D0#Hit19">gi|49388337</A></B></TT></TD>
    <TD noWrap><TT>&nbsp;&nbsp;81888</TT></TD>
    <TD noWrap align=3Dright><TT>49</TT></TD>
    <TD noWrap><TT>&nbsp;&nbsp;putative seed maturation protein [Oryza =
sativa=20
      Japonica Group]</TT></TD></TR>
  <TR>
    <TD noWrap align=3Dright><TT><B>20.</B></TT></TD>
    <TD noWrap><TT><B>&nbsp;<A=20
      =
href=3D"http://zxw-pc/mascot/cgi/master_results.pl?file=3D..%2Fdata%2F201=
21225%2FF002407.dat&amp;REPTYPE=3Dprotein&amp;_sigthreshold=3D0.05&amp;RE=
PORT=3D50&amp;_server_mudpit_switch=3D99999999&amp;_ignoreionsscorebelow=3D=
0&amp;_showsubsets=3D0&amp;_showpopups=3DTRUE&amp;_sortunassigned=3Dscore=
down&amp;_requireboldred=3D0#Hit20">gi|255631380</A></B></TT></TD>
    <TD noWrap><TT>&nbsp;&nbsp;23834</TT></TD>
    <TD noWrap align=3Dright><TT>48</TT></TD>
    <TD noWrap><TT>&nbsp;&nbsp;unknown [Glycine max]</TT></TD></TR>
  <TR>
    <TD noWrap align=3Dright><TT><B>21.</B></TT></TD>
    <TD noWrap><TT><B>&nbsp;<A=20
      =
href=3D"http://zxw-pc/mascot/cgi/master_results.pl?file=3D..%2Fdata%2F201=
21225%2FF002407.dat&amp;REPTYPE=3Dprotein&amp;_sigthreshold=3D0.05&amp;RE=
PORT=3D50&amp;_server_mudpit_switch=3D99999999&amp;_ignoreionsscorebelow=3D=
0&amp;_showsubsets=3D0&amp;_showpopups=3DTRUE&amp;_sortunassigned=3Dscore=
down&amp;_requireboldred=3D0#Hit21">gi|125599117</A></B></TT></TD>
    <TD noWrap><TT>&nbsp;&nbsp;37305</TT></TD>
    <TD noWrap align=3Dright><TT>48</TT></TD>
    <TD noWrap><TT>&nbsp;&nbsp;hypothetical protein OsJ_23091 [Oryza =
sativa=20
      Japonica Group]</TT></TD></TR>
  <TR>
    <TD noWrap align=3Dright><TT><B>22.</B></TT></TD>
    <TD noWrap><TT><B>&nbsp;<A=20
      =
href=3D"http://zxw-pc/mascot/cgi/master_results.pl?file=3D..%2Fdata%2F201=
21225%2FF002407.dat&amp;REPTYPE=3Dprotein&amp;_sigthreshold=3D0.05&amp;RE=
PORT=3D50&amp;_server_mudpit_switch=3D99999999&amp;_ignoreionsscorebelow=3D=
0&amp;_showsubsets=3D0&amp;_showpopups=3DTRUE&amp;_sortunassigned=3Dscore=
down&amp;_requireboldred=3D0#Hit22">gi|125557235</A></B></TT></TD>
    <TD noWrap><TT>&nbsp;&nbsp;37305</TT></TD>
    <TD noWrap align=3Dright><TT>48</TT></TD>
    <TD noWrap><TT>&nbsp;&nbsp;hypothetical protein OsI_24894 [Oryza =
sativa=20
      Indica Group]</TT></TD></TR>
  <TR>
    <TD noWrap align=3Dright><TT><B>23.</B></TT></TD>
    <TD noWrap><TT><B>&nbsp;<A=20
      =
href=3D"http://zxw-pc/mascot/cgi/master_results.pl?file=3D..%2Fdata%2F201=
21225%2FF002407.dat&amp;REPTYPE=3Dprotein&amp;_sigthreshold=3D0.05&amp;RE=
PORT=3D50&amp;_server_mudpit_switch=3D99999999&amp;_ignoreionsscorebelow=3D=
0&amp;_showsubsets=3D0&amp;_showpopups=3DTRUE&amp;_sortunassigned=3Dscore=
down&amp;_requireboldred=3D0#Hit23">gi|34393642</A></B></TT></TD>
    <TD noWrap><TT>&nbsp;&nbsp;37305</TT></TD>
    <TD noWrap align=3Dright><TT>48</TT></TD>
    <TD noWrap><TT>&nbsp;&nbsp;putative Transcriptional regulators of=20
      NagC/XylR (ROK) family, sugar kinase [Oryza sativa Japonica=20
  Group]</TT></TD></TR>
  <TR>
    <TD noWrap align=3Dright><TT><B>24.</B></TT></TD>
    <TD noWrap><TT><B>&nbsp;<A=20
      =
href=3D"http://zxw-pc/mascot/cgi/master_results.pl?file=3D..%2Fdata%2F201=
21225%2FF002407.dat&amp;REPTYPE=3Dprotein&amp;_sigthreshold=3D0.05&amp;RE=
PORT=3D50&amp;_server_mudpit_switch=3D99999999&amp;_ignoreionsscorebelow=3D=
0&amp;_showsubsets=3D0&amp;_showpopups=3DTRUE&amp;_sortunassigned=3Dscore=
down&amp;_requireboldred=3D0#Hit24">gi|215769069</A></B></TT></TD>
    <TD noWrap><TT>&nbsp;&nbsp;37305</TT></TD>
    <TD noWrap align=3Dright><TT>48</TT></TD>
    <TD noWrap><TT>&nbsp;&nbsp;unnamed protein product [Oryza sativa =
Japonica=20
      Group]</TT></TD></TR>
  <TR>
    <TD noWrap align=3Dright><TT><B>25.</B></TT></TD>
    <TD noWrap><TT><B>&nbsp;<A=20
      =
href=3D"http://zxw-pc/mascot/cgi/master_results.pl?file=3D..%2Fdata%2F201=
21225%2FF002407.dat&amp;REPTYPE=3Dprotein&amp;_sigthreshold=3D0.05&amp;RE=
PORT=3D50&amp;_server_mudpit_switch=3D99999999&amp;_ignoreionsscorebelow=3D=
0&amp;_showsubsets=3D0&amp;_showpopups=3DTRUE&amp;_sortunassigned=3Dscore=
down&amp;_requireboldred=3D0#Hit25">gi|302844412</A></B></TT></TD>
    <TD noWrap><TT>&nbsp;&nbsp;322793</TT></TD>
    <TD noWrap align=3Dright><TT>47</TT></TD>
    <TD noWrap><TT>&nbsp;&nbsp;hypothetical protein VOLCADRAFT_106095 =
[Volvox=20
      carteri f. nagariensis]</TT></TD></TR>
  <TR>
    <TD noWrap align=3Dright><TT><B>26.</B></TT></TD>
    <TD noWrap><TT><B>&nbsp;<A=20
      =
href=3D"http://zxw-pc/mascot/cgi/master_results.pl?file=3D..%2Fdata%2F201=
21225%2FF002407.dat&amp;REPTYPE=3Dprotein&amp;_sigthreshold=3D0.05&amp;RE=
PORT=3D50&amp;_server_mudpit_switch=3D99999999&amp;_ignoreionsscorebelow=3D=
0&amp;_showsubsets=3D0&amp;_showpopups=3DTRUE&amp;_sortunassigned=3Dscore=
down&amp;_requireboldred=3D0#Hit26">gi|300260854</A></B></TT></TD>
    <TD noWrap><TT>&nbsp;&nbsp;322793</TT></TD>
    <TD noWrap align=3Dright><TT>47</TT></TD>
    <TD noWrap><TT>&nbsp;&nbsp;hypothetical protein VOLCADRAFT_106095 =
[Volvox=20
      carteri f. nagariensis]</TT></TD></TR>
  <TR>
    <TD noWrap align=3Dright><TT><B>27.</B></TT></TD>
    <TD noWrap><TT><B>&nbsp;<A=20
      =
href=3D"http://zxw-pc/mascot/cgi/master_results.pl?file=3D..%2Fdata%2F201=
21225%2FF002407.dat&amp;REPTYPE=3Dprotein&amp;_sigthreshold=3D0.05&amp;RE=
PORT=3D50&amp;_server_mudpit_switch=3D99999999&amp;_ignoreionsscorebelow=3D=
0&amp;_showsubsets=3D0&amp;_showpopups=3DTRUE&amp;_sortunassigned=3Dscore=
down&amp;_requireboldred=3D0#Hit27">gi|303271731</A></B></TT></TD>
    <TD noWrap><TT>&nbsp;&nbsp;64603</TT></TD>
    <TD noWrap align=3Dright><TT>47</TT></TD>
    <TD noWrap><TT>&nbsp;&nbsp;predicted protein [Micromonas pusilla=20
      CCMP1545]</TT></TD></TR>
  <TR>
    <TD noWrap align=3Dright><TT><B>28.</B></TT></TD>
    <TD noWrap><TT><B>&nbsp;<A=20
      =
href=3D"http://zxw-pc/mascot/cgi/master_results.pl?file=3D..%2Fdata%2F201=
21225%2FF002407.dat&amp;REPTYPE=3Dprotein&amp;_sigthreshold=3D0.05&amp;RE=
PORT=3D50&amp;_server_mudpit_switch=3D99999999&amp;_ignoreionsscorebelow=3D=
0&amp;_showsubsets=3D0&amp;_showpopups=3DTRUE&amp;_sortunassigned=3Dscore=
down&amp;_requireboldred=3D0#Hit28">gi|226463201</A></B></TT></TD>
    <TD noWrap><TT>&nbsp;&nbsp;64603</TT></TD>
    <TD noWrap align=3Dright><TT>47</TT></TD>
    <TD noWrap><TT>&nbsp;&nbsp;predicted protein [Micromonas pusilla=20
      CCMP1545]</TT></TD></TR>
  <TR>
    <TD noWrap align=3Dright><TT><B>29.</B></TT></TD>
    <TD noWrap><TT><B>&nbsp;<A=20
      =
href=3D"http://zxw-pc/mascot/cgi/master_results.pl?file=3D..%2Fdata%2F201=
21225%2FF002407.dat&amp;REPTYPE=3Dprotein&amp;_sigthreshold=3D0.05&amp;RE=
PORT=3D50&amp;_server_mudpit_switch=3D99999999&amp;_ignoreionsscorebelow=3D=
0&amp;_showsubsets=3D0&amp;_showpopups=3DTRUE&amp;_sortunassigned=3Dscore=
down&amp;_requireboldred=3D0#Hit29">gi|1130682</A></B></TT></TD>
    <TD noWrap><TT>&nbsp;&nbsp;71378</TT></TD>
    <TD noWrap align=3Dright><TT>47</TT></TD>
    <TD noWrap><TT>&nbsp;&nbsp;acetohydroxyacid synthase [Gossypium=20
      hirsutum]</TT></TD></TR>
  <TR>
    <TD noWrap align=3Dright><TT><B>30.</B></TT></TD>
    <TD noWrap><TT><B>&nbsp;<A=20
      =
href=3D"http://zxw-pc/mascot/cgi/master_results.pl?file=3D..%2Fdata%2F201=
21225%2FF002407.dat&amp;REPTYPE=3Dprotein&amp;_sigthreshold=3D0.05&amp;RE=
PORT=3D50&amp;_server_mudpit_switch=3D99999999&amp;_ignoreionsscorebelow=3D=
0&amp;_showsubsets=3D0&amp;_showpopups=3DTRUE&amp;_sortunassigned=3Dscore=
down&amp;_requireboldred=3D0#Hit30">gi|297836118</A></B></TT></TD>
    <TD noWrap><TT>&nbsp;&nbsp;14109</TT></TD>
    <TD noWrap align=3Dright><TT>47</TT></TD>
    <TD noWrap><TT>&nbsp;&nbsp;predicted protein [Arabidopsis lyrata =
subsp.=20
      lyrata]</TT></TD></TR>
  <TR>
    <TD noWrap align=3Dright><TT><B>31.</B></TT></TD>
    <TD noWrap><TT><B>&nbsp;<A=20
      =
href=3D"http://zxw-pc/mascot/cgi/master_results.pl?file=3D..%2Fdata%2F201=
21225%2FF002407.dat&amp;REPTYPE=3Dprotein&amp;_sigthreshold=3D0.05&amp;RE=
PORT=3D50&amp;_server_mudpit_switch=3D99999999&amp;_ignoreionsscorebelow=3D=
0&amp;_showsubsets=3D0&amp;_showpopups=3DTRUE&amp;_sortunassigned=3Dscore=
down&amp;_requireboldred=3D0#Hit31">gi|297331781</A></B></TT></TD>
    <TD noWrap><TT>&nbsp;&nbsp;14109</TT></TD>
    <TD noWrap align=3Dright><TT>47</TT></TD>
    <TD noWrap><TT>&nbsp;&nbsp;predicted protein [Arabidopsis lyrata =
subsp.=20
      lyrata]</TT></TD></TR>
  <TR>
    <TD noWrap align=3Dright><TT><B>32.</B></TT></TD>
    <TD noWrap><TT><B>&nbsp;<A=20
      =
href=3D"http://zxw-pc/mascot/cgi/master_results.pl?file=3D..%2Fdata%2F201=
21225%2FF002407.dat&amp;REPTYPE=3Dprotein&amp;_sigthreshold=3D0.05&amp;RE=
PORT=3D50&amp;_server_mudpit_switch=3D99999999&amp;_ignoreionsscorebelow=3D=
0&amp;_showsubsets=3D0&amp;_showpopups=3DTRUE&amp;_sortunassigned=3Dscore=
down&amp;_requireboldred=3D0#Hit32">gi|297739154</A></B></TT></TD>
    <TD noWrap><TT>&nbsp;&nbsp;39527</TT></TD>
    <TD noWrap align=3Dright><TT>47</TT></TD>
    <TD noWrap><TT>&nbsp;&nbsp;unnamed protein product [Vitis=20
  vinifera]</TT></TD></TR>
  <TR>
    <TD noWrap align=3Dright><TT><B>33.</B></TT></TD>
    <TD noWrap><TT><B>&nbsp;<A=20
      =
href=3D"http://zxw-pc/mascot/cgi/master_results.pl?file=3D..%2Fdata%2F201=
21225%2FF002407.dat&amp;REPTYPE=3Dprotein&amp;_sigthreshold=3D0.05&amp;RE=
PORT=3D50&amp;_server_mudpit_switch=3D99999999&amp;_ignoreionsscorebelow=3D=
0&amp;_showsubsets=3D0&amp;_showpopups=3DTRUE&amp;_sortunassigned=3Dscore=
down&amp;_requireboldred=3D0#Hit33">gi|168021233</A></B></TT></TD>
    <TD noWrap><TT>&nbsp;&nbsp;45194</TT></TD>
    <TD noWrap align=3Dright><TT>46</TT></TD>
    <TD noWrap><TT>&nbsp;&nbsp;predicted protein [Physcomitrella patens =
subsp.=20
      patens]</TT></TD></TR>
  <TR>
    <TD noWrap align=3Dright><TT><B>34.</B></TT></TD>
    <TD noWrap><TT><B>&nbsp;<A=20
      =
href=3D"http://zxw-pc/mascot/cgi/master_results.pl?file=3D..%2Fdata%2F201=
21225%2FF002407.dat&amp;REPTYPE=3Dprotein&amp;_sigthreshold=3D0.05&amp;RE=
PORT=3D50&amp;_server_mudpit_switch=3D99999999&amp;_ignoreionsscorebelow=3D=
0&amp;_showsubsets=3D0&amp;_showpopups=3DTRUE&amp;_sortunassigned=3Dscore=
down&amp;_requireboldred=3D0#Hit34">gi|162685629</A></B></TT></TD>
    <TD noWrap><TT>&nbsp;&nbsp;45194</TT></TD>
    <TD noWrap align=3Dright><TT>46</TT></TD>
    <TD noWrap><TT>&nbsp;&nbsp;predicted protein [Physcomitrella patens =
subsp.=20
      patens]</TT></TD></TR>
  <TR>
    <TD noWrap align=3Dright><TT><B>35.</B></TT></TD>
    <TD noWrap><TT><B>&nbsp;<A=20
      =
href=3D"http://zxw-pc/mascot/cgi/master_results.pl?file=3D..%2Fdata%2F201=
21225%2FF002407.dat&amp;REPTYPE=3Dprotein&amp;_sigthreshold=3D0.05&amp;RE=
PORT=3D50&amp;_server_mudpit_switch=3D99999999&amp;_ignoreionsscorebelow=3D=
0&amp;_showsubsets=3D0&amp;_showpopups=3DTRUE&amp;_sortunassigned=3Dscore=
down&amp;_requireboldred=3D0#Hit35">gi|264223</A></B></TT></TD>
    <TD noWrap><TT>&nbsp;&nbsp;27645</TT></TD>
    <TD noWrap align=3Dright><TT>46</TT></TD>
    <TD noWrap><TT>&nbsp;&nbsp;promotes sex organ development =
[Antirrhinum=20
      majus]</TT></TD></TR>
  <TR>
    <TD noWrap align=3Dright><TT><B>36.</B></TT></TD>
    <TD noWrap><TT><B>&nbsp;<A=20
      =
href=3D"http://zxw-pc/mascot/cgi/master_results.pl?file=3D..%2Fdata%2F201=
21225%2FF002407.dat&amp;REPTYPE=3Dprotein&amp;_sigthreshold=3D0.05&amp;RE=
PORT=3D50&amp;_server_mudpit_switch=3D99999999&amp;_ignoreionsscorebelow=3D=
0&amp;_showsubsets=3D0&amp;_showpopups=3DTRUE&amp;_sortunassigned=3Dscore=
down&amp;_requireboldred=3D0#Hit36">gi|288558698</A></B></TT></TD>
    <TD noWrap><TT>&nbsp;&nbsp;27645</TT></TD>
    <TD noWrap align=3Dright><TT>46</TT></TD>
    <TD noWrap><TT>&nbsp;&nbsp;PLENA protein [Antirrhinum =
majus]</TT></TD></TR>
  <TR>
    <TD noWrap align=3Dright><TT><B>37.</B></TT></TD>
    <TD noWrap><TT><B>&nbsp;<A=20
      =
href=3D"http://zxw-pc/mascot/cgi/master_results.pl?file=3D..%2Fdata%2F201=
21225%2FF002407.dat&amp;REPTYPE=3Dprotein&amp;_sigthreshold=3D0.05&amp;RE=
PORT=3D50&amp;_server_mudpit_switch=3D99999999&amp;_ignoreionsscorebelow=3D=
0&amp;_showsubsets=3D0&amp;_showpopups=3DTRUE&amp;_sortunassigned=3Dscore=
down&amp;_requireboldred=3D0#Hit37">gi|242046148</A></B></TT></TD>
    <TD noWrap><TT>&nbsp;&nbsp;84638</TT></TD>
    <TD noWrap align=3Dright><TT>46</TT></TD>
    <TD noWrap><TT>&nbsp;&nbsp;hypothetical protein SORBIDRAFT_02g037970 =

      [Sorghum bicolor]</TT></TD></TR>
  <TR>
    <TD noWrap align=3Dright><TT><B>38.</B></TT></TD>
    <TD noWrap><TT><B>&nbsp;<A=20
      =
href=3D"http://zxw-pc/mascot/cgi/master_results.pl?file=3D..%2Fdata%2F201=
21225%2FF002407.dat&amp;REPTYPE=3Dprotein&amp;_sigthreshold=3D0.05&amp;RE=
PORT=3D50&amp;_server_mudpit_switch=3D99999999&amp;_ignoreionsscorebelow=3D=
0&amp;_showsubsets=3D0&amp;_showpopups=3DTRUE&amp;_sortunassigned=3Dscore=
down&amp;_requireboldred=3D0#Hit38">gi|241924322</A></B></TT></TD>
    <TD noWrap><TT>&nbsp;&nbsp;84638</TT></TD>
    <TD noWrap align=3Dright><TT>46</TT></TD>
    <TD noWrap><TT>&nbsp;&nbsp;hypothetical protein SORBIDRAFT_02g037970 =

      [Sorghum bicolor]</TT></TD></TR>
  <TR>
    <TD noWrap align=3Dright><TT><B>39.</B></TT></TD>
    <TD noWrap><TT><B>&nbsp;<A=20
      =
href=3D"http://zxw-pc/mascot/cgi/master_results.pl?file=3D..%2Fdata%2F201=
21225%2FF002407.dat&amp;REPTYPE=3Dprotein&amp;_sigthreshold=3D0.05&amp;RE=
PORT=3D50&amp;_server_mudpit_switch=3D99999999&amp;_ignoreionsscorebelow=3D=
0&amp;_showsubsets=3D0&amp;_showpopups=3DTRUE&amp;_sortunassigned=3Dscore=
down&amp;_requireboldred=3D0#Hit39">gi|218187572</A></B></TT></TD>
    <TD noWrap><TT>&nbsp;&nbsp;37254</TT></TD>
    <TD noWrap align=3Dright><TT>45</TT></TD>
    <TD noWrap><TT>&nbsp;&nbsp;hypothetical protein OsI_00529 [Oryza =
sativa=20
      Indica Group]</TT></TD></TR>
  <TR>
    <TD noWrap align=3Dright><TT><B>40.</B></TT></TD>
    <TD noWrap><TT><B>&nbsp;<A=20
      =
href=3D"http://zxw-pc/mascot/cgi/master_results.pl?file=3D..%2Fdata%2F201=
21225%2FF002407.dat&amp;REPTYPE=3Dprotein&amp;_sigthreshold=3D0.05&amp;RE=
PORT=3D50&amp;_server_mudpit_switch=3D99999999&amp;_ignoreionsscorebelow=3D=
0&amp;_showsubsets=3D0&amp;_showpopups=3DTRUE&amp;_sortunassigned=3Dscore=
down&amp;_requireboldred=3D0#Hit40">gi|222857240</A></B></TT></TD>
    <TD noWrap><TT>&nbsp;&nbsp;49464</TT></TD>
    <TD noWrap align=3Dright><TT>45</TT></TD>
    <TD noWrap><TT>&nbsp;&nbsp;predicted protein [Populus=20
  trichocarpa]</TT></TD></TR>
  <TR>
    <TD noWrap align=3Dright><TT><B>41.</B></TT></TD>
    <TD noWrap><TT><B>&nbsp;<A=20
      =
href=3D"http://zxw-pc/mascot/cgi/master_results.pl?file=3D..%2Fdata%2F201=
21225%2FF002407.dat&amp;REPTYPE=3Dprotein&amp;_sigthreshold=3D0.05&amp;RE=
PORT=3D50&amp;_server_mudpit_switch=3D99999999&amp;_ignoreionsscorebelow=3D=
0&amp;_showsubsets=3D0&amp;_showpopups=3DTRUE&amp;_sortunassigned=3Dscore=
down&amp;_requireboldred=3D0#Hit41">gi|224086042</A></B></TT></TD>
    <TD noWrap><TT>&nbsp;&nbsp;49464</TT></TD>
    <TD noWrap align=3Dright><TT>45</TT></TD>
    <TD noWrap><TT>&nbsp;&nbsp;predicted protein [Populus=20
  trichocarpa]</TT></TD></TR>
  <TR>
    <TD noWrap align=3Dright><TT><B>42.</B></TT></TD>
    <TD noWrap><TT><B>&nbsp;<A=20
      =
href=3D"http://zxw-pc/mascot/cgi/master_results.pl?file=3D..%2Fdata%2F201=
21225%2FF002407.dat&amp;REPTYPE=3Dprotein&amp;_sigthreshold=3D0.05&amp;RE=
PORT=3D50&amp;_server_mudpit_switch=3D99999999&amp;_ignoreionsscorebelow=3D=
0&amp;_showsubsets=3D0&amp;_showpopups=3DTRUE&amp;_sortunassigned=3Dscore=
down&amp;_requireboldred=3D0#Hit42">gi|255568524</A></B></TT></TD>
    <TD noWrap><TT>&nbsp;&nbsp;41542</TT></TD>
    <TD noWrap align=3Dright><TT>45</TT></TD>
    <TD noWrap><TT>&nbsp;&nbsp;conserved hypothetical protein [Ricinus=20
      communis]</TT></TD></TR>
  <TR>
    <TD noWrap align=3Dright><TT><B>43.</B></TT></TD>
    <TD noWrap><TT><B>&nbsp;<A=20
      =
href=3D"http://zxw-pc/mascot/cgi/master_results.pl?file=3D..%2Fdata%2F201=
21225%2FF002407.dat&amp;REPTYPE=3Dprotein&amp;_sigthreshold=3D0.05&amp;RE=
PORT=3D50&amp;_server_mudpit_switch=3D99999999&amp;_ignoreionsscorebelow=3D=
0&amp;_showsubsets=3D0&amp;_showpopups=3DTRUE&amp;_sortunassigned=3Dscore=
down&amp;_requireboldred=3D0#Hit43">gi|223535533</A></B></TT></TD>
    <TD noWrap><TT>&nbsp;&nbsp;41542</TT></TD>
    <TD noWrap align=3Dright><TT>45</TT></TD>
    <TD noWrap><TT>&nbsp;&nbsp;conserved hypothetical protein [Ricinus=20
      communis]</TT></TD></TR>
  <TR>
    <TD noWrap align=3Dright><TT><B>44.</B></TT></TD>
    <TD noWrap><TT><B>&nbsp;<A=20
      =
href=3D"http://zxw-pc/mascot/cgi/master_results.pl?file=3D..%2Fdata%2F201=
21225%2FF002407.dat&amp;REPTYPE=3Dprotein&amp;_sigthreshold=3D0.05&amp;RE=
PORT=3D50&amp;_server_mudpit_switch=3D99999999&amp;_ignoreionsscorebelow=3D=
0&amp;_showsubsets=3D0&amp;_showpopups=3DTRUE&amp;_sortunassigned=3Dscore=
down&amp;_requireboldred=3D0#Hit44">gi|225435524</A></B></TT></TD>
    <TD noWrap><TT>&nbsp;&nbsp;51782</TT></TD>
    <TD noWrap align=3Dright><TT>44</TT></TD>
    <TD noWrap><TT>&nbsp;&nbsp;PREDICTED: hypothetical protein [Vitis=20
      vinifera]</TT></TD></TR>
  <TR>
    <TD noWrap align=3Dright><TT><B>45.</B></TT></TD>
    <TD noWrap><TT><B>&nbsp;<A=20
      =
href=3D"http://zxw-pc/mascot/cgi/master_results.pl?file=3D..%2Fdata%2F201=
21225%2FF002407.dat&amp;REPTYPE=3Dprotein&amp;_sigthreshold=3D0.05&amp;RE=
PORT=3D50&amp;_server_mudpit_switch=3D99999999&amp;_ignoreionsscorebelow=3D=
0&amp;_showsubsets=3D0&amp;_showpopups=3DTRUE&amp;_sortunassigned=3Dscore=
down&amp;_requireboldred=3D0#Hit45">gi|222631032</A></B></TT></TD>
    <TD noWrap><TT>&nbsp;&nbsp;67178</TT></TD>
    <TD noWrap align=3Dright><TT>44</TT></TD>
    <TD noWrap><TT>&nbsp;&nbsp;hypothetical protein OsJ_17973 [Oryza =
sativa=20
      Japonica Group]</TT></TD></TR>
  <TR>
    <TD noWrap align=3Dright><TT><B>46.</B></TT></TD>
    <TD noWrap><TT><B>&nbsp;<A=20
      =
href=3D"http://zxw-pc/mascot/cgi/master_results.pl?file=3D..%2Fdata%2F201=
21225%2FF002407.dat&amp;REPTYPE=3Dprotein&amp;_sigthreshold=3D0.05&amp;RE=
PORT=3D50&amp;_server_mudpit_switch=3D99999999&amp;_ignoreionsscorebelow=3D=
0&amp;_showsubsets=3D0&amp;_showpopups=3DTRUE&amp;_sortunassigned=3Dscore=
down&amp;_requireboldred=3D0#Hit46">gi|297603837</A></B></TT></TD>
    <TD noWrap><TT>&nbsp;&nbsp;23014</TT></TD>
    <TD noWrap align=3Dright><TT>44</TT></TD>
    <TD noWrap><TT>&nbsp;&nbsp;Os05g0150000 [Oryza sativa Japonica=20
    Group]</TT></TD></TR>
  <TR>
    <TD noWrap align=3Dright><TT><B>47.</B></TT></TD>
    <TD noWrap><TT><B>&nbsp;<A=20
      =
href=3D"http://zxw-pc/mascot/cgi/master_results.pl?file=3D..%2Fdata%2F201=
21225%2FF002407.dat&amp;REPTYPE=3Dprotein&amp;_sigthreshold=3D0.05&amp;RE=
PORT=3D50&amp;_server_mudpit_switch=3D99999999&amp;_ignoreionsscorebelow=3D=
0&amp;_showsubsets=3D0&amp;_showpopups=3DTRUE&amp;_sortunassigned=3Dscore=
down&amp;_requireboldred=3D0#Hit47">gi|255676024</A></B></TT></TD>
    <TD noWrap><TT>&nbsp;&nbsp;23014</TT></TD>
    <TD noWrap align=3Dright><TT>44</TT></TD>
    <TD noWrap><TT>&nbsp;&nbsp;Os05g0150000 [Oryza sativa Japonica=20
    Group]</TT></TD></TR>
  <TR>
    <TD noWrap align=3Dright><TT><B>48.</B></TT></TD>
    <TD noWrap><TT><B>&nbsp;<A=20
      =
href=3D"http://zxw-pc/mascot/cgi/master_results.pl?file=3D..%2Fdata%2F201=
21225%2FF002407.dat&amp;REPTYPE=3Dprotein&amp;_sigthreshold=3D0.05&amp;RE=
PORT=3D50&amp;_server_mudpit_switch=3D99999999&amp;_ignoreionsscorebelow=3D=
0&amp;_showsubsets=3D0&amp;_showpopups=3DTRUE&amp;_sortunassigned=3Dscore=
down&amp;_requireboldred=3D0#Hit48">gi|125554282</A></B></TT></TD>
    <TD noWrap><TT>&nbsp;&nbsp;24120</TT></TD>
    <TD noWrap align=3Dright><TT>44</TT></TD>
    <TD noWrap><TT>&nbsp;&nbsp;hypothetical protein OsI_21882 [Oryza =
sativa=20
      Indica Group]</TT></TD></TR>
  <TR>
    <TD noWrap align=3Dright><TT><B>49.</B></TT></TD>
    <TD noWrap><TT><B>&nbsp;<A=20
      =
href=3D"http://zxw-pc/mascot/cgi/master_results.pl?file=3D..%2Fdata%2F201=
21225%2FF002407.dat&amp;REPTYPE=3Dprotein&amp;_sigthreshold=3D0.05&amp;RE=
PORT=3D50&amp;_server_mudpit_switch=3D99999999&amp;_ignoreionsscorebelow=3D=
0&amp;_showsubsets=3D0&amp;_showpopups=3DTRUE&amp;_sortunassigned=3Dscore=
down&amp;_requireboldred=3D0#Hit49">gi|308799085</A></B></TT></TD>
    <TD noWrap><TT>&nbsp;&nbsp;66320</TT></TD>
    <TD noWrap align=3Dright><TT>43</TT></TD>
    <TD noWrap><TT>&nbsp;&nbsp;unnamed protein product [Ostreococcus=20
      tauri]</TT></TD></TR>
  <TR>
    <TD noWrap align=3Dright><TT><B>50.</B></TT></TD>
    <TD noWrap><TT><B>&nbsp;<A=20
      =
href=3D"http://zxw-pc/mascot/cgi/master_results.pl?file=3D..%2Fdata%2F201=
21225%2FF002407.dat&amp;REPTYPE=3Dprotein&amp;_sigthreshold=3D0.05&amp;RE=
PORT=3D50&amp;_server_mudpit_switch=3D99999999&amp;_ignoreionsscorebelow=3D=
0&amp;_showsubsets=3D0&amp;_showpopups=3DTRUE&amp;_sortunassigned=3Dscore=
down&amp;_requireboldred=3D0#Hit50">gi|116000494</A></B></TT></TD>
    <TD noWrap><TT>&nbsp;&nbsp;66320</TT></TD>
    <TD noWrap align=3Dright><TT>43</TT></TD>
    <TD noWrap><TT>&nbsp;&nbsp;unnamed protein product [Ostreococcus=20
      tauri]</TT></TD></TR></TBODY></TABLE>
<H3>Results List</H3>
<TABLE border=3D0 cellSpacing=3D0>
  <TBODY>
  <TR>
    <TD><TT><B><A =
name=3DHit1>1.</A>&nbsp;&nbsp;&nbsp;&nbsp;</B></TT></TD>
    <TD noWrap><TT><A=20
      =
href=3D"http://zxw-pc/mascot/cgi/protein_view.pl?file=3D../data/20121225/=
F002407.dat&amp;hit=3D1"=20
      =
target=3D_blank>gi|197725474</A>&nbsp;&nbsp;&nbsp;&nbsp;<B>Mass:</B>&nbsp=
;16860&nbsp;&nbsp;&nbsp;&nbsp;<B>Score:</B>&nbsp;79&nbsp;&nbsp;&nbsp;&nbs=
p;&nbsp;<B>Expect:</B>&nbsp;0.022&nbsp;&nbsp;<B>Matches:</B>&nbsp;2</TT><=
/TD></TR>
  <TR>
    <TD>&nbsp;</TD>
    <TD noWrap><TT>major latex-like protein [Panax=20
ginseng]</TT></TD></TR></TBODY></TABLE>
<TABLE border=3D0 cellSpacing=3D0 cellPadding=3D0>
  <TBODY>
  <TR>
    <TD><TT>&nbsp;&nbsp;&nbsp;&nbsp;&nbsp;&nbsp;</TT></TD>
    <TD align=3Dright><TT><B>Observed&nbsp;&nbsp;</B></TT></TD>
    <TD noWrap align=3Dright><TT><B>Mr(expt)&nbsp;&nbsp;</B></TT></TD>
    <TD noWrap align=3Dright><TT><B>Mr(calc)&nbsp;&nbsp;</B></TT></TD>
    <TD align=3Dright><TT><B>&nbsp;ppm&nbsp;&nbsp;</B></TT></TD>
    <TD align=3Dright><TT><B>Start&nbsp;</B></TT></TD>
    <TD align=3Dright><TT><B>&nbsp;</B></TT></TD>
    <TD align=3Dright><TT><B>End&nbsp;</B></TT></TD>
    <TD align=3Dright><TT><B>Miss&nbsp;</B></TT></TD>
    <TD align=3Dright><TT><B>Ions&nbsp;</B></TT></TD>
    <TD><TT><B>&nbsp;Peptide</B></TT></TD></TR>
  <TR>
    <TD align=3Dright>&nbsp;</TD>
    <TD align=3Dright><TT>1626.7284&nbsp;&nbsp;</TT></TD>
    <TD align=3Dright><TT>1625.7211&nbsp;&nbsp;</TT></TD>
    <TD align=3Dright><TT>1625.8301&nbsp;&nbsp;</TT></TD>
    <TD noWrap align=3Dright><TT>-67.02&nbsp;</TT></TD>
    <TD align=3Dright><TT>129&nbsp;</TT></TD>
    <TD noWrap align=3Dright><TT>-&nbsp;</TT></TD>
    <TD align=3Dright><TT>142&nbsp;</TT></TD>
    <TD align=3Dright><TT>0&nbsp;&nbsp;</TT></TD>
    <TD noWrap align=3Dright><TT>---&nbsp;&nbsp;</TT></TD>
    <TD noWrap><TT>&nbsp;K.DPTSYLDFLLSVTR.D</TT></TD></TR>
  <TR>
    <TD align=3Dright>&nbsp;</TD>
    <TD align=3Dright><TT>1626.7284&nbsp;&nbsp;</TT></TD>
    <TD align=3Dright><TT>1625.7211&nbsp;&nbsp;</TT></TD>
    <TD align=3Dright><TT>1625.8301&nbsp;&nbsp;</TT></TD>
    <TD noWrap align=3Dright><TT>-67.02&nbsp;</TT></TD>
    <TD align=3Dright><TT>129&nbsp;</TT></TD>
    <TD noWrap align=3Dright><TT>-&nbsp;</TT></TD>
    <TD align=3Dright><TT>142&nbsp;</TT></TD>
    <TD align=3Dright><TT>0&nbsp;&nbsp;</TT></TD>
    <TD noWrap align=3Dright><TT>73&nbsp;&nbsp;</TT></TD>
    <TD =
noWrap><TT>&nbsp;K.DPTSYLDFLLSVTR.D</TT></TD></TR></TBODY></TABLE>
<TABLE border=3D0 cellSpacing=3D0>
  <TBODY>
  <TR>
    <TD><TT>&nbsp;&nbsp;&nbsp;&nbsp;&nbsp;&nbsp;</TT></TD>
    <TD><TT><B>No match to: </B>774.3568, 842.4521, 856.4629, 870.4808,=20
      882.3615, 1015.5007, 1015.5007, 1037.4611, 1045.4840, 1183.5127,=20
      1183.5127, 1288.5507, 1288.5507, 1321.5367, 1321.5367, 1485.7480,=20
      1557.6802, 1560.6705, 1560.6705, 1568.6610, 1582.6570, 2048.8823,=20
      2048.8823, 2070.8638, 2193.9543, 2193.9543, 2210.9653, 2215.9541,=20
      2224.9919, 2224.9919, 2230.0923, 2232.9443, 2664.1460, 2807.1938,=20
      2807.1938, 3347.5786</TT></TD></TR></TBODY></TABLE><BR>
<TABLE border=3D0 cellSpacing=3D0>
  <TBODY>
  <TR>
    <TD><TT><B><A =
name=3DHit2>2.</A>&nbsp;&nbsp;&nbsp;&nbsp;</B></TT></TD>
    <TD noWrap><TT><A=20
      =
href=3D"http://zxw-pc/mascot/cgi/protein_view.pl?file=3D../data/20121225/=
F002407.dat&amp;hit=3D2"=20
      =
target=3D_blank>gi|229564386</A>&nbsp;&nbsp;&nbsp;&nbsp;<B>Mass:</B>&nbsp=
;27009&nbsp;&nbsp;&nbsp;&nbsp;<B>Score:</B>&nbsp;53&nbsp;&nbsp;&nbsp;&nbs=
p;&nbsp;<B>Expect:</B>&nbsp;9.3&nbsp;&nbsp;<B>Matches:</B>&nbsp;7</TT></T=
D></TR>
  <TR>
    <TD>&nbsp;</TD>
    <TD noWrap><TT>RecName: Full=3DProteasome subunit alpha type-4-2; =
AltName:=20
      Full=3D20S proteasome alpha subunit C; AltName: Full=3D20S =
proteasome subunit=20
      alpha-3</TT></TD></TR></TBODY></TABLE>
<TABLE border=3D0 cellSpacing=3D0 cellPadding=3D0>
  <TBODY>
  <TR>
    <TD><TT>&nbsp;&nbsp;&nbsp;&nbsp;&nbsp;&nbsp;</TT></TD>
    <TD align=3Dright><TT><B>Observed&nbsp;&nbsp;</B></TT></TD>
    <TD noWrap align=3Dright><TT><B>Mr(expt)&nbsp;&nbsp;</B></TT></TD>
    <TD noWrap align=3Dright><TT><B>Mr(calc)&nbsp;&nbsp;</B></TT></TD>
    <TD align=3Dright><TT><B>&nbsp;ppm&nbsp;&nbsp;</B></TT></TD>
    <TD align=3Dright><TT><B>Start&nbsp;</B></TT></TD>
    <TD align=3Dright><TT><B>&nbsp;</B></TT></TD>
    <TD align=3Dright><TT><B>End&nbsp;</B></TT></TD>
    <TD align=3Dright><TT><B>Miss&nbsp;</B></TT></TD>
    <TD align=3Dright><TT><B>Ions&nbsp;</B></TT></TD>
    <TD><TT><B>&nbsp;Peptide</B></TT></TD></TR>
  <TR>
    <TD align=3Dright>&nbsp;</TD>
    <TD align=3Dright><TT>856.4629&nbsp;&nbsp;</TT></TD>
    <TD align=3Dright><TT>855.4556&nbsp;&nbsp;</TT></TD>
    <TD align=3Dright><TT>855.4160&nbsp;&nbsp;</TT></TD>
    <TD noWrap align=3Dright><TT>46.3&nbsp;</TT></TD>
    <TD align=3Dright><TT>61&nbsp;</TT></TD>
    <TD noWrap align=3Dright><TT>-&nbsp;</TT></TD>
    <TD align=3Dright><TT>67&nbsp;</TT></TD>
    <TD align=3Dright><TT>1&nbsp;&nbsp;</TT></TD>
    <TD noWrap align=3Dright><TT>---&nbsp;&nbsp;</TT></TD>
    <TD noWrap><TT>&nbsp;R.SAEKMYK.I</TT></TD></TR>
  <TR>
    <TD align=3Dright>&nbsp;</TD>
    <TD align=3Dright><TT>1183.5127&nbsp;&nbsp;</TT></TD>
    <TD align=3Dright><TT>1182.5054&nbsp;&nbsp;</TT></TD>
    <TD align=3Dright><TT>1182.5438&nbsp;&nbsp;</TT></TD>
    <TD noWrap align=3Dright><TT>-32.46&nbsp;</TT></TD>
    <TD align=3Dright><TT>199&nbsp;</TT></TD>
    <TD noWrap align=3Dright><TT>-&nbsp;</TT></TD>
    <TD align=3Dright><TT>209&nbsp;</TT></TD>
    <TD align=3Dright><TT>0&nbsp;&nbsp;</TT></TD>
    <TD noWrap align=3Dright><TT>---&nbsp;&nbsp;</TT></TD>
    <TD noWrap><TT>&nbsp;K.TMDSTSLTAEK.L</TT></TD></TR>
  <TR>
    <TD align=3Dright>&nbsp;</TD>
    <TD align=3Dright><TT>1183.5127&nbsp;&nbsp;</TT></TD>
    <TD align=3Dright><TT>1182.5054&nbsp;&nbsp;</TT></TD>
    <TD align=3Dright><TT>1182.5438&nbsp;&nbsp;</TT></TD>
    <TD noWrap align=3Dright><TT>-32.46&nbsp;</TT></TD>
    <TD align=3Dright><TT>199&nbsp;</TT></TD>
    <TD noWrap align=3Dright><TT>-&nbsp;</TT></TD>
    <TD align=3Dright><TT>209&nbsp;</TT></TD>
    <TD align=3Dright><TT>0&nbsp;&nbsp;</TT></TD>
    <TD noWrap align=3Dright><TT>---&nbsp;&nbsp;</TT></TD>
    <TD noWrap><TT>&nbsp;K.TMDSTSLTAEK.L</TT></TD></TR>
  <TR>
    <TD align=3Dright>&nbsp;</TD>
    <TD align=3Dright><TT>1485.7480&nbsp;&nbsp;</TT></TD>
    <TD align=3Dright><TT>1484.7407&nbsp;&nbsp;</TT></TD>
    <TD align=3Dright><TT>1484.8198&nbsp;&nbsp;</TT></TD>
    <TD noWrap align=3Dright><TT>-53.27&nbsp;</TT></TD>
    <TD align=3Dright><TT>181&nbsp;</TT></TD>
    <TD noWrap align=3Dright><TT>-&nbsp;</TT></TD>
    <TD align=3Dright><TT>194&nbsp;</TT></TD>
    <TD align=3Dright><TT>1&nbsp;&nbsp;</TT></TD>
    <TD noWrap align=3Dright><TT>---&nbsp;&nbsp;</TT></TD>
    <TD noWrap><TT>&nbsp;R.DGLTREEAVALALK.V</TT></TD></TR>
  <TR>
    <TD align=3Dright>&nbsp;</TD>
    <TD align=3Dright><TT>1626.7284&nbsp;&nbsp;</TT></TD>
    <TD align=3Dright><TT>1625.7211&nbsp;&nbsp;</TT></TD>
    <TD align=3Dright><TT>1625.8182&nbsp;&nbsp;</TT></TD>
    <TD noWrap align=3Dright><TT>-59.70&nbsp;</TT></TD>
    <TD align=3Dright><TT>195&nbsp;</TT></TD>
    <TD noWrap align=3Dright><TT>-&nbsp;</TT></TD>
    <TD align=3Dright><TT>209&nbsp;</TT></TD>
    <TD align=3Dright><TT>1&nbsp;&nbsp;</TT></TD>
    <TD noWrap align=3Dright><TT>---&nbsp;&nbsp;</TT></TD>
    <TD noWrap><TT>&nbsp;K.VLSKTMDSTSLTAEK.L + Oxidation =
(M)</TT></TD></TR>
  <TR>
    <TD align=3Dright>&nbsp;</TD>
    <TD align=3Dright><TT>1626.7284&nbsp;&nbsp;</TT></TD>
    <TD align=3Dright><TT>1625.7211&nbsp;&nbsp;</TT></TD>
    <TD align=3Dright><TT>1625.8182&nbsp;&nbsp;</TT></TD>
    <TD noWrap align=3Dright><TT>-59.70&nbsp;</TT></TD>
    <TD align=3Dright><TT>195&nbsp;</TT></TD>
    <TD noWrap align=3Dright><TT>-&nbsp;</TT></TD>
    <TD align=3Dright><TT>209&nbsp;</TT></TD>
    <TD align=3Dright><TT>1&nbsp;&nbsp;</TT></TD>
    <TD noWrap align=3Dright><TT>11&nbsp;&nbsp;</TT></TD>
    <TD noWrap><TT>&nbsp;K.VLSKTMDSTSLTAEK.L + Oxidation =
(M)</TT></TD></TR>
  <TR>
    <TD align=3Dright>&nbsp;</TD>
    <TD align=3Dright><TT>2210.9653&nbsp;&nbsp;</TT></TD>
    <TD align=3Dright><TT>2209.9580&nbsp;&nbsp;</TT></TD>
    <TD align=3Dright><TT>2209.9640&nbsp;&nbsp;</TT></TD>
    <TD noWrap align=3Dright><TT>-2.69&nbsp;</TT></TD>
    <TD align=3Dright><TT>142&nbsp;</TT></TD>
    <TD noWrap align=3Dright><TT>-&nbsp;</TT></TD>
    <TD align=3Dright><TT>160&nbsp;</TT></TD>
    <TD align=3Dright><TT>0&nbsp;&nbsp;</TT></TD>
    <TD noWrap align=3Dright><TT>---&nbsp;&nbsp;</TT></TD>
    <TD =
noWrap><TT>&nbsp;K.HHGFQLYMSDPSGNYSGWK.A</TT></TD></TR></TBODY></TABLE>
<TABLE border=3D0 cellSpacing=3D0>
  <TBODY>
  <TR>
    <TD><TT>&nbsp;&nbsp;&nbsp;&nbsp;&nbsp;&nbsp;</TT></TD>
    <TD><TT><B>No match to: </B>774.3568, 842.4521, 870.4808, 882.3615,=20
      1015.5007, 1015.5007, 1037.4611, 1045.4840, 1288.5507, 1288.5507,=20
      1321.5367, 1321.5367, 1557.6802, 1560.6705, 1560.6705, 1568.6610,=20
      1582.6570, 2048.8823, 2048.8823, 2070.8638, 2193.9543, 2193.9543,=20
      2215.9541, 2224.9919, 2224.9919, 2230.0923, 2232.9443, 2664.1460,=20
      2807.1938, 2807.1938, 3347.5786</TT></TD></TR></TBODY></TABLE><BR>
<TABLE border=3D0 cellSpacing=3D0>
  <TBODY>
  <TR>
    <TD><TT><B><A =
name=3DHit3>3.</A>&nbsp;&nbsp;&nbsp;&nbsp;</B></TT></TD>
    <TD noWrap><TT><A=20
      =
href=3D"http://zxw-pc/mascot/cgi/protein_view.pl?file=3D../data/20121225/=
F002407.dat&amp;hit=3D3"=20
      =
target=3D_blank>gi|75287537</A>&nbsp;&nbsp;&nbsp;&nbsp;<B>Mass:</B>&nbsp;=
27009&nbsp;&nbsp;&nbsp;&nbsp;<B>Score:</B>&nbsp;53&nbsp;&nbsp;&nbsp;&nbsp=
;&nbsp;<B>Expect:</B>&nbsp;9.3&nbsp;&nbsp;<B>Matches:</B>&nbsp;7</TT></TD=
></TR>
  <TR>
    <TD>&nbsp;</TD>
    <TD noWrap><TT>RecName: Full=3DProteasome subunit alpha type-4-2; =
AltName:=20
      Full=3D20S proteasome alpha subunit C; AltName: Full=3D20S =
proteasome subunit=20
      alpha-3</TT></TD></TR></TBODY></TABLE>
<TABLE border=3D0 cellSpacing=3D0 cellPadding=3D0>
  <TBODY>
  <TR>
    <TD><TT>&nbsp;&nbsp;&nbsp;&nbsp;&nbsp;&nbsp;</TT></TD>
    <TD align=3Dright><TT><B>Observed&nbsp;&nbsp;</B></TT></TD>
    <TD noWrap align=3Dright><TT><B>Mr(expt)&nbsp;&nbsp;</B></TT></TD>
    <TD noWrap align=3Dright><TT><B>Mr(calc)&nbsp;&nbsp;</B></TT></TD>
    <TD align=3Dright><TT><B>&nbsp;ppm&nbsp;&nbsp;</B></TT></TD>
    <TD align=3Dright><TT><B>Start&nbsp;</B></TT></TD>
    <TD align=3Dright><TT><B>&nbsp;</B></TT></TD>
    <TD align=3Dright><TT><B>End&nbsp;</B></TT></TD>
    <TD align=3Dright><TT><B>Miss&nbsp;</B></TT></TD>
    <TD align=3Dright><TT><B>Ions&nbsp;</B></TT></TD>
    <TD><TT><B>&nbsp;Peptide</B></TT></TD></TR>
  <TR>
    <TD align=3Dright>&nbsp;</TD>
    <TD align=3Dright><TT>856.4629&nbsp;&nbsp;</TT></TD>
    <TD align=3Dright><TT>855.4556&nbsp;&nbsp;</TT></TD>
    <TD align=3Dright><TT>855.4160&nbsp;&nbsp;</TT></TD>
    <TD noWrap align=3Dright><TT>46.3&nbsp;</TT></TD>
    <TD align=3Dright><TT>61&nbsp;</TT></TD>
    <TD noWrap align=3Dright><TT>-&nbsp;</TT></TD>
    <TD align=3Dright><TT>67&nbsp;</TT></TD>
    <TD align=3Dright><TT>1&nbsp;&nbsp;</TT></TD>
    <TD noWrap align=3Dright><TT>---&nbsp;&nbsp;</TT></TD>
    <TD noWrap><TT>&nbsp;R.SAEKMYK.I</TT></TD></TR>
  <TR>
    <TD align=3Dright>&nbsp;</TD>
    <TD align=3Dright><TT>1183.5127&nbsp;&nbsp;</TT></TD>
    <TD align=3Dright><TT>1182.5054&nbsp;&nbsp;</TT></TD>
    <TD align=3Dright><TT>1182.5438&nbsp;&nbsp;</TT></TD>
    <TD noWrap align=3Dright><TT>-32.46&nbsp;</TT></TD>
    <TD align=3Dright><TT>199&nbsp;</TT></TD>
    <TD noWrap align=3Dright><TT>-&nbsp;</TT></TD>
    <TD align=3Dright><TT>209&nbsp;</TT></TD>
    <TD align=3Dright><TT>0&nbsp;&nbsp;</TT></TD>
    <TD noWrap align=3Dright><TT>---&nbsp;&nbsp;</TT></TD>
    <TD noWrap><TT>&nbsp;K.TMDSTSLTAEK.L</TT></TD></TR>
  <TR>
    <TD align=3Dright>&nbsp;</TD>
    <TD align=3Dright><TT>1183.5127&nbsp;&nbsp;</TT></TD>
    <TD align=3Dright><TT>1182.5054&nbsp;&nbsp;</TT></TD>
    <TD align=3Dright><TT>1182.5438&nbsp;&nbsp;</TT></TD>
    <TD noWrap align=3Dright><TT>-32.46&nbsp;</TT></TD>
    <TD align=3Dright><TT>199&nbsp;</TT></TD>
    <TD noWrap align=3Dright><TT>-&nbsp;</TT></TD>
    <TD align=3Dright><TT>209&nbsp;</TT></TD>
    <TD align=3Dright><TT>0&nbsp;&nbsp;</TT></TD>
    <TD noWrap align=3Dright><TT>---&nbsp;&nbsp;</TT></TD>
    <TD noWrap><TT>&nbsp;K.TMDSTSLTAEK.L</TT></TD></TR>
  <TR>
    <TD align=3Dright>&nbsp;</TD>
    <TD align=3Dright><TT>1485.7480&nbsp;&nbsp;</TT></TD>
    <TD align=3Dright><TT>1484.7407&nbsp;&nbsp;</TT></TD>
    <TD align=3Dright><TT>1484.8198&nbsp;&nbsp;</TT></TD>
    <TD noWrap align=3Dright><TT>-53.27&nbsp;</TT></TD>
    <TD align=3Dright><TT>181&nbsp;</TT></TD>
    <TD noWrap align=3Dright><TT>-&nbsp;</TT></TD>
    <TD align=3Dright><TT>194&nbsp;</TT></TD>
    <TD align=3Dright><TT>1&nbsp;&nbsp;</TT></TD>
    <TD noWrap align=3Dright><TT>---&nbsp;&nbsp;</TT></TD>
    <TD noWrap><TT>&nbsp;R.DGLTREEAVALALK.V</TT></TD></TR>
  <TR>
    <TD align=3Dright>&nbsp;</TD>
    <TD align=3Dright><TT>1626.7284&nbsp;&nbsp;</TT></TD>
    <TD align=3Dright><TT>1625.7211&nbsp;&nbsp;</TT></TD>
    <TD align=3Dright><TT>1625.8182&nbsp;&nbsp;</TT></TD>
    <TD noWrap align=3Dright><TT>-59.70&nbsp;</TT></TD>
    <TD align=3Dright><TT>195&nbsp;</TT></TD>
    <TD noWrap align=3Dright><TT>-&nbsp;</TT></TD>
    <TD align=3Dright><TT>209&nbsp;</TT></TD>
    <TD align=3Dright><TT>1&nbsp;&nbsp;</TT></TD>
    <TD noWrap align=3Dright><TT>---&nbsp;&nbsp;</TT></TD>
    <TD noWrap><TT>&nbsp;K.VLSKTMDSTSLTAEK.L + Oxidation =
(M)</TT></TD></TR>
  <TR>
    <TD align=3Dright>&nbsp;</TD>
    <TD align=3Dright><TT>1626.7284&nbsp;&nbsp;</TT></TD>
    <TD align=3Dright><TT>1625.7211&nbsp;&nbsp;</TT></TD>
    <TD align=3Dright><TT>1625.8182&nbsp;&nbsp;</TT></TD>
    <TD noWrap align=3Dright><TT>-59.70&nbsp;</TT></TD>
    <TD align=3Dright><TT>195&nbsp;</TT></TD>
    <TD noWrap align=3Dright><TT>-&nbsp;</TT></TD>
    <TD align=3Dright><TT>209&nbsp;</TT></TD>
    <TD align=3Dright><TT>1&nbsp;&nbsp;</TT></TD>
    <TD noWrap align=3Dright><TT>11&nbsp;&nbsp;</TT></TD>
    <TD noWrap><TT>&nbsp;K.VLSKTMDSTSLTAEK.L + Oxidation =
(M)</TT></TD></TR>
  <TR>
    <TD align=3Dright>&nbsp;</TD>
    <TD align=3Dright><TT>2210.9653&nbsp;&nbsp;</TT></TD>
    <TD align=3Dright><TT>2209.9580&nbsp;&nbsp;</TT></TD>
    <TD align=3Dright><TT>2209.9640&nbsp;&nbsp;</TT></TD>
    <TD noWrap align=3Dright><TT>-2.69&nbsp;</TT></TD>
    <TD align=3Dright><TT>142&nbsp;</TT></TD>
    <TD noWrap align=3Dright><TT>-&nbsp;</TT></TD>
    <TD align=3Dright><TT>160&nbsp;</TT></TD>
    <TD align=3Dright><TT>0&nbsp;&nbsp;</TT></TD>
    <TD noWrap align=3Dright><TT>---&nbsp;&nbsp;</TT></TD>
    <TD =
noWrap><TT>&nbsp;K.HHGFQLYMSDPSGNYSGWK.A</TT></TD></TR></TBODY></TABLE>
<TABLE border=3D0 cellSpacing=3D0>
  <TBODY>
  <TR>
    <TD><TT>&nbsp;&nbsp;&nbsp;&nbsp;&nbsp;&nbsp;</TT></TD>
    <TD><TT><B>No match to: </B>774.3568, 842.4521, 870.4808, 882.3615,=20
      1015.5007, 1015.5007, 1037.4611, 1045.4840, 1288.5507, 1288.5507,=20
      1321.5367, 1321.5367, 1557.6802, 1560.6705, 1560.6705, 1568.6610,=20
      1582.6570, 2048.8823, 2048.8823, 2070.8638, 2193.9543, 2193.9543,=20
      2215.9541, 2224.9919, 2224.9919, 2230.0923, 2232.9443, 2664.1460,=20
      2807.1938, 2807.1938, 3347.5786</TT></TD></TR></TBODY></TABLE><BR>
<TABLE border=3D0 cellSpacing=3D0>
  <TBODY>
  <TR>
    <TD><TT><B><A =
name=3DHit4>4.</A>&nbsp;&nbsp;&nbsp;&nbsp;</B></TT></TD>
    <TD noWrap><TT><A=20
      =
href=3D"http://zxw-pc/mascot/cgi/protein_view.pl?file=3D../data/20121225/=
F002407.dat&amp;hit=3D4"=20
      =
target=3D_blank>gi|222635030</A>&nbsp;&nbsp;&nbsp;&nbsp;<B>Mass:</B>&nbsp=
;27009&nbsp;&nbsp;&nbsp;&nbsp;<B>Score:</B>&nbsp;53&nbsp;&nbsp;&nbsp;&nbs=
p;&nbsp;<B>Expect:</B>&nbsp;9.3&nbsp;&nbsp;<B>Matches:</B>&nbsp;7</TT></T=
D></TR>
  <TR>
    <TD>&nbsp;</TD>
    <TD noWrap><TT>hypothetical protein OsJ_20263 [Oryza sativa Japonica =

      Group]</TT></TD></TR></TBODY></TABLE>
<TABLE border=3D0 cellSpacing=3D0 cellPadding=3D0>
  <TBODY>
  <TR>
    <TD><TT>&nbsp;&nbsp;&nbsp;&nbsp;&nbsp;&nbsp;</TT></TD>
    <TD align=3Dright><TT><B>Observed&nbsp;&nbsp;</B></TT></TD>
    <TD noWrap align=3Dright><TT><B>Mr(expt)&nbsp;&nbsp;</B></TT></TD>
    <TD noWrap align=3Dright><TT><B>Mr(calc)&nbsp;&nbsp;</B></TT></TD>
    <TD align=3Dright><TT><B>&nbsp;ppm&nbsp;&nbsp;</B></TT></TD>
    <TD align=3Dright><TT><B>Start&nbsp;</B></TT></TD>
    <TD align=3Dright><TT><B>&nbsp;</B></TT></TD>
    <TD align=3Dright><TT><B>End&nbsp;</B></TT></TD>
    <TD align=3Dright><TT><B>Miss&nbsp;</B></TT></TD>
    <TD align=3Dright><TT><B>Ions&nbsp;</B></TT></TD>
    <TD><TT><B>&nbsp;Peptide</B></TT></TD></TR>
  <TR>
    <TD align=3Dright>&nbsp;</TD>
    <TD align=3Dright><TT>856.4629&nbsp;&nbsp;</TT></TD>
    <TD align=3Dright><TT>855.4556&nbsp;&nbsp;</TT></TD>
    <TD align=3Dright><TT>855.4160&nbsp;&nbsp;</TT></TD>
    <TD noWrap align=3Dright><TT>46.3&nbsp;</TT></TD>
    <TD align=3Dright><TT>61&nbsp;</TT></TD>
    <TD noWrap align=3Dright><TT>-&nbsp;</TT></TD>
    <TD align=3Dright><TT>67&nbsp;</TT></TD>
    <TD align=3Dright><TT>1&nbsp;&nbsp;</TT></TD>
    <TD noWrap align=3Dright><TT>---&nbsp;&nbsp;</TT></TD>
    <TD noWrap><TT>&nbsp;R.SAEKMYK.I</TT></TD></TR>
  <TR>
    <TD align=3Dright>&nbsp;</TD>
    <TD align=3Dright><TT>1183.5127&nbsp;&nbsp;</TT></TD>
    <TD align=3Dright><TT>1182.5054&nbsp;&nbsp;</TT></TD>
    <TD align=3Dright><TT>1182.5438&nbsp;&nbsp;</TT></TD>
    <TD noWrap align=3Dright><TT>-32.46&nbsp;</TT></TD>
    <TD align=3Dright><TT>199&nbsp;</TT></TD>
    <TD noWrap align=3Dright><TT>-&nbsp;</TT></TD>
    <TD align=3Dright><TT>209&nbsp;</TT></TD>
    <TD align=3Dright><TT>0&nbsp;&nbsp;</TT></TD>
    <TD noWrap align=3Dright><TT>---&nbsp;&nbsp;</TT></TD>
    <TD noWrap><TT>&nbsp;K.TMDSTSLTAEK.L</TT></TD></TR>
  <TR>
    <TD align=3Dright>&nbsp;</TD>
    <TD align=3Dright><TT>1183.5127&nbsp;&nbsp;</TT></TD>
    <TD align=3Dright><TT>1182.5054&nbsp;&nbsp;</TT></TD>
    <TD align=3Dright><TT>1182.5438&nbsp;&nbsp;</TT></TD>
    <TD noWrap align=3Dright><TT>-32.46&nbsp;</TT></TD>
    <TD align=3Dright><TT>199&nbsp;</TT></TD>
    <TD noWrap align=3Dright><TT>-&nbsp;</TT></TD>
    <TD align=3Dright><TT>209&nbsp;</TT></TD>
    <TD align=3Dright><TT>0&nbsp;&nbsp;</TT></TD>
    <TD noWrap align=3Dright><TT>---&nbsp;&nbsp;</TT></TD>
    <TD noWrap><TT>&nbsp;K.TMDSTSLTAEK.L</TT></TD></TR>
  <TR>
    <TD align=3Dright>&nbsp;</TD>
    <TD align=3Dright><TT>1485.7480&nbsp;&nbsp;</TT></TD>
    <TD align=3Dright><TT>1484.7407&nbsp;&nbsp;</TT></TD>
    <TD align=3Dright><TT>1484.8198&nbsp;&nbsp;</TT></TD>
    <TD noWrap align=3Dright><TT>-53.27&nbsp;</TT></TD>
    <TD align=3Dright><TT>181&nbsp;</TT></TD>
    <TD noWrap align=3Dright><TT>-&nbsp;</TT></TD>
    <TD align=3Dright><TT>194&nbsp;</TT></TD>
    <TD align=3Dright><TT>1&nbsp;&nbsp;</TT></TD>
    <TD noWrap align=3Dright><TT>---&nbsp;&nbsp;</TT></TD>
    <TD noWrap><TT>&nbsp;R.DGLTREEAVALALK.V</TT></TD></TR>
  <TR>
    <TD align=3Dright>&nbsp;</TD>
    <TD align=3Dright><TT>1626.7284&nbsp;&nbsp;</TT></TD>
    <TD align=3Dright><TT>1625.7211&nbsp;&nbsp;</TT></TD>
    <TD align=3Dright><TT>1625.8182&nbsp;&nbsp;</TT></TD>
    <TD noWrap align=3Dright><TT>-59.70&nbsp;</TT></TD>
    <TD align=3Dright><TT>195&nbsp;</TT></TD>
    <TD noWrap align=3Dright><TT>-&nbsp;</TT></TD>
    <TD align=3Dright><TT>209&nbsp;</TT></TD>
    <TD align=3Dright><TT>1&nbsp;&nbsp;</TT></TD>
    <TD noWrap align=3Dright><TT>---&nbsp;&nbsp;</TT></TD>
    <TD noWrap><TT>&nbsp;K.VLSKTMDSTSLTAEK.L + Oxidation =
(M)</TT></TD></TR>
  <TR>
    <TD align=3Dright>&nbsp;</TD>
    <TD align=3Dright><TT>1626.7284&nbsp;&nbsp;</TT></TD>
    <TD align=3Dright><TT>1625.7211&nbsp;&nbsp;</TT></TD>
    <TD align=3Dright><TT>1625.8182&nbsp;&nbsp;</TT></TD>
    <TD noWrap align=3Dright><TT>-59.70&nbsp;</TT></TD>
    <TD align=3Dright><TT>195&nbsp;</TT></TD>
    <TD noWrap align=3Dright><TT>-&nbsp;</TT></TD>
    <TD align=3Dright><TT>209&nbsp;</TT></TD>
    <TD align=3Dright><TT>1&nbsp;&nbsp;</TT></TD>
    <TD noWrap align=3Dright><TT>11&nbsp;&nbsp;</TT></TD>
    <TD noWrap><TT>&nbsp;K.VLSKTMDSTSLTAEK.L + Oxidation =
(M)</TT></TD></TR>
  <TR>
    <TD align=3Dright>&nbsp;</TD>
    <TD align=3Dright><TT>2210.9653&nbsp;&nbsp;</TT></TD>
    <TD align=3Dright><TT>2209.9580&nbsp;&nbsp;</TT></TD>
    <TD align=3Dright><TT>2209.9640&nbsp;&nbsp;</TT></TD>
    <TD noWrap align=3Dright><TT>-2.69&nbsp;</TT></TD>
    <TD align=3Dright><TT>142&nbsp;</TT></TD>
    <TD noWrap align=3Dright><TT>-&nbsp;</TT></TD>
    <TD align=3Dright><TT>160&nbsp;</TT></TD>
    <TD align=3Dright><TT>0&nbsp;&nbsp;</TT></TD>
    <TD noWrap align=3Dright><TT>---&nbsp;&nbsp;</TT></TD>
    <TD =
noWrap><TT>&nbsp;K.HHGFQLYMSDPSGNYSGWK.A</TT></TD></TR></TBODY></TABLE>
<TABLE border=3D0 cellSpacing=3D0>
  <TBODY>
  <TR>
    <TD><TT>&nbsp;&nbsp;&nbsp;&nbsp;&nbsp;&nbsp;</TT></TD>
    <TD><TT><B>No match to: </B>774.3568, 842.4521, 870.4808, 882.3615,=20
      1015.5007, 1015.5007, 1037.4611, 1045.4840, 1288.5507, 1288.5507,=20
      1321.5367, 1321.5367, 1557.6802, 1560.6705, 1560.6705, 1568.6610,=20
      1582.6570, 2048.8823, 2048.8823, 2070.8638, 2193.9543, 2193.9543,=20
      2215.9541, 2224.9919, 2224.9919, 2230.0923, 2232.9443, 2664.1460,=20
      2807.1938, 2807.1938, 3347.5786</TT></TD></TR></TBODY></TABLE><BR>
<TABLE border=3D0 cellSpacing=3D0>
  <TBODY>
  <TR>
    <TD><TT><B><A =
name=3DHit5>5.</A>&nbsp;&nbsp;&nbsp;&nbsp;</B></TT></TD>
    <TD noWrap><TT><A=20
      =
href=3D"http://zxw-pc/mascot/cgi/protein_view.pl?file=3D../data/20121225/=
F002407.dat&amp;hit=3D5"=20
      =
target=3D_blank>gi|218197662</A>&nbsp;&nbsp;&nbsp;&nbsp;<B>Mass:</B>&nbsp=
;27009&nbsp;&nbsp;&nbsp;&nbsp;<B>Score:</B>&nbsp;53&nbsp;&nbsp;&nbsp;&nbs=
p;&nbsp;<B>Expect:</B>&nbsp;9.3&nbsp;&nbsp;<B>Matches:</B>&nbsp;7</TT></T=
D></TR>
  <TR>
    <TD>&nbsp;</TD>
    <TD noWrap><TT>hypothetical protein OsI_21826 [Oryza sativa Indica=20
      Group]</TT></TD></TR></TBODY></TABLE>
<TABLE border=3D0 cellSpacing=3D0 cellPadding=3D0>
  <TBODY>
  <TR>
    <TD><TT>&nbsp;&nbsp;&nbsp;&nbsp;&nbsp;&nbsp;</TT></TD>
    <TD align=3Dright><TT><B>Observed&nbsp;&nbsp;</B></TT></TD>
    <TD noWrap align=3Dright><TT><B>Mr(expt)&nbsp;&nbsp;</B></TT></TD>
    <TD noWrap align=3Dright><TT><B>Mr(calc)&nbsp;&nbsp;</B></TT></TD>
    <TD align=3Dright><TT><B>&nbsp;ppm&nbsp;&nbsp;</B></TT></TD>
    <TD align=3Dright><TT><B>Start&nbsp;</B></TT></TD>
    <TD align=3Dright><TT><B>&nbsp;</B></TT></TD>
    <TD align=3Dright><TT><B>End&nbsp;</B></TT></TD>
    <TD align=3Dright><TT><B>Miss&nbsp;</B></TT></TD>
    <TD align=3Dright><TT><B>Ions&nbsp;</B></TT></TD>
    <TD><TT><B>&nbsp;Peptide</B></TT></TD></TR>
  <TR>
    <TD align=3Dright>&nbsp;</TD>
    <TD align=3Dright><TT>856.4629&nbsp;&nbsp;</TT></TD>
    <TD align=3Dright><TT>855.4556&nbsp;&nbsp;</TT></TD>
    <TD align=3Dright><TT>855.4160&nbsp;&nbsp;</TT></TD>
    <TD noWrap align=3Dright><TT>46.3&nbsp;</TT></TD>
    <TD align=3Dright><TT>61&nbsp;</TT></TD>
    <TD noWrap align=3Dright><TT>-&nbsp;</TT></TD>
    <TD align=3Dright><TT>67&nbsp;</TT></TD>
    <TD align=3Dright><TT>1&nbsp;&nbsp;</TT></TD>
    <TD noWrap align=3Dright><TT>---&nbsp;&nbsp;</TT></TD>
    <TD noWrap><TT>&nbsp;R.SAEKMYK.I</TT></TD></TR>
  <TR>
    <TD align=3Dright>&nbsp;</TD>
    <TD align=3Dright><TT>1183.5127&nbsp;&nbsp;</TT></TD>
    <TD align=3Dright><TT>1182.5054&nbsp;&nbsp;</TT></TD>
    <TD align=3Dright><TT>1182.5438&nbsp;&nbsp;</TT></TD>
    <TD noWrap align=3Dright><TT>-32.46&nbsp;</TT></TD>
    <TD align=3Dright><TT>199&nbsp;</TT></TD>
    <TD noWrap align=3Dright><TT>-&nbsp;</TT></TD>
    <TD align=3Dright><TT>209&nbsp;</TT></TD>
    <TD align=3Dright><TT>0&nbsp;&nbsp;</TT></TD>
    <TD noWrap align=3Dright><TT>---&nbsp;&nbsp;</TT></TD>
    <TD noWrap><TT>&nbsp;K.TMDSTSLTAEK.L</TT></TD></TR>
  <TR>
    <TD align=3Dright>&nbsp;</TD>
    <TD align=3Dright><TT>1183.5127&nbsp;&nbsp;</TT></TD>
    <TD align=3Dright><TT>1182.5054&nbsp;&nbsp;</TT></TD>
    <TD align=3Dright><TT>1182.5438&nbsp;&nbsp;</TT></TD>
    <TD noWrap align=3Dright><TT>-32.46&nbsp;</TT></TD>
    <TD align=3Dright><TT>199&nbsp;</TT></TD>
    <TD noWrap align=3Dright><TT>-&nbsp;</TT></TD>
    <TD align=3Dright><TT>209&nbsp;</TT></TD>
    <TD align=3Dright><TT>0&nbsp;&nbsp;</TT></TD>
    <TD noWrap align=3Dright><TT>---&nbsp;&nbsp;</TT></TD>
    <TD noWrap><TT>&nbsp;K.TMDSTSLTAEK.L</TT></TD></TR>
  <TR>
    <TD align=3Dright>&nbsp;</TD>
    <TD align=3Dright><TT>1485.7480&nbsp;&nbsp;</TT></TD>
    <TD align=3Dright><TT>1484.7407&nbsp;&nbsp;</TT></TD>
    <TD align=3Dright><TT>1484.8198&nbsp;&nbsp;</TT></TD>
    <TD noWrap align=3Dright><TT>-53.27&nbsp;</TT></TD>
    <TD align=3Dright><TT>181&nbsp;</TT></TD>
    <TD noWrap align=3Dright><TT>-&nbsp;</TT></TD>
    <TD align=3Dright><TT>194&nbsp;</TT></TD>
    <TD align=3Dright><TT>1&nbsp;&nbsp;</TT></TD>
    <TD noWrap align=3Dright><TT>---&nbsp;&nbsp;</TT></TD>
    <TD noWrap><TT>&nbsp;R.DGLTREEAVALALK.V</TT></TD></TR>
  <TR>
    <TD align=3Dright>&nbsp;</TD>
    <TD align=3Dright><TT>1626.7284&nbsp;&nbsp;</TT></TD>
    <TD align=3Dright><TT>1625.7211&nbsp;&nbsp;</TT></TD>
    <TD align=3Dright><TT>1625.8182&nbsp;&nbsp;</TT></TD>
    <TD noWrap align=3Dright><TT>-59.70&nbsp;</TT></TD>
    <TD align=3Dright><TT>195&nbsp;</TT></TD>
    <TD noWrap align=3Dright><TT>-&nbsp;</TT></TD>
    <TD align=3Dright><TT>209&nbsp;</TT></TD>
    <TD align=3Dright><TT>1&nbsp;&nbsp;</TT></TD>
    <TD noWrap align=3Dright><TT>---&nbsp;&nbsp;</TT></TD>
    <TD noWrap><TT>&nbsp;K.VLSKTMDSTSLTAEK.L + Oxidation =
(M)</TT></TD></TR>
  <TR>
    <TD align=3Dright>&nbsp;</TD>
    <TD align=3Dright><TT>1626.7284&nbsp;&nbsp;</TT></TD>
    <TD align=3Dright><TT>1625.7211&nbsp;&nbsp;</TT></TD>
    <TD align=3Dright><TT>1625.8182&nbsp;&nbsp;</TT></TD>
    <TD noWrap align=3Dright><TT>-59.70&nbsp;</TT></TD>
    <TD align=3Dright><TT>195&nbsp;</TT></TD>
    <TD noWrap align=3Dright><TT>-&nbsp;</TT></TD>
    <TD align=3Dright><TT>209&nbsp;</TT></TD>
    <TD align=3Dright><TT>1&nbsp;&nbsp;</TT></TD>
    <TD noWrap align=3Dright><TT>11&nbsp;&nbsp;</TT></TD>
    <TD noWrap><TT>&nbsp;K.VLSKTMDSTSLTAEK.L + Oxidation =
(M)</TT></TD></TR>
  <TR>
    <TD align=3Dright>&nbsp;</TD>
    <TD align=3Dright><TT>2210.9653&nbsp;&nbsp;</TT></TD>
    <TD align=3Dright><TT>2209.9580&nbsp;&nbsp;</TT></TD>
    <TD align=3Dright><TT>2209.9640&nbsp;&nbsp;</TT></TD>
    <TD noWrap align=3Dright><TT>-2.69&nbsp;</TT></TD>
    <TD align=3Dright><TT>142&nbsp;</TT></TD>
    <TD noWrap align=3Dright><TT>-&nbsp;</TT></TD>
    <TD align=3Dright><TT>160&nbsp;</TT></TD>
    <TD align=3Dright><TT>0&nbsp;&nbsp;</TT></TD>
    <TD noWrap align=3Dright><TT>---&nbsp;&nbsp;</TT></TD>
    <TD =
noWrap><TT>&nbsp;K.HHGFQLYMSDPSGNYSGWK.A</TT></TD></TR></TBODY></TABLE>
<TABLE border=3D0 cellSpacing=3D0>
  <TBODY>
  <TR>
    <TD><TT>&nbsp;&nbsp;&nbsp;&nbsp;&nbsp;&nbsp;</TT></TD>
    <TD><TT><B>No match to: </B>774.3568, 842.4521, 870.4808, 882.3615,=20
      1015.5007, 1015.5007, 1037.4611, 1045.4840, 1288.5507, 1288.5507,=20
      1321.5367, 1321.5367, 1557.6802, 1560.6705, 1560.6705, 1568.6610,=20
      1582.6570, 2048.8823, 2048.8823, 2070.8638, 2193.9543, 2193.9543,=20
      2215.9541, 2224.9919, 2224.9919, 2230.0923, 2232.9443, 2664.1460,=20
      2807.1938, 2807.1938, 3347.5786</TT></TD></TR></TBODY></TABLE><BR>
<TABLE border=3D0 cellSpacing=3D0>
  <TBODY>
  <TR>
    <TD><TT><B><A =
name=3DHit6>6.</A>&nbsp;&nbsp;&nbsp;&nbsp;</B></TT></TD>
    <TD noWrap><TT><A=20
      =
href=3D"http://zxw-pc/mascot/cgi/protein_view.pl?file=3D../data/20121225/=
F002407.dat&amp;hit=3D6"=20
      =
target=3D_blank>gi|115466646</A>&nbsp;&nbsp;&nbsp;&nbsp;<B>Mass:</B>&nbsp=
;27009&nbsp;&nbsp;&nbsp;&nbsp;<B>Score:</B>&nbsp;53&nbsp;&nbsp;&nbsp;&nbs=
p;&nbsp;<B>Expect:</B>&nbsp;9.3&nbsp;&nbsp;<B>Matches:</B>&nbsp;7</TT></T=
D></TR>
  <TR>
    <TD>&nbsp;</TD>
    <TD noWrap><TT>Os06g0167600 [Oryza sativa Japonica=20
  Group]</TT></TD></TR></TBODY></TABLE>
<TABLE border=3D0 cellSpacing=3D0 cellPadding=3D0>
  <TBODY>
  <TR>
    <TD><TT>&nbsp;&nbsp;&nbsp;&nbsp;&nbsp;&nbsp;</TT></TD>
    <TD align=3Dright><TT><B>Observed&nbsp;&nbsp;</B></TT></TD>
    <TD noWrap align=3Dright><TT><B>Mr(expt)&nbsp;&nbsp;</B></TT></TD>
    <TD noWrap align=3Dright><TT><B>Mr(calc)&nbsp;&nbsp;</B></TT></TD>
    <TD align=3Dright><TT><B>&nbsp;ppm&nbsp;&nbsp;</B></TT></TD>
    <TD align=3Dright><TT><B>Start&nbsp;</B></TT></TD>
    <TD align=3Dright><TT><B>&nbsp;</B></TT></TD>
    <TD align=3Dright><TT><B>End&nbsp;</B></TT></TD>
    <TD align=3Dright><TT><B>Miss&nbsp;</B></TT></TD>
    <TD align=3Dright><TT><B>Ions&nbsp;</B></TT></TD>
    <TD><TT><B>&nbsp;Peptide</B></TT></TD></TR>
  <TR>
    <TD align=3Dright>&nbsp;</TD>
    <TD align=3Dright><TT>856.4629&nbsp;&nbsp;</TT></TD>
    <TD align=3Dright><TT>855.4556&nbsp;&nbsp;</TT></TD>
    <TD align=3Dright><TT>855.4160&nbsp;&nbsp;</TT></TD>
    <TD noWrap align=3Dright><TT>46.3&nbsp;</TT></TD>
    <TD align=3Dright><TT>61&nbsp;</TT></TD>
    <TD noWrap align=3Dright><TT>-&nbsp;</TT></TD>
    <TD align=3Dright><TT>67&nbsp;</TT></TD>
    <TD align=3Dright><TT>1&nbsp;&nbsp;</TT></TD>
    <TD noWrap align=3Dright><TT>---&nbsp;&nbsp;</TT></TD>
    <TD noWrap><TT>&nbsp;R.SAEKMYK.I</TT></TD></TR>
  <TR>
    <TD align=3Dright>&nbsp;</TD>
    <TD align=3Dright><TT>1183.5127&nbsp;&nbsp;</TT></TD>
    <TD align=3Dright><TT>1182.5054&nbsp;&nbsp;</TT></TD>
    <TD align=3Dright><TT>1182.5438&nbsp;&nbsp;</TT></TD>
    <TD noWrap align=3Dright><TT>-32.46&nbsp;</TT></TD>
    <TD align=3Dright><TT>199&nbsp;</TT></TD>
    <TD noWrap align=3Dright><TT>-&nbsp;</TT></TD>
    <TD align=3Dright><TT>209&nbsp;</TT></TD>
    <TD align=3Dright><TT>0&nbsp;&nbsp;</TT></TD>
    <TD noWrap align=3Dright><TT>---&nbsp;&nbsp;</TT></TD>
    <TD noWrap><TT>&nbsp;K.TMDSTSLTAEK.L</TT></TD></TR>
  <TR>
    <TD align=3Dright>&nbsp;</TD>
    <TD align=3Dright><TT>1183.5127&nbsp;&nbsp;</TT></TD>
    <TD align=3Dright><TT>1182.5054&nbsp;&nbsp;</TT></TD>
    <TD align=3Dright><TT>1182.5438&nbsp;&nbsp;</TT></TD>
    <TD noWrap align=3Dright><TT>-32.46&nbsp;</TT></TD>
    <TD align=3Dright><TT>199&nbsp;</TT></TD>
    <TD noWrap align=3Dright><TT>-&nbsp;</TT></TD>
    <TD align=3Dright><TT>209&nbsp;</TT></TD>
    <TD align=3Dright><TT>0&nbsp;&nbsp;</TT></TD>
    <TD noWrap align=3Dright><TT>---&nbsp;&nbsp;</TT></TD>
    <TD noWrap><TT>&nbsp;K.TMDSTSLTAEK.L</TT></TD></TR>
  <TR>
    <TD align=3Dright>&nbsp;</TD>
    <TD align=3Dright><TT>1485.7480&nbsp;&nbsp;</TT></TD>
    <TD align=3Dright><TT>1484.7407&nbsp;&nbsp;</TT></TD>
    <TD align=3Dright><TT>1484.8198&nbsp;&nbsp;</TT></TD>
    <TD noWrap align=3Dright><TT>-53.27&nbsp;</TT></TD>
    <TD align=3Dright><TT>181&nbsp;</TT></TD>
    <TD noWrap align=3Dright><TT>-&nbsp;</TT></TD>
    <TD align=3Dright><TT>194&nbsp;</TT></TD>
    <TD align=3Dright><TT>1&nbsp;&nbsp;</TT></TD>
    <TD noWrap align=3Dright><TT>---&nbsp;&nbsp;</TT></TD>
    <TD noWrap><TT>&nbsp;R.DGLTREEAVALALK.V</TT></TD></TR>
  <TR>
    <TD align=3Dright>&nbsp;</TD>
    <TD align=3Dright><TT>1626.7284&nbsp;&nbsp;</TT></TD>
    <TD align=3Dright><TT>1625.7211&nbsp;&nbsp;</TT></TD>
    <TD align=3Dright><TT>1625.8182&nbsp;&nbsp;</TT></TD>
    <TD noWrap align=3Dright><TT>-59.70&nbsp;</TT></TD>
    <TD align=3Dright><TT>195&nbsp;</TT></TD>
    <TD noWrap align=3Dright><TT>-&nbsp;</TT></TD>
    <TD align=3Dright><TT>209&nbsp;</TT></TD>
    <TD align=3Dright><TT>1&nbsp;&nbsp;</TT></TD>
    <TD noWrap align=3Dright><TT>---&nbsp;&nbsp;</TT></TD>
    <TD noWrap><TT>&nbsp;K.VLSKTMDSTSLTAEK.L + Oxidation =
(M)</TT></TD></TR>
  <TR>
    <TD align=3Dright>&nbsp;</TD>
    <TD align=3Dright><TT>1626.7284&nbsp;&nbsp;</TT></TD>
    <TD align=3Dright><TT>1625.7211&nbsp;&nbsp;</TT></TD>
    <TD align=3Dright><TT>1625.8182&nbsp;&nbsp;</TT></TD>
    <TD noWrap align=3Dright><TT>-59.70&nbsp;</TT></TD>
    <TD align=3Dright><TT>195&nbsp;</TT></TD>
    <TD noWrap align=3Dright><TT>-&nbsp;</TT></TD>
    <TD align=3Dright><TT>209&nbsp;</TT></TD>
    <TD align=3Dright><TT>1&nbsp;&nbsp;</TT></TD>
    <TD noWrap align=3Dright><TT>11&nbsp;&nbsp;</TT></TD>
    <TD noWrap><TT>&nbsp;K.VLSKTMDSTSLTAEK.L + Oxidation =
(M)</TT></TD></TR>
  <TR>
    <TD align=3Dright>&nbsp;</TD>
    <TD align=3Dright><TT>2210.9653&nbsp;&nbsp;</TT></TD>
    <TD align=3Dright><TT>2209.9580&nbsp;&nbsp;</TT></TD>
    <TD align=3Dright><TT>2209.9640&nbsp;&nbsp;</TT></TD>
    <TD noWrap align=3Dright><TT>-2.69&nbsp;</TT></TD>
    <TD align=3Dright><TT>142&nbsp;</TT></TD>
    <TD noWrap align=3Dright><TT>-&nbsp;</TT></TD>
    <TD align=3Dright><TT>160&nbsp;</TT></TD>
    <TD align=3Dright><TT>0&nbsp;&nbsp;</TT></TD>
    <TD noWrap align=3Dright><TT>---&nbsp;&nbsp;</TT></TD>
    <TD =
noWrap><TT>&nbsp;K.HHGFQLYMSDPSGNYSGWK.A</TT></TD></TR></TBODY></TABLE>
<TABLE border=3D0 cellSpacing=3D0>
  <TBODY>
  <TR>
    <TD><TT>&nbsp;&nbsp;&nbsp;&nbsp;&nbsp;&nbsp;</TT></TD>
    <TD><TT><B>No match to: </B>774.3568, 842.4521, 870.4808, 882.3615,=20
      1015.5007, 1015.5007, 1037.4611, 1045.4840, 1288.5507, 1288.5507,=20
      1321.5367, 1321.5367, 1557.6802, 1560.6705, 1560.6705, 1568.6610,=20
      1582.6570, 2048.8823, 2048.8823, 2070.8638, 2193.9543, 2193.9543,=20
      2215.9541, 2224.9919, 2224.9919, 2230.0923, 2232.9443, 2664.1460,=20
      2807.1938, 2807.1938, 3347.5786</TT></TD></TR></TBODY></TABLE><BR>
<TABLE border=3D0 cellSpacing=3D0>
  <TBODY>
  <TR>
    <TD><TT><B><A =
name=3DHit7>7.</A>&nbsp;&nbsp;&nbsp;&nbsp;</B></TT></TD>
    <TD noWrap><TT><A=20
      =
href=3D"http://zxw-pc/mascot/cgi/protein_view.pl?file=3D../data/20121225/=
F002407.dat&amp;hit=3D7"=20
      =
target=3D_blank>gi|113594962</A>&nbsp;&nbsp;&nbsp;&nbsp;<B>Mass:</B>&nbsp=
;27009&nbsp;&nbsp;&nbsp;&nbsp;<B>Score:</B>&nbsp;53&nbsp;&nbsp;&nbsp;&nbs=
p;&nbsp;<B>Expect:</B>&nbsp;9.3&nbsp;&nbsp;<B>Matches:</B>&nbsp;7</TT></T=
D></TR>
  <TR>
    <TD>&nbsp;</TD>
    <TD noWrap><TT>Os06g0167600 [Oryza sativa Japonica=20
  Group]</TT></TD></TR></TBODY></TABLE>
<TABLE border=3D0 cellSpacing=3D0 cellPadding=3D0>
  <TBODY>
  <TR>
    <TD><TT>&nbsp;&nbsp;&nbsp;&nbsp;&nbsp;&nbsp;</TT></TD>
    <TD align=3Dright><TT><B>Observed&nbsp;&nbsp;</B></TT></TD>
    <TD noWrap align=3Dright><TT><B>Mr(expt)&nbsp;&nbsp;</B></TT></TD>
    <TD noWrap align=3Dright><TT><B>Mr(calc)&nbsp;&nbsp;</B></TT></TD>
    <TD align=3Dright><TT><B>&nbsp;ppm&nbsp;&nbsp;</B></TT></TD>
    <TD align=3Dright><TT><B>Start&nbsp;</B></TT></TD>
    <TD align=3Dright><TT><B>&nbsp;</B></TT></TD>
    <TD align=3Dright><TT><B>End&nbsp;</B></TT></TD>
    <TD align=3Dright><TT><B>Miss&nbsp;</B></TT></TD>
    <TD align=3Dright><TT><B>Ions&nbsp;</B></TT></TD>
    <TD><TT><B>&nbsp;Peptide</B></TT></TD></TR>
  <TR>
    <TD align=3Dright>&nbsp;</TD>
    <TD align=3Dright><TT>856.4629&nbsp;&nbsp;</TT></TD>
    <TD align=3Dright><TT>855.4556&nbsp;&nbsp;</TT></TD>
    <TD align=3Dright><TT>855.4160&nbsp;&nbsp;</TT></TD>
    <TD noWrap align=3Dright><TT>46.3&nbsp;</TT></TD>
    <TD align=3Dright><TT>61&nbsp;</TT></TD>
    <TD noWrap align=3Dright><TT>-&nbsp;</TT></TD>
    <TD align=3Dright><TT>67&nbsp;</TT></TD>
    <TD align=3Dright><TT>1&nbsp;&nbsp;</TT></TD>
    <TD noWrap align=3Dright><TT>---&nbsp;&nbsp;</TT></TD>
    <TD noWrap><TT>&nbsp;R.SAEKMYK.I</TT></TD></TR>
  <TR>
    <TD align=3Dright>&nbsp;</TD>
    <TD align=3Dright><TT>1183.5127&nbsp;&nbsp;</TT></TD>
    <TD align=3Dright><TT>1182.5054&nbsp;&nbsp;</TT></TD>
    <TD align=3Dright><TT>1182.5438&nbsp;&nbsp;</TT></TD>
    <TD noWrap align=3Dright><TT>-32.46&nbsp;</TT></TD>
    <TD align=3Dright><TT>199&nbsp;</TT></TD>
    <TD noWrap align=3Dright><TT>-&nbsp;</TT></TD>
    <TD align=3Dright><TT>209&nbsp;</TT></TD>
    <TD align=3Dright><TT>0&nbsp;&nbsp;</TT></TD>
    <TD noWrap align=3Dright><TT>---&nbsp;&nbsp;</TT></TD>
    <TD noWrap><TT>&nbsp;K.TMDSTSLTAEK.L</TT></TD></TR>
  <TR>
    <TD align=3Dright>&nbsp;</TD>
    <TD align=3Dright><TT>1183.5127&nbsp;&nbsp;</TT></TD>
    <TD align=3Dright><TT>1182.5054&nbsp;&nbsp;</TT></TD>
    <TD align=3Dright><TT>1182.5438&nbsp;&nbsp;</TT></TD>
    <TD noWrap align=3Dright><TT>-32.46&nbsp;</TT></TD>
    <TD align=3Dright><TT>199&nbsp;</TT></TD>
    <TD noWrap align=3Dright><TT>-&nbsp;</TT></TD>
    <TD align=3Dright><TT>209&nbsp;</TT></TD>
    <TD align=3Dright><TT>0&nbsp;&nbsp;</TT></TD>
    <TD noWrap align=3Dright><TT>---&nbsp;&nbsp;</TT></TD>
    <TD noWrap><TT>&nbsp;K.TMDSTSLTAEK.L</TT></TD></TR>
  <TR>
    <TD align=3Dright>&nbsp;</TD>
    <TD align=3Dright><TT>1485.7480&nbsp;&nbsp;</TT></TD>
    <TD align=3Dright><TT>1484.7407&nbsp;&nbsp;</TT></TD>
    <TD align=3Dright><TT>1484.8198&nbsp;&nbsp;</TT></TD>
    <TD noWrap align=3Dright><TT>-53.27&nbsp;</TT></TD>
    <TD align=3Dright><TT>181&nbsp;</TT></TD>
    <TD noWrap align=3Dright><TT>-&nbsp;</TT></TD>
    <TD align=3Dright><TT>194&nbsp;</TT></TD>
    <TD align=3Dright><TT>1&nbsp;&nbsp;</TT></TD>
    <TD noWrap align=3Dright><TT>---&nbsp;&nbsp;</TT></TD>
    <TD noWrap><TT>&nbsp;R.DGLTREEAVALALK.V</TT></TD></TR>
  <TR>
    <TD align=3Dright>&nbsp;</TD>
    <TD align=3Dright><TT>1626.7284&nbsp;&nbsp;</TT></TD>
    <TD align=3Dright><TT>1625.7211&nbsp;&nbsp;</TT></TD>
    <TD align=3Dright><TT>1625.8182&nbsp;&nbsp;</TT></TD>
    <TD noWrap align=3Dright><TT>-59.70&nbsp;</TT></TD>
    <TD align=3Dright><TT>195&nbsp;</TT></TD>
    <TD noWrap align=3Dright><TT>-&nbsp;</TT></TD>
    <TD align=3Dright><TT>209&nbsp;</TT></TD>
    <TD align=3Dright><TT>1&nbsp;&nbsp;</TT></TD>
    <TD noWrap align=3Dright><TT>---&nbsp;&nbsp;</TT></TD>
    <TD noWrap><TT>&nbsp;K.VLSKTMDSTSLTAEK.L + Oxidation =
(M)</TT></TD></TR>
  <TR>
    <TD align=3Dright>&nbsp;</TD>
    <TD align=3Dright><TT>1626.7284&nbsp;&nbsp;</TT></TD>
    <TD align=3Dright><TT>1625.7211&nbsp;&nbsp;</TT></TD>
    <TD align=3Dright><TT>1625.8182&nbsp;&nbsp;</TT></TD>
    <TD noWrap align=3Dright><TT>-59.70&nbsp;</TT></TD>
    <TD align=3Dright><TT>195&nbsp;</TT></TD>
    <TD noWrap align=3Dright><TT>-&nbsp;</TT></TD>
    <TD align=3Dright><TT>209&nbsp;</TT></TD>
    <TD align=3Dright><TT>1&nbsp;&nbsp;</TT></TD>
    <TD noWrap align=3Dright><TT>11&nbsp;&nbsp;</TT></TD>
    <TD noWrap><TT>&nbsp;K.VLSKTMDSTSLTAEK.L + Oxidation =
(M)</TT></TD></TR>
  <TR>
    <TD align=3Dright>&nbsp;</TD>
    <TD align=3Dright><TT>2210.9653&nbsp;&nbsp;</TT></TD>
    <TD align=3Dright><TT>2209.9580&nbsp;&nbsp;</TT></TD>
    <TD align=3Dright><TT>2209.9640&nbsp;&nbsp;</TT></TD>
    <TD noWrap align=3Dright><TT>-2.69&nbsp;</TT></TD>
    <TD align=3Dright><TT>142&nbsp;</TT></TD>
    <TD noWrap align=3Dright><TT>-&nbsp;</TT></TD>
    <TD align=3Dright><TT>160&nbsp;</TT></TD>
    <TD align=3Dright><TT>0&nbsp;&nbsp;</TT></TD>
    <TD noWrap align=3Dright><TT>---&nbsp;&nbsp;</TT></TD>
    <TD =
noWrap><TT>&nbsp;K.HHGFQLYMSDPSGNYSGWK.A</TT></TD></TR></TBODY></TABLE>
<TABLE border=3D0 cellSpacing=3D0>
  <TBODY>
  <TR>
    <TD><TT>&nbsp;&nbsp;&nbsp;&nbsp;&nbsp;&nbsp;</TT></TD>
    <TD><TT><B>No match to: </B>774.3568, 842.4521, 870.4808, 882.3615,=20
      1015.5007, 1015.5007, 1037.4611, 1045.4840, 1288.5507, 1288.5507,=20
      1321.5367, 1321.5367, 1557.6802, 1560.6705, 1560.6705, 1568.6610,=20
      1582.6570, 2048.8823, 2048.8823, 2070.8638, 2193.9543, 2193.9543,=20
      2215.9541, 2224.9919, 2224.9919, 2230.0923, 2232.9443, 2664.1460,=20
      2807.1938, 2807.1938, 3347.5786</TT></TD></TR></TBODY></TABLE><BR>
<TABLE border=3D0 cellSpacing=3D0>
  <TBODY>
  <TR>
    <TD><TT><B><A =
name=3DHit8>8.</A>&nbsp;&nbsp;&nbsp;&nbsp;</B></TT></TD>
    <TD noWrap><TT><A=20
      =
href=3D"http://zxw-pc/mascot/cgi/protein_view.pl?file=3D../data/20121225/=
F002407.dat&amp;hit=3D8"=20
      =
target=3D_blank>gi|55296221</A>&nbsp;&nbsp;&nbsp;&nbsp;<B>Mass:</B>&nbsp;=
27009&nbsp;&nbsp;&nbsp;&nbsp;<B>Score:</B>&nbsp;53&nbsp;&nbsp;&nbsp;&nbsp=
;&nbsp;<B>Expect:</B>&nbsp;9.3&nbsp;&nbsp;<B>Matches:</B>&nbsp;7</TT></TD=
></TR>
  <TR>
    <TD>&nbsp;</TD>
    <TD noWrap><TT>alpha 3 subunit of 20S proteasome [Oryza sativa =
Japonica=20
      Group]</TT></TD></TR></TBODY></TABLE>
<TABLE border=3D0 cellSpacing=3D0 cellPadding=3D0>
  <TBODY>
  <TR>
    <TD><TT>&nbsp;&nbsp;&nbsp;&nbsp;&nbsp;&nbsp;</TT></TD>
    <TD align=3Dright><TT><B>Observed&nbsp;&nbsp;</B></TT></TD>
    <TD noWrap align=3Dright><TT><B>Mr(expt)&nbsp;&nbsp;</B></TT></TD>
    <TD noWrap align=3Dright><TT><B>Mr(calc)&nbsp;&nbsp;</B></TT></TD>
    <TD align=3Dright><TT><B>&nbsp;ppm&nbsp;&nbsp;</B></TT></TD>
    <TD align=3Dright><TT><B>Start&nbsp;</B></TT></TD>
    <TD align=3Dright><TT><B>&nbsp;</B></TT></TD>
    <TD align=3Dright><TT><B>End&nbsp;</B></TT></TD>
    <TD align=3Dright><TT><B>Miss&nbsp;</B></TT></TD>
    <TD align=3Dright><TT><B>Ions&nbsp;</B></TT></TD>
    <TD><TT><B>&nbsp;Peptide</B></TT></TD></TR>
  <TR>
    <TD align=3Dright>&nbsp;</TD>
    <TD align=3Dright><TT>856.4629&nbsp;&nbsp;</TT></TD>
    <TD align=3Dright><TT>855.4556&nbsp;&nbsp;</TT></TD>
    <TD align=3Dright><TT>855.4160&nbsp;&nbsp;</TT></TD>
    <TD noWrap align=3Dright><TT>46.3&nbsp;</TT></TD>
    <TD align=3Dright><TT>61&nbsp;</TT></TD>
    <TD noWrap align=3Dright><TT>-&nbsp;</TT></TD>
    <TD align=3Dright><TT>67&nbsp;</TT></TD>
    <TD align=3Dright><TT>1&nbsp;&nbsp;</TT></TD>
    <TD noWrap align=3Dright><TT>---&nbsp;&nbsp;</TT></TD>
    <TD noWrap><TT>&nbsp;R.SAEKMYK.I</TT></TD></TR>
  <TR>
    <TD align=3Dright>&nbsp;</TD>
    <TD align=3Dright><TT>1183.5127&nbsp;&nbsp;</TT></TD>
    <TD align=3Dright><TT>1182.5054&nbsp;&nbsp;</TT></TD>
    <TD align=3Dright><TT>1182.5438&nbsp;&nbsp;</TT></TD>
    <TD noWrap align=3Dright><TT>-32.46&nbsp;</TT></TD>
    <TD align=3Dright><TT>199&nbsp;</TT></TD>
    <TD noWrap align=3Dright><TT>-&nbsp;</TT></TD>
    <TD align=3Dright><TT>209&nbsp;</TT></TD>
    <TD align=3Dright><TT>0&nbsp;&nbsp;</TT></TD>
    <TD noWrap align=3Dright><TT>---&nbsp;&nbsp;</TT></TD>
    <TD noWrap><TT>&nbsp;K.TMDSTSLTAEK.L</TT></TD></TR>
  <TR>
    <TD align=3Dright>&nbsp;</TD>
    <TD align=3Dright><TT>1183.5127&nbsp;&nbsp;</TT></TD>
    <TD align=3Dright><TT>1182.5054&nbsp;&nbsp;</TT></TD>
    <TD align=3Dright><TT>1182.5438&nbsp;&nbsp;</TT></TD>
    <TD noWrap align=3Dright><TT>-32.46&nbsp;</TT></TD>
    <TD align=3Dright><TT>199&nbsp;</TT></TD>
    <TD noWrap align=3Dright><TT>-&nbsp;</TT></TD>
    <TD align=3Dright><TT>209&nbsp;</TT></TD>
    <TD align=3Dright><TT>0&nbsp;&nbsp;</TT></TD>
    <TD noWrap align=3Dright><TT>---&nbsp;&nbsp;</TT></TD>
    <TD noWrap><TT>&nbsp;K.TMDSTSLTAEK.L</TT></TD></TR>
  <TR>
    <TD align=3Dright>&nbsp;</TD>
    <TD align=3Dright><TT>1485.7480&nbsp;&nbsp;</TT></TD>
    <TD align=3Dright><TT>1484.7407&nbsp;&nbsp;</TT></TD>
    <TD align=3Dright><TT>1484.8198&nbsp;&nbsp;</TT></TD>
    <TD noWrap align=3Dright><TT>-53.27&nbsp;</TT></TD>
    <TD align=3Dright><TT>181&nbsp;</TT></TD>
    <TD noWrap align=3Dright><TT>-&nbsp;</TT></TD>
    <TD align=3Dright><TT>194&nbsp;</TT></TD>
    <TD align=3Dright><TT>1&nbsp;&nbsp;</TT></TD>
    <TD noWrap align=3Dright><TT>---&nbsp;&nbsp;</TT></TD>
    <TD noWrap><TT>&nbsp;R.DGLTREEAVALALK.V</TT></TD></TR>
  <TR>
    <TD align=3Dright>&nbsp;</TD>
    <TD align=3Dright><TT>1626.7284&nbsp;&nbsp;</TT></TD>
    <TD align=3Dright><TT>1625.7211&nbsp;&nbsp;</TT></TD>
    <TD align=3Dright><TT>1625.8182&nbsp;&nbsp;</TT></TD>
    <TD noWrap align=3Dright><TT>-59.70&nbsp;</TT></TD>
    <TD align=3Dright><TT>195&nbsp;</TT></TD>
    <TD noWrap align=3Dright><TT>-&nbsp;</TT></TD>
    <TD align=3Dright><TT>209&nbsp;</TT></TD>
    <TD align=3Dright><TT>1&nbsp;&nbsp;</TT></TD>
    <TD noWrap align=3Dright><TT>---&nbsp;&nbsp;</TT></TD>
    <TD noWrap><TT>&nbsp;K.VLSKTMDSTSLTAEK.L + Oxidation =
(M)</TT></TD></TR>
  <TR>
    <TD align=3Dright>&nbsp;</TD>
    <TD align=3Dright><TT>1626.7284&nbsp;&nbsp;</TT></TD>
    <TD align=3Dright><TT>1625.7211&nbsp;&nbsp;</TT></TD>
    <TD align=3Dright><TT>1625.8182&nbsp;&nbsp;</TT></TD>
    <TD noWrap align=3Dright><TT>-59.70&nbsp;</TT></TD>
    <TD align=3Dright><TT>195&nbsp;</TT></TD>
    <TD noWrap align=3Dright><TT>-&nbsp;</TT></TD>
    <TD align=3Dright><TT>209&nbsp;</TT></TD>
    <TD align=3Dright><TT>1&nbsp;&nbsp;</TT></TD>
    <TD noWrap align=3Dright><TT>11&nbsp;&nbsp;</TT></TD>
    <TD noWrap><TT>&nbsp;K.VLSKTMDSTSLTAEK.L + Oxidation =
(M)</TT></TD></TR>
  <TR>
    <TD align=3Dright>&nbsp;</TD>
    <TD align=3Dright><TT>2210.9653&nbsp;&nbsp;</TT></TD>
    <TD align=3Dright><TT>2209.9580&nbsp;&nbsp;</TT></TD>
    <TD align=3Dright><TT>2209.9640&nbsp;&nbsp;</TT></TD>
    <TD noWrap align=3Dright><TT>-2.69&nbsp;</TT></TD>
    <TD align=3Dright><TT>142&nbsp;</TT></TD>
    <TD noWrap align=3Dright><TT>-&nbsp;</TT></TD>
    <TD align=3Dright><TT>160&nbsp;</TT></TD>
    <TD align=3Dright><TT>0&nbsp;&nbsp;</TT></TD>
    <TD noWrap align=3Dright><TT>---&nbsp;&nbsp;</TT></TD>
    <TD =
noWrap><TT>&nbsp;K.HHGFQLYMSDPSGNYSGWK.A</TT></TD></TR></TBODY></TABLE>
<TABLE border=3D0 cellSpacing=3D0>
  <TBODY>
  <TR>
    <TD><TT>&nbsp;&nbsp;&nbsp;&nbsp;&nbsp;&nbsp;</TT></TD>
    <TD><TT><B>No match to: </B>774.3568, 842.4521, 870.4808, 882.3615,=20
      1015.5007, 1015.5007, 1037.4611, 1045.4840, 1288.5507, 1288.5507,=20
      1321.5367, 1321.5367, 1557.6802, 1560.6705, 1560.6705, 1568.6610,=20
      1582.6570, 2048.8823, 2048.8823, 2070.8638, 2193.9543, 2193.9543,=20
      2215.9541, 2224.9919, 2224.9919, 2230.0923, 2232.9443, 2664.1460,=20
      2807.1938, 2807.1938, 3347.5786</TT></TD></TR></TBODY></TABLE><BR>
<TABLE border=3D0 cellSpacing=3D0>
  <TBODY>
  <TR>
    <TD><TT><B><A =
name=3DHit9>9.</A>&nbsp;&nbsp;&nbsp;&nbsp;</B></TT></TD>
    <TD noWrap><TT><A=20
      =
href=3D"http://zxw-pc/mascot/cgi/protein_view.pl?file=3D../data/20121225/=
F002407.dat&amp;hit=3D9"=20
      =
target=3D_blank>gi|5091520</A>&nbsp;&nbsp;&nbsp;&nbsp;<B>Mass:</B>&nbsp;2=
7009&nbsp;&nbsp;&nbsp;&nbsp;<B>Score:</B>&nbsp;53&nbsp;&nbsp;&nbsp;&nbsp;=
&nbsp;<B>Expect:</B>&nbsp;9.3&nbsp;&nbsp;<B>Matches:</B>&nbsp;7</TT></TD>=
</TR>
  <TR>
    <TD>&nbsp;</TD>
    <TD noWrap><TT>alpha 3 subunit of 20S proteasome [Oryza sativa =
Japonica=20
      Group]</TT></TD></TR></TBODY></TABLE>
<TABLE border=3D0 cellSpacing=3D0 cellPadding=3D0>
  <TBODY>
  <TR>
    <TD><TT>&nbsp;&nbsp;&nbsp;&nbsp;&nbsp;&nbsp;</TT></TD>
    <TD align=3Dright><TT><B>Observed&nbsp;&nbsp;</B></TT></TD>
    <TD noWrap align=3Dright><TT><B>Mr(expt)&nbsp;&nbsp;</B></TT></TD>
    <TD noWrap align=3Dright><TT><B>Mr(calc)&nbsp;&nbsp;</B></TT></TD>
    <TD align=3Dright><TT><B>&nbsp;ppm&nbsp;&nbsp;</B></TT></TD>
    <TD align=3Dright><TT><B>Start&nbsp;</B></TT></TD>
    <TD align=3Dright><TT><B>&nbsp;</B></TT></TD>
    <TD align=3Dright><TT><B>End&nbsp;</B></TT></TD>
    <TD align=3Dright><TT><B>Miss&nbsp;</B></TT></TD>
    <TD align=3Dright><TT><B>Ions&nbsp;</B></TT></TD>
    <TD><TT><B>&nbsp;Peptide</B></TT></TD></TR>
  <TR>
    <TD align=3Dright>&nbsp;</TD>
    <TD align=3Dright><TT>856.4629&nbsp;&nbsp;</TT></TD>
    <TD align=3Dright><TT>855.4556&nbsp;&nbsp;</TT></TD>
    <TD align=3Dright><TT>855.4160&nbsp;&nbsp;</TT></TD>
    <TD noWrap align=3Dright><TT>46.3&nbsp;</TT></TD>
    <TD align=3Dright><TT>61&nbsp;</TT></TD>
    <TD noWrap align=3Dright><TT>-&nbsp;</TT></TD>
    <TD align=3Dright><TT>67&nbsp;</TT></TD>
    <TD align=3Dright><TT>1&nbsp;&nbsp;</TT></TD>
    <TD noWrap align=3Dright><TT>---&nbsp;&nbsp;</TT></TD>
    <TD noWrap><TT>&nbsp;R.SAEKMYK.I</TT></TD></TR>
  <TR>
    <TD align=3Dright>&nbsp;</TD>
    <TD align=3Dright><TT>1183.5127&nbsp;&nbsp;</TT></TD>
    <TD align=3Dright><TT>1182.5054&nbsp;&nbsp;</TT></TD>
    <TD align=3Dright><TT>1182.5438&nbsp;&nbsp;</TT></TD>
    <TD noWrap align=3Dright><TT>-32.46&nbsp;</TT></TD>
    <TD align=3Dright><TT>199&nbsp;</TT></TD>
    <TD noWrap align=3Dright><TT>-&nbsp;</TT></TD>
    <TD align=3Dright><TT>209&nbsp;</TT></TD>
    <TD align=3Dright><TT>0&nbsp;&nbsp;</TT></TD>
    <TD noWrap align=3Dright><TT>---&nbsp;&nbsp;</TT></TD>
    <TD noWrap><TT>&nbsp;K.TMDSTSLTAEK.L</TT></TD></TR>
  <TR>
    <TD align=3Dright>&nbsp;</TD>
    <TD align=3Dright><TT>1183.5127&nbsp;&nbsp;</TT></TD>
    <TD align=3Dright><TT>1182.5054&nbsp;&nbsp;</TT></TD>
    <TD align=3Dright><TT>1182.5438&nbsp;&nbsp;</TT></TD>
    <TD noWrap align=3Dright><TT>-32.46&nbsp;</TT></TD>
    <TD align=3Dright><TT>199&nbsp;</TT></TD>
    <TD noWrap align=3Dright><TT>-&nbsp;</TT></TD>
    <TD align=3Dright><TT>209&nbsp;</TT></TD>
    <TD align=3Dright><TT>0&nbsp;&nbsp;</TT></TD>
    <TD noWrap align=3Dright><TT>---&nbsp;&nbsp;</TT></TD>
    <TD noWrap><TT>&nbsp;K.TMDSTSLTAEK.L</TT></TD></TR>
  <TR>
    <TD align=3Dright>&nbsp;</TD>
    <TD align=3Dright><TT>1485.7480&nbsp;&nbsp;</TT></TD>
    <TD align=3Dright><TT>1484.7407&nbsp;&nbsp;</TT></TD>
    <TD align=3Dright><TT>1484.8198&nbsp;&nbsp;</TT></TD>
    <TD noWrap align=3Dright><TT>-53.27&nbsp;</TT></TD>
    <TD align=3Dright><TT>181&nbsp;</TT></TD>
    <TD noWrap align=3Dright><TT>-&nbsp;</TT></TD>
    <TD align=3Dright><TT>194&nbsp;</TT></TD>
    <TD align=3Dright><TT>1&nbsp;&nbsp;</TT></TD>
    <TD noWrap align=3Dright><TT>---&nbsp;&nbsp;</TT></TD>
    <TD noWrap><TT>&nbsp;R.DGLTREEAVALALK.V</TT></TD></TR>
  <TR>
    <TD align=3Dright>&nbsp;</TD>
    <TD align=3Dright><TT>1626.7284&nbsp;&nbsp;</TT></TD>
    <TD align=3Dright><TT>1625.7211&nbsp;&nbsp;</TT></TD>
    <TD align=3Dright><TT>1625.8182&nbsp;&nbsp;</TT></TD>
    <TD noWrap align=3Dright><TT>-59.70&nbsp;</TT></TD>
    <TD align=3Dright><TT>195&nbsp;</TT></TD>
    <TD noWrap align=3Dright><TT>-&nbsp;</TT></TD>
    <TD align=3Dright><TT>209&nbsp;</TT></TD>
    <TD align=3Dright><TT>1&nbsp;&nbsp;</TT></TD>
    <TD noWrap align=3Dright><TT>---&nbsp;&nbsp;</TT></TD>
    <TD noWrap><TT>&nbsp;K.VLSKTMDSTSLTAEK.L + Oxidation =
(M)</TT></TD></TR>
  <TR>
    <TD align=3Dright>&nbsp;</TD>
    <TD align=3Dright><TT>1626.7284&nbsp;&nbsp;</TT></TD>
    <TD align=3Dright><TT>1625.7211&nbsp;&nbsp;</TT></TD>
    <TD align=3Dright><TT>1625.8182&nbsp;&nbsp;</TT></TD>
    <TD noWrap align=3Dright><TT>-59.70&nbsp;</TT></TD>
    <TD align=3Dright><TT>195&nbsp;</TT></TD>
    <TD noWrap align=3Dright><TT>-&nbsp;</TT></TD>
    <TD align=3Dright><TT>209&nbsp;</TT></TD>
    <TD align=3Dright><TT>1&nbsp;&nbsp;</TT></TD>
    <TD noWrap align=3Dright><TT>11&nbsp;&nbsp;</TT></TD>
    <TD noWrap><TT>&nbsp;K.VLSKTMDSTSLTAEK.L + Oxidation =
(M)</TT></TD></TR>
  <TR>
    <TD align=3Dright>&nbsp;</TD>
    <TD align=3Dright><TT>2210.9653&nbsp;&nbsp;</TT></TD>
    <TD align=3Dright><TT>2209.9580&nbsp;&nbsp;</TT></TD>
    <TD align=3Dright><TT>2209.9640&nbsp;&nbsp;</TT></TD>
    <TD noWrap align=3Dright><TT>-2.69&nbsp;</TT></TD>
    <TD align=3Dright><TT>142&nbsp;</TT></TD>
    <TD noWrap align=3Dright><TT>-&nbsp;</TT></TD>
    <TD align=3Dright><TT>160&nbsp;</TT></TD>
    <TD align=3Dright><TT>0&nbsp;&nbsp;</TT></TD>
    <TD noWrap align=3Dright><TT>---&nbsp;&nbsp;</TT></TD>
    <TD =
noWrap><TT>&nbsp;K.HHGFQLYMSDPSGNYSGWK.A</TT></TD></TR></TBODY></TABLE>
<TABLE border=3D0 cellSpacing=3D0>
  <TBODY>
  <TR>
    <TD><TT>&nbsp;&nbsp;&nbsp;&nbsp;&nbsp;&nbsp;</TT></TD>
    <TD><TT><B>No match to: </B>774.3568, 842.4521, 870.4808, 882.3615,=20
      1015.5007, 1015.5007, 1037.4611, 1045.4840, 1288.5507, 1288.5507,=20
      1321.5367, 1321.5367, 1557.6802, 1560.6705, 1560.6705, 1568.6610,=20
      1582.6570, 2048.8823, 2048.8823, 2070.8638, 2193.9543, 2193.9543,=20
      2215.9541, 2224.9919, 2224.9919, 2230.0923, 2232.9443, 2664.1460,=20
      2807.1938, 2807.1938, 3347.5786</TT></TD></TR></TBODY></TABLE><BR>
<TABLE border=3D0 cellSpacing=3D0>
  <TBODY>
  <TR>
    <TD><TT><B><A name=3DHit10>10.</A>&nbsp;&nbsp;&nbsp;</B></TT></TD>
    <TD noWrap><TT><A=20
      =
href=3D"http://zxw-pc/mascot/cgi/protein_view.pl?file=3D../data/20121225/=
F002407.dat&amp;hit=3D10"=20
      =
target=3D_blank>gi|215695502</A>&nbsp;&nbsp;&nbsp;&nbsp;<B>Mass:</B>&nbsp=
;27009&nbsp;&nbsp;&nbsp;&nbsp;<B>Score:</B>&nbsp;53&nbsp;&nbsp;&nbsp;&nbs=
p;&nbsp;<B>Expect:</B>&nbsp;9.3&nbsp;&nbsp;<B>Matches:</B>&nbsp;7</TT></T=
D></TR>
  <TR>
    <TD>&nbsp;</TD>
    <TD noWrap><TT>unnamed protein product [Oryza sativa Japonica=20
    Group]</TT></TD></TR></TBODY></TABLE>
<TABLE border=3D0 cellSpacing=3D0 cellPadding=3D0>
  <TBODY>
  <TR>
    <TD><TT>&nbsp;&nbsp;&nbsp;&nbsp;&nbsp;&nbsp;</TT></TD>
    <TD align=3Dright><TT><B>Observed&nbsp;&nbsp;</B></TT></TD>
    <TD noWrap align=3Dright><TT><B>Mr(expt)&nbsp;&nbsp;</B></TT></TD>
    <TD noWrap align=3Dright><TT><B>Mr(calc)&nbsp;&nbsp;</B></TT></TD>
    <TD align=3Dright><TT><B>&nbsp;ppm&nbsp;&nbsp;</B></TT></TD>
    <TD align=3Dright><TT><B>Start&nbsp;</B></TT></TD>
    <TD align=3Dright><TT><B>&nbsp;</B></TT></TD>
    <TD align=3Dright><TT><B>End&nbsp;</B></TT></TD>
    <TD align=3Dright><TT><B>Miss&nbsp;</B></TT></TD>
    <TD align=3Dright><TT><B>Ions&nbsp;</B></TT></TD>
    <TD><TT><B>&nbsp;Peptide</B></TT></TD></TR>
  <TR>
    <TD align=3Dright>&nbsp;</TD>
    <TD align=3Dright><TT>856.4629&nbsp;&nbsp;</TT></TD>
    <TD align=3Dright><TT>855.4556&nbsp;&nbsp;</TT></TD>
    <TD align=3Dright><TT>855.4160&nbsp;&nbsp;</TT></TD>
    <TD noWrap align=3Dright><TT>46.3&nbsp;</TT></TD>
    <TD align=3Dright><TT>61&nbsp;</TT></TD>
    <TD noWrap align=3Dright><TT>-&nbsp;</TT></TD>
    <TD align=3Dright><TT>67&nbsp;</TT></TD>
    <TD align=3Dright><TT>1&nbsp;&nbsp;</TT></TD>
    <TD noWrap align=3Dright><TT>---&nbsp;&nbsp;</TT></TD>
    <TD noWrap><TT>&nbsp;R.SAEKMYK.I</TT></TD></TR>
  <TR>
    <TD align=3Dright>&nbsp;</TD>
    <TD align=3Dright><TT>1183.5127&nbsp;&nbsp;</TT></TD>
    <TD align=3Dright><TT>1182.5054&nbsp;&nbsp;</TT></TD>
    <TD align=3Dright><TT>1182.5438&nbsp;&nbsp;</TT></TD>
    <TD noWrap align=3Dright><TT>-32.46&nbsp;</TT></TD>
    <TD align=3Dright><TT>199&nbsp;</TT></TD>
    <TD noWrap align=3Dright><TT>-&nbsp;</TT></TD>
    <TD align=3Dright><TT>209&nbsp;</TT></TD>
    <TD align=3Dright><TT>0&nbsp;&nbsp;</TT></TD>
    <TD noWrap align=3Dright><TT>---&nbsp;&nbsp;</TT></TD>
    <TD noWrap><TT>&nbsp;K.TMDSTSLTAEK.L</TT></TD></TR>
  <TR>
    <TD align=3Dright>&nbsp;</TD>
    <TD align=3Dright><TT>1183.5127&nbsp;&nbsp;</TT></TD>
    <TD align=3Dright><TT>1182.5054&nbsp;&nbsp;</TT></TD>
    <TD align=3Dright><TT>1182.5438&nbsp;&nbsp;</TT></TD>
    <TD noWrap align=3Dright><TT>-32.46&nbsp;</TT></TD>
    <TD align=3Dright><TT>199&nbsp;</TT></TD>
    <TD noWrap align=3Dright><TT>-&nbsp;</TT></TD>
    <TD align=3Dright><TT>209&nbsp;</TT></TD>
    <TD align=3Dright><TT>0&nbsp;&nbsp;</TT></TD>
    <TD noWrap align=3Dright><TT>---&nbsp;&nbsp;</TT></TD>
    <TD noWrap><TT>&nbsp;K.TMDSTSLTAEK.L</TT></TD></TR>
  <TR>
    <TD align=3Dright>&nbsp;</TD>
    <TD align=3Dright><TT>1485.7480&nbsp;&nbsp;</TT></TD>
    <TD align=3Dright><TT>1484.7407&nbsp;&nbsp;</TT></TD>
    <TD align=3Dright><TT>1484.8198&nbsp;&nbsp;</TT></TD>
    <TD noWrap align=3Dright><TT>-53.27&nbsp;</TT></TD>
    <TD align=3Dright><TT>181&nbsp;</TT></TD>
    <TD noWrap align=3Dright><TT>-&nbsp;</TT></TD>
    <TD align=3Dright><TT>194&nbsp;</TT></TD>
    <TD align=3Dright><TT>1&nbsp;&nbsp;</TT></TD>
    <TD noWrap align=3Dright><TT>---&nbsp;&nbsp;</TT></TD>
    <TD noWrap><TT>&nbsp;R.DGLTREEAVALALK.V</TT></TD></TR>
  <TR>
    <TD align=3Dright>&nbsp;</TD>
    <TD align=3Dright><TT>1626.7284&nbsp;&nbsp;</TT></TD>
    <TD align=3Dright><TT>1625.7211&nbsp;&nbsp;</TT></TD>
    <TD align=3Dright><TT>1625.8182&nbsp;&nbsp;</TT></TD>
    <TD noWrap align=3Dright><TT>-59.70&nbsp;</TT></TD>
    <TD align=3Dright><TT>195&nbsp;</TT></TD>
    <TD noWrap align=3Dright><TT>-&nbsp;</TT></TD>
    <TD align=3Dright><TT>209&nbsp;</TT></TD>
    <TD align=3Dright><TT>1&nbsp;&nbsp;</TT></TD>
    <TD noWrap align=3Dright><TT>---&nbsp;&nbsp;</TT></TD>
    <TD noWrap><TT>&nbsp;K.VLSKTMDSTSLTAEK.L + Oxidation =
(M)</TT></TD></TR>
  <TR>
    <TD align=3Dright>&nbsp;</TD>
    <TD align=3Dright><TT>1626.7284&nbsp;&nbsp;</TT></TD>
    <TD align=3Dright><TT>1625.7211&nbsp;&nbsp;</TT></TD>
    <TD align=3Dright><TT>1625.8182&nbsp;&nbsp;</TT></TD>
    <TD noWrap align=3Dright><TT>-59.70&nbsp;</TT></TD>
    <TD align=3Dright><TT>195&nbsp;</TT></TD>
    <TD noWrap align=3Dright><TT>-&nbsp;</TT></TD>
    <TD align=3Dright><TT>209&nbsp;</TT></TD>
    <TD align=3Dright><TT>1&nbsp;&nbsp;</TT></TD>
    <TD noWrap align=3Dright><TT>11&nbsp;&nbsp;</TT></TD>
    <TD noWrap><TT>&nbsp;K.VLSKTMDSTSLTAEK.L + Oxidation =
(M)</TT></TD></TR>
  <TR>
    <TD align=3Dright>&nbsp;</TD>
    <TD align=3Dright><TT>2210.9653&nbsp;&nbsp;</TT></TD>
    <TD align=3Dright><TT>2209.9580&nbsp;&nbsp;</TT></TD>
    <TD align=3Dright><TT>2209.9640&nbsp;&nbsp;</TT></TD>
    <TD noWrap align=3Dright><TT>-2.69&nbsp;</TT></TD>
    <TD align=3Dright><TT>142&nbsp;</TT></TD>
    <TD noWrap align=3Dright><TT>-&nbsp;</TT></TD>
    <TD align=3Dright><TT>160&nbsp;</TT></TD>
    <TD align=3Dright><TT>0&nbsp;&nbsp;</TT></TD>
    <TD noWrap align=3Dright><TT>---&nbsp;&nbsp;</TT></TD>
    <TD =
noWrap><TT>&nbsp;K.HHGFQLYMSDPSGNYSGWK.A</TT></TD></TR></TBODY></TABLE>
<TABLE border=3D0 cellSpacing=3D0>
  <TBODY>
  <TR>
    <TD><TT>&nbsp;&nbsp;&nbsp;&nbsp;&nbsp;&nbsp;</TT></TD>
    <TD><TT><B>No match to: </B>774.3568, 842.4521, 870.4808, 882.3615,=20
      1015.5007, 1015.5007, 1037.4611, 1045.4840, 1288.5507, 1288.5507,=20
      1321.5367, 1321.5367, 1557.6802, 1560.6705, 1560.6705, 1568.6610,=20
      1582.6570, 2048.8823, 2048.8823, 2070.8638, 2193.9543, 2193.9543,=20
      2215.9541, 2224.9919, 2224.9919, 2230.0923, 2232.9443, 2664.1460,=20
      2807.1938, 2807.1938, 3347.5786</TT></TD></TR></TBODY></TABLE><BR>
<TABLE border=3D0 cellSpacing=3D0>
  <TBODY>
  <TR>
    <TD><TT><B><A name=3DHit11>11.</A>&nbsp;&nbsp;&nbsp;</B></TT></TD>
    <TD noWrap><TT><A=20
      =
href=3D"http://zxw-pc/mascot/cgi/protein_view.pl?file=3D../data/20121225/=
F002407.dat&amp;hit=3D11"=20
      =
target=3D_blank>gi|118573102</A>&nbsp;&nbsp;&nbsp;&nbsp;<B>Mass:</B>&nbsp=
;92345&nbsp;&nbsp;&nbsp;&nbsp;<B>Score:</B>&nbsp;52&nbsp;&nbsp;&nbsp;&nbs=
p;&nbsp;<B>Expect:</B>&nbsp;13&nbsp;&nbsp;<B>Matches:</B>&nbsp;12</TT></T=
D></TR>
  <TR>
    <TD>&nbsp;</TD>
    <TD noWrap><TT>RecName: Full=3DPoly [ADP-ribose] polymerase 3; =
Short=3DPARP-3;=20
      AltName: Full=3DNAD(+) ADP-ribosyltransferase 3; Short=3DADPRT-3; =
AltName:=20
      Full=3DPoly[ADP-ribose] synthase 3</TT></TD></TR></TBODY></TABLE>
<TABLE border=3D0 cellSpacing=3D0 cellPadding=3D0>
  <TBODY>
  <TR>
    <TD><TT>&nbsp;&nbsp;&nbsp;&nbsp;&nbsp;&nbsp;</TT></TD>
    <TD align=3Dright><TT><B>Observed&nbsp;&nbsp;</B></TT></TD>
    <TD noWrap align=3Dright><TT><B>Mr(expt)&nbsp;&nbsp;</B></TT></TD>
    <TD noWrap align=3Dright><TT><B>Mr(calc)&nbsp;&nbsp;</B></TT></TD>
    <TD align=3Dright><TT><B>&nbsp;ppm&nbsp;&nbsp;</B></TT></TD>
    <TD align=3Dright><TT><B>Start&nbsp;</B></TT></TD>
    <TD align=3Dright><TT><B>&nbsp;</B></TT></TD>
    <TD align=3Dright><TT><B>End&nbsp;</B></TT></TD>
    <TD align=3Dright><TT><B>Miss&nbsp;</B></TT></TD>
    <TD align=3Dright><TT><B>Ions&nbsp;</B></TT></TD>
    <TD><TT><B>&nbsp;Peptide</B></TT></TD></TR>
  <TR>
    <TD align=3Dright>&nbsp;</TD>
    <TD align=3Dright><TT>774.3568&nbsp;&nbsp;</TT></TD>
    <TD align=3Dright><TT>773.3495&nbsp;&nbsp;</TT></TD>
    <TD align=3Dright><TT>773.4032&nbsp;&nbsp;</TT></TD>
    <TD noWrap align=3Dright><TT>-69.33&nbsp;</TT></TD>
    <TD align=3Dright><TT>576&nbsp;</TT></TD>
    <TD noWrap align=3Dright><TT>-&nbsp;</TT></TD>
    <TD align=3Dright><TT>582&nbsp;</TT></TD>
    <TD align=3Dright><TT>0&nbsp;&nbsp;</TT></TD>
    <TD noWrap align=3Dright><TT>---&nbsp;&nbsp;</TT></TD>
    <TD noWrap><TT>&nbsp;R.DINVASR.L</TT></TD></TR>
  <TR>
    <TD align=3Dright>&nbsp;</TD>
    <TD align=3Dright><TT>1015.5007&nbsp;&nbsp;</TT></TD>
    <TD align=3Dright><TT>1014.4934&nbsp;&nbsp;</TT></TD>
    <TD align=3Dright><TT>1014.5029&nbsp;&nbsp;</TT></TD>
    <TD noWrap align=3Dright><TT>-9.32&nbsp;</TT></TD>
    <TD align=3Dright><TT>1&nbsp;</TT></TD>
    <TD noWrap align=3Dright><TT>-&nbsp;</TT></TD>
    <TD align=3Dright><TT>8&nbsp;</TT></TD>
    <TD align=3Dright><TT>1&nbsp;&nbsp;</TT></TD>
    <TD noWrap align=3Dright><TT>---&nbsp;&nbsp;</TT></TD>
    <TD noWrap><TT>&nbsp;-.MVHETRSR.T</TT></TD></TR>
  <TR>
    <TD align=3Dright>&nbsp;</TD>
    <TD align=3Dright><TT>1015.5007&nbsp;&nbsp;</TT></TD>
    <TD align=3Dright><TT>1014.4934&nbsp;&nbsp;</TT></TD>
    <TD align=3Dright><TT>1014.5029&nbsp;&nbsp;</TT></TD>
    <TD noWrap align=3Dright><TT>-9.32&nbsp;</TT></TD>
    <TD align=3Dright><TT>1&nbsp;</TT></TD>
    <TD noWrap align=3Dright><TT>-&nbsp;</TT></TD>
    <TD align=3Dright><TT>8&nbsp;</TT></TD>
    <TD align=3Dright><TT>1&nbsp;&nbsp;</TT></TD>
    <TD noWrap align=3Dright><TT>---&nbsp;&nbsp;</TT></TD>
    <TD noWrap><TT>&nbsp;-.MVHETRSR.T</TT></TD></TR>
  <TR>
    <TD align=3Dright>&nbsp;</TD>
    <TD align=3Dright><TT>1288.5507&nbsp;&nbsp;</TT></TD>
    <TD align=3Dright><TT>1287.5434&nbsp;&nbsp;</TT></TD>
    <TD align=3Dright><TT>1287.6459&nbsp;&nbsp;</TT></TD>
    <TD noWrap align=3Dright><TT>-79.58&nbsp;</TT></TD>
    <TD align=3Dright><TT>334&nbsp;</TT></TD>
    <TD noWrap align=3Dright><TT>-&nbsp;</TT></TD>
    <TD align=3Dright><TT>344&nbsp;</TT></TD>
    <TD align=3Dright><TT>1&nbsp;&nbsp;</TT></TD>
    <TD noWrap align=3Dright><TT>---&nbsp;&nbsp;</TT></TD>
    <TD noWrap><TT>&nbsp;K.LEKDGGHIYEK.D</TT></TD></TR>
  <TR>
    <TD align=3Dright>&nbsp;</TD>
    <TD align=3Dright><TT>1288.5507&nbsp;&nbsp;</TT></TD>
    <TD align=3Dright><TT>1287.5434&nbsp;&nbsp;</TT></TD>
    <TD align=3Dright><TT>1287.6459&nbsp;&nbsp;</TT></TD>
    <TD noWrap align=3Dright><TT>-79.58&nbsp;</TT></TD>
    <TD align=3Dright><TT>334&nbsp;</TT></TD>
    <TD noWrap align=3Dright><TT>-&nbsp;</TT></TD>
    <TD align=3Dright><TT>344&nbsp;</TT></TD>
    <TD align=3Dright><TT>1&nbsp;&nbsp;</TT></TD>
    <TD noWrap align=3Dright><TT>---&nbsp;&nbsp;</TT></TD>
    <TD noWrap><TT>&nbsp;K.LEKDGGHIYEK.D</TT></TD></TR>
  <TR>
    <TD align=3Dright>&nbsp;</TD>
    <TD align=3Dright><TT>1557.6802&nbsp;&nbsp;</TT></TD>
    <TD align=3Dright><TT>1556.6729&nbsp;&nbsp;</TT></TD>
    <TD align=3Dright><TT>1556.6487&nbsp;&nbsp;</TT></TD>
    <TD noWrap align=3Dright><TT>15.6&nbsp;</TT></TD>
    <TD align=3Dright><TT>439&nbsp;</TT></TD>
    <TD noWrap align=3Dright><TT>-&nbsp;</TT></TD>
    <TD align=3Dright><TT>451&nbsp;</TT></TD>
    <TD align=3Dright><TT>0&nbsp;&nbsp;</TT></TD>
    <TD noWrap align=3Dright><TT>---&nbsp;&nbsp;</TT></TD>
    <TD noWrap><TT>&nbsp;K.MYPLDMDDGVDVR.H + 2 Oxidation =
(M)</TT></TD></TR>
  <TR>
    <TD align=3Dright>&nbsp;</TD>
    <TD align=3Dright><TT>1568.6610&nbsp;&nbsp;</TT></TD>
    <TD align=3Dright><TT>1567.6537&nbsp;&nbsp;</TT></TD>
    <TD align=3Dright><TT>1567.7803&nbsp;&nbsp;</TT></TD>
    <TD noWrap align=3Dright><TT>-80.76&nbsp;</TT></TD>
    <TD align=3Dright><TT>610&nbsp;</TT></TD>
    <TD noWrap align=3Dright><TT>-&nbsp;</TT></TD>
    <TD align=3Dright><TT>622&nbsp;</TT></TD>
    <TD align=3Dright><TT>1&nbsp;&nbsp;</TT></TD>
    <TD noWrap align=3Dright><TT>---&nbsp;&nbsp;</TT></TD>
    <TD noWrap><TT>&nbsp;R.VVEDSEDYKMILK.Y</TT></TD></TR>
  <TR>
    <TD align=3Dright>&nbsp;</TD>
    <TD align=3Dright><TT>2070.8638&nbsp;&nbsp;</TT></TD>
    <TD align=3Dright><TT>2069.8565&nbsp;&nbsp;</TT></TD>
    <TD align=3Dright><TT>2069.9980&nbsp;&nbsp;</TT></TD>
    <TD noWrap align=3Dright><TT>-68.33&nbsp;</TT></TD>
    <TD align=3Dright><TT>583&nbsp;</TT></TD>
    <TD noWrap align=3Dright><TT>-&nbsp;</TT></TD>
    <TD align=3Dright><TT>601&nbsp;</TT></TD>
    <TD align=3Dright><TT>0&nbsp;&nbsp;</TT></TD>
    <TD noWrap align=3Dright><TT>---&nbsp;&nbsp;</TT></TD>
    <TD noWrap><TT>&nbsp;R.LIGDVFGSTLDDPLSQCYK.K</TT></TD></TR>
  <TR>
    <TD align=3Dright>&nbsp;</TD>
    <TD align=3Dright><TT>2193.9543&nbsp;&nbsp;</TT></TD>
    <TD align=3Dright><TT>2192.9470&nbsp;&nbsp;</TT></TD>
    <TD align=3Dright><TT>2193.1324&nbsp;&nbsp;</TT></TD>
    <TD noWrap align=3Dright><TT>-84.55&nbsp;</TT></TD>
    <TD align=3Dright><TT>228&nbsp;</TT></TD>
    <TD noWrap align=3Dright><TT>-&nbsp;</TT></TD>
    <TD align=3Dright><TT>249&nbsp;</TT></TD>
    <TD align=3Dright><TT>1&nbsp;&nbsp;</TT></TD>
    <TD noWrap align=3Dright><TT>---&nbsp;&nbsp;</TT></TD>
    <TD noWrap><TT>&nbsp;K.HGGKVNNSVIGVTCVVASPAER.H</TT></TD></TR>
  <TR>
    <TD align=3Dright>&nbsp;</TD>
    <TD align=3Dright><TT>2193.9543&nbsp;&nbsp;</TT></TD>
    <TD align=3Dright><TT>2192.9470&nbsp;&nbsp;</TT></TD>
    <TD align=3Dright><TT>2193.1324&nbsp;&nbsp;</TT></TD>
    <TD noWrap align=3Dright><TT>-84.55&nbsp;</TT></TD>
    <TD align=3Dright><TT>228&nbsp;</TT></TD>
    <TD noWrap align=3Dright><TT>-&nbsp;</TT></TD>
    <TD align=3Dright><TT>249&nbsp;</TT></TD>
    <TD align=3Dright><TT>1&nbsp;&nbsp;</TT></TD>
    <TD noWrap align=3Dright><TT>---&nbsp;&nbsp;</TT></TD>
    <TD noWrap><TT>&nbsp;K.HGGKVNNSVIGVTCVVASPAER.H</TT></TD></TR>
  <TR>
    <TD align=3Dright>&nbsp;</TD>
    <TD align=3Dright><TT>2215.9541&nbsp;&nbsp;</TT></TD>
    <TD align=3Dright><TT>2214.9468&nbsp;&nbsp;</TT></TD>
    <TD align=3Dright><TT>2215.0514&nbsp;&nbsp;</TT></TD>
    <TD noWrap align=3Dright><TT>-47.22&nbsp;</TT></TD>
    <TD align=3Dright><TT>439&nbsp;</TT></TD>
    <TD noWrap align=3Dright><TT>-&nbsp;</TT></TD>
    <TD align=3Dright><TT>458&nbsp;</TT></TD>
    <TD align=3Dright><TT>1&nbsp;&nbsp;</TT></TD>
    <TD noWrap align=3Dright><TT>---&nbsp;&nbsp;</TT></TD>
    <TD noWrap><TT>&nbsp;K.MYPLDMDDGVDVRHGGVALR.Q</TT></TD></TR>
  <TR>
    <TD align=3Dright>&nbsp;</TD>
    <TD align=3Dright><TT>2232.9443&nbsp;&nbsp;</TT></TD>
    <TD align=3Dright><TT>2231.9370&nbsp;&nbsp;</TT></TD>
    <TD align=3Dright><TT>2232.0270&nbsp;&nbsp;</TT></TD>
    <TD noWrap align=3Dright><TT>-40.31&nbsp;</TT></TD>
    <TD align=3Dright><TT>767&nbsp;</TT></TD>
    <TD noWrap align=3Dright><TT>-&nbsp;</TT></TD>
    <TD align=3Dright><TT>786&nbsp;</TT></TD>
    <TD align=3Dright><TT>1&nbsp;&nbsp;</TT></TD>
    <TD noWrap align=3Dright><TT>---&nbsp;&nbsp;</TT></TD>
    <TD =
noWrap><TT>&nbsp;K.TTDPSEHFTWRDGVTVPCGK.L</TT></TD></TR></TBODY></TABLE>
<TABLE border=3D0 cellSpacing=3D0>
  <TBODY>
  <TR>
    <TD><TT>&nbsp;&nbsp;&nbsp;&nbsp;&nbsp;&nbsp;</TT></TD>
    <TD><TT><B>No match to: </B>842.4521, 856.4629, 870.4808, 882.3615,=20
      1037.4611, 1045.4840, 1183.5127, 1183.5127, 1321.5367, 1321.5367,=20
      1485.7480, 1560.6705, 1560.6705, 1582.6570, 1626.7284, 1626.7284,=20
      2048.8823, 2048.8823, 2210.9653, 2224.9919, 2224.9919, 2230.0923,=20
      2664.1460, 2807.1938, 2807.1938, =
3347.5786</TT></TD></TR></TBODY></TABLE><BR>
<TABLE border=3D0 cellSpacing=3D0>
  <TBODY>
  <TR>
    <TD><TT><B><A name=3DHit12>12.</A>&nbsp;&nbsp;&nbsp;</B></TT></TD>
    <TD noWrap><TT><A=20
      =
href=3D"http://zxw-pc/mascot/cgi/protein_view.pl?file=3D../data/20121225/=
F002407.dat&amp;hit=3D12"=20
      =
target=3D_blank>gi|222622987</A>&nbsp;&nbsp;&nbsp;&nbsp;<B>Mass:</B>&nbsp=
;92345&nbsp;&nbsp;&nbsp;&nbsp;<B>Score:</B>&nbsp;52&nbsp;&nbsp;&nbsp;&nbs=
p;&nbsp;<B>Expect:</B>&nbsp;13&nbsp;&nbsp;<B>Matches:</B>&nbsp;12</TT></T=
D></TR>
  <TR>
    <TD>&nbsp;</TD>
    <TD noWrap><TT>hypothetical protein OsJ_06997 [Oryza sativa Japonica =

      Group]</TT></TD></TR></TBODY></TABLE>
<TABLE border=3D0 cellSpacing=3D0 cellPadding=3D0>
  <TBODY>
  <TR>
    <TD><TT>&nbsp;&nbsp;&nbsp;&nbsp;&nbsp;&nbsp;</TT></TD>
    <TD align=3Dright><TT><B>Observed&nbsp;&nbsp;</B></TT></TD>
    <TD noWrap align=3Dright><TT><B>Mr(expt)&nbsp;&nbsp;</B></TT></TD>
    <TD noWrap align=3Dright><TT><B>Mr(calc)&nbsp;&nbsp;</B></TT></TD>
    <TD align=3Dright><TT><B>&nbsp;ppm&nbsp;&nbsp;</B></TT></TD>
    <TD align=3Dright><TT><B>Start&nbsp;</B></TT></TD>
    <TD align=3Dright><TT><B>&nbsp;</B></TT></TD>
    <TD align=3Dright><TT><B>End&nbsp;</B></TT></TD>
    <TD align=3Dright><TT><B>Miss&nbsp;</B></TT></TD>
    <TD align=3Dright><TT><B>Ions&nbsp;</B></TT></TD>
    <TD><TT><B>&nbsp;Peptide</B></TT></TD></TR>
  <TR>
    <TD align=3Dright>&nbsp;</TD>
    <TD align=3Dright><TT>774.3568&nbsp;&nbsp;</TT></TD>
    <TD align=3Dright><TT>773.3495&nbsp;&nbsp;</TT></TD>
    <TD align=3Dright><TT>773.4032&nbsp;&nbsp;</TT></TD>
    <TD noWrap align=3Dright><TT>-69.33&nbsp;</TT></TD>
    <TD align=3Dright><TT>576&nbsp;</TT></TD>
    <TD noWrap align=3Dright><TT>-&nbsp;</TT></TD>
    <TD align=3Dright><TT>582&nbsp;</TT></TD>
    <TD align=3Dright><TT>0&nbsp;&nbsp;</TT></TD>
    <TD noWrap align=3Dright><TT>---&nbsp;&nbsp;</TT></TD>
    <TD noWrap><TT>&nbsp;R.DINVASR.L</TT></TD></TR>
  <TR>
    <TD align=3Dright>&nbsp;</TD>
    <TD align=3Dright><TT>1015.5007&nbsp;&nbsp;</TT></TD>
    <TD align=3Dright><TT>1014.4934&nbsp;&nbsp;</TT></TD>
    <TD align=3Dright><TT>1014.5029&nbsp;&nbsp;</TT></TD>
    <TD noWrap align=3Dright><TT>-9.32&nbsp;</TT></TD>
    <TD align=3Dright><TT>1&nbsp;</TT></TD>
    <TD noWrap align=3Dright><TT>-&nbsp;</TT></TD>
    <TD align=3Dright><TT>8&nbsp;</TT></TD>
    <TD align=3Dright><TT>1&nbsp;&nbsp;</TT></TD>
    <TD noWrap align=3Dright><TT>---&nbsp;&nbsp;</TT></TD>
    <TD noWrap><TT>&nbsp;-.MVHETRSR.T</TT></TD></TR>
  <TR>
    <TD align=3Dright>&nbsp;</TD>
    <TD align=3Dright><TT>1015.5007&nbsp;&nbsp;</TT></TD>
    <TD align=3Dright><TT>1014.4934&nbsp;&nbsp;</TT></TD>
    <TD align=3Dright><TT>1014.5029&nbsp;&nbsp;</TT></TD>
    <TD noWrap align=3Dright><TT>-9.32&nbsp;</TT></TD>
    <TD align=3Dright><TT>1&nbsp;</TT></TD>
    <TD noWrap align=3Dright><TT>-&nbsp;</TT></TD>
    <TD align=3Dright><TT>8&nbsp;</TT></TD>
    <TD align=3Dright><TT>1&nbsp;&nbsp;</TT></TD>
    <TD noWrap align=3Dright><TT>---&nbsp;&nbsp;</TT></TD>
    <TD noWrap><TT>&nbsp;-.MVHETRSR.T</TT></TD></TR>
  <TR>
    <TD align=3Dright>&nbsp;</TD>
    <TD align=3Dright><TT>1288.5507&nbsp;&nbsp;</TT></TD>
    <TD align=3Dright><TT>1287.5434&nbsp;&nbsp;</TT></TD>
    <TD align=3Dright><TT>1287.6459&nbsp;&nbsp;</TT></TD>
    <TD noWrap align=3Dright><TT>-79.58&nbsp;</TT></TD>
    <TD align=3Dright><TT>334&nbsp;</TT></TD>
    <TD noWrap align=3Dright><TT>-&nbsp;</TT></TD>
    <TD align=3Dright><TT>344&nbsp;</TT></TD>
    <TD align=3Dright><TT>1&nbsp;&nbsp;</TT></TD>
    <TD noWrap align=3Dright><TT>---&nbsp;&nbsp;</TT></TD>
    <TD noWrap><TT>&nbsp;K.LEKDGGHIYEK.D</TT></TD></TR>
  <TR>
    <TD align=3Dright>&nbsp;</TD>
    <TD align=3Dright><TT>1288.5507&nbsp;&nbsp;</TT></TD>
    <TD align=3Dright><TT>1287.5434&nbsp;&nbsp;</TT></TD>
    <TD align=3Dright><TT>1287.6459&nbsp;&nbsp;</TT></TD>
    <TD noWrap align=3Dright><TT>-79.58&nbsp;</TT></TD>
    <TD align=3Dright><TT>334&nbsp;</TT></TD>
    <TD noWrap align=3Dright><TT>-&nbsp;</TT></TD>
    <TD align=3Dright><TT>344&nbsp;</TT></TD>
    <TD align=3Dright><TT>1&nbsp;&nbsp;</TT></TD>
    <TD noWrap align=3Dright><TT>---&nbsp;&nbsp;</TT></TD>
    <TD noWrap><TT>&nbsp;K.LEKDGGHIYEK.D</TT></TD></TR>
  <TR>
    <TD align=3Dright>&nbsp;</TD>
    <TD align=3Dright><TT>1557.6802&nbsp;&nbsp;</TT></TD>
    <TD align=3Dright><TT>1556.6729&nbsp;&nbsp;</TT></TD>
    <TD align=3Dright><TT>1556.6487&nbsp;&nbsp;</TT></TD>
    <TD noWrap align=3Dright><TT>15.6&nbsp;</TT></TD>
    <TD align=3Dright><TT>439&nbsp;</TT></TD>
    <TD noWrap align=3Dright><TT>-&nbsp;</TT></TD>
    <TD align=3Dright><TT>451&nbsp;</TT></TD>
    <TD align=3Dright><TT>0&nbsp;&nbsp;</TT></TD>
    <TD noWrap align=3Dright><TT>---&nbsp;&nbsp;</TT></TD>
    <TD noWrap><TT>&nbsp;K.MYPLDMDDGVDVR.H + 2 Oxidation =
(M)</TT></TD></TR>
  <TR>
    <TD align=3Dright>&nbsp;</TD>
    <TD align=3Dright><TT>1568.6610&nbsp;&nbsp;</TT></TD>
    <TD align=3Dright><TT>1567.6537&nbsp;&nbsp;</TT></TD>
    <TD align=3Dright><TT>1567.7803&nbsp;&nbsp;</TT></TD>
    <TD noWrap align=3Dright><TT>-80.76&nbsp;</TT></TD>
    <TD align=3Dright><TT>610&nbsp;</TT></TD>
    <TD noWrap align=3Dright><TT>-&nbsp;</TT></TD>
    <TD align=3Dright><TT>622&nbsp;</TT></TD>
    <TD align=3Dright><TT>1&nbsp;&nbsp;</TT></TD>
    <TD noWrap align=3Dright><TT>---&nbsp;&nbsp;</TT></TD>
    <TD noWrap><TT>&nbsp;R.VVEDSEDYKMILK.Y</TT></TD></TR>
  <TR>
    <TD align=3Dright>&nbsp;</TD>
    <TD align=3Dright><TT>2070.8638&nbsp;&nbsp;</TT></TD>
    <TD align=3Dright><TT>2069.8565&nbsp;&nbsp;</TT></TD>
    <TD align=3Dright><TT>2069.9980&nbsp;&nbsp;</TT></TD>
    <TD noWrap align=3Dright><TT>-68.33&nbsp;</TT></TD>
    <TD align=3Dright><TT>583&nbsp;</TT></TD>
    <TD noWrap align=3Dright><TT>-&nbsp;</TT></TD>
    <TD align=3Dright><TT>601&nbsp;</TT></TD>
    <TD align=3Dright><TT>0&nbsp;&nbsp;</TT></TD>
    <TD noWrap align=3Dright><TT>---&nbsp;&nbsp;</TT></TD>
    <TD noWrap><TT>&nbsp;R.LIGDVFGSTLDDPLSQCYK.K</TT></TD></TR>
  <TR>
    <TD align=3Dright>&nbsp;</TD>
    <TD align=3Dright><TT>2193.9543&nbsp;&nbsp;</TT></TD>
    <TD align=3Dright><TT>2192.9470&nbsp;&nbsp;</TT></TD>
    <TD align=3Dright><TT>2193.1324&nbsp;&nbsp;</TT></TD>
    <TD noWrap align=3Dright><TT>-84.55&nbsp;</TT></TD>
    <TD align=3Dright><TT>228&nbsp;</TT></TD>
    <TD noWrap align=3Dright><TT>-&nbsp;</TT></TD>
    <TD align=3Dright><TT>249&nbsp;</TT></TD>
    <TD align=3Dright><TT>1&nbsp;&nbsp;</TT></TD>
    <TD noWrap align=3Dright><TT>---&nbsp;&nbsp;</TT></TD>
    <TD noWrap><TT>&nbsp;K.HGGKVNNSVIGVTCVVASPAER.H</TT></TD></TR>
  <TR>
    <TD align=3Dright>&nbsp;</TD>
    <TD align=3Dright><TT>2193.9543&nbsp;&nbsp;</TT></TD>
    <TD align=3Dright><TT>2192.9470&nbsp;&nbsp;</TT></TD>
    <TD align=3Dright><TT>2193.1324&nbsp;&nbsp;</TT></TD>
    <TD noWrap align=3Dright><TT>-84.55&nbsp;</TT></TD>
    <TD align=3Dright><TT>228&nbsp;</TT></TD>
    <TD noWrap align=3Dright><TT>-&nbsp;</TT></TD>
    <TD align=3Dright><TT>249&nbsp;</TT></TD>
    <TD align=3Dright><TT>1&nbsp;&nbsp;</TT></TD>
    <TD noWrap align=3Dright><TT>---&nbsp;&nbsp;</TT></TD>
    <TD noWrap><TT>&nbsp;K.HGGKVNNSVIGVTCVVASPAER.H</TT></TD></TR>
  <TR>
    <TD align=3Dright>&nbsp;</TD>
    <TD align=3Dright><TT>2215.9541&nbsp;&nbsp;</TT></TD>
    <TD align=3Dright><TT>2214.9468&nbsp;&nbsp;</TT></TD>
    <TD align=3Dright><TT>2215.0514&nbsp;&nbsp;</TT></TD>
    <TD noWrap align=3Dright><TT>-47.22&nbsp;</TT></TD>
    <TD align=3Dright><TT>439&nbsp;</TT></TD>
    <TD noWrap align=3Dright><TT>-&nbsp;</TT></TD>
    <TD align=3Dright><TT>458&nbsp;</TT></TD>
    <TD align=3Dright><TT>1&nbsp;&nbsp;</TT></TD>
    <TD noWrap align=3Dright><TT>---&nbsp;&nbsp;</TT></TD>
    <TD noWrap><TT>&nbsp;K.MYPLDMDDGVDVRHGGVALR.Q</TT></TD></TR>
  <TR>
    <TD align=3Dright>&nbsp;</TD>
    <TD align=3Dright><TT>2232.9443&nbsp;&nbsp;</TT></TD>
    <TD align=3Dright><TT>2231.9370&nbsp;&nbsp;</TT></TD>
    <TD align=3Dright><TT>2232.0270&nbsp;&nbsp;</TT></TD>
    <TD noWrap align=3Dright><TT>-40.31&nbsp;</TT></TD>
    <TD align=3Dright><TT>767&nbsp;</TT></TD>
    <TD noWrap align=3Dright><TT>-&nbsp;</TT></TD>
    <TD align=3Dright><TT>786&nbsp;</TT></TD>
    <TD align=3Dright><TT>1&nbsp;&nbsp;</TT></TD>
    <TD noWrap align=3Dright><TT>---&nbsp;&nbsp;</TT></TD>
    <TD =
noWrap><TT>&nbsp;K.TTDPSEHFTWRDGVTVPCGK.L</TT></TD></TR></TBODY></TABLE>
<TABLE border=3D0 cellSpacing=3D0>
  <TBODY>
  <TR>
    <TD><TT>&nbsp;&nbsp;&nbsp;&nbsp;&nbsp;&nbsp;</TT></TD>
    <TD><TT><B>No match to: </B>842.4521, 856.4629, 870.4808, 882.3615,=20
      1037.4611, 1045.4840, 1183.5127, 1183.5127, 1321.5367, 1321.5367,=20
      1485.7480, 1560.6705, 1560.6705, 1582.6570, 1626.7284, 1626.7284,=20
      2048.8823, 2048.8823, 2210.9653, 2224.9919, 2224.9919, 2230.0923,=20
      2664.1460, 2807.1938, 2807.1938, =
3347.5786</TT></TD></TR></TBODY></TABLE><BR>
<TABLE border=3D0 cellSpacing=3D0>
  <TBODY>
  <TR>
    <TD><TT><B><A name=3DHit13>13.</A>&nbsp;&nbsp;&nbsp;</B></TT></TD>
    <TD noWrap><TT><A=20
      =
href=3D"http://zxw-pc/mascot/cgi/protein_view.pl?file=3D../data/20121225/=
F002407.dat&amp;hit=3D13"=20
      =
target=3D_blank>gi|218190884</A>&nbsp;&nbsp;&nbsp;&nbsp;<B>Mass:</B>&nbsp=
;92345&nbsp;&nbsp;&nbsp;&nbsp;<B>Score:</B>&nbsp;52&nbsp;&nbsp;&nbsp;&nbs=
p;&nbsp;<B>Expect:</B>&nbsp;13&nbsp;&nbsp;<B>Matches:</B>&nbsp;12</TT></T=
D></TR>
  <TR>
    <TD>&nbsp;</TD>
    <TD noWrap><TT>hypothetical protein OsI_07496 [Oryza sativa Indica=20
      Group]</TT></TD></TR></TBODY></TABLE>
<TABLE border=3D0 cellSpacing=3D0 cellPadding=3D0>
  <TBODY>
  <TR>
    <TD><TT>&nbsp;&nbsp;&nbsp;&nbsp;&nbsp;&nbsp;</TT></TD>
    <TD align=3Dright><TT><B>Observed&nbsp;&nbsp;</B></TT></TD>
    <TD noWrap align=3Dright><TT><B>Mr(expt)&nbsp;&nbsp;</B></TT></TD>
    <TD noWrap align=3Dright><TT><B>Mr(calc)&nbsp;&nbsp;</B></TT></TD>
    <TD align=3Dright><TT><B>&nbsp;ppm&nbsp;&nbsp;</B></TT></TD>
    <TD align=3Dright><TT><B>Start&nbsp;</B></TT></TD>
    <TD align=3Dright><TT><B>&nbsp;</B></TT></TD>
    <TD align=3Dright><TT><B>End&nbsp;</B></TT></TD>
    <TD align=3Dright><TT><B>Miss&nbsp;</B></TT></TD>
    <TD align=3Dright><TT><B>Ions&nbsp;</B></TT></TD>
    <TD><TT><B>&nbsp;Peptide</B></TT></TD></TR>
  <TR>
    <TD align=3Dright>&nbsp;</TD>
    <TD align=3Dright><TT>774.3568&nbsp;&nbsp;</TT></TD>
    <TD align=3Dright><TT>773.3495&nbsp;&nbsp;</TT></TD>
    <TD align=3Dright><TT>773.4032&nbsp;&nbsp;</TT></TD>
    <TD noWrap align=3Dright><TT>-69.33&nbsp;</TT></TD>
    <TD align=3Dright><TT>576&nbsp;</TT></TD>
    <TD noWrap align=3Dright><TT>-&nbsp;</TT></TD>
    <TD align=3Dright><TT>582&nbsp;</TT></TD>
    <TD align=3Dright><TT>0&nbsp;&nbsp;</TT></TD>
    <TD noWrap align=3Dright><TT>---&nbsp;&nbsp;</TT></TD>
    <TD noWrap><TT>&nbsp;R.DINVASR.L</TT></TD></TR>
  <TR>
    <TD align=3Dright>&nbsp;</TD>
    <TD align=3Dright><TT>1015.5007&nbsp;&nbsp;</TT></TD>
    <TD align=3Dright><TT>1014.4934&nbsp;&nbsp;</TT></TD>
    <TD align=3Dright><TT>1014.5029&nbsp;&nbsp;</TT></TD>
    <TD noWrap align=3Dright><TT>-9.32&nbsp;</TT></TD>
    <TD align=3Dright><TT>1&nbsp;</TT></TD>
    <TD noWrap align=3Dright><TT>-&nbsp;</TT></TD>
    <TD align=3Dright><TT>8&nbsp;</TT></TD>
    <TD align=3Dright><TT>1&nbsp;&nbsp;</TT></TD>
    <TD noWrap align=3Dright><TT>---&nbsp;&nbsp;</TT></TD>
    <TD noWrap><TT>&nbsp;-.MVHETRSR.T</TT></TD></TR>
  <TR>
    <TD align=3Dright>&nbsp;</TD>
    <TD align=3Dright><TT>1015.5007&nbsp;&nbsp;</TT></TD>
    <TD align=3Dright><TT>1014.4934&nbsp;&nbsp;</TT></TD>
    <TD align=3Dright><TT>1014.5029&nbsp;&nbsp;</TT></TD>
    <TD noWrap align=3Dright><TT>-9.32&nbsp;</TT></TD>
    <TD align=3Dright><TT>1&nbsp;</TT></TD>
    <TD noWrap align=3Dright><TT>-&nbsp;</TT></TD>
    <TD align=3Dright><TT>8&nbsp;</TT></TD>
    <TD align=3Dright><TT>1&nbsp;&nbsp;</TT></TD>
    <TD noWrap align=3Dright><TT>---&nbsp;&nbsp;</TT></TD>
    <TD noWrap><TT>&nbsp;-.MVHETRSR.T</TT></TD></TR>
  <TR>
    <TD align=3Dright>&nbsp;</TD>
    <TD align=3Dright><TT>1288.5507&nbsp;&nbsp;</TT></TD>
    <TD align=3Dright><TT>1287.5434&nbsp;&nbsp;</TT></TD>
    <TD align=3Dright><TT>1287.6459&nbsp;&nbsp;</TT></TD>
    <TD noWrap align=3Dright><TT>-79.58&nbsp;</TT></TD>
    <TD align=3Dright><TT>334&nbsp;</TT></TD>
    <TD noWrap align=3Dright><TT>-&nbsp;</TT></TD>
    <TD align=3Dright><TT>344&nbsp;</TT></TD>
    <TD align=3Dright><TT>1&nbsp;&nbsp;</TT></TD>
    <TD noWrap align=3Dright><TT>---&nbsp;&nbsp;</TT></TD>
    <TD noWrap><TT>&nbsp;K.LEKDGGHIYEK.D</TT></TD></TR>
  <TR>
    <TD align=3Dright>&nbsp;</TD>
    <TD align=3Dright><TT>1288.5507&nbsp;&nbsp;</TT></TD>
    <TD align=3Dright><TT>1287.5434&nbsp;&nbsp;</TT></TD>
    <TD align=3Dright><TT>1287.6459&nbsp;&nbsp;</TT></TD>
    <TD noWrap align=3Dright><TT>-79.58&nbsp;</TT></TD>
    <TD align=3Dright><TT>334&nbsp;</TT></TD>
    <TD noWrap align=3Dright><TT>-&nbsp;</TT></TD>
    <TD align=3Dright><TT>344&nbsp;</TT></TD>
    <TD align=3Dright><TT>1&nbsp;&nbsp;</TT></TD>
    <TD noWrap align=3Dright><TT>---&nbsp;&nbsp;</TT></TD>
    <TD noWrap><TT>&nbsp;K.LEKDGGHIYEK.D</TT></TD></TR>
  <TR>
    <TD align=3Dright>&nbsp;</TD>
    <TD align=3Dright><TT>1557.6802&nbsp;&nbsp;</TT></TD>
    <TD align=3Dright><TT>1556.6729&nbsp;&nbsp;</TT></TD>
    <TD align=3Dright><TT>1556.6487&nbsp;&nbsp;</TT></TD>
    <TD noWrap align=3Dright><TT>15.6&nbsp;</TT></TD>
    <TD align=3Dright><TT>439&nbsp;</TT></TD>
    <TD noWrap align=3Dright><TT>-&nbsp;</TT></TD>
    <TD align=3Dright><TT>451&nbsp;</TT></TD>
    <TD align=3Dright><TT>0&nbsp;&nbsp;</TT></TD>
    <TD noWrap align=3Dright><TT>---&nbsp;&nbsp;</TT></TD>
    <TD noWrap><TT>&nbsp;K.MYPLDMDDGVDVR.H + 2 Oxidation =
(M)</TT></TD></TR>
  <TR>
    <TD align=3Dright>&nbsp;</TD>
    <TD align=3Dright><TT>1568.6610&nbsp;&nbsp;</TT></TD>
    <TD align=3Dright><TT>1567.6537&nbsp;&nbsp;</TT></TD>
    <TD align=3Dright><TT>1567.7803&nbsp;&nbsp;</TT></TD>
    <TD noWrap align=3Dright><TT>-80.76&nbsp;</TT></TD>
    <TD align=3Dright><TT>610&nbsp;</TT></TD>
    <TD noWrap align=3Dright><TT>-&nbsp;</TT></TD>
    <TD align=3Dright><TT>622&nbsp;</TT></TD>
    <TD align=3Dright><TT>1&nbsp;&nbsp;</TT></TD>
    <TD noWrap align=3Dright><TT>---&nbsp;&nbsp;</TT></TD>
    <TD noWrap><TT>&nbsp;R.VVEDSEDYKMILK.Y</TT></TD></TR>
  <TR>
    <TD align=3Dright>&nbsp;</TD>
    <TD align=3Dright><TT>2070.8638&nbsp;&nbsp;</TT></TD>
    <TD align=3Dright><TT>2069.8565&nbsp;&nbsp;</TT></TD>
    <TD align=3Dright><TT>2069.9980&nbsp;&nbsp;</TT></TD>
    <TD noWrap align=3Dright><TT>-68.33&nbsp;</TT></TD>
    <TD align=3Dright><TT>583&nbsp;</TT></TD>
    <TD noWrap align=3Dright><TT>-&nbsp;</TT></TD>
    <TD align=3Dright><TT>601&nbsp;</TT></TD>
    <TD align=3Dright><TT>0&nbsp;&nbsp;</TT></TD>
    <TD noWrap align=3Dright><TT>---&nbsp;&nbsp;</TT></TD>
    <TD noWrap><TT>&nbsp;R.LIGDVFGSTLDDPLSQCYK.K</TT></TD></TR>
  <TR>
    <TD align=3Dright>&nbsp;</TD>
    <TD align=3Dright><TT>2193.9543&nbsp;&nbsp;</TT></TD>
    <TD align=3Dright><TT>2192.9470&nbsp;&nbsp;</TT></TD>
    <TD align=3Dright><TT>2193.1324&nbsp;&nbsp;</TT></TD>
    <TD noWrap align=3Dright><TT>-84.55&nbsp;</TT></TD>
    <TD align=3Dright><TT>228&nbsp;</TT></TD>
    <TD noWrap align=3Dright><TT>-&nbsp;</TT></TD>
    <TD align=3Dright><TT>249&nbsp;</TT></TD>
    <TD align=3Dright><TT>1&nbsp;&nbsp;</TT></TD>
    <TD noWrap align=3Dright><TT>---&nbsp;&nbsp;</TT></TD>
    <TD noWrap><TT>&nbsp;K.HGGKVNNSVIGVTCVVASPAER.H</TT></TD></TR>
  <TR>
    <TD align=3Dright>&nbsp;</TD>
    <TD align=3Dright><TT>2193.9543&nbsp;&nbsp;</TT></TD>
    <TD align=3Dright><TT>2192.9470&nbsp;&nbsp;</TT></TD>
    <TD align=3Dright><TT>2193.1324&nbsp;&nbsp;</TT></TD>
    <TD noWrap align=3Dright><TT>-84.55&nbsp;</TT></TD>
    <TD align=3Dright><TT>228&nbsp;</TT></TD>
    <TD noWrap align=3Dright><TT>-&nbsp;</TT></TD>
    <TD align=3Dright><TT>249&nbsp;</TT></TD>
    <TD align=3Dright><TT>1&nbsp;&nbsp;</TT></TD>
    <TD noWrap align=3Dright><TT>---&nbsp;&nbsp;</TT></TD>
    <TD noWrap><TT>&nbsp;K.HGGKVNNSVIGVTCVVASPAER.H</TT></TD></TR>
  <TR>
    <TD align=3Dright>&nbsp;</TD>
    <TD align=3Dright><TT>2215.9541&nbsp;&nbsp;</TT></TD>
    <TD align=3Dright><TT>2214.9468&nbsp;&nbsp;</TT></TD>
    <TD align=3Dright><TT>2215.0514&nbsp;&nbsp;</TT></TD>
    <TD noWrap align=3Dright><TT>-47.22&nbsp;</TT></TD>
    <TD align=3Dright><TT>439&nbsp;</TT></TD>
    <TD noWrap align=3Dright><TT>-&nbsp;</TT></TD>
    <TD align=3Dright><TT>458&nbsp;</TT></TD>
    <TD align=3Dright><TT>1&nbsp;&nbsp;</TT></TD>
    <TD noWrap align=3Dright><TT>---&nbsp;&nbsp;</TT></TD>
    <TD noWrap><TT>&nbsp;K.MYPLDMDDGVDVRHGGVALR.Q</TT></TD></TR>
  <TR>
    <TD align=3Dright>&nbsp;</TD>
    <TD align=3Dright><TT>2232.9443&nbsp;&nbsp;</TT></TD>
    <TD align=3Dright><TT>2231.9370&nbsp;&nbsp;</TT></TD>
    <TD align=3Dright><TT>2232.0270&nbsp;&nbsp;</TT></TD>
    <TD noWrap align=3Dright><TT>-40.31&nbsp;</TT></TD>
    <TD align=3Dright><TT>767&nbsp;</TT></TD>
    <TD noWrap align=3Dright><TT>-&nbsp;</TT></TD>
    <TD align=3Dright><TT>786&nbsp;</TT></TD>
    <TD align=3Dright><TT>1&nbsp;&nbsp;</TT></TD>
    <TD noWrap align=3Dright><TT>---&nbsp;&nbsp;</TT></TD>
    <TD =
noWrap><TT>&nbsp;K.TTDPSEHFTWRDGVTVPCGK.L</TT></TD></TR></TBODY></TABLE>
<TABLE border=3D0 cellSpacing=3D0>
  <TBODY>
  <TR>
    <TD><TT>&nbsp;&nbsp;&nbsp;&nbsp;&nbsp;&nbsp;</TT></TD>
    <TD><TT><B>No match to: </B>842.4521, 856.4629, 870.4808, 882.3615,=20
      1037.4611, 1045.4840, 1183.5127, 1183.5127, 1321.5367, 1321.5367,=20
      1485.7480, 1560.6705, 1560.6705, 1582.6570, 1626.7284, 1626.7284,=20
      2048.8823, 2048.8823, 2210.9653, 2224.9919, 2224.9919, 2230.0923,=20
      2664.1460, 2807.1938, 2807.1938, =
3347.5786</TT></TD></TR></TBODY></TABLE><BR>
<TABLE border=3D0 cellSpacing=3D0>
  <TBODY>
  <TR>
    <TD><TT><B><A name=3DHit14>14.</A>&nbsp;&nbsp;&nbsp;</B></TT></TD>
    <TD noWrap><TT><A=20
      =
href=3D"http://zxw-pc/mascot/cgi/protein_view.pl?file=3D../data/20121225/=
F002407.dat&amp;hit=3D14"=20
      =
target=3D_blank>gi|115446483</A>&nbsp;&nbsp;&nbsp;&nbsp;<B>Mass:</B>&nbsp=
;92345&nbsp;&nbsp;&nbsp;&nbsp;<B>Score:</B>&nbsp;52&nbsp;&nbsp;&nbsp;&nbs=
p;&nbsp;<B>Expect:</B>&nbsp;13&nbsp;&nbsp;<B>Matches:</B>&nbsp;12</TT></T=
D></TR>
  <TR>
    <TD>&nbsp;</TD>
    <TD noWrap><TT>Os02g0530600 [Oryza sativa Japonica=20
  Group]</TT></TD></TR></TBODY></TABLE>
<TABLE border=3D0 cellSpacing=3D0 cellPadding=3D0>
  <TBODY>
  <TR>
    <TD><TT>&nbsp;&nbsp;&nbsp;&nbsp;&nbsp;&nbsp;</TT></TD>
    <TD align=3Dright><TT><B>Observed&nbsp;&nbsp;</B></TT></TD>
    <TD noWrap align=3Dright><TT><B>Mr(expt)&nbsp;&nbsp;</B></TT></TD>
    <TD noWrap align=3Dright><TT><B>Mr(calc)&nbsp;&nbsp;</B></TT></TD>
    <TD align=3Dright><TT><B>&nbsp;ppm&nbsp;&nbsp;</B></TT></TD>
    <TD align=3Dright><TT><B>Start&nbsp;</B></TT></TD>
    <TD align=3Dright><TT><B>&nbsp;</B></TT></TD>
    <TD align=3Dright><TT><B>End&nbsp;</B></TT></TD>
    <TD align=3Dright><TT><B>Miss&nbsp;</B></TT></TD>
    <TD align=3Dright><TT><B>Ions&nbsp;</B></TT></TD>
    <TD><TT><B>&nbsp;Peptide</B></TT></TD></TR>
  <TR>
    <TD align=3Dright>&nbsp;</TD>
    <TD align=3Dright><TT>774.3568&nbsp;&nbsp;</TT></TD>
    <TD align=3Dright><TT>773.3495&nbsp;&nbsp;</TT></TD>
    <TD align=3Dright><TT>773.4032&nbsp;&nbsp;</TT></TD>
    <TD noWrap align=3Dright><TT>-69.33&nbsp;</TT></TD>
    <TD align=3Dright><TT>576&nbsp;</TT></TD>
    <TD noWrap align=3Dright><TT>-&nbsp;</TT></TD>
    <TD align=3Dright><TT>582&nbsp;</TT></TD>
    <TD align=3Dright><TT>0&nbsp;&nbsp;</TT></TD>
    <TD noWrap align=3Dright><TT>---&nbsp;&nbsp;</TT></TD>
    <TD noWrap><TT>&nbsp;R.DINVASR.L</TT></TD></TR>
  <TR>
    <TD align=3Dright>&nbsp;</TD>
    <TD align=3Dright><TT>1015.5007&nbsp;&nbsp;</TT></TD>
    <TD align=3Dright><TT>1014.4934&nbsp;&nbsp;</TT></TD>
    <TD align=3Dright><TT>1014.5029&nbsp;&nbsp;</TT></TD>
    <TD noWrap align=3Dright><TT>-9.32&nbsp;</TT></TD>
    <TD align=3Dright><TT>1&nbsp;</TT></TD>
    <TD noWrap align=3Dright><TT>-&nbsp;</TT></TD>
    <TD align=3Dright><TT>8&nbsp;</TT></TD>
    <TD align=3Dright><TT>1&nbsp;&nbsp;</TT></TD>
    <TD noWrap align=3Dright><TT>---&nbsp;&nbsp;</TT></TD>
    <TD noWrap><TT>&nbsp;-.MVHETRSR.T</TT></TD></TR>
  <TR>
    <TD align=3Dright>&nbsp;</TD>
    <TD align=3Dright><TT>1015.5007&nbsp;&nbsp;</TT></TD>
    <TD align=3Dright><TT>1014.4934&nbsp;&nbsp;</TT></TD>
    <TD align=3Dright><TT>1014.5029&nbsp;&nbsp;</TT></TD>
    <TD noWrap align=3Dright><TT>-9.32&nbsp;</TT></TD>
    <TD align=3Dright><TT>1&nbsp;</TT></TD>
    <TD noWrap align=3Dright><TT>-&nbsp;</TT></TD>
    <TD align=3Dright><TT>8&nbsp;</TT></TD>
    <TD align=3Dright><TT>1&nbsp;&nbsp;</TT></TD>
    <TD noWrap align=3Dright><TT>---&nbsp;&nbsp;</TT></TD>
    <TD noWrap><TT>&nbsp;-.MVHETRSR.T</TT></TD></TR>
  <TR>
    <TD align=3Dright>&nbsp;</TD>
    <TD align=3Dright><TT>1288.5507&nbsp;&nbsp;</TT></TD>
    <TD align=3Dright><TT>1287.5434&nbsp;&nbsp;</TT></TD>
    <TD align=3Dright><TT>1287.6459&nbsp;&nbsp;</TT></TD>
    <TD noWrap align=3Dright><TT>-79.58&nbsp;</TT></TD>
    <TD align=3Dright><TT>334&nbsp;</TT></TD>
    <TD noWrap align=3Dright><TT>-&nbsp;</TT></TD>
    <TD align=3Dright><TT>344&nbsp;</TT></TD>
    <TD align=3Dright><TT>1&nbsp;&nbsp;</TT></TD>
    <TD noWrap align=3Dright><TT>---&nbsp;&nbsp;</TT></TD>
    <TD noWrap><TT>&nbsp;K.LEKDGGHIYEK.D</TT></TD></TR>
  <TR>
    <TD align=3Dright>&nbsp;</TD>
    <TD align=3Dright><TT>1288.5507&nbsp;&nbsp;</TT></TD>
    <TD align=3Dright><TT>1287.5434&nbsp;&nbsp;</TT></TD>
    <TD align=3Dright><TT>1287.6459&nbsp;&nbsp;</TT></TD>
    <TD noWrap align=3Dright><TT>-79.58&nbsp;</TT></TD>
    <TD align=3Dright><TT>334&nbsp;</TT></TD>
    <TD noWrap align=3Dright><TT>-&nbsp;</TT></TD>
    <TD align=3Dright><TT>344&nbsp;</TT></TD>
    <TD align=3Dright><TT>1&nbsp;&nbsp;</TT></TD>
    <TD noWrap align=3Dright><TT>---&nbsp;&nbsp;</TT></TD>
    <TD noWrap><TT>&nbsp;K.LEKDGGHIYEK.D</TT></TD></TR>
  <TR>
    <TD align=3Dright>&nbsp;</TD>
    <TD align=3Dright><TT>1557.6802&nbsp;&nbsp;</TT></TD>
    <TD align=3Dright><TT>1556.6729&nbsp;&nbsp;</TT></TD>
    <TD align=3Dright><TT>1556.6487&nbsp;&nbsp;</TT></TD>
    <TD noWrap align=3Dright><TT>15.6&nbsp;</TT></TD>
    <TD align=3Dright><TT>439&nbsp;</TT></TD>
    <TD noWrap align=3Dright><TT>-&nbsp;</TT></TD>
    <TD align=3Dright><TT>451&nbsp;</TT></TD>
    <TD align=3Dright><TT>0&nbsp;&nbsp;</TT></TD>
    <TD noWrap align=3Dright><TT>---&nbsp;&nbsp;</TT></TD>
    <TD noWrap><TT>&nbsp;K.MYPLDMDDGVDVR.H + 2 Oxidation =
(M)</TT></TD></TR>
  <TR>
    <TD align=3Dright>&nbsp;</TD>
    <TD align=3Dright><TT>1568.6610&nbsp;&nbsp;</TT></TD>
    <TD align=3Dright><TT>1567.6537&nbsp;&nbsp;</TT></TD>
    <TD align=3Dright><TT>1567.7803&nbsp;&nbsp;</TT></TD>
    <TD noWrap align=3Dright><TT>-80.76&nbsp;</TT></TD>
    <TD align=3Dright><TT>610&nbsp;</TT></TD>
    <TD noWrap align=3Dright><TT>-&nbsp;</TT></TD>
    <TD align=3Dright><TT>622&nbsp;</TT></TD>
    <TD align=3Dright><TT>1&nbsp;&nbsp;</TT></TD>
    <TD noWrap align=3Dright><TT>---&nbsp;&nbsp;</TT></TD>
    <TD noWrap><TT>&nbsp;R.VVEDSEDYKMILK.Y</TT></TD></TR>
  <TR>
    <TD align=3Dright>&nbsp;</TD>
    <TD align=3Dright><TT>2070.8638&nbsp;&nbsp;</TT></TD>
    <TD align=3Dright><TT>2069.8565&nbsp;&nbsp;</TT></TD>
    <TD align=3Dright><TT>2069.9980&nbsp;&nbsp;</TT></TD>
    <TD noWrap align=3Dright><TT>-68.33&nbsp;</TT></TD>
    <TD align=3Dright><TT>583&nbsp;</TT></TD>
    <TD noWrap align=3Dright><TT>-&nbsp;</TT></TD>
    <TD align=3Dright><TT>601&nbsp;</TT></TD>
    <TD align=3Dright><TT>0&nbsp;&nbsp;</TT></TD>
    <TD noWrap align=3Dright><TT>---&nbsp;&nbsp;</TT></TD>
    <TD noWrap><TT>&nbsp;R.LIGDVFGSTLDDPLSQCYK.K</TT></TD></TR>
  <TR>
    <TD align=3Dright>&nbsp;</TD>
    <TD align=3Dright><TT>2193.9543&nbsp;&nbsp;</TT></TD>
    <TD align=3Dright><TT>2192.9470&nbsp;&nbsp;</TT></TD>
    <TD align=3Dright><TT>2193.1324&nbsp;&nbsp;</TT></TD>
    <TD noWrap align=3Dright><TT>-84.55&nbsp;</TT></TD>
    <TD align=3Dright><TT>228&nbsp;</TT></TD>
    <TD noWrap align=3Dright><TT>-&nbsp;</TT></TD>
    <TD align=3Dright><TT>249&nbsp;</TT></TD>
    <TD align=3Dright><TT>1&nbsp;&nbsp;</TT></TD>
    <TD noWrap align=3Dright><TT>---&nbsp;&nbsp;</TT></TD>
    <TD noWrap><TT>&nbsp;K.HGGKVNNSVIGVTCVVASPAER.H</TT></TD></TR>
  <TR>
    <TD align=3Dright>&nbsp;</TD>
    <TD align=3Dright><TT>2193.9543&nbsp;&nbsp;</TT></TD>
    <TD align=3Dright><TT>2192.9470&nbsp;&nbsp;</TT></TD>
    <TD align=3Dright><TT>2193.1324&nbsp;&nbsp;</TT></TD>
    <TD noWrap align=3Dright><TT>-84.55&nbsp;</TT></TD>
    <TD align=3Dright><TT>228&nbsp;</TT></TD>
    <TD noWrap align=3Dright><TT>-&nbsp;</TT></TD>
    <TD align=3Dright><TT>249&nbsp;</TT></TD>
    <TD align=3Dright><TT>1&nbsp;&nbsp;</TT></TD>
    <TD noWrap align=3Dright><TT>---&nbsp;&nbsp;</TT></TD>
    <TD noWrap><TT>&nbsp;K.HGGKVNNSVIGVTCVVASPAER.H</TT></TD></TR>
  <TR>
    <TD align=3Dright>&nbsp;</TD>
    <TD align=3Dright><TT>2215.9541&nbsp;&nbsp;</TT></TD>
    <TD align=3Dright><TT>2214.9468&nbsp;&nbsp;</TT></TD>
    <TD align=3Dright><TT>2215.0514&nbsp;&nbsp;</TT></TD>
    <TD noWrap align=3Dright><TT>-47.22&nbsp;</TT></TD>
    <TD align=3Dright><TT>439&nbsp;</TT></TD>
    <TD noWrap align=3Dright><TT>-&nbsp;</TT></TD>
    <TD align=3Dright><TT>458&nbsp;</TT></TD>
    <TD align=3Dright><TT>1&nbsp;&nbsp;</TT></TD>
    <TD noWrap align=3Dright><TT>---&nbsp;&nbsp;</TT></TD>
    <TD noWrap><TT>&nbsp;K.MYPLDMDDGVDVRHGGVALR.Q</TT></TD></TR>
  <TR>
    <TD align=3Dright>&nbsp;</TD>
    <TD align=3Dright><TT>2232.9443&nbsp;&nbsp;</TT></TD>
    <TD align=3Dright><TT>2231.9370&nbsp;&nbsp;</TT></TD>
    <TD align=3Dright><TT>2232.0270&nbsp;&nbsp;</TT></TD>
    <TD noWrap align=3Dright><TT>-40.31&nbsp;</TT></TD>
    <TD align=3Dright><TT>767&nbsp;</TT></TD>
    <TD noWrap align=3Dright><TT>-&nbsp;</TT></TD>
    <TD align=3Dright><TT>786&nbsp;</TT></TD>
    <TD align=3Dright><TT>1&nbsp;&nbsp;</TT></TD>
    <TD noWrap align=3Dright><TT>---&nbsp;&nbsp;</TT></TD>
    <TD =
noWrap><TT>&nbsp;K.TTDPSEHFTWRDGVTVPCGK.L</TT></TD></TR></TBODY></TABLE>
<TABLE border=3D0 cellSpacing=3D0>
  <TBODY>
  <TR>
    <TD><TT>&nbsp;&nbsp;&nbsp;&nbsp;&nbsp;&nbsp;</TT></TD>
    <TD><TT><B>No match to: </B>842.4521, 856.4629, 870.4808, 882.3615,=20
      1037.4611, 1045.4840, 1183.5127, 1183.5127, 1321.5367, 1321.5367,=20
      1485.7480, 1560.6705, 1560.6705, 1582.6570, 1626.7284, 1626.7284,=20
      2048.8823, 2048.8823, 2210.9653, 2224.9919, 2224.9919, 2230.0923,=20
      2664.1460, 2807.1938, 2807.1938, =
3347.5786</TT></TD></TR></TBODY></TABLE><BR>
<TABLE border=3D0 cellSpacing=3D0>
  <TBODY>
  <TR>
    <TD><TT><B><A name=3DHit15>15.</A>&nbsp;&nbsp;&nbsp;</B></TT></TD>
    <TD noWrap><TT><A=20
      =
href=3D"http://zxw-pc/mascot/cgi/protein_view.pl?file=3D../data/20121225/=
F002407.dat&amp;hit=3D15"=20
      =
target=3D_blank>gi|113536552</A>&nbsp;&nbsp;&nbsp;&nbsp;<B>Mass:</B>&nbsp=
;92345&nbsp;&nbsp;&nbsp;&nbsp;<B>Score:</B>&nbsp;52&nbsp;&nbsp;&nbsp;&nbs=
p;&nbsp;<B>Expect:</B>&nbsp;13&nbsp;&nbsp;<B>Matches:</B>&nbsp;12</TT></T=
D></TR>
  <TR>
    <TD>&nbsp;</TD>
    <TD noWrap><TT>Os02g0530600 [Oryza sativa Japonica=20
  Group]</TT></TD></TR></TBODY></TABLE>
<TABLE border=3D0 cellSpacing=3D0 cellPadding=3D0>
  <TBODY>
  <TR>
    <TD><TT>&nbsp;&nbsp;&nbsp;&nbsp;&nbsp;&nbsp;</TT></TD>
    <TD align=3Dright><TT><B>Observed&nbsp;&nbsp;</B></TT></TD>
    <TD noWrap align=3Dright><TT><B>Mr(expt)&nbsp;&nbsp;</B></TT></TD>
    <TD noWrap align=3Dright><TT><B>Mr(calc)&nbsp;&nbsp;</B></TT></TD>
    <TD align=3Dright><TT><B>&nbsp;ppm&nbsp;&nbsp;</B></TT></TD>
    <TD align=3Dright><TT><B>Start&nbsp;</B></TT></TD>
    <TD align=3Dright><TT><B>&nbsp;</B></TT></TD>
    <TD align=3Dright><TT><B>End&nbsp;</B></TT></TD>
    <TD align=3Dright><TT><B>Miss&nbsp;</B></TT></TD>
    <TD align=3Dright><TT><B>Ions&nbsp;</B></TT></TD>
    <TD><TT><B>&nbsp;Peptide</B></TT></TD></TR>
  <TR>
    <TD align=3Dright>&nbsp;</TD>
    <TD align=3Dright><TT>774.3568&nbsp;&nbsp;</TT></TD>
    <TD align=3Dright><TT>773.3495&nbsp;&nbsp;</TT></TD>
    <TD align=3Dright><TT>773.4032&nbsp;&nbsp;</TT></TD>
    <TD noWrap align=3Dright><TT>-69.33&nbsp;</TT></TD>
    <TD align=3Dright><TT>576&nbsp;</TT></TD>
    <TD noWrap align=3Dright><TT>-&nbsp;</TT></TD>
    <TD align=3Dright><TT>582&nbsp;</TT></TD>
    <TD align=3Dright><TT>0&nbsp;&nbsp;</TT></TD>
    <TD noWrap align=3Dright><TT>---&nbsp;&nbsp;</TT></TD>
    <TD noWrap><TT>&nbsp;R.DINVASR.L</TT></TD></TR>
  <TR>
    <TD align=3Dright>&nbsp;</TD>
    <TD align=3Dright><TT>1015.5007&nbsp;&nbsp;</TT></TD>
    <TD align=3Dright><TT>1014.4934&nbsp;&nbsp;</TT></TD>
    <TD align=3Dright><TT>1014.5029&nbsp;&nbsp;</TT></TD>
    <TD noWrap align=3Dright><TT>-9.32&nbsp;</TT></TD>
    <TD align=3Dright><TT>1&nbsp;</TT></TD>
    <TD noWrap align=3Dright><TT>-&nbsp;</TT></TD>
    <TD align=3Dright><TT>8&nbsp;</TT></TD>
    <TD align=3Dright><TT>1&nbsp;&nbsp;</TT></TD>
    <TD noWrap align=3Dright><TT>---&nbsp;&nbsp;</TT></TD>
    <TD noWrap><TT>&nbsp;-.MVHETRSR.T</TT></TD></TR>
  <TR>
    <TD align=3Dright>&nbsp;</TD>
    <TD align=3Dright><TT>1015.5007&nbsp;&nbsp;</TT></TD>
    <TD align=3Dright><TT>1014.4934&nbsp;&nbsp;</TT></TD>
    <TD align=3Dright><TT>1014.5029&nbsp;&nbsp;</TT></TD>
    <TD noWrap align=3Dright><TT>-9.32&nbsp;</TT></TD>
    <TD align=3Dright><TT>1&nbsp;</TT></TD>
    <TD noWrap align=3Dright><TT>-&nbsp;</TT></TD>
    <TD align=3Dright><TT>8&nbsp;</TT></TD>
    <TD align=3Dright><TT>1&nbsp;&nbsp;</TT></TD>
    <TD noWrap align=3Dright><TT>---&nbsp;&nbsp;</TT></TD>
    <TD noWrap><TT>&nbsp;-.MVHETRSR.T</TT></TD></TR>
  <TR>
    <TD align=3Dright>&nbsp;</TD>
    <TD align=3Dright><TT>1288.5507&nbsp;&nbsp;</TT></TD>
    <TD align=3Dright><TT>1287.5434&nbsp;&nbsp;</TT></TD>
    <TD align=3Dright><TT>1287.6459&nbsp;&nbsp;</TT></TD>
    <TD noWrap align=3Dright><TT>-79.58&nbsp;</TT></TD>
    <TD align=3Dright><TT>334&nbsp;</TT></TD>
    <TD noWrap align=3Dright><TT>-&nbsp;</TT></TD>
    <TD align=3Dright><TT>344&nbsp;</TT></TD>
    <TD align=3Dright><TT>1&nbsp;&nbsp;</TT></TD>
    <TD noWrap align=3Dright><TT>---&nbsp;&nbsp;</TT></TD>
    <TD noWrap><TT>&nbsp;K.LEKDGGHIYEK.D</TT></TD></TR>
  <TR>
    <TD align=3Dright>&nbsp;</TD>
    <TD align=3Dright><TT>1288.5507&nbsp;&nbsp;</TT></TD>
    <TD align=3Dright><TT>1287.5434&nbsp;&nbsp;</TT></TD>
    <TD align=3Dright><TT>1287.6459&nbsp;&nbsp;</TT></TD>
    <TD noWrap align=3Dright><TT>-79.58&nbsp;</TT></TD>
    <TD align=3Dright><TT>334&nbsp;</TT></TD>
    <TD noWrap align=3Dright><TT>-&nbsp;</TT></TD>
    <TD align=3Dright><TT>344&nbsp;</TT></TD>
    <TD align=3Dright><TT>1&nbsp;&nbsp;</TT></TD>
    <TD noWrap align=3Dright><TT>---&nbsp;&nbsp;</TT></TD>
    <TD noWrap><TT>&nbsp;K.LEKDGGHIYEK.D</TT></TD></TR>
  <TR>
    <TD align=3Dright>&nbsp;</TD>
    <TD align=3Dright><TT>1557.6802&nbsp;&nbsp;</TT></TD>
    <TD align=3Dright><TT>1556.6729&nbsp;&nbsp;</TT></TD>
    <TD align=3Dright><TT>1556.6487&nbsp;&nbsp;</TT></TD>
    <TD noWrap align=3Dright><TT>15.6&nbsp;</TT></TD>
    <TD align=3Dright><TT>439&nbsp;</TT></TD>
    <TD noWrap align=3Dright><TT>-&nbsp;</TT></TD>
    <TD align=3Dright><TT>451&nbsp;</TT></TD>
    <TD align=3Dright><TT>0&nbsp;&nbsp;</TT></TD>
    <TD noWrap align=3Dright><TT>---&nbsp;&nbsp;</TT></TD>
    <TD noWrap><TT>&nbsp;K.MYPLDMDDGVDVR.H + 2 Oxidation =
(M)</TT></TD></TR>
  <TR>
    <TD align=3Dright>&nbsp;</TD>
    <TD align=3Dright><TT>1568.6610&nbsp;&nbsp;</TT></TD>
    <TD align=3Dright><TT>1567.6537&nbsp;&nbsp;</TT></TD>
    <TD align=3Dright><TT>1567.7803&nbsp;&nbsp;</TT></TD>
    <TD noWrap align=3Dright><TT>-80.76&nbsp;</TT></TD>
    <TD align=3Dright><TT>610&nbsp;</TT></TD>
    <TD noWrap align=3Dright><TT>-&nbsp;</TT></TD>
    <TD align=3Dright><TT>622&nbsp;</TT></TD>
    <TD align=3Dright><TT>1&nbsp;&nbsp;</TT></TD>
    <TD noWrap align=3Dright><TT>---&nbsp;&nbsp;</TT></TD>
    <TD noWrap><TT>&nbsp;R.VVEDSEDYKMILK.Y</TT></TD></TR>
  <TR>
    <TD align=3Dright>&nbsp;</TD>
    <TD align=3Dright><TT>2070.8638&nbsp;&nbsp;</TT></TD>
    <TD align=3Dright><TT>2069.8565&nbsp;&nbsp;</TT></TD>
    <TD align=3Dright><TT>2069.9980&nbsp;&nbsp;</TT></TD>
    <TD noWrap align=3Dright><TT>-68.33&nbsp;</TT></TD>
    <TD align=3Dright><TT>583&nbsp;</TT></TD>
    <TD noWrap align=3Dright><TT>-&nbsp;</TT></TD>
    <TD align=3Dright><TT>601&nbsp;</TT></TD>
    <TD align=3Dright><TT>0&nbsp;&nbsp;</TT></TD>
    <TD noWrap align=3Dright><TT>---&nbsp;&nbsp;</TT></TD>
    <TD noWrap><TT>&nbsp;R.LIGDVFGSTLDDPLSQCYK.K</TT></TD></TR>
  <TR>
    <TD align=3Dright>&nbsp;</TD>
    <TD align=3Dright><TT>2193.9543&nbsp;&nbsp;</TT></TD>
    <TD align=3Dright><TT>2192.9470&nbsp;&nbsp;</TT></TD>
    <TD align=3Dright><TT>2193.1324&nbsp;&nbsp;</TT></TD>
    <TD noWrap align=3Dright><TT>-84.55&nbsp;</TT></TD>
    <TD align=3Dright><TT>228&nbsp;</TT></TD>
    <TD noWrap align=3Dright><TT>-&nbsp;</TT></TD>
    <TD align=3Dright><TT>249&nbsp;</TT></TD>
    <TD align=3Dright><TT>1&nbsp;&nbsp;</TT></TD>
    <TD noWrap align=3Dright><TT>---&nbsp;&nbsp;</TT></TD>
    <TD noWrap><TT>&nbsp;K.HGGKVNNSVIGVTCVVASPAER.H</TT></TD></TR>
  <TR>
    <TD align=3Dright>&nbsp;</TD>
    <TD align=3Dright><TT>2193.9543&nbsp;&nbsp;</TT></TD>
    <TD align=3Dright><TT>2192.9470&nbsp;&nbsp;</TT></TD>
    <TD align=3Dright><TT>2193.1324&nbsp;&nbsp;</TT></TD>
    <TD noWrap align=3Dright><TT>-84.55&nbsp;</TT></TD>
    <TD align=3Dright><TT>228&nbsp;</TT></TD>
    <TD noWrap align=3Dright><TT>-&nbsp;</TT></TD>
    <TD align=3Dright><TT>249&nbsp;</TT></TD>
    <TD align=3Dright><TT>1&nbsp;&nbsp;</TT></TD>
    <TD noWrap align=3Dright><TT>---&nbsp;&nbsp;</TT></TD>
    <TD noWrap><TT>&nbsp;K.HGGKVNNSVIGVTCVVASPAER.H</TT></TD></TR>
  <TR>
    <TD align=3Dright>&nbsp;</TD>
    <TD align=3Dright><TT>2215.9541&nbsp;&nbsp;</TT></TD>
    <TD align=3Dright><TT>2214.9468&nbsp;&nbsp;</TT></TD>
    <TD align=3Dright><TT>2215.0514&nbsp;&nbsp;</TT></TD>
    <TD noWrap align=3Dright><TT>-47.22&nbsp;</TT></TD>
    <TD align=3Dright><TT>439&nbsp;</TT></TD>
    <TD noWrap align=3Dright><TT>-&nbsp;</TT></TD>
    <TD align=3Dright><TT>458&nbsp;</TT></TD>
    <TD align=3Dright><TT>1&nbsp;&nbsp;</TT></TD>
    <TD noWrap align=3Dright><TT>---&nbsp;&nbsp;</TT></TD>
    <TD noWrap><TT>&nbsp;K.MYPLDMDDGVDVRHGGVALR.Q</TT></TD></TR>
  <TR>
    <TD align=3Dright>&nbsp;</TD>
    <TD align=3Dright><TT>2232.9443&nbsp;&nbsp;</TT></TD>
    <TD align=3Dright><TT>2231.9370&nbsp;&nbsp;</TT></TD>
    <TD align=3Dright><TT>2232.0270&nbsp;&nbsp;</TT></TD>
    <TD noWrap align=3Dright><TT>-40.31&nbsp;</TT></TD>
    <TD align=3Dright><TT>767&nbsp;</TT></TD>
    <TD noWrap align=3Dright><TT>-&nbsp;</TT></TD>
    <TD align=3Dright><TT>786&nbsp;</TT></TD>
    <TD align=3Dright><TT>1&nbsp;&nbsp;</TT></TD>
    <TD noWrap align=3Dright><TT>---&nbsp;&nbsp;</TT></TD>
    <TD =
noWrap><TT>&nbsp;K.TTDPSEHFTWRDGVTVPCGK.L</TT></TD></TR></TBODY></TABLE>
<TABLE border=3D0 cellSpacing=3D0>
  <TBODY>
  <TR>
    <TD><TT>&nbsp;&nbsp;&nbsp;&nbsp;&nbsp;&nbsp;</TT></TD>
    <TD><TT><B>No match to: </B>842.4521, 856.4629, 870.4808, 882.3615,=20
      1037.4611, 1045.4840, 1183.5127, 1183.5127, 1321.5367, 1321.5367,=20
      1485.7480, 1560.6705, 1560.6705, 1582.6570, 1626.7284, 1626.7284,=20
      2048.8823, 2048.8823, 2210.9653, 2224.9919, 2224.9919, 2230.0923,=20
      2664.1460, 2807.1938, 2807.1938, =
3347.5786</TT></TD></TR></TBODY></TABLE><BR>
<TABLE border=3D0 cellSpacing=3D0>
  <TBODY>
  <TR>
    <TD><TT><B><A name=3DHit16>16.</A>&nbsp;&nbsp;&nbsp;</B></TT></TD>
    <TD noWrap><TT><A=20
      =
href=3D"http://zxw-pc/mascot/cgi/protein_view.pl?file=3D../data/20121225/=
F002407.dat&amp;hit=3D16"=20
      =
target=3D_blank>gi|215734946</A>&nbsp;&nbsp;&nbsp;&nbsp;<B>Mass:</B>&nbsp=
;92345&nbsp;&nbsp;&nbsp;&nbsp;<B>Score:</B>&nbsp;52&nbsp;&nbsp;&nbsp;&nbs=
p;&nbsp;<B>Expect:</B>&nbsp;13&nbsp;&nbsp;<B>Matches:</B>&nbsp;12</TT></T=
D></TR>
  <TR>
    <TD>&nbsp;</TD>
    <TD noWrap><TT>unnamed protein product [Oryza sativa Japonica=20
    Group]</TT></TD></TR></TBODY></TABLE>
<TABLE border=3D0 cellSpacing=3D0 cellPadding=3D0>
  <TBODY>
  <TR>
    <TD><TT>&nbsp;&nbsp;&nbsp;&nbsp;&nbsp;&nbsp;</TT></TD>
    <TD align=3Dright><TT><B>Observed&nbsp;&nbsp;</B></TT></TD>
    <TD noWrap align=3Dright><TT><B>Mr(expt)&nbsp;&nbsp;</B></TT></TD>
    <TD noWrap align=3Dright><TT><B>Mr(calc)&nbsp;&nbsp;</B></TT></TD>
    <TD align=3Dright><TT><B>&nbsp;ppm&nbsp;&nbsp;</B></TT></TD>
    <TD align=3Dright><TT><B>Start&nbsp;</B></TT></TD>
    <TD align=3Dright><TT><B>&nbsp;</B></TT></TD>
    <TD align=3Dright><TT><B>End&nbsp;</B></TT></TD>
    <TD align=3Dright><TT><B>Miss&nbsp;</B></TT></TD>
    <TD align=3Dright><TT><B>Ions&nbsp;</B></TT></TD>
    <TD><TT><B>&nbsp;Peptide</B></TT></TD></TR>
  <TR>
    <TD align=3Dright>&nbsp;</TD>
    <TD align=3Dright><TT>774.3568&nbsp;&nbsp;</TT></TD>
    <TD align=3Dright><TT>773.3495&nbsp;&nbsp;</TT></TD>
    <TD align=3Dright><TT>773.4032&nbsp;&nbsp;</TT></TD>
    <TD noWrap align=3Dright><TT>-69.33&nbsp;</TT></TD>
    <TD align=3Dright><TT>576&nbsp;</TT></TD>
    <TD noWrap align=3Dright><TT>-&nbsp;</TT></TD>
    <TD align=3Dright><TT>582&nbsp;</TT></TD>
    <TD align=3Dright><TT>0&nbsp;&nbsp;</TT></TD>
    <TD noWrap align=3Dright><TT>---&nbsp;&nbsp;</TT></TD>
    <TD noWrap><TT>&nbsp;R.DINVASR.L</TT></TD></TR>
  <TR>
    <TD align=3Dright>&nbsp;</TD>
    <TD align=3Dright><TT>1015.5007&nbsp;&nbsp;</TT></TD>
    <TD align=3Dright><TT>1014.4934&nbsp;&nbsp;</TT></TD>
    <TD align=3Dright><TT>1014.5029&nbsp;&nbsp;</TT></TD>
    <TD noWrap align=3Dright><TT>-9.32&nbsp;</TT></TD>
    <TD align=3Dright><TT>1&nbsp;</TT></TD>
    <TD noWrap align=3Dright><TT>-&nbsp;</TT></TD>
    <TD align=3Dright><TT>8&nbsp;</TT></TD>
    <TD align=3Dright><TT>1&nbsp;&nbsp;</TT></TD>
    <TD noWrap align=3Dright><TT>---&nbsp;&nbsp;</TT></TD>
    <TD noWrap><TT>&nbsp;-.MVHETRSR.T</TT></TD></TR>
  <TR>
    <TD align=3Dright>&nbsp;</TD>
    <TD align=3Dright><TT>1015.5007&nbsp;&nbsp;</TT></TD>
    <TD align=3Dright><TT>1014.4934&nbsp;&nbsp;</TT></TD>
    <TD align=3Dright><TT>1014.5029&nbsp;&nbsp;</TT></TD>
    <TD noWrap align=3Dright><TT>-9.32&nbsp;</TT></TD>
    <TD align=3Dright><TT>1&nbsp;</TT></TD>
    <TD noWrap align=3Dright><TT>-&nbsp;</TT></TD>
    <TD align=3Dright><TT>8&nbsp;</TT></TD>
    <TD align=3Dright><TT>1&nbsp;&nbsp;</TT></TD>
    <TD noWrap align=3Dright><TT>---&nbsp;&nbsp;</TT></TD>
    <TD noWrap><TT>&nbsp;-.MVHETRSR.T</TT></TD></TR>
  <TR>
    <TD align=3Dright>&nbsp;</TD>
    <TD align=3Dright><TT>1288.5507&nbsp;&nbsp;</TT></TD>
    <TD align=3Dright><TT>1287.5434&nbsp;&nbsp;</TT></TD>
    <TD align=3Dright><TT>1287.6459&nbsp;&nbsp;</TT></TD>
    <TD noWrap align=3Dright><TT>-79.58&nbsp;</TT></TD>
    <TD align=3Dright><TT>334&nbsp;</TT></TD>
    <TD noWrap align=3Dright><TT>-&nbsp;</TT></TD>
    <TD align=3Dright><TT>344&nbsp;</TT></TD>
    <TD align=3Dright><TT>1&nbsp;&nbsp;</TT></TD>
    <TD noWrap align=3Dright><TT>---&nbsp;&nbsp;</TT></TD>
    <TD noWrap><TT>&nbsp;K.LEKDGGHIYEK.D</TT></TD></TR>
  <TR>
    <TD align=3Dright>&nbsp;</TD>
    <TD align=3Dright><TT>1288.5507&nbsp;&nbsp;</TT></TD>
    <TD align=3Dright><TT>1287.5434&nbsp;&nbsp;</TT></TD>
    <TD align=3Dright><TT>1287.6459&nbsp;&nbsp;</TT></TD>
    <TD noWrap align=3Dright><TT>-79.58&nbsp;</TT></TD>
    <TD align=3Dright><TT>334&nbsp;</TT></TD>
    <TD noWrap align=3Dright><TT>-&nbsp;</TT></TD>
    <TD align=3Dright><TT>344&nbsp;</TT></TD>
    <TD align=3Dright><TT>1&nbsp;&nbsp;</TT></TD>
    <TD noWrap align=3Dright><TT>---&nbsp;&nbsp;</TT></TD>
    <TD noWrap><TT>&nbsp;K.LEKDGGHIYEK.D</TT></TD></TR>
  <TR>
    <TD align=3Dright>&nbsp;</TD>
    <TD align=3Dright><TT>1557.6802&nbsp;&nbsp;</TT></TD>
    <TD align=3Dright><TT>1556.6729&nbsp;&nbsp;</TT></TD>
    <TD align=3Dright><TT>1556.6487&nbsp;&nbsp;</TT></TD>
    <TD noWrap align=3Dright><TT>15.6&nbsp;</TT></TD>
    <TD align=3Dright><TT>439&nbsp;</TT></TD>
    <TD noWrap align=3Dright><TT>-&nbsp;</TT></TD>
    <TD align=3Dright><TT>451&nbsp;</TT></TD>
    <TD align=3Dright><TT>0&nbsp;&nbsp;</TT></TD>
    <TD noWrap align=3Dright><TT>---&nbsp;&nbsp;</TT></TD>
    <TD noWrap><TT>&nbsp;K.MYPLDMDDGVDVR.H + 2 Oxidation =
(M)</TT></TD></TR>
  <TR>
    <TD align=3Dright>&nbsp;</TD>
    <TD align=3Dright><TT>1568.6610&nbsp;&nbsp;</TT></TD>
    <TD align=3Dright><TT>1567.6537&nbsp;&nbsp;</TT></TD>
    <TD align=3Dright><TT>1567.7803&nbsp;&nbsp;</TT></TD>
    <TD noWrap align=3Dright><TT>-80.76&nbsp;</TT></TD>
    <TD align=3Dright><TT>610&nbsp;</TT></TD>
    <TD noWrap align=3Dright><TT>-&nbsp;</TT></TD>
    <TD align=3Dright><TT>622&nbsp;</TT></TD>
    <TD align=3Dright><TT>1&nbsp;&nbsp;</TT></TD>
    <TD noWrap align=3Dright><TT>---&nbsp;&nbsp;</TT></TD>
    <TD noWrap><TT>&nbsp;R.VVEDSEDYKMILK.Y</TT></TD></TR>
  <TR>
    <TD align=3Dright>&nbsp;</TD>
    <TD align=3Dright><TT>2070.8638&nbsp;&nbsp;</TT></TD>
    <TD align=3Dright><TT>2069.8565&nbsp;&nbsp;</TT></TD>
    <TD align=3Dright><TT>2069.9980&nbsp;&nbsp;</TT></TD>
    <TD noWrap align=3Dright><TT>-68.33&nbsp;</TT></TD>
    <TD align=3Dright><TT>583&nbsp;</TT></TD>
    <TD noWrap align=3Dright><TT>-&nbsp;</TT></TD>
    <TD align=3Dright><TT>601&nbsp;</TT></TD>
    <TD align=3Dright><TT>0&nbsp;&nbsp;</TT></TD>
    <TD noWrap align=3Dright><TT>---&nbsp;&nbsp;</TT></TD>
    <TD noWrap><TT>&nbsp;R.LIGDVFGSTLDDPLSQCYK.K</TT></TD></TR>
  <TR>
    <TD align=3Dright>&nbsp;</TD>
    <TD align=3Dright><TT>2193.9543&nbsp;&nbsp;</TT></TD>
    <TD align=3Dright><TT>2192.9470&nbsp;&nbsp;</TT></TD>
    <TD align=3Dright><TT>2193.1324&nbsp;&nbsp;</TT></TD>
    <TD noWrap align=3Dright><TT>-84.55&nbsp;</TT></TD>
    <TD align=3Dright><TT>228&nbsp;</TT></TD>
    <TD noWrap align=3Dright><TT>-&nbsp;</TT></TD>
    <TD align=3Dright><TT>249&nbsp;</TT></TD>
    <TD align=3Dright><TT>1&nbsp;&nbsp;</TT></TD>
    <TD noWrap align=3Dright><TT>---&nbsp;&nbsp;</TT></TD>
    <TD noWrap><TT>&nbsp;K.HGGKVNNSVIGVTCVVASPAER.H</TT></TD></TR>
  <TR>
    <TD align=3Dright>&nbsp;</TD>
    <TD align=3Dright><TT>2193.9543&nbsp;&nbsp;</TT></TD>
    <TD align=3Dright><TT>2192.9470&nbsp;&nbsp;</TT></TD>
    <TD align=3Dright><TT>2193.1324&nbsp;&nbsp;</TT></TD>
    <TD noWrap align=3Dright><TT>-84.55&nbsp;</TT></TD>
    <TD align=3Dright><TT>228&nbsp;</TT></TD>
    <TD noWrap align=3Dright><TT>-&nbsp;</TT></TD>
    <TD align=3Dright><TT>249&nbsp;</TT></TD>
    <TD align=3Dright><TT>1&nbsp;&nbsp;</TT></TD>
    <TD noWrap align=3Dright><TT>---&nbsp;&nbsp;</TT></TD>
    <TD noWrap><TT>&nbsp;K.HGGKVNNSVIGVTCVVASPAER.H</TT></TD></TR>
  <TR>
    <TD align=3Dright>&nbsp;</TD>
    <TD align=3Dright><TT>2215.9541&nbsp;&nbsp;</TT></TD>
    <TD align=3Dright><TT>2214.9468&nbsp;&nbsp;</TT></TD>
    <TD align=3Dright><TT>2215.0514&nbsp;&nbsp;</TT></TD>
    <TD noWrap align=3Dright><TT>-47.22&nbsp;</TT></TD>
    <TD align=3Dright><TT>439&nbsp;</TT></TD>
    <TD noWrap align=3Dright><TT>-&nbsp;</TT></TD>
    <TD align=3Dright><TT>458&nbsp;</TT></TD>
    <TD align=3Dright><TT>1&nbsp;&nbsp;</TT></TD>
    <TD noWrap align=3Dright><TT>---&nbsp;&nbsp;</TT></TD>
    <TD noWrap><TT>&nbsp;K.MYPLDMDDGVDVRHGGVALR.Q</TT></TD></TR>
  <TR>
    <TD align=3Dright>&nbsp;</TD>
    <TD align=3Dright><TT>2232.9443&nbsp;&nbsp;</TT></TD>
    <TD align=3Dright><TT>2231.9370&nbsp;&nbsp;</TT></TD>
    <TD align=3Dright><TT>2232.0270&nbsp;&nbsp;</TT></TD>
    <TD noWrap align=3Dright><TT>-40.31&nbsp;</TT></TD>
    <TD align=3Dright><TT>767&nbsp;</TT></TD>
    <TD noWrap align=3Dright><TT>-&nbsp;</TT></TD>
    <TD align=3Dright><TT>786&nbsp;</TT></TD>
    <TD align=3Dright><TT>1&nbsp;&nbsp;</TT></TD>
    <TD noWrap align=3Dright><TT>---&nbsp;&nbsp;</TT></TD>
    <TD =
noWrap><TT>&nbsp;K.TTDPSEHFTWRDGVTVPCGK.L</TT></TD></TR></TBODY></TABLE>
<TABLE border=3D0 cellSpacing=3D0>
  <TBODY>
  <TR>
    <TD><TT>&nbsp;&nbsp;&nbsp;&nbsp;&nbsp;&nbsp;</TT></TD>
    <TD><TT><B>No match to: </B>842.4521, 856.4629, 870.4808, 882.3615,=20
      1037.4611, 1045.4840, 1183.5127, 1183.5127, 1321.5367, 1321.5367,=20
      1485.7480, 1560.6705, 1560.6705, 1582.6570, 1626.7284, 1626.7284,=20
      2048.8823, 2048.8823, 2210.9653, 2224.9919, 2224.9919, 2230.0923,=20
      2664.1460, 2807.1938, 2807.1938, =
3347.5786</TT></TD></TR></TBODY></TABLE><BR>
<TABLE border=3D0 cellSpacing=3D0>
  <TBODY>
  <TR>
    <TD><TT><B><A name=3DHit17>17.</A>&nbsp;&nbsp;&nbsp;</B></TT></TD>
    <TD noWrap><TT><A=20
      =
href=3D"http://zxw-pc/mascot/cgi/protein_view.pl?file=3D../data/20121225/=
F002407.dat&amp;hit=3D17"=20
      =
target=3D_blank>gi|159486827</A>&nbsp;&nbsp;&nbsp;&nbsp;<B>Mass:</B>&nbsp=
;151588&nbsp;&nbsp;&nbsp;<B>Score:</B>&nbsp;51&nbsp;&nbsp;&nbsp;&nbsp;&nb=
sp;<B>Expect:</B>&nbsp;15&nbsp;&nbsp;<B>Matches:</B>&nbsp;7</TT></TD></TR=
>
  <TR>
    <TD>&nbsp;</TD>
    <TD noWrap><TT>predicted protein [Chlamydomonas=20
  reinhardtii]</TT></TD></TR></TBODY></TABLE>
<TABLE border=3D0 cellSpacing=3D0 cellPadding=3D0>
  <TBODY>
  <TR>
    <TD><TT>&nbsp;&nbsp;&nbsp;&nbsp;&nbsp;&nbsp;</TT></TD>
    <TD align=3Dright><TT><B>Observed&nbsp;&nbsp;</B></TT></TD>
    <TD noWrap align=3Dright><TT><B>Mr(expt)&nbsp;&nbsp;</B></TT></TD>
    <TD noWrap align=3Dright><TT><B>Mr(calc)&nbsp;&nbsp;</B></TT></TD>
    <TD align=3Dright><TT><B>&nbsp;ppm&nbsp;&nbsp;</B></TT></TD>
    <TD align=3Dright><TT><B>Start&nbsp;</B></TT></TD>
    <TD align=3Dright><TT><B>&nbsp;</B></TT></TD>
    <TD align=3Dright><TT><B>End&nbsp;</B></TT></TD>
    <TD align=3Dright><TT><B>Miss&nbsp;</B></TT></TD>
    <TD align=3Dright><TT><B>Ions&nbsp;</B></TT></TD>
    <TD><TT><B>&nbsp;Peptide</B></TT></TD></TR>
  <TR>
    <TD align=3Dright>&nbsp;</TD>
    <TD align=3Dright><TT>882.3615&nbsp;&nbsp;</TT></TD>
    <TD align=3Dright><TT>881.3542&nbsp;&nbsp;</TT></TD>
    <TD align=3Dright><TT>881.4317&nbsp;&nbsp;</TT></TD>
    <TD noWrap align=3Dright><TT>-87.89&nbsp;</TT></TD>
    <TD align=3Dright><TT>139&nbsp;</TT></TD>
    <TD noWrap align=3Dright><TT>-&nbsp;</TT></TD>
    <TD align=3Dright><TT>146&nbsp;</TT></TD>
    <TD align=3Dright><TT>0&nbsp;&nbsp;</TT></TD>
    <TD noWrap align=3Dright><TT>---&nbsp;&nbsp;</TT></TD>
    <TD noWrap><TT>&nbsp;R.TMPVSGFK.Y + Oxidation (M)</TT></TD></TR>
  <TR>
    <TD align=3Dright>&nbsp;</TD>
    <TD align=3Dright><TT>1015.5007&nbsp;&nbsp;</TT></TD>
    <TD align=3Dright><TT>1014.4934&nbsp;&nbsp;</TT></TD>
    <TD align=3Dright><TT>1014.5319&nbsp;&nbsp;</TT></TD>
    <TD noWrap align=3Dright><TT>-37.90&nbsp;</TT></TD>
    <TD align=3Dright><TT>548&nbsp;</TT></TD>
    <TD noWrap align=3Dright><TT>-&nbsp;</TT></TD>
    <TD align=3Dright><TT>558&nbsp;</TT></TD>
    <TD align=3Dright><TT>1&nbsp;&nbsp;</TT></TD>
    <TD noWrap align=3Dright><TT>---&nbsp;&nbsp;</TT></TD>
    <TD noWrap><TT>&nbsp;R.GLAGGSRAGNR.A</TT></TD></TR>
  <TR>
    <TD align=3Dright>&nbsp;</TD>
    <TD align=3Dright><TT>1015.5007&nbsp;&nbsp;</TT></TD>
    <TD align=3Dright><TT>1014.4934&nbsp;&nbsp;</TT></TD>
    <TD align=3Dright><TT>1014.5319&nbsp;&nbsp;</TT></TD>
    <TD noWrap align=3Dright><TT>-37.90&nbsp;</TT></TD>
    <TD align=3Dright><TT>548&nbsp;</TT></TD>
    <TD noWrap align=3Dright><TT>-&nbsp;</TT></TD>
    <TD align=3Dright><TT>558&nbsp;</TT></TD>
    <TD align=3Dright><TT>1&nbsp;&nbsp;</TT></TD>
    <TD noWrap align=3Dright><TT>32&nbsp;&nbsp;</TT></TD>
    <TD noWrap><TT>&nbsp;R.GLAGGSRAGNR.A</TT></TD></TR>
  <TR>
    <TD align=3Dright>&nbsp;</TD>
    <TD align=3Dright><TT>2193.9543&nbsp;&nbsp;</TT></TD>
    <TD align=3Dright><TT>2192.9470&nbsp;&nbsp;</TT></TD>
    <TD align=3Dright><TT>2193.0426&nbsp;&nbsp;</TT></TD>
    <TD noWrap align=3Dright><TT>-43.56&nbsp;</TT></TD>
    <TD align=3Dright><TT>858&nbsp;</TT></TD>
    <TD noWrap align=3Dright><TT>-&nbsp;</TT></TD>
    <TD align=3Dright><TT>877&nbsp;</TT></TD>
    <TD align=3Dright><TT>0&nbsp;&nbsp;</TT></TD>
    <TD noWrap align=3Dright><TT>---&nbsp;&nbsp;</TT></TD>
    <TD noWrap><TT>&nbsp;R.GAIFFAHEGLQQFQDAGMAR.L</TT></TD></TR>
  <TR>
    <TD align=3Dright>&nbsp;</TD>
    <TD align=3Dright><TT>2193.9543&nbsp;&nbsp;</TT></TD>
    <TD align=3Dright><TT>2192.9470&nbsp;&nbsp;</TT></TD>
    <TD align=3Dright><TT>2193.1517&nbsp;&nbsp;</TT></TD>
    <TD noWrap align=3Dright><TT>-93.32&nbsp;</TT></TD>
    <TD align=3Dright><TT>490&nbsp;</TT></TD>
    <TD noWrap align=3Dright><TT>-&nbsp;</TT></TD>
    <TD align=3Dright><TT>508&nbsp;</TT></TD>
    <TD align=3Dright><TT>1&nbsp;&nbsp;</TT></TD>
    <TD noWrap align=3Dright><TT>---&nbsp;&nbsp;</TT></TD>
    <TD noWrap><TT>&nbsp;K.YLVMHNVRLYGAGLPYTAR.D</TT></TD></TR>
  <TR>
    <TD align=3Dright>&nbsp;</TD>
    <TD align=3Dright><TT>2230.0923&nbsp;&nbsp;</TT></TD>
    <TD align=3Dright><TT>2229.0850&nbsp;&nbsp;</TT></TD>
    <TD align=3Dright><TT>2228.8984&nbsp;&nbsp;</TT></TD>
    <TD noWrap align=3Dright><TT>83.7&nbsp;</TT></TD>
    <TD align=3Dright><TT>571&nbsp;</TT></TD>
    <TD noWrap align=3Dright><TT>-&nbsp;</TT></TD>
    <TD align=3Dright><TT>594&nbsp;</TT></TD>
    <TD align=3Dright><TT>0&nbsp;&nbsp;</TT></TD>
    <TD noWrap align=3Dright><TT>---&nbsp;&nbsp;</TT></TD>
    <TD noWrap><TT>&nbsp;K.QEAAAGSGLSCAAGSGGEAMDMDK.E + Oxidation=20
  (M)</TT></TD></TR>
  <TR>
    <TD align=3Dright>&nbsp;</TD>
    <TD align=3Dright><TT>2232.9443&nbsp;&nbsp;</TT></TD>
    <TD align=3Dright><TT>2231.9370&nbsp;&nbsp;</TT></TD>
    <TD align=3Dright><TT>2231.9326&nbsp;&nbsp;</TT></TD>
    <TD noWrap align=3Dright><TT>1.99&nbsp;</TT></TD>
    <TD align=3Dright><TT>1165&nbsp;</TT></TD>
    <TD noWrap align=3Dright><TT>-&nbsp;</TT></TD>
    <TD align=3Dright><TT>1182&nbsp;</TT></TD>
    <TD align=3Dright><TT>0&nbsp;&nbsp;</TT></TD>
    <TD noWrap align=3Dright><TT>---&nbsp;&nbsp;</TT></TD>
    <TD noWrap><TT>&nbsp;K.QQNYYMAMTSIGDAWMFK.I + 3 Oxidation=20
  (M)</TT></TD></TR></TBODY></TABLE>
<TABLE border=3D0 cellSpacing=3D0>
  <TBODY>
  <TR>
    <TD><TT>&nbsp;&nbsp;&nbsp;&nbsp;&nbsp;&nbsp;</TT></TD>
    <TD><TT><B>No match to: </B>774.3568, 842.4521, 856.4629, 870.4808,=20
      1037.4611, 1045.4840, 1183.5127, 1183.5127, 1288.5507, 1288.5507,=20
      1321.5367, 1321.5367, 1485.7480, 1557.6802, 1560.6705, 1560.6705,=20
      1568.6610, 1582.6570, 1626.7284, 1626.7284, 2048.8823, 2048.8823,=20
      2070.8638, 2210.9653, 2215.9541, 2224.9919, 2224.9919, 2664.1460,=20
      2807.1938, 2807.1938, 3347.5786</TT></TD></TR></TBODY></TABLE><BR>
<TABLE border=3D0 cellSpacing=3D0>
  <TBODY>
  <TR>
    <TD><TT><B><A name=3DHit18>18.</A>&nbsp;&nbsp;&nbsp;</B></TT></TD>
    <TD noWrap><TT><A=20
      =
href=3D"http://zxw-pc/mascot/cgi/protein_view.pl?file=3D../data/20121225/=
F002407.dat&amp;hit=3D18"=20
      =
target=3D_blank>gi|158271620</A>&nbsp;&nbsp;&nbsp;&nbsp;<B>Mass:</B>&nbsp=
;151588&nbsp;&nbsp;&nbsp;<B>Score:</B>&nbsp;51&nbsp;&nbsp;&nbsp;&nbsp;&nb=
sp;<B>Expect:</B>&nbsp;15&nbsp;&nbsp;<B>Matches:</B>&nbsp;7</TT></TD></TR=
>
  <TR>
    <TD>&nbsp;</TD>
    <TD noWrap><TT>predicted protein [Chlamydomonas=20
  reinhardtii]</TT></TD></TR></TBODY></TABLE>
<TABLE border=3D0 cellSpacing=3D0 cellPadding=3D0>
  <TBODY>
  <TR>
    <TD><TT>&nbsp;&nbsp;&nbsp;&nbsp;&nbsp;&nbsp;</TT></TD>
    <TD align=3Dright><TT><B>Observed&nbsp;&nbsp;</B></TT></TD>
    <TD noWrap align=3Dright><TT><B>Mr(expt)&nbsp;&nbsp;</B></TT></TD>
    <TD noWrap align=3Dright><TT><B>Mr(calc)&nbsp;&nbsp;</B></TT></TD>
    <TD align=3Dright><TT><B>&nbsp;ppm&nbsp;&nbsp;</B></TT></TD>
    <TD align=3Dright><TT><B>Start&nbsp;</B></TT></TD>
    <TD align=3Dright><TT><B>&nbsp;</B></TT></TD>
    <TD align=3Dright><TT><B>End&nbsp;</B></TT></TD>
    <TD align=3Dright><TT><B>Miss&nbsp;</B></TT></TD>
    <TD align=3Dright><TT><B>Ions&nbsp;</B></TT></TD>
    <TD><TT><B>&nbsp;Peptide</B></TT></TD></TR>
  <TR>
    <TD align=3Dright>&nbsp;</TD>
    <TD align=3Dright><TT>882.3615&nbsp;&nbsp;</TT></TD>
    <TD align=3Dright><TT>881.3542&nbsp;&nbsp;</TT></TD>
    <TD align=3Dright><TT>881.4317&nbsp;&nbsp;</TT></TD>
    <TD noWrap align=3Dright><TT>-87.89&nbsp;</TT></TD>
    <TD align=3Dright><TT>139&nbsp;</TT></TD>
    <TD noWrap align=3Dright><TT>-&nbsp;</TT></TD>
    <TD align=3Dright><TT>146&nbsp;</TT></TD>
    <TD align=3Dright><TT>0&nbsp;&nbsp;</TT></TD>
    <TD noWrap align=3Dright><TT>---&nbsp;&nbsp;</TT></TD>
    <TD noWrap><TT>&nbsp;R.TMPVSGFK.Y + Oxidation (M)</TT></TD></TR>
  <TR>
    <TD align=3Dright>&nbsp;</TD>
    <TD align=3Dright><TT>1015.5007&nbsp;&nbsp;</TT></TD>
    <TD align=3Dright><TT>1014.4934&nbsp;&nbsp;</TT></TD>
    <TD align=3Dright><TT>1014.5319&nbsp;&nbsp;</TT></TD>
    <TD noWrap align=3Dright><TT>-37.90&nbsp;</TT></TD>
    <TD align=3Dright><TT>548&nbsp;</TT></TD>
    <TD noWrap align=3Dright><TT>-&nbsp;</TT></TD>
    <TD align=3Dright><TT>558&nbsp;</TT></TD>
    <TD align=3Dright><TT>1&nbsp;&nbsp;</TT></TD>
    <TD noWrap align=3Dright><TT>---&nbsp;&nbsp;</TT></TD>
    <TD noWrap><TT>&nbsp;R.GLAGGSRAGNR.A</TT></TD></TR>
  <TR>
    <TD align=3Dright>&nbsp;</TD>
    <TD align=3Dright><TT>1015.5007&nbsp;&nbsp;</TT></TD>
    <TD align=3Dright><TT>1014.4934&nbsp;&nbsp;</TT></TD>
    <TD align=3Dright><TT>1014.5319&nbsp;&nbsp;</TT></TD>
    <TD noWrap align=3Dright><TT>-37.90&nbsp;</TT></TD>
    <TD align=3Dright><TT>548&nbsp;</TT></TD>
    <TD noWrap align=3Dright><TT>-&nbsp;</TT></TD>
    <TD align=3Dright><TT>558&nbsp;</TT></TD>
    <TD align=3Dright><TT>1&nbsp;&nbsp;</TT></TD>
    <TD noWrap align=3Dright><TT>32&nbsp;&nbsp;</TT></TD>
    <TD noWrap><TT>&nbsp;R.GLAGGSRAGNR.A</TT></TD></TR>
  <TR>
    <TD align=3Dright>&nbsp;</TD>
    <TD align=3Dright><TT>2193.9543&nbsp;&nbsp;</TT></TD>
    <TD align=3Dright><TT>2192.9470&nbsp;&nbsp;</TT></TD>
    <TD align=3Dright><TT>2193.0426&nbsp;&nbsp;</TT></TD>
    <TD noWrap align=3Dright><TT>-43.56&nbsp;</TT></TD>
    <TD align=3Dright><TT>858&nbsp;</TT></TD>
    <TD noWrap align=3Dright><TT>-&nbsp;</TT></TD>
    <TD align=3Dright><TT>877&nbsp;</TT></TD>
    <TD align=3Dright><TT>0&nbsp;&nbsp;</TT></TD>
    <TD noWrap align=3Dright><TT>---&nbsp;&nbsp;</TT></TD>
    <TD noWrap><TT>&nbsp;R.GAIFFAHEGLQQFQDAGMAR.L</TT></TD></TR>
  <TR>
    <TD align=3Dright>&nbsp;</TD>
    <TD align=3Dright><TT>2193.9543&nbsp;&nbsp;</TT></TD>
    <TD align=3Dright><TT>2192.9470&nbsp;&nbsp;</TT></TD>
    <TD align=3Dright><TT>2193.1517&nbsp;&nbsp;</TT></TD>
    <TD noWrap align=3Dright><TT>-93.32&nbsp;</TT></TD>
    <TD align=3Dright><TT>490&nbsp;</TT></TD>
    <TD noWrap align=3Dright><TT>-&nbsp;</TT></TD>
    <TD align=3Dright><TT>508&nbsp;</TT></TD>
    <TD align=3Dright><TT>1&nbsp;&nbsp;</TT></TD>
    <TD noWrap align=3Dright><TT>---&nbsp;&nbsp;</TT></TD>
    <TD noWrap><TT>&nbsp;K.YLVMHNVRLYGAGLPYTAR.D</TT></TD></TR>
  <TR>
    <TD align=3Dright>&nbsp;</TD>
    <TD align=3Dright><TT>2230.0923&nbsp;&nbsp;</TT></TD>
    <TD align=3Dright><TT>2229.0850&nbsp;&nbsp;</TT></TD>
    <TD align=3Dright><TT>2228.8984&nbsp;&nbsp;</TT></TD>
    <TD noWrap align=3Dright><TT>83.7&nbsp;</TT></TD>
    <TD align=3Dright><TT>571&nbsp;</TT></TD>
    <TD noWrap align=3Dright><TT>-&nbsp;</TT></TD>
    <TD align=3Dright><TT>594&nbsp;</TT></TD>
    <TD align=3Dright><TT>0&nbsp;&nbsp;</TT></TD>
    <TD noWrap align=3Dright><TT>---&nbsp;&nbsp;</TT></TD>
    <TD noWrap><TT>&nbsp;K.QEAAAGSGLSCAAGSGGEAMDMDK.E + Oxidation=20
  (M)</TT></TD></TR>
  <TR>
    <TD align=3Dright>&nbsp;</TD>
    <TD align=3Dright><TT>2232.9443&nbsp;&nbsp;</TT></TD>
    <TD align=3Dright><TT>2231.9370&nbsp;&nbsp;</TT></TD>
    <TD align=3Dright><TT>2231.9326&nbsp;&nbsp;</TT></TD>
    <TD noWrap align=3Dright><TT>1.99&nbsp;</TT></TD>
    <TD align=3Dright><TT>1165&nbsp;</TT></TD>
    <TD noWrap align=3Dright><TT>-&nbsp;</TT></TD>
    <TD align=3Dright><TT>1182&nbsp;</TT></TD>
    <TD align=3Dright><TT>0&nbsp;&nbsp;</TT></TD>
    <TD noWrap align=3Dright><TT>---&nbsp;&nbsp;</TT></TD>
    <TD noWrap><TT>&nbsp;K.QQNYYMAMTSIGDAWMFK.I + 3 Oxidation=20
  (M)</TT></TD></TR></TBODY></TABLE>
<TABLE border=3D0 cellSpacing=3D0>
  <TBODY>
  <TR>
    <TD><TT>&nbsp;&nbsp;&nbsp;&nbsp;&nbsp;&nbsp;</TT></TD>
    <TD><TT><B>No match to: </B>774.3568, 842.4521, 856.4629, 870.4808,=20
      1037.4611, 1045.4840, 1183.5127, 1183.5127, 1288.5507, 1288.5507,=20
      1321.5367, 1321.5367, 1485.7480, 1557.6802, 1560.6705, 1560.6705,=20
      1568.6610, 1582.6570, 1626.7284, 1626.7284, 2048.8823, 2048.8823,=20
      2070.8638, 2210.9653, 2215.9541, 2224.9919, 2224.9919, 2664.1460,=20
      2807.1938, 2807.1938, 3347.5786</TT></TD></TR></TBODY></TABLE><BR>
<TABLE border=3D0 cellSpacing=3D0>
  <TBODY>
  <TR>
    <TD><TT><B><A name=3DHit19>19.</A>&nbsp;&nbsp;&nbsp;</B></TT></TD>
    <TD noWrap><TT><A=20
      =
href=3D"http://zxw-pc/mascot/cgi/protein_view.pl?file=3D../data/20121225/=
F002407.dat&amp;hit=3D19"=20
      =
target=3D_blank>gi|49388337</A>&nbsp;&nbsp;&nbsp;&nbsp;<B>Mass:</B>&nbsp;=
81888&nbsp;&nbsp;&nbsp;&nbsp;<B>Score:</B>&nbsp;49&nbsp;&nbsp;&nbsp;&nbsp=
;&nbsp;<B>Expect:</B>&nbsp;22&nbsp;&nbsp;<B>Matches:</B>&nbsp;10</TT></TD=
></TR>
  <TR>
    <TD>&nbsp;</TD>
    <TD noWrap><TT>putative seed maturation protein [Oryza sativa =
Japonica=20
      Group]</TT></TD></TR></TBODY></TABLE>
<TABLE border=3D0 cellSpacing=3D0 cellPadding=3D0>
  <TBODY>
  <TR>
    <TD><TT>&nbsp;&nbsp;&nbsp;&nbsp;&nbsp;&nbsp;</TT></TD>
    <TD align=3Dright><TT><B>Observed&nbsp;&nbsp;</B></TT></TD>
    <TD noWrap align=3Dright><TT><B>Mr(expt)&nbsp;&nbsp;</B></TT></TD>
    <TD noWrap align=3Dright><TT><B>Mr(calc)&nbsp;&nbsp;</B></TT></TD>
    <TD align=3Dright><TT><B>&nbsp;ppm&nbsp;&nbsp;</B></TT></TD>
    <TD align=3Dright><TT><B>Start&nbsp;</B></TT></TD>
    <TD align=3Dright><TT><B>&nbsp;</B></TT></TD>
    <TD align=3Dright><TT><B>End&nbsp;</B></TT></TD>
    <TD align=3Dright><TT><B>Miss&nbsp;</B></TT></TD>
    <TD align=3Dright><TT><B>Ions&nbsp;</B></TT></TD>
    <TD><TT><B>&nbsp;Peptide</B></TT></TD></TR>
  <TR>
    <TD align=3Dright>&nbsp;</TD>
    <TD align=3Dright><TT>774.3568&nbsp;&nbsp;</TT></TD>
    <TD align=3Dright><TT>773.3495&nbsp;&nbsp;</TT></TD>
    <TD align=3Dright><TT>773.4032&nbsp;&nbsp;</TT></TD>
    <TD noWrap align=3Dright><TT>-69.33&nbsp;</TT></TD>
    <TD align=3Dright><TT>482&nbsp;</TT></TD>
    <TD noWrap align=3Dright><TT>-&nbsp;</TT></TD>
    <TD align=3Dright><TT>488&nbsp;</TT></TD>
    <TD align=3Dright><TT>0&nbsp;&nbsp;</TT></TD>
    <TD noWrap align=3Dright><TT>---&nbsp;&nbsp;</TT></TD>
    <TD noWrap><TT>&nbsp;R.DINVASR.L</TT></TD></TR>
  <TR>
    <TD align=3Dright>&nbsp;</TD>
    <TD align=3Dright><TT>1288.5507&nbsp;&nbsp;</TT></TD>
    <TD align=3Dright><TT>1287.5434&nbsp;&nbsp;</TT></TD>
    <TD align=3Dright><TT>1287.6459&nbsp;&nbsp;</TT></TD>
    <TD noWrap align=3Dright><TT>-79.58&nbsp;</TT></TD>
    <TD align=3Dright><TT>240&nbsp;</TT></TD>
    <TD noWrap align=3Dright><TT>-&nbsp;</TT></TD>
    <TD align=3Dright><TT>250&nbsp;</TT></TD>
    <TD align=3Dright><TT>1&nbsp;&nbsp;</TT></TD>
    <TD noWrap align=3Dright><TT>---&nbsp;&nbsp;</TT></TD>
    <TD noWrap><TT>&nbsp;K.LEKDGGHIYEK.D</TT></TD></TR>
  <TR>
    <TD align=3Dright>&nbsp;</TD>
    <TD align=3Dright><TT>1288.5507&nbsp;&nbsp;</TT></TD>
    <TD align=3Dright><TT>1287.5434&nbsp;&nbsp;</TT></TD>
    <TD align=3Dright><TT>1287.6459&nbsp;&nbsp;</TT></TD>
    <TD noWrap align=3Dright><TT>-79.58&nbsp;</TT></TD>
    <TD align=3Dright><TT>240&nbsp;</TT></TD>
    <TD noWrap align=3Dright><TT>-&nbsp;</TT></TD>
    <TD align=3Dright><TT>250&nbsp;</TT></TD>
    <TD align=3Dright><TT>1&nbsp;&nbsp;</TT></TD>
    <TD noWrap align=3Dright><TT>---&nbsp;&nbsp;</TT></TD>
    <TD noWrap><TT>&nbsp;K.LEKDGGHIYEK.D</TT></TD></TR>
  <TR>
    <TD align=3Dright>&nbsp;</TD>
    <TD align=3Dright><TT>1557.6802&nbsp;&nbsp;</TT></TD>
    <TD align=3Dright><TT>1556.6729&nbsp;&nbsp;</TT></TD>
    <TD align=3Dright><TT>1556.6487&nbsp;&nbsp;</TT></TD>
    <TD noWrap align=3Dright><TT>15.6&nbsp;</TT></TD>
    <TD align=3Dright><TT>345&nbsp;</TT></TD>
    <TD noWrap align=3Dright><TT>-&nbsp;</TT></TD>
    <TD align=3Dright><TT>357&nbsp;</TT></TD>
    <TD align=3Dright><TT>0&nbsp;&nbsp;</TT></TD>
    <TD noWrap align=3Dright><TT>---&nbsp;&nbsp;</TT></TD>
    <TD noWrap><TT>&nbsp;K.MYPLDMDDGVDVR.H + 2 Oxidation =
(M)</TT></TD></TR>
  <TR>
    <TD align=3Dright>&nbsp;</TD>
    <TD align=3Dright><TT>1568.6610&nbsp;&nbsp;</TT></TD>
    <TD align=3Dright><TT>1567.6537&nbsp;&nbsp;</TT></TD>
    <TD align=3Dright><TT>1567.7803&nbsp;&nbsp;</TT></TD>
    <TD noWrap align=3Dright><TT>-80.76&nbsp;</TT></TD>
    <TD align=3Dright><TT>516&nbsp;</TT></TD>
    <TD noWrap align=3Dright><TT>-&nbsp;</TT></TD>
    <TD align=3Dright><TT>528&nbsp;</TT></TD>
    <TD align=3Dright><TT>1&nbsp;&nbsp;</TT></TD>
    <TD noWrap align=3Dright><TT>---&nbsp;&nbsp;</TT></TD>
    <TD noWrap><TT>&nbsp;R.VVEDSEDYKMILK.Y</TT></TD></TR>
  <TR>
    <TD align=3Dright>&nbsp;</TD>
    <TD align=3Dright><TT>2070.8638&nbsp;&nbsp;</TT></TD>
    <TD align=3Dright><TT>2069.8565&nbsp;&nbsp;</TT></TD>
    <TD align=3Dright><TT>2069.9980&nbsp;&nbsp;</TT></TD>
    <TD noWrap align=3Dright><TT>-68.33&nbsp;</TT></TD>
    <TD align=3Dright><TT>489&nbsp;</TT></TD>
    <TD noWrap align=3Dright><TT>-&nbsp;</TT></TD>
    <TD align=3Dright><TT>507&nbsp;</TT></TD>
    <TD align=3Dright><TT>0&nbsp;&nbsp;</TT></TD>
    <TD noWrap align=3Dright><TT>---&nbsp;&nbsp;</TT></TD>
    <TD noWrap><TT>&nbsp;R.LIGDVFGSTLDDPLSQCYK.K</TT></TD></TR>
  <TR>
    <TD align=3Dright>&nbsp;</TD>
    <TD align=3Dright><TT>2193.9543&nbsp;&nbsp;</TT></TD>
    <TD align=3Dright><TT>2192.9470&nbsp;&nbsp;</TT></TD>
    <TD align=3Dright><TT>2193.1324&nbsp;&nbsp;</TT></TD>
    <TD noWrap align=3Dright><TT>-84.55&nbsp;</TT></TD>
    <TD align=3Dright><TT>134&nbsp;</TT></TD>
    <TD noWrap align=3Dright><TT>-&nbsp;</TT></TD>
    <TD align=3Dright><TT>155&nbsp;</TT></TD>
    <TD align=3Dright><TT>1&nbsp;&nbsp;</TT></TD>
    <TD noWrap align=3Dright><TT>---&nbsp;&nbsp;</TT></TD>
    <TD noWrap><TT>&nbsp;K.HGGKVNNSVIGVTCVVASPAER.H</TT></TD></TR>
  <TR>
    <TD align=3Dright>&nbsp;</TD>
    <TD align=3Dright><TT>2193.9543&nbsp;&nbsp;</TT></TD>
    <TD align=3Dright><TT>2192.9470&nbsp;&nbsp;</TT></TD>
    <TD align=3Dright><TT>2193.1324&nbsp;&nbsp;</TT></TD>
    <TD noWrap align=3Dright><TT>-84.55&nbsp;</TT></TD>
    <TD align=3Dright><TT>134&nbsp;</TT></TD>
    <TD noWrap align=3Dright><TT>-&nbsp;</TT></TD>
    <TD align=3Dright><TT>155&nbsp;</TT></TD>
    <TD align=3Dright><TT>1&nbsp;&nbsp;</TT></TD>
    <TD noWrap align=3Dright><TT>---&nbsp;&nbsp;</TT></TD>
    <TD noWrap><TT>&nbsp;K.HGGKVNNSVIGVTCVVASPAER.H</TT></TD></TR>
  <TR>
    <TD align=3Dright>&nbsp;</TD>
    <TD align=3Dright><TT>2215.9541&nbsp;&nbsp;</TT></TD>
    <TD align=3Dright><TT>2214.9468&nbsp;&nbsp;</TT></TD>
    <TD align=3Dright><TT>2215.0514&nbsp;&nbsp;</TT></TD>
    <TD noWrap align=3Dright><TT>-47.22&nbsp;</TT></TD>
    <TD align=3Dright><TT>345&nbsp;</TT></TD>
    <TD noWrap align=3Dright><TT>-&nbsp;</TT></TD>
    <TD align=3Dright><TT>364&nbsp;</TT></TD>
    <TD align=3Dright><TT>1&nbsp;&nbsp;</TT></TD>
    <TD noWrap align=3Dright><TT>---&nbsp;&nbsp;</TT></TD>
    <TD noWrap><TT>&nbsp;K.MYPLDMDDGVDVRHGGVALR.Q</TT></TD></TR>
  <TR>
    <TD align=3Dright>&nbsp;</TD>
    <TD align=3Dright><TT>2232.9443&nbsp;&nbsp;</TT></TD>
    <TD align=3Dright><TT>2231.9370&nbsp;&nbsp;</TT></TD>
    <TD align=3Dright><TT>2232.0270&nbsp;&nbsp;</TT></TD>
    <TD noWrap align=3Dright><TT>-40.31&nbsp;</TT></TD>
    <TD align=3Dright><TT>673&nbsp;</TT></TD>
    <TD noWrap align=3Dright><TT>-&nbsp;</TT></TD>
    <TD align=3Dright><TT>692&nbsp;</TT></TD>
    <TD align=3Dright><TT>1&nbsp;&nbsp;</TT></TD>
    <TD noWrap align=3Dright><TT>---&nbsp;&nbsp;</TT></TD>
    <TD =
noWrap><TT>&nbsp;K.TTDPSEHFTWRDGVTVPCGK.L</TT></TD></TR></TBODY></TABLE>
<TABLE border=3D0 cellSpacing=3D0>
  <TBODY>
  <TR>
    <TD><TT>&nbsp;&nbsp;&nbsp;&nbsp;&nbsp;&nbsp;</TT></TD>
    <TD><TT><B>No match to: </B>842.4521, 856.4629, 870.4808, 882.3615,=20
      1015.5007, 1015.5007, 1037.4611, 1045.4840, 1183.5127, 1183.5127,=20
      1321.5367, 1321.5367, 1485.7480, 1560.6705, 1560.6705, 1582.6570,=20
      1626.7284, 1626.7284, 2048.8823, 2048.8823, 2210.9653, 2224.9919,=20
      2224.9919, 2230.0923, 2664.1460, 2807.1938, 2807.1938,=20
  3347.5786</TT></TD></TR></TBODY></TABLE><BR>
<TABLE border=3D0 cellSpacing=3D0>
  <TBODY>
  <TR>
    <TD><TT><B><A name=3DHit20>20.</A>&nbsp;&nbsp;&nbsp;</B></TT></TD>
    <TD noWrap><TT><A=20
      =
href=3D"http://zxw-pc/mascot/cgi/protein_view.pl?file=3D../data/20121225/=
F002407.dat&amp;hit=3D20"=20
      =
target=3D_blank>gi|255631380</A>&nbsp;&nbsp;&nbsp;&nbsp;<B>Mass:</B>&nbsp=
;23834&nbsp;&nbsp;&nbsp;&nbsp;<B>Score:</B>&nbsp;48&nbsp;&nbsp;&nbsp;&nbs=
p;&nbsp;<B>Expect:</B>&nbsp;27&nbsp;&nbsp;<B>Matches:</B>&nbsp;6</TT></TD=
></TR>
  <TR>
    <TD>&nbsp;</TD>
    <TD noWrap><TT>unknown [Glycine max]</TT></TD></TR></TBODY></TABLE>
<TABLE border=3D0 cellSpacing=3D0 cellPadding=3D0>
  <TBODY>
  <TR>
    <TD><TT>&nbsp;&nbsp;&nbsp;&nbsp;&nbsp;&nbsp;</TT></TD>
    <TD align=3Dright><TT><B>Observed&nbsp;&nbsp;</B></TT></TD>
    <TD noWrap align=3Dright><TT><B>Mr(expt)&nbsp;&nbsp;</B></TT></TD>
    <TD noWrap align=3Dright><TT><B>Mr(calc)&nbsp;&nbsp;</B></TT></TD>
    <TD align=3Dright><TT><B>&nbsp;ppm&nbsp;&nbsp;</B></TT></TD>
    <TD align=3Dright><TT><B>Start&nbsp;</B></TT></TD>
    <TD align=3Dright><TT><B>&nbsp;</B></TT></TD>
    <TD align=3Dright><TT><B>End&nbsp;</B></TT></TD>
    <TD align=3Dright><TT><B>Miss&nbsp;</B></TT></TD>
    <TD align=3Dright><TT><B>Ions&nbsp;</B></TT></TD>
    <TD><TT><B>&nbsp;Peptide</B></TT></TD></TR>
  <TR>
    <TD align=3Dright>&nbsp;</TD>
    <TD align=3Dright><TT>774.3568&nbsp;&nbsp;</TT></TD>
    <TD align=3Dright><TT>773.3495&nbsp;&nbsp;</TT></TD>
    <TD align=3Dright><TT>773.3232&nbsp;&nbsp;</TT></TD>
    <TD noWrap align=3Dright><TT>34.1&nbsp;</TT></TD>
    <TD align=3Dright><TT>208&nbsp;</TT></TD>
    <TD noWrap align=3Dright><TT>-&nbsp;</TT></TD>
    <TD align=3Dright><TT>213&nbsp;</TT></TD>
    <TD align=3Dright><TT>0&nbsp;&nbsp;</TT></TD>
    <TD noWrap align=3Dright><TT>---&nbsp;&nbsp;</TT></TD>
    <TD noWrap><TT>&nbsp;R.SNYVYE.-</TT></TD></TR>
  <TR>
    <TD align=3Dright>&nbsp;</TD>
    <TD align=3Dright><TT>856.4629&nbsp;&nbsp;</TT></TD>
    <TD align=3Dright><TT>855.4556&nbsp;&nbsp;</TT></TD>
    <TD align=3Dright><TT>855.4926&nbsp;&nbsp;</TT></TD>
    <TD noWrap align=3Dright><TT>-43.29&nbsp;</TT></TD>
    <TD align=3Dright><TT>63&nbsp;</TT></TD>
    <TD noWrap align=3Dright><TT>-&nbsp;</TT></TD>
    <TD align=3Dright><TT>70&nbsp;</TT></TD>
    <TD align=3Dright><TT>0&nbsp;&nbsp;</TT></TD>
    <TD noWrap align=3Dright><TT>---&nbsp;&nbsp;</TT></TD>
    <TD noWrap><TT>&nbsp;K.VILNGGQR.V</TT></TD></TR>
  <TR>
    <TD align=3Dright>&nbsp;</TD>
    <TD align=3Dright><TT>1015.5007&nbsp;&nbsp;</TT></TD>
    <TD align=3Dright><TT>1014.4934&nbsp;&nbsp;</TT></TD>
    <TD align=3Dright><TT>1014.5458&nbsp;&nbsp;</TT></TD>
    <TD noWrap align=3Dright><TT>-51.60&nbsp;</TT></TD>
    <TD align=3Dright><TT>116&nbsp;</TT></TD>
    <TD noWrap align=3Dright><TT>-&nbsp;</TT></TD>
    <TD align=3Dright><TT>124&nbsp;</TT></TD>
    <TD align=3Dright><TT>0&nbsp;&nbsp;</TT></TD>
    <TD noWrap align=3Dright><TT>---&nbsp;&nbsp;</TT></TD>
    <TD noWrap><TT>&nbsp;K.IQAALTENR.R</TT></TD></TR>
  <TR>
    <TD align=3Dright>&nbsp;</TD>
    <TD align=3Dright><TT>1015.5007&nbsp;&nbsp;</TT></TD>
    <TD align=3Dright><TT>1014.4934&nbsp;&nbsp;</TT></TD>
    <TD align=3Dright><TT>1014.5458&nbsp;&nbsp;</TT></TD>
    <TD noWrap align=3Dright><TT>-51.60&nbsp;</TT></TD>
    <TD align=3Dright><TT>116&nbsp;</TT></TD>
    <TD noWrap align=3Dright><TT>-&nbsp;</TT></TD>
    <TD align=3Dright><TT>124&nbsp;</TT></TD>
    <TD align=3Dright><TT>0&nbsp;&nbsp;</TT></TD>
    <TD noWrap align=3Dright><TT>7&nbsp;&nbsp;</TT></TD>
    <TD noWrap><TT>&nbsp;K.IQAALTENR.R</TT></TD></TR>
  <TR>
    <TD align=3Dright>&nbsp;</TD>
    <TD align=3Dright><TT>1582.6570&nbsp;&nbsp;</TT></TD>
    <TD align=3Dright><TT>1581.6497&nbsp;&nbsp;</TT></TD>
    <TD align=3Dright><TT>1581.6585&nbsp;&nbsp;</TT></TD>
    <TD noWrap align=3Dright><TT>-5.55&nbsp;</TT></TD>
    <TD align=3Dright><TT>174&nbsp;</TT></TD>
    <TD noWrap align=3Dright><TT>-&nbsp;</TT></TD>
    <TD align=3Dright><TT>185&nbsp;</TT></TD>
    <TD align=3Dright><TT>1&nbsp;&nbsp;</TT></TD>
    <TD noWrap align=3Dright><TT>---&nbsp;&nbsp;</TT></TD>
    <TD noWrap><TT>&nbsp;K.LMENMDPEEMRR.A + 2 Oxidation =
(M)</TT></TD></TR>
  <TR>
    <TD align=3Dright>&nbsp;</TD>
    <TD align=3Dright><TT>2232.9443&nbsp;&nbsp;</TT></TD>
    <TD align=3Dright><TT>2231.9370&nbsp;&nbsp;</TT></TD>
    <TD align=3Dright><TT>2232.0772&nbsp;&nbsp;</TT></TD>
    <TD noWrap align=3Dright><TT>-62.82&nbsp;</TT></TD>
    <TD align=3Dright><TT>137&nbsp;</TT></TD>
    <TD noWrap align=3Dright><TT>-&nbsp;</TT></TD>
    <TD align=3Dright><TT>154&nbsp;</TT></TD>
    <TD align=3Dright><TT>1&nbsp;&nbsp;</TT></TD>
    <TD noWrap align=3Dright><TT>---&nbsp;&nbsp;</TT></TD>
    <TD =
noWrap><TT>&nbsp;K.DEQYYEVREPFSIMSIVK.S</TT></TD></TR></TBODY></TABLE>
<TABLE border=3D0 cellSpacing=3D0>
  <TBODY>
  <TR>
    <TD><TT>&nbsp;&nbsp;&nbsp;&nbsp;&nbsp;&nbsp;</TT></TD>
    <TD><TT><B>No match to: </B>842.4521, 870.4808, 882.3615, 1037.4611, =

      1045.4840, 1183.5127, 1183.5127, 1288.5507, 1288.5507, 1321.5367,=20
      1321.5367, 1485.7480, 1557.6802, 1560.6705, 1560.6705, 1568.6610,=20
      1626.7284, 1626.7284, 2048.8823, 2048.8823, 2070.8638, 2193.9543,=20
      2193.9543, 2210.9653, 2215.9541, 2224.9919, 2224.9919, 2230.0923,=20
      2664.1460, 2807.1938, 2807.1938, =
3347.5786</TT></TD></TR></TBODY></TABLE><BR>
<TABLE border=3D0 cellSpacing=3D0>
  <TBODY>
  <TR>
    <TD><TT><B><A name=3DHit21>21.</A>&nbsp;&nbsp;&nbsp;</B></TT></TD>
    <TD noWrap><TT><A=20
      =
href=3D"http://zxw-pc/mascot/cgi/protein_view.pl?file=3D../data/20121225/=
F002407.dat&amp;hit=3D21"=20
      =
target=3D_blank>gi|125599117</A>&nbsp;&nbsp;&nbsp;&nbsp;<B>Mass:</B>&nbsp=
;37305&nbsp;&nbsp;&nbsp;&nbsp;<B>Score:</B>&nbsp;48&nbsp;&nbsp;&nbsp;&nbs=
p;&nbsp;<B>Expect:</B>&nbsp;30&nbsp;&nbsp;<B>Matches:</B>&nbsp;7</TT></TD=
></TR>
  <TR>
    <TD>&nbsp;</TD>
    <TD noWrap><TT>hypothetical protein OsJ_23091 [Oryza sativa Japonica =

      Group]</TT></TD></TR></TBODY></TABLE>
<TABLE border=3D0 cellSpacing=3D0 cellPadding=3D0>
  <TBODY>
  <TR>
    <TD><TT>&nbsp;&nbsp;&nbsp;&nbsp;&nbsp;&nbsp;</TT></TD>
    <TD align=3Dright><TT><B>Observed&nbsp;&nbsp;</B></TT></TD>
    <TD noWrap align=3Dright><TT><B>Mr(expt)&nbsp;&nbsp;</B></TT></TD>
    <TD noWrap align=3Dright><TT><B>Mr(calc)&nbsp;&nbsp;</B></TT></TD>
    <TD align=3Dright><TT><B>&nbsp;ppm&nbsp;&nbsp;</B></TT></TD>
    <TD align=3Dright><TT><B>Start&nbsp;</B></TT></TD>
    <TD align=3Dright><TT><B>&nbsp;</B></TT></TD>
    <TD align=3Dright><TT><B>End&nbsp;</B></TT></TD>
    <TD align=3Dright><TT><B>Miss&nbsp;</B></TT></TD>
    <TD align=3Dright><TT><B>Ions&nbsp;</B></TT></TD>
    <TD><TT><B>&nbsp;Peptide</B></TT></TD></TR>
  <TR>
    <TD align=3Dright>&nbsp;</TD>
    <TD align=3Dright><TT>774.3568&nbsp;&nbsp;</TT></TD>
    <TD align=3Dright><TT>773.3495&nbsp;&nbsp;</TT></TD>
    <TD align=3Dright><TT>773.4184&nbsp;&nbsp;</TT></TD>
    <TD noWrap align=3Dright><TT>-89.06&nbsp;</TT></TD>
    <TD align=3Dright><TT>301&nbsp;</TT></TD>
    <TD noWrap align=3Dright><TT>-&nbsp;</TT></TD>
    <TD align=3Dright><TT>306&nbsp;</TT></TD>
    <TD align=3Dright><TT>1&nbsp;&nbsp;</TT></TD>
    <TD noWrap align=3Dright><TT>---&nbsp;&nbsp;</TT></TD>
    <TD noWrap><TT>&nbsp;K.RWDIGK.E</TT></TD></TR>
  <TR>
    <TD align=3Dright>&nbsp;</TD>
    <TD align=3Dright><TT>842.4521&nbsp;&nbsp;</TT></TD>
    <TD align=3Dright><TT>841.4448&nbsp;&nbsp;</TT></TD>
    <TD align=3Dright><TT>841.4116&nbsp;&nbsp;</TT></TD>
    <TD noWrap align=3Dright><TT>39.5&nbsp;</TT></TD>
    <TD align=3Dright><TT>1&nbsp;</TT></TD>
    <TD noWrap align=3Dright><TT>-&nbsp;</TT></TD>
    <TD align=3Dright><TT>6&nbsp;</TT></TD>
    <TD align=3Dright><TT>1&nbsp;&nbsp;</TT></TD>
    <TD noWrap align=3Dright><TT>---&nbsp;&nbsp;</TT></TD>
    <TD noWrap><TT>&nbsp;-.MQRYTK.T + Oxidation (M)</TT></TD></TR>
  <TR>
    <TD align=3Dright>&nbsp;</TD>
    <TD align=3Dright><TT>1557.6802&nbsp;&nbsp;</TT></TD>
    <TD align=3Dright><TT>1556.6729&nbsp;&nbsp;</TT></TD>
    <TD align=3Dright><TT>1556.7181&nbsp;&nbsp;</TT></TD>
    <TD noWrap align=3Dright><TT>-29.01&nbsp;</TT></TD>
    <TD align=3Dright><TT>4&nbsp;</TT></TD>
    <TD noWrap align=3Dright><TT>-&nbsp;</TT></TD>
    <TD align=3Dright><TT>16&nbsp;</TT></TD>
    <TD align=3Dright><TT>1&nbsp;&nbsp;</TT></TD>
    <TD noWrap align=3Dright><TT>---&nbsp;&nbsp;</TT></TD>
    <TD noWrap><TT>&nbsp;R.YTKTGGEIWDMEK.S</TT></TD></TR>
  <TR>
    <TD align=3Dright>&nbsp;</TD>
    <TD align=3Dright><TT>2070.8638&nbsp;&nbsp;</TT></TD>
    <TD align=3Dright><TT>2069.8565&nbsp;&nbsp;</TT></TD>
    <TD align=3Dright><TT>2070.0456&nbsp;&nbsp;</TT></TD>
    <TD noWrap align=3Dright><TT>-91.33&nbsp;</TT></TD>
    <TD align=3Dright><TT>276&nbsp;</TT></TD>
    <TD noWrap align=3Dright><TT>-&nbsp;</TT></TD>
    <TD align=3Dright><TT>294&nbsp;</TT></TD>
    <TD align=3Dright><TT>1&nbsp;&nbsp;</TT></TD>
    <TD noWrap align=3Dright><TT>---&nbsp;&nbsp;</TT></TD>
    <TD noWrap><TT>&nbsp;R.LELSGEDGKDHFPLVMVGK.V</TT></TD></TR>
  <TR>
    <TD align=3Dright>&nbsp;</TD>
    <TD align=3Dright><TT>2193.9543&nbsp;&nbsp;</TT></TD>
    <TD align=3Dright><TT>2192.9470&nbsp;&nbsp;</TT></TD>
    <TD align=3Dright><TT>2193.0783&nbsp;&nbsp;</TT></TD>
    <TD noWrap align=3Dright><TT>-59.86&nbsp;</TT></TD>
    <TD align=3Dright><TT>92&nbsp;</TT></TD>
    <TD noWrap align=3Dright><TT>-&nbsp;</TT></TD>
    <TD align=3Dright><TT>112&nbsp;</TT></TD>
    <TD align=3Dright><TT>0&nbsp;&nbsp;</TT></TD>
    <TD noWrap align=3Dright><TT>---&nbsp;&nbsp;</TT></TD>
    <TD noWrap><TT>&nbsp;R.SNVCAVCLAVAGVNHPIDQQR.M</TT></TD></TR>
  <TR>
    <TD align=3Dright>&nbsp;</TD>
    <TD align=3Dright><TT>2193.9543&nbsp;&nbsp;</TT></TD>
    <TD align=3Dright><TT>2192.9470&nbsp;&nbsp;</TT></TD>
    <TD align=3Dright><TT>2193.0783&nbsp;&nbsp;</TT></TD>
    <TD noWrap align=3Dright><TT>-59.86&nbsp;</TT></TD>
    <TD align=3Dright><TT>92&nbsp;</TT></TD>
    <TD noWrap align=3Dright><TT>-&nbsp;</TT></TD>
    <TD align=3Dright><TT>112&nbsp;</TT></TD>
    <TD align=3Dright><TT>0&nbsp;&nbsp;</TT></TD>
    <TD noWrap align=3Dright><TT>---&nbsp;&nbsp;</TT></TD>
    <TD noWrap><TT>&nbsp;R.SNVCAVCLAVAGVNHPIDQQR.M</TT></TD></TR>
  <TR>
    <TD align=3Dright>&nbsp;</TD>
    <TD align=3Dright><TT>2664.1460&nbsp;&nbsp;</TT></TD>
    <TD align=3Dright><TT>2663.1387&nbsp;&nbsp;</TT></TD>
    <TD align=3Dright><TT>2663.3919&nbsp;&nbsp;</TT></TD>
    <TD noWrap align=3Dright><TT>-95.04&nbsp;</TT></TD>
    <TD align=3Dright><TT>326&nbsp;</TT></TD>
    <TD noWrap align=3Dright><TT>-&nbsp;</TT></TD>
    <TD align=3Dright><TT>352&nbsp;</TT></TD>
    <TD align=3Dright><TT>1&nbsp;&nbsp;</TT></TD>
    <TD noWrap align=3Dright><TT>---&nbsp;&nbsp;</TT></TD>
    <TD=20
noWrap><TT>&nbsp;K.VEPAVGAALLAWNAVASELDGSPRTVA.-</TT></TD></TR></TBODY></=
TABLE>
<TABLE border=3D0 cellSpacing=3D0>
  <TBODY>
  <TR>
    <TD><TT>&nbsp;&nbsp;&nbsp;&nbsp;&nbsp;&nbsp;</TT></TD>
    <TD><TT><B>No match to: </B>856.4629, 870.4808, 882.3615, 1015.5007, =

      1015.5007, 1037.4611, 1045.4840, 1183.5127, 1183.5127, 1288.5507,=20
      1288.5507, 1321.5367, 1321.5367, 1485.7480, 1560.6705, 1560.6705,=20
      1568.6610, 1582.6570, 1626.7284, 1626.7284, 2048.8823, 2048.8823,=20
      2210.9653, 2215.9541, 2224.9919, 2224.9919, 2230.0923, 2232.9443,=20
      2807.1938, 2807.1938, 3347.5786</TT></TD></TR></TBODY></TABLE><BR>
<TABLE border=3D0 cellSpacing=3D0>
  <TBODY>
  <TR>
    <TD><TT><B><A name=3DHit22>22.</A>&nbsp;&nbsp;&nbsp;</B></TT></TD>
    <TD noWrap><TT><A=20
      =
href=3D"http://zxw-pc/mascot/cgi/protein_view.pl?file=3D../data/20121225/=
F002407.dat&amp;hit=3D22"=20
      =
target=3D_blank>gi|125557235</A>&nbsp;&nbsp;&nbsp;&nbsp;<B>Mass:</B>&nbsp=
;37305&nbsp;&nbsp;&nbsp;&nbsp;<B>Score:</B>&nbsp;48&nbsp;&nbsp;&nbsp;&nbs=
p;&nbsp;<B>Expect:</B>&nbsp;30&nbsp;&nbsp;<B>Matches:</B>&nbsp;7</TT></TD=
></TR>
  <TR>
    <TD>&nbsp;</TD>
    <TD noWrap><TT>hypothetical protein OsI_24894 [Oryza sativa Indica=20
      Group]</TT></TD></TR></TBODY></TABLE>
<TABLE border=3D0 cellSpacing=3D0 cellPadding=3D0>
  <TBODY>
  <TR>
    <TD><TT>&nbsp;&nbsp;&nbsp;&nbsp;&nbsp;&nbsp;</TT></TD>
    <TD align=3Dright><TT><B>Observed&nbsp;&nbsp;</B></TT></TD>
    <TD noWrap align=3Dright><TT><B>Mr(expt)&nbsp;&nbsp;</B></TT></TD>
    <TD noWrap align=3Dright><TT><B>Mr(calc)&nbsp;&nbsp;</B></TT></TD>
    <TD align=3Dright><TT><B>&nbsp;ppm&nbsp;&nbsp;</B></TT></TD>
    <TD align=3Dright><TT><B>Start&nbsp;</B></TT></TD>
    <TD align=3Dright><TT><B>&nbsp;</B></TT></TD>
    <TD align=3Dright><TT><B>End&nbsp;</B></TT></TD>
    <TD align=3Dright><TT><B>Miss&nbsp;</B></TT></TD>
    <TD align=3Dright><TT><B>Ions&nbsp;</B></TT></TD>
    <TD><TT><B>&nbsp;Peptide</B></TT></TD></TR>
  <TR>
    <TD align=3Dright>&nbsp;</TD>
    <TD align=3Dright><TT>774.3568&nbsp;&nbsp;</TT></TD>
    <TD align=3Dright><TT>773.3495&nbsp;&nbsp;</TT></TD>
    <TD align=3Dright><TT>773.4184&nbsp;&nbsp;</TT></TD>
    <TD noWrap align=3Dright><TT>-89.06&nbsp;</TT></TD>
    <TD align=3Dright><TT>301&nbsp;</TT></TD>
    <TD noWrap align=3Dright><TT>-&nbsp;</TT></TD>
    <TD align=3Dright><TT>306&nbsp;</TT></TD>
    <TD align=3Dright><TT>1&nbsp;&nbsp;</TT></TD>
    <TD noWrap align=3Dright><TT>---&nbsp;&nbsp;</TT></TD>
    <TD noWrap><TT>&nbsp;K.RWDIGK.E</TT></TD></TR>
  <TR>
    <TD align=3Dright>&nbsp;</TD>
    <TD align=3Dright><TT>842.4521&nbsp;&nbsp;</TT></TD>
    <TD align=3Dright><TT>841.4448&nbsp;&nbsp;</TT></TD>
    <TD align=3Dright><TT>841.4116&nbsp;&nbsp;</TT></TD>
    <TD noWrap align=3Dright><TT>39.5&nbsp;</TT></TD>
    <TD align=3Dright><TT>1&nbsp;</TT></TD>
    <TD noWrap align=3Dright><TT>-&nbsp;</TT></TD>
    <TD align=3Dright><TT>6&nbsp;</TT></TD>
    <TD align=3Dright><TT>1&nbsp;&nbsp;</TT></TD>
    <TD noWrap align=3Dright><TT>---&nbsp;&nbsp;</TT></TD>
    <TD noWrap><TT>&nbsp;-.MQRYTK.T + Oxidation (M)</TT></TD></TR>
  <TR>
    <TD align=3Dright>&nbsp;</TD>
    <TD align=3Dright><TT>1557.6802&nbsp;&nbsp;</TT></TD>
    <TD align=3Dright><TT>1556.6729&nbsp;&nbsp;</TT></TD>
    <TD align=3Dright><TT>1556.7181&nbsp;&nbsp;</TT></TD>
    <TD noWrap align=3Dright><TT>-29.01&nbsp;</TT></TD>
    <TD align=3Dright><TT>4&nbsp;</TT></TD>
    <TD noWrap align=3Dright><TT>-&nbsp;</TT></TD>
    <TD align=3Dright><TT>16&nbsp;</TT></TD>
    <TD align=3Dright><TT>1&nbsp;&nbsp;</TT></TD>
    <TD noWrap align=3Dright><TT>---&nbsp;&nbsp;</TT></TD>
    <TD noWrap><TT>&nbsp;R.YTKTGGEIWDMEK.S</TT></TD></TR>
  <TR>
    <TD align=3Dright>&nbsp;</TD>
    <TD align=3Dright><TT>2070.8638&nbsp;&nbsp;</TT></TD>
    <TD align=3Dright><TT>2069.8565&nbsp;&nbsp;</TT></TD>
    <TD align=3Dright><TT>2070.0456&nbsp;&nbsp;</TT></TD>
    <TD noWrap align=3Dright><TT>-91.33&nbsp;</TT></TD>
    <TD align=3Dright><TT>276&nbsp;</TT></TD>
    <TD noWrap align=3Dright><TT>-&nbsp;</TT></TD>
    <TD align=3Dright><TT>294&nbsp;</TT></TD>
    <TD align=3Dright><TT>1&nbsp;&nbsp;</TT></TD>
    <TD noWrap align=3Dright><TT>---&nbsp;&nbsp;</TT></TD>
    <TD noWrap><TT>&nbsp;R.LELSGEDGKDHFPLVMVGK.V</TT></TD></TR>
  <TR>
    <TD align=3Dright>&nbsp;</TD>
    <TD align=3Dright><TT>2193.9543&nbsp;&nbsp;</TT></TD>
    <TD align=3Dright><TT>2192.9470&nbsp;&nbsp;</TT></TD>
    <TD align=3Dright><TT>2193.0783&nbsp;&nbsp;</TT></TD>
    <TD noWrap align=3Dright><TT>-59.86&nbsp;</TT></TD>
    <TD align=3Dright><TT>92&nbsp;</TT></TD>
    <TD noWrap align=3Dright><TT>-&nbsp;</TT></TD>
    <TD align=3Dright><TT>112&nbsp;</TT></TD>
    <TD align=3Dright><TT>0&nbsp;&nbsp;</TT></TD>
    <TD noWrap align=3Dright><TT>---&nbsp;&nbsp;</TT></TD>
    <TD noWrap><TT>&nbsp;R.SNVCAVCLAVAGVNHPIDQQR.M</TT></TD></TR>
  <TR>
    <TD align=3Dright>&nbsp;</TD>
    <TD align=3Dright><TT>2193.9543&nbsp;&nbsp;</TT></TD>
    <TD align=3Dright><TT>2192.9470&nbsp;&nbsp;</TT></TD>
    <TD align=3Dright><TT>2193.0783&nbsp;&nbsp;</TT></TD>
    <TD noWrap align=3Dright><TT>-59.86&nbsp;</TT></TD>
    <TD align=3Dright><TT>92&nbsp;</TT></TD>
    <TD noWrap align=3Dright><TT>-&nbsp;</TT></TD>
    <TD align=3Dright><TT>112&nbsp;</TT></TD>
    <TD align=3Dright><TT>0&nbsp;&nbsp;</TT></TD>
    <TD noWrap align=3Dright><TT>---&nbsp;&nbsp;</TT></TD>
    <TD noWrap><TT>&nbsp;R.SNVCAVCLAVAGVNHPIDQQR.M</TT></TD></TR>
  <TR>
    <TD align=3Dright>&nbsp;</TD>
    <TD align=3Dright><TT>2664.1460&nbsp;&nbsp;</TT></TD>
    <TD align=3Dright><TT>2663.1387&nbsp;&nbsp;</TT></TD>
    <TD align=3Dright><TT>2663.3919&nbsp;&nbsp;</TT></TD>
    <TD noWrap align=3Dright><TT>-95.04&nbsp;</TT></TD>
    <TD align=3Dright><TT>326&nbsp;</TT></TD>
    <TD noWrap align=3Dright><TT>-&nbsp;</TT></TD>
    <TD align=3Dright><TT>352&nbsp;</TT></TD>
    <TD align=3Dright><TT>1&nbsp;&nbsp;</TT></TD>
    <TD noWrap align=3Dright><TT>---&nbsp;&nbsp;</TT></TD>
    <TD=20
noWrap><TT>&nbsp;K.VEPAVGAALLAWNAVASELDGSPRTVA.-</TT></TD></TR></TBODY></=
TABLE>
<TABLE border=3D0 cellSpacing=3D0>
  <TBODY>
  <TR>
    <TD><TT>&nbsp;&nbsp;&nbsp;&nbsp;&nbsp;&nbsp;</TT></TD>
    <TD><TT><B>No match to: </B>856.4629, 870.4808, 882.3615, 1015.5007, =

      1015.5007, 1037.4611, 1045.4840, 1183.5127, 1183.5127, 1288.5507,=20
      1288.5507, 1321.5367, 1321.5367, 1485.7480, 1560.6705, 1560.6705,=20
      1568.6610, 1582.6570, 1626.7284, 1626.7284, 2048.8823, 2048.8823,=20
      2210.9653, 2215.9541, 2224.9919, 2224.9919, 2230.0923, 2232.9443,=20
      2807.1938, 2807.1938, 3347.5786</TT></TD></TR></TBODY></TABLE><BR>
<TABLE border=3D0 cellSpacing=3D0>
  <TBODY>
  <TR>
    <TD><TT><B><A name=3DHit23>23.</A>&nbsp;&nbsp;&nbsp;</B></TT></TD>
    <TD noWrap><TT><A=20
      =
href=3D"http://zxw-pc/mascot/cgi/protein_view.pl?file=3D../data/20121225/=
F002407.dat&amp;hit=3D23"=20
      =
target=3D_blank>gi|34393642</A>&nbsp;&nbsp;&nbsp;&nbsp;<B>Mass:</B>&nbsp;=
37305&nbsp;&nbsp;&nbsp;&nbsp;<B>Score:</B>&nbsp;48&nbsp;&nbsp;&nbsp;&nbsp=
;&nbsp;<B>Expect:</B>&nbsp;30&nbsp;&nbsp;<B>Matches:</B>&nbsp;7</TT></TD>=
</TR>
  <TR>
    <TD>&nbsp;</TD>
    <TD noWrap><TT>putative Transcriptional regulators of NagC/XylR =
(ROK)=20
      family, sugar kinase [Oryza sativa Japonica=20
Group]</TT></TD></TR></TBODY></TABLE>
<TABLE border=3D0 cellSpacing=3D0 cellPadding=3D0>
  <TBODY>
  <TR>
    <TD><TT>&nbsp;&nbsp;&nbsp;&nbsp;&nbsp;&nbsp;</TT></TD>
    <TD align=3Dright><TT><B>Observed&nbsp;&nbsp;</B></TT></TD>
    <TD noWrap align=3Dright><TT><B>Mr(expt)&nbsp;&nbsp;</B></TT></TD>
    <TD noWrap align=3Dright><TT><B>Mr(calc)&nbsp;&nbsp;</B></TT></TD>
    <TD align=3Dright><TT><B>&nbsp;ppm&nbsp;&nbsp;</B></TT></TD>
    <TD align=3Dright><TT><B>Start&nbsp;</B></TT></TD>
    <TD align=3Dright><TT><B>&nbsp;</B></TT></TD>
    <TD align=3Dright><TT><B>End&nbsp;</B></TT></TD>
    <TD align=3Dright><TT><B>Miss&nbsp;</B></TT></TD>
    <TD align=3Dright><TT><B>Ions&nbsp;</B></TT></TD>
    <TD><TT><B>&nbsp;Peptide</B></TT></TD></TR>
  <TR>
    <TD align=3Dright>&nbsp;</TD>
    <TD align=3Dright><TT>774.3568&nbsp;&nbsp;</TT></TD>
    <TD align=3Dright><TT>773.3495&nbsp;&nbsp;</TT></TD>
    <TD align=3Dright><TT>773.4184&nbsp;&nbsp;</TT></TD>
    <TD noWrap align=3Dright><TT>-89.06&nbsp;</TT></TD>
    <TD align=3Dright><TT>301&nbsp;</TT></TD>
    <TD noWrap align=3Dright><TT>-&nbsp;</TT></TD>
    <TD align=3Dright><TT>306&nbsp;</TT></TD>
    <TD align=3Dright><TT>1&nbsp;&nbsp;</TT></TD>
    <TD noWrap align=3Dright><TT>---&nbsp;&nbsp;</TT></TD>
    <TD noWrap><TT>&nbsp;K.RWDIGK.E</TT></TD></TR>
  <TR>
    <TD align=3Dright>&nbsp;</TD>
    <TD align=3Dright><TT>842.4521&nbsp;&nbsp;</TT></TD>
    <TD align=3Dright><TT>841.4448&nbsp;&nbsp;</TT></TD>
    <TD align=3Dright><TT>841.4116&nbsp;&nbsp;</TT></TD>
    <TD noWrap align=3Dright><TT>39.5&nbsp;</TT></TD>
    <TD align=3Dright><TT>1&nbsp;</TT></TD>
    <TD noWrap align=3Dright><TT>-&nbsp;</TT></TD>
    <TD align=3Dright><TT>6&nbsp;</TT></TD>
    <TD align=3Dright><TT>1&nbsp;&nbsp;</TT></TD>
    <TD noWrap align=3Dright><TT>---&nbsp;&nbsp;</TT></TD>
    <TD noWrap><TT>&nbsp;-.MQRYTK.T + Oxidation (M)</TT></TD></TR>
  <TR>
    <TD align=3Dright>&nbsp;</TD>
    <TD align=3Dright><TT>1557.6802&nbsp;&nbsp;</TT></TD>
    <TD align=3Dright><TT>1556.6729&nbsp;&nbsp;</TT></TD>
    <TD align=3Dright><TT>1556.7181&nbsp;&nbsp;</TT></TD>
    <TD noWrap align=3Dright><TT>-29.01&nbsp;</TT></TD>
    <TD align=3Dright><TT>4&nbsp;</TT></TD>
    <TD noWrap align=3Dright><TT>-&nbsp;</TT></TD>
    <TD align=3Dright><TT>16&nbsp;</TT></TD>
    <TD align=3Dright><TT>1&nbsp;&nbsp;</TT></TD>
    <TD noWrap align=3Dright><TT>---&nbsp;&nbsp;</TT></TD>
    <TD noWrap><TT>&nbsp;R.YTKTGGEIWDMEK.S</TT></TD></TR>
  <TR>
    <TD align=3Dright>&nbsp;</TD>
    <TD align=3Dright><TT>2070.8638&nbsp;&nbsp;</TT></TD>
    <TD align=3Dright><TT>2069.8565&nbsp;&nbsp;</TT></TD>
    <TD align=3Dright><TT>2070.0456&nbsp;&nbsp;</TT></TD>
    <TD noWrap align=3Dright><TT>-91.33&nbsp;</TT></TD>
    <TD align=3Dright><TT>276&nbsp;</TT></TD>
    <TD noWrap align=3Dright><TT>-&nbsp;</TT></TD>
    <TD align=3Dright><TT>294&nbsp;</TT></TD>
    <TD align=3Dright><TT>1&nbsp;&nbsp;</TT></TD>
    <TD noWrap align=3Dright><TT>---&nbsp;&nbsp;</TT></TD>
    <TD noWrap><TT>&nbsp;R.LELSGEDGKDHFPLVMVGK.V</TT></TD></TR>
  <TR>
    <TD align=3Dright>&nbsp;</TD>
    <TD align=3Dright><TT>2193.9543&nbsp;&nbsp;</TT></TD>
    <TD align=3Dright><TT>2192.9470&nbsp;&nbsp;</TT></TD>
    <TD align=3Dright><TT>2193.0783&nbsp;&nbsp;</TT></TD>
    <TD noWrap align=3Dright><TT>-59.86&nbsp;</TT></TD>
    <TD align=3Dright><TT>92&nbsp;</TT></TD>
    <TD noWrap align=3Dright><TT>-&nbsp;</TT></TD>
    <TD align=3Dright><TT>112&nbsp;</TT></TD>
    <TD align=3Dright><TT>0&nbsp;&nbsp;</TT></TD>
    <TD noWrap align=3Dright><TT>---&nbsp;&nbsp;</TT></TD>
    <TD noWrap><TT>&nbsp;R.SNVCAVCLAVAGVNHPIDQQR.M</TT></TD></TR>
  <TR>
    <TD align=3Dright>&nbsp;</TD>
    <TD align=3Dright><TT>2193.9543&nbsp;&nbsp;</TT></TD>
    <TD align=3Dright><TT>2192.9470&nbsp;&nbsp;</TT></TD>
    <TD align=3Dright><TT>2193.0783&nbsp;&nbsp;</TT></TD>
    <TD noWrap align=3Dright><TT>-59.86&nbsp;</TT></TD>
    <TD align=3Dright><TT>92&nbsp;</TT></TD>
    <TD noWrap align=3Dright><TT>-&nbsp;</TT></TD>
    <TD align=3Dright><TT>112&nbsp;</TT></TD>
    <TD align=3Dright><TT>0&nbsp;&nbsp;</TT></TD>
    <TD noWrap align=3Dright><TT>---&nbsp;&nbsp;</TT></TD>
    <TD noWrap><TT>&nbsp;R.SNVCAVCLAVAGVNHPIDQQR.M</TT></TD></TR>
  <TR>
    <TD align=3Dright>&nbsp;</TD>
    <TD align=3Dright><TT>2664.1460&nbsp;&nbsp;</TT></TD>
    <TD align=3Dright><TT>2663.1387&nbsp;&nbsp;</TT></TD>
    <TD align=3Dright><TT>2663.3919&nbsp;&nbsp;</TT></TD>
    <TD noWrap align=3Dright><TT>-95.04&nbsp;</TT></TD>
    <TD align=3Dright><TT>326&nbsp;</TT></TD>
    <TD noWrap align=3Dright><TT>-&nbsp;</TT></TD>
    <TD align=3Dright><TT>352&nbsp;</TT></TD>
    <TD align=3Dright><TT>1&nbsp;&nbsp;</TT></TD>
    <TD noWrap align=3Dright><TT>---&nbsp;&nbsp;</TT></TD>
    <TD=20
noWrap><TT>&nbsp;K.VEPAVGAALLAWNAVASELDGSPRTVA.-</TT></TD></TR></TBODY></=
TABLE>
<TABLE border=3D0 cellSpacing=3D0>
  <TBODY>
  <TR>
    <TD><TT>&nbsp;&nbsp;&nbsp;&nbsp;&nbsp;&nbsp;</TT></TD>
    <TD><TT><B>No match to: </B>856.4629, 870.4808, 882.3615, 1015.5007, =

      1015.5007, 1037.4611, 1045.4840, 1183.5127, 1183.5127, 1288.5507,=20
      1288.5507, 1321.5367, 1321.5367, 1485.7480, 1560.6705, 1560.6705,=20
      1568.6610, 1582.6570, 1626.7284, 1626.7284, 2048.8823, 2048.8823,=20
      2210.9653, 2215.9541, 2224.9919, 2224.9919, 2230.0923, 2232.9443,=20
      2807.1938, 2807.1938, 3347.5786</TT></TD></TR></TBODY></TABLE><BR>
<TABLE border=3D0 cellSpacing=3D0>
  <TBODY>
  <TR>
    <TD><TT><B><A name=3DHit24>24.</A>&nbsp;&nbsp;&nbsp;</B></TT></TD>
    <TD noWrap><TT><A=20
      =
href=3D"http://zxw-pc/mascot/cgi/protein_view.pl?file=3D../data/20121225/=
F002407.dat&amp;hit=3D24"=20
      =
target=3D_blank>gi|215769069</A>&nbsp;&nbsp;&nbsp;&nbsp;<B>Mass:</B>&nbsp=
;37305&nbsp;&nbsp;&nbsp;&nbsp;<B>Score:</B>&nbsp;48&nbsp;&nbsp;&nbsp;&nbs=
p;&nbsp;<B>Expect:</B>&nbsp;30&nbsp;&nbsp;<B>Matches:</B>&nbsp;7</TT></TD=
></TR>
  <TR>
    <TD>&nbsp;</TD>
    <TD noWrap><TT>unnamed protein product [Oryza sativa Japonica=20
    Group]</TT></TD></TR></TBODY></TABLE>
<TABLE border=3D0 cellSpacing=3D0 cellPadding=3D0>
  <TBODY>
  <TR>
    <TD><TT>&nbsp;&nbsp;&nbsp;&nbsp;&nbsp;&nbsp;</TT></TD>
    <TD align=3Dright><TT><B>Observed&nbsp;&nbsp;</B></TT></TD>
    <TD noWrap align=3Dright><TT><B>Mr(expt)&nbsp;&nbsp;</B></TT></TD>
    <TD noWrap align=3Dright><TT><B>Mr(calc)&nbsp;&nbsp;</B></TT></TD>
    <TD align=3Dright><TT><B>&nbsp;ppm&nbsp;&nbsp;</B></TT></TD>
    <TD align=3Dright><TT><B>Start&nbsp;</B></TT></TD>
    <TD align=3Dright><TT><B>&nbsp;</B></TT></TD>
    <TD align=3Dright><TT><B>End&nbsp;</B></TT></TD>
    <TD align=3Dright><TT><B>Miss&nbsp;</B></TT></TD>
    <TD align=3Dright><TT><B>Ions&nbsp;</B></TT></TD>
    <TD><TT><B>&nbsp;Peptide</B></TT></TD></TR>
  <TR>
    <TD align=3Dright>&nbsp;</TD>
    <TD align=3Dright><TT>774.3568&nbsp;&nbsp;</TT></TD>
    <TD align=3Dright><TT>773.3495&nbsp;&nbsp;</TT></TD>
    <TD align=3Dright><TT>773.4184&nbsp;&nbsp;</TT></TD>
    <TD noWrap align=3Dright><TT>-89.06&nbsp;</TT></TD>
    <TD align=3Dright><TT>301&nbsp;</TT></TD>
    <TD noWrap align=3Dright><TT>-&nbsp;</TT></TD>
    <TD align=3Dright><TT>306&nbsp;</TT></TD>
    <TD align=3Dright><TT>1&nbsp;&nbsp;</TT></TD>
    <TD noWrap align=3Dright><TT>---&nbsp;&nbsp;</TT></TD>
    <TD noWrap><TT>&nbsp;K.RWDIGK.E</TT></TD></TR>
  <TR>
    <TD align=3Dright>&nbsp;</TD>
    <TD align=3Dright><TT>842.4521&nbsp;&nbsp;</TT></TD>
    <TD align=3Dright><TT>841.4448&nbsp;&nbsp;</TT></TD>
    <TD align=3Dright><TT>841.4116&nbsp;&nbsp;</TT></TD>
    <TD noWrap align=3Dright><TT>39.5&nbsp;</TT></TD>
    <TD align=3Dright><TT>1&nbsp;</TT></TD>
    <TD noWrap align=3Dright><TT>-&nbsp;</TT></TD>
    <TD align=3Dright><TT>6&nbsp;</TT></TD>
    <TD align=3Dright><TT>1&nbsp;&nbsp;</TT></TD>
    <TD noWrap align=3Dright><TT>---&nbsp;&nbsp;</TT></TD>
    <TD noWrap><TT>&nbsp;-.MQRYTK.T + Oxidation (M)</TT></TD></TR>
  <TR>
    <TD align=3Dright>&nbsp;</TD>
    <TD align=3Dright><TT>1557.6802&nbsp;&nbsp;</TT></TD>
    <TD align=3Dright><TT>1556.6729&nbsp;&nbsp;</TT></TD>
    <TD align=3Dright><TT>1556.7181&nbsp;&nbsp;</TT></TD>
    <TD noWrap align=3Dright><TT>-29.01&nbsp;</TT></TD>
    <TD align=3Dright><TT>4&nbsp;</TT></TD>
    <TD noWrap align=3Dright><TT>-&nbsp;</TT></TD>
    <TD align=3Dright><TT>16&nbsp;</TT></TD>
    <TD align=3Dright><TT>1&nbsp;&nbsp;</TT></TD>
    <TD noWrap align=3Dright><TT>---&nbsp;&nbsp;</TT></TD>
    <TD noWrap><TT>&nbsp;R.YTKTGGEIWDMEK.S</TT></TD></TR>
  <TR>
    <TD align=3Dright>&nbsp;</TD>
    <TD align=3Dright><TT>2070.8638&nbsp;&nbsp;</TT></TD>
    <TD align=3Dright><TT>2069.8565&nbsp;&nbsp;</TT></TD>
    <TD align=3Dright><TT>2070.0456&nbsp;&nbsp;</TT></TD>
    <TD noWrap align=3Dright><TT>-91.33&nbsp;</TT></TD>
    <TD align=3Dright><TT>276&nbsp;</TT></TD>
    <TD noWrap align=3Dright><TT>-&nbsp;</TT></TD>
    <TD align=3Dright><TT>294&nbsp;</TT></TD>
    <TD align=3Dright><TT>1&nbsp;&nbsp;</TT></TD>
    <TD noWrap align=3Dright><TT>---&nbsp;&nbsp;</TT></TD>
    <TD noWrap><TT>&nbsp;R.LELSGEDGKDHFPLVMVGK.V</TT></TD></TR>
  <TR>
    <TD align=3Dright>&nbsp;</TD>
    <TD align=3Dright><TT>2193.9543&nbsp;&nbsp;</TT></TD>
    <TD align=3Dright><TT>2192.9470&nbsp;&nbsp;</TT></TD>
    <TD align=3Dright><TT>2193.0783&nbsp;&nbsp;</TT></TD>
    <TD noWrap align=3Dright><TT>-59.86&nbsp;</TT></TD>
    <TD align=3Dright><TT>92&nbsp;</TT></TD>
    <TD noWrap align=3Dright><TT>-&nbsp;</TT></TD>
    <TD align=3Dright><TT>112&nbsp;</TT></TD>
    <TD align=3Dright><TT>0&nbsp;&nbsp;</TT></TD>
    <TD noWrap align=3Dright><TT>---&nbsp;&nbsp;</TT></TD>
    <TD noWrap><TT>&nbsp;R.SNVCAVCLAVAGVNHPIDQQR.M</TT></TD></TR>
  <TR>
    <TD align=3Dright>&nbsp;</TD>
    <TD align=3Dright><TT>2193.9543&nbsp;&nbsp;</TT></TD>
    <TD align=3Dright><TT>2192.9470&nbsp;&nbsp;</TT></TD>
    <TD align=3Dright><TT>2193.0783&nbsp;&nbsp;</TT></TD>
    <TD noWrap align=3Dright><TT>-59.86&nbsp;</TT></TD>
    <TD align=3Dright><TT>92&nbsp;</TT></TD>
    <TD noWrap align=3Dright><TT>-&nbsp;</TT></TD>
    <TD align=3Dright><TT>112&nbsp;</TT></TD>
    <TD align=3Dright><TT>0&nbsp;&nbsp;</TT></TD>
    <TD noWrap align=3Dright><TT>---&nbsp;&nbsp;</TT></TD>
    <TD noWrap><TT>&nbsp;R.SNVCAVCLAVAGVNHPIDQQR.M</TT></TD></TR>
  <TR>
    <TD align=3Dright>&nbsp;</TD>
    <TD align=3Dright><TT>2664.1460&nbsp;&nbsp;</TT></TD>
    <TD align=3Dright><TT>2663.1387&nbsp;&nbsp;</TT></TD>
    <TD align=3Dright><TT>2663.3919&nbsp;&nbsp;</TT></TD>
    <TD noWrap align=3Dright><TT>-95.04&nbsp;</TT></TD>
    <TD align=3Dright><TT>326&nbsp;</TT></TD>
    <TD noWrap align=3Dright><TT>-&nbsp;</TT></TD>
    <TD align=3Dright><TT>352&nbsp;</TT></TD>
    <TD align=3Dright><TT>1&nbsp;&nbsp;</TT></TD>
    <TD noWrap align=3Dright><TT>---&nbsp;&nbsp;</TT></TD>
    <TD=20
noWrap><TT>&nbsp;K.VEPAVGAALLAWNAVASELDGSPRTVA.-</TT></TD></TR></TBODY></=
TABLE>
<TABLE border=3D0 cellSpacing=3D0>
  <TBODY>
  <TR>
    <TD><TT>&nbsp;&nbsp;&nbsp;&nbsp;&nbsp;&nbsp;</TT></TD>
    <TD><TT><B>No match to: </B>856.4629, 870.4808, 882.3615, 1015.5007, =

      1015.5007, 1037.4611, 1045.4840, 1183.5127, 1183.5127, 1288.5507,=20
      1288.5507, 1321.5367, 1321.5367, 1485.7480, 1560.6705, 1560.6705,=20
      1568.6610, 1582.6570, 1626.7284, 1626.7284, 2048.8823, 2048.8823,=20
      2210.9653, 2215.9541, 2224.9919, 2224.9919, 2230.0923, 2232.9443,=20
      2807.1938, 2807.1938, 3347.5786</TT></TD></TR></TBODY></TABLE><BR>
<TABLE border=3D0 cellSpacing=3D0>
  <TBODY>
  <TR>
    <TD><TT><B><A name=3DHit25>25.</A>&nbsp;&nbsp;&nbsp;</B></TT></TD>
    <TD noWrap><TT><A=20
      =
href=3D"http://zxw-pc/mascot/cgi/protein_view.pl?file=3D../data/20121225/=
F002407.dat&amp;hit=3D25"=20
      =
target=3D_blank>gi|302844412</A>&nbsp;&nbsp;&nbsp;&nbsp;<B>Mass:</B>&nbsp=
;322793&nbsp;&nbsp;&nbsp;<B>Score:</B>&nbsp;47&nbsp;&nbsp;&nbsp;&nbsp;&nb=
sp;<B>Expect:</B>&nbsp;34&nbsp;&nbsp;<B>Matches:</B>&nbsp;14</TT></TD></T=
R>
  <TR>
    <TD>&nbsp;</TD>
    <TD noWrap><TT>hypothetical protein VOLCADRAFT_106095 [Volvox =
carteri f.=20
      nagariensis]</TT></TD></TR></TBODY></TABLE>
<TABLE border=3D0 cellSpacing=3D0 cellPadding=3D0>
  <TBODY>
  <TR>
    <TD><TT>&nbsp;&nbsp;&nbsp;&nbsp;&nbsp;&nbsp;</TT></TD>
    <TD align=3Dright><TT><B>Observed&nbsp;&nbsp;</B></TT></TD>
    <TD noWrap align=3Dright><TT><B>Mr(expt)&nbsp;&nbsp;</B></TT></TD>
    <TD noWrap align=3Dright><TT><B>Mr(calc)&nbsp;&nbsp;</B></TT></TD>
    <TD align=3Dright><TT><B>&nbsp;ppm&nbsp;&nbsp;</B></TT></TD>
    <TD align=3Dright><TT><B>Start&nbsp;</B></TT></TD>
    <TD align=3Dright><TT><B>&nbsp;</B></TT></TD>
    <TD align=3Dright><TT><B>End&nbsp;</B></TT></TD>
    <TD align=3Dright><TT><B>Miss&nbsp;</B></TT></TD>
    <TD align=3Dright><TT><B>Ions&nbsp;</B></TT></TD>
    <TD><TT><B>&nbsp;Peptide</B></TT></TD></TR>
  <TR>
    <TD align=3Dright>&nbsp;</TD>
    <TD align=3Dright><TT>774.3568&nbsp;&nbsp;</TT></TD>
    <TD align=3Dright><TT>773.3495&nbsp;&nbsp;</TT></TD>
    <TD align=3Dright><TT>773.3681&nbsp;&nbsp;</TT></TD>
    <TD noWrap align=3Dright><TT>-24.03&nbsp;</TT></TD>
    <TD align=3Dright><TT>273&nbsp;</TT></TD>
    <TD noWrap align=3Dright><TT>-&nbsp;</TT></TD>
    <TD align=3Dright><TT>278&nbsp;</TT></TD>
    <TD align=3Dright><TT>0&nbsp;&nbsp;</TT></TD>
    <TD noWrap align=3Dright><TT>---&nbsp;&nbsp;</TT></TD>
    <TD noWrap><TT>&nbsp;R.HTHSHR.E</TT></TD></TR>
  <TR>
    <TD align=3Dright>&nbsp;</TD>
    <TD align=3Dright><TT>1015.5007&nbsp;&nbsp;</TT></TD>
    <TD align=3Dright><TT>1014.4934&nbsp;&nbsp;</TT></TD>
    <TD align=3Dright><TT>1014.5206&nbsp;&nbsp;</TT></TD>
    <TD noWrap align=3Dright><TT>-26.80&nbsp;</TT></TD>
    <TD align=3Dright><TT>1262&nbsp;</TT></TD>
    <TD noWrap align=3Dright><TT>-&nbsp;</TT></TD>
    <TD align=3Dright><TT>1272&nbsp;</TT></TD>
    <TD align=3Dright><TT>1&nbsp;&nbsp;</TT></TD>
    <TD noWrap align=3Dright><TT>---&nbsp;&nbsp;</TT></TD>
    <TD noWrap><TT>&nbsp;K.GKAANAAEAGR.H</TT></TD></TR>
  <TR>
    <TD align=3Dright>&nbsp;</TD>
    <TD align=3Dright><TT>1015.5007&nbsp;&nbsp;</TT></TD>
    <TD align=3Dright><TT>1014.4934&nbsp;&nbsp;</TT></TD>
    <TD align=3Dright><TT>1014.5206&nbsp;&nbsp;</TT></TD>
    <TD noWrap align=3Dright><TT>-26.80&nbsp;</TT></TD>
    <TD align=3Dright><TT>1262&nbsp;</TT></TD>
    <TD noWrap align=3Dright><TT>-&nbsp;</TT></TD>
    <TD align=3Dright><TT>1272&nbsp;</TT></TD>
    <TD align=3Dright><TT>1&nbsp;&nbsp;</TT></TD>
    <TD noWrap align=3Dright><TT>17&nbsp;&nbsp;</TT></TD>
    <TD noWrap><TT>&nbsp;K.GKAANAAEAGR.H</TT></TD></TR>
  <TR>
    <TD align=3Dright>&nbsp;</TD>
    <TD align=3Dright><TT>1037.4611&nbsp;&nbsp;</TT></TD>
    <TD align=3Dright><TT>1036.4538&nbsp;&nbsp;</TT></TD>
    <TD align=3Dright><TT>1036.4495&nbsp;&nbsp;</TT></TD>
    <TD noWrap align=3Dright><TT>4.16&nbsp;</TT></TD>
    <TD align=3Dright><TT>1959&nbsp;</TT></TD>
    <TD noWrap align=3Dright><TT>-&nbsp;</TT></TD>
    <TD align=3Dright><TT>1967&nbsp;</TT></TD>
    <TD align=3Dright><TT>0&nbsp;&nbsp;</TT></TD>
    <TD noWrap align=3Dright><TT>---&nbsp;&nbsp;</TT></TD>
    <TD noWrap><TT>&nbsp;R.QDLESQCSK.C</TT></TD></TR>
  <TR>
    <TD align=3Dright>&nbsp;</TD>
    <TD align=3Dright><TT>1045.4840&nbsp;&nbsp;</TT></TD>
    <TD align=3Dright><TT>1044.4767&nbsp;&nbsp;</TT></TD>
    <TD align=3Dright><TT>1044.5312&nbsp;&nbsp;</TT></TD>
    <TD noWrap align=3Dright><TT>-52.14&nbsp;</TT></TD>
    <TD align=3Dright><TT>1524&nbsp;</TT></TD>
    <TD noWrap align=3Dright><TT>-&nbsp;</TT></TD>
    <TD align=3Dright><TT>1532&nbsp;</TT></TD>
    <TD align=3Dright><TT>1&nbsp;&nbsp;</TT></TD>
    <TD noWrap align=3Dright><TT>---&nbsp;&nbsp;</TT></TD>
    <TD noWrap><TT>&nbsp;R.SQLEAARDR.Q</TT></TD></TR>
  <TR>
    <TD align=3Dright>&nbsp;</TD>
    <TD align=3Dright><TT>1321.5367&nbsp;&nbsp;</TT></TD>
    <TD align=3Dright><TT>1320.5294&nbsp;&nbsp;</TT></TD>
    <TD align=3Dright><TT>1320.5980&nbsp;&nbsp;</TT></TD>
    <TD noWrap align=3Dright><TT>-51.91&nbsp;</TT></TD>
    <TD align=3Dright><TT>1692&nbsp;</TT></TD>
    <TD noWrap align=3Dright><TT>-&nbsp;</TT></TD>
    <TD align=3Dright><TT>1702&nbsp;</TT></TD>
    <TD align=3Dright><TT>0&nbsp;&nbsp;</TT></TD>
    <TD noWrap align=3Dright><TT>---&nbsp;&nbsp;</TT></TD>
    <TD noWrap><TT>&nbsp;R.QDLDEQGTLMR.D + Oxidation (M)</TT></TD></TR>
  <TR>
    <TD align=3Dright>&nbsp;</TD>
    <TD align=3Dright><TT>1321.5367&nbsp;&nbsp;</TT></TD>
    <TD align=3Dright><TT>1320.5294&nbsp;&nbsp;</TT></TD>
    <TD align=3Dright><TT>1320.5980&nbsp;&nbsp;</TT></TD>
    <TD noWrap align=3Dright><TT>-51.91&nbsp;</TT></TD>
    <TD align=3Dright><TT>1692&nbsp;</TT></TD>
    <TD noWrap align=3Dright><TT>-&nbsp;</TT></TD>
    <TD align=3Dright><TT>1702&nbsp;</TT></TD>
    <TD align=3Dright><TT>0&nbsp;&nbsp;</TT></TD>
    <TD noWrap align=3Dright><TT>6&nbsp;&nbsp;</TT></TD>
    <TD noWrap><TT>&nbsp;R.QDLDEQGTLMR.D + Oxidation (M)</TT></TD></TR>
  <TR>
    <TD align=3Dright>&nbsp;</TD>
    <TD align=3Dright><TT>1485.7480&nbsp;&nbsp;</TT></TD>
    <TD align=3Dright><TT>1484.7407&nbsp;&nbsp;</TT></TD>
    <TD align=3Dright><TT>1484.7848&nbsp;&nbsp;</TT></TD>
    <TD noWrap align=3Dright><TT>-29.67&nbsp;</TT></TD>
    <TD align=3Dright><TT>2005&nbsp;</TT></TD>
    <TD noWrap align=3Dright><TT>-&nbsp;</TT></TD>
    <TD align=3Dright><TT>2019&nbsp;</TT></TD>
    <TD align=3Dright><TT>0&nbsp;&nbsp;</TT></TD>
    <TD noWrap align=3Dright><TT>---&nbsp;&nbsp;</TT></TD>
    <TD noWrap><TT>&nbsp;R.QPEAPRPAAAAPPGR.L</TT></TD></TR>
  <TR>
    <TD align=3Dright>&nbsp;</TD>
    <TD align=3Dright><TT>1582.6570&nbsp;&nbsp;</TT></TD>
    <TD align=3Dright><TT>1581.6497&nbsp;&nbsp;</TT></TD>
    <TD align=3Dright><TT>1581.6987&nbsp;&nbsp;</TT></TD>
    <TD noWrap align=3Dright><TT>-30.99&nbsp;</TT></TD>
    <TD align=3Dright><TT>2956&nbsp;</TT></TD>
    <TD noWrap align=3Dright><TT>-&nbsp;</TT></TD>
    <TD align=3Dright><TT>2969&nbsp;</TT></TD>
    <TD align=3Dright><TT>1&nbsp;&nbsp;</TT></TD>
    <TD noWrap align=3Dright><TT>---&nbsp;&nbsp;</TT></TD>
    <TD noWrap><TT>&nbsp;K.TSAQAMRTMGNENR.Q + Oxidation =
(M)</TT></TD></TR>
  <TR>
    <TD align=3Dright>&nbsp;</TD>
    <TD align=3Dright><TT>2048.8823&nbsp;&nbsp;</TT></TD>
    <TD align=3Dright><TT>2047.8750&nbsp;&nbsp;</TT></TD>
    <TD align=3Dright><TT>2047.9666&nbsp;&nbsp;</TT></TD>
    <TD noWrap align=3Dright><TT>-44.72&nbsp;</TT></TD>
    <TD align=3Dright><TT>1789&nbsp;</TT></TD>
    <TD noWrap align=3Dright><TT>-&nbsp;</TT></TD>
    <TD align=3Dright><TT>1809&nbsp;</TT></TD>
    <TD align=3Dright><TT>1&nbsp;&nbsp;</TT></TD>
    <TD noWrap align=3Dright><TT>---&nbsp;&nbsp;</TT></TD>
    <TD noWrap><TT>&nbsp;R.AEAAAVACAAAEAAVEMERSK.V</TT></TD></TR>
  <TR>
    <TD align=3Dright>&nbsp;</TD>
    <TD align=3Dright><TT>2048.8823&nbsp;&nbsp;</TT></TD>
    <TD align=3Dright><TT>2047.8750&nbsp;&nbsp;</TT></TD>
    <TD align=3Dright><TT>2047.9666&nbsp;&nbsp;</TT></TD>
    <TD noWrap align=3Dright><TT>-44.72&nbsp;</TT></TD>
    <TD align=3Dright><TT>1789&nbsp;</TT></TD>
    <TD noWrap align=3Dright><TT>-&nbsp;</TT></TD>
    <TD align=3Dright><TT>1809&nbsp;</TT></TD>
    <TD align=3Dright><TT>1&nbsp;&nbsp;</TT></TD>
    <TD noWrap align=3Dright><TT>---&nbsp;&nbsp;</TT></TD>
    <TD noWrap><TT>&nbsp;R.AEAAAVACAAAEAAVEMERSK.V</TT></TD></TR>
  <TR>
    <TD align=3Dright>&nbsp;</TD>
    <TD align=3Dright><TT>2070.8638&nbsp;&nbsp;</TT></TD>
    <TD align=3Dright><TT>2069.8565&nbsp;&nbsp;</TT></TD>
    <TD align=3Dright><TT>2069.8596&nbsp;&nbsp;</TT></TD>
    <TD noWrap align=3Dright><TT>-1.50&nbsp;</TT></TD>
    <TD align=3Dright><TT>2765&nbsp;</TT></TD>
    <TD noWrap align=3Dright><TT>-&nbsp;</TT></TD>
    <TD align=3Dright><TT>2785&nbsp;</TT></TD>
    <TD align=3Dright><TT>0&nbsp;&nbsp;</TT></TD>
    <TD noWrap align=3Dright><TT>---&nbsp;&nbsp;</TT></TD>
    <TD noWrap><TT>&nbsp;R.GSSCAVQPDGSAGTFSEDEAR.L</TT></TD></TR>
  <TR>
    <TD align=3Dright>&nbsp;</TD>
    <TD align=3Dright><TT>2215.9541&nbsp;&nbsp;</TT></TD>
    <TD align=3Dright><TT>2214.9468&nbsp;&nbsp;</TT></TD>
    <TD align=3Dright><TT>2215.1267&nbsp;&nbsp;</TT></TD>
    <TD noWrap align=3Dright><TT>-81.19&nbsp;</TT></TD>
    <TD align=3Dright><TT>1171&nbsp;</TT></TD>
    <TD noWrap align=3Dright><TT>-&nbsp;</TT></TD>
    <TD align=3Dright><TT>1190&nbsp;</TT></TD>
    <TD align=3Dright><TT>0&nbsp;&nbsp;</TT></TD>
    <TD noWrap align=3Dright><TT>---&nbsp;&nbsp;</TT></TD>
    <TD noWrap><TT>&nbsp;R.QMQLAQIQVAESDQVTAALR.E + Oxidation =
(M)</TT></TD></TR>
  <TR>
    <TD align=3Dright>&nbsp;</TD>
    <TD align=3Dright><TT>2230.0923&nbsp;&nbsp;</TT></TD>
    <TD align=3Dright><TT>2229.0850&nbsp;&nbsp;</TT></TD>
    <TD align=3Dright><TT>2229.0695&nbsp;&nbsp;</TT></TD>
    <TD noWrap align=3Dright><TT>6.96&nbsp;</TT></TD>
    <TD align=3Dright><TT>1708&nbsp;</TT></TD>
    <TD noWrap align=3Dright><TT>-&nbsp;</TT></TD>
    <TD align=3Dright><TT>1726&nbsp;</TT></TD>
    <TD align=3Dright><TT>1&nbsp;&nbsp;</TT></TD>
    <TD noWrap align=3Dright><TT>---&nbsp;&nbsp;</TT></TD>
    <TD noWrap><TT>&nbsp;R.SSMAETALEEVRDEHQLLR.N + Oxidation=20
  (M)</TT></TD></TR></TBODY></TABLE>
<TABLE border=3D0 cellSpacing=3D0>
  <TBODY>
  <TR>
    <TD><TT>&nbsp;&nbsp;&nbsp;&nbsp;&nbsp;&nbsp;</TT></TD>
    <TD><TT><B>No match to: </B>842.4521, 856.4629, 870.4808, 882.3615,=20
      1183.5127, 1183.5127, 1288.5507, 1288.5507, 1557.6802, 1560.6705,=20
      1560.6705, 1568.6610, 1626.7284, 1626.7284, 2193.9543, 2193.9543,=20
      2210.9653, 2224.9919, 2224.9919, 2232.9443, 2664.1460, 2807.1938,=20
      2807.1938, 3347.5786</TT></TD></TR></TBODY></TABLE><BR>
<TABLE border=3D0 cellSpacing=3D0>
  <TBODY>
  <TR>
    <TD><TT><B><A name=3DHit26>26.</A>&nbsp;&nbsp;&nbsp;</B></TT></TD>
    <TD noWrap><TT><A=20
      =
href=3D"http://zxw-pc/mascot/cgi/protein_view.pl?file=3D../data/20121225/=
F002407.dat&amp;hit=3D26"=20
      =
target=3D_blank>gi|300260854</A>&nbsp;&nbsp;&nbsp;&nbsp;<B>Mass:</B>&nbsp=
;322793&nbsp;&nbsp;&nbsp;<B>Score:</B>&nbsp;47&nbsp;&nbsp;&nbsp;&nbsp;&nb=
sp;<B>Expect:</B>&nbsp;34&nbsp;&nbsp;<B>Matches:</B>&nbsp;14</TT></TD></T=
R>
  <TR>
    <TD>&nbsp;</TD>
    <TD noWrap><TT>hypothetical protein VOLCADRAFT_106095 [Volvox =
carteri f.=20
      nagariensis]</TT></TD></TR></TBODY></TABLE>
<TABLE border=3D0 cellSpacing=3D0 cellPadding=3D0>
  <TBODY>
  <TR>
    <TD><TT>&nbsp;&nbsp;&nbsp;&nbsp;&nbsp;&nbsp;</TT></TD>
    <TD align=3Dright><TT><B>Observed&nbsp;&nbsp;</B></TT></TD>
    <TD noWrap align=3Dright><TT><B>Mr(expt)&nbsp;&nbsp;</B></TT></TD>
    <TD noWrap align=3Dright><TT><B>Mr(calc)&nbsp;&nbsp;</B></TT></TD>
    <TD align=3Dright><TT><B>&nbsp;ppm&nbsp;&nbsp;</B></TT></TD>
    <TD align=3Dright><TT><B>Start&nbsp;</B></TT></TD>
    <TD align=3Dright><TT><B>&nbsp;</B></TT></TD>
    <TD align=3Dright><TT><B>End&nbsp;</B></TT></TD>
    <TD align=3Dright><TT><B>Miss&nbsp;</B></TT></TD>
    <TD align=3Dright><TT><B>Ions&nbsp;</B></TT></TD>
    <TD><TT><B>&nbsp;Peptide</B></TT></TD></TR>
  <TR>
    <TD align=3Dright>&nbsp;</TD>
    <TD align=3Dright><TT>774.3568&nbsp;&nbsp;</TT></TD>
    <TD align=3Dright><TT>773.3495&nbsp;&nbsp;</TT></TD>
    <TD align=3Dright><TT>773.3681&nbsp;&nbsp;</TT></TD>
    <TD noWrap align=3Dright><TT>-24.03&nbsp;</TT></TD>
    <TD align=3Dright><TT>273&nbsp;</TT></TD>
    <TD noWrap align=3Dright><TT>-&nbsp;</TT></TD>
    <TD align=3Dright><TT>278&nbsp;</TT></TD>
    <TD align=3Dright><TT>0&nbsp;&nbsp;</TT></TD>
    <TD noWrap align=3Dright><TT>---&nbsp;&nbsp;</TT></TD>
    <TD noWrap><TT>&nbsp;R.HTHSHR.E</TT></TD></TR>
  <TR>
    <TD align=3Dright>&nbsp;</TD>
    <TD align=3Dright><TT>1015.5007&nbsp;&nbsp;</TT></TD>
    <TD align=3Dright><TT>1014.4934&nbsp;&nbsp;</TT></TD>
    <TD align=3Dright><TT>1014.5206&nbsp;&nbsp;</TT></TD>
    <TD noWrap align=3Dright><TT>-26.80&nbsp;</TT></TD>
    <TD align=3Dright><TT>1262&nbsp;</TT></TD>
    <TD noWrap align=3Dright><TT>-&nbsp;</TT></TD>
    <TD align=3Dright><TT>1272&nbsp;</TT></TD>
    <TD align=3Dright><TT>1&nbsp;&nbsp;</TT></TD>
    <TD noWrap align=3Dright><TT>---&nbsp;&nbsp;</TT></TD>
    <TD noWrap><TT>&nbsp;K.GKAANAAEAGR.H</TT></TD></TR>
  <TR>
    <TD align=3Dright>&nbsp;</TD>
    <TD align=3Dright><TT>1015.5007&nbsp;&nbsp;</TT></TD>
    <TD align=3Dright><TT>1014.4934&nbsp;&nbsp;</TT></TD>
    <TD align=3Dright><TT>1014.5206&nbsp;&nbsp;</TT></TD>
    <TD noWrap align=3Dright><TT>-26.80&nbsp;</TT></TD>
    <TD align=3Dright><TT>1262&nbsp;</TT></TD>
    <TD noWrap align=3Dright><TT>-&nbsp;</TT></TD>
    <TD align=3Dright><TT>1272&nbsp;</TT></TD>
    <TD align=3Dright><TT>1&nbsp;&nbsp;</TT></TD>
    <TD noWrap align=3Dright><TT>17&nbsp;&nbsp;</TT></TD>
    <TD noWrap><TT>&nbsp;K.GKAANAAEAGR.H</TT></TD></TR>
  <TR>
    <TD align=3Dright>&nbsp;</TD>
    <TD align=3Dright><TT>1037.4611&nbsp;&nbsp;</TT></TD>
    <TD align=3Dright><TT>1036.4538&nbsp;&nbsp;</TT></TD>
    <TD align=3Dright><TT>1036.4495&nbsp;&nbsp;</TT></TD>
    <TD noWrap align=3Dright><TT>4.16&nbsp;</TT></TD>
    <TD align=3Dright><TT>1959&nbsp;</TT></TD>
    <TD noWrap align=3Dright><TT>-&nbsp;</TT></TD>
    <TD align=3Dright><TT>1967&nbsp;</TT></TD>
    <TD align=3Dright><TT>0&nbsp;&nbsp;</TT></TD>
    <TD noWrap align=3Dright><TT>---&nbsp;&nbsp;</TT></TD>
    <TD noWrap><TT>&nbsp;R.QDLESQCSK.C</TT></TD></TR>
  <TR>
    <TD align=3Dright>&nbsp;</TD>
    <TD align=3Dright><TT>1045.4840&nbsp;&nbsp;</TT></TD>
    <TD align=3Dright><TT>1044.4767&nbsp;&nbsp;</TT></TD>
    <TD align=3Dright><TT>1044.5312&nbsp;&nbsp;</TT></TD>
    <TD noWrap align=3Dright><TT>-52.14&nbsp;</TT></TD>
    <TD align=3Dright><TT>1524&nbsp;</TT></TD>
    <TD noWrap align=3Dright><TT>-&nbsp;</TT></TD>
    <TD align=3Dright><TT>1532&nbsp;</TT></TD>
    <TD align=3Dright><TT>1&nbsp;&nbsp;</TT></TD>
    <TD noWrap align=3Dright><TT>---&nbsp;&nbsp;</TT></TD>
    <TD noWrap><TT>&nbsp;R.SQLEAARDR.Q</TT></TD></TR>
  <TR>
    <TD align=3Dright>&nbsp;</TD>
    <TD align=3Dright><TT>1321.5367&nbsp;&nbsp;</TT></TD>
    <TD align=3Dright><TT>1320.5294&nbsp;&nbsp;</TT></TD>
    <TD align=3Dright><TT>1320.5980&nbsp;&nbsp;</TT></TD>
    <TD noWrap align=3Dright><TT>-51.91&nbsp;</TT></TD>
    <TD align=3Dright><TT>1692&nbsp;</TT></TD>
    <TD noWrap align=3Dright><TT>-&nbsp;</TT></TD>
    <TD align=3Dright><TT>1702&nbsp;</TT></TD>
    <TD align=3Dright><TT>0&nbsp;&nbsp;</TT></TD>
    <TD noWrap align=3Dright><TT>---&nbsp;&nbsp;</TT></TD>
    <TD noWrap><TT>&nbsp;R.QDLDEQGTLMR.D + Oxidation (M)</TT></TD></TR>
  <TR>
    <TD align=3Dright>&nbsp;</TD>
    <TD align=3Dright><TT>1321.5367&nbsp;&nbsp;</TT></TD>
    <TD align=3Dright><TT>1320.5294&nbsp;&nbsp;</TT></TD>
    <TD align=3Dright><TT>1320.5980&nbsp;&nbsp;</TT></TD>
    <TD noWrap align=3Dright><TT>-51.91&nbsp;</TT></TD>
    <TD align=3Dright><TT>1692&nbsp;</TT></TD>
    <TD noWrap align=3Dright><TT>-&nbsp;</TT></TD>
    <TD align=3Dright><TT>1702&nbsp;</TT></TD>
    <TD align=3Dright><TT>0&nbsp;&nbsp;</TT></TD>
    <TD noWrap align=3Dright><TT>6&nbsp;&nbsp;</TT></TD>
    <TD noWrap><TT>&nbsp;R.QDLDEQGTLMR.D + Oxidation (M)</TT></TD></TR>
  <TR>
    <TD align=3Dright>&nbsp;</TD>
    <TD align=3Dright><TT>1485.7480&nbsp;&nbsp;</TT></TD>
    <TD align=3Dright><TT>1484.7407&nbsp;&nbsp;</TT></TD>
    <TD align=3Dright><TT>1484.7848&nbsp;&nbsp;</TT></TD>
    <TD noWrap align=3Dright><TT>-29.67&nbsp;</TT></TD>
    <TD align=3Dright><TT>2005&nbsp;</TT></TD>
    <TD noWrap align=3Dright><TT>-&nbsp;</TT></TD>
    <TD align=3Dright><TT>2019&nbsp;</TT></TD>
    <TD align=3Dright><TT>0&nbsp;&nbsp;</TT></TD>
    <TD noWrap align=3Dright><TT>---&nbsp;&nbsp;</TT></TD>
    <TD noWrap><TT>&nbsp;R.QPEAPRPAAAAPPGR.L</TT></TD></TR>
  <TR>
    <TD align=3Dright>&nbsp;</TD>
    <TD align=3Dright><TT>1582.6570&nbsp;&nbsp;</TT></TD>
    <TD align=3Dright><TT>1581.6497&nbsp;&nbsp;</TT></TD>
    <TD align=3Dright><TT>1581.6987&nbsp;&nbsp;</TT></TD>
    <TD noWrap align=3Dright><TT>-30.99&nbsp;</TT></TD>
    <TD align=3Dright><TT>2956&nbsp;</TT></TD>
    <TD noWrap align=3Dright><TT>-&nbsp;</TT></TD>
    <TD align=3Dright><TT>2969&nbsp;</TT></TD>
    <TD align=3Dright><TT>1&nbsp;&nbsp;</TT></TD>
    <TD noWrap align=3Dright><TT>---&nbsp;&nbsp;</TT></TD>
    <TD noWrap><TT>&nbsp;K.TSAQAMRTMGNENR.Q + Oxidation =
(M)</TT></TD></TR>
  <TR>
    <TD align=3Dright>&nbsp;</TD>
    <TD align=3Dright><TT>2048.8823&nbsp;&nbsp;</TT></TD>
    <TD align=3Dright><TT>2047.8750&nbsp;&nbsp;</TT></TD>
    <TD align=3Dright><TT>2047.9666&nbsp;&nbsp;</TT></TD>
    <TD noWrap align=3Dright><TT>-44.72&nbsp;</TT></TD>
    <TD align=3Dright><TT>1789&nbsp;</TT></TD>
    <TD noWrap align=3Dright><TT>-&nbsp;</TT></TD>
    <TD align=3Dright><TT>1809&nbsp;</TT></TD>
    <TD align=3Dright><TT>1&nbsp;&nbsp;</TT></TD>
    <TD noWrap align=3Dright><TT>---&nbsp;&nbsp;</TT></TD>
    <TD noWrap><TT>&nbsp;R.AEAAAVACAAAEAAVEMERSK.V</TT></TD></TR>
  <TR>
    <TD align=3Dright>&nbsp;</TD>
    <TD align=3Dright><TT>2048.8823&nbsp;&nbsp;</TT></TD>
    <TD align=3Dright><TT>2047.8750&nbsp;&nbsp;</TT></TD>
    <TD align=3Dright><TT>2047.9666&nbsp;&nbsp;</TT></TD>
    <TD noWrap align=3Dright><TT>-44.72&nbsp;</TT></TD>
    <TD align=3Dright><TT>1789&nbsp;</TT></TD>
    <TD noWrap align=3Dright><TT>-&nbsp;</TT></TD>
    <TD align=3Dright><TT>1809&nbsp;</TT></TD>
    <TD align=3Dright><TT>1&nbsp;&nbsp;</TT></TD>
    <TD noWrap align=3Dright><TT>---&nbsp;&nbsp;</TT></TD>
    <TD noWrap><TT>&nbsp;R.AEAAAVACAAAEAAVEMERSK.V</TT></TD></TR>
  <TR>
    <TD align=3Dright>&nbsp;</TD>
    <TD align=3Dright><TT>2070.8638&nbsp;&nbsp;</TT></TD>
    <TD align=3Dright><TT>2069.8565&nbsp;&nbsp;</TT></TD>
    <TD align=3Dright><TT>2069.8596&nbsp;&nbsp;</TT></TD>
    <TD noWrap align=3Dright><TT>-1.50&nbsp;</TT></TD>
    <TD align=3Dright><TT>2765&nbsp;</TT></TD>
    <TD noWrap align=3Dright><TT>-&nbsp;</TT></TD>
    <TD align=3Dright><TT>2785&nbsp;</TT></TD>
    <TD align=3Dright><TT>0&nbsp;&nbsp;</TT></TD>
    <TD noWrap align=3Dright><TT>---&nbsp;&nbsp;</TT></TD>
    <TD noWrap><TT>&nbsp;R.GSSCAVQPDGSAGTFSEDEAR.L</TT></TD></TR>
  <TR>
    <TD align=3Dright>&nbsp;</TD>
    <TD align=3Dright><TT>2215.9541&nbsp;&nbsp;</TT></TD>
    <TD align=3Dright><TT>2214.9468&nbsp;&nbsp;</TT></TD>
    <TD align=3Dright><TT>2215.1267&nbsp;&nbsp;</TT></TD>
    <TD noWrap align=3Dright><TT>-81.19&nbsp;</TT></TD>
    <TD align=3Dright><TT>1171&nbsp;</TT></TD>
    <TD noWrap align=3Dright><TT>-&nbsp;</TT></TD>
    <TD align=3Dright><TT>1190&nbsp;</TT></TD>
    <TD align=3Dright><TT>0&nbsp;&nbsp;</TT></TD>
    <TD noWrap align=3Dright><TT>---&nbsp;&nbsp;</TT></TD>
    <TD noWrap><TT>&nbsp;R.QMQLAQIQVAESDQVTAALR.E + Oxidation =
(M)</TT></TD></TR>
  <TR>
    <TD align=3Dright>&nbsp;</TD>
    <TD align=3Dright><TT>2230.0923&nbsp;&nbsp;</TT></TD>
    <TD align=3Dright><TT>2229.0850&nbsp;&nbsp;</TT></TD>
    <TD align=3Dright><TT>2229.0695&nbsp;&nbsp;</TT></TD>
    <TD noWrap align=3Dright><TT>6.96&nbsp;</TT></TD>
    <TD align=3Dright><TT>1708&nbsp;</TT></TD>
    <TD noWrap align=3Dright><TT>-&nbsp;</TT></TD>
    <TD align=3Dright><TT>1726&nbsp;</TT></TD>
    <TD align=3Dright><TT>1&nbsp;&nbsp;</TT></TD>
    <TD noWrap align=3Dright><TT>---&nbsp;&nbsp;</TT></TD>
    <TD noWrap><TT>&nbsp;R.SSMAETALEEVRDEHQLLR.N + Oxidation=20
  (M)</TT></TD></TR></TBODY></TABLE>
<TABLE border=3D0 cellSpacing=3D0>
  <TBODY>
  <TR>
    <TD><TT>&nbsp;&nbsp;&nbsp;&nbsp;&nbsp;&nbsp;</TT></TD>
    <TD><TT><B>No match to: </B>842.4521, 856.4629, 870.4808, 882.3615,=20
      1183.5127, 1183.5127, 1288.5507, 1288.5507, 1557.6802, 1560.6705,=20
      1560.6705, 1568.6610, 1626.7284, 1626.7284, 2193.9543, 2193.9543,=20
      2210.9653, 2224.9919, 2224.9919, 2232.9443, 2664.1460, 2807.1938,=20
      2807.1938, 3347.5786</TT></TD></TR></TBODY></TABLE><BR>
<TABLE border=3D0 cellSpacing=3D0>
  <TBODY>
  <TR>
    <TD><TT><B><A name=3DHit27>27.</A>&nbsp;&nbsp;&nbsp;</B></TT></TD>
    <TD noWrap><TT><A=20
      =
href=3D"http://zxw-pc/mascot/cgi/protein_view.pl?file=3D../data/20121225/=
F002407.dat&amp;hit=3D27"=20
      =
target=3D_blank>gi|303271731</A>&nbsp;&nbsp;&nbsp;&nbsp;<B>Mass:</B>&nbsp=
;64603&nbsp;&nbsp;&nbsp;&nbsp;<B>Score:</B>&nbsp;47&nbsp;&nbsp;&nbsp;&nbs=
p;&nbsp;<B>Expect:</B>&nbsp;36&nbsp;&nbsp;<B>Matches:</B>&nbsp;12</TT></T=
D></TR>
  <TR>
    <TD>&nbsp;</TD>
    <TD noWrap><TT>predicted protein [Micromonas pusilla=20
  CCMP1545]</TT></TD></TR></TBODY></TABLE>
<TABLE border=3D0 cellSpacing=3D0 cellPadding=3D0>
  <TBODY>
  <TR>
    <TD><TT>&nbsp;&nbsp;&nbsp;&nbsp;&nbsp;&nbsp;</TT></TD>
    <TD align=3Dright><TT><B>Observed&nbsp;&nbsp;</B></TT></TD>
    <TD noWrap align=3Dright><TT><B>Mr(expt)&nbsp;&nbsp;</B></TT></TD>
    <TD noWrap align=3Dright><TT><B>Mr(calc)&nbsp;&nbsp;</B></TT></TD>
    <TD align=3Dright><TT><B>&nbsp;ppm&nbsp;&nbsp;</B></TT></TD>
    <TD align=3Dright><TT><B>Start&nbsp;</B></TT></TD>
    <TD align=3Dright><TT><B>&nbsp;</B></TT></TD>
    <TD align=3Dright><TT><B>End&nbsp;</B></TT></TD>
    <TD align=3Dright><TT><B>Miss&nbsp;</B></TT></TD>
    <TD align=3Dright><TT><B>Ions&nbsp;</B></TT></TD>
    <TD><TT><B>&nbsp;Peptide</B></TT></TD></TR>
  <TR>
    <TD align=3Dright>&nbsp;</TD>
    <TD align=3Dright><TT>774.3568&nbsp;&nbsp;</TT></TD>
    <TD align=3Dright><TT>773.3495&nbsp;&nbsp;</TT></TD>
    <TD align=3Dright><TT>773.4144&nbsp;&nbsp;</TT></TD>
    <TD noWrap align=3Dright><TT>-83.85&nbsp;</TT></TD>
    <TD align=3Dright><TT>533&nbsp;</TT></TD>
    <TD noWrap align=3Dright><TT>-&nbsp;</TT></TD>
    <TD align=3Dright><TT>538&nbsp;</TT></TD>
    <TD align=3Dright><TT>1&nbsp;&nbsp;</TT></TD>
    <TD noWrap align=3Dright><TT>---&nbsp;&nbsp;</TT></TD>
    <TD noWrap><TT>&nbsp;K.SQRLDR.A</TT></TD></TR>
  <TR>
    <TD align=3Dright>&nbsp;</TD>
    <TD align=3Dright><TT>1015.5007&nbsp;&nbsp;</TT></TD>
    <TD align=3Dright><TT>1014.4934&nbsp;&nbsp;</TT></TD>
    <TD align=3Dright><TT>1014.4626&nbsp;&nbsp;</TT></TD>
    <TD noWrap align=3Dright><TT>30.3&nbsp;</TT></TD>
    <TD align=3Dright><TT>541&nbsp;</TT></TD>
    <TD noWrap align=3Dright><TT>-&nbsp;</TT></TD>
    <TD align=3Dright><TT>550&nbsp;</TT></TD>
    <TD align=3Dright><TT>1&nbsp;&nbsp;</TT></TD>
    <TD noWrap align=3Dright><TT>---&nbsp;&nbsp;</TT></TD>
    <TD noWrap><TT>&nbsp;R.GYGACSAMKK.S</TT></TD></TR>
  <TR>
    <TD align=3Dright>&nbsp;</TD>
    <TD align=3Dright><TT>1015.5007&nbsp;&nbsp;</TT></TD>
    <TD align=3Dright><TT>1014.4934&nbsp;&nbsp;</TT></TD>
    <TD align=3Dright><TT>1014.4626&nbsp;&nbsp;</TT></TD>
    <TD noWrap align=3Dright><TT>30.3&nbsp;</TT></TD>
    <TD align=3Dright><TT>541&nbsp;</TT></TD>
    <TD noWrap align=3Dright><TT>-&nbsp;</TT></TD>
    <TD align=3Dright><TT>550&nbsp;</TT></TD>
    <TD align=3Dright><TT>1&nbsp;&nbsp;</TT></TD>
    <TD noWrap align=3Dright><TT>---&nbsp;&nbsp;</TT></TD>
    <TD noWrap><TT>&nbsp;R.GYGACSAMKK.S</TT></TD></TR>
  <TR>
    <TD align=3Dright>&nbsp;</TD>
    <TD align=3Dright><TT>1045.4840&nbsp;&nbsp;</TT></TD>
    <TD align=3Dright><TT>1044.4767&nbsp;&nbsp;</TT></TD>
    <TD align=3Dright><TT>1044.4290&nbsp;&nbsp;</TT></TD>
    <TD noWrap align=3Dright><TT>45.7&nbsp;</TT></TD>
    <TD align=3Dright><TT>420&nbsp;</TT></TD>
    <TD noWrap align=3Dright><TT>-&nbsp;</TT></TD>
    <TD align=3Dright><TT>428&nbsp;</TT></TD>
    <TD align=3Dright><TT>0&nbsp;&nbsp;</TT></TD>
    <TD noWrap align=3Dright><TT>---&nbsp;&nbsp;</TT></TD>
    <TD noWrap><TT>&nbsp;R.SMLMDSAMK.D + 2 Oxidation (M)</TT></TD></TR>
  <TR>
    <TD align=3Dright>&nbsp;</TD>
    <TD align=3Dright><TT>1288.5507&nbsp;&nbsp;</TT></TD>
    <TD align=3Dright><TT>1287.5434&nbsp;&nbsp;</TT></TD>
    <TD align=3Dright><TT>1287.5621&nbsp;&nbsp;</TT></TD>
    <TD noWrap align=3Dright><TT>-14.51&nbsp;</TT></TD>
    <TD align=3Dright><TT>418&nbsp;</TT></TD>
    <TD noWrap align=3Dright><TT>-&nbsp;</TT></TD>
    <TD align=3Dright><TT>428&nbsp;</TT></TD>
    <TD align=3Dright><TT>1&nbsp;&nbsp;</TT></TD>
    <TD noWrap align=3Dright><TT>---&nbsp;&nbsp;</TT></TD>
    <TD noWrap><TT>&nbsp;K.ARSMLMDSAMK.D + 3 Oxidation =
(M)</TT></TD></TR>
  <TR>
    <TD align=3Dright>&nbsp;</TD>
    <TD align=3Dright><TT>1288.5507&nbsp;&nbsp;</TT></TD>
    <TD align=3Dright><TT>1287.5434&nbsp;&nbsp;</TT></TD>
    <TD align=3Dright><TT>1287.5621&nbsp;&nbsp;</TT></TD>
    <TD noWrap align=3Dright><TT>-14.51&nbsp;</TT></TD>
    <TD align=3Dright><TT>418&nbsp;</TT></TD>
    <TD noWrap align=3Dright><TT>-&nbsp;</TT></TD>
    <TD align=3Dright><TT>428&nbsp;</TT></TD>
    <TD align=3Dright><TT>1&nbsp;&nbsp;</TT></TD>
    <TD noWrap align=3Dright><TT>---&nbsp;&nbsp;</TT></TD>
    <TD noWrap><TT>&nbsp;K.ARSMLMDSAMK.D + 3 Oxidation =
(M)</TT></TD></TR>
  <TR>
    <TD align=3Dright>&nbsp;</TD>
    <TD align=3Dright><TT>1557.6802&nbsp;&nbsp;</TT></TD>
    <TD align=3Dright><TT>1556.6729&nbsp;&nbsp;</TT></TD>
    <TD align=3Dright><TT>1556.7405&nbsp;&nbsp;</TT></TD>
    <TD noWrap align=3Dright><TT>-43.43&nbsp;</TT></TD>
    <TD align=3Dright><TT>331&nbsp;</TT></TD>
    <TD noWrap align=3Dright><TT>-&nbsp;</TT></TD>
    <TD align=3Dright><TT>345&nbsp;</TT></TD>
    <TD align=3Dright><TT>0&nbsp;&nbsp;</TT></TD>
    <TD noWrap align=3Dright><TT>---&nbsp;&nbsp;</TT></TD>
    <TD noWrap><TT>&nbsp;K.GLAAVPYHAGMGEER.E</TT></TD></TR>
  <TR>
    <TD align=3Dright>&nbsp;</TD>
    <TD align=3Dright><TT>1560.6705&nbsp;&nbsp;</TT></TD>
    <TD align=3Dright><TT>1559.6632&nbsp;&nbsp;</TT></TD>
    <TD align=3Dright><TT>1559.7440&nbsp;&nbsp;</TT></TD>
    <TD noWrap align=3Dright><TT>-51.81&nbsp;</TT></TD>
    <TD align=3Dright><TT>386&nbsp;</TT></TD>
    <TD noWrap align=3Dright><TT>-&nbsp;</TT></TD>
    <TD align=3Dright><TT>399&nbsp;</TT></TD>
    <TD align=3Dright><TT>1&nbsp;&nbsp;</TT></TD>
    <TD noWrap align=3Dright><TT>---&nbsp;&nbsp;</TT></TD>
    <TD noWrap><TT>&nbsp;K.SLEAYHQESGRAGR.D</TT></TD></TR>
  <TR>
    <TD align=3Dright>&nbsp;</TD>
    <TD align=3Dright><TT>1560.6705&nbsp;&nbsp;</TT></TD>
    <TD align=3Dright><TT>1559.6632&nbsp;&nbsp;</TT></TD>
    <TD align=3Dright><TT>1559.7440&nbsp;&nbsp;</TT></TD>
    <TD noWrap align=3Dright><TT>-51.81&nbsp;</TT></TD>
    <TD align=3Dright><TT>386&nbsp;</TT></TD>
    <TD noWrap align=3Dright><TT>-&nbsp;</TT></TD>
    <TD align=3Dright><TT>399&nbsp;</TT></TD>
    <TD align=3Dright><TT>1&nbsp;&nbsp;</TT></TD>
    <TD noWrap align=3Dright><TT>---&nbsp;&nbsp;</TT></TD>
    <TD noWrap><TT>&nbsp;K.SLEAYHQESGRAGR.D</TT></TD></TR>
  <TR>
    <TD align=3Dright>&nbsp;</TD>
    <TD align=3Dright><TT>1582.6570&nbsp;&nbsp;</TT></TD>
    <TD align=3Dright><TT>1581.6497&nbsp;&nbsp;</TT></TD>
    <TD align=3Dright><TT>1581.6949&nbsp;&nbsp;</TT></TD>
    <TD noWrap align=3Dright><TT>-28.56&nbsp;</TT></TD>
    <TD align=3Dright><TT>420&nbsp;</TT></TD>
    <TD noWrap align=3Dright><TT>-&nbsp;</TT></TD>
    <TD align=3Dright><TT>433&nbsp;</TT></TD>
    <TD align=3Dright><TT>1&nbsp;&nbsp;</TT></TD>
    <TD noWrap align=3Dright><TT>---&nbsp;&nbsp;</TT></TD>
    <TD noWrap><TT>&nbsp;R.SMLMDSAMKDNAPR.E + Oxidation =
(M)</TT></TD></TR>
  <TR>
    <TD align=3Dright>&nbsp;</TD>
    <TD align=3Dright><TT>2807.1938&nbsp;&nbsp;</TT></TD>
    <TD align=3Dright><TT>2806.1865&nbsp;&nbsp;</TT></TD>
    <TD align=3Dright><TT>2806.3895&nbsp;&nbsp;</TT></TD>
    <TD noWrap align=3Dright><TT>-72.31&nbsp;</TT></TD>
    <TD align=3Dright><TT>351&nbsp;</TT></TD>
    <TD noWrap align=3Dright><TT>-&nbsp;</TT></TD>
    <TD align=3Dright><TT>376&nbsp;</TT></TD>
    <TD align=3Dright><TT>0&nbsp;&nbsp;</TT></TD>
    <TD noWrap align=3Dright><TT>---&nbsp;&nbsp;</TT></TD>
    <TD noWrap><TT>&nbsp;R.QWSNGQVSIICATVAFGMGINKPDVR.F + Oxidation=20
  (M)</TT></TD></TR>
  <TR>
    <TD align=3Dright>&nbsp;</TD>
    <TD align=3Dright><TT>2807.1938&nbsp;&nbsp;</TT></TD>
    <TD align=3Dright><TT>2806.1865&nbsp;&nbsp;</TT></TD>
    <TD align=3Dright><TT>2806.3895&nbsp;&nbsp;</TT></TD>
    <TD noWrap align=3Dright><TT>-72.31&nbsp;</TT></TD>
    <TD align=3Dright><TT>351&nbsp;</TT></TD>
    <TD noWrap align=3Dright><TT>-&nbsp;</TT></TD>
    <TD align=3Dright><TT>376&nbsp;</TT></TD>
    <TD align=3Dright><TT>0&nbsp;&nbsp;</TT></TD>
    <TD noWrap align=3Dright><TT>---&nbsp;&nbsp;</TT></TD>
    <TD noWrap><TT>&nbsp;R.QWSNGQVSIICATVAFGMGINKPDVR.F + Oxidation=20
  (M)</TT></TD></TR></TBODY></TABLE>
<TABLE border=3D0 cellSpacing=3D0>
  <TBODY>
  <TR>
    <TD><TT>&nbsp;&nbsp;&nbsp;&nbsp;&nbsp;&nbsp;</TT></TD>
    <TD><TT><B>No match to: </B>842.4521, 856.4629, 870.4808, 882.3615,=20
      1037.4611, 1183.5127, 1183.5127, 1321.5367, 1321.5367, 1485.7480,=20
      1568.6610, 1626.7284, 1626.7284, 2048.8823, 2048.8823, 2070.8638,=20
      2193.9543, 2193.9543, 2210.9653, 2215.9541, 2224.9919, 2224.9919,=20
      2230.0923, 2232.9443, 2664.1460, =
3347.5786</TT></TD></TR></TBODY></TABLE><BR>
<TABLE border=3D0 cellSpacing=3D0>
  <TBODY>
  <TR>
    <TD><TT><B><A name=3DHit28>28.</A>&nbsp;&nbsp;&nbsp;</B></TT></TD>
    <TD noWrap><TT><A=20
      =
href=3D"http://zxw-pc/mascot/cgi/protein_view.pl?file=3D../data/20121225/=
F002407.dat&amp;hit=3D28"=20
      =
target=3D_blank>gi|226463201</A>&nbsp;&nbsp;&nbsp;&nbsp;<B>Mass:</B>&nbsp=
;64603&nbsp;&nbsp;&nbsp;&nbsp;<B>Score:</B>&nbsp;47&nbsp;&nbsp;&nbsp;&nbs=
p;&nbsp;<B>Expect:</B>&nbsp;36&nbsp;&nbsp;<B>Matches:</B>&nbsp;12</TT></T=
D></TR>
  <TR>
    <TD>&nbsp;</TD>
    <TD noWrap><TT>predicted protein [Micromonas pusilla=20
  CCMP1545]</TT></TD></TR></TBODY></TABLE>
<TABLE border=3D0 cellSpacing=3D0 cellPadding=3D0>
  <TBODY>
  <TR>
    <TD><TT>&nbsp;&nbsp;&nbsp;&nbsp;&nbsp;&nbsp;</TT></TD>
    <TD align=3Dright><TT><B>Observed&nbsp;&nbsp;</B></TT></TD>
    <TD noWrap align=3Dright><TT><B>Mr(expt)&nbsp;&nbsp;</B></TT></TD>
    <TD noWrap align=3Dright><TT><B>Mr(calc)&nbsp;&nbsp;</B></TT></TD>
    <TD align=3Dright><TT><B>&nbsp;ppm&nbsp;&nbsp;</B></TT></TD>
    <TD align=3Dright><TT><B>Start&nbsp;</B></TT></TD>
    <TD align=3Dright><TT><B>&nbsp;</B></TT></TD>
    <TD align=3Dright><TT><B>End&nbsp;</B></TT></TD>
    <TD align=3Dright><TT><B>Miss&nbsp;</B></TT></TD>
    <TD align=3Dright><TT><B>Ions&nbsp;</B></TT></TD>
    <TD><TT><B>&nbsp;Peptide</B></TT></TD></TR>
  <TR>
    <TD align=3Dright>&nbsp;</TD>
    <TD align=3Dright><TT>774.3568&nbsp;&nbsp;</TT></TD>
    <TD align=3Dright><TT>773.3495&nbsp;&nbsp;</TT></TD>
    <TD align=3Dright><TT>773.4144&nbsp;&nbsp;</TT></TD>
    <TD noWrap align=3Dright><TT>-83.85&nbsp;</TT></TD>
    <TD align=3Dright><TT>533&nbsp;</TT></TD>
    <TD noWrap align=3Dright><TT>-&nbsp;</TT></TD>
    <TD align=3Dright><TT>538&nbsp;</TT></TD>
    <TD align=3Dright><TT>1&nbsp;&nbsp;</TT></TD>
    <TD noWrap align=3Dright><TT>---&nbsp;&nbsp;</TT></TD>
    <TD noWrap><TT>&nbsp;K.SQRLDR.A</TT></TD></TR>
  <TR>
    <TD align=3Dright>&nbsp;</TD>
    <TD align=3Dright><TT>1015.5007&nbsp;&nbsp;</TT></TD>
    <TD align=3Dright><TT>1014.4934&nbsp;&nbsp;</TT></TD>
    <TD align=3Dright><TT>1014.4626&nbsp;&nbsp;</TT></TD>
    <TD noWrap align=3Dright><TT>30.3&nbsp;</TT></TD>
    <TD align=3Dright><TT>541&nbsp;</TT></TD>
    <TD noWrap align=3Dright><TT>-&nbsp;</TT></TD>
    <TD align=3Dright><TT>550&nbsp;</TT></TD>
    <TD align=3Dright><TT>1&nbsp;&nbsp;</TT></TD>
    <TD noWrap align=3Dright><TT>---&nbsp;&nbsp;</TT></TD>
    <TD noWrap><TT>&nbsp;R.GYGACSAMKK.S</TT></TD></TR>
  <TR>
    <TD align=3Dright>&nbsp;</TD>
    <TD align=3Dright><TT>1015.5007&nbsp;&nbsp;</TT></TD>
    <TD align=3Dright><TT>1014.4934&nbsp;&nbsp;</TT></TD>
    <TD align=3Dright><TT>1014.4626&nbsp;&nbsp;</TT></TD>
    <TD noWrap align=3Dright><TT>30.3&nbsp;</TT></TD>
    <TD align=3Dright><TT>541&nbsp;</TT></TD>
    <TD noWrap align=3Dright><TT>-&nbsp;</TT></TD>
    <TD align=3Dright><TT>550&nbsp;</TT></TD>
    <TD align=3Dright><TT>1&nbsp;&nbsp;</TT></TD>
    <TD noWrap align=3Dright><TT>---&nbsp;&nbsp;</TT></TD>
    <TD noWrap><TT>&nbsp;R.GYGACSAMKK.S</TT></TD></TR>
  <TR>
    <TD align=3Dright>&nbsp;</TD>
    <TD align=3Dright><TT>1045.4840&nbsp;&nbsp;</TT></TD>
    <TD align=3Dright><TT>1044.4767&nbsp;&nbsp;</TT></TD>
    <TD align=3Dright><TT>1044.4290&nbsp;&nbsp;</TT></TD>
    <TD noWrap align=3Dright><TT>45.7&nbsp;</TT></TD>
    <TD align=3Dright><TT>420&nbsp;</TT></TD>
    <TD noWrap align=3Dright><TT>-&nbsp;</TT></TD>
    <TD align=3Dright><TT>428&nbsp;</TT></TD>
    <TD align=3Dright><TT>0&nbsp;&nbsp;</TT></TD>
    <TD noWrap align=3Dright><TT>---&nbsp;&nbsp;</TT></TD>
    <TD noWrap><TT>&nbsp;R.SMLMDSAMK.D + 2 Oxidation (M)</TT></TD></TR>
  <TR>
    <TD align=3Dright>&nbsp;</TD>
    <TD align=3Dright><TT>1288.5507&nbsp;&nbsp;</TT></TD>
    <TD align=3Dright><TT>1287.5434&nbsp;&nbsp;</TT></TD>
    <TD align=3Dright><TT>1287.5621&nbsp;&nbsp;</TT></TD>
    <TD noWrap align=3Dright><TT>-14.51&nbsp;</TT></TD>
    <TD align=3Dright><TT>418&nbsp;</TT></TD>
    <TD noWrap align=3Dright><TT>-&nbsp;</TT></TD>
    <TD align=3Dright><TT>428&nbsp;</TT></TD>
    <TD align=3Dright><TT>1&nbsp;&nbsp;</TT></TD>
    <TD noWrap align=3Dright><TT>---&nbsp;&nbsp;</TT></TD>
    <TD noWrap><TT>&nbsp;K.ARSMLMDSAMK.D + 3 Oxidation =
(M)</TT></TD></TR>
  <TR>
    <TD align=3Dright>&nbsp;</TD>
    <TD align=3Dright><TT>1288.5507&nbsp;&nbsp;</TT></TD>
    <TD align=3Dright><TT>1287.5434&nbsp;&nbsp;</TT></TD>
    <TD align=3Dright><TT>1287.5621&nbsp;&nbsp;</TT></TD>
    <TD noWrap align=3Dright><TT>-14.51&nbsp;</TT></TD>
    <TD align=3Dright><TT>418&nbsp;</TT></TD>
    <TD noWrap align=3Dright><TT>-&nbsp;</TT></TD>
    <TD align=3Dright><TT>428&nbsp;</TT></TD>
    <TD align=3Dright><TT>1&nbsp;&nbsp;</TT></TD>
    <TD noWrap align=3Dright><TT>---&nbsp;&nbsp;</TT></TD>
    <TD noWrap><TT>&nbsp;K.ARSMLMDSAMK.D + 3 Oxidation =
(M)</TT></TD></TR>
  <TR>
    <TD align=3Dright>&nbsp;</TD>
    <TD align=3Dright><TT>1557.6802&nbsp;&nbsp;</TT></TD>
    <TD align=3Dright><TT>1556.6729&nbsp;&nbsp;</TT></TD>
    <TD align=3Dright><TT>1556.7405&nbsp;&nbsp;</TT></TD>
    <TD noWrap align=3Dright><TT>-43.43&nbsp;</TT></TD>
    <TD align=3Dright><TT>331&nbsp;</TT></TD>
    <TD noWrap align=3Dright><TT>-&nbsp;</TT></TD>
    <TD align=3Dright><TT>345&nbsp;</TT></TD>
    <TD align=3Dright><TT>0&nbsp;&nbsp;</TT></TD>
    <TD noWrap align=3Dright><TT>---&nbsp;&nbsp;</TT></TD>
    <TD noWrap><TT>&nbsp;K.GLAAVPYHAGMGEER.E</TT></TD></TR>
  <TR>
    <TD align=3Dright>&nbsp;</TD>
    <TD align=3Dright><TT>1560.6705&nbsp;&nbsp;</TT></TD>
    <TD align=3Dright><TT>1559.6632&nbsp;&nbsp;</TT></TD>
    <TD align=3Dright><TT>1559.7440&nbsp;&nbsp;</TT></TD>
    <TD noWrap align=3Dright><TT>-51.81&nbsp;</TT></TD>
    <TD align=3Dright><TT>386&nbsp;</TT></TD>
    <TD noWrap align=3Dright><TT>-&nbsp;</TT></TD>
    <TD align=3Dright><TT>399&nbsp;</TT></TD>
    <TD align=3Dright><TT>1&nbsp;&nbsp;</TT></TD>
    <TD noWrap align=3Dright><TT>---&nbsp;&nbsp;</TT></TD>
    <TD noWrap><TT>&nbsp;K.SLEAYHQESGRAGR.D</TT></TD></TR>
  <TR>
    <TD align=3Dright>&nbsp;</TD>
    <TD align=3Dright><TT>1560.6705&nbsp;&nbsp;</TT></TD>
    <TD align=3Dright><TT>1559.6632&nbsp;&nbsp;</TT></TD>
    <TD align=3Dright><TT>1559.7440&nbsp;&nbsp;</TT></TD>
    <TD noWrap align=3Dright><TT>-51.81&nbsp;</TT></TD>
    <TD align=3Dright><TT>386&nbsp;</TT></TD>
    <TD noWrap align=3Dright><TT>-&nbsp;</TT></TD>
    <TD align=3Dright><TT>399&nbsp;</TT></TD>
    <TD align=3Dright><TT>1&nbsp;&nbsp;</TT></TD>
    <TD noWrap align=3Dright><TT>---&nbsp;&nbsp;</TT></TD>
    <TD noWrap><TT>&nbsp;K.SLEAYHQESGRAGR.D</TT></TD></TR>
  <TR>
    <TD align=3Dright>&nbsp;</TD>
    <TD align=3Dright><TT>1582.6570&nbsp;&nbsp;</TT></TD>
    <TD align=3Dright><TT>1581.6497&nbsp;&nbsp;</TT></TD>
    <TD align=3Dright><TT>1581.6949&nbsp;&nbsp;</TT></TD>
    <TD noWrap align=3Dright><TT>-28.56&nbsp;</TT></TD>
    <TD align=3Dright><TT>420&nbsp;</TT></TD>
    <TD noWrap align=3Dright><TT>-&nbsp;</TT></TD>
    <TD align=3Dright><TT>433&nbsp;</TT></TD>
    <TD align=3Dright><TT>1&nbsp;&nbsp;</TT></TD>
    <TD noWrap align=3Dright><TT>---&nbsp;&nbsp;</TT></TD>
    <TD noWrap><TT>&nbsp;R.SMLMDSAMKDNAPR.E + Oxidation =
(M)</TT></TD></TR>
  <TR>
    <TD align=3Dright>&nbsp;</TD>
    <TD align=3Dright><TT>2807.1938&nbsp;&nbsp;</TT></TD>
    <TD align=3Dright><TT>2806.1865&nbsp;&nbsp;</TT></TD>
    <TD align=3Dright><TT>2806.3895&nbsp;&nbsp;</TT></TD>
    <TD noWrap align=3Dright><TT>-72.31&nbsp;</TT></TD>
    <TD align=3Dright><TT>351&nbsp;</TT></TD>
    <TD noWrap align=3Dright><TT>-&nbsp;</TT></TD>
    <TD align=3Dright><TT>376&nbsp;</TT></TD>
    <TD align=3Dright><TT>0&nbsp;&nbsp;</TT></TD>
    <TD noWrap align=3Dright><TT>---&nbsp;&nbsp;</TT></TD>
    <TD noWrap><TT>&nbsp;R.QWSNGQVSIICATVAFGMGINKPDVR.F + Oxidation=20
  (M)</TT></TD></TR>
  <TR>
    <TD align=3Dright>&nbsp;</TD>
    <TD align=3Dright><TT>2807.1938&nbsp;&nbsp;</TT></TD>
    <TD align=3Dright><TT>2806.1865&nbsp;&nbsp;</TT></TD>
    <TD align=3Dright><TT>2806.3895&nbsp;&nbsp;</TT></TD>
    <TD noWrap align=3Dright><TT>-72.31&nbsp;</TT></TD>
    <TD align=3Dright><TT>351&nbsp;</TT></TD>
    <TD noWrap align=3Dright><TT>-&nbsp;</TT></TD>
    <TD align=3Dright><TT>376&nbsp;</TT></TD>
    <TD align=3Dright><TT>0&nbsp;&nbsp;</TT></TD>
    <TD noWrap align=3Dright><TT>---&nbsp;&nbsp;</TT></TD>
    <TD noWrap><TT>&nbsp;R.QWSNGQVSIICATVAFGMGINKPDVR.F + Oxidation=20
  (M)</TT></TD></TR></TBODY></TABLE>
<TABLE border=3D0 cellSpacing=3D0>
  <TBODY>
  <TR>
    <TD><TT>&nbsp;&nbsp;&nbsp;&nbsp;&nbsp;&nbsp;</TT></TD>
    <TD><TT><B>No match to: </B>842.4521, 856.4629, 870.4808, 882.3615,=20
      1037.4611, 1183.5127, 1183.5127, 1321.5367, 1321.5367, 1485.7480,=20
      1568.6610, 1626.7284, 1626.7284, 2048.8823, 2048.8823, 2070.8638,=20
      2193.9543, 2193.9543, 2210.9653, 2215.9541, 2224.9919, 2224.9919,=20
      2230.0923, 2232.9443, 2664.1460, =
3347.5786</TT></TD></TR></TBODY></TABLE><BR>
<TABLE border=3D0 cellSpacing=3D0>
  <TBODY>
  <TR>
    <TD><TT><B><A name=3DHit29>29.</A>&nbsp;&nbsp;&nbsp;</B></TT></TD>
    <TD noWrap><TT><A=20
      =
href=3D"http://zxw-pc/mascot/cgi/protein_view.pl?file=3D../data/20121225/=
F002407.dat&amp;hit=3D29"=20
      =
target=3D_blank>gi|1130682</A>&nbsp;&nbsp;&nbsp;&nbsp;<B>Mass:</B>&nbsp;7=
1378&nbsp;&nbsp;&nbsp;&nbsp;<B>Score:</B>&nbsp;47&nbsp;&nbsp;&nbsp;&nbsp;=
&nbsp;<B>Expect:</B>&nbsp;39&nbsp;&nbsp;<B>Matches:</B>&nbsp;9</TT></TD><=
/TR>
  <TR>
    <TD>&nbsp;</TD>
    <TD noWrap><TT>acetohydroxyacid synthase [Gossypium=20
  hirsutum]</TT></TD></TR></TBODY></TABLE>
<TABLE border=3D0 cellSpacing=3D0 cellPadding=3D0>
  <TBODY>
  <TR>
    <TD><TT>&nbsp;&nbsp;&nbsp;&nbsp;&nbsp;&nbsp;</TT></TD>
    <TD align=3Dright><TT><B>Observed&nbsp;&nbsp;</B></TT></TD>
    <TD noWrap align=3Dright><TT><B>Mr(expt)&nbsp;&nbsp;</B></TT></TD>
    <TD noWrap align=3Dright><TT><B>Mr(calc)&nbsp;&nbsp;</B></TT></TD>
    <TD align=3Dright><TT><B>&nbsp;ppm&nbsp;&nbsp;</B></TT></TD>
    <TD align=3Dright><TT><B>Start&nbsp;</B></TT></TD>
    <TD align=3Dright><TT><B>&nbsp;</B></TT></TD>
    <TD align=3Dright><TT><B>End&nbsp;</B></TT></TD>
    <TD align=3Dright><TT><B>Miss&nbsp;</B></TT></TD>
    <TD align=3Dright><TT><B>Ions&nbsp;</B></TT></TD>
    <TD><TT><B>&nbsp;Peptide</B></TT></TD></TR>
  <TR>
    <TD align=3Dright>&nbsp;</TD>
    <TD align=3Dright><TT>856.4629&nbsp;&nbsp;</TT></TD>
    <TD align=3Dright><TT>855.4556&nbsp;&nbsp;</TT></TD>
    <TD align=3Dright><TT>855.5178&nbsp;&nbsp;</TT></TD>
    <TD noWrap align=3Dright><TT>-72.66&nbsp;</TT></TD>
    <TD align=3Dright><TT>406&nbsp;</TT></TD>
    <TD noWrap align=3Dright><TT>-&nbsp;</TT></TD>
    <TD align=3Dright><TT>413&nbsp;</TT></TD>
    <TD align=3Dright><TT>0&nbsp;&nbsp;</TT></TD>
    <TD noWrap align=3Dright><TT>---&nbsp;&nbsp;</TT></TD>
    <TD noWrap><TT>&nbsp;K.LALQGINK.I</TT></TD></TR>
  <TR>
    <TD align=3Dright>&nbsp;</TD>
    <TD align=3Dright><TT>1015.5007&nbsp;&nbsp;</TT></TD>
    <TD align=3Dright><TT>1014.4934&nbsp;&nbsp;</TT></TD>
    <TD align=3Dright><TT>1014.5709&nbsp;&nbsp;</TT></TD>
    <TD noWrap align=3Dright><TT>-76.39&nbsp;</TT></TD>
    <TD align=3Dright><TT>608&nbsp;</TT></TD>
    <TD noWrap align=3Dright><TT>-&nbsp;</TT></TD>
    <TD align=3Dright><TT>616&nbsp;</TT></TD>
    <TD align=3Dright><TT>1&nbsp;&nbsp;</TT></TD>
    <TD noWrap align=3Dright><TT>---&nbsp;&nbsp;</TT></TD>
    <TD noWrap><TT>&nbsp;K.EDLKAAIQK.M</TT></TD></TR>
  <TR>
    <TD align=3Dright>&nbsp;</TD>
    <TD align=3Dright><TT>1015.5007&nbsp;&nbsp;</TT></TD>
    <TD align=3Dright><TT>1014.4934&nbsp;&nbsp;</TT></TD>
    <TD align=3Dright><TT>1014.5709&nbsp;&nbsp;</TT></TD>
    <TD noWrap align=3Dright><TT>-76.39&nbsp;</TT></TD>
    <TD align=3Dright><TT>608&nbsp;</TT></TD>
    <TD noWrap align=3Dright><TT>-&nbsp;</TT></TD>
    <TD align=3Dright><TT>616&nbsp;</TT></TD>
    <TD align=3Dright><TT>1&nbsp;&nbsp;</TT></TD>
    <TD noWrap align=3Dright><TT>13&nbsp;&nbsp;</TT></TD>
    <TD noWrap><TT>&nbsp;K.EDLKAAIQK.M</TT></TD></TR>
  <TR>
    <TD align=3Dright>&nbsp;</TD>
    <TD align=3Dright><TT>1568.6610&nbsp;&nbsp;</TT></TD>
    <TD align=3Dright><TT>1567.6537&nbsp;&nbsp;</TT></TD>
    <TD align=3Dright><TT>1567.7995&nbsp;&nbsp;</TT></TD>
    <TD noWrap align=3Dright><TT>-92.95&nbsp;</TT></TD>
    <TD align=3Dright><TT>210&nbsp;</TT></TD>
    <TD noWrap align=3Dright><TT>-&nbsp;</TT></TD>
    <TD align=3Dright><TT>222&nbsp;</TT></TD>
    <TD align=3Dright><TT>0&nbsp;&nbsp;</TT></TD>
    <TD noWrap align=3Dright><TT>---&nbsp;&nbsp;</TT></TD>
    <TD noWrap><TT>&nbsp;K.HNYLVLDVDDIPR.I</TT></TD></TR>
  <TR>
    <TD align=3Dright>&nbsp;</TD>
    <TD align=3Dright><TT>2048.8823&nbsp;&nbsp;</TT></TD>
    <TD align=3Dright><TT>2047.8750&nbsp;&nbsp;</TT></TD>
    <TD align=3Dright><TT>2048.0724&nbsp;&nbsp;</TT></TD>
    <TD noWrap align=3Dright><TT>-96.39&nbsp;</TT></TD>
    <TD align=3Dright><TT>290&nbsp;</TT></TD>
    <TD noWrap align=3Dright><TT>-&nbsp;</TT></TD>
    <TD align=3Dright><TT>308&nbsp;</TT></TD>
    <TD align=3Dright><TT>1&nbsp;&nbsp;</TT></TD>
    <TD noWrap align=3Dright><TT>---&nbsp;&nbsp;</TT></TD>
    <TD noWrap><TT>&nbsp;K.KPVLYVGGGCLNSSEELKR.F</TT></TD></TR>
  <TR>
    <TD align=3Dright>&nbsp;</TD>
    <TD align=3Dright><TT>2048.8823&nbsp;&nbsp;</TT></TD>
    <TD align=3Dright><TT>2047.8750&nbsp;&nbsp;</TT></TD>
    <TD align=3Dright><TT>2048.0724&nbsp;&nbsp;</TT></TD>
    <TD noWrap align=3Dright><TT>-96.39&nbsp;</TT></TD>
    <TD align=3Dright><TT>290&nbsp;</TT></TD>
    <TD noWrap align=3Dright><TT>-&nbsp;</TT></TD>
    <TD align=3Dright><TT>308&nbsp;</TT></TD>
    <TD align=3Dright><TT>1&nbsp;&nbsp;</TT></TD>
    <TD noWrap align=3Dright><TT>---&nbsp;&nbsp;</TT></TD>
    <TD noWrap><TT>&nbsp;K.KPVLYVGGGCLNSSEELKR.F</TT></TD></TR>
  <TR>
    <TD align=3Dright>&nbsp;</TD>
    <TD align=3Dright><TT>2070.8638&nbsp;&nbsp;</TT></TD>
    <TD align=3Dright><TT>2069.8565&nbsp;&nbsp;</TT></TD>
    <TD align=3Dright><TT>2070.0395&nbsp;&nbsp;</TT></TD>
    <TD noWrap align=3Dright><TT>-88.39&nbsp;</TT></TD>
    <TD align=3Dright><TT>127&nbsp;</TT></TD>
    <TD noWrap align=3Dright><TT>-&nbsp;</TT></TD>
    <TD align=3Dright><TT>145&nbsp;</TT></TD>
    <TD align=3Dright><TT>1&nbsp;&nbsp;</TT></TD>
    <TD noWrap align=3Dright><TT>---&nbsp;&nbsp;</TT></TD>
    <TD noWrap><TT>&nbsp;R.NVLPRHEQGGVFAAEGYAR.S</TT></TD></TR>
  <TR>
    <TD align=3Dright>&nbsp;</TD>
    <TD align=3Dright><TT>2193.9543&nbsp;&nbsp;</TT></TD>
    <TD align=3Dright><TT>2192.9470&nbsp;&nbsp;</TT></TD>
    <TD align=3Dright><TT>2193.1364&nbsp;&nbsp;</TT></TD>
    <TD noWrap align=3Dright><TT>-86.37&nbsp;</TT></TD>
    <TD align=3Dright><TT>549&nbsp;</TT></TD>
    <TD noWrap align=3Dright><TT>-&nbsp;</TT></TD>
    <TD align=3Dright><TT>566&nbsp;</TT></TD>
    <TD align=3Dright><TT>0&nbsp;&nbsp;</TT></TD>
    <TD noWrap align=3Dright><TT>---&nbsp;&nbsp;</TT></TD>
    <TD noWrap><TT>&nbsp;K.ILLLNNQHLGMVVQWEDR.F + Oxidation =
(M)</TT></TD></TR>
  <TR>
    <TD align=3Dright>&nbsp;</TD>
    <TD align=3Dright><TT>2193.9543&nbsp;&nbsp;</TT></TD>
    <TD align=3Dright><TT>2192.9470&nbsp;&nbsp;</TT></TD>
    <TD align=3Dright><TT>2193.1364&nbsp;&nbsp;</TT></TD>
    <TD noWrap align=3Dright><TT>-86.37&nbsp;</TT></TD>
    <TD align=3Dright><TT>549&nbsp;</TT></TD>
    <TD noWrap align=3Dright><TT>-&nbsp;</TT></TD>
    <TD align=3Dright><TT>566&nbsp;</TT></TD>
    <TD align=3Dright><TT>0&nbsp;&nbsp;</TT></TD>
    <TD noWrap align=3Dright><TT>---&nbsp;&nbsp;</TT></TD>
    <TD noWrap><TT>&nbsp;K.ILLLNNQHLGMVVQWEDR.F + Oxidation=20
  (M)</TT></TD></TR></TBODY></TABLE>
<TABLE border=3D0 cellSpacing=3D0>
  <TBODY>
  <TR>
    <TD><TT>&nbsp;&nbsp;&nbsp;&nbsp;&nbsp;&nbsp;</TT></TD>
    <TD><TT><B>No match to: </B>774.3568, 842.4521, 870.4808, 882.3615,=20
      1037.4611, 1045.4840, 1183.5127, 1183.5127, 1288.5507, 1288.5507,=20
      1321.5367, 1321.5367, 1485.7480, 1557.6802, 1560.6705, 1560.6705,=20
      1582.6570, 1626.7284, 1626.7284, 2210.9653, 2215.9541, 2224.9919,=20
      2224.9919, 2230.0923, 2232.9443, 2664.1460, 2807.1938, 2807.1938,=20
      3347.5786</TT></TD></TR></TBODY></TABLE><BR>
<TABLE border=3D0 cellSpacing=3D0>
  <TBODY>
  <TR>
    <TD><TT><B><A name=3DHit30>30.</A>&nbsp;&nbsp;&nbsp;</B></TT></TD>
    <TD noWrap><TT><A=20
      =
href=3D"http://zxw-pc/mascot/cgi/protein_view.pl?file=3D../data/20121225/=
F002407.dat&amp;hit=3D30"=20
      =
target=3D_blank>gi|297836118</A>&nbsp;&nbsp;&nbsp;&nbsp;<B>Mass:</B>&nbsp=
;14109&nbsp;&nbsp;&nbsp;&nbsp;<B>Score:</B>&nbsp;47&nbsp;&nbsp;&nbsp;&nbs=
p;&nbsp;<B>Expect:</B>&nbsp;40&nbsp;&nbsp;<B>Matches:</B>&nbsp;8</TT></TD=
></TR>
  <TR>
    <TD>&nbsp;</TD>
    <TD noWrap><TT>predicted protein [Arabidopsis lyrata subsp.=20
  lyrata]</TT></TD></TR></TBODY></TABLE>
<TABLE border=3D0 cellSpacing=3D0 cellPadding=3D0>
  <TBODY>
  <TR>
    <TD><TT>&nbsp;&nbsp;&nbsp;&nbsp;&nbsp;&nbsp;</TT></TD>
    <TD align=3Dright><TT><B>Observed&nbsp;&nbsp;</B></TT></TD>
    <TD noWrap align=3Dright><TT><B>Mr(expt)&nbsp;&nbsp;</B></TT></TD>
    <TD noWrap align=3Dright><TT><B>Mr(calc)&nbsp;&nbsp;</B></TT></TD>
    <TD align=3Dright><TT><B>&nbsp;ppm&nbsp;&nbsp;</B></TT></TD>
    <TD align=3Dright><TT><B>Start&nbsp;</B></TT></TD>
    <TD align=3Dright><TT><B>&nbsp;</B></TT></TD>
    <TD align=3Dright><TT><B>End&nbsp;</B></TT></TD>
    <TD align=3Dright><TT><B>Miss&nbsp;</B></TT></TD>
    <TD align=3Dright><TT><B>Ions&nbsp;</B></TT></TD>
    <TD><TT><B>&nbsp;Peptide</B></TT></TD></TR>
  <TR>
    <TD align=3Dright>&nbsp;</TD>
    <TD align=3Dright><TT>870.4808&nbsp;&nbsp;</TT></TD>
    <TD align=3Dright><TT>869.4735&nbsp;&nbsp;</TT></TD>
    <TD align=3Dright><TT>869.4429&nbsp;&nbsp;</TT></TD>
    <TD noWrap align=3Dright><TT>35.2&nbsp;</TT></TD>
    <TD align=3Dright><TT>51&nbsp;</TT></TD>
    <TD noWrap align=3Dright><TT>-&nbsp;</TT></TD>
    <TD align=3Dright><TT>57&nbsp;</TT></TD>
    <TD align=3Dright><TT>1&nbsp;&nbsp;</TT></TD>
    <TD noWrap align=3Dright><TT>---&nbsp;&nbsp;</TT></TD>
    <TD noWrap><TT>&nbsp;R.SLRCYTK.I</TT></TD></TR>
  <TR>
    <TD align=3Dright>&nbsp;</TD>
    <TD align=3Dright><TT>1288.5507&nbsp;&nbsp;</TT></TD>
    <TD align=3Dright><TT>1287.5434&nbsp;&nbsp;</TT></TD>
    <TD align=3Dright><TT>1287.6169&nbsp;&nbsp;</TT></TD>
    <TD noWrap align=3Dright><TT>-57.09&nbsp;</TT></TD>
    <TD align=3Dright><TT>60&nbsp;</TT></TD>
    <TD noWrap align=3Dright><TT>-&nbsp;</TT></TD>
    <TD align=3Dright><TT>70&nbsp;</TT></TD>
    <TD align=3Dright><TT>0&nbsp;&nbsp;</TT></TD>
    <TD noWrap align=3Dright><TT>---&nbsp;&nbsp;</TT></TD>
    <TD noWrap><TT>&nbsp;R.TESLVQFFCSK.E</TT></TD></TR>
  <TR>
    <TD align=3Dright>&nbsp;</TD>
    <TD align=3Dright><TT>1288.5507&nbsp;&nbsp;</TT></TD>
    <TD align=3Dright><TT>1287.5434&nbsp;&nbsp;</TT></TD>
    <TD align=3Dright><TT>1287.6169&nbsp;&nbsp;</TT></TD>
    <TD noWrap align=3Dright><TT>-57.09&nbsp;</TT></TD>
    <TD align=3Dright><TT>60&nbsp;</TT></TD>
    <TD noWrap align=3Dright><TT>-&nbsp;</TT></TD>
    <TD align=3Dright><TT>70&nbsp;</TT></TD>
    <TD align=3Dright><TT>0&nbsp;&nbsp;</TT></TD>
    <TD noWrap align=3Dright><TT>---&nbsp;&nbsp;</TT></TD>
    <TD noWrap><TT>&nbsp;R.TESLVQFFCSK.E</TT></TD></TR>
  <TR>
    <TD align=3Dright>&nbsp;</TD>
    <TD align=3Dright><TT>1557.6802&nbsp;&nbsp;</TT></TD>
    <TD align=3Dright><TT>1556.6729&nbsp;&nbsp;</TT></TD>
    <TD align=3Dright><TT>1556.8021&nbsp;&nbsp;</TT></TD>
    <TD noWrap align=3Dright><TT>-82.97&nbsp;</TT></TD>
    <TD align=3Dright><TT>58&nbsp;</TT></TD>
    <TD noWrap align=3Dright><TT>-&nbsp;</TT></TD>
    <TD align=3Dright><TT>70&nbsp;</TT></TD>
    <TD align=3Dright><TT>1&nbsp;&nbsp;</TT></TD>
    <TD noWrap align=3Dright><TT>---&nbsp;&nbsp;</TT></TD>
    <TD noWrap><TT>&nbsp;K.IRTESLVQFFCSK.E</TT></TD></TR>
  <TR>
    <TD align=3Dright>&nbsp;</TD>
    <TD align=3Dright><TT>2048.8823&nbsp;&nbsp;</TT></TD>
    <TD align=3Dright><TT>2047.8750&nbsp;&nbsp;</TT></TD>
    <TD align=3Dright><TT>2047.9781&nbsp;&nbsp;</TT></TD>
    <TD noWrap align=3Dright><TT>-50.32&nbsp;</TT></TD>
    <TD align=3Dright><TT>96&nbsp;</TT></TD>
    <TD noWrap align=3Dright><TT>-&nbsp;</TT></TD>
    <TD align=3Dright><TT>111&nbsp;</TT></TD>
    <TD align=3Dright><TT>1&nbsp;&nbsp;</TT></TD>
    <TD noWrap align=3Dright><TT>---&nbsp;&nbsp;</TT></TD>
    <TD noWrap><TT>&nbsp;K.MAEEFVEMFIRQVMIK.V + 3 Oxidation =
(M)</TT></TD></TR>
  <TR>
    <TD align=3Dright>&nbsp;</TD>
    <TD align=3Dright><TT>2048.8823&nbsp;&nbsp;</TT></TD>
    <TD align=3Dright><TT>2047.8750&nbsp;&nbsp;</TT></TD>
    <TD align=3Dright><TT>2047.9781&nbsp;&nbsp;</TT></TD>
    <TD noWrap align=3Dright><TT>-50.32&nbsp;</TT></TD>
    <TD align=3Dright><TT>96&nbsp;</TT></TD>
    <TD noWrap align=3Dright><TT>-&nbsp;</TT></TD>
    <TD align=3Dright><TT>111&nbsp;</TT></TD>
    <TD align=3Dright><TT>1&nbsp;&nbsp;</TT></TD>
    <TD noWrap align=3Dright><TT>---&nbsp;&nbsp;</TT></TD>
    <TD noWrap><TT>&nbsp;K.MAEEFVEMFIRQVMIK.V + 3 Oxidation =
(M)</TT></TD></TR>
  <TR>
    <TD align=3Dright>&nbsp;</TD>
    <TD align=3Dright><TT>2224.9919&nbsp;&nbsp;</TT></TD>
    <TD align=3Dright><TT>2223.9846&nbsp;&nbsp;</TT></TD>
    <TD align=3Dright><TT>2224.1595&nbsp;&nbsp;</TT></TD>
    <TD noWrap align=3Dright><TT>-78.64&nbsp;</TT></TD>
    <TD align=3Dright><TT>31&nbsp;</TT></TD>
    <TD noWrap align=3Dright><TT>-&nbsp;</TT></TD>
    <TD align=3Dright><TT>50&nbsp;</TT></TD>
    <TD align=3Dright><TT>1&nbsp;&nbsp;</TT></TD>
    <TD noWrap align=3Dright><TT>---&nbsp;&nbsp;</TT></TD>
    <TD noWrap><TT>&nbsp;K.LLSSYKEMVAVVVEMVNASR.S</TT></TD></TR>
  <TR>
    <TD align=3Dright>&nbsp;</TD>
    <TD align=3Dright><TT>2224.9919&nbsp;&nbsp;</TT></TD>
    <TD align=3Dright><TT>2223.9846&nbsp;&nbsp;</TT></TD>
    <TD align=3Dright><TT>2224.1595&nbsp;&nbsp;</TT></TD>
    <TD noWrap align=3Dright><TT>-78.64&nbsp;</TT></TD>
    <TD align=3Dright><TT>31&nbsp;</TT></TD>
    <TD noWrap align=3Dright><TT>-&nbsp;</TT></TD>
    <TD align=3Dright><TT>50&nbsp;</TT></TD>
    <TD align=3Dright><TT>1&nbsp;&nbsp;</TT></TD>
    <TD noWrap align=3Dright><TT>---&nbsp;&nbsp;</TT></TD>
    <TD =
noWrap><TT>&nbsp;K.LLSSYKEMVAVVVEMVNASR.S</TT></TD></TR></TBODY></TABLE>
<TABLE border=3D0 cellSpacing=3D0>
  <TBODY>
  <TR>
    <TD><TT>&nbsp;&nbsp;&nbsp;&nbsp;&nbsp;&nbsp;</TT></TD>
    <TD><TT><B>No match to: </B>774.3568, 842.4521, 856.4629, 882.3615,=20
      1015.5007, 1015.5007, 1037.4611, 1045.4840, 1183.5127, 1183.5127,=20
      1321.5367, 1321.5367, 1485.7480, 1560.6705, 1560.6705, 1568.6610,=20
      1582.6570, 1626.7284, 1626.7284, 2070.8638, 2193.9543, 2193.9543,=20
      2210.9653, 2215.9541, 2230.0923, 2232.9443, 2664.1460, 2807.1938,=20
      2807.1938, 3347.5786</TT></TD></TR></TBODY></TABLE><BR>
<TABLE border=3D0 cellSpacing=3D0>
  <TBODY>
  <TR>
    <TD><TT><B><A name=3DHit31>31.</A>&nbsp;&nbsp;&nbsp;</B></TT></TD>
    <TD noWrap><TT><A=20
      =
href=3D"http://zxw-pc/mascot/cgi/protein_view.pl?file=3D../data/20121225/=
F002407.dat&amp;hit=3D31"=20
      =
target=3D_blank>gi|297331781</A>&nbsp;&nbsp;&nbsp;&nbsp;<B>Mass:</B>&nbsp=
;14109&nbsp;&nbsp;&nbsp;&nbsp;<B>Score:</B>&nbsp;47&nbsp;&nbsp;&nbsp;&nbs=
p;&nbsp;<B>Expect:</B>&nbsp;40&nbsp;&nbsp;<B>Matches:</B>&nbsp;8</TT></TD=
></TR>
  <TR>
    <TD>&nbsp;</TD>
    <TD noWrap><TT>predicted protein [Arabidopsis lyrata subsp.=20
  lyrata]</TT></TD></TR></TBODY></TABLE>
<TABLE border=3D0 cellSpacing=3D0 cellPadding=3D0>
  <TBODY>
  <TR>
    <TD><TT>&nbsp;&nbsp;&nbsp;&nbsp;&nbsp;&nbsp;</TT></TD>
    <TD align=3Dright><TT><B>Observed&nbsp;&nbsp;</B></TT></TD>
    <TD noWrap align=3Dright><TT><B>Mr(expt)&nbsp;&nbsp;</B></TT></TD>
    <TD noWrap align=3Dright><TT><B>Mr(calc)&nbsp;&nbsp;</B></TT></TD>
    <TD align=3Dright><TT><B>&nbsp;ppm&nbsp;&nbsp;</B></TT></TD>
    <TD align=3Dright><TT><B>Start&nbsp;</B></TT></TD>
    <TD align=3Dright><TT><B>&nbsp;</B></TT></TD>
    <TD align=3Dright><TT><B>End&nbsp;</B></TT></TD>
    <TD align=3Dright><TT><B>Miss&nbsp;</B></TT></TD>
    <TD align=3Dright><TT><B>Ions&nbsp;</B></TT></TD>
    <TD><TT><B>&nbsp;Peptide</B></TT></TD></TR>
  <TR>
    <TD align=3Dright>&nbsp;</TD>
    <TD align=3Dright><TT>870.4808&nbsp;&nbsp;</TT></TD>
    <TD align=3Dright><TT>869.4735&nbsp;&nbsp;</TT></TD>
    <TD align=3Dright><TT>869.4429&nbsp;&nbsp;</TT></TD>
    <TD noWrap align=3Dright><TT>35.2&nbsp;</TT></TD>
    <TD align=3Dright><TT>51&nbsp;</TT></TD>
    <TD noWrap align=3Dright><TT>-&nbsp;</TT></TD>
    <TD align=3Dright><TT>57&nbsp;</TT></TD>
    <TD align=3Dright><TT>1&nbsp;&nbsp;</TT></TD>
    <TD noWrap align=3Dright><TT>---&nbsp;&nbsp;</TT></TD>
    <TD noWrap><TT>&nbsp;R.SLRCYTK.I</TT></TD></TR>
  <TR>
    <TD align=3Dright>&nbsp;</TD>
    <TD align=3Dright><TT>1288.5507&nbsp;&nbsp;</TT></TD>
    <TD align=3Dright><TT>1287.5434&nbsp;&nbsp;</TT></TD>
    <TD align=3Dright><TT>1287.6169&nbsp;&nbsp;</TT></TD>
    <TD noWrap align=3Dright><TT>-57.09&nbsp;</TT></TD>
    <TD align=3Dright><TT>60&nbsp;</TT></TD>
    <TD noWrap align=3Dright><TT>-&nbsp;</TT></TD>
    <TD align=3Dright><TT>70&nbsp;</TT></TD>
    <TD align=3Dright><TT>0&nbsp;&nbsp;</TT></TD>
    <TD noWrap align=3Dright><TT>---&nbsp;&nbsp;</TT></TD>
    <TD noWrap><TT>&nbsp;R.TESLVQFFCSK.E</TT></TD></TR>
  <TR>
    <TD align=3Dright>&nbsp;</TD>
    <TD align=3Dright><TT>1288.5507&nbsp;&nbsp;</TT></TD>
    <TD align=3Dright><TT>1287.5434&nbsp;&nbsp;</TT></TD>
    <TD align=3Dright><TT>1287.6169&nbsp;&nbsp;</TT></TD>
    <TD noWrap align=3Dright><TT>-57.09&nbsp;</TT></TD>
    <TD align=3Dright><TT>60&nbsp;</TT></TD>
    <TD noWrap align=3Dright><TT>-&nbsp;</TT></TD>
    <TD align=3Dright><TT>70&nbsp;</TT></TD>
    <TD align=3Dright><TT>0&nbsp;&nbsp;</TT></TD>
    <TD noWrap align=3Dright><TT>---&nbsp;&nbsp;</TT></TD>
    <TD noWrap><TT>&nbsp;R.TESLVQFFCSK.E</TT></TD></TR>
  <TR>
    <TD align=3Dright>&nbsp;</TD>
    <TD align=3Dright><TT>1557.6802&nbsp;&nbsp;</TT></TD>
    <TD align=3Dright><TT>1556.6729&nbsp;&nbsp;</TT></TD>
    <TD align=3Dright><TT>1556.8021&nbsp;&nbsp;</TT></TD>
    <TD noWrap align=3Dright><TT>-82.97&nbsp;</TT></TD>
    <TD align=3Dright><TT>58&nbsp;</TT></TD>
    <TD noWrap align=3Dright><TT>-&nbsp;</TT></TD>
    <TD align=3Dright><TT>70&nbsp;</TT></TD>
    <TD align=3Dright><TT>1&nbsp;&nbsp;</TT></TD>
    <TD noWrap align=3Dright><TT>---&nbsp;&nbsp;</TT></TD>
    <TD noWrap><TT>&nbsp;K.IRTESLVQFFCSK.E</TT></TD></TR>
  <TR>
    <TD align=3Dright>&nbsp;</TD>
    <TD align=3Dright><TT>2048.8823&nbsp;&nbsp;</TT></TD>
    <TD align=3Dright><TT>2047.8750&nbsp;&nbsp;</TT></TD>
    <TD align=3Dright><TT>2047.9781&nbsp;&nbsp;</TT></TD>
    <TD noWrap align=3Dright><TT>-50.32&nbsp;</TT></TD>
    <TD align=3Dright><TT>96&nbsp;</TT></TD>
    <TD noWrap align=3Dright><TT>-&nbsp;</TT></TD>
    <TD align=3Dright><TT>111&nbsp;</TT></TD>
    <TD align=3Dright><TT>1&nbsp;&nbsp;</TT></TD>
    <TD noWrap align=3Dright><TT>---&nbsp;&nbsp;</TT></TD>
    <TD noWrap><TT>&nbsp;K.MAEEFVEMFIRQVMIK.V + 3 Oxidation =
(M)</TT></TD></TR>
  <TR>
    <TD align=3Dright>&nbsp;</TD>
    <TD align=3Dright><TT>2048.8823&nbsp;&nbsp;</TT></TD>
    <TD align=3Dright><TT>2047.8750&nbsp;&nbsp;</TT></TD>
    <TD align=3Dright><TT>2047.9781&nbsp;&nbsp;</TT></TD>
    <TD noWrap align=3Dright><TT>-50.32&nbsp;</TT></TD>
    <TD align=3Dright><TT>96&nbsp;</TT></TD>
    <TD noWrap align=3Dright><TT>-&nbsp;</TT></TD>
    <TD align=3Dright><TT>111&nbsp;</TT></TD>
    <TD align=3Dright><TT>1&nbsp;&nbsp;</TT></TD>
    <TD noWrap align=3Dright><TT>---&nbsp;&nbsp;</TT></TD>
    <TD noWrap><TT>&nbsp;K.MAEEFVEMFIRQVMIK.V + 3 Oxidation =
(M)</TT></TD></TR>
  <TR>
    <TD align=3Dright>&nbsp;</TD>
    <TD align=3Dright><TT>2224.9919&nbsp;&nbsp;</TT></TD>
    <TD align=3Dright><TT>2223.9846&nbsp;&nbsp;</TT></TD>
    <TD align=3Dright><TT>2224.1595&nbsp;&nbsp;</TT></TD>
    <TD noWrap align=3Dright><TT>-78.64&nbsp;</TT></TD>
    <TD align=3Dright><TT>31&nbsp;</TT></TD>
    <TD noWrap align=3Dright><TT>-&nbsp;</TT></TD>
    <TD align=3Dright><TT>50&nbsp;</TT></TD>
    <TD align=3Dright><TT>1&nbsp;&nbsp;</TT></TD>
    <TD noWrap align=3Dright><TT>---&nbsp;&nbsp;</TT></TD>
    <TD noWrap><TT>&nbsp;K.LLSSYKEMVAVVVEMVNASR.S</TT></TD></TR>
  <TR>
    <TD align=3Dright>&nbsp;</TD>
    <TD align=3Dright><TT>2224.9919&nbsp;&nbsp;</TT></TD>
    <TD align=3Dright><TT>2223.9846&nbsp;&nbsp;</TT></TD>
    <TD align=3Dright><TT>2224.1595&nbsp;&nbsp;</TT></TD>
    <TD noWrap align=3Dright><TT>-78.64&nbsp;</TT></TD>
    <TD align=3Dright><TT>31&nbsp;</TT></TD>
    <TD noWrap align=3Dright><TT>-&nbsp;</TT></TD>
    <TD align=3Dright><TT>50&nbsp;</TT></TD>
    <TD align=3Dright><TT>1&nbsp;&nbsp;</TT></TD>
    <TD noWrap align=3Dright><TT>---&nbsp;&nbsp;</TT></TD>
    <TD =
noWrap><TT>&nbsp;K.LLSSYKEMVAVVVEMVNASR.S</TT></TD></TR></TBODY></TABLE>
<TABLE border=3D0 cellSpacing=3D0>
  <TBODY>
  <TR>
    <TD><TT>&nbsp;&nbsp;&nbsp;&nbsp;&nbsp;&nbsp;</TT></TD>
    <TD><TT><B>No match to: </B>774.3568, 842.4521, 856.4629, 882.3615,=20
      1015.5007, 1015.5007, 1037.4611, 1045.4840, 1183.5127, 1183.5127,=20
      1321.5367, 1321.5367, 1485.7480, 1560.6705, 1560.6705, 1568.6610,=20
      1582.6570, 1626.7284, 1626.7284, 2070.8638, 2193.9543, 2193.9543,=20
      2210.9653, 2215.9541, 2230.0923, 2232.9443, 2664.1460, 2807.1938,=20
      2807.1938, 3347.5786</TT></TD></TR></TBODY></TABLE><BR>
<TABLE border=3D0 cellSpacing=3D0>
  <TBODY>
  <TR>
    <TD><TT><B><A name=3DHit32>32.</A>&nbsp;&nbsp;&nbsp;</B></TT></TD>
    <TD noWrap><TT><A=20
      =
href=3D"http://zxw-pc/mascot/cgi/protein_view.pl?file=3D../data/20121225/=
F002407.dat&amp;hit=3D32"=20
      =
target=3D_blank>gi|297739154</A>&nbsp;&nbsp;&nbsp;&nbsp;<B>Mass:</B>&nbsp=
;39527&nbsp;&nbsp;&nbsp;&nbsp;<B>Score:</B>&nbsp;47&nbsp;&nbsp;&nbsp;&nbs=
p;&nbsp;<B>Expect:</B>&nbsp;40&nbsp;&nbsp;<B>Matches:</B>&nbsp;9</TT></TD=
></TR>
  <TR>
    <TD>&nbsp;</TD>
    <TD noWrap><TT>unnamed protein product [Vitis=20
vinifera]</TT></TD></TR></TBODY></TABLE>
<TABLE border=3D0 cellSpacing=3D0 cellPadding=3D0>
  <TBODY>
  <TR>
    <TD><TT>&nbsp;&nbsp;&nbsp;&nbsp;&nbsp;&nbsp;</TT></TD>
    <TD align=3Dright><TT><B>Observed&nbsp;&nbsp;</B></TT></TD>
    <TD noWrap align=3Dright><TT><B>Mr(expt)&nbsp;&nbsp;</B></TT></TD>
    <TD noWrap align=3Dright><TT><B>Mr(calc)&nbsp;&nbsp;</B></TT></TD>
    <TD align=3Dright><TT><B>&nbsp;ppm&nbsp;&nbsp;</B></TT></TD>
    <TD align=3Dright><TT><B>Start&nbsp;</B></TT></TD>
    <TD align=3Dright><TT><B>&nbsp;</B></TT></TD>
    <TD align=3Dright><TT><B>End&nbsp;</B></TT></TD>
    <TD align=3Dright><TT><B>Miss&nbsp;</B></TT></TD>
    <TD align=3Dright><TT><B>Ions&nbsp;</B></TT></TD>
    <TD><TT><B>&nbsp;Peptide</B></TT></TD></TR>
  <TR>
    <TD align=3Dright>&nbsp;</TD>
    <TD align=3Dright><TT>870.4808&nbsp;&nbsp;</TT></TD>
    <TD align=3Dright><TT>869.4735&nbsp;&nbsp;</TT></TD>
    <TD align=3Dright><TT>869.5334&nbsp;&nbsp;</TT></TD>
    <TD noWrap align=3Dright><TT>-68.93&nbsp;</TT></TD>
    <TD align=3Dright><TT>287&nbsp;</TT></TD>
    <TD noWrap align=3Dright><TT>-&nbsp;</TT></TD>
    <TD align=3Dright><TT>294&nbsp;</TT></TD>
    <TD align=3Dright><TT>0&nbsp;&nbsp;</TT></TD>
    <TD noWrap align=3Dright><TT>---&nbsp;&nbsp;</TT></TD>
    <TD noWrap><TT>&nbsp;R.NLLNIVGK.E</TT></TD></TR>
  <TR>
    <TD align=3Dright>&nbsp;</TD>
    <TD align=3Dright><TT>1183.5127&nbsp;&nbsp;</TT></TD>
    <TD align=3Dright><TT>1182.5054&nbsp;&nbsp;</TT></TD>
    <TD align=3Dright><TT>1182.5743&nbsp;&nbsp;</TT></TD>
    <TD noWrap align=3Dright><TT>-58.25&nbsp;</TT></TD>
    <TD align=3Dright><TT>22&nbsp;</TT></TD>
    <TD noWrap align=3Dright><TT>-&nbsp;</TT></TD>
    <TD align=3Dright><TT>31&nbsp;</TT></TD>
    <TD align=3Dright><TT>0&nbsp;&nbsp;</TT></TD>
    <TD noWrap align=3Dright><TT>---&nbsp;&nbsp;</TT></TD>
    <TD noWrap><TT>&nbsp;R.EWVMVAYAAK.G + Oxidation (M)</TT></TD></TR>
  <TR>
    <TD align=3Dright>&nbsp;</TD>
    <TD align=3Dright><TT>1183.5127&nbsp;&nbsp;</TT></TD>
    <TD align=3Dright><TT>1182.5054&nbsp;&nbsp;</TT></TD>
    <TD align=3Dright><TT>1182.5743&nbsp;&nbsp;</TT></TD>
    <TD noWrap align=3Dright><TT>-58.25&nbsp;</TT></TD>
    <TD align=3Dright><TT>22&nbsp;</TT></TD>
    <TD noWrap align=3Dright><TT>-&nbsp;</TT></TD>
    <TD align=3Dright><TT>31&nbsp;</TT></TD>
    <TD align=3Dright><TT>0&nbsp;&nbsp;</TT></TD>
    <TD noWrap align=3Dright><TT>---&nbsp;&nbsp;</TT></TD>
    <TD noWrap><TT>&nbsp;R.EWVMVAYAAK.G + Oxidation (M)</TT></TD></TR>
  <TR>
    <TD align=3Dright>&nbsp;</TD>
    <TD align=3Dright><TT>1582.6570&nbsp;&nbsp;</TT></TD>
    <TD align=3Dright><TT>1581.6497&nbsp;&nbsp;</TT></TD>
    <TD align=3Dright><TT>1581.7385&nbsp;&nbsp;</TT></TD>
    <TD noWrap align=3Dright><TT>-56.13&nbsp;</TT></TD>
    <TD align=3Dright><TT>310&nbsp;</TT></TD>
    <TD noWrap align=3Dright><TT>-&nbsp;</TT></TD>
    <TD align=3Dright><TT>322&nbsp;</TT></TD>
    <TD align=3Dright><TT>1&nbsp;&nbsp;</TT></TD>
    <TD noWrap align=3Dright><TT>---&nbsp;&nbsp;</TT></TD>
    <TD noWrap><TT>&nbsp;R.FDDFTKAMVTYTK.E + Oxidation =
(M)</TT></TD></TR>
  <TR>
    <TD align=3Dright>&nbsp;</TD>
    <TD align=3Dright><TT>2193.9543&nbsp;&nbsp;</TT></TD>
    <TD align=3Dright><TT>2192.9470&nbsp;&nbsp;</TT></TD>
    <TD align=3Dright><TT>2192.9507&nbsp;&nbsp;</TT></TD>
    <TD noWrap align=3Dright><TT>-1.68&nbsp;</TT></TD>
    <TD align=3Dright><TT>298&nbsp;</TT></TD>
    <TD noWrap align=3Dright><TT>-&nbsp;</TT></TD>
    <TD align=3Dright><TT>315&nbsp;</TT></TD>
    <TD align=3Dright><TT>1&nbsp;&nbsp;</TT></TD>
    <TD noWrap align=3Dright><TT>---&nbsp;&nbsp;</TT></TD>
    <TD noWrap><TT>&nbsp;R.IEGYLMGSHMDRFDDFTK.A + 2 Oxidation =
(M)</TT></TD></TR>
  <TR>
    <TD align=3Dright>&nbsp;</TD>
    <TD align=3Dright><TT>2193.9543&nbsp;&nbsp;</TT></TD>
    <TD align=3Dright><TT>2192.9470&nbsp;&nbsp;</TT></TD>
    <TD align=3Dright><TT>2192.9507&nbsp;&nbsp;</TT></TD>
    <TD noWrap align=3Dright><TT>-1.68&nbsp;</TT></TD>
    <TD align=3Dright><TT>298&nbsp;</TT></TD>
    <TD noWrap align=3Dright><TT>-&nbsp;</TT></TD>
    <TD align=3Dright><TT>315&nbsp;</TT></TD>
    <TD align=3Dright><TT>1&nbsp;&nbsp;</TT></TD>
    <TD noWrap align=3Dright><TT>---&nbsp;&nbsp;</TT></TD>
    <TD noWrap><TT>&nbsp;R.IEGYLMGSHMDRFDDFTK.A + 2 Oxidation =
(M)</TT></TD></TR>
  <TR>
    <TD align=3Dright>&nbsp;</TD>
    <TD align=3Dright><TT>2215.9541&nbsp;&nbsp;</TT></TD>
    <TD align=3Dright><TT>2214.9468&nbsp;&nbsp;</TT></TD>
    <TD align=3Dright><TT>2214.9998&nbsp;&nbsp;</TT></TD>
    <TD noWrap align=3Dright><TT>-23.90&nbsp;</TT></TD>
    <TD align=3Dright><TT>1&nbsp;</TT></TD>
    <TD noWrap align=3Dright><TT>-&nbsp;</TT></TD>
    <TD align=3Dright><TT>21&nbsp;</TT></TD>
    <TD align=3Dright><TT>0&nbsp;&nbsp;</TT></TD>
    <TD noWrap align=3Dright><TT>---&nbsp;&nbsp;</TT></TD>
    <TD noWrap><TT>&nbsp;-.MAGLEGVDNGGHENLTMVESR.E</TT></TD></TR>
  <TR>
    <TD align=3Dright>&nbsp;</TD>
    <TD align=3Dright><TT>2224.9919&nbsp;&nbsp;</TT></TD>
    <TD align=3Dright><TT>2223.9846&nbsp;&nbsp;</TT></TD>
    <TD align=3Dright><TT>2224.1059&nbsp;&nbsp;</TT></TD>
    <TD noWrap align=3Dright><TT>-54.51&nbsp;</TT></TD>
    <TD align=3Dright><TT>264&nbsp;</TT></TD>
    <TD noWrap align=3Dright><TT>-&nbsp;</TT></TD>
    <TD align=3Dright><TT>282&nbsp;</TT></TD>
    <TD align=3Dright><TT>1&nbsp;&nbsp;</TT></TD>
    <TD noWrap align=3Dright><TT>---&nbsp;&nbsp;</TT></TD>
    <TD noWrap><TT>&nbsp;R.ARIAVSGMISQYNQVWTER.E + Oxidation =
(M)</TT></TD></TR>
  <TR>
    <TD align=3Dright>&nbsp;</TD>
    <TD align=3Dright><TT>2224.9919&nbsp;&nbsp;</TT></TD>
    <TD align=3Dright><TT>2223.9846&nbsp;&nbsp;</TT></TD>
    <TD align=3Dright><TT>2224.1059&nbsp;&nbsp;</TT></TD>
    <TD noWrap align=3Dright><TT>-54.51&nbsp;</TT></TD>
    <TD align=3Dright><TT>264&nbsp;</TT></TD>
    <TD noWrap align=3Dright><TT>-&nbsp;</TT></TD>
    <TD align=3Dright><TT>282&nbsp;</TT></TD>
    <TD align=3Dright><TT>1&nbsp;&nbsp;</TT></TD>
    <TD noWrap align=3Dright><TT>---&nbsp;&nbsp;</TT></TD>
    <TD noWrap><TT>&nbsp;R.ARIAVSGMISQYNQVWTER.E + Oxidation=20
  (M)</TT></TD></TR></TBODY></TABLE>
<TABLE border=3D0 cellSpacing=3D0>
  <TBODY>
  <TR>
    <TD><TT>&nbsp;&nbsp;&nbsp;&nbsp;&nbsp;&nbsp;</TT></TD>
    <TD><TT><B>No match to: </B>774.3568, 842.4521, 856.4629, 882.3615,=20
      1015.5007, 1015.5007, 1037.4611, 1045.4840, 1288.5507, 1288.5507,=20
      1321.5367, 1321.5367, 1485.7480, 1557.6802, 1560.6705, 1560.6705,=20
      1568.6610, 1626.7284, 1626.7284, 2048.8823, 2048.8823, 2070.8638,=20
      2210.9653, 2230.0923, 2232.9443, 2664.1460, 2807.1938, 2807.1938,=20
      3347.5786</TT></TD></TR></TBODY></TABLE><BR>
<TABLE border=3D0 cellSpacing=3D0>
  <TBODY>
  <TR>
    <TD><TT><B><A name=3DHit33>33.</A>&nbsp;&nbsp;&nbsp;</B></TT></TD>
    <TD noWrap><TT><A=20
      =
href=3D"http://zxw-pc/mascot/cgi/protein_view.pl?file=3D../data/20121225/=
F002407.dat&amp;hit=3D33"=20
      =
target=3D_blank>gi|168021233</A>&nbsp;&nbsp;&nbsp;&nbsp;<B>Mass:</B>&nbsp=
;45194&nbsp;&nbsp;&nbsp;&nbsp;<B>Score:</B>&nbsp;46&nbsp;&nbsp;&nbsp;&nbs=
p;&nbsp;<B>Expect:</B>&nbsp;45&nbsp;&nbsp;<B>Matches:</B>&nbsp;8</TT></TD=
></TR>
  <TR>
    <TD>&nbsp;</TD>
    <TD noWrap><TT>predicted protein [Physcomitrella patens subsp.=20
    patens]</TT></TD></TR></TBODY></TABLE>
<TABLE border=3D0 cellSpacing=3D0 cellPadding=3D0>
  <TBODY>
  <TR>
    <TD><TT>&nbsp;&nbsp;&nbsp;&nbsp;&nbsp;&nbsp;</TT></TD>
    <TD align=3Dright><TT><B>Observed&nbsp;&nbsp;</B></TT></TD>
    <TD noWrap align=3Dright><TT><B>Mr(expt)&nbsp;&nbsp;</B></TT></TD>
    <TD noWrap align=3Dright><TT><B>Mr(calc)&nbsp;&nbsp;</B></TT></TD>
    <TD align=3Dright><TT><B>&nbsp;ppm&nbsp;&nbsp;</B></TT></TD>
    <TD align=3Dright><TT><B>Start&nbsp;</B></TT></TD>
    <TD align=3Dright><TT><B>&nbsp;</B></TT></TD>
    <TD align=3Dright><TT><B>End&nbsp;</B></TT></TD>
    <TD align=3Dright><TT><B>Miss&nbsp;</B></TT></TD>
    <TD align=3Dright><TT><B>Ions&nbsp;</B></TT></TD>
    <TD><TT><B>&nbsp;Peptide</B></TT></TD></TR>
  <TR>
    <TD align=3Dright>&nbsp;</TD>
    <TD align=3Dright><TT>774.3568&nbsp;&nbsp;</TT></TD>
    <TD align=3Dright><TT>773.3495&nbsp;&nbsp;</TT></TD>
    <TD align=3Dright><TT>773.4106&nbsp;&nbsp;</TT></TD>
    <TD noWrap align=3Dright><TT>-78.90&nbsp;</TT></TD>
    <TD align=3Dright><TT>401&nbsp;</TT></TD>
    <TD noWrap align=3Dright><TT>-&nbsp;</TT></TD>
    <TD align=3Dright><TT>408&nbsp;</TT></TD>
    <TD align=3Dright><TT>0&nbsp;&nbsp;</TT></TD>
    <TD noWrap align=3Dright><TT>---&nbsp;&nbsp;</TT></TD>
    <TD noWrap><TT>&nbsp;R.GACQVLAL.-</TT></TD></TR>
  <TR>
    <TD align=3Dright>&nbsp;</TD>
    <TD align=3Dright><TT>1557.6802&nbsp;&nbsp;</TT></TD>
    <TD align=3Dright><TT>1556.6729&nbsp;&nbsp;</TT></TD>
    <TD align=3Dright><TT>1556.8086&nbsp;&nbsp;</TT></TD>
    <TD noWrap align=3Dright><TT>-87.15&nbsp;</TT></TD>
    <TD align=3Dright><TT>378&nbsp;</TT></TD>
    <TD noWrap align=3Dright><TT>-&nbsp;</TT></TD>
    <TD align=3Dright><TT>391&nbsp;</TT></TD>
    <TD align=3Dright><TT>1&nbsp;&nbsp;</TT></TD>
    <TD noWrap align=3Dright><TT>---&nbsp;&nbsp;</TT></TD>
    <TD noWrap><TT>&nbsp;K.LSASLKFYEDISGK.I</TT></TD></TR>
  <TR>
    <TD align=3Dright>&nbsp;</TD>
    <TD align=3Dright><TT>1582.6570&nbsp;&nbsp;</TT></TD>
    <TD align=3Dright><TT>1581.6497&nbsp;&nbsp;</TT></TD>
    <TD align=3Dright><TT>1581.7174&nbsp;&nbsp;</TT></TD>
    <TD noWrap align=3Dright><TT>-42.76&nbsp;</TT></TD>
    <TD align=3Dright><TT>168&nbsp;</TT></TD>
    <TD noWrap align=3Dright><TT>-&nbsp;</TT></TD>
    <TD align=3Dright><TT>179&nbsp;</TT></TD>
    <TD align=3Dright><TT>0&nbsp;&nbsp;</TT></TD>
    <TD noWrap align=3Dright><TT>---&nbsp;&nbsp;</TT></TD>
    <TD noWrap><TT>&nbsp;R.VSYFDMQLYSWK.S + Oxidation (M)</TT></TD></TR>
  <TR>
    <TD align=3Dright>&nbsp;</TD>
    <TD align=3Dright><TT>2048.8823&nbsp;&nbsp;</TT></TD>
    <TD align=3Dright><TT>2047.8750&nbsp;&nbsp;</TT></TD>
    <TD align=3Dright><TT>2047.9997&nbsp;&nbsp;</TT></TD>
    <TD noWrap align=3Dright><TT>-60.86&nbsp;</TT></TD>
    <TD align=3Dright><TT>286&nbsp;</TT></TD>
    <TD noWrap align=3Dright><TT>-&nbsp;</TT></TD>
    <TD align=3Dright><TT>305&nbsp;</TT></TD>
    <TD align=3Dright><TT>1&nbsp;&nbsp;</TT></TD>
    <TD noWrap align=3Dright><TT>---&nbsp;&nbsp;</TT></TD>
    <TD noWrap><TT>&nbsp;K.TAAMNGKLYAVGDSHSLEGK.N</TT></TD></TR>
  <TR>
    <TD align=3Dright>&nbsp;</TD>
    <TD align=3Dright><TT>2048.8823&nbsp;&nbsp;</TT></TD>
    <TD align=3Dright><TT>2047.8750&nbsp;&nbsp;</TT></TD>
    <TD align=3Dright><TT>2047.9997&nbsp;&nbsp;</TT></TD>
    <TD noWrap align=3Dright><TT>-60.86&nbsp;</TT></TD>
    <TD align=3Dright><TT>286&nbsp;</TT></TD>
    <TD noWrap align=3Dright><TT>-&nbsp;</TT></TD>
    <TD align=3Dright><TT>305&nbsp;</TT></TD>
    <TD align=3Dright><TT>1&nbsp;&nbsp;</TT></TD>
    <TD noWrap align=3Dright><TT>---&nbsp;&nbsp;</TT></TD>
    <TD noWrap><TT>&nbsp;K.TAAMNGKLYAVGDSHSLEGK.N</TT></TD></TR>
  <TR>
    <TD align=3Dright>&nbsp;</TD>
    <TD align=3Dright><TT>2070.8638&nbsp;&nbsp;</TT></TD>
    <TD align=3Dright><TT>2069.8565&nbsp;&nbsp;</TT></TD>
    <TD align=3Dright><TT>2070.0027&nbsp;&nbsp;</TT></TD>
    <TD noWrap align=3Dright><TT>-70.60&nbsp;</TT></TD>
    <TD align=3Dright><TT>191&nbsp;</TT></TD>
    <TD noWrap align=3Dright><TT>-&nbsp;</TT></TD>
    <TD align=3Dright><TT>209&nbsp;</TT></TD>
    <TD align=3Dright><TT>0&nbsp;&nbsp;</TT></TD>
    <TD noWrap align=3Dright><TT>---&nbsp;&nbsp;</TT></TD>
    <TD noWrap><TT>&nbsp;K.CMAGVINNQLYVVGGFTER.D</TT></TD></TR>
  <TR>
    <TD align=3Dright>&nbsp;</TD>
    <TD align=3Dright><TT>2807.1938&nbsp;&nbsp;</TT></TD>
    <TD align=3Dright><TT>2806.1865&nbsp;&nbsp;</TT></TD>
    <TD align=3Dright><TT>2806.3668&nbsp;&nbsp;</TT></TD>
    <TD noWrap align=3Dright><TT>-64.25&nbsp;</TT></TD>
    <TD align=3Dright><TT>139&nbsp;</TT></TD>
    <TD noWrap align=3Dright><TT>-&nbsp;</TT></TD>
    <TD align=3Dright><TT>167&nbsp;</TT></TD>
    <TD align=3Dright><TT>1&nbsp;&nbsp;</TT></TD>
    <TD noWrap align=3Dright><TT>---&nbsp;&nbsp;</TT></TD>
    <TD =
noWrap><TT>&nbsp;R.TAGNSASAVVDGKLFVVGGQLDNGNACSR.V</TT></TD></TR>
  <TR>
    <TD align=3Dright>&nbsp;</TD>
    <TD align=3Dright><TT>2807.1938&nbsp;&nbsp;</TT></TD>
    <TD align=3Dright><TT>2806.1865&nbsp;&nbsp;</TT></TD>
    <TD align=3Dright><TT>2806.3668&nbsp;&nbsp;</TT></TD>
    <TD noWrap align=3Dright><TT>-64.25&nbsp;</TT></TD>
    <TD align=3Dright><TT>139&nbsp;</TT></TD>
    <TD noWrap align=3Dright><TT>-&nbsp;</TT></TD>
    <TD align=3Dright><TT>167&nbsp;</TT></TD>
    <TD align=3Dright><TT>1&nbsp;&nbsp;</TT></TD>
    <TD noWrap align=3Dright><TT>---&nbsp;&nbsp;</TT></TD>
    <TD=20
noWrap><TT>&nbsp;R.TAGNSASAVVDGKLFVVGGQLDNGNACSR.V</TT></TD></TR></TBODY>=
</TABLE>
<TABLE border=3D0 cellSpacing=3D0>
  <TBODY>
  <TR>
    <TD><TT>&nbsp;&nbsp;&nbsp;&nbsp;&nbsp;&nbsp;</TT></TD>
    <TD><TT><B>No match to: </B>842.4521, 856.4629, 870.4808, 882.3615,=20
      1015.5007, 1015.5007, 1037.4611, 1045.4840, 1183.5127, 1183.5127,=20
      1288.5507, 1288.5507, 1321.5367, 1321.5367, 1485.7480, 1560.6705,=20
      1560.6705, 1568.6610, 1626.7284, 1626.7284, 2193.9543, 2193.9543,=20
      2210.9653, 2215.9541, 2224.9919, 2224.9919, 2230.0923, 2232.9443,=20
      2664.1460, 3347.5786</TT></TD></TR></TBODY></TABLE><BR>
<TABLE border=3D0 cellSpacing=3D0>
  <TBODY>
  <TR>
    <TD><TT><B><A name=3DHit34>34.</A>&nbsp;&nbsp;&nbsp;</B></TT></TD>
    <TD noWrap><TT><A=20
      =
href=3D"http://zxw-pc/mascot/cgi/protein_view.pl?file=3D../data/20121225/=
F002407.dat&amp;hit=3D34"=20
      =
target=3D_blank>gi|162685629</A>&nbsp;&nbsp;&nbsp;&nbsp;<B>Mass:</B>&nbsp=
;45194&nbsp;&nbsp;&nbsp;&nbsp;<B>Score:</B>&nbsp;46&nbsp;&nbsp;&nbsp;&nbs=
p;&nbsp;<B>Expect:</B>&nbsp;45&nbsp;&nbsp;<B>Matches:</B>&nbsp;8</TT></TD=
></TR>
  <TR>
    <TD>&nbsp;</TD>
    <TD noWrap><TT>predicted protein [Physcomitrella patens subsp.=20
    patens]</TT></TD></TR></TBODY></TABLE>
<TABLE border=3D0 cellSpacing=3D0 cellPadding=3D0>
  <TBODY>
  <TR>
    <TD><TT>&nbsp;&nbsp;&nbsp;&nbsp;&nbsp;&nbsp;</TT></TD>
    <TD align=3Dright><TT><B>Observed&nbsp;&nbsp;</B></TT></TD>
    <TD noWrap align=3Dright><TT><B>Mr(expt)&nbsp;&nbsp;</B></TT></TD>
    <TD noWrap align=3Dright><TT><B>Mr(calc)&nbsp;&nbsp;</B></TT></TD>
    <TD align=3Dright><TT><B>&nbsp;ppm&nbsp;&nbsp;</B></TT></TD>
    <TD align=3Dright><TT><B>Start&nbsp;</B></TT></TD>
    <TD align=3Dright><TT><B>&nbsp;</B></TT></TD>
    <TD align=3Dright><TT><B>End&nbsp;</B></TT></TD>
    <TD align=3Dright><TT><B>Miss&nbsp;</B></TT></TD>
    <TD align=3Dright><TT><B>Ions&nbsp;</B></TT></TD>
    <TD><TT><B>&nbsp;Peptide</B></TT></TD></TR>
  <TR>
    <TD align=3Dright>&nbsp;</TD>
    <TD align=3Dright><TT>774.3568&nbsp;&nbsp;</TT></TD>
    <TD align=3Dright><TT>773.3495&nbsp;&nbsp;</TT></TD>
    <TD align=3Dright><TT>773.4106&nbsp;&nbsp;</TT></TD>
    <TD noWrap align=3Dright><TT>-78.90&nbsp;</TT></TD>
    <TD align=3Dright><TT>401&nbsp;</TT></TD>
    <TD noWrap align=3Dright><TT>-&nbsp;</TT></TD>
    <TD align=3Dright><TT>408&nbsp;</TT></TD>
    <TD align=3Dright><TT>0&nbsp;&nbsp;</TT></TD>
    <TD noWrap align=3Dright><TT>---&nbsp;&nbsp;</TT></TD>
    <TD noWrap><TT>&nbsp;R.GACQVLAL.-</TT></TD></TR>
  <TR>
    <TD align=3Dright>&nbsp;</TD>
    <TD align=3Dright><TT>1557.6802&nbsp;&nbsp;</TT></TD>
    <TD align=3Dright><TT>1556.6729&nbsp;&nbsp;</TT></TD>
    <TD align=3Dright><TT>1556.8086&nbsp;&nbsp;</TT></TD>
    <TD noWrap align=3Dright><TT>-87.15&nbsp;</TT></TD>
    <TD align=3Dright><TT>378&nbsp;</TT></TD>
    <TD noWrap align=3Dright><TT>-&nbsp;</TT></TD>
    <TD align=3Dright><TT>391&nbsp;</TT></TD>
    <TD align=3Dright><TT>1&nbsp;&nbsp;</TT></TD>
    <TD noWrap align=3Dright><TT>---&nbsp;&nbsp;</TT></TD>
    <TD noWrap><TT>&nbsp;K.LSASLKFYEDISGK.I</TT></TD></TR>
  <TR>
    <TD align=3Dright>&nbsp;</TD>
    <TD align=3Dright><TT>1582.6570&nbsp;&nbsp;</TT></TD>
    <TD align=3Dright><TT>1581.6497&nbsp;&nbsp;</TT></TD>
    <TD align=3Dright><TT>1581.7174&nbsp;&nbsp;</TT></TD>
    <TD noWrap align=3Dright><TT>-42.76&nbsp;</TT></TD>
    <TD align=3Dright><TT>168&nbsp;</TT></TD>
    <TD noWrap align=3Dright><TT>-&nbsp;</TT></TD>
    <TD align=3Dright><TT>179&nbsp;</TT></TD>
    <TD align=3Dright><TT>0&nbsp;&nbsp;</TT></TD>
    <TD noWrap align=3Dright><TT>---&nbsp;&nbsp;</TT></TD>
    <TD noWrap><TT>&nbsp;R.VSYFDMQLYSWK.S + Oxidation (M)</TT></TD></TR>
  <TR>
    <TD align=3Dright>&nbsp;</TD>
    <TD align=3Dright><TT>2048.8823&nbsp;&nbsp;</TT></TD>
    <TD align=3Dright><TT>2047.8750&nbsp;&nbsp;</TT></TD>
    <TD align=3Dright><TT>2047.9997&nbsp;&nbsp;</TT></TD>
    <TD noWrap align=3Dright><TT>-60.86&nbsp;</TT></TD>
    <TD align=3Dright><TT>286&nbsp;</TT></TD>
    <TD noWrap align=3Dright><TT>-&nbsp;</TT></TD>
    <TD align=3Dright><TT>305&nbsp;</TT></TD>
    <TD align=3Dright><TT>1&nbsp;&nbsp;</TT></TD>
    <TD noWrap align=3Dright><TT>---&nbsp;&nbsp;</TT></TD>
    <TD noWrap><TT>&nbsp;K.TAAMNGKLYAVGDSHSLEGK.N</TT></TD></TR>
  <TR>
    <TD align=3Dright>&nbsp;</TD>
    <TD align=3Dright><TT>2048.8823&nbsp;&nbsp;</TT></TD>
    <TD align=3Dright><TT>2047.8750&nbsp;&nbsp;</TT></TD>
    <TD align=3Dright><TT>2047.9997&nbsp;&nbsp;</TT></TD>
    <TD noWrap align=3Dright><TT>-60.86&nbsp;</TT></TD>
    <TD align=3Dright><TT>286&nbsp;</TT></TD>
    <TD noWrap align=3Dright><TT>-&nbsp;</TT></TD>
    <TD align=3Dright><TT>305&nbsp;</TT></TD>
    <TD align=3Dright><TT>1&nbsp;&nbsp;</TT></TD>
    <TD noWrap align=3Dright><TT>---&nbsp;&nbsp;</TT></TD>
    <TD noWrap><TT>&nbsp;K.TAAMNGKLYAVGDSHSLEGK.N</TT></TD></TR>
  <TR>
    <TD align=3Dright>&nbsp;</TD>
    <TD align=3Dright><TT>2070.8638&nbsp;&nbsp;</TT></TD>
    <TD align=3Dright><TT>2069.8565&nbsp;&nbsp;</TT></TD>
    <TD align=3Dright><TT>2070.0027&nbsp;&nbsp;</TT></TD>
    <TD noWrap align=3Dright><TT>-70.60&nbsp;</TT></TD>
    <TD align=3Dright><TT>191&nbsp;</TT></TD>
    <TD noWrap align=3Dright><TT>-&nbsp;</TT></TD>
    <TD align=3Dright><TT>209&nbsp;</TT></TD>
    <TD align=3Dright><TT>0&nbsp;&nbsp;</TT></TD>
    <TD noWrap align=3Dright><TT>---&nbsp;&nbsp;</TT></TD>
    <TD noWrap><TT>&nbsp;K.CMAGVINNQLYVVGGFTER.D</TT></TD></TR>
  <TR>
    <TD align=3Dright>&nbsp;</TD>
    <TD align=3Dright><TT>2807.1938&nbsp;&nbsp;</TT></TD>
    <TD align=3Dright><TT>2806.1865&nbsp;&nbsp;</TT></TD>
    <TD align=3Dright><TT>2806.3668&nbsp;&nbsp;</TT></TD>
    <TD noWrap align=3Dright><TT>-64.25&nbsp;</TT></TD>
    <TD align=3Dright><TT>139&nbsp;</TT></TD>
    <TD noWrap align=3Dright><TT>-&nbsp;</TT></TD>
    <TD align=3Dright><TT>167&nbsp;</TT></TD>
    <TD align=3Dright><TT>1&nbsp;&nbsp;</TT></TD>
    <TD noWrap align=3Dright><TT>---&nbsp;&nbsp;</TT></TD>
    <TD =
noWrap><TT>&nbsp;R.TAGNSASAVVDGKLFVVGGQLDNGNACSR.V</TT></TD></TR>
  <TR>
    <TD align=3Dright>&nbsp;</TD>
    <TD align=3Dright><TT>2807.1938&nbsp;&nbsp;</TT></TD>
    <TD align=3Dright><TT>2806.1865&nbsp;&nbsp;</TT></TD>
    <TD align=3Dright><TT>2806.3668&nbsp;&nbsp;</TT></TD>
    <TD noWrap align=3Dright><TT>-64.25&nbsp;</TT></TD>
    <TD align=3Dright><TT>139&nbsp;</TT></TD>
    <TD noWrap align=3Dright><TT>-&nbsp;</TT></TD>
    <TD align=3Dright><TT>167&nbsp;</TT></TD>
    <TD align=3Dright><TT>1&nbsp;&nbsp;</TT></TD>
    <TD noWrap align=3Dright><TT>---&nbsp;&nbsp;</TT></TD>
    <TD=20
noWrap><TT>&nbsp;R.TAGNSASAVVDGKLFVVGGQLDNGNACSR.V</TT></TD></TR></TBODY>=
</TABLE>
<TABLE border=3D0 cellSpacing=3D0>
  <TBODY>
  <TR>
    <TD><TT>&nbsp;&nbsp;&nbsp;&nbsp;&nbsp;&nbsp;</TT></TD>
    <TD><TT><B>No match to: </B>842.4521, 856.4629, 870.4808, 882.3615,=20
      1015.5007, 1015.5007, 1037.4611, 1045.4840, 1183.5127, 1183.5127,=20
      1288.5507, 1288.5507, 1321.5367, 1321.5367, 1485.7480, 1560.6705,=20
      1560.6705, 1568.6610, 1626.7284, 1626.7284, 2193.9543, 2193.9543,=20
      2210.9653, 2215.9541, 2224.9919, 2224.9919, 2230.0923, 2232.9443,=20
      2664.1460, 3347.5786</TT></TD></TR></TBODY></TABLE><BR>
<TABLE border=3D0 cellSpacing=3D0>
  <TBODY>
  <TR>
    <TD><TT><B><A name=3DHit35>35.</A>&nbsp;&nbsp;&nbsp;</B></TT></TD>
    <TD noWrap><TT><A=20
      =
href=3D"http://zxw-pc/mascot/cgi/protein_view.pl?file=3D../data/20121225/=
F002407.dat&amp;hit=3D35"=20
      =
target=3D_blank>gi|264223</A>&nbsp;&nbsp;&nbsp;&nbsp;<B>Mass:</B>&nbsp;27=
645&nbsp;&nbsp;&nbsp;&nbsp;<B>Score:</B>&nbsp;46&nbsp;&nbsp;&nbsp;&nbsp;&=
nbsp;<B>Expect:</B>&nbsp;46&nbsp;&nbsp;<B>Matches:</B>&nbsp;7</TT></TD></=
TR>
  <TR>
    <TD>&nbsp;</TD>
    <TD noWrap><TT>promotes sex organ development [Antirrhinum=20
  majus]</TT></TD></TR></TBODY></TABLE>
<TABLE border=3D0 cellSpacing=3D0 cellPadding=3D0>
  <TBODY>
  <TR>
    <TD><TT>&nbsp;&nbsp;&nbsp;&nbsp;&nbsp;&nbsp;</TT></TD>
    <TD align=3Dright><TT><B>Observed&nbsp;&nbsp;</B></TT></TD>
    <TD noWrap align=3Dright><TT><B>Mr(expt)&nbsp;&nbsp;</B></TT></TD>
    <TD noWrap align=3Dright><TT><B>Mr(calc)&nbsp;&nbsp;</B></TT></TD>
    <TD align=3Dright><TT><B>&nbsp;ppm&nbsp;&nbsp;</B></TT></TD>
    <TD align=3Dright><TT><B>Start&nbsp;</B></TT></TD>
    <TD align=3Dright><TT><B>&nbsp;</B></TT></TD>
    <TD align=3Dright><TT><B>End&nbsp;</B></TT></TD>
    <TD align=3Dright><TT><B>Miss&nbsp;</B></TT></TD>
    <TD align=3Dright><TT><B>Ions&nbsp;</B></TT></TD>
    <TD><TT><B>&nbsp;Peptide</B></TT></TD></TR>
  <TR>
    <TD align=3Dright>&nbsp;</TD>
    <TD align=3Dright><TT>1015.5007&nbsp;&nbsp;</TT></TD>
    <TD align=3Dright><TT>1014.4934&nbsp;&nbsp;</TT></TD>
    <TD align=3Dright><TT>1014.5570&nbsp;&nbsp;</TT></TD>
    <TD noWrap align=3Dright><TT>-62.67&nbsp;</TT></TD>
    <TD align=3Dright><TT>23&nbsp;</TT></TD>
    <TD noWrap align=3Dright><TT>-&nbsp;</TT></TD>
    <TD align=3Dright><TT>30&nbsp;</TT></TD>
    <TD align=3Dright><TT>1&nbsp;&nbsp;</TT></TD>
    <TD noWrap align=3Dright><TT>---&nbsp;&nbsp;</TT></TD>
    <TD noWrap><TT>&nbsp;K.RIENITNR.Q</TT></TD></TR>
  <TR>
    <TD align=3Dright>&nbsp;</TD>
    <TD align=3Dright><TT>1015.5007&nbsp;&nbsp;</TT></TD>
    <TD align=3Dright><TT>1014.4934&nbsp;&nbsp;</TT></TD>
    <TD align=3Dright><TT>1014.5570&nbsp;&nbsp;</TT></TD>
    <TD noWrap align=3Dright><TT>-62.67&nbsp;</TT></TD>
    <TD align=3Dright><TT>23&nbsp;</TT></TD>
    <TD noWrap align=3Dright><TT>-&nbsp;</TT></TD>
    <TD align=3Dright><TT>30&nbsp;</TT></TD>
    <TD align=3Dright><TT>1&nbsp;&nbsp;</TT></TD>
    <TD noWrap align=3Dright><TT>12&nbsp;&nbsp;</TT></TD>
    <TD noWrap><TT>&nbsp;K.RIENITNR.Q</TT></TD></TR>
  <TR>
    <TD align=3Dright>&nbsp;</TD>
    <TD align=3Dright><TT>1321.5367&nbsp;&nbsp;</TT></TD>
    <TD align=3Dright><TT>1320.5294&nbsp;&nbsp;</TT></TD>
    <TD align=3Dright><TT>1320.5946&nbsp;&nbsp;</TT></TD>
    <TD noWrap align=3Dright><TT>-49.35&nbsp;</TT></TD>
    <TD align=3Dright><TT>2&nbsp;</TT></TD>
    <TD noWrap align=3Dright><TT>-&nbsp;</TT></TD>
    <TD align=3Dright><TT>12&nbsp;</TT></TD>
    <TD align=3Dright><TT>0&nbsp;&nbsp;</TT></TD>
    <TD noWrap align=3Dright><TT>---&nbsp;&nbsp;</TT></TD>
    <TD noWrap><TT>&nbsp;M.EFPNQDSESLR.K</TT></TD></TR>
  <TR>
    <TD align=3Dright>&nbsp;</TD>
    <TD align=3Dright><TT>1321.5367&nbsp;&nbsp;</TT></TD>
    <TD align=3Dright><TT>1320.5294&nbsp;&nbsp;</TT></TD>
    <TD align=3Dright><TT>1320.5946&nbsp;&nbsp;</TT></TD>
    <TD noWrap align=3Dright><TT>-49.35&nbsp;</TT></TD>
    <TD align=3Dright><TT>2&nbsp;</TT></TD>
    <TD noWrap align=3Dright><TT>-&nbsp;</TT></TD>
    <TD align=3Dright><TT>12&nbsp;</TT></TD>
    <TD align=3Dright><TT>0&nbsp;&nbsp;</TT></TD>
    <TD noWrap align=3Dright><TT>4&nbsp;&nbsp;</TT></TD>
    <TD noWrap><TT>&nbsp;M.EFPNQDSESLR.K</TT></TD></TR>
  <TR>
    <TD align=3Dright>&nbsp;</TD>
    <TD align=3Dright><TT>2664.1460&nbsp;&nbsp;</TT></TD>
    <TD align=3Dright><TT>2663.1387&nbsp;&nbsp;</TT></TD>
    <TD align=3Dright><TT>2663.1583&nbsp;&nbsp;</TT></TD>
    <TD noWrap align=3Dright><TT>-7.34&nbsp;</TT></TD>
    <TD align=3Dright><TT>85&nbsp;</TT></TD>
    <TD noWrap align=3Dright><TT>-&nbsp;</TT></TD>
    <TD align=3Dright><TT>109&nbsp;</TT></TD>
    <TD align=3Dright><TT>0&nbsp;&nbsp;</TT></TD>
    <TD noWrap align=3Dright><TT>---&nbsp;&nbsp;</TT></TD>
    <TD noWrap><TT>&nbsp;K.ASADSSNSVSTSEANTQFYQQEANK.L</TT></TD></TR>
  <TR>
    <TD align=3Dright>&nbsp;</TD>
    <TD align=3Dright><TT>2807.1938&nbsp;&nbsp;</TT></TD>
    <TD align=3Dright><TT>2806.1865&nbsp;&nbsp;</TT></TD>
    <TD align=3Dright><TT>2806.1997&nbsp;&nbsp;</TT></TD>
    <TD noWrap align=3Dright><TT>-4.68&nbsp;</TT></TD>
    <TD align=3Dright><TT>190&nbsp;</TT></TD>
    <TD noWrap align=3Dright><TT>-&nbsp;</TT></TD>
    <TD align=3Dright><TT>213&nbsp;</TT></TD>
    <TD align=3Dright><TT>0&nbsp;&nbsp;</TT></TD>
    <TD noWrap align=3Dright><TT>---&nbsp;&nbsp;</TT></TD>
    <TD noWrap><TT>&nbsp;R.AQQQMNLMPGSDYQPMTSQSYDVR.N + 2 Oxidation=20
  (M)</TT></TD></TR>
  <TR>
    <TD align=3Dright>&nbsp;</TD>
    <TD align=3Dright><TT>2807.1938&nbsp;&nbsp;</TT></TD>
    <TD align=3Dright><TT>2806.1865&nbsp;&nbsp;</TT></TD>
    <TD align=3Dright><TT>2806.1997&nbsp;&nbsp;</TT></TD>
    <TD noWrap align=3Dright><TT>-4.68&nbsp;</TT></TD>
    <TD align=3Dright><TT>190&nbsp;</TT></TD>
    <TD noWrap align=3Dright><TT>-&nbsp;</TT></TD>
    <TD align=3Dright><TT>213&nbsp;</TT></TD>
    <TD align=3Dright><TT>0&nbsp;&nbsp;</TT></TD>
    <TD noWrap align=3Dright><TT>---&nbsp;&nbsp;</TT></TD>
    <TD noWrap><TT>&nbsp;R.AQQQMNLMPGSDYQPMTSQSYDVR.N + 2 Oxidation=20
  (M)</TT></TD></TR></TBODY></TABLE>
<TABLE border=3D0 cellSpacing=3D0>
  <TBODY>
  <TR>
    <TD><TT>&nbsp;&nbsp;&nbsp;&nbsp;&nbsp;&nbsp;</TT></TD>
    <TD><TT><B>No match to: </B>774.3568, 842.4521, 856.4629, 870.4808,=20
      882.3615, 1037.4611, 1045.4840, 1183.5127, 1183.5127, 1288.5507,=20
      1288.5507, 1485.7480, 1557.6802, 1560.6705, 1560.6705, 1568.6610,=20
      1582.6570, 1626.7284, 1626.7284, 2048.8823, 2048.8823, 2070.8638,=20
      2193.9543, 2193.9543, 2210.9653, 2215.9541, 2224.9919, 2224.9919,=20
      2230.0923, 2232.9443, 3347.5786</TT></TD></TR></TBODY></TABLE><BR>
<TABLE border=3D0 cellSpacing=3D0>
  <TBODY>
  <TR>
    <TD><TT><B><A name=3DHit36>36.</A>&nbsp;&nbsp;&nbsp;</B></TT></TD>
    <TD noWrap><TT><A=20
      =
href=3D"http://zxw-pc/mascot/cgi/protein_view.pl?file=3D../data/20121225/=
F002407.dat&amp;hit=3D36"=20
      =
target=3D_blank>gi|288558698</A>&nbsp;&nbsp;&nbsp;&nbsp;<B>Mass:</B>&nbsp=
;27645&nbsp;&nbsp;&nbsp;&nbsp;<B>Score:</B>&nbsp;46&nbsp;&nbsp;&nbsp;&nbs=
p;&nbsp;<B>Expect:</B>&nbsp;46&nbsp;&nbsp;<B>Matches:</B>&nbsp;7</TT></TD=
></TR>
  <TR>
    <TD>&nbsp;</TD>
    <TD noWrap><TT>PLENA protein [Antirrhinum =
majus]</TT></TD></TR></TBODY></TABLE>
<TABLE border=3D0 cellSpacing=3D0 cellPadding=3D0>
  <TBODY>
  <TR>
    <TD><TT>&nbsp;&nbsp;&nbsp;&nbsp;&nbsp;&nbsp;</TT></TD>
    <TD align=3Dright><TT><B>Observed&nbsp;&nbsp;</B></TT></TD>
    <TD noWrap align=3Dright><TT><B>Mr(expt)&nbsp;&nbsp;</B></TT></TD>
    <TD noWrap align=3Dright><TT><B>Mr(calc)&nbsp;&nbsp;</B></TT></TD>
    <TD align=3Dright><TT><B>&nbsp;ppm&nbsp;&nbsp;</B></TT></TD>
    <TD align=3Dright><TT><B>Start&nbsp;</B></TT></TD>
    <TD align=3Dright><TT><B>&nbsp;</B></TT></TD>
    <TD align=3Dright><TT><B>End&nbsp;</B></TT></TD>
    <TD align=3Dright><TT><B>Miss&nbsp;</B></TT></TD>
    <TD align=3Dright><TT><B>Ions&nbsp;</B></TT></TD>
    <TD><TT><B>&nbsp;Peptide</B></TT></TD></TR>
  <TR>
    <TD align=3Dright>&nbsp;</TD>
    <TD align=3Dright><TT>1015.5007&nbsp;&nbsp;</TT></TD>
    <TD align=3Dright><TT>1014.4934&nbsp;&nbsp;</TT></TD>
    <TD align=3Dright><TT>1014.5570&nbsp;&nbsp;</TT></TD>
    <TD noWrap align=3Dright><TT>-62.67&nbsp;</TT></TD>
    <TD align=3Dright><TT>23&nbsp;</TT></TD>
    <TD noWrap align=3Dright><TT>-&nbsp;</TT></TD>
    <TD align=3Dright><TT>30&nbsp;</TT></TD>
    <TD align=3Dright><TT>1&nbsp;&nbsp;</TT></TD>
    <TD noWrap align=3Dright><TT>---&nbsp;&nbsp;</TT></TD>
    <TD noWrap><TT>&nbsp;K.RIENITNR.Q</TT></TD></TR>
  <TR>
    <TD align=3Dright>&nbsp;</TD>
    <TD align=3Dright><TT>1015.5007&nbsp;&nbsp;</TT></TD>
    <TD align=3Dright><TT>1014.4934&nbsp;&nbsp;</TT></TD>
    <TD align=3Dright><TT>1014.5570&nbsp;&nbsp;</TT></TD>
    <TD noWrap align=3Dright><TT>-62.67&nbsp;</TT></TD>
    <TD align=3Dright><TT>23&nbsp;</TT></TD>
    <TD noWrap align=3Dright><TT>-&nbsp;</TT></TD>
    <TD align=3Dright><TT>30&nbsp;</TT></TD>
    <TD align=3Dright><TT>1&nbsp;&nbsp;</TT></TD>
    <TD noWrap align=3Dright><TT>12&nbsp;&nbsp;</TT></TD>
    <TD noWrap><TT>&nbsp;K.RIENITNR.Q</TT></TD></TR>
  <TR>
    <TD align=3Dright>&nbsp;</TD>
    <TD align=3Dright><TT>1321.5367&nbsp;&nbsp;</TT></TD>
    <TD align=3Dright><TT>1320.5294&nbsp;&nbsp;</TT></TD>
    <TD align=3Dright><TT>1320.5946&nbsp;&nbsp;</TT></TD>
    <TD noWrap align=3Dright><TT>-49.35&nbsp;</TT></TD>
    <TD align=3Dright><TT>2&nbsp;</TT></TD>
    <TD noWrap align=3Dright><TT>-&nbsp;</TT></TD>
    <TD align=3Dright><TT>12&nbsp;</TT></TD>
    <TD align=3Dright><TT>0&nbsp;&nbsp;</TT></TD>
    <TD noWrap align=3Dright><TT>---&nbsp;&nbsp;</TT></TD>
    <TD noWrap><TT>&nbsp;M.EFPNQDSESLR.K</TT></TD></TR>
  <TR>
    <TD align=3Dright>&nbsp;</TD>
    <TD align=3Dright><TT>1321.5367&nbsp;&nbsp;</TT></TD>
    <TD align=3Dright><TT>1320.5294&nbsp;&nbsp;</TT></TD>
    <TD align=3Dright><TT>1320.5946&nbsp;&nbsp;</TT></TD>
    <TD noWrap align=3Dright><TT>-49.35&nbsp;</TT></TD>
    <TD align=3Dright><TT>2&nbsp;</TT></TD>
    <TD noWrap align=3Dright><TT>-&nbsp;</TT></TD>
    <TD align=3Dright><TT>12&nbsp;</TT></TD>
    <TD align=3Dright><TT>0&nbsp;&nbsp;</TT></TD>
    <TD noWrap align=3Dright><TT>4&nbsp;&nbsp;</TT></TD>
    <TD noWrap><TT>&nbsp;M.EFPNQDSESLR.K</TT></TD></TR>
  <TR>
    <TD align=3Dright>&nbsp;</TD>
    <TD align=3Dright><TT>2664.1460&nbsp;&nbsp;</TT></TD>
    <TD align=3Dright><TT>2663.1387&nbsp;&nbsp;</TT></TD>
    <TD align=3Dright><TT>2663.1583&nbsp;&nbsp;</TT></TD>
    <TD noWrap align=3Dright><TT>-7.34&nbsp;</TT></TD>
    <TD align=3Dright><TT>85&nbsp;</TT></TD>
    <TD noWrap align=3Dright><TT>-&nbsp;</TT></TD>
    <TD align=3Dright><TT>109&nbsp;</TT></TD>
    <TD align=3Dright><TT>0&nbsp;&nbsp;</TT></TD>
    <TD noWrap align=3Dright><TT>---&nbsp;&nbsp;</TT></TD>
    <TD noWrap><TT>&nbsp;K.ASADSSNSVSTSEANTQFYQQEANK.L</TT></TD></TR>
  <TR>
    <TD align=3Dright>&nbsp;</TD>
    <TD align=3Dright><TT>2807.1938&nbsp;&nbsp;</TT></TD>
    <TD align=3Dright><TT>2806.1865&nbsp;&nbsp;</TT></TD>
    <TD align=3Dright><TT>2806.1997&nbsp;&nbsp;</TT></TD>
    <TD noWrap align=3Dright><TT>-4.68&nbsp;</TT></TD>
    <TD align=3Dright><TT>190&nbsp;</TT></TD>
    <TD noWrap align=3Dright><TT>-&nbsp;</TT></TD>
    <TD align=3Dright><TT>213&nbsp;</TT></TD>
    <TD align=3Dright><TT>0&nbsp;&nbsp;</TT></TD>
    <TD noWrap align=3Dright><TT>---&nbsp;&nbsp;</TT></TD>
    <TD noWrap><TT>&nbsp;R.AQQQMNLMPGSDYQPMTSQSYDVR.N + 2 Oxidation=20
  (M)</TT></TD></TR>
  <TR>
    <TD align=3Dright>&nbsp;</TD>
    <TD align=3Dright><TT>2807.1938&nbsp;&nbsp;</TT></TD>
    <TD align=3Dright><TT>2806.1865&nbsp;&nbsp;</TT></TD>
    <TD align=3Dright><TT>2806.1997&nbsp;&nbsp;</TT></TD>
    <TD noWrap align=3Dright><TT>-4.68&nbsp;</TT></TD>
    <TD align=3Dright><TT>190&nbsp;</TT></TD>
    <TD noWrap align=3Dright><TT>-&nbsp;</TT></TD>
    <TD align=3Dright><TT>213&nbsp;</TT></TD>
    <TD align=3Dright><TT>0&nbsp;&nbsp;</TT></TD>
    <TD noWrap align=3Dright><TT>---&nbsp;&nbsp;</TT></TD>
    <TD noWrap><TT>&nbsp;R.AQQQMNLMPGSDYQPMTSQSYDVR.N + 2 Oxidation=20
  (M)</TT></TD></TR></TBODY></TABLE>
<TABLE border=3D0 cellSpacing=3D0>
  <TBODY>
  <TR>
    <TD><TT>&nbsp;&nbsp;&nbsp;&nbsp;&nbsp;&nbsp;</TT></TD>
    <TD><TT><B>No match to: </B>774.3568, 842.4521, 856.4629, 870.4808,=20
      882.3615, 1037.4611, 1045.4840, 1183.5127, 1183.5127, 1288.5507,=20
      1288.5507, 1485.7480, 1557.6802, 1560.6705, 1560.6705, 1568.6610,=20
      1582.6570, 1626.7284, 1626.7284, 2048.8823, 2048.8823, 2070.8638,=20
      2193.9543, 2193.9543, 2210.9653, 2215.9541, 2224.9919, 2224.9919,=20
      2230.0923, 2232.9443, 3347.5786</TT></TD></TR></TBODY></TABLE><BR>
<TABLE border=3D0 cellSpacing=3D0>
  <TBODY>
  <TR>
    <TD><TT><B><A name=3DHit37>37.</A>&nbsp;&nbsp;&nbsp;</B></TT></TD>
    <TD noWrap><TT><A=20
      =
href=3D"http://zxw-pc/mascot/cgi/protein_view.pl?file=3D../data/20121225/=
F002407.dat&amp;hit=3D37"=20
      =
target=3D_blank>gi|242046148</A>&nbsp;&nbsp;&nbsp;&nbsp;<B>Mass:</B>&nbsp=
;84638&nbsp;&nbsp;&nbsp;&nbsp;<B>Score:</B>&nbsp;46&nbsp;&nbsp;&nbsp;&nbs=
p;&nbsp;<B>Expect:</B>&nbsp;52&nbsp;&nbsp;<B>Matches:</B>&nbsp;4</TT></TD=
></TR>
  <TR>
    <TD>&nbsp;</TD>
    <TD noWrap><TT>hypothetical protein SORBIDRAFT_02g037970 [Sorghum=20
      bicolor]</TT></TD></TR></TBODY></TABLE>
<TABLE border=3D0 cellSpacing=3D0 cellPadding=3D0>
  <TBODY>
  <TR>
    <TD><TT>&nbsp;&nbsp;&nbsp;&nbsp;&nbsp;&nbsp;</TT></TD>
    <TD align=3Dright><TT><B>Observed&nbsp;&nbsp;</B></TT></TD>
    <TD noWrap align=3Dright><TT><B>Mr(expt)&nbsp;&nbsp;</B></TT></TD>
    <TD noWrap align=3Dright><TT><B>Mr(calc)&nbsp;&nbsp;</B></TT></TD>
    <TD align=3Dright><TT><B>&nbsp;ppm&nbsp;&nbsp;</B></TT></TD>
    <TD align=3Dright><TT><B>Start&nbsp;</B></TT></TD>
    <TD align=3Dright><TT><B>&nbsp;</B></TT></TD>
    <TD align=3Dright><TT><B>End&nbsp;</B></TT></TD>
    <TD align=3Dright><TT><B>Miss&nbsp;</B></TT></TD>
    <TD align=3Dright><TT><B>Ions&nbsp;</B></TT></TD>
    <TD><TT><B>&nbsp;Peptide</B></TT></TD></TR>
  <TR>
    <TD align=3Dright>&nbsp;</TD>
    <TD align=3Dright><TT>1015.5007&nbsp;&nbsp;</TT></TD>
    <TD align=3Dright><TT>1014.4934&nbsp;&nbsp;</TT></TD>
    <TD align=3Dright><TT>1014.5458&nbsp;&nbsp;</TT></TD>
    <TD noWrap align=3Dright><TT>-51.63&nbsp;</TT></TD>
    <TD align=3Dright><TT>767&nbsp;</TT></TD>
    <TD noWrap align=3Dright><TT>-&nbsp;</TT></TD>
    <TD align=3Dright><TT>776&nbsp;</TT></TD>
    <TD align=3Dright><TT>0&nbsp;&nbsp;</TT></TD>
    <TD noWrap align=3Dright><TT>---&nbsp;&nbsp;</TT></TD>
    <TD noWrap><TT>&nbsp;R.VSAGTSLPQR.R</TT></TD></TR>
  <TR>
    <TD align=3Dright>&nbsp;</TD>
    <TD align=3Dright><TT>1015.5007&nbsp;&nbsp;</TT></TD>
    <TD align=3Dright><TT>1014.4934&nbsp;&nbsp;</TT></TD>
    <TD align=3Dright><TT>1014.5458&nbsp;&nbsp;</TT></TD>
    <TD noWrap align=3Dright><TT>-51.63&nbsp;</TT></TD>
    <TD align=3Dright><TT>767&nbsp;</TT></TD>
    <TD noWrap align=3Dright><TT>-&nbsp;</TT></TD>
    <TD align=3Dright><TT>776&nbsp;</TT></TD>
    <TD align=3Dright><TT>0&nbsp;&nbsp;</TT></TD>
    <TD noWrap align=3Dright><TT>18&nbsp;&nbsp;</TT></TD>
    <TD noWrap><TT>&nbsp;R.VSAGTSLPQR.R</TT></TD></TR>
  <TR>
    <TD align=3Dright>&nbsp;</TD>
    <TD align=3Dright><TT>1626.7284&nbsp;&nbsp;</TT></TD>
    <TD align=3Dright><TT>1625.7211&nbsp;&nbsp;</TT></TD>
    <TD align=3Dright><TT>1625.8487&nbsp;&nbsp;</TT></TD>
    <TD noWrap align=3Dright><TT>-78.48&nbsp;</TT></TD>
    <TD align=3Dright><TT>732&nbsp;</TT></TD>
    <TD noWrap align=3Dright><TT>-&nbsp;</TT></TD>
    <TD align=3Dright><TT>745&nbsp;</TT></TD>
    <TD align=3Dright><TT>0&nbsp;&nbsp;</TT></TD>
    <TD noWrap align=3Dright><TT>---&nbsp;&nbsp;</TT></TD>
    <TD noWrap><TT>&nbsp;R.IFMVVSDFLATLDR.V</TT></TD></TR>
  <TR>
    <TD align=3Dright>&nbsp;</TD>
    <TD align=3Dright><TT>1626.7284&nbsp;&nbsp;</TT></TD>
    <TD align=3Dright><TT>1625.7211&nbsp;&nbsp;</TT></TD>
    <TD align=3Dright><TT>1625.8487&nbsp;&nbsp;</TT></TD>
    <TD noWrap align=3Dright><TT>-78.48&nbsp;</TT></TD>
    <TD align=3Dright><TT>732&nbsp;</TT></TD>
    <TD noWrap align=3Dright><TT>-&nbsp;</TT></TD>
    <TD align=3Dright><TT>745&nbsp;</TT></TD>
    <TD align=3Dright><TT>0&nbsp;&nbsp;</TT></TD>
    <TD noWrap align=3Dright><TT>22&nbsp;&nbsp;</TT></TD>
    <TD =
noWrap><TT>&nbsp;R.IFMVVSDFLATLDR.V</TT></TD></TR></TBODY></TABLE>
<TABLE border=3D0 cellSpacing=3D0>
  <TBODY>
  <TR>
    <TD><TT>&nbsp;&nbsp;&nbsp;&nbsp;&nbsp;&nbsp;</TT></TD>
    <TD><TT><B>No match to: </B>774.3568, 842.4521, 856.4629, 870.4808,=20
      882.3615, 1037.4611, 1045.4840, 1183.5127, 1183.5127, 1288.5507,=20
      1288.5507, 1321.5367, 1321.5367, 1485.7480, 1557.6802, 1560.6705,=20
      1560.6705, 1568.6610, 1582.6570, 2048.8823, 2048.8823, 2070.8638,=20
      2193.9543, 2193.9543, 2210.9653, 2215.9541, 2224.9919, 2224.9919,=20
      2230.0923, 2232.9443, 2664.1460, 2807.1938, 2807.1938,=20
  3347.5786</TT></TD></TR></TBODY></TABLE><BR>
<TABLE border=3D0 cellSpacing=3D0>
  <TBODY>
  <TR>
    <TD><TT><B><A name=3DHit38>38.</A>&nbsp;&nbsp;&nbsp;</B></TT></TD>
    <TD noWrap><TT><A=20
      =
href=3D"http://zxw-pc/mascot/cgi/protein_view.pl?file=3D../data/20121225/=
F002407.dat&amp;hit=3D38"=20
      =
target=3D_blank>gi|241924322</A>&nbsp;&nbsp;&nbsp;&nbsp;<B>Mass:</B>&nbsp=
;84638&nbsp;&nbsp;&nbsp;&nbsp;<B>Score:</B>&nbsp;46&nbsp;&nbsp;&nbsp;&nbs=
p;&nbsp;<B>Expect:</B>&nbsp;52&nbsp;&nbsp;<B>Matches:</B>&nbsp;4</TT></TD=
></TR>
  <TR>
    <TD>&nbsp;</TD>
    <TD noWrap><TT>hypothetical protein SORBIDRAFT_02g037970 [Sorghum=20
      bicolor]</TT></TD></TR></TBODY></TABLE>
<TABLE border=3D0 cellSpacing=3D0 cellPadding=3D0>
  <TBODY>
  <TR>
    <TD><TT>&nbsp;&nbsp;&nbsp;&nbsp;&nbsp;&nbsp;</TT></TD>
    <TD align=3Dright><TT><B>Observed&nbsp;&nbsp;</B></TT></TD>
    <TD noWrap align=3Dright><TT><B>Mr(expt)&nbsp;&nbsp;</B></TT></TD>
    <TD noWrap align=3Dright><TT><B>Mr(calc)&nbsp;&nbsp;</B></TT></TD>
    <TD align=3Dright><TT><B>&nbsp;ppm&nbsp;&nbsp;</B></TT></TD>
    <TD align=3Dright><TT><B>Start&nbsp;</B></TT></TD>
    <TD align=3Dright><TT><B>&nbsp;</B></TT></TD>
    <TD align=3Dright><TT><B>End&nbsp;</B></TT></TD>
    <TD align=3Dright><TT><B>Miss&nbsp;</B></TT></TD>
    <TD align=3Dright><TT><B>Ions&nbsp;</B></TT></TD>
    <TD><TT><B>&nbsp;Peptide</B></TT></TD></TR>
  <TR>
    <TD align=3Dright>&nbsp;</TD>
    <TD align=3Dright><TT>1015.5007&nbsp;&nbsp;</TT></TD>
    <TD align=3Dright><TT>1014.4934&nbsp;&nbsp;</TT></TD>
    <TD align=3Dright><TT>1014.5458&nbsp;&nbsp;</TT></TD>
    <TD noWrap align=3Dright><TT>-51.63&nbsp;</TT></TD>
    <TD align=3Dright><TT>767&nbsp;</TT></TD>
    <TD noWrap align=3Dright><TT>-&nbsp;</TT></TD>
    <TD align=3Dright><TT>776&nbsp;</TT></TD>
    <TD align=3Dright><TT>0&nbsp;&nbsp;</TT></TD>
    <TD noWrap align=3Dright><TT>---&nbsp;&nbsp;</TT></TD>
    <TD noWrap><TT>&nbsp;R.VSAGTSLPQR.R</TT></TD></TR>
  <TR>
    <TD align=3Dright>&nbsp;</TD>
    <TD align=3Dright><TT>1015.5007&nbsp;&nbsp;</TT></TD>
    <TD align=3Dright><TT>1014.4934&nbsp;&nbsp;</TT></TD>
    <TD align=3Dright><TT>1014.5458&nbsp;&nbsp;</TT></TD>
    <TD noWrap align=3Dright><TT>-51.63&nbsp;</TT></TD>
    <TD align=3Dright><TT>767&nbsp;</TT></TD>
    <TD noWrap align=3Dright><TT>-&nbsp;</TT></TD>
    <TD align=3Dright><TT>776&nbsp;</TT></TD>
    <TD align=3Dright><TT>0&nbsp;&nbsp;</TT></TD>
    <TD noWrap align=3Dright><TT>18&nbsp;&nbsp;</TT></TD>
    <TD noWrap><TT>&nbsp;R.VSAGTSLPQR.R</TT></TD></TR>
  <TR>
    <TD align=3Dright>&nbsp;</TD>
    <TD align=3Dright><TT>1626.7284&nbsp;&nbsp;</TT></TD>
    <TD align=3Dright><TT>1625.7211&nbsp;&nbsp;</TT></TD>
    <TD align=3Dright><TT>1625.8487&nbsp;&nbsp;</TT></TD>
    <TD noWrap align=3Dright><TT>-78.48&nbsp;</TT></TD>
    <TD align=3Dright><TT>732&nbsp;</TT></TD>
    <TD noWrap align=3Dright><TT>-&nbsp;</TT></TD>
    <TD align=3Dright><TT>745&nbsp;</TT></TD>
    <TD align=3Dright><TT>0&nbsp;&nbsp;</TT></TD>
    <TD noWrap align=3Dright><TT>---&nbsp;&nbsp;</TT></TD>
    <TD noWrap><TT>&nbsp;R.IFMVVSDFLATLDR.V</TT></TD></TR>
  <TR>
    <TD align=3Dright>&nbsp;</TD>
    <TD align=3Dright><TT>1626.7284&nbsp;&nbsp;</TT></TD>
    <TD align=3Dright><TT>1625.7211&nbsp;&nbsp;</TT></TD>
    <TD align=3Dright><TT>1625.8487&nbsp;&nbsp;</TT></TD>
    <TD noWrap align=3Dright><TT>-78.48&nbsp;</TT></TD>
    <TD align=3Dright><TT>732&nbsp;</TT></TD>
    <TD noWrap align=3Dright><TT>-&nbsp;</TT></TD>
    <TD align=3Dright><TT>745&nbsp;</TT></TD>
    <TD align=3Dright><TT>0&nbsp;&nbsp;</TT></TD>
    <TD noWrap align=3Dright><TT>22&nbsp;&nbsp;</TT></TD>
    <TD =
noWrap><TT>&nbsp;R.IFMVVSDFLATLDR.V</TT></TD></TR></TBODY></TABLE>
<TABLE border=3D0 cellSpacing=3D0>
  <TBODY>
  <TR>
    <TD><TT>&nbsp;&nbsp;&nbsp;&nbsp;&nbsp;&nbsp;</TT></TD>
    <TD><TT><B>No match to: </B>774.3568, 842.4521, 856.4629, 870.4808,=20
      882.3615, 1037.4611, 1045.4840, 1183.5127, 1183.5127, 1288.5507,=20
      1288.5507, 1321.5367, 1321.5367, 1485.7480, 1557.6802, 1560.6705,=20
      1560.6705, 1568.6610, 1582.6570, 2048.8823, 2048.8823, 2070.8638,=20
      2193.9543, 2193.9543, 2210.9653, 2215.9541, 2224.9919, 2224.9919,=20
      2230.0923, 2232.9443, 2664.1460, 2807.1938, 2807.1938,=20
  3347.5786</TT></TD></TR></TBODY></TABLE><BR>
<TABLE border=3D0 cellSpacing=3D0>
  <TBODY>
  <TR>
    <TD><TT><B><A name=3DHit39>39.</A>&nbsp;&nbsp;&nbsp;</B></TT></TD>
    <TD noWrap><TT><A=20
      =
href=3D"http://zxw-pc/mascot/cgi/protein_view.pl?file=3D../data/20121225/=
F002407.dat&amp;hit=3D39"=20
      =
target=3D_blank>gi|218187572</A>&nbsp;&nbsp;&nbsp;&nbsp;<B>Mass:</B>&nbsp=
;37254&nbsp;&nbsp;&nbsp;&nbsp;<B>Score:</B>&nbsp;45&nbsp;&nbsp;&nbsp;&nbs=
p;&nbsp;<B>Expect:</B>&nbsp;53&nbsp;&nbsp;<B>Matches:</B>&nbsp;8</TT></TD=
></TR>
  <TR>
    <TD>&nbsp;</TD>
    <TD noWrap><TT>hypothetical protein OsI_00529 [Oryza sativa Indica=20
      Group]</TT></TD></TR></TBODY></TABLE>
<TABLE border=3D0 cellSpacing=3D0 cellPadding=3D0>
  <TBODY>
  <TR>
    <TD><TT>&nbsp;&nbsp;&nbsp;&nbsp;&nbsp;&nbsp;</TT></TD>
    <TD align=3Dright><TT><B>Observed&nbsp;&nbsp;</B></TT></TD>
    <TD noWrap align=3Dright><TT><B>Mr(expt)&nbsp;&nbsp;</B></TT></TD>
    <TD noWrap align=3Dright><TT><B>Mr(calc)&nbsp;&nbsp;</B></TT></TD>
    <TD align=3Dright><TT><B>&nbsp;ppm&nbsp;&nbsp;</B></TT></TD>
    <TD align=3Dright><TT><B>Start&nbsp;</B></TT></TD>
    <TD align=3Dright><TT><B>&nbsp;</B></TT></TD>
    <TD align=3Dright><TT><B>End&nbsp;</B></TT></TD>
    <TD align=3Dright><TT><B>Miss&nbsp;</B></TT></TD>
    <TD align=3Dright><TT><B>Ions&nbsp;</B></TT></TD>
    <TD><TT><B>&nbsp;Peptide</B></TT></TD></TR>
  <TR>
    <TD align=3Dright>&nbsp;</TD>
    <TD align=3Dright><TT>870.4808&nbsp;&nbsp;</TT></TD>
    <TD align=3Dright><TT>869.4735&nbsp;&nbsp;</TT></TD>
    <TD align=3Dright><TT>869.4243&nbsp;&nbsp;</TT></TD>
    <TD noWrap align=3Dright><TT>56.6&nbsp;</TT></TD>
    <TD align=3Dright><TT>290&nbsp;</TT></TD>
    <TD noWrap align=3Dright><TT>-&nbsp;</TT></TD>
    <TD align=3Dright><TT>296&nbsp;</TT></TD>
    <TD align=3Dright><TT>1&nbsp;&nbsp;</TT></TD>
    <TD noWrap align=3Dright><TT>---&nbsp;&nbsp;</TT></TD>
    <TD noWrap><TT>&nbsp;K.YKTSTDR.E</TT></TD></TR>
  <TR>
    <TD align=3Dright>&nbsp;</TD>
    <TD align=3Dright><TT>1015.5007&nbsp;&nbsp;</TT></TD>
    <TD align=3Dright><TT>1014.4934&nbsp;&nbsp;</TT></TD>
    <TD align=3Dright><TT>1014.4957&nbsp;&nbsp;</TT></TD>
    <TD noWrap align=3Dright><TT>-2.21&nbsp;</TT></TD>
    <TD align=3Dright><TT>109&nbsp;</TT></TD>
    <TD noWrap align=3Dright><TT>-&nbsp;</TT></TD>
    <TD align=3Dright><TT>116&nbsp;</TT></TD>
    <TD align=3Dright><TT>1&nbsp;&nbsp;</TT></TD>
    <TD noWrap align=3Dright><TT>---&nbsp;&nbsp;</TT></TD>
    <TD noWrap><TT>&nbsp;R.KMYSAFPR.I + Oxidation (M)</TT></TD></TR>
  <TR>
    <TD align=3Dright>&nbsp;</TD>
    <TD align=3Dright><TT>1015.5007&nbsp;&nbsp;</TT></TD>
    <TD align=3Dright><TT>1014.4934&nbsp;&nbsp;</TT></TD>
    <TD align=3Dright><TT>1014.4957&nbsp;&nbsp;</TT></TD>
    <TD noWrap align=3Dright><TT>-2.21&nbsp;</TT></TD>
    <TD align=3Dright><TT>109&nbsp;</TT></TD>
    <TD noWrap align=3Dright><TT>-&nbsp;</TT></TD>
    <TD align=3Dright><TT>116&nbsp;</TT></TD>
    <TD align=3Dright><TT>1&nbsp;&nbsp;</TT></TD>
    <TD noWrap align=3Dright><TT>---&nbsp;&nbsp;</TT></TD>
    <TD noWrap><TT>&nbsp;R.KMYSAFPR.I + Oxidation (M)</TT></TD></TR>
  <TR>
    <TD align=3Dright>&nbsp;</TD>
    <TD align=3Dright><TT>1288.5507&nbsp;&nbsp;</TT></TD>
    <TD align=3Dright><TT>1287.5434&nbsp;&nbsp;</TT></TD>
    <TD align=3Dright><TT>1287.5733&nbsp;&nbsp;</TT></TD>
    <TD noWrap align=3Dright><TT>-23.23&nbsp;</TT></TD>
    <TD align=3Dright><TT>4&nbsp;</TT></TD>
    <TD noWrap align=3Dright><TT>-&nbsp;</TT></TD>
    <TD align=3Dright><TT>14&nbsp;</TT></TD>
    <TD align=3Dright><TT>1&nbsp;&nbsp;</TT></TD>
    <TD noWrap align=3Dright><TT>---&nbsp;&nbsp;</TT></TD>
    <TD noWrap><TT>&nbsp;R.SLSMRSSMSMR.S + Oxidation (M)</TT></TD></TR>
  <TR>
    <TD align=3Dright>&nbsp;</TD>
    <TD align=3Dright><TT>1288.5507&nbsp;&nbsp;</TT></TD>
    <TD align=3Dright><TT>1287.5434&nbsp;&nbsp;</TT></TD>
    <TD align=3Dright><TT>1287.5733&nbsp;&nbsp;</TT></TD>
    <TD noWrap align=3Dright><TT>-23.23&nbsp;</TT></TD>
    <TD align=3Dright><TT>4&nbsp;</TT></TD>
    <TD noWrap align=3Dright><TT>-&nbsp;</TT></TD>
    <TD align=3Dright><TT>14&nbsp;</TT></TD>
    <TD align=3Dright><TT>1&nbsp;&nbsp;</TT></TD>
    <TD noWrap align=3Dright><TT>---&nbsp;&nbsp;</TT></TD>
    <TD noWrap><TT>&nbsp;R.SLSMRSSMSMR.S + Oxidation (M)</TT></TD></TR>
  <TR>
    <TD align=3Dright>&nbsp;</TD>
    <TD align=3Dright><TT>1557.6802&nbsp;&nbsp;</TT></TD>
    <TD align=3Dright><TT>1556.6729&nbsp;&nbsp;</TT></TD>
    <TD align=3Dright><TT>1556.7293&nbsp;&nbsp;</TT></TD>
    <TD noWrap align=3Dright><TT>-36.23&nbsp;</TT></TD>
    <TD align=3Dright><TT>316&nbsp;</TT></TD>
    <TD noWrap align=3Dright><TT>-&nbsp;</TT></TD>
    <TD align=3Dright><TT>329&nbsp;</TT></TD>
    <TD align=3Dright><TT>0&nbsp;&nbsp;</TT></TD>
    <TD noWrap align=3Dright><TT>---&nbsp;&nbsp;</TT></TD>
    <TD noWrap><TT>&nbsp;R.SQSALEGLFGDMFR.V</TT></TD></TR>
  <TR>
    <TD align=3Dright>&nbsp;</TD>
    <TD align=3Dright><TT>2193.9543&nbsp;&nbsp;</TT></TD>
    <TD align=3Dright><TT>2192.9470&nbsp;&nbsp;</TT></TD>
    <TD align=3Dright><TT>2193.0677&nbsp;&nbsp;</TT></TD>
    <TD noWrap align=3Dright><TT>-55.03&nbsp;</TT></TD>
    <TD align=3Dright><TT>311&nbsp;</TT></TD>
    <TD noWrap align=3Dright><TT>-&nbsp;</TT></TD>
    <TD align=3Dright><TT>329&nbsp;</TT></TD>
    <TD align=3Dright><TT>1&nbsp;&nbsp;</TT></TD>
    <TD noWrap align=3Dright><TT>---&nbsp;&nbsp;</TT></TD>
    <TD noWrap><TT>&nbsp;K.FYGIRSQSALEGLFGDMFR.V</TT></TD></TR>
  <TR>
    <TD align=3Dright>&nbsp;</TD>
    <TD align=3Dright><TT>2193.9543&nbsp;&nbsp;</TT></TD>
    <TD align=3Dright><TT>2192.9470&nbsp;&nbsp;</TT></TD>
    <TD align=3Dright><TT>2193.0677&nbsp;&nbsp;</TT></TD>
    <TD noWrap align=3Dright><TT>-55.03&nbsp;</TT></TD>
    <TD align=3Dright><TT>311&nbsp;</TT></TD>
    <TD noWrap align=3Dright><TT>-&nbsp;</TT></TD>
    <TD align=3Dright><TT>329&nbsp;</TT></TD>
    <TD align=3Dright><TT>1&nbsp;&nbsp;</TT></TD>
    <TD noWrap align=3Dright><TT>16&nbsp;&nbsp;</TT></TD>
    <TD =
noWrap><TT>&nbsp;K.FYGIRSQSALEGLFGDMFR.V</TT></TD></TR></TBODY></TABLE>
<TABLE border=3D0 cellSpacing=3D0>
  <TBODY>
  <TR>
    <TD><TT>&nbsp;&nbsp;&nbsp;&nbsp;&nbsp;&nbsp;</TT></TD>
    <TD><TT><B>No match to: </B>774.3568, 842.4521, 856.4629, 882.3615,=20
      1037.4611, 1045.4840, 1183.5127, 1183.5127, 1321.5367, 1321.5367,=20
      1485.7480, 1560.6705, 1560.6705, 1568.6610, 1582.6570, 1626.7284,=20
      1626.7284, 2048.8823, 2048.8823, 2070.8638, 2210.9653, 2215.9541,=20
      2224.9919, 2224.9919, 2230.0923, 2232.9443, 2664.1460, 2807.1938,=20
      2807.1938, 3347.5786</TT></TD></TR></TBODY></TABLE><BR>
<TABLE border=3D0 cellSpacing=3D0>
  <TBODY>
  <TR>
    <TD><TT><B><A name=3DHit40>40.</A>&nbsp;&nbsp;&nbsp;</B></TT></TD>
    <TD noWrap><TT><A=20
      =
href=3D"http://zxw-pc/mascot/cgi/protein_view.pl?file=3D../data/20121225/=
F002407.dat&amp;hit=3D40"=20
      =
target=3D_blank>gi|222857240</A>&nbsp;&nbsp;&nbsp;&nbsp;<B>Mass:</B>&nbsp=
;49464&nbsp;&nbsp;&nbsp;&nbsp;<B>Score:</B>&nbsp;45&nbsp;&nbsp;&nbsp;&nbs=
p;&nbsp;<B>Expect:</B>&nbsp;56&nbsp;&nbsp;<B>Matches:</B>&nbsp;7</TT></TD=
></TR>
  <TR>
    <TD>&nbsp;</TD>
    <TD noWrap><TT>predicted protein [Populus=20
trichocarpa]</TT></TD></TR></TBODY></TABLE>
<TABLE border=3D0 cellSpacing=3D0 cellPadding=3D0>
  <TBODY>
  <TR>
    <TD><TT>&nbsp;&nbsp;&nbsp;&nbsp;&nbsp;&nbsp;</TT></TD>
    <TD align=3Dright><TT><B>Observed&nbsp;&nbsp;</B></TT></TD>
    <TD noWrap align=3Dright><TT><B>Mr(expt)&nbsp;&nbsp;</B></TT></TD>
    <TD noWrap align=3Dright><TT><B>Mr(calc)&nbsp;&nbsp;</B></TT></TD>
    <TD align=3Dright><TT><B>&nbsp;ppm&nbsp;&nbsp;</B></TT></TD>
    <TD align=3Dright><TT><B>Start&nbsp;</B></TT></TD>
    <TD align=3Dright><TT><B>&nbsp;</B></TT></TD>
    <TD align=3Dright><TT><B>End&nbsp;</B></TT></TD>
    <TD align=3Dright><TT><B>Miss&nbsp;</B></TT></TD>
    <TD align=3Dright><TT><B>Ions&nbsp;</B></TT></TD>
    <TD><TT><B>&nbsp;Peptide</B></TT></TD></TR>
  <TR>
    <TD align=3Dright>&nbsp;</TD>
    <TD align=3Dright><TT>2070.8638&nbsp;&nbsp;</TT></TD>
    <TD align=3Dright><TT>2069.8565&nbsp;&nbsp;</TT></TD>
    <TD align=3Dright><TT>2069.8935&nbsp;&nbsp;</TT></TD>
    <TD noWrap align=3Dright><TT>-17.87&nbsp;</TT></TD>
    <TD align=3Dright><TT>194&nbsp;</TT></TD>
    <TD noWrap align=3Dright><TT>-&nbsp;</TT></TD>
    <TD align=3Dright><TT>211&nbsp;</TT></TD>
    <TD align=3Dright><TT>0&nbsp;&nbsp;</TT></TD>
    <TD noWrap align=3Dright><TT>---&nbsp;&nbsp;</TT></TD>
    <TD noWrap><TT>&nbsp;R.SGCVPPNYMAQQFDINDR.M + Oxidation =
(M)</TT></TD></TR>
  <TR>
    <TD align=3Dright>&nbsp;</TD>
    <TD align=3Dright><TT>2210.9653&nbsp;&nbsp;</TT></TD>
    <TD align=3Dright><TT>2209.9580&nbsp;&nbsp;</TT></TD>
    <TD align=3Dright><TT>2210.1630&nbsp;&nbsp;</TT></TD>
    <TD noWrap align=3Dright><TT>-92.73&nbsp;</TT></TD>
    <TD align=3Dright><TT>38&nbsp;</TT></TD>
    <TD noWrap align=3Dright><TT>-&nbsp;</TT></TD>
    <TD align=3Dright><TT>58&nbsp;</TT></TD>
    <TD align=3Dright><TT>1&nbsp;&nbsp;</TT></TD>
    <TD noWrap align=3Dright><TT>---&nbsp;&nbsp;</TT></TD>
    <TD noWrap><TT>&nbsp;R.ALSNINRNIIGGPPYPCAVNK.R</TT></TD></TR>
  <TR>
    <TD align=3Dright>&nbsp;</TD>
    <TD align=3Dright><TT>2224.9919&nbsp;&nbsp;</TT></TD>
    <TD align=3Dright><TT>2223.9846&nbsp;&nbsp;</TT></TD>
    <TD align=3Dright><TT>2224.0542&nbsp;&nbsp;</TT></TD>
    <TD noWrap align=3Dright><TT>-31.30&nbsp;</TT></TD>
    <TD align=3Dright><TT>1&nbsp;</TT></TD>
    <TD noWrap align=3Dright><TT>-&nbsp;</TT></TD>
    <TD align=3Dright><TT>22&nbsp;</TT></TD>
    <TD align=3Dright><TT>0&nbsp;&nbsp;</TT></TD>
    <TD noWrap align=3Dright><TT>---&nbsp;&nbsp;</TT></TD>
    <TD noWrap><TT>&nbsp;-.MAGSDENNPGVIGPGNIQEGLR.G</TT></TD></TR>
  <TR>
    <TD align=3Dright>&nbsp;</TD>
    <TD align=3Dright><TT>2224.9919&nbsp;&nbsp;</TT></TD>
    <TD align=3Dright><TT>2223.9846&nbsp;&nbsp;</TT></TD>
    <TD align=3Dright><TT>2224.0542&nbsp;&nbsp;</TT></TD>
    <TD noWrap align=3Dright><TT>-31.30&nbsp;</TT></TD>
    <TD align=3Dright><TT>1&nbsp;</TT></TD>
    <TD noWrap align=3Dright><TT>-&nbsp;</TT></TD>
    <TD align=3Dright><TT>22&nbsp;</TT></TD>
    <TD align=3Dright><TT>0&nbsp;&nbsp;</TT></TD>
    <TD noWrap align=3Dright><TT>---&nbsp;&nbsp;</TT></TD>
    <TD noWrap><TT>&nbsp;-.MAGSDENNPGVIGPGNIQEGLR.G</TT></TD></TR>
  <TR>
    <TD align=3Dright>&nbsp;</TD>
    <TD align=3Dright><TT>2232.9443&nbsp;&nbsp;</TT></TD>
    <TD align=3Dright><TT>2231.9370&nbsp;&nbsp;</TT></TD>
    <TD align=3Dright><TT>2232.1103&nbsp;&nbsp;</TT></TD>
    <TD noWrap align=3Dright><TT>-77.61&nbsp;</TT></TD>
    <TD align=3Dright><TT>172&nbsp;</TT></TD>
    <TD noWrap align=3Dright><TT>-&nbsp;</TT></TD>
    <TD align=3Dright><TT>189&nbsp;</TT></TD>
    <TD align=3Dright><TT>1&nbsp;&nbsp;</TT></TD>
    <TD noWrap align=3Dright><TT>---&nbsp;&nbsp;</TT></TD>
    <TD noWrap><TT>&nbsp;K.RDPLAVVEYIDDLYNFYK.K</TT></TD></TR>
  <TR>
    <TD align=3Dright>&nbsp;</TD>
    <TD align=3Dright><TT>2664.1460&nbsp;&nbsp;</TT></TD>
    <TD align=3Dright><TT>2663.1387&nbsp;&nbsp;</TT></TD>
    <TD align=3Dright><TT>2663.1380&nbsp;&nbsp;</TT></TD>
    <TD noWrap align=3Dright><TT>0.26&nbsp;</TT></TD>
    <TD align=3Dright><TT>372&nbsp;</TT></TD>
    <TD noWrap align=3Dright><TT>-&nbsp;</TT></TD>
    <TD align=3Dright><TT>393&nbsp;</TT></TD>
    <TD align=3Dright><TT>1&nbsp;&nbsp;</TT></TD>
    <TD noWrap align=3Dright><TT>---&nbsp;&nbsp;</TT></TD>
    <TD noWrap><TT>&nbsp;K.QWSKTNEWCTGYSEQQLTECSR.L</TT></TD></TR>
  <TR>
    <TD align=3Dright>&nbsp;</TD>
    <TD align=3Dright><TT>3347.5786&nbsp;&nbsp;</TT></TD>
    <TD align=3Dright><TT>3346.5713&nbsp;&nbsp;</TT></TD>
    <TD align=3Dright><TT>3346.6036&nbsp;&nbsp;</TT></TD>
    <TD noWrap align=3Dright><TT>-9.64&nbsp;</TT></TD>
    <TD align=3Dright><TT>291&nbsp;</TT></TD>
    <TD noWrap align=3Dright><TT>-&nbsp;</TT></TD>
    <TD align=3Dright><TT>318&nbsp;</TT></TD>
    <TD align=3Dright><TT>1&nbsp;&nbsp;</TT></TD>
    <TD noWrap align=3Dright><TT>---&nbsp;&nbsp;</TT></TD>
    <TD noWrap><TT>&nbsp;R.NEVLDMEKNMVNALQFNLSVPTPYVFMR.R + 3 Oxidation=20
      (M)</TT></TD></TR></TBODY></TABLE>
<TABLE border=3D0 cellSpacing=3D0>
  <TBODY>
  <TR>
    <TD><TT>&nbsp;&nbsp;&nbsp;&nbsp;&nbsp;&nbsp;</TT></TD>
    <TD><TT><B>No match to: </B>774.3568, 842.4521, 856.4629, 870.4808,=20
      882.3615, 1015.5007, 1015.5007, 1037.4611, 1045.4840, 1183.5127,=20
      1183.5127, 1288.5507, 1288.5507, 1321.5367, 1321.5367, 1485.7480,=20
      1557.6802, 1560.6705, 1560.6705, 1568.6610, 1582.6570, 1626.7284,=20
      1626.7284, 2048.8823, 2048.8823, 2193.9543, 2193.9543, 2215.9541,=20
      2230.0923, 2807.1938, 2807.1938</TT></TD></TR></TBODY></TABLE><BR>
<TABLE border=3D0 cellSpacing=3D0>
  <TBODY>
  <TR>
    <TD><TT><B><A name=3DHit41>41.</A>&nbsp;&nbsp;&nbsp;</B></TT></TD>
    <TD noWrap><TT><A=20
      =
href=3D"http://zxw-pc/mascot/cgi/protein_view.pl?file=3D../data/20121225/=
F002407.dat&amp;hit=3D41"=20
      =
target=3D_blank>gi|224086042</A>&nbsp;&nbsp;&nbsp;&nbsp;<B>Mass:</B>&nbsp=
;49464&nbsp;&nbsp;&nbsp;&nbsp;<B>Score:</B>&nbsp;45&nbsp;&nbsp;&nbsp;&nbs=
p;&nbsp;<B>Expect:</B>&nbsp;56&nbsp;&nbsp;<B>Matches:</B>&nbsp;7</TT></TD=
></TR>
  <TR>
    <TD>&nbsp;</TD>
    <TD noWrap><TT>predicted protein [Populus=20
trichocarpa]</TT></TD></TR></TBODY></TABLE>
<TABLE border=3D0 cellSpacing=3D0 cellPadding=3D0>
  <TBODY>
  <TR>
    <TD><TT>&nbsp;&nbsp;&nbsp;&nbsp;&nbsp;&nbsp;</TT></TD>
    <TD align=3Dright><TT><B>Observed&nbsp;&nbsp;</B></TT></TD>
    <TD noWrap align=3Dright><TT><B>Mr(expt)&nbsp;&nbsp;</B></TT></TD>
    <TD noWrap align=3Dright><TT><B>Mr(calc)&nbsp;&nbsp;</B></TT></TD>
    <TD align=3Dright><TT><B>&nbsp;ppm&nbsp;&nbsp;</B></TT></TD>
    <TD align=3Dright><TT><B>Start&nbsp;</B></TT></TD>
    <TD align=3Dright><TT><B>&nbsp;</B></TT></TD>
    <TD align=3Dright><TT><B>End&nbsp;</B></TT></TD>
    <TD align=3Dright><TT><B>Miss&nbsp;</B></TT></TD>
    <TD align=3Dright><TT><B>Ions&nbsp;</B></TT></TD>
    <TD><TT><B>&nbsp;Peptide</B></TT></TD></TR>
  <TR>
    <TD align=3Dright>&nbsp;</TD>
    <TD align=3Dright><TT>2070.8638&nbsp;&nbsp;</TT></TD>
    <TD align=3Dright><TT>2069.8565&nbsp;&nbsp;</TT></TD>
    <TD align=3Dright><TT>2069.8935&nbsp;&nbsp;</TT></TD>
    <TD noWrap align=3Dright><TT>-17.87&nbsp;</TT></TD>
    <TD align=3Dright><TT>194&nbsp;</TT></TD>
    <TD noWrap align=3Dright><TT>-&nbsp;</TT></TD>
    <TD align=3Dright><TT>211&nbsp;</TT></TD>
    <TD align=3Dright><TT>0&nbsp;&nbsp;</TT></TD>
    <TD noWrap align=3Dright><TT>---&nbsp;&nbsp;</TT></TD>
    <TD noWrap><TT>&nbsp;R.SGCVPPNYMAQQFDINDR.M + Oxidation =
(M)</TT></TD></TR>
  <TR>
    <TD align=3Dright>&nbsp;</TD>
    <TD align=3Dright><TT>2210.9653&nbsp;&nbsp;</TT></TD>
    <TD align=3Dright><TT>2209.9580&nbsp;&nbsp;</TT></TD>
    <TD align=3Dright><TT>2210.1630&nbsp;&nbsp;</TT></TD>
    <TD noWrap align=3Dright><TT>-92.73&nbsp;</TT></TD>
    <TD align=3Dright><TT>38&nbsp;</TT></TD>
    <TD noWrap align=3Dright><TT>-&nbsp;</TT></TD>
    <TD align=3Dright><TT>58&nbsp;</TT></TD>
    <TD align=3Dright><TT>1&nbsp;&nbsp;</TT></TD>
    <TD noWrap align=3Dright><TT>---&nbsp;&nbsp;</TT></TD>
    <TD noWrap><TT>&nbsp;R.ALSNINRNIIGGPPYPCAVNK.R</TT></TD></TR>
  <TR>
    <TD align=3Dright>&nbsp;</TD>
    <TD align=3Dright><TT>2224.9919&nbsp;&nbsp;</TT></TD>
    <TD align=3Dright><TT>2223.9846&nbsp;&nbsp;</TT></TD>
    <TD align=3Dright><TT>2224.0542&nbsp;&nbsp;</TT></TD>
    <TD noWrap align=3Dright><TT>-31.30&nbsp;</TT></TD>
    <TD align=3Dright><TT>1&nbsp;</TT></TD>
    <TD noWrap align=3Dright><TT>-&nbsp;</TT></TD>
    <TD align=3Dright><TT>22&nbsp;</TT></TD>
    <TD align=3Dright><TT>0&nbsp;&nbsp;</TT></TD>
    <TD noWrap align=3Dright><TT>---&nbsp;&nbsp;</TT></TD>
    <TD noWrap><TT>&nbsp;-.MAGSDENNPGVIGPGNIQEGLR.G</TT></TD></TR>
  <TR>
    <TD align=3Dright>&nbsp;</TD>
    <TD align=3Dright><TT>2224.9919&nbsp;&nbsp;</TT></TD>
    <TD align=3Dright><TT>2223.9846&nbsp;&nbsp;</TT></TD>
    <TD align=3Dright><TT>2224.0542&nbsp;&nbsp;</TT></TD>
    <TD noWrap align=3Dright><TT>-31.30&nbsp;</TT></TD>
    <TD align=3Dright><TT>1&nbsp;</TT></TD>
    <TD noWrap align=3Dright><TT>-&nbsp;</TT></TD>
    <TD align=3Dright><TT>22&nbsp;</TT></TD>
    <TD align=3Dright><TT>0&nbsp;&nbsp;</TT></TD>
    <TD noWrap align=3Dright><TT>---&nbsp;&nbsp;</TT></TD>
    <TD noWrap><TT>&nbsp;-.MAGSDENNPGVIGPGNIQEGLR.G</TT></TD></TR>
  <TR>
    <TD align=3Dright>&nbsp;</TD>
    <TD align=3Dright><TT>2232.9443&nbsp;&nbsp;</TT></TD>
    <TD align=3Dright><TT>2231.9370&nbsp;&nbsp;</TT></TD>
    <TD align=3Dright><TT>2232.1103&nbsp;&nbsp;</TT></TD>
    <TD noWrap align=3Dright><TT>-77.61&nbsp;</TT></TD>
    <TD align=3Dright><TT>172&nbsp;</TT></TD>
    <TD noWrap align=3Dright><TT>-&nbsp;</TT></TD>
    <TD align=3Dright><TT>189&nbsp;</TT></TD>
    <TD align=3Dright><TT>1&nbsp;&nbsp;</TT></TD>
    <TD noWrap align=3Dright><TT>---&nbsp;&nbsp;</TT></TD>
    <TD noWrap><TT>&nbsp;K.RDPLAVVEYIDDLYNFYK.K</TT></TD></TR>
  <TR>
    <TD align=3Dright>&nbsp;</TD>
    <TD align=3Dright><TT>2664.1460&nbsp;&nbsp;</TT></TD>
    <TD align=3Dright><TT>2663.1387&nbsp;&nbsp;</TT></TD>
    <TD align=3Dright><TT>2663.1380&nbsp;&nbsp;</TT></TD>
    <TD noWrap align=3Dright><TT>0.26&nbsp;</TT></TD>
    <TD align=3Dright><TT>372&nbsp;</TT></TD>
    <TD noWrap align=3Dright><TT>-&nbsp;</TT></TD>
    <TD align=3Dright><TT>393&nbsp;</TT></TD>
    <TD align=3Dright><TT>1&nbsp;&nbsp;</TT></TD>
    <TD noWrap align=3Dright><TT>---&nbsp;&nbsp;</TT></TD>
    <TD noWrap><TT>&nbsp;K.QWSKTNEWCTGYSEQQLTECSR.L</TT></TD></TR>
  <TR>
    <TD align=3Dright>&nbsp;</TD>
    <TD align=3Dright><TT>3347.5786&nbsp;&nbsp;</TT></TD>
    <TD align=3Dright><TT>3346.5713&nbsp;&nbsp;</TT></TD>
    <TD align=3Dright><TT>3346.6036&nbsp;&nbsp;</TT></TD>
    <TD noWrap align=3Dright><TT>-9.64&nbsp;</TT></TD>
    <TD align=3Dright><TT>291&nbsp;</TT></TD>
    <TD noWrap align=3Dright><TT>-&nbsp;</TT></TD>
    <TD align=3Dright><TT>318&nbsp;</TT></TD>
    <TD align=3Dright><TT>1&nbsp;&nbsp;</TT></TD>
    <TD noWrap align=3Dright><TT>---&nbsp;&nbsp;</TT></TD>
    <TD noWrap><TT>&nbsp;R.NEVLDMEKNMVNALQFNLSVPTPYVFMR.R + 3 Oxidation=20
      (M)</TT></TD></TR></TBODY></TABLE>
<TABLE border=3D0 cellSpacing=3D0>
  <TBODY>
  <TR>
    <TD><TT>&nbsp;&nbsp;&nbsp;&nbsp;&nbsp;&nbsp;</TT></TD>
    <TD><TT><B>No match to: </B>774.3568, 842.4521, 856.4629, 870.4808,=20
      882.3615, 1015.5007, 1015.5007, 1037.4611, 1045.4840, 1183.5127,=20
      1183.5127, 1288.5507, 1288.5507, 1321.5367, 1321.5367, 1485.7480,=20
      1557.6802, 1560.6705, 1560.6705, 1568.6610, 1582.6570, 1626.7284,=20
      1626.7284, 2048.8823, 2048.8823, 2193.9543, 2193.9543, 2215.9541,=20
      2230.0923, 2807.1938, 2807.1938</TT></TD></TR></TBODY></TABLE><BR>
<TABLE border=3D0 cellSpacing=3D0>
  <TBODY>
  <TR>
    <TD><TT><B><A name=3DHit42>42.</A>&nbsp;&nbsp;&nbsp;</B></TT></TD>
    <TD noWrap><TT><A=20
      =
href=3D"http://zxw-pc/mascot/cgi/protein_view.pl?file=3D../data/20121225/=
F002407.dat&amp;hit=3D42"=20
      =
target=3D_blank>gi|255568524</A>&nbsp;&nbsp;&nbsp;&nbsp;<B>Mass:</B>&nbsp=
;41542&nbsp;&nbsp;&nbsp;&nbsp;<B>Score:</B>&nbsp;45&nbsp;&nbsp;&nbsp;&nbs=
p;&nbsp;<B>Expect:</B>&nbsp;64&nbsp;&nbsp;<B>Matches:</B>&nbsp;7</TT></TD=
></TR>
  <TR>
    <TD>&nbsp;</TD>
    <TD noWrap><TT>conserved hypothetical protein [Ricinus=20
  communis]</TT></TD></TR></TBODY></TABLE>
<TABLE border=3D0 cellSpacing=3D0 cellPadding=3D0>
  <TBODY>
  <TR>
    <TD><TT>&nbsp;&nbsp;&nbsp;&nbsp;&nbsp;&nbsp;</TT></TD>
    <TD align=3Dright><TT><B>Observed&nbsp;&nbsp;</B></TT></TD>
    <TD noWrap align=3Dright><TT><B>Mr(expt)&nbsp;&nbsp;</B></TT></TD>
    <TD noWrap align=3Dright><TT><B>Mr(calc)&nbsp;&nbsp;</B></TT></TD>
    <TD align=3Dright><TT><B>&nbsp;ppm&nbsp;&nbsp;</B></TT></TD>
    <TD align=3Dright><TT><B>Start&nbsp;</B></TT></TD>
    <TD align=3Dright><TT><B>&nbsp;</B></TT></TD>
    <TD align=3Dright><TT><B>End&nbsp;</B></TT></TD>
    <TD align=3Dright><TT><B>Miss&nbsp;</B></TT></TD>
    <TD align=3Dright><TT><B>Ions&nbsp;</B></TT></TD>
    <TD><TT><B>&nbsp;Peptide</B></TT></TD></TR>
  <TR>
    <TD align=3Dright>&nbsp;</TD>
    <TD align=3Dright><TT>774.3568&nbsp;&nbsp;</TT></TD>
    <TD align=3Dright><TT>773.3495&nbsp;&nbsp;</TT></TD>
    <TD align=3Dright><TT>773.3596&nbsp;&nbsp;</TT></TD>
    <TD noWrap align=3Dright><TT>-12.96&nbsp;</TT></TD>
    <TD align=3Dright><TT>239&nbsp;</TT></TD>
    <TD noWrap align=3Dright><TT>-&nbsp;</TT></TD>
    <TD align=3Dright><TT>244&nbsp;</TT></TD>
    <TD align=3Dright><TT>0&nbsp;&nbsp;</TT></TD>
    <TD noWrap align=3Dright><TT>---&nbsp;&nbsp;</TT></TD>
    <TD noWrap><TT>&nbsp;K.STYFEK.Q</TT></TD></TR>
  <TR>
    <TD align=3Dright>&nbsp;</TD>
    <TD align=3Dright><TT>1015.5007&nbsp;&nbsp;</TT></TD>
    <TD align=3Dright><TT>1014.4934&nbsp;&nbsp;</TT></TD>
    <TD align=3Dright><TT>1014.5056&nbsp;&nbsp;</TT></TD>
    <TD noWrap align=3Dright><TT>-11.96&nbsp;</TT></TD>
    <TD align=3Dright><TT>231&nbsp;</TT></TD>
    <TD noWrap align=3Dright><TT>-&nbsp;</TT></TD>
    <TD align=3Dright><TT>238&nbsp;</TT></TD>
    <TD align=3Dright><TT>1&nbsp;&nbsp;</TT></TD>
    <TD noWrap align=3Dright><TT>---&nbsp;&nbsp;</TT></TD>
    <TD noWrap><TT>&nbsp;K.TESMKYLK.S + Oxidation (M)</TT></TD></TR>
  <TR>
    <TD align=3Dright>&nbsp;</TD>
    <TD align=3Dright><TT>1015.5007&nbsp;&nbsp;</TT></TD>
    <TD align=3Dright><TT>1014.4934&nbsp;&nbsp;</TT></TD>
    <TD align=3Dright><TT>1014.5056&nbsp;&nbsp;</TT></TD>
    <TD noWrap align=3Dright><TT>-11.96&nbsp;</TT></TD>
    <TD align=3Dright><TT>231&nbsp;</TT></TD>
    <TD noWrap align=3Dright><TT>-&nbsp;</TT></TD>
    <TD align=3Dright><TT>238&nbsp;</TT></TD>
    <TD align=3Dright><TT>1&nbsp;&nbsp;</TT></TD>
    <TD noWrap align=3Dright><TT>---&nbsp;&nbsp;</TT></TD>
    <TD noWrap><TT>&nbsp;K.TESMKYLK.S + Oxidation (M)</TT></TD></TR>
  <TR>
    <TD align=3Dright>&nbsp;</TD>
    <TD align=3Dright><TT>1557.6802&nbsp;&nbsp;</TT></TD>
    <TD align=3Dright><TT>1556.6729&nbsp;&nbsp;</TT></TD>
    <TD align=3Dright><TT>1556.7907&nbsp;&nbsp;</TT></TD>
    <TD noWrap align=3Dright><TT>-75.65&nbsp;</TT></TD>
    <TD align=3Dright><TT>129&nbsp;</TT></TD>
    <TD noWrap align=3Dright><TT>-&nbsp;</TT></TD>
    <TD align=3Dright><TT>143&nbsp;</TT></TD>
    <TD align=3Dright><TT>1&nbsp;&nbsp;</TT></TD>
    <TD noWrap align=3Dright><TT>---&nbsp;&nbsp;</TT></TD>
    <TD noWrap><TT>&nbsp;R.GRDSSPPTTGTIVNR.K</TT></TD></TR>
  <TR>
    <TD align=3Dright>&nbsp;</TD>
    <TD align=3Dright><TT>1582.6570&nbsp;&nbsp;</TT></TD>
    <TD align=3Dright><TT>1581.6497&nbsp;&nbsp;</TT></TD>
    <TD align=3Dright><TT>1581.7971&nbsp;&nbsp;</TT></TD>
    <TD noWrap align=3Dright><TT>-93.19&nbsp;</TT></TD>
    <TD align=3Dright><TT>115&nbsp;</TT></TD>
    <TD noWrap align=3Dright><TT>-&nbsp;</TT></TD>
    <TD align=3Dright><TT>128&nbsp;</TT></TD>
    <TD align=3Dright><TT>1&nbsp;&nbsp;</TT></TD>
    <TD noWrap align=3Dright><TT>---&nbsp;&nbsp;</TT></TD>
    <TD noWrap><TT>&nbsp;K.VSSNNNLHLERSGR.G</TT></TD></TR>
  <TR>
    <TD align=3Dright>&nbsp;</TD>
    <TD align=3Dright><TT>2224.9919&nbsp;&nbsp;</TT></TD>
    <TD align=3Dright><TT>2223.9846&nbsp;&nbsp;</TT></TD>
    <TD align=3Dright><TT>2224.0655&nbsp;&nbsp;</TT></TD>
    <TD noWrap align=3Dright><TT>-36.35&nbsp;</TT></TD>
    <TD align=3Dright><TT>150&nbsp;</TT></TD>
    <TD noWrap align=3Dright><TT>-&nbsp;</TT></TD>
    <TD align=3Dright><TT>171&nbsp;</TT></TD>
    <TD align=3Dright><TT>1&nbsp;&nbsp;</TT></TD>
    <TD noWrap align=3Dright><TT>---&nbsp;&nbsp;</TT></TD>
    <TD noWrap><TT>&nbsp;K.LSPKPSDGSHAPNTCNGATSRK.I</TT></TD></TR>
  <TR>
    <TD align=3Dright>&nbsp;</TD>
    <TD align=3Dright><TT>2224.9919&nbsp;&nbsp;</TT></TD>
    <TD align=3Dright><TT>2223.9846&nbsp;&nbsp;</TT></TD>
    <TD align=3Dright><TT>2224.0655&nbsp;&nbsp;</TT></TD>
    <TD noWrap align=3Dright><TT>-36.35&nbsp;</TT></TD>
    <TD align=3Dright><TT>149&nbsp;</TT></TD>
    <TD noWrap align=3Dright><TT>-&nbsp;</TT></TD>
    <TD align=3Dright><TT>170&nbsp;</TT></TD>
    <TD align=3Dright><TT>1&nbsp;&nbsp;</TT></TD>
    <TD noWrap align=3Dright><TT>---&nbsp;&nbsp;</TT></TD>
    <TD =
noWrap><TT>&nbsp;R.KLSPKPSDGSHAPNTCNGATSR.K</TT></TD></TR></TBODY></TABLE=
>
<TABLE border=3D0 cellSpacing=3D0>
  <TBODY>
  <TR>
    <TD><TT>&nbsp;&nbsp;&nbsp;&nbsp;&nbsp;&nbsp;</TT></TD>
    <TD><TT><B>No match to: </B>842.4521, 856.4629, 870.4808, 882.3615,=20
      1037.4611, 1045.4840, 1183.5127, 1183.5127, 1288.5507, 1288.5507,=20
      1321.5367, 1321.5367, 1485.7480, 1560.6705, 1560.6705, 1568.6610,=20
      1626.7284, 1626.7284, 2048.8823, 2048.8823, 2070.8638, 2193.9543,=20
      2193.9543, 2210.9653, 2215.9541, 2230.0923, 2232.9443, 2664.1460,=20
      2807.1938, 2807.1938, 3347.5786</TT></TD></TR></TBODY></TABLE><BR>
<TABLE border=3D0 cellSpacing=3D0>
  <TBODY>
  <TR>
    <TD><TT><B><A name=3DHit43>43.</A>&nbsp;&nbsp;&nbsp;</B></TT></TD>
    <TD noWrap><TT><A=20
      =
href=3D"http://zxw-pc/mascot/cgi/protein_view.pl?file=3D../data/20121225/=
F002407.dat&amp;hit=3D43"=20
      =
target=3D_blank>gi|223535533</A>&nbsp;&nbsp;&nbsp;&nbsp;<B>Mass:</B>&nbsp=
;41542&nbsp;&nbsp;&nbsp;&nbsp;<B>Score:</B>&nbsp;45&nbsp;&nbsp;&nbsp;&nbs=
p;&nbsp;<B>Expect:</B>&nbsp;64&nbsp;&nbsp;<B>Matches:</B>&nbsp;7</TT></TD=
></TR>
  <TR>
    <TD>&nbsp;</TD>
    <TD noWrap><TT>conserved hypothetical protein [Ricinus=20
  communis]</TT></TD></TR></TBODY></TABLE>
<TABLE border=3D0 cellSpacing=3D0 cellPadding=3D0>
  <TBODY>
  <TR>
    <TD><TT>&nbsp;&nbsp;&nbsp;&nbsp;&nbsp;&nbsp;</TT></TD>
    <TD align=3Dright><TT><B>Observed&nbsp;&nbsp;</B></TT></TD>
    <TD noWrap align=3Dright><TT><B>Mr(expt)&nbsp;&nbsp;</B></TT></TD>
    <TD noWrap align=3Dright><TT><B>Mr(calc)&nbsp;&nbsp;</B></TT></TD>
    <TD align=3Dright><TT><B>&nbsp;ppm&nbsp;&nbsp;</B></TT></TD>
    <TD align=3Dright><TT><B>Start&nbsp;</B></TT></TD>
    <TD align=3Dright><TT><B>&nbsp;</B></TT></TD>
    <TD align=3Dright><TT><B>End&nbsp;</B></TT></TD>
    <TD align=3Dright><TT><B>Miss&nbsp;</B></TT></TD>
    <TD align=3Dright><TT><B>Ions&nbsp;</B></TT></TD>
    <TD><TT><B>&nbsp;Peptide</B></TT></TD></TR>
  <TR>
    <TD align=3Dright>&nbsp;</TD>
    <TD align=3Dright><TT>774.3568&nbsp;&nbsp;</TT></TD>
    <TD align=3Dright><TT>773.3495&nbsp;&nbsp;</TT></TD>
    <TD align=3Dright><TT>773.3596&nbsp;&nbsp;</TT></TD>
    <TD noWrap align=3Dright><TT>-12.96&nbsp;</TT></TD>
    <TD align=3Dright><TT>239&nbsp;</TT></TD>
    <TD noWrap align=3Dright><TT>-&nbsp;</TT></TD>
    <TD align=3Dright><TT>244&nbsp;</TT></TD>
    <TD align=3Dright><TT>0&nbsp;&nbsp;</TT></TD>
    <TD noWrap align=3Dright><TT>---&nbsp;&nbsp;</TT></TD>
    <TD noWrap><TT>&nbsp;K.STYFEK.Q</TT></TD></TR>
  <TR>
    <TD align=3Dright>&nbsp;</TD>
    <TD align=3Dright><TT>1015.5007&nbsp;&nbsp;</TT></TD>
    <TD align=3Dright><TT>1014.4934&nbsp;&nbsp;</TT></TD>
    <TD align=3Dright><TT>1014.5056&nbsp;&nbsp;</TT></TD>
    <TD noWrap align=3Dright><TT>-11.96&nbsp;</TT></TD>
    <TD align=3Dright><TT>231&nbsp;</TT></TD>
    <TD noWrap align=3Dright><TT>-&nbsp;</TT></TD>
    <TD align=3Dright><TT>238&nbsp;</TT></TD>
    <TD align=3Dright><TT>1&nbsp;&nbsp;</TT></TD>
    <TD noWrap align=3Dright><TT>---&nbsp;&nbsp;</TT></TD>
    <TD noWrap><TT>&nbsp;K.TESMKYLK.S + Oxidation (M)</TT></TD></TR>
  <TR>
    <TD align=3Dright>&nbsp;</TD>
    <TD align=3Dright><TT>1015.5007&nbsp;&nbsp;</TT></TD>
    <TD align=3Dright><TT>1014.4934&nbsp;&nbsp;</TT></TD>
    <TD align=3Dright><TT>1014.5056&nbsp;&nbsp;</TT></TD>
    <TD noWrap align=3Dright><TT>-11.96&nbsp;</TT></TD>
    <TD align=3Dright><TT>231&nbsp;</TT></TD>
    <TD noWrap align=3Dright><TT>-&nbsp;</TT></TD>
    <TD align=3Dright><TT>238&nbsp;</TT></TD>
    <TD align=3Dright><TT>1&nbsp;&nbsp;</TT></TD>
    <TD noWrap align=3Dright><TT>---&nbsp;&nbsp;</TT></TD>
    <TD noWrap><TT>&nbsp;K.TESMKYLK.S + Oxidation (M)</TT></TD></TR>
  <TR>
    <TD align=3Dright>&nbsp;</TD>
    <TD align=3Dright><TT>1557.6802&nbsp;&nbsp;</TT></TD>
    <TD align=3Dright><TT>1556.6729&nbsp;&nbsp;</TT></TD>
    <TD align=3Dright><TT>1556.7907&nbsp;&nbsp;</TT></TD>
    <TD noWrap align=3Dright><TT>-75.65&nbsp;</TT></TD>
    <TD align=3Dright><TT>129&nbsp;</TT></TD>
    <TD noWrap align=3Dright><TT>-&nbsp;</TT></TD>
    <TD align=3Dright><TT>143&nbsp;</TT></TD>
    <TD align=3Dright><TT>1&nbsp;&nbsp;</TT></TD>
    <TD noWrap align=3Dright><TT>---&nbsp;&nbsp;</TT></TD>
    <TD noWrap><TT>&nbsp;R.GRDSSPPTTGTIVNR.K</TT></TD></TR>
  <TR>
    <TD align=3Dright>&nbsp;</TD>
    <TD align=3Dright><TT>1582.6570&nbsp;&nbsp;</TT></TD>
    <TD align=3Dright><TT>1581.6497&nbsp;&nbsp;</TT></TD>
    <TD align=3Dright><TT>1581.7971&nbsp;&nbsp;</TT></TD>
    <TD noWrap align=3Dright><TT>-93.19&nbsp;</TT></TD>
    <TD align=3Dright><TT>115&nbsp;</TT></TD>
    <TD noWrap align=3Dright><TT>-&nbsp;</TT></TD>
    <TD align=3Dright><TT>128&nbsp;</TT></TD>
    <TD align=3Dright><TT>1&nbsp;&nbsp;</TT></TD>
    <TD noWrap align=3Dright><TT>---&nbsp;&nbsp;</TT></TD>
    <TD noWrap><TT>&nbsp;K.VSSNNNLHLERSGR.G</TT></TD></TR>
  <TR>
    <TD align=3Dright>&nbsp;</TD>
    <TD align=3Dright><TT>2224.9919&nbsp;&nbsp;</TT></TD>
    <TD align=3Dright><TT>2223.9846&nbsp;&nbsp;</TT></TD>
    <TD align=3Dright><TT>2224.0655&nbsp;&nbsp;</TT></TD>
    <TD noWrap align=3Dright><TT>-36.35&nbsp;</TT></TD>
    <TD align=3Dright><TT>150&nbsp;</TT></TD>
    <TD noWrap align=3Dright><TT>-&nbsp;</TT></TD>
    <TD align=3Dright><TT>171&nbsp;</TT></TD>
    <TD align=3Dright><TT>1&nbsp;&nbsp;</TT></TD>
    <TD noWrap align=3Dright><TT>---&nbsp;&nbsp;</TT></TD>
    <TD noWrap><TT>&nbsp;K.LSPKPSDGSHAPNTCNGATSRK.I</TT></TD></TR>
  <TR>
    <TD align=3Dright>&nbsp;</TD>
    <TD align=3Dright><TT>2224.9919&nbsp;&nbsp;</TT></TD>
    <TD align=3Dright><TT>2223.9846&nbsp;&nbsp;</TT></TD>
    <TD align=3Dright><TT>2224.0655&nbsp;&nbsp;</TT></TD>
    <TD noWrap align=3Dright><TT>-36.35&nbsp;</TT></TD>
    <TD align=3Dright><TT>149&nbsp;</TT></TD>
    <TD noWrap align=3Dright><TT>-&nbsp;</TT></TD>
    <TD align=3Dright><TT>170&nbsp;</TT></TD>
    <TD align=3Dright><TT>1&nbsp;&nbsp;</TT></TD>
    <TD noWrap align=3Dright><TT>---&nbsp;&nbsp;</TT></TD>
    <TD =
noWrap><TT>&nbsp;R.KLSPKPSDGSHAPNTCNGATSR.K</TT></TD></TR></TBODY></TABLE=
>
<TABLE border=3D0 cellSpacing=3D0>
  <TBODY>
  <TR>
    <TD><TT>&nbsp;&nbsp;&nbsp;&nbsp;&nbsp;&nbsp;</TT></TD>
    <TD><TT><B>No match to: </B>842.4521, 856.4629, 870.4808, 882.3615,=20
      1037.4611, 1045.4840, 1183.5127, 1183.5127, 1288.5507, 1288.5507,=20
      1321.5367, 1321.5367, 1485.7480, 1560.6705, 1560.6705, 1568.6610,=20
      1626.7284, 1626.7284, 2048.8823, 2048.8823, 2070.8638, 2193.9543,=20
      2193.9543, 2210.9653, 2215.9541, 2230.0923, 2232.9443, 2664.1460,=20
      2807.1938, 2807.1938, 3347.5786</TT></TD></TR></TBODY></TABLE><BR>
<TABLE border=3D0 cellSpacing=3D0>
  <TBODY>
  <TR>
    <TD><TT><B><A name=3DHit44>44.</A>&nbsp;&nbsp;&nbsp;</B></TT></TD>
    <TD noWrap><TT><A=20
      =
href=3D"http://zxw-pc/mascot/cgi/protein_view.pl?file=3D../data/20121225/=
F002407.dat&amp;hit=3D44"=20
      =
target=3D_blank>gi|225435524</A>&nbsp;&nbsp;&nbsp;&nbsp;<B>Mass:</B>&nbsp=
;51782&nbsp;&nbsp;&nbsp;&nbsp;<B>Score:</B>&nbsp;44&nbsp;&nbsp;&nbsp;&nbs=
p;&nbsp;<B>Expect:</B>&nbsp;67&nbsp;&nbsp;<B>Matches:</B>&nbsp;5</TT></TD=
></TR>
  <TR>
    <TD>&nbsp;</TD>
    <TD noWrap><TT>PREDICTED: hypothetical protein [Vitis=20
  vinifera]</TT></TD></TR></TBODY></TABLE>
<TABLE border=3D0 cellSpacing=3D0 cellPadding=3D0>
  <TBODY>
  <TR>
    <TD><TT>&nbsp;&nbsp;&nbsp;&nbsp;&nbsp;&nbsp;</TT></TD>
    <TD align=3Dright><TT><B>Observed&nbsp;&nbsp;</B></TT></TD>
    <TD noWrap align=3Dright><TT><B>Mr(expt)&nbsp;&nbsp;</B></TT></TD>
    <TD noWrap align=3Dright><TT><B>Mr(calc)&nbsp;&nbsp;</B></TT></TD>
    <TD align=3Dright><TT><B>&nbsp;ppm&nbsp;&nbsp;</B></TT></TD>
    <TD align=3Dright><TT><B>Start&nbsp;</B></TT></TD>
    <TD align=3Dright><TT><B>&nbsp;</B></TT></TD>
    <TD align=3Dright><TT><B>End&nbsp;</B></TT></TD>
    <TD align=3Dright><TT><B>Miss&nbsp;</B></TT></TD>
    <TD align=3Dright><TT><B>Ions&nbsp;</B></TT></TD>
    <TD><TT><B>&nbsp;Peptide</B></TT></TD></TR>
  <TR>
    <TD align=3Dright>&nbsp;</TD>
    <TD align=3Dright><TT>856.4629&nbsp;&nbsp;</TT></TD>
    <TD align=3Dright><TT>855.4556&nbsp;&nbsp;</TT></TD>
    <TD align=3Dright><TT>855.4926&nbsp;&nbsp;</TT></TD>
    <TD noWrap align=3Dright><TT>-43.27&nbsp;</TT></TD>
    <TD align=3Dright><TT>13&nbsp;</TT></TD>
    <TD noWrap align=3Dright><TT>-&nbsp;</TT></TD>
    <TD align=3Dright><TT>19&nbsp;</TT></TD>
    <TD align=3Dright><TT>0&nbsp;&nbsp;</TT></TD>
    <TD noWrap align=3Dright><TT>---&nbsp;&nbsp;</TT></TD>
    <TD noWrap><TT>&nbsp;R.DSLRPIR.R</TT></TD></TR>
  <TR>
    <TD align=3Dright>&nbsp;</TD>
    <TD align=3Dright><TT>1015.5007&nbsp;&nbsp;</TT></TD>
    <TD align=3Dright><TT>1014.4934&nbsp;&nbsp;</TT></TD>
    <TD align=3Dright><TT>1014.5570&nbsp;&nbsp;</TT></TD>
    <TD noWrap align=3Dright><TT>-62.67&nbsp;</TT></TD>
    <TD align=3Dright><TT>25&nbsp;</TT></TD>
    <TD noWrap align=3Dright><TT>-&nbsp;</TT></TD>
    <TD align=3Dright><TT>33&nbsp;</TT></TD>
    <TD align=3Dright><TT>1&nbsp;&nbsp;</TT></TD>
    <TD noWrap align=3Dright><TT>---&nbsp;&nbsp;</TT></TD>
    <TD noWrap><TT>&nbsp;K.RSAIELNGR.F</TT></TD></TR>
  <TR>
    <TD align=3Dright>&nbsp;</TD>
    <TD align=3Dright><TT>1015.5007&nbsp;&nbsp;</TT></TD>
    <TD align=3Dright><TT>1014.4934&nbsp;&nbsp;</TT></TD>
    <TD align=3Dright><TT>1014.5570&nbsp;&nbsp;</TT></TD>
    <TD noWrap align=3Dright><TT>-62.67&nbsp;</TT></TD>
    <TD align=3Dright><TT>25&nbsp;</TT></TD>
    <TD noWrap align=3Dright><TT>-&nbsp;</TT></TD>
    <TD align=3Dright><TT>33&nbsp;</TT></TD>
    <TD align=3Dright><TT>1&nbsp;&nbsp;</TT></TD>
    <TD noWrap align=3Dright><TT>23&nbsp;&nbsp;</TT></TD>
    <TD noWrap><TT>&nbsp;K.RSAIELNGR.F</TT></TD></TR>
  <TR>
    <TD align=3Dright>&nbsp;</TD>
    <TD align=3Dright><TT>2210.9653&nbsp;&nbsp;</TT></TD>
    <TD align=3Dright><TT>2209.9580&nbsp;&nbsp;</TT></TD>
    <TD align=3Dright><TT>2210.1484&nbsp;&nbsp;</TT></TD>
    <TD noWrap align=3Dright><TT>-86.13&nbsp;</TT></TD>
    <TD align=3Dright><TT>257&nbsp;</TT></TD>
    <TD noWrap align=3Dright><TT>-&nbsp;</TT></TD>
    <TD align=3Dright><TT>276&nbsp;</TT></TD>
    <TD align=3Dright><TT>1&nbsp;&nbsp;</TT></TD>
    <TD noWrap align=3Dright><TT>---&nbsp;&nbsp;</TT></TD>
    <TD noWrap><TT>&nbsp;R.TSAAFQSHKEVYHPPLASIK.L</TT></TD></TR>
  <TR>
    <TD align=3Dright>&nbsp;</TD>
    <TD align=3Dright><TT>2215.9541&nbsp;&nbsp;</TT></TD>
    <TD align=3Dright><TT>2214.9468&nbsp;&nbsp;</TT></TD>
    <TD align=3Dright><TT>2215.0150&nbsp;&nbsp;</TT></TD>
    <TD noWrap align=3Dright><TT>-30.77&nbsp;</TT></TD>
    <TD align=3Dright><TT>38&nbsp;</TT></TD>
    <TD noWrap align=3Dright><TT>-&nbsp;</TT></TD>
    <TD align=3Dright><TT>55&nbsp;</TT></TD>
    <TD align=3Dright><TT>1&nbsp;&nbsp;</TT></TD>
    <TD noWrap align=3Dright><TT>---&nbsp;&nbsp;</TT></TD>
    <TD noWrap><TT>&nbsp;R.YRHDISGLLMQSYSEMNR.I + Oxidation=20
  (M)</TT></TD></TR></TBODY></TABLE>
<TABLE border=3D0 cellSpacing=3D0>
  <TBODY>
  <TR>
    <TD><TT>&nbsp;&nbsp;&nbsp;&nbsp;&nbsp;&nbsp;</TT></TD>
    <TD><TT><B>No match to: </B>774.3568, 842.4521, 870.4808, 882.3615,=20
      1037.4611, 1045.4840, 1183.5127, 1183.5127, 1288.5507, 1288.5507,=20
      1321.5367, 1321.5367, 1485.7480, 1557.6802, 1560.6705, 1560.6705,=20
      1568.6610, 1582.6570, 1626.7284, 1626.7284, 2048.8823, 2048.8823,=20
      2070.8638, 2193.9543, 2193.9543, 2224.9919, 2224.9919, 2230.0923,=20
      2232.9443, 2664.1460, 2807.1938, 2807.1938,=20
3347.5786</TT></TD></TR></TBODY></TABLE><BR>
<TABLE border=3D0 cellSpacing=3D0>
  <TBODY>
  <TR>
    <TD><TT><B><A name=3DHit45>45.</A>&nbsp;&nbsp;&nbsp;</B></TT></TD>
    <TD noWrap><TT><A=20
      =
href=3D"http://zxw-pc/mascot/cgi/protein_view.pl?file=3D../data/20121225/=
F002407.dat&amp;hit=3D45"=20
      =
target=3D_blank>gi|222631032</A>&nbsp;&nbsp;&nbsp;&nbsp;<B>Mass:</B>&nbsp=
;67178&nbsp;&nbsp;&nbsp;&nbsp;<B>Score:</B>&nbsp;44&nbsp;&nbsp;&nbsp;&nbs=
p;&nbsp;<B>Expect:</B>&nbsp;77&nbsp;&nbsp;<B>Matches:</B>&nbsp;7</TT></TD=
></TR>
  <TR>
    <TD>&nbsp;</TD>
    <TD noWrap><TT>hypothetical protein OsJ_17973 [Oryza sativa Japonica =

      Group]</TT></TD></TR></TBODY></TABLE>
<TABLE border=3D0 cellSpacing=3D0 cellPadding=3D0>
  <TBODY>
  <TR>
    <TD><TT>&nbsp;&nbsp;&nbsp;&nbsp;&nbsp;&nbsp;</TT></TD>
    <TD align=3Dright><TT><B>Observed&nbsp;&nbsp;</B></TT></TD>
    <TD noWrap align=3Dright><TT><B>Mr(expt)&nbsp;&nbsp;</B></TT></TD>
    <TD noWrap align=3Dright><TT><B>Mr(calc)&nbsp;&nbsp;</B></TT></TD>
    <TD align=3Dright><TT><B>&nbsp;ppm&nbsp;&nbsp;</B></TT></TD>
    <TD align=3Dright><TT><B>Start&nbsp;</B></TT></TD>
    <TD align=3Dright><TT><B>&nbsp;</B></TT></TD>
    <TD align=3Dright><TT><B>End&nbsp;</B></TT></TD>
    <TD align=3Dright><TT><B>Miss&nbsp;</B></TT></TD>
    <TD align=3Dright><TT><B>Ions&nbsp;</B></TT></TD>
    <TD><TT><B>&nbsp;Peptide</B></TT></TD></TR>
  <TR>
    <TD align=3Dright>&nbsp;</TD>
    <TD align=3Dright><TT>1015.5007&nbsp;&nbsp;</TT></TD>
    <TD align=3Dright><TT>1014.4934&nbsp;&nbsp;</TT></TD>
    <TD align=3Dright><TT>1014.5094&nbsp;&nbsp;</TT></TD>
    <TD noWrap align=3Dright><TT>-15.76&nbsp;</TT></TD>
    <TD align=3Dright><TT>269&nbsp;</TT></TD>
    <TD noWrap align=3Dright><TT>-&nbsp;</TT></TD>
    <TD align=3Dright><TT>278&nbsp;</TT></TD>
    <TD align=3Dright><TT>0&nbsp;&nbsp;</TT></TD>
    <TD noWrap align=3Dright><TT>---&nbsp;&nbsp;</TT></TD>
    <TD noWrap><TT>&nbsp;R.DDLAAAVQGR.L</TT></TD></TR>
  <TR>
    <TD align=3Dright>&nbsp;</TD>
    <TD align=3Dright><TT>1015.5007&nbsp;&nbsp;</TT></TD>
    <TD align=3Dright><TT>1014.4934&nbsp;&nbsp;</TT></TD>
    <TD align=3Dright><TT>1014.5094&nbsp;&nbsp;</TT></TD>
    <TD noWrap align=3Dright><TT>-15.76&nbsp;</TT></TD>
    <TD align=3Dright><TT>269&nbsp;</TT></TD>
    <TD noWrap align=3Dright><TT>-&nbsp;</TT></TD>
    <TD align=3Dright><TT>278&nbsp;</TT></TD>
    <TD align=3Dright><TT>0&nbsp;&nbsp;</TT></TD>
    <TD noWrap align=3Dright><TT>17&nbsp;&nbsp;</TT></TD>
    <TD noWrap><TT>&nbsp;R.DDLAAAVQGR.L</TT></TD></TR>
  <TR>
    <TD align=3Dright>&nbsp;</TD>
    <TD align=3Dright><TT>1037.4611&nbsp;&nbsp;</TT></TD>
    <TD align=3Dright><TT>1036.4538&nbsp;&nbsp;</TT></TD>
    <TD align=3Dright><TT>1036.4574&nbsp;&nbsp;</TT></TD>
    <TD noWrap align=3Dright><TT>-3.46&nbsp;</TT></TD>
    <TD align=3Dright><TT>560&nbsp;</TT></TD>
    <TD noWrap align=3Dright><TT>-&nbsp;</TT></TD>
    <TD align=3Dright><TT>569&nbsp;</TT></TD>
    <TD align=3Dright><TT>0&nbsp;&nbsp;</TT></TD>
    <TD noWrap align=3Dright><TT>---&nbsp;&nbsp;</TT></TD>
    <TD noWrap><TT>&nbsp;R.GTVDGDGNFR.F</TT></TD></TR>
  <TR>
    <TD align=3Dright>&nbsp;</TD>
    <TD align=3Dright><TT>2048.8823&nbsp;&nbsp;</TT></TD>
    <TD align=3Dright><TT>2047.8750&nbsp;&nbsp;</TT></TD>
    <TD align=3Dright><TT>2048.0183&nbsp;&nbsp;</TT></TD>
    <TD noWrap align=3Dright><TT>-69.98&nbsp;</TT></TD>
    <TD align=3Dright><TT>134&nbsp;</TT></TD>
    <TD noWrap align=3Dright><TT>-&nbsp;</TT></TD>
    <TD align=3Dright><TT>152&nbsp;</TT></TD>
    <TD align=3Dright><TT>0&nbsp;&nbsp;</TT></TD>
    <TD noWrap align=3Dright><TT>---&nbsp;&nbsp;</TT></TD>
    <TD noWrap><TT>&nbsp;R.VVQMDNVFPLGTCINGSVR.K</TT></TD></TR>
  <TR>
    <TD align=3Dright>&nbsp;</TD>
    <TD align=3Dright><TT>2048.8823&nbsp;&nbsp;</TT></TD>
    <TD align=3Dright><TT>2047.8750&nbsp;&nbsp;</TT></TD>
    <TD align=3Dright><TT>2048.0183&nbsp;&nbsp;</TT></TD>
    <TD noWrap align=3Dright><TT>-69.98&nbsp;</TT></TD>
    <TD align=3Dright><TT>134&nbsp;</TT></TD>
    <TD noWrap align=3Dright><TT>-&nbsp;</TT></TD>
    <TD align=3Dright><TT>152&nbsp;</TT></TD>
    <TD align=3Dright><TT>0&nbsp;&nbsp;</TT></TD>
    <TD noWrap align=3Dright><TT>---&nbsp;&nbsp;</TT></TD>
    <TD noWrap><TT>&nbsp;R.VVQMDNVFPLGTCINGSVR.K</TT></TD></TR>
  <TR>
    <TD align=3Dright>&nbsp;</TD>
    <TD align=3Dright><TT>2210.9653&nbsp;&nbsp;</TT></TD>
    <TD align=3Dright><TT>2209.9580&nbsp;&nbsp;</TT></TD>
    <TD align=3Dright><TT>2210.0116&nbsp;&nbsp;</TT></TD>
    <TD noWrap align=3Dright><TT>-24.23&nbsp;</TT></TD>
    <TD align=3Dright><TT>290&nbsp;</TT></TD>
    <TD noWrap align=3Dright><TT>-&nbsp;</TT></TD>
    <TD align=3Dright><TT>306&nbsp;</TT></TD>
    <TD align=3Dright><TT>1&nbsp;&nbsp;</TT></TD>
    <TD noWrap align=3Dright><TT>---&nbsp;&nbsp;</TT></TD>
    <TD noWrap><TT>&nbsp;R.FPHYDVNNEMLHGRFYR.D + Oxidation =
(M)</TT></TD></TR>
  <TR>
    <TD align=3Dright>&nbsp;</TD>
    <TD align=3Dright><TT>2664.1460&nbsp;&nbsp;</TT></TD>
    <TD align=3Dright><TT>2663.1387&nbsp;&nbsp;</TT></TD>
    <TD align=3Dright><TT>2663.2890&nbsp;&nbsp;</TT></TD>
    <TD noWrap align=3Dright><TT>-56.41&nbsp;</TT></TD>
    <TD align=3Dright><TT>506&nbsp;</TT></TD>
    <TD noWrap align=3Dright><TT>-&nbsp;</TT></TD>
    <TD align=3Dright><TT>528&nbsp;</TT></TD>
    <TD align=3Dright><TT>1&nbsp;&nbsp;</TT></TD>
    <TD noWrap align=3Dright><TT>---&nbsp;&nbsp;</TT></TD>
    <TD noWrap><TT>&nbsp;R.EAYAHPAVAGVVLWGFMQGRMWR.Q + 2 Oxidation=20
  (M)</TT></TD></TR></TBODY></TABLE>
<TABLE border=3D0 cellSpacing=3D0>
  <TBODY>
  <TR>
    <TD><TT>&nbsp;&nbsp;&nbsp;&nbsp;&nbsp;&nbsp;</TT></TD>
    <TD><TT><B>No match to: </B>774.3568, 842.4521, 856.4629, 870.4808,=20
      882.3615, 1045.4840, 1183.5127, 1183.5127, 1288.5507, 1288.5507,=20
      1321.5367, 1321.5367, 1485.7480, 1557.6802, 1560.6705, 1560.6705,=20
      1568.6610, 1582.6570, 1626.7284, 1626.7284, 2070.8638, 2193.9543,=20
      2193.9543, 2215.9541, 2224.9919, 2224.9919, 2230.0923, 2232.9443,=20
      2807.1938, 2807.1938, 3347.5786</TT></TD></TR></TBODY></TABLE><BR>
<TABLE border=3D0 cellSpacing=3D0>
  <TBODY>
  <TR>
    <TD><TT><B><A name=3DHit46>46.</A>&nbsp;&nbsp;&nbsp;</B></TT></TD>
    <TD noWrap><TT><A=20
      =
href=3D"http://zxw-pc/mascot/cgi/protein_view.pl?file=3D../data/20121225/=
F002407.dat&amp;hit=3D46"=20
      =
target=3D_blank>gi|297603837</A>&nbsp;&nbsp;&nbsp;&nbsp;<B>Mass:</B>&nbsp=
;23014&nbsp;&nbsp;&nbsp;&nbsp;<B>Score:</B>&nbsp;44&nbsp;&nbsp;&nbsp;&nbs=
p;&nbsp;<B>Expect:</B>&nbsp;81&nbsp;&nbsp;<B>Matches:</B>&nbsp;5</TT></TD=
></TR>
  <TR>
    <TD>&nbsp;</TD>
    <TD noWrap><TT>Os05g0150000 [Oryza sativa Japonica=20
  Group]</TT></TD></TR></TBODY></TABLE>
<TABLE border=3D0 cellSpacing=3D0 cellPadding=3D0>
  <TBODY>
  <TR>
    <TD><TT>&nbsp;&nbsp;&nbsp;&nbsp;&nbsp;&nbsp;</TT></TD>
    <TD align=3Dright><TT><B>Observed&nbsp;&nbsp;</B></TT></TD>
    <TD noWrap align=3Dright><TT><B>Mr(expt)&nbsp;&nbsp;</B></TT></TD>
    <TD noWrap align=3Dright><TT><B>Mr(calc)&nbsp;&nbsp;</B></TT></TD>
    <TD align=3Dright><TT><B>&nbsp;ppm&nbsp;&nbsp;</B></TT></TD>
    <TD align=3Dright><TT><B>Start&nbsp;</B></TT></TD>
    <TD align=3Dright><TT><B>&nbsp;</B></TT></TD>
    <TD align=3Dright><TT><B>End&nbsp;</B></TT></TD>
    <TD align=3Dright><TT><B>Miss&nbsp;</B></TT></TD>
    <TD align=3Dright><TT><B>Ions&nbsp;</B></TT></TD>
    <TD><TT><B>&nbsp;Peptide</B></TT></TD></TR>
  <TR>
    <TD align=3Dright>&nbsp;</TD>
    <TD align=3Dright><TT>1015.5007&nbsp;&nbsp;</TT></TD>
    <TD align=3Dright><TT>1014.4934&nbsp;&nbsp;</TT></TD>
    <TD align=3Dright><TT>1014.5319&nbsp;&nbsp;</TT></TD>
    <TD noWrap align=3Dright><TT>-37.89&nbsp;</TT></TD>
    <TD align=3Dright><TT>16&nbsp;</TT></TD>
    <TD noWrap align=3Dright><TT>-&nbsp;</TT></TD>
    <TD align=3Dright><TT>25&nbsp;</TT></TD>
    <TD align=3Dright><TT>1&nbsp;&nbsp;</TT></TD>
    <TD noWrap align=3Dright><TT>---&nbsp;&nbsp;</TT></TD>
    <TD noWrap><TT>&nbsp;R.AQQAAARSGR.A</TT></TD></TR>
  <TR>
    <TD align=3Dright>&nbsp;</TD>
    <TD align=3Dright><TT>1015.5007&nbsp;&nbsp;</TT></TD>
    <TD align=3Dright><TT>1014.4934&nbsp;&nbsp;</TT></TD>
    <TD align=3Dright><TT>1014.5319&nbsp;&nbsp;</TT></TD>
    <TD noWrap align=3Dright><TT>-37.89&nbsp;</TT></TD>
    <TD align=3Dright><TT>16&nbsp;</TT></TD>
    <TD noWrap align=3Dright><TT>-&nbsp;</TT></TD>
    <TD align=3Dright><TT>25&nbsp;</TT></TD>
    <TD align=3Dright><TT>1&nbsp;&nbsp;</TT></TD>
    <TD noWrap align=3Dright><TT>24&nbsp;&nbsp;</TT></TD>
    <TD noWrap><TT>&nbsp;R.AQQAAARSGR.A</TT></TD></TR>
  <TR>
    <TD align=3Dright>&nbsp;</TD>
    <TD align=3Dright><TT>1321.5367&nbsp;&nbsp;</TT></TD>
    <TD align=3Dright><TT>1320.5294&nbsp;&nbsp;</TT></TD>
    <TD align=3Dright><TT>1320.6384&nbsp;&nbsp;</TT></TD>
    <TD noWrap align=3Dright><TT>-82.52&nbsp;</TT></TD>
    <TD align=3Dright><TT>139&nbsp;</TT></TD>
    <TD noWrap align=3Dright><TT>-&nbsp;</TT></TD>
    <TD align=3Dright><TT>151&nbsp;</TT></TD>
    <TD align=3Dright><TT>0&nbsp;&nbsp;</TT></TD>
    <TD noWrap align=3Dright><TT>---&nbsp;&nbsp;</TT></TD>
    <TD noWrap><TT>&nbsp;K.FGVDPSGCVELAK.H</TT></TD></TR>
  <TR>
    <TD align=3Dright>&nbsp;</TD>
    <TD align=3Dright><TT>1321.5367&nbsp;&nbsp;</TT></TD>
    <TD align=3Dright><TT>1320.5294&nbsp;&nbsp;</TT></TD>
    <TD align=3Dright><TT>1320.6384&nbsp;&nbsp;</TT></TD>
    <TD noWrap align=3Dright><TT>-82.52&nbsp;</TT></TD>
    <TD align=3Dright><TT>139&nbsp;</TT></TD>
    <TD noWrap align=3Dright><TT>-&nbsp;</TT></TD>
    <TD align=3Dright><TT>151&nbsp;</TT></TD>
    <TD align=3Dright><TT>0&nbsp;&nbsp;</TT></TD>
    <TD noWrap align=3Dright><TT>---&nbsp;&nbsp;</TT></TD>
    <TD noWrap><TT>&nbsp;K.FGVDPSGCVELAK.H</TT></TD></TR>
  <TR>
    <TD align=3Dright>&nbsp;</TD>
    <TD align=3Dright><TT>1557.6802&nbsp;&nbsp;</TT></TD>
    <TD align=3Dright><TT>1556.6729&nbsp;&nbsp;</TT></TD>
    <TD align=3Dright><TT>1556.7181&nbsp;&nbsp;</TT></TD>
    <TD noWrap align=3Dright><TT>-29.01&nbsp;</TT></TD>
    <TD align=3Dright><TT>54&nbsp;</TT></TD>
    <TD noWrap align=3Dright><TT>-&nbsp;</TT></TD>
    <TD align=3Dright><TT>66&nbsp;</TT></TD>
    <TD align=3Dright><TT>0&nbsp;&nbsp;</TT></TD>
    <TD noWrap align=3Dright><TT>---&nbsp;&nbsp;</TT></TD>
    <TD =
noWrap><TT>&nbsp;R.CFGENYVQELIDK.A</TT></TD></TR></TBODY></TABLE>
<TABLE border=3D0 cellSpacing=3D0>
  <TBODY>
  <TR>
    <TD><TT>&nbsp;&nbsp;&nbsp;&nbsp;&nbsp;&nbsp;</TT></TD>
    <TD><TT><B>No match to: </B>774.3568, 842.4521, 856.4629, 870.4808,=20
      882.3615, 1037.4611, 1045.4840, 1183.5127, 1183.5127, 1288.5507,=20
      1288.5507, 1485.7480, 1560.6705, 1560.6705, 1568.6610, 1582.6570,=20
      1626.7284, 1626.7284, 2048.8823, 2048.8823, 2070.8638, 2193.9543,=20
      2193.9543, 2210.9653, 2215.9541, 2224.9919, 2224.9919, 2230.0923,=20
      2232.9443, 2664.1460, 2807.1938, 2807.1938,=20
3347.5786</TT></TD></TR></TBODY></TABLE><BR>
<TABLE border=3D0 cellSpacing=3D0>
  <TBODY>
  <TR>
    <TD><TT><B><A name=3DHit47>47.</A>&nbsp;&nbsp;&nbsp;</B></TT></TD>
    <TD noWrap><TT><A=20
      =
href=3D"http://zxw-pc/mascot/cgi/protein_view.pl?file=3D../data/20121225/=
F002407.dat&amp;hit=3D47"=20
      =
target=3D_blank>gi|255676024</A>&nbsp;&nbsp;&nbsp;&nbsp;<B>Mass:</B>&nbsp=
;23014&nbsp;&nbsp;&nbsp;&nbsp;<B>Score:</B>&nbsp;44&nbsp;&nbsp;&nbsp;&nbs=
p;&nbsp;<B>Expect:</B>&nbsp;81&nbsp;&nbsp;<B>Matches:</B>&nbsp;5</TT></TD=
></TR>
  <TR>
    <TD>&nbsp;</TD>
    <TD noWrap><TT>Os05g0150000 [Oryza sativa Japonica=20
  Group]</TT></TD></TR></TBODY></TABLE>
<TABLE border=3D0 cellSpacing=3D0 cellPadding=3D0>
  <TBODY>
  <TR>
    <TD><TT>&nbsp;&nbsp;&nbsp;&nbsp;&nbsp;&nbsp;</TT></TD>
    <TD align=3Dright><TT><B>Observed&nbsp;&nbsp;</B></TT></TD>
    <TD noWrap align=3Dright><TT><B>Mr(expt)&nbsp;&nbsp;</B></TT></TD>
    <TD noWrap align=3Dright><TT><B>Mr(calc)&nbsp;&nbsp;</B></TT></TD>
    <TD align=3Dright><TT><B>&nbsp;ppm&nbsp;&nbsp;</B></TT></TD>
    <TD align=3Dright><TT><B>Start&nbsp;</B></TT></TD>
    <TD align=3Dright><TT><B>&nbsp;</B></TT></TD>
    <TD align=3Dright><TT><B>End&nbsp;</B></TT></TD>
    <TD align=3Dright><TT><B>Miss&nbsp;</B></TT></TD>
    <TD align=3Dright><TT><B>Ions&nbsp;</B></TT></TD>
    <TD><TT><B>&nbsp;Peptide</B></TT></TD></TR>
  <TR>
    <TD align=3Dright>&nbsp;</TD>
    <TD align=3Dright><TT>1015.5007&nbsp;&nbsp;</TT></TD>
    <TD align=3Dright><TT>1014.4934&nbsp;&nbsp;</TT></TD>
    <TD align=3Dright><TT>1014.5319&nbsp;&nbsp;</TT></TD>
    <TD noWrap align=3Dright><TT>-37.89&nbsp;</TT></TD>
    <TD align=3Dright><TT>16&nbsp;</TT></TD>
    <TD noWrap align=3Dright><TT>-&nbsp;</TT></TD>
    <TD align=3Dright><TT>25&nbsp;</TT></TD>
    <TD align=3Dright><TT>1&nbsp;&nbsp;</TT></TD>
    <TD noWrap align=3Dright><TT>---&nbsp;&nbsp;</TT></TD>
    <TD noWrap><TT>&nbsp;R.AQQAAARSGR.A</TT></TD></TR>
  <TR>
    <TD align=3Dright>&nbsp;</TD>
    <TD align=3Dright><TT>1015.5007&nbsp;&nbsp;</TT></TD>
    <TD align=3Dright><TT>1014.4934&nbsp;&nbsp;</TT></TD>
    <TD align=3Dright><TT>1014.5319&nbsp;&nbsp;</TT></TD>
    <TD noWrap align=3Dright><TT>-37.89&nbsp;</TT></TD>
    <TD align=3Dright><TT>16&nbsp;</TT></TD>
    <TD noWrap align=3Dright><TT>-&nbsp;</TT></TD>
    <TD align=3Dright><TT>25&nbsp;</TT></TD>
    <TD align=3Dright><TT>1&nbsp;&nbsp;</TT></TD>
    <TD noWrap align=3Dright><TT>24&nbsp;&nbsp;</TT></TD>
    <TD noWrap><TT>&nbsp;R.AQQAAARSGR.A</TT></TD></TR>
  <TR>
    <TD align=3Dright>&nbsp;</TD>
    <TD align=3Dright><TT>1321.5367&nbsp;&nbsp;</TT></TD>
    <TD align=3Dright><TT>1320.5294&nbsp;&nbsp;</TT></TD>
    <TD align=3Dright><TT>1320.6384&nbsp;&nbsp;</TT></TD>
    <TD noWrap align=3Dright><TT>-82.52&nbsp;</TT></TD>
    <TD align=3Dright><TT>139&nbsp;</TT></TD>
    <TD noWrap align=3Dright><TT>-&nbsp;</TT></TD>
    <TD align=3Dright><TT>151&nbsp;</TT></TD>
    <TD align=3Dright><TT>0&nbsp;&nbsp;</TT></TD>
    <TD noWrap align=3Dright><TT>---&nbsp;&nbsp;</TT></TD>
    <TD noWrap><TT>&nbsp;K.FGVDPSGCVELAK.H</TT></TD></TR>
  <TR>
    <TD align=3Dright>&nbsp;</TD>
    <TD align=3Dright><TT>1321.5367&nbsp;&nbsp;</TT></TD>
    <TD align=3Dright><TT>1320.5294&nbsp;&nbsp;</TT></TD>
    <TD align=3Dright><TT>1320.6384&nbsp;&nbsp;</TT></TD>
    <TD noWrap align=3Dright><TT>-82.52&nbsp;</TT></TD>
    <TD align=3Dright><TT>139&nbsp;</TT></TD>
    <TD noWrap align=3Dright><TT>-&nbsp;</TT></TD>
    <TD align=3Dright><TT>151&nbsp;</TT></TD>
    <TD align=3Dright><TT>0&nbsp;&nbsp;</TT></TD>
    <TD noWrap align=3Dright><TT>---&nbsp;&nbsp;</TT></TD>
    <TD noWrap><TT>&nbsp;K.FGVDPSGCVELAK.H</TT></TD></TR>
  <TR>
    <TD align=3Dright>&nbsp;</TD>
    <TD align=3Dright><TT>1557.6802&nbsp;&nbsp;</TT></TD>
    <TD align=3Dright><TT>1556.6729&nbsp;&nbsp;</TT></TD>
    <TD align=3Dright><TT>1556.7181&nbsp;&nbsp;</TT></TD>
    <TD noWrap align=3Dright><TT>-29.01&nbsp;</TT></TD>
    <TD align=3Dright><TT>54&nbsp;</TT></TD>
    <TD noWrap align=3Dright><TT>-&nbsp;</TT></TD>
    <TD align=3Dright><TT>66&nbsp;</TT></TD>
    <TD align=3Dright><TT>0&nbsp;&nbsp;</TT></TD>
    <TD noWrap align=3Dright><TT>---&nbsp;&nbsp;</TT></TD>
    <TD =
noWrap><TT>&nbsp;R.CFGENYVQELIDK.A</TT></TD></TR></TBODY></TABLE>
<TABLE border=3D0 cellSpacing=3D0>
  <TBODY>
  <TR>
    <TD><TT>&nbsp;&nbsp;&nbsp;&nbsp;&nbsp;&nbsp;</TT></TD>
    <TD><TT><B>No match to: </B>774.3568, 842.4521, 856.4629, 870.4808,=20
      882.3615, 1037.4611, 1045.4840, 1183.5127, 1183.5127, 1288.5507,=20
      1288.5507, 1485.7480, 1560.6705, 1560.6705, 1568.6610, 1582.6570,=20
      1626.7284, 1626.7284, 2048.8823, 2048.8823, 2070.8638, 2193.9543,=20
      2193.9543, 2210.9653, 2215.9541, 2224.9919, 2224.9919, 2230.0923,=20
      2232.9443, 2664.1460, 2807.1938, 2807.1938,=20
3347.5786</TT></TD></TR></TBODY></TABLE><BR>
<TABLE border=3D0 cellSpacing=3D0>
  <TBODY>
  <TR>
    <TD><TT><B><A name=3DHit48>48.</A>&nbsp;&nbsp;&nbsp;</B></TT></TD>
    <TD noWrap><TT><A=20
      =
href=3D"http://zxw-pc/mascot/cgi/protein_view.pl?file=3D../data/20121225/=
F002407.dat&amp;hit=3D48"=20
      =
target=3D_blank>gi|125554282</A>&nbsp;&nbsp;&nbsp;&nbsp;<B>Mass:</B>&nbsp=
;24120&nbsp;&nbsp;&nbsp;&nbsp;<B>Score:</B>&nbsp;44&nbsp;&nbsp;&nbsp;&nbs=
p;&nbsp;<B>Expect:</B>&nbsp;83&nbsp;&nbsp;<B>Matches:</B>&nbsp;6</TT></TD=
></TR>
  <TR>
    <TD>&nbsp;</TD>
    <TD noWrap><TT>hypothetical protein OsI_21882 [Oryza sativa Indica=20
      Group]</TT></TD></TR></TBODY></TABLE>
<TABLE border=3D0 cellSpacing=3D0 cellPadding=3D0>
  <TBODY>
  <TR>
    <TD><TT>&nbsp;&nbsp;&nbsp;&nbsp;&nbsp;&nbsp;</TT></TD>
    <TD align=3Dright><TT><B>Observed&nbsp;&nbsp;</B></TT></TD>
    <TD noWrap align=3Dright><TT><B>Mr(expt)&nbsp;&nbsp;</B></TT></TD>
    <TD noWrap align=3Dright><TT><B>Mr(calc)&nbsp;&nbsp;</B></TT></TD>
    <TD align=3Dright><TT><B>&nbsp;ppm&nbsp;&nbsp;</B></TT></TD>
    <TD align=3Dright><TT><B>Start&nbsp;</B></TT></TD>
    <TD align=3Dright><TT><B>&nbsp;</B></TT></TD>
    <TD align=3Dright><TT><B>End&nbsp;</B></TT></TD>
    <TD align=3Dright><TT><B>Miss&nbsp;</B></TT></TD>
    <TD align=3Dright><TT><B>Ions&nbsp;</B></TT></TD>
    <TD><TT><B>&nbsp;Peptide</B></TT></TD></TR>
  <TR>
    <TD align=3Dright>&nbsp;</TD>
    <TD align=3Dright><TT>856.4629&nbsp;&nbsp;</TT></TD>
    <TD align=3Dright><TT>855.4556&nbsp;&nbsp;</TT></TD>
    <TD align=3Dright><TT>855.4160&nbsp;&nbsp;</TT></TD>
    <TD noWrap align=3Dright><TT>46.3&nbsp;</TT></TD>
    <TD align=3Dright><TT>37&nbsp;</TT></TD>
    <TD noWrap align=3Dright><TT>-&nbsp;</TT></TD>
    <TD align=3Dright><TT>43&nbsp;</TT></TD>
    <TD align=3Dright><TT>1&nbsp;&nbsp;</TT></TD>
    <TD noWrap align=3Dright><TT>---&nbsp;&nbsp;</TT></TD>
    <TD noWrap><TT>&nbsp;R.SAEKMYK.I</TT></TD></TR>
  <TR>
    <TD align=3Dright>&nbsp;</TD>
    <TD align=3Dright><TT>1183.5127&nbsp;&nbsp;</TT></TD>
    <TD align=3Dright><TT>1182.5054&nbsp;&nbsp;</TT></TD>
    <TD align=3Dright><TT>1182.5438&nbsp;&nbsp;</TT></TD>
    <TD noWrap align=3Dright><TT>-32.46&nbsp;</TT></TD>
    <TD align=3Dright><TT>175&nbsp;</TT></TD>
    <TD noWrap align=3Dright><TT>-&nbsp;</TT></TD>
    <TD align=3Dright><TT>185&nbsp;</TT></TD>
    <TD align=3Dright><TT>0&nbsp;&nbsp;</TT></TD>
    <TD noWrap align=3Dright><TT>---&nbsp;&nbsp;</TT></TD>
    <TD noWrap><TT>&nbsp;K.TMDSTSLTAEK.L</TT></TD></TR>
  <TR>
    <TD align=3Dright>&nbsp;</TD>
    <TD align=3Dright><TT>1183.5127&nbsp;&nbsp;</TT></TD>
    <TD align=3Dright><TT>1182.5054&nbsp;&nbsp;</TT></TD>
    <TD align=3Dright><TT>1182.5438&nbsp;&nbsp;</TT></TD>
    <TD noWrap align=3Dright><TT>-32.46&nbsp;</TT></TD>
    <TD align=3Dright><TT>175&nbsp;</TT></TD>
    <TD noWrap align=3Dright><TT>-&nbsp;</TT></TD>
    <TD align=3Dright><TT>185&nbsp;</TT></TD>
    <TD align=3Dright><TT>0&nbsp;&nbsp;</TT></TD>
    <TD noWrap align=3Dright><TT>---&nbsp;&nbsp;</TT></TD>
    <TD noWrap><TT>&nbsp;K.TMDSTSLTAEK.L</TT></TD></TR>
  <TR>
    <TD align=3Dright>&nbsp;</TD>
    <TD align=3Dright><TT>1626.7284&nbsp;&nbsp;</TT></TD>
    <TD align=3Dright><TT>1625.7211&nbsp;&nbsp;</TT></TD>
    <TD align=3Dright><TT>1625.8182&nbsp;&nbsp;</TT></TD>
    <TD noWrap align=3Dright><TT>-59.70&nbsp;</TT></TD>
    <TD align=3Dright><TT>171&nbsp;</TT></TD>
    <TD noWrap align=3Dright><TT>-&nbsp;</TT></TD>
    <TD align=3Dright><TT>185&nbsp;</TT></TD>
    <TD align=3Dright><TT>1&nbsp;&nbsp;</TT></TD>
    <TD noWrap align=3Dright><TT>---&nbsp;&nbsp;</TT></TD>
    <TD noWrap><TT>&nbsp;K.VLSKTMDSTSLTAEK.L + Oxidation =
(M)</TT></TD></TR>
  <TR>
    <TD align=3Dright>&nbsp;</TD>
    <TD align=3Dright><TT>1626.7284&nbsp;&nbsp;</TT></TD>
    <TD align=3Dright><TT>1625.7211&nbsp;&nbsp;</TT></TD>
    <TD align=3Dright><TT>1625.8182&nbsp;&nbsp;</TT></TD>
    <TD noWrap align=3Dright><TT>-59.70&nbsp;</TT></TD>
    <TD align=3Dright><TT>171&nbsp;</TT></TD>
    <TD noWrap align=3Dright><TT>-&nbsp;</TT></TD>
    <TD align=3Dright><TT>185&nbsp;</TT></TD>
    <TD align=3Dright><TT>1&nbsp;&nbsp;</TT></TD>
    <TD noWrap align=3Dright><TT>11&nbsp;&nbsp;</TT></TD>
    <TD noWrap><TT>&nbsp;K.VLSKTMDSTSLTAEK.L + Oxidation =
(M)</TT></TD></TR>
  <TR>
    <TD align=3Dright>&nbsp;</TD>
    <TD align=3Dright><TT>2210.9653&nbsp;&nbsp;</TT></TD>
    <TD align=3Dright><TT>2209.9580&nbsp;&nbsp;</TT></TD>
    <TD align=3Dright><TT>2209.9640&nbsp;&nbsp;</TT></TD>
    <TD noWrap align=3Dright><TT>-2.69&nbsp;</TT></TD>
    <TD align=3Dright><TT>118&nbsp;</TT></TD>
    <TD noWrap align=3Dright><TT>-&nbsp;</TT></TD>
    <TD align=3Dright><TT>136&nbsp;</TT></TD>
    <TD align=3Dright><TT>0&nbsp;&nbsp;</TT></TD>
    <TD noWrap align=3Dright><TT>---&nbsp;&nbsp;</TT></TD>
    <TD =
noWrap><TT>&nbsp;K.HHGFQLYMSDPSGNYSGWK.A</TT></TD></TR></TBODY></TABLE>
<TABLE border=3D0 cellSpacing=3D0>
  <TBODY>
  <TR>
    <TD><TT>&nbsp;&nbsp;&nbsp;&nbsp;&nbsp;&nbsp;</TT></TD>
    <TD><TT><B>No match to: </B>774.3568, 842.4521, 870.4808, 882.3615,=20
      1015.5007, 1015.5007, 1037.4611, 1045.4840, 1288.5507, 1288.5507,=20
      1321.5367, 1321.5367, 1485.7480, 1557.6802, 1560.6705, 1560.6705,=20
      1568.6610, 1582.6570, 2048.8823, 2048.8823, 2070.8638, 2193.9543,=20
      2193.9543, 2215.9541, 2224.9919, 2224.9919, 2230.0923, 2232.9443,=20
      2664.1460, 2807.1938, 2807.1938, =
3347.5786</TT></TD></TR></TBODY></TABLE><BR>
<TABLE border=3D0 cellSpacing=3D0>
  <TBODY>
  <TR>
    <TD><TT><B><A name=3DHit49>49.</A>&nbsp;&nbsp;&nbsp;</B></TT></TD>
    <TD noWrap><TT><A=20
      =
href=3D"http://zxw-pc/mascot/cgi/protein_view.pl?file=3D../data/20121225/=
F002407.dat&amp;hit=3D49"=20
      =
target=3D_blank>gi|308799085</A>&nbsp;&nbsp;&nbsp;&nbsp;<B>Mass:</B>&nbsp=
;66320&nbsp;&nbsp;&nbsp;&nbsp;<B>Score:</B>&nbsp;43&nbsp;&nbsp;&nbsp;&nbs=
p;&nbsp;<B>Expect:</B>&nbsp;93&nbsp;&nbsp;<B>Matches:</B>&nbsp;8</TT></TD=
></TR>
  <TR>
    <TD>&nbsp;</TD>
    <TD noWrap><TT>unnamed protein product [Ostreococcus=20
  tauri]</TT></TD></TR></TBODY></TABLE>
<TABLE border=3D0 cellSpacing=3D0 cellPadding=3D0>
  <TBODY>
  <TR>
    <TD><TT>&nbsp;&nbsp;&nbsp;&nbsp;&nbsp;&nbsp;</TT></TD>
    <TD align=3Dright><TT><B>Observed&nbsp;&nbsp;</B></TT></TD>
    <TD noWrap align=3Dright><TT><B>Mr(expt)&nbsp;&nbsp;</B></TT></TD>
    <TD noWrap align=3Dright><TT><B>Mr(calc)&nbsp;&nbsp;</B></TT></TD>
    <TD align=3Dright><TT><B>&nbsp;ppm&nbsp;&nbsp;</B></TT></TD>
    <TD align=3Dright><TT><B>Start&nbsp;</B></TT></TD>
    <TD align=3Dright><TT><B>&nbsp;</B></TT></TD>
    <TD align=3Dright><TT><B>End&nbsp;</B></TT></TD>
    <TD align=3Dright><TT><B>Miss&nbsp;</B></TT></TD>
    <TD align=3Dright><TT><B>Ions&nbsp;</B></TT></TD>
    <TD><TT><B>&nbsp;Peptide</B></TT></TD></TR>
  <TR>
    <TD align=3Dright>&nbsp;</TD>
    <TD align=3Dright><TT>842.4521&nbsp;&nbsp;</TT></TD>
    <TD align=3Dright><TT>841.4448&nbsp;&nbsp;</TT></TD>
    <TD align=3Dright><TT>841.5134&nbsp;&nbsp;</TT></TD>
    <TD noWrap align=3Dright><TT>-81.46&nbsp;</TT></TD>
    <TD align=3Dright><TT>13&nbsp;</TT></TD>
    <TD noWrap align=3Dright><TT>-&nbsp;</TT></TD>
    <TD align=3Dright><TT>19&nbsp;</TT></TD>
    <TD align=3Dright><TT>1&nbsp;&nbsp;</TT></TD>
    <TD noWrap align=3Dright><TT>---&nbsp;&nbsp;</TT></TD>
    <TD noWrap><TT>&nbsp;R.VALLRDR.V</TT></TD></TR>
  <TR>
    <TD align=3Dright>&nbsp;</TD>
    <TD align=3Dright><TT>856.4629&nbsp;&nbsp;</TT></TD>
    <TD align=3Dright><TT>855.4556&nbsp;&nbsp;</TT></TD>
    <TD align=3Dright><TT>855.4827&nbsp;&nbsp;</TT></TD>
    <TD noWrap align=3Dright><TT>-31.71&nbsp;</TT></TD>
    <TD align=3Dright><TT>199&nbsp;</TT></TD>
    <TD noWrap align=3Dright><TT>-&nbsp;</TT></TD>
    <TD align=3Dright><TT>205&nbsp;</TT></TD>
    <TD align=3Dright><TT>1&nbsp;&nbsp;</TT></TD>
    <TD noWrap align=3Dright><TT>---&nbsp;&nbsp;</TT></TD>
    <TD noWrap><TT>&nbsp;K.LGHHKHK.E</TT></TD></TR>
  <TR>
    <TD align=3Dright>&nbsp;</TD>
    <TD align=3Dright><TT>1015.5007&nbsp;&nbsp;</TT></TD>
    <TD align=3Dright><TT>1014.4934&nbsp;&nbsp;</TT></TD>
    <TD align=3Dright><TT>1014.5723&nbsp;&nbsp;</TT></TD>
    <TD noWrap align=3Dright><TT>-77.72&nbsp;</TT></TD>
    <TD align=3Dright><TT>215&nbsp;</TT></TD>
    <TD noWrap align=3Dright><TT>-&nbsp;</TT></TD>
    <TD align=3Dright><TT>222&nbsp;</TT></TD>
    <TD align=3Dright><TT>1&nbsp;&nbsp;</TT></TD>
    <TD noWrap align=3Dright><TT>---&nbsp;&nbsp;</TT></TD>
    <TD noWrap><TT>&nbsp;R.VASWLQRR.G</TT></TD></TR>
  <TR>
    <TD align=3Dright>&nbsp;</TD>
    <TD align=3Dright><TT>1015.5007&nbsp;&nbsp;</TT></TD>
    <TD align=3Dright><TT>1014.4934&nbsp;&nbsp;</TT></TD>
    <TD align=3Dright><TT>1014.5723&nbsp;&nbsp;</TT></TD>
    <TD noWrap align=3Dright><TT>-77.72&nbsp;</TT></TD>
    <TD align=3Dright><TT>215&nbsp;</TT></TD>
    <TD noWrap align=3Dright><TT>-&nbsp;</TT></TD>
    <TD align=3Dright><TT>222&nbsp;</TT></TD>
    <TD align=3Dright><TT>1&nbsp;&nbsp;</TT></TD>
    <TD noWrap align=3Dright><TT>11&nbsp;&nbsp;</TT></TD>
    <TD noWrap><TT>&nbsp;R.VASWLQRR.G</TT></TD></TR>
  <TR>
    <TD align=3Dright>&nbsp;</TD>
    <TD align=3Dright><TT>1288.5507&nbsp;&nbsp;</TT></TD>
    <TD align=3Dright><TT>1287.5434&nbsp;&nbsp;</TT></TD>
    <TD align=3Dright><TT>1287.6064&nbsp;&nbsp;</TT></TD>
    <TD noWrap align=3Dright><TT>-48.89&nbsp;</TT></TD>
    <TD align=3Dright><TT>336&nbsp;</TT></TD>
    <TD noWrap align=3Dright><TT>-&nbsp;</TT></TD>
    <TD align=3Dright><TT>347&nbsp;</TT></TD>
    <TD align=3Dright><TT>1&nbsp;&nbsp;</TT></TD>
    <TD noWrap align=3Dright><TT>---&nbsp;&nbsp;</TT></TD>
    <TD noWrap><TT>&nbsp;K.GGRMPGPMNEVK.Q + Oxidation (M)</TT></TD></TR>
  <TR>
    <TD align=3Dright>&nbsp;</TD>
    <TD align=3Dright><TT>1288.5507&nbsp;&nbsp;</TT></TD>
    <TD align=3Dright><TT>1287.5434&nbsp;&nbsp;</TT></TD>
    <TD align=3Dright><TT>1287.6064&nbsp;&nbsp;</TT></TD>
    <TD noWrap align=3Dright><TT>-48.89&nbsp;</TT></TD>
    <TD align=3Dright><TT>336&nbsp;</TT></TD>
    <TD noWrap align=3Dright><TT>-&nbsp;</TT></TD>
    <TD align=3Dright><TT>347&nbsp;</TT></TD>
    <TD align=3Dright><TT>1&nbsp;&nbsp;</TT></TD>
    <TD noWrap align=3Dright><TT>---&nbsp;&nbsp;</TT></TD>
    <TD noWrap><TT>&nbsp;K.GGRMPGPMNEVK.Q + Oxidation (M)</TT></TD></TR>
  <TR>
    <TD align=3Dright>&nbsp;</TD>
    <TD align=3Dright><TT>2210.9653&nbsp;&nbsp;</TT></TD>
    <TD align=3Dright><TT>2209.9580&nbsp;&nbsp;</TT></TD>
    <TD align=3Dright><TT>2210.0637&nbsp;&nbsp;</TT></TD>
    <TD noWrap align=3Dright><TT>-47.83&nbsp;</TT></TD>
    <TD align=3Dright><TT>263&nbsp;</TT></TD>
    <TD noWrap align=3Dright><TT>-&nbsp;</TT></TD>
    <TD align=3Dright><TT>282&nbsp;</TT></TD>
    <TD align=3Dright><TT>1&nbsp;&nbsp;</TT></TD>
    <TD noWrap align=3Dright><TT>---&nbsp;&nbsp;</TT></TD>
    <TD noWrap><TT>&nbsp;R.TYIVADTRPGKESETAMDAR.D</TT></TD></TR>
  <TR>
    <TD align=3Dright>&nbsp;</TD>
    <TD align=3Dright><TT>2664.1460&nbsp;&nbsp;</TT></TD>
    <TD align=3Dright><TT>2663.1387&nbsp;&nbsp;</TT></TD>
    <TD align=3Dright><TT>2663.2308&nbsp;&nbsp;</TT></TD>
    <TD noWrap align=3Dright><TT>-34.57&nbsp;</TT></TD>
    <TD align=3Dright><TT>359&nbsp;</TT></TD>
    <TD noWrap align=3Dright><TT>-&nbsp;</TT></TD>
    <TD align=3Dright><TT>381&nbsp;</TT></TD>
    <TD align=3Dright><TT>1&nbsp;&nbsp;</TT></TD>
    <TD noWrap align=3Dright><TT>---&nbsp;&nbsp;</TT></TD>
    <TD =
noWrap><TT>&nbsp;R.TDSCLGHREHHFGCLLSHMAVWK.K</TT></TD></TR></TBODY></TABL=
E>
<TABLE border=3D0 cellSpacing=3D0>
  <TBODY>
  <TR>
    <TD><TT>&nbsp;&nbsp;&nbsp;&nbsp;&nbsp;&nbsp;</TT></TD>
    <TD><TT><B>No match to: </B>774.3568, 870.4808, 882.3615, 1037.4611, =

      1045.4840, 1183.5127, 1183.5127, 1321.5367, 1321.5367, 1485.7480,=20
      1557.6802, 1560.6705, 1560.6705, 1568.6610, 1582.6570, 1626.7284,=20
      1626.7284, 2048.8823, 2048.8823, 2070.8638, 2193.9543, 2193.9543,=20
      2215.9541, 2224.9919, 2224.9919, 2230.0923, 2232.9443, 2807.1938,=20
      2807.1938, 3347.5786</TT></TD></TR></TBODY></TABLE><BR>
<TABLE border=3D0 cellSpacing=3D0>
  <TBODY>
  <TR>
    <TD><TT><B><A name=3DHit50>50.</A>&nbsp;&nbsp;&nbsp;</B></TT></TD>
    <TD noWrap><TT><A=20
      =
href=3D"http://zxw-pc/mascot/cgi/protein_view.pl?file=3D../data/20121225/=
F002407.dat&amp;hit=3D50"=20
      =
target=3D_blank>gi|116000494</A>&nbsp;&nbsp;&nbsp;&nbsp;<B>Mass:</B>&nbsp=
;66320&nbsp;&nbsp;&nbsp;&nbsp;<B>Score:</B>&nbsp;43&nbsp;&nbsp;&nbsp;&nbs=
p;&nbsp;<B>Expect:</B>&nbsp;93&nbsp;&nbsp;<B>Matches:</B>&nbsp;8</TT></TD=
></TR>
  <TR>
    <TD>&nbsp;</TD>
    <TD noWrap><TT>unnamed protein product [Ostreococcus=20
  tauri]</TT></TD></TR></TBODY></TABLE>
<TABLE border=3D0 cellSpacing=3D0 cellPadding=3D0>
  <TBODY>
  <TR>
    <TD><TT>&nbsp;&nbsp;&nbsp;&nbsp;&nbsp;&nbsp;</TT></TD>
    <TD align=3Dright><TT><B>Observed&nbsp;&nbsp;</B></TT></TD>
    <TD noWrap align=3Dright><TT><B>Mr(expt)&nbsp;&nbsp;</B></TT></TD>
    <TD noWrap align=3Dright><TT><B>Mr(calc)&nbsp;&nbsp;</B></TT></TD>
    <TD align=3Dright><TT><B>&nbsp;ppm&nbsp;&nbsp;</B></TT></TD>
    <TD align=3Dright><TT><B>Start&nbsp;</B></TT></TD>
    <TD align=3Dright><TT><B>&nbsp;</B></TT></TD>
    <TD align=3Dright><TT><B>End&nbsp;</B></TT></TD>
    <TD align=3Dright><TT><B>Miss&nbsp;</B></TT></TD>
    <TD align=3Dright><TT><B>Ions&nbsp;</B></TT></TD>
    <TD><TT><B>&nbsp;Peptide</B></TT></TD></TR>
  <TR>
    <TD align=3Dright>&nbsp;</TD>
    <TD align=3Dright><TT>842.4521&nbsp;&nbsp;</TT></TD>
    <TD align=3Dright><TT>841.4448&nbsp;&nbsp;</TT></TD>
    <TD align=3Dright><TT>841.5134&nbsp;&nbsp;</TT></TD>
    <TD noWrap align=3Dright><TT>-81.46&nbsp;</TT></TD>
    <TD align=3Dright><TT>13&nbsp;</TT></TD>
    <TD noWrap align=3Dright><TT>-&nbsp;</TT></TD>
    <TD align=3Dright><TT>19&nbsp;</TT></TD>
    <TD align=3Dright><TT>1&nbsp;&nbsp;</TT></TD>
    <TD noWrap align=3Dright><TT>---&nbsp;&nbsp;</TT></TD>
    <TD noWrap><TT>&nbsp;R.VALLRDR.V</TT></TD></TR>
  <TR>
    <TD align=3Dright>&nbsp;</TD>
    <TD align=3Dright><TT>856.4629&nbsp;&nbsp;</TT></TD>
    <TD align=3Dright><TT>855.4556&nbsp;&nbsp;</TT></TD>
    <TD align=3Dright><TT>855.4827&nbsp;&nbsp;</TT></TD>
    <TD noWrap align=3Dright><TT>-31.71&nbsp;</TT></TD>
    <TD align=3Dright><TT>199&nbsp;</TT></TD>
    <TD noWrap align=3Dright><TT>-&nbsp;</TT></TD>
    <TD align=3Dright><TT>205&nbsp;</TT></TD>
    <TD align=3Dright><TT>1&nbsp;&nbsp;</TT></TD>
    <TD noWrap align=3Dright><TT>---&nbsp;&nbsp;</TT></TD>
    <TD noWrap><TT>&nbsp;K.LGHHKHK.E</TT></TD></TR>
  <TR>
    <TD align=3Dright>&nbsp;</TD>
    <TD align=3Dright><TT>1015.5007&nbsp;&nbsp;</TT></TD>
    <TD align=3Dright><TT>1014.4934&nbsp;&nbsp;</TT></TD>
    <TD align=3Dright><TT>1014.5723&nbsp;&nbsp;</TT></TD>
    <TD noWrap align=3Dright><TT>-77.72&nbsp;</TT></TD>
    <TD align=3Dright><TT>215&nbsp;</TT></TD>
    <TD noWrap align=3Dright><TT>-&nbsp;</TT></TD>
    <TD align=3Dright><TT>222&nbsp;</TT></TD>
    <TD align=3Dright><TT>1&nbsp;&nbsp;</TT></TD>
    <TD noWrap align=3Dright><TT>---&nbsp;&nbsp;</TT></TD>
    <TD noWrap><TT>&nbsp;R.VASWLQRR.G</TT></TD></TR>
  <TR>
    <TD align=3Dright>&nbsp;</TD>
    <TD align=3Dright><TT>1015.5007&nbsp;&nbsp;</TT></TD>
    <TD align=3Dright><TT>1014.4934&nbsp;&nbsp;</TT></TD>
    <TD align=3Dright><TT>1014.5723&nbsp;&nbsp;</TT></TD>
    <TD noWrap align=3Dright><TT>-77.72&nbsp;</TT></TD>
    <TD align=3Dright><TT>215&nbsp;</TT></TD>
    <TD noWrap align=3Dright><TT>-&nbsp;</TT></TD>
    <TD align=3Dright><TT>222&nbsp;</TT></TD>
    <TD align=3Dright><TT>1&nbsp;&nbsp;</TT></TD>
    <TD noWrap align=3Dright><TT>11&nbsp;&nbsp;</TT></TD>
    <TD noWrap><TT>&nbsp;R.VASWLQRR.G</TT></TD></TR>
  <TR>
    <TD align=3Dright>&nbsp;</TD>
    <TD align=3Dright><TT>1288.5507&nbsp;&nbsp;</TT></TD>
    <TD align=3Dright><TT>1287.5434&nbsp;&nbsp;</TT></TD>
    <TD align=3Dright><TT>1287.6064&nbsp;&nbsp;</TT></TD>
    <TD noWrap align=3Dright><TT>-48.89&nbsp;</TT></TD>
    <TD align=3Dright><TT>336&nbsp;</TT></TD>
    <TD noWrap align=3Dright><TT>-&nbsp;</TT></TD>
    <TD align=3Dright><TT>347&nbsp;</TT></TD>
    <TD align=3Dright><TT>1&nbsp;&nbsp;</TT></TD>
    <TD noWrap align=3Dright><TT>---&nbsp;&nbsp;</TT></TD>
    <TD noWrap><TT>&nbsp;K.GGRMPGPMNEVK.Q + Oxidation (M)</TT></TD></TR>
  <TR>
    <TD align=3Dright>&nbsp;</TD>
    <TD align=3Dright><TT>1288.5507&nbsp;&nbsp;</TT></TD>
    <TD align=3Dright><TT>1287.5434&nbsp;&nbsp;</TT></TD>
    <TD align=3Dright><TT>1287.6064&nbsp;&nbsp;</TT></TD>
    <TD noWrap align=3Dright><TT>-48.89&nbsp;</TT></TD>
    <TD align=3Dright><TT>336&nbsp;</TT></TD>
    <TD noWrap align=3Dright><TT>-&nbsp;</TT></TD>
    <TD align=3Dright><TT>347&nbsp;</TT></TD>
    <TD align=3Dright><TT>1&nbsp;&nbsp;</TT></TD>
    <TD noWrap align=3Dright><TT>---&nbsp;&nbsp;</TT></TD>
    <TD noWrap><TT>&nbsp;K.GGRMPGPMNEVK.Q + Oxidation (M)</TT></TD></TR>
  <TR>
    <TD align=3Dright>&nbsp;</TD>
    <TD align=3Dright><TT>2210.9653&nbsp;&nbsp;</TT></TD>
    <TD align=3Dright><TT>2209.9580&nbsp;&nbsp;</TT></TD>
    <TD align=3Dright><TT>2210.0637&nbsp;&nbsp;</TT></TD>
    <TD noWrap align=3Dright><TT>-47.83&nbsp;</TT></TD>
    <TD align=3Dright><TT>263&nbsp;</TT></TD>
    <TD noWrap align=3Dright><TT>-&nbsp;</TT></TD>
    <TD align=3Dright><TT>282&nbsp;</TT></TD>
    <TD align=3Dright><TT>1&nbsp;&nbsp;</TT></TD>
    <TD noWrap align=3Dright><TT>---&nbsp;&nbsp;</TT></TD>
    <TD noWrap><TT>&nbsp;R.TYIVADTRPGKESETAMDAR.D</TT></TD></TR>
  <TR>
    <TD align=3Dright>&nbsp;</TD>
    <TD align=3Dright><TT>2664.1460&nbsp;&nbsp;</TT></TD>
    <TD align=3Dright><TT>2663.1387&nbsp;&nbsp;</TT></TD>
    <TD align=3Dright><TT>2663.2308&nbsp;&nbsp;</TT></TD>
    <TD noWrap align=3Dright><TT>-34.57&nbsp;</TT></TD>
    <TD align=3Dright><TT>359&nbsp;</TT></TD>
    <TD noWrap align=3Dright><TT>-&nbsp;</TT></TD>
    <TD align=3Dright><TT>381&nbsp;</TT></TD>
    <TD align=3Dright><TT>1&nbsp;&nbsp;</TT></TD>
    <TD noWrap align=3Dright><TT>---&nbsp;&nbsp;</TT></TD>
    <TD =
noWrap><TT>&nbsp;R.TDSCLGHREHHFGCLLSHMAVWK.K</TT></TD></TR></TBODY></TABL=
E>
<TABLE border=3D0 cellSpacing=3D0>
  <TBODY>
  <TR>
    <TD><TT>&nbsp;&nbsp;&nbsp;&nbsp;&nbsp;&nbsp;</TT></TD>
    <TD><TT><B>No match to: </B>774.3568, 870.4808, 882.3615, 1037.4611, =

      1045.4840, 1183.5127, 1183.5127, 1321.5367, 1321.5367, 1485.7480,=20
      1557.6802, 1560.6705, 1560.6705, 1568.6610, 1582.6570, 1626.7284,=20
      1626.7284, 2048.8823, 2048.8823, 2070.8638, 2193.9543, 2193.9543,=20
      2215.9541, 2224.9919, 2224.9919, 2230.0923, 2232.9443, 2807.1938,=20
      2807.1938, 3347.5786</TT></TD></TR></TBODY></TABLE><BR>
<H3>Search Parameters</H3><FONT face=3D"Courier =
New,Courier,monospace"><PRE><B>Type of search         : MS/MS Ion =
Search</B>
<B>Enzyme                 : Trypsin</B>
<B>Variable modifications : <A =
href=3D"http://zxw-pc/mascot/cgi/client.pl?modification&amp;mod_name=3DOx=
idation+%28M%29&amp;file=3D../data/20121225/F002407.dat" =
target=3D_blank>Oxidation (M)</A></B>
<B>Mass values            : Monoisotopic</B>
<B>Protein Mass           : Unrestricted</B>
<B>Peptide Mass Tolerance : =C2=B1 100 ppm</B>
<B>Fragment Mass Tolerance: =C2=B1 0.8 Da</B>
<B>Max Missed Cleavages   : 1</B>
<B>Instrument type        : MALDI-TOF-TOF</B>
<A name=3DQuery1><B>Query1 (774.3568,1+)   </A>: &lt;no title&gt;</B>
<A name=3DQuery2><B>Query2 (842.4521,1+)   </A>: &lt;no title&gt;</B>
<A name=3DQuery3><B>Query3 (856.4629,1+)   </A>: &lt;no title&gt;</B>
<A name=3DQuery4><B>Query4 (870.4808,1+)   </A>: &lt;no title&gt;</B>
<A name=3DQuery5><B>Query5 (882.3615,1+)   </A>: &lt;no title&gt;</B>
<A name=3DQuery6><B>Query6 (1015.5007,1+)  </A>: &lt;no title&gt;</B>
<A name=3DQuery7><B>Query7 (1015.5007,1+)  </A>: Label: I24, Spot_Id: =
795008, Peak_List_Id: 465003, MSMS Job_Run_Id: 23273, Comment: </B>
<A name=3DQuery8><B>Query8 (1037.4611,1+)  </A>: &lt;no title&gt;</B>
<A name=3DQuery9><B>Query9 (1045.4840,1+)  </A>: &lt;no title&gt;</B>
<A name=3DQuery10><B>Query10 (1183.5127,1+) </A>: &lt;no title&gt;</B>
<A name=3DQuery11><B>Query11 (1183.5127,1+) </A>: Label: I24, Spot_Id: =
795008, Peak_List_Id: 465011, MSMS Job_Run_Id: 23273, Comment: </B>
<A name=3DQuery12><B>Query12 (1288.5507,1+) </A>: &lt;no title&gt;</B>
<A name=3DQuery13><B>Query13 (1288.5507,1+) </A>: Label: I24, Spot_Id: =
795008, Peak_List_Id: 465006, MSMS Job_Run_Id: 23273, Comment: </B>
<A name=3DQuery14><B>Query14 (1321.5367,1+) </A>: &lt;no title&gt;</B>
<A name=3DQuery15><B>Query15 (1321.5367,1+) </A>: Label: I24, Spot_Id: =
795008, Peak_List_Id: 465012, MSMS Job_Run_Id: 23273, Comment: </B>
<A name=3DQuery16><B>Query16 (1485.7480,1+) </A>: &lt;no title&gt;</B>
<A name=3DQuery17><B>Query17 (1557.6802,1+) </A>: &lt;no title&gt;</B>
<A name=3DQuery18><B>Query18 (1560.6705,1+) </A>: &lt;no title&gt;</B>
<A name=3DQuery19><B>Query19 (1560.6705,1+) </A>: Label: I24, Spot_Id: =
795008, Peak_List_Id: 465004, MSMS Job_Run_Id: 23273, Comment: </B>
<A name=3DQuery20><B>Query20 (1568.6610,1+) </A>: &lt;no title&gt;</B>
<A name=3DQuery21><B>Query21 (1582.6570,1+) </A>: &lt;no title&gt;</B>
<A name=3DQuery22><B>Query22 (1626.7284,1+) </A>: &lt;no title&gt;</B>
<A name=3DQuery23><B>Query23 (1626.7284,1+) </A>: Label: I24, Spot_Id: =
795008, Peak_List_Id: 465008, MSMS Job_Run_Id: 23273, Comment: </B>
<A name=3DQuery24><B>Query24 (2048.8823,1+) </A>: &lt;no title&gt;</B>
<A name=3DQuery25><B>Query25 (2048.8823,1+) </A>: Label: I24, Spot_Id: =
795008, Peak_List_Id: 465007, MSMS Job_Run_Id: 23273, Comment: </B>
<A name=3DQuery26><B>Query26 (2070.8638,1+) </A>: &lt;no title&gt;</B>
<A name=3DQuery27><B>Query27 (2193.9543,1+) </A>: &lt;no title&gt;</B>
<A name=3DQuery28><B>Query28 (2193.9543,1+) </A>: Label: I24, Spot_Id: =
795008, Peak_List_Id: 465005, MSMS Job_Run_Id: 23273, Comment: </B>
<A name=3DQuery29><B>Query29 (2210.9653,1+) </A>: &lt;no title&gt;</B>
<A name=3DQuery30><B>Query30 (2215.9541,1+) </A>: &lt;no title&gt;</B>
<A name=3DQuery31><B>Query31 (2224.9919,1+) </A>: &lt;no title&gt;</B>
<A name=3DQuery32><B>Query32 (2224.9919,1+) </A>: Label: I24, Spot_Id: =
795008, Peak_List_Id: 465009, MSMS Job_Run_Id: 23273, Comment: </B>
<A name=3DQuery33><B>Query33 (2230.0923,1+) </A>: &lt;no title&gt;</B>
<A name=3DQuery34><B>Query34 (2232.9443,1+) </A>: &lt;no title&gt;</B>
<A name=3DQuery35><B>Query35 (2664.1460,1+) </A>: &lt;no title&gt;</B>
<A name=3DQuery36><B>Query36 (2807.1938,1+) </A>: &lt;no title&gt;</B>
<A name=3DQuery37><B>Query37 (2807.1938,1+) </A>: Label: I24, Spot_Id: =
795008, Peak_List_Id: 465010, MSMS Job_Run_Id: 23273, Comment: </B>
<A name=3DQuery38><B>Query38 (3347.5786,1+) </A>: &lt;no title&gt;</B>
</PRE></FONT>
<P>
<TABLE border=3D2 cellSpacing=3D2 cellPadding=3D1 width=3D"100%">
  <TBODY>
  <TR>
    <TD noWrap align=3Dcenter><B>Mascot:</B>&nbsp; <A=20
      =
href=3D"http://www.matrixscience.com/">http://www.matrixscience.com/</A> =

  </TD></TR></TBODY></TABLE></P></BODY></HTML>

------=_NextPart_000_0000_01CDE360.46696410
Content-Type: image/gif
Content-Transfer-Encoding: base64
Content-Location: http://zxw-pc/mascot/images/88x31_logo_white.gif

R0lGODlhWAAfANX/AMDAwP/v7//f3//Pz/+/v/+vr/+fn/+Pj/9/f/9wcP9gYP9QUP9AQP8wMP8g
IP8QEP8AAO/v/+/v79/f/9/f38/P/8/Pz7+//7+/v6+v/6+vr5+f/5+fn4+P/4+Pj39//39/f3Bw
/3BwcGBg/2BgYFBQ/1BQUEBA/0BAQDAw/zAwMCAg/yAgIBAQ/xAQEAAA/wAAAAAAAAAAAAAAAAAA
AAAAAAAAAAAAAAAAAAAAAAAAAAAAAAAAAAAAAAAAAAAAACH5BAEAAAAALAAAAABYAB8AQAb/QIBw
SCwaj8ikcslsEl0wTDHz+bxOgMrp8mpFiJFThfsyjl4j82tVLaVGk+Hq1TF2ut8jCkYRSkgcToKD
hIQUKiBCHnxEAghDBA8QQg4QBEQBQwyWQ5ICAAsBAZcACKQJEAsMQgQQk5hCAhAPlAACn0MkUYMS
HCIaABMfJychRSPEH0YbWEMXJyUhxCPSJQAb0icjH8gfeRvIxRnXxCfeGcQlFwAWIn1HLC7vQhtl
AFZ1ES0v6/QrRGSIWPlXpF6LISWuVNgA4EyaIRta9Jvw4kUcInsCDZEARcqQBQ6I0AJQAEIDIgQU
xJo1pOQqIQFUCmFQyYAQAzZBQXikqYAQ/wQQZAIgkFPIHmCFkipdyrSp06eDSLiQUDBhM3JrjFSY
Y++aMgAnXnwdUUFIwodgX1gTso/hkAgVK0w4Ma4IBxZHQMDACzCNlRJiKFokEu5EiopFrFwdYiWF
EC5rhYQ1BqbEhsN1inCE4YGIBBAo5kEdrRS0EQkwEhEp0AABAgYGeA6liUBBAgOXFDDYvUDA7t+/
LxHYzTPAb1wHHCxAsMBAgtnAf2cawsGFhSIUYOwiAtSVgwFCDphM4mmlpQQhiSgQMMBVAAEyNx1A
UtJBgQVCh2DQjoRE5yEOODDdAA+AV0oqMClgoAIQzDcTJwAE8Fp4zwEIwXQANABBTillEv9AeREu
px8LGpFm4okopqjiiiyOxoEKHg2xz2Jn8KPVPkSYA0AGeDT0EI8v5HEYWiG84BhEiAEQARueoXDd
EYv8R0QKij2GzAtuvVUCkIwJUUFFF30l2EVf2nhNVkWEBVhZRnDASBH7wUBVjhEoFkYEZ3w1BFkA
BESEYGy+1dYFH6wQaJ89HgMmlDC4cIQIMJBQRAlxWNHCOEWi5ZUzSQqhzwt1ETGHW1UKMSYRFaRQ
1h1HErEIX3ZZl2NFjo2QRglcpZBBBIehIcQIuQpzwj4tnHDRXMSKseMaHzxT0QppZNArFh/0ukI/
RqlQhAkmiNbitwBIoMKTG71ZxC1JEIDsYYqjJEUBCSB4q5dqQrSHS3s5GRDUEAmMpFNRlZBigL/i
PTCggBFqCLBMAcwyHQInDWFBpEfooi0RmzBAyiMfQhieTwdW+C8ABxCA7lAIoLKAEKGQBEF6H1n4
SSjqDpHddkS4KakRBWzCEgDyIaHvyj8FVcADRdkiU00JgNcwBLgYsQkC+pJChF4oHDFxEQnIBnTE
AauXSXswDy2ETwl8YtwQ7TVY78uNyMQgT5e0LMTEUua1swAF9MybgT8FiN8n8Emi8QALuLJAAgxI
ou4mD8h2QH4BLPBAA8tlMpwrtvmcCQgieDAnuKQXEgQAOw==

------=_NextPart_000_0000_01CDE360.46696410
Content-Type: application/octet-stream
Content-Transfer-Encoding: base64
Content-Location: http://zxw-pc/mascot/cgi/score_gif.pl?score_gif_803853374007

R0lGODlhkAHIAMIAAP///wAAAP8AAAD/AAAA/////wAAAAAAACH5BAEAAAAALAAAAACQAcgAAAP+
CLrc/jDKSau9OOvNu/9gKI5kaZ5oqq5s675wLM90bd94ru987//AoHBILBqPyKRyyWw6n9CodEqt
Wq/YrHbL7Xq/4LB4TC77CAuCWm1uu98QtgINr9vbaDpgrb/7/1t6goCEhVR9aQx8awMMjQuPCpEA
k5WOl5CYkpqUnJaZoJICowIDpKUCoZ2qn5usnrCvsq60q7Wttrm4u7G3vW6IcxJovLO6v8W+xsmU
p6akzNHI08vUytfH1drYzFMBCt8Wg8IRdNLb2dzW6emo0M7r5+ro8uz19/HrUeHf4cN8c+SUo5eP
oMF5o54lJGWv4LyHDQ9GhIhP4iQo/cCl6FP+kaLDiQ3fifRo8WNHkCdT6vMGgN9GlSVjUnRGUyZK
kzhtwiRZi4rLjTd15uTZTGTCoUGJ7kzKdCkuQw7MIXU6dYG7hdCqCt2qVGtXVVX8ndBDlWtTTFjT
njVb9qvbtRAxMhBbgqNXuHgtGXX3tm3eu37r+Zw7Vk1gwCZpvmOLmLHjvpz2BZhMWQWxxpB1Kj76
+G/nw52l0AXqObNpW1dTgz69urTrp1ATsca8Nu3V17Rb60Yam9zsz/n2PvtNHDdws1lGjyCw+zi3
zaicGy/enOi+lpQnA60+HSV07uBziwd7fYFyEVKlh1egGp768dThs+vte318ULYVdre/X37+t952
vfeecKPcZ2B/AmIjWnaVmcBIY/kxBN53qRzI34V3DcbCZYwRWOGEwvknYoIIhtVCeqxRmGB7WZGI
oYu8lbcCWYB9N2KEBb5o4YjFOcFgg2NhxiJnO3q4I4xInkafIqDhmAqIESZZ4pTcLSnMYUZS6YiN
UuqopU1WoviaikcCMGQpPH5Z5pRL0sgWl0c6qeacXvpFX4CmnRlelnWm2acxYRoG4ZDH8JkYgV36
qahEVu7Rn6GQkJkXnHQuuuZSMm5InaSVUNqRnpZWmiijPpqn6aYhhgJqTHL+eWmogjXhz3kk4Fna
qq60ihOkr47aa1wLMvjSoArdpheOfXH+CuuyvuZi4oyPIquLshZ5yuyvogJ7J6pR3mLtQbhmK66r
IAVLawhuppgqLeFWpGuz5JIrl6ko2LpTu+wRqhKv417bL3miEeagoI69uwm/91CLbbz+skRvkFhK
2ymiya7778L+wiaZdqQFpnBR+Q2FL7wZh9rmZ9+aWezKORl88csMN2qvyCu7l6u+u0pcMslSNrpH
kzhngnA8H8eMcc9hRsuitxRParHRMJtcBiLBRMVte6yknNTIR3cdNR595DFBumM+bVXNLX7lMtRs
yyeG2L5VLRtxI68dnM48e+3lsxiM42gaizBH7GaF4q1U0TvrnabDGfgt95WIIYw4PVr+t503m5le
4PgwV9ectdngok3k14o3G3Djivw9UOc2oyY6mqwGXfrsL2Mk7NgA+bY63a9/YjdBQ19ueY8yAy16
4Us73S3pzO/tzbnoKY0208unVHnizbt93U9B7lf09dtwnb3w2j+RUUukeQ+6yuAjJPv4tPMnF/cO
Ctk7Wu/jE3z82LcWFpB1Idhv7LY/7zRtePDD3MkilryJVe9QISOfBNf0PI7Vi3WLoZ5qaNa+BCIQ
U/PSyAUxOLpIiO8cv+PfBBUoK4F1j3ffSuFNCvjB/sXIYdD7gOAKlj8zGa4pk1OhELuzsdtBLHI/
7F2FlLfBFdYwNCdT3wMjtb6t3c/+iTaUjrly2AGyOSVlJ6SGDJ84RBCW6kT2i2EPgZfELJYxQz4B
YK0EaBwCtpFyB3SjB2nDOGgxcHrTymO1qkjGPYKpiBasnxSxpkGWySSMWIzkW6K4SEey64pqW+Mb
Jeka22UnfdOpmyZneMdNmhIvWOBiF41HuGM1EIKMNOQp7XQFVW6AQ7ORnCAPR0g9FvIktexYjXYJ
sia6BZKz9OVHEGkZlK0PmREZozI5CUwApRF00qwGDaeZTHRsUY61YqVRkAdI6xHzl9xkihUSOUdc
4kaXU+RlBLtJT1Qu6FQeO2cHkwFNdFLzF7ZzgRenAkZM1maU/qznf5jwI3bW6pr+81xFNtWxzX9a
VEHFG9w4XVlOWHpOoems5gKR+EoqxhOIvbyoLNUZxXye1KCfgmlIZ0oqa5IQdpfcZywmutKElsum
MMQmQqdRUZCq9CIZ5eHxOKqYir2UpkbFKIDYII2hwTOW5oyoT7cK0JYi43v6TOlD+gnVnnYVqNGo
XEF1KguecvWoPpuZqmTKHrq6FRZFNStcAdYmFK7RjiWVJ1bL+lapbquqbbzqR5loSb1GlaVvy504
ZhLWl7L1GmTd62PH8Lix4VGrW3omXUlyV8061llhkOxkwzdaUS41Z4E9bWHnM7W5VWCH7nstfnqY
110EUbaEjQww/rEIUsa2EYr+rYlTjQlc0y60tpqjrGUry9yYXra5m32bbSkw0M+B1qTVPdt1fTdU
5wbXDGtAHWvXKlTddqW3561nXP3qXonytpQGfKp5TSsz43ZUaEn8bVrFit0CI3Vb+R0seBfrwPCG
brzxPS0lB/xdUYgWwrut72w3HFdrcM21rYTtfx/LYZ+lgb4hznCKD4ZfCiuYxBE+cGzSi9jj+vC4
Av4qgUssX68uA6zTrbAVMQxjTk5Yx0Ju7WiDUtoi93jGHlayGjV8NxvvN7thQvFG8Udl+Hr3xQaO
sYkhp83EBvicRNuxmFWatAQzOLRBdjBPMutkCSPYza1rcGNNuGQtq4XHYeb+qyHkmtMLt3fFZ/Fy
nRE4XzH+9b5Wli6YAe3TNlGVqGbGMXXfvOA8r7nObXYxpy0c5z3DWc50DvSToSxpU3c6ba5j73eb
rGo7s3qsUj70llW8axZHutaVTmpuEf0IwI64E8nNILA/3eEaHxu5Zy61cgOZZGYHG8GinraetX1q
V5Ma1X22dlmP/GNCyhrcUya2uPkL1Il82K6P7nKL133KRmvjd8ZuKjn1vW1lUzrClnYnL6wa7UkD
Wc7LZje2kWzwTXv61SUUr5qvbOtbZxvW/Y54Xc/talr/e4V3dneuZx1vdSs64UO097B7bV952zjZ
C6E4oPvrbH5fAubRaST+tyGOU5TXOtQMH3Uxhd5njj980QC/88U1/m1vvzvdLP84lqFC6FgbmuRU
9qHLn03vit/Jz8bisskz/ewcyzydAfevzQGsaWn7u9tH9/m1QXCKuhdICmLyrcPfznO9VzjVUk+g
COxe9yl0V+cYh3viN351B3u861ALAeFPYfgoG33x+IY018/OZhJMniF4B7t+yLv1tfu67Gjm/Krp
/vklQkHgeCW76Ye+86bXnvaLR7rCWf/5yuOZ77YHPu6ZPvye85nIcsfe4FsPhM7G4bMIHzm6df1n
yCf9A613/Q7gFt31Nr7jJY/6jTev+9XzfvJn2O7YRC8hsYuf4G2ftPX+jTyC7Kdfd9xV+0j2vf+M
55zaDVdtqud1HmB/PeA3DxA4CriADNiADviAEBiBEjiBFFiBFniBGJiBGriBHNiBD4hG+OdZq3Vb
3UeCJZh/I4iCKSiCJtiCLsiCKhiDMsg5K0iDNXhBzmc1N/h8O5iAfXOCMBiEQrg7M0iERciDL2iD
SWiESjiETAhKPaiDS4iER0iFTuiDUSiFVaiFV4iFU+iFW8iFTTiGT1iGOpCD6meGYqiGa2iFZOiG
bwiGXdgAaJiGcHiHcjiHqZOFe8iHNlCHqhOGfSiIg6iHdpiHcdiGiIiHi9iIiviIkFiIiUiHPzhm
lniJmJiJmriJnNj+iZ74AmHzepIFiEOQXiGoBMV1iqgoEIGYBALBfUwQDLAYi5RIiqUoDLZ4f38z
i0YANwi4inLwi65Iiao4jKqTizwwCMJ4i7t4iEWgjM5IBLmzjKgYN09gitQYBHSwjdF4BNyHjNuX
CNnojXMDjmcojt14gAAxjkjwjU4AjcVIjtbYBPDYivLoKOZ4juTAi8bYjPmoj+j4jrLBj70oiUtg
ivHojaz4jwCZjtK4kJ8YkRI5kRRZkRZ5kRiZkRq5kRzZkR75kSAZA59kATlkS9hhkiGZkjMwKyRJ
AiypkjDZAyzZD7PCMSN5kuYxk+cxGkDSIDSZkygZk0IpATqpES90KRYviT7gQD9zkZTngz42qZRS
OZRUuQEjSRdH2ZQ9+TDnwpQz2QBGVJVieQFYCZb0gpQP4JQT8JQiBJVmOZZwmQFl6UI/wZZc+TB0
KZVPaZdBGZdiOZda2ZRAOZh6CQE9aUE+6QDg5JeM2ZiO+ZiQGZljkAAAOw==

------=_NextPart_000_0000_01CDE360.46696410
Content-Type: application/octet-stream
Content-Transfer-Encoding: quoted-printable
Content-Location: http://zxw-pc/mascot/templates/browser.js

	var browser_EXCLUDE =3D 1;=20
	var browser_IE =3D 0;=20
	var browser_IE4 =3D 0;=20
	var browser_IE5 =3D 0;=20
	var browser_IE6 =3D 0;
	var browser_MZ7 =3D 0;
	var browser_NS3 =3D 0;
	var browser_NS4 =3D 0;
	var browser_NS6 =3D 0;=20
	var browser_NS7 =3D 0;=20
	var browser_OP5 =3D 0;=20
	var browser_OP6 =3D 0;
	var browser_OP7 =3D 0;
	var browser_KDE =3D 0;
	var browser_SAF =3D 0;

	var agt=3Dnavigator.userAgent.toLowerCase();

  if(typeof navigator.vendor !=3D "undefined" && navigator.vendor =3D=3D =
"KDE"){
  	var thisKDE =3D agt;
  	var splitKDE =3D thisKDE.split("konqueror/");
  	var aKDE =3D splitKDE[1] . split("; ");
  	var KDEn =3D parseFloat(aKDE[0]);
  	if (KDEn >=3D 2.2) {
  		browser_KDE =3D 1;
  //		browser_NS6 =3D 1;
  		browser_EXCLUDE =3D 0;
  	}
  }

  else if(agt.indexOf('webtv') !=3D -1){browser_EXCLUDE =3D 1;}
 =20
  else if(typeof window.opera !=3D "undefined"){
  	browser_EXCLUDE =3D 0;
  	if(agt.indexOf("opera/5") !=3D -1 || agt.indexOf("opera 5") !=3D =
-1){browser_OP5 =3D 1;}
  	if(agt.indexOf("opera/6") !=3D -1 || agt.indexOf("opera 6") !=3D =
-1){browser_OP6 =3D 1;}
  	if(agt.indexOf("opera/7") !=3D -1 || agt.indexOf("opera 7") !=3D =
-1){browser_OP7 =3D 1;}
  }
 =20
  else if(typeof document.all !=3D "undefined"){
[truncated: 2,172 more chars]
