# Supplementary material for: Proteomic Analyses Provide Novel Insights into Plant Growth and Ginsenoside Biosynthesis in Forest Cultivated Panax ginseng (F. Ginseng)
Source: Front Plant Sci. 2016 Jan 26;7:1. doi: 10.3389/fpls.2016.00001 (PMC4726751; doi:10.3389/fpls.2016.00001)
Supplement: Supplementary file 6 [file DataSheet1.ZIP › The raw files of MS/the raw files of MALDI-TOFTOF MS/J14.mht]

From: =?gb2312?B?08kgV2luZG93cyBJbnRlcm5ldCBFeHBsb3JlciA5ILGjtOY=?=
Subject: Protein Summary Report (Project: zxw, Spot Set: zxw\20121225, Label: J14, Spot Id: 795022, Peak List Id: 464821, MS Job Run Id: 23272)
Date: Wed, 26 Dec 2012 11:59:58 +0800
MIME-Version: 1.0
Content-Type: multipart/related;
	type="text/html";
	boundary="----=_NextPart_000_0000_01CDE360.86F4AD00"
X-MimeOLE: Produced By Microsoft MimeOLE V6.1.7601.17609

���� MIME ��ʽ�Ķ෽�ʼ���

------=_NextPart_000_0000_01CDE360.86F4AD00
Content-Type: text/html;
	charset="utf-8"
Content-Transfer-Encoding: quoted-printable
Content-Location: http://zxw-pc/mascot/cgi/master_results.pl?file=..%2Fdata%2F20121225%2FF002409.dat&REPTYPE=protein&_sigthreshold=0.05&REPORT=50&_server_mudpit_switch=99999999&_ignoreionsscorebelow=0&_showsubsets=0&_showpopups=TRUE&_sortunassigned=scoredown&_requireboldred=0

=EF=BB=BF<!DOCTYPE HTML PUBLIC "-//W3C//DTD HTML 4.0 Transitional//EN">
<!-- 0 seconds --><!-- 0 seconds --><!-- 0 seconds =
--><HTML><HEAD><TITLE>Protein Summary Report (Project: zxw, Spot Set: =
zxw\20121225, Label: J14, Spot Id: 795022, Peak List Id: 464821, MS Job =
Run Id: 23272)</TITLE>
<META content=3D"text/html; charset=3Dutf-8" http-equiv=3DContent-Type>
<STYLE type=3Dtext/css>.tooltip {
	POSITION: absolute; VISIBILITY: hidden; TOP: 0px; LEFT: 0px
}
</STYLE>

<SCRIPT language=3DJavaScript type=3Dtext/javascript=20
src=3D"http://zxw-pc/mascot/templates/browser.js"></SCRIPT>

<SCRIPT language=3DJavaScript>=0A=
<!-- Begin hiding Javascript from old browsers.=0A=
 =0A=
  var arrayReady=3D0;=0A=
  =0A=
  if (document.images){=0A=
    redBall =3D new Image();=0A=
    redBall.src =3D "../images/red_ball_white.gif";  =0A=
    cyanBall =3D new Image();=0A=
    cyanBall.src =3D "../images/cyan_ball_white.gif";  =0A=
  }=0A=
  =0A=
  function cover(hit,query,protSeq){=0A=
    document.Results.OV_Title.value =3D queryTitle[query];=0A=
    document.Results.OV_Accession.value =3D protName[hit];=0A=
    document.Results.OV_Sequence.value =3D protSeq;=0A=
    if (hit =3D=3D 0) {=0A=
      self.status =3D queryTitle[query];=0A=
    } else {=0A=
      self.status =3D protName[hit] + ": " + protSeq;=0A=
    }=0A=
    if (protSeq !=3D "" && document.fred && arrayReady =3D=3D 1){=0A=
      var i =3D 0;=0A=
      var element =3D 0;=0A=
      element =3D eval(protSeq+"["+i+"]");=0A=
      while(element) {=0A=
        document.images[element].src =3D redBall.src;=0A=
        i++;=0A=
        element =3D eval(protSeq+"["+i+"]");=0A=
      }=0A=
    }=0A=
  }=0A=
=0A=
  function uncover(hit,query,protSeq){=0A=
    document.Results.OV_Title.value =3D "-Query-";=0A=
    document.Results.OV_Accession.value=3D"-Accession-";=0A=
    document.Results.OV_Sequence.value=3D"-Sequence-";=0A=
    self.status=3D"";=0A=
    if (protSeq !=3D "" && document.fred && arrayReady =3D=3D 1){=0A=
      var i =3D 0;=0A=
      var element =3D 0;=0A=
      element =3D eval(protSeq+"["+i+"]");=0A=
      while(element) {=0A=
        document.images[element].src =3D cyanBall.src;=0A=
        i++;=0A=
        element =3D eval(protSeq+"["+i+"]");=0A=
      }=0A=
    }=0A=
  }=0A=
=0A=
  function checkQuery(checkState,numChecks,form){=0A=
    if (numChecks =3D=3D 1){=0A=
      form.QUE.checked =3D checkState;=0A=
    } else {=0A=
      for (var i =3D 0; i < form.elements.length; i++) {=0A=
        if (form.elements[i].name =3D=3D "QUE"){=0A=
          form.elements[i].checked =3D checkState;=0A=
        }=0A=
      }=0A=
    }=0A=
  }=0A=
=0A=
  function SaveClicks(checkBox,form){=0A=
    if (form.ErrTolRepeat && form.ErrTolRepeat.checked) {=0A=
      return;=0A=
    }=0A=
    var checkState =3D checkBox.checked;=0A=
    var thisHit =3D 0;=0A=
    for (var i =3D 0; i < form.elements.length; i++) {=0A=
      if (thisHit =3D=3D 1){=0A=
        if (form.elements[i].name =3D=3D "QUE") {=0A=
          form.elements[i].checked =3D !checkState;=0A=
        } else {=0A=
          break;=0A=
        }=0A=
      } else {=0A=
        if (form.elements[i] =3D=3D checkBox){=0A=
          thisHit =3D 1;=0A=
        }=0A=
      }=0A=
    }=0A=
  }=0A=
=0A=
  function unMatched(form){=0A=
    var numMisses =3D 0;=0A=
    for (var i =3D 0; i < form.elements.length; i++) {=0A=
      if (form.elements[i].name =3D=3D "MISSES"){=0A=
        numMisses++;=0A=
      } =0A=
    }=0A=
    if (numMisses < 1) {=0A=
      alert("No unmatched mass values to be searched");=0A=
      return false;=0A=
    }=0A=
    for (var i =3D 0; i < form.elements.length; i++) {=0A=
      if (form.elements[i].name =3D=3D "QUE"){=0A=
        form.elements[i].name =3D "DUMMY";=0A=
      } =0A=
    }=0A=
    for (var i =3D 0; i < form.elements.length; i++) {=0A=
      if (form.elements[i].name =3D=3D "MISSES"){=0A=
        form.elements[i].name =3D "QUE";=0A=
      } =0A=
    }=0A=
    form.submit();=0A=
    return true;=0A=
  }=0A=
=0A=
  function setReFormatAction(form){=0A=
    if (form.REPTYPE.options[form.REPTYPE.selectedIndex].value =3D=3D =
"export"){=0A=
      form.action =3D "./export_dat_2.pl";=0A=
    } else if (form.REPTYPE.options[form.REPTYPE.selectedIndex].value =
=3D=3D "family") {=0A=
      form.action =3D "./master_results_2.pl";=0A=
    } else {=0A=
      form.action =3D "./master_results.pl";=0A=
    }=0A=
  }=0A=
  =0A=
  function chooseQueryList(form) {=0A=
    var formatForm =3D window.document.forms['Re-format'];=0A=
    if (formatForm._querylist.value =3D=3D 'unassigned') {=0A=
      form.QUERYLIST.value =3D queryListUnassigned;=0A=
    } else if (formatForm._querylist.value =3D=3D 'identity') {=0A=
      form.QUERYLIST.value =3D queryListIdentity;=0A=
    } else if (formatForm._querylist.value =3D=3D 'homology') {=0A=
      form.QUERYLIST.value =3D queryListHomology;=0A=
    } else {=0A=
      form.QUERYLIST.value =3D "All";=0A=
    }=0A=
    return true;=0A=
  }=0A=
    =0A=
  function makeAccessionString(form){=0A=
    if (!form.ErrTolRepeat || !form.ErrTolRepeat.checked) {=0A=
      form.ACCESSION.value =3D "";=0A=
      return true;=0A=
    }=0A=
    var tempString =3D "";=0A=
    var numAccessions =3D 1;=0A=
    for (var i =3D 0; i < form.elements.length; i++) {=0A=
      if (form.elements[i].name =3D=3D "INCLUDE" && =
form.elements[i].checked){=0A=
        tempString =3D tempString + =
unescape(et_list[form.elements[i].value]) + ",";=0A=
      }=0A=
    }=0A=
    if (tempString =3D=3D "") {=0A=
      alert("No hits selected for error tolerant search");=0A=
      return false;=0A=
    }=0A=
    tempString =3D tempString.substring(0, tempString.length - 1);=0A=
    form.ACCESSION.value =3D tempString;=0A=
    checkQuery(1,55, form);=0A=
    return true;=0A=
  }=0A=
=0A=
  function clearEl() {}=0A=
=0A=
  function makeArchive(form){=0A=
    var tempUrl =3D =
"http://zxw-pc/mascot/cgi/master_results.pl?file=3D..%2Fdata%2F20121225%2=
FF002409.dat;REPTYPE=3Darchive;_sigthreshold=3D0.05;REPORT=3D50;_server_m=
udpit_switch=3D99999999;_ignoreionsscorebelow=3D0;_showsubsets=3D0;_showp=
opups=3DTRUE;_sortunassigned=3Dscoredown;_requireboldred=3D0&INTERMEDIATE=
=3D%2e%2e%2fdata%2f20121225%2fF002409%2edat";    for (var i =3D 0; i < =
form.elements.length; i++) {=0A=
      if (form.elements[i].name =3D=3D "INCLUDE" && =
form.elements[i].checked){=0A=
        tempUrl =3D tempUrl + "&INCLUDE=3D" + form.elements[i].value;=0A=
      }=0A=
    }=0A=
    window.location.href =3D tempUrl;=0A=
  }=0A=
=0A=
// End hiding Javascript from old browsers. -->=0A=
</SCRIPT>

<META name=3DGENERATOR content=3D"MSHTML 9.00.8112.16457"></HEAD>
<BODY aLink=3D#0000ff bgColor=3D#ffffff vLink=3D#0000ff>
<H1><IMG border=3D0 name=3Dfred align=3Dtop=20
src=3D"http://zxw-pc/mascot/images/88x31_logo_white.gif" width=3D88 =
height=3D31=20
NATURALSIZEFLAG=3D"3"> Mascot Search Results</H1><FONT=20
face=3D"Courier New,Courier,monospace"><PRE><B>User            : </B>
<B>Email           : </B>
<B>Search title    : Project: zxw, Spot Set: zxw\20121225, Label: J14, =
Spot Id: 795022, Peak List Id: 464821, MS Job Run Id: 23272</B>
<B>MS data file    : =
C:\Users\lei\Desktop\=EF=BF=BD=EF=BF=BD=EF=BF=BD=EF=BF=BD=EF=BF=BD=EF=BF=BD=
=EF=BF=BD=EF=BF=BD\201212\20121225\ppw_J14_135641679913.txt</B>
<B>Database        : viridiplantae p (1850050 sequences; 642453415 =
residues)</B>
<B>Timestamp       : 25 Dec 2012 at 08:01:53 GMT</B>
<B>Warning         : <FONT color=3D#ff0000>A Peptide summary report will =
usually give a much clearer picture of MS/MS search results.</FONT></B>
<B>Top Score       : 310 for <FONT color=3D#ff0000>gi|225433918</FONT>, =
PREDICTED: hypothetical protein [Vitis vinifera]</B>
</PRE></FONT>
<H3>Mascot Score Histogram</H3>Protein score is -10*Log(P), where P is =
the=20
probability that the observed match is a random event.<BR>Protein scores =
greater=20
than 75 are significant (p&lt;0.05).<BR>Protein scores are derived from =
ions=20
scores as a non-probabilistic basis for ranking protein hits.
<P><IMG alt=3D"Score Distribution"=20
src=3D"http://zxw-pc/mascot/cgi/score_gif.pl?score_gif_757007249475" =
width=3D400=20
height=3D200>=20
<FORM onsubmit=3D"return setReFormatAction(this)" method=3Dget =
name=3DRe-format=20
action=3D./master_results.pl><INPUT name=3Dfile =
value=3D../data/20121225/F002409.dat=20
type=3Dhidden>=20
<H3>Protein Summary Report</H3>
<TABLE border=3D0 cellSpacing=3D1 cellPadding=3D3>
  <TBODY>
  <TR>
    <TD bgColor=3D#eeeeff noWrap><INPUT value=3D"Format As" =
type=3Dsubmit> </TD>
    <TD bgColor=3D#eeeeff noWrap><SELECT name=3DREPTYPE> <OPTION =
selected=20
        value=3Dprotein>Protein Summary (deprecated)</OPTION> <OPTION=20
        value=3Dfamily>Protein Family Summary</OPTION> <OPTION=20
        value=3Dpeptide>Peptide Summary</OPTION> <OPTION =
value=3Dselect>Select=20
        Summary (protein hits)</OPTION> <OPTION =
value=3Dunassigned>Select Summary=20
        (unassigned)</OPTION> <OPTION value=3Dexport>Export Search=20
      Results</OPTION></SELECT> </TD>
    <TD bgColor=3D#eeeeff>&nbsp;</TD>
    <TD bgColor=3D#eeeeff noWrap><A=20
      href=3D"http://zxw-pc/mascot/help/msms_summaries_help.html"=20
      target=3D_blank>Help</A> </TD></TR>
  <TR>
    <TD bgColor=3D#eeeeff>&nbsp;</TD>
    <TD bgColor=3D#eeeeff noWrap>Significance threshold p&lt; <INPUT=20
      name=3D_sigthreshold value=3D0.05 size=3D8> </TD>
    <TD bgColor=3D#eeeeff noWrap>Max. number of hits <INPUT =
name=3DREPORT value=3D50=20
      size=3D5> </TD>
    <TD bgColor=3D#eeeeff>&nbsp;</TD></TR></TBODY></TABLE></FORM>
<FORM method=3Dpost name=3DResults action=3D./search_form.pl><INPUT =
name=3DQUE=20
value=3D"756.447744 from(757.455020,1+)  intensity(7819.2158)  query(1)" =

type=3Dhidden> <INPUT name=3DQUE=20
value=3D"841.459764 from(842.467040,1+)  intensity(3749.2158)  query(2)" =

type=3Dhidden> <INPUT name=3DMISSES=20
value=3D"841.459764 from(842.467040,1+)  intensity(3749.2158)  query(2)" =

type=3Dhidden> <INPUT name=3DQUE=20
value=3D"843.348074 from(844.355350,1+)  intensity(10036.4710)  =
query(3)"=20
type=3Dhidden> <INPUT name=3DMISSES=20
value=3D"843.348074 from(844.355350,1+)  intensity(10036.4710)  =
query(3)"=20
type=3Dhidden> <INPUT name=3DQUE=20
value=3D"859.341234 from(860.348510,1+)  intensity(2588.6274)  query(4)" =

type=3Dhidden> <INPUT name=3DMISSES=20
value=3D"859.341234 from(860.348510,1+)  intensity(2588.6274)  query(4)" =

type=3Dhidden> <INPUT name=3DQUE=20
value=3D"873.396964 from(874.404240,1+)  intensity(10967.8960)  =
query(5)"=20
type=3Dhidden> <INPUT name=3DMISSES=20
value=3D"873.396964 from(874.404240,1+)  intensity(10967.8960)  =
query(5)"=20
type=3Dhidden> <INPUT name=3DQUE=20
value=3D"891.345934 from(892.353210,1+)  intensity(283853.1900)  =
query(6)"=20
type=3Dhidden> <INPUT name=3DQUE=20
value=3D"907.328054 from(908.335330,1+)  intensity(89440.6090)  =
query(7)"=20
type=3Dhidden> <INPUT name=3DQUE=20
value=3D"907.328054 from(908.335330,1+)  intensity(0.0000)  =
title(Label%3a%20J14%2c%20Spot_Id%3a%20795022%2c%20Peak_List_Id%3a%204650=
30%2c%20MSMS%20Job_Run_Id%3a%2023273%2c%20Comment%3a%20)  query(8)"=20
type=3Dhidden> <INPUT name=3DQUE=20
value=3D"913.319144 from(914.326420,1+)  intensity(3037.2783)  query(9)" =

type=3Dhidden> <INPUT name=3DMISSES=20
value=3D"913.319144 from(914.326420,1+)  intensity(3037.2783)  query(9)" =

type=3Dhidden> <INPUT name=3DQUE=20
value=3D"984.551194 from(985.558470,1+)  intensity(2851.8904)  =
query(10)"=20
type=3Dhidden> <INPUT name=3DMISSES=20
value=3D"984.551194 from(985.558470,1+)  intensity(2851.8904)  =
query(10)"=20
type=3Dhidden> <INPUT name=3DQUE=20
value=3D"990.533554 from(991.540830,1+)  intensity(161793.2000)  =
query(11)"=20
type=3Dhidden> <INPUT name=3DQUE=20
value=3D"990.533554 from(991.540830,1+)  intensity(0.0000)  =
title(Label%3a%20J14%2c%20Spot_Id%3a%20795022%2c%20Peak_List_Id%3a%204650=
27%2c%20MSMS%20Job_Run_Id%3a%2023273%2c%20Comment%3a%20)  query(12)"=20
type=3Dhidden> <INPUT name=3DQUE=20
value=3D"1265.574524 from(1266.581800,1+)  intensity(5955.9907)  =
query(13)"=20
type=3Dhidden> <INPUT name=3DMISSES=20
value=3D"1265.574524 from(1266.581800,1+)  intensity(5955.9907)  =
query(13)"=20
type=3Dhidden> <INPUT name=3DQUE=20
value=3D"1267.585724 from(1268.593000,1+)  intensity(478208.2800)  =
query(14)"=20
type=3Dhidden> <INPUT name=3DQUE=20
value=3D"1267.585724 from(1268.593000,1+)  intensity(0.0000)  =
title(Label%3a%20J14%2c%20Spot_Id%3a%20795022%2c%20Peak_List_Id%3a%204650=
23%2c%20MSMS%20Job_Run_Id%3a%2023273%2c%20Comment%3a%20)  query(15)"=20
type=3Dhidden> <INPUT name=3DQUE=20
value=3D"1283.581024 from(1284.588300,1+)  intensity(21968.4180)  =
query(16)"=20
type=3Dhidden> <INPUT name=3DMISSES=20
value=3D"1283.581024 from(1284.588300,1+)  intensity(21968.4180)  =
query(16)"=20
type=3Dhidden> <INPUT name=3DQUE=20
value=3D"1289.564724 from(1290.572000,1+)  intensity(4921.9873)  =
query(17)"=20
type=3Dhidden> <INPUT name=3DMISSES=20
value=3D"1289.564724 from(1290.572000,1+)  intensity(4921.9873)  =
query(17)"=20
type=3Dhidden> <INPUT name=3DQUE=20
value=3D"1298.617924 from(1299.625200,1+)  intensity(66364.6250)  =
query(18)"=20
type=3Dhidden> <INPUT name=3DMISSES=20
value=3D"1298.617924 from(1299.625200,1+)  intensity(66364.6250)  =
query(18)"=20
type=3Dhidden> <INPUT name=3DQUE=20
value=3D"1298.617924 from(1299.625200,1+)  intensity(0.0000)  =
title(Label%3a%20J14%2c%20Spot_Id%3a%20795022%2c%20Peak_List_Id%3a%204650=
31%2c%20MSMS%20Job_Run_Id%3a%2023273%2c%20Comment%3a%20)  query(19)"=20
type=3Dhidden> <INPUT name=3DMISSES=20
value=3D"1298.617924 from(1299.625200,1+)  intensity(0.0000)  =
title(Label%3a%20J14%2c%20Spot_Id%3a%20795022%2c%20Peak_List_Id%3a%204650=
31%2c%20MSMS%20Job_Run_Id%3a%2023273%2c%20Comment%3a%20)  query(19)"=20
type=3Dhidden> <INPUT name=3DQUE=20
value=3D"1299.596824 from(1300.604100,1+)  intensity(24490.4900)  =
query(20)"=20
type=3Dhidden> <INPUT name=3DMISSES=20
value=3D"1299.596824 from(1300.604100,1+)  intensity(24490.4900)  =
query(20)"=20
type=3Dhidden> <INPUT name=3DQUE=20
value=3D"1302.566824 from(1303.574100,1+)  intensity(25529.3440)  =
query(21)"=20
type=3Dhidden> <INPUT name=3DMISSES=20
value=3D"1302.566824 from(1303.574100,1+)  intensity(25529.3440)  =
query(21)"=20
type=3Dhidden> <INPUT name=3DQUE=20
value=3D"1324.595124 from(1325.602400,1+)  intensity(37971.2230)  =
query(22)"=20
type=3Dhidden> <INPUT name=3DQUE=20
value=3D"1346.610924 from(1347.618200,1+)  intensity(6612.7427)  =
query(23)"=20
type=3Dhidden> <INPUT name=3DMISSES=20
value=3D"1346.610924 from(1347.618200,1+)  intensity(6612.7427)  =
query(23)"=20
type=3Dhidden> <INPUT name=3DQUE=20
value=3D"1349.678624 from(1350.685900,1+)  intensity(182654.5600)  =
query(24)"=20
type=3Dhidden> <INPUT name=3DMISSES=20
value=3D"1349.678624 from(1350.685900,1+)  intensity(182654.5600)  =
query(24)"=20
type=3Dhidden> <INPUT name=3DQUE=20
value=3D"1350.598524 from(1351.605800,1+)  intensity(230874.1700)  =
query(25)"=20
type=3Dhidden> <INPUT name=3DMISSES=20
value=3D"1350.598524 from(1351.605800,1+)  intensity(230874.1700)  =
query(25)"=20
type=3Dhidden> <INPUT name=3DQUE=20
value=3D"1350.598524 from(1351.605800,1+)  intensity(0.0000)  =
title(Label%3a%20J14%2c%20Spot_Id%3a%20795022%2c%20Peak_List_Id%3a%204650=
26%2c%20MSMS%20Job_Run_Id%3a%2023273%2c%20Comment%3a%20)  query(26)"=20
type=3Dhidden> <INPUT name=3DMISSES=20
value=3D"1350.598524 from(1351.605800,1+)  intensity(0.0000)  =
title(Label%3a%20J14%2c%20Spot_Id%3a%20795022%2c%20Peak_List_Id%3a%204650=
26%2c%20MSMS%20Job_Run_Id%3a%2023273%2c%20Comment%3a%20)  query(26)"=20
type=3Dhidden> <INPUT name=3DQUE=20
value=3D"1366.537424 from(1367.544700,1+)  intensity(89544.1250)  =
query(27)"=20
type=3Dhidden> <INPUT name=3DMISSES=20
value=3D"1366.537424 from(1367.544700,1+)  intensity(89544.1250)  =
query(27)"=20
type=3Dhidden> <INPUT name=3DQUE=20
value=3D"1366.537424 from(1367.544700,1+)  intensity(0.0000)  =
title(Label%3a%20J14%2c%20Spot_Id%3a%20795022%2c%20Peak_List_Id%3a%204650=
29%2c%20MSMS%20Job_Run_Id%3a%2023273%2c%20Comment%3a%20)  query(28)"=20
type=3Dhidden> <INPUT name=3DMISSES=20
value=3D"1366.537424 from(1367.544700,1+)  intensity(0.0000)  =
title(Label%3a%20J14%2c%20Spot_Id%3a%20795022%2c%20Peak_List_Id%3a%204650=
29%2c%20MSMS%20Job_Run_Id%3a%2023273%2c%20Comment%3a%20)  query(28)"=20
type=3Dhidden> <INPUT name=3DQUE=20
value=3D"1375.707524 from(1376.714800,1+)  intensity(56480.5900)  =
query(29)"=20
type=3Dhidden> <INPUT name=3DMISSES=20
value=3D"1375.707524 from(1376.714800,1+)  intensity(56480.5900)  =
query(29)"=20
type=3Dhidden> <INPUT name=3DQUE=20
value=3D"1399.642424 from(1400.649700,1+)  intensity(19151.6890)  =
query(30)"=20
type=3Dhidden> <INPUT name=3DMISSES=20
value=3D"1399.642424 from(1400.649700,1+)  intensity(19151.6890)  =
query(30)"=20
type=3Dhidden> <INPUT name=3DQUE=20
value=3D"1400.615724 from(1401.623000,1+)  intensity(48744.6800)  =
query(31)"=20
type=3Dhidden> <INPUT name=3DMISSES=20
value=3D"1400.615724 from(1401.623000,1+)  intensity(48744.6800)  =
query(31)"=20
type=3Dhidden> <INPUT name=3DQUE=20
value=3D"1400.615724 from(1401.623000,1+)  intensity(0.0000)  =
title(Label%3a%20J14%2c%20Spot_Id%3a%20795022%2c%20Peak_List_Id%3a%204650=
32%2c%20MSMS%20Job_Run_Id%3a%2023273%2c%20Comment%3a%20)  query(32)"=20
type=3Dhidden> <INPUT name=3DMISSES=20
value=3D"1400.615724 from(1401.623000,1+)  intensity(0.0000)  =
title(Label%3a%20J14%2c%20Spot_Id%3a%20795022%2c%20Peak_List_Id%3a%204650=
32%2c%20MSMS%20Job_Run_Id%3a%2023273%2c%20Comment%3a%20)  query(32)"=20
type=3Dhidden> <INPUT name=3DQUE=20
value=3D"1417.641424 from(1418.648700,1+)  intensity(332861.2500)  =
query(33)"=20
type=3Dhidden> <INPUT name=3DQUE=20
value=3D"1417.641424 from(1418.648700,1+)  intensity(0.0000)  =
title(Label%3a%20J14%2c%20Spot_Id%3a%20795022%2c%20Peak_List_Id%3a%204650=
25%2c%20MSMS%20Job_Run_Id%3a%2023273%2c%20Comment%3a%20)  query(34)"=20
type=3Dhidden> <INPUT name=3DQUE=20
value=3D"1422.616124 from(1423.623400,1+)  intensity(11436.8120)  =
query(35)"=20
type=3Dhidden> <INPUT name=3DMISSES=20
value=3D"1422.616124 from(1423.623400,1+)  intensity(11436.8120)  =
query(35)"=20
type=3Dhidden> <INPUT name=3DQUE=20
value=3D"1439.616124 from(1440.623400,1+)  intensity(5780.1963)  =
query(36)"=20
type=3Dhidden> <INPUT name=3DMISSES=20
value=3D"1439.616124 from(1440.623400,1+)  intensity(5780.1963)  =
query(36)"=20
type=3Dhidden> <INPUT name=3DQUE=20
value=3D"1460.691724 from(1461.699000,1+)  intensity(11735.0980)  =
query(37)"=20
type=3Dhidden> <INPUT name=3DMISSES=20
value=3D"1460.691724 from(1461.699000,1+)  intensity(11735.0980)  =
query(37)"=20
type=3Dhidden> <INPUT name=3DQUE=20
value=3D"1684.809624 from(1685.816900,1+)  intensity(3518.4314)  =
query(38)"=20
type=3Dhidden> <INPUT name=3DMISSES=20
value=3D"1684.809624 from(1685.816900,1+)  intensity(3518.4314)  =
query(38)"=20
type=3Dhidden> <INPUT name=3DQUE=20
value=3D"1774.816724 from(1775.824000,1+)  intensity(45475.6640)  =
query(39)"=20
type=3Dhidden> <INPUT name=3DMISSES=20
value=3D"1774.816724 from(1775.824000,1+)  intensity(45475.6640)  =
query(39)"=20
type=3Dhidden> <INPUT name=3DQUE=20
value=3D"1775.818524 from(1776.825800,1+)  intensity(406632.4400)  =
query(40)"=20
type=3Dhidden> <INPUT name=3DMISSES=20
value=3D"1775.818524 from(1776.825800,1+)  intensity(406632.4400)  =
query(40)"=20
type=3Dhidden> <INPUT name=3DQUE=20
value=3D"1775.818524 from(1776.825800,1+)  intensity(0.0000)  =
title(Label%3a%20J14%2c%20Spot_Id%3a%20795022%2c%20Peak_List_Id%3a%204650=
24%2c%20MSMS%20Job_Run_Id%3a%2023273%2c%20Comment%3a%20)  query(41)"=20
type=3Dhidden> <INPUT name=3DMISSES=20
value=3D"1775.818524 from(1776.825800,1+)  intensity(0.0000)  =
title(Label%3a%20J14%2c%20Spot_Id%3a%20795022%2c%20Peak_List_Id%3a%204650=
24%2c%20MSMS%20Job_Run_Id%3a%2023273%2c%20Comment%3a%20)  query(41)"=20
type=3Dhidden> <INPUT name=3DQUE=20
value=3D"1792.807224 from(1793.814500,1+)  intensity(10617.7670)  =
query(42)"=20
type=3Dhidden> <INPUT name=3DMISSES=20
value=3D"1792.807224 from(1793.814500,1+)  intensity(10617.7670)  =
query(42)"=20
type=3Dhidden> <INPUT name=3DQUE=20
value=3D"1801.821224 from(1802.828500,1+)  intensity(22802.5470)  =
query(43)"=20
type=3Dhidden> <INPUT name=3DMISSES=20
value=3D"1801.821224 from(1802.828500,1+)  intensity(22802.5470)  =
query(43)"=20
type=3Dhidden> <INPUT name=3DQUE=20
value=3D"1816.861824 from(1817.869100,1+)  intensity(44809.8090)  =
query(44)"=20
type=3Dhidden> <INPUT name=3DMISSES=20
value=3D"1816.861824 from(1817.869100,1+)  intensity(44809.8090)  =
query(44)"=20
type=3Dhidden> <INPUT name=3DQUE=20
value=3D"1825.763824 from(1826.771100,1+)  intensity(22081.1760)  =
query(45)"=20
type=3Dhidden> <INPUT name=3DMISSES=20
value=3D"1825.763824 from(1826.771100,1+)  intensity(22081.1760)  =
query(45)"=20
type=3Dhidden> <INPUT name=3DQUE=20
value=3D"1841.758224 from(1842.765500,1+)  intensity(8662.1572)  =
query(46)"=20
type=3Dhidden> <INPUT name=3DMISSES=20
value=3D"1841.758224 from(1842.765500,1+)  intensity(8662.1572)  =
query(46)"=20
type=3Dhidden> <INPUT name=3DQUE=20
value=3D"1853.789724 from(1854.797000,1+)  intensity(15357.4510)  =
query(47)"=20
type=3Dhidden> <INPUT name=3DMISSES=20
value=3D"1853.789724 from(1854.797000,1+)  intensity(15357.4510)  =
query(47)"=20
type=3Dhidden> <INPUT name=3DQUE=20
value=3D"2018.941724 from(2019.949000,1+)  intensity(2726.0786)  =
query(48)"=20
type=3Dhidden> <INPUT name=3DMISSES=20
value=3D"2018.941724 from(2019.949000,1+)  intensity(2726.0786)  =
query(48)"=20
type=3Dhidden> <INPUT name=3DQUE=20
value=3D"2062.977624 from(2063.984900,1+)  intensity(9095.2949)  =
query(49)"=20
type=3Dhidden> <INPUT name=3DQUE=20
value=3D"2105.068624 from(2106.075900,1+)  intensity(7950.3921)  =
query(50)"=20
type=3Dhidden> <INPUT name=3DMISSES=20
value=3D"2105.068624 from(2106.075900,1+)  intensity(7950.3921)  =
query(50)"=20
type=3Dhidden> <INPUT name=3DQUE=20
value=3D"2105.300124 from(2106.307400,1+)  intensity(4227.2554)  =
query(51)"=20
type=3Dhidden> <INPUT name=3DMISSES=20
value=3D"2105.300124 from(2106.307400,1+)  intensity(4227.2554)  =
query(51)"=20
type=3Dhidden> <INPUT name=3DQUE=20
value=3D"2106.196824 from(2107.204100,1+)  intensity(12172.7450)  =
query(52)"=20
type=3Dhidden> <INPUT name=3DMISSES=20
value=3D"2106.196824 from(2107.204100,1+)  intensity(12172.7450)  =
query(52)"=20
type=3Dhidden> <INPUT name=3DQUE=20
value=3D"2153.011724 from(2154.019000,1+)  intensity(145290.3900)  =
query(53)"=20
type=3Dhidden> <INPUT name=3DMISSES=20
value=3D"2153.011724 from(2154.019000,1+)  intensity(145290.3900)  =
query(53)"=20
type=3Dhidden> <INPUT name=3DQUE=20
value=3D"2153.011724 from(2154.019000,1+)  intensity(0.0000)  =
title(Label%3a%20J14%2c%20Spot_Id%3a%20795022%2c%20Peak_List_Id%3a%204650=
28%2c%20MSMS%20Job_Run_Id%3a%2023273%2c%20Comment%3a%20)  query(54)"=20
type=3Dhidden> <INPUT name=3DMISSES=20
value=3D"2153.011724 from(2154.019000,1+)  intensity(0.0000)  =
title(Label%3a%20J14%2c%20Spot_Id%3a%20795022%2c%20Peak_List_Id%3a%204650=
28%2c%20MSMS%20Job_Run_Id%3a%2023273%2c%20Comment%3a%20)  query(54)"=20
type=3Dhidden> <INPUT name=3DQUE=20
value=3D"2168.994224 from(2170.001500,1+)  intensity(60357.6480)  =
query(55)"=20
type=3Dhidden> <INPUT name=3DMISSES=20
value=3D"2168.994224 from(2170.001500,1+)  intensity(60357.6480)  =
query(55)"=20
type=3Dhidden> <INPUT name=3DFORMVER value=3D2 type=3Dhidden> <INPUT =
name=3DSEARCH=20
value=3DMIS type=3Dhidden> <INPUT name=3DUSERNAME type=3Dhidden> <INPUT =
name=3DUSEREMAIL=20
type=3Dhidden> <INPUT name=3DCOM=20
value=3D"Project: zxw, Spot Set: zxw\20121225, Label: J14, Spot Id: =
795022, Peak List Id: 464821, MS Job Run Id: 23272"=20
type=3Dhidden> <INPUT name=3DMODS type=3Dhidden> <INPUT name=3DIT_MODS=20
value=3D"Oxidation (M)" type=3Dhidden> <INPUT name=3DCLE value=3DTrypsin =
type=3Dhidden>=20
<INPUT name=3DMASS value=3DMonoisotopic type=3Dhidden> <INPUT name=3DSEG =
type=3Dhidden>=20
<INPUT name=3DTOL value=3D100 type=3Dhidden> <INPUT name=3DTOLU =
value=3Dppm type=3Dhidden>=20
<INPUT name=3DITOL value=3D0.8 type=3Dhidden> <INPUT name=3DITOLU =
value=3DDa type=3Dhidden>=20
<INPUT name=3DDB value=3Dviridiplantae type=3Dhidden> <INPUT =
name=3DCHARGE value=3D1+=20
type=3Dhidden> <INPUT name=3DPFA value=3D1 type=3Dhidden> <INPUT =
name=3DFILE=20
value=3DC:\Users\lei\Desktop\=EF=BF=BD=EF=BF=BD=EF=BF=BD=EF=BF=BD=EF=BF=BD=
=EF=BF=BD=EF=BF=BD=EF=BF=BD\201212\20121225\ppw_J14_135641679913.txt=20
type=3Dhidden> <INPUT name=3DFORMAT value=3D"Mascot generic" =
type=3Dhidden> <INPUT=20
name=3DINTERMEDIATE value=3D../data/20121225/F002409.dat type=3Dhidden> =
<INPUT=20
name=3DREPORT value=3D50 type=3Dhidden> <INPUT name=3DOVERVIEW =
value=3DOFF type=3Dhidden>=20
<INPUT name=3DPRECURSOR type=3Dhidden> <INPUT name=3DTAXONOMY =
value=3D"All entries"=20
type=3Dhidden> <INPUT name=3DREPTYPE type=3Dhidden> <INPUT =
name=3DrepeatSearch=20
value=3D"not again" type=3Dhidden> <INPUT name=3DINSTRUMENT =
value=3DMALDI-TOF-TOF=20
type=3Dhidden> <INPUT name=3DACCESSION type=3Dhidden> <INPUT =
name=3DQUANTITATION=20
type=3Dhidden>=20
<P><INPUT value=3D"Re-Search All" type=3Dsubmit> &nbsp;&nbsp;<INPUT =
onclick=3D"unMatched(this.form); return true" value=3D"Search Unmatched" =
type=3Dbutton>=20
</FORM>
<H3>Index</H3>
<TABLE border=3D0 cellSpacing=3D0 cellPadding=3D0>
  <TBODY>
  <TR>
    <TD>&nbsp;</TD>
    <TD><TT><B>&nbsp;Accession</B></TT></TD>
    <TD><TT><B>&nbsp;&nbsp;Mass</B></TT></TD>
    <TD><TT><B>&nbsp;&nbsp;Score</B></TT></TD>
    <TD><TT><B>&nbsp;&nbsp;Description</B></TT></TD></TR>
  <TR>
    <TD noWrap align=3Dright><TT><B>1.</B></TT></TD>
    <TD noWrap><TT><B>&nbsp;<A=20
      =
href=3D"http://zxw-pc/mascot/cgi/master_results.pl?file=3D..%2Fdata%2F201=
21225%2FF002409.dat&amp;REPTYPE=3Dprotein&amp;_sigthreshold=3D0.05&amp;RE=
PORT=3D50&amp;_server_mudpit_switch=3D99999999&amp;_ignoreionsscorebelow=3D=
0&amp;_showsubsets=3D0&amp;_showpopups=3DTRUE&amp;_sortunassigned=3Dscore=
down&amp;_requireboldred=3D0#Hit1">gi|225433918</A></B></TT></TD>
    <TD noWrap><TT>&nbsp;&nbsp;35177</TT></TD>
    <TD noWrap align=3Dright><TT>310</TT></TD>
    <TD noWrap><TT>&nbsp;&nbsp;PREDICTED: hypothetical protein [Vitis=20
      vinifera]</TT></TD></TR>
  <TR>
    <TD noWrap align=3Dright><TT><B>2.</B></TT></TD>
    <TD noWrap><TT><B>&nbsp;<A=20
      =
href=3D"http://zxw-pc/mascot/cgi/master_results.pl?file=3D..%2Fdata%2F201=
21225%2FF002409.dat&amp;REPTYPE=3Dprotein&amp;_sigthreshold=3D0.05&amp;RE=
PORT=3D50&amp;_server_mudpit_switch=3D99999999&amp;_ignoreionsscorebelow=3D=
0&amp;_showsubsets=3D0&amp;_showpopups=3DTRUE&amp;_sortunassigned=3Dscore=
down&amp;_requireboldred=3D0#Hit2">gi|147820522</A></B></TT></TD>
    <TD noWrap><TT>&nbsp;&nbsp;35177</TT></TD>
    <TD noWrap align=3Dright><TT>310</TT></TD>
    <TD noWrap><TT>&nbsp;&nbsp;hypothetical protein VITISV_012475 [Vitis =

      vinifera]</TT></TD></TR>
  <TR>
    <TD noWrap align=3Dright><TT><B>3.</B></TT></TD>
    <TD noWrap><TT><B>&nbsp;<A=20
      =
href=3D"http://zxw-pc/mascot/cgi/master_results.pl?file=3D..%2Fdata%2F201=
21225%2FF002409.dat&amp;REPTYPE=3Dprotein&amp;_sigthreshold=3D0.05&amp;RE=
PORT=3D50&amp;_server_mudpit_switch=3D99999999&amp;_ignoreionsscorebelow=3D=
0&amp;_showsubsets=3D0&amp;_showpopups=3DTRUE&amp;_sortunassigned=3Dscore=
down&amp;_requireboldred=3D0#Hit3">gi|33329200</A></B></TT></TD>
    <TD noWrap><TT>&nbsp;&nbsp;34953</TT></TD>
    <TD noWrap align=3Dright><TT>304</TT></TD>
    <TD noWrap><TT>&nbsp;&nbsp;putative fructokinase 2 [Petunia =
integrifolia=20
      subsp. inflata]</TT></TD></TR>
  <TR>
    <TD noWrap align=3Dright><TT><B>4.</B></TT></TD>
    <TD noWrap><TT><B>&nbsp;<A=20
      =
href=3D"http://zxw-pc/mascot/cgi/master_results.pl?file=3D..%2Fdata%2F201=
21225%2FF002409.dat&amp;REPTYPE=3Dprotein&amp;_sigthreshold=3D0.05&amp;RE=
PORT=3D50&amp;_server_mudpit_switch=3D99999999&amp;_ignoreionsscorebelow=3D=
0&amp;_showsubsets=3D0&amp;_showpopups=3DTRUE&amp;_sortunassigned=3Dscore=
down&amp;_requireboldred=3D0#Hit4">gi|33329198</A></B></TT></TD>
    <TD noWrap><TT>&nbsp;&nbsp;34981</TT></TD>
    <TD noWrap align=3Dright><TT>304</TT></TD>
    <TD noWrap><TT>&nbsp;&nbsp;putative fructokinase 2 [Petunia =
integrifolia=20
      subsp. inflata]</TT></TD></TR>
  <TR>
    <TD noWrap align=3Dright><TT><B>5.</B></TT></TD>
    <TD noWrap><TT><B>&nbsp;<A=20
      =
href=3D"http://zxw-pc/mascot/cgi/master_results.pl?file=3D..%2Fdata%2F201=
21225%2FF002409.dat&amp;REPTYPE=3Dprotein&amp;_sigthreshold=3D0.05&amp;RE=
PORT=3D50&amp;_server_mudpit_switch=3D99999999&amp;_ignoreionsscorebelow=3D=
0&amp;_showsubsets=3D0&amp;_showpopups=3DTRUE&amp;_sortunassigned=3Dscore=
down&amp;_requireboldred=3D0#Hit5">gi|222853333</A></B></TT></TD>
    <TD noWrap><TT>&nbsp;&nbsp;35527</TT></TD>
    <TD noWrap align=3Dright><TT>293</TT></TD>
    <TD noWrap><TT>&nbsp;&nbsp;predicted protein [Populus=20
  trichocarpa]</TT></TD></TR>
  <TR>
    <TD noWrap align=3Dright><TT><B>6.</B></TT></TD>
    <TD noWrap><TT><B>&nbsp;<A=20
      =
href=3D"http://zxw-pc/mascot/cgi/master_results.pl?file=3D..%2Fdata%2F201=
21225%2FF002409.dat&amp;REPTYPE=3Dprotein&amp;_sigthreshold=3D0.05&amp;RE=
PORT=3D50&amp;_server_mudpit_switch=3D99999999&amp;_ignoreionsscorebelow=3D=
0&amp;_showsubsets=3D0&amp;_showpopups=3DTRUE&amp;_sortunassigned=3Dscore=
down&amp;_requireboldred=3D0#Hit6">gi|224095668</A></B></TT></TD>
    <TD noWrap><TT>&nbsp;&nbsp;35527</TT></TD>
    <TD noWrap align=3Dright><TT>293</TT></TD>
    <TD noWrap><TT>&nbsp;&nbsp;predicted protein [Populus=20
  trichocarpa]</TT></TD></TR>
  <TR>
    <TD noWrap align=3Dright><TT><B>7.</B></TT></TD>
    <TD noWrap><TT><B>&nbsp;<A=20
      =
href=3D"http://zxw-pc/mascot/cgi/master_results.pl?file=3D..%2Fdata%2F201=
21225%2FF002409.dat&amp;REPTYPE=3Dprotein&amp;_sigthreshold=3D0.05&amp;RE=
PORT=3D50&amp;_server_mudpit_switch=3D99999999&amp;_ignoreionsscorebelow=3D=
0&amp;_showsubsets=3D0&amp;_showpopups=3DTRUE&amp;_sortunassigned=3Dscore=
down&amp;_requireboldred=3D0#Hit7">gi|20975618</A></B></TT></TD>
    <TD noWrap><TT>&nbsp;&nbsp;26092</TT></TD>
    <TD noWrap align=3Dright><TT>235</TT></TD>
    <TD noWrap><TT>&nbsp;&nbsp;fructokinase-like protein [Cicer=20
    arietinum]</TT></TD></TR>
  <TR>
    <TD noWrap align=3Dright><TT><B>8.</B></TT></TD>
    <TD noWrap><TT><B>&nbsp;<A=20
      =
href=3D"http://zxw-pc/mascot/cgi/master_results.pl?file=3D..%2Fdata%2F201=
21225%2FF002409.dat&amp;REPTYPE=3Dprotein&amp;_sigthreshold=3D0.05&amp;RE=
PORT=3D50&amp;_server_mudpit_switch=3D99999999&amp;_ignoreionsscorebelow=3D=
0&amp;_showsubsets=3D0&amp;_showpopups=3DTRUE&amp;_sortunassigned=3Dscore=
down&amp;_requireboldred=3D0#Hit8">gi|330253447</A></B></TT></TD>
    <TD noWrap><TT>&nbsp;&nbsp;35253</TT></TD>
    <TD noWrap align=3Dright><TT>225</TT></TD>
    <TD noWrap><TT>&nbsp;&nbsp;fructokinase [Arabidopsis =
thaliana]</TT></TD></TR>
  <TR>
    <TD noWrap align=3Dright><TT><B>9.</B></TT></TD>
    <TD noWrap><TT><B>&nbsp;<A=20
      =
href=3D"http://zxw-pc/mascot/cgi/master_results.pl?file=3D..%2Fdata%2F201=
21225%2FF002409.dat&amp;REPTYPE=3Dprotein&amp;_sigthreshold=3D0.05&amp;RE=
PORT=3D50&amp;_server_mudpit_switch=3D99999999&amp;_ignoreionsscorebelow=3D=
0&amp;_showsubsets=3D0&amp;_showpopups=3DTRUE&amp;_sortunassigned=3Dscore=
down&amp;_requireboldred=3D0#Hit9">gi|75313472</A></B></TT></TD>
    <TD noWrap><TT>&nbsp;&nbsp;35253</TT></TD>
    <TD noWrap align=3Dright><TT>225</TT></TD>
    <TD noWrap><TT>&nbsp;&nbsp;RecName: Full=3DProbable=20
fructokinase-1</TT></TD></TR>
  <TR>
    <TD noWrap align=3Dright><TT><B>10.</B></TT></TD>
    <TD noWrap><TT><B>&nbsp;<A=20
      =
href=3D"http://zxw-pc/mascot/cgi/master_results.pl?file=3D..%2Fdata%2F201=
21225%2FF002409.dat&amp;REPTYPE=3Dprotein&amp;_sigthreshold=3D0.05&amp;RE=
PORT=3D50&amp;_server_mudpit_switch=3D99999999&amp;_ignoreionsscorebelow=3D=
0&amp;_showsubsets=3D0&amp;_showpopups=3DTRUE&amp;_sortunassigned=3Dscore=
down&amp;_requireboldred=3D0#Hit10">gi|15224669</A></B></TT></TD>
    <TD noWrap><TT>&nbsp;&nbsp;35253</TT></TD>
    <TD noWrap align=3Dright><TT>225</TT></TD>
    <TD noWrap><TT>&nbsp;&nbsp;fructokinase [Arabidopsis =
thaliana]</TT></TD></TR>
  <TR>
    <TD noWrap align=3Dright><TT><B>11.</B></TT></TD>
    <TD noWrap><TT><B>&nbsp;<A=20
      =
href=3D"http://zxw-pc/mascot/cgi/master_results.pl?file=3D..%2Fdata%2F201=
21225%2FF002409.dat&amp;REPTYPE=3Dprotein&amp;_sigthreshold=3D0.05&amp;RE=
PORT=3D50&amp;_server_mudpit_switch=3D99999999&amp;_ignoreionsscorebelow=3D=
0&amp;_showsubsets=3D0&amp;_showpopups=3DTRUE&amp;_sortunassigned=3Dscore=
down&amp;_requireboldred=3D0#Hit11">gi|297826579</A></B></TT></TD>
    <TD noWrap><TT>&nbsp;&nbsp;35227</TT></TD>
    <TD noWrap align=3Dright><TT>225</TT></TD>
    <TD noWrap><TT>&nbsp;&nbsp;pfkB-type carbohydrate kinase family =
protein=20
      [Arabidopsis lyrata subsp. lyrata]</TT></TD></TR>
  <TR>
    <TD noWrap align=3Dright><TT><B>12.</B></TT></TD>
    <TD noWrap><TT><B>&nbsp;<A=20
      =
href=3D"http://zxw-pc/mascot/cgi/master_results.pl?file=3D..%2Fdata%2F201=
21225%2FF002409.dat&amp;REPTYPE=3Dprotein&amp;_sigthreshold=3D0.05&amp;RE=
PORT=3D50&amp;_server_mudpit_switch=3D99999999&amp;_ignoreionsscorebelow=3D=
0&amp;_showsubsets=3D0&amp;_showpopups=3DTRUE&amp;_sortunassigned=3Dscore=
down&amp;_requireboldred=3D0#Hit12">gi|297327011</A></B></TT></TD>
    <TD noWrap><TT>&nbsp;&nbsp;35227</TT></TD>
    <TD noWrap align=3Dright><TT>225</TT></TD>
    <TD noWrap><TT>&nbsp;&nbsp;pfkB-type carbohydrate kinase family =
protein=20
      [Arabidopsis lyrata subsp. lyrata]</TT></TD></TR>
  <TR>
    <TD noWrap align=3Dright><TT><B>13.</B></TT></TD>
    <TD noWrap><TT><B>&nbsp;<A=20
      =
href=3D"http://zxw-pc/mascot/cgi/master_results.pl?file=3D..%2Fdata%2F201=
21225%2FF002409.dat&amp;REPTYPE=3Dprotein&amp;_sigthreshold=3D0.05&amp;RE=
PORT=3D50&amp;_server_mudpit_switch=3D99999999&amp;_ignoreionsscorebelow=3D=
0&amp;_showsubsets=3D0&amp;_showpopups=3DTRUE&amp;_sortunassigned=3Dscore=
down&amp;_requireboldred=3D0#Hit13">gi|21553873</A></B></TT></TD>
    <TD noWrap><TT>&nbsp;&nbsp;35253</TT></TD>
    <TD noWrap align=3Dright><TT>225</TT></TD>
    <TD noWrap><TT>&nbsp;&nbsp;putative fructokinase [Arabidopsis=20
      thaliana]</TT></TD></TR>
  <TR>
    <TD noWrap align=3Dright><TT><B>14.</B></TT></TD>
    <TD noWrap><TT><B>&nbsp;<A=20
      =
href=3D"http://zxw-pc/mascot/cgi/master_results.pl?file=3D..%2Fdata%2F201=
21225%2FF002409.dat&amp;REPTYPE=3Dprotein&amp;_sigthreshold=3D0.05&amp;RE=
PORT=3D50&amp;_server_mudpit_switch=3D99999999&amp;_ignoreionsscorebelow=3D=
0&amp;_showsubsets=3D0&amp;_showpopups=3DTRUE&amp;_sortunassigned=3Dscore=
down&amp;_requireboldred=3D0#Hit14">gi|20259071</A></B></TT></TD>
    <TD noWrap><TT>&nbsp;&nbsp;35253</TT></TD>
    <TD noWrap align=3Dright><TT>225</TT></TD>
    <TD noWrap><TT>&nbsp;&nbsp;putative fructokinase [Arabidopsis=20
      thaliana]</TT></TD></TR>
  <TR>
    <TD noWrap align=3Dright><TT><B>15.</B></TT></TD>
    <TD noWrap><TT><B>&nbsp;<A=20
      =
href=3D"http://zxw-pc/mascot/cgi/master_results.pl?file=3D..%2Fdata%2F201=
21225%2FF002409.dat&amp;REPTYPE=3Dprotein&amp;_sigthreshold=3D0.05&amp;RE=
PORT=3D50&amp;_server_mudpit_switch=3D99999999&amp;_ignoreionsscorebelow=3D=
0&amp;_showsubsets=3D0&amp;_showpopups=3DTRUE&amp;_sortunassigned=3Dscore=
down&amp;_requireboldred=3D0#Hit15">gi|4589962</A></B></TT></TD>
    <TD noWrap><TT>&nbsp;&nbsp;35253</TT></TD>
    <TD noWrap align=3Dright><TT>225</TT></TD>
    <TD noWrap><TT>&nbsp;&nbsp;putative fructokinase [Arabidopsis=20
      thaliana]</TT></TD></TR>
  <TR>
    <TD noWrap align=3Dright><TT><B>16.</B></TT></TD>
    <TD noWrap><TT><B>&nbsp;<A=20
      =
href=3D"http://zxw-pc/mascot/cgi/master_results.pl?file=3D..%2Fdata%2F201=
21225%2FF002409.dat&amp;REPTYPE=3Dprotein&amp;_sigthreshold=3D0.05&amp;RE=
PORT=3D50&amp;_server_mudpit_switch=3D99999999&amp;_ignoreionsscorebelow=3D=
0&amp;_showsubsets=3D0&amp;_showpopups=3DTRUE&amp;_sortunassigned=3Dscore=
down&amp;_requireboldred=3D0#Hit16">gi|18389236</A></B></TT></TD>
    <TD noWrap><TT>&nbsp;&nbsp;35253</TT></TD>
    <TD noWrap align=3Dright><TT>225</TT></TD>
    <TD noWrap><TT>&nbsp;&nbsp;putative fructokinase [Arabidopsis=20
      thaliana]</TT></TD></TR>
  <TR>
    <TD noWrap align=3Dright><TT><B>17.</B></TT></TD>
    <TD noWrap><TT><B>&nbsp;<A=20
      =
href=3D"http://zxw-pc/mascot/cgi/master_results.pl?file=3D..%2Fdata%2F201=
21225%2FF002409.dat&amp;REPTYPE=3Dprotein&amp;_sigthreshold=3D0.05&amp;RE=
PORT=3D50&amp;_server_mudpit_switch=3D99999999&amp;_ignoreionsscorebelow=3D=
0&amp;_showsubsets=3D0&amp;_showpopups=3DTRUE&amp;_sortunassigned=3Dscore=
down&amp;_requireboldred=3D0#Hit17">gi|297743806</A></B></TT></TD>
    <TD noWrap><TT>&nbsp;&nbsp;22648</TT></TD>
    <TD noWrap align=3Dright><TT>221</TT></TD>
    <TD noWrap><TT>&nbsp;&nbsp;unnamed protein product [Vitis=20
  vinifera]</TT></TD></TR>
  <TR>
    <TD noWrap align=3Dright><TT><B>18.</B></TT></TD>
    <TD noWrap><TT><B>&nbsp;<A=20
      =
href=3D"http://zxw-pc/mascot/cgi/master_results.pl?file=3D..%2Fdata%2F201=
21225%2FF002409.dat&amp;REPTYPE=3Dprotein&amp;_sigthreshold=3D0.05&amp;RE=
PORT=3D50&amp;_server_mudpit_switch=3D99999999&amp;_ignoreionsscorebelow=3D=
0&amp;_showsubsets=3D0&amp;_showpopups=3DTRUE&amp;_sortunassigned=3Dscore=
down&amp;_requireboldred=3D0#Hit18">gi|585973</A></B></TT></TD>
    <TD noWrap><TT>&nbsp;&nbsp;33743</TT></TD>
    <TD noWrap align=3Dright><TT>218</TT></TD>
    <TD noWrap><TT>&nbsp;&nbsp;RecName: =
Full=3DFructokinase</TT></TD></TR>
  <TR>
    <TD noWrap align=3Dright><TT><B>19.</B></TT></TD>
    <TD noWrap><TT><B>&nbsp;<A=20
      =
href=3D"http://zxw-pc/mascot/cgi/master_results.pl?file=3D..%2Fdata%2F201=
21225%2FF002409.dat&amp;REPTYPE=3Dprotein&amp;_sigthreshold=3D0.05&amp;RE=
PORT=3D50&amp;_server_mudpit_switch=3D99999999&amp;_ignoreionsscorebelow=3D=
0&amp;_showsubsets=3D0&amp;_showpopups=3DTRUE&amp;_sortunassigned=3Dscore=
down&amp;_requireboldred=3D0#Hit19">gi|1095321</A></B></TT></TD>
    <TD noWrap><TT>&nbsp;&nbsp;33743</TT></TD>
    <TD noWrap align=3Dright><TT>218</TT></TD>
    <TD noWrap><TT>&nbsp;&nbsp;fructokinase</TT></TD></TR>
  <TR>
    <TD noWrap align=3Dright><TT><B>20.</B></TT></TD>
    <TD noWrap><TT><B>&nbsp;<A=20
      =
href=3D"http://zxw-pc/mascot/cgi/master_results.pl?file=3D..%2Fdata%2F201=
21225%2FF002409.dat&amp;REPTYPE=3Dprotein&amp;_sigthreshold=3D0.05&amp;RE=
PORT=3D50&amp;_server_mudpit_switch=3D99999999&amp;_ignoreionsscorebelow=3D=
0&amp;_showsubsets=3D0&amp;_showpopups=3DTRUE&amp;_sortunassigned=3Dscore=
down&amp;_requireboldred=3D0#Hit20">gi|297015</A></B></TT></TD>
    <TD noWrap><TT>&nbsp;&nbsp;33743</TT></TD>
    <TD noWrap align=3Dright><TT>218</TT></TD>
    <TD noWrap><TT>&nbsp;&nbsp;fructokinase [Solanum =
tuberosum]</TT></TD></TR>
  <TR>
    <TD noWrap align=3Dright><TT><B>21.</B></TT></TD>
    <TD noWrap><TT><B>&nbsp;<A=20
      =
href=3D"http://zxw-pc/mascot/cgi/master_results.pl?file=3D..%2Fdata%2F201=
21225%2FF002409.dat&amp;REPTYPE=3Dprotein&amp;_sigthreshold=3D0.05&amp;RE=
PORT=3D50&amp;_server_mudpit_switch=3D99999999&amp;_ignoreionsscorebelow=3D=
0&amp;_showsubsets=3D0&amp;_showpopups=3DTRUE&amp;_sortunassigned=3Dscore=
down&amp;_requireboldred=3D0#Hit21">gi|83283963</A></B></TT></TD>
    <TD noWrap><TT>&nbsp;&nbsp;35413</TT></TD>
    <TD noWrap align=3Dright><TT>217</TT></TD>
    <TD noWrap><TT>&nbsp;&nbsp;fructokinase-like protein [Solanum=20
      tuberosum]</TT></TD></TR>
  <TR>
    <TD noWrap align=3Dright><TT><B>22.</B></TT></TD>
    <TD noWrap><TT><B>&nbsp;<A=20
      =
href=3D"http://zxw-pc/mascot/cgi/master_results.pl?file=3D..%2Fdata%2F201=
21225%2FF002409.dat&amp;REPTYPE=3Dprotein&amp;_sigthreshold=3D0.05&amp;RE=
PORT=3D50&amp;_server_mudpit_switch=3D99999999&amp;_ignoreionsscorebelow=3D=
0&amp;_showsubsets=3D0&amp;_showpopups=3DTRUE&amp;_sortunassigned=3Dscore=
down&amp;_requireboldred=3D0#Hit22">gi|78191470</A></B></TT></TD>
    <TD noWrap><TT>&nbsp;&nbsp;35063</TT></TD>
    <TD noWrap align=3Dright><TT>217</TT></TD>
    <TD noWrap><TT>&nbsp;&nbsp;fructokinase-like [Solanum=20
tuberosum]</TT></TD></TR>
  <TR>
    <TD noWrap align=3Dright><TT><B>23.</B></TT></TD>
    <TD noWrap><TT><B>&nbsp;<A=20
      =
href=3D"http://zxw-pc/mascot/cgi/master_results.pl?file=3D..%2Fdata%2F201=
21225%2FF002409.dat&amp;REPTYPE=3Dprotein&amp;_sigthreshold=3D0.05&amp;RE=
PORT=3D50&amp;_server_mudpit_switch=3D99999999&amp;_ignoreionsscorebelow=3D=
0&amp;_showsubsets=3D0&amp;_showpopups=3DTRUE&amp;_sortunassigned=3Dscore=
down&amp;_requireboldred=3D0#Hit23">gi|78191434</A></B></TT></TD>
    <TD noWrap><TT>&nbsp;&nbsp;35045</TT></TD>
    <TD noWrap align=3Dright><TT>217</TT></TD>
    <TD noWrap><TT>&nbsp;&nbsp;fructokinase-like [Solanum=20
tuberosum]</TT></TD></TR>
  <TR>
    <TD noWrap align=3Dright><TT><B>24.</B></TT></TD>
    <TD noWrap><TT><B>&nbsp;<A=20
      =
href=3D"http://zxw-pc/mascot/cgi/master_results.pl?file=3D..%2Fdata%2F201=
21225%2FF002409.dat&amp;REPTYPE=3Dprotein&amp;_sigthreshold=3D0.05&amp;RE=
PORT=3D50&amp;_server_mudpit_switch=3D99999999&amp;_ignoreionsscorebelow=3D=
0&amp;_showsubsets=3D0&amp;_showpopups=3DTRUE&amp;_sortunassigned=3Dscore=
down&amp;_requireboldred=3D0#Hit24">gi|332189809</A></B></TT></TD>
    <TD noWrap><TT>&nbsp;&nbsp;37604</TT></TD>
    <TD noWrap align=3Dright><TT>217</TT></TD>
    <TD noWrap><TT>&nbsp;&nbsp;putative fructokinase-3 [Arabidopsis=20
      thaliana]</TT></TD></TR>
  <TR>
    <TD noWrap align=3Dright><TT><B>25.</B></TT></TD>
    <TD noWrap><TT><B>&nbsp;<A=20
      =
href=3D"http://zxw-pc/mascot/cgi/master_results.pl?file=3D..%2Fdata%2F201=
21225%2FF002409.dat&amp;REPTYPE=3Dprotein&amp;_sigthreshold=3D0.05&amp;RE=
PORT=3D50&amp;_server_mudpit_switch=3D99999999&amp;_ignoreionsscorebelow=3D=
0&amp;_showsubsets=3D0&amp;_showpopups=3DTRUE&amp;_sortunassigned=3Dscore=
down&amp;_requireboldred=3D0#Hit25">gi|75335242</A></B></TT></TD>
    <TD noWrap><TT>&nbsp;&nbsp;37604</TT></TD>
    <TD noWrap align=3Dright><TT>217</TT></TD>
    <TD noWrap><TT>&nbsp;&nbsp;RecName: Full=3DProbable=20
fructokinase-3</TT></TD></TR>
  <TR>
    <TD noWrap align=3Dright><TT><B>26.</B></TT></TD>
    <TD noWrap><TT><B>&nbsp;<A=20
      =
href=3D"http://zxw-pc/mascot/cgi/master_results.pl?file=3D..%2Fdata%2F201=
21225%2FF002409.dat&amp;REPTYPE=3Dprotein&amp;_sigthreshold=3D0.05&amp;RE=
PORT=3D50&amp;_server_mudpit_switch=3D99999999&amp;_ignoreionsscorebelow=3D=
0&amp;_showsubsets=3D0&amp;_showpopups=3DTRUE&amp;_sortunassigned=3Dscore=
down&amp;_requireboldred=3D0#Hit26">gi|15221364</A></B></TT></TD>
    <TD noWrap><TT>&nbsp;&nbsp;37604</TT></TD>
    <TD noWrap align=3Dright><TT>217</TT></TD>
    <TD noWrap><TT>&nbsp;&nbsp;putative fructokinase-3 [Arabidopsis=20
      thaliana]</TT></TD></TR>
  <TR>
    <TD noWrap align=3Dright><TT><B>27.</B></TT></TD>
    <TD noWrap><TT><B>&nbsp;<A=20
      =
href=3D"http://zxw-pc/mascot/cgi/master_results.pl?file=3D..%2Fdata%2F201=
21225%2FF002409.dat&amp;REPTYPE=3Dprotein&amp;_sigthreshold=3D0.05&amp;RE=
PORT=3D50&amp;_server_mudpit_switch=3D99999999&amp;_ignoreionsscorebelow=3D=
0&amp;_showsubsets=3D0&amp;_showpopups=3DTRUE&amp;_sortunassigned=3Dscore=
down&amp;_requireboldred=3D0#Hit27">gi|8810464</A></B></TT></TD>
    <TD noWrap><TT>&nbsp;&nbsp;37604</TT></TD>
    <TD noWrap align=3Dright><TT>217</TT></TD>
    <TD noWrap><TT>&nbsp;&nbsp;Contains similarity to a fructokinase =
from=20
      Lycopersicon esculentum gi|1915974 and is a member of the pfkB=20
      carbohydrate kinase family PF|00294 [Arabidopsis =
thaliana]</TT></TD></TR>
  <TR>
    <TD noWrap align=3Dright><TT><B>28.</B></TT></TD>
    <TD noWrap><TT><B>&nbsp;<A=20
      =
href=3D"http://zxw-pc/mascot/cgi/master_results.pl?file=3D..%2Fdata%2F201=
21225%2FF002409.dat&amp;REPTYPE=3Dprotein&amp;_sigthreshold=3D0.05&amp;RE=
PORT=3D50&amp;_server_mudpit_switch=3D99999999&amp;_ignoreionsscorebelow=3D=
0&amp;_showsubsets=3D0&amp;_showpopups=3DTRUE&amp;_sortunassigned=3Dscore=
down&amp;_requireboldred=3D0#Hit28">gi|297843400</A></B></TT></TD>
    <TD noWrap><TT>&nbsp;&nbsp;37539</TT></TD>
    <TD noWrap align=3Dright><TT>217</TT></TD>
    <TD noWrap><TT>&nbsp;&nbsp;pfkB-type carbohydrate kinase family =
protein=20
      [Arabidopsis lyrata subsp. lyrata]</TT></TD></TR>
  <TR>
    <TD noWrap align=3Dright><TT><B>29.</B></TT></TD>
    <TD noWrap><TT><B>&nbsp;<A=20
      =
href=3D"http://zxw-pc/mascot/cgi/master_results.pl?file=3D..%2Fdata%2F201=
21225%2FF002409.dat&amp;REPTYPE=3Dprotein&amp;_sigthreshold=3D0.05&amp;RE=
PORT=3D50&amp;_server_mudpit_switch=3D99999999&amp;_ignoreionsscorebelow=3D=
0&amp;_showsubsets=3D0&amp;_showpopups=3DTRUE&amp;_sortunassigned=3Dscore=
down&amp;_requireboldred=3D0#Hit29">gi|297335423</A></B></TT></TD>
    <TD noWrap><TT>&nbsp;&nbsp;37539</TT></TD>
    <TD noWrap align=3Dright><TT>217</TT></TD>
    <TD noWrap><TT>&nbsp;&nbsp;pfkB-type carbohydrate kinase family =
protein=20
      [Arabidopsis lyrata subsp. lyrata]</TT></TD></TR>
  <TR>
    <TD noWrap align=3Dright><TT><B>30.</B></TT></TD>
    <TD noWrap><TT><B>&nbsp;<A=20
      =
href=3D"http://zxw-pc/mascot/cgi/master_results.pl?file=3D..%2Fdata%2F201=
21225%2FF002409.dat&amp;REPTYPE=3Dprotein&amp;_sigthreshold=3D0.05&amp;RE=
PORT=3D50&amp;_server_mudpit_switch=3D99999999&amp;_ignoreionsscorebelow=3D=
0&amp;_showsubsets=3D0&amp;_showpopups=3DTRUE&amp;_sortunassigned=3Dscore=
down&amp;_requireboldred=3D0#Hit30">gi|67633356</A></B></TT></TD>
    <TD noWrap><TT>&nbsp;&nbsp;37604</TT></TD>
    <TD noWrap align=3Dright><TT>217</TT></TD>
    <TD noWrap><TT>&nbsp;&nbsp;pfkB-type carbohydrate kinase family =
protein=20
      [Arabidopsis thaliana]</TT></TD></TR>
  <TR>
    <TD noWrap align=3Dright><TT><B>31.</B></TT></TD>
    <TD noWrap><TT><B>&nbsp;<A=20
      =
href=3D"http://zxw-pc/mascot/cgi/master_results.pl?file=3D..%2Fdata%2F201=
21225%2FF002409.dat&amp;REPTYPE=3Dprotein&amp;_sigthreshold=3D0.05&amp;RE=
PORT=3D50&amp;_server_mudpit_switch=3D99999999&amp;_ignoreionsscorebelow=3D=
0&amp;_showsubsets=3D0&amp;_showpopups=3DTRUE&amp;_sortunassigned=3Dscore=
down&amp;_requireboldred=3D0#Hit31">gi|75296290</A></B></TT></TD>
    <TD noWrap><TT>&nbsp;&nbsp;34697</TT></TD>
    <TD noWrap align=3Dright><TT>214</TT></TD>
    <TD noWrap><TT>&nbsp;&nbsp;RecName: =
Full=3DFructokinase-2</TT></TD></TR>
  <TR>
    <TD noWrap align=3Dright><TT><B>32.</B></TT></TD>
    <TD noWrap><TT><B>&nbsp;<A=20
      =
href=3D"http://zxw-pc/mascot/cgi/master_results.pl?file=3D..%2Fdata%2F201=
21225%2FF002409.dat&amp;REPTYPE=3Dprotein&amp;_sigthreshold=3D0.05&amp;RE=
PORT=3D50&amp;_server_mudpit_switch=3D99999999&amp;_ignoreionsscorebelow=3D=
0&amp;_showsubsets=3D0&amp;_showpopups=3DTRUE&amp;_sortunassigned=3Dscore=
down&amp;_requireboldred=3D0#Hit32">gi|32765547</A></B></TT></TD>
    <TD noWrap><TT>&nbsp;&nbsp;34697</TT></TD>
    <TD noWrap align=3Dright><TT>214</TT></TD>
    <TD noWrap><TT>&nbsp;&nbsp;fructokinase 2 [Solanum=20
habrochaites]</TT></TD></TR>
  <TR>
    <TD noWrap align=3Dright><TT><B>33.</B></TT></TD>
    <TD noWrap><TT><B>&nbsp;<A=20
      =
href=3D"http://zxw-pc/mascot/cgi/master_results.pl?file=3D..%2Fdata%2F201=
21225%2FF002409.dat&amp;REPTYPE=3Dprotein&amp;_sigthreshold=3D0.05&amp;RE=
PORT=3D50&amp;_server_mudpit_switch=3D99999999&amp;_ignoreionsscorebelow=3D=
0&amp;_showsubsets=3D0&amp;_showpopups=3DTRUE&amp;_sortunassigned=3Dscore=
down&amp;_requireboldred=3D0#Hit33">gi|20271016</A></B></TT></TD>
    <TD noWrap><TT>&nbsp;&nbsp;14514</TT></TD>
    <TD noWrap align=3Dright><TT>210</TT></TD>
    <TD noWrap><TT>&nbsp;&nbsp;fructokinase [Arabidopsis lyrata subsp.=20
      lyrata]</TT></TD></TR>
  <TR>
    <TD noWrap align=3Dright><TT><B>34.</B></TT></TD>
    <TD noWrap><TT><B>&nbsp;<A=20
      =
href=3D"http://zxw-pc/mascot/cgi/master_results.pl?file=3D..%2Fdata%2F201=
21225%2FF002409.dat&amp;REPTYPE=3Dprotein&amp;_sigthreshold=3D0.05&amp;RE=
PORT=3D50&amp;_server_mudpit_switch=3D99999999&amp;_ignoreionsscorebelow=3D=
0&amp;_showsubsets=3D0&amp;_showpopups=3DTRUE&amp;_sortunassigned=3Dscore=
down&amp;_requireboldred=3D0#Hit34">gi|332189810</A></B></TT></TD>
    <TD noWrap><TT>&nbsp;&nbsp;35870</TT></TD>
    <TD noWrap align=3Dright><TT>209</TT></TD>
    <TD noWrap><TT>&nbsp;&nbsp;fructokinase [Arabidopsis =
thaliana]</TT></TD></TR>
  <TR>
    <TD noWrap align=3Dright><TT><B>35.</B></TT></TD>
    <TD noWrap><TT><B>&nbsp;<A=20
      =
href=3D"http://zxw-pc/mascot/cgi/master_results.pl?file=3D..%2Fdata%2F201=
21225%2FF002409.dat&amp;REPTYPE=3Dprotein&amp;_sigthreshold=3D0.05&amp;RE=
PORT=3D50&amp;_server_mudpit_switch=3D99999999&amp;_ignoreionsscorebelow=3D=
0&amp;_showsubsets=3D0&amp;_showpopups=3DTRUE&amp;_sortunassigned=3Dscore=
down&amp;_requireboldred=3D0#Hit35">gi|75311394</A></B></TT></TD>
    <TD noWrap><TT>&nbsp;&nbsp;35870</TT></TD>
    <TD noWrap align=3Dright><TT>209</TT></TD>
    <TD noWrap><TT>&nbsp;&nbsp;RecName: Full=3DProbable=20
fructokinase-2</TT></TD></TR>
  <TR>
    <TD noWrap align=3Dright><TT><B>36.</B></TT></TD>
    <TD noWrap><TT><B>&nbsp;<A=20
      =
href=3D"http://zxw-pc/mascot/cgi/master_results.pl?file=3D..%2Fdata%2F201=
21225%2FF002409.dat&amp;REPTYPE=3Dprotein&amp;_sigthreshold=3D0.05&amp;RE=
PORT=3D50&amp;_server_mudpit_switch=3D99999999&amp;_ignoreionsscorebelow=3D=
0&amp;_showsubsets=3D0&amp;_showpopups=3DTRUE&amp;_sortunassigned=3Dscore=
down&amp;_requireboldred=3D0#Hit36">gi|15221365</A></B></TT></TD>
    <TD noWrap><TT>&nbsp;&nbsp;35870</TT></TD>
    <TD noWrap align=3Dright><TT>209</TT></TD>
    <TD noWrap><TT>&nbsp;&nbsp;fructokinase [Arabidopsis =
thaliana]</TT></TD></TR>
  <TR>
    <TD noWrap align=3Dright><TT><B>37.</B></TT></TD>
    <TD noWrap><TT><B>&nbsp;<A=20
      =
href=3D"http://zxw-pc/mascot/cgi/master_results.pl?file=3D..%2Fdata%2F201=
21225%2FF002409.dat&amp;REPTYPE=3Dprotein&amp;_sigthreshold=3D0.05&amp;RE=
PORT=3D50&amp;_server_mudpit_switch=3D99999999&amp;_ignoreionsscorebelow=3D=
0&amp;_showsubsets=3D0&amp;_showpopups=3DTRUE&amp;_sortunassigned=3Dscore=
down&amp;_requireboldred=3D0#Hit37">gi|8810465</A></B></TT></TD>
    <TD noWrap><TT>&nbsp;&nbsp;35870</TT></TD>
    <TD noWrap align=3Dright><TT>209</TT></TD>
    <TD noWrap><TT>&nbsp;&nbsp;Contains similarity to a fructokinase =
from=20
      Solanum tuberosum gi|585973 and is a member of the pfkB =
carbohydrate=20
      kinase family PF|00294 [Arabidopsis thaliana]</TT></TD></TR>
  <TR>
    <TD noWrap align=3Dright><TT><B>38.</B></TT></TD>
    <TD noWrap><TT><B>&nbsp;<A=20
      =
href=3D"http://zxw-pc/mascot/cgi/master_results.pl?file=3D..%2Fdata%2F201=
21225%2FF002409.dat&amp;REPTYPE=3Dprotein&amp;_sigthreshold=3D0.05&amp;RE=
PORT=3D50&amp;_server_mudpit_switch=3D99999999&amp;_ignoreionsscorebelow=3D=
0&amp;_showsubsets=3D0&amp;_showpopups=3DTRUE&amp;_sortunassigned=3Dscore=
down&amp;_requireboldred=3D0#Hit38">gi|20258778</A></B></TT></TD>
    <TD noWrap><TT>&nbsp;&nbsp;35870</TT></TD>
    <TD noWrap align=3Dright><TT>209</TT></TD>
    <TD noWrap><TT>&nbsp;&nbsp;putative fructokinase [Arabidopsis=20
      thaliana]</TT></TD></TR>
  <TR>
    <TD noWrap align=3Dright><TT><B>39.</B></TT></TD>
    <TD noWrap><TT><B>&nbsp;<A=20
      =
href=3D"http://zxw-pc/mascot/cgi/master_results.pl?file=3D..%2Fdata%2F201=
21225%2FF002409.dat&amp;REPTYPE=3Dprotein&amp;_sigthreshold=3D0.05&amp;RE=
PORT=3D50&amp;_server_mudpit_switch=3D99999999&amp;_ignoreionsscorebelow=3D=
0&amp;_showsubsets=3D0&amp;_showpopups=3DTRUE&amp;_sortunassigned=3Dscore=
down&amp;_requireboldred=3D0#Hit39">gi|297843402</A></B></TT></TD>
    <TD noWrap><TT>&nbsp;&nbsp;36236</TT></TD>
    <TD noWrap align=3Dright><TT>208</TT></TD>
    <TD noWrap><TT>&nbsp;&nbsp;pfkB-type carbohydrate kinase family =
protein=20
      [Arabidopsis lyrata subsp. lyrata]</TT></TD></TR>
  <TR>
    <TD noWrap align=3Dright><TT><B>40.</B></TT></TD>
    <TD noWrap><TT><B>&nbsp;<A=20
      =
href=3D"http://zxw-pc/mascot/cgi/master_results.pl?file=3D..%2Fdata%2F201=
21225%2FF002409.dat&amp;REPTYPE=3Dprotein&amp;_sigthreshold=3D0.05&amp;RE=
PORT=3D50&amp;_server_mudpit_switch=3D99999999&amp;_ignoreionsscorebelow=3D=
0&amp;_showsubsets=3D0&amp;_showpopups=3DTRUE&amp;_sortunassigned=3Dscore=
down&amp;_requireboldred=3D0#Hit40">gi|297335424</A></B></TT></TD>
    <TD noWrap><TT>&nbsp;&nbsp;36236</TT></TD>
    <TD noWrap align=3Dright><TT>208</TT></TD>
    <TD noWrap><TT>&nbsp;&nbsp;pfkB-type carbohydrate kinase family =
protein=20
      [Arabidopsis lyrata subsp. lyrata]</TT></TD></TR>
  <TR>
    <TD noWrap align=3Dright><TT><B>41.</B></TT></TD>
    <TD noWrap><TT><B>&nbsp;<A=20
      =
href=3D"http://zxw-pc/mascot/cgi/master_results.pl?file=3D..%2Fdata%2F201=
21225%2FF002409.dat&amp;REPTYPE=3Dprotein&amp;_sigthreshold=3D0.05&amp;RE=
PORT=3D50&amp;_server_mudpit_switch=3D99999999&amp;_ignoreionsscorebelow=3D=
0&amp;_showsubsets=3D0&amp;_showpopups=3DTRUE&amp;_sortunassigned=3Dscore=
down&amp;_requireboldred=3D0#Hit41">gi|21592495</A></B></TT></TD>
    <TD noWrap><TT>&nbsp;&nbsp;34987</TT></TD>
    <TD noWrap align=3Dright><TT>208</TT></TD>
    <TD noWrap><TT>&nbsp;&nbsp;fructokinase-like protein [Arabidopsis=20
      thaliana]</TT></TD></TR>
  <TR>
    <TD noWrap align=3Dright><TT><B>42.</B></TT></TD>
    <TD noWrap><TT><B>&nbsp;<A=20
      =
href=3D"http://zxw-pc/mascot/cgi/master_results.pl?file=3D..%2Fdata%2F201=
21225%2FF002409.dat&amp;REPTYPE=3Dprotein&amp;_sigthreshold=3D0.05&amp;RE=
PORT=3D50&amp;_server_mudpit_switch=3D99999999&amp;_ignoreionsscorebelow=3D=
0&amp;_showsubsets=3D0&amp;_showpopups=3DTRUE&amp;_sortunassigned=3Dscore=
down&amp;_requireboldred=3D0#Hit42">gi|75221385</A></B></TT></TD>
    <TD noWrap><TT>&nbsp;&nbsp;34741</TT></TD>
    <TD noWrap align=3Dright><TT>207</TT></TD>
    <TD noWrap><TT>&nbsp;&nbsp;RecName: =
Full=3DFructokinase-2</TT></TD></TR>
  <TR>
    <TD noWrap align=3Dright><TT><B>43.</B></TT></TD>
    <TD noWrap><TT><B>&nbsp;<A=20
      =
href=3D"http://zxw-pc/mascot/cgi/master_results.pl?file=3D..%2Fdata%2F201=
21225%2FF002409.dat&amp;REPTYPE=3Dprotein&amp;_sigthreshold=3D0.05&amp;RE=
PORT=3D50&amp;_server_mudpit_switch=3D99999999&amp;_ignoreionsscorebelow=3D=
0&amp;_showsubsets=3D0&amp;_showpopups=3DTRUE&amp;_sortunassigned=3Dscore=
down&amp;_requireboldred=3D0#Hit43">gi|2102693</A></B></TT></TD>
    <TD noWrap><TT>&nbsp;&nbsp;34741</TT></TD>
    <TD noWrap align=3Dright><TT>207</TT></TD>
    <TD noWrap><TT>&nbsp;&nbsp;fructokinase [Solanum =
lycopersicum]</TT></TD></TR>
  <TR>
    <TD noWrap align=3Dright><TT><B>44.</B></TT></TD>
    <TD noWrap><TT><B>&nbsp;<A=20
      =
href=3D"http://zxw-pc/mascot/cgi/master_results.pl?file=3D..%2Fdata%2F201=
21225%2FF002409.dat&amp;REPTYPE=3Dprotein&amp;_sigthreshold=3D0.05&amp;RE=
PORT=3D50&amp;_server_mudpit_switch=3D99999999&amp;_ignoreionsscorebelow=3D=
0&amp;_showsubsets=3D0&amp;_showpopups=3DTRUE&amp;_sortunassigned=3Dscore=
down&amp;_requireboldred=3D0#Hit44">gi|1915974</A></B></TT></TD>
    <TD noWrap><TT>&nbsp;&nbsp;34741</TT></TD>
    <TD noWrap align=3Dright><TT>207</TT></TD>
    <TD noWrap><TT>&nbsp;&nbsp;fructokinase [Solanum =
lycopersicum]</TT></TD></TR>
  <TR>
    <TD noWrap align=3Dright><TT><B>45.</B></TT></TD>
    <TD noWrap><TT><B>&nbsp;<A=20
      =
href=3D"http://zxw-pc/mascot/cgi/master_results.pl?file=3D..%2Fdata%2F201=
21225%2FF002409.dat&amp;REPTYPE=3Dprotein&amp;_sigthreshold=3D0.05&amp;RE=
PORT=3D50&amp;_server_mudpit_switch=3D99999999&amp;_ignoreionsscorebelow=3D=
0&amp;_showsubsets=3D0&amp;_showpopups=3DTRUE&amp;_sortunassigned=3Dscore=
down&amp;_requireboldred=3D0#Hit45">gi|23978579</A></B></TT></TD>
    <TD noWrap><TT>&nbsp;&nbsp;17936</TT></TD>
    <TD noWrap align=3Dright><TT>201</TT></TD>
    <TD noWrap><TT>&nbsp;&nbsp;fructokinase [Nicotiana =
tabacum]</TT></TD></TR>
  <TR>
    <TD noWrap align=3Dright><TT><B>46.</B></TT></TD>
    <TD noWrap><TT><B>&nbsp;<A=20
      =
href=3D"http://zxw-pc/mascot/cgi/master_results.pl?file=3D..%2Fdata%2F201=
21225%2FF002409.dat&amp;REPTYPE=3Dprotein&amp;_sigthreshold=3D0.05&amp;RE=
PORT=3D50&amp;_server_mudpit_switch=3D99999999&amp;_ignoreionsscorebelow=3D=
0&amp;_showsubsets=3D0&amp;_showpopups=3DTRUE&amp;_sortunassigned=3Dscore=
down&amp;_requireboldred=3D0#Hit46">gi|22136070</A></B></TT></TD>
    <TD noWrap><TT>&nbsp;&nbsp;35234</TT></TD>
    <TD noWrap align=3Dright><TT>201</TT></TD>
    <TD noWrap><TT>&nbsp;&nbsp;putative fructokinase [Arabidopsis=20
      thaliana]</TT></TD></TR>
  <TR>
    <TD noWrap align=3Dright><TT><B>47.</B></TT></TD>
    <TD noWrap><TT><B>&nbsp;<A=20
      =
href=3D"http://zxw-pc/mascot/cgi/master_results.pl?file=3D..%2Fdata%2F201=
21225%2FF002409.dat&amp;REPTYPE=3Dprotein&amp;_sigthreshold=3D0.05&amp;RE=
PORT=3D50&amp;_server_mudpit_switch=3D99999999&amp;_ignoreionsscorebelow=3D=
0&amp;_showsubsets=3D0&amp;_showpopups=3DTRUE&amp;_sortunassigned=3Dscore=
down&amp;_requireboldred=3D0#Hit47">gi|14423528</A></B></TT></TD>
    <TD noWrap><TT>&nbsp;&nbsp;35234</TT></TD>
    <TD noWrap align=3Dright><TT>201</TT></TD>
    <TD noWrap><TT>&nbsp;&nbsp;putative fructokinase [Arabidopsis=20
      thaliana]</TT></TD></TR>
  <TR>
    <TD noWrap align=3Dright><TT><B>48.</B></TT></TD>
    <TD noWrap><TT><B>&nbsp;<A=20
      =
href=3D"http://zxw-pc/mascot/cgi/master_results.pl?file=3D..%2Fdata%2F201=
21225%2FF002409.dat&amp;REPTYPE=3Dprotein&amp;_sigthreshold=3D0.05&amp;RE=
PORT=3D50&amp;_server_mudpit_switch=3D99999999&amp;_ignoreionsscorebelow=3D=
0&amp;_showsubsets=3D0&amp;_showpopups=3DTRUE&amp;_sortunassigned=3Dscore=
down&amp;_requireboldred=3D0#Hit48">gi|332646409</A></B></TT></TD>
    <TD noWrap><TT>&nbsp;&nbsp;35022</TT></TD>
    <TD noWrap align=3Dright><TT>199</TT></TD>
    <TD noWrap><TT>&nbsp;&nbsp;fructokinase [Arabidopsis =
thaliana]</TT></TD></TR>
  <TR>
    <TD noWrap align=3Dright><TT><B>49.</B></TT></TD>
    <TD noWrap><TT><B>&nbsp;<A=20
      =
href=3D"http://zxw-pc/mascot/cgi/master_results.pl?file=3D..%2Fdata%2F201=
21225%2FF002409.dat&amp;REPTYPE=3Dprotein&amp;_sigthreshold=3D0.05&amp;RE=
PORT=3D50&amp;_server_mudpit_switch=3D99999999&amp;_ignoreionsscorebelow=3D=
0&amp;_showsubsets=3D0&amp;_showpopups=3DTRUE&amp;_sortunassigned=3Dscore=
down&amp;_requireboldred=3D0#Hit49">gi|75311776</A></B></TT></TD>
    <TD noWrap><TT>&nbsp;&nbsp;35022</TT></TD>
    <TD noWrap align=3Dright><TT>199</TT></TD>
    <TD noWrap><TT>&nbsp;&nbsp;RecName: Full=3DProbable=20
fructokinase-4</TT></TD></TR>
  <TR>
    <TD noWrap align=3Dright><TT><B>50.</B></TT></TD>
    <TD noWrap><TT><B>&nbsp;<A=20
      =
href=3D"http://zxw-pc/mascot/cgi/master_results.pl?file=3D..%2Fdata%2F201=
21225%2FF002409.dat&amp;REPTYPE=3Dprotein&amp;_sigthreshold=3D0.05&amp;RE=
PORT=3D50&amp;_server_mudpit_switch=3D99999999&amp;_ignoreionsscorebelow=3D=
0&amp;_showsubsets=3D0&amp;_showpopups=3DTRUE&amp;_sortunassigned=3Dscore=
down&amp;_requireboldred=3D0#Hit50">gi|15231692</A></B></TT></TD>
    <TD noWrap><TT>&nbsp;&nbsp;35022</TT></TD>
    <TD noWrap align=3Dright><TT>199</TT></TD>
    <TD noWrap><TT>&nbsp;&nbsp;fructokinase [Arabidopsis=20
  thaliana]</TT></TD></TR></TBODY></TABLE>
<H3>Results List</H3>
<TABLE border=3D0 cellSpacing=3D0>
  <TBODY>
  <TR>
    <TD><TT><B><A =
name=3DHit1>1.</A>&nbsp;&nbsp;&nbsp;&nbsp;</B></TT></TD>
    <TD noWrap><TT><A=20
      =
href=3D"http://zxw-pc/mascot/cgi/protein_view.pl?file=3D../data/20121225/=
F002409.dat&amp;hit=3D1"=20
      =
target=3D_blank>gi|225433918</A>&nbsp;&nbsp;&nbsp;&nbsp;<B>Mass:</B>&nbsp=
;35177&nbsp;&nbsp;&nbsp;&nbsp;<B>Score:</B>&nbsp;310&nbsp;&nbsp;&nbsp;&nb=
sp;<B>Expect:</B>&nbsp;1.9e-025&nbsp;&nbsp;<B>Matches:</B>&nbsp;12</TT></=
TD></TR>
  <TR>
    <TD>&nbsp;</TD>
    <TD noWrap><TT>PREDICTED: hypothetical protein [Vitis=20
  vinifera]</TT></TD></TR></TBODY></TABLE>
<TABLE border=3D0 cellSpacing=3D0 cellPadding=3D0>
  <TBODY>
  <TR>
    <TD><TT>&nbsp;&nbsp;&nbsp;&nbsp;&nbsp;&nbsp;</TT></TD>
    <TD align=3Dright><TT><B>Observed&nbsp;&nbsp;</B></TT></TD>
    <TD noWrap align=3Dright><TT><B>Mr(expt)&nbsp;&nbsp;</B></TT></TD>
    <TD noWrap align=3Dright><TT><B>Mr(calc)&nbsp;&nbsp;</B></TT></TD>
    <TD align=3Dright><TT><B>&nbsp;ppm&nbsp;&nbsp;</B></TT></TD>
    <TD align=3Dright><TT><B>Start&nbsp;</B></TT></TD>
    <TD align=3Dright><TT><B>&nbsp;</B></TT></TD>
    <TD align=3Dright><TT><B>End&nbsp;</B></TT></TD>
    <TD align=3Dright><TT><B>Miss&nbsp;</B></TT></TD>
    <TD align=3Dright><TT><B>Ions&nbsp;</B></TT></TD>
    <TD><TT><B>&nbsp;Peptide</B></TT></TD></TR>
  <TR>
    <TD align=3Dright>&nbsp;</TD>
    <TD align=3Dright><TT>757.4550&nbsp;&nbsp;</TT></TD>
    <TD align=3Dright><TT>756.4477&nbsp;&nbsp;</TT></TD>
    <TD align=3Dright><TT>756.4857&nbsp;&nbsp;</TT></TD>
    <TD noWrap align=3Dright><TT>-50.24&nbsp;</TT></TD>
    <TD align=3Dright><TT>293&nbsp;</TT></TD>
    <TD noWrap align=3Dright><TT>-&nbsp;</TT></TD>
    <TD align=3Dright><TT>298&nbsp;</TT></TD>
    <TD align=3Dright><TT>1&nbsp;&nbsp;</TT></TD>
    <TD noWrap align=3Dright><TT>---&nbsp;&nbsp;</TT></TD>
    <TD noWrap><TT>&nbsp;R.LREVLK.F</TT></TD></TR>
  <TR>
    <TD align=3Dright>&nbsp;</TD>
    <TD align=3Dright><TT>892.3532&nbsp;&nbsp;</TT></TD>
    <TD align=3Dright><TT>891.3459&nbsp;&nbsp;</TT></TD>
    <TD align=3Dright><TT>891.3949&nbsp;&nbsp;</TT></TD>
    <TD noWrap align=3Dright><TT>-54.93&nbsp;</TT></TD>
    <TD align=3Dright><TT>113&nbsp;</TT></TD>
    <TD noWrap align=3Dright><TT>-&nbsp;</TT></TD>
    <TD align=3Dright><TT>118&nbsp;</TT></TD>
    <TD align=3Dright><TT>0&nbsp;&nbsp;</TT></TD>
    <TD noWrap align=3Dright><TT>---&nbsp;&nbsp;</TT></TD>
    <TD noWrap><TT>&nbsp;R.EFMFYR.N</TT></TD></TR>
  <TR>
    <TD align=3Dright>&nbsp;</TD>
    <TD align=3Dright><TT>908.3353&nbsp;&nbsp;</TT></TD>
    <TD align=3Dright><TT>907.3281&nbsp;&nbsp;</TT></TD>
    <TD align=3Dright><TT>907.3898&nbsp;&nbsp;</TT></TD>
    <TD noWrap align=3Dright><TT>-68.07&nbsp;</TT></TD>
    <TD align=3Dright><TT>113&nbsp;</TT></TD>
    <TD noWrap align=3Dright><TT>-&nbsp;</TT></TD>
    <TD align=3Dright><TT>118&nbsp;</TT></TD>
    <TD align=3Dright><TT>0&nbsp;&nbsp;</TT></TD>
    <TD noWrap align=3Dright><TT>---&nbsp;&nbsp;</TT></TD>
    <TD noWrap><TT>&nbsp;R.EFMFYR.N + Oxidation (M)</TT></TD></TR>
  <TR>
    <TD align=3Dright>&nbsp;</TD>
    <TD align=3Dright><TT>908.3353&nbsp;&nbsp;</TT></TD>
    <TD align=3Dright><TT>907.3281&nbsp;&nbsp;</TT></TD>
    <TD align=3Dright><TT>907.3898&nbsp;&nbsp;</TT></TD>
    <TD noWrap align=3Dright><TT>-68.07&nbsp;</TT></TD>
    <TD align=3Dright><TT>113&nbsp;</TT></TD>
    <TD noWrap align=3Dright><TT>-&nbsp;</TT></TD>
    <TD align=3Dright><TT>118&nbsp;</TT></TD>
    <TD align=3Dright><TT>0&nbsp;&nbsp;</TT></TD>
    <TD noWrap align=3Dright><TT>14&nbsp;&nbsp;</TT></TD>
    <TD noWrap><TT>&nbsp;R.EFMFYR.N + Oxidation (M)</TT></TD></TR>
  <TR>
    <TD align=3Dright>&nbsp;</TD>
    <TD align=3Dright><TT>991.5408&nbsp;&nbsp;</TT></TD>
    <TD align=3Dright><TT>990.5336&nbsp;&nbsp;</TT></TD>
    <TD align=3Dright><TT>990.5611&nbsp;&nbsp;</TT></TD>
    <TD noWrap align=3Dright><TT>-27.77&nbsp;</TT></TD>
    <TD align=3Dright><TT>58&nbsp;</TT></TD>
    <TD noWrap align=3Dright><TT>-&nbsp;</TT></TD>
    <TD align=3Dright><TT>67&nbsp;</TT></TD>
    <TD align=3Dright><TT>1&nbsp;&nbsp;</TT></TD>
    <TD noWrap align=3Dright><TT>---&nbsp;&nbsp;</TT></TD>
    <TD noWrap><TT>&nbsp;R.LGGRSAFVGK.L</TT></TD></TR>
  <TR>
    <TD align=3Dright>&nbsp;</TD>
    <TD align=3Dright><TT>991.5408&nbsp;&nbsp;</TT></TD>
    <TD align=3Dright><TT>990.5336&nbsp;&nbsp;</TT></TD>
    <TD align=3Dright><TT>990.5862&nbsp;&nbsp;</TT></TD>
    <TD noWrap align=3Dright><TT>-53.16&nbsp;</TT></TD>
    <TD align=3Dright><TT>99&nbsp;</TT></TD>
    <TD noWrap align=3Dright><TT>-&nbsp;</TT></TD>
    <TD align=3Dright><TT>107&nbsp;</TT></TD>
    <TD align=3Dright><TT>0&nbsp;&nbsp;</TT></TD>
    <TD noWrap align=3Dright><TT>58&nbsp;&nbsp;</TT></TD>
    <TD noWrap><TT>&nbsp;R.TALAFVTLR.A</TT></TD></TR>
  <TR>
    <TD align=3Dright>&nbsp;</TD>
    <TD align=3Dright><TT>1268.5930&nbsp;&nbsp;</TT></TD>
    <TD align=3Dright><TT>1267.5857&nbsp;&nbsp;</TT></TD>
    <TD align=3Dright><TT>1267.6561&nbsp;&nbsp;</TT></TD>
    <TD noWrap align=3Dright><TT>-55.48&nbsp;</TT></TD>
    <TD align=3Dright><TT>180&nbsp;</TT></TD>
    <TD noWrap align=3Dright><TT>-&nbsp;</TT></TD>
    <TD align=3Dright><TT>190&nbsp;</TT></TD>
    <TD align=3Dright><TT>0&nbsp;&nbsp;</TT></TD>
    <TD noWrap align=3Dright><TT>---&nbsp;&nbsp;</TT></TD>
    <TD noWrap><TT>&nbsp;R.LPLWPSAEEAR.E</TT></TD></TR>
  <TR>
    <TD align=3Dright>&nbsp;</TD>
    <TD align=3Dright><TT>1268.5930&nbsp;&nbsp;</TT></TD>
    <TD align=3Dright><TT>1267.5857&nbsp;&nbsp;</TT></TD>
    <TD align=3Dright><TT>1267.6561&nbsp;&nbsp;</TT></TD>
    <TD noWrap align=3Dright><TT>-55.48&nbsp;</TT></TD>
    <TD align=3Dright><TT>180&nbsp;</TT></TD>
    <TD noWrap align=3Dright><TT>-&nbsp;</TT></TD>
    <TD align=3Dright><TT>190&nbsp;</TT></TD>
    <TD align=3Dright><TT>0&nbsp;&nbsp;</TT></TD>
    <TD noWrap align=3Dright><TT>85&nbsp;&nbsp;</TT></TD>
    <TD noWrap><TT>&nbsp;R.LPLWPSAEEAR.E</TT></TD></TR>
  <TR>
    <TD align=3Dright>&nbsp;</TD>
    <TD align=3Dright><TT>1325.6024&nbsp;&nbsp;</TT></TD>
    <TD align=3Dright><TT>1324.5951&nbsp;&nbsp;</TT></TD>
    <TD align=3Dright><TT>1324.6809&nbsp;&nbsp;</TT></TD>
    <TD noWrap align=3Dright><TT>-64.76&nbsp;</TT></TD>
    <TD align=3Dright><TT>299&nbsp;</TT></TD>
    <TD noWrap align=3Dright><TT>-&nbsp;</TT></TD>
    <TD align=3Dright><TT>311&nbsp;</TT></TD>
    <TD align=3Dright><TT>1&nbsp;&nbsp;</TT></TD>
    <TD noWrap align=3Dright><TT>---&nbsp;&nbsp;</TT></TD>
    <TD noWrap><TT>&nbsp;K.FANACGAITTTKK.G</TT></TD></TR>
  <TR>
    <TD align=3Dright>&nbsp;</TD>
    <TD align=3Dright><TT>1418.6487&nbsp;&nbsp;</TT></TD>
    <TD align=3Dright><TT>1417.6414&nbsp;&nbsp;</TT></TD>
    <TD align=3Dright><TT>1417.7201&nbsp;&nbsp;</TT></TD>
    <TD noWrap align=3Dright><TT>-55.50&nbsp;</TT></TD>
    <TD align=3Dright><TT>167&nbsp;</TT></TD>
    <TD noWrap align=3Dright><TT>-&nbsp;</TT></TD>
    <TD align=3Dright><TT>179&nbsp;</TT></TD>
    <TD align=3Dright><TT>0&nbsp;&nbsp;</TT></TD>
    <TD noWrap align=3Dright><TT>---&nbsp;&nbsp;</TT></TD>
    <TD noWrap><TT>&nbsp;K.EAGALLSYDPNLR.L</TT></TD></TR>
  <TR>
    <TD align=3Dright>&nbsp;</TD>
    <TD align=3Dright><TT>1418.6487&nbsp;&nbsp;</TT></TD>
    <TD align=3Dright><TT>1417.6414&nbsp;&nbsp;</TT></TD>
    <TD align=3Dright><TT>1417.7201&nbsp;&nbsp;</TT></TD>
    <TD noWrap align=3Dright><TT>-55.50&nbsp;</TT></TD>
    <TD align=3Dright><TT>167&nbsp;</TT></TD>
    <TD noWrap align=3Dright><TT>-&nbsp;</TT></TD>
    <TD align=3Dright><TT>179&nbsp;</TT></TD>
    <TD align=3Dright><TT>0&nbsp;&nbsp;</TT></TD>
    <TD noWrap align=3Dright><TT>98&nbsp;&nbsp;</TT></TD>
    <TD noWrap><TT>&nbsp;K.EAGALLSYDPNLR.L</TT></TD></TR>
  <TR>
    <TD align=3Dright>&nbsp;</TD>
    <TD align=3Dright><TT>2063.9849&nbsp;&nbsp;</TT></TD>
    <TD align=3Dright><TT>2062.9776&nbsp;&nbsp;</TT></TD>
    <TD align=3Dright><TT>2063.0357&nbsp;&nbsp;</TT></TD>
    <TD noWrap align=3Dright><TT>-28.15&nbsp;</TT></TD>
    <TD align=3Dright><TT>161&nbsp;</TT></TD>
    <TD noWrap align=3Dright><TT>-&nbsp;</TT></TD>
    <TD align=3Dright><TT>179&nbsp;</TT></TD>
    <TD align=3Dright><TT>1&nbsp;&nbsp;</TT></TD>
    <TD noWrap align=3Dright><TT>---&nbsp;&nbsp;</TT></TD>
    <TD noWrap><TT>&nbsp;R.AMEVAKEAGALLSYDPNLR.L + Oxidation=20
  (M)</TT></TD></TR></TBODY></TABLE>
<TABLE border=3D0 cellSpacing=3D0>
  <TBODY>
  <TR>
    <TD><TT>&nbsp;&nbsp;&nbsp;&nbsp;&nbsp;&nbsp;</TT></TD>
    <TD><TT><B>No match to: </B>842.4670, 844.3554, 860.3485, 874.4042,=20
      914.3264, 985.5585, 1266.5818, 1284.5883, 1290.5720, 1299.6252, =
1299.6252,=20
      1300.6041, 1303.5741, 1347.6182, 1350.6859, 1351.6058, 1351.6058,=20
      1367.5447, 1367.5447, 1376.7148, 1400.6497, 1401.6230, 1401.6230,=20
      1423.6234, 1440.6234, 1461.6990, 1685.8169, 1775.8240, 1776.8258,=20
      1776.8258, 1793.8145, 1802.8285, 1817.8691, 1826.7711, 1842.7655,=20
      1854.7970, 2019.9490, 2106.0759, 2106.3074, 2107.2041, 2154.0190,=20
      2154.0190, 2170.0015</TT></TD></TR></TBODY></TABLE><BR>
<TABLE border=3D0 cellSpacing=3D0>
  <TBODY>
  <TR>
    <TD><TT><B><A =
name=3DHit2>2.</A>&nbsp;&nbsp;&nbsp;&nbsp;</B></TT></TD>
    <TD noWrap><TT><A=20
      =
href=3D"http://zxw-pc/mascot/cgi/protein_view.pl?file=3D../data/20121225/=
F002409.dat&amp;hit=3D2"=20
      =
target=3D_blank>gi|147820522</A>&nbsp;&nbsp;&nbsp;&nbsp;<B>Mass:</B>&nbsp=
;35177&nbsp;&nbsp;&nbsp;&nbsp;<B>Score:</B>&nbsp;310&nbsp;&nbsp;&nbsp;&nb=
sp;<B>Expect:</B>&nbsp;1.9e-025&nbsp;&nbsp;<B>Matches:</B>&nbsp;12</TT></=
TD></TR>
  <TR>
    <TD>&nbsp;</TD>
    <TD noWrap><TT>hypothetical protein VITISV_012475 [Vitis=20
  vinifera]</TT></TD></TR></TBODY></TABLE>
<TABLE border=3D0 cellSpacing=3D0 cellPadding=3D0>
  <TBODY>
  <TR>
    <TD><TT>&nbsp;&nbsp;&nbsp;&nbsp;&nbsp;&nbsp;</TT></TD>
    <TD align=3Dright><TT><B>Observed&nbsp;&nbsp;</B></TT></TD>
    <TD noWrap align=3Dright><TT><B>Mr(expt)&nbsp;&nbsp;</B></TT></TD>
    <TD noWrap align=3Dright><TT><B>Mr(calc)&nbsp;&nbsp;</B></TT></TD>
    <TD align=3Dright><TT><B>&nbsp;ppm&nbsp;&nbsp;</B></TT></TD>
    <TD align=3Dright><TT><B>Start&nbsp;</B></TT></TD>
    <TD align=3Dright><TT><B>&nbsp;</B></TT></TD>
    <TD align=3Dright><TT><B>End&nbsp;</B></TT></TD>
    <TD align=3Dright><TT><B>Miss&nbsp;</B></TT></TD>
    <TD align=3Dright><TT><B>Ions&nbsp;</B></TT></TD>
    <TD><TT><B>&nbsp;Peptide</B></TT></TD></TR>
  <TR>
    <TD align=3Dright>&nbsp;</TD>
    <TD align=3Dright><TT>757.4550&nbsp;&nbsp;</TT></TD>
    <TD align=3Dright><TT>756.4477&nbsp;&nbsp;</TT></TD>
    <TD align=3Dright><TT>756.4857&nbsp;&nbsp;</TT></TD>
    <TD noWrap align=3Dright><TT>-50.24&nbsp;</TT></TD>
    <TD align=3Dright><TT>293&nbsp;</TT></TD>
    <TD noWrap align=3Dright><TT>-&nbsp;</TT></TD>
    <TD align=3Dright><TT>298&nbsp;</TT></TD>
    <TD align=3Dright><TT>1&nbsp;&nbsp;</TT></TD>
    <TD noWrap align=3Dright><TT>---&nbsp;&nbsp;</TT></TD>
    <TD noWrap><TT>&nbsp;R.LREVLK.F</TT></TD></TR>
  <TR>
    <TD align=3Dright>&nbsp;</TD>
    <TD align=3Dright><TT>892.3532&nbsp;&nbsp;</TT></TD>
    <TD align=3Dright><TT>891.3459&nbsp;&nbsp;</TT></TD>
    <TD align=3Dright><TT>891.3949&nbsp;&nbsp;</TT></TD>
    <TD noWrap align=3Dright><TT>-54.93&nbsp;</TT></TD>
    <TD align=3Dright><TT>113&nbsp;</TT></TD>
    <TD noWrap align=3Dright><TT>-&nbsp;</TT></TD>
    <TD align=3Dright><TT>118&nbsp;</TT></TD>
    <TD align=3Dright><TT>0&nbsp;&nbsp;</TT></TD>
    <TD noWrap align=3Dright><TT>---&nbsp;&nbsp;</TT></TD>
    <TD noWrap><TT>&nbsp;R.EFMFYR.N</TT></TD></TR>
  <TR>
    <TD align=3Dright>&nbsp;</TD>
    <TD align=3Dright><TT>908.3353&nbsp;&nbsp;</TT></TD>
    <TD align=3Dright><TT>907.3281&nbsp;&nbsp;</TT></TD>
    <TD align=3Dright><TT>907.3898&nbsp;&nbsp;</TT></TD>
    <TD noWrap align=3Dright><TT>-68.07&nbsp;</TT></TD>
    <TD align=3Dright><TT>113&nbsp;</TT></TD>
    <TD noWrap align=3Dright><TT>-&nbsp;</TT></TD>
    <TD align=3Dright><TT>118&nbsp;</TT></TD>
    <TD align=3Dright><TT>0&nbsp;&nbsp;</TT></TD>
    <TD noWrap align=3Dright><TT>---&nbsp;&nbsp;</TT></TD>
    <TD noWrap><TT>&nbsp;R.EFMFYR.N + Oxidation (M)</TT></TD></TR>
  <TR>
    <TD align=3Dright>&nbsp;</TD>
    <TD align=3Dright><TT>908.3353&nbsp;&nbsp;</TT></TD>
    <TD align=3Dright><TT>907.3281&nbsp;&nbsp;</TT></TD>
    <TD align=3Dright><TT>907.3898&nbsp;&nbsp;</TT></TD>
    <TD noWrap align=3Dright><TT>-68.07&nbsp;</TT></TD>
    <TD align=3Dright><TT>113&nbsp;</TT></TD>
    <TD noWrap align=3Dright><TT>-&nbsp;</TT></TD>
    <TD align=3Dright><TT>118&nbsp;</TT></TD>
    <TD align=3Dright><TT>0&nbsp;&nbsp;</TT></TD>
    <TD noWrap align=3Dright><TT>14&nbsp;&nbsp;</TT></TD>
    <TD noWrap><TT>&nbsp;R.EFMFYR.N + Oxidation (M)</TT></TD></TR>
  <TR>
    <TD align=3Dright>&nbsp;</TD>
    <TD align=3Dright><TT>991.5408&nbsp;&nbsp;</TT></TD>
    <TD align=3Dright><TT>990.5336&nbsp;&nbsp;</TT></TD>
    <TD align=3Dright><TT>990.5611&nbsp;&nbsp;</TT></TD>
    <TD noWrap align=3Dright><TT>-27.77&nbsp;</TT></TD>
    <TD align=3Dright><TT>58&nbsp;</TT></TD>
    <TD noWrap align=3Dright><TT>-&nbsp;</TT></TD>
    <TD align=3Dright><TT>67&nbsp;</TT></TD>
    <TD align=3Dright><TT>1&nbsp;&nbsp;</TT></TD>
    <TD noWrap align=3Dright><TT>---&nbsp;&nbsp;</TT></TD>
    <TD noWrap><TT>&nbsp;R.LGGRSAFVGK.L</TT></TD></TR>
  <TR>
    <TD align=3Dright>&nbsp;</TD>
    <TD align=3Dright><TT>991.5408&nbsp;&nbsp;</TT></TD>
    <TD align=3Dright><TT>990.5336&nbsp;&nbsp;</TT></TD>
    <TD align=3Dright><TT>990.5862&nbsp;&nbsp;</TT></TD>
    <TD noWrap align=3Dright><TT>-53.16&nbsp;</TT></TD>
    <TD align=3Dright><TT>99&nbsp;</TT></TD>
    <TD noWrap align=3Dright><TT>-&nbsp;</TT></TD>
    <TD align=3Dright><TT>107&nbsp;</TT></TD>
    <TD align=3Dright><TT>0&nbsp;&nbsp;</TT></TD>
    <TD noWrap align=3Dright><TT>58&nbsp;&nbsp;</TT></TD>
    <TD noWrap><TT>&nbsp;R.TALAFVTLR.A</TT></TD></TR>
  <TR>
    <TD align=3Dright>&nbsp;</TD>
    <TD align=3Dright><TT>1268.5930&nbsp;&nbsp;</TT></TD>
    <TD align=3Dright><TT>1267.5857&nbsp;&nbsp;</TT></TD>
    <TD align=3Dright><TT>1267.6561&nbsp;&nbsp;</TT></TD>
    <TD noWrap align=3Dright><TT>-55.48&nbsp;</TT></TD>
    <TD align=3Dright><TT>180&nbsp;</TT></TD>
    <TD noWrap align=3Dright><TT>-&nbsp;</TT></TD>
    <TD align=3Dright><TT>190&nbsp;</TT></TD>
    <TD align=3Dright><TT>0&nbsp;&nbsp;</TT></TD>
    <TD noWrap align=3Dright><TT>---&nbsp;&nbsp;</TT></TD>
    <TD noWrap><TT>&nbsp;R.LPLWPSAEEAR.E</TT></TD></TR>
  <TR>
    <TD align=3Dright>&nbsp;</TD>
    <TD align=3Dright><TT>1268.5930&nbsp;&nbsp;</TT></TD>
    <TD align=3Dright><TT>1267.5857&nbsp;&nbsp;</TT></TD>
    <TD align=3Dright><TT>1267.6561&nbsp;&nbsp;</TT></TD>
    <TD noWrap align=3Dright><TT>-55.48&nbsp;</TT></TD>
    <TD align=3Dright><TT>180&nbsp;</TT></TD>
    <TD noWrap align=3Dright><TT>-&nbsp;</TT></TD>
    <TD align=3Dright><TT>190&nbsp;</TT></TD>
    <TD align=3Dright><TT>0&nbsp;&nbsp;</TT></TD>
    <TD noWrap align=3Dright><TT>85&nbsp;&nbsp;</TT></TD>
    <TD noWrap><TT>&nbsp;R.LPLWPSAEEAR.E</TT></TD></TR>
  <TR>
    <TD align=3Dright>&nbsp;</TD>
    <TD align=3Dright><TT>1325.6024&nbsp;&nbsp;</TT></TD>
    <TD align=3Dright><TT>1324.5951&nbsp;&nbsp;</TT></TD>
    <TD align=3Dright><TT>1324.6809&nbsp;&nbsp;</TT></TD>
    <TD noWrap align=3Dright><TT>-64.76&nbsp;</TT></TD>
    <TD align=3Dright><TT>299&nbsp;</TT></TD>
    <TD noWrap align=3Dright><TT>-&nbsp;</TT></TD>
    <TD align=3Dright><TT>311&nbsp;</TT></TD>
    <TD align=3Dright><TT>1&nbsp;&nbsp;</TT></TD>
    <TD noWrap align=3Dright><TT>---&nbsp;&nbsp;</TT></TD>
    <TD noWrap><TT>&nbsp;K.FANACGAITTTKK.G</TT></TD></TR>
  <TR>
    <TD align=3Dright>&nbsp;</TD>
    <TD align=3Dright><TT>1418.6487&nbsp;&nbsp;</TT></TD>
    <TD align=3Dright><TT>1417.6414&nbsp;&nbsp;</TT></TD>
    <TD align=3Dright><TT>1417.7201&nbsp;&nbsp;</TT></TD>
    <TD noWrap align=3Dright><TT>-55.50&nbsp;</TT></TD>
    <TD align=3Dright><TT>167&nbsp;</TT></TD>
    <TD noWrap align=3Dright><TT>-&nbsp;</TT></TD>
    <TD align=3Dright><TT>179&nbsp;</TT></TD>
    <TD align=3Dright><TT>0&nbsp;&nbsp;</TT></TD>
    <TD noWrap align=3Dright><TT>---&nbsp;&nbsp;</TT></TD>
    <TD noWrap><TT>&nbsp;K.EAGALLSYDPNLR.L</TT></TD></TR>
  <TR>
    <TD align=3Dright>&nbsp;</TD>
    <TD align=3Dright><TT>1418.6487&nbsp;&nbsp;</TT></TD>
    <TD align=3Dright><TT>1417.6414&nbsp;&nbsp;</TT></TD>
    <TD align=3Dright><TT>1417.7201&nbsp;&nbsp;</TT></TD>
    <TD noWrap align=3Dright><TT>-55.50&nbsp;</TT></TD>
    <TD align=3Dright><TT>167&nbsp;</TT></TD>
    <TD noWrap align=3Dright><TT>-&nbsp;</TT></TD>
    <TD align=3Dright><TT>179&nbsp;</TT></TD>
    <TD align=3Dright><TT>0&nbsp;&nbsp;</TT></TD>
    <TD noWrap align=3Dright><TT>98&nbsp;&nbsp;</TT></TD>
    <TD noWrap><TT>&nbsp;K.EAGALLSYDPNLR.L</TT></TD></TR>
  <TR>
    <TD align=3Dright>&nbsp;</TD>
    <TD align=3Dright><TT>2063.9849&nbsp;&nbsp;</TT></TD>
    <TD align=3Dright><TT>2062.9776&nbsp;&nbsp;</TT></TD>
    <TD align=3Dright><TT>2063.0357&nbsp;&nbsp;</TT></TD>
    <TD noWrap align=3Dright><TT>-28.15&nbsp;</TT></TD>
    <TD align=3Dright><TT>161&nbsp;</TT></TD>
    <TD noWrap align=3Dright><TT>-&nbsp;</TT></TD>
    <TD align=3Dright><TT>179&nbsp;</TT></TD>
    <TD align=3Dright><TT>1&nbsp;&nbsp;</TT></TD>
    <TD noWrap align=3Dright><TT>---&nbsp;&nbsp;</TT></TD>
    <TD noWrap><TT>&nbsp;R.AMEVAKEAGALLSYDPNLR.L + Oxidation=20
  (M)</TT></TD></TR></TBODY></TABLE>
<TABLE border=3D0 cellSpacing=3D0>
  <TBODY>
  <TR>
    <TD><TT>&nbsp;&nbsp;&nbsp;&nbsp;&nbsp;&nbsp;</TT></TD>
    <TD><TT><B>No match to: </B>842.4670, 844.3554, 860.3485, 874.4042,=20
      914.3264, 985.5585, 1266.5818, 1284.5883, 1290.5720, 1299.6252, =
1299.6252,=20
      1300.6041, 1303.5741, 1347.6182, 1350.6859, 1351.6058, 1351.6058,=20
      1367.5447, 1367.5447, 1376.7148, 1400.6497, 1401.6230, 1401.6230,=20
      1423.6234, 1440.6234, 1461.6990, 1685.8169, 1775.8240, 1776.8258,=20
      1776.8258, 1793.8145, 1802.8285, 1817.8691, 1826.7711, 1842.7655,=20
      1854.7970, 2019.9490, 2106.0759, 2106.3074, 2107.2041, 2154.0190,=20
      2154.0190, 2170.0015</TT></TD></TR></TBODY></TABLE><BR>
<TABLE border=3D0 cellSpacing=3D0>
  <TBODY>
  <TR>
    <TD><TT><B><A =
name=3DHit3>3.</A>&nbsp;&nbsp;&nbsp;&nbsp;</B></TT></TD>
    <TD noWrap><TT><A=20
      =
href=3D"http://zxw-pc/mascot/cgi/protein_view.pl?file=3D../data/20121225/=
F002409.dat&amp;hit=3D3"=20
      =
target=3D_blank>gi|33329200</A>&nbsp;&nbsp;&nbsp;&nbsp;<B>Mass:</B>&nbsp;=
34953&nbsp;&nbsp;&nbsp;&nbsp;<B>Score:</B>&nbsp;304&nbsp;&nbsp;&nbsp;&nbs=
p;<B>Expect:</B>&nbsp;7.4e-025&nbsp;&nbsp;<B>Matches:</B>&nbsp;12</TT></T=
D></TR>
  <TR>
    <TD>&nbsp;</TD>
    <TD noWrap><TT>putative fructokinase 2 [Petunia integrifolia subsp.=20
      inflata]</TT></TD></TR></TBODY></TABLE>
<TABLE border=3D0 cellSpacing=3D0 cellPadding=3D0>
  <TBODY>
  <TR>
    <TD><TT>&nbsp;&nbsp;&nbsp;&nbsp;&nbsp;&nbsp;</TT></TD>
    <TD align=3Dright><TT><B>Observed&nbsp;&nbsp;</B></TT></TD>
    <TD noWrap align=3Dright><TT><B>Mr(expt)&nbsp;&nbsp;</B></TT></TD>
    <TD noWrap align=3Dright><TT><B>Mr(calc)&nbsp;&nbsp;</B></TT></TD>
    <TD align=3Dright><TT><B>&nbsp;ppm&nbsp;&nbsp;</B></TT></TD>
    <TD align=3Dright><TT><B>Start&nbsp;</B></TT></TD>
    <TD align=3Dright><TT><B>&nbsp;</B></TT></TD>
    <TD align=3Dright><TT><B>End&nbsp;</B></TT></TD>
    <TD align=3Dright><TT><B>Miss&nbsp;</B></TT></TD>
    <TD align=3Dright><TT><B>Ions&nbsp;</B></TT></TD>
    <TD><TT><B>&nbsp;Peptide</B></TT></TD></TR>
  <TR>
    <TD align=3Dright>&nbsp;</TD>
    <TD align=3Dright><TT>892.3532&nbsp;&nbsp;</TT></TD>
    <TD align=3Dright><TT>891.3459&nbsp;&nbsp;</TT></TD>
    <TD align=3Dright><TT>891.3949&nbsp;&nbsp;</TT></TD>
    <TD noWrap align=3Dright><TT>-54.93&nbsp;</TT></TD>
    <TD align=3Dright><TT>110&nbsp;</TT></TD>
    <TD noWrap align=3Dright><TT>-&nbsp;</TT></TD>
    <TD align=3Dright><TT>115&nbsp;</TT></TD>
    <TD align=3Dright><TT>0&nbsp;&nbsp;</TT></TD>
    <TD noWrap align=3Dright><TT>---&nbsp;&nbsp;</TT></TD>
    <TD noWrap><TT>&nbsp;R.EFMFYR.N</TT></TD></TR>
  <TR>
    <TD align=3Dright>&nbsp;</TD>
    <TD align=3Dright><TT>908.3353&nbsp;&nbsp;</TT></TD>
    <TD align=3Dright><TT>907.3281&nbsp;&nbsp;</TT></TD>
    <TD align=3Dright><TT>907.3898&nbsp;&nbsp;</TT></TD>
    <TD noWrap align=3Dright><TT>-68.07&nbsp;</TT></TD>
    <TD align=3Dright><TT>110&nbsp;</TT></TD>
    <TD noWrap align=3Dright><TT>-&nbsp;</TT></TD>
    <TD align=3Dright><TT>115&nbsp;</TT></TD>
    <TD align=3Dright><TT>0&nbsp;&nbsp;</TT></TD>
    <TD noWrap align=3Dright><TT>---&nbsp;&nbsp;</TT></TD>
    <TD noWrap><TT>&nbsp;R.EFMFYR.N + Oxidation (M)</TT></TD></TR>
  <TR>
    <TD align=3Dright>&nbsp;</TD>
    <TD align=3Dright><TT>908.3353&nbsp;&nbsp;</TT></TD>
    <TD align=3Dright><TT>907.3281&nbsp;&nbsp;</TT></TD>
    <TD align=3Dright><TT>907.3898&nbsp;&nbsp;</TT></TD>
    <TD noWrap align=3Dright><TT>-68.07&nbsp;</TT></TD>
    <TD align=3Dright><TT>110&nbsp;</TT></TD>
    <TD noWrap align=3Dright><TT>-&nbsp;</TT></TD>
    <TD align=3Dright><TT>115&nbsp;</TT></TD>
    <TD align=3Dright><TT>0&nbsp;&nbsp;</TT></TD>
    <TD noWrap align=3Dright><TT>14&nbsp;&nbsp;</TT></TD>
    <TD noWrap><TT>&nbsp;R.EFMFYR.N + Oxidation (M)</TT></TD></TR>
  <TR>
    <TD align=3Dright>&nbsp;</TD>
    <TD align=3Dright><TT>985.5585&nbsp;&nbsp;</TT></TD>
    <TD align=3Dright><TT>984.5512&nbsp;&nbsp;</TT></TD>
    <TD align=3Dright><TT>984.6219&nbsp;&nbsp;</TT></TD>
    <TD noWrap align=3Dright><TT>-71.83&nbsp;</TT></TD>
    <TD align=3Dright><TT>231&nbsp;</TT></TD>
    <TD noWrap align=3Dright><TT>-&nbsp;</TT></TD>
    <TD align=3Dright><TT>239&nbsp;</TT></TD>
    <TD align=3Dright><TT>0&nbsp;&nbsp;</TT></TD>
    <TD noWrap align=3Dright><TT>---&nbsp;&nbsp;</TT></TD>
    <TD noWrap><TT>&nbsp;K.LLLVTLGEK.G</TT></TD></TR>
  <TR>
    <TD align=3Dright>&nbsp;</TD>
    <TD align=3Dright><TT>991.5408&nbsp;&nbsp;</TT></TD>
    <TD align=3Dright><TT>990.5336&nbsp;&nbsp;</TT></TD>
    <TD align=3Dright><TT>990.5862&nbsp;&nbsp;</TT></TD>
    <TD noWrap align=3Dright><TT>-53.16&nbsp;</TT></TD>
    <TD align=3Dright><TT>96&nbsp;</TT></TD>
    <TD noWrap align=3Dright><TT>-&nbsp;</TT></TD>
    <TD align=3Dright><TT>104&nbsp;</TT></TD>
    <TD align=3Dright><TT>0&nbsp;&nbsp;</TT></TD>
    <TD noWrap align=3Dright><TT>---&nbsp;&nbsp;</TT></TD>
    <TD noWrap><TT>&nbsp;R.TALAFVTLR.A</TT></TD></TR>
  <TR>
    <TD align=3Dright>&nbsp;</TD>
    <TD align=3Dright><TT>991.5408&nbsp;&nbsp;</TT></TD>
    <TD align=3Dright><TT>990.5336&nbsp;&nbsp;</TT></TD>
    <TD align=3Dright><TT>990.5862&nbsp;&nbsp;</TT></TD>
    <TD noWrap align=3Dright><TT>-53.16&nbsp;</TT></TD>
    <TD align=3Dright><TT>96&nbsp;</TT></TD>
    <TD noWrap align=3Dright><TT>-&nbsp;</TT></TD>
    <TD align=3Dright><TT>104&nbsp;</TT></TD>
    <TD align=3Dright><TT>0&nbsp;&nbsp;</TT></TD>
    <TD noWrap align=3Dright><TT>58&nbsp;&nbsp;</TT></TD>
    <TD noWrap><TT>&nbsp;R.TALAFVTLR.A</TT></TD></TR>
  <TR>
    <TD align=3Dright>&nbsp;</TD>
    <TD align=3Dright><TT>1268.5930&nbsp;&nbsp;</TT></TD>
    <TD align=3Dright><TT>1267.5857&nbsp;&nbsp;</TT></TD>
    <TD align=3Dright><TT>1267.6561&nbsp;&nbsp;</TT></TD>
    <TD noWrap align=3Dright><TT>-55.48&nbsp;</TT></TD>
    <TD align=3Dright><TT>177&nbsp;</TT></TD>
    <TD noWrap align=3Dright><TT>-&nbsp;</TT></TD>
    <TD align=3Dright><TT>187&nbsp;</TT></TD>
    <TD align=3Dright><TT>0&nbsp;&nbsp;</TT></TD>
    <TD noWrap align=3Dright><TT>---&nbsp;&nbsp;</TT></TD>
    <TD noWrap><TT>&nbsp;R.LPLWPSAEEAR.K</TT></TD></TR>
  <TR>
    <TD align=3Dright>&nbsp;</TD>
    <TD align=3Dright><TT>1268.5930&nbsp;&nbsp;</TT></TD>
    <TD align=3Dright><TT>1267.5857&nbsp;&nbsp;</TT></TD>
    <TD align=3Dright><TT>1267.6561&nbsp;&nbsp;</TT></TD>
    <TD noWrap align=3Dright><TT>-55.48&nbsp;</TT></TD>
    <TD align=3Dright><TT>177&nbsp;</TT></TD>
    <TD noWrap align=3Dright><TT>-&nbsp;</TT></TD>
    <TD align=3Dright><TT>187&nbsp;</TT></TD>
    <TD align=3Dright><TT>0&nbsp;&nbsp;</TT></TD>
    <TD noWrap align=3Dright><TT>85&nbsp;&nbsp;</TT></TD>
    <TD noWrap><TT>&nbsp;R.LPLWPSAEEAR.K</TT></TD></TR>
  <TR>
    <TD align=3Dright>&nbsp;</TD>
    <TD align=3Dright><TT>1418.6487&nbsp;&nbsp;</TT></TD>
    <TD align=3Dright><TT>1417.6414&nbsp;&nbsp;</TT></TD>
    <TD align=3Dright><TT>1417.7201&nbsp;&nbsp;</TT></TD>
    <TD noWrap align=3Dright><TT>-55.50&nbsp;</TT></TD>
    <TD align=3Dright><TT>164&nbsp;</TT></TD>
    <TD noWrap align=3Dright><TT>-&nbsp;</TT></TD>
    <TD align=3Dright><TT>176&nbsp;</TT></TD>
    <TD align=3Dright><TT>0&nbsp;&nbsp;</TT></TD>
    <TD noWrap align=3Dright><TT>---&nbsp;&nbsp;</TT></TD>
    <TD noWrap><TT>&nbsp;K.EAGALLSYDPNLR.L</TT></TD></TR>
  <TR>
    <TD align=3Dright>&nbsp;</TD>
    <TD align=3Dright><TT>1418.6487&nbsp;&nbsp;</TT></TD>
    <TD align=3Dright><TT>1417.6414&nbsp;&nbsp;</TT></TD>
    <TD align=3Dright><TT>1417.7201&nbsp;&nbsp;</TT></TD>
    <TD noWrap align=3Dright><TT>-55.50&nbsp;</TT></TD>
    <TD align=3Dright><TT>164&nbsp;</TT></TD>
    <TD noWrap align=3Dright><TT>-&nbsp;</TT></TD>
    <TD align=3Dright><TT>176&nbsp;</TT></TD>
    <TD align=3Dright><TT>0&nbsp;&nbsp;</TT></TD>
    <TD noWrap align=3Dright><TT>98&nbsp;&nbsp;</TT></TD>
    <TD noWrap><TT>&nbsp;K.EAGALLSYDPNLR.L</TT></TD></TR>
  <TR>
    <TD align=3Dright>&nbsp;</TD>
    <TD align=3Dright><TT>2019.9490&nbsp;&nbsp;</TT></TD>
    <TD align=3Dright><TT>2018.9417&nbsp;&nbsp;</TT></TD>
    <TD align=3Dright><TT>2019.0611&nbsp;&nbsp;</TT></TD>
    <TD noWrap align=3Dright><TT>-59.15&nbsp;</TT></TD>
    <TD align=3Dright><TT>135&nbsp;</TT></TD>
    <TD noWrap align=3Dright><TT>-&nbsp;</TT></TD>
    <TD align=3Dright><TT>152&nbsp;</TT></TD>
    <TD align=3Dright><TT>1&nbsp;&nbsp;</TT></TD>
    <TD noWrap align=3Dright><TT>---&nbsp;&nbsp;</TT></TD>
    <TD noWrap><TT>&nbsp;R.SAKIFHYGSISLIVEPCR.S</TT></TD></TR>
  <TR>
    <TD align=3Dright>&nbsp;</TD>
    <TD align=3Dright><TT>2063.9849&nbsp;&nbsp;</TT></TD>
    <TD align=3Dright><TT>2062.9776&nbsp;&nbsp;</TT></TD>
    <TD align=3Dright><TT>2063.0357&nbsp;&nbsp;</TT></TD>
    <TD noWrap align=3Dright><TT>-28.15&nbsp;</TT></TD>
    <TD align=3Dright><TT>158&nbsp;</TT></TD>
    <TD noWrap align=3Dright><TT>-&nbsp;</TT></TD>
    <TD align=3Dright><TT>176&nbsp;</TT></TD>
    <TD align=3Dright><TT>1&nbsp;&nbsp;</TT></TD>
    <TD noWrap align=3Dright><TT>---&nbsp;&nbsp;</TT></TD>
    <TD noWrap><TT>&nbsp;K.AMEVAKEAGALLSYDPNLR.L + Oxidation=20
  (M)</TT></TD></TR></TBODY></TABLE>
<TABLE border=3D0 cellSpacing=3D0>
  <TBODY>
  <TR>
    <TD><TT>&nbsp;&nbsp;&nbsp;&nbsp;&nbsp;&nbsp;</TT></TD>
    <TD><TT><B>No match to: </B>757.4550, 842.4670, 844.3554, 860.3485,=20
      874.4042, 914.3264, 1266.5818, 1284.5883, 1290.5720, 1299.6252, =
1299.6252,=20
      1300.6041, 1303.5741, 1325.6024, 1347.6182, 1350.6859, 1351.6058,=20
      1351.6058, 1367.5447, 1367.5447, 1376.7148, 1400.6497, 1401.6230,=20
      1401.6230, 1423.6234, 1440.6234, 1461.6990, 1685.8169, 1775.8240,=20
      1776.8258, 1776.8258, 1793.8145, 1802.8285, 1817.8691, 1826.7711,=20
      1842.7655, 1854.7970, 2106.0759, 2106.3074, 2107.2041, 2154.0190,=20
      2154.0190, 2170.0015</TT></TD></TR></TBODY></TABLE><BR>
<TABLE border=3D0 cellSpacing=3D0>
  <TBODY>
  <TR>
    <TD><TT><B><A =
name=3DHit4>4.</A>&nbsp;&nbsp;&nbsp;&nbsp;</B></TT></TD>
    <TD noWrap><TT><A=20
      =
href=3D"http://zxw-pc/mascot/cgi/protein_view.pl?file=3D../data/20121225/=
F002409.dat&amp;hit=3D4"=20
      =
target=3D_blank>gi|33329198</A>&nbsp;&nbsp;&nbsp;&nbsp;<B>Mass:</B>&nbsp;=
34981&nbsp;&nbsp;&nbsp;&nbsp;<B>Score:</B>&nbsp;304&nbsp;&nbsp;&nbsp;&nbs=
p;<B>Expect:</B>&nbsp;7.4e-025&nbsp;&nbsp;<B>Matches:</B>&nbsp;12</TT></T=
D></TR>
  <TR>
    <TD>&nbsp;</TD>
    <TD noWrap><TT>putative fructokinase 2 [Petunia integrifolia subsp.=20
      inflata]</TT></TD></TR></TBODY></TABLE>
<TABLE border=3D0 cellSpacing=3D0 cellPadding=3D0>
  <TBODY>
  <TR>
    <TD><TT>&nbsp;&nbsp;&nbsp;&nbsp;&nbsp;&nbsp;</TT></TD>
    <TD align=3Dright><TT><B>Observed&nbsp;&nbsp;</B></TT></TD>
    <TD noWrap align=3Dright><TT><B>Mr(expt)&nbsp;&nbsp;</B></TT></TD>
    <TD noWrap align=3Dright><TT><B>Mr(calc)&nbsp;&nbsp;</B></TT></TD>
    <TD align=3Dright><TT><B>&nbsp;ppm&nbsp;&nbsp;</B></TT></TD>
    <TD align=3Dright><TT><B>Start&nbsp;</B></TT></TD>
    <TD align=3Dright><TT><B>&nbsp;</B></TT></TD>
    <TD align=3Dright><TT><B>End&nbsp;</B></TT></TD>
    <TD align=3Dright><TT><B>Miss&nbsp;</B></TT></TD>
    <TD align=3Dright><TT><B>Ions&nbsp;</B></TT></TD>
    <TD><TT><B>&nbsp;Peptide</B></TT></TD></TR>
  <TR>
    <TD align=3Dright>&nbsp;</TD>
    <TD align=3Dright><TT>892.3532&nbsp;&nbsp;</TT></TD>
    <TD align=3Dright><TT>891.3459&nbsp;&nbsp;</TT></TD>
    <TD align=3Dright><TT>891.3949&nbsp;&nbsp;</TT></TD>
    <TD noWrap align=3Dright><TT>-54.93&nbsp;</TT></TD>
    <TD align=3Dright><TT>110&nbsp;</TT></TD>
    <TD noWrap align=3Dright><TT>-&nbsp;</TT></TD>
    <TD align=3Dright><TT>115&nbsp;</TT></TD>
    <TD align=3Dright><TT>0&nbsp;&nbsp;</TT></TD>
    <TD noWrap align=3Dright><TT>---&nbsp;&nbsp;</TT></TD>
    <TD noWrap><TT>&nbsp;R.EFMFYR.N</TT></TD></TR>
  <TR>
    <TD align=3Dright>&nbsp;</TD>
    <TD align=3Dright><TT>908.3353&nbsp;&nbsp;</TT></TD>
    <TD align=3Dright><TT>907.3281&nbsp;&nbsp;</TT></TD>
    <TD align=3Dright><TT>907.3898&nbsp;&nbsp;</TT></TD>
    <TD noWrap align=3Dright><TT>-68.07&nbsp;</TT></TD>
    <TD align=3Dright><TT>110&nbsp;</TT></TD>
    <TD noWrap align=3Dright><TT>-&nbsp;</TT></TD>
    <TD align=3Dright><TT>115&nbsp;</TT></TD>
    <TD align=3Dright><TT>0&nbsp;&nbsp;</TT></TD>
    <TD noWrap align=3Dright><TT>---&nbsp;&nbsp;</TT></TD>
    <TD noWrap><TT>&nbsp;R.EFMFYR.N + Oxidation (M)</TT></TD></TR>
  <TR>
    <TD align=3Dright>&nbsp;</TD>
    <TD align=3Dright><TT>908.3353&nbsp;&nbsp;</TT></TD>
    <TD align=3Dright><TT>907.3281&nbsp;&nbsp;</TT></TD>
    <TD align=3Dright><TT>907.3898&nbsp;&nbsp;</TT></TD>
    <TD noWrap align=3Dright><TT>-68.07&nbsp;</TT></TD>
    <TD align=3Dright><TT>110&nbsp;</TT></TD>
    <TD noWrap align=3Dright><TT>-&nbsp;</TT></TD>
    <TD align=3Dright><TT>115&nbsp;</TT></TD>
    <TD align=3Dright><TT>0&nbsp;&nbsp;</TT></TD>
    <TD noWrap align=3Dright><TT>14&nbsp;&nbsp;</TT></TD>
    <TD noWrap><TT>&nbsp;R.EFMFYR.N + Oxidation (M)</TT></TD></TR>
  <TR>
    <TD align=3Dright>&nbsp;</TD>
    <TD align=3Dright><TT>985.5585&nbsp;&nbsp;</TT></TD>
    <TD align=3Dright><TT>984.5512&nbsp;&nbsp;</TT></TD>
    <TD align=3Dright><TT>984.6219&nbsp;&nbsp;</TT></TD>
    <TD noWrap align=3Dright><TT>-71.83&nbsp;</TT></TD>
    <TD align=3Dright><TT>231&nbsp;</TT></TD>
    <TD noWrap align=3Dright><TT>-&nbsp;</TT></TD>
    <TD align=3Dright><TT>239&nbsp;</TT></TD>
    <TD align=3Dright><TT>0&nbsp;&nbsp;</TT></TD>
    <TD noWrap align=3Dright><TT>---&nbsp;&nbsp;</TT></TD>
    <TD noWrap><TT>&nbsp;K.LLLVTLGEK.G</TT></TD></TR>
  <TR>
    <TD align=3Dright>&nbsp;</TD>
    <TD align=3Dright><TT>991.5408&nbsp;&nbsp;</TT></TD>
    <TD align=3Dright><TT>990.5336&nbsp;&nbsp;</TT></TD>
    <TD align=3Dright><TT>990.5862&nbsp;&nbsp;</TT></TD>
    <TD noWrap align=3Dright><TT>-53.16&nbsp;</TT></TD>
    <TD align=3Dright><TT>96&nbsp;</TT></TD>
    <TD noWrap align=3Dright><TT>-&nbsp;</TT></TD>
    <TD align=3Dright><TT>104&nbsp;</TT></TD>
    <TD align=3Dright><TT>0&nbsp;&nbsp;</TT></TD>
    <TD noWrap align=3Dright><TT>---&nbsp;&nbsp;</TT></TD>
    <TD noWrap><TT>&nbsp;R.TALAFVTLR.A</TT></TD></TR>
  <TR>
    <TD align=3Dright>&nbsp;</TD>
    <TD align=3Dright><TT>991.5408&nbsp;&nbsp;</TT></TD>
    <TD align=3Dright><TT>990.5336&nbsp;&nbsp;</TT></TD>
    <TD align=3Dright><TT>990.5862&nbsp;&nbsp;</TT></TD>
    <TD noWrap align=3Dright><TT>-53.16&nbsp;</TT></TD>
    <TD align=3Dright><TT>96&nbsp;</TT></TD>
    <TD noWrap align=3Dright><TT>-&nbsp;</TT></TD>
    <TD align=3Dright><TT>104&nbsp;</TT></TD>
    <TD align=3Dright><TT>0&nbsp;&nbsp;</TT></TD>
    <TD noWrap align=3Dright><TT>58&nbsp;&nbsp;</TT></TD>
    <TD noWrap><TT>&nbsp;R.TALAFVTLR.A</TT></TD></TR>
  <TR>
    <TD align=3Dright>&nbsp;</TD>
    <TD align=3Dright><TT>1268.5930&nbsp;&nbsp;</TT></TD>
    <TD align=3Dright><TT>1267.5857&nbsp;&nbsp;</TT></TD>
    <TD align=3Dright><TT>1267.6561&nbsp;&nbsp;</TT></TD>
    <TD noWrap align=3Dright><TT>-55.48&nbsp;</TT></TD>
    <TD align=3Dright><TT>177&nbsp;</TT></TD>
    <TD noWrap align=3Dright><TT>-&nbsp;</TT></TD>
    <TD align=3Dright><TT>187&nbsp;</TT></TD>
    <TD align=3Dright><TT>0&nbsp;&nbsp;</TT></TD>
    <TD noWrap align=3Dright><TT>---&nbsp;&nbsp;</TT></TD>
    <TD noWrap><TT>&nbsp;R.LPLWPSAEEAR.K</TT></TD></TR>
  <TR>
    <TD align=3Dright>&nbsp;</TD>
    <TD align=3Dright><TT>1268.5930&nbsp;&nbsp;</TT></TD>
    <TD align=3Dright><TT>1267.5857&nbsp;&nbsp;</TT></TD>
    <TD align=3Dright><TT>1267.6561&nbsp;&nbsp;</TT></TD>
    <TD noWrap align=3Dright><TT>-55.48&nbsp;</TT></TD>
    <TD align=3Dright><TT>177&nbsp;</TT></TD>
    <TD noWrap align=3Dright><TT>-&nbsp;</TT></TD>
    <TD align=3Dright><TT>187&nbsp;</TT></TD>
    <TD align=3Dright><TT>0&nbsp;&nbsp;</TT></TD>
    <TD noWrap align=3Dright><TT>85&nbsp;&nbsp;</TT></TD>
    <TD noWrap><TT>&nbsp;R.LPLWPSAEEAR.K</TT></TD></TR>
  <TR>
    <TD align=3Dright>&nbsp;</TD>
    <TD align=3Dright><TT>1418.6487&nbsp;&nbsp;</TT></TD>
    <TD align=3Dright><TT>1417.6414&nbsp;&nbsp;</TT></TD>
    <TD align=3Dright><TT>1417.7201&nbsp;&nbsp;</TT></TD>
    <TD noWrap align=3Dright><TT>-55.50&nbsp;</TT></TD>
    <TD align=3Dright><TT>164&nbsp;</TT></TD>
    <TD noWrap align=3Dright><TT>-&nbsp;</TT></TD>
    <TD align=3Dright><TT>176&nbsp;</TT></TD>
    <TD align=3Dright><TT>0&nbsp;&nbsp;</TT></TD>
    <TD noWrap align=3Dright><TT>---&nbsp;&nbsp;</TT></TD>
    <TD noWrap><TT>&nbsp;K.EAGALLSYDPNLR.L</TT></TD></TR>
  <TR>
    <TD align=3Dright>&nbsp;</TD>
    <TD align=3Dright><TT>1418.6487&nbsp;&nbsp;</TT></TD>
    <TD align=3Dright><TT>1417.6414&nbsp;&nbsp;</TT></TD>
    <TD align=3Dright><TT>1417.7201&nbsp;&nbsp;</TT></TD>
    <TD noWrap align=3Dright><TT>-55.50&nbsp;</TT></TD>
    <TD align=3Dright><TT>164&nbsp;</TT></TD>
    <TD noWrap align=3Dright><TT>-&nbsp;</TT></TD>
    <TD align=3Dright><TT>176&nbsp;</TT></TD>
    <TD align=3Dright><TT>0&nbsp;&nbsp;</TT></TD>
    <TD noWrap align=3Dright><TT>98&nbsp;&nbsp;</TT></TD>
    <TD noWrap><TT>&nbsp;K.EAGALLSYDPNLR.L</TT></TD></TR>
  <TR>
    <TD align=3Dright>&nbsp;</TD>
    <TD align=3Dright><TT>2019.9490&nbsp;&nbsp;</TT></TD>
    <TD align=3Dright><TT>2018.9417&nbsp;&nbsp;</TT></TD>
    <TD align=3Dright><TT>2019.0611&nbsp;&nbsp;</TT></TD>
    <TD noWrap align=3Dright><TT>-59.15&nbsp;</TT></TD>
    <TD align=3Dright><TT>135&nbsp;</TT></TD>
    <TD noWrap align=3Dright><TT>-&nbsp;</TT></TD>
    <TD align=3Dright><TT>152&nbsp;</TT></TD>
    <TD align=3Dright><TT>1&nbsp;&nbsp;</TT></TD>
    <TD noWrap align=3Dright><TT>---&nbsp;&nbsp;</TT></TD>
    <TD noWrap><TT>&nbsp;R.SAKIFHYGSISLIVEPCR.S</TT></TD></TR>
  <TR>
    <TD align=3Dright>&nbsp;</TD>
    <TD align=3Dright><TT>2063.9849&nbsp;&nbsp;</TT></TD>
    <TD align=3Dright><TT>2062.9776&nbsp;&nbsp;</TT></TD>
    <TD align=3Dright><TT>2063.0357&nbsp;&nbsp;</TT></TD>
    <TD noWrap align=3Dright><TT>-28.15&nbsp;</TT></TD>
    <TD align=3Dright><TT>158&nbsp;</TT></TD>
    <TD noWrap align=3Dright><TT>-&nbsp;</TT></TD>
    <TD align=3Dright><TT>176&nbsp;</TT></TD>
    <TD align=3Dright><TT>1&nbsp;&nbsp;</TT></TD>
    <TD noWrap align=3Dright><TT>---&nbsp;&nbsp;</TT></TD>
    <TD noWrap><TT>&nbsp;K.AMEVAKEAGALLSYDPNLR.L + Oxidation=20
  (M)</TT></TD></TR></TBODY></TABLE>
<TABLE border=3D0 cellSpacing=3D0>
  <TBODY>
  <TR>
    <TD><TT>&nbsp;&nbsp;&nbsp;&nbsp;&nbsp;&nbsp;</TT></TD>
    <TD><TT><B>No match to: </B>757.4550, 842.4670, 844.3554, 860.3485,=20
      874.4042, 914.3264, 1266.5818, 1284.5883, 1290.5720, 1299.6252, =
1299.6252,=20
      1300.6041, 1303.5741, 1325.6024, 1347.6182, 1350.6859, 1351.6058,=20
      1351.6058, 1367.5447, 1367.5447, 1376.7148, 1400.6497, 1401.6230,=20
      1401.6230, 1423.6234, 1440.6234, 1461.6990, 1685.8169, 1775.8240,=20
      1776.8258, 1776.8258, 1793.8145, 1802.8285, 1817.8691, 1826.7711,=20
      1842.7655, 1854.7970, 2106.0759, 2106.3074, 2107.2041, 2154.0190,=20
      2154.0190, 2170.0015</TT></TD></TR></TBODY></TABLE><BR>
<TABLE border=3D0 cellSpacing=3D0>
  <TBODY>
  <TR>
    <TD><TT><B><A =
name=3DHit5>5.</A>&nbsp;&nbsp;&nbsp;&nbsp;</B></TT></TD>
    <TD noWrap><TT><A=20
      =
href=3D"http://zxw-pc/mascot/cgi/protein_view.pl?file=3D../data/20121225/=
F002409.dat&amp;hit=3D5"=20
      =
target=3D_blank>gi|222853333</A>&nbsp;&nbsp;&nbsp;&nbsp;<B>Mass:</B>&nbsp=
;35527&nbsp;&nbsp;&nbsp;&nbsp;<B>Score:</B>&nbsp;293&nbsp;&nbsp;&nbsp;&nb=
sp;<B>Expect:</B>&nbsp;9.3e-024&nbsp;&nbsp;<B>Matches:</B>&nbsp;11</TT></=
TD></TR>
  <TR>
    <TD>&nbsp;</TD>
    <TD noWrap><TT>predicted protein [Populus=20
trichocarpa]</TT></TD></TR></TBODY></TABLE>
<TABLE border=3D0 cellSpacing=3D0 cellPadding=3D0>
  <TBODY>
  <TR>
    <TD><TT>&nbsp;&nbsp;&nbsp;&nbsp;&nbsp;&nbsp;</TT></TD>
    <TD align=3Dright><TT><B>Observed&nbsp;&nbsp;</B></TT></TD>
    <TD noWrap align=3Dright><TT><B>Mr(expt)&nbsp;&nbsp;</B></TT></TD>
    <TD noWrap align=3Dright><TT><B>Mr(calc)&nbsp;&nbsp;</B></TT></TD>
    <TD align=3Dright><TT><B>&nbsp;ppm&nbsp;&nbsp;</B></TT></TD>
    <TD align=3Dright><TT><B>Start&nbsp;</B></TT></TD>
    <TD align=3Dright><TT><B>&nbsp;</B></TT></TD>
    <TD align=3Dright><TT><B>End&nbsp;</B></TT></TD>
    <TD align=3Dright><TT><B>Miss&nbsp;</B></TT></TD>
    <TD align=3Dright><TT><B>Ions&nbsp;</B></TT></TD>
    <TD><TT><B>&nbsp;Peptide</B></TT></TD></TR>
  <TR>
    <TD align=3Dright>&nbsp;</TD>
    <TD align=3Dright><TT>892.3532&nbsp;&nbsp;</TT></TD>
    <TD align=3Dright><TT>891.3459&nbsp;&nbsp;</TT></TD>
    <TD align=3Dright><TT>891.3949&nbsp;&nbsp;</TT></TD>
    <TD noWrap align=3Dright><TT>-54.93&nbsp;</TT></TD>
    <TD align=3Dright><TT>110&nbsp;</TT></TD>
    <TD noWrap align=3Dright><TT>-&nbsp;</TT></TD>
    <TD align=3Dright><TT>115&nbsp;</TT></TD>
    <TD align=3Dright><TT>0&nbsp;&nbsp;</TT></TD>
    <TD noWrap align=3Dright><TT>---&nbsp;&nbsp;</TT></TD>
    <TD noWrap><TT>&nbsp;R.EFMFYR.N</TT></TD></TR>
  <TR>
    <TD align=3Dright>&nbsp;</TD>
    <TD align=3Dright><TT>908.3353&nbsp;&nbsp;</TT></TD>
    <TD align=3Dright><TT>907.3281&nbsp;&nbsp;</TT></TD>
    <TD align=3Dright><TT>907.3898&nbsp;&nbsp;</TT></TD>
    <TD noWrap align=3Dright><TT>-68.07&nbsp;</TT></TD>
    <TD align=3Dright><TT>110&nbsp;</TT></TD>
    <TD noWrap align=3Dright><TT>-&nbsp;</TT></TD>
    <TD align=3Dright><TT>115&nbsp;</TT></TD>
    <TD align=3Dright><TT>0&nbsp;&nbsp;</TT></TD>
    <TD noWrap align=3Dright><TT>---&nbsp;&nbsp;</TT></TD>
    <TD noWrap><TT>&nbsp;R.EFMFYR.N + Oxidation (M)</TT></TD></TR>
  <TR>
    <TD align=3Dright>&nbsp;</TD>
    <TD align=3Dright><TT>908.3353&nbsp;&nbsp;</TT></TD>
    <TD align=3Dright><TT>907.3281&nbsp;&nbsp;</TT></TD>
    <TD align=3Dright><TT>907.3898&nbsp;&nbsp;</TT></TD>
    <TD noWrap align=3Dright><TT>-68.07&nbsp;</TT></TD>
    <TD align=3Dright><TT>110&nbsp;</TT></TD>
    <TD noWrap align=3Dright><TT>-&nbsp;</TT></TD>
    <TD align=3Dright><TT>115&nbsp;</TT></TD>
    <TD align=3Dright><TT>0&nbsp;&nbsp;</TT></TD>
    <TD noWrap align=3Dright><TT>14&nbsp;&nbsp;</TT></TD>
    <TD noWrap><TT>&nbsp;R.EFMFYR.N + Oxidation (M)</TT></TD></TR>
  <TR>
    <TD align=3Dright>&nbsp;</TD>
    <TD align=3Dright><TT>991.5408&nbsp;&nbsp;</TT></TD>
    <TD align=3Dright><TT>990.5336&nbsp;&nbsp;</TT></TD>
    <TD align=3Dright><TT>990.5862&nbsp;&nbsp;</TT></TD>
    <TD noWrap align=3Dright><TT>-53.16&nbsp;</TT></TD>
    <TD align=3Dright><TT>96&nbsp;</TT></TD>
    <TD noWrap align=3Dright><TT>-&nbsp;</TT></TD>
    <TD align=3Dright><TT>104&nbsp;</TT></TD>
    <TD align=3Dright><TT>0&nbsp;&nbsp;</TT></TD>
    <TD noWrap align=3Dright><TT>---&nbsp;&nbsp;</TT></TD>
    <TD noWrap><TT>&nbsp;R.TALAFVTLR.A</TT></TD></TR>
  <TR>
    <TD align=3Dright>&nbsp;</TD>
    <TD align=3Dright><TT>991.5408&nbsp;&nbsp;</TT></TD>
    <TD align=3Dright><TT>990.5336&nbsp;&nbsp;</TT></TD>
    <TD align=3Dright><TT>990.5862&nbsp;&nbsp;</TT></TD>
    <TD noWrap align=3Dright><TT>-53.16&nbsp;</TT></TD>
    <TD align=3Dright><TT>96&nbsp;</TT></TD>
    <TD noWrap align=3Dright><TT>-&nbsp;</TT></TD>
    <TD align=3Dright><TT>104&nbsp;</TT></TD>
    <TD align=3Dright><TT>0&nbsp;&nbsp;</TT></TD>
    <TD noWrap align=3Dright><TT>58&nbsp;&nbsp;</TT></TD>
    <TD noWrap><TT>&nbsp;R.TALAFVTLR.A</TT></TD></TR>
  <TR>
    <TD align=3Dright>&nbsp;</TD>
    <TD align=3Dright><TT>1268.5930&nbsp;&nbsp;</TT></TD>
    <TD align=3Dright><TT>1267.5857&nbsp;&nbsp;</TT></TD>
    <TD align=3Dright><TT>1267.6561&nbsp;&nbsp;</TT></TD>
    <TD noWrap align=3Dright><TT>-55.48&nbsp;</TT></TD>
    <TD align=3Dright><TT>177&nbsp;</TT></TD>
    <TD noWrap align=3Dright><TT>-&nbsp;</TT></TD>
    <TD align=3Dright><TT>187&nbsp;</TT></TD>
    <TD align=3Dright><TT>0&nbsp;&nbsp;</TT></TD>
    <TD noWrap align=3Dright><TT>---&nbsp;&nbsp;</TT></TD>
    <TD noWrap><TT>&nbsp;R.LPLWPSAEEAR.E</TT></TD></TR>
  <TR>
    <TD align=3Dright>&nbsp;</TD>
    <TD align=3Dright><TT>1268.5930&nbsp;&nbsp;</TT></TD>
    <TD align=3Dright><TT>1267.5857&nbsp;&nbsp;</TT></TD>
    <TD align=3Dright><TT>1267.6561&nbsp;&nbsp;</TT></TD>
    <TD noWrap align=3Dright><TT>-55.48&nbsp;</TT></TD>
    <TD align=3Dright><TT>177&nbsp;</TT></TD>
    <TD noWrap align=3Dright><TT>-&nbsp;</TT></TD>
    <TD align=3Dright><TT>187&nbsp;</TT></TD>
    <TD align=3Dright><TT>0&nbsp;&nbsp;</TT></TD>
    <TD noWrap align=3Dright><TT>85&nbsp;&nbsp;</TT></TD>
    <TD noWrap><TT>&nbsp;R.LPLWPSAEEAR.E</TT></TD></TR>
  <TR>
    <TD align=3Dright>&nbsp;</TD>
    <TD align=3Dright><TT>1325.6024&nbsp;&nbsp;</TT></TD>
    <TD align=3Dright><TT>1324.5951&nbsp;&nbsp;</TT></TD>
    <TD align=3Dright><TT>1324.6809&nbsp;&nbsp;</TT></TD>
    <TD noWrap align=3Dright><TT>-64.76&nbsp;</TT></TD>
    <TD align=3Dright><TT>296&nbsp;</TT></TD>
    <TD noWrap align=3Dright><TT>-&nbsp;</TT></TD>
    <TD align=3Dright><TT>308&nbsp;</TT></TD>
    <TD align=3Dright><TT>1&nbsp;&nbsp;</TT></TD>
    <TD noWrap align=3Dright><TT>---&nbsp;&nbsp;</TT></TD>
    <TD noWrap><TT>&nbsp;R.FANACGAITTTKK.G</TT></TD></TR>
  <TR>
    <TD align=3Dright>&nbsp;</TD>
    <TD align=3Dright><TT>1350.6859&nbsp;&nbsp;</TT></TD>
    <TD align=3Dright><TT>1349.6786&nbsp;&nbsp;</TT></TD>
    <TD align=3Dright><TT>1349.7415&nbsp;&nbsp;</TT></TD>
    <TD noWrap align=3Dright><TT>-46.61&nbsp;</TT></TD>
    <TD align=3Dright><TT>40&nbsp;</TT></TD>
    <TD noWrap align=3Dright><TT>-&nbsp;</TT></TD>
    <TD align=3Dright><TT>54&nbsp;</TT></TD>
    <TD align=3Dright><TT>0&nbsp;&nbsp;</TT></TD>
    <TD noWrap align=3Dright><TT>---&nbsp;&nbsp;</TT></TD>
    <TD noWrap><TT>&nbsp;K.APGGAPANVAIAVSR.L</TT></TD></TR>
  <TR>
    <TD align=3Dright>&nbsp;</TD>
    <TD align=3Dright><TT>1418.6487&nbsp;&nbsp;</TT></TD>
    <TD align=3Dright><TT>1417.6414&nbsp;&nbsp;</TT></TD>
    <TD align=3Dright><TT>1417.7201&nbsp;&nbsp;</TT></TD>
    <TD noWrap align=3Dright><TT>-55.50&nbsp;</TT></TD>
    <TD align=3Dright><TT>164&nbsp;</TT></TD>
    <TD noWrap align=3Dright><TT>-&nbsp;</TT></TD>
    <TD align=3Dright><TT>176&nbsp;</TT></TD>
    <TD align=3Dright><TT>0&nbsp;&nbsp;</TT></TD>
    <TD noWrap align=3Dright><TT>---&nbsp;&nbsp;</TT></TD>
    <TD noWrap><TT>&nbsp;K.EAGALLSYDPNLR.L</TT></TD></TR>
  <TR>
    <TD align=3Dright>&nbsp;</TD>
    <TD align=3Dright><TT>1418.6487&nbsp;&nbsp;</TT></TD>
    <TD align=3Dright><TT>1417.6414&nbsp;&nbsp;</TT></TD>
    <TD align=3Dright><TT>1417.7201&nbsp;&nbsp;</TT></TD>
    <TD noWrap align=3Dright><TT>-55.50&nbsp;</TT></TD>
    <TD align=3Dright><TT>164&nbsp;</TT></TD>
    <TD noWrap align=3Dright><TT>-&nbsp;</TT></TD>
    <TD align=3Dright><TT>176&nbsp;</TT></TD>
    <TD align=3Dright><TT>0&nbsp;&nbsp;</TT></TD>
    <TD noWrap align=3Dright><TT>98&nbsp;&nbsp;</TT></TD>
    <TD =
noWrap><TT>&nbsp;K.EAGALLSYDPNLR.L</TT></TD></TR></TBODY></TABLE>
<TABLE border=3D0 cellSpacing=3D0>
  <TBODY>
  <TR>
    <TD><TT>&nbsp;&nbsp;&nbsp;&nbsp;&nbsp;&nbsp;</TT></TD>
    <TD><TT><B>No match to: </B>757.4550, 842.4670, 844.3554, 860.3485,=20
      874.4042, 914.3264, 985.5585, 1266.5818, 1284.5883, 1290.5720, =
1299.6252,=20
      1299.6252, 1300.6041, 1303.5741, 1347.6182, 1351.6058, 1351.6058,=20
      1367.5447, 1367.5447, 1376.7148, 1400.6497, 1401.6230, 1401.6230,=20
      1423.6234, 1440.6234, 1461.6990, 1685.8169, 1775.8240, 1776.8258,=20
      1776.8258, 1793.8145, 1802.8285, 1817.8691, 1826.7711, 1842.7655,=20
      1854.7970, 2019.9490, 2063.9849, 2106.0759, 2106.3074, 2107.2041,=20
      2154.0190, 2154.0190, 2170.0015</TT></TD></TR></TBODY></TABLE><BR>
<TABLE border=3D0 cellSpacing=3D0>
  <TBODY>
  <TR>
    <TD><TT><B><A =
name=3DHit6>6.</A>&nbsp;&nbsp;&nbsp;&nbsp;</B></TT></TD>
    <TD noWrap><TT><A=20
      =
href=3D"http://zxw-pc/mascot/cgi/protein_view.pl?file=3D../data/20121225/=
F002409.dat&amp;hit=3D6"=20
      =
target=3D_blank>gi|224095668</A>&nbsp;&nbsp;&nbsp;&nbsp;<B>Mass:</B>&nbsp=
;35527&nbsp;&nbsp;&nbsp;&nbsp;<B>Score:</B>&nbsp;293&nbsp;&nbsp;&nbsp;&nb=
sp;<B>Expect:</B>&nbsp;9.3e-024&nbsp;&nbsp;<B>Matches:</B>&nbsp;11</TT></=
TD></TR>
  <TR>
    <TD>&nbsp;</TD>
    <TD noWrap><TT>predicted protein [Populus=20
trichocarpa]</TT></TD></TR></TBODY></TABLE>
<TABLE border=3D0 cellSpacing=3D0 cellPadding=3D0>
  <TBODY>
  <TR>
    <TD><TT>&nbsp;&nbsp;&nbsp;&nbsp;&nbsp;&nbsp;</TT></TD>
    <TD align=3Dright><TT><B>Observed&nbsp;&nbsp;</B></TT></TD>
    <TD noWrap align=3Dright><TT><B>Mr(expt)&nbsp;&nbsp;</B></TT></TD>
    <TD noWrap align=3Dright><TT><B>Mr(calc)&nbsp;&nbsp;</B></TT></TD>
    <TD align=3Dright><TT><B>&nbsp;ppm&nbsp;&nbsp;</B></TT></TD>
    <TD align=3Dright><TT><B>Start&nbsp;</B></TT></TD>
    <TD align=3Dright><TT><B>&nbsp;</B></TT></TD>
    <TD align=3Dright><TT><B>End&nbsp;</B></TT></TD>
    <TD align=3Dright><TT><B>Miss&nbsp;</B></TT></TD>
    <TD align=3Dright><TT><B>Ions&nbsp;</B></TT></TD>
    <TD><TT><B>&nbsp;Peptide</B></TT></TD></TR>
  <TR>
    <TD align=3Dright>&nbsp;</TD>
    <TD align=3Dright><TT>892.3532&nbsp;&nbsp;</TT></TD>
    <TD align=3Dright><TT>891.3459&nbsp;&nbsp;</TT></TD>
    <TD align=3Dright><TT>891.3949&nbsp;&nbsp;</TT></TD>
    <TD noWrap align=3Dright><TT>-54.93&nbsp;</TT></TD>
    <TD align=3Dright><TT>110&nbsp;</TT></TD>
    <TD noWrap align=3Dright><TT>-&nbsp;</TT></TD>
    <TD align=3Dright><TT>115&nbsp;</TT></TD>
    <TD align=3Dright><TT>0&nbsp;&nbsp;</TT></TD>
    <TD noWrap align=3Dright><TT>---&nbsp;&nbsp;</TT></TD>
    <TD noWrap><TT>&nbsp;R.EFMFYR.N</TT></TD></TR>
  <TR>
    <TD align=3Dright>&nbsp;</TD>
    <TD align=3Dright><TT>908.3353&nbsp;&nbsp;</TT></TD>
    <TD align=3Dright><TT>907.3281&nbsp;&nbsp;</TT></TD>
    <TD align=3Dright><TT>907.3898&nbsp;&nbsp;</TT></TD>
    <TD noWrap align=3Dright><TT>-68.07&nbsp;</TT></TD>
    <TD align=3Dright><TT>110&nbsp;</TT></TD>
    <TD noWrap align=3Dright><TT>-&nbsp;</TT></TD>
    <TD align=3Dright><TT>115&nbsp;</TT></TD>
    <TD align=3Dright><TT>0&nbsp;&nbsp;</TT></TD>
    <TD noWrap align=3Dright><TT>---&nbsp;&nbsp;</TT></TD>
    <TD noWrap><TT>&nbsp;R.EFMFYR.N + Oxidation (M)</TT></TD></TR>
  <TR>
    <TD align=3Dright>&nbsp;</TD>
    <TD align=3Dright><TT>908.3353&nbsp;&nbsp;</TT></TD>
    <TD align=3Dright><TT>907.3281&nbsp;&nbsp;</TT></TD>
    <TD align=3Dright><TT>907.3898&nbsp;&nbsp;</TT></TD>
    <TD noWrap align=3Dright><TT>-68.07&nbsp;</TT></TD>
    <TD align=3Dright><TT>110&nbsp;</TT></TD>
    <TD noWrap align=3Dright><TT>-&nbsp;</TT></TD>
    <TD align=3Dright><TT>115&nbsp;</TT></TD>
    <TD align=3Dright><TT>0&nbsp;&nbsp;</TT></TD>
    <TD noWrap align=3Dright><TT>14&nbsp;&nbsp;</TT></TD>
    <TD noWrap><TT>&nbsp;R.EFMFYR.N + Oxidation (M)</TT></TD></TR>
  <TR>
    <TD align=3Dright>&nbsp;</TD>
    <TD align=3Dright><TT>991.5408&nbsp;&nbsp;</TT></TD>
    <TD align=3Dright><TT>990.5336&nbsp;&nbsp;</TT></TD>
    <TD align=3Dright><TT>990.5862&nbsp;&nbsp;</TT></TD>
    <TD noWrap align=3Dright><TT>-53.16&nbsp;</TT></TD>
    <TD align=3Dright><TT>96&nbsp;</TT></TD>
    <TD noWrap align=3Dright><TT>-&nbsp;</TT></TD>
    <TD align=3Dright><TT>104&nbsp;</TT></TD>
    <TD align=3Dright><TT>0&nbsp;&nbsp;</TT></TD>
    <TD noWrap align=3Dright><TT>---&nbsp;&nbsp;</TT></TD>
    <TD noWrap><TT>&nbsp;R.TALAFVTLR.A</TT></TD></TR>
  <TR>
    <TD align=3Dright>&nbsp;</TD>
    <TD align=3Dright><TT>991.5408&nbsp;&nbsp;</TT></TD>
    <TD align=3Dright><TT>990.5336&nbsp;&nbsp;</TT></TD>
    <TD align=3Dright><TT>990.5862&nbsp;&nbsp;</TT></TD>
    <TD noWrap align=3Dright><TT>-53.16&nbsp;</TT></TD>
    <TD align=3Dright><TT>96&nbsp;</TT></TD>
    <TD noWrap align=3Dright><TT>-&nbsp;</TT></TD>
    <TD align=3Dright><TT>104&nbsp;</TT></TD>
    <TD align=3Dright><TT>0&nbsp;&nbsp;</TT></TD>
    <TD noWrap align=3Dright><TT>58&nbsp;&nbsp;</TT></TD>
    <TD noWrap><TT>&nbsp;R.TALAFVTLR.A</TT></TD></TR>
  <TR>
    <TD align=3Dright>&nbsp;</TD>
    <TD align=3Dright><TT>1268.5930&nbsp;&nbsp;</TT></TD>
    <TD align=3Dright><TT>1267.5857&nbsp;&nbsp;</TT></TD>
    <TD align=3Dright><TT>1267.6561&nbsp;&nbsp;</TT></TD>
    <TD noWrap align=3Dright><TT>-55.48&nbsp;</TT></TD>
    <TD align=3Dright><TT>177&nbsp;</TT></TD>
    <TD noWrap align=3Dright><TT>-&nbsp;</TT></TD>
    <TD align=3Dright><TT>187&nbsp;</TT></TD>
    <TD align=3Dright><TT>0&nbsp;&nbsp;</TT></TD>
    <TD noWrap align=3Dright><TT>---&nbsp;&nbsp;</TT></TD>
    <TD noWrap><TT>&nbsp;R.LPLWPSAEEAR.E</TT></TD></TR>
  <TR>
    <TD align=3Dright>&nbsp;</TD>
    <TD align=3Dright><TT>1268.5930&nbsp;&nbsp;</TT></TD>
    <TD align=3Dright><TT>1267.5857&nbsp;&nbsp;</TT></TD>
    <TD align=3Dright><TT>1267.6561&nbsp;&nbsp;</TT></TD>
    <TD noWrap align=3Dright><TT>-55.48&nbsp;</TT></TD>
    <TD align=3Dright><TT>177&nbsp;</TT></TD>
    <TD noWrap align=3Dright><TT>-&nbsp;</TT></TD>
    <TD align=3Dright><TT>187&nbsp;</TT></TD>
    <TD align=3Dright><TT>0&nbsp;&nbsp;</TT></TD>
    <TD noWrap align=3Dright><TT>85&nbsp;&nbsp;</TT></TD>
    <TD noWrap><TT>&nbsp;R.LPLWPSAEEAR.E</TT></TD></TR>
  <TR>
    <TD align=3Dright>&nbsp;</TD>
    <TD align=3Dright><TT>1325.6024&nbsp;&nbsp;</TT></TD>
    <TD align=3Dright><TT>1324.5951&nbsp;&nbsp;</TT></TD>
    <TD align=3Dright><TT>1324.6809&nbsp;&nbsp;</TT></TD>
    <TD noWrap align=3Dright><TT>-64.76&nbsp;</TT></TD>
    <TD align=3Dright><TT>296&nbsp;</TT></TD>
    <TD noWrap align=3Dright><TT>-&nbsp;</TT></TD>
    <TD align=3Dright><TT>308&nbsp;</TT></TD>
    <TD align=3Dright><TT>1&nbsp;&nbsp;</TT></TD>
    <TD noWrap align=3Dright><TT>---&nbsp;&nbsp;</TT></TD>
    <TD noWrap><TT>&nbsp;R.FANACGAITTTKK.G</TT></TD></TR>
  <TR>
    <TD align=3Dright>&nbsp;</TD>
    <TD align=3Dright><TT>1350.6859&nbsp;&nbsp;</TT></TD>
    <TD align=3Dright><TT>1349.6786&nbsp;&nbsp;</TT></TD>
    <TD align=3Dright><TT>1349.7415&nbsp;&nbsp;</TT></TD>
    <TD noWrap align=3Dright><TT>-46.61&nbsp;</TT></TD>
    <TD align=3Dright><TT>40&nbsp;</TT></TD>
    <TD noWrap align=3Dright><TT>-&nbsp;</TT></TD>
    <TD align=3Dright><TT>54&nbsp;</TT></TD>
    <TD align=3Dright><TT>0&nbsp;&nbsp;</TT></TD>
    <TD noWrap align=3Dright><TT>---&nbsp;&nbsp;</TT></TD>
    <TD noWrap><TT>&nbsp;K.APGGAPANVAIAVSR.L</TT></TD></TR>
  <TR>
    <TD align=3Dright>&nbsp;</TD>
    <TD align=3Dright><TT>1418.6487&nbsp;&nbsp;</TT></TD>
    <TD align=3Dright><TT>1417.6414&nbsp;&nbsp;</TT></TD>
    <TD align=3Dright><TT>1417.7201&nbsp;&nbsp;</TT></TD>
    <TD noWrap align=3Dright><TT>-55.50&nbsp;</TT></TD>
    <TD align=3Dright><TT>164&nbsp;</TT></TD>
    <TD noWrap align=3Dright><TT>-&nbsp;</TT></TD>
    <TD align=3Dright><TT>176&nbsp;</TT></TD>
    <TD align=3Dright><TT>0&nbsp;&nbsp;</TT></TD>
    <TD noWrap align=3Dright><TT>---&nbsp;&nbsp;</TT></TD>
    <TD noWrap><TT>&nbsp;K.EAGALLSYDPNLR.L</TT></TD></TR>
  <TR>
    <TD align=3Dright>&nbsp;</TD>
    <TD align=3Dright><TT>1418.6487&nbsp;&nbsp;</TT></TD>
    <TD align=3Dright><TT>1417.6414&nbsp;&nbsp;</TT></TD>
    <TD align=3Dright><TT>1417.7201&nbsp;&nbsp;</TT></TD>
    <TD noWrap align=3Dright><TT>-55.50&nbsp;</TT></TD>
    <TD align=3Dright><TT>164&nbsp;</TT></TD>
    <TD noWrap align=3Dright><TT>-&nbsp;</TT></TD>
    <TD align=3Dright><TT>176&nbsp;</TT></TD>
    <TD align=3Dright><TT>0&nbsp;&nbsp;</TT></TD>
    <TD noWrap align=3Dright><TT>98&nbsp;&nbsp;</TT></TD>
    <TD =
noWrap><TT>&nbsp;K.EAGALLSYDPNLR.L</TT></TD></TR></TBODY></TABLE>
<TABLE border=3D0 cellSpacing=3D0>
  <TBODY>
  <TR>
    <TD><TT>&nbsp;&nbsp;&nbsp;&nbsp;&nbsp;&nbsp;</TT></TD>
    <TD><TT><B>No match to: </B>757.4550, 842.4670, 844.3554, 860.3485,=20
      874.4042, 914.3264, 985.5585, 1266.5818, 1284.5883, 1290.5720, =
1299.6252,=20
      1299.6252, 1300.6041, 1303.5741, 1347.6182, 1351.6058, 1351.6058,=20
      1367.5447, 1367.5447, 1376.7148, 1400.6497, 1401.6230, 1401.6230,=20
      1423.6234, 1440.6234, 1461.6990, 1685.8169, 1775.8240, 1776.8258,=20
      1776.8258, 1793.8145, 1802.8285, 1817.8691, 1826.7711, 1842.7655,=20
      1854.7970, 2019.9490, 2063.9849, 2106.0759, 2106.3074, 2107.2041,=20
      2154.0190, 2154.0190, 2170.0015</TT></TD></TR></TBODY></TABLE><BR>
<TABLE border=3D0 cellSpacing=3D0>
  <TBODY>
  <TR>
    <TD><TT><B><A =
name=3DHit7>7.</A>&nbsp;&nbsp;&nbsp;&nbsp;</B></TT></TD>
    <TD noWrap><TT><A=20
      =
href=3D"http://zxw-pc/mascot/cgi/protein_view.pl?file=3D../data/20121225/=
F002409.dat&amp;hit=3D7"=20
      =
target=3D_blank>gi|20975618</A>&nbsp;&nbsp;&nbsp;&nbsp;<B>Mass:</B>&nbsp;=
26092&nbsp;&nbsp;&nbsp;&nbsp;<B>Score:</B>&nbsp;235&nbsp;&nbsp;&nbsp;&nbs=
p;<B>Expect:</B>&nbsp;5.9e-018&nbsp;&nbsp;<B>Matches:</B>&nbsp;10</TT></T=
D></TR>
  <TR>
    <TD>&nbsp;</TD>
    <TD noWrap><TT>fructokinase-like protein [Cicer=20
  arietinum]</TT></TD></TR></TBODY></TABLE>
<TABLE border=3D0 cellSpacing=3D0 cellPadding=3D0>
  <TBODY>
  <TR>
    <TD><TT>&nbsp;&nbsp;&nbsp;&nbsp;&nbsp;&nbsp;</TT></TD>
    <TD align=3Dright><TT><B>Observed&nbsp;&nbsp;</B></TT></TD>
    <TD noWrap align=3Dright><TT><B>Mr(expt)&nbsp;&nbsp;</B></TT></TD>
    <TD noWrap align=3Dright><TT><B>Mr(calc)&nbsp;&nbsp;</B></TT></TD>
    <TD align=3Dright><TT><B>&nbsp;ppm&nbsp;&nbsp;</B></TT></TD>
    <TD align=3Dright><TT><B>Start&nbsp;</B></TT></TD>
    <TD align=3Dright><TT><B>&nbsp;</B></TT></TD>
    <TD align=3Dright><TT><B>End&nbsp;</B></TT></TD>
    <TD align=3Dright><TT><B>Miss&nbsp;</B></TT></TD>
    <TD align=3Dright><TT><B>Ions&nbsp;</B></TT></TD>
    <TD><TT><B>&nbsp;Peptide</B></TT></TD></TR>
  <TR>
    <TD align=3Dright>&nbsp;</TD>
    <TD align=3Dright><TT>757.4550&nbsp;&nbsp;</TT></TD>
    <TD align=3Dright><TT>756.4477&nbsp;&nbsp;</TT></TD>
    <TD align=3Dright><TT>756.4857&nbsp;&nbsp;</TT></TD>
    <TD noWrap align=3Dright><TT>-50.24&nbsp;</TT></TD>
    <TD align=3Dright><TT>201&nbsp;</TT></TD>
    <TD noWrap align=3Dright><TT>-&nbsp;</TT></TD>
    <TD align=3Dright><TT>206&nbsp;</TT></TD>
    <TD align=3Dright><TT>1&nbsp;&nbsp;</TT></TD>
    <TD noWrap align=3Dright><TT>---&nbsp;&nbsp;</TT></TD>
    <TD noWrap><TT>&nbsp;R.LREVLK.F</TT></TD></TR>
  <TR>
    <TD align=3Dright>&nbsp;</TD>
    <TD align=3Dright><TT>892.3532&nbsp;&nbsp;</TT></TD>
    <TD align=3Dright><TT>891.3459&nbsp;&nbsp;</TT></TD>
    <TD align=3Dright><TT>891.3949&nbsp;&nbsp;</TT></TD>
    <TD noWrap align=3Dright><TT>-54.93&nbsp;</TT></TD>
    <TD align=3Dright><TT>21&nbsp;</TT></TD>
    <TD noWrap align=3Dright><TT>-&nbsp;</TT></TD>
    <TD align=3Dright><TT>26&nbsp;</TT></TD>
    <TD align=3Dright><TT>0&nbsp;&nbsp;</TT></TD>
    <TD noWrap align=3Dright><TT>---&nbsp;&nbsp;</TT></TD>
    <TD noWrap><TT>&nbsp;R.EFMFYR.N</TT></TD></TR>
  <TR>
    <TD align=3Dright>&nbsp;</TD>
    <TD align=3Dright><TT>908.3353&nbsp;&nbsp;</TT></TD>
    <TD align=3Dright><TT>907.3281&nbsp;&nbsp;</TT></TD>
    <TD align=3Dright><TT>907.3898&nbsp;&nbsp;</TT></TD>
    <TD noWrap align=3Dright><TT>-68.07&nbsp;</TT></TD>
    <TD align=3Dright><TT>21&nbsp;</TT></TD>
    <TD noWrap align=3Dright><TT>-&nbsp;</TT></TD>
    <TD align=3Dright><TT>26&nbsp;</TT></TD>
    <TD align=3Dright><TT>0&nbsp;&nbsp;</TT></TD>
    <TD noWrap align=3Dright><TT>---&nbsp;&nbsp;</TT></TD>
    <TD noWrap><TT>&nbsp;R.EFMFYR.N + Oxidation (M)</TT></TD></TR>
  <TR>
    <TD align=3Dright>&nbsp;</TD>
    <TD align=3Dright><TT>908.3353&nbsp;&nbsp;</TT></TD>
    <TD align=3Dright><TT>907.3281&nbsp;&nbsp;</TT></TD>
    <TD align=3Dright><TT>907.3898&nbsp;&nbsp;</TT></TD>
    <TD noWrap align=3Dright><TT>-68.07&nbsp;</TT></TD>
    <TD align=3Dright><TT>21&nbsp;</TT></TD>
    <TD noWrap align=3Dright><TT>-&nbsp;</TT></TD>
    <TD align=3Dright><TT>26&nbsp;</TT></TD>
    <TD align=3Dright><TT>0&nbsp;&nbsp;</TT></TD>
    <TD noWrap align=3Dright><TT>14&nbsp;&nbsp;</TT></TD>
    <TD noWrap><TT>&nbsp;R.EFMFYR.N + Oxidation (M)</TT></TD></TR>
  <TR>
    <TD align=3Dright>&nbsp;</TD>
    <TD align=3Dright><TT>991.5408&nbsp;&nbsp;</TT></TD>
    <TD align=3Dright><TT>990.5336&nbsp;&nbsp;</TT></TD>
    <TD align=3Dright><TT>990.5862&nbsp;&nbsp;</TT></TD>
    <TD noWrap align=3Dright><TT>-53.16&nbsp;</TT></TD>
    <TD align=3Dright><TT>7&nbsp;</TT></TD>
    <TD noWrap align=3Dright><TT>-&nbsp;</TT></TD>
    <TD align=3Dright><TT>15&nbsp;</TT></TD>
    <TD align=3Dright><TT>0&nbsp;&nbsp;</TT></TD>
    <TD noWrap align=3Dright><TT>---&nbsp;&nbsp;</TT></TD>
    <TD noWrap><TT>&nbsp;R.TALAFVTLR.A</TT></TD></TR>
  <TR>
    <TD align=3Dright>&nbsp;</TD>
    <TD align=3Dright><TT>991.5408&nbsp;&nbsp;</TT></TD>
    <TD align=3Dright><TT>990.5336&nbsp;&nbsp;</TT></TD>
    <TD align=3Dright><TT>990.5862&nbsp;&nbsp;</TT></TD>
    <TD noWrap align=3Dright><TT>-53.16&nbsp;</TT></TD>
    <TD align=3Dright><TT>7&nbsp;</TT></TD>
    <TD noWrap align=3Dright><TT>-&nbsp;</TT></TD>
    <TD align=3Dright><TT>15&nbsp;</TT></TD>
    <TD align=3Dright><TT>0&nbsp;&nbsp;</TT></TD>
    <TD noWrap align=3Dright><TT>58&nbsp;&nbsp;</TT></TD>
    <TD noWrap><TT>&nbsp;R.TALAFVTLR.A</TT></TD></TR>
  <TR>
    <TD align=3Dright>&nbsp;</TD>
    <TD align=3Dright><TT>1325.6024&nbsp;&nbsp;</TT></TD>
    <TD align=3Dright><TT>1324.5951&nbsp;&nbsp;</TT></TD>
    <TD align=3Dright><TT>1324.6809&nbsp;&nbsp;</TT></TD>
    <TD noWrap align=3Dright><TT>-64.76&nbsp;</TT></TD>
    <TD align=3Dright><TT>207&nbsp;</TT></TD>
    <TD noWrap align=3Dright><TT>-&nbsp;</TT></TD>
    <TD align=3Dright><TT>219&nbsp;</TT></TD>
    <TD align=3Dright><TT>1&nbsp;&nbsp;</TT></TD>
    <TD noWrap align=3Dright><TT>---&nbsp;&nbsp;</TT></TD>
    <TD noWrap><TT>&nbsp;K.FANACGAITTTKK.G</TT></TD></TR>
  <TR>
    <TD align=3Dright>&nbsp;</TD>
    <TD align=3Dright><TT>2154.0190&nbsp;&nbsp;</TT></TD>
    <TD align=3Dright><TT>2153.0117&nbsp;&nbsp;</TT></TD>
    <TD align=3Dright><TT>2153.1038&nbsp;&nbsp;</TT></TD>
    <TD noWrap align=3Dright><TT>-42.75&nbsp;</TT></TD>
    <TD align=3Dright><TT>27&nbsp;</TT></TD>
    <TD noWrap align=3Dright><TT>-&nbsp;</TT></TD>
    <TD align=3Dright><TT>45&nbsp;</TT></TD>
    <TD align=3Dright><TT>0&nbsp;&nbsp;</TT></TD>
    <TD noWrap align=3Dright><TT>---&nbsp;&nbsp;</TT></TD>
    <TD noWrap><TT>&nbsp;R.NPSADMLLTPEDLNLELIR.S</TT></TD></TR>
  <TR>
    <TD align=3Dright>&nbsp;</TD>
    <TD align=3Dright><TT>2154.0190&nbsp;&nbsp;</TT></TD>
    <TD align=3Dright><TT>2153.0117&nbsp;&nbsp;</TT></TD>
    <TD align=3Dright><TT>2153.1038&nbsp;&nbsp;</TT></TD>
    <TD noWrap align=3Dright><TT>-42.75&nbsp;</TT></TD>
    <TD align=3Dright><TT>27&nbsp;</TT></TD>
    <TD noWrap align=3Dright><TT>-&nbsp;</TT></TD>
    <TD align=3Dright><TT>45&nbsp;</TT></TD>
    <TD align=3Dright><TT>0&nbsp;&nbsp;</TT></TD>
    <TD noWrap align=3Dright><TT>128&nbsp;&nbsp;</TT></TD>
    <TD noWrap><TT>&nbsp;R.NPSADMLLTPEDLNLELIR.S</TT></TD></TR>
  <TR>
    <TD align=3Dright>&nbsp;</TD>
    <TD align=3Dright><TT>2170.0015&nbsp;&nbsp;</TT></TD>
    <TD align=3Dright><TT>2168.9942&nbsp;&nbsp;</TT></TD>
    <TD align=3Dright><TT>2169.0987&nbsp;&nbsp;</TT></TD>
    <TD noWrap align=3Dright><TT>-48.16&nbsp;</TT></TD>
    <TD align=3Dright><TT>27&nbsp;</TT></TD>
    <TD noWrap align=3Dright><TT>-&nbsp;</TT></TD>
    <TD align=3Dright><TT>45&nbsp;</TT></TD>
    <TD align=3Dright><TT>0&nbsp;&nbsp;</TT></TD>
    <TD noWrap align=3Dright><TT>---&nbsp;&nbsp;</TT></TD>
    <TD noWrap><TT>&nbsp;R.NPSADMLLTPEDLNLELIR.S + Oxidation=20
  (M)</TT></TD></TR></TBODY></TABLE>
<TABLE border=3D0 cellSpacing=3D0>
  <TBODY>
  <TR>
    <TD><TT>&nbsp;&nbsp;&nbsp;&nbsp;&nbsp;&nbsp;</TT></TD>
    <TD><TT><B>No match to: </B>842.4670, 844.3554, 860.3485, 874.4042,=20
      914.3264, 985.5585, 1266.5818, 1268.5930, 1268.5930, 1284.5883, =
1290.5720,=20
      1299.6252, 1299.6252, 1300.6041, 1303.5741, 1347.6182, 1350.6859,=20
      1351.6058, 1351.6058, 1367.5447, 1367.5447, 1376.7148, 1400.6497,=20
      1401.6230, 1401.6230, 1418.6487, 1418.6487, 1423.6234, 1440.6234,=20
      1461.6990, 1685.8169, 1775.8240, 1776.8258, 1776.8258, 1793.8145,=20
      1802.8285, 1817.8691, 1826.7711, 1842.7655, 1854.7970, 2019.9490,=20
      2063.9849, 2106.0759, 2106.3074, =
2107.2041</TT></TD></TR></TBODY></TABLE><BR>
<TABLE border=3D0 cellSpacing=3D0>
  <TBODY>
  <TR>
    <TD><TT><B><A =
name=3DHit8>8.</A>&nbsp;&nbsp;&nbsp;&nbsp;</B></TT></TD>
    <TD noWrap><TT><A=20
      =
href=3D"http://zxw-pc/mascot/cgi/protein_view.pl?file=3D../data/20121225/=
F002409.dat&amp;hit=3D8"=20
      =
target=3D_blank>gi|330253447</A>&nbsp;&nbsp;&nbsp;&nbsp;<B>Mass:</B>&nbsp=
;35253&nbsp;&nbsp;&nbsp;&nbsp;<B>Score:</B>&nbsp;225&nbsp;&nbsp;&nbsp;&nb=
sp;<B>Expect:</B>&nbsp;5.9e-017&nbsp;&nbsp;<B>Matches:</B>&nbsp;11</TT></=
TD></TR>
  <TR>
    <TD>&nbsp;</TD>
    <TD noWrap><TT>fructokinase [Arabidopsis=20
thaliana]</TT></TD></TR></TBODY></TABLE>
<TABLE border=3D0 cellSpacing=3D0 cellPadding=3D0>
  <TBODY>
  <TR>
    <TD><TT>&nbsp;&nbsp;&nbsp;&nbsp;&nbsp;&nbsp;</TT></TD>
    <TD align=3Dright><TT><B>Observed&nbsp;&nbsp;</B></TT></TD>
    <TD noWrap align=3Dright><TT><B>Mr(expt)&nbsp;&nbsp;</B></TT></TD>
    <TD noWrap align=3Dright><TT><B>Mr(calc)&nbsp;&nbsp;</B></TT></TD>
    <TD align=3Dright><TT><B>&nbsp;ppm&nbsp;&nbsp;</B></TT></TD>
    <TD align=3Dright><TT><B>Start&nbsp;</B></TT></TD>
    <TD align=3Dright><TT><B>&nbsp;</B></TT></TD>
    <TD align=3Dright><TT><B>End&nbsp;</B></TT></TD>
    <TD align=3Dright><TT><B>Miss&nbsp;</B></TT></TD>
    <TD align=3Dright><TT><B>Ions&nbsp;</B></TT></TD>
    <TD><TT><B>&nbsp;Peptide</B></TT></TD></TR>
  <TR>
    <TD align=3Dright>&nbsp;</TD>
    <TD align=3Dright><TT>892.3532&nbsp;&nbsp;</TT></TD>
    <TD align=3Dright><TT>891.3459&nbsp;&nbsp;</TT></TD>
    <TD align=3Dright><TT>891.3949&nbsp;&nbsp;</TT></TD>
    <TD noWrap align=3Dright><TT>-54.93&nbsp;</TT></TD>
    <TD align=3Dright><TT>108&nbsp;</TT></TD>
    <TD noWrap align=3Dright><TT>-&nbsp;</TT></TD>
    <TD align=3Dright><TT>113&nbsp;</TT></TD>
    <TD align=3Dright><TT>0&nbsp;&nbsp;</TT></TD>
    <TD noWrap align=3Dright><TT>---&nbsp;&nbsp;</TT></TD>
    <TD noWrap><TT>&nbsp;R.EFMFYR.N</TT></TD></TR>
  <TR>
    <TD align=3Dright>&nbsp;</TD>
    <TD align=3Dright><TT>908.3353&nbsp;&nbsp;</TT></TD>
    <TD align=3Dright><TT>907.3281&nbsp;&nbsp;</TT></TD>
    <TD align=3Dright><TT>907.3898&nbsp;&nbsp;</TT></TD>
    <TD noWrap align=3Dright><TT>-68.07&nbsp;</TT></TD>
    <TD align=3Dright><TT>108&nbsp;</TT></TD>
    <TD noWrap align=3Dright><TT>-&nbsp;</TT></TD>
    <TD align=3Dright><TT>113&nbsp;</TT></TD>
    <TD align=3Dright><TT>0&nbsp;&nbsp;</TT></TD>
    <TD noWrap align=3Dright><TT>---&nbsp;&nbsp;</TT></TD>
    <TD noWrap><TT>&nbsp;R.EFMFYR.N + Oxidation (M)</TT></TD></TR>
  <TR>
    <TD align=3Dright>&nbsp;</TD>
    <TD align=3Dright><TT>908.3353&nbsp;&nbsp;</TT></TD>
    <TD align=3Dright><TT>907.3281&nbsp;&nbsp;</TT></TD>
    <TD align=3Dright><TT>907.3898&nbsp;&nbsp;</TT></TD>
    <TD noWrap align=3Dright><TT>-68.07&nbsp;</TT></TD>
    <TD align=3Dright><TT>108&nbsp;</TT></TD>
    <TD noWrap align=3Dright><TT>-&nbsp;</TT></TD>
    <TD align=3Dright><TT>113&nbsp;</TT></TD>
    <TD align=3Dright><TT>0&nbsp;&nbsp;</TT></TD>
    <TD noWrap align=3Dright><TT>14&nbsp;&nbsp;</TT></TD>
    <TD noWrap><TT>&nbsp;R.EFMFYR.N + Oxidation (M)</TT></TD></TR>
  <TR>
    <TD align=3Dright>&nbsp;</TD>
    <TD align=3Dright><TT>985.5585&nbsp;&nbsp;</TT></TD>
    <TD align=3Dright><TT>984.5512&nbsp;&nbsp;</TT></TD>
    <TD align=3Dright><TT>984.6219&nbsp;&nbsp;</TT></TD>
    <TD noWrap align=3Dright><TT>-71.83&nbsp;</TT></TD>
    <TD align=3Dright><TT>229&nbsp;</TT></TD>
    <TD noWrap align=3Dright><TT>-&nbsp;</TT></TD>
    <TD align=3Dright><TT>237&nbsp;</TT></TD>
    <TD align=3Dright><TT>0&nbsp;&nbsp;</TT></TD>
    <TD noWrap align=3Dright><TT>---&nbsp;&nbsp;</TT></TD>
    <TD noWrap><TT>&nbsp;K.LLLVTLGEK.G</TT></TD></TR>
  <TR>
    <TD align=3Dright>&nbsp;</TD>
    <TD align=3Dright><TT>991.5408&nbsp;&nbsp;</TT></TD>
    <TD align=3Dright><TT>990.5336&nbsp;&nbsp;</TT></TD>
    <TD align=3Dright><TT>990.5611&nbsp;&nbsp;</TT></TD>
    <TD noWrap align=3Dright><TT>-27.77&nbsp;</TT></TD>
    <TD align=3Dright><TT>53&nbsp;</TT></TD>
    <TD noWrap align=3Dright><TT>-&nbsp;</TT></TD>
    <TD align=3Dright><TT>62&nbsp;</TT></TD>
    <TD align=3Dright><TT>1&nbsp;&nbsp;</TT></TD>
    <TD noWrap align=3Dright><TT>---&nbsp;&nbsp;</TT></TD>
    <TD noWrap><TT>&nbsp;R.LGGRSAFVGK.L</TT></TD></TR>
  <TR>
    <TD align=3Dright>&nbsp;</TD>
    <TD align=3Dright><TT>991.5408&nbsp;&nbsp;</TT></TD>
    <TD align=3Dright><TT>990.5336&nbsp;&nbsp;</TT></TD>
    <TD align=3Dright><TT>990.5862&nbsp;&nbsp;</TT></TD>
    <TD noWrap align=3Dright><TT>-53.16&nbsp;</TT></TD>
    <TD align=3Dright><TT>94&nbsp;</TT></TD>
    <TD noWrap align=3Dright><TT>-&nbsp;</TT></TD>
    <TD align=3Dright><TT>102&nbsp;</TT></TD>
    <TD align=3Dright><TT>0&nbsp;&nbsp;</TT></TD>
    <TD noWrap align=3Dright><TT>58&nbsp;&nbsp;</TT></TD>
    <TD noWrap><TT>&nbsp;R.TALAFVTLR.A</TT></TD></TR>
  <TR>
    <TD align=3Dright>&nbsp;</TD>
    <TD align=3Dright><TT>1325.6024&nbsp;&nbsp;</TT></TD>
    <TD align=3Dright><TT>1324.5951&nbsp;&nbsp;</TT></TD>
    <TD align=3Dright><TT>1324.6809&nbsp;&nbsp;</TT></TD>
    <TD noWrap align=3Dright><TT>-64.76&nbsp;</TT></TD>
    <TD align=3Dright><TT>294&nbsp;</TT></TD>
    <TD noWrap align=3Dright><TT>-&nbsp;</TT></TD>
    <TD align=3Dright><TT>306&nbsp;</TT></TD>
    <TD align=3Dright><TT>1&nbsp;&nbsp;</TT></TD>
    <TD noWrap align=3Dright><TT>---&nbsp;&nbsp;</TT></TD>
    <TD noWrap><TT>&nbsp;R.FANACGAITTTKK.G</TT></TD></TR>
  <TR>
    <TD align=3Dright>&nbsp;</TD>
    <TD align=3Dright><TT>1350.6859&nbsp;&nbsp;</TT></TD>
    <TD align=3Dright><TT>1349.6786&nbsp;&nbsp;</TT></TD>
    <TD align=3Dright><TT>1349.7415&nbsp;&nbsp;</TT></TD>
    <TD noWrap align=3Dright><TT>-46.61&nbsp;</TT></TD>
    <TD align=3Dright><TT>38&nbsp;</TT></TD>
    <TD noWrap align=3Dright><TT>-&nbsp;</TT></TD>
    <TD align=3Dright><TT>52&nbsp;</TT></TD>
    <TD align=3Dright><TT>0&nbsp;&nbsp;</TT></TD>
    <TD noWrap align=3Dright><TT>---&nbsp;&nbsp;</TT></TD>
    <TD noWrap><TT>&nbsp;K.APGGAPANVAIAVSR.L</TT></TD></TR>
  <TR>
    <TD align=3Dright>&nbsp;</TD>
    <TD align=3Dright><TT>1418.6487&nbsp;&nbsp;</TT></TD>
    <TD align=3Dright><TT>1417.6414&nbsp;&nbsp;</TT></TD>
    <TD align=3Dright><TT>1417.7201&nbsp;&nbsp;</TT></TD>
    <TD noWrap align=3Dright><TT>-55.50&nbsp;</TT></TD>
    <TD align=3Dright><TT>162&nbsp;</TT></TD>
    <TD noWrap align=3Dright><TT>-&nbsp;</TT></TD>
    <TD align=3Dright><TT>174&nbsp;</TT></TD>
    <TD align=3Dright><TT>0&nbsp;&nbsp;</TT></TD>
    <TD noWrap align=3Dright><TT>---&nbsp;&nbsp;</TT></TD>
    <TD noWrap><TT>&nbsp;K.EAGALLSYDPNLR.E</TT></TD></TR>
  <TR>
    <TD align=3Dright>&nbsp;</TD>
    <TD align=3Dright><TT>1418.6487&nbsp;&nbsp;</TT></TD>
    <TD align=3Dright><TT>1417.6414&nbsp;&nbsp;</TT></TD>
    <TD align=3Dright><TT>1417.7201&nbsp;&nbsp;</TT></TD>
    <TD noWrap align=3Dright><TT>-55.50&nbsp;</TT></TD>
    <TD align=3Dright><TT>162&nbsp;</TT></TD>
    <TD noWrap align=3Dright><TT>-&nbsp;</TT></TD>
    <TD align=3Dright><TT>174&nbsp;</TT></TD>
    <TD align=3Dright><TT>0&nbsp;&nbsp;</TT></TD>
    <TD noWrap align=3Dright><TT>98&nbsp;&nbsp;</TT></TD>
    <TD noWrap><TT>&nbsp;K.EAGALLSYDPNLR.E</TT></TD></TR>
  <TR>
    <TD align=3Dright>&nbsp;</TD>
    <TD align=3Dright><TT>2063.9849&nbsp;&nbsp;</TT></TD>
    <TD align=3Dright><TT>2062.9776&nbsp;&nbsp;</TT></TD>
    <TD align=3Dright><TT>2063.0357&nbsp;&nbsp;</TT></TD>
    <TD noWrap align=3Dright><TT>-28.15&nbsp;</TT></TD>
    <TD align=3Dright><TT>156&nbsp;</TT></TD>
    <TD noWrap align=3Dright><TT>-&nbsp;</TT></TD>
    <TD align=3Dright><TT>174&nbsp;</TT></TD>
    <TD align=3Dright><TT>1&nbsp;&nbsp;</TT></TD>
    <TD noWrap align=3Dright><TT>---&nbsp;&nbsp;</TT></TD>
    <TD noWrap><TT>&nbsp;K.AMEVAKEAGALLSYDPNLR.E + Oxidation=20
  (M)</TT></TD></TR></TBODY></TABLE>
<TABLE border=3D0 cellSpacing=3D0>
  <TBODY>
  <TR>
    <TD><TT>&nbsp;&nbsp;&nbsp;&nbsp;&nbsp;&nbsp;</TT></TD>
    <TD><TT><B>No match to: </B>757.4550, 842.4670, 844.3554, 860.3485,=20
      874.4042, 914.3264, 1266.5818, 1268.5930, 1268.5930, 1284.5883, =
1290.5720,=20
      1299.6252, 1299.6252, 1300.6041, 1303.5741, 1347.6182, 1351.6058,=20
      1351.6058, 1367.5447, 1367.5447, 1376.7148, 1400.6497, 1401.6230,=20
      1401.6230, 1423.6234, 1440.6234, 1461.6990, 1685.8169, 1775.8240,=20
      1776.8258, 1776.8258, 1793.8145, 1802.8285, 1817.8691, 1826.7711,=20
      1842.7655, 1854.7970, 2019.9490, 2106.0759, 2106.3074, 2107.2041,=20
      2154.0190, 2154.0190, 2170.0015</TT></TD></TR></TBODY></TABLE><BR>
<TABLE border=3D0 cellSpacing=3D0>
  <TBODY>
  <TR>
    <TD><TT><B><A =
name=3DHit9>9.</A>&nbsp;&nbsp;&nbsp;&nbsp;</B></TT></TD>
    <TD noWrap><TT><A=20
      =
href=3D"http://zxw-pc/mascot/cgi/protein_view.pl?file=3D../data/20121225/=
F002409.dat&amp;hit=3D9"=20
      =
target=3D_blank>gi|75313472</A>&nbsp;&nbsp;&nbsp;&nbsp;<B>Mass:</B>&nbsp;=
35253&nbsp;&nbsp;&nbsp;&nbsp;<B>Score:</B>&nbsp;225&nbsp;&nbsp;&nbsp;&nbs=
p;<B>Expect:</B>&nbsp;5.9e-017&nbsp;&nbsp;<B>Matches:</B>&nbsp;11</TT></T=
D></TR>
  <TR>
    <TD>&nbsp;</TD>
    <TD noWrap><TT>RecName: Full=3DProbable=20
fructokinase-1</TT></TD></TR></TBODY></TABLE>
<TABLE border=3D0 cellSpacing=3D0 cellPadding=3D0>
  <TBODY>
  <TR>
    <TD><TT>&nbsp;&nbsp;&nbsp;&nbsp;&nbsp;&nbsp;</TT></TD>
    <TD align=3Dright><TT><B>Observed&nbsp;&nbsp;</B></TT></TD>
    <TD noWrap align=3Dright><TT><B>Mr(expt)&nbsp;&nbsp;</B></TT></TD>
    <TD noWrap align=3Dright><TT><B>Mr(calc)&nbsp;&nbsp;</B></TT></TD>
    <TD align=3Dright><TT><B>&nbsp;ppm&nbsp;&nbsp;</B></TT></TD>
    <TD align=3Dright><TT><B>Start&nbsp;</B></TT></TD>
    <TD align=3Dright><TT><B>&nbsp;</B></TT></TD>
    <TD align=3Dright><TT><B>End&nbsp;</B></TT></TD>
    <TD align=3Dright><TT><B>Miss&nbsp;</B></TT></TD>
    <TD align=3Dright><TT><B>Ions&nbsp;</B></TT></TD>
    <TD><TT><B>&nbsp;Peptide</B></TT></TD></TR>
  <TR>
    <TD align=3Dright>&nbsp;</TD>
    <TD align=3Dright><TT>892.3532&nbsp;&nbsp;</TT></TD>
    <TD align=3Dright><TT>891.3459&nbsp;&nbsp;</TT></TD>
    <TD align=3Dright><TT>891.3949&nbsp;&nbsp;</TT></TD>
    <TD noWrap align=3Dright><TT>-54.93&nbsp;</TT></TD>
    <TD align=3Dright><TT>108&nbsp;</TT></TD>
    <TD noWrap align=3Dright><TT>-&nbsp;</TT></TD>
    <TD align=3Dright><TT>113&nbsp;</TT></TD>
    <TD align=3Dright><TT>0&nbsp;&nbsp;</TT></TD>
    <TD noWrap align=3Dright><TT>---&nbsp;&nbsp;</TT></TD>
    <TD noWrap><TT>&nbsp;R.EFMFYR.N</TT></TD></TR>
  <TR>
    <TD align=3Dright>&nbsp;</TD>
    <TD align=3Dright><TT>908.3353&nbsp;&nbsp;</TT></TD>
    <TD align=3Dright><TT>907.3281&nbsp;&nbsp;</TT></TD>
    <TD align=3Dright><TT>907.3898&nbsp;&nbsp;</TT></TD>
    <TD noWrap align=3Dright><TT>-68.07&nbsp;</TT></TD>
    <TD align=3Dright><TT>108&nbsp;</TT></TD>
    <TD noWrap align=3Dright><TT>-&nbsp;</TT></TD>
    <TD align=3Dright><TT>113&nbsp;</TT></TD>
    <TD align=3Dright><TT>0&nbsp;&nbsp;</TT></TD>
    <TD noWrap align=3Dright><TT>---&nbsp;&nbsp;</TT></TD>
    <TD noWrap><TT>&nbsp;R.EFMFYR.N + Oxidation (M)</TT></TD></TR>
  <TR>
    <TD align=3Dright>&nbsp;</TD>
    <TD align=3Dright><TT>908.3353&nbsp;&nbsp;</TT></TD>
    <TD align=3Dright><TT>907.3281&nbsp;&nbsp;</TT></TD>
    <TD align=3Dright><TT>907.3898&nbsp;&nbsp;</TT></TD>
    <TD noWrap align=3Dright><TT>-68.07&nbsp;</TT></TD>
    <TD align=3Dright><TT>108&nbsp;</TT></TD>
    <TD noWrap align=3Dright><TT>-&nbsp;</TT></TD>
    <TD align=3Dright><TT>113&nbsp;</TT></TD>
    <TD align=3Dright><TT>0&nbsp;&nbsp;</TT></TD>
    <TD noWrap align=3Dright><TT>14&nbsp;&nbsp;</TT></TD>
    <TD noWrap><TT>&nbsp;R.EFMFYR.N + Oxidation (M)</TT></TD></TR>
  <TR>
    <TD align=3Dright>&nbsp;</TD>
    <TD align=3Dright><TT>985.5585&nbsp;&nbsp;</TT></TD>
    <TD align=3Dright><TT>984.5512&nbsp;&nbsp;</TT></TD>
    <TD align=3Dright><TT>984.6219&nbsp;&nbsp;</TT></TD>
    <TD noWrap align=3Dright><TT>-71.83&nbsp;</TT></TD>
    <TD align=3Dright><TT>229&nbsp;</TT></TD>
    <TD noWrap align=3Dright><TT>-&nbsp;</TT></TD>
    <TD align=3Dright><TT>237&nbsp;</TT></TD>
    <TD align=3Dright><TT>0&nbsp;&nbsp;</TT></TD>
    <TD noWrap align=3Dright><TT>---&nbsp;&nbsp;</TT></TD>
    <TD noWrap><TT>&nbsp;K.LLLVTLGEK.G</TT></TD></TR>
  <TR>
    <TD align=3Dright>&nbsp;</TD>
    <TD align=3Dright><TT>991.5408&nbsp;&nbsp;</TT></TD>
    <TD align=3Dright><TT>990.5336&nbsp;&nbsp;</TT></TD>
    <TD align=3Dright><TT>990.5611&nbsp;&nbsp;</TT></TD>
    <TD noWrap align=3Dright><TT>-27.77&nbsp;</TT></TD>
    <TD align=3Dright><TT>53&nbsp;</TT></TD>
    <TD noWrap align=3Dright><TT>-&nbsp;</TT></TD>
    <TD align=3Dright><TT>62&nbsp;</TT></TD>
    <TD align=3Dright><TT>1&nbsp;&nbsp;</TT></TD>
    <TD noWrap align=3Dright><TT>---&nbsp;&nbsp;</TT></TD>
    <TD noWrap><TT>&nbsp;R.LGGRSAFVGK.L</TT></TD></TR>
  <TR>
    <TD align=3Dright>&nbsp;</TD>
    <TD align=3Dright><TT>991.5408&nbsp;&nbsp;</TT></TD>
    <TD align=3Dright><TT>990.5336&nbsp;&nbsp;</TT></TD>
    <TD align=3Dright><TT>990.5862&nbsp;&nbsp;</TT></TD>
    <TD noWrap align=3Dright><TT>-53.16&nbsp;</TT></TD>
    <TD align=3Dright><TT>94&nbsp;</TT></TD>
    <TD noWrap align=3Dright><TT>-&nbsp;</TT></TD>
    <TD align=3Dright><TT>102&nbsp;</TT></TD>
    <TD align=3Dright><TT>0&nbsp;&nbsp;</TT></TD>
    <TD noWrap align=3Dright><TT>58&nbsp;&nbsp;</TT></TD>
    <TD noWrap><TT>&nbsp;R.TALAFVTLR.A</TT></TD></TR>
  <TR>
    <TD align=3Dright>&nbsp;</TD>
    <TD align=3Dright><TT>1325.6024&nbsp;&nbsp;</TT></TD>
    <TD align=3Dright><TT>1324.5951&nbsp;&nbsp;</TT></TD>
    <TD align=3Dright><TT>1324.6809&nbsp;&nbsp;</TT></TD>
    <TD noWrap align=3Dright><TT>-64.76&nbsp;</TT></TD>
    <TD align=3Dright><TT>294&nbsp;</TT></TD>
    <TD noWrap align=3Dright><TT>-&nbsp;</TT></TD>
    <TD align=3Dright><TT>306&nbsp;</TT></TD>
    <TD align=3Dright><TT>1&nbsp;&nbsp;</TT></TD>
    <TD noWrap align=3Dright><TT>---&nbsp;&nbsp;</TT></TD>
    <TD noWrap><TT>&nbsp;R.FANACGAITTTKK.G</TT></TD></TR>
  <TR>
    <TD align=3Dright>&nbsp;</TD>
    <TD align=3Dright><TT>1350.6859&nbsp;&nbsp;</TT></TD>
    <TD align=3Dright><TT>1349.6786&nbsp;&nbsp;</TT></TD>
    <TD align=3Dright><TT>1349.7415&nbsp;&nbsp;</TT></TD>
    <TD noWrap align=3Dright><TT>-46.61&nbsp;</TT></TD>
    <TD align=3Dright><TT>38&nbsp;</TT></TD>
    <TD noWrap align=3Dright><TT>-&nbsp;</TT></TD>
    <TD align=3Dright><TT>52&nbsp;</TT></TD>
    <TD align=3Dright><TT>0&nbsp;&nbsp;</TT></TD>
    <TD noWrap align=3Dright><TT>---&nbsp;&nbsp;</TT></TD>
    <TD noWrap><TT>&nbsp;K.APGGAPANVAIAVSR.L</TT></TD></TR>
  <TR>
    <TD align=3Dright>&nbsp;</TD>
    <TD align=3Dright><TT>1418.6487&nbsp;&nbsp;</TT></TD>
    <TD align=3Dright><TT>1417.6414&nbsp;&nbsp;</TT></TD>
    <TD align=3Dright><TT>1417.7201&nbsp;&nbsp;</TT></TD>
    <TD noWrap align=3Dright><TT>-55.50&nbsp;</TT></TD>
    <TD align=3Dright><TT>162&nbsp;</TT></TD>
    <TD noWrap align=3Dright><TT>-&nbsp;</TT></TD>
    <TD align=3Dright><TT>174&nbsp;</TT></TD>
    <TD align=3Dright><TT>0&nbsp;&nbsp;</TT></TD>
    <TD noWrap align=3Dright><TT>---&nbsp;&nbsp;</TT></TD>
    <TD noWrap><TT>&nbsp;K.EAGALLSYDPNLR.E</TT></TD></TR>
  <TR>
    <TD align=3Dright>&nbsp;</TD>
    <TD align=3Dright><TT>1418.6487&nbsp;&nbsp;</TT></TD>
    <TD align=3Dright><TT>1417.6414&nbsp;&nbsp;</TT></TD>
    <TD align=3Dright><TT>1417.7201&nbsp;&nbsp;</TT></TD>
    <TD noWrap align=3Dright><TT>-55.50&nbsp;</TT></TD>
    <TD align=3Dright><TT>162&nbsp;</TT></TD>
    <TD noWrap align=3Dright><TT>-&nbsp;</TT></TD>
    <TD align=3Dright><TT>174&nbsp;</TT></TD>
    <TD align=3Dright><TT>0&nbsp;&nbsp;</TT></TD>
    <TD noWrap align=3Dright><TT>98&nbsp;&nbsp;</TT></TD>
    <TD noWrap><TT>&nbsp;K.EAGALLSYDPNLR.E</TT></TD></TR>
  <TR>
    <TD align=3Dright>&nbsp;</TD>
    <TD align=3Dright><TT>2063.9849&nbsp;&nbsp;</TT></TD>
    <TD align=3Dright><TT>2062.9776&nbsp;&nbsp;</TT></TD>
    <TD align=3Dright><TT>2063.0357&nbsp;&nbsp;</TT></TD>
    <TD noWrap align=3Dright><TT>-28.15&nbsp;</TT></TD>
    <TD align=3Dright><TT>156&nbsp;</TT></TD>
    <TD noWrap align=3Dright><TT>-&nbsp;</TT></TD>
    <TD align=3Dright><TT>174&nbsp;</TT></TD>
    <TD align=3Dright><TT>1&nbsp;&nbsp;</TT></TD>
    <TD noWrap align=3Dright><TT>---&nbsp;&nbsp;</TT></TD>
    <TD noWrap><TT>&nbsp;K.AMEVAKEAGALLSYDPNLR.E + Oxidation=20
  (M)</TT></TD></TR></TBODY></TABLE>
<TABLE border=3D0 cellSpacing=3D0>
  <TBODY>
  <TR>
    <TD><TT>&nbsp;&nbsp;&nbsp;&nbsp;&nbsp;&nbsp;</TT></TD>
    <TD><TT><B>No match to: </B>757.4550, 842.4670, 844.3554, 860.3485,=20
      874.4042, 914.3264, 1266.5818, 1268.5930, 1268.5930, 1284.5883, =
1290.5720,=20
      1299.6252, 1299.6252, 1300.6041, 1303.5741, 1347.6182, 1351.6058,=20
      1351.6058, 1367.5447, 1367.5447, 1376.7148, 1400.6497, 1401.6230,=20
      1401.6230, 1423.6234, 1440.6234, 1461.6990, 1685.8169, 1775.8240,=20
      1776.8258, 1776.8258, 1793.8145, 1802.8285, 1817.8691, 1826.7711,=20
      1842.7655, 1854.7970, 2019.9490, 2106.0759, 2106.3074, 2107.2041,=20
      2154.0190, 2154.0190, 2170.0015</TT></TD></TR></TBODY></TABLE><BR>
<TABLE border=3D0 cellSpacing=3D0>
  <TBODY>
  <TR>
    <TD><TT><B><A name=3DHit10>10.</A>&nbsp;&nbsp;&nbsp;</B></TT></TD>
    <TD noWrap><TT><A=20
      =
href=3D"http://zxw-pc/mascot/cgi/protein_view.pl?file=3D../data/20121225/=
F002409.dat&amp;hit=3D10"=20
      =
target=3D_blank>gi|15224669</A>&nbsp;&nbsp;&nbsp;&nbsp;<B>Mass:</B>&nbsp;=
35253&nbsp;&nbsp;&nbsp;&nbsp;<B>Score:</B>&nbsp;225&nbsp;&nbsp;&nbsp;&nbs=
p;<B>Expect:</B>&nbsp;5.9e-017&nbsp;&nbsp;<B>Matches:</B>&nbsp;11</TT></T=
D></TR>
  <TR>
    <TD>&nbsp;</TD>
    <TD noWrap><TT>fructokinase [Arabidopsis=20
thaliana]</TT></TD></TR></TBODY></TABLE>
<TABLE border=3D0 cellSpacing=3D0 cellPadding=3D0>
  <TBODY>
  <TR>
    <TD><TT>&nbsp;&nbsp;&nbsp;&nbsp;&nbsp;&nbsp;</TT></TD>
    <TD align=3Dright><TT><B>Observed&nbsp;&nbsp;</B></TT></TD>
    <TD noWrap align=3Dright><TT><B>Mr(expt)&nbsp;&nbsp;</B></TT></TD>
    <TD noWrap align=3Dright><TT><B>Mr(calc)&nbsp;&nbsp;</B></TT></TD>
    <TD align=3Dright><TT><B>&nbsp;ppm&nbsp;&nbsp;</B></TT></TD>
    <TD align=3Dright><TT><B>Start&nbsp;</B></TT></TD>
    <TD align=3Dright><TT><B>&nbsp;</B></TT></TD>
    <TD align=3Dright><TT><B>End&nbsp;</B></TT></TD>
    <TD align=3Dright><TT><B>Miss&nbsp;</B></TT></TD>
    <TD align=3Dright><TT><B>Ions&nbsp;</B></TT></TD>
    <TD><TT><B>&nbsp;Peptide</B></TT></TD></TR>
  <TR>
    <TD align=3Dright>&nbsp;</TD>
    <TD align=3Dright><TT>892.3532&nbsp;&nbsp;</TT></TD>
    <TD align=3Dright><TT>891.3459&nbsp;&nbsp;</TT></TD>
    <TD align=3Dright><TT>891.3949&nbsp;&nbsp;</TT></TD>
    <TD noWrap align=3Dright><TT>-54.93&nbsp;</TT></TD>
    <TD align=3Dright><TT>108&nbsp;</TT></TD>
    <TD noWrap align=3Dright><TT>-&nbsp;</TT></TD>
    <TD align=3Dright><TT>113&nbsp;</TT></TD>
    <TD align=3Dright><TT>0&nbsp;&nbsp;</TT></TD>
    <TD noWrap align=3Dright><TT>---&nbsp;&nbsp;</TT></TD>
    <TD noWrap><TT>&nbsp;R.EFMFYR.N</TT></TD></TR>
  <TR>
    <TD align=3Dright>&nbsp;</TD>
    <TD align=3Dright><TT>908.3353&nbsp;&nbsp;</TT></TD>
    <TD align=3Dright><TT>907.3281&nbsp;&nbsp;</TT></TD>
    <TD align=3Dright><TT>907.3898&nbsp;&nbsp;</TT></TD>
    <TD noWrap align=3Dright><TT>-68.07&nbsp;</TT></TD>
    <TD align=3Dright><TT>108&nbsp;</TT></TD>
    <TD noWrap align=3Dright><TT>-&nbsp;</TT></TD>
    <TD align=3Dright><TT>113&nbsp;</TT></TD>
    <TD align=3Dright><TT>0&nbsp;&nbsp;</TT></TD>
    <TD noWrap align=3Dright><TT>---&nbsp;&nbsp;</TT></TD>
    <TD noWrap><TT>&nbsp;R.EFMFYR.N + Oxidation (M)</TT></TD></TR>
  <TR>
    <TD align=3Dright>&nbsp;</TD>
    <TD align=3Dright><TT>908.3353&nbsp;&nbsp;</TT></TD>
    <TD align=3Dright><TT>907.3281&nbsp;&nbsp;</TT></TD>
    <TD align=3Dright><TT>907.3898&nbsp;&nbsp;</TT></TD>
    <TD noWrap align=3Dright><TT>-68.07&nbsp;</TT></TD>
    <TD align=3Dright><TT>108&nbsp;</TT></TD>
    <TD noWrap align=3Dright><TT>-&nbsp;</TT></TD>
    <TD align=3Dright><TT>113&nbsp;</TT></TD>
    <TD align=3Dright><TT>0&nbsp;&nbsp;</TT></TD>
    <TD noWrap align=3Dright><TT>14&nbsp;&nbsp;</TT></TD>
    <TD noWrap><TT>&nbsp;R.EFMFYR.N + Oxidation (M)</TT></TD></TR>
  <TR>
    <TD align=3Dright>&nbsp;</TD>
    <TD align=3Dright><TT>985.5585&nbsp;&nbsp;</TT></TD>
    <TD align=3Dright><TT>984.5512&nbsp;&nbsp;</TT></TD>
    <TD align=3Dright><TT>984.6219&nbsp;&nbsp;</TT></TD>
    <TD noWrap align=3Dright><TT>-71.83&nbsp;</TT></TD>
    <TD align=3Dright><TT>229&nbsp;</TT></TD>
    <TD noWrap align=3Dright><TT>-&nbsp;</TT></TD>
    <TD align=3Dright><TT>237&nbsp;</TT></TD>
    <TD align=3Dright><TT>0&nbsp;&nbsp;</TT></TD>
    <TD noWrap align=3Dright><TT>---&nbsp;&nbsp;</TT></TD>
    <TD noWrap><TT>&nbsp;K.LLLVTLGEK.G</TT></TD></TR>
  <TR>
    <TD align=3Dright>&nbsp;</TD>
    <TD align=3Dright><TT>991.5408&nbsp;&nbsp;</TT></TD>
    <TD align=3Dright><TT>990.5336&nbsp;&nbsp;</TT></TD>
    <TD align=3Dright><TT>990.5611&nbsp;&nbsp;</TT></TD>
    <TD noWrap align=3Dright><TT>-27.77&nbsp;</TT></TD>
    <TD align=3Dright><TT>53&nbsp;</TT></TD>
    <TD noWrap align=3Dright><TT>-&nbsp;</TT></TD>
    <TD align=3Dright><TT>62&nbsp;</TT></TD>
    <TD align=3Dright><TT>1&nbsp;&nbsp;</TT></TD>
    <TD noWrap align=3Dright><TT>---&nbsp;&nbsp;</TT></TD>
    <TD noWrap><TT>&nbsp;R.LGGRSAFVGK.L</TT></TD></TR>
  <TR>
    <TD align=3Dright>&nbsp;</TD>
    <TD align=3Dright><TT>991.5408&nbsp;&nbsp;</TT></TD>
    <TD align=3Dright><TT>990.5336&nbsp;&nbsp;</TT></TD>
    <TD align=3Dright><TT>990.5862&nbsp;&nbsp;</TT></TD>
    <TD noWrap align=3Dright><TT>-53.16&nbsp;</TT></TD>
    <TD align=3Dright><TT>94&nbsp;</TT></TD>
    <TD noWrap align=3Dright><TT>-&nbsp;</TT></TD>
    <TD align=3Dright><TT>102&nbsp;</TT></TD>
    <TD align=3Dright><TT>0&nbsp;&nbsp;</TT></TD>
    <TD noWrap align=3Dright><TT>58&nbsp;&nbsp;</TT></TD>
    <TD noWrap><TT>&nbsp;R.TALAFVTLR.A</TT></TD></TR>
  <TR>
    <TD align=3Dright>&nbsp;</TD>
    <TD align=3Dright><TT>1325.6024&nbsp;&nbsp;</TT></TD>
    <TD align=3Dright><TT>1324.5951&nbsp;&nbsp;</TT></TD>
    <TD align=3Dright><TT>1324.6809&nbsp;&nbsp;</TT></TD>
    <TD noWrap align=3Dright><TT>-64.76&nbsp;</TT></TD>
    <TD align=3Dright><TT>294&nbsp;</TT></TD>
    <TD noWrap align=3Dright><TT>-&nbsp;</TT></TD>
    <TD align=3Dright><TT>306&nbsp;</TT></TD>
    <TD align=3Dright><TT>1&nbsp;&nbsp;</TT></TD>
    <TD noWrap align=3Dright><TT>---&nbsp;&nbsp;</TT></TD>
    <TD noWrap><TT>&nbsp;R.FANACGAITTTKK.G</TT></TD></TR>
  <TR>
    <TD align=3Dright>&nbsp;</TD>
    <TD align=3Dright><TT>1350.6859&nbsp;&nbsp;</TT></TD>
    <TD align=3Dright><TT>1349.6786&nbsp;&nbsp;</TT></TD>
    <TD align=3Dright><TT>1349.7415&nbsp;&nbsp;</TT></TD>
    <TD noWrap align=3Dright><TT>-46.61&nbsp;</TT></TD>
    <TD align=3Dright><TT>38&nbsp;</TT></TD>
    <TD noWrap align=3Dright><TT>-&nbsp;</TT></TD>
    <TD align=3Dright><TT>52&nbsp;</TT></TD>
    <TD align=3Dright><TT>0&nbsp;&nbsp;</TT></TD>
    <TD noWrap align=3Dright><TT>---&nbsp;&nbsp;</TT></TD>
    <TD noWrap><TT>&nbsp;K.APGGAPANVAIAVSR.L</TT></TD></TR>
  <TR>
    <TD align=3Dright>&nbsp;</TD>
    <TD align=3Dright><TT>1418.6487&nbsp;&nbsp;</TT></TD>
    <TD align=3Dright><TT>1417.6414&nbsp;&nbsp;</TT></TD>
    <TD align=3Dright><TT>1417.7201&nbsp;&nbsp;</TT></TD>
    <TD noWrap align=3Dright><TT>-55.50&nbsp;</TT></TD>
    <TD align=3Dright><TT>162&nbsp;</TT></TD>
    <TD noWrap align=3Dright><TT>-&nbsp;</TT></TD>
    <TD align=3Dright><TT>174&nbsp;</TT></TD>
    <TD align=3Dright><TT>0&nbsp;&nbsp;</TT></TD>
    <TD noWrap align=3Dright><TT>---&nbsp;&nbsp;</TT></TD>
    <TD noWrap><TT>&nbsp;K.EAGALLSYDPNLR.E</TT></TD></TR>
  <TR>
    <TD align=3Dright>&nbsp;</TD>
    <TD align=3Dright><TT>1418.6487&nbsp;&nbsp;</TT></TD>
    <TD align=3Dright><TT>1417.6414&nbsp;&nbsp;</TT></TD>
    <TD align=3Dright><TT>1417.7201&nbsp;&nbsp;</TT></TD>
    <TD noWrap align=3Dright><TT>-55.50&nbsp;</TT></TD>
    <TD align=3Dright><TT>162&nbsp;</TT></TD>
    <TD noWrap align=3Dright><TT>-&nbsp;</TT></TD>
    <TD align=3Dright><TT>174&nbsp;</TT></TD>
    <TD align=3Dright><TT>0&nbsp;&nbsp;</TT></TD>
    <TD noWrap align=3Dright><TT>98&nbsp;&nbsp;</TT></TD>
    <TD noWrap><TT>&nbsp;K.EAGALLSYDPNLR.E</TT></TD></TR>
  <TR>
    <TD align=3Dright>&nbsp;</TD>
    <TD align=3Dright><TT>2063.9849&nbsp;&nbsp;</TT></TD>
    <TD align=3Dright><TT>2062.9776&nbsp;&nbsp;</TT></TD>
    <TD align=3Dright><TT>2063.0357&nbsp;&nbsp;</TT></TD>
    <TD noWrap align=3Dright><TT>-28.15&nbsp;</TT></TD>
    <TD align=3Dright><TT>156&nbsp;</TT></TD>
    <TD noWrap align=3Dright><TT>-&nbsp;</TT></TD>
    <TD align=3Dright><TT>174&nbsp;</TT></TD>
    <TD align=3Dright><TT>1&nbsp;&nbsp;</TT></TD>
    <TD noWrap align=3Dright><TT>---&nbsp;&nbsp;</TT></TD>
    <TD noWrap><TT>&nbsp;K.AMEVAKEAGALLSYDPNLR.E + Oxidation=20
  (M)</TT></TD></TR></TBODY></TABLE>
<TABLE border=3D0 cellSpacing=3D0>
  <TBODY>
  <TR>
    <TD><TT>&nbsp;&nbsp;&nbsp;&nbsp;&nbsp;&nbsp;</TT></TD>
    <TD><TT><B>No match to: </B>757.4550, 842.4670, 844.3554, 860.3485,=20
      874.4042, 914.3264, 1266.5818, 1268.5930, 1268.5930, 1284.5883, =
1290.5720,=20
      1299.6252, 1299.6252, 1300.6041, 1303.5741, 1347.6182, 1351.6058,=20
      1351.6058, 1367.5447, 1367.5447, 1376.7148, 1400.6497, 1401.6230,=20
      1401.6230, 1423.6234, 1440.6234, 1461.6990, 1685.8169, 1775.8240,=20
      1776.8258, 1776.8258, 1793.8145, 1802.8285, 1817.8691, 1826.7711,=20
      1842.7655, 1854.7970, 2019.9490, 2106.0759, 2106.3074, 2107.2041,=20
      2154.0190, 2154.0190, 2170.0015</TT></TD></TR></TBODY></TABLE><BR>
<TABLE border=3D0 cellSpacing=3D0>
  <TBODY>
  <TR>
    <TD><TT><B><A name=3DHit11>11.</A>&nbsp;&nbsp;&nbsp;</B></TT></TD>
    <TD noWrap><TT><A=20
      =
href=3D"http://zxw-pc/mascot/cgi/protein_view.pl?file=3D../data/20121225/=
F002409.dat&amp;hit=3D11"=20
      =
target=3D_blank>gi|297826579</A>&nbsp;&nbsp;&nbsp;&nbsp;<B>Mass:</B>&nbsp=
;35227&nbsp;&nbsp;&nbsp;&nbsp;<B>Score:</B>&nbsp;225&nbsp;&nbsp;&nbsp;&nb=
sp;<B>Expect:</B>&nbsp;5.9e-017&nbsp;&nbsp;<B>Matches:</B>&nbsp;11</TT></=
TD></TR>
  <TR>
    <TD>&nbsp;</TD>
    <TD noWrap><TT>pfkB-type carbohydrate kinase family protein =
[Arabidopsis=20
      lyrata subsp. lyrata]</TT></TD></TR></TBODY></TABLE>
<TABLE border=3D0 cellSpacing=3D0 cellPadding=3D0>
  <TBODY>
  <TR>
    <TD><TT>&nbsp;&nbsp;&nbsp;&nbsp;&nbsp;&nbsp;</TT></TD>
    <TD align=3Dright><TT><B>Observed&nbsp;&nbsp;</B></TT></TD>
    <TD noWrap align=3Dright><TT><B>Mr(expt)&nbsp;&nbsp;</B></TT></TD>
    <TD noWrap align=3Dright><TT><B>Mr(calc)&nbsp;&nbsp;</B></TT></TD>
    <TD align=3Dright><TT><B>&nbsp;ppm&nbsp;&nbsp;</B></TT></TD>
    <TD align=3Dright><TT><B>Start&nbsp;</B></TT></TD>
    <TD align=3Dright><TT><B>&nbsp;</B></TT></TD>
    <TD align=3Dright><TT><B>End&nbsp;</B></TT></TD>
    <TD align=3Dright><TT><B>Miss&nbsp;</B></TT></TD>
    <TD align=3Dright><TT><B>Ions&nbsp;</B></TT></TD>
    <TD><TT><B>&nbsp;Peptide</B></TT></TD></TR>
  <TR>
    <TD align=3Dright>&nbsp;</TD>
    <TD align=3Dright><TT>892.3532&nbsp;&nbsp;</TT></TD>
    <TD align=3Dright><TT>891.3459&nbsp;&nbsp;</TT></TD>
    <TD align=3Dright><TT>891.3949&nbsp;&nbsp;</TT></TD>
    <TD noWrap align=3Dright><TT>-54.93&nbsp;</TT></TD>
    <TD align=3Dright><TT>108&nbsp;</TT></TD>
    <TD noWrap align=3Dright><TT>-&nbsp;</TT></TD>
    <TD align=3Dright><TT>113&nbsp;</TT></TD>
    <TD align=3Dright><TT>0&nbsp;&nbsp;</TT></TD>
    <TD noWrap align=3Dright><TT>---&nbsp;&nbsp;</TT></TD>
    <TD noWrap><TT>&nbsp;R.EFMFYR.N</TT></TD></TR>
  <TR>
    <TD align=3Dright>&nbsp;</TD>
    <TD align=3Dright><TT>908.3353&nbsp;&nbsp;</TT></TD>
    <TD align=3Dright><TT>907.3281&nbsp;&nbsp;</TT></TD>
    <TD align=3Dright><TT>907.3898&nbsp;&nbsp;</TT></TD>
    <TD noWrap align=3Dright><TT>-68.07&nbsp;</TT></TD>
    <TD align=3Dright><TT>108&nbsp;</TT></TD>
    <TD noWrap align=3Dright><TT>-&nbsp;</TT></TD>
    <TD align=3Dright><TT>113&nbsp;</TT></TD>
    <TD align=3Dright><TT>0&nbsp;&nbsp;</TT></TD>
    <TD noWrap align=3Dright><TT>---&nbsp;&nbsp;</TT></TD>
    <TD noWrap><TT>&nbsp;R.EFMFYR.N + Oxidation (M)</TT></TD></TR>
  <TR>
    <TD align=3Dright>&nbsp;</TD>
    <TD align=3Dright><TT>908.3353&nbsp;&nbsp;</TT></TD>
    <TD align=3Dright><TT>907.3281&nbsp;&nbsp;</TT></TD>
    <TD align=3Dright><TT>907.3898&nbsp;&nbsp;</TT></TD>
    <TD noWrap align=3Dright><TT>-68.07&nbsp;</TT></TD>
    <TD align=3Dright><TT>108&nbsp;</TT></TD>
    <TD noWrap align=3Dright><TT>-&nbsp;</TT></TD>
    <TD align=3Dright><TT>113&nbsp;</TT></TD>
    <TD align=3Dright><TT>0&nbsp;&nbsp;</TT></TD>
    <TD noWrap align=3Dright><TT>14&nbsp;&nbsp;</TT></TD>
    <TD noWrap><TT>&nbsp;R.EFMFYR.N + Oxidation (M)</TT></TD></TR>
  <TR>
    <TD align=3Dright>&nbsp;</TD>
    <TD align=3Dright><TT>985.5585&nbsp;&nbsp;</TT></TD>
    <TD align=3Dright><TT>984.5512&nbsp;&nbsp;</TT></TD>
    <TD align=3Dright><TT>984.6219&nbsp;&nbsp;</TT></TD>
    <TD noWrap align=3Dright><TT>-71.83&nbsp;</TT></TD>
    <TD align=3Dright><TT>229&nbsp;</TT></TD>
    <TD noWrap align=3Dright><TT>-&nbsp;</TT></TD>
    <TD align=3Dright><TT>237&nbsp;</TT></TD>
    <TD align=3Dright><TT>0&nbsp;&nbsp;</TT></TD>
    <TD noWrap align=3Dright><TT>---&nbsp;&nbsp;</TT></TD>
    <TD noWrap><TT>&nbsp;K.LLLVTLGEK.G</TT></TD></TR>
  <TR>
    <TD align=3Dright>&nbsp;</TD>
    <TD align=3Dright><TT>991.5408&nbsp;&nbsp;</TT></TD>
    <TD align=3Dright><TT>990.5336&nbsp;&nbsp;</TT></TD>
    <TD align=3Dright><TT>990.5611&nbsp;&nbsp;</TT></TD>
    <TD noWrap align=3Dright><TT>-27.77&nbsp;</TT></TD>
    <TD align=3Dright><TT>53&nbsp;</TT></TD>
    <TD noWrap align=3Dright><TT>-&nbsp;</TT></TD>
    <TD align=3Dright><TT>62&nbsp;</TT></TD>
    <TD align=3Dright><TT>1&nbsp;&nbsp;</TT></TD>
    <TD noWrap align=3Dright><TT>---&nbsp;&nbsp;</TT></TD>
    <TD noWrap><TT>&nbsp;R.LGGRSAFVGK.L</TT></TD></TR>
  <TR>
    <TD align=3Dright>&nbsp;</TD>
    <TD align=3Dright><TT>991.5408&nbsp;&nbsp;</TT></TD>
    <TD align=3Dright><TT>990.5336&nbsp;&nbsp;</TT></TD>
    <TD align=3Dright><TT>990.5862&nbsp;&nbsp;</TT></TD>
    <TD noWrap align=3Dright><TT>-53.16&nbsp;</TT></TD>
    <TD align=3Dright><TT>94&nbsp;</TT></TD>
    <TD noWrap align=3Dright><TT>-&nbsp;</TT></TD>
    <TD align=3Dright><TT>102&nbsp;</TT></TD>
    <TD align=3Dright><TT>0&nbsp;&nbsp;</TT></TD>
    <TD noWrap align=3Dright><TT>58&nbsp;&nbsp;</TT></TD>
    <TD noWrap><TT>&nbsp;R.TALAFVTLR.A</TT></TD></TR>
  <TR>
    <TD align=3Dright>&nbsp;</TD>
    <TD align=3Dright><TT>1325.6024&nbsp;&nbsp;</TT></TD>
    <TD align=3Dright><TT>1324.5951&nbsp;&nbsp;</TT></TD>
    <TD align=3Dright><TT>1324.6809&nbsp;&nbsp;</TT></TD>
    <TD noWrap align=3Dright><TT>-64.76&nbsp;</TT></TD>
    <TD align=3Dright><TT>294&nbsp;</TT></TD>
    <TD noWrap align=3Dright><TT>-&nbsp;</TT></TD>
    <TD align=3Dright><TT>306&nbsp;</TT></TD>
    <TD align=3Dright><TT>1&nbsp;&nbsp;</TT></TD>
    <TD noWrap align=3Dright><TT>---&nbsp;&nbsp;</TT></TD>
    <TD noWrap><TT>&nbsp;R.FANACGAITTTKK.G</TT></TD></TR>
  <TR>
    <TD align=3Dright>&nbsp;</TD>
    <TD align=3Dright><TT>1350.6859&nbsp;&nbsp;</TT></TD>
    <TD align=3Dright><TT>1349.6786&nbsp;&nbsp;</TT></TD>
    <TD align=3Dright><TT>1349.7415&nbsp;&nbsp;</TT></TD>
    <TD noWrap align=3Dright><TT>-46.61&nbsp;</TT></TD>
    <TD align=3Dright><TT>38&nbsp;</TT></TD>
    <TD noWrap align=3Dright><TT>-&nbsp;</TT></TD>
    <TD align=3Dright><TT>52&nbsp;</TT></TD>
    <TD align=3Dright><TT>0&nbsp;&nbsp;</TT></TD>
    <TD noWrap align=3Dright><TT>---&nbsp;&nbsp;</TT></TD>
    <TD noWrap><TT>&nbsp;K.APGGAPANVAIAVSR.L</TT></TD></TR>
  <TR>
    <TD align=3Dright>&nbsp;</TD>
    <TD align=3Dright><TT>1418.6487&nbsp;&nbsp;</TT></TD>
    <TD align=3Dright><TT>1417.6414&nbsp;&nbsp;</TT></TD>
    <TD align=3Dright><TT>1417.7201&nbsp;&nbsp;</TT></TD>
    <TD noWrap align=3Dright><TT>-55.50&nbsp;</TT></TD>
    <TD align=3Dright><TT>162&nbsp;</TT></TD>
    <TD noWrap align=3Dright><TT>-&nbsp;</TT></TD>
    <TD align=3Dright><TT>174&nbsp;</TT></TD>
    <TD align=3Dright><TT>0&nbsp;&nbsp;</TT></TD>
    <TD noWrap align=3Dright><TT>---&nbsp;&nbsp;</TT></TD>
    <TD noWrap><TT>&nbsp;K.EAGALLSYDPNLR.E</TT></TD></TR>
  <TR>
    <TD align=3Dright>&nbsp;</TD>
    <TD align=3Dright><TT>1418.6487&nbsp;&nbsp;</TT></TD>
    <TD align=3Dright><TT>1417.6414&nbsp;&nbsp;</TT></TD>
    <TD align=3Dright><TT>1417.7201&nbsp;&nbsp;</TT></TD>
    <TD noWrap align=3Dright><TT>-55.50&nbsp;</TT></TD>
    <TD align=3Dright><TT>162&nbsp;</TT></TD>
    <TD noWrap align=3Dright><TT>-&nbsp;</TT></TD>
    <TD align=3Dright><TT>174&nbsp;</TT></TD>
    <TD align=3Dright><TT>0&nbsp;&nbsp;</TT></TD>
    <TD noWrap align=3Dright><TT>98&nbsp;&nbsp;</TT></TD>
    <TD noWrap><TT>&nbsp;K.EAGALLSYDPNLR.E</TT></TD></TR>
  <TR>
    <TD align=3Dright>&nbsp;</TD>
    <TD align=3Dright><TT>2063.9849&nbsp;&nbsp;</TT></TD>
    <TD align=3Dright><TT>2062.9776&nbsp;&nbsp;</TT></TD>
    <TD align=3Dright><TT>2063.0357&nbsp;&nbsp;</TT></TD>
    <TD noWrap align=3Dright><TT>-28.15&nbsp;</TT></TD>
    <TD align=3Dright><TT>156&nbsp;</TT></TD>
    <TD noWrap align=3Dright><TT>-&nbsp;</TT></TD>
    <TD align=3Dright><TT>174&nbsp;</TT></TD>
    <TD align=3Dright><TT>1&nbsp;&nbsp;</TT></TD>
    <TD noWrap align=3Dright><TT>---&nbsp;&nbsp;</TT></TD>
    <TD noWrap><TT>&nbsp;K.AMEVAKEAGALLSYDPNLR.E + Oxidation=20
  (M)</TT></TD></TR></TBODY></TABLE>
<TABLE border=3D0 cellSpacing=3D0>
  <TBODY>
  <TR>
    <TD><TT>&nbsp;&nbsp;&nbsp;&nbsp;&nbsp;&nbsp;</TT></TD>
    <TD><TT><B>No match to: </B>757.4550, 842.4670, 844.3554, 860.3485,=20
      874.4042, 914.3264, 1266.5818, 1268.5930, 1268.5930, 1284.5883, =
1290.5720,=20
      1299.6252, 1299.6252, 1300.6041, 1303.5741, 1347.6182, 1351.6058,=20
      1351.6058, 1367.5447, 1367.5447, 1376.7148, 1400.6497, 1401.6230,=20
      1401.6230, 1423.6234, 1440.6234, 1461.6990, 1685.8169, 1775.8240,=20
      1776.8258, 1776.8258, 1793.8145, 1802.8285, 1817.8691, 1826.7711,=20
      1842.7655, 1854.7970, 2019.9490, 2106.0759, 2106.3074, 2107.2041,=20
      2154.0190, 2154.0190, 2170.0015</TT></TD></TR></TBODY></TABLE><BR>
<TABLE border=3D0 cellSpacing=3D0>
  <TBODY>
  <TR>
    <TD><TT><B><A name=3DHit12>12.</A>&nbsp;&nbsp;&nbsp;</B></TT></TD>
    <TD noWrap><TT><A=20
      =
href=3D"http://zxw-pc/mascot/cgi/protein_view.pl?file=3D../data/20121225/=
F002409.dat&amp;hit=3D12"=20
      =
target=3D_blank>gi|297327011</A>&nbsp;&nbsp;&nbsp;&nbsp;<B>Mass:</B>&nbsp=
;35227&nbsp;&nbsp;&nbsp;&nbsp;<B>Score:</B>&nbsp;225&nbsp;&nbsp;&nbsp;&nb=
sp;<B>Expect:</B>&nbsp;5.9e-017&nbsp;&nbsp;<B>Matches:</B>&nbsp;11</TT></=
TD></TR>
  <TR>
    <TD>&nbsp;</TD>
    <TD noWrap><TT>pfkB-type carbohydrate kinase family protein =
[Arabidopsis=20
      lyrata subsp. lyrata]</TT></TD></TR></TBODY></TABLE>
<TABLE border=3D0 cellSpacing=3D0 cellPadding=3D0>
  <TBODY>
  <TR>
    <TD><TT>&nbsp;&nbsp;&nbsp;&nbsp;&nbsp;&nbsp;</TT></TD>
    <TD align=3Dright><TT><B>Observed&nbsp;&nbsp;</B></TT></TD>
    <TD noWrap align=3Dright><TT><B>Mr(expt)&nbsp;&nbsp;</B></TT></TD>
    <TD noWrap align=3Dright><TT><B>Mr(calc)&nbsp;&nbsp;</B></TT></TD>
    <TD align=3Dright><TT><B>&nbsp;ppm&nbsp;&nbsp;</B></TT></TD>
    <TD align=3Dright><TT><B>Start&nbsp;</B></TT></TD>
    <TD align=3Dright><TT><B>&nbsp;</B></TT></TD>
    <TD align=3Dright><TT><B>End&nbsp;</B></TT></TD>
    <TD align=3Dright><TT><B>Miss&nbsp;</B></TT></TD>
    <TD align=3Dright><TT><B>Ions&nbsp;</B></TT></TD>
    <TD><TT><B>&nbsp;Peptide</B></TT></TD></TR>
  <TR>
    <TD align=3Dright>&nbsp;</TD>
    <TD align=3Dright><TT>892.3532&nbsp;&nbsp;</TT></TD>
    <TD align=3Dright><TT>891.3459&nbsp;&nbsp;</TT></TD>
    <TD align=3Dright><TT>891.3949&nbsp;&nbsp;</TT></TD>
    <TD noWrap align=3Dright><TT>-54.93&nbsp;</TT></TD>
    <TD align=3Dright><TT>108&nbsp;</TT></TD>
    <TD noWrap align=3Dright><TT>-&nbsp;</TT></TD>
    <TD align=3Dright><TT>113&nbsp;</TT></TD>
    <TD align=3Dright><TT>0&nbsp;&nbsp;</TT></TD>
    <TD noWrap align=3Dright><TT>---&nbsp;&nbsp;</TT></TD>
    <TD noWrap><TT>&nbsp;R.EFMFYR.N</TT></TD></TR>
  <TR>
    <TD align=3Dright>&nbsp;</TD>
    <TD align=3Dright><TT>908.3353&nbsp;&nbsp;</TT></TD>
    <TD align=3Dright><TT>907.3281&nbsp;&nbsp;</TT></TD>
    <TD align=3Dright><TT>907.3898&nbsp;&nbsp;</TT></TD>
    <TD noWrap align=3Dright><TT>-68.07&nbsp;</TT></TD>
    <TD align=3Dright><TT>108&nbsp;</TT></TD>
    <TD noWrap align=3Dright><TT>-&nbsp;</TT></TD>
    <TD align=3Dright><TT>113&nbsp;</TT></TD>
    <TD align=3Dright><TT>0&nbsp;&nbsp;</TT></TD>
    <TD noWrap align=3Dright><TT>---&nbsp;&nbsp;</TT></TD>
    <TD noWrap><TT>&nbsp;R.EFMFYR.N + Oxidation (M)</TT></TD></TR>
  <TR>
    <TD align=3Dright>&nbsp;</TD>
    <TD align=3Dright><TT>908.3353&nbsp;&nbsp;</TT></TD>
    <TD align=3Dright><TT>907.3281&nbsp;&nbsp;</TT></TD>
    <TD align=3Dright><TT>907.3898&nbsp;&nbsp;</TT></TD>
    <TD noWrap align=3Dright><TT>-68.07&nbsp;</TT></TD>
    <TD align=3Dright><TT>108&nbsp;</TT></TD>
    <TD noWrap align=3Dright><TT>-&nbsp;</TT></TD>
    <TD align=3Dright><TT>113&nbsp;</TT></TD>
    <TD align=3Dright><TT>0&nbsp;&nbsp;</TT></TD>
    <TD noWrap align=3Dright><TT>14&nbsp;&nbsp;</TT></TD>
    <TD noWrap><TT>&nbsp;R.EFMFYR.N + Oxidation (M)</TT></TD></TR>
  <TR>
    <TD align=3Dright>&nbsp;</TD>
    <TD align=3Dright><TT>985.5585&nbsp;&nbsp;</TT></TD>
    <TD align=3Dright><TT>984.5512&nbsp;&nbsp;</TT></TD>
    <TD align=3Dright><TT>984.6219&nbsp;&nbsp;</TT></TD>
    <TD noWrap align=3Dright><TT>-71.83&nbsp;</TT></TD>
    <TD align=3Dright><TT>229&nbsp;</TT></TD>
    <TD noWrap align=3Dright><TT>-&nbsp;</TT></TD>
    <TD align=3Dright><TT>237&nbsp;</TT></TD>
    <TD align=3Dright><TT>0&nbsp;&nbsp;</TT></TD>
    <TD noWrap align=3Dright><TT>---&nbsp;&nbsp;</TT></TD>
    <TD noWrap><TT>&nbsp;K.LLLVTLGEK.G</TT></TD></TR>
  <TR>
    <TD align=3Dright>&nbsp;</TD>
    <TD align=3Dright><TT>991.5408&nbsp;&nbsp;</TT></TD>
    <TD align=3Dright><TT>990.5336&nbsp;&nbsp;</TT></TD>
    <TD align=3Dright><TT>990.5611&nbsp;&nbsp;</TT></TD>
    <TD noWrap align=3Dright><TT>-27.77&nbsp;</TT></TD>
    <TD align=3Dright><TT>53&nbsp;</TT></TD>
    <TD noWrap align=3Dright><TT>-&nbsp;</TT></TD>
    <TD align=3Dright><TT>62&nbsp;</TT></TD>
    <TD align=3Dright><TT>1&nbsp;&nbsp;</TT></TD>
    <TD noWrap align=3Dright><TT>---&nbsp;&nbsp;</TT></TD>
    <TD noWrap><TT>&nbsp;R.LGGRSAFVGK.L</TT></TD></TR>
  <TR>
    <TD align=3Dright>&nbsp;</TD>
    <TD align=3Dright><TT>991.5408&nbsp;&nbsp;</TT></TD>
    <TD align=3Dright><TT>990.5336&nbsp;&nbsp;</TT></TD>
    <TD align=3Dright><TT>990.5862&nbsp;&nbsp;</TT></TD>
    <TD noWrap align=3Dright><TT>-53.16&nbsp;</TT></TD>
    <TD align=3Dright><TT>94&nbsp;</TT></TD>
    <TD noWrap align=3Dright><TT>-&nbsp;</TT></TD>
    <TD align=3Dright><TT>102&nbsp;</TT></TD>
    <TD align=3Dright><TT>0&nbsp;&nbsp;</TT></TD>
    <TD noWrap align=3Dright><TT>58&nbsp;&nbsp;</TT></TD>
    <TD noWrap><TT>&nbsp;R.TALAFVTLR.A</TT></TD></TR>
  <TR>
    <TD align=3Dright>&nbsp;</TD>
    <TD align=3Dright><TT>1325.6024&nbsp;&nbsp;</TT></TD>
    <TD align=3Dright><TT>1324.5951&nbsp;&nbsp;</TT></TD>
    <TD align=3Dright><TT>1324.6809&nbsp;&nbsp;</TT></TD>
    <TD noWrap align=3Dright><TT>-64.76&nbsp;</TT></TD>
    <TD align=3Dright><TT>294&nbsp;</TT></TD>
    <TD noWrap align=3Dright><TT>-&nbsp;</TT></TD>
    <TD align=3Dright><TT>306&nbsp;</TT></TD>
    <TD align=3Dright><TT>1&nbsp;&nbsp;</TT></TD>
    <TD noWrap align=3Dright><TT>---&nbsp;&nbsp;</TT></TD>
    <TD noWrap><TT>&nbsp;R.FANACGAITTTKK.G</TT></TD></TR>
  <TR>
    <TD align=3Dright>&nbsp;</TD>
    <TD align=3Dright><TT>1350.6859&nbsp;&nbsp;</TT></TD>
    <TD align=3Dright><TT>1349.6786&nbsp;&nbsp;</TT></TD>
    <TD align=3Dright><TT>1349.7415&nbsp;&nbsp;</TT></TD>
    <TD noWrap align=3Dright><TT>-46.61&nbsp;</TT></TD>
    <TD align=3Dright><TT>38&nbsp;</TT></TD>
    <TD noWrap align=3Dright><TT>-&nbsp;</TT></TD>
    <TD align=3Dright><TT>52&nbsp;</TT></TD>
    <TD align=3Dright><TT>0&nbsp;&nbsp;</TT></TD>
    <TD noWrap align=3Dright><TT>---&nbsp;&nbsp;</TT></TD>
    <TD noWrap><TT>&nbsp;K.APGGAPANVAIAVSR.L</TT></TD></TR>
  <TR>
    <TD align=3Dright>&nbsp;</TD>
    <TD align=3Dright><TT>1418.6487&nbsp;&nbsp;</TT></TD>
    <TD align=3Dright><TT>1417.6414&nbsp;&nbsp;</TT></TD>
    <TD align=3Dright><TT>1417.7201&nbsp;&nbsp;</TT></TD>
    <TD noWrap align=3Dright><TT>-55.50&nbsp;</TT></TD>
    <TD align=3Dright><TT>162&nbsp;</TT></TD>
    <TD noWrap align=3Dright><TT>-&nbsp;</TT></TD>
    <TD align=3Dright><TT>174&nbsp;</TT></TD>
    <TD align=3Dright><TT>0&nbsp;&nbsp;</TT></TD>
    <TD noWrap align=3Dright><TT>---&nbsp;&nbsp;</TT></TD>
    <TD noWrap><TT>&nbsp;K.EAGALLSYDPNLR.E</TT></TD></TR>
  <TR>
    <TD align=3Dright>&nbsp;</TD>
    <TD align=3Dright><TT>1418.6487&nbsp;&nbsp;</TT></TD>
    <TD align=3Dright><TT>1417.6414&nbsp;&nbsp;</TT></TD>
    <TD align=3Dright><TT>1417.7201&nbsp;&nbsp;</TT></TD>
    <TD noWrap align=3Dright><TT>-55.50&nbsp;</TT></TD>
    <TD align=3Dright><TT>162&nbsp;</TT></TD>
    <TD noWrap align=3Dright><TT>-&nbsp;</TT></TD>
    <TD align=3Dright><TT>174&nbsp;</TT></TD>
    <TD align=3Dright><TT>0&nbsp;&nbsp;</TT></TD>
    <TD noWrap align=3Dright><TT>98&nbsp;&nbsp;</TT></TD>
    <TD noWrap><TT>&nbsp;K.EAGALLSYDPNLR.E</TT></TD></TR>
  <TR>
    <TD align=3Dright>&nbsp;</TD>
    <TD align=3Dright><TT>2063.9849&nbsp;&nbsp;</TT></TD>
    <TD align=3Dright><TT>2062.9776&nbsp;&nbsp;</TT></TD>
    <TD align=3Dright><TT>2063.0357&nbsp;&nbsp;</TT></TD>
    <TD noWrap align=3Dright><TT>-28.15&nbsp;</TT></TD>
    <TD align=3Dright><TT>156&nbsp;</TT></TD>
    <TD noWrap align=3Dright><TT>-&nbsp;</TT></TD>
    <TD align=3Dright><TT>174&nbsp;</TT></TD>
    <TD align=3Dright><TT>1&nbsp;&nbsp;</TT></TD>
    <TD noWrap align=3Dright><TT>---&nbsp;&nbsp;</TT></TD>
    <TD noWrap><TT>&nbsp;K.AMEVAKEAGALLSYDPNLR.E + Oxidation=20
  (M)</TT></TD></TR></TBODY></TABLE>
<TABLE border=3D0 cellSpacing=3D0>
  <TBODY>
  <TR>
    <TD><TT>&nbsp;&nbsp;&nbsp;&nbsp;&nbsp;&nbsp;</TT></TD>
    <TD><TT><B>No match to: </B>757.4550, 842.4670, 844.3554, 860.3485,=20
      874.4042, 914.3264, 1266.5818, 1268.5930, 1268.5930, 1284.5883, =
1290.5720,=20
      1299.6252, 1299.6252, 1300.6041, 1303.5741, 1347.6182, 1351.6058,=20
      1351.6058, 1367.5447, 1367.5447, 1376.7148, 1400.6497, 1401.6230,=20
      1401.6230, 1423.6234, 1440.6234, 1461.6990, 1685.8169, 1775.8240,=20
      1776.8258, 1776.8258, 1793.8145, 1802.8285, 1817.8691, 1826.7711,=20
      1842.7655, 1854.7970, 2019.9490, 2106.0759, 2106.3074, 2107.2041,=20
      2154.0190, 2154.0190, 2170.0015</TT></TD></TR></TBODY></TABLE><BR>
<TABLE border=3D0 cellSpacing=3D0>
  <TBODY>
  <TR>
    <TD><TT><B><A name=3DHit13>13.</A>&nbsp;&nbsp;&nbsp;</B></TT></TD>
    <TD noWrap><TT><A=20
      =
href=3D"http://zxw-pc/mascot/cgi/protein_view.pl?file=3D../data/20121225/=
F002409.dat&amp;hit=3D13"=20
      =
target=3D_blank>gi|21553873</A>&nbsp;&nbsp;&nbsp;&nbsp;<B>Mass:</B>&nbsp;=
35253&nbsp;&nbsp;&nbsp;&nbsp;<B>Score:</B>&nbsp;225&nbsp;&nbsp;&nbsp;&nbs=
p;<B>Expect:</B>&nbsp;5.9e-017&nbsp;&nbsp;<B>Matches:</B>&nbsp;11</TT></T=
D></TR>
  <TR>
    <TD>&nbsp;</TD>
    <TD noWrap><TT>putative fructokinase [Arabidopsis=20
  thaliana]</TT></TD></TR></TBODY></TABLE>
<TABLE border=3D0 cellSpacing=3D0 cellPadding=3D0>
  <TBODY>
  <TR>
    <TD><TT>&nbsp;&nbsp;&nbsp;&nbsp;&nbsp;&nbsp;</TT></TD>
    <TD align=3Dright><TT><B>Observed&nbsp;&nbsp;</B></TT></TD>
    <TD noWrap align=3Dright><TT><B>Mr(expt)&nbsp;&nbsp;</B></TT></TD>
    <TD noWrap align=3Dright><TT><B>Mr(calc)&nbsp;&nbsp;</B></TT></TD>
    <TD align=3Dright><TT><B>&nbsp;ppm&nbsp;&nbsp;</B></TT></TD>
    <TD align=3Dright><TT><B>Start&nbsp;</B></TT></TD>
    <TD align=3Dright><TT><B>&nbsp;</B></TT></TD>
    <TD align=3Dright><TT><B>End&nbsp;</B></TT></TD>
    <TD align=3Dright><TT><B>Miss&nbsp;</B></TT></TD>
    <TD align=3Dright><TT><B>Ions&nbsp;</B></TT></TD>
    <TD><TT><B>&nbsp;Peptide</B></TT></TD></TR>
  <TR>
    <TD align=3Dright>&nbsp;</TD>
    <TD align=3Dright><TT>892.3532&nbsp;&nbsp;</TT></TD>
    <TD align=3Dright><TT>891.3459&nbsp;&nbsp;</TT></TD>
    <TD align=3Dright><TT>891.3949&nbsp;&nbsp;</TT></TD>
    <TD noWrap align=3Dright><TT>-54.93&nbsp;</TT></TD>
    <TD align=3Dright><TT>108&nbsp;</TT></TD>
    <TD noWrap align=3Dright><TT>-&nbsp;</TT></TD>
    <TD align=3Dright><TT>113&nbsp;</TT></TD>
    <TD align=3Dright><TT>0&nbsp;&nbsp;</TT></TD>
    <TD noWrap align=3Dright><TT>---&nbsp;&nbsp;</TT></TD>
    <TD noWrap><TT>&nbsp;R.EFMFYR.N</TT></TD></TR>
  <TR>
    <TD align=3Dright>&nbsp;</TD>
    <TD align=3Dright><TT>908.3353&nbsp;&nbsp;</TT></TD>
    <TD align=3Dright><TT>907.3281&nbsp;&nbsp;</TT></TD>
    <TD align=3Dright><TT>907.3898&nbsp;&nbsp;</TT></TD>
    <TD noWrap align=3Dright><TT>-68.07&nbsp;</TT></TD>
    <TD align=3Dright><TT>108&nbsp;</TT></TD>
    <TD noWrap align=3Dright><TT>-&nbsp;</TT></TD>
    <TD align=3Dright><TT>113&nbsp;</TT></TD>
    <TD align=3Dright><TT>0&nbsp;&nbsp;</TT></TD>
    <TD noWrap align=3Dright><TT>---&nbsp;&nbsp;</TT></TD>
    <TD noWrap><TT>&nbsp;R.EFMFYR.N + Oxidation (M)</TT></TD></TR>
  <TR>
    <TD align=3Dright>&nbsp;</TD>
    <TD align=3Dright><TT>908.3353&nbsp;&nbsp;</TT></TD>
    <TD align=3Dright><TT>907.3281&nbsp;&nbsp;</TT></TD>
    <TD align=3Dright><TT>907.3898&nbsp;&nbsp;</TT></TD>
    <TD noWrap align=3Dright><TT>-68.07&nbsp;</TT></TD>
    <TD align=3Dright><TT>108&nbsp;</TT></TD>
    <TD noWrap align=3Dright><TT>-&nbsp;</TT></TD>
    <TD align=3Dright><TT>113&nbsp;</TT></TD>
    <TD align=3Dright><TT>0&nbsp;&nbsp;</TT></TD>
    <TD noWrap align=3Dright><TT>14&nbsp;&nbsp;</TT></TD>
    <TD noWrap><TT>&nbsp;R.EFMFYR.N + Oxidation (M)</TT></TD></TR>
  <TR>
    <TD align=3Dright>&nbsp;</TD>
    <TD align=3Dright><TT>985.5585&nbsp;&nbsp;</TT></TD>
    <TD align=3Dright><TT>984.5512&nbsp;&nbsp;</TT></TD>
    <TD align=3Dright><TT>984.6219&nbsp;&nbsp;</TT></TD>
    <TD noWrap align=3Dright><TT>-71.83&nbsp;</TT></TD>
    <TD align=3Dright><TT>229&nbsp;</TT></TD>
    <TD noWrap align=3Dright><TT>-&nbsp;</TT></TD>
    <TD align=3Dright><TT>237&nbsp;</TT></TD>
    <TD align=3Dright><TT>0&nbsp;&nbsp;</TT></TD>
    <TD noWrap align=3Dright><TT>---&nbsp;&nbsp;</TT></TD>
    <TD noWrap><TT>&nbsp;K.LLLVTLGEK.G</TT></TD></TR>
  <TR>
    <TD align=3Dright>&nbsp;</TD>
    <TD align=3Dright><TT>991.5408&nbsp;&nbsp;</TT></TD>
    <TD align=3Dright><TT>990.5336&nbsp;&nbsp;</TT></TD>
    <TD align=3Dright><TT>990.5611&nbsp;&nbsp;</TT></TD>
    <TD noWrap align=3Dright><TT>-27.77&nbsp;</TT></TD>
    <TD align=3Dright><TT>53&nbsp;</TT></TD>
    <TD noWrap align=3Dright><TT>-&nbsp;</TT></TD>
    <TD align=3Dright><TT>62&nbsp;</TT></TD>
    <TD align=3Dright><TT>1&nbsp;&nbsp;</TT></TD>
    <TD noWrap align=3Dright><TT>---&nbsp;&nbsp;</TT></TD>
    <TD noWrap><TT>&nbsp;R.LGGRSAFVGK.L</TT></TD></TR>
  <TR>
    <TD align=3Dright>&nbsp;</TD>
    <TD align=3Dright><TT>991.5408&nbsp;&nbsp;</TT></TD>
    <TD align=3Dright><TT>990.5336&nbsp;&nbsp;</TT></TD>
    <TD align=3Dright><TT>990.5862&nbsp;&nbsp;</TT></TD>
    <TD noWrap align=3Dright><TT>-53.16&nbsp;</TT></TD>
    <TD align=3Dright><TT>94&nbsp;</TT></TD>
    <TD noWrap align=3Dright><TT>-&nbsp;</TT></TD>
    <TD align=3Dright><TT>102&nbsp;</TT></TD>
    <TD align=3Dright><TT>0&nbsp;&nbsp;</TT></TD>
    <TD noWrap align=3Dright><TT>58&nbsp;&nbsp;</TT></TD>
    <TD noWrap><TT>&nbsp;R.TALAFVTLR.A</TT></TD></TR>
  <TR>
    <TD align=3Dright>&nbsp;</TD>
    <TD align=3Dright><TT>1325.6024&nbsp;&nbsp;</TT></TD>
    <TD align=3Dright><TT>1324.5951&nbsp;&nbsp;</TT></TD>
    <TD align=3Dright><TT>1324.6809&nbsp;&nbsp;</TT></TD>
    <TD noWrap align=3Dright><TT>-64.76&nbsp;</TT></TD>
    <TD align=3Dright><TT>294&nbsp;</TT></TD>
    <TD noWrap align=3Dright><TT>-&nbsp;</TT></TD>
    <TD align=3Dright><TT>306&nbsp;</TT></TD>
    <TD align=3Dright><TT>1&nbsp;&nbsp;</TT></TD>
    <TD noWrap align=3Dright><TT>---&nbsp;&nbsp;</TT></TD>
    <TD noWrap><TT>&nbsp;R.FANACGAITTTKK.G</TT></TD></TR>
  <TR>
    <TD align=3Dright>&nbsp;</TD>
    <TD align=3Dright><TT>1350.6859&nbsp;&nbsp;</TT></TD>
    <TD align=3Dright><TT>1349.6786&nbsp;&nbsp;</TT></TD>
    <TD align=3Dright><TT>1349.7415&nbsp;&nbsp;</TT></TD>
    <TD noWrap align=3Dright><TT>-46.61&nbsp;</TT></TD>
    <TD align=3Dright><TT>38&nbsp;</TT></TD>
    <TD noWrap align=3Dright><TT>-&nbsp;</TT></TD>
    <TD align=3Dright><TT>52&nbsp;</TT></TD>
    <TD align=3Dright><TT>0&nbsp;&nbsp;</TT></TD>
    <TD noWrap align=3Dright><TT>---&nbsp;&nbsp;</TT></TD>
    <TD noWrap><TT>&nbsp;K.APGGAPANVAIAVSR.L</TT></TD></TR>
  <TR>
    <TD align=3Dright>&nbsp;</TD>
    <TD align=3Dright><TT>1418.6487&nbsp;&nbsp;</TT></TD>
    <TD align=3Dright><TT>1417.6414&nbsp;&nbsp;</TT></TD>
    <TD align=3Dright><TT>1417.7201&nbsp;&nbsp;</TT></TD>
    <TD noWrap align=3Dright><TT>-55.50&nbsp;</TT></TD>
    <TD align=3Dright><TT>162&nbsp;</TT></TD>
    <TD noWrap align=3Dright><TT>-&nbsp;</TT></TD>
    <TD align=3Dright><TT>174&nbsp;</TT></TD>
    <TD align=3Dright><TT>0&nbsp;&nbsp;</TT></TD>
    <TD noWrap align=3Dright><TT>---&nbsp;&nbsp;</TT></TD>
    <TD noWrap><TT>&nbsp;K.EAGALLSYDPNLR.E</TT></TD></TR>
  <TR>
    <TD align=3Dright>&nbsp;</TD>
    <TD align=3Dright><TT>1418.6487&nbsp;&nbsp;</TT></TD>
    <TD align=3Dright><TT>1417.6414&nbsp;&nbsp;</TT></TD>
    <TD align=3Dright><TT>1417.7201&nbsp;&nbsp;</TT></TD>
    <TD noWrap align=3Dright><TT>-55.50&nbsp;</TT></TD>
    <TD align=3Dright><TT>162&nbsp;</TT></TD>
    <TD noWrap align=3Dright><TT>-&nbsp;</TT></TD>
    <TD align=3Dright><TT>174&nbsp;</TT></TD>
    <TD align=3Dright><TT>0&nbsp;&nbsp;</TT></TD>
    <TD noWrap align=3Dright><TT>98&nbsp;&nbsp;</TT></TD>
    <TD noWrap><TT>&nbsp;K.EAGALLSYDPNLR.E</TT></TD></TR>
  <TR>
    <TD align=3Dright>&nbsp;</TD>
    <TD align=3Dright><TT>2063.9849&nbsp;&nbsp;</TT></TD>
    <TD align=3Dright><TT>2062.9776&nbsp;&nbsp;</TT></TD>
    <TD align=3Dright><TT>2063.0357&nbsp;&nbsp;</TT></TD>
    <TD noWrap align=3Dright><TT>-28.15&nbsp;</TT></TD>
    <TD align=3Dright><TT>156&nbsp;</TT></TD>
    <TD noWrap align=3Dright><TT>-&nbsp;</TT></TD>
    <TD align=3Dright><TT>174&nbsp;</TT></TD>
    <TD align=3Dright><TT>1&nbsp;&nbsp;</TT></TD>
    <TD noWrap align=3Dright><TT>---&nbsp;&nbsp;</TT></TD>
    <TD noWrap><TT>&nbsp;K.AMEVAKEAGALLSYDPNLR.E + Oxidation=20
  (M)</TT></TD></TR></TBODY></TABLE>
<TABLE border=3D0 cellSpacing=3D0>
  <TBODY>
  <TR>
    <TD><TT>&nbsp;&nbsp;&nbsp;&nbsp;&nbsp;&nbsp;</TT></TD>
    <TD><TT><B>No match to: </B>757.4550, 842.4670, 844.3554, 860.3485,=20
      874.4042, 914.3264, 1266.5818, 1268.5930, 1268.5930, 1284.5883, =
1290.5720,=20
      1299.6252, 1299.6252, 1300.6041, 1303.5741, 1347.6182, 1351.6058,=20
      1351.6058, 1367.5447, 1367.5447, 1376.7148, 1400.6497, 1401.6230,=20
      1401.6230, 1423.6234, 1440.6234, 1461.6990, 1685.8169, 1775.8240,=20
      1776.8258, 1776.8258, 1793.8145, 1802.8285, 1817.8691, 1826.7711,=20
      1842.7655, 1854.7970, 2019.9490, 2106.0759, 2106.3074, 2107.2041,=20
      2154.0190, 2154.0190, 2170.0015</TT></TD></TR></TBODY></TABLE><BR>
<TABLE border=3D0 cellSpacing=3D0>
  <TBODY>
  <TR>
    <TD><TT><B><A name=3DHit14>14.</A>&nbsp;&nbsp;&nbsp;</B></TT></TD>
    <TD noWrap><TT><A=20
      =
href=3D"http://zxw-pc/mascot/cgi/protein_view.pl?file=3D../data/20121225/=
F002409.dat&amp;hit=3D14"=20
      =
target=3D_blank>gi|20259071</A>&nbsp;&nbsp;&nbsp;&nbsp;<B>Mass:</B>&nbsp;=
35253&nbsp;&nbsp;&nbsp;&nbsp;<B>Score:</B>&nbsp;225&nbsp;&nbsp;&nbsp;&nbs=
p;<B>Expect:</B>&nbsp;5.9e-017&nbsp;&nbsp;<B>Matches:</B>&nbsp;11</TT></T=
D></TR>
  <TR>
    <TD>&nbsp;</TD>
    <TD noWrap><TT>putative fructokinase [Arabidopsis=20
  thaliana]</TT></TD></TR></TBODY></TABLE>
<TABLE border=3D0 cellSpacing=3D0 cellPadding=3D0>
  <TBODY>
  <TR>
    <TD><TT>&nbsp;&nbsp;&nbsp;&nbsp;&nbsp;&nbsp;</TT></TD>
    <TD align=3Dright><TT><B>Observed&nbsp;&nbsp;</B></TT></TD>
    <TD noWrap align=3Dright><TT><B>Mr(expt)&nbsp;&nbsp;</B></TT></TD>
    <TD noWrap align=3Dright><TT><B>Mr(calc)&nbsp;&nbsp;</B></TT></TD>
    <TD align=3Dright><TT><B>&nbsp;ppm&nbsp;&nbsp;</B></TT></TD>
    <TD align=3Dright><TT><B>Start&nbsp;</B></TT></TD>
    <TD align=3Dright><TT><B>&nbsp;</B></TT></TD>
    <TD align=3Dright><TT><B>End&nbsp;</B></TT></TD>
    <TD align=3Dright><TT><B>Miss&nbsp;</B></TT></TD>
    <TD align=3Dright><TT><B>Ions&nbsp;</B></TT></TD>
    <TD><TT><B>&nbsp;Peptide</B></TT></TD></TR>
  <TR>
    <TD align=3Dright>&nbsp;</TD>
    <TD align=3Dright><TT>892.3532&nbsp;&nbsp;</TT></TD>
    <TD align=3Dright><TT>891.3459&nbsp;&nbsp;</TT></TD>
    <TD align=3Dright><TT>891.3949&nbsp;&nbsp;</TT></TD>
    <TD noWrap align=3Dright><TT>-54.93&nbsp;</TT></TD>
    <TD align=3Dright><TT>108&nbsp;</TT></TD>
    <TD noWrap align=3Dright><TT>-&nbsp;</TT></TD>
    <TD align=3Dright><TT>113&nbsp;</TT></TD>
    <TD align=3Dright><TT>0&nbsp;&nbsp;</TT></TD>
    <TD noWrap align=3Dright><TT>---&nbsp;&nbsp;</TT></TD>
    <TD noWrap><TT>&nbsp;R.EFMFYR.N</TT></TD></TR>
  <TR>
    <TD align=3Dright>&nbsp;</TD>
    <TD align=3Dright><TT>908.3353&nbsp;&nbsp;</TT></TD>
    <TD align=3Dright><TT>907.3281&nbsp;&nbsp;</TT></TD>
    <TD align=3Dright><TT>907.3898&nbsp;&nbsp;</TT></TD>
    <TD noWrap align=3Dright><TT>-68.07&nbsp;</TT></TD>
    <TD align=3Dright><TT>108&nbsp;</TT></TD>
    <TD noWrap align=3Dright><TT>-&nbsp;</TT></TD>
    <TD align=3Dright><TT>113&nbsp;</TT></TD>
    <TD align=3Dright><TT>0&nbsp;&nbsp;</TT></TD>
    <TD noWrap align=3Dright><TT>---&nbsp;&nbsp;</TT></TD>
    <TD noWrap><TT>&nbsp;R.EFMFYR.N + Oxidation (M)</TT></TD></TR>
  <TR>
    <TD align=3Dright>&nbsp;</TD>
    <TD align=3Dright><TT>908.3353&nbsp;&nbsp;</TT></TD>
    <TD align=3Dright><TT>907.3281&nbsp;&nbsp;</TT></TD>
    <TD align=3Dright><TT>907.3898&nbsp;&nbsp;</TT></TD>
    <TD noWrap align=3Dright><TT>-68.07&nbsp;</TT></TD>
    <TD align=3Dright><TT>108&nbsp;</TT></TD>
    <TD noWrap align=3Dright><TT>-&nbsp;</TT></TD>
    <TD align=3Dright><TT>113&nbsp;</TT></TD>
    <TD align=3Dright><TT>0&nbsp;&nbsp;</TT></TD>
    <TD noWrap align=3Dright><TT>14&nbsp;&nbsp;</TT></TD>
    <TD noWrap><TT>&nbsp;R.EFMFYR.N + Oxidation (M)</TT></TD></TR>
  <TR>
    <TD align=3Dright>&nbsp;</TD>
    <TD align=3Dright><TT>985.5585&nbsp;&nbsp;</TT></TD>
    <TD align=3Dright><TT>984.5512&nbsp;&nbsp;</TT></TD>
    <TD align=3Dright><TT>984.6219&nbsp;&nbsp;</TT></TD>
    <TD noWrap align=3Dright><TT>-71.83&nbsp;</TT></TD>
    <TD align=3Dright><TT>229&nbsp;</TT></TD>
    <TD noWrap align=3Dright><TT>-&nbsp;</TT></TD>
    <TD align=3Dright><TT>237&nbsp;</TT></TD>
    <TD align=3Dright><TT>0&nbsp;&nbsp;</TT></TD>
    <TD noWrap align=3Dright><TT>---&nbsp;&nbsp;</TT></TD>
    <TD noWrap><TT>&nbsp;K.LLLVTLGEK.G</TT></TD></TR>
  <TR>
    <TD align=3Dright>&nbsp;</TD>
    <TD align=3Dright><TT>991.5408&nbsp;&nbsp;</TT></TD>
    <TD align=3Dright><TT>990.5336&nbsp;&nbsp;</TT></TD>
    <TD align=3Dright><TT>990.5611&nbsp;&nbsp;</TT></TD>
    <TD noWrap align=3Dright><TT>-27.77&nbsp;</TT></TD>
    <TD align=3Dright><TT>53&nbsp;</TT></TD>
    <TD noWrap align=3Dright><TT>-&nbsp;</TT></TD>
    <TD align=3Dright><TT>62&nbsp;</TT></TD>
    <TD align=3Dright><TT>1&nbsp;&nbsp;</TT></TD>
    <TD noWrap align=3Dright><TT>---&nbsp;&nbsp;</TT></TD>
    <TD noWrap><TT>&nbsp;R.LGGRSAFVGK.L</TT></TD></TR>
  <TR>
    <TD align=3Dright>&nbsp;</TD>
    <TD align=3Dright><TT>991.5408&nbsp;&nbsp;</TT></TD>
    <TD align=3Dright><TT>990.5336&nbsp;&nbsp;</TT></TD>
    <TD align=3Dright><TT>990.5862&nbsp;&nbsp;</TT></TD>
    <TD noWrap align=3Dright><TT>-53.16&nbsp;</TT></TD>
    <TD align=3Dright><TT>94&nbsp;</TT></TD>
    <TD noWrap align=3Dright><TT>-&nbsp;</TT></TD>
    <TD align=3Dright><TT>102&nbsp;</TT></TD>
    <TD align=3Dright><TT>0&nbsp;&nbsp;</TT></TD>
    <TD noWrap align=3Dright><TT>58&nbsp;&nbsp;</TT></TD>
    <TD noWrap><TT>&nbsp;R.TALAFVTLR.A</TT></TD></TR>
  <TR>
    <TD align=3Dright>&nbsp;</TD>
    <TD align=3Dright><TT>1325.6024&nbsp;&nbsp;</TT></TD>
    <TD align=3Dright><TT>1324.5951&nbsp;&nbsp;</TT></TD>
    <TD align=3Dright><TT>1324.6809&nbsp;&nbsp;</TT></TD>
    <TD noWrap align=3Dright><TT>-64.76&nbsp;</TT></TD>
    <TD align=3Dright><TT>294&nbsp;</TT></TD>
    <TD noWrap align=3Dright><TT>-&nbsp;</TT></TD>
    <TD align=3Dright><TT>306&nbsp;</TT></TD>
    <TD align=3Dright><TT>1&nbsp;&nbsp;</TT></TD>
    <TD noWrap align=3Dright><TT>---&nbsp;&nbsp;</TT></TD>
    <TD noWrap><TT>&nbsp;R.FANACGAITTTKK.G</TT></TD></TR>
  <TR>
    <TD align=3Dright>&nbsp;</TD>
    <TD align=3Dright><TT>1350.6859&nbsp;&nbsp;</TT></TD>
    <TD align=3Dright><TT>1349.6786&nbsp;&nbsp;</TT></TD>
    <TD align=3Dright><TT>1349.7415&nbsp;&nbsp;</TT></TD>
    <TD noWrap align=3Dright><TT>-46.61&nbsp;</TT></TD>
    <TD align=3Dright><TT>38&nbsp;</TT></TD>
    <TD noWrap align=3Dright><TT>-&nbsp;</TT></TD>
    <TD align=3Dright><TT>52&nbsp;</TT></TD>
    <TD align=3Dright><TT>0&nbsp;&nbsp;</TT></TD>
    <TD noWrap align=3Dright><TT>---&nbsp;&nbsp;</TT></TD>
    <TD noWrap><TT>&nbsp;K.APGGAPANVAIAVSR.L</TT></TD></TR>
  <TR>
    <TD align=3Dright>&nbsp;</TD>
    <TD align=3Dright><TT>1418.6487&nbsp;&nbsp;</TT></TD>
    <TD align=3Dright><TT>1417.6414&nbsp;&nbsp;</TT></TD>
    <TD align=3Dright><TT>1417.7201&nbsp;&nbsp;</TT></TD>
    <TD noWrap align=3Dright><TT>-55.50&nbsp;</TT></TD>
    <TD align=3Dright><TT>162&nbsp;</TT></TD>
    <TD noWrap align=3Dright><TT>-&nbsp;</TT></TD>
    <TD align=3Dright><TT>174&nbsp;</TT></TD>
    <TD align=3Dright><TT>0&nbsp;&nbsp;</TT></TD>
    <TD noWrap align=3Dright><TT>---&nbsp;&nbsp;</TT></TD>
    <TD noWrap><TT>&nbsp;K.EAGALLSYDPNLR.E</TT></TD></TR>
  <TR>
    <TD align=3Dright>&nbsp;</TD>
    <TD align=3Dright><TT>1418.6487&nbsp;&nbsp;</TT></TD>
    <TD align=3Dright><TT>1417.6414&nbsp;&nbsp;</TT></TD>
    <TD align=3Dright><TT>1417.7201&nbsp;&nbsp;</TT></TD>
    <TD noWrap align=3Dright><TT>-55.50&nbsp;</TT></TD>
    <TD align=3Dright><TT>162&nbsp;</TT></TD>
    <TD noWrap align=3Dright><TT>-&nbsp;</TT></TD>
    <TD align=3Dright><TT>174&nbsp;</TT></TD>
    <TD align=3Dright><TT>0&nbsp;&nbsp;</TT></TD>
    <TD noWrap align=3Dright><TT>98&nbsp;&nbsp;</TT></TD>
    <TD noWrap><TT>&nbsp;K.EAGALLSYDPNLR.E</TT></TD></TR>
  <TR>
    <TD align=3Dright>&nbsp;</TD>
    <TD align=3Dright><TT>2063.9849&nbsp;&nbsp;</TT></TD>
    <TD align=3Dright><TT>2062.9776&nbsp;&nbsp;</TT></TD>
    <TD align=3Dright><TT>2063.0357&nbsp;&nbsp;</TT></TD>
    <TD noWrap align=3Dright><TT>-28.15&nbsp;</TT></TD>
    <TD align=3Dright><TT>156&nbsp;</TT></TD>
    <TD noWrap align=3Dright><TT>-&nbsp;</TT></TD>
    <TD align=3Dright><TT>174&nbsp;</TT></TD>
    <TD align=3Dright><TT>1&nbsp;&nbsp;</TT></TD>
    <TD noWrap align=3Dright><TT>---&nbsp;&nbsp;</TT></TD>
    <TD noWrap><TT>&nbsp;K.AMEVAKEAGALLSYDPNLR.E + Oxidation=20
  (M)</TT></TD></TR></TBODY></TABLE>
<TABLE border=3D0 cellSpacing=3D0>
  <TBODY>
  <TR>
    <TD><TT>&nbsp;&nbsp;&nbsp;&nbsp;&nbsp;&nbsp;</TT></TD>
    <TD><TT><B>No match to: </B>757.4550, 842.4670, 844.3554, 860.3485,=20
      874.4042, 914.3264, 1266.5818, 1268.5930, 1268.5930, 1284.5883, =
1290.5720,=20
      1299.6252, 1299.6252, 1300.6041, 1303.5741, 1347.6182, 1351.6058,=20
      1351.6058, 1367.5447, 1367.5447, 1376.7148, 1400.6497, 1401.6230,=20
      1401.6230, 1423.6234, 1440.6234, 1461.6990, 1685.8169, 1775.8240,=20
      1776.8258, 1776.8258, 1793.8145, 1802.8285, 1817.8691, 1826.7711,=20
      1842.7655, 1854.7970, 2019.9490, 2106.0759, 2106.3074, 2107.2041,=20
      2154.0190, 2154.0190, 2170.0015</TT></TD></TR></TBODY></TABLE><BR>
<TABLE border=3D0 cellSpacing=3D0>
  <TBODY>
  <TR>
    <TD><TT><B><A name=3DHit15>15.</A>&nbsp;&nbsp;&nbsp;</B></TT></TD>
    <TD noWrap><TT><A=20
      =
href=3D"http://zxw-pc/mascot/cgi/protein_view.pl?file=3D../data/20121225/=
F002409.dat&amp;hit=3D15"=20
      =
target=3D_blank>gi|4589962</A>&nbsp;&nbsp;&nbsp;&nbsp;<B>Mass:</B>&nbsp;3=
5253&nbsp;&nbsp;&nbsp;&nbsp;<B>Score:</B>&nbsp;225&nbsp;&nbsp;&nbsp;&nbsp=
;<B>Expect:</B>&nbsp;5.9e-017&nbsp;&nbsp;<B>Matches:</B>&nbsp;11</TT></TD=
></TR>
  <TR>
    <TD>&nbsp;</TD>
    <TD noWrap><TT>putative fructokinase [Arabidopsis=20
  thaliana]</TT></TD></TR></TBODY></TABLE>
<TABLE border=3D0 cellSpacing=3D0 cellPadding=3D0>
  <TBODY>
  <TR>
    <TD><TT>&nbsp;&nbsp;&nbsp;&nbsp;&nbsp;&nbsp;</TT></TD>
    <TD align=3Dright><TT><B>Observed&nbsp;&nbsp;</B></TT></TD>
    <TD noWrap align=3Dright><TT><B>Mr(expt)&nbsp;&nbsp;</B></TT></TD>
    <TD noWrap align=3Dright><TT><B>Mr(calc)&nbsp;&nbsp;</B></TT></TD>
    <TD align=3Dright><TT><B>&nbsp;ppm&nbsp;&nbsp;</B></TT></TD>
    <TD align=3Dright><TT><B>Start&nbsp;</B></TT></TD>
    <TD align=3Dright><TT><B>&nbsp;</B></TT></TD>
    <TD align=3Dright><TT><B>End&nbsp;</B></TT></TD>
    <TD align=3Dright><TT><B>Miss&nbsp;</B></TT></TD>
    <TD align=3Dright><TT><B>Ions&nbsp;</B></TT></TD>
    <TD><TT><B>&nbsp;Peptide</B></TT></TD></TR>
  <TR>
    <TD align=3Dright>&nbsp;</TD>
    <TD align=3Dright><TT>892.3532&nbsp;&nbsp;</TT></TD>
    <TD align=3Dright><TT>891.3459&nbsp;&nbsp;</TT></TD>
    <TD align=3Dright><TT>891.3949&nbsp;&nbsp;</TT></TD>
    <TD noWrap align=3Dright><TT>-54.93&nbsp;</TT></TD>
    <TD align=3Dright><TT>108&nbsp;</TT></TD>
    <TD noWrap align=3Dright><TT>-&nbsp;</TT></TD>
    <TD align=3Dright><TT>113&nbsp;</TT></TD>
    <TD align=3Dright><TT>0&nbsp;&nbsp;</TT></TD>
    <TD noWrap align=3Dright><TT>---&nbsp;&nbsp;</TT></TD>
    <TD noWrap><TT>&nbsp;R.EFMFYR.N</TT></TD></TR>
  <TR>
    <TD align=3Dright>&nbsp;</TD>
    <TD align=3Dright><TT>908.3353&nbsp;&nbsp;</TT></TD>
    <TD align=3Dright><TT>907.3281&nbsp;&nbsp;</TT></TD>
    <TD align=3Dright><TT>907.3898&nbsp;&nbsp;</TT></TD>
    <TD noWrap align=3Dright><TT>-68.07&nbsp;</TT></TD>
    <TD align=3Dright><TT>108&nbsp;</TT></TD>
    <TD noWrap align=3Dright><TT>-&nbsp;</TT></TD>
    <TD align=3Dright><TT>113&nbsp;</TT></TD>
    <TD align=3Dright><TT>0&nbsp;&nbsp;</TT></TD>
    <TD noWrap align=3Dright><TT>---&nbsp;&nbsp;</TT></TD>
    <TD noWrap><TT>&nbsp;R.EFMFYR.N + Oxidation (M)</TT></TD></TR>
  <TR>
    <TD align=3Dright>&nbsp;</TD>
    <TD align=3Dright><TT>908.3353&nbsp;&nbsp;</TT></TD>
    <TD align=3Dright><TT>907.3281&nbsp;&nbsp;</TT></TD>
    <TD align=3Dright><TT>907.3898&nbsp;&nbsp;</TT></TD>
    <TD noWrap align=3Dright><TT>-68.07&nbsp;</TT></TD>
    <TD align=3Dright><TT>108&nbsp;</TT></TD>
    <TD noWrap align=3Dright><TT>-&nbsp;</TT></TD>
    <TD align=3Dright><TT>113&nbsp;</TT></TD>
    <TD align=3Dright><TT>0&nbsp;&nbsp;</TT></TD>
    <TD noWrap align=3Dright><TT>14&nbsp;&nbsp;</TT></TD>
    <TD noWrap><TT>&nbsp;R.EFMFYR.N + Oxidation (M)</TT></TD></TR>
  <TR>
    <TD align=3Dright>&nbsp;</TD>
    <TD align=3Dright><TT>985.5585&nbsp;&nbsp;</TT></TD>
    <TD align=3Dright><TT>984.5512&nbsp;&nbsp;</TT></TD>
    <TD align=3Dright><TT>984.6219&nbsp;&nbsp;</TT></TD>
    <TD noWrap align=3Dright><TT>-71.83&nbsp;</TT></TD>
    <TD align=3Dright><TT>229&nbsp;</TT></TD>
    <TD noWrap align=3Dright><TT>-&nbsp;</TT></TD>
    <TD align=3Dright><TT>237&nbsp;</TT></TD>
    <TD align=3Dright><TT>0&nbsp;&nbsp;</TT></TD>
    <TD noWrap align=3Dright><TT>---&nbsp;&nbsp;</TT></TD>
    <TD noWrap><TT>&nbsp;K.LLLVTLGEK.G</TT></TD></TR>
  <TR>
    <TD align=3Dright>&nbsp;</TD>
    <TD align=3Dright><TT>991.5408&nbsp;&nbsp;</TT></TD>
    <TD align=3Dright><TT>990.5336&nbsp;&nbsp;</TT></TD>
    <TD align=3Dright><TT>990.5611&nbsp;&nbsp;</TT></TD>
    <TD noWrap align=3Dright><TT>-27.77&nbsp;</TT></TD>
    <TD align=3Dright><TT>53&nbsp;</TT></TD>
    <TD noWrap align=3Dright><TT>-&nbsp;</TT></TD>
    <TD align=3Dright><TT>62&nbsp;</TT></TD>
    <TD align=3Dright><TT>1&nbsp;&nbsp;</TT></TD>
    <TD noWrap align=3Dright><TT>---&nbsp;&nbsp;</TT></TD>
    <TD noWrap><TT>&nbsp;R.LGGRSAFVGK.L</TT></TD></TR>
  <TR>
    <TD align=3Dright>&nbsp;</TD>
    <TD align=3Dright><TT>991.5408&nbsp;&nbsp;</TT></TD>
    <TD align=3Dright><TT>990.5336&nbsp;&nbsp;</TT></TD>
    <TD align=3Dright><TT>990.5862&nbsp;&nbsp;</TT></TD>
    <TD noWrap align=3Dright><TT>-53.16&nbsp;</TT></TD>
    <TD align=3Dright><TT>94&nbsp;</TT></TD>
    <TD noWrap align=3Dright><TT>-&nbsp;</TT></TD>
    <TD align=3Dright><TT>102&nbsp;</TT></TD>
    <TD align=3Dright><TT>0&nbsp;&nbsp;</TT></TD>
    <TD noWrap align=3Dright><TT>58&nbsp;&nbsp;</TT></TD>
    <TD noWrap><TT>&nbsp;R.TALAFVTLR.A</TT></TD></TR>
  <TR>
    <TD align=3Dright>&nbsp;</TD>
    <TD align=3Dright><TT>1325.6024&nbsp;&nbsp;</TT></TD>
    <TD align=3Dright><TT>1324.5951&nbsp;&nbsp;</TT></TD>
    <TD align=3Dright><TT>1324.6809&nbsp;&nbsp;</TT></TD>
    <TD noWrap align=3Dright><TT>-64.76&nbsp;</TT></TD>
    <TD align=3Dright><TT>294&nbsp;</TT></TD>
    <TD noWrap align=3Dright><TT>-&nbsp;</TT></TD>
    <TD align=3Dright><TT>306&nbsp;</TT></TD>
    <TD align=3Dright><TT>1&nbsp;&nbsp;</TT></TD>
    <TD noWrap align=3Dright><TT>---&nbsp;&nbsp;</TT></TD>
    <TD noWrap><TT>&nbsp;R.FANACGAITTTKK.G</TT></TD></TR>
  <TR>
    <TD align=3Dright>&nbsp;</TD>
    <TD align=3Dright><TT>1350.6859&nbsp;&nbsp;</TT></TD>
    <TD align=3Dright><TT>1349.6786&nbsp;&nbsp;</TT></TD>
    <TD align=3Dright><TT>1349.7415&nbsp;&nbsp;</TT></TD>
    <TD noWrap align=3Dright><TT>-46.61&nbsp;</TT></TD>
    <TD align=3Dright><TT>38&nbsp;</TT></TD>
    <TD noWrap align=3Dright><TT>-&nbsp;</TT></TD>
    <TD align=3Dright><TT>52&nbsp;</TT></TD>
    <TD align=3Dright><TT>0&nbsp;&nbsp;</TT></TD>
    <TD noWrap align=3Dright><TT>---&nbsp;&nbsp;</TT></TD>
    <TD noWrap><TT>&nbsp;K.APGGAPANVAIAVSR.L</TT></TD></TR>
  <TR>
    <TD align=3Dright>&nbsp;</TD>
    <TD align=3Dright><TT>1418.6487&nbsp;&nbsp;</TT></TD>
    <TD align=3Dright><TT>1417.6414&nbsp;&nbsp;</TT></TD>
    <TD align=3Dright><TT>1417.7201&nbsp;&nbsp;</TT></TD>
    <TD noWrap align=3Dright><TT>-55.50&nbsp;</TT></TD>
    <TD align=3Dright><TT>162&nbsp;</TT></TD>
    <TD noWrap align=3Dright><TT>-&nbsp;</TT></TD>
    <TD align=3Dright><TT>174&nbsp;</TT></TD>
    <TD align=3Dright><TT>0&nbsp;&nbsp;</TT></TD>
    <TD noWrap align=3Dright><TT>---&nbsp;&nbsp;</TT></TD>
    <TD noWrap><TT>&nbsp;K.EAGALLSYDPNLR.E</TT></TD></TR>
  <TR>
    <TD align=3Dright>&nbsp;</TD>
    <TD align=3Dright><TT>1418.6487&nbsp;&nbsp;</TT></TD>
    <TD align=3Dright><TT>1417.6414&nbsp;&nbsp;</TT></TD>
    <TD align=3Dright><TT>1417.7201&nbsp;&nbsp;</TT></TD>
    <TD noWrap align=3Dright><TT>-55.50&nbsp;</TT></TD>
    <TD align=3Dright><TT>162&nbsp;</TT></TD>
    <TD noWrap align=3Dright><TT>-&nbsp;</TT></TD>
    <TD align=3Dright><TT>174&nbsp;</TT></TD>
    <TD align=3Dright><TT>0&nbsp;&nbsp;</TT></TD>
    <TD noWrap align=3Dright><TT>98&nbsp;&nbsp;</TT></TD>
    <TD noWrap><TT>&nbsp;K.EAGALLSYDPNLR.E</TT></TD></TR>
  <TR>
    <TD align=3Dright>&nbsp;</TD>
    <TD align=3Dright><TT>2063.9849&nbsp;&nbsp;</TT></TD>
    <TD align=3Dright><TT>2062.9776&nbsp;&nbsp;</TT></TD>
    <TD align=3Dright><TT>2063.0357&nbsp;&nbsp;</TT></TD>
    <TD noWrap align=3Dright><TT>-28.15&nbsp;</TT></TD>
    <TD align=3Dright><TT>156&nbsp;</TT></TD>
    <TD noWrap align=3Dright><TT>-&nbsp;</TT></TD>
    <TD align=3Dright><TT>174&nbsp;</TT></TD>
    <TD align=3Dright><TT>1&nbsp;&nbsp;</TT></TD>
    <TD noWrap align=3Dright><TT>---&nbsp;&nbsp;</TT></TD>
    <TD noWrap><TT>&nbsp;K.AMEVAKEAGALLSYDPNLR.E + Oxidation=20
  (M)</TT></TD></TR></TBODY></TABLE>
<TABLE border=3D0 cellSpacing=3D0>
  <TBODY>
  <TR>
    <TD><TT>&nbsp;&nbsp;&nbsp;&nbsp;&nbsp;&nbsp;</TT></TD>
    <TD><TT><B>No match to: </B>757.4550, 842.4670, 844.3554, 860.3485,=20
      874.4042, 914.3264, 1266.5818, 1268.5930, 1268.5930, 1284.5883, =
1290.5720,=20
      1299.6252, 1299.6252, 1300.6041, 1303.5741, 1347.6182, 1351.6058,=20
      1351.6058, 1367.5447, 1367.5447, 1376.7148, 1400.6497, 1401.6230,=20
      1401.6230, 1423.6234, 1440.6234, 1461.6990, 1685.8169, 1775.8240,=20
      1776.8258, 1776.8258, 1793.8145, 1802.8285, 1817.8691, 1826.7711,=20
      1842.7655, 1854.7970, 2019.9490, 2106.0759, 2106.3074, 2107.2041,=20
      2154.0190, 2154.0190, 2170.0015</TT></TD></TR></TBODY></TABLE><BR>
<TABLE border=3D0 cellSpacing=3D0>
  <TBODY>
  <TR>
    <TD><TT><B><A name=3DHit16>16.</A>&nbsp;&nbsp;&nbsp;</B></TT></TD>
    <TD noWrap><TT><A=20
      =
href=3D"http://zxw-pc/mascot/cgi/protein_view.pl?file=3D../data/20121225/=
F002409.dat&amp;hit=3D16"=20
      =
target=3D_blank>gi|18389236</A>&nbsp;&nbsp;&nbsp;&nbsp;<B>Mass:</B>&nbsp;=
35253&nbsp;&nbsp;&nbsp;&nbsp;<B>Score:</B>&nbsp;225&nbsp;&nbsp;&nbsp;&nbs=
p;<B>Expect:</B>&nbsp;5.9e-017&nbsp;&nbsp;<B>Matches:</B>&nbsp;11</TT></T=
D></TR>
  <TR>
    <TD>&nbsp;</TD>
    <TD noWrap><TT>putative fructokinase [Arabidopsis=20
  thaliana]</TT></TD></TR></TBODY></TABLE>
<TABLE border=3D0 cellSpacing=3D0 cellPadding=3D0>
  <TBODY>
  <TR>
    <TD><TT>&nbsp;&nbsp;&nbsp;&nbsp;&nbsp;&nbsp;</TT></TD>
    <TD align=3Dright><TT><B>Observed&nbsp;&nbsp;</B></TT></TD>
    <TD noWrap align=3Dright><TT><B>Mr(expt)&nbsp;&nbsp;</B></TT></TD>
    <TD noWrap align=3Dright><TT><B>Mr(calc)&nbsp;&nbsp;</B></TT></TD>
    <TD align=3Dright><TT><B>&nbsp;ppm&nbsp;&nbsp;</B></TT></TD>
    <TD align=3Dright><TT><B>Start&nbsp;</B></TT></TD>
    <TD align=3Dright><TT><B>&nbsp;</B></TT></TD>
    <TD align=3Dright><TT><B>End&nbsp;</B></TT></TD>
    <TD align=3Dright><TT><B>Miss&nbsp;</B></TT></TD>
    <TD align=3Dright><TT><B>Ions&nbsp;</B></TT></TD>
    <TD><TT><B>&nbsp;Peptide</B></TT></TD></TR>
  <TR>
    <TD align=3Dright>&nbsp;</TD>
    <TD align=3Dright><TT>892.3532&nbsp;&nbsp;</TT></TD>
    <TD align=3Dright><TT>891.3459&nbsp;&nbsp;</TT></TD>
    <TD align=3Dright><TT>891.3949&nbsp;&nbsp;</TT></TD>
    <TD noWrap align=3Dright><TT>-54.93&nbsp;</TT></TD>
    <TD align=3Dright><TT>108&nbsp;</TT></TD>
    <TD noWrap align=3Dright><TT>-&nbsp;</TT></TD>
    <TD align=3Dright><TT>113&nbsp;</TT></TD>
    <TD align=3Dright><TT>0&nbsp;&nbsp;</TT></TD>
    <TD noWrap align=3Dright><TT>---&nbsp;&nbsp;</TT></TD>
    <TD noWrap><TT>&nbsp;R.EFMFYR.N</TT></TD></TR>
  <TR>
    <TD align=3Dright>&nbsp;</TD>
    <TD align=3Dright><TT>908.3353&nbsp;&nbsp;</TT></TD>
    <TD align=3Dright><TT>907.3281&nbsp;&nbsp;</TT></TD>
    <TD align=3Dright><TT>907.3898&nbsp;&nbsp;</TT></TD>
    <TD noWrap align=3Dright><TT>-68.07&nbsp;</TT></TD>
    <TD align=3Dright><TT>108&nbsp;</TT></TD>
    <TD noWrap align=3Dright><TT>-&nbsp;</TT></TD>
    <TD align=3Dright><TT>113&nbsp;</TT></TD>
    <TD align=3Dright><TT>0&nbsp;&nbsp;</TT></TD>
    <TD noWrap align=3Dright><TT>---&nbsp;&nbsp;</TT></TD>
    <TD noWrap><TT>&nbsp;R.EFMFYR.N + Oxidation (M)</TT></TD></TR>
  <TR>
    <TD align=3Dright>&nbsp;</TD>
    <TD align=3Dright><TT>908.3353&nbsp;&nbsp;</TT></TD>
    <TD align=3Dright><TT>907.3281&nbsp;&nbsp;</TT></TD>
    <TD align=3Dright><TT>907.3898&nbsp;&nbsp;</TT></TD>
    <TD noWrap align=3Dright><TT>-68.07&nbsp;</TT></TD>
    <TD align=3Dright><TT>108&nbsp;</TT></TD>
    <TD noWrap align=3Dright><TT>-&nbsp;</TT></TD>
    <TD align=3Dright><TT>113&nbsp;</TT></TD>
    <TD align=3Dright><TT>0&nbsp;&nbsp;</TT></TD>
    <TD noWrap align=3Dright><TT>14&nbsp;&nbsp;</TT></TD>
    <TD noWrap><TT>&nbsp;R.EFMFYR.N + Oxidation (M)</TT></TD></TR>
  <TR>
    <TD align=3Dright>&nbsp;</TD>
    <TD align=3Dright><TT>985.5585&nbsp;&nbsp;</TT></TD>
    <TD align=3Dright><TT>984.5512&nbsp;&nbsp;</TT></TD>
    <TD align=3Dright><TT>984.6219&nbsp;&nbsp;</TT></TD>
    <TD noWrap align=3Dright><TT>-71.83&nbsp;</TT></TD>
    <TD align=3Dright><TT>229&nbsp;</TT></TD>
    <TD noWrap align=3Dright><TT>-&nbsp;</TT></TD>
    <TD align=3Dright><TT>237&nbsp;</TT></TD>
    <TD align=3Dright><TT>0&nbsp;&nbsp;</TT></TD>
    <TD noWrap align=3Dright><TT>---&nbsp;&nbsp;</TT></TD>
    <TD noWrap><TT>&nbsp;K.LLLVTLGEK.G</TT></TD></TR>
  <TR>
    <TD align=3Dright>&nbsp;</TD>
    <TD align=3Dright><TT>991.5408&nbsp;&nbsp;</TT></TD>
    <TD align=3Dright><TT>990.5336&nbsp;&nbsp;</TT></TD>
    <TD align=3Dright><TT>990.5611&nbsp;&nbsp;</TT></TD>
    <TD noWrap align=3Dright><TT>-27.77&nbsp;</TT></TD>
    <TD align=3Dright><TT>53&nbsp;</TT></TD>
    <TD noWrap align=3Dright><TT>-&nbsp;</TT></TD>
    <TD align=3Dright><TT>62&nbsp;</TT></TD>
    <TD align=3Dright><TT>1&nbsp;&nbsp;</TT></TD>
    <TD noWrap align=3Dright><TT>---&nbsp;&nbsp;</TT></TD>
    <TD noWrap><TT>&nbsp;R.LGGRSAFVGK.L</TT></TD></TR>
  <TR>
    <TD align=3Dright>&nbsp;</TD>
    <TD align=3Dright><TT>991.5408&nbsp;&nbsp;</TT></TD>
    <TD align=3Dright><TT>990.5336&nbsp;&nbsp;</TT></TD>
    <TD align=3Dright><TT>990.5862&nbsp;&nbsp;</TT></TD>
    <TD noWrap align=3Dright><TT>-53.16&nbsp;</TT></TD>
    <TD align=3Dright><TT>94&nbsp;</TT></TD>
    <TD noWrap align=3Dright><TT>-&nbsp;</TT></TD>
    <TD align=3Dright><TT>102&nbsp;</TT></TD>
    <TD align=3Dright><TT>0&nbsp;&nbsp;</TT></TD>
    <TD noWrap align=3Dright><TT>58&nbsp;&nbsp;</TT></TD>
    <TD noWrap><TT>&nbsp;R.TALAFVTLR.A</TT></TD></TR>
  <TR>
    <TD align=3Dright>&nbsp;</TD>
    <TD align=3Dright><TT>1325.6024&nbsp;&nbsp;</TT></TD>
    <TD align=3Dright><TT>1324.5951&nbsp;&nbsp;</TT></TD>
    <TD align=3Dright><TT>1324.6809&nbsp;&nbsp;</TT></TD>
    <TD noWrap align=3Dright><TT>-64.76&nbsp;</TT></TD>
    <TD align=3Dright><TT>294&nbsp;</TT></TD>
    <TD noWrap align=3Dright><TT>-&nbsp;</TT></TD>
    <TD align=3Dright><TT>306&nbsp;</TT></TD>
    <TD align=3Dright><TT>1&nbsp;&nbsp;</TT></TD>
    <TD noWrap align=3Dright><TT>---&nbsp;&nbsp;</TT></TD>
    <TD noWrap><TT>&nbsp;R.FANACGAITTTKK.G</TT></TD></TR>
  <TR>
    <TD align=3Dright>&nbsp;</TD>
    <TD align=3Dright><TT>1350.6859&nbsp;&nbsp;</TT></TD>
    <TD align=3Dright><TT>1349.6786&nbsp;&nbsp;</TT></TD>
    <TD align=3Dright><TT>1349.7415&nbsp;&nbsp;</TT></TD>
    <TD noWrap align=3Dright><TT>-46.61&nbsp;</TT></TD>
    <TD align=3Dright><TT>38&nbsp;</TT></TD>
    <TD noWrap align=3Dright><TT>-&nbsp;</TT></TD>
    <TD align=3Dright><TT>52&nbsp;</TT></TD>
    <TD align=3Dright><TT>0&nbsp;&nbsp;</TT></TD>
    <TD noWrap align=3Dright><TT>---&nbsp;&nbsp;</TT></TD>
    <TD noWrap><TT>&nbsp;K.APGGAPANVAIAVSR.L</TT></TD></TR>
  <TR>
    <TD align=3Dright>&nbsp;</TD>
    <TD align=3Dright><TT>1418.6487&nbsp;&nbsp;</TT></TD>
    <TD align=3Dright><TT>1417.6414&nbsp;&nbsp;</TT></TD>
    <TD align=3Dright><TT>1417.7201&nbsp;&nbsp;</TT></TD>
    <TD noWrap align=3Dright><TT>-55.50&nbsp;</TT></TD>
    <TD align=3Dright><TT>162&nbsp;</TT></TD>
    <TD noWrap align=3Dright><TT>-&nbsp;</TT></TD>
    <TD align=3Dright><TT>174&nbsp;</TT></TD>
    <TD align=3Dright><TT>0&nbsp;&nbsp;</TT></TD>
    <TD noWrap align=3Dright><TT>---&nbsp;&nbsp;</TT></TD>
    <TD noWrap><TT>&nbsp;K.EAGALLSYDPNLR.E</TT></TD></TR>
  <TR>
    <TD align=3Dright>&nbsp;</TD>
    <TD align=3Dright><TT>1418.6487&nbsp;&nbsp;</TT></TD>
    <TD align=3Dright><TT>1417.6414&nbsp;&nbsp;</TT></TD>
    <TD align=3Dright><TT>1417.7201&nbsp;&nbsp;</TT></TD>
    <TD noWrap align=3Dright><TT>-55.50&nbsp;</TT></TD>
    <TD align=3Dright><TT>162&nbsp;</TT></TD>
    <TD noWrap align=3Dright><TT>-&nbsp;</TT></TD>
    <TD align=3Dright><TT>174&nbsp;</TT></TD>
    <TD align=3Dright><TT>0&nbsp;&nbsp;</TT></TD>
    <TD noWrap align=3Dright><TT>98&nbsp;&nbsp;</TT></TD>
    <TD noWrap><TT>&nbsp;K.EAGALLSYDPNLR.E</TT></TD></TR>
  <TR>
    <TD align=3Dright>&nbsp;</TD>
    <TD align=3Dright><TT>2063.9849&nbsp;&nbsp;</TT></TD>
    <TD align=3Dright><TT>2062.9776&nbsp;&nbsp;</TT></TD>
    <TD align=3Dright><TT>2063.0357&nbsp;&nbsp;</TT></TD>
    <TD noWrap align=3Dright><TT>-28.15&nbsp;</TT></TD>
    <TD align=3Dright><TT>156&nbsp;</TT></TD>
    <TD noWrap align=3Dright><TT>-&nbsp;</TT></TD>
    <TD align=3Dright><TT>174&nbsp;</TT></TD>
    <TD align=3Dright><TT>1&nbsp;&nbsp;</TT></TD>
    <TD noWrap align=3Dright><TT>---&nbsp;&nbsp;</TT></TD>
    <TD noWrap><TT>&nbsp;K.AMEVAKEAGALLSYDPNLR.E + Oxidation=20
  (M)</TT></TD></TR></TBODY></TABLE>
<TABLE border=3D0 cellSpacing=3D0>
  <TBODY>
  <TR>
    <TD><TT>&nbsp;&nbsp;&nbsp;&nbsp;&nbsp;&nbsp;</TT></TD>
    <TD><TT><B>No match to: </B>757.4550, 842.4670, 844.3554, 860.3485,=20
      874.4042, 914.3264, 1266.5818, 1268.5930, 1268.5930, 1284.5883, =
1290.5720,=20
      1299.6252, 1299.6252, 1300.6041, 1303.5741, 1347.6182, 1351.6058,=20
      1351.6058, 1367.5447, 1367.5447, 1376.7148, 1400.6497, 1401.6230,=20
      1401.6230, 1423.6234, 1440.6234, 1461.6990, 1685.8169, 1775.8240,=20
      1776.8258, 1776.8258, 1793.8145, 1802.8285, 1817.8691, 1826.7711,=20
      1842.7655, 1854.7970, 2019.9490, 2106.0759, 2106.3074, 2107.2041,=20
      2154.0190, 2154.0190, 2170.0015</TT></TD></TR></TBODY></TABLE><BR>
<TABLE border=3D0 cellSpacing=3D0>
  <TBODY>
  <TR>
    <TD><TT><B><A name=3DHit17>17.</A>&nbsp;&nbsp;&nbsp;</B></TT></TD>
    <TD noWrap><TT><A=20
      =
href=3D"http://zxw-pc/mascot/cgi/protein_view.pl?file=3D../data/20121225/=
F002409.dat&amp;hit=3D17"=20
      =
target=3D_blank>gi|297743806</A>&nbsp;&nbsp;&nbsp;&nbsp;<B>Mass:</B>&nbsp=
;22648&nbsp;&nbsp;&nbsp;&nbsp;<B>Score:</B>&nbsp;221&nbsp;&nbsp;&nbsp;&nb=
sp;<B>Expect:</B>&nbsp;1.5e-016&nbsp;&nbsp;<B>Matches:</B>&nbsp;7</TT></T=
D></TR>
  <TR>
    <TD>&nbsp;</TD>
    <TD noWrap><TT>unnamed protein product [Vitis=20
vinifera]</TT></TD></TR></TBODY></TABLE>
<TABLE border=3D0 cellSpacing=3D0 cellPadding=3D0>
  <TBODY>
  <TR>
    <TD><TT>&nbsp;&nbsp;&nbsp;&nbsp;&nbsp;&nbsp;</TT></TD>
    <TD align=3Dright><TT><B>Observed&nbsp;&nbsp;</B></TT></TD>
    <TD noWrap align=3Dright><TT><B>Mr(expt)&nbsp;&nbsp;</B></TT></TD>
    <TD noWrap align=3Dright><TT><B>Mr(calc)&nbsp;&nbsp;</B></TT></TD>
    <TD align=3Dright><TT><B>&nbsp;ppm&nbsp;&nbsp;</B></TT></TD>
    <TD align=3Dright><TT><B>Start&nbsp;</B></TT></TD>
    <TD align=3Dright><TT><B>&nbsp;</B></TT></TD>
    <TD align=3Dright><TT><B>End&nbsp;</B></TT></TD>
    <TD align=3Dright><TT><B>Miss&nbsp;</B></TT></TD>
    <TD align=3Dright><TT><B>Ions&nbsp;</B></TT></TD>
    <TD><TT><B>&nbsp;Peptide</B></TT></TD></TR>
  <TR>
    <TD align=3Dright>&nbsp;</TD>
    <TD align=3Dright><TT>757.4550&nbsp;&nbsp;</TT></TD>
    <TD align=3Dright><TT>756.4477&nbsp;&nbsp;</TT></TD>
    <TD align=3Dright><TT>756.4857&nbsp;&nbsp;</TT></TD>
    <TD noWrap align=3Dright><TT>-50.24&nbsp;</TT></TD>
    <TD align=3Dright><TT>170&nbsp;</TT></TD>
    <TD noWrap align=3Dright><TT>-&nbsp;</TT></TD>
    <TD align=3Dright><TT>175&nbsp;</TT></TD>
    <TD align=3Dright><TT>1&nbsp;&nbsp;</TT></TD>
    <TD noWrap align=3Dright><TT>---&nbsp;&nbsp;</TT></TD>
    <TD noWrap><TT>&nbsp;R.LREVLK.F</TT></TD></TR>
  <TR>
    <TD align=3Dright>&nbsp;</TD>
    <TD align=3Dright><TT>1268.5930&nbsp;&nbsp;</TT></TD>
    <TD align=3Dright><TT>1267.5857&nbsp;&nbsp;</TT></TD>
    <TD align=3Dright><TT>1267.6561&nbsp;&nbsp;</TT></TD>
    <TD noWrap align=3Dright><TT>-55.48&nbsp;</TT></TD>
    <TD align=3Dright><TT>57&nbsp;</TT></TD>
    <TD noWrap align=3Dright><TT>-&nbsp;</TT></TD>
    <TD align=3Dright><TT>67&nbsp;</TT></TD>
    <TD align=3Dright><TT>0&nbsp;&nbsp;</TT></TD>
    <TD noWrap align=3Dright><TT>---&nbsp;&nbsp;</TT></TD>
    <TD noWrap><TT>&nbsp;R.LPLWPSAEEAR.E</TT></TD></TR>
  <TR>
    <TD align=3Dright>&nbsp;</TD>
    <TD align=3Dright><TT>1268.5930&nbsp;&nbsp;</TT></TD>
    <TD align=3Dright><TT>1267.5857&nbsp;&nbsp;</TT></TD>
    <TD align=3Dright><TT>1267.6561&nbsp;&nbsp;</TT></TD>
    <TD noWrap align=3Dright><TT>-55.48&nbsp;</TT></TD>
    <TD align=3Dright><TT>57&nbsp;</TT></TD>
    <TD noWrap align=3Dright><TT>-&nbsp;</TT></TD>
    <TD align=3Dright><TT>67&nbsp;</TT></TD>
    <TD align=3Dright><TT>0&nbsp;&nbsp;</TT></TD>
    <TD noWrap align=3Dright><TT>85&nbsp;&nbsp;</TT></TD>
    <TD noWrap><TT>&nbsp;R.LPLWPSAEEAR.E</TT></TD></TR>
  <TR>
    <TD align=3Dright>&nbsp;</TD>
    <TD align=3Dright><TT>1325.6024&nbsp;&nbsp;</TT></TD>
    <TD align=3Dright><TT>1324.5951&nbsp;&nbsp;</TT></TD>
    <TD align=3Dright><TT>1324.6809&nbsp;&nbsp;</TT></TD>
    <TD noWrap align=3Dright><TT>-64.76&nbsp;</TT></TD>
    <TD align=3Dright><TT>176&nbsp;</TT></TD>
    <TD noWrap align=3Dright><TT>-&nbsp;</TT></TD>
    <TD align=3Dright><TT>188&nbsp;</TT></TD>
    <TD align=3Dright><TT>1&nbsp;&nbsp;</TT></TD>
    <TD noWrap align=3Dright><TT>---&nbsp;&nbsp;</TT></TD>
    <TD noWrap><TT>&nbsp;K.FANACGAITTTKK.G</TT></TD></TR>
  <TR>
    <TD align=3Dright>&nbsp;</TD>
    <TD align=3Dright><TT>1418.6487&nbsp;&nbsp;</TT></TD>
    <TD align=3Dright><TT>1417.6414&nbsp;&nbsp;</TT></TD>
    <TD align=3Dright><TT>1417.7201&nbsp;&nbsp;</TT></TD>
    <TD noWrap align=3Dright><TT>-55.50&nbsp;</TT></TD>
    <TD align=3Dright><TT>44&nbsp;</TT></TD>
    <TD noWrap align=3Dright><TT>-&nbsp;</TT></TD>
    <TD align=3Dright><TT>56&nbsp;</TT></TD>
    <TD align=3Dright><TT>0&nbsp;&nbsp;</TT></TD>
    <TD noWrap align=3Dright><TT>---&nbsp;&nbsp;</TT></TD>
    <TD noWrap><TT>&nbsp;K.EAGALLSYDPNLR.L</TT></TD></TR>
  <TR>
    <TD align=3Dright>&nbsp;</TD>
    <TD align=3Dright><TT>1418.6487&nbsp;&nbsp;</TT></TD>
    <TD align=3Dright><TT>1417.6414&nbsp;&nbsp;</TT></TD>
    <TD align=3Dright><TT>1417.7201&nbsp;&nbsp;</TT></TD>
    <TD noWrap align=3Dright><TT>-55.50&nbsp;</TT></TD>
    <TD align=3Dright><TT>44&nbsp;</TT></TD>
    <TD noWrap align=3Dright><TT>-&nbsp;</TT></TD>
    <TD align=3Dright><TT>56&nbsp;</TT></TD>
    <TD align=3Dright><TT>0&nbsp;&nbsp;</TT></TD>
    <TD noWrap align=3Dright><TT>98&nbsp;&nbsp;</TT></TD>
    <TD noWrap><TT>&nbsp;K.EAGALLSYDPNLR.L</TT></TD></TR>
  <TR>
    <TD align=3Dright>&nbsp;</TD>
    <TD align=3Dright><TT>2063.9849&nbsp;&nbsp;</TT></TD>
    <TD align=3Dright><TT>2062.9776&nbsp;&nbsp;</TT></TD>
    <TD align=3Dright><TT>2063.0357&nbsp;&nbsp;</TT></TD>
    <TD noWrap align=3Dright><TT>-28.15&nbsp;</TT></TD>
    <TD align=3Dright><TT>38&nbsp;</TT></TD>
    <TD noWrap align=3Dright><TT>-&nbsp;</TT></TD>
    <TD align=3Dright><TT>56&nbsp;</TT></TD>
    <TD align=3Dright><TT>1&nbsp;&nbsp;</TT></TD>
    <TD noWrap align=3Dright><TT>---&nbsp;&nbsp;</TT></TD>
    <TD noWrap><TT>&nbsp;R.AMEVAKEAGALLSYDPNLR.L + Oxidation=20
  (M)</TT></TD></TR></TBODY></TABLE>
<TABLE border=3D0 cellSpacing=3D0>
  <TBODY>
  <TR>
    <TD><TT>&nbsp;&nbsp;&nbsp;&nbsp;&nbsp;&nbsp;</TT></TD>
    <TD><TT><B>No match to: </B>842.4670, 844.3554, 860.3485, 874.4042,=20
      892.3532, 908.3353, 908.3353, 914.3264, 985.5585, 991.5408, =
991.5408,=20
      1266.5818, 1284.5883, 1290.5720, 1299.6252, 1299.6252, 1300.6041,=20
      1303.5741, 1347.6182, 1350.6859, 1351.6058, 1351.6058, 1367.5447,=20
      1367.5447, 1376.7148, 1400.6497, 1401.6230, 1401.6230, 1423.6234,=20
      1440.6234, 1461.6990, 1685.8169, 1775.8240, 1776.8258, 1776.8258,=20
      1793.8145, 1802.8285, 1817.8691, 1826.7711, 1842.7655, 1854.7970,=20
      2019.9490, 2106.0759, 2106.3074, 2107.2041, 2154.0190, 2154.0190,=20
      2170.0015</TT></TD></TR></TBODY></TABLE><BR>
<TABLE border=3D0 cellSpacing=3D0>
  <TBODY>
  <TR>
    <TD><TT><B><A name=3DHit18>18.</A>&nbsp;&nbsp;&nbsp;</B></TT></TD>
    <TD noWrap><TT><A=20
      =
href=3D"http://zxw-pc/mascot/cgi/protein_view.pl?file=3D../data/20121225/=
F002409.dat&amp;hit=3D18"=20
      =
target=3D_blank>gi|585973</A>&nbsp;&nbsp;&nbsp;&nbsp;<B>Mass:</B>&nbsp;33=
743&nbsp;&nbsp;&nbsp;&nbsp;<B>Score:</B>&nbsp;218&nbsp;&nbsp;&nbsp;&nbsp;=
<B>Expect:</B>&nbsp;2.9e-016&nbsp;&nbsp;<B>Matches:</B>&nbsp;12</TT></TD>=
</TR>
  <TR>
    <TD>&nbsp;</TD>
    <TD noWrap><TT>RecName: =
Full=3DFructokinase</TT></TD></TR></TBODY></TABLE>
<TABLE border=3D0 cellSpacing=3D0 cellPadding=3D0>
  <TBODY>
  <TR>
    <TD><TT>&nbsp;&nbsp;&nbsp;&nbsp;&nbsp;&nbsp;</TT></TD>
    <TD align=3Dright><TT><B>Observed&nbsp;&nbsp;</B></TT></TD>
    <TD noWrap align=3Dright><TT><B>Mr(expt)&nbsp;&nbsp;</B></TT></TD>
    <TD noWrap align=3Dright><TT><B>Mr(calc)&nbsp;&nbsp;</B></TT></TD>
    <TD align=3Dright><TT><B>&nbsp;ppm&nbsp;&nbsp;</B></TT></TD>
    <TD align=3Dright><TT><B>Start&nbsp;</B></TT></TD>
    <TD align=3Dright><TT><B>&nbsp;</B></TT></TD>
    <TD align=3Dright><TT><B>End&nbsp;</B></TT></TD>
    <TD align=3Dright><TT><B>Miss&nbsp;</B></TT></TD>
    <TD align=3Dright><TT><B>Ions&nbsp;</B></TT></TD>
    <TD><TT><B>&nbsp;Peptide</B></TT></TD></TR>
  <TR>
    <TD align=3Dright>&nbsp;</TD>
    <TD align=3Dright><TT>757.4550&nbsp;&nbsp;</TT></TD>
    <TD align=3Dright><TT>756.4477&nbsp;&nbsp;</TT></TD>
    <TD align=3Dright><TT>756.4857&nbsp;&nbsp;</TT></TD>
    <TD noWrap align=3Dright><TT>-50.24&nbsp;</TT></TD>
    <TD align=3Dright><TT>281&nbsp;</TT></TD>
    <TD noWrap align=3Dright><TT>-&nbsp;</TT></TD>
    <TD align=3Dright><TT>286&nbsp;</TT></TD>
    <TD align=3Dright><TT>1&nbsp;&nbsp;</TT></TD>
    <TD noWrap align=3Dright><TT>---&nbsp;&nbsp;</TT></TD>
    <TD noWrap><TT>&nbsp;R.LKEVLR.F</TT></TD></TR>
  <TR>
    <TD align=3Dright>&nbsp;</TD>
    <TD align=3Dright><TT>892.3532&nbsp;&nbsp;</TT></TD>
    <TD align=3Dright><TT>891.3459&nbsp;&nbsp;</TT></TD>
    <TD align=3Dright><TT>891.3949&nbsp;&nbsp;</TT></TD>
    <TD noWrap align=3Dright><TT>-54.93&nbsp;</TT></TD>
    <TD align=3Dright><TT>111&nbsp;</TT></TD>
    <TD noWrap align=3Dright><TT>-&nbsp;</TT></TD>
    <TD align=3Dright><TT>116&nbsp;</TT></TD>
    <TD align=3Dright><TT>0&nbsp;&nbsp;</TT></TD>
    <TD noWrap align=3Dright><TT>---&nbsp;&nbsp;</TT></TD>
    <TD noWrap><TT>&nbsp;R.EFMFYR.N</TT></TD></TR>
  <TR>
    <TD align=3Dright>&nbsp;</TD>
    <TD align=3Dright><TT>908.3353&nbsp;&nbsp;</TT></TD>
    <TD align=3Dright><TT>907.3281&nbsp;&nbsp;</TT></TD>
    <TD align=3Dright><TT>907.3898&nbsp;&nbsp;</TT></TD>
    <TD noWrap align=3Dright><TT>-68.07&nbsp;</TT></TD>
    <TD align=3Dright><TT>111&nbsp;</TT></TD>
    <TD noWrap align=3Dright><TT>-&nbsp;</TT></TD>
    <TD align=3Dright><TT>116&nbsp;</TT></TD>
    <TD align=3Dright><TT>0&nbsp;&nbsp;</TT></TD>
    <TD noWrap align=3Dright><TT>---&nbsp;&nbsp;</TT></TD>
    <TD noWrap><TT>&nbsp;R.EFMFYR.N + Oxidation (M)</TT></TD></TR>
  <TR>
    <TD align=3Dright>&nbsp;</TD>
    <TD align=3Dright><TT>908.3353&nbsp;&nbsp;</TT></TD>
    <TD align=3Dright><TT>907.3281&nbsp;&nbsp;</TT></TD>
    <TD align=3Dright><TT>907.3898&nbsp;&nbsp;</TT></TD>
    <TD noWrap align=3Dright><TT>-68.07&nbsp;</TT></TD>
    <TD align=3Dright><TT>111&nbsp;</TT></TD>
    <TD noWrap align=3Dright><TT>-&nbsp;</TT></TD>
    <TD align=3Dright><TT>116&nbsp;</TT></TD>
    <TD align=3Dright><TT>0&nbsp;&nbsp;</TT></TD>
    <TD noWrap align=3Dright><TT>14&nbsp;&nbsp;</TT></TD>
    <TD noWrap><TT>&nbsp;R.EFMFYR.N + Oxidation (M)</TT></TD></TR>
  <TR>
    <TD align=3Dright>&nbsp;</TD>
    <TD align=3Dright><TT>985.5585&nbsp;&nbsp;</TT></TD>
    <TD align=3Dright><TT>984.5512&nbsp;&nbsp;</TT></TD>
    <TD align=3Dright><TT>984.6219&nbsp;&nbsp;</TT></TD>
    <TD noWrap align=3Dright><TT>-71.83&nbsp;</TT></TD>
    <TD align=3Dright><TT>222&nbsp;</TT></TD>
    <TD noWrap align=3Dright><TT>-&nbsp;</TT></TD>
    <TD align=3Dright><TT>230&nbsp;</TT></TD>
    <TD align=3Dright><TT>0&nbsp;&nbsp;</TT></TD>
    <TD noWrap align=3Dright><TT>---&nbsp;&nbsp;</TT></TD>
    <TD noWrap><TT>&nbsp;K.LLLVTLGEK.G</TT></TD></TR>
  <TR>
    <TD align=3Dright>&nbsp;</TD>
    <TD align=3Dright><TT>991.5408&nbsp;&nbsp;</TT></TD>
    <TD align=3Dright><TT>990.5336&nbsp;&nbsp;</TT></TD>
    <TD align=3Dright><TT>990.5862&nbsp;&nbsp;</TT></TD>
    <TD noWrap align=3Dright><TT>-53.16&nbsp;</TT></TD>
    <TD align=3Dright><TT>97&nbsp;</TT></TD>
    <TD noWrap align=3Dright><TT>-&nbsp;</TT></TD>
    <TD align=3Dright><TT>105&nbsp;</TT></TD>
    <TD align=3Dright><TT>0&nbsp;&nbsp;</TT></TD>
    <TD noWrap align=3Dright><TT>---&nbsp;&nbsp;</TT></TD>
    <TD noWrap><TT>&nbsp;R.TALAFVTLR.A</TT></TD></TR>
  <TR>
    <TD align=3Dright>&nbsp;</TD>
    <TD align=3Dright><TT>991.5408&nbsp;&nbsp;</TT></TD>
    <TD align=3Dright><TT>990.5336&nbsp;&nbsp;</TT></TD>
    <TD align=3Dright><TT>990.5862&nbsp;&nbsp;</TT></TD>
    <TD noWrap align=3Dright><TT>-53.16&nbsp;</TT></TD>
    <TD align=3Dright><TT>97&nbsp;</TT></TD>
    <TD noWrap align=3Dright><TT>-&nbsp;</TT></TD>
    <TD align=3Dright><TT>105&nbsp;</TT></TD>
    <TD align=3Dright><TT>0&nbsp;&nbsp;</TT></TD>
    <TD noWrap align=3Dright><TT>58&nbsp;&nbsp;</TT></TD>
    <TD noWrap><TT>&nbsp;R.TALAFVTLR.A</TT></TD></TR>
  <TR>
    <TD align=3Dright>&nbsp;</TD>
    <TD align=3Dright><TT>1299.6252&nbsp;&nbsp;</TT></TD>
    <TD align=3Dright><TT>1298.6179&nbsp;&nbsp;</TT></TD>
    <TD align=3Dright><TT>1298.6884&nbsp;&nbsp;</TT></TD>
    <TD noWrap align=3Dright><TT>-54.28&nbsp;</TT></TD>
    <TD align=3Dright><TT>238&nbsp;</TT></TD>
    <TD noWrap align=3Dright><TT>-&nbsp;</TT></TD>
    <TD align=3Dright><TT>249&nbsp;</TT></TD>
    <TD align=3Dright><TT>1&nbsp;&nbsp;</TT></TD>
    <TD noWrap align=3Dright><TT>---&nbsp;&nbsp;</TT></TD>
    <TD noWrap><TT>&nbsp;K.KFHGSVGGFHVK.T</TT></TD></TR>
  <TR>
    <TD align=3Dright>&nbsp;</TD>
    <TD align=3Dright><TT>1299.6252&nbsp;&nbsp;</TT></TD>
    <TD align=3Dright><TT>1298.6179&nbsp;&nbsp;</TT></TD>
    <TD align=3Dright><TT>1298.6884&nbsp;&nbsp;</TT></TD>
    <TD noWrap align=3Dright><TT>-54.28&nbsp;</TT></TD>
    <TD align=3Dright><TT>238&nbsp;</TT></TD>
    <TD noWrap align=3Dright><TT>-&nbsp;</TT></TD>
    <TD align=3Dright><TT>249&nbsp;</TT></TD>
    <TD align=3Dright><TT>1&nbsp;&nbsp;</TT></TD>
    <TD noWrap align=3Dright><TT>---&nbsp;&nbsp;</TT></TD>
    <TD noWrap><TT>&nbsp;K.KFHGSVGGFHVK.T</TT></TD></TR>
  <TR>
    <TD align=3Dright>&nbsp;</TD>
    <TD align=3Dright><TT>1418.6487&nbsp;&nbsp;</TT></TD>
    <TD align=3Dright><TT>1417.6414&nbsp;&nbsp;</TT></TD>
    <TD align=3Dright><TT>1417.7201&nbsp;&nbsp;</TT></TD>
    <TD noWrap align=3Dright><TT>-55.50&nbsp;</TT></TD>
    <TD align=3Dright><TT>165&nbsp;</TT></TD>
    <TD noWrap align=3Dright><TT>-&nbsp;</TT></TD>
    <TD align=3Dright><TT>177&nbsp;</TT></TD>
    <TD align=3Dright><TT>0&nbsp;&nbsp;</TT></TD>
    <TD noWrap align=3Dright><TT>---&nbsp;&nbsp;</TT></TD>
    <TD noWrap><TT>&nbsp;K.EAGALLSYDPNLR.L</TT></TD></TR>
  <TR>
    <TD align=3Dright>&nbsp;</TD>
    <TD align=3Dright><TT>1418.6487&nbsp;&nbsp;</TT></TD>
    <TD align=3Dright><TT>1417.6414&nbsp;&nbsp;</TT></TD>
    <TD align=3Dright><TT>1417.7201&nbsp;&nbsp;</TT></TD>
    <TD noWrap align=3Dright><TT>-55.50&nbsp;</TT></TD>
    <TD align=3Dright><TT>165&nbsp;</TT></TD>
    <TD noWrap align=3Dright><TT>-&nbsp;</TT></TD>
    <TD align=3Dright><TT>177&nbsp;</TT></TD>
    <TD align=3Dright><TT>0&nbsp;&nbsp;</TT></TD>
    <TD noWrap align=3Dright><TT>98&nbsp;&nbsp;</TT></TD>
    <TD noWrap><TT>&nbsp;K.EAGALLSYDPNLR.L</TT></TD></TR>
  <TR>
    <TD align=3Dright>&nbsp;</TD>
    <TD align=3Dright><TT>2063.9849&nbsp;&nbsp;</TT></TD>
    <TD align=3Dright><TT>2062.9776&nbsp;&nbsp;</TT></TD>
    <TD align=3Dright><TT>2063.0357&nbsp;&nbsp;</TT></TD>
    <TD noWrap align=3Dright><TT>-28.15&nbsp;</TT></TD>
    <TD align=3Dright><TT>159&nbsp;</TT></TD>
    <TD noWrap align=3Dright><TT>-&nbsp;</TT></TD>
    <TD align=3Dright><TT>177&nbsp;</TT></TD>
    <TD align=3Dright><TT>1&nbsp;&nbsp;</TT></TD>
    <TD noWrap align=3Dright><TT>---&nbsp;&nbsp;</TT></TD>
    <TD noWrap><TT>&nbsp;K.AMEVAKEAGALLSYDPNLR.L + Oxidation=20
  (M)</TT></TD></TR></TBODY></TABLE>
<TABLE border=3D0 cellSpacing=3D0>
  <TBODY>
  <TR>
    <TD><TT>&nbsp;&nbsp;&nbsp;&nbsp;&nbsp;&nbsp;</TT></TD>
    <TD><TT><B>No match to: </B>842.4670, 844.3554, 860.3485, 874.4042,=20
      914.3264, 1266.5818, 1268.5930, 1268.5930, 1284.5883, 1290.5720,=20
      1300.6041, 1303.5741, 1325.6024, 1347.6182, 1350.6859, 1351.6058,=20
      1351.6058, 1367.5447, 1367.5447, 1376.7148, 1400.6497, 1401.6230,=20
      1401.6230, 1423.6234, 1440.6234, 1461.6990, 1685.8169, 1775.8240,=20
      1776.8258, 1776.8258, 1793.8145, 1802.8285, 1817.8691, 1826.7711,=20
      1842.7655, 1854.7970, 2019.9490, 2106.0759, 2106.3074, 2107.2041,=20
      2154.0190, 2154.0190, 2170.0015</TT></TD></TR></TBODY></TABLE><BR>
<TABLE border=3D0 cellSpacing=3D0>
  <TBODY>
  <TR>
    <TD><TT><B><A name=3DHit19>19.</A>&nbsp;&nbsp;&nbsp;</B></TT></TD>
    <TD noWrap><TT><A=20
      =
href=3D"http://zxw-pc/mascot/cgi/protein_view.pl?file=3D../data/20121225/=
F002409.dat&amp;hit=3D19"=20
      =
target=3D_blank>gi|1095321</A>&nbsp;&nbsp;&nbsp;&nbsp;<B>Mass:</B>&nbsp;3=
3743&nbsp;&nbsp;&nbsp;&nbsp;<B>Score:</B>&nbsp;218&nbsp;&nbsp;&nbsp;&nbsp=
;<B>Expect:</B>&nbsp;2.9e-016&nbsp;&nbsp;<B>Matches:</B>&nbsp;12</TT></TD=
></TR>
  <TR>
    <TD>&nbsp;</TD>
    <TD noWrap><TT>fructokinase</TT></TD></TR></TBODY></TABLE>
<TABLE border=3D0 cellSpacing=3D0 cellPadding=3D0>
  <TBODY>
  <TR>
    <TD><TT>&nbsp;&nbsp;&nbsp;&nbsp;&nbsp;&nbsp;</TT></TD>
    <TD align=3Dright><TT><B>Observed&nbsp;&nbsp;</B></TT></TD>
    <TD noWrap align=3Dright><TT><B>Mr(expt)&nbsp;&nbsp;</B></TT></TD>
    <TD noWrap align=3Dright><TT><B>Mr(calc)&nbsp;&nbsp;</B></TT></TD>
    <TD align=3Dright><TT><B>&nbsp;ppm&nbsp;&nbsp;</B></TT></TD>
    <TD align=3Dright><TT><B>Start&nbsp;</B></TT></TD>
    <TD align=3Dright><TT><B>&nbsp;</B></TT></TD>
    <TD align=3Dright><TT><B>End&nbsp;</B></TT></TD>
    <TD align=3Dright><TT><B>Miss&nbsp;</B></TT></TD>
    <TD align=3Dright><TT><B>Ions&nbsp;</B></TT></TD>
    <TD><TT><B>&nbsp;Peptide</B></TT></TD></TR>
  <TR>
    <TD align=3Dright>&nbsp;</TD>
    <TD align=3Dright><TT>757.4550&nbsp;&nbsp;</TT></TD>
    <TD align=3Dright><TT>756.4477&nbsp;&nbsp;</TT></TD>
    <TD align=3Dright><TT>756.4857&nbsp;&nbsp;</TT></TD>
    <TD noWrap align=3Dright><TT>-50.24&nbsp;</TT></TD>
    <TD align=3Dright><TT>281&nbsp;</TT></TD>
    <TD noWrap align=3Dright><TT>-&nbsp;</TT></TD>
    <TD align=3Dright><TT>286&nbsp;</TT></TD>
    <TD align=3Dright><TT>1&nbsp;&nbsp;</TT></TD>
    <TD noWrap align=3Dright><TT>---&nbsp;&nbsp;</TT></TD>
    <TD noWrap><TT>&nbsp;R.LKEVLR.F</TT></TD></TR>
  <TR>
    <TD align=3Dright>&nbsp;</TD>
    <TD align=3Dright><TT>892.3532&nbsp;&nbsp;</TT></TD>
    <TD align=3Dright><TT>891.3459&nbsp;&nbsp;</TT></TD>
    <TD align=3Dright><TT>891.3949&nbsp;&nbsp;</TT></TD>
    <TD noWrap align=3Dright><TT>-54.93&nbsp;</TT></TD>
    <TD align=3Dright><TT>111&nbsp;</TT></TD>
    <TD noWrap align=3Dright><TT>-&nbsp;</TT></TD>
    <TD align=3Dright><TT>116&nbsp;</TT></TD>
    <TD align=3Dright><TT>0&nbsp;&nbsp;</TT></TD>
    <TD noWrap align=3Dright><TT>---&nbsp;&nbsp;</TT></TD>
    <TD noWrap><TT>&nbsp;R.EFMFYR.N</TT></TD></TR>
  <TR>
    <TD align=3Dright>&nbsp;</TD>
    <TD align=3Dright><TT>908.3353&nbsp;&nbsp;</TT></TD>
    <TD align=3Dright><TT>907.3281&nbsp;&nbsp;</TT></TD>
    <TD align=3Dright><TT>907.3898&nbsp;&nbsp;</TT></TD>
    <TD noWrap align=3Dright><TT>-68.07&nbsp;</TT></TD>
    <TD align=3Dright><TT>111&nbsp;</TT></TD>
    <TD noWrap align=3Dright><TT>-&nbsp;</TT></TD>
    <TD align=3Dright><TT>116&nbsp;</TT></TD>
    <TD align=3Dright><TT>0&nbsp;&nbsp;</TT></TD>
    <TD noWrap align=3Dright><TT>---&nbsp;&nbsp;</TT></TD>
    <TD noWrap><TT>&nbsp;R.EFMFYR.N + Oxidation (M)</TT></TD></TR>
  <TR>
    <TD align=3Dright>&nbsp;</TD>
    <TD align=3Dright><TT>908.3353&nbsp;&nbsp;</TT></TD>
    <TD align=3Dright><TT>907.3281&nbsp;&nbsp;</TT></TD>
    <TD align=3Dright><TT>907.3898&nbsp;&nbsp;</TT></TD>
    <TD noWrap align=3Dright><TT>-68.07&nbsp;</TT></TD>
    <TD align=3Dright><TT>111&nbsp;</TT></TD>
    <TD noWrap align=3Dright><TT>-&nbsp;</TT></TD>
    <TD align=3Dright><TT>116&nbsp;</TT></TD>
    <TD align=3Dright><TT>0&nbsp;&nbsp;</TT></TD>
    <TD noWrap align=3Dright><TT>14&nbsp;&nbsp;</TT></TD>
    <TD noWrap><TT>&nbsp;R.EFMFYR.N + Oxidation (M)</TT></TD></TR>
  <TR>
    <TD align=3Dright>&nbsp;</TD>
    <TD align=3Dright><TT>985.5585&nbsp;&nbsp;</TT></TD>
    <TD align=3Dright><TT>984.5512&nbsp;&nbsp;</TT></TD>
    <TD align=3Dright><TT>984.6219&nbsp;&nbsp;</TT></TD>
    <TD noWrap align=3Dright><TT>-71.83&nbsp;</TT></TD>
    <TD align=3Dright><TT>222&nbsp;</TT></TD>
    <TD noWrap align=3Dright><TT>-&nbsp;</TT></TD>
    <TD align=3Dright><TT>230&nbsp;</TT></TD>
    <TD align=3Dright><TT>0&nbsp;&nbsp;</TT></TD>
    <TD noWrap align=3Dright><TT>---&nbsp;&nbsp;</TT></TD>
    <TD noWrap><TT>&nbsp;K.LLLVTLGEK.G</TT></TD></TR>
  <TR>
    <TD align=3Dright>&nbsp;</TD>
    <TD align=3Dright><TT>991.5408&nbsp;&nbsp;</TT></TD>
    <TD align=3Dright><TT>990.5336&nbsp;&nbsp;</TT></TD>
    <TD align=3Dright><TT>990.5862&nbsp;&nbsp;</TT></TD>
    <TD noWrap align=3Dright><TT>-53.16&nbsp;</TT></TD>
    <TD align=3Dright><TT>97&nbsp;</TT></TD>
    <TD noWrap align=3Dright><TT>-&nbsp;</TT></TD>
    <TD align=3Dright><TT>105&nbsp;</TT></TD>
    <TD align=3Dright><TT>0&nbsp;&nbsp;</TT></TD>
    <TD noWrap align=3Dright><TT>---&nbsp;&nbsp;</TT></TD>
    <TD noWrap><TT>&nbsp;R.TALAFVTLR.A</TT></TD></TR>
  <TR>
    <TD align=3Dright>&nbsp;</TD>
    <TD align=3Dright><TT>991.5408&nbsp;&nbsp;</TT></TD>
    <TD align=3Dright><TT>990.5336&nbsp;&nbsp;</TT></TD>
    <TD align=3Dright><TT>990.5862&nbsp;&nbsp;</TT></TD>
    <TD noWrap align=3Dright><TT>-53.16&nbsp;</TT></TD>
    <TD align=3Dright><TT>97&nbsp;</TT></TD>
    <TD noWrap align=3Dright><TT>-&nbsp;</TT></TD>
    <TD align=3Dright><TT>105&nbsp;</TT></TD>
    <TD align=3Dright><TT>0&nbsp;&nbsp;</TT></TD>
    <TD noWrap align=3Dright><TT>58&nbsp;&nbsp;</TT></TD>
    <TD noWrap><TT>&nbsp;R.TALAFVTLR.A</TT></TD></TR>
  <TR>
    <TD align=3Dright>&nbsp;</TD>
    <TD align=3Dright><TT>1299.6252&nbsp;&nbsp;</TT></TD>
    <TD align=3Dright><TT>1298.6179&nbsp;&nbsp;</TT></TD>
    <TD align=3Dright><TT>1298.6884&nbsp;&nbsp;</TT></TD>
    <TD noWrap align=3Dright><TT>-54.28&nbsp;</TT></TD>
    <TD align=3Dright><TT>238&nbsp;</TT></TD>
    <TD noWrap align=3Dright><TT>-&nbsp;</TT></TD>
    <TD align=3Dright><TT>249&nbsp;</TT></TD>
    <TD align=3Dright><TT>1&nbsp;&nbsp;</TT></TD>
    <TD noWrap align=3Dright><TT>---&nbsp;&nbsp;</TT></TD>
    <TD noWrap><TT>&nbsp;K.KFHGSVGGFHVK.T</TT></TD></TR>
  <TR>
    <TD align=3Dright>&nbsp;</TD>
    <TD align=3Dright><TT>1299.6252&nbsp;&nbsp;</TT></TD>
    <TD align=3Dright><TT>1298.6179&nbsp;&nbsp;</TT></TD>
    <TD align=3Dright><TT>1298.6884&nbsp;&nbsp;</TT></TD>
    <TD noWrap align=3Dright><TT>-54.28&nbsp;</TT></TD>
    <TD align=3Dright><TT>238&nbsp;</TT></TD>
    <TD noWrap align=3Dright><TT>-&nbsp;</TT></TD>
    <TD align=3Dright><TT>249&nbsp;</TT></TD>
    <TD align=3Dright><TT>1&nbsp;&nbsp;</TT></TD>
    <TD noWrap align=3Dright><TT>---&nbsp;&nbsp;</TT></TD>
    <TD noWrap><TT>&nbsp;K.KFHGSVGGFHVK.T</TT></TD></TR>
  <TR>
    <TD align=3Dright>&nbsp;</TD>
    <TD align=3Dright><TT>1418.6487&nbsp;&nbsp;</TT></TD>
    <TD align=3Dright><TT>1417.6414&nbsp;&nbsp;</TT></TD>
    <TD align=3Dright><TT>1417.7201&nbsp;&nbsp;</TT></TD>
    <TD noWrap align=3Dright><TT>-55.50&nbsp;</TT></TD>
    <TD align=3Dright><TT>165&nbsp;</TT></TD>
    <TD noWrap align=3Dright><TT>-&nbsp;</TT></TD>
    <TD align=3Dright><TT>177&nbsp;</TT></TD>
    <TD align=3Dright><TT>0&nbsp;&nbsp;</TT></TD>
    <TD noWrap align=3Dright><TT>---&nbsp;&nbsp;</TT></TD>
    <TD noWrap><TT>&nbsp;K.EAGALLSYDPNLR.L</TT></TD></TR>
  <TR>
    <TD align=3Dright>&nbsp;</TD>
    <TD align=3Dright><TT>1418.6487&nbsp;&nbsp;</TT></TD>
    <TD align=3Dright><TT>1417.6414&nbsp;&nbsp;</TT></TD>
    <TD align=3Dright><TT>1417.7201&nbsp;&nbsp;</TT></TD>
    <TD noWrap align=3Dright><TT>-55.50&nbsp;</TT></TD>
    <TD align=3Dright><TT>165&nbsp;</TT></TD>
    <TD noWrap align=3Dright><TT>-&nbsp;</TT></TD>
    <TD align=3Dright><TT>177&nbsp;</TT></TD>
    <TD align=3Dright><TT>0&nbsp;&nbsp;</TT></TD>
    <TD noWrap align=3Dright><TT>98&nbsp;&nbsp;</TT></TD>
    <TD noWrap><TT>&nbsp;K.EAGALLSYDPNLR.L</TT></TD></TR>
  <TR>
    <TD align=3Dright>&nbsp;</TD>
    <TD align=3Dright><TT>2063.9849&nbsp;&nbsp;</TT></TD>
    <TD align=3Dright><TT>2062.9776&nbsp;&nbsp;</TT></TD>
    <TD align=3Dright><TT>2063.0357&nbsp;&nbsp;</TT></TD>
    <TD noWrap align=3Dright><TT>-28.15&nbsp;</TT></TD>
    <TD align=3Dright><TT>159&nbsp;</TT></TD>
    <TD noWrap align=3Dright><TT>-&nbsp;</TT></TD>
    <TD align=3Dright><TT>177&nbsp;</TT></TD>
    <TD align=3Dright><TT>1&nbsp;&nbsp;</TT></TD>
    <TD noWrap align=3Dright><TT>---&nbsp;&nbsp;</TT></TD>
    <TD noWrap><TT>&nbsp;K.AMEVAKEAGALLSYDPNLR.L + Oxidation=20
  (M)</TT></TD></TR></TBODY></TABLE>
<TABLE border=3D0 cellSpacing=3D0>
  <TBODY>
  <TR>
    <TD><TT>&nbsp;&nbsp;&nbsp;&nbsp;&nbsp;&nbsp;</TT></TD>
    <TD><TT><B>No match to: </B>842.4670, 844.3554, 860.3485, 874.4042,=20
      914.3264, 1266.5818, 1268.5930, 1268.5930, 1284.5883, 1290.5720,=20
      1300.6041, 1303.5741, 1325.6024, 1347.6182, 1350.6859, 1351.6058,=20
      1351.6058, 1367.5447, 1367.5447, 1376.7148, 1400.6497, 1401.6230,=20
      1401.6230, 1423.6234, 1440.6234, 1461.6990, 1685.8169, 1775.8240,=20
      1776.8258, 1776.8258, 1793.8145, 1802.8285, 1817.8691, 1826.7711,=20
      1842.7655, 1854.7970, 2019.9490, 2106.0759, 2106.3074, 2107.2041,=20
      2154.0190, 2154.0190, 2170.0015</TT></TD></TR></TBODY></TABLE><BR>
<TABLE border=3D0 cellSpacing=3D0>
  <TBODY>
  <TR>
    <TD><TT><B><A name=3DHit20>20.</A>&nbsp;&nbsp;&nbsp;</B></TT></TD>
    <TD noWrap><TT><A=20
      =
href=3D"http://zxw-pc/mascot/cgi/protein_view.pl?file=3D../data/20121225/=
F002409.dat&amp;hit=3D20"=20
      =
target=3D_blank>gi|297015</A>&nbsp;&nbsp;&nbsp;&nbsp;<B>Mass:</B>&nbsp;33=
743&nbsp;&nbsp;&nbsp;&nbsp;<B>Score:</B>&nbsp;218&nbsp;&nbsp;&nbsp;&nbsp;=
<B>Expect:</B>&nbsp;2.9e-016&nbsp;&nbsp;<B>Matches:</B>&nbsp;12</TT></TD>=
</TR>
  <TR>
    <TD>&nbsp;</TD>
    <TD noWrap><TT>fructokinase [Solanum =
tuberosum]</TT></TD></TR></TBODY></TABLE>
<TABLE border=3D0 cellSpacing=3D0 cellPadding=3D0>
  <TBODY>
  <TR>
    <TD><TT>&nbsp;&nbsp;&nbsp;&nbsp;&nbsp;&nbsp;</TT></TD>
    <TD align=3Dright><TT><B>Observed&nbsp;&nbsp;</B></TT></TD>
    <TD noWrap align=3Dright><TT><B>Mr(expt)&nbsp;&nbsp;</B></TT></TD>
    <TD noWrap align=3Dright><TT><B>Mr(calc)&nbsp;&nbsp;</B></TT></TD>
    <TD align=3Dright><TT><B>&nbsp;ppm&nbsp;&nbsp;</B></TT></TD>
    <TD align=3Dright><TT><B>Start&nbsp;</B></TT></TD>
    <TD align=3Dright><TT><B>&nbsp;</B></TT></TD>
    <TD align=3Dright><TT><B>End&nbsp;</B></TT></TD>
    <TD align=3Dright><TT><B>Miss&nbsp;</B></TT></TD>
    <TD align=3Dright><TT><B>Ions&nbsp;</B></TT></TD>
    <TD><TT><B>&nbsp;Peptide</B></TT></TD></TR>
  <TR>
    <TD align=3Dright>&nbsp;</TD>
    <TD align=3Dright><TT>757.4550&nbsp;&nbsp;</TT></TD>
    <TD align=3Dright><TT>756.4477&nbsp;&nbsp;</TT></TD>
    <TD align=3Dright><TT>756.4857&nbsp;&nbsp;</TT></TD>
    <TD noWrap align=3Dright><TT>-50.24&nbsp;</TT></TD>
    <TD align=3Dright><TT>281&nbsp;</TT></TD>
    <TD noWrap align=3Dright><TT>-&nbsp;</TT></TD>
    <TD align=3Dright><TT>286&nbsp;</TT></TD>
    <TD align=3Dright><TT>1&nbsp;&nbsp;</TT></TD>
    <TD noWrap align=3Dright><TT>---&nbsp;&nbsp;</TT></TD>
    <TD noWrap><TT>&nbsp;R.LKEVLR.F</TT></TD></TR>
  <TR>
    <TD align=3Dright>&nbsp;</TD>
    <TD align=3Dright><TT>892.3532&nbsp;&nbsp;</TT></TD>
    <TD align=3Dright><TT>891.3459&nbsp;&nbsp;</TT></TD>
    <TD align=3Dright><TT>891.3949&nbsp;&nbsp;</TT></TD>
    <TD noWrap align=3Dright><TT>-54.93&nbsp;</TT></TD>
    <TD align=3Dright><TT>111&nbsp;</TT></TD>
    <TD noWrap align=3Dright><TT>-&nbsp;</TT></TD>
    <TD align=3Dright><TT>116&nbsp;</TT></TD>
    <TD align=3Dright><TT>0&nbsp;&nbsp;</TT></TD>
    <TD noWrap align=3Dright><TT>---&nbsp;&nbsp;</TT></TD>
    <TD noWrap><TT>&nbsp;R.EFMFYR.N</TT></TD></TR>
  <TR>
    <TD align=3Dright>&nbsp;</TD>
    <TD align=3Dright><TT>908.3353&nbsp;&nbsp;</TT></TD>
    <TD align=3Dright><TT>907.3281&nbsp;&nbsp;</TT></TD>
    <TD align=3Dright><TT>907.3898&nbsp;&nbsp;</TT></TD>
    <TD noWrap align=3Dright><TT>-68.07&nbsp;</TT></TD>
    <TD align=3Dright><TT>111&nbsp;</TT></TD>
    <TD noWrap align=3Dright><TT>-&nbsp;</TT></TD>
    <TD align=3Dright><TT>116&nbsp;</TT></TD>
    <TD align=3Dright><TT>0&nbsp;&nbsp;</TT></TD>
    <TD noWrap align=3Dright><TT>---&nbsp;&nbsp;</TT></TD>
    <TD noWrap><TT>&nbsp;R.EFMFYR.N + Oxidation (M)</TT></TD></TR>
  <TR>
    <TD align=3Dright>&nbsp;</TD>
    <TD align=3Dright><TT>908.3353&nbsp;&nbsp;</TT></TD>
    <TD align=3Dright><TT>907.3281&nbsp;&nbsp;</TT></TD>
    <TD align=3Dright><TT>907.3898&nbsp;&nbsp;</TT></TD>
    <TD noWrap align=3Dright><TT>-68.07&nbsp;</TT></TD>
    <TD align=3Dright><TT>111&nbsp;</TT></TD>
    <TD noWrap align=3Dright><TT>-&nbsp;</TT></TD>
    <TD align=3Dright><TT>116&nbsp;</TT></TD>
    <TD align=3Dright><TT>0&nbsp;&nbsp;</TT></TD>
    <TD noWrap align=3Dright><TT>14&nbsp;&nbsp;</TT></TD>
    <TD noWrap><TT>&nbsp;R.EFMFYR.N + Oxidation (M)</TT></TD></TR>
  <TR>
    <TD align=3Dright>&nbsp;</TD>
    <TD align=3Dright><TT>985.5585&nbsp;&nbsp;</TT></TD>
    <TD align=3Dright><TT>984.5512&nbsp;&nbsp;</TT></TD>
    <TD align=3Dright><TT>984.6219&nbsp;&nbsp;</TT></TD>
    <TD noWrap align=3Dright><TT>-71.83&nbsp;</TT></TD>
    <TD align=3Dright><TT>222&nbsp;</TT></TD>
    <TD noWrap align=3Dright><TT>-&nbsp;</TT></TD>
    <TD align=3Dright><TT>230&nbsp;</TT></TD>
    <TD align=3Dright><TT>0&nbsp;&nbsp;</TT></TD>
    <TD noWrap align=3Dright><TT>---&nbsp;&nbsp;</TT></TD>
    <TD noWrap><TT>&nbsp;K.LLLVTLGEK.G</TT></TD></TR>
  <TR>
    <TD align=3Dright>&nbsp;</TD>
    <TD align=3Dright><TT>991.5408&nbsp;&nbsp;</TT></TD>
    <TD align=3Dright><TT>990.5336&nbsp;&nbsp;</TT></TD>
    <TD align=3Dright><TT>990.5862&nbsp;&nbsp;</TT></TD>
    <TD noWrap align=3Dright><TT>-53.16&nbsp;</TT></TD>
    <TD align=3Dright><TT>97&nbsp;</TT></TD>
    <TD noWrap align=3Dright><TT>-&nbsp;</TT></TD>
    <TD align=3Dright><TT>105&nbsp;</TT></TD>
    <TD align=3Dright><TT>0&nbsp;&nbsp;</TT></TD>
    <TD noWrap align=3Dright><TT>---&nbsp;&nbsp;</TT></TD>
    <TD noWrap><TT>&nbsp;R.TALAFVTLR.A</TT></TD></TR>
  <TR>
    <TD align=3Dright>&nbsp;</TD>
    <TD align=3Dright><TT>991.5408&nbsp;&nbsp;</TT></TD>
    <TD align=3Dright><TT>990.5336&nbsp;&nbsp;</TT></TD>
    <TD align=3Dright><TT>990.5862&nbsp;&nbsp;</TT></TD>
    <TD noWrap align=3Dright><TT>-53.16&nbsp;</TT></TD>
    <TD align=3Dright><TT>97&nbsp;</TT></TD>
    <TD noWrap align=3Dright><TT>-&nbsp;</TT></TD>
    <TD align=3Dright><TT>105&nbsp;</TT></TD>
    <TD align=3Dright><TT>0&nbsp;&nbsp;</TT></TD>
    <TD noWrap align=3Dright><TT>58&nbsp;&nbsp;</TT></TD>
    <TD noWrap><TT>&nbsp;R.TALAFVTLR.A</TT></TD></TR>
  <TR>
    <TD align=3Dright>&nbsp;</TD>
    <TD align=3Dright><TT>1299.6252&nbsp;&nbsp;</TT></TD>
    <TD align=3Dright><TT>1298.6179&nbsp;&nbsp;</TT></TD>
    <TD align=3Dright><TT>1298.6884&nbsp;&nbsp;</TT></TD>
    <TD noWrap align=3Dright><TT>-54.28&nbsp;</TT></TD>
    <TD align=3Dright><TT>238&nbsp;</TT></TD>
    <TD noWrap align=3Dright><TT>-&nbsp;</TT></TD>
    <TD align=3Dright><TT>249&nbsp;</TT></TD>
    <TD align=3Dright><TT>1&nbsp;&nbsp;</TT></TD>
    <TD noWrap align=3Dright><TT>---&nbsp;&nbsp;</TT></TD>
    <TD noWrap><TT>&nbsp;K.KFHGSVGGFHVK.T</TT></TD></TR>
  <TR>
    <TD align=3Dright>&nbsp;</TD>
    <TD align=3Dright><TT>1299.6252&nbsp;&nbsp;</TT></TD>
    <TD align=3Dright><TT>1298.6179&nbsp;&nbsp;</TT></TD>
    <TD align=3Dright><TT>1298.6884&nbsp;&nbsp;</TT></TD>
    <TD noWrap align=3Dright><TT>-54.28&nbsp;</TT></TD>
    <TD align=3Dright><TT>238&nbsp;</TT></TD>
    <TD noWrap align=3Dright><TT>-&nbsp;</TT></TD>
    <TD align=3Dright><TT>249&nbsp;</TT></TD>
    <TD align=3Dright><TT>1&nbsp;&nbsp;</TT></TD>
    <TD noWrap align=3Dright><TT>---&nbsp;&nbsp;</TT></TD>
    <TD noWrap><TT>&nbsp;K.KFHGSVGGFHVK.T</TT></TD></TR>
  <TR>
    <TD align=3Dright>&nbsp;</TD>
    <TD align=3Dright><TT>1418.6487&nbsp;&nbsp;</TT></TD>
    <TD align=3Dright><TT>1417.6414&nbsp;&nbsp;</TT></TD>
    <TD align=3Dright><TT>1417.7201&nbsp;&nbsp;</TT></TD>
    <TD noWrap align=3Dright><TT>-55.50&nbsp;</TT></TD>
    <TD align=3Dright><TT>165&nbsp;</TT></TD>
    <TD noWrap align=3Dright><TT>-&nbsp;</TT></TD>
    <TD align=3Dright><TT>177&nbsp;</TT></TD>
    <TD align=3Dright><TT>0&nbsp;&nbsp;</TT></TD>
    <TD noWrap align=3Dright><TT>---&nbsp;&nbsp;</TT></TD>
    <TD noWrap><TT>&nbsp;K.EAGALLSYDPNLR.L</TT></TD></TR>
  <TR>
    <TD align=3Dright>&nbsp;</TD>
    <TD align=3Dright><TT>1418.6487&nbsp;&nbsp;</TT></TD>
    <TD align=3Dright><TT>1417.6414&nbsp;&nbsp;</TT></TD>
    <TD align=3Dright><TT>1417.7201&nbsp;&nbsp;</TT></TD>
    <TD noWrap align=3Dright><TT>-55.50&nbsp;</TT></TD>
    <TD align=3Dright><TT>165&nbsp;</TT></TD>
    <TD noWrap align=3Dright><TT>-&nbsp;</TT></TD>
    <TD align=3Dright><TT>177&nbsp;</TT></TD>
    <TD align=3Dright><TT>0&nbsp;&nbsp;</TT></TD>
    <TD noWrap align=3Dright><TT>98&nbsp;&nbsp;</TT></TD>
    <TD noWrap><TT>&nbsp;K.EAGALLSYDPNLR.L</TT></TD></TR>
  <TR>
    <TD align=3Dright>&nbsp;</TD>
    <TD align=3Dright><TT>2063.9849&nbsp;&nbsp;</TT></TD>
    <TD align=3Dright><TT>2062.9776&nbsp;&nbsp;</TT></TD>
    <TD align=3Dright><TT>2063.0357&nbsp;&nbsp;</TT></TD>
    <TD noWrap align=3Dright><TT>-28.15&nbsp;</TT></TD>
    <TD align=3Dright><TT>159&nbsp;</TT></TD>
    <TD noWrap align=3Dright><TT>-&nbsp;</TT></TD>
    <TD align=3Dright><TT>177&nbsp;</TT></TD>
    <TD align=3Dright><TT>1&nbsp;&nbsp;</TT></TD>
    <TD noWrap align=3Dright><TT>---&nbsp;&nbsp;</TT></TD>
    <TD noWrap><TT>&nbsp;K.AMEVAKEAGALLSYDPNLR.L + Oxidation=20
  (M)</TT></TD></TR></TBODY></TABLE>
<TABLE border=3D0 cellSpacing=3D0>
  <TBODY>
  <TR>
    <TD><TT>&nbsp;&nbsp;&nbsp;&nbsp;&nbsp;&nbsp;</TT></TD>
    <TD><TT><B>No match to: </B>842.4670, 844.3554, 860.3485, 874.4042,=20
      914.3264, 1266.5818, 1268.5930, 1268.5930, 1284.5883, 1290.5720,=20
      1300.6041, 1303.5741, 1325.6024, 1347.6182, 1350.6859, 1351.6058,=20
      1351.6058, 1367.5447, 1367.5447, 1376.7148, 1400.6497, 1401.6230,=20
      1401.6230, 1423.6234, 1440.6234, 1461.6990, 1685.8169, 1775.8240,=20
      1776.8258, 1776.8258, 1793.8145, 1802.8285, 1817.8691, 1826.7711,=20
      1842.7655, 1854.7970, 2019.9490, 2106.0759, 2106.3074, 2107.2041,=20
      2154.0190, 2154.0190, 2170.0015</TT></TD></TR></TBODY></TABLE><BR>
<TABLE border=3D0 cellSpacing=3D0>
  <TBODY>
  <TR>
    <TD><TT><B><A name=3DHit21>21.</A>&nbsp;&nbsp;&nbsp;</B></TT></TD>
    <TD noWrap><TT><A=20
      =
href=3D"http://zxw-pc/mascot/cgi/protein_view.pl?file=3D../data/20121225/=
F002409.dat&amp;hit=3D21"=20
      =
target=3D_blank>gi|83283963</A>&nbsp;&nbsp;&nbsp;&nbsp;<B>Mass:</B>&nbsp;=
35413&nbsp;&nbsp;&nbsp;&nbsp;<B>Score:</B>&nbsp;217&nbsp;&nbsp;&nbsp;&nbs=
p;<B>Expect:</B>&nbsp;3.7e-016&nbsp;&nbsp;<B>Matches:</B>&nbsp;12</TT></T=
D></TR>
  <TR>
    <TD>&nbsp;</TD>
    <TD noWrap><TT>fructokinase-like protein [Solanum=20
  tuberosum]</TT></TD></TR></TBODY></TABLE>
<TABLE border=3D0 cellSpacing=3D0 cellPadding=3D0>
  <TBODY>
  <TR>
    <TD><TT>&nbsp;&nbsp;&nbsp;&nbsp;&nbsp;&nbsp;</TT></TD>
    <TD align=3Dright><TT><B>Observed&nbsp;&nbsp;</B></TT></TD>
    <TD noWrap align=3Dright><TT><B>Mr(expt)&nbsp;&nbsp;</B></TT></TD>
    <TD noWrap align=3Dright><TT><B>Mr(calc)&nbsp;&nbsp;</B></TT></TD>
    <TD align=3Dright><TT><B>&nbsp;ppm&nbsp;&nbsp;</B></TT></TD>
    <TD align=3Dright><TT><B>Start&nbsp;</B></TT></TD>
    <TD align=3Dright><TT><B>&nbsp;</B></TT></TD>
    <TD align=3Dright><TT><B>End&nbsp;</B></TT></TD>
    <TD align=3Dright><TT><B>Miss&nbsp;</B></TT></TD>
    <TD align=3Dright><TT><B>Ions&nbsp;</B></TT></TD>
    <TD><TT><B>&nbsp;Peptide</B></TT></TD></TR>
  <TR>
    <TD align=3Dright>&nbsp;</TD>
    <TD align=3Dright><TT>757.4550&nbsp;&nbsp;</TT></TD>
    <TD align=3Dright><TT>756.4477&nbsp;&nbsp;</TT></TD>
    <TD align=3Dright><TT>756.4857&nbsp;&nbsp;</TT></TD>
    <TD noWrap align=3Dright><TT>-50.24&nbsp;</TT></TD>
    <TD align=3Dright><TT>291&nbsp;</TT></TD>
    <TD noWrap align=3Dright><TT>-&nbsp;</TT></TD>
    <TD align=3Dright><TT>296&nbsp;</TT></TD>
    <TD align=3Dright><TT>1&nbsp;&nbsp;</TT></TD>
    <TD noWrap align=3Dright><TT>---&nbsp;&nbsp;</TT></TD>
    <TD noWrap><TT>&nbsp;R.LKEVLR.F</TT></TD></TR>
  <TR>
    <TD align=3Dright>&nbsp;</TD>
    <TD align=3Dright><TT>892.3532&nbsp;&nbsp;</TT></TD>
    <TD align=3Dright><TT>891.3459&nbsp;&nbsp;</TT></TD>
    <TD align=3Dright><TT>891.3949&nbsp;&nbsp;</TT></TD>
    <TD noWrap align=3Dright><TT>-54.93&nbsp;</TT></TD>
    <TD align=3Dright><TT>111&nbsp;</TT></TD>
    <TD noWrap align=3Dright><TT>-&nbsp;</TT></TD>
    <TD align=3Dright><TT>116&nbsp;</TT></TD>
    <TD align=3Dright><TT>0&nbsp;&nbsp;</TT></TD>
    <TD noWrap align=3Dright><TT>---&nbsp;&nbsp;</TT></TD>
    <TD noWrap><TT>&nbsp;R.EFMFYR.N</TT></TD></TR>
  <TR>
    <TD align=3Dright>&nbsp;</TD>
    <TD align=3Dright><TT>908.3353&nbsp;&nbsp;</TT></TD>
    <TD align=3Dright><TT>907.3281&nbsp;&nbsp;</TT></TD>
    <TD align=3Dright><TT>907.3898&nbsp;&nbsp;</TT></TD>
    <TD noWrap align=3Dright><TT>-68.07&nbsp;</TT></TD>
    <TD align=3Dright><TT>111&nbsp;</TT></TD>
    <TD noWrap align=3Dright><TT>-&nbsp;</TT></TD>
    <TD align=3Dright><TT>116&nbsp;</TT></TD>
    <TD align=3Dright><TT>0&nbsp;&nbsp;</TT></TD>
    <TD noWrap align=3Dright><TT>---&nbsp;&nbsp;</TT></TD>
    <TD noWrap><TT>&nbsp;R.EFMFYR.N + Oxidation (M)</TT></TD></TR>
  <TR>
    <TD align=3Dright>&nbsp;</TD>
    <TD align=3Dright><TT>908.3353&nbsp;&nbsp;</TT></TD>
    <TD align=3Dright><TT>907.3281&nbsp;&nbsp;</TT></TD>
    <TD align=3Dright><TT>907.3898&nbsp;&nbsp;</TT></TD>
    <TD noWrap align=3Dright><TT>-68.07&nbsp;</TT></TD>
    <TD align=3Dright><TT>111&nbsp;</TT></TD>
    <TD noWrap align=3Dright><TT>-&nbsp;</TT></TD>
    <TD align=3Dright><TT>116&nbsp;</TT></TD>
    <TD align=3Dright><TT>0&nbsp;&nbsp;</TT></TD>
    <TD noWrap align=3Dright><TT>14&nbsp;&nbsp;</TT></TD>
    <TD noWrap><TT>&nbsp;R.EFMFYR.N + Oxidation (M)</TT></TD></TR>
  <TR>
    <TD align=3Dright>&nbsp;</TD>
    <TD align=3Dright><TT>985.5585&nbsp;&nbsp;</TT></TD>
    <TD align=3Dright><TT>984.5512&nbsp;&nbsp;</TT></TD>
    <TD align=3Dright><TT>984.6219&nbsp;&nbsp;</TT></TD>
    <TD noWrap align=3Dright><TT>-71.83&nbsp;</TT></TD>
    <TD align=3Dright><TT>232&nbsp;</TT></TD>
    <TD noWrap align=3Dright><TT>-&nbsp;</TT></TD>
    <TD align=3Dright><TT>240&nbsp;</TT></TD>
    <TD align=3Dright><TT>0&nbsp;&nbsp;</TT></TD>
    <TD noWrap align=3Dright><TT>---&nbsp;&nbsp;</TT></TD>
    <TD noWrap><TT>&nbsp;K.LLLVTLGEK.G</TT></TD></TR>
  <TR>
    <TD align=3Dright>&nbsp;</TD>
    <TD align=3Dright><TT>991.5408&nbsp;&nbsp;</TT></TD>
    <TD align=3Dright><TT>990.5336&nbsp;&nbsp;</TT></TD>
    <TD align=3Dright><TT>990.5862&nbsp;&nbsp;</TT></TD>
    <TD noWrap align=3Dright><TT>-53.16&nbsp;</TT></TD>
    <TD align=3Dright><TT>97&nbsp;</TT></TD>
    <TD noWrap align=3Dright><TT>-&nbsp;</TT></TD>
    <TD align=3Dright><TT>105&nbsp;</TT></TD>
    <TD align=3Dright><TT>0&nbsp;&nbsp;</TT></TD>
    <TD noWrap align=3Dright><TT>---&nbsp;&nbsp;</TT></TD>
    <TD noWrap><TT>&nbsp;R.TALAFVTLR.A</TT></TD></TR>
  <TR>
    <TD align=3Dright>&nbsp;</TD>
    <TD align=3Dright><TT>991.5408&nbsp;&nbsp;</TT></TD>
    <TD align=3Dright><TT>990.5336&nbsp;&nbsp;</TT></TD>
    <TD align=3Dright><TT>990.5862&nbsp;&nbsp;</TT></TD>
    <TD noWrap align=3Dright><TT>-53.16&nbsp;</TT></TD>
    <TD align=3Dright><TT>97&nbsp;</TT></TD>
    <TD noWrap align=3Dright><TT>-&nbsp;</TT></TD>
    <TD align=3Dright><TT>105&nbsp;</TT></TD>
    <TD align=3Dright><TT>0&nbsp;&nbsp;</TT></TD>
    <TD noWrap align=3Dright><TT>58&nbsp;&nbsp;</TT></TD>
    <TD noWrap><TT>&nbsp;R.TALAFVTLR.A</TT></TD></TR>
  <TR>
    <TD align=3Dright>&nbsp;</TD>
    <TD align=3Dright><TT>1299.6252&nbsp;&nbsp;</TT></TD>
    <TD align=3Dright><TT>1298.6179&nbsp;&nbsp;</TT></TD>
    <TD align=3Dright><TT>1298.6884&nbsp;&nbsp;</TT></TD>
    <TD noWrap align=3Dright><TT>-54.28&nbsp;</TT></TD>
    <TD align=3Dright><TT>248&nbsp;</TT></TD>
    <TD noWrap align=3Dright><TT>-&nbsp;</TT></TD>
    <TD align=3Dright><TT>259&nbsp;</TT></TD>
    <TD align=3Dright><TT>1&nbsp;&nbsp;</TT></TD>
    <TD noWrap align=3Dright><TT>---&nbsp;&nbsp;</TT></TD>
    <TD noWrap><TT>&nbsp;K.KFHGSVGGFHVK.T</TT></TD></TR>
  <TR>
    <TD align=3Dright>&nbsp;</TD>
    <TD align=3Dright><TT>1299.6252&nbsp;&nbsp;</TT></TD>
    <TD align=3Dright><TT>1298.6179&nbsp;&nbsp;</TT></TD>
    <TD align=3Dright><TT>1298.6884&nbsp;&nbsp;</TT></TD>
    <TD noWrap align=3Dright><TT>-54.28&nbsp;</TT></TD>
    <TD align=3Dright><TT>248&nbsp;</TT></TD>
    <TD noWrap align=3Dright><TT>-&nbsp;</TT></TD>
    <TD align=3Dright><TT>259&nbsp;</TT></TD>
    <TD align=3Dright><TT>1&nbsp;&nbsp;</TT></TD>
    <TD noWrap align=3Dright><TT>---&nbsp;&nbsp;</TT></TD>
    <TD noWrap><TT>&nbsp;K.KFHGSVGGFHVK.T</TT></TD></TR>
  <TR>
    <TD align=3Dright>&nbsp;</TD>
    <TD align=3Dright><TT>1418.6487&nbsp;&nbsp;</TT></TD>
    <TD align=3Dright><TT>1417.6414&nbsp;&nbsp;</TT></TD>
    <TD align=3Dright><TT>1417.7201&nbsp;&nbsp;</TT></TD>
    <TD noWrap align=3Dright><TT>-55.50&nbsp;</TT></TD>
    <TD align=3Dright><TT>165&nbsp;</TT></TD>
    <TD noWrap align=3Dright><TT>-&nbsp;</TT></TD>
    <TD align=3Dright><TT>177&nbsp;</TT></TD>
    <TD align=3Dright><TT>0&nbsp;&nbsp;</TT></TD>
    <TD noWrap align=3Dright><TT>---&nbsp;&nbsp;</TT></TD>
    <TD noWrap><TT>&nbsp;K.EAGALLSYDPNLR.L</TT></TD></TR>
  <TR>
    <TD align=3Dright>&nbsp;</TD>
    <TD align=3Dright><TT>1418.6487&nbsp;&nbsp;</TT></TD>
    <TD align=3Dright><TT>1417.6414&nbsp;&nbsp;</TT></TD>
    <TD align=3Dright><TT>1417.7201&nbsp;&nbsp;</TT></TD>
    <TD noWrap align=3Dright><TT>-55.50&nbsp;</TT></TD>
    <TD align=3Dright><TT>165&nbsp;</TT></TD>
    <TD noWrap align=3Dright><TT>-&nbsp;</TT></TD>
    <TD align=3Dright><TT>177&nbsp;</TT></TD>
    <TD align=3Dright><TT>0&nbsp;&nbsp;</TT></TD>
    <TD noWrap align=3Dright><TT>98&nbsp;&nbsp;</TT></TD>
    <TD noWrap><TT>&nbsp;K.EAGALLSYDPNLR.L</TT></TD></TR>
  <TR>
    <TD align=3Dright>&nbsp;</TD>
    <TD align=3Dright><TT>2063.9849&nbsp;&nbsp;</TT></TD>
    <TD align=3Dright><TT>2062.9776&nbsp;&nbsp;</TT></TD>
    <TD align=3Dright><TT>2063.0357&nbsp;&nbsp;</TT></TD>
    <TD noWrap align=3Dright><TT>-28.15&nbsp;</TT></TD>
    <TD align=3Dright><TT>159&nbsp;</TT></TD>
    <TD noWrap align=3Dright><TT>-&nbsp;</TT></TD>
    <TD align=3Dright><TT>177&nbsp;</TT></TD>
    <TD align=3Dright><TT>1&nbsp;&nbsp;</TT></TD>
    <TD noWrap align=3Dright><TT>---&nbsp;&nbsp;</TT></TD>
    <TD noWrap><TT>&nbsp;K.AMEVAKEAGALLSYDPNLR.L + Oxidation=20
  (M)</TT></TD></TR></TBODY></TABLE>
<TABLE border=3D0 cellSpacing=3D0>
  <TBODY>
  <TR>
    <TD><TT>&nbsp;&nbsp;&nbsp;&nbsp;&nbsp;&nbsp;</TT></TD>
    <TD><TT><B>No match to: </B>842.4670, 844.3554, 860.3485, 874.4042,=20
      914.3264, 1266.5818, 1268.5930, 1268.5930, 1284.5883, 1290.5720,=20
      1300.6041, 1303.5741, 1325.6024, 1347.6182, 1350.6859, 1351.6058,=20
      1351.6058, 1367.5447, 1367.5447, 1376.7148, 1400.6497, 1401.6230,=20
      1401.6230, 1423.6234, 1440.6234, 1461.6990, 1685.8169, 1775.8240,=20
      1776.8258, 1776.8258, 1793.8145, 1802.8285, 1817.8691, 1826.7711,=20
      1842.7655, 1854.7970, 2019.9490, 2106.0759, 2106.3074, 2107.2041,=20
      2154.0190, 2154.0190, 2170.0015</TT></TD></TR></TBODY></TABLE><BR>
<TABLE border=3D0 cellSpacing=3D0>
  <TBODY>
  <TR>
    <TD><TT><B><A name=3DHit22>22.</A>&nbsp;&nbsp;&nbsp;</B></TT></TD>
    <TD noWrap><TT><A=20
      =
href=3D"http://zxw-pc/mascot/cgi/protein_view.pl?file=3D../data/20121225/=
F002409.dat&amp;hit=3D22"=20
      =
target=3D_blank>gi|78191470</A>&nbsp;&nbsp;&nbsp;&nbsp;<B>Mass:</B>&nbsp;=
35063&nbsp;&nbsp;&nbsp;&nbsp;<B>Score:</B>&nbsp;217&nbsp;&nbsp;&nbsp;&nbs=
p;<B>Expect:</B>&nbsp;3.7e-016&nbsp;&nbsp;<B>Matches:</B>&nbsp;12</TT></T=
D></TR>
  <TR>
    <TD>&nbsp;</TD>
    <TD noWrap><TT>fructokinase-like [Solanum=20
tuberosum]</TT></TD></TR></TBODY></TABLE>
<TABLE border=3D0 cellSpacing=3D0 cellPadding=3D0>
  <TBODY>
  <TR>
    <TD><TT>&nbsp;&nbsp;&nbsp;&nbsp;&nbsp;&nbsp;</TT></TD>
    <TD align=3Dright><TT><B>Observed&nbsp;&nbsp;</B></TT></TD>
    <TD noWrap align=3Dright><TT><B>Mr(expt)&nbsp;&nbsp;</B></TT></TD>
    <TD noWrap align=3Dright><TT><B>Mr(calc)&nbsp;&nbsp;</B></TT></TD>
    <TD align=3Dright><TT><B>&nbsp;ppm&nbsp;&nbsp;</B></TT></TD>
    <TD align=3Dright><TT><B>Start&nbsp;</B></TT></TD>
    <TD align=3Dright><TT><B>&nbsp;</B></TT></TD>
    <TD align=3Dright><TT><B>End&nbsp;</B></TT></TD>
    <TD align=3Dright><TT><B>Miss&nbsp;</B></TT></TD>
    <TD align=3Dright><TT><B>Ions&nbsp;</B></TT></TD>
    <TD><TT><B>&nbsp;Peptide</B></TT></TD></TR>
  <TR>
    <TD align=3Dright>&nbsp;</TD>
    <TD align=3Dright><TT>757.4550&nbsp;&nbsp;</TT></TD>
    <TD align=3Dright><TT>756.4477&nbsp;&nbsp;</TT></TD>
    <TD align=3Dright><TT>756.4857&nbsp;&nbsp;</TT></TD>
    <TD noWrap align=3Dright><TT>-50.24&nbsp;</TT></TD>
    <TD align=3Dright><TT>291&nbsp;</TT></TD>
    <TD noWrap align=3Dright><TT>-&nbsp;</TT></TD>
    <TD align=3Dright><TT>296&nbsp;</TT></TD>
    <TD align=3Dright><TT>1&nbsp;&nbsp;</TT></TD>
    <TD noWrap align=3Dright><TT>---&nbsp;&nbsp;</TT></TD>
    <TD noWrap><TT>&nbsp;R.LKEVLR.F</TT></TD></TR>
  <TR>
    <TD align=3Dright>&nbsp;</TD>
    <TD align=3Dright><TT>892.3532&nbsp;&nbsp;</TT></TD>
    <TD align=3Dright><TT>891.3459&nbsp;&nbsp;</TT></TD>
    <TD align=3Dright><TT>891.3949&nbsp;&nbsp;</TT></TD>
    <TD noWrap align=3Dright><TT>-54.93&nbsp;</TT></TD>
    <TD align=3Dright><TT>111&nbsp;</TT></TD>
    <TD noWrap align=3Dright><TT>-&nbsp;</TT></TD>
    <TD align=3Dright><TT>116&nbsp;</TT></TD>
    <TD align=3Dright><TT>0&nbsp;&nbsp;</TT></TD>
    <TD noWrap align=3Dright><TT>---&nbsp;&nbsp;</TT></TD>
    <TD noWrap><TT>&nbsp;R.EFMFYR.N</TT></TD></TR>
  <TR>
    <TD align=3Dright>&nbsp;</TD>
    <TD align=3Dright><TT>908.3353&nbsp;&nbsp;</TT></TD>
    <TD align=3Dright><TT>907.3281&nbsp;&nbsp;</TT></TD>
    <TD align=3Dright><TT>907.3898&nbsp;&nbsp;</TT></TD>
    <TD noWrap align=3Dright><TT>-68.07&nbsp;</TT></TD>
    <TD align=3Dright><TT>111&nbsp;</TT></TD>
    <TD noWrap align=3Dright><TT>-&nbsp;</TT></TD>
    <TD align=3Dright><TT>116&nbsp;</TT></TD>
    <TD align=3Dright><TT>0&nbsp;&nbsp;</TT></TD>
    <TD noWrap align=3Dright><TT>---&nbsp;&nbsp;</TT></TD>
    <TD noWrap><TT>&nbsp;R.EFMFYR.N + Oxidation (M)</TT></TD></TR>
  <TR>
    <TD align=3Dright>&nbsp;</TD>
    <TD align=3Dright><TT>908.3353&nbsp;&nbsp;</TT></TD>
    <TD align=3Dright><TT>907.3281&nbsp;&nbsp;</TT></TD>
    <TD align=3Dright><TT>907.3898&nbsp;&nbsp;</TT></TD>
    <TD noWrap align=3Dright><TT>-68.07&nbsp;</TT></TD>
    <TD align=3Dright><TT>111&nbsp;</TT></TD>
    <TD noWrap align=3Dright><TT>-&nbsp;</TT></TD>
    <TD align=3Dright><TT>116&nbsp;</TT></TD>
    <TD align=3Dright><TT>0&nbsp;&nbsp;</TT></TD>
    <TD noWrap align=3Dright><TT>14&nbsp;&nbsp;</TT></TD>
    <TD noWrap><TT>&nbsp;R.EFMFYR.N + Oxidation (M)</TT></TD></TR>
  <TR>
    <TD align=3Dright>&nbsp;</TD>
    <TD align=3Dright><TT>985.5585&nbsp;&nbsp;</TT></TD>
    <TD align=3Dright><TT>984.5512&nbsp;&nbsp;</TT></TD>
    <TD align=3Dright><TT>984.6219&nbsp;&nbsp;</TT></TD>
    <TD noWrap align=3Dright><TT>-71.83&nbsp;</TT></TD>
    <TD align=3Dright><TT>232&nbsp;</TT></TD>
    <TD noWrap align=3Dright><TT>-&nbsp;</TT></TD>
    <TD align=3Dright><TT>240&nbsp;</TT></TD>
    <TD align=3Dright><TT>0&nbsp;&nbsp;</TT></TD>
    <TD noWrap align=3Dright><TT>---&nbsp;&nbsp;</TT></TD>
    <TD noWrap><TT>&nbsp;K.LLLVTLGEK.G</TT></TD></TR>
  <TR>
    <TD align=3Dright>&nbsp;</TD>
    <TD align=3Dright><TT>991.5408&nbsp;&nbsp;</TT></TD>
    <TD align=3Dright><TT>990.5336&nbsp;&nbsp;</TT></TD>
    <TD align=3Dright><TT>990.5862&nbsp;&nbsp;</TT></TD>
    <TD noWrap align=3Dright><TT>-53.16&nbsp;</TT></TD>
    <TD align=3Dright><TT>97&nbsp;</TT></TD>
    <TD noWrap align=3Dright><TT>-&nbsp;</TT></TD>
    <TD align=3Dright><TT>105&nbsp;</TT></TD>
    <TD align=3Dright><TT>0&nbsp;&nbsp;</TT></TD>
    <TD noWrap align=3Dright><TT>---&nbsp;&nbsp;</TT></TD>
    <TD noWrap><TT>&nbsp;R.TALAFVTLR.A</TT></TD></TR>
  <TR>
    <TD align=3Dright>&nbsp;</TD>
    <TD align=3Dright><TT>991.5408&nbsp;&nbsp;</TT></TD>
    <TD align=3Dright><TT>990.5336&nbsp;&nbsp;</TT></TD>
    <TD align=3Dright><TT>990.5862&nbsp;&nbsp;</TT></TD>
    <TD noWrap align=3Dright><TT>-53.16&nbsp;</TT></TD>
    <TD align=3Dright><TT>97&nbsp;</TT></TD>
    <TD noWrap align=3Dright><TT>-&nbsp;</TT></TD>
    <TD align=3Dright><TT>105&nbsp;</TT></TD>
    <TD align=3Dright><TT>0&nbsp;&nbsp;</TT></TD>
    <TD noWrap align=3Dright><TT>58&nbsp;&nbsp;</TT></TD>
    <TD noWrap><TT>&nbsp;R.TALAFVTLR.A</TT></TD></TR>
  <TR>
    <TD align=3Dright>&nbsp;</TD>
    <TD align=3Dright><TT>1299.6252&nbsp;&nbsp;</TT></TD>
    <TD align=3Dright><TT>1298.6179&nbsp;&nbsp;</TT></TD>
    <TD align=3Dright><TT>1298.6884&nbsp;&nbsp;</TT></TD>
    <TD noWrap align=3Dright><TT>-54.28&nbsp;</TT></TD>
    <TD align=3Dright><TT>248&nbsp;</TT></TD>
    <TD noWrap align=3Dright><TT>-&nbsp;</TT></TD>
    <TD align=3Dright><TT>259&nbsp;</TT></TD>
    <TD align=3Dright><TT>1&nbsp;&nbsp;</TT></TD>
    <TD noWrap align=3Dright><TT>---&nbsp;&nbsp;</TT></TD>
    <TD noWrap><TT>&nbsp;K.KFHGSVGGFHVK.T</TT></TD></TR>
  <TR>
    <TD align=3Dright>&nbsp;</TD>
    <TD align=3Dright><TT>1299.6252&nbsp;&nbsp;</TT></TD>
    <TD align=3Dright><TT>1298.6179&nbsp;&nbsp;</TT></TD>
    <TD align=3Dright><TT>1298.6884&nbsp;&nbsp;</TT></TD>
    <TD noWrap align=3Dright><TT>-54.28&nbsp;</TT></TD>
    <TD align=3Dright><TT>248&nbsp;</TT></TD>
    <TD noWrap align=3Dright><TT>-&nbsp;</TT></TD>
    <TD align=3Dright><TT>259&nbsp;</TT></TD>
    <TD align=3Dright><TT>1&nbsp;&nbsp;</TT></TD>
    <TD noWrap align=3Dright><TT>---&nbsp;&nbsp;</TT></TD>
    <TD noWrap><TT>&nbsp;K.KFHGSVGGFHVK.T</TT></TD></TR>
  <TR>
    <TD align=3Dright>&nbsp;</TD>
    <TD align=3Dright><TT>1418.6487&nbsp;&nbsp;</TT></TD>
    <TD align=3Dright><TT>1417.6414&nbsp;&nbsp;</TT></TD>
    <TD align=3Dright><TT>1417.7201&nbsp;&nbsp;</TT></TD>
    <TD noWrap align=3Dright><TT>-55.50&nbsp;</TT></TD>
    <TD align=3Dright><TT>165&nbsp;</TT></TD>
    <TD noWrap align=3Dright><TT>-&nbsp;</TT></TD>
    <TD align=3Dright><TT>177&nbsp;</TT></TD>
    <TD align=3Dright><TT>0&nbsp;&nbsp;</TT></TD>
    <TD noWrap align=3Dright><TT>---&nbsp;&nbsp;</TT></TD>
    <TD noWrap><TT>&nbsp;K.EAGALLSYDPNLR.L</TT></TD></TR>
  <TR>
    <TD align=3Dright>&nbsp;</TD>
    <TD align=3Dright><TT>1418.6487&nbsp;&nbsp;</TT></TD>
    <TD align=3Dright><TT>1417.6414&nbsp;&nbsp;</TT></TD>
    <TD align=3Dright><TT>1417.7201&nbsp;&nbsp;</TT></TD>
    <TD noWrap align=3Dright><TT>-55.50&nbsp;</TT></TD>
    <TD align=3Dright><TT>165&nbsp;</TT></TD>
    <TD noWrap align=3Dright><TT>-&nbsp;</TT></TD>
    <TD align=3Dright><TT>177&nbsp;</TT></TD>
    <TD align=3Dright><TT>0&nbsp;&nbsp;</TT></TD>
    <TD noWrap align=3Dright><TT>98&nbsp;&nbsp;</TT></TD>
    <TD noWrap><TT>&nbsp;K.EAGALLSYDPNLR.L</TT></TD></TR>
  <TR>
    <TD align=3Dright>&nbsp;</TD>
    <TD align=3Dright><TT>2063.9849&nbsp;&nbsp;</TT></TD>
    <TD align=3Dright><TT>2062.9776&nbsp;&nbsp;</TT></TD>
    <TD align=3Dright><TT>2063.0357&nbsp;&nbsp;</TT></TD>
    <TD noWrap align=3Dright><TT>-28.15&nbsp;</TT></TD>
    <TD align=3Dright><TT>159&nbsp;</TT></TD>
    <TD noWrap align=3Dright><TT>-&nbsp;</TT></TD>
    <TD align=3Dright><TT>177&nbsp;</TT></TD>
    <TD align=3Dright><TT>1&nbsp;&nbsp;</TT></TD>
    <TD noWrap align=3Dright><TT>---&nbsp;&nbsp;</TT></TD>
    <TD noWrap><TT>&nbsp;K.AMEVAKEAGALLSYDPNLR.L + Oxidation=20
  (M)</TT></TD></TR></TBODY></TABLE>
<TABLE border=3D0 cellSpacing=3D0>
  <TBODY>
  <TR>
    <TD><TT>&nbsp;&nbsp;&nbsp;&nbsp;&nbsp;&nbsp;</TT></TD>
    <TD><TT><B>No match to: </B>842.4670, 844.3554, 860.3485, 874.4042,=20
      914.3264, 1266.5818, 1268.5930, 1268.5930, 1284.5883, 1290.5720,=20
      1300.6041, 1303.5741, 1325.6024, 1347.6182, 1350.6859, 1351.6058,=20
      1351.6058, 1367.5447, 1367.5447, 1376.7148, 1400.6497, 1401.6230,=20
      1401.6230, 1423.6234, 1440.6234, 1461.6990, 1685.8169, 1775.8240,=20
      1776.8258, 1776.8258, 1793.8145, 1802.8285, 1817.8691, 1826.7711,=20
      1842.7655, 1854.7970, 2019.9490, 2106.0759, 2106.3074, 2107.2041,=20
      2154.0190, 2154.0190, 2170.0015</TT></TD></TR></TBODY></TABLE><BR>
<TABLE border=3D0 cellSpacing=3D0>
  <TBODY>
  <TR>
    <TD><TT><B><A name=3DHit23>23.</A>&nbsp;&nbsp;&nbsp;</B></TT></TD>
    <TD noWrap><TT><A=20
      =
href=3D"http://zxw-pc/mascot/cgi/protein_view.pl?file=3D../data/20121225/=
F002409.dat&amp;hit=3D23"=20
      =
target=3D_blank>gi|78191434</A>&nbsp;&nbsp;&nbsp;&nbsp;<B>Mass:</B>&nbsp;=
35045&nbsp;&nbsp;&nbsp;&nbsp;<B>Score:</B>&nbsp;217&nbsp;&nbsp;&nbsp;&nbs=
p;<B>Expect:</B>&nbsp;3.7e-016&nbsp;&nbsp;<B>Matches:</B>&nbsp;12</TT></T=
D></TR>
  <TR>
    <TD>&nbsp;</TD>
    <TD noWrap><TT>fructokinase-like [Solanum=20
tuberosum]</TT></TD></TR></TBODY></TABLE>
<TABLE border=3D0 cellSpacing=3D0 cellPadding=3D0>
  <TBODY>
  <TR>
    <TD><TT>&nbsp;&nbsp;&nbsp;&nbsp;&nbsp;&nbsp;</TT></TD>
    <TD align=3Dright><TT><B>Observed&nbsp;&nbsp;</B></TT></TD>
    <TD noWrap align=3Dright><TT><B>Mr(expt)&nbsp;&nbsp;</B></TT></TD>
    <TD noWrap align=3Dright><TT><B>Mr(calc)&nbsp;&nbsp;</B></TT></TD>
    <TD align=3Dright><TT><B>&nbsp;ppm&nbsp;&nbsp;</B></TT></TD>
    <TD align=3Dright><TT><B>Start&nbsp;</B></TT></TD>
    <TD align=3Dright><TT><B>&nbsp;</B></TT></TD>
    <TD align=3Dright><TT><B>End&nbsp;</B></TT></TD>
    <TD align=3Dright><TT><B>Miss&nbsp;</B></TT></TD>
    <TD align=3Dright><TT><B>Ions&nbsp;</B></TT></TD>
    <TD><TT><B>&nbsp;Peptide</B></TT></TD></TR>
  <TR>
    <TD align=3Dright>&nbsp;</TD>
    <TD align=3Dright><TT>757.4550&nbsp;&nbsp;</TT></TD>
    <TD align=3Dright><TT>756.4477&nbsp;&nbsp;</TT></TD>
    <TD align=3Dright><TT>756.4857&nbsp;&nbsp;</TT></TD>
    <TD noWrap align=3Dright><TT>-50.24&nbsp;</TT></TD>
    <TD align=3Dright><TT>291&nbsp;</TT></TD>
    <TD noWrap align=3Dright><TT>-&nbsp;</TT></TD>
    <TD align=3Dright><TT>296&nbsp;</TT></TD>
    <TD align=3Dright><TT>1&nbsp;&nbsp;</TT></TD>
    <TD noWrap align=3Dright><TT>---&nbsp;&nbsp;</TT></TD>
    <TD noWrap><TT>&nbsp;R.LKEVLR.F</TT></TD></TR>
  <TR>
    <TD align=3Dright>&nbsp;</TD>
    <TD align=3Dright><TT>892.3532&nbsp;&nbsp;</TT></TD>
    <TD align=3Dright><TT>891.3459&nbsp;&nbsp;</TT></TD>
    <TD align=3Dright><TT>891.3949&nbsp;&nbsp;</TT></TD>
    <TD noWrap align=3Dright><TT>-54.93&nbsp;</TT></TD>
    <TD align=3Dright><TT>111&nbsp;</TT></TD>
    <TD noWrap align=3Dright><TT>-&nbsp;</TT></TD>
    <TD align=3Dright><TT>116&nbsp;</TT></TD>
    <TD align=3Dright><TT>0&nbsp;&nbsp;</TT></TD>
    <TD noWrap align=3Dright><TT>---&nbsp;&nbsp;</TT></TD>
    <TD noWrap><TT>&nbsp;R.EFMFYR.N</TT></TD></TR>
  <TR>
    <TD align=3Dright>&nbsp;</TD>
    <TD align=3Dright><TT>908.3353&nbsp;&nbsp;</TT></TD>
    <TD align=3Dright><TT>907.3281&nbsp;&nbsp;</TT></TD>
    <TD align=3Dright><TT>907.3898&nbsp;&nbsp;</TT></TD>
    <TD noWrap align=3Dright><TT>-68.07&nbsp;</TT></TD>
    <TD align=3Dright><TT>111&nbsp;</TT></TD>
    <TD noWrap align=3Dright><TT>-&nbsp;</TT></TD>
    <TD align=3Dright><TT>116&nbsp;</TT></TD>
    <TD align=3Dright><TT>0&nbsp;&nbsp;</TT></TD>
    <TD noWrap align=3Dright><TT>---&nbsp;&nbsp;</TT></TD>
    <TD noWrap><TT>&nbsp;R.EFMFYR.N + Oxidation (M)</TT></TD></TR>
  <TR>
    <TD align=3Dright>&nbsp;</TD>
    <TD align=3Dright><TT>908.3353&nbsp;&nbsp;</TT></TD>
    <TD align=3Dright><TT>907.3281&nbsp;&nbsp;</TT></TD>
    <TD align=3Dright><TT>907.3898&nbsp;&nbsp;</TT></TD>
    <TD noWrap align=3Dright><TT>-68.07&nbsp;</TT></TD>
    <TD align=3Dright><TT>111&nbsp;</TT></TD>
    <TD noWrap align=3Dright><TT>-&nbsp;</TT></TD>
    <TD align=3Dright><TT>116&nbsp;</TT></TD>
    <TD align=3Dright><TT>0&nbsp;&nbsp;</TT></TD>
    <TD noWrap align=3Dright><TT>14&nbsp;&nbsp;</TT></TD>
    <TD noWrap><TT>&nbsp;R.EFMFYR.N + Oxidation (M)</TT></TD></TR>
  <TR>
    <TD align=3Dright>&nbsp;</TD>
    <TD align=3Dright><TT>985.5585&nbsp;&nbsp;</TT></TD>
    <TD align=3Dright><TT>984.5512&nbsp;&nbsp;</TT></TD>
    <TD align=3Dright><TT>984.6219&nbsp;&nbsp;</TT></TD>
    <TD noWrap align=3Dright><TT>-71.83&nbsp;</TT></TD>
    <TD align=3Dright><TT>232&nbsp;</TT></TD>
    <TD noWrap align=3Dright><TT>-&nbsp;</TT></TD>
    <TD align=3Dright><TT>240&nbsp;</TT></TD>
    <TD align=3Dright><TT>0&nbsp;&nbsp;</TT></TD>
    <TD noWrap align=3Dright><TT>---&nbsp;&nbsp;</TT></TD>
    <TD noWrap><TT>&nbsp;K.LLLVTLGEK.G</TT></TD></TR>
  <TR>
    <TD align=3Dright>&nbsp;</TD>
    <TD align=3Dright><TT>991.5408&nbsp;&nbsp;</TT></TD>
    <TD align=3Dright><TT>990.5336&nbsp;&nbsp;</TT></TD>
    <TD align=3Dright><TT>990.5862&nbsp;&nbsp;</TT></TD>
    <TD noWrap align=3Dright><TT>-53.16&nbsp;</TT></TD>
    <TD align=3Dright><TT>97&nbsp;</TT></TD>
    <TD noWrap align=3Dright><TT>-&nbsp;</TT></TD>
    <TD align=3Dright><TT>105&nbsp;</TT></TD>
    <TD align=3Dright><TT>0&nbsp;&nbsp;</TT></TD>
    <TD noWrap align=3Dright><TT>---&nbsp;&nbsp;</TT></TD>
    <TD noWrap><TT>&nbsp;R.TALAFVTLR.A</TT></TD></TR>
  <TR>
    <TD align=3Dright>&nbsp;</TD>
    <TD align=3Dright><TT>991.5408&nbsp;&nbsp;</TT></TD>
    <TD align=3Dright><TT>990.5336&nbsp;&nbsp;</TT></TD>
    <TD align=3Dright><TT>990.5862&nbsp;&nbsp;</TT></TD>
    <TD noWrap align=3Dright><TT>-53.16&nbsp;</TT></TD>
    <TD align=3Dright><TT>97&nbsp;</TT></TD>
    <TD noWrap align=3Dright><TT>-&nbsp;</TT></TD>
    <TD align=3Dright><TT>105&nbsp;</TT></TD>
    <TD align=3Dright><TT>0&nbsp;&nbsp;</TT></TD>
    <TD noWrap align=3Dright><TT>58&nbsp;&nbsp;</TT></TD>
    <TD noWrap><TT>&nbsp;R.TALAFVTLR.A</TT></TD></TR>
  <TR>
    <TD align=3Dright>&nbsp;</TD>
    <TD align=3Dright><TT>1299.6252&nbsp;&nbsp;</TT></TD>
    <TD align=3Dright><TT>1298.6179&nbsp;&nbsp;</TT></TD>
    <TD align=3Dright><TT>1298.6884&nbsp;&nbsp;</TT></TD>
    <TD noWrap align=3Dright><TT>-54.28&nbsp;</TT></TD>
    <TD align=3Dright><TT>248&nbsp;</TT></TD>
    <TD noWrap align=3Dright><TT>-&nbsp;</TT></TD>
    <TD align=3Dright><TT>259&nbsp;</TT></TD>
    <TD align=3Dright><TT>1&nbsp;&nbsp;</TT></TD>
    <TD noWrap align=3Dright><TT>---&nbsp;&nbsp;</TT></TD>
    <TD noWrap><TT>&nbsp;K.KFHGSVGGFHVK.T</TT></TD></TR>
  <TR>
    <TD align=3Dright>&nbsp;</TD>
    <TD align=3Dright><TT>1299.6252&nbsp;&nbsp;</TT></TD>
    <TD align=3Dright><TT>1298.6179&nbsp;&nbsp;</TT></TD>
    <TD align=3Dright><TT>1298.6884&nbsp;&nbsp;</TT></TD>
    <TD noWrap align=3Dright><TT>-54.28&nbsp;</TT></TD>
    <TD align=3Dright><TT>248&nbsp;</TT></TD>
    <TD noWrap align=3Dright><TT>-&nbsp;</TT></TD>
    <TD align=3Dright><TT>259&nbsp;</TT></TD>
    <TD align=3Dright><TT>1&nbsp;&nbsp;</TT></TD>
    <TD noWrap align=3Dright><TT>---&nbsp;&nbsp;</TT></TD>
    <TD noWrap><TT>&nbsp;K.KFHGSVGGFHVK.T</TT></TD></TR>
  <TR>
    <TD align=3Dright>&nbsp;</TD>
    <TD align=3Dright><TT>1418.6487&nbsp;&nbsp;</TT></TD>
    <TD align=3Dright><TT>1417.6414&nbsp;&nbsp;</TT></TD>
    <TD align=3Dright><TT>1417.7201&nbsp;&nbsp;</TT></TD>
    <TD noWrap align=3Dright><TT>-55.50&nbsp;</TT></TD>
    <TD align=3Dright><TT>165&nbsp;</TT></TD>
    <TD noWrap align=3Dright><TT>-&nbsp;</TT></TD>
    <TD align=3Dright><TT>177&nbsp;</TT></TD>
    <TD align=3Dright><TT>0&nbsp;&nbsp;</TT></TD>
    <TD noWrap align=3Dright><TT>---&nbsp;&nbsp;</TT></TD>
    <TD noWrap><TT>&nbsp;K.EAGALLSYDPNLR.L</TT></TD></TR>
  <TR>
    <TD align=3Dright>&nbsp;</TD>
    <TD align=3Dright><TT>1418.6487&nbsp;&nbsp;</TT></TD>
    <TD align=3Dright><TT>1417.6414&nbsp;&nbsp;</TT></TD>
    <TD align=3Dright><TT>1417.7201&nbsp;&nbsp;</TT></TD>
    <TD noWrap align=3Dright><TT>-55.50&nbsp;</TT></TD>
    <TD align=3Dright><TT>165&nbsp;</TT></TD>
    <TD noWrap align=3Dright><TT>-&nbsp;</TT></TD>
    <TD align=3Dright><TT>177&nbsp;</TT></TD>
    <TD align=3Dright><TT>0&nbsp;&nbsp;</TT></TD>
    <TD noWrap align=3Dright><TT>98&nbsp;&nbsp;</TT></TD>
    <TD noWrap><TT>&nbsp;K.EAGALLSYDPNLR.L</TT></TD></TR>
  <TR>
    <TD align=3Dright>&nbsp;</TD>
    <TD align=3Dright><TT>2063.9849&nbsp;&nbsp;</TT></TD>
    <TD align=3Dright><TT>2062.9776&nbsp;&nbsp;</TT></TD>
    <TD align=3Dright><TT>2063.0357&nbsp;&nbsp;</TT></TD>
    <TD noWrap align=3Dright><TT>-28.15&nbsp;</TT></TD>
    <TD align=3Dright><TT>159&nbsp;</TT></TD>
    <TD noWrap align=3Dright><TT>-&nbsp;</TT></TD>
    <TD align=3Dright><TT>177&nbsp;</TT></TD>
    <TD align=3Dright><TT>1&nbsp;&nbsp;</TT></TD>
    <TD noWrap align=3Dright><TT>---&nbsp;&nbsp;</TT></TD>
    <TD noWrap><TT>&nbsp;K.AMEVAKEAGALLSYDPNLR.L + Oxidation=20
  (M)</TT></TD></TR></TBODY></TABLE>
<TABLE border=3D0 cellSpacing=3D0>
  <TBODY>
  <TR>
    <TD><TT>&nbsp;&nbsp;&nbsp;&nbsp;&nbsp;&nbsp;</TT></TD>
    <TD><TT><B>No match to: </B>842.4670, 844.3554, 860.3485, 874.4042,=20
      914.3264, 1266.5818, 1268.5930, 1268.5930, 1284.5883, 1290.5720,=20
      1300.6041, 1303.5741, 1325.6024, 1347.6182, 1350.6859, 1351.6058,=20
      1351.6058, 1367.5447, 1367.5447, 1376.7148, 1400.6497, 1401.6230,=20
      1401.6230, 1423.6234, 1440.6234, 1461.6990, 1685.8169, 1775.8240,=20
      1776.8258, 1776.8258, 1793.8145, 1802.8285, 1817.8691, 1826.7711,=20
      1842.7655, 1854.7970, 2019.9490, 2106.0759, 2106.3074, 2107.2041,=20
      2154.0190, 2154.0190, 2170.0015</TT></TD></TR></TBODY></TABLE><BR>
<TABLE border=3D0 cellSpacing=3D0>
  <TBODY>
  <TR>
    <TD><TT><B><A name=3DHit24>24.</A>&nbsp;&nbsp;&nbsp;</B></TT></TD>
    <TD noWrap><TT><A=20
      =
href=3D"http://zxw-pc/mascot/cgi/protein_view.pl?file=3D../data/20121225/=
F002409.dat&amp;hit=3D24"=20
      =
target=3D_blank>gi|332189809</A>&nbsp;&nbsp;&nbsp;&nbsp;<B>Mass:</B>&nbsp=
;37604&nbsp;&nbsp;&nbsp;&nbsp;<B>Score:</B>&nbsp;217&nbsp;&nbsp;&nbsp;&nb=
sp;<B>Expect:</B>&nbsp;3.7e-016&nbsp;&nbsp;<B>Matches:</B>&nbsp;11</TT></=
TD></TR>
  <TR>
    <TD>&nbsp;</TD>
    <TD noWrap><TT>putative fructokinase-3 [Arabidopsis=20
  thaliana]</TT></TD></TR></TBODY></TABLE>
<TABLE border=3D0 cellSpacing=3D0 cellPadding=3D0>
  <TBODY>
  <TR>
    <TD><TT>&nbsp;&nbsp;&nbsp;&nbsp;&nbsp;&nbsp;</TT></TD>
    <TD align=3Dright><TT><B>Observed&nbsp;&nbsp;</B></TT></TD>
    <TD noWrap align=3Dright><TT><B>Mr(expt)&nbsp;&nbsp;</B></TT></TD>
    <TD noWrap align=3Dright><TT><B>Mr(calc)&nbsp;&nbsp;</B></TT></TD>
    <TD align=3Dright><TT><B>&nbsp;ppm&nbsp;&nbsp;</B></TT></TD>
    <TD align=3Dright><TT><B>Start&nbsp;</B></TT></TD>
    <TD align=3Dright><TT><B>&nbsp;</B></TT></TD>
    <TD align=3Dright><TT><B>End&nbsp;</B></TT></TD>
    <TD align=3Dright><TT><B>Miss&nbsp;</B></TT></TD>
    <TD align=3Dright><TT><B>Ions&nbsp;</B></TT></TD>
    <TD><TT><B>&nbsp;Peptide</B></TT></TD></TR>
  <TR>
    <TD align=3Dright>&nbsp;</TD>
    <TD align=3Dright><TT>892.3532&nbsp;&nbsp;</TT></TD>
    <TD align=3Dright><TT>891.3459&nbsp;&nbsp;</TT></TD>
    <TD align=3Dright><TT>891.3949&nbsp;&nbsp;</TT></TD>
    <TD noWrap align=3Dright><TT>-54.93&nbsp;</TT></TD>
    <TD align=3Dright><TT>109&nbsp;</TT></TD>
    <TD noWrap align=3Dright><TT>-&nbsp;</TT></TD>
    <TD align=3Dright><TT>114&nbsp;</TT></TD>
    <TD align=3Dright><TT>0&nbsp;&nbsp;</TT></TD>
    <TD noWrap align=3Dright><TT>---&nbsp;&nbsp;</TT></TD>
    <TD noWrap><TT>&nbsp;R.EFMFYR.N</TT></TD></TR>
  <TR>
    <TD align=3Dright>&nbsp;</TD>
    <TD align=3Dright><TT>908.3353&nbsp;&nbsp;</TT></TD>
    <TD align=3Dright><TT>907.3281&nbsp;&nbsp;</TT></TD>
    <TD align=3Dright><TT>907.3898&nbsp;&nbsp;</TT></TD>
    <TD noWrap align=3Dright><TT>-68.07&nbsp;</TT></TD>
    <TD align=3Dright><TT>109&nbsp;</TT></TD>
    <TD noWrap align=3Dright><TT>-&nbsp;</TT></TD>
    <TD align=3Dright><TT>114&nbsp;</TT></TD>
    <TD align=3Dright><TT>0&nbsp;&nbsp;</TT></TD>
    <TD noWrap align=3Dright><TT>---&nbsp;&nbsp;</TT></TD>
    <TD noWrap><TT>&nbsp;R.EFMFYR.N + Oxidation (M)</TT></TD></TR>
  <TR>
    <TD align=3Dright>&nbsp;</TD>
    <TD align=3Dright><TT>908.3353&nbsp;&nbsp;</TT></TD>
    <TD align=3Dright><TT>907.3281&nbsp;&nbsp;</TT></TD>
    <TD align=3Dright><TT>907.3898&nbsp;&nbsp;</TT></TD>
    <TD noWrap align=3Dright><TT>-68.07&nbsp;</TT></TD>
    <TD align=3Dright><TT>109&nbsp;</TT></TD>
    <TD noWrap align=3Dright><TT>-&nbsp;</TT></TD>
    <TD align=3Dright><TT>114&nbsp;</TT></TD>
    <TD align=3Dright><TT>0&nbsp;&nbsp;</TT></TD>
    <TD noWrap align=3Dright><TT>14&nbsp;&nbsp;</TT></TD>
    <TD noWrap><TT>&nbsp;R.EFMFYR.N + Oxidation (M)</TT></TD></TR>
  <TR>
    <TD align=3Dright>&nbsp;</TD>
    <TD align=3Dright><TT>985.5585&nbsp;&nbsp;</TT></TD>
    <TD align=3Dright><TT>984.5512&nbsp;&nbsp;</TT></TD>
    <TD align=3Dright><TT>984.6219&nbsp;&nbsp;</TT></TD>
    <TD noWrap align=3Dright><TT>-71.83&nbsp;</TT></TD>
    <TD align=3Dright><TT>230&nbsp;</TT></TD>
    <TD noWrap align=3Dright><TT>-&nbsp;</TT></TD>
    <TD align=3Dright><TT>238&nbsp;</TT></TD>
    <TD align=3Dright><TT>0&nbsp;&nbsp;</TT></TD>
    <TD noWrap align=3Dright><TT>---&nbsp;&nbsp;</TT></TD>
    <TD noWrap><TT>&nbsp;K.LLLVTLGEK.G</TT></TD></TR>
  <TR>
    <TD align=3Dright>&nbsp;</TD>
    <TD align=3Dright><TT>991.5408&nbsp;&nbsp;</TT></TD>
    <TD align=3Dright><TT>990.5336&nbsp;&nbsp;</TT></TD>
    <TD align=3Dright><TT>990.5862&nbsp;&nbsp;</TT></TD>
    <TD noWrap align=3Dright><TT>-53.16&nbsp;</TT></TD>
    <TD align=3Dright><TT>95&nbsp;</TT></TD>
    <TD noWrap align=3Dright><TT>-&nbsp;</TT></TD>
    <TD align=3Dright><TT>103&nbsp;</TT></TD>
    <TD align=3Dright><TT>0&nbsp;&nbsp;</TT></TD>
    <TD noWrap align=3Dright><TT>---&nbsp;&nbsp;</TT></TD>
    <TD noWrap><TT>&nbsp;R.TALAFVTLR.S</TT></TD></TR>
  <TR>
    <TD align=3Dright>&nbsp;</TD>
    <TD align=3Dright><TT>991.5408&nbsp;&nbsp;</TT></TD>
    <TD align=3Dright><TT>990.5336&nbsp;&nbsp;</TT></TD>
    <TD align=3Dright><TT>990.5862&nbsp;&nbsp;</TT></TD>
    <TD noWrap align=3Dright><TT>-53.16&nbsp;</TT></TD>
    <TD align=3Dright><TT>95&nbsp;</TT></TD>
    <TD noWrap align=3Dright><TT>-&nbsp;</TT></TD>
    <TD align=3Dright><TT>103&nbsp;</TT></TD>
    <TD align=3Dright><TT>0&nbsp;&nbsp;</TT></TD>
    <TD noWrap align=3Dright><TT>58&nbsp;&nbsp;</TT></TD>
    <TD noWrap><TT>&nbsp;R.TALAFVTLR.S</TT></TD></TR>
  <TR>
    <TD align=3Dright>&nbsp;</TD>
    <TD align=3Dright><TT>1325.6024&nbsp;&nbsp;</TT></TD>
    <TD align=3Dright><TT>1324.5951&nbsp;&nbsp;</TT></TD>
    <TD align=3Dright><TT>1324.6809&nbsp;&nbsp;</TT></TD>
    <TD noWrap align=3Dright><TT>-64.76&nbsp;</TT></TD>
    <TD align=3Dright><TT>295&nbsp;</TT></TD>
    <TD noWrap align=3Dright><TT>-&nbsp;</TT></TD>
    <TD align=3Dright><TT>307&nbsp;</TT></TD>
    <TD align=3Dright><TT>1&nbsp;&nbsp;</TT></TD>
    <TD noWrap align=3Dright><TT>---&nbsp;&nbsp;</TT></TD>
    <TD noWrap><TT>&nbsp;R.FANACGAITTTKK.G</TT></TD></TR>
  <TR>
    <TD align=3Dright>&nbsp;</TD>
    <TD align=3Dright><TT>1350.6859&nbsp;&nbsp;</TT></TD>
    <TD align=3Dright><TT>1349.6786&nbsp;&nbsp;</TT></TD>
    <TD align=3Dright><TT>1349.7415&nbsp;&nbsp;</TT></TD>
    <TD noWrap align=3Dright><TT>-46.61&nbsp;</TT></TD>
    <TD align=3Dright><TT>39&nbsp;</TT></TD>
    <TD noWrap align=3Dright><TT>-&nbsp;</TT></TD>
    <TD align=3Dright><TT>53&nbsp;</TT></TD>
    <TD align=3Dright><TT>0&nbsp;&nbsp;</TT></TD>
    <TD noWrap align=3Dright><TT>---&nbsp;&nbsp;</TT></TD>
    <TD noWrap><TT>&nbsp;K.APGGAPANVAIAVSR.L</TT></TD></TR>
  <TR>
    <TD align=3Dright>&nbsp;</TD>
    <TD align=3Dright><TT>1418.6487&nbsp;&nbsp;</TT></TD>
    <TD align=3Dright><TT>1417.6414&nbsp;&nbsp;</TT></TD>
    <TD align=3Dright><TT>1417.7201&nbsp;&nbsp;</TT></TD>
    <TD noWrap align=3Dright><TT>-55.50&nbsp;</TT></TD>
    <TD align=3Dright><TT>163&nbsp;</TT></TD>
    <TD noWrap align=3Dright><TT>-&nbsp;</TT></TD>
    <TD align=3Dright><TT>175&nbsp;</TT></TD>
    <TD align=3Dright><TT>0&nbsp;&nbsp;</TT></TD>
    <TD noWrap align=3Dright><TT>---&nbsp;&nbsp;</TT></TD>
    <TD noWrap><TT>&nbsp;K.EAGALLSYDPNLR.E</TT></TD></TR>
  <TR>
    <TD align=3Dright>&nbsp;</TD>
    <TD align=3Dright><TT>1418.6487&nbsp;&nbsp;</TT></TD>
    <TD align=3Dright><TT>1417.6414&nbsp;&nbsp;</TT></TD>
    <TD align=3Dright><TT>1417.7201&nbsp;&nbsp;</TT></TD>
    <TD noWrap align=3Dright><TT>-55.50&nbsp;</TT></TD>
    <TD align=3Dright><TT>163&nbsp;</TT></TD>
    <TD noWrap align=3Dright><TT>-&nbsp;</TT></TD>
    <TD align=3Dright><TT>175&nbsp;</TT></TD>
    <TD align=3Dright><TT>0&nbsp;&nbsp;</TT></TD>
    <TD noWrap align=3Dright><TT>98&nbsp;&nbsp;</TT></TD>
    <TD noWrap><TT>&nbsp;K.EAGALLSYDPNLR.E</TT></TD></TR>
  <TR>
    <TD align=3Dright>&nbsp;</TD>
    <TD align=3Dright><TT>2063.9849&nbsp;&nbsp;</TT></TD>
    <TD align=3Dright><TT>2062.9776&nbsp;&nbsp;</TT></TD>
    <TD align=3Dright><TT>2063.0357&nbsp;&nbsp;</TT></TD>
    <TD noWrap align=3Dright><TT>-28.15&nbsp;</TT></TD>
    <TD align=3Dright><TT>157&nbsp;</TT></TD>
    <TD noWrap align=3Dright><TT>-&nbsp;</TT></TD>
    <TD align=3Dright><TT>175&nbsp;</TT></TD>
    <TD align=3Dright><TT>1&nbsp;&nbsp;</TT></TD>
    <TD noWrap align=3Dright><TT>---&nbsp;&nbsp;</TT></TD>
    <TD noWrap><TT>&nbsp;K.AMEVAKEAGALLSYDPNLR.E + Oxidation=20
  (M)</TT></TD></TR></TBODY></TABLE>
<TABLE border=3D0 cellSpacing=3D0>
  <TBODY>
  <TR>
    <TD><TT>&nbsp;&nbsp;&nbsp;&nbsp;&nbsp;&nbsp;</TT></TD>
    <TD><TT><B>No match to: </B>757.4550, 842.4670, 844.3554, 860.3485,=20
      874.4042, 914.3264, 1266.5818, 1268.5930, 1268.5930, 1284.5883, =
1290.5720,=20
      1299.6252, 1299.6252, 1300.6041, 1303.5741, 1347.6182, 1351.6058,=20
      1351.6058, 1367.5447, 1367.5447, 1376.7148, 1400.6497, 1401.6230,=20
      1401.6230, 1423.6234, 1440.6234, 1461.6990, 1685.8169, 1775.8240,=20
      1776.8258, 1776.8258, 1793.8145, 1802.8285, 1817.8691, 1826.7711,=20
      1842.7655, 1854.7970, 2019.9490, 2106.0759, 2106.3074, 2107.2041,=20
      2154.0190, 2154.0190, 2170.0015</TT></TD></TR></TBODY></TABLE><BR>
<TABLE border=3D0 cellSpacing=3D0>
  <TBODY>
  <TR>
    <TD><TT><B><A name=3DHit25>25.</A>&nbsp;&nbsp;&nbsp;</B></TT></TD>
    <TD noWrap><TT><A=20
      =
href=3D"http://zxw-pc/mascot/cgi/protein_view.pl?file=3D../data/20121225/=
F002409.dat&amp;hit=3D25"=20
      =
target=3D_blank>gi|75335242</A>&nbsp;&nbsp;&nbsp;&nbsp;<B>Mass:</B>&nbsp;=
37604&nbsp;&nbsp;&nbsp;&nbsp;<B>Score:</B>&nbsp;217&nbsp;&nbsp;&nbsp;&nbs=
p;<B>Expect:</B>&nbsp;3.7e-016&nbsp;&nbsp;<B>Matches:</B>&nbsp;11</TT></T=
D></TR>
  <TR>
    <TD>&nbsp;</TD>
    <TD noWrap><TT>RecName: Full=3DProbable=20
fructokinase-3</TT></TD></TR></TBODY></TABLE>
<TABLE border=3D0 cellSpacing=3D0 cellPadding=3D0>
  <TBODY>
  <TR>
    <TD><TT>&nbsp;&nbsp;&nbsp;&nbsp;&nbsp;&nbsp;</TT></TD>
    <TD align=3Dright><TT><B>Observed&nbsp;&nbsp;</B></TT></TD>
    <TD noWrap align=3Dright><TT><B>Mr(expt)&nbsp;&nbsp;</B></TT></TD>
    <TD noWrap align=3Dright><TT><B>Mr(calc)&nbsp;&nbsp;</B></TT></TD>
    <TD align=3Dright><TT><B>&nbsp;ppm&nbsp;&nbsp;</B></TT></TD>
    <TD align=3Dright><TT><B>Start&nbsp;</B></TT></TD>
    <TD align=3Dright><TT><B>&nbsp;</B></TT></TD>
    <TD align=3Dright><TT><B>End&nbsp;</B></TT></TD>
    <TD align=3Dright><TT><B>Miss&nbsp;</B></TT></TD>
    <TD align=3Dright><TT><B>Ions&nbsp;</B></TT></TD>
    <TD><TT><B>&nbsp;Peptide</B></TT></TD></TR>
  <TR>
    <TD align=3Dright>&nbsp;</TD>
    <TD align=3Dright><TT>892.3532&nbsp;&nbsp;</TT></TD>
    <TD align=3Dright><TT>891.3459&nbsp;&nbsp;</TT></TD>
    <TD align=3Dright><TT>891.3949&nbsp;&nbsp;</TT></TD>
    <TD noWrap align=3Dright><TT>-54.93&nbsp;</TT></TD>
    <TD align=3Dright><TT>109&nbsp;</TT></TD>
    <TD noWrap align=3Dright><TT>-&nbsp;</TT></TD>
    <TD align=3Dright><TT>114&nbsp;</TT></TD>
    <TD align=3Dright><TT>0&nbsp;&nbsp;</TT></TD>
    <TD noWrap align=3Dright><TT>---&nbsp;&nbsp;</TT></TD>
    <TD noWrap><TT>&nbsp;R.EFMFYR.N</TT></TD></TR>
  <TR>
    <TD align=3Dright>&nbsp;</TD>
    <TD align=3Dright><TT>908.3353&nbsp;&nbsp;</TT></TD>
    <TD align=3Dright><TT>907.3281&nbsp;&nbsp;</TT></TD>
    <TD align=3Dright><TT>907.3898&nbsp;&nbsp;</TT></TD>
    <TD noWrap align=3Dright><TT>-68.07&nbsp;</TT></TD>
    <TD align=3Dright><TT>109&nbsp;</TT></TD>
    <TD noWrap align=3Dright><TT>-&nbsp;</TT></TD>
    <TD align=3Dright><TT>114&nbsp;</TT></TD>
    <TD align=3Dright><TT>0&nbsp;&nbsp;</TT></TD>
    <TD noWrap align=3Dright><TT>---&nbsp;&nbsp;</TT></TD>
    <TD noWrap><TT>&nbsp;R.EFMFYR.N + Oxidation (M)</TT></TD></TR>
  <TR>
    <TD align=3Dright>&nbsp;</TD>
    <TD align=3Dright><TT>908.3353&nbsp;&nbsp;</TT></TD>
    <TD align=3Dright><TT>907.3281&nbsp;&nbsp;</TT></TD>
    <TD align=3Dright><TT>907.3898&nbsp;&nbsp;</TT></TD>
    <TD noWrap align=3Dright><TT>-68.07&nbsp;</TT></TD>
    <TD align=3Dright><TT>109&nbsp;</TT></TD>
    <TD noWrap align=3Dright><TT>-&nbsp;</TT></TD>
    <TD align=3Dright><TT>114&nbsp;</TT></TD>
    <TD align=3Dright><TT>0&nbsp;&nbsp;</TT></TD>
    <TD noWrap align=3Dright><TT>14&nbsp;&nbsp;</TT></TD>
    <TD noWrap><TT>&nbsp;R.EFMFYR.N + Oxidation (M)</TT></TD></TR>
  <TR>
    <TD align=3Dright>&nbsp;</TD>
    <TD align=3Dright><TT>985.5585&nbsp;&nbsp;</TT></TD>
    <TD align=3Dright><TT>984.5512&nbsp;&nbsp;</TT></TD>
    <TD align=3Dright><TT>984.6219&nbsp;&nbsp;</TT></TD>
    <TD noWrap align=3Dright><TT>-71.83&nbsp;</TT></TD>
    <TD align=3Dright><TT>230&nbsp;</TT></TD>
    <TD noWrap align=3Dright><TT>-&nbsp;</TT></TD>
    <TD align=3Dright><TT>238&nbsp;</TT></TD>
    <TD align=3Dright><TT>0&nbsp;&nbsp;</TT></TD>
    <TD noWrap align=3Dright><TT>---&nbsp;&nbsp;</TT></TD>
    <TD noWrap><TT>&nbsp;K.LLLVTLGEK.G</TT></TD></TR>
  <TR>
    <TD align=3Dright>&nbsp;</TD>
    <TD align=3Dright><TT>991.5408&nbsp;&nbsp;</TT></TD>
    <TD align=3Dright><TT>990.5336&nbsp;&nbsp;</TT></TD>
    <TD align=3Dright><TT>990.5862&nbsp;&nbsp;</TT></TD>
    <TD noWrap align=3Dright><TT>-53.16&nbsp;</TT></TD>
    <TD align=3Dright><TT>95&nbsp;</TT></TD>
    <TD noWrap align=3Dright><TT>-&nbsp;</TT></TD>
    <TD align=3Dright><TT>103&nbsp;</TT></TD>
    <TD align=3Dright><TT>0&nbsp;&nbsp;</TT></TD>
    <TD noWrap align=3Dright><TT>---&nbsp;&nbsp;</TT></TD>
    <TD noWrap><TT>&nbsp;R.TALAFVTLR.S</TT></TD></TR>
  <TR>
    <TD align=3Dright>&nbsp;</TD>
    <TD align=3Dright><TT>991.5408&nbsp;&nbsp;</TT></TD>
    <TD align=3Dright><TT>990.5336&nbsp;&nbsp;</TT></TD>
    <TD align=3Dright><TT>990.5862&nbsp;&nbsp;</TT></TD>
    <TD noWrap align=3Dright><TT>-53.16&nbsp;</TT></TD>
    <TD align=3Dright><TT>95&nbsp;</TT></TD>
    <TD noWrap align=3Dright><TT>-&nbsp;</TT></TD>
    <TD align=3Dright><TT>103&nbsp;</TT></TD>
    <TD align=3Dright><TT>0&nbsp;&nbsp;</TT></TD>
    <TD noWrap align=3Dright><TT>58&nbsp;&nbsp;</TT></TD>
    <TD noWrap><TT>&nbsp;R.TALAFVTLR.S</TT></TD></TR>
  <TR>
    <TD align=3Dright>&nbsp;</TD>
    <TD align=3Dright><TT>1325.6024&nbsp;&nbsp;</TT></TD>
    <TD align=3Dright><TT>1324.5951&nbsp;&nbsp;</TT></TD>
    <TD align=3Dright><TT>1324.6809&nbsp;&nbsp;</TT></TD>
    <TD noWrap align=3Dright><TT>-64.76&nbsp;</TT></TD>
    <TD align=3Dright><TT>295&nbsp;</TT></TD>
    <TD noWrap align=3Dright><TT>-&nbsp;</TT></TD>
    <TD align=3Dright><TT>307&nbsp;</TT></TD>
    <TD align=3Dright><TT>1&nbsp;&nbsp;</TT></TD>
    <TD noWrap align=3Dright><TT>---&nbsp;&nbsp;</TT></TD>
    <TD noWrap><TT>&nbsp;R.FANACGAITTTKK.G</TT></TD></TR>
  <TR>
    <TD align=3Dright>&nbsp;</TD>
    <TD align=3Dright><TT>1350.6859&nbsp;&nbsp;</TT></TD>
    <TD align=3Dright><TT>1349.6786&nbsp;&nbsp;</TT></TD>
    <TD align=3Dright><TT>1349.7415&nbsp;&nbsp;</TT></TD>
    <TD noWrap align=3Dright><TT>-46.61&nbsp;</TT></TD>
    <TD align=3Dright><TT>39&nbsp;</TT></TD>
    <TD noWrap align=3Dright><TT>-&nbsp;</TT></TD>
    <TD align=3Dright><TT>53&nbsp;</TT></TD>
    <TD align=3Dright><TT>0&nbsp;&nbsp;</TT></TD>
    <TD noWrap align=3Dright><TT>---&nbsp;&nbsp;</TT></TD>
    <TD noWrap><TT>&nbsp;K.APGGAPANVAIAVSR.L</TT></TD></TR>
  <TR>
    <TD align=3Dright>&nbsp;</TD>
    <TD align=3Dright><TT>1418.6487&nbsp;&nbsp;</TT></TD>
    <TD align=3Dright><TT>1417.6414&nbsp;&nbsp;</TT></TD>
    <TD align=3Dright><TT>1417.7201&nbsp;&nbsp;</TT></TD>
    <TD noWrap align=3Dright><TT>-55.50&nbsp;</TT></TD>
    <TD align=3Dright><TT>163&nbsp;</TT></TD>
    <TD noWrap align=3Dright><TT>-&nbsp;</TT></TD>
    <TD align=3Dright><TT>175&nbsp;</TT></TD>
    <TD align=3Dright><TT>0&nbsp;&nbsp;</TT></TD>
    <TD noWrap align=3Dright><TT>---&nbsp;&nbsp;</TT></TD>
    <TD noWrap><TT>&nbsp;K.EAGALLSYDPNLR.E</TT></TD></TR>
  <TR>
    <TD align=3Dright>&nbsp;</TD>
    <TD align=3Dright><TT>1418.6487&nbsp;&nbsp;</TT></TD>
    <TD align=3Dright><TT>1417.6414&nbsp;&nbsp;</TT></TD>
    <TD align=3Dright><TT>1417.7201&nbsp;&nbsp;</TT></TD>
    <TD noWrap align=3Dright><TT>-55.50&nbsp;</TT></TD>
    <TD align=3Dright><TT>163&nbsp;</TT></TD>
    <TD noWrap align=3Dright><TT>-&nbsp;</TT></TD>
    <TD align=3Dright><TT>175&nbsp;</TT></TD>
    <TD align=3Dright><TT>0&nbsp;&nbsp;</TT></TD>
    <TD noWrap align=3Dright><TT>98&nbsp;&nbsp;</TT></TD>
    <TD noWrap><TT>&nbsp;K.EAGALLSYDPNLR.E</TT></TD></TR>
  <TR>
    <TD align=3Dright>&nbsp;</TD>
    <TD align=3Dright><TT>2063.9849&nbsp;&nbsp;</TT></TD>
    <TD align=3Dright><TT>2062.9776&nbsp;&nbsp;</TT></TD>
    <TD align=3Dright><TT>2063.0357&nbsp;&nbsp;</TT></TD>
    <TD noWrap align=3Dright><TT>-28.15&nbsp;</TT></TD>
    <TD align=3Dright><TT>157&nbsp;</TT></TD>
    <TD noWrap align=3Dright><TT>-&nbsp;</TT></TD>
    <TD align=3Dright><TT>175&nbsp;</TT></TD>
    <TD align=3Dright><TT>1&nbsp;&nbsp;</TT></TD>
    <TD noWrap align=3Dright><TT>---&nbsp;&nbsp;</TT></TD>
    <TD noWrap><TT>&nbsp;K.AMEVAKEAGALLSYDPNLR.E + Oxidation=20
  (M)</TT></TD></TR></TBODY></TABLE>
<TABLE border=3D0 cellSpacing=3D0>
  <TBODY>
  <TR>
    <TD><TT>&nbsp;&nbsp;&nbsp;&nbsp;&nbsp;&nbsp;</TT></TD>
    <TD><TT><B>No match to: </B>757.4550, 842.4670, 844.3554, 860.3485,=20
      874.4042, 914.3264, 1266.5818, 1268.5930, 1268.5930, 1284.5883, =
1290.5720,=20
      1299.6252, 1299.6252, 1300.6041, 1303.5741, 1347.6182, 1351.6058,=20
      1351.6058, 1367.5447, 1367.5447, 1376.7148, 1400.6497, 1401.6230,=20
      1401.6230, 1423.6234, 1440.6234, 1461.6990, 1685.8169, 1775.8240,=20
      1776.8258, 1776.8258, 1793.8145, 1802.8285, 1817.8691, 1826.7711,=20
      1842.7655, 1854.7970, 2019.9490, 2106.0759, 2106.3074, 2107.2041,=20
      2154.0190, 2154.0190, 2170.0015</TT></TD></TR></TBODY></TABLE><BR>
<TABLE border=3D0 cellSpacing=3D0>
  <TBODY>
  <TR>
    <TD><TT><B><A name=3DHit26>26.</A>&nbsp;&nbsp;&nbsp;</B></TT></TD>
    <TD noWrap><TT><A=20
      =
href=3D"http://zxw-pc/mascot/cgi/protein_view.pl?file=3D../data/20121225/=
F002409.dat&amp;hit=3D26"=20
      =
target=3D_blank>gi|15221364</A>&nbsp;&nbsp;&nbsp;&nbsp;<B>Mass:</B>&nbsp;=
37604&nbsp;&nbsp;&nbsp;&nbsp;<B>Score:</B>&nbsp;217&nbsp;&nbsp;&nbsp;&nbs=
p;<B>Expect:</B>&nbsp;3.7e-016&nbsp;&nbsp;<B>Matches:</B>&nbsp;11</TT></T=
D></TR>
  <TR>
    <TD>&nbsp;</TD>
    <TD noWrap><TT>putative fructokinase-3 [Arabidopsis=20
  thaliana]</TT></TD></TR></TBODY></TABLE>
<TABLE border=3D0 cellSpacing=3D0 cellPadding=3D0>
  <TBODY>
  <TR>
    <TD><TT>&nbsp;&nbsp;&nbsp;&nbsp;&nbsp;&nbsp;</TT></TD>
    <TD align=3Dright><TT><B>Observed&nbsp;&nbsp;</B></TT></TD>
    <TD noWrap align=3Dright><TT><B>Mr(expt)&nbsp;&nbsp;</B></TT></TD>
    <TD noWrap align=3Dright><TT><B>Mr(calc)&nbsp;&nbsp;</B></TT></TD>
    <TD align=3Dright><TT><B>&nbsp;ppm&nbsp;&nbsp;</B></TT></TD>
    <TD align=3Dright><TT><B>Start&nbsp;</B></TT></TD>
    <TD align=3Dright><TT><B>&nbsp;</B></TT></TD>
    <TD align=3Dright><TT><B>End&nbsp;</B></TT></TD>
    <TD align=3Dright><TT><B>Miss&nbsp;</B></TT></TD>
    <TD align=3Dright><TT><B>Ions&nbsp;</B></TT></TD>
    <TD><TT><B>&nbsp;Peptide</B></TT></TD></TR>
  <TR>
    <TD align=3Dright>&nbsp;</TD>
    <TD align=3Dright><TT>892.3532&nbsp;&nbsp;</TT></TD>
    <TD align=3Dright><TT>891.3459&nbsp;&nbsp;</TT></TD>
    <TD align=3Dright><TT>891.3949&nbsp;&nbsp;</TT></TD>
    <TD noWrap align=3Dright><TT>-54.93&nbsp;</TT></TD>
    <TD align=3Dright><TT>109&nbsp;</TT></TD>
    <TD noWrap align=3Dright><TT>-&nbsp;</TT></TD>
    <TD align=3Dright><TT>114&nbsp;</TT></TD>
    <TD align=3Dright><TT>0&nbsp;&nbsp;</TT></TD>
    <TD noWrap align=3Dright><TT>---&nbsp;&nbsp;</TT></TD>
    <TD noWrap><TT>&nbsp;R.EFMFYR.N</TT></TD></TR>
  <TR>
    <TD align=3Dright>&nbsp;</TD>
    <TD align=3Dright><TT>908.3353&nbsp;&nbsp;</TT></TD>
    <TD align=3Dright><TT>907.3281&nbsp;&nbsp;</TT></TD>
    <TD align=3Dright><TT>907.3898&nbsp;&nbsp;</TT></TD>
    <TD noWrap align=3Dright><TT>-68.07&nbsp;</TT></TD>
    <TD align=3Dright><TT>109&nbsp;</TT></TD>
    <TD noWrap align=3Dright><TT>-&nbsp;</TT></TD>
    <TD align=3Dright><TT>114&nbsp;</TT></TD>
    <TD align=3Dright><TT>0&nbsp;&nbsp;</TT></TD>
    <TD noWrap align=3Dright><TT>---&nbsp;&nbsp;</TT></TD>
    <TD noWrap><TT>&nbsp;R.EFMFYR.N + Oxidation (M)</TT></TD></TR>
  <TR>
    <TD align=3Dright>&nbsp;</TD>
    <TD align=3Dright><TT>908.3353&nbsp;&nbsp;</TT></TD>
    <TD align=3Dright><TT>907.3281&nbsp;&nbsp;</TT></TD>
    <TD align=3Dright><TT>907.3898&nbsp;&nbsp;</TT></TD>
    <TD noWrap align=3Dright><TT>-68.07&nbsp;</TT></TD>
    <TD align=3Dright><TT>109&nbsp;</TT></TD>
    <TD noWrap align=3Dright><TT>-&nbsp;</TT></TD>
    <TD align=3Dright><TT>114&nbsp;</TT></TD>
    <TD align=3Dright><TT>0&nbsp;&nbsp;</TT></TD>
    <TD noWrap align=3Dright><TT>14&nbsp;&nbsp;</TT></TD>
    <TD noWrap><TT>&nbsp;R.EFMFYR.N + Oxidation (M)</TT></TD></TR>
  <TR>
    <TD align=3Dright>&nbsp;</TD>
    <TD align=3Dright><TT>985.5585&nbsp;&nbsp;</TT></TD>
    <TD align=3Dright><TT>984.5512&nbsp;&nbsp;</TT></TD>
    <TD align=3Dright><TT>984.6219&nbsp;&nbsp;</TT></TD>
    <TD noWrap align=3Dright><TT>-71.83&nbsp;</TT></TD>
    <TD align=3Dright><TT>230&nbsp;</TT></TD>
    <TD noWrap align=3Dright><TT>-&nbsp;</TT></TD>
    <TD align=3Dright><TT>238&nbsp;</TT></TD>
    <TD align=3Dright><TT>0&nbsp;&nbsp;</TT></TD>
    <TD noWrap align=3Dright><TT>---&nbsp;&nbsp;</TT></TD>
    <TD noWrap><TT>&nbsp;K.LLLVTLGEK.G</TT></TD></TR>
  <TR>
    <TD align=3Dright>&nbsp;</TD>
    <TD align=3Dright><TT>991.5408&nbsp;&nbsp;</TT></TD>
    <TD align=3Dright><TT>990.5336&nbsp;&nbsp;</TT></TD>
    <TD align=3Dright><TT>990.5862&nbsp;&nbsp;</TT></TD>
    <TD noWrap align=3Dright><TT>-53.16&nbsp;</TT></TD>
    <TD align=3Dright><TT>95&nbsp;</TT></TD>
    <TD noWrap align=3Dright><TT>-&nbsp;</TT></TD>
    <TD align=3Dright><TT>103&nbsp;</TT></TD>
    <TD align=3Dright><TT>0&nbsp;&nbsp;</TT></TD>
    <TD noWrap align=3Dright><TT>---&nbsp;&nbsp;</TT></TD>
    <TD noWrap><TT>&nbsp;R.TALAFVTLR.S</TT></TD></TR>
  <TR>
    <TD align=3Dright>&nbsp;</TD>
    <TD align=3Dright><TT>991.5408&nbsp;&nbsp;</TT></TD>
    <TD align=3Dright><TT>990.5336&nbsp;&nbsp;</TT></TD>
    <TD align=3Dright><TT>990.5862&nbsp;&nbsp;</TT></TD>
    <TD noWrap align=3Dright><TT>-53.16&nbsp;</TT></TD>
    <TD align=3Dright><TT>95&nbsp;</TT></TD>
    <TD noWrap align=3Dright><TT>-&nbsp;</TT></TD>
    <TD align=3Dright><TT>103&nbsp;</TT></TD>
    <TD align=3Dright><TT>0&nbsp;&nbsp;</TT></TD>
    <TD noWrap align=3Dright><TT>58&nbsp;&nbsp;</TT></TD>
    <TD noWrap><TT>&nbsp;R.TALAFVTLR.S</TT></TD></TR>
  <TR>
    <TD align=3Dright>&nbsp;</TD>
    <TD align=3Dright><TT>1325.6024&nbsp;&nbsp;</TT></TD>
    <TD align=3Dright><TT>1324.5951&nbsp;&nbsp;</TT></TD>
    <TD align=3Dright><TT>1324.6809&nbsp;&nbsp;</TT></TD>
    <TD noWrap align=3Dright><TT>-64.76&nbsp;</TT></TD>
    <TD align=3Dright><TT>295&nbsp;</TT></TD>
    <TD noWrap align=3Dright><TT>-&nbsp;</TT></TD>
    <TD align=3Dright><TT>307&nbsp;</TT></TD>
    <TD align=3Dright><TT>1&nbsp;&nbsp;</TT></TD>
    <TD noWrap align=3Dright><TT>---&nbsp;&nbsp;</TT></TD>
    <TD noWrap><TT>&nbsp;R.FANACGAITTTKK.G</TT></TD></TR>
  <TR>
    <TD align=3Dright>&nbsp;</TD>
    <TD align=3Dright><TT>1350.6859&nbsp;&nbsp;</TT></TD>
    <TD align=3Dright><TT>1349.6786&nbsp;&nbsp;</TT></TD>
    <TD align=3Dright><TT>1349.7415&nbsp;&nbsp;</TT></TD>
    <TD noWrap align=3Dright><TT>-46.61&nbsp;</TT></TD>
    <TD align=3Dright><TT>39&nbsp;</TT></TD>
    <TD noWrap align=3Dright><TT>-&nbsp;</TT></TD>
    <TD align=3Dright><TT>53&nbsp;</TT></TD>
    <TD align=3Dright><TT>0&nbsp;&nbsp;</TT></TD>
    <TD noWrap align=3Dright><TT>---&nbsp;&nbsp;</TT></TD>
    <TD noWrap><TT>&nbsp;K.APGGAPANVAIAVSR.L</TT></TD></TR>
  <TR>
    <TD align=3Dright>&nbsp;</TD>
    <TD align=3Dright><TT>1418.6487&nbsp;&nbsp;</TT></TD>
    <TD align=3Dright><TT>1417.6414&nbsp;&nbsp;</TT></TD>
    <TD align=3Dright><TT>1417.7201&nbsp;&nbsp;</TT></TD>
    <TD noWrap align=3Dright><TT>-55.50&nbsp;</TT></TD>
    <TD align=3Dright><TT>163&nbsp;</TT></TD>
    <TD noWrap align=3Dright><TT>-&nbsp;</TT></TD>
    <TD align=3Dright><TT>175&nbsp;</TT></TD>
    <TD align=3Dright><TT>0&nbsp;&nbsp;</TT></TD>
    <TD noWrap align=3Dright><TT>---&nbsp;&nbsp;</TT></TD>
    <TD noWrap><TT>&nbsp;K.EAGALLSYDPNLR.E</TT></TD></TR>
  <TR>
    <TD align=3Dright>&nbsp;</TD>
    <TD align=3Dright><TT>1418.6487&nbsp;&nbsp;</TT></TD>
    <TD align=3Dright><TT>1417.6414&nbsp;&nbsp;</TT></TD>
    <TD align=3Dright><TT>1417.7201&nbsp;&nbsp;</TT></TD>
    <TD noWrap align=3Dright><TT>-55.50&nbsp;</TT></TD>
    <TD align=3Dright><TT>163&nbsp;</TT></TD>
    <TD noWrap align=3Dright><TT>-&nbsp;</TT></TD>
    <TD align=3Dright><TT>175&nbsp;</TT></TD>
    <TD align=3Dright><TT>0&nbsp;&nbsp;</TT></TD>
    <TD noWrap align=3Dright><TT>98&nbsp;&nbsp;</TT></TD>
    <TD noWrap><TT>&nbsp;K.EAGALLSYDPNLR.E</TT></TD></TR>
  <TR>
    <TD align=3Dright>&nbsp;</TD>
    <TD align=3Dright><TT>2063.9849&nbsp;&nbsp;</TT></TD>
    <TD align=3Dright><TT>2062.9776&nbsp;&nbsp;</TT></TD>
    <TD align=3Dright><TT>2063.0357&nbsp;&nbsp;</TT></TD>
    <TD noWrap align=3Dright><TT>-28.15&nbsp;</TT></TD>
    <TD align=3Dright><TT>157&nbsp;</TT></TD>
    <TD noWrap align=3Dright><TT>-&nbsp;</TT></TD>
    <TD align=3Dright><TT>175&nbsp;</TT></TD>
    <TD align=3Dright><TT>1&nbsp;&nbsp;</TT></TD>
    <TD noWrap align=3Dright><TT>---&nbsp;&nbsp;</TT></TD>
    <TD noWrap><TT>&nbsp;K.AMEVAKEAGALLSYDPNLR.E + Oxidation=20
  (M)</TT></TD></TR></TBODY></TABLE>
<TABLE border=3D0 cellSpacing=3D0>
  <TBODY>
  <TR>
    <TD><TT>&nbsp;&nbsp;&nbsp;&nbsp;&nbsp;&nbsp;</TT></TD>
    <TD><TT><B>No match to: </B>757.4550, 842.4670, 844.3554, 860.3485,=20
      874.4042, 914.3264, 1266.5818, 1268.5930, 1268.5930, 1284.5883, =
1290.5720,=20
      1299.6252, 1299.6252, 1300.6041, 1303.5741, 1347.6182, 1351.6058,=20
      1351.6058, 1367.5447, 1367.5447, 1376.7148, 1400.6497, 1401.6230,=20
      1401.6230, 1423.6234, 1440.6234, 1461.6990, 1685.8169, 1775.8240,=20
      1776.8258, 1776.8258, 1793.8145, 1802.8285, 1817.8691, 1826.7711,=20
      1842.7655, 1854.7970, 2019.9490, 2106.0759, 2106.3074, 2107.2041,=20
      2154.0190, 2154.0190, 2170.0015</TT></TD></TR></TBODY></TABLE><BR>
<TABLE border=3D0 cellSpacing=3D0>
  <TBODY>
  <TR>
    <TD><TT><B><A name=3DHit27>27.</A>&nbsp;&nbsp;&nbsp;</B></TT></TD>
    <TD noWrap><TT><A=20
      =
href=3D"http://zxw-pc/mascot/cgi/protein_view.pl?file=3D../data/20121225/=
F002409.dat&amp;hit=3D27"=20
      =
target=3D_blank>gi|8810464</A>&nbsp;&nbsp;&nbsp;&nbsp;<B>Mass:</B>&nbsp;3=
7604&nbsp;&nbsp;&nbsp;&nbsp;<B>Score:</B>&nbsp;217&nbsp;&nbsp;&nbsp;&nbsp=
;<B>Expect:</B>&nbsp;3.7e-016&nbsp;&nbsp;<B>Matches:</B>&nbsp;11</TT></TD=
></TR>
  <TR>
    <TD>&nbsp;</TD>
    <TD noWrap><TT>Contains similarity to a fructokinase from =
Lycopersicon=20
      esculentum gi|1915974 and is a member of the pfkB carbohydrate =
kinase=20
      family PF|00294 [Arabidopsis =
thaliana]</TT></TD></TR></TBODY></TABLE>
<TABLE border=3D0 cellSpacing=3D0 cellPadding=3D0>
  <TBODY>
  <TR>
    <TD><TT>&nbsp;&nbsp;&nbsp;&nbsp;&nbsp;&nbsp;</TT></TD>
    <TD align=3Dright><TT><B>Observed&nbsp;&nbsp;</B></TT></TD>
    <TD noWrap align=3Dright><TT><B>Mr(expt)&nbsp;&nbsp;</B></TT></TD>
    <TD noWrap align=3Dright><TT><B>Mr(calc)&nbsp;&nbsp;</B></TT></TD>
    <TD align=3Dright><TT><B>&nbsp;ppm&nbsp;&nbsp;</B></TT></TD>
    <TD align=3Dright><TT><B>Start&nbsp;</B></TT></TD>
    <TD align=3Dright><TT><B>&nbsp;</B></TT></TD>
    <TD align=3Dright><TT><B>End&nbsp;</B></TT></TD>
    <TD align=3Dright><TT><B>Miss&nbsp;</B></TT></TD>
    <TD align=3Dright><TT><B>Ions&nbsp;</B></TT></TD>
    <TD><TT><B>&nbsp;Peptide</B></TT></TD></TR>
  <TR>
    <TD align=3Dright>&nbsp;</TD>
    <TD align=3Dright><TT>892.3532&nbsp;&nbsp;</TT></TD>
    <TD align=3Dright><TT>891.3459&nbsp;&nbsp;</TT></TD>
    <TD align=3Dright><TT>891.3949&nbsp;&nbsp;</TT></TD>
    <TD noWrap align=3Dright><TT>-54.93&nbsp;</TT></TD>
    <TD align=3Dright><TT>109&nbsp;</TT></TD>
    <TD noWrap align=3Dright><TT>-&nbsp;</TT></TD>
    <TD align=3Dright><TT>114&nbsp;</TT></TD>
    <TD align=3Dright><TT>0&nbsp;&nbsp;</TT></TD>
    <TD noWrap align=3Dright><TT>---&nbsp;&nbsp;</TT></TD>
    <TD noWrap><TT>&nbsp;R.EFMFYR.N</TT></TD></TR>
  <TR>
    <TD align=3Dright>&nbsp;</TD>
    <TD align=3Dright><TT>908.3353&nbsp;&nbsp;</TT></TD>
    <TD align=3Dright><TT>907.3281&nbsp;&nbsp;</TT></TD>
    <TD align=3Dright><TT>907.3898&nbsp;&nbsp;</TT></TD>
    <TD noWrap align=3Dright><TT>-68.07&nbsp;</TT></TD>
    <TD align=3Dright><TT>109&nbsp;</TT></TD>
    <TD noWrap align=3Dright><TT>-&nbsp;</TT></TD>
    <TD align=3Dright><TT>114&nbsp;</TT></TD>
    <TD align=3Dright><TT>0&nbsp;&nbsp;</TT></TD>
    <TD noWrap align=3Dright><TT>---&nbsp;&nbsp;</TT></TD>
    <TD noWrap><TT>&nbsp;R.EFMFYR.N + Oxidation (M)</TT></TD></TR>
  <TR>
    <TD align=3Dright>&nbsp;</TD>
    <TD align=3Dright><TT>908.3353&nbsp;&nbsp;</TT></TD>
    <TD align=3Dright><TT>907.3281&nbsp;&nbsp;</TT></TD>
    <TD align=3Dright><TT>907.3898&nbsp;&nbsp;</TT></TD>
    <TD noWrap align=3Dright><TT>-68.07&nbsp;</TT></TD>
    <TD align=3Dright><TT>109&nbsp;</TT></TD>
    <TD noWrap align=3Dright><TT>-&nbsp;</TT></TD>
    <TD align=3Dright><TT>114&nbsp;</TT></TD>
    <TD align=3Dright><TT>0&nbsp;&nbsp;</TT></TD>
    <TD noWrap align=3Dright><TT>14&nbsp;&nbsp;</TT></TD>
    <TD noWrap><TT>&nbsp;R.EFMFYR.N + Oxidation (M)</TT></TD></TR>
  <TR>
    <TD align=3Dright>&nbsp;</TD>
    <TD align=3Dright><TT>985.5585&nbsp;&nbsp;</TT></TD>
    <TD align=3Dright><TT>984.5512&nbsp;&nbsp;</TT></TD>
    <TD align=3Dright><TT>984.6219&nbsp;&nbsp;</TT></TD>
    <TD noWrap align=3Dright><TT>-71.83&nbsp;</TT></TD>
    <TD align=3Dright><TT>230&nbsp;</TT></TD>
    <TD noWrap align=3Dright><TT>-&nbsp;</TT></TD>
    <TD align=3Dright><TT>238&nbsp;</TT></TD>
    <TD align=3Dright><TT>0&nbsp;&nbsp;</TT></TD>
    <TD noWrap align=3Dright><TT>---&nbsp;&nbsp;</TT></TD>
    <TD noWrap><TT>&nbsp;K.LLLVTLGEK.G</TT></TD></TR>
  <TR>
    <TD align=3Dright>&nbsp;</TD>
    <TD align=3Dright><TT>991.5408&nbsp;&nbsp;</TT></TD>
    <TD align=3Dright><TT>990.5336&nbsp;&nbsp;</TT></TD>
    <TD align=3Dright><TT>990.5862&nbsp;&nbsp;</TT></TD>
    <TD noWrap align=3Dright><TT>-53.16&nbsp;</TT></TD>
    <TD align=3Dright><TT>95&nbsp;</TT></TD>
    <TD noWrap align=3Dright><TT>-&nbsp;</TT></TD>
    <TD align=3Dright><TT>103&nbsp;</TT></TD>
    <TD align=3Dright><TT>0&nbsp;&nbsp;</TT></TD>
    <TD noWrap align=3Dright><TT>---&nbsp;&nbsp;</TT></TD>
    <TD noWrap><TT>&nbsp;R.TALAFVTLR.S</TT></TD></TR>
  <TR>
    <TD align=3Dright>&nbsp;</TD>
    <TD align=3Dright><TT>991.5408&nbsp;&nbsp;</TT></TD>
    <TD align=3Dright><TT>990.5336&nbsp;&nbsp;</TT></TD>
    <TD align=3Dright><TT>990.5862&nbsp;&nbsp;</TT></TD>
    <TD noWrap align=3Dright><TT>-53.16&nbsp;</TT></TD>
    <TD align=3Dright><TT>95&nbsp;</TT></TD>
    <TD noWrap align=3Dright><TT>-&nbsp;</TT></TD>
    <TD align=3Dright><TT>103&nbsp;</TT></TD>
    <TD align=3Dright><TT>0&nbsp;&nbsp;</TT></TD>
    <TD noWrap align=3Dright><TT>58&nbsp;&nbsp;</TT></TD>
    <TD noWrap><TT>&nbsp;R.TALAFVTLR.S</TT></TD></TR>
  <TR>
    <TD align=3Dright>&nbsp;</TD>
    <TD align=3Dright><TT>1325.6024&nbsp;&nbsp;</TT></TD>
    <TD align=3Dright><TT>1324.5951&nbsp;&nbsp;</TT></TD>
    <TD align=3Dright><TT>1324.6809&nbsp;&nbsp;</TT></TD>
    <TD noWrap align=3Dright><TT>-64.76&nbsp;</TT></TD>
    <TD align=3Dright><TT>295&nbsp;</TT></TD>
    <TD noWrap align=3Dright><TT>-&nbsp;</TT></TD>
    <TD align=3Dright><TT>307&nbsp;</TT></TD>
    <TD align=3Dright><TT>1&nbsp;&nbsp;</TT></TD>
    <TD noWrap align=3Dright><TT>---&nbsp;&nbsp;</TT></TD>
    <TD noWrap><TT>&nbsp;R.FANACGAITTTKK.G</TT></TD></TR>
  <TR>
    <TD align=3Dright>&nbsp;</TD>
    <TD align=3Dright><TT>1350.6859&nbsp;&nbsp;</TT></TD>
    <TD align=3Dright><TT>1349.6786&nbsp;&nbsp;</TT></TD>
    <TD align=3Dright><TT>1349.7415&nbsp;&nbsp;</TT></TD>
    <TD noWrap align=3Dright><TT>-46.61&nbsp;</TT></TD>
    <TD align=3Dright><TT>39&nbsp;</TT></TD>
    <TD noWrap align=3Dright><TT>-&nbsp;</TT></TD>
    <TD align=3Dright><TT>53&nbsp;</TT></TD>
    <TD align=3Dright><TT>0&nbsp;&nbsp;</TT></TD>
    <TD noWrap align=3Dright><TT>---&nbsp;&nbsp;</TT></TD>
    <TD noWrap><TT>&nbsp;K.APGGAPANVAIAVSR.L</TT></TD></TR>
  <TR>
    <TD align=3Dright>&nbsp;</TD>
    <TD align=3Dright><TT>1418.6487&nbsp;&nbsp;</TT></TD>
    <TD align=3Dright><TT>1417.6414&nbsp;&nbsp;</TT></TD>
    <TD align=3Dright><TT>1417.7201&nbsp;&nbsp;</TT></TD>
    <TD noWrap align=3Dright><TT>-55.50&nbsp;</TT></TD>
    <TD align=3Dright><TT>163&nbsp;</TT></TD>
    <TD noWrap align=3Dright><TT>-&nbsp;</TT></TD>
    <TD align=3Dright><TT>175&nbsp;</TT></TD>
    <TD align=3Dright><TT>0&nbsp;&nbsp;</TT></TD>
    <TD noWrap align=3Dright><TT>---&nbsp;&nbsp;</TT></TD>
    <TD noWrap><TT>&nbsp;K.EAGALLSYDPNLR.E</TT></TD></TR>
  <TR>
    <TD align=3Dright>&nbsp;</TD>
    <TD align=3Dright><TT>1418.6487&nbsp;&nbsp;</TT></TD>
    <TD align=3Dright><TT>1417.6414&nbsp;&nbsp;</TT></TD>
    <TD align=3Dright><TT>1417.7201&nbsp;&nbsp;</TT></TD>
    <TD noWrap align=3Dright><TT>-55.50&nbsp;</TT></TD>
    <TD align=3Dright><TT>163&nbsp;</TT></TD>
    <TD noWrap align=3Dright><TT>-&nbsp;</TT></TD>
    <TD align=3Dright><TT>175&nbsp;</TT></TD>
    <TD align=3Dright><TT>0&nbsp;&nbsp;</TT></TD>
    <TD noWrap align=3Dright><TT>98&nbsp;&nbsp;</TT></TD>
    <TD noWrap><TT>&nbsp;K.EAGALLSYDPNLR.E</TT></TD></TR>
  <TR>
    <TD align=3Dright>&nbsp;</TD>
    <TD align=3Dright><TT>2063.9849&nbsp;&nbsp;</TT></TD>
    <TD align=3Dright><TT>2062.9776&nbsp;&nbsp;</TT></TD>
    <TD align=3Dright><TT>2063.0357&nbsp;&nbsp;</TT></TD>
    <TD noWrap align=3Dright><TT>-28.15&nbsp;</TT></TD>
    <TD align=3Dright><TT>157&nbsp;</TT></TD>
    <TD noWrap align=3Dright><TT>-&nbsp;</TT></TD>
    <TD align=3Dright><TT>175&nbsp;</TT></TD>
    <TD align=3Dright><TT>1&nbsp;&nbsp;</TT></TD>
    <TD noWrap align=3Dright><TT>---&nbsp;&nbsp;</TT></TD>
    <TD noWrap><TT>&nbsp;K.AMEVAKEAGALLSYDPNLR.E + Oxidation=20
  (M)</TT></TD></TR></TBODY></TABLE>
<TABLE border=3D0 cellSpacing=3D0>
  <TBODY>
  <TR>
    <TD><TT>&nbsp;&nbsp;&nbsp;&nbsp;&nbsp;&nbsp;</TT></TD>
    <TD><TT><B>No match to: </B>757.4550, 842.4670, 844.3554, 860.3485,=20
      874.4042, 914.3264, 1266.5818, 1268.5930, 1268.5930, 1284.5883, =
1290.5720,=20
      1299.6252, 1299.6252, 1300.6041, 1303.5741, 1347.6182, 1351.6058,=20
      1351.6058, 1367.5447, 1367.5447, 1376.7148, 1400.6497, 1401.6230,=20
      1401.6230, 1423.6234, 1440.6234, 1461.6990, 1685.8169, 1775.8240,=20
      1776.8258, 1776.8258, 1793.8145, 1802.8285, 1817.8691, 1826.7711,=20
      1842.7655, 1854.7970, 2019.9490, 2106.0759, 2106.3074, 2107.2041,=20
      2154.0190, 2154.0190, 2170.0015</TT></TD></TR></TBODY></TABLE><BR>
<TABLE border=3D0 cellSpacing=3D0>
  <TBODY>
  <TR>
    <TD><TT><B><A name=3DHit28>28.</A>&nbsp;&nbsp;&nbsp;</B></TT></TD>
    <TD noWrap><TT><A=20
      =
href=3D"http://zxw-pc/mascot/cgi/protein_view.pl?file=3D../data/20121225/=
F002409.dat&amp;hit=3D28"=20
      =
target=3D_blank>gi|297843400</A>&nbsp;&nbsp;&nbsp;&nbsp;<B>Mass:</B>&nbsp=
;37539&nbsp;&nbsp;&nbsp;&nbsp;<B>Score:</B>&nbsp;217&nbsp;&nbsp;&nbsp;&nb=
sp;<B>Expect:</B>&nbsp;3.7e-016&nbsp;&nbsp;<B>Matches:</B>&nbsp;11</TT></=
TD></TR>
  <TR>
    <TD>&nbsp;</TD>
    <TD noWrap><TT>pfkB-type carbohydrate kinase family protein =
[Arabidopsis=20
      lyrata subsp. lyrata]</TT></TD></TR></TBODY></TABLE>
<TABLE border=3D0 cellSpacing=3D0 cellPadding=3D0>
  <TBODY>
  <TR>
    <TD><TT>&nbsp;&nbsp;&nbsp;&nbsp;&nbsp;&nbsp;</TT></TD>
    <TD align=3Dright><TT><B>Observed&nbsp;&nbsp;</B></TT></TD>
    <TD noWrap align=3Dright><TT><B>Mr(expt)&nbsp;&nbsp;</B></TT></TD>
    <TD noWrap align=3Dright><TT><B>Mr(calc)&nbsp;&nbsp;</B></TT></TD>
    <TD align=3Dright><TT><B>&nbsp;ppm&nbsp;&nbsp;</B></TT></TD>
    <TD align=3Dright><TT><B>Start&nbsp;</B></TT></TD>
    <TD align=3Dright><TT><B>&nbsp;</B></TT></TD>
    <TD align=3Dright><TT><B>End&nbsp;</B></TT></TD>
    <TD align=3Dright><TT><B>Miss&nbsp;</B></TT></TD>
    <TD align=3Dright><TT><B>Ions&nbsp;</B></TT></TD>
    <TD><TT><B>&nbsp;Peptide</B></TT></TD></TR>
  <TR>
    <TD align=3Dright>&nbsp;</TD>
    <TD align=3Dright><TT>892.3532&nbsp;&nbsp;</TT></TD>
    <TD align=3Dright><TT>891.3459&nbsp;&nbsp;</TT></TD>
    <TD align=3Dright><TT>891.3949&nbsp;&nbsp;</TT></TD>
    <TD noWrap align=3Dright><TT>-54.93&nbsp;</TT></TD>
    <TD align=3Dright><TT>109&nbsp;</TT></TD>
    <TD noWrap align=3Dright><TT>-&nbsp;</TT></TD>
    <TD align=3Dright><TT>114&nbsp;</TT></TD>
    <TD align=3Dright><TT>0&nbsp;&nbsp;</TT></TD>
    <TD noWrap align=3Dright><TT>---&nbsp;&nbsp;</TT></TD>
    <TD noWrap><TT>&nbsp;R.EFMFYR.N</TT></TD></TR>
  <TR>
    <TD align=3Dright>&nbsp;</TD>
    <TD align=3Dright><TT>908.3353&nbsp;&nbsp;</TT></TD>
    <TD align=3Dright><TT>907.3281&nbsp;&nbsp;</TT></TD>
    <TD align=3Dright><TT>907.3898&nbsp;&nbsp;</TT></TD>
    <TD noWrap align=3Dright><TT>-68.07&nbsp;</TT></TD>
    <TD align=3Dright><TT>109&nbsp;</TT></TD>
    <TD noWrap align=3Dright><TT>-&nbsp;</TT></TD>
    <TD align=3Dright><TT>114&nbsp;</TT></TD>
    <TD align=3Dright><TT>0&nbsp;&nbsp;</TT></TD>
    <TD noWrap align=3Dright><TT>---&nbsp;&nbsp;</TT></TD>
    <TD noWrap><TT>&nbsp;R.EFMFYR.N + Oxidation (M)</TT></TD></TR>
  <TR>
    <TD align=3Dright>&nbsp;</TD>
    <TD align=3Dright><TT>908.3353&nbsp;&nbsp;</TT></TD>
    <TD align=3Dright><TT>907.3281&nbsp;&nbsp;</TT></TD>
    <TD align=3Dright><TT>907.3898&nbsp;&nbsp;</TT></TD>
    <TD noWrap align=3Dright><TT>-68.07&nbsp;</TT></TD>
    <TD align=3Dright><TT>109&nbsp;</TT></TD>
    <TD noWrap align=3Dright><TT>-&nbsp;</TT></TD>
    <TD align=3Dright><TT>114&nbsp;</TT></TD>
    <TD align=3Dright><TT>0&nbsp;&nbsp;</TT></TD>
    <TD noWrap align=3Dright><TT>14&nbsp;&nbsp;</TT></TD>
    <TD noWrap><TT>&nbsp;R.EFMFYR.N + Oxidation (M)</TT></TD></TR>
  <TR>
    <TD align=3Dright>&nbsp;</TD>
    <TD align=3Dright><TT>985.5585&nbsp;&nbsp;</TT></TD>
    <TD align=3Dright><TT>984.5512&nbsp;&nbsp;</TT></TD>
    <TD align=3Dright><TT>984.6219&nbsp;&nbsp;</TT></TD>
    <TD noWrap align=3Dright><TT>-71.83&nbsp;</TT></TD>
    <TD align=3Dright><TT>230&nbsp;</TT></TD>
    <TD noWrap align=3Dright><TT>-&nbsp;</TT></TD>
    <TD align=3Dright><TT>238&nbsp;</TT></TD>
    <TD align=3Dright><TT>0&nbsp;&nbsp;</TT></TD>
    <TD noWrap align=3Dright><TT>---&nbsp;&nbsp;</TT></TD>
    <TD noWrap><TT>&nbsp;K.LLLVTLGEK.G</TT></TD></TR>
  <TR>
    <TD align=3Dright>&nbsp;</TD>
    <TD align=3Dright><TT>991.5408&nbsp;&nbsp;</TT></TD>
    <TD align=3Dright><TT>990.5336&nbsp;&nbsp;</TT></TD>
    <TD align=3Dright><TT>990.5862&nbsp;&nbsp;</TT></TD>
    <TD noWrap align=3Dright><TT>-53.16&nbsp;</TT></TD>
    <TD align=3Dright><TT>95&nbsp;</TT></TD>
    <TD noWrap align=3Dright><TT>-&nbsp;</TT></TD>
    <TD align=3Dright><TT>103&nbsp;</TT></TD>
    <TD align=3Dright><TT>0&nbsp;&nbsp;</TT></TD>
    <TD noWrap align=3Dright><TT>---&nbsp;&nbsp;</TT></TD>
    <TD noWrap><TT>&nbsp;R.TALAFVTLR.S</TT></TD></TR>
  <TR>
    <TD align=3Dright>&nbsp;</TD>
    <TD align=3Dright><TT>991.5408&nbsp;&nbsp;</TT></TD>
    <TD align=3Dright><TT>990.5336&nbsp;&nbsp;</TT></TD>
    <TD align=3Dright><TT>990.5862&nbsp;&nbsp;</TT></TD>
    <TD noWrap align=3Dright><TT>-53.16&nbsp;</TT></TD>
    <TD align=3Dright><TT>95&nbsp;</TT></TD>
    <TD noWrap align=3Dright><TT>-&nbsp;</TT></TD>
    <TD align=3Dright><TT>103&nbsp;</TT></TD>
    <TD align=3Dright><TT>0&nbsp;&nbsp;</TT></TD>
    <TD noWrap align=3Dright><TT>58&nbsp;&nbsp;</TT></TD>
    <TD noWrap><TT>&nbsp;R.TALAFVTLR.S</TT></TD></TR>
  <TR>
    <TD align=3Dright>&nbsp;</TD>
    <TD align=3Dright><TT>1325.6024&nbsp;&nbsp;</TT></TD>
    <TD align=3Dright><TT>1324.5951&nbsp;&nbsp;</TT></TD>
    <TD align=3Dright><TT>1324.6809&nbsp;&nbsp;</TT></TD>
    <TD noWrap align=3Dright><TT>-64.76&nbsp;</TT></TD>
    <TD align=3Dright><TT>295&nbsp;</TT></TD>
    <TD noWrap align=3Dright><TT>-&nbsp;</TT></TD>
    <TD align=3Dright><TT>307&nbsp;</TT></TD>
    <TD align=3Dright><TT>1&nbsp;&nbsp;</TT></TD>
    <TD noWrap align=3Dright><TT>---&nbsp;&nbsp;</TT></TD>
    <TD noWrap><TT>&nbsp;R.FANACGAITTTKK.G</TT></TD></TR>
  <TR>
    <TD align=3Dright>&nbsp;</TD>
    <TD align=3Dright><TT>1350.6859&nbsp;&nbsp;</TT></TD>
    <TD align=3Dright><TT>1349.6786&nbsp;&nbsp;</TT></TD>
    <TD align=3Dright><TT>1349.7415&nbsp;&nbsp;</TT></TD>
    <TD noWrap align=3Dright><TT>-46.61&nbsp;</TT></TD>
    <TD align=3Dright><TT>39&nbsp;</TT></TD>
    <TD noWrap align=3Dright><TT>-&nbsp;</TT></TD>
    <TD align=3Dright><TT>53&nbsp;</TT></TD>
    <TD align=3Dright><TT>0&nbsp;&nbsp;</TT></TD>
    <TD noWrap align=3Dright><TT>---&nbsp;&nbsp;</TT></TD>
    <TD noWrap><TT>&nbsp;K.APGGAPANVAIAVSR.L</TT></TD></TR>
  <TR>
    <TD align=3Dright>&nbsp;</TD>
    <TD align=3Dright><TT>1418.6487&nbsp;&nbsp;</TT></TD>
    <TD align=3Dright><TT>1417.6414&nbsp;&nbsp;</TT></TD>
    <TD align=3Dright><TT>1417.7201&nbsp;&nbsp;</TT></TD>
    <TD noWrap align=3Dright><TT>-55.50&nbsp;</TT></TD>
    <TD align=3Dright><TT>163&nbsp;</TT></TD>
    <TD noWrap align=3Dright><TT>-&nbsp;</TT></TD>
    <TD align=3Dright><TT>175&nbsp;</TT></TD>
    <TD align=3Dright><TT>0&nbsp;&nbsp;</TT></TD>
    <TD noWrap align=3Dright><TT>---&nbsp;&nbsp;</TT></TD>
    <TD noWrap><TT>&nbsp;K.EAGALLSYDPNLR.E</TT></TD></TR>
  <TR>
    <TD align=3Dright>&nbsp;</TD>
    <TD align=3Dright><TT>1418.6487&nbsp;&nbsp;</TT></TD>
    <TD align=3Dright><TT>1417.6414&nbsp;&nbsp;</TT></TD>
    <TD align=3Dright><TT>1417.7201&nbsp;&nbsp;</TT></TD>
    <TD noWrap align=3Dright><TT>-55.50&nbsp;</TT></TD>
    <TD align=3Dright><TT>163&nbsp;</TT></TD>
    <TD noWrap align=3Dright><TT>-&nbsp;</TT></TD>
    <TD align=3Dright><TT>175&nbsp;</TT></TD>
    <TD align=3Dright><TT>0&nbsp;&nbsp;</TT></TD>
    <TD noWrap align=3Dright><TT>98&nbsp;&nbsp;</TT></TD>
    <TD noWrap><TT>&nbsp;K.EAGALLSYDPNLR.E</TT></TD></TR>
  <TR>
    <TD align=3Dright>&nbsp;</TD>
    <TD align=3Dright><TT>2063.9849&nbsp;&nbsp;</TT></TD>
    <TD align=3Dright><TT>2062.9776&nbsp;&nbsp;</TT></TD>
    <TD align=3Dright><TT>2063.0357&nbsp;&nbsp;</TT></TD>
    <TD noWrap align=3Dright><TT>-28.15&nbsp;</TT></TD>
    <TD align=3Dright><TT>157&nbsp;</TT></TD>
    <TD noWrap align=3Dright><TT>-&nbsp;</TT></TD>
    <TD align=3Dright><TT>175&nbsp;</TT></TD>
    <TD align=3Dright><TT>1&nbsp;&nbsp;</TT></TD>
    <TD noWrap align=3Dright><TT>---&nbsp;&nbsp;</TT></TD>
    <TD noWrap><TT>&nbsp;K.AMEVAKEAGALLSYDPNLR.E + Oxidation=20
  (M)</TT></TD></TR></TBODY></TABLE>
<TABLE border=3D0 cellSpacing=3D0>
  <TBODY>
  <TR>
    <TD><TT>&nbsp;&nbsp;&nbsp;&nbsp;&nbsp;&nbsp;</TT></TD>
    <TD><TT><B>No match to: </B>757.4550, 842.4670, 844.3554, 860.3485,=20
      874.4042, 914.3264, 1266.5818, 1268.5930, 1268.5930, 1284.5883, =
1290.5720,=20
      1299.6252, 1299.6252, 1300.6041, 1303.5741, 1347.6182, 1351.6058,=20
      1351.6058, 1367.5447, 1367.5447, 1376.7148, 1400.6497, 1401.6230,=20
      1401.6230, 1423.6234, 1440.6234, 1461.6990, 1685.8169, 1775.8240,=20
      1776.8258, 1776.8258, 1793.8145, 1802.8285, 1817.8691, 1826.7711,=20
      1842.7655, 1854.7970, 2019.9490, 2106.0759, 2106.3074, 2107.2041,=20
      2154.0190, 2154.0190, 2170.0015</TT></TD></TR></TBODY></TABLE><BR>
<TABLE border=3D0 cellSpacing=3D0>
  <TBODY>
  <TR>
    <TD><TT><B><A name=3DHit29>29.</A>&nbsp;&nbsp;&nbsp;</B></TT></TD>
    <TD noWrap><TT><A=20
      =
href=3D"http://zxw-pc/mascot/cgi/protein_view.pl?file=3D../data/20121225/=
F002409.dat&amp;hit=3D29"=20
      =
target=3D_blank>gi|297335423</A>&nbsp;&nbsp;&nbsp;&nbsp;<B>Mass:</B>&nbsp=
;37539&nbsp;&nbsp;&nbsp;&nbsp;<B>Score:</B>&nbsp;217&nbsp;&nbsp;&nbsp;&nb=
sp;<B>Expect:</B>&nbsp;3.7e-016&nbsp;&nbsp;<B>Matches:</B>&nbsp;11</TT></=
TD></TR>
  <TR>
    <TD>&nbsp;</TD>
    <TD noWrap><TT>pfkB-type carbohydrate kinase family protein =
[Arabidopsis=20
      lyrata subsp. lyrata]</TT></TD></TR></TBODY></TABLE>
<TABLE border=3D0 cellSpacing=3D0 cellPadding=3D0>
  <TBODY>
  <TR>
    <TD><TT>&nbsp;&nbsp;&nbsp;&nbsp;&nbsp;&nbsp;</TT></TD>
    <TD align=3Dright><TT><B>Observed&nbsp;&nbsp;</B></TT></TD>
    <TD noWrap align=3Dright><TT><B>Mr(expt)&nbsp;&nbsp;</B></TT></TD>
    <TD noWrap align=3Dright><TT><B>Mr(calc)&nbsp;&nbsp;</B></TT></TD>
    <TD align=3Dright><TT><B>&nbsp;ppm&nbsp;&nbsp;</B></TT></TD>
    <TD align=3Dright><TT><B>Start&nbsp;</B></TT></TD>
    <TD align=3Dright><TT><B>&nbsp;</B></TT></TD>
    <TD align=3Dright><TT><B>End&nbsp;</B></TT></TD>
    <TD align=3Dright><TT><B>Miss&nbsp;</B></TT></TD>
    <TD align=3Dright><TT><B>Ions&nbsp;</B></TT></TD>
    <TD><TT><B>&nbsp;Peptide</B></TT></TD></TR>
  <TR>
    <TD align=3Dright>&nbsp;</TD>
    <TD align=3Dright><TT>892.3532&nbsp;&nbsp;</TT></TD>
    <TD align=3Dright><TT>891.3459&nbsp;&nbsp;</TT></TD>
    <TD align=3Dright><TT>891.3949&nbsp;&nbsp;</TT></TD>
    <TD noWrap align=3Dright><TT>-54.93&nbsp;</TT></TD>
    <TD align=3Dright><TT>109&nbsp;</TT></TD>
    <TD noWrap align=3Dright><TT>-&nbsp;</TT></TD>
    <TD align=3Dright><TT>114&nbsp;</TT></TD>
    <TD align=3Dright><TT>0&nbsp;&nbsp;</TT></TD>
    <TD noWrap align=3Dright><TT>---&nbsp;&nbsp;</TT></TD>
    <TD noWrap><TT>&nbsp;R.EFMFYR.N</TT></TD></TR>
  <TR>
    <TD align=3Dright>&nbsp;</TD>
    <TD align=3Dright><TT>908.3353&nbsp;&nbsp;</TT></TD>
    <TD align=3Dright><TT>907.3281&nbsp;&nbsp;</TT></TD>
    <TD align=3Dright><TT>907.3898&nbsp;&nbsp;</TT></TD>
    <TD noWrap align=3Dright><TT>-68.07&nbsp;</TT></TD>
    <TD align=3Dright><TT>109&nbsp;</TT></TD>
    <TD noWrap align=3Dright><TT>-&nbsp;</TT></TD>
    <TD align=3Dright><TT>114&nbsp;</TT></TD>
    <TD align=3Dright><TT>0&nbsp;&nbsp;</TT></TD>
    <TD noWrap align=3Dright><TT>---&nbsp;&nbsp;</TT></TD>
    <TD noWrap><TT>&nbsp;R.EFMFYR.N + Oxidation (M)</TT></TD></TR>
  <TR>
    <TD align=3Dright>&nbsp;</TD>
    <TD align=3Dright><TT>908.3353&nbsp;&nbsp;</TT></TD>
    <TD align=3Dright><TT>907.3281&nbsp;&nbsp;</TT></TD>
    <TD align=3Dright><TT>907.3898&nbsp;&nbsp;</TT></TD>
    <TD noWrap align=3Dright><TT>-68.07&nbsp;</TT></TD>
    <TD align=3Dright><TT>109&nbsp;</TT></TD>
    <TD noWrap align=3Dright><TT>-&nbsp;</TT></TD>
    <TD align=3Dright><TT>114&nbsp;</TT></TD>
    <TD align=3Dright><TT>0&nbsp;&nbsp;</TT></TD>
    <TD noWrap align=3Dright><TT>14&nbsp;&nbsp;</TT></TD>
    <TD noWrap><TT>&nbsp;R.EFMFYR.N + Oxidation (M)</TT></TD></TR>
  <TR>
    <TD align=3Dright>&nbsp;</TD>
    <TD align=3Dright><TT>985.5585&nbsp;&nbsp;</TT></TD>
    <TD align=3Dright><TT>984.5512&nbsp;&nbsp;</TT></TD>
    <TD align=3Dright><TT>984.6219&nbsp;&nbsp;</TT></TD>
    <TD noWrap align=3Dright><TT>-71.83&nbsp;</TT></TD>
    <TD align=3Dright><TT>230&nbsp;</TT></TD>
    <TD noWrap align=3Dright><TT>-&nbsp;</TT></TD>
    <TD align=3Dright><TT>238&nbsp;</TT></TD>
    <TD align=3Dright><TT>0&nbsp;&nbsp;</TT></TD>
    <TD noWrap align=3Dright><TT>---&nbsp;&nbsp;</TT></TD>
    <TD noWrap><TT>&nbsp;K.LLLVTLGEK.G</TT></TD></TR>
  <TR>
    <TD align=3Dright>&nbsp;</TD>
    <TD align=3Dright><TT>991.5408&nbsp;&nbsp;</TT></TD>
    <TD align=3Dright><TT>990.5336&nbsp;&nbsp;</TT></TD>
    <TD align=3Dright><TT>990.5862&nbsp;&nbsp;</TT></TD>
    <TD noWrap align=3Dright><TT>-53.16&nbsp;</TT></TD>
    <TD align=3Dright><TT>95&nbsp;</TT></TD>
    <TD noWrap align=3Dright><TT>-&nbsp;</TT></TD>
    <TD align=3Dright><TT>103&nbsp;</TT></TD>
    <TD align=3Dright><TT>0&nbsp;&nbsp;</TT></TD>
    <TD noWrap align=3Dright><TT>---&nbsp;&nbsp;</TT></TD>
    <TD noWrap><TT>&nbsp;R.TALAFVTLR.S</TT></TD></TR>
  <TR>
    <TD align=3Dright>&nbsp;</TD>
    <TD align=3Dright><TT>991.5408&nbsp;&nbsp;</TT></TD>
    <TD align=3Dright><TT>990.5336&nbsp;&nbsp;</TT></TD>
    <TD align=3Dright><TT>990.5862&nbsp;&nbsp;</TT></TD>
    <TD noWrap align=3Dright><TT>-53.16&nbsp;</TT></TD>
    <TD align=3Dright><TT>95&nbsp;</TT></TD>
    <TD noWrap align=3Dright><TT>-&nbsp;</TT></TD>
    <TD align=3Dright><TT>103&nbsp;</TT></TD>
    <TD align=3Dright><TT>0&nbsp;&nbsp;</TT></TD>
    <TD noWrap align=3Dright><TT>58&nbsp;&nbsp;</TT></TD>
    <TD noWrap><TT>&nbsp;R.TALAFVTLR.S</TT></TD></TR>
  <TR>
    <TD align=3Dright>&nbsp;</TD>
    <TD align=3Dright><TT>1325.6024&nbsp;&nbsp;</TT></TD>
    <TD align=3Dright><TT>1324.5951&nbsp;&nbsp;</TT></TD>
    <TD align=3Dright><TT>1324.6809&nbsp;&nbsp;</TT></TD>
    <TD noWrap align=3Dright><TT>-64.76&nbsp;</TT></TD>
    <TD align=3Dright><TT>295&nbsp;</TT></TD>
    <TD noWrap align=3Dright><TT>-&nbsp;</TT></TD>
    <TD align=3Dright><TT>307&nbsp;</TT></TD>
    <TD align=3Dright><TT>1&nbsp;&nbsp;</TT></TD>
    <TD noWrap align=3Dright><TT>---&nbsp;&nbsp;</TT></TD>
    <TD noWrap><TT>&nbsp;R.FANACGAITTTKK.G</TT></TD></TR>
  <TR>
    <TD align=3Dright>&nbsp;</TD>
    <TD align=3Dright><TT>1350.6859&nbsp;&nbsp;</TT></TD>
    <TD align=3Dright><TT>1349.6786&nbsp;&nbsp;</TT></TD>
    <TD align=3Dright><TT>1349.7415&nbsp;&nbsp;</TT></TD>
    <TD noWrap align=3Dright><TT>-46.61&nbsp;</TT></TD>
    <TD align=3Dright><TT>39&nbsp;</TT></TD>
    <TD noWrap align=3Dright><TT>-&nbsp;</TT></TD>
    <TD align=3Dright><TT>53&nbsp;</TT></TD>
    <TD align=3Dright><TT>0&nbsp;&nbsp;</TT></TD>
    <TD noWrap align=3Dright><TT>---&nbsp;&nbsp;</TT></TD>
    <TD noWrap><TT>&nbsp;K.APGGAPANVAIAVSR.L</TT></TD></TR>
  <TR>
    <TD align=3Dright>&nbsp;</TD>
    <TD align=3Dright><TT>1418.6487&nbsp;&nbsp;</TT></TD>
    <TD align=3Dright><TT>1417.6414&nbsp;&nbsp;</TT></TD>
    <TD align=3Dright><TT>1417.7201&nbsp;&nbsp;</TT></TD>
    <TD noWrap align=3Dright><TT>-55.50&nbsp;</TT></TD>
    <TD align=3Dright><TT>163&nbsp;</TT></TD>
    <TD noWrap align=3Dright><TT>-&nbsp;</TT></TD>
    <TD align=3Dright><TT>175&nbsp;</TT></TD>
    <TD align=3Dright><TT>0&nbsp;&nbsp;</TT></TD>
    <TD noWrap align=3Dright><TT>---&nbsp;&nbsp;</TT></TD>
    <TD noWrap><TT>&nbsp;K.EAGALLSYDPNLR.E</TT></TD></TR>
  <TR>
    <TD align=3Dright>&nbsp;</TD>
    <TD align=3Dright><TT>1418.6487&nbsp;&nbsp;</TT></TD>
    <TD align=3Dright><TT>1417.6414&nbsp;&nbsp;</TT></TD>
    <TD align=3Dright><TT>1417.7201&nbsp;&nbsp;</TT></TD>
    <TD noWrap align=3Dright><TT>-55.50&nbsp;</TT></TD>
    <TD align=3Dright><TT>163&nbsp;</TT></TD>
    <TD noWrap align=3Dright><TT>-&nbsp;</TT></TD>
    <TD align=3Dright><TT>175&nbsp;</TT></TD>
    <TD align=3Dright><TT>0&nbsp;&nbsp;</TT></TD>
    <TD noWrap align=3Dright><TT>98&nbsp;&nbsp;</TT></TD>
    <TD noWrap><TT>&nbsp;K.EAGALLSYDPNLR.E</TT></TD></TR>
  <TR>
    <TD align=3Dright>&nbsp;</TD>
    <TD align=3Dright><TT>2063.9849&nbsp;&nbsp;</TT></TD>
    <TD align=3Dright><TT>2062.9776&nbsp;&nbsp;</TT></TD>
    <TD align=3Dright><TT>2063.0357&nbsp;&nbsp;</TT></TD>
    <TD noWrap align=3Dright><TT>-28.15&nbsp;</TT></TD>
    <TD align=3Dright><TT>157&nbsp;</TT></TD>
    <TD noWrap align=3Dright><TT>-&nbsp;</TT></TD>
    <TD align=3Dright><TT>175&nbsp;</TT></TD>
    <TD align=3Dright><TT>1&nbsp;&nbsp;</TT></TD>
    <TD noWrap align=3Dright><TT>---&nbsp;&nbsp;</TT></TD>
    <TD noWrap><TT>&nbsp;K.AMEVAKEAGALLSYDPNLR.E + Oxidation=20
  (M)</TT></TD></TR></TBODY></TABLE>
<TABLE border=3D0 cellSpacing=3D0>
  <TBODY>
  <TR>
    <TD><TT>&nbsp;&nbsp;&nbsp;&nbsp;&nbsp;&nbsp;</TT></TD>
    <TD><TT><B>No match to: </B>757.4550, 842.4670, 844.3554, 860.3485,=20
      874.4042, 914.3264, 1266.5818, 1268.5930, 1268.5930, 1284.5883, =
1290.5720,=20
      1299.6252, 1299.6252, 1300.6041, 1303.5741, 1347.6182, 1351.6058,=20
      1351.6058, 1367.5447, 1367.5447, 1376.7148, 1400.6497, 1401.6230,=20
      1401.6230, 1423.6234, 1440.6234, 1461.6990, 1685.8169, 1775.8240,=20
      1776.8258, 1776.8258, 1793.8145, 1802.8285, 1817.8691, 1826.7711,=20
      1842.7655, 1854.7970, 2019.9490, 2106.0759, 2106.3074, 2107.2041,=20
      2154.0190, 2154.0190, 2170.0015</TT></TD></TR></TBODY></TABLE><BR>
<TABLE border=3D0 cellSpacing=3D0>
  <TBODY>
  <TR>
    <TD><TT><B><A name=3DHit30>30.</A>&nbsp;&nbsp;&nbsp;</B></TT></TD>
    <TD noWrap><TT><A=20
      =
href=3D"http://zxw-pc/mascot/cgi/protein_view.pl?file=3D../data/20121225/=
F002409.dat&amp;hit=3D30"=20
      =
target=3D_blank>gi|67633356</A>&nbsp;&nbsp;&nbsp;&nbsp;<B>Mass:</B>&nbsp;=
37604&nbsp;&nbsp;&nbsp;&nbsp;<B>Score:</B>&nbsp;217&nbsp;&nbsp;&nbsp;&nbs=
p;<B>Expect:</B>&nbsp;3.7e-016&nbsp;&nbsp;<B>Matches:</B>&nbsp;11</TT></T=
D></TR>
  <TR>
    <TD>&nbsp;</TD>
    <TD noWrap><TT>pfkB-type carbohydrate kinase family protein =
[Arabidopsis=20
      thaliana]</TT></TD></TR></TBODY></TABLE>
<TABLE border=3D0 cellSpacing=3D0 cellPadding=3D0>
  <TBODY>
  <TR>
    <TD><TT>&nbsp;&nbsp;&nbsp;&nbsp;&nbsp;&nbsp;</TT></TD>
    <TD align=3Dright><TT><B>Observed&nbsp;&nbsp;</B></TT></TD>
    <TD noWrap align=3Dright><TT><B>Mr(expt)&nbsp;&nbsp;</B></TT></TD>
    <TD noWrap align=3Dright><TT><B>Mr(calc)&nbsp;&nbsp;</B></TT></TD>
    <TD align=3Dright><TT><B>&nbsp;ppm&nbsp;&nbsp;</B></TT></TD>
    <TD align=3Dright><TT><B>Start&nbsp;</B></TT></TD>
    <TD align=3Dright><TT><B>&nbsp;</B></TT></TD>
    <TD align=3Dright><TT><B>End&nbsp;</B></TT></TD>
    <TD align=3Dright><TT><B>Miss&nbsp;</B></TT></TD>
    <TD align=3Dright><TT><B>Ions&nbsp;</B></TT></TD>
    <TD><TT><B>&nbsp;Peptide</B></TT></TD></TR>
  <TR>
    <TD align=3Dright>&nbsp;</TD>
    <TD align=3Dright><TT>892.3532&nbsp;&nbsp;</TT></TD>
    <TD align=3Dright><TT>891.3459&nbsp;&nbsp;</TT></TD>
    <TD align=3Dright><TT>891.3949&nbsp;&nbsp;</TT></TD>
    <TD noWrap align=3Dright><TT>-54.93&nbsp;</TT></TD>
    <TD align=3Dright><TT>109&nbsp;</TT></TD>
    <TD noWrap align=3Dright><TT>-&nbsp;</TT></TD>
    <TD align=3Dright><TT>114&nbsp;</TT></TD>
    <TD align=3Dright><TT>0&nbsp;&nbsp;</TT></TD>
    <TD noWrap align=3Dright><TT>---&nbsp;&nbsp;</TT></TD>
    <TD noWrap><TT>&nbsp;R.EFMFYR.N</TT></TD></TR>
  <TR>
    <TD align=3Dright>&nbsp;</TD>
    <TD align=3Dright><TT>908.3353&nbsp;&nbsp;</TT></TD>
    <TD align=3Dright><TT>907.3281&nbsp;&nbsp;</TT></TD>
    <TD align=3Dright><TT>907.3898&nbsp;&nbsp;</TT></TD>
    <TD noWrap align=3Dright><TT>-68.07&nbsp;</TT></TD>
    <TD align=3Dright><TT>109&nbsp;</TT></TD>
    <TD noWrap align=3Dright><TT>-&nbsp;</TT></TD>
    <TD align=3Dright><TT>114&nbsp;</TT></TD>
    <TD align=3Dright><TT>0&nbsp;&nbsp;</TT></TD>
    <TD noWrap align=3Dright><TT>---&nbsp;&nbsp;</TT></TD>
    <TD noWrap><TT>&nbsp;R.EFMFYR.N + Oxidation (M)</TT></TD></TR>
  <TR>
    <TD align=3Dright>&nbsp;</TD>
    <TD align=3Dright><TT>908.3353&nbsp;&nbsp;</TT></TD>
    <TD align=3Dright><TT>907.3281&nbsp;&nbsp;</TT></TD>
    <TD align=3Dright><TT>907.3898&nbsp;&nbsp;</TT></TD>
    <TD noWrap align=3Dright><TT>-68.07&nbsp;</TT></TD>
    <TD align=3Dright><TT>109&nbsp;</TT></TD>
    <TD noWrap align=3Dright><TT>-&nbsp;</TT></TD>
    <TD align=3Dright><TT>114&nbsp;</TT></TD>
    <TD align=3Dright><TT>0&nbsp;&nbsp;</TT></TD>
    <TD noWrap align=3Dright><TT>14&nbsp;&nbsp;</TT></TD>
    <TD noWrap><TT>&nbsp;R.EFMFYR.N + Oxidation (M)</TT></TD></TR>
  <TR>
    <TD align=3Dright>&nbsp;</TD>
    <TD align=3Dright><TT>985.5585&nbsp;&nbsp;</TT></TD>
    <TD align=3Dright><TT>984.5512&nbsp;&nbsp;</TT></TD>
    <TD align=3Dright><TT>984.6219&nbsp;&nbsp;</TT></TD>
    <TD noWrap align=3Dright><TT>-71.83&nbsp;</TT></TD>
    <TD align=3Dright><TT>230&nbsp;</TT></TD>
    <TD noWrap align=3Dright><TT>-&nbsp;</TT></TD>
    <TD align=3Dright><TT>238&nbsp;</TT></TD>
    <TD align=3Dright><TT>0&nbsp;&nbsp;</TT></TD>
    <TD noWrap align=3Dright><TT>---&nbsp;&nbsp;</TT></TD>
    <TD noWrap><TT>&nbsp;K.LLLVTLGEK.G</TT></TD></TR>
  <TR>
    <TD align=3Dright>&nbsp;</TD>
    <TD align=3Dright><TT>991.5408&nbsp;&nbsp;</TT></TD>
    <TD align=3Dright><TT>990.5336&nbsp;&nbsp;</TT></TD>
    <TD align=3Dright><TT>990.5862&nbsp;&nbsp;</TT></TD>
    <TD noWrap align=3Dright><TT>-53.16&nbsp;</TT></TD>
    <TD align=3Dright><TT>95&nbsp;</TT></TD>
    <TD noWrap align=3Dright><TT>-&nbsp;</TT></TD>
    <TD align=3Dright><TT>103&nbsp;</TT></TD>
    <TD align=3Dright><TT>0&nbsp;&nbsp;</TT></TD>
    <TD noWrap align=3Dright><TT>---&nbsp;&nbsp;</TT></TD>
    <TD noWrap><TT>&nbsp;R.TALAFVTLR.S</TT></TD></TR>
  <TR>
    <TD align=3Dright>&nbsp;</TD>
    <TD align=3Dright><TT>991.5408&nbsp;&nbsp;</TT></TD>
    <TD align=3Dright><TT>990.5336&nbsp;&nbsp;</TT></TD>
    <TD align=3Dright><TT>990.5862&nbsp;&nbsp;</TT></TD>
    <TD noWrap align=3Dright><TT>-53.16&nbsp;</TT></TD>
    <TD align=3Dright><TT>95&nbsp;</TT></TD>
    <TD noWrap align=3Dright><TT>-&nbsp;</TT></TD>
    <TD align=3Dright><TT>103&nbsp;</TT></TD>
    <TD align=3Dright><TT>0&nbsp;&nbsp;</TT></TD>
    <TD noWrap align=3Dright><TT>58&nbsp;&nbsp;</TT></TD>
    <TD noWrap><TT>&nbsp;R.TALAFVTLR.S</TT></TD></TR>
  <TR>
    <TD align=3Dright>&nbsp;</TD>
    <TD align=3Dright><TT>1325.6024&nbsp;&nbsp;</TT></TD>
    <TD align=3Dright><TT>1324.5951&nbsp;&nbsp;</TT></TD>
    <TD align=3Dright><TT>1324.6809&nbsp;&nbsp;</TT></TD>
    <TD noWrap align=3Dright><TT>-64.76&nbsp;</TT></TD>
    <TD align=3Dright><TT>295&nbsp;</TT></TD>
    <TD noWrap align=3Dright><TT>-&nbsp;</TT></TD>
    <TD align=3Dright><TT>307&nbsp;</TT></TD>
    <TD align=3Dright><TT>1&nbsp;&nbsp;</TT></TD>
    <TD noWrap align=3Dright><TT>---&nbsp;&nbsp;</TT></TD>
    <TD noWrap><TT>&nbsp;R.FANACGAITTTKK.G</TT></TD></TR>
  <TR>
    <TD align=3Dright>&nbsp;</TD>
    <TD align=3Dright><TT>1350.6859&nbsp;&nbsp;</TT></TD>
    <TD align=3Dright><TT>1349.6786&nbsp;&nbsp;</TT></TD>
    <TD align=3Dright><TT>1349.7415&nbsp;&nbsp;</TT></TD>
    <TD noWrap align=3Dright><TT>-46.61&nbsp;</TT></TD>
    <TD align=3Dright><TT>39&nbsp;</TT></TD>
    <TD noWrap align=3Dright><TT>-&nbsp;</TT></TD>
    <TD align=3Dright><TT>53&nbsp;</TT></TD>
    <TD align=3Dright><TT>0&nbsp;&nbsp;</TT></TD>
    <TD noWrap align=3Dright><TT>---&nbsp;&nbsp;</TT></TD>
    <TD noWrap><TT>&nbsp;K.APGGAPANVAIAVSR.L</TT></TD></TR>
  <TR>
    <TD align=3Dright>&nbsp;</TD>
    <TD align=3Dright><TT>1418.6487&nbsp;&nbsp;</TT></TD>
    <TD align=3Dright><TT>1417.6414&nbsp;&nbsp;</TT></TD>
    <TD align=3Dright><TT>1417.7201&nbsp;&nbsp;</TT></TD>
    <TD noWrap align=3Dright><TT>-55.50&nbsp;</TT></TD>
    <TD align=3Dright><TT>163&nbsp;</TT></TD>
    <TD noWrap align=3Dright><TT>-&nbsp;</TT></TD>
    <TD align=3Dright><TT>175&nbsp;</TT></TD>
    <TD align=3Dright><TT>0&nbsp;&nbsp;</TT></TD>
    <TD noWrap align=3Dright><TT>---&nbsp;&nbsp;</TT></TD>
    <TD noWrap><TT>&nbsp;K.EAGALLSYDPNLR.E</TT></TD></TR>
  <TR>
    <TD align=3Dright>&nbsp;</TD>
    <TD align=3Dright><TT>1418.6487&nbsp;&nbsp;</TT></TD>
    <TD align=3Dright><TT>1417.6414&nbsp;&nbsp;</TT></TD>
    <TD align=3Dright><TT>1417.7201&nbsp;&nbsp;</TT></TD>
    <TD noWrap align=3Dright><TT>-55.50&nbsp;</TT></TD>
    <TD align=3Dright><TT>163&nbsp;</TT></TD>
    <TD noWrap align=3Dright><TT>-&nbsp;</TT></TD>
    <TD align=3Dright><TT>175&nbsp;</TT></TD>
    <TD align=3Dright><TT>0&nbsp;&nbsp;</TT></TD>
    <TD noWrap align=3Dright><TT>98&nbsp;&nbsp;</TT></TD>
    <TD noWrap><TT>&nbsp;K.EAGALLSYDPNLR.E</TT></TD></TR>
  <TR>
    <TD align=3Dright>&nbsp;</TD>
    <TD align=3Dright><TT>2063.9849&nbsp;&nbsp;</TT></TD>
    <TD align=3Dright><TT>2062.9776&nbsp;&nbsp;</TT></TD>
    <TD align=3Dright><TT>2063.0357&nbsp;&nbsp;</TT></TD>
    <TD noWrap align=3Dright><TT>-28.15&nbsp;</TT></TD>
    <TD align=3Dright><TT>157&nbsp;</TT></TD>
    <TD noWrap align=3Dright><TT>-&nbsp;</TT></TD>
    <TD align=3Dright><TT>175&nbsp;</TT></TD>
    <TD align=3Dright><TT>1&nbsp;&nbsp;</TT></TD>
    <TD noWrap align=3Dright><TT>---&nbsp;&nbsp;</TT></TD>
    <TD noWrap><TT>&nbsp;K.AMEVAKEAGALLSYDPNLR.E + Oxidation=20
  (M)</TT></TD></TR></TBODY></TABLE>
<TABLE border=3D0 cellSpacing=3D0>
  <TBODY>
  <TR>
    <TD><TT>&nbsp;&nbsp;&nbsp;&nbsp;&nbsp;&nbsp;</TT></TD>
    <TD><TT><B>No match to: </B>757.4550, 842.4670, 844.3554, 860.3485,=20
      874.4042, 914.3264, 1266.5818, 1268.5930, 1268.5930, 1284.5883, =
1290.5720,=20
      1299.6252, 1299.6252, 1300.6041, 1303.5741, 1347.6182, 1351.6058,=20
      1351.6058, 1367.5447, 1367.5447, 1376.7148, 1400.6497, 1401.6230,=20
      1401.6230, 1423.6234, 1440.6234, 1461.6990, 1685.8169, 1775.8240,=20
      1776.8258, 1776.8258, 1793.8145, 1802.8285, 1817.8691, 1826.7711,=20
      1842.7655, 1854.7970, 2019.9490, 2106.0759, 2106.3074, 2107.2041,=20
      2154.0190, 2154.0190, 2170.0015</TT></TD></TR></TBODY></TABLE><BR>
<TABLE border=3D0 cellSpacing=3D0>
  <TBODY>
  <TR>
    <TD><TT><B><A name=3DHit31>31.</A>&nbsp;&nbsp;&nbsp;</B></TT></TD>
    <TD noWrap><TT><A=20
      =
href=3D"http://zxw-pc/mascot/cgi/protein_view.pl?file=3D../data/20121225/=
F002409.dat&amp;hit=3D31"=20
      =
target=3D_blank>gi|75296290</A>&nbsp;&nbsp;&nbsp;&nbsp;<B>Mass:</B>&nbsp;=
34697&nbsp;&nbsp;&nbsp;&nbsp;<B>Score:</B>&nbsp;214&nbsp;&nbsp;&nbsp;&nbs=
p;<B>Expect:</B>&nbsp;7.4e-016&nbsp;&nbsp;<B>Matches:</B>&nbsp;10</TT></T=
D></TR>
  <TR>
    <TD>&nbsp;</TD>
    <TD noWrap><TT>RecName: =
Full=3DFructokinase-2</TT></TD></TR></TBODY></TABLE>
<TABLE border=3D0 cellSpacing=3D0 cellPadding=3D0>
  <TBODY>
  <TR>
    <TD><TT>&nbsp;&nbsp;&nbsp;&nbsp;&nbsp;&nbsp;</TT></TD>
    <TD align=3Dright><TT><B>Observed&nbsp;&nbsp;</B></TT></TD>
    <TD noWrap align=3Dright><TT><B>Mr(expt)&nbsp;&nbsp;</B></TT></TD>
    <TD noWrap align=3Dright><TT><B>Mr(calc)&nbsp;&nbsp;</B></TT></TD>
    <TD align=3Dright><TT><B>&nbsp;ppm&nbsp;&nbsp;</B></TT></TD>
    <TD align=3Dright><TT><B>Start&nbsp;</B></TT></TD>
    <TD align=3Dright><TT><B>&nbsp;</B></TT></TD>
    <TD align=3Dright><TT><B>End&nbsp;</B></TT></TD>
    <TD align=3Dright><TT><B>Miss&nbsp;</B></TT></TD>
    <TD align=3Dright><TT><B>Ions&nbsp;</B></TT></TD>
    <TD><TT><B>&nbsp;Peptide</B></TT></TD></TR>
  <TR>
    <TD align=3Dright>&nbsp;</TD>
    <TD align=3Dright><TT>757.4550&nbsp;&nbsp;</TT></TD>
    <TD align=3Dright><TT>756.4477&nbsp;&nbsp;</TT></TD>
    <TD align=3Dright><TT>756.4857&nbsp;&nbsp;</TT></TD>
    <TD noWrap align=3Dright><TT>-50.24&nbsp;</TT></TD>
    <TD align=3Dright><TT>290&nbsp;</TT></TD>
    <TD noWrap align=3Dright><TT>-&nbsp;</TT></TD>
    <TD align=3Dright><TT>295&nbsp;</TT></TD>
    <TD align=3Dright><TT>1&nbsp;&nbsp;</TT></TD>
    <TD noWrap align=3Dright><TT>---&nbsp;&nbsp;</TT></TD>
    <TD noWrap><TT>&nbsp;R.LKEVLR.F</TT></TD></TR>
  <TR>
    <TD align=3Dright>&nbsp;</TD>
    <TD align=3Dright><TT>892.3532&nbsp;&nbsp;</TT></TD>
    <TD align=3Dright><TT>891.3459&nbsp;&nbsp;</TT></TD>
    <TD align=3Dright><TT>891.3949&nbsp;&nbsp;</TT></TD>
    <TD noWrap align=3Dright><TT>-54.93&nbsp;</TT></TD>
    <TD align=3Dright><TT>110&nbsp;</TT></TD>
    <TD noWrap align=3Dright><TT>-&nbsp;</TT></TD>
    <TD align=3Dright><TT>115&nbsp;</TT></TD>
    <TD align=3Dright><TT>0&nbsp;&nbsp;</TT></TD>
    <TD noWrap align=3Dright><TT>---&nbsp;&nbsp;</TT></TD>
    <TD noWrap><TT>&nbsp;R.EFMFYR.N</TT></TD></TR>
  <TR>
    <TD align=3Dright>&nbsp;</TD>
    <TD align=3Dright><TT>908.3353&nbsp;&nbsp;</TT></TD>
    <TD align=3Dright><TT>907.3281&nbsp;&nbsp;</TT></TD>
    <TD align=3Dright><TT>907.3898&nbsp;&nbsp;</TT></TD>
    <TD noWrap align=3Dright><TT>-68.07&nbsp;</TT></TD>
    <TD align=3Dright><TT>110&nbsp;</TT></TD>
    <TD noWrap align=3Dright><TT>-&nbsp;</TT></TD>
    <TD align=3Dright><TT>115&nbsp;</TT></TD>
    <TD align=3Dright><TT>0&nbsp;&nbsp;</TT></TD>
    <TD noWrap align=3Dright><TT>---&nbsp;&nbsp;</TT></TD>
    <TD noWrap><TT>&nbsp;R.EFMFYR.N + Oxidation (M)</TT></TD></TR>
  <TR>
    <TD align=3Dright>&nbsp;</TD>
    <TD align=3Dright><TT>908.3353&nbsp;&nbsp;</TT></TD>
    <TD align=3Dright><TT>907.3281&nbsp;&nbsp;</TT></TD>
    <TD align=3Dright><TT>907.3898&nbsp;&nbsp;</TT></TD>
    <TD noWrap align=3Dright><TT>-68.07&nbsp;</TT></TD>
    <TD align=3Dright><TT>110&nbsp;</TT></TD>
    <TD noWrap align=3Dright><TT>-&nbsp;</TT></TD>
    <TD align=3Dright><TT>115&nbsp;</TT></TD>
    <TD align=3Dright><TT>0&nbsp;&nbsp;</TT></TD>
    <TD noWrap align=3Dright><TT>14&nbsp;&nbsp;</TT></TD>
    <TD noWrap><TT>&nbsp;R.EFMFYR.N + Oxidation (M)</TT></TD></TR>
  <TR>
    <TD align=3Dright>&nbsp;</TD>
    <TD align=3Dright><TT>985.5585&nbsp;&nbsp;</TT></TD>
    <TD align=3Dright><TT>984.5512&nbsp;&nbsp;</TT></TD>
    <TD align=3Dright><TT>984.6219&nbsp;&nbsp;</TT></TD>
    <TD noWrap align=3Dright><TT>-71.83&nbsp;</TT></TD>
    <TD align=3Dright><TT>231&nbsp;</TT></TD>
    <TD noWrap align=3Dright><TT>-&nbsp;</TT></TD>
    <TD align=3Dright><TT>239&nbsp;</TT></TD>
    <TD align=3Dright><TT>0&nbsp;&nbsp;</TT></TD>
    <TD noWrap align=3Dright><TT>---&nbsp;&nbsp;</TT></TD>
    <TD noWrap><TT>&nbsp;K.LLLVTLGEK.G</TT></TD></TR>
  <TR>
    <TD align=3Dright>&nbsp;</TD>
    <TD align=3Dright><TT>991.5408&nbsp;&nbsp;</TT></TD>
    <TD align=3Dright><TT>990.5336&nbsp;&nbsp;</TT></TD>
    <TD align=3Dright><TT>990.5611&nbsp;&nbsp;</TT></TD>
    <TD noWrap align=3Dright><TT>-27.77&nbsp;</TT></TD>
    <TD align=3Dright><TT>55&nbsp;</TT></TD>
    <TD noWrap align=3Dright><TT>-&nbsp;</TT></TD>
    <TD align=3Dright><TT>64&nbsp;</TT></TD>
    <TD align=3Dright><TT>1&nbsp;&nbsp;</TT></TD>
    <TD noWrap align=3Dright><TT>---&nbsp;&nbsp;</TT></TD>
    <TD noWrap><TT>&nbsp;R.LGGRSAFVGK.L</TT></TD></TR>
  <TR>
    <TD align=3Dright>&nbsp;</TD>
    <TD align=3Dright><TT>991.5408&nbsp;&nbsp;</TT></TD>
    <TD align=3Dright><TT>990.5336&nbsp;&nbsp;</TT></TD>
    <TD align=3Dright><TT>990.5862&nbsp;&nbsp;</TT></TD>
    <TD noWrap align=3Dright><TT>-53.16&nbsp;</TT></TD>
    <TD align=3Dright><TT>96&nbsp;</TT></TD>
    <TD noWrap align=3Dright><TT>-&nbsp;</TT></TD>
    <TD align=3Dright><TT>104&nbsp;</TT></TD>
    <TD align=3Dright><TT>0&nbsp;&nbsp;</TT></TD>
    <TD noWrap align=3Dright><TT>58&nbsp;&nbsp;</TT></TD>
    <TD noWrap><TT>&nbsp;R.TALAFVTLR.A</TT></TD></TR>
  <TR>
    <TD align=3Dright>&nbsp;</TD>
    <TD align=3Dright><TT>1418.6487&nbsp;&nbsp;</TT></TD>
    <TD align=3Dright><TT>1417.6414&nbsp;&nbsp;</TT></TD>
    <TD align=3Dright><TT>1417.7201&nbsp;&nbsp;</TT></TD>
    <TD noWrap align=3Dright><TT>-55.50&nbsp;</TT></TD>
    <TD align=3Dright><TT>164&nbsp;</TT></TD>
    <TD noWrap align=3Dright><TT>-&nbsp;</TT></TD>
    <TD align=3Dright><TT>176&nbsp;</TT></TD>
    <TD align=3Dright><TT>0&nbsp;&nbsp;</TT></TD>
    <TD noWrap align=3Dright><TT>---&nbsp;&nbsp;</TT></TD>
    <TD noWrap><TT>&nbsp;K.EAGALLSYDPNLR.L</TT></TD></TR>
  <TR>
    <TD align=3Dright>&nbsp;</TD>
    <TD align=3Dright><TT>1418.6487&nbsp;&nbsp;</TT></TD>
    <TD align=3Dright><TT>1417.6414&nbsp;&nbsp;</TT></TD>
    <TD align=3Dright><TT>1417.7201&nbsp;&nbsp;</TT></TD>
    <TD noWrap align=3Dright><TT>-55.50&nbsp;</TT></TD>
    <TD align=3Dright><TT>164&nbsp;</TT></TD>
    <TD noWrap align=3Dright><TT>-&nbsp;</TT></TD>
    <TD align=3Dright><TT>176&nbsp;</TT></TD>
    <TD align=3Dright><TT>0&nbsp;&nbsp;</TT></TD>
    <TD noWrap align=3Dright><TT>98&nbsp;&nbsp;</TT></TD>
    <TD noWrap><TT>&nbsp;K.EAGALLSYDPNLR.L</TT></TD></TR>
  <TR>
    <TD align=3Dright>&nbsp;</TD>
    <TD align=3Dright><TT>2063.9849&nbsp;&nbsp;</TT></TD>
    <TD align=3Dright><TT>2062.9776&nbsp;&nbsp;</TT></TD>
    <TD align=3Dright><TT>2063.0357&nbsp;&nbsp;</TT></TD>
    <TD noWrap align=3Dright><TT>-28.15&nbsp;</TT></TD>
    <TD align=3Dright><TT>158&nbsp;</TT></TD>
    <TD noWrap align=3Dright><TT>-&nbsp;</TT></TD>
    <TD align=3Dright><TT>176&nbsp;</TT></TD>
    <TD align=3Dright><TT>1&nbsp;&nbsp;</TT></TD>
    <TD noWrap align=3Dright><TT>---&nbsp;&nbsp;</TT></TD>
    <TD noWrap><TT>&nbsp;K.AMEVAKEAGALLSYDPNLR.L + Oxidation=20
  (M)</TT></TD></TR></TBODY></TABLE>
<TABLE border=3D0 cellSpacing=3D0>
  <TBODY>
  <TR>
    <TD><TT>&nbsp;&nbsp;&nbsp;&nbsp;&nbsp;&nbsp;</TT></TD>
    <TD><TT><B>No match to: </B>842.4670, 844.3554, 860.3485, 874.4042,=20
      914.3264, 1266.5818, 1268.5930, 1268.5930, 1284.5883, 1290.5720,=20
      1299.6252, 1299.6252, 1300.6041, 1303.5741, 1325.6024, 1347.6182,=20
      1350.6859, 1351.6058, 1351.6058, 1367.5447, 1367.5447, 1376.7148,=20
      1400.6497, 1401.6230, 1401.6230, 1423.6234, 1440.6234, 1461.6990,=20
      1685.8169, 1775.8240, 1776.8258, 1776.8258, 1793.8145, 1802.8285,=20
      1817.8691, 1826.7711, 1842.7655, 1854.7970, 2019.9490, 2106.0759,=20
      2106.3074, 2107.2041, 2154.0190, 2154.0190,=20
2170.0015</TT></TD></TR></TBODY></TABLE><BR>
<TABLE border=3D0 cellSpacing=3D0>
  <TBODY>
  <TR>
    <TD><TT><B><A name=3DHit32>32.</A>&nbsp;&nbsp;&nbsp;</B></TT></TD>
    <TD noWrap><TT><A=20
      =
href=3D"http://zxw-pc/mascot/cgi/protein_view.pl?file=3D../data/20121225/=
F002409.dat&amp;hit=3D32"=20
      =
target=3D_blank>gi|32765547</A>&nbsp;&nbsp;&nbsp;&nbsp;<B>Mass:</B>&nbsp;=
34697&nbsp;&nbsp;&nbsp;&nbsp;<B>Score:</B>&nbsp;214&nbsp;&nbsp;&nbsp;&nbs=
p;<B>Expect:</B>&nbsp;7.4e-016&nbsp;&nbsp;<B>Matches:</B>&nbsp;10</TT></T=
D></TR>
  <TR>
    <TD>&nbsp;</TD>
    <TD noWrap><TT>fructokinase 2 [Solanum=20
habrochaites]</TT></TD></TR></TBODY></TABLE>
<TABLE border=3D0 cellSpacing=3D0 cellPadding=3D0>
  <TBODY>
  <TR>
    <TD><TT>&nbsp;&nbsp;&nbsp;&nbsp;&nbsp;&nbsp;</TT></TD>
    <TD align=3Dright><TT><B>Observed&nbsp;&nbsp;</B></TT></TD>
    <TD noWrap align=3Dright><TT><B>Mr(expt)&nbsp;&nbsp;</B></TT></TD>
    <TD noWrap align=3Dright><TT><B>Mr(calc)&nbsp;&nbsp;</B></TT></TD>
    <TD align=3Dright><TT><B>&nbsp;ppm&nbsp;&nbsp;</B></TT></TD>
    <TD align=3Dright><TT><B>Start&nbsp;</B></TT></TD>
    <TD align=3Dright><TT><B>&nbsp;</B></TT></TD>
    <TD align=3Dright><TT><B>End&nbsp;</B></TT></TD>
    <TD align=3Dright><TT><B>Miss&nbsp;</B></TT></TD>
    <TD align=3Dright><TT><B>Ions&nbsp;</B></TT></TD>
    <TD><TT><B>&nbsp;Peptide</B></TT></TD></TR>
  <TR>
    <TD align=3Dright>&nbsp;</TD>
    <TD align=3Dright><TT>757.4550&nbsp;&nbsp;</TT></TD>
    <TD align=3Dright><TT>756.4477&nbsp;&nbsp;</TT></TD>
    <TD align=3Dright><TT>756.4857&nbsp;&nbsp;</TT></TD>
    <TD noWrap align=3Dright><TT>-50.24&nbsp;</TT></TD>
    <TD align=3Dright><TT>290&nbsp;</TT></TD>
    <TD noWrap align=3Dright><TT>-&nbsp;</TT></TD>
    <TD align=3Dright><TT>295&nbsp;</TT></TD>
    <TD align=3Dright><TT>1&nbsp;&nbsp;</TT></TD>
    <TD noWrap align=3Dright><TT>---&nbsp;&nbsp;</TT></TD>
    <TD noWrap><TT>&nbsp;R.LKEVLR.F</TT></TD></TR>
  <TR>
    <TD align=3Dright>&nbsp;</TD>
    <TD align=3Dright><TT>892.3532&nbsp;&nbsp;</TT></TD>
    <TD align=3Dright><TT>891.3459&nbsp;&nbsp;</TT></TD>
    <TD align=3Dright><TT>891.3949&nbsp;&nbsp;</TT></TD>
    <TD noWrap align=3Dright><TT>-54.93&nbsp;</TT></TD>
    <TD align=3Dright><TT>110&nbsp;</TT></TD>
    <TD noWrap align=3Dright><TT>-&nbsp;</TT></TD>
    <TD align=3Dright><TT>115&nbsp;</TT></TD>
    <TD align=3Dright><TT>0&nbsp;&nbsp;</TT></TD>
    <TD noWrap align=3Dright><TT>---&nbsp;&nbsp;</TT></TD>
    <TD noWrap><TT>&nbsp;R.EFMFYR.N</TT></TD></TR>
  <TR>
    <TD align=3Dright>&nbsp;</TD>
    <TD align=3Dright><TT>908.3353&nbsp;&nbsp;</TT></TD>
    <TD align=3Dright><TT>907.3281&nbsp;&nbsp;</TT></TD>
    <TD align=3Dright><TT>907.3898&nbsp;&nbsp;</TT></TD>
    <TD noWrap align=3Dright><TT>-68.07&nbsp;</TT></TD>
    <TD align=3Dright><TT>110&nbsp;</TT></TD>
    <TD noWrap align=3Dright><TT>-&nbsp;</TT></TD>
    <TD align=3Dright><TT>115&nbsp;</TT></TD>
    <TD align=3Dright><TT>0&nbsp;&nbsp;</TT></TD>
    <TD noWrap align=3Dright><TT>---&nbsp;&nbsp;</TT></TD>
    <TD noWrap><TT>&nbsp;R.EFMFYR.N + Oxidation (M)</TT></TD></TR>
  <TR>
    <TD align=3Dright>&nbsp;</TD>
    <TD align=3Dright><TT>908.3353&nbsp;&nbsp;</TT></TD>
    <TD align=3Dright><TT>907.3281&nbsp;&nbsp;</TT></TD>
    <TD align=3Dright><TT>907.3898&nbsp;&nbsp;</TT></TD>
    <TD noWrap align=3Dright><TT>-68.07&nbsp;</TT></TD>
    <TD align=3Dright><TT>110&nbsp;</TT></TD>
    <TD noWrap align=3Dright><TT>-&nbsp;</TT></TD>
    <TD align=3Dright><TT>115&nbsp;</TT></TD>
    <TD align=3Dright><TT>0&nbsp;&nbsp;</TT></TD>
    <TD noWrap align=3Dright><TT>14&nbsp;&nbsp;</TT></TD>
    <TD noWrap><TT>&nbsp;R.EFMFYR.N + Oxidation (M)</TT></TD></TR>
  <TR>
    <TD align=3Dright>&nbsp;</TD>
    <TD align=3Dright><TT>985.5585&nbsp;&nbsp;</TT></TD>
    <TD align=3Dright><TT>984.5512&nbsp;&nbsp;</TT></TD>
    <TD align=3Dright><TT>984.6219&nbsp;&nbsp;</TT></TD>
    <TD noWrap align=3Dright><TT>-71.83&nbsp;</TT></TD>
    <TD align=3Dright><TT>231&nbsp;</TT></TD>
    <TD noWrap align=3Dright><TT>-&nbsp;</TT></TD>
    <TD align=3Dright><TT>239&nbsp;</TT></TD>
    <TD align=3Dright><TT>0&nbsp;&nbsp;</TT></TD>
    <TD noWrap align=3Dright><TT>---&nbsp;&nbsp;</TT></TD>
    <TD noWrap><TT>&nbsp;K.LLLVTLGEK.G</TT></TD></TR>
  <TR>
    <TD align=3Dright>&nbsp;</TD>
    <TD align=3Dright><TT>991.5408&nbsp;&nbsp;</TT></TD>
    <TD align=3Dright><TT>990.5336&nbsp;&nbsp;</TT></TD>
    <TD align=3Dright><TT>990.5611&nbsp;&nbsp;</TT></TD>
    <TD noWrap align=3Dright><TT>-27.77&nbsp;</TT></TD>
    <TD align=3Dright><TT>55&nbsp;</TT></TD>
    <TD noWrap align=3Dright><TT>-&nbsp;</TT></TD>
    <TD align=3Dright><TT>64&nbsp;</TT></TD>
    <TD align=3Dright><TT>1&nbsp;&nbsp;</TT></TD>
    <TD noWrap align=3Dright><TT>---&nbsp;&nbsp;</TT></TD>
    <TD noWrap><TT>&nbsp;R.LGGRSAFVGK.L</TT></TD></TR>
  <TR>
    <TD align=3Dright>&nbsp;</TD>
    <TD align=3Dright><TT>991.5408&nbsp;&nbsp;</TT></TD>
    <TD align=3Dright><TT>990.5336&nbsp;&nbsp;</TT></TD>
    <TD align=3Dright><TT>990.5862&nbsp;&nbsp;</TT></TD>
    <TD noWrap align=3Dright><TT>-53.16&nbsp;</TT></TD>
    <TD align=3Dright><TT>96&nbsp;</TT></TD>
    <TD noWrap align=3Dright><TT>-&nbsp;</TT></TD>
    <TD align=3Dright><TT>104&nbsp;</TT></TD>
    <TD align=3Dright><TT>0&nbsp;&nbsp;</TT></TD>
    <TD noWrap align=3Dright><TT>58&nbsp;&nbsp;</TT></TD>
    <TD noWrap><TT>&nbsp;R.TALAFVTLR.A</TT></TD></TR>
  <TR>
    <TD align=3Dright>&nbsp;</TD>
    <TD align=3Dright><TT>1418.6487&nbsp;&nbsp;</TT></TD>
    <TD align=3Dright><TT>1417.6414&nbsp;&nbsp;</TT></TD>
    <TD align=3Dright><TT>1417.7201&nbsp;&nbsp;</TT></TD>
    <TD noWrap align=3Dright><TT>-55.50&nbsp;</TT></TD>
    <TD align=3Dright><TT>164&nbsp;</TT></TD>
    <TD noWrap align=3Dright><TT>-&nbsp;</TT></TD>
    <TD align=3Dright><TT>176&nbsp;</TT></TD>
    <TD align=3Dright><TT>0&nbsp;&nbsp;</TT></TD>
    <TD noWrap align=3Dright><TT>---&nbsp;&nbsp;</TT></TD>
    <TD noWrap><TT>&nbsp;K.EAGALLSYDPNLR.L</TT></TD></TR>
  <TR>
    <TD align=3Dright>&nbsp;</TD>
    <TD align=3Dright><TT>1418.6487&nbsp;&nbsp;</TT></TD>
    <TD align=3Dright><TT>1417.6414&nbsp;&nbsp;</TT></TD>
    <TD align=3Dright><TT>1417.7201&nbsp;&nbsp;</TT></TD>
    <TD noWrap align=3Dright><TT>-55.50&nbsp;</TT></TD>
    <TD align=3Dright><TT>164&nbsp;</TT></TD>
    <TD noWrap align=3Dright><TT>-&nbsp;</TT></TD>
    <TD align=3Dright><TT>176&nbsp;</TT></TD>
    <TD align=3Dright><TT>0&nbsp;&nbsp;</TT></TD>
    <TD noWrap align=3Dright><TT>98&nbsp;&nbsp;</TT></TD>
    <TD noWrap><TT>&nbsp;K.EAGALLSYDPNLR.L</TT></TD></TR>
  <TR>
    <TD align=3Dright>&nbsp;</TD>
    <TD align=3Dright><TT>2063.9849&nbsp;&nbsp;</TT></TD>
    <TD align=3Dright><TT>2062.9776&nbsp;&nbsp;</TT></TD>
    <TD align=3Dright><TT>2063.0357&nbsp;&nbsp;</TT></TD>
    <TD noWrap align=3Dright><TT>-28.15&nbsp;</TT></TD>
    <TD align=3Dright><TT>158&nbsp;</TT></TD>
    <TD noWrap align=3Dright><TT>-&nbsp;</TT></TD>
    <TD align=3Dright><TT>176&nbsp;</TT></TD>
    <TD align=3Dright><TT>1&nbsp;&nbsp;</TT></TD>
    <TD noWrap align=3Dright><TT>---&nbsp;&nbsp;</TT></TD>
    <TD noWrap><TT>&nbsp;K.AMEVAKEAGALLSYDPNLR.L + Oxidation=20
  (M)</TT></TD></TR></TBODY></TABLE>
<TABLE border=3D0 cellSpacing=3D0>
  <TBODY>
  <TR>
    <TD><TT>&nbsp;&nbsp;&nbsp;&nbsp;&nbsp;&nbsp;</TT></TD>
    <TD><TT><B>No match to: </B>842.4670, 844.3554, 860.3485, 874.4042,=20
      914.3264, 1266.5818, 1268.5930, 1268.5930, 1284.5883, 1290.5720,=20
      1299.6252, 1299.6252, 1300.6041, 1303.5741, 1325.6024, 1347.6182,=20
      1350.6859, 1351.6058, 1351.6058, 1367.5447, 1367.5447, 1376.7148,=20
      1400.6497, 1401.6230, 1401.6230, 1423.6234, 1440.6234, 1461.6990,=20
      1685.8169, 1775.8240, 1776.8258, 1776.8258, 1793.8145, 1802.8285,=20
      1817.8691, 1826.7711, 1842.7655, 1854.7970, 2019.9490, 2106.0759,=20
      2106.3074, 2107.2041, 2154.0190, 2154.0190,=20
2170.0015</TT></TD></TR></TBODY></TABLE><BR>
<TABLE border=3D0 cellSpacing=3D0>
  <TBODY>
  <TR>
    <TD><TT><B><A name=3DHit33>33.</A>&nbsp;&nbsp;&nbsp;</B></TT></TD>
    <TD noWrap><TT><A=20
      =
href=3D"http://zxw-pc/mascot/cgi/protein_view.pl?file=3D../data/20121225/=
F002409.dat&amp;hit=3D33"=20
      =
target=3D_blank>gi|20271016</A>&nbsp;&nbsp;&nbsp;&nbsp;<B>Mass:</B>&nbsp;=
14514&nbsp;&nbsp;&nbsp;&nbsp;<B>Score:</B>&nbsp;210&nbsp;&nbsp;&nbsp;&nbs=
p;<B>Expect:</B>&nbsp;1.9e-015&nbsp;&nbsp;<B>Matches:</B>&nbsp;8</TT></TD=
></TR>
  <TR>
    <TD>&nbsp;</TD>
    <TD noWrap><TT>fructokinase [Arabidopsis lyrata subsp.=20
  lyrata]</TT></TD></TR></TBODY></TABLE>
<TABLE border=3D0 cellSpacing=3D0 cellPadding=3D0>
  <TBODY>
  <TR>
    <TD><TT>&nbsp;&nbsp;&nbsp;&nbsp;&nbsp;&nbsp;</TT></TD>
    <TD align=3Dright><TT><B>Observed&nbsp;&nbsp;</B></TT></TD>
    <TD noWrap align=3Dright><TT><B>Mr(expt)&nbsp;&nbsp;</B></TT></TD>
    <TD noWrap align=3Dright><TT><B>Mr(calc)&nbsp;&nbsp;</B></TT></TD>
    <TD align=3Dright><TT><B>&nbsp;ppm&nbsp;&nbsp;</B></TT></TD>
    <TD align=3Dright><TT><B>Start&nbsp;</B></TT></TD>
    <TD align=3Dright><TT><B>&nbsp;</B></TT></TD>
    <TD align=3Dright><TT><B>End&nbsp;</B></TT></TD>
    <TD align=3Dright><TT><B>Miss&nbsp;</B></TT></TD>
    <TD align=3Dright><TT><B>Ions&nbsp;</B></TT></TD>
    <TD><TT><B>&nbsp;Peptide</B></TT></TD></TR>
  <TR>
    <TD align=3Dright>&nbsp;</TD>
    <TD align=3Dright><TT>892.3532&nbsp;&nbsp;</TT></TD>
    <TD align=3Dright><TT>891.3459&nbsp;&nbsp;</TT></TD>
    <TD align=3Dright><TT>891.3949&nbsp;&nbsp;</TT></TD>
    <TD noWrap align=3Dright><TT>-54.93&nbsp;</TT></TD>
    <TD align=3Dright><TT>60&nbsp;</TT></TD>
    <TD noWrap align=3Dright><TT>-&nbsp;</TT></TD>
    <TD align=3Dright><TT>65&nbsp;</TT></TD>
    <TD align=3Dright><TT>0&nbsp;&nbsp;</TT></TD>
    <TD noWrap align=3Dright><TT>---&nbsp;&nbsp;</TT></TD>
    <TD noWrap><TT>&nbsp;R.EFMFYR.N</TT></TD></TR>
  <TR>
    <TD align=3Dright>&nbsp;</TD>
    <TD align=3Dright><TT>908.3353&nbsp;&nbsp;</TT></TD>
    <TD align=3Dright><TT>907.3281&nbsp;&nbsp;</TT></TD>
    <TD align=3Dright><TT>907.3898&nbsp;&nbsp;</TT></TD>
    <TD noWrap align=3Dright><TT>-68.07&nbsp;</TT></TD>
    <TD align=3Dright><TT>60&nbsp;</TT></TD>
    <TD noWrap align=3Dright><TT>-&nbsp;</TT></TD>
    <TD align=3Dright><TT>65&nbsp;</TT></TD>
    <TD align=3Dright><TT>0&nbsp;&nbsp;</TT></TD>
    <TD noWrap align=3Dright><TT>---&nbsp;&nbsp;</TT></TD>
    <TD noWrap><TT>&nbsp;R.EFMFYR.N + Oxidation (M)</TT></TD></TR>
  <TR>
    <TD align=3Dright>&nbsp;</TD>
    <TD align=3Dright><TT>908.3353&nbsp;&nbsp;</TT></TD>
    <TD align=3Dright><TT>907.3281&nbsp;&nbsp;</TT></TD>
    <TD align=3Dright><TT>907.3898&nbsp;&nbsp;</TT></TD>
    <TD noWrap align=3Dright><TT>-68.07&nbsp;</TT></TD>
    <TD align=3Dright><TT>60&nbsp;</TT></TD>
    <TD noWrap align=3Dright><TT>-&nbsp;</TT></TD>
    <TD align=3Dright><TT>65&nbsp;</TT></TD>
    <TD align=3Dright><TT>0&nbsp;&nbsp;</TT></TD>
    <TD noWrap align=3Dright><TT>14&nbsp;&nbsp;</TT></TD>
    <TD noWrap><TT>&nbsp;R.EFMFYR.N + Oxidation (M)</TT></TD></TR>
  <TR>
    <TD align=3Dright>&nbsp;</TD>
    <TD align=3Dright><TT>991.5408&nbsp;&nbsp;</TT></TD>
    <TD align=3Dright><TT>990.5336&nbsp;&nbsp;</TT></TD>
    <TD align=3Dright><TT>990.5611&nbsp;&nbsp;</TT></TD>
    <TD noWrap align=3Dright><TT>-27.77&nbsp;</TT></TD>
    <TD align=3Dright><TT>5&nbsp;</TT></TD>
    <TD noWrap align=3Dright><TT>-&nbsp;</TT></TD>
    <TD align=3Dright><TT>14&nbsp;</TT></TD>
    <TD align=3Dright><TT>1&nbsp;&nbsp;</TT></TD>
    <TD noWrap align=3Dright><TT>---&nbsp;&nbsp;</TT></TD>
    <TD noWrap><TT>&nbsp;R.LGGRSAFVGK.L</TT></TD></TR>
  <TR>
    <TD align=3Dright>&nbsp;</TD>
    <TD align=3Dright><TT>991.5408&nbsp;&nbsp;</TT></TD>
    <TD align=3Dright><TT>990.5336&nbsp;&nbsp;</TT></TD>
    <TD align=3Dright><TT>990.5862&nbsp;&nbsp;</TT></TD>
    <TD noWrap align=3Dright><TT>-53.16&nbsp;</TT></TD>
    <TD align=3Dright><TT>46&nbsp;</TT></TD>
    <TD noWrap align=3Dright><TT>-&nbsp;</TT></TD>
    <TD align=3Dright><TT>54&nbsp;</TT></TD>
    <TD align=3Dright><TT>0&nbsp;&nbsp;</TT></TD>
    <TD noWrap align=3Dright><TT>58&nbsp;&nbsp;</TT></TD>
    <TD noWrap><TT>&nbsp;R.TALAFVTLR.A</TT></TD></TR>
  <TR>
    <TD align=3Dright>&nbsp;</TD>
    <TD align=3Dright><TT>1418.6487&nbsp;&nbsp;</TT></TD>
    <TD align=3Dright><TT>1417.6414&nbsp;&nbsp;</TT></TD>
    <TD align=3Dright><TT>1417.7201&nbsp;&nbsp;</TT></TD>
    <TD noWrap align=3Dright><TT>-55.50&nbsp;</TT></TD>
    <TD align=3Dright><TT>114&nbsp;</TT></TD>
    <TD noWrap align=3Dright><TT>-&nbsp;</TT></TD>
    <TD align=3Dright><TT>126&nbsp;</TT></TD>
    <TD align=3Dright><TT>0&nbsp;&nbsp;</TT></TD>
    <TD noWrap align=3Dright><TT>---&nbsp;&nbsp;</TT></TD>
    <TD noWrap><TT>&nbsp;K.EAGALLSYDPNLR.E</TT></TD></TR>
  <TR>
    <TD align=3Dright>&nbsp;</TD>
    <TD align=3Dright><TT>1418.6487&nbsp;&nbsp;</TT></TD>
    <TD align=3Dright><TT>1417.6414&nbsp;&nbsp;</TT></TD>
    <TD align=3Dright><TT>1417.7201&nbsp;&nbsp;</TT></TD>
    <TD noWrap align=3Dright><TT>-55.50&nbsp;</TT></TD>
    <TD align=3Dright><TT>114&nbsp;</TT></TD>
    <TD noWrap align=3Dright><TT>-&nbsp;</TT></TD>
    <TD align=3Dright><TT>126&nbsp;</TT></TD>
    <TD align=3Dright><TT>0&nbsp;&nbsp;</TT></TD>
    <TD noWrap align=3Dright><TT>98&nbsp;&nbsp;</TT></TD>
    <TD noWrap><TT>&nbsp;K.EAGALLSYDPNLR.E</TT></TD></TR>
  <TR>
    <TD align=3Dright>&nbsp;</TD>
    <TD align=3Dright><TT>2063.9849&nbsp;&nbsp;</TT></TD>
    <TD align=3Dright><TT>2062.9776&nbsp;&nbsp;</TT></TD>
    <TD align=3Dright><TT>2063.0357&nbsp;&nbsp;</TT></TD>
    <TD noWrap align=3Dright><TT>-28.15&nbsp;</TT></TD>
    <TD align=3Dright><TT>108&nbsp;</TT></TD>
    <TD noWrap align=3Dright><TT>-&nbsp;</TT></TD>
    <TD align=3Dright><TT>126&nbsp;</TT></TD>
    <TD align=3Dright><TT>1&nbsp;&nbsp;</TT></TD>
    <TD noWrap align=3Dright><TT>---&nbsp;&nbsp;</TT></TD>
    <TD noWrap><TT>&nbsp;K.AMEVAKEAGALLSYDPNLR.E + Oxidation=20
  (M)</TT></TD></TR></TBODY></TABLE>
<TABLE border=3D0 cellSpacing=3D0>
  <TBODY>
  <TR>
    <TD><TT>&nbsp;&nbsp;&nbsp;&nbsp;&nbsp;&nbsp;</TT></TD>
    <TD><TT><B>No match to: </B>757.4550, 842.4670, 844.3554, 860.3485,=20
      874.4042, 914.3264, 985.5585, 1266.5818, 1268.5930, 1268.5930, =
1284.5883,=20
      1290.5720, 1299.6252, 1299.6252, 1300.6041, 1303.5741, 1325.6024,=20
      1347.6182, 1350.6859, 1351.6058, 1351.6058, 1367.5447, 1367.5447,=20
      1376.7148, 1400.6497, 1401.6230, 1401.6230, 1423.6234, 1440.6234,=20
      1461.6990, 1685.8169, 1775.8240, 1776.8258, 1776.8258, 1793.8145,=20
      1802.8285, 1817.8691, 1826.7711, 1842.7655, 1854.7970, 2019.9490,=20
      2106.0759, 2106.3074, 2107.2041, 2154.0190, 2154.0190,=20
  2170.0015</TT></TD></TR></TBODY></TABLE><BR>
<TABLE border=3D0 cellSpacing=3D0>
  <TBODY>
  <TR>
    <TD><TT><B><A name=3DHit34>34.</A>&nbsp;&nbsp;&nbsp;</B></TT></TD>
    <TD noWrap><TT><A=20
      =
href=3D"http://zxw-pc/mascot/cgi/protein_view.pl?file=3D../data/20121225/=
F002409.dat&amp;hit=3D34"=20
      =
target=3D_blank>gi|332189810</A>&nbsp;&nbsp;&nbsp;&nbsp;<B>Mass:</B>&nbsp=
;35870&nbsp;&nbsp;&nbsp;&nbsp;<B>Score:</B>&nbsp;209&nbsp;&nbsp;&nbsp;&nb=
sp;<B>Expect:</B>&nbsp;2.3e-015&nbsp;&nbsp;<B>Matches:</B>&nbsp;10</TT></=
TD></TR>
  <TR>
    <TD>&nbsp;</TD>
    <TD noWrap><TT>fructokinase [Arabidopsis=20
thaliana]</TT></TD></TR></TBODY></TABLE>
<TABLE border=3D0 cellSpacing=3D0 cellPadding=3D0>
  <TBODY>
  <TR>
    <TD><TT>&nbsp;&nbsp;&nbsp;&nbsp;&nbsp;&nbsp;</TT></TD>
    <TD align=3Dright><TT><B>Observed&nbsp;&nbsp;</B></TT></TD>
    <TD noWrap align=3Dright><TT><B>Mr(expt)&nbsp;&nbsp;</B></TT></TD>
    <TD noWrap align=3Dright><TT><B>Mr(calc)&nbsp;&nbsp;</B></TT></TD>
    <TD align=3Dright><TT><B>&nbsp;ppm&nbsp;&nbsp;</B></TT></TD>
    <TD align=3Dright><TT><B>Start&nbsp;</B></TT></TD>
    <TD align=3Dright><TT><B>&nbsp;</B></TT></TD>
    <TD align=3Dright><TT><B>End&nbsp;</B></TT></TD>
    <TD align=3Dright><TT><B>Miss&nbsp;</B></TT></TD>
    <TD align=3Dright><TT><B>Ions&nbsp;</B></TT></TD>
    <TD><TT><B>&nbsp;Peptide</B></TT></TD></TR>
  <TR>
    <TD align=3Dright>&nbsp;</TD>
    <TD align=3Dright><TT>892.3532&nbsp;&nbsp;</TT></TD>
    <TD align=3Dright><TT>891.3459&nbsp;&nbsp;</TT></TD>
    <TD align=3Dright><TT>891.3949&nbsp;&nbsp;</TT></TD>
    <TD noWrap align=3Dright><TT>-54.93&nbsp;</TT></TD>
    <TD align=3Dright><TT>110&nbsp;</TT></TD>
    <TD noWrap align=3Dright><TT>-&nbsp;</TT></TD>
    <TD align=3Dright><TT>115&nbsp;</TT></TD>
    <TD align=3Dright><TT>0&nbsp;&nbsp;</TT></TD>
    <TD noWrap align=3Dright><TT>---&nbsp;&nbsp;</TT></TD>
    <TD noWrap><TT>&nbsp;R.EFMFYR.N</TT></TD></TR>
  <TR>
    <TD align=3Dright>&nbsp;</TD>
    <TD align=3Dright><TT>908.3353&nbsp;&nbsp;</TT></TD>
    <TD align=3Dright><TT>907.3281&nbsp;&nbsp;</TT></TD>
    <TD align=3Dright><TT>907.3898&nbsp;&nbsp;</TT></TD>
    <TD noWrap align=3Dright><TT>-68.07&nbsp;</TT></TD>
    <TD align=3Dright><TT>110&nbsp;</TT></TD>
    <TD noWrap align=3Dright><TT>-&nbsp;</TT></TD>
    <TD align=3Dright><TT>115&nbsp;</TT></TD>
    <TD align=3Dright><TT>0&nbsp;&nbsp;</TT></TD>
    <TD noWrap align=3Dright><TT>---&nbsp;&nbsp;</TT></TD>
    <TD noWrap><TT>&nbsp;R.EFMFYR.N + Oxidation (M)</TT></TD></TR>
  <TR>
    <TD align=3Dright>&nbsp;</TD>
    <TD align=3Dright><TT>908.3353&nbsp;&nbsp;</TT></TD>
    <TD align=3Dright><TT>907.3281&nbsp;&nbsp;</TT></TD>
    <TD align=3Dright><TT>907.3898&nbsp;&nbsp;</TT></TD>
    <TD noWrap align=3Dright><TT>-68.07&nbsp;</TT></TD>
    <TD align=3Dright><TT>110&nbsp;</TT></TD>
    <TD noWrap align=3Dright><TT>-&nbsp;</TT></TD>
    <TD align=3Dright><TT>115&nbsp;</TT></TD>
    <TD align=3Dright><TT>0&nbsp;&nbsp;</TT></TD>
    <TD noWrap align=3Dright><TT>14&nbsp;&nbsp;</TT></TD>
    <TD noWrap><TT>&nbsp;R.EFMFYR.N + Oxidation (M)</TT></TD></TR>
  <TR>
    <TD align=3Dright>&nbsp;</TD>
    <TD align=3Dright><TT>991.5408&nbsp;&nbsp;</TT></TD>
    <TD align=3Dright><TT>990.5336&nbsp;&nbsp;</TT></TD>
    <TD align=3Dright><TT>990.5862&nbsp;&nbsp;</TT></TD>
    <TD noWrap align=3Dright><TT>-53.16&nbsp;</TT></TD>
    <TD align=3Dright><TT>96&nbsp;</TT></TD>
    <TD noWrap align=3Dright><TT>-&nbsp;</TT></TD>
    <TD align=3Dright><TT>104&nbsp;</TT></TD>
    <TD align=3Dright><TT>0&nbsp;&nbsp;</TT></TD>
    <TD noWrap align=3Dright><TT>---&nbsp;&nbsp;</TT></TD>
    <TD noWrap><TT>&nbsp;R.TALAFVTLR.S</TT></TD></TR>
  <TR>
    <TD align=3Dright>&nbsp;</TD>
    <TD align=3Dright><TT>991.5408&nbsp;&nbsp;</TT></TD>
    <TD align=3Dright><TT>990.5336&nbsp;&nbsp;</TT></TD>
    <TD align=3Dright><TT>990.5862&nbsp;&nbsp;</TT></TD>
    <TD noWrap align=3Dright><TT>-53.16&nbsp;</TT></TD>
    <TD align=3Dright><TT>96&nbsp;</TT></TD>
    <TD noWrap align=3Dright><TT>-&nbsp;</TT></TD>
    <TD align=3Dright><TT>104&nbsp;</TT></TD>
    <TD align=3Dright><TT>0&nbsp;&nbsp;</TT></TD>
    <TD noWrap align=3Dright><TT>58&nbsp;&nbsp;</TT></TD>
    <TD noWrap><TT>&nbsp;R.TALAFVTLR.S</TT></TD></TR>
  <TR>
    <TD align=3Dright>&nbsp;</TD>
    <TD align=3Dright><TT>1325.6024&nbsp;&nbsp;</TT></TD>
    <TD align=3Dright><TT>1324.5951&nbsp;&nbsp;</TT></TD>
    <TD align=3Dright><TT>1324.6809&nbsp;&nbsp;</TT></TD>
    <TD noWrap align=3Dright><TT>-64.76&nbsp;</TT></TD>
    <TD align=3Dright><TT>296&nbsp;</TT></TD>
    <TD noWrap align=3Dright><TT>-&nbsp;</TT></TD>
    <TD align=3Dright><TT>308&nbsp;</TT></TD>
    <TD align=3Dright><TT>1&nbsp;&nbsp;</TT></TD>
    <TD noWrap align=3Dright><TT>---&nbsp;&nbsp;</TT></TD>
    <TD noWrap><TT>&nbsp;R.FANACGAITTTKK.G</TT></TD></TR>
  <TR>
    <TD align=3Dright>&nbsp;</TD>
    <TD align=3Dright><TT>1350.6859&nbsp;&nbsp;</TT></TD>
    <TD align=3Dright><TT>1349.6786&nbsp;&nbsp;</TT></TD>
    <TD align=3Dright><TT>1349.7415&nbsp;&nbsp;</TT></TD>
    <TD noWrap align=3Dright><TT>-46.61&nbsp;</TT></TD>
    <TD align=3Dright><TT>40&nbsp;</TT></TD>
    <TD noWrap align=3Dright><TT>-&nbsp;</TT></TD>
    <TD align=3Dright><TT>54&nbsp;</TT></TD>
    <TD align=3Dright><TT>0&nbsp;&nbsp;</TT></TD>
    <TD noWrap align=3Dright><TT>---&nbsp;&nbsp;</TT></TD>
    <TD noWrap><TT>&nbsp;K.APGGAPANVAIAVSR.L</TT></TD></TR>
  <TR>
    <TD align=3Dright>&nbsp;</TD>
    <TD align=3Dright><TT>1418.6487&nbsp;&nbsp;</TT></TD>
    <TD align=3Dright><TT>1417.6414&nbsp;&nbsp;</TT></TD>
    <TD align=3Dright><TT>1417.7201&nbsp;&nbsp;</TT></TD>
    <TD noWrap align=3Dright><TT>-55.50&nbsp;</TT></TD>
    <TD align=3Dright><TT>164&nbsp;</TT></TD>
    <TD noWrap align=3Dright><TT>-&nbsp;</TT></TD>
    <TD align=3Dright><TT>176&nbsp;</TT></TD>
    <TD align=3Dright><TT>0&nbsp;&nbsp;</TT></TD>
    <TD noWrap align=3Dright><TT>---&nbsp;&nbsp;</TT></TD>
    <TD noWrap><TT>&nbsp;K.EAGALLSYDPNLR.E</TT></TD></TR>
  <TR>
    <TD align=3Dright>&nbsp;</TD>
    <TD align=3Dright><TT>1418.6487&nbsp;&nbsp;</TT></TD>
    <TD align=3Dright><TT>1417.6414&nbsp;&nbsp;</TT></TD>
    <TD align=3Dright><TT>1417.7201&nbsp;&nbsp;</TT></TD>
    <TD noWrap align=3Dright><TT>-55.50&nbsp;</TT></TD>
    <TD align=3Dright><TT>164&nbsp;</TT></TD>
    <TD noWrap align=3Dright><TT>-&nbsp;</TT></TD>
    <TD align=3Dright><TT>176&nbsp;</TT></TD>
    <TD align=3Dright><TT>0&nbsp;&nbsp;</TT></TD>
    <TD noWrap align=3Dright><TT>98&nbsp;&nbsp;</TT></TD>
    <TD noWrap><TT>&nbsp;K.EAGALLSYDPNLR.E</TT></TD></TR>
  <TR>
    <TD align=3Dright>&nbsp;</TD>
    <TD align=3Dright><TT>2063.9849&nbsp;&nbsp;</TT></TD>
    <TD align=3Dright><TT>2062.9776&nbsp;&nbsp;</TT></TD>
    <TD align=3Dright><TT>2063.0357&nbsp;&nbsp;</TT></TD>
    <TD noWrap align=3Dright><TT>-28.15&nbsp;</TT></TD>
    <TD align=3Dright><TT>158&nbsp;</TT></TD>
    <TD noWrap align=3Dright><TT>-&nbsp;</TT></TD>
    <TD align=3Dright><TT>176&nbsp;</TT></TD>
    <TD align=3Dright><TT>1&nbsp;&nbsp;</TT></TD>
    <TD noWrap align=3Dright><TT>---&nbsp;&nbsp;</TT></TD>
    <TD noWrap><TT>&nbsp;K.AMEVAKEAGALLSYDPNLR.E + Oxidation=20
  (M)</TT></TD></TR></TBODY></TABLE>
<TABLE border=3D0 cellSpacing=3D0>
  <TBODY>
  <TR>
    <TD><TT>&nbsp;&nbsp;&nbsp;&nbsp;&nbsp;&nbsp;</TT></TD>
    <TD><TT><B>No match to: </B>757.4550, 842.4670, 844.3554, 860.3485,=20
      874.4042, 914.3264, 985.5585, 1266.5818, 1268.5930, 1268.5930, =
1284.5883,=20
      1290.5720, 1299.6252, 1299.6252, 1300.6041, 1303.5741, 1347.6182,=20
      1351.6058, 1351.6058, 1367.5447, 1367.5447, 1376.7148, 1400.6497,=20
      1401.6230, 1401.6230, 1423.6234, 1440.6234, 1461.6990, 1685.8169,=20
      1775.8240, 1776.8258, 1776.8258, 1793.8145, 1802.8285, 1817.8691,=20
      1826.7711, 1842.7655, 1854.7970, 2019.9490, 2106.0759, 2106.3074,=20
      2107.2041, 2154.0190, 2154.0190, =
2170.0015</TT></TD></TR></TBODY></TABLE><BR>
<TABLE border=3D0 cellSpacing=3D0>
  <TBODY>
  <TR>
    <TD><TT><B><A name=3DHit35>35.</A>&nbsp;&nbsp;&nbsp;</B></TT></TD>
    <TD noWrap><TT><A=20
      =
href=3D"http://zxw-pc/mascot/cgi/protein_view.pl?file=3D../data/20121225/=
F002409.dat&amp;hit=3D35"=20
      =
target=3D_blank>gi|75311394</A>&nbsp;&nbsp;&nbsp;&nbsp;<B>Mass:</B>&nbsp;=
35870&nbsp;&nbsp;&nbsp;&nbsp;<B>Score:</B>&nbsp;209&nbsp;&nbsp;&nbsp;&nbs=
p;<B>Expect:</B>&nbsp;2.3e-015&nbsp;&nbsp;<B>Matches:</B>&nbsp;10</TT></T=
D></TR>
  <TR>
    <TD>&nbsp;</TD>
    <TD noWrap><TT>RecName: Full=3DProbable=20
fructokinase-2</TT></TD></TR></TBODY></TABLE>
<TABLE border=3D0 cellSpacing=3D0 cellPadding=3D0>
  <TBODY>
  <TR>
    <TD><TT>&nbsp;&nbsp;&nbsp;&nbsp;&nbsp;&nbsp;</TT></TD>
    <TD align=3Dright><TT><B>Observed&nbsp;&nbsp;</B></TT></TD>
    <TD noWrap align=3Dright><TT><B>Mr(expt)&nbsp;&nbsp;</B></TT></TD>
    <TD noWrap align=3Dright><TT><B>Mr(calc)&nbsp;&nbsp;</B></TT></TD>
    <TD align=3Dright><TT><B>&nbsp;ppm&nbsp;&nbsp;</B></TT></TD>
    <TD align=3Dright><TT><B>Start&nbsp;</B></TT></TD>
    <TD align=3Dright><TT><B>&nbsp;</B></TT></TD>
    <TD align=3Dright><TT><B>End&nbsp;</B></TT></TD>
    <TD align=3Dright><TT><B>Miss&nbsp;</B></TT></TD>
    <TD align=3Dright><TT><B>Ions&nbsp;</B></TT></TD>
    <TD><TT><B>&nbsp;Peptide</B></TT></TD></TR>
  <TR>
    <TD align=3Dright>&nbsp;</TD>
    <TD align=3Dright><TT>892.3532&nbsp;&nbsp;</TT></TD>
    <TD align=3Dright><TT>891.3459&nbsp;&nbsp;</TT></TD>
    <TD align=3Dright><TT>891.3949&nbsp;&nbsp;</TT></TD>
    <TD noWrap align=3Dright><TT>-54.93&nbsp;</TT></TD>
    <TD align=3Dright><TT>110&nbsp;</TT></TD>
    <TD noWrap align=3Dright><TT>-&nbsp;</TT></TD>
    <TD align=3Dright><TT>115&nbsp;</TT></TD>
    <TD align=3Dright><TT>0&nbsp;&nbsp;</TT></TD>
    <TD noWrap align=3Dright><TT>---&nbsp;&nbsp;</TT></TD>
    <TD noWrap><TT>&nbsp;R.EFMFYR.N</TT></TD></TR>
  <TR>
    <TD align=3Dright>&nbsp;</TD>
    <TD align=3Dright><TT>908.3353&nbsp;&nbsp;</TT></TD>
    <TD align=3Dright><TT>907.3281&nbsp;&nbsp;</TT></TD>
    <TD align=3Dright><TT>907.3898&nbsp;&nbsp;</TT></TD>
    <TD noWrap align=3Dright><TT>-68.07&nbsp;</TT></TD>
    <TD align=3Dright><TT>110&nbsp;</TT></TD>
    <TD noWrap align=3Dright><TT>-&nbsp;</TT></TD>
    <TD align=3Dright><TT>115&nbsp;</TT></TD>
    <TD align=3Dright><TT>0&nbsp;&nbsp;</TT></TD>
    <TD noWrap align=3Dright><TT>---&nbsp;&nbsp;</TT></TD>
    <TD noWrap><TT>&nbsp;R.EFMFYR.N + Oxidation (M)</TT></TD></TR>
  <TR>
    <TD align=3Dright>&nbsp;</TD>
    <TD align=3Dright><TT>908.3353&nbsp;&nbsp;</TT></TD>
    <TD align=3Dright><TT>907.3281&nbsp;&nbsp;</TT></TD>
    <TD align=3Dright><TT>907.3898&nbsp;&nbsp;</TT></TD>
    <TD noWrap align=3Dright><TT>-68.07&nbsp;</TT></TD>
    <TD align=3Dright><TT>110&nbsp;</TT></TD>
    <TD noWrap align=3Dright><TT>-&nbsp;</TT></TD>
    <TD align=3Dright><TT>115&nbsp;</TT></TD>
    <TD align=3Dright><TT>0&nbsp;&nbsp;</TT></TD>
    <TD noWrap align=3Dright><TT>14&nbsp;&nbsp;</TT></TD>
    <TD noWrap><TT>&nbsp;R.EFMFYR.N + Oxidation (M)</TT></TD></TR>
  <TR>
    <TD align=3Dright>&nbsp;</TD>
    <TD align=3Dright><TT>991.5408&nbsp;&nbsp;</TT></TD>
    <TD align=3Dright><TT>990.5336&nbsp;&nbsp;</TT></TD>
    <TD align=3Dright><TT>990.5862&nbsp;&nbsp;</TT></TD>
    <TD noWrap align=3Dright><TT>-53.16&nbsp;</TT></TD>
    <TD align=3Dright><TT>96&nbsp;</TT></TD>
    <TD noWrap align=3Dright><TT>-&nbsp;</TT></TD>
    <TD align=3Dright><TT>104&nbsp;</TT></TD>
    <TD align=3Dright><TT>0&nbsp;&nbsp;</TT></TD>
    <TD noWrap align=3Dright><TT>---&nbsp;&nbsp;</TT></TD>
    <TD noWrap><TT>&nbsp;R.TALAFVTLR.S</TT></TD></TR>
  <TR>
    <TD align=3Dright>&nbsp;</TD>
    <TD align=3Dright><TT>991.5408&nbsp;&nbsp;</TT></TD>
    <TD align=3Dright><TT>990.5336&nbsp;&nbsp;</TT></TD>
    <TD align=3Dright><TT>990.5862&nbsp;&nbsp;</TT></TD>
    <TD noWrap align=3Dright><TT>-53.16&nbsp;</TT></TD>
    <TD align=3Dright><TT>96&nbsp;</TT></TD>
    <TD noWrap align=3Dright><TT>-&nbsp;</TT></TD>
    <TD align=3Dright><TT>104&nbsp;</TT></TD>
    <TD align=3Dright><TT>0&nbsp;&nbsp;</TT></TD>
    <TD noWrap align=3Dright><TT>58&nbsp;&nbsp;</TT></TD>
    <TD noWrap><TT>&nbsp;R.TALAFVTLR.S</TT></TD></TR>
  <TR>
    <TD align=3Dright>&nbsp;</TD>
    <TD align=3Dright><TT>1325.6024&nbsp;&nbsp;</TT></TD>
    <TD align=3Dright><TT>1324.5951&nbsp;&nbsp;</TT></TD>
    <TD align=3Dright><TT>1324.6809&nbsp;&nbsp;</TT></TD>
    <TD noWrap align=3Dright><TT>-64.76&nbsp;</TT></TD>
    <TD align=3Dright><TT>296&nbsp;</TT></TD>
    <TD noWrap align=3Dright><TT>-&nbsp;</TT></TD>
    <TD align=3Dright><TT>308&nbsp;</TT></TD>
    <TD align=3Dright><TT>1&nbsp;&nbsp;</TT></TD>
    <TD noWrap align=3Dright><TT>---&nbsp;&nbsp;</TT></TD>
    <TD noWrap><TT>&nbsp;R.FANACGAITTTKK.G</TT></TD></TR>
  <TR>
    <TD align=3Dright>&nbsp;</TD>
    <TD align=3Dright><TT>1350.6859&nbsp;&nbsp;</TT></TD>
    <TD align=3Dright><TT>1349.6786&nbsp;&nbsp;</TT></TD>
    <TD align=3Dright><TT>1349.7415&nbsp;&nbsp;</TT></TD>
    <TD noWrap align=3Dright><TT>-46.61&nbsp;</TT></TD>
    <TD align=3Dright><TT>40&nbsp;</TT></TD>
    <TD noWrap align=3Dright><TT>-&nbsp;</TT></TD>
    <TD align=3Dright><TT>54&nbsp;</TT></TD>
    <TD align=3Dright><TT>0&nbsp;&nbsp;</TT></TD>
    <TD noWrap align=3Dright><TT>---&nbsp;&nbsp;</TT></TD>
    <TD noWrap><TT>&nbsp;K.APGGAPANVAIAVSR.L</TT></TD></TR>
  <TR>
    <TD align=3Dright>&nbsp;</TD>
    <TD align=3Dright><TT>1418.6487&nbsp;&nbsp;</TT></TD>
    <TD align=3Dright><TT>1417.6414&nbsp;&nbsp;</TT></TD>
    <TD align=3Dright><TT>1417.7201&nbsp;&nbsp;</TT></TD>
    <TD noWrap align=3Dright><TT>-55.50&nbsp;</TT></TD>
    <TD align=3Dright><TT>164&nbsp;</TT></TD>
    <TD noWrap align=3Dright><TT>-&nbsp;</TT></TD>
    <TD align=3Dright><TT>176&nbsp;</TT></TD>
    <TD align=3Dright><TT>0&nbsp;&nbsp;</TT></TD>
    <TD noWrap align=3Dright><TT>---&nbsp;&nbsp;</TT></TD>
    <TD noWrap><TT>&nbsp;K.EAGALLSYDPNLR.E</TT></TD></TR>
  <TR>
    <TD align=3Dright>&nbsp;</TD>
    <TD align=3Dright><TT>1418.6487&nbsp;&nbsp;</TT></TD>
    <TD align=3Dright><TT>1417.6414&nbsp;&nbsp;</TT></TD>
    <TD align=3Dright><TT>1417.7201&nbsp;&nbsp;</TT></TD>
    <TD noWrap align=3Dright><TT>-55.50&nbsp;</TT></TD>
    <TD align=3Dright><TT>164&nbsp;</TT></TD>
    <TD noWrap align=3Dright><TT>-&nbsp;</TT></TD>
    <TD align=3Dright><TT>176&nbsp;</TT></TD>
    <TD align=3Dright><TT>0&nbsp;&nbsp;</TT></TD>
    <TD noWrap align=3Dright><TT>98&nbsp;&nbsp;</TT></TD>
    <TD noWrap><TT>&nbsp;K.EAGALLSYDPNLR.E</TT></TD></TR>
  <TR>
    <TD align=3Dright>&nbsp;</TD>
    <TD align=3Dright><TT>2063.9849&nbsp;&nbsp;</TT></TD>
    <TD align=3Dright><TT>2062.9776&nbsp;&nbsp;</TT></TD>
    <TD align=3Dright><TT>2063.0357&nbsp;&nbsp;</TT></TD>
    <TD noWrap align=3Dright><TT>-28.15&nbsp;</TT></TD>
    <TD align=3Dright><TT>158&nbsp;</TT></TD>
    <TD noWrap align=3Dright><TT>-&nbsp;</TT></TD>
    <TD align=3Dright><TT>176&nbsp;</TT></TD>
    <TD align=3Dright><TT>1&nbsp;&nbsp;</TT></TD>
    <TD noWrap align=3Dright><TT>---&nbsp;&nbsp;</TT></TD>
    <TD noWrap><TT>&nbsp;K.AMEVAKEAGALLSYDPNLR.E + Oxidation=20
  (M)</TT></TD></TR></TBODY></TABLE>
<TABLE border=3D0 cellSpacing=3D0>
  <TBODY>
  <TR>
    <TD><TT>&nbsp;&nbsp;&nbsp;&nbsp;&nbsp;&nbsp;</TT></TD>
    <TD><TT><B>No match to: </B>757.4550, 842.4670, 844.3554, 860.3485,=20
      874.4042, 914.3264, 985.5585, 1266.5818, 1268.5930, 1268.5930, =
1284.5883,=20
      1290.5720, 1299.6252, 1299.6252, 1300.6041, 1303.5741, 1347.6182,=20
      1351.6058, 1351.6058, 1367.5447, 1367.5447, 1376.7148, 1400.6497,=20
      1401.6230, 1401.6230, 1423.6234, 1440.6234, 1461.6990, 1685.8169,=20
      1775.8240, 1776.8258, 1776.8258, 1793.8145, 1802.8285, 1817.8691,=20
      1826.7711, 1842.7655, 1854.7970, 2019.9490, 2106.0759, 2106.3074,=20
      2107.2041, 2154.0190, 2154.0190, =
2170.0015</TT></TD></TR></TBODY></TABLE><BR>
<TABLE border=3D0 cellSpacing=3D0>
  <TBODY>
  <TR>
    <TD><TT><B><A name=3DHit36>36.</A>&nbsp;&nbsp;&nbsp;</B></TT></TD>
    <TD noWrap><TT><A=20
      =
href=3D"http://zxw-pc/mascot/cgi/protein_view.pl?file=3D../data/20121225/=
F002409.dat&amp;hit=3D36"=20
      =
target=3D_blank>gi|15221365</A>&nbsp;&nbsp;&nbsp;&nbsp;<B>Mass:</B>&nbsp;=
35870&nbsp;&nbsp;&nbsp;&nbsp;<B>Score:</B>&nbsp;209&nbsp;&nbsp;&nbsp;&nbs=
p;<B>Expect:</B>&nbsp;2.3e-015&nbsp;&nbsp;<B>Matches:</B>&nbsp;10</TT></T=
D></TR>
  <TR>
    <TD>&nbsp;</TD>
    <TD noWrap><TT>fructokinase [Arabidopsis=20
thaliana]</TT></TD></TR></TBODY></TABLE>
<TABLE border=3D0 cellSpacing=3D0 cellPadding=3D0>
  <TBODY>
  <TR>
    <TD><TT>&nbsp;&nbsp;&nbsp;&nbsp;&nbsp;&nbsp;</TT></TD>
    <TD align=3Dright><TT><B>Observed&nbsp;&nbsp;</B></TT></TD>
    <TD noWrap align=3Dright><TT><B>Mr(expt)&nbsp;&nbsp;</B></TT></TD>
    <TD noWrap align=3Dright><TT><B>Mr(calc)&nbsp;&nbsp;</B></TT></TD>
    <TD align=3Dright><TT><B>&nbsp;ppm&nbsp;&nbsp;</B></TT></TD>
    <TD align=3Dright><TT><B>Start&nbsp;</B></TT></TD>
    <TD align=3Dright><TT><B>&nbsp;</B></TT></TD>
    <TD align=3Dright><TT><B>End&nbsp;</B></TT></TD>
    <TD align=3Dright><TT><B>Miss&nbsp;</B></TT></TD>
    <TD align=3Dright><TT><B>Ions&nbsp;</B></TT></TD>
    <TD><TT><B>&nbsp;Peptide</B></TT></TD></TR>
  <TR>
    <TD align=3Dright>&nbsp;</TD>
    <TD align=3Dright><TT>892.3532&nbsp;&nbsp;</TT></TD>
    <TD align=3Dright><TT>891.3459&nbsp;&nbsp;</TT></TD>
    <TD align=3Dright><TT>891.3949&nbsp;&nbsp;</TT></TD>
    <TD noWrap align=3Dright><TT>-54.93&nbsp;</TT></TD>
    <TD align=3Dright><TT>110&nbsp;</TT></TD>
    <TD noWrap align=3Dright><TT>-&nbsp;</TT></TD>
    <TD align=3Dright><TT>115&nbsp;</TT></TD>
    <TD align=3Dright><TT>0&nbsp;&nbsp;</TT></TD>
    <TD noWrap align=3Dright><TT>---&nbsp;&nbsp;</TT></TD>
    <TD noWrap><TT>&nbsp;R.EFMFYR.N</TT></TD></TR>
  <TR>
    <TD align=3Dright>&nbsp;</TD>
    <TD align=3Dright><TT>908.3353&nbsp;&nbsp;</TT></TD>
    <TD align=3Dright><TT>907.3281&nbsp;&nbsp;</TT></TD>
    <TD align=3Dright><TT>907.3898&nbsp;&nbsp;</TT></TD>
    <TD noWrap align=3Dright><TT>-68.07&nbsp;</TT></TD>
    <TD align=3Dright><TT>110&nbsp;</TT></TD>
    <TD noWrap align=3Dright><TT>-&nbsp;</TT></TD>
    <TD align=3Dright><TT>115&nbsp;</TT></TD>
    <TD align=3Dright><TT>0&nbsp;&nbsp;</TT></TD>
    <TD noWrap align=3Dright><TT>---&nbsp;&nbsp;</TT></TD>
    <TD noWrap><TT>&nbsp;R.EFMFYR.N + Oxidation (M)</TT></TD></TR>
  <TR>
    <TD align=3Dright>&nbsp;</TD>
    <TD align=3Dright><TT>908.3353&nbsp;&nbsp;</TT></TD>
    <TD align=3Dright><TT>907.3281&nbsp;&nbsp;</TT></TD>
    <TD align=3Dright><TT>907.3898&nbsp;&nbsp;</TT></TD>
    <TD noWrap align=3Dright><TT>-68.07&nbsp;</TT></TD>
    <TD align=3Dright><TT>110&nbsp;</TT></TD>
    <TD noWrap align=3Dright><TT>-&nbsp;</TT></TD>
    <TD align=3Dright><TT>115&nbsp;</TT></TD>
    <TD align=3Dright><TT>0&nbsp;&nbsp;</TT></TD>
    <TD noWrap align=3Dright><TT>14&nbsp;&nbsp;</TT></TD>
    <TD noWrap><TT>&nbsp;R.EFMFYR.N + Oxidation (M)</TT></TD></TR>
  <TR>
    <TD align=3Dright>&nbsp;</TD>
    <TD align=3Dright><TT>991.5408&nbsp;&nbsp;</TT></TD>
    <TD align=3Dright><TT>990.5336&nbsp;&nbsp;</TT></TD>
    <TD align=3Dright><TT>990.5862&nbsp;&nbsp;</TT></TD>
    <TD noWrap align=3Dright><TT>-53.16&nbsp;</TT></TD>
    <TD align=3Dright><TT>96&nbsp;</TT></TD>
    <TD noWrap align=3Dright><TT>-&nbsp;</TT></TD>
    <TD align=3Dright><TT>104&nbsp;</TT></TD>
    <TD align=3Dright><TT>0&nbsp;&nbsp;</TT></TD>
    <TD noWrap align=3Dright><TT>---&nbsp;&nbsp;</TT></TD>
    <TD noWrap><TT>&nbsp;R.TALAFVTLR.S</TT></TD></TR>
  <TR>
    <TD align=3Dright>&nbsp;</TD>
    <TD align=3Dright><TT>991.5408&nbsp;&nbsp;</TT></TD>
    <TD align=3Dright><TT>990.5336&nbsp;&nbsp;</TT></TD>
    <TD align=3Dright><TT>990.5862&nbsp;&nbsp;</TT></TD>
    <TD noWrap align=3Dright><TT>-53.16&nbsp;</TT></TD>
    <TD align=3Dright><TT>96&nbsp;</TT></TD>
    <TD noWrap align=3Dright><TT>-&nbsp;</TT></TD>
    <TD align=3Dright><TT>104&nbsp;</TT></TD>
    <TD align=3Dright><TT>0&nbsp;&nbsp;</TT></TD>
    <TD noWrap align=3Dright><TT>58&nbsp;&nbsp;</TT></TD>
    <TD noWrap><TT>&nbsp;R.TALAFVTLR.S</TT></TD></TR>
  <TR>
    <TD align=3Dright>&nbsp;</TD>
    <TD align=3Dright><TT>1325.6024&nbsp;&nbsp;</TT></TD>
    <TD align=3Dright><TT>1324.5951&nbsp;&nbsp;</TT></TD>
    <TD align=3Dright><TT>1324.6809&nbsp;&nbsp;</TT></TD>
    <TD noWrap align=3Dright><TT>-64.76&nbsp;</TT></TD>
    <TD align=3Dright><TT>296&nbsp;</TT></TD>
    <TD noWrap align=3Dright><TT>-&nbsp;</TT></TD>
    <TD align=3Dright><TT>308&nbsp;</TT></TD>
    <TD align=3Dright><TT>1&nbsp;&nbsp;</TT></TD>
    <TD noWrap align=3Dright><TT>---&nbsp;&nbsp;</TT></TD>
    <TD noWrap><TT>&nbsp;R.FANACGAITTTKK.G</TT></TD></TR>
  <TR>
    <TD align=3Dright>&nbsp;</TD>
    <TD align=3Dright><TT>1350.6859&nbsp;&nbsp;</TT></TD>
    <TD align=3Dright><TT>1349.6786&nbsp;&nbsp;</TT></TD>
    <TD align=3Dright><TT>1349.7415&nbsp;&nbsp;</TT></TD>
    <TD noWrap align=3Dright><TT>-46.61&nbsp;</TT></TD>
    <TD align=3Dright><TT>40&nbsp;</TT></TD>
    <TD noWrap align=3Dright><TT>-&nbsp;</TT></TD>
    <TD align=3Dright><TT>54&nbsp;</TT></TD>
    <TD align=3Dright><TT>0&nbsp;&nbsp;</TT></TD>
    <TD noWrap align=3Dright><TT>---&nbsp;&nbsp;</TT></TD>
    <TD noWrap><TT>&nbsp;K.APGGAPANVAIAVSR.L</TT></TD></TR>
  <TR>
    <TD align=3Dright>&nbsp;</TD>
    <TD align=3Dright><TT>1418.6487&nbsp;&nbsp;</TT></TD>
    <TD align=3Dright><TT>1417.6414&nbsp;&nbsp;</TT></TD>
    <TD align=3Dright><TT>1417.7201&nbsp;&nbsp;</TT></TD>
    <TD noWrap align=3Dright><TT>-55.50&nbsp;</TT></TD>
    <TD align=3Dright><TT>164&nbsp;</TT></TD>
    <TD noWrap align=3Dright><TT>-&nbsp;</TT></TD>
    <TD align=3Dright><TT>176&nbsp;</TT></TD>
    <TD align=3Dright><TT>0&nbsp;&nbsp;</TT></TD>
    <TD noWrap align=3Dright><TT>---&nbsp;&nbsp;</TT></TD>
    <TD noWrap><TT>&nbsp;K.EAGALLSYDPNLR.E</TT></TD></TR>
  <TR>
    <TD align=3Dright>&nbsp;</TD>
    <TD align=3Dright><TT>1418.6487&nbsp;&nbsp;</TT></TD>
    <TD align=3Dright><TT>1417.6414&nbsp;&nbsp;</TT></TD>
    <TD align=3Dright><TT>1417.7201&nbsp;&nbsp;</TT></TD>
    <TD noWrap align=3Dright><TT>-55.50&nbsp;</TT></TD>
    <TD align=3Dright><TT>164&nbsp;</TT></TD>
    <TD noWrap align=3Dright><TT>-&nbsp;</TT></TD>
    <TD align=3Dright><TT>176&nbsp;</TT></TD>
    <TD align=3Dright><TT>0&nbsp;&nbsp;</TT></TD>
    <TD noWrap align=3Dright><TT>98&nbsp;&nbsp;</TT></TD>
    <TD noWrap><TT>&nbsp;K.EAGALLSYDPNLR.E</TT></TD></TR>
  <TR>
    <TD align=3Dright>&nbsp;</TD>
    <TD align=3Dright><TT>2063.9849&nbsp;&nbsp;</TT></TD>
    <TD align=3Dright><TT>2062.9776&nbsp;&nbsp;</TT></TD>
    <TD align=3Dright><TT>2063.0357&nbsp;&nbsp;</TT></TD>
    <TD noWrap align=3Dright><TT>-28.15&nbsp;</TT></TD>
    <TD align=3Dright><TT>158&nbsp;</TT></TD>
    <TD noWrap align=3Dright><TT>-&nbsp;</TT></TD>
    <TD align=3Dright><TT>176&nbsp;</TT></TD>
    <TD align=3Dright><TT>1&nbsp;&nbsp;</TT></TD>
    <TD noWrap align=3Dright><TT>---&nbsp;&nbsp;</TT></TD>
    <TD noWrap><TT>&nbsp;K.AMEVAKEAGALLSYDPNLR.E + Oxidation=20
  (M)</TT></TD></TR></TBODY></TABLE>
<TABLE border=3D0 cellSpacing=3D0>
  <TBODY>
  <TR>
    <TD><TT>&nbsp;&nbsp;&nbsp;&nbsp;&nbsp;&nbsp;</TT></TD>
    <TD><TT><B>No match to: </B>757.4550, 842.4670, 844.3554, 860.3485,=20
      874.4042, 914.3264, 985.5585, 1266.5818, 1268.5930, 1268.5930, =
1284.5883,=20
      1290.5720, 1299.6252, 1299.6252, 1300.6041, 1303.5741, 1347.6182,=20
      1351.6058, 1351.6058, 1367.5447, 1367.5447, 1376.7148, 1400.6497,=20
      1401.6230, 1401.6230, 1423.6234, 1440.6234, 1461.6990, 1685.8169,=20
      1775.8240, 1776.8258, 1776.8258, 1793.8145, 1802.8285, 1817.8691,=20
      1826.7711, 1842.7655, 1854.7970, 2019.9490, 2106.0759, 2106.3074,=20
      2107.2041, 2154.0190, 2154.0190, =
2170.0015</TT></TD></TR></TBODY></TABLE><BR>
<TABLE border=3D0 cellSpacing=3D0>
  <TBODY>
  <TR>
    <TD><TT><B><A name=3DHit37>37.</A>&nbsp;&nbsp;&nbsp;</B></TT></TD>
    <TD noWrap><TT><A=20
      =
href=3D"http://zxw-pc/mascot/cgi/protein_view.pl?file=3D../data/20121225/=
F002409.dat&amp;hit=3D37"=20
      =
target=3D_blank>gi|8810465</A>&nbsp;&nbsp;&nbsp;&nbsp;<B>Mass:</B>&nbsp;3=
5870&nbsp;&nbsp;&nbsp;&nbsp;<B>Score:</B>&nbsp;209&nbsp;&nbsp;&nbsp;&nbsp=
;<B>Expect:</B>&nbsp;2.3e-015&nbsp;&nbsp;<B>Matches:</B>&nbsp;10</TT></TD=
></TR>
  <TR>
    <TD>&nbsp;</TD>
    <TD noWrap><TT>Contains similarity to a fructokinase from Solanum=20
      tuberosum gi|585973 and is a member of the pfkB carbohydrate =
kinase family=20
      PF|00294 [Arabidopsis thaliana]</TT></TD></TR></TBODY></TABLE>
<TABLE border=3D0 cellSpacing=3D0 cellPadding=3D0>
  <TBODY>
  <TR>
    <TD><TT>&nbsp;&nbsp;&nbsp;&nbsp;&nbsp;&nbsp;</TT></TD>
    <TD align=3Dright><TT><B>Observed&nbsp;&nbsp;</B></TT></TD>
    <TD noWrap align=3Dright><TT><B>Mr(expt)&nbsp;&nbsp;</B></TT></TD>
    <TD noWrap align=3Dright><TT><B>Mr(calc)&nbsp;&nbsp;</B></TT></TD>
    <TD align=3Dright><TT><B>&nbsp;ppm&nbsp;&nbsp;</B></TT></TD>
    <TD align=3Dright><TT><B>Start&nbsp;</B></TT></TD>
    <TD align=3Dright><TT><B>&nbsp;</B></TT></TD>
    <TD align=3Dright><TT><B>End&nbsp;</B></TT></TD>
    <TD align=3Dright><TT><B>Miss&nbsp;</B></TT></TD>
    <TD align=3Dright><TT><B>Ions&nbsp;</B></TT></TD>
    <TD><TT><B>&nbsp;Peptide</B></TT></TD></TR>
  <TR>
    <TD align=3Dright>&nbsp;</TD>
    <TD align=3Dright><TT>892.3532&nbsp;&nbsp;</TT></TD>
    <TD align=3Dright><TT>891.3459&nbsp;&nbsp;</TT></TD>
    <TD align=3Dright><TT>891.3949&nbsp;&nbsp;</TT></TD>
    <TD noWrap align=3Dright><TT>-54.93&nbsp;</TT></TD>
    <TD align=3Dright><TT>110&nbsp;</TT></TD>
    <TD noWrap align=3Dright><TT>-&nbsp;</TT></TD>
    <TD align=3Dright><TT>115&nbsp;</TT></TD>
    <TD align=3Dright><TT>0&nbsp;&nbsp;</TT></TD>
    <TD noWrap align=3Dright><TT>---&nbsp;&nbsp;</TT></TD>
    <TD noWrap><TT>&nbsp;R.EFMFYR.N</TT></TD></TR>
  <TR>
    <TD align=3Dright>&nbsp;</TD>
    <TD align=3Dright><TT>908.3353&nbsp;&nbsp;</TT></TD>
    <TD align=3Dright><TT>907.3281&nbsp;&nbsp;</TT></TD>
    <TD align=3Dright><TT>907.3898&nbsp;&nbsp;</TT></TD>
    <TD noWrap align=3Dright><TT>-68.07&nbsp;</TT></TD>
    <TD align=3Dright><TT>110&nbsp;</TT></TD>
    <TD noWrap align=3Dright><TT>-&nbsp;</TT></TD>
    <TD align=3Dright><TT>115&nbsp;</TT></TD>
    <TD align=3Dright><TT>0&nbsp;&nbsp;</TT></TD>
    <TD noWrap align=3Dright><TT>---&nbsp;&nbsp;</TT></TD>
    <TD noWrap><TT>&nbsp;R.EFMFYR.N + Oxidation (M)</TT></TD></TR>
  <TR>
    <TD align=3Dright>&nbsp;</TD>
    <TD align=3Dright><TT>908.3353&nbsp;&nbsp;</TT></TD>
    <TD align=3Dright><TT>907.3281&nbsp;&nbsp;</TT></TD>
    <TD align=3Dright><TT>907.3898&nbsp;&nbsp;</TT></TD>
    <TD noWrap align=3Dright><TT>-68.07&nbsp;</TT></TD>
    <TD align=3Dright><TT>110&nbsp;</TT></TD>
    <TD noWrap align=3Dright><TT>-&nbsp;</TT></TD>
    <TD align=3Dright><TT>115&nbsp;</TT></TD>
    <TD align=3Dright><TT>0&nbsp;&nbsp;</TT></TD>
    <TD noWrap align=3Dright><TT>14&nbsp;&nbsp;</TT></TD>
    <TD noWrap><TT>&nbsp;R.EFMFYR.N + Oxidation (M)</TT></TD></TR>
  <TR>
    <TD align=3Dright>&nbsp;</TD>
    <TD align=3Dright><TT>991.5408&nbsp;&nbsp;</TT></TD>
    <TD align=3Dright><TT>990.5336&nbsp;&nbsp;</TT></TD>
    <TD align=3Dright><TT>990.5862&nbsp;&nbsp;</TT></TD>
    <TD noWrap align=3Dright><TT>-53.16&nbsp;</TT></TD>
    <TD align=3Dright><TT>96&nbsp;</TT></TD>
    <TD noWrap align=3Dright><TT>-&nbsp;</TT></TD>
    <TD align=3Dright><TT>104&nbsp;</TT></TD>
    <TD align=3Dright><TT>0&nbsp;&nbsp;</TT></TD>
    <TD noWrap align=3Dright><TT>---&nbsp;&nbsp;</TT></TD>
    <TD noWrap><TT>&nbsp;R.TALAFVTLR.S</TT></TD></TR>
  <TR>
    <TD align=3Dright>&nbsp;</TD>
    <TD align=3Dright><TT>991.5408&nbsp;&nbsp;</TT></TD>
    <TD align=3Dright><TT>990.5336&nbsp;&nbsp;</TT></TD>
    <TD align=3Dright><TT>990.5862&nbsp;&nbsp;</TT></TD>
    <TD noWrap align=3Dright><TT>-53.16&nbsp;</TT></TD>
    <TD align=3Dright><TT>96&nbsp;</TT></TD>
    <TD noWrap align=3Dright><TT>-&nbsp;</TT></TD>
    <TD align=3Dright><TT>104&nbsp;</TT></TD>
    <TD align=3Dright><TT>0&nbsp;&nbsp;</TT></TD>
    <TD noWrap align=3Dright><TT>58&nbsp;&nbsp;</TT></TD>
    <TD noWrap><TT>&nbsp;R.TALAFVTLR.S</TT></TD></TR>
  <TR>
    <TD align=3Dright>&nbsp;</TD>
    <TD align=3Dright><TT>1325.6024&nbsp;&nbsp;</TT></TD>
    <TD align=3Dright><TT>1324.5951&nbsp;&nbsp;</TT></TD>
    <TD align=3Dright><TT>1324.6809&nbsp;&nbsp;</TT></TD>
    <TD noWrap align=3Dright><TT>-64.76&nbsp;</TT></TD>
    <TD align=3Dright><TT>296&nbsp;</TT></TD>
    <TD noWrap align=3Dright><TT>-&nbsp;</TT></TD>
    <TD align=3Dright><TT>308&nbsp;</TT></TD>
    <TD align=3Dright><TT>1&nbsp;&nbsp;</TT></TD>
    <TD noWrap align=3Dright><TT>---&nbsp;&nbsp;</TT></TD>
    <TD noWrap><TT>&nbsp;R.FANACGAITTTKK.G</TT></TD></TR>
  <TR>
    <TD align=3Dright>&nbsp;</TD>
    <TD align=3Dright><TT>1350.6859&nbsp;&nbsp;</TT></TD>
    <TD align=3Dright><TT>1349.6786&nbsp;&nbsp;</TT></TD>
    <TD align=3Dright><TT>1349.7415&nbsp;&nbsp;</TT></TD>
    <TD noWrap align=3Dright><TT>-46.61&nbsp;</TT></TD>
    <TD align=3Dright><TT>40&nbsp;</TT></TD>
    <TD noWrap align=3Dright><TT>-&nbsp;</TT></TD>
    <TD align=3Dright><TT>54&nbsp;</TT></TD>
    <TD align=3Dright><TT>0&nbsp;&nbsp;</TT></TD>
    <TD noWrap align=3Dright><TT>---&nbsp;&nbsp;</TT></TD>
    <TD noWrap><TT>&nbsp;K.APGGAPANVAIAVSR.L</TT></TD></TR>
  <TR>
    <TD align=3Dright>&nbsp;</TD>
    <TD align=3Dright><TT>1418.6487&nbsp;&nbsp;</TT></TD>
    <TD align=3Dright><TT>1417.6414&nbsp;&nbsp;</TT></TD>
    <TD align=3Dright><TT>1417.7201&nbsp;&nbsp;</TT></TD>
    <TD noWrap align=3Dright><TT>-55.50&nbsp;</TT></TD>
    <TD align=3Dright><TT>164&nbsp;</TT></TD>
    <TD noWrap align=3Dright><TT>-&nbsp;</TT></TD>
    <TD align=3Dright><TT>176&nbsp;</TT></TD>
    <TD align=3Dright><TT>0&nbsp;&nbsp;</TT></TD>
    <TD noWrap align=3Dright><TT>---&nbsp;&nbsp;</TT></TD>
    <TD noWrap><TT>&nbsp;K.EAGALLSYDPNLR.E</TT></TD></TR>
  <TR>
    <TD align=3Dright>&nbsp;</TD>
    <TD align=3Dright><TT>1418.6487&nbsp;&nbsp;</TT></TD>
    <TD align=3Dright><TT>1417.6414&nbsp;&nbsp;</TT></TD>
    <TD align=3Dright><TT>1417.7201&nbsp;&nbsp;</TT></TD>
    <TD noWrap align=3Dright><TT>-55.50&nbsp;</TT></TD>
    <TD align=3Dright><TT>164&nbsp;</TT></TD>
    <TD noWrap align=3Dright><TT>-&nbsp;</TT></TD>
    <TD align=3Dright><TT>176&nbsp;</TT></TD>
    <TD align=3Dright><TT>0&nbsp;&nbsp;</TT></TD>
    <TD noWrap align=3Dright><TT>98&nbsp;&nbsp;</TT></TD>
    <TD noWrap><TT>&nbsp;K.EAGALLSYDPNLR.E</TT></TD></TR>
  <TR>
    <TD align=3Dright>&nbsp;</TD>
    <TD align=3Dright><TT>2063.9849&nbsp;&nbsp;</TT></TD>
    <TD align=3Dright><TT>2062.9776&nbsp;&nbsp;</TT></TD>
    <TD align=3Dright><TT>2063.0357&nbsp;&nbsp;</TT></TD>
    <TD noWrap align=3Dright><TT>-28.15&nbsp;</TT></TD>
    <TD align=3Dright><TT>158&nbsp;</TT></TD>
    <TD noWrap align=3Dright><TT>-&nbsp;</TT></TD>
    <TD align=3Dright><TT>176&nbsp;</TT></TD>
    <TD align=3Dright><TT>1&nbsp;&nbsp;</TT></TD>
    <TD noWrap align=3Dright><TT>---&nbsp;&nbsp;</TT></TD>
    <TD noWrap><TT>&nbsp;K.AMEVAKEAGALLSYDPNLR.E + Oxidation=20
  (M)</TT></TD></TR></TBODY></TABLE>
<TABLE border=3D0 cellSpacing=3D0>
  <TBODY>
  <TR>
    <TD><TT>&nbsp;&nbsp;&nbsp;&nbsp;&nbsp;&nbsp;</TT></TD>
    <TD><TT><B>No match to: </B>757.4550, 842.4670, 844.3554, 860.3485,=20
      874.4042, 914.3264, 985.5585, 1266.5818, 1268.5930, 1268.5930, =
1284.5883,=20
      1290.5720, 1299.6252, 1299.6252, 1300.6041, 1303.5741, 1347.6182,=20
      1351.6058, 1351.6058, 1367.5447, 1367.5447, 1376.7148, 1400.6497,=20
      1401.6230, 1401.6230, 1423.6234, 1440.6234, 1461.6990, 1685.8169,=20
      1775.8240, 1776.8258, 1776.8258, 1793.8145, 1802.8285, 1817.8691,=20
      1826.7711, 1842.7655, 1854.7970, 2019.9490, 2106.0759, 2106.3074,=20
      2107.2041, 2154.0190, 2154.0190, =
2170.0015</TT></TD></TR></TBODY></TABLE><BR>
<TABLE border=3D0 cellSpacing=3D0>
  <TBODY>
  <TR>
    <TD><TT><B><A name=3DHit38>38.</A>&nbsp;&nbsp;&nbsp;</B></TT></TD>
    <TD noWrap><TT><A=20
      =
href=3D"http://zxw-pc/mascot/cgi/protein_view.pl?file=3D../data/20121225/=
F002409.dat&amp;hit=3D38"=20
      =
target=3D_blank>gi|20258778</A>&nbsp;&nbsp;&nbsp;&nbsp;<B>Mass:</B>&nbsp;=
35870&nbsp;&nbsp;&nbsp;&nbsp;<B>Score:</B>&nbsp;209&nbsp;&nbsp;&nbsp;&nbs=
p;<B>Expect:</B>&nbsp;2.3e-015&nbsp;&nbsp;<B>Matches:</B>&nbsp;10</TT></T=
D></TR>
  <TR>
    <TD>&nbsp;</TD>
    <TD noWrap><TT>putative fructokinase [Arabidopsis=20
  thaliana]</TT></TD></TR></TBODY></TABLE>
<TABLE border=3D0 cellSpacing=3D0 cellPadding=3D0>
  <TBODY>
  <TR>
    <TD><TT>&nbsp;&nbsp;&nbsp;&nbsp;&nbsp;&nbsp;</TT></TD>
    <TD align=3Dright><TT><B>Observed&nbsp;&nbsp;</B></TT></TD>
    <TD noWrap align=3Dright><TT><B>Mr(expt)&nbsp;&nbsp;</B></TT></TD>
    <TD noWrap align=3Dright><TT><B>Mr(calc)&nbsp;&nbsp;</B></TT></TD>
    <TD align=3Dright><TT><B>&nbsp;ppm&nbsp;&nbsp;</B></TT></TD>
    <TD align=3Dright><TT><B>Start&nbsp;</B></TT></TD>
    <TD align=3Dright><TT><B>&nbsp;</B></TT></TD>
    <TD align=3Dright><TT><B>End&nbsp;</B></TT></TD>
    <TD align=3Dright><TT><B>Miss&nbsp;</B></TT></TD>
    <TD align=3Dright><TT><B>Ions&nbsp;</B></TT></TD>
    <TD><TT><B>&nbsp;Peptide</B></TT></TD></TR>
  <TR>
    <TD align=3Dright>&nbsp;</TD>
    <TD align=3Dright><TT>892.3532&nbsp;&nbsp;</TT></TD>
    <TD align=3Dright><TT>891.3459&nbsp;&nbsp;</TT></TD>
    <TD align=3Dright><TT>891.3949&nbsp;&nbsp;</TT></TD>
    <TD noWrap align=3Dright><TT>-54.93&nbsp;</TT></TD>
    <TD align=3Dright><TT>110&nbsp;</TT></TD>
    <TD noWrap align=3Dright><TT>-&nbsp;</TT></TD>
    <TD align=3Dright><TT>115&nbsp;</TT></TD>
    <TD align=3Dright><TT>0&nbsp;&nbsp;</TT></TD>
    <TD noWrap align=3Dright><TT>---&nbsp;&nbsp;</TT></TD>
    <TD noWrap><TT>&nbsp;R.EFMFYR.N</TT></TD></TR>
  <TR>
    <TD align=3Dright>&nbsp;</TD>
    <TD align=3Dright><TT>908.3353&nbsp;&nbsp;</TT></TD>
    <TD align=3Dright><TT>907.3281&nbsp;&nbsp;</TT></TD>
    <TD align=3Dright><TT>907.3898&nbsp;&nbsp;</TT></TD>
    <TD noWrap align=3Dright><TT>-68.07&nbsp;</TT></TD>
    <TD align=3Dright><TT>110&nbsp;</TT></TD>
    <TD noWrap align=3Dright><TT>-&nbsp;</TT></TD>
    <TD align=3Dright><TT>115&nbsp;</TT></TD>
    <TD align=3Dright><TT>0&nbsp;&nbsp;</TT></TD>
    <TD noWrap align=3Dright><TT>---&nbsp;&nbsp;</TT></TD>
    <TD noWrap><TT>&nbsp;R.EFMFYR.N + Oxidation (M)</TT></TD></TR>
  <TR>
    <TD align=3Dright>&nbsp;</TD>
    <TD align=3Dright><TT>908.3353&nbsp;&nbsp;</TT></TD>
    <TD align=3Dright><TT>907.3281&nbsp;&nbsp;</TT></TD>
    <TD align=3Dright><TT>907.3898&nbsp;&nbsp;</TT></TD>
    <TD noWrap align=3Dright><TT>-68.07&nbsp;</TT></TD>
    <TD align=3Dright><TT>110&nbsp;</TT></TD>
    <TD noWrap align=3Dright><TT>-&nbsp;</TT></TD>
    <TD align=3Dright><TT>115&nbsp;</TT></TD>
    <TD align=3Dright><TT>0&nbsp;&nbsp;</TT></TD>
    <TD noWrap align=3Dright><TT>14&nbsp;&nbsp;</TT></TD>
    <TD noWrap><TT>&nbsp;R.EFMFYR.N + Oxidation (M)</TT></TD></TR>
  <TR>
    <TD align=3Dright>&nbsp;</TD>
    <TD align=3Dright><TT>991.5408&nbsp;&nbsp;</TT></TD>
    <TD align=3Dright><TT>990.5336&nbsp;&nbsp;</TT></TD>
    <TD align=3Dright><TT>990.5862&nbsp;&nbsp;</TT></TD>
    <TD noWrap align=3Dright><TT>-53.16&nbsp;</TT></TD>
    <TD align=3Dright><TT>96&nbsp;</TT></TD>
    <TD noWrap align=3Dright><TT>-&nbsp;</TT></TD>
    <TD align=3Dright><TT>104&nbsp;</TT></TD>
    <TD align=3Dright><TT>0&nbsp;&nbsp;</TT></TD>
    <TD noWrap align=3Dright><TT>---&nbsp;&nbsp;</TT></TD>
    <TD noWrap><TT>&nbsp;R.TALAFVTLR.S</TT></TD></TR>
  <TR>
    <TD align=3Dright>&nbsp;</TD>
    <TD align=3Dright><TT>991.5408&nbsp;&nbsp;</TT></TD>
    <TD align=3Dright><TT>990.5336&nbsp;&nbsp;</TT></TD>
    <TD align=3Dright><TT>990.5862&nbsp;&nbsp;</TT></TD>
    <TD noWrap align=3Dright><TT>-53.16&nbsp;</TT></TD>
    <TD align=3Dright><TT>96&nbsp;</TT></TD>
    <TD noWrap align=3Dright><TT>-&nbsp;</TT></TD>
    <TD align=3Dright><TT>104&nbsp;</TT></TD>
    <TD align=3Dright><TT>0&nbsp;&nbsp;</TT></TD>
    <TD noWrap align=3Dright><TT>58&nbsp;&nbsp;</TT></TD>
    <TD noWrap><TT>&nbsp;R.TALAFVTLR.S</TT></TD></TR>
  <TR>
    <TD align=3Dright>&nbsp;</TD>
    <TD align=3Dright><TT>1325.6024&nbsp;&nbsp;</TT></TD>
    <TD align=3Dright><TT>1324.5951&nbsp;&nbsp;</TT></TD>
    <TD align=3Dright><TT>1324.6809&nbsp;&nbsp;</TT></TD>
    <TD noWrap align=3Dright><TT>-64.76&nbsp;</TT></TD>
    <TD align=3Dright><TT>296&nbsp;</TT></TD>
    <TD noWrap align=3Dright><TT>-&nbsp;</TT></TD>
    <TD align=3Dright><TT>308&nbsp;</TT></TD>
    <TD align=3Dright><TT>1&nbsp;&nbsp;</TT></TD>
    <TD noWrap align=3Dright><TT>---&nbsp;&nbsp;</TT></TD>
    <TD noWrap><TT>&nbsp;R.FANACGAITTTKK.G</TT></TD></TR>
  <TR>
    <TD align=3Dright>&nbsp;</TD>
    <TD align=3Dright><TT>1350.6859&nbsp;&nbsp;</TT></TD>
    <TD align=3Dright><TT>1349.6786&nbsp;&nbsp;</TT></TD>
    <TD align=3Dright><TT>1349.7415&nbsp;&nbsp;</TT></TD>
    <TD noWrap align=3Dright><TT>-46.61&nbsp;</TT></TD>
    <TD align=3Dright><TT>40&nbsp;</TT></TD>
    <TD noWrap align=3Dright><TT>-&nbsp;</TT></TD>
    <TD align=3Dright><TT>54&nbsp;</TT></TD>
    <TD align=3Dright><TT>0&nbsp;&nbsp;</TT></TD>
    <TD noWrap align=3Dright><TT>---&nbsp;&nbsp;</TT></TD>
    <TD noWrap><TT>&nbsp;K.APGGAPANVAIAVSR.L</TT></TD></TR>
  <TR>
    <TD align=3Dright>&nbsp;</TD>
    <TD align=3Dright><TT>1418.6487&nbsp;&nbsp;</TT></TD>
    <TD align=3Dright><TT>1417.6414&nbsp;&nbsp;</TT></TD>
    <TD align=3Dright><TT>1417.7201&nbsp;&nbsp;</TT></TD>
    <TD noWrap align=3Dright><TT>-55.50&nbsp;</TT></TD>
    <TD align=3Dright><TT>164&nbsp;</TT></TD>
    <TD noWrap align=3Dright><TT>-&nbsp;</TT></TD>
    <TD align=3Dright><TT>176&nbsp;</TT></TD>
    <TD align=3Dright><TT>0&nbsp;&nbsp;</TT></TD>
    <TD noWrap align=3Dright><TT>---&nbsp;&nbsp;</TT></TD>
    <TD noWrap><TT>&nbsp;K.EAGALLSYDPNLR.E</TT></TD></TR>
  <TR>
    <TD align=3Dright>&nbsp;</TD>
    <TD align=3Dright><TT>1418.6487&nbsp;&nbsp;</TT></TD>
    <TD align=3Dright><TT>1417.6414&nbsp;&nbsp;</TT></TD>
    <TD align=3Dright><TT>1417.7201&nbsp;&nbsp;</TT></TD>
    <TD noWrap align=3Dright><TT>-55.50&nbsp;</TT></TD>
    <TD align=3Dright><TT>164&nbsp;</TT></TD>
    <TD noWrap align=3Dright><TT>-&nbsp;</TT></TD>
    <TD align=3Dright><TT>176&nbsp;</TT></TD>
    <TD align=3Dright><TT>0&nbsp;&nbsp;</TT></TD>
    <TD noWrap align=3Dright><TT>98&nbsp;&nbsp;</TT></TD>
    <TD noWrap><TT>&nbsp;K.EAGALLSYDPNLR.E</TT></TD></TR>
  <TR>
    <TD align=3Dright>&nbsp;</TD>
    <TD align=3Dright><TT>2063.9849&nbsp;&nbsp;</TT></TD>
    <TD align=3Dright><TT>2062.9776&nbsp;&nbsp;</TT></TD>
    <TD align=3Dright><TT>2063.0357&nbsp;&nbsp;</TT></TD>
    <TD noWrap align=3Dright><TT>-28.15&nbsp;</TT></TD>
    <TD align=3Dright><TT>158&nbsp;</TT></TD>
    <TD noWrap align=3Dright><TT>-&nbsp;</TT></TD>
    <TD align=3Dright><TT>176&nbsp;</TT></TD>
    <TD align=3Dright><TT>1&nbsp;&nbsp;</TT></TD>
    <TD noWrap align=3Dright><TT>---&nbsp;&nbsp;</TT></TD>
    <TD noWrap><TT>&nbsp;K.AMEVAKEAGALLSYDPNLR.E + Oxidation=20
  (M)</TT></TD></TR></TBODY></TABLE>
<TABLE border=3D0 cellSpacing=3D0>
  <TBODY>
  <TR>
    <TD><TT>&nbsp;&nbsp;&nbsp;&nbsp;&nbsp;&nbsp;</TT></TD>
    <TD><TT><B>No match to: </B>757.4550, 842.4670, 844.3554, 860.3485,=20
      874.4042, 914.3264, 985.5585, 1266.5818, 1268.5930, 1268.5930, =
1284.5883,=20
      1290.5720, 1299.6252, 1299.6252, 1300.6041, 1303.5741, 1347.6182,=20
      1351.6058, 1351.6058, 1367.5447, 1367.5447, 1376.7148, 1400.6497,=20
      1401.6230, 1401.6230, 1423.6234, 1440.6234, 1461.6990, 1685.8169,=20
      1775.8240, 1776.8258, 1776.8258, 1793.8145, 1802.8285, 1817.8691,=20
      1826.7711, 1842.7655, 1854.7970, 2019.9490, 2106.0759, 2106.3074,=20
      2107.2041, 2154.0190, 2154.0190, =
2170.0015</TT></TD></TR></TBODY></TABLE><BR>
<TABLE border=3D0 cellSpacing=3D0>
  <TBODY>
  <TR>
    <TD><TT><B><A name=3DHit39>39.</A>&nbsp;&nbsp;&nbsp;</B></TT></TD>
    <TD noWrap><TT><A=20
      =
href=3D"http://zxw-pc/mascot/cgi/protein_view.pl?file=3D../data/20121225/=
F002409.dat&amp;hit=3D39"=20
      =
target=3D_blank>gi|297843402</A>&nbsp;&nbsp;&nbsp;&nbsp;<B>Mass:</B>&nbsp=
;36236&nbsp;&nbsp;&nbsp;&nbsp;<B>Score:</B>&nbsp;208&nbsp;&nbsp;&nbsp;&nb=
sp;<B>Expect:</B>&nbsp;2.9e-015&nbsp;&nbsp;<B>Matches:</B>&nbsp;10</TT></=
TD></TR>
  <TR>
    <TD>&nbsp;</TD>
    <TD noWrap><TT>pfkB-type carbohydrate kinase family protein =
[Arabidopsis=20
      lyrata subsp. lyrata]</TT></TD></TR></TBODY></TABLE>
<TABLE border=3D0 cellSpacing=3D0 cellPadding=3D0>
  <TBODY>
  <TR>
    <TD><TT>&nbsp;&nbsp;&nbsp;&nbsp;&nbsp;&nbsp;</TT></TD>
    <TD align=3Dright><TT><B>Observed&nbsp;&nbsp;</B></TT></TD>
    <TD noWrap align=3Dright><TT><B>Mr(expt)&nbsp;&nbsp;</B></TT></TD>
    <TD noWrap align=3Dright><TT><B>Mr(calc)&nbsp;&nbsp;</B></TT></TD>
    <TD align=3Dright><TT><B>&nbsp;ppm&nbsp;&nbsp;</B></TT></TD>
    <TD align=3Dright><TT><B>Start&nbsp;</B></TT></TD>
    <TD align=3Dright><TT><B>&nbsp;</B></TT></TD>
    <TD align=3Dright><TT><B>End&nbsp;</B></TT></TD>
    <TD align=3Dright><TT><B>Miss&nbsp;</B></TT></TD>
    <TD align=3Dright><TT><B>Ions&nbsp;</B></TT></TD>
    <TD><TT><B>&nbsp;Peptide</B></TT></TD></TR>
  <TR>
    <TD align=3Dright>&nbsp;</TD>
    <TD align=3Dright><TT>892.3532&nbsp;&nbsp;</TT></TD>
    <TD align=3Dright><TT>891.3459&nbsp;&nbsp;</TT></TD>
    <TD align=3Dright><TT>891.3949&nbsp;&nbsp;</TT></TD>
    <TD noWrap align=3Dright><TT>-54.93&nbsp;</TT></TD>
    <TD align=3Dright><TT>113&nbsp;</TT></TD>
    <TD noWrap align=3Dright><TT>-&nbsp;</TT></TD>
    <TD align=3Dright><TT>118&nbsp;</TT></TD>
    <TD align=3Dright><TT>0&nbsp;&nbsp;</TT></TD>
    <TD noWrap align=3Dright><TT>---&nbsp;&nbsp;</TT></TD>
    <TD noWrap><TT>&nbsp;R.EFMFYR.N</TT></TD></TR>
  <TR>
    <TD align=3Dright>&nbsp;</TD>
    <TD align=3Dright><TT>908.3353&nbsp;&nbsp;</TT></TD>
    <TD align=3Dright><TT>907.3281&nbsp;&nbsp;</TT></TD>
    <TD align=3Dright><TT>907.3898&nbsp;&nbsp;</TT></TD>
    <TD noWrap align=3Dright><TT>-68.07&nbsp;</TT></TD>
    <TD align=3Dright><TT>113&nbsp;</TT></TD>
    <TD noWrap align=3Dright><TT>-&nbsp;</TT></TD>
    <TD align=3Dright><TT>118&nbsp;</TT></TD>
    <TD align=3Dright><TT>0&nbsp;&nbsp;</TT></TD>
    <TD noWrap align=3Dright><TT>---&nbsp;&nbsp;</TT></TD>
    <TD noWrap><TT>&nbsp;R.EFMFYR.N + Oxidation (M)</TT></TD></TR>
  <TR>
    <TD align=3Dright>&nbsp;</TD>
    <TD align=3Dright><TT>908.3353&nbsp;&nbsp;</TT></TD>
    <TD align=3Dright><TT>907.3281&nbsp;&nbsp;</TT></TD>
    <TD align=3Dright><TT>907.3898&nbsp;&nbsp;</TT></TD>
    <TD noWrap align=3Dright><TT>-68.07&nbsp;</TT></TD>
    <TD align=3Dright><TT>113&nbsp;</TT></TD>
    <TD noWrap align=3Dright><TT>-&nbsp;</TT></TD>
    <TD align=3Dright><TT>118&nbsp;</TT></TD>
    <TD align=3Dright><TT>0&nbsp;&nbsp;</TT></TD>
    <TD noWrap align=3Dright><TT>14&nbsp;&nbsp;</TT></TD>
    <TD noWrap><TT>&nbsp;R.EFMFYR.N + Oxidation (M)</TT></TD></TR>
  <TR>
    <TD align=3Dright>&nbsp;</TD>
    <TD align=3Dright><TT>991.5408&nbsp;&nbsp;</TT></TD>
    <TD align=3Dright><TT>990.5336&nbsp;&nbsp;</TT></TD>
    <TD align=3Dright><TT>990.5862&nbsp;&nbsp;</TT></TD>
    <TD noWrap align=3Dright><TT>-53.16&nbsp;</TT></TD>
    <TD align=3Dright><TT>99&nbsp;</TT></TD>
    <TD noWrap align=3Dright><TT>-&nbsp;</TT></TD>
    <TD align=3Dright><TT>107&nbsp;</TT></TD>
    <TD align=3Dright><TT>0&nbsp;&nbsp;</TT></TD>
    <TD noWrap align=3Dright><TT>---&nbsp;&nbsp;</TT></TD>
    <TD noWrap><TT>&nbsp;R.TALAFVTLR.S</TT></TD></TR>
  <TR>
    <TD align=3Dright>&nbsp;</TD>
    <TD align=3Dright><TT>991.5408&nbsp;&nbsp;</TT></TD>
    <TD align=3Dright><TT>990.5336&nbsp;&nbsp;</TT></TD>
    <TD align=3Dright><TT>990.5862&nbsp;&nbsp;</TT></TD>
    <TD noWrap align=3Dright><TT>-53.16&nbsp;</TT></TD>
    <TD align=3Dright><TT>99&nbsp;</TT></TD>
    <TD noWrap align=3Dright><TT>-&nbsp;</TT></TD>
    <TD align=3Dright><TT>107&nbsp;</TT></TD>
    <TD align=3Dright><TT>0&nbsp;&nbsp;</TT></TD>
    <TD noWrap align=3Dright><TT>58&nbsp;&nbsp;</TT></TD>
    <TD noWrap><TT>&nbsp;R.TALAFVTLR.S</TT></TD></TR>
  <TR>
    <TD align=3Dright>&nbsp;</TD>
    <TD align=3Dright><TT>1325.6024&nbsp;&nbsp;</TT></TD>
    <TD align=3Dright><TT>1324.5951&nbsp;&nbsp;</TT></TD>
    <TD align=3Dright><TT>1324.6809&nbsp;&nbsp;</TT></TD>
    <TD noWrap align=3Dright><TT>-64.76&nbsp;</TT></TD>
    <TD align=3Dright><TT>299&nbsp;</TT></TD>
    <TD noWrap align=3Dright><TT>-&nbsp;</TT></TD>
    <TD align=3Dright><TT>311&nbsp;</TT></TD>
    <TD align=3Dright><TT>1&nbsp;&nbsp;</TT></TD>
    <TD noWrap align=3Dright><TT>---&nbsp;&nbsp;</TT></TD>
    <TD noWrap><TT>&nbsp;R.FANACGAITTTKK.G</TT></TD></TR>
  <TR>
    <TD align=3Dright>&nbsp;</TD>
    <TD align=3Dright><TT>1350.6859&nbsp;&nbsp;</TT></TD>
    <TD align=3Dright><TT>1349.6786&nbsp;&nbsp;</TT></TD>
    <TD align=3Dright><TT>1349.7415&nbsp;&nbsp;</TT></TD>
    <TD noWrap align=3Dright><TT>-46.61&nbsp;</TT></TD>
    <TD align=3Dright><TT>43&nbsp;</TT></TD>
    <TD noWrap align=3Dright><TT>-&nbsp;</TT></TD>
    <TD align=3Dright><TT>57&nbsp;</TT></TD>
    <TD align=3Dright><TT>0&nbsp;&nbsp;</TT></TD>
    <TD noWrap align=3Dright><TT>---&nbsp;&nbsp;</TT></TD>
    <TD noWrap><TT>&nbsp;K.APGGAPANVAIAVSR.L</TT></TD></TR>
  <TR>
    <TD align=3Dright>&nbsp;</TD>
    <TD align=3Dright><TT>1418.6487&nbsp;&nbsp;</TT></TD>
    <TD align=3Dright><TT>1417.6414&nbsp;&nbsp;</TT></TD>
    <TD align=3Dright><TT>1417.7201&nbsp;&nbsp;</TT></TD>
    <TD noWrap align=3Dright><TT>-55.50&nbsp;</TT></TD>
    <TD align=3Dright><TT>167&nbsp;</TT></TD>
    <TD noWrap align=3Dright><TT>-&nbsp;</TT></TD>
    <TD align=3Dright><TT>179&nbsp;</TT></TD>
    <TD align=3Dright><TT>0&nbsp;&nbsp;</TT></TD>
    <TD noWrap align=3Dright><TT>---&nbsp;&nbsp;</TT></TD>
    <TD noWrap><TT>&nbsp;K.EAGALLSYDPNLR.E</TT></TD></TR>
  <TR>
    <TD align=3Dright>&nbsp;</TD>
    <TD align=3Dright><TT>1418.6487&nbsp;&nbsp;</TT></TD>
    <TD align=3Dright><TT>1417.6414&nbsp;&nbsp;</TT></TD>
    <TD align=3Dright><TT>1417.7201&nbsp;&nbsp;</TT></TD>
    <TD noWrap align=3Dright><TT>-55.50&nbsp;</TT></TD>
    <TD align=3Dright><TT>167&nbsp;</TT></TD>
    <TD noWrap align=3Dright><TT>-&nbsp;</TT></TD>
    <TD align=3Dright><TT>179&nbsp;</TT></TD>
    <TD align=3Dright><TT>0&nbsp;&nbsp;</TT></TD>
    <TD noWrap align=3Dright><TT>98&nbsp;&nbsp;</TT></TD>
    <TD noWrap><TT>&nbsp;K.EAGALLSYDPNLR.E</TT></TD></TR>
  <TR>
    <TD align=3Dright>&nbsp;</TD>
    <TD align=3Dright><TT>2063.9849&nbsp;&nbsp;</TT></TD>
    <TD align=3Dright><TT>2062.9776&nbsp;&nbsp;</TT></TD>
    <TD align=3Dright><TT>2063.0357&nbsp;&nbsp;</TT></TD>
    <TD noWrap align=3Dright><TT>-28.15&nbsp;</TT></TD>
    <TD align=3Dright><TT>161&nbsp;</TT></TD>
    <TD noWrap align=3Dright><TT>-&nbsp;</TT></TD>
    <TD align=3Dright><TT>179&nbsp;</TT></TD>
    <TD align=3Dright><TT>1&nbsp;&nbsp;</TT></TD>
    <TD noWrap align=3Dright><TT>---&nbsp;&nbsp;</TT></TD>
    <TD noWrap><TT>&nbsp;K.AMEVAKEAGALLSYDPNLR.E + Oxidation=20
  (M)</TT></TD></TR></TBODY></TABLE>
<TABLE border=3D0 cellSpacing=3D0>
  <TBODY>
  <TR>
    <TD><TT>&nbsp;&nbsp;&nbsp;&nbsp;&nbsp;&nbsp;</TT></TD>
    <TD><TT><B>No match to: </B>757.4550, 842.4670, 844.3554, 860.3485,=20
      874.4042, 914.3264, 985.5585, 1266.5818, 1268.5930, 1268.5930, =
1284.5883,=20
      1290.5720, 1299.6252, 1299.6252, 1300.6041, 1303.5741, 1347.6182,=20
      1351.6058, 1351.6058, 1367.5447, 1367.5447, 1376.7148, 1400.6497,=20
      1401.6230, 1401.6230, 1423.6234, 1440.6234, 1461.6990, 1685.8169,=20
      1775.8240, 1776.8258, 1776.8258, 1793.8145, 1802.8285, 1817.8691,=20
      1826.7711, 1842.7655, 1854.7970, 2019.9490, 2106.0759, 2106.3074,=20
      2107.2041, 2154.0190, 2154.0190, =
2170.0015</TT></TD></TR></TBODY></TABLE><BR>
<TABLE border=3D0 cellSpacing=3D0>
  <TBODY>
  <TR>
    <TD><TT><B><A name=3DHit40>40.</A>&nbsp;&nbsp;&nbsp;</B></TT></TD>
    <TD noWrap><TT><A=20
      =
href=3D"http://zxw-pc/mascot/cgi/protein_view.pl?file=3D../data/20121225/=
F002409.dat&amp;hit=3D40"=20
      =
target=3D_blank>gi|297335424</A>&nbsp;&nbsp;&nbsp;&nbsp;<B>Mass:</B>&nbsp=
;36236&nbsp;&nbsp;&nbsp;&nbsp;<B>Score:</B>&nbsp;208&nbsp;&nbsp;&nbsp;&nb=
sp;<B>Expect:</B>&nbsp;2.9e-015&nbsp;&nbsp;<B>Matches:</B>&nbsp;10</TT></=
TD></TR>
  <TR>
    <TD>&nbsp;</TD>
    <TD noWrap><TT>pfkB-type carbohydrate kinase family protein =
[Arabidopsis=20
      lyrata subsp. lyrata]</TT></TD></TR></TBODY></TABLE>
<TABLE border=3D0 cellSpacing=3D0 cellPadding=3D0>
  <TBODY>
  <TR>
    <TD><TT>&nbsp;&nbsp;&nbsp;&nbsp;&nbsp;&nbsp;</TT></TD>
    <TD align=3Dright><TT><B>Observed&nbsp;&nbsp;</B></TT></TD>
    <TD noWrap align=3Dright><TT><B>Mr(expt)&nbsp;&nbsp;</B></TT></TD>
    <TD noWrap align=3Dright><TT><B>Mr(calc)&nbsp;&nbsp;</B></TT></TD>
    <TD align=3Dright><TT><B>&nbsp;ppm&nbsp;&nbsp;</B></TT></TD>
    <TD align=3Dright><TT><B>Start&nbsp;</B></TT></TD>
    <TD align=3Dright><TT><B>&nbsp;</B></TT></TD>
    <TD align=3Dright><TT><B>End&nbsp;</B></TT></TD>
    <TD align=3Dright><TT><B>Miss&nbsp;</B></TT></TD>
    <TD align=3Dright><TT><B>Ions&nbsp;</B></TT></TD>
    <TD><TT><B>&nbsp;Peptide</B></TT></TD></TR>
  <TR>
    <TD align=3Dright>&nbsp;</TD>
    <TD align=3Dright><TT>892.3532&nbsp;&nbsp;</TT></TD>
    <TD align=3Dright><TT>891.3459&nbsp;&nbsp;</TT></TD>
    <TD align=3Dright><TT>891.3949&nbsp;&nbsp;</TT></TD>
    <TD noWrap align=3Dright><TT>-54.93&nbsp;</TT></TD>
    <TD align=3Dright><TT>113&nbsp;</TT></TD>
    <TD noWrap align=3Dright><TT>-&nbsp;</TT></TD>
    <TD align=3Dright><TT>118&nbsp;</TT></TD>
    <TD align=3Dright><TT>0&nbsp;&nbsp;</TT></TD>
    <TD noWrap align=3Dright><TT>---&nbsp;&nbsp;</TT></TD>
    <TD noWrap><TT>&nbsp;R.EFMFYR.N</TT></TD></TR>
  <TR>
    <TD align=3Dright>&nbsp;</TD>
    <TD align=3Dright><TT>908.3353&nbsp;&nbsp;</TT></TD>
    <TD align=3Dright><TT>907.3281&nbsp;&nbsp;</TT></TD>
    <TD align=3Dright><TT>907.3898&nbsp;&nbsp;</TT></TD>
    <TD noWrap align=3Dright><TT>-68.07&nbsp;</TT></TD>
    <TD align=3Dright><TT>113&nbsp;</TT></TD>
    <TD noWrap align=3Dright><TT>-&nbsp;</TT></TD>
    <TD align=3Dright><TT>118&nbsp;</TT></TD>
    <TD align=3Dright><TT>0&nbsp;&nbsp;</TT></TD>
    <TD noWrap align=3Dright><TT>---&nbsp;&nbsp;</TT></TD>
    <TD noWrap><TT>&nbsp;R.EFMFYR.N + Oxidation (M)</TT></TD></TR>
  <TR>
    <TD align=3Dright>&nbsp;</TD>
    <TD align=3Dright><TT>908.3353&nbsp;&nbsp;</TT></TD>
    <TD align=3Dright><TT>907.3281&nbsp;&nbsp;</TT></TD>
    <TD align=3Dright><TT>907.3898&nbsp;&nbsp;</TT></TD>
    <TD noWrap align=3Dright><TT>-68.07&nbsp;</TT></TD>
    <TD align=3Dright><TT>113&nbsp;</TT></TD>
    <TD noWrap align=3Dright><TT>-&nbsp;</TT></TD>
    <TD align=3Dright><TT>118&nbsp;</TT></TD>
    <TD align=3Dright><TT>0&nbsp;&nbsp;</TT></TD>
    <TD noWrap align=3Dright><TT>14&nbsp;&nbsp;</TT></TD>
    <TD noWrap><TT>&nbsp;R.EFMFYR.N + Oxidation (M)</TT></TD></TR>
  <TR>
    <TD align=3Dright>&nbsp;</TD>
    <TD align=3Dright><TT>991.5408&nbsp;&nbsp;</TT></TD>
    <TD align=3Dright><TT>990.5336&nbsp;&nbsp;</TT></TD>
    <TD align=3Dright><TT>990.5862&nbsp;&nbsp;</TT></TD>
    <TD noWrap align=3Dright><TT>-53.16&nbsp;</TT></TD>
    <TD align=3Dright><TT>99&nbsp;</TT></TD>
    <TD noWrap align=3Dright><TT>-&nbsp;</TT></TD>
    <TD align=3Dright><TT>107&nbsp;</TT></TD>
    <TD align=3Dright><TT>0&nbsp;&nbsp;</TT></TD>
    <TD noWrap align=3Dright><TT>---&nbsp;&nbsp;</TT></TD>
    <TD noWrap><TT>&nbsp;R.TALAFVTLR.S</TT></TD></TR>
  <TR>
    <TD align=3Dright>&nbsp;</TD>
    <TD align=3Dright><TT>991.5408&nbsp;&nbsp;</TT></TD>
    <TD align=3Dright><TT>990.5336&nbsp;&nbsp;</TT></TD>
    <TD align=3Dright><TT>990.5862&nbsp;&nbsp;</TT></TD>
    <TD noWrap align=3Dright><TT>-53.16&nbsp;</TT></TD>
    <TD align=3Dright><TT>99&nbsp;</TT></TD>
    <TD noWrap align=3Dright><TT>-&nbsp;</TT></TD>
    <TD align=3Dright><TT>107&nbsp;</TT></TD>
    <TD align=3Dright><TT>0&nbsp;&nbsp;</TT></TD>
    <TD noWrap align=3Dright><TT>58&nbsp;&nbsp;</TT></TD>
    <TD noWrap><TT>&nbsp;R.TALAFVTLR.S</TT></TD></TR>
  <TR>
    <TD align=3Dright>&nbsp;</TD>
    <TD align=3Dright><TT>1325.6024&nbsp;&nbsp;</TT></TD>
    <TD align=3Dright><TT>1324.5951&nbsp;&nbsp;</TT></TD>
    <TD align=3Dright><TT>1324.6809&nbsp;&nbsp;</TT></TD>
    <TD noWrap align=3Dright><TT>-64.76&nbsp;</TT></TD>
    <TD align=3Dright><TT>299&nbsp;</TT></TD>
    <TD noWrap align=3Dright><TT>-&nbsp;</TT></TD>
    <TD align=3Dright><TT>311&nbsp;</TT></TD>
    <TD align=3Dright><TT>1&nbsp;&nbsp;</TT></TD>
    <TD noWrap align=3Dright><TT>---&nbsp;&nbsp;</TT></TD>
    <TD noWrap><TT>&nbsp;R.FANACGAITTTKK.G</TT></TD></TR>
  <TR>
    <TD align=3Dright>&nbsp;</TD>
    <TD align=3Dright><TT>1350.6859&nbsp;&nbsp;</TT></TD>
    <TD align=3Dright><TT>1349.6786&nbsp;&nbsp;</TT></TD>
    <TD align=3Dright><TT>1349.7415&nbsp;&nbsp;</TT></TD>
    <TD noWrap align=3Dright><TT>-46.61&nbsp;</TT></TD>
    <TD align=3Dright><TT>43&nbsp;</TT></TD>
    <TD noWrap align=3Dright><TT>-&nbsp;</TT></TD>
    <TD align=3Dright><TT>57&nbsp;</TT></TD>
    <TD align=3Dright><TT>0&nbsp;&nbsp;</TT></TD>
    <TD noWrap align=3Dright><TT>---&nbsp;&nbsp;</TT></TD>
    <TD noWrap><TT>&nbsp;K.APGGAPANVAIAVSR.L</TT></TD></TR>
  <TR>
    <TD align=3Dright>&nbsp;</TD>
    <TD align=3Dright><TT>1418.6487&nbsp;&nbsp;</TT></TD>
    <TD align=3Dright><TT>1417.6414&nbsp;&nbsp;</TT></TD>
    <TD align=3Dright><TT>1417.7201&nbsp;&nbsp;</TT></TD>
    <TD noWrap align=3Dright><TT>-55.50&nbsp;</TT></TD>
    <TD align=3Dright><TT>167&nbsp;</TT></TD>
    <TD noWrap align=3Dright><TT>-&nbsp;</TT></TD>
    <TD align=3Dright><TT>179&nbsp;</TT></TD>
    <TD align=3Dright><TT>0&nbsp;&nbsp;</TT></TD>
    <TD noWrap align=3Dright><TT>---&nbsp;&nbsp;</TT></TD>
    <TD noWrap><TT>&nbsp;K.EAGALLSYDPNLR.E</TT></TD></TR>
  <TR>
    <TD align=3Dright>&nbsp;</TD>
    <TD align=3Dright><TT>1418.6487&nbsp;&nbsp;</TT></TD>
    <TD align=3Dright><TT>1417.6414&nbsp;&nbsp;</TT></TD>
    <TD align=3Dright><TT>1417.7201&nbsp;&nbsp;</TT></TD>
    <TD noWrap align=3Dright><TT>-55.50&nbsp;</TT></TD>
    <TD align=3Dright><TT>167&nbsp;</TT></TD>
    <TD noWrap align=3Dright><TT>-&nbsp;</TT></TD>
    <TD align=3Dright><TT>179&nbsp;</TT></TD>
    <TD align=3Dright><TT>0&nbsp;&nbsp;</TT></TD>
    <TD noWrap align=3Dright><TT>98&nbsp;&nbsp;</TT></TD>
    <TD noWrap><TT>&nbsp;K.EAGALLSYDPNLR.E</TT></TD></TR>
  <TR>
    <TD align=3Dright>&nbsp;</TD>
    <TD align=3Dright><TT>2063.9849&nbsp;&nbsp;</TT></TD>
    <TD align=3Dright><TT>2062.9776&nbsp;&nbsp;</TT></TD>
    <TD align=3Dright><TT>2063.0357&nbsp;&nbsp;</TT></TD>
    <TD noWrap align=3Dright><TT>-28.15&nbsp;</TT></TD>
    <TD align=3Dright><TT>161&nbsp;</TT></TD>
    <TD noWrap align=3Dright><TT>-&nbsp;</TT></TD>
    <TD align=3Dright><TT>179&nbsp;</TT></TD>
    <TD align=3Dright><TT>1&nbsp;&nbsp;</TT></TD>
    <TD noWrap align=3Dright><TT>---&nbsp;&nbsp;</TT></TD>
    <TD noWrap><TT>&nbsp;K.AMEVAKEAGALLSYDPNLR.E + Oxidation=20
  (M)</TT></TD></TR></TBODY></TABLE>
<TABLE border=3D0 cellSpacing=3D0>
  <TBODY>
  <TR>
    <TD><TT>&nbsp;&nbsp;&nbsp;&nbsp;&nbsp;&nbsp;</TT></TD>
    <TD><TT><B>No match to: </B>757.4550, 842.4670, 844.3554, 860.3485,=20
      874.4042, 914.3264, 985.5585, 1266.5818, 1268.5930, 1268.5930, =
1284.5883,=20
      1290.5720, 1299.6252, 1299.6252, 1300.6041, 1303.5741, 1347.6182,=20
      1351.6058, 1351.6058, 1367.5447, 1367.5447, 1376.7148, 1400.6497,=20
      1401.6230, 1401.6230, 1423.6234, 1440.6234, 1461.6990, 1685.8169,=20
      1775.8240, 1776.8258, 1776.8258, 1793.8145, 1802.8285, 1817.8691,=20
      1826.7711, 1842.7655, 1854.7970, 2019.9490, 2106.0759, 2106.3074,=20
      2107.2041, 2154.0190, 2154.0190, =
2170.0015</TT></TD></TR></TBODY></TABLE><BR>
<TABLE border=3D0 cellSpacing=3D0>
  <TBODY>
  <TR>
    <TD><TT><B><A name=3DHit41>41.</A>&nbsp;&nbsp;&nbsp;</B></TT></TD>
    <TD noWrap><TT><A=20
      =
href=3D"http://zxw-pc/mascot/cgi/protein_view.pl?file=3D../data/20121225/=
F002409.dat&amp;hit=3D41"=20
      =
target=3D_blank>gi|21592495</A>&nbsp;&nbsp;&nbsp;&nbsp;<B>Mass:</B>&nbsp;=
34987&nbsp;&nbsp;&nbsp;&nbsp;<B>Score:</B>&nbsp;208&nbsp;&nbsp;&nbsp;&nbs=
p;<B>Expect:</B>&nbsp;2.9e-015&nbsp;&nbsp;<B>Matches:</B>&nbsp;10</TT></T=
D></TR>
  <TR>
    <TD>&nbsp;</TD>
    <TD noWrap><TT>fructokinase-like protein [Arabidopsis=20
  thaliana]</TT></TD></TR></TBODY></TABLE>
<TABLE border=3D0 cellSpacing=3D0 cellPadding=3D0>
  <TBODY>
  <TR>
    <TD><TT>&nbsp;&nbsp;&nbsp;&nbsp;&nbsp;&nbsp;</TT></TD>
    <TD align=3Dright><TT><B>Observed&nbsp;&nbsp;</B></TT></TD>
    <TD noWrap align=3Dright><TT><B>Mr(expt)&nbsp;&nbsp;</B></TT></TD>
    <TD noWrap align=3Dright><TT><B>Mr(calc)&nbsp;&nbsp;</B></TT></TD>
    <TD align=3Dright><TT><B>&nbsp;ppm&nbsp;&nbsp;</B></TT></TD>
    <TD align=3Dright><TT><B>Start&nbsp;</B></TT></TD>
    <TD align=3Dright><TT><B>&nbsp;</B></TT></TD>
    <TD align=3Dright><TT><B>End&nbsp;</B></TT></TD>
    <TD align=3Dright><TT><B>Miss&nbsp;</B></TT></TD>
    <TD align=3Dright><TT><B>Ions&nbsp;</B></TT></TD>
    <TD><TT><B>&nbsp;Peptide</B></TT></TD></TR>
  <TR>
    <TD align=3Dright>&nbsp;</TD>
    <TD align=3Dright><TT>892.3532&nbsp;&nbsp;</TT></TD>
    <TD align=3Dright><TT>891.3459&nbsp;&nbsp;</TT></TD>
    <TD align=3Dright><TT>891.3949&nbsp;&nbsp;</TT></TD>
    <TD noWrap align=3Dright><TT>-54.93&nbsp;</TT></TD>
    <TD align=3Dright><TT>109&nbsp;</TT></TD>
    <TD noWrap align=3Dright><TT>-&nbsp;</TT></TD>
    <TD align=3Dright><TT>114&nbsp;</TT></TD>
    <TD align=3Dright><TT>0&nbsp;&nbsp;</TT></TD>
    <TD noWrap align=3Dright><TT>---&nbsp;&nbsp;</TT></TD>
    <TD noWrap><TT>&nbsp;R.EFMFYR.N</TT></TD></TR>
  <TR>
    <TD align=3Dright>&nbsp;</TD>
    <TD align=3Dright><TT>908.3353&nbsp;&nbsp;</TT></TD>
    <TD align=3Dright><TT>907.3281&nbsp;&nbsp;</TT></TD>
    <TD align=3Dright><TT>907.3898&nbsp;&nbsp;</TT></TD>
    <TD noWrap align=3Dright><TT>-68.07&nbsp;</TT></TD>
    <TD align=3Dright><TT>109&nbsp;</TT></TD>
    <TD noWrap align=3Dright><TT>-&nbsp;</TT></TD>
    <TD align=3Dright><TT>114&nbsp;</TT></TD>
    <TD align=3Dright><TT>0&nbsp;&nbsp;</TT></TD>
    <TD noWrap align=3Dright><TT>---&nbsp;&nbsp;</TT></TD>
    <TD noWrap><TT>&nbsp;R.EFMFYR.N + Oxidation (M)</TT></TD></TR>
  <TR>
    <TD align=3Dright>&nbsp;</TD>
    <TD align=3Dright><TT>908.3353&nbsp;&nbsp;</TT></TD>
    <TD align=3Dright><TT>907.3281&nbsp;&nbsp;</TT></TD>
    <TD align=3Dright><TT>907.3898&nbsp;&nbsp;</TT></TD>
    <TD noWrap align=3Dright><TT>-68.07&nbsp;</TT></TD>
    <TD align=3Dright><TT>109&nbsp;</TT></TD>
    <TD noWrap align=3Dright><TT>-&nbsp;</TT></TD>
    <TD align=3Dright><TT>114&nbsp;</TT></TD>
    <TD align=3Dright><TT>0&nbsp;&nbsp;</TT></TD>
    <TD noWrap align=3Dright><TT>14&nbsp;&nbsp;</TT></TD>
    <TD noWrap><TT>&nbsp;R.EFMFYR.N + Oxidation (M)</TT></TD></TR>
  <TR>
    <TD align=3Dright>&nbsp;</TD>
    <TD align=3Dright><TT>985.5585&nbsp;&nbsp;</TT></TD>
    <TD align=3Dright><TT>984.5512&nbsp;&nbsp;</TT></TD>
    <TD align=3Dright><TT>984.6219&nbsp;&nbsp;</TT></TD>
    <TD noWrap align=3Dright><TT>-71.83&nbsp;</TT></TD>
    <TD align=3Dright><TT>230&nbsp;</TT></TD>
    <TD noWrap align=3Dright><TT>-&nbsp;</TT></TD>
    <TD align=3Dright><TT>238&nbsp;</TT></TD>
    <TD align=3Dright><TT>0&nbsp;&nbsp;</TT></TD>
    <TD noWrap align=3Dright><TT>---&nbsp;&nbsp;</TT></TD>
    <TD noWrap><TT>&nbsp;K.LLLVTLGEK.G</TT></TD></TR>
  <TR>
    <TD align=3Dright>&nbsp;</TD>
    <TD align=3Dright><TT>991.5408&nbsp;&nbsp;</TT></TD>
    <TD align=3Dright><TT>990.5336&nbsp;&nbsp;</TT></TD>
    <TD align=3Dright><TT>990.5862&nbsp;&nbsp;</TT></TD>
    <TD noWrap align=3Dright><TT>-53.16&nbsp;</TT></TD>
    <TD align=3Dright><TT>95&nbsp;</TT></TD>
    <TD noWrap align=3Dright><TT>-&nbsp;</TT></TD>
    <TD align=3Dright><TT>103&nbsp;</TT></TD>
    <TD align=3Dright><TT>0&nbsp;&nbsp;</TT></TD>
    <TD noWrap align=3Dright><TT>---&nbsp;&nbsp;</TT></TD>
    <TD noWrap><TT>&nbsp;R.TALAFVTLR.S</TT></TD></TR>
  <TR>
    <TD align=3Dright>&nbsp;</TD>
    <TD align=3Dright><TT>991.5408&nbsp;&nbsp;</TT></TD>
    <TD align=3Dright><TT>990.5336&nbsp;&nbsp;</TT></TD>
    <TD align=3Dright><TT>990.5862&nbsp;&nbsp;</TT></TD>
    <TD noWrap align=3Dright><TT>-53.16&nbsp;</TT></TD>
    <TD align=3Dright><TT>95&nbsp;</TT></TD>
    <TD noWrap align=3Dright><TT>-&nbsp;</TT></TD>
    <TD align=3Dright><TT>103&nbsp;</TT></TD>
    <TD align=3Dright><TT>0&nbsp;&nbsp;</TT></TD>
    <TD noWrap align=3Dright><TT>58&nbsp;&nbsp;</TT></TD>
    <TD noWrap><TT>&nbsp;R.TALAFVTLR.S</TT></TD></TR>
  <TR>
    <TD align=3Dright>&nbsp;</TD>
    <TD align=3Dright><TT>1325.6024&nbsp;&nbsp;</TT></TD>
    <TD align=3Dright><TT>1324.5951&nbsp;&nbsp;</TT></TD>
[truncated: 83,094 more chars]
