# Supplementary material for: Proteomic Analyses Provide Novel Insights into Plant Growth and Ginsenoside Biosynthesis in Forest Cultivated Panax ginseng (F. Ginseng)
Source: Front Plant Sci. 2016 Jan 26;7:1. doi: 10.3389/fpls.2016.00001 (PMC4726751; doi:10.3389/fpls.2016.00001)
Supplement: Supplementary file 6 [file DataSheet1.ZIP › The raw files of MS/the raw files of MALDI-TOFTOF MS/J15.mht]

From: =?gb2312?B?08kgV2luZG93cyBJbnRlcm5ldCBFeHBsb3JlciA5ILGjtOY=?=
Subject: Protein Summary Report (Project: zxw, Spot Set: zxw\20121225, Label: J15, Spot Id: 795023, Peak List Id: 464822, MS Job Run Id: 23272)
Date: Wed, 26 Dec 2012 12:00:06 +0800
MIME-Version: 1.0
Content-Type: multipart/related;
	type="text/html";
	boundary="----=_NextPart_000_0009_01CDE360.8B936270"
X-MimeOLE: Produced By Microsoft MimeOLE V6.1.7601.17609

���� MIME ��ʽ�Ķ෽�ʼ���

------=_NextPart_000_0009_01CDE360.8B936270
Content-Type: text/html;
	charset="utf-8"
Content-Transfer-Encoding: quoted-printable
Content-Location: http://zxw-pc/mascot/cgi/master_results.pl?file=..%2Fdata%2F20121225%2FF002410.dat&REPTYPE=protein&_sigthreshold=0.05&REPORT=50&_server_mudpit_switch=99999999&_ignoreionsscorebelow=0&_showsubsets=0&_showpopups=TRUE&_sortunassigned=scoredown&_requireboldred=0

=EF=BB=BF<!DOCTYPE HTML PUBLIC "-//W3C//DTD HTML 4.0 Transitional//EN">
<!-- 0 seconds --><!-- 0 seconds --><!-- 0 seconds =
--><HTML><HEAD><TITLE>Protein Summary Report (Project: zxw, Spot Set: =
zxw\20121225, Label: J15, Spot Id: 795023, Peak List Id: 464822, MS Job =
Run Id: 23272)</TITLE>
<META content=3D"text/html; charset=3Dutf-8" http-equiv=3DContent-Type>
<STYLE type=3Dtext/css>.tooltip {
	POSITION: absolute; VISIBILITY: hidden; TOP: 0px; LEFT: 0px
}
</STYLE>

<SCRIPT language=3DJavaScript type=3Dtext/javascript=20
src=3D"http://zxw-pc/mascot/templates/browser.js"></SCRIPT>

<SCRIPT language=3DJavaScript>=0A=
<!-- Begin hiding Javascript from old browsers.=0A=
 =0A=
  var arrayReady=3D0;=0A=
  =0A=
  if (document.images){=0A=
    redBall =3D new Image();=0A=
    redBall.src =3D "../images/red_ball_white.gif";  =0A=
    cyanBall =3D new Image();=0A=
    cyanBall.src =3D "../images/cyan_ball_white.gif";  =0A=
  }=0A=
  =0A=
  function cover(hit,query,protSeq){=0A=
    document.Results.OV_Title.value =3D queryTitle[query];=0A=
    document.Results.OV_Accession.value =3D protName[hit];=0A=
    document.Results.OV_Sequence.value =3D protSeq;=0A=
    if (hit =3D=3D 0) {=0A=
      self.status =3D queryTitle[query];=0A=
    } else {=0A=
      self.status =3D protName[hit] + ": " + protSeq;=0A=
    }=0A=
    if (protSeq !=3D "" && document.fred && arrayReady =3D=3D 1){=0A=
      var i =3D 0;=0A=
      var element =3D 0;=0A=
      element =3D eval(protSeq+"["+i+"]");=0A=
      while(element) {=0A=
        document.images[element].src =3D redBall.src;=0A=
        i++;=0A=
        element =3D eval(protSeq+"["+i+"]");=0A=
      }=0A=
    }=0A=
  }=0A=
=0A=
  function uncover(hit,query,protSeq){=0A=
    document.Results.OV_Title.value =3D "-Query-";=0A=
    document.Results.OV_Accession.value=3D"-Accession-";=0A=
    document.Results.OV_Sequence.value=3D"-Sequence-";=0A=
    self.status=3D"";=0A=
    if (protSeq !=3D "" && document.fred && arrayReady =3D=3D 1){=0A=
      var i =3D 0;=0A=
      var element =3D 0;=0A=
      element =3D eval(protSeq+"["+i+"]");=0A=
      while(element) {=0A=
        document.images[element].src =3D cyanBall.src;=0A=
        i++;=0A=
        element =3D eval(protSeq+"["+i+"]");=0A=
      }=0A=
    }=0A=
  }=0A=
=0A=
  function checkQuery(checkState,numChecks,form){=0A=
    if (numChecks =3D=3D 1){=0A=
      form.QUE.checked =3D checkState;=0A=
    } else {=0A=
      for (var i =3D 0; i < form.elements.length; i++) {=0A=
        if (form.elements[i].name =3D=3D "QUE"){=0A=
          form.elements[i].checked =3D checkState;=0A=
        }=0A=
      }=0A=
    }=0A=
  }=0A=
=0A=
  function SaveClicks(checkBox,form){=0A=
    if (form.ErrTolRepeat && form.ErrTolRepeat.checked) {=0A=
      return;=0A=
    }=0A=
    var checkState =3D checkBox.checked;=0A=
    var thisHit =3D 0;=0A=
    for (var i =3D 0; i < form.elements.length; i++) {=0A=
      if (thisHit =3D=3D 1){=0A=
        if (form.elements[i].name =3D=3D "QUE") {=0A=
          form.elements[i].checked =3D !checkState;=0A=
        } else {=0A=
          break;=0A=
        }=0A=
      } else {=0A=
        if (form.elements[i] =3D=3D checkBox){=0A=
          thisHit =3D 1;=0A=
        }=0A=
      }=0A=
    }=0A=
  }=0A=
=0A=
  function unMatched(form){=0A=
    var numMisses =3D 0;=0A=
    for (var i =3D 0; i < form.elements.length; i++) {=0A=
      if (form.elements[i].name =3D=3D "MISSES"){=0A=
        numMisses++;=0A=
      } =0A=
    }=0A=
    if (numMisses < 1) {=0A=
      alert("No unmatched mass values to be searched");=0A=
      return false;=0A=
    }=0A=
    for (var i =3D 0; i < form.elements.length; i++) {=0A=
      if (form.elements[i].name =3D=3D "QUE"){=0A=
        form.elements[i].name =3D "DUMMY";=0A=
      } =0A=
    }=0A=
    for (var i =3D 0; i < form.elements.length; i++) {=0A=
      if (form.elements[i].name =3D=3D "MISSES"){=0A=
        form.elements[i].name =3D "QUE";=0A=
      } =0A=
    }=0A=
    form.submit();=0A=
    return true;=0A=
  }=0A=
=0A=
  function setReFormatAction(form){=0A=
    if (form.REPTYPE.options[form.REPTYPE.selectedIndex].value =3D=3D =
"export"){=0A=
      form.action =3D "./export_dat_2.pl";=0A=
    } else if (form.REPTYPE.options[form.REPTYPE.selectedIndex].value =
=3D=3D "family") {=0A=
      form.action =3D "./master_results_2.pl";=0A=
    } else {=0A=
      form.action =3D "./master_results.pl";=0A=
    }=0A=
  }=0A=
  =0A=
  function chooseQueryList(form) {=0A=
    var formatForm =3D window.document.forms['Re-format'];=0A=
    if (formatForm._querylist.value =3D=3D 'unassigned') {=0A=
      form.QUERYLIST.value =3D queryListUnassigned;=0A=
    } else if (formatForm._querylist.value =3D=3D 'identity') {=0A=
      form.QUERYLIST.value =3D queryListIdentity;=0A=
    } else if (formatForm._querylist.value =3D=3D 'homology') {=0A=
      form.QUERYLIST.value =3D queryListHomology;=0A=
    } else {=0A=
      form.QUERYLIST.value =3D "All";=0A=
    }=0A=
    return true;=0A=
  }=0A=
    =0A=
  function makeAccessionString(form){=0A=
    if (!form.ErrTolRepeat || !form.ErrTolRepeat.checked) {=0A=
      form.ACCESSION.value =3D "";=0A=
      return true;=0A=
    }=0A=
    var tempString =3D "";=0A=
    var numAccessions =3D 1;=0A=
    for (var i =3D 0; i < form.elements.length; i++) {=0A=
      if (form.elements[i].name =3D=3D "INCLUDE" && =
form.elements[i].checked){=0A=
        tempString =3D tempString + =
unescape(et_list[form.elements[i].value]) + ",";=0A=
      }=0A=
    }=0A=
    if (tempString =3D=3D "") {=0A=
      alert("No hits selected for error tolerant search");=0A=
      return false;=0A=
    }=0A=
    tempString =3D tempString.substring(0, tempString.length - 1);=0A=
    form.ACCESSION.value =3D tempString;=0A=
    checkQuery(1,31, form);=0A=
    return true;=0A=
  }=0A=
=0A=
  function clearEl() {}=0A=
=0A=
  function makeArchive(form){=0A=
    var tempUrl =3D =
"http://zxw-pc/mascot/cgi/master_results.pl?file=3D..%2Fdata%2F20121225%2=
FF002410.dat;REPTYPE=3Darchive;_sigthreshold=3D0.05;REPORT=3D50;_server_m=
udpit_switch=3D99999999;_ignoreionsscorebelow=3D0;_showsubsets=3D0;_showp=
opups=3DTRUE;_sortunassigned=3Dscoredown;_requireboldred=3D0&INTERMEDIATE=
=3D%2e%2e%2fdata%2f20121225%2fF002410%2edat";    for (var i =3D 0; i < =
form.elements.length; i++) {=0A=
      if (form.elements[i].name =3D=3D "INCLUDE" && =
form.elements[i].checked){=0A=
        tempUrl =3D tempUrl + "&INCLUDE=3D" + form.elements[i].value;=0A=
      }=0A=
    }=0A=
    window.location.href =3D tempUrl;=0A=
  }=0A=
=0A=
// End hiding Javascript from old browsers. -->=0A=
</SCRIPT>

<META name=3DGENERATOR content=3D"MSHTML 9.00.8112.16457"></HEAD>
<BODY aLink=3D#0000ff bgColor=3D#ffffff vLink=3D#0000ff>
<H1><IMG border=3D0 name=3Dfred align=3Dtop=20
src=3D"http://zxw-pc/mascot/images/88x31_logo_white.gif" width=3D88 =
height=3D31=20
NATURALSIZEFLAG=3D"3"> Mascot Search Results</H1><FONT=20
face=3D"Courier New,Courier,monospace"><PRE><B>User            : </B>
<B>Email           : </B>
<B>Search title    : Project: zxw, Spot Set: zxw\20121225, Label: J15, =
Spot Id: 795023, Peak List Id: 464822, MS Job Run Id: 23272</B>
<B>MS data file    : =
C:\Users\lei\Desktop\=EF=BF=BD=EF=BF=BD=EF=BF=BD=EF=BF=BD=EF=BF=BD=EF=BF=BD=
=EF=BF=BD=EF=BF=BD\201212\20121225\ppw_J15_135641680014.txt</B>
<B>Database        : viridiplantae p (1850050 sequences; 642453415 =
residues)</B>
<B>Timestamp       : 25 Dec 2012 at 08:02:43 GMT</B>
<B>Warning         : <FONT color=3D#ff0000>A Peptide summary report will =
usually give a much clearer picture of MS/MS search results.</FONT></B>
<B>Top Score       : 80 for <FONT color=3D#ff0000>gi|168067860</FONT>, =
predicted protein [Physcomitrella patens subsp. patens]</B>
</PRE></FONT>
<H3>Mascot Score Histogram</H3>Protein score is -10*Log(P), where P is =
the=20
probability that the observed match is a random event.<BR>Protein scores =
greater=20
than 75 are significant (p&lt;0.05).<BR>Protein scores are derived from =
ions=20
scores as a non-probabilistic basis for ranking protein hits.
<P><IMG alt=3D"Score Distribution"=20
src=3D"http://zxw-pc/mascot/cgi/score_gif.pl?score_gif_534997054802" =
width=3D400=20
height=3D200>=20
<FORM onsubmit=3D"return setReFormatAction(this)" method=3Dget =
name=3DRe-format=20
action=3D./master_results.pl><INPUT name=3Dfile =
value=3D../data/20121225/F002410.dat=20
type=3Dhidden>=20
<H3>Protein Summary Report</H3>
<TABLE border=3D0 cellSpacing=3D1 cellPadding=3D3>
  <TBODY>
  <TR>
    <TD bgColor=3D#eeeeff noWrap><INPUT value=3D"Format As" =
type=3Dsubmit> </TD>
    <TD bgColor=3D#eeeeff noWrap><SELECT name=3DREPTYPE> <OPTION =
selected=20
        value=3Dprotein>Protein Summary (deprecated)</OPTION> <OPTION=20
        value=3Dfamily>Protein Family Summary</OPTION> <OPTION=20
        value=3Dpeptide>Peptide Summary</OPTION> <OPTION =
value=3Dselect>Select=20
        Summary (protein hits)</OPTION> <OPTION =
value=3Dunassigned>Select Summary=20
        (unassigned)</OPTION> <OPTION value=3Dexport>Export Search=20
      Results</OPTION></SELECT> </TD>
    <TD bgColor=3D#eeeeff>&nbsp;</TD>
    <TD bgColor=3D#eeeeff noWrap><A=20
      href=3D"http://zxw-pc/mascot/help/msms_summaries_help.html"=20
      target=3D_blank>Help</A> </TD></TR>
  <TR>
    <TD bgColor=3D#eeeeff>&nbsp;</TD>
    <TD bgColor=3D#eeeeff noWrap>Significance threshold p&lt; <INPUT=20
      name=3D_sigthreshold value=3D0.05 size=3D8> </TD>
    <TD bgColor=3D#eeeeff noWrap>Max. number of hits <INPUT =
name=3DREPORT value=3D50=20
      size=3D5> </TD>
    <TD bgColor=3D#eeeeff>&nbsp;</TD></TR></TBODY></TABLE></FORM>
<FORM method=3Dpost name=3DResults action=3D./search_form.pl><INPUT =
name=3DQUE=20
value=3D"721.330554 from(722.337830,1+)  intensity(12413.3340)  =
query(1)"=20
type=3Dhidden> <INPUT name=3DMISSES=20
value=3D"721.330554 from(722.337830,1+)  intensity(12413.3340)  =
query(1)"=20
type=3Dhidden> <INPUT name=3DQUE=20
value=3D"811.300894 from(812.308170,1+)  intensity(4912.9414)  query(2)" =

type=3Dhidden> <INPUT name=3DMISSES=20
value=3D"811.300894 from(812.308170,1+)  intensity(4912.9414)  query(2)" =

type=3Dhidden> <INPUT name=3DQUE=20
value=3D"824.035204 from(825.042480,1+)  intensity(10296.4710)  =
query(3)"=20
type=3Dhidden> <INPUT name=3DMISSES=20
value=3D"824.035204 from(825.042480,1+)  intensity(10296.4710)  =
query(3)"=20
type=3Dhidden> <INPUT name=3DQUE=20
value=3D"828.322374 from(829.329650,1+)  intensity(71253.9220)  =
query(4)"=20
type=3Dhidden> <INPUT name=3DMISSES=20
value=3D"828.322374 from(829.329650,1+)  intensity(71253.9220)  =
query(4)"=20
type=3Dhidden> <INPUT name=3DQUE=20
value=3D"841.442124 from(842.449400,1+)  intensity(18678.4320)  =
query(5)"=20
type=3Dhidden> <INPUT name=3DMISSES=20
value=3D"841.442124 from(842.449400,1+)  intensity(18678.4320)  =
query(5)"=20
type=3Dhidden> <INPUT name=3DQUE=20
value=3D"859.983814 from(860.991090,1+)  intensity(4851.5688)  query(6)" =

type=3Dhidden> <INPUT name=3DMISSES=20
value=3D"859.983814 from(860.991090,1+)  intensity(4851.5688)  query(6)" =

type=3Dhidden> <INPUT name=3DQUE=20
value=3D"869.474234 from(870.481510,1+)  intensity(10429.0200)  =
query(7)"=20
type=3Dhidden> <INPUT name=3DMISSES=20
value=3D"869.474234 from(870.481510,1+)  intensity(10429.0200)  =
query(7)"=20
type=3Dhidden> <INPUT name=3DQUE=20
value=3D"1178.514624 from(1179.521900,1+)  intensity(3259.6079)  =
query(8)"=20
type=3Dhidden> <INPUT name=3DMISSES=20
value=3D"1178.514624 from(1179.521900,1+)  intensity(3259.6079)  =
query(8)"=20
type=3Dhidden> <INPUT name=3DQUE=20
value=3D"1178.514624 from(1179.521900,1+)  intensity(0.0000)  =
title(Label%3a%20J15%2c%20Spot_Id%3a%20795023%2c%20Peak_List_Id%3a%204650=
41%2c%20MSMS%20Job_Run_Id%3a%2023273%2c%20Comment%3a%20)  query(9)"=20
type=3Dhidden> <INPUT name=3DMISSES=20
value=3D"1178.514624 from(1179.521900,1+)  intensity(0.0000)  =
title(Label%3a%20J15%2c%20Spot_Id%3a%20795023%2c%20Peak_List_Id%3a%204650=
41%2c%20MSMS%20Job_Run_Id%3a%2023273%2c%20Comment%3a%20)  query(9)"=20
type=3Dhidden> <INPUT name=3DQUE=20
value=3D"1368.595024 from(1369.602300,1+)  intensity(13465.2560)  =
query(10)"=20
type=3Dhidden> <INPUT name=3DMISSES=20
value=3D"1368.595024 from(1369.602300,1+)  intensity(13465.2560)  =
query(10)"=20
type=3Dhidden> <INPUT name=3DQUE=20
value=3D"1369.574524 from(1370.581800,1+)  intensity(17391.9260)  =
query(11)"=20
type=3Dhidden> <INPUT name=3DQUE=20
value=3D"1369.574524 from(1370.581800,1+)  intensity(0.0000)  =
title(Label%3a%20J15%2c%20Spot_Id%3a%20795023%2c%20Peak_List_Id%3a%204650=
34%2c%20MSMS%20Job_Run_Id%3a%2023273%2c%20Comment%3a%20)  query(12)"=20
type=3Dhidden> <INPUT name=3DQUE=20
value=3D"1385.546824 from(1386.554100,1+)  intensity(16514.9300)  =
query(13)"=20
type=3Dhidden> <INPUT name=3DQUE=20
value=3D"1385.546824 from(1386.554100,1+)  intensity(0.0000)  =
title(Label%3a%20J15%2c%20Spot_Id%3a%20795023%2c%20Peak_List_Id%3a%204650=
35%2c%20MSMS%20Job_Run_Id%3a%2023273%2c%20Comment%3a%20)  query(14)"=20
type=3Dhidden> <INPUT name=3DQUE=20
value=3D"1474.657624 from(1475.664900,1+)  intensity(2312.9412)  =
query(15)"=20
type=3Dhidden> <INPUT name=3DQUE=20
value=3D"1486.596324 from(1487.603600,1+)  intensity(6554.1738)  =
query(16)"=20
type=3Dhidden> <INPUT name=3DQUE=20
value=3D"1486.596324 from(1487.603600,1+)  intensity(0.0000)  =
title(Label%3a%20J15%2c%20Spot_Id%3a%20795023%2c%20Peak_List_Id%3a%204650=
37%2c%20MSMS%20Job_Run_Id%3a%2023273%2c%20Comment%3a%20)  query(17)"=20
type=3Dhidden> <INPUT name=3DQUE=20
value=3D"1492.649224 from(1493.656500,1+)  intensity(5734.0615)  =
query(18)"=20
type=3Dhidden> <INPUT name=3DMISSES=20
value=3D"1492.649224 from(1493.656500,1+)  intensity(5734.0615)  =
query(18)"=20
type=3Dhidden> <INPUT name=3DQUE=20
value=3D"1679.719424 from(1680.726700,1+)  intensity(4695.0977)  =
query(19)"=20
type=3Dhidden> <INPUT name=3DQUE=20
value=3D"1679.719424 from(1680.726700,1+)  intensity(0.0000)  =
title(Label%3a%20J15%2c%20Spot_Id%3a%20795023%2c%20Peak_List_Id%3a%204650=
38%2c%20MSMS%20Job_Run_Id%3a%2023273%2c%20Comment%3a%20)  query(20)"=20
type=3Dhidden> <INPUT name=3DQUE=20
value=3D"1688.553924 from(1689.561200,1+)  intensity(1941.1765)  =
query(21)"=20
type=3Dhidden> <INPUT name=3DMISSES=20
value=3D"1688.553924 from(1689.561200,1+)  intensity(1941.1765)  =
query(21)"=20
type=3Dhidden> <INPUT name=3DQUE=20
value=3D"1966.898524 from(1967.905800,1+)  intensity(4218.8232)  =
query(22)"=20
type=3Dhidden> <INPUT name=3DQUE=20
value=3D"1966.898524 from(1967.905800,1+)  intensity(0.0000)  =
title(Label%3a%20J15%2c%20Spot_Id%3a%20795023%2c%20Peak_List_Id%3a%204650=
39%2c%20MSMS%20Job_Run_Id%3a%2023273%2c%20Comment%3a%20)  query(23)"=20
type=3Dhidden> <INPUT name=3DQUE=20
value=3D"2066.751224 from(2067.758500,1+)  intensity(3969.1704)  =
query(24)"=20
type=3Dhidden> <INPUT name=3DMISSES=20
value=3D"2066.751224 from(2067.758500,1+)  intensity(3969.1704)  =
query(24)"=20
type=3Dhidden> <INPUT name=3DQUE=20
value=3D"2066.751224 from(2067.758500,1+)  intensity(0.0000)  =
title(Label%3a%20J15%2c%20Spot_Id%3a%20795023%2c%20Peak_List_Id%3a%204650=
40%2c%20MSMS%20Job_Run_Id%3a%2023273%2c%20Comment%3a%20)  query(25)"=20
type=3Dhidden> <INPUT name=3DMISSES=20
value=3D"2066.751224 from(2067.758500,1+)  intensity(0.0000)  =
title(Label%3a%20J15%2c%20Spot_Id%3a%20795023%2c%20Peak_List_Id%3a%204650=
40%2c%20MSMS%20Job_Run_Id%3a%2023273%2c%20Comment%3a%20)  query(25)"=20
type=3Dhidden> <INPUT name=3DQUE=20
value=3D"2437.112124 from(2438.119400,1+)  intensity(2589.2158)  =
query(26)"=20
type=3Dhidden> <INPUT name=3DMISSES=20
value=3D"2437.112124 from(2438.119400,1+)  intensity(2589.2158)  =
query(26)"=20
type=3Dhidden> <INPUT name=3DQUE=20
value=3D"2437.112124 from(2438.119400,1+)  intensity(0.0000)  =
title(Label%3a%20J15%2c%20Spot_Id%3a%20795023%2c%20Peak_List_Id%3a%204650=
42%2c%20MSMS%20Job_Run_Id%3a%2023273%2c%20Comment%3a%20)  query(27)"=20
type=3Dhidden> <INPUT name=3DMISSES=20
value=3D"2437.112124 from(2438.119400,1+)  intensity(0.0000)  =
title(Label%3a%20J15%2c%20Spot_Id%3a%20795023%2c%20Peak_List_Id%3a%204650=
42%2c%20MSMS%20Job_Run_Id%3a%2023273%2c%20Comment%3a%20)  query(27)"=20
type=3Dhidden> <INPUT name=3DQUE=20
value=3D"2480.052024 from(2481.059300,1+)  intensity(25688.6290)  =
query(28)"=20
type=3Dhidden> <INPUT name=3DMISSES=20
value=3D"2480.052024 from(2481.059300,1+)  intensity(25688.6290)  =
query(28)"=20
type=3Dhidden> <INPUT name=3DQUE=20
value=3D"2480.052024 from(2481.059300,1+)  intensity(0.0000)  =
title(Label%3a%20J15%2c%20Spot_Id%3a%20795023%2c%20Peak_List_Id%3a%204650=
33%2c%20MSMS%20Job_Run_Id%3a%2023273%2c%20Comment%3a%20)  query(29)"=20
type=3Dhidden> <INPUT name=3DMISSES=20
value=3D"2480.052024 from(2481.059300,1+)  intensity(0.0000)  =
title(Label%3a%20J15%2c%20Spot_Id%3a%20795023%2c%20Peak_List_Id%3a%204650=
33%2c%20MSMS%20Job_Run_Id%3a%2023273%2c%20Comment%3a%20)  query(29)"=20
type=3Dhidden> <INPUT name=3DQUE=20
value=3D"2662.269124 from(2663.276400,1+)  intensity(16491.8110)  =
query(30)"=20
type=3Dhidden> <INPUT name=3DMISSES=20
value=3D"2662.269124 from(2663.276400,1+)  intensity(16491.8110)  =
query(30)"=20
type=3Dhidden> <INPUT name=3DQUE=20
value=3D"2662.269124 from(2663.276400,1+)  intensity(0.0000)  =
title(Label%3a%20J15%2c%20Spot_Id%3a%20795023%2c%20Peak_List_Id%3a%204650=
36%2c%20MSMS%20Job_Run_Id%3a%2023273%2c%20Comment%3a%20)  query(31)"=20
type=3Dhidden> <INPUT name=3DMISSES=20
value=3D"2662.269124 from(2663.276400,1+)  intensity(0.0000)  =
title(Label%3a%20J15%2c%20Spot_Id%3a%20795023%2c%20Peak_List_Id%3a%204650=
36%2c%20MSMS%20Job_Run_Id%3a%2023273%2c%20Comment%3a%20)  query(31)"=20
type=3Dhidden> <INPUT name=3DFORMVER value=3D2 type=3Dhidden> <INPUT =
name=3DSEARCH=20
value=3DMIS type=3Dhidden> <INPUT name=3DUSERNAME type=3Dhidden> <INPUT =
name=3DUSEREMAIL=20
type=3Dhidden> <INPUT name=3DCOM=20
value=3D"Project: zxw, Spot Set: zxw\20121225, Label: J15, Spot Id: =
795023, Peak List Id: 464822, MS Job Run Id: 23272"=20
type=3Dhidden> <INPUT name=3DMODS type=3Dhidden> <INPUT name=3DIT_MODS=20
value=3D"Oxidation (M)" type=3Dhidden> <INPUT name=3DCLE value=3DTrypsin =
type=3Dhidden>=20
<INPUT name=3DMASS value=3DMonoisotopic type=3Dhidden> <INPUT name=3DSEG =
type=3Dhidden>=20
<INPUT name=3DTOL value=3D100 type=3Dhidden> <INPUT name=3DTOLU =
value=3Dppm type=3Dhidden>=20
<INPUT name=3DITOL value=3D0.8 type=3Dhidden> <INPUT name=3DITOLU =
value=3DDa type=3Dhidden>=20
<INPUT name=3DDB value=3Dviridiplantae type=3Dhidden> <INPUT =
name=3DCHARGE value=3D1+=20
type=3Dhidden> <INPUT name=3DPFA value=3D1 type=3Dhidden> <INPUT =
name=3DFILE=20
value=3DC:\Users\lei\Desktop\=EF=BF=BD=EF=BF=BD=EF=BF=BD=EF=BF=BD=EF=BF=BD=
=EF=BF=BD=EF=BF=BD=EF=BF=BD\201212\20121225\ppw_J15_135641680014.txt=20
type=3Dhidden> <INPUT name=3DFORMAT value=3D"Mascot generic" =
type=3Dhidden> <INPUT=20
name=3DINTERMEDIATE value=3D../data/20121225/F002410.dat type=3Dhidden> =
<INPUT=20
name=3DREPORT value=3D50 type=3Dhidden> <INPUT name=3DOVERVIEW =
value=3DOFF type=3Dhidden>=20
<INPUT name=3DPRECURSOR type=3Dhidden> <INPUT name=3DTAXONOMY =
value=3D"All entries"=20
type=3Dhidden> <INPUT name=3DREPTYPE type=3Dhidden> <INPUT =
name=3DrepeatSearch=20
value=3D"not again" type=3Dhidden> <INPUT name=3DINSTRUMENT =
value=3DMALDI-TOF-TOF=20
type=3Dhidden> <INPUT name=3DACCESSION type=3Dhidden> <INPUT =
name=3DQUANTITATION=20
type=3Dhidden>=20
<P><INPUT value=3D"Re-Search All" type=3Dsubmit> &nbsp;&nbsp;<INPUT =
onclick=3D"unMatched(this.form); return true" value=3D"Search Unmatched" =
type=3Dbutton>=20
</FORM>
<H3>Index</H3>
<TABLE border=3D0 cellSpacing=3D0 cellPadding=3D0>
  <TBODY>
  <TR>
    <TD>&nbsp;</TD>
    <TD><TT><B>&nbsp;Accession</B></TT></TD>
    <TD><TT><B>&nbsp;&nbsp;Mass</B></TT></TD>
    <TD><TT><B>&nbsp;&nbsp;Score</B></TT></TD>
    <TD><TT><B>&nbsp;&nbsp;Description</B></TT></TD></TR>
  <TR>
    <TD noWrap align=3Dright><TT><B>1.</B></TT></TD>
    <TD noWrap><TT><B>&nbsp;<A=20
      =
href=3D"http://zxw-pc/mascot/cgi/master_results.pl?file=3D..%2Fdata%2F201=
21225%2FF002410.dat&amp;REPTYPE=3Dprotein&amp;_sigthreshold=3D0.05&amp;RE=
PORT=3D50&amp;_server_mudpit_switch=3D99999999&amp;_ignoreionsscorebelow=3D=
0&amp;_showsubsets=3D0&amp;_showpopups=3DTRUE&amp;_sortunassigned=3Dscore=
down&amp;_requireboldred=3D0#Hit1">gi|168067860</A></B></TT></TD>
    <TD noWrap><TT>&nbsp;&nbsp;70817</TT></TD>
    <TD noWrap align=3Dright><TT>80</TT></TD>
    <TD noWrap><TT>&nbsp;&nbsp;predicted protein [Physcomitrella patens =
subsp.=20
      patens]</TT></TD></TR>
  <TR>
    <TD noWrap align=3Dright><TT><B>2.</B></TT></TD>
    <TD noWrap><TT><B>&nbsp;<A=20
      =
href=3D"http://zxw-pc/mascot/cgi/master_results.pl?file=3D..%2Fdata%2F201=
21225%2FF002410.dat&amp;REPTYPE=3Dprotein&amp;_sigthreshold=3D0.05&amp;RE=
PORT=3D50&amp;_server_mudpit_switch=3D99999999&amp;_ignoreionsscorebelow=3D=
0&amp;_showsubsets=3D0&amp;_showpopups=3DTRUE&amp;_sortunassigned=3Dscore=
down&amp;_requireboldred=3D0#Hit2">gi|162662524</A></B></TT></TD>
    <TD noWrap><TT>&nbsp;&nbsp;70817</TT></TD>
    <TD noWrap align=3Dright><TT>80</TT></TD>
    <TD noWrap><TT>&nbsp;&nbsp;predicted protein [Physcomitrella patens =
subsp.=20
      patens]</TT></TD></TR>
  <TR>
    <TD noWrap align=3Dright><TT><B>3.</B></TT></TD>
    <TD noWrap><TT><B>&nbsp;<A=20
      =
href=3D"http://zxw-pc/mascot/cgi/master_results.pl?file=3D..%2Fdata%2F201=
21225%2FF002410.dat&amp;REPTYPE=3Dprotein&amp;_sigthreshold=3D0.05&amp;RE=
PORT=3D50&amp;_server_mudpit_switch=3D99999999&amp;_ignoreionsscorebelow=3D=
0&amp;_showsubsets=3D0&amp;_showpopups=3DTRUE&amp;_sortunassigned=3Dscore=
down&amp;_requireboldred=3D0#Hit3">gi|168030657</A></B></TT></TD>
    <TD noWrap><TT>&nbsp;&nbsp;70931</TT></TD>
    <TD noWrap align=3Dright><TT>80</TT></TD>
    <TD noWrap><TT>&nbsp;&nbsp;predicted protein [Physcomitrella patens =
subsp.=20
      patens]</TT></TD></TR>
  <TR>
    <TD noWrap align=3Dright><TT><B>4.</B></TT></TD>
    <TD noWrap><TT><B>&nbsp;<A=20
      =
href=3D"http://zxw-pc/mascot/cgi/master_results.pl?file=3D..%2Fdata%2F201=
21225%2FF002410.dat&amp;REPTYPE=3Dprotein&amp;_sigthreshold=3D0.05&amp;RE=
PORT=3D50&amp;_server_mudpit_switch=3D99999999&amp;_ignoreionsscorebelow=3D=
0&amp;_showsubsets=3D0&amp;_showpopups=3DTRUE&amp;_sortunassigned=3Dscore=
down&amp;_requireboldred=3D0#Hit4">gi|162680921</A></B></TT></TD>
    <TD noWrap><TT>&nbsp;&nbsp;70931</TT></TD>
    <TD noWrap align=3Dright><TT>80</TT></TD>
    <TD noWrap><TT>&nbsp;&nbsp;predicted protein [Physcomitrella patens =
subsp.=20
      patens]</TT></TD></TR>
  <TR>
    <TD noWrap align=3Dright><TT><B>5.</B></TT></TD>
    <TD noWrap><TT><B>&nbsp;<A=20
      =
href=3D"http://zxw-pc/mascot/cgi/master_results.pl?file=3D..%2Fdata%2F201=
21225%2FF002410.dat&amp;REPTYPE=3Dprotein&amp;_sigthreshold=3D0.05&amp;RE=
PORT=3D50&amp;_server_mudpit_switch=3D99999999&amp;_ignoreionsscorebelow=3D=
0&amp;_showsubsets=3D0&amp;_showpopups=3DTRUE&amp;_sortunassigned=3Dscore=
down&amp;_requireboldred=3D0#Hit5">gi|167998434</A></B></TT></TD>
    <TD noWrap><TT>&nbsp;&nbsp;70903</TT></TD>
    <TD noWrap align=3Dright><TT>80</TT></TD>
    <TD noWrap><TT>&nbsp;&nbsp;predicted protein [Physcomitrella patens =
subsp.=20
      patens]</TT></TD></TR>
  <TR>
    <TD noWrap align=3Dright><TT><B>6.</B></TT></TD>
    <TD noWrap><TT><B>&nbsp;<A=20
      =
href=3D"http://zxw-pc/mascot/cgi/master_results.pl?file=3D..%2Fdata%2F201=
21225%2FF002410.dat&amp;REPTYPE=3Dprotein&amp;_sigthreshold=3D0.05&amp;RE=
PORT=3D50&amp;_server_mudpit_switch=3D99999999&amp;_ignoreionsscorebelow=3D=
0&amp;_showsubsets=3D0&amp;_showpopups=3DTRUE&amp;_sortunassigned=3Dscore=
down&amp;_requireboldred=3D0#Hit6">gi|162697021</A></B></TT></TD>
    <TD noWrap><TT>&nbsp;&nbsp;70903</TT></TD>
    <TD noWrap align=3Dright><TT>80</TT></TD>
    <TD noWrap><TT>&nbsp;&nbsp;predicted protein [Physcomitrella patens =
subsp.=20
      patens]</TT></TD></TR>
  <TR>
    <TD noWrap align=3Dright><TT><B>7.</B></TT></TD>
    <TD noWrap><TT><B>&nbsp;<A=20
      =
href=3D"http://zxw-pc/mascot/cgi/master_results.pl?file=3D..%2Fdata%2F201=
21225%2FF002410.dat&amp;REPTYPE=3Dprotein&amp;_sigthreshold=3D0.05&amp;RE=
PORT=3D50&amp;_server_mudpit_switch=3D99999999&amp;_ignoreionsscorebelow=3D=
0&amp;_showsubsets=3D0&amp;_showpopups=3DTRUE&amp;_sortunassigned=3Dscore=
down&amp;_requireboldred=3D0#Hit7">gi|168062156</A></B></TT></TD>
    <TD noWrap><TT>&nbsp;&nbsp;71043</TT></TD>
    <TD noWrap align=3Dright><TT>70</TT></TD>
    <TD noWrap><TT>&nbsp;&nbsp;predicted protein [Physcomitrella patens =
subsp.=20
      patens]</TT></TD></TR>
  <TR>
    <TD noWrap align=3Dright><TT><B>8.</B></TT></TD>
    <TD noWrap><TT><B>&nbsp;<A=20
      =
href=3D"http://zxw-pc/mascot/cgi/master_results.pl?file=3D..%2Fdata%2F201=
21225%2FF002410.dat&amp;REPTYPE=3Dprotein&amp;_sigthreshold=3D0.05&amp;RE=
PORT=3D50&amp;_server_mudpit_switch=3D99999999&amp;_ignoreionsscorebelow=3D=
0&amp;_showsubsets=3D0&amp;_showpopups=3DTRUE&amp;_sortunassigned=3Dscore=
down&amp;_requireboldred=3D0#Hit8">gi|162665432</A></B></TT></TD>
    <TD noWrap><TT>&nbsp;&nbsp;71043</TT></TD>
    <TD noWrap align=3Dright><TT>70</TT></TD>
    <TD noWrap><TT>&nbsp;&nbsp;predicted protein [Physcomitrella patens =
subsp.=20
      patens]</TT></TD></TR>
  <TR>
    <TD noWrap align=3Dright><TT><B>9.</B></TT></TD>
    <TD noWrap><TT><B>&nbsp;<A=20
      =
href=3D"http://zxw-pc/mascot/cgi/master_results.pl?file=3D..%2Fdata%2F201=
21225%2FF002410.dat&amp;REPTYPE=3Dprotein&amp;_sigthreshold=3D0.05&amp;RE=
PORT=3D50&amp;_server_mudpit_switch=3D99999999&amp;_ignoreionsscorebelow=3D=
0&amp;_showsubsets=3D0&amp;_showpopups=3DTRUE&amp;_sortunassigned=3Dscore=
down&amp;_requireboldred=3D0#Hit9">gi|255575054</A></B></TT></TD>
    <TD noWrap><TT>&nbsp;&nbsp;71071</TT></TD>
    <TD noWrap align=3Dright><TT>66</TT></TD>
    <TD noWrap><TT>&nbsp;&nbsp;heat shock protein, putative [Ricinus=20
      communis]</TT></TD></TR>
  <TR>
    <TD noWrap align=3Dright><TT><B>10.</B></TT></TD>
    <TD noWrap><TT><B>&nbsp;<A=20
      =
href=3D"http://zxw-pc/mascot/cgi/master_results.pl?file=3D..%2Fdata%2F201=
21225%2FF002410.dat&amp;REPTYPE=3Dprotein&amp;_sigthreshold=3D0.05&amp;RE=
PORT=3D50&amp;_server_mudpit_switch=3D99999999&amp;_ignoreionsscorebelow=3D=
0&amp;_showsubsets=3D0&amp;_showpopups=3DTRUE&amp;_sortunassigned=3Dscore=
down&amp;_requireboldred=3D0#Hit10">gi|223532108</A></B></TT></TD>
    <TD noWrap><TT>&nbsp;&nbsp;71071</TT></TD>
    <TD noWrap align=3Dright><TT>66</TT></TD>
    <TD noWrap><TT>&nbsp;&nbsp;heat shock protein, putative [Ricinus=20
      communis]</TT></TD></TR>
  <TR>
    <TD noWrap align=3Dright><TT><B>11.</B></TT></TD>
    <TD noWrap><TT><B>&nbsp;<A=20
      =
href=3D"http://zxw-pc/mascot/cgi/master_results.pl?file=3D..%2Fdata%2F201=
21225%2FF002410.dat&amp;REPTYPE=3Dprotein&amp;_sigthreshold=3D0.05&amp;RE=
PORT=3D50&amp;_server_mudpit_switch=3D99999999&amp;_ignoreionsscorebelow=3D=
0&amp;_showsubsets=3D0&amp;_showpopups=3DTRUE&amp;_sortunassigned=3Dscore=
down&amp;_requireboldred=3D0#Hit11">gi|257310594</A></B></TT></TD>
    <TD noWrap><TT>&nbsp;&nbsp;70972</TT></TD>
    <TD noWrap align=3Dright><TT>65</TT></TD>
    <TD noWrap><TT>&nbsp;&nbsp;unnamed protein product [Glycine=20
max]</TT></TD></TR>
  <TR>
    <TD noWrap align=3Dright><TT><B>12.</B></TT></TD>
    <TD noWrap><TT><B>&nbsp;<A=20
      =
href=3D"http://zxw-pc/mascot/cgi/master_results.pl?file=3D..%2Fdata%2F201=
21225%2FF002410.dat&amp;REPTYPE=3Dprotein&amp;_sigthreshold=3D0.05&amp;RE=
PORT=3D50&amp;_server_mudpit_switch=3D99999999&amp;_ignoreionsscorebelow=3D=
0&amp;_showsubsets=3D0&amp;_showpopups=3DTRUE&amp;_sortunassigned=3Dscore=
down&amp;_requireboldred=3D0#Hit12">gi|257307055</A></B></TT></TD>
    <TD noWrap><TT>&nbsp;&nbsp;70972</TT></TD>
    <TD noWrap align=3Dright><TT>65</TT></TD>
    <TD noWrap><TT>&nbsp;&nbsp;unnamed protein product [Glycine=20
max]</TT></TD></TR>
  <TR>
    <TD noWrap align=3Dright><TT><B>13.</B></TT></TD>
    <TD noWrap><TT><B>&nbsp;<A=20
      =
href=3D"http://zxw-pc/mascot/cgi/master_results.pl?file=3D..%2Fdata%2F201=
21225%2FF002410.dat&amp;REPTYPE=3Dprotein&amp;_sigthreshold=3D0.05&amp;RE=
PORT=3D50&amp;_server_mudpit_switch=3D99999999&amp;_ignoreionsscorebelow=3D=
0&amp;_showsubsets=3D0&amp;_showpopups=3DTRUE&amp;_sortunassigned=3Dscore=
down&amp;_requireboldred=3D0#Hit13">gi|257345208</A></B></TT></TD>
    <TD noWrap><TT>&nbsp;&nbsp;70972</TT></TD>
    <TD noWrap align=3Dright><TT>65</TT></TD>
    <TD noWrap><TT>&nbsp;&nbsp;unnamed protein product [Glycine=20
max]</TT></TD></TR>
  <TR>
    <TD noWrap align=3Dright><TT><B>14.</B></TT></TD>
    <TD noWrap><TT><B>&nbsp;<A=20
      =
href=3D"http://zxw-pc/mascot/cgi/master_results.pl?file=3D..%2Fdata%2F201=
21225%2FF002410.dat&amp;REPTYPE=3Dprotein&amp;_sigthreshold=3D0.05&amp;RE=
PORT=3D50&amp;_server_mudpit_switch=3D99999999&amp;_ignoreionsscorebelow=3D=
0&amp;_showsubsets=3D0&amp;_showpopups=3DTRUE&amp;_sortunassigned=3Dscore=
down&amp;_requireboldred=3D0#Hit14">gi|257344265</A></B></TT></TD>
    <TD noWrap><TT>&nbsp;&nbsp;70972</TT></TD>
    <TD noWrap align=3Dright><TT>65</TT></TD>
    <TD noWrap><TT>&nbsp;&nbsp;unnamed protein product [Glycine=20
max]</TT></TD></TR>
  <TR>
    <TD noWrap align=3Dright><TT><B>15.</B></TT></TD>
    <TD noWrap><TT><B>&nbsp;<A=20
      =
href=3D"http://zxw-pc/mascot/cgi/master_results.pl?file=3D..%2Fdata%2F201=
21225%2FF002410.dat&amp;REPTYPE=3Dprotein&amp;_sigthreshold=3D0.05&amp;RE=
PORT=3D50&amp;_server_mudpit_switch=3D99999999&amp;_ignoreionsscorebelow=3D=
0&amp;_showsubsets=3D0&amp;_showpopups=3DTRUE&amp;_sortunassigned=3Dscore=
down&amp;_requireboldred=3D0#Hit15">gi|219776080</A></B></TT></TD>
    <TD noWrap><TT>&nbsp;&nbsp;70972</TT></TD>
    <TD noWrap align=3Dright><TT>65</TT></TD>
    <TD noWrap><TT>&nbsp;&nbsp;unnamed protein product [Glycine=20
max]</TT></TD></TR>
  <TR>
    <TD noWrap align=3Dright><TT><B>16.</B></TT></TD>
    <TD noWrap><TT><B>&nbsp;<A=20
      =
href=3D"http://zxw-pc/mascot/cgi/master_results.pl?file=3D..%2Fdata%2F201=
21225%2FF002410.dat&amp;REPTYPE=3Dprotein&amp;_sigthreshold=3D0.05&amp;RE=
PORT=3D50&amp;_server_mudpit_switch=3D99999999&amp;_ignoreionsscorebelow=3D=
0&amp;_showsubsets=3D0&amp;_showpopups=3DTRUE&amp;_sortunassigned=3Dscore=
down&amp;_requireboldred=3D0#Hit16">gi|219773779</A></B></TT></TD>
    <TD noWrap><TT>&nbsp;&nbsp;70972</TT></TD>
    <TD noWrap align=3Dright><TT>65</TT></TD>
    <TD noWrap><TT>&nbsp;&nbsp;unnamed protein product [Glycine=20
max]</TT></TD></TR>
  <TR>
    <TD noWrap align=3Dright><TT><B>17.</B></TT></TD>
    <TD noWrap><TT><B>&nbsp;<A=20
      =
href=3D"http://zxw-pc/mascot/cgi/master_results.pl?file=3D..%2Fdata%2F201=
21225%2FF002410.dat&amp;REPTYPE=3Dprotein&amp;_sigthreshold=3D0.05&amp;RE=
PORT=3D50&amp;_server_mudpit_switch=3D99999999&amp;_ignoreionsscorebelow=3D=
0&amp;_showsubsets=3D0&amp;_showpopups=3DTRUE&amp;_sortunassigned=3Dscore=
down&amp;_requireboldred=3D0#Hit17">gi|219766743</A></B></TT></TD>
    <TD noWrap><TT>&nbsp;&nbsp;70972</TT></TD>
    <TD noWrap align=3Dright><TT>65</TT></TD>
    <TD noWrap><TT>&nbsp;&nbsp;unnamed protein product [Glycine=20
max]</TT></TD></TR>
  <TR>
    <TD noWrap align=3Dright><TT><B>18.</B></TT></TD>
    <TD noWrap><TT><B>&nbsp;<A=20
      =
href=3D"http://zxw-pc/mascot/cgi/master_results.pl?file=3D..%2Fdata%2F201=
21225%2FF002410.dat&amp;REPTYPE=3Dprotein&amp;_sigthreshold=3D0.05&amp;RE=
PORT=3D50&amp;_server_mudpit_switch=3D99999999&amp;_ignoreionsscorebelow=3D=
0&amp;_showsubsets=3D0&amp;_showpopups=3DTRUE&amp;_sortunassigned=3Dscore=
down&amp;_requireboldred=3D0#Hit18">gi|219764820</A></B></TT></TD>
    <TD noWrap><TT>&nbsp;&nbsp;70972</TT></TD>
    <TD noWrap align=3Dright><TT>65</TT></TD>
    <TD noWrap><TT>&nbsp;&nbsp;unnamed protein product [Glycine=20
max]</TT></TD></TR>
  <TR>
    <TD noWrap align=3Dright><TT><B>19.</B></TT></TD>
    <TD noWrap><TT><B>&nbsp;<A=20
      =
href=3D"http://zxw-pc/mascot/cgi/master_results.pl?file=3D..%2Fdata%2F201=
21225%2FF002410.dat&amp;REPTYPE=3Dprotein&amp;_sigthreshold=3D0.05&amp;RE=
PORT=3D50&amp;_server_mudpit_switch=3D99999999&amp;_ignoreionsscorebelow=3D=
0&amp;_showsubsets=3D0&amp;_showpopups=3DTRUE&amp;_sortunassigned=3Dscore=
down&amp;_requireboldred=3D0#Hit19">gi|123601</A></B></TT></TD>
    <TD noWrap><TT>&nbsp;&nbsp;70835</TT></TD>
    <TD noWrap align=3Dright><TT>63</TT></TD>
    <TD noWrap><TT>&nbsp;&nbsp;RecName: Full=3DHeat shock 70 kDa=20
  protein</TT></TD></TR>
  <TR>
    <TD noWrap align=3Dright><TT><B>20.</B></TT></TD>
    <TD noWrap><TT><B>&nbsp;<A=20
      =
href=3D"http://zxw-pc/mascot/cgi/master_results.pl?file=3D..%2Fdata%2F201=
21225%2FF002410.dat&amp;REPTYPE=3Dprotein&amp;_sigthreshold=3D0.05&amp;RE=
PORT=3D50&amp;_server_mudpit_switch=3D99999999&amp;_ignoreionsscorebelow=3D=
0&amp;_showsubsets=3D0&amp;_showpopups=3DTRUE&amp;_sortunassigned=3Dscore=
down&amp;_requireboldred=3D0#Hit20">gi|257310542</A></B></TT></TD>
    <TD noWrap><TT>&nbsp;&nbsp;70835</TT></TD>
    <TD noWrap align=3Dright><TT>63</TT></TD>
    <TD noWrap><TT>&nbsp;&nbsp;unnamed protein product [Glycine=20
max]</TT></TD></TR>
  <TR>
    <TD noWrap align=3Dright><TT><B>21.</B></TT></TD>
    <TD noWrap><TT><B>&nbsp;<A=20
      =
href=3D"http://zxw-pc/mascot/cgi/master_results.pl?file=3D..%2Fdata%2F201=
21225%2FF002410.dat&amp;REPTYPE=3Dprotein&amp;_sigthreshold=3D0.05&amp;RE=
PORT=3D50&amp;_server_mudpit_switch=3D99999999&amp;_ignoreionsscorebelow=3D=
0&amp;_showsubsets=3D0&amp;_showpopups=3DTRUE&amp;_sortunassigned=3Dscore=
down&amp;_requireboldred=3D0#Hit21">gi|257345156</A></B></TT></TD>
    <TD noWrap><TT>&nbsp;&nbsp;70835</TT></TD>
    <TD noWrap align=3Dright><TT>63</TT></TD>
    <TD noWrap><TT>&nbsp;&nbsp;unnamed protein product [Glycine=20
max]</TT></TD></TR>
  <TR>
    <TD noWrap align=3Dright><TT><B>22.</B></TT></TD>
    <TD noWrap><TT><B>&nbsp;<A=20
      =
href=3D"http://zxw-pc/mascot/cgi/master_results.pl?file=3D..%2Fdata%2F201=
21225%2FF002410.dat&amp;REPTYPE=3Dprotein&amp;_sigthreshold=3D0.05&amp;RE=
PORT=3D50&amp;_server_mudpit_switch=3D99999999&amp;_ignoreionsscorebelow=3D=
0&amp;_showsubsets=3D0&amp;_showpopups=3DTRUE&amp;_sortunassigned=3Dscore=
down&amp;_requireboldred=3D0#Hit22">gi|219776028</A></B></TT></TD>
    <TD noWrap><TT>&nbsp;&nbsp;70835</TT></TD>
    <TD noWrap align=3Dright><TT>63</TT></TD>
    <TD noWrap><TT>&nbsp;&nbsp;unnamed protein product [Glycine=20
max]</TT></TD></TR>
  <TR>
    <TD noWrap align=3Dright><TT><B>23.</B></TT></TD>
    <TD noWrap><TT><B>&nbsp;<A=20
      =
href=3D"http://zxw-pc/mascot/cgi/master_results.pl?file=3D..%2Fdata%2F201=
21225%2FF002410.dat&amp;REPTYPE=3Dprotein&amp;_sigthreshold=3D0.05&amp;RE=
PORT=3D50&amp;_server_mudpit_switch=3D99999999&amp;_ignoreionsscorebelow=3D=
0&amp;_showsubsets=3D0&amp;_showpopups=3DTRUE&amp;_sortunassigned=3Dscore=
down&amp;_requireboldred=3D0#Hit23">gi|219766691</A></B></TT></TD>
    <TD noWrap><TT>&nbsp;&nbsp;70835</TT></TD>
    <TD noWrap align=3Dright><TT>63</TT></TD>
    <TD noWrap><TT>&nbsp;&nbsp;unnamed protein product [Glycine=20
max]</TT></TD></TR>
  <TR>
    <TD noWrap align=3Dright><TT><B>24.</B></TT></TD>
    <TD noWrap><TT><B>&nbsp;<A=20
      =
href=3D"http://zxw-pc/mascot/cgi/master_results.pl?file=3D..%2Fdata%2F201=
21225%2FF002410.dat&amp;REPTYPE=3Dprotein&amp;_sigthreshold=3D0.05&amp;RE=
PORT=3D50&amp;_server_mudpit_switch=3D99999999&amp;_ignoreionsscorebelow=3D=
0&amp;_showsubsets=3D0&amp;_showpopups=3DTRUE&amp;_sortunassigned=3Dscore=
down&amp;_requireboldred=3D0#Hit24">gi|18663</A></B></TT></TD>
    <TD noWrap><TT>&nbsp;&nbsp;70835</TT></TD>
    <TD noWrap align=3Dright><TT>63</TT></TD>
    <TD noWrap><TT>&nbsp;&nbsp;Heat Shock 70kD protein [Glycine=20
max]</TT></TD></TR>
  <TR>
    <TD noWrap align=3Dright><TT><B>25.</B></TT></TD>
    <TD noWrap><TT><B>&nbsp;<A=20
      =
href=3D"http://zxw-pc/mascot/cgi/master_results.pl?file=3D..%2Fdata%2F201=
21225%2FF002410.dat&amp;REPTYPE=3Dprotein&amp;_sigthreshold=3D0.05&amp;RE=
PORT=3D50&amp;_server_mudpit_switch=3D99999999&amp;_ignoreionsscorebelow=3D=
0&amp;_showsubsets=3D0&amp;_showpopups=3DTRUE&amp;_sortunassigned=3Dscore=
down&amp;_requireboldred=3D0#Hit25">gi|332191281</A></B></TT></TD>
    <TD noWrap><TT>&nbsp;&nbsp;70870</TT></TD>
    <TD noWrap align=3Dright><TT>63</TT></TD>
    <TD noWrap><TT>&nbsp;&nbsp;heat shock protein 70B [Arabidopsis=20
      thaliana]</TT></TD></TR>
  <TR>
    <TD noWrap align=3Dright><TT><B>26.</B></TT></TD>
    <TD noWrap><TT><B>&nbsp;<A=20
      =
href=3D"http://zxw-pc/mascot/cgi/master_results.pl?file=3D..%2Fdata%2F201=
21225%2FF002410.dat&amp;REPTYPE=3Dprotein&amp;_sigthreshold=3D0.05&amp;RE=
PORT=3D50&amp;_server_mudpit_switch=3D99999999&amp;_ignoreionsscorebelow=3D=
0&amp;_showsubsets=3D0&amp;_showpopups=3DTRUE&amp;_sortunassigned=3Dscore=
down&amp;_requireboldred=3D0#Hit26">gi|15219109</A></B></TT></TD>
    <TD noWrap><TT>&nbsp;&nbsp;70870</TT></TD>
    <TD noWrap align=3Dright><TT>63</TT></TD>
    <TD noWrap><TT>&nbsp;&nbsp;heat shock protein 70B [Arabidopsis=20
      thaliana]</TT></TD></TR>
  <TR>
    <TD noWrap align=3Dright><TT><B>27.</B></TT></TD>
    <TD noWrap><TT><B>&nbsp;<A=20
      =
href=3D"http://zxw-pc/mascot/cgi/master_results.pl?file=3D..%2Fdata%2F201=
21225%2FF002410.dat&amp;REPTYPE=3Dprotein&amp;_sigthreshold=3D0.05&amp;RE=
PORT=3D50&amp;_server_mudpit_switch=3D99999999&amp;_ignoreionsscorebelow=3D=
0&amp;_showsubsets=3D0&amp;_showpopups=3DTRUE&amp;_sortunassigned=3Dscore=
down&amp;_requireboldred=3D0#Hit27">gi|6587810</A></B></TT></TD>
    <TD noWrap><TT>&nbsp;&nbsp;70870</TT></TD>
    <TD noWrap align=3Dright><TT>63</TT></TD>
    <TD noWrap><TT>&nbsp;&nbsp;Identical to gb|AJ002551 heat shock =
protein 70=20
      from Arabidopsis thaliana and contains a PF|00012 HSP 70 domain. =
EST=20
      gb|F13893 comes from this gene</TT></TD></TR>
  <TR>
    <TD noWrap align=3Dright><TT><B>28.</B></TT></TD>
    <TD noWrap><TT><B>&nbsp;<A=20
      =
href=3D"http://zxw-pc/mascot/cgi/master_results.pl?file=3D..%2Fdata%2F201=
21225%2FF002410.dat&amp;REPTYPE=3Dprotein&amp;_sigthreshold=3D0.05&amp;RE=
PORT=3D50&amp;_server_mudpit_switch=3D99999999&amp;_ignoreionsscorebelow=3D=
0&amp;_showsubsets=3D0&amp;_showpopups=3DTRUE&amp;_sortunassigned=3Dscore=
down&amp;_requireboldred=3D0#Hit28">gi|25082767</A></B></TT></TD>
    <TD noWrap><TT>&nbsp;&nbsp;70870</TT></TD>
    <TD noWrap align=3Dright><TT>63</TT></TD>
    <TD noWrap><TT>&nbsp;&nbsp;heat shock protein hsp70, putative =
[Arabidopsis=20
      thaliana]</TT></TD></TR>
  <TR>
    <TD noWrap align=3Dright><TT><B>29.</B></TT></TD>
    <TD noWrap><TT><B>&nbsp;<A=20
      =
href=3D"http://zxw-pc/mascot/cgi/master_results.pl?file=3D..%2Fdata%2F201=
21225%2FF002410.dat&amp;REPTYPE=3Dprotein&amp;_sigthreshold=3D0.05&amp;RE=
PORT=3D50&amp;_server_mudpit_switch=3D99999999&amp;_ignoreionsscorebelow=3D=
0&amp;_showsubsets=3D0&amp;_showpopups=3DTRUE&amp;_sortunassigned=3Dscore=
down&amp;_requireboldred=3D0#Hit29">gi|30725476</A></B></TT></TD>
    <TD noWrap><TT>&nbsp;&nbsp;70870</TT></TD>
    <TD noWrap align=3Dright><TT>63</TT></TD>
    <TD noWrap><TT>&nbsp;&nbsp;At1g16030 [Arabidopsis =
thaliana]</TT></TD></TR>
  <TR>
    <TD noWrap align=3Dright><TT><B>30.</B></TT></TD>
    <TD noWrap><TT><B>&nbsp;<A=20
      =
href=3D"http://zxw-pc/mascot/cgi/master_results.pl?file=3D..%2Fdata%2F201=
21225%2FF002410.dat&amp;REPTYPE=3Dprotein&amp;_sigthreshold=3D0.05&amp;RE=
PORT=3D50&amp;_server_mudpit_switch=3D99999999&amp;_ignoreionsscorebelow=3D=
0&amp;_showsubsets=3D0&amp;_showpopups=3DTRUE&amp;_sortunassigned=3Dscore=
down&amp;_requireboldred=3D0#Hit30">gi|257307093</A></B></TT></TD>
    <TD noWrap><TT>&nbsp;&nbsp;70870</TT></TD>
    <TD noWrap align=3Dright><TT>63</TT></TD>
    <TD noWrap><TT>&nbsp;&nbsp;unnamed protein product [Arabidopsis=20
      thaliana]</TT></TD></TR>
  <TR>
    <TD noWrap align=3Dright><TT><B>31.</B></TT></TD>
    <TD noWrap><TT><B>&nbsp;<A=20
      =
href=3D"http://zxw-pc/mascot/cgi/master_results.pl?file=3D..%2Fdata%2F201=
21225%2FF002410.dat&amp;REPTYPE=3Dprotein&amp;_sigthreshold=3D0.05&amp;RE=
PORT=3D50&amp;_server_mudpit_switch=3D99999999&amp;_ignoreionsscorebelow=3D=
0&amp;_showsubsets=3D0&amp;_showpopups=3DTRUE&amp;_sortunassigned=3Dscore=
down&amp;_requireboldred=3D0#Hit31">gi|257344303</A></B></TT></TD>
    <TD noWrap><TT>&nbsp;&nbsp;70870</TT></TD>
    <TD noWrap align=3Dright><TT>63</TT></TD>
    <TD noWrap><TT>&nbsp;&nbsp;unnamed protein product [Arabidopsis=20
      thaliana]</TT></TD></TR>
  <TR>
    <TD noWrap align=3Dright><TT><B>32.</B></TT></TD>
    <TD noWrap><TT><B>&nbsp;<A=20
      =
href=3D"http://zxw-pc/mascot/cgi/master_results.pl?file=3D..%2Fdata%2F201=
21225%2FF002410.dat&amp;REPTYPE=3Dprotein&amp;_sigthreshold=3D0.05&amp;RE=
PORT=3D50&amp;_server_mudpit_switch=3D99999999&amp;_ignoreionsscorebelow=3D=
0&amp;_showsubsets=3D0&amp;_showpopups=3DTRUE&amp;_sortunassigned=3Dscore=
down&amp;_requireboldred=3D0#Hit32">gi|219773817</A></B></TT></TD>
    <TD noWrap><TT>&nbsp;&nbsp;70870</TT></TD>
    <TD noWrap align=3Dright><TT>63</TT></TD>
    <TD noWrap><TT>&nbsp;&nbsp;unnamed protein product [Arabidopsis=20
      thaliana]</TT></TD></TR>
  <TR>
    <TD noWrap align=3Dright><TT><B>33.</B></TT></TD>
    <TD noWrap><TT><B>&nbsp;<A=20
      =
href=3D"http://zxw-pc/mascot/cgi/master_results.pl?file=3D..%2Fdata%2F201=
21225%2FF002410.dat&amp;REPTYPE=3Dprotein&amp;_sigthreshold=3D0.05&amp;RE=
PORT=3D50&amp;_server_mudpit_switch=3D99999999&amp;_ignoreionsscorebelow=3D=
0&amp;_showsubsets=3D0&amp;_showpopups=3DTRUE&amp;_sortunassigned=3Dscore=
down&amp;_requireboldred=3D0#Hit33">gi|219764858</A></B></TT></TD>
    <TD noWrap><TT>&nbsp;&nbsp;70870</TT></TD>
    <TD noWrap align=3Dright><TT>63</TT></TD>
    <TD noWrap><TT>&nbsp;&nbsp;unnamed protein product [Arabidopsis=20
      thaliana]</TT></TD></TR>
  <TR>
    <TD noWrap align=3Dright><TT><B>34.</B></TT></TD>
    <TD noWrap><TT><B>&nbsp;<A=20
      =
href=3D"http://zxw-pc/mascot/cgi/master_results.pl?file=3D..%2Fdata%2F201=
21225%2FF002410.dat&amp;REPTYPE=3Dprotein&amp;_sigthreshold=3D0.05&amp;RE=
PORT=3D50&amp;_server_mudpit_switch=3D99999999&amp;_ignoreionsscorebelow=3D=
0&amp;_showsubsets=3D0&amp;_showpopups=3DTRUE&amp;_sortunassigned=3Dscore=
down&amp;_requireboldred=3D0#Hit34">gi|312283463</A></B></TT></TD>
    <TD noWrap><TT>&nbsp;&nbsp;71011</TT></TD>
    <TD noWrap align=3Dright><TT>63</TT></TD>
    <TD noWrap><TT>&nbsp;&nbsp;unnamed protein product [Thellungiella=20
      halophila]</TT></TD></TR>
  <TR>
    <TD noWrap align=3Dright><TT><B>35.</B></TT></TD>
    <TD noWrap><TT><B>&nbsp;<A=20
      =
href=3D"http://zxw-pc/mascot/cgi/master_results.pl?file=3D..%2Fdata%2F201=
21225%2FF002410.dat&amp;REPTYPE=3Dprotein&amp;_sigthreshold=3D0.05&amp;RE=
PORT=3D50&amp;_server_mudpit_switch=3D99999999&amp;_ignoreionsscorebelow=3D=
0&amp;_showsubsets=3D0&amp;_showpopups=3DTRUE&amp;_sortunassigned=3Dscore=
down&amp;_requireboldred=3D0#Hit35">gi|222851910</A></B></TT></TD>
    <TD noWrap><TT>&nbsp;&nbsp;71072</TT></TD>
    <TD noWrap align=3Dright><TT>63</TT></TD>
    <TD noWrap><TT>&nbsp;&nbsp;predicted protein [Populus=20
  trichocarpa]</TT></TD></TR>
  <TR>
    <TD noWrap align=3Dright><TT><B>36.</B></TT></TD>
    <TD noWrap><TT><B>&nbsp;<A=20
      =
href=3D"http://zxw-pc/mascot/cgi/master_results.pl?file=3D..%2Fdata%2F201=
21225%2FF002410.dat&amp;REPTYPE=3Dprotein&amp;_sigthreshold=3D0.05&amp;RE=
PORT=3D50&amp;_server_mudpit_switch=3D99999999&amp;_ignoreionsscorebelow=3D=
0&amp;_showsubsets=3D0&amp;_showpopups=3DTRUE&amp;_sortunassigned=3Dscore=
down&amp;_requireboldred=3D0#Hit36">gi|222851909</A></B></TT></TD>
    <TD noWrap><TT>&nbsp;&nbsp;71129</TT></TD>
    <TD noWrap align=3Dright><TT>63</TT></TD>
    <TD noWrap><TT>&nbsp;&nbsp;predicted protein [Populus=20
  trichocarpa]</TT></TD></TR>
  <TR>
    <TD noWrap align=3Dright><TT><B>37.</B></TT></TD>
    <TD noWrap><TT><B>&nbsp;<A=20
      =
href=3D"http://zxw-pc/mascot/cgi/master_results.pl?file=3D..%2Fdata%2F201=
21225%2FF002410.dat&amp;REPTYPE=3Dprotein&amp;_sigthreshold=3D0.05&amp;RE=
PORT=3D50&amp;_server_mudpit_switch=3D99999999&amp;_ignoreionsscorebelow=3D=
0&amp;_showsubsets=3D0&amp;_showpopups=3DTRUE&amp;_sortunassigned=3Dscore=
down&amp;_requireboldred=3D0#Hit37">gi|222850981</A></B></TT></TD>
    <TD noWrap><TT>&nbsp;&nbsp;71221</TT></TD>
    <TD noWrap align=3Dright><TT>63</TT></TD>
    <TD noWrap><TT>&nbsp;&nbsp;predicted protein [Populus=20
  trichocarpa]</TT></TD></TR>
  <TR>
    <TD noWrap align=3Dright><TT><B>38.</B></TT></TD>
    <TD noWrap><TT><B>&nbsp;<A=20
      =
href=3D"http://zxw-pc/mascot/cgi/master_results.pl?file=3D..%2Fdata%2F201=
21225%2FF002410.dat&amp;REPTYPE=3Dprotein&amp;_sigthreshold=3D0.05&amp;RE=
PORT=3D50&amp;_server_mudpit_switch=3D99999999&amp;_ignoreionsscorebelow=3D=
0&amp;_showsubsets=3D0&amp;_showpopups=3DTRUE&amp;_sortunassigned=3Dscore=
down&amp;_requireboldred=3D0#Hit38">gi|297850024</A></B></TT></TD>
    <TD noWrap><TT>&nbsp;&nbsp;70887</TT></TD>
    <TD noWrap align=3Dright><TT>63</TT></TD>
    <TD noWrap><TT>&nbsp;&nbsp;HSP70B [Arabidopsis lyrata subsp.=20
    lyrata]</TT></TD></TR>
  <TR>
    <TD noWrap align=3Dright><TT><B>39.</B></TT></TD>
    <TD noWrap><TT><B>&nbsp;<A=20
      =
href=3D"http://zxw-pc/mascot/cgi/master_results.pl?file=3D..%2Fdata%2F201=
21225%2FF002410.dat&amp;REPTYPE=3Dprotein&amp;_sigthreshold=3D0.05&amp;RE=
PORT=3D50&amp;_server_mudpit_switch=3D99999999&amp;_ignoreionsscorebelow=3D=
0&amp;_showsubsets=3D0&amp;_showpopups=3DTRUE&amp;_sortunassigned=3Dscore=
down&amp;_requireboldred=3D0#Hit39">gi|297338735</A></B></TT></TD>
    <TD noWrap><TT>&nbsp;&nbsp;70887</TT></TD>
    <TD noWrap align=3Dright><TT>63</TT></TD>
    <TD noWrap><TT>&nbsp;&nbsp;HSP70B [Arabidopsis lyrata subsp.=20
    lyrata]</TT></TD></TR>
  <TR>
    <TD noWrap align=3Dright><TT><B>40.</B></TT></TD>
    <TD noWrap><TT><B>&nbsp;<A=20
      =
href=3D"http://zxw-pc/mascot/cgi/master_results.pl?file=3D..%2Fdata%2F201=
21225%2FF002410.dat&amp;REPTYPE=3Dprotein&amp;_sigthreshold=3D0.05&amp;RE=
PORT=3D50&amp;_server_mudpit_switch=3D99999999&amp;_ignoreionsscorebelow=3D=
0&amp;_showsubsets=3D0&amp;_showpopups=3DTRUE&amp;_sortunassigned=3Dscore=
down&amp;_requireboldred=3D0#Hit40">gi|224100971</A></B></TT></TD>
    <TD noWrap><TT>&nbsp;&nbsp;71072</TT></TD>
    <TD noWrap align=3Dright><TT>63</TT></TD>
    <TD noWrap><TT>&nbsp;&nbsp;predicted protein [Populus=20
  trichocarpa]</TT></TD></TR>
  <TR>
    <TD noWrap align=3Dright><TT><B>41.</B></TT></TD>
    <TD noWrap><TT><B>&nbsp;<A=20
      =
href=3D"http://zxw-pc/mascot/cgi/master_results.pl?file=3D..%2Fdata%2F201=
21225%2FF002410.dat&amp;REPTYPE=3Dprotein&amp;_sigthreshold=3D0.05&amp;RE=
PORT=3D50&amp;_server_mudpit_switch=3D99999999&amp;_ignoreionsscorebelow=3D=
0&amp;_showsubsets=3D0&amp;_showpopups=3DTRUE&amp;_sortunassigned=3Dscore=
down&amp;_requireboldred=3D0#Hit41">gi|224100969</A></B></TT></TD>
    <TD noWrap><TT>&nbsp;&nbsp;71129</TT></TD>
    <TD noWrap align=3Dright><TT>63</TT></TD>
    <TD noWrap><TT>&nbsp;&nbsp;predicted protein [Populus=20
  trichocarpa]</TT></TD></TR>
  <TR>
    <TD noWrap align=3Dright><TT><B>42.</B></TT></TD>
    <TD noWrap><TT><B>&nbsp;<A=20
      =
href=3D"http://zxw-pc/mascot/cgi/master_results.pl?file=3D..%2Fdata%2F201=
21225%2FF002410.dat&amp;REPTYPE=3Dprotein&amp;_sigthreshold=3D0.05&amp;RE=
PORT=3D50&amp;_server_mudpit_switch=3D99999999&amp;_ignoreionsscorebelow=3D=
0&amp;_showsubsets=3D0&amp;_showpopups=3DTRUE&amp;_sortunassigned=3Dscore=
down&amp;_requireboldred=3D0#Hit42">gi|224098390</A></B></TT></TD>
    <TD noWrap><TT>&nbsp;&nbsp;71221</TT></TD>
    <TD noWrap align=3Dright><TT>63</TT></TD>
    <TD noWrap><TT>&nbsp;&nbsp;predicted protein [Populus=20
  trichocarpa]</TT></TD></TR>
  <TR>
    <TD noWrap align=3Dright><TT><B>43.</B></TT></TD>
    <TD noWrap><TT><B>&nbsp;<A=20
      =
href=3D"http://zxw-pc/mascot/cgi/master_results.pl?file=3D..%2Fdata%2F201=
21225%2FF002410.dat&amp;REPTYPE=3Dprotein&amp;_sigthreshold=3D0.05&amp;RE=
PORT=3D50&amp;_server_mudpit_switch=3D99999999&amp;_ignoreionsscorebelow=3D=
0&amp;_showsubsets=3D0&amp;_showpopups=3DTRUE&amp;_sortunassigned=3Dscore=
down&amp;_requireboldred=3D0#Hit43">gi|257310578</A></B></TT></TD>
    <TD noWrap><TT>&nbsp;&nbsp;71391</TT></TD>
    <TD noWrap align=3Dright><TT>63</TT></TD>
    <TD noWrap><TT>&nbsp;&nbsp;unnamed protein product [Brassica=20
  napus]</TT></TD></TR>
  <TR>
    <TD noWrap align=3Dright><TT><B>44.</B></TT></TD>
    <TD noWrap><TT><B>&nbsp;<A=20
      =
href=3D"http://zxw-pc/mascot/cgi/master_results.pl?file=3D..%2Fdata%2F201=
21225%2FF002410.dat&amp;REPTYPE=3Dprotein&amp;_sigthreshold=3D0.05&amp;RE=
PORT=3D50&amp;_server_mudpit_switch=3D99999999&amp;_ignoreionsscorebelow=3D=
0&amp;_showsubsets=3D0&amp;_showpopups=3DTRUE&amp;_sortunassigned=3Dscore=
down&amp;_requireboldred=3D0#Hit44">gi|257345192</A></B></TT></TD>
    <TD noWrap><TT>&nbsp;&nbsp;71391</TT></TD>
    <TD noWrap align=3Dright><TT>63</TT></TD>
    <TD noWrap><TT>&nbsp;&nbsp;unnamed protein product [Brassica=20
  napus]</TT></TD></TR>
  <TR>
    <TD noWrap align=3Dright><TT><B>45.</B></TT></TD>
    <TD noWrap><TT><B>&nbsp;<A=20
      =
href=3D"http://zxw-pc/mascot/cgi/master_results.pl?file=3D..%2Fdata%2F201=
21225%2FF002410.dat&amp;REPTYPE=3Dprotein&amp;_sigthreshold=3D0.05&amp;RE=
PORT=3D50&amp;_server_mudpit_switch=3D99999999&amp;_ignoreionsscorebelow=3D=
0&amp;_showsubsets=3D0&amp;_showpopups=3DTRUE&amp;_sortunassigned=3Dscore=
down&amp;_requireboldred=3D0#Hit45">gi|219776064</A></B></TT></TD>
    <TD noWrap><TT>&nbsp;&nbsp;71391</TT></TD>
    <TD noWrap align=3Dright><TT>63</TT></TD>
    <TD noWrap><TT>&nbsp;&nbsp;unnamed protein product [Brassica=20
  napus]</TT></TD></TR>
  <TR>
    <TD noWrap align=3Dright><TT><B>46.</B></TT></TD>
    <TD noWrap><TT><B>&nbsp;<A=20
      =
href=3D"http://zxw-pc/mascot/cgi/master_results.pl?file=3D..%2Fdata%2F201=
21225%2FF002410.dat&amp;REPTYPE=3Dprotein&amp;_sigthreshold=3D0.05&amp;RE=
PORT=3D50&amp;_server_mudpit_switch=3D99999999&amp;_ignoreionsscorebelow=3D=
0&amp;_showsubsets=3D0&amp;_showpopups=3DTRUE&amp;_sortunassigned=3Dscore=
down&amp;_requireboldred=3D0#Hit46">gi|219766727</A></B></TT></TD>
    <TD noWrap><TT>&nbsp;&nbsp;71391</TT></TD>
    <TD noWrap align=3Dright><TT>63</TT></TD>
    <TD noWrap><TT>&nbsp;&nbsp;unnamed protein product [Brassica=20
  napus]</TT></TD></TR>
  <TR>
    <TD noWrap align=3Dright><TT><B>47.</B></TT></TD>
    <TD noWrap><TT><B>&nbsp;<A=20
      =
href=3D"http://zxw-pc/mascot/cgi/master_results.pl?file=3D..%2Fdata%2F201=
21225%2FF002410.dat&amp;REPTYPE=3Dprotein&amp;_sigthreshold=3D0.05&amp;RE=
PORT=3D50&amp;_server_mudpit_switch=3D99999999&amp;_ignoreionsscorebelow=3D=
0&amp;_showsubsets=3D0&amp;_showpopups=3DTRUE&amp;_sortunassigned=3Dscore=
down&amp;_requireboldred=3D0#Hit47">gi|238054089</A></B></TT></TD>
    <TD noWrap><TT>&nbsp;&nbsp;71188</TT></TD>
    <TD noWrap align=3Dright><TT>63</TT></TD>
    <TD noWrap><TT>&nbsp;&nbsp;heat shock protein 70 [Pellia =
endiviifolia=20
      (species B)]</TT></TD></TR>
  <TR>
    <TD noWrap align=3Dright><TT><B>48.</B></TT></TD>
    <TD noWrap><TT><B>&nbsp;<A=20
      =
href=3D"http://zxw-pc/mascot/cgi/master_results.pl?file=3D..%2Fdata%2F201=
21225%2FF002410.dat&amp;REPTYPE=3Dprotein&amp;_sigthreshold=3D0.05&amp;RE=
PORT=3D50&amp;_server_mudpit_switch=3D99999999&amp;_ignoreionsscorebelow=3D=
0&amp;_showsubsets=3D0&amp;_showpopups=3DTRUE&amp;_sortunassigned=3Dscore=
down&amp;_requireboldred=3D0#Hit48">gi|238054071</A></B></TT></TD>
    <TD noWrap><TT>&nbsp;&nbsp;71188</TT></TD>
    <TD noWrap align=3Dright><TT>63</TT></TD>
    <TD noWrap><TT>&nbsp;&nbsp;heat shock protein 70 [Pellia =
endiviifolia=20
      (species B)]</TT></TD></TR>
  <TR>
    <TD noWrap align=3Dright><TT><B>49.</B></TT></TD>
    <TD noWrap><TT><B>&nbsp;<A=20
      =
href=3D"http://zxw-pc/mascot/cgi/master_results.pl?file=3D..%2Fdata%2F201=
21225%2FF002410.dat&amp;REPTYPE=3Dprotein&amp;_sigthreshold=3D0.05&amp;RE=
PORT=3D50&amp;_server_mudpit_switch=3D99999999&amp;_ignoreionsscorebelow=3D=
0&amp;_showsubsets=3D0&amp;_showpopups=3DTRUE&amp;_sortunassigned=3Dscore=
down&amp;_requireboldred=3D0#Hit49">gi|116789965</A></B></TT></TD>
    <TD noWrap><TT>&nbsp;&nbsp;71437</TT></TD>
    <TD noWrap align=3Dright><TT>63</TT></TD>
    <TD noWrap><TT>&nbsp;&nbsp;unknown [Picea sitchensis]</TT></TD></TR>
  <TR>
    <TD noWrap align=3Dright><TT><B>50.</B></TT></TD>
    <TD noWrap><TT><B>&nbsp;<A=20
      =
href=3D"http://zxw-pc/mascot/cgi/master_results.pl?file=3D..%2Fdata%2F201=
21225%2FF002410.dat&amp;REPTYPE=3Dprotein&amp;_sigthreshold=3D0.05&amp;RE=
PORT=3D50&amp;_server_mudpit_switch=3D99999999&amp;_ignoreionsscorebelow=3D=
0&amp;_showsubsets=3D0&amp;_showpopups=3DTRUE&amp;_sortunassigned=3Dscore=
down&amp;_requireboldred=3D0#Hit50">gi|125552610</A></B></TT></TD>
    <TD noWrap><TT>&nbsp;&nbsp;44773</TT></TD>
    <TD noWrap align=3Dright><TT>60</TT></TD>
    <TD noWrap><TT>&nbsp;&nbsp;hypothetical protein OsI_20227 [Oryza =
sativa=20
      Indica Group]</TT></TD></TR></TBODY></TABLE>
<H3>Results List</H3>
<TABLE border=3D0 cellSpacing=3D0>
  <TBODY>
  <TR>
    <TD><TT><B><A =
name=3DHit1>1.</A>&nbsp;&nbsp;&nbsp;&nbsp;</B></TT></TD>
    <TD noWrap><TT><A=20
      =
href=3D"http://zxw-pc/mascot/cgi/protein_view.pl?file=3D../data/20121225/=
F002410.dat&amp;hit=3D1"=20
      =
target=3D_blank>gi|168067860</A>&nbsp;&nbsp;&nbsp;&nbsp;<B>Mass:</B>&nbsp=
;70817&nbsp;&nbsp;&nbsp;&nbsp;<B>Score:</B>&nbsp;80&nbsp;&nbsp;&nbsp;&nbs=
p;&nbsp;<B>Expect:</B>&nbsp;0.017&nbsp;&nbsp;<B>Matches:</B>&nbsp;11</TT>=
</TD></TR>
  <TR>
    <TD>&nbsp;</TD>
    <TD noWrap><TT>predicted protein [Physcomitrella patens subsp.=20
    patens]</TT></TD></TR></TBODY></TABLE>
<TABLE border=3D0 cellSpacing=3D0 cellPadding=3D0>
  <TBODY>
  <TR>
    <TD><TT>&nbsp;&nbsp;&nbsp;&nbsp;&nbsp;&nbsp;</TT></TD>
    <TD align=3Dright><TT><B>Observed&nbsp;&nbsp;</B></TT></TD>
    <TD noWrap align=3Dright><TT><B>Mr(expt)&nbsp;&nbsp;</B></TT></TD>
    <TD noWrap align=3Dright><TT><B>Mr(calc)&nbsp;&nbsp;</B></TT></TD>
    <TD align=3Dright><TT><B>&nbsp;ppm&nbsp;&nbsp;</B></TT></TD>
    <TD align=3Dright><TT><B>Start&nbsp;</B></TT></TD>
    <TD align=3Dright><TT><B>&nbsp;</B></TT></TD>
    <TD align=3Dright><TT><B>End&nbsp;</B></TT></TD>
    <TD align=3Dright><TT><B>Miss&nbsp;</B></TT></TD>
    <TD align=3Dright><TT><B>Ions&nbsp;</B></TT></TD>
    <TD><TT><B>&nbsp;Peptide</B></TT></TD></TR>
  <TR>
    <TD align=3Dright>&nbsp;</TD>
    <TD align=3Dright><TT>1370.5818&nbsp;&nbsp;</TT></TD>
    <TD align=3Dright><TT>1369.5745&nbsp;&nbsp;</TT></TD>
    <TD align=3Dright><TT>1369.6296&nbsp;&nbsp;</TT></TD>
    <TD noWrap align=3Dright><TT>-40.22&nbsp;</TT></TD>
    <TD align=3Dright><TT>80&nbsp;</TT></TD>
    <TD noWrap align=3Dright><TT>-&nbsp;</TT></TD>
    <TD align=3Dright><TT>91&nbsp;</TT></TD>
    <TD align=3Dright><TT>1&nbsp;&nbsp;</TT></TD>
    <TD noWrap align=3Dright><TT>---&nbsp;&nbsp;</TT></TD>
    <TD noWrap><TT>&nbsp;R.RFSDASVQSDMK.L</TT></TD></TR>
  <TR>
    <TD align=3Dright>&nbsp;</TD>
    <TD align=3Dright><TT>1370.5818&nbsp;&nbsp;</TT></TD>
    <TD align=3Dright><TT>1369.5745&nbsp;&nbsp;</TT></TD>
    <TD align=3Dright><TT>1369.6296&nbsp;&nbsp;</TT></TD>
    <TD noWrap align=3Dright><TT>-40.22&nbsp;</TT></TD>
    <TD align=3Dright><TT>80&nbsp;</TT></TD>
    <TD noWrap align=3Dright><TT>-&nbsp;</TT></TD>
    <TD align=3Dright><TT>91&nbsp;</TT></TD>
    <TD align=3Dright><TT>1&nbsp;&nbsp;</TT></TD>
    <TD noWrap align=3Dright><TT>---&nbsp;&nbsp;</TT></TD>
    <TD noWrap><TT>&nbsp;R.RFSDASVQSDMK.L</TT></TD></TR>
  <TR>
    <TD align=3Dright>&nbsp;</TD>
    <TD align=3Dright><TT>1386.5541&nbsp;&nbsp;</TT></TD>
    <TD align=3Dright><TT>1385.5468&nbsp;&nbsp;</TT></TD>
    <TD align=3Dright><TT>1385.6245&nbsp;&nbsp;</TT></TD>
    <TD noWrap align=3Dright><TT>-56.08&nbsp;</TT></TD>
    <TD align=3Dright><TT>80&nbsp;</TT></TD>
    <TD noWrap align=3Dright><TT>-&nbsp;</TT></TD>
    <TD align=3Dright><TT>91&nbsp;</TT></TD>
    <TD align=3Dright><TT>1&nbsp;&nbsp;</TT></TD>
    <TD noWrap align=3Dright><TT>---&nbsp;&nbsp;</TT></TD>
    <TD noWrap><TT>&nbsp;R.RFSDASVQSDMK.L + Oxidation (M)</TT></TD></TR>
  <TR>
    <TD align=3Dright>&nbsp;</TD>
    <TD align=3Dright><TT>1386.5541&nbsp;&nbsp;</TT></TD>
    <TD align=3Dright><TT>1385.5468&nbsp;&nbsp;</TT></TD>
    <TD align=3Dright><TT>1385.6245&nbsp;&nbsp;</TT></TD>
    <TD noWrap align=3Dright><TT>-56.08&nbsp;</TT></TD>
    <TD align=3Dright><TT>80&nbsp;</TT></TD>
    <TD noWrap align=3Dright><TT>-&nbsp;</TT></TD>
    <TD align=3Dright><TT>91&nbsp;</TT></TD>
    <TD align=3Dright><TT>1&nbsp;&nbsp;</TT></TD>
    <TD noWrap align=3Dright><TT>1&nbsp;&nbsp;</TT></TD>
    <TD noWrap><TT>&nbsp;R.RFSDASVQSDMK.L + Oxidation (M)</TT></TD></TR>
  <TR>
    <TD align=3Dright>&nbsp;</TD>
    <TD align=3Dright><TT>1475.6649&nbsp;&nbsp;</TT></TD>
    <TD align=3Dright><TT>1474.6576&nbsp;&nbsp;</TT></TD>
    <TD align=3Dright><TT>1474.6584&nbsp;&nbsp;</TT></TD>
    <TD noWrap align=3Dright><TT>-0.56&nbsp;</TT></TD>
    <TD align=3Dright><TT>308&nbsp;</TT></TD>
    <TD noWrap align=3Dright><TT>-&nbsp;</TT></TD>
    <TD align=3Dright><TT>318&nbsp;</TT></TD>
    <TD align=3Dright><TT>1&nbsp;&nbsp;</TT></TD>
    <TD noWrap align=3Dright><TT>---&nbsp;&nbsp;</TT></TD>
    <TD noWrap><TT>&nbsp;R.FEELNMDMFRK.C + Oxidation (M)</TT></TD></TR>
  <TR>
    <TD align=3Dright>&nbsp;</TD>
    <TD align=3Dright><TT>1487.6036&nbsp;&nbsp;</TT></TD>
    <TD align=3Dright><TT>1486.5963&nbsp;&nbsp;</TT></TD>
    <TD align=3Dright><TT>1486.6940&nbsp;&nbsp;</TT></TD>
    <TD noWrap align=3Dright><TT>-65.70&nbsp;</TT></TD>
    <TD align=3Dright><TT>40&nbsp;</TT></TD>
    <TD noWrap align=3Dright><TT>-&nbsp;</TT></TD>
    <TD align=3Dright><TT>52&nbsp;</TT></TD>
    <TD align=3Dright><TT>0&nbsp;&nbsp;</TT></TD>
    <TD noWrap align=3Dright><TT>---&nbsp;&nbsp;</TT></TD>
    <TD noWrap><TT>&nbsp;R.TTPSYVAFTDTER.L</TT></TD></TR>
  <TR>
    <TD align=3Dright>&nbsp;</TD>
    <TD align=3Dright><TT>1487.6036&nbsp;&nbsp;</TT></TD>
    <TD align=3Dright><TT>1486.5963&nbsp;&nbsp;</TT></TD>
    <TD align=3Dright><TT>1486.6940&nbsp;&nbsp;</TT></TD>
    <TD noWrap align=3Dright><TT>-65.70&nbsp;</TT></TD>
    <TD align=3Dright><TT>40&nbsp;</TT></TD>
    <TD noWrap align=3Dright><TT>-&nbsp;</TT></TD>
    <TD align=3Dright><TT>52&nbsp;</TT></TD>
    <TD align=3Dright><TT>0&nbsp;&nbsp;</TT></TD>
    <TD noWrap align=3Dright><TT>17&nbsp;&nbsp;</TT></TD>
    <TD noWrap><TT>&nbsp;R.TTPSYVAFTDTER.L</TT></TD></TR>
  <TR>
    <TD align=3Dright>&nbsp;</TD>
    <TD align=3Dright><TT>1680.7267&nbsp;&nbsp;</TT></TD>
    <TD align=3Dright><TT>1679.7194&nbsp;&nbsp;</TT></TD>
    <TD align=3Dright><TT>1679.8267&nbsp;&nbsp;</TT></TD>
    <TD noWrap align=3Dright><TT>-63.88&nbsp;</TT></TD>
    <TD align=3Dright><TT>145&nbsp;</TT></TD>
    <TD noWrap align=3Dright><TT>-&nbsp;</TT></TD>
    <TD align=3Dright><TT>159&nbsp;</TT></TD>
    <TD align=3Dright><TT>0&nbsp;&nbsp;</TT></TD>
    <TD noWrap align=3Dright><TT>---&nbsp;&nbsp;</TT></TD>
    <TD noWrap><TT>&nbsp;K.NAVVTVPAYFNDSQR.Q</TT></TD></TR>
  <TR>
    <TD align=3Dright>&nbsp;</TD>
    <TD align=3Dright><TT>1680.7267&nbsp;&nbsp;</TT></TD>
    <TD align=3Dright><TT>1679.7194&nbsp;&nbsp;</TT></TD>
    <TD align=3Dright><TT>1679.8267&nbsp;&nbsp;</TT></TD>
    <TD noWrap align=3Dright><TT>-63.88&nbsp;</TT></TD>
    <TD align=3Dright><TT>145&nbsp;</TT></TD>
    <TD noWrap align=3Dright><TT>-&nbsp;</TT></TD>
    <TD align=3Dright><TT>159&nbsp;</TT></TD>
    <TD align=3Dright><TT>0&nbsp;&nbsp;</TT></TD>
    <TD noWrap align=3Dright><TT>33&nbsp;&nbsp;</TT></TD>
    <TD noWrap><TT>&nbsp;K.NAVVTVPAYFNDSQR.Q</TT></TD></TR>
  <TR>
    <TD align=3Dright>&nbsp;</TD>
    <TD align=3Dright><TT>1967.9058&nbsp;&nbsp;</TT></TD>
    <TD align=3Dright><TT>1966.8985&nbsp;&nbsp;</TT></TD>
    <TD align=3Dright><TT>1966.9921&nbsp;&nbsp;</TT></TD>
    <TD noWrap align=3Dright><TT>-47.58&nbsp;</TT></TD>
    <TD align=3Dright><TT>113&nbsp;</TT></TD>
    <TD noWrap align=3Dright><TT>-&nbsp;</TT></TD>
    <TD align=3Dright><TT>130&nbsp;</TT></TD>
    <TD align=3Dright><TT>1&nbsp;&nbsp;</TT></TD>
    <TD noWrap align=3Dright><TT>---&nbsp;&nbsp;</TT></TD>
    <TD noWrap><TT>&nbsp;K.GEEKTFAAEEVSSMVLIK.M</TT></TD></TR>
  <TR>
    <TD align=3Dright>&nbsp;</TD>
    <TD align=3Dright><TT>1967.9058&nbsp;&nbsp;</TT></TD>
    <TD align=3Dright><TT>1966.8985&nbsp;&nbsp;</TT></TD>
    <TD align=3Dright><TT>1966.9921&nbsp;&nbsp;</TT></TD>
    <TD noWrap align=3Dright><TT>-47.58&nbsp;</TT></TD>
    <TD align=3Dright><TT>113&nbsp;</TT></TD>
    <TD noWrap align=3Dright><TT>-&nbsp;</TT></TD>
    <TD align=3Dright><TT>130&nbsp;</TT></TD>
    <TD align=3Dright><TT>1&nbsp;&nbsp;</TT></TD>
    <TD noWrap align=3Dright><TT>---&nbsp;&nbsp;</TT></TD>
    <TD =
noWrap><TT>&nbsp;K.GEEKTFAAEEVSSMVLIK.M</TT></TD></TR></TBODY></TABLE>
<TABLE border=3D0 cellSpacing=3D0>
  <TBODY>
  <TR>
    <TD><TT>&nbsp;&nbsp;&nbsp;&nbsp;&nbsp;&nbsp;</TT></TD>
    <TD><TT><B>No match to: </B>722.3378, 812.3082, 825.0425, 829.3297,=20
      842.4494, 860.9911, 870.4815, 1179.5219, 1179.5219, 1369.6023, =
1493.6565,=20
      1689.5612, 2067.7585, 2067.7585, 2438.1194, 2438.1194, 2481.0593,=20
      2481.0593, 2663.2764, 2663.2764</TT></TD></TR></TBODY></TABLE><BR>
<TABLE border=3D0 cellSpacing=3D0>
  <TBODY>
  <TR>
    <TD><TT><B><A =
name=3DHit2>2.</A>&nbsp;&nbsp;&nbsp;&nbsp;</B></TT></TD>
    <TD noWrap><TT><A=20
      =
href=3D"http://zxw-pc/mascot/cgi/protein_view.pl?file=3D../data/20121225/=
F002410.dat&amp;hit=3D2"=20
      =
target=3D_blank>gi|162662524</A>&nbsp;&nbsp;&nbsp;&nbsp;<B>Mass:</B>&nbsp=
;70817&nbsp;&nbsp;&nbsp;&nbsp;<B>Score:</B>&nbsp;80&nbsp;&nbsp;&nbsp;&nbs=
p;&nbsp;<B>Expect:</B>&nbsp;0.017&nbsp;&nbsp;<B>Matches:</B>&nbsp;11</TT>=
</TD></TR>
  <TR>
    <TD>&nbsp;</TD>
    <TD noWrap><TT>predicted protein [Physcomitrella patens subsp.=20
    patens]</TT></TD></TR></TBODY></TABLE>
<TABLE border=3D0 cellSpacing=3D0 cellPadding=3D0>
  <TBODY>
  <TR>
    <TD><TT>&nbsp;&nbsp;&nbsp;&nbsp;&nbsp;&nbsp;</TT></TD>
    <TD align=3Dright><TT><B>Observed&nbsp;&nbsp;</B></TT></TD>
    <TD noWrap align=3Dright><TT><B>Mr(expt)&nbsp;&nbsp;</B></TT></TD>
    <TD noWrap align=3Dright><TT><B>Mr(calc)&nbsp;&nbsp;</B></TT></TD>
    <TD align=3Dright><TT><B>&nbsp;ppm&nbsp;&nbsp;</B></TT></TD>
    <TD align=3Dright><TT><B>Start&nbsp;</B></TT></TD>
    <TD align=3Dright><TT><B>&nbsp;</B></TT></TD>
    <TD align=3Dright><TT><B>End&nbsp;</B></TT></TD>
    <TD align=3Dright><TT><B>Miss&nbsp;</B></TT></TD>
    <TD align=3Dright><TT><B>Ions&nbsp;</B></TT></TD>
    <TD><TT><B>&nbsp;Peptide</B></TT></TD></TR>
  <TR>
    <TD align=3Dright>&nbsp;</TD>
    <TD align=3Dright><TT>1370.5818&nbsp;&nbsp;</TT></TD>
    <TD align=3Dright><TT>1369.5745&nbsp;&nbsp;</TT></TD>
    <TD align=3Dright><TT>1369.6296&nbsp;&nbsp;</TT></TD>
    <TD noWrap align=3Dright><TT>-40.22&nbsp;</TT></TD>
    <TD align=3Dright><TT>80&nbsp;</TT></TD>
    <TD noWrap align=3Dright><TT>-&nbsp;</TT></TD>
    <TD align=3Dright><TT>91&nbsp;</TT></TD>
    <TD align=3Dright><TT>1&nbsp;&nbsp;</TT></TD>
    <TD noWrap align=3Dright><TT>---&nbsp;&nbsp;</TT></TD>
    <TD noWrap><TT>&nbsp;R.RFSDASVQSDMK.L</TT></TD></TR>
  <TR>
    <TD align=3Dright>&nbsp;</TD>
    <TD align=3Dright><TT>1370.5818&nbsp;&nbsp;</TT></TD>
    <TD align=3Dright><TT>1369.5745&nbsp;&nbsp;</TT></TD>
    <TD align=3Dright><TT>1369.6296&nbsp;&nbsp;</TT></TD>
    <TD noWrap align=3Dright><TT>-40.22&nbsp;</TT></TD>
    <TD align=3Dright><TT>80&nbsp;</TT></TD>
    <TD noWrap align=3Dright><TT>-&nbsp;</TT></TD>
    <TD align=3Dright><TT>91&nbsp;</TT></TD>
    <TD align=3Dright><TT>1&nbsp;&nbsp;</TT></TD>
    <TD noWrap align=3Dright><TT>---&nbsp;&nbsp;</TT></TD>
    <TD noWrap><TT>&nbsp;R.RFSDASVQSDMK.L</TT></TD></TR>
  <TR>
    <TD align=3Dright>&nbsp;</TD>
    <TD align=3Dright><TT>1386.5541&nbsp;&nbsp;</TT></TD>
    <TD align=3Dright><TT>1385.5468&nbsp;&nbsp;</TT></TD>
    <TD align=3Dright><TT>1385.6245&nbsp;&nbsp;</TT></TD>
    <TD noWrap align=3Dright><TT>-56.08&nbsp;</TT></TD>
    <TD align=3Dright><TT>80&nbsp;</TT></TD>
    <TD noWrap align=3Dright><TT>-&nbsp;</TT></TD>
    <TD align=3Dright><TT>91&nbsp;</TT></TD>
    <TD align=3Dright><TT>1&nbsp;&nbsp;</TT></TD>
    <TD noWrap align=3Dright><TT>---&nbsp;&nbsp;</TT></TD>
    <TD noWrap><TT>&nbsp;R.RFSDASVQSDMK.L + Oxidation (M)</TT></TD></TR>
  <TR>
    <TD align=3Dright>&nbsp;</TD>
    <TD align=3Dright><TT>1386.5541&nbsp;&nbsp;</TT></TD>
    <TD align=3Dright><TT>1385.5468&nbsp;&nbsp;</TT></TD>
    <TD align=3Dright><TT>1385.6245&nbsp;&nbsp;</TT></TD>
    <TD noWrap align=3Dright><TT>-56.08&nbsp;</TT></TD>
    <TD align=3Dright><TT>80&nbsp;</TT></TD>
    <TD noWrap align=3Dright><TT>-&nbsp;</TT></TD>
    <TD align=3Dright><TT>91&nbsp;</TT></TD>
    <TD align=3Dright><TT>1&nbsp;&nbsp;</TT></TD>
    <TD noWrap align=3Dright><TT>1&nbsp;&nbsp;</TT></TD>
    <TD noWrap><TT>&nbsp;R.RFSDASVQSDMK.L + Oxidation (M)</TT></TD></TR>
  <TR>
    <TD align=3Dright>&nbsp;</TD>
    <TD align=3Dright><TT>1475.6649&nbsp;&nbsp;</TT></TD>
    <TD align=3Dright><TT>1474.6576&nbsp;&nbsp;</TT></TD>
    <TD align=3Dright><TT>1474.6584&nbsp;&nbsp;</TT></TD>
    <TD noWrap align=3Dright><TT>-0.56&nbsp;</TT></TD>
    <TD align=3Dright><TT>308&nbsp;</TT></TD>
    <TD noWrap align=3Dright><TT>-&nbsp;</TT></TD>
    <TD align=3Dright><TT>318&nbsp;</TT></TD>
    <TD align=3Dright><TT>1&nbsp;&nbsp;</TT></TD>
    <TD noWrap align=3Dright><TT>---&nbsp;&nbsp;</TT></TD>
    <TD noWrap><TT>&nbsp;R.FEELNMDMFRK.C + Oxidation (M)</TT></TD></TR>
  <TR>
    <TD align=3Dright>&nbsp;</TD>
    <TD align=3Dright><TT>1487.6036&nbsp;&nbsp;</TT></TD>
    <TD align=3Dright><TT>1486.5963&nbsp;&nbsp;</TT></TD>
    <TD align=3Dright><TT>1486.6940&nbsp;&nbsp;</TT></TD>
    <TD noWrap align=3Dright><TT>-65.70&nbsp;</TT></TD>
    <TD align=3Dright><TT>40&nbsp;</TT></TD>
    <TD noWrap align=3Dright><TT>-&nbsp;</TT></TD>
    <TD align=3Dright><TT>52&nbsp;</TT></TD>
    <TD align=3Dright><TT>0&nbsp;&nbsp;</TT></TD>
    <TD noWrap align=3Dright><TT>---&nbsp;&nbsp;</TT></TD>
    <TD noWrap><TT>&nbsp;R.TTPSYVAFTDTER.L</TT></TD></TR>
  <TR>
    <TD align=3Dright>&nbsp;</TD>
    <TD align=3Dright><TT>1487.6036&nbsp;&nbsp;</TT></TD>
    <TD align=3Dright><TT>1486.5963&nbsp;&nbsp;</TT></TD>
    <TD align=3Dright><TT>1486.6940&nbsp;&nbsp;</TT></TD>
    <TD noWrap align=3Dright><TT>-65.70&nbsp;</TT></TD>
    <TD align=3Dright><TT>40&nbsp;</TT></TD>
    <TD noWrap align=3Dright><TT>-&nbsp;</TT></TD>
    <TD align=3Dright><TT>52&nbsp;</TT></TD>
    <TD align=3Dright><TT>0&nbsp;&nbsp;</TT></TD>
    <TD noWrap align=3Dright><TT>17&nbsp;&nbsp;</TT></TD>
    <TD noWrap><TT>&nbsp;R.TTPSYVAFTDTER.L</TT></TD></TR>
  <TR>
    <TD align=3Dright>&nbsp;</TD>
    <TD align=3Dright><TT>1680.7267&nbsp;&nbsp;</TT></TD>
    <TD align=3Dright><TT>1679.7194&nbsp;&nbsp;</TT></TD>
    <TD align=3Dright><TT>1679.8267&nbsp;&nbsp;</TT></TD>
    <TD noWrap align=3Dright><TT>-63.88&nbsp;</TT></TD>
    <TD align=3Dright><TT>145&nbsp;</TT></TD>
    <TD noWrap align=3Dright><TT>-&nbsp;</TT></TD>
    <TD align=3Dright><TT>159&nbsp;</TT></TD>
    <TD align=3Dright><TT>0&nbsp;&nbsp;</TT></TD>
    <TD noWrap align=3Dright><TT>---&nbsp;&nbsp;</TT></TD>
    <TD noWrap><TT>&nbsp;K.NAVVTVPAYFNDSQR.Q</TT></TD></TR>
  <TR>
    <TD align=3Dright>&nbsp;</TD>
    <TD align=3Dright><TT>1680.7267&nbsp;&nbsp;</TT></TD>
    <TD align=3Dright><TT>1679.7194&nbsp;&nbsp;</TT></TD>
    <TD align=3Dright><TT>1679.8267&nbsp;&nbsp;</TT></TD>
    <TD noWrap align=3Dright><TT>-63.88&nbsp;</TT></TD>
    <TD align=3Dright><TT>145&nbsp;</TT></TD>
    <TD noWrap align=3Dright><TT>-&nbsp;</TT></TD>
    <TD align=3Dright><TT>159&nbsp;</TT></TD>
    <TD align=3Dright><TT>0&nbsp;&nbsp;</TT></TD>
    <TD noWrap align=3Dright><TT>33&nbsp;&nbsp;</TT></TD>
    <TD noWrap><TT>&nbsp;K.NAVVTVPAYFNDSQR.Q</TT></TD></TR>
  <TR>
    <TD align=3Dright>&nbsp;</TD>
    <TD align=3Dright><TT>1967.9058&nbsp;&nbsp;</TT></TD>
    <TD align=3Dright><TT>1966.8985&nbsp;&nbsp;</TT></TD>
    <TD align=3Dright><TT>1966.9921&nbsp;&nbsp;</TT></TD>
    <TD noWrap align=3Dright><TT>-47.58&nbsp;</TT></TD>
    <TD align=3Dright><TT>113&nbsp;</TT></TD>
    <TD noWrap align=3Dright><TT>-&nbsp;</TT></TD>
    <TD align=3Dright><TT>130&nbsp;</TT></TD>
    <TD align=3Dright><TT>1&nbsp;&nbsp;</TT></TD>
    <TD noWrap align=3Dright><TT>---&nbsp;&nbsp;</TT></TD>
    <TD noWrap><TT>&nbsp;K.GEEKTFAAEEVSSMVLIK.M</TT></TD></TR>
  <TR>
    <TD align=3Dright>&nbsp;</TD>
    <TD align=3Dright><TT>1967.9058&nbsp;&nbsp;</TT></TD>
    <TD align=3Dright><TT>1966.8985&nbsp;&nbsp;</TT></TD>
    <TD align=3Dright><TT>1966.9921&nbsp;&nbsp;</TT></TD>
    <TD noWrap align=3Dright><TT>-47.58&nbsp;</TT></TD>
    <TD align=3Dright><TT>113&nbsp;</TT></TD>
    <TD noWrap align=3Dright><TT>-&nbsp;</TT></TD>
    <TD align=3Dright><TT>130&nbsp;</TT></TD>
    <TD align=3Dright><TT>1&nbsp;&nbsp;</TT></TD>
    <TD noWrap align=3Dright><TT>---&nbsp;&nbsp;</TT></TD>
    <TD =
noWrap><TT>&nbsp;K.GEEKTFAAEEVSSMVLIK.M</TT></TD></TR></TBODY></TABLE>
<TABLE border=3D0 cellSpacing=3D0>
  <TBODY>
  <TR>
    <TD><TT>&nbsp;&nbsp;&nbsp;&nbsp;&nbsp;&nbsp;</TT></TD>
    <TD><TT><B>No match to: </B>722.3378, 812.3082, 825.0425, 829.3297,=20
      842.4494, 860.9911, 870.4815, 1179.5219, 1179.5219, 1369.6023, =
1493.6565,=20
      1689.5612, 2067.7585, 2067.7585, 2438.1194, 2438.1194, 2481.0593,=20
      2481.0593, 2663.2764, 2663.2764</TT></TD></TR></TBODY></TABLE><BR>
<TABLE border=3D0 cellSpacing=3D0>
  <TBODY>
  <TR>
    <TD><TT><B><A =
name=3DHit3>3.</A>&nbsp;&nbsp;&nbsp;&nbsp;</B></TT></TD>
    <TD noWrap><TT><A=20
      =
href=3D"http://zxw-pc/mascot/cgi/protein_view.pl?file=3D../data/20121225/=
F002410.dat&amp;hit=3D3"=20
      =
target=3D_blank>gi|168030657</A>&nbsp;&nbsp;&nbsp;&nbsp;<B>Mass:</B>&nbsp=
;70931&nbsp;&nbsp;&nbsp;&nbsp;<B>Score:</B>&nbsp;80&nbsp;&nbsp;&nbsp;&nbs=
p;&nbsp;<B>Expect:</B>&nbsp;0.017&nbsp;&nbsp;<B>Matches:</B>&nbsp;11</TT>=
</TD></TR>
  <TR>
    <TD>&nbsp;</TD>
    <TD noWrap><TT>predicted protein [Physcomitrella patens subsp.=20
    patens]</TT></TD></TR></TBODY></TABLE>
<TABLE border=3D0 cellSpacing=3D0 cellPadding=3D0>
  <TBODY>
  <TR>
    <TD><TT>&nbsp;&nbsp;&nbsp;&nbsp;&nbsp;&nbsp;</TT></TD>
    <TD align=3Dright><TT><B>Observed&nbsp;&nbsp;</B></TT></TD>
    <TD noWrap align=3Dright><TT><B>Mr(expt)&nbsp;&nbsp;</B></TT></TD>
    <TD noWrap align=3Dright><TT><B>Mr(calc)&nbsp;&nbsp;</B></TT></TD>
    <TD align=3Dright><TT><B>&nbsp;ppm&nbsp;&nbsp;</B></TT></TD>
    <TD align=3Dright><TT><B>Start&nbsp;</B></TT></TD>
    <TD align=3Dright><TT><B>&nbsp;</B></TT></TD>
    <TD align=3Dright><TT><B>End&nbsp;</B></TT></TD>
    <TD align=3Dright><TT><B>Miss&nbsp;</B></TT></TD>
    <TD align=3Dright><TT><B>Ions&nbsp;</B></TT></TD>
    <TD><TT><B>&nbsp;Peptide</B></TT></TD></TR>
  <TR>
    <TD align=3Dright>&nbsp;</TD>
    <TD align=3Dright><TT>1370.5818&nbsp;&nbsp;</TT></TD>
    <TD align=3Dright><TT>1369.5745&nbsp;&nbsp;</TT></TD>
    <TD align=3Dright><TT>1369.6296&nbsp;&nbsp;</TT></TD>
    <TD noWrap align=3Dright><TT>-40.22&nbsp;</TT></TD>
    <TD align=3Dright><TT>80&nbsp;</TT></TD>
    <TD noWrap align=3Dright><TT>-&nbsp;</TT></TD>
    <TD align=3Dright><TT>91&nbsp;</TT></TD>
    <TD align=3Dright><TT>1&nbsp;&nbsp;</TT></TD>
    <TD noWrap align=3Dright><TT>---&nbsp;&nbsp;</TT></TD>
    <TD noWrap><TT>&nbsp;R.RFSDASVQSDMK.L</TT></TD></TR>
  <TR>
    <TD align=3Dright>&nbsp;</TD>
    <TD align=3Dright><TT>1370.5818&nbsp;&nbsp;</TT></TD>
    <TD align=3Dright><TT>1369.5745&nbsp;&nbsp;</TT></TD>
    <TD align=3Dright><TT>1369.6296&nbsp;&nbsp;</TT></TD>
    <TD noWrap align=3Dright><TT>-40.22&nbsp;</TT></TD>
    <TD align=3Dright><TT>80&nbsp;</TT></TD>
    <TD noWrap align=3Dright><TT>-&nbsp;</TT></TD>
    <TD align=3Dright><TT>91&nbsp;</TT></TD>
    <TD align=3Dright><TT>1&nbsp;&nbsp;</TT></TD>
    <TD noWrap align=3Dright><TT>---&nbsp;&nbsp;</TT></TD>
    <TD noWrap><TT>&nbsp;R.RFSDASVQSDMK.L</TT></TD></TR>
  <TR>
    <TD align=3Dright>&nbsp;</TD>
    <TD align=3Dright><TT>1386.5541&nbsp;&nbsp;</TT></TD>
    <TD align=3Dright><TT>1385.5468&nbsp;&nbsp;</TT></TD>
    <TD align=3Dright><TT>1385.6245&nbsp;&nbsp;</TT></TD>
    <TD noWrap align=3Dright><TT>-56.08&nbsp;</TT></TD>
    <TD align=3Dright><TT>80&nbsp;</TT></TD>
    <TD noWrap align=3Dright><TT>-&nbsp;</TT></TD>
    <TD align=3Dright><TT>91&nbsp;</TT></TD>
    <TD align=3Dright><TT>1&nbsp;&nbsp;</TT></TD>
    <TD noWrap align=3Dright><TT>---&nbsp;&nbsp;</TT></TD>
    <TD noWrap><TT>&nbsp;R.RFSDASVQSDMK.L + Oxidation (M)</TT></TD></TR>
  <TR>
    <TD align=3Dright>&nbsp;</TD>
    <TD align=3Dright><TT>1386.5541&nbsp;&nbsp;</TT></TD>
    <TD align=3Dright><TT>1385.5468&nbsp;&nbsp;</TT></TD>
    <TD align=3Dright><TT>1385.6245&nbsp;&nbsp;</TT></TD>
    <TD noWrap align=3Dright><TT>-56.08&nbsp;</TT></TD>
    <TD align=3Dright><TT>80&nbsp;</TT></TD>
    <TD noWrap align=3Dright><TT>-&nbsp;</TT></TD>
    <TD align=3Dright><TT>91&nbsp;</TT></TD>
    <TD align=3Dright><TT>1&nbsp;&nbsp;</TT></TD>
    <TD noWrap align=3Dright><TT>1&nbsp;&nbsp;</TT></TD>
    <TD noWrap><TT>&nbsp;R.RFSDASVQSDMK.L + Oxidation (M)</TT></TD></TR>
  <TR>
    <TD align=3Dright>&nbsp;</TD>
    <TD align=3Dright><TT>1475.6649&nbsp;&nbsp;</TT></TD>
    <TD align=3Dright><TT>1474.6576&nbsp;&nbsp;</TT></TD>
    <TD align=3Dright><TT>1474.6584&nbsp;&nbsp;</TT></TD>
    <TD noWrap align=3Dright><TT>-0.56&nbsp;</TT></TD>
    <TD align=3Dright><TT>308&nbsp;</TT></TD>
    <TD noWrap align=3Dright><TT>-&nbsp;</TT></TD>
    <TD align=3Dright><TT>318&nbsp;</TT></TD>
    <TD align=3Dright><TT>1&nbsp;&nbsp;</TT></TD>
    <TD noWrap align=3Dright><TT>---&nbsp;&nbsp;</TT></TD>
    <TD noWrap><TT>&nbsp;R.FEELNMDMFRK.C + Oxidation (M)</TT></TD></TR>
  <TR>
    <TD align=3Dright>&nbsp;</TD>
    <TD align=3Dright><TT>1487.6036&nbsp;&nbsp;</TT></TD>
    <TD align=3Dright><TT>1486.5963&nbsp;&nbsp;</TT></TD>
    <TD align=3Dright><TT>1486.6940&nbsp;&nbsp;</TT></TD>
    <TD noWrap align=3Dright><TT>-65.70&nbsp;</TT></TD>
    <TD align=3Dright><TT>40&nbsp;</TT></TD>
    <TD noWrap align=3Dright><TT>-&nbsp;</TT></TD>
    <TD align=3Dright><TT>52&nbsp;</TT></TD>
    <TD align=3Dright><TT>0&nbsp;&nbsp;</TT></TD>
    <TD noWrap align=3Dright><TT>---&nbsp;&nbsp;</TT></TD>
    <TD noWrap><TT>&nbsp;R.TTPSYVAFTDTER.L</TT></TD></TR>
  <TR>
    <TD align=3Dright>&nbsp;</TD>
    <TD align=3Dright><TT>1487.6036&nbsp;&nbsp;</TT></TD>
    <TD align=3Dright><TT>1486.5963&nbsp;&nbsp;</TT></TD>
    <TD align=3Dright><TT>1486.6940&nbsp;&nbsp;</TT></TD>
    <TD noWrap align=3Dright><TT>-65.70&nbsp;</TT></TD>
    <TD align=3Dright><TT>40&nbsp;</TT></TD>
    <TD noWrap align=3Dright><TT>-&nbsp;</TT></TD>
    <TD align=3Dright><TT>52&nbsp;</TT></TD>
    <TD align=3Dright><TT>0&nbsp;&nbsp;</TT></TD>
    <TD noWrap align=3Dright><TT>17&nbsp;&nbsp;</TT></TD>
    <TD noWrap><TT>&nbsp;R.TTPSYVAFTDTER.L</TT></TD></TR>
  <TR>
    <TD align=3Dright>&nbsp;</TD>
    <TD align=3Dright><TT>1680.7267&nbsp;&nbsp;</TT></TD>
    <TD align=3Dright><TT>1679.7194&nbsp;&nbsp;</TT></TD>
    <TD align=3Dright><TT>1679.8267&nbsp;&nbsp;</TT></TD>
    <TD noWrap align=3Dright><TT>-63.88&nbsp;</TT></TD>
    <TD align=3Dright><TT>145&nbsp;</TT></TD>
    <TD noWrap align=3Dright><TT>-&nbsp;</TT></TD>
    <TD align=3Dright><TT>159&nbsp;</TT></TD>
    <TD align=3Dright><TT>0&nbsp;&nbsp;</TT></TD>
    <TD noWrap align=3Dright><TT>---&nbsp;&nbsp;</TT></TD>
    <TD noWrap><TT>&nbsp;K.NAVVTVPAYFNDSQR.Q</TT></TD></TR>
  <TR>
    <TD align=3Dright>&nbsp;</TD>
    <TD align=3Dright><TT>1680.7267&nbsp;&nbsp;</TT></TD>
    <TD align=3Dright><TT>1679.7194&nbsp;&nbsp;</TT></TD>
    <TD align=3Dright><TT>1679.8267&nbsp;&nbsp;</TT></TD>
    <TD noWrap align=3Dright><TT>-63.88&nbsp;</TT></TD>
    <TD align=3Dright><TT>145&nbsp;</TT></TD>
    <TD noWrap align=3Dright><TT>-&nbsp;</TT></TD>
    <TD align=3Dright><TT>159&nbsp;</TT></TD>
    <TD align=3Dright><TT>0&nbsp;&nbsp;</TT></TD>
    <TD noWrap align=3Dright><TT>33&nbsp;&nbsp;</TT></TD>
    <TD noWrap><TT>&nbsp;K.NAVVTVPAYFNDSQR.Q</TT></TD></TR>
  <TR>
    <TD align=3Dright>&nbsp;</TD>
    <TD align=3Dright><TT>1967.9058&nbsp;&nbsp;</TT></TD>
    <TD align=3Dright><TT>1966.8985&nbsp;&nbsp;</TT></TD>
    <TD align=3Dright><TT>1966.9921&nbsp;&nbsp;</TT></TD>
    <TD noWrap align=3Dright><TT>-47.58&nbsp;</TT></TD>
    <TD align=3Dright><TT>113&nbsp;</TT></TD>
    <TD noWrap align=3Dright><TT>-&nbsp;</TT></TD>
    <TD align=3Dright><TT>130&nbsp;</TT></TD>
    <TD align=3Dright><TT>1&nbsp;&nbsp;</TT></TD>
    <TD noWrap align=3Dright><TT>---&nbsp;&nbsp;</TT></TD>
    <TD noWrap><TT>&nbsp;K.GEEKTFAAEEVSSMVLIK.M</TT></TD></TR>
  <TR>
    <TD align=3Dright>&nbsp;</TD>
    <TD align=3Dright><TT>1967.9058&nbsp;&nbsp;</TT></TD>
    <TD align=3Dright><TT>1966.8985&nbsp;&nbsp;</TT></TD>
    <TD align=3Dright><TT>1966.9921&nbsp;&nbsp;</TT></TD>
    <TD noWrap align=3Dright><TT>-47.58&nbsp;</TT></TD>
    <TD align=3Dright><TT>113&nbsp;</TT></TD>
    <TD noWrap align=3Dright><TT>-&nbsp;</TT></TD>
    <TD align=3Dright><TT>130&nbsp;</TT></TD>
    <TD align=3Dright><TT>1&nbsp;&nbsp;</TT></TD>
    <TD noWrap align=3Dright><TT>---&nbsp;&nbsp;</TT></TD>
    <TD =
noWrap><TT>&nbsp;K.GEEKTFAAEEVSSMVLIK.M</TT></TD></TR></TBODY></TABLE>
<TABLE border=3D0 cellSpacing=3D0>
  <TBODY>
  <TR>
    <TD><TT>&nbsp;&nbsp;&nbsp;&nbsp;&nbsp;&nbsp;</TT></TD>
    <TD><TT><B>No match to: </B>722.3378, 812.3082, 825.0425, 829.3297,=20
      842.4494, 860.9911, 870.4815, 1179.5219, 1179.5219, 1369.6023, =
1493.6565,=20
      1689.5612, 2067.7585, 2067.7585, 2438.1194, 2438.1194, 2481.0593,=20
      2481.0593, 2663.2764, 2663.2764</TT></TD></TR></TBODY></TABLE><BR>
<TABLE border=3D0 cellSpacing=3D0>
  <TBODY>
  <TR>
    <TD><TT><B><A =
name=3DHit4>4.</A>&nbsp;&nbsp;&nbsp;&nbsp;</B></TT></TD>
    <TD noWrap><TT><A=20
      =
href=3D"http://zxw-pc/mascot/cgi/protein_view.pl?file=3D../data/20121225/=
F002410.dat&amp;hit=3D4"=20
      =
target=3D_blank>gi|162680921</A>&nbsp;&nbsp;&nbsp;&nbsp;<B>Mass:</B>&nbsp=
;70931&nbsp;&nbsp;&nbsp;&nbsp;<B>Score:</B>&nbsp;80&nbsp;&nbsp;&nbsp;&nbs=
p;&nbsp;<B>Expect:</B>&nbsp;0.017&nbsp;&nbsp;<B>Matches:</B>&nbsp;11</TT>=
</TD></TR>
  <TR>
    <TD>&nbsp;</TD>
    <TD noWrap><TT>predicted protein [Physcomitrella patens subsp.=20
    patens]</TT></TD></TR></TBODY></TABLE>
<TABLE border=3D0 cellSpacing=3D0 cellPadding=3D0>
  <TBODY>
  <TR>
    <TD><TT>&nbsp;&nbsp;&nbsp;&nbsp;&nbsp;&nbsp;</TT></TD>
    <TD align=3Dright><TT><B>Observed&nbsp;&nbsp;</B></TT></TD>
    <TD noWrap align=3Dright><TT><B>Mr(expt)&nbsp;&nbsp;</B></TT></TD>
    <TD noWrap align=3Dright><TT><B>Mr(calc)&nbsp;&nbsp;</B></TT></TD>
    <TD align=3Dright><TT><B>&nbsp;ppm&nbsp;&nbsp;</B></TT></TD>
    <TD align=3Dright><TT><B>Start&nbsp;</B></TT></TD>
    <TD align=3Dright><TT><B>&nbsp;</B></TT></TD>
    <TD align=3Dright><TT><B>End&nbsp;</B></TT></TD>
    <TD align=3Dright><TT><B>Miss&nbsp;</B></TT></TD>
    <TD align=3Dright><TT><B>Ions&nbsp;</B></TT></TD>
    <TD><TT><B>&nbsp;Peptide</B></TT></TD></TR>
  <TR>
    <TD align=3Dright>&nbsp;</TD>
    <TD align=3Dright><TT>1370.5818&nbsp;&nbsp;</TT></TD>
    <TD align=3Dright><TT>1369.5745&nbsp;&nbsp;</TT></TD>
    <TD align=3Dright><TT>1369.6296&nbsp;&nbsp;</TT></TD>
    <TD noWrap align=3Dright><TT>-40.22&nbsp;</TT></TD>
    <TD align=3Dright><TT>80&nbsp;</TT></TD>
    <TD noWrap align=3Dright><TT>-&nbsp;</TT></TD>
    <TD align=3Dright><TT>91&nbsp;</TT></TD>
    <TD align=3Dright><TT>1&nbsp;&nbsp;</TT></TD>
    <TD noWrap align=3Dright><TT>---&nbsp;&nbsp;</TT></TD>
    <TD noWrap><TT>&nbsp;R.RFSDASVQSDMK.L</TT></TD></TR>
  <TR>
    <TD align=3Dright>&nbsp;</TD>
    <TD align=3Dright><TT>1370.5818&nbsp;&nbsp;</TT></TD>
    <TD align=3Dright><TT>1369.5745&nbsp;&nbsp;</TT></TD>
    <TD align=3Dright><TT>1369.6296&nbsp;&nbsp;</TT></TD>
    <TD noWrap align=3Dright><TT>-40.22&nbsp;</TT></TD>
    <TD align=3Dright><TT>80&nbsp;</TT></TD>
    <TD noWrap align=3Dright><TT>-&nbsp;</TT></TD>
    <TD align=3Dright><TT>91&nbsp;</TT></TD>
    <TD align=3Dright><TT>1&nbsp;&nbsp;</TT></TD>
    <TD noWrap align=3Dright><TT>---&nbsp;&nbsp;</TT></TD>
    <TD noWrap><TT>&nbsp;R.RFSDASVQSDMK.L</TT></TD></TR>
  <TR>
    <TD align=3Dright>&nbsp;</TD>
    <TD align=3Dright><TT>1386.5541&nbsp;&nbsp;</TT></TD>
    <TD align=3Dright><TT>1385.5468&nbsp;&nbsp;</TT></TD>
    <TD align=3Dright><TT>1385.6245&nbsp;&nbsp;</TT></TD>
    <TD noWrap align=3Dright><TT>-56.08&nbsp;</TT></TD>
    <TD align=3Dright><TT>80&nbsp;</TT></TD>
    <TD noWrap align=3Dright><TT>-&nbsp;</TT></TD>
    <TD align=3Dright><TT>91&nbsp;</TT></TD>
    <TD align=3Dright><TT>1&nbsp;&nbsp;</TT></TD>
    <TD noWrap align=3Dright><TT>---&nbsp;&nbsp;</TT></TD>
    <TD noWrap><TT>&nbsp;R.RFSDASVQSDMK.L + Oxidation (M)</TT></TD></TR>
  <TR>
    <TD align=3Dright>&nbsp;</TD>
    <TD align=3Dright><TT>1386.5541&nbsp;&nbsp;</TT></TD>
    <TD align=3Dright><TT>1385.5468&nbsp;&nbsp;</TT></TD>
    <TD align=3Dright><TT>1385.6245&nbsp;&nbsp;</TT></TD>
    <TD noWrap align=3Dright><TT>-56.08&nbsp;</TT></TD>
    <TD align=3Dright><TT>80&nbsp;</TT></TD>
    <TD noWrap align=3Dright><TT>-&nbsp;</TT></TD>
    <TD align=3Dright><TT>91&nbsp;</TT></TD>
    <TD align=3Dright><TT>1&nbsp;&nbsp;</TT></TD>
    <TD noWrap align=3Dright><TT>1&nbsp;&nbsp;</TT></TD>
    <TD noWrap><TT>&nbsp;R.RFSDASVQSDMK.L + Oxidation (M)</TT></TD></TR>
  <TR>
    <TD align=3Dright>&nbsp;</TD>
    <TD align=3Dright><TT>1475.6649&nbsp;&nbsp;</TT></TD>
    <TD align=3Dright><TT>1474.6576&nbsp;&nbsp;</TT></TD>
    <TD align=3Dright><TT>1474.6584&nbsp;&nbsp;</TT></TD>
    <TD noWrap align=3Dright><TT>-0.56&nbsp;</TT></TD>
    <TD align=3Dright><TT>308&nbsp;</TT></TD>
    <TD noWrap align=3Dright><TT>-&nbsp;</TT></TD>
    <TD align=3Dright><TT>318&nbsp;</TT></TD>
    <TD align=3Dright><TT>1&nbsp;&nbsp;</TT></TD>
    <TD noWrap align=3Dright><TT>---&nbsp;&nbsp;</TT></TD>
    <TD noWrap><TT>&nbsp;R.FEELNMDMFRK.C + Oxidation (M)</TT></TD></TR>
  <TR>
    <TD align=3Dright>&nbsp;</TD>
    <TD align=3Dright><TT>1487.6036&nbsp;&nbsp;</TT></TD>
    <TD align=3Dright><TT>1486.5963&nbsp;&nbsp;</TT></TD>
    <TD align=3Dright><TT>1486.6940&nbsp;&nbsp;</TT></TD>
    <TD noWrap align=3Dright><TT>-65.70&nbsp;</TT></TD>
    <TD align=3Dright><TT>40&nbsp;</TT></TD>
    <TD noWrap align=3Dright><TT>-&nbsp;</TT></TD>
    <TD align=3Dright><TT>52&nbsp;</TT></TD>
    <TD align=3Dright><TT>0&nbsp;&nbsp;</TT></TD>
    <TD noWrap align=3Dright><TT>---&nbsp;&nbsp;</TT></TD>
    <TD noWrap><TT>&nbsp;R.TTPSYVAFTDTER.L</TT></TD></TR>
  <TR>
    <TD align=3Dright>&nbsp;</TD>
    <TD align=3Dright><TT>1487.6036&nbsp;&nbsp;</TT></TD>
    <TD align=3Dright><TT>1486.5963&nbsp;&nbsp;</TT></TD>
    <TD align=3Dright><TT>1486.6940&nbsp;&nbsp;</TT></TD>
    <TD noWrap align=3Dright><TT>-65.70&nbsp;</TT></TD>
    <TD align=3Dright><TT>40&nbsp;</TT></TD>
    <TD noWrap align=3Dright><TT>-&nbsp;</TT></TD>
    <TD align=3Dright><TT>52&nbsp;</TT></TD>
    <TD align=3Dright><TT>0&nbsp;&nbsp;</TT></TD>
    <TD noWrap align=3Dright><TT>17&nbsp;&nbsp;</TT></TD>
    <TD noWrap><TT>&nbsp;R.TTPSYVAFTDTER.L</TT></TD></TR>
  <TR>
    <TD align=3Dright>&nbsp;</TD>
    <TD align=3Dright><TT>1680.7267&nbsp;&nbsp;</TT></TD>
    <TD align=3Dright><TT>1679.7194&nbsp;&nbsp;</TT></TD>
    <TD align=3Dright><TT>1679.8267&nbsp;&nbsp;</TT></TD>
    <TD noWrap align=3Dright><TT>-63.88&nbsp;</TT></TD>
    <TD align=3Dright><TT>145&nbsp;</TT></TD>
    <TD noWrap align=3Dright><TT>-&nbsp;</TT></TD>
    <TD align=3Dright><TT>159&nbsp;</TT></TD>
    <TD align=3Dright><TT>0&nbsp;&nbsp;</TT></TD>
    <TD noWrap align=3Dright><TT>---&nbsp;&nbsp;</TT></TD>
    <TD noWrap><TT>&nbsp;K.NAVVTVPAYFNDSQR.Q</TT></TD></TR>
  <TR>
    <TD align=3Dright>&nbsp;</TD>
    <TD align=3Dright><TT>1680.7267&nbsp;&nbsp;</TT></TD>
    <TD align=3Dright><TT>1679.7194&nbsp;&nbsp;</TT></TD>
    <TD align=3Dright><TT>1679.8267&nbsp;&nbsp;</TT></TD>
    <TD noWrap align=3Dright><TT>-63.88&nbsp;</TT></TD>
    <TD align=3Dright><TT>145&nbsp;</TT></TD>
    <TD noWrap align=3Dright><TT>-&nbsp;</TT></TD>
    <TD align=3Dright><TT>159&nbsp;</TT></TD>
    <TD align=3Dright><TT>0&nbsp;&nbsp;</TT></TD>
    <TD noWrap align=3Dright><TT>33&nbsp;&nbsp;</TT></TD>
    <TD noWrap><TT>&nbsp;K.NAVVTVPAYFNDSQR.Q</TT></TD></TR>
  <TR>
    <TD align=3Dright>&nbsp;</TD>
    <TD align=3Dright><TT>1967.9058&nbsp;&nbsp;</TT></TD>
    <TD align=3Dright><TT>1966.8985&nbsp;&nbsp;</TT></TD>
    <TD align=3Dright><TT>1966.9921&nbsp;&nbsp;</TT></TD>
    <TD noWrap align=3Dright><TT>-47.58&nbsp;</TT></TD>
    <TD align=3Dright><TT>113&nbsp;</TT></TD>
    <TD noWrap align=3Dright><TT>-&nbsp;</TT></TD>
    <TD align=3Dright><TT>130&nbsp;</TT></TD>
    <TD align=3Dright><TT>1&nbsp;&nbsp;</TT></TD>
    <TD noWrap align=3Dright><TT>---&nbsp;&nbsp;</TT></TD>
    <TD noWrap><TT>&nbsp;K.GEEKTFAAEEVSSMVLIK.M</TT></TD></TR>
  <TR>
    <TD align=3Dright>&nbsp;</TD>
    <TD align=3Dright><TT>1967.9058&nbsp;&nbsp;</TT></TD>
    <TD align=3Dright><TT>1966.8985&nbsp;&nbsp;</TT></TD>
    <TD align=3Dright><TT>1966.9921&nbsp;&nbsp;</TT></TD>
    <TD noWrap align=3Dright><TT>-47.58&nbsp;</TT></TD>
    <TD align=3Dright><TT>113&nbsp;</TT></TD>
    <TD noWrap align=3Dright><TT>-&nbsp;</TT></TD>
    <TD align=3Dright><TT>130&nbsp;</TT></TD>
    <TD align=3Dright><TT>1&nbsp;&nbsp;</TT></TD>
    <TD noWrap align=3Dright><TT>---&nbsp;&nbsp;</TT></TD>
    <TD =
noWrap><TT>&nbsp;K.GEEKTFAAEEVSSMVLIK.M</TT></TD></TR></TBODY></TABLE>
<TABLE border=3D0 cellSpacing=3D0>
  <TBODY>
  <TR>
    <TD><TT>&nbsp;&nbsp;&nbsp;&nbsp;&nbsp;&nbsp;</TT></TD>
    <TD><TT><B>No match to: </B>722.3378, 812.3082, 825.0425, 829.3297,=20
      842.4494, 860.9911, 870.4815, 1179.5219, 1179.5219, 1369.6023, =
1493.6565,=20
      1689.5612, 2067.7585, 2067.7585, 2438.1194, 2438.1194, 2481.0593,=20
      2481.0593, 2663.2764, 2663.2764</TT></TD></TR></TBODY></TABLE><BR>
<TABLE border=3D0 cellSpacing=3D0>
  <TBODY>
  <TR>
    <TD><TT><B><A =
name=3DHit5>5.</A>&nbsp;&nbsp;&nbsp;&nbsp;</B></TT></TD>
    <TD noWrap><TT><A=20
      =
href=3D"http://zxw-pc/mascot/cgi/protein_view.pl?file=3D../data/20121225/=
F002410.dat&amp;hit=3D5"=20
      =
target=3D_blank>gi|167998434</A>&nbsp;&nbsp;&nbsp;&nbsp;<B>Mass:</B>&nbsp=
;70903&nbsp;&nbsp;&nbsp;&nbsp;<B>Score:</B>&nbsp;80&nbsp;&nbsp;&nbsp;&nbs=
p;&nbsp;<B>Expect:</B>&nbsp;0.019&nbsp;&nbsp;<B>Matches:</B>&nbsp;11</TT>=
</TD></TR>
  <TR>
    <TD>&nbsp;</TD>
    <TD noWrap><TT>predicted protein [Physcomitrella patens subsp.=20
    patens]</TT></TD></TR></TBODY></TABLE>
<TABLE border=3D0 cellSpacing=3D0 cellPadding=3D0>
  <TBODY>
  <TR>
    <TD><TT>&nbsp;&nbsp;&nbsp;&nbsp;&nbsp;&nbsp;</TT></TD>
    <TD align=3Dright><TT><B>Observed&nbsp;&nbsp;</B></TT></TD>
    <TD noWrap align=3Dright><TT><B>Mr(expt)&nbsp;&nbsp;</B></TT></TD>
    <TD noWrap align=3Dright><TT><B>Mr(calc)&nbsp;&nbsp;</B></TT></TD>
    <TD align=3Dright><TT><B>&nbsp;ppm&nbsp;&nbsp;</B></TT></TD>
    <TD align=3Dright><TT><B>Start&nbsp;</B></TT></TD>
    <TD align=3Dright><TT><B>&nbsp;</B></TT></TD>
    <TD align=3Dright><TT><B>End&nbsp;</B></TT></TD>
    <TD align=3Dright><TT><B>Miss&nbsp;</B></TT></TD>
    <TD align=3Dright><TT><B>Ions&nbsp;</B></TT></TD>
    <TD><TT><B>&nbsp;Peptide</B></TT></TD></TR>
  <TR>
    <TD align=3Dright>&nbsp;</TD>
    <TD align=3Dright><TT>1370.5818&nbsp;&nbsp;</TT></TD>
    <TD align=3Dright><TT>1369.5745&nbsp;&nbsp;</TT></TD>
    <TD align=3Dright><TT>1369.6296&nbsp;&nbsp;</TT></TD>
    <TD noWrap align=3Dright><TT>-40.22&nbsp;</TT></TD>
    <TD align=3Dright><TT>80&nbsp;</TT></TD>
    <TD noWrap align=3Dright><TT>-&nbsp;</TT></TD>
    <TD align=3Dright><TT>91&nbsp;</TT></TD>
    <TD align=3Dright><TT>1&nbsp;&nbsp;</TT></TD>
    <TD noWrap align=3Dright><TT>---&nbsp;&nbsp;</TT></TD>
    <TD noWrap><TT>&nbsp;R.RFSDASVQSDMK.L</TT></TD></TR>
  <TR>
    <TD align=3Dright>&nbsp;</TD>
    <TD align=3Dright><TT>1370.5818&nbsp;&nbsp;</TT></TD>
    <TD align=3Dright><TT>1369.5745&nbsp;&nbsp;</TT></TD>
    <TD align=3Dright><TT>1369.6296&nbsp;&nbsp;</TT></TD>
    <TD noWrap align=3Dright><TT>-40.22&nbsp;</TT></TD>
    <TD align=3Dright><TT>80&nbsp;</TT></TD>
    <TD noWrap align=3Dright><TT>-&nbsp;</TT></TD>
    <TD align=3Dright><TT>91&nbsp;</TT></TD>
    <TD align=3Dright><TT>1&nbsp;&nbsp;</TT></TD>
    <TD noWrap align=3Dright><TT>---&nbsp;&nbsp;</TT></TD>
    <TD noWrap><TT>&nbsp;R.RFSDASVQSDMK.L</TT></TD></TR>
  <TR>
    <TD align=3Dright>&nbsp;</TD>
    <TD align=3Dright><TT>1386.5541&nbsp;&nbsp;</TT></TD>
    <TD align=3Dright><TT>1385.5468&nbsp;&nbsp;</TT></TD>
    <TD align=3Dright><TT>1385.6245&nbsp;&nbsp;</TT></TD>
    <TD noWrap align=3Dright><TT>-56.08&nbsp;</TT></TD>
    <TD align=3Dright><TT>80&nbsp;</TT></TD>
    <TD noWrap align=3Dright><TT>-&nbsp;</TT></TD>
    <TD align=3Dright><TT>91&nbsp;</TT></TD>
    <TD align=3Dright><TT>1&nbsp;&nbsp;</TT></TD>
    <TD noWrap align=3Dright><TT>---&nbsp;&nbsp;</TT></TD>
    <TD noWrap><TT>&nbsp;R.RFSDASVQSDMK.L + Oxidation (M)</TT></TD></TR>
  <TR>
    <TD align=3Dright>&nbsp;</TD>
    <TD align=3Dright><TT>1386.5541&nbsp;&nbsp;</TT></TD>
    <TD align=3Dright><TT>1385.5468&nbsp;&nbsp;</TT></TD>
    <TD align=3Dright><TT>1385.6245&nbsp;&nbsp;</TT></TD>
    <TD noWrap align=3Dright><TT>-56.08&nbsp;</TT></TD>
    <TD align=3Dright><TT>80&nbsp;</TT></TD>
    <TD noWrap align=3Dright><TT>-&nbsp;</TT></TD>
    <TD align=3Dright><TT>91&nbsp;</TT></TD>
    <TD align=3Dright><TT>1&nbsp;&nbsp;</TT></TD>
    <TD noWrap align=3Dright><TT>1&nbsp;&nbsp;</TT></TD>
    <TD noWrap><TT>&nbsp;R.RFSDASVQSDMK.L + Oxidation (M)</TT></TD></TR>
  <TR>
    <TD align=3Dright>&nbsp;</TD>
    <TD align=3Dright><TT>1475.6649&nbsp;&nbsp;</TT></TD>
    <TD align=3Dright><TT>1474.6576&nbsp;&nbsp;</TT></TD>
    <TD align=3Dright><TT>1474.6584&nbsp;&nbsp;</TT></TD>
    <TD noWrap align=3Dright><TT>-0.56&nbsp;</TT></TD>
    <TD align=3Dright><TT>308&nbsp;</TT></TD>
    <TD noWrap align=3Dright><TT>-&nbsp;</TT></TD>
    <TD align=3Dright><TT>318&nbsp;</TT></TD>
    <TD align=3Dright><TT>1&nbsp;&nbsp;</TT></TD>
    <TD noWrap align=3Dright><TT>---&nbsp;&nbsp;</TT></TD>
    <TD noWrap><TT>&nbsp;R.FEELNMDMFRK.C + Oxidation (M)</TT></TD></TR>
  <TR>
    <TD align=3Dright>&nbsp;</TD>
    <TD align=3Dright><TT>1487.6036&nbsp;&nbsp;</TT></TD>
    <TD align=3Dright><TT>1486.5963&nbsp;&nbsp;</TT></TD>
    <TD align=3Dright><TT>1486.6940&nbsp;&nbsp;</TT></TD>
    <TD noWrap align=3Dright><TT>-65.70&nbsp;</TT></TD>
    <TD align=3Dright><TT>40&nbsp;</TT></TD>
    <TD noWrap align=3Dright><TT>-&nbsp;</TT></TD>
    <TD align=3Dright><TT>52&nbsp;</TT></TD>
    <TD align=3Dright><TT>0&nbsp;&nbsp;</TT></TD>
    <TD noWrap align=3Dright><TT>---&nbsp;&nbsp;</TT></TD>
    <TD noWrap><TT>&nbsp;R.TTPSYVAFTDTER.L</TT></TD></TR>
  <TR>
    <TD align=3Dright>&nbsp;</TD>
    <TD align=3Dright><TT>1487.6036&nbsp;&nbsp;</TT></TD>
    <TD align=3Dright><TT>1486.5963&nbsp;&nbsp;</TT></TD>
    <TD align=3Dright><TT>1486.6940&nbsp;&nbsp;</TT></TD>
    <TD noWrap align=3Dright><TT>-65.70&nbsp;</TT></TD>
    <TD align=3Dright><TT>40&nbsp;</TT></TD>
    <TD noWrap align=3Dright><TT>-&nbsp;</TT></TD>
    <TD align=3Dright><TT>52&nbsp;</TT></TD>
    <TD align=3Dright><TT>0&nbsp;&nbsp;</TT></TD>
    <TD noWrap align=3Dright><TT>17&nbsp;&nbsp;</TT></TD>
    <TD noWrap><TT>&nbsp;R.TTPSYVAFTDTER.L</TT></TD></TR>
  <TR>
    <TD align=3Dright>&nbsp;</TD>
    <TD align=3Dright><TT>1680.7267&nbsp;&nbsp;</TT></TD>
    <TD align=3Dright><TT>1679.7194&nbsp;&nbsp;</TT></TD>
    <TD align=3Dright><TT>1679.8267&nbsp;&nbsp;</TT></TD>
    <TD noWrap align=3Dright><TT>-63.88&nbsp;</TT></TD>
    <TD align=3Dright><TT>145&nbsp;</TT></TD>
    <TD noWrap align=3Dright><TT>-&nbsp;</TT></TD>
    <TD align=3Dright><TT>159&nbsp;</TT></TD>
    <TD align=3Dright><TT>0&nbsp;&nbsp;</TT></TD>
    <TD noWrap align=3Dright><TT>---&nbsp;&nbsp;</TT></TD>
    <TD noWrap><TT>&nbsp;K.NAVVTVPAYFNDSQR.Q</TT></TD></TR>
  <TR>
    <TD align=3Dright>&nbsp;</TD>
    <TD align=3Dright><TT>1680.7267&nbsp;&nbsp;</TT></TD>
    <TD align=3Dright><TT>1679.7194&nbsp;&nbsp;</TT></TD>
    <TD align=3Dright><TT>1679.8267&nbsp;&nbsp;</TT></TD>
    <TD noWrap align=3Dright><TT>-63.88&nbsp;</TT></TD>
    <TD align=3Dright><TT>145&nbsp;</TT></TD>
    <TD noWrap align=3Dright><TT>-&nbsp;</TT></TD>
    <TD align=3Dright><TT>159&nbsp;</TT></TD>
    <TD align=3Dright><TT>0&nbsp;&nbsp;</TT></TD>
    <TD noWrap align=3Dright><TT>33&nbsp;&nbsp;</TT></TD>
    <TD noWrap><TT>&nbsp;K.NAVVTVPAYFNDSQR.Q</TT></TD></TR>
  <TR>
    <TD align=3Dright>&nbsp;</TD>
    <TD align=3Dright><TT>1967.9058&nbsp;&nbsp;</TT></TD>
    <TD align=3Dright><TT>1966.8985&nbsp;&nbsp;</TT></TD>
    <TD align=3Dright><TT>1966.9921&nbsp;&nbsp;</TT></TD>
    <TD noWrap align=3Dright><TT>-47.58&nbsp;</TT></TD>
    <TD align=3Dright><TT>113&nbsp;</TT></TD>
    <TD noWrap align=3Dright><TT>-&nbsp;</TT></TD>
    <TD align=3Dright><TT>130&nbsp;</TT></TD>
    <TD align=3Dright><TT>1&nbsp;&nbsp;</TT></TD>
    <TD noWrap align=3Dright><TT>---&nbsp;&nbsp;</TT></TD>
    <TD noWrap><TT>&nbsp;K.GEEKTFAAEEVSSMVLIK.M</TT></TD></TR>
  <TR>
    <TD align=3Dright>&nbsp;</TD>
    <TD align=3Dright><TT>1967.9058&nbsp;&nbsp;</TT></TD>
    <TD align=3Dright><TT>1966.8985&nbsp;&nbsp;</TT></TD>
    <TD align=3Dright><TT>1966.9921&nbsp;&nbsp;</TT></TD>
    <TD noWrap align=3Dright><TT>-47.58&nbsp;</TT></TD>
    <TD align=3Dright><TT>113&nbsp;</TT></TD>
    <TD noWrap align=3Dright><TT>-&nbsp;</TT></TD>
    <TD align=3Dright><TT>130&nbsp;</TT></TD>
    <TD align=3Dright><TT>1&nbsp;&nbsp;</TT></TD>
    <TD noWrap align=3Dright><TT>---&nbsp;&nbsp;</TT></TD>
    <TD =
noWrap><TT>&nbsp;K.GEEKTFAAEEVSSMVLIK.M</TT></TD></TR></TBODY></TABLE>
<TABLE border=3D0 cellSpacing=3D0>
  <TBODY>
  <TR>
    <TD><TT>&nbsp;&nbsp;&nbsp;&nbsp;&nbsp;&nbsp;</TT></TD>
    <TD><TT><B>No match to: </B>722.3378, 812.3082, 825.0425, 829.3297,=20
      842.4494, 860.9911, 870.4815, 1179.5219, 1179.5219, 1369.6023, =
1493.6565,=20
      1689.5612, 2067.7585, 2067.7585, 2438.1194, 2438.1194, 2481.0593,=20
      2481.0593, 2663.2764, 2663.2764</TT></TD></TR></TBODY></TABLE><BR>
<TABLE border=3D0 cellSpacing=3D0>
  <TBODY>
  <TR>
    <TD><TT><B><A =
name=3DHit6>6.</A>&nbsp;&nbsp;&nbsp;&nbsp;</B></TT></TD>
    <TD noWrap><TT><A=20
      =
href=3D"http://zxw-pc/mascot/cgi/protein_view.pl?file=3D../data/20121225/=
F002410.dat&amp;hit=3D6"=20
      =
target=3D_blank>gi|162697021</A>&nbsp;&nbsp;&nbsp;&nbsp;<B>Mass:</B>&nbsp=
;70903&nbsp;&nbsp;&nbsp;&nbsp;<B>Score:</B>&nbsp;80&nbsp;&nbsp;&nbsp;&nbs=
p;&nbsp;<B>Expect:</B>&nbsp;0.019&nbsp;&nbsp;<B>Matches:</B>&nbsp;11</TT>=
</TD></TR>
  <TR>
    <TD>&nbsp;</TD>
    <TD noWrap><TT>predicted protein [Physcomitrella patens subsp.=20
    patens]</TT></TD></TR></TBODY></TABLE>
<TABLE border=3D0 cellSpacing=3D0 cellPadding=3D0>
  <TBODY>
  <TR>
    <TD><TT>&nbsp;&nbsp;&nbsp;&nbsp;&nbsp;&nbsp;</TT></TD>
    <TD align=3Dright><TT><B>Observed&nbsp;&nbsp;</B></TT></TD>
    <TD noWrap align=3Dright><TT><B>Mr(expt)&nbsp;&nbsp;</B></TT></TD>
    <TD noWrap align=3Dright><TT><B>Mr(calc)&nbsp;&nbsp;</B></TT></TD>
    <TD align=3Dright><TT><B>&nbsp;ppm&nbsp;&nbsp;</B></TT></TD>
    <TD align=3Dright><TT><B>Start&nbsp;</B></TT></TD>
    <TD align=3Dright><TT><B>&nbsp;</B></TT></TD>
    <TD align=3Dright><TT><B>End&nbsp;</B></TT></TD>
    <TD align=3Dright><TT><B>Miss&nbsp;</B></TT></TD>
    <TD align=3Dright><TT><B>Ions&nbsp;</B></TT></TD>
    <TD><TT><B>&nbsp;Peptide</B></TT></TD></TR>
  <TR>
    <TD align=3Dright>&nbsp;</TD>
    <TD align=3Dright><TT>1370.5818&nbsp;&nbsp;</TT></TD>
    <TD align=3Dright><TT>1369.5745&nbsp;&nbsp;</TT></TD>
    <TD align=3Dright><TT>1369.6296&nbsp;&nbsp;</TT></TD>
    <TD noWrap align=3Dright><TT>-40.22&nbsp;</TT></TD>
    <TD align=3Dright><TT>80&nbsp;</TT></TD>
    <TD noWrap align=3Dright><TT>-&nbsp;</TT></TD>
    <TD align=3Dright><TT>91&nbsp;</TT></TD>
    <TD align=3Dright><TT>1&nbsp;&nbsp;</TT></TD>
    <TD noWrap align=3Dright><TT>---&nbsp;&nbsp;</TT></TD>
    <TD noWrap><TT>&nbsp;R.RFSDASVQSDMK.L</TT></TD></TR>
  <TR>
    <TD align=3Dright>&nbsp;</TD>
    <TD align=3Dright><TT>1370.5818&nbsp;&nbsp;</TT></TD>
    <TD align=3Dright><TT>1369.5745&nbsp;&nbsp;</TT></TD>
    <TD align=3Dright><TT>1369.6296&nbsp;&nbsp;</TT></TD>
    <TD noWrap align=3Dright><TT>-40.22&nbsp;</TT></TD>
    <TD align=3Dright><TT>80&nbsp;</TT></TD>
    <TD noWrap align=3Dright><TT>-&nbsp;</TT></TD>
    <TD align=3Dright><TT>91&nbsp;</TT></TD>
    <TD align=3Dright><TT>1&nbsp;&nbsp;</TT></TD>
    <TD noWrap align=3Dright><TT>---&nbsp;&nbsp;</TT></TD>
    <TD noWrap><TT>&nbsp;R.RFSDASVQSDMK.L</TT></TD></TR>
  <TR>
    <TD align=3Dright>&nbsp;</TD>
    <TD align=3Dright><TT>1386.5541&nbsp;&nbsp;</TT></TD>
    <TD align=3Dright><TT>1385.5468&nbsp;&nbsp;</TT></TD>
    <TD align=3Dright><TT>1385.6245&nbsp;&nbsp;</TT></TD>
    <TD noWrap align=3Dright><TT>-56.08&nbsp;</TT></TD>
    <TD align=3Dright><TT>80&nbsp;</TT></TD>
    <TD noWrap align=3Dright><TT>-&nbsp;</TT></TD>
    <TD align=3Dright><TT>91&nbsp;</TT></TD>
    <TD align=3Dright><TT>1&nbsp;&nbsp;</TT></TD>
    <TD noWrap align=3Dright><TT>---&nbsp;&nbsp;</TT></TD>
    <TD noWrap><TT>&nbsp;R.RFSDASVQSDMK.L + Oxidation (M)</TT></TD></TR>
  <TR>
    <TD align=3Dright>&nbsp;</TD>
    <TD align=3Dright><TT>1386.5541&nbsp;&nbsp;</TT></TD>
    <TD align=3Dright><TT>1385.5468&nbsp;&nbsp;</TT></TD>
    <TD align=3Dright><TT>1385.6245&nbsp;&nbsp;</TT></TD>
    <TD noWrap align=3Dright><TT>-56.08&nbsp;</TT></TD>
    <TD align=3Dright><TT>80&nbsp;</TT></TD>
    <TD noWrap align=3Dright><TT>-&nbsp;</TT></TD>
    <TD align=3Dright><TT>91&nbsp;</TT></TD>
    <TD align=3Dright><TT>1&nbsp;&nbsp;</TT></TD>
    <TD noWrap align=3Dright><TT>1&nbsp;&nbsp;</TT></TD>
    <TD noWrap><TT>&nbsp;R.RFSDASVQSDMK.L + Oxidation (M)</TT></TD></TR>
  <TR>
    <TD align=3Dright>&nbsp;</TD>
    <TD align=3Dright><TT>1475.6649&nbsp;&nbsp;</TT></TD>
    <TD align=3Dright><TT>1474.6576&nbsp;&nbsp;</TT></TD>
    <TD align=3Dright><TT>1474.6584&nbsp;&nbsp;</TT></TD>
    <TD noWrap align=3Dright><TT>-0.56&nbsp;</TT></TD>
    <TD align=3Dright><TT>308&nbsp;</TT></TD>
    <TD noWrap align=3Dright><TT>-&nbsp;</TT></TD>
    <TD align=3Dright><TT>318&nbsp;</TT></TD>
    <TD align=3Dright><TT>1&nbsp;&nbsp;</TT></TD>
    <TD noWrap align=3Dright><TT>---&nbsp;&nbsp;</TT></TD>
    <TD noWrap><TT>&nbsp;R.FEELNMDMFRK.C + Oxidation (M)</TT></TD></TR>
  <TR>
    <TD align=3Dright>&nbsp;</TD>
    <TD align=3Dright><TT>1487.6036&nbsp;&nbsp;</TT></TD>
    <TD align=3Dright><TT>1486.5963&nbsp;&nbsp;</TT></TD>
    <TD align=3Dright><TT>1486.6940&nbsp;&nbsp;</TT></TD>
    <TD noWrap align=3Dright><TT>-65.70&nbsp;</TT></TD>
    <TD align=3Dright><TT>40&nbsp;</TT></TD>
    <TD noWrap align=3Dright><TT>-&nbsp;</TT></TD>
    <TD align=3Dright><TT>52&nbsp;</TT></TD>
    <TD align=3Dright><TT>0&nbsp;&nbsp;</TT></TD>
    <TD noWrap align=3Dright><TT>---&nbsp;&nbsp;</TT></TD>
    <TD noWrap><TT>&nbsp;R.TTPSYVAFTDTER.L</TT></TD></TR>
  <TR>
    <TD align=3Dright>&nbsp;</TD>
    <TD align=3Dright><TT>1487.6036&nbsp;&nbsp;</TT></TD>
    <TD align=3Dright><TT>1486.5963&nbsp;&nbsp;</TT></TD>
    <TD align=3Dright><TT>1486.6940&nbsp;&nbsp;</TT></TD>
    <TD noWrap align=3Dright><TT>-65.70&nbsp;</TT></TD>
    <TD align=3Dright><TT>40&nbsp;</TT></TD>
    <TD noWrap align=3Dright><TT>-&nbsp;</TT></TD>
    <TD align=3Dright><TT>52&nbsp;</TT></TD>
    <TD align=3Dright><TT>0&nbsp;&nbsp;</TT></TD>
    <TD noWrap align=3Dright><TT>17&nbsp;&nbsp;</TT></TD>
    <TD noWrap><TT>&nbsp;R.TTPSYVAFTDTER.L</TT></TD></TR>
  <TR>
    <TD align=3Dright>&nbsp;</TD>
    <TD align=3Dright><TT>1680.7267&nbsp;&nbsp;</TT></TD>
    <TD align=3Dright><TT>1679.7194&nbsp;&nbsp;</TT></TD>
    <TD align=3Dright><TT>1679.8267&nbsp;&nbsp;</TT></TD>
    <TD noWrap align=3Dright><TT>-63.88&nbsp;</TT></TD>
    <TD align=3Dright><TT>145&nbsp;</TT></TD>
    <TD noWrap align=3Dright><TT>-&nbsp;</TT></TD>
    <TD align=3Dright><TT>159&nbsp;</TT></TD>
    <TD align=3Dright><TT>0&nbsp;&nbsp;</TT></TD>
    <TD noWrap align=3Dright><TT>---&nbsp;&nbsp;</TT></TD>
    <TD noWrap><TT>&nbsp;K.NAVVTVPAYFNDSQR.Q</TT></TD></TR>
  <TR>
    <TD align=3Dright>&nbsp;</TD>
    <TD align=3Dright><TT>1680.7267&nbsp;&nbsp;</TT></TD>
    <TD align=3Dright><TT>1679.7194&nbsp;&nbsp;</TT></TD>
    <TD align=3Dright><TT>1679.8267&nbsp;&nbsp;</TT></TD>
    <TD noWrap align=3Dright><TT>-63.88&nbsp;</TT></TD>
    <TD align=3Dright><TT>145&nbsp;</TT></TD>
    <TD noWrap align=3Dright><TT>-&nbsp;</TT></TD>
    <TD align=3Dright><TT>159&nbsp;</TT></TD>
    <TD align=3Dright><TT>0&nbsp;&nbsp;</TT></TD>
    <TD noWrap align=3Dright><TT>33&nbsp;&nbsp;</TT></TD>
    <TD noWrap><TT>&nbsp;K.NAVVTVPAYFNDSQR.Q</TT></TD></TR>
  <TR>
    <TD align=3Dright>&nbsp;</TD>
    <TD align=3Dright><TT>1967.9058&nbsp;&nbsp;</TT></TD>
    <TD align=3Dright><TT>1966.8985&nbsp;&nbsp;</TT></TD>
    <TD align=3Dright><TT>1966.9921&nbsp;&nbsp;</TT></TD>
    <TD noWrap align=3Dright><TT>-47.58&nbsp;</TT></TD>
    <TD align=3Dright><TT>113&nbsp;</TT></TD>
    <TD noWrap align=3Dright><TT>-&nbsp;</TT></TD>
    <TD align=3Dright><TT>130&nbsp;</TT></TD>
    <TD align=3Dright><TT>1&nbsp;&nbsp;</TT></TD>
    <TD noWrap align=3Dright><TT>---&nbsp;&nbsp;</TT></TD>
    <TD noWrap><TT>&nbsp;K.GEEKTFAAEEVSSMVLIK.M</TT></TD></TR>
  <TR>
    <TD align=3Dright>&nbsp;</TD>
    <TD align=3Dright><TT>1967.9058&nbsp;&nbsp;</TT></TD>
    <TD align=3Dright><TT>1966.8985&nbsp;&nbsp;</TT></TD>
    <TD align=3Dright><TT>1966.9921&nbsp;&nbsp;</TT></TD>
    <TD noWrap align=3Dright><TT>-47.58&nbsp;</TT></TD>
    <TD align=3Dright><TT>113&nbsp;</TT></TD>
    <TD noWrap align=3Dright><TT>-&nbsp;</TT></TD>
    <TD align=3Dright><TT>130&nbsp;</TT></TD>
    <TD align=3Dright><TT>1&nbsp;&nbsp;</TT></TD>
    <TD noWrap align=3Dright><TT>---&nbsp;&nbsp;</TT></TD>
    <TD =
noWrap><TT>&nbsp;K.GEEKTFAAEEVSSMVLIK.M</TT></TD></TR></TBODY></TABLE>
<TABLE border=3D0 cellSpacing=3D0>
  <TBODY>
  <TR>
    <TD><TT>&nbsp;&nbsp;&nbsp;&nbsp;&nbsp;&nbsp;</TT></TD>
    <TD><TT><B>No match to: </B>722.3378, 812.3082, 825.0425, 829.3297,=20
      842.4494, 860.9911, 870.4815, 1179.5219, 1179.5219, 1369.6023, =
1493.6565,=20
      1689.5612, 2067.7585, 2067.7585, 2438.1194, 2438.1194, 2481.0593,=20
      2481.0593, 2663.2764, 2663.2764</TT></TD></TR></TBODY></TABLE><BR>
<TABLE border=3D0 cellSpacing=3D0>
  <TBODY>
  <TR>
    <TD><TT><B><A =
name=3DHit7>7.</A>&nbsp;&nbsp;&nbsp;&nbsp;</B></TT></TD>
    <TD noWrap><TT><A=20
      =
href=3D"http://zxw-pc/mascot/cgi/protein_view.pl?file=3D../data/20121225/=
F002410.dat&amp;hit=3D7"=20
      =
target=3D_blank>gi|168062156</A>&nbsp;&nbsp;&nbsp;&nbsp;<B>Mass:</B>&nbsp=
;71043&nbsp;&nbsp;&nbsp;&nbsp;<B>Score:</B>&nbsp;70&nbsp;&nbsp;&nbsp;&nbs=
p;&nbsp;<B>Expect:</B>&nbsp;0.17&nbsp;&nbsp;<B>Matches:</B>&nbsp;9</TT></=
TD></TR>
  <TR>
    <TD>&nbsp;</TD>
    <TD noWrap><TT>predicted protein [Physcomitrella patens subsp.=20
    patens]</TT></TD></TR></TBODY></TABLE>
<TABLE border=3D0 cellSpacing=3D0 cellPadding=3D0>
  <TBODY>
  <TR>
    <TD><TT>&nbsp;&nbsp;&nbsp;&nbsp;&nbsp;&nbsp;</TT></TD>
    <TD align=3Dright><TT><B>Observed&nbsp;&nbsp;</B></TT></TD>
    <TD noWrap align=3Dright><TT><B>Mr(expt)&nbsp;&nbsp;</B></TT></TD>
    <TD noWrap align=3Dright><TT><B>Mr(calc)&nbsp;&nbsp;</B></TT></TD>
    <TD align=3Dright><TT><B>&nbsp;ppm&nbsp;&nbsp;</B></TT></TD>
    <TD align=3Dright><TT><B>Start&nbsp;</B></TT></TD>
    <TD align=3Dright><TT><B>&nbsp;</B></TT></TD>
    <TD align=3Dright><TT><B>End&nbsp;</B></TT></TD>
    <TD align=3Dright><TT><B>Miss&nbsp;</B></TT></TD>
    <TD align=3Dright><TT><B>Ions&nbsp;</B></TT></TD>
    <TD><TT><B>&nbsp;Peptide</B></TT></TD></TR>
  <TR>
    <TD align=3Dright>&nbsp;</TD>
    <TD align=3Dright><TT>1370.5818&nbsp;&nbsp;</TT></TD>
    <TD align=3Dright><TT>1369.5745&nbsp;&nbsp;</TT></TD>
    <TD align=3Dright><TT>1369.6296&nbsp;&nbsp;</TT></TD>
    <TD noWrap align=3Dright><TT>-40.22&nbsp;</TT></TD>
    <TD align=3Dright><TT>80&nbsp;</TT></TD>
    <TD noWrap align=3Dright><TT>-&nbsp;</TT></TD>
    <TD align=3Dright><TT>91&nbsp;</TT></TD>
    <TD align=3Dright><TT>1&nbsp;&nbsp;</TT></TD>
    <TD noWrap align=3Dright><TT>---&nbsp;&nbsp;</TT></TD>
    <TD noWrap><TT>&nbsp;R.RFSDASVQSDMK.L</TT></TD></TR>
  <TR>
    <TD align=3Dright>&nbsp;</TD>
    <TD align=3Dright><TT>1370.5818&nbsp;&nbsp;</TT></TD>
    <TD align=3Dright><TT>1369.5745&nbsp;&nbsp;</TT></TD>
    <TD align=3Dright><TT>1369.6296&nbsp;&nbsp;</TT></TD>
    <TD noWrap align=3Dright><TT>-40.22&nbsp;</TT></TD>
    <TD align=3Dright><TT>80&nbsp;</TT></TD>
    <TD noWrap align=3Dright><TT>-&nbsp;</TT></TD>
    <TD align=3Dright><TT>91&nbsp;</TT></TD>
    <TD align=3Dright><TT>1&nbsp;&nbsp;</TT></TD>
    <TD noWrap align=3Dright><TT>---&nbsp;&nbsp;</TT></TD>
    <TD noWrap><TT>&nbsp;R.RFSDASVQSDMK.L</TT></TD></TR>
  <TR>
    <TD align=3Dright>&nbsp;</TD>
    <TD align=3Dright><TT>1386.5541&nbsp;&nbsp;</TT></TD>
    <TD align=3Dright><TT>1385.5468&nbsp;&nbsp;</TT></TD>
    <TD align=3Dright><TT>1385.6245&nbsp;&nbsp;</TT></TD>
    <TD noWrap align=3Dright><TT>-56.08&nbsp;</TT></TD>
    <TD align=3Dright><TT>80&nbsp;</TT></TD>
    <TD noWrap align=3Dright><TT>-&nbsp;</TT></TD>
    <TD align=3Dright><TT>91&nbsp;</TT></TD>
    <TD align=3Dright><TT>1&nbsp;&nbsp;</TT></TD>
    <TD noWrap align=3Dright><TT>---&nbsp;&nbsp;</TT></TD>
    <TD noWrap><TT>&nbsp;R.RFSDASVQSDMK.L + Oxidation (M)</TT></TD></TR>
  <TR>
    <TD align=3Dright>&nbsp;</TD>
    <TD align=3Dright><TT>1386.5541&nbsp;&nbsp;</TT></TD>
    <TD align=3Dright><TT>1385.5468&nbsp;&nbsp;</TT></TD>
    <TD align=3Dright><TT>1385.6245&nbsp;&nbsp;</TT></TD>
    <TD noWrap align=3Dright><TT>-56.08&nbsp;</TT></TD>
    <TD align=3Dright><TT>80&nbsp;</TT></TD>
    <TD noWrap align=3Dright><TT>-&nbsp;</TT></TD>
    <TD align=3Dright><TT>91&nbsp;</TT></TD>
    <TD align=3Dright><TT>1&nbsp;&nbsp;</TT></TD>
    <TD noWrap align=3Dright><TT>1&nbsp;&nbsp;</TT></TD>
    <TD noWrap><TT>&nbsp;R.RFSDASVQSDMK.L + Oxidation (M)</TT></TD></TR>
  <TR>
    <TD align=3Dright>&nbsp;</TD>
    <TD align=3Dright><TT>1475.6649&nbsp;&nbsp;</TT></TD>
    <TD align=3Dright><TT>1474.6576&nbsp;&nbsp;</TT></TD>
    <TD align=3Dright><TT>1474.6584&nbsp;&nbsp;</TT></TD>
    <TD noWrap align=3Dright><TT>-0.56&nbsp;</TT></TD>
    <TD align=3Dright><TT>308&nbsp;</TT></TD>
    <TD noWrap align=3Dright><TT>-&nbsp;</TT></TD>
    <TD align=3Dright><TT>318&nbsp;</TT></TD>
    <TD align=3Dright><TT>1&nbsp;&nbsp;</TT></TD>
    <TD noWrap align=3Dright><TT>---&nbsp;&nbsp;</TT></TD>
    <TD noWrap><TT>&nbsp;R.FEELNMDMFRK.C + Oxidation (M)</TT></TD></TR>
  <TR>
    <TD align=3Dright>&nbsp;</TD>
    <TD align=3Dright><TT>1487.6036&nbsp;&nbsp;</TT></TD>
    <TD align=3Dright><TT>1486.5963&nbsp;&nbsp;</TT></TD>
    <TD align=3Dright><TT>1486.6940&nbsp;&nbsp;</TT></TD>
    <TD noWrap align=3Dright><TT>-65.70&nbsp;</TT></TD>
    <TD align=3Dright><TT>40&nbsp;</TT></TD>
    <TD noWrap align=3Dright><TT>-&nbsp;</TT></TD>
    <TD align=3Dright><TT>52&nbsp;</TT></TD>
    <TD align=3Dright><TT>0&nbsp;&nbsp;</TT></TD>
    <TD noWrap align=3Dright><TT>---&nbsp;&nbsp;</TT></TD>
    <TD noWrap><TT>&nbsp;R.TTPSYVAFTDTER.L</TT></TD></TR>
  <TR>
    <TD align=3Dright>&nbsp;</TD>
    <TD align=3Dright><TT>1487.6036&nbsp;&nbsp;</TT></TD>
    <TD align=3Dright><TT>1486.5963&nbsp;&nbsp;</TT></TD>
    <TD align=3Dright><TT>1486.6940&nbsp;&nbsp;</TT></TD>
    <TD noWrap align=3Dright><TT>-65.70&nbsp;</TT></TD>
    <TD align=3Dright><TT>40&nbsp;</TT></TD>
    <TD noWrap align=3Dright><TT>-&nbsp;</TT></TD>
    <TD align=3Dright><TT>52&nbsp;</TT></TD>
    <TD align=3Dright><TT>0&nbsp;&nbsp;</TT></TD>
    <TD noWrap align=3Dright><TT>17&nbsp;&nbsp;</TT></TD>
    <TD noWrap><TT>&nbsp;R.TTPSYVAFTDTER.L</TT></TD></TR>
  <TR>
    <TD align=3Dright>&nbsp;</TD>
    <TD align=3Dright><TT>1680.7267&nbsp;&nbsp;</TT></TD>
    <TD align=3Dright><TT>1679.7194&nbsp;&nbsp;</TT></TD>
    <TD align=3Dright><TT>1679.8267&nbsp;&nbsp;</TT></TD>
    <TD noWrap align=3Dright><TT>-63.88&nbsp;</TT></TD>
    <TD align=3Dright><TT>145&nbsp;</TT></TD>
    <TD noWrap align=3Dright><TT>-&nbsp;</TT></TD>
    <TD align=3Dright><TT>159&nbsp;</TT></TD>
    <TD align=3Dright><TT>0&nbsp;&nbsp;</TT></TD>
    <TD noWrap align=3Dright><TT>---&nbsp;&nbsp;</TT></TD>
    <TD noWrap><TT>&nbsp;K.NAVVTVPAYFNDSQR.Q</TT></TD></TR>
  <TR>
    <TD align=3Dright>&nbsp;</TD>
    <TD align=3Dright><TT>1680.7267&nbsp;&nbsp;</TT></TD>
    <TD align=3Dright><TT>1679.7194&nbsp;&nbsp;</TT></TD>
    <TD align=3Dright><TT>1679.8267&nbsp;&nbsp;</TT></TD>
    <TD noWrap align=3Dright><TT>-63.88&nbsp;</TT></TD>
    <TD align=3Dright><TT>145&nbsp;</TT></TD>
    <TD noWrap align=3Dright><TT>-&nbsp;</TT></TD>
    <TD align=3Dright><TT>159&nbsp;</TT></TD>
    <TD align=3Dright><TT>0&nbsp;&nbsp;</TT></TD>
    <TD noWrap align=3Dright><TT>33&nbsp;&nbsp;</TT></TD>
    <TD =
noWrap><TT>&nbsp;K.NAVVTVPAYFNDSQR.Q</TT></TD></TR></TBODY></TABLE>
<TABLE border=3D0 cellSpacing=3D0>
  <TBODY>
  <TR>
    <TD><TT>&nbsp;&nbsp;&nbsp;&nbsp;&nbsp;&nbsp;</TT></TD>
    <TD><TT><B>No match to: </B>722.3378, 812.3082, 825.0425, 829.3297,=20
      842.4494, 860.9911, 870.4815, 1179.5219, 1179.5219, 1369.6023, =
1493.6565,=20
      1689.5612, 1967.9058, 1967.9058, 2067.7585, 2067.7585, 2438.1194,=20
      2438.1194, 2481.0593, 2481.0593, 2663.2764,=20
2663.2764</TT></TD></TR></TBODY></TABLE><BR>
<TABLE border=3D0 cellSpacing=3D0>
  <TBODY>
  <TR>
    <TD><TT><B><A =
name=3DHit8>8.</A>&nbsp;&nbsp;&nbsp;&nbsp;</B></TT></TD>
    <TD noWrap><TT><A=20
      =
href=3D"http://zxw-pc/mascot/cgi/protein_view.pl?file=3D../data/20121225/=
F002410.dat&amp;hit=3D8"=20
      =
target=3D_blank>gi|162665432</A>&nbsp;&nbsp;&nbsp;&nbsp;<B>Mass:</B>&nbsp=
;71043&nbsp;&nbsp;&nbsp;&nbsp;<B>Score:</B>&nbsp;70&nbsp;&nbsp;&nbsp;&nbs=
p;&nbsp;<B>Expect:</B>&nbsp;0.17&nbsp;&nbsp;<B>Matches:</B>&nbsp;9</TT></=
TD></TR>
  <TR>
    <TD>&nbsp;</TD>
    <TD noWrap><TT>predicted protein [Physcomitrella patens subsp.=20
    patens]</TT></TD></TR></TBODY></TABLE>
<TABLE border=3D0 cellSpacing=3D0 cellPadding=3D0>
  <TBODY>
  <TR>
    <TD><TT>&nbsp;&nbsp;&nbsp;&nbsp;&nbsp;&nbsp;</TT></TD>
    <TD align=3Dright><TT><B>Observed&nbsp;&nbsp;</B></TT></TD>
    <TD noWrap align=3Dright><TT><B>Mr(expt)&nbsp;&nbsp;</B></TT></TD>
    <TD noWrap align=3Dright><TT><B>Mr(calc)&nbsp;&nbsp;</B></TT></TD>
    <TD align=3Dright><TT><B>&nbsp;ppm&nbsp;&nbsp;</B></TT></TD>
    <TD align=3Dright><TT><B>Start&nbsp;</B></TT></TD>
    <TD align=3Dright><TT><B>&nbsp;</B></TT></TD>
    <TD align=3Dright><TT><B>End&nbsp;</B></TT></TD>
    <TD align=3Dright><TT><B>Miss&nbsp;</B></TT></TD>
    <TD align=3Dright><TT><B>Ions&nbsp;</B></TT></TD>
    <TD><TT><B>&nbsp;Peptide</B></TT></TD></TR>
  <TR>
    <TD align=3Dright>&nbsp;</TD>
    <TD align=3Dright><TT>1370.5818&nbsp;&nbsp;</TT></TD>
    <TD align=3Dright><TT>1369.5745&nbsp;&nbsp;</TT></TD>
    <TD align=3Dright><TT>1369.6296&nbsp;&nbsp;</TT></TD>
    <TD noWrap align=3Dright><TT>-40.22&nbsp;</TT></TD>
    <TD align=3Dright><TT>80&nbsp;</TT></TD>
    <TD noWrap align=3Dright><TT>-&nbsp;</TT></TD>
    <TD align=3Dright><TT>91&nbsp;</TT></TD>
    <TD align=3Dright><TT>1&nbsp;&nbsp;</TT></TD>
    <TD noWrap align=3Dright><TT>---&nbsp;&nbsp;</TT></TD>
    <TD noWrap><TT>&nbsp;R.RFSDASVQSDMK.L</TT></TD></TR>
  <TR>
    <TD align=3Dright>&nbsp;</TD>
    <TD align=3Dright><TT>1370.5818&nbsp;&nbsp;</TT></TD>
    <TD align=3Dright><TT>1369.5745&nbsp;&nbsp;</TT></TD>
    <TD align=3Dright><TT>1369.6296&nbsp;&nbsp;</TT></TD>
    <TD noWrap align=3Dright><TT>-40.22&nbsp;</TT></TD>
    <TD align=3Dright><TT>80&nbsp;</TT></TD>
    <TD noWrap align=3Dright><TT>-&nbsp;</TT></TD>
    <TD align=3Dright><TT>91&nbsp;</TT></TD>
    <TD align=3Dright><TT>1&nbsp;&nbsp;</TT></TD>
    <TD noWrap align=3Dright><TT>---&nbsp;&nbsp;</TT></TD>
    <TD noWrap><TT>&nbsp;R.RFSDASVQSDMK.L</TT></TD></TR>
  <TR>
    <TD align=3Dright>&nbsp;</TD>
    <TD align=3Dright><TT>1386.5541&nbsp;&nbsp;</TT></TD>
    <TD align=3Dright><TT>1385.5468&nbsp;&nbsp;</TT></TD>
    <TD align=3Dright><TT>1385.6245&nbsp;&nbsp;</TT></TD>
    <TD noWrap align=3Dright><TT>-56.08&nbsp;</TT></TD>
    <TD align=3Dright><TT>80&nbsp;</TT></TD>
    <TD noWrap align=3Dright><TT>-&nbsp;</TT></TD>
    <TD align=3Dright><TT>91&nbsp;</TT></TD>
    <TD align=3Dright><TT>1&nbsp;&nbsp;</TT></TD>
    <TD noWrap align=3Dright><TT>---&nbsp;&nbsp;</TT></TD>
    <TD noWrap><TT>&nbsp;R.RFSDASVQSDMK.L + Oxidation (M)</TT></TD></TR>
  <TR>
    <TD align=3Dright>&nbsp;</TD>
    <TD align=3Dright><TT>1386.5541&nbsp;&nbsp;</TT></TD>
    <TD align=3Dright><TT>1385.5468&nbsp;&nbsp;</TT></TD>
    <TD align=3Dright><TT>1385.6245&nbsp;&nbsp;</TT></TD>
    <TD noWrap align=3Dright><TT>-56.08&nbsp;</TT></TD>
    <TD align=3Dright><TT>80&nbsp;</TT></TD>
    <TD noWrap align=3Dright><TT>-&nbsp;</TT></TD>
    <TD align=3Dright><TT>91&nbsp;</TT></TD>
    <TD align=3Dright><TT>1&nbsp;&nbsp;</TT></TD>
    <TD noWrap align=3Dright><TT>1&nbsp;&nbsp;</TT></TD>
    <TD noWrap><TT>&nbsp;R.RFSDASVQSDMK.L + Oxidation (M)</TT></TD></TR>
  <TR>
    <TD align=3Dright>&nbsp;</TD>
    <TD align=3Dright><TT>1475.6649&nbsp;&nbsp;</TT></TD>
    <TD align=3Dright><TT>1474.6576&nbsp;&nbsp;</TT></TD>
    <TD align=3Dright><TT>1474.6584&nbsp;&nbsp;</TT></TD>
    <TD noWrap align=3Dright><TT>-0.56&nbsp;</TT></TD>
    <TD align=3Dright><TT>308&nbsp;</TT></TD>
    <TD noWrap align=3Dright><TT>-&nbsp;</TT></TD>
    <TD align=3Dright><TT>318&nbsp;</TT></TD>
    <TD align=3Dright><TT>1&nbsp;&nbsp;</TT></TD>
    <TD noWrap align=3Dright><TT>---&nbsp;&nbsp;</TT></TD>
    <TD noWrap><TT>&nbsp;R.FEELNMDMFRK.C + Oxidation (M)</TT></TD></TR>
  <TR>
    <TD align=3Dright>&nbsp;</TD>
    <TD align=3Dright><TT>1487.6036&nbsp;&nbsp;</TT></TD>
    <TD align=3Dright><TT>1486.5963&nbsp;&nbsp;</TT></TD>
    <TD align=3Dright><TT>1486.6940&nbsp;&nbsp;</TT></TD>
    <TD noWrap align=3Dright><TT>-65.70&nbsp;</TT></TD>
    <TD align=3Dright><TT>40&nbsp;</TT></TD>
    <TD noWrap align=3Dright><TT>-&nbsp;</TT></TD>
    <TD align=3Dright><TT>52&nbsp;</TT></TD>
    <TD align=3Dright><TT>0&nbsp;&nbsp;</TT></TD>
    <TD noWrap align=3Dright><TT>---&nbsp;&nbsp;</TT></TD>
    <TD noWrap><TT>&nbsp;R.TTPSYVAFTDTER.L</TT></TD></TR>
  <TR>
    <TD align=3Dright>&nbsp;</TD>
    <TD align=3Dright><TT>1487.6036&nbsp;&nbsp;</TT></TD>
    <TD align=3Dright><TT>1486.5963&nbsp;&nbsp;</TT></TD>
    <TD align=3Dright><TT>1486.6940&nbsp;&nbsp;</TT></TD>
    <TD noWrap align=3Dright><TT>-65.70&nbsp;</TT></TD>
    <TD align=3Dright><TT>40&nbsp;</TT></TD>
    <TD noWrap align=3Dright><TT>-&nbsp;</TT></TD>
    <TD align=3Dright><TT>52&nbsp;</TT></TD>
    <TD align=3Dright><TT>0&nbsp;&nbsp;</TT></TD>
    <TD noWrap align=3Dright><TT>17&nbsp;&nbsp;</TT></TD>
    <TD noWrap><TT>&nbsp;R.TTPSYVAFTDTER.L</TT></TD></TR>
  <TR>
    <TD align=3Dright>&nbsp;</TD>
    <TD align=3Dright><TT>1680.7267&nbsp;&nbsp;</TT></TD>
    <TD align=3Dright><TT>1679.7194&nbsp;&nbsp;</TT></TD>
    <TD align=3Dright><TT>1679.8267&nbsp;&nbsp;</TT></TD>
    <TD noWrap align=3Dright><TT>-63.88&nbsp;</TT></TD>
    <TD align=3Dright><TT>145&nbsp;</TT></TD>
    <TD noWrap align=3Dright><TT>-&nbsp;</TT></TD>
    <TD align=3Dright><TT>159&nbsp;</TT></TD>
    <TD align=3Dright><TT>0&nbsp;&nbsp;</TT></TD>
    <TD noWrap align=3Dright><TT>---&nbsp;&nbsp;</TT></TD>
    <TD noWrap><TT>&nbsp;K.NAVVTVPAYFNDSQR.Q</TT></TD></TR>
  <TR>
    <TD align=3Dright>&nbsp;</TD>
    <TD align=3Dright><TT>1680.7267&nbsp;&nbsp;</TT></TD>
    <TD align=3Dright><TT>1679.7194&nbsp;&nbsp;</TT></TD>
    <TD align=3Dright><TT>1679.8267&nbsp;&nbsp;</TT></TD>
    <TD noWrap align=3Dright><TT>-63.88&nbsp;</TT></TD>
    <TD align=3Dright><TT>145&nbsp;</TT></TD>
    <TD noWrap align=3Dright><TT>-&nbsp;</TT></TD>
    <TD align=3Dright><TT>159&nbsp;</TT></TD>
    <TD align=3Dright><TT>0&nbsp;&nbsp;</TT></TD>
    <TD noWrap align=3Dright><TT>33&nbsp;&nbsp;</TT></TD>
    <TD =
noWrap><TT>&nbsp;K.NAVVTVPAYFNDSQR.Q</TT></TD></TR></TBODY></TABLE>
<TABLE border=3D0 cellSpacing=3D0>
  <TBODY>
  <TR>
    <TD><TT>&nbsp;&nbsp;&nbsp;&nbsp;&nbsp;&nbsp;</TT></TD>
    <TD><TT><B>No match to: </B>722.3378, 812.3082, 825.0425, 829.3297,=20
      842.4494, 860.9911, 870.4815, 1179.5219, 1179.5219, 1369.6023, =
1493.6565,=20
      1689.5612, 1967.9058, 1967.9058, 2067.7585, 2067.7585, 2438.1194,=20
      2438.1194, 2481.0593, 2481.0593, 2663.2764,=20
2663.2764</TT></TD></TR></TBODY></TABLE><BR>
<TABLE border=3D0 cellSpacing=3D0>
  <TBODY>
  <TR>
    <TD><TT><B><A =
name=3DHit9>9.</A>&nbsp;&nbsp;&nbsp;&nbsp;</B></TT></TD>
    <TD noWrap><TT><A=20
      =
href=3D"http://zxw-pc/mascot/cgi/protein_view.pl?file=3D../data/20121225/=
F002410.dat&amp;hit=3D9"=20
      =
target=3D_blank>gi|255575054</A>&nbsp;&nbsp;&nbsp;&nbsp;<B>Mass:</B>&nbsp=
;71071&nbsp;&nbsp;&nbsp;&nbsp;<B>Score:</B>&nbsp;66&nbsp;&nbsp;&nbsp;&nbs=
p;&nbsp;<B>Expect:</B>&nbsp;0.41&nbsp;&nbsp;<B>Matches:</B>&nbsp;6</TT></=
TD></TR>
  <TR>
    <TD>&nbsp;</TD>
    <TD noWrap><TT>heat shock protein, putative [Ricinus=20
  communis]</TT></TD></TR></TBODY></TABLE>
<TABLE border=3D0 cellSpacing=3D0 cellPadding=3D0>
  <TBODY>
  <TR>
    <TD><TT>&nbsp;&nbsp;&nbsp;&nbsp;&nbsp;&nbsp;</TT></TD>
    <TD align=3Dright><TT><B>Observed&nbsp;&nbsp;</B></TT></TD>
    <TD noWrap align=3Dright><TT><B>Mr(expt)&nbsp;&nbsp;</B></TT></TD>
    <TD noWrap align=3Dright><TT><B>Mr(calc)&nbsp;&nbsp;</B></TT></TD>
    <TD align=3Dright><TT><B>&nbsp;ppm&nbsp;&nbsp;</B></TT></TD>
    <TD align=3Dright><TT><B>Start&nbsp;</B></TT></TD>
    <TD align=3Dright><TT><B>&nbsp;</B></TT></TD>
    <TD align=3Dright><TT><B>End&nbsp;</B></TT></TD>
    <TD align=3Dright><TT><B>Miss&nbsp;</B></TT></TD>
    <TD align=3Dright><TT><B>Ions&nbsp;</B></TT></TD>
    <TD><TT><B>&nbsp;Peptide</B></TT></TD></TR>
  <TR>
    <TD align=3Dright>&nbsp;</TD>
    <TD align=3Dright><TT>1487.6036&nbsp;&nbsp;</TT></TD>
    <TD align=3Dright><TT>1486.5963&nbsp;&nbsp;</TT></TD>
    <TD align=3Dright><TT>1486.6940&nbsp;&nbsp;</TT></TD>
    <TD noWrap align=3Dright><TT>-65.70&nbsp;</TT></TD>
    <TD align=3Dright><TT>40&nbsp;</TT></TD>
    <TD noWrap align=3Dright><TT>-&nbsp;</TT></TD>
    <TD align=3Dright><TT>52&nbsp;</TT></TD>
    <TD align=3Dright><TT>0&nbsp;&nbsp;</TT></TD>
    <TD noWrap align=3Dright><TT>---&nbsp;&nbsp;</TT></TD>
    <TD noWrap><TT>&nbsp;R.TTPSYVAFTDTER.L</TT></TD></TR>
  <TR>
    <TD align=3Dright>&nbsp;</TD>
    <TD align=3Dright><TT>1487.6036&nbsp;&nbsp;</TT></TD>
    <TD align=3Dright><TT>1486.5963&nbsp;&nbsp;</TT></TD>
    <TD align=3Dright><TT>1486.6940&nbsp;&nbsp;</TT></TD>
    <TD noWrap align=3Dright><TT>-65.70&nbsp;</TT></TD>
    <TD align=3Dright><TT>40&nbsp;</TT></TD>
    <TD noWrap align=3Dright><TT>-&nbsp;</TT></TD>
    <TD align=3Dright><TT>52&nbsp;</TT></TD>
    <TD align=3Dright><TT>0&nbsp;&nbsp;</TT></TD>
    <TD noWrap align=3Dright><TT>17&nbsp;&nbsp;</TT></TD>
    <TD noWrap><TT>&nbsp;R.TTPSYVAFTDTER.L</TT></TD></TR>
  <TR>
    <TD align=3Dright>&nbsp;</TD>
    <TD align=3Dright><TT>1680.7267&nbsp;&nbsp;</TT></TD>
    <TD align=3Dright><TT>1679.7194&nbsp;&nbsp;</TT></TD>
    <TD align=3Dright><TT>1679.8267&nbsp;&nbsp;</TT></TD>
    <TD noWrap align=3Dright><TT>-63.88&nbsp;</TT></TD>
    <TD align=3Dright><TT>145&nbsp;</TT></TD>
    <TD noWrap align=3Dright><TT>-&nbsp;</TT></TD>
    <TD align=3Dright><TT>159&nbsp;</TT></TD>
    <TD align=3Dright><TT>0&nbsp;&nbsp;</TT></TD>
    <TD noWrap align=3Dright><TT>---&nbsp;&nbsp;</TT></TD>
    <TD noWrap><TT>&nbsp;K.NAVVTVPAYFNDSQR.Q</TT></TD></TR>
  <TR>
    <TD align=3Dright>&nbsp;</TD>
    <TD align=3Dright><TT>1680.7267&nbsp;&nbsp;</TT></TD>
    <TD align=3Dright><TT>1679.7194&nbsp;&nbsp;</TT></TD>
    <TD align=3Dright><TT>1679.8267&nbsp;&nbsp;</TT></TD>
    <TD noWrap align=3Dright><TT>-63.88&nbsp;</TT></TD>
    <TD align=3Dright><TT>145&nbsp;</TT></TD>
    <TD noWrap align=3Dright><TT>-&nbsp;</TT></TD>
    <TD align=3Dright><TT>159&nbsp;</TT></TD>
    <TD align=3Dright><TT>0&nbsp;&nbsp;</TT></TD>
    <TD noWrap align=3Dright><TT>33&nbsp;&nbsp;</TT></TD>
    <TD noWrap><TT>&nbsp;K.NAVVTVPAYFNDSQR.Q</TT></TD></TR>
  <TR>
    <TD align=3Dright>&nbsp;</TD>
    <TD align=3Dright><TT>2663.2764&nbsp;&nbsp;</TT></TD>
    <TD align=3Dright><TT>2662.2691&nbsp;&nbsp;</TT></TD>
    <TD align=3Dright><TT>2662.1098&nbsp;&nbsp;</TT></TD>
    <TD noWrap align=3Dright><TT>59.8&nbsp;</TT></TD>
    <TD align=3Dright><TT>616&nbsp;</TT></TD>
    <TD noWrap align=3Dright><TT>-&nbsp;</TT></TD>
    <TD align=3Dright><TT>644&nbsp;</TT></TD>
    <TD align=3Dright><TT>0&nbsp;&nbsp;</TT></TD>
    <TD noWrap align=3Dright><TT>---&nbsp;&nbsp;</TT></TD>
    <TD =
noWrap><TT>&nbsp;K.MYQGAGGPDMGGGMDEDVPPAGGSGAGPK.I</TT></TD></TR>
  <TR>
    <TD align=3Dright>&nbsp;</TD>
    <TD align=3Dright><TT>2663.2764&nbsp;&nbsp;</TT></TD>
    <TD align=3Dright><TT>2662.2691&nbsp;&nbsp;</TT></TD>
    <TD align=3Dright><TT>2662.1098&nbsp;&nbsp;</TT></TD>
    <TD noWrap align=3Dright><TT>59.8&nbsp;</TT></TD>
    <TD align=3Dright><TT>616&nbsp;</TT></TD>
    <TD noWrap align=3Dright><TT>-&nbsp;</TT></TD>
    <TD align=3Dright><TT>644&nbsp;</TT></TD>
    <TD align=3Dright><TT>0&nbsp;&nbsp;</TT></TD>
    <TD noWrap align=3Dright><TT>---&nbsp;&nbsp;</TT></TD>
    <TD=20
noWrap><TT>&nbsp;K.MYQGAGGPDMGGGMDEDVPPAGGSGAGPK.I</TT></TD></TR></TBODY>=
</TABLE>
<TABLE border=3D0 cellSpacing=3D0>
  <TBODY>
  <TR>
    <TD><TT>&nbsp;&nbsp;&nbsp;&nbsp;&nbsp;&nbsp;</TT></TD>
    <TD><TT><B>No match to: </B>722.3378, 812.3082, 825.0425, 829.3297,=20
      842.4494, 860.9911, 870.4815, 1179.5219, 1179.5219, 1369.6023, =
1370.5818,=20
      1370.5818, 1386.5541, 1386.5541, 1475.6649, 1493.6565, 1689.5612,=20
      1967.9058, 1967.9058, 2067.7585, 2067.7585, 2438.1194, 2438.1194,=20
      2481.0593, 2481.0593</TT></TD></TR></TBODY></TABLE><BR>
<TABLE border=3D0 cellSpacing=3D0>
  <TBODY>
  <TR>
    <TD><TT><B><A name=3DHit10>10.</A>&nbsp;&nbsp;&nbsp;</B></TT></TD>
    <TD noWrap><TT><A=20
      =
href=3D"http://zxw-pc/mascot/cgi/protein_view.pl?file=3D../data/20121225/=
F002410.dat&amp;hit=3D10"=20
      =
target=3D_blank>gi|223532108</A>&nbsp;&nbsp;&nbsp;&nbsp;<B>Mass:</B>&nbsp=
;71071&nbsp;&nbsp;&nbsp;&nbsp;<B>Score:</B>&nbsp;66&nbsp;&nbsp;&nbsp;&nbs=
p;&nbsp;<B>Expect:</B>&nbsp;0.41&nbsp;&nbsp;<B>Matches:</B>&nbsp;6</TT></=
TD></TR>
  <TR>
    <TD>&nbsp;</TD>
    <TD noWrap><TT>heat shock protein, putative [Ricinus=20
  communis]</TT></TD></TR></TBODY></TABLE>
<TABLE border=3D0 cellSpacing=3D0 cellPadding=3D0>
  <TBODY>
  <TR>
    <TD><TT>&nbsp;&nbsp;&nbsp;&nbsp;&nbsp;&nbsp;</TT></TD>
    <TD align=3Dright><TT><B>Observed&nbsp;&nbsp;</B></TT></TD>
    <TD noWrap align=3Dright><TT><B>Mr(expt)&nbsp;&nbsp;</B></TT></TD>
    <TD noWrap align=3Dright><TT><B>Mr(calc)&nbsp;&nbsp;</B></TT></TD>
    <TD align=3Dright><TT><B>&nbsp;ppm&nbsp;&nbsp;</B></TT></TD>
    <TD align=3Dright><TT><B>Start&nbsp;</B></TT></TD>
    <TD align=3Dright><TT><B>&nbsp;</B></TT></TD>
    <TD align=3Dright><TT><B>End&nbsp;</B></TT></TD>
    <TD align=3Dright><TT><B>Miss&nbsp;</B></TT></TD>
    <TD align=3Dright><TT><B>Ions&nbsp;</B></TT></TD>
    <TD><TT><B>&nbsp;Peptide</B></TT></TD></TR>
  <TR>
    <TD align=3Dright>&nbsp;</TD>
    <TD align=3Dright><TT>1487.6036&nbsp;&nbsp;</TT></TD>
    <TD align=3Dright><TT>1486.5963&nbsp;&nbsp;</TT></TD>
    <TD align=3Dright><TT>1486.6940&nbsp;&nbsp;</TT></TD>
    <TD noWrap align=3Dright><TT>-65.70&nbsp;</TT></TD>
    <TD align=3Dright><TT>40&nbsp;</TT></TD>
    <TD noWrap align=3Dright><TT>-&nbsp;</TT></TD>
    <TD align=3Dright><TT>52&nbsp;</TT></TD>
    <TD align=3Dright><TT>0&nbsp;&nbsp;</TT></TD>
    <TD noWrap align=3Dright><TT>---&nbsp;&nbsp;</TT></TD>
    <TD noWrap><TT>&nbsp;R.TTPSYVAFTDTER.L</TT></TD></TR>
  <TR>
    <TD align=3Dright>&nbsp;</TD>
    <TD align=3Dright><TT>1487.6036&nbsp;&nbsp;</TT></TD>
    <TD align=3Dright><TT>1486.5963&nbsp;&nbsp;</TT></TD>
    <TD align=3Dright><TT>1486.6940&nbsp;&nbsp;</TT></TD>
    <TD noWrap align=3Dright><TT>-65.70&nbsp;</TT></TD>
    <TD align=3Dright><TT>40&nbsp;</TT></TD>
    <TD noWrap align=3Dright><TT>-&nbsp;</TT></TD>
    <TD align=3Dright><TT>52&nbsp;</TT></TD>
    <TD align=3Dright><TT>0&nbsp;&nbsp;</TT></TD>
    <TD noWrap align=3Dright><TT>17&nbsp;&nbsp;</TT></TD>
    <TD noWrap><TT>&nbsp;R.TTPSYVAFTDTER.L</TT></TD></TR>
  <TR>
    <TD align=3Dright>&nbsp;</TD>
    <TD align=3Dright><TT>1680.7267&nbsp;&nbsp;</TT></TD>
    <TD align=3Dright><TT>1679.7194&nbsp;&nbsp;</TT></TD>
    <TD align=3Dright><TT>1679.8267&nbsp;&nbsp;</TT></TD>
    <TD noWrap align=3Dright><TT>-63.88&nbsp;</TT></TD>
    <TD align=3Dright><TT>145&nbsp;</TT></TD>
    <TD noWrap align=3Dright><TT>-&nbsp;</TT></TD>
    <TD align=3Dright><TT>159&nbsp;</TT></TD>
    <TD align=3Dright><TT>0&nbsp;&nbsp;</TT></TD>
    <TD noWrap align=3Dright><TT>---&nbsp;&nbsp;</TT></TD>
    <TD noWrap><TT>&nbsp;K.NAVVTVPAYFNDSQR.Q</TT></TD></TR>
  <TR>
    <TD align=3Dright>&nbsp;</TD>
    <TD align=3Dright><TT>1680.7267&nbsp;&nbsp;</TT></TD>
    <TD align=3Dright><TT>1679.7194&nbsp;&nbsp;</TT></TD>
    <TD align=3Dright><TT>1679.8267&nbsp;&nbsp;</TT></TD>
    <TD noWrap align=3Dright><TT>-63.88&nbsp;</TT></TD>
    <TD align=3Dright><TT>145&nbsp;</TT></TD>
    <TD noWrap align=3Dright><TT>-&nbsp;</TT></TD>
    <TD align=3Dright><TT>159&nbsp;</TT></TD>
    <TD align=3Dright><TT>0&nbsp;&nbsp;</TT></TD>
    <TD noWrap align=3Dright><TT>33&nbsp;&nbsp;</TT></TD>
    <TD noWrap><TT>&nbsp;K.NAVVTVPAYFNDSQR.Q</TT></TD></TR>
  <TR>
    <TD align=3Dright>&nbsp;</TD>
    <TD align=3Dright><TT>2663.2764&nbsp;&nbsp;</TT></TD>
    <TD align=3Dright><TT>2662.2691&nbsp;&nbsp;</TT></TD>
    <TD align=3Dright><TT>2662.1098&nbsp;&nbsp;</TT></TD>
    <TD noWrap align=3Dright><TT>59.8&nbsp;</TT></TD>
    <TD align=3Dright><TT>616&nbsp;</TT></TD>
    <TD noWrap align=3Dright><TT>-&nbsp;</TT></TD>
    <TD align=3Dright><TT>644&nbsp;</TT></TD>
    <TD align=3Dright><TT>0&nbsp;&nbsp;</TT></TD>
    <TD noWrap align=3Dright><TT>---&nbsp;&nbsp;</TT></TD>
    <TD =
noWrap><TT>&nbsp;K.MYQGAGGPDMGGGMDEDVPPAGGSGAGPK.I</TT></TD></TR>
  <TR>
    <TD align=3Dright>&nbsp;</TD>
    <TD align=3Dright><TT>2663.2764&nbsp;&nbsp;</TT></TD>
    <TD align=3Dright><TT>2662.2691&nbsp;&nbsp;</TT></TD>
    <TD align=3Dright><TT>2662.1098&nbsp;&nbsp;</TT></TD>
    <TD noWrap align=3Dright><TT>59.8&nbsp;</TT></TD>
    <TD align=3Dright><TT>616&nbsp;</TT></TD>
    <TD noWrap align=3Dright><TT>-&nbsp;</TT></TD>
    <TD align=3Dright><TT>644&nbsp;</TT></TD>
    <TD align=3Dright><TT>0&nbsp;&nbsp;</TT></TD>
    <TD noWrap align=3Dright><TT>---&nbsp;&nbsp;</TT></TD>
    <TD=20
noWrap><TT>&nbsp;K.MYQGAGGPDMGGGMDEDVPPAGGSGAGPK.I</TT></TD></TR></TBODY>=
</TABLE>
<TABLE border=3D0 cellSpacing=3D0>
  <TBODY>
  <TR>
    <TD><TT>&nbsp;&nbsp;&nbsp;&nbsp;&nbsp;&nbsp;</TT></TD>
    <TD><TT><B>No match to: </B>722.3378, 812.3082, 825.0425, 829.3297,=20
      842.4494, 860.9911, 870.4815, 1179.5219, 1179.5219, 1369.6023, =
1370.5818,=20
      1370.5818, 1386.5541, 1386.5541, 1475.6649, 1493.6565, 1689.5612,=20
      1967.9058, 1967.9058, 2067.7585, 2067.7585, 2438.1194, 2438.1194,=20
      2481.0593, 2481.0593</TT></TD></TR></TBODY></TABLE><BR>
<TABLE border=3D0 cellSpacing=3D0>
  <TBODY>
  <TR>
    <TD><TT><B><A name=3DHit11>11.</A>&nbsp;&nbsp;&nbsp;</B></TT></TD>
    <TD noWrap><TT><A=20
      =
href=3D"http://zxw-pc/mascot/cgi/protein_view.pl?file=3D../data/20121225/=
F002410.dat&amp;hit=3D11"=20
      =
target=3D_blank>gi|257310594</A>&nbsp;&nbsp;&nbsp;&nbsp;<B>Mass:</B>&nbsp=
;70972&nbsp;&nbsp;&nbsp;&nbsp;<B>Score:</B>&nbsp;65&nbsp;&nbsp;&nbsp;&nbs=
p;&nbsp;<B>Expect:</B>&nbsp;0.56&nbsp;&nbsp;<B>Matches:</B>&nbsp;8</TT></=
TD></TR>
  <TR>
    <TD>&nbsp;</TD>
    <TD noWrap><TT>unnamed protein product [Glycine=20
max]</TT></TD></TR></TBODY></TABLE>
<TABLE border=3D0 cellSpacing=3D0 cellPadding=3D0>
  <TBODY>
  <TR>
    <TD><TT>&nbsp;&nbsp;&nbsp;&nbsp;&nbsp;&nbsp;</TT></TD>
    <TD align=3Dright><TT><B>Observed&nbsp;&nbsp;</B></TT></TD>
    <TD noWrap align=3Dright><TT><B>Mr(expt)&nbsp;&nbsp;</B></TT></TD>
    <TD noWrap align=3Dright><TT><B>Mr(calc)&nbsp;&nbsp;</B></TT></TD>
    <TD align=3Dright><TT><B>&nbsp;ppm&nbsp;&nbsp;</B></TT></TD>
    <TD align=3Dright><TT><B>Start&nbsp;</B></TT></TD>
    <TD align=3Dright><TT><B>&nbsp;</B></TT></TD>
    <TD align=3Dright><TT><B>End&nbsp;</B></TT></TD>
    <TD align=3Dright><TT><B>Miss&nbsp;</B></TT></TD>
    <TD align=3Dright><TT><B>Ions&nbsp;</B></TT></TD>
    <TD><TT><B>&nbsp;Peptide</B></TT></TD></TR>
  <TR>
    <TD align=3Dright>&nbsp;</TD>
    <TD align=3Dright><TT>1370.5818&nbsp;&nbsp;</TT></TD>
    <TD align=3Dright><TT>1369.5745&nbsp;&nbsp;</TT></TD>
    <TD align=3Dright><TT>1369.6296&nbsp;&nbsp;</TT></TD>
    <TD noWrap align=3Dright><TT>-40.22&nbsp;</TT></TD>
    <TD align=3Dright><TT>80&nbsp;</TT></TD>
    <TD noWrap align=3Dright><TT>-&nbsp;</TT></TD>
    <TD align=3Dright><TT>91&nbsp;</TT></TD>
    <TD align=3Dright><TT>1&nbsp;&nbsp;</TT></TD>
    <TD noWrap align=3Dright><TT>---&nbsp;&nbsp;</TT></TD>
    <TD noWrap><TT>&nbsp;R.RFSDASVQSDMK.L</TT></TD></TR>
  <TR>
    <TD align=3Dright>&nbsp;</TD>
    <TD align=3Dright><TT>1370.5818&nbsp;&nbsp;</TT></TD>
    <TD align=3Dright><TT>1369.5745&nbsp;&nbsp;</TT></TD>
    <TD align=3Dright><TT>1369.6296&nbsp;&nbsp;</TT></TD>
    <TD noWrap align=3Dright><TT>-40.22&nbsp;</TT></TD>
    <TD align=3Dright><TT>80&nbsp;</TT></TD>
    <TD noWrap align=3Dright><TT>-&nbsp;</TT></TD>
    <TD align=3Dright><TT>91&nbsp;</TT></TD>
    <TD align=3Dright><TT>1&nbsp;&nbsp;</TT></TD>
    <TD noWrap align=3Dright><TT>---&nbsp;&nbsp;</TT></TD>
    <TD noWrap><TT>&nbsp;R.RFSDASVQSDMK.L</TT></TD></TR>
  <TR>
    <TD align=3Dright>&nbsp;</TD>
    <TD align=3Dright><TT>1386.5541&nbsp;&nbsp;</TT></TD>
    <TD align=3Dright><TT>1385.5468&nbsp;&nbsp;</TT></TD>
    <TD align=3Dright><TT>1385.6245&nbsp;&nbsp;</TT></TD>
    <TD noWrap align=3Dright><TT>-56.08&nbsp;</TT></TD>
    <TD align=3Dright><TT>80&nbsp;</TT></TD>
    <TD noWrap align=3Dright><TT>-&nbsp;</TT></TD>
    <TD align=3Dright><TT>91&nbsp;</TT></TD>
    <TD align=3Dright><TT>1&nbsp;&nbsp;</TT></TD>
    <TD noWrap align=3Dright><TT>---&nbsp;&nbsp;</TT></TD>
    <TD noWrap><TT>&nbsp;R.RFSDASVQSDMK.L + Oxidation (M)</TT></TD></TR>
  <TR>
    <TD align=3Dright>&nbsp;</TD>
    <TD align=3Dright><TT>1386.5541&nbsp;&nbsp;</TT></TD>
    <TD align=3Dright><TT>1385.5468&nbsp;&nbsp;</TT></TD>
    <TD align=3Dright><TT>1385.6245&nbsp;&nbsp;</TT></TD>
    <TD noWrap align=3Dright><TT>-56.08&nbsp;</TT></TD>
    <TD align=3Dright><TT>80&nbsp;</TT></TD>
    <TD noWrap align=3Dright><TT>-&nbsp;</TT></TD>
    <TD align=3Dright><TT>91&nbsp;</TT></TD>
    <TD align=3Dright><TT>1&nbsp;&nbsp;</TT></TD>
    <TD noWrap align=3Dright><TT>1&nbsp;&nbsp;</TT></TD>
    <TD noWrap><TT>&nbsp;R.RFSDASVQSDMK.L + Oxidation (M)</TT></TD></TR>
  <TR>
    <TD align=3Dright>&nbsp;</TD>
    <TD align=3Dright><TT>1487.6036&nbsp;&nbsp;</TT></TD>
    <TD align=3Dright><TT>1486.5963&nbsp;&nbsp;</TT></TD>
    <TD align=3Dright><TT>1486.6940&nbsp;&nbsp;</TT></TD>
    <TD noWrap align=3Dright><TT>-65.70&nbsp;</TT></TD>
    <TD align=3Dright><TT>40&nbsp;</TT></TD>
    <TD noWrap align=3Dright><TT>-&nbsp;</TT></TD>
    <TD align=3Dright><TT>52&nbsp;</TT></TD>
    <TD align=3Dright><TT>0&nbsp;&nbsp;</TT></TD>
    <TD noWrap align=3Dright><TT>---&nbsp;&nbsp;</TT></TD>
    <TD noWrap><TT>&nbsp;R.TTPSYVAFTDTER.L</TT></TD></TR>
  <TR>
    <TD align=3Dright>&nbsp;</TD>
    <TD align=3Dright><TT>1487.6036&nbsp;&nbsp;</TT></TD>
    <TD align=3Dright><TT>1486.5963&nbsp;&nbsp;</TT></TD>
    <TD align=3Dright><TT>1486.6940&nbsp;&nbsp;</TT></TD>
    <TD noWrap align=3Dright><TT>-65.70&nbsp;</TT></TD>
    <TD align=3Dright><TT>40&nbsp;</TT></TD>
    <TD noWrap align=3Dright><TT>-&nbsp;</TT></TD>
    <TD align=3Dright><TT>52&nbsp;</TT></TD>
    <TD align=3Dright><TT>0&nbsp;&nbsp;</TT></TD>
    <TD noWrap align=3Dright><TT>17&nbsp;&nbsp;</TT></TD>
    <TD noWrap><TT>&nbsp;R.TTPSYVAFTDTER.L</TT></TD></TR>
  <TR>
    <TD align=3Dright>&nbsp;</TD>
    <TD align=3Dright><TT>1680.7267&nbsp;&nbsp;</TT></TD>
    <TD align=3Dright><TT>1679.7194&nbsp;&nbsp;</TT></TD>
    <TD align=3Dright><TT>1679.8267&nbsp;&nbsp;</TT></TD>
    <TD noWrap align=3Dright><TT>-63.88&nbsp;</TT></TD>
    <TD align=3Dright><TT>145&nbsp;</TT></TD>
    <TD noWrap align=3Dright><TT>-&nbsp;</TT></TD>
    <TD align=3Dright><TT>159&nbsp;</TT></TD>
    <TD align=3Dright><TT>0&nbsp;&nbsp;</TT></TD>
    <TD noWrap align=3Dright><TT>---&nbsp;&nbsp;</TT></TD>
    <TD noWrap><TT>&nbsp;K.NAVVTVPAYFNDSQR.Q</TT></TD></TR>
  <TR>
    <TD align=3Dright>&nbsp;</TD>
    <TD align=3Dright><TT>1680.7267&nbsp;&nbsp;</TT></TD>
    <TD align=3Dright><TT>1679.7194&nbsp;&nbsp;</TT></TD>
    <TD align=3Dright><TT>1679.8267&nbsp;&nbsp;</TT></TD>
    <TD noWrap align=3Dright><TT>-63.88&nbsp;</TT></TD>
    <TD align=3Dright><TT>145&nbsp;</TT></TD>
    <TD noWrap align=3Dright><TT>-&nbsp;</TT></TD>
    <TD align=3Dright><TT>159&nbsp;</TT></TD>
    <TD align=3Dright><TT>0&nbsp;&nbsp;</TT></TD>
    <TD noWrap align=3Dright><TT>33&nbsp;&nbsp;</TT></TD>
    <TD =
noWrap><TT>&nbsp;K.NAVVTVPAYFNDSQR.Q</TT></TD></TR></TBODY></TABLE>
<TABLE border=3D0 cellSpacing=3D0>
  <TBODY>
  <TR>
    <TD><TT>&nbsp;&nbsp;&nbsp;&nbsp;&nbsp;&nbsp;</TT></TD>
    <TD><TT><B>No match to: </B>722.3378, 812.3082, 825.0425, 829.3297,=20
      842.4494, 860.9911, 870.4815, 1179.5219, 1179.5219, 1369.6023, =
1475.6649,=20
      1493.6565, 1689.5612, 1967.9058, 1967.9058, 2067.7585, 2067.7585,=20
      2438.1194, 2438.1194, 2481.0593, 2481.0593, 2663.2764,=20
  2663.2764</TT></TD></TR></TBODY></TABLE><BR>
<TABLE border=3D0 cellSpacing=3D0>
  <TBODY>
  <TR>
    <TD><TT><B><A name=3DHit12>12.</A>&nbsp;&nbsp;&nbsp;</B></TT></TD>
    <TD noWrap><TT><A=20
      =
href=3D"http://zxw-pc/mascot/cgi/protein_view.pl?file=3D../data/20121225/=
F002410.dat&amp;hit=3D12"=20
      =
target=3D_blank>gi|257307055</A>&nbsp;&nbsp;&nbsp;&nbsp;<B>Mass:</B>&nbsp=
;70972&nbsp;&nbsp;&nbsp;&nbsp;<B>Score:</B>&nbsp;65&nbsp;&nbsp;&nbsp;&nbs=
p;&nbsp;<B>Expect:</B>&nbsp;0.56&nbsp;&nbsp;<B>Matches:</B>&nbsp;8</TT></=
TD></TR>
  <TR>
    <TD>&nbsp;</TD>
    <TD noWrap><TT>unnamed protein product [Glycine=20
max]</TT></TD></TR></TBODY></TABLE>
<TABLE border=3D0 cellSpacing=3D0 cellPadding=3D0>
  <TBODY>
  <TR>
    <TD><TT>&nbsp;&nbsp;&nbsp;&nbsp;&nbsp;&nbsp;</TT></TD>
    <TD align=3Dright><TT><B>Observed&nbsp;&nbsp;</B></TT></TD>
    <TD noWrap align=3Dright><TT><B>Mr(expt)&nbsp;&nbsp;</B></TT></TD>
    <TD noWrap align=3Dright><TT><B>Mr(calc)&nbsp;&nbsp;</B></TT></TD>
    <TD align=3Dright><TT><B>&nbsp;ppm&nbsp;&nbsp;</B></TT></TD>
    <TD align=3Dright><TT><B>Start&nbsp;</B></TT></TD>
    <TD align=3Dright><TT><B>&nbsp;</B></TT></TD>
    <TD align=3Dright><TT><B>End&nbsp;</B></TT></TD>
    <TD align=3Dright><TT><B>Miss&nbsp;</B></TT></TD>
    <TD align=3Dright><TT><B>Ions&nbsp;</B></TT></TD>
    <TD><TT><B>&nbsp;Peptide</B></TT></TD></TR>
  <TR>
    <TD align=3Dright>&nbsp;</TD>
    <TD align=3Dright><TT>1370.5818&nbsp;&nbsp;</TT></TD>
    <TD align=3Dright><TT>1369.5745&nbsp;&nbsp;</TT></TD>
    <TD align=3Dright><TT>1369.6296&nbsp;&nbsp;</TT></TD>
    <TD noWrap align=3Dright><TT>-40.22&nbsp;</TT></TD>
    <TD align=3Dright><TT>80&nbsp;</TT></TD>
    <TD noWrap align=3Dright><TT>-&nbsp;</TT></TD>
    <TD align=3Dright><TT>91&nbsp;</TT></TD>
    <TD align=3Dright><TT>1&nbsp;&nbsp;</TT></TD>
    <TD noWrap align=3Dright><TT>---&nbsp;&nbsp;</TT></TD>
    <TD noWrap><TT>&nbsp;R.RFSDASVQSDMK.L</TT></TD></TR>
  <TR>
    <TD align=3Dright>&nbsp;</TD>
    <TD align=3Dright><TT>1370.5818&nbsp;&nbsp;</TT></TD>
    <TD align=3Dright><TT>1369.5745&nbsp;&nbsp;</TT></TD>
    <TD align=3Dright><TT>1369.6296&nbsp;&nbsp;</TT></TD>
    <TD noWrap align=3Dright><TT>-40.22&nbsp;</TT></TD>
    <TD align=3Dright><TT>80&nbsp;</TT></TD>
    <TD noWrap align=3Dright><TT>-&nbsp;</TT></TD>
    <TD align=3Dright><TT>91&nbsp;</TT></TD>
    <TD align=3Dright><TT>1&nbsp;&nbsp;</TT></TD>
    <TD noWrap align=3Dright><TT>---&nbsp;&nbsp;</TT></TD>
    <TD noWrap><TT>&nbsp;R.RFSDASVQSDMK.L</TT></TD></TR>
  <TR>
    <TD align=3Dright>&nbsp;</TD>
    <TD align=3Dright><TT>1386.5541&nbsp;&nbsp;</TT></TD>
    <TD align=3Dright><TT>1385.5468&nbsp;&nbsp;</TT></TD>
    <TD align=3Dright><TT>1385.6245&nbsp;&nbsp;</TT></TD>
    <TD noWrap align=3Dright><TT>-56.08&nbsp;</TT></TD>
    <TD align=3Dright><TT>80&nbsp;</TT></TD>
    <TD noWrap align=3Dright><TT>-&nbsp;</TT></TD>
    <TD align=3Dright><TT>91&nbsp;</TT></TD>
    <TD align=3Dright><TT>1&nbsp;&nbsp;</TT></TD>
    <TD noWrap align=3Dright><TT>---&nbsp;&nbsp;</TT></TD>
    <TD noWrap><TT>&nbsp;R.RFSDASVQSDMK.L + Oxidation (M)</TT></TD></TR>
  <TR>
    <TD align=3Dright>&nbsp;</TD>
    <TD align=3Dright><TT>1386.5541&nbsp;&nbsp;</TT></TD>
    <TD align=3Dright><TT>1385.5468&nbsp;&nbsp;</TT></TD>
    <TD align=3Dright><TT>1385.6245&nbsp;&nbsp;</TT></TD>
    <TD noWrap align=3Dright><TT>-56.08&nbsp;</TT></TD>
    <TD align=3Dright><TT>80&nbsp;</TT></TD>
    <TD noWrap align=3Dright><TT>-&nbsp;</TT></TD>
    <TD align=3Dright><TT>91&nbsp;</TT></TD>
    <TD align=3Dright><TT>1&nbsp;&nbsp;</TT></TD>
    <TD noWrap align=3Dright><TT>1&nbsp;&nbsp;</TT></TD>
    <TD noWrap><TT>&nbsp;R.RFSDASVQSDMK.L + Oxidation (M)</TT></TD></TR>
  <TR>
    <TD align=3Dright>&nbsp;</TD>
    <TD align=3Dright><TT>1487.6036&nbsp;&nbsp;</TT></TD>
    <TD align=3Dright><TT>1486.5963&nbsp;&nbsp;</TT></TD>
    <TD align=3Dright><TT>1486.6940&nbsp;&nbsp;</TT></TD>
    <TD noWrap align=3Dright><TT>-65.70&nbsp;</TT></TD>
    <TD align=3Dright><TT>40&nbsp;</TT></TD>
    <TD noWrap align=3Dright><TT>-&nbsp;</TT></TD>
    <TD align=3Dright><TT>52&nbsp;</TT></TD>
    <TD align=3Dright><TT>0&nbsp;&nbsp;</TT></TD>
    <TD noWrap align=3Dright><TT>---&nbsp;&nbsp;</TT></TD>
    <TD noWrap><TT>&nbsp;R.TTPSYVAFTDTER.L</TT></TD></TR>
  <TR>
    <TD align=3Dright>&nbsp;</TD>
    <TD align=3Dright><TT>1487.6036&nbsp;&nbsp;</TT></TD>
    <TD align=3Dright><TT>1486.5963&nbsp;&nbsp;</TT></TD>
    <TD align=3Dright><TT>1486.6940&nbsp;&nbsp;</TT></TD>
    <TD noWrap align=3Dright><TT>-65.70&nbsp;</TT></TD>
    <TD align=3Dright><TT>40&nbsp;</TT></TD>
    <TD noWrap align=3Dright><TT>-&nbsp;</TT></TD>
    <TD align=3Dright><TT>52&nbsp;</TT></TD>
    <TD align=3Dright><TT>0&nbsp;&nbsp;</TT></TD>
    <TD noWrap align=3Dright><TT>17&nbsp;&nbsp;</TT></TD>
    <TD noWrap><TT>&nbsp;R.TTPSYVAFTDTER.L</TT></TD></TR>
  <TR>
    <TD align=3Dright>&nbsp;</TD>
    <TD align=3Dright><TT>1680.7267&nbsp;&nbsp;</TT></TD>
    <TD align=3Dright><TT>1679.7194&nbsp;&nbsp;</TT></TD>
    <TD align=3Dright><TT>1679.8267&nbsp;&nbsp;</TT></TD>
    <TD noWrap align=3Dright><TT>-63.88&nbsp;</TT></TD>
    <TD align=3Dright><TT>145&nbsp;</TT></TD>
    <TD noWrap align=3Dright><TT>-&nbsp;</TT></TD>
    <TD align=3Dright><TT>159&nbsp;</TT></TD>
    <TD align=3Dright><TT>0&nbsp;&nbsp;</TT></TD>
    <TD noWrap align=3Dright><TT>---&nbsp;&nbsp;</TT></TD>
    <TD noWrap><TT>&nbsp;K.NAVVTVPAYFNDSQR.Q</TT></TD></TR>
  <TR>
    <TD align=3Dright>&nbsp;</TD>
    <TD align=3Dright><TT>1680.7267&nbsp;&nbsp;</TT></TD>
    <TD align=3Dright><TT>1679.7194&nbsp;&nbsp;</TT></TD>
    <TD align=3Dright><TT>1679.8267&nbsp;&nbsp;</TT></TD>
    <TD noWrap align=3Dright><TT>-63.88&nbsp;</TT></TD>
    <TD align=3Dright><TT>145&nbsp;</TT></TD>
    <TD noWrap align=3Dright><TT>-&nbsp;</TT></TD>
    <TD align=3Dright><TT>159&nbsp;</TT></TD>
    <TD align=3Dright><TT>0&nbsp;&nbsp;</TT></TD>
    <TD noWrap align=3Dright><TT>33&nbsp;&nbsp;</TT></TD>
    <TD =
noWrap><TT>&nbsp;K.NAVVTVPAYFNDSQR.Q</TT></TD></TR></TBODY></TABLE>
<TABLE border=3D0 cellSpacing=3D0>
  <TBODY>
  <TR>
    <TD><TT>&nbsp;&nbsp;&nbsp;&nbsp;&nbsp;&nbsp;</TT></TD>
    <TD><TT><B>No match to: </B>722.3378, 812.3082, 825.0425, 829.3297,=20
      842.4494, 860.9911, 870.4815, 1179.5219, 1179.5219, 1369.6023, =
1475.6649,=20
      1493.6565, 1689.5612, 1967.9058, 1967.9058, 2067.7585, 2067.7585,=20
      2438.1194, 2438.1194, 2481.0593, 2481.0593, 2663.2764,=20
  2663.2764</TT></TD></TR></TBODY></TABLE><BR>
<TABLE border=3D0 cellSpacing=3D0>
  <TBODY>
  <TR>
    <TD><TT><B><A name=3DHit13>13.</A>&nbsp;&nbsp;&nbsp;</B></TT></TD>
    <TD noWrap><TT><A=20
      =
href=3D"http://zxw-pc/mascot/cgi/protein_view.pl?file=3D../data/20121225/=
F002410.dat&amp;hit=3D13"=20
      =
target=3D_blank>gi|257345208</A>&nbsp;&nbsp;&nbsp;&nbsp;<B>Mass:</B>&nbsp=
;70972&nbsp;&nbsp;&nbsp;&nbsp;<B>Score:</B>&nbsp;65&nbsp;&nbsp;&nbsp;&nbs=
p;&nbsp;<B>Expect:</B>&nbsp;0.56&nbsp;&nbsp;<B>Matches:</B>&nbsp;8</TT></=
TD></TR>
  <TR>
    <TD>&nbsp;</TD>
    <TD noWrap><TT>unnamed protein product [Glycine=20
max]</TT></TD></TR></TBODY></TABLE>
<TABLE border=3D0 cellSpacing=3D0 cellPadding=3D0>
  <TBODY>
  <TR>
    <TD><TT>&nbsp;&nbsp;&nbsp;&nbsp;&nbsp;&nbsp;</TT></TD>
    <TD align=3Dright><TT><B>Observed&nbsp;&nbsp;</B></TT></TD>
    <TD noWrap align=3Dright><TT><B>Mr(expt)&nbsp;&nbsp;</B></TT></TD>
    <TD noWrap align=3Dright><TT><B>Mr(calc)&nbsp;&nbsp;</B></TT></TD>
    <TD align=3Dright><TT><B>&nbsp;ppm&nbsp;&nbsp;</B></TT></TD>
    <TD align=3Dright><TT><B>Start&nbsp;</B></TT></TD>
    <TD align=3Dright><TT><B>&nbsp;</B></TT></TD>
    <TD align=3Dright><TT><B>End&nbsp;</B></TT></TD>
    <TD align=3Dright><TT><B>Miss&nbsp;</B></TT></TD>
    <TD align=3Dright><TT><B>Ions&nbsp;</B></TT></TD>
    <TD><TT><B>&nbsp;Peptide</B></TT></TD></TR>
  <TR>
    <TD align=3Dright>&nbsp;</TD>
    <TD align=3Dright><TT>1370.5818&nbsp;&nbsp;</TT></TD>
    <TD align=3Dright><TT>1369.5745&nbsp;&nbsp;</TT></TD>
    <TD align=3Dright><TT>1369.6296&nbsp;&nbsp;</TT></TD>
    <TD noWrap align=3Dright><TT>-40.22&nbsp;</TT></TD>
    <TD align=3Dright><TT>80&nbsp;</TT></TD>
    <TD noWrap align=3Dright><TT>-&nbsp;</TT></TD>
    <TD align=3Dright><TT>91&nbsp;</TT></TD>
    <TD align=3Dright><TT>1&nbsp;&nbsp;</TT></TD>
    <TD noWrap align=3Dright><TT>---&nbsp;&nbsp;</TT></TD>
    <TD noWrap><TT>&nbsp;R.RFSDASVQSDMK.L</TT></TD></TR>
  <TR>
    <TD align=3Dright>&nbsp;</TD>
    <TD align=3Dright><TT>1370.5818&nbsp;&nbsp;</TT></TD>
    <TD align=3Dright><TT>1369.5745&nbsp;&nbsp;</TT></TD>
    <TD align=3Dright><TT>1369.6296&nbsp;&nbsp;</TT></TD>
    <TD noWrap align=3Dright><TT>-40.22&nbsp;</TT></TD>
    <TD align=3Dright><TT>80&nbsp;</TT></TD>
    <TD noWrap align=3Dright><TT>-&nbsp;</TT></TD>
    <TD align=3Dright><TT>91&nbsp;</TT></TD>
    <TD align=3Dright><TT>1&nbsp;&nbsp;</TT></TD>
    <TD noWrap align=3Dright><TT>---&nbsp;&nbsp;</TT></TD>
    <TD noWrap><TT>&nbsp;R.RFSDASVQSDMK.L</TT></TD></TR>
  <TR>
    <TD align=3Dright>&nbsp;</TD>
    <TD align=3Dright><TT>1386.5541&nbsp;&nbsp;</TT></TD>
    <TD align=3Dright><TT>1385.5468&nbsp;&nbsp;</TT></TD>
    <TD align=3Dright><TT>1385.6245&nbsp;&nbsp;</TT></TD>
    <TD noWrap align=3Dright><TT>-56.08&nbsp;</TT></TD>
    <TD align=3Dright><TT>80&nbsp;</TT></TD>
    <TD noWrap align=3Dright><TT>-&nbsp;</TT></TD>
    <TD align=3Dright><TT>91&nbsp;</TT></TD>
    <TD align=3Dright><TT>1&nbsp;&nbsp;</TT></TD>
    <TD noWrap align=3Dright><TT>---&nbsp;&nbsp;</TT></TD>
    <TD noWrap><TT>&nbsp;R.RFSDASVQSDMK.L + Oxidation (M)</TT></TD></TR>
  <TR>
    <TD align=3Dright>&nbsp;</TD>
    <TD align=3Dright><TT>1386.5541&nbsp;&nbsp;</TT></TD>
    <TD align=3Dright><TT>1385.5468&nbsp;&nbsp;</TT></TD>
    <TD align=3Dright><TT>1385.6245&nbsp;&nbsp;</TT></TD>
    <TD noWrap align=3Dright><TT>-56.08&nbsp;</TT></TD>
    <TD align=3Dright><TT>80&nbsp;</TT></TD>
    <TD noWrap align=3Dright><TT>-&nbsp;</TT></TD>
    <TD align=3Dright><TT>91&nbsp;</TT></TD>
    <TD align=3Dright><TT>1&nbsp;&nbsp;</TT></TD>
    <TD noWrap align=3Dright><TT>1&nbsp;&nbsp;</TT></TD>
    <TD noWrap><TT>&nbsp;R.RFSDASVQSDMK.L + Oxidation (M)</TT></TD></TR>
  <TR>
    <TD align=3Dright>&nbsp;</TD>
    <TD align=3Dright><TT>1487.6036&nbsp;&nbsp;</TT></TD>
    <TD align=3Dright><TT>1486.5963&nbsp;&nbsp;</TT></TD>
    <TD align=3Dright><TT>1486.6940&nbsp;&nbsp;</TT></TD>
    <TD noWrap align=3Dright><TT>-65.70&nbsp;</TT></TD>
    <TD align=3Dright><TT>40&nbsp;</TT></TD>
    <TD noWrap align=3Dright><TT>-&nbsp;</TT></TD>
    <TD align=3Dright><TT>52&nbsp;</TT></TD>
    <TD align=3Dright><TT>0&nbsp;&nbsp;</TT></TD>
    <TD noWrap align=3Dright><TT>---&nbsp;&nbsp;</TT></TD>
    <TD noWrap><TT>&nbsp;R.TTPSYVAFTDTER.L</TT></TD></TR>
  <TR>
    <TD align=3Dright>&nbsp;</TD>
    <TD align=3Dright><TT>1487.6036&nbsp;&nbsp;</TT></TD>
    <TD align=3Dright><TT>1486.5963&nbsp;&nbsp;</TT></TD>
    <TD align=3Dright><TT>1486.6940&nbsp;&nbsp;</TT></TD>
    <TD noWrap align=3Dright><TT>-65.70&nbsp;</TT></TD>
    <TD align=3Dright><TT>40&nbsp;</TT></TD>
    <TD noWrap align=3Dright><TT>-&nbsp;</TT></TD>
    <TD align=3Dright><TT>52&nbsp;</TT></TD>
    <TD align=3Dright><TT>0&nbsp;&nbsp;</TT></TD>
    <TD noWrap align=3Dright><TT>17&nbsp;&nbsp;</TT></TD>
    <TD noWrap><TT>&nbsp;R.TTPSYVAFTDTER.L</TT></TD></TR>
  <TR>
    <TD align=3Dright>&nbsp;</TD>
    <TD align=3Dright><TT>1680.7267&nbsp;&nbsp;</TT></TD>
    <TD align=3Dright><TT>1679.7194&nbsp;&nbsp;</TT></TD>
    <TD align=3Dright><TT>1679.8267&nbsp;&nbsp;</TT></TD>
    <TD noWrap align=3Dright><TT>-63.88&nbsp;</TT></TD>
    <TD align=3Dright><TT>145&nbsp;</TT></TD>
    <TD noWrap align=3Dright><TT>-&nbsp;</TT></TD>
    <TD align=3Dright><TT>159&nbsp;</TT></TD>
    <TD align=3Dright><TT>0&nbsp;&nbsp;</TT></TD>
    <TD noWrap align=3Dright><TT>---&nbsp;&nbsp;</TT></TD>
    <TD noWrap><TT>&nbsp;K.NAVVTVPAYFNDSQR.Q</TT></TD></TR>
  <TR>
    <TD align=3Dright>&nbsp;</TD>
    <TD align=3Dright><TT>1680.7267&nbsp;&nbsp;</TT></TD>
    <TD align=3Dright><TT>1679.7194&nbsp;&nbsp;</TT></TD>
    <TD align=3Dright><TT>1679.8267&nbsp;&nbsp;</TT></TD>
    <TD noWrap align=3Dright><TT>-63.88&nbsp;</TT></TD>
    <TD align=3Dright><TT>145&nbsp;</TT></TD>
    <TD noWrap align=3Dright><TT>-&nbsp;</TT></TD>
    <TD align=3Dright><TT>159&nbsp;</TT></TD>
    <TD align=3Dright><TT>0&nbsp;&nbsp;</TT></TD>
    <TD noWrap align=3Dright><TT>33&nbsp;&nbsp;</TT></TD>
    <TD =
noWrap><TT>&nbsp;K.NAVVTVPAYFNDSQR.Q</TT></TD></TR></TBODY></TABLE>
<TABLE border=3D0 cellSpacing=3D0>
  <TBODY>
  <TR>
    <TD><TT>&nbsp;&nbsp;&nbsp;&nbsp;&nbsp;&nbsp;</TT></TD>
    <TD><TT><B>No match to: </B>722.3378, 812.3082, 825.0425, 829.3297,=20
      842.4494, 860.9911, 870.4815, 1179.5219, 1179.5219, 1369.6023, =
1475.6649,=20
      1493.6565, 1689.5612, 1967.9058, 1967.9058, 2067.7585, 2067.7585,=20
      2438.1194, 2438.1194, 2481.0593, 2481.0593, 2663.2764,=20
  2663.2764</TT></TD></TR></TBODY></TABLE><BR>
<TABLE border=3D0 cellSpacing=3D0>
  <TBODY>
  <TR>
    <TD><TT><B><A name=3DHit14>14.</A>&nbsp;&nbsp;&nbsp;</B></TT></TD>
    <TD noWrap><TT><A=20
      =
href=3D"http://zxw-pc/mascot/cgi/protein_view.pl?file=3D../data/20121225/=
F002410.dat&amp;hit=3D14"=20
      =
target=3D_blank>gi|257344265</A>&nbsp;&nbsp;&nbsp;&nbsp;<B>Mass:</B>&nbsp=
;70972&nbsp;&nbsp;&nbsp;&nbsp;<B>Score:</B>&nbsp;65&nbsp;&nbsp;&nbsp;&nbs=
p;&nbsp;<B>Expect:</B>&nbsp;0.56&nbsp;&nbsp;<B>Matches:</B>&nbsp;8</TT></=
TD></TR>
  <TR>
    <TD>&nbsp;</TD>
    <TD noWrap><TT>unnamed protein product [Glycine=20
max]</TT></TD></TR></TBODY></TABLE>
<TABLE border=3D0 cellSpacing=3D0 cellPadding=3D0>
  <TBODY>
  <TR>
    <TD><TT>&nbsp;&nbsp;&nbsp;&nbsp;&nbsp;&nbsp;</TT></TD>
    <TD align=3Dright><TT><B>Observed&nbsp;&nbsp;</B></TT></TD>
    <TD noWrap align=3Dright><TT><B>Mr(expt)&nbsp;&nbsp;</B></TT></TD>
    <TD noWrap align=3Dright><TT><B>Mr(calc)&nbsp;&nbsp;</B></TT></TD>
    <TD align=3Dright><TT><B>&nbsp;ppm&nbsp;&nbsp;</B></TT></TD>
    <TD align=3Dright><TT><B>Start&nbsp;</B></TT></TD>
    <TD align=3Dright><TT><B>&nbsp;</B></TT></TD>
    <TD align=3Dright><TT><B>End&nbsp;</B></TT></TD>
    <TD align=3Dright><TT><B>Miss&nbsp;</B></TT></TD>
    <TD align=3Dright><TT><B>Ions&nbsp;</B></TT></TD>
    <TD><TT><B>&nbsp;Peptide</B></TT></TD></TR>
  <TR>
    <TD align=3Dright>&nbsp;</TD>
    <TD align=3Dright><TT>1370.5818&nbsp;&nbsp;</TT></TD>
    <TD align=3Dright><TT>1369.5745&nbsp;&nbsp;</TT></TD>
    <TD align=3Dright><TT>1369.6296&nbsp;&nbsp;</TT></TD>
    <TD noWrap align=3Dright><TT>-40.22&nbsp;</TT></TD>
    <TD align=3Dright><TT>80&nbsp;</TT></TD>
    <TD noWrap align=3Dright><TT>-&nbsp;</TT></TD>
    <TD align=3Dright><TT>91&nbsp;</TT></TD>
    <TD align=3Dright><TT>1&nbsp;&nbsp;</TT></TD>
    <TD noWrap align=3Dright><TT>---&nbsp;&nbsp;</TT></TD>
    <TD noWrap><TT>&nbsp;R.RFSDASVQSDMK.L</TT></TD></TR>
  <TR>
    <TD align=3Dright>&nbsp;</TD>
    <TD align=3Dright><TT>1370.5818&nbsp;&nbsp;</TT></TD>
    <TD align=3Dright><TT>1369.5745&nbsp;&nbsp;</TT></TD>
    <TD align=3Dright><TT>1369.6296&nbsp;&nbsp;</TT></TD>
    <TD noWrap align=3Dright><TT>-40.22&nbsp;</TT></TD>
    <TD align=3Dright><TT>80&nbsp;</TT></TD>
    <TD noWrap align=3Dright><TT>-&nbsp;</TT></TD>
    <TD align=3Dright><TT>91&nbsp;</TT></TD>
    <TD align=3Dright><TT>1&nbsp;&nbsp;</TT></TD>
    <TD noWrap align=3Dright><TT>---&nbsp;&nbsp;</TT></TD>
    <TD noWrap><TT>&nbsp;R.RFSDASVQSDMK.L</TT></TD></TR>
  <TR>
    <TD align=3Dright>&nbsp;</TD>
    <TD align=3Dright><TT>1386.5541&nbsp;&nbsp;</TT></TD>
    <TD align=3Dright><TT>1385.5468&nbsp;&nbsp;</TT></TD>
    <TD align=3Dright><TT>1385.6245&nbsp;&nbsp;</TT></TD>
    <TD noWrap align=3Dright><TT>-56.08&nbsp;</TT></TD>
    <TD align=3Dright><TT>80&nbsp;</TT></TD>
    <TD noWrap align=3Dright><TT>-&nbsp;</TT></TD>
    <TD align=3Dright><TT>91&nbsp;</TT></TD>
    <TD align=3Dright><TT>1&nbsp;&nbsp;</TT></TD>
    <TD noWrap align=3Dright><TT>---&nbsp;&nbsp;</TT></TD>
    <TD noWrap><TT>&nbsp;R.RFSDASVQSDMK.L + Oxidation (M)</TT></TD></TR>
  <TR>
    <TD align=3Dright>&nbsp;</TD>
    <TD align=3Dright><TT>1386.5541&nbsp;&nbsp;</TT></TD>
    <TD align=3Dright><TT>1385.5468&nbsp;&nbsp;</TT></TD>
    <TD align=3Dright><TT>1385.6245&nbsp;&nbsp;</TT></TD>
    <TD noWrap align=3Dright><TT>-56.08&nbsp;</TT></TD>
    <TD align=3Dright><TT>80&nbsp;</TT></TD>
    <TD noWrap align=3Dright><TT>-&nbsp;</TT></TD>
    <TD align=3Dright><TT>91&nbsp;</TT></TD>
    <TD align=3Dright><TT>1&nbsp;&nbsp;</TT></TD>
    <TD noWrap align=3Dright><TT>1&nbsp;&nbsp;</TT></TD>
    <TD noWrap><TT>&nbsp;R.RFSDASVQSDMK.L + Oxidation (M)</TT></TD></TR>
  <TR>
    <TD align=3Dright>&nbsp;</TD>
    <TD align=3Dright><TT>1487.6036&nbsp;&nbsp;</TT></TD>
    <TD align=3Dright><TT>1486.5963&nbsp;&nbsp;</TT></TD>
    <TD align=3Dright><TT>1486.6940&nbsp;&nbsp;</TT></TD>
    <TD noWrap align=3Dright><TT>-65.70&nbsp;</TT></TD>
    <TD align=3Dright><TT>40&nbsp;</TT></TD>
    <TD noWrap align=3Dright><TT>-&nbsp;</TT></TD>
    <TD align=3Dright><TT>52&nbsp;</TT></TD>
    <TD align=3Dright><TT>0&nbsp;&nbsp;</TT></TD>
    <TD noWrap align=3Dright><TT>---&nbsp;&nbsp;</TT></TD>
    <TD noWrap><TT>&nbsp;R.TTPSYVAFTDTER.L</TT></TD></TR>
  <TR>
    <TD align=3Dright>&nbsp;</TD>
    <TD align=3Dright><TT>1487.6036&nbsp;&nbsp;</TT></TD>
    <TD align=3Dright><TT>1486.5963&nbsp;&nbsp;</TT></TD>
    <TD align=3Dright><TT>1486.6940&nbsp;&nbsp;</TT></TD>
    <TD noWrap align=3Dright><TT>-65.70&nbsp;</TT></TD>
    <TD align=3Dright><TT>40&nbsp;</TT></TD>
    <TD noWrap align=3Dright><TT>-&nbsp;</TT></TD>
    <TD align=3Dright><TT>52&nbsp;</TT></TD>
    <TD align=3Dright><TT>0&nbsp;&nbsp;</TT></TD>
    <TD noWrap align=3Dright><TT>17&nbsp;&nbsp;</TT></TD>
    <TD noWrap><TT>&nbsp;R.TTPSYVAFTDTER.L</TT></TD></TR>
  <TR>
    <TD align=3Dright>&nbsp;</TD>
    <TD align=3Dright><TT>1680.7267&nbsp;&nbsp;</TT></TD>
    <TD align=3Dright><TT>1679.7194&nbsp;&nbsp;</TT></TD>
    <TD align=3Dright><TT>1679.8267&nbsp;&nbsp;</TT></TD>
    <TD noWrap align=3Dright><TT>-63.88&nbsp;</TT></TD>
    <TD align=3Dright><TT>145&nbsp;</TT></TD>
    <TD noWrap align=3Dright><TT>-&nbsp;</TT></TD>
    <TD align=3Dright><TT>159&nbsp;</TT></TD>
    <TD align=3Dright><TT>0&nbsp;&nbsp;</TT></TD>
    <TD noWrap align=3Dright><TT>---&nbsp;&nbsp;</TT></TD>
    <TD noWrap><TT>&nbsp;K.NAVVTVPAYFNDSQR.Q</TT></TD></TR>
  <TR>
    <TD align=3Dright>&nbsp;</TD>
    <TD align=3Dright><TT>1680.7267&nbsp;&nbsp;</TT></TD>
    <TD align=3Dright><TT>1679.7194&nbsp;&nbsp;</TT></TD>
    <TD align=3Dright><TT>1679.8267&nbsp;&nbsp;</TT></TD>
    <TD noWrap align=3Dright><TT>-63.88&nbsp;</TT></TD>
    <TD align=3Dright><TT>145&nbsp;</TT></TD>
    <TD noWrap align=3Dright><TT>-&nbsp;</TT></TD>
    <TD align=3Dright><TT>159&nbsp;</TT></TD>
    <TD align=3Dright><TT>0&nbsp;&nbsp;</TT></TD>
    <TD noWrap align=3Dright><TT>33&nbsp;&nbsp;</TT></TD>
    <TD =
noWrap><TT>&nbsp;K.NAVVTVPAYFNDSQR.Q</TT></TD></TR></TBODY></TABLE>
<TABLE border=3D0 cellSpacing=3D0>
  <TBODY>
  <TR>
    <TD><TT>&nbsp;&nbsp;&nbsp;&nbsp;&nbsp;&nbsp;</TT></TD>
    <TD><TT><B>No match to: </B>722.3378, 812.3082, 825.0425, 829.3297,=20
      842.4494, 860.9911, 870.4815, 1179.5219, 1179.5219, 1369.6023, =
1475.6649,=20
      1493.6565, 1689.5612, 1967.9058, 1967.9058, 2067.7585, 2067.7585,=20
      2438.1194, 2438.1194, 2481.0593, 2481.0593, 2663.2764,=20
  2663.2764</TT></TD></TR></TBODY></TABLE><BR>
<TABLE border=3D0 cellSpacing=3D0>
  <TBODY>
  <TR>
    <TD><TT><B><A name=3DHit15>15.</A>&nbsp;&nbsp;&nbsp;</B></TT></TD>
    <TD noWrap><TT><A=20
      =
href=3D"http://zxw-pc/mascot/cgi/protein_view.pl?file=3D../data/20121225/=
F002410.dat&amp;hit=3D15"=20
      =
target=3D_blank>gi|219776080</A>&nbsp;&nbsp;&nbsp;&nbsp;<B>Mass:</B>&nbsp=
;70972&nbsp;&nbsp;&nbsp;&nbsp;<B>Score:</B>&nbsp;65&nbsp;&nbsp;&nbsp;&nbs=
p;&nbsp;<B>Expect:</B>&nbsp;0.56&nbsp;&nbsp;<B>Matches:</B>&nbsp;8</TT></=
TD></TR>
  <TR>
    <TD>&nbsp;</TD>
    <TD noWrap><TT>unnamed protein product [Glycine=20
max]</TT></TD></TR></TBODY></TABLE>
<TABLE border=3D0 cellSpacing=3D0 cellPadding=3D0>
  <TBODY>
  <TR>
    <TD><TT>&nbsp;&nbsp;&nbsp;&nbsp;&nbsp;&nbsp;</TT></TD>
    <TD align=3Dright><TT><B>Observed&nbsp;&nbsp;</B></TT></TD>
    <TD noWrap align=3Dright><TT><B>Mr(expt)&nbsp;&nbsp;</B></TT></TD>
    <TD noWrap align=3Dright><TT><B>Mr(calc)&nbsp;&nbsp;</B></TT></TD>
    <TD align=3Dright><TT><B>&nbsp;ppm&nbsp;&nbsp;</B></TT></TD>
    <TD align=3Dright><TT><B>Start&nbsp;</B></TT></TD>
    <TD align=3Dright><TT><B>&nbsp;</B></TT></TD>
    <TD align=3Dright><TT><B>End&nbsp;</B></TT></TD>
    <TD align=3Dright><TT><B>Miss&nbsp;</B></TT></TD>
    <TD align=3Dright><TT><B>Ions&nbsp;</B></TT></TD>
    <TD><TT><B>&nbsp;Peptide</B></TT></TD></TR>
  <TR>
    <TD align=3Dright>&nbsp;</TD>
    <TD align=3Dright><TT>1370.5818&nbsp;&nbsp;</TT></TD>
    <TD align=3Dright><TT>1369.5745&nbsp;&nbsp;</TT></TD>
    <TD align=3Dright><TT>1369.6296&nbsp;&nbsp;</TT></TD>
    <TD noWrap align=3Dright><TT>-40.22&nbsp;</TT></TD>
    <TD align=3Dright><TT>80&nbsp;</TT></TD>
    <TD noWrap align=3Dright><TT>-&nbsp;</TT></TD>
    <TD align=3Dright><TT>91&nbsp;</TT></TD>
    <TD align=3Dright><TT>1&nbsp;&nbsp;</TT></TD>
    <TD noWrap align=3Dright><TT>---&nbsp;&nbsp;</TT></TD>
    <TD noWrap><TT>&nbsp;R.RFSDASVQSDMK.L</TT></TD></TR>
  <TR>
    <TD align=3Dright>&nbsp;</TD>
    <TD align=3Dright><TT>1370.5818&nbsp;&nbsp;</TT></TD>
    <TD align=3Dright><TT>1369.5745&nbsp;&nbsp;</TT></TD>
    <TD align=3Dright><TT>1369.6296&nbsp;&nbsp;</TT></TD>
    <TD noWrap align=3Dright><TT>-40.22&nbsp;</TT></TD>
    <TD align=3Dright><TT>80&nbsp;</TT></TD>
    <TD noWrap align=3Dright><TT>-&nbsp;</TT></TD>
    <TD align=3Dright><TT>91&nbsp;</TT></TD>
    <TD align=3Dright><TT>1&nbsp;&nbsp;</TT></TD>
    <TD noWrap align=3Dright><TT>---&nbsp;&nbsp;</TT></TD>
    <TD noWrap><TT>&nbsp;R.RFSDASVQSDMK.L</TT></TD></TR>
  <TR>
    <TD align=3Dright>&nbsp;</TD>
    <TD align=3Dright><TT>1386.5541&nbsp;&nbsp;</TT></TD>
    <TD align=3Dright><TT>1385.5468&nbsp;&nbsp;</TT></TD>
    <TD align=3Dright><TT>1385.6245&nbsp;&nbsp;</TT></TD>
    <TD noWrap align=3Dright><TT>-56.08&nbsp;</TT></TD>
    <TD align=3Dright><TT>80&nbsp;</TT></TD>
    <TD noWrap align=3Dright><TT>-&nbsp;</TT></TD>
    <TD align=3Dright><TT>91&nbsp;</TT></TD>
    <TD align=3Dright><TT>1&nbsp;&nbsp;</TT></TD>
    <TD noWrap align=3Dright><TT>---&nbsp;&nbsp;</TT></TD>
    <TD noWrap><TT>&nbsp;R.RFSDASVQSDMK.L + Oxidation (M)</TT></TD></TR>
  <TR>
    <TD align=3Dright>&nbsp;</TD>
    <TD align=3Dright><TT>1386.5541&nbsp;&nbsp;</TT></TD>
    <TD align=3Dright><TT>1385.5468&nbsp;&nbsp;</TT></TD>
    <TD align=3Dright><TT>1385.6245&nbsp;&nbsp;</TT></TD>
    <TD noWrap align=3Dright><TT>-56.08&nbsp;</TT></TD>
    <TD align=3Dright><TT>80&nbsp;</TT></TD>
    <TD noWrap align=3Dright><TT>-&nbsp;</TT></TD>
    <TD align=3Dright><TT>91&nbsp;</TT></TD>
    <TD align=3Dright><TT>1&nbsp;&nbsp;</TT></TD>
    <TD noWrap align=3Dright><TT>1&nbsp;&nbsp;</TT></TD>
    <TD noWrap><TT>&nbsp;R.RFSDASVQSDMK.L + Oxidation (M)</TT></TD></TR>
  <TR>
    <TD align=3Dright>&nbsp;</TD>
    <TD align=3Dright><TT>1487.6036&nbsp;&nbsp;</TT></TD>
    <TD align=3Dright><TT>1486.5963&nbsp;&nbsp;</TT></TD>
    <TD align=3Dright><TT>1486.6940&nbsp;&nbsp;</TT></TD>
    <TD noWrap align=3Dright><TT>-65.70&nbsp;</TT></TD>
    <TD align=3Dright><TT>40&nbsp;</TT></TD>
    <TD noWrap align=3Dright><TT>-&nbsp;</TT></TD>
    <TD align=3Dright><TT>52&nbsp;</TT></TD>
    <TD align=3Dright><TT>0&nbsp;&nbsp;</TT></TD>
    <TD noWrap align=3Dright><TT>---&nbsp;&nbsp;</TT></TD>
    <TD noWrap><TT>&nbsp;R.TTPSYVAFTDTER.L</TT></TD></TR>
  <TR>
    <TD align=3Dright>&nbsp;</TD>
    <TD align=3Dright><TT>1487.6036&nbsp;&nbsp;</TT></TD>
    <TD align=3Dright><TT>1486.5963&nbsp;&nbsp;</TT></TD>
    <TD align=3Dright><TT>1486.6940&nbsp;&nbsp;</TT></TD>
    <TD noWrap align=3Dright><TT>-65.70&nbsp;</TT></TD>
    <TD align=3Dright><TT>40&nbsp;</TT></TD>
    <TD noWrap align=3Dright><TT>-&nbsp;</TT></TD>
    <TD align=3Dright><TT>52&nbsp;</TT></TD>
    <TD align=3Dright><TT>0&nbsp;&nbsp;</TT></TD>
    <TD noWrap align=3Dright><TT>17&nbsp;&nbsp;</TT></TD>
    <TD noWrap><TT>&nbsp;R.TTPSYVAFTDTER.L</TT></TD></TR>
  <TR>
    <TD align=3Dright>&nbsp;</TD>
    <TD align=3Dright><TT>1680.7267&nbsp;&nbsp;</TT></TD>
    <TD align=3Dright><TT>1679.7194&nbsp;&nbsp;</TT></TD>
    <TD align=3Dright><TT>1679.8267&nbsp;&nbsp;</TT></TD>
    <TD noWrap align=3Dright><TT>-63.88&nbsp;</TT></TD>
    <TD align=3Dright><TT>145&nbsp;</TT></TD>
    <TD noWrap align=3Dright><TT>-&nbsp;</TT></TD>
    <TD align=3Dright><TT>159&nbsp;</TT></TD>
    <TD align=3Dright><TT>0&nbsp;&nbsp;</TT></TD>
    <TD noWrap align=3Dright><TT>---&nbsp;&nbsp;</TT></TD>
    <TD noWrap><TT>&nbsp;K.NAVVTVPAYFNDSQR.Q</TT></TD></TR>
  <TR>
    <TD align=3Dright>&nbsp;</TD>
    <TD align=3Dright><TT>1680.7267&nbsp;&nbsp;</TT></TD>
    <TD align=3Dright><TT>1679.7194&nbsp;&nbsp;</TT></TD>
    <TD align=3Dright><TT>1679.8267&nbsp;&nbsp;</TT></TD>
    <TD noWrap align=3Dright><TT>-63.88&nbsp;</TT></TD>
    <TD align=3Dright><TT>145&nbsp;</TT></TD>
    <TD noWrap align=3Dright><TT>-&nbsp;</TT></TD>
    <TD align=3Dright><TT>159&nbsp;</TT></TD>
    <TD align=3Dright><TT>0&nbsp;&nbsp;</TT></TD>
    <TD noWrap align=3Dright><TT>33&nbsp;&nbsp;</TT></TD>
    <TD =
noWrap><TT>&nbsp;K.NAVVTVPAYFNDSQR.Q</TT></TD></TR></TBODY></TABLE>
<TABLE border=3D0 cellSpacing=3D0>
  <TBODY>
  <TR>
    <TD><TT>&nbsp;&nbsp;&nbsp;&nbsp;&nbsp;&nbsp;</TT></TD>
    <TD><TT><B>No match to: </B>722.3378, 812.3082, 825.0425, 829.3297,=20
      842.4494, 860.9911, 870.4815, 1179.5219, 1179.5219, 1369.6023, =
1475.6649,=20
      1493.6565, 1689.5612, 1967.9058, 1967.9058, 2067.7585, 2067.7585,=20
      2438.1194, 2438.1194, 2481.0593, 2481.0593, 2663.2764,=20
  2663.2764</TT></TD></TR></TBODY></TABLE><BR>
<TABLE border=3D0 cellSpacing=3D0>
  <TBODY>
  <TR>
    <TD><TT><B><A name=3DHit16>16.</A>&nbsp;&nbsp;&nbsp;</B></TT></TD>
    <TD noWrap><TT><A=20
      =
href=3D"http://zxw-pc/mascot/cgi/protein_view.pl?file=3D../data/20121225/=
F002410.dat&amp;hit=3D16"=20
      =
target=3D_blank>gi|219773779</A>&nbsp;&nbsp;&nbsp;&nbsp;<B>Mass:</B>&nbsp=
;70972&nbsp;&nbsp;&nbsp;&nbsp;<B>Score:</B>&nbsp;65&nbsp;&nbsp;&nbsp;&nbs=
p;&nbsp;<B>Expect:</B>&nbsp;0.56&nbsp;&nbsp;<B>Matches:</B>&nbsp;8</TT></=
TD></TR>
  <TR>
    <TD>&nbsp;</TD>
    <TD noWrap><TT>unnamed protein product [Glycine=20
max]</TT></TD></TR></TBODY></TABLE>
<TABLE border=3D0 cellSpacing=3D0 cellPadding=3D0>
  <TBODY>
  <TR>
    <TD><TT>&nbsp;&nbsp;&nbsp;&nbsp;&nbsp;&nbsp;</TT></TD>
    <TD align=3Dright><TT><B>Observed&nbsp;&nbsp;</B></TT></TD>
    <TD noWrap align=3Dright><TT><B>Mr(expt)&nbsp;&nbsp;</B></TT></TD>
    <TD noWrap align=3Dright><TT><B>Mr(calc)&nbsp;&nbsp;</B></TT></TD>
    <TD align=3Dright><TT><B>&nbsp;ppm&nbsp;&nbsp;</B></TT></TD>
    <TD align=3Dright><TT><B>Start&nbsp;</B></TT></TD>
    <TD align=3Dright><TT><B>&nbsp;</B></TT></TD>
    <TD align=3Dright><TT><B>End&nbsp;</B></TT></TD>
    <TD align=3Dright><TT><B>Miss&nbsp;</B></TT></TD>
    <TD align=3Dright><TT><B>Ions&nbsp;</B></TT></TD>
    <TD><TT><B>&nbsp;Peptide</B></TT></TD></TR>
  <TR>
    <TD align=3Dright>&nbsp;</TD>
    <TD align=3Dright><TT>1370.5818&nbsp;&nbsp;</TT></TD>
    <TD align=3Dright><TT>1369.5745&nbsp;&nbsp;</TT></TD>
    <TD align=3Dright><TT>1369.6296&nbsp;&nbsp;</TT></TD>
    <TD noWrap align=3Dright><TT>-40.22&nbsp;</TT></TD>
    <TD align=3Dright><TT>80&nbsp;</TT></TD>
    <TD noWrap align=3Dright><TT>-&nbsp;</TT></TD>
    <TD align=3Dright><TT>91&nbsp;</TT></TD>
    <TD align=3Dright><TT>1&nbsp;&nbsp;</TT></TD>
    <TD noWrap align=3Dright><TT>---&nbsp;&nbsp;</TT></TD>
    <TD noWrap><TT>&nbsp;R.RFSDASVQSDMK.L</TT></TD></TR>
  <TR>
    <TD align=3Dright>&nbsp;</TD>
    <TD align=3Dright><TT>1370.5818&nbsp;&nbsp;</TT></TD>
    <TD align=3Dright><TT>1369.5745&nbsp;&nbsp;</TT></TD>
    <TD align=3Dright><TT>1369.6296&nbsp;&nbsp;</TT></TD>
    <TD noWrap align=3Dright><TT>-40.22&nbsp;</TT></TD>
    <TD align=3Dright><TT>80&nbsp;</TT></TD>
    <TD noWrap align=3Dright><TT>-&nbsp;</TT></TD>
    <TD align=3Dright><TT>91&nbsp;</TT></TD>
    <TD align=3Dright><TT>1&nbsp;&nbsp;</TT></TD>
    <TD noWrap align=3Dright><TT>---&nbsp;&nbsp;</TT></TD>
    <TD noWrap><TT>&nbsp;R.RFSDASVQSDMK.L</TT></TD></TR>
  <TR>
    <TD align=3Dright>&nbsp;</TD>
    <TD align=3Dright><TT>1386.5541&nbsp;&nbsp;</TT></TD>
    <TD align=3Dright><TT>1385.5468&nbsp;&nbsp;</TT></TD>
    <TD align=3Dright><TT>1385.6245&nbsp;&nbsp;</TT></TD>
    <TD noWrap align=3Dright><TT>-56.08&nbsp;</TT></TD>
    <TD align=3Dright><TT>80&nbsp;</TT></TD>
    <TD noWrap align=3Dright><TT>-&nbsp;</TT></TD>
    <TD align=3Dright><TT>91&nbsp;</TT></TD>
    <TD align=3Dright><TT>1&nbsp;&nbsp;</TT></TD>
    <TD noWrap align=3Dright><TT>---&nbsp;&nbsp;</TT></TD>
    <TD noWrap><TT>&nbsp;R.RFSDASVQSDMK.L + Oxidation (M)</TT></TD></TR>
  <TR>
    <TD align=3Dright>&nbsp;</TD>
    <TD align=3Dright><TT>1386.5541&nbsp;&nbsp;</TT></TD>
    <TD align=3Dright><TT>1385.5468&nbsp;&nbsp;</TT></TD>
    <TD align=3Dright><TT>1385.6245&nbsp;&nbsp;</TT></TD>
    <TD noWrap align=3Dright><TT>-56.08&nbsp;</TT></TD>
    <TD align=3Dright><TT>80&nbsp;</TT></TD>
    <TD noWrap align=3Dright><TT>-&nbsp;</TT></TD>
    <TD align=3Dright><TT>91&nbsp;</TT></TD>
    <TD align=3Dright><TT>1&nbsp;&nbsp;</TT></TD>
    <TD noWrap align=3Dright><TT>1&nbsp;&nbsp;</TT></TD>
    <TD noWrap><TT>&nbsp;R.RFSDASVQSDMK.L + Oxidation (M)</TT></TD></TR>
  <TR>
    <TD align=3Dright>&nbsp;</TD>
    <TD align=3Dright><TT>1487.6036&nbsp;&nbsp;</TT></TD>
    <TD align=3Dright><TT>1486.5963&nbsp;&nbsp;</TT></TD>
    <TD align=3Dright><TT>1486.6940&nbsp;&nbsp;</TT></TD>
    <TD noWrap align=3Dright><TT>-65.70&nbsp;</TT></TD>
    <TD align=3Dright><TT>40&nbsp;</TT></TD>
    <TD noWrap align=3Dright><TT>-&nbsp;</TT></TD>
    <TD align=3Dright><TT>52&nbsp;</TT></TD>
    <TD align=3Dright><TT>0&nbsp;&nbsp;</TT></TD>
    <TD noWrap align=3Dright><TT>---&nbsp;&nbsp;</TT></TD>
    <TD noWrap><TT>&nbsp;R.TTPSYVAFTDTER.L</TT></TD></TR>
  <TR>
    <TD align=3Dright>&nbsp;</TD>
    <TD align=3Dright><TT>1487.6036&nbsp;&nbsp;</TT></TD>
    <TD align=3Dright><TT>1486.5963&nbsp;&nbsp;</TT></TD>
    <TD align=3Dright><TT>1486.6940&nbsp;&nbsp;</TT></TD>
    <TD noWrap align=3Dright><TT>-65.70&nbsp;</TT></TD>
    <TD align=3Dright><TT>40&nbsp;</TT></TD>
    <TD noWrap align=3Dright><TT>-&nbsp;</TT></TD>
    <TD align=3Dright><TT>52&nbsp;</TT></TD>
    <TD align=3Dright><TT>0&nbsp;&nbsp;</TT></TD>
    <TD noWrap align=3Dright><TT>17&nbsp;&nbsp;</TT></TD>
    <TD noWrap><TT>&nbsp;R.TTPSYVAFTDTER.L</TT></TD></TR>
  <TR>
    <TD align=3Dright>&nbsp;</TD>
    <TD align=3Dright><TT>1680.7267&nbsp;&nbsp;</TT></TD>
    <TD align=3Dright><TT>1679.7194&nbsp;&nbsp;</TT></TD>
    <TD align=3Dright><TT>1679.8267&nbsp;&nbsp;</TT></TD>
    <TD noWrap align=3Dright><TT>-63.88&nbsp;</TT></TD>
    <TD align=3Dright><TT>145&nbsp;</TT></TD>
    <TD noWrap align=3Dright><TT>-&nbsp;</TT></TD>
    <TD align=3Dright><TT>159&nbsp;</TT></TD>
    <TD align=3Dright><TT>0&nbsp;&nbsp;</TT></TD>
    <TD noWrap align=3Dright><TT>---&nbsp;&nbsp;</TT></TD>
    <TD noWrap><TT>&nbsp;K.NAVVTVPAYFNDSQR.Q</TT></TD></TR>
  <TR>
    <TD align=3Dright>&nbsp;</TD>
    <TD align=3Dright><TT>1680.7267&nbsp;&nbsp;</TT></TD>
    <TD align=3Dright><TT>1679.7194&nbsp;&nbsp;</TT></TD>
    <TD align=3Dright><TT>1679.8267&nbsp;&nbsp;</TT></TD>
    <TD noWrap align=3Dright><TT>-63.88&nbsp;</TT></TD>
    <TD align=3Dright><TT>145&nbsp;</TT></TD>
    <TD noWrap align=3Dright><TT>-&nbsp;</TT></TD>
    <TD align=3Dright><TT>159&nbsp;</TT></TD>
    <TD align=3Dright><TT>0&nbsp;&nbsp;</TT></TD>
    <TD noWrap align=3Dright><TT>33&nbsp;&nbsp;</TT></TD>
    <TD =
noWrap><TT>&nbsp;K.NAVVTVPAYFNDSQR.Q</TT></TD></TR></TBODY></TABLE>
<TABLE border=3D0 cellSpacing=3D0>
  <TBODY>
  <TR>
    <TD><TT>&nbsp;&nbsp;&nbsp;&nbsp;&nbsp;&nbsp;</TT></TD>
    <TD><TT><B>No match to: </B>722.3378, 812.3082, 825.0425, 829.3297,=20
      842.4494, 860.9911, 870.4815, 1179.5219, 1179.5219, 1369.6023, =
1475.6649,=20
      1493.6565, 1689.5612, 1967.9058, 1967.9058, 2067.7585, 2067.7585,=20
      2438.1194, 2438.1194, 2481.0593, 2481.0593, 2663.2764,=20
  2663.2764</TT></TD></TR></TBODY></TABLE><BR>
<TABLE border=3D0 cellSpacing=3D0>
  <TBODY>
  <TR>
    <TD><TT><B><A name=3DHit17>17.</A>&nbsp;&nbsp;&nbsp;</B></TT></TD>
    <TD noWrap><TT><A=20
      =
href=3D"http://zxw-pc/mascot/cgi/protein_view.pl?file=3D../data/20121225/=
F002410.dat&amp;hit=3D17"=20
      =
target=3D_blank>gi|219766743</A>&nbsp;&nbsp;&nbsp;&nbsp;<B>Mass:</B>&nbsp=
;70972&nbsp;&nbsp;&nbsp;&nbsp;<B>Score:</B>&nbsp;65&nbsp;&nbsp;&nbsp;&nbs=
p;&nbsp;<B>Expect:</B>&nbsp;0.56&nbsp;&nbsp;<B>Matches:</B>&nbsp;8</TT></=
TD></TR>
  <TR>
    <TD>&nbsp;</TD>
    <TD noWrap><TT>unnamed protein product [Glycine=20
max]</TT></TD></TR></TBODY></TABLE>
<TABLE border=3D0 cellSpacing=3D0 cellPadding=3D0>
  <TBODY>
  <TR>
    <TD><TT>&nbsp;&nbsp;&nbsp;&nbsp;&nbsp;&nbsp;</TT></TD>
    <TD align=3Dright><TT><B>Observed&nbsp;&nbsp;</B></TT></TD>
    <TD noWrap align=3Dright><TT><B>Mr(expt)&nbsp;&nbsp;</B></TT></TD>
    <TD noWrap align=3Dright><TT><B>Mr(calc)&nbsp;&nbsp;</B></TT></TD>
    <TD align=3Dright><TT><B>&nbsp;ppm&nbsp;&nbsp;</B></TT></TD>
    <TD align=3Dright><TT><B>Start&nbsp;</B></TT></TD>
    <TD align=3Dright><TT><B>&nbsp;</B></TT></TD>
    <TD align=3Dright><TT><B>End&nbsp;</B></TT></TD>
    <TD align=3Dright><TT><B>Miss&nbsp;</B></TT></TD>
    <TD align=3Dright><TT><B>Ions&nbsp;</B></TT></TD>
    <TD><TT><B>&nbsp;Peptide</B></TT></TD></TR>
  <TR>
    <TD align=3Dright>&nbsp;</TD>
    <TD align=3Dright><TT>1370.5818&nbsp;&nbsp;</TT></TD>
    <TD align=3Dright><TT>1369.5745&nbsp;&nbsp;</TT></TD>
    <TD align=3Dright><TT>1369.6296&nbsp;&nbsp;</TT></TD>
    <TD noWrap align=3Dright><TT>-40.22&nbsp;</TT></TD>
    <TD align=3Dright><TT>80&nbsp;</TT></TD>
    <TD noWrap align=3Dright><TT>-&nbsp;</TT></TD>
    <TD align=3Dright><TT>91&nbsp;</TT></TD>
    <TD align=3Dright><TT>1&nbsp;&nbsp;</TT></TD>
    <TD noWrap align=3Dright><TT>---&nbsp;&nbsp;</TT></TD>
    <TD noWrap><TT>&nbsp;R.RFSDASVQSDMK.L</TT></TD></TR>
  <TR>
    <TD align=3Dright>&nbsp;</TD>
    <TD align=3Dright><TT>1370.5818&nbsp;&nbsp;</TT></TD>
    <TD align=3Dright><TT>1369.5745&nbsp;&nbsp;</TT></TD>
    <TD align=3Dright><TT>1369.6296&nbsp;&nbsp;</TT></TD>
    <TD noWrap align=3Dright><TT>-40.22&nbsp;</TT></TD>
    <TD align=3Dright><TT>80&nbsp;</TT></TD>
    <TD noWrap align=3Dright><TT>-&nbsp;</TT></TD>
    <TD align=3Dright><TT>91&nbsp;</TT></TD>
    <TD align=3Dright><TT>1&nbsp;&nbsp;</TT></TD>
    <TD noWrap align=3Dright><TT>---&nbsp;&nbsp;</TT></TD>
    <TD noWrap><TT>&nbsp;R.RFSDASVQSDMK.L</TT></TD></TR>
  <TR>
    <TD align=3Dright>&nbsp;</TD>
    <TD align=3Dright><TT>1386.5541&nbsp;&nbsp;</TT></TD>
    <TD align=3Dright><TT>1385.5468&nbsp;&nbsp;</TT></TD>
    <TD align=3Dright><TT>1385.6245&nbsp;&nbsp;</TT></TD>
    <TD noWrap align=3Dright><TT>-56.08&nbsp;</TT></TD>
    <TD align=3Dright><TT>80&nbsp;</TT></TD>
    <TD noWrap align=3Dright><TT>-&nbsp;</TT></TD>
    <TD align=3Dright><TT>91&nbsp;</TT></TD>
    <TD align=3Dright><TT>1&nbsp;&nbsp;</TT></TD>
    <TD noWrap align=3Dright><TT>---&nbsp;&nbsp;</TT></TD>
    <TD noWrap><TT>&nbsp;R.RFSDASVQSDMK.L + Oxidation (M)</TT></TD></TR>
  <TR>
    <TD align=3Dright>&nbsp;</TD>
    <TD align=3Dright><TT>1386.5541&nbsp;&nbsp;</TT></TD>
    <TD align=3Dright><TT>1385.5468&nbsp;&nbsp;</TT></TD>
    <TD align=3Dright><TT>1385.6245&nbsp;&nbsp;</TT></TD>
    <TD noWrap align=3Dright><TT>-56.08&nbsp;</TT></TD>
    <TD align=3Dright><TT>80&nbsp;</TT></TD>
    <TD noWrap align=3Dright><TT>-&nbsp;</TT></TD>
    <TD align=3Dright><TT>91&nbsp;</TT></TD>
    <TD align=3Dright><TT>1&nbsp;&nbsp;</TT></TD>
    <TD noWrap align=3Dright><TT>1&nbsp;&nbsp;</TT></TD>
    <TD noWrap><TT>&nbsp;R.RFSDASVQSDMK.L + Oxidation (M)</TT></TD></TR>
  <TR>
    <TD align=3Dright>&nbsp;</TD>
    <TD align=3Dright><TT>1487.6036&nbsp;&nbsp;</TT></TD>
    <TD align=3Dright><TT>1486.5963&nbsp;&nbsp;</TT></TD>
    <TD align=3Dright><TT>1486.6940&nbsp;&nbsp;</TT></TD>
    <TD noWrap align=3Dright><TT>-65.70&nbsp;</TT></TD>
    <TD align=3Dright><TT>40&nbsp;</TT></TD>
    <TD noWrap align=3Dright><TT>-&nbsp;</TT></TD>
    <TD align=3Dright><TT>52&nbsp;</TT></TD>
    <TD align=3Dright><TT>0&nbsp;&nbsp;</TT></TD>
    <TD noWrap align=3Dright><TT>---&nbsp;&nbsp;</TT></TD>
    <TD noWrap><TT>&nbsp;R.TTPSYVAFTDTER.L</TT></TD></TR>
  <TR>
    <TD align=3Dright>&nbsp;</TD>
    <TD align=3Dright><TT>1487.6036&nbsp;&nbsp;</TT></TD>
    <TD align=3Dright><TT>1486.5963&nbsp;&nbsp;</TT></TD>
    <TD align=3Dright><TT>1486.6940&nbsp;&nbsp;</TT></TD>
    <TD noWrap align=3Dright><TT>-65.70&nbsp;</TT></TD>
    <TD align=3Dright><TT>40&nbsp;</TT></TD>
    <TD noWrap align=3Dright><TT>-&nbsp;</TT></TD>
    <TD align=3Dright><TT>52&nbsp;</TT></TD>
    <TD align=3Dright><TT>0&nbsp;&nbsp;</TT></TD>
    <TD noWrap align=3Dright><TT>17&nbsp;&nbsp;</TT></TD>
    <TD noWrap><TT>&nbsp;R.TTPSYVAFTDTER.L</TT></TD></TR>
  <TR>
    <TD align=3Dright>&nbsp;</TD>
    <TD align=3Dright><TT>1680.7267&nbsp;&nbsp;</TT></TD>
    <TD align=3Dright><TT>1679.7194&nbsp;&nbsp;</TT></TD>
    <TD align=3Dright><TT>1679.8267&nbsp;&nbsp;</TT></TD>
    <TD noWrap align=3Dright><TT>-63.88&nbsp;</TT></TD>
    <TD align=3Dright><TT>145&nbsp;</TT></TD>
    <TD noWrap align=3Dright><TT>-&nbsp;</TT></TD>
    <TD align=3Dright><TT>159&nbsp;</TT></TD>
    <TD align=3Dright><TT>0&nbsp;&nbsp;</TT></TD>
    <TD noWrap align=3Dright><TT>---&nbsp;&nbsp;</TT></TD>
    <TD noWrap><TT>&nbsp;K.NAVVTVPAYFNDSQR.Q</TT></TD></TR>
  <TR>
    <TD align=3Dright>&nbsp;</TD>
    <TD align=3Dright><TT>1680.7267&nbsp;&nbsp;</TT></TD>
    <TD align=3Dright><TT>1679.7194&nbsp;&nbsp;</TT></TD>
    <TD align=3Dright><TT>1679.8267&nbsp;&nbsp;</TT></TD>
    <TD noWrap align=3Dright><TT>-63.88&nbsp;</TT></TD>
    <TD align=3Dright><TT>145&nbsp;</TT></TD>
    <TD noWrap align=3Dright><TT>-&nbsp;</TT></TD>
    <TD align=3Dright><TT>159&nbsp;</TT></TD>
    <TD align=3Dright><TT>0&nbsp;&nbsp;</TT></TD>
    <TD noWrap align=3Dright><TT>33&nbsp;&nbsp;</TT></TD>
    <TD =
noWrap><TT>&nbsp;K.NAVVTVPAYFNDSQR.Q</TT></TD></TR></TBODY></TABLE>
<TABLE border=3D0 cellSpacing=3D0>
  <TBODY>
  <TR>
    <TD><TT>&nbsp;&nbsp;&nbsp;&nbsp;&nbsp;&nbsp;</TT></TD>
    <TD><TT><B>No match to: </B>722.3378, 812.3082, 825.0425, 829.3297,=20
      842.4494, 860.9911, 870.4815, 1179.5219, 1179.5219, 1369.6023, =
1475.6649,=20
      1493.6565, 1689.5612, 1967.9058, 1967.9058, 2067.7585, 2067.7585,=20
      2438.1194, 2438.1194, 2481.0593, 2481.0593, 2663.2764,=20
  2663.2764</TT></TD></TR></TBODY></TABLE><BR>
<TABLE border=3D0 cellSpacing=3D0>
  <TBODY>
  <TR>
    <TD><TT><B><A name=3DHit18>18.</A>&nbsp;&nbsp;&nbsp;</B></TT></TD>
    <TD noWrap><TT><A=20
      =
href=3D"http://zxw-pc/mascot/cgi/protein_view.pl?file=3D../data/20121225/=
F002410.dat&amp;hit=3D18"=20
      =
target=3D_blank>gi|219764820</A>&nbsp;&nbsp;&nbsp;&nbsp;<B>Mass:</B>&nbsp=
;70972&nbsp;&nbsp;&nbsp;&nbsp;<B>Score:</B>&nbsp;65&nbsp;&nbsp;&nbsp;&nbs=
p;&nbsp;<B>Expect:</B>&nbsp;0.56&nbsp;&nbsp;<B>Matches:</B>&nbsp;8</TT></=
TD></TR>
  <TR>
    <TD>&nbsp;</TD>
    <TD noWrap><TT>unnamed protein product [Glycine=20
max]</TT></TD></TR></TBODY></TABLE>
<TABLE border=3D0 cellSpacing=3D0 cellPadding=3D0>
  <TBODY>
  <TR>
    <TD><TT>&nbsp;&nbsp;&nbsp;&nbsp;&nbsp;&nbsp;</TT></TD>
    <TD align=3Dright><TT><B>Observed&nbsp;&nbsp;</B></TT></TD>
    <TD noWrap align=3Dright><TT><B>Mr(expt)&nbsp;&nbsp;</B></TT></TD>
    <TD noWrap align=3Dright><TT><B>Mr(calc)&nbsp;&nbsp;</B></TT></TD>
    <TD align=3Dright><TT><B>&nbsp;ppm&nbsp;&nbsp;</B></TT></TD>
    <TD align=3Dright><TT><B>Start&nbsp;</B></TT></TD>
    <TD align=3Dright><TT><B>&nbsp;</B></TT></TD>
    <TD align=3Dright><TT><B>End&nbsp;</B></TT></TD>
    <TD align=3Dright><TT><B>Miss&nbsp;</B></TT></TD>
    <TD align=3Dright><TT><B>Ions&nbsp;</B></TT></TD>
    <TD><TT><B>&nbsp;Peptide</B></TT></TD></TR>
  <TR>
    <TD align=3Dright>&nbsp;</TD>
    <TD align=3Dright><TT>1370.5818&nbsp;&nbsp;</TT></TD>
    <TD align=3Dright><TT>1369.5745&nbsp;&nbsp;</TT></TD>
    <TD align=3Dright><TT>1369.6296&nbsp;&nbsp;</TT></TD>
    <TD noWrap align=3Dright><TT>-40.22&nbsp;</TT></TD>
    <TD align=3Dright><TT>80&nbsp;</TT></TD>
    <TD noWrap align=3Dright><TT>-&nbsp;</TT></TD>
    <TD align=3Dright><TT>91&nbsp;</TT></TD>
    <TD align=3Dright><TT>1&nbsp;&nbsp;</TT></TD>
    <TD noWrap align=3Dright><TT>---&nbsp;&nbsp;</TT></TD>
    <TD noWrap><TT>&nbsp;R.RFSDASVQSDMK.L</TT></TD></TR>
  <TR>
    <TD align=3Dright>&nbsp;</TD>
    <TD align=3Dright><TT>1370.5818&nbsp;&nbsp;</TT></TD>
    <TD align=3Dright><TT>1369.5745&nbsp;&nbsp;</TT></TD>
    <TD align=3Dright><TT>1369.6296&nbsp;&nbsp;</TT></TD>
    <TD noWrap align=3Dright><TT>-40.22&nbsp;</TT></TD>
    <TD align=3Dright><TT>80&nbsp;</TT></TD>
    <TD noWrap align=3Dright><TT>-&nbsp;</TT></TD>
    <TD align=3Dright><TT>91&nbsp;</TT></TD>
    <TD align=3Dright><TT>1&nbsp;&nbsp;</TT></TD>
    <TD noWrap align=3Dright><TT>---&nbsp;&nbsp;</TT></TD>
    <TD noWrap><TT>&nbsp;R.RFSDASVQSDMK.L</TT></TD></TR>
  <TR>
    <TD align=3Dright>&nbsp;</TD>
    <TD align=3Dright><TT>1386.5541&nbsp;&nbsp;</TT></TD>
    <TD align=3Dright><TT>1385.5468&nbsp;&nbsp;</TT></TD>
    <TD align=3Dright><TT>1385.6245&nbsp;&nbsp;</TT></TD>
    <TD noWrap align=3Dright><TT>-56.08&nbsp;</TT></TD>
    <TD align=3Dright><TT>80&nbsp;</TT></TD>
    <TD noWrap align=3Dright><TT>-&nbsp;</TT></TD>
    <TD align=3Dright><TT>91&nbsp;</TT></TD>
    <TD align=3Dright><TT>1&nbsp;&nbsp;</TT></TD>
    <TD noWrap align=3Dright><TT>---&nbsp;&nbsp;</TT></TD>
    <TD noWrap><TT>&nbsp;R.RFSDASVQSDMK.L + Oxidation (M)</TT></TD></TR>
  <TR>
    <TD align=3Dright>&nbsp;</TD>
    <TD align=3Dright><TT>1386.5541&nbsp;&nbsp;</TT></TD>
    <TD align=3Dright><TT>1385.5468&nbsp;&nbsp;</TT></TD>
    <TD align=3Dright><TT>1385.6245&nbsp;&nbsp;</TT></TD>
    <TD noWrap align=3Dright><TT>-56.08&nbsp;</TT></TD>
    <TD align=3Dright><TT>80&nbsp;</TT></TD>
    <TD noWrap align=3Dright><TT>-&nbsp;</TT></TD>
    <TD align=3Dright><TT>91&nbsp;</TT></TD>
    <TD align=3Dright><TT>1&nbsp;&nbsp;</TT></TD>
    <TD noWrap align=3Dright><TT>1&nbsp;&nbsp;</TT></TD>
    <TD noWrap><TT>&nbsp;R.RFSDASVQSDMK.L + Oxidation (M)</TT></TD></TR>
  <TR>
    <TD align=3Dright>&nbsp;</TD>
    <TD align=3Dright><TT>1487.6036&nbsp;&nbsp;</TT></TD>
    <TD align=3Dright><TT>1486.5963&nbsp;&nbsp;</TT></TD>
    <TD align=3Dright><TT>1486.6940&nbsp;&nbsp;</TT></TD>
    <TD noWrap align=3Dright><TT>-65.70&nbsp;</TT></TD>
    <TD align=3Dright><TT>40&nbsp;</TT></TD>
    <TD noWrap align=3Dright><TT>-&nbsp;</TT></TD>
    <TD align=3Dright><TT>52&nbsp;</TT></TD>
    <TD align=3Dright><TT>0&nbsp;&nbsp;</TT></TD>
    <TD noWrap align=3Dright><TT>---&nbsp;&nbsp;</TT></TD>
    <TD noWrap><TT>&nbsp;R.TTPSYVAFTDTER.L</TT></TD></TR>
  <TR>
    <TD align=3Dright>&nbsp;</TD>
    <TD align=3Dright><TT>1487.6036&nbsp;&nbsp;</TT></TD>
    <TD align=3Dright><TT>1486.5963&nbsp;&nbsp;</TT></TD>
    <TD align=3Dright><TT>1486.6940&nbsp;&nbsp;</TT></TD>
    <TD noWrap align=3Dright><TT>-65.70&nbsp;</TT></TD>
    <TD align=3Dright><TT>40&nbsp;</TT></TD>
    <TD noWrap align=3Dright><TT>-&nbsp;</TT></TD>
    <TD align=3Dright><TT>52&nbsp;</TT></TD>
    <TD align=3Dright><TT>0&nbsp;&nbsp;</TT></TD>
    <TD noWrap align=3Dright><TT>17&nbsp;&nbsp;</TT></TD>
    <TD noWrap><TT>&nbsp;R.TTPSYVAFTDTER.L</TT></TD></TR>
  <TR>
    <TD align=3Dright>&nbsp;</TD>
    <TD align=3Dright><TT>1680.7267&nbsp;&nbsp;</TT></TD>
    <TD align=3Dright><TT>1679.7194&nbsp;&nbsp;</TT></TD>
    <TD align=3Dright><TT>1679.8267&nbsp;&nbsp;</TT></TD>
    <TD noWrap align=3Dright><TT>-63.88&nbsp;</TT></TD>
    <TD align=3Dright><TT>145&nbsp;</TT></TD>
    <TD noWrap align=3Dright><TT>-&nbsp;</TT></TD>
    <TD align=3Dright><TT>159&nbsp;</TT></TD>
    <TD align=3Dright><TT>0&nbsp;&nbsp;</TT></TD>
    <TD noWrap align=3Dright><TT>---&nbsp;&nbsp;</TT></TD>
    <TD noWrap><TT>&nbsp;K.NAVVTVPAYFNDSQR.Q</TT></TD></TR>
  <TR>
    <TD align=3Dright>&nbsp;</TD>
    <TD align=3Dright><TT>1680.7267&nbsp;&nbsp;</TT></TD>
    <TD align=3Dright><TT>1679.7194&nbsp;&nbsp;</TT></TD>
    <TD align=3Dright><TT>1679.8267&nbsp;&nbsp;</TT></TD>
    <TD noWrap align=3Dright><TT>-63.88&nbsp;</TT></TD>
    <TD align=3Dright><TT>145&nbsp;</TT></TD>
    <TD noWrap align=3Dright><TT>-&nbsp;</TT></TD>
    <TD align=3Dright><TT>159&nbsp;</TT></TD>
    <TD align=3Dright><TT>0&nbsp;&nbsp;</TT></TD>
    <TD noWrap align=3Dright><TT>33&nbsp;&nbsp;</TT></TD>
    <TD =
noWrap><TT>&nbsp;K.NAVVTVPAYFNDSQR.Q</TT></TD></TR></TBODY></TABLE>
<TABLE border=3D0 cellSpacing=3D0>
  <TBODY>
  <TR>
    <TD><TT>&nbsp;&nbsp;&nbsp;&nbsp;&nbsp;&nbsp;</TT></TD>
    <TD><TT><B>No match to: </B>722.3378, 812.3082, 825.0425, 829.3297,=20
      842.4494, 860.9911, 870.4815, 1179.5219, 1179.5219, 1369.6023, =
1475.6649,=20
      1493.6565, 1689.5612, 1967.9058, 1967.9058, 2067.7585, 2067.7585,=20
      2438.1194, 2438.1194, 2481.0593, 2481.0593, 2663.2764,=20
  2663.2764</TT></TD></TR></TBODY></TABLE><BR>
<TABLE border=3D0 cellSpacing=3D0>
  <TBODY>
  <TR>
    <TD><TT><B><A name=3DHit19>19.</A>&nbsp;&nbsp;&nbsp;</B></TT></TD>
    <TD noWrap><TT><A=20
      =
href=3D"http://zxw-pc/mascot/cgi/protein_view.pl?file=3D../data/20121225/=
F002410.dat&amp;hit=3D19"=20
      =
target=3D_blank>gi|123601</A>&nbsp;&nbsp;&nbsp;&nbsp;<B>Mass:</B>&nbsp;70=
835&nbsp;&nbsp;&nbsp;&nbsp;<B>Score:</B>&nbsp;63&nbsp;&nbsp;&nbsp;&nbsp;&=
nbsp;<B>Expect:</B>&nbsp;0.89&nbsp;&nbsp;<B>Matches:</B>&nbsp;5</TT></TD>=
</TR>
  <TR>
    <TD>&nbsp;</TD>
    <TD noWrap><TT>RecName: Full=3DHeat shock 70 kDa=20
protein</TT></TD></TR></TBODY></TABLE>
<TABLE border=3D0 cellSpacing=3D0 cellPadding=3D0>
  <TBODY>
  <TR>
    <TD><TT>&nbsp;&nbsp;&nbsp;&nbsp;&nbsp;&nbsp;</TT></TD>
    <TD align=3Dright><TT><B>Observed&nbsp;&nbsp;</B></TT></TD>
    <TD noWrap align=3Dright><TT><B>Mr(expt)&nbsp;&nbsp;</B></TT></TD>
    <TD noWrap align=3Dright><TT><B>Mr(calc)&nbsp;&nbsp;</B></TT></TD>
    <TD align=3Dright><TT><B>&nbsp;ppm&nbsp;&nbsp;</B></TT></TD>
    <TD align=3Dright><TT><B>Start&nbsp;</B></TT></TD>
    <TD align=3Dright><TT><B>&nbsp;</B></TT></TD>
    <TD align=3Dright><TT><B>End&nbsp;</B></TT></TD>
    <TD align=3Dright><TT><B>Miss&nbsp;</B></TT></TD>
    <TD align=3Dright><TT><B>Ions&nbsp;</B></TT></TD>
    <TD><TT><B>&nbsp;Peptide</B></TT></TD></TR>
  <TR>
    <TD align=3Dright>&nbsp;</TD>
    <TD align=3Dright><TT>1475.6649&nbsp;&nbsp;</TT></TD>
    <TD align=3Dright><TT>1474.6576&nbsp;&nbsp;</TT></TD>
    <TD align=3Dright><TT>1474.6584&nbsp;&nbsp;</TT></TD>
    <TD noWrap align=3Dright><TT>-0.56&nbsp;</TT></TD>
    <TD align=3Dright><TT>307&nbsp;</TT></TD>
    <TD noWrap align=3Dright><TT>-&nbsp;</TT></TD>
    <TD align=3Dright><TT>317&nbsp;</TT></TD>
    <TD align=3Dright><TT>1&nbsp;&nbsp;</TT></TD>
    <TD noWrap align=3Dright><TT>---&nbsp;&nbsp;</TT></TD>
    <TD noWrap><TT>&nbsp;R.FEEMNMDLFRK.C + Oxidation (M)</TT></TD></TR>
  <TR>
    <TD align=3Dright>&nbsp;</TD>
    <TD align=3Dright><TT>1487.6036&nbsp;&nbsp;</TT></TD>
    <TD align=3Dright><TT>1486.5963&nbsp;&nbsp;</TT></TD>
    <TD align=3Dright><TT>1486.6940&nbsp;&nbsp;</TT></TD>
    <TD noWrap align=3Dright><TT>-65.70&nbsp;</TT></TD>
    <TD align=3Dright><TT>39&nbsp;</TT></TD>
    <TD noWrap align=3Dright><TT>-&nbsp;</TT></TD>
    <TD align=3Dright><TT>51&nbsp;</TT></TD>
    <TD align=3Dright><TT>0&nbsp;&nbsp;</TT></TD>
    <TD noWrap align=3Dright><TT>---&nbsp;&nbsp;</TT></TD>
    <TD noWrap><TT>&nbsp;R.TTPSYVAFTDTER.L</TT></TD></TR>
  <TR>
    <TD align=3Dright>&nbsp;</TD>
    <TD align=3Dright><TT>1487.6036&nbsp;&nbsp;</TT></TD>
    <TD align=3Dright><TT>1486.5963&nbsp;&nbsp;</TT></TD>
    <TD align=3Dright><TT>1486.6940&nbsp;&nbsp;</TT></TD>
    <TD noWrap align=3Dright><TT>-65.70&nbsp;</TT></TD>
    <TD align=3Dright><TT>39&nbsp;</TT></TD>
    <TD noWrap align=3Dright><TT>-&nbsp;</TT></TD>
    <TD align=3Dright><TT>51&nbsp;</TT></TD>
    <TD align=3Dright><TT>0&nbsp;&nbsp;</TT></TD>
    <TD noWrap align=3Dright><TT>17&nbsp;&nbsp;</TT></TD>
    <TD noWrap><TT>&nbsp;R.TTPSYVAFTDTER.L</TT></TD></TR>
  <TR>
    <TD align=3Dright>&nbsp;</TD>
    <TD align=3Dright><TT>1680.7267&nbsp;&nbsp;</TT></TD>
    <TD align=3Dright><TT>1679.7194&nbsp;&nbsp;</TT></TD>
    <TD align=3Dright><TT>1679.8267&nbsp;&nbsp;</TT></TD>
    <TD noWrap align=3Dright><TT>-63.88&nbsp;</TT></TD>
    <TD align=3Dright><TT>144&nbsp;</TT></TD>
    <TD noWrap align=3Dright><TT>-&nbsp;</TT></TD>
    <TD align=3Dright><TT>158&nbsp;</TT></TD>
    <TD align=3Dright><TT>0&nbsp;&nbsp;</TT></TD>
    <TD noWrap align=3Dright><TT>---&nbsp;&nbsp;</TT></TD>
    <TD noWrap><TT>&nbsp;K.NAVVTVPAYFNDSQR.Q</TT></TD></TR>
  <TR>
    <TD align=3Dright>&nbsp;</TD>
    <TD align=3Dright><TT>1680.7267&nbsp;&nbsp;</TT></TD>
    <TD align=3Dright><TT>1679.7194&nbsp;&nbsp;</TT></TD>
    <TD align=3Dright><TT>1679.8267&nbsp;&nbsp;</TT></TD>
    <TD noWrap align=3Dright><TT>-63.88&nbsp;</TT></TD>
    <TD align=3Dright><TT>144&nbsp;</TT></TD>
    <TD noWrap align=3Dright><TT>-&nbsp;</TT></TD>
    <TD align=3Dright><TT>158&nbsp;</TT></TD>
    <TD align=3Dright><TT>0&nbsp;&nbsp;</TT></TD>
    <TD noWrap align=3Dright><TT>33&nbsp;&nbsp;</TT></TD>
    <TD =
noWrap><TT>&nbsp;K.NAVVTVPAYFNDSQR.Q</TT></TD></TR></TBODY></TABLE>
<TABLE border=3D0 cellSpacing=3D0>
  <TBODY>
  <TR>
    <TD><TT>&nbsp;&nbsp;&nbsp;&nbsp;&nbsp;&nbsp;</TT></TD>
    <TD><TT><B>No match to: </B>722.3378, 812.3082, 825.0425, 829.3297,=20
      842.4494, 860.9911, 870.4815, 1179.5219, 1179.5219, 1369.6023, =
1370.5818,=20
      1370.5818, 1386.5541, 1386.5541, 1493.6565, 1689.5612, 1967.9058,=20
      1967.9058, 2067.7585, 2067.7585, 2438.1194, 2438.1194, 2481.0593,=20
      2481.0593, 2663.2764, 2663.2764</TT></TD></TR></TBODY></TABLE><BR>
<TABLE border=3D0 cellSpacing=3D0>
  <TBODY>
  <TR>
    <TD><TT><B><A name=3DHit20>20.</A>&nbsp;&nbsp;&nbsp;</B></TT></TD>
    <TD noWrap><TT><A=20
      =
href=3D"http://zxw-pc/mascot/cgi/protein_view.pl?file=3D../data/20121225/=
F002410.dat&amp;hit=3D20"=20
      =
target=3D_blank>gi|257310542</A>&nbsp;&nbsp;&nbsp;&nbsp;<B>Mass:</B>&nbsp=
;70835&nbsp;&nbsp;&nbsp;&nbsp;<B>Score:</B>&nbsp;63&nbsp;&nbsp;&nbsp;&nbs=
p;&nbsp;<B>Expect:</B>&nbsp;0.89&nbsp;&nbsp;<B>Matches:</B>&nbsp;5</TT></=
TD></TR>
  <TR>
    <TD>&nbsp;</TD>
    <TD noWrap><TT>unnamed protein product [Glycine=20
max]</TT></TD></TR></TBODY></TABLE>
<TABLE border=3D0 cellSpacing=3D0 cellPadding=3D0>
  <TBODY>
  <TR>
    <TD><TT>&nbsp;&nbsp;&nbsp;&nbsp;&nbsp;&nbsp;</TT></TD>
    <TD align=3Dright><TT><B>Observed&nbsp;&nbsp;</B></TT></TD>
    <TD noWrap align=3Dright><TT><B>Mr(expt)&nbsp;&nbsp;</B></TT></TD>
    <TD noWrap align=3Dright><TT><B>Mr(calc)&nbsp;&nbsp;</B></TT></TD>
    <TD align=3Dright><TT><B>&nbsp;ppm&nbsp;&nbsp;</B></TT></TD>
    <TD align=3Dright><TT><B>Start&nbsp;</B></TT></TD>
    <TD align=3Dright><TT><B>&nbsp;</B></TT></TD>
    <TD align=3Dright><TT><B>End&nbsp;</B></TT></TD>
    <TD align=3Dright><TT><B>Miss&nbsp;</B></TT></TD>
    <TD align=3Dright><TT><B>Ions&nbsp;</B></TT></TD>
    <TD><TT><B>&nbsp;Peptide</B></TT></TD></TR>
  <TR>
    <TD align=3Dright>&nbsp;</TD>
    <TD align=3Dright><TT>1475.6649&nbsp;&nbsp;</TT></TD>
    <TD align=3Dright><TT>1474.6576&nbsp;&nbsp;</TT></TD>
    <TD align=3Dright><TT>1474.6584&nbsp;&nbsp;</TT></TD>
    <TD noWrap align=3Dright><TT>-0.56&nbsp;</TT></TD>
    <TD align=3Dright><TT>307&nbsp;</TT></TD>
    <TD noWrap align=3Dright><TT>-&nbsp;</TT></TD>
    <TD align=3Dright><TT>317&nbsp;</TT></TD>
    <TD align=3Dright><TT>1&nbsp;&nbsp;</TT></TD>
    <TD noWrap align=3Dright><TT>---&nbsp;&nbsp;</TT></TD>
    <TD noWrap><TT>&nbsp;R.FEEMNMDLFRK.C + Oxidation (M)</TT></TD></TR>
  <TR>
    <TD align=3Dright>&nbsp;</TD>
    <TD align=3Dright><TT>1487.6036&nbsp;&nbsp;</TT></TD>
    <TD align=3Dright><TT>1486.5963&nbsp;&nbsp;</TT></TD>
    <TD align=3Dright><TT>1486.6940&nbsp;&nbsp;</TT></TD>
    <TD noWrap align=3Dright><TT>-65.70&nbsp;</TT></TD>
    <TD align=3Dright><TT>39&nbsp;</TT></TD>
    <TD noWrap align=3Dright><TT>-&nbsp;</TT></TD>
    <TD align=3Dright><TT>51&nbsp;</TT></TD>
    <TD align=3Dright><TT>0&nbsp;&nbsp;</TT></TD>
    <TD noWrap align=3Dright><TT>---&nbsp;&nbsp;</TT></TD>
    <TD noWrap><TT>&nbsp;R.TTPSYVAFTDTER.L</TT></TD></TR>
  <TR>
    <TD align=3Dright>&nbsp;</TD>
    <TD align=3Dright><TT>1487.6036&nbsp;&nbsp;</TT></TD>
    <TD align=3Dright><TT>1486.5963&nbsp;&nbsp;</TT></TD>
    <TD align=3Dright><TT>1486.6940&nbsp;&nbsp;</TT></TD>
    <TD noWrap align=3Dright><TT>-65.70&nbsp;</TT></TD>
    <TD align=3Dright><TT>39&nbsp;</TT></TD>
    <TD noWrap align=3Dright><TT>-&nbsp;</TT></TD>
    <TD align=3Dright><TT>51&nbsp;</TT></TD>
    <TD align=3Dright><TT>0&nbsp;&nbsp;</TT></TD>
    <TD noWrap align=3Dright><TT>17&nbsp;&nbsp;</TT></TD>
    <TD noWrap><TT>&nbsp;R.TTPSYVAFTDTER.L</TT></TD></TR>
  <TR>
    <TD align=3Dright>&nbsp;</TD>
    <TD align=3Dright><TT>1680.7267&nbsp;&nbsp;</TT></TD>
    <TD align=3Dright><TT>1679.7194&nbsp;&nbsp;</TT></TD>
    <TD align=3Dright><TT>1679.8267&nbsp;&nbsp;</TT></TD>
    <TD noWrap align=3Dright><TT>-63.88&nbsp;</TT></TD>
    <TD align=3Dright><TT>144&nbsp;</TT></TD>
    <TD noWrap align=3Dright><TT>-&nbsp;</TT></TD>
    <TD align=3Dright><TT>158&nbsp;</TT></TD>
    <TD align=3Dright><TT>0&nbsp;&nbsp;</TT></TD>
    <TD noWrap align=3Dright><TT>---&nbsp;&nbsp;</TT></TD>
    <TD noWrap><TT>&nbsp;K.NAVVTVPAYFNDSQR.Q</TT></TD></TR>
  <TR>
    <TD align=3Dright>&nbsp;</TD>
    <TD align=3Dright><TT>1680.7267&nbsp;&nbsp;</TT></TD>
    <TD align=3Dright><TT>1679.7194&nbsp;&nbsp;</TT></TD>
    <TD align=3Dright><TT>1679.8267&nbsp;&nbsp;</TT></TD>
    <TD noWrap align=3Dright><TT>-63.88&nbsp;</TT></TD>
    <TD align=3Dright><TT>144&nbsp;</TT></TD>
    <TD noWrap align=3Dright><TT>-&nbsp;</TT></TD>
    <TD align=3Dright><TT>158&nbsp;</TT></TD>
    <TD align=3Dright><TT>0&nbsp;&nbsp;</TT></TD>
    <TD noWrap align=3Dright><TT>33&nbsp;&nbsp;</TT></TD>
    <TD =
noWrap><TT>&nbsp;K.NAVVTVPAYFNDSQR.Q</TT></TD></TR></TBODY></TABLE>
<TABLE border=3D0 cellSpacing=3D0>
  <TBODY>
  <TR>
    <TD><TT>&nbsp;&nbsp;&nbsp;&nbsp;&nbsp;&nbsp;</TT></TD>
    <TD><TT><B>No match to: </B>722.3378, 812.3082, 825.0425, 829.3297,=20
      842.4494, 860.9911, 870.4815, 1179.5219, 1179.5219, 1369.6023, =
1370.5818,=20
      1370.5818, 1386.5541, 1386.5541, 1493.6565, 1689.5612, 1967.9058,=20
      1967.9058, 2067.7585, 2067.7585, 2438.1194, 2438.1194, 2481.0593,=20
      2481.0593, 2663.2764, 2663.2764</TT></TD></TR></TBODY></TABLE><BR>
<TABLE border=3D0 cellSpacing=3D0>
  <TBODY>
  <TR>
    <TD><TT><B><A name=3DHit21>21.</A>&nbsp;&nbsp;&nbsp;</B></TT></TD>
    <TD noWrap><TT><A=20
      =
href=3D"http://zxw-pc/mascot/cgi/protein_view.pl?file=3D../data/20121225/=
F002410.dat&amp;hit=3D21"=20
      =
target=3D_blank>gi|257345156</A>&nbsp;&nbsp;&nbsp;&nbsp;<B>Mass:</B>&nbsp=
;70835&nbsp;&nbsp;&nbsp;&nbsp;<B>Score:</B>&nbsp;63&nbsp;&nbsp;&nbsp;&nbs=
p;&nbsp;<B>Expect:</B>&nbsp;0.89&nbsp;&nbsp;<B>Matches:</B>&nbsp;5</TT></=
TD></TR>
  <TR>
    <TD>&nbsp;</TD>
    <TD noWrap><TT>unnamed protein product [Glycine=20
max]</TT></TD></TR></TBODY></TABLE>
<TABLE border=3D0 cellSpacing=3D0 cellPadding=3D0>
  <TBODY>
  <TR>
    <TD><TT>&nbsp;&nbsp;&nbsp;&nbsp;&nbsp;&nbsp;</TT></TD>
    <TD align=3Dright><TT><B>Observed&nbsp;&nbsp;</B></TT></TD>
    <TD noWrap align=3Dright><TT><B>Mr(expt)&nbsp;&nbsp;</B></TT></TD>
    <TD noWrap align=3Dright><TT><B>Mr(calc)&nbsp;&nbsp;</B></TT></TD>
    <TD align=3Dright><TT><B>&nbsp;ppm&nbsp;&nbsp;</B></TT></TD>
    <TD align=3Dright><TT><B>Start&nbsp;</B></TT></TD>
    <TD align=3Dright><TT><B>&nbsp;</B></TT></TD>
    <TD align=3Dright><TT><B>End&nbsp;</B></TT></TD>
    <TD align=3Dright><TT><B>Miss&nbsp;</B></TT></TD>
    <TD align=3Dright><TT><B>Ions&nbsp;</B></TT></TD>
    <TD><TT><B>&nbsp;Peptide</B></TT></TD></TR>
  <TR>
    <TD align=3Dright>&nbsp;</TD>
    <TD align=3Dright><TT>1475.6649&nbsp;&nbsp;</TT></TD>
    <TD align=3Dright><TT>1474.6576&nbsp;&nbsp;</TT></TD>
    <TD align=3Dright><TT>1474.6584&nbsp;&nbsp;</TT></TD>
    <TD noWrap align=3Dright><TT>-0.56&nbsp;</TT></TD>
    <TD align=3Dright><TT>307&nbsp;</TT></TD>
    <TD noWrap align=3Dright><TT>-&nbsp;</TT></TD>
    <TD align=3Dright><TT>317&nbsp;</TT></TD>
    <TD align=3Dright><TT>1&nbsp;&nbsp;</TT></TD>
    <TD noWrap align=3Dright><TT>---&nbsp;&nbsp;</TT></TD>
    <TD noWrap><TT>&nbsp;R.FEEMNMDLFRK.C + Oxidation (M)</TT></TD></TR>
  <TR>
    <TD align=3Dright>&nbsp;</TD>
    <TD align=3Dright><TT>1487.6036&nbsp;&nbsp;</TT></TD>
    <TD align=3Dright><TT>1486.5963&nbsp;&nbsp;</TT></TD>
    <TD align=3Dright><TT>1486.6940&nbsp;&nbsp;</TT></TD>
    <TD noWrap align=3Dright><TT>-65.70&nbsp;</TT></TD>
    <TD align=3Dright><TT>39&nbsp;</TT></TD>
    <TD noWrap align=3Dright><TT>-&nbsp;</TT></TD>
    <TD align=3Dright><TT>51&nbsp;</TT></TD>
    <TD align=3Dright><TT>0&nbsp;&nbsp;</TT></TD>
    <TD noWrap align=3Dright><TT>---&nbsp;&nbsp;</TT></TD>
    <TD noWrap><TT>&nbsp;R.TTPSYVAFTDTER.L</TT></TD></TR>
  <TR>
    <TD align=3Dright>&nbsp;</TD>
    <TD align=3Dright><TT>1487.6036&nbsp;&nbsp;</TT></TD>
    <TD align=3Dright><TT>1486.5963&nbsp;&nbsp;</TT></TD>
    <TD align=3Dright><TT>1486.6940&nbsp;&nbsp;</TT></TD>
    <TD noWrap align=3Dright><TT>-65.70&nbsp;</TT></TD>
    <TD align=3Dright><TT>39&nbsp;</TT></TD>
    <TD noWrap align=3Dright><TT>-&nbsp;</TT></TD>
    <TD align=3Dright><TT>51&nbsp;</TT></TD>
    <TD align=3Dright><TT>0&nbsp;&nbsp;</TT></TD>
    <TD noWrap align=3Dright><TT>17&nbsp;&nbsp;</TT></TD>
    <TD noWrap><TT>&nbsp;R.TTPSYVAFTDTER.L</TT></TD></TR>
  <TR>
    <TD align=3Dright>&nbsp;</TD>
    <TD align=3Dright><TT>1680.7267&nbsp;&nbsp;</TT></TD>
    <TD align=3Dright><TT>1679.7194&nbsp;&nbsp;</TT></TD>
    <TD align=3Dright><TT>1679.8267&nbsp;&nbsp;</TT></TD>
    <TD noWrap align=3Dright><TT>-63.88&nbsp;</TT></TD>
    <TD align=3Dright><TT>144&nbsp;</TT></TD>
    <TD noWrap align=3Dright><TT>-&nbsp;</TT></TD>
    <TD align=3Dright><TT>158&nbsp;</TT></TD>
    <TD align=3Dright><TT>0&nbsp;&nbsp;</TT></TD>
    <TD noWrap align=3Dright><TT>---&nbsp;&nbsp;</TT></TD>
    <TD noWrap><TT>&nbsp;K.NAVVTVPAYFNDSQR.Q</TT></TD></TR>
  <TR>
    <TD align=3Dright>&nbsp;</TD>
    <TD align=3Dright><TT>1680.7267&nbsp;&nbsp;</TT></TD>
    <TD align=3Dright><TT>1679.7194&nbsp;&nbsp;</TT></TD>
    <TD align=3Dright><TT>1679.8267&nbsp;&nbsp;</TT></TD>
    <TD noWrap align=3Dright><TT>-63.88&nbsp;</TT></TD>
    <TD align=3Dright><TT>144&nbsp;</TT></TD>
    <TD noWrap align=3Dright><TT>-&nbsp;</TT></TD>
    <TD align=3Dright><TT>158&nbsp;</TT></TD>
    <TD align=3Dright><TT>0&nbsp;&nbsp;</TT></TD>
    <TD noWrap align=3Dright><TT>33&nbsp;&nbsp;</TT></TD>
    <TD =
noWrap><TT>&nbsp;K.NAVVTVPAYFNDSQR.Q</TT></TD></TR></TBODY></TABLE>
<TABLE border=3D0 cellSpacing=3D0>
  <TBODY>
  <TR>
    <TD><TT>&nbsp;&nbsp;&nbsp;&nbsp;&nbsp;&nbsp;</TT></TD>
    <TD><TT><B>No match to: </B>722.3378, 812.3082, 825.0425, 829.3297,=20
      842.4494, 860.9911, 870.4815, 1179.5219, 1179.5219, 1369.6023, =
1370.5818,=20
      1370.5818, 1386.5541, 1386.5541, 1493.6565, 1689.5612, 1967.9058,=20
      1967.9058, 2067.7585, 2067.7585, 2438.1194, 2438.1194, 2481.0593,=20
      2481.0593, 2663.2764, 2663.2764</TT></TD></TR></TBODY></TABLE><BR>
<TABLE border=3D0 cellSpacing=3D0>
  <TBODY>
  <TR>
    <TD><TT><B><A name=3DHit22>22.</A>&nbsp;&nbsp;&nbsp;</B></TT></TD>
    <TD noWrap><TT><A=20
      =
href=3D"http://zxw-pc/mascot/cgi/protein_view.pl?file=3D../data/20121225/=
F002410.dat&amp;hit=3D22"=20
      =
target=3D_blank>gi|219776028</A>&nbsp;&nbsp;&nbsp;&nbsp;<B>Mass:</B>&nbsp=
;70835&nbsp;&nbsp;&nbsp;&nbsp;<B>Score:</B>&nbsp;63&nbsp;&nbsp;&nbsp;&nbs=
p;&nbsp;<B>Expect:</B>&nbsp;0.89&nbsp;&nbsp;<B>Matches:</B>&nbsp;5</TT></=
TD></TR>
  <TR>
    <TD>&nbsp;</TD>
    <TD noWrap><TT>unnamed protein product [Glycine=20
max]</TT></TD></TR></TBODY></TABLE>
<TABLE border=3D0 cellSpacing=3D0 cellPadding=3D0>
  <TBODY>
  <TR>
    <TD><TT>&nbsp;&nbsp;&nbsp;&nbsp;&nbsp;&nbsp;</TT></TD>
    <TD align=3Dright><TT><B>Observed&nbsp;&nbsp;</B></TT></TD>
    <TD noWrap align=3Dright><TT><B>Mr(expt)&nbsp;&nbsp;</B></TT></TD>
    <TD noWrap align=3Dright><TT><B>Mr(calc)&nbsp;&nbsp;</B></TT></TD>
    <TD align=3Dright><TT><B>&nbsp;ppm&nbsp;&nbsp;</B></TT></TD>
    <TD align=3Dright><TT><B>Start&nbsp;</B></TT></TD>
    <TD align=3Dright><TT><B>&nbsp;</B></TT></TD>
    <TD align=3Dright><TT><B>End&nbsp;</B></TT></TD>
    <TD align=3Dright><TT><B>Miss&nbsp;</B></TT></TD>
    <TD align=3Dright><TT><B>Ions&nbsp;</B></TT></TD>
    <TD><TT><B>&nbsp;Peptide</B></TT></TD></TR>
  <TR>
    <TD align=3Dright>&nbsp;</TD>
    <TD align=3Dright><TT>1475.6649&nbsp;&nbsp;</TT></TD>
    <TD align=3Dright><TT>1474.6576&nbsp;&nbsp;</TT></TD>
    <TD align=3Dright><TT>1474.6584&nbsp;&nbsp;</TT></TD>
    <TD noWrap align=3Dright><TT>-0.56&nbsp;</TT></TD>
    <TD align=3Dright><TT>307&nbsp;</TT></TD>
    <TD noWrap align=3Dright><TT>-&nbsp;</TT></TD>
    <TD align=3Dright><TT>317&nbsp;</TT></TD>
    <TD align=3Dright><TT>1&nbsp;&nbsp;</TT></TD>
    <TD noWrap align=3Dright><TT>---&nbsp;&nbsp;</TT></TD>
    <TD noWrap><TT>&nbsp;R.FEEMNMDLFRK.C + Oxidation (M)</TT></TD></TR>
  <TR>
    <TD align=3Dright>&nbsp;</TD>
    <TD align=3Dright><TT>1487.6036&nbsp;&nbsp;</TT></TD>
    <TD align=3Dright><TT>1486.5963&nbsp;&nbsp;</TT></TD>
    <TD align=3Dright><TT>1486.6940&nbsp;&nbsp;</TT></TD>
    <TD noWrap align=3Dright><TT>-65.70&nbsp;</TT></TD>
    <TD align=3Dright><TT>39&nbsp;</TT></TD>
    <TD noWrap align=3Dright><TT>-&nbsp;</TT></TD>
    <TD align=3Dright><TT>51&nbsp;</TT></TD>
    <TD align=3Dright><TT>0&nbsp;&nbsp;</TT></TD>
    <TD noWrap align=3Dright><TT>---&nbsp;&nbsp;</TT></TD>
    <TD noWrap><TT>&nbsp;R.TTPSYVAFTDTER.L</TT></TD></TR>
  <TR>
    <TD align=3Dright>&nbsp;</TD>
    <TD align=3Dright><TT>1487.6036&nbsp;&nbsp;</TT></TD>
    <TD align=3Dright><TT>1486.5963&nbsp;&nbsp;</TT></TD>
    <TD align=3Dright><TT>1486.6940&nbsp;&nbsp;</TT></TD>
    <TD noWrap align=3Dright><TT>-65.70&nbsp;</TT></TD>
    <TD align=3Dright><TT>39&nbsp;</TT></TD>
    <TD noWrap align=3Dright><TT>-&nbsp;</TT></TD>
    <TD align=3Dright><TT>51&nbsp;</TT></TD>
    <TD align=3Dright><TT>0&nbsp;&nbsp;</TT></TD>
    <TD noWrap align=3Dright><TT>17&nbsp;&nbsp;</TT></TD>
    <TD noWrap><TT>&nbsp;R.TTPSYVAFTDTER.L</TT></TD></TR>
  <TR>
    <TD align=3Dright>&nbsp;</TD>
    <TD align=3Dright><TT>1680.7267&nbsp;&nbsp;</TT></TD>
    <TD align=3Dright><TT>1679.7194&nbsp;&nbsp;</TT></TD>
    <TD align=3Dright><TT>1679.8267&nbsp;&nbsp;</TT></TD>
    <TD noWrap align=3Dright><TT>-63.88&nbsp;</TT></TD>
    <TD align=3Dright><TT>144&nbsp;</TT></TD>
    <TD noWrap align=3Dright><TT>-&nbsp;</TT></TD>
    <TD align=3Dright><TT>158&nbsp;</TT></TD>
    <TD align=3Dright><TT>0&nbsp;&nbsp;</TT></TD>
    <TD noWrap align=3Dright><TT>---&nbsp;&nbsp;</TT></TD>
    <TD noWrap><TT>&nbsp;K.NAVVTVPAYFNDSQR.Q</TT></TD></TR>
  <TR>
    <TD align=3Dright>&nbsp;</TD>
    <TD align=3Dright><TT>1680.7267&nbsp;&nbsp;</TT></TD>
    <TD align=3Dright><TT>1679.7194&nbsp;&nbsp;</TT></TD>
    <TD align=3Dright><TT>1679.8267&nbsp;&nbsp;</TT></TD>
    <TD noWrap align=3Dright><TT>-63.88&nbsp;</TT></TD>
    <TD align=3Dright><TT>144&nbsp;</TT></TD>
    <TD noWrap align=3Dright><TT>-&nbsp;</TT></TD>
    <TD align=3Dright><TT>158&nbsp;</TT></TD>
    <TD align=3Dright><TT>0&nbsp;&nbsp;</TT></TD>
    <TD noWrap align=3Dright><TT>33&nbsp;&nbsp;</TT></TD>
    <TD =
noWrap><TT>&nbsp;K.NAVVTVPAYFNDSQR.Q</TT></TD></TR></TBODY></TABLE>
<TABLE border=3D0 cellSpacing=3D0>
  <TBODY>
  <TR>
    <TD><TT>&nbsp;&nbsp;&nbsp;&nbsp;&nbsp;&nbsp;</TT></TD>
    <TD><TT><B>No match to: </B>722.3378, 812.3082, 825.0425, 829.3297,=20
      842.4494, 860.9911, 870.4815, 1179.5219, 1179.5219, 1369.6023, =
1370.5818,=20
      1370.5818, 1386.5541, 1386.5541, 1493.6565, 1689.5612, 1967.9058,=20
      1967.9058, 2067.7585, 2067.7585, 2438.1194, 2438.1194, 2481.0593,=20
      2481.0593, 2663.2764, 2663.2764</TT></TD></TR></TBODY></TABLE><BR>
<TABLE border=3D0 cellSpacing=3D0>
  <TBODY>
  <TR>
    <TD><TT><B><A name=3DHit23>23.</A>&nbsp;&nbsp;&nbsp;</B></TT></TD>
    <TD noWrap><TT><A=20
      =
href=3D"http://zxw-pc/mascot/cgi/protein_view.pl?file=3D../data/20121225/=
F002410.dat&amp;hit=3D23"=20
      =
target=3D_blank>gi|219766691</A>&nbsp;&nbsp;&nbsp;&nbsp;<B>Mass:</B>&nbsp=
;70835&nbsp;&nbsp;&nbsp;&nbsp;<B>Score:</B>&nbsp;63&nbsp;&nbsp;&nbsp;&nbs=
p;&nbsp;<B>Expect:</B>&nbsp;0.89&nbsp;&nbsp;<B>Matches:</B>&nbsp;5</TT></=
TD></TR>
  <TR>
    <TD>&nbsp;</TD>
    <TD noWrap><TT>unnamed protein product [Glycine=20
max]</TT></TD></TR></TBODY></TABLE>
<TABLE border=3D0 cellSpacing=3D0 cellPadding=3D0>
  <TBODY>
  <TR>
    <TD><TT>&nbsp;&nbsp;&nbsp;&nbsp;&nbsp;&nbsp;</TT></TD>
    <TD align=3Dright><TT><B>Observed&nbsp;&nbsp;</B></TT></TD>
    <TD noWrap align=3Dright><TT><B>Mr(expt)&nbsp;&nbsp;</B></TT></TD>
    <TD noWrap align=3Dright><TT><B>Mr(calc)&nbsp;&nbsp;</B></TT></TD>
    <TD align=3Dright><TT><B>&nbsp;ppm&nbsp;&nbsp;</B></TT></TD>
    <TD align=3Dright><TT><B>Start&nbsp;</B></TT></TD>
    <TD align=3Dright><TT><B>&nbsp;</B></TT></TD>
    <TD align=3Dright><TT><B>End&nbsp;</B></TT></TD>
    <TD align=3Dright><TT><B>Miss&nbsp;</B></TT></TD>
    <TD align=3Dright><TT><B>Ions&nbsp;</B></TT></TD>
    <TD><TT><B>&nbsp;Peptide</B></TT></TD></TR>
  <TR>
    <TD align=3Dright>&nbsp;</TD>
    <TD align=3Dright><TT>1475.6649&nbsp;&nbsp;</TT></TD>
    <TD align=3Dright><TT>1474.6576&nbsp;&nbsp;</TT></TD>
    <TD align=3Dright><TT>1474.6584&nbsp;&nbsp;</TT></TD>
    <TD noWrap align=3Dright><TT>-0.56&nbsp;</TT></TD>
    <TD align=3Dright><TT>307&nbsp;</TT></TD>
    <TD noWrap align=3Dright><TT>-&nbsp;</TT></TD>
    <TD align=3Dright><TT>317&nbsp;</TT></TD>
    <TD align=3Dright><TT>1&nbsp;&nbsp;</TT></TD>
    <TD noWrap align=3Dright><TT>---&nbsp;&nbsp;</TT></TD>
    <TD noWrap><TT>&nbsp;R.FEEMNMDLFRK.C + Oxidation (M)</TT></TD></TR>
  <TR>
    <TD align=3Dright>&nbsp;</TD>
    <TD align=3Dright><TT>1487.6036&nbsp;&nbsp;</TT></TD>
    <TD align=3Dright><TT>1486.5963&nbsp;&nbsp;</TT></TD>
    <TD align=3Dright><TT>1486.6940&nbsp;&nbsp;</TT></TD>
    <TD noWrap align=3Dright><TT>-65.70&nbsp;</TT></TD>
    <TD align=3Dright><TT>39&nbsp;</TT></TD>
    <TD noWrap align=3Dright><TT>-&nbsp;</TT></TD>
    <TD align=3Dright><TT>51&nbsp;</TT></TD>
    <TD align=3Dright><TT>0&nbsp;&nbsp;</TT></TD>
    <TD noWrap align=3Dright><TT>---&nbsp;&nbsp;</TT></TD>
    <TD noWrap><TT>&nbsp;R.TTPSYVAFTDTER.L</TT></TD></TR>
  <TR>
    <TD align=3Dright>&nbsp;</TD>
    <TD align=3Dright><TT>1487.6036&nbsp;&nbsp;</TT></TD>
    <TD align=3Dright><TT>1486.5963&nbsp;&nbsp;</TT></TD>
    <TD align=3Dright><TT>1486.6940&nbsp;&nbsp;</TT></TD>
    <TD noWrap align=3Dright><TT>-65.70&nbsp;</TT></TD>
    <TD align=3Dright><TT>39&nbsp;</TT></TD>
    <TD noWrap align=3Dright><TT>-&nbsp;</TT></TD>
    <TD align=3Dright><TT>51&nbsp;</TT></TD>
    <TD align=3Dright><TT>0&nbsp;&nbsp;</TT></TD>
    <TD noWrap align=3Dright><TT>17&nbsp;&nbsp;</TT></TD>
    <TD noWrap><TT>&nbsp;R.TTPSYVAFTDTER.L</TT></TD></TR>
  <TR>
    <TD align=3Dright>&nbsp;</TD>
    <TD align=3Dright><TT>1680.7267&nbsp;&nbsp;</TT></TD>
    <TD align=3Dright><TT>1679.7194&nbsp;&nbsp;</TT></TD>
    <TD align=3Dright><TT>1679.8267&nbsp;&nbsp;</TT></TD>
    <TD noWrap align=3Dright><TT>-63.88&nbsp;</TT></TD>
    <TD align=3Dright><TT>144&nbsp;</TT></TD>
    <TD noWrap align=3Dright><TT>-&nbsp;</TT></TD>
    <TD align=3Dright><TT>158&nbsp;</TT></TD>
    <TD align=3Dright><TT>0&nbsp;&nbsp;</TT></TD>
    <TD noWrap align=3Dright><TT>---&nbsp;&nbsp;</TT></TD>
    <TD noWrap><TT>&nbsp;K.NAVVTVPAYFNDSQR.Q</TT></TD></TR>
  <TR>
    <TD align=3Dright>&nbsp;</TD>
    <TD align=3Dright><TT>1680.7267&nbsp;&nbsp;</TT></TD>
    <TD align=3Dright><TT>1679.7194&nbsp;&nbsp;</TT></TD>
    <TD align=3Dright><TT>1679.8267&nbsp;&nbsp;</TT></TD>
    <TD noWrap align=3Dright><TT>-63.88&nbsp;</TT></TD>
    <TD align=3Dright><TT>144&nbsp;</TT></TD>
    <TD noWrap align=3Dright><TT>-&nbsp;</TT></TD>
    <TD align=3Dright><TT>158&nbsp;</TT></TD>
    <TD align=3Dright><TT>0&nbsp;&nbsp;</TT></TD>
    <TD noWrap align=3Dright><TT>33&nbsp;&nbsp;</TT></TD>
    <TD =
noWrap><TT>&nbsp;K.NAVVTVPAYFNDSQR.Q</TT></TD></TR></TBODY></TABLE>
<TABLE border=3D0 cellSpacing=3D0>
  <TBODY>
  <TR>
    <TD><TT>&nbsp;&nbsp;&nbsp;&nbsp;&nbsp;&nbsp;</TT></TD>
    <TD><TT><B>No match to: </B>722.3378, 812.3082, 825.0425, 829.3297,=20
      842.4494, 860.9911, 870.4815, 1179.5219, 1179.5219, 1369.6023, =
1370.5818,=20
      1370.5818, 1386.5541, 1386.5541, 1493.6565, 1689.5612, 1967.9058,=20
      1967.9058, 2067.7585, 2067.7585, 2438.1194, 2438.1194, 2481.0593,=20
      2481.0593, 2663.2764, 2663.2764</TT></TD></TR></TBODY></TABLE><BR>
<TABLE border=3D0 cellSpacing=3D0>
  <TBODY>
  <TR>
    <TD><TT><B><A name=3DHit24>24.</A>&nbsp;&nbsp;&nbsp;</B></TT></TD>
    <TD noWrap><TT><A=20
      =
href=3D"http://zxw-pc/mascot/cgi/protein_view.pl?file=3D../data/20121225/=
F002410.dat&amp;hit=3D24"=20
      =
target=3D_blank>gi|18663</A>&nbsp;&nbsp;&nbsp;&nbsp;<B>Mass:</B>&nbsp;708=
35&nbsp;&nbsp;&nbsp;&nbsp;<B>Score:</B>&nbsp;63&nbsp;&nbsp;&nbsp;&nbsp;&n=
bsp;<B>Expect:</B>&nbsp;0.89&nbsp;&nbsp;<B>Matches:</B>&nbsp;5</TT></TD><=
/TR>
  <TR>
    <TD>&nbsp;</TD>
    <TD noWrap><TT>Heat Shock 70kD protein [Glycine=20
max]</TT></TD></TR></TBODY></TABLE>
<TABLE border=3D0 cellSpacing=3D0 cellPadding=3D0>
  <TBODY>
  <TR>
    <TD><TT>&nbsp;&nbsp;&nbsp;&nbsp;&nbsp;&nbsp;</TT></TD>
    <TD align=3Dright><TT><B>Observed&nbsp;&nbsp;</B></TT></TD>
    <TD noWrap align=3Dright><TT><B>Mr(expt)&nbsp;&nbsp;</B></TT></TD>
    <TD noWrap align=3Dright><TT><B>Mr(calc)&nbsp;&nbsp;</B></TT></TD>
    <TD align=3Dright><TT><B>&nbsp;ppm&nbsp;&nbsp;</B></TT></TD>
    <TD align=3Dright><TT><B>Start&nbsp;</B></TT></TD>
    <TD align=3Dright><TT><B>&nbsp;</B></TT></TD>
    <TD align=3Dright><TT><B>End&nbsp;</B></TT></TD>
    <TD align=3Dright><TT><B>Miss&nbsp;</B></TT></TD>
    <TD align=3Dright><TT><B>Ions&nbsp;</B></TT></TD>
    <TD><TT><B>&nbsp;Peptide</B></TT></TD></TR>
  <TR>
    <TD align=3Dright>&nbsp;</TD>
    <TD align=3Dright><TT>1475.6649&nbsp;&nbsp;</TT></TD>
    <TD align=3Dright><TT>1474.6576&nbsp;&nbsp;</TT></TD>
    <TD align=3Dright><TT>1474.6584&nbsp;&nbsp;</TT></TD>
    <TD noWrap align=3Dright><TT>-0.56&nbsp;</TT></TD>
    <TD align=3Dright><TT>307&nbsp;</TT></TD>
    <TD noWrap align=3Dright><TT>-&nbsp;</TT></TD>
    <TD align=3Dright><TT>317&nbsp;</TT></TD>
    <TD align=3Dright><TT>1&nbsp;&nbsp;</TT></TD>
    <TD noWrap align=3Dright><TT>---&nbsp;&nbsp;</TT></TD>
    <TD noWrap><TT>&nbsp;R.FEEMNMDLFRK.C + Oxidation (M)</TT></TD></TR>
  <TR>
    <TD align=3Dright>&nbsp;</TD>
    <TD align=3Dright><TT>1487.6036&nbsp;&nbsp;</TT></TD>
    <TD align=3Dright><TT>1486.5963&nbsp;&nbsp;</TT></TD>
    <TD align=3Dright><TT>1486.6940&nbsp;&nbsp;</TT></TD>
    <TD noWrap align=3Dright><TT>-65.70&nbsp;</TT></TD>
    <TD align=3Dright><TT>39&nbsp;</TT></TD>
    <TD noWrap align=3Dright><TT>-&nbsp;</TT></TD>
    <TD align=3Dright><TT>51&nbsp;</TT></TD>
    <TD align=3Dright><TT>0&nbsp;&nbsp;</TT></TD>
    <TD noWrap align=3Dright><TT>---&nbsp;&nbsp;</TT></TD>
    <TD noWrap><TT>&nbsp;R.TTPSYVAFTDTER.L</TT></TD></TR>
  <TR>
    <TD align=3Dright>&nbsp;</TD>
    <TD align=3Dright><TT>1487.6036&nbsp;&nbsp;</TT></TD>
    <TD align=3Dright><TT>1486.5963&nbsp;&nbsp;</TT></TD>
    <TD align=3Dright><TT>1486.6940&nbsp;&nbsp;</TT></TD>
    <TD noWrap align=3Dright><TT>-65.70&nbsp;</TT></TD>
    <TD align=3Dright><TT>39&nbsp;</TT></TD>
    <TD noWrap align=3Dright><TT>-&nbsp;</TT></TD>
    <TD align=3Dright><TT>51&nbsp;</TT></TD>
    <TD align=3Dright><TT>0&nbsp;&nbsp;</TT></TD>
    <TD noWrap align=3Dright><TT>17&nbsp;&nbsp;</TT></TD>
    <TD noWrap><TT>&nbsp;R.TTPSYVAFTDTER.L</TT></TD></TR>
  <TR>
    <TD align=3Dright>&nbsp;</TD>
    <TD align=3Dright><TT>1680.7267&nbsp;&nbsp;</TT></TD>
    <TD align=3Dright><TT>1679.7194&nbsp;&nbsp;</TT></TD>
    <TD align=3Dright><TT>1679.8267&nbsp;&nbsp;</TT></TD>
    <TD noWrap align=3Dright><TT>-63.88&nbsp;</TT></TD>
    <TD align=3Dright><TT>144&nbsp;</TT></TD>
    <TD noWrap align=3Dright><TT>-&nbsp;</TT></TD>
    <TD align=3Dright><TT>158&nbsp;</TT></TD>
    <TD align=3Dright><TT>0&nbsp;&nbsp;</TT></TD>
    <TD noWrap align=3Dright><TT>---&nbsp;&nbsp;</TT></TD>
    <TD noWrap><TT>&nbsp;K.NAVVTVPAYFNDSQR.Q</TT></TD></TR>
  <TR>
    <TD align=3Dright>&nbsp;</TD>
    <TD align=3Dright><TT>1680.7267&nbsp;&nbsp;</TT></TD>
    <TD align=3Dright><TT>1679.7194&nbsp;&nbsp;</TT></TD>
    <TD align=3Dright><TT>1679.8267&nbsp;&nbsp;</TT></TD>
    <TD noWrap align=3Dright><TT>-63.88&nbsp;</TT></TD>
    <TD align=3Dright><TT>144&nbsp;</TT></TD>
    <TD noWrap align=3Dright><TT>-&nbsp;</TT></TD>
    <TD align=3Dright><TT>158&nbsp;</TT></TD>
    <TD align=3Dright><TT>0&nbsp;&nbsp;</TT></TD>
    <TD noWrap align=3Dright><TT>33&nbsp;&nbsp;</TT></TD>
    <TD =
noWrap><TT>&nbsp;K.NAVVTVPAYFNDSQR.Q</TT></TD></TR></TBODY></TABLE>
<TABLE border=3D0 cellSpacing=3D0>
  <TBODY>
  <TR>
    <TD><TT>&nbsp;&nbsp;&nbsp;&nbsp;&nbsp;&nbsp;</TT></TD>
    <TD><TT><B>No match to: </B>722.3378, 812.3082, 825.0425, 829.3297,=20
      842.4494, 860.9911, 870.4815, 1179.5219, 1179.5219, 1369.6023, =
1370.5818,=20
      1370.5818, 1386.5541, 1386.5541, 1493.6565, 1689.5612, 1967.9058,=20
      1967.9058, 2067.7585, 2067.7585, 2438.1194, 2438.1194, 2481.0593,=20
      2481.0593, 2663.2764, 2663.2764</TT></TD></TR></TBODY></TABLE><BR>
<TABLE border=3D0 cellSpacing=3D0>
  <TBODY>
  <TR>
    <TD><TT><B><A name=3DHit25>25.</A>&nbsp;&nbsp;&nbsp;</B></TT></TD>
    <TD noWrap><TT><A=20
      =
href=3D"http://zxw-pc/mascot/cgi/protein_view.pl?file=3D../data/20121225/=
F002410.dat&amp;hit=3D25"=20
      =
target=3D_blank>gi|332191281</A>&nbsp;&nbsp;&nbsp;&nbsp;<B>Mass:</B>&nbsp=
;70870&nbsp;&nbsp;&nbsp;&nbsp;<B>Score:</B>&nbsp;63&nbsp;&nbsp;&nbsp;&nbs=
p;&nbsp;<B>Expect:</B>&nbsp;0.89&nbsp;&nbsp;<B>Matches:</B>&nbsp;5</TT></=
TD></TR>
  <TR>
    <TD>&nbsp;</TD>
    <TD noWrap><TT>heat shock protein 70B [Arabidopsis=20
  thaliana]</TT></TD></TR></TBODY></TABLE>
<TABLE border=3D0 cellSpacing=3D0 cellPadding=3D0>
  <TBODY>
  <TR>
    <TD><TT>&nbsp;&nbsp;&nbsp;&nbsp;&nbsp;&nbsp;</TT></TD>
    <TD align=3Dright><TT><B>Observed&nbsp;&nbsp;</B></TT></TD>
    <TD noWrap align=3Dright><TT><B>Mr(expt)&nbsp;&nbsp;</B></TT></TD>
    <TD noWrap align=3Dright><TT><B>Mr(calc)&nbsp;&nbsp;</B></TT></TD>
    <TD align=3Dright><TT><B>&nbsp;ppm&nbsp;&nbsp;</B></TT></TD>
    <TD align=3Dright><TT><B>Start&nbsp;</B></TT></TD>
    <TD align=3Dright><TT><B>&nbsp;</B></TT></TD>
    <TD align=3Dright><TT><B>End&nbsp;</B></TT></TD>
    <TD align=3Dright><TT><B>Miss&nbsp;</B></TT></TD>
    <TD align=3Dright><TT><B>Ions&nbsp;</B></TT></TD>
    <TD><TT><B>&nbsp;Peptide</B></TT></TD></TR>
  <TR>
    <TD align=3Dright>&nbsp;</TD>
    <TD align=3Dright><TT>1475.6649&nbsp;&nbsp;</TT></TD>
    <TD align=3Dright><TT>1474.6576&nbsp;&nbsp;</TT></TD>
    <TD align=3Dright><TT>1474.6584&nbsp;&nbsp;</TT></TD>
    <TD noWrap align=3Dright><TT>-0.56&nbsp;</TT></TD>
    <TD align=3Dright><TT>307&nbsp;</TT></TD>
    <TD noWrap align=3Dright><TT>-&nbsp;</TT></TD>
    <TD align=3Dright><TT>317&nbsp;</TT></TD>
    <TD align=3Dright><TT>1&nbsp;&nbsp;</TT></TD>
    <TD noWrap align=3Dright><TT>---&nbsp;&nbsp;</TT></TD>
    <TD noWrap><TT>&nbsp;R.FEEMNMDLFRK.C + Oxidation (M)</TT></TD></TR>
  <TR>
    <TD align=3Dright>&nbsp;</TD>
    <TD align=3Dright><TT>1487.6036&nbsp;&nbsp;</TT></TD>
    <TD align=3Dright><TT>1486.5963&nbsp;&nbsp;</TT></TD>
    <TD align=3Dright><TT>1486.6940&nbsp;&nbsp;</TT></TD>
    <TD noWrap align=3Dright><TT>-65.70&nbsp;</TT></TD>
    <TD align=3Dright><TT>39&nbsp;</TT></TD>
    <TD noWrap align=3Dright><TT>-&nbsp;</TT></TD>
    <TD align=3Dright><TT>51&nbsp;</TT></TD>
    <TD align=3Dright><TT>0&nbsp;&nbsp;</TT></TD>
    <TD noWrap align=3Dright><TT>---&nbsp;&nbsp;</TT></TD>
    <TD noWrap><TT>&nbsp;R.TTPSYVAFTDTER.L</TT></TD></TR>
  <TR>
    <TD align=3Dright>&nbsp;</TD>
    <TD align=3Dright><TT>1487.6036&nbsp;&nbsp;</TT></TD>
    <TD align=3Dright><TT>1486.5963&nbsp;&nbsp;</TT></TD>
    <TD align=3Dright><TT>1486.6940&nbsp;&nbsp;</TT></TD>
    <TD noWrap align=3Dright><TT>-65.70&nbsp;</TT></TD>
    <TD align=3Dright><TT>39&nbsp;</TT></TD>
    <TD noWrap align=3Dright><TT>-&nbsp;</TT></TD>
    <TD align=3Dright><TT>51&nbsp;</TT></TD>
    <TD align=3Dright><TT>0&nbsp;&nbsp;</TT></TD>
    <TD noWrap align=3Dright><TT>17&nbsp;&nbsp;</TT></TD>
    <TD noWrap><TT>&nbsp;R.TTPSYVAFTDTER.L</TT></TD></TR>
  <TR>
    <TD align=3Dright>&nbsp;</TD>
    <TD align=3Dright><TT>1680.7267&nbsp;&nbsp;</TT></TD>
    <TD align=3Dright><TT>1679.7194&nbsp;&nbsp;</TT></TD>
    <TD align=3Dright><TT>1679.8267&nbsp;&nbsp;</TT></TD>
    <TD noWrap align=3Dright><TT>-63.88&nbsp;</TT></TD>
    <TD align=3Dright><TT>144&nbsp;</TT></TD>
    <TD noWrap align=3Dright><TT>-&nbsp;</TT></TD>
    <TD align=3Dright><TT>158&nbsp;</TT></TD>
    <TD align=3Dright><TT>0&nbsp;&nbsp;</TT></TD>
    <TD noWrap align=3Dright><TT>---&nbsp;&nbsp;</TT></TD>
    <TD noWrap><TT>&nbsp;K.NAVVTVPAYFNDSQR.Q</TT></TD></TR>
  <TR>
    <TD align=3Dright>&nbsp;</TD>
    <TD align=3Dright><TT>1680.7267&nbsp;&nbsp;</TT></TD>
    <TD align=3Dright><TT>1679.7194&nbsp;&nbsp;</TT></TD>
    <TD align=3Dright><TT>1679.8267&nbsp;&nbsp;</TT></TD>
    <TD noWrap align=3Dright><TT>-63.88&nbsp;</TT></TD>
    <TD align=3Dright><TT>144&nbsp;</TT></TD>
    <TD noWrap align=3Dright><TT>-&nbsp;</TT></TD>
    <TD align=3Dright><TT>158&nbsp;</TT></TD>
    <TD align=3Dright><TT>0&nbsp;&nbsp;</TT></TD>
    <TD noWrap align=3Dright><TT>33&nbsp;&nbsp;</TT></TD>
    <TD =
noWrap><TT>&nbsp;K.NAVVTVPAYFNDSQR.Q</TT></TD></TR></TBODY></TABLE>
<TABLE border=3D0 cellSpacing=3D0>
  <TBODY>
  <TR>
    <TD><TT>&nbsp;&nbsp;&nbsp;&nbsp;&nbsp;&nbsp;</TT></TD>
    <TD><TT><B>No match to: </B>722.3378, 812.3082, 825.0425, 829.3297,=20
      842.4494, 860.9911, 870.4815, 1179.5219, 1179.5219, 1369.6023, =
1370.5818,=20
      1370.5818, 1386.5541, 1386.5541, 1493.6565, 1689.5612, 1967.9058,=20
      1967.9058, 2067.7585, 2067.7585, 2438.1194, 2438.1194, 2481.0593,=20
      2481.0593, 2663.2764, 2663.2764</TT></TD></TR></TBODY></TABLE><BR>
<TABLE border=3D0 cellSpacing=3D0>
  <TBODY>
  <TR>
    <TD><TT><B><A name=3DHit26>26.</A>&nbsp;&nbsp;&nbsp;</B></TT></TD>
    <TD noWrap><TT><A=20
      =
href=3D"http://zxw-pc/mascot/cgi/protein_view.pl?file=3D../data/20121225/=
F002410.dat&amp;hit=3D26"=20
      =
target=3D_blank>gi|15219109</A>&nbsp;&nbsp;&nbsp;&nbsp;<B>Mass:</B>&nbsp;=
70870&nbsp;&nbsp;&nbsp;&nbsp;<B>Score:</B>&nbsp;63&nbsp;&nbsp;&nbsp;&nbsp=
;&nbsp;<B>Expect:</B>&nbsp;0.89&nbsp;&nbsp;<B>Matches:</B>&nbsp;5</TT></T=
D></TR>
  <TR>
    <TD>&nbsp;</TD>
    <TD noWrap><TT>heat shock protein 70B [Arabidopsis=20
  thaliana]</TT></TD></TR></TBODY></TABLE>
<TABLE border=3D0 cellSpacing=3D0 cellPadding=3D0>
  <TBODY>
  <TR>
    <TD><TT>&nbsp;&nbsp;&nbsp;&nbsp;&nbsp;&nbsp;</TT></TD>
    <TD align=3Dright><TT><B>Observed&nbsp;&nbsp;</B></TT></TD>
    <TD noWrap align=3Dright><TT><B>Mr(expt)&nbsp;&nbsp;</B></TT></TD>
    <TD noWrap align=3Dright><TT><B>Mr(calc)&nbsp;&nbsp;</B></TT></TD>
    <TD align=3Dright><TT><B>&nbsp;ppm&nbsp;&nbsp;</B></TT></TD>
    <TD align=3Dright><TT><B>Start&nbsp;</B></TT></TD>
    <TD align=3Dright><TT><B>&nbsp;</B></TT></TD>
    <TD align=3Dright><TT><B>End&nbsp;</B></TT></TD>
    <TD align=3Dright><TT><B>Miss&nbsp;</B></TT></TD>
    <TD align=3Dright><TT><B>Ions&nbsp;</B></TT></TD>
    <TD><TT><B>&nbsp;Peptide</B></TT></TD></TR>
  <TR>
    <TD align=3Dright>&nbsp;</TD>
    <TD align=3Dright><TT>1475.6649&nbsp;&nbsp;</TT></TD>
    <TD align=3Dright><TT>1474.6576&nbsp;&nbsp;</TT></TD>
    <TD align=3Dright><TT>1474.6584&nbsp;&nbsp;</TT></TD>
    <TD noWrap align=3Dright><TT>-0.56&nbsp;</TT></TD>
    <TD align=3Dright><TT>307&nbsp;</TT></TD>
    <TD noWrap align=3Dright><TT>-&nbsp;</TT></TD>
    <TD align=3Dright><TT>317&nbsp;</TT></TD>
    <TD align=3Dright><TT>1&nbsp;&nbsp;</TT></TD>
    <TD noWrap align=3Dright><TT>---&nbsp;&nbsp;</TT></TD>
    <TD noWrap><TT>&nbsp;R.FEEMNMDLFRK.C + Oxidation (M)</TT></TD></TR>
  <TR>
    <TD align=3Dright>&nbsp;</TD>
    <TD align=3Dright><TT>1487.6036&nbsp;&nbsp;</TT></TD>
    <TD align=3Dright><TT>1486.5963&nbsp;&nbsp;</TT></TD>
    <TD align=3Dright><TT>1486.6940&nbsp;&nbsp;</TT></TD>
    <TD noWrap align=3Dright><TT>-65.70&nbsp;</TT></TD>
    <TD align=3Dright><TT>39&nbsp;</TT></TD>
    <TD noWrap align=3Dright><TT>-&nbsp;</TT></TD>
    <TD align=3Dright><TT>51&nbsp;</TT></TD>
    <TD align=3Dright><TT>0&nbsp;&nbsp;</TT></TD>
    <TD noWrap align=3Dright><TT>---&nbsp;&nbsp;</TT></TD>
    <TD noWrap><TT>&nbsp;R.TTPSYVAFTDTER.L</TT></TD></TR>
  <TR>
    <TD align=3Dright>&nbsp;</TD>
    <TD align=3Dright><TT>1487.6036&nbsp;&nbsp;</TT></TD>
    <TD align=3Dright><TT>1486.5963&nbsp;&nbsp;</TT></TD>
    <TD align=3Dright><TT>1486.6940&nbsp;&nbsp;</TT></TD>
    <TD noWrap align=3Dright><TT>-65.70&nbsp;</TT></TD>
    <TD align=3Dright><TT>39&nbsp;</TT></TD>
    <TD noWrap align=3Dright><TT>-&nbsp;</TT></TD>
    <TD align=3Dright><TT>51&nbsp;</TT></TD>
    <TD align=3Dright><TT>0&nbsp;&nbsp;</TT></TD>
    <TD noWrap align=3Dright><TT>17&nbsp;&nbsp;</TT></TD>
    <TD noWrap><TT>&nbsp;R.TTPSYVAFTDTER.L</TT></TD></TR>
  <TR>
    <TD align=3Dright>&nbsp;</TD>
    <TD align=3Dright><TT>1680.7267&nbsp;&nbsp;</TT></TD>
    <TD align=3Dright><TT>1679.7194&nbsp;&nbsp;</TT></TD>
    <TD align=3Dright><TT>1679.8267&nbsp;&nbsp;</TT></TD>
    <TD noWrap align=3Dright><TT>-63.88&nbsp;</TT></TD>
    <TD align=3Dright><TT>144&nbsp;</TT></TD>
    <TD noWrap align=3Dright><TT>-&nbsp;</TT></TD>
    <TD align=3Dright><TT>158&nbsp;</TT></TD>
    <TD align=3Dright><TT>0&nbsp;&nbsp;</TT></TD>
    <TD noWrap align=3Dright><TT>---&nbsp;&nbsp;</TT></TD>
    <TD noWrap><TT>&nbsp;K.NAVVTVPAYFNDSQR.Q</TT></TD></TR>
  <TR>
    <TD align=3Dright>&nbsp;</TD>
    <TD align=3Dright><TT>1680.7267&nbsp;&nbsp;</TT></TD>
    <TD align=3Dright><TT>1679.7194&nbsp;&nbsp;</TT></TD>
    <TD align=3Dright><TT>1679.8267&nbsp;&nbsp;</TT></TD>
    <TD noWrap align=3Dright><TT>-63.88&nbsp;</TT></TD>
    <TD align=3Dright><TT>144&nbsp;</TT></TD>
    <TD noWrap align=3Dright><TT>-&nbsp;</TT></TD>
    <TD align=3Dright><TT>158&nbsp;</TT></TD>
    <TD align=3Dright><TT>0&nbsp;&nbsp;</TT></TD>
    <TD noWrap align=3Dright><TT>33&nbsp;&nbsp;</TT></TD>
    <TD =
noWrap><TT>&nbsp;K.NAVVTVPAYFNDSQR.Q</TT></TD></TR></TBODY></TABLE>
<TABLE border=3D0 cellSpacing=3D0>
  <TBODY>
  <TR>
    <TD><TT>&nbsp;&nbsp;&nbsp;&nbsp;&nbsp;&nbsp;</TT></TD>
    <TD><TT><B>No match to: </B>722.3378, 812.3082, 825.0425, 829.3297,=20
      842.4494, 860.9911, 870.4815, 1179.5219, 1179.5219, 1369.6023, =
1370.5818,=20
      1370.5818, 1386.5541, 1386.5541, 1493.6565, 1689.5612, 1967.9058,=20
      1967.9058, 2067.7585, 2067.7585, 2438.1194, 2438.1194, 2481.0593,=20
      2481.0593, 2663.2764, 2663.2764</TT></TD></TR></TBODY></TABLE><BR>
<TABLE border=3D0 cellSpacing=3D0>
  <TBODY>
  <TR>
    <TD><TT><B><A name=3DHit27>27.</A>&nbsp;&nbsp;&nbsp;</B></TT></TD>
    <TD noWrap><TT><A=20
      =
href=3D"http://zxw-pc/mascot/cgi/protein_view.pl?file=3D../data/20121225/=
F002410.dat&amp;hit=3D27"=20
      =
target=3D_blank>gi|6587810</A>&nbsp;&nbsp;&nbsp;&nbsp;<B>Mass:</B>&nbsp;7=
0870&nbsp;&nbsp;&nbsp;&nbsp;<B>Score:</B>&nbsp;63&nbsp;&nbsp;&nbsp;&nbsp;=
&nbsp;<B>Expect:</B>&nbsp;0.89&nbsp;&nbsp;<B>Matches:</B>&nbsp;5</TT></TD=
></TR>
  <TR>
    <TD>&nbsp;</TD>
    <TD noWrap><TT>Identical to gb|AJ002551 heat shock protein 70 from=20
      Arabidopsis thaliana and contains a PF|00012 HSP 70 domain. EST =
gb|F13893=20
      comes from this gene</TT></TD></TR></TBODY></TABLE>
<TABLE border=3D0 cellSpacing=3D0 cellPadding=3D0>
  <TBODY>
  <TR>
    <TD><TT>&nbsp;&nbsp;&nbsp;&nbsp;&nbsp;&nbsp;</TT></TD>
    <TD align=3Dright><TT><B>Observed&nbsp;&nbsp;</B></TT></TD>
    <TD noWrap align=3Dright><TT><B>Mr(expt)&nbsp;&nbsp;</B></TT></TD>
    <TD noWrap align=3Dright><TT><B>Mr(calc)&nbsp;&nbsp;</B></TT></TD>
    <TD align=3Dright><TT><B>&nbsp;ppm&nbsp;&nbsp;</B></TT></TD>
    <TD align=3Dright><TT><B>Start&nbsp;</B></TT></TD>
    <TD align=3Dright><TT><B>&nbsp;</B></TT></TD>
    <TD align=3Dright><TT><B>End&nbsp;</B></TT></TD>
    <TD align=3Dright><TT><B>Miss&nbsp;</B></TT></TD>
    <TD align=3Dright><TT><B>Ions&nbsp;</B></TT></TD>
    <TD><TT><B>&nbsp;Peptide</B></TT></TD></TR>
  <TR>
    <TD align=3Dright>&nbsp;</TD>
    <TD align=3Dright><TT>1475.6649&nbsp;&nbsp;</TT></TD>
    <TD align=3Dright><TT>1474.6576&nbsp;&nbsp;</TT></TD>
    <TD align=3Dright><TT>1474.6584&nbsp;&nbsp;</TT></TD>
    <TD noWrap align=3Dright><TT>-0.56&nbsp;</TT></TD>
    <TD align=3Dright><TT>307&nbsp;</TT></TD>
    <TD noWrap align=3Dright><TT>-&nbsp;</TT></TD>
    <TD align=3Dright><TT>317&nbsp;</TT></TD>
    <TD align=3Dright><TT>1&nbsp;&nbsp;</TT></TD>
    <TD noWrap align=3Dright><TT>---&nbsp;&nbsp;</TT></TD>
    <TD noWrap><TT>&nbsp;R.FEEMNMDLFRK.C + Oxidation (M)</TT></TD></TR>
  <TR>
    <TD align=3Dright>&nbsp;</TD>
    <TD align=3Dright><TT>1487.6036&nbsp;&nbsp;</TT></TD>
    <TD align=3Dright><TT>1486.5963&nbsp;&nbsp;</TT></TD>
    <TD align=3Dright><TT>1486.6940&nbsp;&nbsp;</TT></TD>
    <TD noWrap align=3Dright><TT>-65.70&nbsp;</TT></TD>
    <TD align=3Dright><TT>39&nbsp;</TT></TD>
    <TD noWrap align=3Dright><TT>-&nbsp;</TT></TD>
    <TD align=3Dright><TT>51&nbsp;</TT></TD>
    <TD align=3Dright><TT>0&nbsp;&nbsp;</TT></TD>
    <TD noWrap align=3Dright><TT>---&nbsp;&nbsp;</TT></TD>
    <TD noWrap><TT>&nbsp;R.TTPSYVAFTDTER.L</TT></TD></TR>
  <TR>
    <TD align=3Dright>&nbsp;</TD>
    <TD align=3Dright><TT>1487.6036&nbsp;&nbsp;</TT></TD>
    <TD align=3Dright><TT>1486.5963&nbsp;&nbsp;</TT></TD>
    <TD align=3Dright><TT>1486.6940&nbsp;&nbsp;</TT></TD>
    <TD noWrap align=3Dright><TT>-65.70&nbsp;</TT></TD>
    <TD align=3Dright><TT>39&nbsp;</TT></TD>
    <TD noWrap align=3Dright><TT>-&nbsp;</TT></TD>
    <TD align=3Dright><TT>51&nbsp;</TT></TD>
    <TD align=3Dright><TT>0&nbsp;&nbsp;</TT></TD>
    <TD noWrap align=3Dright><TT>17&nbsp;&nbsp;</TT></TD>
    <TD noWrap><TT>&nbsp;R.TTPSYVAFTDTER.L</TT></TD></TR>
  <TR>
    <TD align=3Dright>&nbsp;</TD>
    <TD align=3Dright><TT>1680.7267&nbsp;&nbsp;</TT></TD>
    <TD align=3Dright><TT>1679.7194&nbsp;&nbsp;</TT></TD>
    <TD align=3Dright><TT>1679.8267&nbsp;&nbsp;</TT></TD>
    <TD noWrap align=3Dright><TT>-63.88&nbsp;</TT></TD>
    <TD align=3Dright><TT>144&nbsp;</TT></TD>
    <TD noWrap align=3Dright><TT>-&nbsp;</TT></TD>
    <TD align=3Dright><TT>158&nbsp;</TT></TD>
    <TD align=3Dright><TT>0&nbsp;&nbsp;</TT></TD>
    <TD noWrap align=3Dright><TT>---&nbsp;&nbsp;</TT></TD>
    <TD noWrap><TT>&nbsp;K.NAVVTVPAYFNDSQR.Q</TT></TD></TR>
  <TR>
    <TD align=3Dright>&nbsp;</TD>
    <TD align=3Dright><TT>1680.7267&nbsp;&nbsp;</TT></TD>
    <TD align=3Dright><TT>1679.7194&nbsp;&nbsp;</TT></TD>
    <TD align=3Dright><TT>1679.8267&nbsp;&nbsp;</TT></TD>
    <TD noWrap align=3Dright><TT>-63.88&nbsp;</TT></TD>
    <TD align=3Dright><TT>144&nbsp;</TT></TD>
    <TD noWrap align=3Dright><TT>-&nbsp;</TT></TD>
    <TD align=3Dright><TT>158&nbsp;</TT></TD>
    <TD align=3Dright><TT>0&nbsp;&nbsp;</TT></TD>
    <TD noWrap align=3Dright><TT>33&nbsp;&nbsp;</TT></TD>
    <TD =
noWrap><TT>&nbsp;K.NAVVTVPAYFNDSQR.Q</TT></TD></TR></TBODY></TABLE>
<TABLE border=3D0 cellSpacing=3D0>
  <TBODY>
  <TR>
    <TD><TT>&nbsp;&nbsp;&nbsp;&nbsp;&nbsp;&nbsp;</TT></TD>
    <TD><TT><B>No match to: </B>722.3378, 812.3082, 825.0425, 829.3297,=20
      842.4494, 860.9911, 870.4815, 1179.5219, 1179.5219, 1369.6023, =
1370.5818,=20
      1370.5818, 1386.5541, 1386.5541, 1493.6565, 1689.5612, 1967.9058,=20
      1967.9058, 2067.7585, 2067.7585, 2438.1194, 2438.1194, 2481.0593,=20
      2481.0593, 2663.2764, 2663.2764</TT></TD></TR></TBODY></TABLE><BR>
<TABLE border=3D0 cellSpacing=3D0>
  <TBODY>
  <TR>
    <TD><TT><B><A name=3DHit28>28.</A>&nbsp;&nbsp;&nbsp;</B></TT></TD>
    <TD noWrap><TT><A=20
      =
href=3D"http://zxw-pc/mascot/cgi/protein_view.pl?file=3D../data/20121225/=
F002410.dat&amp;hit=3D28"=20
      =
target=3D_blank>gi|25082767</A>&nbsp;&nbsp;&nbsp;&nbsp;<B>Mass:</B>&nbsp;=
70870&nbsp;&nbsp;&nbsp;&nbsp;<B>Score:</B>&nbsp;63&nbsp;&nbsp;&nbsp;&nbsp=
;&nbsp;<B>Expect:</B>&nbsp;0.89&nbsp;&nbsp;<B>Matches:</B>&nbsp;5</TT></T=
D></TR>
  <TR>
    <TD>&nbsp;</TD>
    <TD noWrap><TT>heat shock protein hsp70, putative [Arabidopsis=20
      thaliana]</TT></TD></TR></TBODY></TABLE>
<TABLE border=3D0 cellSpacing=3D0 cellPadding=3D0>
  <TBODY>
  <TR>
    <TD><TT>&nbsp;&nbsp;&nbsp;&nbsp;&nbsp;&nbsp;</TT></TD>
    <TD align=3Dright><TT><B>Observed&nbsp;&nbsp;</B></TT></TD>
    <TD noWrap align=3Dright><TT><B>Mr(expt)&nbsp;&nbsp;</B></TT></TD>
    <TD noWrap align=3Dright><TT><B>Mr(calc)&nbsp;&nbsp;</B></TT></TD>
    <TD align=3Dright><TT><B>&nbsp;ppm&nbsp;&nbsp;</B></TT></TD>
    <TD align=3Dright><TT><B>Start&nbsp;</B></TT></TD>
    <TD align=3Dright><TT><B>&nbsp;</B></TT></TD>
    <TD align=3Dright><TT><B>End&nbsp;</B></TT></TD>
    <TD align=3Dright><TT><B>Miss&nbsp;</B></TT></TD>
    <TD align=3Dright><TT><B>Ions&nbsp;</B></TT></TD>
    <TD><TT><B>&nbsp;Peptide</B></TT></TD></TR>
  <TR>
    <TD align=3Dright>&nbsp;</TD>
    <TD align=3Dright><TT>1475.6649&nbsp;&nbsp;</TT></TD>
    <TD align=3Dright><TT>1474.6576&nbsp;&nbsp;</TT></TD>
    <TD align=3Dright><TT>1474.6584&nbsp;&nbsp;</TT></TD>
    <TD noWrap align=3Dright><TT>-0.56&nbsp;</TT></TD>
    <TD align=3Dright><TT>307&nbsp;</TT></TD>
    <TD noWrap align=3Dright><TT>-&nbsp;</TT></TD>
    <TD align=3Dright><TT>317&nbsp;</TT></TD>
    <TD align=3Dright><TT>1&nbsp;&nbsp;</TT></TD>
    <TD noWrap align=3Dright><TT>---&nbsp;&nbsp;</TT></TD>
    <TD noWrap><TT>&nbsp;R.FEEMNMDLFRK.C + Oxidation (M)</TT></TD></TR>
  <TR>
    <TD align=3Dright>&nbsp;</TD>
    <TD align=3Dright><TT>1487.6036&nbsp;&nbsp;</TT></TD>
    <TD align=3Dright><TT>1486.5963&nbsp;&nbsp;</TT></TD>
    <TD align=3Dright><TT>1486.6940&nbsp;&nbsp;</TT></TD>
    <TD noWrap align=3Dright><TT>-65.70&nbsp;</TT></TD>
    <TD align=3Dright><TT>39&nbsp;</TT></TD>
    <TD noWrap align=3Dright><TT>-&nbsp;</TT></TD>
    <TD align=3Dright><TT>51&nbsp;</TT></TD>
    <TD align=3Dright><TT>0&nbsp;&nbsp;</TT></TD>
    <TD noWrap align=3Dright><TT>---&nbsp;&nbsp;</TT></TD>
    <TD noWrap><TT>&nbsp;R.TTPSYVAFTDTER.L</TT></TD></TR>
  <TR>
    <TD align=3Dright>&nbsp;</TD>
    <TD align=3Dright><TT>1487.6036&nbsp;&nbsp;</TT></TD>
    <TD align=3Dright><TT>1486.5963&nbsp;&nbsp;</TT></TD>
    <TD align=3Dright><TT>1486.6940&nbsp;&nbsp;</TT></TD>
    <TD noWrap align=3Dright><TT>-65.70&nbsp;</TT></TD>
    <TD align=3Dright><TT>39&nbsp;</TT></TD>
    <TD noWrap align=3Dright><TT>-&nbsp;</TT></TD>
    <TD align=3Dright><TT>51&nbsp;</TT></TD>
    <TD align=3Dright><TT>0&nbsp;&nbsp;</TT></TD>
    <TD noWrap align=3Dright><TT>17&nbsp;&nbsp;</TT></TD>
    <TD noWrap><TT>&nbsp;R.TTPSYVAFTDTER.L</TT></TD></TR>
  <TR>
    <TD align=3Dright>&nbsp;</TD>
    <TD align=3Dright><TT>1680.7267&nbsp;&nbsp;</TT></TD>
    <TD align=3Dright><TT>1679.7194&nbsp;&nbsp;</TT></TD>
    <TD align=3Dright><TT>1679.8267&nbsp;&nbsp;</TT></TD>
    <TD noWrap align=3Dright><TT>-63.88&nbsp;</TT></TD>
    <TD align=3Dright><TT>144&nbsp;</TT></TD>
    <TD noWrap align=3Dright><TT>-&nbsp;</TT></TD>
    <TD align=3Dright><TT>158&nbsp;</TT></TD>
    <TD align=3Dright><TT>0&nbsp;&nbsp;</TT></TD>
    <TD noWrap align=3Dright><TT>---&nbsp;&nbsp;</TT></TD>
    <TD noWrap><TT>&nbsp;K.NAVVTVPAYFNDSQR.Q</TT></TD></TR>
  <TR>
    <TD align=3Dright>&nbsp;</TD>
    <TD align=3Dright><TT>1680.7267&nbsp;&nbsp;</TT></TD>
    <TD align=3Dright><TT>1679.7194&nbsp;&nbsp;</TT></TD>
    <TD align=3Dright><TT>1679.8267&nbsp;&nbsp;</TT></TD>
    <TD noWrap align=3Dright><TT>-63.88&nbsp;</TT></TD>
    <TD align=3Dright><TT>144&nbsp;</TT></TD>
    <TD noWrap align=3Dright><TT>-&nbsp;</TT></TD>
    <TD align=3Dright><TT>158&nbsp;</TT></TD>
    <TD align=3Dright><TT>0&nbsp;&nbsp;</TT></TD>
    <TD noWrap align=3Dright><TT>33&nbsp;&nbsp;</TT></TD>
    <TD =
noWrap><TT>&nbsp;K.NAVVTVPAYFNDSQR.Q</TT></TD></TR></TBODY></TABLE>
<TABLE border=3D0 cellSpacing=3D0>
  <TBODY>
  <TR>
    <TD><TT>&nbsp;&nbsp;&nbsp;&nbsp;&nbsp;&nbsp;</TT></TD>
    <TD><TT><B>No match to: </B>722.3378, 812.3082, 825.0425, 829.3297,=20
      842.4494, 860.9911, 870.4815, 1179.5219, 1179.5219, 1369.6023, =
1370.5818,=20
      1370.5818, 1386.5541, 1386.5541, 1493.6565, 1689.5612, 1967.9058,=20
      1967.9058, 2067.7585, 2067.7585, 2438.1194, 2438.1194, 2481.0593,=20
      2481.0593, 2663.2764, 2663.2764</TT></TD></TR></TBODY></TABLE><BR>
<TABLE border=3D0 cellSpacing=3D0>
  <TBODY>
  <TR>
    <TD><TT><B><A name=3DHit29>29.</A>&nbsp;&nbsp;&nbsp;</B></TT></TD>
    <TD noWrap><TT><A=20
      =
href=3D"http://zxw-pc/mascot/cgi/protein_view.pl?file=3D../data/20121225/=
F002410.dat&amp;hit=3D29"=20
      =
target=3D_blank>gi|30725476</A>&nbsp;&nbsp;&nbsp;&nbsp;<B>Mass:</B>&nbsp;=
70870&nbsp;&nbsp;&nbsp;&nbsp;<B>Score:</B>&nbsp;63&nbsp;&nbsp;&nbsp;&nbsp=
;&nbsp;<B>Expect:</B>&nbsp;0.89&nbsp;&nbsp;<B>Matches:</B>&nbsp;5</TT></T=
D></TR>
  <TR>
    <TD>&nbsp;</TD>
    <TD noWrap><TT>At1g16030 [Arabidopsis =
thaliana]</TT></TD></TR></TBODY></TABLE>
<TABLE border=3D0 cellSpacing=3D0 cellPadding=3D0>
  <TBODY>
  <TR>
    <TD><TT>&nbsp;&nbsp;&nbsp;&nbsp;&nbsp;&nbsp;</TT></TD>
    <TD align=3Dright><TT><B>Observed&nbsp;&nbsp;</B></TT></TD>
    <TD noWrap align=3Dright><TT><B>Mr(expt)&nbsp;&nbsp;</B></TT></TD>
    <TD noWrap align=3Dright><TT><B>Mr(calc)&nbsp;&nbsp;</B></TT></TD>
    <TD align=3Dright><TT><B>&nbsp;ppm&nbsp;&nbsp;</B></TT></TD>
    <TD align=3Dright><TT><B>Start&nbsp;</B></TT></TD>
    <TD align=3Dright><TT><B>&nbsp;</B></TT></TD>
    <TD align=3Dright><TT><B>End&nbsp;</B></TT></TD>
    <TD align=3Dright><TT><B>Miss&nbsp;</B></TT></TD>
    <TD align=3Dright><TT><B>Ions&nbsp;</B></TT></TD>
    <TD><TT><B>&nbsp;Peptide</B></TT></TD></TR>
  <TR>
    <TD align=3Dright>&nbsp;</TD>
    <TD align=3Dright><TT>1475.6649&nbsp;&nbsp;</TT></TD>
    <TD align=3Dright><TT>1474.6576&nbsp;&nbsp;</TT></TD>
    <TD align=3Dright><TT>1474.6584&nbsp;&nbsp;</TT></TD>
    <TD noWrap align=3Dright><TT>-0.56&nbsp;</TT></TD>
    <TD align=3Dright><TT>307&nbsp;</TT></TD>
    <TD noWrap align=3Dright><TT>-&nbsp;</TT></TD>
    <TD align=3Dright><TT>317&nbsp;</TT></TD>
    <TD align=3Dright><TT>1&nbsp;&nbsp;</TT></TD>
    <TD noWrap align=3Dright><TT>---&nbsp;&nbsp;</TT></TD>
    <TD noWrap><TT>&nbsp;R.FEEMNMDLFRK.C + Oxidation (M)</TT></TD></TR>
  <TR>
    <TD align=3Dright>&nbsp;</TD>
    <TD align=3Dright><TT>1487.6036&nbsp;&nbsp;</TT></TD>
    <TD align=3Dright><TT>1486.5963&nbsp;&nbsp;</TT></TD>
    <TD align=3Dright><TT>1486.6940&nbsp;&nbsp;</TT></TD>
    <TD noWrap align=3Dright><TT>-65.70&nbsp;</TT></TD>
    <TD align=3Dright><TT>39&nbsp;</TT></TD>
    <TD noWrap align=3Dright><TT>-&nbsp;</TT></TD>
    <TD align=3Dright><TT>51&nbsp;</TT></TD>
    <TD align=3Dright><TT>0&nbsp;&nbsp;</TT></TD>
    <TD noWrap align=3Dright><TT>---&nbsp;&nbsp;</TT></TD>
    <TD noWrap><TT>&nbsp;R.TTPSYVAFTDTER.L</TT></TD></TR>
  <TR>
    <TD align=3Dright>&nbsp;</TD>
    <TD align=3Dright><TT>1487.6036&nbsp;&nbsp;</TT></TD>
    <TD align=3Dright><TT>1486.5963&nbsp;&nbsp;</TT></TD>
    <TD align=3Dright><TT>1486.6940&nbsp;&nbsp;</TT></TD>
    <TD noWrap align=3Dright><TT>-65.70&nbsp;</TT></TD>
    <TD align=3Dright><TT>39&nbsp;</TT></TD>
    <TD noWrap align=3Dright><TT>-&nbsp;</TT></TD>
    <TD align=3Dright><TT>51&nbsp;</TT></TD>
    <TD align=3Dright><TT>0&nbsp;&nbsp;</TT></TD>
    <TD noWrap align=3Dright><TT>17&nbsp;&nbsp;</TT></TD>
    <TD noWrap><TT>&nbsp;R.TTPSYVAFTDTER.L</TT></TD></TR>
  <TR>
    <TD align=3Dright>&nbsp;</TD>
    <TD align=3Dright><TT>1680.7267&nbsp;&nbsp;</TT></TD>
    <TD align=3Dright><TT>1679.7194&nbsp;&nbsp;</TT></TD>
    <TD align=3Dright><TT>1679.8267&nbsp;&nbsp;</TT></TD>
    <TD noWrap align=3Dright><TT>-63.88&nbsp;</TT></TD>
    <TD align=3Dright><TT>144&nbsp;</TT></TD>
    <TD noWrap align=3Dright><TT>-&nbsp;</TT></TD>
    <TD align=3Dright><TT>158&nbsp;</TT></TD>
    <TD align=3Dright><TT>0&nbsp;&nbsp;</TT></TD>
    <TD noWrap align=3Dright><TT>---&nbsp;&nbsp;</TT></TD>
    <TD noWrap><TT>&nbsp;K.NAVVTVPAYFNDSQR.Q</TT></TD></TR>
  <TR>
    <TD align=3Dright>&nbsp;</TD>
    <TD align=3Dright><TT>1680.7267&nbsp;&nbsp;</TT></TD>
    <TD align=3Dright><TT>1679.7194&nbsp;&nbsp;</TT></TD>
    <TD align=3Dright><TT>1679.8267&nbsp;&nbsp;</TT></TD>
    <TD noWrap align=3Dright><TT>-63.88&nbsp;</TT></TD>
    <TD align=3Dright><TT>144&nbsp;</TT></TD>
    <TD noWrap align=3Dright><TT>-&nbsp;</TT></TD>
    <TD align=3Dright><TT>158&nbsp;</TT></TD>
    <TD align=3Dright><TT>0&nbsp;&nbsp;</TT></TD>
    <TD noWrap align=3Dright><TT>33&nbsp;&nbsp;</TT></TD>
    <TD =
noWrap><TT>&nbsp;K.NAVVTVPAYFNDSQR.Q</TT></TD></TR></TBODY></TABLE>
<TABLE border=3D0 cellSpacing=3D0>
  <TBODY>
  <TR>
    <TD><TT>&nbsp;&nbsp;&nbsp;&nbsp;&nbsp;&nbsp;</TT></TD>
    <TD><TT><B>No match to: </B>722.3378, 812.3082, 825.0425, 829.3297,=20
      842.4494, 860.9911, 870.4815, 1179.5219, 1179.5219, 1369.6023, =
1370.5818,=20
      1370.5818, 1386.5541, 1386.5541, 1493.6565, 1689.5612, 1967.9058,=20
      1967.9058, 2067.7585, 2067.7585, 2438.1194, 2438.1194, 2481.0593,=20
      2481.0593, 2663.2764, 2663.2764</TT></TD></TR></TBODY></TABLE><BR>
<TABLE border=3D0 cellSpacing=3D0>
  <TBODY>
  <TR>
    <TD><TT><B><A name=3DHit30>30.</A>&nbsp;&nbsp;&nbsp;</B></TT></TD>
    <TD noWrap><TT><A=20
      =
href=3D"http://zxw-pc/mascot/cgi/protein_view.pl?file=3D../data/20121225/=
F002410.dat&amp;hit=3D30"=20
      =
target=3D_blank>gi|257307093</A>&nbsp;&nbsp;&nbsp;&nbsp;<B>Mass:</B>&nbsp=
;70870&nbsp;&nbsp;&nbsp;&nbsp;<B>Score:</B>&nbsp;63&nbsp;&nbsp;&nbsp;&nbs=
p;&nbsp;<B>Expect:</B>&nbsp;0.89&nbsp;&nbsp;<B>Matches:</B>&nbsp;5</TT></=
TD></TR>
  <TR>
    <TD>&nbsp;</TD>
    <TD noWrap><TT>unnamed protein product [Arabidopsis=20
  thaliana]</TT></TD></TR></TBODY></TABLE>
<TABLE border=3D0 cellSpacing=3D0 cellPadding=3D0>
  <TBODY>
  <TR>
    <TD><TT>&nbsp;&nbsp;&nbsp;&nbsp;&nbsp;&nbsp;</TT></TD>
    <TD align=3Dright><TT><B>Observed&nbsp;&nbsp;</B></TT></TD>
    <TD noWrap align=3Dright><TT><B>Mr(expt)&nbsp;&nbsp;</B></TT></TD>
    <TD noWrap align=3Dright><TT><B>Mr(calc)&nbsp;&nbsp;</B></TT></TD>
    <TD align=3Dright><TT><B>&nbsp;ppm&nbsp;&nbsp;</B></TT></TD>
    <TD align=3Dright><TT><B>Start&nbsp;</B></TT></TD>
    <TD align=3Dright><TT><B>&nbsp;</B></TT></TD>
    <TD align=3Dright><TT><B>End&nbsp;</B></TT></TD>
    <TD align=3Dright><TT><B>Miss&nbsp;</B></TT></TD>
    <TD align=3Dright><TT><B>Ions&nbsp;</B></TT></TD>
    <TD><TT><B>&nbsp;Peptide</B></TT></TD></TR>
  <TR>
    <TD align=3Dright>&nbsp;</TD>
    <TD align=3Dright><TT>1475.6649&nbsp;&nbsp;</TT></TD>
    <TD align=3Dright><TT>1474.6576&nbsp;&nbsp;</TT></TD>
    <TD align=3Dright><TT>1474.6584&nbsp;&nbsp;</TT></TD>
    <TD noWrap align=3Dright><TT>-0.56&nbsp;</TT></TD>
    <TD align=3Dright><TT>307&nbsp;</TT></TD>
    <TD noWrap align=3Dright><TT>-&nbsp;</TT></TD>
    <TD align=3Dright><TT>317&nbsp;</TT></TD>
    <TD align=3Dright><TT>1&nbsp;&nbsp;</TT></TD>
    <TD noWrap align=3Dright><TT>---&nbsp;&nbsp;</TT></TD>
    <TD noWrap><TT>&nbsp;R.FEEMNMDLFRK.C + Oxidation (M)</TT></TD></TR>
  <TR>
    <TD align=3Dright>&nbsp;</TD>
    <TD align=3Dright><TT>1487.6036&nbsp;&nbsp;</TT></TD>
    <TD align=3Dright><TT>1486.5963&nbsp;&nbsp;</TT></TD>
    <TD align=3Dright><TT>1486.6940&nbsp;&nbsp;</TT></TD>
    <TD noWrap align=3Dright><TT>-65.70&nbsp;</TT></TD>
    <TD align=3Dright><TT>39&nbsp;</TT></TD>
    <TD noWrap align=3Dright><TT>-&nbsp;</TT></TD>
    <TD align=3Dright><TT>51&nbsp;</TT></TD>
    <TD align=3Dright><TT>0&nbsp;&nbsp;</TT></TD>
    <TD noWrap align=3Dright><TT>---&nbsp;&nbsp;</TT></TD>
    <TD noWrap><TT>&nbsp;R.TTPSYVAFTDTER.L</TT></TD></TR>
  <TR>
    <TD align=3Dright>&nbsp;</TD>
    <TD align=3Dright><TT>1487.6036&nbsp;&nbsp;</TT></TD>
    <TD align=3Dright><TT>1486.5963&nbsp;&nbsp;</TT></TD>
    <TD align=3Dright><TT>1486.6940&nbsp;&nbsp;</TT></TD>
    <TD noWrap align=3Dright><TT>-65.70&nbsp;</TT></TD>
    <TD align=3Dright><TT>39&nbsp;</TT></TD>
    <TD noWrap align=3Dright><TT>-&nbsp;</TT></TD>
    <TD align=3Dright><TT>51&nbsp;</TT></TD>
    <TD align=3Dright><TT>0&nbsp;&nbsp;</TT></TD>
    <TD noWrap align=3Dright><TT>17&nbsp;&nbsp;</TT></TD>
    <TD noWrap><TT>&nbsp;R.TTPSYVAFTDTER.L</TT></TD></TR>
  <TR>
    <TD align=3Dright>&nbsp;</TD>
    <TD align=3Dright><TT>1680.7267&nbsp;&nbsp;</TT></TD>
    <TD align=3Dright><TT>1679.7194&nbsp;&nbsp;</TT></TD>
    <TD align=3Dright><TT>1679.8267&nbsp;&nbsp;</TT></TD>
    <TD noWrap align=3Dright><TT>-63.88&nbsp;</TT></TD>
    <TD align=3Dright><TT>144&nbsp;</TT></TD>
    <TD noWrap align=3Dright><TT>-&nbsp;</TT></TD>
    <TD align=3Dright><TT>158&nbsp;</TT></TD>
    <TD align=3Dright><TT>0&nbsp;&nbsp;</TT></TD>
    <TD noWrap align=3Dright><TT>---&nbsp;&nbsp;</TT></TD>
    <TD noWrap><TT>&nbsp;K.NAVVTVPAYFNDSQR.Q</TT></TD></TR>
  <TR>
    <TD align=3Dright>&nbsp;</TD>
    <TD align=3Dright><TT>1680.7267&nbsp;&nbsp;</TT></TD>
    <TD align=3Dright><TT>1679.7194&nbsp;&nbsp;</TT></TD>
    <TD align=3Dright><TT>1679.8267&nbsp;&nbsp;</TT></TD>
    <TD noWrap align=3Dright><TT>-63.88&nbsp;</TT></TD>
    <TD align=3Dright><TT>144&nbsp;</TT></TD>
    <TD noWrap align=3Dright><TT>-&nbsp;</TT></TD>
    <TD align=3Dright><TT>158&nbsp;</TT></TD>
    <TD align=3Dright><TT>0&nbsp;&nbsp;</TT></TD>
    <TD noWrap align=3Dright><TT>33&nbsp;&nbsp;</TT></TD>
    <TD =
noWrap><TT>&nbsp;K.NAVVTVPAYFNDSQR.Q</TT></TD></TR></TBODY></TABLE>
<TABLE border=3D0 cellSpacing=3D0>
  <TBODY>
  <TR>
    <TD><TT>&nbsp;&nbsp;&nbsp;&nbsp;&nbsp;&nbsp;</TT></TD>
    <TD><TT><B>No match to: </B>722.3378, 812.3082, 825.0425, 829.3297,=20
      842.4494, 860.9911, 870.4815, 1179.5219, 1179.5219, 1369.6023, =
1370.5818,=20
      1370.5818, 1386.5541, 1386.5541, 1493.6565, 1689.5612, 1967.9058,=20
      1967.9058, 2067.7585, 2067.7585, 2438.1194, 2438.1194, 2481.0593,=20
      2481.0593, 2663.2764, 2663.2764</TT></TD></TR></TBODY></TABLE><BR>
<TABLE border=3D0 cellSpacing=3D0>
  <TBODY>
  <TR>
    <TD><TT><B><A name=3DHit31>31.</A>&nbsp;&nbsp;&nbsp;</B></TT></TD>
    <TD noWrap><TT><A=20
      =
href=3D"http://zxw-pc/mascot/cgi/protein_view.pl?file=3D../data/20121225/=
F002410.dat&amp;hit=3D31"=20
      =
target=3D_blank>gi|257344303</A>&nbsp;&nbsp;&nbsp;&nbsp;<B>Mass:</B>&nbsp=
;70870&nbsp;&nbsp;&nbsp;&nbsp;<B>Score:</B>&nbsp;63&nbsp;&nbsp;&nbsp;&nbs=
p;&nbsp;<B>Expect:</B>&nbsp;0.89&nbsp;&nbsp;<B>Matches:</B>&nbsp;5</TT></=
TD></TR>
  <TR>
    <TD>&nbsp;</TD>
    <TD noWrap><TT>unnamed protein product [Arabidopsis=20
  thaliana]</TT></TD></TR></TBODY></TABLE>
<TABLE border=3D0 cellSpacing=3D0 cellPadding=3D0>
  <TBODY>
  <TR>
    <TD><TT>&nbsp;&nbsp;&nbsp;&nbsp;&nbsp;&nbsp;</TT></TD>
    <TD align=3Dright><TT><B>Observed&nbsp;&nbsp;</B></TT></TD>
    <TD noWrap align=3Dright><TT><B>Mr(expt)&nbsp;&nbsp;</B></TT></TD>
    <TD noWrap align=3Dright><TT><B>Mr(calc)&nbsp;&nbsp;</B></TT></TD>
    <TD align=3Dright><TT><B>&nbsp;ppm&nbsp;&nbsp;</B></TT></TD>
    <TD align=3Dright><TT><B>Start&nbsp;</B></TT></TD>
    <TD align=3Dright><TT><B>&nbsp;</B></TT></TD>
    <TD align=3Dright><TT><B>End&nbsp;</B></TT></TD>
    <TD align=3Dright><TT><B>Miss&nbsp;</B></TT></TD>
    <TD align=3Dright><TT><B>Ions&nbsp;</B></TT></TD>
    <TD><TT><B>&nbsp;Peptide</B></TT></TD></TR>
  <TR>
    <TD align=3Dright>&nbsp;</TD>
    <TD align=3Dright><TT>1475.6649&nbsp;&nbsp;</TT></TD>
    <TD align=3Dright><TT>1474.6576&nbsp;&nbsp;</TT></TD>
    <TD align=3Dright><TT>1474.6584&nbsp;&nbsp;</TT></TD>
    <TD noWrap align=3Dright><TT>-0.56&nbsp;</TT></TD>
    <TD align=3Dright><TT>307&nbsp;</TT></TD>
    <TD noWrap align=3Dright><TT>-&nbsp;</TT></TD>
    <TD align=3Dright><TT>317&nbsp;</TT></TD>
    <TD align=3Dright><TT>1&nbsp;&nbsp;</TT></TD>
    <TD noWrap align=3Dright><TT>---&nbsp;&nbsp;</TT></TD>
    <TD noWrap><TT>&nbsp;R.FEEMNMDLFRK.C + Oxidation (M)</TT></TD></TR>
  <TR>
    <TD align=3Dright>&nbsp;</TD>
    <TD align=3Dright><TT>1487.6036&nbsp;&nbsp;</TT></TD>
    <TD align=3Dright><TT>1486.5963&nbsp;&nbsp;</TT></TD>
    <TD align=3Dright><TT>1486.6940&nbsp;&nbsp;</TT></TD>
    <TD noWrap align=3Dright><TT>-65.70&nbsp;</TT></TD>
    <TD align=3Dright><TT>39&nbsp;</TT></TD>
    <TD noWrap align=3Dright><TT>-&nbsp;</TT></TD>
    <TD align=3Dright><TT>51&nbsp;</TT></TD>
    <TD align=3Dright><TT>0&nbsp;&nbsp;</TT></TD>
    <TD noWrap align=3Dright><TT>---&nbsp;&nbsp;</TT></TD>
    <TD noWrap><TT>&nbsp;R.TTPSYVAFTDTER.L</TT></TD></TR>
  <TR>
    <TD align=3Dright>&nbsp;</TD>
    <TD align=3Dright><TT>1487.6036&nbsp;&nbsp;</TT></TD>
    <TD align=3Dright><TT>1486.5963&nbsp;&nbsp;</TT></TD>
    <TD align=3Dright><TT>1486.6940&nbsp;&nbsp;</TT></TD>
    <TD noWrap align=3Dright><TT>-65.70&nbsp;</TT></TD>
    <TD align=3Dright><TT>39&nbsp;</TT></TD>
    <TD noWrap align=3Dright><TT>-&nbsp;</TT></TD>
    <TD align=3Dright><TT>51&nbsp;</TT></TD>
    <TD align=3Dright><TT>0&nbsp;&nbsp;</TT></TD>
    <TD noWrap align=3Dright><TT>17&nbsp;&nbsp;</TT></TD>
    <TD noWrap><TT>&nbsp;R.TTPSYVAFTDTER.L</TT></TD></TR>
  <TR>
    <TD align=3Dright>&nbsp;</TD>
    <TD align=3Dright><TT>1680.7267&nbsp;&nbsp;</TT></TD>
    <TD align=3Dright><TT>1679.7194&nbsp;&nbsp;</TT></TD>
    <TD align=3Dright><TT>1679.8267&nbsp;&nbsp;</TT></TD>
    <TD noWrap align=3Dright><TT>-63.88&nbsp;</TT></TD>
    <TD align=3Dright><TT>144&nbsp;</TT></TD>
    <TD noWrap align=3Dright><TT>-&nbsp;</TT></TD>
    <TD align=3Dright><TT>158&nbsp;</TT></TD>
    <TD align=3Dright><TT>0&nbsp;&nbsp;</TT></TD>
    <TD noWrap align=3Dright><TT>---&nbsp;&nbsp;</TT></TD>
    <TD noWrap><TT>&nbsp;K.NAVVTVPAYFNDSQR.Q</TT></TD></TR>
  <TR>
    <TD align=3Dright>&nbsp;</TD>
    <TD align=3Dright><TT>1680.7267&nbsp;&nbsp;</TT></TD>
    <TD align=3Dright><TT>1679.7194&nbsp;&nbsp;</TT></TD>
    <TD align=3Dright><TT>1679.8267&nbsp;&nbsp;</TT></TD>
    <TD noWrap align=3Dright><TT>-63.88&nbsp;</TT></TD>
    <TD align=3Dright><TT>144&nbsp;</TT></TD>
    <TD noWrap align=3Dright><TT>-&nbsp;</TT></TD>
    <TD align=3Dright><TT>158&nbsp;</TT></TD>
    <TD align=3Dright><TT>0&nbsp;&nbsp;</TT></TD>
    <TD noWrap align=3Dright><TT>33&nbsp;&nbsp;</TT></TD>
    <TD =
noWrap><TT>&nbsp;K.NAVVTVPAYFNDSQR.Q</TT></TD></TR></TBODY></TABLE>
<TABLE border=3D0 cellSpacing=3D0>
  <TBODY>
  <TR>
    <TD><TT>&nbsp;&nbsp;&nbsp;&nbsp;&nbsp;&nbsp;</TT></TD>
    <TD><TT><B>No match to: </B>722.3378, 812.3082, 825.0425, 829.3297,=20
      842.4494, 860.9911, 870.4815, 1179.5219, 1179.5219, 1369.6023, =
1370.5818,=20
      1370.5818, 1386.5541, 1386.5541, 1493.6565, 1689.5612, 1967.9058,=20
      1967.9058, 2067.7585, 2067.7585, 2438.1194, 2438.1194, 2481.0593,=20
      2481.0593, 2663.2764, 2663.2764</TT></TD></TR></TBODY></TABLE><BR>
<TABLE border=3D0 cellSpacing=3D0>
  <TBODY>
  <TR>
    <TD><TT><B><A name=3DHit32>32.</A>&nbsp;&nbsp;&nbsp;</B></TT></TD>
    <TD noWrap><TT><A=20
      =
href=3D"http://zxw-pc/mascot/cgi/protein_view.pl?file=3D../data/20121225/=
F002410.dat&amp;hit=3D32"=20
      =
target=3D_blank>gi|219773817</A>&nbsp;&nbsp;&nbsp;&nbsp;<B>Mass:</B>&nbsp=
;70870&nbsp;&nbsp;&nbsp;&nbsp;<B>Score:</B>&nbsp;63&nbsp;&nbsp;&nbsp;&nbs=
p;&nbsp;<B>Expect:</B>&nbsp;0.89&nbsp;&nbsp;<B>Matches:</B>&nbsp;5</TT></=
TD></TR>
  <TR>
    <TD>&nbsp;</TD>
    <TD noWrap><TT>unnamed protein product [Arabidopsis=20
  thaliana]</TT></TD></TR></TBODY></TABLE>
<TABLE border=3D0 cellSpacing=3D0 cellPadding=3D0>
  <TBODY>
  <TR>
    <TD><TT>&nbsp;&nbsp;&nbsp;&nbsp;&nbsp;&nbsp;</TT></TD>
    <TD align=3Dright><TT><B>Observed&nbsp;&nbsp;</B></TT></TD>
    <TD noWrap align=3Dright><TT><B>Mr(expt)&nbsp;&nbsp;</B></TT></TD>
    <TD noWrap align=3Dright><TT><B>Mr(calc)&nbsp;&nbsp;</B></TT></TD>
    <TD align=3Dright><TT><B>&nbsp;ppm&nbsp;&nbsp;</B></TT></TD>
    <TD align=3Dright><TT><B>Start&nbsp;</B></TT></TD>
    <TD align=3Dright><TT><B>&nbsp;</B></TT></TD>
    <TD align=3Dright><TT><B>End&nbsp;</B></TT></TD>
    <TD align=3Dright><TT><B>Miss&nbsp;</B></TT></TD>
    <TD align=3Dright><TT><B>Ions&nbsp;</B></TT></TD>
    <TD><TT><B>&nbsp;Peptide</B></TT></TD></TR>
  <TR>
    <TD align=3Dright>&nbsp;</TD>
    <TD align=3Dright><TT>1475.6649&nbsp;&nbsp;</TT></TD>
    <TD align=3Dright><TT>1474.6576&nbsp;&nbsp;</TT></TD>
    <TD align=3Dright><TT>1474.6584&nbsp;&nbsp;</TT></TD>
    <TD noWrap align=3Dright><TT>-0.56&nbsp;</TT></TD>
    <TD align=3Dright><TT>307&nbsp;</TT></TD>
    <TD noWrap align=3Dright><TT>-&nbsp;</TT></TD>
    <TD align=3Dright><TT>317&nbsp;</TT></TD>
    <TD align=3Dright><TT>1&nbsp;&nbsp;</TT></TD>
    <TD noWrap align=3Dright><TT>---&nbsp;&nbsp;</TT></TD>
    <TD noWrap><TT>&nbsp;R.FEEMNMDLFRK.C + Oxidation (M)</TT></TD></TR>
  <TR>
    <TD align=3Dright>&nbsp;</TD>
    <TD align=3Dright><TT>1487.6036&nbsp;&nbsp;</TT></TD>
    <TD align=3Dright><TT>1486.5963&nbsp;&nbsp;</TT></TD>
    <TD align=3Dright><TT>1486.6940&nbsp;&nbsp;</TT></TD>
    <TD noWrap align=3Dright><TT>-65.70&nbsp;</TT></TD>
    <TD align=3Dright><TT>39&nbsp;</TT></TD>
    <TD noWrap align=3Dright><TT>-&nbsp;</TT></TD>
    <TD align=3Dright><TT>51&nbsp;</TT></TD>
    <TD align=3Dright><TT>0&nbsp;&nbsp;</TT></TD>
    <TD noWrap align=3Dright><TT>---&nbsp;&nbsp;</TT></TD>
    <TD noWrap><TT>&nbsp;R.TTPSYVAFTDTER.L</TT></TD></TR>
  <TR>
    <TD align=3Dright>&nbsp;</TD>
    <TD align=3Dright><TT>1487.6036&nbsp;&nbsp;</TT></TD>
    <TD align=3Dright><TT>1486.5963&nbsp;&nbsp;</TT></TD>
    <TD align=3Dright><TT>1486.6940&nbsp;&nbsp;</TT></TD>
    <TD noWrap align=3Dright><TT>-65.70&nbsp;</TT></TD>
    <TD align=3Dright><TT>39&nbsp;</TT></TD>
    <TD noWrap align=3Dright><TT>-&nbsp;</TT></TD>
    <TD align=3Dright><TT>51&nbsp;</TT></TD>
    <TD align=3Dright><TT>0&nbsp;&nbsp;</TT></TD>
    <TD noWrap align=3Dright><TT>17&nbsp;&nbsp;</TT></TD>
    <TD noWrap><TT>&nbsp;R.TTPSYVAFTDTER.L</TT></TD></TR>
  <TR>
    <TD align=3Dright>&nbsp;</TD>
    <TD align=3Dright><TT>1680.7267&nbsp;&nbsp;</TT></TD>
    <TD align=3Dright><TT>1679.7194&nbsp;&nbsp;</TT></TD>
    <TD align=3Dright><TT>1679.8267&nbsp;&nbsp;</TT></TD>
    <TD noWrap align=3Dright><TT>-63.88&nbsp;</TT></TD>
    <TD align=3Dright><TT>144&nbsp;</TT></TD>
    <TD noWrap align=3Dright><TT>-&nbsp;</TT></TD>
    <TD align=3Dright><TT>158&nbsp;</TT></TD>
    <TD align=3Dright><TT>0&nbsp;&nbsp;</TT></TD>
    <TD noWrap align=3Dright><TT>---&nbsp;&nbsp;</TT></TD>
    <TD noWrap><TT>&nbsp;K.NAVVTVPAYFNDSQR.Q</TT></TD></TR>
  <TR>
    <TD align=3Dright>&nbsp;</TD>
    <TD align=3Dright><TT>1680.7267&nbsp;&nbsp;</TT></TD>
    <TD align=3Dright><TT>1679.7194&nbsp;&nbsp;</TT></TD>
    <TD align=3Dright><TT>1679.8267&nbsp;&nbsp;</TT></TD>
    <TD noWrap align=3Dright><TT>-63.88&nbsp;</TT></TD>
    <TD align=3Dright><TT>144&nbsp;</TT></TD>
    <TD noWrap align=3Dright><TT>-&nbsp;</TT></TD>
    <TD align=3Dright><TT>158&nbsp;</TT></TD>
    <TD align=3Dright><TT>0&nbsp;&nbsp;</TT></TD>
    <TD noWrap align=3Dright><TT>33&nbsp;&nbsp;</TT></TD>
    <TD =
noWrap><TT>&nbsp;K.NAVVTVPAYFNDSQR.Q</TT></TD></TR></TBODY></TABLE>
<TABLE border=3D0 cellSpacing=3D0>
  <TBODY>
  <TR>
    <TD><TT>&nbsp;&nbsp;&nbsp;&nbsp;&nbsp;&nbsp;</TT></TD>
    <TD><TT><B>No match to: </B>722.3378, 812.3082, 825.0425, 829.3297,=20
      842.4494, 860.9911, 870.4815, 1179.5219, 1179.5219, 1369.6023, =
1370.5818,=20
      1370.5818, 1386.5541, 1386.5541, 1493.6565, 1689.5612, 1967.9058,=20
      1967.9058, 2067.7585, 2067.7585, 2438.1194, 2438.1194, 2481.0593,=20
      2481.0593, 2663.2764, 2663.2764</TT></TD></TR></TBODY></TABLE><BR>
<TABLE border=3D0 cellSpacing=3D0>
  <TBODY>
  <TR>
    <TD><TT><B><A name=3DHit33>33.</A>&nbsp;&nbsp;&nbsp;</B></TT></TD>
    <TD noWrap><TT><A=20
      =
href=3D"http://zxw-pc/mascot/cgi/protein_view.pl?file=3D../data/20121225/=
F002410.dat&amp;hit=3D33"=20
      =
target=3D_blank>gi|219764858</A>&nbsp;&nbsp;&nbsp;&nbsp;<B>Mass:</B>&nbsp=
;70870&nbsp;&nbsp;&nbsp;&nbsp;<B>Score:</B>&nbsp;63&nbsp;&nbsp;&nbsp;&nbs=
p;&nbsp;<B>Expect:</B>&nbsp;0.89&nbsp;&nbsp;<B>Matches:</B>&nbsp;5</TT></=
TD></TR>
  <TR>
    <TD>&nbsp;</TD>
    <TD noWrap><TT>unnamed protein product [Arabidopsis=20
  thaliana]</TT></TD></TR></TBODY></TABLE>
<TABLE border=3D0 cellSpacing=3D0 cellPadding=3D0>
  <TBODY>
  <TR>
    <TD><TT>&nbsp;&nbsp;&nbsp;&nbsp;&nbsp;&nbsp;</TT></TD>
    <TD align=3Dright><TT><B>Observed&nbsp;&nbsp;</B></TT></TD>
    <TD noWrap align=3Dright><TT><B>Mr(expt)&nbsp;&nbsp;</B></TT></TD>
    <TD noWrap align=3Dright><TT><B>Mr(calc)&nbsp;&nbsp;</B></TT></TD>
    <TD align=3Dright><TT><B>&nbsp;ppm&nbsp;&nbsp;</B></TT></TD>
    <TD align=3Dright><TT><B>Start&nbsp;</B></TT></TD>
    <TD align=3Dright><TT><B>&nbsp;</B></TT></TD>
    <TD align=3Dright><TT><B>End&nbsp;</B></TT></TD>
    <TD align=3Dright><TT><B>Miss&nbsp;</B></TT></TD>
    <TD align=3Dright><TT><B>Ions&nbsp;</B></TT></TD>
    <TD><TT><B>&nbsp;Peptide</B></TT></TD></TR>
  <TR>
    <TD align=3Dright>&nbsp;</TD>
    <TD align=3Dright><TT>1475.6649&nbsp;&nbsp;</TT></TD>
    <TD align=3Dright><TT>1474.6576&nbsp;&nbsp;</TT></TD>
    <TD align=3Dright><TT>1474.6584&nbsp;&nbsp;</TT></TD>
    <TD noWrap align=3Dright><TT>-0.56&nbsp;</TT></TD>
    <TD align=3Dright><TT>307&nbsp;</TT></TD>
    <TD noWrap align=3Dright><TT>-&nbsp;</TT></TD>
    <TD align=3Dright><TT>317&nbsp;</TT></TD>
    <TD align=3Dright><TT>1&nbsp;&nbsp;</TT></TD>
    <TD noWrap align=3Dright><TT>---&nbsp;&nbsp;</TT></TD>
    <TD noWrap><TT>&nbsp;R.FEEMNMDLFRK.C + Oxidation (M)</TT></TD></TR>
  <TR>
    <TD align=3Dright>&nbsp;</TD>
    <TD align=3Dright><TT>1487.6036&nbsp;&nbsp;</TT></TD>
    <TD align=3Dright><TT>1486.5963&nbsp;&nbsp;</TT></TD>
    <TD align=3Dright><TT>1486.6940&nbsp;&nbsp;</TT></TD>
    <TD noWrap align=3Dright><TT>-65.70&nbsp;</TT></TD>
    <TD align=3Dright><TT>39&nbsp;</TT></TD>
    <TD noWrap align=3Dright><TT>-&nbsp;</TT></TD>
    <TD align=3Dright><TT>51&nbsp;</TT></TD>
    <TD align=3Dright><TT>0&nbsp;&nbsp;</TT></TD>
    <TD noWrap align=3Dright><TT>---&nbsp;&nbsp;</TT></TD>
    <TD noWrap><TT>&nbsp;R.TTPSYVAFTDTER.L</TT></TD></TR>
  <TR>
    <TD align=3Dright>&nbsp;</TD>
    <TD align=3Dright><TT>1487.6036&nbsp;&nbsp;</TT></TD>
    <TD align=3Dright><TT>1486.5963&nbsp;&nbsp;</TT></TD>
    <TD align=3Dright><TT>1486.6940&nbsp;&nbsp;</TT></TD>
    <TD noWrap align=3Dright><TT>-65.70&nbsp;</TT></TD>
    <TD align=3Dright><TT>39&nbsp;</TT></TD>
    <TD noWrap align=3Dright><TT>-&nbsp;</TT></TD>
    <TD align=3Dright><TT>51&nbsp;</TT></TD>
    <TD align=3Dright><TT>0&nbsp;&nbsp;</TT></TD>
    <TD noWrap align=3Dright><TT>17&nbsp;&nbsp;</TT></TD>
    <TD noWrap><TT>&nbsp;R.TTPSYVAFTDTER.L</TT></TD></TR>
  <TR>
    <TD align=3Dright>&nbsp;</TD>
    <TD align=3Dright><TT>1680.7267&nbsp;&nbsp;</TT></TD>
    <TD align=3Dright><TT>1679.7194&nbsp;&nbsp;</TT></TD>
    <TD align=3Dright><TT>1679.8267&nbsp;&nbsp;</TT></TD>
    <TD noWrap align=3Dright><TT>-63.88&nbsp;</TT></TD>
    <TD align=3Dright><TT>144&nbsp;</TT></TD>
    <TD noWrap align=3Dright><TT>-&nbsp;</TT></TD>
    <TD align=3Dright><TT>158&nbsp;</TT></TD>
    <TD align=3Dright><TT>0&nbsp;&nbsp;</TT></TD>
    <TD noWrap align=3Dright><TT>---&nbsp;&nbsp;</TT></TD>
    <TD noWrap><TT>&nbsp;K.NAVVTVPAYFNDSQR.Q</TT></TD></TR>
  <TR>
    <TD align=3Dright>&nbsp;</TD>
    <TD align=3Dright><TT>1680.7267&nbsp;&nbsp;</TT></TD>
    <TD align=3Dright><TT>1679.7194&nbsp;&nbsp;</TT></TD>
    <TD align=3Dright><TT>1679.8267&nbsp;&nbsp;</TT></TD>
    <TD noWrap align=3Dright><TT>-63.88&nbsp;</TT></TD>
    <TD align=3Dright><TT>144&nbsp;</TT></TD>
    <TD noWrap align=3Dright><TT>-&nbsp;</TT></TD>
    <TD align=3Dright><TT>158&nbsp;</TT></TD>
    <TD align=3Dright><TT>0&nbsp;&nbsp;</TT></TD>
    <TD noWrap align=3Dright><TT>33&nbsp;&nbsp;</TT></TD>
    <TD =
noWrap><TT>&nbsp;K.NAVVTVPAYFNDSQR.Q</TT></TD></TR></TBODY></TABLE>
<TABLE border=3D0 cellSpacing=3D0>
  <TBODY>
  <TR>
    <TD><TT>&nbsp;&nbsp;&nbsp;&nbsp;&nbsp;&nbsp;</TT></TD>
    <TD><TT><B>No match to: </B>722.3378, 812.3082, 825.0425, 829.3297,=20
      842.4494, 860.9911, 870.4815, 1179.5219, 1179.5219, 1369.6023, =
1370.5818,=20
      1370.5818, 1386.5541, 1386.5541, 1493.6565, 1689.5612, 1967.9058,=20
      1967.9058, 2067.7585, 2067.7585, 2438.1194, 2438.1194, 2481.0593,=20
      2481.0593, 2663.2764, 2663.2764</TT></TD></TR></TBODY></TABLE><BR>
<TABLE border=3D0 cellSpacing=3D0>
  <TBODY>
  <TR>
    <TD><TT><B><A name=3DHit34>34.</A>&nbsp;&nbsp;&nbsp;</B></TT></TD>
    <TD noWrap><TT><A=20
      =
href=3D"http://zxw-pc/mascot/cgi/protein_view.pl?file=3D../data/20121225/=
F002410.dat&amp;hit=3D34"=20
      =
target=3D_blank>gi|312283463</A>&nbsp;&nbsp;&nbsp;&nbsp;<B>Mass:</B>&nbsp=
;71011&nbsp;&nbsp;&nbsp;&nbsp;<B>Score:</B>&nbsp;63&nbsp;&nbsp;&nbsp;&nbs=
p;&nbsp;<B>Expect:</B>&nbsp;0.89&nbsp;&nbsp;<B>Matches:</B>&nbsp;5</TT></=
TD></TR>
  <TR>
    <TD>&nbsp;</TD>
    <TD noWrap><TT>unnamed protein product [Thellungiella=20
  halophila]</TT></TD></TR></TBODY></TABLE>
<TABLE border=3D0 cellSpacing=3D0 cellPadding=3D0>
  <TBODY>
  <TR>
    <TD><TT>&nbsp;&nbsp;&nbsp;&nbsp;&nbsp;&nbsp;</TT></TD>
    <TD align=3Dright><TT><B>Observed&nbsp;&nbsp;</B></TT></TD>
    <TD noWrap align=3Dright><TT><B>Mr(expt)&nbsp;&nbsp;</B></TT></TD>
    <TD noWrap align=3Dright><TT><B>Mr(calc)&nbsp;&nbsp;</B></TT></TD>
    <TD align=3Dright><TT><B>&nbsp;ppm&nbsp;&nbsp;</B></TT></TD>
    <TD align=3Dright><TT><B>Start&nbsp;</B></TT></TD>
    <TD align=3Dright><TT><B>&nbsp;</B></TT></TD>
    <TD align=3Dright><TT><B>End&nbsp;</B></TT></TD>
    <TD align=3Dright><TT><B>Miss&nbsp;</B></TT></TD>
    <TD align=3Dright><TT><B>Ions&nbsp;</B></TT></TD>
    <TD><TT><B>&nbsp;Peptide</B></TT></TD></TR>
  <TR>
    <TD align=3Dright>&nbsp;</TD>
    <TD align=3Dright><TT>1475.6649&nbsp;&nbsp;</TT></TD>
    <TD align=3Dright><TT>1474.6576&nbsp;&nbsp;</TT></TD>
    <TD align=3Dright><TT>1474.6584&nbsp;&nbsp;</TT></TD>
    <TD noWrap align=3Dright><TT>-0.56&nbsp;</TT></TD>
    <TD align=3Dright><TT>307&nbsp;</TT></TD>
    <TD noWrap align=3Dright><TT>-&nbsp;</TT></TD>
    <TD align=3Dright><TT>317&nbsp;</TT></TD>
    <TD align=3Dright><TT>1&nbsp;&nbsp;</TT></TD>
    <TD noWrap align=3Dright><TT>---&nbsp;&nbsp;</TT></TD>
    <TD noWrap><TT>&nbsp;R.FEEMNMDLFRK.C + Oxidation (M)</TT></TD></TR>
  <TR>
    <TD align=3Dright>&nbsp;</TD>
    <TD align=3Dright><TT>1487.6036&nbsp;&nbsp;</TT></TD>
    <TD align=3Dright><TT>1486.5963&nbsp;&nbsp;</TT></TD>
    <TD align=3Dright><TT>1486.6940&nbsp;&nbsp;</TT></TD>
    <TD noWrap align=3Dright><TT>-65.70&nbsp;</TT></TD>
    <TD align=3Dright><TT>39&nbsp;</TT></TD>
    <TD noWrap align=3Dright><TT>-&nbsp;</TT></TD>
    <TD align=3Dright><TT>51&nbsp;</TT></TD>
    <TD align=3Dright><TT>0&nbsp;&nbsp;</TT></TD>
    <TD noWrap align=3Dright><TT>---&nbsp;&nbsp;</TT></TD>
    <TD noWrap><TT>&nbsp;R.TTPSYVAFTDTER.L</TT></TD></TR>
  <TR>
    <TD align=3Dright>&nbsp;</TD>
    <TD align=3Dright><TT>1487.6036&nbsp;&nbsp;</TT></TD>
    <TD align=3Dright><TT>1486.5963&nbsp;&nbsp;</TT></TD>
    <TD align=3Dright><TT>1486.6940&nbsp;&nbsp;</TT></TD>
    <TD noWrap align=3Dright><TT>-65.70&nbsp;</TT></TD>
    <TD align=3Dright><TT>39&nbsp;</TT></TD>
    <TD noWrap align=3Dright><TT>-&nbsp;</TT></TD>
    <TD align=3Dright><TT>51&nbsp;</TT></TD>
    <TD align=3Dright><TT>0&nbsp;&nbsp;</TT></TD>
    <TD noWrap align=3Dright><TT>17&nbsp;&nbsp;</TT></TD>
    <TD noWrap><TT>&nbsp;R.TTPSYVAFTDTER.L</TT></TD></TR>
  <TR>
    <TD align=3Dright>&nbsp;</TD>
    <TD align=3Dright><TT>1680.7267&nbsp;&nbsp;</TT></TD>
    <TD align=3Dright><TT>1679.7194&nbsp;&nbsp;</TT></TD>
    <TD align=3Dright><TT>1679.8267&nbsp;&nbsp;</TT></TD>
    <TD noWrap align=3Dright><TT>-63.88&nbsp;</TT></TD>
    <TD align=3Dright><TT>144&nbsp;</TT></TD>
    <TD noWrap align=3Dright><TT>-&nbsp;</TT></TD>
    <TD align=3Dright><TT>158&nbsp;</TT></TD>
    <TD align=3Dright><TT>0&nbsp;&nbsp;</TT></TD>
    <TD noWrap align=3Dright><TT>---&nbsp;&nbsp;</TT></TD>
    <TD noWrap><TT>&nbsp;K.NAVVTVPAYFNDSQR.Q</TT></TD></TR>
  <TR>
    <TD align=3Dright>&nbsp;</TD>
    <TD align=3Dright><TT>1680.7267&nbsp;&nbsp;</TT></TD>
    <TD align=3Dright><TT>1679.7194&nbsp;&nbsp;</TT></TD>
    <TD align=3Dright><TT>1679.8267&nbsp;&nbsp;</TT></TD>
    <TD noWrap align=3Dright><TT>-63.88&nbsp;</TT></TD>
    <TD align=3Dright><TT>144&nbsp;</TT></TD>
    <TD noWrap align=3Dright><TT>-&nbsp;</TT></TD>
    <TD align=3Dright><TT>158&nbsp;</TT></TD>
    <TD align=3Dright><TT>0&nbsp;&nbsp;</TT></TD>
    <TD noWrap align=3Dright><TT>33&nbsp;&nbsp;</TT></TD>
    <TD =
noWrap><TT>&nbsp;K.NAVVTVPAYFNDSQR.Q</TT></TD></TR></TBODY></TABLE>
<TABLE border=3D0 cellSpacing=3D0>
  <TBODY>
  <TR>
    <TD><TT>&nbsp;&nbsp;&nbsp;&nbsp;&nbsp;&nbsp;</TT></TD>
    <TD><TT><B>No match to: </B>722.3378, 812.3082, 825.0425, 829.3297,=20
      842.4494, 860.9911, 870.4815, 1179.5219, 1179.5219, 1369.6023, =
1370.5818,=20
      1370.5818, 1386.5541, 1386.5541, 1493.6565, 1689.5612, 1967.9058,=20
      1967.9058, 2067.7585, 2067.7585, 2438.1194, 2438.1194, 2481.0593,=20
      2481.0593, 2663.2764, 2663.2764</TT></TD></TR></TBODY></TABLE><BR>
<TABLE border=3D0 cellSpacing=3D0>
  <TBODY>
  <TR>
    <TD><TT><B><A name=3DHit35>35.</A>&nbsp;&nbsp;&nbsp;</B></TT></TD>
    <TD noWrap><TT><A=20
      =
href=3D"http://zxw-pc/mascot/cgi/protein_view.pl?file=3D../data/20121225/=
F002410.dat&amp;hit=3D35"=20
      =
target=3D_blank>gi|222851910</A>&nbsp;&nbsp;&nbsp;&nbsp;<B>Mass:</B>&nbsp=
;71072&nbsp;&nbsp;&nbsp;&nbsp;<B>Score:</B>&nbsp;63&nbsp;&nbsp;&nbsp;&nbs=
p;&nbsp;<B>Expect:</B>&nbsp;0.89&nbsp;&nbsp;<B>Matches:</B>&nbsp;5</TT></=
TD></TR>
  <TR>
    <TD>&nbsp;</TD>
    <TD noWrap><TT>predicted protein [Populus=20
trichocarpa]</TT></TD></TR></TBODY></TABLE>
<TABLE border=3D0 cellSpacing=3D0 cellPadding=3D0>
  <TBODY>
  <TR>
    <TD><TT>&nbsp;&nbsp;&nbsp;&nbsp;&nbsp;&nbsp;</TT></TD>
    <TD align=3Dright><TT><B>Observed&nbsp;&nbsp;</B></TT></TD>
    <TD noWrap align=3Dright><TT><B>Mr(expt)&nbsp;&nbsp;</B></TT></TD>
    <TD noWrap align=3Dright><TT><B>Mr(calc)&nbsp;&nbsp;</B></TT></TD>
    <TD align=3Dright><TT><B>&nbsp;ppm&nbsp;&nbsp;</B></TT></TD>
    <TD align=3Dright><TT><B>Start&nbsp;</B></TT></TD>
    <TD align=3Dright><TT><B>&nbsp;</B></TT></TD>
    <TD align=3Dright><TT><B>End&nbsp;</B></TT></TD>
    <TD align=3Dright><TT><B>Miss&nbsp;</B></TT></TD>
    <TD align=3Dright><TT><B>Ions&nbsp;</B></TT></TD>
    <TD><TT><B>&nbsp;Peptide</B></TT></TD></TR>
  <TR>
    <TD align=3Dright>&nbsp;</TD>
    <TD align=3Dright><TT>1475.6649&nbsp;&nbsp;</TT></TD>
    <TD align=3Dright><TT>1474.6576&nbsp;&nbsp;</TT></TD>
    <TD align=3Dright><TT>1474.6584&nbsp;&nbsp;</TT></TD>
    <TD noWrap align=3Dright><TT>-0.56&nbsp;</TT></TD>
    <TD align=3Dright><TT>308&nbsp;</TT></TD>
    <TD noWrap align=3Dright><TT>-&nbsp;</TT></TD>
    <TD align=3Dright><TT>318&nbsp;</TT></TD>
    <TD align=3Dright><TT>1&nbsp;&nbsp;</TT></TD>
    <TD noWrap align=3Dright><TT>---&nbsp;&nbsp;</TT></TD>
    <TD noWrap><TT>&nbsp;R.FEEMNMDLFRK.C + Oxidation (M)</TT></TD></TR>
  <TR>
    <TD align=3Dright>&nbsp;</TD>
    <TD align=3Dright><TT>1487.6036&nbsp;&nbsp;</TT></TD>
    <TD align=3Dright><TT>1486.5963&nbsp;&nbsp;</TT></TD>
    <TD align=3Dright><TT>1486.6940&nbsp;&nbsp;</TT></TD>
    <TD noWrap align=3Dright><TT>-65.70&nbsp;</TT></TD>
    <TD align=3Dright><TT>40&nbsp;</TT></TD>
    <TD noWrap align=3Dright><TT>-&nbsp;</TT></TD>
    <TD align=3Dright><TT>52&nbsp;</TT></TD>
    <TD align=3Dright><TT>0&nbsp;&nbsp;</TT></TD>
    <TD noWrap align=3Dright><TT>---&nbsp;&nbsp;</TT></TD>
    <TD noWrap><TT>&nbsp;R.TTPSYVAFTDTER.L</TT></TD></TR>
  <TR>
    <TD align=3Dright>&nbsp;</TD>
    <TD align=3Dright><TT>1487.6036&nbsp;&nbsp;</TT></TD>
    <TD align=3Dright><TT>1486.5963&nbsp;&nbsp;</TT></TD>
    <TD align=3Dright><TT>1486.6940&nbsp;&nbsp;</TT></TD>
    <TD noWrap align=3Dright><TT>-65.70&nbsp;</TT></TD>
    <TD align=3Dright><TT>40&nbsp;</TT></TD>
    <TD noWrap align=3Dright><TT>-&nbsp;</TT></TD>
    <TD align=3Dright><TT>52&nbsp;</TT></TD>
    <TD align=3Dright><TT>0&nbsp;&nbsp;</TT></TD>
    <TD noWrap align=3Dright><TT>17&nbsp;&nbsp;</TT></TD>
    <TD noWrap><TT>&nbsp;R.TTPSYVAFTDTER.L</TT></TD></TR>
  <TR>
    <TD align=3Dright>&nbsp;</TD>
    <TD align=3Dright><TT>1680.7267&nbsp;&nbsp;</TT></TD>
    <TD align=3Dright><TT>1679.7194&nbsp;&nbsp;</TT></TD>
    <TD align=3Dright><TT>1679.8267&nbsp;&nbsp;</TT></TD>
    <TD noWrap align=3Dright><TT>-63.88&nbsp;</TT></TD>
    <TD align=3Dright><TT>145&nbsp;</TT></TD>
    <TD noWrap align=3Dright><TT>-&nbsp;</TT></TD>
    <TD align=3Dright><TT>159&nbsp;</TT></TD>
    <TD align=3Dright><TT>0&nbsp;&nbsp;</TT></TD>
    <TD noWrap align=3Dright><TT>---&nbsp;&nbsp;</TT></TD>
    <TD noWrap><TT>&nbsp;K.NAVVTVPAYFNDSQR.Q</TT></TD></TR>
  <TR>
    <TD align=3Dright>&nbsp;</TD>
    <TD align=3Dright><TT>1680.7267&nbsp;&nbsp;</TT></TD>
    <TD align=3Dright><TT>1679.7194&nbsp;&nbsp;</TT></TD>
    <TD align=3Dright><TT>1679.8267&nbsp;&nbsp;</TT></TD>
    <TD noWrap align=3Dright><TT>-63.88&nbsp;</TT></TD>
    <TD align=3Dright><TT>145&nbsp;</TT></TD>
    <TD noWrap align=3Dright><TT>-&nbsp;</TT></TD>
    <TD align=3Dright><TT>159&nbsp;</TT></TD>
    <TD align=3Dright><TT>0&nbsp;&nbsp;</TT></TD>
    <TD noWrap align=3Dright><TT>33&nbsp;&nbsp;</TT></TD>
    <TD =
noWrap><TT>&nbsp;K.NAVVTVPAYFNDSQR.Q</TT></TD></TR></TBODY></TABLE>
<TABLE border=3D0 cellSpacing=3D0>
  <TBODY>
  <TR>
    <TD><TT>&nbsp;&nbsp;&nbsp;&nbsp;&nbsp;&nbsp;</TT></TD>
    <TD><TT><B>No match to: </B>722.3378, 812.3082, 825.0425, 829.3297,=20
      842.4494, 860.9911, 870.4815, 1179.5219, 1179.5219, 1369.6023, =
1370.5818,=20
      1370.5818, 1386.5541, 1386.5541, 1493.6565, 1689.5612, 1967.9058,=20
      1967.9058, 2067.7585, 2067.7585, 2438.1194, 2438.1194, 2481.0593,=20
      2481.0593, 2663.2764, 2663.2764</TT></TD></TR></TBODY></TABLE><BR>
<TABLE border=3D0 cellSpacing=3D0>
  <TBODY>
  <TR>
    <TD><TT><B><A name=3DHit36>36.</A>&nbsp;&nbsp;&nbsp;</B></TT></TD>
    <TD noWrap><TT><A=20
      =
href=3D"http://zxw-pc/mascot/cgi/protein_view.pl?file=3D../data/20121225/=
F002410.dat&amp;hit=3D36"=20
      =
target=3D_blank>gi|222851909</A>&nbsp;&nbsp;&nbsp;&nbsp;<B>Mass:</B>&nbsp=
;71129&nbsp;&nbsp;&nbsp;&nbsp;<B>Score:</B>&nbsp;63&nbsp;&nbsp;&nbsp;&nbs=
p;&nbsp;<B>Expect:</B>&nbsp;0.89&nbsp;&nbsp;<B>Matches:</B>&nbsp;5</TT></=
TD></TR>
  <TR>
    <TD>&nbsp;</TD>
    <TD noWrap><TT>predicted protein [Populus=20
trichocarpa]</TT></TD></TR></TBODY></TABLE>
<TABLE border=3D0 cellSpacing=3D0 cellPadding=3D0>
  <TBODY>
  <TR>
    <TD><TT>&nbsp;&nbsp;&nbsp;&nbsp;&nbsp;&nbsp;</TT></TD>
    <TD align=3Dright><TT><B>Observed&nbsp;&nbsp;</B></TT></TD>
    <TD noWrap align=3Dright><TT><B>Mr(expt)&nbsp;&nbsp;</B></TT></TD>
    <TD noWrap align=3Dright><TT><B>Mr(calc)&nbsp;&nbsp;</B></TT></TD>
    <TD align=3Dright><TT><B>&nbsp;ppm&nbsp;&nbsp;</B></TT></TD>
    <TD align=3Dright><TT><B>Start&nbsp;</B></TT></TD>
    <TD align=3Dright><TT><B>&nbsp;</B></TT></TD>
    <TD align=3Dright><TT><B>End&nbsp;</B></TT></TD>
    <TD align=3Dright><TT><B>Miss&nbsp;</B></TT></TD>
    <TD align=3Dright><TT><B>Ions&nbsp;</B></TT></TD>
    <TD><TT><B>&nbsp;Peptide</B></TT></TD></TR>
  <TR>
    <TD align=3Dright>&nbsp;</TD>
    <TD align=3Dright><TT>1475.6649&nbsp;&nbsp;</TT></TD>
    <TD align=3Dright><TT>1474.6576&nbsp;&nbsp;</TT></TD>
    <TD align=3Dright><TT>1474.6584&nbsp;&nbsp;</TT></TD>
    <TD noWrap align=3Dright><TT>-0.56&nbsp;</TT></TD>
    <TD align=3Dright><TT>308&nbsp;</TT></TD>
    <TD noWrap align=3Dright><TT>-&nbsp;</TT></TD>
    <TD align=3Dright><TT>318&nbsp;</TT></TD>
    <TD align=3Dright><TT>1&nbsp;&nbsp;</TT></TD>
    <TD noWrap align=3Dright><TT>---&nbsp;&nbsp;</TT></TD>
    <TD noWrap><TT>&nbsp;R.FEEMNMDLFRK.C + Oxidation (M)</TT></TD></TR>
  <TR>
    <TD align=3Dright>&nbsp;</TD>
    <TD align=3Dright><TT>1487.6036&nbsp;&nbsp;</TT></TD>
    <TD align=3Dright><TT>1486.5963&nbsp;&nbsp;</TT></TD>
    <TD align=3Dright><TT>1486.6940&nbsp;&nbsp;</TT></TD>
    <TD noWrap align=3Dright><TT>-65.70&nbsp;</TT></TD>
    <TD align=3Dright><TT>40&nbsp;</TT></TD>
    <TD noWrap align=3Dright><TT>-&nbsp;</TT></TD>
    <TD align=3Dright><TT>52&nbsp;</TT></TD>
    <TD align=3Dright><TT>0&nbsp;&nbsp;</TT></TD>
    <TD noWrap align=3Dright><TT>---&nbsp;&nbsp;</TT></TD>
    <TD noWrap><TT>&nbsp;R.TTPSYVAFTDTER.L</TT></TD></TR>
  <TR>
    <TD align=3Dright>&nbsp;</TD>
    <TD align=3Dright><TT>1487.6036&nbsp;&nbsp;</TT></TD>
    <TD align=3Dright><TT>1486.5963&nbsp;&nbsp;</TT></TD>
    <TD align=3Dright><TT>1486.6940&nbsp;&nbsp;</TT></TD>
    <TD noWrap align=3Dright><TT>-65.70&nbsp;</TT></TD>
    <TD align=3Dright><TT>40&nbsp;</TT></TD>
    <TD noWrap align=3Dright><TT>-&nbsp;</TT></TD>
    <TD align=3Dright><TT>52&nbsp;</TT></TD>
    <TD align=3Dright><TT>0&nbsp;&nbsp;</TT></TD>
    <TD noWrap align=3Dright><TT>17&nbsp;&nbsp;</TT></TD>
    <TD noWrap><TT>&nbsp;R.TTPSYVAFTDTER.L</TT></TD></TR>
  <TR>
    <TD align=3Dright>&nbsp;</TD>
    <TD align=3Dright><TT>1680.7267&nbsp;&nbsp;</TT></TD>
    <TD align=3Dright><TT>1679.7194&nbsp;&nbsp;</TT></TD>
    <TD align=3Dright><TT>1679.8267&nbsp;&nbsp;</TT></TD>
    <TD noWrap align=3Dright><TT>-63.88&nbsp;</TT></TD>
    <TD align=3Dright><TT>145&nbsp;</TT></TD>
    <TD noWrap align=3Dright><TT>-&nbsp;</TT></TD>
    <TD align=3Dright><TT>159&nbsp;</TT></TD>
    <TD align=3Dright><TT>0&nbsp;&nbsp;</TT></TD>
    <TD noWrap align=3Dright><TT>---&nbsp;&nbsp;</TT></TD>
    <TD noWrap><TT>&nbsp;K.NAVVTVPAYFNDSQR.Q</TT></TD></TR>
  <TR>
    <TD align=3Dright>&nbsp;</TD>
    <TD align=3Dright><TT>1680.7267&nbsp;&nbsp;</TT></TD>
    <TD align=3Dright><TT>1679.7194&nbsp;&nbsp;</TT></TD>
    <TD align=3Dright><TT>1679.8267&nbsp;&nbsp;</TT></TD>
    <TD noWrap align=3Dright><TT>-63.88&nbsp;</TT></TD>
    <TD align=3Dright><TT>145&nbsp;</TT></TD>
    <TD noWrap align=3Dright><TT>-&nbsp;</TT></TD>
    <TD align=3Dright><TT>159&nbsp;</TT></TD>
    <TD align=3Dright><TT>0&nbsp;&nbsp;</TT></TD>
    <TD noWrap align=3Dright><TT>33&nbsp;&nbsp;</TT></TD>
    <TD =
noWrap><TT>&nbsp;K.NAVVTVPAYFNDSQR.Q</TT></TD></TR></TBODY></TABLE>
<TABLE border=3D0 cellSpacing=3D0>
  <TBODY>
  <TR>
    <TD><TT>&nbsp;&nbsp;&nbsp;&nbsp;&nbsp;&nbsp;</TT></TD>
    <TD><TT><B>No match to: </B>722.3378, 812.3082, 825.0425, 829.3297,=20
      842.4494, 860.9911, 870.4815, 1179.5219, 1179.5219, 1369.6023, =
1370.5818,=20
      1370.5818, 1386.5541, 1386.5541, 1493.6565, 1689.5612, 1967.9058,=20
      1967.9058, 2067.7585, 2067.7585, 2438.1194, 2438.1194, 2481.0593,=20
      2481.0593, 2663.2764, 2663.2764</TT></TD></TR></TBODY></TABLE><BR>
<TABLE border=3D0 cellSpacing=3D0>
  <TBODY>
  <TR>
    <TD><TT><B><A name=3DHit37>37.</A>&nbsp;&nbsp;&nbsp;</B></TT></TD>
    <TD noWrap><TT><A=20
      =
href=3D"http://zxw-pc/mascot/cgi/protein_view.pl?file=3D../data/20121225/=
F002410.dat&amp;hit=3D37"=20
      =
target=3D_blank>gi|222850981</A>&nbsp;&nbsp;&nbsp;&nbsp;<B>Mass:</B>&nbsp=
;71221&nbsp;&nbsp;&nbsp;&nbsp;<B>Score:</B>&nbsp;63&nbsp;&nbsp;&nbsp;&nbs=
p;&nbsp;<B>Expect:</B>&nbsp;0.89&nbsp;&nbsp;<B>Matches:</B>&nbsp;5</TT></=
TD></TR>
  <TR>
    <TD>&nbsp;</TD>
    <TD noWrap><TT>predicted protein [Populus=20
trichocarpa]</TT></TD></TR></TBODY></TABLE>
<TABLE border=3D0 cellSpacing=3D0 cellPadding=3D0>
  <TBODY>
  <TR>
    <TD><TT>&nbsp;&nbsp;&nbsp;&nbsp;&nbsp;&nbsp;</TT></TD>
    <TD align=3Dright><TT><B>Observed&nbsp;&nbsp;</B></TT></TD>
    <TD noWrap align=3Dright><TT><B>Mr(expt)&nbsp;&nbsp;</B></TT></TD>
    <TD noWrap align=3Dright><TT><B>Mr(calc)&nbsp;&nbsp;</B></TT></TD>
    <TD align=3Dright><TT><B>&nbsp;ppm&nbsp;&nbsp;</B></TT></TD>
    <TD align=3Dright><TT><B>Start&nbsp;</B></TT></TD>
    <TD align=3Dright><TT><B>&nbsp;</B></TT></TD>
    <TD align=3Dright><TT><B>End&nbsp;</B></TT></TD>
    <TD align=3Dright><TT><B>Miss&nbsp;</B></TT></TD>
    <TD align=3Dright><TT><B>Ions&nbsp;</B></TT></TD>
    <TD><TT><B>&nbsp;Peptide</B></TT></TD></TR>
  <TR>
    <TD align=3Dright>&nbsp;</TD>
    <TD align=3Dright><TT>1475.6649&nbsp;&nbsp;</TT></TD>
    <TD align=3Dright><TT>1474.6576&nbsp;&nbsp;</TT></TD>
    <TD align=3Dright><TT>1474.6584&nbsp;&nbsp;</TT></TD>
    <TD noWrap align=3Dright><TT>-0.56&nbsp;</TT></TD>
    <TD align=3Dright><TT>308&nbsp;</TT></TD>
    <TD noWrap align=3Dright><TT>-&nbsp;</TT></TD>
    <TD align=3Dright><TT>318&nbsp;</TT></TD>
    <TD align=3Dright><TT>1&nbsp;&nbsp;</TT></TD>
    <TD noWrap align=3Dright><TT>---&nbsp;&nbsp;</TT></TD>
    <TD noWrap><TT>&nbsp;R.FEEMNMDLFRK.C + Oxidation (M)</TT></TD></TR>
  <TR>
    <TD align=3Dright>&nbsp;</TD>
    <TD align=3Dright><TT>1487.6036&nbsp;&nbsp;</TT></TD>
    <TD align=3Dright><TT>1486.5963&nbsp;&nbsp;</TT></TD>
    <TD align=3Dright><TT>1486.6940&nbsp;&nbsp;</TT></TD>
    <TD noWrap align=3Dright><TT>-65.70&nbsp;</TT></TD>
    <TD align=3Dright><TT>40&nbsp;</TT></TD>
    <TD noWrap align=3Dright><TT>-&nbsp;</TT></TD>
    <TD align=3Dright><TT>52&nbsp;</TT></TD>
    <TD align=3Dright><TT>0&nbsp;&nbsp;</TT></TD>
    <TD noWrap align=3Dright><TT>---&nbsp;&nbsp;</TT></TD>
    <TD noWrap><TT>&nbsp;R.TTPSYVAFTDTER.L</TT></TD></TR>
  <TR>
    <TD align=3Dright>&nbsp;</TD>
    <TD align=3Dright><TT>1487.6036&nbsp;&nbsp;</TT></TD>
    <TD align=3Dright><TT>1486.5963&nbsp;&nbsp;</TT></TD>
    <TD align=3Dright><TT>1486.6940&nbsp;&nbsp;</TT></TD>
    <TD noWrap align=3Dright><TT>-65.70&nbsp;</TT></TD>
    <TD align=3Dright><TT>40&nbsp;</TT></TD>
    <TD noWrap align=3Dright><TT>-&nbsp;</TT></TD>
    <TD align=3Dright><TT>52&nbsp;</TT></TD>
    <TD align=3Dright><TT>0&nbsp;&nbsp;</TT></TD>
    <TD noWrap align=3Dright><TT>17&nbsp;&nbsp;</TT></TD>
    <TD noWrap><TT>&nbsp;R.TTPSYVAFTDTER.L</TT></TD></TR>
  <TR>
    <TD align=3Dright>&nbsp;</TD>
    <TD align=3Dright><TT>1680.7267&nbsp;&nbsp;</TT></TD>
    <TD align=3Dright><TT>1679.7194&nbsp;&nbsp;</TT></TD>
    <TD align=3Dright><TT>1679.8267&nbsp;&nbsp;</TT></TD>
    <TD noWrap align=3Dright><TT>-63.88&nbsp;</TT></TD>
    <TD align=3Dright><TT>145&nbsp;</TT></TD>
    <TD noWrap align=3Dright><TT>-&nbsp;</TT></TD>
    <TD align=3Dright><TT>159&nbsp;</TT></TD>
    <TD align=3Dright><TT>0&nbsp;&nbsp;</TT></TD>
    <TD noWrap align=3Dright><TT>---&nbsp;&nbsp;</TT></TD>
    <TD noWrap><TT>&nbsp;K.NAVVTVPAYFNDSQR.Q</TT></TD></TR>
  <TR>
    <TD align=3Dright>&nbsp;</TD>
    <TD align=3Dright><TT>1680.7267&nbsp;&nbsp;</TT></TD>
    <TD align=3Dright><TT>1679.7194&nbsp;&nbsp;</TT></TD>
    <TD align=3Dright><TT>1679.8267&nbsp;&nbsp;</TT></TD>
    <TD noWrap align=3Dright><TT>-63.88&nbsp;</TT></TD>
    <TD align=3Dright><TT>145&nbsp;</TT></TD>
    <TD noWrap align=3Dright><TT>-&nbsp;</TT></TD>
    <TD align=3Dright><TT>159&nbsp;</TT></TD>
    <TD align=3Dright><TT>0&nbsp;&nbsp;</TT></TD>
    <TD noWrap align=3Dright><TT>33&nbsp;&nbsp;</TT></TD>
    <TD =
noWrap><TT>&nbsp;K.NAVVTVPAYFNDSQR.Q</TT></TD></TR></TBODY></TABLE>
<TABLE border=3D0 cellSpacing=3D0>
  <TBODY>
  <TR>
    <TD><TT>&nbsp;&nbsp;&nbsp;&nbsp;&nbsp;&nbsp;</TT></TD>
    <TD><TT><B>No match to: </B>722.3378, 812.3082, 825.0425, 829.3297,=20
      842.4494, 860.9911, 870.4815, 1179.5219, 1179.5219, 1369.6023, =
1370.5818,=20
      1370.5818, 1386.5541, 1386.5541, 1493.6565, 1689.5612, 1967.9058,=20
      1967.9058, 2067.7585, 2067.7585, 2438.1194, 2438.1194, 2481.0593,=20
      2481.0593, 2663.2764, 2663.2764</TT></TD></TR></TBODY></TABLE><BR>
<TABLE border=3D0 cellSpacing=3D0>
  <TBODY>
  <TR>
    <TD><TT><B><A name=3DHit38>38.</A>&nbsp;&nbsp;&nbsp;</B></TT></TD>
    <TD noWrap><TT><A=20
      =
href=3D"http://zxw-pc/mascot/cgi/protein_view.pl?file=3D../data/20121225/=
F002410.dat&amp;hit=3D38"=20
      =
target=3D_blank>gi|297850024</A>&nbsp;&nbsp;&nbsp;&nbsp;<B>Mass:</B>&nbsp=
;70887&nbsp;&nbsp;&nbsp;&nbsp;<B>Score:</B>&nbsp;63&nbsp;&nbsp;&nbsp;&nbs=
p;&nbsp;<B>Expect:</B>&nbsp;0.89&nbsp;&nbsp;<B>Matches:</B>&nbsp;5</TT></=
TD></TR>
  <TR>
    <TD>&nbsp;</TD>
    <TD noWrap><TT>HSP70B [Arabidopsis lyrata subsp.=20
lyrata]</TT></TD></TR></TBODY></TABLE>
<TABLE border=3D0 cellSpacing=3D0 cellPadding=3D0>
  <TBODY>
  <TR>
    <TD><TT>&nbsp;&nbsp;&nbsp;&nbsp;&nbsp;&nbsp;</TT></TD>
    <TD align=3Dright><TT><B>Observed&nbsp;&nbsp;</B></TT></TD>
    <TD noWrap align=3Dright><TT><B>Mr(expt)&nbsp;&nbsp;</B></TT></TD>
    <TD noWrap align=3Dright><TT><B>Mr(calc)&nbsp;&nbsp;</B></TT></TD>
    <TD align=3Dright><TT><B>&nbsp;ppm&nbsp;&nbsp;</B></TT></TD>
    <TD align=3Dright><TT><B>Start&nbsp;</B></TT></TD>
    <TD align=3Dright><TT><B>&nbsp;</B></TT></TD>
    <TD align=3Dright><TT><B>End&nbsp;</B></TT></TD>
    <TD align=3Dright><TT><B>Miss&nbsp;</B></TT></TD>
    <TD align=3Dright><TT><B>Ions&nbsp;</B></TT></TD>
    <TD><TT><B>&nbsp;Peptide</B></TT></TD></TR>
  <TR>
    <TD align=3Dright>&nbsp;</TD>
    <TD align=3Dright><TT>1475.6649&nbsp;&nbsp;</TT></TD>
    <TD align=3Dright><TT>1474.6576&nbsp;&nbsp;</TT></TD>
    <TD align=3Dright><TT>1474.6584&nbsp;&nbsp;</TT></TD>
    <TD noWrap align=3Dright><TT>-0.56&nbsp;</TT></TD>
    <TD align=3Dright><TT>307&nbsp;</TT></TD>
    <TD noWrap align=3Dright><TT>-&nbsp;</TT></TD>
    <TD align=3Dright><TT>317&nbsp;</TT></TD>
    <TD align=3Dright><TT>1&nbsp;&nbsp;</TT></TD>
    <TD noWrap align=3Dright><TT>---&nbsp;&nbsp;</TT></TD>
    <TD noWrap><TT>&nbsp;R.FEEMNMDLFRK.C + Oxidation (M)</TT></TD></TR>
  <TR>
    <TD align=3Dright>&nbsp;</TD>
    <TD align=3Dright><TT>1487.6036&nbsp;&nbsp;</TT></TD>
    <TD align=3Dright><TT>1486.5963&nbsp;&nbsp;</TT></TD>
    <TD align=3Dright><TT>1486.6940&nbsp;&nbsp;</TT></TD>
    <TD noWrap align=3Dright><TT>-65.70&nbsp;</TT></TD>
    <TD align=3Dright><TT>39&nbsp;</TT></TD>
    <TD noWrap align=3Dright><TT>-&nbsp;</TT></TD>
    <TD align=3Dright><TT>51&nbsp;</TT></TD>
    <TD align=3Dright><TT>0&nbsp;&nbsp;</TT></TD>
    <TD noWrap align=3Dright><TT>---&nbsp;&nbsp;</TT></TD>
    <TD noWrap><TT>&nbsp;R.TTPSYVAFTDTER.L</TT></TD></TR>
  <TR>
    <TD align=3Dright>&nbsp;</TD>
    <TD align=3Dright><TT>1487.6036&nbsp;&nbsp;</TT></TD>
    <TD align=3Dright><TT>1486.5963&nbsp;&nbsp;</TT></TD>
    <TD align=3Dright><TT>1486.6940&nbsp;&nbsp;</TT></TD>
    <TD noWrap align=3Dright><TT>-65.70&nbsp;</TT></TD>
    <TD align=3Dright><TT>39&nbsp;</TT></TD>
    <TD noWrap align=3Dright><TT>-&nbsp;</TT></TD>
    <TD align=3Dright><TT>51&nbsp;</TT></TD>
    <TD align=3Dright><TT>0&nbsp;&nbsp;</TT></TD>
    <TD noWrap align=3Dright><TT>17&nbsp;&nbsp;</TT></TD>
    <TD noWrap><TT>&nbsp;R.TTPSYVAFTDTER.L</TT></TD></TR>
  <TR>
    <TD align=3Dright>&nbsp;</TD>
    <TD align=3Dright><TT>1680.7267&nbsp;&nbsp;</TT></TD>
    <TD align=3Dright><TT>1679.7194&nbsp;&nbsp;</TT></TD>
    <TD align=3Dright><TT>1679.8267&nbsp;&nbsp;</TT></TD>
    <TD noWrap align=3Dright><TT>-63.88&nbsp;</TT></TD>
    <TD align=3Dright><TT>144&nbsp;</TT></TD>
    <TD noWrap align=3Dright><TT>-&nbsp;</TT></TD>
    <TD align=3Dright><TT>158&nbsp;</TT></TD>
    <TD align=3Dright><TT>0&nbsp;&nbsp;</TT></TD>
    <TD noWrap align=3Dright><TT>---&nbsp;&nbsp;</TT></TD>
    <TD noWrap><TT>&nbsp;K.NAVVTVPAYFNDSQR.Q</TT></TD></TR>
  <TR>
    <TD align=3Dright>&nbsp;</TD>
    <TD align=3Dright><TT>1680.7267&nbsp;&nbsp;</TT></TD>
    <TD align=3Dright><TT>1679.7194&nbsp;&nbsp;</TT></TD>
    <TD align=3Dright><TT>1679.8267&nbsp;&nbsp;</TT></TD>
    <TD noWrap align=3Dright><TT>-63.88&nbsp;</TT></TD>
    <TD align=3Dright><TT>144&nbsp;</TT></TD>
    <TD noWrap align=3Dright><TT>-&nbsp;</TT></TD>
    <TD align=3Dright><TT>158&nbsp;</TT></TD>
    <TD align=3Dright><TT>0&nbsp;&nbsp;</TT></TD>
    <TD noWrap align=3Dright><TT>33&nbsp;&nbsp;</TT></TD>
    <TD =
noWrap><TT>&nbsp;K.NAVVTVPAYFNDSQR.Q</TT></TD></TR></TBODY></TABLE>
<TABLE border=3D0 cellSpacing=3D0>
  <TBODY>
  <TR>
    <TD><TT>&nbsp;&nbsp;&nbsp;&nbsp;&nbsp;&nbsp;</TT></TD>
    <TD><TT><B>No match to: </B>722.3378, 812.3082, 825.0425, 829.3297,=20
      842.4494, 860.9911, 870.4815, 1179.5219, 1179.5219, 1369.6023, =
1370.5818,=20
      1370.5818, 1386.5541, 1386.5541, 1493.6565, 1689.5612, 1967.9058,=20
      1967.9058, 2067.7585, 2067.7585, 2438.1194, 2438.1194, 2481.0593,=20
      2481.0593, 2663.2764, 2663.2764</TT></TD></TR></TBODY></TABLE><BR>
<TABLE border=3D0 cellSpacing=3D0>
  <TBODY>
  <TR>
    <TD><TT><B><A name=3DHit39>39.</A>&nbsp;&nbsp;&nbsp;</B></TT></TD>
    <TD noWrap><TT><A=20
      =
href=3D"http://zxw-pc/mascot/cgi/protein_view.pl?file=3D../data/20121225/=
F002410.dat&amp;hit=3D39"=20
      =
target=3D_blank>gi|297338735</A>&nbsp;&nbsp;&nbsp;&nbsp;<B>Mass:</B>&nbsp=
;70887&nbsp;&nbsp;&nbsp;&nbsp;<B>Score:</B>&nbsp;63&nbsp;&nbsp;&nbsp;&nbs=
p;&nbsp;<B>Expect:</B>&nbsp;0.89&nbsp;&nbsp;<B>Matches:</B>&nbsp;5</TT></=
TD></TR>
  <TR>
    <TD>&nbsp;</TD>
    <TD noWrap><TT>HSP70B [Arabidopsis lyrata subsp.=20
lyrata]</TT></TD></TR></TBODY></TABLE>
<TABLE border=3D0 cellSpacing=3D0 cellPadding=3D0>
  <TBODY>
  <TR>
    <TD><TT>&nbsp;&nbsp;&nbsp;&nbsp;&nbsp;&nbsp;</TT></TD>
    <TD align=3Dright><TT><B>Observed&nbsp;&nbsp;</B></TT></TD>
    <TD noWrap align=3Dright><TT><B>Mr(expt)&nbsp;&nbsp;</B></TT></TD>
    <TD noWrap align=3Dright><TT><B>Mr(calc)&nbsp;&nbsp;</B></TT></TD>
    <TD align=3Dright><TT><B>&nbsp;ppm&nbsp;&nbsp;</B></TT></TD>
    <TD align=3Dright><TT><B>Start&nbsp;</B></TT></TD>
    <TD align=3Dright><TT><B>&nbsp;</B></TT></TD>
    <TD align=3Dright><TT><B>End&nbsp;</B></TT></TD>
    <TD align=3Dright><TT><B>Miss&nbsp;</B></TT></TD>
    <TD align=3Dright><TT><B>Ions&nbsp;</B></TT></TD>
    <TD><TT><B>&nbsp;Peptide</B></TT></TD></TR>
  <TR>
    <TD align=3Dright>&nbsp;</TD>
    <TD align=3Dright><TT>1475.6649&nbsp;&nbsp;</TT></TD>
    <TD align=3Dright><TT>1474.6576&nbsp;&nbsp;</TT></TD>
    <TD align=3Dright><TT>1474.6584&nbsp;&nbsp;</TT></TD>
    <TD noWrap align=3Dright><TT>-0.56&nbsp;</TT></TD>
    <TD align=3Dright><TT>307&nbsp;</TT></TD>
    <TD noWrap align=3Dright><TT>-&nbsp;</TT></TD>
    <TD align=3Dright><TT>317&nbsp;</TT></TD>
    <TD align=3Dright><TT>1&nbsp;&nbsp;</TT></TD>
    <TD noWrap align=3Dright><TT>---&nbsp;&nbsp;</TT></TD>
    <TD noWrap><TT>&nbsp;R.FEEMNMDLFRK.C + Oxidation (M)</TT></TD></TR>
  <TR>
    <TD align=3Dright>&nbsp;</TD>
    <TD align=3Dright><TT>1487.6036&nbsp;&nbsp;</TT></TD>
    <TD align=3Dright><TT>1486.5963&nbsp;&nbsp;</TT></TD>
    <TD align=3Dright><TT>1486.6940&nbsp;&nbsp;</TT></TD>
    <TD noWrap align=3Dright><TT>-65.70&nbsp;</TT></TD>
    <TD align=3Dright><TT>39&nbsp;</TT></TD>
    <TD noWrap align=3Dright><TT>-&nbsp;</TT></TD>
    <TD align=3Dright><TT>51&nbsp;</TT></TD>
    <TD align=3Dright><TT>0&nbsp;&nbsp;</TT></TD>
    <TD noWrap align=3Dright><TT>---&nbsp;&nbsp;</TT></TD>
    <TD noWrap><TT>&nbsp;R.TTPSYVAFTDTER.L</TT></TD></TR>
  <TR>
    <TD align=3Dright>&nbsp;</TD>
    <TD align=3Dright><TT>1487.6036&nbsp;&nbsp;</TT></TD>
    <TD align=3Dright><TT>1486.5963&nbsp;&nbsp;</TT></TD>
    <TD align=3Dright><TT>1486.6940&nbsp;&nbsp;</TT></TD>
    <TD noWrap align=3Dright><TT>-65.70&nbsp;</TT></TD>
    <TD align=3Dright><TT>39&nbsp;</TT></TD>
    <TD noWrap align=3Dright><TT>-&nbsp;</TT></TD>
    <TD align=3Dright><TT>51&nbsp;</TT></TD>
    <TD align=3Dright><TT>0&nbsp;&nbsp;</TT></TD>
    <TD noWrap align=3Dright><TT>17&nbsp;&nbsp;</TT></TD>
    <TD noWrap><TT>&nbsp;R.TTPSYVAFTDTER.L</TT></TD></TR>
  <TR>
    <TD align=3Dright>&nbsp;</TD>
    <TD align=3Dright><TT>1680.7267&nbsp;&nbsp;</TT></TD>
    <TD align=3Dright><TT>1679.7194&nbsp;&nbsp;</TT></TD>
    <TD align=3Dright><TT>1679.8267&nbsp;&nbsp;</TT></TD>
    <TD noWrap align=3Dright><TT>-63.88&nbsp;</TT></TD>
    <TD align=3Dright><TT>144&nbsp;</TT></TD>
    <TD noWrap align=3Dright><TT>-&nbsp;</TT></TD>
    <TD align=3Dright><TT>158&nbsp;</TT></TD>
    <TD align=3Dright><TT>0&nbsp;&nbsp;</TT></TD>
    <TD noWrap align=3Dright><TT>---&nbsp;&nbsp;</TT></TD>
    <TD noWrap><TT>&nbsp;K.NAVVTVPAYFNDSQR.Q</TT></TD></TR>
  <TR>
    <TD align=3Dright>&nbsp;</TD>
    <TD align=3Dright><TT>1680.7267&nbsp;&nbsp;</TT></TD>
    <TD align=3Dright><TT>1679.7194&nbsp;&nbsp;</TT></TD>
    <TD align=3Dright><TT>1679.8267&nbsp;&nbsp;</TT></TD>
    <TD noWrap align=3Dright><TT>-63.88&nbsp;</TT></TD>
    <TD align=3Dright><TT>144&nbsp;</TT></TD>
    <TD noWrap align=3Dright><TT>-&nbsp;</TT></TD>
    <TD align=3Dright><TT>158&nbsp;</TT></TD>
    <TD align=3Dright><TT>0&nbsp;&nbsp;</TT></TD>
    <TD noWrap align=3Dright><TT>33&nbsp;&nbsp;</TT></TD>
    <TD =
noWrap><TT>&nbsp;K.NAVVTVPAYFNDSQR.Q</TT></TD></TR></TBODY></TABLE>
<TABLE border=3D0 cellSpacing=3D0>
  <TBODY>
  <TR>
    <TD><TT>&nbsp;&nbsp;&nbsp;&nbsp;&nbsp;&nbsp;</TT></TD>
    <TD><TT><B>No match to: </B>722.3378, 812.3082, 825.0425, 829.3297,=20
      842.4494, 860.9911, 870.4815, 1179.5219, 1179.5219, 1369.6023, =
1370.5818,=20
      1370.5818, 1386.5541, 1386.5541, 1493.6565, 1689.5612, 1967.9058,=20
      1967.9058, 2067.7585, 2067.7585, 2438.1194, 2438.1194, 2481.0593,=20
      2481.0593, 2663.2764, 2663.2764</TT></TD></TR></TBODY></TABLE><BR>
<TABLE border=3D0 cellSpacing=3D0>
  <TBODY>
  <TR>
    <TD><TT><B><A name=3DHit40>40.</A>&nbsp;&nbsp;&nbsp;</B></TT></TD>
    <TD noWrap><TT><A=20
      =
href=3D"http://zxw-pc/mascot/cgi/protein_view.pl?file=3D../data/20121225/=
F002410.dat&amp;hit=3D40"=20
      =
target=3D_blank>gi|224100971</A>&nbsp;&nbsp;&nbsp;&nbsp;<B>Mass:</B>&nbsp=
;71072&nbsp;&nbsp;&nbsp;&nbsp;<B>Score:</B>&nbsp;63&nbsp;&nbsp;&nbsp;&nbs=
p;&nbsp;<B>Expect:</B>&nbsp;0.89&nbsp;&nbsp;<B>Matches:</B>&nbsp;5</TT></=
TD></TR>
  <TR>
    <TD>&nbsp;</TD>
    <TD noWrap><TT>predicted protein [Populus=20
trichocarpa]</TT></TD></TR></TBODY></TABLE>
<TABLE border=3D0 cellSpacing=3D0 cellPadding=3D0>
  <TBODY>
  <TR>
    <TD><TT>&nbsp;&nbsp;&nbsp;&nbsp;&nbsp;&nbsp;</TT></TD>
    <TD align=3Dright><TT><B>Observed&nbsp;&nbsp;</B></TT></TD>
    <TD noWrap align=3Dright><TT><B>Mr(expt)&nbsp;&nbsp;</B></TT></TD>
    <TD noWrap align=3Dright><TT><B>Mr(calc)&nbsp;&nbsp;</B></TT></TD>
    <TD align=3Dright><TT><B>&nbsp;ppm&nbsp;&nbsp;</B></TT></TD>
    <TD align=3Dright><TT><B>Start&nbsp;</B></TT></TD>
    <TD align=3Dright><TT><B>&nbsp;</B></TT></TD>
    <TD align=3Dright><TT><B>End&nbsp;</B></TT></TD>
    <TD align=3Dright><TT><B>Miss&nbsp;</B></TT></TD>
    <TD align=3Dright><TT><B>Ions&nbsp;</B></TT></TD>
    <TD><TT><B>&nbsp;Peptide</B></TT></TD></TR>
  <TR>
    <TD align=3Dright>&nbsp;</TD>
    <TD align=3Dright><TT>1475.6649&nbsp;&nbsp;</TT></TD>
    <TD align=3Dright><TT>1474.6576&nbsp;&nbsp;</TT></TD>
    <TD align=3Dright><TT>1474.6584&nbsp;&nbsp;</TT></TD>
    <TD noWrap align=3Dright><TT>-0.56&nbsp;</TT></TD>
    <TD align=3Dright><TT>308&nbsp;</TT></TD>
    <TD noWrap align=3Dright><TT>-&nbsp;</TT></TD>
    <TD align=3Dright><TT>318&nbsp;</TT></TD>
    <TD align=3Dright><TT>1&nbsp;&nbsp;</TT></TD>
    <TD noWrap align=3Dright><TT>---&nbsp;&nbsp;</TT></TD>
    <TD noWrap><TT>&nbsp;R.FEEMNMDLFRK.C + Oxidation (M)</TT></TD></TR>
  <TR>
    <TD align=3Dright>&nbsp;</TD>
    <TD align=3Dright><TT>1487.6036&nbsp;&nbsp;</TT></TD>
    <TD align=3Dright><TT>1486.5963&nbsp;&nbsp;</TT></TD>
    <TD align=3Dright><TT>1486.6940&nbsp;&nbsp;</TT></TD>
    <TD noWrap align=3Dright><TT>-65.70&nbsp;</TT></TD>
    <TD align=3Dright><TT>40&nbsp;</TT></TD>
    <TD noWrap align=3Dright><TT>-&nbsp;</TT></TD>
    <TD align=3Dright><TT>52&nbsp;</TT></TD>
    <TD align=3Dright><TT>0&nbsp;&nbsp;</TT></TD>
    <TD noWrap align=3Dright><TT>---&nbsp;&nbsp;</TT></TD>
    <TD noWrap><TT>&nbsp;R.TTPSYVAFTDTER.L</TT></TD></TR>
  <TR>
    <TD align=3Dright>&nbsp;</TD>
    <TD align=3Dright><TT>1487.6036&nbsp;&nbsp;</TT></TD>
    <TD align=3Dright><TT>1486.5963&nbsp;&nbsp;</TT></TD>
    <TD align=3Dright><TT>1486.6940&nbsp;&nbsp;</TT></TD>
    <TD noWrap align=3Dright><TT>-65.70&nbsp;</TT></TD>
    <TD align=3Dright><TT>40&nbsp;</TT></TD>
    <TD noWrap align=3Dright><TT>-&nbsp;</TT></TD>
    <TD align=3Dright><TT>52&nbsp;</TT></TD>
    <TD align=3Dright><TT>0&nbsp;&nbsp;</TT></TD>
    <TD noWrap align=3Dright><TT>17&nbsp;&nbsp;</TT></TD>
    <TD noWrap><TT>&nbsp;R.TTPSYVAFTDTER.L</TT></TD></TR>
  <TR>
    <TD align=3Dright>&nbsp;</TD>
    <TD align=3Dright><TT>1680.7267&nbsp;&nbsp;</TT></TD>
    <TD align=3Dright><TT>1679.7194&nbsp;&nbsp;</TT></TD>
    <TD align=3Dright><TT>1679.8267&nbsp;&nbsp;</TT></TD>
    <TD noWrap align=3Dright><TT>-63.88&nbsp;</TT></TD>
    <TD align=3Dright><TT>145&nbsp;</TT></TD>
    <TD noWrap align=3Dright><TT>-&nbsp;</TT></TD>
    <TD align=3Dright><TT>159&nbsp;</TT></TD>
    <TD align=3Dright><TT>0&nbsp;&nbsp;</TT></TD>
    <TD noWrap align=3Dright><TT>---&nbsp;&nbsp;</TT></TD>
    <TD noWrap><TT>&nbsp;K.NAVVTVPAYFNDSQR.Q</TT></TD></TR>
  <TR>
    <TD align=3Dright>&nbsp;</TD>
    <TD align=3Dright><TT>1680.7267&nbsp;&nbsp;</TT></TD>
    <TD align=3Dright><TT>1679.7194&nbsp;&nbsp;</TT></TD>
    <TD align=3Dright><TT>1679.8267&nbsp;&nbsp;</TT></TD>
    <TD noWrap align=3Dright><TT>-63.88&nbsp;</TT></TD>
    <TD align=3Dright><TT>145&nbsp;</TT></TD>
    <TD noWrap align=3Dright><TT>-&nbsp;</TT></TD>
    <TD align=3Dright><TT>159&nbsp;</TT></TD>
    <TD align=3Dright><TT>0&nbsp;&nbsp;</TT></TD>
    <TD noWrap align=3Dright><TT>33&nbsp;&nbsp;</TT></TD>
    <TD =
noWrap><TT>&nbsp;K.NAVVTVPAYFNDSQR.Q</TT></TD></TR></TBODY></TABLE>
<TABLE border=3D0 cellSpacing=3D0>
  <TBODY>
  <TR>
    <TD><TT>&nbsp;&nbsp;&nbsp;&nbsp;&nbsp;&nbsp;</TT></TD>
    <TD><TT><B>No match to: </B>722.3378, 812.3082, 825.0425, 829.3297,=20
      842.4494, 860.9911, 870.4815, 1179.5219, 1179.5219, 1369.6023, =
1370.5818,=20
      1370.5818, 1386.5541, 1386.5541, 1493.6565, 1689.5612, 1967.9058,=20
      1967.9058, 2067.7585, 2067.7585, 2438.1194, 2438.1194, 2481.0593,=20
      2481.0593, 2663.2764, 2663.2764</TT></TD></TR></TBODY></TABLE><BR>
<TABLE border=3D0 cellSpacing=3D0>
  <TBODY>
  <TR>
    <TD><TT><B><A name=3DHit41>41.</A>&nbsp;&nbsp;&nbsp;</B></TT></TD>
    <TD noWrap><TT><A=20
      =
href=3D"http://zxw-pc/mascot/cgi/protein_view.pl?file=3D../data/20121225/=
F002410.dat&amp;hit=3D41"=20
      =
target=3D_blank>gi|224100969</A>&nbsp;&nbsp;&nbsp;&nbsp;<B>Mass:</B>&nbsp=
;71129&nbsp;&nbsp;&nbsp;&nbsp;<B>Score:</B>&nbsp;63&nbsp;&nbsp;&nbsp;&nbs=
p;&nbsp;<B>Expect:</B>&nbsp;0.89&nbsp;&nbsp;<B>Matches:</B>&nbsp;5</TT></=
TD></TR>
  <TR>
    <TD>&nbsp;</TD>
    <TD noWrap><TT>predicted protein [Populus=20
trichocarpa]</TT></TD></TR></TBODY></TABLE>
<TABLE border=3D0 cellSpacing=3D0 cellPadding=3D0>
  <TBODY>
  <TR>
    <TD><TT>&nbsp;&nbsp;&nbsp;&nbsp;&nbsp;&nbsp;</TT></TD>
    <TD align=3Dright><TT><B>Observed&nbsp;&nbsp;</B></TT></TD>
    <TD noWrap align=3Dright><TT><B>Mr(expt)&nbsp;&nbsp;</B></TT></TD>
    <TD noWrap align=3Dright><TT><B>Mr(calc)&nbsp;&nbsp;</B></TT></TD>
    <TD align=3Dright><TT><B>&nbsp;ppm&nbsp;&nbsp;</B></TT></TD>
    <TD align=3Dright><TT><B>Start&nbsp;</B></TT></TD>
    <TD align=3Dright><TT><B>&nbsp;</B></TT></TD>
    <TD align=3Dright><TT><B>End&nbsp;</B></TT></TD>
    <TD align=3Dright><TT><B>Miss&nbsp;</B></TT></TD>
    <TD align=3Dright><TT><B>Ions&nbsp;</B></TT></TD>
    <TD><TT><B>&nbsp;Peptide</B></TT></TD></TR>
  <TR>
    <TD align=3Dright>&nbsp;</TD>
    <TD align=3Dright><TT>1475.6649&nbsp;&nbsp;</TT></TD>
    <TD align=3Dright><TT>1474.6576&nbsp;&nbsp;</TT></TD>
    <TD align=3Dright><TT>1474.6584&nbsp;&nbsp;</TT></TD>
    <TD noWrap align=3Dright><TT>-0.56&nbsp;</TT></TD>
    <TD align=3Dright><TT>308&nbsp;</TT></TD>
    <TD noWrap align=3Dright><TT>-&nbsp;</TT></TD>
    <TD align=3Dright><TT>318&nbsp;</TT></TD>
    <TD align=3Dright><TT>1&nbsp;&nbsp;</TT></TD>
    <TD noWrap align=3Dright><TT>---&nbsp;&nbsp;</TT></TD>
    <TD noWrap><TT>&nbsp;R.FEEMNMDLFRK.C + Oxidation (M)</TT></TD></TR>
  <TR>
    <TD align=3Dright>&nbsp;</TD>
    <TD align=3Dright><TT>1487.6036&nbsp;&nbsp;</TT></TD>
    <TD align=3Dright><TT>1486.5963&nbsp;&nbsp;</TT></TD>
    <TD align=3Dright><TT>1486.6940&nbsp;&nbsp;</TT></TD>
    <TD noWrap align=3Dright><TT>-65.70&nbsp;</TT></TD>
    <TD align=3Dright><TT>40&nbsp;</TT></TD>
    <TD noWrap align=3Dright><TT>-&nbsp;</TT></TD>
    <TD align=3Dright><TT>52&nbsp;</TT></TD>
    <TD align=3Dright><TT>0&nbsp;&nbsp;</TT></TD>
    <TD noWrap align=3Dright><TT>---&nbsp;&nbsp;</TT></TD>
    <TD noWrap><TT>&nbsp;R.TTPSYVAFTDTER.L</TT></TD></TR>
  <TR>
    <TD align=3Dright>&nbsp;</TD>
    <TD align=3Dright><TT>1487.6036&nbsp;&nbsp;</TT></TD>
    <TD align=3Dright><TT>1486.5963&nbsp;&nbsp;</TT></TD>
    <TD align=3Dright><TT>1486.6940&nbsp;&nbsp;</TT></TD>
    <TD noWrap align=3Dright><TT>-65.70&nbsp;</TT></TD>
    <TD align=3Dright><TT>40&nbsp;</TT></TD>
    <TD noWrap align=3Dright><TT>-&nbsp;</TT></TD>
    <TD align=3Dright><TT>52&nbsp;</TT></TD>
    <TD align=3Dright><TT>0&nbsp;&nbsp;</TT></TD>
    <TD noWrap align=3Dright><TT>17&nbsp;&nbsp;</TT></TD>
    <TD noWrap><TT>&nbsp;R.TTPSYVAFTDTER.L</TT></TD></TR>
  <TR>
    <TD align=3Dright>&nbsp;</TD>
    <TD align=3Dright><TT>1680.7267&nbsp;&nbsp;</TT></TD>
    <TD align=3Dright><TT>1679.7194&nbsp;&nbsp;</TT></TD>
    <TD align=3Dright><TT>1679.8267&nbsp;&nbsp;</TT></TD>
    <TD noWrap align=3Dright><TT>-63.88&nbsp;</TT></TD>
    <TD align=3Dright><TT>145&nbsp;</TT></TD>
    <TD noWrap align=3Dright><TT>-&nbsp;</TT></TD>
    <TD align=3Dright><TT>159&nbsp;</TT></TD>
    <TD align=3Dright><TT>0&nbsp;&nbsp;</TT></TD>
    <TD noWrap align=3Dright><TT>---&nbsp;&nbsp;</TT></TD>
    <TD noWrap><TT>&nbsp;K.NAVVTVPAYFNDSQR.Q</TT></TD></TR>
  <TR>
    <TD align=3Dright>&nbsp;</TD>
    <TD align=3Dright><TT>1680.7267&nbsp;&nbsp;</TT></TD>
    <TD align=3Dright><TT>1679.7194&nbsp;&nbsp;</TT></TD>
    <TD align=3Dright><TT>1679.8267&nbsp;&nbsp;</TT></TD>
    <TD noWrap align=3Dright><TT>-63.88&nbsp;</TT></TD>
    <TD align=3Dright><TT>145&nbsp;</TT></TD>
    <TD noWrap align=3Dright><TT>-&nbsp;</TT></TD>
    <TD align=3Dright><TT>159&nbsp;</TT></TD>
    <TD align=3Dright><TT>0&nbsp;&nbsp;</TT></TD>
    <TD noWrap align=3Dright><TT>33&nbsp;&nbsp;</TT></TD>
    <TD =
noWrap><TT>&nbsp;K.NAVVTVPAYFNDSQR.Q</TT></TD></TR></TBODY></TABLE>
<TABLE border=3D0 cellSpacing=3D0>
  <TBODY>
  <TR>
    <TD><TT>&nbsp;&nbsp;&nbsp;&nbsp;&nbsp;&nbsp;</TT></TD>
    <TD><TT><B>No match to: </B>722.3378, 812.3082, 825.0425, 829.3297,=20
      842.4494, 860.9911, 870.4815, 1179.5219, 1179.5219, 1369.6023, =
1370.5818,=20
      1370.5818, 1386.5541, 1386.5541, 1493.6565, 1689.5612, 1967.9058,=20
      1967.9058, 2067.7585, 2067.7585, 2438.1194, 2438.1194, 2481.0593,=20
      2481.0593, 2663.2764, 2663.2764</TT></TD></TR></TBODY></TABLE><BR>
<TABLE border=3D0 cellSpacing=3D0>
  <TBODY>
  <TR>
    <TD><TT><B><A name=3DHit42>42.</A>&nbsp;&nbsp;&nbsp;</B></TT></TD>
    <TD noWrap><TT><A=20
      =
href=3D"http://zxw-pc/mascot/cgi/protein_view.pl?file=3D../data/20121225/=
F002410.dat&amp;hit=3D42"=20
      =
target=3D_blank>gi|224098390</A>&nbsp;&nbsp;&nbsp;&nbsp;<B>Mass:</B>&nbsp=
;71221&nbsp;&nbsp;&nbsp;&nbsp;<B>Score:</B>&nbsp;63&nbsp;&nbsp;&nbsp;&nbs=
p;&nbsp;<B>Expect:</B>&nbsp;0.89&nbsp;&nbsp;<B>Matches:</B>&nbsp;5</TT></=
TD></TR>
  <TR>
    <TD>&nbsp;</TD>
    <TD noWrap><TT>predicted protein [Populus=20
trichocarpa]</TT></TD></TR></TBODY></TABLE>
<TABLE border=3D0 cellSpacing=3D0 cellPadding=3D0>
  <TBODY>
  <TR>
    <TD><TT>&nbsp;&nbsp;&nbsp;&nbsp;&nbsp;&nbsp;</TT></TD>
    <TD align=3Dright><TT><B>Observed&nbsp;&nbsp;</B></TT></TD>
    <TD noWrap align=3Dright><TT><B>Mr(expt)&nbsp;&nbsp;</B></TT></TD>
    <TD noWrap align=3Dright><TT><B>Mr(calc)&nbsp;&nbsp;</B></TT></TD>
    <TD align=3Dright><TT><B>&nbsp;ppm&nbsp;&nbsp;</B></TT></TD>
    <TD align=3Dright><TT><B>Start&nbsp;</B></TT></TD>
    <TD align=3Dright><TT><B>&nbsp;</B></TT></TD>
    <TD align=3Dright><TT><B>End&nbsp;</B></TT></TD>
    <TD align=3Dright><TT><B>Miss&nbsp;</B></TT></TD>
    <TD align=3Dright><TT><B>Ions&nbsp;</B></TT></TD>
    <TD><TT><B>&nbsp;Peptide</B></TT></TD></TR>
  <TR>
    <TD align=3Dright>&nbsp;</TD>
    <TD align=3Dright><TT>1475.6649&nbsp;&nbsp;</TT></TD>
    <TD align=3Dright><TT>1474.6576&nbsp;&nbsp;</TT></TD>
    <TD align=3Dright><TT>1474.6584&nbsp;&nbsp;</TT></TD>
    <TD noWrap align=3Dright><TT>-0.56&nbsp;</TT></TD>
    <TD align=3Dright><TT>308&nbsp;</TT></TD>
    <TD noWrap align=3Dright><TT>-&nbsp;</TT></TD>
    <TD align=3Dright><TT>318&nbsp;</TT></TD>
    <TD align=3Dright><TT>1&nbsp;&nbsp;</TT></TD>
    <TD noWrap align=3Dright><TT>---&nbsp;&nbsp;</TT></TD>
    <TD noWrap><TT>&nbsp;R.FEEMNMDLFRK.C + Oxidation (M)</TT></TD></TR>
  <TR>
    <TD align=3Dright>&nbsp;</TD>
    <TD align=3Dright><TT>1487.6036&nbsp;&nbsp;</TT></TD>
    <TD align=3Dright><TT>1486.5963&nbsp;&nbsp;</TT></TD>
    <TD align=3Dright><TT>1486.6940&nbsp;&nbsp;</TT></TD>
    <TD noWrap align=3Dright><TT>-65.70&nbsp;</TT></TD>
    <TD align=3Dright><TT>40&nbsp;</TT></TD>
    <TD noWrap align=3Dright><TT>-&nbsp;</TT></TD>
    <TD align=3Dright><TT>52&nbsp;</TT></TD>
    <TD align=3Dright><TT>0&nbsp;&nbsp;</TT></TD>
    <TD noWrap align=3Dright><TT>---&nbsp;&nbsp;</TT></TD>
    <TD noWrap><TT>&nbsp;R.TTPSYVAFTDTER.L</TT></TD></TR>
  <TR>
    <TD align=3Dright>&nbsp;</TD>
    <TD align=3Dright><TT>1487.6036&nbsp;&nbsp;</TT></TD>
    <TD align=3Dright><TT>1486.5963&nbsp;&nbsp;</TT></TD>
    <TD align=3Dright><TT>1486.6940&nbsp;&nbsp;</TT></TD>
    <TD noWrap align=3Dright><TT>-65.70&nbsp;</TT></TD>
    <TD align=3Dright><TT>40&nbsp;</TT></TD>
    <TD noWrap align=3Dright><TT>-&nbsp;</TT></TD>
    <TD align=3Dright><TT>52&nbsp;</TT></TD>
    <TD align=3Dright><TT>0&nbsp;&nbsp;</TT></TD>
    <TD noWrap align=3Dright><TT>17&nbsp;&nbsp;</TT></TD>
    <TD noWrap><TT>&nbsp;R.TTPSYVAFTDTER.L</TT></TD></TR>
  <TR>
    <TD align=3Dright>&nbsp;</TD>
    <TD align=3Dright><TT>1680.7267&nbsp;&nbsp;</TT></TD>
    <TD align=3Dright><TT>1679.7194&nbsp;&nbsp;</TT></TD>
    <TD align=3Dright><TT>1679.8267&nbsp;&nbsp;</TT></TD>
    <TD noWrap align=3Dright><TT>-63.88&nbsp;</TT></TD>
    <TD align=3Dright><TT>145&nbsp;</TT></TD>
    <TD noWrap align=3Dright><TT>-&nbsp;</TT></TD>
    <TD align=3Dright><TT>159&nbsp;</TT></TD>
    <TD align=3Dright><TT>0&nbsp;&nbsp;</TT></TD>
    <TD noWrap align=3Dright><TT>---&nbsp;&nbsp;</TT></TD>
    <TD noWrap><TT>&nbsp;K.NAVVTVPAYFNDSQR.Q</TT></TD></TR>
  <TR>
    <TD align=3Dright>&nbsp;</TD>
    <TD align=3Dright><TT>1680.7267&nbsp;&nbsp;</TT></TD>
    <TD align=3Dright><TT>1679.7194&nbsp;&nbsp;</TT></TD>
    <TD align=3Dright><TT>1679.8267&nbsp;&nbsp;</TT></TD>
    <TD noWrap align=3Dright><TT>-63.88&nbsp;</TT></TD>
    <TD align=3Dright><TT>145&nbsp;</TT></TD>
    <TD noWrap align=3Dright><TT>-&nbsp;</TT></TD>
    <TD align=3Dright><TT>159&nbsp;</TT></TD>
    <TD align=3Dright><TT>0&nbsp;&nbsp;</TT></TD>
    <TD noWrap align=3Dright><TT>33&nbsp;&nbsp;</TT></TD>
    <TD =
noWrap><TT>&nbsp;K.NAVVTVPAYFNDSQR.Q</TT></TD></TR></TBODY></TABLE>
<TABLE border=3D0 cellSpacing=3D0>
  <TBODY>
  <TR>
    <TD><TT>&nbsp;&nbsp;&nbsp;&nbsp;&nbsp;&nbsp;</TT></TD>
    <TD><TT><B>No match to: </B>722.3378, 812.3082, 825.0425, 829.3297,=20
      842.4494, 860.9911, 870.4815, 1179.5219, 1179.5219, 1369.6023, =
1370.5818,=20
      1370.5818, 1386.5541, 1386.5541, 1493.6565, 1689.5612, 1967.9058,=20
      1967.9058, 2067.7585, 2067.7585, 2438.1194, 2438.1194, 2481.0593,=20
      2481.0593, 2663.2764, 2663.2764</TT></TD></TR></TBODY></TABLE><BR>
<TABLE border=3D0 cellSpacing=3D0>
  <TBODY>
  <TR>
    <TD><TT><B><A name=3DHit43>43.</A>&nbsp;&nbsp;&nbsp;</B></TT></TD>
    <TD noWrap><TT><A=20
      =
href=3D"http://zxw-pc/mascot/cgi/protein_view.pl?file=3D../data/20121225/=
F002410.dat&amp;hit=3D43"=20
      =
target=3D_blank>gi|257310578</A>&nbsp;&nbsp;&nbsp;&nbsp;<B>Mass:</B>&nbsp=
;71391&nbsp;&nbsp;&nbsp;&nbsp;<B>Score:</B>&nbsp;63&nbsp;&nbsp;&nbsp;&nbs=
p;&nbsp;<B>Expect:</B>&nbsp;0.89&nbsp;&nbsp;<B>Matches:</B>&nbsp;5</TT></=
TD></TR>
  <TR>
    <TD>&nbsp;</TD>
    <TD noWrap><TT>unnamed protein product [Brassica=20
napus]</TT></TD></TR></TBODY></TABLE>
<TABLE border=3D0 cellSpacing=3D0 cellPadding=3D0>
  <TBODY>
  <TR>
    <TD><TT>&nbsp;&nbsp;&nbsp;&nbsp;&nbsp;&nbsp;</TT></TD>
    <TD align=3Dright><TT><B>Observed&nbsp;&nbsp;</B></TT></TD>
    <TD noWrap align=3Dright><TT><B>Mr(expt)&nbsp;&nbsp;</B></TT></TD>
    <TD noWrap align=3Dright><TT><B>Mr(calc)&nbsp;&nbsp;</B></TT></TD>
    <TD align=3Dright><TT><B>&nbsp;ppm&nbsp;&nbsp;</B></TT></TD>
    <TD align=3Dright><TT><B>Start&nbsp;</B></TT></TD>
    <TD align=3Dright><TT><B>&nbsp;</B></TT></TD>
    <TD align=3Dright><TT><B>End&nbsp;</B></TT></TD>
    <TD align=3Dright><TT><B>Miss&nbsp;</B></TT></TD>
    <TD align=3Dright><TT><B>Ions&nbsp;</B></TT></TD>
    <TD><TT><B>&nbsp;Peptide</B></TT></TD></TR>
  <TR>
    <TD align=3Dright>&nbsp;</TD>
    <TD align=3Dright><TT>1475.6649&nbsp;&nbsp;</TT></TD>
    <TD align=3Dright><TT>1474.6576&nbsp;&nbsp;</TT></TD>
    <TD align=3Dright><TT>1474.6584&nbsp;&nbsp;</TT></TD>
    <TD noWrap align=3Dright><TT>-0.56&nbsp;</TT></TD>
    <TD align=3Dright><TT>307&nbsp;</TT></TD>
    <TD noWrap align=3Dright><TT>-&nbsp;</TT></TD>
    <TD align=3Dright><TT>317&nbsp;</TT></TD>
    <TD align=3Dright><TT>1&nbsp;&nbsp;</TT></TD>
    <TD noWrap align=3Dright><TT>---&nbsp;&nbsp;</TT></TD>
    <TD noWrap><TT>&nbsp;R.FEEMNMDLFRK.C + Oxidation (M)</TT></TD></TR>
  <TR>
    <TD align=3Dright>&nbsp;</TD>
    <TD align=3Dright><TT>1487.6036&nbsp;&nbsp;</TT></TD>
    <TD align=3Dright><TT>1486.5963&nbsp;&nbsp;</TT></TD>
    <TD align=3Dright><TT>1486.6940&nbsp;&nbsp;</TT></TD>
    <TD noWrap align=3Dright><TT>-65.70&nbsp;</TT></TD>
    <TD align=3Dright><TT>39&nbsp;</TT></TD>
    <TD noWrap align=3Dright><TT>-&nbsp;</TT></TD>
    <TD align=3Dright><TT>51&nbsp;</TT></TD>
    <TD align=3Dright><TT>0&nbsp;&nbsp;</TT></TD>
    <TD noWrap align=3Dright><TT>---&nbsp;&nbsp;</TT></TD>
    <TD noWrap><TT>&nbsp;R.TTPSYVAFTDTER.L</TT></TD></TR>
  <TR>
    <TD align=3Dright>&nbsp;</TD>
    <TD align=3Dright><TT>1487.6036&nbsp;&nbsp;</TT></TD>
    <TD align=3Dright><TT>1486.5963&nbsp;&nbsp;</TT></TD>
    <TD align=3Dright><TT>1486.6940&nbsp;&nbsp;</TT></TD>
    <TD noWrap align=3Dright><TT>-65.70&nbsp;</TT></TD>
    <TD align=3Dright><TT>39&nbsp;</TT></TD>
    <TD noWrap align=3Dright><TT>-&nbsp;</TT></TD>
    <TD align=3Dright><TT>51&nbsp;</TT></TD>
    <TD align=3Dright><TT>0&nbsp;&nbsp;</TT></TD>
    <TD noWrap align=3Dright><TT>17&nbsp;&nbsp;</TT></TD>
    <TD noWrap><TT>&nbsp;R.TTPSYVAFTDTER.L</TT></TD></TR>
  <TR>
    <TD align=3Dright>&nbsp;</TD>
    <TD align=3Dright><TT>1680.7267&nbsp;&nbsp;</TT></TD>
    <TD align=3Dright><TT>1679.7194&nbsp;&nbsp;</TT></TD>
    <TD align=3Dright><TT>1679.8267&nbsp;&nbsp;</TT></TD>
    <TD noWrap align=3Dright><TT>-63.88&nbsp;</TT></TD>
    <TD align=3Dright><TT>144&nbsp;</TT></TD>
    <TD noWrap align=3Dright><TT>-&nbsp;</TT></TD>
    <TD align=3Dright><TT>158&nbsp;</TT></TD>
    <TD align=3Dright><TT>0&nbsp;&nbsp;</TT></TD>
    <TD noWrap align=3Dright><TT>---&nbsp;&nbsp;</TT></TD>
    <TD noWrap><TT>&nbsp;K.NAVVTVPAYFNDSQR.Q</TT></TD></TR>
  <TR>
    <TD align=3Dright>&nbsp;</TD>
    <TD align=3Dright><TT>1680.7267&nbsp;&nbsp;</TT></TD>
    <TD align=3Dright><TT>1679.7194&nbsp;&nbsp;</TT></TD>
    <TD align=3Dright><TT>1679.8267&nbsp;&nbsp;</TT></TD>
    <TD noWrap align=3Dright><TT>-63.88&nbsp;</TT></TD>
    <TD align=3Dright><TT>144&nbsp;</TT></TD>
    <TD noWrap align=3Dright><TT>-&nbsp;</TT></TD>
    <TD align=3Dright><TT>158&nbsp;</TT></TD>
    <TD align=3Dright><TT>0&nbsp;&nbsp;</TT></TD>
    <TD noWrap align=3Dright><TT>33&nbsp;&nbsp;</TT></TD>
    <TD =
noWrap><TT>&nbsp;K.NAVVTVPAYFNDSQR.Q</TT></TD></TR></TBODY></TABLE>
<TABLE border=3D0 cellSpacing=3D0>
  <TBODY>
  <TR>
    <TD><TT>&nbsp;&nbsp;&nbsp;&nbsp;&nbsp;&nbsp;</TT></TD>
    <TD><TT><B>No match to: </B>722.3378, 812.3082, 825.0425, 829.3297,=20
      842.4494, 860.9911, 870.4815, 1179.5219, 1179.5219, 1369.6023, =
1370.5818,=20
      1370.5818, 1386.5541, 1386.5541, 1493.6565, 1689.5612, 1967.9058,=20
      1967.9058, 2067.7585, 2067.7585, 2438.1194, 2438.1194, 2481.0593,=20
      2481.0593, 2663.2764, 2663.2764</TT></TD></TR></TBODY></TABLE><BR>
<TABLE border=3D0 cellSpacing=3D0>
  <TBODY>
  <TR>
    <TD><TT><B><A name=3DHit44>44.</A>&nbsp;&nbsp;&nbsp;</B></TT></TD>
    <TD noWrap><TT><A=20
      =
href=3D"http://zxw-pc/mascot/cgi/protein_view.pl?file=3D../data/20121225/=
F002410.dat&amp;hit=3D44"=20
      =
target=3D_blank>gi|257345192</A>&nbsp;&nbsp;&nbsp;&nbsp;<B>Mass:</B>&nbsp=
;71391&nbsp;&nbsp;&nbsp;&nbsp;<B>Score:</B>&nbsp;63&nbsp;&nbsp;&nbsp;&nbs=
p;&nbsp;<B>Expect:</B>&nbsp;0.89&nbsp;&nbsp;<B>Matches:</B>&nbsp;5</TT></=
TD></TR>
  <TR>
    <TD>&nbsp;</TD>
    <TD noWrap><TT>unnamed protein product [Brassica=20
napus]</TT></TD></TR></TBODY></TABLE>
<TABLE border=3D0 cellSpacing=3D0 cellPadding=3D0>
  <TBODY>
  <TR>
    <TD><TT>&nbsp;&nbsp;&nbsp;&nbsp;&nbsp;&nbsp;</TT></TD>
    <TD align=3Dright><TT><B>Observed&nbsp;&nbsp;</B></TT></TD>
    <TD noWrap align=3Dright><TT><B>Mr(expt)&nbsp;&nbsp;</B></TT></TD>
    <TD noWrap align=3Dright><TT><B>Mr(calc)&nbsp;&nbsp;</B></TT></TD>
    <TD align=3Dright><TT><B>&nbsp;ppm&nbsp;&nbsp;</B></TT></TD>
    <TD align=3Dright><TT><B>Start&nbsp;</B></TT></TD>
    <TD align=3Dright><TT><B>&nbsp;</B></TT></TD>
    <TD align=3Dright><TT><B>End&nbsp;</B></TT></TD>
    <TD align=3Dright><TT><B>Miss&nbsp;</B></TT></TD>
    <TD align=3Dright><TT><B>Ions&nbsp;</B></TT></TD>
    <TD><TT><B>&nbsp;Peptide</B></TT></TD></TR>
  <TR>
    <TD align=3Dright>&nbsp;</TD>
    <TD align=3Dright><TT>1475.6649&nbsp;&nbsp;</TT></TD>
    <TD align=3Dright><TT>1474.6576&nbsp;&nbsp;</TT></TD>
    <TD align=3Dright><TT>1474.6584&nbsp;&nbsp;</TT></TD>
    <TD noWrap align=3Dright><TT>-0.56&nbsp;</TT></TD>
    <TD align=3Dright><TT>307&nbsp;</TT></TD>
    <TD noWrap align=3Dright><TT>-&nbsp;</TT></TD>
    <TD align=3Dright><TT>317&nbsp;</TT></TD>
    <TD align=3Dright><TT>1&nbsp;&nbsp;</TT></TD>
    <TD noWrap align=3Dright><TT>---&nbsp;&nbsp;</TT></TD>
    <TD noWrap><TT>&nbsp;R.FEEMNMDLFRK.C + Oxidation (M)</TT></TD></TR>
  <TR>
    <TD align=3Dright>&nbsp;</TD>
    <TD align=3Dright><TT>1487.6036&nbsp;&nbsp;</TT></TD>
    <TD align=3Dright><TT>1486.5963&nbsp;&nbsp;</TT></TD>
    <TD align=3Dright><TT>1486.6940&nbsp;&nbsp;</TT></TD>
    <TD noWrap align=3Dright><TT>-65.70&nbsp;</TT></TD>
    <TD align=3Dright><TT>39&nbsp;</TT></TD>
    <TD noWrap align=3Dright><TT>-&nbsp;</TT></TD>
    <TD align=3Dright><TT>51&nbsp;</TT></TD>
    <TD align=3Dright><TT>0&nbsp;&nbsp;</TT></TD>
    <TD noWrap align=3Dright><TT>---&nbsp;&nbsp;</TT></TD>
    <TD noWrap><TT>&nbsp;R.TTPSYVAFTDTER.L</TT></TD></TR>
  <TR>
    <TD align=3Dright>&nbsp;</TD>
    <TD align=3Dright><TT>1487.6036&nbsp;&nbsp;</TT></TD>
    <TD align=3Dright><TT>1486.5963&nbsp;&nbsp;</TT></TD>
    <TD align=3Dright><TT>1486.6940&nbsp;&nbsp;</TT></TD>
    <TD noWrap align=3Dright><TT>-65.70&nbsp;</TT></TD>
    <TD align=3Dright><TT>39&nbsp;</TT></TD>
    <TD noWrap align=3Dright><TT>-&nbsp;</TT></TD>
    <TD align=3Dright><TT>51&nbsp;</TT></TD>
    <TD align=3Dright><TT>0&nbsp;&nbsp;</TT></TD>
    <TD noWrap align=3Dright><TT>17&nbsp;&nbsp;</TT></TD>
    <TD noWrap><TT>&nbsp;R.TTPSYVAFTDTER.L</TT></TD></TR>
  <TR>
    <TD align=3Dright>&nbsp;</TD>
    <TD align=3Dright><TT>1680.7267&nbsp;&nbsp;</TT></TD>
    <TD align=3Dright><TT>1679.7194&nbsp;&nbsp;</TT></TD>
    <TD align=3Dright><TT>1679.8267&nbsp;&nbsp;</TT></TD>
    <TD noWrap align=3Dright><TT>-63.88&nbsp;</TT></TD>
    <TD align=3Dright><TT>144&nbsp;</TT></TD>
    <TD noWrap align=3Dright><TT>-&nbsp;</TT></TD>
    <TD align=3Dright><TT>158&nbsp;</TT></TD>
    <TD align=3Dright><TT>0&nbsp;&nbsp;</TT></TD>
    <TD noWrap align=3Dright><TT>---&nbsp;&nbsp;</TT></TD>
    <TD noWrap><TT>&nbsp;K.NAVVTVPAYFNDSQR.Q</TT></TD></TR>
  <TR>
    <TD align=3Dright>&nbsp;</TD>
    <TD align=3Dright><TT>1680.7267&nbsp;&nbsp;</TT></TD>
    <TD align=3Dright><TT>1679.7194&nbsp;&nbsp;</TT></TD>
    <TD align=3Dright><TT>1679.8267&nbsp;&nbsp;</TT></TD>
    <TD noWrap align=3Dright><TT>-63.88&nbsp;</TT></TD>
    <TD align=3Dright><TT>144&nbsp;</TT></TD>
    <TD noWrap align=3Dright><TT>-&nbsp;</TT></TD>
    <TD align=3Dright><TT>158&nbsp;</TT></TD>
    <TD align=3Dright><TT>0&nbsp;&nbsp;</TT></TD>
    <TD noWrap align=3Dright><TT>33&nbsp;&nbsp;</TT></TD>
    <TD =
noWrap><TT>&nbsp;K.NAVVTVPAYFNDSQR.Q</TT></TD></TR></TBODY></TABLE>
<TABLE border=3D0 cellSpacing=3D0>
  <TBODY>
  <TR>
    <TD><TT>&nbsp;&nbsp;&nbsp;&nbsp;&nbsp;&nbsp;</TT></TD>
    <TD><TT><B>No match to: </B>722.3378, 812.3082, 825.0425, 829.3297,=20
      842.4494, 860.9911, 870.4815, 1179.5219, 1179.5219, 1369.6023, =
1370.5818,=20
      1370.5818, 1386.5541, 1386.5541, 1493.6565, 1689.5612, 1967.9058,=20
      1967.9058, 2067.7585, 2067.7585, 2438.1194, 2438.1194, 2481.0593,=20
      2481.0593, 2663.2764, 2663.2764</TT></TD></TR></TBODY></TABLE><BR>
<TABLE border=3D0 cellSpacing=3D0>
  <TBODY>
  <TR>
    <TD><TT><B><A name=3DHit45>45.</A>&nbsp;&nbsp;&nbsp;</B></TT></TD>
    <TD noWrap><TT><A=20
      =
href=3D"http://zxw-pc/mascot/cgi/protein_view.pl?file=3D../data/20121225/=
F002410.dat&amp;hit=3D45"=20
      =
target=3D_blank>gi|219776064</A>&nbsp;&nbsp;&nbsp;&nbsp;<B>Mass:</B>&nbsp=
;71391&nbsp;&nbsp;&nbsp;&nbsp;<B>Score:</B>&nbsp;63&nbsp;&nbsp;&nbsp;&nbs=
p;&nbsp;<B>Expect:</B>&nbsp;0.89&nbsp;&nbsp;<B>Matches:</B>&nbsp;5</TT></=
TD></TR>
  <TR>
    <TD>&nbsp;</TD>
    <TD noWrap><TT>unnamed protein product [Brassica=20
napus]</TT></TD></TR></TBODY></TABLE>
<TABLE border=3D0 cellSpacing=3D0 cellPadding=3D0>
  <TBODY>
  <TR>
    <TD><TT>&nbsp;&nbsp;&nbsp;&nbsp;&nbsp;&nbsp;</TT></TD>
    <TD align=3Dright><TT><B>Observed&nbsp;&nbsp;</B></TT></TD>
    <TD noWrap align=3Dright><TT><B>Mr(expt)&nbsp;&nbsp;</B></TT></TD>
    <TD noWrap align=3Dright><TT><B>Mr(calc)&nbsp;&nbsp;</B></TT></TD>
    <TD align=3Dright><TT><B>&nbsp;ppm&nbsp;&nbsp;</B></TT></TD>
    <TD align=3Dright><TT><B>Start&nbsp;</B></TT></TD>
    <TD align=3Dright><TT><B>&nbsp;</B></TT></TD>
    <TD align=3Dright><TT><B>End&nbsp;</B></TT></TD>
    <TD align=3Dright><TT><B>Miss&nbsp;</B></TT></TD>
    <TD align=3Dright><TT><B>Ions&nbsp;</B></TT></TD>
    <TD><TT><B>&nbsp;Peptide</B></TT></TD></TR>
  <TR>
    <TD align=3Dright>&nbsp;</TD>
    <TD align=3Dright><TT>1475.6649&nbsp;&nbsp;</TT></TD>
    <TD align=3Dright><TT>1474.6576&nbsp;&nbsp;</TT></TD>
    <TD align=3Dright><TT>1474.6584&nbsp;&nbsp;</TT></TD>
    <TD noWrap align=3Dright><TT>-0.56&nbsp;</TT></TD>
    <TD align=3Dright><TT>307&nbsp;</TT></TD>
    <TD noWrap align=3Dright><TT>-&nbsp;</TT></TD>
    <TD align=3Dright><TT>317&nbsp;</TT></TD>
    <TD align=3Dright><TT>1&nbsp;&nbsp;</TT></TD>
    <TD noWrap align=3Dright><TT>---&nbsp;&nbsp;</TT></TD>
    <TD noWrap><TT>&nbsp;R.FEEMNMDLFRK.C + Oxidation (M)</TT></TD></TR>
  <TR>
    <TD align=3Dright>&nbsp;</TD>
    <TD align=3Dright><TT>1487.6036&nbsp;&nbsp;</TT></TD>
    <TD align=3Dright><TT>1486.5963&nbsp;&nbsp;</TT></TD>
    <TD align=3Dright><TT>1486.6940&nbsp;&nbsp;</TT></TD>
    <TD noWrap align=3Dright><TT>-65.70&nbsp;</TT></TD>
    <TD align=3Dright><TT>39&nbsp;</TT></TD>
    <TD noWrap align=3Dright><TT>-&nbsp;</TT></TD>
    <TD align=3Dright><TT>51&nbsp;</TT></TD>
    <TD align=3Dright><TT>0&nbsp;&nbsp;</TT></TD>
    <TD noWrap align=3Dright><TT>---&nbsp;&nbsp;</TT></TD>
    <TD noWrap><TT>&nbsp;R.TTPSYVAFTDTER.L</TT></TD></TR>
  <TR>
    <TD align=3Dright>&nbsp;</TD>
    <TD align=3Dright><TT>1487.6036&nbsp;&nbsp;</TT></TD>
    <TD align=3Dright><TT>1486.5963&nbsp;&nbsp;</TT></TD>
    <TD align=3Dright><TT>1486.6940&nbsp;&nbsp;</TT></TD>
    <TD noWrap align=3Dright><TT>-65.70&nbsp;</TT></TD>
    <TD align=3Dright><TT>39&nbsp;</TT></TD>
    <TD noWrap align=3Dright><TT>-&nbsp;</TT></TD>
    <TD align=3Dright><TT>51&nbsp;</TT></TD>
    <TD align=3Dright><TT>0&nbsp;&nbsp;</TT></TD>
    <TD noWrap align=3Dright><TT>17&nbsp;&nbsp;</TT></TD>
    <TD noWrap><TT>&nbsp;R.TTPSYVAFTDTER.L</TT></TD></TR>
  <TR>
    <TD align=3Dright>&nbsp;</TD>
    <TD align=3Dright><TT>1680.7267&nbsp;&nbsp;</TT></TD>
    <TD align=3Dright><TT>1679.7194&nbsp;&nbsp;</TT></TD>
    <TD align=3Dright><TT>1679.8267&nbsp;&nbsp;</TT></TD>
    <TD noWrap align=3Dright><TT>-63.88&nbsp;</TT></TD>
    <TD align=3Dright><TT>144&nbsp;</TT></TD>
    <TD noWrap align=3Dright><TT>-&nbsp;</TT></TD>
    <TD align=3Dright><TT>158&nbsp;</TT></TD>
    <TD align=3Dright><TT>0&nbsp;&nbsp;</TT></TD>
    <TD noWrap align=3Dright><TT>---&nbsp;&nbsp;</TT></TD>
    <TD noWrap><TT>&nbsp;K.NAVVTVPAYFNDSQR.Q</TT></TD></TR>
  <TR>
    <TD align=3Dright>&nbsp;</TD>
    <TD align=3Dright><TT>1680.7267&nbsp;&nbsp;</TT></TD>
    <TD align=3Dright><TT>1679.7194&nbsp;&nbsp;</TT></TD>
    <TD align=3Dright><TT>1679.8267&nbsp;&nbsp;</TT></TD>
    <TD noWrap align=3Dright><TT>-63.88&nbsp;</TT></TD>
    <TD align=3Dright><TT>144&nbsp;</TT></TD>
    <TD noWrap align=3Dright><TT>-&nbsp;</TT></TD>
    <TD align=3Dright><TT>158&nbsp;</TT></TD>
    <TD align=3Dright><TT>0&nbsp;&nbsp;</TT></TD>
    <TD noWrap align=3Dright><TT>33&nbsp;&nbsp;</TT></TD>
    <TD =
noWrap><TT>&nbsp;K.NAVVTVPAYFNDSQR.Q</TT></TD></TR></TBODY></TABLE>
<TABLE border=3D0 cellSpacing=3D0>
  <TBODY>
  <TR>
    <TD><TT>&nbsp;&nbsp;&nbsp;&nbsp;&nbsp;&nbsp;</TT></TD>
    <TD><TT><B>No match to: </B>722.3378, 812.3082, 825.0425, 829.3297,=20
      842.4494, 860.9911, 870.4815, 1179.5219, 1179.5219, 1369.6023, =
1370.5818,=20
      1370.5818, 1386.5541, 1386.5541, 1493.6565, 1689.5612, 1967.9058,=20
      1967.9058, 2067.7585, 2067.7585, 2438.1194, 2438.1194, 2481.0593,=20
      2481.0593, 2663.2764, 2663.2764</TT></TD></TR></TBODY></TABLE><BR>
<TABLE border=3D0 cellSpacing=3D0>
  <TBODY>
  <TR>
    <TD><TT><B><A name=3DHit46>46.</A>&nbsp;&nbsp;&nbsp;</B></TT></TD>
    <TD noWrap><TT><A=20
      =
href=3D"http://zxw-pc/mascot/cgi/protein_view.pl?file=3D../data/20121225/=
F002410.dat&amp;hit=3D46"=20
      =
target=3D_blank>gi|219766727</A>&nbsp;&nbsp;&nbsp;&nbsp;<B>Mass:</B>&nbsp=
;71391&nbsp;&nbsp;&nbsp;&nbsp;<B>Score:</B>&nbsp;63&nbsp;&nbsp;&nbsp;&nbs=
p;&nbsp;<B>Expect:</B>&nbsp;0.89&nbsp;&nbsp;<B>Matches:</B>&nbsp;5</TT></=
TD></TR>
  <TR>
    <TD>&nbsp;</TD>
    <TD noWrap><TT>unnamed protein product [Brassica=20
napus]</TT></TD></TR></TBODY></TABLE>
<TABLE border=3D0 cellSpacing=3D0 cellPadding=3D0>
  <TBODY>
  <TR>
    <TD><TT>&nbsp;&nbsp;&nbsp;&nbsp;&nbsp;&nbsp;</TT></TD>
    <TD align=3Dright><TT><B>Observed&nbsp;&nbsp;</B></TT></TD>
    <TD noWrap align=3Dright><TT><B>Mr(expt)&nbsp;&nbsp;</B></TT></TD>
    <TD noWrap align=3Dright><TT><B>Mr(calc)&nbsp;&nbsp;</B></TT></TD>
    <TD align=3Dright><TT><B>&nbsp;ppm&nbsp;&nbsp;</B></TT></TD>
    <TD align=3Dright><TT><B>Start&nbsp;</B></TT></TD>
    <TD align=3Dright><TT><B>&nbsp;</B></TT></TD>
    <TD align=3Dright><TT><B>End&nbsp;</B></TT></TD>
    <TD align=3Dright><TT><B>Miss&nbsp;</B></TT></TD>
    <TD align=3Dright><TT><B>Ions&nbsp;</B></TT></TD>
    <TD><TT><B>&nbsp;Peptide</B></TT></TD></TR>
  <TR>
    <TD align=3Dright>&nbsp;</TD>
    <TD align=3Dright><TT>1475.6649&nbsp;&nbsp;</TT></TD>
    <TD align=3Dright><TT>1474.6576&nbsp;&nbsp;</TT></TD>
    <TD align=3Dright><TT>1474.6584&nbsp;&nbsp;</TT></TD>
    <TD noWrap align=3Dright><TT>-0.56&nbsp;</TT></TD>
    <TD align=3Dright><TT>307&nbsp;</TT></TD>
    <TD noWrap align=3Dright><TT>-&nbsp;</TT></TD>
    <TD align=3Dright><TT>317&nbsp;</TT></TD>
    <TD align=3Dright><TT>1&nbsp;&nbsp;</TT></TD>
    <TD noWrap align=3Dright><TT>---&nbsp;&nbsp;</TT></TD>
    <TD noWrap><TT>&nbsp;R.FEEMNMDLFRK.C + Oxidation (M)</TT></TD></TR>
  <TR>
    <TD align=3Dright>&nbsp;</TD>
    <TD align=3Dright><TT>1487.6036&nbsp;&nbsp;</TT></TD>
    <TD align=3Dright><TT>1486.5963&nbsp;&nbsp;</TT></TD>
    <TD align=3Dright><TT>1486.6940&nbsp;&nbsp;</TT></TD>
    <TD noWrap align=3Dright><TT>-65.70&nbsp;</TT></TD>
    <TD align=3Dright><TT>39&nbsp;</TT></TD>
    <TD noWrap align=3Dright><TT>-&nbsp;</TT></TD>
    <TD align=3Dright><TT>51&nbsp;</TT></TD>
    <TD align=3Dright><TT>0&nbsp;&nbsp;</TT></TD>
    <TD noWrap align=3Dright><TT>---&nbsp;&nbsp;</TT></TD>
    <TD noWrap><TT>&nbsp;R.TTPSYVAFTDTER.L</TT></TD></TR>
  <TR>
    <TD align=3Dright>&nbsp;</TD>
    <TD align=3Dright><TT>1487.6036&nbsp;&nbsp;</TT></TD>
    <TD align=3Dright><TT>1486.5963&nbsp;&nbsp;</TT></TD>
    <TD align=3Dright><TT>1486.6940&nbsp;&nbsp;</TT></TD>
    <TD noWrap align=3Dright><TT>-65.70&nbsp;</TT></TD>
    <TD align=3Dright><TT>39&nbsp;</TT></TD>
    <TD noWrap align=3Dright><TT>-&nbsp;</TT></TD>
    <TD align=3Dright><TT>51&nbsp;</TT></TD>
    <TD align=3Dright><TT>0&nbsp;&nbsp;</TT></TD>
    <TD noWrap align=3Dright><TT>17&nbsp;&nbsp;</TT></TD>
    <TD noWrap><TT>&nbsp;R.TTPSYVAFTDTER.L</TT></TD></TR>
  <TR>
    <TD align=3Dright>&nbsp;</TD>
    <TD align=3Dright><TT>1680.7267&nbsp;&nbsp;</TT></TD>
    <TD align=3Dright><TT>1679.7194&nbsp;&nbsp;</TT></TD>
    <TD align=3Dright><TT>1679.8267&nbsp;&nbsp;</TT></TD>
    <TD noWrap align=3Dright><TT>-63.88&nbsp;</TT></TD>
    <TD align=3Dright><TT>144&nbsp;</TT></TD>
    <TD noWrap align=3Dright><TT>-&nbsp;</TT></TD>
    <TD align=3Dright><TT>158&nbsp;</TT></TD>
    <TD align=3Dright><TT>0&nbsp;&nbsp;</TT></TD>
    <TD noWrap align=3Dright><TT>---&nbsp;&nbsp;</TT></TD>
    <TD noWrap><TT>&nbsp;K.NAVVTVPAYFNDSQR.Q</TT></TD></TR>
  <TR>
    <TD align=3Dright>&nbsp;</TD>
    <TD align=3Dright><TT>1680.7267&nbsp;&nbsp;</TT></TD>
    <TD align=3Dright><TT>1679.7194&nbsp;&nbsp;</TT></TD>
    <TD align=3Dright><TT>1679.8267&nbsp;&nbsp;</TT></TD>
    <TD noWrap align=3Dright><TT>-63.88&nbsp;</TT></TD>
    <TD align=3Dright><TT>144&nbsp;</TT></TD>
    <TD noWrap align=3Dright><TT>-&nbsp;</TT></TD>
    <TD align=3Dright><TT>158&nbsp;</TT></TD>
    <TD align=3Dright><TT>0&nbsp;&nbsp;</TT></TD>
    <TD noWrap align=3Dright><TT>33&nbsp;&nbsp;</TT></TD>
    <TD =
noWrap><TT>&nbsp;K.NAVVTVPAYFNDSQR.Q</TT></TD></TR></TBODY></TABLE>
<TABLE border=3D0 cellSpacing=3D0>
  <TBODY>
  <TR>
    <TD><TT>&nbsp;&nbsp;&nbsp;&nbsp;&nbsp;&nbsp;</TT></TD>
    <TD><TT><B>No match to: </B>722.3378, 812.3082, 825.0425, 829.3297,=20
      842.4494, 860.9911, 870.4815, 1179.5219, 1179.5219, 1369.6023, =
1370.5818,=20
      1370.5818, 1386.5541, 1386.5541, 1493.6565, 1689.5612, 1967.9058,=20
      1967.9058, 2067.7585, 2067.7585, 2438.1194, 2438.1194, 2481.0593,=20
      2481.0593, 2663.2764, 2663.2764</TT></TD></TR></TBODY></TABLE><BR>
<TABLE border=3D0 cellSpacing=3D0>
  <TBODY>
  <TR>
    <TD><TT><B><A name=3DHit47>47.</A>&nbsp;&nbsp;&nbsp;</B></TT></TD>
    <TD noWrap><TT><A=20
      =
href=3D"http://zxw-pc/mascot/cgi/protein_view.pl?file=3D../data/20121225/=
F002410.dat&amp;hit=3D47"=20
      =
target=3D_blank>gi|238054089</A>&nbsp;&nbsp;&nbsp;&nbsp;<B>Mass:</B>&nbsp=
;71188&nbsp;&nbsp;&nbsp;&nbsp;<B>Score:</B>&nbsp;63&nbsp;&nbsp;&nbsp;&nbs=
p;&nbsp;<B>Expect:</B>&nbsp;0.89&nbsp;&nbsp;<B>Matches:</B>&nbsp;5</TT></=
TD></TR>
  <TR>
    <TD>&nbsp;</TD>
    <TD noWrap><TT>heat shock protein 70 [Pellia endiviifolia (species=20
    B)]</TT></TD></TR></TBODY></TABLE>
<TABLE border=3D0 cellSpacing=3D0 cellPadding=3D0>
  <TBODY>
  <TR>
    <TD><TT>&nbsp;&nbsp;&nbsp;&nbsp;&nbsp;&nbsp;</TT></TD>
    <TD align=3Dright><TT><B>Observed&nbsp;&nbsp;</B></TT></TD>
    <TD noWrap align=3Dright><TT><B>Mr(expt)&nbsp;&nbsp;</B></TT></TD>
    <TD noWrap align=3Dright><TT><B>Mr(calc)&nbsp;&nbsp;</B></TT></TD>
    <TD align=3Dright><TT><B>&nbsp;ppm&nbsp;&nbsp;</B></TT></TD>
    <TD align=3Dright><TT><B>Start&nbsp;</B></TT></TD>
    <TD align=3Dright><TT><B>&nbsp;</B></TT></TD>
    <TD align=3Dright><TT><B>End&nbsp;</B></TT></TD>
    <TD align=3Dright><TT><B>Miss&nbsp;</B></TT></TD>
    <TD align=3Dright><TT><B>Ions&nbsp;</B></TT></TD>
    <TD><TT><B>&nbsp;Peptide</B></TT></TD></TR>
  <TR>
    <TD align=3Dright>&nbsp;</TD>
    <TD align=3Dright><TT>1475.6649&nbsp;&nbsp;</TT></TD>
    <TD align=3Dright><TT>1474.6576&nbsp;&nbsp;</TT></TD>
    <TD align=3Dright><TT>1474.6584&nbsp;&nbsp;</TT></TD>
    <TD noWrap align=3Dright><TT>-0.56&nbsp;</TT></TD>
    <TD align=3Dright><TT>308&nbsp;</TT></TD>
    <TD noWrap align=3Dright><TT>-&nbsp;</TT></TD>
    <TD align=3Dright><TT>318&nbsp;</TT></TD>
    <TD align=3Dright><TT>1&nbsp;&nbsp;</TT></TD>
    <TD noWrap align=3Dright><TT>---&nbsp;&nbsp;</TT></TD>
    <TD noWrap><TT>&nbsp;R.FEELNMDMFRK.C + Oxidation (M)</TT></TD></TR>
  <TR>
    <TD align=3Dright>&nbsp;</TD>
    <TD align=3Dright><TT>1487.6036&nbsp;&nbsp;</TT></TD>
    <TD align=3Dright><TT>1486.5963&nbsp;&nbsp;</TT></TD>
    <TD align=3Dright><TT>1486.6940&nbsp;&nbsp;</TT></TD>
    <TD noWrap align=3Dright><TT>-65.70&nbsp;</TT></TD>
    <TD align=3Dright><TT>40&nbsp;</TT></TD>
    <TD noWrap align=3Dright><TT>-&nbsp;</TT></TD>
    <TD align=3Dright><TT>52&nbsp;</TT></TD>
    <TD align=3Dright><TT>0&nbsp;&nbsp;</TT></TD>
    <TD noWrap align=3Dright><TT>---&nbsp;&nbsp;</TT></TD>
    <TD noWrap><TT>&nbsp;R.TTPSYVAFTDTER.L</TT></TD></TR>
  <TR>
    <TD align=3Dright>&nbsp;</TD>
    <TD align=3Dright><TT>1487.6036&nbsp;&nbsp;</TT></TD>
    <TD align=3Dright><TT>1486.5963&nbsp;&nbsp;</TT></TD>
    <TD align=3Dright><TT>1486.6940&nbsp;&nbsp;</TT></TD>
    <TD noWrap align=3Dright><TT>-65.70&nbsp;</TT></TD>
    <TD align=3Dright><TT>40&nbsp;</TT></TD>
    <TD noWrap align=3Dright><TT>-&nbsp;</TT></TD>
    <TD align=3Dright><TT>52&nbsp;</TT></TD>
    <TD align=3Dright><TT>0&nbsp;&nbsp;</TT></TD>
    <TD noWrap align=3Dright><TT>17&nbsp;&nbsp;</TT></TD>
    <TD noWrap><TT>&nbsp;R.TTPSYVAFTDTER.L</TT></TD></TR>
  <TR>
    <TD align=3Dright>&nbsp;</TD>
    <TD align=3Dright><TT>1680.7267&nbsp;&nbsp;</TT></TD>
    <TD align=3Dright><TT>1679.7194&nbsp;&nbsp;</TT></TD>
    <TD align=3Dright><TT>1679.8267&nbsp;&nbsp;</TT></TD>
    <TD noWrap align=3Dright><TT>-63.88&nbsp;</TT></TD>
    <TD align=3Dright><TT>145&nbsp;</TT></TD>
    <TD noWrap align=3Dright><TT>-&nbsp;</TT></TD>
    <TD align=3Dright><TT>159&nbsp;</TT></TD>
    <TD align=3Dright><TT>0&nbsp;&nbsp;</TT></TD>
    <TD noWrap align=3Dright><TT>---&nbsp;&nbsp;</TT></TD>
    <TD noWrap><TT>&nbsp;K.NAVVTVPAYFNDSQR.Q</TT></TD></TR>
  <TR>
    <TD align=3Dright>&nbsp;</TD>
    <TD align=3Dright><TT>1680.7267&nbsp;&nbsp;</TT></TD>
    <TD align=3Dright><TT>1679.7194&nbsp;&nbsp;</TT></TD>
    <TD align=3Dright><TT>1679.8267&nbsp;&nbsp;</TT></TD>
    <TD noWrap align=3Dright><TT>-63.88&nbsp;</TT></TD>
    <TD align=3Dright><TT>145&nbsp;</TT></TD>
    <TD noWrap align=3Dright><TT>-&nbsp;</TT></TD>
    <TD align=3Dright><TT>159&nbsp;</TT></TD>
    <TD align=3Dright><TT>0&nbsp;&nbsp;</TT></TD>
    <TD noWrap align=3Dright><TT>33&nbsp;&nbsp;</TT></TD>
    <TD =
noWrap><TT>&nbsp;K.NAVVTVPAYFNDSQR.Q</TT></TD></TR></TBODY></TABLE>
<TABLE border=3D0 cellSpacing=3D0>
  <TBODY>
  <TR>
    <TD><TT>&nbsp;&nbsp;&nbsp;&nbsp;&nbsp;&nbsp;</TT></TD>
    <TD><TT><B>No match to: </B>722.3378, 812.3082, 825.0425, 829.3297,=20
      842.4494, 860.9911, 870.4815, 1179.5219, 1179.5219, 1369.6023, =
1370.5818,=20
      1370.5818, 1386.5541, 1386.5541, 1493.6565, 1689.5612, 1967.9058,=20
      1967.9058, 2067.7585, 2067.7585, 2438.1194, 2438.1194, 2481.0593,=20
      2481.0593, 2663.2764, 2663.2764</TT></TD></TR></TBODY></TABLE><BR>
<TABLE border=3D0 cellSpacing=3D0>
  <TBODY>
  <TR>
    <TD><TT><B><A name=3DHit48>48.</A>&nbsp;&nbsp;&nbsp;</B></TT></TD>
    <TD noWrap><TT><A=20
      =
href=3D"http://zxw-pc/mascot/cgi/protein_view.pl?file=3D../data/20121225/=
F002410.dat&amp;hit=3D48"=20
      =
target=3D_blank>gi|238054071</A>&nbsp;&nbsp;&nbsp;&nbsp;<B>Mass:</B>&nbsp=
;71188&nbsp;&nbsp;&nbsp;&nbsp;<B>Score:</B>&nbsp;63&nbsp;&nbsp;&nbsp;&nbs=
p;&nbsp;<B>Expect:</B>&nbsp;0.89&nbsp;&nbsp;<B>Matches:</B>&nbsp;5</TT></=
TD></TR>
  <TR>
    <TD>&nbsp;</TD>
    <TD noWrap><TT>heat shock protein 70 [Pellia endiviifolia (species=20
    B)]</TT></TD></TR></TBODY></TABLE>
<TABLE border=3D0 cellSpacing=3D0 cellPadding=3D0>
  <TBODY>
  <TR>
    <TD><TT>&nbsp;&nbsp;&nbsp;&nbsp;&nbsp;&nbsp;</TT></TD>
    <TD align=3Dright><TT><B>Observed&nbsp;&nbsp;</B></TT></TD>
    <TD noWrap align=3Dright><TT><B>Mr(expt)&nbsp;&nbsp;</B></TT></TD>
    <TD noWrap align=3Dright><TT><B>Mr(calc)&nbsp;&nbsp;</B></TT></TD>
    <TD align=3Dright><TT><B>&nbsp;ppm&nbsp;&nbsp;</B></TT></TD>
    <TD align=3Dright><TT><B>Start&nbsp;</B></TT></TD>
    <TD align=3Dright><TT><B>&nbsp;</B></TT></TD>
    <TD align=3Dright><TT><B>End&nbsp;</B></TT></TD>
    <TD align=3Dright><TT><B>Miss&nbsp;</B></TT></TD>
    <TD align=3Dright><TT><B>Ions&nbsp;</B></TT></TD>
    <TD><TT><B>&nbsp;Peptide</B></TT></TD></TR>
  <TR>
    <TD align=3Dright>&nbsp;</TD>
    <TD align=3Dright><TT>1475.6649&nbsp;&nbsp;</TT></TD>
    <TD align=3Dright><TT>1474.6576&nbsp;&nbsp;</TT></TD>
    <TD align=3Dright><TT>1474.6584&nbsp;&nbsp;</TT></TD>
    <TD noWrap align=3Dright><TT>-0.56&nbsp;</TT></TD>
    <TD align=3Dright><TT>308&nbsp;</TT></TD>
    <TD noWrap align=3Dright><TT>-&nbsp;</TT></TD>
    <TD align=3Dright><TT>318&nbsp;</TT></TD>
    <TD align=3Dright><TT>1&nbsp;&nbsp;</TT></TD>
    <TD noWrap align=3Dright><TT>---&nbsp;&nbsp;</TT></TD>
    <TD noWrap><TT>&nbsp;R.FEELNMDMFRK.C + Oxidation (M)</TT></TD></TR>
  <TR>
    <TD align=3Dright>&nbsp;</TD>
    <TD align=3Dright><TT>1487.6036&nbsp;&nbsp;</TT></TD>
    <TD align=3Dright><TT>1486.5963&nbsp;&nbsp;</TT></TD>
    <TD align=3Dright><TT>1486.6940&nbsp;&nbsp;</TT></TD>
    <TD noWrap align=3Dright><TT>-65.70&nbsp;</TT></TD>
    <TD align=3Dright><TT>40&nbsp;</TT></TD>
    <TD noWrap align=3Dright><TT>-&nbsp;</TT></TD>
    <TD align=3Dright><TT>52&nbsp;</TT></TD>
    <TD align=3Dright><TT>0&nbsp;&nbsp;</TT></TD>
    <TD noWrap align=3Dright><TT>---&nbsp;&nbsp;</TT></TD>
    <TD noWrap><TT>&nbsp;R.TTPSYVAFTDTER.L</TT></TD></TR>
  <TR>
    <TD align=3Dright>&nbsp;</TD>
    <TD align=3Dright><TT>1487.6036&nbsp;&nbsp;</TT></TD>
    <TD align=3Dright><TT>1486.5963&nbsp;&nbsp;</TT></TD>
    <TD align=3Dright><TT>1486.6940&nbsp;&nbsp;</TT></TD>
    <TD noWrap align=3Dright><TT>-65.70&nbsp;</TT></TD>
    <TD align=3Dright><TT>40&nbsp;</TT></TD>
    <TD noWrap align=3Dright><TT>-&nbsp;</TT></TD>
    <TD align=3Dright><TT>52&nbsp;</TT></TD>
    <TD align=3Dright><TT>0&nbsp;&nbsp;</TT></TD>
    <TD noWrap align=3Dright><TT>17&nbsp;&nbsp;</TT></TD>
    <TD noWrap><TT>&nbsp;R.TTPSYVAFTDTER.L</TT></TD></TR>
  <TR>
    <TD align=3Dright>&nbsp;</TD>
    <TD align=3Dright><TT>1680.7267&nbsp;&nbsp;</TT></TD>
    <TD align=3Dright><TT>1679.7194&nbsp;&nbsp;</TT></TD>
    <TD align=3Dright><TT>1679.8267&nbsp;&nbsp;</TT></TD>
    <TD noWrap align=3Dright><TT>-63.88&nbsp;</TT></TD>
    <TD align=3Dright><TT>145&nbsp;</TT></TD>
    <TD noWrap align=3Dright><TT>-&nbsp;</TT></TD>
    <TD align=3Dright><TT>159&nbsp;</TT></TD>
    <TD align=3Dright><TT>0&nbsp;&nbsp;</TT></TD>
    <TD noWrap align=3Dright><TT>---&nbsp;&nbsp;</TT></TD>
    <TD noWrap><TT>&nbsp;K.NAVVTVPAYFNDSQR.Q</TT></TD></TR>
  <TR>
    <TD align=3Dright>&nbsp;</TD>
    <TD align=3Dright><TT>1680.7267&nbsp;&nbsp;</TT></TD>
    <TD align=3Dright><TT>1679.7194&nbsp;&nbsp;</TT></TD>
    <TD align=3Dright><TT>1679.8267&nbsp;&nbsp;</TT></TD>
    <TD noWrap align=3Dright><TT>-63.88&nbsp;</TT></TD>
    <TD align=3Dright><TT>145&nbsp;</TT></TD>
    <TD noWrap align=3Dright><TT>-&nbsp;</TT></TD>
    <TD align=3Dright><TT>159&nbsp;</TT></TD>
    <TD align=3Dright><TT>0&nbsp;&nbsp;</TT></TD>
    <TD noWrap align=3Dright><TT>33&nbsp;&nbsp;</TT></TD>
    <TD =
noWrap><TT>&nbsp;K.NAVVTVPAYFNDSQR.Q</TT></TD></TR></TBODY></TABLE>
<TABLE border=3D0 cellSpacing=3D0>
  <TBODY>
  <TR>
    <TD><TT>&nbsp;&nbsp;&nbsp;&nbsp;&nbsp;&nbsp;</TT></TD>
    <TD><TT><B>No match to: </B>722.3378, 812.3082, 825.0425, 829.3297,=20
      842.4494, 860.9911, 870.4815, 1179.5219, 1179.5219, 1369.6023, =
1370.5818,=20
      1370.5818, 1386.5541, 1386.5541, 1493.6565, 1689.5612, 1967.9058,=20
      1967.9058, 2067.7585, 2067.7585, 2438.1194, 2438.1194, 2481.0593,=20
      2481.0593, 2663.2764, 2663.2764</TT></TD></TR></TBODY></TABLE><BR>
<TABLE border=3D0 cellSpacing=3D0>
  <TBODY>
  <TR>
    <TD><TT><B><A name=3DHit49>49.</A>&nbsp;&nbsp;&nbsp;</B></TT></TD>
    <TD noWrap><TT><A=20
      =
href=3D"http://zxw-pc/mascot/cgi/protein_view.pl?file=3D../data/20121225/=
F002410.dat&amp;hit=3D49"=20
      =
target=3D_blank>gi|116789965</A>&nbsp;&nbsp;&nbsp;&nbsp;<B>Mass:</B>&nbsp=
;71437&nbsp;&nbsp;&nbsp;&nbsp;<B>Score:</B>&nbsp;63&nbsp;&nbsp;&nbsp;&nbs=
p;&nbsp;<B>Expect:</B>&nbsp;0.97&nbsp;&nbsp;<B>Matches:</B>&nbsp;5</TT></=
TD></TR>
  <TR>
    <TD>&nbsp;</TD>
    <TD noWrap><TT>unknown [Picea =
sitchensis]</TT></TD></TR></TBODY></TABLE>
<TABLE border=3D0 cellSpacing=3D0 cellPadding=3D0>
  <TBODY>
  <TR>
    <TD><TT>&nbsp;&nbsp;&nbsp;&nbsp;&nbsp;&nbsp;</TT></TD>
    <TD align=3Dright><TT><B>Observed&nbsp;&nbsp;</B></TT></TD>
    <TD noWrap align=3Dright><TT><B>Mr(expt)&nbsp;&nbsp;</B></TT></TD>
    <TD noWrap align=3Dright><TT><B>Mr(calc)&nbsp;&nbsp;</B></TT></TD>
    <TD align=3Dright><TT><B>&nbsp;ppm&nbsp;&nbsp;</B></TT></TD>
    <TD align=3Dright><TT><B>Start&nbsp;</B></TT></TD>
    <TD align=3Dright><TT><B>&nbsp;</B></TT></TD>
    <TD align=3Dright><TT><B>End&nbsp;</B></TT></TD>
    <TD align=3Dright><TT><B>Miss&nbsp;</B></TT></TD>
    <TD align=3Dright><TT><B>Ions&nbsp;</B></TT></TD>
    <TD><TT><B>&nbsp;Peptide</B></TT></TD></TR>
  <TR>
    <TD align=3Dright>&nbsp;</TD>
    <TD align=3Dright><TT>829.3297&nbsp;&nbsp;</TT></TD>
    <TD align=3Dright><TT>828.3224&nbsp;&nbsp;</TT></TD>
    <TD align=3Dright><TT>828.3800&nbsp;&nbsp;</TT></TD>
    <TD noWrap align=3Dright><TT>-69.53&nbsp;</TT></TD>
    <TD align=3Dright><TT>523&nbsp;</TT></TD>
    <TD noWrap align=3Dright><TT>-&nbsp;</TT></TD>
    <TD align=3Dright><TT>529&nbsp;</TT></TD>
    <TD align=3Dright><TT>0&nbsp;&nbsp;</TT></TD>
    <TD noWrap align=3Dright><TT>---&nbsp;&nbsp;</TT></TD>
    <TD noWrap><TT>&nbsp;K.MVHDAEK.Y</TT></TD></TR>
  <TR>
    <TD align=3Dright>&nbsp;</TD>
    <TD align=3Dright><TT>1487.6036&nbsp;&nbsp;</TT></TD>
    <TD align=3Dright><TT>1486.5963&nbsp;&nbsp;</TT></TD>
    <TD align=3Dright><TT>1486.6940&nbsp;&nbsp;</TT></TD>
    <TD noWrap align=3Dright><TT>-65.70&nbsp;</TT></TD>
    <TD align=3Dright><TT>39&nbsp;</TT></TD>
    <TD noWrap align=3Dright><TT>-&nbsp;</TT></TD>
    <TD align=3Dright><TT>51&nbsp;</TT></TD>
    <TD align=3Dright><TT>0&nbsp;&nbsp;</TT></TD>
    <TD noWrap align=3Dright><TT>---&nbsp;&nbsp;</TT></TD>
    <TD noWrap><TT>&nbsp;R.TTPSYVAFTDTER.L</TT></TD></TR>
  <TR>
    <TD align=3Dright>&nbsp;</TD>
    <TD align=3Dright><TT>1487.6036&nbsp;&nbsp;</TT></TD>
    <TD align=3Dright><TT>1486.5963&nbsp;&nbsp;</TT></TD>
    <TD align=3Dright><TT>1486.6940&nbsp;&nbsp;</TT></TD>
    <TD noWrap align=3Dright><TT>-65.70&nbsp;</TT></TD>
    <TD align=3Dright><TT>39&nbsp;</TT></TD>
    <TD noWrap align=3Dright><TT>-&nbsp;</TT></TD>
    <TD align=3Dright><TT>51&nbsp;</TT></TD>
    <TD align=3Dright><TT>0&nbsp;&nbsp;</TT></TD>
    <TD noWrap align=3Dright><TT>17&nbsp;&nbsp;</TT></TD>
    <TD noWrap><TT>&nbsp;R.TTPSYVAFTDTER.L</TT></TD></TR>
  <TR>
    <TD align=3Dright>&nbsp;</TD>
    <TD align=3Dright><TT>1680.7267&nbsp;&nbsp;</TT></TD>
    <TD align=3Dright><TT>1679.7194&nbsp;&nbsp;</TT></TD>
    <TD align=3Dright><TT>1679.8267&nbsp;&nbsp;</TT></TD>
    <TD noWrap align=3Dright><TT>-63.88&nbsp;</TT></TD>
    <TD align=3Dright><TT>144&nbsp;</TT></TD>
    <TD noWrap align=3Dright><TT>-&nbsp;</TT></TD>
    <TD align=3Dright><TT>158&nbsp;</TT></TD>
    <TD align=3Dright><TT>0&nbsp;&nbsp;</TT></TD>
    <TD noWrap align=3Dright><TT>---&nbsp;&nbsp;</TT></TD>
    <TD noWrap><TT>&nbsp;K.NAVVTVPAYFNDSQR.Q</TT></TD></TR>
  <TR>
    <TD align=3Dright>&nbsp;</TD>
    <TD align=3Dright><TT>1680.7267&nbsp;&nbsp;</TT></TD>
    <TD align=3Dright><TT>1679.7194&nbsp;&nbsp;</TT></TD>
    <TD align=3Dright><TT>1679.8267&nbsp;&nbsp;</TT></TD>
    <TD noWrap align=3Dright><TT>-63.88&nbsp;</TT></TD>
    <TD align=3Dright><TT>144&nbsp;</TT></TD>
    <TD noWrap align=3Dright><TT>-&nbsp;</TT></TD>
    <TD align=3Dright><TT>158&nbsp;</TT></TD>
    <TD align=3Dright><TT>0&nbsp;&nbsp;</TT></TD>
    <TD noWrap align=3Dright><TT>33&nbsp;&nbsp;</TT></TD>
    <TD =
noWrap><TT>&nbsp;K.NAVVTVPAYFNDSQR.Q</TT></TD></TR></TBODY></TABLE>
<TABLE border=3D0 cellSpacing=3D0>
  <TBODY>
  <TR>
    <TD><TT>&nbsp;&nbsp;&nbsp;&nbsp;&nbsp;&nbsp;</TT></TD>
    <TD><TT><B>No match to: </B>722.3378, 812.3082, 825.0425, 842.4494,=20
      860.9911, 870.4815, 1179.5219, 1179.5219, 1369.6023, 1370.5818, =
1370.5818,=20
      1386.5541, 1386.5541, 1475.6649, 1493.6565, 1689.5612, 1967.9058,=20
      1967.9058, 2067.7585, 2067.7585, 2438.1194, 2438.1194, 2481.0593,=20
      2481.0593, 2663.2764, 2663.2764</TT></TD></TR></TBODY></TABLE><BR>
<TABLE border=3D0 cellSpacing=3D0>
  <TBODY>
  <TR>
    <TD><TT><B><A name=3DHit50>50.</A>&nbsp;&nbsp;&nbsp;</B></TT></TD>
    <TD noWrap><TT><A=20
      =
href=3D"http://zxw-pc/mascot/cgi/protein_view.pl?file=3D../data/20121225/=
F002410.dat&amp;hit=3D50"=20
      =
target=3D_blank>gi|125552610</A>&nbsp;&nbsp;&nbsp;&nbsp;<B>Mass:</B>&nbsp=
;44773&nbsp;&nbsp;&nbsp;&nbsp;<B>Score:</B>&nbsp;60&nbsp;&nbsp;&nbsp;&nbs=
p;&nbsp;<B>Expect:</B>&nbsp;1.6&nbsp;&nbsp;<B>Matches:</B>&nbsp;4</TT></T=
D></TR>
  <TR>
    <TD>&nbsp;</TD>
    <TD noWrap><TT>hypothetical protein OsI_20227 [Oryza sativa Indica=20
      Group]</TT></TD></TR></TBODY></TABLE>
<TABLE border=3D0 cellSpacing=3D0 cellPadding=3D0>
  <TBODY>
  <TR>
    <TD><TT>&nbsp;&nbsp;&nbsp;&nbsp;&nbsp;&nbsp;</TT></TD>
    <TD align=3Dright><TT><B>Observed&nbsp;&nbsp;</B></TT></TD>
    <TD noWrap align=3Dright><TT><B>Mr(expt)&nbsp;&nbsp;</B></TT></TD>
    <TD noWrap align=3Dright><TT><B>Mr(calc)&nbsp;&nbsp;</B></TT></TD>
    <TD align=3Dright><TT><B>&nbsp;ppm&nbsp;&nbsp;</B></TT></TD>
    <TD align=3Dright><TT><B>Start&nbsp;</B></TT></TD>
    <TD align=3Dright><TT><B>&nbsp;</B></TT></TD>
    <TD align=3Dright><TT><B>End&nbsp;</B></TT></TD>
    <TD align=3Dright><TT><B>Miss&nbsp;</B></TT></TD>
    <TD align=3Dright><TT><B>Ions&nbsp;</B></TT></TD>
    <TD><TT><B>&nbsp;Peptide</B></TT></TD></TR>
  <TR>
    <TD align=3Dright>&nbsp;</TD>
    <TD align=3Dright><TT>1487.6036&nbsp;&nbsp;</TT></TD>
    <TD align=3Dright><TT>1486.5963&nbsp;&nbsp;</TT></TD>
    <TD align=3Dright><TT>1486.6940&nbsp;&nbsp;</TT></TD>
    <TD noWrap align=3Dright><TT>-65.70&nbsp;</TT></TD>
    <TD align=3Dright><TT>39&nbsp;</TT></TD>
    <TD noWrap align=3Dright><TT>-&nbsp;</TT></TD>
    <TD align=3Dright><TT>51&nbsp;</TT></TD>
    <TD align=3Dright><TT>0&nbsp;&nbsp;</TT></TD>
    <TD noWrap align=3Dright><TT>---&nbsp;&nbsp;</TT></TD>
    <TD noWrap><TT>&nbsp;R.TTPSYVAFTDTER.L</TT></TD></TR>
  <TR>
    <TD align=3Dright>&nbsp;</TD>
    <TD align=3Dright><TT>1487.6036&nbsp;&nbsp;</TT></TD>
    <TD align=3Dright><TT>1486.5963&nbsp;&nbsp;</TT></TD>
    <TD align=3Dright><TT>1486.6940&nbsp;&nbsp;</TT></TD>
    <TD noWrap align=3Dright><TT>-65.70&nbsp;</TT></TD>
    <TD align=3Dright><TT>39&nbsp;</TT></TD>
    <TD noWrap align=3Dright><TT>-&nbsp;</TT></TD>
    <TD align=3Dright><TT>51&nbsp;</TT></TD>
    <TD align=3Dright><TT>0&nbsp;&nbsp;</TT></TD>
    <TD noWrap align=3Dright><TT>17&nbsp;&nbsp;</TT></TD>
    <TD noWrap><TT>&nbsp;R.TTPSYVAFTDTER.L</TT></TD></TR>
  <TR>
    <TD align=3Dright>&nbsp;</TD>
    <TD align=3Dright><TT>1680.7267&nbsp;&nbsp;</TT></TD>
    <TD align=3Dright><TT>1679.7194&nbsp;&nbsp;</TT></TD>
    <TD align=3Dright><TT>1679.8267&nbsp;&nbsp;</TT></TD>
    <TD noWrap align=3Dright><TT>-63.88&nbsp;</TT></TD>
    <TD align=3Dright><TT>144&nbsp;</TT></TD>
    <TD noWrap align=3Dright><TT>-&nbsp;</TT></TD>
    <TD align=3Dright><TT>158&nbsp;</TT></TD>
    <TD align=3Dright><TT>0&nbsp;&nbsp;</TT></TD>
    <TD noWrap align=3Dright><TT>---&nbsp;&nbsp;</TT></TD>
    <TD noWrap><TT>&nbsp;K.NAVVTVPAYFNDSQR.Q</TT></TD></TR>
  <TR>
    <TD align=3Dright>&nbsp;</TD>
    <TD align=3Dright><TT>1680.7267&nbsp;&nbsp;</TT></TD>
    <TD align=3Dright><TT>1679.7194&nbsp;&nbsp;</TT></TD>
    <TD align=3Dright><TT>1679.8267&nbsp;&nbsp;</TT></TD>
    <TD noWrap align=3Dright><TT>-63.88&nbsp;</TT></TD>
    <TD align=3Dright><TT>144&nbsp;</TT></TD>
    <TD noWrap align=3Dright><TT>-&nbsp;</TT></TD>
    <TD align=3Dright><TT>158&nbsp;</TT></TD>
    <TD align=3Dright><TT>0&nbsp;&nbsp;</TT></TD>
    <TD noWrap align=3Dright><TT>33&nbsp;&nbsp;</TT></TD>
    <TD =
noWrap><TT>&nbsp;K.NAVVTVPAYFNDSQR.Q</TT></TD></TR></TBODY></TABLE>
<TABLE border=3D0 cellSpacing=3D0>
  <TBODY>
  <TR>
    <TD><TT>&nbsp;&nbsp;&nbsp;&nbsp;&nbsp;&nbsp;</TT></TD>
    <TD><TT><B>No match to: </B>722.3378, 812.3082, 825.0425, 829.3297,=20
      842.4494, 860.9911, 870.4815, 1179.5219, 1179.5219, 1369.6023, =
1370.5818,=20
      1370.5818, 1386.5541, 1386.5541, 1475.6649, 1493.6565, 1689.5612,=20
      1967.9058, 1967.9058, 2067.7585, 2067.7585, 2438.1194, 2438.1194,=20
      2481.0593, 2481.0593, 2663.2764, =
2663.2764</TT></TD></TR></TBODY></TABLE><BR>
<H3>Search Parameters</H3><FONT face=3D"Courier =
New,Courier,monospace"><PRE><B>Type of search         : MS/MS Ion =
Search</B>
<B>Enzyme                 : Trypsin</B>
<B>Variable modifications : <A =
href=3D"http://zxw-pc/mascot/cgi/client.pl?modification&amp;mod_name=3DOx=
idation+%28M%29&amp;file=3D../data/20121225/F002410.dat" =
target=3D_blank>Oxidation (M)</A></B>
<B>Mass values            : Monoisotopic</B>
<B>Protein Mass           : Unrestricted</B>
<B>Peptide Mass Tolerance : =C2=B1 100 ppm</B>
<B>Fragment Mass Tolerance: =C2=B1 0.8 Da</B>
<B>Max Missed Cleavages   : 1</B>
<B>Instrument type        : MALDI-TOF-TOF</B>
<A name=3DQuery1><B>Query1 (722.3378,1+)   </A>: &lt;no title&gt;</B>
<A name=3DQuery2><B>Query2 (812.3082,1+)   </A>: &lt;no title&gt;</B>
<A name=3DQuery3><B>Query3 (825.0425,1+)   </A>: &lt;no title&gt;</B>
<A name=3DQuery4><B>Query4 (829.3297,1+)   </A>: &lt;no title&gt;</B>
<A name=3DQuery5><B>Query5 (842.4494,1+)   </A>: &lt;no title&gt;</B>
<A name=3DQuery6><B>Query6 (860.9911,1+)   </A>: &lt;no title&gt;</B>
<A name=3DQuery7><B>Query7 (870.4815,1+)   </A>: &lt;no title&gt;</B>
<A name=3DQuery8><B>Query8 (1179.5219,1+)  </A>: &lt;no title&gt;</B>
<A name=3DQuery9><B>Query9 (1179.5219,1+)  </A>: Label: J15, Spot_Id: =
795023, Peak_List_Id: 465041, MSMS Job_Run_Id: 23273, Comment: </B>
<A name=3DQuery10><B>Query10 (1369.6023,1+) </A>: &lt;no title&gt;</B>
<A name=3DQuery11><B>Query11 (1370.5818,1+) </A>: &lt;no title&gt;</B>
<A name=3DQuery12><B>Query12 (1370.5818,1+) </A>: Label: J15, Spot_Id: =
795023, Peak_List_Id: 465034, MSMS Job_Run_Id: 23273, Comment: </B>
<A name=3DQuery13><B>Query13 (1386.5541,1+) </A>: &lt;no title&gt;</B>
<A name=3DQuery14><B>Query14 (1386.5541,1+) </A>: Label: J15, Spot_Id: =
795023, Peak_List_Id: 465035, MSMS Job_Run_Id: 23273, Comment: </B>
<A name=3DQuery15><B>Query15 (1475.6649,1+) </A>: &lt;no title&gt;</B>
<A name=3DQuery16><B>Query16 (1487.6036,1+) </A>: &lt;no title&gt;</B>
<A name=3DQuery17><B>Query17 (1487.6036,1+) </A>: Label: J15, Spot_Id: =
795023, Peak_List_Id: 465037, MSMS Job_Run_Id: 23273, Comment: </B>
<A name=3DQuery18><B>Query18 (1493.6565,1+) </A>: &lt;no title&gt;</B>
<A name=3DQuery19><B>Query19 (1680.7267,1+) </A>: &lt;no title&gt;</B>
<A name=3DQuery20><B>Query20 (1680.7267,1+) </A>: Label: J15, Spot_Id: =
795023, Peak_List_Id: 465038, MSMS Job_Run_Id: 23273, Comment: </B>
<A name=3DQuery21><B>Query21 (1689.5612,1+) </A>: &lt;no title&gt;</B>
<A name=3DQuery22><B>Query22 (1967.9058,1+) </A>: &lt;no title&gt;</B>
<A name=3DQuery23><B>Query23 (1967.9058,1+) </A>: Label: J15, Spot_Id: =
795023, Peak_List_Id: 465039, MSMS Job_Run_Id: 23273, Comment: </B>
<A name=3DQuery24><B>Query24 (2067.7585,1+) </A>: &lt;no title&gt;</B>
<A name=3DQuery25><B>Query25 (2067.7585,1+) </A>: Label: J15, Spot_Id: =
795023, Peak_List_Id: 465040, MSMS Job_Run_Id: 23273, Comment: </B>
<A name=3DQuery26><B>Query26 (2438.1194,1+) </A>: &lt;no title&gt;</B>
<A name=3DQuery27><B>Query27 (2438.1194,1+) </A>: Label: J15, Spot_Id: =
795023, Peak_List_Id: 465042, MSMS Job_Run_Id: 23273, Comment: </B>
<A name=3DQuery28><B>Query28 (2481.0593,1+) </A>: &lt;no title&gt;</B>
<A name=3DQuery29><B>Query29 (2481.0593,1+) </A>: Label: J15, Spot_Id: =
795023, Peak_List_Id: 465033, MSMS Job_Run_Id: 23273, Comment: </B>
<A name=3DQuery30><B>Query30 (2663.2764,1+) </A>: &lt;no title&gt;</B>
<A name=3DQuery31><B>Query31 (2663.2764,1+) </A>: Label: J15, Spot_Id: =
795023, Peak_List_Id: 465036, MSMS Job_Run_Id: 23273, Comment: </B>
</PRE></FONT>
<P>
<TABLE border=3D2 cellSpacing=3D2 cellPadding=3D1 width=3D"100%">
  <TBODY>
  <TR>
    <TD noWrap align=3Dcenter><B>Mascot:</B>&nbsp; <A=20
      =
href=3D"http://www.matrixscience.com/">http://www.matrixscience.com/</A> =

  </TD></TR></TBODY></TABLE></P></BODY></HTML>

------=_NextPart_000_0009_01CDE360.8B936270
Content-Type: image/gif
Content-Transfer-Encoding: base64
Content-Location: http://zxw-pc/mascot/images/88x31_logo_white.gif

R0lGODlhWAAfANX/AMDAwP/v7//f3//Pz/+/v/+vr/+fn/+Pj/9/f/9wcP9gYP9QUP9AQP8wMP8g
IP8QEP8AAO/v/+/v79/f/9/f38/P/8/Pz7+//7+/v6+v/6+vr5+f/5+fn4+P/4+Pj39//39/f3Bw
/3BwcGBg/2BgYFBQ/1BQUEBA/0BAQDAw/zAwMCAg/yAgIBAQ/xAQEAAA/wAAAAAAAAAAAAAAAAAA
AAAAAAAAAAAAAAAAAAAAAAAAAAAAAAAAAAAAAAAAAAAAACH5BAEAAAAALAAAAABYAB8AQAb/QIBw
SCwaj8ikcslsEl0wTDHz+bxOgMrp8mpFiJFThfsyjl4j82tVLaVGk+Hq1TF2ut8jCkYRSkgcToKD
hIQUKiBCHnxEAghDBA8QQg4QBEQBQwyWQ5ICAAsBAZcACKQJEAsMQgQQk5hCAhAPlAACn0MkUYMS
HCIaABMfJychRSPEH0YbWEMXJyUhxCPSJQAb0icjH8gfeRvIxRnXxCfeGcQlFwAWIn1HLC7vQhtl
AFZ1ES0v6/QrRGSIWPlXpF6LISWuVNgA4EyaIRta9Jvw4kUcInsCDZEARcqQBQ6I0AJQAEIDIgQU
xJo1pOQqIQFUCmFQyYAQAzZBQXikqYAQ/wQQZAIgkFPIHmCFkipdyrSp06eDSLiQUDBhM3JrjFSY
Y++aMgAnXnwdUUFIwodgX1gTso/hkAgVK0w4Ma4IBxZHQMDACzCNlRJiKFokEu5EiopFrFwdYiWF
EC5rhYQ1BqbEhsN1inCE4YGIBBAo5kEdrRS0EQkwEhEp0AABAgYGeA6liUBBAgOXFDDYvUDA7t+/
LxHYzTPAb1wHHCxAsMBAgtnAf2cawsGFhSIUYOwiAtSVgwFCDphM4mmlpQQhiSgQMMBVAAEyNx1A
UtJBgQVCh2DQjoRE5yEOODDdAA+AV0oqMClgoAIQzDcTJwAE8Fp4zwEIwXQANABBTillEv9AeREu
px8LGpFm4okopqjiiiyOxoEKHg2xz2Jn8KPVPkSYA0AGeDT0EI8v5HEYWiG84BhEiAEQARueoXDd
EYv8R0QKij2GzAtuvVUCkIwJUUFFF30l2EVf2nhNVkWEBVhZRnDASBH7wUBVjhEoFkYEZ3w1BFkA
BESEYGy+1dYFH6wQaJ89HgMmlDC4cIQIMJBQRAlxWNHCOEWi5ZUzSQqhzwt1ETGHW1UKMSYRFaRQ
1h1HErEIX3ZZl2NFjo2QRglcpZBBBIehIcQIuQpzwj4tnHDRXMSKseMaHzxT0QppZNArFh/0ukI/
RqlQhAkmiNbitwBIoMKTG71ZxC1JEIDsYYqjJEUBCSB4q5dqQrSHS3s5GRDUEAmMpFNRlZBigL/i
PTCggBFqCLBMAcwyHQInDWFBpEfooi0RmzBAyiMfQhieTwdW+C8ABxCA7lAIoLKAEKGQBEF6H1n4
SSjqDpHddkS4KakRBWzCEgDyIaHvyj8FVcADRdkiU00JgNcwBLgYsQkC+pJChF4oHDFxEQnIBnTE
AauXSXswDy2ETwl8YtwQ7TVY78uNyMQgT5e0LMTEUua1swAF9MybgT8FiN8n8Emi8QALuLJAAgxI
ou4mD8h2QH4BLPBAA8tlMpwrtvmcCQgieDAnuKQXEgQAOw==

------=_NextPart_000_0009_01CDE360.8B936270
Content-Type: application/octet-stream
Content-Transfer-Encoding: base64
Content-Location: http://zxw-pc/mascot/cgi/score_gif.pl?score_gif_534997054802

R0lGODlhkAHIAMIAAP///wAAAP8AAAD/AAAA/////wAAAAAAACH5BAEAAAAALAAAAACQAcgAAAP+
CLrc/jDKSau9OOvNu/9gKI5kaZ5oqq5s675wLM90bd94ru987//AoHBILBqPyKRyyWw6n9CodEqt
Wq/YrHbL7Xq/4LB4TC6bz+i0es1uu9/wuHxOr98I+AFDv+Ar/ACAgnuEfYV/h4EKAgIDjIyOhpKI
k4qVg5eJmJSclp2bnqGgo5qlmZV2IHgEDKwTrKSnn6azsoqPjri0oruxtb+8tr7BwMPGiakRAQrL
FK4ArqzPEK7Hwr3YfY+N29bF2d/X4uHkxObeyQ/Ny80W0gvTDs/o9OCi3Y/n9vXj+v385QCma8CO
mbto8FqtWrWv4b9D3HAxCuiQ4sOLFjP6Azb+0OA6DO8UxGtAQKDJbJDwYdzI8uRKlxqHdQTwESS0
hBFgVWy5U49EXS97Cg1KNOaumR2eIRxJ0mjRlviAOp3K8ynMquWQEjw4jWlTqldHRRWAtWzYoWDR
mkPajuYJhlbVboqYkqxZuXjj6tU4s23bEiXzppVUN+Xeu4fPJj6aLIDjx38BIx787SckwZMzK6bM
UqvbFtUwhx3bSLTpxaj5egadWvOesa5bb47NGdBqFXBrC6YbUbfs075Ve448IvBvooW5HQ9Ou/nV
dOwgExehc/ldy6Wtz94OfK1WvylCa99Hmvv488xvs5jX3SRs88zhO7enHkXu+Xt554rfvj/++o7S
PRaefC4lFwl//xHYXV+sKRgUdg4iKCF+naw2nWQUOleefxNGmOFwrHXY03scZuihfAAGeKEH950I
jn4TmViii63V5wweIi0kgXEiXmSgXTImOCNmNuaUkFfyBJkWhEMK6WRWRV4gzX0PiNdjQBs+qeSW
z0XpjEg4UaOlMSSO2eSVnXlpZJLwLISjmbLAaBeNaNJZlppVipmTndb8CGedZ6aJJ5ithJknn9gw
+SeXgcrElgZu5ogkoYgKkyWgi1b63QIrUpepJmViKiqj/QDIKW5vjuqLnKo26qotKUo34Kvh+Nnq
p1o+ukJ1t86iaK+kAmvboMUJC+qvwSb+q6mgfQkYHq6fhKosrdPCyuCpJrRI7Vy51GUstMlea5B9
y8Zia7XfAmsqtm+hyxOy5W4bqIXO2pfuPfDKCy6KxIbA3r7Sxrvvgv0mlaq7q3bbG8L6qltwUgLX
cm7EDOf68Aa8VuyrgQ1r7O7FH1jpsSCXjtyxhyAnNbA2lpm88oQpZ6AttKy6fC/K4nJV6CsUYzLx
yUBbt66UOIVkZM+E5Puyzc2ByIHRk4rcc8lIL92lrjITelObkd78WstVe11js5C5E2bUQXNSc9hM
81twV4bKwzYfP1uddtMpEt3UpDfNDYDSYgeeGYg17aij1mvOTfXdfj+1aeEk5KY42Iz+V37Yo5Bj
GPjalgt+9UBlz7py3Z53PnjMRPsNeNumC0SvY7h5vrjdtEOZc6dPpzp5YazXjvfQn7X7Mue+Ny4c
6OOSaznpvZfueGMqPqs6x8W3Th/qkMq+uvHN3/ld6IDpznjA1ldvLfCxD6/wft1z/zl09b7VOPPu
l297Yy5kjPT29rfPGFuyslf7Zue8AjILe68QH8AoZz4DOipW8dsR1w7Gps2tL0b1a+AB0ZcTpbhj
fjDSYAbvlzMxKYVKSZqefvo3wg1uqgIeRBybdrdCEbIQGQCMoAQrCA03/etm5LOhBlPGFLSpLyoO
vGGp4Bcgs2ktaiC8oBCTeL683Qj+LihsigrXp0QqcmQ4uFOF9qjnRf8t0Yqo+mHbgljGFg6LiQEU
ngWRaMY2Xg+BzoiiSuw4xVDg8Utb7EYX6+jCP+qJhlzsoxsNKSUFApGBfIwkI790xJ9IcpGomCQ1
9CgRRQ7yjZosVCClQkhMfjGUhxwf/zy5NFTKw5FrhGQpP4lDV+5sjpacJSsrZEt4cNIwl6RlL7VY
uVUGs5XD3BkiBblLXSaTa1ZjozOnCcq3fWWHuPQWNYXJy7fBjW886h39uDlNa8Zwa2Ia5WWa2ULU
nbMrPhxjDY9Zxpi9E5vLnIgpt5nJi91zTdlc2D4Hir1v8mx5IaQnP/15OHQerZj+ZFyoRJ/ZQ6md
jIASbSdF1Tg1WRJ0iM+cRtiIp1CNDjOcVRsnO02XTP0BzZgZZWlI35TPdTpFpSVVC0XRWVPXwPSj
nNlo50hqFowC9UMt/aVywCLNo86mpf77KS2I6lQizdSimTIqShIaU6EJVZ7d8mlEqzo2qFZSm+6R
6kpXElKlHkgzTSXnU08a1bFWhKpytWpLaapKu/qIq2RNDxO2QVghdM2JA/RoQ9SaU7YugbDbMOzT
hnrBOY2IsV2lymMhGyMgNPSDCJUiUxW71qAmgbOd/cE5YVjXeU4Gr6U93WBRa4SoxTOxfrUITjP7
OyWgFkhD4Ns1e3oSzAbWe77+pW0QVkvJgLIvrbnl7VxPq9zlUjCPod0jXEnbWNMi4bdXcOmnjAuR
ynYXqbPlbBXgUtPs3BSweS1rctVrBY5elLvviu5x33cE8NaXsnSErmv3q9fvVpcKKA3absmEXwI/
z8D0XW9rEzkV2J7XdU3w7xTY29cBO2TB8dVseiEb3mg2OFH6DXFvIUzi/55VoJdNcWwxTN0II9it
QBJwWB0sWBYX9r/qdO9rzStdgo34xxvm6wJlXCv4GoK8yHEymjJ84A2bmHfF1a9WFwNl79a4xRJ+
8XNj7GGWYXlGW4bZfMF84+x2crRnnoSFTRRXr/o4skCGaJkzAlsQ54fIdnL+goalwOEoi3a7TPbH
OLuMGD/3eM1IXm72lpRoBsfZKNtL83wYzV8jDFq1DmWtVTSdsACTmcL4ujSXSG3kO+dD0jI86KhP
LA5Hn4ONc95OndXs6tT6gLmvoE2uUbxnrPRZykoatnwhjWfPxo0kPoy2tKdN7Wpb+9rYzra2t83t
bnv72+AOt7jHTe5qhyjUwfaUutctxmKxO2SRc/e7WRRv1gj3mu32V731Le98+/vf9O43vAWePpvM
W2UER/jBJ7twhvO74ZOGOA7ujViAB/zhGB94xjVucYV33OGglrjBRa43klec4x+P+MY9nvKduvzl
MI+5zGfey9xQfD0Hu3n+GiVlg65lEQaH/fkL7qNzMsTDaDUYyXVlALdYzwBqOkDIxIuGbjYc/dlA
T1LRs3XNrXMd30l3+tOPhHU1HA7YQMei2Idu86UzHexhr6jXwyf1qpud7Gs/d0jmLm+o9xzuNPhn
4PFu9zR4EO1DP9Jn3w4mxCe+7GN/4t8bD3k0xBDpkXco39ft98FXPgZNL7zeKS8HoueASpunTqqE
nj+FsP7cPL9DzmlO+9rb/va4z73ud8/73vv+9zEDHwVwF0ZOwQ74uW9H8YtvAeUjH/fOj47x11Gv
6kd/OpGx/keOTxPuPx+P1/cItsCTPOVnzvjsKohHts+u72MvdH9xfvBRul/99Esgc9EniPDdH/yt
MED+5Od/wdMp6md/8cd/jHSA/zd+4ucA8jd/Bngq+beACPhHCvh/3sd92ld+ELCBzHB82ed9FTiC
JFiCJniCZpAAADs=

------=_NextPart_000_0009_01CDE360.8B936270
Content-Type: application/octet-stream
Content-Transfer-Encoding: quoted-printable
Content-Location: http://zxw-pc/mascot/templates/browser.js

	var browser_EXCLUDE =3D 1;=20
	var browser_IE =3D 0;=20
	var browser_IE4 =3D 0;=20
	var browser_IE5 =3D 0;=20
	var browser_IE6 =3D 0;
	var browser_MZ7 =3D 0;
	var browser_NS3 =3D 0;
	var browser_NS4 =3D 0;
	var browser_NS6 =3D 0;=20
	var browser_NS7 =3D 0;=20
	var browser_OP5 =3D 0;=20
	var browser_OP6 =3D 0;
	var browser_OP7 =3D 0;
	var browser_KDE =3D 0;
	var browser_SAF =3D 0;

	var agt=3Dnavigator.userAgent.toLowerCase();

  if(typeof navigator.vendor !=3D "undefined" && navigator.vendor =3D=3D =
"KDE"){
  	var thisKDE =3D agt;
  	var splitKDE =3D thisKDE.split("konqueror/");
  	var aKDE =3D splitKDE[1] . split("; ");
  	var KDEn =3D parseFloat(aKDE[0]);
  	if (KDEn >=3D 2.2) {
  		browser_KDE =3D 1;
  //		browser_NS6 =3D 1;
  		browser_EXCLUDE =3D 0;
  	}
  }

  else if(agt.indexOf('webtv') !=3D -1){browser_EXCLUDE =3D 1;}
 =20
  else if(typeof window.opera !=3D "undefined"){
  	browser_EXCLUDE =3D 0;
  	if(agt.indexOf("opera/5") !=3D -1 || agt.indexOf("opera 5") !=3D =
-1){browser_OP5 =3D 1;}
  	if(agt.indexOf("opera/6") !=3D -1 || agt.indexOf("opera 6") !=3D =
-1){browser_OP6 =3D 1;}
  	if(agt.indexOf("opera/7") !=3D -1 || agt.indexOf("opera 7") !=3D =
-1){browser_OP7 =3D 1;}
  }
 =20
  else if(typeof document.all !=3D "undefined"){
  	browser_EXCLUDE =3D 0;
  	browser_IE =3D 1;
  	if(typeof document.getElementById !=3D "undefined"){
  		browser_IE5 =3D 1;
  		if(agt.indexOf("msie 6") !=3D -1){
  			browser_IE6 =3D 1;
  		}
  	}
  	else{browser_IE4 =3D 1;}
  }
 =20
  else if(typeof document.getElementById !=3D "undefined"){
  	browser_EXCLUDE =3D 0;
  	if(agt.indexOf("netscape/6") !=3D -1 || agt.indexOf("netscape6") !=3D =
-1){browser_NS6 =3D 1;}
  	else if(agt.indexOf("netscape/7") !=3D -1 || agt.indexOf("netscape7") =
!=3D -1){browser_NS6 =3D 1; browser_NS7 =3D 1;}
  	else if(agt.indexOf("gecko") !=3D -1){browser_NS6 =3D 1; browser_MZ7 =
=3D 1;}
  	if(agt.indexOf("safari") !=3D -1 || (typeof document.childNodes !=3D =
"undefined" && typeof document.all =3D=3D "undefined" && typeof =
navigator.taintEnabled =3D=3D "undefined")){browser_MZ7 =3D 0; =
browser_NS6 =3D 1; browser_SAF =3D 1;}
  }
 =20
  else if((agt.indexOf('mozilla') !=3D -1) && =
(parseInt(navigator.appVersion) >=3D 3)){
  	browser_EXCLUDE =3D 0;
  	if (parseInt(navigator.appVersion) >=3D 4) {
    	browser_NS4 =3D 1;
  	} else {
    	browser_NS3 =3D 1;
  	}
  	if(typeof navigator.mimeTypes['*'] =3D=3D "undefined"){
  		browser_EXCLUDE =3D 1;
  		browser_NS4 =3D 0;
    	browser_NS3 =3D 0;
  	}
  }
 =20
  if(agt.indexOf('escape') !=3D -1){browser_EXCLUDE =3D 1; browser_NS3 =
=3D 0; browser_NS4 =3D 0;}
 =20
  if(typeof navigator.__ice_version !=3D "undefined"){browser_EXCLUDE =
=3D 1; browser_IE4 =3D 0;}

	var sTemp =3D "Browser detected as ";
	if (browser_EXCLUDE) { sTemp +=3D "EXCLUDE " }
	if (browser_IE)  { sTemp +=3D "IE " }
	if (browser_IE4) { sTemp +=3D "IE4 " }
	if (browser_IE5) { sTemp +=3D "IE5 " }
	if (browser_IE6) { sTemp +=3D "IE6 " }
	if (browser_MZ7) { sTemp +=3D "MZ7 " }
	if (browser_NS3) { sTemp +=3D "NS3 " }
	if (browser_NS4) { sTemp +=3D "NS4 " }
	if (browser_NS6) { sTemp +=3D "NS6 " }
	if (browser_NS7) { sTemp +=3D "NS7 " }
	if (browser_OP5) { sTemp +=3D "OP5 " }
	if (browser_OP6) { sTemp +=3D "OP6 " }
	if (browser_OP7) { sTemp +=3D "OP7 " }
	if (browser_KDE) { sTemp +=3D "KDE " }
	if (browser_SAF) { sTemp +=3D "SAF " }
//	alert(sTemp);

------=_NextPart_000_0009_01CDE360.8B936270--
