# Supplementary material for: Proteomic Analyses Provide Novel Insights into Plant Growth and Ginsenoside Biosynthesis in Forest Cultivated Panax ginseng (F. Ginseng)
Source: Front Plant Sci. 2016 Jan 26;7:1. doi: 10.3389/fpls.2016.00001 (PMC4726751; doi:10.3389/fpls.2016.00001)
Supplement: Supplementary file 6 [file DataSheet1.ZIP › The raw files of MS/the raw files of MALDI-TOFTOF MS/J16.mht]

From: =?gb2312?B?08kgV2luZG93cyBJbnRlcm5ldCBFeHBsb3JlciA5ILGjtOY=?=
Subject: Protein Summary Report (Project: zxw, Spot Set: zxw\20121225, Label: J16, Spot Id: 795024, Peak List Id: 464823, MS Job Run Id: 23272)
Date: Wed, 26 Dec 2012 12:00:13 +0800
MIME-Version: 1.0
Content-Type: multipart/related;
	type="text/html";
	boundary="----=_NextPart_000_0012_01CDE360.8FE61AC0"
X-MimeOLE: Produced By Microsoft MimeOLE V6.1.7601.17609

���� MIME ��ʽ�Ķ෽�ʼ���

------=_NextPart_000_0012_01CDE360.8FE61AC0
Content-Type: text/html;
	charset="utf-8"
Content-Transfer-Encoding: quoted-printable
Content-Location: http://zxw-pc/mascot/cgi/master_results.pl?file=..%2Fdata%2F20121225%2FF002411.dat&REPTYPE=protein&_sigthreshold=0.05&REPORT=50&_server_mudpit_switch=99999999&_ignoreionsscorebelow=0&_showsubsets=0&_showpopups=TRUE&_sortunassigned=scoredown&_requireboldred=0

=EF=BB=BF<!DOCTYPE HTML PUBLIC "-//W3C//DTD HTML 4.0 Transitional//EN">
<!-- 0 seconds --><!-- 0 seconds --><!-- 0 seconds =
--><HTML><HEAD><TITLE>Protein Summary Report (Project: zxw, Spot Set: =
zxw\20121225, Label: J16, Spot Id: 795024, Peak List Id: 464823, MS Job =
Run Id: 23272)</TITLE>
<META content=3D"text/html; charset=3Dutf-8" http-equiv=3DContent-Type>
<STYLE type=3Dtext/css>.tooltip {
	POSITION: absolute; VISIBILITY: hidden; TOP: 0px; LEFT: 0px
}
</STYLE>

<SCRIPT language=3DJavaScript type=3Dtext/javascript=20
src=3D"http://zxw-pc/mascot/templates/browser.js"></SCRIPT>

<SCRIPT language=3DJavaScript>=0A=
<!-- Begin hiding Javascript from old browsers.=0A=
 =0A=
  var arrayReady=3D0;=0A=
  =0A=
  if (document.images){=0A=
    redBall =3D new Image();=0A=
    redBall.src =3D "../images/red_ball_white.gif";  =0A=
    cyanBall =3D new Image();=0A=
    cyanBall.src =3D "../images/cyan_ball_white.gif";  =0A=
  }=0A=
  =0A=
  function cover(hit,query,protSeq){=0A=
    document.Results.OV_Title.value =3D queryTitle[query];=0A=
    document.Results.OV_Accession.value =3D protName[hit];=0A=
    document.Results.OV_Sequence.value =3D protSeq;=0A=
    if (hit =3D=3D 0) {=0A=
      self.status =3D queryTitle[query];=0A=
    } else {=0A=
      self.status =3D protName[hit] + ": " + protSeq;=0A=
    }=0A=
    if (protSeq !=3D "" && document.fred && arrayReady =3D=3D 1){=0A=
      var i =3D 0;=0A=
      var element =3D 0;=0A=
      element =3D eval(protSeq+"["+i+"]");=0A=
      while(element) {=0A=
        document.images[element].src =3D redBall.src;=0A=
        i++;=0A=
        element =3D eval(protSeq+"["+i+"]");=0A=
      }=0A=
    }=0A=
  }=0A=
=0A=
  function uncover(hit,query,protSeq){=0A=
    document.Results.OV_Title.value =3D "-Query-";=0A=
    document.Results.OV_Accession.value=3D"-Accession-";=0A=
    document.Results.OV_Sequence.value=3D"-Sequence-";=0A=
    self.status=3D"";=0A=
    if (protSeq !=3D "" && document.fred && arrayReady =3D=3D 1){=0A=
      var i =3D 0;=0A=
      var element =3D 0;=0A=
      element =3D eval(protSeq+"["+i+"]");=0A=
      while(element) {=0A=
        document.images[element].src =3D cyanBall.src;=0A=
        i++;=0A=
        element =3D eval(protSeq+"["+i+"]");=0A=
      }=0A=
    }=0A=
  }=0A=
=0A=
  function checkQuery(checkState,numChecks,form){=0A=
    if (numChecks =3D=3D 1){=0A=
      form.QUE.checked =3D checkState;=0A=
    } else {=0A=
      for (var i =3D 0; i < form.elements.length; i++) {=0A=
        if (form.elements[i].name =3D=3D "QUE"){=0A=
          form.elements[i].checked =3D checkState;=0A=
        }=0A=
      }=0A=
    }=0A=
  }=0A=
=0A=
  function SaveClicks(checkBox,form){=0A=
    if (form.ErrTolRepeat && form.ErrTolRepeat.checked) {=0A=
      return;=0A=
    }=0A=
    var checkState =3D checkBox.checked;=0A=
    var thisHit =3D 0;=0A=
    for (var i =3D 0; i < form.elements.length; i++) {=0A=
      if (thisHit =3D=3D 1){=0A=
        if (form.elements[i].name =3D=3D "QUE") {=0A=
          form.elements[i].checked =3D !checkState;=0A=
        } else {=0A=
          break;=0A=
        }=0A=
      } else {=0A=
        if (form.elements[i] =3D=3D checkBox){=0A=
          thisHit =3D 1;=0A=
        }=0A=
      }=0A=
    }=0A=
  }=0A=
=0A=
  function unMatched(form){=0A=
    var numMisses =3D 0;=0A=
    for (var i =3D 0; i < form.elements.length; i++) {=0A=
      if (form.elements[i].name =3D=3D "MISSES"){=0A=
        numMisses++;=0A=
      } =0A=
    }=0A=
    if (numMisses < 1) {=0A=
      alert("No unmatched mass values to be searched");=0A=
      return false;=0A=
    }=0A=
    for (var i =3D 0; i < form.elements.length; i++) {=0A=
      if (form.elements[i].name =3D=3D "QUE"){=0A=
        form.elements[i].name =3D "DUMMY";=0A=
      } =0A=
    }=0A=
    for (var i =3D 0; i < form.elements.length; i++) {=0A=
      if (form.elements[i].name =3D=3D "MISSES"){=0A=
        form.elements[i].name =3D "QUE";=0A=
      } =0A=
    }=0A=
    form.submit();=0A=
    return true;=0A=
  }=0A=
=0A=
  function setReFormatAction(form){=0A=
    if (form.REPTYPE.options[form.REPTYPE.selectedIndex].value =3D=3D =
"export"){=0A=
      form.action =3D "./export_dat_2.pl";=0A=
    } else if (form.REPTYPE.options[form.REPTYPE.selectedIndex].value =
=3D=3D "family") {=0A=
      form.action =3D "./master_results_2.pl";=0A=
    } else {=0A=
      form.action =3D "./master_results.pl";=0A=
    }=0A=
  }=0A=
  =0A=
  function chooseQueryList(form) {=0A=
    var formatForm =3D window.document.forms['Re-format'];=0A=
    if (formatForm._querylist.value =3D=3D 'unassigned') {=0A=
      form.QUERYLIST.value =3D queryListUnassigned;=0A=
    } else if (formatForm._querylist.value =3D=3D 'identity') {=0A=
      form.QUERYLIST.value =3D queryListIdentity;=0A=
    } else if (formatForm._querylist.value =3D=3D 'homology') {=0A=
      form.QUERYLIST.value =3D queryListHomology;=0A=
    } else {=0A=
      form.QUERYLIST.value =3D "All";=0A=
    }=0A=
    return true;=0A=
  }=0A=
    =0A=
  function makeAccessionString(form){=0A=
    if (!form.ErrTolRepeat || !form.ErrTolRepeat.checked) {=0A=
      form.ACCESSION.value =3D "";=0A=
      return true;=0A=
    }=0A=
    var tempString =3D "";=0A=
    var numAccessions =3D 1;=0A=
    for (var i =3D 0; i < form.elements.length; i++) {=0A=
      if (form.elements[i].name =3D=3D "INCLUDE" && =
form.elements[i].checked){=0A=
        tempString =3D tempString + =
unescape(et_list[form.elements[i].value]) + ",";=0A=
      }=0A=
    }=0A=
    if (tempString =3D=3D "") {=0A=
      alert("No hits selected for error tolerant search");=0A=
      return false;=0A=
    }=0A=
    tempString =3D tempString.substring(0, tempString.length - 1);=0A=
    form.ACCESSION.value =3D tempString;=0A=
    checkQuery(1,38, form);=0A=
    return true;=0A=
  }=0A=
=0A=
  function clearEl() {}=0A=
=0A=
  function makeArchive(form){=0A=
    var tempUrl =3D =
"http://zxw-pc/mascot/cgi/master_results.pl?file=3D..%2Fdata%2F20121225%2=
FF002411.dat;REPTYPE=3Darchive;_sigthreshold=3D0.05;REPORT=3D50;_server_m=
udpit_switch=3D99999999;_ignoreionsscorebelow=3D0;_showsubsets=3D0;_showp=
opups=3DTRUE;_sortunassigned=3Dscoredown;_requireboldred=3D0&INTERMEDIATE=
=3D%2e%2e%2fdata%2f20121225%2fF002411%2edat";    for (var i =3D 0; i < =
form.elements.length; i++) {=0A=
      if (form.elements[i].name =3D=3D "INCLUDE" && =
form.elements[i].checked){=0A=
        tempUrl =3D tempUrl + "&INCLUDE=3D" + form.elements[i].value;=0A=
      }=0A=
    }=0A=
    window.location.href =3D tempUrl;=0A=
  }=0A=
=0A=
// End hiding Javascript from old browsers. -->=0A=
</SCRIPT>

<META name=3DGENERATOR content=3D"MSHTML 9.00.8112.16457"></HEAD>
<BODY aLink=3D#0000ff bgColor=3D#ffffff vLink=3D#0000ff>
<H1><IMG border=3D0 name=3Dfred align=3Dtop=20
src=3D"http://zxw-pc/mascot/images/88x31_logo_white.gif" width=3D88 =
height=3D31=20
NATURALSIZEFLAG=3D"3"> Mascot Search Results</H1><FONT=20
face=3D"Courier New,Courier,monospace"><PRE><B>User            : </B>
<B>Email           : </B>
<B>Search title    : Project: zxw, Spot Set: zxw\20121225, Label: J16, =
Spot Id: 795024, Peak List Id: 464823, MS Job Run Id: 23272</B>
<B>MS data file    : =
C:\Users\lei\Desktop\=EF=BF=BD=EF=BF=BD=EF=BF=BD=EF=BF=BD=EF=BF=BD=EF=BF=BD=
=EF=BF=BD=EF=BF=BD\201212\20121225\ppw_J16_135641680015.txt</B>
<B>Database        : viridiplantae p (1850050 sequences; 642453415 =
residues)</B>
<B>Timestamp       : 25 Dec 2012 at 08:03:33 GMT</B>
<B>Warning         : <FONT color=3D#ff0000>A Peptide summary report will =
usually give a much clearer picture of MS/MS search results.</FONT></B>
<B>Top Score       : 442 for <FONT color=3D#ff0000>gi|296125055</FONT>, =
peroxiredoxin [Panax ginseng]</B>
</PRE></FONT>
<H3>Mascot Score Histogram</H3>Protein score is -10*Log(P), where P is =
the=20
probability that the observed match is a random event.<BR>Protein scores =
greater=20
than 75 are significant (p&lt;0.05).<BR>Protein scores are derived from =
ions=20
scores as a non-probabilistic basis for ranking protein hits.
<P><IMG alt=3D"Score Distribution"=20
src=3D"http://zxw-pc/mascot/cgi/score_gif.pl?score_gif_583880037442" =
width=3D400=20
height=3D200>=20
<FORM onsubmit=3D"return setReFormatAction(this)" method=3Dget =
name=3DRe-format=20
action=3D./master_results.pl><INPUT name=3Dfile =
value=3D../data/20121225/F002411.dat=20
type=3Dhidden>=20
<H3>Protein Summary Report</H3>
<TABLE border=3D0 cellSpacing=3D1 cellPadding=3D3>
  <TBODY>
  <TR>
    <TD bgColor=3D#eeeeff noWrap><INPUT value=3D"Format As" =
type=3Dsubmit> </TD>
    <TD bgColor=3D#eeeeff noWrap><SELECT name=3DREPTYPE> <OPTION =
selected=20
        value=3Dprotein>Protein Summary (deprecated)</OPTION> <OPTION=20
        value=3Dfamily>Protein Family Summary</OPTION> <OPTION=20
        value=3Dpeptide>Peptide Summary</OPTION> <OPTION =
value=3Dselect>Select=20
        Summary (protein hits)</OPTION> <OPTION =
value=3Dunassigned>Select Summary=20
        (unassigned)</OPTION> <OPTION value=3Dexport>Export Search=20
      Results</OPTION></SELECT> </TD>
    <TD bgColor=3D#eeeeff>&nbsp;</TD>
    <TD bgColor=3D#eeeeff noWrap><A=20
      href=3D"http://zxw-pc/mascot/help/msms_summaries_help.html"=20
      target=3D_blank>Help</A> </TD></TR>
  <TR>
    <TD bgColor=3D#eeeeff>&nbsp;</TD>
    <TD bgColor=3D#eeeeff noWrap>Significance threshold p&lt; <INPUT=20
      name=3D_sigthreshold value=3D0.05 size=3D8> </TD>
    <TD bgColor=3D#eeeeff noWrap>Max. number of hits <INPUT =
name=3DREPORT value=3D50=20
      size=3D5> </TD>
    <TD bgColor=3D#eeeeff>&nbsp;</TD></TR></TBODY></TABLE></FORM>
<FORM method=3Dpost name=3DResults action=3D./search_form.pl><INPUT =
name=3DQUE=20
value=3D"807.346784 from(808.354060,1+)  intensity(2392.1570)  query(1)" =

type=3Dhidden> <INPUT name=3DQUE=20
value=3D"828.328724 from(829.336000,1+)  intensity(1862.7451)  query(2)" =

type=3Dhidden> <INPUT name=3DMISSES=20
value=3D"828.328724 from(829.336000,1+)  intensity(1862.7451)  query(2)" =

type=3Dhidden> <INPUT name=3DQUE=20
value=3D"841.447864 from(842.455140,1+)  intensity(5690.1963)  query(3)" =

type=3Dhidden> <INPUT name=3DMISSES=20
value=3D"841.447864 from(842.455140,1+)  intensity(5690.1963)  query(3)" =

type=3Dhidden> <INPUT name=3DQUE=20
value=3D"869.479964 from(870.487240,1+)  intensity(2442.5491)  query(4)" =

type=3Dhidden> <INPUT name=3DMISSES=20
value=3D"869.479964 from(870.487240,1+)  intensity(2442.5491)  query(4)" =

type=3Dhidden> <INPUT name=3DQUE=20
value=3D"925.418874 from(926.426150,1+)  intensity(2944.1177)  query(5)" =

type=3Dhidden> <INPUT name=3DQUE=20
value=3D"925.418874 from(926.426150,1+)  intensity(0.0000)  =
title(Label%3a%20J16%2c%20Spot_Id%3a%20795024%2c%20Peak_List_Id%3a%204650=
51%2c%20MSMS%20Job_Run_Id%3a%2023273%2c%20Comment%3a%20)  query(6)"=20
type=3Dhidden> <INPUT name=3DQUE=20
value=3D"1032.503324 from(1033.510600,1+)  intensity(28970.7850)  =
query(7)"=20
type=3Dhidden> <INPUT name=3DQUE=20
value=3D"1032.503324 from(1033.510600,1+)  intensity(0.0000)  =
title(Label%3a%20J16%2c%20Spot_Id%3a%20795024%2c%20Peak_List_Id%3a%204650=
47%2c%20MSMS%20Job_Run_Id%3a%2023273%2c%20Comment%3a%20)  query(8)"=20
type=3Dhidden> <INPUT name=3DQUE=20
value=3D"1054.489524 from(1055.496800,1+)  intensity(2277.2549)  =
query(9)"=20
type=3Dhidden> <INPUT name=3DMISSES=20
value=3D"1054.489524 from(1055.496800,1+)  intensity(2277.2549)  =
query(9)"=20
type=3Dhidden> <INPUT name=3DQUE=20
value=3D"1188.613924 from(1189.621200,1+)  intensity(145927.6600)  =
query(10)"=20
type=3Dhidden> <INPUT name=3DQUE=20
value=3D"1188.613924 from(1189.621200,1+)  intensity(0.0000)  =
title(Label%3a%20J16%2c%20Spot_Id%3a%20795024%2c%20Peak_List_Id%3a%204650=
44%2c%20MSMS%20Job_Run_Id%3a%2023273%2c%20Comment%3a%20)  query(11)"=20
type=3Dhidden> <INPUT name=3DQUE=20
value=3D"1320.532924 from(1321.540200,1+)  intensity(16691.3710)  =
query(12)"=20
type=3Dhidden> <INPUT name=3DMISSES=20
value=3D"1320.532924 from(1321.540200,1+)  intensity(16691.3710)  =
query(12)"=20
type=3Dhidden> <INPUT name=3DQUE=20
value=3D"1320.532924 from(1321.540200,1+)  intensity(0.0000)  =
title(Label%3a%20J16%2c%20Spot_Id%3a%20795024%2c%20Peak_List_Id%3a%204650=
49%2c%20MSMS%20Job_Run_Id%3a%2023273%2c%20Comment%3a%20)  query(13)"=20
type=3Dhidden> <INPUT name=3DMISSES=20
value=3D"1320.532924 from(1321.540200,1+)  intensity(0.0000)  =
title(Label%3a%20J16%2c%20Spot_Id%3a%20795024%2c%20Peak_List_Id%3a%204650=
49%2c%20MSMS%20Job_Run_Id%3a%2023273%2c%20Comment%3a%20)  query(13)"=20
type=3Dhidden> <INPUT name=3DQUE=20
value=3D"1580.646324 from(1581.653600,1+)  intensity(4654.5010)  =
query(14)"=20
type=3Dhidden> <INPUT name=3DMISSES=20
value=3D"1580.646324 from(1581.653600,1+)  intensity(4654.5010)  =
query(14)"=20
type=3Dhidden> <INPUT name=3DQUE=20
value=3D"1587.697724 from(1588.705000,1+)  intensity(92123.7340)  =
query(15)"=20
type=3Dhidden> <INPUT name=3DQUE=20
value=3D"1587.697724 from(1588.705000,1+)  intensity(0.0000)  =
title(Label%3a%20J16%2c%20Spot_Id%3a%20795024%2c%20Peak_List_Id%3a%204650=
46%2c%20MSMS%20Job_Run_Id%3a%2023273%2c%20Comment%3a%20)  query(16)"=20
type=3Dhidden> <INPUT name=3DQUE=20
value=3D"1609.692724 from(1610.700000,1+)  intensity(8384.7061)  =
query(17)"=20
type=3Dhidden> <INPUT name=3DMISSES=20
value=3D"1609.692724 from(1610.700000,1+)  intensity(8384.7061)  =
query(17)"=20
type=3Dhidden> <INPUT name=3DQUE=20
value=3D"1887.875624 from(1888.882900,1+)  intensity(18081.7660)  =
query(18)"=20
type=3Dhidden> <INPUT name=3DQUE=20
value=3D"1903.859924 from(1904.867200,1+)  intensity(24875.8850)  =
query(19)"=20
type=3Dhidden> <INPUT name=3DQUE=20
value=3D"1903.859924 from(1904.867200,1+)  intensity(0.0000)  =
title(Label%3a%20J16%2c%20Spot_Id%3a%20795024%2c%20Peak_List_Id%3a%204650=
48%2c%20MSMS%20Job_Run_Id%3a%2023273%2c%20Comment%3a%20)  query(20)"=20
type=3Dhidden> <INPUT name=3DQUE=20
value=3D"2050.886524 from(2051.893800,1+)  intensity(129257.6400)  =
query(21)"=20
type=3Dhidden> <INPUT name=3DMISSES=20
value=3D"2050.886524 from(2051.893800,1+)  intensity(129257.6400)  =
query(21)"=20
type=3Dhidden> <INPUT name=3DQUE=20
value=3D"2050.886524 from(2051.893800,1+)  intensity(0.0000)  =
title(Label%3a%20J16%2c%20Spot_Id%3a%20795024%2c%20Peak_List_Id%3a%204650=
45%2c%20MSMS%20Job_Run_Id%3a%2023273%2c%20Comment%3a%20)  query(22)"=20
type=3Dhidden> <INPUT name=3DMISSES=20
value=3D"2050.886524 from(2051.893800,1+)  intensity(0.0000)  =
title(Label%3a%20J16%2c%20Spot_Id%3a%20795024%2c%20Peak_List_Id%3a%204650=
45%2c%20MSMS%20Job_Run_Id%3a%2023273%2c%20Comment%3a%20)  query(22)"=20
type=3Dhidden> <INPUT name=3DQUE=20
value=3D"2072.887224 from(2073.894500,1+)  intensity(19124.1170)  =
query(23)"=20
type=3Dhidden> <INPUT name=3DMISSES=20
value=3D"2072.887224 from(2073.894500,1+)  intensity(19124.1170)  =
query(23)"=20
type=3Dhidden> <INPUT name=3DQUE=20
value=3D"2212.976624 from(2213.983900,1+)  intensity(7727.4517)  =
query(24)"=20
type=3Dhidden> <INPUT name=3DMISSES=20
value=3D"2212.976624 from(2213.983900,1+)  intensity(7727.4517)  =
query(24)"=20
type=3Dhidden> <INPUT name=3DQUE=20
value=3D"2229.106224 from(2230.113500,1+)  intensity(8097.8428)  =
query(25)"=20
type=3Dhidden> <INPUT name=3DMISSES=20
value=3D"2229.106224 from(2230.113500,1+)  intensity(8097.8428)  =
query(25)"=20
type=3Dhidden> <INPUT name=3DQUE=20
value=3D"2229.106224 from(2230.113500,1+)  intensity(0.0000)  =
title(Label%3a%20J16%2c%20Spot_Id%3a%20795024%2c%20Peak_List_Id%3a%204650=
50%2c%20MSMS%20Job_Run_Id%3a%2023273%2c%20Comment%3a%20)  query(26)"=20
type=3Dhidden> <INPUT name=3DMISSES=20
value=3D"2229.106224 from(2230.113500,1+)  intensity(0.0000)  =
title(Label%3a%20J16%2c%20Spot_Id%3a%20795024%2c%20Peak_List_Id%3a%204650=
50%2c%20MSMS%20Job_Run_Id%3a%2023273%2c%20Comment%3a%20)  query(26)"=20
type=3Dhidden> <INPUT name=3DQUE=20
value=3D"2663.232224 from(2664.239500,1+)  intensity(2437.2307)  =
query(27)"=20
type=3Dhidden> <INPUT name=3DMISSES=20
value=3D"2663.232224 from(2664.239500,1+)  intensity(2437.2307)  =
query(27)"=20
type=3Dhidden> <INPUT name=3DQUE=20
value=3D"2671.285424 from(2672.292700,1+)  intensity(172420.5300)  =
query(28)"=20
type=3Dhidden> <INPUT name=3DMISSES=20
value=3D"2671.285424 from(2672.292700,1+)  intensity(172420.5300)  =
query(28)"=20
type=3Dhidden> <INPUT name=3DQUE=20
value=3D"2671.285424 from(2672.292700,1+)  intensity(0.0000)  =
title(Label%3a%20J16%2c%20Spot_Id%3a%20795024%2c%20Peak_List_Id%3a%204650=
43%2c%20MSMS%20Job_Run_Id%3a%2023273%2c%20Comment%3a%20)  query(29)"=20
type=3Dhidden> <INPUT name=3DMISSES=20
value=3D"2671.285424 from(2672.292700,1+)  intensity(0.0000)  =
title(Label%3a%20J16%2c%20Spot_Id%3a%20795024%2c%20Peak_List_Id%3a%204650=
43%2c%20MSMS%20Job_Run_Id%3a%2023273%2c%20Comment%3a%20)  query(29)"=20
type=3Dhidden> <INPUT name=3DQUE=20
value=3D"2673.987324 from(2674.994600,1+)  intensity(2025.9558)  =
query(30)"=20
type=3Dhidden> <INPUT name=3DMISSES=20
value=3D"2673.987324 from(2674.994600,1+)  intensity(2025.9558)  =
query(30)"=20
type=3Dhidden> <INPUT name=3DQUE=20
value=3D"2693.254424 from(2694.261700,1+)  intensity(43301.3480)  =
query(31)"=20
type=3Dhidden> <INPUT name=3DMISSES=20
value=3D"2693.254424 from(2694.261700,1+)  intensity(43301.3480)  =
query(31)"=20
type=3Dhidden> <INPUT name=3DQUE=20
value=3D"2709.234624 from(2710.241900,1+)  intensity(9217.4912)  =
query(32)"=20
type=3Dhidden> <INPUT name=3DMISSES=20
value=3D"2709.234624 from(2710.241900,1+)  intensity(9217.4912)  =
query(32)"=20
type=3Dhidden> <INPUT name=3DQUE=20
value=3D"2862.400924 from(2863.408200,1+)  intensity(2683.3489)  =
query(33)"=20
type=3Dhidden> <INPUT name=3DMISSES=20
value=3D"2862.400924 from(2863.408200,1+)  intensity(2683.3489)  =
query(33)"=20
type=3Dhidden> <INPUT name=3DQUE=20
value=3D"2862.400924 from(2863.408200,1+)  intensity(0.0000)  =
title(Label%3a%20J16%2c%20Spot_Id%3a%20795024%2c%20Peak_List_Id%3a%204650=
52%2c%20MSMS%20Job_Run_Id%3a%2023273%2c%20Comment%3a%20)  query(34)"=20
type=3Dhidden> <INPUT name=3DMISSES=20
value=3D"2862.400924 from(2863.408200,1+)  intensity(0.0000)  =
title(Label%3a%20J16%2c%20Spot_Id%3a%20795024%2c%20Peak_List_Id%3a%204650=
52%2c%20MSMS%20Job_Run_Id%3a%2023273%2c%20Comment%3a%20)  query(34)"=20
type=3Dhidden> <INPUT name=3DQUE=20
value=3D"3039.396524 from(3040.403800,1+)  intensity(52922.7540)  =
query(35)"=20
type=3Dhidden> <INPUT name=3DMISSES=20
value=3D"3039.396524 from(3040.403800,1+)  intensity(52922.7540)  =
query(35)"=20
type=3Dhidden> <INPUT name=3DQUE=20
value=3D"3061.377024 from(3062.384300,1+)  intensity(11437.7050)  =
query(36)"=20
type=3Dhidden> <INPUT name=3DMISSES=20
value=3D"3061.377024 from(3062.384300,1+)  intensity(11437.7050)  =
query(36)"=20
type=3Dhidden> <INPUT name=3DQUE=20
value=3D"3566.733724 from(3567.741000,1+)  intensity(28740.7070)  =
query(37)"=20
type=3Dhidden> <INPUT name=3DQUE=20
value=3D"3589.708524 from(3590.715800,1+)  intensity(2707.5481)  =
query(38)"=20
type=3Dhidden> <INPUT name=3DMISSES=20
value=3D"3589.708524 from(3590.715800,1+)  intensity(2707.5481)  =
query(38)"=20
type=3Dhidden> <INPUT name=3DFORMVER value=3D2 type=3Dhidden> <INPUT =
name=3DSEARCH=20
value=3DMIS type=3Dhidden> <INPUT name=3DUSERNAME type=3Dhidden> <INPUT =
name=3DUSEREMAIL=20
type=3Dhidden> <INPUT name=3DCOM=20
value=3D"Project: zxw, Spot Set: zxw\20121225, Label: J16, Spot Id: =
795024, Peak List Id: 464823, MS Job Run Id: 23272"=20
type=3Dhidden> <INPUT name=3DMODS type=3Dhidden> <INPUT name=3DIT_MODS=20
value=3D"Oxidation (M)" type=3Dhidden> <INPUT name=3DCLE value=3DTrypsin =
type=3Dhidden>=20
<INPUT name=3DMASS value=3DMonoisotopic type=3Dhidden> <INPUT name=3DSEG =
type=3Dhidden>=20
<INPUT name=3DTOL value=3D100 type=3Dhidden> <INPUT name=3DTOLU =
value=3Dppm type=3Dhidden>=20
<INPUT name=3DITOL value=3D0.8 type=3Dhidden> <INPUT name=3DITOLU =
value=3DDa type=3Dhidden>=20
<INPUT name=3DDB value=3Dviridiplantae type=3Dhidden> <INPUT =
name=3DCHARGE value=3D1+=20
type=3Dhidden> <INPUT name=3DPFA value=3D1 type=3Dhidden> <INPUT =
name=3DFILE=20
value=3DC:\Users\lei\Desktop\=EF=BF=BD=EF=BF=BD=EF=BF=BD=EF=BF=BD=EF=BF=BD=
=EF=BF=BD=EF=BF=BD=EF=BF=BD\201212\20121225\ppw_J16_135641680015.txt=20
type=3Dhidden> <INPUT name=3DFORMAT value=3D"Mascot generic" =
type=3Dhidden> <INPUT=20
name=3DINTERMEDIATE value=3D../data/20121225/F002411.dat type=3Dhidden> =
<INPUT=20
name=3DREPORT value=3D50 type=3Dhidden> <INPUT name=3DOVERVIEW =
value=3DOFF type=3Dhidden>=20
<INPUT name=3DPRECURSOR type=3Dhidden> <INPUT name=3DTAXONOMY =
value=3D"All entries"=20
type=3Dhidden> <INPUT name=3DREPTYPE type=3Dhidden> <INPUT =
name=3DrepeatSearch=20
value=3D"not again" type=3Dhidden> <INPUT name=3DINSTRUMENT =
value=3DMALDI-TOF-TOF=20
type=3Dhidden> <INPUT name=3DACCESSION type=3Dhidden> <INPUT =
name=3DQUANTITATION=20
type=3Dhidden>=20
<P><INPUT value=3D"Re-Search All" type=3Dsubmit> &nbsp;&nbsp;<INPUT =
onclick=3D"unMatched(this.form); return true" value=3D"Search Unmatched" =
type=3Dbutton>=20
</FORM>
<H3>Index</H3>
<TABLE border=3D0 cellSpacing=3D0 cellPadding=3D0>
  <TBODY>
  <TR>
    <TD>&nbsp;</TD>
    <TD><TT><B>&nbsp;Accession</B></TT></TD>
    <TD><TT><B>&nbsp;&nbsp;Mass</B></TT></TD>
    <TD><TT><B>&nbsp;&nbsp;Score</B></TT></TD>
    <TD><TT><B>&nbsp;&nbsp;Description</B></TT></TD></TR>
  <TR>
    <TD noWrap align=3Dright><TT><B>1.</B></TT></TD>
    <TD noWrap><TT><B>&nbsp;<A=20
      =
href=3D"http://zxw-pc/mascot/cgi/master_results.pl?file=3D..%2Fdata%2F201=
21225%2FF002411.dat&amp;REPTYPE=3Dprotein&amp;_sigthreshold=3D0.05&amp;RE=
PORT=3D50&amp;_server_mudpit_switch=3D99999999&amp;_ignoreionsscorebelow=3D=
0&amp;_showsubsets=3D0&amp;_showpopups=3DTRUE&amp;_sortunassigned=3Dscore=
down&amp;_requireboldred=3D0#Hit1">gi|296125055</A></B></TT></TD>
    <TD noWrap><TT>&nbsp;&nbsp;17397</TT></TD>
    <TD noWrap align=3Dright><TT>442</TT></TD>
    <TD noWrap><TT>&nbsp;&nbsp;peroxiredoxin [Panax =
ginseng]</TT></TD></TR>
  <TR>
    <TD noWrap align=3Dright><TT><B>2.</B></TT></TD>
    <TD noWrap><TT><B>&nbsp;<A=20
      =
href=3D"http://zxw-pc/mascot/cgi/master_results.pl?file=3D..%2Fdata%2F201=
21225%2FF002411.dat&amp;REPTYPE=3Dprotein&amp;_sigthreshold=3D0.05&amp;RE=
PORT=3D50&amp;_server_mudpit_switch=3D99999999&amp;_ignoreionsscorebelow=3D=
0&amp;_showsubsets=3D0&amp;_showpopups=3DTRUE&amp;_sortunassigned=3Dscore=
down&amp;_requireboldred=3D0#Hit2">gi|119367465</A></B></TT></TD>
    <TD noWrap><TT>&nbsp;&nbsp;17329</TT></TD>
    <TD noWrap align=3Dright><TT>319</TT></TD>
    <TD noWrap><TT>&nbsp;&nbsp;putative thioredoxin-dependent peroxidase =

      [Citrus hybrid cultivar]</TT></TD></TR>
  <TR>
    <TD noWrap align=3Dright><TT><B>3.</B></TT></TD>
    <TD noWrap><TT><B>&nbsp;<A=20
      =
href=3D"http://zxw-pc/mascot/cgi/master_results.pl?file=3D..%2Fdata%2F201=
21225%2FF002411.dat&amp;REPTYPE=3Dprotein&amp;_sigthreshold=3D0.05&amp;RE=
PORT=3D50&amp;_server_mudpit_switch=3D99999999&amp;_ignoreionsscorebelow=3D=
0&amp;_showsubsets=3D0&amp;_showpopups=3DTRUE&amp;_sortunassigned=3Dscore=
down&amp;_requireboldred=3D0#Hit3">gi|125620178</A></B></TT></TD>
    <TD noWrap><TT>&nbsp;&nbsp;17494</TT></TD>
    <TD noWrap align=3Dright><TT>274</TT></TD>
    <TD noWrap><TT>&nbsp;&nbsp;thioredoxin-dependent peroxidase [Nelumbo =

      nucifera]</TT></TD></TR>
  <TR>
    <TD noWrap align=3Dright><TT><B>4.</B></TT></TD>
    <TD noWrap><TT><B>&nbsp;<A=20
      =
href=3D"http://zxw-pc/mascot/cgi/master_results.pl?file=3D..%2Fdata%2F201=
21225%2FF002411.dat&amp;REPTYPE=3Dprotein&amp;_sigthreshold=3D0.05&amp;RE=
PORT=3D50&amp;_server_mudpit_switch=3D99999999&amp;_ignoreionsscorebelow=3D=
0&amp;_showsubsets=3D0&amp;_showpopups=3DTRUE&amp;_sortunassigned=3Dscore=
down&amp;_requireboldred=3D0#Hit4">gi|297738798</A></B></TT></TD>
    <TD noWrap><TT>&nbsp;&nbsp;17252</TT></TD>
    <TD noWrap align=3Dright><TT>214</TT></TD>
    <TD noWrap><TT>&nbsp;&nbsp;unnamed protein product [Vitis=20
  vinifera]</TT></TD></TR>
  <TR>
    <TD noWrap align=3Dright><TT><B>5.</B></TT></TD>
    <TD noWrap><TT><B>&nbsp;<A=20
      =
href=3D"http://zxw-pc/mascot/cgi/master_results.pl?file=3D..%2Fdata%2F201=
21225%2FF002411.dat&amp;REPTYPE=3Dprotein&amp;_sigthreshold=3D0.05&amp;RE=
PORT=3D50&amp;_server_mudpit_switch=3D99999999&amp;_ignoreionsscorebelow=3D=
0&amp;_showsubsets=3D0&amp;_showpopups=3DTRUE&amp;_sortunassigned=3Dscore=
down&amp;_requireboldred=3D0#Hit5">gi|225445188</A></B></TT></TD>
    <TD noWrap><TT>&nbsp;&nbsp;17252</TT></TD>
    <TD noWrap align=3Dright><TT>214</TT></TD>
    <TD noWrap><TT>&nbsp;&nbsp;PREDICTED: hypothetical protein [Vitis=20
      vinifera]</TT></TD></TR>
  <TR>
    <TD noWrap align=3Dright><TT><B>6.</B></TT></TD>
    <TD noWrap><TT><B>&nbsp;<A=20
      =
href=3D"http://zxw-pc/mascot/cgi/master_results.pl?file=3D..%2Fdata%2F201=
21225%2FF002411.dat&amp;REPTYPE=3Dprotein&amp;_sigthreshold=3D0.05&amp;RE=
PORT=3D50&amp;_server_mudpit_switch=3D99999999&amp;_ignoreionsscorebelow=3D=
0&amp;_showsubsets=3D0&amp;_showpopups=3DTRUE&amp;_sortunassigned=3Dscore=
down&amp;_requireboldred=3D0#Hit6">gi|147781540</A></B></TT></TD>
    <TD noWrap><TT>&nbsp;&nbsp;17250</TT></TD>
    <TD noWrap align=3Dright><TT>214</TT></TD>
    <TD noWrap><TT>&nbsp;&nbsp;hypothetical protein VITISV_023716 [Vitis =

      vinifera]</TT></TD></TR>
  <TR>
    <TD noWrap align=3Dright><TT><B>7.</B></TT></TD>
    <TD noWrap><TT><B>&nbsp;<A=20
      =
href=3D"http://zxw-pc/mascot/cgi/master_results.pl?file=3D..%2Fdata%2F201=
21225%2FF002411.dat&amp;REPTYPE=3Dprotein&amp;_sigthreshold=3D0.05&amp;RE=
PORT=3D50&amp;_server_mudpit_switch=3D99999999&amp;_ignoreionsscorebelow=3D=
0&amp;_showsubsets=3D0&amp;_showpopups=3DTRUE&amp;_sortunassigned=3Dscore=
down&amp;_requireboldred=3D0#Hit7">gi|222866439</A></B></TT></TD>
    <TD noWrap><TT>&nbsp;&nbsp;17405</TT></TD>
    <TD noWrap align=3Dright><TT>174</TT></TD>
    <TD noWrap><TT>&nbsp;&nbsp;type II peroxiredoxin [Populus=20
    trichocarpa]</TT></TD></TR>
  <TR>
    <TD noWrap align=3Dright><TT><B>8.</B></TT></TD>
    <TD noWrap><TT><B>&nbsp;<A=20
      =
href=3D"http://zxw-pc/mascot/cgi/master_results.pl?file=3D..%2Fdata%2F201=
21225%2FF002411.dat&amp;REPTYPE=3Dprotein&amp;_sigthreshold=3D0.05&amp;RE=
PORT=3D50&amp;_server_mudpit_switch=3D99999999&amp;_ignoreionsscorebelow=3D=
0&amp;_showsubsets=3D0&amp;_showpopups=3DTRUE&amp;_sortunassigned=3Dscore=
down&amp;_requireboldred=3D0#Hit8">gi|224143583</A></B></TT></TD>
    <TD noWrap><TT>&nbsp;&nbsp;17405</TT></TD>
    <TD noWrap align=3Dright><TT>174</TT></TD>
    <TD noWrap><TT>&nbsp;&nbsp;type II peroxiredoxin [Populus=20
    trichocarpa]</TT></TD></TR>
  <TR>
    <TD noWrap align=3Dright><TT><B>9.</B></TT></TD>
    <TD noWrap><TT><B>&nbsp;<A=20
      =
href=3D"http://zxw-pc/mascot/cgi/master_results.pl?file=3D..%2Fdata%2F201=
21225%2FF002411.dat&amp;REPTYPE=3Dprotein&amp;_sigthreshold=3D0.05&amp;RE=
PORT=3D50&amp;_server_mudpit_switch=3D99999999&amp;_ignoreionsscorebelow=3D=
0&amp;_showsubsets=3D0&amp;_showpopups=3DTRUE&amp;_sortunassigned=3Dscore=
down&amp;_requireboldred=3D0#Hit9">gi|211906454</A></B></TT></TD>
    <TD noWrap><TT>&nbsp;&nbsp;17186</TT></TD>
    <TD noWrap align=3Dright><TT>174</TT></TD>
    <TD noWrap><TT>&nbsp;&nbsp;peroxiredoxin [Gossypium =
hirsutum]</TT></TD></TR>
  <TR>
    <TD noWrap align=3Dright><TT><B>10.</B></TT></TD>
    <TD noWrap><TT><B>&nbsp;<A=20
      =
href=3D"http://zxw-pc/mascot/cgi/master_results.pl?file=3D..%2Fdata%2F201=
21225%2FF002411.dat&amp;REPTYPE=3Dprotein&amp;_sigthreshold=3D0.05&amp;RE=
PORT=3D50&amp;_server_mudpit_switch=3D99999999&amp;_ignoreionsscorebelow=3D=
0&amp;_showsubsets=3D0&amp;_showpopups=3DTRUE&amp;_sortunassigned=3Dscore=
down&amp;_requireboldred=3D0#Hit10">gi|19548660</A></B></TT></TD>
    <TD noWrap><TT>&nbsp;&nbsp;17419</TT></TD>
    <TD noWrap align=3Dright><TT>174</TT></TD>
    <TD noWrap><TT>&nbsp;&nbsp;peroxiredoxin [Populus tremula x Populus=20
      tremuloides]</TT></TD></TR>
  <TR>
    <TD noWrap align=3Dright><TT><B>11.</B></TT></TD>
    <TD noWrap><TT><B>&nbsp;<A=20
      =
href=3D"http://zxw-pc/mascot/cgi/master_results.pl?file=3D..%2Fdata%2F201=
21225%2FF002411.dat&amp;REPTYPE=3Dprotein&amp;_sigthreshold=3D0.05&amp;RE=
PORT=3D50&amp;_server_mudpit_switch=3D99999999&amp;_ignoreionsscorebelow=3D=
0&amp;_showsubsets=3D0&amp;_showpopups=3DTRUE&amp;_sortunassigned=3Dscore=
down&amp;_requireboldred=3D0#Hit11">gi|255546427</A></B></TT></TD>
    <TD noWrap><TT>&nbsp;&nbsp;17401</TT></TD>
    <TD noWrap align=3Dright><TT>174</TT></TD>
    <TD noWrap><TT>&nbsp;&nbsp;peroxiredoxin, putative [Ricinus=20
    communis]</TT></TD></TR>
  <TR>
    <TD noWrap align=3Dright><TT><B>12.</B></TT></TD>
    <TD noWrap><TT><B>&nbsp;<A=20
      =
href=3D"http://zxw-pc/mascot/cgi/master_results.pl?file=3D..%2Fdata%2F201=
21225%2FF002411.dat&amp;REPTYPE=3Dprotein&amp;_sigthreshold=3D0.05&amp;RE=
PORT=3D50&amp;_server_mudpit_switch=3D99999999&amp;_ignoreionsscorebelow=3D=
0&amp;_showsubsets=3D0&amp;_showpopups=3DTRUE&amp;_sortunassigned=3Dscore=
down&amp;_requireboldred=3D0#Hit12">gi|118484484</A></B></TT></TD>
    <TD noWrap><TT>&nbsp;&nbsp;17404</TT></TD>
    <TD noWrap align=3Dright><TT>174</TT></TD>
    <TD noWrap><TT>&nbsp;&nbsp;unknown [Populus =
trichocarpa]</TT></TD></TR>
  <TR>
    <TD noWrap align=3Dright><TT><B>13.</B></TT></TD>
    <TD noWrap><TT><B>&nbsp;<A=20
      =
href=3D"http://zxw-pc/mascot/cgi/master_results.pl?file=3D..%2Fdata%2F201=
21225%2FF002411.dat&amp;REPTYPE=3Dprotein&amp;_sigthreshold=3D0.05&amp;RE=
PORT=3D50&amp;_server_mudpit_switch=3D99999999&amp;_ignoreionsscorebelow=3D=
0&amp;_showsubsets=3D0&amp;_showpopups=3DTRUE&amp;_sortunassigned=3Dscore=
down&amp;_requireboldred=3D0#Hit13">gi|223546729</A></B></TT></TD>
    <TD noWrap><TT>&nbsp;&nbsp;17401</TT></TD>
    <TD noWrap align=3Dright><TT>174</TT></TD>
    <TD noWrap><TT>&nbsp;&nbsp;peroxiredoxin, putative [Ricinus=20
    communis]</TT></TD></TR>
  <TR>
    <TD noWrap align=3Dright><TT><B>14.</B></TT></TD>
    <TD noWrap><TT><B>&nbsp;<A=20
      =
href=3D"http://zxw-pc/mascot/cgi/master_results.pl?file=3D..%2Fdata%2F201=
21225%2FF002411.dat&amp;REPTYPE=3Dprotein&amp;_sigthreshold=3D0.05&amp;RE=
PORT=3D50&amp;_server_mudpit_switch=3D99999999&amp;_ignoreionsscorebelow=3D=
0&amp;_showsubsets=3D0&amp;_showpopups=3DTRUE&amp;_sortunassigned=3Dscore=
down&amp;_requireboldred=3D0#Hit14">gi|66360174</A></B></TT></TD>
    <TD noWrap><TT>&nbsp;&nbsp;17419</TT></TD>
    <TD noWrap align=3Dright><TT>174</TT></TD>
    <TD noWrap><TT>&nbsp;&nbsp;Chain D, Prx D (Type Ii) From Populus=20
      Tremula</TT></TD></TR>
  <TR>
    <TD noWrap align=3Dright><TT><B>15.</B></TT></TD>
    <TD noWrap><TT><B>&nbsp;<A=20
      =
href=3D"http://zxw-pc/mascot/cgi/master_results.pl?file=3D..%2Fdata%2F201=
21225%2FF002411.dat&amp;REPTYPE=3Dprotein&amp;_sigthreshold=3D0.05&amp;RE=
PORT=3D50&amp;_server_mudpit_switch=3D99999999&amp;_ignoreionsscorebelow=3D=
0&amp;_showsubsets=3D0&amp;_showpopups=3DTRUE&amp;_sortunassigned=3Dscore=
down&amp;_requireboldred=3D0#Hit15">gi|66360173</A></B></TT></TD>
    <TD noWrap><TT>&nbsp;&nbsp;17419</TT></TD>
    <TD noWrap align=3Dright><TT>174</TT></TD>
    <TD noWrap><TT>&nbsp;&nbsp;Chain C, Prx D (Type Ii) From Populus=20
      Tremula</TT></TD></TR>
  <TR>
    <TD noWrap align=3Dright><TT><B>16.</B></TT></TD>
    <TD noWrap><TT><B>&nbsp;<A=20
      =
href=3D"http://zxw-pc/mascot/cgi/master_results.pl?file=3D..%2Fdata%2F201=
21225%2FF002411.dat&amp;REPTYPE=3Dprotein&amp;_sigthreshold=3D0.05&amp;RE=
PORT=3D50&amp;_server_mudpit_switch=3D99999999&amp;_ignoreionsscorebelow=3D=
0&amp;_showsubsets=3D0&amp;_showpopups=3DTRUE&amp;_sortunassigned=3Dscore=
down&amp;_requireboldred=3D0#Hit16">gi|66360172</A></B></TT></TD>
    <TD noWrap><TT>&nbsp;&nbsp;17419</TT></TD>
    <TD noWrap align=3Dright><TT>174</TT></TD>
    <TD noWrap><TT>&nbsp;&nbsp;Chain B, Prx D (Type Ii) From Populus=20
      Tremula</TT></TD></TR>
  <TR>
    <TD noWrap align=3Dright><TT><B>17.</B></TT></TD>
    <TD noWrap><TT><B>&nbsp;<A=20
      =
href=3D"http://zxw-pc/mascot/cgi/master_results.pl?file=3D..%2Fdata%2F201=
21225%2FF002411.dat&amp;REPTYPE=3Dprotein&amp;_sigthreshold=3D0.05&amp;RE=
PORT=3D50&amp;_server_mudpit_switch=3D99999999&amp;_ignoreionsscorebelow=3D=
0&amp;_showsubsets=3D0&amp;_showpopups=3DTRUE&amp;_sortunassigned=3Dscore=
down&amp;_requireboldred=3D0#Hit17">gi|66360171</A></B></TT></TD>
    <TD noWrap><TT>&nbsp;&nbsp;17419</TT></TD>
    <TD noWrap align=3Dright><TT>174</TT></TD>
    <TD noWrap><TT>&nbsp;&nbsp;Chain A, Prx D (Type Ii) From Populus=20
      Tremula</TT></TD></TR>
  <TR>
    <TD noWrap align=3Dright><TT><B>18.</B></TT></TD>
    <TD noWrap><TT><B>&nbsp;<A=20
      =
href=3D"http://zxw-pc/mascot/cgi/master_results.pl?file=3D..%2Fdata%2F201=
21225%2FF002411.dat&amp;REPTYPE=3Dprotein&amp;_sigthreshold=3D0.05&amp;RE=
PORT=3D50&amp;_server_mudpit_switch=3D99999999&amp;_ignoreionsscorebelow=3D=
0&amp;_showsubsets=3D0&amp;_showpopups=3DTRUE&amp;_sortunassigned=3Dscore=
down&amp;_requireboldred=3D0#Hit18">gi|18654477</A></B></TT></TD>
    <TD noWrap><TT>&nbsp;&nbsp;17395</TT></TD>
    <TD noWrap align=3Dright><TT>156</TT></TD>
    <TD noWrap><TT>&nbsp;&nbsp;thioredoxin peroxidase [Capsicum=20
  annuum]</TT></TD></TR>
  <TR>
    <TD noWrap align=3Dright><TT><B>19.</B></TT></TD>
    <TD noWrap><TT><B>&nbsp;<A=20
      =
href=3D"http://zxw-pc/mascot/cgi/master_results.pl?file=3D..%2Fdata%2F201=
21225%2FF002411.dat&amp;REPTYPE=3Dprotein&amp;_sigthreshold=3D0.05&amp;RE=
PORT=3D50&amp;_server_mudpit_switch=3D99999999&amp;_ignoreionsscorebelow=3D=
0&amp;_showsubsets=3D0&amp;_showpopups=3DTRUE&amp;_sortunassigned=3Dscore=
down&amp;_requireboldred=3D0#Hit19">gi|227247666</A></B></TT></TD>
    <TD noWrap><TT>&nbsp;&nbsp;17395</TT></TD>
    <TD noWrap align=3Dright><TT>156</TT></TD>
    <TD noWrap><TT>&nbsp;&nbsp;unnamed protein product [Capsicum=20
    annuum]</TT></TD></TR>
  <TR>
    <TD noWrap align=3Dright><TT><B>20.</B></TT></TD>
    <TD noWrap><TT><B>&nbsp;<A=20
      =
href=3D"http://zxw-pc/mascot/cgi/master_results.pl?file=3D..%2Fdata%2F201=
21225%2FF002411.dat&amp;REPTYPE=3Dprotein&amp;_sigthreshold=3D0.05&amp;RE=
PORT=3D50&amp;_server_mudpit_switch=3D99999999&amp;_ignoreionsscorebelow=3D=
0&amp;_showsubsets=3D0&amp;_showpopups=3DTRUE&amp;_sortunassigned=3Dscore=
down&amp;_requireboldred=3D0#Hit20">gi|297739482</A></B></TT></TD>
    <TD noWrap><TT>&nbsp;&nbsp;6322</TT></TD>
    <TD noWrap align=3Dright><TT>147</TT></TD>
    <TD noWrap><TT>&nbsp;&nbsp;unnamed protein product [Vitis=20
  vinifera]</TT></TD></TR>
  <TR>
    <TD noWrap align=3Dright><TT><B>21.</B></TT></TD>
    <TD noWrap><TT><B>&nbsp;<A=20
      =
href=3D"http://zxw-pc/mascot/cgi/master_results.pl?file=3D..%2Fdata%2F201=
21225%2FF002411.dat&amp;REPTYPE=3Dprotein&amp;_sigthreshold=3D0.05&amp;RE=
PORT=3D50&amp;_server_mudpit_switch=3D99999999&amp;_ignoreionsscorebelow=3D=
0&amp;_showsubsets=3D0&amp;_showpopups=3DTRUE&amp;_sortunassigned=3Dscore=
down&amp;_requireboldred=3D0#Hit21">gi|222858219</A></B></TT></TD>
    <TD noWrap><TT>&nbsp;&nbsp;17405</TT></TD>
    <TD noWrap align=3Dright><TT>142</TT></TD>
    <TD noWrap><TT>&nbsp;&nbsp;type II peroxiredoxin [Populus=20
    trichocarpa]</TT></TD></TR>
  <TR>
    <TD noWrap align=3Dright><TT><B>22.</B></TT></TD>
    <TD noWrap><TT><B>&nbsp;<A=20
      =
href=3D"http://zxw-pc/mascot/cgi/master_results.pl?file=3D..%2Fdata%2F201=
21225%2FF002411.dat&amp;REPTYPE=3Dprotein&amp;_sigthreshold=3D0.05&amp;RE=
PORT=3D50&amp;_server_mudpit_switch=3D99999999&amp;_ignoreionsscorebelow=3D=
0&amp;_showsubsets=3D0&amp;_showpopups=3DTRUE&amp;_sortunassigned=3Dscore=
down&amp;_requireboldred=3D0#Hit22">gi|224126457</A></B></TT></TD>
    <TD noWrap><TT>&nbsp;&nbsp;17405</TT></TD>
    <TD noWrap align=3Dright><TT>142</TT></TD>
    <TD noWrap><TT>&nbsp;&nbsp;type II peroxiredoxin [Populus=20
    trichocarpa]</TT></TD></TR>
  <TR>
    <TD noWrap align=3Dright><TT><B>23.</B></TT></TD>
    <TD noWrap><TT><B>&nbsp;<A=20
      =
href=3D"http://zxw-pc/mascot/cgi/master_results.pl?file=3D..%2Fdata%2F201=
21225%2FF002411.dat&amp;REPTYPE=3Dprotein&amp;_sigthreshold=3D0.05&amp;RE=
PORT=3D50&amp;_server_mudpit_switch=3D99999999&amp;_ignoreionsscorebelow=3D=
0&amp;_showsubsets=3D0&amp;_showpopups=3DTRUE&amp;_sortunassigned=3Dscore=
down&amp;_requireboldred=3D0#Hit23">gi|281398224</A></B></TT></TD>
    <TD noWrap><TT>&nbsp;&nbsp;17354</TT></TD>
    <TD noWrap align=3Dright><TT>142</TT></TD>
    <TD noWrap><TT>&nbsp;&nbsp;putative thioredoxin-dependent peroxidase =

      [Wolffia arrhiza]</TT></TD></TR>
  <TR>
    <TD noWrap align=3Dright><TT><B>24.</B></TT></TD>
    <TD noWrap><TT><B>&nbsp;<A=20
      =
href=3D"http://zxw-pc/mascot/cgi/master_results.pl?file=3D..%2Fdata%2F201=
21225%2FF002411.dat&amp;REPTYPE=3Dprotein&amp;_sigthreshold=3D0.05&amp;RE=
PORT=3D50&amp;_server_mudpit_switch=3D99999999&amp;_ignoreionsscorebelow=3D=
0&amp;_showsubsets=3D0&amp;_showpopups=3DTRUE&amp;_sortunassigned=3Dscore=
down&amp;_requireboldred=3D0#Hit24">gi|118484088</A></B></TT></TD>
    <TD noWrap><TT>&nbsp;&nbsp;17405</TT></TD>
    <TD noWrap align=3Dright><TT>142</TT></TD>
    <TD noWrap><TT>&nbsp;&nbsp;unknown [Populus =
trichocarpa]</TT></TD></TR>
  <TR>
    <TD noWrap align=3Dright><TT><B>25.</B></TT></TD>
    <TD noWrap><TT><B>&nbsp;<A=20
      =
href=3D"http://zxw-pc/mascot/cgi/master_results.pl?file=3D..%2Fdata%2F201=
21225%2FF002411.dat&amp;REPTYPE=3Dprotein&amp;_sigthreshold=3D0.05&amp;RE=
PORT=3D50&amp;_server_mudpit_switch=3D99999999&amp;_ignoreionsscorebelow=3D=
0&amp;_showsubsets=3D0&amp;_showpopups=3DTRUE&amp;_sortunassigned=3Dscore=
down&amp;_requireboldred=3D0#Hit25">gi|167966208</A></B></TT></TD>
    <TD noWrap><TT>&nbsp;&nbsp;17476</TT></TD>
    <TD noWrap align=3Dright><TT>142</TT></TD>
    <TD noWrap><TT>&nbsp;&nbsp;type II peroxiredoxin [Xerophyta=20
    viscosa]</TT></TD></TR>
  <TR>
    <TD noWrap align=3Dright><TT><B>26.</B></TT></TD>
    <TD noWrap><TT><B>&nbsp;<A=20
      =
href=3D"http://zxw-pc/mascot/cgi/master_results.pl?file=3D..%2Fdata%2F201=
21225%2FF002411.dat&amp;REPTYPE=3Dprotein&amp;_sigthreshold=3D0.05&amp;RE=
PORT=3D50&amp;_server_mudpit_switch=3D99999999&amp;_ignoreionsscorebelow=3D=
0&amp;_showsubsets=3D0&amp;_showpopups=3DTRUE&amp;_sortunassigned=3Dscore=
down&amp;_requireboldred=3D0#Hit26">gi|296088832</A></B></TT></TD>
    <TD noWrap><TT>&nbsp;&nbsp;32875</TT></TD>
    <TD noWrap align=3Dright><TT>138</TT></TD>
    <TD noWrap><TT>&nbsp;&nbsp;unnamed protein product [Vitis=20
  vinifera]</TT></TD></TR>
  <TR>
    <TD noWrap align=3Dright><TT><B>27.</B></TT></TD>
    <TD noWrap><TT><B>&nbsp;<A=20
      =
href=3D"http://zxw-pc/mascot/cgi/master_results.pl?file=3D..%2Fdata%2F201=
21225%2FF002411.dat&amp;REPTYPE=3Dprotein&amp;_sigthreshold=3D0.05&amp;RE=
PORT=3D50&amp;_server_mudpit_switch=3D99999999&amp;_ignoreionsscorebelow=3D=
0&amp;_showsubsets=3D0&amp;_showpopups=3DTRUE&amp;_sortunassigned=3Dscore=
down&amp;_requireboldred=3D0#Hit27">gi|40287562</A></B></TT></TD>
    <TD noWrap><TT>&nbsp;&nbsp;8470</TT></TD>
    <TD noWrap align=3Dright><TT>129</TT></TD>
    <TD noWrap><TT>&nbsp;&nbsp;thioredoxin peroxidase CATP [Capsicum=20
      annuum]</TT></TD></TR>
  <TR>
    <TD noWrap align=3Dright><TT><B>28.</B></TT></TD>
    <TD noWrap><TT><B>&nbsp;<A=20
      =
href=3D"http://zxw-pc/mascot/cgi/master_results.pl?file=3D..%2Fdata%2F201=
21225%2FF002411.dat&amp;REPTYPE=3Dprotein&amp;_sigthreshold=3D0.05&amp;RE=
PORT=3D50&amp;_server_mudpit_switch=3D99999999&amp;_ignoreionsscorebelow=3D=
0&amp;_showsubsets=3D0&amp;_showpopups=3DTRUE&amp;_sortunassigned=3Dscore=
down&amp;_requireboldred=3D0#Hit28">gi|189094613</A></B></TT></TD>
    <TD noWrap><TT>&nbsp;&nbsp;17336</TT></TD>
    <TD noWrap align=3Dright><TT>112</TT></TD>
    <TD noWrap><TT>&nbsp;&nbsp;peroxiredoxin [Pisum =
sativum]</TT></TD></TR>
  <TR>
    <TD noWrap align=3Dright><TT><B>29.</B></TT></TD>
    <TD noWrap><TT><B>&nbsp;<A=20
      =
href=3D"http://zxw-pc/mascot/cgi/master_results.pl?file=3D..%2Fdata%2F201=
21225%2FF002411.dat&amp;REPTYPE=3Dprotein&amp;_sigthreshold=3D0.05&amp;RE=
PORT=3D50&amp;_server_mudpit_switch=3D99999999&amp;_ignoreionsscorebelow=3D=
0&amp;_showsubsets=3D0&amp;_showpopups=3DTRUE&amp;_sortunassigned=3Dscore=
down&amp;_requireboldred=3D0#Hit29">gi|226505300</A></B></TT></TD>
    <TD noWrap><TT>&nbsp;&nbsp;17312</TT></TD>
    <TD noWrap align=3Dright><TT>94</TT></TD>
    <TD noWrap><TT>&nbsp;&nbsp;LOC100283392 [Zea mays]</TT></TD></TR>
  <TR>
    <TD noWrap align=3Dright><TT><B>30.</B></TT></TD>
    <TD noWrap><TT><B>&nbsp;<A=20
      =
href=3D"http://zxw-pc/mascot/cgi/master_results.pl?file=3D..%2Fdata%2F201=
21225%2FF002411.dat&amp;REPTYPE=3Dprotein&amp;_sigthreshold=3D0.05&amp;RE=
PORT=3D50&amp;_server_mudpit_switch=3D99999999&amp;_ignoreionsscorebelow=3D=
0&amp;_showsubsets=3D0&amp;_showpopups=3DTRUE&amp;_sortunassigned=3Dscore=
down&amp;_requireboldred=3D0#Hit30">gi|242058321</A></B></TT></TD>
    <TD noWrap><TT>&nbsp;&nbsp;17369</TT></TD>
    <TD noWrap align=3Dright><TT>94</TT></TD>
    <TD noWrap><TT>&nbsp;&nbsp;hypothetical protein SORBIDRAFT_03g030950 =

      [Sorghum bicolor]</TT></TD></TR>
  <TR>
    <TD noWrap align=3Dright><TT><B>31.</B></TT></TD>
    <TD noWrap><TT><B>&nbsp;<A=20
      =
href=3D"http://zxw-pc/mascot/cgi/master_results.pl?file=3D..%2Fdata%2F201=
21225%2FF002411.dat&amp;REPTYPE=3Dprotein&amp;_sigthreshold=3D0.05&amp;RE=
PORT=3D50&amp;_server_mudpit_switch=3D99999999&amp;_ignoreionsscorebelow=3D=
0&amp;_showsubsets=3D0&amp;_showpopups=3DTRUE&amp;_sortunassigned=3Dscore=
down&amp;_requireboldred=3D0#Hit31">gi|241930281</A></B></TT></TD>
    <TD noWrap><TT>&nbsp;&nbsp;17369</TT></TD>
    <TD noWrap align=3Dright><TT>94</TT></TD>
    <TD noWrap><TT>&nbsp;&nbsp;hypothetical protein SORBIDRAFT_03g030950 =

      [Sorghum bicolor]</TT></TD></TR>
  <TR>
    <TD noWrap align=3Dright><TT><B>32.</B></TT></TD>
    <TD noWrap><TT><B>&nbsp;<A=20
      =
href=3D"http://zxw-pc/mascot/cgi/master_results.pl?file=3D..%2Fdata%2F201=
21225%2FF002411.dat&amp;REPTYPE=3Dprotein&amp;_sigthreshold=3D0.05&amp;RE=
PORT=3D50&amp;_server_mudpit_switch=3D99999999&amp;_ignoreionsscorebelow=3D=
0&amp;_showsubsets=3D0&amp;_showpopups=3DTRUE&amp;_sortunassigned=3Dscore=
down&amp;_requireboldred=3D0#Hit32">gi|227247714</A></B></TT></TD>
    <TD noWrap><TT>&nbsp;&nbsp;17312</TT></TD>
    <TD noWrap align=3Dright><TT>94</TT></TD>
    <TD noWrap><TT>&nbsp;&nbsp;unnamed protein product [Zea =
mays]</TT></TD></TR>
  <TR>
    <TD noWrap align=3Dright><TT><B>33.</B></TT></TD>
    <TD noWrap><TT><B>&nbsp;<A=20
      =
href=3D"http://zxw-pc/mascot/cgi/master_results.pl?file=3D..%2Fdata%2F201=
21225%2FF002411.dat&amp;REPTYPE=3Dprotein&amp;_sigthreshold=3D0.05&amp;RE=
PORT=3D50&amp;_server_mudpit_switch=3D99999999&amp;_ignoreionsscorebelow=3D=
0&amp;_showsubsets=3D0&amp;_showpopups=3DTRUE&amp;_sortunassigned=3Dscore=
down&amp;_requireboldred=3D0#Hit33">gi|195633067</A></B></TT></TD>
    <TD noWrap><TT>&nbsp;&nbsp;17312</TT></TD>
    <TD noWrap align=3Dright><TT>94</TT></TD>
    <TD noWrap><TT>&nbsp;&nbsp;peroxiredoxin-5 [Zea mays]</TT></TD></TR>
  <TR>
    <TD noWrap align=3Dright><TT><B>34.</B></TT></TD>
    <TD noWrap><TT><B>&nbsp;<A=20
      =
href=3D"http://zxw-pc/mascot/cgi/master_results.pl?file=3D..%2Fdata%2F201=
21225%2FF002411.dat&amp;REPTYPE=3Dprotein&amp;_sigthreshold=3D0.05&amp;RE=
PORT=3D50&amp;_server_mudpit_switch=3D99999999&amp;_ignoreionsscorebelow=3D=
0&amp;_showsubsets=3D0&amp;_showpopups=3DTRUE&amp;_sortunassigned=3Dscore=
down&amp;_requireboldred=3D0#Hit34">gi|195610864</A></B></TT></TD>
    <TD noWrap><TT>&nbsp;&nbsp;17312</TT></TD>
    <TD noWrap align=3Dright><TT>94</TT></TD>
    <TD noWrap><TT>&nbsp;&nbsp;peroxiredoxin-5 [Zea mays]</TT></TD></TR>
  <TR>
    <TD noWrap align=3Dright><TT><B>35.</B></TT></TD>
    <TD noWrap><TT><B>&nbsp;<A=20
      =
href=3D"http://zxw-pc/mascot/cgi/master_results.pl?file=3D..%2Fdata%2F201=
21225%2FF002411.dat&amp;REPTYPE=3Dprotein&amp;_sigthreshold=3D0.05&amp;RE=
PORT=3D50&amp;_server_mudpit_switch=3D99999999&amp;_ignoreionsscorebelow=3D=
0&amp;_showsubsets=3D0&amp;_showpopups=3DTRUE&amp;_sortunassigned=3Dscore=
down&amp;_requireboldred=3D0#Hit35">gi|194698866</A></B></TT></TD>
    <TD noWrap><TT>&nbsp;&nbsp;17312</TT></TD>
    <TD noWrap align=3Dright><TT>94</TT></TD>
    <TD noWrap><TT>&nbsp;&nbsp;unknown [Zea mays]</TT></TD></TR>
  <TR>
    <TD noWrap align=3Dright><TT><B>36.</B></TT></TD>
    <TD noWrap><TT><B>&nbsp;<A=20
      =
href=3D"http://zxw-pc/mascot/cgi/master_results.pl?file=3D..%2Fdata%2F201=
21225%2FF002411.dat&amp;REPTYPE=3Dprotein&amp;_sigthreshold=3D0.05&amp;RE=
PORT=3D50&amp;_server_mudpit_switch=3D99999999&amp;_ignoreionsscorebelow=3D=
0&amp;_showsubsets=3D0&amp;_showpopups=3DTRUE&amp;_sortunassigned=3Dscore=
down&amp;_requireboldred=3D0#Hit36">gi|297737581</A></B></TT></TD>
    <TD noWrap><TT>&nbsp;&nbsp;35224</TT></TD>
    <TD noWrap align=3Dright><TT>71</TT></TD>
    <TD noWrap><TT>&nbsp;&nbsp;unnamed protein product [Vitis=20
  vinifera]</TT></TD></TR>
  <TR>
    <TD noWrap align=3Dright><TT><B>37.</B></TT></TD>
    <TD noWrap><TT><B>&nbsp;<A=20
      =
href=3D"http://zxw-pc/mascot/cgi/master_results.pl?file=3D..%2Fdata%2F201=
21225%2FF002411.dat&amp;REPTYPE=3Dprotein&amp;_sigthreshold=3D0.05&amp;RE=
PORT=3D50&amp;_server_mudpit_switch=3D99999999&amp;_ignoreionsscorebelow=3D=
0&amp;_showsubsets=3D0&amp;_showpopups=3DTRUE&amp;_sortunassigned=3Dscore=
down&amp;_requireboldred=3D0#Hit37">gi|225424468</A></B></TT></TD>
    <TD noWrap><TT>&nbsp;&nbsp;35224</TT></TD>
    <TD noWrap align=3Dright><TT>71</TT></TD>
    <TD noWrap><TT>&nbsp;&nbsp;PREDICTED: hypothetical protein [Vitis=20
      vinifera]</TT></TD></TR>
  <TR>
    <TD noWrap align=3Dright><TT><B>38.</B></TT></TD>
    <TD noWrap><TT><B>&nbsp;<A=20
      =
href=3D"http://zxw-pc/mascot/cgi/master_results.pl?file=3D..%2Fdata%2F201=
21225%2FF002411.dat&amp;REPTYPE=3Dprotein&amp;_sigthreshold=3D0.05&amp;RE=
PORT=3D50&amp;_server_mudpit_switch=3D99999999&amp;_ignoreionsscorebelow=3D=
0&amp;_showsubsets=3D0&amp;_showpopups=3DTRUE&amp;_sortunassigned=3Dscore=
down&amp;_requireboldred=3D0#Hit38">gi|302822517</A></B></TT></TD>
    <TD noWrap><TT>&nbsp;&nbsp;48413</TT></TD>
    <TD noWrap align=3Dright><TT>66</TT></TD>
    <TD noWrap><TT>&nbsp;&nbsp;hypothetical protein SELMODRAFT_431088=20
      [Selaginella moellendorffii]</TT></TD></TR>
  <TR>
    <TD noWrap align=3Dright><TT><B>39.</B></TT></TD>
    <TD noWrap><TT><B>&nbsp;<A=20
      =
href=3D"http://zxw-pc/mascot/cgi/master_results.pl?file=3D..%2Fdata%2F201=
21225%2FF002411.dat&amp;REPTYPE=3Dprotein&amp;_sigthreshold=3D0.05&amp;RE=
PORT=3D50&amp;_server_mudpit_switch=3D99999999&amp;_ignoreionsscorebelow=3D=
0&amp;_showsubsets=3D0&amp;_showpopups=3DTRUE&amp;_sortunassigned=3Dscore=
down&amp;_requireboldred=3D0#Hit39">gi|300139261</A></B></TT></TD>
    <TD noWrap><TT>&nbsp;&nbsp;48413</TT></TD>
    <TD noWrap align=3Dright><TT>66</TT></TD>
    <TD noWrap><TT>&nbsp;&nbsp;hypothetical protein SELMODRAFT_431088=20
      [Selaginella moellendorffii]</TT></TD></TR>
  <TR>
    <TD noWrap align=3Dright><TT><B>40.</B></TT></TD>
    <TD noWrap><TT><B>&nbsp;<A=20
      =
href=3D"http://zxw-pc/mascot/cgi/master_results.pl?file=3D..%2Fdata%2F201=
21225%2FF002411.dat&amp;REPTYPE=3Dprotein&amp;_sigthreshold=3D0.05&amp;RE=
PORT=3D50&amp;_server_mudpit_switch=3D99999999&amp;_ignoreionsscorebelow=3D=
0&amp;_showsubsets=3D0&amp;_showpopups=3DTRUE&amp;_sortunassigned=3Dscore=
down&amp;_requireboldred=3D0#Hit40">gi|9280293</A></B></TT></TD>
    <TD noWrap><TT>&nbsp;&nbsp;22010</TT></TD>
    <TD noWrap align=3Dright><TT>64</TT></TD>
    <TD noWrap><TT>&nbsp;&nbsp;unnamed protein product [Arabidopsis=20
      thaliana]</TT></TD></TR>
  <TR>
    <TD noWrap align=3Dright><TT><B>41.</B></TT></TD>
    <TD noWrap><TT><B>&nbsp;<A=20
      =
href=3D"http://zxw-pc/mascot/cgi/master_results.pl?file=3D..%2Fdata%2F201=
21225%2FF002411.dat&amp;REPTYPE=3Dprotein&amp;_sigthreshold=3D0.05&amp;RE=
PORT=3D50&amp;_server_mudpit_switch=3D99999999&amp;_ignoreionsscorebelow=3D=
0&amp;_showsubsets=3D0&amp;_showpopups=3DTRUE&amp;_sortunassigned=3Dscore=
down&amp;_requireboldred=3D0#Hit41">gi|125603718</A></B></TT></TD>
    <TD noWrap><TT>&nbsp;&nbsp;26513</TT></TD>
    <TD noWrap align=3Dright><TT>63</TT></TD>
    <TD noWrap><TT>&nbsp;&nbsp;hypothetical protein OsJ_27632 [Oryza =
sativa=20
      Japonica Group]</TT></TD></TR>
  <TR>
    <TD noWrap align=3Dright><TT><B>42.</B></TT></TD>
    <TD noWrap><TT><B>&nbsp;<A=20
      =
href=3D"http://zxw-pc/mascot/cgi/master_results.pl?file=3D..%2Fdata%2F201=
21225%2FF002411.dat&amp;REPTYPE=3Dprotein&amp;_sigthreshold=3D0.05&amp;RE=
PORT=3D50&amp;_server_mudpit_switch=3D99999999&amp;_ignoreionsscorebelow=3D=
0&amp;_showsubsets=3D0&amp;_showpopups=3DTRUE&amp;_sortunassigned=3Dscore=
down&amp;_requireboldred=3D0#Hit42">gi|115476836</A></B></TT></TD>
    <TD noWrap><TT>&nbsp;&nbsp;30684</TT></TD>
    <TD noWrap align=3Dright><TT>62</TT></TD>
    <TD noWrap><TT>&nbsp;&nbsp;Os08g0469700 [Oryza sativa Japonica=20
    Group]</TT></TD></TR>
  <TR>
    <TD noWrap align=3Dright><TT><B>43.</B></TT></TD>
    <TD noWrap><TT><B>&nbsp;<A=20
      =
href=3D"http://zxw-pc/mascot/cgi/master_results.pl?file=3D..%2Fdata%2F201=
21225%2FF002411.dat&amp;REPTYPE=3Dprotein&amp;_sigthreshold=3D0.05&amp;RE=
PORT=3D50&amp;_server_mudpit_switch=3D99999999&amp;_ignoreionsscorebelow=3D=
0&amp;_showsubsets=3D0&amp;_showpopups=3DTRUE&amp;_sortunassigned=3Dscore=
down&amp;_requireboldred=3D0#Hit43">gi|113623983</A></B></TT></TD>
    <TD noWrap><TT>&nbsp;&nbsp;30684</TT></TD>
    <TD noWrap align=3Dright><TT>62</TT></TD>
    <TD noWrap><TT>&nbsp;&nbsp;Os08g0469700 [Oryza sativa Japonica=20
    Group]</TT></TD></TR>
  <TR>
    <TD noWrap align=3Dright><TT><B>44.</B></TT></TD>
    <TD noWrap><TT><B>&nbsp;<A=20
      =
href=3D"http://zxw-pc/mascot/cgi/master_results.pl?file=3D..%2Fdata%2F201=
21225%2FF002411.dat&amp;REPTYPE=3Dprotein&amp;_sigthreshold=3D0.05&amp;RE=
PORT=3D50&amp;_server_mudpit_switch=3D99999999&amp;_ignoreionsscorebelow=3D=
0&amp;_showsubsets=3D0&amp;_showpopups=3DTRUE&amp;_sortunassigned=3Dscore=
down&amp;_requireboldred=3D0#Hit44">gi|125561853</A></B></TT></TD>
    <TD noWrap><TT>&nbsp;&nbsp;33106</TT></TD>
    <TD noWrap align=3Dright><TT>61</TT></TD>
    <TD noWrap><TT>&nbsp;&nbsp;hypothetical protein OsI_29549 [Oryza =
sativa=20
      Indica Group]</TT></TD></TR>
  <TR>
    <TD noWrap align=3Dright><TT><B>45.</B></TT></TD>
    <TD noWrap><TT><B>&nbsp;<A=20
      =
href=3D"http://zxw-pc/mascot/cgi/master_results.pl?file=3D..%2Fdata%2F201=
21225%2FF002411.dat&amp;REPTYPE=3Dprotein&amp;_sigthreshold=3D0.05&amp;RE=
PORT=3D50&amp;_server_mudpit_switch=3D99999999&amp;_ignoreionsscorebelow=3D=
0&amp;_showsubsets=3D0&amp;_showpopups=3DTRUE&amp;_sortunassigned=3Dscore=
down&amp;_requireboldred=3D0#Hit45">gi|303283456</A></B></TT></TD>
    <TD noWrap><TT>&nbsp;&nbsp;24066</TT></TD>
    <TD noWrap align=3Dright><TT>60</TT></TD>
    <TD noWrap><TT>&nbsp;&nbsp;predicted protein [Micromonas pusilla=20
      CCMP1545]</TT></TD></TR>
  <TR>
    <TD noWrap align=3Dright><TT><B>46.</B></TT></TD>
    <TD noWrap><TT><B>&nbsp;<A=20
      =
href=3D"http://zxw-pc/mascot/cgi/master_results.pl?file=3D..%2Fdata%2F201=
21225%2FF002411.dat&amp;REPTYPE=3Dprotein&amp;_sigthreshold=3D0.05&amp;RE=
PORT=3D50&amp;_server_mudpit_switch=3D99999999&amp;_ignoreionsscorebelow=3D=
0&amp;_showsubsets=3D0&amp;_showpopups=3DTRUE&amp;_sortunassigned=3Dscore=
down&amp;_requireboldred=3D0#Hit46">gi|226457370</A></B></TT></TD>
    <TD noWrap><TT>&nbsp;&nbsp;24066</TT></TD>
    <TD noWrap align=3Dright><TT>60</TT></TD>
    <TD noWrap><TT>&nbsp;&nbsp;predicted protein [Micromonas pusilla=20
      CCMP1545]</TT></TD></TR>
  <TR>
    <TD noWrap align=3Dright><TT><B>47.</B></TT></TD>
    <TD noWrap><TT><B>&nbsp;<A=20
      =
href=3D"http://zxw-pc/mascot/cgi/master_results.pl?file=3D..%2Fdata%2F201=
21225%2FF002411.dat&amp;REPTYPE=3Dprotein&amp;_sigthreshold=3D0.05&amp;RE=
PORT=3D50&amp;_server_mudpit_switch=3D99999999&amp;_ignoreionsscorebelow=3D=
0&amp;_showsubsets=3D0&amp;_showpopups=3DTRUE&amp;_sortunassigned=3Dscore=
down&amp;_requireboldred=3D0#Hit47">gi|224980352</A></B></TT></TD>
    <TD noWrap><TT>&nbsp;&nbsp;6680</TT></TD>
    <TD noWrap align=3Dright><TT>60</TT></TD>
    <TD noWrap><TT>&nbsp;&nbsp;COSII_At3g16150 [Solanum =
peruvianum]</TT></TD></TR>
  <TR>
    <TD noWrap align=3Dright><TT><B>48.</B></TT></TD>
    <TD noWrap><TT><B>&nbsp;<A=20
      =
href=3D"http://zxw-pc/mascot/cgi/master_results.pl?file=3D..%2Fdata%2F201=
21225%2FF002411.dat&amp;REPTYPE=3Dprotein&amp;_sigthreshold=3D0.05&amp;RE=
PORT=3D50&amp;_server_mudpit_switch=3D99999999&amp;_ignoreionsscorebelow=3D=
0&amp;_showsubsets=3D0&amp;_showpopups=3DTRUE&amp;_sortunassigned=3Dscore=
down&amp;_requireboldred=3D0#Hit48">gi|125580723</A></B></TT></TD>
    <TD noWrap><TT>&nbsp;&nbsp;76014</TT></TD>
    <TD noWrap align=3Dright><TT>59</TT></TD>
    <TD noWrap><TT>&nbsp;&nbsp;hypothetical protein OsJ_05287 [Oryza =
sativa=20
      Japonica Group]</TT></TD></TR>
  <TR>
    <TD noWrap align=3Dright><TT><B>49.</B></TT></TD>
    <TD noWrap><TT><B>&nbsp;<A=20
      =
href=3D"http://zxw-pc/mascot/cgi/master_results.pl?file=3D..%2Fdata%2F201=
21225%2FF002411.dat&amp;REPTYPE=3Dprotein&amp;_sigthreshold=3D0.05&amp;RE=
PORT=3D50&amp;_server_mudpit_switch=3D99999999&amp;_ignoreionsscorebelow=3D=
0&amp;_showsubsets=3D0&amp;_showpopups=3DTRUE&amp;_sortunassigned=3Dscore=
down&amp;_requireboldred=3D0#Hit49">gi|125537986</A></B></TT></TD>
    <TD noWrap><TT>&nbsp;&nbsp;76014</TT></TD>
    <TD noWrap align=3Dright><TT>59</TT></TD>
    <TD noWrap><TT>&nbsp;&nbsp;hypothetical protein OsI_05757 [Oryza =
sativa=20
      Indica Group]</TT></TD></TR>
  <TR>
    <TD noWrap align=3Dright><TT><B>50.</B></TT></TD>
    <TD noWrap><TT><B>&nbsp;<A=20
      =
href=3D"http://zxw-pc/mascot/cgi/master_results.pl?file=3D..%2Fdata%2F201=
21225%2FF002411.dat&amp;REPTYPE=3Dprotein&amp;_sigthreshold=3D0.05&amp;RE=
PORT=3D50&amp;_server_mudpit_switch=3D99999999&amp;_ignoreionsscorebelow=3D=
0&amp;_showsubsets=3D0&amp;_showpopups=3DTRUE&amp;_sortunassigned=3Dscore=
down&amp;_requireboldred=3D0#Hit50">gi|147846636</A></B></TT></TD>
    <TD noWrap><TT>&nbsp;&nbsp;31732</TT></TD>
    <TD noWrap align=3Dright><TT>59</TT></TD>
    <TD noWrap><TT>&nbsp;&nbsp;hypothetical protein VITISV_029314 [Vitis =

      vinifera]</TT></TD></TR></TBODY></TABLE>
<H3>Results List</H3>
<TABLE border=3D0 cellSpacing=3D0>
  <TBODY>
  <TR>
    <TD><TT><B><A =
name=3DHit1>1.</A>&nbsp;&nbsp;&nbsp;&nbsp;</B></TT></TD>
    <TD noWrap><TT><A=20
      =
href=3D"http://zxw-pc/mascot/cgi/protein_view.pl?file=3D../data/20121225/=
F002411.dat&amp;hit=3D1"=20
      =
target=3D_blank>gi|296125055</A>&nbsp;&nbsp;&nbsp;&nbsp;<B>Mass:</B>&nbsp=
;17397&nbsp;&nbsp;&nbsp;&nbsp;<B>Score:</B>&nbsp;442&nbsp;&nbsp;&nbsp;&nb=
sp;<B>Expect:</B>&nbsp;1.2e-038&nbsp;&nbsp;<B>Matches:</B>&nbsp;13</TT></=
TD></TR>
  <TR>
    <TD>&nbsp;</TD>
    <TD noWrap><TT>peroxiredoxin [Panax =
ginseng]</TT></TD></TR></TBODY></TABLE>
<TABLE border=3D0 cellSpacing=3D0 cellPadding=3D0>
  <TBODY>
  <TR>
    <TD><TT>&nbsp;&nbsp;&nbsp;&nbsp;&nbsp;&nbsp;</TT></TD>
    <TD align=3Dright><TT><B>Observed&nbsp;&nbsp;</B></TT></TD>
    <TD noWrap align=3Dright><TT><B>Mr(expt)&nbsp;&nbsp;</B></TT></TD>
    <TD noWrap align=3Dright><TT><B>Mr(calc)&nbsp;&nbsp;</B></TT></TD>
    <TD align=3Dright><TT><B>&nbsp;ppm&nbsp;&nbsp;</B></TT></TD>
    <TD align=3Dright><TT><B>Start&nbsp;</B></TT></TD>
    <TD align=3Dright><TT><B>&nbsp;</B></TT></TD>
    <TD align=3Dright><TT><B>End&nbsp;</B></TT></TD>
    <TD align=3Dright><TT><B>Miss&nbsp;</B></TT></TD>
    <TD align=3Dright><TT><B>Ions&nbsp;</B></TT></TD>
    <TD><TT><B>&nbsp;Peptide</B></TT></TD></TR>
  <TR>
    <TD align=3Dright>&nbsp;</TD>
    <TD align=3Dright><TT>808.3541&nbsp;&nbsp;</TT></TD>
    <TD align=3Dright><TT>807.3468&nbsp;&nbsp;</TT></TD>
    <TD align=3Dright><TT>807.4127&nbsp;&nbsp;</TT></TD>
    <TD noWrap align=3Dright><TT>-81.59&nbsp;</TT></TD>
    <TD align=3Dright><TT>100&nbsp;</TT></TD>
    <TD noWrap align=3Dright><TT>-&nbsp;</TT></TD>
    <TD align=3Dright><TT>107&nbsp;</TT></TD>
    <TD align=3Dright><TT>0&nbsp;&nbsp;</TT></TD>
    <TD noWrap align=3Dright><TT>---&nbsp;&nbsp;</TT></TD>
    <TD noWrap><TT>&nbsp;K.FLADGSAK.Y</TT></TD></TR>
  <TR>
    <TD align=3Dright>&nbsp;</TD>
    <TD align=3Dright><TT>926.4262&nbsp;&nbsp;</TT></TD>
    <TD align=3Dright><TT>925.4189&nbsp;&nbsp;</TT></TD>
    <TD align=3Dright><TT>925.5022&nbsp;&nbsp;</TT></TD>
    <TD noWrap align=3Dright><TT>-89.98&nbsp;</TT></TD>
    <TD align=3Dright><TT>55&nbsp;</TT></TD>
    <TD noWrap align=3Dright><TT>-&nbsp;</TT></TD>
    <TD align=3Dright><TT>62&nbsp;</TT></TD>
    <TD align=3Dright><TT>0&nbsp;&nbsp;</TT></TD>
    <TD noWrap align=3Dright><TT>---&nbsp;&nbsp;</TT></TD>
    <TD noWrap><TT>&nbsp;K.HVPGFIEK.A</TT></TD></TR>
  <TR>
    <TD align=3Dright>&nbsp;</TD>
    <TD align=3Dright><TT>926.4262&nbsp;&nbsp;</TT></TD>
    <TD align=3Dright><TT>925.4189&nbsp;&nbsp;</TT></TD>
    <TD align=3Dright><TT>925.5022&nbsp;&nbsp;</TT></TD>
    <TD noWrap align=3Dright><TT>-89.98&nbsp;</TT></TD>
    <TD align=3Dright><TT>55&nbsp;</TT></TD>
    <TD noWrap align=3Dright><TT>-&nbsp;</TT></TD>
    <TD align=3Dright><TT>62&nbsp;</TT></TD>
    <TD align=3Dright><TT>0&nbsp;&nbsp;</TT></TD>
    <TD noWrap align=3Dright><TT>22&nbsp;&nbsp;</TT></TD>
    <TD noWrap><TT>&nbsp;K.HVPGFIEK.A</TT></TD></TR>
  <TR>
    <TD align=3Dright>&nbsp;</TD>
    <TD align=3Dright><TT>1033.5106&nbsp;&nbsp;</TT></TD>
    <TD align=3Dright><TT>1032.5033&nbsp;&nbsp;</TT></TD>
    <TD align=3Dright><TT>1032.5855&nbsp;&nbsp;</TT></TD>
    <TD noWrap align=3Dright><TT>-79.62&nbsp;</TT></TD>
    <TD align=3Dright><TT>130&nbsp;</TT></TD>
    <TD noWrap align=3Dright><TT>-&nbsp;</TT></TD>
    <TD align=3Dright><TT>138&nbsp;</TT></TD>
    <TD align=3Dright><TT>0&nbsp;&nbsp;</TT></TD>
    <TD noWrap align=3Dright><TT>---&nbsp;&nbsp;</TT></TD>
    <TD noWrap><TT>&nbsp;R.FALLVDDLK.V</TT></TD></TR>
  <TR>
    <TD align=3Dright>&nbsp;</TD>
    <TD align=3Dright><TT>1033.5106&nbsp;&nbsp;</TT></TD>
    <TD align=3Dright><TT>1032.5033&nbsp;&nbsp;</TT></TD>
    <TD align=3Dright><TT>1032.5855&nbsp;&nbsp;</TT></TD>
    <TD noWrap align=3Dright><TT>-79.62&nbsp;</TT></TD>
    <TD align=3Dright><TT>130&nbsp;</TT></TD>
    <TD noWrap align=3Dright><TT>-&nbsp;</TT></TD>
    <TD align=3Dright><TT>138&nbsp;</TT></TD>
    <TD align=3Dright><TT>0&nbsp;&nbsp;</TT></TD>
    <TD noWrap align=3Dright><TT>56&nbsp;&nbsp;</TT></TD>
    <TD noWrap><TT>&nbsp;R.FALLVDDLK.V</TT></TD></TR>
  <TR>
    <TD align=3Dright>&nbsp;</TD>
    <TD align=3Dright><TT>1189.6212&nbsp;&nbsp;</TT></TD>
    <TD align=3Dright><TT>1188.6139&nbsp;&nbsp;</TT></TD>
    <TD align=3Dright><TT>1188.6866&nbsp;&nbsp;</TT></TD>
    <TD noWrap align=3Dright><TT>-61.18&nbsp;</TT></TD>
    <TD align=3Dright><TT>129&nbsp;</TT></TD>
    <TD noWrap align=3Dright><TT>-&nbsp;</TT></TD>
    <TD align=3Dright><TT>138&nbsp;</TT></TD>
    <TD align=3Dright><TT>1&nbsp;&nbsp;</TT></TD>
    <TD noWrap align=3Dright><TT>---&nbsp;&nbsp;</TT></TD>
    <TD noWrap><TT>&nbsp;R.RFALLVDDLK.V</TT></TD></TR>
  <TR>
    <TD align=3Dright>&nbsp;</TD>
    <TD align=3Dright><TT>1189.6212&nbsp;&nbsp;</TT></TD>
    <TD align=3Dright><TT>1188.6139&nbsp;&nbsp;</TT></TD>
    <TD align=3Dright><TT>1188.6866&nbsp;&nbsp;</TT></TD>
    <TD noWrap align=3Dright><TT>-61.18&nbsp;</TT></TD>
    <TD align=3Dright><TT>129&nbsp;</TT></TD>
    <TD noWrap align=3Dright><TT>-&nbsp;</TT></TD>
    <TD align=3Dright><TT>138&nbsp;</TT></TD>
    <TD align=3Dright><TT>1&nbsp;&nbsp;</TT></TD>
    <TD noWrap align=3Dright><TT>71&nbsp;&nbsp;</TT></TD>
    <TD noWrap><TT>&nbsp;R.RFALLVDDLK.V</TT></TD></TR>
  <TR>
    <TD align=3Dright>&nbsp;</TD>
    <TD align=3Dright><TT>1588.7050&nbsp;&nbsp;</TT></TD>
    <TD align=3Dright><TT>1587.6977&nbsp;&nbsp;</TT></TD>
    <TD align=3Dright><TT>1587.8144&nbsp;&nbsp;</TT></TD>
    <TD noWrap align=3Dright><TT>-73.49&nbsp;</TT></TD>
    <TD align=3Dright><TT>108&nbsp;</TT></TD>
    <TD noWrap align=3Dright><TT>-&nbsp;</TT></TD>
    <TD align=3Dright><TT>121&nbsp;</TT></TD>
    <TD align=3Dright><TT>0&nbsp;&nbsp;</TT></TD>
    <TD noWrap align=3Dright><TT>---&nbsp;&nbsp;</TT></TD>
    <TD noWrap><TT>&nbsp;K.YTHALGLELDLSEK.G</TT></TD></TR>
  <TR>
    <TD align=3Dright>&nbsp;</TD>
    <TD align=3Dright><TT>1588.7050&nbsp;&nbsp;</TT></TD>
    <TD align=3Dright><TT>1587.6977&nbsp;&nbsp;</TT></TD>
    <TD align=3Dright><TT>1587.8144&nbsp;&nbsp;</TT></TD>
    <TD noWrap align=3Dright><TT>-73.49&nbsp;</TT></TD>
    <TD align=3Dright><TT>108&nbsp;</TT></TD>
    <TD noWrap align=3Dright><TT>-&nbsp;</TT></TD>
    <TD align=3Dright><TT>121&nbsp;</TT></TD>
    <TD align=3Dright><TT>0&nbsp;&nbsp;</TT></TD>
    <TD noWrap align=3Dright><TT>120&nbsp;&nbsp;</TT></TD>
    <TD noWrap><TT>&nbsp;K.YTHALGLELDLSEK.G</TT></TD></TR>
  <TR>
    <TD align=3Dright>&nbsp;</TD>
    <TD align=3Dright><TT>1888.8829&nbsp;&nbsp;</TT></TD>
    <TD align=3Dright><TT>1887.8756&nbsp;&nbsp;</TT></TD>
    <TD align=3Dright><TT>1888.0016&nbsp;&nbsp;</TT></TD>
    <TD noWrap align=3Dright><TT>-66.72&nbsp;</TT></TD>
    <TD align=3Dright><TT>70&nbsp;</TT></TD>
    <TD noWrap align=3Dright><TT>-&nbsp;</TT></TD>
    <TD align=3Dright><TT>86&nbsp;</TT></TD>
    <TD align=3Dright><TT>0&nbsp;&nbsp;</TT></TD>
    <TD noWrap align=3Dright><TT>---&nbsp;&nbsp;</TT></TD>
    <TD noWrap><TT>&nbsp;K.GVDEILLISVNDPFVMK.A</TT></TD></TR>
  <TR>
    <TD align=3Dright>&nbsp;</TD>
    <TD align=3Dright><TT>1904.8672&nbsp;&nbsp;</TT></TD>
    <TD align=3Dright><TT>1903.8599&nbsp;&nbsp;</TT></TD>
    <TD align=3Dright><TT>1903.9965&nbsp;&nbsp;</TT></TD>
    <TD noWrap align=3Dright><TT>-71.73&nbsp;</TT></TD>
    <TD align=3Dright><TT>70&nbsp;</TT></TD>
    <TD noWrap align=3Dright><TT>-&nbsp;</TT></TD>
    <TD align=3Dright><TT>86&nbsp;</TT></TD>
    <TD align=3Dright><TT>0&nbsp;&nbsp;</TT></TD>
    <TD noWrap align=3Dright><TT>---&nbsp;&nbsp;</TT></TD>
    <TD noWrap><TT>&nbsp;K.GVDEILLISVNDPFVMK.A + Oxidation =
(M)</TT></TD></TR>
  <TR>
    <TD align=3Dright>&nbsp;</TD>
    <TD align=3Dright><TT>1904.8672&nbsp;&nbsp;</TT></TD>
    <TD align=3Dright><TT>1903.8599&nbsp;&nbsp;</TT></TD>
    <TD align=3Dright><TT>1903.9965&nbsp;&nbsp;</TT></TD>
    <TD noWrap align=3Dright><TT>-71.73&nbsp;</TT></TD>
    <TD align=3Dright><TT>70&nbsp;</TT></TD>
    <TD noWrap align=3Dright><TT>-&nbsp;</TT></TD>
    <TD align=3Dright><TT>86&nbsp;</TT></TD>
    <TD align=3Dright><TT>0&nbsp;&nbsp;</TT></TD>
    <TD noWrap align=3Dright><TT>86&nbsp;&nbsp;</TT></TD>
    <TD noWrap><TT>&nbsp;K.GVDEILLISVNDPFVMK.A + Oxidation =
(M)</TT></TD></TR>
  <TR>
    <TD align=3Dright>&nbsp;</TD>
    <TD align=3Dright><TT>3567.7410&nbsp;&nbsp;</TT></TD>
    <TD align=3Dright><TT>3566.7337&nbsp;&nbsp;</TT></TD>
    <TD align=3Dright><TT>3566.7893&nbsp;&nbsp;</TT></TD>
    <TD noWrap align=3Dright><TT>-15.58&nbsp;</TT></TD>
    <TD align=3Dright><TT>2&nbsp;</TT></TD>
    <TD noWrap align=3Dright><TT>-&nbsp;</TT></TD>
    <TD align=3Dright><TT>36&nbsp;</TT></TD>
    <TD align=3Dright><TT>0&nbsp;&nbsp;</TT></TD>
    <TD noWrap align=3Dright><TT>---&nbsp;&nbsp;</TT></TD>
    <TD=20
  =
noWrap><TT>&nbsp;M.APIAVGDSLPDGTLAFFDAEDQLQQVSVHSLAAGK.K</TT></TD></TR></=
TBODY></TABLE>
<TABLE border=3D0 cellSpacing=3D0>
  <TBODY>
  <TR>
    <TD><TT>&nbsp;&nbsp;&nbsp;&nbsp;&nbsp;&nbsp;</TT></TD>
    <TD><TT><B>No match to: </B>829.3360, 842.4551, 870.4872, 1055.4968, =

      1321.5402, 1321.5402, 1581.6536, 1610.7000, 2051.8938, 2051.8938,=20
      2073.8945, 2213.9839, 2230.1135, 2230.1135, 2664.2395, 2672.2927,=20
      2672.2927, 2674.9946, 2694.2617, 2710.2419, 2863.4082, 2863.4082,=20
      3040.4038, 3062.3843, 3590.7158</TT></TD></TR></TBODY></TABLE><BR>
<TABLE border=3D0 cellSpacing=3D0>
  <TBODY>
  <TR>
    <TD><TT><B><A =
name=3DHit2>2.</A>&nbsp;&nbsp;&nbsp;&nbsp;</B></TT></TD>
    <TD noWrap><TT><A=20
      =
href=3D"http://zxw-pc/mascot/cgi/protein_view.pl?file=3D../data/20121225/=
F002411.dat&amp;hit=3D2"=20
      =
target=3D_blank>gi|119367465</A>&nbsp;&nbsp;&nbsp;&nbsp;<B>Mass:</B>&nbsp=
;17329&nbsp;&nbsp;&nbsp;&nbsp;<B>Score:</B>&nbsp;319&nbsp;&nbsp;&nbsp;&nb=
sp;<B>Expect:</B>&nbsp;2.3e-026&nbsp;&nbsp;<B>Matches:</B>&nbsp;9</TT></T=
D></TR>
  <TR>
    <TD>&nbsp;</TD>
    <TD noWrap><TT>putative thioredoxin-dependent peroxidase [Citrus =
hybrid=20
      cultivar]</TT></TD></TR></TBODY></TABLE>
<TABLE border=3D0 cellSpacing=3D0 cellPadding=3D0>
  <TBODY>
  <TR>
    <TD><TT>&nbsp;&nbsp;&nbsp;&nbsp;&nbsp;&nbsp;</TT></TD>
    <TD align=3Dright><TT><B>Observed&nbsp;&nbsp;</B></TT></TD>
    <TD noWrap align=3Dright><TT><B>Mr(expt)&nbsp;&nbsp;</B></TT></TD>
    <TD noWrap align=3Dright><TT><B>Mr(calc)&nbsp;&nbsp;</B></TT></TD>
    <TD align=3Dright><TT><B>&nbsp;ppm&nbsp;&nbsp;</B></TT></TD>
    <TD align=3Dright><TT><B>Start&nbsp;</B></TT></TD>
    <TD align=3Dright><TT><B>&nbsp;</B></TT></TD>
    <TD align=3Dright><TT><B>End&nbsp;</B></TT></TD>
    <TD align=3Dright><TT><B>Miss&nbsp;</B></TT></TD>
    <TD align=3Dright><TT><B>Ions&nbsp;</B></TT></TD>
    <TD><TT><B>&nbsp;Peptide</B></TT></TD></TR>
  <TR>
    <TD align=3Dright>&nbsp;</TD>
    <TD align=3Dright><TT>808.3541&nbsp;&nbsp;</TT></TD>
    <TD align=3Dright><TT>807.3468&nbsp;&nbsp;</TT></TD>
    <TD align=3Dright><TT>807.4127&nbsp;&nbsp;</TT></TD>
    <TD noWrap align=3Dright><TT>-81.59&nbsp;</TT></TD>
    <TD align=3Dright><TT>100&nbsp;</TT></TD>
    <TD noWrap align=3Dright><TT>-&nbsp;</TT></TD>
    <TD align=3Dright><TT>107&nbsp;</TT></TD>
    <TD align=3Dright><TT>0&nbsp;&nbsp;</TT></TD>
    <TD noWrap align=3Dright><TT>---&nbsp;&nbsp;</TT></TD>
    <TD noWrap><TT>&nbsp;K.FLADGSAK.Y</TT></TD></TR>
  <TR>
    <TD align=3Dright>&nbsp;</TD>
    <TD align=3Dright><TT>926.4262&nbsp;&nbsp;</TT></TD>
    <TD align=3Dright><TT>925.4189&nbsp;&nbsp;</TT></TD>
    <TD align=3Dright><TT>925.5022&nbsp;&nbsp;</TT></TD>
    <TD noWrap align=3Dright><TT>-89.98&nbsp;</TT></TD>
    <TD align=3Dright><TT>55&nbsp;</TT></TD>
    <TD noWrap align=3Dright><TT>-&nbsp;</TT></TD>
    <TD align=3Dright><TT>62&nbsp;</TT></TD>
    <TD align=3Dright><TT>0&nbsp;&nbsp;</TT></TD>
    <TD noWrap align=3Dright><TT>---&nbsp;&nbsp;</TT></TD>
    <TD noWrap><TT>&nbsp;K.HVPGFIEK.A</TT></TD></TR>
  <TR>
    <TD align=3Dright>&nbsp;</TD>
    <TD align=3Dright><TT>926.4262&nbsp;&nbsp;</TT></TD>
    <TD align=3Dright><TT>925.4189&nbsp;&nbsp;</TT></TD>
    <TD align=3Dright><TT>925.5022&nbsp;&nbsp;</TT></TD>
    <TD noWrap align=3Dright><TT>-89.98&nbsp;</TT></TD>
    <TD align=3Dright><TT>55&nbsp;</TT></TD>
    <TD noWrap align=3Dright><TT>-&nbsp;</TT></TD>
    <TD align=3Dright><TT>62&nbsp;</TT></TD>
    <TD align=3Dright><TT>0&nbsp;&nbsp;</TT></TD>
    <TD noWrap align=3Dright><TT>22&nbsp;&nbsp;</TT></TD>
    <TD noWrap><TT>&nbsp;K.HVPGFIEK.A</TT></TD></TR>
  <TR>
    <TD align=3Dright>&nbsp;</TD>
    <TD align=3Dright><TT>1033.5106&nbsp;&nbsp;</TT></TD>
    <TD align=3Dright><TT>1032.5033&nbsp;&nbsp;</TT></TD>
    <TD align=3Dright><TT>1032.5855&nbsp;&nbsp;</TT></TD>
    <TD noWrap align=3Dright><TT>-79.62&nbsp;</TT></TD>
    <TD align=3Dright><TT>130&nbsp;</TT></TD>
    <TD noWrap align=3Dright><TT>-&nbsp;</TT></TD>
    <TD align=3Dright><TT>138&nbsp;</TT></TD>
    <TD align=3Dright><TT>0&nbsp;&nbsp;</TT></TD>
    <TD noWrap align=3Dright><TT>---&nbsp;&nbsp;</TT></TD>
    <TD noWrap><TT>&nbsp;R.FALLVDDLK.V</TT></TD></TR>
  <TR>
    <TD align=3Dright>&nbsp;</TD>
    <TD align=3Dright><TT>1033.5106&nbsp;&nbsp;</TT></TD>
    <TD align=3Dright><TT>1032.5033&nbsp;&nbsp;</TT></TD>
    <TD align=3Dright><TT>1032.5855&nbsp;&nbsp;</TT></TD>
    <TD noWrap align=3Dright><TT>-79.62&nbsp;</TT></TD>
    <TD align=3Dright><TT>130&nbsp;</TT></TD>
    <TD noWrap align=3Dright><TT>-&nbsp;</TT></TD>
    <TD align=3Dright><TT>138&nbsp;</TT></TD>
    <TD align=3Dright><TT>0&nbsp;&nbsp;</TT></TD>
    <TD noWrap align=3Dright><TT>56&nbsp;&nbsp;</TT></TD>
    <TD noWrap><TT>&nbsp;R.FALLVDDLK.V</TT></TD></TR>
  <TR>
    <TD align=3Dright>&nbsp;</TD>
    <TD align=3Dright><TT>1189.6212&nbsp;&nbsp;</TT></TD>
    <TD align=3Dright><TT>1188.6139&nbsp;&nbsp;</TT></TD>
    <TD align=3Dright><TT>1188.6866&nbsp;&nbsp;</TT></TD>
    <TD noWrap align=3Dright><TT>-61.18&nbsp;</TT></TD>
    <TD align=3Dright><TT>129&nbsp;</TT></TD>
    <TD noWrap align=3Dright><TT>-&nbsp;</TT></TD>
    <TD align=3Dright><TT>138&nbsp;</TT></TD>
    <TD align=3Dright><TT>1&nbsp;&nbsp;</TT></TD>
    <TD noWrap align=3Dright><TT>---&nbsp;&nbsp;</TT></TD>
    <TD noWrap><TT>&nbsp;R.RFALLVDDLK.V</TT></TD></TR>
  <TR>
    <TD align=3Dright>&nbsp;</TD>
    <TD align=3Dright><TT>1189.6212&nbsp;&nbsp;</TT></TD>
    <TD align=3Dright><TT>1188.6139&nbsp;&nbsp;</TT></TD>
    <TD align=3Dright><TT>1188.6866&nbsp;&nbsp;</TT></TD>
    <TD noWrap align=3Dright><TT>-61.18&nbsp;</TT></TD>
    <TD align=3Dright><TT>129&nbsp;</TT></TD>
    <TD noWrap align=3Dright><TT>-&nbsp;</TT></TD>
    <TD align=3Dright><TT>138&nbsp;</TT></TD>
    <TD align=3Dright><TT>1&nbsp;&nbsp;</TT></TD>
    <TD noWrap align=3Dright><TT>71&nbsp;&nbsp;</TT></TD>
    <TD noWrap><TT>&nbsp;R.RFALLVDDLK.V</TT></TD></TR>
  <TR>
    <TD align=3Dright>&nbsp;</TD>
    <TD align=3Dright><TT>1588.7050&nbsp;&nbsp;</TT></TD>
    <TD align=3Dright><TT>1587.6977&nbsp;&nbsp;</TT></TD>
    <TD align=3Dright><TT>1587.8144&nbsp;&nbsp;</TT></TD>
    <TD noWrap align=3Dright><TT>-73.49&nbsp;</TT></TD>
    <TD align=3Dright><TT>108&nbsp;</TT></TD>
    <TD noWrap align=3Dright><TT>-&nbsp;</TT></TD>
    <TD align=3Dright><TT>121&nbsp;</TT></TD>
    <TD align=3Dright><TT>0&nbsp;&nbsp;</TT></TD>
    <TD noWrap align=3Dright><TT>---&nbsp;&nbsp;</TT></TD>
    <TD noWrap><TT>&nbsp;K.YTHALGLELDLSEK.G</TT></TD></TR>
  <TR>
    <TD align=3Dright>&nbsp;</TD>
    <TD align=3Dright><TT>1588.7050&nbsp;&nbsp;</TT></TD>
    <TD align=3Dright><TT>1587.6977&nbsp;&nbsp;</TT></TD>
    <TD align=3Dright><TT>1587.8144&nbsp;&nbsp;</TT></TD>
    <TD noWrap align=3Dright><TT>-73.49&nbsp;</TT></TD>
    <TD align=3Dright><TT>108&nbsp;</TT></TD>
    <TD noWrap align=3Dright><TT>-&nbsp;</TT></TD>
    <TD align=3Dright><TT>121&nbsp;</TT></TD>
    <TD align=3Dright><TT>0&nbsp;&nbsp;</TT></TD>
    <TD noWrap align=3Dright><TT>120&nbsp;&nbsp;</TT></TD>
    <TD =
noWrap><TT>&nbsp;K.YTHALGLELDLSEK.G</TT></TD></TR></TBODY></TABLE>
<TABLE border=3D0 cellSpacing=3D0>
  <TBODY>
  <TR>
    <TD><TT>&nbsp;&nbsp;&nbsp;&nbsp;&nbsp;&nbsp;</TT></TD>
    <TD><TT><B>No match to: </B>829.3360, 842.4551, 870.4872, 1055.4968, =

      1321.5402, 1321.5402, 1581.6536, 1610.7000, 1888.8829, 1904.8672,=20
      1904.8672, 2051.8938, 2051.8938, 2073.8945, 2213.9839, 2230.1135,=20
      2230.1135, 2664.2395, 2672.2927, 2672.2927, 2674.9946, 2694.2617,=20
      2710.2419, 2863.4082, 2863.4082, 3040.4038, 3062.3843, 3567.7410,=20
      3590.7158</TT></TD></TR></TBODY></TABLE><BR>
<TABLE border=3D0 cellSpacing=3D0>
  <TBODY>
  <TR>
    <TD><TT><B><A =
name=3DHit3>3.</A>&nbsp;&nbsp;&nbsp;&nbsp;</B></TT></TD>
    <TD noWrap><TT><A=20
      =
href=3D"http://zxw-pc/mascot/cgi/protein_view.pl?file=3D../data/20121225/=
F002411.dat&amp;hit=3D3"=20
      =
target=3D_blank>gi|125620178</A>&nbsp;&nbsp;&nbsp;&nbsp;<B>Mass:</B>&nbsp=
;17494&nbsp;&nbsp;&nbsp;&nbsp;<B>Score:</B>&nbsp;274&nbsp;&nbsp;&nbsp;&nb=
sp;<B>Expect:</B>&nbsp;7.4e-022&nbsp;&nbsp;<B>Matches:</B>&nbsp;9</TT></T=
D></TR>
  <TR>
    <TD>&nbsp;</TD>
    <TD noWrap><TT>thioredoxin-dependent peroxidase [Nelumbo=20
  nucifera]</TT></TD></TR></TBODY></TABLE>
<TABLE border=3D0 cellSpacing=3D0 cellPadding=3D0>
  <TBODY>
  <TR>
    <TD><TT>&nbsp;&nbsp;&nbsp;&nbsp;&nbsp;&nbsp;</TT></TD>
    <TD align=3Dright><TT><B>Observed&nbsp;&nbsp;</B></TT></TD>
    <TD noWrap align=3Dright><TT><B>Mr(expt)&nbsp;&nbsp;</B></TT></TD>
    <TD noWrap align=3Dright><TT><B>Mr(calc)&nbsp;&nbsp;</B></TT></TD>
    <TD align=3Dright><TT><B>&nbsp;ppm&nbsp;&nbsp;</B></TT></TD>
    <TD align=3Dright><TT><B>Start&nbsp;</B></TT></TD>
    <TD align=3Dright><TT><B>&nbsp;</B></TT></TD>
    <TD align=3Dright><TT><B>End&nbsp;</B></TT></TD>
    <TD align=3Dright><TT><B>Miss&nbsp;</B></TT></TD>
    <TD align=3Dright><TT><B>Ions&nbsp;</B></TT></TD>
    <TD><TT><B>&nbsp;Peptide</B></TT></TD></TR>
  <TR>
    <TD align=3Dright>&nbsp;</TD>
    <TD align=3Dright><TT>926.4262&nbsp;&nbsp;</TT></TD>
    <TD align=3Dright><TT>925.4189&nbsp;&nbsp;</TT></TD>
    <TD align=3Dright><TT>925.5022&nbsp;&nbsp;</TT></TD>
    <TD noWrap align=3Dright><TT>-89.98&nbsp;</TT></TD>
    <TD align=3Dright><TT>55&nbsp;</TT></TD>
    <TD noWrap align=3Dright><TT>-&nbsp;</TT></TD>
    <TD align=3Dright><TT>62&nbsp;</TT></TD>
    <TD align=3Dright><TT>0&nbsp;&nbsp;</TT></TD>
    <TD noWrap align=3Dright><TT>---&nbsp;&nbsp;</TT></TD>
    <TD noWrap><TT>&nbsp;K.HVPGFIEK.A</TT></TD></TR>
  <TR>
    <TD align=3Dright>&nbsp;</TD>
    <TD align=3Dright><TT>926.4262&nbsp;&nbsp;</TT></TD>
    <TD align=3Dright><TT>925.4189&nbsp;&nbsp;</TT></TD>
    <TD align=3Dright><TT>925.5022&nbsp;&nbsp;</TT></TD>
    <TD noWrap align=3Dright><TT>-89.98&nbsp;</TT></TD>
    <TD align=3Dright><TT>55&nbsp;</TT></TD>
    <TD noWrap align=3Dright><TT>-&nbsp;</TT></TD>
    <TD align=3Dright><TT>62&nbsp;</TT></TD>
    <TD align=3Dright><TT>0&nbsp;&nbsp;</TT></TD>
    <TD noWrap align=3Dright><TT>22&nbsp;&nbsp;</TT></TD>
    <TD noWrap><TT>&nbsp;K.HVPGFIEK.A</TT></TD></TR>
  <TR>
    <TD align=3Dright>&nbsp;</TD>
    <TD align=3Dright><TT>1033.5106&nbsp;&nbsp;</TT></TD>
    <TD align=3Dright><TT>1032.5033&nbsp;&nbsp;</TT></TD>
    <TD align=3Dright><TT>1032.5855&nbsp;&nbsp;</TT></TD>
    <TD noWrap align=3Dright><TT>-79.62&nbsp;</TT></TD>
    <TD align=3Dright><TT>130&nbsp;</TT></TD>
    <TD noWrap align=3Dright><TT>-&nbsp;</TT></TD>
    <TD align=3Dright><TT>138&nbsp;</TT></TD>
    <TD align=3Dright><TT>0&nbsp;&nbsp;</TT></TD>
    <TD noWrap align=3Dright><TT>---&nbsp;&nbsp;</TT></TD>
    <TD noWrap><TT>&nbsp;R.FALLVDDLK.V</TT></TD></TR>
  <TR>
    <TD align=3Dright>&nbsp;</TD>
    <TD align=3Dright><TT>1033.5106&nbsp;&nbsp;</TT></TD>
    <TD align=3Dright><TT>1032.5033&nbsp;&nbsp;</TT></TD>
    <TD align=3Dright><TT>1032.5855&nbsp;&nbsp;</TT></TD>
    <TD noWrap align=3Dright><TT>-79.62&nbsp;</TT></TD>
    <TD align=3Dright><TT>130&nbsp;</TT></TD>
    <TD noWrap align=3Dright><TT>-&nbsp;</TT></TD>
    <TD align=3Dright><TT>138&nbsp;</TT></TD>
    <TD align=3Dright><TT>0&nbsp;&nbsp;</TT></TD>
    <TD noWrap align=3Dright><TT>56&nbsp;&nbsp;</TT></TD>
    <TD noWrap><TT>&nbsp;R.FALLVDDLK.V</TT></TD></TR>
  <TR>
    <TD align=3Dright>&nbsp;</TD>
    <TD align=3Dright><TT>1189.6212&nbsp;&nbsp;</TT></TD>
    <TD align=3Dright><TT>1188.6139&nbsp;&nbsp;</TT></TD>
    <TD align=3Dright><TT>1188.6866&nbsp;&nbsp;</TT></TD>
    <TD noWrap align=3Dright><TT>-61.18&nbsp;</TT></TD>
    <TD align=3Dright><TT>129&nbsp;</TT></TD>
    <TD noWrap align=3Dright><TT>-&nbsp;</TT></TD>
    <TD align=3Dright><TT>138&nbsp;</TT></TD>
    <TD align=3Dright><TT>1&nbsp;&nbsp;</TT></TD>
    <TD noWrap align=3Dright><TT>---&nbsp;&nbsp;</TT></TD>
    <TD noWrap><TT>&nbsp;R.RFALLVDDLK.V</TT></TD></TR>
  <TR>
    <TD align=3Dright>&nbsp;</TD>
    <TD align=3Dright><TT>1189.6212&nbsp;&nbsp;</TT></TD>
    <TD align=3Dright><TT>1188.6139&nbsp;&nbsp;</TT></TD>
    <TD align=3Dright><TT>1188.6866&nbsp;&nbsp;</TT></TD>
    <TD noWrap align=3Dright><TT>-61.18&nbsp;</TT></TD>
    <TD align=3Dright><TT>129&nbsp;</TT></TD>
    <TD noWrap align=3Dright><TT>-&nbsp;</TT></TD>
    <TD align=3Dright><TT>138&nbsp;</TT></TD>
    <TD align=3Dright><TT>1&nbsp;&nbsp;</TT></TD>
    <TD noWrap align=3Dright><TT>71&nbsp;&nbsp;</TT></TD>
    <TD noWrap><TT>&nbsp;R.RFALLVDDLK.V</TT></TD></TR>
  <TR>
    <TD align=3Dright>&nbsp;</TD>
    <TD align=3Dright><TT>1888.8829&nbsp;&nbsp;</TT></TD>
    <TD align=3Dright><TT>1887.8756&nbsp;&nbsp;</TT></TD>
    <TD align=3Dright><TT>1888.0016&nbsp;&nbsp;</TT></TD>
    <TD noWrap align=3Dright><TT>-66.72&nbsp;</TT></TD>
    <TD align=3Dright><TT>70&nbsp;</TT></TD>
    <TD noWrap align=3Dright><TT>-&nbsp;</TT></TD>
    <TD align=3Dright><TT>86&nbsp;</TT></TD>
    <TD align=3Dright><TT>0&nbsp;&nbsp;</TT></TD>
    <TD noWrap align=3Dright><TT>---&nbsp;&nbsp;</TT></TD>
    <TD noWrap><TT>&nbsp;K.GVDEILLISVNDPFVMK.A</TT></TD></TR>
  <TR>
    <TD align=3Dright>&nbsp;</TD>
    <TD align=3Dright><TT>1904.8672&nbsp;&nbsp;</TT></TD>
    <TD align=3Dright><TT>1903.8599&nbsp;&nbsp;</TT></TD>
    <TD align=3Dright><TT>1903.9965&nbsp;&nbsp;</TT></TD>
    <TD noWrap align=3Dright><TT>-71.73&nbsp;</TT></TD>
    <TD align=3Dright><TT>70&nbsp;</TT></TD>
    <TD noWrap align=3Dright><TT>-&nbsp;</TT></TD>
    <TD align=3Dright><TT>86&nbsp;</TT></TD>
    <TD align=3Dright><TT>0&nbsp;&nbsp;</TT></TD>
    <TD noWrap align=3Dright><TT>---&nbsp;&nbsp;</TT></TD>
    <TD noWrap><TT>&nbsp;K.GVDEILLISVNDPFVMK.A + Oxidation =
(M)</TT></TD></TR>
  <TR>
    <TD align=3Dright>&nbsp;</TD>
    <TD align=3Dright><TT>1904.8672&nbsp;&nbsp;</TT></TD>
    <TD align=3Dright><TT>1903.8599&nbsp;&nbsp;</TT></TD>
    <TD align=3Dright><TT>1903.9965&nbsp;&nbsp;</TT></TD>
    <TD noWrap align=3Dright><TT>-71.73&nbsp;</TT></TD>
    <TD align=3Dright><TT>70&nbsp;</TT></TD>
    <TD noWrap align=3Dright><TT>-&nbsp;</TT></TD>
    <TD align=3Dright><TT>86&nbsp;</TT></TD>
    <TD align=3Dright><TT>0&nbsp;&nbsp;</TT></TD>
    <TD noWrap align=3Dright><TT>86&nbsp;&nbsp;</TT></TD>
    <TD noWrap><TT>&nbsp;K.GVDEILLISVNDPFVMK.A + Oxidation=20
  (M)</TT></TD></TR></TBODY></TABLE>
<TABLE border=3D0 cellSpacing=3D0>
  <TBODY>
  <TR>
    <TD><TT>&nbsp;&nbsp;&nbsp;&nbsp;&nbsp;&nbsp;</TT></TD>
    <TD><TT><B>No match to: </B>808.3541, 829.3360, 842.4551, 870.4872,=20
      1055.4968, 1321.5402, 1321.5402, 1581.6536, 1588.7050, 1588.7050,=20
      1610.7000, 2051.8938, 2051.8938, 2073.8945, 2213.9839, 2230.1135,=20
      2230.1135, 2664.2395, 2672.2927, 2672.2927, 2674.9946, 2694.2617,=20
      2710.2419, 2863.4082, 2863.4082, 3040.4038, 3062.3843, 3567.7410,=20
      3590.7158</TT></TD></TR></TBODY></TABLE><BR>
<TABLE border=3D0 cellSpacing=3D0>
  <TBODY>
  <TR>
    <TD><TT><B><A =
name=3DHit4>4.</A>&nbsp;&nbsp;&nbsp;&nbsp;</B></TT></TD>
    <TD noWrap><TT><A=20
      =
href=3D"http://zxw-pc/mascot/cgi/protein_view.pl?file=3D../data/20121225/=
F002411.dat&amp;hit=3D4"=20
      =
target=3D_blank>gi|297738798</A>&nbsp;&nbsp;&nbsp;&nbsp;<B>Mass:</B>&nbsp=
;17252&nbsp;&nbsp;&nbsp;&nbsp;<B>Score:</B>&nbsp;214&nbsp;&nbsp;&nbsp;&nb=
sp;<B>Expect:</B>&nbsp;7.4e-016&nbsp;&nbsp;<B>Matches:</B>&nbsp;9</TT></T=
D></TR>
  <TR>
    <TD>&nbsp;</TD>
    <TD noWrap><TT>unnamed protein product [Vitis=20
vinifera]</TT></TD></TR></TBODY></TABLE>
<TABLE border=3D0 cellSpacing=3D0 cellPadding=3D0>
  <TBODY>
  <TR>
    <TD><TT>&nbsp;&nbsp;&nbsp;&nbsp;&nbsp;&nbsp;</TT></TD>
    <TD align=3Dright><TT><B>Observed&nbsp;&nbsp;</B></TT></TD>
    <TD noWrap align=3Dright><TT><B>Mr(expt)&nbsp;&nbsp;</B></TT></TD>
    <TD noWrap align=3Dright><TT><B>Mr(calc)&nbsp;&nbsp;</B></TT></TD>
    <TD align=3Dright><TT><B>&nbsp;ppm&nbsp;&nbsp;</B></TT></TD>
    <TD align=3Dright><TT><B>Start&nbsp;</B></TT></TD>
    <TD align=3Dright><TT><B>&nbsp;</B></TT></TD>
    <TD align=3Dright><TT><B>End&nbsp;</B></TT></TD>
    <TD align=3Dright><TT><B>Miss&nbsp;</B></TT></TD>
    <TD align=3Dright><TT><B>Ions&nbsp;</B></TT></TD>
    <TD><TT><B>&nbsp;Peptide</B></TT></TD></TR>
  <TR>
    <TD align=3Dright>&nbsp;</TD>
    <TD align=3Dright><TT>926.4262&nbsp;&nbsp;</TT></TD>
    <TD align=3Dright><TT>925.4189&nbsp;&nbsp;</TT></TD>
    <TD align=3Dright><TT>925.5022&nbsp;&nbsp;</TT></TD>
    <TD noWrap align=3Dright><TT>-89.98&nbsp;</TT></TD>
    <TD align=3Dright><TT>55&nbsp;</TT></TD>
    <TD noWrap align=3Dright><TT>-&nbsp;</TT></TD>
    <TD align=3Dright><TT>62&nbsp;</TT></TD>
    <TD align=3Dright><TT>0&nbsp;&nbsp;</TT></TD>
    <TD noWrap align=3Dright><TT>---&nbsp;&nbsp;</TT></TD>
    <TD noWrap><TT>&nbsp;K.HVPGFIEK.A</TT></TD></TR>
  <TR>
    <TD align=3Dright>&nbsp;</TD>
    <TD align=3Dright><TT>926.4262&nbsp;&nbsp;</TT></TD>
    <TD align=3Dright><TT>925.4189&nbsp;&nbsp;</TT></TD>
    <TD align=3Dright><TT>925.5022&nbsp;&nbsp;</TT></TD>
    <TD noWrap align=3Dright><TT>-89.98&nbsp;</TT></TD>
    <TD align=3Dright><TT>55&nbsp;</TT></TD>
    <TD noWrap align=3Dright><TT>-&nbsp;</TT></TD>
    <TD align=3Dright><TT>62&nbsp;</TT></TD>
    <TD align=3Dright><TT>0&nbsp;&nbsp;</TT></TD>
    <TD noWrap align=3Dright><TT>22&nbsp;&nbsp;</TT></TD>
    <TD noWrap><TT>&nbsp;K.HVPGFIEK.A</TT></TD></TR>
  <TR>
    <TD align=3Dright>&nbsp;</TD>
    <TD align=3Dright><TT>1033.5106&nbsp;&nbsp;</TT></TD>
    <TD align=3Dright><TT>1032.5033&nbsp;&nbsp;</TT></TD>
    <TD align=3Dright><TT>1032.5855&nbsp;&nbsp;</TT></TD>
    <TD noWrap align=3Dright><TT>-79.62&nbsp;</TT></TD>
    <TD align=3Dright><TT>130&nbsp;</TT></TD>
    <TD noWrap align=3Dright><TT>-&nbsp;</TT></TD>
    <TD align=3Dright><TT>138&nbsp;</TT></TD>
    <TD align=3Dright><TT>0&nbsp;&nbsp;</TT></TD>
    <TD noWrap align=3Dright><TT>---&nbsp;&nbsp;</TT></TD>
    <TD noWrap><TT>&nbsp;R.FALLVDDLK.V</TT></TD></TR>
  <TR>
    <TD align=3Dright>&nbsp;</TD>
    <TD align=3Dright><TT>1033.5106&nbsp;&nbsp;</TT></TD>
    <TD align=3Dright><TT>1032.5033&nbsp;&nbsp;</TT></TD>
    <TD align=3Dright><TT>1032.5855&nbsp;&nbsp;</TT></TD>
    <TD noWrap align=3Dright><TT>-79.62&nbsp;</TT></TD>
    <TD align=3Dright><TT>130&nbsp;</TT></TD>
    <TD noWrap align=3Dright><TT>-&nbsp;</TT></TD>
    <TD align=3Dright><TT>138&nbsp;</TT></TD>
    <TD align=3Dright><TT>0&nbsp;&nbsp;</TT></TD>
    <TD noWrap align=3Dright><TT>56&nbsp;&nbsp;</TT></TD>
    <TD noWrap><TT>&nbsp;R.FALLVDDLK.V</TT></TD></TR>
  <TR>
    <TD align=3Dright>&nbsp;</TD>
    <TD align=3Dright><TT>1189.6212&nbsp;&nbsp;</TT></TD>
    <TD align=3Dright><TT>1188.6139&nbsp;&nbsp;</TT></TD>
    <TD align=3Dright><TT>1188.6866&nbsp;&nbsp;</TT></TD>
    <TD noWrap align=3Dright><TT>-61.18&nbsp;</TT></TD>
    <TD align=3Dright><TT>129&nbsp;</TT></TD>
    <TD noWrap align=3Dright><TT>-&nbsp;</TT></TD>
    <TD align=3Dright><TT>138&nbsp;</TT></TD>
    <TD align=3Dright><TT>1&nbsp;&nbsp;</TT></TD>
    <TD noWrap align=3Dright><TT>---&nbsp;&nbsp;</TT></TD>
    <TD noWrap><TT>&nbsp;R.RFALLVDDLK.V</TT></TD></TR>
  <TR>
    <TD align=3Dright>&nbsp;</TD>
    <TD align=3Dright><TT>1189.6212&nbsp;&nbsp;</TT></TD>
    <TD align=3Dright><TT>1188.6139&nbsp;&nbsp;</TT></TD>
    <TD align=3Dright><TT>1188.6866&nbsp;&nbsp;</TT></TD>
    <TD noWrap align=3Dright><TT>-61.18&nbsp;</TT></TD>
    <TD align=3Dright><TT>129&nbsp;</TT></TD>
    <TD noWrap align=3Dright><TT>-&nbsp;</TT></TD>
    <TD align=3Dright><TT>138&nbsp;</TT></TD>
    <TD align=3Dright><TT>1&nbsp;&nbsp;</TT></TD>
    <TD noWrap align=3Dright><TT>71&nbsp;&nbsp;</TT></TD>
    <TD noWrap><TT>&nbsp;R.RFALLVDDLK.V</TT></TD></TR>
  <TR>
    <TD align=3Dright>&nbsp;</TD>
    <TD align=3Dright><TT>1888.8829&nbsp;&nbsp;</TT></TD>
    <TD align=3Dright><TT>1887.8756&nbsp;&nbsp;</TT></TD>
    <TD align=3Dright><TT>1888.0016&nbsp;&nbsp;</TT></TD>
    <TD noWrap align=3Dright><TT>-66.72&nbsp;</TT></TD>
    <TD align=3Dright><TT>70&nbsp;</TT></TD>
    <TD noWrap align=3Dright><TT>-&nbsp;</TT></TD>
    <TD align=3Dright><TT>86&nbsp;</TT></TD>
    <TD align=3Dright><TT>0&nbsp;&nbsp;</TT></TD>
    <TD noWrap align=3Dright><TT>---&nbsp;&nbsp;</TT></TD>
    <TD noWrap><TT>&nbsp;K.GIDEILLVSVNDPFVMK.A</TT></TD></TR>
  <TR>
    <TD align=3Dright>&nbsp;</TD>
    <TD align=3Dright><TT>1904.8672&nbsp;&nbsp;</TT></TD>
    <TD align=3Dright><TT>1903.8599&nbsp;&nbsp;</TT></TD>
    <TD align=3Dright><TT>1903.9965&nbsp;&nbsp;</TT></TD>
    <TD noWrap align=3Dright><TT>-71.73&nbsp;</TT></TD>
    <TD align=3Dright><TT>70&nbsp;</TT></TD>
    <TD noWrap align=3Dright><TT>-&nbsp;</TT></TD>
    <TD align=3Dright><TT>86&nbsp;</TT></TD>
    <TD align=3Dright><TT>0&nbsp;&nbsp;</TT></TD>
    <TD noWrap align=3Dright><TT>---&nbsp;&nbsp;</TT></TD>
    <TD noWrap><TT>&nbsp;K.GIDEILLVSVNDPFVMK.A + Oxidation =
(M)</TT></TD></TR>
  <TR>
    <TD align=3Dright>&nbsp;</TD>
    <TD align=3Dright><TT>1904.8672&nbsp;&nbsp;</TT></TD>
    <TD align=3Dright><TT>1903.8599&nbsp;&nbsp;</TT></TD>
    <TD align=3Dright><TT>1903.9965&nbsp;&nbsp;</TT></TD>
    <TD noWrap align=3Dright><TT>-71.73&nbsp;</TT></TD>
    <TD align=3Dright><TT>70&nbsp;</TT></TD>
    <TD noWrap align=3Dright><TT>-&nbsp;</TT></TD>
    <TD align=3Dright><TT>86&nbsp;</TT></TD>
    <TD align=3Dright><TT>0&nbsp;&nbsp;</TT></TD>
    <TD noWrap align=3Dright><TT>26&nbsp;&nbsp;</TT></TD>
    <TD noWrap><TT>&nbsp;K.GIDEILLVSVNDPFVMK.A + Oxidation=20
  (M)</TT></TD></TR></TBODY></TABLE>
<TABLE border=3D0 cellSpacing=3D0>
  <TBODY>
  <TR>
    <TD><TT>&nbsp;&nbsp;&nbsp;&nbsp;&nbsp;&nbsp;</TT></TD>
    <TD><TT><B>No match to: </B>808.3541, 829.3360, 842.4551, 870.4872,=20
      1055.4968, 1321.5402, 1321.5402, 1581.6536, 1588.7050, 1588.7050,=20
      1610.7000, 2051.8938, 2051.8938, 2073.8945, 2213.9839, 2230.1135,=20
      2230.1135, 2664.2395, 2672.2927, 2672.2927, 2674.9946, 2694.2617,=20
      2710.2419, 2863.4082, 2863.4082, 3040.4038, 3062.3843, 3567.7410,=20
      3590.7158</TT></TD></TR></TBODY></TABLE><BR>
<TABLE border=3D0 cellSpacing=3D0>
  <TBODY>
  <TR>
    <TD><TT><B><A =
name=3DHit5>5.</A>&nbsp;&nbsp;&nbsp;&nbsp;</B></TT></TD>
    <TD noWrap><TT><A=20
      =
href=3D"http://zxw-pc/mascot/cgi/protein_view.pl?file=3D../data/20121225/=
F002411.dat&amp;hit=3D5"=20
      =
target=3D_blank>gi|225445188</A>&nbsp;&nbsp;&nbsp;&nbsp;<B>Mass:</B>&nbsp=
;17252&nbsp;&nbsp;&nbsp;&nbsp;<B>Score:</B>&nbsp;214&nbsp;&nbsp;&nbsp;&nb=
sp;<B>Expect:</B>&nbsp;7.4e-016&nbsp;&nbsp;<B>Matches:</B>&nbsp;9</TT></T=
D></TR>
  <TR>
    <TD>&nbsp;</TD>
    <TD noWrap><TT>PREDICTED: hypothetical protein [Vitis=20
  vinifera]</TT></TD></TR></TBODY></TABLE>
<TABLE border=3D0 cellSpacing=3D0 cellPadding=3D0>
  <TBODY>
  <TR>
    <TD><TT>&nbsp;&nbsp;&nbsp;&nbsp;&nbsp;&nbsp;</TT></TD>
    <TD align=3Dright><TT><B>Observed&nbsp;&nbsp;</B></TT></TD>
    <TD noWrap align=3Dright><TT><B>Mr(expt)&nbsp;&nbsp;</B></TT></TD>
    <TD noWrap align=3Dright><TT><B>Mr(calc)&nbsp;&nbsp;</B></TT></TD>
    <TD align=3Dright><TT><B>&nbsp;ppm&nbsp;&nbsp;</B></TT></TD>
    <TD align=3Dright><TT><B>Start&nbsp;</B></TT></TD>
    <TD align=3Dright><TT><B>&nbsp;</B></TT></TD>
    <TD align=3Dright><TT><B>End&nbsp;</B></TT></TD>
    <TD align=3Dright><TT><B>Miss&nbsp;</B></TT></TD>
    <TD align=3Dright><TT><B>Ions&nbsp;</B></TT></TD>
    <TD><TT><B>&nbsp;Peptide</B></TT></TD></TR>
  <TR>
    <TD align=3Dright>&nbsp;</TD>
    <TD align=3Dright><TT>926.4262&nbsp;&nbsp;</TT></TD>
    <TD align=3Dright><TT>925.4189&nbsp;&nbsp;</TT></TD>
    <TD align=3Dright><TT>925.5022&nbsp;&nbsp;</TT></TD>
    <TD noWrap align=3Dright><TT>-89.98&nbsp;</TT></TD>
    <TD align=3Dright><TT>55&nbsp;</TT></TD>
    <TD noWrap align=3Dright><TT>-&nbsp;</TT></TD>
    <TD align=3Dright><TT>62&nbsp;</TT></TD>
    <TD align=3Dright><TT>0&nbsp;&nbsp;</TT></TD>
    <TD noWrap align=3Dright><TT>---&nbsp;&nbsp;</TT></TD>
    <TD noWrap><TT>&nbsp;K.HVPGFIEK.A</TT></TD></TR>
  <TR>
    <TD align=3Dright>&nbsp;</TD>
    <TD align=3Dright><TT>926.4262&nbsp;&nbsp;</TT></TD>
    <TD align=3Dright><TT>925.4189&nbsp;&nbsp;</TT></TD>
    <TD align=3Dright><TT>925.5022&nbsp;&nbsp;</TT></TD>
    <TD noWrap align=3Dright><TT>-89.98&nbsp;</TT></TD>
    <TD align=3Dright><TT>55&nbsp;</TT></TD>
    <TD noWrap align=3Dright><TT>-&nbsp;</TT></TD>
    <TD align=3Dright><TT>62&nbsp;</TT></TD>
    <TD align=3Dright><TT>0&nbsp;&nbsp;</TT></TD>
    <TD noWrap align=3Dright><TT>22&nbsp;&nbsp;</TT></TD>
    <TD noWrap><TT>&nbsp;K.HVPGFIEK.A</TT></TD></TR>
  <TR>
    <TD align=3Dright>&nbsp;</TD>
    <TD align=3Dright><TT>1033.5106&nbsp;&nbsp;</TT></TD>
    <TD align=3Dright><TT>1032.5033&nbsp;&nbsp;</TT></TD>
    <TD align=3Dright><TT>1032.5855&nbsp;&nbsp;</TT></TD>
    <TD noWrap align=3Dright><TT>-79.62&nbsp;</TT></TD>
    <TD align=3Dright><TT>130&nbsp;</TT></TD>
    <TD noWrap align=3Dright><TT>-&nbsp;</TT></TD>
    <TD align=3Dright><TT>138&nbsp;</TT></TD>
    <TD align=3Dright><TT>0&nbsp;&nbsp;</TT></TD>
    <TD noWrap align=3Dright><TT>---&nbsp;&nbsp;</TT></TD>
    <TD noWrap><TT>&nbsp;R.FALLVDDLK.V</TT></TD></TR>
  <TR>
    <TD align=3Dright>&nbsp;</TD>
    <TD align=3Dright><TT>1033.5106&nbsp;&nbsp;</TT></TD>
    <TD align=3Dright><TT>1032.5033&nbsp;&nbsp;</TT></TD>
    <TD align=3Dright><TT>1032.5855&nbsp;&nbsp;</TT></TD>
    <TD noWrap align=3Dright><TT>-79.62&nbsp;</TT></TD>
    <TD align=3Dright><TT>130&nbsp;</TT></TD>
    <TD noWrap align=3Dright><TT>-&nbsp;</TT></TD>
    <TD align=3Dright><TT>138&nbsp;</TT></TD>
    <TD align=3Dright><TT>0&nbsp;&nbsp;</TT></TD>
    <TD noWrap align=3Dright><TT>56&nbsp;&nbsp;</TT></TD>
    <TD noWrap><TT>&nbsp;R.FALLVDDLK.V</TT></TD></TR>
  <TR>
    <TD align=3Dright>&nbsp;</TD>
    <TD align=3Dright><TT>1189.6212&nbsp;&nbsp;</TT></TD>
    <TD align=3Dright><TT>1188.6139&nbsp;&nbsp;</TT></TD>
    <TD align=3Dright><TT>1188.6866&nbsp;&nbsp;</TT></TD>
    <TD noWrap align=3Dright><TT>-61.18&nbsp;</TT></TD>
    <TD align=3Dright><TT>129&nbsp;</TT></TD>
    <TD noWrap align=3Dright><TT>-&nbsp;</TT></TD>
    <TD align=3Dright><TT>138&nbsp;</TT></TD>
    <TD align=3Dright><TT>1&nbsp;&nbsp;</TT></TD>
    <TD noWrap align=3Dright><TT>---&nbsp;&nbsp;</TT></TD>
    <TD noWrap><TT>&nbsp;R.RFALLVDDLK.V</TT></TD></TR>
  <TR>
    <TD align=3Dright>&nbsp;</TD>
    <TD align=3Dright><TT>1189.6212&nbsp;&nbsp;</TT></TD>
    <TD align=3Dright><TT>1188.6139&nbsp;&nbsp;</TT></TD>
    <TD align=3Dright><TT>1188.6866&nbsp;&nbsp;</TT></TD>
    <TD noWrap align=3Dright><TT>-61.18&nbsp;</TT></TD>
    <TD align=3Dright><TT>129&nbsp;</TT></TD>
    <TD noWrap align=3Dright><TT>-&nbsp;</TT></TD>
    <TD align=3Dright><TT>138&nbsp;</TT></TD>
    <TD align=3Dright><TT>1&nbsp;&nbsp;</TT></TD>
    <TD noWrap align=3Dright><TT>71&nbsp;&nbsp;</TT></TD>
    <TD noWrap><TT>&nbsp;R.RFALLVDDLK.V</TT></TD></TR>
  <TR>
    <TD align=3Dright>&nbsp;</TD>
    <TD align=3Dright><TT>1888.8829&nbsp;&nbsp;</TT></TD>
    <TD align=3Dright><TT>1887.8756&nbsp;&nbsp;</TT></TD>
    <TD align=3Dright><TT>1888.0016&nbsp;&nbsp;</TT></TD>
    <TD noWrap align=3Dright><TT>-66.72&nbsp;</TT></TD>
    <TD align=3Dright><TT>70&nbsp;</TT></TD>
    <TD noWrap align=3Dright><TT>-&nbsp;</TT></TD>
    <TD align=3Dright><TT>86&nbsp;</TT></TD>
    <TD align=3Dright><TT>0&nbsp;&nbsp;</TT></TD>
    <TD noWrap align=3Dright><TT>---&nbsp;&nbsp;</TT></TD>
    <TD noWrap><TT>&nbsp;K.GIDEILLVSVNDPFVMK.A</TT></TD></TR>
  <TR>
    <TD align=3Dright>&nbsp;</TD>
    <TD align=3Dright><TT>1904.8672&nbsp;&nbsp;</TT></TD>
    <TD align=3Dright><TT>1903.8599&nbsp;&nbsp;</TT></TD>
    <TD align=3Dright><TT>1903.9965&nbsp;&nbsp;</TT></TD>
    <TD noWrap align=3Dright><TT>-71.73&nbsp;</TT></TD>
    <TD align=3Dright><TT>70&nbsp;</TT></TD>
    <TD noWrap align=3Dright><TT>-&nbsp;</TT></TD>
    <TD align=3Dright><TT>86&nbsp;</TT></TD>
    <TD align=3Dright><TT>0&nbsp;&nbsp;</TT></TD>
    <TD noWrap align=3Dright><TT>---&nbsp;&nbsp;</TT></TD>
    <TD noWrap><TT>&nbsp;K.GIDEILLVSVNDPFVMK.A + Oxidation =
(M)</TT></TD></TR>
  <TR>
    <TD align=3Dright>&nbsp;</TD>
    <TD align=3Dright><TT>1904.8672&nbsp;&nbsp;</TT></TD>
    <TD align=3Dright><TT>1903.8599&nbsp;&nbsp;</TT></TD>
    <TD align=3Dright><TT>1903.9965&nbsp;&nbsp;</TT></TD>
    <TD noWrap align=3Dright><TT>-71.73&nbsp;</TT></TD>
    <TD align=3Dright><TT>70&nbsp;</TT></TD>
    <TD noWrap align=3Dright><TT>-&nbsp;</TT></TD>
    <TD align=3Dright><TT>86&nbsp;</TT></TD>
    <TD align=3Dright><TT>0&nbsp;&nbsp;</TT></TD>
    <TD noWrap align=3Dright><TT>26&nbsp;&nbsp;</TT></TD>
    <TD noWrap><TT>&nbsp;K.GIDEILLVSVNDPFVMK.A + Oxidation=20
  (M)</TT></TD></TR></TBODY></TABLE>
<TABLE border=3D0 cellSpacing=3D0>
  <TBODY>
  <TR>
    <TD><TT>&nbsp;&nbsp;&nbsp;&nbsp;&nbsp;&nbsp;</TT></TD>
    <TD><TT><B>No match to: </B>808.3541, 829.3360, 842.4551, 870.4872,=20
      1055.4968, 1321.5402, 1321.5402, 1581.6536, 1588.7050, 1588.7050,=20
      1610.7000, 2051.8938, 2051.8938, 2073.8945, 2213.9839, 2230.1135,=20
      2230.1135, 2664.2395, 2672.2927, 2672.2927, 2674.9946, 2694.2617,=20
      2710.2419, 2863.4082, 2863.4082, 3040.4038, 3062.3843, 3567.7410,=20
      3590.7158</TT></TD></TR></TBODY></TABLE><BR>
<TABLE border=3D0 cellSpacing=3D0>
  <TBODY>
  <TR>
    <TD><TT><B><A =
name=3DHit6>6.</A>&nbsp;&nbsp;&nbsp;&nbsp;</B></TT></TD>
    <TD noWrap><TT><A=20
      =
href=3D"http://zxw-pc/mascot/cgi/protein_view.pl?file=3D../data/20121225/=
F002411.dat&amp;hit=3D6"=20
      =
target=3D_blank>gi|147781540</A>&nbsp;&nbsp;&nbsp;&nbsp;<B>Mass:</B>&nbsp=
;17250&nbsp;&nbsp;&nbsp;&nbsp;<B>Score:</B>&nbsp;214&nbsp;&nbsp;&nbsp;&nb=
sp;<B>Expect:</B>&nbsp;7.4e-016&nbsp;&nbsp;<B>Matches:</B>&nbsp;9</TT></T=
D></TR>
  <TR>
    <TD>&nbsp;</TD>
    <TD noWrap><TT>hypothetical protein VITISV_023716 [Vitis=20
  vinifera]</TT></TD></TR></TBODY></TABLE>
<TABLE border=3D0 cellSpacing=3D0 cellPadding=3D0>
  <TBODY>
  <TR>
    <TD><TT>&nbsp;&nbsp;&nbsp;&nbsp;&nbsp;&nbsp;</TT></TD>
    <TD align=3Dright><TT><B>Observed&nbsp;&nbsp;</B></TT></TD>
    <TD noWrap align=3Dright><TT><B>Mr(expt)&nbsp;&nbsp;</B></TT></TD>
    <TD noWrap align=3Dright><TT><B>Mr(calc)&nbsp;&nbsp;</B></TT></TD>
    <TD align=3Dright><TT><B>&nbsp;ppm&nbsp;&nbsp;</B></TT></TD>
    <TD align=3Dright><TT><B>Start&nbsp;</B></TT></TD>
    <TD align=3Dright><TT><B>&nbsp;</B></TT></TD>
    <TD align=3Dright><TT><B>End&nbsp;</B></TT></TD>
    <TD align=3Dright><TT><B>Miss&nbsp;</B></TT></TD>
    <TD align=3Dright><TT><B>Ions&nbsp;</B></TT></TD>
    <TD><TT><B>&nbsp;Peptide</B></TT></TD></TR>
  <TR>
    <TD align=3Dright>&nbsp;</TD>
    <TD align=3Dright><TT>926.4262&nbsp;&nbsp;</TT></TD>
    <TD align=3Dright><TT>925.4189&nbsp;&nbsp;</TT></TD>
    <TD align=3Dright><TT>925.5022&nbsp;&nbsp;</TT></TD>
    <TD noWrap align=3Dright><TT>-89.98&nbsp;</TT></TD>
    <TD align=3Dright><TT>55&nbsp;</TT></TD>
    <TD noWrap align=3Dright><TT>-&nbsp;</TT></TD>
    <TD align=3Dright><TT>62&nbsp;</TT></TD>
    <TD align=3Dright><TT>0&nbsp;&nbsp;</TT></TD>
    <TD noWrap align=3Dright><TT>---&nbsp;&nbsp;</TT></TD>
    <TD noWrap><TT>&nbsp;K.HVPGFIEK.A</TT></TD></TR>
  <TR>
    <TD align=3Dright>&nbsp;</TD>
    <TD align=3Dright><TT>926.4262&nbsp;&nbsp;</TT></TD>
    <TD align=3Dright><TT>925.4189&nbsp;&nbsp;</TT></TD>
    <TD align=3Dright><TT>925.5022&nbsp;&nbsp;</TT></TD>
    <TD noWrap align=3Dright><TT>-89.98&nbsp;</TT></TD>
    <TD align=3Dright><TT>55&nbsp;</TT></TD>
    <TD noWrap align=3Dright><TT>-&nbsp;</TT></TD>
    <TD align=3Dright><TT>62&nbsp;</TT></TD>
    <TD align=3Dright><TT>0&nbsp;&nbsp;</TT></TD>
    <TD noWrap align=3Dright><TT>22&nbsp;&nbsp;</TT></TD>
    <TD noWrap><TT>&nbsp;K.HVPGFIEK.A</TT></TD></TR>
  <TR>
    <TD align=3Dright>&nbsp;</TD>
    <TD align=3Dright><TT>1033.5106&nbsp;&nbsp;</TT></TD>
    <TD align=3Dright><TT>1032.5033&nbsp;&nbsp;</TT></TD>
    <TD align=3Dright><TT>1032.5855&nbsp;&nbsp;</TT></TD>
    <TD noWrap align=3Dright><TT>-79.62&nbsp;</TT></TD>
    <TD align=3Dright><TT>130&nbsp;</TT></TD>
    <TD noWrap align=3Dright><TT>-&nbsp;</TT></TD>
    <TD align=3Dright><TT>138&nbsp;</TT></TD>
    <TD align=3Dright><TT>0&nbsp;&nbsp;</TT></TD>
    <TD noWrap align=3Dright><TT>---&nbsp;&nbsp;</TT></TD>
    <TD noWrap><TT>&nbsp;R.FALLVDDLK.V</TT></TD></TR>
  <TR>
    <TD align=3Dright>&nbsp;</TD>
    <TD align=3Dright><TT>1033.5106&nbsp;&nbsp;</TT></TD>
    <TD align=3Dright><TT>1032.5033&nbsp;&nbsp;</TT></TD>
    <TD align=3Dright><TT>1032.5855&nbsp;&nbsp;</TT></TD>
    <TD noWrap align=3Dright><TT>-79.62&nbsp;</TT></TD>
    <TD align=3Dright><TT>130&nbsp;</TT></TD>
    <TD noWrap align=3Dright><TT>-&nbsp;</TT></TD>
    <TD align=3Dright><TT>138&nbsp;</TT></TD>
    <TD align=3Dright><TT>0&nbsp;&nbsp;</TT></TD>
    <TD noWrap align=3Dright><TT>56&nbsp;&nbsp;</TT></TD>
    <TD noWrap><TT>&nbsp;R.FALLVDDLK.V</TT></TD></TR>
  <TR>
    <TD align=3Dright>&nbsp;</TD>
    <TD align=3Dright><TT>1189.6212&nbsp;&nbsp;</TT></TD>
    <TD align=3Dright><TT>1188.6139&nbsp;&nbsp;</TT></TD>
    <TD align=3Dright><TT>1188.6866&nbsp;&nbsp;</TT></TD>
    <TD noWrap align=3Dright><TT>-61.18&nbsp;</TT></TD>
    <TD align=3Dright><TT>129&nbsp;</TT></TD>
    <TD noWrap align=3Dright><TT>-&nbsp;</TT></TD>
    <TD align=3Dright><TT>138&nbsp;</TT></TD>
    <TD align=3Dright><TT>1&nbsp;&nbsp;</TT></TD>
    <TD noWrap align=3Dright><TT>---&nbsp;&nbsp;</TT></TD>
    <TD noWrap><TT>&nbsp;R.RFALLVDDLK.V</TT></TD></TR>
  <TR>
    <TD align=3Dright>&nbsp;</TD>
    <TD align=3Dright><TT>1189.6212&nbsp;&nbsp;</TT></TD>
    <TD align=3Dright><TT>1188.6139&nbsp;&nbsp;</TT></TD>
    <TD align=3Dright><TT>1188.6866&nbsp;&nbsp;</TT></TD>
    <TD noWrap align=3Dright><TT>-61.18&nbsp;</TT></TD>
    <TD align=3Dright><TT>129&nbsp;</TT></TD>
    <TD noWrap align=3Dright><TT>-&nbsp;</TT></TD>
    <TD align=3Dright><TT>138&nbsp;</TT></TD>
    <TD align=3Dright><TT>1&nbsp;&nbsp;</TT></TD>
    <TD noWrap align=3Dright><TT>71&nbsp;&nbsp;</TT></TD>
    <TD noWrap><TT>&nbsp;R.RFALLVDDLK.V</TT></TD></TR>
  <TR>
    <TD align=3Dright>&nbsp;</TD>
    <TD align=3Dright><TT>1888.8829&nbsp;&nbsp;</TT></TD>
    <TD align=3Dright><TT>1887.8756&nbsp;&nbsp;</TT></TD>
    <TD align=3Dright><TT>1888.0016&nbsp;&nbsp;</TT></TD>
    <TD noWrap align=3Dright><TT>-66.72&nbsp;</TT></TD>
    <TD align=3Dright><TT>70&nbsp;</TT></TD>
    <TD noWrap align=3Dright><TT>-&nbsp;</TT></TD>
    <TD align=3Dright><TT>86&nbsp;</TT></TD>
    <TD align=3Dright><TT>0&nbsp;&nbsp;</TT></TD>
    <TD noWrap align=3Dright><TT>---&nbsp;&nbsp;</TT></TD>
    <TD noWrap><TT>&nbsp;K.GIDEILLVSVNDPFVMK.A</TT></TD></TR>
  <TR>
    <TD align=3Dright>&nbsp;</TD>
    <TD align=3Dright><TT>1904.8672&nbsp;&nbsp;</TT></TD>
    <TD align=3Dright><TT>1903.8599&nbsp;&nbsp;</TT></TD>
    <TD align=3Dright><TT>1903.9965&nbsp;&nbsp;</TT></TD>
    <TD noWrap align=3Dright><TT>-71.73&nbsp;</TT></TD>
    <TD align=3Dright><TT>70&nbsp;</TT></TD>
    <TD noWrap align=3Dright><TT>-&nbsp;</TT></TD>
    <TD align=3Dright><TT>86&nbsp;</TT></TD>
    <TD align=3Dright><TT>0&nbsp;&nbsp;</TT></TD>
    <TD noWrap align=3Dright><TT>---&nbsp;&nbsp;</TT></TD>
    <TD noWrap><TT>&nbsp;K.GIDEILLVSVNDPFVMK.A + Oxidation =
(M)</TT></TD></TR>
  <TR>
    <TD align=3Dright>&nbsp;</TD>
    <TD align=3Dright><TT>1904.8672&nbsp;&nbsp;</TT></TD>
    <TD align=3Dright><TT>1903.8599&nbsp;&nbsp;</TT></TD>
    <TD align=3Dright><TT>1903.9965&nbsp;&nbsp;</TT></TD>
    <TD noWrap align=3Dright><TT>-71.73&nbsp;</TT></TD>
    <TD align=3Dright><TT>70&nbsp;</TT></TD>
    <TD noWrap align=3Dright><TT>-&nbsp;</TT></TD>
    <TD align=3Dright><TT>86&nbsp;</TT></TD>
    <TD align=3Dright><TT>0&nbsp;&nbsp;</TT></TD>
    <TD noWrap align=3Dright><TT>26&nbsp;&nbsp;</TT></TD>
    <TD noWrap><TT>&nbsp;K.GIDEILLVSVNDPFVMK.A + Oxidation=20
  (M)</TT></TD></TR></TBODY></TABLE>
<TABLE border=3D0 cellSpacing=3D0>
  <TBODY>
  <TR>
    <TD><TT>&nbsp;&nbsp;&nbsp;&nbsp;&nbsp;&nbsp;</TT></TD>
    <TD><TT><B>No match to: </B>808.3541, 829.3360, 842.4551, 870.4872,=20
      1055.4968, 1321.5402, 1321.5402, 1581.6536, 1588.7050, 1588.7050,=20
      1610.7000, 2051.8938, 2051.8938, 2073.8945, 2213.9839, 2230.1135,=20
      2230.1135, 2664.2395, 2672.2927, 2672.2927, 2674.9946, 2694.2617,=20
      2710.2419, 2863.4082, 2863.4082, 3040.4038, 3062.3843, 3567.7410,=20
      3590.7158</TT></TD></TR></TBODY></TABLE><BR>
<TABLE border=3D0 cellSpacing=3D0>
  <TBODY>
  <TR>
    <TD><TT><B><A =
name=3DHit7>7.</A>&nbsp;&nbsp;&nbsp;&nbsp;</B></TT></TD>
    <TD noWrap><TT><A=20
      =
href=3D"http://zxw-pc/mascot/cgi/protein_view.pl?file=3D../data/20121225/=
F002411.dat&amp;hit=3D7"=20
      =
target=3D_blank>gi|222866439</A>&nbsp;&nbsp;&nbsp;&nbsp;<B>Mass:</B>&nbsp=
;17405&nbsp;&nbsp;&nbsp;&nbsp;<B>Score:</B>&nbsp;174&nbsp;&nbsp;&nbsp;&nb=
sp;<B>Expect:</B>&nbsp;7.4e-012&nbsp;&nbsp;<B>Matches:</B>&nbsp;6</TT></T=
D></TR>
  <TR>
    <TD>&nbsp;</TD>
    <TD noWrap><TT>type II peroxiredoxin [Populus=20
  trichocarpa]</TT></TD></TR></TBODY></TABLE>
<TABLE border=3D0 cellSpacing=3D0 cellPadding=3D0>
  <TBODY>
  <TR>
    <TD><TT>&nbsp;&nbsp;&nbsp;&nbsp;&nbsp;&nbsp;</TT></TD>
    <TD align=3Dright><TT><B>Observed&nbsp;&nbsp;</B></TT></TD>
    <TD noWrap align=3Dright><TT><B>Mr(expt)&nbsp;&nbsp;</B></TT></TD>
    <TD noWrap align=3Dright><TT><B>Mr(calc)&nbsp;&nbsp;</B></TT></TD>
    <TD align=3Dright><TT><B>&nbsp;ppm&nbsp;&nbsp;</B></TT></TD>
    <TD align=3Dright><TT><B>Start&nbsp;</B></TT></TD>
    <TD align=3Dright><TT><B>&nbsp;</B></TT></TD>
    <TD align=3Dright><TT><B>End&nbsp;</B></TT></TD>
    <TD align=3Dright><TT><B>Miss&nbsp;</B></TT></TD>
    <TD align=3Dright><TT><B>Ions&nbsp;</B></TT></TD>
    <TD><TT><B>&nbsp;Peptide</B></TT></TD></TR>
  <TR>
    <TD align=3Dright>&nbsp;</TD>
    <TD align=3Dright><TT>926.4262&nbsp;&nbsp;</TT></TD>
    <TD align=3Dright><TT>925.4189&nbsp;&nbsp;</TT></TD>
    <TD align=3Dright><TT>925.5022&nbsp;&nbsp;</TT></TD>
    <TD noWrap align=3Dright><TT>-89.98&nbsp;</TT></TD>
    <TD align=3Dright><TT>55&nbsp;</TT></TD>
    <TD noWrap align=3Dright><TT>-&nbsp;</TT></TD>
    <TD align=3Dright><TT>62&nbsp;</TT></TD>
    <TD align=3Dright><TT>0&nbsp;&nbsp;</TT></TD>
    <TD noWrap align=3Dright><TT>---&nbsp;&nbsp;</TT></TD>
    <TD noWrap><TT>&nbsp;K.HVPGFIEK.A</TT></TD></TR>
  <TR>
    <TD align=3Dright>&nbsp;</TD>
    <TD align=3Dright><TT>926.4262&nbsp;&nbsp;</TT></TD>
    <TD align=3Dright><TT>925.4189&nbsp;&nbsp;</TT></TD>
    <TD align=3Dright><TT>925.5022&nbsp;&nbsp;</TT></TD>
    <TD noWrap align=3Dright><TT>-89.98&nbsp;</TT></TD>
    <TD align=3Dright><TT>55&nbsp;</TT></TD>
    <TD noWrap align=3Dright><TT>-&nbsp;</TT></TD>
    <TD align=3Dright><TT>62&nbsp;</TT></TD>
    <TD align=3Dright><TT>0&nbsp;&nbsp;</TT></TD>
    <TD noWrap align=3Dright><TT>22&nbsp;&nbsp;</TT></TD>
    <TD noWrap><TT>&nbsp;K.HVPGFIEK.A</TT></TD></TR>
  <TR>
    <TD align=3Dright>&nbsp;</TD>
    <TD align=3Dright><TT>1033.5106&nbsp;&nbsp;</TT></TD>
    <TD align=3Dright><TT>1032.5033&nbsp;&nbsp;</TT></TD>
    <TD align=3Dright><TT>1032.5855&nbsp;&nbsp;</TT></TD>
    <TD noWrap align=3Dright><TT>-79.62&nbsp;</TT></TD>
    <TD align=3Dright><TT>130&nbsp;</TT></TD>
    <TD noWrap align=3Dright><TT>-&nbsp;</TT></TD>
    <TD align=3Dright><TT>138&nbsp;</TT></TD>
    <TD align=3Dright><TT>0&nbsp;&nbsp;</TT></TD>
    <TD noWrap align=3Dright><TT>---&nbsp;&nbsp;</TT></TD>
    <TD noWrap><TT>&nbsp;R.FALLVDDLK.V</TT></TD></TR>
  <TR>
    <TD align=3Dright>&nbsp;</TD>
    <TD align=3Dright><TT>1033.5106&nbsp;&nbsp;</TT></TD>
    <TD align=3Dright><TT>1032.5033&nbsp;&nbsp;</TT></TD>
    <TD align=3Dright><TT>1032.5855&nbsp;&nbsp;</TT></TD>
    <TD noWrap align=3Dright><TT>-79.62&nbsp;</TT></TD>
    <TD align=3Dright><TT>130&nbsp;</TT></TD>
    <TD noWrap align=3Dright><TT>-&nbsp;</TT></TD>
    <TD align=3Dright><TT>138&nbsp;</TT></TD>
    <TD align=3Dright><TT>0&nbsp;&nbsp;</TT></TD>
    <TD noWrap align=3Dright><TT>56&nbsp;&nbsp;</TT></TD>
    <TD noWrap><TT>&nbsp;R.FALLVDDLK.V</TT></TD></TR>
  <TR>
    <TD align=3Dright>&nbsp;</TD>
    <TD align=3Dright><TT>1189.6212&nbsp;&nbsp;</TT></TD>
    <TD align=3Dright><TT>1188.6139&nbsp;&nbsp;</TT></TD>
    <TD align=3Dright><TT>1188.6866&nbsp;&nbsp;</TT></TD>
    <TD noWrap align=3Dright><TT>-61.18&nbsp;</TT></TD>
    <TD align=3Dright><TT>129&nbsp;</TT></TD>
    <TD noWrap align=3Dright><TT>-&nbsp;</TT></TD>
    <TD align=3Dright><TT>138&nbsp;</TT></TD>
    <TD align=3Dright><TT>1&nbsp;&nbsp;</TT></TD>
    <TD noWrap align=3Dright><TT>---&nbsp;&nbsp;</TT></TD>
    <TD noWrap><TT>&nbsp;R.RFALLVDDLK.V</TT></TD></TR>
  <TR>
    <TD align=3Dright>&nbsp;</TD>
    <TD align=3Dright><TT>1189.6212&nbsp;&nbsp;</TT></TD>
    <TD align=3Dright><TT>1188.6139&nbsp;&nbsp;</TT></TD>
    <TD align=3Dright><TT>1188.6866&nbsp;&nbsp;</TT></TD>
    <TD noWrap align=3Dright><TT>-61.18&nbsp;</TT></TD>
    <TD align=3Dright><TT>129&nbsp;</TT></TD>
    <TD noWrap align=3Dright><TT>-&nbsp;</TT></TD>
    <TD align=3Dright><TT>138&nbsp;</TT></TD>
    <TD align=3Dright><TT>1&nbsp;&nbsp;</TT></TD>
    <TD noWrap align=3Dright><TT>71&nbsp;&nbsp;</TT></TD>
    <TD noWrap><TT>&nbsp;R.RFALLVDDLK.V</TT></TD></TR></TBODY></TABLE>
<TABLE border=3D0 cellSpacing=3D0>
  <TBODY>
  <TR>
    <TD><TT>&nbsp;&nbsp;&nbsp;&nbsp;&nbsp;&nbsp;</TT></TD>
    <TD><TT><B>No match to: </B>808.3541, 829.3360, 842.4551, 870.4872,=20
      1055.4968, 1321.5402, 1321.5402, 1581.6536, 1588.7050, 1588.7050,=20
      1610.7000, 1888.8829, 1904.8672, 1904.8672, 2051.8938, 2051.8938,=20
      2073.8945, 2213.9839, 2230.1135, 2230.1135, 2664.2395, 2672.2927,=20
      2672.2927, 2674.9946, 2694.2617, 2710.2419, 2863.4082, 2863.4082,=20
      3040.4038, 3062.3843, 3567.7410, =
3590.7158</TT></TD></TR></TBODY></TABLE><BR>
<TABLE border=3D0 cellSpacing=3D0>
  <TBODY>
  <TR>
    <TD><TT><B><A =
name=3DHit8>8.</A>&nbsp;&nbsp;&nbsp;&nbsp;</B></TT></TD>
    <TD noWrap><TT><A=20
      =
href=3D"http://zxw-pc/mascot/cgi/protein_view.pl?file=3D../data/20121225/=
F002411.dat&amp;hit=3D8"=20
      =
target=3D_blank>gi|224143583</A>&nbsp;&nbsp;&nbsp;&nbsp;<B>Mass:</B>&nbsp=
;17405&nbsp;&nbsp;&nbsp;&nbsp;<B>Score:</B>&nbsp;174&nbsp;&nbsp;&nbsp;&nb=
sp;<B>Expect:</B>&nbsp;7.4e-012&nbsp;&nbsp;<B>Matches:</B>&nbsp;6</TT></T=
D></TR>
  <TR>
    <TD>&nbsp;</TD>
    <TD noWrap><TT>type II peroxiredoxin [Populus=20
  trichocarpa]</TT></TD></TR></TBODY></TABLE>
<TABLE border=3D0 cellSpacing=3D0 cellPadding=3D0>
  <TBODY>
  <TR>
    <TD><TT>&nbsp;&nbsp;&nbsp;&nbsp;&nbsp;&nbsp;</TT></TD>
    <TD align=3Dright><TT><B>Observed&nbsp;&nbsp;</B></TT></TD>
    <TD noWrap align=3Dright><TT><B>Mr(expt)&nbsp;&nbsp;</B></TT></TD>
    <TD noWrap align=3Dright><TT><B>Mr(calc)&nbsp;&nbsp;</B></TT></TD>
    <TD align=3Dright><TT><B>&nbsp;ppm&nbsp;&nbsp;</B></TT></TD>
    <TD align=3Dright><TT><B>Start&nbsp;</B></TT></TD>
    <TD align=3Dright><TT><B>&nbsp;</B></TT></TD>
    <TD align=3Dright><TT><B>End&nbsp;</B></TT></TD>
    <TD align=3Dright><TT><B>Miss&nbsp;</B></TT></TD>
    <TD align=3Dright><TT><B>Ions&nbsp;</B></TT></TD>
    <TD><TT><B>&nbsp;Peptide</B></TT></TD></TR>
  <TR>
    <TD align=3Dright>&nbsp;</TD>
    <TD align=3Dright><TT>926.4262&nbsp;&nbsp;</TT></TD>
    <TD align=3Dright><TT>925.4189&nbsp;&nbsp;</TT></TD>
    <TD align=3Dright><TT>925.5022&nbsp;&nbsp;</TT></TD>
    <TD noWrap align=3Dright><TT>-89.98&nbsp;</TT></TD>
    <TD align=3Dright><TT>55&nbsp;</TT></TD>
    <TD noWrap align=3Dright><TT>-&nbsp;</TT></TD>
    <TD align=3Dright><TT>62&nbsp;</TT></TD>
    <TD align=3Dright><TT>0&nbsp;&nbsp;</TT></TD>
    <TD noWrap align=3Dright><TT>---&nbsp;&nbsp;</TT></TD>
    <TD noWrap><TT>&nbsp;K.HVPGFIEK.A</TT></TD></TR>
  <TR>
    <TD align=3Dright>&nbsp;</TD>
    <TD align=3Dright><TT>926.4262&nbsp;&nbsp;</TT></TD>
    <TD align=3Dright><TT>925.4189&nbsp;&nbsp;</TT></TD>
    <TD align=3Dright><TT>925.5022&nbsp;&nbsp;</TT></TD>
    <TD noWrap align=3Dright><TT>-89.98&nbsp;</TT></TD>
    <TD align=3Dright><TT>55&nbsp;</TT></TD>
    <TD noWrap align=3Dright><TT>-&nbsp;</TT></TD>
    <TD align=3Dright><TT>62&nbsp;</TT></TD>
    <TD align=3Dright><TT>0&nbsp;&nbsp;</TT></TD>
    <TD noWrap align=3Dright><TT>22&nbsp;&nbsp;</TT></TD>
    <TD noWrap><TT>&nbsp;K.HVPGFIEK.A</TT></TD></TR>
  <TR>
    <TD align=3Dright>&nbsp;</TD>
    <TD align=3Dright><TT>1033.5106&nbsp;&nbsp;</TT></TD>
    <TD align=3Dright><TT>1032.5033&nbsp;&nbsp;</TT></TD>
    <TD align=3Dright><TT>1032.5855&nbsp;&nbsp;</TT></TD>
    <TD noWrap align=3Dright><TT>-79.62&nbsp;</TT></TD>
    <TD align=3Dright><TT>130&nbsp;</TT></TD>
    <TD noWrap align=3Dright><TT>-&nbsp;</TT></TD>
    <TD align=3Dright><TT>138&nbsp;</TT></TD>
    <TD align=3Dright><TT>0&nbsp;&nbsp;</TT></TD>
    <TD noWrap align=3Dright><TT>---&nbsp;&nbsp;</TT></TD>
    <TD noWrap><TT>&nbsp;R.FALLVDDLK.V</TT></TD></TR>
  <TR>
    <TD align=3Dright>&nbsp;</TD>
    <TD align=3Dright><TT>1033.5106&nbsp;&nbsp;</TT></TD>
    <TD align=3Dright><TT>1032.5033&nbsp;&nbsp;</TT></TD>
    <TD align=3Dright><TT>1032.5855&nbsp;&nbsp;</TT></TD>
    <TD noWrap align=3Dright><TT>-79.62&nbsp;</TT></TD>
    <TD align=3Dright><TT>130&nbsp;</TT></TD>
    <TD noWrap align=3Dright><TT>-&nbsp;</TT></TD>
    <TD align=3Dright><TT>138&nbsp;</TT></TD>
    <TD align=3Dright><TT>0&nbsp;&nbsp;</TT></TD>
    <TD noWrap align=3Dright><TT>56&nbsp;&nbsp;</TT></TD>
    <TD noWrap><TT>&nbsp;R.FALLVDDLK.V</TT></TD></TR>
  <TR>
    <TD align=3Dright>&nbsp;</TD>
    <TD align=3Dright><TT>1189.6212&nbsp;&nbsp;</TT></TD>
    <TD align=3Dright><TT>1188.6139&nbsp;&nbsp;</TT></TD>
    <TD align=3Dright><TT>1188.6866&nbsp;&nbsp;</TT></TD>
    <TD noWrap align=3Dright><TT>-61.18&nbsp;</TT></TD>
    <TD align=3Dright><TT>129&nbsp;</TT></TD>
    <TD noWrap align=3Dright><TT>-&nbsp;</TT></TD>
    <TD align=3Dright><TT>138&nbsp;</TT></TD>
    <TD align=3Dright><TT>1&nbsp;&nbsp;</TT></TD>
    <TD noWrap align=3Dright><TT>---&nbsp;&nbsp;</TT></TD>
    <TD noWrap><TT>&nbsp;R.RFALLVDDLK.V</TT></TD></TR>
  <TR>
    <TD align=3Dright>&nbsp;</TD>
    <TD align=3Dright><TT>1189.6212&nbsp;&nbsp;</TT></TD>
    <TD align=3Dright><TT>1188.6139&nbsp;&nbsp;</TT></TD>
    <TD align=3Dright><TT>1188.6866&nbsp;&nbsp;</TT></TD>
    <TD noWrap align=3Dright><TT>-61.18&nbsp;</TT></TD>
    <TD align=3Dright><TT>129&nbsp;</TT></TD>
    <TD noWrap align=3Dright><TT>-&nbsp;</TT></TD>
    <TD align=3Dright><TT>138&nbsp;</TT></TD>
    <TD align=3Dright><TT>1&nbsp;&nbsp;</TT></TD>
    <TD noWrap align=3Dright><TT>71&nbsp;&nbsp;</TT></TD>
    <TD noWrap><TT>&nbsp;R.RFALLVDDLK.V</TT></TD></TR></TBODY></TABLE>
<TABLE border=3D0 cellSpacing=3D0>
  <TBODY>
  <TR>
    <TD><TT>&nbsp;&nbsp;&nbsp;&nbsp;&nbsp;&nbsp;</TT></TD>
    <TD><TT><B>No match to: </B>808.3541, 829.3360, 842.4551, 870.4872,=20
      1055.4968, 1321.5402, 1321.5402, 1581.6536, 1588.7050, 1588.7050,=20
      1610.7000, 1888.8829, 1904.8672, 1904.8672, 2051.8938, 2051.8938,=20
      2073.8945, 2213.9839, 2230.1135, 2230.1135, 2664.2395, 2672.2927,=20
      2672.2927, 2674.9946, 2694.2617, 2710.2419, 2863.4082, 2863.4082,=20
      3040.4038, 3062.3843, 3567.7410, =
3590.7158</TT></TD></TR></TBODY></TABLE><BR>
<TABLE border=3D0 cellSpacing=3D0>
  <TBODY>
  <TR>
    <TD><TT><B><A =
name=3DHit9>9.</A>&nbsp;&nbsp;&nbsp;&nbsp;</B></TT></TD>
    <TD noWrap><TT><A=20
      =
href=3D"http://zxw-pc/mascot/cgi/protein_view.pl?file=3D../data/20121225/=
F002411.dat&amp;hit=3D9"=20
      =
target=3D_blank>gi|211906454</A>&nbsp;&nbsp;&nbsp;&nbsp;<B>Mass:</B>&nbsp=
;17186&nbsp;&nbsp;&nbsp;&nbsp;<B>Score:</B>&nbsp;174&nbsp;&nbsp;&nbsp;&nb=
sp;<B>Expect:</B>&nbsp;7.4e-012&nbsp;&nbsp;<B>Matches:</B>&nbsp;6</TT></T=
D></TR>
  <TR>
    <TD>&nbsp;</TD>
    <TD noWrap><TT>peroxiredoxin [Gossypium =
hirsutum]</TT></TD></TR></TBODY></TABLE>
<TABLE border=3D0 cellSpacing=3D0 cellPadding=3D0>
  <TBODY>
  <TR>
    <TD><TT>&nbsp;&nbsp;&nbsp;&nbsp;&nbsp;&nbsp;</TT></TD>
    <TD align=3Dright><TT><B>Observed&nbsp;&nbsp;</B></TT></TD>
    <TD noWrap align=3Dright><TT><B>Mr(expt)&nbsp;&nbsp;</B></TT></TD>
    <TD noWrap align=3Dright><TT><B>Mr(calc)&nbsp;&nbsp;</B></TT></TD>
    <TD align=3Dright><TT><B>&nbsp;ppm&nbsp;&nbsp;</B></TT></TD>
    <TD align=3Dright><TT><B>Start&nbsp;</B></TT></TD>
    <TD align=3Dright><TT><B>&nbsp;</B></TT></TD>
    <TD align=3Dright><TT><B>End&nbsp;</B></TT></TD>
    <TD align=3Dright><TT><B>Miss&nbsp;</B></TT></TD>
    <TD align=3Dright><TT><B>Ions&nbsp;</B></TT></TD>
    <TD><TT><B>&nbsp;Peptide</B></TT></TD></TR>
  <TR>
    <TD align=3Dright>&nbsp;</TD>
    <TD align=3Dright><TT>926.4262&nbsp;&nbsp;</TT></TD>
    <TD align=3Dright><TT>925.4189&nbsp;&nbsp;</TT></TD>
    <TD align=3Dright><TT>925.5022&nbsp;&nbsp;</TT></TD>
    <TD noWrap align=3Dright><TT>-89.98&nbsp;</TT></TD>
    <TD align=3Dright><TT>55&nbsp;</TT></TD>
    <TD noWrap align=3Dright><TT>-&nbsp;</TT></TD>
    <TD align=3Dright><TT>62&nbsp;</TT></TD>
    <TD align=3Dright><TT>0&nbsp;&nbsp;</TT></TD>
    <TD noWrap align=3Dright><TT>---&nbsp;&nbsp;</TT></TD>
    <TD noWrap><TT>&nbsp;K.HVPGFIEK.A</TT></TD></TR>
  <TR>
    <TD align=3Dright>&nbsp;</TD>
    <TD align=3Dright><TT>926.4262&nbsp;&nbsp;</TT></TD>
    <TD align=3Dright><TT>925.4189&nbsp;&nbsp;</TT></TD>
    <TD align=3Dright><TT>925.5022&nbsp;&nbsp;</TT></TD>
    <TD noWrap align=3Dright><TT>-89.98&nbsp;</TT></TD>
    <TD align=3Dright><TT>55&nbsp;</TT></TD>
    <TD noWrap align=3Dright><TT>-&nbsp;</TT></TD>
    <TD align=3Dright><TT>62&nbsp;</TT></TD>
    <TD align=3Dright><TT>0&nbsp;&nbsp;</TT></TD>
    <TD noWrap align=3Dright><TT>22&nbsp;&nbsp;</TT></TD>
    <TD noWrap><TT>&nbsp;K.HVPGFIEK.A</TT></TD></TR>
  <TR>
    <TD align=3Dright>&nbsp;</TD>
    <TD align=3Dright><TT>1033.5106&nbsp;&nbsp;</TT></TD>
    <TD align=3Dright><TT>1032.5033&nbsp;&nbsp;</TT></TD>
    <TD align=3Dright><TT>1032.5855&nbsp;&nbsp;</TT></TD>
    <TD noWrap align=3Dright><TT>-79.62&nbsp;</TT></TD>
    <TD align=3Dright><TT>130&nbsp;</TT></TD>
    <TD noWrap align=3Dright><TT>-&nbsp;</TT></TD>
    <TD align=3Dright><TT>138&nbsp;</TT></TD>
    <TD align=3Dright><TT>0&nbsp;&nbsp;</TT></TD>
    <TD noWrap align=3Dright><TT>---&nbsp;&nbsp;</TT></TD>
    <TD noWrap><TT>&nbsp;R.FALLVDDLK.V</TT></TD></TR>
  <TR>
    <TD align=3Dright>&nbsp;</TD>
    <TD align=3Dright><TT>1033.5106&nbsp;&nbsp;</TT></TD>
    <TD align=3Dright><TT>1032.5033&nbsp;&nbsp;</TT></TD>
    <TD align=3Dright><TT>1032.5855&nbsp;&nbsp;</TT></TD>
    <TD noWrap align=3Dright><TT>-79.62&nbsp;</TT></TD>
    <TD align=3Dright><TT>130&nbsp;</TT></TD>
    <TD noWrap align=3Dright><TT>-&nbsp;</TT></TD>
    <TD align=3Dright><TT>138&nbsp;</TT></TD>
    <TD align=3Dright><TT>0&nbsp;&nbsp;</TT></TD>
    <TD noWrap align=3Dright><TT>56&nbsp;&nbsp;</TT></TD>
    <TD noWrap><TT>&nbsp;R.FALLVDDLK.V</TT></TD></TR>
  <TR>
    <TD align=3Dright>&nbsp;</TD>
    <TD align=3Dright><TT>1189.6212&nbsp;&nbsp;</TT></TD>
    <TD align=3Dright><TT>1188.6139&nbsp;&nbsp;</TT></TD>
    <TD align=3Dright><TT>1188.6866&nbsp;&nbsp;</TT></TD>
    <TD noWrap align=3Dright><TT>-61.18&nbsp;</TT></TD>
    <TD align=3Dright><TT>129&nbsp;</TT></TD>
    <TD noWrap align=3Dright><TT>-&nbsp;</TT></TD>
    <TD align=3Dright><TT>138&nbsp;</TT></TD>
    <TD align=3Dright><TT>1&nbsp;&nbsp;</TT></TD>
    <TD noWrap align=3Dright><TT>---&nbsp;&nbsp;</TT></TD>
    <TD noWrap><TT>&nbsp;R.RFALLVDDLK.V</TT></TD></TR>
  <TR>
    <TD align=3Dright>&nbsp;</TD>
    <TD align=3Dright><TT>1189.6212&nbsp;&nbsp;</TT></TD>
    <TD align=3Dright><TT>1188.6139&nbsp;&nbsp;</TT></TD>
    <TD align=3Dright><TT>1188.6866&nbsp;&nbsp;</TT></TD>
    <TD noWrap align=3Dright><TT>-61.18&nbsp;</TT></TD>
    <TD align=3Dright><TT>129&nbsp;</TT></TD>
    <TD noWrap align=3Dright><TT>-&nbsp;</TT></TD>
    <TD align=3Dright><TT>138&nbsp;</TT></TD>
    <TD align=3Dright><TT>1&nbsp;&nbsp;</TT></TD>
    <TD noWrap align=3Dright><TT>71&nbsp;&nbsp;</TT></TD>
    <TD noWrap><TT>&nbsp;R.RFALLVDDLK.V</TT></TD></TR></TBODY></TABLE>
<TABLE border=3D0 cellSpacing=3D0>
  <TBODY>
  <TR>
    <TD><TT>&nbsp;&nbsp;&nbsp;&nbsp;&nbsp;&nbsp;</TT></TD>
    <TD><TT><B>No match to: </B>808.3541, 829.3360, 842.4551, 870.4872,=20
      1055.4968, 1321.5402, 1321.5402, 1581.6536, 1588.7050, 1588.7050,=20
      1610.7000, 1888.8829, 1904.8672, 1904.8672, 2051.8938, 2051.8938,=20
      2073.8945, 2213.9839, 2230.1135, 2230.1135, 2664.2395, 2672.2927,=20
      2672.2927, 2674.9946, 2694.2617, 2710.2419, 2863.4082, 2863.4082,=20
      3040.4038, 3062.3843, 3567.7410, =
3590.7158</TT></TD></TR></TBODY></TABLE><BR>
<TABLE border=3D0 cellSpacing=3D0>
  <TBODY>
  <TR>
    <TD><TT><B><A name=3DHit10>10.</A>&nbsp;&nbsp;&nbsp;</B></TT></TD>
    <TD noWrap><TT><A=20
      =
href=3D"http://zxw-pc/mascot/cgi/protein_view.pl?file=3D../data/20121225/=
F002411.dat&amp;hit=3D10"=20
      =
target=3D_blank>gi|19548660</A>&nbsp;&nbsp;&nbsp;&nbsp;<B>Mass:</B>&nbsp;=
17419&nbsp;&nbsp;&nbsp;&nbsp;<B>Score:</B>&nbsp;174&nbsp;&nbsp;&nbsp;&nbs=
p;<B>Expect:</B>&nbsp;7.4e-012&nbsp;&nbsp;<B>Matches:</B>&nbsp;6</TT></TD=
></TR>
  <TR>
    <TD>&nbsp;</TD>
    <TD noWrap><TT>peroxiredoxin [Populus tremula x Populus=20
    tremuloides]</TT></TD></TR></TBODY></TABLE>
<TABLE border=3D0 cellSpacing=3D0 cellPadding=3D0>
  <TBODY>
  <TR>
    <TD><TT>&nbsp;&nbsp;&nbsp;&nbsp;&nbsp;&nbsp;</TT></TD>
    <TD align=3Dright><TT><B>Observed&nbsp;&nbsp;</B></TT></TD>
    <TD noWrap align=3Dright><TT><B>Mr(expt)&nbsp;&nbsp;</B></TT></TD>
    <TD noWrap align=3Dright><TT><B>Mr(calc)&nbsp;&nbsp;</B></TT></TD>
    <TD align=3Dright><TT><B>&nbsp;ppm&nbsp;&nbsp;</B></TT></TD>
    <TD align=3Dright><TT><B>Start&nbsp;</B></TT></TD>
    <TD align=3Dright><TT><B>&nbsp;</B></TT></TD>
    <TD align=3Dright><TT><B>End&nbsp;</B></TT></TD>
    <TD align=3Dright><TT><B>Miss&nbsp;</B></TT></TD>
    <TD align=3Dright><TT><B>Ions&nbsp;</B></TT></TD>
    <TD><TT><B>&nbsp;Peptide</B></TT></TD></TR>
  <TR>
    <TD align=3Dright>&nbsp;</TD>
    <TD align=3Dright><TT>926.4262&nbsp;&nbsp;</TT></TD>
    <TD align=3Dright><TT>925.4189&nbsp;&nbsp;</TT></TD>
    <TD align=3Dright><TT>925.5022&nbsp;&nbsp;</TT></TD>
    <TD noWrap align=3Dright><TT>-89.98&nbsp;</TT></TD>
    <TD align=3Dright><TT>55&nbsp;</TT></TD>
    <TD noWrap align=3Dright><TT>-&nbsp;</TT></TD>
    <TD align=3Dright><TT>62&nbsp;</TT></TD>
    <TD align=3Dright><TT>0&nbsp;&nbsp;</TT></TD>
    <TD noWrap align=3Dright><TT>---&nbsp;&nbsp;</TT></TD>
    <TD noWrap><TT>&nbsp;K.HVPGFIEK.A</TT></TD></TR>
  <TR>
    <TD align=3Dright>&nbsp;</TD>
    <TD align=3Dright><TT>926.4262&nbsp;&nbsp;</TT></TD>
    <TD align=3Dright><TT>925.4189&nbsp;&nbsp;</TT></TD>
    <TD align=3Dright><TT>925.5022&nbsp;&nbsp;</TT></TD>
    <TD noWrap align=3Dright><TT>-89.98&nbsp;</TT></TD>
    <TD align=3Dright><TT>55&nbsp;</TT></TD>
    <TD noWrap align=3Dright><TT>-&nbsp;</TT></TD>
    <TD align=3Dright><TT>62&nbsp;</TT></TD>
    <TD align=3Dright><TT>0&nbsp;&nbsp;</TT></TD>
    <TD noWrap align=3Dright><TT>22&nbsp;&nbsp;</TT></TD>
    <TD noWrap><TT>&nbsp;K.HVPGFIEK.A</TT></TD></TR>
  <TR>
    <TD align=3Dright>&nbsp;</TD>
    <TD align=3Dright><TT>1033.5106&nbsp;&nbsp;</TT></TD>
    <TD align=3Dright><TT>1032.5033&nbsp;&nbsp;</TT></TD>
    <TD align=3Dright><TT>1032.5855&nbsp;&nbsp;</TT></TD>
    <TD noWrap align=3Dright><TT>-79.62&nbsp;</TT></TD>
    <TD align=3Dright><TT>130&nbsp;</TT></TD>
    <TD noWrap align=3Dright><TT>-&nbsp;</TT></TD>
    <TD align=3Dright><TT>138&nbsp;</TT></TD>
    <TD align=3Dright><TT>0&nbsp;&nbsp;</TT></TD>
    <TD noWrap align=3Dright><TT>---&nbsp;&nbsp;</TT></TD>
    <TD noWrap><TT>&nbsp;R.FALLVDDLK.V</TT></TD></TR>
  <TR>
    <TD align=3Dright>&nbsp;</TD>
    <TD align=3Dright><TT>1033.5106&nbsp;&nbsp;</TT></TD>
    <TD align=3Dright><TT>1032.5033&nbsp;&nbsp;</TT></TD>
    <TD align=3Dright><TT>1032.5855&nbsp;&nbsp;</TT></TD>
    <TD noWrap align=3Dright><TT>-79.62&nbsp;</TT></TD>
    <TD align=3Dright><TT>130&nbsp;</TT></TD>
    <TD noWrap align=3Dright><TT>-&nbsp;</TT></TD>
    <TD align=3Dright><TT>138&nbsp;</TT></TD>
    <TD align=3Dright><TT>0&nbsp;&nbsp;</TT></TD>
    <TD noWrap align=3Dright><TT>56&nbsp;&nbsp;</TT></TD>
    <TD noWrap><TT>&nbsp;R.FALLVDDLK.V</TT></TD></TR>
  <TR>
    <TD align=3Dright>&nbsp;</TD>
    <TD align=3Dright><TT>1189.6212&nbsp;&nbsp;</TT></TD>
    <TD align=3Dright><TT>1188.6139&nbsp;&nbsp;</TT></TD>
    <TD align=3Dright><TT>1188.6866&nbsp;&nbsp;</TT></TD>
    <TD noWrap align=3Dright><TT>-61.18&nbsp;</TT></TD>
    <TD align=3Dright><TT>129&nbsp;</TT></TD>
    <TD noWrap align=3Dright><TT>-&nbsp;</TT></TD>
    <TD align=3Dright><TT>138&nbsp;</TT></TD>
    <TD align=3Dright><TT>1&nbsp;&nbsp;</TT></TD>
    <TD noWrap align=3Dright><TT>---&nbsp;&nbsp;</TT></TD>
    <TD noWrap><TT>&nbsp;R.RFALLVDDLK.V</TT></TD></TR>
  <TR>
    <TD align=3Dright>&nbsp;</TD>
    <TD align=3Dright><TT>1189.6212&nbsp;&nbsp;</TT></TD>
    <TD align=3Dright><TT>1188.6139&nbsp;&nbsp;</TT></TD>
    <TD align=3Dright><TT>1188.6866&nbsp;&nbsp;</TT></TD>
    <TD noWrap align=3Dright><TT>-61.18&nbsp;</TT></TD>
    <TD align=3Dright><TT>129&nbsp;</TT></TD>
    <TD noWrap align=3Dright><TT>-&nbsp;</TT></TD>
    <TD align=3Dright><TT>138&nbsp;</TT></TD>
    <TD align=3Dright><TT>1&nbsp;&nbsp;</TT></TD>
    <TD noWrap align=3Dright><TT>71&nbsp;&nbsp;</TT></TD>
    <TD noWrap><TT>&nbsp;R.RFALLVDDLK.V</TT></TD></TR></TBODY></TABLE>
<TABLE border=3D0 cellSpacing=3D0>
  <TBODY>
  <TR>
    <TD><TT>&nbsp;&nbsp;&nbsp;&nbsp;&nbsp;&nbsp;</TT></TD>
    <TD><TT><B>No match to: </B>808.3541, 829.3360, 842.4551, 870.4872,=20
      1055.4968, 1321.5402, 1321.5402, 1581.6536, 1588.7050, 1588.7050,=20
      1610.7000, 1888.8829, 1904.8672, 1904.8672, 2051.8938, 2051.8938,=20
      2073.8945, 2213.9839, 2230.1135, 2230.1135, 2664.2395, 2672.2927,=20
      2672.2927, 2674.9946, 2694.2617, 2710.2419, 2863.4082, 2863.4082,=20
      3040.4038, 3062.3843, 3567.7410, =
3590.7158</TT></TD></TR></TBODY></TABLE><BR>
<TABLE border=3D0 cellSpacing=3D0>
  <TBODY>
  <TR>
    <TD><TT><B><A name=3DHit11>11.</A>&nbsp;&nbsp;&nbsp;</B></TT></TD>
    <TD noWrap><TT><A=20
      =
href=3D"http://zxw-pc/mascot/cgi/protein_view.pl?file=3D../data/20121225/=
F002411.dat&amp;hit=3D11"=20
      =
target=3D_blank>gi|255546427</A>&nbsp;&nbsp;&nbsp;&nbsp;<B>Mass:</B>&nbsp=
;17401&nbsp;&nbsp;&nbsp;&nbsp;<B>Score:</B>&nbsp;174&nbsp;&nbsp;&nbsp;&nb=
sp;<B>Expect:</B>&nbsp;7.4e-012&nbsp;&nbsp;<B>Matches:</B>&nbsp;6</TT></T=
D></TR>
  <TR>
    <TD>&nbsp;</TD>
    <TD noWrap><TT>peroxiredoxin, putative [Ricinus=20
  communis]</TT></TD></TR></TBODY></TABLE>
<TABLE border=3D0 cellSpacing=3D0 cellPadding=3D0>
  <TBODY>
  <TR>
    <TD><TT>&nbsp;&nbsp;&nbsp;&nbsp;&nbsp;&nbsp;</TT></TD>
    <TD align=3Dright><TT><B>Observed&nbsp;&nbsp;</B></TT></TD>
    <TD noWrap align=3Dright><TT><B>Mr(expt)&nbsp;&nbsp;</B></TT></TD>
    <TD noWrap align=3Dright><TT><B>Mr(calc)&nbsp;&nbsp;</B></TT></TD>
    <TD align=3Dright><TT><B>&nbsp;ppm&nbsp;&nbsp;</B></TT></TD>
    <TD align=3Dright><TT><B>Start&nbsp;</B></TT></TD>
    <TD align=3Dright><TT><B>&nbsp;</B></TT></TD>
    <TD align=3Dright><TT><B>End&nbsp;</B></TT></TD>
    <TD align=3Dright><TT><B>Miss&nbsp;</B></TT></TD>
    <TD align=3Dright><TT><B>Ions&nbsp;</B></TT></TD>
    <TD><TT><B>&nbsp;Peptide</B></TT></TD></TR>
  <TR>
    <TD align=3Dright>&nbsp;</TD>
    <TD align=3Dright><TT>926.4262&nbsp;&nbsp;</TT></TD>
    <TD align=3Dright><TT>925.4189&nbsp;&nbsp;</TT></TD>
    <TD align=3Dright><TT>925.5022&nbsp;&nbsp;</TT></TD>
    <TD noWrap align=3Dright><TT>-89.98&nbsp;</TT></TD>
    <TD align=3Dright><TT>55&nbsp;</TT></TD>
    <TD noWrap align=3Dright><TT>-&nbsp;</TT></TD>
    <TD align=3Dright><TT>62&nbsp;</TT></TD>
    <TD align=3Dright><TT>0&nbsp;&nbsp;</TT></TD>
    <TD noWrap align=3Dright><TT>---&nbsp;&nbsp;</TT></TD>
    <TD noWrap><TT>&nbsp;K.HVPGFIEK.A</TT></TD></TR>
  <TR>
    <TD align=3Dright>&nbsp;</TD>
    <TD align=3Dright><TT>926.4262&nbsp;&nbsp;</TT></TD>
    <TD align=3Dright><TT>925.4189&nbsp;&nbsp;</TT></TD>
    <TD align=3Dright><TT>925.5022&nbsp;&nbsp;</TT></TD>
    <TD noWrap align=3Dright><TT>-89.98&nbsp;</TT></TD>
    <TD align=3Dright><TT>55&nbsp;</TT></TD>
    <TD noWrap align=3Dright><TT>-&nbsp;</TT></TD>
    <TD align=3Dright><TT>62&nbsp;</TT></TD>
    <TD align=3Dright><TT>0&nbsp;&nbsp;</TT></TD>
    <TD noWrap align=3Dright><TT>22&nbsp;&nbsp;</TT></TD>
    <TD noWrap><TT>&nbsp;K.HVPGFIEK.A</TT></TD></TR>
  <TR>
    <TD align=3Dright>&nbsp;</TD>
    <TD align=3Dright><TT>1033.5106&nbsp;&nbsp;</TT></TD>
    <TD align=3Dright><TT>1032.5033&nbsp;&nbsp;</TT></TD>
    <TD align=3Dright><TT>1032.5855&nbsp;&nbsp;</TT></TD>
    <TD noWrap align=3Dright><TT>-79.62&nbsp;</TT></TD>
    <TD align=3Dright><TT>130&nbsp;</TT></TD>
    <TD noWrap align=3Dright><TT>-&nbsp;</TT></TD>
    <TD align=3Dright><TT>138&nbsp;</TT></TD>
    <TD align=3Dright><TT>0&nbsp;&nbsp;</TT></TD>
    <TD noWrap align=3Dright><TT>---&nbsp;&nbsp;</TT></TD>
    <TD noWrap><TT>&nbsp;R.FALLVDDLK.V</TT></TD></TR>
  <TR>
    <TD align=3Dright>&nbsp;</TD>
    <TD align=3Dright><TT>1033.5106&nbsp;&nbsp;</TT></TD>
    <TD align=3Dright><TT>1032.5033&nbsp;&nbsp;</TT></TD>
    <TD align=3Dright><TT>1032.5855&nbsp;&nbsp;</TT></TD>
    <TD noWrap align=3Dright><TT>-79.62&nbsp;</TT></TD>
    <TD align=3Dright><TT>130&nbsp;</TT></TD>
    <TD noWrap align=3Dright><TT>-&nbsp;</TT></TD>
    <TD align=3Dright><TT>138&nbsp;</TT></TD>
    <TD align=3Dright><TT>0&nbsp;&nbsp;</TT></TD>
    <TD noWrap align=3Dright><TT>56&nbsp;&nbsp;</TT></TD>
    <TD noWrap><TT>&nbsp;R.FALLVDDLK.V</TT></TD></TR>
  <TR>
    <TD align=3Dright>&nbsp;</TD>
    <TD align=3Dright><TT>1189.6212&nbsp;&nbsp;</TT></TD>
    <TD align=3Dright><TT>1188.6139&nbsp;&nbsp;</TT></TD>
    <TD align=3Dright><TT>1188.6866&nbsp;&nbsp;</TT></TD>
    <TD noWrap align=3Dright><TT>-61.18&nbsp;</TT></TD>
    <TD align=3Dright><TT>129&nbsp;</TT></TD>
    <TD noWrap align=3Dright><TT>-&nbsp;</TT></TD>
    <TD align=3Dright><TT>138&nbsp;</TT></TD>
    <TD align=3Dright><TT>1&nbsp;&nbsp;</TT></TD>
    <TD noWrap align=3Dright><TT>---&nbsp;&nbsp;</TT></TD>
    <TD noWrap><TT>&nbsp;R.RFALLVDDLK.V</TT></TD></TR>
  <TR>
    <TD align=3Dright>&nbsp;</TD>
    <TD align=3Dright><TT>1189.6212&nbsp;&nbsp;</TT></TD>
    <TD align=3Dright><TT>1188.6139&nbsp;&nbsp;</TT></TD>
    <TD align=3Dright><TT>1188.6866&nbsp;&nbsp;</TT></TD>
    <TD noWrap align=3Dright><TT>-61.18&nbsp;</TT></TD>
    <TD align=3Dright><TT>129&nbsp;</TT></TD>
    <TD noWrap align=3Dright><TT>-&nbsp;</TT></TD>
    <TD align=3Dright><TT>138&nbsp;</TT></TD>
    <TD align=3Dright><TT>1&nbsp;&nbsp;</TT></TD>
    <TD noWrap align=3Dright><TT>71&nbsp;&nbsp;</TT></TD>
    <TD noWrap><TT>&nbsp;R.RFALLVDDLK.V</TT></TD></TR></TBODY></TABLE>
<TABLE border=3D0 cellSpacing=3D0>
  <TBODY>
  <TR>
    <TD><TT>&nbsp;&nbsp;&nbsp;&nbsp;&nbsp;&nbsp;</TT></TD>
    <TD><TT><B>No match to: </B>808.3541, 829.3360, 842.4551, 870.4872,=20
      1055.4968, 1321.5402, 1321.5402, 1581.6536, 1588.7050, 1588.7050,=20
      1610.7000, 1888.8829, 1904.8672, 1904.8672, 2051.8938, 2051.8938,=20
      2073.8945, 2213.9839, 2230.1135, 2230.1135, 2664.2395, 2672.2927,=20
      2672.2927, 2674.9946, 2694.2617, 2710.2419, 2863.4082, 2863.4082,=20
      3040.4038, 3062.3843, 3567.7410, =
3590.7158</TT></TD></TR></TBODY></TABLE><BR>
<TABLE border=3D0 cellSpacing=3D0>
  <TBODY>
  <TR>
    <TD><TT><B><A name=3DHit12>12.</A>&nbsp;&nbsp;&nbsp;</B></TT></TD>
    <TD noWrap><TT><A=20
      =
href=3D"http://zxw-pc/mascot/cgi/protein_view.pl?file=3D../data/20121225/=
F002411.dat&amp;hit=3D12"=20
      =
target=3D_blank>gi|118484484</A>&nbsp;&nbsp;&nbsp;&nbsp;<B>Mass:</B>&nbsp=
;17404&nbsp;&nbsp;&nbsp;&nbsp;<B>Score:</B>&nbsp;174&nbsp;&nbsp;&nbsp;&nb=
sp;<B>Expect:</B>&nbsp;7.4e-012&nbsp;&nbsp;<B>Matches:</B>&nbsp;6</TT></T=
D></TR>
  <TR>
    <TD>&nbsp;</TD>
    <TD noWrap><TT>unknown [Populus =
trichocarpa]</TT></TD></TR></TBODY></TABLE>
<TABLE border=3D0 cellSpacing=3D0 cellPadding=3D0>
  <TBODY>
  <TR>
    <TD><TT>&nbsp;&nbsp;&nbsp;&nbsp;&nbsp;&nbsp;</TT></TD>
    <TD align=3Dright><TT><B>Observed&nbsp;&nbsp;</B></TT></TD>
    <TD noWrap align=3Dright><TT><B>Mr(expt)&nbsp;&nbsp;</B></TT></TD>
    <TD noWrap align=3Dright><TT><B>Mr(calc)&nbsp;&nbsp;</B></TT></TD>
    <TD align=3Dright><TT><B>&nbsp;ppm&nbsp;&nbsp;</B></TT></TD>
    <TD align=3Dright><TT><B>Start&nbsp;</B></TT></TD>
    <TD align=3Dright><TT><B>&nbsp;</B></TT></TD>
    <TD align=3Dright><TT><B>End&nbsp;</B></TT></TD>
    <TD align=3Dright><TT><B>Miss&nbsp;</B></TT></TD>
    <TD align=3Dright><TT><B>Ions&nbsp;</B></TT></TD>
    <TD><TT><B>&nbsp;Peptide</B></TT></TD></TR>
  <TR>
    <TD align=3Dright>&nbsp;</TD>
    <TD align=3Dright><TT>926.4262&nbsp;&nbsp;</TT></TD>
    <TD align=3Dright><TT>925.4189&nbsp;&nbsp;</TT></TD>
    <TD align=3Dright><TT>925.5022&nbsp;&nbsp;</TT></TD>
    <TD noWrap align=3Dright><TT>-89.98&nbsp;</TT></TD>
    <TD align=3Dright><TT>55&nbsp;</TT></TD>
    <TD noWrap align=3Dright><TT>-&nbsp;</TT></TD>
    <TD align=3Dright><TT>62&nbsp;</TT></TD>
    <TD align=3Dright><TT>0&nbsp;&nbsp;</TT></TD>
    <TD noWrap align=3Dright><TT>---&nbsp;&nbsp;</TT></TD>
    <TD noWrap><TT>&nbsp;K.HVPGFIEK.A</TT></TD></TR>
  <TR>
    <TD align=3Dright>&nbsp;</TD>
    <TD align=3Dright><TT>926.4262&nbsp;&nbsp;</TT></TD>
    <TD align=3Dright><TT>925.4189&nbsp;&nbsp;</TT></TD>
    <TD align=3Dright><TT>925.5022&nbsp;&nbsp;</TT></TD>
    <TD noWrap align=3Dright><TT>-89.98&nbsp;</TT></TD>
    <TD align=3Dright><TT>55&nbsp;</TT></TD>
    <TD noWrap align=3Dright><TT>-&nbsp;</TT></TD>
    <TD align=3Dright><TT>62&nbsp;</TT></TD>
    <TD align=3Dright><TT>0&nbsp;&nbsp;</TT></TD>
    <TD noWrap align=3Dright><TT>22&nbsp;&nbsp;</TT></TD>
    <TD noWrap><TT>&nbsp;K.HVPGFIEK.A</TT></TD></TR>
  <TR>
    <TD align=3Dright>&nbsp;</TD>
    <TD align=3Dright><TT>1033.5106&nbsp;&nbsp;</TT></TD>
    <TD align=3Dright><TT>1032.5033&nbsp;&nbsp;</TT></TD>
    <TD align=3Dright><TT>1032.5855&nbsp;&nbsp;</TT></TD>
    <TD noWrap align=3Dright><TT>-79.62&nbsp;</TT></TD>
    <TD align=3Dright><TT>130&nbsp;</TT></TD>
    <TD noWrap align=3Dright><TT>-&nbsp;</TT></TD>
    <TD align=3Dright><TT>138&nbsp;</TT></TD>
    <TD align=3Dright><TT>0&nbsp;&nbsp;</TT></TD>
    <TD noWrap align=3Dright><TT>---&nbsp;&nbsp;</TT></TD>
    <TD noWrap><TT>&nbsp;R.FALLVDDLK.V</TT></TD></TR>
  <TR>
    <TD align=3Dright>&nbsp;</TD>
    <TD align=3Dright><TT>1033.5106&nbsp;&nbsp;</TT></TD>
    <TD align=3Dright><TT>1032.5033&nbsp;&nbsp;</TT></TD>
    <TD align=3Dright><TT>1032.5855&nbsp;&nbsp;</TT></TD>
    <TD noWrap align=3Dright><TT>-79.62&nbsp;</TT></TD>
    <TD align=3Dright><TT>130&nbsp;</TT></TD>
    <TD noWrap align=3Dright><TT>-&nbsp;</TT></TD>
    <TD align=3Dright><TT>138&nbsp;</TT></TD>
    <TD align=3Dright><TT>0&nbsp;&nbsp;</TT></TD>
    <TD noWrap align=3Dright><TT>56&nbsp;&nbsp;</TT></TD>
    <TD noWrap><TT>&nbsp;R.FALLVDDLK.V</TT></TD></TR>
  <TR>
    <TD align=3Dright>&nbsp;</TD>
    <TD align=3Dright><TT>1189.6212&nbsp;&nbsp;</TT></TD>
    <TD align=3Dright><TT>1188.6139&nbsp;&nbsp;</TT></TD>
    <TD align=3Dright><TT>1188.6866&nbsp;&nbsp;</TT></TD>
    <TD noWrap align=3Dright><TT>-61.18&nbsp;</TT></TD>
    <TD align=3Dright><TT>129&nbsp;</TT></TD>
    <TD noWrap align=3Dright><TT>-&nbsp;</TT></TD>
    <TD align=3Dright><TT>138&nbsp;</TT></TD>
    <TD align=3Dright><TT>1&nbsp;&nbsp;</TT></TD>
    <TD noWrap align=3Dright><TT>---&nbsp;&nbsp;</TT></TD>
    <TD noWrap><TT>&nbsp;R.RFALLVDDLK.V</TT></TD></TR>
  <TR>
    <TD align=3Dright>&nbsp;</TD>
    <TD align=3Dright><TT>1189.6212&nbsp;&nbsp;</TT></TD>
    <TD align=3Dright><TT>1188.6139&nbsp;&nbsp;</TT></TD>
    <TD align=3Dright><TT>1188.6866&nbsp;&nbsp;</TT></TD>
    <TD noWrap align=3Dright><TT>-61.18&nbsp;</TT></TD>
    <TD align=3Dright><TT>129&nbsp;</TT></TD>
    <TD noWrap align=3Dright><TT>-&nbsp;</TT></TD>
    <TD align=3Dright><TT>138&nbsp;</TT></TD>
    <TD align=3Dright><TT>1&nbsp;&nbsp;</TT></TD>
    <TD noWrap align=3Dright><TT>71&nbsp;&nbsp;</TT></TD>
    <TD noWrap><TT>&nbsp;R.RFALLVDDLK.V</TT></TD></TR></TBODY></TABLE>
<TABLE border=3D0 cellSpacing=3D0>
  <TBODY>
  <TR>
    <TD><TT>&nbsp;&nbsp;&nbsp;&nbsp;&nbsp;&nbsp;</TT></TD>
    <TD><TT><B>No match to: </B>808.3541, 829.3360, 842.4551, 870.4872,=20
      1055.4968, 1321.5402, 1321.5402, 1581.6536, 1588.7050, 1588.7050,=20
      1610.7000, 1888.8829, 1904.8672, 1904.8672, 2051.8938, 2051.8938,=20
      2073.8945, 2213.9839, 2230.1135, 2230.1135, 2664.2395, 2672.2927,=20
      2672.2927, 2674.9946, 2694.2617, 2710.2419, 2863.4082, 2863.4082,=20
      3040.4038, 3062.3843, 3567.7410, =
3590.7158</TT></TD></TR></TBODY></TABLE><BR>
<TABLE border=3D0 cellSpacing=3D0>
  <TBODY>
  <TR>
    <TD><TT><B><A name=3DHit13>13.</A>&nbsp;&nbsp;&nbsp;</B></TT></TD>
    <TD noWrap><TT><A=20
      =
href=3D"http://zxw-pc/mascot/cgi/protein_view.pl?file=3D../data/20121225/=
F002411.dat&amp;hit=3D13"=20
      =
target=3D_blank>gi|223546729</A>&nbsp;&nbsp;&nbsp;&nbsp;<B>Mass:</B>&nbsp=
;17401&nbsp;&nbsp;&nbsp;&nbsp;<B>Score:</B>&nbsp;174&nbsp;&nbsp;&nbsp;&nb=
sp;<B>Expect:</B>&nbsp;7.4e-012&nbsp;&nbsp;<B>Matches:</B>&nbsp;6</TT></T=
D></TR>
  <TR>
    <TD>&nbsp;</TD>
    <TD noWrap><TT>peroxiredoxin, putative [Ricinus=20
  communis]</TT></TD></TR></TBODY></TABLE>
<TABLE border=3D0 cellSpacing=3D0 cellPadding=3D0>
  <TBODY>
  <TR>
    <TD><TT>&nbsp;&nbsp;&nbsp;&nbsp;&nbsp;&nbsp;</TT></TD>
    <TD align=3Dright><TT><B>Observed&nbsp;&nbsp;</B></TT></TD>
    <TD noWrap align=3Dright><TT><B>Mr(expt)&nbsp;&nbsp;</B></TT></TD>
    <TD noWrap align=3Dright><TT><B>Mr(calc)&nbsp;&nbsp;</B></TT></TD>
    <TD align=3Dright><TT><B>&nbsp;ppm&nbsp;&nbsp;</B></TT></TD>
    <TD align=3Dright><TT><B>Start&nbsp;</B></TT></TD>
    <TD align=3Dright><TT><B>&nbsp;</B></TT></TD>
    <TD align=3Dright><TT><B>End&nbsp;</B></TT></TD>
    <TD align=3Dright><TT><B>Miss&nbsp;</B></TT></TD>
    <TD align=3Dright><TT><B>Ions&nbsp;</B></TT></TD>
    <TD><TT><B>&nbsp;Peptide</B></TT></TD></TR>
  <TR>
    <TD align=3Dright>&nbsp;</TD>
    <TD align=3Dright><TT>926.4262&nbsp;&nbsp;</TT></TD>
    <TD align=3Dright><TT>925.4189&nbsp;&nbsp;</TT></TD>
    <TD align=3Dright><TT>925.5022&nbsp;&nbsp;</TT></TD>
    <TD noWrap align=3Dright><TT>-89.98&nbsp;</TT></TD>
    <TD align=3Dright><TT>55&nbsp;</TT></TD>
    <TD noWrap align=3Dright><TT>-&nbsp;</TT></TD>
    <TD align=3Dright><TT>62&nbsp;</TT></TD>
    <TD align=3Dright><TT>0&nbsp;&nbsp;</TT></TD>
    <TD noWrap align=3Dright><TT>---&nbsp;&nbsp;</TT></TD>
    <TD noWrap><TT>&nbsp;K.HVPGFIEK.A</TT></TD></TR>
  <TR>
    <TD align=3Dright>&nbsp;</TD>
    <TD align=3Dright><TT>926.4262&nbsp;&nbsp;</TT></TD>
    <TD align=3Dright><TT>925.4189&nbsp;&nbsp;</TT></TD>
    <TD align=3Dright><TT>925.5022&nbsp;&nbsp;</TT></TD>
    <TD noWrap align=3Dright><TT>-89.98&nbsp;</TT></TD>
    <TD align=3Dright><TT>55&nbsp;</TT></TD>
    <TD noWrap align=3Dright><TT>-&nbsp;</TT></TD>
    <TD align=3Dright><TT>62&nbsp;</TT></TD>
    <TD align=3Dright><TT>0&nbsp;&nbsp;</TT></TD>
    <TD noWrap align=3Dright><TT>22&nbsp;&nbsp;</TT></TD>
    <TD noWrap><TT>&nbsp;K.HVPGFIEK.A</TT></TD></TR>
  <TR>
    <TD align=3Dright>&nbsp;</TD>
    <TD align=3Dright><TT>1033.5106&nbsp;&nbsp;</TT></TD>
    <TD align=3Dright><TT>1032.5033&nbsp;&nbsp;</TT></TD>
    <TD align=3Dright><TT>1032.5855&nbsp;&nbsp;</TT></TD>
    <TD noWrap align=3Dright><TT>-79.62&nbsp;</TT></TD>
    <TD align=3Dright><TT>130&nbsp;</TT></TD>
    <TD noWrap align=3Dright><TT>-&nbsp;</TT></TD>
    <TD align=3Dright><TT>138&nbsp;</TT></TD>
    <TD align=3Dright><TT>0&nbsp;&nbsp;</TT></TD>
    <TD noWrap align=3Dright><TT>---&nbsp;&nbsp;</TT></TD>
    <TD noWrap><TT>&nbsp;R.FALLVDDLK.V</TT></TD></TR>
  <TR>
    <TD align=3Dright>&nbsp;</TD>
    <TD align=3Dright><TT>1033.5106&nbsp;&nbsp;</TT></TD>
    <TD align=3Dright><TT>1032.5033&nbsp;&nbsp;</TT></TD>
    <TD align=3Dright><TT>1032.5855&nbsp;&nbsp;</TT></TD>
    <TD noWrap align=3Dright><TT>-79.62&nbsp;</TT></TD>
    <TD align=3Dright><TT>130&nbsp;</TT></TD>
    <TD noWrap align=3Dright><TT>-&nbsp;</TT></TD>
    <TD align=3Dright><TT>138&nbsp;</TT></TD>
    <TD align=3Dright><TT>0&nbsp;&nbsp;</TT></TD>
    <TD noWrap align=3Dright><TT>56&nbsp;&nbsp;</TT></TD>
    <TD noWrap><TT>&nbsp;R.FALLVDDLK.V</TT></TD></TR>
  <TR>
    <TD align=3Dright>&nbsp;</TD>
    <TD align=3Dright><TT>1189.6212&nbsp;&nbsp;</TT></TD>
    <TD align=3Dright><TT>1188.6139&nbsp;&nbsp;</TT></TD>
    <TD align=3Dright><TT>1188.6866&nbsp;&nbsp;</TT></TD>
    <TD noWrap align=3Dright><TT>-61.18&nbsp;</TT></TD>
    <TD align=3Dright><TT>129&nbsp;</TT></TD>
    <TD noWrap align=3Dright><TT>-&nbsp;</TT></TD>
    <TD align=3Dright><TT>138&nbsp;</TT></TD>
    <TD align=3Dright><TT>1&nbsp;&nbsp;</TT></TD>
    <TD noWrap align=3Dright><TT>---&nbsp;&nbsp;</TT></TD>
    <TD noWrap><TT>&nbsp;R.RFALLVDDLK.V</TT></TD></TR>
  <TR>
    <TD align=3Dright>&nbsp;</TD>
    <TD align=3Dright><TT>1189.6212&nbsp;&nbsp;</TT></TD>
    <TD align=3Dright><TT>1188.6139&nbsp;&nbsp;</TT></TD>
    <TD align=3Dright><TT>1188.6866&nbsp;&nbsp;</TT></TD>
    <TD noWrap align=3Dright><TT>-61.18&nbsp;</TT></TD>
    <TD align=3Dright><TT>129&nbsp;</TT></TD>
    <TD noWrap align=3Dright><TT>-&nbsp;</TT></TD>
    <TD align=3Dright><TT>138&nbsp;</TT></TD>
    <TD align=3Dright><TT>1&nbsp;&nbsp;</TT></TD>
    <TD noWrap align=3Dright><TT>71&nbsp;&nbsp;</TT></TD>
    <TD noWrap><TT>&nbsp;R.RFALLVDDLK.V</TT></TD></TR></TBODY></TABLE>
<TABLE border=3D0 cellSpacing=3D0>
  <TBODY>
  <TR>
    <TD><TT>&nbsp;&nbsp;&nbsp;&nbsp;&nbsp;&nbsp;</TT></TD>
    <TD><TT><B>No match to: </B>808.3541, 829.3360, 842.4551, 870.4872,=20
      1055.4968, 1321.5402, 1321.5402, 1581.6536, 1588.7050, 1588.7050,=20
      1610.7000, 1888.8829, 1904.8672, 1904.8672, 2051.8938, 2051.8938,=20
      2073.8945, 2213.9839, 2230.1135, 2230.1135, 2664.2395, 2672.2927,=20
      2672.2927, 2674.9946, 2694.2617, 2710.2419, 2863.4082, 2863.4082,=20
      3040.4038, 3062.3843, 3567.7410, =
3590.7158</TT></TD></TR></TBODY></TABLE><BR>
<TABLE border=3D0 cellSpacing=3D0>
  <TBODY>
  <TR>
    <TD><TT><B><A name=3DHit14>14.</A>&nbsp;&nbsp;&nbsp;</B></TT></TD>
    <TD noWrap><TT><A=20
      =
href=3D"http://zxw-pc/mascot/cgi/protein_view.pl?file=3D../data/20121225/=
F002411.dat&amp;hit=3D14"=20
      =
target=3D_blank>gi|66360174</A>&nbsp;&nbsp;&nbsp;&nbsp;<B>Mass:</B>&nbsp;=
17419&nbsp;&nbsp;&nbsp;&nbsp;<B>Score:</B>&nbsp;174&nbsp;&nbsp;&nbsp;&nbs=
p;<B>Expect:</B>&nbsp;7.4e-012&nbsp;&nbsp;<B>Matches:</B>&nbsp;6</TT></TD=
></TR>
  <TR>
    <TD>&nbsp;</TD>
    <TD noWrap><TT>Chain D, Prx D (Type Ii) From Populus=20
  Tremula</TT></TD></TR></TBODY></TABLE>
<TABLE border=3D0 cellSpacing=3D0 cellPadding=3D0>
  <TBODY>
  <TR>
    <TD><TT>&nbsp;&nbsp;&nbsp;&nbsp;&nbsp;&nbsp;</TT></TD>
    <TD align=3Dright><TT><B>Observed&nbsp;&nbsp;</B></TT></TD>
    <TD noWrap align=3Dright><TT><B>Mr(expt)&nbsp;&nbsp;</B></TT></TD>
    <TD noWrap align=3Dright><TT><B>Mr(calc)&nbsp;&nbsp;</B></TT></TD>
    <TD align=3Dright><TT><B>&nbsp;ppm&nbsp;&nbsp;</B></TT></TD>
    <TD align=3Dright><TT><B>Start&nbsp;</B></TT></TD>
    <TD align=3Dright><TT><B>&nbsp;</B></TT></TD>
    <TD align=3Dright><TT><B>End&nbsp;</B></TT></TD>
    <TD align=3Dright><TT><B>Miss&nbsp;</B></TT></TD>
    <TD align=3Dright><TT><B>Ions&nbsp;</B></TT></TD>
    <TD><TT><B>&nbsp;Peptide</B></TT></TD></TR>
  <TR>
    <TD align=3Dright>&nbsp;</TD>
    <TD align=3Dright><TT>926.4262&nbsp;&nbsp;</TT></TD>
    <TD align=3Dright><TT>925.4189&nbsp;&nbsp;</TT></TD>
    <TD align=3Dright><TT>925.5022&nbsp;&nbsp;</TT></TD>
    <TD noWrap align=3Dright><TT>-89.98&nbsp;</TT></TD>
    <TD align=3Dright><TT>55&nbsp;</TT></TD>
    <TD noWrap align=3Dright><TT>-&nbsp;</TT></TD>
    <TD align=3Dright><TT>62&nbsp;</TT></TD>
    <TD align=3Dright><TT>0&nbsp;&nbsp;</TT></TD>
    <TD noWrap align=3Dright><TT>---&nbsp;&nbsp;</TT></TD>
    <TD noWrap><TT>&nbsp;K.HVPGFIEK.A</TT></TD></TR>
  <TR>
    <TD align=3Dright>&nbsp;</TD>
    <TD align=3Dright><TT>926.4262&nbsp;&nbsp;</TT></TD>
    <TD align=3Dright><TT>925.4189&nbsp;&nbsp;</TT></TD>
    <TD align=3Dright><TT>925.5022&nbsp;&nbsp;</TT></TD>
    <TD noWrap align=3Dright><TT>-89.98&nbsp;</TT></TD>
    <TD align=3Dright><TT>55&nbsp;</TT></TD>
    <TD noWrap align=3Dright><TT>-&nbsp;</TT></TD>
    <TD align=3Dright><TT>62&nbsp;</TT></TD>
    <TD align=3Dright><TT>0&nbsp;&nbsp;</TT></TD>
    <TD noWrap align=3Dright><TT>22&nbsp;&nbsp;</TT></TD>
    <TD noWrap><TT>&nbsp;K.HVPGFIEK.A</TT></TD></TR>
  <TR>
    <TD align=3Dright>&nbsp;</TD>
    <TD align=3Dright><TT>1033.5106&nbsp;&nbsp;</TT></TD>
    <TD align=3Dright><TT>1032.5033&nbsp;&nbsp;</TT></TD>
    <TD align=3Dright><TT>1032.5855&nbsp;&nbsp;</TT></TD>
    <TD noWrap align=3Dright><TT>-79.62&nbsp;</TT></TD>
    <TD align=3Dright><TT>130&nbsp;</TT></TD>
    <TD noWrap align=3Dright><TT>-&nbsp;</TT></TD>
    <TD align=3Dright><TT>138&nbsp;</TT></TD>
    <TD align=3Dright><TT>0&nbsp;&nbsp;</TT></TD>
    <TD noWrap align=3Dright><TT>---&nbsp;&nbsp;</TT></TD>
    <TD noWrap><TT>&nbsp;R.FALLVDDLK.V</TT></TD></TR>
  <TR>
    <TD align=3Dright>&nbsp;</TD>
    <TD align=3Dright><TT>1033.5106&nbsp;&nbsp;</TT></TD>
    <TD align=3Dright><TT>1032.5033&nbsp;&nbsp;</TT></TD>
    <TD align=3Dright><TT>1032.5855&nbsp;&nbsp;</TT></TD>
    <TD noWrap align=3Dright><TT>-79.62&nbsp;</TT></TD>
    <TD align=3Dright><TT>130&nbsp;</TT></TD>
    <TD noWrap align=3Dright><TT>-&nbsp;</TT></TD>
    <TD align=3Dright><TT>138&nbsp;</TT></TD>
    <TD align=3Dright><TT>0&nbsp;&nbsp;</TT></TD>
    <TD noWrap align=3Dright><TT>56&nbsp;&nbsp;</TT></TD>
    <TD noWrap><TT>&nbsp;R.FALLVDDLK.V</TT></TD></TR>
  <TR>
    <TD align=3Dright>&nbsp;</TD>
    <TD align=3Dright><TT>1189.6212&nbsp;&nbsp;</TT></TD>
    <TD align=3Dright><TT>1188.6139&nbsp;&nbsp;</TT></TD>
    <TD align=3Dright><TT>1188.6866&nbsp;&nbsp;</TT></TD>
    <TD noWrap align=3Dright><TT>-61.18&nbsp;</TT></TD>
    <TD align=3Dright><TT>129&nbsp;</TT></TD>
    <TD noWrap align=3Dright><TT>-&nbsp;</TT></TD>
    <TD align=3Dright><TT>138&nbsp;</TT></TD>
    <TD align=3Dright><TT>1&nbsp;&nbsp;</TT></TD>
    <TD noWrap align=3Dright><TT>---&nbsp;&nbsp;</TT></TD>
    <TD noWrap><TT>&nbsp;R.RFALLVDDLK.V</TT></TD></TR>
  <TR>
    <TD align=3Dright>&nbsp;</TD>
    <TD align=3Dright><TT>1189.6212&nbsp;&nbsp;</TT></TD>
    <TD align=3Dright><TT>1188.6139&nbsp;&nbsp;</TT></TD>
    <TD align=3Dright><TT>1188.6866&nbsp;&nbsp;</TT></TD>
    <TD noWrap align=3Dright><TT>-61.18&nbsp;</TT></TD>
    <TD align=3Dright><TT>129&nbsp;</TT></TD>
    <TD noWrap align=3Dright><TT>-&nbsp;</TT></TD>
    <TD align=3Dright><TT>138&nbsp;</TT></TD>
    <TD align=3Dright><TT>1&nbsp;&nbsp;</TT></TD>
    <TD noWrap align=3Dright><TT>71&nbsp;&nbsp;</TT></TD>
    <TD noWrap><TT>&nbsp;R.RFALLVDDLK.V</TT></TD></TR></TBODY></TABLE>
<TABLE border=3D0 cellSpacing=3D0>
  <TBODY>
  <TR>
    <TD><TT>&nbsp;&nbsp;&nbsp;&nbsp;&nbsp;&nbsp;</TT></TD>
    <TD><TT><B>No match to: </B>808.3541, 829.3360, 842.4551, 870.4872,=20
      1055.4968, 1321.5402, 1321.5402, 1581.6536, 1588.7050, 1588.7050,=20
      1610.7000, 1888.8829, 1904.8672, 1904.8672, 2051.8938, 2051.8938,=20
      2073.8945, 2213.9839, 2230.1135, 2230.1135, 2664.2395, 2672.2927,=20
      2672.2927, 2674.9946, 2694.2617, 2710.2419, 2863.4082, 2863.4082,=20
      3040.4038, 3062.3843, 3567.7410, =
3590.7158</TT></TD></TR></TBODY></TABLE><BR>
<TABLE border=3D0 cellSpacing=3D0>
  <TBODY>
  <TR>
    <TD><TT><B><A name=3DHit15>15.</A>&nbsp;&nbsp;&nbsp;</B></TT></TD>
    <TD noWrap><TT><A=20
      =
href=3D"http://zxw-pc/mascot/cgi/protein_view.pl?file=3D../data/20121225/=
F002411.dat&amp;hit=3D15"=20
      =
target=3D_blank>gi|66360173</A>&nbsp;&nbsp;&nbsp;&nbsp;<B>Mass:</B>&nbsp;=
17419&nbsp;&nbsp;&nbsp;&nbsp;<B>Score:</B>&nbsp;174&nbsp;&nbsp;&nbsp;&nbs=
p;<B>Expect:</B>&nbsp;7.4e-012&nbsp;&nbsp;<B>Matches:</B>&nbsp;6</TT></TD=
></TR>
  <TR>
    <TD>&nbsp;</TD>
    <TD noWrap><TT>Chain C, Prx D (Type Ii) From Populus=20
  Tremula</TT></TD></TR></TBODY></TABLE>
<TABLE border=3D0 cellSpacing=3D0 cellPadding=3D0>
  <TBODY>
  <TR>
    <TD><TT>&nbsp;&nbsp;&nbsp;&nbsp;&nbsp;&nbsp;</TT></TD>
    <TD align=3Dright><TT><B>Observed&nbsp;&nbsp;</B></TT></TD>
    <TD noWrap align=3Dright><TT><B>Mr(expt)&nbsp;&nbsp;</B></TT></TD>
    <TD noWrap align=3Dright><TT><B>Mr(calc)&nbsp;&nbsp;</B></TT></TD>
    <TD align=3Dright><TT><B>&nbsp;ppm&nbsp;&nbsp;</B></TT></TD>
    <TD align=3Dright><TT><B>Start&nbsp;</B></TT></TD>
    <TD align=3Dright><TT><B>&nbsp;</B></TT></TD>
    <TD align=3Dright><TT><B>End&nbsp;</B></TT></TD>
    <TD align=3Dright><TT><B>Miss&nbsp;</B></TT></TD>
    <TD align=3Dright><TT><B>Ions&nbsp;</B></TT></TD>
    <TD><TT><B>&nbsp;Peptide</B></TT></TD></TR>
  <TR>
    <TD align=3Dright>&nbsp;</TD>
    <TD align=3Dright><TT>926.4262&nbsp;&nbsp;</TT></TD>
    <TD align=3Dright><TT>925.4189&nbsp;&nbsp;</TT></TD>
    <TD align=3Dright><TT>925.5022&nbsp;&nbsp;</TT></TD>
    <TD noWrap align=3Dright><TT>-89.98&nbsp;</TT></TD>
    <TD align=3Dright><TT>55&nbsp;</TT></TD>
    <TD noWrap align=3Dright><TT>-&nbsp;</TT></TD>
    <TD align=3Dright><TT>62&nbsp;</TT></TD>
    <TD align=3Dright><TT>0&nbsp;&nbsp;</TT></TD>
    <TD noWrap align=3Dright><TT>---&nbsp;&nbsp;</TT></TD>
    <TD noWrap><TT>&nbsp;K.HVPGFIEK.A</TT></TD></TR>
  <TR>
    <TD align=3Dright>&nbsp;</TD>
    <TD align=3Dright><TT>926.4262&nbsp;&nbsp;</TT></TD>
    <TD align=3Dright><TT>925.4189&nbsp;&nbsp;</TT></TD>
    <TD align=3Dright><TT>925.5022&nbsp;&nbsp;</TT></TD>
    <TD noWrap align=3Dright><TT>-89.98&nbsp;</TT></TD>
    <TD align=3Dright><TT>55&nbsp;</TT></TD>
    <TD noWrap align=3Dright><TT>-&nbsp;</TT></TD>
    <TD align=3Dright><TT>62&nbsp;</TT></TD>
    <TD align=3Dright><TT>0&nbsp;&nbsp;</TT></TD>
    <TD noWrap align=3Dright><TT>22&nbsp;&nbsp;</TT></TD>
    <TD noWrap><TT>&nbsp;K.HVPGFIEK.A</TT></TD></TR>
  <TR>
    <TD align=3Dright>&nbsp;</TD>
    <TD align=3Dright><TT>1033.5106&nbsp;&nbsp;</TT></TD>
    <TD align=3Dright><TT>1032.5033&nbsp;&nbsp;</TT></TD>
    <TD align=3Dright><TT>1032.5855&nbsp;&nbsp;</TT></TD>
    <TD noWrap align=3Dright><TT>-79.62&nbsp;</TT></TD>
    <TD align=3Dright><TT>130&nbsp;</TT></TD>
    <TD noWrap align=3Dright><TT>-&nbsp;</TT></TD>
    <TD align=3Dright><TT>138&nbsp;</TT></TD>
    <TD align=3Dright><TT>0&nbsp;&nbsp;</TT></TD>
    <TD noWrap align=3Dright><TT>---&nbsp;&nbsp;</TT></TD>
    <TD noWrap><TT>&nbsp;R.FALLVDDLK.V</TT></TD></TR>
  <TR>
    <TD align=3Dright>&nbsp;</TD>
    <TD align=3Dright><TT>1033.5106&nbsp;&nbsp;</TT></TD>
    <TD align=3Dright><TT>1032.5033&nbsp;&nbsp;</TT></TD>
    <TD align=3Dright><TT>1032.5855&nbsp;&nbsp;</TT></TD>
    <TD noWrap align=3Dright><TT>-79.62&nbsp;</TT></TD>
    <TD align=3Dright><TT>130&nbsp;</TT></TD>
    <TD noWrap align=3Dright><TT>-&nbsp;</TT></TD>
    <TD align=3Dright><TT>138&nbsp;</TT></TD>
    <TD align=3Dright><TT>0&nbsp;&nbsp;</TT></TD>
    <TD noWrap align=3Dright><TT>56&nbsp;&nbsp;</TT></TD>
    <TD noWrap><TT>&nbsp;R.FALLVDDLK.V</TT></TD></TR>
  <TR>
    <TD align=3Dright>&nbsp;</TD>
    <TD align=3Dright><TT>1189.6212&nbsp;&nbsp;</TT></TD>
    <TD align=3Dright><TT>1188.6139&nbsp;&nbsp;</TT></TD>
    <TD align=3Dright><TT>1188.6866&nbsp;&nbsp;</TT></TD>
    <TD noWrap align=3Dright><TT>-61.18&nbsp;</TT></TD>
    <TD align=3Dright><TT>129&nbsp;</TT></TD>
    <TD noWrap align=3Dright><TT>-&nbsp;</TT></TD>
    <TD align=3Dright><TT>138&nbsp;</TT></TD>
    <TD align=3Dright><TT>1&nbsp;&nbsp;</TT></TD>
    <TD noWrap align=3Dright><TT>---&nbsp;&nbsp;</TT></TD>
    <TD noWrap><TT>&nbsp;R.RFALLVDDLK.V</TT></TD></TR>
  <TR>
    <TD align=3Dright>&nbsp;</TD>
    <TD align=3Dright><TT>1189.6212&nbsp;&nbsp;</TT></TD>
    <TD align=3Dright><TT>1188.6139&nbsp;&nbsp;</TT></TD>
    <TD align=3Dright><TT>1188.6866&nbsp;&nbsp;</TT></TD>
    <TD noWrap align=3Dright><TT>-61.18&nbsp;</TT></TD>
    <TD align=3Dright><TT>129&nbsp;</TT></TD>
    <TD noWrap align=3Dright><TT>-&nbsp;</TT></TD>
    <TD align=3Dright><TT>138&nbsp;</TT></TD>
    <TD align=3Dright><TT>1&nbsp;&nbsp;</TT></TD>
    <TD noWrap align=3Dright><TT>71&nbsp;&nbsp;</TT></TD>
    <TD noWrap><TT>&nbsp;R.RFALLVDDLK.V</TT></TD></TR></TBODY></TABLE>
<TABLE border=3D0 cellSpacing=3D0>
  <TBODY>
  <TR>
    <TD><TT>&nbsp;&nbsp;&nbsp;&nbsp;&nbsp;&nbsp;</TT></TD>
    <TD><TT><B>No match to: </B>808.3541, 829.3360, 842.4551, 870.4872,=20
      1055.4968, 1321.5402, 1321.5402, 1581.6536, 1588.7050, 1588.7050,=20
      1610.7000, 1888.8829, 1904.8672, 1904.8672, 2051.8938, 2051.8938,=20
      2073.8945, 2213.9839, 2230.1135, 2230.1135, 2664.2395, 2672.2927,=20
      2672.2927, 2674.9946, 2694.2617, 2710.2419, 2863.4082, 2863.4082,=20
      3040.4038, 3062.3843, 3567.7410, =
3590.7158</TT></TD></TR></TBODY></TABLE><BR>
<TABLE border=3D0 cellSpacing=3D0>
  <TBODY>
  <TR>
    <TD><TT><B><A name=3DHit16>16.</A>&nbsp;&nbsp;&nbsp;</B></TT></TD>
    <TD noWrap><TT><A=20
      =
href=3D"http://zxw-pc/mascot/cgi/protein_view.pl?file=3D../data/20121225/=
F002411.dat&amp;hit=3D16"=20
      =
target=3D_blank>gi|66360172</A>&nbsp;&nbsp;&nbsp;&nbsp;<B>Mass:</B>&nbsp;=
17419&nbsp;&nbsp;&nbsp;&nbsp;<B>Score:</B>&nbsp;174&nbsp;&nbsp;&nbsp;&nbs=
p;<B>Expect:</B>&nbsp;7.4e-012&nbsp;&nbsp;<B>Matches:</B>&nbsp;6</TT></TD=
></TR>
  <TR>
    <TD>&nbsp;</TD>
    <TD noWrap><TT>Chain B, Prx D (Type Ii) From Populus=20
  Tremula</TT></TD></TR></TBODY></TABLE>
<TABLE border=3D0 cellSpacing=3D0 cellPadding=3D0>
  <TBODY>
  <TR>
    <TD><TT>&nbsp;&nbsp;&nbsp;&nbsp;&nbsp;&nbsp;</TT></TD>
    <TD align=3Dright><TT><B>Observed&nbsp;&nbsp;</B></TT></TD>
    <TD noWrap align=3Dright><TT><B>Mr(expt)&nbsp;&nbsp;</B></TT></TD>
    <TD noWrap align=3Dright><TT><B>Mr(calc)&nbsp;&nbsp;</B></TT></TD>
    <TD align=3Dright><TT><B>&nbsp;ppm&nbsp;&nbsp;</B></TT></TD>
    <TD align=3Dright><TT><B>Start&nbsp;</B></TT></TD>
    <TD align=3Dright><TT><B>&nbsp;</B></TT></TD>
    <TD align=3Dright><TT><B>End&nbsp;</B></TT></TD>
    <TD align=3Dright><TT><B>Miss&nbsp;</B></TT></TD>
    <TD align=3Dright><TT><B>Ions&nbsp;</B></TT></TD>
    <TD><TT><B>&nbsp;Peptide</B></TT></TD></TR>
  <TR>
    <TD align=3Dright>&nbsp;</TD>
    <TD align=3Dright><TT>926.4262&nbsp;&nbsp;</TT></TD>
    <TD align=3Dright><TT>925.4189&nbsp;&nbsp;</TT></TD>
    <TD align=3Dright><TT>925.5022&nbsp;&nbsp;</TT></TD>
    <TD noWrap align=3Dright><TT>-89.98&nbsp;</TT></TD>
    <TD align=3Dright><TT>55&nbsp;</TT></TD>
    <TD noWrap align=3Dright><TT>-&nbsp;</TT></TD>
    <TD align=3Dright><TT>62&nbsp;</TT></TD>
    <TD align=3Dright><TT>0&nbsp;&nbsp;</TT></TD>
    <TD noWrap align=3Dright><TT>---&nbsp;&nbsp;</TT></TD>
    <TD noWrap><TT>&nbsp;K.HVPGFIEK.A</TT></TD></TR>
  <TR>
    <TD align=3Dright>&nbsp;</TD>
    <TD align=3Dright><TT>926.4262&nbsp;&nbsp;</TT></TD>
    <TD align=3Dright><TT>925.4189&nbsp;&nbsp;</TT></TD>
    <TD align=3Dright><TT>925.5022&nbsp;&nbsp;</TT></TD>
    <TD noWrap align=3Dright><TT>-89.98&nbsp;</TT></TD>
    <TD align=3Dright><TT>55&nbsp;</TT></TD>
    <TD noWrap align=3Dright><TT>-&nbsp;</TT></TD>
    <TD align=3Dright><TT>62&nbsp;</TT></TD>
    <TD align=3Dright><TT>0&nbsp;&nbsp;</TT></TD>
    <TD noWrap align=3Dright><TT>22&nbsp;&nbsp;</TT></TD>
    <TD noWrap><TT>&nbsp;K.HVPGFIEK.A</TT></TD></TR>
  <TR>
    <TD align=3Dright>&nbsp;</TD>
    <TD align=3Dright><TT>1033.5106&nbsp;&nbsp;</TT></TD>
    <TD align=3Dright><TT>1032.5033&nbsp;&nbsp;</TT></TD>
    <TD align=3Dright><TT>1032.5855&nbsp;&nbsp;</TT></TD>
    <TD noWrap align=3Dright><TT>-79.62&nbsp;</TT></TD>
    <TD align=3Dright><TT>130&nbsp;</TT></TD>
    <TD noWrap align=3Dright><TT>-&nbsp;</TT></TD>
    <TD align=3Dright><TT>138&nbsp;</TT></TD>
    <TD align=3Dright><TT>0&nbsp;&nbsp;</TT></TD>
    <TD noWrap align=3Dright><TT>---&nbsp;&nbsp;</TT></TD>
    <TD noWrap><TT>&nbsp;R.FALLVDDLK.V</TT></TD></TR>
  <TR>
    <TD align=3Dright>&nbsp;</TD>
    <TD align=3Dright><TT>1033.5106&nbsp;&nbsp;</TT></TD>
    <TD align=3Dright><TT>1032.5033&nbsp;&nbsp;</TT></TD>
    <TD align=3Dright><TT>1032.5855&nbsp;&nbsp;</TT></TD>
    <TD noWrap align=3Dright><TT>-79.62&nbsp;</TT></TD>
    <TD align=3Dright><TT>130&nbsp;</TT></TD>
    <TD noWrap align=3Dright><TT>-&nbsp;</TT></TD>
    <TD align=3Dright><TT>138&nbsp;</TT></TD>
    <TD align=3Dright><TT>0&nbsp;&nbsp;</TT></TD>
    <TD noWrap align=3Dright><TT>56&nbsp;&nbsp;</TT></TD>
    <TD noWrap><TT>&nbsp;R.FALLVDDLK.V</TT></TD></TR>
  <TR>
    <TD align=3Dright>&nbsp;</TD>
    <TD align=3Dright><TT>1189.6212&nbsp;&nbsp;</TT></TD>
    <TD align=3Dright><TT>1188.6139&nbsp;&nbsp;</TT></TD>
    <TD align=3Dright><TT>1188.6866&nbsp;&nbsp;</TT></TD>
    <TD noWrap align=3Dright><TT>-61.18&nbsp;</TT></TD>
    <TD align=3Dright><TT>129&nbsp;</TT></TD>
    <TD noWrap align=3Dright><TT>-&nbsp;</TT></TD>
    <TD align=3Dright><TT>138&nbsp;</TT></TD>
    <TD align=3Dright><TT>1&nbsp;&nbsp;</TT></TD>
    <TD noWrap align=3Dright><TT>---&nbsp;&nbsp;</TT></TD>
    <TD noWrap><TT>&nbsp;R.RFALLVDDLK.V</TT></TD></TR>
  <TR>
    <TD align=3Dright>&nbsp;</TD>
    <TD align=3Dright><TT>1189.6212&nbsp;&nbsp;</TT></TD>
    <TD align=3Dright><TT>1188.6139&nbsp;&nbsp;</TT></TD>
    <TD align=3Dright><TT>1188.6866&nbsp;&nbsp;</TT></TD>
    <TD noWrap align=3Dright><TT>-61.18&nbsp;</TT></TD>
    <TD align=3Dright><TT>129&nbsp;</TT></TD>
    <TD noWrap align=3Dright><TT>-&nbsp;</TT></TD>
    <TD align=3Dright><TT>138&nbsp;</TT></TD>
    <TD align=3Dright><TT>1&nbsp;&nbsp;</TT></TD>
    <TD noWrap align=3Dright><TT>71&nbsp;&nbsp;</TT></TD>
    <TD noWrap><TT>&nbsp;R.RFALLVDDLK.V</TT></TD></TR></TBODY></TABLE>
<TABLE border=3D0 cellSpacing=3D0>
  <TBODY>
  <TR>
    <TD><TT>&nbsp;&nbsp;&nbsp;&nbsp;&nbsp;&nbsp;</TT></TD>
    <TD><TT><B>No match to: </B>808.3541, 829.3360, 842.4551, 870.4872,=20
      1055.4968, 1321.5402, 1321.5402, 1581.6536, 1588.7050, 1588.7050,=20
      1610.7000, 1888.8829, 1904.8672, 1904.8672, 2051.8938, 2051.8938,=20
      2073.8945, 2213.9839, 2230.1135, 2230.1135, 2664.2395, 2672.2927,=20
      2672.2927, 2674.9946, 2694.2617, 2710.2419, 2863.4082, 2863.4082,=20
      3040.4038, 3062.3843, 3567.7410, =
3590.7158</TT></TD></TR></TBODY></TABLE><BR>
<TABLE border=3D0 cellSpacing=3D0>
  <TBODY>
  <TR>
    <TD><TT><B><A name=3DHit17>17.</A>&nbsp;&nbsp;&nbsp;</B></TT></TD>
    <TD noWrap><TT><A=20
      =
href=3D"http://zxw-pc/mascot/cgi/protein_view.pl?file=3D../data/20121225/=
F002411.dat&amp;hit=3D17"=20
      =
target=3D_blank>gi|66360171</A>&nbsp;&nbsp;&nbsp;&nbsp;<B>Mass:</B>&nbsp;=
17419&nbsp;&nbsp;&nbsp;&nbsp;<B>Score:</B>&nbsp;174&nbsp;&nbsp;&nbsp;&nbs=
p;<B>Expect:</B>&nbsp;7.4e-012&nbsp;&nbsp;<B>Matches:</B>&nbsp;6</TT></TD=
></TR>
  <TR>
    <TD>&nbsp;</TD>
    <TD noWrap><TT>Chain A, Prx D (Type Ii) From Populus=20
  Tremula</TT></TD></TR></TBODY></TABLE>
<TABLE border=3D0 cellSpacing=3D0 cellPadding=3D0>
  <TBODY>
  <TR>
    <TD><TT>&nbsp;&nbsp;&nbsp;&nbsp;&nbsp;&nbsp;</TT></TD>
    <TD align=3Dright><TT><B>Observed&nbsp;&nbsp;</B></TT></TD>
    <TD noWrap align=3Dright><TT><B>Mr(expt)&nbsp;&nbsp;</B></TT></TD>
    <TD noWrap align=3Dright><TT><B>Mr(calc)&nbsp;&nbsp;</B></TT></TD>
    <TD align=3Dright><TT><B>&nbsp;ppm&nbsp;&nbsp;</B></TT></TD>
    <TD align=3Dright><TT><B>Start&nbsp;</B></TT></TD>
    <TD align=3Dright><TT><B>&nbsp;</B></TT></TD>
    <TD align=3Dright><TT><B>End&nbsp;</B></TT></TD>
    <TD align=3Dright><TT><B>Miss&nbsp;</B></TT></TD>
    <TD align=3Dright><TT><B>Ions&nbsp;</B></TT></TD>
    <TD><TT><B>&nbsp;Peptide</B></TT></TD></TR>
  <TR>
    <TD align=3Dright>&nbsp;</TD>
    <TD align=3Dright><TT>926.4262&nbsp;&nbsp;</TT></TD>
    <TD align=3Dright><TT>925.4189&nbsp;&nbsp;</TT></TD>
    <TD align=3Dright><TT>925.5022&nbsp;&nbsp;</TT></TD>
    <TD noWrap align=3Dright><TT>-89.98&nbsp;</TT></TD>
    <TD align=3Dright><TT>55&nbsp;</TT></TD>
    <TD noWrap align=3Dright><TT>-&nbsp;</TT></TD>
    <TD align=3Dright><TT>62&nbsp;</TT></TD>
    <TD align=3Dright><TT>0&nbsp;&nbsp;</TT></TD>
    <TD noWrap align=3Dright><TT>---&nbsp;&nbsp;</TT></TD>
    <TD noWrap><TT>&nbsp;K.HVPGFIEK.A</TT></TD></TR>
  <TR>
    <TD align=3Dright>&nbsp;</TD>
    <TD align=3Dright><TT>926.4262&nbsp;&nbsp;</TT></TD>
    <TD align=3Dright><TT>925.4189&nbsp;&nbsp;</TT></TD>
    <TD align=3Dright><TT>925.5022&nbsp;&nbsp;</TT></TD>
    <TD noWrap align=3Dright><TT>-89.98&nbsp;</TT></TD>
    <TD align=3Dright><TT>55&nbsp;</TT></TD>
    <TD noWrap align=3Dright><TT>-&nbsp;</TT></TD>
    <TD align=3Dright><TT>62&nbsp;</TT></TD>
    <TD align=3Dright><TT>0&nbsp;&nbsp;</TT></TD>
    <TD noWrap align=3Dright><TT>22&nbsp;&nbsp;</TT></TD>
    <TD noWrap><TT>&nbsp;K.HVPGFIEK.A</TT></TD></TR>
  <TR>
    <TD align=3Dright>&nbsp;</TD>
    <TD align=3Dright><TT>1033.5106&nbsp;&nbsp;</TT></TD>
    <TD align=3Dright><TT>1032.5033&nbsp;&nbsp;</TT></TD>
    <TD align=3Dright><TT>1032.5855&nbsp;&nbsp;</TT></TD>
    <TD noWrap align=3Dright><TT>-79.62&nbsp;</TT></TD>
    <TD align=3Dright><TT>130&nbsp;</TT></TD>
    <TD noWrap align=3Dright><TT>-&nbsp;</TT></TD>
    <TD align=3Dright><TT>138&nbsp;</TT></TD>
    <TD align=3Dright><TT>0&nbsp;&nbsp;</TT></TD>
    <TD noWrap align=3Dright><TT>---&nbsp;&nbsp;</TT></TD>
    <TD noWrap><TT>&nbsp;R.FALLVDDLK.V</TT></TD></TR>
  <TR>
    <TD align=3Dright>&nbsp;</TD>
    <TD align=3Dright><TT>1033.5106&nbsp;&nbsp;</TT></TD>
    <TD align=3Dright><TT>1032.5033&nbsp;&nbsp;</TT></TD>
    <TD align=3Dright><TT>1032.5855&nbsp;&nbsp;</TT></TD>
    <TD noWrap align=3Dright><TT>-79.62&nbsp;</TT></TD>
    <TD align=3Dright><TT>130&nbsp;</TT></TD>
    <TD noWrap align=3Dright><TT>-&nbsp;</TT></TD>
    <TD align=3Dright><TT>138&nbsp;</TT></TD>
    <TD align=3Dright><TT>0&nbsp;&nbsp;</TT></TD>
    <TD noWrap align=3Dright><TT>56&nbsp;&nbsp;</TT></TD>
    <TD noWrap><TT>&nbsp;R.FALLVDDLK.V</TT></TD></TR>
  <TR>
    <TD align=3Dright>&nbsp;</TD>
    <TD align=3Dright><TT>1189.6212&nbsp;&nbsp;</TT></TD>
    <TD align=3Dright><TT>1188.6139&nbsp;&nbsp;</TT></TD>
    <TD align=3Dright><TT>1188.6866&nbsp;&nbsp;</TT></TD>
    <TD noWrap align=3Dright><TT>-61.18&nbsp;</TT></TD>
    <TD align=3Dright><TT>129&nbsp;</TT></TD>
    <TD noWrap align=3Dright><TT>-&nbsp;</TT></TD>
    <TD align=3Dright><TT>138&nbsp;</TT></TD>
    <TD align=3Dright><TT>1&nbsp;&nbsp;</TT></TD>
    <TD noWrap align=3Dright><TT>---&nbsp;&nbsp;</TT></TD>
    <TD noWrap><TT>&nbsp;R.RFALLVDDLK.V</TT></TD></TR>
  <TR>
    <TD align=3Dright>&nbsp;</TD>
    <TD align=3Dright><TT>1189.6212&nbsp;&nbsp;</TT></TD>
    <TD align=3Dright><TT>1188.6139&nbsp;&nbsp;</TT></TD>
    <TD align=3Dright><TT>1188.6866&nbsp;&nbsp;</TT></TD>
    <TD noWrap align=3Dright><TT>-61.18&nbsp;</TT></TD>
    <TD align=3Dright><TT>129&nbsp;</TT></TD>
    <TD noWrap align=3Dright><TT>-&nbsp;</TT></TD>
    <TD align=3Dright><TT>138&nbsp;</TT></TD>
    <TD align=3Dright><TT>1&nbsp;&nbsp;</TT></TD>
    <TD noWrap align=3Dright><TT>71&nbsp;&nbsp;</TT></TD>
    <TD noWrap><TT>&nbsp;R.RFALLVDDLK.V</TT></TD></TR></TBODY></TABLE>
<TABLE border=3D0 cellSpacing=3D0>
  <TBODY>
  <TR>
    <TD><TT>&nbsp;&nbsp;&nbsp;&nbsp;&nbsp;&nbsp;</TT></TD>
    <TD><TT><B>No match to: </B>808.3541, 829.3360, 842.4551, 870.4872,=20
      1055.4968, 1321.5402, 1321.5402, 1581.6536, 1588.7050, 1588.7050,=20
      1610.7000, 1888.8829, 1904.8672, 1904.8672, 2051.8938, 2051.8938,=20
      2073.8945, 2213.9839, 2230.1135, 2230.1135, 2664.2395, 2672.2927,=20
      2672.2927, 2674.9946, 2694.2617, 2710.2419, 2863.4082, 2863.4082,=20
      3040.4038, 3062.3843, 3567.7410, =
3590.7158</TT></TD></TR></TBODY></TABLE><BR>
<TABLE border=3D0 cellSpacing=3D0>
  <TBODY>
  <TR>
    <TD><TT><B><A name=3DHit18>18.</A>&nbsp;&nbsp;&nbsp;</B></TT></TD>
    <TD noWrap><TT><A=20
      =
href=3D"http://zxw-pc/mascot/cgi/protein_view.pl?file=3D../data/20121225/=
F002411.dat&amp;hit=3D18"=20
      =
target=3D_blank>gi|18654477</A>&nbsp;&nbsp;&nbsp;&nbsp;<B>Mass:</B>&nbsp;=
17395&nbsp;&nbsp;&nbsp;&nbsp;<B>Score:</B>&nbsp;156&nbsp;&nbsp;&nbsp;&nbs=
p;<B>Expect:</B>&nbsp;4.6e-010&nbsp;&nbsp;<B>Matches:</B>&nbsp;4</TT></TD=
></TR>
  <TR>
    <TD>&nbsp;</TD>
    <TD noWrap><TT>thioredoxin peroxidase [Capsicum=20
annuum]</TT></TD></TR></TBODY></TABLE>
<TABLE border=3D0 cellSpacing=3D0 cellPadding=3D0>
  <TBODY>
  <TR>
    <TD><TT>&nbsp;&nbsp;&nbsp;&nbsp;&nbsp;&nbsp;</TT></TD>
    <TD align=3Dright><TT><B>Observed&nbsp;&nbsp;</B></TT></TD>
    <TD noWrap align=3Dright><TT><B>Mr(expt)&nbsp;&nbsp;</B></TT></TD>
    <TD noWrap align=3Dright><TT><B>Mr(calc)&nbsp;&nbsp;</B></TT></TD>
    <TD align=3Dright><TT><B>&nbsp;ppm&nbsp;&nbsp;</B></TT></TD>
    <TD align=3Dright><TT><B>Start&nbsp;</B></TT></TD>
    <TD align=3Dright><TT><B>&nbsp;</B></TT></TD>
    <TD align=3Dright><TT><B>End&nbsp;</B></TT></TD>
    <TD align=3Dright><TT><B>Miss&nbsp;</B></TT></TD>
    <TD align=3Dright><TT><B>Ions&nbsp;</B></TT></TD>
    <TD><TT><B>&nbsp;Peptide</B></TT></TD></TR>
  <TR>
    <TD align=3Dright>&nbsp;</TD>
    <TD align=3Dright><TT>926.4262&nbsp;&nbsp;</TT></TD>
    <TD align=3Dright><TT>925.4189&nbsp;&nbsp;</TT></TD>
    <TD align=3Dright><TT>925.5022&nbsp;&nbsp;</TT></TD>
    <TD noWrap align=3Dright><TT>-89.98&nbsp;</TT></TD>
    <TD align=3Dright><TT>55&nbsp;</TT></TD>
    <TD noWrap align=3Dright><TT>-&nbsp;</TT></TD>
    <TD align=3Dright><TT>62&nbsp;</TT></TD>
    <TD align=3Dright><TT>0&nbsp;&nbsp;</TT></TD>
    <TD noWrap align=3Dright><TT>---&nbsp;&nbsp;</TT></TD>
    <TD noWrap><TT>&nbsp;K.HVPGFIEK.A</TT></TD></TR>
  <TR>
    <TD align=3Dright>&nbsp;</TD>
    <TD align=3Dright><TT>926.4262&nbsp;&nbsp;</TT></TD>
    <TD align=3Dright><TT>925.4189&nbsp;&nbsp;</TT></TD>
    <TD align=3Dright><TT>925.5022&nbsp;&nbsp;</TT></TD>
    <TD noWrap align=3Dright><TT>-89.98&nbsp;</TT></TD>
    <TD align=3Dright><TT>55&nbsp;</TT></TD>
    <TD noWrap align=3Dright><TT>-&nbsp;</TT></TD>
    <TD align=3Dright><TT>62&nbsp;</TT></TD>
    <TD align=3Dright><TT>0&nbsp;&nbsp;</TT></TD>
    <TD noWrap align=3Dright><TT>22&nbsp;&nbsp;</TT></TD>
    <TD noWrap><TT>&nbsp;K.HVPGFIEK.A</TT></TD></TR>
  <TR>
    <TD align=3Dright>&nbsp;</TD>
    <TD align=3Dright><TT>1588.7050&nbsp;&nbsp;</TT></TD>
    <TD align=3Dright><TT>1587.6977&nbsp;&nbsp;</TT></TD>
    <TD align=3Dright><TT>1587.8144&nbsp;&nbsp;</TT></TD>
    <TD noWrap align=3Dright><TT>-73.49&nbsp;</TT></TD>
    <TD align=3Dright><TT>108&nbsp;</TT></TD>
    <TD noWrap align=3Dright><TT>-&nbsp;</TT></TD>
    <TD align=3Dright><TT>121&nbsp;</TT></TD>
    <TD align=3Dright><TT>0&nbsp;&nbsp;</TT></TD>
    <TD noWrap align=3Dright><TT>---&nbsp;&nbsp;</TT></TD>
    <TD noWrap><TT>&nbsp;K.YTHALGLELDLSEK.G</TT></TD></TR>
  <TR>
    <TD align=3Dright>&nbsp;</TD>
    <TD align=3Dright><TT>1588.7050&nbsp;&nbsp;</TT></TD>
    <TD align=3Dright><TT>1587.6977&nbsp;&nbsp;</TT></TD>
    <TD align=3Dright><TT>1587.8144&nbsp;&nbsp;</TT></TD>
    <TD noWrap align=3Dright><TT>-73.49&nbsp;</TT></TD>
    <TD align=3Dright><TT>108&nbsp;</TT></TD>
    <TD noWrap align=3Dright><TT>-&nbsp;</TT></TD>
    <TD align=3Dright><TT>121&nbsp;</TT></TD>
    <TD align=3Dright><TT>0&nbsp;&nbsp;</TT></TD>
    <TD noWrap align=3Dright><TT>120&nbsp;&nbsp;</TT></TD>
    <TD =
noWrap><TT>&nbsp;K.YTHALGLELDLSEK.G</TT></TD></TR></TBODY></TABLE>
<TABLE border=3D0 cellSpacing=3D0>
  <TBODY>
  <TR>
    <TD><TT>&nbsp;&nbsp;&nbsp;&nbsp;&nbsp;&nbsp;</TT></TD>
    <TD><TT><B>No match to: </B>808.3541, 829.3360, 842.4551, 870.4872,=20
      1033.5106, 1033.5106, 1055.4968, 1189.6212, 1189.6212, 1321.5402,=20
      1321.5402, 1581.6536, 1610.7000, 1888.8829, 1904.8672, 1904.8672,=20
      2051.8938, 2051.8938, 2073.8945, 2213.9839, 2230.1135, 2230.1135,=20
      2664.2395, 2672.2927, 2672.2927, 2674.9946, 2694.2617, 2710.2419,=20
      2863.4082, 2863.4082, 3040.4038, 3062.3843, 3567.7410,=20
  3590.7158</TT></TD></TR></TBODY></TABLE><BR>
<TABLE border=3D0 cellSpacing=3D0>
  <TBODY>
  <TR>
    <TD><TT><B><A name=3DHit19>19.</A>&nbsp;&nbsp;&nbsp;</B></TT></TD>
    <TD noWrap><TT><A=20
      =
href=3D"http://zxw-pc/mascot/cgi/protein_view.pl?file=3D../data/20121225/=
F002411.dat&amp;hit=3D19"=20
      =
target=3D_blank>gi|227247666</A>&nbsp;&nbsp;&nbsp;&nbsp;<B>Mass:</B>&nbsp=
;17395&nbsp;&nbsp;&nbsp;&nbsp;<B>Score:</B>&nbsp;156&nbsp;&nbsp;&nbsp;&nb=
sp;<B>Expect:</B>&nbsp;4.6e-010&nbsp;&nbsp;<B>Matches:</B>&nbsp;4</TT></T=
D></TR>
  <TR>
    <TD>&nbsp;</TD>
    <TD noWrap><TT>unnamed protein product [Capsicum=20
annuum]</TT></TD></TR></TBODY></TABLE>
<TABLE border=3D0 cellSpacing=3D0 cellPadding=3D0>
  <TBODY>
  <TR>
    <TD><TT>&nbsp;&nbsp;&nbsp;&nbsp;&nbsp;&nbsp;</TT></TD>
    <TD align=3Dright><TT><B>Observed&nbsp;&nbsp;</B></TT></TD>
    <TD noWrap align=3Dright><TT><B>Mr(expt)&nbsp;&nbsp;</B></TT></TD>
    <TD noWrap align=3Dright><TT><B>Mr(calc)&nbsp;&nbsp;</B></TT></TD>
    <TD align=3Dright><TT><B>&nbsp;ppm&nbsp;&nbsp;</B></TT></TD>
    <TD align=3Dright><TT><B>Start&nbsp;</B></TT></TD>
    <TD align=3Dright><TT><B>&nbsp;</B></TT></TD>
    <TD align=3Dright><TT><B>End&nbsp;</B></TT></TD>
    <TD align=3Dright><TT><B>Miss&nbsp;</B></TT></TD>
    <TD align=3Dright><TT><B>Ions&nbsp;</B></TT></TD>
    <TD><TT><B>&nbsp;Peptide</B></TT></TD></TR>
  <TR>
    <TD align=3Dright>&nbsp;</TD>
    <TD align=3Dright><TT>926.4262&nbsp;&nbsp;</TT></TD>
    <TD align=3Dright><TT>925.4189&nbsp;&nbsp;</TT></TD>
    <TD align=3Dright><TT>925.5022&nbsp;&nbsp;</TT></TD>
    <TD noWrap align=3Dright><TT>-89.98&nbsp;</TT></TD>
    <TD align=3Dright><TT>55&nbsp;</TT></TD>
    <TD noWrap align=3Dright><TT>-&nbsp;</TT></TD>
    <TD align=3Dright><TT>62&nbsp;</TT></TD>
    <TD align=3Dright><TT>0&nbsp;&nbsp;</TT></TD>
    <TD noWrap align=3Dright><TT>---&nbsp;&nbsp;</TT></TD>
    <TD noWrap><TT>&nbsp;K.HVPGFIEK.A</TT></TD></TR>
  <TR>
    <TD align=3Dright>&nbsp;</TD>
    <TD align=3Dright><TT>926.4262&nbsp;&nbsp;</TT></TD>
    <TD align=3Dright><TT>925.4189&nbsp;&nbsp;</TT></TD>
    <TD align=3Dright><TT>925.5022&nbsp;&nbsp;</TT></TD>
    <TD noWrap align=3Dright><TT>-89.98&nbsp;</TT></TD>
    <TD align=3Dright><TT>55&nbsp;</TT></TD>
    <TD noWrap align=3Dright><TT>-&nbsp;</TT></TD>
    <TD align=3Dright><TT>62&nbsp;</TT></TD>
    <TD align=3Dright><TT>0&nbsp;&nbsp;</TT></TD>
    <TD noWrap align=3Dright><TT>22&nbsp;&nbsp;</TT></TD>
    <TD noWrap><TT>&nbsp;K.HVPGFIEK.A</TT></TD></TR>
  <TR>
    <TD align=3Dright>&nbsp;</TD>
    <TD align=3Dright><TT>1588.7050&nbsp;&nbsp;</TT></TD>
    <TD align=3Dright><TT>1587.6977&nbsp;&nbsp;</TT></TD>
    <TD align=3Dright><TT>1587.8144&nbsp;&nbsp;</TT></TD>
    <TD noWrap align=3Dright><TT>-73.49&nbsp;</TT></TD>
    <TD align=3Dright><TT>108&nbsp;</TT></TD>
    <TD noWrap align=3Dright><TT>-&nbsp;</TT></TD>
    <TD align=3Dright><TT>121&nbsp;</TT></TD>
    <TD align=3Dright><TT>0&nbsp;&nbsp;</TT></TD>
    <TD noWrap align=3Dright><TT>---&nbsp;&nbsp;</TT></TD>
    <TD noWrap><TT>&nbsp;K.YTHALGLELDLSEK.G</TT></TD></TR>
  <TR>
    <TD align=3Dright>&nbsp;</TD>
    <TD align=3Dright><TT>1588.7050&nbsp;&nbsp;</TT></TD>
    <TD align=3Dright><TT>1587.6977&nbsp;&nbsp;</TT></TD>
    <TD align=3Dright><TT>1587.8144&nbsp;&nbsp;</TT></TD>
    <TD noWrap align=3Dright><TT>-73.49&nbsp;</TT></TD>
    <TD align=3Dright><TT>108&nbsp;</TT></TD>
    <TD noWrap align=3Dright><TT>-&nbsp;</TT></TD>
    <TD align=3Dright><TT>121&nbsp;</TT></TD>
    <TD align=3Dright><TT>0&nbsp;&nbsp;</TT></TD>
    <TD noWrap align=3Dright><TT>120&nbsp;&nbsp;</TT></TD>
    <TD =
noWrap><TT>&nbsp;K.YTHALGLELDLSEK.G</TT></TD></TR></TBODY></TABLE>
<TABLE border=3D0 cellSpacing=3D0>
  <TBODY>
  <TR>
    <TD><TT>&nbsp;&nbsp;&nbsp;&nbsp;&nbsp;&nbsp;</TT></TD>
    <TD><TT><B>No match to: </B>808.3541, 829.3360, 842.4551, 870.4872,=20
      1033.5106, 1033.5106, 1055.4968, 1189.6212, 1189.6212, 1321.5402,=20
      1321.5402, 1581.6536, 1610.7000, 1888.8829, 1904.8672, 1904.8672,=20
      2051.8938, 2051.8938, 2073.8945, 2213.9839, 2230.1135, 2230.1135,=20
      2664.2395, 2672.2927, 2672.2927, 2674.9946, 2694.2617, 2710.2419,=20
      2863.4082, 2863.4082, 3040.4038, 3062.3843, 3567.7410,=20
  3590.7158</TT></TD></TR></TBODY></TABLE><BR>
<TABLE border=3D0 cellSpacing=3D0>
  <TBODY>
  <TR>
    <TD><TT><B><A name=3DHit20>20.</A>&nbsp;&nbsp;&nbsp;</B></TT></TD>
    <TD noWrap><TT><A=20
      =
href=3D"http://zxw-pc/mascot/cgi/protein_view.pl?file=3D../data/20121225/=
F002411.dat&amp;hit=3D20"=20
      =
target=3D_blank>gi|297739482</A>&nbsp;&nbsp;&nbsp;&nbsp;<B>Mass:</B>&nbsp=
;6322&nbsp;&nbsp;&nbsp;&nbsp;&nbsp;<B>Score:</B>&nbsp;147&nbsp;&nbsp;&nbs=
p;&nbsp;<B>Expect:</B>&nbsp;3.7e-009&nbsp;&nbsp;<B>Matches:</B>&nbsp;4</T=
T></TD></TR>
  <TR>
    <TD>&nbsp;</TD>
    <TD noWrap><TT>unnamed protein product [Vitis=20
vinifera]</TT></TD></TR></TBODY></TABLE>
<TABLE border=3D0 cellSpacing=3D0 cellPadding=3D0>
  <TBODY>
  <TR>
    <TD><TT>&nbsp;&nbsp;&nbsp;&nbsp;&nbsp;&nbsp;</TT></TD>
    <TD align=3Dright><TT><B>Observed&nbsp;&nbsp;</B></TT></TD>
    <TD noWrap align=3Dright><TT><B>Mr(expt)&nbsp;&nbsp;</B></TT></TD>
    <TD noWrap align=3Dright><TT><B>Mr(calc)&nbsp;&nbsp;</B></TT></TD>
    <TD align=3Dright><TT><B>&nbsp;ppm&nbsp;&nbsp;</B></TT></TD>
    <TD align=3Dright><TT><B>Start&nbsp;</B></TT></TD>
    <TD align=3Dright><TT><B>&nbsp;</B></TT></TD>
    <TD align=3Dright><TT><B>End&nbsp;</B></TT></TD>
    <TD align=3Dright><TT><B>Miss&nbsp;</B></TT></TD>
    <TD align=3Dright><TT><B>Ions&nbsp;</B></TT></TD>
    <TD><TT><B>&nbsp;Peptide</B></TT></TD></TR>
  <TR>
    <TD align=3Dright>&nbsp;</TD>
    <TD align=3Dright><TT>1033.5106&nbsp;&nbsp;</TT></TD>
    <TD align=3Dright><TT>1032.5033&nbsp;&nbsp;</TT></TD>
    <TD align=3Dright><TT>1032.5855&nbsp;&nbsp;</TT></TD>
    <TD noWrap align=3Dright><TT>-79.62&nbsp;</TT></TD>
    <TD align=3Dright><TT>41&nbsp;</TT></TD>
    <TD noWrap align=3Dright><TT>-&nbsp;</TT></TD>
    <TD align=3Dright><TT>49&nbsp;</TT></TD>
    <TD align=3Dright><TT>0&nbsp;&nbsp;</TT></TD>
    <TD noWrap align=3Dright><TT>---&nbsp;&nbsp;</TT></TD>
    <TD noWrap><TT>&nbsp;R.FALLVDDLK.V</TT></TD></TR>
  <TR>
    <TD align=3Dright>&nbsp;</TD>
    <TD align=3Dright><TT>1033.5106&nbsp;&nbsp;</TT></TD>
    <TD align=3Dright><TT>1032.5033&nbsp;&nbsp;</TT></TD>
    <TD align=3Dright><TT>1032.5855&nbsp;&nbsp;</TT></TD>
    <TD noWrap align=3Dright><TT>-79.62&nbsp;</TT></TD>
    <TD align=3Dright><TT>41&nbsp;</TT></TD>
    <TD noWrap align=3Dright><TT>-&nbsp;</TT></TD>
    <TD align=3Dright><TT>49&nbsp;</TT></TD>
    <TD align=3Dright><TT>0&nbsp;&nbsp;</TT></TD>
    <TD noWrap align=3Dright><TT>56&nbsp;&nbsp;</TT></TD>
    <TD noWrap><TT>&nbsp;R.FALLVDDLK.V</TT></TD></TR>
  <TR>
    <TD align=3Dright>&nbsp;</TD>
    <TD align=3Dright><TT>1189.6212&nbsp;&nbsp;</TT></TD>
    <TD align=3Dright><TT>1188.6139&nbsp;&nbsp;</TT></TD>
    <TD align=3Dright><TT>1188.6866&nbsp;&nbsp;</TT></TD>
    <TD noWrap align=3Dright><TT>-61.18&nbsp;</TT></TD>
    <TD align=3Dright><TT>40&nbsp;</TT></TD>
    <TD noWrap align=3Dright><TT>-&nbsp;</TT></TD>
    <TD align=3Dright><TT>49&nbsp;</TT></TD>
    <TD align=3Dright><TT>1&nbsp;&nbsp;</TT></TD>
    <TD noWrap align=3Dright><TT>---&nbsp;&nbsp;</TT></TD>
    <TD noWrap><TT>&nbsp;K.RFALLVDDLK.V</TT></TD></TR>
  <TR>
    <TD align=3Dright>&nbsp;</TD>
    <TD align=3Dright><TT>1189.6212&nbsp;&nbsp;</TT></TD>
    <TD align=3Dright><TT>1188.6139&nbsp;&nbsp;</TT></TD>
    <TD align=3Dright><TT>1188.6866&nbsp;&nbsp;</TT></TD>
    <TD noWrap align=3Dright><TT>-61.18&nbsp;</TT></TD>
    <TD align=3Dright><TT>40&nbsp;</TT></TD>
    <TD noWrap align=3Dright><TT>-&nbsp;</TT></TD>
    <TD align=3Dright><TT>49&nbsp;</TT></TD>
    <TD align=3Dright><TT>1&nbsp;&nbsp;</TT></TD>
    <TD noWrap align=3Dright><TT>71&nbsp;&nbsp;</TT></TD>
    <TD noWrap><TT>&nbsp;K.RFALLVDDLK.V</TT></TD></TR></TBODY></TABLE>
<TABLE border=3D0 cellSpacing=3D0>
  <TBODY>
  <TR>
    <TD><TT>&nbsp;&nbsp;&nbsp;&nbsp;&nbsp;&nbsp;</TT></TD>
    <TD><TT><B>No match to: </B>808.3541, 829.3360, 842.4551, 870.4872,=20
      926.4262, 926.4262, 1055.4968, 1321.5402, 1321.5402, 1581.6536, =
1588.7050,=20
      1588.7050, 1610.7000, 1888.8829, 1904.8672, 1904.8672, 2051.8938,=20
      2051.8938, 2073.8945, 2213.9839, 2230.1135, 2230.1135, 2664.2395,=20
      2672.2927, 2672.2927, 2674.9946, 2694.2617, 2710.2419, 2863.4082,=20
      2863.4082, 3040.4038, 3062.3843, 3567.7410,=20
3590.7158</TT></TD></TR></TBODY></TABLE><BR>
<TABLE border=3D0 cellSpacing=3D0>
  <TBODY>
  <TR>
    <TD><TT><B><A name=3DHit21>21.</A>&nbsp;&nbsp;&nbsp;</B></TT></TD>
    <TD noWrap><TT><A=20
      =
href=3D"http://zxw-pc/mascot/cgi/protein_view.pl?file=3D../data/20121225/=
F002411.dat&amp;hit=3D21"=20
      =
target=3D_blank>gi|222858219</A>&nbsp;&nbsp;&nbsp;&nbsp;<B>Mass:</B>&nbsp=
;17405&nbsp;&nbsp;&nbsp;&nbsp;<B>Score:</B>&nbsp;142&nbsp;&nbsp;&nbsp;&nb=
sp;<B>Expect:</B>&nbsp;1.2e-008&nbsp;&nbsp;<B>Matches:</B>&nbsp;4</TT></T=
D></TR>
  <TR>
    <TD>&nbsp;</TD>
    <TD noWrap><TT>type II peroxiredoxin [Populus=20
  trichocarpa]</TT></TD></TR></TBODY></TABLE>
<TABLE border=3D0 cellSpacing=3D0 cellPadding=3D0>
  <TBODY>
  <TR>
    <TD><TT>&nbsp;&nbsp;&nbsp;&nbsp;&nbsp;&nbsp;</TT></TD>
    <TD align=3Dright><TT><B>Observed&nbsp;&nbsp;</B></TT></TD>
    <TD noWrap align=3Dright><TT><B>Mr(expt)&nbsp;&nbsp;</B></TT></TD>
    <TD noWrap align=3Dright><TT><B>Mr(calc)&nbsp;&nbsp;</B></TT></TD>
    <TD align=3Dright><TT><B>&nbsp;ppm&nbsp;&nbsp;</B></TT></TD>
    <TD align=3Dright><TT><B>Start&nbsp;</B></TT></TD>
    <TD align=3Dright><TT><B>&nbsp;</B></TT></TD>
    <TD align=3Dright><TT><B>End&nbsp;</B></TT></TD>
    <TD align=3Dright><TT><B>Miss&nbsp;</B></TT></TD>
    <TD align=3Dright><TT><B>Ions&nbsp;</B></TT></TD>
    <TD><TT><B>&nbsp;Peptide</B></TT></TD></TR>
  <TR>
    <TD align=3Dright>&nbsp;</TD>
    <TD align=3Dright><TT>1033.5106&nbsp;&nbsp;</TT></TD>
    <TD align=3Dright><TT>1032.5033&nbsp;&nbsp;</TT></TD>
    <TD align=3Dright><TT>1032.5855&nbsp;&nbsp;</TT></TD>
    <TD noWrap align=3Dright><TT>-79.62&nbsp;</TT></TD>
    <TD align=3Dright><TT>130&nbsp;</TT></TD>
    <TD noWrap align=3Dright><TT>-&nbsp;</TT></TD>
    <TD align=3Dright><TT>138&nbsp;</TT></TD>
    <TD align=3Dright><TT>0&nbsp;&nbsp;</TT></TD>
    <TD noWrap align=3Dright><TT>---&nbsp;&nbsp;</TT></TD>
    <TD noWrap><TT>&nbsp;R.FALLVDDLK.V</TT></TD></TR>
  <TR>
    <TD align=3Dright>&nbsp;</TD>
    <TD align=3Dright><TT>1033.5106&nbsp;&nbsp;</TT></TD>
    <TD align=3Dright><TT>1032.5033&nbsp;&nbsp;</TT></TD>
    <TD align=3Dright><TT>1032.5855&nbsp;&nbsp;</TT></TD>
    <TD noWrap align=3Dright><TT>-79.62&nbsp;</TT></TD>
    <TD align=3Dright><TT>130&nbsp;</TT></TD>
    <TD noWrap align=3Dright><TT>-&nbsp;</TT></TD>
    <TD align=3Dright><TT>138&nbsp;</TT></TD>
    <TD align=3Dright><TT>0&nbsp;&nbsp;</TT></TD>
    <TD noWrap align=3Dright><TT>56&nbsp;&nbsp;</TT></TD>
    <TD noWrap><TT>&nbsp;R.FALLVDDLK.V</TT></TD></TR>
  <TR>
    <TD align=3Dright>&nbsp;</TD>
    <TD align=3Dright><TT>1189.6212&nbsp;&nbsp;</TT></TD>
    <TD align=3Dright><TT>1188.6139&nbsp;&nbsp;</TT></TD>
    <TD align=3Dright><TT>1188.6866&nbsp;&nbsp;</TT></TD>
    <TD noWrap align=3Dright><TT>-61.18&nbsp;</TT></TD>
    <TD align=3Dright><TT>129&nbsp;</TT></TD>
    <TD noWrap align=3Dright><TT>-&nbsp;</TT></TD>
    <TD align=3Dright><TT>138&nbsp;</TT></TD>
    <TD align=3Dright><TT>1&nbsp;&nbsp;</TT></TD>
    <TD noWrap align=3Dright><TT>---&nbsp;&nbsp;</TT></TD>
    <TD noWrap><TT>&nbsp;R.RFALLVDDLK.V</TT></TD></TR>
  <TR>
    <TD align=3Dright>&nbsp;</TD>
    <TD align=3Dright><TT>1189.6212&nbsp;&nbsp;</TT></TD>
    <TD align=3Dright><TT>1188.6139&nbsp;&nbsp;</TT></TD>
    <TD align=3Dright><TT>1188.6866&nbsp;&nbsp;</TT></TD>
    <TD noWrap align=3Dright><TT>-61.18&nbsp;</TT></TD>
    <TD align=3Dright><TT>129&nbsp;</TT></TD>
    <TD noWrap align=3Dright><TT>-&nbsp;</TT></TD>
    <TD align=3Dright><TT>138&nbsp;</TT></TD>
    <TD align=3Dright><TT>1&nbsp;&nbsp;</TT></TD>
    <TD noWrap align=3Dright><TT>71&nbsp;&nbsp;</TT></TD>
    <TD noWrap><TT>&nbsp;R.RFALLVDDLK.V</TT></TD></TR></TBODY></TABLE>
<TABLE border=3D0 cellSpacing=3D0>
  <TBODY>
  <TR>
    <TD><TT>&nbsp;&nbsp;&nbsp;&nbsp;&nbsp;&nbsp;</TT></TD>
    <TD><TT><B>No match to: </B>808.3541, 829.3360, 842.4551, 870.4872,=20
      926.4262, 926.4262, 1055.4968, 1321.5402, 1321.5402, 1581.6536, =
1588.7050,=20
      1588.7050, 1610.7000, 1888.8829, 1904.8672, 1904.8672, 2051.8938,=20
      2051.8938, 2073.8945, 2213.9839, 2230.1135, 2230.1135, 2664.2395,=20
      2672.2927, 2672.2927, 2674.9946, 2694.2617, 2710.2419, 2863.4082,=20
      2863.4082, 3040.4038, 3062.3843, 3567.7410,=20
3590.7158</TT></TD></TR></TBODY></TABLE><BR>
<TABLE border=3D0 cellSpacing=3D0>
  <TBODY>
  <TR>
    <TD><TT><B><A name=3DHit22>22.</A>&nbsp;&nbsp;&nbsp;</B></TT></TD>
    <TD noWrap><TT><A=20
      =
href=3D"http://zxw-pc/mascot/cgi/protein_view.pl?file=3D../data/20121225/=
F002411.dat&amp;hit=3D22"=20
      =
target=3D_blank>gi|224126457</A>&nbsp;&nbsp;&nbsp;&nbsp;<B>Mass:</B>&nbsp=
;17405&nbsp;&nbsp;&nbsp;&nbsp;<B>Score:</B>&nbsp;142&nbsp;&nbsp;&nbsp;&nb=
sp;<B>Expect:</B>&nbsp;1.2e-008&nbsp;&nbsp;<B>Matches:</B>&nbsp;4</TT></T=
D></TR>
  <TR>
    <TD>&nbsp;</TD>
    <TD noWrap><TT>type II peroxiredoxin [Populus=20
  trichocarpa]</TT></TD></TR></TBODY></TABLE>
<TABLE border=3D0 cellSpacing=3D0 cellPadding=3D0>
  <TBODY>
  <TR>
    <TD><TT>&nbsp;&nbsp;&nbsp;&nbsp;&nbsp;&nbsp;</TT></TD>
    <TD align=3Dright><TT><B>Observed&nbsp;&nbsp;</B></TT></TD>
    <TD noWrap align=3Dright><TT><B>Mr(expt)&nbsp;&nbsp;</B></TT></TD>
    <TD noWrap align=3Dright><TT><B>Mr(calc)&nbsp;&nbsp;</B></TT></TD>
    <TD align=3Dright><TT><B>&nbsp;ppm&nbsp;&nbsp;</B></TT></TD>
    <TD align=3Dright><TT><B>Start&nbsp;</B></TT></TD>
    <TD align=3Dright><TT><B>&nbsp;</B></TT></TD>
    <TD align=3Dright><TT><B>End&nbsp;</B></TT></TD>
    <TD align=3Dright><TT><B>Miss&nbsp;</B></TT></TD>
    <TD align=3Dright><TT><B>Ions&nbsp;</B></TT></TD>
    <TD><TT><B>&nbsp;Peptide</B></TT></TD></TR>
  <TR>
    <TD align=3Dright>&nbsp;</TD>
    <TD align=3Dright><TT>1033.5106&nbsp;&nbsp;</TT></TD>
    <TD align=3Dright><TT>1032.5033&nbsp;&nbsp;</TT></TD>
    <TD align=3Dright><TT>1032.5855&nbsp;&nbsp;</TT></TD>
    <TD noWrap align=3Dright><TT>-79.62&nbsp;</TT></TD>
    <TD align=3Dright><TT>130&nbsp;</TT></TD>
    <TD noWrap align=3Dright><TT>-&nbsp;</TT></TD>
    <TD align=3Dright><TT>138&nbsp;</TT></TD>
    <TD align=3Dright><TT>0&nbsp;&nbsp;</TT></TD>
    <TD noWrap align=3Dright><TT>---&nbsp;&nbsp;</TT></TD>
    <TD noWrap><TT>&nbsp;R.FALLVDDLK.V</TT></TD></TR>
  <TR>
    <TD align=3Dright>&nbsp;</TD>
    <TD align=3Dright><TT>1033.5106&nbsp;&nbsp;</TT></TD>
    <TD align=3Dright><TT>1032.5033&nbsp;&nbsp;</TT></TD>
    <TD align=3Dright><TT>1032.5855&nbsp;&nbsp;</TT></TD>
    <TD noWrap align=3Dright><TT>-79.62&nbsp;</TT></TD>
    <TD align=3Dright><TT>130&nbsp;</TT></TD>
    <TD noWrap align=3Dright><TT>-&nbsp;</TT></TD>
    <TD align=3Dright><TT>138&nbsp;</TT></TD>
    <TD align=3Dright><TT>0&nbsp;&nbsp;</TT></TD>
    <TD noWrap align=3Dright><TT>56&nbsp;&nbsp;</TT></TD>
    <TD noWrap><TT>&nbsp;R.FALLVDDLK.V</TT></TD></TR>
  <TR>
    <TD align=3Dright>&nbsp;</TD>
    <TD align=3Dright><TT>1189.6212&nbsp;&nbsp;</TT></TD>
    <TD align=3Dright><TT>1188.6139&nbsp;&nbsp;</TT></TD>
    <TD align=3Dright><TT>1188.6866&nbsp;&nbsp;</TT></TD>
    <TD noWrap align=3Dright><TT>-61.18&nbsp;</TT></TD>
    <TD align=3Dright><TT>129&nbsp;</TT></TD>
    <TD noWrap align=3Dright><TT>-&nbsp;</TT></TD>
    <TD align=3Dright><TT>138&nbsp;</TT></TD>
    <TD align=3Dright><TT>1&nbsp;&nbsp;</TT></TD>
    <TD noWrap align=3Dright><TT>---&nbsp;&nbsp;</TT></TD>
    <TD noWrap><TT>&nbsp;R.RFALLVDDLK.V</TT></TD></TR>
  <TR>
    <TD align=3Dright>&nbsp;</TD>
    <TD align=3Dright><TT>1189.6212&nbsp;&nbsp;</TT></TD>
    <TD align=3Dright><TT>1188.6139&nbsp;&nbsp;</TT></TD>
    <TD align=3Dright><TT>1188.6866&nbsp;&nbsp;</TT></TD>
    <TD noWrap align=3Dright><TT>-61.18&nbsp;</TT></TD>
    <TD align=3Dright><TT>129&nbsp;</TT></TD>
    <TD noWrap align=3Dright><TT>-&nbsp;</TT></TD>
    <TD align=3Dright><TT>138&nbsp;</TT></TD>
    <TD align=3Dright><TT>1&nbsp;&nbsp;</TT></TD>
    <TD noWrap align=3Dright><TT>71&nbsp;&nbsp;</TT></TD>
    <TD noWrap><TT>&nbsp;R.RFALLVDDLK.V</TT></TD></TR></TBODY></TABLE>
<TABLE border=3D0 cellSpacing=3D0>
  <TBODY>
  <TR>
    <TD><TT>&nbsp;&nbsp;&nbsp;&nbsp;&nbsp;&nbsp;</TT></TD>
    <TD><TT><B>No match to: </B>808.3541, 829.3360, 842.4551, 870.4872,=20
      926.4262, 926.4262, 1055.4968, 1321.5402, 1321.5402, 1581.6536, =
1588.7050,=20
      1588.7050, 1610.7000, 1888.8829, 1904.8672, 1904.8672, 2051.8938,=20
      2051.8938, 2073.8945, 2213.9839, 2230.1135, 2230.1135, 2664.2395,=20
      2672.2927, 2672.2927, 2674.9946, 2694.2617, 2710.2419, 2863.4082,=20
      2863.4082, 3040.4038, 3062.3843, 3567.7410,=20
3590.7158</TT></TD></TR></TBODY></TABLE><BR>
<TABLE border=3D0 cellSpacing=3D0>
  <TBODY>
  <TR>
    <TD><TT><B><A name=3DHit23>23.</A>&nbsp;&nbsp;&nbsp;</B></TT></TD>
    <TD noWrap><TT><A=20
      =
href=3D"http://zxw-pc/mascot/cgi/protein_view.pl?file=3D../data/20121225/=
F002411.dat&amp;hit=3D23"=20
      =
target=3D_blank>gi|281398224</A>&nbsp;&nbsp;&nbsp;&nbsp;<B>Mass:</B>&nbsp=
;17354&nbsp;&nbsp;&nbsp;&nbsp;<B>Score:</B>&nbsp;142&nbsp;&nbsp;&nbsp;&nb=
sp;<B>Expect:</B>&nbsp;1.2e-008&nbsp;&nbsp;<B>Matches:</B>&nbsp;4</TT></T=
D></TR>
  <TR>
    <TD>&nbsp;</TD>
    <TD noWrap><TT>putative thioredoxin-dependent peroxidase [Wolffia=20
      arrhiza]</TT></TD></TR></TBODY></TABLE>
<TABLE border=3D0 cellSpacing=3D0 cellPadding=3D0>
  <TBODY>
  <TR>
    <TD><TT>&nbsp;&nbsp;&nbsp;&nbsp;&nbsp;&nbsp;</TT></TD>
    <TD align=3Dright><TT><B>Observed&nbsp;&nbsp;</B></TT></TD>
    <TD noWrap align=3Dright><TT><B>Mr(expt)&nbsp;&nbsp;</B></TT></TD>
    <TD noWrap align=3Dright><TT><B>Mr(calc)&nbsp;&nbsp;</B></TT></TD>
    <TD align=3Dright><TT><B>&nbsp;ppm&nbsp;&nbsp;</B></TT></TD>
    <TD align=3Dright><TT><B>Start&nbsp;</B></TT></TD>
    <TD align=3Dright><TT><B>&nbsp;</B></TT></TD>
    <TD align=3Dright><TT><B>End&nbsp;</B></TT></TD>
    <TD align=3Dright><TT><B>Miss&nbsp;</B></TT></TD>
    <TD align=3Dright><TT><B>Ions&nbsp;</B></TT></TD>
    <TD><TT><B>&nbsp;Peptide</B></TT></TD></TR>
  <TR>
    <TD align=3Dright>&nbsp;</TD>
    <TD align=3Dright><TT>1033.5106&nbsp;&nbsp;</TT></TD>
    <TD align=3Dright><TT>1032.5033&nbsp;&nbsp;</TT></TD>
    <TD align=3Dright><TT>1032.5855&nbsp;&nbsp;</TT></TD>
    <TD noWrap align=3Dright><TT>-79.62&nbsp;</TT></TD>
    <TD align=3Dright><TT>130&nbsp;</TT></TD>
    <TD noWrap align=3Dright><TT>-&nbsp;</TT></TD>
    <TD align=3Dright><TT>138&nbsp;</TT></TD>
    <TD align=3Dright><TT>0&nbsp;&nbsp;</TT></TD>
    <TD noWrap align=3Dright><TT>---&nbsp;&nbsp;</TT></TD>
    <TD noWrap><TT>&nbsp;R.FALLVDDLK.V</TT></TD></TR>
  <TR>
    <TD align=3Dright>&nbsp;</TD>
    <TD align=3Dright><TT>1033.5106&nbsp;&nbsp;</TT></TD>
    <TD align=3Dright><TT>1032.5033&nbsp;&nbsp;</TT></TD>
    <TD align=3Dright><TT>1032.5855&nbsp;&nbsp;</TT></TD>
    <TD noWrap align=3Dright><TT>-79.62&nbsp;</TT></TD>
    <TD align=3Dright><TT>130&nbsp;</TT></TD>
    <TD noWrap align=3Dright><TT>-&nbsp;</TT></TD>
    <TD align=3Dright><TT>138&nbsp;</TT></TD>
    <TD align=3Dright><TT>0&nbsp;&nbsp;</TT></TD>
    <TD noWrap align=3Dright><TT>56&nbsp;&nbsp;</TT></TD>
    <TD noWrap><TT>&nbsp;R.FALLVDDLK.V</TT></TD></TR>
  <TR>
    <TD align=3Dright>&nbsp;</TD>
    <TD align=3Dright><TT>1189.6212&nbsp;&nbsp;</TT></TD>
    <TD align=3Dright><TT>1188.6139&nbsp;&nbsp;</TT></TD>
    <TD align=3Dright><TT>1188.6866&nbsp;&nbsp;</TT></TD>
    <TD noWrap align=3Dright><TT>-61.18&nbsp;</TT></TD>
    <TD align=3Dright><TT>129&nbsp;</TT></TD>
    <TD noWrap align=3Dright><TT>-&nbsp;</TT></TD>
    <TD align=3Dright><TT>138&nbsp;</TT></TD>
    <TD align=3Dright><TT>1&nbsp;&nbsp;</TT></TD>
    <TD noWrap align=3Dright><TT>---&nbsp;&nbsp;</TT></TD>
    <TD noWrap><TT>&nbsp;R.RFALLVDDLK.V</TT></TD></TR>
  <TR>
    <TD align=3Dright>&nbsp;</TD>
    <TD align=3Dright><TT>1189.6212&nbsp;&nbsp;</TT></TD>
    <TD align=3Dright><TT>1188.6139&nbsp;&nbsp;</TT></TD>
    <TD align=3Dright><TT>1188.6866&nbsp;&nbsp;</TT></TD>
    <TD noWrap align=3Dright><TT>-61.18&nbsp;</TT></TD>
    <TD align=3Dright><TT>129&nbsp;</TT></TD>
    <TD noWrap align=3Dright><TT>-&nbsp;</TT></TD>
    <TD align=3Dright><TT>138&nbsp;</TT></TD>
    <TD align=3Dright><TT>1&nbsp;&nbsp;</TT></TD>
    <TD noWrap align=3Dright><TT>71&nbsp;&nbsp;</TT></TD>
    <TD noWrap><TT>&nbsp;R.RFALLVDDLK.V</TT></TD></TR></TBODY></TABLE>
<TABLE border=3D0 cellSpacing=3D0>
  <TBODY>
  <TR>
    <TD><TT>&nbsp;&nbsp;&nbsp;&nbsp;&nbsp;&nbsp;</TT></TD>
    <TD><TT><B>No match to: </B>808.3541, 829.3360, 842.4551, 870.4872,=20
      926.4262, 926.4262, 1055.4968, 1321.5402, 1321.5402, 1581.6536, =
1588.7050,=20
      1588.7050, 1610.7000, 1888.8829, 1904.8672, 1904.8672, 2051.8938,=20
      2051.8938, 2073.8945, 2213.9839, 2230.1135, 2230.1135, 2664.2395,=20
      2672.2927, 2672.2927, 2674.9946, 2694.2617, 2710.2419, 2863.4082,=20
      2863.4082, 3040.4038, 3062.3843, 3567.7410,=20
3590.7158</TT></TD></TR></TBODY></TABLE><BR>
<TABLE border=3D0 cellSpacing=3D0>
  <TBODY>
  <TR>
    <TD><TT><B><A name=3DHit24>24.</A>&nbsp;&nbsp;&nbsp;</B></TT></TD>
    <TD noWrap><TT><A=20
      =
href=3D"http://zxw-pc/mascot/cgi/protein_view.pl?file=3D../data/20121225/=
F002411.dat&amp;hit=3D24"=20
      =
target=3D_blank>gi|118484088</A>&nbsp;&nbsp;&nbsp;&nbsp;<B>Mass:</B>&nbsp=
;17405&nbsp;&nbsp;&nbsp;&nbsp;<B>Score:</B>&nbsp;142&nbsp;&nbsp;&nbsp;&nb=
sp;<B>Expect:</B>&nbsp;1.2e-008&nbsp;&nbsp;<B>Matches:</B>&nbsp;4</TT></T=
D></TR>
  <TR>
    <TD>&nbsp;</TD>
    <TD noWrap><TT>unknown [Populus =
trichocarpa]</TT></TD></TR></TBODY></TABLE>
<TABLE border=3D0 cellSpacing=3D0 cellPadding=3D0>
  <TBODY>
  <TR>
    <TD><TT>&nbsp;&nbsp;&nbsp;&nbsp;&nbsp;&nbsp;</TT></TD>
    <TD align=3Dright><TT><B>Observed&nbsp;&nbsp;</B></TT></TD>
    <TD noWrap align=3Dright><TT><B>Mr(expt)&nbsp;&nbsp;</B></TT></TD>
    <TD noWrap align=3Dright><TT><B>Mr(calc)&nbsp;&nbsp;</B></TT></TD>
    <TD align=3Dright><TT><B>&nbsp;ppm&nbsp;&nbsp;</B></TT></TD>
    <TD align=3Dright><TT><B>Start&nbsp;</B></TT></TD>
    <TD align=3Dright><TT><B>&nbsp;</B></TT></TD>
    <TD align=3Dright><TT><B>End&nbsp;</B></TT></TD>
    <TD align=3Dright><TT><B>Miss&nbsp;</B></TT></TD>
    <TD align=3Dright><TT><B>Ions&nbsp;</B></TT></TD>
    <TD><TT><B>&nbsp;Peptide</B></TT></TD></TR>
  <TR>
    <TD align=3Dright>&nbsp;</TD>
    <TD align=3Dright><TT>1033.5106&nbsp;&nbsp;</TT></TD>
    <TD align=3Dright><TT>1032.5033&nbsp;&nbsp;</TT></TD>
    <TD align=3Dright><TT>1032.5855&nbsp;&nbsp;</TT></TD>
    <TD noWrap align=3Dright><TT>-79.62&nbsp;</TT></TD>
    <TD align=3Dright><TT>130&nbsp;</TT></TD>
    <TD noWrap align=3Dright><TT>-&nbsp;</TT></TD>
    <TD align=3Dright><TT>138&nbsp;</TT></TD>
    <TD align=3Dright><TT>0&nbsp;&nbsp;</TT></TD>
    <TD noWrap align=3Dright><TT>---&nbsp;&nbsp;</TT></TD>
    <TD noWrap><TT>&nbsp;R.FALLVDDLK.V</TT></TD></TR>
  <TR>
    <TD align=3Dright>&nbsp;</TD>
    <TD align=3Dright><TT>1033.5106&nbsp;&nbsp;</TT></TD>
    <TD align=3Dright><TT>1032.5033&nbsp;&nbsp;</TT></TD>
    <TD align=3Dright><TT>1032.5855&nbsp;&nbsp;</TT></TD>
    <TD noWrap align=3Dright><TT>-79.62&nbsp;</TT></TD>
    <TD align=3Dright><TT>130&nbsp;</TT></TD>
    <TD noWrap align=3Dright><TT>-&nbsp;</TT></TD>
    <TD align=3Dright><TT>138&nbsp;</TT></TD>
    <TD align=3Dright><TT>0&nbsp;&nbsp;</TT></TD>
    <TD noWrap align=3Dright><TT>56&nbsp;&nbsp;</TT></TD>
    <TD noWrap><TT>&nbsp;R.FALLVDDLK.V</TT></TD></TR>
  <TR>
    <TD align=3Dright>&nbsp;</TD>
    <TD align=3Dright><TT>1189.6212&nbsp;&nbsp;</TT></TD>
    <TD align=3Dright><TT>1188.6139&nbsp;&nbsp;</TT></TD>
    <TD align=3Dright><TT>1188.6866&nbsp;&nbsp;</TT></TD>
    <TD noWrap align=3Dright><TT>-61.18&nbsp;</TT></TD>
    <TD align=3Dright><TT>129&nbsp;</TT></TD>
    <TD noWrap align=3Dright><TT>-&nbsp;</TT></TD>
    <TD align=3Dright><TT>138&nbsp;</TT></TD>
    <TD align=3Dright><TT>1&nbsp;&nbsp;</TT></TD>
    <TD noWrap align=3Dright><TT>---&nbsp;&nbsp;</TT></TD>
    <TD noWrap><TT>&nbsp;R.RFALLVDDLK.V</TT></TD></TR>
  <TR>
    <TD align=3Dright>&nbsp;</TD>
    <TD align=3Dright><TT>1189.6212&nbsp;&nbsp;</TT></TD>
    <TD align=3Dright><TT>1188.6139&nbsp;&nbsp;</TT></TD>
    <TD align=3Dright><TT>1188.6866&nbsp;&nbsp;</TT></TD>
    <TD noWrap align=3Dright><TT>-61.18&nbsp;</TT></TD>
    <TD align=3Dright><TT>129&nbsp;</TT></TD>
    <TD noWrap align=3Dright><TT>-&nbsp;</TT></TD>
    <TD align=3Dright><TT>138&nbsp;</TT></TD>
    <TD align=3Dright><TT>1&nbsp;&nbsp;</TT></TD>
    <TD noWrap align=3Dright><TT>71&nbsp;&nbsp;</TT></TD>
    <TD noWrap><TT>&nbsp;R.RFALLVDDLK.V</TT></TD></TR></TBODY></TABLE>
<TABLE border=3D0 cellSpacing=3D0>
  <TBODY>
  <TR>
    <TD><TT>&nbsp;&nbsp;&nbsp;&nbsp;&nbsp;&nbsp;</TT></TD>
    <TD><TT><B>No match to: </B>808.3541, 829.3360, 842.4551, 870.4872,=20
      926.4262, 926.4262, 1055.4968, 1321.5402, 1321.5402, 1581.6536, =
1588.7050,=20
      1588.7050, 1610.7000, 1888.8829, 1904.8672, 1904.8672, 2051.8938,=20
      2051.8938, 2073.8945, 2213.9839, 2230.1135, 2230.1135, 2664.2395,=20
      2672.2927, 2672.2927, 2674.9946, 2694.2617, 2710.2419, 2863.4082,=20
      2863.4082, 3040.4038, 3062.3843, 3567.7410,=20
3590.7158</TT></TD></TR></TBODY></TABLE><BR>
<TABLE border=3D0 cellSpacing=3D0>
  <TBODY>
  <TR>
    <TD><TT><B><A name=3DHit25>25.</A>&nbsp;&nbsp;&nbsp;</B></TT></TD>
    <TD noWrap><TT><A=20
      =
href=3D"http://zxw-pc/mascot/cgi/protein_view.pl?file=3D../data/20121225/=
F002411.dat&amp;hit=3D25"=20
      =
target=3D_blank>gi|167966208</A>&nbsp;&nbsp;&nbsp;&nbsp;<B>Mass:</B>&nbsp=
;17476&nbsp;&nbsp;&nbsp;&nbsp;<B>Score:</B>&nbsp;142&nbsp;&nbsp;&nbsp;&nb=
sp;<B>Expect:</B>&nbsp;1.2e-008&nbsp;&nbsp;<B>Matches:</B>&nbsp;4</TT></T=
D></TR>
  <TR>
    <TD>&nbsp;</TD>
    <TD noWrap><TT>type II peroxiredoxin [Xerophyta=20
viscosa]</TT></TD></TR></TBODY></TABLE>
<TABLE border=3D0 cellSpacing=3D0 cellPadding=3D0>
  <TBODY>
  <TR>
    <TD><TT>&nbsp;&nbsp;&nbsp;&nbsp;&nbsp;&nbsp;</TT></TD>
    <TD align=3Dright><TT><B>Observed&nbsp;&nbsp;</B></TT></TD>
    <TD noWrap align=3Dright><TT><B>Mr(expt)&nbsp;&nbsp;</B></TT></TD>
    <TD noWrap align=3Dright><TT><B>Mr(calc)&nbsp;&nbsp;</B></TT></TD>
    <TD align=3Dright><TT><B>&nbsp;ppm&nbsp;&nbsp;</B></TT></TD>
    <TD align=3Dright><TT><B>Start&nbsp;</B></TT></TD>
    <TD align=3Dright><TT><B>&nbsp;</B></TT></TD>
    <TD align=3Dright><TT><B>End&nbsp;</B></TT></TD>
    <TD align=3Dright><TT><B>Miss&nbsp;</B></TT></TD>
    <TD align=3Dright><TT><B>Ions&nbsp;</B></TT></TD>
    <TD><TT><B>&nbsp;Peptide</B></TT></TD></TR>
  <TR>
    <TD align=3Dright>&nbsp;</TD>
    <TD align=3Dright><TT>1033.5106&nbsp;&nbsp;</TT></TD>
    <TD align=3Dright><TT>1032.5033&nbsp;&nbsp;</TT></TD>
    <TD align=3Dright><TT>1032.5855&nbsp;&nbsp;</TT></TD>
    <TD noWrap align=3Dright><TT>-79.62&nbsp;</TT></TD>
    <TD align=3Dright><TT>130&nbsp;</TT></TD>
    <TD noWrap align=3Dright><TT>-&nbsp;</TT></TD>
    <TD align=3Dright><TT>138&nbsp;</TT></TD>
    <TD align=3Dright><TT>0&nbsp;&nbsp;</TT></TD>
    <TD noWrap align=3Dright><TT>---&nbsp;&nbsp;</TT></TD>
    <TD noWrap><TT>&nbsp;R.FAILVDDLK.V</TT></TD></TR>
  <TR>
    <TD align=3Dright>&nbsp;</TD>
    <TD align=3Dright><TT>1033.5106&nbsp;&nbsp;</TT></TD>
    <TD align=3Dright><TT>1032.5033&nbsp;&nbsp;</TT></TD>
    <TD align=3Dright><TT>1032.5855&nbsp;&nbsp;</TT></TD>
    <TD noWrap align=3Dright><TT>-79.62&nbsp;</TT></TD>
    <TD align=3Dright><TT>130&nbsp;</TT></TD>
    <TD noWrap align=3Dright><TT>-&nbsp;</TT></TD>
    <TD align=3Dright><TT>138&nbsp;</TT></TD>
    <TD align=3Dright><TT>0&nbsp;&nbsp;</TT></TD>
    <TD noWrap align=3Dright><TT>56&nbsp;&nbsp;</TT></TD>
    <TD noWrap><TT>&nbsp;R.FAILVDDLK.V</TT></TD></TR>
  <TR>
    <TD align=3Dright>&nbsp;</TD>
    <TD align=3Dright><TT>1189.6212&nbsp;&nbsp;</TT></TD>
    <TD align=3Dright><TT>1188.6139&nbsp;&nbsp;</TT></TD>
    <TD align=3Dright><TT>1188.6866&nbsp;&nbsp;</TT></TD>
    <TD noWrap align=3Dright><TT>-61.18&nbsp;</TT></TD>
    <TD align=3Dright><TT>129&nbsp;</TT></TD>
    <TD noWrap align=3Dright><TT>-&nbsp;</TT></TD>
    <TD align=3Dright><TT>138&nbsp;</TT></TD>
    <TD align=3Dright><TT>1&nbsp;&nbsp;</TT></TD>
    <TD noWrap align=3Dright><TT>---&nbsp;&nbsp;</TT></TD>
    <TD noWrap><TT>&nbsp;R.RFAILVDDLK.V</TT></TD></TR>
  <TR>
    <TD align=3Dright>&nbsp;</TD>
    <TD align=3Dright><TT>1189.6212&nbsp;&nbsp;</TT></TD>
    <TD align=3Dright><TT>1188.6139&nbsp;&nbsp;</TT></TD>
    <TD align=3Dright><TT>1188.6866&nbsp;&nbsp;</TT></TD>
    <TD noWrap align=3Dright><TT>-61.18&nbsp;</TT></TD>
    <TD align=3Dright><TT>129&nbsp;</TT></TD>
    <TD noWrap align=3Dright><TT>-&nbsp;</TT></TD>
    <TD align=3Dright><TT>138&nbsp;</TT></TD>
    <TD align=3Dright><TT>1&nbsp;&nbsp;</TT></TD>
    <TD noWrap align=3Dright><TT>71&nbsp;&nbsp;</TT></TD>
    <TD noWrap><TT>&nbsp;R.RFAILVDDLK.V</TT></TD></TR></TBODY></TABLE>
<TABLE border=3D0 cellSpacing=3D0>
  <TBODY>
  <TR>
    <TD><TT>&nbsp;&nbsp;&nbsp;&nbsp;&nbsp;&nbsp;</TT></TD>
    <TD><TT><B>No match to: </B>808.3541, 829.3360, 842.4551, 870.4872,=20
      926.4262, 926.4262, 1055.4968, 1321.5402, 1321.5402, 1581.6536, =
1588.7050,=20
      1588.7050, 1610.7000, 1888.8829, 1904.8672, 1904.8672, 2051.8938,=20
      2051.8938, 2073.8945, 2213.9839, 2230.1135, 2230.1135, 2664.2395,=20
      2672.2927, 2672.2927, 2674.9946, 2694.2617, 2710.2419, 2863.4082,=20
      2863.4082, 3040.4038, 3062.3843, 3567.7410,=20
3590.7158</TT></TD></TR></TBODY></TABLE><BR>
<TABLE border=3D0 cellSpacing=3D0>
  <TBODY>
  <TR>
    <TD><TT><B><A name=3DHit26>26.</A>&nbsp;&nbsp;&nbsp;</B></TT></TD>
    <TD noWrap><TT><A=20
      =
href=3D"http://zxw-pc/mascot/cgi/protein_view.pl?file=3D../data/20121225/=
F002411.dat&amp;hit=3D26"=20
      =
target=3D_blank>gi|296088832</A>&nbsp;&nbsp;&nbsp;&nbsp;<B>Mass:</B>&nbsp=
;32875&nbsp;&nbsp;&nbsp;&nbsp;<B>Score:</B>&nbsp;138&nbsp;&nbsp;&nbsp;&nb=
sp;<B>Expect:</B>&nbsp;2.9e-008&nbsp;&nbsp;<B>Matches:</B>&nbsp;4</TT></T=
D></TR>
  <TR>
    <TD>&nbsp;</TD>
    <TD noWrap><TT>unnamed protein product [Vitis=20
vinifera]</TT></TD></TR></TBODY></TABLE>
<TABLE border=3D0 cellSpacing=3D0 cellPadding=3D0>
  <TBODY>
  <TR>
    <TD><TT>&nbsp;&nbsp;&nbsp;&nbsp;&nbsp;&nbsp;</TT></TD>
    <TD align=3Dright><TT><B>Observed&nbsp;&nbsp;</B></TT></TD>
    <TD noWrap align=3Dright><TT><B>Mr(expt)&nbsp;&nbsp;</B></TT></TD>
    <TD noWrap align=3Dright><TT><B>Mr(calc)&nbsp;&nbsp;</B></TT></TD>
    <TD align=3Dright><TT><B>&nbsp;ppm&nbsp;&nbsp;</B></TT></TD>
    <TD align=3Dright><TT><B>Start&nbsp;</B></TT></TD>
    <TD align=3Dright><TT><B>&nbsp;</B></TT></TD>
    <TD align=3Dright><TT><B>End&nbsp;</B></TT></TD>
    <TD align=3Dright><TT><B>Miss&nbsp;</B></TT></TD>
    <TD align=3Dright><TT><B>Ions&nbsp;</B></TT></TD>
    <TD><TT><B>&nbsp;Peptide</B></TT></TD></TR>
  <TR>
    <TD align=3Dright>&nbsp;</TD>
    <TD align=3Dright><TT>1033.5106&nbsp;&nbsp;</TT></TD>
    <TD align=3Dright><TT>1032.5033&nbsp;&nbsp;</TT></TD>
    <TD align=3Dright><TT>1032.5855&nbsp;&nbsp;</TT></TD>
    <TD noWrap align=3Dright><TT>-79.62&nbsp;</TT></TD>
    <TD align=3Dright><TT>156&nbsp;</TT></TD>
    <TD noWrap align=3Dright><TT>-&nbsp;</TT></TD>
    <TD align=3Dright><TT>164&nbsp;</TT></TD>
    <TD align=3Dright><TT>0&nbsp;&nbsp;</TT></TD>
    <TD noWrap align=3Dright><TT>---&nbsp;&nbsp;</TT></TD>
    <TD noWrap><TT>&nbsp;R.FALLVDDLK.V</TT></TD></TR>
  <TR>
    <TD align=3Dright>&nbsp;</TD>
    <TD align=3Dright><TT>1033.5106&nbsp;&nbsp;</TT></TD>
    <TD align=3Dright><TT>1032.5033&nbsp;&nbsp;</TT></TD>
    <TD align=3Dright><TT>1032.5855&nbsp;&nbsp;</TT></TD>
    <TD noWrap align=3Dright><TT>-79.62&nbsp;</TT></TD>
    <TD align=3Dright><TT>156&nbsp;</TT></TD>
    <TD noWrap align=3Dright><TT>-&nbsp;</TT></TD>
    <TD align=3Dright><TT>164&nbsp;</TT></TD>
    <TD align=3Dright><TT>0&nbsp;&nbsp;</TT></TD>
    <TD noWrap align=3Dright><TT>56&nbsp;&nbsp;</TT></TD>
    <TD noWrap><TT>&nbsp;R.FALLVDDLK.V</TT></TD></TR>
  <TR>
    <TD align=3Dright>&nbsp;</TD>
    <TD align=3Dright><TT>1189.6212&nbsp;&nbsp;</TT></TD>
    <TD align=3Dright><TT>1188.6139&nbsp;&nbsp;</TT></TD>
    <TD align=3Dright><TT>1188.6866&nbsp;&nbsp;</TT></TD>
    <TD noWrap align=3Dright><TT>-61.18&nbsp;</TT></TD>
    <TD align=3Dright><TT>155&nbsp;</TT></TD>
    <TD noWrap align=3Dright><TT>-&nbsp;</TT></TD>
    <TD align=3Dright><TT>164&nbsp;</TT></TD>
    <TD align=3Dright><TT>1&nbsp;&nbsp;</TT></TD>
    <TD noWrap align=3Dright><TT>---&nbsp;&nbsp;</TT></TD>
    <TD noWrap><TT>&nbsp;K.RFALLVDDLK.V</TT></TD></TR>
  <TR>
    <TD align=3Dright>&nbsp;</TD>
    <TD align=3Dright><TT>1189.6212&nbsp;&nbsp;</TT></TD>
    <TD align=3Dright><TT>1188.6139&nbsp;&nbsp;</TT></TD>
    <TD align=3Dright><TT>1188.6866&nbsp;&nbsp;</TT></TD>
    <TD noWrap align=3Dright><TT>-61.18&nbsp;</TT></TD>
    <TD align=3Dright><TT>155&nbsp;</TT></TD>
    <TD noWrap align=3Dright><TT>-&nbsp;</TT></TD>
    <TD align=3Dright><TT>164&nbsp;</TT></TD>
    <TD align=3Dright><TT>1&nbsp;&nbsp;</TT></TD>
    <TD noWrap align=3Dright><TT>71&nbsp;&nbsp;</TT></TD>
    <TD noWrap><TT>&nbsp;K.RFALLVDDLK.V</TT></TD></TR></TBODY></TABLE>
<TABLE border=3D0 cellSpacing=3D0>
  <TBODY>
  <TR>
    <TD><TT>&nbsp;&nbsp;&nbsp;&nbsp;&nbsp;&nbsp;</TT></TD>
    <TD><TT><B>No match to: </B>808.3541, 829.3360, 842.4551, 870.4872,=20
      926.4262, 926.4262, 1055.4968, 1321.5402, 1321.5402, 1581.6536, =
1588.7050,=20
      1588.7050, 1610.7000, 1888.8829, 1904.8672, 1904.8672, 2051.8938,=20
      2051.8938, 2073.8945, 2213.9839, 2230.1135, 2230.1135, 2664.2395,=20
      2672.2927, 2672.2927, 2674.9946, 2694.2617, 2710.2419, 2863.4082,=20
      2863.4082, 3040.4038, 3062.3843, 3567.7410,=20
3590.7158</TT></TD></TR></TBODY></TABLE><BR>
<TABLE border=3D0 cellSpacing=3D0>
  <TBODY>
  <TR>
    <TD><TT><B><A name=3DHit27>27.</A>&nbsp;&nbsp;&nbsp;</B></TT></TD>
    <TD noWrap><TT><A=20
      =
href=3D"http://zxw-pc/mascot/cgi/protein_view.pl?file=3D../data/20121225/=
F002411.dat&amp;hit=3D27"=20
      =
target=3D_blank>gi|40287562</A>&nbsp;&nbsp;&nbsp;&nbsp;<B>Mass:</B>&nbsp;=
8470&nbsp;&nbsp;&nbsp;&nbsp;&nbsp;<B>Score:</B>&nbsp;129&nbsp;&nbsp;&nbsp=
;&nbsp;<B>Expect:</B>&nbsp;2.3e-007&nbsp;&nbsp;<B>Matches:</B>&nbsp;2</TT=
></TD></TR>
  <TR>
    <TD>&nbsp;</TD>
    <TD noWrap><TT>thioredoxin peroxidase CATP [Capsicum=20
  annuum]</TT></TD></TR></TBODY></TABLE>
<TABLE border=3D0 cellSpacing=3D0 cellPadding=3D0>
  <TBODY>
  <TR>
    <TD><TT>&nbsp;&nbsp;&nbsp;&nbsp;&nbsp;&nbsp;</TT></TD>
    <TD align=3Dright><TT><B>Observed&nbsp;&nbsp;</B></TT></TD>
    <TD noWrap align=3Dright><TT><B>Mr(expt)&nbsp;&nbsp;</B></TT></TD>
    <TD noWrap align=3Dright><TT><B>Mr(calc)&nbsp;&nbsp;</B></TT></TD>
    <TD align=3Dright><TT><B>&nbsp;ppm&nbsp;&nbsp;</B></TT></TD>
    <TD align=3Dright><TT><B>Start&nbsp;</B></TT></TD>
    <TD align=3Dright><TT><B>&nbsp;</B></TT></TD>
    <TD align=3Dright><TT><B>End&nbsp;</B></TT></TD>
    <TD align=3Dright><TT><B>Miss&nbsp;</B></TT></TD>
    <TD align=3Dright><TT><B>Ions&nbsp;</B></TT></TD>
    <TD><TT><B>&nbsp;Peptide</B></TT></TD></TR>
  <TR>
    <TD align=3Dright>&nbsp;</TD>
    <TD align=3Dright><TT>1588.7050&nbsp;&nbsp;</TT></TD>
    <TD align=3Dright><TT>1587.6977&nbsp;&nbsp;</TT></TD>
    <TD align=3Dright><TT>1587.8144&nbsp;&nbsp;</TT></TD>
    <TD noWrap align=3Dright><TT>-73.49&nbsp;</TT></TD>
    <TD align=3Dright><TT>24&nbsp;</TT></TD>
    <TD noWrap align=3Dright><TT>-&nbsp;</TT></TD>
    <TD align=3Dright><TT>37&nbsp;</TT></TD>
    <TD align=3Dright><TT>0&nbsp;&nbsp;</TT></TD>
    <TD noWrap align=3Dright><TT>---&nbsp;&nbsp;</TT></TD>
    <TD noWrap><TT>&nbsp;K.YTHALGLELDLSEK.G</TT></TD></TR>
  <TR>
    <TD align=3Dright>&nbsp;</TD>
    <TD align=3Dright><TT>1588.7050&nbsp;&nbsp;</TT></TD>
    <TD align=3Dright><TT>1587.6977&nbsp;&nbsp;</TT></TD>
    <TD align=3Dright><TT>1587.8144&nbsp;&nbsp;</TT></TD>
    <TD noWrap align=3Dright><TT>-73.49&nbsp;</TT></TD>
    <TD align=3Dright><TT>24&nbsp;</TT></TD>
    <TD noWrap align=3Dright><TT>-&nbsp;</TT></TD>
    <TD align=3Dright><TT>37&nbsp;</TT></TD>
    <TD align=3Dright><TT>0&nbsp;&nbsp;</TT></TD>
    <TD noWrap align=3Dright><TT>120&nbsp;&nbsp;</TT></TD>
    <TD =
noWrap><TT>&nbsp;K.YTHALGLELDLSEK.G</TT></TD></TR></TBODY></TABLE>
<TABLE border=3D0 cellSpacing=3D0>
  <TBODY>
  <TR>
    <TD><TT>&nbsp;&nbsp;&nbsp;&nbsp;&nbsp;&nbsp;</TT></TD>
    <TD><TT><B>No match to: </B>808.3541, 829.3360, 842.4551, 870.4872,=20
      926.4262, 926.4262, 1033.5106, 1033.5106, 1055.4968, 1189.6212, =
1189.6212,=20
      1321.5402, 1321.5402, 1581.6536, 1610.7000, 1888.8829, 1904.8672,=20
      1904.8672, 2051.8938, 2051.8938, 2073.8945, 2213.9839, 2230.1135,=20
      2230.1135, 2664.2395, 2672.2927, 2672.2927, 2674.9946, 2694.2617,=20
      2710.2419, 2863.4082, 2863.4082, 3040.4038, 3062.3843, 3567.7410,=20
      3590.7158</TT></TD></TR></TBODY></TABLE><BR>
<TABLE border=3D0 cellSpacing=3D0>
  <TBODY>
  <TR>
    <TD><TT><B><A name=3DHit28>28.</A>&nbsp;&nbsp;&nbsp;</B></TT></TD>
    <TD noWrap><TT><A=20
      =
href=3D"http://zxw-pc/mascot/cgi/protein_view.pl?file=3D../data/20121225/=
F002411.dat&amp;hit=3D28"=20
      =
target=3D_blank>gi|189094613</A>&nbsp;&nbsp;&nbsp;&nbsp;<B>Mass:</B>&nbsp=
;17336&nbsp;&nbsp;&nbsp;&nbsp;<B>Score:</B>&nbsp;112&nbsp;&nbsp;&nbsp;&nb=
sp;<B>Expect:</B>&nbsp;1.2e-005&nbsp;&nbsp;<B>Matches:</B>&nbsp;3</TT></T=
D></TR>
  <TR>
    <TD>&nbsp;</TD>
    <TD noWrap><TT>peroxiredoxin [Pisum =
sativum]</TT></TD></TR></TBODY></TABLE>
<TABLE border=3D0 cellSpacing=3D0 cellPadding=3D0>
  <TBODY>
  <TR>
    <TD><TT>&nbsp;&nbsp;&nbsp;&nbsp;&nbsp;&nbsp;</TT></TD>
    <TD align=3Dright><TT><B>Observed&nbsp;&nbsp;</B></TT></TD>
    <TD noWrap align=3Dright><TT><B>Mr(expt)&nbsp;&nbsp;</B></TT></TD>
    <TD noWrap align=3Dright><TT><B>Mr(calc)&nbsp;&nbsp;</B></TT></TD>
    <TD align=3Dright><TT><B>&nbsp;ppm&nbsp;&nbsp;</B></TT></TD>
    <TD align=3Dright><TT><B>Start&nbsp;</B></TT></TD>
    <TD align=3Dright><TT><B>&nbsp;</B></TT></TD>
    <TD align=3Dright><TT><B>End&nbsp;</B></TT></TD>
    <TD align=3Dright><TT><B>Miss&nbsp;</B></TT></TD>
    <TD align=3Dright><TT><B>Ions&nbsp;</B></TT></TD>
    <TD><TT><B>&nbsp;Peptide</B></TT></TD></TR>
  <TR>
    <TD align=3Dright>&nbsp;</TD>
    <TD align=3Dright><TT>808.3541&nbsp;&nbsp;</TT></TD>
    <TD align=3Dright><TT>807.3468&nbsp;&nbsp;</TT></TD>
    <TD align=3Dright><TT>807.4127&nbsp;&nbsp;</TT></TD>
    <TD noWrap align=3Dright><TT>-81.59&nbsp;</TT></TD>
    <TD align=3Dright><TT>100&nbsp;</TT></TD>
    <TD noWrap align=3Dright><TT>-&nbsp;</TT></TD>
    <TD align=3Dright><TT>107&nbsp;</TT></TD>
    <TD align=3Dright><TT>0&nbsp;&nbsp;</TT></TD>
    <TD noWrap align=3Dright><TT>---&nbsp;&nbsp;</TT></TD>
    <TD noWrap><TT>&nbsp;K.FLADGSAK.Y</TT></TD></TR>
  <TR>
    <TD align=3Dright>&nbsp;</TD>
    <TD align=3Dright><TT>1588.7050&nbsp;&nbsp;</TT></TD>
    <TD align=3Dright><TT>1587.6977&nbsp;&nbsp;</TT></TD>
    <TD align=3Dright><TT>1587.8144&nbsp;&nbsp;</TT></TD>
    <TD noWrap align=3Dright><TT>-73.50&nbsp;</TT></TD>
    <TD align=3Dright><TT>108&nbsp;</TT></TD>
    <TD noWrap align=3Dright><TT>-&nbsp;</TT></TD>
    <TD align=3Dright><TT>121&nbsp;</TT></TD>
    <TD align=3Dright><TT>0&nbsp;&nbsp;</TT></TD>
    <TD noWrap align=3Dright><TT>---&nbsp;&nbsp;</TT></TD>
    <TD noWrap><TT>&nbsp;K.YTHALGLELDLTDK.G</TT></TD></TR>
  <TR>
    <TD align=3Dright>&nbsp;</TD>
    <TD align=3Dright><TT>1588.7050&nbsp;&nbsp;</TT></TD>
    <TD align=3Dright><TT>1587.6977&nbsp;&nbsp;</TT></TD>
    <TD align=3Dright><TT>1587.8144&nbsp;&nbsp;</TT></TD>
    <TD noWrap align=3Dright><TT>-73.50&nbsp;</TT></TD>
    <TD align=3Dright><TT>108&nbsp;</TT></TD>
    <TD noWrap align=3Dright><TT>-&nbsp;</TT></TD>
    <TD align=3Dright><TT>121&nbsp;</TT></TD>
    <TD align=3Dright><TT>0&nbsp;&nbsp;</TT></TD>
    <TD noWrap align=3Dright><TT>98&nbsp;&nbsp;</TT></TD>
    <TD =
noWrap><TT>&nbsp;K.YTHALGLELDLTDK.G</TT></TD></TR></TBODY></TABLE>
<TABLE border=3D0 cellSpacing=3D0>
  <TBODY>
  <TR>
    <TD><TT>&nbsp;&nbsp;&nbsp;&nbsp;&nbsp;&nbsp;</TT></TD>
    <TD><TT><B>No match to: </B>829.3360, 842.4551, 870.4872, 926.4262,=20
      926.4262, 1033.5106, 1033.5106, 1055.4968, 1189.6212, 1189.6212,=20
      1321.5402, 1321.5402, 1581.6536, 1610.7000, 1888.8829, 1904.8672,=20
      1904.8672, 2051.8938, 2051.8938, 2073.8945, 2213.9839, 2230.1135,=20
      2230.1135, 2664.2395, 2672.2927, 2672.2927, 2674.9946, 2694.2617,=20
      2710.2419, 2863.4082, 2863.4082, 3040.4038, 3062.3843, 3567.7410,=20
      3590.7158</TT></TD></TR></TBODY></TABLE><BR>
<TABLE border=3D0 cellSpacing=3D0>
  <TBODY>
  <TR>
    <TD><TT><B><A name=3DHit29>29.</A>&nbsp;&nbsp;&nbsp;</B></TT></TD>
    <TD noWrap><TT><A=20
      =
href=3D"http://zxw-pc/mascot/cgi/protein_view.pl?file=3D../data/20121225/=
F002411.dat&amp;hit=3D29"=20
      =
target=3D_blank>gi|226505300</A>&nbsp;&nbsp;&nbsp;&nbsp;<B>Mass:</B>&nbsp=
;17312&nbsp;&nbsp;&nbsp;&nbsp;<B>Score:</B>&nbsp;94&nbsp;&nbsp;&nbsp;&nbs=
p;&nbsp;<B>Expect:</B>&nbsp;0.00083&nbsp;&nbsp;<B>Matches:</B>&nbsp;3</TT=
></TD></TR>
  <TR>
    <TD>&nbsp;</TD>
    <TD noWrap><TT>LOC100283392 [Zea =
mays]</TT></TD></TR></TBODY></TABLE>
<TABLE border=3D0 cellSpacing=3D0 cellPadding=3D0>
  <TBODY>
  <TR>
    <TD><TT>&nbsp;&nbsp;&nbsp;&nbsp;&nbsp;&nbsp;</TT></TD>
    <TD align=3Dright><TT><B>Observed&nbsp;&nbsp;</B></TT></TD>
    <TD noWrap align=3Dright><TT><B>Mr(expt)&nbsp;&nbsp;</B></TT></TD>
    <TD noWrap align=3Dright><TT><B>Mr(calc)&nbsp;&nbsp;</B></TT></TD>
    <TD align=3Dright><TT><B>&nbsp;ppm&nbsp;&nbsp;</B></TT></TD>
    <TD align=3Dright><TT><B>Start&nbsp;</B></TT></TD>
    <TD align=3Dright><TT><B>&nbsp;</B></TT></TD>
    <TD align=3Dright><TT><B>End&nbsp;</B></TT></TD>
    <TD align=3Dright><TT><B>Miss&nbsp;</B></TT></TD>
    <TD align=3Dright><TT><B>Ions&nbsp;</B></TT></TD>
    <TD><TT><B>&nbsp;Peptide</B></TT></TD></TR>
  <TR>
    <TD align=3Dright>&nbsp;</TD>
    <TD align=3Dright><TT>1888.8829&nbsp;&nbsp;</TT></TD>
    <TD align=3Dright><TT>1887.8756&nbsp;&nbsp;</TT></TD>
    <TD align=3Dright><TT>1888.0016&nbsp;&nbsp;</TT></TD>
    <TD noWrap align=3Dright><TT>-66.72&nbsp;</TT></TD>
    <TD align=3Dright><TT>70&nbsp;</TT></TD>
    <TD noWrap align=3Dright><TT>-&nbsp;</TT></TD>
    <TD align=3Dright><TT>86&nbsp;</TT></TD>
    <TD align=3Dright><TT>0&nbsp;&nbsp;</TT></TD>
    <TD noWrap align=3Dright><TT>---&nbsp;&nbsp;</TT></TD>
    <TD noWrap><TT>&nbsp;K.GVDEILLISVNDPFVMK.A</TT></TD></TR>
  <TR>
    <TD align=3Dright>&nbsp;</TD>
    <TD align=3Dright><TT>1904.8672&nbsp;&nbsp;</TT></TD>
    <TD align=3Dright><TT>1903.8599&nbsp;&nbsp;</TT></TD>
    <TD align=3Dright><TT>1903.9965&nbsp;&nbsp;</TT></TD>
    <TD noWrap align=3Dright><TT>-71.73&nbsp;</TT></TD>
    <TD align=3Dright><TT>70&nbsp;</TT></TD>
    <TD noWrap align=3Dright><TT>-&nbsp;</TT></TD>
    <TD align=3Dright><TT>86&nbsp;</TT></TD>
    <TD align=3Dright><TT>0&nbsp;&nbsp;</TT></TD>
    <TD noWrap align=3Dright><TT>---&nbsp;&nbsp;</TT></TD>
    <TD noWrap><TT>&nbsp;K.GVDEILLISVNDPFVMK.A + Oxidation =
(M)</TT></TD></TR>
  <TR>
    <TD align=3Dright>&nbsp;</TD>
    <TD align=3Dright><TT>1904.8672&nbsp;&nbsp;</TT></TD>
    <TD align=3Dright><TT>1903.8599&nbsp;&nbsp;</TT></TD>
    <TD align=3Dright><TT>1903.9965&nbsp;&nbsp;</TT></TD>
    <TD noWrap align=3Dright><TT>-71.73&nbsp;</TT></TD>
    <TD align=3Dright><TT>70&nbsp;</TT></TD>
    <TD noWrap align=3Dright><TT>-&nbsp;</TT></TD>
    <TD align=3Dright><TT>86&nbsp;</TT></TD>
    <TD align=3Dright><TT>0&nbsp;&nbsp;</TT></TD>
    <TD noWrap align=3Dright><TT>86&nbsp;&nbsp;</TT></TD>
    <TD noWrap><TT>&nbsp;K.GVDEILLISVNDPFVMK.A + Oxidation=20
  (M)</TT></TD></TR></TBODY></TABLE>
<TABLE border=3D0 cellSpacing=3D0>
  <TBODY>
  <TR>
    <TD><TT>&nbsp;&nbsp;&nbsp;&nbsp;&nbsp;&nbsp;</TT></TD>
    <TD><TT><B>No match to: </B>808.3541, 829.3360, 842.4551, 870.4872,=20
      926.4262, 926.4262, 1033.5106, 1033.5106, 1055.4968, 1189.6212, =
1189.6212,=20
      1321.5402, 1321.5402, 1581.6536, 1588.7050, 1588.7050, 1610.7000,=20
      2051.8938, 2051.8938, 2073.8945, 2213.9839, 2230.1135, 2230.1135,=20
      2664.2395, 2672.2927, 2672.2927, 2674.9946, 2694.2617, 2710.2419,=20
      2863.4082, 2863.4082, 3040.4038, 3062.3843, 3567.7410,=20
  3590.7158</TT></TD></TR></TBODY></TABLE><BR>
<TABLE border=3D0 cellSpacing=3D0>
  <TBODY>
  <TR>
    <TD><TT><B><A name=3DHit30>30.</A>&nbsp;&nbsp;&nbsp;</B></TT></TD>
    <TD noWrap><TT><A=20
      =
href=3D"http://zxw-pc/mascot/cgi/protein_view.pl?file=3D../data/20121225/=
F002411.dat&amp;hit=3D30"=20
      =
target=3D_blank>gi|242058321</A>&nbsp;&nbsp;&nbsp;&nbsp;<B>Mass:</B>&nbsp=
;17369&nbsp;&nbsp;&nbsp;&nbsp;<B>Score:</B>&nbsp;94&nbsp;&nbsp;&nbsp;&nbs=
p;&nbsp;<B>Expect:</B>&nbsp;0.00083&nbsp;&nbsp;<B>Matches:</B>&nbsp;3</TT=
></TD></TR>
  <TR>
    <TD>&nbsp;</TD>
    <TD noWrap><TT>hypothetical protein SORBIDRAFT_03g030950 [Sorghum=20
      bicolor]</TT></TD></TR></TBODY></TABLE>
<TABLE border=3D0 cellSpacing=3D0 cellPadding=3D0>
  <TBODY>
  <TR>
    <TD><TT>&nbsp;&nbsp;&nbsp;&nbsp;&nbsp;&nbsp;</TT></TD>
    <TD align=3Dright><TT><B>Observed&nbsp;&nbsp;</B></TT></TD>
    <TD noWrap align=3Dright><TT><B>Mr(expt)&nbsp;&nbsp;</B></TT></TD>
    <TD noWrap align=3Dright><TT><B>Mr(calc)&nbsp;&nbsp;</B></TT></TD>
    <TD align=3Dright><TT><B>&nbsp;ppm&nbsp;&nbsp;</B></TT></TD>
    <TD align=3Dright><TT><B>Start&nbsp;</B></TT></TD>
    <TD align=3Dright><TT><B>&nbsp;</B></TT></TD>
    <TD align=3Dright><TT><B>End&nbsp;</B></TT></TD>
    <TD align=3Dright><TT><B>Miss&nbsp;</B></TT></TD>
    <TD align=3Dright><TT><B>Ions&nbsp;</B></TT></TD>
    <TD><TT><B>&nbsp;Peptide</B></TT></TD></TR>
  <TR>
    <TD align=3Dright>&nbsp;</TD>
    <TD align=3Dright><TT>1888.8829&nbsp;&nbsp;</TT></TD>
    <TD align=3Dright><TT>1887.8756&nbsp;&nbsp;</TT></TD>
    <TD align=3Dright><TT>1888.0016&nbsp;&nbsp;</TT></TD>
    <TD noWrap align=3Dright><TT>-66.72&nbsp;</TT></TD>
    <TD align=3Dright><TT>70&nbsp;</TT></TD>
    <TD noWrap align=3Dright><TT>-&nbsp;</TT></TD>
    <TD align=3Dright><TT>86&nbsp;</TT></TD>
    <TD align=3Dright><TT>0&nbsp;&nbsp;</TT></TD>
    <TD noWrap align=3Dright><TT>---&nbsp;&nbsp;</TT></TD>
    <TD noWrap><TT>&nbsp;K.GVDEILLISVNDPFVMK.A</TT></TD></TR>
  <TR>
    <TD align=3Dright>&nbsp;</TD>
    <TD align=3Dright><TT>1904.8672&nbsp;&nbsp;</TT></TD>
    <TD align=3Dright><TT>1903.8599&nbsp;&nbsp;</TT></TD>
    <TD align=3Dright><TT>1903.9965&nbsp;&nbsp;</TT></TD>
    <TD noWrap align=3Dright><TT>-71.73&nbsp;</TT></TD>
    <TD align=3Dright><TT>70&nbsp;</TT></TD>
    <TD noWrap align=3Dright><TT>-&nbsp;</TT></TD>
    <TD align=3Dright><TT>86&nbsp;</TT></TD>
    <TD align=3Dright><TT>0&nbsp;&nbsp;</TT></TD>
    <TD noWrap align=3Dright><TT>---&nbsp;&nbsp;</TT></TD>
    <TD noWrap><TT>&nbsp;K.GVDEILLISVNDPFVMK.A + Oxidation =
(M)</TT></TD></TR>
  <TR>
    <TD align=3Dright>&nbsp;</TD>
    <TD align=3Dright><TT>1904.8672&nbsp;&nbsp;</TT></TD>
    <TD align=3Dright><TT>1903.8599&nbsp;&nbsp;</TT></TD>
    <TD align=3Dright><TT>1903.9965&nbsp;&nbsp;</TT></TD>
    <TD noWrap align=3Dright><TT>-71.73&nbsp;</TT></TD>
    <TD align=3Dright><TT>70&nbsp;</TT></TD>
    <TD noWrap align=3Dright><TT>-&nbsp;</TT></TD>
    <TD align=3Dright><TT>86&nbsp;</TT></TD>
    <TD align=3Dright><TT>0&nbsp;&nbsp;</TT></TD>
    <TD noWrap align=3Dright><TT>86&nbsp;&nbsp;</TT></TD>
    <TD noWrap><TT>&nbsp;K.GVDEILLISVNDPFVMK.A + Oxidation=20
  (M)</TT></TD></TR></TBODY></TABLE>
<TABLE border=3D0 cellSpacing=3D0>
  <TBODY>
  <TR>
    <TD><TT>&nbsp;&nbsp;&nbsp;&nbsp;&nbsp;&nbsp;</TT></TD>
    <TD><TT><B>No match to: </B>808.3541, 829.3360, 842.4551, 870.4872,=20
      926.4262, 926.4262, 1033.5106, 1033.5106, 1055.4968, 1189.6212, =
1189.6212,=20
      1321.5402, 1321.5402, 1581.6536, 1588.7050, 1588.7050, 1610.7000,=20
      2051.8938, 2051.8938, 2073.8945, 2213.9839, 2230.1135, 2230.1135,=20
      2664.2395, 2672.2927, 2672.2927, 2674.9946, 2694.2617, 2710.2419,=20
      2863.4082, 2863.4082, 3040.4038, 3062.3843, 3567.7410,=20
  3590.7158</TT></TD></TR></TBODY></TABLE><BR>
<TABLE border=3D0 cellSpacing=3D0>
  <TBODY>
  <TR>
    <TD><TT><B><A name=3DHit31>31.</A>&nbsp;&nbsp;&nbsp;</B></TT></TD>
    <TD noWrap><TT><A=20
      =
href=3D"http://zxw-pc/mascot/cgi/protein_view.pl?file=3D../data/20121225/=
F002411.dat&amp;hit=3D31"=20
      =
target=3D_blank>gi|241930281</A>&nbsp;&nbsp;&nbsp;&nbsp;<B>Mass:</B>&nbsp=
;17369&nbsp;&nbsp;&nbsp;&nbsp;<B>Score:</B>&nbsp;94&nbsp;&nbsp;&nbsp;&nbs=
p;&nbsp;<B>Expect:</B>&nbsp;0.00083&nbsp;&nbsp;<B>Matches:</B>&nbsp;3</TT=
></TD></TR>
  <TR>
    <TD>&nbsp;</TD>
    <TD noWrap><TT>hypothetical protein SORBIDRAFT_03g030950 [Sorghum=20
      bicolor]</TT></TD></TR></TBODY></TABLE>
<TABLE border=3D0 cellSpacing=3D0 cellPadding=3D0>
  <TBODY>
  <TR>
    <TD><TT>&nbsp;&nbsp;&nbsp;&nbsp;&nbsp;&nbsp;</TT></TD>
    <TD align=3Dright><TT><B>Observed&nbsp;&nbsp;</B></TT></TD>
    <TD noWrap align=3Dright><TT><B>Mr(expt)&nbsp;&nbsp;</B></TT></TD>
    <TD noWrap align=3Dright><TT><B>Mr(calc)&nbsp;&nbsp;</B></TT></TD>
    <TD align=3Dright><TT><B>&nbsp;ppm&nbsp;&nbsp;</B></TT></TD>
    <TD align=3Dright><TT><B>Start&nbsp;</B></TT></TD>
    <TD align=3Dright><TT><B>&nbsp;</B></TT></TD>
    <TD align=3Dright><TT><B>End&nbsp;</B></TT></TD>
    <TD align=3Dright><TT><B>Miss&nbsp;</B></TT></TD>
    <TD align=3Dright><TT><B>Ions&nbsp;</B></TT></TD>
    <TD><TT><B>&nbsp;Peptide</B></TT></TD></TR>
  <TR>
    <TD align=3Dright>&nbsp;</TD>
    <TD align=3Dright><TT>1888.8829&nbsp;&nbsp;</TT></TD>
    <TD align=3Dright><TT>1887.8756&nbsp;&nbsp;</TT></TD>
    <TD align=3Dright><TT>1888.0016&nbsp;&nbsp;</TT></TD>
    <TD noWrap align=3Dright><TT>-66.72&nbsp;</TT></TD>
    <TD align=3Dright><TT>70&nbsp;</TT></TD>
    <TD noWrap align=3Dright><TT>-&nbsp;</TT></TD>
    <TD align=3Dright><TT>86&nbsp;</TT></TD>
    <TD align=3Dright><TT>0&nbsp;&nbsp;</TT></TD>
    <TD noWrap align=3Dright><TT>---&nbsp;&nbsp;</TT></TD>
    <TD noWrap><TT>&nbsp;K.GVDEILLISVNDPFVMK.A</TT></TD></TR>
  <TR>
    <TD align=3Dright>&nbsp;</TD>
    <TD align=3Dright><TT>1904.8672&nbsp;&nbsp;</TT></TD>
    <TD align=3Dright><TT>1903.8599&nbsp;&nbsp;</TT></TD>
    <TD align=3Dright><TT>1903.9965&nbsp;&nbsp;</TT></TD>
    <TD noWrap align=3Dright><TT>-71.73&nbsp;</TT></TD>
    <TD align=3Dright><TT>70&nbsp;</TT></TD>
    <TD noWrap align=3Dright><TT>-&nbsp;</TT></TD>
    <TD align=3Dright><TT>86&nbsp;</TT></TD>
    <TD align=3Dright><TT>0&nbsp;&nbsp;</TT></TD>
    <TD noWrap align=3Dright><TT>---&nbsp;&nbsp;</TT></TD>
    <TD noWrap><TT>&nbsp;K.GVDEILLISVNDPFVMK.A + Oxidation =
(M)</TT></TD></TR>
  <TR>
    <TD align=3Dright>&nbsp;</TD>
    <TD align=3Dright><TT>1904.8672&nbsp;&nbsp;</TT></TD>
    <TD align=3Dright><TT>1903.8599&nbsp;&nbsp;</TT></TD>
    <TD align=3Dright><TT>1903.9965&nbsp;&nbsp;</TT></TD>
    <TD noWrap align=3Dright><TT>-71.73&nbsp;</TT></TD>
    <TD align=3Dright><TT>70&nbsp;</TT></TD>
    <TD noWrap align=3Dright><TT>-&nbsp;</TT></TD>
    <TD align=3Dright><TT>86&nbsp;</TT></TD>
    <TD align=3Dright><TT>0&nbsp;&nbsp;</TT></TD>
    <TD noWrap align=3Dright><TT>86&nbsp;&nbsp;</TT></TD>
    <TD noWrap><TT>&nbsp;K.GVDEILLISVNDPFVMK.A + Oxidation=20
  (M)</TT></TD></TR></TBODY></TABLE>
<TABLE border=3D0 cellSpacing=3D0>
  <TBODY>
  <TR>
    <TD><TT>&nbsp;&nbsp;&nbsp;&nbsp;&nbsp;&nbsp;</TT></TD>
    <TD><TT><B>No match to: </B>808.3541, 829.3360, 842.4551, 870.4872,=20
      926.4262, 926.4262, 1033.5106, 1033.5106, 1055.4968, 1189.6212, =
1189.6212,=20
      1321.5402, 1321.5402, 1581.6536, 1588.7050, 1588.7050, 1610.7000,=20
      2051.8938, 2051.8938, 2073.8945, 2213.9839, 2230.1135, 2230.1135,=20
      2664.2395, 2672.2927, 2672.2927, 2674.9946, 2694.2617, 2710.2419,=20
      2863.4082, 2863.4082, 3040.4038, 3062.3843, 3567.7410,=20
  3590.7158</TT></TD></TR></TBODY></TABLE><BR>
<TABLE border=3D0 cellSpacing=3D0>
  <TBODY>
  <TR>
    <TD><TT><B><A name=3DHit32>32.</A>&nbsp;&nbsp;&nbsp;</B></TT></TD>
    <TD noWrap><TT><A=20
      =
href=3D"http://zxw-pc/mascot/cgi/protein_view.pl?file=3D../data/20121225/=
F002411.dat&amp;hit=3D32"=20
      =
target=3D_blank>gi|227247714</A>&nbsp;&nbsp;&nbsp;&nbsp;<B>Mass:</B>&nbsp=
;17312&nbsp;&nbsp;&nbsp;&nbsp;<B>Score:</B>&nbsp;94&nbsp;&nbsp;&nbsp;&nbs=
p;&nbsp;<B>Expect:</B>&nbsp;0.00083&nbsp;&nbsp;<B>Matches:</B>&nbsp;3</TT=
></TD></TR>
  <TR>
    <TD>&nbsp;</TD>
    <TD noWrap><TT>unnamed protein product [Zea =
mays]</TT></TD></TR></TBODY></TABLE>
<TABLE border=3D0 cellSpacing=3D0 cellPadding=3D0>
  <TBODY>
  <TR>
    <TD><TT>&nbsp;&nbsp;&nbsp;&nbsp;&nbsp;&nbsp;</TT></TD>
    <TD align=3Dright><TT><B>Observed&nbsp;&nbsp;</B></TT></TD>
    <TD noWrap align=3Dright><TT><B>Mr(expt)&nbsp;&nbsp;</B></TT></TD>
    <TD noWrap align=3Dright><TT><B>Mr(calc)&nbsp;&nbsp;</B></TT></TD>
    <TD align=3Dright><TT><B>&nbsp;ppm&nbsp;&nbsp;</B></TT></TD>
    <TD align=3Dright><TT><B>Start&nbsp;</B></TT></TD>
    <TD align=3Dright><TT><B>&nbsp;</B></TT></TD>
    <TD align=3Dright><TT><B>End&nbsp;</B></TT></TD>
    <TD align=3Dright><TT><B>Miss&nbsp;</B></TT></TD>
    <TD align=3Dright><TT><B>Ions&nbsp;</B></TT></TD>
    <TD><TT><B>&nbsp;Peptide</B></TT></TD></TR>
  <TR>
    <TD align=3Dright>&nbsp;</TD>
    <TD align=3Dright><TT>1888.8829&nbsp;&nbsp;</TT></TD>
    <TD align=3Dright><TT>1887.8756&nbsp;&nbsp;</TT></TD>
    <TD align=3Dright><TT>1888.0016&nbsp;&nbsp;</TT></TD>
    <TD noWrap align=3Dright><TT>-66.72&nbsp;</TT></TD>
    <TD align=3Dright><TT>70&nbsp;</TT></TD>
    <TD noWrap align=3Dright><TT>-&nbsp;</TT></TD>
    <TD align=3Dright><TT>86&nbsp;</TT></TD>
    <TD align=3Dright><TT>0&nbsp;&nbsp;</TT></TD>
    <TD noWrap align=3Dright><TT>---&nbsp;&nbsp;</TT></TD>
    <TD noWrap><TT>&nbsp;K.GVDEILLISVNDPFVMK.A</TT></TD></TR>
  <TR>
    <TD align=3Dright>&nbsp;</TD>
    <TD align=3Dright><TT>1904.8672&nbsp;&nbsp;</TT></TD>
    <TD align=3Dright><TT>1903.8599&nbsp;&nbsp;</TT></TD>
    <TD align=3Dright><TT>1903.9965&nbsp;&nbsp;</TT></TD>
    <TD noWrap align=3Dright><TT>-71.73&nbsp;</TT></TD>
    <TD align=3Dright><TT>70&nbsp;</TT></TD>
    <TD noWrap align=3Dright><TT>-&nbsp;</TT></TD>
    <TD align=3Dright><TT>86&nbsp;</TT></TD>
    <TD align=3Dright><TT>0&nbsp;&nbsp;</TT></TD>
    <TD noWrap align=3Dright><TT>---&nbsp;&nbsp;</TT></TD>
    <TD noWrap><TT>&nbsp;K.GVDEILLISVNDPFVMK.A + Oxidation =
(M)</TT></TD></TR>
  <TR>
    <TD align=3Dright>&nbsp;</TD>
    <TD align=3Dright><TT>1904.8672&nbsp;&nbsp;</TT></TD>
    <TD align=3Dright><TT>1903.8599&nbsp;&nbsp;</TT></TD>
    <TD align=3Dright><TT>1903.9965&nbsp;&nbsp;</TT></TD>
    <TD noWrap align=3Dright><TT>-71.73&nbsp;</TT></TD>
    <TD align=3Dright><TT>70&nbsp;</TT></TD>
    <TD noWrap align=3Dright><TT>-&nbsp;</TT></TD>
    <TD align=3Dright><TT>86&nbsp;</TT></TD>
    <TD align=3Dright><TT>0&nbsp;&nbsp;</TT></TD>
    <TD noWrap align=3Dright><TT>86&nbsp;&nbsp;</TT></TD>
    <TD noWrap><TT>&nbsp;K.GVDEILLISVNDPFVMK.A + Oxidation=20
  (M)</TT></TD></TR></TBODY></TABLE>
<TABLE border=3D0 cellSpacing=3D0>
  <TBODY>
  <TR>
    <TD><TT>&nbsp;&nbsp;&nbsp;&nbsp;&nbsp;&nbsp;</TT></TD>
    <TD><TT><B>No match to: </B>808.3541, 829.3360, 842.4551, 870.4872,=20
      926.4262, 926.4262, 1033.5106, 1033.5106, 1055.4968, 1189.6212, =
1189.6212,=20
      1321.5402, 1321.5402, 1581.6536, 1588.7050, 1588.7050, 1610.7000,=20
      2051.8938, 2051.8938, 2073.8945, 2213.9839, 2230.1135, 2230.1135,=20
      2664.2395, 2672.2927, 2672.2927, 2674.9946, 2694.2617, 2710.2419,=20
      2863.4082, 2863.4082, 3040.4038, 3062.3843, 3567.7410,=20
  3590.7158</TT></TD></TR></TBODY></TABLE><BR>
<TABLE border=3D0 cellSpacing=3D0>
  <TBODY>
  <TR>
    <TD><TT><B><A name=3DHit33>33.</A>&nbsp;&nbsp;&nbsp;</B></TT></TD>
    <TD noWrap><TT><A=20
      =
href=3D"http://zxw-pc/mascot/cgi/protein_view.pl?file=3D../data/20121225/=
F002411.dat&amp;hit=3D33"=20
      =
target=3D_blank>gi|195633067</A>&nbsp;&nbsp;&nbsp;&nbsp;<B>Mass:</B>&nbsp=
;17312&nbsp;&nbsp;&nbsp;&nbsp;<B>Score:</B>&nbsp;94&nbsp;&nbsp;&nbsp;&nbs=
p;&nbsp;<B>Expect:</B>&nbsp;0.00083&nbsp;&nbsp;<B>Matches:</B>&nbsp;3</TT=
></TD></TR>
  <TR>
    <TD>&nbsp;</TD>
    <TD noWrap><TT>peroxiredoxin-5 [Zea =
mays]</TT></TD></TR></TBODY></TABLE>
<TABLE border=3D0 cellSpacing=3D0 cellPadding=3D0>
  <TBODY>
  <TR>
    <TD><TT>&nbsp;&nbsp;&nbsp;&nbsp;&nbsp;&nbsp;</TT></TD>
    <TD align=3Dright><TT><B>Observed&nbsp;&nbsp;</B></TT></TD>
    <TD noWrap align=3Dright><TT><B>Mr(expt)&nbsp;&nbsp;</B></TT></TD>
    <TD noWrap align=3Dright><TT><B>Mr(calc)&nbsp;&nbsp;</B></TT></TD>
    <TD align=3Dright><TT><B>&nbsp;ppm&nbsp;&nbsp;</B></TT></TD>
    <TD align=3Dright><TT><B>Start&nbsp;</B></TT></TD>
    <TD align=3Dright><TT><B>&nbsp;</B></TT></TD>
    <TD align=3Dright><TT><B>End&nbsp;</B></TT></TD>
    <TD align=3Dright><TT><B>Miss&nbsp;</B></TT></TD>
    <TD align=3Dright><TT><B>Ions&nbsp;</B></TT></TD>
    <TD><TT><B>&nbsp;Peptide</B></TT></TD></TR>
  <TR>
    <TD align=3Dright>&nbsp;</TD>
    <TD align=3Dright><TT>1888.8829&nbsp;&nbsp;</TT></TD>
    <TD align=3Dright><TT>1887.8756&nbsp;&nbsp;</TT></TD>
    <TD align=3Dright><TT>1888.0016&nbsp;&nbsp;</TT></TD>
    <TD noWrap align=3Dright><TT>-66.72&nbsp;</TT></TD>
    <TD align=3Dright><TT>70&nbsp;</TT></TD>
    <TD noWrap align=3Dright><TT>-&nbsp;</TT></TD>
    <TD align=3Dright><TT>86&nbsp;</TT></TD>
    <TD align=3Dright><TT>0&nbsp;&nbsp;</TT></TD>
    <TD noWrap align=3Dright><TT>---&nbsp;&nbsp;</TT></TD>
    <TD noWrap><TT>&nbsp;K.GVDEILLISVNDPFVMK.A</TT></TD></TR>
  <TR>
    <TD align=3Dright>&nbsp;</TD>
    <TD align=3Dright><TT>1904.8672&nbsp;&nbsp;</TT></TD>
    <TD align=3Dright><TT>1903.8599&nbsp;&nbsp;</TT></TD>
    <TD align=3Dright><TT>1903.9965&nbsp;&nbsp;</TT></TD>
    <TD noWrap align=3Dright><TT>-71.73&nbsp;</TT></TD>
    <TD align=3Dright><TT>70&nbsp;</TT></TD>
    <TD noWrap align=3Dright><TT>-&nbsp;</TT></TD>
    <TD align=3Dright><TT>86&nbsp;</TT></TD>
    <TD align=3Dright><TT>0&nbsp;&nbsp;</TT></TD>
    <TD noWrap align=3Dright><TT>---&nbsp;&nbsp;</TT></TD>
    <TD noWrap><TT>&nbsp;K.GVDEILLISVNDPFVMK.A + Oxidation =
(M)</TT></TD></TR>
  <TR>
    <TD align=3Dright>&nbsp;</TD>
    <TD align=3Dright><TT>1904.8672&nbsp;&nbsp;</TT></TD>
    <TD align=3Dright><TT>1903.8599&nbsp;&nbsp;</TT></TD>
    <TD align=3Dright><TT>1903.9965&nbsp;&nbsp;</TT></TD>
    <TD noWrap align=3Dright><TT>-71.73&nbsp;</TT></TD>
    <TD align=3Dright><TT>70&nbsp;</TT></TD>
    <TD noWrap align=3Dright><TT>-&nbsp;</TT></TD>
    <TD align=3Dright><TT>86&nbsp;</TT></TD>
    <TD align=3Dright><TT>0&nbsp;&nbsp;</TT></TD>
    <TD noWrap align=3Dright><TT>86&nbsp;&nbsp;</TT></TD>
    <TD noWrap><TT>&nbsp;K.GVDEILLISVNDPFVMK.A + Oxidation=20
  (M)</TT></TD></TR></TBODY></TABLE>
<TABLE border=3D0 cellSpacing=3D0>
  <TBODY>
  <TR>
    <TD><TT>&nbsp;&nbsp;&nbsp;&nbsp;&nbsp;&nbsp;</TT></TD>
    <TD><TT><B>No match to: </B>808.3541, 829.3360, 842.4551, 870.4872,=20
      926.4262, 926.4262, 1033.5106, 1033.5106, 1055.4968, 1189.6212, =
1189.6212,=20
      1321.5402, 1321.5402, 1581.6536, 1588.7050, 1588.7050, 1610.7000,=20
      2051.8938, 2051.8938, 2073.8945, 2213.9839, 2230.1135, 2230.1135,=20
      2664.2395, 2672.2927, 2672.2927, 2674.9946, 2694.2617, 2710.2419,=20
      2863.4082, 2863.4082, 3040.4038, 3062.3843, 3567.7410,=20
  3590.7158</TT></TD></TR></TBODY></TABLE><BR>
<TABLE border=3D0 cellSpacing=3D0>
  <TBODY>
  <TR>
    <TD><TT><B><A name=3DHit34>34.</A>&nbsp;&nbsp;&nbsp;</B></TT></TD>
    <TD noWrap><TT><A=20
      =
href=3D"http://zxw-pc/mascot/cgi/protein_view.pl?file=3D../data/20121225/=
F002411.dat&amp;hit=3D34"=20
      =
target=3D_blank>gi|195610864</A>&nbsp;&nbsp;&nbsp;&nbsp;<B>Mass:</B>&nbsp=
;17312&nbsp;&nbsp;&nbsp;&nbsp;<B>Score:</B>&nbsp;94&nbsp;&nbsp;&nbsp;&nbs=
p;&nbsp;<B>Expect:</B>&nbsp;0.00083&nbsp;&nbsp;<B>Matches:</B>&nbsp;3</TT=
></TD></TR>
  <TR>
    <TD>&nbsp;</TD>
    <TD noWrap><TT>peroxiredoxin-5 [Zea =
mays]</TT></TD></TR></TBODY></TABLE>
<TABLE border=3D0 cellSpacing=3D0 cellPadding=3D0>
  <TBODY>
  <TR>
    <TD><TT>&nbsp;&nbsp;&nbsp;&nbsp;&nbsp;&nbsp;</TT></TD>
    <TD align=3Dright><TT><B>Observed&nbsp;&nbsp;</B></TT></TD>
    <TD noWrap align=3Dright><TT><B>Mr(expt)&nbsp;&nbsp;</B></TT></TD>
    <TD noWrap align=3Dright><TT><B>Mr(calc)&nbsp;&nbsp;</B></TT></TD>
    <TD align=3Dright><TT><B>&nbsp;ppm&nbsp;&nbsp;</B></TT></TD>
    <TD align=3Dright><TT><B>Start&nbsp;</B></TT></TD>
    <TD align=3Dright><TT><B>&nbsp;</B></TT></TD>
    <TD align=3Dright><TT><B>End&nbsp;</B></TT></TD>
    <TD align=3Dright><TT><B>Miss&nbsp;</B></TT></TD>
    <TD align=3Dright><TT><B>Ions&nbsp;</B></TT></TD>
    <TD><TT><B>&nbsp;Peptide</B></TT></TD></TR>
  <TR>
    <TD align=3Dright>&nbsp;</TD>
    <TD align=3Dright><TT>1888.8829&nbsp;&nbsp;</TT></TD>
    <TD align=3Dright><TT>1887.8756&nbsp;&nbsp;</TT></TD>
    <TD align=3Dright><TT>1888.0016&nbsp;&nbsp;</TT></TD>
    <TD noWrap align=3Dright><TT>-66.72&nbsp;</TT></TD>
    <TD align=3Dright><TT>70&nbsp;</TT></TD>
    <TD noWrap align=3Dright><TT>-&nbsp;</TT></TD>
    <TD align=3Dright><TT>86&nbsp;</TT></TD>
    <TD align=3Dright><TT>0&nbsp;&nbsp;</TT></TD>
    <TD noWrap align=3Dright><TT>---&nbsp;&nbsp;</TT></TD>
    <TD noWrap><TT>&nbsp;K.GVDEILLISVNDPFVMK.A</TT></TD></TR>
  <TR>
    <TD align=3Dright>&nbsp;</TD>
    <TD align=3Dright><TT>1904.8672&nbsp;&nbsp;</TT></TD>
    <TD align=3Dright><TT>1903.8599&nbsp;&nbsp;</TT></TD>
    <TD align=3Dright><TT>1903.9965&nbsp;&nbsp;</TT></TD>
    <TD noWrap align=3Dright><TT>-71.73&nbsp;</TT></TD>
    <TD align=3Dright><TT>70&nbsp;</TT></TD>
    <TD noWrap align=3Dright><TT>-&nbsp;</TT></TD>
    <TD align=3Dright><TT>86&nbsp;</TT></TD>
    <TD align=3Dright><TT>0&nbsp;&nbsp;</TT></TD>
    <TD noWrap align=3Dright><TT>---&nbsp;&nbsp;</TT></TD>
    <TD noWrap><TT>&nbsp;K.GVDEILLISVNDPFVMK.A + Oxidation =
(M)</TT></TD></TR>
  <TR>
    <TD align=3Dright>&nbsp;</TD>
    <TD align=3Dright><TT>1904.8672&nbsp;&nbsp;</TT></TD>
    <TD align=3Dright><TT>1903.8599&nbsp;&nbsp;</TT></TD>
    <TD align=3Dright><TT>1903.9965&nbsp;&nbsp;</TT></TD>
    <TD noWrap align=3Dright><TT>-71.73&nbsp;</TT></TD>
    <TD align=3Dright><TT>70&nbsp;</TT></TD>
    <TD noWrap align=3Dright><TT>-&nbsp;</TT></TD>
    <TD align=3Dright><TT>86&nbsp;</TT></TD>
    <TD align=3Dright><TT>0&nbsp;&nbsp;</TT></TD>
    <TD noWrap align=3Dright><TT>86&nbsp;&nbsp;</TT></TD>
    <TD noWrap><TT>&nbsp;K.GVDEILLISVNDPFVMK.A + Oxidation=20
  (M)</TT></TD></TR></TBODY></TABLE>
<TABLE border=3D0 cellSpacing=3D0>
  <TBODY>
  <TR>
    <TD><TT>&nbsp;&nbsp;&nbsp;&nbsp;&nbsp;&nbsp;</TT></TD>
    <TD><TT><B>No match to: </B>808.3541, 829.3360, 842.4551, 870.4872,=20
      926.4262, 926.4262, 1033.5106, 1033.5106, 1055.4968, 1189.6212, =
1189.6212,=20
      1321.5402, 1321.5402, 1581.6536, 1588.7050, 1588.7050, 1610.7000,=20
      2051.8938, 2051.8938, 2073.8945, 2213.9839, 2230.1135, 2230.1135,=20
      2664.2395, 2672.2927, 2672.2927, 2674.9946, 2694.2617, 2710.2419,=20
      2863.4082, 2863.4082, 3040.4038, 3062.3843, 3567.7410,=20
  3590.7158</TT></TD></TR></TBODY></TABLE><BR>
<TABLE border=3D0 cellSpacing=3D0>
  <TBODY>
  <TR>
    <TD><TT><B><A name=3DHit35>35.</A>&nbsp;&nbsp;&nbsp;</B></TT></TD>
    <TD noWrap><TT><A=20
      =
href=3D"http://zxw-pc/mascot/cgi/protein_view.pl?file=3D../data/20121225/=
F002411.dat&amp;hit=3D35"=20
      =
target=3D_blank>gi|194698866</A>&nbsp;&nbsp;&nbsp;&nbsp;<B>Mass:</B>&nbsp=
;17312&nbsp;&nbsp;&nbsp;&nbsp;<B>Score:</B>&nbsp;94&nbsp;&nbsp;&nbsp;&nbs=
p;&nbsp;<B>Expect:</B>&nbsp;0.00083&nbsp;&nbsp;<B>Matches:</B>&nbsp;3</TT=
></TD></TR>
  <TR>
    <TD>&nbsp;</TD>
    <TD noWrap><TT>unknown [Zea mays]</TT></TD></TR></TBODY></TABLE>
<TABLE border=3D0 cellSpacing=3D0 cellPadding=3D0>
  <TBODY>
  <TR>
    <TD><TT>&nbsp;&nbsp;&nbsp;&nbsp;&nbsp;&nbsp;</TT></TD>
    <TD align=3Dright><TT><B>Observed&nbsp;&nbsp;</B></TT></TD>
    <TD noWrap align=3Dright><TT><B>Mr(expt)&nbsp;&nbsp;</B></TT></TD>
    <TD noWrap align=3Dright><TT><B>Mr(calc)&nbsp;&nbsp;</B></TT></TD>
    <TD align=3Dright><TT><B>&nbsp;ppm&nbsp;&nbsp;</B></TT></TD>
    <TD align=3Dright><TT><B>Start&nbsp;</B></TT></TD>
    <TD align=3Dright><TT><B>&nbsp;</B></TT></TD>
    <TD align=3Dright><TT><B>End&nbsp;</B></TT></TD>
    <TD align=3Dright><TT><B>Miss&nbsp;</B></TT></TD>
    <TD align=3Dright><TT><B>Ions&nbsp;</B></TT></TD>
    <TD><TT><B>&nbsp;Peptide</B></TT></TD></TR>
  <TR>
    <TD align=3Dright>&nbsp;</TD>
    <TD align=3Dright><TT>1888.8829&nbsp;&nbsp;</TT></TD>
    <TD align=3Dright><TT>1887.8756&nbsp;&nbsp;</TT></TD>
    <TD align=3Dright><TT>1888.0016&nbsp;&nbsp;</TT></TD>
    <TD noWrap align=3Dright><TT>-66.72&nbsp;</TT></TD>
    <TD align=3Dright><TT>70&nbsp;</TT></TD>
    <TD noWrap align=3Dright><TT>-&nbsp;</TT></TD>
    <TD align=3Dright><TT>86&nbsp;</TT></TD>
    <TD align=3Dright><TT>0&nbsp;&nbsp;</TT></TD>
    <TD noWrap align=3Dright><TT>---&nbsp;&nbsp;</TT></TD>
    <TD noWrap><TT>&nbsp;K.GVDEILLISVNDPFVMK.A</TT></TD></TR>
  <TR>
    <TD align=3Dright>&nbsp;</TD>
    <TD align=3Dright><TT>1904.8672&nbsp;&nbsp;</TT></TD>
    <TD align=3Dright><TT>1903.8599&nbsp;&nbsp;</TT></TD>
    <TD align=3Dright><TT>1903.9965&nbsp;&nbsp;</TT></TD>
    <TD noWrap align=3Dright><TT>-71.73&nbsp;</TT></TD>
    <TD align=3Dright><TT>70&nbsp;</TT></TD>
    <TD noWrap align=3Dright><TT>-&nbsp;</TT></TD>
    <TD align=3Dright><TT>86&nbsp;</TT></TD>
    <TD align=3Dright><TT>0&nbsp;&nbsp;</TT></TD>
    <TD noWrap align=3Dright><TT>---&nbsp;&nbsp;</TT></TD>
    <TD noWrap><TT>&nbsp;K.GVDEILLISVNDPFVMK.A + Oxidation =
(M)</TT></TD></TR>
  <TR>
    <TD align=3Dright>&nbsp;</TD>
    <TD align=3Dright><TT>1904.8672&nbsp;&nbsp;</TT></TD>
    <TD align=3Dright><TT>1903.8599&nbsp;&nbsp;</TT></TD>
    <TD align=3Dright><TT>1903.9965&nbsp;&nbsp;</TT></TD>
    <TD noWrap align=3Dright><TT>-71.73&nbsp;</TT></TD>
    <TD align=3Dright><TT>70&nbsp;</TT></TD>
    <TD noWrap align=3Dright><TT>-&nbsp;</TT></TD>
    <TD align=3Dright><TT>86&nbsp;</TT></TD>
    <TD align=3Dright><TT>0&nbsp;&nbsp;</TT></TD>
    <TD noWrap align=3Dright><TT>86&nbsp;&nbsp;</TT></TD>
    <TD noWrap><TT>&nbsp;K.GVDEILLISVNDPFVMK.A + Oxidation=20
  (M)</TT></TD></TR></TBODY></TABLE>
<TABLE border=3D0 cellSpacing=3D0>
  <TBODY>
  <TR>
    <TD><TT>&nbsp;&nbsp;&nbsp;&nbsp;&nbsp;&nbsp;</TT></TD>
    <TD><TT><B>No match to: </B>808.3541, 829.3360, 842.4551, 870.4872,=20
      926.4262, 926.4262, 1033.5106, 1033.5106, 1055.4968, 1189.6212, =
1189.6212,=20
      1321.5402, 1321.5402, 1581.6536, 1588.7050, 1588.7050, 1610.7000,=20
      2051.8938, 2051.8938, 2073.8945, 2213.9839, 2230.1135, 2230.1135,=20
      2664.2395, 2672.2927, 2672.2927, 2674.9946, 2694.2617, 2710.2419,=20
      2863.4082, 2863.4082, 3040.4038, 3062.3843, 3567.7410,=20
  3590.7158</TT></TD></TR></TBODY></TABLE><BR>
<TABLE border=3D0 cellSpacing=3D0>
  <TBODY>
  <TR>
    <TD><TT><B><A name=3DHit36>36.</A>&nbsp;&nbsp;&nbsp;</B></TT></TD>
    <TD noWrap><TT><A=20
      =
href=3D"http://zxw-pc/mascot/cgi/protein_view.pl?file=3D../data/20121225/=
F002411.dat&amp;hit=3D36"=20
      =
target=3D_blank>gi|297737581</A>&nbsp;&nbsp;&nbsp;&nbsp;<B>Mass:</B>&nbsp=
;35224&nbsp;&nbsp;&nbsp;&nbsp;<B>Score:</B>&nbsp;71&nbsp;&nbsp;&nbsp;&nbs=
p;&nbsp;<B>Expect:</B>&nbsp;0.15&nbsp;&nbsp;<B>Matches:</B>&nbsp;7</TT></=
TD></TR>
  <TR>
    <TD>&nbsp;</TD>
    <TD noWrap><TT>unnamed protein product [Vitis=20
vinifera]</TT></TD></TR></TBODY></TABLE>
<TABLE border=3D0 cellSpacing=3D0 cellPadding=3D0>
  <TBODY>
  <TR>
    <TD><TT>&nbsp;&nbsp;&nbsp;&nbsp;&nbsp;&nbsp;</TT></TD>
    <TD align=3Dright><TT><B>Observed&nbsp;&nbsp;</B></TT></TD>
    <TD noWrap align=3Dright><TT><B>Mr(expt)&nbsp;&nbsp;</B></TT></TD>
    <TD noWrap align=3Dright><TT><B>Mr(calc)&nbsp;&nbsp;</B></TT></TD>
    <TD align=3Dright><TT><B>&nbsp;ppm&nbsp;&nbsp;</B></TT></TD>
    <TD align=3Dright><TT><B>Start&nbsp;</B></TT></TD>
    <TD align=3Dright><TT><B>&nbsp;</B></TT></TD>
    <TD align=3Dright><TT><B>End&nbsp;</B></TT></TD>
    <TD align=3Dright><TT><B>Miss&nbsp;</B></TT></TD>
    <TD align=3Dright><TT><B>Ions&nbsp;</B></TT></TD>
    <TD><TT><B>&nbsp;Peptide</B></TT></TD></TR>
  <TR>
    <TD align=3Dright>&nbsp;</TD>
    <TD align=3Dright><TT>842.4551&nbsp;&nbsp;</TT></TD>
    <TD align=3Dright><TT>841.4479&nbsp;&nbsp;</TT></TD>
    <TD align=3Dright><TT>841.4844&nbsp;&nbsp;</TT></TD>
    <TD noWrap align=3Dright><TT>-43.39&nbsp;</TT></TD>
    <TD align=3Dright><TT>250&nbsp;</TT></TD>
    <TD noWrap align=3Dright><TT>-&nbsp;</TT></TD>
    <TD align=3Dright><TT>256&nbsp;</TT></TD>
    <TD align=3Dright><TT>1&nbsp;&nbsp;</TT></TD>
    <TD noWrap align=3Dright><TT>---&nbsp;&nbsp;</TT></TD>
    <TD noWrap><TT>&nbsp;K.VLHKAMK.G + Oxidation (M)</TT></TD></TR>
  <TR>
    <TD align=3Dright>&nbsp;</TD>
    <TD align=3Dright><TT>1033.5106&nbsp;&nbsp;</TT></TD>
    <TD align=3Dright><TT>1032.5033&nbsp;&nbsp;</TT></TD>
    <TD align=3Dright><TT>1032.5451&nbsp;&nbsp;</TT></TD>
    <TD noWrap align=3Dright><TT>-40.48&nbsp;</TT></TD>
    <TD align=3Dright><TT>65&nbsp;</TT></TD>
    <TD noWrap align=3Dright><TT>-&nbsp;</TT></TD>
    <TD align=3Dright><TT>74&nbsp;</TT></TD>
    <TD align=3Dright><TT>0&nbsp;&nbsp;</TT></TD>
    <TD noWrap align=3Dright><TT>---&nbsp;&nbsp;</TT></TD>
    <TD noWrap><TT>&nbsp;R.LSSELSGNVK.R</TT></TD></TR>
  <TR>
    <TD align=3Dright>&nbsp;</TD>
    <TD align=3Dright><TT>1033.5106&nbsp;&nbsp;</TT></TD>
    <TD align=3Dright><TT>1032.5033&nbsp;&nbsp;</TT></TD>
    <TD align=3Dright><TT>1032.5451&nbsp;&nbsp;</TT></TD>
    <TD noWrap align=3Dright><TT>-40.48&nbsp;</TT></TD>
    <TD align=3Dright><TT>65&nbsp;</TT></TD>
    <TD noWrap align=3Dright><TT>-&nbsp;</TT></TD>
    <TD align=3Dright><TT>74&nbsp;</TT></TD>
    <TD align=3Dright><TT>0&nbsp;&nbsp;</TT></TD>
    <TD noWrap align=3Dright><TT>4&nbsp;&nbsp;</TT></TD>
    <TD noWrap><TT>&nbsp;R.LSSELSGNVK.R</TT></TD></TR>
  <TR>
    <TD align=3Dright>&nbsp;</TD>
    <TD align=3Dright><TT>1055.4968&nbsp;&nbsp;</TT></TD>
    <TD align=3Dright><TT>1054.4895&nbsp;&nbsp;</TT></TD>
    <TD align=3Dright><TT>1054.5005&nbsp;&nbsp;</TT></TD>
    <TD noWrap align=3Dright><TT>-10.38&nbsp;</TT></TD>
    <TD align=3Dright><TT>55&nbsp;</TT></TD>
    <TD noWrap align=3Dright><TT>-&nbsp;</TT></TD>
    <TD align=3Dright><TT>63&nbsp;</TT></TD>
    <TD align=3Dright><TT>0&nbsp;&nbsp;</TT></TD>
    <TD noWrap align=3Dright><TT>---&nbsp;&nbsp;</TT></TD>
    <TD noWrap><TT>&nbsp;R.AMYSEDLVK.R</TT></TD></TR>
  <TR>
    <TD align=3Dright>&nbsp;</TD>
    <TD align=3Dright><TT>1189.6212&nbsp;&nbsp;</TT></TD>
    <TD align=3Dright><TT>1188.6139&nbsp;&nbsp;</TT></TD>
    <TD align=3Dright><TT>1188.6462&nbsp;&nbsp;</TT></TD>
    <TD noWrap align=3Dright><TT>-27.17&nbsp;</TT></TD>
    <TD align=3Dright><TT>65&nbsp;</TT></TD>
    <TD noWrap align=3Dright><TT>-&nbsp;</TT></TD>
    <TD align=3Dright><TT>75&nbsp;</TT></TD>
    <TD align=3Dright><TT>1&nbsp;&nbsp;</TT></TD>
    <TD noWrap align=3Dright><TT>---&nbsp;&nbsp;</TT></TD>
    <TD noWrap><TT>&nbsp;R.LSSELSGNVKR.A</TT></TD></TR>
  <TR>
    <TD align=3Dright>&nbsp;</TD>
    <TD align=3Dright><TT>1189.6212&nbsp;&nbsp;</TT></TD>
    <TD align=3Dright><TT>1188.6139&nbsp;&nbsp;</TT></TD>
    <TD align=3Dright><TT>1188.6462&nbsp;&nbsp;</TT></TD>
    <TD noWrap align=3Dright><TT>-27.17&nbsp;</TT></TD>
    <TD align=3Dright><TT>64&nbsp;</TT></TD>
    <TD noWrap align=3Dright><TT>-&nbsp;</TT></TD>
    <TD align=3Dright><TT>74&nbsp;</TT></TD>
    <TD align=3Dright><TT>1&nbsp;&nbsp;</TT></TD>
    <TD noWrap align=3Dright><TT>25&nbsp;&nbsp;</TT></TD>
    <TD noWrap><TT>&nbsp;K.RLSSELSGNVK.R</TT></TD></TR>
  <TR>
    <TD align=3Dright>&nbsp;</TD>
    <TD align=3Dright><TT>2073.8945&nbsp;&nbsp;</TT></TD>
    <TD align=3Dright><TT>2072.8872&nbsp;&nbsp;</TT></TD>
    <TD align=3Dright><TT>2073.0888&nbsp;&nbsp;</TT></TD>
    <TD noWrap align=3Dright><TT>-97.24&nbsp;</TT></TD>
    <TD align=3Dright><TT>94&nbsp;</TT></TD>
    <TD noWrap align=3Dright><TT>-&nbsp;</TT></TD>
    <TD align=3Dright><TT>113&nbsp;</TT></TD>
    <TD align=3Dright><TT>1&nbsp;&nbsp;</TT></TD>
    <TD noWrap align=3Dright><TT>---&nbsp;&nbsp;</TT></TD>
    <TD =
noWrap><TT>&nbsp;R.QALSGNVVDLKAATEVICSR.T</TT></TD></TR></TBODY></TABLE>
<TABLE border=3D0 cellSpacing=3D0>
  <TBODY>
  <TR>
    <TD><TT>&nbsp;&nbsp;&nbsp;&nbsp;&nbsp;&nbsp;</TT></TD>
    <TD><TT><B>No match to: </B>808.3541, 829.3360, 870.4872, 926.4262,=20
      926.4262, 1321.5402, 1321.5402, 1581.6536, 1588.7050, 1588.7050,=20
      1610.7000, 1888.8829, 1904.8672, 1904.8672, 2051.8938, 2051.8938,=20
      2213.9839, 2230.1135, 2230.1135, 2664.2395, 2672.2927, 2672.2927,=20
      2674.9946, 2694.2617, 2710.2419, 2863.4082, 2863.4082, 3040.4038,=20
      3062.3843, 3567.7410, 3590.7158</TT></TD></TR></TBODY></TABLE><BR>
<TABLE border=3D0 cellSpacing=3D0>
  <TBODY>
  <TR>
    <TD><TT><B><A name=3DHit37>37.</A>&nbsp;&nbsp;&nbsp;</B></TT></TD>
    <TD noWrap><TT><A=20
      =
href=3D"http://zxw-pc/mascot/cgi/protein_view.pl?file=3D../data/20121225/=
F002411.dat&amp;hit=3D37"=20
      =
target=3D_blank>gi|225424468</A>&nbsp;&nbsp;&nbsp;&nbsp;<B>Mass:</B>&nbsp=
;35224&nbsp;&nbsp;&nbsp;&nbsp;<B>Score:</B>&nbsp;71&nbsp;&nbsp;&nbsp;&nbs=
p;&nbsp;<B>Expect:</B>&nbsp;0.15&nbsp;&nbsp;<B>Matches:</B>&nbsp;7</TT></=
TD></TR>
  <TR>
    <TD>&nbsp;</TD>
    <TD noWrap><TT>PREDICTED: hypothetical protein [Vitis=20
  vinifera]</TT></TD></TR></TBODY></TABLE>
<TABLE border=3D0 cellSpacing=3D0 cellPadding=3D0>
  <TBODY>
  <TR>
    <TD><TT>&nbsp;&nbsp;&nbsp;&nbsp;&nbsp;&nbsp;</TT></TD>
    <TD align=3Dright><TT><B>Observed&nbsp;&nbsp;</B></TT></TD>
    <TD noWrap align=3Dright><TT><B>Mr(expt)&nbsp;&nbsp;</B></TT></TD>
    <TD noWrap align=3Dright><TT><B>Mr(calc)&nbsp;&nbsp;</B></TT></TD>
    <TD align=3Dright><TT><B>&nbsp;ppm&nbsp;&nbsp;</B></TT></TD>
    <TD align=3Dright><TT><B>Start&nbsp;</B></TT></TD>
    <TD align=3Dright><TT><B>&nbsp;</B></TT></TD>
    <TD align=3Dright><TT><B>End&nbsp;</B></TT></TD>
    <TD align=3Dright><TT><B>Miss&nbsp;</B></TT></TD>
    <TD align=3Dright><TT><B>Ions&nbsp;</B></TT></TD>
    <TD><TT><B>&nbsp;Peptide</B></TT></TD></TR>
  <TR>
    <TD align=3Dright>&nbsp;</TD>
    <TD align=3Dright><TT>842.4551&nbsp;&nbsp;</TT></TD>
    <TD align=3Dright><TT>841.4479&nbsp;&nbsp;</TT></TD>
    <TD align=3Dright><TT>841.4844&nbsp;&nbsp;</TT></TD>
    <TD noWrap align=3Dright><TT>-43.39&nbsp;</TT></TD>
    <TD align=3Dright><TT>250&nbsp;</TT></TD>
    <TD noWrap align=3Dright><TT>-&nbsp;</TT></TD>
    <TD align=3Dright><TT>256&nbsp;</TT></TD>
    <TD align=3Dright><TT>1&nbsp;&nbsp;</TT></TD>
    <TD noWrap align=3Dright><TT>---&nbsp;&nbsp;</TT></TD>
    <TD noWrap><TT>&nbsp;K.VLHKAMK.G + Oxidation (M)</TT></TD></TR>
  <TR>
    <TD align=3Dright>&nbsp;</TD>
    <TD align=3Dright><TT>1033.5106&nbsp;&nbsp;</TT></TD>
    <TD align=3Dright><TT>1032.5033&nbsp;&nbsp;</TT></TD>
    <TD align=3Dright><TT>1032.5451&nbsp;&nbsp;</TT></TD>
    <TD noWrap align=3Dright><TT>-40.48&nbsp;</TT></TD>
    <TD align=3Dright><TT>65&nbsp;</TT></TD>
    <TD noWrap align=3Dright><TT>-&nbsp;</TT></TD>
    <TD align=3Dright><TT>74&nbsp;</TT></TD>
    <TD align=3Dright><TT>0&nbsp;&nbsp;</TT></TD>
    <TD noWrap align=3Dright><TT>---&nbsp;&nbsp;</TT></TD>
    <TD noWrap><TT>&nbsp;R.LSSELSGNVK.R</TT></TD></TR>
  <TR>
    <TD align=3Dright>&nbsp;</TD>
    <TD align=3Dright><TT>1033.5106&nbsp;&nbsp;</TT></TD>
    <TD align=3Dright><TT>1032.5033&nbsp;&nbsp;</TT></TD>
    <TD align=3Dright><TT>1032.5451&nbsp;&nbsp;</TT></TD>
    <TD noWrap align=3Dright><TT>-40.48&nbsp;</TT></TD>
    <TD align=3Dright><TT>65&nbsp;</TT></TD>
    <TD noWrap align=3Dright><TT>-&nbsp;</TT></TD>
    <TD align=3Dright><TT>74&nbsp;</TT></TD>
    <TD align=3Dright><TT>0&nbsp;&nbsp;</TT></TD>
    <TD noWrap align=3Dright><TT>4&nbsp;&nbsp;</TT></TD>
    <TD noWrap><TT>&nbsp;R.LSSELSGNVK.R</TT></TD></TR>
  <TR>
    <TD align=3Dright>&nbsp;</TD>
    <TD align=3Dright><TT>1055.4968&nbsp;&nbsp;</TT></TD>
    <TD align=3Dright><TT>1054.4895&nbsp;&nbsp;</TT></TD>
    <TD align=3Dright><TT>1054.5005&nbsp;&nbsp;</TT></TD>
    <TD noWrap align=3Dright><TT>-10.38&nbsp;</TT></TD>
    <TD align=3Dright><TT>55&nbsp;</TT></TD>
    <TD noWrap align=3Dright><TT>-&nbsp;</TT></TD>
    <TD align=3Dright><TT>63&nbsp;</TT></TD>
    <TD align=3Dright><TT>0&nbsp;&nbsp;</TT></TD>
    <TD noWrap align=3Dright><TT>---&nbsp;&nbsp;</TT></TD>
    <TD noWrap><TT>&nbsp;R.AMYSEDLVK.R</TT></TD></TR>
  <TR>
    <TD align=3Dright>&nbsp;</TD>
    <TD align=3Dright><TT>1189.6212&nbsp;&nbsp;</TT></TD>
    <TD align=3Dright><TT>1188.6139&nbsp;&nbsp;</TT></TD>
    <TD align=3Dright><TT>1188.6462&nbsp;&nbsp;</TT></TD>
    <TD noWrap align=3Dright><TT>-27.17&nbsp;</TT></TD>
    <TD align=3Dright><TT>65&nbsp;</TT></TD>
    <TD noWrap align=3Dright><TT>-&nbsp;</TT></TD>
    <TD align=3Dright><TT>75&nbsp;</TT></TD>
    <TD align=3Dright><TT>1&nbsp;&nbsp;</TT></TD>
    <TD noWrap align=3Dright><TT>---&nbsp;&nbsp;</TT></TD>
    <TD noWrap><TT>&nbsp;R.LSSELSGNVKR.A</TT></TD></TR>
  <TR>
    <TD align=3Dright>&nbsp;</TD>
    <TD align=3Dright><TT>1189.6212&nbsp;&nbsp;</TT></TD>
    <TD align=3Dright><TT>1188.6139&nbsp;&nbsp;</TT></TD>
    <TD align=3Dright><TT>1188.6462&nbsp;&nbsp;</TT></TD>
    <TD noWrap align=3Dright><TT>-27.17&nbsp;</TT></TD>
    <TD align=3Dright><TT>64&nbsp;</TT></TD>
    <TD noWrap align=3Dright><TT>-&nbsp;</TT></TD>
    <TD align=3Dright><TT>74&nbsp;</TT></TD>
    <TD align=3Dright><TT>1&nbsp;&nbsp;</TT></TD>
    <TD noWrap align=3Dright><TT>25&nbsp;&nbsp;</TT></TD>
    <TD noWrap><TT>&nbsp;K.RLSSELSGNVK.R</TT></TD></TR>
  <TR>
    <TD align=3Dright>&nbsp;</TD>
    <TD align=3Dright><TT>2073.8945&nbsp;&nbsp;</TT></TD>
    <TD align=3Dright><TT>2072.8872&nbsp;&nbsp;</TT></TD>
    <TD align=3Dright><TT>2073.0888&nbsp;&nbsp;</TT></TD>
    <TD noWrap align=3Dright><TT>-97.24&nbsp;</TT></TD>
    <TD align=3Dright><TT>94&nbsp;</TT></TD>
    <TD noWrap align=3Dright><TT>-&nbsp;</TT></TD>
    <TD align=3Dright><TT>113&nbsp;</TT></TD>
    <TD align=3Dright><TT>1&nbsp;&nbsp;</TT></TD>
    <TD noWrap align=3Dright><TT>---&nbsp;&nbsp;</TT></TD>
    <TD =
noWrap><TT>&nbsp;R.QALSGNVVDLKAATEVICSR.T</TT></TD></TR></TBODY></TABLE>
<TABLE border=3D0 cellSpacing=3D0>
  <TBODY>
  <TR>
    <TD><TT>&nbsp;&nbsp;&nbsp;&nbsp;&nbsp;&nbsp;</TT></TD>
    <TD><TT><B>No match to: </B>808.3541, 829.3360, 870.4872, 926.4262,=20
      926.4262, 1321.5402, 1321.5402, 1581.6536, 1588.7050, 1588.7050,=20
      1610.7000, 1888.8829, 1904.8672, 1904.8672, 2051.8938, 2051.8938,=20
      2213.9839, 2230.1135, 2230.1135, 2664.2395, 2672.2927, 2672.2927,=20
      2674.9946, 2694.2617, 2710.2419, 2863.4082, 2863.4082, 3040.4038,=20
      3062.3843, 3567.7410, 3590.7158</TT></TD></TR></TBODY></TABLE><BR>
<TABLE border=3D0 cellSpacing=3D0>
  <TBODY>
  <TR>
    <TD><TT><B><A name=3DHit38>38.</A>&nbsp;&nbsp;&nbsp;</B></TT></TD>
    <TD noWrap><TT><A=20
      =
href=3D"http://zxw-pc/mascot/cgi/protein_view.pl?file=3D../data/20121225/=
F002411.dat&amp;hit=3D38"=20
      =
target=3D_blank>gi|302822517</A>&nbsp;&nbsp;&nbsp;&nbsp;<B>Mass:</B>&nbsp=
;48413&nbsp;&nbsp;&nbsp;&nbsp;<B>Score:</B>&nbsp;66&nbsp;&nbsp;&nbsp;&nbs=
p;&nbsp;<B>Expect:</B>&nbsp;0.45&nbsp;&nbsp;<B>Matches:</B>&nbsp;7</TT></=
TD></TR>
  <TR>
    <TD>&nbsp;</TD>
    <TD noWrap><TT>hypothetical protein SELMODRAFT_431088 [Selaginella=20
      moellendorffii]</TT></TD></TR></TBODY></TABLE>
<TABLE border=3D0 cellSpacing=3D0 cellPadding=3D0>
  <TBODY>
  <TR>
    <TD><TT>&nbsp;&nbsp;&nbsp;&nbsp;&nbsp;&nbsp;</TT></TD>
    <TD align=3Dright><TT><B>Observed&nbsp;&nbsp;</B></TT></TD>
    <TD noWrap align=3Dright><TT><B>Mr(expt)&nbsp;&nbsp;</B></TT></TD>
    <TD noWrap align=3Dright><TT><B>Mr(calc)&nbsp;&nbsp;</B></TT></TD>
    <TD align=3Dright><TT><B>&nbsp;ppm&nbsp;&nbsp;</B></TT></TD>
    <TD align=3Dright><TT><B>Start&nbsp;</B></TT></TD>
    <TD align=3Dright><TT><B>&nbsp;</B></TT></TD>
    <TD align=3Dright><TT><B>End&nbsp;</B></TT></TD>
    <TD align=3Dright><TT><B>Miss&nbsp;</B></TT></TD>
    <TD align=3Dright><TT><B>Ions&nbsp;</B></TT></TD>
    <TD><TT><B>&nbsp;Peptide</B></TT></TD></TR>
  <TR>
    <TD align=3Dright>&nbsp;</TD>
    <TD align=3Dright><TT>1033.5106&nbsp;&nbsp;</TT></TD>
    <TD align=3Dright><TT>1032.5033&nbsp;&nbsp;</TT></TD>
    <TD align=3Dright><TT>1032.5968&nbsp;&nbsp;</TT></TD>
    <TD noWrap align=3Dright><TT>-90.50&nbsp;</TT></TD>
    <TD align=3Dright><TT>268&nbsp;</TT></TD>
    <TD noWrap align=3Dright><TT>-&nbsp;</TT></TD>
    <TD align=3Dright><TT>276&nbsp;</TT></TD>
    <TD align=3Dright><TT>1&nbsp;&nbsp;</TT></TD>
    <TD noWrap align=3Dright><TT>---&nbsp;&nbsp;</TT></TD>
    <TD noWrap><TT>&nbsp;K.FVIKNGDIK.E</TT></TD></TR>
  <TR>
    <TD align=3Dright>&nbsp;</TD>
    <TD align=3Dright><TT>1033.5106&nbsp;&nbsp;</TT></TD>
    <TD align=3Dright><TT>1032.5033&nbsp;&nbsp;</TT></TD>
    <TD align=3Dright><TT>1032.5968&nbsp;&nbsp;</TT></TD>
    <TD noWrap align=3Dright><TT>-90.50&nbsp;</TT></TD>
    <TD align=3Dright><TT>268&nbsp;</TT></TD>
    <TD noWrap align=3Dright><TT>-&nbsp;</TT></TD>
    <TD align=3Dright><TT>276&nbsp;</TT></TD>
    <TD align=3Dright><TT>1&nbsp;&nbsp;</TT></TD>
    <TD noWrap align=3Dright><TT>17&nbsp;&nbsp;</TT></TD>
    <TD noWrap><TT>&nbsp;K.FVIKNGDIK.E</TT></TD></TR>
  <TR>
    <TD align=3Dright>&nbsp;</TD>
    <TD align=3Dright><TT>1189.6212&nbsp;&nbsp;</TT></TD>
    <TD align=3Dright><TT>1188.6139&nbsp;&nbsp;</TT></TD>
    <TD align=3Dright><TT>1188.5995&nbsp;&nbsp;</TT></TD>
    <TD noWrap align=3Dright><TT>12.1&nbsp;</TT></TD>
    <TD align=3Dright><TT>244&nbsp;</TT></TD>
    <TD noWrap align=3Dright><TT>-&nbsp;</TT></TD>
    <TD align=3Dright><TT>253&nbsp;</TT></TD>
    <TD align=3Dright><TT>1&nbsp;&nbsp;</TT></TD>
    <TD noWrap align=3Dright><TT>---&nbsp;&nbsp;</TT></TD>
    <TD noWrap><TT>&nbsp;R.DPCIRVMDLK.E</TT></TD></TR>
  <TR>
    <TD align=3Dright>&nbsp;</TD>
    <TD align=3Dright><TT>1189.6212&nbsp;&nbsp;</TT></TD>
    <TD align=3Dright><TT>1188.6139&nbsp;&nbsp;</TT></TD>
    <TD align=3Dright><TT>1188.5995&nbsp;&nbsp;</TT></TD>
    <TD noWrap align=3Dright><TT>12.1&nbsp;</TT></TD>
    <TD align=3Dright><TT>244&nbsp;</TT></TD>
    <TD noWrap align=3Dright><TT>-&nbsp;</TT></TD>
    <TD align=3Dright><TT>253&nbsp;</TT></TD>
    <TD align=3Dright><TT>1&nbsp;&nbsp;</TT></TD>
    <TD noWrap align=3Dright><TT>25&nbsp;&nbsp;</TT></TD>
    <TD noWrap><TT>&nbsp;R.DPCIRVMDLK.E</TT></TD></TR>
  <TR>
    <TD align=3Dright>&nbsp;</TD>
    <TD align=3Dright><TT>2213.9839&nbsp;&nbsp;</TT></TD>
    <TD align=3Dright><TT>2212.9766&nbsp;&nbsp;</TT></TD>
    <TD align=3Dright><TT>2212.9922&nbsp;&nbsp;</TT></TD>
    <TD noWrap align=3Dright><TT>-7.03&nbsp;</TT></TD>
    <TD align=3Dright><TT>415&nbsp;</TT></TD>
    <TD noWrap align=3Dright><TT>-&nbsp;</TT></TD>
    <TD align=3Dright><TT>434&nbsp;</TT></TD>
    <TD align=3Dright><TT>0&nbsp;&nbsp;</TT></TD>
    <TD noWrap align=3Dright><TT>---&nbsp;&nbsp;</TT></TD>
    <TD noWrap><TT>&nbsp;R.CNRPPFPVTSEGIPTFFSCD.-</TT></TD></TR>
  <TR>
    <TD align=3Dright>&nbsp;</TD>
    <TD align=3Dright><TT>2230.1135&nbsp;&nbsp;</TT></TD>
    <TD align=3Dright><TT>2229.1062&nbsp;&nbsp;</TT></TD>
    <TD align=3Dright><TT>2229.0623&nbsp;&nbsp;</TT></TD>
    <TD noWrap align=3Dright><TT>19.7&nbsp;</TT></TD>
    <TD align=3Dright><TT>1&nbsp;</TT></TD>
    <TD noWrap align=3Dright><TT>-&nbsp;</TT></TD>
    <TD align=3Dright><TT>20&nbsp;</TT></TD>
    <TD align=3Dright><TT>0&nbsp;&nbsp;</TT></TD>
    <TD noWrap align=3Dright><TT>---&nbsp;&nbsp;</TT></TD>
    <TD noWrap><TT>&nbsp;-.MEAVIVEPPQDATSPYPDVR.D + Oxidation =
(M)</TT></TD></TR>
  <TR>
    <TD align=3Dright>&nbsp;</TD>
    <TD align=3Dright><TT>2230.1135&nbsp;&nbsp;</TT></TD>
    <TD align=3Dright><TT>2229.1062&nbsp;&nbsp;</TT></TD>
    <TD align=3Dright><TT>2229.0623&nbsp;&nbsp;</TT></TD>
    <TD noWrap align=3Dright><TT>19.7&nbsp;</TT></TD>
    <TD align=3Dright><TT>1&nbsp;</TT></TD>
    <TD noWrap align=3Dright><TT>-&nbsp;</TT></TD>
    <TD align=3Dright><TT>20&nbsp;</TT></TD>
    <TD align=3Dright><TT>0&nbsp;&nbsp;</TT></TD>
    <TD noWrap align=3Dright><TT>---&nbsp;&nbsp;</TT></TD>
    <TD noWrap><TT>&nbsp;-.MEAVIVEPPQDATSPYPDVR.D + Oxidation=20
  (M)</TT></TD></TR></TBODY></TABLE>
<TABLE border=3D0 cellSpacing=3D0>
  <TBODY>
  <TR>
    <TD><TT>&nbsp;&nbsp;&nbsp;&nbsp;&nbsp;&nbsp;</TT></TD>
    <TD><TT><B>No match to: </B>808.3541, 829.3360, 842.4551, 870.4872,=20
      926.4262, 926.4262, 1055.4968, 1321.5402, 1321.5402, 1581.6536, =
1588.7050,=20
      1588.7050, 1610.7000, 1888.8829, 1904.8672, 1904.8672, 2051.8938,=20
      2051.8938, 2073.8945, 2664.2395, 2672.2927, 2672.2927, 2674.9946,=20
      2694.2617, 2710.2419, 2863.4082, 2863.4082, 3040.4038, 3062.3843,=20
      3567.7410, 3590.7158</TT></TD></TR></TBODY></TABLE><BR>
<TABLE border=3D0 cellSpacing=3D0>
  <TBODY>
  <TR>
    <TD><TT><B><A name=3DHit39>39.</A>&nbsp;&nbsp;&nbsp;</B></TT></TD>
    <TD noWrap><TT><A=20
      =
href=3D"http://zxw-pc/mascot/cgi/protein_view.pl?file=3D../data/20121225/=
F002411.dat&amp;hit=3D39"=20
      =
target=3D_blank>gi|300139261</A>&nbsp;&nbsp;&nbsp;&nbsp;<B>Mass:</B>&nbsp=
;48413&nbsp;&nbsp;&nbsp;&nbsp;<B>Score:</B>&nbsp;66&nbsp;&nbsp;&nbsp;&nbs=
p;&nbsp;<B>Expect:</B>&nbsp;0.45&nbsp;&nbsp;<B>Matches:</B>&nbsp;7</TT></=
TD></TR>
  <TR>
    <TD>&nbsp;</TD>
    <TD noWrap><TT>hypothetical protein SELMODRAFT_431088 [Selaginella=20
      moellendorffii]</TT></TD></TR></TBODY></TABLE>
<TABLE border=3D0 cellSpacing=3D0 cellPadding=3D0>
  <TBODY>
  <TR>
    <TD><TT>&nbsp;&nbsp;&nbsp;&nbsp;&nbsp;&nbsp;</TT></TD>
    <TD align=3Dright><TT><B>Observed&nbsp;&nbsp;</B></TT></TD>
    <TD noWrap align=3Dright><TT><B>Mr(expt)&nbsp;&nbsp;</B></TT></TD>
    <TD noWrap align=3Dright><TT><B>Mr(calc)&nbsp;&nbsp;</B></TT></TD>
    <TD align=3Dright><TT><B>&nbsp;ppm&nbsp;&nbsp;</B></TT></TD>
    <TD align=3Dright><TT><B>Start&nbsp;</B></TT></TD>
    <TD align=3Dright><TT><B>&nbsp;</B></TT></TD>
    <TD align=3Dright><TT><B>End&nbsp;</B></TT></TD>
    <TD align=3Dright><TT><B>Miss&nbsp;</B></TT></TD>
    <TD align=3Dright><TT><B>Ions&nbsp;</B></TT></TD>
    <TD><TT><B>&nbsp;Peptide</B></TT></TD></TR>
  <TR>
    <TD align=3Dright>&nbsp;</TD>
    <TD align=3Dright><TT>1033.5106&nbsp;&nbsp;</TT></TD>
    <TD align=3Dright><TT>1032.5033&nbsp;&nbsp;</TT></TD>
    <TD align=3Dright><TT>1032.5968&nbsp;&nbsp;</TT></TD>
    <TD noWrap align=3Dright><TT>-90.50&nbsp;</TT></TD>
    <TD align=3Dright><TT>268&nbsp;</TT></TD>
    <TD noWrap align=3Dright><TT>-&nbsp;</TT></TD>
    <TD align=3Dright><TT>276&nbsp;</TT></TD>
    <TD align=3Dright><TT>1&nbsp;&nbsp;</TT></TD>
    <TD noWrap align=3Dright><TT>---&nbsp;&nbsp;</TT></TD>
    <TD noWrap><TT>&nbsp;K.FVIKNGDIK.E</TT></TD></TR>
  <TR>
    <TD align=3Dright>&nbsp;</TD>
    <TD align=3Dright><TT>1033.5106&nbsp;&nbsp;</TT></TD>
    <TD align=3Dright><TT>1032.5033&nbsp;&nbsp;</TT></TD>
    <TD align=3Dright><TT>1032.5968&nbsp;&nbsp;</TT></TD>
    <TD noWrap align=3Dright><TT>-90.50&nbsp;</TT></TD>
    <TD align=3Dright><TT>268&nbsp;</TT></TD>
    <TD noWrap align=3Dright><TT>-&nbsp;</TT></TD>
    <TD align=3Dright><TT>276&nbsp;</TT></TD>
    <TD align=3Dright><TT>1&nbsp;&nbsp;</TT></TD>
    <TD noWrap align=3Dright><TT>17&nbsp;&nbsp;</TT></TD>
    <TD noWrap><TT>&nbsp;K.FVIKNGDIK.E</TT></TD></TR>
  <TR>
    <TD align=3Dright>&nbsp;</TD>
    <TD align=3Dright><TT>1189.6212&nbsp;&nbsp;</TT></TD>
    <TD align=3Dright><TT>1188.6139&nbsp;&nbsp;</TT></TD>
    <TD align=3Dright><TT>1188.5995&nbsp;&nbsp;</TT></TD>
    <TD noWrap align=3Dright><TT>12.1&nbsp;</TT></TD>
    <TD align=3Dright><TT>244&nbsp;</TT></TD>
    <TD noWrap align=3Dright><TT>-&nbsp;</TT></TD>
    <TD align=3Dright><TT>253&nbsp;</TT></TD>
    <TD align=3Dright><TT>1&nbsp;&nbsp;</TT></TD>
    <TD noWrap align=3Dright><TT>---&nbsp;&nbsp;</TT></TD>
    <TD noWrap><TT>&nbsp;R.DPCIRVMDLK.E</TT></TD></TR>
  <TR>
    <TD align=3Dright>&nbsp;</TD>
    <TD align=3Dright><TT>1189.6212&nbsp;&nbsp;</TT></TD>
    <TD align=3Dright><TT>1188.6139&nbsp;&nbsp;</TT></TD>
    <TD align=3Dright><TT>1188.5995&nbsp;&nbsp;</TT></TD>
    <TD noWrap align=3Dright><TT>12.1&nbsp;</TT></TD>
    <TD align=3Dright><TT>244&nbsp;</TT></TD>
    <TD noWrap align=3Dright><TT>-&nbsp;</TT></TD>
    <TD align=3Dright><TT>253&nbsp;</TT></TD>
    <TD align=3Dright><TT>1&nbsp;&nbsp;</TT></TD>
    <TD noWrap align=3Dright><TT>25&nbsp;&nbsp;</TT></TD>
    <TD noWrap><TT>&nbsp;R.DPCIRVMDLK.E</TT></TD></TR>
  <TR>
    <TD align=3Dright>&nbsp;</TD>
    <TD align=3Dright><TT>2213.9839&nbsp;&nbsp;</TT></TD>
    <TD align=3Dright><TT>2212.9766&nbsp;&nbsp;</TT></TD>
    <TD align=3Dright><TT>2212.9922&nbsp;&nbsp;</TT></TD>
    <TD noWrap align=3Dright><TT>-7.03&nbsp;</TT></TD>
    <TD align=3Dright><TT>415&nbsp;</TT></TD>
    <TD noWrap align=3Dright><TT>-&nbsp;</TT></TD>
    <TD align=3Dright><TT>434&nbsp;</TT></TD>
    <TD align=3Dright><TT>0&nbsp;&nbsp;</TT></TD>
    <TD noWrap align=3Dright><TT>---&nbsp;&nbsp;</TT></TD>
    <TD noWrap><TT>&nbsp;R.CNRPPFPVTSEGIPTFFSCD.-</TT></TD></TR>
  <TR>
    <TD align=3Dright>&nbsp;</TD>
    <TD align=3Dright><TT>2230.1135&nbsp;&nbsp;</TT></TD>
    <TD align=3Dright><TT>2229.1062&nbsp;&nbsp;</TT></TD>
    <TD align=3Dright><TT>2229.0623&nbsp;&nbsp;</TT></TD>
    <TD noWrap align=3Dright><TT>19.7&nbsp;</TT></TD>
    <TD align=3Dright><TT>1&nbsp;</TT></TD>
    <TD noWrap align=3Dright><TT>-&nbsp;</TT></TD>
    <TD align=3Dright><TT>20&nbsp;</TT></TD>
    <TD align=3Dright><TT>0&nbsp;&nbsp;</TT></TD>
    <TD noWrap align=3Dright><TT>---&nbsp;&nbsp;</TT></TD>
    <TD noWrap><TT>&nbsp;-.MEAVIVEPPQDATSPYPDVR.D + Oxidation =
(M)</TT></TD></TR>
  <TR>
    <TD align=3Dright>&nbsp;</TD>
    <TD align=3Dright><TT>2230.1135&nbsp;&nbsp;</TT></TD>
    <TD align=3Dright><TT>2229.1062&nbsp;&nbsp;</TT></TD>
    <TD align=3Dright><TT>2229.0623&nbsp;&nbsp;</TT></TD>
    <TD noWrap align=3Dright><TT>19.7&nbsp;</TT></TD>
    <TD align=3Dright><TT>1&nbsp;</TT></TD>
    <TD noWrap align=3Dright><TT>-&nbsp;</TT></TD>
    <TD align=3Dright><TT>20&nbsp;</TT></TD>
    <TD align=3Dright><TT>0&nbsp;&nbsp;</TT></TD>
    <TD noWrap align=3Dright><TT>---&nbsp;&nbsp;</TT></TD>
    <TD noWrap><TT>&nbsp;-.MEAVIVEPPQDATSPYPDVR.D + Oxidation=20
  (M)</TT></TD></TR></TBODY></TABLE>
<TABLE border=3D0 cellSpacing=3D0>
  <TBODY>
  <TR>
    <TD><TT>&nbsp;&nbsp;&nbsp;&nbsp;&nbsp;&nbsp;</TT></TD>
    <TD><TT><B>No match to: </B>808.3541, 829.3360, 842.4551, 870.4872,=20
      926.4262, 926.4262, 1055.4968, 1321.5402, 1321.5402, 1581.6536, =
1588.7050,=20
      1588.7050, 1610.7000, 1888.8829, 1904.8672, 1904.8672, 2051.8938,=20
      2051.8938, 2073.8945, 2664.2395, 2672.2927, 2672.2927, 2674.9946,=20
      2694.2617, 2710.2419, 2863.4082, 2863.4082, 3040.4038, 3062.3843,=20
      3567.7410, 3590.7158</TT></TD></TR></TBODY></TABLE><BR>
<TABLE border=3D0 cellSpacing=3D0>
  <TBODY>
  <TR>
    <TD><TT><B><A name=3DHit40>40.</A>&nbsp;&nbsp;&nbsp;</B></TT></TD>
    <TD noWrap><TT><A=20
      =
href=3D"http://zxw-pc/mascot/cgi/protein_view.pl?file=3D../data/20121225/=
F002411.dat&amp;hit=3D40"=20
      =
target=3D_blank>gi|9280293</A>&nbsp;&nbsp;&nbsp;&nbsp;<B>Mass:</B>&nbsp;2=
2010&nbsp;&nbsp;&nbsp;&nbsp;<B>Score:</B>&nbsp;64&nbsp;&nbsp;&nbsp;&nbsp;=
&nbsp;<B>Expect:</B>&nbsp;0.7&nbsp;&nbsp;<B>Matches:</B>&nbsp;5</TT></TD>=
</TR>
  <TR>
    <TD>&nbsp;</TD>
    <TD noWrap><TT>unnamed protein product [Arabidopsis=20
  thaliana]</TT></TD></TR></TBODY></TABLE>
<TABLE border=3D0 cellSpacing=3D0 cellPadding=3D0>
  <TBODY>
  <TR>
    <TD><TT>&nbsp;&nbsp;&nbsp;&nbsp;&nbsp;&nbsp;</TT></TD>
    <TD align=3Dright><TT><B>Observed&nbsp;&nbsp;</B></TT></TD>
    <TD noWrap align=3Dright><TT><B>Mr(expt)&nbsp;&nbsp;</B></TT></TD>
    <TD noWrap align=3Dright><TT><B>Mr(calc)&nbsp;&nbsp;</B></TT></TD>
    <TD align=3Dright><TT><B>&nbsp;ppm&nbsp;&nbsp;</B></TT></TD>
    <TD align=3Dright><TT><B>Start&nbsp;</B></TT></TD>
    <TD align=3Dright><TT><B>&nbsp;</B></TT></TD>
    <TD align=3Dright><TT><B>End&nbsp;</B></TT></TD>
    <TD align=3Dright><TT><B>Miss&nbsp;</B></TT></TD>
    <TD align=3Dright><TT><B>Ions&nbsp;</B></TT></TD>
    <TD><TT><B>&nbsp;Peptide</B></TT></TD></TR>
  <TR>
    <TD align=3Dright>&nbsp;</TD>
    <TD align=3Dright><TT>1033.5106&nbsp;&nbsp;</TT></TD>
    <TD align=3Dright><TT>1032.5033&nbsp;&nbsp;</TT></TD>
    <TD align=3Dright><TT>1032.5352&nbsp;&nbsp;</TT></TD>
    <TD noWrap align=3Dright><TT>-30.92&nbsp;</TT></TD>
    <TD align=3Dright><TT>64&nbsp;</TT></TD>
    <TD noWrap align=3Dright><TT>-&nbsp;</TT></TD>
    <TD align=3Dright><TT>73&nbsp;</TT></TD>
    <TD align=3Dright><TT>0&nbsp;&nbsp;</TT></TD>
    <TD noWrap align=3Dright><TT>---&nbsp;&nbsp;</TT></TD>
    <TD noWrap><TT>&nbsp;R.KPESFVGGGR.F</TT></TD></TR>
  <TR>
    <TD align=3Dright>&nbsp;</TD>
    <TD align=3Dright><TT>1033.5106&nbsp;&nbsp;</TT></TD>
    <TD align=3Dright><TT>1032.5033&nbsp;&nbsp;</TT></TD>
    <TD align=3Dright><TT>1032.5352&nbsp;&nbsp;</TT></TD>
    <TD noWrap align=3Dright><TT>-30.92&nbsp;</TT></TD>
    <TD align=3Dright><TT>64&nbsp;</TT></TD>
    <TD noWrap align=3Dright><TT>-&nbsp;</TT></TD>
    <TD align=3Dright><TT>73&nbsp;</TT></TD>
    <TD align=3Dright><TT>0&nbsp;&nbsp;</TT></TD>
    <TD noWrap align=3Dright><TT>22&nbsp;&nbsp;</TT></TD>
    <TD noWrap><TT>&nbsp;R.KPESFVGGGR.F</TT></TD></TR>
  <TR>
    <TD align=3Dright>&nbsp;</TD>
    <TD align=3Dright><TT>1189.6212&nbsp;&nbsp;</TT></TD>
    <TD align=3Dright><TT>1188.6139&nbsp;&nbsp;</TT></TD>
    <TD align=3Dright><TT>1188.6364&nbsp;&nbsp;</TT></TD>
    <TD noWrap align=3Dright><TT>-18.87&nbsp;</TT></TD>
    <TD align=3Dright><TT>63&nbsp;</TT></TD>
    <TD noWrap align=3Dright><TT>-&nbsp;</TT></TD>
    <TD align=3Dright><TT>73&nbsp;</TT></TD>
    <TD align=3Dright><TT>1&nbsp;&nbsp;</TT></TD>
    <TD noWrap align=3Dright><TT>---&nbsp;&nbsp;</TT></TD>
    <TD noWrap><TT>&nbsp;R.RKPESFVGGGR.F</TT></TD></TR>
  <TR>
    <TD align=3Dright>&nbsp;</TD>
    <TD align=3Dright><TT>1189.6212&nbsp;&nbsp;</TT></TD>
    <TD align=3Dright><TT>1188.6139&nbsp;&nbsp;</TT></TD>
    <TD align=3Dright><TT>1188.6364&nbsp;&nbsp;</TT></TD>
    <TD noWrap align=3Dright><TT>-18.87&nbsp;</TT></TD>
    <TD align=3Dright><TT>63&nbsp;</TT></TD>
    <TD noWrap align=3Dright><TT>-&nbsp;</TT></TD>
    <TD align=3Dright><TT>73&nbsp;</TT></TD>
    <TD align=3Dright><TT>1&nbsp;&nbsp;</TT></TD>
    <TD noWrap align=3Dright><TT>18&nbsp;&nbsp;</TT></TD>
    <TD noWrap><TT>&nbsp;R.RKPESFVGGGR.F</TT></TD></TR>
  <TR>
    <TD align=3Dright>&nbsp;</TD>
    <TD align=3Dright><TT>2710.2419&nbsp;&nbsp;</TT></TD>
    <TD align=3Dright><TT>2709.2346&nbsp;&nbsp;</TT></TD>
    <TD align=3Dright><TT>2709.4431&nbsp;&nbsp;</TT></TD>
    <TD noWrap align=3Dright><TT>-76.95&nbsp;</TT></TD>
    <TD align=3Dright><TT>40&nbsp;</TT></TD>
    <TD noWrap align=3Dright><TT>-&nbsp;</TT></TD>
    <TD align=3Dright><TT>63&nbsp;</TT></TD>
    <TD align=3Dright><TT>1&nbsp;&nbsp;</TT></TD>
    <TD noWrap align=3Dright><TT>---&nbsp;&nbsp;</TT></TD>
    <TD =
noWrap><TT>&nbsp;R.YVGAASFPGVLWWVGALELSLYRR.K</TT></TD></TR></TBODY></TAB=
LE>
<TABLE border=3D0 cellSpacing=3D0>
  <TBODY>
  <TR>
    <TD><TT>&nbsp;&nbsp;&nbsp;&nbsp;&nbsp;&nbsp;</TT></TD>
    <TD><TT><B>No match to: </B>808.3541, 829.3360, 842.4551, 870.4872,=20
      926.4262, 926.4262, 1055.4968, 1321.5402, 1321.5402, 1581.6536, =
1588.7050,=20
      1588.7050, 1610.7000, 1888.8829, 1904.8672, 1904.8672, 2051.8938,=20
      2051.8938, 2073.8945, 2213.9839, 2230.1135, 2230.1135, 2664.2395,=20
      2672.2927, 2672.2927, 2674.9946, 2694.2617, 2863.4082, 2863.4082,=20
      3040.4038, 3062.3843, 3567.7410, =
3590.7158</TT></TD></TR></TBODY></TABLE><BR>
<TABLE border=3D0 cellSpacing=3D0>
  <TBODY>
  <TR>
    <TD><TT><B><A name=3DHit41>41.</A>&nbsp;&nbsp;&nbsp;</B></TT></TD>
    <TD noWrap><TT><A=20
      =
href=3D"http://zxw-pc/mascot/cgi/protein_view.pl?file=3D../data/20121225/=
F002411.dat&amp;hit=3D41"=20
      =
target=3D_blank>gi|125603718</A>&nbsp;&nbsp;&nbsp;&nbsp;<B>Mass:</B>&nbsp=
;26513&nbsp;&nbsp;&nbsp;&nbsp;<B>Score:</B>&nbsp;63&nbsp;&nbsp;&nbsp;&nbs=
p;&nbsp;<B>Expect:</B>&nbsp;0.87&nbsp;&nbsp;<B>Matches:</B>&nbsp;6</TT></=
TD></TR>
  <TR>
    <TD>&nbsp;</TD>
    <TD noWrap><TT>hypothetical protein OsJ_27632 [Oryza sativa Japonica =

      Group]</TT></TD></TR></TBODY></TABLE>
<TABLE border=3D0 cellSpacing=3D0 cellPadding=3D0>
  <TBODY>
  <TR>
    <TD><TT>&nbsp;&nbsp;&nbsp;&nbsp;&nbsp;&nbsp;</TT></TD>
    <TD align=3Dright><TT><B>Observed&nbsp;&nbsp;</B></TT></TD>
    <TD noWrap align=3Dright><TT><B>Mr(expt)&nbsp;&nbsp;</B></TT></TD>
    <TD noWrap align=3Dright><TT><B>Mr(calc)&nbsp;&nbsp;</B></TT></TD>
    <TD align=3Dright><TT><B>&nbsp;ppm&nbsp;&nbsp;</B></TT></TD>
    <TD align=3Dright><TT><B>Start&nbsp;</B></TT></TD>
    <TD align=3Dright><TT><B>&nbsp;</B></TT></TD>
    <TD align=3Dright><TT><B>End&nbsp;</B></TT></TD>
    <TD align=3Dright><TT><B>Miss&nbsp;</B></TT></TD>
    <TD align=3Dright><TT><B>Ions&nbsp;</B></TT></TD>
    <TD><TT><B>&nbsp;Peptide</B></TT></TD></TR>
  <TR>
    <TD align=3Dright>&nbsp;</TD>
    <TD align=3Dright><TT>842.4551&nbsp;&nbsp;</TT></TD>
    <TD align=3Dright><TT>841.4479&nbsp;&nbsp;</TT></TD>
    <TD align=3Dright><TT>841.4195&nbsp;&nbsp;</TT></TD>
    <TD noWrap align=3Dright><TT>33.8&nbsp;</TT></TD>
    <TD align=3Dright><TT>50&nbsp;</TT></TD>
    <TD noWrap align=3Dright><TT>-&nbsp;</TT></TD>
    <TD align=3Dright><TT>55&nbsp;</TT></TD>
    <TD align=3Dright><TT>1&nbsp;&nbsp;</TT></TD>
    <TD noWrap align=3Dright><TT>---&nbsp;&nbsp;</TT></TD>
    <TD noWrap><TT>&nbsp;R.YRGQYR.Q</TT></TD></TR>
  <TR>
    <TD align=3Dright>&nbsp;</TD>
    <TD align=3Dright><TT>1033.5106&nbsp;&nbsp;</TT></TD>
    <TD align=3Dright><TT>1032.5033&nbsp;&nbsp;</TT></TD>
    <TD align=3Dright><TT>1032.4876&nbsp;&nbsp;</TT></TD>
    <TD noWrap align=3Dright><TT>15.2&nbsp;</TT></TD>
    <TD align=3Dright><TT>166&nbsp;</TT></TD>
    <TD noWrap align=3Dright><TT>-&nbsp;</TT></TD>
    <TD align=3Dright><TT>175&nbsp;</TT></TD>
    <TD align=3Dright><TT>0&nbsp;&nbsp;</TT></TD>
    <TD noWrap align=3Dright><TT>---&nbsp;&nbsp;</TT></TD>
    <TD noWrap><TT>&nbsp;R.SGEWDAGALK.N</TT></TD></TR>
  <TR>
    <TD align=3Dright>&nbsp;</TD>
    <TD align=3Dright><TT>1033.5106&nbsp;&nbsp;</TT></TD>
    <TD align=3Dright><TT>1032.5033&nbsp;&nbsp;</TT></TD>
    <TD align=3Dright><TT>1032.4876&nbsp;&nbsp;</TT></TD>
    <TD noWrap align=3Dright><TT>15.2&nbsp;</TT></TD>
    <TD align=3Dright><TT>166&nbsp;</TT></TD>
    <TD noWrap align=3Dright><TT>-&nbsp;</TT></TD>
    <TD align=3Dright><TT>175&nbsp;</TT></TD>
    <TD align=3Dright><TT>0&nbsp;&nbsp;</TT></TD>
    <TD noWrap align=3Dright><TT>9&nbsp;&nbsp;</TT></TD>
    <TD noWrap><TT>&nbsp;R.SGEWDAGALK.N</TT></TD></TR>
  <TR>
    <TD align=3Dright>&nbsp;</TD>
    <TD align=3Dright><TT>1189.6212&nbsp;&nbsp;</TT></TD>
    <TD align=3Dright><TT>1188.6139&nbsp;&nbsp;</TT></TD>
    <TD align=3Dright><TT>1188.5887&nbsp;&nbsp;</TT></TD>
    <TD noWrap align=3Dright><TT>21.2&nbsp;</TT></TD>
    <TD align=3Dright><TT>165&nbsp;</TT></TD>
    <TD noWrap align=3Dright><TT>-&nbsp;</TT></TD>
    <TD align=3Dright><TT>175&nbsp;</TT></TD>
    <TD align=3Dright><TT>1&nbsp;&nbsp;</TT></TD>
    <TD noWrap align=3Dright><TT>---&nbsp;&nbsp;</TT></TD>
    <TD noWrap><TT>&nbsp;R.RSGEWDAGALK.N</TT></TD></TR>
  <TR>
    <TD align=3Dright>&nbsp;</TD>
    <TD align=3Dright><TT>1189.6212&nbsp;&nbsp;</TT></TD>
    <TD align=3Dright><TT>1188.6139&nbsp;&nbsp;</TT></TD>
    <TD align=3Dright><TT>1188.5887&nbsp;&nbsp;</TT></TD>
    <TD noWrap align=3Dright><TT>21.2&nbsp;</TT></TD>
    <TD align=3Dright><TT>165&nbsp;</TT></TD>
    <TD noWrap align=3Dright><TT>-&nbsp;</TT></TD>
    <TD align=3Dright><TT>175&nbsp;</TT></TD>
    <TD align=3Dright><TT>1&nbsp;&nbsp;</TT></TD>
    <TD noWrap align=3Dright><TT>25&nbsp;&nbsp;</TT></TD>
    <TD noWrap><TT>&nbsp;R.RSGEWDAGALK.N</TT></TD></TR>
  <TR>
    <TD align=3Dright>&nbsp;</TD>
    <TD align=3Dright><TT>2710.2419&nbsp;&nbsp;</TT></TD>
    <TD align=3Dright><TT>2709.2346&nbsp;&nbsp;</TT></TD>
    <TD align=3Dright><TT>2709.2183&nbsp;&nbsp;</TT></TD>
    <TD noWrap align=3Dright><TT>6.03&nbsp;</TT></TD>
    <TD align=3Dright><TT>128&nbsp;</TT></TD>
    <TD noWrap align=3Dright><TT>-&nbsp;</TT></TD>
    <TD align=3Dright><TT>151&nbsp;</TT></TD>
    <TD align=3Dright><TT>1&nbsp;&nbsp;</TT></TD>
    <TD noWrap align=3Dright><TT>---&nbsp;&nbsp;</TT></TD>
    <TD =
noWrap><TT>&nbsp;R.IHGFGVYSFANGHCYEGSWHEGKK.Q</TT></TD></TR></TBODY></TAB=
LE>
<TABLE border=3D0 cellSpacing=3D0>
  <TBODY>
  <TR>
    <TD><TT>&nbsp;&nbsp;&nbsp;&nbsp;&nbsp;&nbsp;</TT></TD>
    <TD><TT><B>No match to: </B>808.3541, 829.3360, 870.4872, 926.4262,=20
      926.4262, 1055.4968, 1321.5402, 1321.5402, 1581.6536, 1588.7050,=20
      1588.7050, 1610.7000, 1888.8829, 1904.8672, 1904.8672, 2051.8938,=20
      2051.8938, 2073.8945, 2213.9839, 2230.1135, 2230.1135, 2664.2395,=20
      2672.2927, 2672.2927, 2674.9946, 2694.2617, 2863.4082, 2863.4082,=20
      3040.4038, 3062.3843, 3567.7410, =
3590.7158</TT></TD></TR></TBODY></TABLE><BR>
<TABLE border=3D0 cellSpacing=3D0>
  <TBODY>
  <TR>
    <TD><TT><B><A name=3DHit42>42.</A>&nbsp;&nbsp;&nbsp;</B></TT></TD>
    <TD noWrap><TT><A=20
      =
href=3D"http://zxw-pc/mascot/cgi/protein_view.pl?file=3D../data/20121225/=
F002411.dat&amp;hit=3D42"=20
      =
target=3D_blank>gi|115476836</A>&nbsp;&nbsp;&nbsp;&nbsp;<B>Mass:</B>&nbsp=
;30684&nbsp;&nbsp;&nbsp;&nbsp;<B>Score:</B>&nbsp;62&nbsp;&nbsp;&nbsp;&nbs=
p;&nbsp;<B>Expect:</B>&nbsp;1.2&nbsp;&nbsp;<B>Matches:</B>&nbsp;6</TT></T=
D></TR>
  <TR>
    <TD>&nbsp;</TD>
    <TD noWrap><TT>Os08g0469700 [Oryza sativa Japonica=20
  Group]</TT></TD></TR></TBODY></TABLE>
<TABLE border=3D0 cellSpacing=3D0 cellPadding=3D0>
  <TBODY>
  <TR>
    <TD><TT>&nbsp;&nbsp;&nbsp;&nbsp;&nbsp;&nbsp;</TT></TD>
    <TD align=3Dright><TT><B>Observed&nbsp;&nbsp;</B></TT></TD>
    <TD noWrap align=3Dright><TT><B>Mr(expt)&nbsp;&nbsp;</B></TT></TD>
    <TD noWrap align=3Dright><TT><B>Mr(calc)&nbsp;&nbsp;</B></TT></TD>
    <TD align=3Dright><TT><B>&nbsp;ppm&nbsp;&nbsp;</B></TT></TD>
    <TD align=3Dright><TT><B>Start&nbsp;</B></TT></TD>
    <TD align=3Dright><TT><B>&nbsp;</B></TT></TD>
    <TD align=3Dright><TT><B>End&nbsp;</B></TT></TD>
    <TD align=3Dright><TT><B>Miss&nbsp;</B></TT></TD>
    <TD align=3Dright><TT><B>Ions&nbsp;</B></TT></TD>
    <TD><TT><B>&nbsp;Peptide</B></TT></TD></TR>
  <TR>
    <TD align=3Dright>&nbsp;</TD>
    <TD align=3Dright><TT>842.4551&nbsp;&nbsp;</TT></TD>
    <TD align=3Dright><TT>841.4479&nbsp;&nbsp;</TT></TD>
    <TD align=3Dright><TT>841.4195&nbsp;&nbsp;</TT></TD>
    <TD noWrap align=3Dright><TT>33.8&nbsp;</TT></TD>
    <TD align=3Dright><TT>85&nbsp;</TT></TD>
    <TD noWrap align=3Dright><TT>-&nbsp;</TT></TD>
    <TD align=3Dright><TT>90&nbsp;</TT></TD>
    <TD align=3Dright><TT>1&nbsp;&nbsp;</TT></TD>
    <TD noWrap align=3Dright><TT>---&nbsp;&nbsp;</TT></TD>
    <TD noWrap><TT>&nbsp;R.YRGQYR.Q</TT></TD></TR>
  <TR>
    <TD align=3Dright>&nbsp;</TD>
    <TD align=3Dright><TT>1033.5106&nbsp;&nbsp;</TT></TD>
    <TD align=3Dright><TT>1032.5033&nbsp;&nbsp;</TT></TD>
    <TD align=3Dright><TT>1032.4876&nbsp;&nbsp;</TT></TD>
    <TD noWrap align=3Dright><TT>15.2&nbsp;</TT></TD>
    <TD align=3Dright><TT>201&nbsp;</TT></TD>
    <TD noWrap align=3Dright><TT>-&nbsp;</TT></TD>
    <TD align=3Dright><TT>210&nbsp;</TT></TD>
    <TD align=3Dright><TT>0&nbsp;&nbsp;</TT></TD>
    <TD noWrap align=3Dright><TT>---&nbsp;&nbsp;</TT></TD>
    <TD noWrap><TT>&nbsp;R.SGEWDAGALK.N</TT></TD></TR>
  <TR>
    <TD align=3Dright>&nbsp;</TD>
    <TD align=3Dright><TT>1033.5106&nbsp;&nbsp;</TT></TD>
    <TD align=3Dright><TT>1032.5033&nbsp;&nbsp;</TT></TD>
    <TD align=3Dright><TT>1032.4876&nbsp;&nbsp;</TT></TD>
    <TD noWrap align=3Dright><TT>15.2&nbsp;</TT></TD>
    <TD align=3Dright><TT>201&nbsp;</TT></TD>
    <TD noWrap align=3Dright><TT>-&nbsp;</TT></TD>
    <TD align=3Dright><TT>210&nbsp;</TT></TD>
    <TD align=3Dright><TT>0&nbsp;&nbsp;</TT></TD>
    <TD noWrap align=3Dright><TT>9&nbsp;&nbsp;</TT></TD>
    <TD noWrap><TT>&nbsp;R.SGEWDAGALK.N</TT></TD></TR>
  <TR>
    <TD align=3Dright>&nbsp;</TD>
    <TD align=3Dright><TT>1189.6212&nbsp;&nbsp;</TT></TD>
    <TD align=3Dright><TT>1188.6139&nbsp;&nbsp;</TT></TD>
    <TD align=3Dright><TT>1188.5887&nbsp;&nbsp;</TT></TD>
    <TD noWrap align=3Dright><TT>21.2&nbsp;</TT></TD>
    <TD align=3Dright><TT>200&nbsp;</TT></TD>
    <TD noWrap align=3Dright><TT>-&nbsp;</TT></TD>
    <TD align=3Dright><TT>210&nbsp;</TT></TD>
    <TD align=3Dright><TT>1&nbsp;&nbsp;</TT></TD>
    <TD noWrap align=3Dright><TT>---&nbsp;&nbsp;</TT></TD>
    <TD noWrap><TT>&nbsp;R.RSGEWDAGALK.N</TT></TD></TR>
  <TR>
    <TD align=3Dright>&nbsp;</TD>
    <TD align=3Dright><TT>1189.6212&nbsp;&nbsp;</TT></TD>
    <TD align=3Dright><TT>1188.6139&nbsp;&nbsp;</TT></TD>
    <TD align=3Dright><TT>1188.5887&nbsp;&nbsp;</TT></TD>
    <TD noWrap align=3Dright><TT>21.2&nbsp;</TT></TD>
    <TD align=3Dright><TT>200&nbsp;</TT></TD>
    <TD noWrap align=3Dright><TT>-&nbsp;</TT></TD>
    <TD align=3Dright><TT>210&nbsp;</TT></TD>
    <TD align=3Dright><TT>1&nbsp;&nbsp;</TT></TD>
    <TD noWrap align=3Dright><TT>25&nbsp;&nbsp;</TT></TD>
    <TD noWrap><TT>&nbsp;R.RSGEWDAGALK.N</TT></TD></TR>
  <TR>
    <TD align=3Dright>&nbsp;</TD>
    <TD align=3Dright><TT>2710.2419&nbsp;&nbsp;</TT></TD>
    <TD align=3Dright><TT>2709.2346&nbsp;&nbsp;</TT></TD>
    <TD align=3Dright><TT>2709.2183&nbsp;&nbsp;</TT></TD>
    <TD noWrap align=3Dright><TT>6.03&nbsp;</TT></TD>
    <TD align=3Dright><TT>163&nbsp;</TT></TD>
    <TD noWrap align=3Dright><TT>-&nbsp;</TT></TD>
    <TD align=3Dright><TT>186&nbsp;</TT></TD>
    <TD align=3Dright><TT>1&nbsp;&nbsp;</TT></TD>
    <TD noWrap align=3Dright><TT>---&nbsp;&nbsp;</TT></TD>
    <TD =
noWrap><TT>&nbsp;R.IHGFGVYSFANGHCYEGSWHEGKK.Q</TT></TD></TR></TBODY></TAB=
LE>
<TABLE border=3D0 cellSpacing=3D0>
  <TBODY>
  <TR>
    <TD><TT>&nbsp;&nbsp;&nbsp;&nbsp;&nbsp;&nbsp;</TT></TD>
    <TD><TT><B>No match to: </B>808.3541, 829.3360, 870.4872, 926.4262,=20
      926.4262, 1055.4968, 1321.5402, 1321.5402, 1581.6536, 1588.7050,=20
      1588.7050, 1610.7000, 1888.8829, 1904.8672, 1904.8672, 2051.8938,=20
      2051.8938, 2073.8945, 2213.9839, 2230.1135, 2230.1135, 2664.2395,=20
      2672.2927, 2672.2927, 2674.9946, 2694.2617, 2863.4082, 2863.4082,=20
      3040.4038, 3062.3843, 3567.7410, =
3590.7158</TT></TD></TR></TBODY></TABLE><BR>
<TABLE border=3D0 cellSpacing=3D0>
  <TBODY>
  <TR>
    <TD><TT><B><A name=3DHit43>43.</A>&nbsp;&nbsp;&nbsp;</B></TT></TD>
    <TD noWrap><TT><A=20
      =
href=3D"http://zxw-pc/mascot/cgi/protein_view.pl?file=3D../data/20121225/=
F002411.dat&amp;hit=3D43"=20
      =
target=3D_blank>gi|113623983</A>&nbsp;&nbsp;&nbsp;&nbsp;<B>Mass:</B>&nbsp=
;30684&nbsp;&nbsp;&nbsp;&nbsp;<B>Score:</B>&nbsp;62&nbsp;&nbsp;&nbsp;&nbs=
p;&nbsp;<B>Expect:</B>&nbsp;1.2&nbsp;&nbsp;<B>Matches:</B>&nbsp;6</TT></T=
D></TR>
  <TR>
    <TD>&nbsp;</TD>
    <TD noWrap><TT>Os08g0469700 [Oryza sativa Japonica=20
  Group]</TT></TD></TR></TBODY></TABLE>
<TABLE border=3D0 cellSpacing=3D0 cellPadding=3D0>
  <TBODY>
  <TR>
    <TD><TT>&nbsp;&nbsp;&nbsp;&nbsp;&nbsp;&nbsp;</TT></TD>
    <TD align=3Dright><TT><B>Observed&nbsp;&nbsp;</B></TT></TD>
    <TD noWrap align=3Dright><TT><B>Mr(expt)&nbsp;&nbsp;</B></TT></TD>
    <TD noWrap align=3Dright><TT><B>Mr(calc)&nbsp;&nbsp;</B></TT></TD>
    <TD align=3Dright><TT><B>&nbsp;ppm&nbsp;&nbsp;</B></TT></TD>
    <TD align=3Dright><TT><B>Start&nbsp;</B></TT></TD>
    <TD align=3Dright><TT><B>&nbsp;</B></TT></TD>
    <TD align=3Dright><TT><B>End&nbsp;</B></TT></TD>
    <TD align=3Dright><TT><B>Miss&nbsp;</B></TT></TD>
    <TD align=3Dright><TT><B>Ions&nbsp;</B></TT></TD>
    <TD><TT><B>&nbsp;Peptide</B></TT></TD></TR>
  <TR>
    <TD align=3Dright>&nbsp;</TD>
    <TD align=3Dright><TT>842.4551&nbsp;&nbsp;</TT></TD>
    <TD align=3Dright><TT>841.4479&nbsp;&nbsp;</TT></TD>
    <TD align=3Dright><TT>841.4195&nbsp;&nbsp;</TT></TD>
    <TD noWrap align=3Dright><TT>33.8&nbsp;</TT></TD>
    <TD align=3Dright><TT>85&nbsp;</TT></TD>
    <TD noWrap align=3Dright><TT>-&nbsp;</TT></TD>
    <TD align=3Dright><TT>90&nbsp;</TT></TD>
    <TD align=3Dright><TT>1&nbsp;&nbsp;</TT></TD>
    <TD noWrap align=3Dright><TT>---&nbsp;&nbsp;</TT></TD>
    <TD noWrap><TT>&nbsp;R.YRGQYR.Q</TT></TD></TR>
  <TR>
    <TD align=3Dright>&nbsp;</TD>
    <TD align=3Dright><TT>1033.5106&nbsp;&nbsp;</TT></TD>
    <TD align=3Dright><TT>1032.5033&nbsp;&nbsp;</TT></TD>
    <TD align=3Dright><TT>1032.4876&nbsp;&nbsp;</TT></TD>
    <TD noWrap align=3Dright><TT>15.2&nbsp;</TT></TD>
    <TD align=3Dright><TT>201&nbsp;</TT></TD>
    <TD noWrap align=3Dright><TT>-&nbsp;</TT></TD>
    <TD align=3Dright><TT>210&nbsp;</TT></TD>
    <TD align=3Dright><TT>0&nbsp;&nbsp;</TT></TD>
    <TD noWrap align=3Dright><TT>---&nbsp;&nbsp;</TT></TD>
    <TD noWrap><TT>&nbsp;R.SGEWDAGALK.N</TT></TD></TR>
  <TR>
    <TD align=3Dright>&nbsp;</TD>
    <TD align=3Dright><TT>1033.5106&nbsp;&nbsp;</TT></TD>
    <TD align=3Dright><TT>1032.5033&nbsp;&nbsp;</TT></TD>
    <TD align=3Dright><TT>1032.4876&nbsp;&nbsp;</TT></TD>
    <TD noWrap align=3Dright><TT>15.2&nbsp;</TT></TD>
    <TD align=3Dright><TT>201&nbsp;</TT></TD>
    <TD noWrap align=3Dright><TT>-&nbsp;</TT></TD>
    <TD align=3Dright><TT>210&nbsp;</TT></TD>
    <TD align=3Dright><TT>0&nbsp;&nbsp;</TT></TD>
    <TD noWrap align=3Dright><TT>9&nbsp;&nbsp;</TT></TD>
    <TD noWrap><TT>&nbsp;R.SGEWDAGALK.N</TT></TD></TR>
  <TR>
    <TD align=3Dright>&nbsp;</TD>
    <TD align=3Dright><TT>1189.6212&nbsp;&nbsp;</TT></TD>
    <TD align=3Dright><TT>1188.6139&nbsp;&nbsp;</TT></TD>
    <TD align=3Dright><TT>1188.5887&nbsp;&nbsp;</TT></TD>
    <TD noWrap align=3Dright><TT>21.2&nbsp;</TT></TD>
    <TD align=3Dright><TT>200&nbsp;</TT></TD>
    <TD noWrap align=3Dright><TT>-&nbsp;</TT></TD>
    <TD align=3Dright><TT>210&nbsp;</TT></TD>
    <TD align=3Dright><TT>1&nbsp;&nbsp;</TT></TD>
    <TD noWrap align=3Dright><TT>---&nbsp;&nbsp;</TT></TD>
    <TD noWrap><TT>&nbsp;R.RSGEWDAGALK.N</TT></TD></TR>
  <TR>
    <TD align=3Dright>&nbsp;</TD>
    <TD align=3Dright><TT>1189.6212&nbsp;&nbsp;</TT></TD>
    <TD align=3Dright><TT>1188.6139&nbsp;&nbsp;</TT></TD>
    <TD align=3Dright><TT>1188.5887&nbsp;&nbsp;</TT></TD>
    <TD noWrap align=3Dright><TT>21.2&nbsp;</TT></TD>
    <TD align=3Dright><TT>200&nbsp;</TT></TD>
    <TD noWrap align=3Dright><TT>-&nbsp;</TT></TD>
    <TD align=3Dright><TT>210&nbsp;</TT></TD>
    <TD align=3Dright><TT>1&nbsp;&nbsp;</TT></TD>
    <TD noWrap align=3Dright><TT>25&nbsp;&nbsp;</TT></TD>
    <TD noWrap><TT>&nbsp;R.RSGEWDAGALK.N</TT></TD></TR>
  <TR>
    <TD align=3Dright>&nbsp;</TD>
    <TD align=3Dright><TT>2710.2419&nbsp;&nbsp;</TT></TD>
    <TD align=3Dright><TT>2709.2346&nbsp;&nbsp;</TT></TD>
    <TD align=3Dright><TT>2709.2183&nbsp;&nbsp;</TT></TD>
    <TD noWrap align=3Dright><TT>6.03&nbsp;</TT></TD>
    <TD align=3Dright><TT>163&nbsp;</TT></TD>
    <TD noWrap align=3Dright><TT>-&nbsp;</TT></TD>
    <TD align=3Dright><TT>186&nbsp;</TT></TD>
    <TD align=3Dright><TT>1&nbsp;&nbsp;</TT></TD>
    <TD noWrap align=3Dright><TT>---&nbsp;&nbsp;</TT></TD>
    <TD =
noWrap><TT>&nbsp;R.IHGFGVYSFANGHCYEGSWHEGKK.Q</TT></TD></TR></TBODY></TAB=
LE>
<TABLE border=3D0 cellSpacing=3D0>
  <TBODY>
  <TR>
    <TD><TT>&nbsp;&nbsp;&nbsp;&nbsp;&nbsp;&nbsp;</TT></TD>
    <TD><TT><B>No match to: </B>808.3541, 829.3360, 870.4872, 926.4262,=20
      926.4262, 1055.4968, 1321.5402, 1321.5402, 1581.6536, 1588.7050,=20
      1588.7050, 1610.7000, 1888.8829, 1904.8672, 1904.8672, 2051.8938,=20
      2051.8938, 2073.8945, 2213.9839, 2230.1135, 2230.1135, 2664.2395,=20
      2672.2927, 2672.2927, 2674.9946, 2694.2617, 2863.4082, 2863.4082,=20
      3040.4038, 3062.3843, 3567.7410, =
3590.7158</TT></TD></TR></TBODY></TABLE><BR>
<TABLE border=3D0 cellSpacing=3D0>
  <TBODY>
  <TR>
    <TD><TT><B><A name=3DHit44>44.</A>&nbsp;&nbsp;&nbsp;</B></TT></TD>
    <TD noWrap><TT><A=20
      =
href=3D"http://zxw-pc/mascot/cgi/protein_view.pl?file=3D../data/20121225/=
F002411.dat&amp;hit=3D44"=20
      =
target=3D_blank>gi|125561853</A>&nbsp;&nbsp;&nbsp;&nbsp;<B>Mass:</B>&nbsp=
;33106&nbsp;&nbsp;&nbsp;&nbsp;<B>Score:</B>&nbsp;61&nbsp;&nbsp;&nbsp;&nbs=
p;&nbsp;<B>Expect:</B>&nbsp;1.4&nbsp;&nbsp;<B>Matches:</B>&nbsp;6</TT></T=
D></TR>
  <TR>
    <TD>&nbsp;</TD>
    <TD noWrap><TT>hypothetical protein OsI_29549 [Oryza sativa Indica=20
      Group]</TT></TD></TR></TBODY></TABLE>
<TABLE border=3D0 cellSpacing=3D0 cellPadding=3D0>
  <TBODY>
  <TR>
    <TD><TT>&nbsp;&nbsp;&nbsp;&nbsp;&nbsp;&nbsp;</TT></TD>
    <TD align=3Dright><TT><B>Observed&nbsp;&nbsp;</B></TT></TD>
    <TD noWrap align=3Dright><TT><B>Mr(expt)&nbsp;&nbsp;</B></TT></TD>
    <TD noWrap align=3Dright><TT><B>Mr(calc)&nbsp;&nbsp;</B></TT></TD>
    <TD align=3Dright><TT><B>&nbsp;ppm&nbsp;&nbsp;</B></TT></TD>
    <TD align=3Dright><TT><B>Start&nbsp;</B></TT></TD>
    <TD align=3Dright><TT><B>&nbsp;</B></TT></TD>
    <TD align=3Dright><TT><B>End&nbsp;</B></TT></TD>
    <TD align=3Dright><TT><B>Miss&nbsp;</B></TT></TD>
    <TD align=3Dright><TT><B>Ions&nbsp;</B></TT></TD>
    <TD><TT><B>&nbsp;Peptide</B></TT></TD></TR>
  <TR>
    <TD align=3Dright>&nbsp;</TD>
    <TD align=3Dright><TT>842.4551&nbsp;&nbsp;</TT></TD>
    <TD align=3Dright><TT>841.4479&nbsp;&nbsp;</TT></TD>
    <TD align=3Dright><TT>841.4195&nbsp;&nbsp;</TT></TD>
    <TD noWrap align=3Dright><TT>33.8&nbsp;</TT></TD>
    <TD align=3Dright><TT>110&nbsp;</TT></TD>
    <TD noWrap align=3Dright><TT>-&nbsp;</TT></TD>
    <TD align=3Dright><TT>115&nbsp;</TT></TD>
    <TD align=3Dright><TT>1&nbsp;&nbsp;</TT></TD>
    <TD noWrap align=3Dright><TT>---&nbsp;&nbsp;</TT></TD>
    <TD noWrap><TT>&nbsp;R.YRGQYR.Q</TT></TD></TR>
  <TR>
    <TD align=3Dright>&nbsp;</TD>
    <TD align=3Dright><TT>1033.5106&nbsp;&nbsp;</TT></TD>
    <TD align=3Dright><TT>1032.5033&nbsp;&nbsp;</TT></TD>
    <TD align=3Dright><TT>1032.4876&nbsp;&nbsp;</TT></TD>
    <TD noWrap align=3Dright><TT>15.2&nbsp;</TT></TD>
    <TD align=3Dright><TT>226&nbsp;</TT></TD>
    <TD noWrap align=3Dright><TT>-&nbsp;</TT></TD>
    <TD align=3Dright><TT>235&nbsp;</TT></TD>
    <TD align=3Dright><TT>0&nbsp;&nbsp;</TT></TD>
    <TD noWrap align=3Dright><TT>---&nbsp;&nbsp;</TT></TD>
    <TD noWrap><TT>&nbsp;R.SGEWDAGALK.N</TT></TD></TR>
  <TR>
    <TD align=3Dright>&nbsp;</TD>
    <TD align=3Dright><TT>1033.5106&nbsp;&nbsp;</TT></TD>
    <TD align=3Dright><TT>1032.5033&nbsp;&nbsp;</TT></TD>
    <TD align=3Dright><TT>1032.4876&nbsp;&nbsp;</TT></TD>
    <TD noWrap align=3Dright><TT>15.2&nbsp;</TT></TD>
    <TD align=3Dright><TT>226&nbsp;</TT></TD>
    <TD noWrap align=3Dright><TT>-&nbsp;</TT></TD>
    <TD align=3Dright><TT>235&nbsp;</TT></TD>
    <TD align=3Dright><TT>0&nbsp;&nbsp;</TT></TD>
    <TD noWrap align=3Dright><TT>9&nbsp;&nbsp;</TT></TD>
    <TD noWrap><TT>&nbsp;R.SGEWDAGALK.N</TT></TD></TR>
  <TR>
    <TD align=3Dright>&nbsp;</TD>
    <TD align=3Dright><TT>1189.6212&nbsp;&nbsp;</TT></TD>
    <TD align=3Dright><TT>1188.6139&nbsp;&nbsp;</TT></TD>
    <TD align=3Dright><TT>1188.5887&nbsp;&nbsp;</TT></TD>
    <TD noWrap align=3Dright><TT>21.2&nbsp;</TT></TD>
    <TD align=3Dright><TT>225&nbsp;</TT></TD>
    <TD noWrap align=3Dright><TT>-&nbsp;</TT></TD>
    <TD align=3Dright><TT>235&nbsp;</TT></TD>
    <TD align=3Dright><TT>1&nbsp;&nbsp;</TT></TD>
    <TD noWrap align=3Dright><TT>---&nbsp;&nbsp;</TT></TD>
    <TD noWrap><TT>&nbsp;R.RSGEWDAGALK.N</TT></TD></TR>
  <TR>
    <TD align=3Dright>&nbsp;</TD>
    <TD align=3Dright><TT>1189.6212&nbsp;&nbsp;</TT></TD>
    <TD align=3Dright><TT>1188.6139&nbsp;&nbsp;</TT></TD>
    <TD align=3Dright><TT>1188.5887&nbsp;&nbsp;</TT></TD>
    <TD noWrap align=3Dright><TT>21.2&nbsp;</TT></TD>
    <TD align=3Dright><TT>225&nbsp;</TT></TD>
    <TD noWrap align=3Dright><TT>-&nbsp;</TT></TD>
    <TD align=3Dright><TT>235&nbsp;</TT></TD>
    <TD align=3Dright><TT>1&nbsp;&nbsp;</TT></TD>
    <TD noWrap align=3Dright><TT>25&nbsp;&nbsp;</TT></TD>
    <TD noWrap><TT>&nbsp;R.RSGEWDAGALK.N</TT></TD></TR>
  <TR>
    <TD align=3Dright>&nbsp;</TD>
    <TD align=3Dright><TT>2710.2419&nbsp;&nbsp;</TT></TD>
    <TD align=3Dright><TT>2709.2346&nbsp;&nbsp;</TT></TD>
    <TD align=3Dright><TT>2709.2183&nbsp;&nbsp;</TT></TD>
    <TD noWrap align=3Dright><TT>6.03&nbsp;</TT></TD>
    <TD align=3Dright><TT>188&nbsp;</TT></TD>
    <TD noWrap align=3Dright><TT>-&nbsp;</TT></TD>
    <TD align=3Dright><TT>211&nbsp;</TT></TD>
    <TD align=3Dright><TT>1&nbsp;&nbsp;</TT></TD>
    <TD noWrap align=3Dright><TT>---&nbsp;&nbsp;</TT></TD>
    <TD =
noWrap><TT>&nbsp;R.IHGFGVYSFANGHCYEGSWHEGKK.Q</TT></TD></TR></TBODY></TAB=
LE>
<TABLE border=3D0 cellSpacing=3D0>
  <TBODY>
  <TR>
    <TD><TT>&nbsp;&nbsp;&nbsp;&nbsp;&nbsp;&nbsp;</TT></TD>
    <TD><TT><B>No match to: </B>808.3541, 829.3360, 870.4872, 926.4262,=20
      926.4262, 1055.4968, 1321.5402, 1321.5402, 1581.6536, 1588.7050,=20
      1588.7050, 1610.7000, 1888.8829, 1904.8672, 1904.8672, 2051.8938,=20
      2051.8938, 2073.8945, 2213.9839, 2230.1135, 2230.1135, 2664.2395,=20
      2672.2927, 2672.2927, 2674.9946, 2694.2617, 2863.4082, 2863.4082,=20
      3040.4038, 3062.3843, 3567.7410, =
3590.7158</TT></TD></TR></TBODY></TABLE><BR>
<TABLE border=3D0 cellSpacing=3D0>
  <TBODY>
  <TR>
    <TD><TT><B><A name=3DHit45>45.</A>&nbsp;&nbsp;&nbsp;</B></TT></TD>
    <TD noWrap><TT><A=20
      =
href=3D"http://zxw-pc/mascot/cgi/protein_view.pl?file=3D../data/20121225/=
F002411.dat&amp;hit=3D45"=20
      =
target=3D_blank>gi|303283456</A>&nbsp;&nbsp;&nbsp;&nbsp;<B>Mass:</B>&nbsp=
;24066&nbsp;&nbsp;&nbsp;&nbsp;<B>Score:</B>&nbsp;60&nbsp;&nbsp;&nbsp;&nbs=
p;&nbsp;<B>Expect:</B>&nbsp;1.7&nbsp;&nbsp;<B>Matches:</B>&nbsp;4</TT></T=
D></TR>
  <TR>
    <TD>&nbsp;</TD>
    <TD noWrap><TT>predicted protein [Micromonas pusilla=20
  CCMP1545]</TT></TD></TR></TBODY></TABLE>
<TABLE border=3D0 cellSpacing=3D0 cellPadding=3D0>
  <TBODY>
  <TR>
    <TD><TT>&nbsp;&nbsp;&nbsp;&nbsp;&nbsp;&nbsp;</TT></TD>
    <TD align=3Dright><TT><B>Observed&nbsp;&nbsp;</B></TT></TD>
    <TD noWrap align=3Dright><TT><B>Mr(expt)&nbsp;&nbsp;</B></TT></TD>
    <TD noWrap align=3Dright><TT><B>Mr(calc)&nbsp;&nbsp;</B></TT></TD>
    <TD align=3Dright><TT><B>&nbsp;ppm&nbsp;&nbsp;</B></TT></TD>
    <TD align=3Dright><TT><B>Start&nbsp;</B></TT></TD>
    <TD align=3Dright><TT><B>&nbsp;</B></TT></TD>
    <TD align=3Dright><TT><B>End&nbsp;</B></TT></TD>
    <TD align=3Dright><TT><B>Miss&nbsp;</B></TT></TD>
    <TD align=3Dright><TT><B>Ions&nbsp;</B></TT></TD>
    <TD><TT><B>&nbsp;Peptide</B></TT></TD></TR>
  <TR>
    <TD align=3Dright>&nbsp;</TD>
    <TD align=3Dright><TT>1033.5106&nbsp;&nbsp;</TT></TD>
    <TD align=3Dright><TT>1032.5033&nbsp;&nbsp;</TT></TD>
    <TD align=3Dright><TT>1032.5200&nbsp;&nbsp;</TT></TD>
    <TD noWrap align=3Dright><TT>-16.13&nbsp;</TT></TD>
    <TD align=3Dright><TT>108&nbsp;</TT></TD>
    <TD noWrap align=3Dright><TT>-&nbsp;</TT></TD>
    <TD align=3Dright><TT>117&nbsp;</TT></TD>
    <TD align=3Dright><TT>1&nbsp;&nbsp;</TT></TD>
    <TD noWrap align=3Dright><TT>---&nbsp;&nbsp;</TT></TD>
    <TD noWrap><TT>&nbsp;R.STADAVRDAK.K</TT></TD></TR>
  <TR>
    <TD align=3Dright>&nbsp;</TD>
    <TD align=3Dright><TT>1033.5106&nbsp;&nbsp;</TT></TD>
    <TD align=3Dright><TT>1032.5033&nbsp;&nbsp;</TT></TD>
    <TD align=3Dright><TT>1032.5200&nbsp;&nbsp;</TT></TD>
    <TD noWrap align=3Dright><TT>-16.13&nbsp;</TT></TD>
    <TD align=3Dright><TT>108&nbsp;</TT></TD>
    <TD noWrap align=3Dright><TT>-&nbsp;</TT></TD>
    <TD align=3Dright><TT>117&nbsp;</TT></TD>
    <TD align=3Dright><TT>1&nbsp;&nbsp;</TT></TD>
    <TD noWrap align=3Dright><TT>35&nbsp;&nbsp;</TT></TD>
    <TD noWrap><TT>&nbsp;R.STADAVRDAK.K</TT></TD></TR>
  <TR>
    <TD align=3Dright>&nbsp;</TD>
    <TD align=3Dright><TT>1055.4968&nbsp;&nbsp;</TT></TD>
    <TD align=3Dright><TT>1054.4895&nbsp;&nbsp;</TT></TD>
    <TD align=3Dright><TT>1054.5519&nbsp;&nbsp;</TT></TD>
    <TD noWrap align=3Dright><TT>-59.19&nbsp;</TT></TD>
    <TD align=3Dright><TT>198&nbsp;</TT></TD>
    <TD noWrap align=3Dright><TT>-&nbsp;</TT></TD>
    <TD align=3Dright><TT>207&nbsp;</TT></TD>
    <TD align=3Dright><TT>1&nbsp;&nbsp;</TT></TD>
    <TD noWrap align=3Dright><TT>---&nbsp;&nbsp;</TT></TD>
    <TD noWrap><TT>&nbsp;R.AGKHGSLTER.E</TT></TD></TR>
  <TR>
    <TD align=3Dright>&nbsp;</TD>
    <TD align=3Dright><TT>3590.7158&nbsp;&nbsp;</TT></TD>
    <TD align=3Dright><TT>3589.7085&nbsp;&nbsp;</TT></TD>
    <TD align=3Dright><TT>3589.7294&nbsp;&nbsp;</TT></TD>
    <TD noWrap align=3Dright><TT>-5.81&nbsp;</TT></TD>
    <TD align=3Dright><TT>161&nbsp;</TT></TD>
    <TD noWrap align=3Dright><TT>-&nbsp;</TT></TD>
    <TD align=3Dright><TT>194&nbsp;</TT></TD>
    <TD align=3Dright><TT>0&nbsp;&nbsp;</TT></TD>
    <TD noWrap align=3Dright><TT>---&nbsp;&nbsp;</TT></TD>
    <TD=20
  =
noWrap><TT>&nbsp;K.LADGGVYVSMNGFTESLNVSVASSLVMHHAVQDR.T</TT></TD></TR></T=
BODY></TABLE>
<TABLE border=3D0 cellSpacing=3D0>
  <TBODY>
  <TR>
    <TD><TT>&nbsp;&nbsp;&nbsp;&nbsp;&nbsp;&nbsp;</TT></TD>
    <TD><TT><B>No match to: </B>808.3541, 829.3360, 842.4551, 870.4872,=20
      926.4262, 926.4262, 1189.6212, 1189.6212, 1321.5402, 1321.5402, =
1581.6536,=20
      1588.7050, 1588.7050, 1610.7000, 1888.8829, 1904.8672, 1904.8672,=20
      2051.8938, 2051.8938, 2073.8945, 2213.9839, 2230.1135, 2230.1135,=20
      2664.2395, 2672.2927, 2672.2927, 2674.9946, 2694.2617, 2710.2419,=20
      2863.4082, 2863.4082, 3040.4038, 3062.3843,=20
3567.7410</TT></TD></TR></TBODY></TABLE><BR>
<TABLE border=3D0 cellSpacing=3D0>
  <TBODY>
  <TR>
    <TD><TT><B><A name=3DHit46>46.</A>&nbsp;&nbsp;&nbsp;</B></TT></TD>
    <TD noWrap><TT><A=20
      =
href=3D"http://zxw-pc/mascot/cgi/protein_view.pl?file=3D../data/20121225/=
F002411.dat&amp;hit=3D46"=20
      =
target=3D_blank>gi|226457370</A>&nbsp;&nbsp;&nbsp;&nbsp;<B>Mass:</B>&nbsp=
;24066&nbsp;&nbsp;&nbsp;&nbsp;<B>Score:</B>&nbsp;60&nbsp;&nbsp;&nbsp;&nbs=
p;&nbsp;<B>Expect:</B>&nbsp;1.7&nbsp;&nbsp;<B>Matches:</B>&nbsp;4</TT></T=
D></TR>
  <TR>
    <TD>&nbsp;</TD>
    <TD noWrap><TT>predicted protein [Micromonas pusilla=20
  CCMP1545]</TT></TD></TR></TBODY></TABLE>
<TABLE border=3D0 cellSpacing=3D0 cellPadding=3D0>
  <TBODY>
  <TR>
    <TD><TT>&nbsp;&nbsp;&nbsp;&nbsp;&nbsp;&nbsp;</TT></TD>
    <TD align=3Dright><TT><B>Observed&nbsp;&nbsp;</B></TT></TD>
    <TD noWrap align=3Dright><TT><B>Mr(expt)&nbsp;&nbsp;</B></TT></TD>
    <TD noWrap align=3Dright><TT><B>Mr(calc)&nbsp;&nbsp;</B></TT></TD>
    <TD align=3Dright><TT><B>&nbsp;ppm&nbsp;&nbsp;</B></TT></TD>
    <TD align=3Dright><TT><B>Start&nbsp;</B></TT></TD>
    <TD align=3Dright><TT><B>&nbsp;</B></TT></TD>
    <TD align=3Dright><TT><B>End&nbsp;</B></TT></TD>
    <TD align=3Dright><TT><B>Miss&nbsp;</B></TT></TD>
    <TD align=3Dright><TT><B>Ions&nbsp;</B></TT></TD>
    <TD><TT><B>&nbsp;Peptide</B></TT></TD></TR>
  <TR>
    <TD align=3Dright>&nbsp;</TD>
    <TD align=3Dright><TT>1033.5106&nbsp;&nbsp;</TT></TD>
    <TD align=3Dright><TT>1032.5033&nbsp;&nbsp;</TT></TD>
    <TD align=3Dright><TT>1032.5200&nbsp;&nbsp;</TT></TD>
    <TD noWrap align=3Dright><TT>-16.13&nbsp;</TT></TD>
    <TD align=3Dright><TT>108&nbsp;</TT></TD>
    <TD noWrap align=3Dright><TT>-&nbsp;</TT></TD>
    <TD align=3Dright><TT>117&nbsp;</TT></TD>
    <TD align=3Dright><TT>1&nbsp;&nbsp;</TT></TD>
    <TD noWrap align=3Dright><TT>---&nbsp;&nbsp;</TT></TD>
    <TD noWrap><TT>&nbsp;R.STADAVRDAK.K</TT></TD></TR>
  <TR>
    <TD align=3Dright>&nbsp;</TD>
    <TD align=3Dright><TT>1033.5106&nbsp;&nbsp;</TT></TD>
    <TD align=3Dright><TT>1032.5033&nbsp;&nbsp;</TT></TD>
    <TD align=3Dright><TT>1032.5200&nbsp;&nbsp;</TT></TD>
    <TD noWrap align=3Dright><TT>-16.13&nbsp;</TT></TD>
    <TD align=3Dright><TT>108&nbsp;</TT></TD>
    <TD noWrap align=3Dright><TT>-&nbsp;</TT></TD>
    <TD align=3Dright><TT>117&nbsp;</TT></TD>
    <TD align=3Dright><TT>1&nbsp;&nbsp;</TT></TD>
    <TD noWrap align=3Dright><TT>35&nbsp;&nbsp;</TT></TD>
    <TD noWrap><TT>&nbsp;R.STADAVRDAK.K</TT></TD></TR>
  <TR>
    <TD align=3Dright>&nbsp;</TD>
    <TD align=3Dright><TT>1055.4968&nbsp;&nbsp;</TT></TD>
    <TD align=3Dright><TT>1054.4895&nbsp;&nbsp;</TT></TD>
    <TD align=3Dright><TT>1054.5519&nbsp;&nbsp;</TT></TD>
    <TD noWrap align=3Dright><TT>-59.19&nbsp;</TT></TD>
    <TD align=3Dright><TT>198&nbsp;</TT></TD>
    <TD noWrap align=3Dright><TT>-&nbsp;</TT></TD>
    <TD align=3Dright><TT>207&nbsp;</TT></TD>
    <TD align=3Dright><TT>1&nbsp;&nbsp;</TT></TD>
    <TD noWrap align=3Dright><TT>---&nbsp;&nbsp;</TT></TD>
    <TD noWrap><TT>&nbsp;R.AGKHGSLTER.E</TT></TD></TR>
  <TR>
    <TD align=3Dright>&nbsp;</TD>
    <TD align=3Dright><TT>3590.7158&nbsp;&nbsp;</TT></TD>
    <TD align=3Dright><TT>3589.7085&nbsp;&nbsp;</TT></TD>
    <TD align=3Dright><TT>3589.7294&nbsp;&nbsp;</TT></TD>
    <TD noWrap align=3Dright><TT>-5.81&nbsp;</TT></TD>
    <TD align=3Dright><TT>161&nbsp;</TT></TD>
    <TD noWrap align=3Dright><TT>-&nbsp;</TT></TD>
    <TD align=3Dright><TT>194&nbsp;</TT></TD>
    <TD align=3Dright><TT>0&nbsp;&nbsp;</TT></TD>
    <TD noWrap align=3Dright><TT>---&nbsp;&nbsp;</TT></TD>
    <TD=20
  =
noWrap><TT>&nbsp;K.LADGGVYVSMNGFTESLNVSVASSLVMHHAVQDR.T</TT></TD></TR></T=
BODY></TABLE>
<TABLE border=3D0 cellSpacing=3D0>
  <TBODY>
  <TR>
    <TD><TT>&nbsp;&nbsp;&nbsp;&nbsp;&nbsp;&nbsp;</TT></TD>
    <TD><TT><B>No match to: </B>808.3541, 829.3360, 842.4551, 870.4872,=20
      926.4262, 926.4262, 1189.6212, 1189.6212, 1321.5402, 1321.5402, =
1581.6536,=20
      1588.7050, 1588.7050, 1610.7000, 1888.8829, 1904.8672, 1904.8672,=20
      2051.8938, 2051.8938, 2073.8945, 2213.9839, 2230.1135, 2230.1135,=20
      2664.2395, 2672.2927, 2672.2927, 2674.9946, 2694.2617, 2710.2419,=20
      2863.4082, 2863.4082, 3040.4038, 3062.3843,=20
3567.7410</TT></TD></TR></TBODY></TABLE><BR>
<TABLE border=3D0 cellSpacing=3D0>
  <TBODY>
  <TR>
    <TD><TT><B><A name=3DHit47>47.</A>&nbsp;&nbsp;&nbsp;</B></TT></TD>
    <TD noWrap><TT><A=20
      =
href=3D"http://zxw-pc/mascot/cgi/protein_view.pl?file=3D../data/20121225/=
F002411.dat&amp;hit=3D47"=20
      =
target=3D_blank>gi|224980352</A>&nbsp;&nbsp;&nbsp;&nbsp;<B>Mass:</B>&nbsp=
;6680&nbsp;&nbsp;&nbsp;&nbsp;&nbsp;<B>Score:</B>&nbsp;60&nbsp;&nbsp;&nbsp=
;&nbsp;&nbsp;<B>Expect:</B>&nbsp;1.8&nbsp;&nbsp;<B>Matches:</B>&nbsp;3</T=
T></TD></TR>
  <TR>
    <TD>&nbsp;</TD>
    <TD noWrap><TT>COSII_At3g16150 [Solanum=20
peruvianum]</TT></TD></TR></TBODY></TABLE>
<TABLE border=3D0 cellSpacing=3D0 cellPadding=3D0>
  <TBODY>
  <TR>
    <TD><TT>&nbsp;&nbsp;&nbsp;&nbsp;&nbsp;&nbsp;</TT></TD>
    <TD align=3Dright><TT><B>Observed&nbsp;&nbsp;</B></TT></TD>
    <TD noWrap align=3Dright><TT><B>Mr(expt)&nbsp;&nbsp;</B></TT></TD>
    <TD noWrap align=3Dright><TT><B>Mr(calc)&nbsp;&nbsp;</B></TT></TD>
    <TD align=3Dright><TT><B>&nbsp;ppm&nbsp;&nbsp;</B></TT></TD>
    <TD align=3Dright><TT><B>Start&nbsp;</B></TT></TD>
    <TD align=3Dright><TT><B>&nbsp;</B></TT></TD>
    <TD align=3Dright><TT><B>End&nbsp;</B></TT></TD>
    <TD align=3Dright><TT><B>Miss&nbsp;</B></TT></TD>
    <TD align=3Dright><TT><B>Ions&nbsp;</B></TT></TD>
    <TD><TT><B>&nbsp;Peptide</B></TT></TD></TR>
  <TR>
    <TD align=3Dright>&nbsp;</TD>
    <TD align=3Dright><TT>1033.5106&nbsp;&nbsp;</TT></TD>
    <TD align=3Dright><TT>1032.5033&nbsp;&nbsp;</TT></TD>
    <TD align=3Dright><TT>1032.5386&nbsp;&nbsp;</TT></TD>
    <TD noWrap align=3Dright><TT>-34.15&nbsp;</TT></TD>
    <TD align=3Dright><TT>2&nbsp;</TT></TD>
    <TD noWrap align=3Dright><TT>-&nbsp;</TT></TD>
    <TD align=3Dright><TT>11&nbsp;</TT></TD>
    <TD align=3Dright><TT>0&nbsp;&nbsp;</TT></TD>
    <TD noWrap align=3Dright><TT>19&nbsp;&nbsp;</TT></TD>
    <TD noWrap><TT>&nbsp;R.CLNIGISASR.S</TT></TD></TR>
  <TR>
    <TD align=3Dright>&nbsp;</TD>
    <TD align=3Dright><TT>2213.9839&nbsp;&nbsp;</TT></TD>
    <TD align=3Dright><TT>2212.9766&nbsp;&nbsp;</TT></TD>
    <TD align=3Dright><TT>2212.9576&nbsp;&nbsp;</TT></TD>
    <TD noWrap align=3Dright><TT>8.58&nbsp;</TT></TD>
    <TD align=3Dright><TT>38&nbsp;</TT></TD>
    <TD noWrap align=3Dright><TT>-&nbsp;</TT></TD>
    <TD align=3Dright><TT>59&nbsp;</TT></TD>
    <TD align=3Dright><TT>0&nbsp;&nbsp;</TT></TD>
    <TD noWrap align=3Dright><TT>---&nbsp;&nbsp;</TT></TD>
    <TD noWrap><TT>&nbsp;R.GSALTANGTVEMEASIMDGDGR.R + 2 Oxidation=20
  (M)</TT></TD></TR>
  <TR>
    <TD align=3Dright>&nbsp;</TD>
    <TD align=3Dright><TT>2863.4082&nbsp;&nbsp;</TT></TD>
    <TD align=3Dright><TT>2862.4009&nbsp;&nbsp;</TT></TD>
    <TD align=3Dright><TT>2862.5239&nbsp;&nbsp;</TT></TD>
    <TD noWrap align=3Dright><TT>-42.98&nbsp;</TT></TD>
    <TD align=3Dright><TT>12&nbsp;</TT></TD>
    <TD noWrap align=3Dright><TT>-&nbsp;</TT></TD>
    <TD align=3Dright><TT>37&nbsp;</TT></TD>
    <TD align=3Dright><TT>1&nbsp;&nbsp;</TT></TD>
    <TD noWrap align=3Dright><TT>2&nbsp;&nbsp;</TT></TD>
    <TD=20
noWrap><TT>&nbsp;R.SSLPAIHVVELVVRELESDPLFNSGR.G</TT></TD></TR></TBODY></T=
ABLE>
<TABLE border=3D0 cellSpacing=3D0>
  <TBODY>
  <TR>
    <TD><TT>&nbsp;&nbsp;&nbsp;&nbsp;&nbsp;&nbsp;</TT></TD>
    <TD><TT><B>No match to: </B>808.3541, 829.3360, 842.4551, 870.4872,=20
      926.4262, 926.4262, 1033.5106, 1055.4968, 1189.6212, 1189.6212, =
1321.5402,=20
      1321.5402, 1581.6536, 1588.7050, 1588.7050, 1610.7000, 1888.8829,=20
      1904.8672, 1904.8672, 2051.8938, 2051.8938, 2073.8945, 2230.1135,=20
      2230.1135, 2664.2395, 2672.2927, 2672.2927, 2674.9946, 2694.2617,=20
      2710.2419, 2863.4082, 3040.4038, 3062.3843, 3567.7410,=20
  3590.7158</TT></TD></TR></TBODY></TABLE><BR>
<TABLE border=3D0 cellSpacing=3D0>
  <TBODY>
  <TR>
    <TD><TT><B><A name=3DHit48>48.</A>&nbsp;&nbsp;&nbsp;</B></TT></TD>
    <TD noWrap><TT><A=20
      =
href=3D"http://zxw-pc/mascot/cgi/protein_view.pl?file=3D../data/20121225/=
F002411.dat&amp;hit=3D48"=20
      =
target=3D_blank>gi|125580723</A>&nbsp;&nbsp;&nbsp;&nbsp;<B>Mass:</B>&nbsp=
;76014&nbsp;&nbsp;&nbsp;&nbsp;<B>Score:</B>&nbsp;59&nbsp;&nbsp;&nbsp;&nbs=
p;&nbsp;<B>Expect:</B>&nbsp;2.2&nbsp;&nbsp;<B>Matches:</B>&nbsp;6</TT></T=
D></TR>
  <TR>
    <TD>&nbsp;</TD>
    <TD noWrap><TT>hypothetical protein OsJ_05287 [Oryza sativa Japonica =

      Group]</TT></TD></TR></TBODY></TABLE>
<TABLE border=3D0 cellSpacing=3D0 cellPadding=3D0>
  <TBODY>
  <TR>
    <TD><TT>&nbsp;&nbsp;&nbsp;&nbsp;&nbsp;&nbsp;</TT></TD>
    <TD align=3Dright><TT><B>Observed&nbsp;&nbsp;</B></TT></TD>
    <TD noWrap align=3Dright><TT><B>Mr(expt)&nbsp;&nbsp;</B></TT></TD>
    <TD noWrap align=3Dright><TT><B>Mr(calc)&nbsp;&nbsp;</B></TT></TD>
    <TD align=3Dright><TT><B>&nbsp;ppm&nbsp;&nbsp;</B></TT></TD>
    <TD align=3Dright><TT><B>Start&nbsp;</B></TT></TD>
    <TD align=3Dright><TT><B>&nbsp;</B></TT></TD>
    <TD align=3Dright><TT><B>End&nbsp;</B></TT></TD>
    <TD align=3Dright><TT><B>Miss&nbsp;</B></TT></TD>
    <TD align=3Dright><TT><B>Ions&nbsp;</B></TT></TD>
    <TD><TT><B>&nbsp;Peptide</B></TT></TD></TR>
  <TR>
    <TD align=3Dright>&nbsp;</TD>
    <TD align=3Dright><TT>1033.5106&nbsp;&nbsp;</TT></TD>
    <TD align=3Dright><TT>1032.5033&nbsp;&nbsp;</TT></TD>
    <TD align=3Dright><TT>1032.5023&nbsp;&nbsp;</TT></TD>
    <TD noWrap align=3Dright><TT>1.03&nbsp;</TT></TD>
    <TD align=3Dright><TT>1&nbsp;</TT></TD>
    <TD noWrap align=3Dright><TT>-&nbsp;</TT></TD>
    <TD align=3Dright><TT>11&nbsp;</TT></TD>
    <TD align=3Dright><TT>0&nbsp;&nbsp;</TT></TD>
    <TD noWrap align=3Dright><TT>---&nbsp;&nbsp;</TT></TD>
    <TD noWrap><TT>&nbsp;-.MAGGGVVDGVR.R + Oxidation (M)</TT></TD></TR>
  <TR>
    <TD align=3Dright>&nbsp;</TD>
    <TD align=3Dright><TT>1033.5106&nbsp;&nbsp;</TT></TD>
    <TD align=3Dright><TT>1032.5033&nbsp;&nbsp;</TT></TD>
    <TD align=3Dright><TT>1032.5023&nbsp;&nbsp;</TT></TD>
    <TD noWrap align=3Dright><TT>1.03&nbsp;</TT></TD>
    <TD align=3Dright><TT>1&nbsp;</TT></TD>
    <TD noWrap align=3Dright><TT>-&nbsp;</TT></TD>
    <TD align=3Dright><TT>11&nbsp;</TT></TD>
    <TD align=3Dright><TT>0&nbsp;&nbsp;</TT></TD>
    <TD noWrap align=3Dright><TT>23&nbsp;&nbsp;</TT></TD>
    <TD noWrap><TT>&nbsp;-.MAGGGVVDGVR.R + Oxidation (M)</TT></TD></TR>
  <TR>
    <TD align=3Dright>&nbsp;</TD>
    <TD align=3Dright><TT>1189.6212&nbsp;&nbsp;</TT></TD>
    <TD align=3Dright><TT>1188.6139&nbsp;&nbsp;</TT></TD>
    <TD align=3Dright><TT>1188.6034&nbsp;&nbsp;</TT></TD>
    <TD noWrap align=3Dright><TT>8.89&nbsp;</TT></TD>
    <TD align=3Dright><TT>1&nbsp;</TT></TD>
    <TD noWrap align=3Dright><TT>-&nbsp;</TT></TD>
    <TD align=3Dright><TT>12&nbsp;</TT></TD>
    <TD align=3Dright><TT>1&nbsp;&nbsp;</TT></TD>
    <TD noWrap align=3Dright><TT>---&nbsp;&nbsp;</TT></TD>
    <TD noWrap><TT>&nbsp;-.MAGGGVVDGVRR.W + Oxidation (M)</TT></TD></TR>
  <TR>
    <TD align=3Dright>&nbsp;</TD>
    <TD align=3Dright><TT>1189.6212&nbsp;&nbsp;</TT></TD>
    <TD align=3Dright><TT>1188.6139&nbsp;&nbsp;</TT></TD>
    <TD align=3Dright><TT>1188.6034&nbsp;&nbsp;</TT></TD>
    <TD noWrap align=3Dright><TT>8.89&nbsp;</TT></TD>
    <TD align=3Dright><TT>1&nbsp;</TT></TD>
    <TD noWrap align=3Dright><TT>-&nbsp;</TT></TD>
    <TD align=3Dright><TT>12&nbsp;</TT></TD>
    <TD align=3Dright><TT>1&nbsp;&nbsp;</TT></TD>
    <TD noWrap align=3Dright><TT>16&nbsp;&nbsp;</TT></TD>
    <TD noWrap><TT>&nbsp;-.MAGGGVVDGVRR.W + Oxidation (M)</TT></TD></TR>
  <TR>
    <TD align=3Dright>&nbsp;</TD>
    <TD align=3Dright><TT>2710.2419&nbsp;&nbsp;</TT></TD>
    <TD align=3Dright><TT>2709.2346&nbsp;&nbsp;</TT></TD>
    <TD align=3Dright><TT>2709.2439&nbsp;&nbsp;</TT></TD>
    <TD noWrap align=3Dright><TT>-3.43&nbsp;</TT></TD>
    <TD align=3Dright><TT>640&nbsp;</TT></TD>
    <TD noWrap align=3Dright><TT>-&nbsp;</TT></TD>
    <TD align=3Dright><TT>663&nbsp;</TT></TD>
    <TD align=3Dright><TT>1&nbsp;&nbsp;</TT></TD>
    <TD noWrap align=3Dright><TT>---&nbsp;&nbsp;</TT></TD>
    <TD noWrap><TT>&nbsp;K.GPKENGISEDMEEVVYELSDNVTR.M</TT></TD></TR>
  <TR>
    <TD align=3Dright>&nbsp;</TD>
    <TD align=3Dright><TT>3567.7410&nbsp;&nbsp;</TT></TD>
    <TD align=3Dright><TT>3566.7337&nbsp;&nbsp;</TT></TD>
    <TD align=3Dright><TT>3566.7504&nbsp;&nbsp;</TT></TD>
    <TD noWrap align=3Dright><TT>-4.67&nbsp;</TT></TD>
    <TD align=3Dright><TT>503&nbsp;</TT></TD>
    <TD noWrap align=3Dright><TT>-&nbsp;</TT></TD>
    <TD align=3Dright><TT>532&nbsp;</TT></TD>
    <TD align=3Dright><TT>1&nbsp;&nbsp;</TT></TD>
    <TD noWrap align=3Dright><TT>---&nbsp;&nbsp;</TT></TD>
    <TD=20
noWrap><TT>&nbsp;R.EILEYHPQMLQEYIRGGEQISFLYPSGVDR.F</TT></TD></TR></TBODY=
></TABLE>
<TABLE border=3D0 cellSpacing=3D0>
  <TBODY>
  <TR>
    <TD><TT>&nbsp;&nbsp;&nbsp;&nbsp;&nbsp;&nbsp;</TT></TD>
    <TD><TT><B>No match to: </B>808.3541, 829.3360, 842.4551, 870.4872,=20
      926.4262, 926.4262, 1055.4968, 1321.5402, 1321.5402, 1581.6536, =
1588.7050,=20
      1588.7050, 1610.7000, 1888.8829, 1904.8672, 1904.8672, 2051.8938,=20
      2051.8938, 2073.8945, 2213.9839, 2230.1135, 2230.1135, 2664.2395,=20
      2672.2927, 2672.2927, 2674.9946, 2694.2617, 2863.4082, 2863.4082,=20
      3040.4038, 3062.3843, 3590.7158</TT></TD></TR></TBODY></TABLE><BR>
<TABLE border=3D0 cellSpacing=3D0>
  <TBODY>
  <TR>
    <TD><TT><B><A name=3DHit49>49.</A>&nbsp;&nbsp;&nbsp;</B></TT></TD>
    <TD noWrap><TT><A=20
      =
href=3D"http://zxw-pc/mascot/cgi/protein_view.pl?file=3D../data/20121225/=
F002411.dat&amp;hit=3D49"=20
      =
target=3D_blank>gi|125537986</A>&nbsp;&nbsp;&nbsp;&nbsp;<B>Mass:</B>&nbsp=
;76014&nbsp;&nbsp;&nbsp;&nbsp;<B>Score:</B>&nbsp;59&nbsp;&nbsp;&nbsp;&nbs=
p;&nbsp;<B>Expect:</B>&nbsp;2.2&nbsp;&nbsp;<B>Matches:</B>&nbsp;6</TT></T=
D></TR>
  <TR>
    <TD>&nbsp;</TD>
    <TD noWrap><TT>hypothetical protein OsI_05757 [Oryza sativa Indica=20
      Group]</TT></TD></TR></TBODY></TABLE>
<TABLE border=3D0 cellSpacing=3D0 cellPadding=3D0>
  <TBODY>
  <TR>
    <TD><TT>&nbsp;&nbsp;&nbsp;&nbsp;&nbsp;&nbsp;</TT></TD>
    <TD align=3Dright><TT><B>Observed&nbsp;&nbsp;</B></TT></TD>
    <TD noWrap align=3Dright><TT><B>Mr(expt)&nbsp;&nbsp;</B></TT></TD>
    <TD noWrap align=3Dright><TT><B>Mr(calc)&nbsp;&nbsp;</B></TT></TD>
    <TD align=3Dright><TT><B>&nbsp;ppm&nbsp;&nbsp;</B></TT></TD>
    <TD align=3Dright><TT><B>Start&nbsp;</B></TT></TD>
    <TD align=3Dright><TT><B>&nbsp;</B></TT></TD>
    <TD align=3Dright><TT><B>End&nbsp;</B></TT></TD>
    <TD align=3Dright><TT><B>Miss&nbsp;</B></TT></TD>
    <TD align=3Dright><TT><B>Ions&nbsp;</B></TT></TD>
    <TD><TT><B>&nbsp;Peptide</B></TT></TD></TR>
  <TR>
    <TD align=3Dright>&nbsp;</TD>
    <TD align=3Dright><TT>1033.5106&nbsp;&nbsp;</TT></TD>
    <TD align=3Dright><TT>1032.5033&nbsp;&nbsp;</TT></TD>
    <TD align=3Dright><TT>1032.5023&nbsp;&nbsp;</TT></TD>
    <TD noWrap align=3Dright><TT>1.03&nbsp;</TT></TD>
    <TD align=3Dright><TT>1&nbsp;</TT></TD>
    <TD noWrap align=3Dright><TT>-&nbsp;</TT></TD>
    <TD align=3Dright><TT>11&nbsp;</TT></TD>
    <TD align=3Dright><TT>0&nbsp;&nbsp;</TT></TD>
    <TD noWrap align=3Dright><TT>---&nbsp;&nbsp;</TT></TD>
    <TD noWrap><TT>&nbsp;-.MAGGGVVDGVR.R + Oxidation (M)</TT></TD></TR>
  <TR>
    <TD align=3Dright>&nbsp;</TD>
    <TD align=3Dright><TT>1033.5106&nbsp;&nbsp;</TT></TD>
    <TD align=3Dright><TT>1032.5033&nbsp;&nbsp;</TT></TD>
    <TD align=3Dright><TT>1032.5023&nbsp;&nbsp;</TT></TD>
    <TD noWrap align=3Dright><TT>1.03&nbsp;</TT></TD>
    <TD align=3Dright><TT>1&nbsp;</TT></TD>
    <TD noWrap align=3Dright><TT>-&nbsp;</TT></TD>
    <TD align=3Dright><TT>11&nbsp;</TT></TD>
    <TD align=3Dright><TT>0&nbsp;&nbsp;</TT></TD>
    <TD noWrap align=3Dright><TT>23&nbsp;&nbsp;</TT></TD>
    <TD noWrap><TT>&nbsp;-.MAGGGVVDGVR.R + Oxidation (M)</TT></TD></TR>
  <TR>
    <TD align=3Dright>&nbsp;</TD>
    <TD align=3Dright><TT>1189.6212&nbsp;&nbsp;</TT></TD>
    <TD align=3Dright><TT>1188.6139&nbsp;&nbsp;</TT></TD>
    <TD align=3Dright><TT>1188.6034&nbsp;&nbsp;</TT></TD>
    <TD noWrap align=3Dright><TT>8.89&nbsp;</TT></TD>
    <TD align=3Dright><TT>1&nbsp;</TT></TD>
    <TD noWrap align=3Dright><TT>-&nbsp;</TT></TD>
    <TD align=3Dright><TT>12&nbsp;</TT></TD>
    <TD align=3Dright><TT>1&nbsp;&nbsp;</TT></TD>
    <TD noWrap align=3Dright><TT>---&nbsp;&nbsp;</TT></TD>
    <TD noWrap><TT>&nbsp;-.MAGGGVVDGVRR.W + Oxidation (M)</TT></TD></TR>
  <TR>
    <TD align=3Dright>&nbsp;</TD>
    <TD align=3Dright><TT>1189.6212&nbsp;&nbsp;</TT></TD>
    <TD align=3Dright><TT>1188.6139&nbsp;&nbsp;</TT></TD>
    <TD align=3Dright><TT>1188.6034&nbsp;&nbsp;</TT></TD>
    <TD noWrap align=3Dright><TT>8.89&nbsp;</TT></TD>
    <TD align=3Dright><TT>1&nbsp;</TT></TD>
    <TD noWrap align=3Dright><TT>-&nbsp;</TT></TD>
    <TD align=3Dright><TT>12&nbsp;</TT></TD>
    <TD align=3Dright><TT>1&nbsp;&nbsp;</TT></TD>
    <TD noWrap align=3Dright><TT>16&nbsp;&nbsp;</TT></TD>
    <TD noWrap><TT>&nbsp;-.MAGGGVVDGVRR.W + Oxidation (M)</TT></TD></TR>
  <TR>
    <TD align=3Dright>&nbsp;</TD>
    <TD align=3Dright><TT>2710.2419&nbsp;&nbsp;</TT></TD>
    <TD align=3Dright><TT>2709.2346&nbsp;&nbsp;</TT></TD>
    <TD align=3Dright><TT>2709.2439&nbsp;&nbsp;</TT></TD>
    <TD noWrap align=3Dright><TT>-3.43&nbsp;</TT></TD>
    <TD align=3Dright><TT>640&nbsp;</TT></TD>
    <TD noWrap align=3Dright><TT>-&nbsp;</TT></TD>
    <TD align=3Dright><TT>663&nbsp;</TT></TD>
    <TD align=3Dright><TT>1&nbsp;&nbsp;</TT></TD>
    <TD noWrap align=3Dright><TT>---&nbsp;&nbsp;</TT></TD>
    <TD noWrap><TT>&nbsp;K.GPKENGISEDMEEVVYELSDNVTR.M</TT></TD></TR>
  <TR>
    <TD align=3Dright>&nbsp;</TD>
    <TD align=3Dright><TT>3567.7410&nbsp;&nbsp;</TT></TD>
    <TD align=3Dright><TT>3566.7337&nbsp;&nbsp;</TT></TD>
    <TD align=3Dright><TT>3566.7504&nbsp;&nbsp;</TT></TD>
    <TD noWrap align=3Dright><TT>-4.67&nbsp;</TT></TD>
    <TD align=3Dright><TT>503&nbsp;</TT></TD>
    <TD noWrap align=3Dright><TT>-&nbsp;</TT></TD>
    <TD align=3Dright><TT>532&nbsp;</TT></TD>
    <TD align=3Dright><TT>1&nbsp;&nbsp;</TT></TD>
    <TD noWrap align=3Dright><TT>---&nbsp;&nbsp;</TT></TD>
    <TD=20
noWrap><TT>&nbsp;R.EILEYHPQMLQEYIRGGEQISFLYPSGVDR.F</TT></TD></TR></TBODY=
></TABLE>
<TABLE border=3D0 cellSpacing=3D0>
  <TBODY>
  <TR>
    <TD><TT>&nbsp;&nbsp;&nbsp;&nbsp;&nbsp;&nbsp;</TT></TD>
    <TD><TT><B>No match to: </B>808.3541, 829.3360, 842.4551, 870.4872,=20
      926.4262, 926.4262, 1055.4968, 1321.5402, 1321.5402, 1581.6536, =
1588.7050,=20
      1588.7050, 1610.7000, 1888.8829, 1904.8672, 1904.8672, 2051.8938,=20
      2051.8938, 2073.8945, 2213.9839, 2230.1135, 2230.1135, 2664.2395,=20
      2672.2927, 2672.2927, 2674.9946, 2694.2617, 2863.4082, 2863.4082,=20
      3040.4038, 3062.3843, 3590.7158</TT></TD></TR></TBODY></TABLE><BR>
<TABLE border=3D0 cellSpacing=3D0>
  <TBODY>
  <TR>
    <TD><TT><B><A name=3DHit50>50.</A>&nbsp;&nbsp;&nbsp;</B></TT></TD>
    <TD noWrap><TT><A=20
      =
href=3D"http://zxw-pc/mascot/cgi/protein_view.pl?file=3D../data/20121225/=
F002411.dat&amp;hit=3D50"=20
      =
target=3D_blank>gi|147846636</A>&nbsp;&nbsp;&nbsp;&nbsp;<B>Mass:</B>&nbsp=
;31732&nbsp;&nbsp;&nbsp;&nbsp;<B>Score:</B>&nbsp;59&nbsp;&nbsp;&nbsp;&nbs=
p;&nbsp;<B>Expect:</B>&nbsp;2.5&nbsp;&nbsp;<B>Matches:</B>&nbsp;3</TT></T=
D></TR>
  <TR>
    <TD>&nbsp;</TD>
    <TD noWrap><TT>hypothetical protein VITISV_029314 [Vitis=20
  vinifera]</TT></TD></TR></TBODY></TABLE>
<TABLE border=3D0 cellSpacing=3D0 cellPadding=3D0>
  <TBODY>
  <TR>
    <TD><TT>&nbsp;&nbsp;&nbsp;&nbsp;&nbsp;&nbsp;</TT></TD>
    <TD align=3Dright><TT><B>Observed&nbsp;&nbsp;</B></TT></TD>
    <TD noWrap align=3Dright><TT><B>Mr(expt)&nbsp;&nbsp;</B></TT></TD>
    <TD noWrap align=3Dright><TT><B>Mr(calc)&nbsp;&nbsp;</B></TT></TD>
    <TD align=3Dright><TT><B>&nbsp;ppm&nbsp;&nbsp;</B></TT></TD>
    <TD align=3Dright><TT><B>Start&nbsp;</B></TT></TD>
    <TD align=3Dright><TT><B>&nbsp;</B></TT></TD>
    <TD align=3Dright><TT><B>End&nbsp;</B></TT></TD>
    <TD align=3Dright><TT><B>Miss&nbsp;</B></TT></TD>
    <TD align=3Dright><TT><B>Ions&nbsp;</B></TT></TD>
    <TD><TT><B>&nbsp;Peptide</B></TT></TD></TR>
  <TR>
    <TD align=3Dright>&nbsp;</TD>
    <TD align=3Dright><TT>1189.6212&nbsp;&nbsp;</TT></TD>
    <TD align=3Dright><TT>1188.6139&nbsp;&nbsp;</TT></TD>
    <TD align=3Dright><TT>1188.6866&nbsp;&nbsp;</TT></TD>
    <TD noWrap align=3Dright><TT>-61.18&nbsp;</TT></TD>
    <TD align=3Dright><TT>266&nbsp;</TT></TD>
    <TD noWrap align=3Dright><TT>-&nbsp;</TT></TD>
    <TD align=3Dright><TT>276&nbsp;</TT></TD>
    <TD align=3Dright><TT>1&nbsp;&nbsp;</TT></TD>
    <TD noWrap align=3Dright><TT>---&nbsp;&nbsp;</TT></TD>
    <TD noWrap><TT>&nbsp;R.VGFAAQKVELK.G</TT></TD></TR>
  <TR>
    <TD align=3Dright>&nbsp;</TD>
    <TD align=3Dright><TT>1189.6212&nbsp;&nbsp;</TT></TD>
    <TD align=3Dright><TT>1188.6139&nbsp;&nbsp;</TT></TD>
    <TD align=3Dright><TT>1188.6866&nbsp;&nbsp;</TT></TD>
    <TD noWrap align=3Dright><TT>-61.18&nbsp;</TT></TD>
    <TD align=3Dright><TT>266&nbsp;</TT></TD>
    <TD noWrap align=3Dright><TT>-&nbsp;</TT></TD>
    <TD align=3Dright><TT>276&nbsp;</TT></TD>
    <TD align=3Dright><TT>1&nbsp;&nbsp;</TT></TD>
    <TD noWrap align=3Dright><TT>46&nbsp;&nbsp;</TT></TD>
    <TD noWrap><TT>&nbsp;R.VGFAAQKVELK.G</TT></TD></TR>
  <TR>
    <TD align=3Dright>&nbsp;</TD>
    <TD align=3Dright><TT>3062.3843&nbsp;&nbsp;</TT></TD>
    <TD align=3Dright><TT>3061.3770&nbsp;&nbsp;</TT></TD>
    <TD align=3Dright><TT>3061.4857&nbsp;&nbsp;</TT></TD>
    <TD noWrap align=3Dright><TT>-35.50&nbsp;</TT></TD>
    <TD align=3Dright><TT>141&nbsp;</TT></TD>
    <TD noWrap align=3Dright><TT>-&nbsp;</TT></TD>
    <TD align=3Dright><TT>166&nbsp;</TT></TD>
    <TD align=3Dright><TT>1&nbsp;&nbsp;</TT></TD>
    <TD noWrap align=3Dright><TT>---&nbsp;&nbsp;</TT></TD>
    <TD noWrap><TT>&nbsp;R.ILPMQDYRTIEMAEVVVADVHNLMCR.C + Oxidation=20
  (M)</TT></TD></TR></TBODY></TABLE>
<TABLE border=3D0 cellSpacing=3D0>
  <TBODY>
  <TR>
    <TD><TT>&nbsp;&nbsp;&nbsp;&nbsp;&nbsp;&nbsp;</TT></TD>
    <TD><TT><B>No match to: </B>808.3541, 829.3360, 842.4551, 870.4872,=20
      926.4262, 926.4262, 1033.5106, 1033.5106, 1055.4968, 1321.5402, =
1321.5402,=20
      1581.6536, 1588.7050, 1588.7050, 1610.7000, 1888.8829, 1904.8672,=20
      1904.8672, 2051.8938, 2051.8938, 2073.8945, 2213.9839, 2230.1135,=20
      2230.1135, 2664.2395, 2672.2927, 2672.2927, 2674.9946, 2694.2617,=20
      2710.2419, 2863.4082, 2863.4082, 3040.4038, 3567.7410,=20
  3590.7158</TT></TD></TR></TBODY></TABLE><BR>
<H3>Search Parameters</H3><FONT face=3D"Courier =
New,Courier,monospace"><PRE><B>Type of search         : MS/MS Ion =
Search</B>
<B>Enzyme                 : Trypsin</B>
<B>Variable modifications : <A =
href=3D"http://zxw-pc/mascot/cgi/client.pl?modification&amp;mod_name=3DOx=
idation+%28M%29&amp;file=3D../data/20121225/F002411.dat" =
target=3D_blank>Oxidation (M)</A></B>
<B>Mass values            : Monoisotopic</B>
<B>Protein Mass           : Unrestricted</B>
<B>Peptide Mass Tolerance : =C2=B1 100 ppm</B>
<B>Fragment Mass Tolerance: =C2=B1 0.8 Da</B>
<B>Max Missed Cleavages   : 1</B>
<B>Instrument type        : MALDI-TOF-TOF</B>
<A name=3DQuery1><B>Query1 (808.3541,1+)   </A>: &lt;no title&gt;</B>
<A name=3DQuery2><B>Query2 (829.3360,1+)   </A>: &lt;no title&gt;</B>
<A name=3DQuery3><B>Query3 (842.4551,1+)   </A>: &lt;no title&gt;</B>
<A name=3DQuery4><B>Query4 (870.4872,1+)   </A>: &lt;no title&gt;</B>
<A name=3DQuery5><B>Query5 (926.4262,1+)   </A>: &lt;no title&gt;</B>
<A name=3DQuery6><B>Query6 (926.4262,1+)   </A>: Label: J16, Spot_Id: =
795024, Peak_List_Id: 465051, MSMS Job_Run_Id: 23273, Comment: </B>
<A name=3DQuery7><B>Query7 (1033.5106,1+)  </A>: &lt;no title&gt;</B>
<A name=3DQuery8><B>Query8 (1033.5106,1+)  </A>: Label: J16, Spot_Id: =
795024, Peak_List_Id: 465047, MSMS Job_Run_Id: 23273, Comment: </B>
<A name=3DQuery9><B>Query9 (1055.4968,1+)  </A>: &lt;no title&gt;</B>
<A name=3DQuery10><B>Query10 (1189.6212,1+) </A>: &lt;no title&gt;</B>
<A name=3DQuery11><B>Query11 (1189.6212,1+) </A>: Label: J16, Spot_Id: =
795024, Peak_List_Id: 465044, MSMS Job_Run_Id: 23273, Comment: </B>
<A name=3DQuery12><B>Query12 (1321.5402,1+) </A>: &lt;no title&gt;</B>
<A name=3DQuery13><B>Query13 (1321.5402,1+) </A>: Label: J16, Spot_Id: =
795024, Peak_List_Id: 465049, MSMS Job_Run_Id: 23273, Comment: </B>
<A name=3DQuery14><B>Query14 (1581.6536,1+) </A>: &lt;no title&gt;</B>
<A name=3DQuery15><B>Query15 (1588.7050,1+) </A>: &lt;no title&gt;</B>
<A name=3DQuery16><B>Query16 (1588.7050,1+) </A>: Label: J16, Spot_Id: =
795024, Peak_List_Id: 465046, MSMS Job_Run_Id: 23273, Comment: </B>
<A name=3DQuery17><B>Query17 (1610.7000,1+) </A>: &lt;no title&gt;</B>
<A name=3DQuery18><B>Query18 (1888.8829,1+) </A>: &lt;no title&gt;</B>
<A name=3DQuery19><B>Query19 (1904.8672,1+) </A>: &lt;no title&gt;</B>
<A name=3DQuery20><B>Query20 (1904.8672,1+) </A>: Label: J16, Spot_Id: =
795024, Peak_List_Id: 465048, MSMS Job_Run_Id: 23273, Comment: </B>
<A name=3DQuery21><B>Query21 (2051.8938,1+) </A>: &lt;no title&gt;</B>
<A name=3DQuery22><B>Query22 (2051.8938,1+) </A>: Label: J16, Spot_Id: =
795024, Peak_List_Id: 465045, MSMS Job_Run_Id: 23273, Comment: </B>
<A name=3DQuery23><B>Query23 (2073.8945,1+) </A>: &lt;no title&gt;</B>
<A name=3DQuery24><B>Query24 (2213.9839,1+) </A>: &lt;no title&gt;</B>
<A name=3DQuery25><B>Query25 (2230.1135,1+) </A>: &lt;no title&gt;</B>
<A name=3DQuery26><B>Query26 (2230.1135,1+) </A>: Label: J16, Spot_Id: =
795024, Peak_List_Id: 465050, MSMS Job_Run_Id: 23273, Comment: </B>
<A name=3DQuery27><B>Query27 (2664.2395,1+) </A>: &lt;no title&gt;</B>
<A name=3DQuery28><B>Query28 (2672.2927,1+) </A>: &lt;no title&gt;</B>
<A name=3DQuery29><B>Query29 (2672.2927,1+) </A>: Label: J16, Spot_Id: =
795024, Peak_List_Id: 465043, MSMS Job_Run_Id: 23273, Comment: </B>
<A name=3DQuery30><B>Query30 (2674.9946,1+) </A>: &lt;no title&gt;</B>
<A name=3DQuery31><B>Query31 (2694.2617,1+) </A>: &lt;no title&gt;</B>
<A name=3DQuery32><B>Query32 (2710.2419,1+) </A>: &lt;no title&gt;</B>
<A name=3DQuery33><B>Query33 (2863.4082,1+) </A>: &lt;no title&gt;</B>
<A name=3DQuery34><B>Query34 (2863.4082,1+) </A>: Label: J16, Spot_Id: =
795024, Peak_List_Id: 465052, MSMS Job_Run_Id: 23273, Comment: </B>
<A name=3DQuery35><B>Query35 (3040.4038,1+) </A>: &lt;no title&gt;</B>
<A name=3DQuery36><B>Query36 (3062.3843,1+) </A>: &lt;no title&gt;</B>
<A name=3DQuery37><B>Query37 (3567.7410,1+) </A>: &lt;no title&gt;</B>
<A name=3DQuery38><B>Query38 (3590.7158,1+) </A>: &lt;no title&gt;</B>
</PRE></FONT>
<P>
<TABLE border=3D2 cellSpacing=3D2 cellPadding=3D1 width=3D"100%">
  <TBODY>
  <TR>
    <TD noWrap align=3Dcenter><B>Mascot:</B>&nbsp; <A=20
      =
href=3D"http://www.matrixscience.com/">http://www.matrixscience.com/</A> =

  </TD></TR></TBODY></TABLE></P></BODY></HTML>

------=_NextPart_000_0012_01CDE360.8FE61AC0
Content-Type: image/gif
Content-Transfer-Encoding: base64
Content-Location: http://zxw-pc/mascot/images/88x31_logo_white.gif

R0lGODlhWAAfANX/AMDAwP/v7//f3//Pz/+/v/+vr/+fn/+Pj/9/f/9wcP9gYP9QUP9AQP8wMP8g
IP8QEP8AAO/v/+/v79/f/9/f38/P/8/Pz7+//7+/v6+v/6+vr5+f/5+fn4+P/4+Pj39//39/f3Bw
/3BwcGBg/2BgYFBQ/1BQUEBA/0BAQDAw/zAwMCAg/yAgIBAQ/xAQEAAA/wAAAAAAAAAAAAAAAAAA
AAAAAAAAAAAAAAAAAAAAAAAAAAAAAAAAAAAAAAAAAAAAACH5BAEAAAAALAAAAABYAB8AQAb/QIBw
SCwaj8ikcslsEl0wTDHz+bxOgMrp8mpFiJFThfsyjl4j82tVLaVGk+Hq1TF2ut8jCkYRSkgcToKD
hIQUKiBCHnxEAghDBA8QQg4QBEQBQwyWQ5ICAAsBAZcACKQJEAsMQgQQk5hCAhAPlAACn0MkUYMS
HCIaABMfJychRSPEH0YbWEMXJyUhxCPSJQAb0icjH8gfeRvIxRnXxCfeGcQlFwAWIn1HLC7vQhtl
AFZ1ES0v6/QrRGSIWPlXpF6LISWuVNgA4EyaIRta9Jvw4kUcInsCDZEARcqQBQ6I0AJQAEIDIgQU
xJo1pOQqIQFUCmFQyYAQAzZBQXikqYAQ/wQQZAIgkFPIHmCFkipdyrSp06eDSLiQUDBhM3JrjFSY
Y++aMgAnXnwdUUFIwodgX1gTso/hkAgVK0w4Ma4IBxZHQMDACzCNlRJiKFokEu5EiopFrFwdYiWF
EC5rhYQ1BqbEhsN1inCE4YGIBBAo5kEdrRS0EQkwEhEp0AABAgYGeA6liUBBAgOXFDDYvUDA7t+/
LxHYzTPAb1wHHCxAsMBAgtnAf2cawsGFhSIUYOwiAtSVgwFCDphM4mmlpQQhiSgQMMBVAAEyNx1A
UtJBgQVCh2DQjoRE5yEOODDdAA+AV0oqMClgoAIQzDcTJwAE8Fp4zwEIwXQANABBTillEv9AeREu
px8LGpFm4okopqjiiiyOxoEKHg2xz2Jn8KPVPkSYA0AGeDT0EI8v5HEYWiG84BhEiAEQARueoXDd
EYv8R0QKij2GzAtuvVUCkIwJUUFFF30l2EVf2nhNVkWEBVhZRnDASBH7wUBVjhEoFkYEZ3w1BFkA
BESEYGy+1dYFH6wQaJ89HgMmlDC4cIQIMJBQRAlxWNHCOEWi5ZUzSQqhzwt1ETGHW1UKMSYRFaRQ
1h1HErEIX3ZZl2NFjo2QRglcpZBBBIehIcQIuQpzwj4tnHDRXMSKseMaHzxT0QppZNArFh/0ukI/
RqlQhAkmiNbitwBIoMKTG71ZxC1JEIDsYYqjJEUBCSB4q5dqQrSHS3s5GRDUEAmMpFNRlZBigL/i
PTCggBFqCLBMAcwyHQInDWFBpEfooi0RmzBAyiMfQhieTwdW+C8ABxCA7lAIoLKAEKGQBEF6H1n4
SSjqDpHddkS4KakRBWzCEgDyIaHvyj8FVcADRdkiU00JgNcwBLgYsQkC+pJChF4oHDFxEQnIBnTE
AauXSXswDy2ETwl8YtwQ7TVY78uNyMQgT5e0LMTEUua1swAF9MybgT8FiN8n8Emi8QALuLJAAgxI
ou4mD8h2QH4BLPBAA8tlMpwrtvmcCQgieDAnuKQXEgQAOw==

------=_NextPart_000_0012_01CDE360.8FE61AC0
Content-Type: application/octet-stream
Content-Transfer-Encoding: base64
Content-Location: http://zxw-pc/mascot/cgi/score_gif.pl?score_gif_583880037442

R0lGODlhkAHIAMIAAP///wAAAP8AAAD/AAAA/////wAAAAAAACH5BAEAAAAALAAAAACQAcgAAAP+
CLrc/jDKSau9OOvNu/9gKI5kaZ5oqq5s675wLM90bd94ru987//AoHBILBqPyKRyyWw6n9CodEqt
Wq/YrHbL7Xq/4LB4TC77CAuCWm1uu98QtgINr9vbaDpgrb/7/1t6goCEhVR9aQx8awMMjQuPCpEA
jwICA5aWmJCGnZ4ciHMSaJOljqeZmKmnn61+AQqwFoOiEXSmnLmSmZe8uK7AbbKwsqN8c3K2upSs
ko6+mczLwdRgxLEpfb/Szgq9qZbd4tXkXNcAxSYE2+ze35oC0+XzW8MqpM3c+o3gq/L0AKndyscO
mr9xARNWSaduWTtIBuNtU0iRSTqGJLQRbPb+7tu4SRVDHrl4gtFGh+5UwfsnsqWQADBjYsy476Sz
fpryudz50sVAlA4jXtLJs+gYPQ8/RqxptKkYjUDFdVT10alVHjNFrLPJFB44llfDtiAmM2sIfFFr
4hwKVqzbFCRR/KwadO3Et3ifIOVaaundvICTQKUrVaVHpoETfygbs6SapF2nxkOouPLiFmgJq/Wa
s63lzxXM0kRM2rBpoqBTUxA9Ym/avjhJq57tgDHMbHw5mg4nm7bvGFtfs+Lcy/Pv4ysyl0ZF/C/y
5/c0F7SLGrr1Eq6lP4vt/Lr3D4OXe9s9ufv38xdMCs/VfLI+9PA9KIfMr3n1+HlZj6a/3b7+cfxW
FaMfCNmJtwt39wF4lYAshJeUZOUlqKBTtmXDH3uS/TdhWAOCZ+BmU0m44YhzfUheZ5SN6JZM0WlX
F2e9qbggAx1u4KBNEGom44wL1IiBei52056GTPBi5I4+xFWSicyFSKQSRvKCZJKN4cYkRNQ9iUSU
0Uz51HpKIailEVzy5iUYN0aVY4xPlOnemV4EF6Q0Q6Y4hZtwonnlTf7ZGQWeeS6BSCgOlEifUOY5
AWigSCSzx6OjgLmPXyIusSijReSRSC1x5KbLmolaWiamNvjIKS3ILHKhkBn6+eeopM5g6qmbdroq
M1m62iasscYwK6TAErrprSeypWsTl/b++sKsfWga6ZywwRiqqFwq62tZFCxSqzKSRgJqpUkka60U
cl5Z53tViDuuCrcltyeufaJ7J6/rrnDOr7NA25+TxxZJb71woYONXN3uqxKbu1YLsL0CN7xkweMZ
pOOrCi/MbpXqPOYpq7uNueW/FjMxX265yiuFuiGPwKKVxCIKLpQgpyyCkg3pi6W0L39cscwk0Izd
xtx86/EQKPN8mcMlEZsSNEOTGbPRHNiGbwUjC1cySFQUDbUQhvLlctNEP7111Cs//O6JCCsq9tgZ
TJ1BmoQJ3W+4a7ONQdnYaQzxuVi7oPUGf9sdmk9nA3D1DIFnkLjgEjDGMtDFTlvC4hf+UM64DQUe
KubcI1hegeeX04gtwRAbTt7EKoA+geqhN+B2tkob3qrJLLAege2t94ib0ofLgPsDv+f++rMt9w5D
8A0gz/bopJ9NKdiA162B8rmbvafctJ9AvTs7Vz+B1BZCvvRXnE8uveLne1/b8HGwwXu8IG0ve/cg
yA91uy0WDz8D8vefvvr4c5fNDoSzT/3PAv6jn/oeAL7mXe90kVGgBxIYpQX2oFwX4psDKHgkEtjP
gvIpnPG4V0EPHvBzJwRh/iD3tXFwUEomlKAKZZA5r20uaClcXQ4l8MEZagBuiMFeJXZ4OyJCoIc+
/FHsNJg8IwLPiRuEYhI7sAYR7o/+f1LEogw5gMQpUm2AlGihPl7Ypc5l0Ys2Kl0Yb+itM5Kwg2bc
IhpbNEAhvhGGcSxhHuE4Rxhg0FNM1KIeRUBGM/XxBVXTzgjnN8gQFPJNh/zRMdIDxsjl45Hmk2Mk
O5XGSj5PKm5kJB8dGUoVTpKSpbOjKPFIyFB20XuootoSZ4c1TMawkZt8mzG09T5+vceWe2RlLnWJ
Sv35chLAbKUmh6mIbWVLjWj7RTJJuUxmpsFRX0wlBHExzfqV0poN+ON6ArmAbn7gldZM5HIWac4J
fhOcw2LhCNvZAXQys4av+SQOq1k5V74TnsB6oMQiiMtz+pOfAH3bLDtGGXpy8Z/+6XSf+Nh50IK6
E6EJLaY8r3jHMirTovWEKDjxKR19thGjFHBoRkEhvoj1gy4qnZ5I07lQpjW0oqP0JkpXOgF1toOi
O+UhToXJUw85b55D9Sg1QVrUH0LTpOVMqiGXmtOmslSbA+WmVCGpU6ZaNT01JR+6Yoq+oH41VVY8
ZhPNesStCpWth+xaPpEK1yjWda1MtWf1SFoaqHZ0ql2t6kXzOlNYttR0WR2OW28p2L9y1aridBE5
HZtJr8p0i3rNnU83AlTLltWzGNBaZlsn15LSFbT9vKsgG7tKpX6Vr9MpIChVG1XaUraItk0iEKW5
TcXm1qGjDV1kxTPZ1gLWoL/+XVtwBVfFXp5mGsBVrnRz68PS9vW0rI0eZqdLWOrOELYE8atxHztY
1oqWu9nN6G51k1gMJXe78O0uakca1pXc9L3yNS96iQrZtD4XIdGNr369a0pPYpe/5UXwbdsqYAXz
FLwvekcQF8vg/Dp4uYxb76d66975orDBrl3thQu71/oW574eTul+Q1xbC7N4pc2dKEcX/EQQH7fF
A3bxjUOK3/RSLMWCMfCMz2tj8tLYrjo28kN77OB5EXgHEA6TbPeZ5LdWGbdXDuaLlwxkmD1ZBxou
THtZVWQr5/jMI2bylrXbZbp9OQfDfUhxiZzlGtcZyT4OLYW1gGE/+tcXOqH+M5q3LOg0t7nCeU7t
oY/QZ0QKWa04NvSgdzxeM0u6yZddNJ4x/eNEw9mpjz6YNFdM6UITmtRKZrOnP6zpIjTaqcLiVh05
TOY743XSSjY1pVXNaT2/WQev/pEze2riTaAY15Y+dZmxvGoVq3nXJyMxgYYdKecCGrqoTnaps83s
Xiu62Tr8dQ6CjcqAFmoR6E63utfN7na7+93wjre8503vetv73vjOt773zW90Y4basn7WM7M58IIL
vKf5IjjCFR7wgzu84RDn5MIN/nCJT/zi0Ym1xSP+AI03k+EcD2fCKR5ykYO84yPHeMk/TnKUn9zl
LYe5yq0k7JgXKuUVl/n+ygF+85f33OYsn7nOd84poZsc6EHP+c+N/mmk8/zoTE/6xolubqp7/OlY
z3rRlQ51rmu96lMP+9DFDmafd93qOCf72dUudbZr/epbR7vZ2750r38d7mAf+1n3zve++x0Hg1r7
BR0V+CFU0Zl4B3zSE18Zwgcr72WvhbMexXgabmrykw9CMjAP+dRwXhSx1PzjQw8EzpOeB84axOlp
g6rPc41Wq4cyHVT/9RnMHva1V0zrH/963Mf9B6bPPXAkn4jYq2b3xld8rVz/etr/HszHcH7nPd9M
6QP/5tY/w+VHn6nie/852tp65Wl4ysJzzfF01z7i/87+9rv//fCPv/yb50+lAH5vNXezP/2xwKDB
qUx3+6cFDEIWPdIuZYMx+EOADLQ+AmKA6NCA7BOA7KI7Dth/StJ/Dzgw6wOAAjOA9oCBElh/9kAj
AHgRB8iBojGCKIg0D4gxIdgDDBGDJUiCtbGCjcOCA+g6LzgEMkiDDfOBC6iBM5GD2ECEHLiDP9CD
omOCBQiBQggBCJiADug6+oeEVniFWEgRCQAAOw==

------=_NextPart_000_0012_01CDE360.8FE61AC0
Content-Type: application/octet-stream
Content-Transfer-Encoding: quoted-printable
Content-Location: http://zxw-pc/mascot/templates/browser.js

	var browser_EXCLUDE =3D 1;=20
	var browser_IE =3D 0;=20
	var browser_IE4 =3D 0;=20
	var browser_IE5 =3D 0;=20
	var browser_IE6 =3D 0;
	var browser_MZ7 =3D 0;
	var browser_NS3 =3D 0;
	var browser_NS4 =3D 0;
	var browser_NS6 =3D 0;=20
	var browser_NS7 =3D 0;=20
	var browser_OP5 =3D 0;=20
	var browser_OP6 =3D 0;
	var browser_OP7 =3D 0;
	var browser_KDE =3D 0;
	var browser_SAF =3D 0;

	var agt=3Dnavigator.userAgent.toLowerCase();

  if(typeof navigator.vendor !=3D "undefined" && navigator.vendor =3D=3D =
"KDE"){
  	var thisKDE =3D agt;
  	var splitKDE =3D thisKDE.split("konqueror/");
  	var aKDE =3D splitKDE[1] . split("; ");
  	var KDEn =3D parseFloat(aKDE[0]);
  	if (KDEn >=3D 2.2) {
  		browser_KDE =3D 1;
  //		browser_NS6 =3D 1;
  		browser_EXCLUDE =3D 0;
  	}
  }

  else if(agt.indexOf('webtv') !=3D -1){browser_EXCLUDE =3D 1;}
 =20
  else if(typeof window.opera !=3D "undefined"){
  	browser_EXCLUDE =3D 0;
  	if(agt.indexOf("opera/5") !=3D -1 || agt.indexOf("opera 5") !=3D =
-1){browser_OP5 =3D 1;}
  	if(agt.indexOf("opera/6") !=3D -1 || agt.indexOf("opera 6") !=3D =
-1){browser_OP6 =3D 1;}
  	if(agt.indexOf("opera/7") !=3D -1 || agt.indexOf("opera 7") !=3D =
-1){browser_OP7 =3D 1;}
  }
 =20
  else if(typeof document.all !=3D "undefined"){
  	browser_EXCLUDE =3D 0;
  	browser_IE =3D 1;
  	if(typeof document.getElementById !=3D "undefined"){
  		browser_IE5 =3D 1;
  		if(agt.indexOf("msie 6") !=3D -1){
  			browser_IE6 =3D 1;
  		}
  	}
  	else{browser_IE4 =3D 1;}
  }
 =20
  else if(typeof document.getElementById !=3D "undefined"){
  	browser_EXCLUDE =3D 0;
  	if(agt.indexOf("netscape/6") !=3D -1 || agt.indexOf("netscape6") !=3D =
-1){browser_NS6 =3D 1;}
  	else if(agt.indexOf("netscape/7") !=3D -1 || agt.indexOf("netscape7") =
!=3D -1){browser_NS6 =3D 1; browser_NS7 =3D 1;}
  	else if(agt.indexOf("gecko") !=3D -1){browser_NS6 =3D 1; browser_MZ7 =
=3D 1;}
  	if(agt.indexOf("safari") !=3D -1 || (typeof document.childNodes !=3D =
"undefined" && typeof document.all =3D=3D "undefined" && typeof =
navigator.taintEnabled =3D=3D "undefined")){browser_MZ7 =3D 0; =
browser_NS6 =3D 1; browser_SAF =3D 1;}
  }
 =20
  else if((agt.indexOf('mozilla') !=3D -1) && =
(parseInt(navigator.appVersion) >=3D 3)){
  	browser_EXCLUDE =3D 0;
  	if (parseInt(navigator.appVersion) >=3D 4) {
    	browser_NS4 =3D 1;
  	} else {
    	browser_NS3 =3D 1;
  	}
  	if(typeof navigator.mimeTypes['*'] =3D=3D "undefined"){
  		browser_EXCLUDE =3D 1;
  		browser_NS4 =3D 0;
    	browser_NS3 =3D 0;
  	}
  }
 =20
  if(agt.indexOf('escape') !=3D -1){browser_EXCLUDE =3D 1; browser_NS3 =
=3D 0; browser_NS4 =3D 0;}
 =20
  if(typeof navigator.__ice_version !=3D "undefined"){browser_EXCLUDE =
=3D 1; browser_IE4 =3D 0;}

	var sTemp =3D "Browser detected as ";
	if (browser_EXCLUDE) { sTemp +=3D "EXCLUDE " }
	if (browser_IE)  { sTemp +=3D "IE " }
	if (browser_IE4) { sTemp +=3D "IE4 " }
	if (browser_IE5) { sTemp +=3D "IE5 " }
	if (browser_IE6) { sTemp +=3D "IE6 " }
	if (browser_MZ7) { sTemp +=3D "MZ7 " }
	if (browser_NS3) { sTemp +=3D "NS3 " }
	if (browser_NS4) { sTemp +=3D "NS4 " }
	if (browser_NS6) { sTemp +=3D "NS6 " }
	if (browser_NS7) { sTemp +=3D "NS7 " }
	if (browser_OP5) { sTemp +=3D "OP5 " }
	if (browser_OP6) { sTemp +=3D "OP6 " }
	if (browser_OP7) { sTemp +=3D "OP7 " }
	if (browser_KDE) { sTemp +=3D "KDE " }
	if (browser_SAF) { sTemp +=3D "SAF " }
//	alert(sTemp);

------=_NextPart_000_0012_01CDE360.8FE61AC0--
