# Supplementary material for: Proteomic Analyses Provide Novel Insights into Plant Growth and Ginsenoside Biosynthesis in Forest Cultivated Panax ginseng (F. Ginseng)
Source: Front Plant Sci. 2016 Jan 26;7:1. doi: 10.3389/fpls.2016.00001 (PMC4726751; doi:10.3389/fpls.2016.00001)
Supplement: Supplementary file 6 [file DataSheet1.ZIP › The raw files of MS/the raw files of MALDI-TOFTOF MS/J17.mht]

From: =?gb2312?B?08kgV2luZG93cyBJbnRlcm5ldCBFeHBsb3JlciA5ILGjtOY=?=
Subject: Protein Summary Report (Project: zxw, Spot Set: zxw\20121225, Label: J17, Spot Id: 795025, Peak List Id: 464824, MS Job Run Id: 23272)
Date: Wed, 26 Dec 2012 12:00:20 +0800
MIME-Version: 1.0
Content-Type: multipart/related;
	type="text/html";
	boundary="----=_NextPart_000_001B_01CDE360.945A8BE0"
X-MimeOLE: Produced By Microsoft MimeOLE V6.1.7601.17609

���� MIME ��ʽ�Ķ෽�ʼ���

------=_NextPart_000_001B_01CDE360.945A8BE0
Content-Type: text/html;
	charset="utf-8"
Content-Transfer-Encoding: quoted-printable
Content-Location: http://zxw-pc/mascot/cgi/master_results.pl?file=..%2Fdata%2F20121225%2FF002412.dat&REPTYPE=protein&_sigthreshold=0.05&REPORT=50&_server_mudpit_switch=99999999&_ignoreionsscorebelow=0&_showsubsets=0&_showpopups=TRUE&_sortunassigned=scoredown&_requireboldred=0

=EF=BB=BF<!DOCTYPE HTML PUBLIC "-//W3C//DTD HTML 4.0 Transitional//EN">
<!-- 0 seconds --><!-- 0 seconds --><!-- 0 seconds =
--><HTML><HEAD><TITLE>Protein Summary Report (Project: zxw, Spot Set: =
zxw\20121225, Label: J17, Spot Id: 795025, Peak List Id: 464824, MS Job =
Run Id: 23272)</TITLE>
<META content=3D"text/html; charset=3Dutf-8" http-equiv=3DContent-Type>
<STYLE type=3Dtext/css>.tooltip {
	POSITION: absolute; VISIBILITY: hidden; TOP: 0px; LEFT: 0px
}
</STYLE>

<SCRIPT language=3DJavaScript type=3Dtext/javascript=20
src=3D"http://zxw-pc/mascot/templates/browser.js"></SCRIPT>

<SCRIPT language=3DJavaScript>=0A=
<!-- Begin hiding Javascript from old browsers.=0A=
 =0A=
  var arrayReady=3D0;=0A=
  =0A=
  if (document.images){=0A=
    redBall =3D new Image();=0A=
    redBall.src =3D "../images/red_ball_white.gif";  =0A=
    cyanBall =3D new Image();=0A=
    cyanBall.src =3D "../images/cyan_ball_white.gif";  =0A=
  }=0A=
  =0A=
  function cover(hit,query,protSeq){=0A=
    document.Results.OV_Title.value =3D queryTitle[query];=0A=
    document.Results.OV_Accession.value =3D protName[hit];=0A=
    document.Results.OV_Sequence.value =3D protSeq;=0A=
    if (hit =3D=3D 0) {=0A=
      self.status =3D queryTitle[query];=0A=
    } else {=0A=
      self.status =3D protName[hit] + ": " + protSeq;=0A=
    }=0A=
    if (protSeq !=3D "" && document.fred && arrayReady =3D=3D 1){=0A=
      var i =3D 0;=0A=
      var element =3D 0;=0A=
      element =3D eval(protSeq+"["+i+"]");=0A=
      while(element) {=0A=
        document.images[element].src =3D redBall.src;=0A=
        i++;=0A=
        element =3D eval(protSeq+"["+i+"]");=0A=
      }=0A=
    }=0A=
  }=0A=
=0A=
  function uncover(hit,query,protSeq){=0A=
    document.Results.OV_Title.value =3D "-Query-";=0A=
    document.Results.OV_Accession.value=3D"-Accession-";=0A=
    document.Results.OV_Sequence.value=3D"-Sequence-";=0A=
    self.status=3D"";=0A=
    if (protSeq !=3D "" && document.fred && arrayReady =3D=3D 1){=0A=
      var i =3D 0;=0A=
      var element =3D 0;=0A=
      element =3D eval(protSeq+"["+i+"]");=0A=
      while(element) {=0A=
        document.images[element].src =3D cyanBall.src;=0A=
        i++;=0A=
        element =3D eval(protSeq+"["+i+"]");=0A=
      }=0A=
    }=0A=
  }=0A=
=0A=
  function checkQuery(checkState,numChecks,form){=0A=
    if (numChecks =3D=3D 1){=0A=
      form.QUE.checked =3D checkState;=0A=
    } else {=0A=
      for (var i =3D 0; i < form.elements.length; i++) {=0A=
        if (form.elements[i].name =3D=3D "QUE"){=0A=
          form.elements[i].checked =3D checkState;=0A=
        }=0A=
      }=0A=
    }=0A=
  }=0A=
=0A=
  function SaveClicks(checkBox,form){=0A=
    if (form.ErrTolRepeat && form.ErrTolRepeat.checked) {=0A=
      return;=0A=
    }=0A=
    var checkState =3D checkBox.checked;=0A=
    var thisHit =3D 0;=0A=
    for (var i =3D 0; i < form.elements.length; i++) {=0A=
      if (thisHit =3D=3D 1){=0A=
        if (form.elements[i].name =3D=3D "QUE") {=0A=
          form.elements[i].checked =3D !checkState;=0A=
        } else {=0A=
          break;=0A=
        }=0A=
      } else {=0A=
        if (form.elements[i] =3D=3D checkBox){=0A=
          thisHit =3D 1;=0A=
        }=0A=
      }=0A=
    }=0A=
  }=0A=
=0A=
  function unMatched(form){=0A=
    var numMisses =3D 0;=0A=
    for (var i =3D 0; i < form.elements.length; i++) {=0A=
      if (form.elements[i].name =3D=3D "MISSES"){=0A=
        numMisses++;=0A=
      } =0A=
    }=0A=
    if (numMisses < 1) {=0A=
      alert("No unmatched mass values to be searched");=0A=
      return false;=0A=
    }=0A=
    for (var i =3D 0; i < form.elements.length; i++) {=0A=
      if (form.elements[i].name =3D=3D "QUE"){=0A=
        form.elements[i].name =3D "DUMMY";=0A=
      } =0A=
    }=0A=
    for (var i =3D 0; i < form.elements.length; i++) {=0A=
      if (form.elements[i].name =3D=3D "MISSES"){=0A=
        form.elements[i].name =3D "QUE";=0A=
      } =0A=
    }=0A=
    form.submit();=0A=
    return true;=0A=
  }=0A=
=0A=
  function setReFormatAction(form){=0A=
    if (form.REPTYPE.options[form.REPTYPE.selectedIndex].value =3D=3D =
"export"){=0A=
      form.action =3D "./export_dat_2.pl";=0A=
    } else if (form.REPTYPE.options[form.REPTYPE.selectedIndex].value =
=3D=3D "family") {=0A=
      form.action =3D "./master_results_2.pl";=0A=
    } else {=0A=
      form.action =3D "./master_results.pl";=0A=
    }=0A=
  }=0A=
  =0A=
  function chooseQueryList(form) {=0A=
    var formatForm =3D window.document.forms['Re-format'];=0A=
    if (formatForm._querylist.value =3D=3D 'unassigned') {=0A=
      form.QUERYLIST.value =3D queryListUnassigned;=0A=
    } else if (formatForm._querylist.value =3D=3D 'identity') {=0A=
      form.QUERYLIST.value =3D queryListIdentity;=0A=
    } else if (formatForm._querylist.value =3D=3D 'homology') {=0A=
      form.QUERYLIST.value =3D queryListHomology;=0A=
    } else {=0A=
      form.QUERYLIST.value =3D "All";=0A=
    }=0A=
    return true;=0A=
  }=0A=
    =0A=
  function makeAccessionString(form){=0A=
    if (!form.ErrTolRepeat || !form.ErrTolRepeat.checked) {=0A=
      form.ACCESSION.value =3D "";=0A=
      return true;=0A=
    }=0A=
    var tempString =3D "";=0A=
    var numAccessions =3D 1;=0A=
    for (var i =3D 0; i < form.elements.length; i++) {=0A=
      if (form.elements[i].name =3D=3D "INCLUDE" && =
form.elements[i].checked){=0A=
        tempString =3D tempString + =
unescape(et_list[form.elements[i].value]) + ",";=0A=
      }=0A=
    }=0A=
    if (tempString =3D=3D "") {=0A=
      alert("No hits selected for error tolerant search");=0A=
      return false;=0A=
    }=0A=
    tempString =3D tempString.substring(0, tempString.length - 1);=0A=
    form.ACCESSION.value =3D tempString;=0A=
    checkQuery(1,32, form);=0A=
    return true;=0A=
  }=0A=
=0A=
  function clearEl() {}=0A=
=0A=
  function makeArchive(form){=0A=
    var tempUrl =3D =
"http://zxw-pc/mascot/cgi/master_results.pl?file=3D..%2Fdata%2F20121225%2=
FF002412.dat;REPTYPE=3Darchive;_sigthreshold=3D0.05;REPORT=3D50;_server_m=
udpit_switch=3D99999999;_ignoreionsscorebelow=3D0;_showsubsets=3D0;_showp=
opups=3DTRUE;_sortunassigned=3Dscoredown;_requireboldred=3D0&INTERMEDIATE=
=3D%2e%2e%2fdata%2f20121225%2fF002412%2edat";    for (var i =3D 0; i < =
form.elements.length; i++) {=0A=
      if (form.elements[i].name =3D=3D "INCLUDE" && =
form.elements[i].checked){=0A=
        tempUrl =3D tempUrl + "&INCLUDE=3D" + form.elements[i].value;=0A=
      }=0A=
    }=0A=
    window.location.href =3D tempUrl;=0A=
  }=0A=
=0A=
// End hiding Javascript from old browsers. -->=0A=
</SCRIPT>

<META name=3DGENERATOR content=3D"MSHTML 9.00.8112.16457"></HEAD>
<BODY aLink=3D#0000ff bgColor=3D#ffffff vLink=3D#0000ff>
<H1><IMG border=3D0 name=3Dfred align=3Dtop=20
src=3D"http://zxw-pc/mascot/images/88x31_logo_white.gif" width=3D88 =
height=3D31=20
NATURALSIZEFLAG=3D"3"> Mascot Search Results</H1><FONT=20
face=3D"Courier New,Courier,monospace"><PRE><B>User            : </B>
<B>Email           : </B>
<B>Search title    : Project: zxw, Spot Set: zxw\20121225, Label: J17, =
Spot Id: 795025, Peak List Id: 464824, MS Job Run Id: 23272</B>
<B>MS data file    : =
C:\Users\lei\Desktop\=EF=BF=BD=EF=BF=BD=EF=BF=BD=EF=BF=BD=EF=BF=BD=EF=BF=BD=
=EF=BF=BD=EF=BF=BD\201212\20121225\ppw_J17_135641680016.txt</B>
<B>Database        : viridiplantae p (1850050 sequences; 642453415 =
residues)</B>
<B>Timestamp       : 25 Dec 2012 at 08:04:27 GMT</B>
<B>Warning         : <FONT color=3D#ff0000>A Peptide summary report will =
usually give a much clearer picture of MS/MS search results.</FONT></B>
<B>Top Score       : 66 for <FONT color=3D#ff0000>gi|118488966</FONT>, =
unknown [Populus trichocarpa x Populus deltoides]</B>
</PRE></FONT>
<H3>Mascot Score Histogram</H3>Protein score is -10*Log(P), where P is =
the=20
probability that the observed match is a random event.<BR>Protein scores =
greater=20
than 75 are significant (p&lt;0.05).<BR>Protein scores are derived from =
ions=20
scores as a non-probabilistic basis for ranking protein hits.
<P><IMG alt=3D"Score Distribution"=20
src=3D"http://zxw-pc/mascot/cgi/score_gif.pl?score_gif_166337918625" =
width=3D400=20
height=3D200>=20
<FORM onsubmit=3D"return setReFormatAction(this)" method=3Dget =
name=3DRe-format=20
action=3D./master_results.pl><INPUT name=3Dfile =
value=3D../data/20121225/F002412.dat=20
type=3Dhidden>=20
<H3>Protein Summary Report</H3>
<TABLE border=3D0 cellSpacing=3D1 cellPadding=3D3>
  <TBODY>
  <TR>
    <TD bgColor=3D#eeeeff noWrap><INPUT value=3D"Format As" =
type=3Dsubmit> </TD>
    <TD bgColor=3D#eeeeff noWrap><SELECT name=3DREPTYPE> <OPTION =
selected=20
        value=3Dprotein>Protein Summary (deprecated)</OPTION> <OPTION=20
        value=3Dfamily>Protein Family Summary</OPTION> <OPTION=20
        value=3Dpeptide>Peptide Summary</OPTION> <OPTION =
value=3Dselect>Select=20
        Summary (protein hits)</OPTION> <OPTION =
value=3Dunassigned>Select Summary=20
        (unassigned)</OPTION> <OPTION value=3Dexport>Export Search=20
      Results</OPTION></SELECT> </TD>
    <TD bgColor=3D#eeeeff>&nbsp;</TD>
    <TD bgColor=3D#eeeeff noWrap><A=20
      href=3D"http://zxw-pc/mascot/help/msms_summaries_help.html"=20
      target=3D_blank>Help</A> </TD></TR>
  <TR>
    <TD bgColor=3D#eeeeff>&nbsp;</TD>
    <TD bgColor=3D#eeeeff noWrap>Significance threshold p&lt; <INPUT=20
      name=3D_sigthreshold value=3D0.05 size=3D8> </TD>
    <TD bgColor=3D#eeeeff noWrap>Max. number of hits <INPUT =
name=3DREPORT value=3D50=20
      size=3D5> </TD>
    <TD bgColor=3D#eeeeff>&nbsp;</TD></TR></TBODY></TABLE></FORM>
<FORM method=3Dpost name=3DResults action=3D./search_form.pl><INPUT =
name=3DQUE=20
value=3D"824.039844 from(825.047120,1+)  intensity(4138.6274)  query(1)" =

type=3Dhidden> <INPUT name=3DMISSES=20
value=3D"824.039844 from(825.047120,1+)  intensity(4138.6274)  query(1)" =

type=3Dhidden> <INPUT name=3DQUE=20
value=3D"828.328664 from(829.335940,1+)  intensity(1896.6667)  query(2)" =

type=3Dhidden> <INPUT name=3DMISSES=20
value=3D"828.328664 from(829.335940,1+)  intensity(1896.6667)  query(2)" =

type=3Dhidden> <INPUT name=3DQUE=20
value=3D"841.445114 from(842.452390,1+)  intensity(8102.1567)  query(3)" =

type=3Dhidden> <INPUT name=3DMISSES=20
value=3D"841.445114 from(842.452390,1+)  intensity(8102.1567)  query(3)" =

type=3Dhidden> <INPUT name=3DQUE=20
value=3D"869.480644 from(870.487920,1+)  intensity(3656.4707)  query(4)" =

type=3Dhidden> <INPUT name=3DMISSES=20
value=3D"869.480644 from(870.487920,1+)  intensity(3656.4707)  query(4)" =

type=3Dhidden> <INPUT name=3DQUE=20
value=3D"928.489244 from(929.496520,1+)  intensity(5955.8555)  query(5)" =

type=3Dhidden> <INPUT name=3DMISSES=20
value=3D"928.489244 from(929.496520,1+)  intensity(5955.8555)  query(5)" =

type=3Dhidden> <INPUT name=3DQUE=20
value=3D"928.489244 from(929.496520,1+)  intensity(0.0000)  =
title(Label%3a%20J17%2c%20Spot_Id%3a%20795025%2c%20Peak_List_Id%3a%204650=
59%2c%20MSMS%20Job_Run_Id%3a%2023273%2c%20Comment%3a%20)  query(6)"=20
type=3Dhidden> <INPUT name=3DMISSES=20
value=3D"928.489244 from(929.496520,1+)  intensity(0.0000)  =
title(Label%3a%20J17%2c%20Spot_Id%3a%20795025%2c%20Peak_List_Id%3a%204650=
59%2c%20MSMS%20Job_Run_Id%3a%2023273%2c%20Comment%3a%20)  query(6)"=20
type=3Dhidden> <INPUT name=3DQUE=20
value=3D"991.435774 from(992.443050,1+)  intensity(2678.0393)  query(7)" =

type=3Dhidden> <INPUT name=3DMISSES=20
value=3D"991.435774 from(992.443050,1+)  intensity(2678.0393)  query(7)" =

type=3Dhidden> <INPUT name=3DQUE=20
value=3D"1118.489924 from(1119.497200,1+)  intensity(3142.5491)  =
query(8)"=20
type=3Dhidden> <INPUT name=3DMISSES=20
value=3D"1118.489924 from(1119.497200,1+)  intensity(3142.5491)  =
query(8)"=20
type=3Dhidden> <INPUT name=3DQUE=20
value=3D"1118.489924 from(1119.497200,1+)  intensity(0.0000)  =
title(Label%3a%20J17%2c%20Spot_Id%3a%20795025%2c%20Peak_List_Id%3a%204650=
62%2c%20MSMS%20Job_Run_Id%3a%2023273%2c%20Comment%3a%20)  query(9)"=20
type=3Dhidden> <INPUT name=3DMISSES=20
value=3D"1118.489924 from(1119.497200,1+)  intensity(0.0000)  =
title(Label%3a%20J17%2c%20Spot_Id%3a%20795025%2c%20Peak_List_Id%3a%204650=
62%2c%20MSMS%20Job_Run_Id%3a%2023273%2c%20Comment%3a%20)  query(9)"=20
type=3Dhidden> <INPUT name=3DQUE=20
value=3D"1294.563124 from(1295.570400,1+)  intensity(8956.4082)  =
query(10)"=20
type=3Dhidden> <INPUT name=3DMISSES=20
value=3D"1294.563124 from(1295.570400,1+)  intensity(8956.4082)  =
query(10)"=20
type=3Dhidden> <INPUT name=3DQUE=20
value=3D"1302.526024 from(1303.533300,1+)  intensity(24522.3980)  =
query(11)"=20
type=3Dhidden> <INPUT name=3DMISSES=20
value=3D"1302.526024 from(1303.533300,1+)  intensity(24522.3980)  =
query(11)"=20
type=3Dhidden> <INPUT name=3DQUE=20
value=3D"1302.526024 from(1303.533300,1+)  intensity(0.0000)  =
title(Label%3a%20J17%2c%20Spot_Id%3a%20795025%2c%20Peak_List_Id%3a%204650=
56%2c%20MSMS%20Job_Run_Id%3a%2023273%2c%20Comment%3a%20)  query(12)"=20
type=3Dhidden> <INPUT name=3DMISSES=20
value=3D"1302.526024 from(1303.533300,1+)  intensity(0.0000)  =
title(Label%3a%20J17%2c%20Spot_Id%3a%20795025%2c%20Peak_List_Id%3a%204650=
56%2c%20MSMS%20Job_Run_Id%3a%2023273%2c%20Comment%3a%20)  query(12)"=20
type=3Dhidden> <INPUT name=3DQUE=20
value=3D"1310.549124 from(1311.556400,1+)  intensity(10252.6330)  =
query(13)"=20
type=3Dhidden> <INPUT name=3DMISSES=20
value=3D"1310.549124 from(1311.556400,1+)  intensity(10252.6330)  =
query(13)"=20
type=3Dhidden> <INPUT name=3DQUE=20
value=3D"1315.596024 from(1316.603300,1+)  intensity(7821.2607)  =
query(14)"=20
type=3Dhidden> <INPUT name=3DMISSES=20
value=3D"1315.596024 from(1316.603300,1+)  intensity(7821.2607)  =
query(14)"=20
type=3Dhidden> <INPUT name=3DQUE=20
value=3D"1320.533124 from(1321.540400,1+)  intensity(539323.7500)  =
query(15)"=20
type=3Dhidden> <INPUT name=3DMISSES=20
value=3D"1320.533124 from(1321.540400,1+)  intensity(539323.7500)  =
query(15)"=20
type=3Dhidden> <INPUT name=3DQUE=20
value=3D"1320.533124 from(1321.540400,1+)  intensity(0.0000)  =
title(Label%3a%20J17%2c%20Spot_Id%3a%20795025%2c%20Peak_List_Id%3a%204650=
53%2c%20MSMS%20Job_Run_Id%3a%2023273%2c%20Comment%3a%20)  query(16)"=20
type=3Dhidden> <INPUT name=3DMISSES=20
value=3D"1320.533124 from(1321.540400,1+)  intensity(0.0000)  =
title(Label%3a%20J17%2c%20Spot_Id%3a%20795025%2c%20Peak_List_Id%3a%204650=
53%2c%20MSMS%20Job_Run_Id%3a%2023273%2c%20Comment%3a%20)  query(16)"=20
type=3Dhidden> <INPUT name=3DQUE=20
value=3D"1342.501224 from(1343.508500,1+)  intensity(13852.8600)  =
query(17)"=20
type=3Dhidden> <INPUT name=3DMISSES=20
value=3D"1342.501224 from(1343.508500,1+)  intensity(13852.8600)  =
query(17)"=20
type=3Dhidden> <INPUT name=3DQUE=20
value=3D"1344.477224 from(1345.484500,1+)  intensity(4333.8369)  =
query(18)"=20
type=3Dhidden> <INPUT name=3DMISSES=20
value=3D"1344.477224 from(1345.484500,1+)  intensity(4333.8369)  =
query(18)"=20
type=3Dhidden> <INPUT name=3DQUE=20
value=3D"1344.477224 from(1345.484500,1+)  intensity(0.0000)  =
title(Label%3a%20J17%2c%20Spot_Id%3a%20795025%2c%20Peak_List_Id%3a%204650=
60%2c%20MSMS%20Job_Run_Id%3a%2023273%2c%20Comment%3a%20)  query(19)"=20
type=3Dhidden> <INPUT name=3DMISSES=20
value=3D"1344.477224 from(1345.484500,1+)  intensity(0.0000)  =
title(Label%3a%20J17%2c%20Spot_Id%3a%20795025%2c%20Peak_List_Id%3a%204650=
60%2c%20MSMS%20Job_Run_Id%3a%2023273%2c%20Comment%3a%20)  query(19)"=20
type=3Dhidden> <INPUT name=3DQUE=20
value=3D"1497.680924 from(1498.688200,1+)  intensity(21833.9220)  =
query(20)"=20
type=3Dhidden> <INPUT name=3DMISSES=20
value=3D"1497.680924 from(1498.688200,1+)  intensity(21833.9220)  =
query(20)"=20
type=3Dhidden> <INPUT name=3DQUE=20
value=3D"1497.680924 from(1498.688200,1+)  intensity(0.0000)  =
title(Label%3a%20J17%2c%20Spot_Id%3a%20795025%2c%20Peak_List_Id%3a%204650=
57%2c%20MSMS%20Job_Run_Id%3a%2023273%2c%20Comment%3a%20)  query(21)"=20
type=3Dhidden> <INPUT name=3DMISSES=20
value=3D"1497.680924 from(1498.688200,1+)  intensity(0.0000)  =
title(Label%3a%20J17%2c%20Spot_Id%3a%20795025%2c%20Peak_List_Id%3a%204650=
57%2c%20MSMS%20Job_Run_Id%3a%2023273%2c%20Comment%3a%20)  query(21)"=20
type=3Dhidden> <INPUT name=3DQUE=20
value=3D"1545.637124 from(1546.644400,1+)  intensity(72308.6250)  =
query(22)"=20
type=3Dhidden> <INPUT name=3DMISSES=20
value=3D"1545.637124 from(1546.644400,1+)  intensity(72308.6250)  =
query(22)"=20
type=3Dhidden> <INPUT name=3DQUE=20
value=3D"1545.637124 from(1546.644400,1+)  intensity(0.0000)  =
title(Label%3a%20J17%2c%20Spot_Id%3a%20795025%2c%20Peak_List_Id%3a%204650=
54%2c%20MSMS%20Job_Run_Id%3a%2023273%2c%20Comment%3a%20)  query(23)"=20
type=3Dhidden> <INPUT name=3DMISSES=20
value=3D"1545.637124 from(1546.644400,1+)  intensity(0.0000)  =
title(Label%3a%20J17%2c%20Spot_Id%3a%20795025%2c%20Peak_List_Id%3a%204650=
54%2c%20MSMS%20Job_Run_Id%3a%2023273%2c%20Comment%3a%20)  query(23)"=20
type=3Dhidden> <INPUT name=3DQUE=20
value=3D"1561.617524 from(1562.624800,1+)  intensity(52431.9610)  =
query(24)"=20
type=3Dhidden> <INPUT name=3DMISSES=20
value=3D"1561.617524 from(1562.624800,1+)  intensity(52431.9610)  =
query(24)"=20
type=3Dhidden> <INPUT name=3DQUE=20
value=3D"1561.617524 from(1562.624800,1+)  intensity(0.0000)  =
title(Label%3a%20J17%2c%20Spot_Id%3a%20795025%2c%20Peak_List_Id%3a%204650=
55%2c%20MSMS%20Job_Run_Id%3a%2023273%2c%20Comment%3a%20)  query(25)"=20
type=3Dhidden> <INPUT name=3DMISSES=20
value=3D"1561.617524 from(1562.624800,1+)  intensity(0.0000)  =
title(Label%3a%20J17%2c%20Spot_Id%3a%20795025%2c%20Peak_List_Id%3a%204650=
55%2c%20MSMS%20Job_Run_Id%3a%2023273%2c%20Comment%3a%20)  query(25)"=20
type=3Dhidden> <INPUT name=3DQUE=20
value=3D"2017.943024 from(2018.950300,1+)  intensity(3703.7256)  =
query(26)"=20
type=3Dhidden> <INPUT name=3DQUE=20
value=3D"2017.943024 from(2018.950300,1+)  intensity(0.0000)  =
title(Label%3a%20J17%2c%20Spot_Id%3a%20795025%2c%20Peak_List_Id%3a%204650=
61%2c%20MSMS%20Job_Run_Id%3a%2023273%2c%20Comment%3a%20)  query(27)"=20
type=3Dhidden> <INPUT name=3DQUE=20
value=3D"2231.058424 from(2232.065700,1+)  intensity(7681.5684)  =
query(28)"=20
type=3Dhidden> <INPUT name=3DMISSES=20
value=3D"2231.058424 from(2232.065700,1+)  intensity(7681.5684)  =
query(28)"=20
type=3Dhidden> <INPUT name=3DQUE=20
value=3D"2231.058424 from(2232.065700,1+)  intensity(0.0000)  =
title(Label%3a%20J17%2c%20Spot_Id%3a%20795025%2c%20Peak_List_Id%3a%204650=
58%2c%20MSMS%20Job_Run_Id%3a%2023273%2c%20Comment%3a%20)  query(29)"=20
type=3Dhidden> <INPUT name=3DMISSES=20
value=3D"2231.058424 from(2232.065700,1+)  intensity(0.0000)  =
title(Label%3a%20J17%2c%20Spot_Id%3a%20795025%2c%20Peak_List_Id%3a%204650=
58%2c%20MSMS%20Job_Run_Id%3a%2023273%2c%20Comment%3a%20)  query(29)"=20
type=3Dhidden> <INPUT name=3DQUE=20
value=3D"3015.317924 from(3016.325200,1+)  intensity(6659.3452)  =
query(30)"=20
type=3Dhidden> <INPUT name=3DMISSES=20
value=3D"3015.317924 from(3016.325200,1+)  intensity(6659.3452)  =
query(30)"=20
type=3Dhidden> <INPUT name=3DQUE=20
value=3D"3072.281024 from(3073.288300,1+)  intensity(1900.1528)  =
query(31)"=20
type=3Dhidden> <INPUT name=3DMISSES=20
value=3D"3072.281024 from(3073.288300,1+)  intensity(1900.1528)  =
query(31)"=20
type=3Dhidden> <INPUT name=3DQUE=20
value=3D"3161.530824 from(3162.538100,1+)  intensity(20819.5700)  =
query(32)"=20
type=3Dhidden> <INPUT name=3DMISSES=20
value=3D"3161.530824 from(3162.538100,1+)  intensity(20819.5700)  =
query(32)"=20
type=3Dhidden> <INPUT name=3DFORMVER value=3D2 type=3Dhidden> <INPUT =
name=3DSEARCH=20
value=3DMIS type=3Dhidden> <INPUT name=3DUSERNAME type=3Dhidden> <INPUT =
name=3DUSEREMAIL=20
type=3Dhidden> <INPUT name=3DCOM=20
value=3D"Project: zxw, Spot Set: zxw\20121225, Label: J17, Spot Id: =
795025, Peak List Id: 464824, MS Job Run Id: 23272"=20
type=3Dhidden> <INPUT name=3DMODS type=3Dhidden> <INPUT name=3DIT_MODS=20
value=3D"Oxidation (M)" type=3Dhidden> <INPUT name=3DCLE value=3DTrypsin =
type=3Dhidden>=20
<INPUT name=3DMASS value=3DMonoisotopic type=3Dhidden> <INPUT name=3DSEG =
type=3Dhidden>=20
<INPUT name=3DTOL value=3D100 type=3Dhidden> <INPUT name=3DTOLU =
value=3Dppm type=3Dhidden>=20
<INPUT name=3DITOL value=3D0.8 type=3Dhidden> <INPUT name=3DITOLU =
value=3DDa type=3Dhidden>=20
<INPUT name=3DDB value=3Dviridiplantae type=3Dhidden> <INPUT =
name=3DCHARGE value=3D1+=20
type=3Dhidden> <INPUT name=3DPFA value=3D1 type=3Dhidden> <INPUT =
name=3DFILE=20
value=3DC:\Users\lei\Desktop\=EF=BF=BD=EF=BF=BD=EF=BF=BD=EF=BF=BD=EF=BF=BD=
=EF=BF=BD=EF=BF=BD=EF=BF=BD\201212\20121225\ppw_J17_135641680016.txt=20
type=3Dhidden> <INPUT name=3DFORMAT value=3D"Mascot generic" =
type=3Dhidden> <INPUT=20
name=3DINTERMEDIATE value=3D../data/20121225/F002412.dat type=3Dhidden> =
<INPUT=20
name=3DREPORT value=3D50 type=3Dhidden> <INPUT name=3DOVERVIEW =
value=3DOFF type=3Dhidden>=20
<INPUT name=3DPRECURSOR type=3Dhidden> <INPUT name=3DTAXONOMY =
value=3D"All entries"=20
type=3Dhidden> <INPUT name=3DREPTYPE type=3Dhidden> <INPUT =
name=3DrepeatSearch=20
value=3D"not again" type=3Dhidden> <INPUT name=3DINSTRUMENT =
value=3DMALDI-TOF-TOF=20
type=3Dhidden> <INPUT name=3DACCESSION type=3Dhidden> <INPUT =
name=3DQUANTITATION=20
type=3Dhidden>=20
<P><INPUT value=3D"Re-Search All" type=3Dsubmit> &nbsp;&nbsp;<INPUT =
onclick=3D"unMatched(this.form); return true" value=3D"Search Unmatched" =
type=3Dbutton>=20
</FORM>
<H3>Index</H3>
<TABLE border=3D0 cellSpacing=3D0 cellPadding=3D0>
  <TBODY>
  <TR>
    <TD>&nbsp;</TD>
    <TD><TT><B>&nbsp;Accession</B></TT></TD>
    <TD><TT><B>&nbsp;&nbsp;Mass</B></TT></TD>
    <TD><TT><B>&nbsp;&nbsp;Score</B></TT></TD>
    <TD><TT><B>&nbsp;&nbsp;Description</B></TT></TD></TR>
  <TR>
    <TD noWrap align=3Dright><TT><B>1.</B></TT></TD>
    <TD noWrap><TT><B>&nbsp;<A=20
      =
href=3D"http://zxw-pc/mascot/cgi/master_results.pl?file=3D..%2Fdata%2F201=
21225%2FF002412.dat&amp;REPTYPE=3Dprotein&amp;_sigthreshold=3D0.05&amp;RE=
PORT=3D50&amp;_server_mudpit_switch=3D99999999&amp;_ignoreionsscorebelow=3D=
0&amp;_showsubsets=3D0&amp;_showpopups=3DTRUE&amp;_sortunassigned=3Dscore=
down&amp;_requireboldred=3D0#Hit1">gi|118488966</A></B></TT></TD>
    <TD noWrap><TT>&nbsp;&nbsp;10818</TT></TD>
    <TD noWrap align=3Dright><TT>66</TT></TD>
    <TD noWrap><TT>&nbsp;&nbsp;unknown [Populus trichocarpa x Populus=20
      deltoides]</TT></TD></TR>
  <TR>
    <TD noWrap align=3Dright><TT><B>2.</B></TT></TD>
    <TD noWrap><TT><B>&nbsp;<A=20
      =
href=3D"http://zxw-pc/mascot/cgi/master_results.pl?file=3D..%2Fdata%2F201=
21225%2FF002412.dat&amp;REPTYPE=3Dprotein&amp;_sigthreshold=3D0.05&amp;RE=
PORT=3D50&amp;_server_mudpit_switch=3D99999999&amp;_ignoreionsscorebelow=3D=
0&amp;_showsubsets=3D0&amp;_showpopups=3DTRUE&amp;_sortunassigned=3Dscore=
down&amp;_requireboldred=3D0#Hit2">gi|57900695</A></B></TT></TD>
    <TD noWrap><TT>&nbsp;&nbsp;13778</TT></TD>
    <TD noWrap align=3Dright><TT>65</TT></TD>
    <TD noWrap><TT>&nbsp;&nbsp;putative ubiquitin conjugating protein =
[Oryza=20
      sativa Japonica Group]</TT></TD></TR>
  <TR>
    <TD noWrap align=3Dright><TT><B>3.</B></TT></TD>
    <TD noWrap><TT><B>&nbsp;<A=20
      =
href=3D"http://zxw-pc/mascot/cgi/master_results.pl?file=3D..%2Fdata%2F201=
21225%2FF002412.dat&amp;REPTYPE=3Dprotein&amp;_sigthreshold=3D0.05&amp;RE=
PORT=3D50&amp;_server_mudpit_switch=3D99999999&amp;_ignoreionsscorebelow=3D=
0&amp;_showsubsets=3D0&amp;_showpopups=3DTRUE&amp;_sortunassigned=3Dscore=
down&amp;_requireboldred=3D0#Hit3">gi|182407856</A></B></TT></TD>
    <TD noWrap><TT>&nbsp;&nbsp;13989</TT></TD>
    <TD noWrap align=3Dright><TT>65</TT></TD>
    <TD noWrap><TT>&nbsp;&nbsp;ubiquitin conjugating enzyme 1 [Malus x=20
      domestica]</TT></TD></TR>
  <TR>
    <TD noWrap align=3Dright><TT><B>4.</B></TT></TD>
    <TD noWrap><TT><B>&nbsp;<A=20
      =
href=3D"http://zxw-pc/mascot/cgi/master_results.pl?file=3D..%2Fdata%2F201=
21225%2FF002412.dat&amp;REPTYPE=3Dprotein&amp;_sigthreshold=3D0.05&amp;RE=
PORT=3D50&amp;_server_mudpit_switch=3D99999999&amp;_ignoreionsscorebelow=3D=
0&amp;_showsubsets=3D0&amp;_showpopups=3DTRUE&amp;_sortunassigned=3Dscore=
down&amp;_requireboldred=3D0#Hit4">gi|303283484</A></B></TT></TD>
    <TD noWrap><TT>&nbsp;&nbsp;71675</TT></TD>
    <TD noWrap align=3Dright><TT>65</TT></TD>
    <TD noWrap><TT>&nbsp;&nbsp;acetate-coa ligase [Micromonas pusilla=20
      CCMP1545]</TT></TD></TR>
  <TR>
    <TD noWrap align=3Dright><TT><B>5.</B></TT></TD>
    <TD noWrap><TT><B>&nbsp;<A=20
      =
href=3D"http://zxw-pc/mascot/cgi/master_results.pl?file=3D..%2Fdata%2F201=
21225%2FF002412.dat&amp;REPTYPE=3Dprotein&amp;_sigthreshold=3D0.05&amp;RE=
PORT=3D50&amp;_server_mudpit_switch=3D99999999&amp;_ignoreionsscorebelow=3D=
0&amp;_showsubsets=3D0&amp;_showpopups=3DTRUE&amp;_sortunassigned=3Dscore=
down&amp;_requireboldred=3D0#Hit5">gi|226457384</A></B></TT></TD>
    <TD noWrap><TT>&nbsp;&nbsp;71675</TT></TD>
    <TD noWrap align=3Dright><TT>65</TT></TD>
    <TD noWrap><TT>&nbsp;&nbsp;acetate-coa ligase [Micromonas pusilla=20
      CCMP1545]</TT></TD></TR>
  <TR>
    <TD noWrap align=3Dright><TT><B>6.</B></TT></TD>
    <TD noWrap><TT><B>&nbsp;<A=20
      =
href=3D"http://zxw-pc/mascot/cgi/master_results.pl?file=3D..%2Fdata%2F201=
21225%2FF002412.dat&amp;REPTYPE=3Dprotein&amp;_sigthreshold=3D0.05&amp;RE=
PORT=3D50&amp;_server_mudpit_switch=3D99999999&amp;_ignoreionsscorebelow=3D=
0&amp;_showsubsets=3D0&amp;_showpopups=3DTRUE&amp;_sortunassigned=3Dscore=
down&amp;_requireboldred=3D0#Hit6">gi|146454778</A></B></TT></TD>
    <TD noWrap><TT>&nbsp;&nbsp;14551</TT></TD>
    <TD noWrap align=3Dright><TT>65</TT></TD>
    <TD noWrap><TT>&nbsp;&nbsp;ubiquitin conjugating protein [Sonneratia =

      ovata]</TT></TD></TR>
  <TR>
    <TD noWrap align=3Dright><TT><B>7.</B></TT></TD>
    <TD noWrap><TT><B>&nbsp;<A=20
      =
href=3D"http://zxw-pc/mascot/cgi/master_results.pl?file=3D..%2Fdata%2F201=
21225%2FF002412.dat&amp;REPTYPE=3Dprotein&amp;_sigthreshold=3D0.05&amp;RE=
PORT=3D50&amp;_server_mudpit_switch=3D99999999&amp;_ignoreionsscorebelow=3D=
0&amp;_showsubsets=3D0&amp;_showpopups=3DTRUE&amp;_sortunassigned=3Dscore=
down&amp;_requireboldred=3D0#Hit7">gi|47026906</A></B></TT></TD>
    <TD noWrap><TT>&nbsp;&nbsp;16494</TT></TD>
    <TD noWrap align=3Dright><TT>64</TT></TD>
    <TD noWrap><TT>&nbsp;&nbsp;ubiquitin-conjugating enzyme [Hyacinthus=20
      orientalis]</TT></TD></TR>
  <TR>
    <TD noWrap align=3Dright><TT><B>8.</B></TT></TD>
    <TD noWrap><TT><B>&nbsp;<A=20
      =
href=3D"http://zxw-pc/mascot/cgi/master_results.pl?file=3D..%2Fdata%2F201=
21225%2FF002412.dat&amp;REPTYPE=3Dprotein&amp;_sigthreshold=3D0.05&amp;RE=
PORT=3D50&amp;_server_mudpit_switch=3D99999999&amp;_ignoreionsscorebelow=3D=
0&amp;_showsubsets=3D0&amp;_showpopups=3DTRUE&amp;_sortunassigned=3Dscore=
down&amp;_requireboldred=3D0#Hit8">gi|136640</A></B></TT></TD>
    <TD noWrap><TT>&nbsp;&nbsp;17291</TT></TD>
    <TD noWrap align=3Dright><TT>64</TT></TD>
    <TD noWrap><TT>&nbsp;&nbsp;RecName: Full=3DUbiquitin-conjugating =
enzyme E2=20
      2; AltName: Full=3DUbiquitin carrier protein 2; AltName:=20
      Full=3DUbiquitin-conjugating enzyme E2-16 kDa; AltName:=20
      Full=3DUbiquitin-protein ligase 2</TT></TD></TR>
  <TR>
    <TD noWrap align=3Dright><TT><B>9.</B></TT></TD>
    <TD noWrap><TT><B>&nbsp;<A=20
      =
href=3D"http://zxw-pc/mascot/cgi/master_results.pl?file=3D..%2Fdata%2F201=
21225%2FF002412.dat&amp;REPTYPE=3Dprotein&amp;_sigthreshold=3D0.05&amp;RE=
PORT=3D50&amp;_server_mudpit_switch=3D99999999&amp;_ignoreionsscorebelow=3D=
0&amp;_showsubsets=3D0&amp;_showpopups=3DTRUE&amp;_sortunassigned=3Dscore=
down&amp;_requireboldred=3D0#Hit9">gi|223948859</A></B></TT></TD>
    <TD noWrap><TT>&nbsp;&nbsp;17329</TT></TD>
    <TD noWrap align=3Dright><TT>64</TT></TD>
    <TD noWrap><TT>&nbsp;&nbsp;unknown [Zea mays]</TT></TD></TR>
  <TR>
    <TD noWrap align=3Dright><TT><B>10.</B></TT></TD>
    <TD noWrap><TT><B>&nbsp;<A=20
      =
href=3D"http://zxw-pc/mascot/cgi/master_results.pl?file=3D..%2Fdata%2F201=
21225%2FF002412.dat&amp;REPTYPE=3Dprotein&amp;_sigthreshold=3D0.05&amp;RE=
PORT=3D50&amp;_server_mudpit_switch=3D99999999&amp;_ignoreionsscorebelow=3D=
0&amp;_showsubsets=3D0&amp;_showpopups=3DTRUE&amp;_sortunassigned=3Dscore=
down&amp;_requireboldred=3D0#Hit10">gi|118489383</A></B></TT></TD>
    <TD noWrap><TT>&nbsp;&nbsp;17338</TT></TD>
    <TD noWrap align=3Dright><TT>64</TT></TD>
    <TD noWrap><TT>&nbsp;&nbsp;unknown [Populus trichocarpa x Populus=20
      deltoides]</TT></TD></TR>
  <TR>
    <TD noWrap align=3Dright><TT><B>11.</B></TT></TD>
    <TD noWrap><TT><B>&nbsp;<A=20
      =
href=3D"http://zxw-pc/mascot/cgi/master_results.pl?file=3D..%2Fdata%2F201=
21225%2FF002412.dat&amp;REPTYPE=3Dprotein&amp;_sigthreshold=3D0.05&amp;RE=
PORT=3D50&amp;_server_mudpit_switch=3D99999999&amp;_ignoreionsscorebelow=3D=
0&amp;_showsubsets=3D0&amp;_showpopups=3DTRUE&amp;_sortunassigned=3Dscore=
down&amp;_requireboldred=3D0#Hit11">gi|300808465</A></B></TT></TD>
    <TD noWrap><TT>&nbsp;&nbsp;17312</TT></TD>
    <TD noWrap align=3Dright><TT>64</TT></TD>
    <TD noWrap><TT>&nbsp;&nbsp;ubiquitin carrier protein Rad6 [Hordeum =
vulgare=20
      subsp. vulgare]</TT></TD></TR>
  <TR>
    <TD noWrap align=3Dright><TT><B>12.</B></TT></TD>
    <TD noWrap><TT><B>&nbsp;<A=20
      =
href=3D"http://zxw-pc/mascot/cgi/master_results.pl?file=3D..%2Fdata%2F201=
21225%2FF002412.dat&amp;REPTYPE=3Dprotein&amp;_sigthreshold=3D0.05&amp;RE=
PORT=3D50&amp;_server_mudpit_switch=3D99999999&amp;_ignoreionsscorebelow=3D=
0&amp;_showsubsets=3D0&amp;_showpopups=3DTRUE&amp;_sortunassigned=3Dscore=
down&amp;_requireboldred=3D0#Hit12">gi|326496028</A></B></TT></TD>
    <TD noWrap><TT>&nbsp;&nbsp;17312</TT></TD>
    <TD noWrap align=3Dright><TT>64</TT></TD>
    <TD noWrap><TT>&nbsp;&nbsp;predicted protein [Hordeum vulgare subsp. =

      vulgare]</TT></TD></TR>
  <TR>
    <TD noWrap align=3Dright><TT><B>13.</B></TT></TD>
    <TD noWrap><TT><B>&nbsp;<A=20
      =
href=3D"http://zxw-pc/mascot/cgi/master_results.pl?file=3D..%2Fdata%2F201=
21225%2FF002412.dat&amp;REPTYPE=3Dprotein&amp;_sigthreshold=3D0.05&amp;RE=
PORT=3D50&amp;_server_mudpit_switch=3D99999999&amp;_ignoreionsscorebelow=3D=
0&amp;_showsubsets=3D0&amp;_showpopups=3DTRUE&amp;_sortunassigned=3Dscore=
down&amp;_requireboldred=3D0#Hit13">gi|226532534</A></B></TT></TD>
    <TD noWrap><TT>&nbsp;&nbsp;17329</TT></TD>
    <TD noWrap align=3Dright><TT>64</TT></TD>
    <TD noWrap><TT>&nbsp;&nbsp;ubiquitin-conjugating enzyme E2-17 kDa =
[Zea=20
      mays]</TT></TD></TR>
  <TR>
    <TD noWrap align=3Dright><TT><B>14.</B></TT></TD>
    <TD noWrap><TT><B>&nbsp;<A=20
      =
href=3D"http://zxw-pc/mascot/cgi/master_results.pl?file=3D..%2Fdata%2F201=
21225%2FF002412.dat&amp;REPTYPE=3Dprotein&amp;_sigthreshold=3D0.05&amp;RE=
PORT=3D50&amp;_server_mudpit_switch=3D99999999&amp;_ignoreionsscorebelow=3D=
0&amp;_showsubsets=3D0&amp;_showpopups=3DTRUE&amp;_sortunassigned=3Dscore=
down&amp;_requireboldred=3D0#Hit14">gi|226506290</A></B></TT></TD>
    <TD noWrap><TT>&nbsp;&nbsp;17329</TT></TD>
    <TD noWrap align=3Dright><TT>64</TT></TD>
    <TD noWrap><TT>&nbsp;&nbsp;ubiquitin-conjugating enzyme E2-17 kDa =
[Zea=20
      mays]</TT></TD></TR>
  <TR>
    <TD noWrap align=3Dright><TT><B>15.</B></TT></TD>
    <TD noWrap><TT><B>&nbsp;<A=20
      =
href=3D"http://zxw-pc/mascot/cgi/master_results.pl?file=3D..%2Fdata%2F201=
21225%2FF002412.dat&amp;REPTYPE=3Dprotein&amp;_sigthreshold=3D0.05&amp;RE=
PORT=3D50&amp;_server_mudpit_switch=3D99999999&amp;_ignoreionsscorebelow=3D=
0&amp;_showsubsets=3D0&amp;_showpopups=3DTRUE&amp;_sortunassigned=3Dscore=
down&amp;_requireboldred=3D0#Hit15">gi|226502170</A></B></TT></TD>
    <TD noWrap><TT>&nbsp;&nbsp;17347</TT></TD>
    <TD noWrap align=3Dright><TT>64</TT></TD>
    <TD noWrap><TT>&nbsp;&nbsp;LOC100283337 [Zea mays]</TT></TD></TR>
  <TR>
    <TD noWrap align=3Dright><TT><B>16.</B></TT></TD>
    <TD noWrap><TT><B>&nbsp;<A=20
      =
href=3D"http://zxw-pc/mascot/cgi/master_results.pl?file=3D..%2Fdata%2F201=
21225%2FF002412.dat&amp;REPTYPE=3Dprotein&amp;_sigthreshold=3D0.05&amp;RE=
PORT=3D50&amp;_server_mudpit_switch=3D99999999&amp;_ignoreionsscorebelow=3D=
0&amp;_showsubsets=3D0&amp;_showpopups=3DTRUE&amp;_sortunassigned=3Dscore=
down&amp;_requireboldred=3D0#Hit16">gi|222636496</A></B></TT></TD>
    <TD noWrap><TT>&nbsp;&nbsp;17301</TT></TD>
    <TD noWrap align=3Dright><TT>64</TT></TD>
    <TD noWrap><TT>&nbsp;&nbsp;hypothetical protein OsJ_23218 [Oryza =
sativa=20
      Japonica Group]</TT></TD></TR>
  <TR>
    <TD noWrap align=3Dright><TT><B>17.</B></TT></TD>
    <TD noWrap><TT><B>&nbsp;<A=20
      =
href=3D"http://zxw-pc/mascot/cgi/master_results.pl?file=3D..%2Fdata%2F201=
21225%2FF002412.dat&amp;REPTYPE=3Dprotein&amp;_sigthreshold=3D0.05&amp;RE=
PORT=3D50&amp;_server_mudpit_switch=3D99999999&amp;_ignoreionsscorebelow=3D=
0&amp;_showsubsets=3D0&amp;_showpopups=3DTRUE&amp;_sortunassigned=3Dscore=
down&amp;_requireboldred=3D0#Hit17">gi|222630431</A></B></TT></TD>
    <TD noWrap><TT>&nbsp;&nbsp;17295</TT></TD>
    <TD noWrap align=3Dright><TT>64</TT></TD>
    <TD noWrap><TT>&nbsp;&nbsp;hypothetical protein OsJ_17362 [Oryza =
sativa=20
      Japonica Group]</TT></TD></TR>
  <TR>
    <TD noWrap align=3Dright><TT><B>18.</B></TT></TD>
    <TD noWrap><TT><B>&nbsp;<A=20
      =
href=3D"http://zxw-pc/mascot/cgi/master_results.pl?file=3D..%2Fdata%2F201=
21225%2FF002412.dat&amp;REPTYPE=3Dprotein&amp;_sigthreshold=3D0.05&amp;RE=
PORT=3D50&amp;_server_mudpit_switch=3D99999999&amp;_ignoreionsscorebelow=3D=
0&amp;_showsubsets=3D0&amp;_showpopups=3DTRUE&amp;_sortunassigned=3Dscore=
down&amp;_requireboldred=3D0#Hit18">gi|218199151</A></B></TT></TD>
    <TD noWrap><TT>&nbsp;&nbsp;17301</TT></TD>
    <TD noWrap align=3Dright><TT>64</TT></TD>
    <TD noWrap><TT>&nbsp;&nbsp;hypothetical protein OsI_25030 [Oryza =
sativa=20
      Indica Group]</TT></TD></TR>
  <TR>
    <TD noWrap align=3Dright><TT><B>19.</B></TT></TD>
    <TD noWrap><TT><B>&nbsp;<A=20
      =
href=3D"http://zxw-pc/mascot/cgi/master_results.pl?file=3D..%2Fdata%2F201=
21225%2FF002412.dat&amp;REPTYPE=3Dprotein&amp;_sigthreshold=3D0.05&amp;RE=
PORT=3D50&amp;_server_mudpit_switch=3D99999999&amp;_ignoreionsscorebelow=3D=
0&amp;_showsubsets=3D0&amp;_showpopups=3DTRUE&amp;_sortunassigned=3Dscore=
down&amp;_requireboldred=3D0#Hit19">gi|218196214</A></B></TT></TD>
    <TD noWrap><TT>&nbsp;&nbsp;17295</TT></TD>
    <TD noWrap align=3Dright><TT>64</TT></TD>
    <TD noWrap><TT>&nbsp;&nbsp;hypothetical protein OsI_18725 [Oryza =
sativa=20
      Indica Group]</TT></TD></TR>
  <TR>
    <TD noWrap align=3Dright><TT><B>20.</B></TT></TD>
    <TD noWrap><TT><B>&nbsp;<A=20
      =
href=3D"http://zxw-pc/mascot/cgi/master_results.pl?file=3D..%2Fdata%2F201=
21225%2FF002412.dat&amp;REPTYPE=3Dprotein&amp;_sigthreshold=3D0.05&amp;RE=
PORT=3D50&amp;_server_mudpit_switch=3D99999999&amp;_ignoreionsscorebelow=3D=
0&amp;_showsubsets=3D0&amp;_showpopups=3DTRUE&amp;_sortunassigned=3Dscore=
down&amp;_requireboldred=3D0#Hit20">gi|212721644</A></B></TT></TD>
    <TD noWrap><TT>&nbsp;&nbsp;17305</TT></TD>
    <TD noWrap align=3Dright><TT>64</TT></TD>
    <TD noWrap><TT>&nbsp;&nbsp;hypothetical protein LOC100193988 [Zea=20
      mays]</TT></TD></TR>
  <TR>
    <TD noWrap align=3Dright><TT><B>21.</B></TT></TD>
    <TD noWrap><TT><B>&nbsp;<A=20
      =
href=3D"http://zxw-pc/mascot/cgi/master_results.pl?file=3D..%2Fdata%2F201=
21225%2FF002412.dat&amp;REPTYPE=3Dprotein&amp;_sigthreshold=3D0.05&amp;RE=
PORT=3D50&amp;_server_mudpit_switch=3D99999999&amp;_ignoreionsscorebelow=3D=
0&amp;_showsubsets=3D0&amp;_showpopups=3DTRUE&amp;_sortunassigned=3Dscore=
down&amp;_requireboldred=3D0#Hit21">gi|226528892</A></B></TT></TD>
    <TD noWrap><TT>&nbsp;&nbsp;17329</TT></TD>
    <TD noWrap align=3Dright><TT>64</TT></TD>
    <TD noWrap><TT>&nbsp;&nbsp;LOC100283749 [Zea mays]</TT></TD></TR>
  <TR>
    <TD noWrap align=3Dright><TT><B>22.</B></TT></TD>
    <TD noWrap><TT><B>&nbsp;<A=20
      =
href=3D"http://zxw-pc/mascot/cgi/master_results.pl?file=3D..%2Fdata%2F201=
21225%2FF002412.dat&amp;REPTYPE=3Dprotein&amp;_sigthreshold=3D0.05&amp;RE=
PORT=3D50&amp;_server_mudpit_switch=3D99999999&amp;_ignoreionsscorebelow=3D=
0&amp;_showsubsets=3D0&amp;_showpopups=3DTRUE&amp;_sortunassigned=3Dscore=
down&amp;_requireboldred=3D0#Hit22">gi|222858093</A></B></TT></TD>
    <TD noWrap><TT>&nbsp;&nbsp;17338</TT></TD>
    <TD noWrap align=3Dright><TT>64</TT></TD>
    <TD noWrap><TT>&nbsp;&nbsp;histone ubiquitination proteins group =
[Populus=20
      trichocarpa]</TT></TD></TR>
  <TR>
    <TD noWrap align=3Dright><TT><B>23.</B></TT></TD>
    <TD noWrap><TT><B>&nbsp;<A=20
      =
href=3D"http://zxw-pc/mascot/cgi/master_results.pl?file=3D..%2Fdata%2F201=
21225%2FF002412.dat&amp;REPTYPE=3Dprotein&amp;_sigthreshold=3D0.05&amp;RE=
PORT=3D50&amp;_server_mudpit_switch=3D99999999&amp;_ignoreionsscorebelow=3D=
0&amp;_showsubsets=3D0&amp;_showpopups=3DTRUE&amp;_sortunassigned=3Dscore=
down&amp;_requireboldred=3D0#Hit23">gi|302801638</A></B></TT></TD>
    <TD noWrap><TT>&nbsp;&nbsp;17379</TT></TD>
    <TD noWrap align=3Dright><TT>64</TT></TD>
    <TD noWrap><TT>&nbsp;&nbsp;ubiquitin-conjugating enzyme 1, E2 =
[Selaginella=20
      moellendorffii]</TT></TD></TR>
  <TR>
    <TD noWrap align=3Dright><TT><B>24.</B></TT></TD>
    <TD noWrap><TT><B>&nbsp;<A=20
      =
href=3D"http://zxw-pc/mascot/cgi/master_results.pl?file=3D..%2Fdata%2F201=
21225%2FF002412.dat&amp;REPTYPE=3Dprotein&amp;_sigthreshold=3D0.05&amp;RE=
PORT=3D50&amp;_server_mudpit_switch=3D99999999&amp;_ignoreionsscorebelow=3D=
0&amp;_showsubsets=3D0&amp;_showpopups=3DTRUE&amp;_sortunassigned=3Dscore=
down&amp;_requireboldred=3D0#Hit24">gi|302798683</A></B></TT></TD>
    <TD noWrap><TT>&nbsp;&nbsp;17379</TT></TD>
    <TD noWrap align=3Dright><TT>64</TT></TD>
    <TD noWrap><TT>&nbsp;&nbsp;ubiquitin-conjugating enzyme 1, E2 =
[Selaginella=20
      moellendorffii]</TT></TD></TR>
  <TR>
    <TD noWrap align=3Dright><TT><B>25.</B></TT></TD>
    <TD noWrap><TT><B>&nbsp;<A=20
      =
href=3D"http://zxw-pc/mascot/cgi/master_results.pl?file=3D..%2Fdata%2F201=
21225%2FF002412.dat&amp;REPTYPE=3Dprotein&amp;_sigthreshold=3D0.05&amp;RE=
PORT=3D50&amp;_server_mudpit_switch=3D99999999&amp;_ignoreionsscorebelow=3D=
0&amp;_showsubsets=3D0&amp;_showpopups=3DTRUE&amp;_sortunassigned=3Dscore=
down&amp;_requireboldred=3D0#Hit25">gi|300151155</A></B></TT></TD>
    <TD noWrap><TT>&nbsp;&nbsp;17379</TT></TD>
    <TD noWrap align=3Dright><TT>64</TT></TD>
    <TD noWrap><TT>&nbsp;&nbsp;ubiquitin-conjugating enzyme 1, E2 =
[Selaginella=20
      moellendorffii]</TT></TD></TR>
  <TR>
    <TD noWrap align=3Dright><TT><B>26.</B></TT></TD>
    <TD noWrap><TT><B>&nbsp;<A=20
      =
href=3D"http://zxw-pc/mascot/cgi/master_results.pl?file=3D..%2Fdata%2F201=
21225%2FF002412.dat&amp;REPTYPE=3Dprotein&amp;_sigthreshold=3D0.05&amp;RE=
PORT=3D50&amp;_server_mudpit_switch=3D99999999&amp;_ignoreionsscorebelow=3D=
0&amp;_showsubsets=3D0&amp;_showpopups=3DTRUE&amp;_sortunassigned=3Dscore=
down&amp;_requireboldred=3D0#Hit26">gi|300149674</A></B></TT></TD>
    <TD noWrap><TT>&nbsp;&nbsp;17379</TT></TD>
    <TD noWrap align=3Dright><TT>64</TT></TD>
    <TD noWrap><TT>&nbsp;&nbsp;ubiquitin-conjugating enzyme 1, E2 =
[Selaginella=20
      moellendorffii]</TT></TD></TR>
  <TR>
    <TD noWrap align=3Dright><TT><B>27.</B></TT></TD>
    <TD noWrap><TT><B>&nbsp;<A=20
      =
href=3D"http://zxw-pc/mascot/cgi/master_results.pl?file=3D..%2Fdata%2F201=
21225%2FF002412.dat&amp;REPTYPE=3Dprotein&amp;_sigthreshold=3D0.05&amp;RE=
PORT=3D50&amp;_server_mudpit_switch=3D99999999&amp;_ignoreionsscorebelow=3D=
0&amp;_showsubsets=3D0&amp;_showpopups=3DTRUE&amp;_sortunassigned=3Dscore=
down&amp;_requireboldred=3D0#Hit27">gi|170785</A></B></TT></TD>
    <TD noWrap><TT>&nbsp;&nbsp;17291</TT></TD>
    <TD noWrap align=3Dright><TT>64</TT></TD>
    <TD noWrap><TT>&nbsp;&nbsp;ubiquitin carrier protein [Triticum=20
      aestivum]</TT></TD></TR>
  <TR>
    <TD noWrap align=3Dright><TT><B>28.</B></TT></TD>
    <TD noWrap><TT><B>&nbsp;<A=20
      =
href=3D"http://zxw-pc/mascot/cgi/master_results.pl?file=3D..%2Fdata%2F201=
21225%2FF002412.dat&amp;REPTYPE=3Dprotein&amp;_sigthreshold=3D0.05&amp;RE=
PORT=3D50&amp;_server_mudpit_switch=3D99999999&amp;_ignoreionsscorebelow=3D=
0&amp;_showsubsets=3D0&amp;_showpopups=3DTRUE&amp;_sortunassigned=3Dscore=
down&amp;_requireboldred=3D0#Hit28">gi|115470749</A></B></TT></TD>
    <TD noWrap><TT>&nbsp;&nbsp;17301</TT></TD>
    <TD noWrap align=3Dright><TT>64</TT></TD>
    <TD noWrap><TT>&nbsp;&nbsp;Os07g0166800 [Oryza sativa Japonica=20
    Group]</TT></TD></TR>
  <TR>
    <TD noWrap align=3Dright><TT><B>29.</B></TT></TD>
    <TD noWrap><TT><B>&nbsp;<A=20
      =
href=3D"http://zxw-pc/mascot/cgi/master_results.pl?file=3D..%2Fdata%2F201=
21225%2FF002412.dat&amp;REPTYPE=3Dprotein&amp;_sigthreshold=3D0.05&amp;RE=
PORT=3D50&amp;_server_mudpit_switch=3D99999999&amp;_ignoreionsscorebelow=3D=
0&amp;_showsubsets=3D0&amp;_showpopups=3DTRUE&amp;_sortunassigned=3Dscore=
down&amp;_requireboldred=3D0#Hit29">gi|115462439</A></B></TT></TD>
    <TD noWrap><TT>&nbsp;&nbsp;17295</TT></TD>
    <TD noWrap align=3Dright><TT>64</TT></TD>
    <TD noWrap><TT>&nbsp;&nbsp;Os05g0182500 [Oryza sativa Japonica=20
    Group]</TT></TD></TR>
  <TR>
    <TD noWrap align=3Dright><TT><B>30.</B></TT></TD>
    <TD noWrap><TT><B>&nbsp;<A=20
      =
href=3D"http://zxw-pc/mascot/cgi/master_results.pl?file=3D..%2Fdata%2F201=
21225%2FF002412.dat&amp;REPTYPE=3Dprotein&amp;_sigthreshold=3D0.05&amp;RE=
PORT=3D50&amp;_server_mudpit_switch=3D99999999&amp;_ignoreionsscorebelow=3D=
0&amp;_showsubsets=3D0&amp;_showpopups=3DTRUE&amp;_sortunassigned=3Dscore=
down&amp;_requireboldred=3D0#Hit30">gi|8118527</A></B></TT></TD>
    <TD noWrap><TT>&nbsp;&nbsp;17352</TT></TD>
    <TD noWrap align=3Dright><TT>64</TT></TD>
    <TD noWrap><TT>&nbsp;&nbsp;ubiquitin conjugating protein [Avicennia=20
      marina]</TT></TD></TR>
  <TR>
    <TD noWrap align=3Dright><TT><B>31.</B></TT></TD>
    <TD noWrap><TT><B>&nbsp;<A=20
      =
href=3D"http://zxw-pc/mascot/cgi/master_results.pl?file=3D..%2Fdata%2F201=
21225%2FF002412.dat&amp;REPTYPE=3Dprotein&amp;_sigthreshold=3D0.05&amp;RE=
PORT=3D50&amp;_server_mudpit_switch=3D99999999&amp;_ignoreionsscorebelow=3D=
0&amp;_showsubsets=3D0&amp;_showpopups=3DTRUE&amp;_sortunassigned=3Dscore=
down&amp;_requireboldred=3D0#Hit31">gi|222862735</A></B></TT></TD>
    <TD noWrap><TT>&nbsp;&nbsp;17311</TT></TD>
    <TD noWrap align=3Dright><TT>64</TT></TD>
    <TD noWrap><TT>&nbsp;&nbsp;histone ubiquitination proteins group =
[Populus=20
      trichocarpa]</TT></TD></TR>
  <TR>
    <TD noWrap align=3Dright><TT><B>32.</B></TT></TD>
    <TD noWrap><TT><B>&nbsp;<A=20
      =
href=3D"http://zxw-pc/mascot/cgi/master_results.pl?file=3D..%2Fdata%2F201=
21225%2FF002412.dat&amp;REPTYPE=3Dprotein&amp;_sigthreshold=3D0.05&amp;RE=
PORT=3D50&amp;_server_mudpit_switch=3D99999999&amp;_ignoreionsscorebelow=3D=
0&amp;_showsubsets=3D0&amp;_showpopups=3DTRUE&amp;_sortunassigned=3Dscore=
down&amp;_requireboldred=3D0#Hit32">gi|224125952</A></B></TT></TD>
    <TD noWrap><TT>&nbsp;&nbsp;17338</TT></TD>
    <TD noWrap align=3Dright><TT>64</TT></TD>
    <TD noWrap><TT>&nbsp;&nbsp;histone ubiquitination proteins group =
[Populus=20
      trichocarpa]</TT></TD></TR>
  <TR>
    <TD noWrap align=3Dright><TT><B>33.</B></TT></TD>
    <TD noWrap><TT><B>&nbsp;<A=20
      =
href=3D"http://zxw-pc/mascot/cgi/master_results.pl?file=3D..%2Fdata%2F201=
21225%2FF002412.dat&amp;REPTYPE=3Dprotein&amp;_sigthreshold=3D0.05&amp;RE=
PORT=3D50&amp;_server_mudpit_switch=3D99999999&amp;_ignoreionsscorebelow=3D=
0&amp;_showsubsets=3D0&amp;_showpopups=3DTRUE&amp;_sortunassigned=3Dscore=
down&amp;_requireboldred=3D0#Hit33">gi|224146049</A></B></TT></TD>
    <TD noWrap><TT>&nbsp;&nbsp;17311</TT></TD>
    <TD noWrap align=3Dright><TT>64</TT></TD>
    <TD noWrap><TT>&nbsp;&nbsp;histone ubiquitination proteins group =
[Populus=20
      trichocarpa]</TT></TD></TR>
  <TR>
    <TD noWrap align=3Dright><TT><B>34.</B></TT></TD>
    <TD noWrap><TT><B>&nbsp;<A=20
      =
href=3D"http://zxw-pc/mascot/cgi/master_results.pl?file=3D..%2Fdata%2F201=
21225%2FF002412.dat&amp;REPTYPE=3Dprotein&amp;_sigthreshold=3D0.05&amp;RE=
PORT=3D50&amp;_server_mudpit_switch=3D99999999&amp;_ignoreionsscorebelow=3D=
0&amp;_showsubsets=3D0&amp;_showpopups=3DTRUE&amp;_sortunassigned=3Dscore=
down&amp;_requireboldred=3D0#Hit34">gi|113610509</A></B></TT></TD>
    <TD noWrap><TT>&nbsp;&nbsp;17301</TT></TD>
    <TD noWrap align=3Dright><TT>64</TT></TD>
    <TD noWrap><TT>&nbsp;&nbsp;Os07g0166800 [Oryza sativa Japonica=20
    Group]</TT></TD></TR>
  <TR>
    <TD noWrap align=3Dright><TT><B>35.</B></TT></TD>
    <TD noWrap><TT><B>&nbsp;<A=20
      =
href=3D"http://zxw-pc/mascot/cgi/master_results.pl?file=3D..%2Fdata%2F201=
21225%2FF002412.dat&amp;REPTYPE=3Dprotein&amp;_sigthreshold=3D0.05&amp;RE=
PORT=3D50&amp;_server_mudpit_switch=3D99999999&amp;_ignoreionsscorebelow=3D=
0&amp;_showsubsets=3D0&amp;_showpopups=3DTRUE&amp;_sortunassigned=3Dscore=
down&amp;_requireboldred=3D0#Hit35">gi|113578370</A></B></TT></TD>
    <TD noWrap><TT>&nbsp;&nbsp;17295</TT></TD>
    <TD noWrap align=3Dright><TT>64</TT></TD>
    <TD noWrap><TT>&nbsp;&nbsp;Os05g0182500 [Oryza sativa Japonica=20
    Group]</TT></TD></TR>
  <TR>
    <TD noWrap align=3Dright><TT><B>36.</B></TT></TD>
    <TD noWrap><TT><B>&nbsp;<A=20
      =
href=3D"http://zxw-pc/mascot/cgi/master_results.pl?file=3D..%2Fdata%2F201=
21225%2FF002412.dat&amp;REPTYPE=3Dprotein&amp;_sigthreshold=3D0.05&amp;RE=
PORT=3D50&amp;_server_mudpit_switch=3D99999999&amp;_ignoreionsscorebelow=3D=
0&amp;_showsubsets=3D0&amp;_showpopups=3DTRUE&amp;_sortunassigned=3Dscore=
down&amp;_requireboldred=3D0#Hit36">gi|255627915</A></B></TT></TD>
    <TD noWrap><TT>&nbsp;&nbsp;17332</TT></TD>
    <TD noWrap align=3Dright><TT>64</TT></TD>
    <TD noWrap><TT>&nbsp;&nbsp;unknown [Glycine max]</TT></TD></TR>
  <TR>
    <TD noWrap align=3Dright><TT><B>37.</B></TT></TD>
    <TD noWrap><TT><B>&nbsp;<A=20
      =
href=3D"http://zxw-pc/mascot/cgi/master_results.pl?file=3D..%2Fdata%2F201=
21225%2FF002412.dat&amp;REPTYPE=3Dprotein&amp;_sigthreshold=3D0.05&amp;RE=
PORT=3D50&amp;_server_mudpit_switch=3D99999999&amp;_ignoreionsscorebelow=3D=
0&amp;_showsubsets=3D0&amp;_showpopups=3DTRUE&amp;_sortunassigned=3Dscore=
down&amp;_requireboldred=3D0#Hit37">gi|255626457</A></B></TT></TD>
    <TD noWrap><TT>&nbsp;&nbsp;17281</TT></TD>
    <TD noWrap align=3Dright><TT>64</TT></TD>
    <TD noWrap><TT>&nbsp;&nbsp;unknown [Glycine max]</TT></TD></TR>
  <TR>
    <TD noWrap align=3Dright><TT><B>38.</B></TT></TD>
    <TD noWrap><TT><B>&nbsp;<A=20
      =
href=3D"http://zxw-pc/mascot/cgi/master_results.pl?file=3D..%2Fdata%2F201=
21225%2FF002412.dat&amp;REPTYPE=3Dprotein&amp;_sigthreshold=3D0.05&amp;RE=
PORT=3D50&amp;_server_mudpit_switch=3D99999999&amp;_ignoreionsscorebelow=3D=
0&amp;_showsubsets=3D0&amp;_showpopups=3DTRUE&amp;_sortunassigned=3Dscore=
down&amp;_requireboldred=3D0#Hit38">gi|255625891</A></B></TT></TD>
    <TD noWrap><TT>&nbsp;&nbsp;17338</TT></TD>
    <TD noWrap align=3Dright><TT>64</TT></TD>
    <TD noWrap><TT>&nbsp;&nbsp;unknown [Glycine max]</TT></TD></TR>
  <TR>
    <TD noWrap align=3Dright><TT><B>39.</B></TT></TD>
    <TD noWrap><TT><B>&nbsp;<A=20
      =
href=3D"http://zxw-pc/mascot/cgi/master_results.pl?file=3D..%2Fdata%2F201=
21225%2FF002412.dat&amp;REPTYPE=3Dprotein&amp;_sigthreshold=3D0.05&amp;RE=
PORT=3D50&amp;_server_mudpit_switch=3D99999999&amp;_ignoreionsscorebelow=3D=
0&amp;_showsubsets=3D0&amp;_showpopups=3DTRUE&amp;_sortunassigned=3Dscore=
down&amp;_requireboldred=3D0#Hit39">gi|255558200</A></B></TT></TD>
    <TD noWrap><TT>&nbsp;&nbsp;17338</TT></TD>
    <TD noWrap align=3Dright><TT>64</TT></TD>
    <TD noWrap><TT>&nbsp;&nbsp;ubiquitin-conjugating enzyme rad6, =
putative=20
      [Ricinus communis]</TT></TD></TR>
  <TR>
    <TD noWrap align=3Dright><TT><B>40.</B></TT></TD>
    <TD noWrap><TT><B>&nbsp;<A=20
      =
href=3D"http://zxw-pc/mascot/cgi/master_results.pl?file=3D..%2Fdata%2F201=
21225%2FF002412.dat&amp;REPTYPE=3Dprotein&amp;_sigthreshold=3D0.05&amp;RE=
PORT=3D50&amp;_server_mudpit_switch=3D99999999&amp;_ignoreionsscorebelow=3D=
0&amp;_showsubsets=3D0&amp;_showpopups=3DTRUE&amp;_sortunassigned=3Dscore=
down&amp;_requireboldred=3D0#Hit40">gi|242047538</A></B></TT></TD>
    <TD noWrap><TT>&nbsp;&nbsp;17301</TT></TD>
    <TD noWrap align=3Dright><TT>64</TT></TD>
    <TD noWrap><TT>&nbsp;&nbsp;hypothetical protein SORBIDRAFT_02g003870 =

      [Sorghum bicolor]</TT></TD></TR>
  <TR>
    <TD noWrap align=3Dright><TT><B>41.</B></TT></TD>
    <TD noWrap><TT><B>&nbsp;<A=20
      =
href=3D"http://zxw-pc/mascot/cgi/master_results.pl?file=3D..%2Fdata%2F201=
21225%2FF002412.dat&amp;REPTYPE=3Dprotein&amp;_sigthreshold=3D0.05&amp;RE=
PORT=3D50&amp;_server_mudpit_switch=3D99999999&amp;_ignoreionsscorebelow=3D=
0&amp;_showsubsets=3D0&amp;_showpopups=3DTRUE&amp;_sortunassigned=3Dscore=
down&amp;_requireboldred=3D0#Hit41">gi|241924892</A></B></TT></TD>
    <TD noWrap><TT>&nbsp;&nbsp;17301</TT></TD>
    <TD noWrap align=3Dright><TT>64</TT></TD>
    <TD noWrap><TT>&nbsp;&nbsp;hypothetical protein SORBIDRAFT_02g003870 =

      [Sorghum bicolor]</TT></TD></TR>
  <TR>
    <TD noWrap align=3Dright><TT><B>42.</B></TT></TD>
    <TD noWrap><TT><B>&nbsp;<A=20
      =
href=3D"http://zxw-pc/mascot/cgi/master_results.pl?file=3D..%2Fdata%2F201=
21225%2FF002412.dat&amp;REPTYPE=3Dprotein&amp;_sigthreshold=3D0.05&amp;RE=
PORT=3D50&amp;_server_mudpit_switch=3D99999999&amp;_ignoreionsscorebelow=3D=
0&amp;_showsubsets=3D0&amp;_showpopups=3DTRUE&amp;_sortunassigned=3Dscore=
down&amp;_requireboldred=3D0#Hit42">gi|168029521</A></B></TT></TD>
    <TD noWrap><TT>&nbsp;&nbsp;17393</TT></TD>
    <TD noWrap align=3Dright><TT>64</TT></TD>
    <TD noWrap><TT>&nbsp;&nbsp;predicted protein [Physcomitrella patens =
subsp.=20
      patens]</TT></TD></TR>
  <TR>
    <TD noWrap align=3Dright><TT><B>43.</B></TT></TD>
    <TD noWrap><TT><B>&nbsp;<A=20
      =
href=3D"http://zxw-pc/mascot/cgi/master_results.pl?file=3D..%2Fdata%2F201=
21225%2FF002412.dat&amp;REPTYPE=3Dprotein&amp;_sigthreshold=3D0.05&amp;RE=
PORT=3D50&amp;_server_mudpit_switch=3D99999999&amp;_ignoreionsscorebelow=3D=
0&amp;_showsubsets=3D0&amp;_showpopups=3DTRUE&amp;_sortunassigned=3Dscore=
down&amp;_requireboldred=3D0#Hit43">gi|168029401</A></B></TT></TD>
    <TD noWrap><TT>&nbsp;&nbsp;17393</TT></TD>
    <TD noWrap align=3Dright><TT>64</TT></TD>
    <TD noWrap><TT>&nbsp;&nbsp;predicted protein [Physcomitrella patens =
subsp.=20
      patens]</TT></TD></TR>
  <TR>
    <TD noWrap align=3Dright><TT><B>44.</B></TT></TD>
    <TD noWrap><TT><B>&nbsp;<A=20
      =
href=3D"http://zxw-pc/mascot/cgi/master_results.pl?file=3D..%2Fdata%2F201=
21225%2FF002412.dat&amp;REPTYPE=3Dprotein&amp;_sigthreshold=3D0.05&amp;RE=
PORT=3D50&amp;_server_mudpit_switch=3D99999999&amp;_ignoreionsscorebelow=3D=
0&amp;_showsubsets=3D0&amp;_showpopups=3DTRUE&amp;_sortunassigned=3Dscore=
down&amp;_requireboldred=3D0#Hit44">gi|50509962</A></B></TT></TD>
    <TD noWrap><TT>&nbsp;&nbsp;17301</TT></TD>
    <TD noWrap align=3Dright><TT>64</TT></TD>
    <TD noWrap><TT>&nbsp;&nbsp;OsRad6 [Oryza sativa Japonica =
Group]</TT></TD></TR>
  <TR>
    <TD noWrap align=3Dright><TT><B>45.</B></TT></TD>
    <TD noWrap><TT><B>&nbsp;<A=20
      =
href=3D"http://zxw-pc/mascot/cgi/master_results.pl?file=3D..%2Fdata%2F201=
21225%2FF002412.dat&amp;REPTYPE=3Dprotein&amp;_sigthreshold=3D0.05&amp;RE=
PORT=3D50&amp;_server_mudpit_switch=3D99999999&amp;_ignoreionsscorebelow=3D=
0&amp;_showsubsets=3D0&amp;_showpopups=3DTRUE&amp;_sortunassigned=3Dscore=
down&amp;_requireboldred=3D0#Hit45">gi|33146810</A></B></TT></TD>
    <TD noWrap><TT>&nbsp;&nbsp;17301</TT></TD>
    <TD noWrap align=3Dright><TT>64</TT></TD>
    <TD noWrap><TT>&nbsp;&nbsp;OsRad6 [Oryza sativa Japonica =
Group]</TT></TD></TR>
  <TR>
    <TD noWrap align=3Dright><TT><B>46.</B></TT></TD>
    <TD noWrap><TT><B>&nbsp;<A=20
      =
href=3D"http://zxw-pc/mascot/cgi/master_results.pl?file=3D..%2Fdata%2F201=
21225%2FF002412.dat&amp;REPTYPE=3Dprotein&amp;_sigthreshold=3D0.05&amp;RE=
PORT=3D50&amp;_server_mudpit_switch=3D99999999&amp;_ignoreionsscorebelow=3D=
0&amp;_showsubsets=3D0&amp;_showpopups=3DTRUE&amp;_sortunassigned=3Dscore=
down&amp;_requireboldred=3D0#Hit46">gi|118487787</A></B></TT></TD>
    <TD noWrap><TT>&nbsp;&nbsp;17338</TT></TD>
    <TD noWrap align=3Dright><TT>64</TT></TD>
    <TD noWrap><TT>&nbsp;&nbsp;unknown [Populus =
trichocarpa]</TT></TD></TR>
  <TR>
    <TD noWrap align=3Dright><TT><B>47.</B></TT></TD>
    <TD noWrap><TT><B>&nbsp;<A=20
      =
href=3D"http://zxw-pc/mascot/cgi/master_results.pl?file=3D..%2Fdata%2F201=
21225%2FF002412.dat&amp;REPTYPE=3Dprotein&amp;_sigthreshold=3D0.05&amp;RE=
PORT=3D50&amp;_server_mudpit_switch=3D99999999&amp;_ignoreionsscorebelow=3D=
0&amp;_showsubsets=3D0&amp;_showpopups=3DTRUE&amp;_sortunassigned=3Dscore=
down&amp;_requireboldred=3D0#Hit47">gi|118487240</A></B></TT></TD>
    <TD noWrap><TT>&nbsp;&nbsp;17311</TT></TD>
    <TD noWrap align=3Dright><TT>64</TT></TD>
    <TD noWrap><TT>&nbsp;&nbsp;unknown [Populus =
trichocarpa]</TT></TD></TR>
  <TR>
    <TD noWrap align=3Dright><TT><B>48.</B></TT></TD>
    <TD noWrap><TT><B>&nbsp;<A=20
      =
href=3D"http://zxw-pc/mascot/cgi/master_results.pl?file=3D..%2Fdata%2F201=
21225%2FF002412.dat&amp;REPTYPE=3Dprotein&amp;_sigthreshold=3D0.05&amp;RE=
PORT=3D50&amp;_server_mudpit_switch=3D99999999&amp;_ignoreionsscorebelow=3D=
0&amp;_showsubsets=3D0&amp;_showpopups=3DTRUE&amp;_sortunassigned=3Dscore=
down&amp;_requireboldred=3D0#Hit48">gi|118487029</A></B></TT></TD>
    <TD noWrap><TT>&nbsp;&nbsp;17338</TT></TD>
    <TD noWrap align=3Dright><TT>64</TT></TD>
    <TD noWrap><TT>&nbsp;&nbsp;unknown [Populus =
trichocarpa]</TT></TD></TR>
  <TR>
    <TD noWrap align=3Dright><TT><B>49.</B></TT></TD>
    <TD noWrap><TT><B>&nbsp;<A=20
      =
href=3D"http://zxw-pc/mascot/cgi/master_results.pl?file=3D..%2Fdata%2F201=
21225%2FF002412.dat&amp;REPTYPE=3Dprotein&amp;_sigthreshold=3D0.05&amp;RE=
PORT=3D50&amp;_server_mudpit_switch=3D99999999&amp;_ignoreionsscorebelow=3D=
0&amp;_showsubsets=3D0&amp;_showpopups=3DTRUE&amp;_sortunassigned=3Dscore=
down&amp;_requireboldred=3D0#Hit49">gi|118484844</A></B></TT></TD>
    <TD noWrap><TT>&nbsp;&nbsp;17311</TT></TD>
    <TD noWrap align=3Dright><TT>64</TT></TD>
    <TD noWrap><TT>&nbsp;&nbsp;unknown [Populus =
trichocarpa]</TT></TD></TR>
  <TR>
    <TD noWrap align=3Dright><TT><B>50.</B></TT></TD>
    <TD noWrap><TT><B>&nbsp;<A=20
      =
href=3D"http://zxw-pc/mascot/cgi/master_results.pl?file=3D..%2Fdata%2F201=
21225%2FF002412.dat&amp;REPTYPE=3Dprotein&amp;_sigthreshold=3D0.05&amp;RE=
PORT=3D50&amp;_server_mudpit_switch=3D99999999&amp;_ignoreionsscorebelow=3D=
0&amp;_showsubsets=3D0&amp;_showpopups=3DTRUE&amp;_sortunassigned=3Dscore=
down&amp;_requireboldred=3D0#Hit50">gi|118483844</A></B></TT></TD>
    <TD noWrap><TT>&nbsp;&nbsp;17338</TT></TD>
    <TD noWrap align=3Dright><TT>64</TT></TD>
    <TD noWrap><TT>&nbsp;&nbsp;unknown [Populus=20
trichocarpa]</TT></TD></TR></TBODY></TABLE>
<H3>Results List</H3>
<TABLE border=3D0 cellSpacing=3D0>
  <TBODY>
  <TR>
    <TD><TT><B><A =
name=3DHit1>1.</A>&nbsp;&nbsp;&nbsp;&nbsp;</B></TT></TD>
    <TD noWrap><TT><A=20
      =
href=3D"http://zxw-pc/mascot/cgi/protein_view.pl?file=3D../data/20121225/=
F002412.dat&amp;hit=3D1"=20
      =
target=3D_blank>gi|118488966</A>&nbsp;&nbsp;&nbsp;&nbsp;<B>Mass:</B>&nbsp=
;10818&nbsp;&nbsp;&nbsp;&nbsp;<B>Score:</B>&nbsp;66&nbsp;&nbsp;&nbsp;&nbs=
p;&nbsp;<B>Expect:</B>&nbsp;0.5&nbsp;&nbsp;<B>Matches:</B>&nbsp;2</TT></T=
D></TR>
  <TR>
    <TD>&nbsp;</TD>
    <TD noWrap><TT>unknown [Populus trichocarpa x Populus=20
  deltoides]</TT></TD></TR></TBODY></TABLE>
<TABLE border=3D0 cellSpacing=3D0 cellPadding=3D0>
  <TBODY>
  <TR>
    <TD><TT>&nbsp;&nbsp;&nbsp;&nbsp;&nbsp;&nbsp;</TT></TD>
    <TD align=3Dright><TT><B>Observed&nbsp;&nbsp;</B></TT></TD>
    <TD noWrap align=3Dright><TT><B>Mr(expt)&nbsp;&nbsp;</B></TT></TD>
    <TD noWrap align=3Dright><TT><B>Mr(calc)&nbsp;&nbsp;</B></TT></TD>
    <TD align=3Dright><TT><B>&nbsp;ppm&nbsp;&nbsp;</B></TT></TD>
    <TD align=3Dright><TT><B>Start&nbsp;</B></TT></TD>
    <TD align=3Dright><TT><B>&nbsp;</B></TT></TD>
    <TD align=3Dright><TT><B>End&nbsp;</B></TT></TD>
    <TD align=3Dright><TT><B>Miss&nbsp;</B></TT></TD>
    <TD align=3Dright><TT><B>Ions&nbsp;</B></TT></TD>
    <TD><TT><B>&nbsp;Peptide</B></TT></TD></TR>
  <TR>
    <TD align=3Dright>&nbsp;</TD>
    <TD align=3Dright><TT>2018.9503&nbsp;&nbsp;</TT></TD>
    <TD align=3Dright><TT>2017.9430&nbsp;&nbsp;</TT></TD>
    <TD align=3Dright><TT>2018.0473&nbsp;&nbsp;</TT></TD>
    <TD noWrap align=3Dright><TT>-51.67&nbsp;</TT></TD>
    <TD align=3Dright><TT>55&nbsp;</TT></TD>
    <TD noWrap align=3Dright><TT>-&nbsp;</TT></TD>
    <TD align=3Dright><TT>71&nbsp;</TT></TD>
    <TD align=3Dright><TT>0&nbsp;&nbsp;</TT></TD>
    <TD noWrap align=3Dright><TT>---&nbsp;&nbsp;</TT></TD>
    <TD noWrap><TT>&nbsp;K.LTLQFTEDYPNKPPTVR.F</TT></TD></TR>
  <TR>
    <TD align=3Dright>&nbsp;</TD>
    <TD align=3Dright><TT>2018.9503&nbsp;&nbsp;</TT></TD>
    <TD align=3Dright><TT>2017.9430&nbsp;&nbsp;</TT></TD>
    <TD align=3Dright><TT>2018.0473&nbsp;&nbsp;</TT></TD>
    <TD noWrap align=3Dright><TT>-51.67&nbsp;</TT></TD>
    <TD align=3Dright><TT>55&nbsp;</TT></TD>
    <TD noWrap align=3Dright><TT>-&nbsp;</TT></TD>
    <TD align=3Dright><TT>71&nbsp;</TT></TD>
    <TD align=3Dright><TT>0&nbsp;&nbsp;</TT></TD>
    <TD noWrap align=3Dright><TT>56&nbsp;&nbsp;</TT></TD>
    <TD =
noWrap><TT>&nbsp;K.LTLQFTEDYPNKPPTVR.F</TT></TD></TR></TBODY></TABLE>
<TABLE border=3D0 cellSpacing=3D0>
  <TBODY>
  <TR>
    <TD><TT>&nbsp;&nbsp;&nbsp;&nbsp;&nbsp;&nbsp;</TT></TD>
    <TD><TT><B>No match to: </B>825.0471, 829.3359, 842.4524, 870.4879,=20
      929.4965, 929.4965, 992.4430, 1119.4972, 1119.4972, 1295.5704, =
1303.5333,=20
      1303.5333, 1311.5564, 1316.6033, 1321.5404, 1321.5404, 1343.5085,=20
      1345.4845, 1345.4845, 1498.6882, 1498.6882, 1546.6444, 1546.6444,=20
      1562.6248, 1562.6248, 2232.0657, 2232.0657, 3016.3252, 3073.2883,=20
      3162.5381</TT></TD></TR></TBODY></TABLE><BR>
<TABLE border=3D0 cellSpacing=3D0>
  <TBODY>
  <TR>
    <TD><TT><B><A =
name=3DHit2>2.</A>&nbsp;&nbsp;&nbsp;&nbsp;</B></TT></TD>
    <TD noWrap><TT><A=20
      =
href=3D"http://zxw-pc/mascot/cgi/protein_view.pl?file=3D../data/20121225/=
F002412.dat&amp;hit=3D2"=20
      =
target=3D_blank>gi|57900695</A>&nbsp;&nbsp;&nbsp;&nbsp;<B>Mass:</B>&nbsp;=
13778&nbsp;&nbsp;&nbsp;&nbsp;<B>Score:</B>&nbsp;65&nbsp;&nbsp;&nbsp;&nbsp=
;&nbsp;<B>Expect:</B>&nbsp;0.6&nbsp;&nbsp;<B>Matches:</B>&nbsp;2</TT></TD=
></TR>
  <TR>
    <TD>&nbsp;</TD>
    <TD noWrap><TT>putative ubiquitin conjugating protein [Oryza sativa=20
      Japonica Group]</TT></TD></TR></TBODY></TABLE>
<TABLE border=3D0 cellSpacing=3D0 cellPadding=3D0>
  <TBODY>
  <TR>
    <TD><TT>&nbsp;&nbsp;&nbsp;&nbsp;&nbsp;&nbsp;</TT></TD>
    <TD align=3Dright><TT><B>Observed&nbsp;&nbsp;</B></TT></TD>
    <TD noWrap align=3Dright><TT><B>Mr(expt)&nbsp;&nbsp;</B></TT></TD>
    <TD noWrap align=3Dright><TT><B>Mr(calc)&nbsp;&nbsp;</B></TT></TD>
    <TD align=3Dright><TT><B>&nbsp;ppm&nbsp;&nbsp;</B></TT></TD>
    <TD align=3Dright><TT><B>Start&nbsp;</B></TT></TD>
    <TD align=3Dright><TT><B>&nbsp;</B></TT></TD>
    <TD align=3Dright><TT><B>End&nbsp;</B></TT></TD>
    <TD align=3Dright><TT><B>Miss&nbsp;</B></TT></TD>
    <TD align=3Dright><TT><B>Ions&nbsp;</B></TT></TD>
    <TD><TT><B>&nbsp;Peptide</B></TT></TD></TR>
  <TR>
    <TD align=3Dright>&nbsp;</TD>
    <TD align=3Dright><TT>2018.9503&nbsp;&nbsp;</TT></TD>
    <TD align=3Dright><TT>2017.9430&nbsp;&nbsp;</TT></TD>
    <TD align=3Dright><TT>2018.0473&nbsp;&nbsp;</TT></TD>
    <TD noWrap align=3Dright><TT>-51.67&nbsp;</TT></TD>
    <TD align=3Dright><TT>55&nbsp;</TT></TD>
    <TD noWrap align=3Dright><TT>-&nbsp;</TT></TD>
    <TD align=3Dright><TT>71&nbsp;</TT></TD>
    <TD align=3Dright><TT>0&nbsp;&nbsp;</TT></TD>
    <TD noWrap align=3Dright><TT>---&nbsp;&nbsp;</TT></TD>
    <TD noWrap><TT>&nbsp;K.LTLQFTEDYPNKPPTVR.F</TT></TD></TR>
  <TR>
    <TD align=3Dright>&nbsp;</TD>
    <TD align=3Dright><TT>2018.9503&nbsp;&nbsp;</TT></TD>
    <TD align=3Dright><TT>2017.9430&nbsp;&nbsp;</TT></TD>
    <TD align=3Dright><TT>2018.0473&nbsp;&nbsp;</TT></TD>
    <TD noWrap align=3Dright><TT>-51.67&nbsp;</TT></TD>
    <TD align=3Dright><TT>55&nbsp;</TT></TD>
    <TD noWrap align=3Dright><TT>-&nbsp;</TT></TD>
    <TD align=3Dright><TT>71&nbsp;</TT></TD>
    <TD align=3Dright><TT>0&nbsp;&nbsp;</TT></TD>
    <TD noWrap align=3Dright><TT>56&nbsp;&nbsp;</TT></TD>
    <TD =
noWrap><TT>&nbsp;K.LTLQFTEDYPNKPPTVR.F</TT></TD></TR></TBODY></TABLE>
<TABLE border=3D0 cellSpacing=3D0>
  <TBODY>
  <TR>
    <TD><TT>&nbsp;&nbsp;&nbsp;&nbsp;&nbsp;&nbsp;</TT></TD>
    <TD><TT><B>No match to: </B>825.0471, 829.3359, 842.4524, 870.4879,=20
      929.4965, 929.4965, 992.4430, 1119.4972, 1119.4972, 1295.5704, =
1303.5333,=20
      1303.5333, 1311.5564, 1316.6033, 1321.5404, 1321.5404, 1343.5085,=20
      1345.4845, 1345.4845, 1498.6882, 1498.6882, 1546.6444, 1546.6444,=20
      1562.6248, 1562.6248, 2232.0657, 2232.0657, 3016.3252, 3073.2883,=20
      3162.5381</TT></TD></TR></TBODY></TABLE><BR>
<TABLE border=3D0 cellSpacing=3D0>
  <TBODY>
  <TR>
    <TD><TT><B><A =
name=3DHit3>3.</A>&nbsp;&nbsp;&nbsp;&nbsp;</B></TT></TD>
    <TD noWrap><TT><A=20
      =
href=3D"http://zxw-pc/mascot/cgi/protein_view.pl?file=3D../data/20121225/=
F002412.dat&amp;hit=3D3"=20
      =
target=3D_blank>gi|182407856</A>&nbsp;&nbsp;&nbsp;&nbsp;<B>Mass:</B>&nbsp=
;13989&nbsp;&nbsp;&nbsp;&nbsp;<B>Score:</B>&nbsp;65&nbsp;&nbsp;&nbsp;&nbs=
p;&nbsp;<B>Expect:</B>&nbsp;0.61&nbsp;&nbsp;<B>Matches:</B>&nbsp;2</TT></=
TD></TR>
  <TR>
    <TD>&nbsp;</TD>
    <TD noWrap><TT>ubiquitin conjugating enzyme 1 [Malus x=20
  domestica]</TT></TD></TR></TBODY></TABLE>
<TABLE border=3D0 cellSpacing=3D0 cellPadding=3D0>
  <TBODY>
  <TR>
    <TD><TT>&nbsp;&nbsp;&nbsp;&nbsp;&nbsp;&nbsp;</TT></TD>
    <TD align=3Dright><TT><B>Observed&nbsp;&nbsp;</B></TT></TD>
    <TD noWrap align=3Dright><TT><B>Mr(expt)&nbsp;&nbsp;</B></TT></TD>
    <TD noWrap align=3Dright><TT><B>Mr(calc)&nbsp;&nbsp;</B></TT></TD>
    <TD align=3Dright><TT><B>&nbsp;ppm&nbsp;&nbsp;</B></TT></TD>
    <TD align=3Dright><TT><B>Start&nbsp;</B></TT></TD>
    <TD align=3Dright><TT><B>&nbsp;</B></TT></TD>
    <TD align=3Dright><TT><B>End&nbsp;</B></TT></TD>
    <TD align=3Dright><TT><B>Miss&nbsp;</B></TT></TD>
    <TD align=3Dright><TT><B>Ions&nbsp;</B></TT></TD>
    <TD><TT><B>&nbsp;Peptide</B></TT></TD></TR>
  <TR>
    <TD align=3Dright>&nbsp;</TD>
    <TD align=3Dright><TT>2018.9503&nbsp;&nbsp;</TT></TD>
    <TD align=3Dright><TT>2017.9430&nbsp;&nbsp;</TT></TD>
    <TD align=3Dright><TT>2018.0473&nbsp;&nbsp;</TT></TD>
    <TD noWrap align=3Dright><TT>-51.67&nbsp;</TT></TD>
    <TD align=3Dright><TT>25&nbsp;</TT></TD>
    <TD noWrap align=3Dright><TT>-&nbsp;</TT></TD>
    <TD align=3Dright><TT>41&nbsp;</TT></TD>
    <TD align=3Dright><TT>0&nbsp;&nbsp;</TT></TD>
    <TD noWrap align=3Dright><TT>---&nbsp;&nbsp;</TT></TD>
    <TD noWrap><TT>&nbsp;K.LTLQFTEDYPNKPPTVR.F</TT></TD></TR>
  <TR>
    <TD align=3Dright>&nbsp;</TD>
    <TD align=3Dright><TT>2018.9503&nbsp;&nbsp;</TT></TD>
    <TD align=3Dright><TT>2017.9430&nbsp;&nbsp;</TT></TD>
    <TD align=3Dright><TT>2018.0473&nbsp;&nbsp;</TT></TD>
    <TD noWrap align=3Dright><TT>-51.67&nbsp;</TT></TD>
    <TD align=3Dright><TT>25&nbsp;</TT></TD>
    <TD noWrap align=3Dright><TT>-&nbsp;</TT></TD>
    <TD align=3Dright><TT>41&nbsp;</TT></TD>
    <TD align=3Dright><TT>0&nbsp;&nbsp;</TT></TD>
    <TD noWrap align=3Dright><TT>56&nbsp;&nbsp;</TT></TD>
    <TD =
noWrap><TT>&nbsp;K.LTLQFTEDYPNKPPTVR.F</TT></TD></TR></TBODY></TABLE>
<TABLE border=3D0 cellSpacing=3D0>
  <TBODY>
  <TR>
    <TD><TT>&nbsp;&nbsp;&nbsp;&nbsp;&nbsp;&nbsp;</TT></TD>
    <TD><TT><B>No match to: </B>825.0471, 829.3359, 842.4524, 870.4879,=20
      929.4965, 929.4965, 992.4430, 1119.4972, 1119.4972, 1295.5704, =
1303.5333,=20
      1303.5333, 1311.5564, 1316.6033, 1321.5404, 1321.5404, 1343.5085,=20
      1345.4845, 1345.4845, 1498.6882, 1498.6882, 1546.6444, 1546.6444,=20
      1562.6248, 1562.6248, 2232.0657, 2232.0657, 3016.3252, 3073.2883,=20
      3162.5381</TT></TD></TR></TBODY></TABLE><BR>
<TABLE border=3D0 cellSpacing=3D0>
  <TBODY>
  <TR>
    <TD><TT><B><A =
name=3DHit4>4.</A>&nbsp;&nbsp;&nbsp;&nbsp;</B></TT></TD>
    <TD noWrap><TT><A=20
      =
href=3D"http://zxw-pc/mascot/cgi/protein_view.pl?file=3D../data/20121225/=
F002412.dat&amp;hit=3D4"=20
      =
target=3D_blank>gi|303283484</A>&nbsp;&nbsp;&nbsp;&nbsp;<B>Mass:</B>&nbsp=
;71675&nbsp;&nbsp;&nbsp;&nbsp;<B>Score:</B>&nbsp;65&nbsp;&nbsp;&nbsp;&nbs=
p;&nbsp;<B>Expect:</B>&nbsp;0.63&nbsp;&nbsp;<B>Matches:</B>&nbsp;6</TT></=
TD></TR>
  <TR>
    <TD>&nbsp;</TD>
    <TD noWrap><TT>acetate-coa ligase [Micromonas pusilla=20
  CCMP1545]</TT></TD></TR></TBODY></TABLE>
<TABLE border=3D0 cellSpacing=3D0 cellPadding=3D0>
  <TBODY>
  <TR>
    <TD><TT>&nbsp;&nbsp;&nbsp;&nbsp;&nbsp;&nbsp;</TT></TD>
    <TD align=3Dright><TT><B>Observed&nbsp;&nbsp;</B></TT></TD>
    <TD noWrap align=3Dright><TT><B>Mr(expt)&nbsp;&nbsp;</B></TT></TD>
    <TD noWrap align=3Dright><TT><B>Mr(calc)&nbsp;&nbsp;</B></TT></TD>
    <TD align=3Dright><TT><B>&nbsp;ppm&nbsp;&nbsp;</B></TT></TD>
    <TD align=3Dright><TT><B>Start&nbsp;</B></TT></TD>
    <TD align=3Dright><TT><B>&nbsp;</B></TT></TD>
    <TD align=3Dright><TT><B>End&nbsp;</B></TT></TD>
    <TD align=3Dright><TT><B>Miss&nbsp;</B></TT></TD>
    <TD align=3Dright><TT><B>Ions&nbsp;</B></TT></TD>
    <TD><TT><B>&nbsp;Peptide</B></TT></TD></TR>
  <TR>
    <TD align=3Dright>&nbsp;</TD>
    <TD align=3Dright><TT>1303.5333&nbsp;&nbsp;</TT></TD>
    <TD align=3Dright><TT>1302.5260&nbsp;&nbsp;</TT></TD>
    <TD align=3Dright><TT>1302.6530&nbsp;&nbsp;</TT></TD>
    <TD noWrap align=3Dright><TT>-97.44&nbsp;</TT></TD>
    <TD align=3Dright><TT>129&nbsp;</TT></TD>
    <TD noWrap align=3Dright><TT>-&nbsp;</TT></TD>
    <TD align=3Dright><TT>139&nbsp;</TT></TD>
    <TD align=3Dright><TT>0&nbsp;&nbsp;</TT></TD>
    <TD noWrap align=3Dright><TT>---&nbsp;&nbsp;</TT></TD>
    <TD noWrap><TT>&nbsp;K.YTYSEVLAMVK.K</TT></TD></TR>
  <TR>
    <TD align=3Dright>&nbsp;</TD>
    <TD align=3Dright><TT>1303.5333&nbsp;&nbsp;</TT></TD>
    <TD align=3Dright><TT>1302.5260&nbsp;&nbsp;</TT></TD>
    <TD align=3Dright><TT>1302.6530&nbsp;&nbsp;</TT></TD>
    <TD noWrap align=3Dright><TT>-97.44&nbsp;</TT></TD>
    <TD align=3Dright><TT>129&nbsp;</TT></TD>
    <TD noWrap align=3Dright><TT>-&nbsp;</TT></TD>
    <TD align=3Dright><TT>139&nbsp;</TT></TD>
    <TD align=3Dright><TT>0&nbsp;&nbsp;</TT></TD>
    <TD noWrap align=3Dright><TT>---&nbsp;&nbsp;</TT></TD>
    <TD noWrap><TT>&nbsp;K.YTYSEVLAMVK.K</TT></TD></TR>
  <TR>
    <TD align=3Dright>&nbsp;</TD>
    <TD align=3Dright><TT>1311.5564&nbsp;&nbsp;</TT></TD>
    <TD align=3Dright><TT>1310.5491&nbsp;&nbsp;</TT></TD>
    <TD align=3Dright><TT>1310.5237&nbsp;&nbsp;</TT></TD>
    <TD noWrap align=3Dright><TT>19.4&nbsp;</TT></TD>
    <TD align=3Dright><TT>235&nbsp;</TT></TD>
    <TD noWrap align=3Dright><TT>-&nbsp;</TT></TD>
    <TD align=3Dright><TT>244&nbsp;</TT></TD>
    <TD align=3Dright><TT>0&nbsp;&nbsp;</TT></TD>
    <TD noWrap align=3Dright><TT>---&nbsp;&nbsp;</TT></TD>
    <TD noWrap><TT>&nbsp;R.DTWWNDEMSK.A</TT></TD></TR>
  <TR>
    <TD align=3Dright>&nbsp;</TD>
    <TD align=3Dright><TT>1316.6033&nbsp;&nbsp;</TT></TD>
    <TD align=3Dright><TT>1315.5960&nbsp;&nbsp;</TT></TD>
    <TD align=3Dright><TT>1315.5795&nbsp;&nbsp;</TT></TD>
    <TD noWrap align=3Dright><TT>12.6&nbsp;</TT></TD>
    <TD align=3Dright><TT>485&nbsp;</TT></TD>
    <TD noWrap align=3Dright><TT>-&nbsp;</TT></TD>
    <TD align=3Dright><TT>494&nbsp;</TT></TD>
    <TD align=3Dright><TT>0&nbsp;&nbsp;</TT></TD>
    <TD noWrap align=3Dright><TT>---&nbsp;&nbsp;</TT></TD>
    <TD noWrap><TT>&nbsp;R.FESVYYSMFK.G + Oxidation (M)</TT></TD></TR>
  <TR>
    <TD align=3Dright>&nbsp;</TD>
    <TD align=3Dright><TT>1321.5404&nbsp;&nbsp;</TT></TD>
    <TD align=3Dright><TT>1320.5331&nbsp;&nbsp;</TT></TD>
    <TD align=3Dright><TT>1320.5915&nbsp;&nbsp;</TT></TD>
    <TD noWrap align=3Dright><TT>-44.17&nbsp;</TT></TD>
    <TD align=3Dright><TT>223&nbsp;</TT></TD>
    <TD noWrap align=3Dright><TT>-&nbsp;</TT></TD>
    <TD align=3Dright><TT>234&nbsp;</TT></TD>
    <TD align=3Dright><TT>1&nbsp;&nbsp;</TT></TD>
    <TD noWrap align=3Dright><TT>---&nbsp;&nbsp;</TT></TD>
    <TD noWrap><TT>&nbsp;K.RLDGSCPMVDGR.D + Oxidation (M)</TT></TD></TR>
  <TR>
    <TD align=3Dright>&nbsp;</TD>
    <TD align=3Dright><TT>1321.5404&nbsp;&nbsp;</TT></TD>
    <TD align=3Dright><TT>1320.5331&nbsp;&nbsp;</TT></TD>
    <TD align=3Dright><TT>1320.5915&nbsp;&nbsp;</TT></TD>
    <TD noWrap align=3Dright><TT>-44.17&nbsp;</TT></TD>
    <TD align=3Dright><TT>223&nbsp;</TT></TD>
    <TD noWrap align=3Dright><TT>-&nbsp;</TT></TD>
    <TD align=3Dright><TT>234&nbsp;</TT></TD>
    <TD align=3Dright><TT>1&nbsp;&nbsp;</TT></TD>
    <TD noWrap align=3Dright><TT>46&nbsp;&nbsp;</TT></TD>
    <TD noWrap><TT>&nbsp;K.RLDGSCPMVDGR.D + Oxidation=20
(M)</TT></TD></TR></TBODY></TABLE>
<TABLE border=3D0 cellSpacing=3D0>
  <TBODY>
  <TR>
    <TD><TT>&nbsp;&nbsp;&nbsp;&nbsp;&nbsp;&nbsp;</TT></TD>
    <TD><TT><B>No match to: </B>825.0471, 829.3359, 842.4524, 870.4879,=20
      929.4965, 929.4965, 992.4430, 1119.4972, 1119.4972, 1295.5704, =
1343.5085,=20
      1345.4845, 1345.4845, 1498.6882, 1498.6882, 1546.6444, 1546.6444,=20
      1562.6248, 1562.6248, 2018.9503, 2018.9503, 2232.0657, 2232.0657,=20
      3016.3252, 3073.2883, 3162.5381</TT></TD></TR></TBODY></TABLE><BR>
<TABLE border=3D0 cellSpacing=3D0>
  <TBODY>
  <TR>
    <TD><TT><B><A =
name=3DHit5>5.</A>&nbsp;&nbsp;&nbsp;&nbsp;</B></TT></TD>
    <TD noWrap><TT><A=20
      =
href=3D"http://zxw-pc/mascot/cgi/protein_view.pl?file=3D../data/20121225/=
F002412.dat&amp;hit=3D5"=20
      =
target=3D_blank>gi|226457384</A>&nbsp;&nbsp;&nbsp;&nbsp;<B>Mass:</B>&nbsp=
;71675&nbsp;&nbsp;&nbsp;&nbsp;<B>Score:</B>&nbsp;65&nbsp;&nbsp;&nbsp;&nbs=
p;&nbsp;<B>Expect:</B>&nbsp;0.63&nbsp;&nbsp;<B>Matches:</B>&nbsp;6</TT></=
TD></TR>
  <TR>
    <TD>&nbsp;</TD>
    <TD noWrap><TT>acetate-coa ligase [Micromonas pusilla=20
  CCMP1545]</TT></TD></TR></TBODY></TABLE>
<TABLE border=3D0 cellSpacing=3D0 cellPadding=3D0>
  <TBODY>
  <TR>
    <TD><TT>&nbsp;&nbsp;&nbsp;&nbsp;&nbsp;&nbsp;</TT></TD>
    <TD align=3Dright><TT><B>Observed&nbsp;&nbsp;</B></TT></TD>
    <TD noWrap align=3Dright><TT><B>Mr(expt)&nbsp;&nbsp;</B></TT></TD>
    <TD noWrap align=3Dright><TT><B>Mr(calc)&nbsp;&nbsp;</B></TT></TD>
    <TD align=3Dright><TT><B>&nbsp;ppm&nbsp;&nbsp;</B></TT></TD>
    <TD align=3Dright><TT><B>Start&nbsp;</B></TT></TD>
    <TD align=3Dright><TT><B>&nbsp;</B></TT></TD>
    <TD align=3Dright><TT><B>End&nbsp;</B></TT></TD>
    <TD align=3Dright><TT><B>Miss&nbsp;</B></TT></TD>
    <TD align=3Dright><TT><B>Ions&nbsp;</B></TT></TD>
    <TD><TT><B>&nbsp;Peptide</B></TT></TD></TR>
  <TR>
    <TD align=3Dright>&nbsp;</TD>
    <TD align=3Dright><TT>1303.5333&nbsp;&nbsp;</TT></TD>
    <TD align=3Dright><TT>1302.5260&nbsp;&nbsp;</TT></TD>
    <TD align=3Dright><TT>1302.6530&nbsp;&nbsp;</TT></TD>
    <TD noWrap align=3Dright><TT>-97.44&nbsp;</TT></TD>
    <TD align=3Dright><TT>129&nbsp;</TT></TD>
    <TD noWrap align=3Dright><TT>-&nbsp;</TT></TD>
    <TD align=3Dright><TT>139&nbsp;</TT></TD>
    <TD align=3Dright><TT>0&nbsp;&nbsp;</TT></TD>
    <TD noWrap align=3Dright><TT>---&nbsp;&nbsp;</TT></TD>
    <TD noWrap><TT>&nbsp;K.YTYSEVLAMVK.K</TT></TD></TR>
  <TR>
    <TD align=3Dright>&nbsp;</TD>
    <TD align=3Dright><TT>1303.5333&nbsp;&nbsp;</TT></TD>
    <TD align=3Dright><TT>1302.5260&nbsp;&nbsp;</TT></TD>
    <TD align=3Dright><TT>1302.6530&nbsp;&nbsp;</TT></TD>
    <TD noWrap align=3Dright><TT>-97.44&nbsp;</TT></TD>
    <TD align=3Dright><TT>129&nbsp;</TT></TD>
    <TD noWrap align=3Dright><TT>-&nbsp;</TT></TD>
    <TD align=3Dright><TT>139&nbsp;</TT></TD>
    <TD align=3Dright><TT>0&nbsp;&nbsp;</TT></TD>
    <TD noWrap align=3Dright><TT>---&nbsp;&nbsp;</TT></TD>
    <TD noWrap><TT>&nbsp;K.YTYSEVLAMVK.K</TT></TD></TR>
  <TR>
    <TD align=3Dright>&nbsp;</TD>
    <TD align=3Dright><TT>1311.5564&nbsp;&nbsp;</TT></TD>
    <TD align=3Dright><TT>1310.5491&nbsp;&nbsp;</TT></TD>
    <TD align=3Dright><TT>1310.5237&nbsp;&nbsp;</TT></TD>
    <TD noWrap align=3Dright><TT>19.4&nbsp;</TT></TD>
    <TD align=3Dright><TT>235&nbsp;</TT></TD>
    <TD noWrap align=3Dright><TT>-&nbsp;</TT></TD>
    <TD align=3Dright><TT>244&nbsp;</TT></TD>
    <TD align=3Dright><TT>0&nbsp;&nbsp;</TT></TD>
    <TD noWrap align=3Dright><TT>---&nbsp;&nbsp;</TT></TD>
    <TD noWrap><TT>&nbsp;R.DTWWNDEMSK.A</TT></TD></TR>
  <TR>
    <TD align=3Dright>&nbsp;</TD>
    <TD align=3Dright><TT>1316.6033&nbsp;&nbsp;</TT></TD>
    <TD align=3Dright><TT>1315.5960&nbsp;&nbsp;</TT></TD>
    <TD align=3Dright><TT>1315.5795&nbsp;&nbsp;</TT></TD>
    <TD noWrap align=3Dright><TT>12.6&nbsp;</TT></TD>
    <TD align=3Dright><TT>485&nbsp;</TT></TD>
    <TD noWrap align=3Dright><TT>-&nbsp;</TT></TD>
    <TD align=3Dright><TT>494&nbsp;</TT></TD>
    <TD align=3Dright><TT>0&nbsp;&nbsp;</TT></TD>
    <TD noWrap align=3Dright><TT>---&nbsp;&nbsp;</TT></TD>
    <TD noWrap><TT>&nbsp;R.FESVYYSMFK.G + Oxidation (M)</TT></TD></TR>
  <TR>
    <TD align=3Dright>&nbsp;</TD>
    <TD align=3Dright><TT>1321.5404&nbsp;&nbsp;</TT></TD>
    <TD align=3Dright><TT>1320.5331&nbsp;&nbsp;</TT></TD>
    <TD align=3Dright><TT>1320.5915&nbsp;&nbsp;</TT></TD>
    <TD noWrap align=3Dright><TT>-44.17&nbsp;</TT></TD>
    <TD align=3Dright><TT>223&nbsp;</TT></TD>
    <TD noWrap align=3Dright><TT>-&nbsp;</TT></TD>
    <TD align=3Dright><TT>234&nbsp;</TT></TD>
    <TD align=3Dright><TT>1&nbsp;&nbsp;</TT></TD>
    <TD noWrap align=3Dright><TT>---&nbsp;&nbsp;</TT></TD>
    <TD noWrap><TT>&nbsp;K.RLDGSCPMVDGR.D + Oxidation (M)</TT></TD></TR>
  <TR>
    <TD align=3Dright>&nbsp;</TD>
    <TD align=3Dright><TT>1321.5404&nbsp;&nbsp;</TT></TD>
    <TD align=3Dright><TT>1320.5331&nbsp;&nbsp;</TT></TD>
    <TD align=3Dright><TT>1320.5915&nbsp;&nbsp;</TT></TD>
    <TD noWrap align=3Dright><TT>-44.17&nbsp;</TT></TD>
    <TD align=3Dright><TT>223&nbsp;</TT></TD>
    <TD noWrap align=3Dright><TT>-&nbsp;</TT></TD>
    <TD align=3Dright><TT>234&nbsp;</TT></TD>
    <TD align=3Dright><TT>1&nbsp;&nbsp;</TT></TD>
    <TD noWrap align=3Dright><TT>46&nbsp;&nbsp;</TT></TD>
    <TD noWrap><TT>&nbsp;K.RLDGSCPMVDGR.D + Oxidation=20
(M)</TT></TD></TR></TBODY></TABLE>
<TABLE border=3D0 cellSpacing=3D0>
  <TBODY>
  <TR>
    <TD><TT>&nbsp;&nbsp;&nbsp;&nbsp;&nbsp;&nbsp;</TT></TD>
    <TD><TT><B>No match to: </B>825.0471, 829.3359, 842.4524, 870.4879,=20
      929.4965, 929.4965, 992.4430, 1119.4972, 1119.4972, 1295.5704, =
1343.5085,=20
      1345.4845, 1345.4845, 1498.6882, 1498.6882, 1546.6444, 1546.6444,=20
      1562.6248, 1562.6248, 2018.9503, 2018.9503, 2232.0657, 2232.0657,=20
      3016.3252, 3073.2883, 3162.5381</TT></TD></TR></TBODY></TABLE><BR>
<TABLE border=3D0 cellSpacing=3D0>
  <TBODY>
  <TR>
    <TD><TT><B><A =
name=3DHit6>6.</A>&nbsp;&nbsp;&nbsp;&nbsp;</B></TT></TD>
    <TD noWrap><TT><A=20
      =
href=3D"http://zxw-pc/mascot/cgi/protein_view.pl?file=3D../data/20121225/=
F002412.dat&amp;hit=3D6"=20
      =
target=3D_blank>gi|146454778</A>&nbsp;&nbsp;&nbsp;&nbsp;<B>Mass:</B>&nbsp=
;14551&nbsp;&nbsp;&nbsp;&nbsp;<B>Score:</B>&nbsp;65&nbsp;&nbsp;&nbsp;&nbs=
p;&nbsp;<B>Expect:</B>&nbsp;0.64&nbsp;&nbsp;<B>Matches:</B>&nbsp;2</TT></=
TD></TR>
  <TR>
    <TD>&nbsp;</TD>
    <TD noWrap><TT>ubiquitin conjugating protein [Sonneratia=20
  ovata]</TT></TD></TR></TBODY></TABLE>
<TABLE border=3D0 cellSpacing=3D0 cellPadding=3D0>
  <TBODY>
  <TR>
    <TD><TT>&nbsp;&nbsp;&nbsp;&nbsp;&nbsp;&nbsp;</TT></TD>
    <TD align=3Dright><TT><B>Observed&nbsp;&nbsp;</B></TT></TD>
    <TD noWrap align=3Dright><TT><B>Mr(expt)&nbsp;&nbsp;</B></TT></TD>
    <TD noWrap align=3Dright><TT><B>Mr(calc)&nbsp;&nbsp;</B></TT></TD>
    <TD align=3Dright><TT><B>&nbsp;ppm&nbsp;&nbsp;</B></TT></TD>
    <TD align=3Dright><TT><B>Start&nbsp;</B></TT></TD>
    <TD align=3Dright><TT><B>&nbsp;</B></TT></TD>
    <TD align=3Dright><TT><B>End&nbsp;</B></TT></TD>
    <TD align=3Dright><TT><B>Miss&nbsp;</B></TT></TD>
    <TD align=3Dright><TT><B>Ions&nbsp;</B></TT></TD>
    <TD><TT><B>&nbsp;Peptide</B></TT></TD></TR>
  <TR>
    <TD align=3Dright>&nbsp;</TD>
    <TD align=3Dright><TT>2018.9503&nbsp;&nbsp;</TT></TD>
    <TD align=3Dright><TT>2017.9430&nbsp;&nbsp;</TT></TD>
    <TD align=3Dright><TT>2018.0473&nbsp;&nbsp;</TT></TD>
    <TD noWrap align=3Dright><TT>-51.67&nbsp;</TT></TD>
    <TD align=3Dright><TT>43&nbsp;</TT></TD>
    <TD noWrap align=3Dright><TT>-&nbsp;</TT></TD>
    <TD align=3Dright><TT>59&nbsp;</TT></TD>
    <TD align=3Dright><TT>0&nbsp;&nbsp;</TT></TD>
    <TD noWrap align=3Dright><TT>---&nbsp;&nbsp;</TT></TD>
    <TD noWrap><TT>&nbsp;K.LTLQFTEDYPNKPPTVR.F</TT></TD></TR>
  <TR>
    <TD align=3Dright>&nbsp;</TD>
    <TD align=3Dright><TT>2018.9503&nbsp;&nbsp;</TT></TD>
    <TD align=3Dright><TT>2017.9430&nbsp;&nbsp;</TT></TD>
    <TD align=3Dright><TT>2018.0473&nbsp;&nbsp;</TT></TD>
    <TD noWrap align=3Dright><TT>-51.67&nbsp;</TT></TD>
    <TD align=3Dright><TT>43&nbsp;</TT></TD>
    <TD noWrap align=3Dright><TT>-&nbsp;</TT></TD>
    <TD align=3Dright><TT>59&nbsp;</TT></TD>
    <TD align=3Dright><TT>0&nbsp;&nbsp;</TT></TD>
    <TD noWrap align=3Dright><TT>56&nbsp;&nbsp;</TT></TD>
    <TD =
noWrap><TT>&nbsp;K.LTLQFTEDYPNKPPTVR.F</TT></TD></TR></TBODY></TABLE>
<TABLE border=3D0 cellSpacing=3D0>
  <TBODY>
  <TR>
    <TD><TT>&nbsp;&nbsp;&nbsp;&nbsp;&nbsp;&nbsp;</TT></TD>
    <TD><TT><B>No match to: </B>825.0471, 829.3359, 842.4524, 870.4879,=20
      929.4965, 929.4965, 992.4430, 1119.4972, 1119.4972, 1295.5704, =
1303.5333,=20
      1303.5333, 1311.5564, 1316.6033, 1321.5404, 1321.5404, 1343.5085,=20
      1345.4845, 1345.4845, 1498.6882, 1498.6882, 1546.6444, 1546.6444,=20
      1562.6248, 1562.6248, 2232.0657, 2232.0657, 3016.3252, 3073.2883,=20
      3162.5381</TT></TD></TR></TBODY></TABLE><BR>
<TABLE border=3D0 cellSpacing=3D0>
  <TBODY>
  <TR>
    <TD><TT><B><A =
name=3DHit7>7.</A>&nbsp;&nbsp;&nbsp;&nbsp;</B></TT></TD>
    <TD noWrap><TT><A=20
      =
href=3D"http://zxw-pc/mascot/cgi/protein_view.pl?file=3D../data/20121225/=
F002412.dat&amp;hit=3D7"=20
      =
target=3D_blank>gi|47026906</A>&nbsp;&nbsp;&nbsp;&nbsp;<B>Mass:</B>&nbsp;=
16494&nbsp;&nbsp;&nbsp;&nbsp;<B>Score:</B>&nbsp;64&nbsp;&nbsp;&nbsp;&nbsp=
;&nbsp;<B>Expect:</B>&nbsp;0.72&nbsp;&nbsp;<B>Matches:</B>&nbsp;2</TT></T=
D></TR>
  <TR>
    <TD>&nbsp;</TD>
    <TD noWrap><TT>ubiquitin-conjugating enzyme [Hyacinthus=20
  orientalis]</TT></TD></TR></TBODY></TABLE>
<TABLE border=3D0 cellSpacing=3D0 cellPadding=3D0>
  <TBODY>
  <TR>
    <TD><TT>&nbsp;&nbsp;&nbsp;&nbsp;&nbsp;&nbsp;</TT></TD>
    <TD align=3Dright><TT><B>Observed&nbsp;&nbsp;</B></TT></TD>
    <TD noWrap align=3Dright><TT><B>Mr(expt)&nbsp;&nbsp;</B></TT></TD>
    <TD noWrap align=3Dright><TT><B>Mr(calc)&nbsp;&nbsp;</B></TT></TD>
    <TD align=3Dright><TT><B>&nbsp;ppm&nbsp;&nbsp;</B></TT></TD>
    <TD align=3Dright><TT><B>Start&nbsp;</B></TT></TD>
    <TD align=3Dright><TT><B>&nbsp;</B></TT></TD>
    <TD align=3Dright><TT><B>End&nbsp;</B></TT></TD>
    <TD align=3Dright><TT><B>Miss&nbsp;</B></TT></TD>
    <TD align=3Dright><TT><B>Ions&nbsp;</B></TT></TD>
    <TD><TT><B>&nbsp;Peptide</B></TT></TD></TR>
  <TR>
    <TD align=3Dright>&nbsp;</TD>
    <TD align=3Dright><TT>2018.9503&nbsp;&nbsp;</TT></TD>
    <TD align=3Dright><TT>2017.9430&nbsp;&nbsp;</TT></TD>
    <TD align=3Dright><TT>2018.0473&nbsp;&nbsp;</TT></TD>
    <TD noWrap align=3Dright><TT>-51.67&nbsp;</TT></TD>
    <TD align=3Dright><TT>51&nbsp;</TT></TD>
    <TD noWrap align=3Dright><TT>-&nbsp;</TT></TD>
    <TD align=3Dright><TT>67&nbsp;</TT></TD>
    <TD align=3Dright><TT>0&nbsp;&nbsp;</TT></TD>
    <TD noWrap align=3Dright><TT>---&nbsp;&nbsp;</TT></TD>
    <TD noWrap><TT>&nbsp;K.LTLQFTEDYPNKPPTVR.F</TT></TD></TR>
  <TR>
    <TD align=3Dright>&nbsp;</TD>
    <TD align=3Dright><TT>2018.9503&nbsp;&nbsp;</TT></TD>
    <TD align=3Dright><TT>2017.9430&nbsp;&nbsp;</TT></TD>
    <TD align=3Dright><TT>2018.0473&nbsp;&nbsp;</TT></TD>
    <TD noWrap align=3Dright><TT>-51.67&nbsp;</TT></TD>
    <TD align=3Dright><TT>51&nbsp;</TT></TD>
    <TD noWrap align=3Dright><TT>-&nbsp;</TT></TD>
    <TD align=3Dright><TT>67&nbsp;</TT></TD>
    <TD align=3Dright><TT>0&nbsp;&nbsp;</TT></TD>
    <TD noWrap align=3Dright><TT>56&nbsp;&nbsp;</TT></TD>
    <TD =
noWrap><TT>&nbsp;K.LTLQFTEDYPNKPPTVR.F</TT></TD></TR></TBODY></TABLE>
<TABLE border=3D0 cellSpacing=3D0>
  <TBODY>
  <TR>
    <TD><TT>&nbsp;&nbsp;&nbsp;&nbsp;&nbsp;&nbsp;</TT></TD>
    <TD><TT><B>No match to: </B>825.0471, 829.3359, 842.4524, 870.4879,=20
      929.4965, 929.4965, 992.4430, 1119.4972, 1119.4972, 1295.5704, =
1303.5333,=20
      1303.5333, 1311.5564, 1316.6033, 1321.5404, 1321.5404, 1343.5085,=20
      1345.4845, 1345.4845, 1498.6882, 1498.6882, 1546.6444, 1546.6444,=20
      1562.6248, 1562.6248, 2232.0657, 2232.0657, 3016.3252, 3073.2883,=20
      3162.5381</TT></TD></TR></TBODY></TABLE><BR>
<TABLE border=3D0 cellSpacing=3D0>
  <TBODY>
  <TR>
    <TD><TT><B><A =
name=3DHit8>8.</A>&nbsp;&nbsp;&nbsp;&nbsp;</B></TT></TD>
    <TD noWrap><TT><A=20
      =
href=3D"http://zxw-pc/mascot/cgi/protein_view.pl?file=3D../data/20121225/=
F002412.dat&amp;hit=3D8"=20
      =
target=3D_blank>gi|136640</A>&nbsp;&nbsp;&nbsp;&nbsp;<B>Mass:</B>&nbsp;17=
291&nbsp;&nbsp;&nbsp;&nbsp;<B>Score:</B>&nbsp;64&nbsp;&nbsp;&nbsp;&nbsp;&=
nbsp;<B>Expect:</B>&nbsp;0.74&nbsp;&nbsp;<B>Matches:</B>&nbsp;2</TT></TD>=
</TR>
  <TR>
    <TD>&nbsp;</TD>
    <TD noWrap><TT>RecName: Full=3DUbiquitin-conjugating enzyme E2 2; =
AltName:=20
      Full=3DUbiquitin carrier protein 2; AltName: =
Full=3DUbiquitin-conjugating=20
      enzyme E2-16 kDa; AltName: Full=3DUbiquitin-protein ligase=20
  2</TT></TD></TR></TBODY></TABLE>
<TABLE border=3D0 cellSpacing=3D0 cellPadding=3D0>
  <TBODY>
  <TR>
    <TD><TT>&nbsp;&nbsp;&nbsp;&nbsp;&nbsp;&nbsp;</TT></TD>
    <TD align=3Dright><TT><B>Observed&nbsp;&nbsp;</B></TT></TD>
    <TD noWrap align=3Dright><TT><B>Mr(expt)&nbsp;&nbsp;</B></TT></TD>
    <TD noWrap align=3Dright><TT><B>Mr(calc)&nbsp;&nbsp;</B></TT></TD>
    <TD align=3Dright><TT><B>&nbsp;ppm&nbsp;&nbsp;</B></TT></TD>
    <TD align=3Dright><TT><B>Start&nbsp;</B></TT></TD>
    <TD align=3Dright><TT><B>&nbsp;</B></TT></TD>
    <TD align=3Dright><TT><B>End&nbsp;</B></TT></TD>
    <TD align=3Dright><TT><B>Miss&nbsp;</B></TT></TD>
    <TD align=3Dright><TT><B>Ions&nbsp;</B></TT></TD>
    <TD><TT><B>&nbsp;Peptide</B></TT></TD></TR>
  <TR>
    <TD align=3Dright>&nbsp;</TD>
    <TD align=3Dright><TT>2018.9503&nbsp;&nbsp;</TT></TD>
    <TD align=3Dright><TT>2017.9430&nbsp;&nbsp;</TT></TD>
    <TD align=3Dright><TT>2018.0473&nbsp;&nbsp;</TT></TD>
    <TD noWrap align=3Dright><TT>-51.67&nbsp;</TT></TD>
    <TD align=3Dright><TT>55&nbsp;</TT></TD>
    <TD noWrap align=3Dright><TT>-&nbsp;</TT></TD>
    <TD align=3Dright><TT>71&nbsp;</TT></TD>
    <TD align=3Dright><TT>0&nbsp;&nbsp;</TT></TD>
    <TD noWrap align=3Dright><TT>---&nbsp;&nbsp;</TT></TD>
    <TD noWrap><TT>&nbsp;K.LTLQFTEDYPNKPPTVR.F</TT></TD></TR>
  <TR>
    <TD align=3Dright>&nbsp;</TD>
    <TD align=3Dright><TT>2018.9503&nbsp;&nbsp;</TT></TD>
    <TD align=3Dright><TT>2017.9430&nbsp;&nbsp;</TT></TD>
    <TD align=3Dright><TT>2018.0473&nbsp;&nbsp;</TT></TD>
    <TD noWrap align=3Dright><TT>-51.67&nbsp;</TT></TD>
    <TD align=3Dright><TT>55&nbsp;</TT></TD>
    <TD noWrap align=3Dright><TT>-&nbsp;</TT></TD>
    <TD align=3Dright><TT>71&nbsp;</TT></TD>
    <TD align=3Dright><TT>0&nbsp;&nbsp;</TT></TD>
    <TD noWrap align=3Dright><TT>56&nbsp;&nbsp;</TT></TD>
    <TD =
noWrap><TT>&nbsp;K.LTLQFTEDYPNKPPTVR.F</TT></TD></TR></TBODY></TABLE>
<TABLE border=3D0 cellSpacing=3D0>
  <TBODY>
  <TR>
    <TD><TT>&nbsp;&nbsp;&nbsp;&nbsp;&nbsp;&nbsp;</TT></TD>
    <TD><TT><B>No match to: </B>825.0471, 829.3359, 842.4524, 870.4879,=20
      929.4965, 929.4965, 992.4430, 1119.4972, 1119.4972, 1295.5704, =
1303.5333,=20
      1303.5333, 1311.5564, 1316.6033, 1321.5404, 1321.5404, 1343.5085,=20
      1345.4845, 1345.4845, 1498.6882, 1498.6882, 1546.6444, 1546.6444,=20
      1562.6248, 1562.6248, 2232.0657, 2232.0657, 3016.3252, 3073.2883,=20
      3162.5381</TT></TD></TR></TBODY></TABLE><BR>
<TABLE border=3D0 cellSpacing=3D0>
  <TBODY>
  <TR>
    <TD><TT><B><A =
name=3DHit9>9.</A>&nbsp;&nbsp;&nbsp;&nbsp;</B></TT></TD>
    <TD noWrap><TT><A=20
      =
href=3D"http://zxw-pc/mascot/cgi/protein_view.pl?file=3D../data/20121225/=
F002412.dat&amp;hit=3D9"=20
      =
target=3D_blank>gi|223948859</A>&nbsp;&nbsp;&nbsp;&nbsp;<B>Mass:</B>&nbsp=
;17329&nbsp;&nbsp;&nbsp;&nbsp;<B>Score:</B>&nbsp;64&nbsp;&nbsp;&nbsp;&nbs=
p;&nbsp;<B>Expect:</B>&nbsp;0.74&nbsp;&nbsp;<B>Matches:</B>&nbsp;2</TT></=
TD></TR>
  <TR>
    <TD>&nbsp;</TD>
    <TD noWrap><TT>unknown [Zea mays]</TT></TD></TR></TBODY></TABLE>
<TABLE border=3D0 cellSpacing=3D0 cellPadding=3D0>
  <TBODY>
  <TR>
    <TD><TT>&nbsp;&nbsp;&nbsp;&nbsp;&nbsp;&nbsp;</TT></TD>
    <TD align=3Dright><TT><B>Observed&nbsp;&nbsp;</B></TT></TD>
    <TD noWrap align=3Dright><TT><B>Mr(expt)&nbsp;&nbsp;</B></TT></TD>
    <TD noWrap align=3Dright><TT><B>Mr(calc)&nbsp;&nbsp;</B></TT></TD>
    <TD align=3Dright><TT><B>&nbsp;ppm&nbsp;&nbsp;</B></TT></TD>
    <TD align=3Dright><TT><B>Start&nbsp;</B></TT></TD>
    <TD align=3Dright><TT><B>&nbsp;</B></TT></TD>
    <TD align=3Dright><TT><B>End&nbsp;</B></TT></TD>
    <TD align=3Dright><TT><B>Miss&nbsp;</B></TT></TD>
    <TD align=3Dright><TT><B>Ions&nbsp;</B></TT></TD>
    <TD><TT><B>&nbsp;Peptide</B></TT></TD></TR>
  <TR>
    <TD align=3Dright>&nbsp;</TD>
    <TD align=3Dright><TT>2018.9503&nbsp;&nbsp;</TT></TD>
    <TD align=3Dright><TT>2017.9430&nbsp;&nbsp;</TT></TD>
    <TD align=3Dright><TT>2018.0473&nbsp;&nbsp;</TT></TD>
    <TD noWrap align=3Dright><TT>-51.67&nbsp;</TT></TD>
    <TD align=3Dright><TT>55&nbsp;</TT></TD>
    <TD noWrap align=3Dright><TT>-&nbsp;</TT></TD>
    <TD align=3Dright><TT>71&nbsp;</TT></TD>
    <TD align=3Dright><TT>0&nbsp;&nbsp;</TT></TD>
    <TD noWrap align=3Dright><TT>---&nbsp;&nbsp;</TT></TD>
    <TD noWrap><TT>&nbsp;K.LTLQFTEDYPNKPPTVR.F</TT></TD></TR>
  <TR>
    <TD align=3Dright>&nbsp;</TD>
    <TD align=3Dright><TT>2018.9503&nbsp;&nbsp;</TT></TD>
    <TD align=3Dright><TT>2017.9430&nbsp;&nbsp;</TT></TD>
    <TD align=3Dright><TT>2018.0473&nbsp;&nbsp;</TT></TD>
    <TD noWrap align=3Dright><TT>-51.67&nbsp;</TT></TD>
    <TD align=3Dright><TT>55&nbsp;</TT></TD>
    <TD noWrap align=3Dright><TT>-&nbsp;</TT></TD>
    <TD align=3Dright><TT>71&nbsp;</TT></TD>
    <TD align=3Dright><TT>0&nbsp;&nbsp;</TT></TD>
    <TD noWrap align=3Dright><TT>56&nbsp;&nbsp;</TT></TD>
    <TD =
noWrap><TT>&nbsp;K.LTLQFTEDYPNKPPTVR.F</TT></TD></TR></TBODY></TABLE>
<TABLE border=3D0 cellSpacing=3D0>
  <TBODY>
  <TR>
    <TD><TT>&nbsp;&nbsp;&nbsp;&nbsp;&nbsp;&nbsp;</TT></TD>
    <TD><TT><B>No match to: </B>825.0471, 829.3359, 842.4524, 870.4879,=20
      929.4965, 929.4965, 992.4430, 1119.4972, 1119.4972, 1295.5704, =
1303.5333,=20
      1303.5333, 1311.5564, 1316.6033, 1321.5404, 1321.5404, 1343.5085,=20
      1345.4845, 1345.4845, 1498.6882, 1498.6882, 1546.6444, 1546.6444,=20
      1562.6248, 1562.6248, 2232.0657, 2232.0657, 3016.3252, 3073.2883,=20
      3162.5381</TT></TD></TR></TBODY></TABLE><BR>
<TABLE border=3D0 cellSpacing=3D0>
  <TBODY>
  <TR>
    <TD><TT><B><A name=3DHit10>10.</A>&nbsp;&nbsp;&nbsp;</B></TT></TD>
    <TD noWrap><TT><A=20
      =
href=3D"http://zxw-pc/mascot/cgi/protein_view.pl?file=3D../data/20121225/=
F002412.dat&amp;hit=3D10"=20
      =
target=3D_blank>gi|118489383</A>&nbsp;&nbsp;&nbsp;&nbsp;<B>Mass:</B>&nbsp=
;17338&nbsp;&nbsp;&nbsp;&nbsp;<B>Score:</B>&nbsp;64&nbsp;&nbsp;&nbsp;&nbs=
p;&nbsp;<B>Expect:</B>&nbsp;0.74&nbsp;&nbsp;<B>Matches:</B>&nbsp;2</TT></=
TD></TR>
  <TR>
    <TD>&nbsp;</TD>
    <TD noWrap><TT>unknown [Populus trichocarpa x Populus=20
  deltoides]</TT></TD></TR></TBODY></TABLE>
<TABLE border=3D0 cellSpacing=3D0 cellPadding=3D0>
  <TBODY>
  <TR>
    <TD><TT>&nbsp;&nbsp;&nbsp;&nbsp;&nbsp;&nbsp;</TT></TD>
    <TD align=3Dright><TT><B>Observed&nbsp;&nbsp;</B></TT></TD>
    <TD noWrap align=3Dright><TT><B>Mr(expt)&nbsp;&nbsp;</B></TT></TD>
    <TD noWrap align=3Dright><TT><B>Mr(calc)&nbsp;&nbsp;</B></TT></TD>
    <TD align=3Dright><TT><B>&nbsp;ppm&nbsp;&nbsp;</B></TT></TD>
    <TD align=3Dright><TT><B>Start&nbsp;</B></TT></TD>
    <TD align=3Dright><TT><B>&nbsp;</B></TT></TD>
    <TD align=3Dright><TT><B>End&nbsp;</B></TT></TD>
    <TD align=3Dright><TT><B>Miss&nbsp;</B></TT></TD>
    <TD align=3Dright><TT><B>Ions&nbsp;</B></TT></TD>
    <TD><TT><B>&nbsp;Peptide</B></TT></TD></TR>
  <TR>
    <TD align=3Dright>&nbsp;</TD>
    <TD align=3Dright><TT>2018.9503&nbsp;&nbsp;</TT></TD>
    <TD align=3Dright><TT>2017.9430&nbsp;&nbsp;</TT></TD>
    <TD align=3Dright><TT>2018.0473&nbsp;&nbsp;</TT></TD>
    <TD noWrap align=3Dright><TT>-51.67&nbsp;</TT></TD>
    <TD align=3Dright><TT>55&nbsp;</TT></TD>
    <TD noWrap align=3Dright><TT>-&nbsp;</TT></TD>
    <TD align=3Dright><TT>71&nbsp;</TT></TD>
    <TD align=3Dright><TT>0&nbsp;&nbsp;</TT></TD>
    <TD noWrap align=3Dright><TT>---&nbsp;&nbsp;</TT></TD>
    <TD noWrap><TT>&nbsp;K.LTLQFTEDYPNKPPTVR.F</TT></TD></TR>
  <TR>
    <TD align=3Dright>&nbsp;</TD>
    <TD align=3Dright><TT>2018.9503&nbsp;&nbsp;</TT></TD>
    <TD align=3Dright><TT>2017.9430&nbsp;&nbsp;</TT></TD>
    <TD align=3Dright><TT>2018.0473&nbsp;&nbsp;</TT></TD>
    <TD noWrap align=3Dright><TT>-51.67&nbsp;</TT></TD>
    <TD align=3Dright><TT>55&nbsp;</TT></TD>
    <TD noWrap align=3Dright><TT>-&nbsp;</TT></TD>
    <TD align=3Dright><TT>71&nbsp;</TT></TD>
    <TD align=3Dright><TT>0&nbsp;&nbsp;</TT></TD>
    <TD noWrap align=3Dright><TT>56&nbsp;&nbsp;</TT></TD>
    <TD =
noWrap><TT>&nbsp;K.LTLQFTEDYPNKPPTVR.F</TT></TD></TR></TBODY></TABLE>
<TABLE border=3D0 cellSpacing=3D0>
  <TBODY>
  <TR>
    <TD><TT>&nbsp;&nbsp;&nbsp;&nbsp;&nbsp;&nbsp;</TT></TD>
    <TD><TT><B>No match to: </B>825.0471, 829.3359, 842.4524, 870.4879,=20
      929.4965, 929.4965, 992.4430, 1119.4972, 1119.4972, 1295.5704, =
1303.5333,=20
      1303.5333, 1311.5564, 1316.6033, 1321.5404, 1321.5404, 1343.5085,=20
      1345.4845, 1345.4845, 1498.6882, 1498.6882, 1546.6444, 1546.6444,=20
      1562.6248, 1562.6248, 2232.0657, 2232.0657, 3016.3252, 3073.2883,=20
      3162.5381</TT></TD></TR></TBODY></TABLE><BR>
<TABLE border=3D0 cellSpacing=3D0>
  <TBODY>
  <TR>
    <TD><TT><B><A name=3DHit11>11.</A>&nbsp;&nbsp;&nbsp;</B></TT></TD>
    <TD noWrap><TT><A=20
      =
href=3D"http://zxw-pc/mascot/cgi/protein_view.pl?file=3D../data/20121225/=
F002412.dat&amp;hit=3D11"=20
      =
target=3D_blank>gi|300808465</A>&nbsp;&nbsp;&nbsp;&nbsp;<B>Mass:</B>&nbsp=
;17312&nbsp;&nbsp;&nbsp;&nbsp;<B>Score:</B>&nbsp;64&nbsp;&nbsp;&nbsp;&nbs=
p;&nbsp;<B>Expect:</B>&nbsp;0.74&nbsp;&nbsp;<B>Matches:</B>&nbsp;2</TT></=
TD></TR>
  <TR>
    <TD>&nbsp;</TD>
    <TD noWrap><TT>ubiquitin carrier protein Rad6 [Hordeum vulgare =
subsp.=20
      vulgare]</TT></TD></TR></TBODY></TABLE>
<TABLE border=3D0 cellSpacing=3D0 cellPadding=3D0>
  <TBODY>
  <TR>
    <TD><TT>&nbsp;&nbsp;&nbsp;&nbsp;&nbsp;&nbsp;</TT></TD>
    <TD align=3Dright><TT><B>Observed&nbsp;&nbsp;</B></TT></TD>
    <TD noWrap align=3Dright><TT><B>Mr(expt)&nbsp;&nbsp;</B></TT></TD>
    <TD noWrap align=3Dright><TT><B>Mr(calc)&nbsp;&nbsp;</B></TT></TD>
    <TD align=3Dright><TT><B>&nbsp;ppm&nbsp;&nbsp;</B></TT></TD>
    <TD align=3Dright><TT><B>Start&nbsp;</B></TT></TD>
    <TD align=3Dright><TT><B>&nbsp;</B></TT></TD>
    <TD align=3Dright><TT><B>End&nbsp;</B></TT></TD>
    <TD align=3Dright><TT><B>Miss&nbsp;</B></TT></TD>
    <TD align=3Dright><TT><B>Ions&nbsp;</B></TT></TD>
    <TD><TT><B>&nbsp;Peptide</B></TT></TD></TR>
  <TR>
    <TD align=3Dright>&nbsp;</TD>
    <TD align=3Dright><TT>2018.9503&nbsp;&nbsp;</TT></TD>
    <TD align=3Dright><TT>2017.9430&nbsp;&nbsp;</TT></TD>
    <TD align=3Dright><TT>2018.0473&nbsp;&nbsp;</TT></TD>
    <TD noWrap align=3Dright><TT>-51.67&nbsp;</TT></TD>
    <TD align=3Dright><TT>55&nbsp;</TT></TD>
    <TD noWrap align=3Dright><TT>-&nbsp;</TT></TD>
    <TD align=3Dright><TT>71&nbsp;</TT></TD>
    <TD align=3Dright><TT>0&nbsp;&nbsp;</TT></TD>
    <TD noWrap align=3Dright><TT>---&nbsp;&nbsp;</TT></TD>
    <TD noWrap><TT>&nbsp;K.LTLQFTEDYPNKPPTVR.F</TT></TD></TR>
  <TR>
    <TD align=3Dright>&nbsp;</TD>
    <TD align=3Dright><TT>2018.9503&nbsp;&nbsp;</TT></TD>
    <TD align=3Dright><TT>2017.9430&nbsp;&nbsp;</TT></TD>
    <TD align=3Dright><TT>2018.0473&nbsp;&nbsp;</TT></TD>
    <TD noWrap align=3Dright><TT>-51.67&nbsp;</TT></TD>
    <TD align=3Dright><TT>55&nbsp;</TT></TD>
    <TD noWrap align=3Dright><TT>-&nbsp;</TT></TD>
    <TD align=3Dright><TT>71&nbsp;</TT></TD>
    <TD align=3Dright><TT>0&nbsp;&nbsp;</TT></TD>
    <TD noWrap align=3Dright><TT>56&nbsp;&nbsp;</TT></TD>
    <TD =
noWrap><TT>&nbsp;K.LTLQFTEDYPNKPPTVR.F</TT></TD></TR></TBODY></TABLE>
<TABLE border=3D0 cellSpacing=3D0>
  <TBODY>
  <TR>
    <TD><TT>&nbsp;&nbsp;&nbsp;&nbsp;&nbsp;&nbsp;</TT></TD>
    <TD><TT><B>No match to: </B>825.0471, 829.3359, 842.4524, 870.4879,=20
      929.4965, 929.4965, 992.4430, 1119.4972, 1119.4972, 1295.5704, =
1303.5333,=20
      1303.5333, 1311.5564, 1316.6033, 1321.5404, 1321.5404, 1343.5085,=20
      1345.4845, 1345.4845, 1498.6882, 1498.6882, 1546.6444, 1546.6444,=20
      1562.6248, 1562.6248, 2232.0657, 2232.0657, 3016.3252, 3073.2883,=20
      3162.5381</TT></TD></TR></TBODY></TABLE><BR>
<TABLE border=3D0 cellSpacing=3D0>
  <TBODY>
  <TR>
    <TD><TT><B><A name=3DHit12>12.</A>&nbsp;&nbsp;&nbsp;</B></TT></TD>
    <TD noWrap><TT><A=20
      =
href=3D"http://zxw-pc/mascot/cgi/protein_view.pl?file=3D../data/20121225/=
F002412.dat&amp;hit=3D12"=20
      =
target=3D_blank>gi|326496028</A>&nbsp;&nbsp;&nbsp;&nbsp;<B>Mass:</B>&nbsp=
;17312&nbsp;&nbsp;&nbsp;&nbsp;<B>Score:</B>&nbsp;64&nbsp;&nbsp;&nbsp;&nbs=
p;&nbsp;<B>Expect:</B>&nbsp;0.74&nbsp;&nbsp;<B>Matches:</B>&nbsp;2</TT></=
TD></TR>
  <TR>
    <TD>&nbsp;</TD>
    <TD noWrap><TT>predicted protein [Hordeum vulgare subsp.=20
  vulgare]</TT></TD></TR></TBODY></TABLE>
<TABLE border=3D0 cellSpacing=3D0 cellPadding=3D0>
  <TBODY>
  <TR>
    <TD><TT>&nbsp;&nbsp;&nbsp;&nbsp;&nbsp;&nbsp;</TT></TD>
    <TD align=3Dright><TT><B>Observed&nbsp;&nbsp;</B></TT></TD>
    <TD noWrap align=3Dright><TT><B>Mr(expt)&nbsp;&nbsp;</B></TT></TD>
    <TD noWrap align=3Dright><TT><B>Mr(calc)&nbsp;&nbsp;</B></TT></TD>
    <TD align=3Dright><TT><B>&nbsp;ppm&nbsp;&nbsp;</B></TT></TD>
    <TD align=3Dright><TT><B>Start&nbsp;</B></TT></TD>
    <TD align=3Dright><TT><B>&nbsp;</B></TT></TD>
    <TD align=3Dright><TT><B>End&nbsp;</B></TT></TD>
    <TD align=3Dright><TT><B>Miss&nbsp;</B></TT></TD>
    <TD align=3Dright><TT><B>Ions&nbsp;</B></TT></TD>
    <TD><TT><B>&nbsp;Peptide</B></TT></TD></TR>
  <TR>
    <TD align=3Dright>&nbsp;</TD>
    <TD align=3Dright><TT>2018.9503&nbsp;&nbsp;</TT></TD>
    <TD align=3Dright><TT>2017.9430&nbsp;&nbsp;</TT></TD>
    <TD align=3Dright><TT>2018.0473&nbsp;&nbsp;</TT></TD>
    <TD noWrap align=3Dright><TT>-51.67&nbsp;</TT></TD>
    <TD align=3Dright><TT>55&nbsp;</TT></TD>
    <TD noWrap align=3Dright><TT>-&nbsp;</TT></TD>
    <TD align=3Dright><TT>71&nbsp;</TT></TD>
    <TD align=3Dright><TT>0&nbsp;&nbsp;</TT></TD>
    <TD noWrap align=3Dright><TT>---&nbsp;&nbsp;</TT></TD>
    <TD noWrap><TT>&nbsp;K.LTLQFTEDYPNKPPTVR.F</TT></TD></TR>
  <TR>
    <TD align=3Dright>&nbsp;</TD>
    <TD align=3Dright><TT>2018.9503&nbsp;&nbsp;</TT></TD>
    <TD align=3Dright><TT>2017.9430&nbsp;&nbsp;</TT></TD>
    <TD align=3Dright><TT>2018.0473&nbsp;&nbsp;</TT></TD>
    <TD noWrap align=3Dright><TT>-51.67&nbsp;</TT></TD>
    <TD align=3Dright><TT>55&nbsp;</TT></TD>
    <TD noWrap align=3Dright><TT>-&nbsp;</TT></TD>
    <TD align=3Dright><TT>71&nbsp;</TT></TD>
    <TD align=3Dright><TT>0&nbsp;&nbsp;</TT></TD>
    <TD noWrap align=3Dright><TT>56&nbsp;&nbsp;</TT></TD>
    <TD =
noWrap><TT>&nbsp;K.LTLQFTEDYPNKPPTVR.F</TT></TD></TR></TBODY></TABLE>
<TABLE border=3D0 cellSpacing=3D0>
  <TBODY>
  <TR>
    <TD><TT>&nbsp;&nbsp;&nbsp;&nbsp;&nbsp;&nbsp;</TT></TD>
    <TD><TT><B>No match to: </B>825.0471, 829.3359, 842.4524, 870.4879,=20
      929.4965, 929.4965, 992.4430, 1119.4972, 1119.4972, 1295.5704, =
1303.5333,=20
      1303.5333, 1311.5564, 1316.6033, 1321.5404, 1321.5404, 1343.5085,=20
      1345.4845, 1345.4845, 1498.6882, 1498.6882, 1546.6444, 1546.6444,=20
      1562.6248, 1562.6248, 2232.0657, 2232.0657, 3016.3252, 3073.2883,=20
      3162.5381</TT></TD></TR></TBODY></TABLE><BR>
<TABLE border=3D0 cellSpacing=3D0>
  <TBODY>
  <TR>
    <TD><TT><B><A name=3DHit13>13.</A>&nbsp;&nbsp;&nbsp;</B></TT></TD>
    <TD noWrap><TT><A=20
      =
href=3D"http://zxw-pc/mascot/cgi/protein_view.pl?file=3D../data/20121225/=
F002412.dat&amp;hit=3D13"=20
      =
target=3D_blank>gi|226532534</A>&nbsp;&nbsp;&nbsp;&nbsp;<B>Mass:</B>&nbsp=
;17329&nbsp;&nbsp;&nbsp;&nbsp;<B>Score:</B>&nbsp;64&nbsp;&nbsp;&nbsp;&nbs=
p;&nbsp;<B>Expect:</B>&nbsp;0.74&nbsp;&nbsp;<B>Matches:</B>&nbsp;2</TT></=
TD></TR>
  <TR>
    <TD>&nbsp;</TD>
    <TD noWrap><TT>ubiquitin-conjugating enzyme E2-17 kDa [Zea=20
  mays]</TT></TD></TR></TBODY></TABLE>
<TABLE border=3D0 cellSpacing=3D0 cellPadding=3D0>
  <TBODY>
  <TR>
    <TD><TT>&nbsp;&nbsp;&nbsp;&nbsp;&nbsp;&nbsp;</TT></TD>
    <TD align=3Dright><TT><B>Observed&nbsp;&nbsp;</B></TT></TD>
    <TD noWrap align=3Dright><TT><B>Mr(expt)&nbsp;&nbsp;</B></TT></TD>
    <TD noWrap align=3Dright><TT><B>Mr(calc)&nbsp;&nbsp;</B></TT></TD>
    <TD align=3Dright><TT><B>&nbsp;ppm&nbsp;&nbsp;</B></TT></TD>
    <TD align=3Dright><TT><B>Start&nbsp;</B></TT></TD>
    <TD align=3Dright><TT><B>&nbsp;</B></TT></TD>
    <TD align=3Dright><TT><B>End&nbsp;</B></TT></TD>
    <TD align=3Dright><TT><B>Miss&nbsp;</B></TT></TD>
    <TD align=3Dright><TT><B>Ions&nbsp;</B></TT></TD>
    <TD><TT><B>&nbsp;Peptide</B></TT></TD></TR>
  <TR>
    <TD align=3Dright>&nbsp;</TD>
    <TD align=3Dright><TT>2018.9503&nbsp;&nbsp;</TT></TD>
    <TD align=3Dright><TT>2017.9430&nbsp;&nbsp;</TT></TD>
    <TD align=3Dright><TT>2018.0473&nbsp;&nbsp;</TT></TD>
    <TD noWrap align=3Dright><TT>-51.67&nbsp;</TT></TD>
    <TD align=3Dright><TT>55&nbsp;</TT></TD>
    <TD noWrap align=3Dright><TT>-&nbsp;</TT></TD>
    <TD align=3Dright><TT>71&nbsp;</TT></TD>
    <TD align=3Dright><TT>0&nbsp;&nbsp;</TT></TD>
    <TD noWrap align=3Dright><TT>---&nbsp;&nbsp;</TT></TD>
    <TD noWrap><TT>&nbsp;K.LTLQFTEDYPNKPPTVR.F</TT></TD></TR>
  <TR>
    <TD align=3Dright>&nbsp;</TD>
    <TD align=3Dright><TT>2018.9503&nbsp;&nbsp;</TT></TD>
    <TD align=3Dright><TT>2017.9430&nbsp;&nbsp;</TT></TD>
    <TD align=3Dright><TT>2018.0473&nbsp;&nbsp;</TT></TD>
    <TD noWrap align=3Dright><TT>-51.67&nbsp;</TT></TD>
    <TD align=3Dright><TT>55&nbsp;</TT></TD>
    <TD noWrap align=3Dright><TT>-&nbsp;</TT></TD>
    <TD align=3Dright><TT>71&nbsp;</TT></TD>
    <TD align=3Dright><TT>0&nbsp;&nbsp;</TT></TD>
    <TD noWrap align=3Dright><TT>56&nbsp;&nbsp;</TT></TD>
    <TD =
noWrap><TT>&nbsp;K.LTLQFTEDYPNKPPTVR.F</TT></TD></TR></TBODY></TABLE>
<TABLE border=3D0 cellSpacing=3D0>
  <TBODY>
  <TR>
    <TD><TT>&nbsp;&nbsp;&nbsp;&nbsp;&nbsp;&nbsp;</TT></TD>
    <TD><TT><B>No match to: </B>825.0471, 829.3359, 842.4524, 870.4879,=20
      929.4965, 929.4965, 992.4430, 1119.4972, 1119.4972, 1295.5704, =
1303.5333,=20
      1303.5333, 1311.5564, 1316.6033, 1321.5404, 1321.5404, 1343.5085,=20
      1345.4845, 1345.4845, 1498.6882, 1498.6882, 1546.6444, 1546.6444,=20
      1562.6248, 1562.6248, 2232.0657, 2232.0657, 3016.3252, 3073.2883,=20
      3162.5381</TT></TD></TR></TBODY></TABLE><BR>
<TABLE border=3D0 cellSpacing=3D0>
  <TBODY>
  <TR>
    <TD><TT><B><A name=3DHit14>14.</A>&nbsp;&nbsp;&nbsp;</B></TT></TD>
    <TD noWrap><TT><A=20
      =
href=3D"http://zxw-pc/mascot/cgi/protein_view.pl?file=3D../data/20121225/=
F002412.dat&amp;hit=3D14"=20
      =
target=3D_blank>gi|226506290</A>&nbsp;&nbsp;&nbsp;&nbsp;<B>Mass:</B>&nbsp=
;17329&nbsp;&nbsp;&nbsp;&nbsp;<B>Score:</B>&nbsp;64&nbsp;&nbsp;&nbsp;&nbs=
p;&nbsp;<B>Expect:</B>&nbsp;0.74&nbsp;&nbsp;<B>Matches:</B>&nbsp;2</TT></=
TD></TR>
  <TR>
    <TD>&nbsp;</TD>
    <TD noWrap><TT>ubiquitin-conjugating enzyme E2-17 kDa [Zea=20
  mays]</TT></TD></TR></TBODY></TABLE>
<TABLE border=3D0 cellSpacing=3D0 cellPadding=3D0>
  <TBODY>
  <TR>
    <TD><TT>&nbsp;&nbsp;&nbsp;&nbsp;&nbsp;&nbsp;</TT></TD>
    <TD align=3Dright><TT><B>Observed&nbsp;&nbsp;</B></TT></TD>
    <TD noWrap align=3Dright><TT><B>Mr(expt)&nbsp;&nbsp;</B></TT></TD>
    <TD noWrap align=3Dright><TT><B>Mr(calc)&nbsp;&nbsp;</B></TT></TD>
    <TD align=3Dright><TT><B>&nbsp;ppm&nbsp;&nbsp;</B></TT></TD>
    <TD align=3Dright><TT><B>Start&nbsp;</B></TT></TD>
    <TD align=3Dright><TT><B>&nbsp;</B></TT></TD>
    <TD align=3Dright><TT><B>End&nbsp;</B></TT></TD>
    <TD align=3Dright><TT><B>Miss&nbsp;</B></TT></TD>
    <TD align=3Dright><TT><B>Ions&nbsp;</B></TT></TD>
    <TD><TT><B>&nbsp;Peptide</B></TT></TD></TR>
  <TR>
    <TD align=3Dright>&nbsp;</TD>
    <TD align=3Dright><TT>2018.9503&nbsp;&nbsp;</TT></TD>
    <TD align=3Dright><TT>2017.9430&nbsp;&nbsp;</TT></TD>
    <TD align=3Dright><TT>2018.0473&nbsp;&nbsp;</TT></TD>
    <TD noWrap align=3Dright><TT>-51.67&nbsp;</TT></TD>
    <TD align=3Dright><TT>55&nbsp;</TT></TD>
    <TD noWrap align=3Dright><TT>-&nbsp;</TT></TD>
    <TD align=3Dright><TT>71&nbsp;</TT></TD>
    <TD align=3Dright><TT>0&nbsp;&nbsp;</TT></TD>
    <TD noWrap align=3Dright><TT>---&nbsp;&nbsp;</TT></TD>
    <TD noWrap><TT>&nbsp;K.LTLQFTEDYPNKPPTVR.F</TT></TD></TR>
  <TR>
    <TD align=3Dright>&nbsp;</TD>
    <TD align=3Dright><TT>2018.9503&nbsp;&nbsp;</TT></TD>
    <TD align=3Dright><TT>2017.9430&nbsp;&nbsp;</TT></TD>
    <TD align=3Dright><TT>2018.0473&nbsp;&nbsp;</TT></TD>
    <TD noWrap align=3Dright><TT>-51.67&nbsp;</TT></TD>
    <TD align=3Dright><TT>55&nbsp;</TT></TD>
    <TD noWrap align=3Dright><TT>-&nbsp;</TT></TD>
    <TD align=3Dright><TT>71&nbsp;</TT></TD>
    <TD align=3Dright><TT>0&nbsp;&nbsp;</TT></TD>
    <TD noWrap align=3Dright><TT>56&nbsp;&nbsp;</TT></TD>
    <TD =
noWrap><TT>&nbsp;K.LTLQFTEDYPNKPPTVR.F</TT></TD></TR></TBODY></TABLE>
<TABLE border=3D0 cellSpacing=3D0>
  <TBODY>
  <TR>
    <TD><TT>&nbsp;&nbsp;&nbsp;&nbsp;&nbsp;&nbsp;</TT></TD>
    <TD><TT><B>No match to: </B>825.0471, 829.3359, 842.4524, 870.4879,=20
      929.4965, 929.4965, 992.4430, 1119.4972, 1119.4972, 1295.5704, =
1303.5333,=20
      1303.5333, 1311.5564, 1316.6033, 1321.5404, 1321.5404, 1343.5085,=20
      1345.4845, 1345.4845, 1498.6882, 1498.6882, 1546.6444, 1546.6444,=20
      1562.6248, 1562.6248, 2232.0657, 2232.0657, 3016.3252, 3073.2883,=20
      3162.5381</TT></TD></TR></TBODY></TABLE><BR>
<TABLE border=3D0 cellSpacing=3D0>
  <TBODY>
  <TR>
    <TD><TT><B><A name=3DHit15>15.</A>&nbsp;&nbsp;&nbsp;</B></TT></TD>
    <TD noWrap><TT><A=20
      =
href=3D"http://zxw-pc/mascot/cgi/protein_view.pl?file=3D../data/20121225/=
F002412.dat&amp;hit=3D15"=20
      =
target=3D_blank>gi|226502170</A>&nbsp;&nbsp;&nbsp;&nbsp;<B>Mass:</B>&nbsp=
;17347&nbsp;&nbsp;&nbsp;&nbsp;<B>Score:</B>&nbsp;64&nbsp;&nbsp;&nbsp;&nbs=
p;&nbsp;<B>Expect:</B>&nbsp;0.74&nbsp;&nbsp;<B>Matches:</B>&nbsp;2</TT></=
TD></TR>
  <TR>
    <TD>&nbsp;</TD>
    <TD noWrap><TT>LOC100283337 [Zea =
mays]</TT></TD></TR></TBODY></TABLE>
<TABLE border=3D0 cellSpacing=3D0 cellPadding=3D0>
  <TBODY>
  <TR>
    <TD><TT>&nbsp;&nbsp;&nbsp;&nbsp;&nbsp;&nbsp;</TT></TD>
    <TD align=3Dright><TT><B>Observed&nbsp;&nbsp;</B></TT></TD>
    <TD noWrap align=3Dright><TT><B>Mr(expt)&nbsp;&nbsp;</B></TT></TD>
    <TD noWrap align=3Dright><TT><B>Mr(calc)&nbsp;&nbsp;</B></TT></TD>
    <TD align=3Dright><TT><B>&nbsp;ppm&nbsp;&nbsp;</B></TT></TD>
    <TD align=3Dright><TT><B>Start&nbsp;</B></TT></TD>
    <TD align=3Dright><TT><B>&nbsp;</B></TT></TD>
    <TD align=3Dright><TT><B>End&nbsp;</B></TT></TD>
    <TD align=3Dright><TT><B>Miss&nbsp;</B></TT></TD>
    <TD align=3Dright><TT><B>Ions&nbsp;</B></TT></TD>
    <TD><TT><B>&nbsp;Peptide</B></TT></TD></TR>
  <TR>
    <TD align=3Dright>&nbsp;</TD>
    <TD align=3Dright><TT>2018.9503&nbsp;&nbsp;</TT></TD>
    <TD align=3Dright><TT>2017.9430&nbsp;&nbsp;</TT></TD>
    <TD align=3Dright><TT>2018.0473&nbsp;&nbsp;</TT></TD>
    <TD noWrap align=3Dright><TT>-51.67&nbsp;</TT></TD>
    <TD align=3Dright><TT>55&nbsp;</TT></TD>
    <TD noWrap align=3Dright><TT>-&nbsp;</TT></TD>
    <TD align=3Dright><TT>71&nbsp;</TT></TD>
    <TD align=3Dright><TT>0&nbsp;&nbsp;</TT></TD>
    <TD noWrap align=3Dright><TT>---&nbsp;&nbsp;</TT></TD>
    <TD noWrap><TT>&nbsp;K.LTLQFTEDYPNKPPTVR.F</TT></TD></TR>
  <TR>
    <TD align=3Dright>&nbsp;</TD>
    <TD align=3Dright><TT>2018.9503&nbsp;&nbsp;</TT></TD>
    <TD align=3Dright><TT>2017.9430&nbsp;&nbsp;</TT></TD>
    <TD align=3Dright><TT>2018.0473&nbsp;&nbsp;</TT></TD>
    <TD noWrap align=3Dright><TT>-51.67&nbsp;</TT></TD>
    <TD align=3Dright><TT>55&nbsp;</TT></TD>
    <TD noWrap align=3Dright><TT>-&nbsp;</TT></TD>
    <TD align=3Dright><TT>71&nbsp;</TT></TD>
    <TD align=3Dright><TT>0&nbsp;&nbsp;</TT></TD>
    <TD noWrap align=3Dright><TT>56&nbsp;&nbsp;</TT></TD>
    <TD =
noWrap><TT>&nbsp;K.LTLQFTEDYPNKPPTVR.F</TT></TD></TR></TBODY></TABLE>
<TABLE border=3D0 cellSpacing=3D0>
  <TBODY>
  <TR>
    <TD><TT>&nbsp;&nbsp;&nbsp;&nbsp;&nbsp;&nbsp;</TT></TD>
    <TD><TT><B>No match to: </B>825.0471, 829.3359, 842.4524, 870.4879,=20
      929.4965, 929.4965, 992.4430, 1119.4972, 1119.4972, 1295.5704, =
1303.5333,=20
      1303.5333, 1311.5564, 1316.6033, 1321.5404, 1321.5404, 1343.5085,=20
      1345.4845, 1345.4845, 1498.6882, 1498.6882, 1546.6444, 1546.6444,=20
      1562.6248, 1562.6248, 2232.0657, 2232.0657, 3016.3252, 3073.2883,=20
      3162.5381</TT></TD></TR></TBODY></TABLE><BR>
<TABLE border=3D0 cellSpacing=3D0>
  <TBODY>
  <TR>
    <TD><TT><B><A name=3DHit16>16.</A>&nbsp;&nbsp;&nbsp;</B></TT></TD>
    <TD noWrap><TT><A=20
      =
href=3D"http://zxw-pc/mascot/cgi/protein_view.pl?file=3D../data/20121225/=
F002412.dat&amp;hit=3D16"=20
      =
target=3D_blank>gi|222636496</A>&nbsp;&nbsp;&nbsp;&nbsp;<B>Mass:</B>&nbsp=
;17301&nbsp;&nbsp;&nbsp;&nbsp;<B>Score:</B>&nbsp;64&nbsp;&nbsp;&nbsp;&nbs=
p;&nbsp;<B>Expect:</B>&nbsp;0.74&nbsp;&nbsp;<B>Matches:</B>&nbsp;2</TT></=
TD></TR>
  <TR>
    <TD>&nbsp;</TD>
    <TD noWrap><TT>hypothetical protein OsJ_23218 [Oryza sativa Japonica =

      Group]</TT></TD></TR></TBODY></TABLE>
<TABLE border=3D0 cellSpacing=3D0 cellPadding=3D0>
  <TBODY>
  <TR>
    <TD><TT>&nbsp;&nbsp;&nbsp;&nbsp;&nbsp;&nbsp;</TT></TD>
    <TD align=3Dright><TT><B>Observed&nbsp;&nbsp;</B></TT></TD>
    <TD noWrap align=3Dright><TT><B>Mr(expt)&nbsp;&nbsp;</B></TT></TD>
    <TD noWrap align=3Dright><TT><B>Mr(calc)&nbsp;&nbsp;</B></TT></TD>
    <TD align=3Dright><TT><B>&nbsp;ppm&nbsp;&nbsp;</B></TT></TD>
    <TD align=3Dright><TT><B>Start&nbsp;</B></TT></TD>
    <TD align=3Dright><TT><B>&nbsp;</B></TT></TD>
    <TD align=3Dright><TT><B>End&nbsp;</B></TT></TD>
    <TD align=3Dright><TT><B>Miss&nbsp;</B></TT></TD>
    <TD align=3Dright><TT><B>Ions&nbsp;</B></TT></TD>
    <TD><TT><B>&nbsp;Peptide</B></TT></TD></TR>
  <TR>
    <TD align=3Dright>&nbsp;</TD>
    <TD align=3Dright><TT>2018.9503&nbsp;&nbsp;</TT></TD>
    <TD align=3Dright><TT>2017.9430&nbsp;&nbsp;</TT></TD>
    <TD align=3Dright><TT>2018.0473&nbsp;&nbsp;</TT></TD>
    <TD noWrap align=3Dright><TT>-51.67&nbsp;</TT></TD>
    <TD align=3Dright><TT>55&nbsp;</TT></TD>
    <TD noWrap align=3Dright><TT>-&nbsp;</TT></TD>
    <TD align=3Dright><TT>71&nbsp;</TT></TD>
    <TD align=3Dright><TT>0&nbsp;&nbsp;</TT></TD>
    <TD noWrap align=3Dright><TT>---&nbsp;&nbsp;</TT></TD>
    <TD noWrap><TT>&nbsp;K.LTLQFTEDYPNKPPTVR.F</TT></TD></TR>
  <TR>
    <TD align=3Dright>&nbsp;</TD>
    <TD align=3Dright><TT>2018.9503&nbsp;&nbsp;</TT></TD>
    <TD align=3Dright><TT>2017.9430&nbsp;&nbsp;</TT></TD>
    <TD align=3Dright><TT>2018.0473&nbsp;&nbsp;</TT></TD>
    <TD noWrap align=3Dright><TT>-51.67&nbsp;</TT></TD>
    <TD align=3Dright><TT>55&nbsp;</TT></TD>
    <TD noWrap align=3Dright><TT>-&nbsp;</TT></TD>
    <TD align=3Dright><TT>71&nbsp;</TT></TD>
    <TD align=3Dright><TT>0&nbsp;&nbsp;</TT></TD>
    <TD noWrap align=3Dright><TT>56&nbsp;&nbsp;</TT></TD>
    <TD =
noWrap><TT>&nbsp;K.LTLQFTEDYPNKPPTVR.F</TT></TD></TR></TBODY></TABLE>
<TABLE border=3D0 cellSpacing=3D0>
  <TBODY>
  <TR>
    <TD><TT>&nbsp;&nbsp;&nbsp;&nbsp;&nbsp;&nbsp;</TT></TD>
    <TD><TT><B>No match to: </B>825.0471, 829.3359, 842.4524, 870.4879,=20
      929.4965, 929.4965, 992.4430, 1119.4972, 1119.4972, 1295.5704, =
1303.5333,=20
      1303.5333, 1311.5564, 1316.6033, 1321.5404, 1321.5404, 1343.5085,=20
      1345.4845, 1345.4845, 1498.6882, 1498.6882, 1546.6444, 1546.6444,=20
      1562.6248, 1562.6248, 2232.0657, 2232.0657, 3016.3252, 3073.2883,=20
      3162.5381</TT></TD></TR></TBODY></TABLE><BR>
<TABLE border=3D0 cellSpacing=3D0>
  <TBODY>
  <TR>
    <TD><TT><B><A name=3DHit17>17.</A>&nbsp;&nbsp;&nbsp;</B></TT></TD>
    <TD noWrap><TT><A=20
      =
href=3D"http://zxw-pc/mascot/cgi/protein_view.pl?file=3D../data/20121225/=
F002412.dat&amp;hit=3D17"=20
      =
target=3D_blank>gi|222630431</A>&nbsp;&nbsp;&nbsp;&nbsp;<B>Mass:</B>&nbsp=
;17295&nbsp;&nbsp;&nbsp;&nbsp;<B>Score:</B>&nbsp;64&nbsp;&nbsp;&nbsp;&nbs=
p;&nbsp;<B>Expect:</B>&nbsp;0.74&nbsp;&nbsp;<B>Matches:</B>&nbsp;2</TT></=
TD></TR>
  <TR>
    <TD>&nbsp;</TD>
    <TD noWrap><TT>hypothetical protein OsJ_17362 [Oryza sativa Japonica =

      Group]</TT></TD></TR></TBODY></TABLE>
<TABLE border=3D0 cellSpacing=3D0 cellPadding=3D0>
  <TBODY>
  <TR>
    <TD><TT>&nbsp;&nbsp;&nbsp;&nbsp;&nbsp;&nbsp;</TT></TD>
    <TD align=3Dright><TT><B>Observed&nbsp;&nbsp;</B></TT></TD>
    <TD noWrap align=3Dright><TT><B>Mr(expt)&nbsp;&nbsp;</B></TT></TD>
    <TD noWrap align=3Dright><TT><B>Mr(calc)&nbsp;&nbsp;</B></TT></TD>
    <TD align=3Dright><TT><B>&nbsp;ppm&nbsp;&nbsp;</B></TT></TD>
    <TD align=3Dright><TT><B>Start&nbsp;</B></TT></TD>
    <TD align=3Dright><TT><B>&nbsp;</B></TT></TD>
    <TD align=3Dright><TT><B>End&nbsp;</B></TT></TD>
    <TD align=3Dright><TT><B>Miss&nbsp;</B></TT></TD>
    <TD align=3Dright><TT><B>Ions&nbsp;</B></TT></TD>
    <TD><TT><B>&nbsp;Peptide</B></TT></TD></TR>
  <TR>
    <TD align=3Dright>&nbsp;</TD>
    <TD align=3Dright><TT>2018.9503&nbsp;&nbsp;</TT></TD>
    <TD align=3Dright><TT>2017.9430&nbsp;&nbsp;</TT></TD>
    <TD align=3Dright><TT>2018.0473&nbsp;&nbsp;</TT></TD>
    <TD noWrap align=3Dright><TT>-51.67&nbsp;</TT></TD>
    <TD align=3Dright><TT>55&nbsp;</TT></TD>
    <TD noWrap align=3Dright><TT>-&nbsp;</TT></TD>
    <TD align=3Dright><TT>71&nbsp;</TT></TD>
    <TD align=3Dright><TT>0&nbsp;&nbsp;</TT></TD>
    <TD noWrap align=3Dright><TT>---&nbsp;&nbsp;</TT></TD>
    <TD noWrap><TT>&nbsp;K.LTLQFTEDYPNKPPTVR.F</TT></TD></TR>
  <TR>
    <TD align=3Dright>&nbsp;</TD>
    <TD align=3Dright><TT>2018.9503&nbsp;&nbsp;</TT></TD>
    <TD align=3Dright><TT>2017.9430&nbsp;&nbsp;</TT></TD>
    <TD align=3Dright><TT>2018.0473&nbsp;&nbsp;</TT></TD>
    <TD noWrap align=3Dright><TT>-51.67&nbsp;</TT></TD>
    <TD align=3Dright><TT>55&nbsp;</TT></TD>
    <TD noWrap align=3Dright><TT>-&nbsp;</TT></TD>
    <TD align=3Dright><TT>71&nbsp;</TT></TD>
    <TD align=3Dright><TT>0&nbsp;&nbsp;</TT></TD>
    <TD noWrap align=3Dright><TT>56&nbsp;&nbsp;</TT></TD>
    <TD =
noWrap><TT>&nbsp;K.LTLQFTEDYPNKPPTVR.F</TT></TD></TR></TBODY></TABLE>
<TABLE border=3D0 cellSpacing=3D0>
  <TBODY>
  <TR>
    <TD><TT>&nbsp;&nbsp;&nbsp;&nbsp;&nbsp;&nbsp;</TT></TD>
    <TD><TT><B>No match to: </B>825.0471, 829.3359, 842.4524, 870.4879,=20
      929.4965, 929.4965, 992.4430, 1119.4972, 1119.4972, 1295.5704, =
1303.5333,=20
      1303.5333, 1311.5564, 1316.6033, 1321.5404, 1321.5404, 1343.5085,=20
      1345.4845, 1345.4845, 1498.6882, 1498.6882, 1546.6444, 1546.6444,=20
      1562.6248, 1562.6248, 2232.0657, 2232.0657, 3016.3252, 3073.2883,=20
      3162.5381</TT></TD></TR></TBODY></TABLE><BR>
<TABLE border=3D0 cellSpacing=3D0>
  <TBODY>
  <TR>
    <TD><TT><B><A name=3DHit18>18.</A>&nbsp;&nbsp;&nbsp;</B></TT></TD>
    <TD noWrap><TT><A=20
      =
href=3D"http://zxw-pc/mascot/cgi/protein_view.pl?file=3D../data/20121225/=
F002412.dat&amp;hit=3D18"=20
      =
target=3D_blank>gi|218199151</A>&nbsp;&nbsp;&nbsp;&nbsp;<B>Mass:</B>&nbsp=
;17301&nbsp;&nbsp;&nbsp;&nbsp;<B>Score:</B>&nbsp;64&nbsp;&nbsp;&nbsp;&nbs=
p;&nbsp;<B>Expect:</B>&nbsp;0.74&nbsp;&nbsp;<B>Matches:</B>&nbsp;2</TT></=
TD></TR>
  <TR>
    <TD>&nbsp;</TD>
    <TD noWrap><TT>hypothetical protein OsI_25030 [Oryza sativa Indica=20
      Group]</TT></TD></TR></TBODY></TABLE>
<TABLE border=3D0 cellSpacing=3D0 cellPadding=3D0>
  <TBODY>
  <TR>
    <TD><TT>&nbsp;&nbsp;&nbsp;&nbsp;&nbsp;&nbsp;</TT></TD>
    <TD align=3Dright><TT><B>Observed&nbsp;&nbsp;</B></TT></TD>
    <TD noWrap align=3Dright><TT><B>Mr(expt)&nbsp;&nbsp;</B></TT></TD>
    <TD noWrap align=3Dright><TT><B>Mr(calc)&nbsp;&nbsp;</B></TT></TD>
    <TD align=3Dright><TT><B>&nbsp;ppm&nbsp;&nbsp;</B></TT></TD>
    <TD align=3Dright><TT><B>Start&nbsp;</B></TT></TD>
    <TD align=3Dright><TT><B>&nbsp;</B></TT></TD>
    <TD align=3Dright><TT><B>End&nbsp;</B></TT></TD>
    <TD align=3Dright><TT><B>Miss&nbsp;</B></TT></TD>
    <TD align=3Dright><TT><B>Ions&nbsp;</B></TT></TD>
    <TD><TT><B>&nbsp;Peptide</B></TT></TD></TR>
  <TR>
    <TD align=3Dright>&nbsp;</TD>
    <TD align=3Dright><TT>2018.9503&nbsp;&nbsp;</TT></TD>
    <TD align=3Dright><TT>2017.9430&nbsp;&nbsp;</TT></TD>
    <TD align=3Dright><TT>2018.0473&nbsp;&nbsp;</TT></TD>
    <TD noWrap align=3Dright><TT>-51.67&nbsp;</TT></TD>
    <TD align=3Dright><TT>55&nbsp;</TT></TD>
    <TD noWrap align=3Dright><TT>-&nbsp;</TT></TD>
    <TD align=3Dright><TT>71&nbsp;</TT></TD>
    <TD align=3Dright><TT>0&nbsp;&nbsp;</TT></TD>
    <TD noWrap align=3Dright><TT>---&nbsp;&nbsp;</TT></TD>
    <TD noWrap><TT>&nbsp;K.LTLQFTEDYPNKPPTVR.F</TT></TD></TR>
  <TR>
    <TD align=3Dright>&nbsp;</TD>
    <TD align=3Dright><TT>2018.9503&nbsp;&nbsp;</TT></TD>
    <TD align=3Dright><TT>2017.9430&nbsp;&nbsp;</TT></TD>
    <TD align=3Dright><TT>2018.0473&nbsp;&nbsp;</TT></TD>
    <TD noWrap align=3Dright><TT>-51.67&nbsp;</TT></TD>
    <TD align=3Dright><TT>55&nbsp;</TT></TD>
    <TD noWrap align=3Dright><TT>-&nbsp;</TT></TD>
    <TD align=3Dright><TT>71&nbsp;</TT></TD>
    <TD align=3Dright><TT>0&nbsp;&nbsp;</TT></TD>
    <TD noWrap align=3Dright><TT>56&nbsp;&nbsp;</TT></TD>
    <TD =
noWrap><TT>&nbsp;K.LTLQFTEDYPNKPPTVR.F</TT></TD></TR></TBODY></TABLE>
<TABLE border=3D0 cellSpacing=3D0>
  <TBODY>
  <TR>
    <TD><TT>&nbsp;&nbsp;&nbsp;&nbsp;&nbsp;&nbsp;</TT></TD>
    <TD><TT><B>No match to: </B>825.0471, 829.3359, 842.4524, 870.4879,=20
      929.4965, 929.4965, 992.4430, 1119.4972, 1119.4972, 1295.5704, =
1303.5333,=20
      1303.5333, 1311.5564, 1316.6033, 1321.5404, 1321.5404, 1343.5085,=20
      1345.4845, 1345.4845, 1498.6882, 1498.6882, 1546.6444, 1546.6444,=20
      1562.6248, 1562.6248, 2232.0657, 2232.0657, 3016.3252, 3073.2883,=20
      3162.5381</TT></TD></TR></TBODY></TABLE><BR>
<TABLE border=3D0 cellSpacing=3D0>
  <TBODY>
  <TR>
    <TD><TT><B><A name=3DHit19>19.</A>&nbsp;&nbsp;&nbsp;</B></TT></TD>
    <TD noWrap><TT><A=20
      =
href=3D"http://zxw-pc/mascot/cgi/protein_view.pl?file=3D../data/20121225/=
F002412.dat&amp;hit=3D19"=20
      =
target=3D_blank>gi|218196214</A>&nbsp;&nbsp;&nbsp;&nbsp;<B>Mass:</B>&nbsp=
;17295&nbsp;&nbsp;&nbsp;&nbsp;<B>Score:</B>&nbsp;64&nbsp;&nbsp;&nbsp;&nbs=
p;&nbsp;<B>Expect:</B>&nbsp;0.74&nbsp;&nbsp;<B>Matches:</B>&nbsp;2</TT></=
TD></TR>
  <TR>
    <TD>&nbsp;</TD>
    <TD noWrap><TT>hypothetical protein OsI_18725 [Oryza sativa Indica=20
      Group]</TT></TD></TR></TBODY></TABLE>
<TABLE border=3D0 cellSpacing=3D0 cellPadding=3D0>
  <TBODY>
  <TR>
    <TD><TT>&nbsp;&nbsp;&nbsp;&nbsp;&nbsp;&nbsp;</TT></TD>
    <TD align=3Dright><TT><B>Observed&nbsp;&nbsp;</B></TT></TD>
    <TD noWrap align=3Dright><TT><B>Mr(expt)&nbsp;&nbsp;</B></TT></TD>
    <TD noWrap align=3Dright><TT><B>Mr(calc)&nbsp;&nbsp;</B></TT></TD>
    <TD align=3Dright><TT><B>&nbsp;ppm&nbsp;&nbsp;</B></TT></TD>
    <TD align=3Dright><TT><B>Start&nbsp;</B></TT></TD>
    <TD align=3Dright><TT><B>&nbsp;</B></TT></TD>
    <TD align=3Dright><TT><B>End&nbsp;</B></TT></TD>
    <TD align=3Dright><TT><B>Miss&nbsp;</B></TT></TD>
    <TD align=3Dright><TT><B>Ions&nbsp;</B></TT></TD>
    <TD><TT><B>&nbsp;Peptide</B></TT></TD></TR>
  <TR>
    <TD align=3Dright>&nbsp;</TD>
    <TD align=3Dright><TT>2018.9503&nbsp;&nbsp;</TT></TD>
    <TD align=3Dright><TT>2017.9430&nbsp;&nbsp;</TT></TD>
    <TD align=3Dright><TT>2018.0473&nbsp;&nbsp;</TT></TD>
    <TD noWrap align=3Dright><TT>-51.67&nbsp;</TT></TD>
    <TD align=3Dright><TT>55&nbsp;</TT></TD>
    <TD noWrap align=3Dright><TT>-&nbsp;</TT></TD>
    <TD align=3Dright><TT>71&nbsp;</TT></TD>
    <TD align=3Dright><TT>0&nbsp;&nbsp;</TT></TD>
    <TD noWrap align=3Dright><TT>---&nbsp;&nbsp;</TT></TD>
    <TD noWrap><TT>&nbsp;K.LTLQFTEDYPNKPPTVR.F</TT></TD></TR>
  <TR>
    <TD align=3Dright>&nbsp;</TD>
    <TD align=3Dright><TT>2018.9503&nbsp;&nbsp;</TT></TD>
    <TD align=3Dright><TT>2017.9430&nbsp;&nbsp;</TT></TD>
    <TD align=3Dright><TT>2018.0473&nbsp;&nbsp;</TT></TD>
    <TD noWrap align=3Dright><TT>-51.67&nbsp;</TT></TD>
    <TD align=3Dright><TT>55&nbsp;</TT></TD>
    <TD noWrap align=3Dright><TT>-&nbsp;</TT></TD>
    <TD align=3Dright><TT>71&nbsp;</TT></TD>
    <TD align=3Dright><TT>0&nbsp;&nbsp;</TT></TD>
    <TD noWrap align=3Dright><TT>56&nbsp;&nbsp;</TT></TD>
    <TD =
noWrap><TT>&nbsp;K.LTLQFTEDYPNKPPTVR.F</TT></TD></TR></TBODY></TABLE>
<TABLE border=3D0 cellSpacing=3D0>
  <TBODY>
  <TR>
    <TD><TT>&nbsp;&nbsp;&nbsp;&nbsp;&nbsp;&nbsp;</TT></TD>
    <TD><TT><B>No match to: </B>825.0471, 829.3359, 842.4524, 870.4879,=20
      929.4965, 929.4965, 992.4430, 1119.4972, 1119.4972, 1295.5704, =
1303.5333,=20
      1303.5333, 1311.5564, 1316.6033, 1321.5404, 1321.5404, 1343.5085,=20
      1345.4845, 1345.4845, 1498.6882, 1498.6882, 1546.6444, 1546.6444,=20
      1562.6248, 1562.6248, 2232.0657, 2232.0657, 3016.3252, 3073.2883,=20
      3162.5381</TT></TD></TR></TBODY></TABLE><BR>
<TABLE border=3D0 cellSpacing=3D0>
  <TBODY>
  <TR>
    <TD><TT><B><A name=3DHit20>20.</A>&nbsp;&nbsp;&nbsp;</B></TT></TD>
    <TD noWrap><TT><A=20
      =
href=3D"http://zxw-pc/mascot/cgi/protein_view.pl?file=3D../data/20121225/=
F002412.dat&amp;hit=3D20"=20
      =
target=3D_blank>gi|212721644</A>&nbsp;&nbsp;&nbsp;&nbsp;<B>Mass:</B>&nbsp=
;17305&nbsp;&nbsp;&nbsp;&nbsp;<B>Score:</B>&nbsp;64&nbsp;&nbsp;&nbsp;&nbs=
p;&nbsp;<B>Expect:</B>&nbsp;0.74&nbsp;&nbsp;<B>Matches:</B>&nbsp;2</TT></=
TD></TR>
  <TR>
    <TD>&nbsp;</TD>
    <TD noWrap><TT>hypothetical protein LOC100193988 [Zea=20
  mays]</TT></TD></TR></TBODY></TABLE>
<TABLE border=3D0 cellSpacing=3D0 cellPadding=3D0>
  <TBODY>
  <TR>
    <TD><TT>&nbsp;&nbsp;&nbsp;&nbsp;&nbsp;&nbsp;</TT></TD>
    <TD align=3Dright><TT><B>Observed&nbsp;&nbsp;</B></TT></TD>
    <TD noWrap align=3Dright><TT><B>Mr(expt)&nbsp;&nbsp;</B></TT></TD>
    <TD noWrap align=3Dright><TT><B>Mr(calc)&nbsp;&nbsp;</B></TT></TD>
    <TD align=3Dright><TT><B>&nbsp;ppm&nbsp;&nbsp;</B></TT></TD>
    <TD align=3Dright><TT><B>Start&nbsp;</B></TT></TD>
    <TD align=3Dright><TT><B>&nbsp;</B></TT></TD>
    <TD align=3Dright><TT><B>End&nbsp;</B></TT></TD>
    <TD align=3Dright><TT><B>Miss&nbsp;</B></TT></TD>
    <TD align=3Dright><TT><B>Ions&nbsp;</B></TT></TD>
    <TD><TT><B>&nbsp;Peptide</B></TT></TD></TR>
  <TR>
    <TD align=3Dright>&nbsp;</TD>
    <TD align=3Dright><TT>2018.9503&nbsp;&nbsp;</TT></TD>
    <TD align=3Dright><TT>2017.9430&nbsp;&nbsp;</TT></TD>
    <TD align=3Dright><TT>2018.0473&nbsp;&nbsp;</TT></TD>
    <TD noWrap align=3Dright><TT>-51.67&nbsp;</TT></TD>
    <TD align=3Dright><TT>55&nbsp;</TT></TD>
    <TD noWrap align=3Dright><TT>-&nbsp;</TT></TD>
    <TD align=3Dright><TT>71&nbsp;</TT></TD>
    <TD align=3Dright><TT>0&nbsp;&nbsp;</TT></TD>
    <TD noWrap align=3Dright><TT>---&nbsp;&nbsp;</TT></TD>
    <TD noWrap><TT>&nbsp;K.LTLQFTEDYPNKPPTVR.F</TT></TD></TR>
  <TR>
    <TD align=3Dright>&nbsp;</TD>
    <TD align=3Dright><TT>2018.9503&nbsp;&nbsp;</TT></TD>
    <TD align=3Dright><TT>2017.9430&nbsp;&nbsp;</TT></TD>
    <TD align=3Dright><TT>2018.0473&nbsp;&nbsp;</TT></TD>
    <TD noWrap align=3Dright><TT>-51.67&nbsp;</TT></TD>
    <TD align=3Dright><TT>55&nbsp;</TT></TD>
    <TD noWrap align=3Dright><TT>-&nbsp;</TT></TD>
    <TD align=3Dright><TT>71&nbsp;</TT></TD>
    <TD align=3Dright><TT>0&nbsp;&nbsp;</TT></TD>
    <TD noWrap align=3Dright><TT>56&nbsp;&nbsp;</TT></TD>
    <TD =
noWrap><TT>&nbsp;K.LTLQFTEDYPNKPPTVR.F</TT></TD></TR></TBODY></TABLE>
<TABLE border=3D0 cellSpacing=3D0>
  <TBODY>
  <TR>
    <TD><TT>&nbsp;&nbsp;&nbsp;&nbsp;&nbsp;&nbsp;</TT></TD>
    <TD><TT><B>No match to: </B>825.0471, 829.3359, 842.4524, 870.4879,=20
      929.4965, 929.4965, 992.4430, 1119.4972, 1119.4972, 1295.5704, =
1303.5333,=20
      1303.5333, 1311.5564, 1316.6033, 1321.5404, 1321.5404, 1343.5085,=20
      1345.4845, 1345.4845, 1498.6882, 1498.6882, 1546.6444, 1546.6444,=20
      1562.6248, 1562.6248, 2232.0657, 2232.0657, 3016.3252, 3073.2883,=20
      3162.5381</TT></TD></TR></TBODY></TABLE><BR>
<TABLE border=3D0 cellSpacing=3D0>
  <TBODY>
  <TR>
    <TD><TT><B><A name=3DHit21>21.</A>&nbsp;&nbsp;&nbsp;</B></TT></TD>
    <TD noWrap><TT><A=20
      =
href=3D"http://zxw-pc/mascot/cgi/protein_view.pl?file=3D../data/20121225/=
F002412.dat&amp;hit=3D21"=20
      =
target=3D_blank>gi|226528892</A>&nbsp;&nbsp;&nbsp;&nbsp;<B>Mass:</B>&nbsp=
;17329&nbsp;&nbsp;&nbsp;&nbsp;<B>Score:</B>&nbsp;64&nbsp;&nbsp;&nbsp;&nbs=
p;&nbsp;<B>Expect:</B>&nbsp;0.74&nbsp;&nbsp;<B>Matches:</B>&nbsp;2</TT></=
TD></TR>
  <TR>
    <TD>&nbsp;</TD>
    <TD noWrap><TT>LOC100283749 [Zea =
mays]</TT></TD></TR></TBODY></TABLE>
<TABLE border=3D0 cellSpacing=3D0 cellPadding=3D0>
  <TBODY>
  <TR>
    <TD><TT>&nbsp;&nbsp;&nbsp;&nbsp;&nbsp;&nbsp;</TT></TD>
    <TD align=3Dright><TT><B>Observed&nbsp;&nbsp;</B></TT></TD>
    <TD noWrap align=3Dright><TT><B>Mr(expt)&nbsp;&nbsp;</B></TT></TD>
    <TD noWrap align=3Dright><TT><B>Mr(calc)&nbsp;&nbsp;</B></TT></TD>
    <TD align=3Dright><TT><B>&nbsp;ppm&nbsp;&nbsp;</B></TT></TD>
    <TD align=3Dright><TT><B>Start&nbsp;</B></TT></TD>
    <TD align=3Dright><TT><B>&nbsp;</B></TT></TD>
    <TD align=3Dright><TT><B>End&nbsp;</B></TT></TD>
    <TD align=3Dright><TT><B>Miss&nbsp;</B></TT></TD>
    <TD align=3Dright><TT><B>Ions&nbsp;</B></TT></TD>
    <TD><TT><B>&nbsp;Peptide</B></TT></TD></TR>
  <TR>
    <TD align=3Dright>&nbsp;</TD>
    <TD align=3Dright><TT>2018.9503&nbsp;&nbsp;</TT></TD>
    <TD align=3Dright><TT>2017.9430&nbsp;&nbsp;</TT></TD>
    <TD align=3Dright><TT>2018.0473&nbsp;&nbsp;</TT></TD>
    <TD noWrap align=3Dright><TT>-51.67&nbsp;</TT></TD>
    <TD align=3Dright><TT>55&nbsp;</TT></TD>
    <TD noWrap align=3Dright><TT>-&nbsp;</TT></TD>
    <TD align=3Dright><TT>71&nbsp;</TT></TD>
    <TD align=3Dright><TT>0&nbsp;&nbsp;</TT></TD>
    <TD noWrap align=3Dright><TT>---&nbsp;&nbsp;</TT></TD>
    <TD noWrap><TT>&nbsp;K.LTLQFTEDYPNKPPTVR.F</TT></TD></TR>
  <TR>
    <TD align=3Dright>&nbsp;</TD>
    <TD align=3Dright><TT>2018.9503&nbsp;&nbsp;</TT></TD>
    <TD align=3Dright><TT>2017.9430&nbsp;&nbsp;</TT></TD>
    <TD align=3Dright><TT>2018.0473&nbsp;&nbsp;</TT></TD>
    <TD noWrap align=3Dright><TT>-51.67&nbsp;</TT></TD>
    <TD align=3Dright><TT>55&nbsp;</TT></TD>
    <TD noWrap align=3Dright><TT>-&nbsp;</TT></TD>
    <TD align=3Dright><TT>71&nbsp;</TT></TD>
    <TD align=3Dright><TT>0&nbsp;&nbsp;</TT></TD>
    <TD noWrap align=3Dright><TT>56&nbsp;&nbsp;</TT></TD>
    <TD =
noWrap><TT>&nbsp;K.LTLQFTEDYPNKPPTVR.F</TT></TD></TR></TBODY></TABLE>
<TABLE border=3D0 cellSpacing=3D0>
  <TBODY>
  <TR>
    <TD><TT>&nbsp;&nbsp;&nbsp;&nbsp;&nbsp;&nbsp;</TT></TD>
    <TD><TT><B>No match to: </B>825.0471, 829.3359, 842.4524, 870.4879,=20
      929.4965, 929.4965, 992.4430, 1119.4972, 1119.4972, 1295.5704, =
1303.5333,=20
      1303.5333, 1311.5564, 1316.6033, 1321.5404, 1321.5404, 1343.5085,=20
      1345.4845, 1345.4845, 1498.6882, 1498.6882, 1546.6444, 1546.6444,=20
      1562.6248, 1562.6248, 2232.0657, 2232.0657, 3016.3252, 3073.2883,=20
      3162.5381</TT></TD></TR></TBODY></TABLE><BR>
<TABLE border=3D0 cellSpacing=3D0>
  <TBODY>
  <TR>
    <TD><TT><B><A name=3DHit22>22.</A>&nbsp;&nbsp;&nbsp;</B></TT></TD>
    <TD noWrap><TT><A=20
      =
href=3D"http://zxw-pc/mascot/cgi/protein_view.pl?file=3D../data/20121225/=
F002412.dat&amp;hit=3D22"=20
      =
target=3D_blank>gi|222858093</A>&nbsp;&nbsp;&nbsp;&nbsp;<B>Mass:</B>&nbsp=
;17338&nbsp;&nbsp;&nbsp;&nbsp;<B>Score:</B>&nbsp;64&nbsp;&nbsp;&nbsp;&nbs=
p;&nbsp;<B>Expect:</B>&nbsp;0.74&nbsp;&nbsp;<B>Matches:</B>&nbsp;2</TT></=
TD></TR>
  <TR>
    <TD>&nbsp;</TD>
    <TD noWrap><TT>histone ubiquitination proteins group [Populus=20
      trichocarpa]</TT></TD></TR></TBODY></TABLE>
<TABLE border=3D0 cellSpacing=3D0 cellPadding=3D0>
  <TBODY>
  <TR>
    <TD><TT>&nbsp;&nbsp;&nbsp;&nbsp;&nbsp;&nbsp;</TT></TD>
    <TD align=3Dright><TT><B>Observed&nbsp;&nbsp;</B></TT></TD>
    <TD noWrap align=3Dright><TT><B>Mr(expt)&nbsp;&nbsp;</B></TT></TD>
    <TD noWrap align=3Dright><TT><B>Mr(calc)&nbsp;&nbsp;</B></TT></TD>
    <TD align=3Dright><TT><B>&nbsp;ppm&nbsp;&nbsp;</B></TT></TD>
    <TD align=3Dright><TT><B>Start&nbsp;</B></TT></TD>
    <TD align=3Dright><TT><B>&nbsp;</B></TT></TD>
    <TD align=3Dright><TT><B>End&nbsp;</B></TT></TD>
    <TD align=3Dright><TT><B>Miss&nbsp;</B></TT></TD>
    <TD align=3Dright><TT><B>Ions&nbsp;</B></TT></TD>
    <TD><TT><B>&nbsp;Peptide</B></TT></TD></TR>
  <TR>
    <TD align=3Dright>&nbsp;</TD>
    <TD align=3Dright><TT>2018.9503&nbsp;&nbsp;</TT></TD>
    <TD align=3Dright><TT>2017.9430&nbsp;&nbsp;</TT></TD>
    <TD align=3Dright><TT>2018.0473&nbsp;&nbsp;</TT></TD>
    <TD noWrap align=3Dright><TT>-51.67&nbsp;</TT></TD>
    <TD align=3Dright><TT>55&nbsp;</TT></TD>
    <TD noWrap align=3Dright><TT>-&nbsp;</TT></TD>
    <TD align=3Dright><TT>71&nbsp;</TT></TD>
    <TD align=3Dright><TT>0&nbsp;&nbsp;</TT></TD>
    <TD noWrap align=3Dright><TT>---&nbsp;&nbsp;</TT></TD>
    <TD noWrap><TT>&nbsp;K.LTLQFTEDYPNKPPTVR.F</TT></TD></TR>
  <TR>
    <TD align=3Dright>&nbsp;</TD>
    <TD align=3Dright><TT>2018.9503&nbsp;&nbsp;</TT></TD>
    <TD align=3Dright><TT>2017.9430&nbsp;&nbsp;</TT></TD>
    <TD align=3Dright><TT>2018.0473&nbsp;&nbsp;</TT></TD>
    <TD noWrap align=3Dright><TT>-51.67&nbsp;</TT></TD>
    <TD align=3Dright><TT>55&nbsp;</TT></TD>
    <TD noWrap align=3Dright><TT>-&nbsp;</TT></TD>
    <TD align=3Dright><TT>71&nbsp;</TT></TD>
    <TD align=3Dright><TT>0&nbsp;&nbsp;</TT></TD>
    <TD noWrap align=3Dright><TT>56&nbsp;&nbsp;</TT></TD>
    <TD =
noWrap><TT>&nbsp;K.LTLQFTEDYPNKPPTVR.F</TT></TD></TR></TBODY></TABLE>
<TABLE border=3D0 cellSpacing=3D0>
  <TBODY>
  <TR>
    <TD><TT>&nbsp;&nbsp;&nbsp;&nbsp;&nbsp;&nbsp;</TT></TD>
    <TD><TT><B>No match to: </B>825.0471, 829.3359, 842.4524, 870.4879,=20
      929.4965, 929.4965, 992.4430, 1119.4972, 1119.4972, 1295.5704, =
1303.5333,=20
      1303.5333, 1311.5564, 1316.6033, 1321.5404, 1321.5404, 1343.5085,=20
      1345.4845, 1345.4845, 1498.6882, 1498.6882, 1546.6444, 1546.6444,=20
      1562.6248, 1562.6248, 2232.0657, 2232.0657, 3016.3252, 3073.2883,=20
      3162.5381</TT></TD></TR></TBODY></TABLE><BR>
<TABLE border=3D0 cellSpacing=3D0>
  <TBODY>
  <TR>
    <TD><TT><B><A name=3DHit23>23.</A>&nbsp;&nbsp;&nbsp;</B></TT></TD>
    <TD noWrap><TT><A=20
      =
href=3D"http://zxw-pc/mascot/cgi/protein_view.pl?file=3D../data/20121225/=
F002412.dat&amp;hit=3D23"=20
      =
target=3D_blank>gi|302801638</A>&nbsp;&nbsp;&nbsp;&nbsp;<B>Mass:</B>&nbsp=
;17379&nbsp;&nbsp;&nbsp;&nbsp;<B>Score:</B>&nbsp;64&nbsp;&nbsp;&nbsp;&nbs=
p;&nbsp;<B>Expect:</B>&nbsp;0.74&nbsp;&nbsp;<B>Matches:</B>&nbsp;2</TT></=
TD></TR>
  <TR>
    <TD>&nbsp;</TD>
    <TD noWrap><TT>ubiquitin-conjugating enzyme 1, E2 [Selaginella=20
      moellendorffii]</TT></TD></TR></TBODY></TABLE>
<TABLE border=3D0 cellSpacing=3D0 cellPadding=3D0>
  <TBODY>
  <TR>
    <TD><TT>&nbsp;&nbsp;&nbsp;&nbsp;&nbsp;&nbsp;</TT></TD>
    <TD align=3Dright><TT><B>Observed&nbsp;&nbsp;</B></TT></TD>
    <TD noWrap align=3Dright><TT><B>Mr(expt)&nbsp;&nbsp;</B></TT></TD>
    <TD noWrap align=3Dright><TT><B>Mr(calc)&nbsp;&nbsp;</B></TT></TD>
    <TD align=3Dright><TT><B>&nbsp;ppm&nbsp;&nbsp;</B></TT></TD>
    <TD align=3Dright><TT><B>Start&nbsp;</B></TT></TD>
    <TD align=3Dright><TT><B>&nbsp;</B></TT></TD>
    <TD align=3Dright><TT><B>End&nbsp;</B></TT></TD>
    <TD align=3Dright><TT><B>Miss&nbsp;</B></TT></TD>
    <TD align=3Dright><TT><B>Ions&nbsp;</B></TT></TD>
    <TD><TT><B>&nbsp;Peptide</B></TT></TD></TR>
  <TR>
    <TD align=3Dright>&nbsp;</TD>
    <TD align=3Dright><TT>2018.9503&nbsp;&nbsp;</TT></TD>
    <TD align=3Dright><TT>2017.9430&nbsp;&nbsp;</TT></TD>
    <TD align=3Dright><TT>2018.0473&nbsp;&nbsp;</TT></TD>
    <TD noWrap align=3Dright><TT>-51.67&nbsp;</TT></TD>
    <TD align=3Dright><TT>55&nbsp;</TT></TD>
    <TD noWrap align=3Dright><TT>-&nbsp;</TT></TD>
    <TD align=3Dright><TT>71&nbsp;</TT></TD>
    <TD align=3Dright><TT>0&nbsp;&nbsp;</TT></TD>
    <TD noWrap align=3Dright><TT>---&nbsp;&nbsp;</TT></TD>
    <TD noWrap><TT>&nbsp;K.LTLQFTEDYPNKPPTVR.F</TT></TD></TR>
  <TR>
    <TD align=3Dright>&nbsp;</TD>
    <TD align=3Dright><TT>2018.9503&nbsp;&nbsp;</TT></TD>
    <TD align=3Dright><TT>2017.9430&nbsp;&nbsp;</TT></TD>
    <TD align=3Dright><TT>2018.0473&nbsp;&nbsp;</TT></TD>
    <TD noWrap align=3Dright><TT>-51.67&nbsp;</TT></TD>
    <TD align=3Dright><TT>55&nbsp;</TT></TD>
    <TD noWrap align=3Dright><TT>-&nbsp;</TT></TD>
    <TD align=3Dright><TT>71&nbsp;</TT></TD>
    <TD align=3Dright><TT>0&nbsp;&nbsp;</TT></TD>
    <TD noWrap align=3Dright><TT>56&nbsp;&nbsp;</TT></TD>
    <TD =
noWrap><TT>&nbsp;K.LTLQFTEDYPNKPPTVR.F</TT></TD></TR></TBODY></TABLE>
<TABLE border=3D0 cellSpacing=3D0>
  <TBODY>
  <TR>
    <TD><TT>&nbsp;&nbsp;&nbsp;&nbsp;&nbsp;&nbsp;</TT></TD>
    <TD><TT><B>No match to: </B>825.0471, 829.3359, 842.4524, 870.4879,=20
      929.4965, 929.4965, 992.4430, 1119.4972, 1119.4972, 1295.5704, =
1303.5333,=20
      1303.5333, 1311.5564, 1316.6033, 1321.5404, 1321.5404, 1343.5085,=20
      1345.4845, 1345.4845, 1498.6882, 1498.6882, 1546.6444, 1546.6444,=20
      1562.6248, 1562.6248, 2232.0657, 2232.0657, 3016.3252, 3073.2883,=20
      3162.5381</TT></TD></TR></TBODY></TABLE><BR>
<TABLE border=3D0 cellSpacing=3D0>
  <TBODY>
  <TR>
    <TD><TT><B><A name=3DHit24>24.</A>&nbsp;&nbsp;&nbsp;</B></TT></TD>
    <TD noWrap><TT><A=20
      =
href=3D"http://zxw-pc/mascot/cgi/protein_view.pl?file=3D../data/20121225/=
F002412.dat&amp;hit=3D24"=20
      =
target=3D_blank>gi|302798683</A>&nbsp;&nbsp;&nbsp;&nbsp;<B>Mass:</B>&nbsp=
;17379&nbsp;&nbsp;&nbsp;&nbsp;<B>Score:</B>&nbsp;64&nbsp;&nbsp;&nbsp;&nbs=
p;&nbsp;<B>Expect:</B>&nbsp;0.74&nbsp;&nbsp;<B>Matches:</B>&nbsp;2</TT></=
TD></TR>
  <TR>
    <TD>&nbsp;</TD>
    <TD noWrap><TT>ubiquitin-conjugating enzyme 1, E2 [Selaginella=20
      moellendorffii]</TT></TD></TR></TBODY></TABLE>
<TABLE border=3D0 cellSpacing=3D0 cellPadding=3D0>
  <TBODY>
  <TR>
    <TD><TT>&nbsp;&nbsp;&nbsp;&nbsp;&nbsp;&nbsp;</TT></TD>
    <TD align=3Dright><TT><B>Observed&nbsp;&nbsp;</B></TT></TD>
    <TD noWrap align=3Dright><TT><B>Mr(expt)&nbsp;&nbsp;</B></TT></TD>
    <TD noWrap align=3Dright><TT><B>Mr(calc)&nbsp;&nbsp;</B></TT></TD>
    <TD align=3Dright><TT><B>&nbsp;ppm&nbsp;&nbsp;</B></TT></TD>
    <TD align=3Dright><TT><B>Start&nbsp;</B></TT></TD>
    <TD align=3Dright><TT><B>&nbsp;</B></TT></TD>
    <TD align=3Dright><TT><B>End&nbsp;</B></TT></TD>
    <TD align=3Dright><TT><B>Miss&nbsp;</B></TT></TD>
    <TD align=3Dright><TT><B>Ions&nbsp;</B></TT></TD>
    <TD><TT><B>&nbsp;Peptide</B></TT></TD></TR>
  <TR>
    <TD align=3Dright>&nbsp;</TD>
    <TD align=3Dright><TT>2018.9503&nbsp;&nbsp;</TT></TD>
    <TD align=3Dright><TT>2017.9430&nbsp;&nbsp;</TT></TD>
    <TD align=3Dright><TT>2018.0473&nbsp;&nbsp;</TT></TD>
    <TD noWrap align=3Dright><TT>-51.67&nbsp;</TT></TD>
    <TD align=3Dright><TT>55&nbsp;</TT></TD>
    <TD noWrap align=3Dright><TT>-&nbsp;</TT></TD>
    <TD align=3Dright><TT>71&nbsp;</TT></TD>
    <TD align=3Dright><TT>0&nbsp;&nbsp;</TT></TD>
    <TD noWrap align=3Dright><TT>---&nbsp;&nbsp;</TT></TD>
    <TD noWrap><TT>&nbsp;K.LTLQFTEDYPNKPPTVR.F</TT></TD></TR>
  <TR>
    <TD align=3Dright>&nbsp;</TD>
    <TD align=3Dright><TT>2018.9503&nbsp;&nbsp;</TT></TD>
    <TD align=3Dright><TT>2017.9430&nbsp;&nbsp;</TT></TD>
    <TD align=3Dright><TT>2018.0473&nbsp;&nbsp;</TT></TD>
    <TD noWrap align=3Dright><TT>-51.67&nbsp;</TT></TD>
    <TD align=3Dright><TT>55&nbsp;</TT></TD>
    <TD noWrap align=3Dright><TT>-&nbsp;</TT></TD>
    <TD align=3Dright><TT>71&nbsp;</TT></TD>
    <TD align=3Dright><TT>0&nbsp;&nbsp;</TT></TD>
    <TD noWrap align=3Dright><TT>56&nbsp;&nbsp;</TT></TD>
    <TD =
noWrap><TT>&nbsp;K.LTLQFTEDYPNKPPTVR.F</TT></TD></TR></TBODY></TABLE>
<TABLE border=3D0 cellSpacing=3D0>
  <TBODY>
  <TR>
    <TD><TT>&nbsp;&nbsp;&nbsp;&nbsp;&nbsp;&nbsp;</TT></TD>
    <TD><TT><B>No match to: </B>825.0471, 829.3359, 842.4524, 870.4879,=20
      929.4965, 929.4965, 992.4430, 1119.4972, 1119.4972, 1295.5704, =
1303.5333,=20
      1303.5333, 1311.5564, 1316.6033, 1321.5404, 1321.5404, 1343.5085,=20
      1345.4845, 1345.4845, 1498.6882, 1498.6882, 1546.6444, 1546.6444,=20
      1562.6248, 1562.6248, 2232.0657, 2232.0657, 3016.3252, 3073.2883,=20
      3162.5381</TT></TD></TR></TBODY></TABLE><BR>
<TABLE border=3D0 cellSpacing=3D0>
  <TBODY>
  <TR>
    <TD><TT><B><A name=3DHit25>25.</A>&nbsp;&nbsp;&nbsp;</B></TT></TD>
    <TD noWrap><TT><A=20
      =
href=3D"http://zxw-pc/mascot/cgi/protein_view.pl?file=3D../data/20121225/=
F002412.dat&amp;hit=3D25"=20
      =
target=3D_blank>gi|300151155</A>&nbsp;&nbsp;&nbsp;&nbsp;<B>Mass:</B>&nbsp=
;17379&nbsp;&nbsp;&nbsp;&nbsp;<B>Score:</B>&nbsp;64&nbsp;&nbsp;&nbsp;&nbs=
p;&nbsp;<B>Expect:</B>&nbsp;0.74&nbsp;&nbsp;<B>Matches:</B>&nbsp;2</TT></=
TD></TR>
  <TR>
    <TD>&nbsp;</TD>
    <TD noWrap><TT>ubiquitin-conjugating enzyme 1, E2 [Selaginella=20
      moellendorffii]</TT></TD></TR></TBODY></TABLE>
<TABLE border=3D0 cellSpacing=3D0 cellPadding=3D0>
  <TBODY>
  <TR>
    <TD><TT>&nbsp;&nbsp;&nbsp;&nbsp;&nbsp;&nbsp;</TT></TD>
    <TD align=3Dright><TT><B>Observed&nbsp;&nbsp;</B></TT></TD>
    <TD noWrap align=3Dright><TT><B>Mr(expt)&nbsp;&nbsp;</B></TT></TD>
    <TD noWrap align=3Dright><TT><B>Mr(calc)&nbsp;&nbsp;</B></TT></TD>
    <TD align=3Dright><TT><B>&nbsp;ppm&nbsp;&nbsp;</B></TT></TD>
    <TD align=3Dright><TT><B>Start&nbsp;</B></TT></TD>
    <TD align=3Dright><TT><B>&nbsp;</B></TT></TD>
    <TD align=3Dright><TT><B>End&nbsp;</B></TT></TD>
    <TD align=3Dright><TT><B>Miss&nbsp;</B></TT></TD>
    <TD align=3Dright><TT><B>Ions&nbsp;</B></TT></TD>
    <TD><TT><B>&nbsp;Peptide</B></TT></TD></TR>
  <TR>
    <TD align=3Dright>&nbsp;</TD>
    <TD align=3Dright><TT>2018.9503&nbsp;&nbsp;</TT></TD>
    <TD align=3Dright><TT>2017.9430&nbsp;&nbsp;</TT></TD>
    <TD align=3Dright><TT>2018.0473&nbsp;&nbsp;</TT></TD>
    <TD noWrap align=3Dright><TT>-51.67&nbsp;</TT></TD>
    <TD align=3Dright><TT>55&nbsp;</TT></TD>
    <TD noWrap align=3Dright><TT>-&nbsp;</TT></TD>
    <TD align=3Dright><TT>71&nbsp;</TT></TD>
    <TD align=3Dright><TT>0&nbsp;&nbsp;</TT></TD>
    <TD noWrap align=3Dright><TT>---&nbsp;&nbsp;</TT></TD>
    <TD noWrap><TT>&nbsp;K.LTLQFTEDYPNKPPTVR.F</TT></TD></TR>
  <TR>
    <TD align=3Dright>&nbsp;</TD>
    <TD align=3Dright><TT>2018.9503&nbsp;&nbsp;</TT></TD>
    <TD align=3Dright><TT>2017.9430&nbsp;&nbsp;</TT></TD>
    <TD align=3Dright><TT>2018.0473&nbsp;&nbsp;</TT></TD>
    <TD noWrap align=3Dright><TT>-51.67&nbsp;</TT></TD>
    <TD align=3Dright><TT>55&nbsp;</TT></TD>
    <TD noWrap align=3Dright><TT>-&nbsp;</TT></TD>
    <TD align=3Dright><TT>71&nbsp;</TT></TD>
    <TD align=3Dright><TT>0&nbsp;&nbsp;</TT></TD>
    <TD noWrap align=3Dright><TT>56&nbsp;&nbsp;</TT></TD>
    <TD =
noWrap><TT>&nbsp;K.LTLQFTEDYPNKPPTVR.F</TT></TD></TR></TBODY></TABLE>
<TABLE border=3D0 cellSpacing=3D0>
  <TBODY>
  <TR>
    <TD><TT>&nbsp;&nbsp;&nbsp;&nbsp;&nbsp;&nbsp;</TT></TD>
    <TD><TT><B>No match to: </B>825.0471, 829.3359, 842.4524, 870.4879,=20
      929.4965, 929.4965, 992.4430, 1119.4972, 1119.4972, 1295.5704, =
1303.5333,=20
      1303.5333, 1311.5564, 1316.6033, 1321.5404, 1321.5404, 1343.5085,=20
      1345.4845, 1345.4845, 1498.6882, 1498.6882, 1546.6444, 1546.6444,=20
      1562.6248, 1562.6248, 2232.0657, 2232.0657, 3016.3252, 3073.2883,=20
      3162.5381</TT></TD></TR></TBODY></TABLE><BR>
<TABLE border=3D0 cellSpacing=3D0>
  <TBODY>
  <TR>
    <TD><TT><B><A name=3DHit26>26.</A>&nbsp;&nbsp;&nbsp;</B></TT></TD>
    <TD noWrap><TT><A=20
      =
href=3D"http://zxw-pc/mascot/cgi/protein_view.pl?file=3D../data/20121225/=
F002412.dat&amp;hit=3D26"=20
      =
target=3D_blank>gi|300149674</A>&nbsp;&nbsp;&nbsp;&nbsp;<B>Mass:</B>&nbsp=
;17379&nbsp;&nbsp;&nbsp;&nbsp;<B>Score:</B>&nbsp;64&nbsp;&nbsp;&nbsp;&nbs=
p;&nbsp;<B>Expect:</B>&nbsp;0.74&nbsp;&nbsp;<B>Matches:</B>&nbsp;2</TT></=
TD></TR>
  <TR>
    <TD>&nbsp;</TD>
    <TD noWrap><TT>ubiquitin-conjugating enzyme 1, E2 [Selaginella=20
      moellendorffii]</TT></TD></TR></TBODY></TABLE>
<TABLE border=3D0 cellSpacing=3D0 cellPadding=3D0>
  <TBODY>
  <TR>
    <TD><TT>&nbsp;&nbsp;&nbsp;&nbsp;&nbsp;&nbsp;</TT></TD>
    <TD align=3Dright><TT><B>Observed&nbsp;&nbsp;</B></TT></TD>
    <TD noWrap align=3Dright><TT><B>Mr(expt)&nbsp;&nbsp;</B></TT></TD>
    <TD noWrap align=3Dright><TT><B>Mr(calc)&nbsp;&nbsp;</B></TT></TD>
    <TD align=3Dright><TT><B>&nbsp;ppm&nbsp;&nbsp;</B></TT></TD>
    <TD align=3Dright><TT><B>Start&nbsp;</B></TT></TD>
    <TD align=3Dright><TT><B>&nbsp;</B></TT></TD>
    <TD align=3Dright><TT><B>End&nbsp;</B></TT></TD>
    <TD align=3Dright><TT><B>Miss&nbsp;</B></TT></TD>
    <TD align=3Dright><TT><B>Ions&nbsp;</B></TT></TD>
    <TD><TT><B>&nbsp;Peptide</B></TT></TD></TR>
  <TR>
    <TD align=3Dright>&nbsp;</TD>
    <TD align=3Dright><TT>2018.9503&nbsp;&nbsp;</TT></TD>
    <TD align=3Dright><TT>2017.9430&nbsp;&nbsp;</TT></TD>
    <TD align=3Dright><TT>2018.0473&nbsp;&nbsp;</TT></TD>
    <TD noWrap align=3Dright><TT>-51.67&nbsp;</TT></TD>
    <TD align=3Dright><TT>55&nbsp;</TT></TD>
    <TD noWrap align=3Dright><TT>-&nbsp;</TT></TD>
    <TD align=3Dright><TT>71&nbsp;</TT></TD>
    <TD align=3Dright><TT>0&nbsp;&nbsp;</TT></TD>
    <TD noWrap align=3Dright><TT>---&nbsp;&nbsp;</TT></TD>
    <TD noWrap><TT>&nbsp;K.LTLQFTEDYPNKPPTVR.F</TT></TD></TR>
  <TR>
    <TD align=3Dright>&nbsp;</TD>
    <TD align=3Dright><TT>2018.9503&nbsp;&nbsp;</TT></TD>
    <TD align=3Dright><TT>2017.9430&nbsp;&nbsp;</TT></TD>
    <TD align=3Dright><TT>2018.0473&nbsp;&nbsp;</TT></TD>
    <TD noWrap align=3Dright><TT>-51.67&nbsp;</TT></TD>
    <TD align=3Dright><TT>55&nbsp;</TT></TD>
    <TD noWrap align=3Dright><TT>-&nbsp;</TT></TD>
    <TD align=3Dright><TT>71&nbsp;</TT></TD>
    <TD align=3Dright><TT>0&nbsp;&nbsp;</TT></TD>
    <TD noWrap align=3Dright><TT>56&nbsp;&nbsp;</TT></TD>
    <TD =
noWrap><TT>&nbsp;K.LTLQFTEDYPNKPPTVR.F</TT></TD></TR></TBODY></TABLE>
<TABLE border=3D0 cellSpacing=3D0>
  <TBODY>
  <TR>
    <TD><TT>&nbsp;&nbsp;&nbsp;&nbsp;&nbsp;&nbsp;</TT></TD>
    <TD><TT><B>No match to: </B>825.0471, 829.3359, 842.4524, 870.4879,=20
      929.4965, 929.4965, 992.4430, 1119.4972, 1119.4972, 1295.5704, =
1303.5333,=20
      1303.5333, 1311.5564, 1316.6033, 1321.5404, 1321.5404, 1343.5085,=20
      1345.4845, 1345.4845, 1498.6882, 1498.6882, 1546.6444, 1546.6444,=20
      1562.6248, 1562.6248, 2232.0657, 2232.0657, 3016.3252, 3073.2883,=20
      3162.5381</TT></TD></TR></TBODY></TABLE><BR>
<TABLE border=3D0 cellSpacing=3D0>
  <TBODY>
  <TR>
    <TD><TT><B><A name=3DHit27>27.</A>&nbsp;&nbsp;&nbsp;</B></TT></TD>
    <TD noWrap><TT><A=20
      =
href=3D"http://zxw-pc/mascot/cgi/protein_view.pl?file=3D../data/20121225/=
F002412.dat&amp;hit=3D27"=20
      =
target=3D_blank>gi|170785</A>&nbsp;&nbsp;&nbsp;&nbsp;<B>Mass:</B>&nbsp;17=
291&nbsp;&nbsp;&nbsp;&nbsp;<B>Score:</B>&nbsp;64&nbsp;&nbsp;&nbsp;&nbsp;&=
nbsp;<B>Expect:</B>&nbsp;0.74&nbsp;&nbsp;<B>Matches:</B>&nbsp;2</TT></TD>=
</TR>
  <TR>
    <TD>&nbsp;</TD>
    <TD noWrap><TT>ubiquitin carrier protein [Triticum=20
  aestivum]</TT></TD></TR></TBODY></TABLE>
<TABLE border=3D0 cellSpacing=3D0 cellPadding=3D0>
  <TBODY>
  <TR>
    <TD><TT>&nbsp;&nbsp;&nbsp;&nbsp;&nbsp;&nbsp;</TT></TD>
    <TD align=3Dright><TT><B>Observed&nbsp;&nbsp;</B></TT></TD>
    <TD noWrap align=3Dright><TT><B>Mr(expt)&nbsp;&nbsp;</B></TT></TD>
    <TD noWrap align=3Dright><TT><B>Mr(calc)&nbsp;&nbsp;</B></TT></TD>
    <TD align=3Dright><TT><B>&nbsp;ppm&nbsp;&nbsp;</B></TT></TD>
    <TD align=3Dright><TT><B>Start&nbsp;</B></TT></TD>
    <TD align=3Dright><TT><B>&nbsp;</B></TT></TD>
    <TD align=3Dright><TT><B>End&nbsp;</B></TT></TD>
    <TD align=3Dright><TT><B>Miss&nbsp;</B></TT></TD>
    <TD align=3Dright><TT><B>Ions&nbsp;</B></TT></TD>
    <TD><TT><B>&nbsp;Peptide</B></TT></TD></TR>
  <TR>
    <TD align=3Dright>&nbsp;</TD>
    <TD align=3Dright><TT>2018.9503&nbsp;&nbsp;</TT></TD>
    <TD align=3Dright><TT>2017.9430&nbsp;&nbsp;</TT></TD>
    <TD align=3Dright><TT>2018.0473&nbsp;&nbsp;</TT></TD>
    <TD noWrap align=3Dright><TT>-51.67&nbsp;</TT></TD>
    <TD align=3Dright><TT>55&nbsp;</TT></TD>
    <TD noWrap align=3Dright><TT>-&nbsp;</TT></TD>
    <TD align=3Dright><TT>71&nbsp;</TT></TD>
    <TD align=3Dright><TT>0&nbsp;&nbsp;</TT></TD>
    <TD noWrap align=3Dright><TT>---&nbsp;&nbsp;</TT></TD>
    <TD noWrap><TT>&nbsp;K.LTLQFTEDYPNKPPTVR.F</TT></TD></TR>
  <TR>
    <TD align=3Dright>&nbsp;</TD>
    <TD align=3Dright><TT>2018.9503&nbsp;&nbsp;</TT></TD>
    <TD align=3Dright><TT>2017.9430&nbsp;&nbsp;</TT></TD>
    <TD align=3Dright><TT>2018.0473&nbsp;&nbsp;</TT></TD>
    <TD noWrap align=3Dright><TT>-51.67&nbsp;</TT></TD>
    <TD align=3Dright><TT>55&nbsp;</TT></TD>
    <TD noWrap align=3Dright><TT>-&nbsp;</TT></TD>
    <TD align=3Dright><TT>71&nbsp;</TT></TD>
    <TD align=3Dright><TT>0&nbsp;&nbsp;</TT></TD>
    <TD noWrap align=3Dright><TT>56&nbsp;&nbsp;</TT></TD>
    <TD =
noWrap><TT>&nbsp;K.LTLQFTEDYPNKPPTVR.F</TT></TD></TR></TBODY></TABLE>
<TABLE border=3D0 cellSpacing=3D0>
  <TBODY>
  <TR>
    <TD><TT>&nbsp;&nbsp;&nbsp;&nbsp;&nbsp;&nbsp;</TT></TD>
    <TD><TT><B>No match to: </B>825.0471, 829.3359, 842.4524, 870.4879,=20
      929.4965, 929.4965, 992.4430, 1119.4972, 1119.4972, 1295.5704, =
1303.5333,=20
      1303.5333, 1311.5564, 1316.6033, 1321.5404, 1321.5404, 1343.5085,=20
      1345.4845, 1345.4845, 1498.6882, 1498.6882, 1546.6444, 1546.6444,=20
      1562.6248, 1562.6248, 2232.0657, 2232.0657, 3016.3252, 3073.2883,=20
      3162.5381</TT></TD></TR></TBODY></TABLE><BR>
<TABLE border=3D0 cellSpacing=3D0>
  <TBODY>
  <TR>
    <TD><TT><B><A name=3DHit28>28.</A>&nbsp;&nbsp;&nbsp;</B></TT></TD>
    <TD noWrap><TT><A=20
      =
href=3D"http://zxw-pc/mascot/cgi/protein_view.pl?file=3D../data/20121225/=
F002412.dat&amp;hit=3D28"=20
      =
target=3D_blank>gi|115470749</A>&nbsp;&nbsp;&nbsp;&nbsp;<B>Mass:</B>&nbsp=
;17301&nbsp;&nbsp;&nbsp;&nbsp;<B>Score:</B>&nbsp;64&nbsp;&nbsp;&nbsp;&nbs=
p;&nbsp;<B>Expect:</B>&nbsp;0.74&nbsp;&nbsp;<B>Matches:</B>&nbsp;2</TT></=
TD></TR>
  <TR>
    <TD>&nbsp;</TD>
    <TD noWrap><TT>Os07g0166800 [Oryza sativa Japonica=20
  Group]</TT></TD></TR></TBODY></TABLE>
<TABLE border=3D0 cellSpacing=3D0 cellPadding=3D0>
  <TBODY>
  <TR>
    <TD><TT>&nbsp;&nbsp;&nbsp;&nbsp;&nbsp;&nbsp;</TT></TD>
    <TD align=3Dright><TT><B>Observed&nbsp;&nbsp;</B></TT></TD>
    <TD noWrap align=3Dright><TT><B>Mr(expt)&nbsp;&nbsp;</B></TT></TD>
    <TD noWrap align=3Dright><TT><B>Mr(calc)&nbsp;&nbsp;</B></TT></TD>
    <TD align=3Dright><TT><B>&nbsp;ppm&nbsp;&nbsp;</B></TT></TD>
    <TD align=3Dright><TT><B>Start&nbsp;</B></TT></TD>
    <TD align=3Dright><TT><B>&nbsp;</B></TT></TD>
    <TD align=3Dright><TT><B>End&nbsp;</B></TT></TD>
    <TD align=3Dright><TT><B>Miss&nbsp;</B></TT></TD>
    <TD align=3Dright><TT><B>Ions&nbsp;</B></TT></TD>
    <TD><TT><B>&nbsp;Peptide</B></TT></TD></TR>
  <TR>
    <TD align=3Dright>&nbsp;</TD>
    <TD align=3Dright><TT>2018.9503&nbsp;&nbsp;</TT></TD>
    <TD align=3Dright><TT>2017.9430&nbsp;&nbsp;</TT></TD>
    <TD align=3Dright><TT>2018.0473&nbsp;&nbsp;</TT></TD>
    <TD noWrap align=3Dright><TT>-51.67&nbsp;</TT></TD>
    <TD align=3Dright><TT>55&nbsp;</TT></TD>
    <TD noWrap align=3Dright><TT>-&nbsp;</TT></TD>
    <TD align=3Dright><TT>71&nbsp;</TT></TD>
    <TD align=3Dright><TT>0&nbsp;&nbsp;</TT></TD>
    <TD noWrap align=3Dright><TT>---&nbsp;&nbsp;</TT></TD>
    <TD noWrap><TT>&nbsp;K.LTLQFTEDYPNKPPTVR.F</TT></TD></TR>
  <TR>
    <TD align=3Dright>&nbsp;</TD>
    <TD align=3Dright><TT>2018.9503&nbsp;&nbsp;</TT></TD>
    <TD align=3Dright><TT>2017.9430&nbsp;&nbsp;</TT></TD>
    <TD align=3Dright><TT>2018.0473&nbsp;&nbsp;</TT></TD>
    <TD noWrap align=3Dright><TT>-51.67&nbsp;</TT></TD>
    <TD align=3Dright><TT>55&nbsp;</TT></TD>
    <TD noWrap align=3Dright><TT>-&nbsp;</TT></TD>
    <TD align=3Dright><TT>71&nbsp;</TT></TD>
    <TD align=3Dright><TT>0&nbsp;&nbsp;</TT></TD>
    <TD noWrap align=3Dright><TT>56&nbsp;&nbsp;</TT></TD>
    <TD =
noWrap><TT>&nbsp;K.LTLQFTEDYPNKPPTVR.F</TT></TD></TR></TBODY></TABLE>
<TABLE border=3D0 cellSpacing=3D0>
  <TBODY>
  <TR>
    <TD><TT>&nbsp;&nbsp;&nbsp;&nbsp;&nbsp;&nbsp;</TT></TD>
    <TD><TT><B>No match to: </B>825.0471, 829.3359, 842.4524, 870.4879,=20
      929.4965, 929.4965, 992.4430, 1119.4972, 1119.4972, 1295.5704, =
1303.5333,=20
      1303.5333, 1311.5564, 1316.6033, 1321.5404, 1321.5404, 1343.5085,=20
      1345.4845, 1345.4845, 1498.6882, 1498.6882, 1546.6444, 1546.6444,=20
      1562.6248, 1562.6248, 2232.0657, 2232.0657, 3016.3252, 3073.2883,=20
      3162.5381</TT></TD></TR></TBODY></TABLE><BR>
<TABLE border=3D0 cellSpacing=3D0>
  <TBODY>
  <TR>
    <TD><TT><B><A name=3DHit29>29.</A>&nbsp;&nbsp;&nbsp;</B></TT></TD>
    <TD noWrap><TT><A=20
      =
href=3D"http://zxw-pc/mascot/cgi/protein_view.pl?file=3D../data/20121225/=
F002412.dat&amp;hit=3D29"=20
      =
target=3D_blank>gi|115462439</A>&nbsp;&nbsp;&nbsp;&nbsp;<B>Mass:</B>&nbsp=
;17295&nbsp;&nbsp;&nbsp;&nbsp;<B>Score:</B>&nbsp;64&nbsp;&nbsp;&nbsp;&nbs=
p;&nbsp;<B>Expect:</B>&nbsp;0.74&nbsp;&nbsp;<B>Matches:</B>&nbsp;2</TT></=
TD></TR>
  <TR>
    <TD>&nbsp;</TD>
    <TD noWrap><TT>Os05g0182500 [Oryza sativa Japonica=20
  Group]</TT></TD></TR></TBODY></TABLE>
<TABLE border=3D0 cellSpacing=3D0 cellPadding=3D0>
  <TBODY>
  <TR>
    <TD><TT>&nbsp;&nbsp;&nbsp;&nbsp;&nbsp;&nbsp;</TT></TD>
    <TD align=3Dright><TT><B>Observed&nbsp;&nbsp;</B></TT></TD>
    <TD noWrap align=3Dright><TT><B>Mr(expt)&nbsp;&nbsp;</B></TT></TD>
    <TD noWrap align=3Dright><TT><B>Mr(calc)&nbsp;&nbsp;</B></TT></TD>
    <TD align=3Dright><TT><B>&nbsp;ppm&nbsp;&nbsp;</B></TT></TD>
    <TD align=3Dright><TT><B>Start&nbsp;</B></TT></TD>
    <TD align=3Dright><TT><B>&nbsp;</B></TT></TD>
    <TD align=3Dright><TT><B>End&nbsp;</B></TT></TD>
    <TD align=3Dright><TT><B>Miss&nbsp;</B></TT></TD>
    <TD align=3Dright><TT><B>Ions&nbsp;</B></TT></TD>
    <TD><TT><B>&nbsp;Peptide</B></TT></TD></TR>
  <TR>
    <TD align=3Dright>&nbsp;</TD>
    <TD align=3Dright><TT>2018.9503&nbsp;&nbsp;</TT></TD>
    <TD align=3Dright><TT>2017.9430&nbsp;&nbsp;</TT></TD>
    <TD align=3Dright><TT>2018.0473&nbsp;&nbsp;</TT></TD>
    <TD noWrap align=3Dright><TT>-51.67&nbsp;</TT></TD>
    <TD align=3Dright><TT>55&nbsp;</TT></TD>
    <TD noWrap align=3Dright><TT>-&nbsp;</TT></TD>
    <TD align=3Dright><TT>71&nbsp;</TT></TD>
    <TD align=3Dright><TT>0&nbsp;&nbsp;</TT></TD>
    <TD noWrap align=3Dright><TT>---&nbsp;&nbsp;</TT></TD>
    <TD noWrap><TT>&nbsp;K.LTLQFTEDYPNKPPTVR.F</TT></TD></TR>
  <TR>
    <TD align=3Dright>&nbsp;</TD>
    <TD align=3Dright><TT>2018.9503&nbsp;&nbsp;</TT></TD>
    <TD align=3Dright><TT>2017.9430&nbsp;&nbsp;</TT></TD>
    <TD align=3Dright><TT>2018.0473&nbsp;&nbsp;</TT></TD>
    <TD noWrap align=3Dright><TT>-51.67&nbsp;</TT></TD>
    <TD align=3Dright><TT>55&nbsp;</TT></TD>
    <TD noWrap align=3Dright><TT>-&nbsp;</TT></TD>
    <TD align=3Dright><TT>71&nbsp;</TT></TD>
    <TD align=3Dright><TT>0&nbsp;&nbsp;</TT></TD>
    <TD noWrap align=3Dright><TT>56&nbsp;&nbsp;</TT></TD>
    <TD =
noWrap><TT>&nbsp;K.LTLQFTEDYPNKPPTVR.F</TT></TD></TR></TBODY></TABLE>
<TABLE border=3D0 cellSpacing=3D0>
  <TBODY>
  <TR>
    <TD><TT>&nbsp;&nbsp;&nbsp;&nbsp;&nbsp;&nbsp;</TT></TD>
    <TD><TT><B>No match to: </B>825.0471, 829.3359, 842.4524, 870.4879,=20
      929.4965, 929.4965, 992.4430, 1119.4972, 1119.4972, 1295.5704, =
1303.5333,=20
      1303.5333, 1311.5564, 1316.6033, 1321.5404, 1321.5404, 1343.5085,=20
      1345.4845, 1345.4845, 1498.6882, 1498.6882, 1546.6444, 1546.6444,=20
      1562.6248, 1562.6248, 2232.0657, 2232.0657, 3016.3252, 3073.2883,=20
      3162.5381</TT></TD></TR></TBODY></TABLE><BR>
<TABLE border=3D0 cellSpacing=3D0>
  <TBODY>
  <TR>
    <TD><TT><B><A name=3DHit30>30.</A>&nbsp;&nbsp;&nbsp;</B></TT></TD>
    <TD noWrap><TT><A=20
      =
href=3D"http://zxw-pc/mascot/cgi/protein_view.pl?file=3D../data/20121225/=
F002412.dat&amp;hit=3D30"=20
      =
target=3D_blank>gi|8118527</A>&nbsp;&nbsp;&nbsp;&nbsp;<B>Mass:</B>&nbsp;1=
7352&nbsp;&nbsp;&nbsp;&nbsp;<B>Score:</B>&nbsp;64&nbsp;&nbsp;&nbsp;&nbsp;=
&nbsp;<B>Expect:</B>&nbsp;0.74&nbsp;&nbsp;<B>Matches:</B>&nbsp;2</TT></TD=
></TR>
  <TR>
    <TD>&nbsp;</TD>
    <TD noWrap><TT>ubiquitin conjugating protein [Avicennia=20
  marina]</TT></TD></TR></TBODY></TABLE>
<TABLE border=3D0 cellSpacing=3D0 cellPadding=3D0>
  <TBODY>
  <TR>
    <TD><TT>&nbsp;&nbsp;&nbsp;&nbsp;&nbsp;&nbsp;</TT></TD>
    <TD align=3Dright><TT><B>Observed&nbsp;&nbsp;</B></TT></TD>
    <TD noWrap align=3Dright><TT><B>Mr(expt)&nbsp;&nbsp;</B></TT></TD>
    <TD noWrap align=3Dright><TT><B>Mr(calc)&nbsp;&nbsp;</B></TT></TD>
    <TD align=3Dright><TT><B>&nbsp;ppm&nbsp;&nbsp;</B></TT></TD>
    <TD align=3Dright><TT><B>Start&nbsp;</B></TT></TD>
    <TD align=3Dright><TT><B>&nbsp;</B></TT></TD>
    <TD align=3Dright><TT><B>End&nbsp;</B></TT></TD>
    <TD align=3Dright><TT><B>Miss&nbsp;</B></TT></TD>
    <TD align=3Dright><TT><B>Ions&nbsp;</B></TT></TD>
    <TD><TT><B>&nbsp;Peptide</B></TT></TD></TR>
  <TR>
    <TD align=3Dright>&nbsp;</TD>
    <TD align=3Dright><TT>2018.9503&nbsp;&nbsp;</TT></TD>
    <TD align=3Dright><TT>2017.9430&nbsp;&nbsp;</TT></TD>
    <TD align=3Dright><TT>2018.0473&nbsp;&nbsp;</TT></TD>
    <TD noWrap align=3Dright><TT>-51.67&nbsp;</TT></TD>
    <TD align=3Dright><TT>55&nbsp;</TT></TD>
    <TD noWrap align=3Dright><TT>-&nbsp;</TT></TD>
    <TD align=3Dright><TT>71&nbsp;</TT></TD>
    <TD align=3Dright><TT>0&nbsp;&nbsp;</TT></TD>
    <TD noWrap align=3Dright><TT>---&nbsp;&nbsp;</TT></TD>
    <TD noWrap><TT>&nbsp;K.LTLQFTEDYPNKPPTVR.F</TT></TD></TR>
  <TR>
    <TD align=3Dright>&nbsp;</TD>
    <TD align=3Dright><TT>2018.9503&nbsp;&nbsp;</TT></TD>
    <TD align=3Dright><TT>2017.9430&nbsp;&nbsp;</TT></TD>
    <TD align=3Dright><TT>2018.0473&nbsp;&nbsp;</TT></TD>
    <TD noWrap align=3Dright><TT>-51.67&nbsp;</TT></TD>
    <TD align=3Dright><TT>55&nbsp;</TT></TD>
    <TD noWrap align=3Dright><TT>-&nbsp;</TT></TD>
    <TD align=3Dright><TT>71&nbsp;</TT></TD>
    <TD align=3Dright><TT>0&nbsp;&nbsp;</TT></TD>
    <TD noWrap align=3Dright><TT>56&nbsp;&nbsp;</TT></TD>
    <TD =
noWrap><TT>&nbsp;K.LTLQFTEDYPNKPPTVR.F</TT></TD></TR></TBODY></TABLE>
<TABLE border=3D0 cellSpacing=3D0>
  <TBODY>
  <TR>
    <TD><TT>&nbsp;&nbsp;&nbsp;&nbsp;&nbsp;&nbsp;</TT></TD>
    <TD><TT><B>No match to: </B>825.0471, 829.3359, 842.4524, 870.4879,=20
      929.4965, 929.4965, 992.4430, 1119.4972, 1119.4972, 1295.5704, =
1303.5333,=20
      1303.5333, 1311.5564, 1316.6033, 1321.5404, 1321.5404, 1343.5085,=20
      1345.4845, 1345.4845, 1498.6882, 1498.6882, 1546.6444, 1546.6444,=20
      1562.6248, 1562.6248, 2232.0657, 2232.0657, 3016.3252, 3073.2883,=20
      3162.5381</TT></TD></TR></TBODY></TABLE><BR>
<TABLE border=3D0 cellSpacing=3D0>
  <TBODY>
  <TR>
    <TD><TT><B><A name=3DHit31>31.</A>&nbsp;&nbsp;&nbsp;</B></TT></TD>
    <TD noWrap><TT><A=20
      =
href=3D"http://zxw-pc/mascot/cgi/protein_view.pl?file=3D../data/20121225/=
F002412.dat&amp;hit=3D31"=20
      =
target=3D_blank>gi|222862735</A>&nbsp;&nbsp;&nbsp;&nbsp;<B>Mass:</B>&nbsp=
;17311&nbsp;&nbsp;&nbsp;&nbsp;<B>Score:</B>&nbsp;64&nbsp;&nbsp;&nbsp;&nbs=
p;&nbsp;<B>Expect:</B>&nbsp;0.74&nbsp;&nbsp;<B>Matches:</B>&nbsp;2</TT></=
TD></TR>
  <TR>
    <TD>&nbsp;</TD>
    <TD noWrap><TT>histone ubiquitination proteins group [Populus=20
      trichocarpa]</TT></TD></TR></TBODY></TABLE>
<TABLE border=3D0 cellSpacing=3D0 cellPadding=3D0>
  <TBODY>
  <TR>
    <TD><TT>&nbsp;&nbsp;&nbsp;&nbsp;&nbsp;&nbsp;</TT></TD>
    <TD align=3Dright><TT><B>Observed&nbsp;&nbsp;</B></TT></TD>
    <TD noWrap align=3Dright><TT><B>Mr(expt)&nbsp;&nbsp;</B></TT></TD>
    <TD noWrap align=3Dright><TT><B>Mr(calc)&nbsp;&nbsp;</B></TT></TD>
    <TD align=3Dright><TT><B>&nbsp;ppm&nbsp;&nbsp;</B></TT></TD>
    <TD align=3Dright><TT><B>Start&nbsp;</B></TT></TD>
    <TD align=3Dright><TT><B>&nbsp;</B></TT></TD>
    <TD align=3Dright><TT><B>End&nbsp;</B></TT></TD>
    <TD align=3Dright><TT><B>Miss&nbsp;</B></TT></TD>
    <TD align=3Dright><TT><B>Ions&nbsp;</B></TT></TD>
    <TD><TT><B>&nbsp;Peptide</B></TT></TD></TR>
  <TR>
    <TD align=3Dright>&nbsp;</TD>
    <TD align=3Dright><TT>2018.9503&nbsp;&nbsp;</TT></TD>
    <TD align=3Dright><TT>2017.9430&nbsp;&nbsp;</TT></TD>
    <TD align=3Dright><TT>2018.0473&nbsp;&nbsp;</TT></TD>
    <TD noWrap align=3Dright><TT>-51.67&nbsp;</TT></TD>
    <TD align=3Dright><TT>55&nbsp;</TT></TD>
    <TD noWrap align=3Dright><TT>-&nbsp;</TT></TD>
    <TD align=3Dright><TT>71&nbsp;</TT></TD>
    <TD align=3Dright><TT>0&nbsp;&nbsp;</TT></TD>
    <TD noWrap align=3Dright><TT>---&nbsp;&nbsp;</TT></TD>
    <TD noWrap><TT>&nbsp;K.LTLQFTEDYPNKPPTVR.F</TT></TD></TR>
  <TR>
    <TD align=3Dright>&nbsp;</TD>
    <TD align=3Dright><TT>2018.9503&nbsp;&nbsp;</TT></TD>
    <TD align=3Dright><TT>2017.9430&nbsp;&nbsp;</TT></TD>
    <TD align=3Dright><TT>2018.0473&nbsp;&nbsp;</TT></TD>
    <TD noWrap align=3Dright><TT>-51.67&nbsp;</TT></TD>
    <TD align=3Dright><TT>55&nbsp;</TT></TD>
    <TD noWrap align=3Dright><TT>-&nbsp;</TT></TD>
    <TD align=3Dright><TT>71&nbsp;</TT></TD>
    <TD align=3Dright><TT>0&nbsp;&nbsp;</TT></TD>
    <TD noWrap align=3Dright><TT>56&nbsp;&nbsp;</TT></TD>
    <TD =
noWrap><TT>&nbsp;K.LTLQFTEDYPNKPPTVR.F</TT></TD></TR></TBODY></TABLE>
<TABLE border=3D0 cellSpacing=3D0>
  <TBODY>
  <TR>
    <TD><TT>&nbsp;&nbsp;&nbsp;&nbsp;&nbsp;&nbsp;</TT></TD>
    <TD><TT><B>No match to: </B>825.0471, 829.3359, 842.4524, 870.4879,=20
      929.4965, 929.4965, 992.4430, 1119.4972, 1119.4972, 1295.5704, =
1303.5333,=20
      1303.5333, 1311.5564, 1316.6033, 1321.5404, 1321.5404, 1343.5085,=20
      1345.4845, 1345.4845, 1498.6882, 1498.6882, 1546.6444, 1546.6444,=20
      1562.6248, 1562.6248, 2232.0657, 2232.0657, 3016.3252, 3073.2883,=20
      3162.5381</TT></TD></TR></TBODY></TABLE><BR>
<TABLE border=3D0 cellSpacing=3D0>
  <TBODY>
  <TR>
    <TD><TT><B><A name=3DHit32>32.</A>&nbsp;&nbsp;&nbsp;</B></TT></TD>
    <TD noWrap><TT><A=20
      =
href=3D"http://zxw-pc/mascot/cgi/protein_view.pl?file=3D../data/20121225/=
F002412.dat&amp;hit=3D32"=20
      =
target=3D_blank>gi|224125952</A>&nbsp;&nbsp;&nbsp;&nbsp;<B>Mass:</B>&nbsp=
;17338&nbsp;&nbsp;&nbsp;&nbsp;<B>Score:</B>&nbsp;64&nbsp;&nbsp;&nbsp;&nbs=
p;&nbsp;<B>Expect:</B>&nbsp;0.74&nbsp;&nbsp;<B>Matches:</B>&nbsp;2</TT></=
TD></TR>
  <TR>
    <TD>&nbsp;</TD>
    <TD noWrap><TT>histone ubiquitination proteins group [Populus=20
      trichocarpa]</TT></TD></TR></TBODY></TABLE>
<TABLE border=3D0 cellSpacing=3D0 cellPadding=3D0>
  <TBODY>
  <TR>
    <TD><TT>&nbsp;&nbsp;&nbsp;&nbsp;&nbsp;&nbsp;</TT></TD>
    <TD align=3Dright><TT><B>Observed&nbsp;&nbsp;</B></TT></TD>
    <TD noWrap align=3Dright><TT><B>Mr(expt)&nbsp;&nbsp;</B></TT></TD>
    <TD noWrap align=3Dright><TT><B>Mr(calc)&nbsp;&nbsp;</B></TT></TD>
    <TD align=3Dright><TT><B>&nbsp;ppm&nbsp;&nbsp;</B></TT></TD>
    <TD align=3Dright><TT><B>Start&nbsp;</B></TT></TD>
    <TD align=3Dright><TT><B>&nbsp;</B></TT></TD>
    <TD align=3Dright><TT><B>End&nbsp;</B></TT></TD>
    <TD align=3Dright><TT><B>Miss&nbsp;</B></TT></TD>
    <TD align=3Dright><TT><B>Ions&nbsp;</B></TT></TD>
    <TD><TT><B>&nbsp;Peptide</B></TT></TD></TR>
  <TR>
    <TD align=3Dright>&nbsp;</TD>
    <TD align=3Dright><TT>2018.9503&nbsp;&nbsp;</TT></TD>
    <TD align=3Dright><TT>2017.9430&nbsp;&nbsp;</TT></TD>
    <TD align=3Dright><TT>2018.0473&nbsp;&nbsp;</TT></TD>
    <TD noWrap align=3Dright><TT>-51.67&nbsp;</TT></TD>
    <TD align=3Dright><TT>55&nbsp;</TT></TD>
    <TD noWrap align=3Dright><TT>-&nbsp;</TT></TD>
    <TD align=3Dright><TT>71&nbsp;</TT></TD>
    <TD align=3Dright><TT>0&nbsp;&nbsp;</TT></TD>
    <TD noWrap align=3Dright><TT>---&nbsp;&nbsp;</TT></TD>
    <TD noWrap><TT>&nbsp;K.LTLQFTEDYPNKPPTVR.F</TT></TD></TR>
  <TR>
    <TD align=3Dright>&nbsp;</TD>
    <TD align=3Dright><TT>2018.9503&nbsp;&nbsp;</TT></TD>
    <TD align=3Dright><TT>2017.9430&nbsp;&nbsp;</TT></TD>
    <TD align=3Dright><TT>2018.0473&nbsp;&nbsp;</TT></TD>
    <TD noWrap align=3Dright><TT>-51.67&nbsp;</TT></TD>
    <TD align=3Dright><TT>55&nbsp;</TT></TD>
    <TD noWrap align=3Dright><TT>-&nbsp;</TT></TD>
    <TD align=3Dright><TT>71&nbsp;</TT></TD>
    <TD align=3Dright><TT>0&nbsp;&nbsp;</TT></TD>
    <TD noWrap align=3Dright><TT>56&nbsp;&nbsp;</TT></TD>
    <TD =
noWrap><TT>&nbsp;K.LTLQFTEDYPNKPPTVR.F</TT></TD></TR></TBODY></TABLE>
<TABLE border=3D0 cellSpacing=3D0>
  <TBODY>
  <TR>
    <TD><TT>&nbsp;&nbsp;&nbsp;&nbsp;&nbsp;&nbsp;</TT></TD>
    <TD><TT><B>No match to: </B>825.0471, 829.3359, 842.4524, 870.4879,=20
      929.4965, 929.4965, 992.4430, 1119.4972, 1119.4972, 1295.5704, =
1303.5333,=20
      1303.5333, 1311.5564, 1316.6033, 1321.5404, 1321.5404, 1343.5085,=20
      1345.4845, 1345.4845, 1498.6882, 1498.6882, 1546.6444, 1546.6444,=20
      1562.6248, 1562.6248, 2232.0657, 2232.0657, 3016.3252, 3073.2883,=20
      3162.5381</TT></TD></TR></TBODY></TABLE><BR>
<TABLE border=3D0 cellSpacing=3D0>
  <TBODY>
  <TR>
    <TD><TT><B><A name=3DHit33>33.</A>&nbsp;&nbsp;&nbsp;</B></TT></TD>
    <TD noWrap><TT><A=20
      =
href=3D"http://zxw-pc/mascot/cgi/protein_view.pl?file=3D../data/20121225/=
F002412.dat&amp;hit=3D33"=20
      =
target=3D_blank>gi|224146049</A>&nbsp;&nbsp;&nbsp;&nbsp;<B>Mass:</B>&nbsp=
;17311&nbsp;&nbsp;&nbsp;&nbsp;<B>Score:</B>&nbsp;64&nbsp;&nbsp;&nbsp;&nbs=
p;&nbsp;<B>Expect:</B>&nbsp;0.74&nbsp;&nbsp;<B>Matches:</B>&nbsp;2</TT></=
TD></TR>
  <TR>
    <TD>&nbsp;</TD>
    <TD noWrap><TT>histone ubiquitination proteins group [Populus=20
      trichocarpa]</TT></TD></TR></TBODY></TABLE>
<TABLE border=3D0 cellSpacing=3D0 cellPadding=3D0>
  <TBODY>
  <TR>
    <TD><TT>&nbsp;&nbsp;&nbsp;&nbsp;&nbsp;&nbsp;</TT></TD>
    <TD align=3Dright><TT><B>Observed&nbsp;&nbsp;</B></TT></TD>
    <TD noWrap align=3Dright><TT><B>Mr(expt)&nbsp;&nbsp;</B></TT></TD>
    <TD noWrap align=3Dright><TT><B>Mr(calc)&nbsp;&nbsp;</B></TT></TD>
    <TD align=3Dright><TT><B>&nbsp;ppm&nbsp;&nbsp;</B></TT></TD>
    <TD align=3Dright><TT><B>Start&nbsp;</B></TT></TD>
    <TD align=3Dright><TT><B>&nbsp;</B></TT></TD>
    <TD align=3Dright><TT><B>End&nbsp;</B></TT></TD>
    <TD align=3Dright><TT><B>Miss&nbsp;</B></TT></TD>
    <TD align=3Dright><TT><B>Ions&nbsp;</B></TT></TD>
    <TD><TT><B>&nbsp;Peptide</B></TT></TD></TR>
  <TR>
    <TD align=3Dright>&nbsp;</TD>
    <TD align=3Dright><TT>2018.9503&nbsp;&nbsp;</TT></TD>
    <TD align=3Dright><TT>2017.9430&nbsp;&nbsp;</TT></TD>
    <TD align=3Dright><TT>2018.0473&nbsp;&nbsp;</TT></TD>
    <TD noWrap align=3Dright><TT>-51.67&nbsp;</TT></TD>
    <TD align=3Dright><TT>55&nbsp;</TT></TD>
    <TD noWrap align=3Dright><TT>-&nbsp;</TT></TD>
    <TD align=3Dright><TT>71&nbsp;</TT></TD>
    <TD align=3Dright><TT>0&nbsp;&nbsp;</TT></TD>
    <TD noWrap align=3Dright><TT>---&nbsp;&nbsp;</TT></TD>
    <TD noWrap><TT>&nbsp;K.LTLQFTEDYPNKPPTVR.F</TT></TD></TR>
  <TR>
    <TD align=3Dright>&nbsp;</TD>
    <TD align=3Dright><TT>2018.9503&nbsp;&nbsp;</TT></TD>
    <TD align=3Dright><TT>2017.9430&nbsp;&nbsp;</TT></TD>
    <TD align=3Dright><TT>2018.0473&nbsp;&nbsp;</TT></TD>
    <TD noWrap align=3Dright><TT>-51.67&nbsp;</TT></TD>
    <TD align=3Dright><TT>55&nbsp;</TT></TD>
    <TD noWrap align=3Dright><TT>-&nbsp;</TT></TD>
    <TD align=3Dright><TT>71&nbsp;</TT></TD>
    <TD align=3Dright><TT>0&nbsp;&nbsp;</TT></TD>
    <TD noWrap align=3Dright><TT>56&nbsp;&nbsp;</TT></TD>
    <TD =
noWrap><TT>&nbsp;K.LTLQFTEDYPNKPPTVR.F</TT></TD></TR></TBODY></TABLE>
<TABLE border=3D0 cellSpacing=3D0>
  <TBODY>
  <TR>
    <TD><TT>&nbsp;&nbsp;&nbsp;&nbsp;&nbsp;&nbsp;</TT></TD>
    <TD><TT><B>No match to: </B>825.0471, 829.3359, 842.4524, 870.4879,=20
      929.4965, 929.4965, 992.4430, 1119.4972, 1119.4972, 1295.5704, =
1303.5333,=20
      1303.5333, 1311.5564, 1316.6033, 1321.5404, 1321.5404, 1343.5085,=20
      1345.4845, 1345.4845, 1498.6882, 1498.6882, 1546.6444, 1546.6444,=20
      1562.6248, 1562.6248, 2232.0657, 2232.0657, 3016.3252, 3073.2883,=20
      3162.5381</TT></TD></TR></TBODY></TABLE><BR>
<TABLE border=3D0 cellSpacing=3D0>
  <TBODY>
  <TR>
    <TD><TT><B><A name=3DHit34>34.</A>&nbsp;&nbsp;&nbsp;</B></TT></TD>
    <TD noWrap><TT><A=20
      =
href=3D"http://zxw-pc/mascot/cgi/protein_view.pl?file=3D../data/20121225/=
F002412.dat&amp;hit=3D34"=20
      =
target=3D_blank>gi|113610509</A>&nbsp;&nbsp;&nbsp;&nbsp;<B>Mass:</B>&nbsp=
;17301&nbsp;&nbsp;&nbsp;&nbsp;<B>Score:</B>&nbsp;64&nbsp;&nbsp;&nbsp;&nbs=
p;&nbsp;<B>Expect:</B>&nbsp;0.74&nbsp;&nbsp;<B>Matches:</B>&nbsp;2</TT></=
TD></TR>
  <TR>
    <TD>&nbsp;</TD>
    <TD noWrap><TT>Os07g0166800 [Oryza sativa Japonica=20
  Group]</TT></TD></TR></TBODY></TABLE>
<TABLE border=3D0 cellSpacing=3D0 cellPadding=3D0>
  <TBODY>
  <TR>
    <TD><TT>&nbsp;&nbsp;&nbsp;&nbsp;&nbsp;&nbsp;</TT></TD>
    <TD align=3Dright><TT><B>Observed&nbsp;&nbsp;</B></TT></TD>
    <TD noWrap align=3Dright><TT><B>Mr(expt)&nbsp;&nbsp;</B></TT></TD>
    <TD noWrap align=3Dright><TT><B>Mr(calc)&nbsp;&nbsp;</B></TT></TD>
    <TD align=3Dright><TT><B>&nbsp;ppm&nbsp;&nbsp;</B></TT></TD>
    <TD align=3Dright><TT><B>Start&nbsp;</B></TT></TD>
    <TD align=3Dright><TT><B>&nbsp;</B></TT></TD>
    <TD align=3Dright><TT><B>End&nbsp;</B></TT></TD>
    <TD align=3Dright><TT><B>Miss&nbsp;</B></TT></TD>
    <TD align=3Dright><TT><B>Ions&nbsp;</B></TT></TD>
    <TD><TT><B>&nbsp;Peptide</B></TT></TD></TR>
  <TR>
    <TD align=3Dright>&nbsp;</TD>
    <TD align=3Dright><TT>2018.9503&nbsp;&nbsp;</TT></TD>
    <TD align=3Dright><TT>2017.9430&nbsp;&nbsp;</TT></TD>
    <TD align=3Dright><TT>2018.0473&nbsp;&nbsp;</TT></TD>
    <TD noWrap align=3Dright><TT>-51.67&nbsp;</TT></TD>
    <TD align=3Dright><TT>55&nbsp;</TT></TD>
    <TD noWrap align=3Dright><TT>-&nbsp;</TT></TD>
    <TD align=3Dright><TT>71&nbsp;</TT></TD>
    <TD align=3Dright><TT>0&nbsp;&nbsp;</TT></TD>
    <TD noWrap align=3Dright><TT>---&nbsp;&nbsp;</TT></TD>
    <TD noWrap><TT>&nbsp;K.LTLQFTEDYPNKPPTVR.F</TT></TD></TR>
  <TR>
    <TD align=3Dright>&nbsp;</TD>
    <TD align=3Dright><TT>2018.9503&nbsp;&nbsp;</TT></TD>
    <TD align=3Dright><TT>2017.9430&nbsp;&nbsp;</TT></TD>
    <TD align=3Dright><TT>2018.0473&nbsp;&nbsp;</TT></TD>
    <TD noWrap align=3Dright><TT>-51.67&nbsp;</TT></TD>
    <TD align=3Dright><TT>55&nbsp;</TT></TD>
    <TD noWrap align=3Dright><TT>-&nbsp;</TT></TD>
    <TD align=3Dright><TT>71&nbsp;</TT></TD>
    <TD align=3Dright><TT>0&nbsp;&nbsp;</TT></TD>
    <TD noWrap align=3Dright><TT>56&nbsp;&nbsp;</TT></TD>
    <TD =
noWrap><TT>&nbsp;K.LTLQFTEDYPNKPPTVR.F</TT></TD></TR></TBODY></TABLE>
<TABLE border=3D0 cellSpacing=3D0>
  <TBODY>
  <TR>
    <TD><TT>&nbsp;&nbsp;&nbsp;&nbsp;&nbsp;&nbsp;</TT></TD>
    <TD><TT><B>No match to: </B>825.0471, 829.3359, 842.4524, 870.4879,=20
      929.4965, 929.4965, 992.4430, 1119.4972, 1119.4972, 1295.5704, =
1303.5333,=20
      1303.5333, 1311.5564, 1316.6033, 1321.5404, 1321.5404, 1343.5085,=20
      1345.4845, 1345.4845, 1498.6882, 1498.6882, 1546.6444, 1546.6444,=20
      1562.6248, 1562.6248, 2232.0657, 2232.0657, 3016.3252, 3073.2883,=20
      3162.5381</TT></TD></TR></TBODY></TABLE><BR>
<TABLE border=3D0 cellSpacing=3D0>
  <TBODY>
  <TR>
    <TD><TT><B><A name=3DHit35>35.</A>&nbsp;&nbsp;&nbsp;</B></TT></TD>
    <TD noWrap><TT><A=20
      =
href=3D"http://zxw-pc/mascot/cgi/protein_view.pl?file=3D../data/20121225/=
F002412.dat&amp;hit=3D35"=20
      =
target=3D_blank>gi|113578370</A>&nbsp;&nbsp;&nbsp;&nbsp;<B>Mass:</B>&nbsp=
;17295&nbsp;&nbsp;&nbsp;&nbsp;<B>Score:</B>&nbsp;64&nbsp;&nbsp;&nbsp;&nbs=
p;&nbsp;<B>Expect:</B>&nbsp;0.74&nbsp;&nbsp;<B>Matches:</B>&nbsp;2</TT></=
TD></TR>
  <TR>
    <TD>&nbsp;</TD>
    <TD noWrap><TT>Os05g0182500 [Oryza sativa Japonica=20
  Group]</TT></TD></TR></TBODY></TABLE>
<TABLE border=3D0 cellSpacing=3D0 cellPadding=3D0>
  <TBODY>
  <TR>
    <TD><TT>&nbsp;&nbsp;&nbsp;&nbsp;&nbsp;&nbsp;</TT></TD>
    <TD align=3Dright><TT><B>Observed&nbsp;&nbsp;</B></TT></TD>
    <TD noWrap align=3Dright><TT><B>Mr(expt)&nbsp;&nbsp;</B></TT></TD>
    <TD noWrap align=3Dright><TT><B>Mr(calc)&nbsp;&nbsp;</B></TT></TD>
    <TD align=3Dright><TT><B>&nbsp;ppm&nbsp;&nbsp;</B></TT></TD>
    <TD align=3Dright><TT><B>Start&nbsp;</B></TT></TD>
    <TD align=3Dright><TT><B>&nbsp;</B></TT></TD>
    <TD align=3Dright><TT><B>End&nbsp;</B></TT></TD>
    <TD align=3Dright><TT><B>Miss&nbsp;</B></TT></TD>
    <TD align=3Dright><TT><B>Ions&nbsp;</B></TT></TD>
    <TD><TT><B>&nbsp;Peptide</B></TT></TD></TR>
  <TR>
    <TD align=3Dright>&nbsp;</TD>
    <TD align=3Dright><TT>2018.9503&nbsp;&nbsp;</TT></TD>
    <TD align=3Dright><TT>2017.9430&nbsp;&nbsp;</TT></TD>
    <TD align=3Dright><TT>2018.0473&nbsp;&nbsp;</TT></TD>
    <TD noWrap align=3Dright><TT>-51.67&nbsp;</TT></TD>
    <TD align=3Dright><TT>55&nbsp;</TT></TD>
    <TD noWrap align=3Dright><TT>-&nbsp;</TT></TD>
    <TD align=3Dright><TT>71&nbsp;</TT></TD>
    <TD align=3Dright><TT>0&nbsp;&nbsp;</TT></TD>
    <TD noWrap align=3Dright><TT>---&nbsp;&nbsp;</TT></TD>
    <TD noWrap><TT>&nbsp;K.LTLQFTEDYPNKPPTVR.F</TT></TD></TR>
  <TR>
    <TD align=3Dright>&nbsp;</TD>
    <TD align=3Dright><TT>2018.9503&nbsp;&nbsp;</TT></TD>
    <TD align=3Dright><TT>2017.9430&nbsp;&nbsp;</TT></TD>
    <TD align=3Dright><TT>2018.0473&nbsp;&nbsp;</TT></TD>
    <TD noWrap align=3Dright><TT>-51.67&nbsp;</TT></TD>
    <TD align=3Dright><TT>55&nbsp;</TT></TD>
    <TD noWrap align=3Dright><TT>-&nbsp;</TT></TD>
    <TD align=3Dright><TT>71&nbsp;</TT></TD>
    <TD align=3Dright><TT>0&nbsp;&nbsp;</TT></TD>
    <TD noWrap align=3Dright><TT>56&nbsp;&nbsp;</TT></TD>
    <TD =
noWrap><TT>&nbsp;K.LTLQFTEDYPNKPPTVR.F</TT></TD></TR></TBODY></TABLE>
<TABLE border=3D0 cellSpacing=3D0>
  <TBODY>
  <TR>
    <TD><TT>&nbsp;&nbsp;&nbsp;&nbsp;&nbsp;&nbsp;</TT></TD>
    <TD><TT><B>No match to: </B>825.0471, 829.3359, 842.4524, 870.4879,=20
      929.4965, 929.4965, 992.4430, 1119.4972, 1119.4972, 1295.5704, =
1303.5333,=20
      1303.5333, 1311.5564, 1316.6033, 1321.5404, 1321.5404, 1343.5085,=20
      1345.4845, 1345.4845, 1498.6882, 1498.6882, 1546.6444, 1546.6444,=20
      1562.6248, 1562.6248, 2232.0657, 2232.0657, 3016.3252, 3073.2883,=20
      3162.5381</TT></TD></TR></TBODY></TABLE><BR>
<TABLE border=3D0 cellSpacing=3D0>
  <TBODY>
  <TR>
    <TD><TT><B><A name=3DHit36>36.</A>&nbsp;&nbsp;&nbsp;</B></TT></TD>
    <TD noWrap><TT><A=20
      =
href=3D"http://zxw-pc/mascot/cgi/protein_view.pl?file=3D../data/20121225/=
F002412.dat&amp;hit=3D36"=20
      =
target=3D_blank>gi|255627915</A>&nbsp;&nbsp;&nbsp;&nbsp;<B>Mass:</B>&nbsp=
;17332&nbsp;&nbsp;&nbsp;&nbsp;<B>Score:</B>&nbsp;64&nbsp;&nbsp;&nbsp;&nbs=
p;&nbsp;<B>Expect:</B>&nbsp;0.74&nbsp;&nbsp;<B>Matches:</B>&nbsp;2</TT></=
TD></TR>
  <TR>
    <TD>&nbsp;</TD>
    <TD noWrap><TT>unknown [Glycine max]</TT></TD></TR></TBODY></TABLE>
<TABLE border=3D0 cellSpacing=3D0 cellPadding=3D0>
  <TBODY>
  <TR>
    <TD><TT>&nbsp;&nbsp;&nbsp;&nbsp;&nbsp;&nbsp;</TT></TD>
    <TD align=3Dright><TT><B>Observed&nbsp;&nbsp;</B></TT></TD>
    <TD noWrap align=3Dright><TT><B>Mr(expt)&nbsp;&nbsp;</B></TT></TD>
    <TD noWrap align=3Dright><TT><B>Mr(calc)&nbsp;&nbsp;</B></TT></TD>
    <TD align=3Dright><TT><B>&nbsp;ppm&nbsp;&nbsp;</B></TT></TD>
    <TD align=3Dright><TT><B>Start&nbsp;</B></TT></TD>
    <TD align=3Dright><TT><B>&nbsp;</B></TT></TD>
    <TD align=3Dright><TT><B>End&nbsp;</B></TT></TD>
    <TD align=3Dright><TT><B>Miss&nbsp;</B></TT></TD>
    <TD align=3Dright><TT><B>Ions&nbsp;</B></TT></TD>
    <TD><TT><B>&nbsp;Peptide</B></TT></TD></TR>
  <TR>
    <TD align=3Dright>&nbsp;</TD>
    <TD align=3Dright><TT>2018.9503&nbsp;&nbsp;</TT></TD>
    <TD align=3Dright><TT>2017.9430&nbsp;&nbsp;</TT></TD>
    <TD align=3Dright><TT>2018.0473&nbsp;&nbsp;</TT></TD>
    <TD noWrap align=3Dright><TT>-51.67&nbsp;</TT></TD>
    <TD align=3Dright><TT>55&nbsp;</TT></TD>
    <TD noWrap align=3Dright><TT>-&nbsp;</TT></TD>
    <TD align=3Dright><TT>71&nbsp;</TT></TD>
    <TD align=3Dright><TT>0&nbsp;&nbsp;</TT></TD>
    <TD noWrap align=3Dright><TT>---&nbsp;&nbsp;</TT></TD>
    <TD noWrap><TT>&nbsp;K.LTLQFTEDYPNKPPTVR.F</TT></TD></TR>
  <TR>
    <TD align=3Dright>&nbsp;</TD>
    <TD align=3Dright><TT>2018.9503&nbsp;&nbsp;</TT></TD>
    <TD align=3Dright><TT>2017.9430&nbsp;&nbsp;</TT></TD>
    <TD align=3Dright><TT>2018.0473&nbsp;&nbsp;</TT></TD>
    <TD noWrap align=3Dright><TT>-51.67&nbsp;</TT></TD>
    <TD align=3Dright><TT>55&nbsp;</TT></TD>
    <TD noWrap align=3Dright><TT>-&nbsp;</TT></TD>
    <TD align=3Dright><TT>71&nbsp;</TT></TD>
    <TD align=3Dright><TT>0&nbsp;&nbsp;</TT></TD>
    <TD noWrap align=3Dright><TT>56&nbsp;&nbsp;</TT></TD>
    <TD =
noWrap><TT>&nbsp;K.LTLQFTEDYPNKPPTVR.F</TT></TD></TR></TBODY></TABLE>
<TABLE border=3D0 cellSpacing=3D0>
  <TBODY>
  <TR>
    <TD><TT>&nbsp;&nbsp;&nbsp;&nbsp;&nbsp;&nbsp;</TT></TD>
    <TD><TT><B>No match to: </B>825.0471, 829.3359, 842.4524, 870.4879,=20
      929.4965, 929.4965, 992.4430, 1119.4972, 1119.4972, 1295.5704, =
1303.5333,=20
      1303.5333, 1311.5564, 1316.6033, 1321.5404, 1321.5404, 1343.5085,=20
      1345.4845, 1345.4845, 1498.6882, 1498.6882, 1546.6444, 1546.6444,=20
      1562.6248, 1562.6248, 2232.0657, 2232.0657, 3016.3252, 3073.2883,=20
      3162.5381</TT></TD></TR></TBODY></TABLE><BR>
<TABLE border=3D0 cellSpacing=3D0>
  <TBODY>
  <TR>
    <TD><TT><B><A name=3DHit37>37.</A>&nbsp;&nbsp;&nbsp;</B></TT></TD>
    <TD noWrap><TT><A=20
      =
href=3D"http://zxw-pc/mascot/cgi/protein_view.pl?file=3D../data/20121225/=
F002412.dat&amp;hit=3D37"=20
      =
target=3D_blank>gi|255626457</A>&nbsp;&nbsp;&nbsp;&nbsp;<B>Mass:</B>&nbsp=
;17281&nbsp;&nbsp;&nbsp;&nbsp;<B>Score:</B>&nbsp;64&nbsp;&nbsp;&nbsp;&nbs=
p;&nbsp;<B>Expect:</B>&nbsp;0.74&nbsp;&nbsp;<B>Matches:</B>&nbsp;2</TT></=
TD></TR>
  <TR>
    <TD>&nbsp;</TD>
    <TD noWrap><TT>unknown [Glycine max]</TT></TD></TR></TBODY></TABLE>
<TABLE border=3D0 cellSpacing=3D0 cellPadding=3D0>
  <TBODY>
  <TR>
    <TD><TT>&nbsp;&nbsp;&nbsp;&nbsp;&nbsp;&nbsp;</TT></TD>
    <TD align=3Dright><TT><B>Observed&nbsp;&nbsp;</B></TT></TD>
    <TD noWrap align=3Dright><TT><B>Mr(expt)&nbsp;&nbsp;</B></TT></TD>
    <TD noWrap align=3Dright><TT><B>Mr(calc)&nbsp;&nbsp;</B></TT></TD>
    <TD align=3Dright><TT><B>&nbsp;ppm&nbsp;&nbsp;</B></TT></TD>
    <TD align=3Dright><TT><B>Start&nbsp;</B></TT></TD>
    <TD align=3Dright><TT><B>&nbsp;</B></TT></TD>
    <TD align=3Dright><TT><B>End&nbsp;</B></TT></TD>
    <TD align=3Dright><TT><B>Miss&nbsp;</B></TT></TD>
    <TD align=3Dright><TT><B>Ions&nbsp;</B></TT></TD>
    <TD><TT><B>&nbsp;Peptide</B></TT></TD></TR>
  <TR>
    <TD align=3Dright>&nbsp;</TD>
    <TD align=3Dright><TT>2018.9503&nbsp;&nbsp;</TT></TD>
    <TD align=3Dright><TT>2017.9430&nbsp;&nbsp;</TT></TD>
    <TD align=3Dright><TT>2018.0473&nbsp;&nbsp;</TT></TD>
    <TD noWrap align=3Dright><TT>-51.67&nbsp;</TT></TD>
    <TD align=3Dright><TT>55&nbsp;</TT></TD>
    <TD noWrap align=3Dright><TT>-&nbsp;</TT></TD>
    <TD align=3Dright><TT>71&nbsp;</TT></TD>
    <TD align=3Dright><TT>0&nbsp;&nbsp;</TT></TD>
    <TD noWrap align=3Dright><TT>---&nbsp;&nbsp;</TT></TD>
    <TD noWrap><TT>&nbsp;K.LTLQFTEDYPNKPPTVR.F</TT></TD></TR>
  <TR>
    <TD align=3Dright>&nbsp;</TD>
    <TD align=3Dright><TT>2018.9503&nbsp;&nbsp;</TT></TD>
    <TD align=3Dright><TT>2017.9430&nbsp;&nbsp;</TT></TD>
    <TD align=3Dright><TT>2018.0473&nbsp;&nbsp;</TT></TD>
    <TD noWrap align=3Dright><TT>-51.67&nbsp;</TT></TD>
    <TD align=3Dright><TT>55&nbsp;</TT></TD>
    <TD noWrap align=3Dright><TT>-&nbsp;</TT></TD>
    <TD align=3Dright><TT>71&nbsp;</TT></TD>
    <TD align=3Dright><TT>0&nbsp;&nbsp;</TT></TD>
    <TD noWrap align=3Dright><TT>56&nbsp;&nbsp;</TT></TD>
    <TD =
noWrap><TT>&nbsp;K.LTLQFTEDYPNKPPTVR.F</TT></TD></TR></TBODY></TABLE>
<TABLE border=3D0 cellSpacing=3D0>
  <TBODY>
  <TR>
    <TD><TT>&nbsp;&nbsp;&nbsp;&nbsp;&nbsp;&nbsp;</TT></TD>
    <TD><TT><B>No match to: </B>825.0471, 829.3359, 842.4524, 870.4879,=20
      929.4965, 929.4965, 992.4430, 1119.4972, 1119.4972, 1295.5704, =
1303.5333,=20
      1303.5333, 1311.5564, 1316.6033, 1321.5404, 1321.5404, 1343.5085,=20
      1345.4845, 1345.4845, 1498.6882, 1498.6882, 1546.6444, 1546.6444,=20
      1562.6248, 1562.6248, 2232.0657, 2232.0657, 3016.3252, 3073.2883,=20
      3162.5381</TT></TD></TR></TBODY></TABLE><BR>
<TABLE border=3D0 cellSpacing=3D0>
  <TBODY>
  <TR>
    <TD><TT><B><A name=3DHit38>38.</A>&nbsp;&nbsp;&nbsp;</B></TT></TD>
    <TD noWrap><TT><A=20
      =
href=3D"http://zxw-pc/mascot/cgi/protein_view.pl?file=3D../data/20121225/=
F002412.dat&amp;hit=3D38"=20
      =
target=3D_blank>gi|255625891</A>&nbsp;&nbsp;&nbsp;&nbsp;<B>Mass:</B>&nbsp=
;17338&nbsp;&nbsp;&nbsp;&nbsp;<B>Score:</B>&nbsp;64&nbsp;&nbsp;&nbsp;&nbs=
p;&nbsp;<B>Expect:</B>&nbsp;0.74&nbsp;&nbsp;<B>Matches:</B>&nbsp;2</TT></=
TD></TR>
  <TR>
    <TD>&nbsp;</TD>
    <TD noWrap><TT>unknown [Glycine max]</TT></TD></TR></TBODY></TABLE>
<TABLE border=3D0 cellSpacing=3D0 cellPadding=3D0>
  <TBODY>
  <TR>
    <TD><TT>&nbsp;&nbsp;&nbsp;&nbsp;&nbsp;&nbsp;</TT></TD>
    <TD align=3Dright><TT><B>Observed&nbsp;&nbsp;</B></TT></TD>
    <TD noWrap align=3Dright><TT><B>Mr(expt)&nbsp;&nbsp;</B></TT></TD>
    <TD noWrap align=3Dright><TT><B>Mr(calc)&nbsp;&nbsp;</B></TT></TD>
    <TD align=3Dright><TT><B>&nbsp;ppm&nbsp;&nbsp;</B></TT></TD>
    <TD align=3Dright><TT><B>Start&nbsp;</B></TT></TD>
    <TD align=3Dright><TT><B>&nbsp;</B></TT></TD>
    <TD align=3Dright><TT><B>End&nbsp;</B></TT></TD>
    <TD align=3Dright><TT><B>Miss&nbsp;</B></TT></TD>
    <TD align=3Dright><TT><B>Ions&nbsp;</B></TT></TD>
    <TD><TT><B>&nbsp;Peptide</B></TT></TD></TR>
  <TR>
    <TD align=3Dright>&nbsp;</TD>
    <TD align=3Dright><TT>2018.9503&nbsp;&nbsp;</TT></TD>
    <TD align=3Dright><TT>2017.9430&nbsp;&nbsp;</TT></TD>
    <TD align=3Dright><TT>2018.0473&nbsp;&nbsp;</TT></TD>
    <TD noWrap align=3Dright><TT>-51.67&nbsp;</TT></TD>
    <TD align=3Dright><TT>55&nbsp;</TT></TD>
    <TD noWrap align=3Dright><TT>-&nbsp;</TT></TD>
    <TD align=3Dright><TT>71&nbsp;</TT></TD>
    <TD align=3Dright><TT>0&nbsp;&nbsp;</TT></TD>
    <TD noWrap align=3Dright><TT>---&nbsp;&nbsp;</TT></TD>
    <TD noWrap><TT>&nbsp;K.LTLQFTEDYPNKPPTVR.F</TT></TD></TR>
  <TR>
    <TD align=3Dright>&nbsp;</TD>
    <TD align=3Dright><TT>2018.9503&nbsp;&nbsp;</TT></TD>
    <TD align=3Dright><TT>2017.9430&nbsp;&nbsp;</TT></TD>
    <TD align=3Dright><TT>2018.0473&nbsp;&nbsp;</TT></TD>
    <TD noWrap align=3Dright><TT>-51.67&nbsp;</TT></TD>
    <TD align=3Dright><TT>55&nbsp;</TT></TD>
    <TD noWrap align=3Dright><TT>-&nbsp;</TT></TD>
    <TD align=3Dright><TT>71&nbsp;</TT></TD>
    <TD align=3Dright><TT>0&nbsp;&nbsp;</TT></TD>
    <TD noWrap align=3Dright><TT>56&nbsp;&nbsp;</TT></TD>
    <TD =
noWrap><TT>&nbsp;K.LTLQFTEDYPNKPPTVR.F</TT></TD></TR></TBODY></TABLE>
<TABLE border=3D0 cellSpacing=3D0>
  <TBODY>
  <TR>
    <TD><TT>&nbsp;&nbsp;&nbsp;&nbsp;&nbsp;&nbsp;</TT></TD>
    <TD><TT><B>No match to: </B>825.0471, 829.3359, 842.4524, 870.4879,=20
      929.4965, 929.4965, 992.4430, 1119.4972, 1119.4972, 1295.5704, =
1303.5333,=20
      1303.5333, 1311.5564, 1316.6033, 1321.5404, 1321.5404, 1343.5085,=20
      1345.4845, 1345.4845, 1498.6882, 1498.6882, 1546.6444, 1546.6444,=20
      1562.6248, 1562.6248, 2232.0657, 2232.0657, 3016.3252, 3073.2883,=20
      3162.5381</TT></TD></TR></TBODY></TABLE><BR>
<TABLE border=3D0 cellSpacing=3D0>
  <TBODY>
  <TR>
    <TD><TT><B><A name=3DHit39>39.</A>&nbsp;&nbsp;&nbsp;</B></TT></TD>
    <TD noWrap><TT><A=20
      =
href=3D"http://zxw-pc/mascot/cgi/protein_view.pl?file=3D../data/20121225/=
F002412.dat&amp;hit=3D39"=20
      =
target=3D_blank>gi|255558200</A>&nbsp;&nbsp;&nbsp;&nbsp;<B>Mass:</B>&nbsp=
;17338&nbsp;&nbsp;&nbsp;&nbsp;<B>Score:</B>&nbsp;64&nbsp;&nbsp;&nbsp;&nbs=
p;&nbsp;<B>Expect:</B>&nbsp;0.74&nbsp;&nbsp;<B>Matches:</B>&nbsp;2</TT></=
TD></TR>
  <TR>
    <TD>&nbsp;</TD>
    <TD noWrap><TT>ubiquitin-conjugating enzyme rad6, putative [Ricinus=20
      communis]</TT></TD></TR></TBODY></TABLE>
<TABLE border=3D0 cellSpacing=3D0 cellPadding=3D0>
  <TBODY>
  <TR>
    <TD><TT>&nbsp;&nbsp;&nbsp;&nbsp;&nbsp;&nbsp;</TT></TD>
    <TD align=3Dright><TT><B>Observed&nbsp;&nbsp;</B></TT></TD>
    <TD noWrap align=3Dright><TT><B>Mr(expt)&nbsp;&nbsp;</B></TT></TD>
    <TD noWrap align=3Dright><TT><B>Mr(calc)&nbsp;&nbsp;</B></TT></TD>
    <TD align=3Dright><TT><B>&nbsp;ppm&nbsp;&nbsp;</B></TT></TD>
    <TD align=3Dright><TT><B>Start&nbsp;</B></TT></TD>
    <TD align=3Dright><TT><B>&nbsp;</B></TT></TD>
    <TD align=3Dright><TT><B>End&nbsp;</B></TT></TD>
    <TD align=3Dright><TT><B>Miss&nbsp;</B></TT></TD>
    <TD align=3Dright><TT><B>Ions&nbsp;</B></TT></TD>
    <TD><TT><B>&nbsp;Peptide</B></TT></TD></TR>
  <TR>
    <TD align=3Dright>&nbsp;</TD>
    <TD align=3Dright><TT>2018.9503&nbsp;&nbsp;</TT></TD>
    <TD align=3Dright><TT>2017.9430&nbsp;&nbsp;</TT></TD>
    <TD align=3Dright><TT>2018.0473&nbsp;&nbsp;</TT></TD>
    <TD noWrap align=3Dright><TT>-51.67&nbsp;</TT></TD>
    <TD align=3Dright><TT>55&nbsp;</TT></TD>
    <TD noWrap align=3Dright><TT>-&nbsp;</TT></TD>
    <TD align=3Dright><TT>71&nbsp;</TT></TD>
    <TD align=3Dright><TT>0&nbsp;&nbsp;</TT></TD>
    <TD noWrap align=3Dright><TT>---&nbsp;&nbsp;</TT></TD>
    <TD noWrap><TT>&nbsp;K.LTLQFTEDYPNKPPTVR.F</TT></TD></TR>
  <TR>
    <TD align=3Dright>&nbsp;</TD>
    <TD align=3Dright><TT>2018.9503&nbsp;&nbsp;</TT></TD>
    <TD align=3Dright><TT>2017.9430&nbsp;&nbsp;</TT></TD>
    <TD align=3Dright><TT>2018.0473&nbsp;&nbsp;</TT></TD>
    <TD noWrap align=3Dright><TT>-51.67&nbsp;</TT></TD>
    <TD align=3Dright><TT>55&nbsp;</TT></TD>
    <TD noWrap align=3Dright><TT>-&nbsp;</TT></TD>
    <TD align=3Dright><TT>71&nbsp;</TT></TD>
    <TD align=3Dright><TT>0&nbsp;&nbsp;</TT></TD>
    <TD noWrap align=3Dright><TT>56&nbsp;&nbsp;</TT></TD>
    <TD =
noWrap><TT>&nbsp;K.LTLQFTEDYPNKPPTVR.F</TT></TD></TR></TBODY></TABLE>
<TABLE border=3D0 cellSpacing=3D0>
  <TBODY>
  <TR>
    <TD><TT>&nbsp;&nbsp;&nbsp;&nbsp;&nbsp;&nbsp;</TT></TD>
    <TD><TT><B>No match to: </B>825.0471, 829.3359, 842.4524, 870.4879,=20
      929.4965, 929.4965, 992.4430, 1119.4972, 1119.4972, 1295.5704, =
1303.5333,=20
      1303.5333, 1311.5564, 1316.6033, 1321.5404, 1321.5404, 1343.5085,=20
      1345.4845, 1345.4845, 1498.6882, 1498.6882, 1546.6444, 1546.6444,=20
      1562.6248, 1562.6248, 2232.0657, 2232.0657, 3016.3252, 3073.2883,=20
      3162.5381</TT></TD></TR></TBODY></TABLE><BR>
<TABLE border=3D0 cellSpacing=3D0>
  <TBODY>
  <TR>
    <TD><TT><B><A name=3DHit40>40.</A>&nbsp;&nbsp;&nbsp;</B></TT></TD>
    <TD noWrap><TT><A=20
      =
href=3D"http://zxw-pc/mascot/cgi/protein_view.pl?file=3D../data/20121225/=
F002412.dat&amp;hit=3D40"=20
      =
target=3D_blank>gi|242047538</A>&nbsp;&nbsp;&nbsp;&nbsp;<B>Mass:</B>&nbsp=
;17301&nbsp;&nbsp;&nbsp;&nbsp;<B>Score:</B>&nbsp;64&nbsp;&nbsp;&nbsp;&nbs=
p;&nbsp;<B>Expect:</B>&nbsp;0.74&nbsp;&nbsp;<B>Matches:</B>&nbsp;2</TT></=
TD></TR>
  <TR>
    <TD>&nbsp;</TD>
    <TD noWrap><TT>hypothetical protein SORBIDRAFT_02g003870 [Sorghum=20
      bicolor]</TT></TD></TR></TBODY></TABLE>
<TABLE border=3D0 cellSpacing=3D0 cellPadding=3D0>
  <TBODY>
  <TR>
    <TD><TT>&nbsp;&nbsp;&nbsp;&nbsp;&nbsp;&nbsp;</TT></TD>
    <TD align=3Dright><TT><B>Observed&nbsp;&nbsp;</B></TT></TD>
    <TD noWrap align=3Dright><TT><B>Mr(expt)&nbsp;&nbsp;</B></TT></TD>
    <TD noWrap align=3Dright><TT><B>Mr(calc)&nbsp;&nbsp;</B></TT></TD>
    <TD align=3Dright><TT><B>&nbsp;ppm&nbsp;&nbsp;</B></TT></TD>
    <TD align=3Dright><TT><B>Start&nbsp;</B></TT></TD>
    <TD align=3Dright><TT><B>&nbsp;</B></TT></TD>
    <TD align=3Dright><TT><B>End&nbsp;</B></TT></TD>
    <TD align=3Dright><TT><B>Miss&nbsp;</B></TT></TD>
    <TD align=3Dright><TT><B>Ions&nbsp;</B></TT></TD>
    <TD><TT><B>&nbsp;Peptide</B></TT></TD></TR>
  <TR>
    <TD align=3Dright>&nbsp;</TD>
    <TD align=3Dright><TT>2018.9503&nbsp;&nbsp;</TT></TD>
    <TD align=3Dright><TT>2017.9430&nbsp;&nbsp;</TT></TD>
    <TD align=3Dright><TT>2018.0473&nbsp;&nbsp;</TT></TD>
    <TD noWrap align=3Dright><TT>-51.67&nbsp;</TT></TD>
    <TD align=3Dright><TT>55&nbsp;</TT></TD>
    <TD noWrap align=3Dright><TT>-&nbsp;</TT></TD>
    <TD align=3Dright><TT>71&nbsp;</TT></TD>
    <TD align=3Dright><TT>0&nbsp;&nbsp;</TT></TD>
    <TD noWrap align=3Dright><TT>---&nbsp;&nbsp;</TT></TD>
    <TD noWrap><TT>&nbsp;K.LTLQFTEDYPNKPPTVR.F</TT></TD></TR>
  <TR>
    <TD align=3Dright>&nbsp;</TD>
    <TD align=3Dright><TT>2018.9503&nbsp;&nbsp;</TT></TD>
    <TD align=3Dright><TT>2017.9430&nbsp;&nbsp;</TT></TD>
    <TD align=3Dright><TT>2018.0473&nbsp;&nbsp;</TT></TD>
    <TD noWrap align=3Dright><TT>-51.67&nbsp;</TT></TD>
    <TD align=3Dright><TT>55&nbsp;</TT></TD>
    <TD noWrap align=3Dright><TT>-&nbsp;</TT></TD>
    <TD align=3Dright><TT>71&nbsp;</TT></TD>
    <TD align=3Dright><TT>0&nbsp;&nbsp;</TT></TD>
    <TD noWrap align=3Dright><TT>56&nbsp;&nbsp;</TT></TD>
    <TD =
noWrap><TT>&nbsp;K.LTLQFTEDYPNKPPTVR.F</TT></TD></TR></TBODY></TABLE>
<TABLE border=3D0 cellSpacing=3D0>
  <TBODY>
  <TR>
    <TD><TT>&nbsp;&nbsp;&nbsp;&nbsp;&nbsp;&nbsp;</TT></TD>
    <TD><TT><B>No match to: </B>825.0471, 829.3359, 842.4524, 870.4879,=20
      929.4965, 929.4965, 992.4430, 1119.4972, 1119.4972, 1295.5704, =
1303.5333,=20
      1303.5333, 1311.5564, 1316.6033, 1321.5404, 1321.5404, 1343.5085,=20
      1345.4845, 1345.4845, 1498.6882, 1498.6882, 1546.6444, 1546.6444,=20
      1562.6248, 1562.6248, 2232.0657, 2232.0657, 3016.3252, 3073.2883,=20
      3162.5381</TT></TD></TR></TBODY></TABLE><BR>
<TABLE border=3D0 cellSpacing=3D0>
  <TBODY>
  <TR>
    <TD><TT><B><A name=3DHit41>41.</A>&nbsp;&nbsp;&nbsp;</B></TT></TD>
    <TD noWrap><TT><A=20
      =
href=3D"http://zxw-pc/mascot/cgi/protein_view.pl?file=3D../data/20121225/=
F002412.dat&amp;hit=3D41"=20
      =
target=3D_blank>gi|241924892</A>&nbsp;&nbsp;&nbsp;&nbsp;<B>Mass:</B>&nbsp=
;17301&nbsp;&nbsp;&nbsp;&nbsp;<B>Score:</B>&nbsp;64&nbsp;&nbsp;&nbsp;&nbs=
p;&nbsp;<B>Expect:</B>&nbsp;0.74&nbsp;&nbsp;<B>Matches:</B>&nbsp;2</TT></=
TD></TR>
  <TR>
    <TD>&nbsp;</TD>
    <TD noWrap><TT>hypothetical protein SORBIDRAFT_02g003870 [Sorghum=20
      bicolor]</TT></TD></TR></TBODY></TABLE>
<TABLE border=3D0 cellSpacing=3D0 cellPadding=3D0>
  <TBODY>
  <TR>
    <TD><TT>&nbsp;&nbsp;&nbsp;&nbsp;&nbsp;&nbsp;</TT></TD>
    <TD align=3Dright><TT><B>Observed&nbsp;&nbsp;</B></TT></TD>
    <TD noWrap align=3Dright><TT><B>Mr(expt)&nbsp;&nbsp;</B></TT></TD>
    <TD noWrap align=3Dright><TT><B>Mr(calc)&nbsp;&nbsp;</B></TT></TD>
    <TD align=3Dright><TT><B>&nbsp;ppm&nbsp;&nbsp;</B></TT></TD>
    <TD align=3Dright><TT><B>Start&nbsp;</B></TT></TD>
    <TD align=3Dright><TT><B>&nbsp;</B></TT></TD>
    <TD align=3Dright><TT><B>End&nbsp;</B></TT></TD>
    <TD align=3Dright><TT><B>Miss&nbsp;</B></TT></TD>
    <TD align=3Dright><TT><B>Ions&nbsp;</B></TT></TD>
    <TD><TT><B>&nbsp;Peptide</B></TT></TD></TR>
  <TR>
    <TD align=3Dright>&nbsp;</TD>
    <TD align=3Dright><TT>2018.9503&nbsp;&nbsp;</TT></TD>
    <TD align=3Dright><TT>2017.9430&nbsp;&nbsp;</TT></TD>
    <TD align=3Dright><TT>2018.0473&nbsp;&nbsp;</TT></TD>
    <TD noWrap align=3Dright><TT>-51.67&nbsp;</TT></TD>
    <TD align=3Dright><TT>55&nbsp;</TT></TD>
    <TD noWrap align=3Dright><TT>-&nbsp;</TT></TD>
    <TD align=3Dright><TT>71&nbsp;</TT></TD>
    <TD align=3Dright><TT>0&nbsp;&nbsp;</TT></TD>
    <TD noWrap align=3Dright><TT>---&nbsp;&nbsp;</TT></TD>
    <TD noWrap><TT>&nbsp;K.LTLQFTEDYPNKPPTVR.F</TT></TD></TR>
  <TR>
    <TD align=3Dright>&nbsp;</TD>
    <TD align=3Dright><TT>2018.9503&nbsp;&nbsp;</TT></TD>
    <TD align=3Dright><TT>2017.9430&nbsp;&nbsp;</TT></TD>
    <TD align=3Dright><TT>2018.0473&nbsp;&nbsp;</TT></TD>
    <TD noWrap align=3Dright><TT>-51.67&nbsp;</TT></TD>
    <TD align=3Dright><TT>55&nbsp;</TT></TD>
    <TD noWrap align=3Dright><TT>-&nbsp;</TT></TD>
    <TD align=3Dright><TT>71&nbsp;</TT></TD>
    <TD align=3Dright><TT>0&nbsp;&nbsp;</TT></TD>
    <TD noWrap align=3Dright><TT>56&nbsp;&nbsp;</TT></TD>
    <TD =
noWrap><TT>&nbsp;K.LTLQFTEDYPNKPPTVR.F</TT></TD></TR></TBODY></TABLE>
<TABLE border=3D0 cellSpacing=3D0>
  <TBODY>
  <TR>
    <TD><TT>&nbsp;&nbsp;&nbsp;&nbsp;&nbsp;&nbsp;</TT></TD>
    <TD><TT><B>No match to: </B>825.0471, 829.3359, 842.4524, 870.4879,=20
      929.4965, 929.4965, 992.4430, 1119.4972, 1119.4972, 1295.5704, =
1303.5333,=20
      1303.5333, 1311.5564, 1316.6033, 1321.5404, 1321.5404, 1343.5085,=20
      1345.4845, 1345.4845, 1498.6882, 1498.6882, 1546.6444, 1546.6444,=20
      1562.6248, 1562.6248, 2232.0657, 2232.0657, 3016.3252, 3073.2883,=20
      3162.5381</TT></TD></TR></TBODY></TABLE><BR>
<TABLE border=3D0 cellSpacing=3D0>
  <TBODY>
  <TR>
    <TD><TT><B><A name=3DHit42>42.</A>&nbsp;&nbsp;&nbsp;</B></TT></TD>
    <TD noWrap><TT><A=20
      =
href=3D"http://zxw-pc/mascot/cgi/protein_view.pl?file=3D../data/20121225/=
F002412.dat&amp;hit=3D42"=20
      =
target=3D_blank>gi|168029521</A>&nbsp;&nbsp;&nbsp;&nbsp;<B>Mass:</B>&nbsp=
;17393&nbsp;&nbsp;&nbsp;&nbsp;<B>Score:</B>&nbsp;64&nbsp;&nbsp;&nbsp;&nbs=
p;&nbsp;<B>Expect:</B>&nbsp;0.74&nbsp;&nbsp;<B>Matches:</B>&nbsp;2</TT></=
TD></TR>
  <TR>
    <TD>&nbsp;</TD>
    <TD noWrap><TT>predicted protein [Physcomitrella patens subsp.=20
    patens]</TT></TD></TR></TBODY></TABLE>
<TABLE border=3D0 cellSpacing=3D0 cellPadding=3D0>
  <TBODY>
  <TR>
    <TD><TT>&nbsp;&nbsp;&nbsp;&nbsp;&nbsp;&nbsp;</TT></TD>
    <TD align=3Dright><TT><B>Observed&nbsp;&nbsp;</B></TT></TD>
    <TD noWrap align=3Dright><TT><B>Mr(expt)&nbsp;&nbsp;</B></TT></TD>
    <TD noWrap align=3Dright><TT><B>Mr(calc)&nbsp;&nbsp;</B></TT></TD>
    <TD align=3Dright><TT><B>&nbsp;ppm&nbsp;&nbsp;</B></TT></TD>
    <TD align=3Dright><TT><B>Start&nbsp;</B></TT></TD>
    <TD align=3Dright><TT><B>&nbsp;</B></TT></TD>
    <TD align=3Dright><TT><B>End&nbsp;</B></TT></TD>
    <TD align=3Dright><TT><B>Miss&nbsp;</B></TT></TD>
    <TD align=3Dright><TT><B>Ions&nbsp;</B></TT></TD>
    <TD><TT><B>&nbsp;Peptide</B></TT></TD></TR>
  <TR>
    <TD align=3Dright>&nbsp;</TD>
    <TD align=3Dright><TT>2018.9503&nbsp;&nbsp;</TT></TD>
    <TD align=3Dright><TT>2017.9430&nbsp;&nbsp;</TT></TD>
    <TD align=3Dright><TT>2018.0473&nbsp;&nbsp;</TT></TD>
    <TD noWrap align=3Dright><TT>-51.67&nbsp;</TT></TD>
    <TD align=3Dright><TT>55&nbsp;</TT></TD>
    <TD noWrap align=3Dright><TT>-&nbsp;</TT></TD>
    <TD align=3Dright><TT>71&nbsp;</TT></TD>
    <TD align=3Dright><TT>0&nbsp;&nbsp;</TT></TD>
    <TD noWrap align=3Dright><TT>---&nbsp;&nbsp;</TT></TD>
    <TD noWrap><TT>&nbsp;K.LTLQFTEDYPNKPPTVR.F</TT></TD></TR>
  <TR>
    <TD align=3Dright>&nbsp;</TD>
    <TD align=3Dright><TT>2018.9503&nbsp;&nbsp;</TT></TD>
    <TD align=3Dright><TT>2017.9430&nbsp;&nbsp;</TT></TD>
    <TD align=3Dright><TT>2018.0473&nbsp;&nbsp;</TT></TD>
    <TD noWrap align=3Dright><TT>-51.67&nbsp;</TT></TD>
    <TD align=3Dright><TT>55&nbsp;</TT></TD>
    <TD noWrap align=3Dright><TT>-&nbsp;</TT></TD>
    <TD align=3Dright><TT>71&nbsp;</TT></TD>
    <TD align=3Dright><TT>0&nbsp;&nbsp;</TT></TD>
    <TD noWrap align=3Dright><TT>56&nbsp;&nbsp;</TT></TD>
    <TD =
noWrap><TT>&nbsp;K.LTLQFTEDYPNKPPTVR.F</TT></TD></TR></TBODY></TABLE>
<TABLE border=3D0 cellSpacing=3D0>
  <TBODY>
  <TR>
    <TD><TT>&nbsp;&nbsp;&nbsp;&nbsp;&nbsp;&nbsp;</TT></TD>
    <TD><TT><B>No match to: </B>825.0471, 829.3359, 842.4524, 870.4879,=20
      929.4965, 929.4965, 992.4430, 1119.4972, 1119.4972, 1295.5704, =
1303.5333,=20
      1303.5333, 1311.5564, 1316.6033, 1321.5404, 1321.5404, 1343.5085,=20
      1345.4845, 1345.4845, 1498.6882, 1498.6882, 1546.6444, 1546.6444,=20
      1562.6248, 1562.6248, 2232.0657, 2232.0657, 3016.3252, 3073.2883,=20
      3162.5381</TT></TD></TR></TBODY></TABLE><BR>
<TABLE border=3D0 cellSpacing=3D0>
  <TBODY>
  <TR>
    <TD><TT><B><A name=3DHit43>43.</A>&nbsp;&nbsp;&nbsp;</B></TT></TD>
    <TD noWrap><TT><A=20
      =
href=3D"http://zxw-pc/mascot/cgi/protein_view.pl?file=3D../data/20121225/=
F002412.dat&amp;hit=3D43"=20
      =
target=3D_blank>gi|168029401</A>&nbsp;&nbsp;&nbsp;&nbsp;<B>Mass:</B>&nbsp=
;17393&nbsp;&nbsp;&nbsp;&nbsp;<B>Score:</B>&nbsp;64&nbsp;&nbsp;&nbsp;&nbs=
p;&nbsp;<B>Expect:</B>&nbsp;0.74&nbsp;&nbsp;<B>Matches:</B>&nbsp;2</TT></=
TD></TR>
  <TR>
    <TD>&nbsp;</TD>
    <TD noWrap><TT>predicted protein [Physcomitrella patens subsp.=20
    patens]</TT></TD></TR></TBODY></TABLE>
<TABLE border=3D0 cellSpacing=3D0 cellPadding=3D0>
  <TBODY>
  <TR>
    <TD><TT>&nbsp;&nbsp;&nbsp;&nbsp;&nbsp;&nbsp;</TT></TD>
    <TD align=3Dright><TT><B>Observed&nbsp;&nbsp;</B></TT></TD>
    <TD noWrap align=3Dright><TT><B>Mr(expt)&nbsp;&nbsp;</B></TT></TD>
    <TD noWrap align=3Dright><TT><B>Mr(calc)&nbsp;&nbsp;</B></TT></TD>
    <TD align=3Dright><TT><B>&nbsp;ppm&nbsp;&nbsp;</B></TT></TD>
    <TD align=3Dright><TT><B>Start&nbsp;</B></TT></TD>
    <TD align=3Dright><TT><B>&nbsp;</B></TT></TD>
    <TD align=3Dright><TT><B>End&nbsp;</B></TT></TD>
    <TD align=3Dright><TT><B>Miss&nbsp;</B></TT></TD>
    <TD align=3Dright><TT><B>Ions&nbsp;</B></TT></TD>
    <TD><TT><B>&nbsp;Peptide</B></TT></TD></TR>
  <TR>
    <TD align=3Dright>&nbsp;</TD>
    <TD align=3Dright><TT>2018.9503&nbsp;&nbsp;</TT></TD>
    <TD align=3Dright><TT>2017.9430&nbsp;&nbsp;</TT></TD>
    <TD align=3Dright><TT>2018.0473&nbsp;&nbsp;</TT></TD>
    <TD noWrap align=3Dright><TT>-51.67&nbsp;</TT></TD>
    <TD align=3Dright><TT>55&nbsp;</TT></TD>
    <TD noWrap align=3Dright><TT>-&nbsp;</TT></TD>
    <TD align=3Dright><TT>71&nbsp;</TT></TD>
    <TD align=3Dright><TT>0&nbsp;&nbsp;</TT></TD>
    <TD noWrap align=3Dright><TT>---&nbsp;&nbsp;</TT></TD>
    <TD noWrap><TT>&nbsp;K.LTLQFTEDYPNKPPTVR.F</TT></TD></TR>
  <TR>
    <TD align=3Dright>&nbsp;</TD>
    <TD align=3Dright><TT>2018.9503&nbsp;&nbsp;</TT></TD>
    <TD align=3Dright><TT>2017.9430&nbsp;&nbsp;</TT></TD>
    <TD align=3Dright><TT>2018.0473&nbsp;&nbsp;</TT></TD>
    <TD noWrap align=3Dright><TT>-51.67&nbsp;</TT></TD>
    <TD align=3Dright><TT>55&nbsp;</TT></TD>
    <TD noWrap align=3Dright><TT>-&nbsp;</TT></TD>
    <TD align=3Dright><TT>71&nbsp;</TT></TD>
    <TD align=3Dright><TT>0&nbsp;&nbsp;</TT></TD>
    <TD noWrap align=3Dright><TT>56&nbsp;&nbsp;</TT></TD>
    <TD =
noWrap><TT>&nbsp;K.LTLQFTEDYPNKPPTVR.F</TT></TD></TR></TBODY></TABLE>
<TABLE border=3D0 cellSpacing=3D0>
  <TBODY>
  <TR>
    <TD><TT>&nbsp;&nbsp;&nbsp;&nbsp;&nbsp;&nbsp;</TT></TD>
    <TD><TT><B>No match to: </B>825.0471, 829.3359, 842.4524, 870.4879,=20
      929.4965, 929.4965, 992.4430, 1119.4972, 1119.4972, 1295.5704, =
1303.5333,=20
      1303.5333, 1311.5564, 1316.6033, 1321.5404, 1321.5404, 1343.5085,=20
      1345.4845, 1345.4845, 1498.6882, 1498.6882, 1546.6444, 1546.6444,=20
      1562.6248, 1562.6248, 2232.0657, 2232.0657, 3016.3252, 3073.2883,=20
      3162.5381</TT></TD></TR></TBODY></TABLE><BR>
<TABLE border=3D0 cellSpacing=3D0>
  <TBODY>
  <TR>
    <TD><TT><B><A name=3DHit44>44.</A>&nbsp;&nbsp;&nbsp;</B></TT></TD>
    <TD noWrap><TT><A=20
      =
href=3D"http://zxw-pc/mascot/cgi/protein_view.pl?file=3D../data/20121225/=
F002412.dat&amp;hit=3D44"=20
      =
target=3D_blank>gi|50509962</A>&nbsp;&nbsp;&nbsp;&nbsp;<B>Mass:</B>&nbsp;=
17301&nbsp;&nbsp;&nbsp;&nbsp;<B>Score:</B>&nbsp;64&nbsp;&nbsp;&nbsp;&nbsp=
;&nbsp;<B>Expect:</B>&nbsp;0.74&nbsp;&nbsp;<B>Matches:</B>&nbsp;2</TT></T=
D></TR>
  <TR>
    <TD>&nbsp;</TD>
    <TD noWrap><TT>OsRad6 [Oryza sativa Japonica=20
Group]</TT></TD></TR></TBODY></TABLE>
<TABLE border=3D0 cellSpacing=3D0 cellPadding=3D0>
  <TBODY>
  <TR>
    <TD><TT>&nbsp;&nbsp;&nbsp;&nbsp;&nbsp;&nbsp;</TT></TD>
    <TD align=3Dright><TT><B>Observed&nbsp;&nbsp;</B></TT></TD>
    <TD noWrap align=3Dright><TT><B>Mr(expt)&nbsp;&nbsp;</B></TT></TD>
    <TD noWrap align=3Dright><TT><B>Mr(calc)&nbsp;&nbsp;</B></TT></TD>
    <TD align=3Dright><TT><B>&nbsp;ppm&nbsp;&nbsp;</B></TT></TD>
    <TD align=3Dright><TT><B>Start&nbsp;</B></TT></TD>
    <TD align=3Dright><TT><B>&nbsp;</B></TT></TD>
    <TD align=3Dright><TT><B>End&nbsp;</B></TT></TD>
    <TD align=3Dright><TT><B>Miss&nbsp;</B></TT></TD>
    <TD align=3Dright><TT><B>Ions&nbsp;</B></TT></TD>
    <TD><TT><B>&nbsp;Peptide</B></TT></TD></TR>
  <TR>
    <TD align=3Dright>&nbsp;</TD>
    <TD align=3Dright><TT>2018.9503&nbsp;&nbsp;</TT></TD>
    <TD align=3Dright><TT>2017.9430&nbsp;&nbsp;</TT></TD>
    <TD align=3Dright><TT>2018.0473&nbsp;&nbsp;</TT></TD>
    <TD noWrap align=3Dright><TT>-51.67&nbsp;</TT></TD>
    <TD align=3Dright><TT>55&nbsp;</TT></TD>
    <TD noWrap align=3Dright><TT>-&nbsp;</TT></TD>
    <TD align=3Dright><TT>71&nbsp;</TT></TD>
    <TD align=3Dright><TT>0&nbsp;&nbsp;</TT></TD>
    <TD noWrap align=3Dright><TT>---&nbsp;&nbsp;</TT></TD>
    <TD noWrap><TT>&nbsp;K.LTLQFTEDYPNKPPTVR.F</TT></TD></TR>
  <TR>
    <TD align=3Dright>&nbsp;</TD>
    <TD align=3Dright><TT>2018.9503&nbsp;&nbsp;</TT></TD>
    <TD align=3Dright><TT>2017.9430&nbsp;&nbsp;</TT></TD>
    <TD align=3Dright><TT>2018.0473&nbsp;&nbsp;</TT></TD>
    <TD noWrap align=3Dright><TT>-51.67&nbsp;</TT></TD>
    <TD align=3Dright><TT>55&nbsp;</TT></TD>
    <TD noWrap align=3Dright><TT>-&nbsp;</TT></TD>
    <TD align=3Dright><TT>71&nbsp;</TT></TD>
    <TD align=3Dright><TT>0&nbsp;&nbsp;</TT></TD>
    <TD noWrap align=3Dright><TT>56&nbsp;&nbsp;</TT></TD>
    <TD =
noWrap><TT>&nbsp;K.LTLQFTEDYPNKPPTVR.F</TT></TD></TR></TBODY></TABLE>
<TABLE border=3D0 cellSpacing=3D0>
  <TBODY>
  <TR>
    <TD><TT>&nbsp;&nbsp;&nbsp;&nbsp;&nbsp;&nbsp;</TT></TD>
    <TD><TT><B>No match to: </B>825.0471, 829.3359, 842.4524, 870.4879,=20
      929.4965, 929.4965, 992.4430, 1119.4972, 1119.4972, 1295.5704, =
1303.5333,=20
      1303.5333, 1311.5564, 1316.6033, 1321.5404, 1321.5404, 1343.5085,=20
      1345.4845, 1345.4845, 1498.6882, 1498.6882, 1546.6444, 1546.6444,=20
      1562.6248, 1562.6248, 2232.0657, 2232.0657, 3016.3252, 3073.2883,=20
      3162.5381</TT></TD></TR></TBODY></TABLE><BR>
<TABLE border=3D0 cellSpacing=3D0>
  <TBODY>
  <TR>
    <TD><TT><B><A name=3DHit45>45.</A>&nbsp;&nbsp;&nbsp;</B></TT></TD>
    <TD noWrap><TT><A=20
      =
href=3D"http://zxw-pc/mascot/cgi/protein_view.pl?file=3D../data/20121225/=
F002412.dat&amp;hit=3D45"=20
      =
target=3D_blank>gi|33146810</A>&nbsp;&nbsp;&nbsp;&nbsp;<B>Mass:</B>&nbsp;=
17301&nbsp;&nbsp;&nbsp;&nbsp;<B>Score:</B>&nbsp;64&nbsp;&nbsp;&nbsp;&nbsp=
;&nbsp;<B>Expect:</B>&nbsp;0.74&nbsp;&nbsp;<B>Matches:</B>&nbsp;2</TT></T=
D></TR>
  <TR>
    <TD>&nbsp;</TD>
    <TD noWrap><TT>OsRad6 [Oryza sativa Japonica=20
Group]</TT></TD></TR></TBODY></TABLE>
<TABLE border=3D0 cellSpacing=3D0 cellPadding=3D0>
  <TBODY>
  <TR>
    <TD><TT>&nbsp;&nbsp;&nbsp;&nbsp;&nbsp;&nbsp;</TT></TD>
    <TD align=3Dright><TT><B>Observed&nbsp;&nbsp;</B></TT></TD>
    <TD noWrap align=3Dright><TT><B>Mr(expt)&nbsp;&nbsp;</B></TT></TD>
    <TD noWrap align=3Dright><TT><B>Mr(calc)&nbsp;&nbsp;</B></TT></TD>
    <TD align=3Dright><TT><B>&nbsp;ppm&nbsp;&nbsp;</B></TT></TD>
    <TD align=3Dright><TT><B>Start&nbsp;</B></TT></TD>
    <TD align=3Dright><TT><B>&nbsp;</B></TT></TD>
    <TD align=3Dright><TT><B>End&nbsp;</B></TT></TD>
    <TD align=3Dright><TT><B>Miss&nbsp;</B></TT></TD>
    <TD align=3Dright><TT><B>Ions&nbsp;</B></TT></TD>
    <TD><TT><B>&nbsp;Peptide</B></TT></TD></TR>
  <TR>
    <TD align=3Dright>&nbsp;</TD>
    <TD align=3Dright><TT>2018.9503&nbsp;&nbsp;</TT></TD>
    <TD align=3Dright><TT>2017.9430&nbsp;&nbsp;</TT></TD>
    <TD align=3Dright><TT>2018.0473&nbsp;&nbsp;</TT></TD>
    <TD noWrap align=3Dright><TT>-51.67&nbsp;</TT></TD>
    <TD align=3Dright><TT>55&nbsp;</TT></TD>
    <TD noWrap align=3Dright><TT>-&nbsp;</TT></TD>
    <TD align=3Dright><TT>71&nbsp;</TT></TD>
    <TD align=3Dright><TT>0&nbsp;&nbsp;</TT></TD>
    <TD noWrap align=3Dright><TT>---&nbsp;&nbsp;</TT></TD>
    <TD noWrap><TT>&nbsp;K.LTLQFTEDYPNKPPTVR.F</TT></TD></TR>
  <TR>
    <TD align=3Dright>&nbsp;</TD>
    <TD align=3Dright><TT>2018.9503&nbsp;&nbsp;</TT></TD>
    <TD align=3Dright><TT>2017.9430&nbsp;&nbsp;</TT></TD>
    <TD align=3Dright><TT>2018.0473&nbsp;&nbsp;</TT></TD>
    <TD noWrap align=3Dright><TT>-51.67&nbsp;</TT></TD>
    <TD align=3Dright><TT>55&nbsp;</TT></TD>
    <TD noWrap align=3Dright><TT>-&nbsp;</TT></TD>
    <TD align=3Dright><TT>71&nbsp;</TT></TD>
    <TD align=3Dright><TT>0&nbsp;&nbsp;</TT></TD>
    <TD noWrap align=3Dright><TT>56&nbsp;&nbsp;</TT></TD>
    <TD =
noWrap><TT>&nbsp;K.LTLQFTEDYPNKPPTVR.F</TT></TD></TR></TBODY></TABLE>
<TABLE border=3D0 cellSpacing=3D0>
  <TBODY>
  <TR>
    <TD><TT>&nbsp;&nbsp;&nbsp;&nbsp;&nbsp;&nbsp;</TT></TD>
    <TD><TT><B>No match to: </B>825.0471, 829.3359, 842.4524, 870.4879,=20
      929.4965, 929.4965, 992.4430, 1119.4972, 1119.4972, 1295.5704, =
1303.5333,=20
      1303.5333, 1311.5564, 1316.6033, 1321.5404, 1321.5404, 1343.5085,=20
      1345.4845, 1345.4845, 1498.6882, 1498.6882, 1546.6444, 1546.6444,=20
      1562.6248, 1562.6248, 2232.0657, 2232.0657, 3016.3252, 3073.2883,=20
      3162.5381</TT></TD></TR></TBODY></TABLE><BR>
<TABLE border=3D0 cellSpacing=3D0>
  <TBODY>
  <TR>
    <TD><TT><B><A name=3DHit46>46.</A>&nbsp;&nbsp;&nbsp;</B></TT></TD>
    <TD noWrap><TT><A=20
      =
href=3D"http://zxw-pc/mascot/cgi/protein_view.pl?file=3D../data/20121225/=
F002412.dat&amp;hit=3D46"=20
      =
target=3D_blank>gi|118487787</A>&nbsp;&nbsp;&nbsp;&nbsp;<B>Mass:</B>&nbsp=
;17338&nbsp;&nbsp;&nbsp;&nbsp;<B>Score:</B>&nbsp;64&nbsp;&nbsp;&nbsp;&nbs=
p;&nbsp;<B>Expect:</B>&nbsp;0.74&nbsp;&nbsp;<B>Matches:</B>&nbsp;2</TT></=
TD></TR>
  <TR>
    <TD>&nbsp;</TD>
    <TD noWrap><TT>unknown [Populus =
trichocarpa]</TT></TD></TR></TBODY></TABLE>
<TABLE border=3D0 cellSpacing=3D0 cellPadding=3D0>
  <TBODY>
  <TR>
    <TD><TT>&nbsp;&nbsp;&nbsp;&nbsp;&nbsp;&nbsp;</TT></TD>
    <TD align=3Dright><TT><B>Observed&nbsp;&nbsp;</B></TT></TD>
    <TD noWrap align=3Dright><TT><B>Mr(expt)&nbsp;&nbsp;</B></TT></TD>
    <TD noWrap align=3Dright><TT><B>Mr(calc)&nbsp;&nbsp;</B></TT></TD>
    <TD align=3Dright><TT><B>&nbsp;ppm&nbsp;&nbsp;</B></TT></TD>
    <TD align=3Dright><TT><B>Start&nbsp;</B></TT></TD>
    <TD align=3Dright><TT><B>&nbsp;</B></TT></TD>
    <TD align=3Dright><TT><B>End&nbsp;</B></TT></TD>
    <TD align=3Dright><TT><B>Miss&nbsp;</B></TT></TD>
    <TD align=3Dright><TT><B>Ions&nbsp;</B></TT></TD>
    <TD><TT><B>&nbsp;Peptide</B></TT></TD></TR>
  <TR>
    <TD align=3Dright>&nbsp;</TD>
    <TD align=3Dright><TT>2018.9503&nbsp;&nbsp;</TT></TD>
    <TD align=3Dright><TT>2017.9430&nbsp;&nbsp;</TT></TD>
    <TD align=3Dright><TT>2018.0473&nbsp;&nbsp;</TT></TD>
    <TD noWrap align=3Dright><TT>-51.67&nbsp;</TT></TD>
    <TD align=3Dright><TT>55&nbsp;</TT></TD>
    <TD noWrap align=3Dright><TT>-&nbsp;</TT></TD>
    <TD align=3Dright><TT>71&nbsp;</TT></TD>
    <TD align=3Dright><TT>0&nbsp;&nbsp;</TT></TD>
    <TD noWrap align=3Dright><TT>---&nbsp;&nbsp;</TT></TD>
    <TD noWrap><TT>&nbsp;K.LTLQFTEDYPNKPPTVR.F</TT></TD></TR>
  <TR>
    <TD align=3Dright>&nbsp;</TD>
    <TD align=3Dright><TT>2018.9503&nbsp;&nbsp;</TT></TD>
    <TD align=3Dright><TT>2017.9430&nbsp;&nbsp;</TT></TD>
    <TD align=3Dright><TT>2018.0473&nbsp;&nbsp;</TT></TD>
    <TD noWrap align=3Dright><TT>-51.67&nbsp;</TT></TD>
    <TD align=3Dright><TT>55&nbsp;</TT></TD>
    <TD noWrap align=3Dright><TT>-&nbsp;</TT></TD>
    <TD align=3Dright><TT>71&nbsp;</TT></TD>
    <TD align=3Dright><TT>0&nbsp;&nbsp;</TT></TD>
    <TD noWrap align=3Dright><TT>56&nbsp;&nbsp;</TT></TD>
    <TD =
noWrap><TT>&nbsp;K.LTLQFTEDYPNKPPTVR.F</TT></TD></TR></TBODY></TABLE>
<TABLE border=3D0 cellSpacing=3D0>
  <TBODY>
  <TR>
    <TD><TT>&nbsp;&nbsp;&nbsp;&nbsp;&nbsp;&nbsp;</TT></TD>
    <TD><TT><B>No match to: </B>825.0471, 829.3359, 842.4524, 870.4879,=20
      929.4965, 929.4965, 992.4430, 1119.4972, 1119.4972, 1295.5704, =
1303.5333,=20
      1303.5333, 1311.5564, 1316.6033, 1321.5404, 1321.5404, 1343.5085,=20
      1345.4845, 1345.4845, 1498.6882, 1498.6882, 1546.6444, 1546.6444,=20
      1562.6248, 1562.6248, 2232.0657, 2232.0657, 3016.3252, 3073.2883,=20
      3162.5381</TT></TD></TR></TBODY></TABLE><BR>
<TABLE border=3D0 cellSpacing=3D0>
  <TBODY>
  <TR>
    <TD><TT><B><A name=3DHit47>47.</A>&nbsp;&nbsp;&nbsp;</B></TT></TD>
    <TD noWrap><TT><A=20
      =
href=3D"http://zxw-pc/mascot/cgi/protein_view.pl?file=3D../data/20121225/=
F002412.dat&amp;hit=3D47"=20
      =
target=3D_blank>gi|118487240</A>&nbsp;&nbsp;&nbsp;&nbsp;<B>Mass:</B>&nbsp=
;17311&nbsp;&nbsp;&nbsp;&nbsp;<B>Score:</B>&nbsp;64&nbsp;&nbsp;&nbsp;&nbs=
p;&nbsp;<B>Expect:</B>&nbsp;0.74&nbsp;&nbsp;<B>Matches:</B>&nbsp;2</TT></=
TD></TR>
  <TR>
    <TD>&nbsp;</TD>
    <TD noWrap><TT>unknown [Populus =
trichocarpa]</TT></TD></TR></TBODY></TABLE>
<TABLE border=3D0 cellSpacing=3D0 cellPadding=3D0>
  <TBODY>
  <TR>
    <TD><TT>&nbsp;&nbsp;&nbsp;&nbsp;&nbsp;&nbsp;</TT></TD>
    <TD align=3Dright><TT><B>Observed&nbsp;&nbsp;</B></TT></TD>
    <TD noWrap align=3Dright><TT><B>Mr(expt)&nbsp;&nbsp;</B></TT></TD>
    <TD noWrap align=3Dright><TT><B>Mr(calc)&nbsp;&nbsp;</B></TT></TD>
    <TD align=3Dright><TT><B>&nbsp;ppm&nbsp;&nbsp;</B></TT></TD>
    <TD align=3Dright><TT><B>Start&nbsp;</B></TT></TD>
    <TD align=3Dright><TT><B>&nbsp;</B></TT></TD>
    <TD align=3Dright><TT><B>End&nbsp;</B></TT></TD>
    <TD align=3Dright><TT><B>Miss&nbsp;</B></TT></TD>
    <TD align=3Dright><TT><B>Ions&nbsp;</B></TT></TD>
    <TD><TT><B>&nbsp;Peptide</B></TT></TD></TR>
  <TR>
    <TD align=3Dright>&nbsp;</TD>
    <TD align=3Dright><TT>2018.9503&nbsp;&nbsp;</TT></TD>
    <TD align=3Dright><TT>2017.9430&nbsp;&nbsp;</TT></TD>
    <TD align=3Dright><TT>2018.0473&nbsp;&nbsp;</TT></TD>
    <TD noWrap align=3Dright><TT>-51.67&nbsp;</TT></TD>
    <TD align=3Dright><TT>55&nbsp;</TT></TD>
    <TD noWrap align=3Dright><TT>-&nbsp;</TT></TD>
    <TD align=3Dright><TT>71&nbsp;</TT></TD>
    <TD align=3Dright><TT>0&nbsp;&nbsp;</TT></TD>
    <TD noWrap align=3Dright><TT>---&nbsp;&nbsp;</TT></TD>
    <TD noWrap><TT>&nbsp;K.LTLQFTEDYPNKPPTVR.F</TT></TD></TR>
  <TR>
    <TD align=3Dright>&nbsp;</TD>
    <TD align=3Dright><TT>2018.9503&nbsp;&nbsp;</TT></TD>
    <TD align=3Dright><TT>2017.9430&nbsp;&nbsp;</TT></TD>
    <TD align=3Dright><TT>2018.0473&nbsp;&nbsp;</TT></TD>
    <TD noWrap align=3Dright><TT>-51.67&nbsp;</TT></TD>
    <TD align=3Dright><TT>55&nbsp;</TT></TD>
    <TD noWrap align=3Dright><TT>-&nbsp;</TT></TD>
    <TD align=3Dright><TT>71&nbsp;</TT></TD>
    <TD align=3Dright><TT>0&nbsp;&nbsp;</TT></TD>
    <TD noWrap align=3Dright><TT>56&nbsp;&nbsp;</TT></TD>
    <TD =
noWrap><TT>&nbsp;K.LTLQFTEDYPNKPPTVR.F</TT></TD></TR></TBODY></TABLE>
<TABLE border=3D0 cellSpacing=3D0>
  <TBODY>
  <TR>
    <TD><TT>&nbsp;&nbsp;&nbsp;&nbsp;&nbsp;&nbsp;</TT></TD>
    <TD><TT><B>No match to: </B>825.0471, 829.3359, 842.4524, 870.4879,=20
      929.4965, 929.4965, 992.4430, 1119.4972, 1119.4972, 1295.5704, =
1303.5333,=20
      1303.5333, 1311.5564, 1316.6033, 1321.5404, 1321.5404, 1343.5085,=20
      1345.4845, 1345.4845, 1498.6882, 1498.6882, 1546.6444, 1546.6444,=20
      1562.6248, 1562.6248, 2232.0657, 2232.0657, 3016.3252, 3073.2883,=20
      3162.5381</TT></TD></TR></TBODY></TABLE><BR>
<TABLE border=3D0 cellSpacing=3D0>
  <TBODY>
  <TR>
    <TD><TT><B><A name=3DHit48>48.</A>&nbsp;&nbsp;&nbsp;</B></TT></TD>
    <TD noWrap><TT><A=20
      =
href=3D"http://zxw-pc/mascot/cgi/protein_view.pl?file=3D../data/20121225/=
F002412.dat&amp;hit=3D48"=20
      =
target=3D_blank>gi|118487029</A>&nbsp;&nbsp;&nbsp;&nbsp;<B>Mass:</B>&nbsp=
;17338&nbsp;&nbsp;&nbsp;&nbsp;<B>Score:</B>&nbsp;64&nbsp;&nbsp;&nbsp;&nbs=
p;&nbsp;<B>Expect:</B>&nbsp;0.74&nbsp;&nbsp;<B>Matches:</B>&nbsp;2</TT></=
TD></TR>
  <TR>
    <TD>&nbsp;</TD>
    <TD noWrap><TT>unknown [Populus =
trichocarpa]</TT></TD></TR></TBODY></TABLE>
<TABLE border=3D0 cellSpacing=3D0 cellPadding=3D0>
  <TBODY>
  <TR>
    <TD><TT>&nbsp;&nbsp;&nbsp;&nbsp;&nbsp;&nbsp;</TT></TD>
    <TD align=3Dright><TT><B>Observed&nbsp;&nbsp;</B></TT></TD>
    <TD noWrap align=3Dright><TT><B>Mr(expt)&nbsp;&nbsp;</B></TT></TD>
    <TD noWrap align=3Dright><TT><B>Mr(calc)&nbsp;&nbsp;</B></TT></TD>
    <TD align=3Dright><TT><B>&nbsp;ppm&nbsp;&nbsp;</B></TT></TD>
    <TD align=3Dright><TT><B>Start&nbsp;</B></TT></TD>
    <TD align=3Dright><TT><B>&nbsp;</B></TT></TD>
    <TD align=3Dright><TT><B>End&nbsp;</B></TT></TD>
    <TD align=3Dright><TT><B>Miss&nbsp;</B></TT></TD>
    <TD align=3Dright><TT><B>Ions&nbsp;</B></TT></TD>
    <TD><TT><B>&nbsp;Peptide</B></TT></TD></TR>
  <TR>
    <TD align=3Dright>&nbsp;</TD>
    <TD align=3Dright><TT>2018.9503&nbsp;&nbsp;</TT></TD>
    <TD align=3Dright><TT>2017.9430&nbsp;&nbsp;</TT></TD>
    <TD align=3Dright><TT>2018.0473&nbsp;&nbsp;</TT></TD>
    <TD noWrap align=3Dright><TT>-51.67&nbsp;</TT></TD>
    <TD align=3Dright><TT>55&nbsp;</TT></TD>
    <TD noWrap align=3Dright><TT>-&nbsp;</TT></TD>
    <TD align=3Dright><TT>71&nbsp;</TT></TD>
    <TD align=3Dright><TT>0&nbsp;&nbsp;</TT></TD>
    <TD noWrap align=3Dright><TT>---&nbsp;&nbsp;</TT></TD>
    <TD noWrap><TT>&nbsp;K.LTLQFTEDYPNKPPTVR.F</TT></TD></TR>
  <TR>
    <TD align=3Dright>&nbsp;</TD>
    <TD align=3Dright><TT>2018.9503&nbsp;&nbsp;</TT></TD>
    <TD align=3Dright><TT>2017.9430&nbsp;&nbsp;</TT></TD>
    <TD align=3Dright><TT>2018.0473&nbsp;&nbsp;</TT></TD>
    <TD noWrap align=3Dright><TT>-51.67&nbsp;</TT></TD>
    <TD align=3Dright><TT>55&nbsp;</TT></TD>
    <TD noWrap align=3Dright><TT>-&nbsp;</TT></TD>
    <TD align=3Dright><TT>71&nbsp;</TT></TD>
    <TD align=3Dright><TT>0&nbsp;&nbsp;</TT></TD>
    <TD noWrap align=3Dright><TT>56&nbsp;&nbsp;</TT></TD>
    <TD =
noWrap><TT>&nbsp;K.LTLQFTEDYPNKPPTVR.F</TT></TD></TR></TBODY></TABLE>
<TABLE border=3D0 cellSpacing=3D0>
  <TBODY>
  <TR>
    <TD><TT>&nbsp;&nbsp;&nbsp;&nbsp;&nbsp;&nbsp;</TT></TD>
    <TD><TT><B>No match to: </B>825.0471, 829.3359, 842.4524, 870.4879,=20
      929.4965, 929.4965, 992.4430, 1119.4972, 1119.4972, 1295.5704, =
1303.5333,=20
      1303.5333, 1311.5564, 1316.6033, 1321.5404, 1321.5404, 1343.5085,=20
      1345.4845, 1345.4845, 1498.6882, 1498.6882, 1546.6444, 1546.6444,=20
      1562.6248, 1562.6248, 2232.0657, 2232.0657, 3016.3252, 3073.2883,=20
      3162.5381</TT></TD></TR></TBODY></TABLE><BR>
<TABLE border=3D0 cellSpacing=3D0>
  <TBODY>
  <TR>
    <TD><TT><B><A name=3DHit49>49.</A>&nbsp;&nbsp;&nbsp;</B></TT></TD>
    <TD noWrap><TT><A=20
      =
href=3D"http://zxw-pc/mascot/cgi/protein_view.pl?file=3D../data/20121225/=
F002412.dat&amp;hit=3D49"=20
      =
target=3D_blank>gi|118484844</A>&nbsp;&nbsp;&nbsp;&nbsp;<B>Mass:</B>&nbsp=
;17311&nbsp;&nbsp;&nbsp;&nbsp;<B>Score:</B>&nbsp;64&nbsp;&nbsp;&nbsp;&nbs=
p;&nbsp;<B>Expect:</B>&nbsp;0.74&nbsp;&nbsp;<B>Matches:</B>&nbsp;2</TT></=
TD></TR>
  <TR>
    <TD>&nbsp;</TD>
    <TD noWrap><TT>unknown [Populus =
trichocarpa]</TT></TD></TR></TBODY></TABLE>
<TABLE border=3D0 cellSpacing=3D0 cellPadding=3D0>
  <TBODY>
  <TR>
    <TD><TT>&nbsp;&nbsp;&nbsp;&nbsp;&nbsp;&nbsp;</TT></TD>
    <TD align=3Dright><TT><B>Observed&nbsp;&nbsp;</B></TT></TD>
    <TD noWrap align=3Dright><TT><B>Mr(expt)&nbsp;&nbsp;</B></TT></TD>
    <TD noWrap align=3Dright><TT><B>Mr(calc)&nbsp;&nbsp;</B></TT></TD>
    <TD align=3Dright><TT><B>&nbsp;ppm&nbsp;&nbsp;</B></TT></TD>
    <TD align=3Dright><TT><B>Start&nbsp;</B></TT></TD>
    <TD align=3Dright><TT><B>&nbsp;</B></TT></TD>
    <TD align=3Dright><TT><B>End&nbsp;</B></TT></TD>
    <TD align=3Dright><TT><B>Miss&nbsp;</B></TT></TD>
    <TD align=3Dright><TT><B>Ions&nbsp;</B></TT></TD>
    <TD><TT><B>&nbsp;Peptide</B></TT></TD></TR>
  <TR>
    <TD align=3Dright>&nbsp;</TD>
    <TD align=3Dright><TT>2018.9503&nbsp;&nbsp;</TT></TD>
    <TD align=3Dright><TT>2017.9430&nbsp;&nbsp;</TT></TD>
    <TD align=3Dright><TT>2018.0473&nbsp;&nbsp;</TT></TD>
    <TD noWrap align=3Dright><TT>-51.67&nbsp;</TT></TD>
    <TD align=3Dright><TT>55&nbsp;</TT></TD>
    <TD noWrap align=3Dright><TT>-&nbsp;</TT></TD>
    <TD align=3Dright><TT>71&nbsp;</TT></TD>
    <TD align=3Dright><TT>0&nbsp;&nbsp;</TT></TD>
    <TD noWrap align=3Dright><TT>---&nbsp;&nbsp;</TT></TD>
    <TD noWrap><TT>&nbsp;K.LTLQFTEDYPNKPPTVR.F</TT></TD></TR>
  <TR>
    <TD align=3Dright>&nbsp;</TD>
    <TD align=3Dright><TT>2018.9503&nbsp;&nbsp;</TT></TD>
    <TD align=3Dright><TT>2017.9430&nbsp;&nbsp;</TT></TD>
    <TD align=3Dright><TT>2018.0473&nbsp;&nbsp;</TT></TD>
    <TD noWrap align=3Dright><TT>-51.67&nbsp;</TT></TD>
    <TD align=3Dright><TT>55&nbsp;</TT></TD>
    <TD noWrap align=3Dright><TT>-&nbsp;</TT></TD>
    <TD align=3Dright><TT>71&nbsp;</TT></TD>
    <TD align=3Dright><TT>0&nbsp;&nbsp;</TT></TD>
    <TD noWrap align=3Dright><TT>56&nbsp;&nbsp;</TT></TD>
    <TD =
noWrap><TT>&nbsp;K.LTLQFTEDYPNKPPTVR.F</TT></TD></TR></TBODY></TABLE>
<TABLE border=3D0 cellSpacing=3D0>
  <TBODY>
  <TR>
    <TD><TT>&nbsp;&nbsp;&nbsp;&nbsp;&nbsp;&nbsp;</TT></TD>
    <TD><TT><B>No match to: </B>825.0471, 829.3359, 842.4524, 870.4879,=20
      929.4965, 929.4965, 992.4430, 1119.4972, 1119.4972, 1295.5704, =
1303.5333,=20
      1303.5333, 1311.5564, 1316.6033, 1321.5404, 1321.5404, 1343.5085,=20
      1345.4845, 1345.4845, 1498.6882, 1498.6882, 1546.6444, 1546.6444,=20
      1562.6248, 1562.6248, 2232.0657, 2232.0657, 3016.3252, 3073.2883,=20
      3162.5381</TT></TD></TR></TBODY></TABLE><BR>
<TABLE border=3D0 cellSpacing=3D0>
  <TBODY>
  <TR>
    <TD><TT><B><A name=3DHit50>50.</A>&nbsp;&nbsp;&nbsp;</B></TT></TD>
    <TD noWrap><TT><A=20
      =
href=3D"http://zxw-pc/mascot/cgi/protein_view.pl?file=3D../data/20121225/=
F002412.dat&amp;hit=3D50"=20
      =
target=3D_blank>gi|118483844</A>&nbsp;&nbsp;&nbsp;&nbsp;<B>Mass:</B>&nbsp=
;17338&nbsp;&nbsp;&nbsp;&nbsp;<B>Score:</B>&nbsp;64&nbsp;&nbsp;&nbsp;&nbs=
p;&nbsp;<B>Expect:</B>&nbsp;0.74&nbsp;&nbsp;<B>Matches:</B>&nbsp;2</TT></=
TD></TR>
  <TR>
    <TD>&nbsp;</TD>
    <TD noWrap><TT>unknown [Populus =
trichocarpa]</TT></TD></TR></TBODY></TABLE>
<TABLE border=3D0 cellSpacing=3D0 cellPadding=3D0>
  <TBODY>
  <TR>
    <TD><TT>&nbsp;&nbsp;&nbsp;&nbsp;&nbsp;&nbsp;</TT></TD>
    <TD align=3Dright><TT><B>Observed&nbsp;&nbsp;</B></TT></TD>
    <TD noWrap align=3Dright><TT><B>Mr(expt)&nbsp;&nbsp;</B></TT></TD>
    <TD noWrap align=3Dright><TT><B>Mr(calc)&nbsp;&nbsp;</B></TT></TD>
    <TD align=3Dright><TT><B>&nbsp;ppm&nbsp;&nbsp;</B></TT></TD>
    <TD align=3Dright><TT><B>Start&nbsp;</B></TT></TD>
    <TD align=3Dright><TT><B>&nbsp;</B></TT></TD>
    <TD align=3Dright><TT><B>End&nbsp;</B></TT></TD>
    <TD align=3Dright><TT><B>Miss&nbsp;</B></TT></TD>
    <TD align=3Dright><TT><B>Ions&nbsp;</B></TT></TD>
    <TD><TT><B>&nbsp;Peptide</B></TT></TD></TR>
  <TR>
    <TD align=3Dright>&nbsp;</TD>
    <TD align=3Dright><TT>2018.9503&nbsp;&nbsp;</TT></TD>
    <TD align=3Dright><TT>2017.9430&nbsp;&nbsp;</TT></TD>
    <TD align=3Dright><TT>2018.0473&nbsp;&nbsp;</TT></TD>
    <TD noWrap align=3Dright><TT>-51.67&nbsp;</TT></TD>
    <TD align=3Dright><TT>55&nbsp;</TT></TD>
    <TD noWrap align=3Dright><TT>-&nbsp;</TT></TD>
    <TD align=3Dright><TT>71&nbsp;</TT></TD>
    <TD align=3Dright><TT>0&nbsp;&nbsp;</TT></TD>
    <TD noWrap align=3Dright><TT>---&nbsp;&nbsp;</TT></TD>
    <TD noWrap><TT>&nbsp;K.LTLQFTEDYPNKPPTVR.F</TT></TD></TR>
  <TR>
    <TD align=3Dright>&nbsp;</TD>
    <TD align=3Dright><TT>2018.9503&nbsp;&nbsp;</TT></TD>
    <TD align=3Dright><TT>2017.9430&nbsp;&nbsp;</TT></TD>
    <TD align=3Dright><TT>2018.0473&nbsp;&nbsp;</TT></TD>
    <TD noWrap align=3Dright><TT>-51.67&nbsp;</TT></TD>
    <TD align=3Dright><TT>55&nbsp;</TT></TD>
    <TD noWrap align=3Dright><TT>-&nbsp;</TT></TD>
    <TD align=3Dright><TT>71&nbsp;</TT></TD>
    <TD align=3Dright><TT>0&nbsp;&nbsp;</TT></TD>
    <TD noWrap align=3Dright><TT>56&nbsp;&nbsp;</TT></TD>
    <TD =
noWrap><TT>&nbsp;K.LTLQFTEDYPNKPPTVR.F</TT></TD></TR></TBODY></TABLE>
<TABLE border=3D0 cellSpacing=3D0>
  <TBODY>
  <TR>
    <TD><TT>&nbsp;&nbsp;&nbsp;&nbsp;&nbsp;&nbsp;</TT></TD>
    <TD><TT><B>No match to: </B>825.0471, 829.3359, 842.4524, 870.4879,=20
      929.4965, 929.4965, 992.4430, 1119.4972, 1119.4972, 1295.5704, =
1303.5333,=20
      1303.5333, 1311.5564, 1316.6033, 1321.5404, 1321.5404, 1343.5085,=20
      1345.4845, 1345.4845, 1498.6882, 1498.6882, 1546.6444, 1546.6444,=20
      1562.6248, 1562.6248, 2232.0657, 2232.0657, 3016.3252, 3073.2883,=20
      3162.5381</TT></TD></TR></TBODY></TABLE><BR>
<H3>Search Parameters</H3><FONT face=3D"Courier =
New,Courier,monospace"><PRE><B>Type of search         : MS/MS Ion =
Search</B>
<B>Enzyme                 : Trypsin</B>
<B>Variable modifications : <A =
href=3D"http://zxw-pc/mascot/cgi/client.pl?modification&amp;mod_name=3DOx=
idation+%28M%29&amp;file=3D../data/20121225/F002412.dat" =
target=3D_blank>Oxidation (M)</A></B>
<B>Mass values            : Monoisotopic</B>
<B>Protein Mass           : Unrestricted</B>
<B>Peptide Mass Tolerance : =C2=B1 100 ppm</B>
<B>Fragment Mass Tolerance: =C2=B1 0.8 Da</B>
<B>Max Missed Cleavages   : 1</B>
<B>Instrument type        : MALDI-TOF-TOF</B>
<A name=3DQuery1><B>Query1 (825.0471,1+)   </A>: &lt;no title&gt;</B>
<A name=3DQuery2><B>Query2 (829.3359,1+)   </A>: &lt;no title&gt;</B>
<A name=3DQuery3><B>Query3 (842.4524,1+)   </A>: &lt;no title&gt;</B>
<A name=3DQuery4><B>Query4 (870.4879,1+)   </A>: &lt;no title&gt;</B>
<A name=3DQuery5><B>Query5 (929.4965,1+)   </A>: &lt;no title&gt;</B>
<A name=3DQuery6><B>Query6 (929.4965,1+)   </A>: Label: J17, Spot_Id: =
795025, Peak_List_Id: 465059, MSMS Job_Run_Id: 23273, Comment: </B>
<A name=3DQuery7><B>Query7 (992.4430,1+)   </A>: &lt;no title&gt;</B>
<A name=3DQuery8><B>Query8 (1119.4972,1+)  </A>: &lt;no title&gt;</B>
<A name=3DQuery9><B>Query9 (1119.4972,1+)  </A>: Label: J17, Spot_Id: =
795025, Peak_List_Id: 465062, MSMS Job_Run_Id: 23273, Comment: </B>
<A name=3DQuery10><B>Query10 (1295.5704,1+) </A>: &lt;no title&gt;</B>
<A name=3DQuery11><B>Query11 (1303.5333,1+) </A>: &lt;no title&gt;</B>
<A name=3DQuery12><B>Query12 (1303.5333,1+) </A>: Label: J17, Spot_Id: =
795025, Peak_List_Id: 465056, MSMS Job_Run_Id: 23273, Comment: </B>
<A name=3DQuery13><B>Query13 (1311.5564,1+) </A>: &lt;no title&gt;</B>
<A name=3DQuery14><B>Query14 (1316.6033,1+) </A>: &lt;no title&gt;</B>
<A name=3DQuery15><B>Query15 (1321.5404,1+) </A>: &lt;no title&gt;</B>
<A name=3DQuery16><B>Query16 (1321.5404,1+) </A>: Label: J17, Spot_Id: =
795025, Peak_List_Id: 465053, MSMS Job_Run_Id: 23273, Comment: </B>
<A name=3DQuery17><B>Query17 (1343.5085,1+) </A>: &lt;no title&gt;</B>
<A name=3DQuery18><B>Query18 (1345.4845,1+) </A>: &lt;no title&gt;</B>
<A name=3DQuery19><B>Query19 (1345.4845,1+) </A>: Label: J17, Spot_Id: =
795025, Peak_List_Id: 465060, MSMS Job_Run_Id: 23273, Comment: </B>
<A name=3DQuery20><B>Query20 (1498.6882,1+) </A>: &lt;no title&gt;</B>
<A name=3DQuery21><B>Query21 (1498.6882,1+) </A>: Label: J17, Spot_Id: =
795025, Peak_List_Id: 465057, MSMS Job_Run_Id: 23273, Comment: </B>
<A name=3DQuery22><B>Query22 (1546.6444,1+) </A>: &lt;no title&gt;</B>
<A name=3DQuery23><B>Query23 (1546.6444,1+) </A>: Label: J17, Spot_Id: =
795025, Peak_List_Id: 465054, MSMS Job_Run_Id: 23273, Comment: </B>
<A name=3DQuery24><B>Query24 (1562.6248,1+) </A>: &lt;no title&gt;</B>
<A name=3DQuery25><B>Query25 (1562.6248,1+) </A>: Label: J17, Spot_Id: =
795025, Peak_List_Id: 465055, MSMS Job_Run_Id: 23273, Comment: </B>
<A name=3DQuery26><B>Query26 (2018.9503,1+) </A>: &lt;no title&gt;</B>
<A name=3DQuery27><B>Query27 (2018.9503,1+) </A>: Label: J17, Spot_Id: =
795025, Peak_List_Id: 465061, MSMS Job_Run_Id: 23273, Comment: </B>
<A name=3DQuery28><B>Query28 (2232.0657,1+) </A>: &lt;no title&gt;</B>
<A name=3DQuery29><B>Query29 (2232.0657,1+) </A>: Label: J17, Spot_Id: =
795025, Peak_List_Id: 465058, MSMS Job_Run_Id: 23273, Comment: </B>
<A name=3DQuery30><B>Query30 (3016.3252,1+) </A>: &lt;no title&gt;</B>
<A name=3DQuery31><B>Query31 (3073.2883,1+) </A>: &lt;no title&gt;</B>
<A name=3DQuery32><B>Query32 (3162.5381,1+) </A>: &lt;no title&gt;</B>
</PRE></FONT>
<P>
<TABLE border=3D2 cellSpacing=3D2 cellPadding=3D1 width=3D"100%">
  <TBODY>
  <TR>
    <TD noWrap align=3Dcenter><B>Mascot:</B>&nbsp; <A=20
      =
href=3D"http://www.matrixscience.com/">http://www.matrixscience.com/</A> =

  </TD></TR></TBODY></TABLE></P></BODY></HTML>

------=_NextPart_000_001B_01CDE360.945A8BE0
Content-Type: image/gif
Content-Transfer-Encoding: base64
Content-Location: http://zxw-pc/mascot/images/88x31_logo_white.gif

R0lGODlhWAAfANX/AMDAwP/v7//f3//Pz/+/v/+vr/+fn/+Pj/9/f/9wcP9gYP9QUP9AQP8wMP8g
IP8QEP8AAO/v/+/v79/f/9/f38/P/8/Pz7+//7+/v6+v/6+vr5+f/5+fn4+P/4+Pj39//39/f3Bw
/3BwcGBg/2BgYFBQ/1BQUEBA/0BAQDAw/zAwMCAg/yAgIBAQ/xAQEAAA/wAAAAAAAAAAAAAAAAAA
AAAAAAAAAAAAAAAAAAAAAAAAAAAAAAAAAAAAAAAAAAAAACH5BAEAAAAALAAAAABYAB8AQAb/QIBw
SCwaj8ikcslsEl0wTDHz+bxOgMrp8mpFiJFThfsyjl4j82tVLaVGk+Hq1TF2ut8jCkYRSkgcToKD
hIQUKiBCHnxEAghDBA8QQg4QBEQBQwyWQ5ICAAsBAZcACKQJEAsMQgQQk5hCAhAPlAACn0MkUYMS
HCIaABMfJychRSPEH0YbWEMXJyUhxCPSJQAb0icjH8gfeRvIxRnXxCfeGcQlFwAWIn1HLC7vQhtl
AFZ1ES0v6/QrRGSIWPlXpF6LISWuVNgA4EyaIRta9Jvw4kUcInsCDZEARcqQBQ6I0AJQAEIDIgQU
xJo1pOQqIQFUCmFQyYAQAzZBQXikqYAQ/wQQZAIgkFPIHmCFkipdyrSp06eDSLiQUDBhM3JrjFSY
Y++aMgAnXnwdUUFIwodgX1gTso/hkAgVK0w4Ma4IBxZHQMDACzCNlRJiKFokEu5EiopFrFwdYiWF
EC5rhYQ1BqbEhsN1inCE4YGIBBAo5kEdrRS0EQkwEhEp0AABAgYGeA6liUBBAgOXFDDYvUDA7t+/
LxHYzTPAb1wHHCxAsMBAgtnAf2cawsGFhSIUYOwiAtSVgwFCDphM4mmlpQQhiSgQMMBVAAEyNx1A
UtJBgQVCh2DQjoRE5yEOODDdAA+AV0oqMClgoAIQzDcTJwAE8Fp4zwEIwXQANABBTillEv9AeREu
px8LGpFm4okopqjiiiyOxoEKHg2xz2Jn8KPVPkSYA0AGeDT0EI8v5HEYWiG84BhEiAEQARueoXDd
EYv8R0QKij2GzAtuvVUCkIwJUUFFF30l2EVf2nhNVkWEBVhZRnDASBH7wUBVjhEoFkYEZ3w1BFkA
BESEYGy+1dYFH6wQaJ89HgMmlDC4cIQIMJBQRAlxWNHCOEWi5ZUzSQqhzwt1ETGHW1UKMSYRFaRQ
1h1HErEIX3ZZl2NFjo2QRglcpZBBBIehIcQIuQpzwj4tnHDRXMSKseMaHzxT0QppZNArFh/0ukI/
RqlQhAkmiNbitwBIoMKTG71ZxC1JEIDsYYqjJEUBCSB4q5dqQrSHS3s5GRDUEAmMpFNRlZBigL/i
PTCggBFqCLBMAcwyHQInDWFBpEfooi0RmzBAyiMfQhieTwdW+C8ABxCA7lAIoLKAEKGQBEF6H1n4
SSjqDpHddkS4KakRBWzCEgDyIaHvyj8FVcADRdkiU00JgNcwBLgYsQkC+pJChF4oHDFxEQnIBnTE
AauXSXswDy2ETwl8YtwQ7TVY78uNyMQgT5e0LMTEUua1swAF9MybgT8FiN8n8Emi8QALuLJAAgxI
ou4mD8h2QH4BLPBAA8tlMpwrtvmcCQgieDAnuKQXEgQAOw==

------=_NextPart_000_001B_01CDE360.945A8BE0
Content-Type: application/octet-stream
Content-Transfer-Encoding: base64
Content-Location: http://zxw-pc/mascot/cgi/score_gif.pl?score_gif_166337918625

R0lGODlhkAHIAMIAAP///wAAAP8AAAD/AAAA/////wAAAAAAACH5BAEAAAAALAAAAACQAcgAAAP+
CLrc/jDKSau9OOvNu/9gKI5kaZ5oqq5s675wLM90bd94ru987//AoHBILBqPyKRyyWw6n9CodEqt
Wq/YrHbL7Xq/4LB4TC6bz+i0es1uu9/wuHxOr98I+AFDv+Ar/ACAgnuEfYV/h4GJg4aNiI6KkIyP
lJGVk5aZmJuLnZKdAqEDoaKel6aaqJyfrKetPwSpr6uutbK2tLe6ubyqvrO/uIukAqOkvcDJwsq7
qBwBCtApsc3MyMvY1dnX2t3c38GaxMYC3uHg1ueJGtLQ0iV41Obp9Nvq9fP2+Oj6AMXjofrlG8hv
YAZ30abdE1iw4UKCDx3u8yQK4MSLDCOuu4D+EMA7EwQkZsQIkaTIkiPtHRun0WTLlAcTnoiHsubJ
my9t5rwJ8NjOny5fCaGGMyjMokeBJp3VsxxSnUZ1efgIMurTq0qhLt36b2U5rWCxQoq5gCoJeWGz
it2a1uq9iivdymULCMNHsxHQonUQb21bumoDz23mtdRgvycrBFjMGC8EPAti7eX7tzJiwYAP72la
DLPlnBscS5CsQN5kBkQ9X9bMOvPRpp9b12RBrXZk1PFouo69e3VvpV3h/pZdcIVtAKZHq15OnPlw
fXArNp+erYPoyLmR387rm7f37uBBRe9M/Xs4xR4bX2+Q/DRq8+XDx1fNWf7zbqEZrH+//TH+ZPj3
2QfggOQER6Bz+AEhj4AMItggRsF1FaCD58FC4XwYTijXeKNkeOBYiqm32Ex5XKjhiR/+Vhh5KD5Y
iV0txOJiijTOyEt9JtYIwn4hpOahjTkCKQlsQqKYH20/BqlkkspEaEyLS75ogYgjgvQflExiqeU8
HH6lo4ewFPnllmLqsWKZOfogY5RjtlkmjlkO6IJuubmnG5px4hkgkWwKiGRp2lWwYJ+E5hmlkwG5
meacyOmWV6FkQqqoP4gaWh5txwX6mJ6TRjrfmZL6+Wd/jdbZ6amcIganp0aSxcFe7gGKaqi0Esen
pffBKJOgtyX3KKuz4gogol+l6hlHZWH+4KijfF0ZLLDGblgptIuGqN400VIrLFagbougqwpl++y4
Da1KblZDaavuuYfduq5foTGGgqPi1ltrP8S++62uu1bl7b/6BtUlwN7x6xG297IbcFLdLlzwlPqR
uCbB9lKsirkVw/SMvAop7HHGu7j7MWgKWmyyw9fkO3JUmOo1mrMgx5wwIwOjfGzHgZI2mswnr4xI
wz6DFaOmsWrHs809C4LxzOjOmWnRPiItddBKF0Y1yYz6WlqdgybNtNeOqHz0bFmTShnYU/Nc89Uk
gUuBrzpz93Xac5sD9NjFQZwBs1BDhnfdMS+NtkHsMMo23UmL/DczRxo3+OILiw140xz+XTvv5I9j
/sjakBO+Q1+aHz7y3aEnVjmSnafep+CIC5RfOx2rnnmeipf+UOGwW9l166LrKfnsrsOY+0y2A88u
58VrbBfH88rOO5qkG8+Nmr0nTy7r1QsVb5Vv/2fqA3da77ybtUvvDLj7tWfB7tk/D+nv7uODvrKl
Fq1p+/g/iLz5jOvK43Zaqx/o+Bc/akWvgJ6TAJX+dxqo5U98ocLe+OoyNPAp54EErFH5EJiL7XHv
V/1xIAchiCv4YdAWbusenZzFHpiRcIRM2h8Mq7O8D4Jkgi/U0QFPKBW9oS6HOIyPBIG4kYNYDh7/
CeIMCbRBHlLQQktU4rAK9CQnnq/+co3BmRUzuBoZblFKhUMYF4n4KQ6RMXhhROLEonhGJu5QijuK
XRulqCqr0bGIWLQhPMbIxxOZ8I4v4NvL0AJINkqLil4qZCamRKW3AfB+4FOkJDXyxjnikZF7I5py
JtnHsAyxkxvTwNNw8z1OGpIuTYTj8jagNRF+8ZVI+aMlQWStI15QVpBkzyxPCR8vKlIFk4nbpnYJ
y8BUspNP1N2V+rbGYiJzJ5/kZbqcycurpJKYQWCfKampDVk+M5su/GY1geJLYibzc9tMpy+OOc5s
clOd1ogmD6cJz3Yy5JqgVNOV6vlOU3jTnu4UZz8vUk6BhsmcCHULO1/puK0xi5T+AwVouRY6PqeZ
7Vf8zOhm7JhQMCrENA89W0RHSot/MnRUARQpSTvKpWmNdFT8cWhuNCrQXlAUm8C04KNoKtGL3TSD
gQzhBXm60j7gU5rGyU6p8rJPlhJ1EiZVJfVq6tSWFBSgB6WqVjPyU6TyoJlPrapRu4o/BSVRrD3d
x1HnWbK0uhUlUcXpVN8a1kZc9aSfK9FWiyoMsla0B2BFK1/F4dcc0lOwdf3DWv8K01yKNLERjWs+
gemyWDELspy8q1SJ18qdIfazwCgsUHOKSwdiFrHyZCxKScW1qA02o4tto+E0CcLTblWyXiUtoOxH
SNDSlSIu3SZllzVI2/5WtEv+pJ5x35la2QZ0uZKM7Wih+FrfWgK3bP1qOH+711VoVq5fhW5VkVtW
wFa3u8Mg79jM6lrxIlO6yW3reblLCeyq9qvWret3Jxve/PrXEOo17LyUqsL5vra509VtJg0MW47u
tWX2e+x/6XtdRBZLsA11LHa+R2H9BhfDFVyfe3saYOOFmFcjhiWC45vhCPMnxXSEb3mT6mKHovfG
2LCvc+fKYNDuN7fonHB1S4xA7QYWxwc+oI4JdlgkP7V8P/ZYQHuMY1kS+VTypTJ3fbliKRsZxgh9
I5Q/zGTzgvm9SrbwKa4Mr+cKucHRkQWX2Xyzxk6AXm/2rZXNOCQH35POQa3+ManObMg587m+araJ
jDuIM0Ejh9BWFLOfIxFlqCb6KY2mH6QnyLo9O8mqZFZeiwfZ2lKb+tSoTrWqV83qVrv61bCOtaxn
Teta2/rWrA6xox2tyw7wutes9MCvYxrsVwn72L5OtrKNvWzH8XrYuCw2s6VNbVEiu9oLnja2LwDt
aFu72RnmNrizve31Xbvc5tb2t9VN7na7m37jxi+74T3vdNfb3uh2ZLzFvW9e9dvf985Bt7utYXy/
m98B13e+Fb7wO/+b4etuuB0mTvGKW/ziGM+4xjfOcWEvsw0rtBOBz0ATDnc8qO8heBVc5u2Wk5zY
J4cBrC46BsuCL6Q1byH+C2NO41GiYeQaTmnN6URznhNvt0UPQ2chnnNvq9zo9o7b06MAN4M3HZJT
h7rDZSVMM6ivWaX9ea+SrvURCHINIV8mSLMOhWXtvOxwj7vc5073utv97njPu973zve++/3vTcii
DyPwv2joEfCI38E7/ld49PQr8ZDHweIPxj2OCT49i5/84Q/WAOZZPj1l2XzkR+8qd8Bu8pzfFepB
n/rOr74jlD99skhPew8+HvV3ufzrFXj7ZFHFlrUPPgV+3/nZ3+UBu+c98ROyfOE7f/CtT33uYB8x
1SPf99hnfvGfz/0JND/0uQe/+KUPAc9XvkpmYV7318/+9rv//fDHQgIBAAA7

------=_NextPart_000_001B_01CDE360.945A8BE0
Content-Type: application/octet-stream
Content-Transfer-Encoding: quoted-printable
Content-Location: http://zxw-pc/mascot/templates/browser.js

	var browser_EXCLUDE =3D 1;=20
	var browser_IE =3D 0;=20
	var browser_IE4 =3D 0;=20
	var browser_IE5 =3D 0;=20
	var browser_IE6 =3D 0;
	var browser_MZ7 =3D 0;
	var browser_NS3 =3D 0;
	var browser_NS4 =3D 0;
	var browser_NS6 =3D 0;=20
	var browser_NS7 =3D 0;=20
	var browser_OP5 =3D 0;=20
	var browser_OP6 =3D 0;
	var browser_OP7 =3D 0;
	var browser_KDE =3D 0;
	var browser_SAF =3D 0;

	var agt=3Dnavigator.userAgent.toLowerCase();

  if(typeof navigator.vendor !=3D "undefined" && navigator.vendor =3D=3D =
"KDE"){
  	var thisKDE =3D agt;
  	var splitKDE =3D thisKDE.split("konqueror/");
  	var aKDE =3D splitKDE[1] . split("; ");
  	var KDEn =3D parseFloat(aKDE[0]);
  	if (KDEn >=3D 2.2) {
  		browser_KDE =3D 1;
  //		browser_NS6 =3D 1;
  		browser_EXCLUDE =3D 0;
  	}
  }

  else if(agt.indexOf('webtv') !=3D -1){browser_EXCLUDE =3D 1;}
 =20
  else if(typeof window.opera !=3D "undefined"){
  	browser_EXCLUDE =3D 0;
  	if(agt.indexOf("opera/5") !=3D -1 || agt.indexOf("opera 5") !=3D =
-1){browser_OP5 =3D 1;}
  	if(agt.indexOf("opera/6") !=3D -1 || agt.indexOf("opera 6") !=3D =
-1){browser_OP6 =3D 1;}
  	if(agt.indexOf("opera/7") !=3D -1 || agt.indexOf("opera 7") !=3D =
-1){browser_OP7 =3D 1;}
  }
 =20
  else if(typeof document.all !=3D "undefined"){
  	browser_EXCLUDE =3D 0;
  	browser_IE =3D 1;
  	if(typeof document.getElementById !=3D "undefined"){
  		browser_IE5 =3D 1;
  		if(agt.indexOf("msie 6") !=3D -1){
  			browser_IE6 =3D 1;
  		}
  	}
  	else{browser_IE4 =3D 1;}
  }
 =20
  else if(typeof document.getElementById !=3D "undefined"){
  	browser_EXCLUDE =3D 0;
  	if(agt.indexOf("netscape/6") !=3D -1 || agt.indexOf("netscape6") !=3D =
-1){browser_NS6 =3D 1;}
  	else if(agt.indexOf("netscape/7") !=3D -1 || agt.indexOf("netscape7") =
!=3D -1){browser_NS6 =3D 1; browser_NS7 =3D 1;}
  	else if(agt.indexOf("gecko") !=3D -1){browser_NS6 =3D 1; browser_MZ7 =
=3D 1;}
  	if(agt.indexOf("safari") !=3D -1 || (typeof document.childNodes !=3D =
"undefined" && typeof document.all =3D=3D "undefined" && typeof =
navigator.taintEnabled =3D=3D "undefined")){browser_MZ7 =3D 0; =
browser_NS6 =3D 1; browser_SAF =3D 1;}
  }
 =20
  else if((agt.indexOf('mozilla') !=3D -1) && =
(parseInt(navigator.appVersion) >=3D 3)){
  	browser_EXCLUDE =3D 0;
  	if (parseInt(navigator.appVersion) >=3D 4) {
    	browser_NS4 =3D 1;
  	} else {
    	browser_NS3 =3D 1;
  	}
  	if(typeof navigator.mimeTypes['*'] =3D=3D "undefined"){
  		browser_EXCLUDE =3D 1;
  		browser_NS4 =3D 0;
    	browser_NS3 =3D 0;
  	}
  }
 =20
  if(agt.indexOf('escape') !=3D -1){browser_EXCLUDE =3D 1; browser_NS3 =
=3D 0; browser_NS4 =3D 0;}
 =20
  if(typeof navigator.__ice_version !=3D "undefined"){browser_EXCLUDE =
=3D 1; browser_IE4 =3D 0;}

	var sTemp =3D "Browser detected as ";
	if (browser_EXCLUDE) { sTemp +=3D "EXCLUDE " }
	if (browser_IE)  { sTemp +=3D "IE " }
	if (browser_IE4) { sTemp +=3D "IE4 " }
	if (browser_IE5) { sTemp +=3D "IE5 " }
	if (browser_IE6) { sTemp +=3D "IE6 " }
	if (browser_MZ7) { sTemp +=3D "MZ7 " }
	if (browser_NS3) { sTemp +=3D "NS3 " }
	if (browser_NS4) { sTemp +=3D "NS4 " }
	if (browser_NS6) { sTemp +=3D "NS6 " }
	if (browser_NS7) { sTemp +=3D "NS7 " }
	if (browser_OP5) { sTemp +=3D "OP5 " }
	if (browser_OP6) { sTemp +=3D "OP6 " }
	if (browser_OP7) { sTemp +=3D "OP7 " }
	if (browser_KDE) { sTemp +=3D "KDE " }
	if (browser_SAF) { sTemp +=3D "SAF " }
//	alert(sTemp);

------=_NextPart_000_001B_01CDE360.945A8BE0--
