# Supplementary material for: Proteomic Analyses Provide Novel Insights into Plant Growth and Ginsenoside Biosynthesis in Forest Cultivated Panax ginseng (F. Ginseng)
Source: Front Plant Sci. 2016 Jan 26;7:1. doi: 10.3389/fpls.2016.00001 (PMC4726751; doi:10.3389/fpls.2016.00001)
Supplement: Supplementary file 6 [file DataSheet1.ZIP › The raw files of MS/the raw files of MALDI-TOFTOF MS/J18.mht]

From: =?gb2312?B?08kgV2luZG93cyBJbnRlcm5ldCBFeHBsb3JlciA5ILGjtOY=?=
Subject: Protein Summary Report (Project: zxw, Spot Set: zxw\20121225, Label: J18, Spot Id: 795026, Peak List Id: 464825, MS Job Run Id: 23272)
Date: Wed, 26 Dec 2012 12:00:27 +0800
MIME-Version: 1.0
Content-Type: multipart/related;
	type="text/html";
	boundary="----=_NextPart_000_0024_01CDE360.987A2640"
X-MimeOLE: Produced By Microsoft MimeOLE V6.1.7601.17609

���� MIME ��ʽ�Ķ෽�ʼ���

------=_NextPart_000_0024_01CDE360.987A2640
Content-Type: text/html;
	charset="utf-8"
Content-Transfer-Encoding: quoted-printable
Content-Location: http://zxw-pc/mascot/cgi/master_results.pl?file=..%2Fdata%2F20121225%2FF002413.dat&REPTYPE=protein&_sigthreshold=0.05&REPORT=50&_server_mudpit_switch=99999999&_ignoreionsscorebelow=0&_showsubsets=0&_showpopups=TRUE&_sortunassigned=scoredown&_requireboldred=0

=EF=BB=BF<!DOCTYPE HTML PUBLIC "-//W3C//DTD HTML 4.0 Transitional//EN">
<!-- 1 seconds --><!-- 1 seconds --><!-- 1 seconds =
--><HTML><HEAD><TITLE>Protein Summary Report (Project: zxw, Spot Set: =
zxw\20121225, Label: J18, Spot Id: 795026, Peak List Id: 464825, MS Job =
Run Id: 23272)</TITLE>
<META content=3D"text/html; charset=3Dutf-8" http-equiv=3DContent-Type>
<STYLE type=3Dtext/css>.tooltip {
	POSITION: absolute; VISIBILITY: hidden; TOP: 0px; LEFT: 0px
}
</STYLE>

<SCRIPT language=3DJavaScript type=3Dtext/javascript=20
src=3D"http://zxw-pc/mascot/templates/browser.js"></SCRIPT>

<SCRIPT language=3DJavaScript>=0A=
<!-- Begin hiding Javascript from old browsers.=0A=
 =0A=
  var arrayReady=3D0;=0A=
  =0A=
  if (document.images){=0A=
    redBall =3D new Image();=0A=
    redBall.src =3D "../images/red_ball_white.gif";  =0A=
    cyanBall =3D new Image();=0A=
    cyanBall.src =3D "../images/cyan_ball_white.gif";  =0A=
  }=0A=
  =0A=
  function cover(hit,query,protSeq){=0A=
    document.Results.OV_Title.value =3D queryTitle[query];=0A=
    document.Results.OV_Accession.value =3D protName[hit];=0A=
    document.Results.OV_Sequence.value =3D protSeq;=0A=
    if (hit =3D=3D 0) {=0A=
      self.status =3D queryTitle[query];=0A=
    } else {=0A=
      self.status =3D protName[hit] + ": " + protSeq;=0A=
    }=0A=
    if (protSeq !=3D "" && document.fred && arrayReady =3D=3D 1){=0A=
      var i =3D 0;=0A=
      var element =3D 0;=0A=
      element =3D eval(protSeq+"["+i+"]");=0A=
      while(element) {=0A=
        document.images[element].src =3D redBall.src;=0A=
        i++;=0A=
        element =3D eval(protSeq+"["+i+"]");=0A=
      }=0A=
    }=0A=
  }=0A=
=0A=
  function uncover(hit,query,protSeq){=0A=
    document.Results.OV_Title.value =3D "-Query-";=0A=
    document.Results.OV_Accession.value=3D"-Accession-";=0A=
    document.Results.OV_Sequence.value=3D"-Sequence-";=0A=
    self.status=3D"";=0A=
    if (protSeq !=3D "" && document.fred && arrayReady =3D=3D 1){=0A=
      var i =3D 0;=0A=
      var element =3D 0;=0A=
      element =3D eval(protSeq+"["+i+"]");=0A=
      while(element) {=0A=
        document.images[element].src =3D cyanBall.src;=0A=
        i++;=0A=
        element =3D eval(protSeq+"["+i+"]");=0A=
      }=0A=
    }=0A=
  }=0A=
=0A=
  function checkQuery(checkState,numChecks,form){=0A=
    if (numChecks =3D=3D 1){=0A=
      form.QUE.checked =3D checkState;=0A=
    } else {=0A=
      for (var i =3D 0; i < form.elements.length; i++) {=0A=
        if (form.elements[i].name =3D=3D "QUE"){=0A=
          form.elements[i].checked =3D checkState;=0A=
        }=0A=
      }=0A=
    }=0A=
  }=0A=
=0A=
  function SaveClicks(checkBox,form){=0A=
    if (form.ErrTolRepeat && form.ErrTolRepeat.checked) {=0A=
      return;=0A=
    }=0A=
    var checkState =3D checkBox.checked;=0A=
    var thisHit =3D 0;=0A=
    for (var i =3D 0; i < form.elements.length; i++) {=0A=
      if (thisHit =3D=3D 1){=0A=
        if (form.elements[i].name =3D=3D "QUE") {=0A=
          form.elements[i].checked =3D !checkState;=0A=
        } else {=0A=
          break;=0A=
        }=0A=
      } else {=0A=
        if (form.elements[i] =3D=3D checkBox){=0A=
          thisHit =3D 1;=0A=
        }=0A=
      }=0A=
    }=0A=
  }=0A=
=0A=
  function unMatched(form){=0A=
    var numMisses =3D 0;=0A=
    for (var i =3D 0; i < form.elements.length; i++) {=0A=
      if (form.elements[i].name =3D=3D "MISSES"){=0A=
        numMisses++;=0A=
      } =0A=
    }=0A=
    if (numMisses < 1) {=0A=
      alert("No unmatched mass values to be searched");=0A=
      return false;=0A=
    }=0A=
    for (var i =3D 0; i < form.elements.length; i++) {=0A=
      if (form.elements[i].name =3D=3D "QUE"){=0A=
        form.elements[i].name =3D "DUMMY";=0A=
      } =0A=
    }=0A=
    for (var i =3D 0; i < form.elements.length; i++) {=0A=
      if (form.elements[i].name =3D=3D "MISSES"){=0A=
        form.elements[i].name =3D "QUE";=0A=
      } =0A=
    }=0A=
    form.submit();=0A=
    return true;=0A=
  }=0A=
=0A=
  function setReFormatAction(form){=0A=
    if (form.REPTYPE.options[form.REPTYPE.selectedIndex].value =3D=3D =
"export"){=0A=
      form.action =3D "./export_dat_2.pl";=0A=
    } else if (form.REPTYPE.options[form.REPTYPE.selectedIndex].value =
=3D=3D "family") {=0A=
      form.action =3D "./master_results_2.pl";=0A=
    } else {=0A=
      form.action =3D "./master_results.pl";=0A=
    }=0A=
  }=0A=
  =0A=
  function chooseQueryList(form) {=0A=
    var formatForm =3D window.document.forms['Re-format'];=0A=
    if (formatForm._querylist.value =3D=3D 'unassigned') {=0A=
      form.QUERYLIST.value =3D queryListUnassigned;=0A=
    } else if (formatForm._querylist.value =3D=3D 'identity') {=0A=
      form.QUERYLIST.value =3D queryListIdentity;=0A=
    } else if (formatForm._querylist.value =3D=3D 'homology') {=0A=
      form.QUERYLIST.value =3D queryListHomology;=0A=
    } else {=0A=
      form.QUERYLIST.value =3D "All";=0A=
    }=0A=
    return true;=0A=
  }=0A=
    =0A=
  function makeAccessionString(form){=0A=
    if (!form.ErrTolRepeat || !form.ErrTolRepeat.checked) {=0A=
      form.ACCESSION.value =3D "";=0A=
      return true;=0A=
    }=0A=
    var tempString =3D "";=0A=
    var numAccessions =3D 1;=0A=
    for (var i =3D 0; i < form.elements.length; i++) {=0A=
      if (form.elements[i].name =3D=3D "INCLUDE" && =
form.elements[i].checked){=0A=
        tempString =3D tempString + =
unescape(et_list[form.elements[i].value]) + ",";=0A=
      }=0A=
    }=0A=
    if (tempString =3D=3D "") {=0A=
      alert("No hits selected for error tolerant search");=0A=
      return false;=0A=
    }=0A=
    tempString =3D tempString.substring(0, tempString.length - 1);=0A=
    form.ACCESSION.value =3D tempString;=0A=
    checkQuery(1,26, form);=0A=
    return true;=0A=
  }=0A=
=0A=
  function clearEl() {}=0A=
=0A=
  function makeArchive(form){=0A=
    var tempUrl =3D =
"http://zxw-pc/mascot/cgi/master_results.pl?file=3D..%2Fdata%2F20121225%2=
FF002413.dat;REPTYPE=3Darchive;_sigthreshold=3D0.05;REPORT=3D50;_server_m=
udpit_switch=3D99999999;_ignoreionsscorebelow=3D0;_showsubsets=3D0;_showp=
opups=3DTRUE;_sortunassigned=3Dscoredown;_requireboldred=3D0&INTERMEDIATE=
=3D%2e%2e%2fdata%2f20121225%2fF002413%2edat";    for (var i =3D 0; i < =
form.elements.length; i++) {=0A=
      if (form.elements[i].name =3D=3D "INCLUDE" && =
form.elements[i].checked){=0A=
        tempUrl =3D tempUrl + "&INCLUDE=3D" + form.elements[i].value;=0A=
      }=0A=
    }=0A=
    window.location.href =3D tempUrl;=0A=
  }=0A=
=0A=
// End hiding Javascript from old browsers. -->=0A=
</SCRIPT>

<META name=3DGENERATOR content=3D"MSHTML 9.00.8112.16457"></HEAD>
<BODY aLink=3D#0000ff bgColor=3D#ffffff vLink=3D#0000ff>
<H1><IMG border=3D0 name=3Dfred align=3Dtop=20
src=3D"http://zxw-pc/mascot/images/88x31_logo_white.gif" width=3D88 =
height=3D31=20
NATURALSIZEFLAG=3D"3"> Mascot Search Results</H1><FONT=20
face=3D"Courier New,Courier,monospace"><PRE><B>User            : </B>
<B>Email           : </B>
<B>Search title    : Project: zxw, Spot Set: zxw\20121225, Label: J18, =
Spot Id: 795026, Peak List Id: 464825, MS Job Run Id: 23272</B>
<B>MS data file    : =
C:\Users\lei\Desktop\=EF=BF=BD=EF=BF=BD=EF=BF=BD=EF=BF=BD=EF=BF=BD=EF=BF=BD=
=EF=BF=BD=EF=BF=BD\201212\20121225\ppw_J18_135641680117.txt</B>
<B>Database        : viridiplantae p (1850050 sequences; 642453415 =
residues)</B>
<B>Timestamp       : 25 Dec 2012 at 08:05:17 GMT</B>
<B>Warning         : <FONT color=3D#ff0000>A Peptide summary report will =
usually give a much clearer picture of MS/MS search results.</FONT></B>
<B>Top Score       : 130 for <FONT color=3D#ff0000>gi|255631724</FONT>, =
unknown [Glycine max]</B>
</PRE></FONT>
<H3>Mascot Score Histogram</H3>Protein score is -10*Log(P), where P is =
the=20
probability that the observed match is a random event.<BR>Protein scores =
greater=20
than 75 are significant (p&lt;0.05).<BR>Protein scores are derived from =
ions=20
scores as a non-probabilistic basis for ranking protein hits.
<P><IMG alt=3D"Score Distribution"=20
src=3D"http://zxw-pc/mascot/cgi/score_gif.pl?score_gif_674177771618" =
width=3D400=20
height=3D200>=20
<FORM onsubmit=3D"return setReFormatAction(this)" method=3Dget =
name=3DRe-format=20
action=3D./master_results.pl><INPUT name=3Dfile =
value=3D../data/20121225/F002413.dat=20
type=3Dhidden>=20
<H3>Protein Summary Report</H3>
<TABLE border=3D0 cellSpacing=3D1 cellPadding=3D3>
  <TBODY>
  <TR>
    <TD bgColor=3D#eeeeff noWrap><INPUT value=3D"Format As" =
type=3Dsubmit> </TD>
    <TD bgColor=3D#eeeeff noWrap><SELECT name=3DREPTYPE> <OPTION =
selected=20
        value=3Dprotein>Protein Summary (deprecated)</OPTION> <OPTION=20
        value=3Dfamily>Protein Family Summary</OPTION> <OPTION=20
        value=3Dpeptide>Peptide Summary</OPTION> <OPTION =
value=3Dselect>Select=20
        Summary (protein hits)</OPTION> <OPTION =
value=3Dunassigned>Select Summary=20
        (unassigned)</OPTION> <OPTION value=3Dexport>Export Search=20
      Results</OPTION></SELECT> </TD>
    <TD bgColor=3D#eeeeff>&nbsp;</TD>
    <TD bgColor=3D#eeeeff noWrap><A=20
      href=3D"http://zxw-pc/mascot/help/msms_summaries_help.html"=20
      target=3D_blank>Help</A> </TD></TR>
  <TR>
    <TD bgColor=3D#eeeeff>&nbsp;</TD>
    <TD bgColor=3D#eeeeff noWrap>Significance threshold p&lt; <INPUT=20
      name=3D_sigthreshold value=3D0.05 size=3D8> </TD>
    <TD bgColor=3D#eeeeff noWrap>Max. number of hits <INPUT =
name=3DREPORT value=3D50=20
      size=3D5> </TD>
    <TD bgColor=3D#eeeeff>&nbsp;</TD></TR></TBODY></TABLE></FORM>
<FORM method=3Dpost name=3DResults action=3D./search_form.pl><INPUT =
name=3DQUE=20
value=3D"824.051074 from(825.058350,1+)  intensity(15717.0590)  =
query(1)"=20
type=3Dhidden> <INPUT name=3DMISSES=20
value=3D"824.051074 from(825.058350,1+)  intensity(15717.0590)  =
query(1)"=20
type=3Dhidden> <INPUT name=3DQUE=20
value=3D"828.335624 from(829.342900,1+)  intensity(27684.1170)  =
query(2)"=20
type=3Dhidden> <INPUT name=3DMISSES=20
value=3D"828.335624 from(829.342900,1+)  intensity(27684.1170)  =
query(2)"=20
type=3Dhidden> <INPUT name=3DQUE=20
value=3D"834.014144 from(835.021420,1+)  intensity(25329.8050)  =
query(3)"=20
type=3Dhidden> <INPUT name=3DMISSES=20
value=3D"834.014144 from(835.021420,1+)  intensity(25329.8050)  =
query(3)"=20
type=3Dhidden> <INPUT name=3DQUE=20
value=3D"841.464034 from(842.471310,1+)  intensity(15939.6070)  =
query(4)"=20
type=3Dhidden> <INPUT name=3DMISSES=20
value=3D"841.464034 from(842.471310,1+)  intensity(15939.6070)  =
query(4)"=20
type=3Dhidden> <INPUT name=3DQUE=20
value=3D"869.494124 from(870.501400,1+)  intensity(6090.5884)  query(5)" =

type=3Dhidden> <INPUT name=3DMISSES=20
value=3D"869.494124 from(870.501400,1+)  intensity(6090.5884)  query(5)" =

type=3Dhidden> <INPUT name=3DQUE=20
value=3D"875.980334 from(876.987610,1+)  intensity(5767.5640)  query(6)" =

type=3Dhidden> <INPUT name=3DMISSES=20
value=3D"875.980334 from(876.987610,1+)  intensity(5767.5640)  query(6)" =

type=3Dhidden> <INPUT name=3DQUE=20
value=3D"877.974654 from(878.981930,1+)  intensity(3370.0830)  query(7)" =

type=3Dhidden> <INPUT name=3DMISSES=20
value=3D"877.974654 from(878.981930,1+)  intensity(3370.0830)  query(7)" =

type=3Dhidden> <INPUT name=3DQUE=20
value=3D"993.074634 from(994.081910,1+)  intensity(3460.9805)  query(8)" =

type=3Dhidden> <INPUT name=3DMISSES=20
value=3D"993.074634 from(994.081910,1+)  intensity(3460.9805)  query(8)" =

type=3Dhidden> <INPUT name=3DQUE=20
value=3D"993.074634 from(994.081910,1+)  intensity(0.0000)  =
title(Label%3a%20J18%2c%20Spot_Id%3a%20795026%2c%20Peak_List_Id%3a%204650=
71%2c%20MSMS%20Job_Run_Id%3a%2023273%2c%20Comment%3a%20)  query(9)"=20
type=3Dhidden> <INPUT name=3DMISSES=20
value=3D"993.074634 from(994.081910,1+)  intensity(0.0000)  =
title(Label%3a%20J18%2c%20Spot_Id%3a%20795026%2c%20Peak_List_Id%3a%204650=
71%2c%20MSMS%20Job_Run_Id%3a%2023273%2c%20Comment%3a%20)  query(9)"=20
type=3Dhidden> <INPUT name=3DQUE=20
value=3D"1117.528124 from(1118.535400,1+)  intensity(344337.6600)  =
query(10)"=20
type=3Dhidden> <INPUT name=3DQUE=20
value=3D"1117.528124 from(1118.535400,1+)  intensity(0.0000)  =
title(Label%3a%20J18%2c%20Spot_Id%3a%20795026%2c%20Peak_List_Id%3a%204650=
63%2c%20MSMS%20Job_Run_Id%3a%2023273%2c%20Comment%3a%20)  query(11)"=20
type=3Dhidden> <INPUT name=3DQUE=20
value=3D"1139.488824 from(1140.496100,1+)  intensity(9018.8232)  =
query(12)"=20
type=3Dhidden> <INPUT name=3DMISSES=20
value=3D"1139.488824 from(1140.496100,1+)  intensity(9018.8232)  =
query(12)"=20
type=3Dhidden> <INPUT name=3DQUE=20
value=3D"1245.619924 from(1246.627200,1+)  intensity(8828.2354)  =
query(13)"=20
type=3Dhidden> <INPUT name=3DQUE=20
value=3D"1245.619924 from(1246.627200,1+)  intensity(0.0000)  =
title(Label%3a%20J18%2c%20Spot_Id%3a%20795026%2c%20Peak_List_Id%3a%204650=
68%2c%20MSMS%20Job_Run_Id%3a%2023273%2c%20Comment%3a%20)  query(14)"=20
type=3Dhidden> <INPUT name=3DQUE=20
value=3D"1276.446224 from(1277.453500,1+)  intensity(18302.7460)  =
query(15)"=20
type=3Dhidden> <INPUT name=3DMISSES=20
value=3D"1276.446224 from(1277.453500,1+)  intensity(18302.7460)  =
query(15)"=20
type=3Dhidden> <INPUT name=3DQUE=20
value=3D"1276.446224 from(1277.453500,1+)  intensity(0.0000)  =
title(Label%3a%20J18%2c%20Spot_Id%3a%20795026%2c%20Peak_List_Id%3a%204650=
65%2c%20MSMS%20Job_Run_Id%3a%2023273%2c%20Comment%3a%20)  query(16)"=20
type=3Dhidden> <INPUT name=3DMISSES=20
value=3D"1276.446224 from(1277.453500,1+)  intensity(0.0000)  =
title(Label%3a%20J18%2c%20Spot_Id%3a%20795026%2c%20Peak_List_Id%3a%204650=
65%2c%20MSMS%20Job_Run_Id%3a%2023273%2c%20Comment%3a%20)  query(16)"=20
type=3Dhidden> <INPUT name=3DQUE=20
value=3D"1295.694524 from(1296.701800,1+)  intensity(4403.1372)  =
query(17)"=20
type=3Dhidden> <INPUT name=3DMISSES=20
value=3D"1295.694524 from(1296.701800,1+)  intensity(4403.1372)  =
query(17)"=20
type=3Dhidden> <INPUT name=3DQUE=20
value=3D"1295.694524 from(1296.701800,1+)  intensity(0.0000)  =
title(Label%3a%20J18%2c%20Spot_Id%3a%20795026%2c%20Peak_List_Id%3a%204650=
69%2c%20MSMS%20Job_Run_Id%3a%2023273%2c%20Comment%3a%20)  query(18)"=20
type=3Dhidden> <INPUT name=3DMISSES=20
value=3D"1295.694524 from(1296.701800,1+)  intensity(0.0000)  =
title(Label%3a%20J18%2c%20Spot_Id%3a%20795026%2c%20Peak_List_Id%3a%204650=
69%2c%20MSMS%20Job_Run_Id%3a%2023273%2c%20Comment%3a%20)  query(18)"=20
type=3Dhidden> <INPUT name=3DQUE=20
value=3D"1320.545324 from(1321.552600,1+)  intensity(4001.9609)  =
query(19)"=20
type=3Dhidden> <INPUT name=3DMISSES=20
value=3D"1320.545324 from(1321.552600,1+)  intensity(4001.9609)  =
query(19)"=20
type=3Dhidden> <INPUT name=3DQUE=20
value=3D"1320.545324 from(1321.552600,1+)  intensity(0.0000)  =
title(Label%3a%20J18%2c%20Spot_Id%3a%20795026%2c%20Peak_List_Id%3a%204650=
70%2c%20MSMS%20Job_Run_Id%3a%2023273%2c%20Comment%3a%20)  query(20)"=20
type=3Dhidden> <INPUT name=3DMISSES=20
value=3D"1320.545324 from(1321.552600,1+)  intensity(0.0000)  =
title(Label%3a%20J18%2c%20Spot_Id%3a%20795026%2c%20Peak_List_Id%3a%204650=
70%2c%20MSMS%20Job_Run_Id%3a%2023273%2c%20Comment%3a%20)  query(20)"=20
type=3Dhidden> <INPUT name=3DQUE=20
value=3D"1419.595624 from(1420.602900,1+)  intensity(10173.3760)  =
query(21)"=20
type=3Dhidden> <INPUT name=3DMISSES=20
value=3D"1419.595624 from(1420.602900,1+)  intensity(10173.3760)  =
query(21)"=20
type=3Dhidden> <INPUT name=3DQUE=20
value=3D"1419.595624 from(1420.602900,1+)  intensity(0.0000)  =
title(Label%3a%20J18%2c%20Spot_Id%3a%20795026%2c%20Peak_List_Id%3a%204650=
66%2c%20MSMS%20Job_Run_Id%3a%2023273%2c%20Comment%3a%20)  query(22)"=20
type=3Dhidden> <INPUT name=3DMISSES=20
value=3D"1419.595624 from(1420.602900,1+)  intensity(0.0000)  =
title(Label%3a%20J18%2c%20Spot_Id%3a%20795026%2c%20Peak_List_Id%3a%204650=
66%2c%20MSMS%20Job_Run_Id%3a%2023273%2c%20Comment%3a%20)  query(22)"=20
type=3Dhidden> <INPUT name=3DQUE=20
value=3D"2086.890224 from(2087.897500,1+)  intensity(9532.5488)  =
query(23)"=20
type=3Dhidden> <INPUT name=3DMISSES=20
value=3D"2086.890224 from(2087.897500,1+)  intensity(9532.5488)  =
query(23)"=20
type=3Dhidden> <INPUT name=3DQUE=20
value=3D"2086.890224 from(2087.897500,1+)  intensity(0.0000)  =
title(Label%3a%20J18%2c%20Spot_Id%3a%20795026%2c%20Peak_List_Id%3a%204650=
67%2c%20MSMS%20Job_Run_Id%3a%2023273%2c%20Comment%3a%20)  query(24)"=20
type=3Dhidden> <INPUT name=3DMISSES=20
value=3D"2086.890224 from(2087.897500,1+)  intensity(0.0000)  =
title(Label%3a%20J18%2c%20Spot_Id%3a%20795026%2c%20Peak_List_Id%3a%204650=
67%2c%20MSMS%20Job_Run_Id%3a%2023273%2c%20Comment%3a%20)  query(24)"=20
type=3Dhidden> <INPUT name=3DQUE=20
value=3D"2214.988324 from(2215.995600,1+)  intensity(38730.7850)  =
query(25)"=20
type=3Dhidden> <INPUT name=3DMISSES=20
value=3D"2214.988324 from(2215.995600,1+)  intensity(38730.7850)  =
query(25)"=20
type=3Dhidden> <INPUT name=3DQUE=20
value=3D"2214.988324 from(2215.995600,1+)  intensity(0.0000)  =
title(Label%3a%20J18%2c%20Spot_Id%3a%20795026%2c%20Peak_List_Id%3a%204650=
64%2c%20MSMS%20Job_Run_Id%3a%2023273%2c%20Comment%3a%20)  query(26)"=20
type=3Dhidden> <INPUT name=3DMISSES=20
value=3D"2214.988324 from(2215.995600,1+)  intensity(0.0000)  =
title(Label%3a%20J18%2c%20Spot_Id%3a%20795026%2c%20Peak_List_Id%3a%204650=
64%2c%20MSMS%20Job_Run_Id%3a%2023273%2c%20Comment%3a%20)  query(26)"=20
type=3Dhidden> <INPUT name=3DFORMVER value=3D2 type=3Dhidden> <INPUT =
name=3DSEARCH=20
value=3DMIS type=3Dhidden> <INPUT name=3DUSERNAME type=3Dhidden> <INPUT =
name=3DUSEREMAIL=20
type=3Dhidden> <INPUT name=3DCOM=20
value=3D"Project: zxw, Spot Set: zxw\20121225, Label: J18, Spot Id: =
795026, Peak List Id: 464825, MS Job Run Id: 23272"=20
type=3Dhidden> <INPUT name=3DMODS type=3Dhidden> <INPUT name=3DIT_MODS=20
value=3D"Oxidation (M)" type=3Dhidden> <INPUT name=3DCLE value=3DTrypsin =
type=3Dhidden>=20
<INPUT name=3DMASS value=3DMonoisotopic type=3Dhidden> <INPUT name=3DSEG =
type=3Dhidden>=20
<INPUT name=3DTOL value=3D100 type=3Dhidden> <INPUT name=3DTOLU =
value=3Dppm type=3Dhidden>=20
<INPUT name=3DITOL value=3D0.8 type=3Dhidden> <INPUT name=3DITOLU =
value=3DDa type=3Dhidden>=20
<INPUT name=3DDB value=3Dviridiplantae type=3Dhidden> <INPUT =
name=3DCHARGE value=3D1+=20
type=3Dhidden> <INPUT name=3DPFA value=3D1 type=3Dhidden> <INPUT =
name=3DFILE=20
value=3DC:\Users\lei\Desktop\=EF=BF=BD=EF=BF=BD=EF=BF=BD=EF=BF=BD=EF=BF=BD=
=EF=BF=BD=EF=BF=BD=EF=BF=BD\201212\20121225\ppw_J18_135641680117.txt=20
type=3Dhidden> <INPUT name=3DFORMAT value=3D"Mascot generic" =
type=3Dhidden> <INPUT=20
name=3DINTERMEDIATE value=3D../data/20121225/F002413.dat type=3Dhidden> =
<INPUT=20
name=3DREPORT value=3D50 type=3Dhidden> <INPUT name=3DOVERVIEW =
value=3DOFF type=3Dhidden>=20
<INPUT name=3DPRECURSOR type=3Dhidden> <INPUT name=3DTAXONOMY =
value=3D"All entries"=20
type=3Dhidden> <INPUT name=3DREPTYPE type=3Dhidden> <INPUT =
name=3DrepeatSearch=20
value=3D"not again" type=3Dhidden> <INPUT name=3DINSTRUMENT =
value=3DMALDI-TOF-TOF=20
type=3Dhidden> <INPUT name=3DACCESSION type=3Dhidden> <INPUT =
name=3DQUANTITATION=20
type=3Dhidden>=20
<P><INPUT value=3D"Re-Search All" type=3Dsubmit> &nbsp;&nbsp;<INPUT =
onclick=3D"unMatched(this.form); return true" value=3D"Search Unmatched" =
type=3Dbutton>=20
</FORM>
<H3>Index</H3>
<TABLE border=3D0 cellSpacing=3D0 cellPadding=3D0>
  <TBODY>
  <TR>
    <TD>&nbsp;</TD>
    <TD><TT><B>&nbsp;Accession</B></TT></TD>
    <TD><TT><B>&nbsp;&nbsp;Mass</B></TT></TD>
    <TD><TT><B>&nbsp;&nbsp;Score</B></TT></TD>
    <TD><TT><B>&nbsp;&nbsp;Description</B></TT></TD></TR>
  <TR>
    <TD noWrap align=3Dright><TT><B>1.</B></TT></TD>
    <TD noWrap><TT><B>&nbsp;<A=20
      =
href=3D"http://zxw-pc/mascot/cgi/master_results.pl?file=3D..%2Fdata%2F201=
21225%2FF002413.dat&amp;REPTYPE=3Dprotein&amp;_sigthreshold=3D0.05&amp;RE=
PORT=3D50&amp;_server_mudpit_switch=3D99999999&amp;_ignoreionsscorebelow=3D=
0&amp;_showsubsets=3D0&amp;_showpopups=3DTRUE&amp;_sortunassigned=3Dscore=
down&amp;_requireboldred=3D0#Hit1">gi|255631724</A></B></TT></TD>
    <TD noWrap><TT>&nbsp;&nbsp;12986</TT></TD>
    <TD noWrap align=3Dright><TT>130</TT></TD>
    <TD noWrap><TT>&nbsp;&nbsp;unknown [Glycine max]</TT></TD></TR>
  <TR>
    <TD noWrap align=3Dright><TT><B>2.</B></TT></TD>
    <TD noWrap><TT><B>&nbsp;<A=20
      =
href=3D"http://zxw-pc/mascot/cgi/master_results.pl?file=3D..%2Fdata%2F201=
21225%2FF002413.dat&amp;REPTYPE=3Dprotein&amp;_sigthreshold=3D0.05&amp;RE=
PORT=3D50&amp;_server_mudpit_switch=3D99999999&amp;_ignoreionsscorebelow=3D=
0&amp;_showsubsets=3D0&amp;_showpopups=3DTRUE&amp;_sortunassigned=3Dscore=
down&amp;_requireboldred=3D0#Hit2">gi|62642102</A></B></TT></TD>
    <TD noWrap><TT>&nbsp;&nbsp;16243</TT></TD>
    <TD noWrap align=3Dright><TT>128</TT></TD>
    <TD noWrap><TT>&nbsp;&nbsp;eukaryotic translation initiation factor =
5A=20
      [Picea abies]</TT></TD></TR>
  <TR>
    <TD noWrap align=3Dright><TT><B>3.</B></TT></TD>
    <TD noWrap><TT><B>&nbsp;<A=20
      =
href=3D"http://zxw-pc/mascot/cgi/master_results.pl?file=3D..%2Fdata%2F201=
21225%2FF002413.dat&amp;REPTYPE=3Dprotein&amp;_sigthreshold=3D0.05&amp;RE=
PORT=3D50&amp;_server_mudpit_switch=3D99999999&amp;_ignoreionsscorebelow=3D=
0&amp;_showsubsets=3D0&amp;_showpopups=3DTRUE&amp;_sortunassigned=3Dscore=
down&amp;_requireboldred=3D0#Hit3">gi|224286569</A></B></TT></TD>
    <TD noWrap><TT>&nbsp;&nbsp;17281</TT></TD>
    <TD noWrap align=3Dright><TT>127</TT></TD>
    <TD noWrap><TT>&nbsp;&nbsp;unknown [Picea sitchensis]</TT></TD></TR>
  <TR>
    <TD noWrap align=3Dright><TT><B>4.</B></TT></TD>
    <TD noWrap><TT><B>&nbsp;<A=20
      =
href=3D"http://zxw-pc/mascot/cgi/master_results.pl?file=3D..%2Fdata%2F201=
21225%2FF002413.dat&amp;REPTYPE=3Dprotein&amp;_sigthreshold=3D0.05&amp;RE=
PORT=3D50&amp;_server_mudpit_switch=3D99999999&amp;_ignoreionsscorebelow=3D=
0&amp;_showsubsets=3D0&amp;_showpopups=3DTRUE&amp;_sortunassigned=3Dscore=
down&amp;_requireboldred=3D0#Hit4">gi|224285675</A></B></TT></TD>
    <TD noWrap><TT>&nbsp;&nbsp;17303</TT></TD>
    <TD noWrap align=3Dright><TT>127</TT></TD>
    <TD noWrap><TT>&nbsp;&nbsp;unknown [Picea sitchensis]</TT></TD></TR>
  <TR>
    <TD noWrap align=3Dright><TT><B>5.</B></TT></TD>
    <TD noWrap><TT><B>&nbsp;<A=20
      =
href=3D"http://zxw-pc/mascot/cgi/master_results.pl?file=3D..%2Fdata%2F201=
21225%2FF002413.dat&amp;REPTYPE=3Dprotein&amp;_sigthreshold=3D0.05&amp;RE=
PORT=3D50&amp;_server_mudpit_switch=3D99999999&amp;_ignoreionsscorebelow=3D=
0&amp;_showsubsets=3D0&amp;_showpopups=3DTRUE&amp;_sortunassigned=3Dscore=
down&amp;_requireboldred=3D0#Hit5">gi|224284806</A></B></TT></TD>
    <TD noWrap><TT>&nbsp;&nbsp;17303</TT></TD>
    <TD noWrap align=3Dright><TT>127</TT></TD>
    <TD noWrap><TT>&nbsp;&nbsp;unknown [Picea sitchensis]</TT></TD></TR>
  <TR>
    <TD noWrap align=3Dright><TT><B>6.</B></TT></TD>
    <TD noWrap><TT><B>&nbsp;<A=20
      =
href=3D"http://zxw-pc/mascot/cgi/master_results.pl?file=3D..%2Fdata%2F201=
21225%2FF002413.dat&amp;REPTYPE=3Dprotein&amp;_sigthreshold=3D0.05&amp;RE=
PORT=3D50&amp;_server_mudpit_switch=3D99999999&amp;_ignoreionsscorebelow=3D=
0&amp;_showsubsets=3D0&amp;_showpopups=3DTRUE&amp;_sortunassigned=3Dscore=
down&amp;_requireboldred=3D0#Hit6">gi|46577792</A></B></TT></TD>
    <TD noWrap><TT>&nbsp;&nbsp;17323</TT></TD>
    <TD noWrap align=3Dright><TT>127</TT></TD>
    <TD noWrap><TT>&nbsp;&nbsp;translation initiation factor 5A [Tamarix =

      androssowii]</TT></TD></TR>
  <TR>
    <TD noWrap align=3Dright><TT><B>7.</B></TT></TD>
    <TD noWrap><TT><B>&nbsp;<A=20
      =
href=3D"http://zxw-pc/mascot/cgi/master_results.pl?file=3D..%2Fdata%2F201=
21225%2FF002413.dat&amp;REPTYPE=3Dprotein&amp;_sigthreshold=3D0.05&amp;RE=
PORT=3D50&amp;_server_mudpit_switch=3D99999999&amp;_ignoreionsscorebelow=3D=
0&amp;_showsubsets=3D0&amp;_showpopups=3DTRUE&amp;_sortunassigned=3Dscore=
down&amp;_requireboldred=3D0#Hit7">gi|223047850</A></B></TT></TD>
    <TD noWrap><TT>&nbsp;&nbsp;17390</TT></TD>
    <TD noWrap align=3Dright><TT>127</TT></TD>
    <TD noWrap><TT>&nbsp;&nbsp;eIF5A1 [Populus deltoides]</TT></TD></TR>
  <TR>
    <TD noWrap align=3Dright><TT><B>8.</B></TT></TD>
    <TD noWrap><TT><B>&nbsp;<A=20
      =
href=3D"http://zxw-pc/mascot/cgi/master_results.pl?file=3D..%2Fdata%2F201=
21225%2FF002413.dat&amp;REPTYPE=3Dprotein&amp;_sigthreshold=3D0.05&amp;RE=
PORT=3D50&amp;_server_mudpit_switch=3D99999999&amp;_ignoreionsscorebelow=3D=
0&amp;_showsubsets=3D0&amp;_showpopups=3DTRUE&amp;_sortunassigned=3Dscore=
down&amp;_requireboldred=3D0#Hit8">gi|255627721</A></B></TT></TD>
    <TD noWrap><TT>&nbsp;&nbsp;17329</TT></TD>
    <TD noWrap align=3Dright><TT>127</TT></TD>
    <TD noWrap><TT>&nbsp;&nbsp;unknown [Glycine max]</TT></TD></TR>
  <TR>
    <TD noWrap align=3Dright><TT><B>9.</B></TT></TD>
    <TD noWrap><TT><B>&nbsp;<A=20
      =
href=3D"http://zxw-pc/mascot/cgi/master_results.pl?file=3D..%2Fdata%2F201=
21225%2FF002413.dat&amp;REPTYPE=3Dprotein&amp;_sigthreshold=3D0.05&amp;RE=
PORT=3D50&amp;_server_mudpit_switch=3D99999999&amp;_ignoreionsscorebelow=3D=
0&amp;_showsubsets=3D0&amp;_showpopups=3DTRUE&amp;_sortunassigned=3Dscore=
down&amp;_requireboldred=3D0#Hit9">gi|255625781</A></B></TT></TD>
    <TD noWrap><TT>&nbsp;&nbsp;17387</TT></TD>
    <TD noWrap align=3Dright><TT>127</TT></TD>
    <TD noWrap><TT>&nbsp;&nbsp;unknown [Glycine max]</TT></TD></TR>
  <TR>
    <TD noWrap align=3Dright><TT><B>10.</B></TT></TD>
    <TD noWrap><TT><B>&nbsp;<A=20
      =
href=3D"http://zxw-pc/mascot/cgi/master_results.pl?file=3D..%2Fdata%2F201=
21225%2FF002413.dat&amp;REPTYPE=3Dprotein&amp;_sigthreshold=3D0.05&amp;RE=
PORT=3D50&amp;_server_mudpit_switch=3D99999999&amp;_ignoreionsscorebelow=3D=
0&amp;_showsubsets=3D0&amp;_showpopups=3DTRUE&amp;_sortunassigned=3Dscore=
down&amp;_requireboldred=3D0#Hit10">gi|217038830</A></B></TT></TD>
    <TD noWrap><TT>&nbsp;&nbsp;17387</TT></TD>
    <TD noWrap align=3Dright><TT>127</TT></TD>
    <TD noWrap><TT>&nbsp;&nbsp;eukaryotic translation initiation factor =
5A1=20
      [Glycine max]</TT></TD></TR>
  <TR>
    <TD noWrap align=3Dright><TT><B>11.</B></TT></TD>
    <TD noWrap><TT><B>&nbsp;<A=20
      =
href=3D"http://zxw-pc/mascot/cgi/master_results.pl?file=3D..%2Fdata%2F201=
21225%2FF002413.dat&amp;REPTYPE=3Dprotein&amp;_sigthreshold=3D0.05&amp;RE=
PORT=3D50&amp;_server_mudpit_switch=3D99999999&amp;_ignoreionsscorebelow=3D=
0&amp;_showsubsets=3D0&amp;_showpopups=3DTRUE&amp;_sortunassigned=3Dscore=
down&amp;_requireboldred=3D0#Hit11">gi|116792374</A></B></TT></TD>
    <TD noWrap><TT>&nbsp;&nbsp;17303</TT></TD>
    <TD noWrap align=3Dright><TT>127</TT></TD>
    <TD noWrap><TT>&nbsp;&nbsp;unknown [Picea sitchensis]</TT></TD></TR>
  <TR>
    <TD noWrap align=3Dright><TT><B>12.</B></TT></TD>
    <TD noWrap><TT><B>&nbsp;<A=20
      =
href=3D"http://zxw-pc/mascot/cgi/master_results.pl?file=3D..%2Fdata%2F201=
21225%2FF002413.dat&amp;REPTYPE=3Dprotein&amp;_sigthreshold=3D0.05&amp;RE=
PORT=3D50&amp;_server_mudpit_switch=3D99999999&amp;_ignoreionsscorebelow=3D=
0&amp;_showsubsets=3D0&amp;_showpopups=3DTRUE&amp;_sortunassigned=3Dscore=
down&amp;_requireboldred=3D0#Hit12">gi|116792056</A></B></TT></TD>
    <TD noWrap><TT>&nbsp;&nbsp;17281</TT></TD>
    <TD noWrap align=3Dright><TT>127</TT></TD>
    <TD noWrap><TT>&nbsp;&nbsp;unknown [Picea sitchensis]</TT></TD></TR>
  <TR>
    <TD noWrap align=3Dright><TT><B>13.</B></TT></TD>
    <TD noWrap><TT><B>&nbsp;<A=20
      =
href=3D"http://zxw-pc/mascot/cgi/master_results.pl?file=3D..%2Fdata%2F201=
21225%2FF002413.dat&amp;REPTYPE=3Dprotein&amp;_sigthreshold=3D0.05&amp;RE=
PORT=3D50&amp;_server_mudpit_switch=3D99999999&amp;_ignoreionsscorebelow=3D=
0&amp;_showsubsets=3D0&amp;_showpopups=3DTRUE&amp;_sortunassigned=3Dscore=
down&amp;_requireboldred=3D0#Hit13">gi|116792039</A></B></TT></TD>
    <TD noWrap><TT>&nbsp;&nbsp;17303</TT></TD>
    <TD noWrap align=3Dright><TT>127</TT></TD>
    <TD noWrap><TT>&nbsp;&nbsp;unknown [Picea sitchensis]</TT></TD></TR>
  <TR>
    <TD noWrap align=3Dright><TT><B>14.</B></TT></TD>
    <TD noWrap><TT><B>&nbsp;<A=20
      =
href=3D"http://zxw-pc/mascot/cgi/master_results.pl?file=3D..%2Fdata%2F201=
21225%2FF002413.dat&amp;REPTYPE=3Dprotein&amp;_sigthreshold=3D0.05&amp;RE=
PORT=3D50&amp;_server_mudpit_switch=3D99999999&amp;_ignoreionsscorebelow=3D=
0&amp;_showsubsets=3D0&amp;_showpopups=3DTRUE&amp;_sortunassigned=3Dscore=
down&amp;_requireboldred=3D0#Hit14">gi|116791765</A></B></TT></TD>
    <TD noWrap><TT>&nbsp;&nbsp;17281</TT></TD>
    <TD noWrap align=3Dright><TT>127</TT></TD>
    <TD noWrap><TT>&nbsp;&nbsp;unknown [Picea sitchensis]</TT></TD></TR>
  <TR>
    <TD noWrap align=3Dright><TT><B>15.</B></TT></TD>
    <TD noWrap><TT><B>&nbsp;<A=20
      =
href=3D"http://zxw-pc/mascot/cgi/master_results.pl?file=3D..%2Fdata%2F201=
21225%2FF002413.dat&amp;REPTYPE=3Dprotein&amp;_sigthreshold=3D0.05&amp;RE=
PORT=3D50&amp;_server_mudpit_switch=3D99999999&amp;_ignoreionsscorebelow=3D=
0&amp;_showsubsets=3D0&amp;_showpopups=3DTRUE&amp;_sortunassigned=3Dscore=
down&amp;_requireboldred=3D0#Hit15">gi|116782641</A></B></TT></TD>
    <TD noWrap><TT>&nbsp;&nbsp;17281</TT></TD>
    <TD noWrap align=3Dright><TT>127</TT></TD>
    <TD noWrap><TT>&nbsp;&nbsp;unknown [Picea sitchensis]</TT></TD></TR>
  <TR>
    <TD noWrap align=3Dright><TT><B>16.</B></TT></TD>
    <TD noWrap><TT><B>&nbsp;<A=20
      =
href=3D"http://zxw-pc/mascot/cgi/master_results.pl?file=3D..%2Fdata%2F201=
21225%2FF002413.dat&amp;REPTYPE=3Dprotein&amp;_sigthreshold=3D0.05&amp;RE=
PORT=3D50&amp;_server_mudpit_switch=3D99999999&amp;_ignoreionsscorebelow=3D=
0&amp;_showsubsets=3D0&amp;_showpopups=3DTRUE&amp;_sortunassigned=3Dscore=
down&amp;_requireboldred=3D0#Hit16">gi|116781951</A></B></TT></TD>
    <TD noWrap><TT>&nbsp;&nbsp;17281</TT></TD>
    <TD noWrap align=3Dright><TT>127</TT></TD>
    <TD noWrap><TT>&nbsp;&nbsp;unknown [Picea sitchensis]</TT></TD></TR>
  <TR>
    <TD noWrap align=3Dright><TT><B>17.</B></TT></TD>
    <TD noWrap><TT><B>&nbsp;<A=20
      =
href=3D"http://zxw-pc/mascot/cgi/master_results.pl?file=3D..%2Fdata%2F201=
21225%2FF002413.dat&amp;REPTYPE=3Dprotein&amp;_sigthreshold=3D0.05&amp;RE=
PORT=3D50&amp;_server_mudpit_switch=3D99999999&amp;_ignoreionsscorebelow=3D=
0&amp;_showsubsets=3D0&amp;_showpopups=3DTRUE&amp;_sortunassigned=3Dscore=
down&amp;_requireboldred=3D0#Hit17">gi|116781502</A></B></TT></TD>
    <TD noWrap><TT>&nbsp;&nbsp;17303</TT></TD>
    <TD noWrap align=3Dright><TT>127</TT></TD>
    <TD noWrap><TT>&nbsp;&nbsp;unknown [Picea sitchensis]</TT></TD></TR>
  <TR>
    <TD noWrap align=3Dright><TT><B>18.</B></TT></TD>
    <TD noWrap><TT><B>&nbsp;<A=20
      =
href=3D"http://zxw-pc/mascot/cgi/master_results.pl?file=3D..%2Fdata%2F201=
21225%2FF002413.dat&amp;REPTYPE=3Dprotein&amp;_sigthreshold=3D0.05&amp;RE=
PORT=3D50&amp;_server_mudpit_switch=3D99999999&amp;_ignoreionsscorebelow=3D=
0&amp;_showsubsets=3D0&amp;_showpopups=3DTRUE&amp;_sortunassigned=3Dscore=
down&amp;_requireboldred=3D0#Hit18">gi|116779225</A></B></TT></TD>
    <TD noWrap><TT>&nbsp;&nbsp;17281</TT></TD>
    <TD noWrap align=3Dright><TT>127</TT></TD>
    <TD noWrap><TT>&nbsp;&nbsp;unknown [Picea sitchensis]</TT></TD></TR>
  <TR>
    <TD noWrap align=3Dright><TT><B>19.</B></TT></TD>
    <TD noWrap><TT><B>&nbsp;<A=20
      =
href=3D"http://zxw-pc/mascot/cgi/master_results.pl?file=3D..%2Fdata%2F201=
21225%2FF002413.dat&amp;REPTYPE=3Dprotein&amp;_sigthreshold=3D0.05&amp;RE=
PORT=3D50&amp;_server_mudpit_switch=3D99999999&amp;_ignoreionsscorebelow=3D=
0&amp;_showsubsets=3D0&amp;_showpopups=3DTRUE&amp;_sortunassigned=3Dscore=
down&amp;_requireboldred=3D0#Hit19">gi|148908259</A></B></TT></TD>
    <TD noWrap><TT>&nbsp;&nbsp;17303</TT></TD>
    <TD noWrap align=3Dright><TT>127</TT></TD>
    <TD noWrap><TT>&nbsp;&nbsp;unknown [Picea sitchensis]</TT></TD></TR>
  <TR>
    <TD noWrap align=3Dright><TT><B>20.</B></TT></TD>
    <TD noWrap><TT><B>&nbsp;<A=20
      =
href=3D"http://zxw-pc/mascot/cgi/master_results.pl?file=3D..%2Fdata%2F201=
21225%2FF002413.dat&amp;REPTYPE=3Dprotein&amp;_sigthreshold=3D0.05&amp;RE=
PORT=3D50&amp;_server_mudpit_switch=3D99999999&amp;_ignoreionsscorebelow=3D=
0&amp;_showsubsets=3D0&amp;_showpopups=3DTRUE&amp;_sortunassigned=3Dscore=
down&amp;_requireboldred=3D0#Hit20">gi|192910692</A></B></TT></TD>
    <TD noWrap><TT>&nbsp;&nbsp;17343</TT></TD>
    <TD noWrap align=3Dright><TT>127</TT></TD>
    <TD noWrap><TT>&nbsp;&nbsp;eukaryotic translation initiation factor =
5A=20
      isoform IV [Elaeis guineensis]</TT></TD></TR>
  <TR>
    <TD noWrap align=3Dright><TT><B>21.</B></TT></TD>
    <TD noWrap><TT><B>&nbsp;<A=20
      =
href=3D"http://zxw-pc/mascot/cgi/master_results.pl?file=3D..%2Fdata%2F201=
21225%2FF002413.dat&amp;REPTYPE=3Dprotein&amp;_sigthreshold=3D0.05&amp;RE=
PORT=3D50&amp;_server_mudpit_switch=3D99999999&amp;_ignoreionsscorebelow=3D=
0&amp;_showsubsets=3D0&amp;_showpopups=3DTRUE&amp;_sortunassigned=3Dscore=
down&amp;_requireboldred=3D0#Hit21">gi|192910690</A></B></TT></TD>
    <TD noWrap><TT>&nbsp;&nbsp;17303</TT></TD>
    <TD noWrap align=3Dright><TT>127</TT></TD>
    <TD noWrap><TT>&nbsp;&nbsp;eukaryotic translation initiation factor =
5A=20
      isoform IV [Elaeis guineensis]</TT></TD></TR>
  <TR>
    <TD noWrap align=3Dright><TT><B>22.</B></TT></TD>
    <TD noWrap><TT><B>&nbsp;<A=20
      =
href=3D"http://zxw-pc/mascot/cgi/master_results.pl?file=3D..%2Fdata%2F201=
21225%2FF002413.dat&amp;REPTYPE=3Dprotein&amp;_sigthreshold=3D0.05&amp;RE=
PORT=3D50&amp;_server_mudpit_switch=3D99999999&amp;_ignoreionsscorebelow=3D=
0&amp;_showsubsets=3D0&amp;_showpopups=3DTRUE&amp;_sortunassigned=3Dscore=
down&amp;_requireboldred=3D0#Hit22">gi|62642107</A></B></TT></TD>
    <TD noWrap><TT>&nbsp;&nbsp;17281</TT></TD>
    <TD noWrap align=3Dright><TT>127</TT></TD>
    <TD noWrap><TT>&nbsp;&nbsp;eukaryotic translation initiation factor =
5A=20
      [Picea abies]</TT></TD></TR>
  <TR>
    <TD noWrap align=3Dright><TT><B>23.</B></TT></TD>
    <TD noWrap><TT><B>&nbsp;<A=20
      =
href=3D"http://zxw-pc/mascot/cgi/master_results.pl?file=3D..%2Fdata%2F201=
21225%2FF002413.dat&amp;REPTYPE=3Dprotein&amp;_sigthreshold=3D0.05&amp;RE=
PORT=3D50&amp;_server_mudpit_switch=3D99999999&amp;_ignoreionsscorebelow=3D=
0&amp;_showsubsets=3D0&amp;_showpopups=3DTRUE&amp;_sortunassigned=3Dscore=
down&amp;_requireboldred=3D0#Hit23">gi|62642104</A></B></TT></TD>
    <TD noWrap><TT>&nbsp;&nbsp;17268</TT></TD>
    <TD noWrap align=3Dright><TT>127</TT></TD>
    <TD noWrap><TT>&nbsp;&nbsp;eukaryotic translation initiation factor =
5A 2=20
      [Picea abies]</TT></TD></TR>
  <TR>
    <TD noWrap align=3Dright><TT><B>24.</B></TT></TD>
    <TD noWrap><TT><B>&nbsp;<A=20
      =
href=3D"http://zxw-pc/mascot/cgi/master_results.pl?file=3D..%2Fdata%2F201=
21225%2FF002413.dat&amp;REPTYPE=3Dprotein&amp;_sigthreshold=3D0.05&amp;RE=
PORT=3D50&amp;_server_mudpit_switch=3D99999999&amp;_ignoreionsscorebelow=3D=
0&amp;_showsubsets=3D0&amp;_showpopups=3DTRUE&amp;_sortunassigned=3Dscore=
down&amp;_requireboldred=3D0#Hit24">gi|53748427</A></B></TT></TD>
    <TD noWrap><TT>&nbsp;&nbsp;17315</TT></TD>
    <TD noWrap align=3Dright><TT>127</TT></TD>
    <TD noWrap><TT>&nbsp;&nbsp;eukaryotic translation initiation factor =
5A-1=20
      [Plantago major]</TT></TD></TR>
  <TR>
    <TD noWrap align=3Dright><TT><B>25.</B></TT></TD>
    <TD noWrap><TT><B>&nbsp;<A=20
      =
href=3D"http://zxw-pc/mascot/cgi/master_results.pl?file=3D..%2Fdata%2F201=
21225%2FF002413.dat&amp;REPTYPE=3Dprotein&amp;_sigthreshold=3D0.05&amp;RE=
PORT=3D50&amp;_server_mudpit_switch=3D99999999&amp;_ignoreionsscorebelow=3D=
0&amp;_showsubsets=3D0&amp;_showpopups=3DTRUE&amp;_sortunassigned=3Dscore=
down&amp;_requireboldred=3D0#Hit25">gi|20138707</A></B></TT></TD>
    <TD noWrap><TT>&nbsp;&nbsp;17543</TT></TD>
    <TD noWrap align=3Dright><TT>127</TT></TD>
    <TD noWrap><TT>&nbsp;&nbsp;RecName: Full=3DEukaryotic translation =
initiation=20
      factor 5A-2; Short=3DeIF-5A-2</TT></TD></TR>
  <TR>
    <TD noWrap align=3Dright><TT><B>26.</B></TT></TD>
    <TD noWrap><TT><B>&nbsp;<A=20
      =
href=3D"http://zxw-pc/mascot/cgi/master_results.pl?file=3D..%2Fdata%2F201=
21225%2FF002413.dat&amp;REPTYPE=3Dprotein&amp;_sigthreshold=3D0.05&amp;RE=
PORT=3D50&amp;_server_mudpit_switch=3D99999999&amp;_ignoreionsscorebelow=3D=
0&amp;_showsubsets=3D0&amp;_showpopups=3DTRUE&amp;_sortunassigned=3Dscore=
down&amp;_requireboldred=3D0#Hit26">gi|20138704</A></B></TT></TD>
    <TD noWrap><TT>&nbsp;&nbsp;17605</TT></TD>
    <TD noWrap align=3Dright><TT>127</TT></TD>
    <TD noWrap><TT>&nbsp;&nbsp;RecName: Full=3DEukaryotic translation =
initiation=20
      factor 5A; Short=3DeIF-5A</TT></TD></TR>
  <TR>
    <TD noWrap align=3Dright><TT><B>27.</B></TT></TD>
    <TD noWrap><TT><B>&nbsp;<A=20
      =
href=3D"http://zxw-pc/mascot/cgi/master_results.pl?file=3D..%2Fdata%2F201=
21225%2FF002413.dat&amp;REPTYPE=3Dprotein&amp;_sigthreshold=3D0.05&amp;RE=
PORT=3D50&amp;_server_mudpit_switch=3D99999999&amp;_ignoreionsscorebelow=3D=
0&amp;_showsubsets=3D0&amp;_showpopups=3DTRUE&amp;_sortunassigned=3Dscore=
down&amp;_requireboldred=3D0#Hit27">gi|14193249</A></B></TT></TD>
    <TD noWrap><TT>&nbsp;&nbsp;17605</TT></TD>
    <TD noWrap align=3Dright><TT>127</TT></TD>
    <TD noWrap><TT>&nbsp;&nbsp;translation initiation factor 5A [Manihot =

      esculenta]</TT></TD></TR>
  <TR>
    <TD noWrap align=3Dright><TT><B>28.</B></TT></TD>
    <TD noWrap><TT><B>&nbsp;<A=20
      =
href=3D"http://zxw-pc/mascot/cgi/master_results.pl?file=3D..%2Fdata%2F201=
21225%2FF002413.dat&amp;REPTYPE=3Dprotein&amp;_sigthreshold=3D0.05&amp;RE=
PORT=3D50&amp;_server_mudpit_switch=3D99999999&amp;_ignoreionsscorebelow=3D=
0&amp;_showsubsets=3D0&amp;_showpopups=3DTRUE&amp;_sortunassigned=3Dscore=
down&amp;_requireboldred=3D0#Hit28">gi|13094963</A></B></TT></TD>
    <TD noWrap><TT>&nbsp;&nbsp;17588</TT></TD>
    <TD noWrap align=3Dright><TT>127</TT></TD>
    <TD noWrap><TT>&nbsp;&nbsp;initiation factor eIF5-A [Manihot=20
      esculenta]</TT></TD></TR>
  <TR>
    <TD noWrap align=3Dright><TT><B>29.</B></TT></TD>
    <TD noWrap><TT><B>&nbsp;<A=20
      =
href=3D"http://zxw-pc/mascot/cgi/master_results.pl?file=3D..%2Fdata%2F201=
21225%2FF002413.dat&amp;REPTYPE=3Dprotein&amp;_sigthreshold=3D0.05&amp;RE=
PORT=3D50&amp;_server_mudpit_switch=3D99999999&amp;_ignoreionsscorebelow=3D=
0&amp;_showsubsets=3D0&amp;_showpopups=3DTRUE&amp;_sortunassigned=3Dscore=
down&amp;_requireboldred=3D0#Hit29">gi|12407789</A></B></TT></TD>
    <TD noWrap><TT>&nbsp;&nbsp;17543</TT></TD>
    <TD noWrap align=3Dright><TT>127</TT></TD>
    <TD noWrap><TT>&nbsp;&nbsp;eukaryotic translation initiation factor =
5A-2=20
      [Solanum lycopersicum]</TT></TD></TR>
  <TR>
    <TD noWrap align=3Dright><TT><B>30.</B></TT></TD>
    <TD noWrap><TT><B>&nbsp;<A=20
      =
href=3D"http://zxw-pc/mascot/cgi/master_results.pl?file=3D..%2Fdata%2F201=
21225%2FF002413.dat&amp;REPTYPE=3Dprotein&amp;_sigthreshold=3D0.05&amp;RE=
PORT=3D50&amp;_server_mudpit_switch=3D99999999&amp;_ignoreionsscorebelow=3D=
0&amp;_showsubsets=3D0&amp;_showpopups=3DTRUE&amp;_sortunassigned=3Dscore=
down&amp;_requireboldred=3D0#Hit30">gi|255547309</A></B></TT></TD>
    <TD noWrap><TT>&nbsp;&nbsp;17563</TT></TD>
    <TD noWrap align=3Dright><TT>127</TT></TD>
    <TD noWrap><TT>&nbsp;&nbsp;initiation factor 5a, putative [Ricinus=20
      communis]</TT></TD></TR>
  <TR>
    <TD noWrap align=3Dright><TT><B>31.</B></TT></TD>
    <TD noWrap><TT><B>&nbsp;<A=20
      =
href=3D"http://zxw-pc/mascot/cgi/master_results.pl?file=3D..%2Fdata%2F201=
21225%2FF002413.dat&amp;REPTYPE=3Dprotein&amp;_sigthreshold=3D0.05&amp;RE=
PORT=3D50&amp;_server_mudpit_switch=3D99999999&amp;_ignoreionsscorebelow=3D=
0&amp;_showsubsets=3D0&amp;_showpopups=3DTRUE&amp;_sortunassigned=3Dscore=
down&amp;_requireboldred=3D0#Hit31">gi|223546316</A></B></TT></TD>
    <TD noWrap><TT>&nbsp;&nbsp;17563</TT></TD>
    <TD noWrap align=3Dright><TT>127</TT></TD>
    <TD noWrap><TT>&nbsp;&nbsp;initiation factor 5a, putative [Ricinus=20
      communis]</TT></TD></TR>
  <TR>
    <TD noWrap align=3Dright><TT><B>32.</B></TT></TD>
    <TD noWrap><TT><B>&nbsp;<A=20
      =
href=3D"http://zxw-pc/mascot/cgi/master_results.pl?file=3D..%2Fdata%2F201=
21225%2FF002413.dat&amp;REPTYPE=3Dprotein&amp;_sigthreshold=3D0.05&amp;RE=
PORT=3D50&amp;_server_mudpit_switch=3D99999999&amp;_ignoreionsscorebelow=3D=
0&amp;_showsubsets=3D0&amp;_showpopups=3DTRUE&amp;_sortunassigned=3Dscore=
down&amp;_requireboldred=3D0#Hit32">gi|213034125</A></B></TT></TD>
    <TD noWrap><TT>&nbsp;&nbsp;17543</TT></TD>
    <TD noWrap align=3Dright><TT>127</TT></TD>
    <TD noWrap><TT>&nbsp;&nbsp;unnamed protein product=20
  [Lycopersicon]</TT></TD></TR>
  <TR>
    <TD noWrap align=3Dright><TT><B>33.</B></TT></TD>
    <TD noWrap><TT><B>&nbsp;<A=20
      =
href=3D"http://zxw-pc/mascot/cgi/master_results.pl?file=3D..%2Fdata%2F201=
21225%2FF002413.dat&amp;REPTYPE=3Dprotein&amp;_sigthreshold=3D0.05&amp;RE=
PORT=3D50&amp;_server_mudpit_switch=3D99999999&amp;_ignoreionsscorebelow=3D=
0&amp;_showsubsets=3D0&amp;_showpopups=3DTRUE&amp;_sortunassigned=3Dscore=
down&amp;_requireboldred=3D0#Hit33">gi|156556452</A></B></TT></TD>
    <TD noWrap><TT>&nbsp;&nbsp;17543</TT></TD>
    <TD noWrap align=3Dright><TT>127</TT></TD>
    <TD noWrap><TT>&nbsp;&nbsp;unnamed protein product [Solanum=20
      lycopersicum]</TT></TD></TR>
  <TR>
    <TD noWrap align=3Dright><TT><B>34.</B></TT></TD>
    <TD noWrap><TT><B>&nbsp;<A=20
      =
href=3D"http://zxw-pc/mascot/cgi/master_results.pl?file=3D..%2Fdata%2F201=
21225%2FF002413.dat&amp;REPTYPE=3Dprotein&amp;_sigthreshold=3D0.05&amp;RE=
PORT=3D50&amp;_server_mudpit_switch=3D99999999&amp;_ignoreionsscorebelow=3D=
0&amp;_showsubsets=3D0&amp;_showpopups=3DTRUE&amp;_sortunassigned=3Dscore=
down&amp;_requireboldred=3D0#Hit34">gi|156556317</A></B></TT></TD>
    <TD noWrap><TT>&nbsp;&nbsp;17543</TT></TD>
    <TD noWrap align=3Dright><TT>127</TT></TD>
    <TD noWrap><TT>&nbsp;&nbsp;unnamed protein product [Solanum=20
      lycopersicum]</TT></TD></TR>
  <TR>
    <TD noWrap align=3Dright><TT><B>35.</B></TT></TD>
    <TD noWrap><TT><B>&nbsp;<A=20
      =
href=3D"http://zxw-pc/mascot/cgi/master_results.pl?file=3D..%2Fdata%2F201=
21225%2FF002413.dat&amp;REPTYPE=3Dprotein&amp;_sigthreshold=3D0.05&amp;RE=
PORT=3D50&amp;_server_mudpit_switch=3D99999999&amp;_ignoreionsscorebelow=3D=
0&amp;_showsubsets=3D0&amp;_showpopups=3DTRUE&amp;_sortunassigned=3Dscore=
down&amp;_requireboldred=3D0#Hit35">gi|62642111</A></B></TT></TD>
    <TD noWrap><TT>&nbsp;&nbsp;17430</TT></TD>
    <TD noWrap align=3Dright><TT>127</TT></TD>
    <TD noWrap><TT>&nbsp;&nbsp;eukaryotic translation initiation factor =
5A 2=20
      [Picea abies]</TT></TD></TR>
  <TR>
    <TD noWrap align=3Dright><TT><B>36.</B></TT></TD>
    <TD noWrap><TT><B>&nbsp;<A=20
      =
href=3D"http://zxw-pc/mascot/cgi/master_results.pl?file=3D..%2Fdata%2F201=
21225%2FF002413.dat&amp;REPTYPE=3Dprotein&amp;_sigthreshold=3D0.05&amp;RE=
PORT=3D50&amp;_server_mudpit_switch=3D99999999&amp;_ignoreionsscorebelow=3D=
0&amp;_showsubsets=3D0&amp;_showpopups=3DTRUE&amp;_sortunassigned=3Dscore=
down&amp;_requireboldred=3D0#Hit36">gi|60495309</A></B></TT></TD>
    <TD noWrap><TT>&nbsp;&nbsp;17543</TT></TD>
    <TD noWrap align=3Dright><TT>127</TT></TD>
    <TD noWrap><TT>&nbsp;&nbsp;unnamed protein product [Solanum=20
      lycopersicum]</TT></TD></TR>
  <TR>
    <TD noWrap align=3Dright><TT><B>37.</B></TT></TD>
    <TD noWrap><TT><B>&nbsp;<A=20
      =
href=3D"http://zxw-pc/mascot/cgi/master_results.pl?file=3D..%2Fdata%2F201=
21225%2FF002413.dat&amp;REPTYPE=3Dprotein&amp;_sigthreshold=3D0.05&amp;RE=
PORT=3D50&amp;_server_mudpit_switch=3D99999999&amp;_ignoreionsscorebelow=3D=
0&amp;_showsubsets=3D0&amp;_showpopups=3DTRUE&amp;_sortunassigned=3Dscore=
down&amp;_requireboldred=3D0#Hit37">gi|27656672</A></B></TT></TD>
    <TD noWrap><TT>&nbsp;&nbsp;17543</TT></TD>
    <TD noWrap align=3Dright><TT>127</TT></TD>
    <TD noWrap><TT>&nbsp;&nbsp;unnamed protein product [Lycopersicon=20
      esculentum]</TT></TD></TR>
  <TR>
    <TD noWrap align=3Dright><TT><B>38.</B></TT></TD>
    <TD noWrap><TT><B>&nbsp;<A=20
      =
href=3D"http://zxw-pc/mascot/cgi/master_results.pl?file=3D..%2Fdata%2F201=
21225%2FF002413.dat&amp;REPTYPE=3Dprotein&amp;_sigthreshold=3D0.05&amp;RE=
PORT=3D50&amp;_server_mudpit_switch=3D99999999&amp;_ignoreionsscorebelow=3D=
0&amp;_showsubsets=3D0&amp;_showpopups=3DTRUE&amp;_sortunassigned=3Dscore=
down&amp;_requireboldred=3D0#Hit38">gi|12578705</A></B></TT></TD>
    <TD noWrap><TT>&nbsp;&nbsp;17543</TT></TD>
    <TD noWrap align=3Dright><TT>127</TT></TD>
    <TD noWrap><TT>&nbsp;&nbsp;unnamed protein product [Lycopersicon=20
      esculentum]</TT></TD></TR>
  <TR>
    <TD noWrap align=3Dright><TT><B>39.</B></TT></TD>
    <TD noWrap><TT><B>&nbsp;<A=20
      =
href=3D"http://zxw-pc/mascot/cgi/master_results.pl?file=3D..%2Fdata%2F201=
21225%2FF002413.dat&amp;REPTYPE=3Dprotein&amp;_sigthreshold=3D0.05&amp;RE=
PORT=3D50&amp;_server_mudpit_switch=3D99999999&amp;_ignoreionsscorebelow=3D=
0&amp;_showsubsets=3D0&amp;_showpopups=3DTRUE&amp;_sortunassigned=3Dscore=
down&amp;_requireboldred=3D0#Hit39">gi|39753889</A></B></TT></TD>
    <TD noWrap><TT>&nbsp;&nbsp;43753</TT></TD>
    <TD noWrap align=3Dright><TT>49</TT></TD>
    <TD noWrap><TT>&nbsp;&nbsp;PHYC [Pimelodendron =
zoanthogyne]</TT></TD></TR>
  <TR>
    <TD noWrap align=3Dright><TT><B>40.</B></TT></TD>
    <TD noWrap><TT><B>&nbsp;<A=20
      =
href=3D"http://zxw-pc/mascot/cgi/master_results.pl?file=3D..%2Fdata%2F201=
21225%2FF002413.dat&amp;REPTYPE=3Dprotein&amp;_sigthreshold=3D0.05&amp;RE=
PORT=3D50&amp;_server_mudpit_switch=3D99999999&amp;_ignoreionsscorebelow=3D=
0&amp;_showsubsets=3D0&amp;_showpopups=3DTRUE&amp;_sortunassigned=3Dscore=
down&amp;_requireboldred=3D0#Hit40">gi|21070031</A></B></TT></TD>
    <TD noWrap><TT>&nbsp;&nbsp;43556</TT></TD>
    <TD noWrap align=3Dright><TT>48</TT></TD>
    <TD noWrap><TT>&nbsp;&nbsp;phytochrome C [Echinopterys=20
  eglandulosa]</TT></TD></TR>
  <TR>
    <TD noWrap align=3Dright><TT><B>41.</B></TT></TD>
    <TD noWrap><TT><B>&nbsp;<A=20
      =
href=3D"http://zxw-pc/mascot/cgi/master_results.pl?file=3D..%2Fdata%2F201=
21225%2FF002413.dat&amp;REPTYPE=3Dprotein&amp;_sigthreshold=3D0.05&amp;RE=
PORT=3D50&amp;_server_mudpit_switch=3D99999999&amp;_ignoreionsscorebelow=3D=
0&amp;_showsubsets=3D0&amp;_showpopups=3DTRUE&amp;_sortunassigned=3Dscore=
down&amp;_requireboldred=3D0#Hit41">gi|4678317</A></B></TT></TD>
    <TD noWrap><TT>&nbsp;&nbsp;119696</TT></TD>
    <TD noWrap align=3Dright><TT>48</TT></TD>
    <TD noWrap><TT>&nbsp;&nbsp;aminoacyl-t-RNA synthetase [Arabidopsis=20
      thaliana]</TT></TD></TR>
  <TR>
    <TD noWrap align=3Dright><TT><B>42.</B></TT></TD>
    <TD noWrap><TT><B>&nbsp;<A=20
      =
href=3D"http://zxw-pc/mascot/cgi/master_results.pl?file=3D..%2Fdata%2F201=
21225%2FF002413.dat&amp;REPTYPE=3Dprotein&amp;_sigthreshold=3D0.05&amp;RE=
PORT=3D50&amp;_server_mudpit_switch=3D99999999&amp;_ignoreionsscorebelow=3D=
0&amp;_showsubsets=3D0&amp;_showpopups=3DTRUE&amp;_sortunassigned=3Dscore=
down&amp;_requireboldred=3D0#Hit42">gi|308806610</A></B></TT></TD>
    <TD noWrap><TT>&nbsp;&nbsp;20487</TT></TD>
    <TD noWrap align=3Dright><TT>46</TT></TD>
    <TD noWrap><TT>&nbsp;&nbsp;nucleolar protein Nop56, putative (ISS)=20
      [Ostreococcus tauri]</TT></TD></TR>
  <TR>
    <TD noWrap align=3Dright><TT><B>43.</B></TT></TD>
    <TD noWrap><TT><B>&nbsp;<A=20
      =
href=3D"http://zxw-pc/mascot/cgi/master_results.pl?file=3D..%2Fdata%2F201=
21225%2FF002413.dat&amp;REPTYPE=3Dprotein&amp;_sigthreshold=3D0.05&amp;RE=
PORT=3D50&amp;_server_mudpit_switch=3D99999999&amp;_ignoreionsscorebelow=3D=
0&amp;_showsubsets=3D0&amp;_showpopups=3DTRUE&amp;_sortunassigned=3Dscore=
down&amp;_requireboldred=3D0#Hit43">gi|116059077</A></B></TT></TD>
    <TD noWrap><TT>&nbsp;&nbsp;20487</TT></TD>
    <TD noWrap align=3Dright><TT>46</TT></TD>
    <TD noWrap><TT>&nbsp;&nbsp;nucleolar protein Nop56, putative (ISS)=20
      [Ostreococcus tauri]</TT></TD></TR>
  <TR>
    <TD noWrap align=3Dright><TT><B>44.</B></TT></TD>
    <TD noWrap><TT><B>&nbsp;<A=20
      =
href=3D"http://zxw-pc/mascot/cgi/master_results.pl?file=3D..%2Fdata%2F201=
21225%2FF002413.dat&amp;REPTYPE=3Dprotein&amp;_sigthreshold=3D0.05&amp;RE=
PORT=3D50&amp;_server_mudpit_switch=3D99999999&amp;_ignoreionsscorebelow=3D=
0&amp;_showsubsets=3D0&amp;_showpopups=3DTRUE&amp;_sortunassigned=3Dscore=
down&amp;_requireboldred=3D0#Hit44">gi|242087411</A></B></TT></TD>
    <TD noWrap><TT>&nbsp;&nbsp;45410</TT></TD>
    <TD noWrap align=3Dright><TT>44</TT></TD>
    <TD noWrap><TT>&nbsp;&nbsp;hypothetical protein SORBIDRAFT_09g010754 =

      [Sorghum bicolor]</TT></TD></TR>
  <TR>
    <TD noWrap align=3Dright><TT><B>45.</B></TT></TD>
    <TD noWrap><TT><B>&nbsp;<A=20
      =
href=3D"http://zxw-pc/mascot/cgi/master_results.pl?file=3D..%2Fdata%2F201=
21225%2FF002413.dat&amp;REPTYPE=3Dprotein&amp;_sigthreshold=3D0.05&amp;RE=
PORT=3D50&amp;_server_mudpit_switch=3D99999999&amp;_ignoreionsscorebelow=3D=
0&amp;_showsubsets=3D0&amp;_showpopups=3DTRUE&amp;_sortunassigned=3Dscore=
down&amp;_requireboldred=3D0#Hit45">gi|241944823</A></B></TT></TD>
    <TD noWrap><TT>&nbsp;&nbsp;45410</TT></TD>
    <TD noWrap align=3Dright><TT>44</TT></TD>
    <TD noWrap><TT>&nbsp;&nbsp;hypothetical protein SORBIDRAFT_09g010754 =

      [Sorghum bicolor]</TT></TD></TR>
  <TR>
    <TD noWrap align=3Dright><TT><B>46.</B></TT></TD>
    <TD noWrap><TT><B>&nbsp;<A=20
      =
href=3D"http://zxw-pc/mascot/cgi/master_results.pl?file=3D..%2Fdata%2F201=
21225%2FF002413.dat&amp;REPTYPE=3Dprotein&amp;_sigthreshold=3D0.05&amp;RE=
PORT=3D50&amp;_server_mudpit_switch=3D99999999&amp;_ignoreionsscorebelow=3D=
0&amp;_showsubsets=3D0&amp;_showpopups=3DTRUE&amp;_sortunassigned=3Dscore=
down&amp;_requireboldred=3D0#Hit46">gi|255623477</A></B></TT></TD>
    <TD noWrap><TT>&nbsp;&nbsp;29215</TT></TD>
    <TD noWrap align=3Dright><TT>44</TT></TD>
    <TD noWrap><TT>&nbsp;&nbsp;conserved hypothetical protein [Ricinus=20
      communis]</TT></TD></TR>
  <TR>
    <TD noWrap align=3Dright><TT><B>47.</B></TT></TD>
    <TD noWrap><TT><B>&nbsp;<A=20
      =
href=3D"http://zxw-pc/mascot/cgi/master_results.pl?file=3D..%2Fdata%2F201=
21225%2FF002413.dat&amp;REPTYPE=3Dprotein&amp;_sigthreshold=3D0.05&amp;RE=
PORT=3D50&amp;_server_mudpit_switch=3D99999999&amp;_ignoreionsscorebelow=3D=
0&amp;_showsubsets=3D0&amp;_showpopups=3DTRUE&amp;_sortunassigned=3Dscore=
down&amp;_requireboldred=3D0#Hit47">gi|223496320</A></B></TT></TD>
    <TD noWrap><TT>&nbsp;&nbsp;29215</TT></TD>
    <TD noWrap align=3Dright><TT>44</TT></TD>
    <TD noWrap><TT>&nbsp;&nbsp;conserved hypothetical protein [Ricinus=20
      communis]</TT></TD></TR>
  <TR>
    <TD noWrap align=3Dright><TT><B>48.</B></TT></TD>
    <TD noWrap><TT><B>&nbsp;<A=20
      =
href=3D"http://zxw-pc/mascot/cgi/master_results.pl?file=3D..%2Fdata%2F201=
21225%2FF002413.dat&amp;REPTYPE=3Dprotein&amp;_sigthreshold=3D0.05&amp;RE=
PORT=3D50&amp;_server_mudpit_switch=3D99999999&amp;_ignoreionsscorebelow=3D=
0&amp;_showsubsets=3D0&amp;_showpopups=3DTRUE&amp;_sortunassigned=3Dscore=
down&amp;_requireboldred=3D0#Hit48">gi|294622272</A></B></TT></TD>
    <TD noWrap><TT>&nbsp;&nbsp;9186</TT></TD>
    <TD noWrap align=3Dright><TT>44</TT></TD>
    <TD noWrap><TT>&nbsp;&nbsp;cinnamate 4-hydroxylase [Cynodon=20
    dactylon]</TT></TD></TR>
  <TR>
    <TD noWrap align=3Dright><TT><B>49.</B></TT></TD>
    <TD noWrap><TT><B>&nbsp;<A=20
      =
href=3D"http://zxw-pc/mascot/cgi/master_results.pl?file=3D..%2Fdata%2F201=
21225%2FF002413.dat&amp;REPTYPE=3Dprotein&amp;_sigthreshold=3D0.05&amp;RE=
PORT=3D50&amp;_server_mudpit_switch=3D99999999&amp;_ignoreionsscorebelow=3D=
0&amp;_showsubsets=3D0&amp;_showpopups=3DTRUE&amp;_sortunassigned=3Dscore=
down&amp;_requireboldred=3D0#Hit49">gi|148734397</A></B></TT></TD>
    <TD noWrap><TT>&nbsp;&nbsp;43064</TT></TD>
    <TD noWrap align=3Dright><TT>42</TT></TD>
    <TD noWrap><TT>&nbsp;&nbsp;phytochrome C [Asarum =
splendens]</TT></TD></TR>
  <TR>
    <TD noWrap align=3Dright><TT><B>50.</B></TT></TD>
    <TD noWrap><TT><B>&nbsp;<A=20
      =
href=3D"http://zxw-pc/mascot/cgi/master_results.pl?file=3D..%2Fdata%2F201=
21225%2FF002413.dat&amp;REPTYPE=3Dprotein&amp;_sigthreshold=3D0.05&amp;RE=
PORT=3D50&amp;_server_mudpit_switch=3D99999999&amp;_ignoreionsscorebelow=3D=
0&amp;_showsubsets=3D0&amp;_showpopups=3DTRUE&amp;_sortunassigned=3Dscore=
down&amp;_requireboldred=3D0#Hit50">gi|148734393</A></B></TT></TD>
    <TD noWrap><TT>&nbsp;&nbsp;43170</TT></TD>
    <TD noWrap align=3Dright><TT>42</TT></TD>
    <TD noWrap><TT>&nbsp;&nbsp;phytochrome C [Asarum=20
  europaeum]</TT></TD></TR></TBODY></TABLE>
<H3>Results List</H3>
<TABLE border=3D0 cellSpacing=3D0>
  <TBODY>
  <TR>
    <TD><TT><B><A =
name=3DHit1>1.</A>&nbsp;&nbsp;&nbsp;&nbsp;</B></TT></TD>
    <TD noWrap><TT><A=20
      =
href=3D"http://zxw-pc/mascot/cgi/protein_view.pl?file=3D../data/20121225/=
F002413.dat&amp;hit=3D1"=20
      =
target=3D_blank>gi|255631724</A>&nbsp;&nbsp;&nbsp;&nbsp;<B>Mass:</B>&nbsp=
;12986&nbsp;&nbsp;&nbsp;&nbsp;<B>Score:</B>&nbsp;130&nbsp;&nbsp;&nbsp;&nb=
sp;<B>Expect:</B>&nbsp;1.9e-007&nbsp;&nbsp;<B>Matches:</B>&nbsp;4</TT></T=
D></TR>
  <TR>
    <TD>&nbsp;</TD>
    <TD noWrap><TT>unknown [Glycine max]</TT></TD></TR></TBODY></TABLE>
<TABLE border=3D0 cellSpacing=3D0 cellPadding=3D0>
  <TBODY>
  <TR>
    <TD><TT>&nbsp;&nbsp;&nbsp;&nbsp;&nbsp;&nbsp;</TT></TD>
    <TD align=3Dright><TT><B>Observed&nbsp;&nbsp;</B></TT></TD>
    <TD noWrap align=3Dright><TT><B>Mr(expt)&nbsp;&nbsp;</B></TT></TD>
    <TD noWrap align=3Dright><TT><B>Mr(calc)&nbsp;&nbsp;</B></TT></TD>
    <TD align=3Dright><TT><B>&nbsp;ppm&nbsp;&nbsp;</B></TT></TD>
    <TD align=3Dright><TT><B>Start&nbsp;</B></TT></TD>
    <TD align=3Dright><TT><B>&nbsp;</B></TT></TD>
    <TD align=3Dright><TT><B>End&nbsp;</B></TT></TD>
    <TD align=3Dright><TT><B>Miss&nbsp;</B></TT></TD>
    <TD align=3Dright><TT><B>Ions&nbsp;</B></TT></TD>
    <TD><TT><B>&nbsp;Peptide</B></TT></TD></TR>
  <TR>
    <TD align=3Dright>&nbsp;</TD>
    <TD align=3Dright><TT>1118.5354&nbsp;&nbsp;</TT></TD>
    <TD align=3Dright><TT>1117.5281&nbsp;&nbsp;</TT></TD>
    <TD align=3Dright><TT>1117.5880&nbsp;&nbsp;</TT></TD>
    <TD noWrap align=3Dright><TT>-53.59&nbsp;</TT></TD>
    <TD align=3Dright><TT>19&nbsp;</TT></TD>
    <TD noWrap align=3Dright><TT>-&nbsp;</TT></TD>
    <TD align=3Dright><TT>28&nbsp;</TT></TD>
    <TD align=3Dright><TT>0&nbsp;&nbsp;</TT></TD>
    <TD noWrap align=3Dright><TT>---&nbsp;&nbsp;</TT></TD>
    <TD noWrap><TT>&nbsp;K.TFPQQAGTIR.K</TT></TD></TR>
  <TR>
    <TD align=3Dright>&nbsp;</TD>
    <TD align=3Dright><TT>1118.5354&nbsp;&nbsp;</TT></TD>
    <TD align=3Dright><TT>1117.5281&nbsp;&nbsp;</TT></TD>
    <TD align=3Dright><TT>1117.5880&nbsp;&nbsp;</TT></TD>
    <TD noWrap align=3Dright><TT>-53.59&nbsp;</TT></TD>
    <TD align=3Dright><TT>19&nbsp;</TT></TD>
    <TD noWrap align=3Dright><TT>-&nbsp;</TT></TD>
    <TD align=3Dright><TT>28&nbsp;</TT></TD>
    <TD align=3Dright><TT>0&nbsp;&nbsp;</TT></TD>
    <TD noWrap align=3Dright><TT>84&nbsp;&nbsp;</TT></TD>
    <TD noWrap><TT>&nbsp;K.TFPQQAGTIR.K</TT></TD></TR>
  <TR>
    <TD align=3Dright>&nbsp;</TD>
    <TD align=3Dright><TT>1246.6272&nbsp;&nbsp;</TT></TD>
    <TD align=3Dright><TT>1245.6199&nbsp;&nbsp;</TT></TD>
    <TD align=3Dright><TT>1245.6830&nbsp;&nbsp;</TT></TD>
    <TD noWrap align=3Dright><TT>-50.61&nbsp;</TT></TD>
    <TD align=3Dright><TT>19&nbsp;</TT></TD>
    <TD noWrap align=3Dright><TT>-&nbsp;</TT></TD>
    <TD align=3Dright><TT>29&nbsp;</TT></TD>
    <TD align=3Dright><TT>1&nbsp;&nbsp;</TT></TD>
    <TD noWrap align=3Dright><TT>---&nbsp;&nbsp;</TT></TD>
    <TD noWrap><TT>&nbsp;K.TFPQQAGTIRK.N</TT></TD></TR>
  <TR>
    <TD align=3Dright>&nbsp;</TD>
    <TD align=3Dright><TT>1246.6272&nbsp;&nbsp;</TT></TD>
    <TD align=3Dright><TT>1245.6199&nbsp;&nbsp;</TT></TD>
    <TD align=3Dright><TT>1245.6830&nbsp;&nbsp;</TT></TD>
    <TD noWrap align=3Dright><TT>-50.61&nbsp;</TT></TD>
    <TD align=3Dright><TT>19&nbsp;</TT></TD>
    <TD noWrap align=3Dright><TT>-&nbsp;</TT></TD>
    <TD align=3Dright><TT>29&nbsp;</TT></TD>
    <TD align=3Dright><TT>1&nbsp;&nbsp;</TT></TD>
    <TD noWrap align=3Dright><TT>25&nbsp;&nbsp;</TT></TD>
    <TD noWrap><TT>&nbsp;K.TFPQQAGTIRK.N</TT></TD></TR></TBODY></TABLE>
<TABLE border=3D0 cellSpacing=3D0>
  <TBODY>
  <TR>
    <TD><TT>&nbsp;&nbsp;&nbsp;&nbsp;&nbsp;&nbsp;</TT></TD>
    <TD><TT><B>No match to: </B>825.0584, 829.3429, 835.0214, 842.4713,=20
      870.5014, 876.9876, 878.9819, 994.0819, 994.0819, 1140.4961, =
1277.4535,=20
      1277.4535, 1296.7018, 1296.7018, 1321.5526, 1321.5526, 1420.6029,=20
      1420.6029, 2087.8975, 2087.8975, 2215.9956,=20
2215.9956</TT></TD></TR></TBODY></TABLE><BR>
<TABLE border=3D0 cellSpacing=3D0>
  <TBODY>
  <TR>
    <TD><TT><B><A =
name=3DHit2>2.</A>&nbsp;&nbsp;&nbsp;&nbsp;</B></TT></TD>
    <TD noWrap><TT><A=20
      =
href=3D"http://zxw-pc/mascot/cgi/protein_view.pl?file=3D../data/20121225/=
F002413.dat&amp;hit=3D2"=20
      =
target=3D_blank>gi|62642102</A>&nbsp;&nbsp;&nbsp;&nbsp;<B>Mass:</B>&nbsp;=
16243&nbsp;&nbsp;&nbsp;&nbsp;<B>Score:</B>&nbsp;128&nbsp;&nbsp;&nbsp;&nbs=
p;<B>Expect:</B>&nbsp;2.9e-007&nbsp;&nbsp;<B>Matches:</B>&nbsp;4</TT></TD=
></TR>
  <TR>
    <TD>&nbsp;</TD>
    <TD noWrap><TT>eukaryotic translation initiation factor 5A [Picea=20
      abies]</TT></TD></TR></TBODY></TABLE>
<TABLE border=3D0 cellSpacing=3D0 cellPadding=3D0>
  <TBODY>
  <TR>
    <TD><TT>&nbsp;&nbsp;&nbsp;&nbsp;&nbsp;&nbsp;</TT></TD>
    <TD align=3Dright><TT><B>Observed&nbsp;&nbsp;</B></TT></TD>
    <TD noWrap align=3Dright><TT><B>Mr(expt)&nbsp;&nbsp;</B></TT></TD>
    <TD noWrap align=3Dright><TT><B>Mr(calc)&nbsp;&nbsp;</B></TT></TD>
    <TD align=3Dright><TT><B>&nbsp;ppm&nbsp;&nbsp;</B></TT></TD>
    <TD align=3Dright><TT><B>Start&nbsp;</B></TT></TD>
    <TD align=3Dright><TT><B>&nbsp;</B></TT></TD>
    <TD align=3Dright><TT><B>End&nbsp;</B></TT></TD>
    <TD align=3Dright><TT><B>Miss&nbsp;</B></TT></TD>
    <TD align=3Dright><TT><B>Ions&nbsp;</B></TT></TD>
    <TD><TT><B>&nbsp;Peptide</B></TT></TD></TR>
  <TR>
    <TD align=3Dright>&nbsp;</TD>
    <TD align=3Dright><TT>1118.5354&nbsp;&nbsp;</TT></TD>
    <TD align=3Dright><TT>1117.5281&nbsp;&nbsp;</TT></TD>
    <TD align=3Dright><TT>1117.5880&nbsp;&nbsp;</TT></TD>
    <TD noWrap align=3Dright><TT>-53.59&nbsp;</TT></TD>
    <TD align=3Dright><TT>19&nbsp;</TT></TD>
    <TD noWrap align=3Dright><TT>-&nbsp;</TT></TD>
    <TD align=3Dright><TT>28&nbsp;</TT></TD>
    <TD align=3Dright><TT>0&nbsp;&nbsp;</TT></TD>
    <TD noWrap align=3Dright><TT>---&nbsp;&nbsp;</TT></TD>
    <TD noWrap><TT>&nbsp;K.TFPQQAGTIR.K</TT></TD></TR>
  <TR>
    <TD align=3Dright>&nbsp;</TD>
    <TD align=3Dright><TT>1118.5354&nbsp;&nbsp;</TT></TD>
    <TD align=3Dright><TT>1117.5281&nbsp;&nbsp;</TT></TD>
    <TD align=3Dright><TT>1117.5880&nbsp;&nbsp;</TT></TD>
    <TD noWrap align=3Dright><TT>-53.59&nbsp;</TT></TD>
    <TD align=3Dright><TT>19&nbsp;</TT></TD>
    <TD noWrap align=3Dright><TT>-&nbsp;</TT></TD>
    <TD align=3Dright><TT>28&nbsp;</TT></TD>
    <TD align=3Dright><TT>0&nbsp;&nbsp;</TT></TD>
    <TD noWrap align=3Dright><TT>84&nbsp;&nbsp;</TT></TD>
    <TD noWrap><TT>&nbsp;K.TFPQQAGTIR.K</TT></TD></TR>
  <TR>
    <TD align=3Dright>&nbsp;</TD>
    <TD align=3Dright><TT>1246.6272&nbsp;&nbsp;</TT></TD>
    <TD align=3Dright><TT>1245.6199&nbsp;&nbsp;</TT></TD>
    <TD align=3Dright><TT>1245.6830&nbsp;&nbsp;</TT></TD>
    <TD noWrap align=3Dright><TT>-50.61&nbsp;</TT></TD>
    <TD align=3Dright><TT>19&nbsp;</TT></TD>
    <TD noWrap align=3Dright><TT>-&nbsp;</TT></TD>
    <TD align=3Dright><TT>29&nbsp;</TT></TD>
    <TD align=3Dright><TT>1&nbsp;&nbsp;</TT></TD>
    <TD noWrap align=3Dright><TT>---&nbsp;&nbsp;</TT></TD>
    <TD noWrap><TT>&nbsp;K.TFPQQAGTIRK.N</TT></TD></TR>
  <TR>
    <TD align=3Dright>&nbsp;</TD>
    <TD align=3Dright><TT>1246.6272&nbsp;&nbsp;</TT></TD>
    <TD align=3Dright><TT>1245.6199&nbsp;&nbsp;</TT></TD>
    <TD align=3Dright><TT>1245.6830&nbsp;&nbsp;</TT></TD>
    <TD noWrap align=3Dright><TT>-50.61&nbsp;</TT></TD>
    <TD align=3Dright><TT>19&nbsp;</TT></TD>
    <TD noWrap align=3Dright><TT>-&nbsp;</TT></TD>
    <TD align=3Dright><TT>29&nbsp;</TT></TD>
    <TD align=3Dright><TT>1&nbsp;&nbsp;</TT></TD>
    <TD noWrap align=3Dright><TT>25&nbsp;&nbsp;</TT></TD>
    <TD noWrap><TT>&nbsp;K.TFPQQAGTIRK.N</TT></TD></TR></TBODY></TABLE>
<TABLE border=3D0 cellSpacing=3D0>
  <TBODY>
  <TR>
    <TD><TT>&nbsp;&nbsp;&nbsp;&nbsp;&nbsp;&nbsp;</TT></TD>
    <TD><TT><B>No match to: </B>825.0584, 829.3429, 835.0214, 842.4713,=20
      870.5014, 876.9876, 878.9819, 994.0819, 994.0819, 1140.4961, =
1277.4535,=20
      1277.4535, 1296.7018, 1296.7018, 1321.5526, 1321.5526, 1420.6029,=20
      1420.6029, 2087.8975, 2087.8975, 2215.9956,=20
2215.9956</TT></TD></TR></TBODY></TABLE><BR>
<TABLE border=3D0 cellSpacing=3D0>
  <TBODY>
  <TR>
    <TD><TT><B><A =
name=3DHit3>3.</A>&nbsp;&nbsp;&nbsp;&nbsp;</B></TT></TD>
    <TD noWrap><TT><A=20
      =
href=3D"http://zxw-pc/mascot/cgi/protein_view.pl?file=3D../data/20121225/=
F002413.dat&amp;hit=3D3"=20
      =
target=3D_blank>gi|224286569</A>&nbsp;&nbsp;&nbsp;&nbsp;<B>Mass:</B>&nbsp=
;17281&nbsp;&nbsp;&nbsp;&nbsp;<B>Score:</B>&nbsp;127&nbsp;&nbsp;&nbsp;&nb=
sp;<B>Expect:</B>&nbsp;3.7e-007&nbsp;&nbsp;<B>Matches:</B>&nbsp;4</TT></T=
D></TR>
  <TR>
    <TD>&nbsp;</TD>
    <TD noWrap><TT>unknown [Picea =
sitchensis]</TT></TD></TR></TBODY></TABLE>
<TABLE border=3D0 cellSpacing=3D0 cellPadding=3D0>
  <TBODY>
  <TR>
    <TD><TT>&nbsp;&nbsp;&nbsp;&nbsp;&nbsp;&nbsp;</TT></TD>
    <TD align=3Dright><TT><B>Observed&nbsp;&nbsp;</B></TT></TD>
    <TD noWrap align=3Dright><TT><B>Mr(expt)&nbsp;&nbsp;</B></TT></TD>
    <TD noWrap align=3Dright><TT><B>Mr(calc)&nbsp;&nbsp;</B></TT></TD>
    <TD align=3Dright><TT><B>&nbsp;ppm&nbsp;&nbsp;</B></TT></TD>
    <TD align=3Dright><TT><B>Start&nbsp;</B></TT></TD>
    <TD align=3Dright><TT><B>&nbsp;</B></TT></TD>
    <TD align=3Dright><TT><B>End&nbsp;</B></TT></TD>
    <TD align=3Dright><TT><B>Miss&nbsp;</B></TT></TD>
    <TD align=3Dright><TT><B>Ions&nbsp;</B></TT></TD>
    <TD><TT><B>&nbsp;Peptide</B></TT></TD></TR>
  <TR>
    <TD align=3Dright>&nbsp;</TD>
    <TD align=3Dright><TT>1118.5354&nbsp;&nbsp;</TT></TD>
    <TD align=3Dright><TT>1117.5281&nbsp;&nbsp;</TT></TD>
    <TD align=3Dright><TT>1117.5880&nbsp;&nbsp;</TT></TD>
    <TD noWrap align=3Dright><TT>-53.59&nbsp;</TT></TD>
    <TD align=3Dright><TT>19&nbsp;</TT></TD>
    <TD noWrap align=3Dright><TT>-&nbsp;</TT></TD>
    <TD align=3Dright><TT>28&nbsp;</TT></TD>
    <TD align=3Dright><TT>0&nbsp;&nbsp;</TT></TD>
    <TD noWrap align=3Dright><TT>---&nbsp;&nbsp;</TT></TD>
    <TD noWrap><TT>&nbsp;K.TFPQQAGTIR.K</TT></TD></TR>
  <TR>
    <TD align=3Dright>&nbsp;</TD>
    <TD align=3Dright><TT>1118.5354&nbsp;&nbsp;</TT></TD>
    <TD align=3Dright><TT>1117.5281&nbsp;&nbsp;</TT></TD>
    <TD align=3Dright><TT>1117.5880&nbsp;&nbsp;</TT></TD>
    <TD noWrap align=3Dright><TT>-53.59&nbsp;</TT></TD>
    <TD align=3Dright><TT>19&nbsp;</TT></TD>
    <TD noWrap align=3Dright><TT>-&nbsp;</TT></TD>
    <TD align=3Dright><TT>28&nbsp;</TT></TD>
    <TD align=3Dright><TT>0&nbsp;&nbsp;</TT></TD>
    <TD noWrap align=3Dright><TT>84&nbsp;&nbsp;</TT></TD>
    <TD noWrap><TT>&nbsp;K.TFPQQAGTIR.K</TT></TD></TR>
  <TR>
    <TD align=3Dright>&nbsp;</TD>
    <TD align=3Dright><TT>1246.6272&nbsp;&nbsp;</TT></TD>
    <TD align=3Dright><TT>1245.6199&nbsp;&nbsp;</TT></TD>
    <TD align=3Dright><TT>1245.6830&nbsp;&nbsp;</TT></TD>
    <TD noWrap align=3Dright><TT>-50.61&nbsp;</TT></TD>
    <TD align=3Dright><TT>19&nbsp;</TT></TD>
    <TD noWrap align=3Dright><TT>-&nbsp;</TT></TD>
    <TD align=3Dright><TT>29&nbsp;</TT></TD>
    <TD align=3Dright><TT>1&nbsp;&nbsp;</TT></TD>
    <TD noWrap align=3Dright><TT>---&nbsp;&nbsp;</TT></TD>
    <TD noWrap><TT>&nbsp;K.TFPQQAGTIRK.N</TT></TD></TR>
  <TR>
    <TD align=3Dright>&nbsp;</TD>
    <TD align=3Dright><TT>1246.6272&nbsp;&nbsp;</TT></TD>
    <TD align=3Dright><TT>1245.6199&nbsp;&nbsp;</TT></TD>
    <TD align=3Dright><TT>1245.6830&nbsp;&nbsp;</TT></TD>
    <TD noWrap align=3Dright><TT>-50.61&nbsp;</TT></TD>
    <TD align=3Dright><TT>19&nbsp;</TT></TD>
    <TD noWrap align=3Dright><TT>-&nbsp;</TT></TD>
    <TD align=3Dright><TT>29&nbsp;</TT></TD>
    <TD align=3Dright><TT>1&nbsp;&nbsp;</TT></TD>
    <TD noWrap align=3Dright><TT>25&nbsp;&nbsp;</TT></TD>
    <TD noWrap><TT>&nbsp;K.TFPQQAGTIRK.N</TT></TD></TR></TBODY></TABLE>
<TABLE border=3D0 cellSpacing=3D0>
  <TBODY>
  <TR>
    <TD><TT>&nbsp;&nbsp;&nbsp;&nbsp;&nbsp;&nbsp;</TT></TD>
    <TD><TT><B>No match to: </B>825.0584, 829.3429, 835.0214, 842.4713,=20
      870.5014, 876.9876, 878.9819, 994.0819, 994.0819, 1140.4961, =
1277.4535,=20
      1277.4535, 1296.7018, 1296.7018, 1321.5526, 1321.5526, 1420.6029,=20
      1420.6029, 2087.8975, 2087.8975, 2215.9956,=20
2215.9956</TT></TD></TR></TBODY></TABLE><BR>
<TABLE border=3D0 cellSpacing=3D0>
  <TBODY>
  <TR>
    <TD><TT><B><A =
name=3DHit4>4.</A>&nbsp;&nbsp;&nbsp;&nbsp;</B></TT></TD>
    <TD noWrap><TT><A=20
      =
href=3D"http://zxw-pc/mascot/cgi/protein_view.pl?file=3D../data/20121225/=
F002413.dat&amp;hit=3D4"=20
      =
target=3D_blank>gi|224285675</A>&nbsp;&nbsp;&nbsp;&nbsp;<B>Mass:</B>&nbsp=
;17303&nbsp;&nbsp;&nbsp;&nbsp;<B>Score:</B>&nbsp;127&nbsp;&nbsp;&nbsp;&nb=
sp;<B>Expect:</B>&nbsp;3.7e-007&nbsp;&nbsp;<B>Matches:</B>&nbsp;4</TT></T=
D></TR>
  <TR>
    <TD>&nbsp;</TD>
    <TD noWrap><TT>unknown [Picea =
sitchensis]</TT></TD></TR></TBODY></TABLE>
<TABLE border=3D0 cellSpacing=3D0 cellPadding=3D0>
  <TBODY>
  <TR>
    <TD><TT>&nbsp;&nbsp;&nbsp;&nbsp;&nbsp;&nbsp;</TT></TD>
    <TD align=3Dright><TT><B>Observed&nbsp;&nbsp;</B></TT></TD>
    <TD noWrap align=3Dright><TT><B>Mr(expt)&nbsp;&nbsp;</B></TT></TD>
    <TD noWrap align=3Dright><TT><B>Mr(calc)&nbsp;&nbsp;</B></TT></TD>
    <TD align=3Dright><TT><B>&nbsp;ppm&nbsp;&nbsp;</B></TT></TD>
    <TD align=3Dright><TT><B>Start&nbsp;</B></TT></TD>
    <TD align=3Dright><TT><B>&nbsp;</B></TT></TD>
    <TD align=3Dright><TT><B>End&nbsp;</B></TT></TD>
    <TD align=3Dright><TT><B>Miss&nbsp;</B></TT></TD>
    <TD align=3Dright><TT><B>Ions&nbsp;</B></TT></TD>
    <TD><TT><B>&nbsp;Peptide</B></TT></TD></TR>
  <TR>
    <TD align=3Dright>&nbsp;</TD>
    <TD align=3Dright><TT>1118.5354&nbsp;&nbsp;</TT></TD>
    <TD align=3Dright><TT>1117.5281&nbsp;&nbsp;</TT></TD>
    <TD align=3Dright><TT>1117.5880&nbsp;&nbsp;</TT></TD>
    <TD noWrap align=3Dright><TT>-53.59&nbsp;</TT></TD>
    <TD align=3Dright><TT>19&nbsp;</TT></TD>
    <TD noWrap align=3Dright><TT>-&nbsp;</TT></TD>
    <TD align=3Dright><TT>28&nbsp;</TT></TD>
    <TD align=3Dright><TT>0&nbsp;&nbsp;</TT></TD>
    <TD noWrap align=3Dright><TT>---&nbsp;&nbsp;</TT></TD>
    <TD noWrap><TT>&nbsp;K.TFPQQAGTIR.K</TT></TD></TR>
  <TR>
    <TD align=3Dright>&nbsp;</TD>
    <TD align=3Dright><TT>1118.5354&nbsp;&nbsp;</TT></TD>
    <TD align=3Dright><TT>1117.5281&nbsp;&nbsp;</TT></TD>
    <TD align=3Dright><TT>1117.5880&nbsp;&nbsp;</TT></TD>
    <TD noWrap align=3Dright><TT>-53.59&nbsp;</TT></TD>
    <TD align=3Dright><TT>19&nbsp;</TT></TD>
    <TD noWrap align=3Dright><TT>-&nbsp;</TT></TD>
    <TD align=3Dright><TT>28&nbsp;</TT></TD>
    <TD align=3Dright><TT>0&nbsp;&nbsp;</TT></TD>
    <TD noWrap align=3Dright><TT>84&nbsp;&nbsp;</TT></TD>
    <TD noWrap><TT>&nbsp;K.TFPQQAGTIR.K</TT></TD></TR>
  <TR>
    <TD align=3Dright>&nbsp;</TD>
    <TD align=3Dright><TT>1246.6272&nbsp;&nbsp;</TT></TD>
    <TD align=3Dright><TT>1245.6199&nbsp;&nbsp;</TT></TD>
    <TD align=3Dright><TT>1245.6830&nbsp;&nbsp;</TT></TD>
    <TD noWrap align=3Dright><TT>-50.61&nbsp;</TT></TD>
    <TD align=3Dright><TT>19&nbsp;</TT></TD>
    <TD noWrap align=3Dright><TT>-&nbsp;</TT></TD>
    <TD align=3Dright><TT>29&nbsp;</TT></TD>
    <TD align=3Dright><TT>1&nbsp;&nbsp;</TT></TD>
    <TD noWrap align=3Dright><TT>---&nbsp;&nbsp;</TT></TD>
    <TD noWrap><TT>&nbsp;K.TFPQQAGTIRK.N</TT></TD></TR>
  <TR>
    <TD align=3Dright>&nbsp;</TD>
    <TD align=3Dright><TT>1246.6272&nbsp;&nbsp;</TT></TD>
    <TD align=3Dright><TT>1245.6199&nbsp;&nbsp;</TT></TD>
    <TD align=3Dright><TT>1245.6830&nbsp;&nbsp;</TT></TD>
    <TD noWrap align=3Dright><TT>-50.61&nbsp;</TT></TD>
    <TD align=3Dright><TT>19&nbsp;</TT></TD>
    <TD noWrap align=3Dright><TT>-&nbsp;</TT></TD>
    <TD align=3Dright><TT>29&nbsp;</TT></TD>
    <TD align=3Dright><TT>1&nbsp;&nbsp;</TT></TD>
    <TD noWrap align=3Dright><TT>25&nbsp;&nbsp;</TT></TD>
    <TD noWrap><TT>&nbsp;K.TFPQQAGTIRK.N</TT></TD></TR></TBODY></TABLE>
<TABLE border=3D0 cellSpacing=3D0>
  <TBODY>
  <TR>
    <TD><TT>&nbsp;&nbsp;&nbsp;&nbsp;&nbsp;&nbsp;</TT></TD>
    <TD><TT><B>No match to: </B>825.0584, 829.3429, 835.0214, 842.4713,=20
      870.5014, 876.9876, 878.9819, 994.0819, 994.0819, 1140.4961, =
1277.4535,=20
      1277.4535, 1296.7018, 1296.7018, 1321.5526, 1321.5526, 1420.6029,=20
      1420.6029, 2087.8975, 2087.8975, 2215.9956,=20
2215.9956</TT></TD></TR></TBODY></TABLE><BR>
<TABLE border=3D0 cellSpacing=3D0>
  <TBODY>
  <TR>
    <TD><TT><B><A =
name=3DHit5>5.</A>&nbsp;&nbsp;&nbsp;&nbsp;</B></TT></TD>
    <TD noWrap><TT><A=20
      =
href=3D"http://zxw-pc/mascot/cgi/protein_view.pl?file=3D../data/20121225/=
F002413.dat&amp;hit=3D5"=20
      =
target=3D_blank>gi|224284806</A>&nbsp;&nbsp;&nbsp;&nbsp;<B>Mass:</B>&nbsp=
;17303&nbsp;&nbsp;&nbsp;&nbsp;<B>Score:</B>&nbsp;127&nbsp;&nbsp;&nbsp;&nb=
sp;<B>Expect:</B>&nbsp;3.7e-007&nbsp;&nbsp;<B>Matches:</B>&nbsp;4</TT></T=
D></TR>
  <TR>
    <TD>&nbsp;</TD>
    <TD noWrap><TT>unknown [Picea =
sitchensis]</TT></TD></TR></TBODY></TABLE>
<TABLE border=3D0 cellSpacing=3D0 cellPadding=3D0>
  <TBODY>
  <TR>
    <TD><TT>&nbsp;&nbsp;&nbsp;&nbsp;&nbsp;&nbsp;</TT></TD>
    <TD align=3Dright><TT><B>Observed&nbsp;&nbsp;</B></TT></TD>
    <TD noWrap align=3Dright><TT><B>Mr(expt)&nbsp;&nbsp;</B></TT></TD>
    <TD noWrap align=3Dright><TT><B>Mr(calc)&nbsp;&nbsp;</B></TT></TD>
    <TD align=3Dright><TT><B>&nbsp;ppm&nbsp;&nbsp;</B></TT></TD>
    <TD align=3Dright><TT><B>Start&nbsp;</B></TT></TD>
    <TD align=3Dright><TT><B>&nbsp;</B></TT></TD>
    <TD align=3Dright><TT><B>End&nbsp;</B></TT></TD>
    <TD align=3Dright><TT><B>Miss&nbsp;</B></TT></TD>
    <TD align=3Dright><TT><B>Ions&nbsp;</B></TT></TD>
    <TD><TT><B>&nbsp;Peptide</B></TT></TD></TR>
  <TR>
    <TD align=3Dright>&nbsp;</TD>
    <TD align=3Dright><TT>1118.5354&nbsp;&nbsp;</TT></TD>
    <TD align=3Dright><TT>1117.5281&nbsp;&nbsp;</TT></TD>
    <TD align=3Dright><TT>1117.5880&nbsp;&nbsp;</TT></TD>
    <TD noWrap align=3Dright><TT>-53.59&nbsp;</TT></TD>
    <TD align=3Dright><TT>19&nbsp;</TT></TD>
    <TD noWrap align=3Dright><TT>-&nbsp;</TT></TD>
    <TD align=3Dright><TT>28&nbsp;</TT></TD>
    <TD align=3Dright><TT>0&nbsp;&nbsp;</TT></TD>
    <TD noWrap align=3Dright><TT>---&nbsp;&nbsp;</TT></TD>
    <TD noWrap><TT>&nbsp;K.TFPQQAGTIR.K</TT></TD></TR>
  <TR>
    <TD align=3Dright>&nbsp;</TD>
    <TD align=3Dright><TT>1118.5354&nbsp;&nbsp;</TT></TD>
    <TD align=3Dright><TT>1117.5281&nbsp;&nbsp;</TT></TD>
    <TD align=3Dright><TT>1117.5880&nbsp;&nbsp;</TT></TD>
    <TD noWrap align=3Dright><TT>-53.59&nbsp;</TT></TD>
    <TD align=3Dright><TT>19&nbsp;</TT></TD>
    <TD noWrap align=3Dright><TT>-&nbsp;</TT></TD>
    <TD align=3Dright><TT>28&nbsp;</TT></TD>
    <TD align=3Dright><TT>0&nbsp;&nbsp;</TT></TD>
    <TD noWrap align=3Dright><TT>84&nbsp;&nbsp;</TT></TD>
    <TD noWrap><TT>&nbsp;K.TFPQQAGTIR.K</TT></TD></TR>
  <TR>
    <TD align=3Dright>&nbsp;</TD>
    <TD align=3Dright><TT>1246.6272&nbsp;&nbsp;</TT></TD>
    <TD align=3Dright><TT>1245.6199&nbsp;&nbsp;</TT></TD>
    <TD align=3Dright><TT>1245.6830&nbsp;&nbsp;</TT></TD>
    <TD noWrap align=3Dright><TT>-50.61&nbsp;</TT></TD>
    <TD align=3Dright><TT>19&nbsp;</TT></TD>
    <TD noWrap align=3Dright><TT>-&nbsp;</TT></TD>
    <TD align=3Dright><TT>29&nbsp;</TT></TD>
    <TD align=3Dright><TT>1&nbsp;&nbsp;</TT></TD>
    <TD noWrap align=3Dright><TT>---&nbsp;&nbsp;</TT></TD>
    <TD noWrap><TT>&nbsp;K.TFPQQAGTIRK.N</TT></TD></TR>
  <TR>
    <TD align=3Dright>&nbsp;</TD>
    <TD align=3Dright><TT>1246.6272&nbsp;&nbsp;</TT></TD>
    <TD align=3Dright><TT>1245.6199&nbsp;&nbsp;</TT></TD>
    <TD align=3Dright><TT>1245.6830&nbsp;&nbsp;</TT></TD>
    <TD noWrap align=3Dright><TT>-50.61&nbsp;</TT></TD>
    <TD align=3Dright><TT>19&nbsp;</TT></TD>
    <TD noWrap align=3Dright><TT>-&nbsp;</TT></TD>
    <TD align=3Dright><TT>29&nbsp;</TT></TD>
    <TD align=3Dright><TT>1&nbsp;&nbsp;</TT></TD>
    <TD noWrap align=3Dright><TT>25&nbsp;&nbsp;</TT></TD>
    <TD noWrap><TT>&nbsp;K.TFPQQAGTIRK.N</TT></TD></TR></TBODY></TABLE>
<TABLE border=3D0 cellSpacing=3D0>
  <TBODY>
  <TR>
    <TD><TT>&nbsp;&nbsp;&nbsp;&nbsp;&nbsp;&nbsp;</TT></TD>
    <TD><TT><B>No match to: </B>825.0584, 829.3429, 835.0214, 842.4713,=20
      870.5014, 876.9876, 878.9819, 994.0819, 994.0819, 1140.4961, =
1277.4535,=20
      1277.4535, 1296.7018, 1296.7018, 1321.5526, 1321.5526, 1420.6029,=20
      1420.6029, 2087.8975, 2087.8975, 2215.9956,=20
2215.9956</TT></TD></TR></TBODY></TABLE><BR>
<TABLE border=3D0 cellSpacing=3D0>
  <TBODY>
  <TR>
    <TD><TT><B><A =
name=3DHit6>6.</A>&nbsp;&nbsp;&nbsp;&nbsp;</B></TT></TD>
    <TD noWrap><TT><A=20
      =
href=3D"http://zxw-pc/mascot/cgi/protein_view.pl?file=3D../data/20121225/=
F002413.dat&amp;hit=3D6"=20
      =
target=3D_blank>gi|46577792</A>&nbsp;&nbsp;&nbsp;&nbsp;<B>Mass:</B>&nbsp;=
17323&nbsp;&nbsp;&nbsp;&nbsp;<B>Score:</B>&nbsp;127&nbsp;&nbsp;&nbsp;&nbs=
p;<B>Expect:</B>&nbsp;3.7e-007&nbsp;&nbsp;<B>Matches:</B>&nbsp;4</TT></TD=
></TR>
  <TR>
    <TD>&nbsp;</TD>
    <TD noWrap><TT>translation initiation factor 5A [Tamarix=20
    androssowii]</TT></TD></TR></TBODY></TABLE>
<TABLE border=3D0 cellSpacing=3D0 cellPadding=3D0>
  <TBODY>
  <TR>
    <TD><TT>&nbsp;&nbsp;&nbsp;&nbsp;&nbsp;&nbsp;</TT></TD>
    <TD align=3Dright><TT><B>Observed&nbsp;&nbsp;</B></TT></TD>
    <TD noWrap align=3Dright><TT><B>Mr(expt)&nbsp;&nbsp;</B></TT></TD>
    <TD noWrap align=3Dright><TT><B>Mr(calc)&nbsp;&nbsp;</B></TT></TD>
    <TD align=3Dright><TT><B>&nbsp;ppm&nbsp;&nbsp;</B></TT></TD>
    <TD align=3Dright><TT><B>Start&nbsp;</B></TT></TD>
    <TD align=3Dright><TT><B>&nbsp;</B></TT></TD>
    <TD align=3Dright><TT><B>End&nbsp;</B></TT></TD>
    <TD align=3Dright><TT><B>Miss&nbsp;</B></TT></TD>
    <TD align=3Dright><TT><B>Ions&nbsp;</B></TT></TD>
    <TD><TT><B>&nbsp;Peptide</B></TT></TD></TR>
  <TR>
    <TD align=3Dright>&nbsp;</TD>
    <TD align=3Dright><TT>1118.5354&nbsp;&nbsp;</TT></TD>
    <TD align=3Dright><TT>1117.5281&nbsp;&nbsp;</TT></TD>
    <TD align=3Dright><TT>1117.5880&nbsp;&nbsp;</TT></TD>
    <TD noWrap align=3Dright><TT>-53.59&nbsp;</TT></TD>
    <TD align=3Dright><TT>19&nbsp;</TT></TD>
    <TD noWrap align=3Dright><TT>-&nbsp;</TT></TD>
    <TD align=3Dright><TT>28&nbsp;</TT></TD>
    <TD align=3Dright><TT>0&nbsp;&nbsp;</TT></TD>
    <TD noWrap align=3Dright><TT>---&nbsp;&nbsp;</TT></TD>
    <TD noWrap><TT>&nbsp;K.TFPQQAGTIR.K</TT></TD></TR>
  <TR>
    <TD align=3Dright>&nbsp;</TD>
    <TD align=3Dright><TT>1118.5354&nbsp;&nbsp;</TT></TD>
    <TD align=3Dright><TT>1117.5281&nbsp;&nbsp;</TT></TD>
    <TD align=3Dright><TT>1117.5880&nbsp;&nbsp;</TT></TD>
    <TD noWrap align=3Dright><TT>-53.59&nbsp;</TT></TD>
    <TD align=3Dright><TT>19&nbsp;</TT></TD>
    <TD noWrap align=3Dright><TT>-&nbsp;</TT></TD>
    <TD align=3Dright><TT>28&nbsp;</TT></TD>
    <TD align=3Dright><TT>0&nbsp;&nbsp;</TT></TD>
    <TD noWrap align=3Dright><TT>84&nbsp;&nbsp;</TT></TD>
    <TD noWrap><TT>&nbsp;K.TFPQQAGTIR.K</TT></TD></TR>
  <TR>
    <TD align=3Dright>&nbsp;</TD>
    <TD align=3Dright><TT>1246.6272&nbsp;&nbsp;</TT></TD>
    <TD align=3Dright><TT>1245.6199&nbsp;&nbsp;</TT></TD>
    <TD align=3Dright><TT>1245.6830&nbsp;&nbsp;</TT></TD>
    <TD noWrap align=3Dright><TT>-50.61&nbsp;</TT></TD>
    <TD align=3Dright><TT>19&nbsp;</TT></TD>
    <TD noWrap align=3Dright><TT>-&nbsp;</TT></TD>
    <TD align=3Dright><TT>29&nbsp;</TT></TD>
    <TD align=3Dright><TT>1&nbsp;&nbsp;</TT></TD>
    <TD noWrap align=3Dright><TT>---&nbsp;&nbsp;</TT></TD>
    <TD noWrap><TT>&nbsp;K.TFPQQAGTIRK.N</TT></TD></TR>
  <TR>
    <TD align=3Dright>&nbsp;</TD>
    <TD align=3Dright><TT>1246.6272&nbsp;&nbsp;</TT></TD>
    <TD align=3Dright><TT>1245.6199&nbsp;&nbsp;</TT></TD>
    <TD align=3Dright><TT>1245.6830&nbsp;&nbsp;</TT></TD>
    <TD noWrap align=3Dright><TT>-50.61&nbsp;</TT></TD>
    <TD align=3Dright><TT>19&nbsp;</TT></TD>
    <TD noWrap align=3Dright><TT>-&nbsp;</TT></TD>
    <TD align=3Dright><TT>29&nbsp;</TT></TD>
    <TD align=3Dright><TT>1&nbsp;&nbsp;</TT></TD>
    <TD noWrap align=3Dright><TT>25&nbsp;&nbsp;</TT></TD>
    <TD noWrap><TT>&nbsp;K.TFPQQAGTIRK.N</TT></TD></TR></TBODY></TABLE>
<TABLE border=3D0 cellSpacing=3D0>
  <TBODY>
  <TR>
    <TD><TT>&nbsp;&nbsp;&nbsp;&nbsp;&nbsp;&nbsp;</TT></TD>
    <TD><TT><B>No match to: </B>825.0584, 829.3429, 835.0214, 842.4713,=20
      870.5014, 876.9876, 878.9819, 994.0819, 994.0819, 1140.4961, =
1277.4535,=20
      1277.4535, 1296.7018, 1296.7018, 1321.5526, 1321.5526, 1420.6029,=20
      1420.6029, 2087.8975, 2087.8975, 2215.9956,=20
2215.9956</TT></TD></TR></TBODY></TABLE><BR>
<TABLE border=3D0 cellSpacing=3D0>
  <TBODY>
  <TR>
    <TD><TT><B><A =
name=3DHit7>7.</A>&nbsp;&nbsp;&nbsp;&nbsp;</B></TT></TD>
    <TD noWrap><TT><A=20
      =
href=3D"http://zxw-pc/mascot/cgi/protein_view.pl?file=3D../data/20121225/=
F002413.dat&amp;hit=3D7"=20
      =
target=3D_blank>gi|223047850</A>&nbsp;&nbsp;&nbsp;&nbsp;<B>Mass:</B>&nbsp=
;17390&nbsp;&nbsp;&nbsp;&nbsp;<B>Score:</B>&nbsp;127&nbsp;&nbsp;&nbsp;&nb=
sp;<B>Expect:</B>&nbsp;3.7e-007&nbsp;&nbsp;<B>Matches:</B>&nbsp;4</TT></T=
D></TR>
  <TR>
    <TD>&nbsp;</TD>
    <TD noWrap><TT>eIF5A1 [Populus =
deltoides]</TT></TD></TR></TBODY></TABLE>
<TABLE border=3D0 cellSpacing=3D0 cellPadding=3D0>
  <TBODY>
  <TR>
    <TD><TT>&nbsp;&nbsp;&nbsp;&nbsp;&nbsp;&nbsp;</TT></TD>
    <TD align=3Dright><TT><B>Observed&nbsp;&nbsp;</B></TT></TD>
    <TD noWrap align=3Dright><TT><B>Mr(expt)&nbsp;&nbsp;</B></TT></TD>
    <TD noWrap align=3Dright><TT><B>Mr(calc)&nbsp;&nbsp;</B></TT></TD>
    <TD align=3Dright><TT><B>&nbsp;ppm&nbsp;&nbsp;</B></TT></TD>
    <TD align=3Dright><TT><B>Start&nbsp;</B></TT></TD>
    <TD align=3Dright><TT><B>&nbsp;</B></TT></TD>
    <TD align=3Dright><TT><B>End&nbsp;</B></TT></TD>
    <TD align=3Dright><TT><B>Miss&nbsp;</B></TT></TD>
    <TD align=3Dright><TT><B>Ions&nbsp;</B></TT></TD>
    <TD><TT><B>&nbsp;Peptide</B></TT></TD></TR>
  <TR>
    <TD align=3Dright>&nbsp;</TD>
    <TD align=3Dright><TT>1118.5354&nbsp;&nbsp;</TT></TD>
    <TD align=3Dright><TT>1117.5281&nbsp;&nbsp;</TT></TD>
    <TD align=3Dright><TT>1117.5880&nbsp;&nbsp;</TT></TD>
    <TD noWrap align=3Dright><TT>-53.59&nbsp;</TT></TD>
    <TD align=3Dright><TT>19&nbsp;</TT></TD>
    <TD noWrap align=3Dright><TT>-&nbsp;</TT></TD>
    <TD align=3Dright><TT>28&nbsp;</TT></TD>
    <TD align=3Dright><TT>0&nbsp;&nbsp;</TT></TD>
    <TD noWrap align=3Dright><TT>---&nbsp;&nbsp;</TT></TD>
    <TD noWrap><TT>&nbsp;K.TFPQQAGTIR.K</TT></TD></TR>
  <TR>
    <TD align=3Dright>&nbsp;</TD>
    <TD align=3Dright><TT>1118.5354&nbsp;&nbsp;</TT></TD>
    <TD align=3Dright><TT>1117.5281&nbsp;&nbsp;</TT></TD>
    <TD align=3Dright><TT>1117.5880&nbsp;&nbsp;</TT></TD>
    <TD noWrap align=3Dright><TT>-53.59&nbsp;</TT></TD>
    <TD align=3Dright><TT>19&nbsp;</TT></TD>
    <TD noWrap align=3Dright><TT>-&nbsp;</TT></TD>
    <TD align=3Dright><TT>28&nbsp;</TT></TD>
    <TD align=3Dright><TT>0&nbsp;&nbsp;</TT></TD>
    <TD noWrap align=3Dright><TT>84&nbsp;&nbsp;</TT></TD>
    <TD noWrap><TT>&nbsp;K.TFPQQAGTIR.K</TT></TD></TR>
  <TR>
    <TD align=3Dright>&nbsp;</TD>
    <TD align=3Dright><TT>1246.6272&nbsp;&nbsp;</TT></TD>
    <TD align=3Dright><TT>1245.6199&nbsp;&nbsp;</TT></TD>
    <TD align=3Dright><TT>1245.6830&nbsp;&nbsp;</TT></TD>
    <TD noWrap align=3Dright><TT>-50.61&nbsp;</TT></TD>
    <TD align=3Dright><TT>19&nbsp;</TT></TD>
    <TD noWrap align=3Dright><TT>-&nbsp;</TT></TD>
    <TD align=3Dright><TT>29&nbsp;</TT></TD>
    <TD align=3Dright><TT>1&nbsp;&nbsp;</TT></TD>
    <TD noWrap align=3Dright><TT>---&nbsp;&nbsp;</TT></TD>
    <TD noWrap><TT>&nbsp;K.TFPQQAGTIRK.N</TT></TD></TR>
  <TR>
    <TD align=3Dright>&nbsp;</TD>
    <TD align=3Dright><TT>1246.6272&nbsp;&nbsp;</TT></TD>
    <TD align=3Dright><TT>1245.6199&nbsp;&nbsp;</TT></TD>
    <TD align=3Dright><TT>1245.6830&nbsp;&nbsp;</TT></TD>
    <TD noWrap align=3Dright><TT>-50.61&nbsp;</TT></TD>
    <TD align=3Dright><TT>19&nbsp;</TT></TD>
    <TD noWrap align=3Dright><TT>-&nbsp;</TT></TD>
    <TD align=3Dright><TT>29&nbsp;</TT></TD>
    <TD align=3Dright><TT>1&nbsp;&nbsp;</TT></TD>
    <TD noWrap align=3Dright><TT>25&nbsp;&nbsp;</TT></TD>
    <TD noWrap><TT>&nbsp;K.TFPQQAGTIRK.N</TT></TD></TR></TBODY></TABLE>
<TABLE border=3D0 cellSpacing=3D0>
  <TBODY>
  <TR>
    <TD><TT>&nbsp;&nbsp;&nbsp;&nbsp;&nbsp;&nbsp;</TT></TD>
    <TD><TT><B>No match to: </B>825.0584, 829.3429, 835.0214, 842.4713,=20
      870.5014, 876.9876, 878.9819, 994.0819, 994.0819, 1140.4961, =
1277.4535,=20
      1277.4535, 1296.7018, 1296.7018, 1321.5526, 1321.5526, 1420.6029,=20
      1420.6029, 2087.8975, 2087.8975, 2215.9956,=20
2215.9956</TT></TD></TR></TBODY></TABLE><BR>
<TABLE border=3D0 cellSpacing=3D0>
  <TBODY>
  <TR>
    <TD><TT><B><A =
name=3DHit8>8.</A>&nbsp;&nbsp;&nbsp;&nbsp;</B></TT></TD>
    <TD noWrap><TT><A=20
      =
href=3D"http://zxw-pc/mascot/cgi/protein_view.pl?file=3D../data/20121225/=
F002413.dat&amp;hit=3D8"=20
      =
target=3D_blank>gi|255627721</A>&nbsp;&nbsp;&nbsp;&nbsp;<B>Mass:</B>&nbsp=
;17329&nbsp;&nbsp;&nbsp;&nbsp;<B>Score:</B>&nbsp;127&nbsp;&nbsp;&nbsp;&nb=
sp;<B>Expect:</B>&nbsp;3.7e-007&nbsp;&nbsp;<B>Matches:</B>&nbsp;4</TT></T=
D></TR>
  <TR>
    <TD>&nbsp;</TD>
    <TD noWrap><TT>unknown [Glycine max]</TT></TD></TR></TBODY></TABLE>
<TABLE border=3D0 cellSpacing=3D0 cellPadding=3D0>
  <TBODY>
  <TR>
    <TD><TT>&nbsp;&nbsp;&nbsp;&nbsp;&nbsp;&nbsp;</TT></TD>
    <TD align=3Dright><TT><B>Observed&nbsp;&nbsp;</B></TT></TD>
    <TD noWrap align=3Dright><TT><B>Mr(expt)&nbsp;&nbsp;</B></TT></TD>
    <TD noWrap align=3Dright><TT><B>Mr(calc)&nbsp;&nbsp;</B></TT></TD>
    <TD align=3Dright><TT><B>&nbsp;ppm&nbsp;&nbsp;</B></TT></TD>
    <TD align=3Dright><TT><B>Start&nbsp;</B></TT></TD>
    <TD align=3Dright><TT><B>&nbsp;</B></TT></TD>
    <TD align=3Dright><TT><B>End&nbsp;</B></TT></TD>
    <TD align=3Dright><TT><B>Miss&nbsp;</B></TT></TD>
    <TD align=3Dright><TT><B>Ions&nbsp;</B></TT></TD>
    <TD><TT><B>&nbsp;Peptide</B></TT></TD></TR>
  <TR>
    <TD align=3Dright>&nbsp;</TD>
    <TD align=3Dright><TT>1118.5354&nbsp;&nbsp;</TT></TD>
    <TD align=3Dright><TT>1117.5281&nbsp;&nbsp;</TT></TD>
    <TD align=3Dright><TT>1117.5880&nbsp;&nbsp;</TT></TD>
    <TD noWrap align=3Dright><TT>-53.59&nbsp;</TT></TD>
    <TD align=3Dright><TT>19&nbsp;</TT></TD>
    <TD noWrap align=3Dright><TT>-&nbsp;</TT></TD>
    <TD align=3Dright><TT>28&nbsp;</TT></TD>
    <TD align=3Dright><TT>0&nbsp;&nbsp;</TT></TD>
    <TD noWrap align=3Dright><TT>---&nbsp;&nbsp;</TT></TD>
    <TD noWrap><TT>&nbsp;K.TFPQQAGTIR.K</TT></TD></TR>
  <TR>
    <TD align=3Dright>&nbsp;</TD>
    <TD align=3Dright><TT>1118.5354&nbsp;&nbsp;</TT></TD>
    <TD align=3Dright><TT>1117.5281&nbsp;&nbsp;</TT></TD>
    <TD align=3Dright><TT>1117.5880&nbsp;&nbsp;</TT></TD>
    <TD noWrap align=3Dright><TT>-53.59&nbsp;</TT></TD>
    <TD align=3Dright><TT>19&nbsp;</TT></TD>
    <TD noWrap align=3Dright><TT>-&nbsp;</TT></TD>
    <TD align=3Dright><TT>28&nbsp;</TT></TD>
    <TD align=3Dright><TT>0&nbsp;&nbsp;</TT></TD>
    <TD noWrap align=3Dright><TT>84&nbsp;&nbsp;</TT></TD>
    <TD noWrap><TT>&nbsp;K.TFPQQAGTIR.K</TT></TD></TR>
  <TR>
    <TD align=3Dright>&nbsp;</TD>
    <TD align=3Dright><TT>1246.6272&nbsp;&nbsp;</TT></TD>
    <TD align=3Dright><TT>1245.6199&nbsp;&nbsp;</TT></TD>
    <TD align=3Dright><TT>1245.6830&nbsp;&nbsp;</TT></TD>
    <TD noWrap align=3Dright><TT>-50.61&nbsp;</TT></TD>
    <TD align=3Dright><TT>19&nbsp;</TT></TD>
    <TD noWrap align=3Dright><TT>-&nbsp;</TT></TD>
    <TD align=3Dright><TT>29&nbsp;</TT></TD>
    <TD align=3Dright><TT>1&nbsp;&nbsp;</TT></TD>
    <TD noWrap align=3Dright><TT>---&nbsp;&nbsp;</TT></TD>
    <TD noWrap><TT>&nbsp;K.TFPQQAGTIRK.N</TT></TD></TR>
  <TR>
    <TD align=3Dright>&nbsp;</TD>
    <TD align=3Dright><TT>1246.6272&nbsp;&nbsp;</TT></TD>
    <TD align=3Dright><TT>1245.6199&nbsp;&nbsp;</TT></TD>
    <TD align=3Dright><TT>1245.6830&nbsp;&nbsp;</TT></TD>
    <TD noWrap align=3Dright><TT>-50.61&nbsp;</TT></TD>
    <TD align=3Dright><TT>19&nbsp;</TT></TD>
    <TD noWrap align=3Dright><TT>-&nbsp;</TT></TD>
    <TD align=3Dright><TT>29&nbsp;</TT></TD>
    <TD align=3Dright><TT>1&nbsp;&nbsp;</TT></TD>
    <TD noWrap align=3Dright><TT>25&nbsp;&nbsp;</TT></TD>
    <TD noWrap><TT>&nbsp;K.TFPQQAGTIRK.N</TT></TD></TR></TBODY></TABLE>
<TABLE border=3D0 cellSpacing=3D0>
  <TBODY>
  <TR>
    <TD><TT>&nbsp;&nbsp;&nbsp;&nbsp;&nbsp;&nbsp;</TT></TD>
    <TD><TT><B>No match to: </B>825.0584, 829.3429, 835.0214, 842.4713,=20
      870.5014, 876.9876, 878.9819, 994.0819, 994.0819, 1140.4961, =
1277.4535,=20
      1277.4535, 1296.7018, 1296.7018, 1321.5526, 1321.5526, 1420.6029,=20
      1420.6029, 2087.8975, 2087.8975, 2215.9956,=20
2215.9956</TT></TD></TR></TBODY></TABLE><BR>
<TABLE border=3D0 cellSpacing=3D0>
  <TBODY>
  <TR>
    <TD><TT><B><A =
name=3DHit9>9.</A>&nbsp;&nbsp;&nbsp;&nbsp;</B></TT></TD>
    <TD noWrap><TT><A=20
      =
href=3D"http://zxw-pc/mascot/cgi/protein_view.pl?file=3D../data/20121225/=
F002413.dat&amp;hit=3D9"=20
      =
target=3D_blank>gi|255625781</A>&nbsp;&nbsp;&nbsp;&nbsp;<B>Mass:</B>&nbsp=
;17387&nbsp;&nbsp;&nbsp;&nbsp;<B>Score:</B>&nbsp;127&nbsp;&nbsp;&nbsp;&nb=
sp;<B>Expect:</B>&nbsp;3.7e-007&nbsp;&nbsp;<B>Matches:</B>&nbsp;4</TT></T=
D></TR>
  <TR>
    <TD>&nbsp;</TD>
    <TD noWrap><TT>unknown [Glycine max]</TT></TD></TR></TBODY></TABLE>
<TABLE border=3D0 cellSpacing=3D0 cellPadding=3D0>
  <TBODY>
  <TR>
    <TD><TT>&nbsp;&nbsp;&nbsp;&nbsp;&nbsp;&nbsp;</TT></TD>
    <TD align=3Dright><TT><B>Observed&nbsp;&nbsp;</B></TT></TD>
    <TD noWrap align=3Dright><TT><B>Mr(expt)&nbsp;&nbsp;</B></TT></TD>
    <TD noWrap align=3Dright><TT><B>Mr(calc)&nbsp;&nbsp;</B></TT></TD>
    <TD align=3Dright><TT><B>&nbsp;ppm&nbsp;&nbsp;</B></TT></TD>
    <TD align=3Dright><TT><B>Start&nbsp;</B></TT></TD>
    <TD align=3Dright><TT><B>&nbsp;</B></TT></TD>
    <TD align=3Dright><TT><B>End&nbsp;</B></TT></TD>
    <TD align=3Dright><TT><B>Miss&nbsp;</B></TT></TD>
    <TD align=3Dright><TT><B>Ions&nbsp;</B></TT></TD>
    <TD><TT><B>&nbsp;Peptide</B></TT></TD></TR>
  <TR>
    <TD align=3Dright>&nbsp;</TD>
    <TD align=3Dright><TT>1118.5354&nbsp;&nbsp;</TT></TD>
    <TD align=3Dright><TT>1117.5281&nbsp;&nbsp;</TT></TD>
    <TD align=3Dright><TT>1117.5880&nbsp;&nbsp;</TT></TD>
    <TD noWrap align=3Dright><TT>-53.59&nbsp;</TT></TD>
    <TD align=3Dright><TT>19&nbsp;</TT></TD>
    <TD noWrap align=3Dright><TT>-&nbsp;</TT></TD>
    <TD align=3Dright><TT>28&nbsp;</TT></TD>
    <TD align=3Dright><TT>0&nbsp;&nbsp;</TT></TD>
    <TD noWrap align=3Dright><TT>---&nbsp;&nbsp;</TT></TD>
    <TD noWrap><TT>&nbsp;K.TFPQQAGTIR.K</TT></TD></TR>
  <TR>
    <TD align=3Dright>&nbsp;</TD>
    <TD align=3Dright><TT>1118.5354&nbsp;&nbsp;</TT></TD>
    <TD align=3Dright><TT>1117.5281&nbsp;&nbsp;</TT></TD>
    <TD align=3Dright><TT>1117.5880&nbsp;&nbsp;</TT></TD>
    <TD noWrap align=3Dright><TT>-53.59&nbsp;</TT></TD>
    <TD align=3Dright><TT>19&nbsp;</TT></TD>
    <TD noWrap align=3Dright><TT>-&nbsp;</TT></TD>
    <TD align=3Dright><TT>28&nbsp;</TT></TD>
    <TD align=3Dright><TT>0&nbsp;&nbsp;</TT></TD>
    <TD noWrap align=3Dright><TT>84&nbsp;&nbsp;</TT></TD>
    <TD noWrap><TT>&nbsp;K.TFPQQAGTIR.K</TT></TD></TR>
  <TR>
    <TD align=3Dright>&nbsp;</TD>
    <TD align=3Dright><TT>1246.6272&nbsp;&nbsp;</TT></TD>
    <TD align=3Dright><TT>1245.6199&nbsp;&nbsp;</TT></TD>
    <TD align=3Dright><TT>1245.6830&nbsp;&nbsp;</TT></TD>
    <TD noWrap align=3Dright><TT>-50.61&nbsp;</TT></TD>
    <TD align=3Dright><TT>19&nbsp;</TT></TD>
    <TD noWrap align=3Dright><TT>-&nbsp;</TT></TD>
    <TD align=3Dright><TT>29&nbsp;</TT></TD>
    <TD align=3Dright><TT>1&nbsp;&nbsp;</TT></TD>
    <TD noWrap align=3Dright><TT>---&nbsp;&nbsp;</TT></TD>
    <TD noWrap><TT>&nbsp;K.TFPQQAGTIRK.N</TT></TD></TR>
  <TR>
    <TD align=3Dright>&nbsp;</TD>
    <TD align=3Dright><TT>1246.6272&nbsp;&nbsp;</TT></TD>
    <TD align=3Dright><TT>1245.6199&nbsp;&nbsp;</TT></TD>
    <TD align=3Dright><TT>1245.6830&nbsp;&nbsp;</TT></TD>
    <TD noWrap align=3Dright><TT>-50.61&nbsp;</TT></TD>
    <TD align=3Dright><TT>19&nbsp;</TT></TD>
    <TD noWrap align=3Dright><TT>-&nbsp;</TT></TD>
    <TD align=3Dright><TT>29&nbsp;</TT></TD>
    <TD align=3Dright><TT>1&nbsp;&nbsp;</TT></TD>
    <TD noWrap align=3Dright><TT>25&nbsp;&nbsp;</TT></TD>
    <TD noWrap><TT>&nbsp;K.TFPQQAGTIRK.N</TT></TD></TR></TBODY></TABLE>
<TABLE border=3D0 cellSpacing=3D0>
  <TBODY>
  <TR>
    <TD><TT>&nbsp;&nbsp;&nbsp;&nbsp;&nbsp;&nbsp;</TT></TD>
    <TD><TT><B>No match to: </B>825.0584, 829.3429, 835.0214, 842.4713,=20
      870.5014, 876.9876, 878.9819, 994.0819, 994.0819, 1140.4961, =
1277.4535,=20
      1277.4535, 1296.7018, 1296.7018, 1321.5526, 1321.5526, 1420.6029,=20
      1420.6029, 2087.8975, 2087.8975, 2215.9956,=20
2215.9956</TT></TD></TR></TBODY></TABLE><BR>
<TABLE border=3D0 cellSpacing=3D0>
  <TBODY>
  <TR>
    <TD><TT><B><A name=3DHit10>10.</A>&nbsp;&nbsp;&nbsp;</B></TT></TD>
    <TD noWrap><TT><A=20
      =
href=3D"http://zxw-pc/mascot/cgi/protein_view.pl?file=3D../data/20121225/=
F002413.dat&amp;hit=3D10"=20
      =
target=3D_blank>gi|217038830</A>&nbsp;&nbsp;&nbsp;&nbsp;<B>Mass:</B>&nbsp=
;17387&nbsp;&nbsp;&nbsp;&nbsp;<B>Score:</B>&nbsp;127&nbsp;&nbsp;&nbsp;&nb=
sp;<B>Expect:</B>&nbsp;3.7e-007&nbsp;&nbsp;<B>Matches:</B>&nbsp;4</TT></T=
D></TR>
  <TR>
    <TD>&nbsp;</TD>
    <TD noWrap><TT>eukaryotic translation initiation factor 5A1 [Glycine =

      max]</TT></TD></TR></TBODY></TABLE>
<TABLE border=3D0 cellSpacing=3D0 cellPadding=3D0>
  <TBODY>
  <TR>
    <TD><TT>&nbsp;&nbsp;&nbsp;&nbsp;&nbsp;&nbsp;</TT></TD>
    <TD align=3Dright><TT><B>Observed&nbsp;&nbsp;</B></TT></TD>
    <TD noWrap align=3Dright><TT><B>Mr(expt)&nbsp;&nbsp;</B></TT></TD>
    <TD noWrap align=3Dright><TT><B>Mr(calc)&nbsp;&nbsp;</B></TT></TD>
    <TD align=3Dright><TT><B>&nbsp;ppm&nbsp;&nbsp;</B></TT></TD>
    <TD align=3Dright><TT><B>Start&nbsp;</B></TT></TD>
    <TD align=3Dright><TT><B>&nbsp;</B></TT></TD>
    <TD align=3Dright><TT><B>End&nbsp;</B></TT></TD>
    <TD align=3Dright><TT><B>Miss&nbsp;</B></TT></TD>
    <TD align=3Dright><TT><B>Ions&nbsp;</B></TT></TD>
    <TD><TT><B>&nbsp;Peptide</B></TT></TD></TR>
  <TR>
    <TD align=3Dright>&nbsp;</TD>
    <TD align=3Dright><TT>1118.5354&nbsp;&nbsp;</TT></TD>
    <TD align=3Dright><TT>1117.5281&nbsp;&nbsp;</TT></TD>
    <TD align=3Dright><TT>1117.5880&nbsp;&nbsp;</TT></TD>
    <TD noWrap align=3Dright><TT>-53.59&nbsp;</TT></TD>
    <TD align=3Dright><TT>19&nbsp;</TT></TD>
    <TD noWrap align=3Dright><TT>-&nbsp;</TT></TD>
    <TD align=3Dright><TT>28&nbsp;</TT></TD>
    <TD align=3Dright><TT>0&nbsp;&nbsp;</TT></TD>
    <TD noWrap align=3Dright><TT>---&nbsp;&nbsp;</TT></TD>
    <TD noWrap><TT>&nbsp;K.TFPQQAGTIR.K</TT></TD></TR>
  <TR>
    <TD align=3Dright>&nbsp;</TD>
    <TD align=3Dright><TT>1118.5354&nbsp;&nbsp;</TT></TD>
    <TD align=3Dright><TT>1117.5281&nbsp;&nbsp;</TT></TD>
    <TD align=3Dright><TT>1117.5880&nbsp;&nbsp;</TT></TD>
    <TD noWrap align=3Dright><TT>-53.59&nbsp;</TT></TD>
    <TD align=3Dright><TT>19&nbsp;</TT></TD>
    <TD noWrap align=3Dright><TT>-&nbsp;</TT></TD>
    <TD align=3Dright><TT>28&nbsp;</TT></TD>
    <TD align=3Dright><TT>0&nbsp;&nbsp;</TT></TD>
    <TD noWrap align=3Dright><TT>84&nbsp;&nbsp;</TT></TD>
    <TD noWrap><TT>&nbsp;K.TFPQQAGTIR.K</TT></TD></TR>
  <TR>
    <TD align=3Dright>&nbsp;</TD>
    <TD align=3Dright><TT>1246.6272&nbsp;&nbsp;</TT></TD>
    <TD align=3Dright><TT>1245.6199&nbsp;&nbsp;</TT></TD>
    <TD align=3Dright><TT>1245.6830&nbsp;&nbsp;</TT></TD>
    <TD noWrap align=3Dright><TT>-50.61&nbsp;</TT></TD>
    <TD align=3Dright><TT>19&nbsp;</TT></TD>
    <TD noWrap align=3Dright><TT>-&nbsp;</TT></TD>
    <TD align=3Dright><TT>29&nbsp;</TT></TD>
    <TD align=3Dright><TT>1&nbsp;&nbsp;</TT></TD>
    <TD noWrap align=3Dright><TT>---&nbsp;&nbsp;</TT></TD>
    <TD noWrap><TT>&nbsp;K.TFPQQAGTIRK.N</TT></TD></TR>
  <TR>
    <TD align=3Dright>&nbsp;</TD>
    <TD align=3Dright><TT>1246.6272&nbsp;&nbsp;</TT></TD>
    <TD align=3Dright><TT>1245.6199&nbsp;&nbsp;</TT></TD>
    <TD align=3Dright><TT>1245.6830&nbsp;&nbsp;</TT></TD>
    <TD noWrap align=3Dright><TT>-50.61&nbsp;</TT></TD>
    <TD align=3Dright><TT>19&nbsp;</TT></TD>
    <TD noWrap align=3Dright><TT>-&nbsp;</TT></TD>
    <TD align=3Dright><TT>29&nbsp;</TT></TD>
    <TD align=3Dright><TT>1&nbsp;&nbsp;</TT></TD>
    <TD noWrap align=3Dright><TT>25&nbsp;&nbsp;</TT></TD>
    <TD noWrap><TT>&nbsp;K.TFPQQAGTIRK.N</TT></TD></TR></TBODY></TABLE>
<TABLE border=3D0 cellSpacing=3D0>
  <TBODY>
  <TR>
    <TD><TT>&nbsp;&nbsp;&nbsp;&nbsp;&nbsp;&nbsp;</TT></TD>
    <TD><TT><B>No match to: </B>825.0584, 829.3429, 835.0214, 842.4713,=20
      870.5014, 876.9876, 878.9819, 994.0819, 994.0819, 1140.4961, =
1277.4535,=20
      1277.4535, 1296.7018, 1296.7018, 1321.5526, 1321.5526, 1420.6029,=20
      1420.6029, 2087.8975, 2087.8975, 2215.9956,=20
2215.9956</TT></TD></TR></TBODY></TABLE><BR>
<TABLE border=3D0 cellSpacing=3D0>
  <TBODY>
  <TR>
    <TD><TT><B><A name=3DHit11>11.</A>&nbsp;&nbsp;&nbsp;</B></TT></TD>
    <TD noWrap><TT><A=20
      =
href=3D"http://zxw-pc/mascot/cgi/protein_view.pl?file=3D../data/20121225/=
F002413.dat&amp;hit=3D11"=20
      =
target=3D_blank>gi|116792374</A>&nbsp;&nbsp;&nbsp;&nbsp;<B>Mass:</B>&nbsp=
;17303&nbsp;&nbsp;&nbsp;&nbsp;<B>Score:</B>&nbsp;127&nbsp;&nbsp;&nbsp;&nb=
sp;<B>Expect:</B>&nbsp;3.7e-007&nbsp;&nbsp;<B>Matches:</B>&nbsp;4</TT></T=
D></TR>
  <TR>
    <TD>&nbsp;</TD>
    <TD noWrap><TT>unknown [Picea =
sitchensis]</TT></TD></TR></TBODY></TABLE>
<TABLE border=3D0 cellSpacing=3D0 cellPadding=3D0>
  <TBODY>
  <TR>
    <TD><TT>&nbsp;&nbsp;&nbsp;&nbsp;&nbsp;&nbsp;</TT></TD>
    <TD align=3Dright><TT><B>Observed&nbsp;&nbsp;</B></TT></TD>
    <TD noWrap align=3Dright><TT><B>Mr(expt)&nbsp;&nbsp;</B></TT></TD>
    <TD noWrap align=3Dright><TT><B>Mr(calc)&nbsp;&nbsp;</B></TT></TD>
    <TD align=3Dright><TT><B>&nbsp;ppm&nbsp;&nbsp;</B></TT></TD>
    <TD align=3Dright><TT><B>Start&nbsp;</B></TT></TD>
    <TD align=3Dright><TT><B>&nbsp;</B></TT></TD>
    <TD align=3Dright><TT><B>End&nbsp;</B></TT></TD>
    <TD align=3Dright><TT><B>Miss&nbsp;</B></TT></TD>
    <TD align=3Dright><TT><B>Ions&nbsp;</B></TT></TD>
    <TD><TT><B>&nbsp;Peptide</B></TT></TD></TR>
  <TR>
    <TD align=3Dright>&nbsp;</TD>
    <TD align=3Dright><TT>1118.5354&nbsp;&nbsp;</TT></TD>
    <TD align=3Dright><TT>1117.5281&nbsp;&nbsp;</TT></TD>
    <TD align=3Dright><TT>1117.5880&nbsp;&nbsp;</TT></TD>
    <TD noWrap align=3Dright><TT>-53.59&nbsp;</TT></TD>
    <TD align=3Dright><TT>19&nbsp;</TT></TD>
    <TD noWrap align=3Dright><TT>-&nbsp;</TT></TD>
    <TD align=3Dright><TT>28&nbsp;</TT></TD>
    <TD align=3Dright><TT>0&nbsp;&nbsp;</TT></TD>
    <TD noWrap align=3Dright><TT>---&nbsp;&nbsp;</TT></TD>
    <TD noWrap><TT>&nbsp;K.TFPQQAGTIR.K</TT></TD></TR>
  <TR>
    <TD align=3Dright>&nbsp;</TD>
    <TD align=3Dright><TT>1118.5354&nbsp;&nbsp;</TT></TD>
    <TD align=3Dright><TT>1117.5281&nbsp;&nbsp;</TT></TD>
    <TD align=3Dright><TT>1117.5880&nbsp;&nbsp;</TT></TD>
    <TD noWrap align=3Dright><TT>-53.59&nbsp;</TT></TD>
    <TD align=3Dright><TT>19&nbsp;</TT></TD>
    <TD noWrap align=3Dright><TT>-&nbsp;</TT></TD>
    <TD align=3Dright><TT>28&nbsp;</TT></TD>
    <TD align=3Dright><TT>0&nbsp;&nbsp;</TT></TD>
    <TD noWrap align=3Dright><TT>84&nbsp;&nbsp;</TT></TD>
    <TD noWrap><TT>&nbsp;K.TFPQQAGTIR.K</TT></TD></TR>
  <TR>
    <TD align=3Dright>&nbsp;</TD>
    <TD align=3Dright><TT>1246.6272&nbsp;&nbsp;</TT></TD>
    <TD align=3Dright><TT>1245.6199&nbsp;&nbsp;</TT></TD>
    <TD align=3Dright><TT>1245.6830&nbsp;&nbsp;</TT></TD>
    <TD noWrap align=3Dright><TT>-50.61&nbsp;</TT></TD>
    <TD align=3Dright><TT>19&nbsp;</TT></TD>
    <TD noWrap align=3Dright><TT>-&nbsp;</TT></TD>
    <TD align=3Dright><TT>29&nbsp;</TT></TD>
    <TD align=3Dright><TT>1&nbsp;&nbsp;</TT></TD>
    <TD noWrap align=3Dright><TT>---&nbsp;&nbsp;</TT></TD>
    <TD noWrap><TT>&nbsp;K.TFPQQAGTIRK.N</TT></TD></TR>
  <TR>
    <TD align=3Dright>&nbsp;</TD>
    <TD align=3Dright><TT>1246.6272&nbsp;&nbsp;</TT></TD>
    <TD align=3Dright><TT>1245.6199&nbsp;&nbsp;</TT></TD>
    <TD align=3Dright><TT>1245.6830&nbsp;&nbsp;</TT></TD>
    <TD noWrap align=3Dright><TT>-50.61&nbsp;</TT></TD>
    <TD align=3Dright><TT>19&nbsp;</TT></TD>
    <TD noWrap align=3Dright><TT>-&nbsp;</TT></TD>
    <TD align=3Dright><TT>29&nbsp;</TT></TD>
    <TD align=3Dright><TT>1&nbsp;&nbsp;</TT></TD>
    <TD noWrap align=3Dright><TT>25&nbsp;&nbsp;</TT></TD>
    <TD noWrap><TT>&nbsp;K.TFPQQAGTIRK.N</TT></TD></TR></TBODY></TABLE>
<TABLE border=3D0 cellSpacing=3D0>
  <TBODY>
  <TR>
    <TD><TT>&nbsp;&nbsp;&nbsp;&nbsp;&nbsp;&nbsp;</TT></TD>
    <TD><TT><B>No match to: </B>825.0584, 829.3429, 835.0214, 842.4713,=20
      870.5014, 876.9876, 878.9819, 994.0819, 994.0819, 1140.4961, =
1277.4535,=20
      1277.4535, 1296.7018, 1296.7018, 1321.5526, 1321.5526, 1420.6029,=20
      1420.6029, 2087.8975, 2087.8975, 2215.9956,=20
2215.9956</TT></TD></TR></TBODY></TABLE><BR>
<TABLE border=3D0 cellSpacing=3D0>
  <TBODY>
  <TR>
    <TD><TT><B><A name=3DHit12>12.</A>&nbsp;&nbsp;&nbsp;</B></TT></TD>
    <TD noWrap><TT><A=20
      =
href=3D"http://zxw-pc/mascot/cgi/protein_view.pl?file=3D../data/20121225/=
F002413.dat&amp;hit=3D12"=20
      =
target=3D_blank>gi|116792056</A>&nbsp;&nbsp;&nbsp;&nbsp;<B>Mass:</B>&nbsp=
;17281&nbsp;&nbsp;&nbsp;&nbsp;<B>Score:</B>&nbsp;127&nbsp;&nbsp;&nbsp;&nb=
sp;<B>Expect:</B>&nbsp;3.7e-007&nbsp;&nbsp;<B>Matches:</B>&nbsp;4</TT></T=
D></TR>
  <TR>
    <TD>&nbsp;</TD>
    <TD noWrap><TT>unknown [Picea =
sitchensis]</TT></TD></TR></TBODY></TABLE>
<TABLE border=3D0 cellSpacing=3D0 cellPadding=3D0>
  <TBODY>
  <TR>
    <TD><TT>&nbsp;&nbsp;&nbsp;&nbsp;&nbsp;&nbsp;</TT></TD>
    <TD align=3Dright><TT><B>Observed&nbsp;&nbsp;</B></TT></TD>
    <TD noWrap align=3Dright><TT><B>Mr(expt)&nbsp;&nbsp;</B></TT></TD>
    <TD noWrap align=3Dright><TT><B>Mr(calc)&nbsp;&nbsp;</B></TT></TD>
    <TD align=3Dright><TT><B>&nbsp;ppm&nbsp;&nbsp;</B></TT></TD>
    <TD align=3Dright><TT><B>Start&nbsp;</B></TT></TD>
    <TD align=3Dright><TT><B>&nbsp;</B></TT></TD>
    <TD align=3Dright><TT><B>End&nbsp;</B></TT></TD>
    <TD align=3Dright><TT><B>Miss&nbsp;</B></TT></TD>
    <TD align=3Dright><TT><B>Ions&nbsp;</B></TT></TD>
    <TD><TT><B>&nbsp;Peptide</B></TT></TD></TR>
  <TR>
    <TD align=3Dright>&nbsp;</TD>
    <TD align=3Dright><TT>1118.5354&nbsp;&nbsp;</TT></TD>
    <TD align=3Dright><TT>1117.5281&nbsp;&nbsp;</TT></TD>
    <TD align=3Dright><TT>1117.5880&nbsp;&nbsp;</TT></TD>
    <TD noWrap align=3Dright><TT>-53.59&nbsp;</TT></TD>
    <TD align=3Dright><TT>19&nbsp;</TT></TD>
    <TD noWrap align=3Dright><TT>-&nbsp;</TT></TD>
    <TD align=3Dright><TT>28&nbsp;</TT></TD>
    <TD align=3Dright><TT>0&nbsp;&nbsp;</TT></TD>
    <TD noWrap align=3Dright><TT>---&nbsp;&nbsp;</TT></TD>
    <TD noWrap><TT>&nbsp;K.TFPQQAGTIR.K</TT></TD></TR>
  <TR>
    <TD align=3Dright>&nbsp;</TD>
    <TD align=3Dright><TT>1118.5354&nbsp;&nbsp;</TT></TD>
    <TD align=3Dright><TT>1117.5281&nbsp;&nbsp;</TT></TD>
    <TD align=3Dright><TT>1117.5880&nbsp;&nbsp;</TT></TD>
    <TD noWrap align=3Dright><TT>-53.59&nbsp;</TT></TD>
    <TD align=3Dright><TT>19&nbsp;</TT></TD>
    <TD noWrap align=3Dright><TT>-&nbsp;</TT></TD>
    <TD align=3Dright><TT>28&nbsp;</TT></TD>
    <TD align=3Dright><TT>0&nbsp;&nbsp;</TT></TD>
    <TD noWrap align=3Dright><TT>84&nbsp;&nbsp;</TT></TD>
    <TD noWrap><TT>&nbsp;K.TFPQQAGTIR.K</TT></TD></TR>
  <TR>
    <TD align=3Dright>&nbsp;</TD>
    <TD align=3Dright><TT>1246.6272&nbsp;&nbsp;</TT></TD>
    <TD align=3Dright><TT>1245.6199&nbsp;&nbsp;</TT></TD>
    <TD align=3Dright><TT>1245.6830&nbsp;&nbsp;</TT></TD>
    <TD noWrap align=3Dright><TT>-50.61&nbsp;</TT></TD>
    <TD align=3Dright><TT>19&nbsp;</TT></TD>
    <TD noWrap align=3Dright><TT>-&nbsp;</TT></TD>
    <TD align=3Dright><TT>29&nbsp;</TT></TD>
    <TD align=3Dright><TT>1&nbsp;&nbsp;</TT></TD>
    <TD noWrap align=3Dright><TT>---&nbsp;&nbsp;</TT></TD>
    <TD noWrap><TT>&nbsp;K.TFPQQAGTIRK.N</TT></TD></TR>
  <TR>
    <TD align=3Dright>&nbsp;</TD>
    <TD align=3Dright><TT>1246.6272&nbsp;&nbsp;</TT></TD>
    <TD align=3Dright><TT>1245.6199&nbsp;&nbsp;</TT></TD>
    <TD align=3Dright><TT>1245.6830&nbsp;&nbsp;</TT></TD>
    <TD noWrap align=3Dright><TT>-50.61&nbsp;</TT></TD>
    <TD align=3Dright><TT>19&nbsp;</TT></TD>
    <TD noWrap align=3Dright><TT>-&nbsp;</TT></TD>
    <TD align=3Dright><TT>29&nbsp;</TT></TD>
    <TD align=3Dright><TT>1&nbsp;&nbsp;</TT></TD>
    <TD noWrap align=3Dright><TT>25&nbsp;&nbsp;</TT></TD>
    <TD noWrap><TT>&nbsp;K.TFPQQAGTIRK.N</TT></TD></TR></TBODY></TABLE>
<TABLE border=3D0 cellSpacing=3D0>
  <TBODY>
  <TR>
    <TD><TT>&nbsp;&nbsp;&nbsp;&nbsp;&nbsp;&nbsp;</TT></TD>
    <TD><TT><B>No match to: </B>825.0584, 829.3429, 835.0214, 842.4713,=20
      870.5014, 876.9876, 878.9819, 994.0819, 994.0819, 1140.4961, =
1277.4535,=20
      1277.4535, 1296.7018, 1296.7018, 1321.5526, 1321.5526, 1420.6029,=20
      1420.6029, 2087.8975, 2087.8975, 2215.9956,=20
2215.9956</TT></TD></TR></TBODY></TABLE><BR>
<TABLE border=3D0 cellSpacing=3D0>
  <TBODY>
  <TR>
    <TD><TT><B><A name=3DHit13>13.</A>&nbsp;&nbsp;&nbsp;</B></TT></TD>
    <TD noWrap><TT><A=20
      =
href=3D"http://zxw-pc/mascot/cgi/protein_view.pl?file=3D../data/20121225/=
F002413.dat&amp;hit=3D13"=20
      =
target=3D_blank>gi|116792039</A>&nbsp;&nbsp;&nbsp;&nbsp;<B>Mass:</B>&nbsp=
;17303&nbsp;&nbsp;&nbsp;&nbsp;<B>Score:</B>&nbsp;127&nbsp;&nbsp;&nbsp;&nb=
sp;<B>Expect:</B>&nbsp;3.7e-007&nbsp;&nbsp;<B>Matches:</B>&nbsp;4</TT></T=
D></TR>
  <TR>
    <TD>&nbsp;</TD>
    <TD noWrap><TT>unknown [Picea =
sitchensis]</TT></TD></TR></TBODY></TABLE>
<TABLE border=3D0 cellSpacing=3D0 cellPadding=3D0>
  <TBODY>
  <TR>
    <TD><TT>&nbsp;&nbsp;&nbsp;&nbsp;&nbsp;&nbsp;</TT></TD>
    <TD align=3Dright><TT><B>Observed&nbsp;&nbsp;</B></TT></TD>
    <TD noWrap align=3Dright><TT><B>Mr(expt)&nbsp;&nbsp;</B></TT></TD>
    <TD noWrap align=3Dright><TT><B>Mr(calc)&nbsp;&nbsp;</B></TT></TD>
    <TD align=3Dright><TT><B>&nbsp;ppm&nbsp;&nbsp;</B></TT></TD>
    <TD align=3Dright><TT><B>Start&nbsp;</B></TT></TD>
    <TD align=3Dright><TT><B>&nbsp;</B></TT></TD>
    <TD align=3Dright><TT><B>End&nbsp;</B></TT></TD>
    <TD align=3Dright><TT><B>Miss&nbsp;</B></TT></TD>
    <TD align=3Dright><TT><B>Ions&nbsp;</B></TT></TD>
    <TD><TT><B>&nbsp;Peptide</B></TT></TD></TR>
  <TR>
    <TD align=3Dright>&nbsp;</TD>
    <TD align=3Dright><TT>1118.5354&nbsp;&nbsp;</TT></TD>
    <TD align=3Dright><TT>1117.5281&nbsp;&nbsp;</TT></TD>
    <TD align=3Dright><TT>1117.5880&nbsp;&nbsp;</TT></TD>
    <TD noWrap align=3Dright><TT>-53.59&nbsp;</TT></TD>
    <TD align=3Dright><TT>19&nbsp;</TT></TD>
    <TD noWrap align=3Dright><TT>-&nbsp;</TT></TD>
    <TD align=3Dright><TT>28&nbsp;</TT></TD>
    <TD align=3Dright><TT>0&nbsp;&nbsp;</TT></TD>
    <TD noWrap align=3Dright><TT>---&nbsp;&nbsp;</TT></TD>
    <TD noWrap><TT>&nbsp;K.TFPQQAGTIR.K</TT></TD></TR>
  <TR>
    <TD align=3Dright>&nbsp;</TD>
    <TD align=3Dright><TT>1118.5354&nbsp;&nbsp;</TT></TD>
    <TD align=3Dright><TT>1117.5281&nbsp;&nbsp;</TT></TD>
    <TD align=3Dright><TT>1117.5880&nbsp;&nbsp;</TT></TD>
    <TD noWrap align=3Dright><TT>-53.59&nbsp;</TT></TD>
    <TD align=3Dright><TT>19&nbsp;</TT></TD>
    <TD noWrap align=3Dright><TT>-&nbsp;</TT></TD>
    <TD align=3Dright><TT>28&nbsp;</TT></TD>
    <TD align=3Dright><TT>0&nbsp;&nbsp;</TT></TD>
    <TD noWrap align=3Dright><TT>84&nbsp;&nbsp;</TT></TD>
    <TD noWrap><TT>&nbsp;K.TFPQQAGTIR.K</TT></TD></TR>
  <TR>
    <TD align=3Dright>&nbsp;</TD>
    <TD align=3Dright><TT>1246.6272&nbsp;&nbsp;</TT></TD>
    <TD align=3Dright><TT>1245.6199&nbsp;&nbsp;</TT></TD>
    <TD align=3Dright><TT>1245.6830&nbsp;&nbsp;</TT></TD>
    <TD noWrap align=3Dright><TT>-50.61&nbsp;</TT></TD>
    <TD align=3Dright><TT>19&nbsp;</TT></TD>
    <TD noWrap align=3Dright><TT>-&nbsp;</TT></TD>
    <TD align=3Dright><TT>29&nbsp;</TT></TD>
    <TD align=3Dright><TT>1&nbsp;&nbsp;</TT></TD>
    <TD noWrap align=3Dright><TT>---&nbsp;&nbsp;</TT></TD>
    <TD noWrap><TT>&nbsp;K.TFPQQAGTIRK.N</TT></TD></TR>
  <TR>
    <TD align=3Dright>&nbsp;</TD>
    <TD align=3Dright><TT>1246.6272&nbsp;&nbsp;</TT></TD>
    <TD align=3Dright><TT>1245.6199&nbsp;&nbsp;</TT></TD>
    <TD align=3Dright><TT>1245.6830&nbsp;&nbsp;</TT></TD>
    <TD noWrap align=3Dright><TT>-50.61&nbsp;</TT></TD>
    <TD align=3Dright><TT>19&nbsp;</TT></TD>
    <TD noWrap align=3Dright><TT>-&nbsp;</TT></TD>
    <TD align=3Dright><TT>29&nbsp;</TT></TD>
    <TD align=3Dright><TT>1&nbsp;&nbsp;</TT></TD>
    <TD noWrap align=3Dright><TT>25&nbsp;&nbsp;</TT></TD>
    <TD noWrap><TT>&nbsp;K.TFPQQAGTIRK.N</TT></TD></TR></TBODY></TABLE>
<TABLE border=3D0 cellSpacing=3D0>
  <TBODY>
  <TR>
    <TD><TT>&nbsp;&nbsp;&nbsp;&nbsp;&nbsp;&nbsp;</TT></TD>
    <TD><TT><B>No match to: </B>825.0584, 829.3429, 835.0214, 842.4713,=20
      870.5014, 876.9876, 878.9819, 994.0819, 994.0819, 1140.4961, =
1277.4535,=20
      1277.4535, 1296.7018, 1296.7018, 1321.5526, 1321.5526, 1420.6029,=20
      1420.6029, 2087.8975, 2087.8975, 2215.9956,=20
2215.9956</TT></TD></TR></TBODY></TABLE><BR>
<TABLE border=3D0 cellSpacing=3D0>
  <TBODY>
  <TR>
    <TD><TT><B><A name=3DHit14>14.</A>&nbsp;&nbsp;&nbsp;</B></TT></TD>
    <TD noWrap><TT><A=20
      =
href=3D"http://zxw-pc/mascot/cgi/protein_view.pl?file=3D../data/20121225/=
F002413.dat&amp;hit=3D14"=20
      =
target=3D_blank>gi|116791765</A>&nbsp;&nbsp;&nbsp;&nbsp;<B>Mass:</B>&nbsp=
;17281&nbsp;&nbsp;&nbsp;&nbsp;<B>Score:</B>&nbsp;127&nbsp;&nbsp;&nbsp;&nb=
sp;<B>Expect:</B>&nbsp;3.7e-007&nbsp;&nbsp;<B>Matches:</B>&nbsp;4</TT></T=
D></TR>
  <TR>
    <TD>&nbsp;</TD>
    <TD noWrap><TT>unknown [Picea =
sitchensis]</TT></TD></TR></TBODY></TABLE>
<TABLE border=3D0 cellSpacing=3D0 cellPadding=3D0>
  <TBODY>
  <TR>
    <TD><TT>&nbsp;&nbsp;&nbsp;&nbsp;&nbsp;&nbsp;</TT></TD>
    <TD align=3Dright><TT><B>Observed&nbsp;&nbsp;</B></TT></TD>
    <TD noWrap align=3Dright><TT><B>Mr(expt)&nbsp;&nbsp;</B></TT></TD>
    <TD noWrap align=3Dright><TT><B>Mr(calc)&nbsp;&nbsp;</B></TT></TD>
    <TD align=3Dright><TT><B>&nbsp;ppm&nbsp;&nbsp;</B></TT></TD>
    <TD align=3Dright><TT><B>Start&nbsp;</B></TT></TD>
    <TD align=3Dright><TT><B>&nbsp;</B></TT></TD>
    <TD align=3Dright><TT><B>End&nbsp;</B></TT></TD>
    <TD align=3Dright><TT><B>Miss&nbsp;</B></TT></TD>
    <TD align=3Dright><TT><B>Ions&nbsp;</B></TT></TD>
    <TD><TT><B>&nbsp;Peptide</B></TT></TD></TR>
  <TR>
    <TD align=3Dright>&nbsp;</TD>
    <TD align=3Dright><TT>1118.5354&nbsp;&nbsp;</TT></TD>
    <TD align=3Dright><TT>1117.5281&nbsp;&nbsp;</TT></TD>
    <TD align=3Dright><TT>1117.5880&nbsp;&nbsp;</TT></TD>
    <TD noWrap align=3Dright><TT>-53.59&nbsp;</TT></TD>
    <TD align=3Dright><TT>19&nbsp;</TT></TD>
    <TD noWrap align=3Dright><TT>-&nbsp;</TT></TD>
    <TD align=3Dright><TT>28&nbsp;</TT></TD>
    <TD align=3Dright><TT>0&nbsp;&nbsp;</TT></TD>
    <TD noWrap align=3Dright><TT>---&nbsp;&nbsp;</TT></TD>
    <TD noWrap><TT>&nbsp;K.TFPQQAGTIR.K</TT></TD></TR>
  <TR>
    <TD align=3Dright>&nbsp;</TD>
    <TD align=3Dright><TT>1118.5354&nbsp;&nbsp;</TT></TD>
    <TD align=3Dright><TT>1117.5281&nbsp;&nbsp;</TT></TD>
    <TD align=3Dright><TT>1117.5880&nbsp;&nbsp;</TT></TD>
    <TD noWrap align=3Dright><TT>-53.59&nbsp;</TT></TD>
    <TD align=3Dright><TT>19&nbsp;</TT></TD>
    <TD noWrap align=3Dright><TT>-&nbsp;</TT></TD>
    <TD align=3Dright><TT>28&nbsp;</TT></TD>
    <TD align=3Dright><TT>0&nbsp;&nbsp;</TT></TD>
    <TD noWrap align=3Dright><TT>84&nbsp;&nbsp;</TT></TD>
    <TD noWrap><TT>&nbsp;K.TFPQQAGTIR.K</TT></TD></TR>
  <TR>
    <TD align=3Dright>&nbsp;</TD>
    <TD align=3Dright><TT>1246.6272&nbsp;&nbsp;</TT></TD>
    <TD align=3Dright><TT>1245.6199&nbsp;&nbsp;</TT></TD>
    <TD align=3Dright><TT>1245.6830&nbsp;&nbsp;</TT></TD>
    <TD noWrap align=3Dright><TT>-50.61&nbsp;</TT></TD>
    <TD align=3Dright><TT>19&nbsp;</TT></TD>
    <TD noWrap align=3Dright><TT>-&nbsp;</TT></TD>
    <TD align=3Dright><TT>29&nbsp;</TT></TD>
    <TD align=3Dright><TT>1&nbsp;&nbsp;</TT></TD>
    <TD noWrap align=3Dright><TT>---&nbsp;&nbsp;</TT></TD>
    <TD noWrap><TT>&nbsp;K.TFPQQAGTIRK.N</TT></TD></TR>
  <TR>
    <TD align=3Dright>&nbsp;</TD>
    <TD align=3Dright><TT>1246.6272&nbsp;&nbsp;</TT></TD>
    <TD align=3Dright><TT>1245.6199&nbsp;&nbsp;</TT></TD>
    <TD align=3Dright><TT>1245.6830&nbsp;&nbsp;</TT></TD>
    <TD noWrap align=3Dright><TT>-50.61&nbsp;</TT></TD>
    <TD align=3Dright><TT>19&nbsp;</TT></TD>
    <TD noWrap align=3Dright><TT>-&nbsp;</TT></TD>
    <TD align=3Dright><TT>29&nbsp;</TT></TD>
    <TD align=3Dright><TT>1&nbsp;&nbsp;</TT></TD>
    <TD noWrap align=3Dright><TT>25&nbsp;&nbsp;</TT></TD>
    <TD noWrap><TT>&nbsp;K.TFPQQAGTIRK.N</TT></TD></TR></TBODY></TABLE>
<TABLE border=3D0 cellSpacing=3D0>
  <TBODY>
  <TR>
    <TD><TT>&nbsp;&nbsp;&nbsp;&nbsp;&nbsp;&nbsp;</TT></TD>
    <TD><TT><B>No match to: </B>825.0584, 829.3429, 835.0214, 842.4713,=20
      870.5014, 876.9876, 878.9819, 994.0819, 994.0819, 1140.4961, =
1277.4535,=20
      1277.4535, 1296.7018, 1296.7018, 1321.5526, 1321.5526, 1420.6029,=20
      1420.6029, 2087.8975, 2087.8975, 2215.9956,=20
2215.9956</TT></TD></TR></TBODY></TABLE><BR>
<TABLE border=3D0 cellSpacing=3D0>
  <TBODY>
  <TR>
    <TD><TT><B><A name=3DHit15>15.</A>&nbsp;&nbsp;&nbsp;</B></TT></TD>
    <TD noWrap><TT><A=20
      =
href=3D"http://zxw-pc/mascot/cgi/protein_view.pl?file=3D../data/20121225/=
F002413.dat&amp;hit=3D15"=20
      =
target=3D_blank>gi|116782641</A>&nbsp;&nbsp;&nbsp;&nbsp;<B>Mass:</B>&nbsp=
;17281&nbsp;&nbsp;&nbsp;&nbsp;<B>Score:</B>&nbsp;127&nbsp;&nbsp;&nbsp;&nb=
sp;<B>Expect:</B>&nbsp;3.7e-007&nbsp;&nbsp;<B>Matches:</B>&nbsp;4</TT></T=
D></TR>
  <TR>
    <TD>&nbsp;</TD>
    <TD noWrap><TT>unknown [Picea =
sitchensis]</TT></TD></TR></TBODY></TABLE>
<TABLE border=3D0 cellSpacing=3D0 cellPadding=3D0>
  <TBODY>
  <TR>
    <TD><TT>&nbsp;&nbsp;&nbsp;&nbsp;&nbsp;&nbsp;</TT></TD>
    <TD align=3Dright><TT><B>Observed&nbsp;&nbsp;</B></TT></TD>
    <TD noWrap align=3Dright><TT><B>Mr(expt)&nbsp;&nbsp;</B></TT></TD>
    <TD noWrap align=3Dright><TT><B>Mr(calc)&nbsp;&nbsp;</B></TT></TD>
    <TD align=3Dright><TT><B>&nbsp;ppm&nbsp;&nbsp;</B></TT></TD>
    <TD align=3Dright><TT><B>Start&nbsp;</B></TT></TD>
    <TD align=3Dright><TT><B>&nbsp;</B></TT></TD>
    <TD align=3Dright><TT><B>End&nbsp;</B></TT></TD>
    <TD align=3Dright><TT><B>Miss&nbsp;</B></TT></TD>
    <TD align=3Dright><TT><B>Ions&nbsp;</B></TT></TD>
    <TD><TT><B>&nbsp;Peptide</B></TT></TD></TR>
  <TR>
    <TD align=3Dright>&nbsp;</TD>
    <TD align=3Dright><TT>1118.5354&nbsp;&nbsp;</TT></TD>
    <TD align=3Dright><TT>1117.5281&nbsp;&nbsp;</TT></TD>
    <TD align=3Dright><TT>1117.5880&nbsp;&nbsp;</TT></TD>
    <TD noWrap align=3Dright><TT>-53.59&nbsp;</TT></TD>
    <TD align=3Dright><TT>19&nbsp;</TT></TD>
    <TD noWrap align=3Dright><TT>-&nbsp;</TT></TD>
    <TD align=3Dright><TT>28&nbsp;</TT></TD>
    <TD align=3Dright><TT>0&nbsp;&nbsp;</TT></TD>
    <TD noWrap align=3Dright><TT>---&nbsp;&nbsp;</TT></TD>
    <TD noWrap><TT>&nbsp;K.TFPQQAGTIR.K</TT></TD></TR>
  <TR>
    <TD align=3Dright>&nbsp;</TD>
    <TD align=3Dright><TT>1118.5354&nbsp;&nbsp;</TT></TD>
    <TD align=3Dright><TT>1117.5281&nbsp;&nbsp;</TT></TD>
    <TD align=3Dright><TT>1117.5880&nbsp;&nbsp;</TT></TD>
    <TD noWrap align=3Dright><TT>-53.59&nbsp;</TT></TD>
    <TD align=3Dright><TT>19&nbsp;</TT></TD>
    <TD noWrap align=3Dright><TT>-&nbsp;</TT></TD>
    <TD align=3Dright><TT>28&nbsp;</TT></TD>
    <TD align=3Dright><TT>0&nbsp;&nbsp;</TT></TD>
    <TD noWrap align=3Dright><TT>84&nbsp;&nbsp;</TT></TD>
    <TD noWrap><TT>&nbsp;K.TFPQQAGTIR.K</TT></TD></TR>
  <TR>
    <TD align=3Dright>&nbsp;</TD>
    <TD align=3Dright><TT>1246.6272&nbsp;&nbsp;</TT></TD>
    <TD align=3Dright><TT>1245.6199&nbsp;&nbsp;</TT></TD>
    <TD align=3Dright><TT>1245.6830&nbsp;&nbsp;</TT></TD>
    <TD noWrap align=3Dright><TT>-50.61&nbsp;</TT></TD>
    <TD align=3Dright><TT>19&nbsp;</TT></TD>
    <TD noWrap align=3Dright><TT>-&nbsp;</TT></TD>
    <TD align=3Dright><TT>29&nbsp;</TT></TD>
    <TD align=3Dright><TT>1&nbsp;&nbsp;</TT></TD>
    <TD noWrap align=3Dright><TT>---&nbsp;&nbsp;</TT></TD>
    <TD noWrap><TT>&nbsp;K.TFPQQAGTIRK.N</TT></TD></TR>
  <TR>
    <TD align=3Dright>&nbsp;</TD>
    <TD align=3Dright><TT>1246.6272&nbsp;&nbsp;</TT></TD>
    <TD align=3Dright><TT>1245.6199&nbsp;&nbsp;</TT></TD>
    <TD align=3Dright><TT>1245.6830&nbsp;&nbsp;</TT></TD>
    <TD noWrap align=3Dright><TT>-50.61&nbsp;</TT></TD>
    <TD align=3Dright><TT>19&nbsp;</TT></TD>
    <TD noWrap align=3Dright><TT>-&nbsp;</TT></TD>
    <TD align=3Dright><TT>29&nbsp;</TT></TD>
    <TD align=3Dright><TT>1&nbsp;&nbsp;</TT></TD>
    <TD noWrap align=3Dright><TT>25&nbsp;&nbsp;</TT></TD>
    <TD noWrap><TT>&nbsp;K.TFPQQAGTIRK.N</TT></TD></TR></TBODY></TABLE>
<TABLE border=3D0 cellSpacing=3D0>
  <TBODY>
  <TR>
    <TD><TT>&nbsp;&nbsp;&nbsp;&nbsp;&nbsp;&nbsp;</TT></TD>
    <TD><TT><B>No match to: </B>825.0584, 829.3429, 835.0214, 842.4713,=20
      870.5014, 876.9876, 878.9819, 994.0819, 994.0819, 1140.4961, =
1277.4535,=20
      1277.4535, 1296.7018, 1296.7018, 1321.5526, 1321.5526, 1420.6029,=20
      1420.6029, 2087.8975, 2087.8975, 2215.9956,=20
2215.9956</TT></TD></TR></TBODY></TABLE><BR>
<TABLE border=3D0 cellSpacing=3D0>
  <TBODY>
  <TR>
    <TD><TT><B><A name=3DHit16>16.</A>&nbsp;&nbsp;&nbsp;</B></TT></TD>
    <TD noWrap><TT><A=20
      =
href=3D"http://zxw-pc/mascot/cgi/protein_view.pl?file=3D../data/20121225/=
F002413.dat&amp;hit=3D16"=20
      =
target=3D_blank>gi|116781951</A>&nbsp;&nbsp;&nbsp;&nbsp;<B>Mass:</B>&nbsp=
;17281&nbsp;&nbsp;&nbsp;&nbsp;<B>Score:</B>&nbsp;127&nbsp;&nbsp;&nbsp;&nb=
sp;<B>Expect:</B>&nbsp;3.7e-007&nbsp;&nbsp;<B>Matches:</B>&nbsp;4</TT></T=
D></TR>
  <TR>
    <TD>&nbsp;</TD>
    <TD noWrap><TT>unknown [Picea =
sitchensis]</TT></TD></TR></TBODY></TABLE>
<TABLE border=3D0 cellSpacing=3D0 cellPadding=3D0>
  <TBODY>
  <TR>
    <TD><TT>&nbsp;&nbsp;&nbsp;&nbsp;&nbsp;&nbsp;</TT></TD>
    <TD align=3Dright><TT><B>Observed&nbsp;&nbsp;</B></TT></TD>
    <TD noWrap align=3Dright><TT><B>Mr(expt)&nbsp;&nbsp;</B></TT></TD>
    <TD noWrap align=3Dright><TT><B>Mr(calc)&nbsp;&nbsp;</B></TT></TD>
    <TD align=3Dright><TT><B>&nbsp;ppm&nbsp;&nbsp;</B></TT></TD>
    <TD align=3Dright><TT><B>Start&nbsp;</B></TT></TD>
    <TD align=3Dright><TT><B>&nbsp;</B></TT></TD>
    <TD align=3Dright><TT><B>End&nbsp;</B></TT></TD>
    <TD align=3Dright><TT><B>Miss&nbsp;</B></TT></TD>
    <TD align=3Dright><TT><B>Ions&nbsp;</B></TT></TD>
    <TD><TT><B>&nbsp;Peptide</B></TT></TD></TR>
  <TR>
    <TD align=3Dright>&nbsp;</TD>
    <TD align=3Dright><TT>1118.5354&nbsp;&nbsp;</TT></TD>
    <TD align=3Dright><TT>1117.5281&nbsp;&nbsp;</TT></TD>
    <TD align=3Dright><TT>1117.5880&nbsp;&nbsp;</TT></TD>
    <TD noWrap align=3Dright><TT>-53.59&nbsp;</TT></TD>
    <TD align=3Dright><TT>19&nbsp;</TT></TD>
    <TD noWrap align=3Dright><TT>-&nbsp;</TT></TD>
    <TD align=3Dright><TT>28&nbsp;</TT></TD>
    <TD align=3Dright><TT>0&nbsp;&nbsp;</TT></TD>
    <TD noWrap align=3Dright><TT>---&nbsp;&nbsp;</TT></TD>
    <TD noWrap><TT>&nbsp;K.TFPQQAGTIR.K</TT></TD></TR>
  <TR>
    <TD align=3Dright>&nbsp;</TD>
    <TD align=3Dright><TT>1118.5354&nbsp;&nbsp;</TT></TD>
    <TD align=3Dright><TT>1117.5281&nbsp;&nbsp;</TT></TD>
    <TD align=3Dright><TT>1117.5880&nbsp;&nbsp;</TT></TD>
    <TD noWrap align=3Dright><TT>-53.59&nbsp;</TT></TD>
    <TD align=3Dright><TT>19&nbsp;</TT></TD>
    <TD noWrap align=3Dright><TT>-&nbsp;</TT></TD>
    <TD align=3Dright><TT>28&nbsp;</TT></TD>
    <TD align=3Dright><TT>0&nbsp;&nbsp;</TT></TD>
    <TD noWrap align=3Dright><TT>84&nbsp;&nbsp;</TT></TD>
    <TD noWrap><TT>&nbsp;K.TFPQQAGTIR.K</TT></TD></TR>
  <TR>
    <TD align=3Dright>&nbsp;</TD>
    <TD align=3Dright><TT>1246.6272&nbsp;&nbsp;</TT></TD>
    <TD align=3Dright><TT>1245.6199&nbsp;&nbsp;</TT></TD>
    <TD align=3Dright><TT>1245.6830&nbsp;&nbsp;</TT></TD>
    <TD noWrap align=3Dright><TT>-50.61&nbsp;</TT></TD>
    <TD align=3Dright><TT>19&nbsp;</TT></TD>
    <TD noWrap align=3Dright><TT>-&nbsp;</TT></TD>
    <TD align=3Dright><TT>29&nbsp;</TT></TD>
    <TD align=3Dright><TT>1&nbsp;&nbsp;</TT></TD>
    <TD noWrap align=3Dright><TT>---&nbsp;&nbsp;</TT></TD>
    <TD noWrap><TT>&nbsp;K.TFPQQAGTIRK.N</TT></TD></TR>
  <TR>
    <TD align=3Dright>&nbsp;</TD>
    <TD align=3Dright><TT>1246.6272&nbsp;&nbsp;</TT></TD>
    <TD align=3Dright><TT>1245.6199&nbsp;&nbsp;</TT></TD>
    <TD align=3Dright><TT>1245.6830&nbsp;&nbsp;</TT></TD>
    <TD noWrap align=3Dright><TT>-50.61&nbsp;</TT></TD>
    <TD align=3Dright><TT>19&nbsp;</TT></TD>
    <TD noWrap align=3Dright><TT>-&nbsp;</TT></TD>
    <TD align=3Dright><TT>29&nbsp;</TT></TD>
    <TD align=3Dright><TT>1&nbsp;&nbsp;</TT></TD>
    <TD noWrap align=3Dright><TT>25&nbsp;&nbsp;</TT></TD>
    <TD noWrap><TT>&nbsp;K.TFPQQAGTIRK.N</TT></TD></TR></TBODY></TABLE>
<TABLE border=3D0 cellSpacing=3D0>
  <TBODY>
  <TR>
    <TD><TT>&nbsp;&nbsp;&nbsp;&nbsp;&nbsp;&nbsp;</TT></TD>
    <TD><TT><B>No match to: </B>825.0584, 829.3429, 835.0214, 842.4713,=20
      870.5014, 876.9876, 878.9819, 994.0819, 994.0819, 1140.4961, =
1277.4535,=20
      1277.4535, 1296.7018, 1296.7018, 1321.5526, 1321.5526, 1420.6029,=20
      1420.6029, 2087.8975, 2087.8975, 2215.9956,=20
2215.9956</TT></TD></TR></TBODY></TABLE><BR>
<TABLE border=3D0 cellSpacing=3D0>
  <TBODY>
  <TR>
    <TD><TT><B><A name=3DHit17>17.</A>&nbsp;&nbsp;&nbsp;</B></TT></TD>
    <TD noWrap><TT><A=20
      =
href=3D"http://zxw-pc/mascot/cgi/protein_view.pl?file=3D../data/20121225/=
F002413.dat&amp;hit=3D17"=20
      =
target=3D_blank>gi|116781502</A>&nbsp;&nbsp;&nbsp;&nbsp;<B>Mass:</B>&nbsp=
;17303&nbsp;&nbsp;&nbsp;&nbsp;<B>Score:</B>&nbsp;127&nbsp;&nbsp;&nbsp;&nb=
sp;<B>Expect:</B>&nbsp;3.7e-007&nbsp;&nbsp;<B>Matches:</B>&nbsp;4</TT></T=
D></TR>
  <TR>
    <TD>&nbsp;</TD>
    <TD noWrap><TT>unknown [Picea =
sitchensis]</TT></TD></TR></TBODY></TABLE>
<TABLE border=3D0 cellSpacing=3D0 cellPadding=3D0>
  <TBODY>
  <TR>
    <TD><TT>&nbsp;&nbsp;&nbsp;&nbsp;&nbsp;&nbsp;</TT></TD>
    <TD align=3Dright><TT><B>Observed&nbsp;&nbsp;</B></TT></TD>
    <TD noWrap align=3Dright><TT><B>Mr(expt)&nbsp;&nbsp;</B></TT></TD>
    <TD noWrap align=3Dright><TT><B>Mr(calc)&nbsp;&nbsp;</B></TT></TD>
    <TD align=3Dright><TT><B>&nbsp;ppm&nbsp;&nbsp;</B></TT></TD>
    <TD align=3Dright><TT><B>Start&nbsp;</B></TT></TD>
    <TD align=3Dright><TT><B>&nbsp;</B></TT></TD>
    <TD align=3Dright><TT><B>End&nbsp;</B></TT></TD>
    <TD align=3Dright><TT><B>Miss&nbsp;</B></TT></TD>
    <TD align=3Dright><TT><B>Ions&nbsp;</B></TT></TD>
    <TD><TT><B>&nbsp;Peptide</B></TT></TD></TR>
  <TR>
    <TD align=3Dright>&nbsp;</TD>
    <TD align=3Dright><TT>1118.5354&nbsp;&nbsp;</TT></TD>
    <TD align=3Dright><TT>1117.5281&nbsp;&nbsp;</TT></TD>
    <TD align=3Dright><TT>1117.5880&nbsp;&nbsp;</TT></TD>
    <TD noWrap align=3Dright><TT>-53.59&nbsp;</TT></TD>
    <TD align=3Dright><TT>19&nbsp;</TT></TD>
    <TD noWrap align=3Dright><TT>-&nbsp;</TT></TD>
    <TD align=3Dright><TT>28&nbsp;</TT></TD>
    <TD align=3Dright><TT>0&nbsp;&nbsp;</TT></TD>
    <TD noWrap align=3Dright><TT>---&nbsp;&nbsp;</TT></TD>
    <TD noWrap><TT>&nbsp;K.TFPQQAGTIR.K</TT></TD></TR>
  <TR>
    <TD align=3Dright>&nbsp;</TD>
    <TD align=3Dright><TT>1118.5354&nbsp;&nbsp;</TT></TD>
    <TD align=3Dright><TT>1117.5281&nbsp;&nbsp;</TT></TD>
    <TD align=3Dright><TT>1117.5880&nbsp;&nbsp;</TT></TD>
    <TD noWrap align=3Dright><TT>-53.59&nbsp;</TT></TD>
    <TD align=3Dright><TT>19&nbsp;</TT></TD>
    <TD noWrap align=3Dright><TT>-&nbsp;</TT></TD>
    <TD align=3Dright><TT>28&nbsp;</TT></TD>
    <TD align=3Dright><TT>0&nbsp;&nbsp;</TT></TD>
    <TD noWrap align=3Dright><TT>84&nbsp;&nbsp;</TT></TD>
    <TD noWrap><TT>&nbsp;K.TFPQQAGTIR.K</TT></TD></TR>
  <TR>
    <TD align=3Dright>&nbsp;</TD>
    <TD align=3Dright><TT>1246.6272&nbsp;&nbsp;</TT></TD>
    <TD align=3Dright><TT>1245.6199&nbsp;&nbsp;</TT></TD>
    <TD align=3Dright><TT>1245.6830&nbsp;&nbsp;</TT></TD>
    <TD noWrap align=3Dright><TT>-50.61&nbsp;</TT></TD>
    <TD align=3Dright><TT>19&nbsp;</TT></TD>
    <TD noWrap align=3Dright><TT>-&nbsp;</TT></TD>
    <TD align=3Dright><TT>29&nbsp;</TT></TD>
    <TD align=3Dright><TT>1&nbsp;&nbsp;</TT></TD>
    <TD noWrap align=3Dright><TT>---&nbsp;&nbsp;</TT></TD>
    <TD noWrap><TT>&nbsp;K.TFPQQAGTIRK.N</TT></TD></TR>
  <TR>
    <TD align=3Dright>&nbsp;</TD>
    <TD align=3Dright><TT>1246.6272&nbsp;&nbsp;</TT></TD>
    <TD align=3Dright><TT>1245.6199&nbsp;&nbsp;</TT></TD>
    <TD align=3Dright><TT>1245.6830&nbsp;&nbsp;</TT></TD>
    <TD noWrap align=3Dright><TT>-50.61&nbsp;</TT></TD>
    <TD align=3Dright><TT>19&nbsp;</TT></TD>
    <TD noWrap align=3Dright><TT>-&nbsp;</TT></TD>
    <TD align=3Dright><TT>29&nbsp;</TT></TD>
    <TD align=3Dright><TT>1&nbsp;&nbsp;</TT></TD>
    <TD noWrap align=3Dright><TT>25&nbsp;&nbsp;</TT></TD>
    <TD noWrap><TT>&nbsp;K.TFPQQAGTIRK.N</TT></TD></TR></TBODY></TABLE>
<TABLE border=3D0 cellSpacing=3D0>
  <TBODY>
  <TR>
    <TD><TT>&nbsp;&nbsp;&nbsp;&nbsp;&nbsp;&nbsp;</TT></TD>
    <TD><TT><B>No match to: </B>825.0584, 829.3429, 835.0214, 842.4713,=20
      870.5014, 876.9876, 878.9819, 994.0819, 994.0819, 1140.4961, =
1277.4535,=20
      1277.4535, 1296.7018, 1296.7018, 1321.5526, 1321.5526, 1420.6029,=20
      1420.6029, 2087.8975, 2087.8975, 2215.9956,=20
2215.9956</TT></TD></TR></TBODY></TABLE><BR>
<TABLE border=3D0 cellSpacing=3D0>
  <TBODY>
  <TR>
    <TD><TT><B><A name=3DHit18>18.</A>&nbsp;&nbsp;&nbsp;</B></TT></TD>
    <TD noWrap><TT><A=20
      =
href=3D"http://zxw-pc/mascot/cgi/protein_view.pl?file=3D../data/20121225/=
F002413.dat&amp;hit=3D18"=20
      =
target=3D_blank>gi|116779225</A>&nbsp;&nbsp;&nbsp;&nbsp;<B>Mass:</B>&nbsp=
;17281&nbsp;&nbsp;&nbsp;&nbsp;<B>Score:</B>&nbsp;127&nbsp;&nbsp;&nbsp;&nb=
sp;<B>Expect:</B>&nbsp;3.7e-007&nbsp;&nbsp;<B>Matches:</B>&nbsp;4</TT></T=
D></TR>
  <TR>
    <TD>&nbsp;</TD>
    <TD noWrap><TT>unknown [Picea =
sitchensis]</TT></TD></TR></TBODY></TABLE>
<TABLE border=3D0 cellSpacing=3D0 cellPadding=3D0>
  <TBODY>
  <TR>
    <TD><TT>&nbsp;&nbsp;&nbsp;&nbsp;&nbsp;&nbsp;</TT></TD>
    <TD align=3Dright><TT><B>Observed&nbsp;&nbsp;</B></TT></TD>
    <TD noWrap align=3Dright><TT><B>Mr(expt)&nbsp;&nbsp;</B></TT></TD>
    <TD noWrap align=3Dright><TT><B>Mr(calc)&nbsp;&nbsp;</B></TT></TD>
    <TD align=3Dright><TT><B>&nbsp;ppm&nbsp;&nbsp;</B></TT></TD>
    <TD align=3Dright><TT><B>Start&nbsp;</B></TT></TD>
    <TD align=3Dright><TT><B>&nbsp;</B></TT></TD>
    <TD align=3Dright><TT><B>End&nbsp;</B></TT></TD>
    <TD align=3Dright><TT><B>Miss&nbsp;</B></TT></TD>
    <TD align=3Dright><TT><B>Ions&nbsp;</B></TT></TD>
    <TD><TT><B>&nbsp;Peptide</B></TT></TD></TR>
  <TR>
    <TD align=3Dright>&nbsp;</TD>
    <TD align=3Dright><TT>1118.5354&nbsp;&nbsp;</TT></TD>
    <TD align=3Dright><TT>1117.5281&nbsp;&nbsp;</TT></TD>
    <TD align=3Dright><TT>1117.5880&nbsp;&nbsp;</TT></TD>
    <TD noWrap align=3Dright><TT>-53.59&nbsp;</TT></TD>
    <TD align=3Dright><TT>19&nbsp;</TT></TD>
    <TD noWrap align=3Dright><TT>-&nbsp;</TT></TD>
    <TD align=3Dright><TT>28&nbsp;</TT></TD>
    <TD align=3Dright><TT>0&nbsp;&nbsp;</TT></TD>
    <TD noWrap align=3Dright><TT>---&nbsp;&nbsp;</TT></TD>
    <TD noWrap><TT>&nbsp;K.TFPQQAGTIR.K</TT></TD></TR>
  <TR>
    <TD align=3Dright>&nbsp;</TD>
    <TD align=3Dright><TT>1118.5354&nbsp;&nbsp;</TT></TD>
    <TD align=3Dright><TT>1117.5281&nbsp;&nbsp;</TT></TD>
    <TD align=3Dright><TT>1117.5880&nbsp;&nbsp;</TT></TD>
    <TD noWrap align=3Dright><TT>-53.59&nbsp;</TT></TD>
    <TD align=3Dright><TT>19&nbsp;</TT></TD>
    <TD noWrap align=3Dright><TT>-&nbsp;</TT></TD>
    <TD align=3Dright><TT>28&nbsp;</TT></TD>
    <TD align=3Dright><TT>0&nbsp;&nbsp;</TT></TD>
    <TD noWrap align=3Dright><TT>84&nbsp;&nbsp;</TT></TD>
    <TD noWrap><TT>&nbsp;K.TFPQQAGTIR.K</TT></TD></TR>
  <TR>
    <TD align=3Dright>&nbsp;</TD>
    <TD align=3Dright><TT>1246.6272&nbsp;&nbsp;</TT></TD>
    <TD align=3Dright><TT>1245.6199&nbsp;&nbsp;</TT></TD>
    <TD align=3Dright><TT>1245.6830&nbsp;&nbsp;</TT></TD>
    <TD noWrap align=3Dright><TT>-50.61&nbsp;</TT></TD>
    <TD align=3Dright><TT>19&nbsp;</TT></TD>
    <TD noWrap align=3Dright><TT>-&nbsp;</TT></TD>
    <TD align=3Dright><TT>29&nbsp;</TT></TD>
    <TD align=3Dright><TT>1&nbsp;&nbsp;</TT></TD>
    <TD noWrap align=3Dright><TT>---&nbsp;&nbsp;</TT></TD>
    <TD noWrap><TT>&nbsp;K.TFPQQAGTIRK.N</TT></TD></TR>
  <TR>
    <TD align=3Dright>&nbsp;</TD>
    <TD align=3Dright><TT>1246.6272&nbsp;&nbsp;</TT></TD>
    <TD align=3Dright><TT>1245.6199&nbsp;&nbsp;</TT></TD>
    <TD align=3Dright><TT>1245.6830&nbsp;&nbsp;</TT></TD>
    <TD noWrap align=3Dright><TT>-50.61&nbsp;</TT></TD>
    <TD align=3Dright><TT>19&nbsp;</TT></TD>
    <TD noWrap align=3Dright><TT>-&nbsp;</TT></TD>
    <TD align=3Dright><TT>29&nbsp;</TT></TD>
    <TD align=3Dright><TT>1&nbsp;&nbsp;</TT></TD>
    <TD noWrap align=3Dright><TT>25&nbsp;&nbsp;</TT></TD>
    <TD noWrap><TT>&nbsp;K.TFPQQAGTIRK.N</TT></TD></TR></TBODY></TABLE>
<TABLE border=3D0 cellSpacing=3D0>
  <TBODY>
  <TR>
    <TD><TT>&nbsp;&nbsp;&nbsp;&nbsp;&nbsp;&nbsp;</TT></TD>
    <TD><TT><B>No match to: </B>825.0584, 829.3429, 835.0214, 842.4713,=20
      870.5014, 876.9876, 878.9819, 994.0819, 994.0819, 1140.4961, =
1277.4535,=20
      1277.4535, 1296.7018, 1296.7018, 1321.5526, 1321.5526, 1420.6029,=20
      1420.6029, 2087.8975, 2087.8975, 2215.9956,=20
2215.9956</TT></TD></TR></TBODY></TABLE><BR>
<TABLE border=3D0 cellSpacing=3D0>
  <TBODY>
  <TR>
    <TD><TT><B><A name=3DHit19>19.</A>&nbsp;&nbsp;&nbsp;</B></TT></TD>
    <TD noWrap><TT><A=20
      =
href=3D"http://zxw-pc/mascot/cgi/protein_view.pl?file=3D../data/20121225/=
F002413.dat&amp;hit=3D19"=20
      =
target=3D_blank>gi|148908259</A>&nbsp;&nbsp;&nbsp;&nbsp;<B>Mass:</B>&nbsp=
;17303&nbsp;&nbsp;&nbsp;&nbsp;<B>Score:</B>&nbsp;127&nbsp;&nbsp;&nbsp;&nb=
sp;<B>Expect:</B>&nbsp;3.7e-007&nbsp;&nbsp;<B>Matches:</B>&nbsp;4</TT></T=
D></TR>
  <TR>
    <TD>&nbsp;</TD>
    <TD noWrap><TT>unknown [Picea =
sitchensis]</TT></TD></TR></TBODY></TABLE>
<TABLE border=3D0 cellSpacing=3D0 cellPadding=3D0>
  <TBODY>
  <TR>
    <TD><TT>&nbsp;&nbsp;&nbsp;&nbsp;&nbsp;&nbsp;</TT></TD>
    <TD align=3Dright><TT><B>Observed&nbsp;&nbsp;</B></TT></TD>
    <TD noWrap align=3Dright><TT><B>Mr(expt)&nbsp;&nbsp;</B></TT></TD>
    <TD noWrap align=3Dright><TT><B>Mr(calc)&nbsp;&nbsp;</B></TT></TD>
    <TD align=3Dright><TT><B>&nbsp;ppm&nbsp;&nbsp;</B></TT></TD>
    <TD align=3Dright><TT><B>Start&nbsp;</B></TT></TD>
    <TD align=3Dright><TT><B>&nbsp;</B></TT></TD>
    <TD align=3Dright><TT><B>End&nbsp;</B></TT></TD>
    <TD align=3Dright><TT><B>Miss&nbsp;</B></TT></TD>
    <TD align=3Dright><TT><B>Ions&nbsp;</B></TT></TD>
    <TD><TT><B>&nbsp;Peptide</B></TT></TD></TR>
  <TR>
    <TD align=3Dright>&nbsp;</TD>
    <TD align=3Dright><TT>1118.5354&nbsp;&nbsp;</TT></TD>
    <TD align=3Dright><TT>1117.5281&nbsp;&nbsp;</TT></TD>
    <TD align=3Dright><TT>1117.5880&nbsp;&nbsp;</TT></TD>
    <TD noWrap align=3Dright><TT>-53.59&nbsp;</TT></TD>
    <TD align=3Dright><TT>19&nbsp;</TT></TD>
    <TD noWrap align=3Dright><TT>-&nbsp;</TT></TD>
    <TD align=3Dright><TT>28&nbsp;</TT></TD>
    <TD align=3Dright><TT>0&nbsp;&nbsp;</TT></TD>
    <TD noWrap align=3Dright><TT>---&nbsp;&nbsp;</TT></TD>
    <TD noWrap><TT>&nbsp;K.TFPQQAGTIR.K</TT></TD></TR>
  <TR>
    <TD align=3Dright>&nbsp;</TD>
    <TD align=3Dright><TT>1118.5354&nbsp;&nbsp;</TT></TD>
    <TD align=3Dright><TT>1117.5281&nbsp;&nbsp;</TT></TD>
    <TD align=3Dright><TT>1117.5880&nbsp;&nbsp;</TT></TD>
    <TD noWrap align=3Dright><TT>-53.59&nbsp;</TT></TD>
    <TD align=3Dright><TT>19&nbsp;</TT></TD>
    <TD noWrap align=3Dright><TT>-&nbsp;</TT></TD>
    <TD align=3Dright><TT>28&nbsp;</TT></TD>
    <TD align=3Dright><TT>0&nbsp;&nbsp;</TT></TD>
    <TD noWrap align=3Dright><TT>84&nbsp;&nbsp;</TT></TD>
    <TD noWrap><TT>&nbsp;K.TFPQQAGTIR.K</TT></TD></TR>
  <TR>
    <TD align=3Dright>&nbsp;</TD>
    <TD align=3Dright><TT>1246.6272&nbsp;&nbsp;</TT></TD>
    <TD align=3Dright><TT>1245.6199&nbsp;&nbsp;</TT></TD>
    <TD align=3Dright><TT>1245.6830&nbsp;&nbsp;</TT></TD>
    <TD noWrap align=3Dright><TT>-50.61&nbsp;</TT></TD>
    <TD align=3Dright><TT>19&nbsp;</TT></TD>
    <TD noWrap align=3Dright><TT>-&nbsp;</TT></TD>
    <TD align=3Dright><TT>29&nbsp;</TT></TD>
    <TD align=3Dright><TT>1&nbsp;&nbsp;</TT></TD>
    <TD noWrap align=3Dright><TT>---&nbsp;&nbsp;</TT></TD>
    <TD noWrap><TT>&nbsp;K.TFPQQAGTIRK.N</TT></TD></TR>
  <TR>
    <TD align=3Dright>&nbsp;</TD>
    <TD align=3Dright><TT>1246.6272&nbsp;&nbsp;</TT></TD>
    <TD align=3Dright><TT>1245.6199&nbsp;&nbsp;</TT></TD>
    <TD align=3Dright><TT>1245.6830&nbsp;&nbsp;</TT></TD>
    <TD noWrap align=3Dright><TT>-50.61&nbsp;</TT></TD>
    <TD align=3Dright><TT>19&nbsp;</TT></TD>
    <TD noWrap align=3Dright><TT>-&nbsp;</TT></TD>
    <TD align=3Dright><TT>29&nbsp;</TT></TD>
    <TD align=3Dright><TT>1&nbsp;&nbsp;</TT></TD>
    <TD noWrap align=3Dright><TT>25&nbsp;&nbsp;</TT></TD>
    <TD noWrap><TT>&nbsp;K.TFPQQAGTIRK.N</TT></TD></TR></TBODY></TABLE>
<TABLE border=3D0 cellSpacing=3D0>
  <TBODY>
  <TR>
    <TD><TT>&nbsp;&nbsp;&nbsp;&nbsp;&nbsp;&nbsp;</TT></TD>
    <TD><TT><B>No match to: </B>825.0584, 829.3429, 835.0214, 842.4713,=20
      870.5014, 876.9876, 878.9819, 994.0819, 994.0819, 1140.4961, =
1277.4535,=20
      1277.4535, 1296.7018, 1296.7018, 1321.5526, 1321.5526, 1420.6029,=20
      1420.6029, 2087.8975, 2087.8975, 2215.9956,=20
2215.9956</TT></TD></TR></TBODY></TABLE><BR>
<TABLE border=3D0 cellSpacing=3D0>
  <TBODY>
  <TR>
    <TD><TT><B><A name=3DHit20>20.</A>&nbsp;&nbsp;&nbsp;</B></TT></TD>
    <TD noWrap><TT><A=20
      =
href=3D"http://zxw-pc/mascot/cgi/protein_view.pl?file=3D../data/20121225/=
F002413.dat&amp;hit=3D20"=20
      =
target=3D_blank>gi|192910692</A>&nbsp;&nbsp;&nbsp;&nbsp;<B>Mass:</B>&nbsp=
;17343&nbsp;&nbsp;&nbsp;&nbsp;<B>Score:</B>&nbsp;127&nbsp;&nbsp;&nbsp;&nb=
sp;<B>Expect:</B>&nbsp;3.7e-007&nbsp;&nbsp;<B>Matches:</B>&nbsp;4</TT></T=
D></TR>
  <TR>
    <TD>&nbsp;</TD>
    <TD noWrap><TT>eukaryotic translation initiation factor 5A isoform =
IV=20
      [Elaeis guineensis]</TT></TD></TR></TBODY></TABLE>
<TABLE border=3D0 cellSpacing=3D0 cellPadding=3D0>
  <TBODY>
  <TR>
    <TD><TT>&nbsp;&nbsp;&nbsp;&nbsp;&nbsp;&nbsp;</TT></TD>
    <TD align=3Dright><TT><B>Observed&nbsp;&nbsp;</B></TT></TD>
    <TD noWrap align=3Dright><TT><B>Mr(expt)&nbsp;&nbsp;</B></TT></TD>
    <TD noWrap align=3Dright><TT><B>Mr(calc)&nbsp;&nbsp;</B></TT></TD>
    <TD align=3Dright><TT><B>&nbsp;ppm&nbsp;&nbsp;</B></TT></TD>
    <TD align=3Dright><TT><B>Start&nbsp;</B></TT></TD>
    <TD align=3Dright><TT><B>&nbsp;</B></TT></TD>
    <TD align=3Dright><TT><B>End&nbsp;</B></TT></TD>
    <TD align=3Dright><TT><B>Miss&nbsp;</B></TT></TD>
    <TD align=3Dright><TT><B>Ions&nbsp;</B></TT></TD>
    <TD><TT><B>&nbsp;Peptide</B></TT></TD></TR>
  <TR>
    <TD align=3Dright>&nbsp;</TD>
    <TD align=3Dright><TT>1118.5354&nbsp;&nbsp;</TT></TD>
    <TD align=3Dright><TT>1117.5281&nbsp;&nbsp;</TT></TD>
    <TD align=3Dright><TT>1117.5880&nbsp;&nbsp;</TT></TD>
    <TD noWrap align=3Dright><TT>-53.59&nbsp;</TT></TD>
    <TD align=3Dright><TT>19&nbsp;</TT></TD>
    <TD noWrap align=3Dright><TT>-&nbsp;</TT></TD>
    <TD align=3Dright><TT>28&nbsp;</TT></TD>
    <TD align=3Dright><TT>0&nbsp;&nbsp;</TT></TD>
    <TD noWrap align=3Dright><TT>---&nbsp;&nbsp;</TT></TD>
    <TD noWrap><TT>&nbsp;K.TFPQQAGTIR.K</TT></TD></TR>
  <TR>
    <TD align=3Dright>&nbsp;</TD>
    <TD align=3Dright><TT>1118.5354&nbsp;&nbsp;</TT></TD>
    <TD align=3Dright><TT>1117.5281&nbsp;&nbsp;</TT></TD>
    <TD align=3Dright><TT>1117.5880&nbsp;&nbsp;</TT></TD>
    <TD noWrap align=3Dright><TT>-53.59&nbsp;</TT></TD>
    <TD align=3Dright><TT>19&nbsp;</TT></TD>
    <TD noWrap align=3Dright><TT>-&nbsp;</TT></TD>
    <TD align=3Dright><TT>28&nbsp;</TT></TD>
    <TD align=3Dright><TT>0&nbsp;&nbsp;</TT></TD>
    <TD noWrap align=3Dright><TT>84&nbsp;&nbsp;</TT></TD>
    <TD noWrap><TT>&nbsp;K.TFPQQAGTIR.K</TT></TD></TR>
  <TR>
    <TD align=3Dright>&nbsp;</TD>
    <TD align=3Dright><TT>1246.6272&nbsp;&nbsp;</TT></TD>
    <TD align=3Dright><TT>1245.6199&nbsp;&nbsp;</TT></TD>
    <TD align=3Dright><TT>1245.6830&nbsp;&nbsp;</TT></TD>
    <TD noWrap align=3Dright><TT>-50.61&nbsp;</TT></TD>
    <TD align=3Dright><TT>19&nbsp;</TT></TD>
    <TD noWrap align=3Dright><TT>-&nbsp;</TT></TD>
    <TD align=3Dright><TT>29&nbsp;</TT></TD>
    <TD align=3Dright><TT>1&nbsp;&nbsp;</TT></TD>
    <TD noWrap align=3Dright><TT>---&nbsp;&nbsp;</TT></TD>
    <TD noWrap><TT>&nbsp;K.TFPQQAGTIRK.N</TT></TD></TR>
  <TR>
    <TD align=3Dright>&nbsp;</TD>
    <TD align=3Dright><TT>1246.6272&nbsp;&nbsp;</TT></TD>
    <TD align=3Dright><TT>1245.6199&nbsp;&nbsp;</TT></TD>
    <TD align=3Dright><TT>1245.6830&nbsp;&nbsp;</TT></TD>
    <TD noWrap align=3Dright><TT>-50.61&nbsp;</TT></TD>
    <TD align=3Dright><TT>19&nbsp;</TT></TD>
    <TD noWrap align=3Dright><TT>-&nbsp;</TT></TD>
    <TD align=3Dright><TT>29&nbsp;</TT></TD>
    <TD align=3Dright><TT>1&nbsp;&nbsp;</TT></TD>
    <TD noWrap align=3Dright><TT>25&nbsp;&nbsp;</TT></TD>
    <TD noWrap><TT>&nbsp;K.TFPQQAGTIRK.N</TT></TD></TR></TBODY></TABLE>
<TABLE border=3D0 cellSpacing=3D0>
  <TBODY>
  <TR>
    <TD><TT>&nbsp;&nbsp;&nbsp;&nbsp;&nbsp;&nbsp;</TT></TD>
    <TD><TT><B>No match to: </B>825.0584, 829.3429, 835.0214, 842.4713,=20
      870.5014, 876.9876, 878.9819, 994.0819, 994.0819, 1140.4961, =
1277.4535,=20
      1277.4535, 1296.7018, 1296.7018, 1321.5526, 1321.5526, 1420.6029,=20
      1420.6029, 2087.8975, 2087.8975, 2215.9956,=20
2215.9956</TT></TD></TR></TBODY></TABLE><BR>
<TABLE border=3D0 cellSpacing=3D0>
  <TBODY>
  <TR>
    <TD><TT><B><A name=3DHit21>21.</A>&nbsp;&nbsp;&nbsp;</B></TT></TD>
    <TD noWrap><TT><A=20
      =
href=3D"http://zxw-pc/mascot/cgi/protein_view.pl?file=3D../data/20121225/=
F002413.dat&amp;hit=3D21"=20
      =
target=3D_blank>gi|192910690</A>&nbsp;&nbsp;&nbsp;&nbsp;<B>Mass:</B>&nbsp=
;17303&nbsp;&nbsp;&nbsp;&nbsp;<B>Score:</B>&nbsp;127&nbsp;&nbsp;&nbsp;&nb=
sp;<B>Expect:</B>&nbsp;3.7e-007&nbsp;&nbsp;<B>Matches:</B>&nbsp;4</TT></T=
D></TR>
  <TR>
    <TD>&nbsp;</TD>
    <TD noWrap><TT>eukaryotic translation initiation factor 5A isoform =
IV=20
      [Elaeis guineensis]</TT></TD></TR></TBODY></TABLE>
<TABLE border=3D0 cellSpacing=3D0 cellPadding=3D0>
  <TBODY>
  <TR>
    <TD><TT>&nbsp;&nbsp;&nbsp;&nbsp;&nbsp;&nbsp;</TT></TD>
    <TD align=3Dright><TT><B>Observed&nbsp;&nbsp;</B></TT></TD>
    <TD noWrap align=3Dright><TT><B>Mr(expt)&nbsp;&nbsp;</B></TT></TD>
    <TD noWrap align=3Dright><TT><B>Mr(calc)&nbsp;&nbsp;</B></TT></TD>
    <TD align=3Dright><TT><B>&nbsp;ppm&nbsp;&nbsp;</B></TT></TD>
    <TD align=3Dright><TT><B>Start&nbsp;</B></TT></TD>
    <TD align=3Dright><TT><B>&nbsp;</B></TT></TD>
    <TD align=3Dright><TT><B>End&nbsp;</B></TT></TD>
    <TD align=3Dright><TT><B>Miss&nbsp;</B></TT></TD>
    <TD align=3Dright><TT><B>Ions&nbsp;</B></TT></TD>
    <TD><TT><B>&nbsp;Peptide</B></TT></TD></TR>
  <TR>
    <TD align=3Dright>&nbsp;</TD>
    <TD align=3Dright><TT>1118.5354&nbsp;&nbsp;</TT></TD>
    <TD align=3Dright><TT>1117.5281&nbsp;&nbsp;</TT></TD>
    <TD align=3Dright><TT>1117.5880&nbsp;&nbsp;</TT></TD>
    <TD noWrap align=3Dright><TT>-53.59&nbsp;</TT></TD>
    <TD align=3Dright><TT>19&nbsp;</TT></TD>
    <TD noWrap align=3Dright><TT>-&nbsp;</TT></TD>
    <TD align=3Dright><TT>28&nbsp;</TT></TD>
    <TD align=3Dright><TT>0&nbsp;&nbsp;</TT></TD>
    <TD noWrap align=3Dright><TT>---&nbsp;&nbsp;</TT></TD>
    <TD noWrap><TT>&nbsp;K.TFPQQAGTIR.K</TT></TD></TR>
  <TR>
    <TD align=3Dright>&nbsp;</TD>
    <TD align=3Dright><TT>1118.5354&nbsp;&nbsp;</TT></TD>
    <TD align=3Dright><TT>1117.5281&nbsp;&nbsp;</TT></TD>
    <TD align=3Dright><TT>1117.5880&nbsp;&nbsp;</TT></TD>
    <TD noWrap align=3Dright><TT>-53.59&nbsp;</TT></TD>
    <TD align=3Dright><TT>19&nbsp;</TT></TD>
    <TD noWrap align=3Dright><TT>-&nbsp;</TT></TD>
    <TD align=3Dright><TT>28&nbsp;</TT></TD>
    <TD align=3Dright><TT>0&nbsp;&nbsp;</TT></TD>
    <TD noWrap align=3Dright><TT>84&nbsp;&nbsp;</TT></TD>
    <TD noWrap><TT>&nbsp;K.TFPQQAGTIR.K</TT></TD></TR>
  <TR>
    <TD align=3Dright>&nbsp;</TD>
    <TD align=3Dright><TT>1246.6272&nbsp;&nbsp;</TT></TD>
    <TD align=3Dright><TT>1245.6199&nbsp;&nbsp;</TT></TD>
    <TD align=3Dright><TT>1245.6830&nbsp;&nbsp;</TT></TD>
    <TD noWrap align=3Dright><TT>-50.61&nbsp;</TT></TD>
    <TD align=3Dright><TT>19&nbsp;</TT></TD>
    <TD noWrap align=3Dright><TT>-&nbsp;</TT></TD>
    <TD align=3Dright><TT>29&nbsp;</TT></TD>
    <TD align=3Dright><TT>1&nbsp;&nbsp;</TT></TD>
    <TD noWrap align=3Dright><TT>---&nbsp;&nbsp;</TT></TD>
    <TD noWrap><TT>&nbsp;K.TFPQQAGTIRK.N</TT></TD></TR>
  <TR>
    <TD align=3Dright>&nbsp;</TD>
    <TD align=3Dright><TT>1246.6272&nbsp;&nbsp;</TT></TD>
    <TD align=3Dright><TT>1245.6199&nbsp;&nbsp;</TT></TD>
    <TD align=3Dright><TT>1245.6830&nbsp;&nbsp;</TT></TD>
    <TD noWrap align=3Dright><TT>-50.61&nbsp;</TT></TD>
    <TD align=3Dright><TT>19&nbsp;</TT></TD>
    <TD noWrap align=3Dright><TT>-&nbsp;</TT></TD>
    <TD align=3Dright><TT>29&nbsp;</TT></TD>
    <TD align=3Dright><TT>1&nbsp;&nbsp;</TT></TD>
    <TD noWrap align=3Dright><TT>25&nbsp;&nbsp;</TT></TD>
    <TD noWrap><TT>&nbsp;K.TFPQQAGTIRK.N</TT></TD></TR></TBODY></TABLE>
<TABLE border=3D0 cellSpacing=3D0>
  <TBODY>
  <TR>
    <TD><TT>&nbsp;&nbsp;&nbsp;&nbsp;&nbsp;&nbsp;</TT></TD>
    <TD><TT><B>No match to: </B>825.0584, 829.3429, 835.0214, 842.4713,=20
      870.5014, 876.9876, 878.9819, 994.0819, 994.0819, 1140.4961, =
1277.4535,=20
      1277.4535, 1296.7018, 1296.7018, 1321.5526, 1321.5526, 1420.6029,=20
      1420.6029, 2087.8975, 2087.8975, 2215.9956,=20
2215.9956</TT></TD></TR></TBODY></TABLE><BR>
<TABLE border=3D0 cellSpacing=3D0>
  <TBODY>
  <TR>
    <TD><TT><B><A name=3DHit22>22.</A>&nbsp;&nbsp;&nbsp;</B></TT></TD>
    <TD noWrap><TT><A=20
      =
href=3D"http://zxw-pc/mascot/cgi/protein_view.pl?file=3D../data/20121225/=
F002413.dat&amp;hit=3D22"=20
      =
target=3D_blank>gi|62642107</A>&nbsp;&nbsp;&nbsp;&nbsp;<B>Mass:</B>&nbsp;=
17281&nbsp;&nbsp;&nbsp;&nbsp;<B>Score:</B>&nbsp;127&nbsp;&nbsp;&nbsp;&nbs=
p;<B>Expect:</B>&nbsp;3.7e-007&nbsp;&nbsp;<B>Matches:</B>&nbsp;4</TT></TD=
></TR>
  <TR>
    <TD>&nbsp;</TD>
    <TD noWrap><TT>eukaryotic translation initiation factor 5A [Picea=20
      abies]</TT></TD></TR></TBODY></TABLE>
<TABLE border=3D0 cellSpacing=3D0 cellPadding=3D0>
  <TBODY>
  <TR>
    <TD><TT>&nbsp;&nbsp;&nbsp;&nbsp;&nbsp;&nbsp;</TT></TD>
    <TD align=3Dright><TT><B>Observed&nbsp;&nbsp;</B></TT></TD>
    <TD noWrap align=3Dright><TT><B>Mr(expt)&nbsp;&nbsp;</B></TT></TD>
    <TD noWrap align=3Dright><TT><B>Mr(calc)&nbsp;&nbsp;</B></TT></TD>
    <TD align=3Dright><TT><B>&nbsp;ppm&nbsp;&nbsp;</B></TT></TD>
    <TD align=3Dright><TT><B>Start&nbsp;</B></TT></TD>
    <TD align=3Dright><TT><B>&nbsp;</B></TT></TD>
    <TD align=3Dright><TT><B>End&nbsp;</B></TT></TD>
    <TD align=3Dright><TT><B>Miss&nbsp;</B></TT></TD>
    <TD align=3Dright><TT><B>Ions&nbsp;</B></TT></TD>
    <TD><TT><B>&nbsp;Peptide</B></TT></TD></TR>
  <TR>
    <TD align=3Dright>&nbsp;</TD>
    <TD align=3Dright><TT>1118.5354&nbsp;&nbsp;</TT></TD>
    <TD align=3Dright><TT>1117.5281&nbsp;&nbsp;</TT></TD>
    <TD align=3Dright><TT>1117.5880&nbsp;&nbsp;</TT></TD>
    <TD noWrap align=3Dright><TT>-53.59&nbsp;</TT></TD>
    <TD align=3Dright><TT>19&nbsp;</TT></TD>
    <TD noWrap align=3Dright><TT>-&nbsp;</TT></TD>
    <TD align=3Dright><TT>28&nbsp;</TT></TD>
    <TD align=3Dright><TT>0&nbsp;&nbsp;</TT></TD>
    <TD noWrap align=3Dright><TT>---&nbsp;&nbsp;</TT></TD>
    <TD noWrap><TT>&nbsp;K.TFPQQAGTIR.K</TT></TD></TR>
  <TR>
    <TD align=3Dright>&nbsp;</TD>
    <TD align=3Dright><TT>1118.5354&nbsp;&nbsp;</TT></TD>
    <TD align=3Dright><TT>1117.5281&nbsp;&nbsp;</TT></TD>
    <TD align=3Dright><TT>1117.5880&nbsp;&nbsp;</TT></TD>
    <TD noWrap align=3Dright><TT>-53.59&nbsp;</TT></TD>
    <TD align=3Dright><TT>19&nbsp;</TT></TD>
    <TD noWrap align=3Dright><TT>-&nbsp;</TT></TD>
    <TD align=3Dright><TT>28&nbsp;</TT></TD>
    <TD align=3Dright><TT>0&nbsp;&nbsp;</TT></TD>
    <TD noWrap align=3Dright><TT>84&nbsp;&nbsp;</TT></TD>
    <TD noWrap><TT>&nbsp;K.TFPQQAGTIR.K</TT></TD></TR>
  <TR>
    <TD align=3Dright>&nbsp;</TD>
    <TD align=3Dright><TT>1246.6272&nbsp;&nbsp;</TT></TD>
    <TD align=3Dright><TT>1245.6199&nbsp;&nbsp;</TT></TD>
    <TD align=3Dright><TT>1245.6830&nbsp;&nbsp;</TT></TD>
    <TD noWrap align=3Dright><TT>-50.61&nbsp;</TT></TD>
    <TD align=3Dright><TT>19&nbsp;</TT></TD>
    <TD noWrap align=3Dright><TT>-&nbsp;</TT></TD>
    <TD align=3Dright><TT>29&nbsp;</TT></TD>
    <TD align=3Dright><TT>1&nbsp;&nbsp;</TT></TD>
    <TD noWrap align=3Dright><TT>---&nbsp;&nbsp;</TT></TD>
    <TD noWrap><TT>&nbsp;K.TFPQQAGTIRK.N</TT></TD></TR>
  <TR>
    <TD align=3Dright>&nbsp;</TD>
    <TD align=3Dright><TT>1246.6272&nbsp;&nbsp;</TT></TD>
    <TD align=3Dright><TT>1245.6199&nbsp;&nbsp;</TT></TD>
    <TD align=3Dright><TT>1245.6830&nbsp;&nbsp;</TT></TD>
    <TD noWrap align=3Dright><TT>-50.61&nbsp;</TT></TD>
    <TD align=3Dright><TT>19&nbsp;</TT></TD>
    <TD noWrap align=3Dright><TT>-&nbsp;</TT></TD>
    <TD align=3Dright><TT>29&nbsp;</TT></TD>
    <TD align=3Dright><TT>1&nbsp;&nbsp;</TT></TD>
    <TD noWrap align=3Dright><TT>25&nbsp;&nbsp;</TT></TD>
    <TD noWrap><TT>&nbsp;K.TFPQQAGTIRK.N</TT></TD></TR></TBODY></TABLE>
<TABLE border=3D0 cellSpacing=3D0>
  <TBODY>
  <TR>
    <TD><TT>&nbsp;&nbsp;&nbsp;&nbsp;&nbsp;&nbsp;</TT></TD>
    <TD><TT><B>No match to: </B>825.0584, 829.3429, 835.0214, 842.4713,=20
      870.5014, 876.9876, 878.9819, 994.0819, 994.0819, 1140.4961, =
1277.4535,=20
      1277.4535, 1296.7018, 1296.7018, 1321.5526, 1321.5526, 1420.6029,=20
      1420.6029, 2087.8975, 2087.8975, 2215.9956,=20
2215.9956</TT></TD></TR></TBODY></TABLE><BR>
<TABLE border=3D0 cellSpacing=3D0>
  <TBODY>
  <TR>
    <TD><TT><B><A name=3DHit23>23.</A>&nbsp;&nbsp;&nbsp;</B></TT></TD>
    <TD noWrap><TT><A=20
      =
href=3D"http://zxw-pc/mascot/cgi/protein_view.pl?file=3D../data/20121225/=
F002413.dat&amp;hit=3D23"=20
      =
target=3D_blank>gi|62642104</A>&nbsp;&nbsp;&nbsp;&nbsp;<B>Mass:</B>&nbsp;=
17268&nbsp;&nbsp;&nbsp;&nbsp;<B>Score:</B>&nbsp;127&nbsp;&nbsp;&nbsp;&nbs=
p;<B>Expect:</B>&nbsp;3.7e-007&nbsp;&nbsp;<B>Matches:</B>&nbsp;4</TT></TD=
></TR>
  <TR>
    <TD>&nbsp;</TD>
    <TD noWrap><TT>eukaryotic translation initiation factor 5A 2 [Picea=20
      abies]</TT></TD></TR></TBODY></TABLE>
<TABLE border=3D0 cellSpacing=3D0 cellPadding=3D0>
  <TBODY>
  <TR>
    <TD><TT>&nbsp;&nbsp;&nbsp;&nbsp;&nbsp;&nbsp;</TT></TD>
    <TD align=3Dright><TT><B>Observed&nbsp;&nbsp;</B></TT></TD>
    <TD noWrap align=3Dright><TT><B>Mr(expt)&nbsp;&nbsp;</B></TT></TD>
    <TD noWrap align=3Dright><TT><B>Mr(calc)&nbsp;&nbsp;</B></TT></TD>
    <TD align=3Dright><TT><B>&nbsp;ppm&nbsp;&nbsp;</B></TT></TD>
    <TD align=3Dright><TT><B>Start&nbsp;</B></TT></TD>
    <TD align=3Dright><TT><B>&nbsp;</B></TT></TD>
    <TD align=3Dright><TT><B>End&nbsp;</B></TT></TD>
    <TD align=3Dright><TT><B>Miss&nbsp;</B></TT></TD>
    <TD align=3Dright><TT><B>Ions&nbsp;</B></TT></TD>
    <TD><TT><B>&nbsp;Peptide</B></TT></TD></TR>
  <TR>
    <TD align=3Dright>&nbsp;</TD>
    <TD align=3Dright><TT>1118.5354&nbsp;&nbsp;</TT></TD>
    <TD align=3Dright><TT>1117.5281&nbsp;&nbsp;</TT></TD>
    <TD align=3Dright><TT>1117.5880&nbsp;&nbsp;</TT></TD>
    <TD noWrap align=3Dright><TT>-53.59&nbsp;</TT></TD>
    <TD align=3Dright><TT>19&nbsp;</TT></TD>
    <TD noWrap align=3Dright><TT>-&nbsp;</TT></TD>
    <TD align=3Dright><TT>28&nbsp;</TT></TD>
    <TD align=3Dright><TT>0&nbsp;&nbsp;</TT></TD>
    <TD noWrap align=3Dright><TT>---&nbsp;&nbsp;</TT></TD>
    <TD noWrap><TT>&nbsp;K.TFPQQAGTIR.K</TT></TD></TR>
  <TR>
    <TD align=3Dright>&nbsp;</TD>
    <TD align=3Dright><TT>1118.5354&nbsp;&nbsp;</TT></TD>
    <TD align=3Dright><TT>1117.5281&nbsp;&nbsp;</TT></TD>
    <TD align=3Dright><TT>1117.5880&nbsp;&nbsp;</TT></TD>
    <TD noWrap align=3Dright><TT>-53.59&nbsp;</TT></TD>
    <TD align=3Dright><TT>19&nbsp;</TT></TD>
    <TD noWrap align=3Dright><TT>-&nbsp;</TT></TD>
    <TD align=3Dright><TT>28&nbsp;</TT></TD>
    <TD align=3Dright><TT>0&nbsp;&nbsp;</TT></TD>
    <TD noWrap align=3Dright><TT>84&nbsp;&nbsp;</TT></TD>
    <TD noWrap><TT>&nbsp;K.TFPQQAGTIR.K</TT></TD></TR>
  <TR>
    <TD align=3Dright>&nbsp;</TD>
    <TD align=3Dright><TT>1246.6272&nbsp;&nbsp;</TT></TD>
    <TD align=3Dright><TT>1245.6199&nbsp;&nbsp;</TT></TD>
    <TD align=3Dright><TT>1245.6830&nbsp;&nbsp;</TT></TD>
    <TD noWrap align=3Dright><TT>-50.61&nbsp;</TT></TD>
    <TD align=3Dright><TT>19&nbsp;</TT></TD>
    <TD noWrap align=3Dright><TT>-&nbsp;</TT></TD>
    <TD align=3Dright><TT>29&nbsp;</TT></TD>
    <TD align=3Dright><TT>1&nbsp;&nbsp;</TT></TD>
    <TD noWrap align=3Dright><TT>---&nbsp;&nbsp;</TT></TD>
    <TD noWrap><TT>&nbsp;K.TFPQQAGTIRK.N</TT></TD></TR>
  <TR>
    <TD align=3Dright>&nbsp;</TD>
    <TD align=3Dright><TT>1246.6272&nbsp;&nbsp;</TT></TD>
    <TD align=3Dright><TT>1245.6199&nbsp;&nbsp;</TT></TD>
    <TD align=3Dright><TT>1245.6830&nbsp;&nbsp;</TT></TD>
    <TD noWrap align=3Dright><TT>-50.61&nbsp;</TT></TD>
    <TD align=3Dright><TT>19&nbsp;</TT></TD>
    <TD noWrap align=3Dright><TT>-&nbsp;</TT></TD>
    <TD align=3Dright><TT>29&nbsp;</TT></TD>
    <TD align=3Dright><TT>1&nbsp;&nbsp;</TT></TD>
    <TD noWrap align=3Dright><TT>25&nbsp;&nbsp;</TT></TD>
    <TD noWrap><TT>&nbsp;K.TFPQQAGTIRK.N</TT></TD></TR></TBODY></TABLE>
<TABLE border=3D0 cellSpacing=3D0>
  <TBODY>
  <TR>
    <TD><TT>&nbsp;&nbsp;&nbsp;&nbsp;&nbsp;&nbsp;</TT></TD>
    <TD><TT><B>No match to: </B>825.0584, 829.3429, 835.0214, 842.4713,=20
      870.5014, 876.9876, 878.9819, 994.0819, 994.0819, 1140.4961, =
1277.4535,=20
      1277.4535, 1296.7018, 1296.7018, 1321.5526, 1321.5526, 1420.6029,=20
      1420.6029, 2087.8975, 2087.8975, 2215.9956,=20
2215.9956</TT></TD></TR></TBODY></TABLE><BR>
<TABLE border=3D0 cellSpacing=3D0>
  <TBODY>
  <TR>
    <TD><TT><B><A name=3DHit24>24.</A>&nbsp;&nbsp;&nbsp;</B></TT></TD>
    <TD noWrap><TT><A=20
      =
href=3D"http://zxw-pc/mascot/cgi/protein_view.pl?file=3D../data/20121225/=
F002413.dat&amp;hit=3D24"=20
      =
target=3D_blank>gi|53748427</A>&nbsp;&nbsp;&nbsp;&nbsp;<B>Mass:</B>&nbsp;=
17315&nbsp;&nbsp;&nbsp;&nbsp;<B>Score:</B>&nbsp;127&nbsp;&nbsp;&nbsp;&nbs=
p;<B>Expect:</B>&nbsp;3.7e-007&nbsp;&nbsp;<B>Matches:</B>&nbsp;4</TT></TD=
></TR>
  <TR>
    <TD>&nbsp;</TD>
    <TD noWrap><TT>eukaryotic translation initiation factor 5A-1 =
[Plantago=20
      major]</TT></TD></TR></TBODY></TABLE>
<TABLE border=3D0 cellSpacing=3D0 cellPadding=3D0>
  <TBODY>
  <TR>
    <TD><TT>&nbsp;&nbsp;&nbsp;&nbsp;&nbsp;&nbsp;</TT></TD>
    <TD align=3Dright><TT><B>Observed&nbsp;&nbsp;</B></TT></TD>
    <TD noWrap align=3Dright><TT><B>Mr(expt)&nbsp;&nbsp;</B></TT></TD>
    <TD noWrap align=3Dright><TT><B>Mr(calc)&nbsp;&nbsp;</B></TT></TD>
    <TD align=3Dright><TT><B>&nbsp;ppm&nbsp;&nbsp;</B></TT></TD>
    <TD align=3Dright><TT><B>Start&nbsp;</B></TT></TD>
    <TD align=3Dright><TT><B>&nbsp;</B></TT></TD>
    <TD align=3Dright><TT><B>End&nbsp;</B></TT></TD>
    <TD align=3Dright><TT><B>Miss&nbsp;</B></TT></TD>
    <TD align=3Dright><TT><B>Ions&nbsp;</B></TT></TD>
    <TD><TT><B>&nbsp;Peptide</B></TT></TD></TR>
  <TR>
    <TD align=3Dright>&nbsp;</TD>
    <TD align=3Dright><TT>1118.5354&nbsp;&nbsp;</TT></TD>
    <TD align=3Dright><TT>1117.5281&nbsp;&nbsp;</TT></TD>
    <TD align=3Dright><TT>1117.5880&nbsp;&nbsp;</TT></TD>
    <TD noWrap align=3Dright><TT>-53.59&nbsp;</TT></TD>
    <TD align=3Dright><TT>19&nbsp;</TT></TD>
    <TD noWrap align=3Dright><TT>-&nbsp;</TT></TD>
    <TD align=3Dright><TT>28&nbsp;</TT></TD>
    <TD align=3Dright><TT>0&nbsp;&nbsp;</TT></TD>
    <TD noWrap align=3Dright><TT>---&nbsp;&nbsp;</TT></TD>
    <TD noWrap><TT>&nbsp;K.TFPQQAGTIR.K</TT></TD></TR>
  <TR>
    <TD align=3Dright>&nbsp;</TD>
    <TD align=3Dright><TT>1118.5354&nbsp;&nbsp;</TT></TD>
    <TD align=3Dright><TT>1117.5281&nbsp;&nbsp;</TT></TD>
    <TD align=3Dright><TT>1117.5880&nbsp;&nbsp;</TT></TD>
    <TD noWrap align=3Dright><TT>-53.59&nbsp;</TT></TD>
    <TD align=3Dright><TT>19&nbsp;</TT></TD>
    <TD noWrap align=3Dright><TT>-&nbsp;</TT></TD>
    <TD align=3Dright><TT>28&nbsp;</TT></TD>
    <TD align=3Dright><TT>0&nbsp;&nbsp;</TT></TD>
    <TD noWrap align=3Dright><TT>84&nbsp;&nbsp;</TT></TD>
    <TD noWrap><TT>&nbsp;K.TFPQQAGTIR.K</TT></TD></TR>
  <TR>
    <TD align=3Dright>&nbsp;</TD>
    <TD align=3Dright><TT>1246.6272&nbsp;&nbsp;</TT></TD>
    <TD align=3Dright><TT>1245.6199&nbsp;&nbsp;</TT></TD>
    <TD align=3Dright><TT>1245.6830&nbsp;&nbsp;</TT></TD>
    <TD noWrap align=3Dright><TT>-50.61&nbsp;</TT></TD>
    <TD align=3Dright><TT>19&nbsp;</TT></TD>
    <TD noWrap align=3Dright><TT>-&nbsp;</TT></TD>
    <TD align=3Dright><TT>29&nbsp;</TT></TD>
    <TD align=3Dright><TT>1&nbsp;&nbsp;</TT></TD>
    <TD noWrap align=3Dright><TT>---&nbsp;&nbsp;</TT></TD>
    <TD noWrap><TT>&nbsp;K.TFPQQAGTIRK.N</TT></TD></TR>
  <TR>
    <TD align=3Dright>&nbsp;</TD>
    <TD align=3Dright><TT>1246.6272&nbsp;&nbsp;</TT></TD>
    <TD align=3Dright><TT>1245.6199&nbsp;&nbsp;</TT></TD>
    <TD align=3Dright><TT>1245.6830&nbsp;&nbsp;</TT></TD>
    <TD noWrap align=3Dright><TT>-50.61&nbsp;</TT></TD>
    <TD align=3Dright><TT>19&nbsp;</TT></TD>
    <TD noWrap align=3Dright><TT>-&nbsp;</TT></TD>
    <TD align=3Dright><TT>29&nbsp;</TT></TD>
    <TD align=3Dright><TT>1&nbsp;&nbsp;</TT></TD>
    <TD noWrap align=3Dright><TT>25&nbsp;&nbsp;</TT></TD>
    <TD noWrap><TT>&nbsp;K.TFPQQAGTIRK.N</TT></TD></TR></TBODY></TABLE>
<TABLE border=3D0 cellSpacing=3D0>
  <TBODY>
  <TR>
    <TD><TT>&nbsp;&nbsp;&nbsp;&nbsp;&nbsp;&nbsp;</TT></TD>
    <TD><TT><B>No match to: </B>825.0584, 829.3429, 835.0214, 842.4713,=20
      870.5014, 876.9876, 878.9819, 994.0819, 994.0819, 1140.4961, =
1277.4535,=20
      1277.4535, 1296.7018, 1296.7018, 1321.5526, 1321.5526, 1420.6029,=20
      1420.6029, 2087.8975, 2087.8975, 2215.9956,=20
2215.9956</TT></TD></TR></TBODY></TABLE><BR>
<TABLE border=3D0 cellSpacing=3D0>
  <TBODY>
  <TR>
    <TD><TT><B><A name=3DHit25>25.</A>&nbsp;&nbsp;&nbsp;</B></TT></TD>
    <TD noWrap><TT><A=20
      =
href=3D"http://zxw-pc/mascot/cgi/protein_view.pl?file=3D../data/20121225/=
F002413.dat&amp;hit=3D25"=20
      =
target=3D_blank>gi|20138707</A>&nbsp;&nbsp;&nbsp;&nbsp;<B>Mass:</B>&nbsp;=
17543&nbsp;&nbsp;&nbsp;&nbsp;<B>Score:</B>&nbsp;127&nbsp;&nbsp;&nbsp;&nbs=
p;<B>Expect:</B>&nbsp;3.7e-007&nbsp;&nbsp;<B>Matches:</B>&nbsp;4</TT></TD=
></TR>
  <TR>
    <TD>&nbsp;</TD>
    <TD noWrap><TT>RecName: Full=3DEukaryotic translation initiation =
factor=20
      5A-2; Short=3DeIF-5A-2</TT></TD></TR></TBODY></TABLE>
<TABLE border=3D0 cellSpacing=3D0 cellPadding=3D0>
  <TBODY>
  <TR>
    <TD><TT>&nbsp;&nbsp;&nbsp;&nbsp;&nbsp;&nbsp;</TT></TD>
    <TD align=3Dright><TT><B>Observed&nbsp;&nbsp;</B></TT></TD>
    <TD noWrap align=3Dright><TT><B>Mr(expt)&nbsp;&nbsp;</B></TT></TD>
    <TD noWrap align=3Dright><TT><B>Mr(calc)&nbsp;&nbsp;</B></TT></TD>
    <TD align=3Dright><TT><B>&nbsp;ppm&nbsp;&nbsp;</B></TT></TD>
    <TD align=3Dright><TT><B>Start&nbsp;</B></TT></TD>
    <TD align=3Dright><TT><B>&nbsp;</B></TT></TD>
    <TD align=3Dright><TT><B>End&nbsp;</B></TT></TD>
    <TD align=3Dright><TT><B>Miss&nbsp;</B></TT></TD>
    <TD align=3Dright><TT><B>Ions&nbsp;</B></TT></TD>
    <TD><TT><B>&nbsp;Peptide</B></TT></TD></TR>
  <TR>
    <TD align=3Dright>&nbsp;</TD>
    <TD align=3Dright><TT>1118.5354&nbsp;&nbsp;</TT></TD>
    <TD align=3Dright><TT>1117.5281&nbsp;&nbsp;</TT></TD>
    <TD align=3Dright><TT>1117.5880&nbsp;&nbsp;</TT></TD>
    <TD noWrap align=3Dright><TT>-53.59&nbsp;</TT></TD>
    <TD align=3Dright><TT>19&nbsp;</TT></TD>
    <TD noWrap align=3Dright><TT>-&nbsp;</TT></TD>
    <TD align=3Dright><TT>28&nbsp;</TT></TD>
    <TD align=3Dright><TT>0&nbsp;&nbsp;</TT></TD>
    <TD noWrap align=3Dright><TT>---&nbsp;&nbsp;</TT></TD>
    <TD noWrap><TT>&nbsp;K.TFPQQAGTIR.K</TT></TD></TR>
  <TR>
    <TD align=3Dright>&nbsp;</TD>
    <TD align=3Dright><TT>1118.5354&nbsp;&nbsp;</TT></TD>
    <TD align=3Dright><TT>1117.5281&nbsp;&nbsp;</TT></TD>
    <TD align=3Dright><TT>1117.5880&nbsp;&nbsp;</TT></TD>
    <TD noWrap align=3Dright><TT>-53.59&nbsp;</TT></TD>
    <TD align=3Dright><TT>19&nbsp;</TT></TD>
    <TD noWrap align=3Dright><TT>-&nbsp;</TT></TD>
    <TD align=3Dright><TT>28&nbsp;</TT></TD>
    <TD align=3Dright><TT>0&nbsp;&nbsp;</TT></TD>
    <TD noWrap align=3Dright><TT>84&nbsp;&nbsp;</TT></TD>
    <TD noWrap><TT>&nbsp;K.TFPQQAGTIR.K</TT></TD></TR>
  <TR>
    <TD align=3Dright>&nbsp;</TD>
    <TD align=3Dright><TT>1246.6272&nbsp;&nbsp;</TT></TD>
    <TD align=3Dright><TT>1245.6199&nbsp;&nbsp;</TT></TD>
    <TD align=3Dright><TT>1245.6830&nbsp;&nbsp;</TT></TD>
    <TD noWrap align=3Dright><TT>-50.61&nbsp;</TT></TD>
    <TD align=3Dright><TT>19&nbsp;</TT></TD>
    <TD noWrap align=3Dright><TT>-&nbsp;</TT></TD>
    <TD align=3Dright><TT>29&nbsp;</TT></TD>
    <TD align=3Dright><TT>1&nbsp;&nbsp;</TT></TD>
    <TD noWrap align=3Dright><TT>---&nbsp;&nbsp;</TT></TD>
    <TD noWrap><TT>&nbsp;K.TFPQQAGTIRK.N</TT></TD></TR>
  <TR>
    <TD align=3Dright>&nbsp;</TD>
    <TD align=3Dright><TT>1246.6272&nbsp;&nbsp;</TT></TD>
    <TD align=3Dright><TT>1245.6199&nbsp;&nbsp;</TT></TD>
    <TD align=3Dright><TT>1245.6830&nbsp;&nbsp;</TT></TD>
    <TD noWrap align=3Dright><TT>-50.61&nbsp;</TT></TD>
    <TD align=3Dright><TT>19&nbsp;</TT></TD>
    <TD noWrap align=3Dright><TT>-&nbsp;</TT></TD>
    <TD align=3Dright><TT>29&nbsp;</TT></TD>
    <TD align=3Dright><TT>1&nbsp;&nbsp;</TT></TD>
    <TD noWrap align=3Dright><TT>25&nbsp;&nbsp;</TT></TD>
    <TD noWrap><TT>&nbsp;K.TFPQQAGTIRK.N</TT></TD></TR></TBODY></TABLE>
<TABLE border=3D0 cellSpacing=3D0>
  <TBODY>
  <TR>
    <TD><TT>&nbsp;&nbsp;&nbsp;&nbsp;&nbsp;&nbsp;</TT></TD>
    <TD><TT><B>No match to: </B>825.0584, 829.3429, 835.0214, 842.4713,=20
      870.5014, 876.9876, 878.9819, 994.0819, 994.0819, 1140.4961, =
1277.4535,=20
      1277.4535, 1296.7018, 1296.7018, 1321.5526, 1321.5526, 1420.6029,=20
      1420.6029, 2087.8975, 2087.8975, 2215.9956,=20
2215.9956</TT></TD></TR></TBODY></TABLE><BR>
<TABLE border=3D0 cellSpacing=3D0>
  <TBODY>
  <TR>
    <TD><TT><B><A name=3DHit26>26.</A>&nbsp;&nbsp;&nbsp;</B></TT></TD>
    <TD noWrap><TT><A=20
      =
href=3D"http://zxw-pc/mascot/cgi/protein_view.pl?file=3D../data/20121225/=
F002413.dat&amp;hit=3D26"=20
      =
target=3D_blank>gi|20138704</A>&nbsp;&nbsp;&nbsp;&nbsp;<B>Mass:</B>&nbsp;=
17605&nbsp;&nbsp;&nbsp;&nbsp;<B>Score:</B>&nbsp;127&nbsp;&nbsp;&nbsp;&nbs=
p;<B>Expect:</B>&nbsp;3.7e-007&nbsp;&nbsp;<B>Matches:</B>&nbsp;4</TT></TD=
></TR>
  <TR>
    <TD>&nbsp;</TD>
    <TD noWrap><TT>RecName: Full=3DEukaryotic translation initiation =
factor 5A;=20
      Short=3DeIF-5A</TT></TD></TR></TBODY></TABLE>
<TABLE border=3D0 cellSpacing=3D0 cellPadding=3D0>
  <TBODY>
  <TR>
    <TD><TT>&nbsp;&nbsp;&nbsp;&nbsp;&nbsp;&nbsp;</TT></TD>
    <TD align=3Dright><TT><B>Observed&nbsp;&nbsp;</B></TT></TD>
    <TD noWrap align=3Dright><TT><B>Mr(expt)&nbsp;&nbsp;</B></TT></TD>
    <TD noWrap align=3Dright><TT><B>Mr(calc)&nbsp;&nbsp;</B></TT></TD>
    <TD align=3Dright><TT><B>&nbsp;ppm&nbsp;&nbsp;</B></TT></TD>
    <TD align=3Dright><TT><B>Start&nbsp;</B></TT></TD>
    <TD align=3Dright><TT><B>&nbsp;</B></TT></TD>
    <TD align=3Dright><TT><B>End&nbsp;</B></TT></TD>
    <TD align=3Dright><TT><B>Miss&nbsp;</B></TT></TD>
    <TD align=3Dright><TT><B>Ions&nbsp;</B></TT></TD>
    <TD><TT><B>&nbsp;Peptide</B></TT></TD></TR>
  <TR>
    <TD align=3Dright>&nbsp;</TD>
    <TD align=3Dright><TT>1118.5354&nbsp;&nbsp;</TT></TD>
    <TD align=3Dright><TT>1117.5281&nbsp;&nbsp;</TT></TD>
    <TD align=3Dright><TT>1117.5880&nbsp;&nbsp;</TT></TD>
    <TD noWrap align=3Dright><TT>-53.59&nbsp;</TT></TD>
    <TD align=3Dright><TT>19&nbsp;</TT></TD>
    <TD noWrap align=3Dright><TT>-&nbsp;</TT></TD>
    <TD align=3Dright><TT>28&nbsp;</TT></TD>
    <TD align=3Dright><TT>0&nbsp;&nbsp;</TT></TD>
    <TD noWrap align=3Dright><TT>---&nbsp;&nbsp;</TT></TD>
    <TD noWrap><TT>&nbsp;K.TFPQQAGTIR.K</TT></TD></TR>
  <TR>
    <TD align=3Dright>&nbsp;</TD>
    <TD align=3Dright><TT>1118.5354&nbsp;&nbsp;</TT></TD>
    <TD align=3Dright><TT>1117.5281&nbsp;&nbsp;</TT></TD>
    <TD align=3Dright><TT>1117.5880&nbsp;&nbsp;</TT></TD>
    <TD noWrap align=3Dright><TT>-53.59&nbsp;</TT></TD>
    <TD align=3Dright><TT>19&nbsp;</TT></TD>
    <TD noWrap align=3Dright><TT>-&nbsp;</TT></TD>
    <TD align=3Dright><TT>28&nbsp;</TT></TD>
    <TD align=3Dright><TT>0&nbsp;&nbsp;</TT></TD>
    <TD noWrap align=3Dright><TT>84&nbsp;&nbsp;</TT></TD>
    <TD noWrap><TT>&nbsp;K.TFPQQAGTIR.K</TT></TD></TR>
  <TR>
    <TD align=3Dright>&nbsp;</TD>
    <TD align=3Dright><TT>1246.6272&nbsp;&nbsp;</TT></TD>
    <TD align=3Dright><TT>1245.6199&nbsp;&nbsp;</TT></TD>
    <TD align=3Dright><TT>1245.6830&nbsp;&nbsp;</TT></TD>
    <TD noWrap align=3Dright><TT>-50.61&nbsp;</TT></TD>
    <TD align=3Dright><TT>19&nbsp;</TT></TD>
    <TD noWrap align=3Dright><TT>-&nbsp;</TT></TD>
    <TD align=3Dright><TT>29&nbsp;</TT></TD>
    <TD align=3Dright><TT>1&nbsp;&nbsp;</TT></TD>
    <TD noWrap align=3Dright><TT>---&nbsp;&nbsp;</TT></TD>
    <TD noWrap><TT>&nbsp;K.TFPQQAGTIRK.N</TT></TD></TR>
  <TR>
    <TD align=3Dright>&nbsp;</TD>
    <TD align=3Dright><TT>1246.6272&nbsp;&nbsp;</TT></TD>
    <TD align=3Dright><TT>1245.6199&nbsp;&nbsp;</TT></TD>
    <TD align=3Dright><TT>1245.6830&nbsp;&nbsp;</TT></TD>
    <TD noWrap align=3Dright><TT>-50.61&nbsp;</TT></TD>
    <TD align=3Dright><TT>19&nbsp;</TT></TD>
    <TD noWrap align=3Dright><TT>-&nbsp;</TT></TD>
    <TD align=3Dright><TT>29&nbsp;</TT></TD>
    <TD align=3Dright><TT>1&nbsp;&nbsp;</TT></TD>
    <TD noWrap align=3Dright><TT>25&nbsp;&nbsp;</TT></TD>
    <TD noWrap><TT>&nbsp;K.TFPQQAGTIRK.N</TT></TD></TR></TBODY></TABLE>
<TABLE border=3D0 cellSpacing=3D0>
  <TBODY>
  <TR>
    <TD><TT>&nbsp;&nbsp;&nbsp;&nbsp;&nbsp;&nbsp;</TT></TD>
    <TD><TT><B>No match to: </B>825.0584, 829.3429, 835.0214, 842.4713,=20
      870.5014, 876.9876, 878.9819, 994.0819, 994.0819, 1140.4961, =
1277.4535,=20
      1277.4535, 1296.7018, 1296.7018, 1321.5526, 1321.5526, 1420.6029,=20
      1420.6029, 2087.8975, 2087.8975, 2215.9956,=20
2215.9956</TT></TD></TR></TBODY></TABLE><BR>
<TABLE border=3D0 cellSpacing=3D0>
  <TBODY>
  <TR>
    <TD><TT><B><A name=3DHit27>27.</A>&nbsp;&nbsp;&nbsp;</B></TT></TD>
    <TD noWrap><TT><A=20
      =
href=3D"http://zxw-pc/mascot/cgi/protein_view.pl?file=3D../data/20121225/=
F002413.dat&amp;hit=3D27"=20
      =
target=3D_blank>gi|14193249</A>&nbsp;&nbsp;&nbsp;&nbsp;<B>Mass:</B>&nbsp;=
17605&nbsp;&nbsp;&nbsp;&nbsp;<B>Score:</B>&nbsp;127&nbsp;&nbsp;&nbsp;&nbs=
p;<B>Expect:</B>&nbsp;3.7e-007&nbsp;&nbsp;<B>Matches:</B>&nbsp;4</TT></TD=
></TR>
  <TR>
    <TD>&nbsp;</TD>
    <TD noWrap><TT>translation initiation factor 5A [Manihot=20
  esculenta]</TT></TD></TR></TBODY></TABLE>
<TABLE border=3D0 cellSpacing=3D0 cellPadding=3D0>
  <TBODY>
  <TR>
    <TD><TT>&nbsp;&nbsp;&nbsp;&nbsp;&nbsp;&nbsp;</TT></TD>
    <TD align=3Dright><TT><B>Observed&nbsp;&nbsp;</B></TT></TD>
    <TD noWrap align=3Dright><TT><B>Mr(expt)&nbsp;&nbsp;</B></TT></TD>
    <TD noWrap align=3Dright><TT><B>Mr(calc)&nbsp;&nbsp;</B></TT></TD>
    <TD align=3Dright><TT><B>&nbsp;ppm&nbsp;&nbsp;</B></TT></TD>
    <TD align=3Dright><TT><B>Start&nbsp;</B></TT></TD>
    <TD align=3Dright><TT><B>&nbsp;</B></TT></TD>
    <TD align=3Dright><TT><B>End&nbsp;</B></TT></TD>
    <TD align=3Dright><TT><B>Miss&nbsp;</B></TT></TD>
    <TD align=3Dright><TT><B>Ions&nbsp;</B></TT></TD>
    <TD><TT><B>&nbsp;Peptide</B></TT></TD></TR>
  <TR>
    <TD align=3Dright>&nbsp;</TD>
    <TD align=3Dright><TT>1118.5354&nbsp;&nbsp;</TT></TD>
    <TD align=3Dright><TT>1117.5281&nbsp;&nbsp;</TT></TD>
    <TD align=3Dright><TT>1117.5880&nbsp;&nbsp;</TT></TD>
    <TD noWrap align=3Dright><TT>-53.59&nbsp;</TT></TD>
    <TD align=3Dright><TT>19&nbsp;</TT></TD>
    <TD noWrap align=3Dright><TT>-&nbsp;</TT></TD>
    <TD align=3Dright><TT>28&nbsp;</TT></TD>
    <TD align=3Dright><TT>0&nbsp;&nbsp;</TT></TD>
    <TD noWrap align=3Dright><TT>---&nbsp;&nbsp;</TT></TD>
    <TD noWrap><TT>&nbsp;K.TFPQQAGTIR.K</TT></TD></TR>
  <TR>
    <TD align=3Dright>&nbsp;</TD>
    <TD align=3Dright><TT>1118.5354&nbsp;&nbsp;</TT></TD>
    <TD align=3Dright><TT>1117.5281&nbsp;&nbsp;</TT></TD>
    <TD align=3Dright><TT>1117.5880&nbsp;&nbsp;</TT></TD>
    <TD noWrap align=3Dright><TT>-53.59&nbsp;</TT></TD>
    <TD align=3Dright><TT>19&nbsp;</TT></TD>
    <TD noWrap align=3Dright><TT>-&nbsp;</TT></TD>
    <TD align=3Dright><TT>28&nbsp;</TT></TD>
    <TD align=3Dright><TT>0&nbsp;&nbsp;</TT></TD>
    <TD noWrap align=3Dright><TT>84&nbsp;&nbsp;</TT></TD>
    <TD noWrap><TT>&nbsp;K.TFPQQAGTIR.K</TT></TD></TR>
  <TR>
    <TD align=3Dright>&nbsp;</TD>
    <TD align=3Dright><TT>1246.6272&nbsp;&nbsp;</TT></TD>
    <TD align=3Dright><TT>1245.6199&nbsp;&nbsp;</TT></TD>
    <TD align=3Dright><TT>1245.6830&nbsp;&nbsp;</TT></TD>
    <TD noWrap align=3Dright><TT>-50.61&nbsp;</TT></TD>
    <TD align=3Dright><TT>19&nbsp;</TT></TD>
    <TD noWrap align=3Dright><TT>-&nbsp;</TT></TD>
    <TD align=3Dright><TT>29&nbsp;</TT></TD>
    <TD align=3Dright><TT>1&nbsp;&nbsp;</TT></TD>
    <TD noWrap align=3Dright><TT>---&nbsp;&nbsp;</TT></TD>
    <TD noWrap><TT>&nbsp;K.TFPQQAGTIRK.N</TT></TD></TR>
  <TR>
    <TD align=3Dright>&nbsp;</TD>
    <TD align=3Dright><TT>1246.6272&nbsp;&nbsp;</TT></TD>
    <TD align=3Dright><TT>1245.6199&nbsp;&nbsp;</TT></TD>
    <TD align=3Dright><TT>1245.6830&nbsp;&nbsp;</TT></TD>
    <TD noWrap align=3Dright><TT>-50.61&nbsp;</TT></TD>
    <TD align=3Dright><TT>19&nbsp;</TT></TD>
    <TD noWrap align=3Dright><TT>-&nbsp;</TT></TD>
    <TD align=3Dright><TT>29&nbsp;</TT></TD>
    <TD align=3Dright><TT>1&nbsp;&nbsp;</TT></TD>
    <TD noWrap align=3Dright><TT>25&nbsp;&nbsp;</TT></TD>
    <TD noWrap><TT>&nbsp;K.TFPQQAGTIRK.N</TT></TD></TR></TBODY></TABLE>
<TABLE border=3D0 cellSpacing=3D0>
  <TBODY>
  <TR>
    <TD><TT>&nbsp;&nbsp;&nbsp;&nbsp;&nbsp;&nbsp;</TT></TD>
    <TD><TT><B>No match to: </B>825.0584, 829.3429, 835.0214, 842.4713,=20
      870.5014, 876.9876, 878.9819, 994.0819, 994.0819, 1140.4961, =
1277.4535,=20
      1277.4535, 1296.7018, 1296.7018, 1321.5526, 1321.5526, 1420.6029,=20
      1420.6029, 2087.8975, 2087.8975, 2215.9956,=20
2215.9956</TT></TD></TR></TBODY></TABLE><BR>
<TABLE border=3D0 cellSpacing=3D0>
  <TBODY>
  <TR>
    <TD><TT><B><A name=3DHit28>28.</A>&nbsp;&nbsp;&nbsp;</B></TT></TD>
    <TD noWrap><TT><A=20
      =
href=3D"http://zxw-pc/mascot/cgi/protein_view.pl?file=3D../data/20121225/=
F002413.dat&amp;hit=3D28"=20
      =
target=3D_blank>gi|13094963</A>&nbsp;&nbsp;&nbsp;&nbsp;<B>Mass:</B>&nbsp;=
17588&nbsp;&nbsp;&nbsp;&nbsp;<B>Score:</B>&nbsp;127&nbsp;&nbsp;&nbsp;&nbs=
p;<B>Expect:</B>&nbsp;3.7e-007&nbsp;&nbsp;<B>Matches:</B>&nbsp;4</TT></TD=
></TR>
  <TR>
    <TD>&nbsp;</TD>
    <TD noWrap><TT>initiation factor eIF5-A [Manihot=20
  esculenta]</TT></TD></TR></TBODY></TABLE>
<TABLE border=3D0 cellSpacing=3D0 cellPadding=3D0>
  <TBODY>
  <TR>
    <TD><TT>&nbsp;&nbsp;&nbsp;&nbsp;&nbsp;&nbsp;</TT></TD>
    <TD align=3Dright><TT><B>Observed&nbsp;&nbsp;</B></TT></TD>
    <TD noWrap align=3Dright><TT><B>Mr(expt)&nbsp;&nbsp;</B></TT></TD>
    <TD noWrap align=3Dright><TT><B>Mr(calc)&nbsp;&nbsp;</B></TT></TD>
    <TD align=3Dright><TT><B>&nbsp;ppm&nbsp;&nbsp;</B></TT></TD>
    <TD align=3Dright><TT><B>Start&nbsp;</B></TT></TD>
    <TD align=3Dright><TT><B>&nbsp;</B></TT></TD>
    <TD align=3Dright><TT><B>End&nbsp;</B></TT></TD>
    <TD align=3Dright><TT><B>Miss&nbsp;</B></TT></TD>
    <TD align=3Dright><TT><B>Ions&nbsp;</B></TT></TD>
    <TD><TT><B>&nbsp;Peptide</B></TT></TD></TR>
  <TR>
    <TD align=3Dright>&nbsp;</TD>
    <TD align=3Dright><TT>1118.5354&nbsp;&nbsp;</TT></TD>
    <TD align=3Dright><TT>1117.5281&nbsp;&nbsp;</TT></TD>
    <TD align=3Dright><TT>1117.5880&nbsp;&nbsp;</TT></TD>
    <TD noWrap align=3Dright><TT>-53.59&nbsp;</TT></TD>
    <TD align=3Dright><TT>19&nbsp;</TT></TD>
    <TD noWrap align=3Dright><TT>-&nbsp;</TT></TD>
    <TD align=3Dright><TT>28&nbsp;</TT></TD>
    <TD align=3Dright><TT>0&nbsp;&nbsp;</TT></TD>
    <TD noWrap align=3Dright><TT>---&nbsp;&nbsp;</TT></TD>
    <TD noWrap><TT>&nbsp;K.TFPQQAGTIR.K</TT></TD></TR>
  <TR>
    <TD align=3Dright>&nbsp;</TD>
    <TD align=3Dright><TT>1118.5354&nbsp;&nbsp;</TT></TD>
    <TD align=3Dright><TT>1117.5281&nbsp;&nbsp;</TT></TD>
    <TD align=3Dright><TT>1117.5880&nbsp;&nbsp;</TT></TD>
    <TD noWrap align=3Dright><TT>-53.59&nbsp;</TT></TD>
    <TD align=3Dright><TT>19&nbsp;</TT></TD>
    <TD noWrap align=3Dright><TT>-&nbsp;</TT></TD>
    <TD align=3Dright><TT>28&nbsp;</TT></TD>
    <TD align=3Dright><TT>0&nbsp;&nbsp;</TT></TD>
    <TD noWrap align=3Dright><TT>84&nbsp;&nbsp;</TT></TD>
    <TD noWrap><TT>&nbsp;K.TFPQQAGTIR.K</TT></TD></TR>
  <TR>
    <TD align=3Dright>&nbsp;</TD>
    <TD align=3Dright><TT>1246.6272&nbsp;&nbsp;</TT></TD>
    <TD align=3Dright><TT>1245.6199&nbsp;&nbsp;</TT></TD>
    <TD align=3Dright><TT>1245.6830&nbsp;&nbsp;</TT></TD>
    <TD noWrap align=3Dright><TT>-50.61&nbsp;</TT></TD>
    <TD align=3Dright><TT>19&nbsp;</TT></TD>
    <TD noWrap align=3Dright><TT>-&nbsp;</TT></TD>
    <TD align=3Dright><TT>29&nbsp;</TT></TD>
    <TD align=3Dright><TT>1&nbsp;&nbsp;</TT></TD>
    <TD noWrap align=3Dright><TT>---&nbsp;&nbsp;</TT></TD>
    <TD noWrap><TT>&nbsp;K.TFPQQAGTIRK.N</TT></TD></TR>
  <TR>
    <TD align=3Dright>&nbsp;</TD>
    <TD align=3Dright><TT>1246.6272&nbsp;&nbsp;</TT></TD>
    <TD align=3Dright><TT>1245.6199&nbsp;&nbsp;</TT></TD>
    <TD align=3Dright><TT>1245.6830&nbsp;&nbsp;</TT></TD>
    <TD noWrap align=3Dright><TT>-50.61&nbsp;</TT></TD>
    <TD align=3Dright><TT>19&nbsp;</TT></TD>
    <TD noWrap align=3Dright><TT>-&nbsp;</TT></TD>
    <TD align=3Dright><TT>29&nbsp;</TT></TD>
    <TD align=3Dright><TT>1&nbsp;&nbsp;</TT></TD>
    <TD noWrap align=3Dright><TT>25&nbsp;&nbsp;</TT></TD>
    <TD noWrap><TT>&nbsp;K.TFPQQAGTIRK.N</TT></TD></TR></TBODY></TABLE>
<TABLE border=3D0 cellSpacing=3D0>
  <TBODY>
  <TR>
    <TD><TT>&nbsp;&nbsp;&nbsp;&nbsp;&nbsp;&nbsp;</TT></TD>
    <TD><TT><B>No match to: </B>825.0584, 829.3429, 835.0214, 842.4713,=20
      870.5014, 876.9876, 878.9819, 994.0819, 994.0819, 1140.4961, =
1277.4535,=20
      1277.4535, 1296.7018, 1296.7018, 1321.5526, 1321.5526, 1420.6029,=20
      1420.6029, 2087.8975, 2087.8975, 2215.9956,=20
2215.9956</TT></TD></TR></TBODY></TABLE><BR>
<TABLE border=3D0 cellSpacing=3D0>
  <TBODY>
  <TR>
    <TD><TT><B><A name=3DHit29>29.</A>&nbsp;&nbsp;&nbsp;</B></TT></TD>
    <TD noWrap><TT><A=20
      =
href=3D"http://zxw-pc/mascot/cgi/protein_view.pl?file=3D../data/20121225/=
F002413.dat&amp;hit=3D29"=20
      =
target=3D_blank>gi|12407789</A>&nbsp;&nbsp;&nbsp;&nbsp;<B>Mass:</B>&nbsp;=
17543&nbsp;&nbsp;&nbsp;&nbsp;<B>Score:</B>&nbsp;127&nbsp;&nbsp;&nbsp;&nbs=
p;<B>Expect:</B>&nbsp;3.7e-007&nbsp;&nbsp;<B>Matches:</B>&nbsp;4</TT></TD=
></TR>
  <TR>
    <TD>&nbsp;</TD>
    <TD noWrap><TT>eukaryotic translation initiation factor 5A-2 =
[Solanum=20
      lycopersicum]</TT></TD></TR></TBODY></TABLE>
<TABLE border=3D0 cellSpacing=3D0 cellPadding=3D0>
  <TBODY>
  <TR>
    <TD><TT>&nbsp;&nbsp;&nbsp;&nbsp;&nbsp;&nbsp;</TT></TD>
    <TD align=3Dright><TT><B>Observed&nbsp;&nbsp;</B></TT></TD>
    <TD noWrap align=3Dright><TT><B>Mr(expt)&nbsp;&nbsp;</B></TT></TD>
    <TD noWrap align=3Dright><TT><B>Mr(calc)&nbsp;&nbsp;</B></TT></TD>
    <TD align=3Dright><TT><B>&nbsp;ppm&nbsp;&nbsp;</B></TT></TD>
    <TD align=3Dright><TT><B>Start&nbsp;</B></TT></TD>
    <TD align=3Dright><TT><B>&nbsp;</B></TT></TD>
    <TD align=3Dright><TT><B>End&nbsp;</B></TT></TD>
    <TD align=3Dright><TT><B>Miss&nbsp;</B></TT></TD>
    <TD align=3Dright><TT><B>Ions&nbsp;</B></TT></TD>
    <TD><TT><B>&nbsp;Peptide</B></TT></TD></TR>
  <TR>
    <TD align=3Dright>&nbsp;</TD>
    <TD align=3Dright><TT>1118.5354&nbsp;&nbsp;</TT></TD>
    <TD align=3Dright><TT>1117.5281&nbsp;&nbsp;</TT></TD>
    <TD align=3Dright><TT>1117.5880&nbsp;&nbsp;</TT></TD>
    <TD noWrap align=3Dright><TT>-53.59&nbsp;</TT></TD>
    <TD align=3Dright><TT>19&nbsp;</TT></TD>
    <TD noWrap align=3Dright><TT>-&nbsp;</TT></TD>
    <TD align=3Dright><TT>28&nbsp;</TT></TD>
    <TD align=3Dright><TT>0&nbsp;&nbsp;</TT></TD>
    <TD noWrap align=3Dright><TT>---&nbsp;&nbsp;</TT></TD>
    <TD noWrap><TT>&nbsp;K.TFPQQAGTIR.K</TT></TD></TR>
  <TR>
    <TD align=3Dright>&nbsp;</TD>
    <TD align=3Dright><TT>1118.5354&nbsp;&nbsp;</TT></TD>
    <TD align=3Dright><TT>1117.5281&nbsp;&nbsp;</TT></TD>
    <TD align=3Dright><TT>1117.5880&nbsp;&nbsp;</TT></TD>
    <TD noWrap align=3Dright><TT>-53.59&nbsp;</TT></TD>
    <TD align=3Dright><TT>19&nbsp;</TT></TD>
    <TD noWrap align=3Dright><TT>-&nbsp;</TT></TD>
    <TD align=3Dright><TT>28&nbsp;</TT></TD>
    <TD align=3Dright><TT>0&nbsp;&nbsp;</TT></TD>
    <TD noWrap align=3Dright><TT>84&nbsp;&nbsp;</TT></TD>
    <TD noWrap><TT>&nbsp;K.TFPQQAGTIR.K</TT></TD></TR>
  <TR>
    <TD align=3Dright>&nbsp;</TD>
    <TD align=3Dright><TT>1246.6272&nbsp;&nbsp;</TT></TD>
    <TD align=3Dright><TT>1245.6199&nbsp;&nbsp;</TT></TD>
    <TD align=3Dright><TT>1245.6830&nbsp;&nbsp;</TT></TD>
    <TD noWrap align=3Dright><TT>-50.61&nbsp;</TT></TD>
    <TD align=3Dright><TT>19&nbsp;</TT></TD>
    <TD noWrap align=3Dright><TT>-&nbsp;</TT></TD>
    <TD align=3Dright><TT>29&nbsp;</TT></TD>
    <TD align=3Dright><TT>1&nbsp;&nbsp;</TT></TD>
    <TD noWrap align=3Dright><TT>---&nbsp;&nbsp;</TT></TD>
    <TD noWrap><TT>&nbsp;K.TFPQQAGTIRK.N</TT></TD></TR>
  <TR>
    <TD align=3Dright>&nbsp;</TD>
    <TD align=3Dright><TT>1246.6272&nbsp;&nbsp;</TT></TD>
    <TD align=3Dright><TT>1245.6199&nbsp;&nbsp;</TT></TD>
    <TD align=3Dright><TT>1245.6830&nbsp;&nbsp;</TT></TD>
    <TD noWrap align=3Dright><TT>-50.61&nbsp;</TT></TD>
    <TD align=3Dright><TT>19&nbsp;</TT></TD>
    <TD noWrap align=3Dright><TT>-&nbsp;</TT></TD>
    <TD align=3Dright><TT>29&nbsp;</TT></TD>
    <TD align=3Dright><TT>1&nbsp;&nbsp;</TT></TD>
    <TD noWrap align=3Dright><TT>25&nbsp;&nbsp;</TT></TD>
    <TD noWrap><TT>&nbsp;K.TFPQQAGTIRK.N</TT></TD></TR></TBODY></TABLE>
<TABLE border=3D0 cellSpacing=3D0>
  <TBODY>
  <TR>
    <TD><TT>&nbsp;&nbsp;&nbsp;&nbsp;&nbsp;&nbsp;</TT></TD>
    <TD><TT><B>No match to: </B>825.0584, 829.3429, 835.0214, 842.4713,=20
      870.5014, 876.9876, 878.9819, 994.0819, 994.0819, 1140.4961, =
1277.4535,=20
      1277.4535, 1296.7018, 1296.7018, 1321.5526, 1321.5526, 1420.6029,=20
      1420.6029, 2087.8975, 2087.8975, 2215.9956,=20
2215.9956</TT></TD></TR></TBODY></TABLE><BR>
<TABLE border=3D0 cellSpacing=3D0>
  <TBODY>
  <TR>
    <TD><TT><B><A name=3DHit30>30.</A>&nbsp;&nbsp;&nbsp;</B></TT></TD>
    <TD noWrap><TT><A=20
      =
href=3D"http://zxw-pc/mascot/cgi/protein_view.pl?file=3D../data/20121225/=
F002413.dat&amp;hit=3D30"=20
      =
target=3D_blank>gi|255547309</A>&nbsp;&nbsp;&nbsp;&nbsp;<B>Mass:</B>&nbsp=
;17563&nbsp;&nbsp;&nbsp;&nbsp;<B>Score:</B>&nbsp;127&nbsp;&nbsp;&nbsp;&nb=
sp;<B>Expect:</B>&nbsp;3.7e-007&nbsp;&nbsp;<B>Matches:</B>&nbsp;4</TT></T=
D></TR>
  <TR>
    <TD>&nbsp;</TD>
    <TD noWrap><TT>initiation factor 5a, putative [Ricinus=20
  communis]</TT></TD></TR></TBODY></TABLE>
<TABLE border=3D0 cellSpacing=3D0 cellPadding=3D0>
  <TBODY>
  <TR>
    <TD><TT>&nbsp;&nbsp;&nbsp;&nbsp;&nbsp;&nbsp;</TT></TD>
    <TD align=3Dright><TT><B>Observed&nbsp;&nbsp;</B></TT></TD>
    <TD noWrap align=3Dright><TT><B>Mr(expt)&nbsp;&nbsp;</B></TT></TD>
    <TD noWrap align=3Dright><TT><B>Mr(calc)&nbsp;&nbsp;</B></TT></TD>
    <TD align=3Dright><TT><B>&nbsp;ppm&nbsp;&nbsp;</B></TT></TD>
    <TD align=3Dright><TT><B>Start&nbsp;</B></TT></TD>
    <TD align=3Dright><TT><B>&nbsp;</B></TT></TD>
    <TD align=3Dright><TT><B>End&nbsp;</B></TT></TD>
    <TD align=3Dright><TT><B>Miss&nbsp;</B></TT></TD>
    <TD align=3Dright><TT><B>Ions&nbsp;</B></TT></TD>
    <TD><TT><B>&nbsp;Peptide</B></TT></TD></TR>
  <TR>
    <TD align=3Dright>&nbsp;</TD>
    <TD align=3Dright><TT>1118.5354&nbsp;&nbsp;</TT></TD>
    <TD align=3Dright><TT>1117.5281&nbsp;&nbsp;</TT></TD>
    <TD align=3Dright><TT>1117.5880&nbsp;&nbsp;</TT></TD>
    <TD noWrap align=3Dright><TT>-53.59&nbsp;</TT></TD>
    <TD align=3Dright><TT>19&nbsp;</TT></TD>
    <TD noWrap align=3Dright><TT>-&nbsp;</TT></TD>
    <TD align=3Dright><TT>28&nbsp;</TT></TD>
    <TD align=3Dright><TT>0&nbsp;&nbsp;</TT></TD>
    <TD noWrap align=3Dright><TT>---&nbsp;&nbsp;</TT></TD>
    <TD noWrap><TT>&nbsp;K.TFPQQAGTIR.K</TT></TD></TR>
  <TR>
    <TD align=3Dright>&nbsp;</TD>
    <TD align=3Dright><TT>1118.5354&nbsp;&nbsp;</TT></TD>
    <TD align=3Dright><TT>1117.5281&nbsp;&nbsp;</TT></TD>
    <TD align=3Dright><TT>1117.5880&nbsp;&nbsp;</TT></TD>
    <TD noWrap align=3Dright><TT>-53.59&nbsp;</TT></TD>
    <TD align=3Dright><TT>19&nbsp;</TT></TD>
    <TD noWrap align=3Dright><TT>-&nbsp;</TT></TD>
    <TD align=3Dright><TT>28&nbsp;</TT></TD>
    <TD align=3Dright><TT>0&nbsp;&nbsp;</TT></TD>
    <TD noWrap align=3Dright><TT>84&nbsp;&nbsp;</TT></TD>
    <TD noWrap><TT>&nbsp;K.TFPQQAGTIR.K</TT></TD></TR>
  <TR>
    <TD align=3Dright>&nbsp;</TD>
    <TD align=3Dright><TT>1246.6272&nbsp;&nbsp;</TT></TD>
    <TD align=3Dright><TT>1245.6199&nbsp;&nbsp;</TT></TD>
    <TD align=3Dright><TT>1245.6830&nbsp;&nbsp;</TT></TD>
    <TD noWrap align=3Dright><TT>-50.61&nbsp;</TT></TD>
    <TD align=3Dright><TT>19&nbsp;</TT></TD>
    <TD noWrap align=3Dright><TT>-&nbsp;</TT></TD>
    <TD align=3Dright><TT>29&nbsp;</TT></TD>
    <TD align=3Dright><TT>1&nbsp;&nbsp;</TT></TD>
    <TD noWrap align=3Dright><TT>---&nbsp;&nbsp;</TT></TD>
    <TD noWrap><TT>&nbsp;K.TFPQQAGTIRK.N</TT></TD></TR>
  <TR>
    <TD align=3Dright>&nbsp;</TD>
    <TD align=3Dright><TT>1246.6272&nbsp;&nbsp;</TT></TD>
    <TD align=3Dright><TT>1245.6199&nbsp;&nbsp;</TT></TD>
    <TD align=3Dright><TT>1245.6830&nbsp;&nbsp;</TT></TD>
    <TD noWrap align=3Dright><TT>-50.61&nbsp;</TT></TD>
    <TD align=3Dright><TT>19&nbsp;</TT></TD>
    <TD noWrap align=3Dright><TT>-&nbsp;</TT></TD>
    <TD align=3Dright><TT>29&nbsp;</TT></TD>
    <TD align=3Dright><TT>1&nbsp;&nbsp;</TT></TD>
    <TD noWrap align=3Dright><TT>25&nbsp;&nbsp;</TT></TD>
    <TD noWrap><TT>&nbsp;K.TFPQQAGTIRK.N</TT></TD></TR></TBODY></TABLE>
<TABLE border=3D0 cellSpacing=3D0>
  <TBODY>
  <TR>
    <TD><TT>&nbsp;&nbsp;&nbsp;&nbsp;&nbsp;&nbsp;</TT></TD>
    <TD><TT><B>No match to: </B>825.0584, 829.3429, 835.0214, 842.4713,=20
      870.5014, 876.9876, 878.9819, 994.0819, 994.0819, 1140.4961, =
1277.4535,=20
      1277.4535, 1296.7018, 1296.7018, 1321.5526, 1321.5526, 1420.6029,=20
      1420.6029, 2087.8975, 2087.8975, 2215.9956,=20
2215.9956</TT></TD></TR></TBODY></TABLE><BR>
<TABLE border=3D0 cellSpacing=3D0>
  <TBODY>
  <TR>
    <TD><TT><B><A name=3DHit31>31.</A>&nbsp;&nbsp;&nbsp;</B></TT></TD>
    <TD noWrap><TT><A=20
      =
href=3D"http://zxw-pc/mascot/cgi/protein_view.pl?file=3D../data/20121225/=
F002413.dat&amp;hit=3D31"=20
      =
target=3D_blank>gi|223546316</A>&nbsp;&nbsp;&nbsp;&nbsp;<B>Mass:</B>&nbsp=
;17563&nbsp;&nbsp;&nbsp;&nbsp;<B>Score:</B>&nbsp;127&nbsp;&nbsp;&nbsp;&nb=
sp;<B>Expect:</B>&nbsp;3.7e-007&nbsp;&nbsp;<B>Matches:</B>&nbsp;4</TT></T=
D></TR>
  <TR>
    <TD>&nbsp;</TD>
    <TD noWrap><TT>initiation factor 5a, putative [Ricinus=20
  communis]</TT></TD></TR></TBODY></TABLE>
<TABLE border=3D0 cellSpacing=3D0 cellPadding=3D0>
  <TBODY>
  <TR>
    <TD><TT>&nbsp;&nbsp;&nbsp;&nbsp;&nbsp;&nbsp;</TT></TD>
    <TD align=3Dright><TT><B>Observed&nbsp;&nbsp;</B></TT></TD>
    <TD noWrap align=3Dright><TT><B>Mr(expt)&nbsp;&nbsp;</B></TT></TD>
    <TD noWrap align=3Dright><TT><B>Mr(calc)&nbsp;&nbsp;</B></TT></TD>
    <TD align=3Dright><TT><B>&nbsp;ppm&nbsp;&nbsp;</B></TT></TD>
    <TD align=3Dright><TT><B>Start&nbsp;</B></TT></TD>
    <TD align=3Dright><TT><B>&nbsp;</B></TT></TD>
    <TD align=3Dright><TT><B>End&nbsp;</B></TT></TD>
    <TD align=3Dright><TT><B>Miss&nbsp;</B></TT></TD>
    <TD align=3Dright><TT><B>Ions&nbsp;</B></TT></TD>
    <TD><TT><B>&nbsp;Peptide</B></TT></TD></TR>
  <TR>
    <TD align=3Dright>&nbsp;</TD>
    <TD align=3Dright><TT>1118.5354&nbsp;&nbsp;</TT></TD>
    <TD align=3Dright><TT>1117.5281&nbsp;&nbsp;</TT></TD>
    <TD align=3Dright><TT>1117.5880&nbsp;&nbsp;</TT></TD>
    <TD noWrap align=3Dright><TT>-53.59&nbsp;</TT></TD>
    <TD align=3Dright><TT>19&nbsp;</TT></TD>
    <TD noWrap align=3Dright><TT>-&nbsp;</TT></TD>
    <TD align=3Dright><TT>28&nbsp;</TT></TD>
    <TD align=3Dright><TT>0&nbsp;&nbsp;</TT></TD>
    <TD noWrap align=3Dright><TT>---&nbsp;&nbsp;</TT></TD>
    <TD noWrap><TT>&nbsp;K.TFPQQAGTIR.K</TT></TD></TR>
  <TR>
    <TD align=3Dright>&nbsp;</TD>
    <TD align=3Dright><TT>1118.5354&nbsp;&nbsp;</TT></TD>
    <TD align=3Dright><TT>1117.5281&nbsp;&nbsp;</TT></TD>
    <TD align=3Dright><TT>1117.5880&nbsp;&nbsp;</TT></TD>
    <TD noWrap align=3Dright><TT>-53.59&nbsp;</TT></TD>
    <TD align=3Dright><TT>19&nbsp;</TT></TD>
    <TD noWrap align=3Dright><TT>-&nbsp;</TT></TD>
    <TD align=3Dright><TT>28&nbsp;</TT></TD>
    <TD align=3Dright><TT>0&nbsp;&nbsp;</TT></TD>
    <TD noWrap align=3Dright><TT>84&nbsp;&nbsp;</TT></TD>
    <TD noWrap><TT>&nbsp;K.TFPQQAGTIR.K</TT></TD></TR>
  <TR>
    <TD align=3Dright>&nbsp;</TD>
    <TD align=3Dright><TT>1246.6272&nbsp;&nbsp;</TT></TD>
    <TD align=3Dright><TT>1245.6199&nbsp;&nbsp;</TT></TD>
    <TD align=3Dright><TT>1245.6830&nbsp;&nbsp;</TT></TD>
    <TD noWrap align=3Dright><TT>-50.61&nbsp;</TT></TD>
    <TD align=3Dright><TT>19&nbsp;</TT></TD>
    <TD noWrap align=3Dright><TT>-&nbsp;</TT></TD>
    <TD align=3Dright><TT>29&nbsp;</TT></TD>
    <TD align=3Dright><TT>1&nbsp;&nbsp;</TT></TD>
    <TD noWrap align=3Dright><TT>---&nbsp;&nbsp;</TT></TD>
    <TD noWrap><TT>&nbsp;K.TFPQQAGTIRK.N</TT></TD></TR>
  <TR>
    <TD align=3Dright>&nbsp;</TD>
    <TD align=3Dright><TT>1246.6272&nbsp;&nbsp;</TT></TD>
    <TD align=3Dright><TT>1245.6199&nbsp;&nbsp;</TT></TD>
    <TD align=3Dright><TT>1245.6830&nbsp;&nbsp;</TT></TD>
    <TD noWrap align=3Dright><TT>-50.61&nbsp;</TT></TD>
    <TD align=3Dright><TT>19&nbsp;</TT></TD>
    <TD noWrap align=3Dright><TT>-&nbsp;</TT></TD>
    <TD align=3Dright><TT>29&nbsp;</TT></TD>
    <TD align=3Dright><TT>1&nbsp;&nbsp;</TT></TD>
    <TD noWrap align=3Dright><TT>25&nbsp;&nbsp;</TT></TD>
    <TD noWrap><TT>&nbsp;K.TFPQQAGTIRK.N</TT></TD></TR></TBODY></TABLE>
<TABLE border=3D0 cellSpacing=3D0>
  <TBODY>
  <TR>
    <TD><TT>&nbsp;&nbsp;&nbsp;&nbsp;&nbsp;&nbsp;</TT></TD>
    <TD><TT><B>No match to: </B>825.0584, 829.3429, 835.0214, 842.4713,=20
      870.5014, 876.9876, 878.9819, 994.0819, 994.0819, 1140.4961, =
1277.4535,=20
      1277.4535, 1296.7018, 1296.7018, 1321.5526, 1321.5526, 1420.6029,=20
      1420.6029, 2087.8975, 2087.8975, 2215.9956,=20
2215.9956</TT></TD></TR></TBODY></TABLE><BR>
<TABLE border=3D0 cellSpacing=3D0>
  <TBODY>
  <TR>
    <TD><TT><B><A name=3DHit32>32.</A>&nbsp;&nbsp;&nbsp;</B></TT></TD>
    <TD noWrap><TT><A=20
      =
href=3D"http://zxw-pc/mascot/cgi/protein_view.pl?file=3D../data/20121225/=
F002413.dat&amp;hit=3D32"=20
      =
target=3D_blank>gi|213034125</A>&nbsp;&nbsp;&nbsp;&nbsp;<B>Mass:</B>&nbsp=
;17543&nbsp;&nbsp;&nbsp;&nbsp;<B>Score:</B>&nbsp;127&nbsp;&nbsp;&nbsp;&nb=
sp;<B>Expect:</B>&nbsp;3.7e-007&nbsp;&nbsp;<B>Matches:</B>&nbsp;4</TT></T=
D></TR>
  <TR>
    <TD>&nbsp;</TD>
    <TD noWrap><TT>unnamed protein product=20
[Lycopersicon]</TT></TD></TR></TBODY></TABLE>
<TABLE border=3D0 cellSpacing=3D0 cellPadding=3D0>
  <TBODY>
  <TR>
    <TD><TT>&nbsp;&nbsp;&nbsp;&nbsp;&nbsp;&nbsp;</TT></TD>
    <TD align=3Dright><TT><B>Observed&nbsp;&nbsp;</B></TT></TD>
    <TD noWrap align=3Dright><TT><B>Mr(expt)&nbsp;&nbsp;</B></TT></TD>
    <TD noWrap align=3Dright><TT><B>Mr(calc)&nbsp;&nbsp;</B></TT></TD>
    <TD align=3Dright><TT><B>&nbsp;ppm&nbsp;&nbsp;</B></TT></TD>
    <TD align=3Dright><TT><B>Start&nbsp;</B></TT></TD>
    <TD align=3Dright><TT><B>&nbsp;</B></TT></TD>
    <TD align=3Dright><TT><B>End&nbsp;</B></TT></TD>
    <TD align=3Dright><TT><B>Miss&nbsp;</B></TT></TD>
    <TD align=3Dright><TT><B>Ions&nbsp;</B></TT></TD>
    <TD><TT><B>&nbsp;Peptide</B></TT></TD></TR>
  <TR>
    <TD align=3Dright>&nbsp;</TD>
    <TD align=3Dright><TT>1118.5354&nbsp;&nbsp;</TT></TD>
    <TD align=3Dright><TT>1117.5281&nbsp;&nbsp;</TT></TD>
    <TD align=3Dright><TT>1117.5880&nbsp;&nbsp;</TT></TD>
    <TD noWrap align=3Dright><TT>-53.59&nbsp;</TT></TD>
    <TD align=3Dright><TT>19&nbsp;</TT></TD>
    <TD noWrap align=3Dright><TT>-&nbsp;</TT></TD>
    <TD align=3Dright><TT>28&nbsp;</TT></TD>
    <TD align=3Dright><TT>0&nbsp;&nbsp;</TT></TD>
    <TD noWrap align=3Dright><TT>---&nbsp;&nbsp;</TT></TD>
    <TD noWrap><TT>&nbsp;K.TFPQQAGTIR.K</TT></TD></TR>
  <TR>
    <TD align=3Dright>&nbsp;</TD>
    <TD align=3Dright><TT>1118.5354&nbsp;&nbsp;</TT></TD>
    <TD align=3Dright><TT>1117.5281&nbsp;&nbsp;</TT></TD>
    <TD align=3Dright><TT>1117.5880&nbsp;&nbsp;</TT></TD>
    <TD noWrap align=3Dright><TT>-53.59&nbsp;</TT></TD>
    <TD align=3Dright><TT>19&nbsp;</TT></TD>
    <TD noWrap align=3Dright><TT>-&nbsp;</TT></TD>
    <TD align=3Dright><TT>28&nbsp;</TT></TD>
    <TD align=3Dright><TT>0&nbsp;&nbsp;</TT></TD>
    <TD noWrap align=3Dright><TT>84&nbsp;&nbsp;</TT></TD>
    <TD noWrap><TT>&nbsp;K.TFPQQAGTIR.K</TT></TD></TR>
  <TR>
    <TD align=3Dright>&nbsp;</TD>
    <TD align=3Dright><TT>1246.6272&nbsp;&nbsp;</TT></TD>
    <TD align=3Dright><TT>1245.6199&nbsp;&nbsp;</TT></TD>
    <TD align=3Dright><TT>1245.6830&nbsp;&nbsp;</TT></TD>
    <TD noWrap align=3Dright><TT>-50.61&nbsp;</TT></TD>
    <TD align=3Dright><TT>19&nbsp;</TT></TD>
    <TD noWrap align=3Dright><TT>-&nbsp;</TT></TD>
    <TD align=3Dright><TT>29&nbsp;</TT></TD>
    <TD align=3Dright><TT>1&nbsp;&nbsp;</TT></TD>
    <TD noWrap align=3Dright><TT>---&nbsp;&nbsp;</TT></TD>
    <TD noWrap><TT>&nbsp;K.TFPQQAGTIRK.N</TT></TD></TR>
  <TR>
    <TD align=3Dright>&nbsp;</TD>
    <TD align=3Dright><TT>1246.6272&nbsp;&nbsp;</TT></TD>
    <TD align=3Dright><TT>1245.6199&nbsp;&nbsp;</TT></TD>
    <TD align=3Dright><TT>1245.6830&nbsp;&nbsp;</TT></TD>
    <TD noWrap align=3Dright><TT>-50.61&nbsp;</TT></TD>
    <TD align=3Dright><TT>19&nbsp;</TT></TD>
    <TD noWrap align=3Dright><TT>-&nbsp;</TT></TD>
    <TD align=3Dright><TT>29&nbsp;</TT></TD>
    <TD align=3Dright><TT>1&nbsp;&nbsp;</TT></TD>
    <TD noWrap align=3Dright><TT>25&nbsp;&nbsp;</TT></TD>
    <TD noWrap><TT>&nbsp;K.TFPQQAGTIRK.N</TT></TD></TR></TBODY></TABLE>
<TABLE border=3D0 cellSpacing=3D0>
  <TBODY>
  <TR>
    <TD><TT>&nbsp;&nbsp;&nbsp;&nbsp;&nbsp;&nbsp;</TT></TD>
    <TD><TT><B>No match to: </B>825.0584, 829.3429, 835.0214, 842.4713,=20
      870.5014, 876.9876, 878.9819, 994.0819, 994.0819, 1140.4961, =
1277.4535,=20
      1277.4535, 1296.7018, 1296.7018, 1321.5526, 1321.5526, 1420.6029,=20
      1420.6029, 2087.8975, 2087.8975, 2215.9956,=20
2215.9956</TT></TD></TR></TBODY></TABLE><BR>
<TABLE border=3D0 cellSpacing=3D0>
  <TBODY>
  <TR>
    <TD><TT><B><A name=3DHit33>33.</A>&nbsp;&nbsp;&nbsp;</B></TT></TD>
    <TD noWrap><TT><A=20
      =
href=3D"http://zxw-pc/mascot/cgi/protein_view.pl?file=3D../data/20121225/=
F002413.dat&amp;hit=3D33"=20
      =
target=3D_blank>gi|156556452</A>&nbsp;&nbsp;&nbsp;&nbsp;<B>Mass:</B>&nbsp=
;17543&nbsp;&nbsp;&nbsp;&nbsp;<B>Score:</B>&nbsp;127&nbsp;&nbsp;&nbsp;&nb=
sp;<B>Expect:</B>&nbsp;3.7e-007&nbsp;&nbsp;<B>Matches:</B>&nbsp;4</TT></T=
D></TR>
  <TR>
    <TD>&nbsp;</TD>
    <TD noWrap><TT>unnamed protein product [Solanum=20
  lycopersicum]</TT></TD></TR></TBODY></TABLE>
<TABLE border=3D0 cellSpacing=3D0 cellPadding=3D0>
  <TBODY>
  <TR>
    <TD><TT>&nbsp;&nbsp;&nbsp;&nbsp;&nbsp;&nbsp;</TT></TD>
    <TD align=3Dright><TT><B>Observed&nbsp;&nbsp;</B></TT></TD>
    <TD noWrap align=3Dright><TT><B>Mr(expt)&nbsp;&nbsp;</B></TT></TD>
    <TD noWrap align=3Dright><TT><B>Mr(calc)&nbsp;&nbsp;</B></TT></TD>
    <TD align=3Dright><TT><B>&nbsp;ppm&nbsp;&nbsp;</B></TT></TD>
    <TD align=3Dright><TT><B>Start&nbsp;</B></TT></TD>
    <TD align=3Dright><TT><B>&nbsp;</B></TT></TD>
    <TD align=3Dright><TT><B>End&nbsp;</B></TT></TD>
    <TD align=3Dright><TT><B>Miss&nbsp;</B></TT></TD>
    <TD align=3Dright><TT><B>Ions&nbsp;</B></TT></TD>
    <TD><TT><B>&nbsp;Peptide</B></TT></TD></TR>
  <TR>
    <TD align=3Dright>&nbsp;</TD>
    <TD align=3Dright><TT>1118.5354&nbsp;&nbsp;</TT></TD>
    <TD align=3Dright><TT>1117.5281&nbsp;&nbsp;</TT></TD>
    <TD align=3Dright><TT>1117.5880&nbsp;&nbsp;</TT></TD>
    <TD noWrap align=3Dright><TT>-53.59&nbsp;</TT></TD>
    <TD align=3Dright><TT>19&nbsp;</TT></TD>
    <TD noWrap align=3Dright><TT>-&nbsp;</TT></TD>
    <TD align=3Dright><TT>28&nbsp;</TT></TD>
    <TD align=3Dright><TT>0&nbsp;&nbsp;</TT></TD>
    <TD noWrap align=3Dright><TT>---&nbsp;&nbsp;</TT></TD>
    <TD noWrap><TT>&nbsp;K.TFPQQAGTIR.K</TT></TD></TR>
  <TR>
    <TD align=3Dright>&nbsp;</TD>
    <TD align=3Dright><TT>1118.5354&nbsp;&nbsp;</TT></TD>
    <TD align=3Dright><TT>1117.5281&nbsp;&nbsp;</TT></TD>
    <TD align=3Dright><TT>1117.5880&nbsp;&nbsp;</TT></TD>
    <TD noWrap align=3Dright><TT>-53.59&nbsp;</TT></TD>
    <TD align=3Dright><TT>19&nbsp;</TT></TD>
    <TD noWrap align=3Dright><TT>-&nbsp;</TT></TD>
    <TD align=3Dright><TT>28&nbsp;</TT></TD>
    <TD align=3Dright><TT>0&nbsp;&nbsp;</TT></TD>
    <TD noWrap align=3Dright><TT>84&nbsp;&nbsp;</TT></TD>
    <TD noWrap><TT>&nbsp;K.TFPQQAGTIR.K</TT></TD></TR>
  <TR>
    <TD align=3Dright>&nbsp;</TD>
    <TD align=3Dright><TT>1246.6272&nbsp;&nbsp;</TT></TD>
    <TD align=3Dright><TT>1245.6199&nbsp;&nbsp;</TT></TD>
    <TD align=3Dright><TT>1245.6830&nbsp;&nbsp;</TT></TD>
    <TD noWrap align=3Dright><TT>-50.61&nbsp;</TT></TD>
    <TD align=3Dright><TT>19&nbsp;</TT></TD>
    <TD noWrap align=3Dright><TT>-&nbsp;</TT></TD>
    <TD align=3Dright><TT>29&nbsp;</TT></TD>
    <TD align=3Dright><TT>1&nbsp;&nbsp;</TT></TD>
    <TD noWrap align=3Dright><TT>---&nbsp;&nbsp;</TT></TD>
    <TD noWrap><TT>&nbsp;K.TFPQQAGTIRK.N</TT></TD></TR>
  <TR>
    <TD align=3Dright>&nbsp;</TD>
    <TD align=3Dright><TT>1246.6272&nbsp;&nbsp;</TT></TD>
    <TD align=3Dright><TT>1245.6199&nbsp;&nbsp;</TT></TD>
    <TD align=3Dright><TT>1245.6830&nbsp;&nbsp;</TT></TD>
    <TD noWrap align=3Dright><TT>-50.61&nbsp;</TT></TD>
    <TD align=3Dright><TT>19&nbsp;</TT></TD>
    <TD noWrap align=3Dright><TT>-&nbsp;</TT></TD>
    <TD align=3Dright><TT>29&nbsp;</TT></TD>
    <TD align=3Dright><TT>1&nbsp;&nbsp;</TT></TD>
    <TD noWrap align=3Dright><TT>25&nbsp;&nbsp;</TT></TD>
    <TD noWrap><TT>&nbsp;K.TFPQQAGTIRK.N</TT></TD></TR></TBODY></TABLE>
<TABLE border=3D0 cellSpacing=3D0>
  <TBODY>
  <TR>
    <TD><TT>&nbsp;&nbsp;&nbsp;&nbsp;&nbsp;&nbsp;</TT></TD>
    <TD><TT><B>No match to: </B>825.0584, 829.3429, 835.0214, 842.4713,=20
      870.5014, 876.9876, 878.9819, 994.0819, 994.0819, 1140.4961, =
1277.4535,=20
      1277.4535, 1296.7018, 1296.7018, 1321.5526, 1321.5526, 1420.6029,=20
      1420.6029, 2087.8975, 2087.8975, 2215.9956,=20
2215.9956</TT></TD></TR></TBODY></TABLE><BR>
<TABLE border=3D0 cellSpacing=3D0>
  <TBODY>
  <TR>
    <TD><TT><B><A name=3DHit34>34.</A>&nbsp;&nbsp;&nbsp;</B></TT></TD>
    <TD noWrap><TT><A=20
      =
href=3D"http://zxw-pc/mascot/cgi/protein_view.pl?file=3D../data/20121225/=
F002413.dat&amp;hit=3D34"=20
      =
target=3D_blank>gi|156556317</A>&nbsp;&nbsp;&nbsp;&nbsp;<B>Mass:</B>&nbsp=
;17543&nbsp;&nbsp;&nbsp;&nbsp;<B>Score:</B>&nbsp;127&nbsp;&nbsp;&nbsp;&nb=
sp;<B>Expect:</B>&nbsp;3.7e-007&nbsp;&nbsp;<B>Matches:</B>&nbsp;4</TT></T=
D></TR>
  <TR>
    <TD>&nbsp;</TD>
    <TD noWrap><TT>unnamed protein product [Solanum=20
  lycopersicum]</TT></TD></TR></TBODY></TABLE>
<TABLE border=3D0 cellSpacing=3D0 cellPadding=3D0>
  <TBODY>
  <TR>
    <TD><TT>&nbsp;&nbsp;&nbsp;&nbsp;&nbsp;&nbsp;</TT></TD>
    <TD align=3Dright><TT><B>Observed&nbsp;&nbsp;</B></TT></TD>
    <TD noWrap align=3Dright><TT><B>Mr(expt)&nbsp;&nbsp;</B></TT></TD>
    <TD noWrap align=3Dright><TT><B>Mr(calc)&nbsp;&nbsp;</B></TT></TD>
    <TD align=3Dright><TT><B>&nbsp;ppm&nbsp;&nbsp;</B></TT></TD>
    <TD align=3Dright><TT><B>Start&nbsp;</B></TT></TD>
    <TD align=3Dright><TT><B>&nbsp;</B></TT></TD>
    <TD align=3Dright><TT><B>End&nbsp;</B></TT></TD>
    <TD align=3Dright><TT><B>Miss&nbsp;</B></TT></TD>
    <TD align=3Dright><TT><B>Ions&nbsp;</B></TT></TD>
    <TD><TT><B>&nbsp;Peptide</B></TT></TD></TR>
  <TR>
    <TD align=3Dright>&nbsp;</TD>
    <TD align=3Dright><TT>1118.5354&nbsp;&nbsp;</TT></TD>
    <TD align=3Dright><TT>1117.5281&nbsp;&nbsp;</TT></TD>
    <TD align=3Dright><TT>1117.5880&nbsp;&nbsp;</TT></TD>
    <TD noWrap align=3Dright><TT>-53.59&nbsp;</TT></TD>
    <TD align=3Dright><TT>19&nbsp;</TT></TD>
    <TD noWrap align=3Dright><TT>-&nbsp;</TT></TD>
    <TD align=3Dright><TT>28&nbsp;</TT></TD>
    <TD align=3Dright><TT>0&nbsp;&nbsp;</TT></TD>
    <TD noWrap align=3Dright><TT>---&nbsp;&nbsp;</TT></TD>
    <TD noWrap><TT>&nbsp;K.TFPQQAGTIR.K</TT></TD></TR>
  <TR>
    <TD align=3Dright>&nbsp;</TD>
    <TD align=3Dright><TT>1118.5354&nbsp;&nbsp;</TT></TD>
    <TD align=3Dright><TT>1117.5281&nbsp;&nbsp;</TT></TD>
    <TD align=3Dright><TT>1117.5880&nbsp;&nbsp;</TT></TD>
    <TD noWrap align=3Dright><TT>-53.59&nbsp;</TT></TD>
    <TD align=3Dright><TT>19&nbsp;</TT></TD>
    <TD noWrap align=3Dright><TT>-&nbsp;</TT></TD>
    <TD align=3Dright><TT>28&nbsp;</TT></TD>
    <TD align=3Dright><TT>0&nbsp;&nbsp;</TT></TD>
    <TD noWrap align=3Dright><TT>84&nbsp;&nbsp;</TT></TD>
    <TD noWrap><TT>&nbsp;K.TFPQQAGTIR.K</TT></TD></TR>
  <TR>
    <TD align=3Dright>&nbsp;</TD>
    <TD align=3Dright><TT>1246.6272&nbsp;&nbsp;</TT></TD>
    <TD align=3Dright><TT>1245.6199&nbsp;&nbsp;</TT></TD>
    <TD align=3Dright><TT>1245.6830&nbsp;&nbsp;</TT></TD>
    <TD noWrap align=3Dright><TT>-50.61&nbsp;</TT></TD>
    <TD align=3Dright><TT>19&nbsp;</TT></TD>
    <TD noWrap align=3Dright><TT>-&nbsp;</TT></TD>
    <TD align=3Dright><TT>29&nbsp;</TT></TD>
    <TD align=3Dright><TT>1&nbsp;&nbsp;</TT></TD>
    <TD noWrap align=3Dright><TT>---&nbsp;&nbsp;</TT></TD>
    <TD noWrap><TT>&nbsp;K.TFPQQAGTIRK.N</TT></TD></TR>
  <TR>
    <TD align=3Dright>&nbsp;</TD>
    <TD align=3Dright><TT>1246.6272&nbsp;&nbsp;</TT></TD>
    <TD align=3Dright><TT>1245.6199&nbsp;&nbsp;</TT></TD>
    <TD align=3Dright><TT>1245.6830&nbsp;&nbsp;</TT></TD>
    <TD noWrap align=3Dright><TT>-50.61&nbsp;</TT></TD>
    <TD align=3Dright><TT>19&nbsp;</TT></TD>
    <TD noWrap align=3Dright><TT>-&nbsp;</TT></TD>
    <TD align=3Dright><TT>29&nbsp;</TT></TD>
    <TD align=3Dright><TT>1&nbsp;&nbsp;</TT></TD>
    <TD noWrap align=3Dright><TT>25&nbsp;&nbsp;</TT></TD>
    <TD noWrap><TT>&nbsp;K.TFPQQAGTIRK.N</TT></TD></TR></TBODY></TABLE>
<TABLE border=3D0 cellSpacing=3D0>
  <TBODY>
  <TR>
    <TD><TT>&nbsp;&nbsp;&nbsp;&nbsp;&nbsp;&nbsp;</TT></TD>
    <TD><TT><B>No match to: </B>825.0584, 829.3429, 835.0214, 842.4713,=20
      870.5014, 876.9876, 878.9819, 994.0819, 994.0819, 1140.4961, =
1277.4535,=20
      1277.4535, 1296.7018, 1296.7018, 1321.5526, 1321.5526, 1420.6029,=20
      1420.6029, 2087.8975, 2087.8975, 2215.9956,=20
2215.9956</TT></TD></TR></TBODY></TABLE><BR>
<TABLE border=3D0 cellSpacing=3D0>
  <TBODY>
  <TR>
    <TD><TT><B><A name=3DHit35>35.</A>&nbsp;&nbsp;&nbsp;</B></TT></TD>
    <TD noWrap><TT><A=20
      =
href=3D"http://zxw-pc/mascot/cgi/protein_view.pl?file=3D../data/20121225/=
F002413.dat&amp;hit=3D35"=20
      =
target=3D_blank>gi|62642111</A>&nbsp;&nbsp;&nbsp;&nbsp;<B>Mass:</B>&nbsp;=
17430&nbsp;&nbsp;&nbsp;&nbsp;<B>Score:</B>&nbsp;127&nbsp;&nbsp;&nbsp;&nbs=
p;<B>Expect:</B>&nbsp;3.7e-007&nbsp;&nbsp;<B>Matches:</B>&nbsp;4</TT></TD=
></TR>
  <TR>
    <TD>&nbsp;</TD>
    <TD noWrap><TT>eukaryotic translation initiation factor 5A 2 [Picea=20
      abies]</TT></TD></TR></TBODY></TABLE>
<TABLE border=3D0 cellSpacing=3D0 cellPadding=3D0>
  <TBODY>
  <TR>
    <TD><TT>&nbsp;&nbsp;&nbsp;&nbsp;&nbsp;&nbsp;</TT></TD>
    <TD align=3Dright><TT><B>Observed&nbsp;&nbsp;</B></TT></TD>
    <TD noWrap align=3Dright><TT><B>Mr(expt)&nbsp;&nbsp;</B></TT></TD>
    <TD noWrap align=3Dright><TT><B>Mr(calc)&nbsp;&nbsp;</B></TT></TD>
    <TD align=3Dright><TT><B>&nbsp;ppm&nbsp;&nbsp;</B></TT></TD>
    <TD align=3Dright><TT><B>Start&nbsp;</B></TT></TD>
    <TD align=3Dright><TT><B>&nbsp;</B></TT></TD>
    <TD align=3Dright><TT><B>End&nbsp;</B></TT></TD>
    <TD align=3Dright><TT><B>Miss&nbsp;</B></TT></TD>
    <TD align=3Dright><TT><B>Ions&nbsp;</B></TT></TD>
    <TD><TT><B>&nbsp;Peptide</B></TT></TD></TR>
  <TR>
    <TD align=3Dright>&nbsp;</TD>
    <TD align=3Dright><TT>1118.5354&nbsp;&nbsp;</TT></TD>
    <TD align=3Dright><TT>1117.5281&nbsp;&nbsp;</TT></TD>
    <TD align=3Dright><TT>1117.5880&nbsp;&nbsp;</TT></TD>
    <TD noWrap align=3Dright><TT>-53.59&nbsp;</TT></TD>
    <TD align=3Dright><TT>19&nbsp;</TT></TD>
    <TD noWrap align=3Dright><TT>-&nbsp;</TT></TD>
    <TD align=3Dright><TT>28&nbsp;</TT></TD>
    <TD align=3Dright><TT>0&nbsp;&nbsp;</TT></TD>
    <TD noWrap align=3Dright><TT>---&nbsp;&nbsp;</TT></TD>
    <TD noWrap><TT>&nbsp;K.TFPQQAGTIR.K</TT></TD></TR>
  <TR>
    <TD align=3Dright>&nbsp;</TD>
    <TD align=3Dright><TT>1118.5354&nbsp;&nbsp;</TT></TD>
    <TD align=3Dright><TT>1117.5281&nbsp;&nbsp;</TT></TD>
    <TD align=3Dright><TT>1117.5880&nbsp;&nbsp;</TT></TD>
    <TD noWrap align=3Dright><TT>-53.59&nbsp;</TT></TD>
    <TD align=3Dright><TT>19&nbsp;</TT></TD>
    <TD noWrap align=3Dright><TT>-&nbsp;</TT></TD>
    <TD align=3Dright><TT>28&nbsp;</TT></TD>
    <TD align=3Dright><TT>0&nbsp;&nbsp;</TT></TD>
    <TD noWrap align=3Dright><TT>84&nbsp;&nbsp;</TT></TD>
    <TD noWrap><TT>&nbsp;K.TFPQQAGTIR.K</TT></TD></TR>
  <TR>
    <TD align=3Dright>&nbsp;</TD>
    <TD align=3Dright><TT>1246.6272&nbsp;&nbsp;</TT></TD>
    <TD align=3Dright><TT>1245.6199&nbsp;&nbsp;</TT></TD>
    <TD align=3Dright><TT>1245.6830&nbsp;&nbsp;</TT></TD>
    <TD noWrap align=3Dright><TT>-50.61&nbsp;</TT></TD>
    <TD align=3Dright><TT>19&nbsp;</TT></TD>
    <TD noWrap align=3Dright><TT>-&nbsp;</TT></TD>
    <TD align=3Dright><TT>29&nbsp;</TT></TD>
    <TD align=3Dright><TT>1&nbsp;&nbsp;</TT></TD>
    <TD noWrap align=3Dright><TT>---&nbsp;&nbsp;</TT></TD>
    <TD noWrap><TT>&nbsp;K.TFPQQAGTIRK.N</TT></TD></TR>
  <TR>
    <TD align=3Dright>&nbsp;</TD>
    <TD align=3Dright><TT>1246.6272&nbsp;&nbsp;</TT></TD>
    <TD align=3Dright><TT>1245.6199&nbsp;&nbsp;</TT></TD>
    <TD align=3Dright><TT>1245.6830&nbsp;&nbsp;</TT></TD>
    <TD noWrap align=3Dright><TT>-50.61&nbsp;</TT></TD>
    <TD align=3Dright><TT>19&nbsp;</TT></TD>
    <TD noWrap align=3Dright><TT>-&nbsp;</TT></TD>
    <TD align=3Dright><TT>29&nbsp;</TT></TD>
    <TD align=3Dright><TT>1&nbsp;&nbsp;</TT></TD>
    <TD noWrap align=3Dright><TT>25&nbsp;&nbsp;</TT></TD>
    <TD noWrap><TT>&nbsp;K.TFPQQAGTIRK.N</TT></TD></TR></TBODY></TABLE>
<TABLE border=3D0 cellSpacing=3D0>
  <TBODY>
  <TR>
    <TD><TT>&nbsp;&nbsp;&nbsp;&nbsp;&nbsp;&nbsp;</TT></TD>
    <TD><TT><B>No match to: </B>825.0584, 829.3429, 835.0214, 842.4713,=20
      870.5014, 876.9876, 878.9819, 994.0819, 994.0819, 1140.4961, =
1277.4535,=20
      1277.4535, 1296.7018, 1296.7018, 1321.5526, 1321.5526, 1420.6029,=20
      1420.6029, 2087.8975, 2087.8975, 2215.9956,=20
2215.9956</TT></TD></TR></TBODY></TABLE><BR>
<TABLE border=3D0 cellSpacing=3D0>
  <TBODY>
  <TR>
    <TD><TT><B><A name=3DHit36>36.</A>&nbsp;&nbsp;&nbsp;</B></TT></TD>
    <TD noWrap><TT><A=20
      =
href=3D"http://zxw-pc/mascot/cgi/protein_view.pl?file=3D../data/20121225/=
F002413.dat&amp;hit=3D36"=20
      =
target=3D_blank>gi|60495309</A>&nbsp;&nbsp;&nbsp;&nbsp;<B>Mass:</B>&nbsp;=
17543&nbsp;&nbsp;&nbsp;&nbsp;<B>Score:</B>&nbsp;127&nbsp;&nbsp;&nbsp;&nbs=
p;<B>Expect:</B>&nbsp;3.7e-007&nbsp;&nbsp;<B>Matches:</B>&nbsp;4</TT></TD=
></TR>
  <TR>
    <TD>&nbsp;</TD>
    <TD noWrap><TT>unnamed protein product [Solanum=20
  lycopersicum]</TT></TD></TR></TBODY></TABLE>
<TABLE border=3D0 cellSpacing=3D0 cellPadding=3D0>
  <TBODY>
  <TR>
    <TD><TT>&nbsp;&nbsp;&nbsp;&nbsp;&nbsp;&nbsp;</TT></TD>
    <TD align=3Dright><TT><B>Observed&nbsp;&nbsp;</B></TT></TD>
    <TD noWrap align=3Dright><TT><B>Mr(expt)&nbsp;&nbsp;</B></TT></TD>
    <TD noWrap align=3Dright><TT><B>Mr(calc)&nbsp;&nbsp;</B></TT></TD>
    <TD align=3Dright><TT><B>&nbsp;ppm&nbsp;&nbsp;</B></TT></TD>
    <TD align=3Dright><TT><B>Start&nbsp;</B></TT></TD>
    <TD align=3Dright><TT><B>&nbsp;</B></TT></TD>
    <TD align=3Dright><TT><B>End&nbsp;</B></TT></TD>
    <TD align=3Dright><TT><B>Miss&nbsp;</B></TT></TD>
    <TD align=3Dright><TT><B>Ions&nbsp;</B></TT></TD>
    <TD><TT><B>&nbsp;Peptide</B></TT></TD></TR>
  <TR>
    <TD align=3Dright>&nbsp;</TD>
    <TD align=3Dright><TT>1118.5354&nbsp;&nbsp;</TT></TD>
    <TD align=3Dright><TT>1117.5281&nbsp;&nbsp;</TT></TD>
    <TD align=3Dright><TT>1117.5880&nbsp;&nbsp;</TT></TD>
    <TD noWrap align=3Dright><TT>-53.59&nbsp;</TT></TD>
    <TD align=3Dright><TT>19&nbsp;</TT></TD>
    <TD noWrap align=3Dright><TT>-&nbsp;</TT></TD>
    <TD align=3Dright><TT>28&nbsp;</TT></TD>
    <TD align=3Dright><TT>0&nbsp;&nbsp;</TT></TD>
    <TD noWrap align=3Dright><TT>---&nbsp;&nbsp;</TT></TD>
    <TD noWrap><TT>&nbsp;K.TFPQQAGTIR.K</TT></TD></TR>
  <TR>
    <TD align=3Dright>&nbsp;</TD>
    <TD align=3Dright><TT>1118.5354&nbsp;&nbsp;</TT></TD>
    <TD align=3Dright><TT>1117.5281&nbsp;&nbsp;</TT></TD>
    <TD align=3Dright><TT>1117.5880&nbsp;&nbsp;</TT></TD>
    <TD noWrap align=3Dright><TT>-53.59&nbsp;</TT></TD>
    <TD align=3Dright><TT>19&nbsp;</TT></TD>
    <TD noWrap align=3Dright><TT>-&nbsp;</TT></TD>
    <TD align=3Dright><TT>28&nbsp;</TT></TD>
    <TD align=3Dright><TT>0&nbsp;&nbsp;</TT></TD>
    <TD noWrap align=3Dright><TT>84&nbsp;&nbsp;</TT></TD>
    <TD noWrap><TT>&nbsp;K.TFPQQAGTIR.K</TT></TD></TR>
  <TR>
    <TD align=3Dright>&nbsp;</TD>
    <TD align=3Dright><TT>1246.6272&nbsp;&nbsp;</TT></TD>
    <TD align=3Dright><TT>1245.6199&nbsp;&nbsp;</TT></TD>
    <TD align=3Dright><TT>1245.6830&nbsp;&nbsp;</TT></TD>
    <TD noWrap align=3Dright><TT>-50.61&nbsp;</TT></TD>
    <TD align=3Dright><TT>19&nbsp;</TT></TD>
    <TD noWrap align=3Dright><TT>-&nbsp;</TT></TD>
    <TD align=3Dright><TT>29&nbsp;</TT></TD>
    <TD align=3Dright><TT>1&nbsp;&nbsp;</TT></TD>
    <TD noWrap align=3Dright><TT>---&nbsp;&nbsp;</TT></TD>
    <TD noWrap><TT>&nbsp;K.TFPQQAGTIRK.N</TT></TD></TR>
  <TR>
    <TD align=3Dright>&nbsp;</TD>
    <TD align=3Dright><TT>1246.6272&nbsp;&nbsp;</TT></TD>
    <TD align=3Dright><TT>1245.6199&nbsp;&nbsp;</TT></TD>
    <TD align=3Dright><TT>1245.6830&nbsp;&nbsp;</TT></TD>
    <TD noWrap align=3Dright><TT>-50.61&nbsp;</TT></TD>
    <TD align=3Dright><TT>19&nbsp;</TT></TD>
    <TD noWrap align=3Dright><TT>-&nbsp;</TT></TD>
    <TD align=3Dright><TT>29&nbsp;</TT></TD>
    <TD align=3Dright><TT>1&nbsp;&nbsp;</TT></TD>
    <TD noWrap align=3Dright><TT>25&nbsp;&nbsp;</TT></TD>
    <TD noWrap><TT>&nbsp;K.TFPQQAGTIRK.N</TT></TD></TR></TBODY></TABLE>
<TABLE border=3D0 cellSpacing=3D0>
  <TBODY>
  <TR>
    <TD><TT>&nbsp;&nbsp;&nbsp;&nbsp;&nbsp;&nbsp;</TT></TD>
    <TD><TT><B>No match to: </B>825.0584, 829.3429, 835.0214, 842.4713,=20
      870.5014, 876.9876, 878.9819, 994.0819, 994.0819, 1140.4961, =
1277.4535,=20
      1277.4535, 1296.7018, 1296.7018, 1321.5526, 1321.5526, 1420.6029,=20
      1420.6029, 2087.8975, 2087.8975, 2215.9956,=20
2215.9956</TT></TD></TR></TBODY></TABLE><BR>
<TABLE border=3D0 cellSpacing=3D0>
  <TBODY>
  <TR>
    <TD><TT><B><A name=3DHit37>37.</A>&nbsp;&nbsp;&nbsp;</B></TT></TD>
    <TD noWrap><TT><A=20
      =
href=3D"http://zxw-pc/mascot/cgi/protein_view.pl?file=3D../data/20121225/=
F002413.dat&amp;hit=3D37"=20
      =
target=3D_blank>gi|27656672</A>&nbsp;&nbsp;&nbsp;&nbsp;<B>Mass:</B>&nbsp;=
17543&nbsp;&nbsp;&nbsp;&nbsp;<B>Score:</B>&nbsp;127&nbsp;&nbsp;&nbsp;&nbs=
p;<B>Expect:</B>&nbsp;3.7e-007&nbsp;&nbsp;<B>Matches:</B>&nbsp;4</TT></TD=
></TR>
  <TR>
    <TD>&nbsp;</TD>
    <TD noWrap><TT>unnamed protein product [Lycopersicon=20
  esculentum]</TT></TD></TR></TBODY></TABLE>
<TABLE border=3D0 cellSpacing=3D0 cellPadding=3D0>
  <TBODY>
  <TR>
    <TD><TT>&nbsp;&nbsp;&nbsp;&nbsp;&nbsp;&nbsp;</TT></TD>
    <TD align=3Dright><TT><B>Observed&nbsp;&nbsp;</B></TT></TD>
    <TD noWrap align=3Dright><TT><B>Mr(expt)&nbsp;&nbsp;</B></TT></TD>
    <TD noWrap align=3Dright><TT><B>Mr(calc)&nbsp;&nbsp;</B></TT></TD>
    <TD align=3Dright><TT><B>&nbsp;ppm&nbsp;&nbsp;</B></TT></TD>
    <TD align=3Dright><TT><B>Start&nbsp;</B></TT></TD>
    <TD align=3Dright><TT><B>&nbsp;</B></TT></TD>
    <TD align=3Dright><TT><B>End&nbsp;</B></TT></TD>
    <TD align=3Dright><TT><B>Miss&nbsp;</B></TT></TD>
    <TD align=3Dright><TT><B>Ions&nbsp;</B></TT></TD>
    <TD><TT><B>&nbsp;Peptide</B></TT></TD></TR>
  <TR>
    <TD align=3Dright>&nbsp;</TD>
    <TD align=3Dright><TT>1118.5354&nbsp;&nbsp;</TT></TD>
    <TD align=3Dright><TT>1117.5281&nbsp;&nbsp;</TT></TD>
    <TD align=3Dright><TT>1117.5880&nbsp;&nbsp;</TT></TD>
    <TD noWrap align=3Dright><TT>-53.59&nbsp;</TT></TD>
    <TD align=3Dright><TT>19&nbsp;</TT></TD>
    <TD noWrap align=3Dright><TT>-&nbsp;</TT></TD>
    <TD align=3Dright><TT>28&nbsp;</TT></TD>
    <TD align=3Dright><TT>0&nbsp;&nbsp;</TT></TD>
    <TD noWrap align=3Dright><TT>---&nbsp;&nbsp;</TT></TD>
    <TD noWrap><TT>&nbsp;K.TFPQQAGTIR.K</TT></TD></TR>
  <TR>
    <TD align=3Dright>&nbsp;</TD>
    <TD align=3Dright><TT>1118.5354&nbsp;&nbsp;</TT></TD>
    <TD align=3Dright><TT>1117.5281&nbsp;&nbsp;</TT></TD>
    <TD align=3Dright><TT>1117.5880&nbsp;&nbsp;</TT></TD>
    <TD noWrap align=3Dright><TT>-53.59&nbsp;</TT></TD>
    <TD align=3Dright><TT>19&nbsp;</TT></TD>
    <TD noWrap align=3Dright><TT>-&nbsp;</TT></TD>
    <TD align=3Dright><TT>28&nbsp;</TT></TD>
    <TD align=3Dright><TT>0&nbsp;&nbsp;</TT></TD>
    <TD noWrap align=3Dright><TT>84&nbsp;&nbsp;</TT></TD>
    <TD noWrap><TT>&nbsp;K.TFPQQAGTIR.K</TT></TD></TR>
  <TR>
    <TD align=3Dright>&nbsp;</TD>
    <TD align=3Dright><TT>1246.6272&nbsp;&nbsp;</TT></TD>
    <TD align=3Dright><TT>1245.6199&nbsp;&nbsp;</TT></TD>
    <TD align=3Dright><TT>1245.6830&nbsp;&nbsp;</TT></TD>
    <TD noWrap align=3Dright><TT>-50.61&nbsp;</TT></TD>
    <TD align=3Dright><TT>19&nbsp;</TT></TD>
    <TD noWrap align=3Dright><TT>-&nbsp;</TT></TD>
    <TD align=3Dright><TT>29&nbsp;</TT></TD>
    <TD align=3Dright><TT>1&nbsp;&nbsp;</TT></TD>
    <TD noWrap align=3Dright><TT>---&nbsp;&nbsp;</TT></TD>
    <TD noWrap><TT>&nbsp;K.TFPQQAGTIRK.N</TT></TD></TR>
  <TR>
    <TD align=3Dright>&nbsp;</TD>
    <TD align=3Dright><TT>1246.6272&nbsp;&nbsp;</TT></TD>
    <TD align=3Dright><TT>1245.6199&nbsp;&nbsp;</TT></TD>
    <TD align=3Dright><TT>1245.6830&nbsp;&nbsp;</TT></TD>
    <TD noWrap align=3Dright><TT>-50.61&nbsp;</TT></TD>
    <TD align=3Dright><TT>19&nbsp;</TT></TD>
    <TD noWrap align=3Dright><TT>-&nbsp;</TT></TD>
    <TD align=3Dright><TT>29&nbsp;</TT></TD>
    <TD align=3Dright><TT>1&nbsp;&nbsp;</TT></TD>
    <TD noWrap align=3Dright><TT>25&nbsp;&nbsp;</TT></TD>
    <TD noWrap><TT>&nbsp;K.TFPQQAGTIRK.N</TT></TD></TR></TBODY></TABLE>
<TABLE border=3D0 cellSpacing=3D0>
  <TBODY>
  <TR>
    <TD><TT>&nbsp;&nbsp;&nbsp;&nbsp;&nbsp;&nbsp;</TT></TD>
    <TD><TT><B>No match to: </B>825.0584, 829.3429, 835.0214, 842.4713,=20
      870.5014, 876.9876, 878.9819, 994.0819, 994.0819, 1140.4961, =
1277.4535,=20
      1277.4535, 1296.7018, 1296.7018, 1321.5526, 1321.5526, 1420.6029,=20
      1420.6029, 2087.8975, 2087.8975, 2215.9956,=20
2215.9956</TT></TD></TR></TBODY></TABLE><BR>
<TABLE border=3D0 cellSpacing=3D0>
  <TBODY>
  <TR>
    <TD><TT><B><A name=3DHit38>38.</A>&nbsp;&nbsp;&nbsp;</B></TT></TD>
    <TD noWrap><TT><A=20
      =
href=3D"http://zxw-pc/mascot/cgi/protein_view.pl?file=3D../data/20121225/=
F002413.dat&amp;hit=3D38"=20
      =
target=3D_blank>gi|12578705</A>&nbsp;&nbsp;&nbsp;&nbsp;<B>Mass:</B>&nbsp;=
17543&nbsp;&nbsp;&nbsp;&nbsp;<B>Score:</B>&nbsp;127&nbsp;&nbsp;&nbsp;&nbs=
p;<B>Expect:</B>&nbsp;3.7e-007&nbsp;&nbsp;<B>Matches:</B>&nbsp;4</TT></TD=
></TR>
  <TR>
    <TD>&nbsp;</TD>
    <TD noWrap><TT>unnamed protein product [Lycopersicon=20
  esculentum]</TT></TD></TR></TBODY></TABLE>
<TABLE border=3D0 cellSpacing=3D0 cellPadding=3D0>
  <TBODY>
  <TR>
    <TD><TT>&nbsp;&nbsp;&nbsp;&nbsp;&nbsp;&nbsp;</TT></TD>
    <TD align=3Dright><TT><B>Observed&nbsp;&nbsp;</B></TT></TD>
    <TD noWrap align=3Dright><TT><B>Mr(expt)&nbsp;&nbsp;</B></TT></TD>
    <TD noWrap align=3Dright><TT><B>Mr(calc)&nbsp;&nbsp;</B></TT></TD>
    <TD align=3Dright><TT><B>&nbsp;ppm&nbsp;&nbsp;</B></TT></TD>
    <TD align=3Dright><TT><B>Start&nbsp;</B></TT></TD>
    <TD align=3Dright><TT><B>&nbsp;</B></TT></TD>
    <TD align=3Dright><TT><B>End&nbsp;</B></TT></TD>
    <TD align=3Dright><TT><B>Miss&nbsp;</B></TT></TD>
    <TD align=3Dright><TT><B>Ions&nbsp;</B></TT></TD>
    <TD><TT><B>&nbsp;Peptide</B></TT></TD></TR>
  <TR>
    <TD align=3Dright>&nbsp;</TD>
    <TD align=3Dright><TT>1118.5354&nbsp;&nbsp;</TT></TD>
    <TD align=3Dright><TT>1117.5281&nbsp;&nbsp;</TT></TD>
    <TD align=3Dright><TT>1117.5880&nbsp;&nbsp;</TT></TD>
    <TD noWrap align=3Dright><TT>-53.59&nbsp;</TT></TD>
    <TD align=3Dright><TT>19&nbsp;</TT></TD>
    <TD noWrap align=3Dright><TT>-&nbsp;</TT></TD>
    <TD align=3Dright><TT>28&nbsp;</TT></TD>
    <TD align=3Dright><TT>0&nbsp;&nbsp;</TT></TD>
    <TD noWrap align=3Dright><TT>---&nbsp;&nbsp;</TT></TD>
    <TD noWrap><TT>&nbsp;K.TFPQQAGTIR.K</TT></TD></TR>
  <TR>
    <TD align=3Dright>&nbsp;</TD>
    <TD align=3Dright><TT>1118.5354&nbsp;&nbsp;</TT></TD>
    <TD align=3Dright><TT>1117.5281&nbsp;&nbsp;</TT></TD>
    <TD align=3Dright><TT>1117.5880&nbsp;&nbsp;</TT></TD>
    <TD noWrap align=3Dright><TT>-53.59&nbsp;</TT></TD>
    <TD align=3Dright><TT>19&nbsp;</TT></TD>
    <TD noWrap align=3Dright><TT>-&nbsp;</TT></TD>
    <TD align=3Dright><TT>28&nbsp;</TT></TD>
    <TD align=3Dright><TT>0&nbsp;&nbsp;</TT></TD>
    <TD noWrap align=3Dright><TT>84&nbsp;&nbsp;</TT></TD>
    <TD noWrap><TT>&nbsp;K.TFPQQAGTIR.K</TT></TD></TR>
  <TR>
    <TD align=3Dright>&nbsp;</TD>
    <TD align=3Dright><TT>1246.6272&nbsp;&nbsp;</TT></TD>
    <TD align=3Dright><TT>1245.6199&nbsp;&nbsp;</TT></TD>
    <TD align=3Dright><TT>1245.6830&nbsp;&nbsp;</TT></TD>
    <TD noWrap align=3Dright><TT>-50.61&nbsp;</TT></TD>
    <TD align=3Dright><TT>19&nbsp;</TT></TD>
    <TD noWrap align=3Dright><TT>-&nbsp;</TT></TD>
    <TD align=3Dright><TT>29&nbsp;</TT></TD>
    <TD align=3Dright><TT>1&nbsp;&nbsp;</TT></TD>
    <TD noWrap align=3Dright><TT>---&nbsp;&nbsp;</TT></TD>
    <TD noWrap><TT>&nbsp;K.TFPQQAGTIRK.N</TT></TD></TR>
  <TR>
    <TD align=3Dright>&nbsp;</TD>
    <TD align=3Dright><TT>1246.6272&nbsp;&nbsp;</TT></TD>
    <TD align=3Dright><TT>1245.6199&nbsp;&nbsp;</TT></TD>
    <TD align=3Dright><TT>1245.6830&nbsp;&nbsp;</TT></TD>
    <TD noWrap align=3Dright><TT>-50.61&nbsp;</TT></TD>
    <TD align=3Dright><TT>19&nbsp;</TT></TD>
    <TD noWrap align=3Dright><TT>-&nbsp;</TT></TD>
    <TD align=3Dright><TT>29&nbsp;</TT></TD>
    <TD align=3Dright><TT>1&nbsp;&nbsp;</TT></TD>
    <TD noWrap align=3Dright><TT>25&nbsp;&nbsp;</TT></TD>
    <TD noWrap><TT>&nbsp;K.TFPQQAGTIRK.N</TT></TD></TR></TBODY></TABLE>
<TABLE border=3D0 cellSpacing=3D0>
  <TBODY>
  <TR>
    <TD><TT>&nbsp;&nbsp;&nbsp;&nbsp;&nbsp;&nbsp;</TT></TD>
    <TD><TT><B>No match to: </B>825.0584, 829.3429, 835.0214, 842.4713,=20
      870.5014, 876.9876, 878.9819, 994.0819, 994.0819, 1140.4961, =
1277.4535,=20
      1277.4535, 1296.7018, 1296.7018, 1321.5526, 1321.5526, 1420.6029,=20
      1420.6029, 2087.8975, 2087.8975, 2215.9956,=20
2215.9956</TT></TD></TR></TBODY></TABLE><BR>
<TABLE border=3D0 cellSpacing=3D0>
  <TBODY>
  <TR>
    <TD><TT><B><A name=3DHit39>39.</A>&nbsp;&nbsp;&nbsp;</B></TT></TD>
    <TD noWrap><TT><A=20
      =
href=3D"http://zxw-pc/mascot/cgi/protein_view.pl?file=3D../data/20121225/=
F002413.dat&amp;hit=3D39"=20
      =
target=3D_blank>gi|39753889</A>&nbsp;&nbsp;&nbsp;&nbsp;<B>Mass:</B>&nbsp;=
43753&nbsp;&nbsp;&nbsp;&nbsp;<B>Score:</B>&nbsp;49&nbsp;&nbsp;&nbsp;&nbsp=
;&nbsp;<B>Expect:</B>&nbsp;26&nbsp;&nbsp;<B>Matches:</B>&nbsp;4</TT></TD>=
</TR>
  <TR>
    <TD>&nbsp;</TD>
    <TD noWrap><TT>PHYC [Pimelodendron =
zoanthogyne]</TT></TD></TR></TBODY></TABLE>
<TABLE border=3D0 cellSpacing=3D0 cellPadding=3D0>
  <TBODY>
  <TR>
    <TD><TT>&nbsp;&nbsp;&nbsp;&nbsp;&nbsp;&nbsp;</TT></TD>
    <TD align=3Dright><TT><B>Observed&nbsp;&nbsp;</B></TT></TD>
    <TD noWrap align=3Dright><TT><B>Mr(expt)&nbsp;&nbsp;</B></TT></TD>
    <TD noWrap align=3Dright><TT><B>Mr(calc)&nbsp;&nbsp;</B></TT></TD>
    <TD align=3Dright><TT><B>&nbsp;ppm&nbsp;&nbsp;</B></TT></TD>
    <TD align=3Dright><TT><B>Start&nbsp;</B></TT></TD>
    <TD align=3Dright><TT><B>&nbsp;</B></TT></TD>
    <TD align=3Dright><TT><B>End&nbsp;</B></TT></TD>
    <TD align=3Dright><TT><B>Miss&nbsp;</B></TT></TD>
    <TD align=3Dright><TT><B>Ions&nbsp;</B></TT></TD>
    <TD><TT><B>&nbsp;Peptide</B></TT></TD></TR>
  <TR>
    <TD align=3Dright>&nbsp;</TD>
    <TD align=3Dright><TT>1321.5526&nbsp;&nbsp;</TT></TD>
    <TD align=3Dright><TT>1320.5453&nbsp;&nbsp;</TT></TD>
    <TD align=3Dright><TT>1320.6166&nbsp;&nbsp;</TT></TD>
    <TD noWrap align=3Dright><TT>-53.94&nbsp;</TT></TD>
    <TD align=3Dright><TT>216&nbsp;</TT></TD>
    <TD noWrap align=3Dright><TT>-&nbsp;</TT></TD>
    <TD align=3Dright><TT>226&nbsp;</TT></TD>
    <TD align=3Dright><TT>1&nbsp;&nbsp;</TT></TD>
    <TD noWrap align=3Dright><TT>---&nbsp;&nbsp;</TT></TD>
    <TD noWrap><TT>&nbsp;K.EVEMAAQMREK.H</TT></TD></TR>
  <TR>
    <TD align=3Dright>&nbsp;</TD>
    <TD align=3Dright><TT>1321.5526&nbsp;&nbsp;</TT></TD>
    <TD align=3Dright><TT>1320.5453&nbsp;&nbsp;</TT></TD>
    <TD align=3Dright><TT>1320.6166&nbsp;&nbsp;</TT></TD>
    <TD noWrap align=3Dright><TT>-53.94&nbsp;</TT></TD>
    <TD align=3Dright><TT>216&nbsp;</TT></TD>
    <TD noWrap align=3Dright><TT>-&nbsp;</TT></TD>
    <TD align=3Dright><TT>226&nbsp;</TT></TD>
    <TD align=3Dright><TT>1&nbsp;&nbsp;</TT></TD>
    <TD noWrap align=3Dright><TT>---&nbsp;&nbsp;</TT></TD>
    <TD noWrap><TT>&nbsp;K.EVEMAAQMREK.H</TT></TD></TR>
  <TR>
    <TD align=3Dright>&nbsp;</TD>
    <TD align=3Dright><TT>1420.6029&nbsp;&nbsp;</TT></TD>
    <TD align=3Dright><TT>1419.5956&nbsp;&nbsp;</TT></TD>
    <TD align=3Dright><TT>1419.6228&nbsp;&nbsp;</TT></TD>
    <TD noWrap align=3Dright><TT>-19.13&nbsp;</TT></TD>
    <TD align=3Dright><TT>380&nbsp;</TT></TD>
    <TD noWrap align=3Dright><TT>-&nbsp;</TT></TD>
    <TD align=3Dright><TT>391&nbsp;</TT></TD>
    <TD align=3Dright><TT>0&nbsp;&nbsp;</TT></TD>
    <TD noWrap align=3Dright><TT>---&nbsp;&nbsp;</TT></TD>
    <TD noWrap><TT>&nbsp;R.SLPWEDVEMDAI.- + Oxidation (M)</TT></TD></TR>
  <TR>
    <TD align=3Dright>&nbsp;</TD>
    <TD align=3Dright><TT>1420.6029&nbsp;&nbsp;</TT></TD>
    <TD align=3Dright><TT>1419.5956&nbsp;&nbsp;</TT></TD>
    <TD align=3Dright><TT>1419.6228&nbsp;&nbsp;</TT></TD>
    <TD noWrap align=3Dright><TT>-19.13&nbsp;</TT></TD>
    <TD align=3Dright><TT>380&nbsp;</TT></TD>
    <TD noWrap align=3Dright><TT>-&nbsp;</TT></TD>
    <TD align=3Dright><TT>391&nbsp;</TT></TD>
    <TD align=3Dright><TT>0&nbsp;&nbsp;</TT></TD>
    <TD noWrap align=3Dright><TT>37&nbsp;&nbsp;</TT></TD>
    <TD noWrap><TT>&nbsp;R.SLPWEDVEMDAI.- + Oxidation=20
(M)</TT></TD></TR></TBODY></TABLE>
<TABLE border=3D0 cellSpacing=3D0>
  <TBODY>
  <TR>
    <TD><TT>&nbsp;&nbsp;&nbsp;&nbsp;&nbsp;&nbsp;</TT></TD>
    <TD><TT><B>No match to: </B>825.0584, 829.3429, 835.0214, 842.4713,=20
      870.5014, 876.9876, 878.9819, 994.0819, 994.0819, 1118.5354, =
1118.5354,=20
      1140.4961, 1246.6272, 1246.6272, 1277.4535, 1277.4535, 1296.7018,=20
      1296.7018, 2087.8975, 2087.8975, 2215.9956,=20
2215.9956</TT></TD></TR></TBODY></TABLE><BR>
<TABLE border=3D0 cellSpacing=3D0>
  <TBODY>
  <TR>
    <TD><TT><B><A name=3DHit40>40.</A>&nbsp;&nbsp;&nbsp;</B></TT></TD>
    <TD noWrap><TT><A=20
      =
href=3D"http://zxw-pc/mascot/cgi/protein_view.pl?file=3D../data/20121225/=
F002413.dat&amp;hit=3D40"=20
      =
target=3D_blank>gi|21070031</A>&nbsp;&nbsp;&nbsp;&nbsp;<B>Mass:</B>&nbsp;=
43556&nbsp;&nbsp;&nbsp;&nbsp;<B>Score:</B>&nbsp;48&nbsp;&nbsp;&nbsp;&nbsp=
;&nbsp;<B>Expect:</B>&nbsp;28&nbsp;&nbsp;<B>Matches:</B>&nbsp;3</TT></TD>=
</TR>
  <TR>
    <TD>&nbsp;</TD>
    <TD noWrap><TT>phytochrome C [Echinopterys=20
eglandulosa]</TT></TD></TR></TBODY></TABLE>
<TABLE border=3D0 cellSpacing=3D0 cellPadding=3D0>
  <TBODY>
  <TR>
    <TD><TT>&nbsp;&nbsp;&nbsp;&nbsp;&nbsp;&nbsp;</TT></TD>
    <TD align=3Dright><TT><B>Observed&nbsp;&nbsp;</B></TT></TD>
    <TD noWrap align=3Dright><TT><B>Mr(expt)&nbsp;&nbsp;</B></TT></TD>
    <TD noWrap align=3Dright><TT><B>Mr(calc)&nbsp;&nbsp;</B></TT></TD>
    <TD align=3Dright><TT><B>&nbsp;ppm&nbsp;&nbsp;</B></TT></TD>
    <TD align=3Dright><TT><B>Start&nbsp;</B></TT></TD>
    <TD align=3Dright><TT><B>&nbsp;</B></TT></TD>
    <TD align=3Dright><TT><B>End&nbsp;</B></TT></TD>
    <TD align=3Dright><TT><B>Miss&nbsp;</B></TT></TD>
    <TD align=3Dright><TT><B>Ions&nbsp;</B></TT></TD>
    <TD><TT><B>&nbsp;Peptide</B></TT></TD></TR>
  <TR>
    <TD align=3Dright>&nbsp;</TD>
    <TD align=3Dright><TT>842.4713&nbsp;&nbsp;</TT></TD>
    <TD align=3Dright><TT>841.4640&nbsp;&nbsp;</TT></TD>
    <TD align=3Dright><TT>841.4294&nbsp;&nbsp;</TT></TD>
    <TD noWrap align=3Dright><TT>41.2&nbsp;</TT></TD>
    <TD align=3Dright><TT>338&nbsp;</TT></TD>
    <TD noWrap align=3Dright><TT>-&nbsp;</TT></TD>
    <TD align=3Dright><TT>345&nbsp;</TT></TD>
    <TD align=3Dright><TT>0&nbsp;&nbsp;</TT></TD>
    <TD noWrap align=3Dright><TT>---&nbsp;&nbsp;</TT></TD>
    <TD noWrap><TT>&nbsp;R.SHTAEGIK.W</TT></TD></TR>
  <TR>
    <TD align=3Dright>&nbsp;</TD>
    <TD align=3Dright><TT>1420.6029&nbsp;&nbsp;</TT></TD>
    <TD align=3Dright><TT>1419.5956&nbsp;&nbsp;</TT></TD>
    <TD align=3Dright><TT>1419.6228&nbsp;&nbsp;</TT></TD>
    <TD noWrap align=3Dright><TT>-19.13&nbsp;</TT></TD>
    <TD align=3Dright><TT>379&nbsp;</TT></TD>
    <TD noWrap align=3Dright><TT>-&nbsp;</TT></TD>
    <TD align=3Dright><TT>390&nbsp;</TT></TD>
    <TD align=3Dright><TT>0&nbsp;&nbsp;</TT></TD>
    <TD noWrap align=3Dright><TT>---&nbsp;&nbsp;</TT></TD>
    <TD noWrap><TT>&nbsp;R.SLPWEDVEMDAI.- + Oxidation (M)</TT></TD></TR>
  <TR>
    <TD align=3Dright>&nbsp;</TD>
    <TD align=3Dright><TT>1420.6029&nbsp;&nbsp;</TT></TD>
    <TD align=3Dright><TT>1419.5956&nbsp;&nbsp;</TT></TD>
    <TD align=3Dright><TT>1419.6228&nbsp;&nbsp;</TT></TD>
    <TD noWrap align=3Dright><TT>-19.13&nbsp;</TT></TD>
    <TD align=3Dright><TT>379&nbsp;</TT></TD>
    <TD noWrap align=3Dright><TT>-&nbsp;</TT></TD>
    <TD align=3Dright><TT>390&nbsp;</TT></TD>
    <TD align=3Dright><TT>0&nbsp;&nbsp;</TT></TD>
    <TD noWrap align=3Dright><TT>37&nbsp;&nbsp;</TT></TD>
    <TD noWrap><TT>&nbsp;R.SLPWEDVEMDAI.- + Oxidation=20
(M)</TT></TD></TR></TBODY></TABLE>
<TABLE border=3D0 cellSpacing=3D0>
  <TBODY>
  <TR>
    <TD><TT>&nbsp;&nbsp;&nbsp;&nbsp;&nbsp;&nbsp;</TT></TD>
    <TD><TT><B>No match to: </B>825.0584, 829.3429, 835.0214, 870.5014,=20
      876.9876, 878.9819, 994.0819, 994.0819, 1118.5354, 1118.5354, =
1140.4961,=20
      1246.6272, 1246.6272, 1277.4535, 1277.4535, 1296.7018, 1296.7018,=20
      1321.5526, 1321.5526, 2087.8975, 2087.8975, 2215.9956,=20
  2215.9956</TT></TD></TR></TBODY></TABLE><BR>
<TABLE border=3D0 cellSpacing=3D0>
  <TBODY>
  <TR>
    <TD><TT><B><A name=3DHit41>41.</A>&nbsp;&nbsp;&nbsp;</B></TT></TD>
    <TD noWrap><TT><A=20
      =
href=3D"http://zxw-pc/mascot/cgi/protein_view.pl?file=3D../data/20121225/=
F002413.dat&amp;hit=3D41"=20
      =
target=3D_blank>gi|4678317</A>&nbsp;&nbsp;&nbsp;&nbsp;<B>Mass:</B>&nbsp;1=
19696&nbsp;&nbsp;&nbsp;<B>Score:</B>&nbsp;48&nbsp;&nbsp;&nbsp;&nbsp;&nbsp=
;<B>Expect:</B>&nbsp;29&nbsp;&nbsp;<B>Matches:</B>&nbsp;7</TT></TD></TR>
  <TR>
    <TD>&nbsp;</TD>
    <TD noWrap><TT>aminoacyl-t-RNA synthetase [Arabidopsis=20
  thaliana]</TT></TD></TR></TBODY></TABLE>
<TABLE border=3D0 cellSpacing=3D0 cellPadding=3D0>
  <TBODY>
  <TR>
    <TD><TT>&nbsp;&nbsp;&nbsp;&nbsp;&nbsp;&nbsp;</TT></TD>
    <TD align=3Dright><TT><B>Observed&nbsp;&nbsp;</B></TT></TD>
    <TD noWrap align=3Dright><TT><B>Mr(expt)&nbsp;&nbsp;</B></TT></TD>
    <TD noWrap align=3Dright><TT><B>Mr(calc)&nbsp;&nbsp;</B></TT></TD>
    <TD align=3Dright><TT><B>&nbsp;ppm&nbsp;&nbsp;</B></TT></TD>
    <TD align=3Dright><TT><B>Start&nbsp;</B></TT></TD>
    <TD align=3Dright><TT><B>&nbsp;</B></TT></TD>
    <TD align=3Dright><TT><B>End&nbsp;</B></TT></TD>
    <TD align=3Dright><TT><B>Miss&nbsp;</B></TT></TD>
    <TD align=3Dright><TT><B>Ions&nbsp;</B></TT></TD>
    <TD><TT><B>&nbsp;Peptide</B></TT></TD></TR>
  <TR>
    <TD align=3Dright>&nbsp;</TD>
    <TD align=3Dright><TT>829.3429&nbsp;&nbsp;</TT></TD>
    <TD align=3Dright><TT>828.3356&nbsp;&nbsp;</TT></TD>
    <TD align=3Dright><TT>828.4065&nbsp;&nbsp;</TT></TD>
    <TD noWrap align=3Dright><TT>-85.51&nbsp;</TT></TD>
    <TD align=3Dright><TT>330&nbsp;</TT></TD>
    <TD noWrap align=3Dright><TT>-&nbsp;</TT></TD>
    <TD align=3Dright><TT>335&nbsp;</TT></TD>
    <TD align=3Dright><TT>1&nbsp;&nbsp;</TT></TD>
    <TD noWrap align=3Dright><TT>---&nbsp;&nbsp;</TT></TD>
    <TD noWrap><TT>&nbsp;R.YFGRMR.S</TT></TD></TR>
  <TR>
    <TD align=3Dright>&nbsp;</TD>
    <TD align=3Dright><TT>1246.6272&nbsp;&nbsp;</TT></TD>
    <TD align=3Dright><TT>1245.6199&nbsp;&nbsp;</TT></TD>
    <TD align=3Dright><TT>1245.6214&nbsp;&nbsp;</TT></TD>
    <TD noWrap align=3Dright><TT>-1.18&nbsp;</TT></TD>
    <TD align=3Dright><TT>134&nbsp;</TT></TD>
    <TD noWrap align=3Dright><TT>-&nbsp;</TT></TD>
    <TD align=3Dright><TT>143&nbsp;</TT></TD>
    <TD align=3Dright><TT>1&nbsp;&nbsp;</TT></TD>
    <TD noWrap align=3Dright><TT>---&nbsp;&nbsp;</TT></TD>
    <TD noWrap><TT>&nbsp;R.YGENPNRLQR.H</TT></TD></TR>
  <TR>
    <TD align=3Dright>&nbsp;</TD>
    <TD align=3Dright><TT>1246.6272&nbsp;&nbsp;</TT></TD>
    <TD align=3Dright><TT>1245.6199&nbsp;&nbsp;</TT></TD>
    <TD align=3Dright><TT>1245.6466&nbsp;&nbsp;</TT></TD>
    <TD noWrap align=3Dright><TT>-21.40&nbsp;</TT></TD>
    <TD align=3Dright><TT>489&nbsp;</TT></TD>
    <TD noWrap align=3Dright><TT>-&nbsp;</TT></TD>
    <TD align=3Dright><TT>499&nbsp;</TT></TD>
    <TD align=3Dright><TT>1&nbsp;&nbsp;</TT></TD>
    <TD noWrap align=3Dright><TT>11&nbsp;&nbsp;</TT></TD>
    <TD noWrap><TT>&nbsp;K.VSGKTEYVHAR.V</TT></TD></TR>
  <TR>
    <TD align=3Dright>&nbsp;</TD>
    <TD align=3Dright><TT>2087.8975&nbsp;&nbsp;</TT></TD>
    <TD align=3Dright><TT>2086.8902&nbsp;&nbsp;</TT></TD>
    <TD align=3Dright><TT>2087.0171&nbsp;&nbsp;</TT></TD>
    <TD noWrap align=3Dright><TT>-60.80&nbsp;</TT></TD>
    <TD align=3Dright><TT>973&nbsp;</TT></TD>
    <TD noWrap align=3Dright><TT>-&nbsp;</TT></TD>
    <TD align=3Dright><TT>991&nbsp;</TT></TD>
    <TD align=3Dright><TT>0&nbsp;&nbsp;</TT></TD>
    <TD noWrap align=3Dright><TT>---&nbsp;&nbsp;</TT></TD>
    <TD noWrap><TT>&nbsp;K.DVGVGVEVLENAFETPQER.T</TT></TD></TR>
  <TR>
    <TD align=3Dright>&nbsp;</TD>
    <TD align=3Dright><TT>2087.8975&nbsp;&nbsp;</TT></TD>
    <TD align=3Dright><TT>2086.8902&nbsp;&nbsp;</TT></TD>
    <TD align=3Dright><TT>2087.0462&nbsp;&nbsp;</TT></TD>
    <TD noWrap align=3Dright><TT>-74.76&nbsp;</TT></TD>
    <TD align=3Dright><TT>247&nbsp;</TT></TD>
    <TD noWrap align=3Dright><TT>-&nbsp;</TT></TD>
    <TD align=3Dright><TT>264&nbsp;</TT></TD>
    <TD align=3Dright><TT>0&nbsp;&nbsp;</TT></TD>
    <TD noWrap align=3Dright><TT>---&nbsp;&nbsp;</TT></TD>
    <TD noWrap><TT>&nbsp;K.ILYADGITYGELFLENEK.E</TT></TD></TR>
  <TR>
    <TD align=3Dright>&nbsp;</TD>
    <TD align=3Dright><TT>2215.9956&nbsp;&nbsp;</TT></TD>
    <TD align=3Dright><TT>2214.9883&nbsp;&nbsp;</TT></TD>
    <TD align=3Dright><TT>2215.0063&nbsp;&nbsp;</TT></TD>
    <TD noWrap align=3Dright><TT>-8.10&nbsp;</TT></TD>
    <TD align=3Dright><TT>570&nbsp;</TT></TD>
    <TD noWrap align=3Dright><TT>-&nbsp;</TT></TD>
    <TD align=3Dright><TT>589&nbsp;</TT></TD>
    <TD align=3Dright><TT>0&nbsp;&nbsp;</TT></TD>
    <TD noWrap align=3Dright><TT>---&nbsp;&nbsp;</TT></TD>
    <TD noWrap><TT>&nbsp;R.NTASASLLVQNAESYEDTMR.N + Oxidation =
(M)</TT></TD></TR>
  <TR>
    <TD align=3Dright>&nbsp;</TD>
    <TD align=3Dright><TT>2215.9956&nbsp;&nbsp;</TT></TD>
    <TD align=3Dright><TT>2214.9883&nbsp;&nbsp;</TT></TD>
    <TD align=3Dright><TT>2215.1412&nbsp;&nbsp;</TT></TD>
    <TD noWrap align=3Dright><TT>-69.02&nbsp;</TT></TD>
    <TD align=3Dright><TT>246&nbsp;</TT></TD>
    <TD noWrap align=3Dright><TT>-&nbsp;</TT></TD>
    <TD align=3Dright><TT>264&nbsp;</TT></TD>
    <TD align=3Dright><TT>1&nbsp;&nbsp;</TT></TD>
    <TD noWrap align=3Dright><TT>---&nbsp;&nbsp;</TT></TD>
    <TD =
noWrap><TT>&nbsp;K.KILYADGITYGELFLENEK.E</TT></TD></TR></TBODY></TABLE>
<TABLE border=3D0 cellSpacing=3D0>
  <TBODY>
  <TR>
    <TD><TT>&nbsp;&nbsp;&nbsp;&nbsp;&nbsp;&nbsp;</TT></TD>
    <TD><TT><B>No match to: </B>825.0584, 835.0214, 842.4713, 870.5014,=20
      876.9876, 878.9819, 994.0819, 994.0819, 1118.5354, 1118.5354, =
1140.4961,=20
      1277.4535, 1277.4535, 1296.7018, 1296.7018, 1321.5526, 1321.5526,=20
      1420.6029, 1420.6029</TT></TD></TR></TBODY></TABLE><BR>
<TABLE border=3D0 cellSpacing=3D0>
  <TBODY>
  <TR>
    <TD><TT><B><A name=3DHit42>42.</A>&nbsp;&nbsp;&nbsp;</B></TT></TD>
    <TD noWrap><TT><A=20
      =
href=3D"http://zxw-pc/mascot/cgi/protein_view.pl?file=3D../data/20121225/=
F002413.dat&amp;hit=3D42"=20
      =
target=3D_blank>gi|308806610</A>&nbsp;&nbsp;&nbsp;&nbsp;<B>Mass:</B>&nbsp=
;20487&nbsp;&nbsp;&nbsp;&nbsp;<B>Score:</B>&nbsp;46&nbsp;&nbsp;&nbsp;&nbs=
p;&nbsp;<B>Expect:</B>&nbsp;51&nbsp;&nbsp;<B>Matches:</B>&nbsp;6</TT></TD=
></TR>
  <TR>
    <TD>&nbsp;</TD>
    <TD noWrap><TT>nucleolar protein Nop56, putative (ISS) [Ostreococcus =

      tauri]</TT></TD></TR></TBODY></TABLE>
<TABLE border=3D0 cellSpacing=3D0 cellPadding=3D0>
  <TBODY>
  <TR>
    <TD><TT>&nbsp;&nbsp;&nbsp;&nbsp;&nbsp;&nbsp;</TT></TD>
    <TD align=3Dright><TT><B>Observed&nbsp;&nbsp;</B></TT></TD>
    <TD noWrap align=3Dright><TT><B>Mr(expt)&nbsp;&nbsp;</B></TT></TD>
    <TD noWrap align=3Dright><TT><B>Mr(calc)&nbsp;&nbsp;</B></TT></TD>
    <TD align=3Dright><TT><B>&nbsp;ppm&nbsp;&nbsp;</B></TT></TD>
    <TD align=3Dright><TT><B>Start&nbsp;</B></TT></TD>
    <TD align=3Dright><TT><B>&nbsp;</B></TT></TD>
    <TD align=3Dright><TT><B>End&nbsp;</B></TT></TD>
    <TD align=3Dright><TT><B>Miss&nbsp;</B></TT></TD>
    <TD align=3Dright><TT><B>Ions&nbsp;</B></TT></TD>
    <TD><TT><B>&nbsp;Peptide</B></TT></TD></TR>
  <TR>
    <TD align=3Dright>&nbsp;</TD>
    <TD align=3Dright><TT>1118.5354&nbsp;&nbsp;</TT></TD>
    <TD align=3Dright><TT>1117.5281&nbsp;&nbsp;</TT></TD>
    <TD align=3Dright><TT>1117.5363&nbsp;&nbsp;</TT></TD>
    <TD noWrap align=3Dright><TT>-7.36&nbsp;</TT></TD>
    <TD align=3Dright><TT>155&nbsp;</TT></TD>
    <TD noWrap align=3Dright><TT>-&nbsp;</TT></TD>
    <TD align=3Dright><TT>165&nbsp;</TT></TD>
    <TD align=3Dright><TT>1&nbsp;&nbsp;</TT></TD>
    <TD noWrap align=3Dright><TT>---&nbsp;&nbsp;</TT></TD>
    <TD noWrap><TT>&nbsp;K.RSADDAATPSK.K</TT></TD></TR>
  <TR>
    <TD align=3Dright>&nbsp;</TD>
    <TD align=3Dright><TT>1118.5354&nbsp;&nbsp;</TT></TD>
    <TD align=3Dright><TT>1117.5281&nbsp;&nbsp;</TT></TD>
    <TD align=3Dright><TT>1117.5363&nbsp;&nbsp;</TT></TD>
    <TD noWrap align=3Dright><TT>-7.36&nbsp;</TT></TD>
    <TD align=3Dright><TT>155&nbsp;</TT></TD>
    <TD noWrap align=3Dright><TT>-&nbsp;</TT></TD>
    <TD align=3Dright><TT>165&nbsp;</TT></TD>
    <TD align=3Dright><TT>1&nbsp;&nbsp;</TT></TD>
    <TD noWrap align=3Dright><TT>---&nbsp;&nbsp;</TT></TD>
    <TD noWrap><TT>&nbsp;K.RSADDAATPSK.K</TT></TD></TR>
  <TR>
    <TD align=3Dright>&nbsp;</TD>
    <TD align=3Dright><TT>2087.8975&nbsp;&nbsp;</TT></TD>
    <TD align=3Dright><TT>2086.8902&nbsp;&nbsp;</TT></TD>
    <TD align=3Dright><TT>2087.0027&nbsp;&nbsp;</TT></TD>
    <TD noWrap align=3Dright><TT>-53.89&nbsp;</TT></TD>
    <TD align=3Dright><TT>134&nbsp;</TT></TD>
    <TD noWrap align=3Dright><TT>-&nbsp;</TT></TD>
    <TD align=3Dright><TT>153&nbsp;</TT></TD>
    <TD align=3Dright><TT>0&nbsp;&nbsp;</TT></TD>
    <TD noWrap align=3Dright><TT>---&nbsp;&nbsp;</TT></TD>
    <TD noWrap><TT>&nbsp;K.NIAMMQEVIAEIGPQDGGSK.K</TT></TD></TR>
  <TR>
    <TD align=3Dright>&nbsp;</TD>
    <TD align=3Dright><TT>2087.8975&nbsp;&nbsp;</TT></TD>
    <TD align=3Dright><TT>2086.8902&nbsp;&nbsp;</TT></TD>
    <TD align=3Dright><TT>2087.0027&nbsp;&nbsp;</TT></TD>
    <TD noWrap align=3Dright><TT>-53.89&nbsp;</TT></TD>
    <TD align=3Dright><TT>134&nbsp;</TT></TD>
    <TD noWrap align=3Dright><TT>-&nbsp;</TT></TD>
    <TD align=3Dright><TT>153&nbsp;</TT></TD>
    <TD align=3Dright><TT>0&nbsp;&nbsp;</TT></TD>
    <TD noWrap align=3Dright><TT>---&nbsp;&nbsp;</TT></TD>
    <TD noWrap><TT>&nbsp;K.NIAMMQEVIAEIGPQDGGSK.K</TT></TD></TR>
  <TR>
    <TD align=3Dright>&nbsp;</TD>
    <TD align=3Dright><TT>2215.9956&nbsp;&nbsp;</TT></TD>
    <TD align=3Dright><TT>2214.9883&nbsp;&nbsp;</TT></TD>
    <TD align=3Dright><TT>2215.0977&nbsp;&nbsp;</TT></TD>
    <TD noWrap align=3Dright><TT>-49.36&nbsp;</TT></TD>
    <TD align=3Dright><TT>134&nbsp;</TT></TD>
    <TD noWrap align=3Dright><TT>-&nbsp;</TT></TD>
    <TD align=3Dright><TT>154&nbsp;</TT></TD>
    <TD align=3Dright><TT>1&nbsp;&nbsp;</TT></TD>
    <TD noWrap align=3Dright><TT>---&nbsp;&nbsp;</TT></TD>
    <TD noWrap><TT>&nbsp;K.NIAMMQEVIAEIGPQDGGSKK.R</TT></TD></TR>
  <TR>
    <TD align=3Dright>&nbsp;</TD>
    <TD align=3Dright><TT>2215.9956&nbsp;&nbsp;</TT></TD>
    <TD align=3Dright><TT>2214.9883&nbsp;&nbsp;</TT></TD>
    <TD align=3Dright><TT>2215.0977&nbsp;&nbsp;</TT></TD>
    <TD noWrap align=3Dright><TT>-49.36&nbsp;</TT></TD>
    <TD align=3Dright><TT>133&nbsp;</TT></TD>
    <TD noWrap align=3Dright><TT>-&nbsp;</TT></TD>
    <TD align=3Dright><TT>153&nbsp;</TT></TD>
    <TD align=3Dright><TT>1&nbsp;&nbsp;</TT></TD>
    <TD noWrap align=3Dright><TT>---&nbsp;&nbsp;</TT></TD>
    <TD =
noWrap><TT>&nbsp;R.KNIAMMQEVIAEIGPQDGGSK.K</TT></TD></TR></TBODY></TABLE>=

<TABLE border=3D0 cellSpacing=3D0>
  <TBODY>
  <TR>
    <TD><TT>&nbsp;&nbsp;&nbsp;&nbsp;&nbsp;&nbsp;</TT></TD>
    <TD><TT><B>No match to: </B>825.0584, 829.3429, 835.0214, 842.4713,=20
      870.5014, 876.9876, 878.9819, 994.0819, 994.0819, 1140.4961, =
1246.6272,=20
      1246.6272, 1277.4535, 1277.4535, 1296.7018, 1296.7018, 1321.5526,=20
      1321.5526, 1420.6029, 1420.6029</TT></TD></TR></TBODY></TABLE><BR>
<TABLE border=3D0 cellSpacing=3D0>
  <TBODY>
  <TR>
    <TD><TT><B><A name=3DHit43>43.</A>&nbsp;&nbsp;&nbsp;</B></TT></TD>
    <TD noWrap><TT><A=20
      =
href=3D"http://zxw-pc/mascot/cgi/protein_view.pl?file=3D../data/20121225/=
F002413.dat&amp;hit=3D43"=20
      =
target=3D_blank>gi|116059077</A>&nbsp;&nbsp;&nbsp;&nbsp;<B>Mass:</B>&nbsp=
;20487&nbsp;&nbsp;&nbsp;&nbsp;<B>Score:</B>&nbsp;46&nbsp;&nbsp;&nbsp;&nbs=
p;&nbsp;<B>Expect:</B>&nbsp;51&nbsp;&nbsp;<B>Matches:</B>&nbsp;6</TT></TD=
></TR>
  <TR>
    <TD>&nbsp;</TD>
    <TD noWrap><TT>nucleolar protein Nop56, putative (ISS) [Ostreococcus =

      tauri]</TT></TD></TR></TBODY></TABLE>
<TABLE border=3D0 cellSpacing=3D0 cellPadding=3D0>
  <TBODY>
  <TR>
    <TD><TT>&nbsp;&nbsp;&nbsp;&nbsp;&nbsp;&nbsp;</TT></TD>
    <TD align=3Dright><TT><B>Observed&nbsp;&nbsp;</B></TT></TD>
    <TD noWrap align=3Dright><TT><B>Mr(expt)&nbsp;&nbsp;</B></TT></TD>
    <TD noWrap align=3Dright><TT><B>Mr(calc)&nbsp;&nbsp;</B></TT></TD>
    <TD align=3Dright><TT><B>&nbsp;ppm&nbsp;&nbsp;</B></TT></TD>
    <TD align=3Dright><TT><B>Start&nbsp;</B></TT></TD>
    <TD align=3Dright><TT><B>&nbsp;</B></TT></TD>
    <TD align=3Dright><TT><B>End&nbsp;</B></TT></TD>
    <TD align=3Dright><TT><B>Miss&nbsp;</B></TT></TD>
    <TD align=3Dright><TT><B>Ions&nbsp;</B></TT></TD>
    <TD><TT><B>&nbsp;Peptide</B></TT></TD></TR>
  <TR>
    <TD align=3Dright>&nbsp;</TD>
    <TD align=3Dright><TT>1118.5354&nbsp;&nbsp;</TT></TD>
    <TD align=3Dright><TT>1117.5281&nbsp;&nbsp;</TT></TD>
    <TD align=3Dright><TT>1117.5363&nbsp;&nbsp;</TT></TD>
    <TD noWrap align=3Dright><TT>-7.36&nbsp;</TT></TD>
    <TD align=3Dright><TT>155&nbsp;</TT></TD>
    <TD noWrap align=3Dright><TT>-&nbsp;</TT></TD>
    <TD align=3Dright><TT>165&nbsp;</TT></TD>
    <TD align=3Dright><TT>1&nbsp;&nbsp;</TT></TD>
    <TD noWrap align=3Dright><TT>---&nbsp;&nbsp;</TT></TD>
    <TD noWrap><TT>&nbsp;K.RSADDAATPSK.K</TT></TD></TR>
  <TR>
    <TD align=3Dright>&nbsp;</TD>
    <TD align=3Dright><TT>1118.5354&nbsp;&nbsp;</TT></TD>
    <TD align=3Dright><TT>1117.5281&nbsp;&nbsp;</TT></TD>
    <TD align=3Dright><TT>1117.5363&nbsp;&nbsp;</TT></TD>
    <TD noWrap align=3Dright><TT>-7.36&nbsp;</TT></TD>
    <TD align=3Dright><TT>155&nbsp;</TT></TD>
    <TD noWrap align=3Dright><TT>-&nbsp;</TT></TD>
    <TD align=3Dright><TT>165&nbsp;</TT></TD>
    <TD align=3Dright><TT>1&nbsp;&nbsp;</TT></TD>
    <TD noWrap align=3Dright><TT>---&nbsp;&nbsp;</TT></TD>
    <TD noWrap><TT>&nbsp;K.RSADDAATPSK.K</TT></TD></TR>
  <TR>
    <TD align=3Dright>&nbsp;</TD>
    <TD align=3Dright><TT>2087.8975&nbsp;&nbsp;</TT></TD>
    <TD align=3Dright><TT>2086.8902&nbsp;&nbsp;</TT></TD>
    <TD align=3Dright><TT>2087.0027&nbsp;&nbsp;</TT></TD>
    <TD noWrap align=3Dright><TT>-53.89&nbsp;</TT></TD>
    <TD align=3Dright><TT>134&nbsp;</TT></TD>
    <TD noWrap align=3Dright><TT>-&nbsp;</TT></TD>
    <TD align=3Dright><TT>153&nbsp;</TT></TD>
    <TD align=3Dright><TT>0&nbsp;&nbsp;</TT></TD>
    <TD noWrap align=3Dright><TT>---&nbsp;&nbsp;</TT></TD>
    <TD noWrap><TT>&nbsp;K.NIAMMQEVIAEIGPQDGGSK.K</TT></TD></TR>
  <TR>
    <TD align=3Dright>&nbsp;</TD>
    <TD align=3Dright><TT>2087.8975&nbsp;&nbsp;</TT></TD>
    <TD align=3Dright><TT>2086.8902&nbsp;&nbsp;</TT></TD>
    <TD align=3Dright><TT>2087.0027&nbsp;&nbsp;</TT></TD>
    <TD noWrap align=3Dright><TT>-53.89&nbsp;</TT></TD>
    <TD align=3Dright><TT>134&nbsp;</TT></TD>
    <TD noWrap align=3Dright><TT>-&nbsp;</TT></TD>
    <TD align=3Dright><TT>153&nbsp;</TT></TD>
    <TD align=3Dright><TT>0&nbsp;&nbsp;</TT></TD>
    <TD noWrap align=3Dright><TT>---&nbsp;&nbsp;</TT></TD>
    <TD noWrap><TT>&nbsp;K.NIAMMQEVIAEIGPQDGGSK.K</TT></TD></TR>
  <TR>
    <TD align=3Dright>&nbsp;</TD>
    <TD align=3Dright><TT>2215.9956&nbsp;&nbsp;</TT></TD>
    <TD align=3Dright><TT>2214.9883&nbsp;&nbsp;</TT></TD>
    <TD align=3Dright><TT>2215.0977&nbsp;&nbsp;</TT></TD>
    <TD noWrap align=3Dright><TT>-49.36&nbsp;</TT></TD>
    <TD align=3Dright><TT>134&nbsp;</TT></TD>
    <TD noWrap align=3Dright><TT>-&nbsp;</TT></TD>
    <TD align=3Dright><TT>154&nbsp;</TT></TD>
    <TD align=3Dright><TT>1&nbsp;&nbsp;</TT></TD>
    <TD noWrap align=3Dright><TT>---&nbsp;&nbsp;</TT></TD>
    <TD noWrap><TT>&nbsp;K.NIAMMQEVIAEIGPQDGGSKK.R</TT></TD></TR>
  <TR>
    <TD align=3Dright>&nbsp;</TD>
    <TD align=3Dright><TT>2215.9956&nbsp;&nbsp;</TT></TD>
    <TD align=3Dright><TT>2214.9883&nbsp;&nbsp;</TT></TD>
    <TD align=3Dright><TT>2215.0977&nbsp;&nbsp;</TT></TD>
    <TD noWrap align=3Dright><TT>-49.36&nbsp;</TT></TD>
    <TD align=3Dright><TT>133&nbsp;</TT></TD>
    <TD noWrap align=3Dright><TT>-&nbsp;</TT></TD>
    <TD align=3Dright><TT>153&nbsp;</TT></TD>
    <TD align=3Dright><TT>1&nbsp;&nbsp;</TT></TD>
    <TD noWrap align=3Dright><TT>---&nbsp;&nbsp;</TT></TD>
    <TD =
noWrap><TT>&nbsp;R.KNIAMMQEVIAEIGPQDGGSK.K</TT></TD></TR></TBODY></TABLE>=

<TABLE border=3D0 cellSpacing=3D0>
  <TBODY>
  <TR>
    <TD><TT>&nbsp;&nbsp;&nbsp;&nbsp;&nbsp;&nbsp;</TT></TD>
    <TD><TT><B>No match to: </B>825.0584, 829.3429, 835.0214, 842.4713,=20
      870.5014, 876.9876, 878.9819, 994.0819, 994.0819, 1140.4961, =
1246.6272,=20
      1246.6272, 1277.4535, 1277.4535, 1296.7018, 1296.7018, 1321.5526,=20
      1321.5526, 1420.6029, 1420.6029</TT></TD></TR></TBODY></TABLE><BR>
<TABLE border=3D0 cellSpacing=3D0>
  <TBODY>
  <TR>
    <TD><TT><B><A name=3DHit44>44.</A>&nbsp;&nbsp;&nbsp;</B></TT></TD>
    <TD noWrap><TT><A=20
      =
href=3D"http://zxw-pc/mascot/cgi/protein_view.pl?file=3D../data/20121225/=
F002413.dat&amp;hit=3D44"=20
      =
target=3D_blank>gi|242087411</A>&nbsp;&nbsp;&nbsp;&nbsp;<B>Mass:</B>&nbsp=
;45410&nbsp;&nbsp;&nbsp;&nbsp;<B>Score:</B>&nbsp;44&nbsp;&nbsp;&nbsp;&nbs=
p;&nbsp;<B>Expect:</B>&nbsp;79&nbsp;&nbsp;<B>Matches:</B>&nbsp;6</TT></TD=
></TR>
  <TR>
    <TD>&nbsp;</TD>
    <TD noWrap><TT>hypothetical protein SORBIDRAFT_09g010754 [Sorghum=20
      bicolor]</TT></TD></TR></TBODY></TABLE>
<TABLE border=3D0 cellSpacing=3D0 cellPadding=3D0>
  <TBODY>
  <TR>
    <TD><TT>&nbsp;&nbsp;&nbsp;&nbsp;&nbsp;&nbsp;</TT></TD>
    <TD align=3Dright><TT><B>Observed&nbsp;&nbsp;</B></TT></TD>
    <TD noWrap align=3Dright><TT><B>Mr(expt)&nbsp;&nbsp;</B></TT></TD>
    <TD noWrap align=3Dright><TT><B>Mr(calc)&nbsp;&nbsp;</B></TT></TD>
    <TD align=3Dright><TT><B>&nbsp;ppm&nbsp;&nbsp;</B></TT></TD>
    <TD align=3Dright><TT><B>Start&nbsp;</B></TT></TD>
    <TD align=3Dright><TT><B>&nbsp;</B></TT></TD>
    <TD align=3Dright><TT><B>End&nbsp;</B></TT></TD>
    <TD align=3Dright><TT><B>Miss&nbsp;</B></TT></TD>
    <TD align=3Dright><TT><B>Ions&nbsp;</B></TT></TD>
    <TD><TT><B>&nbsp;Peptide</B></TT></TD></TR>
  <TR>
    <TD align=3Dright>&nbsp;</TD>
    <TD align=3Dright><TT>1118.5354&nbsp;&nbsp;</TT></TD>
    <TD align=3Dright><TT>1117.5281&nbsp;&nbsp;</TT></TD>
    <TD align=3Dright><TT>1117.5727&nbsp;&nbsp;</TT></TD>
    <TD noWrap align=3Dright><TT>-39.92&nbsp;</TT></TD>
    <TD align=3Dright><TT>260&nbsp;</TT></TD>
    <TD noWrap align=3Dright><TT>-&nbsp;</TT></TD>
    <TD align=3Dright><TT>271&nbsp;</TT></TD>
    <TD align=3Dright><TT>0&nbsp;&nbsp;</TT></TD>
    <TD noWrap align=3Dright><TT>---&nbsp;&nbsp;</TT></TD>
    <TD noWrap><TT>&nbsp;K.SAAAAVVGSTER.G</TT></TD></TR>
  <TR>
    <TD align=3Dright>&nbsp;</TD>
    <TD align=3Dright><TT>1118.5354&nbsp;&nbsp;</TT></TD>
    <TD align=3Dright><TT>1117.5281&nbsp;&nbsp;</TT></TD>
    <TD align=3Dright><TT>1117.5727&nbsp;&nbsp;</TT></TD>
    <TD noWrap align=3Dright><TT>-39.92&nbsp;</TT></TD>
    <TD align=3Dright><TT>260&nbsp;</TT></TD>
    <TD noWrap align=3Dright><TT>-&nbsp;</TT></TD>
    <TD align=3Dright><TT>271&nbsp;</TT></TD>
    <TD align=3Dright><TT>0&nbsp;&nbsp;</TT></TD>
    <TD noWrap align=3Dright><TT>10&nbsp;&nbsp;</TT></TD>
    <TD noWrap><TT>&nbsp;K.SAAAAVVGSTER.G</TT></TD></TR>
  <TR>
    <TD align=3Dright>&nbsp;</TD>
    <TD align=3Dright><TT>1246.6272&nbsp;&nbsp;</TT></TD>
    <TD align=3Dright><TT>1245.6199&nbsp;&nbsp;</TT></TD>
    <TD align=3Dright><TT>1245.6677&nbsp;&nbsp;</TT></TD>
    <TD noWrap align=3Dright><TT>-38.35&nbsp;</TT></TD>
    <TD align=3Dright><TT>259&nbsp;</TT></TD>
    <TD noWrap align=3Dright><TT>-&nbsp;</TT></TD>
    <TD align=3Dright><TT>271&nbsp;</TT></TD>
    <TD align=3Dright><TT>1&nbsp;&nbsp;</TT></TD>
    <TD noWrap align=3Dright><TT>---&nbsp;&nbsp;</TT></TD>
    <TD noWrap><TT>&nbsp;R.KSAAAAVVGSTER.G</TT></TD></TR>
  <TR>
    <TD align=3Dright>&nbsp;</TD>
    <TD align=3Dright><TT>1246.6272&nbsp;&nbsp;</TT></TD>
    <TD align=3Dright><TT>1245.6199&nbsp;&nbsp;</TT></TD>
    <TD align=3Dright><TT>1245.6677&nbsp;&nbsp;</TT></TD>
    <TD noWrap align=3Dright><TT>-38.35&nbsp;</TT></TD>
    <TD align=3Dright><TT>259&nbsp;</TT></TD>
    <TD noWrap align=3Dright><TT>-&nbsp;</TT></TD>
    <TD align=3Dright><TT>271&nbsp;</TT></TD>
    <TD align=3Dright><TT>1&nbsp;&nbsp;</TT></TD>
    <TD noWrap align=3Dright><TT>13&nbsp;&nbsp;</TT></TD>
    <TD noWrap><TT>&nbsp;R.KSAAAAVVGSTER.G</TT></TD></TR>
  <TR>
    <TD align=3Dright>&nbsp;</TD>
    <TD align=3Dright><TT>2215.9956&nbsp;&nbsp;</TT></TD>
    <TD align=3Dright><TT>2214.9883&nbsp;&nbsp;</TT></TD>
    <TD align=3Dright><TT>2215.0101&nbsp;&nbsp;</TT></TD>
    <TD noWrap align=3Dright><TT>-9.85&nbsp;</TT></TD>
    <TD align=3Dright><TT>351&nbsp;</TT></TD>
    <TD noWrap align=3Dright><TT>-&nbsp;</TT></TD>
    <TD align=3Dright><TT>375&nbsp;</TT></TD>
    <TD align=3Dright><TT>0&nbsp;&nbsp;</TT></TD>
    <TD noWrap align=3Dright><TT>---&nbsp;&nbsp;</TT></TD>
    <TD noWrap><TT>&nbsp;R.GHTTVVGSDETGSDAAAAAAGSAGR.G</TT></TD></TR>
  <TR>
    <TD align=3Dright>&nbsp;</TD>
    <TD align=3Dright><TT>2215.9956&nbsp;&nbsp;</TT></TD>
    <TD align=3Dright><TT>2214.9883&nbsp;&nbsp;</TT></TD>
    <TD align=3Dright><TT>2215.0101&nbsp;&nbsp;</TT></TD>
    <TD noWrap align=3Dright><TT>-9.85&nbsp;</TT></TD>
    <TD align=3Dright><TT>351&nbsp;</TT></TD>
    <TD noWrap align=3Dright><TT>-&nbsp;</TT></TD>
    <TD align=3Dright><TT>375&nbsp;</TT></TD>
    <TD align=3Dright><TT>0&nbsp;&nbsp;</TT></TD>
    <TD noWrap align=3Dright><TT>---&nbsp;&nbsp;</TT></TD>
    <TD=20
noWrap><TT>&nbsp;R.GHTTVVGSDETGSDAAAAAAGSAGR.G</TT></TD></TR></TBODY></TA=
BLE>
<TABLE border=3D0 cellSpacing=3D0>
  <TBODY>
  <TR>
    <TD><TT>&nbsp;&nbsp;&nbsp;&nbsp;&nbsp;&nbsp;</TT></TD>
    <TD><TT><B>No match to: </B>825.0584, 829.3429, 835.0214, 842.4713,=20
      870.5014, 876.9876, 878.9819, 994.0819, 994.0819, 1140.4961, =
1277.4535,=20
      1277.4535, 1296.7018, 1296.7018, 1321.5526, 1321.5526, 1420.6029,=20
      1420.6029, 2087.8975, 2087.8975</TT></TD></TR></TBODY></TABLE><BR>
<TABLE border=3D0 cellSpacing=3D0>
  <TBODY>
  <TR>
    <TD><TT><B><A name=3DHit45>45.</A>&nbsp;&nbsp;&nbsp;</B></TT></TD>
    <TD noWrap><TT><A=20
      =
href=3D"http://zxw-pc/mascot/cgi/protein_view.pl?file=3D../data/20121225/=
F002413.dat&amp;hit=3D45"=20
      =
target=3D_blank>gi|241944823</A>&nbsp;&nbsp;&nbsp;&nbsp;<B>Mass:</B>&nbsp=
;45410&nbsp;&nbsp;&nbsp;&nbsp;<B>Score:</B>&nbsp;44&nbsp;&nbsp;&nbsp;&nbs=
p;&nbsp;<B>Expect:</B>&nbsp;79&nbsp;&nbsp;<B>Matches:</B>&nbsp;6</TT></TD=
></TR>
  <TR>
    <TD>&nbsp;</TD>
    <TD noWrap><TT>hypothetical protein SORBIDRAFT_09g010754 [Sorghum=20
      bicolor]</TT></TD></TR></TBODY></TABLE>
<TABLE border=3D0 cellSpacing=3D0 cellPadding=3D0>
  <TBODY>
  <TR>
    <TD><TT>&nbsp;&nbsp;&nbsp;&nbsp;&nbsp;&nbsp;</TT></TD>
    <TD align=3Dright><TT><B>Observed&nbsp;&nbsp;</B></TT></TD>
    <TD noWrap align=3Dright><TT><B>Mr(expt)&nbsp;&nbsp;</B></TT></TD>
    <TD noWrap align=3Dright><TT><B>Mr(calc)&nbsp;&nbsp;</B></TT></TD>
    <TD align=3Dright><TT><B>&nbsp;ppm&nbsp;&nbsp;</B></TT></TD>
    <TD align=3Dright><TT><B>Start&nbsp;</B></TT></TD>
    <TD align=3Dright><TT><B>&nbsp;</B></TT></TD>
    <TD align=3Dright><TT><B>End&nbsp;</B></TT></TD>
    <TD align=3Dright><TT><B>Miss&nbsp;</B></TT></TD>
    <TD align=3Dright><TT><B>Ions&nbsp;</B></TT></TD>
    <TD><TT><B>&nbsp;Peptide</B></TT></TD></TR>
  <TR>
    <TD align=3Dright>&nbsp;</TD>
    <TD align=3Dright><TT>1118.5354&nbsp;&nbsp;</TT></TD>
    <TD align=3Dright><TT>1117.5281&nbsp;&nbsp;</TT></TD>
    <TD align=3Dright><TT>1117.5727&nbsp;&nbsp;</TT></TD>
    <TD noWrap align=3Dright><TT>-39.92&nbsp;</TT></TD>
    <TD align=3Dright><TT>260&nbsp;</TT></TD>
    <TD noWrap align=3Dright><TT>-&nbsp;</TT></TD>
    <TD align=3Dright><TT>271&nbsp;</TT></TD>
    <TD align=3Dright><TT>0&nbsp;&nbsp;</TT></TD>
    <TD noWrap align=3Dright><TT>---&nbsp;&nbsp;</TT></TD>
    <TD noWrap><TT>&nbsp;K.SAAAAVVGSTER.G</TT></TD></TR>
  <TR>
    <TD align=3Dright>&nbsp;</TD>
    <TD align=3Dright><TT>1118.5354&nbsp;&nbsp;</TT></TD>
    <TD align=3Dright><TT>1117.5281&nbsp;&nbsp;</TT></TD>
    <TD align=3Dright><TT>1117.5727&nbsp;&nbsp;</TT></TD>
    <TD noWrap align=3Dright><TT>-39.92&nbsp;</TT></TD>
    <TD align=3Dright><TT>260&nbsp;</TT></TD>
    <TD noWrap align=3Dright><TT>-&nbsp;</TT></TD>
    <TD align=3Dright><TT>271&nbsp;</TT></TD>
    <TD align=3Dright><TT>0&nbsp;&nbsp;</TT></TD>
    <TD noWrap align=3Dright><TT>10&nbsp;&nbsp;</TT></TD>
    <TD noWrap><TT>&nbsp;K.SAAAAVVGSTER.G</TT></TD></TR>
  <TR>
    <TD align=3Dright>&nbsp;</TD>
    <TD align=3Dright><TT>1246.6272&nbsp;&nbsp;</TT></TD>
    <TD align=3Dright><TT>1245.6199&nbsp;&nbsp;</TT></TD>
    <TD align=3Dright><TT>1245.6677&nbsp;&nbsp;</TT></TD>
    <TD noWrap align=3Dright><TT>-38.35&nbsp;</TT></TD>
    <TD align=3Dright><TT>259&nbsp;</TT></TD>
    <TD noWrap align=3Dright><TT>-&nbsp;</TT></TD>
    <TD align=3Dright><TT>271&nbsp;</TT></TD>
    <TD align=3Dright><TT>1&nbsp;&nbsp;</TT></TD>
    <TD noWrap align=3Dright><TT>---&nbsp;&nbsp;</TT></TD>
    <TD noWrap><TT>&nbsp;R.KSAAAAVVGSTER.G</TT></TD></TR>
  <TR>
    <TD align=3Dright>&nbsp;</TD>
    <TD align=3Dright><TT>1246.6272&nbsp;&nbsp;</TT></TD>
    <TD align=3Dright><TT>1245.6199&nbsp;&nbsp;</TT></TD>
    <TD align=3Dright><TT>1245.6677&nbsp;&nbsp;</TT></TD>
    <TD noWrap align=3Dright><TT>-38.35&nbsp;</TT></TD>
    <TD align=3Dright><TT>259&nbsp;</TT></TD>
    <TD noWrap align=3Dright><TT>-&nbsp;</TT></TD>
    <TD align=3Dright><TT>271&nbsp;</TT></TD>
    <TD align=3Dright><TT>1&nbsp;&nbsp;</TT></TD>
    <TD noWrap align=3Dright><TT>13&nbsp;&nbsp;</TT></TD>
    <TD noWrap><TT>&nbsp;R.KSAAAAVVGSTER.G</TT></TD></TR>
  <TR>
    <TD align=3Dright>&nbsp;</TD>
    <TD align=3Dright><TT>2215.9956&nbsp;&nbsp;</TT></TD>
    <TD align=3Dright><TT>2214.9883&nbsp;&nbsp;</TT></TD>
    <TD align=3Dright><TT>2215.0101&nbsp;&nbsp;</TT></TD>
    <TD noWrap align=3Dright><TT>-9.85&nbsp;</TT></TD>
    <TD align=3Dright><TT>351&nbsp;</TT></TD>
    <TD noWrap align=3Dright><TT>-&nbsp;</TT></TD>
    <TD align=3Dright><TT>375&nbsp;</TT></TD>
    <TD align=3Dright><TT>0&nbsp;&nbsp;</TT></TD>
    <TD noWrap align=3Dright><TT>---&nbsp;&nbsp;</TT></TD>
    <TD noWrap><TT>&nbsp;R.GHTTVVGSDETGSDAAAAAAGSAGR.G</TT></TD></TR>
  <TR>
    <TD align=3Dright>&nbsp;</TD>
    <TD align=3Dright><TT>2215.9956&nbsp;&nbsp;</TT></TD>
    <TD align=3Dright><TT>2214.9883&nbsp;&nbsp;</TT></TD>
    <TD align=3Dright><TT>2215.0101&nbsp;&nbsp;</TT></TD>
    <TD noWrap align=3Dright><TT>-9.85&nbsp;</TT></TD>
    <TD align=3Dright><TT>351&nbsp;</TT></TD>
    <TD noWrap align=3Dright><TT>-&nbsp;</TT></TD>
    <TD align=3Dright><TT>375&nbsp;</TT></TD>
    <TD align=3Dright><TT>0&nbsp;&nbsp;</TT></TD>
    <TD noWrap align=3Dright><TT>---&nbsp;&nbsp;</TT></TD>
    <TD=20
noWrap><TT>&nbsp;R.GHTTVVGSDETGSDAAAAAAGSAGR.G</TT></TD></TR></TBODY></TA=
BLE>
<TABLE border=3D0 cellSpacing=3D0>
  <TBODY>
  <TR>
    <TD><TT>&nbsp;&nbsp;&nbsp;&nbsp;&nbsp;&nbsp;</TT></TD>
    <TD><TT><B>No match to: </B>825.0584, 829.3429, 835.0214, 842.4713,=20
      870.5014, 876.9876, 878.9819, 994.0819, 994.0819, 1140.4961, =
1277.4535,=20
      1277.4535, 1296.7018, 1296.7018, 1321.5526, 1321.5526, 1420.6029,=20
      1420.6029, 2087.8975, 2087.8975</TT></TD></TR></TBODY></TABLE><BR>
<TABLE border=3D0 cellSpacing=3D0>
  <TBODY>
  <TR>
    <TD><TT><B><A name=3DHit46>46.</A>&nbsp;&nbsp;&nbsp;</B></TT></TD>
    <TD noWrap><TT><A=20
      =
href=3D"http://zxw-pc/mascot/cgi/protein_view.pl?file=3D../data/20121225/=
F002413.dat&amp;hit=3D46"=20
      =
target=3D_blank>gi|255623477</A>&nbsp;&nbsp;&nbsp;&nbsp;<B>Mass:</B>&nbsp=
;29215&nbsp;&nbsp;&nbsp;&nbsp;<B>Score:</B>&nbsp;44&nbsp;&nbsp;&nbsp;&nbs=
p;&nbsp;<B>Expect:</B>&nbsp;81&nbsp;&nbsp;<B>Matches:</B>&nbsp;6</TT></TD=
></TR>
  <TR>
    <TD>&nbsp;</TD>
    <TD noWrap><TT>conserved hypothetical protein [Ricinus=20
  communis]</TT></TD></TR></TBODY></TABLE>
<TABLE border=3D0 cellSpacing=3D0 cellPadding=3D0>
  <TBODY>
  <TR>
    <TD><TT>&nbsp;&nbsp;&nbsp;&nbsp;&nbsp;&nbsp;</TT></TD>
    <TD align=3Dright><TT><B>Observed&nbsp;&nbsp;</B></TT></TD>
    <TD noWrap align=3Dright><TT><B>Mr(expt)&nbsp;&nbsp;</B></TT></TD>
    <TD noWrap align=3Dright><TT><B>Mr(calc)&nbsp;&nbsp;</B></TT></TD>
    <TD align=3Dright><TT><B>&nbsp;ppm&nbsp;&nbsp;</B></TT></TD>
    <TD align=3Dright><TT><B>Start&nbsp;</B></TT></TD>
    <TD align=3Dright><TT><B>&nbsp;</B></TT></TD>
    <TD align=3Dright><TT><B>End&nbsp;</B></TT></TD>
    <TD align=3Dright><TT><B>Miss&nbsp;</B></TT></TD>
    <TD align=3Dright><TT><B>Ions&nbsp;</B></TT></TD>
    <TD><TT><B>&nbsp;Peptide</B></TT></TD></TR>
  <TR>
    <TD align=3Dright>&nbsp;</TD>
    <TD align=3Dright><TT>842.4713&nbsp;&nbsp;</TT></TD>
    <TD align=3Dright><TT>841.4640&nbsp;&nbsp;</TT></TD>
    <TD align=3Dright><TT>841.4671&nbsp;&nbsp;</TT></TD>
    <TD noWrap align=3Dright><TT>-3.65&nbsp;</TT></TD>
    <TD align=3Dright><TT>218&nbsp;</TT></TD>
    <TD noWrap align=3Dright><TT>-&nbsp;</TT></TD>
    <TD align=3Dright><TT>224&nbsp;</TT></TD>
    <TD align=3Dright><TT>1&nbsp;&nbsp;</TT></TD>
    <TD noWrap align=3Dright><TT>---&nbsp;&nbsp;</TT></TD>
    <TD noWrap><TT>&nbsp;R.AGVFHRR.R</TT></TD></TR>
  <TR>
    <TD align=3Dright>&nbsp;</TD>
    <TD align=3Dright><TT>870.5014&nbsp;&nbsp;</TT></TD>
    <TD align=3Dright><TT>869.4941&nbsp;&nbsp;</TT></TD>
    <TD align=3Dright><TT>869.4832&nbsp;&nbsp;</TT></TD>
    <TD noWrap align=3Dright><TT>12.6&nbsp;</TT></TD>
    <TD align=3Dright><TT>194&nbsp;</TT></TD>
    <TD noWrap align=3Dright><TT>-&nbsp;</TT></TD>
    <TD align=3Dright><TT>202&nbsp;</TT></TD>
    <TD align=3Dright><TT>1&nbsp;&nbsp;</TT></TD>
    <TD noWrap align=3Dright><TT>---&nbsp;&nbsp;</TT></TD>
    <TD noWrap><TT>&nbsp;R.APGGRTGVR.H</TT></TD></TR>
  <TR>
    <TD align=3Dright>&nbsp;</TD>
    <TD align=3Dright><TT>1246.6272&nbsp;&nbsp;</TT></TD>
    <TD align=3Dright><TT>1245.6199&nbsp;&nbsp;</TT></TD>
    <TD align=3Dright><TT>1245.5698&nbsp;&nbsp;</TT></TD>
    <TD noWrap align=3Dright><TT>40.2&nbsp;</TT></TD>
    <TD align=3Dright><TT>148&nbsp;</TT></TD>
    <TD noWrap align=3Dright><TT>-&nbsp;</TT></TD>
    <TD align=3Dright><TT>159&nbsp;</TT></TD>
    <TD align=3Dright><TT>1&nbsp;&nbsp;</TT></TD>
    <TD noWrap align=3Dright><TT>---&nbsp;&nbsp;</TT></TD>
    <TD noWrap><TT>&nbsp;R.QGDVGSEGGERR.L</TT></TD></TR>
  <TR>
    <TD align=3Dright>&nbsp;</TD>
    <TD align=3Dright><TT>1246.6272&nbsp;&nbsp;</TT></TD>
    <TD align=3Dright><TT>1245.6199&nbsp;&nbsp;</TT></TD>
    <TD align=3Dright><TT>1245.5698&nbsp;&nbsp;</TT></TD>
    <TD noWrap align=3Dright><TT>40.2&nbsp;</TT></TD>
    <TD align=3Dright><TT>148&nbsp;</TT></TD>
    <TD noWrap align=3Dright><TT>-&nbsp;</TT></TD>
    <TD align=3Dright><TT>159&nbsp;</TT></TD>
    <TD align=3Dright><TT>1&nbsp;&nbsp;</TT></TD>
    <TD noWrap align=3Dright><TT>18&nbsp;&nbsp;</TT></TD>
    <TD noWrap><TT>&nbsp;R.QGDVGSEGGERR.L</TT></TD></TR>
  <TR>
    <TD align=3Dright>&nbsp;</TD>
    <TD align=3Dright><TT>1296.7018&nbsp;&nbsp;</TT></TD>
    <TD align=3Dright><TT>1295.6945&nbsp;&nbsp;</TT></TD>
    <TD align=3Dright><TT>1295.7673&nbsp;&nbsp;</TT></TD>
    <TD noWrap align=3Dright><TT>-56.20&nbsp;</TT></TD>
    <TD align=3Dright><TT>207&nbsp;</TT></TD>
    <TD noWrap align=3Dright><TT>-&nbsp;</TT></TD>
    <TD align=3Dright><TT>217&nbsp;</TT></TD>
    <TD align=3Dright><TT>1&nbsp;&nbsp;</TT></TD>
    <TD noWrap align=3Dright><TT>---&nbsp;&nbsp;</TT></TD>
    <TD noWrap><TT>&nbsp;R.GNQRVDLLLLR.A</TT></TD></TR>
  <TR>
    <TD align=3Dright>&nbsp;</TD>
    <TD align=3Dright><TT>1296.7018&nbsp;&nbsp;</TT></TD>
    <TD align=3Dright><TT>1295.6945&nbsp;&nbsp;</TT></TD>
    <TD align=3Dright><TT>1295.7673&nbsp;&nbsp;</TT></TD>
    <TD noWrap align=3Dright><TT>-56.20&nbsp;</TT></TD>
    <TD align=3Dright><TT>207&nbsp;</TT></TD>
    <TD noWrap align=3Dright><TT>-&nbsp;</TT></TD>
    <TD align=3Dright><TT>217&nbsp;</TT></TD>
    <TD align=3Dright><TT>1&nbsp;&nbsp;</TT></TD>
    <TD noWrap align=3Dright><TT>---&nbsp;&nbsp;</TT></TD>
    <TD noWrap><TT>&nbsp;R.GNQRVDLLLLR.A</TT></TD></TR></TBODY></TABLE>
<TABLE border=3D0 cellSpacing=3D0>
  <TBODY>
  <TR>
    <TD><TT>&nbsp;&nbsp;&nbsp;&nbsp;&nbsp;&nbsp;</TT></TD>
    <TD><TT><B>No match to: </B>825.0584, 829.3429, 835.0214, 876.9876,=20
      878.9819, 994.0819, 994.0819, 1118.5354, 1118.5354, 1140.4961, =
1277.4535,=20
      1277.4535, 1321.5526, 1321.5526, 1420.6029, 1420.6029, 2087.8975,=20
      2087.8975, 2215.9956, 2215.9956</TT></TD></TR></TBODY></TABLE><BR>
<TABLE border=3D0 cellSpacing=3D0>
  <TBODY>
  <TR>
    <TD><TT><B><A name=3DHit47>47.</A>&nbsp;&nbsp;&nbsp;</B></TT></TD>
    <TD noWrap><TT><A=20
      =
href=3D"http://zxw-pc/mascot/cgi/protein_view.pl?file=3D../data/20121225/=
F002413.dat&amp;hit=3D47"=20
      =
target=3D_blank>gi|223496320</A>&nbsp;&nbsp;&nbsp;&nbsp;<B>Mass:</B>&nbsp=
;29215&nbsp;&nbsp;&nbsp;&nbsp;<B>Score:</B>&nbsp;44&nbsp;&nbsp;&nbsp;&nbs=
p;&nbsp;<B>Expect:</B>&nbsp;81&nbsp;&nbsp;<B>Matches:</B>&nbsp;6</TT></TD=
></TR>
  <TR>
    <TD>&nbsp;</TD>
    <TD noWrap><TT>conserved hypothetical protein [Ricinus=20
  communis]</TT></TD></TR></TBODY></TABLE>
<TABLE border=3D0 cellSpacing=3D0 cellPadding=3D0>
  <TBODY>
  <TR>
    <TD><TT>&nbsp;&nbsp;&nbsp;&nbsp;&nbsp;&nbsp;</TT></TD>
    <TD align=3Dright><TT><B>Observed&nbsp;&nbsp;</B></TT></TD>
    <TD noWrap align=3Dright><TT><B>Mr(expt)&nbsp;&nbsp;</B></TT></TD>
    <TD noWrap align=3Dright><TT><B>Mr(calc)&nbsp;&nbsp;</B></TT></TD>
    <TD align=3Dright><TT><B>&nbsp;ppm&nbsp;&nbsp;</B></TT></TD>
    <TD align=3Dright><TT><B>Start&nbsp;</B></TT></TD>
    <TD align=3Dright><TT><B>&nbsp;</B></TT></TD>
    <TD align=3Dright><TT><B>End&nbsp;</B></TT></TD>
    <TD align=3Dright><TT><B>Miss&nbsp;</B></TT></TD>
    <TD align=3Dright><TT><B>Ions&nbsp;</B></TT></TD>
    <TD><TT><B>&nbsp;Peptide</B></TT></TD></TR>
  <TR>
    <TD align=3Dright>&nbsp;</TD>
    <TD align=3Dright><TT>842.4713&nbsp;&nbsp;</TT></TD>
    <TD align=3Dright><TT>841.4640&nbsp;&nbsp;</TT></TD>
    <TD align=3Dright><TT>841.4671&nbsp;&nbsp;</TT></TD>
    <TD noWrap align=3Dright><TT>-3.65&nbsp;</TT></TD>
    <TD align=3Dright><TT>218&nbsp;</TT></TD>
    <TD noWrap align=3Dright><TT>-&nbsp;</TT></TD>
    <TD align=3Dright><TT>224&nbsp;</TT></TD>
    <TD align=3Dright><TT>1&nbsp;&nbsp;</TT></TD>
    <TD noWrap align=3Dright><TT>---&nbsp;&nbsp;</TT></TD>
    <TD noWrap><TT>&nbsp;R.AGVFHRR.R</TT></TD></TR>
  <TR>
    <TD align=3Dright>&nbsp;</TD>
    <TD align=3Dright><TT>870.5014&nbsp;&nbsp;</TT></TD>
    <TD align=3Dright><TT>869.4941&nbsp;&nbsp;</TT></TD>
    <TD align=3Dright><TT>869.4832&nbsp;&nbsp;</TT></TD>
    <TD noWrap align=3Dright><TT>12.6&nbsp;</TT></TD>
    <TD align=3Dright><TT>194&nbsp;</TT></TD>
    <TD noWrap align=3Dright><TT>-&nbsp;</TT></TD>
    <TD align=3Dright><TT>202&nbsp;</TT></TD>
    <TD align=3Dright><TT>1&nbsp;&nbsp;</TT></TD>
    <TD noWrap align=3Dright><TT>---&nbsp;&nbsp;</TT></TD>
    <TD noWrap><TT>&nbsp;R.APGGRTGVR.H</TT></TD></TR>
  <TR>
    <TD align=3Dright>&nbsp;</TD>
    <TD align=3Dright><TT>1246.6272&nbsp;&nbsp;</TT></TD>
    <TD align=3Dright><TT>1245.6199&nbsp;&nbsp;</TT></TD>
    <TD align=3Dright><TT>1245.5698&nbsp;&nbsp;</TT></TD>
    <TD noWrap align=3Dright><TT>40.2&nbsp;</TT></TD>
    <TD align=3Dright><TT>148&nbsp;</TT></TD>
    <TD noWrap align=3Dright><TT>-&nbsp;</TT></TD>
    <TD align=3Dright><TT>159&nbsp;</TT></TD>
    <TD align=3Dright><TT>1&nbsp;&nbsp;</TT></TD>
    <TD noWrap align=3Dright><TT>---&nbsp;&nbsp;</TT></TD>
    <TD noWrap><TT>&nbsp;R.QGDVGSEGGERR.L</TT></TD></TR>
  <TR>
    <TD align=3Dright>&nbsp;</TD>
    <TD align=3Dright><TT>1246.6272&nbsp;&nbsp;</TT></TD>
    <TD align=3Dright><TT>1245.6199&nbsp;&nbsp;</TT></TD>
    <TD align=3Dright><TT>1245.5698&nbsp;&nbsp;</TT></TD>
    <TD noWrap align=3Dright><TT>40.2&nbsp;</TT></TD>
    <TD align=3Dright><TT>148&nbsp;</TT></TD>
    <TD noWrap align=3Dright><TT>-&nbsp;</TT></TD>
    <TD align=3Dright><TT>159&nbsp;</TT></TD>
    <TD align=3Dright><TT>1&nbsp;&nbsp;</TT></TD>
    <TD noWrap align=3Dright><TT>18&nbsp;&nbsp;</TT></TD>
    <TD noWrap><TT>&nbsp;R.QGDVGSEGGERR.L</TT></TD></TR>
  <TR>
    <TD align=3Dright>&nbsp;</TD>
    <TD align=3Dright><TT>1296.7018&nbsp;&nbsp;</TT></TD>
    <TD align=3Dright><TT>1295.6945&nbsp;&nbsp;</TT></TD>
    <TD align=3Dright><TT>1295.7673&nbsp;&nbsp;</TT></TD>
    <TD noWrap align=3Dright><TT>-56.20&nbsp;</TT></TD>
    <TD align=3Dright><TT>207&nbsp;</TT></TD>
    <TD noWrap align=3Dright><TT>-&nbsp;</TT></TD>
    <TD align=3Dright><TT>217&nbsp;</TT></TD>
    <TD align=3Dright><TT>1&nbsp;&nbsp;</TT></TD>
    <TD noWrap align=3Dright><TT>---&nbsp;&nbsp;</TT></TD>
    <TD noWrap><TT>&nbsp;R.GNQRVDLLLLR.A</TT></TD></TR>
  <TR>
    <TD align=3Dright>&nbsp;</TD>
    <TD align=3Dright><TT>1296.7018&nbsp;&nbsp;</TT></TD>
    <TD align=3Dright><TT>1295.6945&nbsp;&nbsp;</TT></TD>
    <TD align=3Dright><TT>1295.7673&nbsp;&nbsp;</TT></TD>
    <TD noWrap align=3Dright><TT>-56.20&nbsp;</TT></TD>
    <TD align=3Dright><TT>207&nbsp;</TT></TD>
    <TD noWrap align=3Dright><TT>-&nbsp;</TT></TD>
    <TD align=3Dright><TT>217&nbsp;</TT></TD>
    <TD align=3Dright><TT>1&nbsp;&nbsp;</TT></TD>
    <TD noWrap align=3Dright><TT>---&nbsp;&nbsp;</TT></TD>
    <TD noWrap><TT>&nbsp;R.GNQRVDLLLLR.A</TT></TD></TR></TBODY></TABLE>
<TABLE border=3D0 cellSpacing=3D0>
  <TBODY>
  <TR>
    <TD><TT>&nbsp;&nbsp;&nbsp;&nbsp;&nbsp;&nbsp;</TT></TD>
    <TD><TT><B>No match to: </B>825.0584, 829.3429, 835.0214, 876.9876,=20
      878.9819, 994.0819, 994.0819, 1118.5354, 1118.5354, 1140.4961, =
1277.4535,=20
      1277.4535, 1321.5526, 1321.5526, 1420.6029, 1420.6029, 2087.8975,=20
      2087.8975, 2215.9956, 2215.9956</TT></TD></TR></TBODY></TABLE><BR>
<TABLE border=3D0 cellSpacing=3D0>
  <TBODY>
  <TR>
    <TD><TT><B><A name=3DHit48>48.</A>&nbsp;&nbsp;&nbsp;</B></TT></TD>
    <TD noWrap><TT><A=20
      =
href=3D"http://zxw-pc/mascot/cgi/protein_view.pl?file=3D../data/20121225/=
F002413.dat&amp;hit=3D48"=20
      =
target=3D_blank>gi|294622272</A>&nbsp;&nbsp;&nbsp;&nbsp;<B>Mass:</B>&nbsp=
;9186&nbsp;&nbsp;&nbsp;&nbsp;&nbsp;<B>Score:</B>&nbsp;44&nbsp;&nbsp;&nbsp=
;&nbsp;&nbsp;<B>Expect:</B>&nbsp;83&nbsp;&nbsp;<B>Matches:</B>&nbsp;4</TT=
></TD></TR>
  <TR>
    <TD>&nbsp;</TD>
    <TD noWrap><TT>cinnamate 4-hydroxylase [Cynodon=20
  dactylon]</TT></TD></TR></TBODY></TABLE>
<TABLE border=3D0 cellSpacing=3D0 cellPadding=3D0>
  <TBODY>
  <TR>
    <TD><TT>&nbsp;&nbsp;&nbsp;&nbsp;&nbsp;&nbsp;</TT></TD>
    <TD align=3Dright><TT><B>Observed&nbsp;&nbsp;</B></TT></TD>
    <TD noWrap align=3Dright><TT><B>Mr(expt)&nbsp;&nbsp;</B></TT></TD>
    <TD noWrap align=3Dright><TT><B>Mr(calc)&nbsp;&nbsp;</B></TT></TD>
    <TD align=3Dright><TT><B>&nbsp;ppm&nbsp;&nbsp;</B></TT></TD>
    <TD align=3Dright><TT><B>Start&nbsp;</B></TT></TD>
    <TD align=3Dright><TT><B>&nbsp;</B></TT></TD>
    <TD align=3Dright><TT><B>End&nbsp;</B></TT></TD>
    <TD align=3Dright><TT><B>Miss&nbsp;</B></TT></TD>
    <TD align=3Dright><TT><B>Ions&nbsp;</B></TT></TD>
    <TD><TT><B>&nbsp;Peptide</B></TT></TD></TR>
  <TR>
    <TD align=3Dright>&nbsp;</TD>
    <TD align=3Dright><TT>1118.5354&nbsp;&nbsp;</TT></TD>
    <TD align=3Dright><TT>1117.5281&nbsp;&nbsp;</TT></TD>
    <TD align=3Dright><TT>1117.5550&nbsp;&nbsp;</TT></TD>
    <TD noWrap align=3Dright><TT>-24.03&nbsp;</TT></TD>
    <TD align=3Dright><TT>47&nbsp;</TT></TD>
    <TD noWrap align=3Dright><TT>-&nbsp;</TT></TD>
    <TD align=3Dright><TT>56&nbsp;</TT></TD>
    <TD align=3Dright><TT>0&nbsp;&nbsp;</TT></TD>
    <TD noWrap align=3Dright><TT>---&nbsp;&nbsp;</TT></TD>
    <TD noWrap><TT>&nbsp;K.NVMAQTGEIR.C</TT></TD></TR>
  <TR>
    <TD align=3Dright>&nbsp;</TD>
    <TD align=3Dright><TT>1118.5354&nbsp;&nbsp;</TT></TD>
    <TD align=3Dright><TT>1117.5281&nbsp;&nbsp;</TT></TD>
    <TD align=3Dright><TT>1117.5550&nbsp;&nbsp;</TT></TD>
    <TD noWrap align=3Dright><TT>-24.03&nbsp;</TT></TD>
    <TD align=3Dright><TT>47&nbsp;</TT></TD>
    <TD noWrap align=3Dright><TT>-&nbsp;</TT></TD>
    <TD align=3Dright><TT>56&nbsp;</TT></TD>
    <TD align=3Dright><TT>0&nbsp;&nbsp;</TT></TD>
    <TD noWrap align=3Dright><TT>4&nbsp;&nbsp;</TT></TD>
    <TD noWrap><TT>&nbsp;K.NVMAQTGEIR.C</TT></TD></TR>
  <TR>
    <TD align=3Dright>&nbsp;</TD>
    <TD align=3Dright><TT>1246.6272&nbsp;&nbsp;</TT></TD>
    <TD align=3Dright><TT>1245.6199&nbsp;&nbsp;</TT></TD>
    <TD align=3Dright><TT>1245.6499&nbsp;&nbsp;</TT></TD>
    <TD noWrap align=3Dright><TT>-24.09&nbsp;</TT></TD>
    <TD align=3Dright><TT>46&nbsp;</TT></TD>
    <TD noWrap align=3Dright><TT>-&nbsp;</TT></TD>
    <TD align=3Dright><TT>56&nbsp;</TT></TD>
    <TD align=3Dright><TT>1&nbsp;&nbsp;</TT></TD>
    <TD noWrap align=3Dright><TT>---&nbsp;&nbsp;</TT></TD>
    <TD noWrap><TT>&nbsp;R.KNVMAQTGEIR.C</TT></TD></TR>
  <TR>
    <TD align=3Dright>&nbsp;</TD>
    <TD align=3Dright><TT>1246.6272&nbsp;&nbsp;</TT></TD>
    <TD align=3Dright><TT>1245.6199&nbsp;&nbsp;</TT></TD>
    <TD align=3Dright><TT>1245.6499&nbsp;&nbsp;</TT></TD>
    <TD noWrap align=3Dright><TT>-24.09&nbsp;</TT></TD>
    <TD align=3Dright><TT>46&nbsp;</TT></TD>
    <TD noWrap align=3Dright><TT>-&nbsp;</TT></TD>
    <TD align=3Dright><TT>56&nbsp;</TT></TD>
    <TD align=3Dright><TT>1&nbsp;&nbsp;</TT></TD>
    <TD noWrap align=3Dright><TT>19&nbsp;&nbsp;</TT></TD>
    <TD noWrap><TT>&nbsp;R.KNVMAQTGEIR.C</TT></TD></TR></TBODY></TABLE>
<TABLE border=3D0 cellSpacing=3D0>
  <TBODY>
  <TR>
    <TD><TT>&nbsp;&nbsp;&nbsp;&nbsp;&nbsp;&nbsp;</TT></TD>
    <TD><TT><B>No match to: </B>825.0584, 829.3429, 835.0214, 842.4713,=20
      870.5014, 876.9876, 878.9819, 994.0819, 994.0819, 1140.4961, =
1277.4535,=20
      1277.4535, 1296.7018, 1296.7018, 1321.5526, 1321.5526, 1420.6029,=20
      1420.6029, 2087.8975, 2087.8975, 2215.9956,=20
2215.9956</TT></TD></TR></TBODY></TABLE><BR>
<TABLE border=3D0 cellSpacing=3D0>
  <TBODY>
  <TR>
    <TD><TT><B><A name=3DHit49>49.</A>&nbsp;&nbsp;&nbsp;</B></TT></TD>
    <TD noWrap><TT><A=20
      =
href=3D"http://zxw-pc/mascot/cgi/protein_view.pl?file=3D../data/20121225/=
F002413.dat&amp;hit=3D49"=20
      =
target=3D_blank>gi|148734397</A>&nbsp;&nbsp;&nbsp;&nbsp;<B>Mass:</B>&nbsp=
;43064&nbsp;&nbsp;&nbsp;&nbsp;<B>Score:</B>&nbsp;42&nbsp;&nbsp;&nbsp;&nbs=
p;&nbsp;<B>Expect:</B>&nbsp;1.1e+002&nbsp;&nbsp;<B>Matches:</B>&nbsp;2</T=
T></TD></TR>
  <TR>
    <TD>&nbsp;</TD>
    <TD noWrap><TT>phytochrome C [Asarum =
splendens]</TT></TD></TR></TBODY></TABLE>
<TABLE border=3D0 cellSpacing=3D0 cellPadding=3D0>
  <TBODY>
  <TR>
    <TD><TT>&nbsp;&nbsp;&nbsp;&nbsp;&nbsp;&nbsp;</TT></TD>
    <TD align=3Dright><TT><B>Observed&nbsp;&nbsp;</B></TT></TD>
    <TD noWrap align=3Dright><TT><B>Mr(expt)&nbsp;&nbsp;</B></TT></TD>
    <TD noWrap align=3Dright><TT><B>Mr(calc)&nbsp;&nbsp;</B></TT></TD>
    <TD align=3Dright><TT><B>&nbsp;ppm&nbsp;&nbsp;</B></TT></TD>
    <TD align=3Dright><TT><B>Start&nbsp;</B></TT></TD>
    <TD align=3Dright><TT><B>&nbsp;</B></TT></TD>
    <TD align=3Dright><TT><B>End&nbsp;</B></TT></TD>
    <TD align=3Dright><TT><B>Miss&nbsp;</B></TT></TD>
    <TD align=3Dright><TT><B>Ions&nbsp;</B></TT></TD>
    <TD><TT><B>&nbsp;Peptide</B></TT></TD></TR>
  <TR>
    <TD align=3Dright>&nbsp;</TD>
    <TD align=3Dright><TT>1420.6029&nbsp;&nbsp;</TT></TD>
    <TD align=3Dright><TT>1419.5956&nbsp;&nbsp;</TT></TD>
    <TD align=3Dright><TT>1419.6228&nbsp;&nbsp;</TT></TD>
    <TD noWrap align=3Dright><TT>-19.13&nbsp;</TT></TD>
    <TD align=3Dright><TT>375&nbsp;</TT></TD>
    <TD noWrap align=3Dright><TT>-&nbsp;</TT></TD>
    <TD align=3Dright><TT>386&nbsp;</TT></TD>
    <TD align=3Dright><TT>0&nbsp;&nbsp;</TT></TD>
    <TD noWrap align=3Dright><TT>---&nbsp;&nbsp;</TT></TD>
    <TD noWrap><TT>&nbsp;R.SLPWEDVEMDAI.- + Oxidation (M)</TT></TD></TR>
  <TR>
    <TD align=3Dright>&nbsp;</TD>
    <TD align=3Dright><TT>1420.6029&nbsp;&nbsp;</TT></TD>
    <TD align=3Dright><TT>1419.5956&nbsp;&nbsp;</TT></TD>
    <TD align=3Dright><TT>1419.6228&nbsp;&nbsp;</TT></TD>
    <TD noWrap align=3Dright><TT>-19.13&nbsp;</TT></TD>
    <TD align=3Dright><TT>375&nbsp;</TT></TD>
    <TD noWrap align=3Dright><TT>-&nbsp;</TT></TD>
    <TD align=3Dright><TT>386&nbsp;</TT></TD>
    <TD align=3Dright><TT>0&nbsp;&nbsp;</TT></TD>
    <TD noWrap align=3Dright><TT>37&nbsp;&nbsp;</TT></TD>
    <TD noWrap><TT>&nbsp;R.SLPWEDVEMDAI.- + Oxidation=20
(M)</TT></TD></TR></TBODY></TABLE>
<TABLE border=3D0 cellSpacing=3D0>
  <TBODY>
  <TR>
    <TD><TT>&nbsp;&nbsp;&nbsp;&nbsp;&nbsp;&nbsp;</TT></TD>
    <TD><TT><B>No match to: </B>825.0584, 829.3429, 835.0214, 842.4713,=20
      870.5014, 876.9876, 878.9819, 994.0819, 994.0819, 1118.5354, =
1118.5354,=20
      1140.4961, 1246.6272, 1246.6272, 1277.4535, 1277.4535, 1296.7018,=20
      1296.7018, 1321.5526, 1321.5526, 2087.8975, 2087.8975, 2215.9956,=20
      2215.9956</TT></TD></TR></TBODY></TABLE><BR>
<TABLE border=3D0 cellSpacing=3D0>
  <TBODY>
  <TR>
    <TD><TT><B><A name=3DHit50>50.</A>&nbsp;&nbsp;&nbsp;</B></TT></TD>
    <TD noWrap><TT><A=20
      =
href=3D"http://zxw-pc/mascot/cgi/protein_view.pl?file=3D../data/20121225/=
F002413.dat&amp;hit=3D50"=20
      =
target=3D_blank>gi|148734393</A>&nbsp;&nbsp;&nbsp;&nbsp;<B>Mass:</B>&nbsp=
;43170&nbsp;&nbsp;&nbsp;&nbsp;<B>Score:</B>&nbsp;42&nbsp;&nbsp;&nbsp;&nbs=
p;&nbsp;<B>Expect:</B>&nbsp;1.1e+002&nbsp;&nbsp;<B>Matches:</B>&nbsp;2</T=
T></TD></TR>
  <TR>
    <TD>&nbsp;</TD>
    <TD noWrap><TT>phytochrome C [Asarum =
europaeum]</TT></TD></TR></TBODY></TABLE>
<TABLE border=3D0 cellSpacing=3D0 cellPadding=3D0>
  <TBODY>
  <TR>
    <TD><TT>&nbsp;&nbsp;&nbsp;&nbsp;&nbsp;&nbsp;</TT></TD>
    <TD align=3Dright><TT><B>Observed&nbsp;&nbsp;</B></TT></TD>
    <TD noWrap align=3Dright><TT><B>Mr(expt)&nbsp;&nbsp;</B></TT></TD>
    <TD noWrap align=3Dright><TT><B>Mr(calc)&nbsp;&nbsp;</B></TT></TD>
    <TD align=3Dright><TT><B>&nbsp;ppm&nbsp;&nbsp;</B></TT></TD>
    <TD align=3Dright><TT><B>Start&nbsp;</B></TT></TD>
    <TD align=3Dright><TT><B>&nbsp;</B></TT></TD>
    <TD align=3Dright><TT><B>End&nbsp;</B></TT></TD>
    <TD align=3Dright><TT><B>Miss&nbsp;</B></TT></TD>
    <TD align=3Dright><TT><B>Ions&nbsp;</B></TT></TD>
    <TD><TT><B>&nbsp;Peptide</B></TT></TD></TR>
  <TR>
    <TD align=3Dright>&nbsp;</TD>
    <TD align=3Dright><TT>1420.6029&nbsp;&nbsp;</TT></TD>
    <TD align=3Dright><TT>1419.5956&nbsp;&nbsp;</TT></TD>
    <TD align=3Dright><TT>1419.6228&nbsp;&nbsp;</TT></TD>
    <TD noWrap align=3Dright><TT>-19.13&nbsp;</TT></TD>
    <TD align=3Dright><TT>375&nbsp;</TT></TD>
    <TD noWrap align=3Dright><TT>-&nbsp;</TT></TD>
    <TD align=3Dright><TT>386&nbsp;</TT></TD>
    <TD align=3Dright><TT>0&nbsp;&nbsp;</TT></TD>
    <TD noWrap align=3Dright><TT>---&nbsp;&nbsp;</TT></TD>
    <TD noWrap><TT>&nbsp;R.SLPWEDVEMDAI.- + Oxidation (M)</TT></TD></TR>
  <TR>
    <TD align=3Dright>&nbsp;</TD>
    <TD align=3Dright><TT>1420.6029&nbsp;&nbsp;</TT></TD>
    <TD align=3Dright><TT>1419.5956&nbsp;&nbsp;</TT></TD>
    <TD align=3Dright><TT>1419.6228&nbsp;&nbsp;</TT></TD>
    <TD noWrap align=3Dright><TT>-19.13&nbsp;</TT></TD>
    <TD align=3Dright><TT>375&nbsp;</TT></TD>
    <TD noWrap align=3Dright><TT>-&nbsp;</TT></TD>
    <TD align=3Dright><TT>386&nbsp;</TT></TD>
    <TD align=3Dright><TT>0&nbsp;&nbsp;</TT></TD>
    <TD noWrap align=3Dright><TT>37&nbsp;&nbsp;</TT></TD>
    <TD noWrap><TT>&nbsp;R.SLPWEDVEMDAI.- + Oxidation=20
(M)</TT></TD></TR></TBODY></TABLE>
<TABLE border=3D0 cellSpacing=3D0>
  <TBODY>
  <TR>
    <TD><TT>&nbsp;&nbsp;&nbsp;&nbsp;&nbsp;&nbsp;</TT></TD>
    <TD><TT><B>No match to: </B>825.0584, 829.3429, 835.0214, 842.4713,=20
      870.5014, 876.9876, 878.9819, 994.0819, 994.0819, 1118.5354, =
1118.5354,=20
      1140.4961, 1246.6272, 1246.6272, 1277.4535, 1277.4535, 1296.7018,=20
      1296.7018, 1321.5526, 1321.5526, 2087.8975, 2087.8975, 2215.9956,=20
      2215.9956</TT></TD></TR></TBODY></TABLE><BR>
<H3>Search Parameters</H3><FONT face=3D"Courier =
New,Courier,monospace"><PRE><B>Type of search         : MS/MS Ion =
Search</B>
<B>Enzyme                 : Trypsin</B>
<B>Variable modifications : <A =
href=3D"http://zxw-pc/mascot/cgi/client.pl?modification&amp;mod_name=3DOx=
idation+%28M%29&amp;file=3D../data/20121225/F002413.dat" =
target=3D_blank>Oxidation (M)</A></B>
<B>Mass values            : Monoisotopic</B>
<B>Protein Mass           : Unrestricted</B>
<B>Peptide Mass Tolerance : =C2=B1 100 ppm</B>
<B>Fragment Mass Tolerance: =C2=B1 0.8 Da</B>
<B>Max Missed Cleavages   : 1</B>
<B>Instrument type        : MALDI-TOF-TOF</B>
<A name=3DQuery1><B>Query1 (825.0584,1+)   </A>: &lt;no title&gt;</B>
<A name=3DQuery2><B>Query2 (829.3429,1+)   </A>: &lt;no title&gt;</B>
<A name=3DQuery3><B>Query3 (835.0214,1+)   </A>: &lt;no title&gt;</B>
<A name=3DQuery4><B>Query4 (842.4713,1+)   </A>: &lt;no title&gt;</B>
<A name=3DQuery5><B>Query5 (870.5014,1+)   </A>: &lt;no title&gt;</B>
<A name=3DQuery6><B>Query6 (876.9876,1+)   </A>: &lt;no title&gt;</B>
<A name=3DQuery7><B>Query7 (878.9819,1+)   </A>: &lt;no title&gt;</B>
<A name=3DQuery8><B>Query8 (994.0819,1+)   </A>: &lt;no title&gt;</B>
<A name=3DQuery9><B>Query9 (994.0819,1+)   </A>: Label: J18, Spot_Id: =
795026, Peak_List_Id: 465071, MSMS Job_Run_Id: 23273, Comment: </B>
<A name=3DQuery10><B>Query10 (1118.5354,1+) </A>: &lt;no title&gt;</B>
<A name=3DQuery11><B>Query11 (1118.5354,1+) </A>: Label: J18, Spot_Id: =
795026, Peak_List_Id: 465063, MSMS Job_Run_Id: 23273, Comment: </B>
<A name=3DQuery12><B>Query12 (1140.4961,1+) </A>: &lt;no title&gt;</B>
<A name=3DQuery13><B>Query13 (1246.6272,1+) </A>: &lt;no title&gt;</B>
<A name=3DQuery14><B>Query14 (1246.6272,1+) </A>: Label: J18, Spot_Id: =
795026, Peak_List_Id: 465068, MSMS Job_Run_Id: 23273, Comment: </B>
<A name=3DQuery15><B>Query15 (1277.4535,1+) </A>: &lt;no title&gt;</B>
<A name=3DQuery16><B>Query16 (1277.4535,1+) </A>: Label: J18, Spot_Id: =
795026, Peak_List_Id: 465065, MSMS Job_Run_Id: 23273, Comment: </B>
<A name=3DQuery17><B>Query17 (1296.7018,1+) </A>: &lt;no title&gt;</B>
<A name=3DQuery18><B>Query18 (1296.7018,1+) </A>: Label: J18, Spot_Id: =
795026, Peak_List_Id: 465069, MSMS Job_Run_Id: 23273, Comment: </B>
<A name=3DQuery19><B>Query19 (1321.5526,1+) </A>: &lt;no title&gt;</B>
<A name=3DQuery20><B>Query20 (1321.5526,1+) </A>: Label: J18, Spot_Id: =
795026, Peak_List_Id: 465070, MSMS Job_Run_Id: 23273, Comment: </B>
<A name=3DQuery21><B>Query21 (1420.6029,1+) </A>: &lt;no title&gt;</B>
<A name=3DQuery22><B>Query22 (1420.6029,1+) </A>: Label: J18, Spot_Id: =
795026, Peak_List_Id: 465066, MSMS Job_Run_Id: 23273, Comment: </B>
<A name=3DQuery23><B>Query23 (2087.8975,1+) </A>: &lt;no title&gt;</B>
<A name=3DQuery24><B>Query24 (2087.8975,1+) </A>: Label: J18, Spot_Id: =
795026, Peak_List_Id: 465067, MSMS Job_Run_Id: 23273, Comment: </B>
<A name=3DQuery25><B>Query25 (2215.9956,1+) </A>: &lt;no title&gt;</B>
<A name=3DQuery26><B>Query26 (2215.9956,1+) </A>: Label: J18, Spot_Id: =
795026, Peak_List_Id: 465064, MSMS Job_Run_Id: 23273, Comment: </B>
</PRE></FONT>
<P>
<TABLE border=3D2 cellSpacing=3D2 cellPadding=3D1 width=3D"100%">
  <TBODY>
  <TR>
    <TD noWrap align=3Dcenter><B>Mascot:</B>&nbsp; <A=20
      =
href=3D"http://www.matrixscience.com/">http://www.matrixscience.com/</A> =

  </TD></TR></TBODY></TABLE></P></BODY></HTML>

------=_NextPart_000_0024_01CDE360.987A2640
Content-Type: image/gif
Content-Transfer-Encoding: base64
Content-Location: http://zxw-pc/mascot/images/88x31_logo_white.gif

R0lGODlhWAAfANX/AMDAwP/v7//f3//Pz/+/v/+vr/+fn/+Pj/9/f/9wcP9gYP9QUP9AQP8wMP8g
IP8QEP8AAO/v/+/v79/f/9/f38/P/8/Pz7+//7+/v6+v/6+vr5+f/5+fn4+P/4+Pj39//39/f3Bw
/3BwcGBg/2BgYFBQ/1BQUEBA/0BAQDAw/zAwMCAg/yAgIBAQ/xAQEAAA/wAAAAAAAAAAAAAAAAAA
AAAAAAAAAAAAAAAAAAAAAAAAAAAAAAAAAAAAAAAAAAAAACH5BAEAAAAALAAAAABYAB8AQAb/QIBw
SCwaj8ikcslsEl0wTDHz+bxOgMrp8mpFiJFThfsyjl4j82tVLaVGk+Hq1TF2ut8jCkYRSkgcToKD
hIQUKiBCHnxEAghDBA8QQg4QBEQBQwyWQ5ICAAsBAZcACKQJEAsMQgQQk5hCAhAPlAACn0MkUYMS
HCIaABMfJychRSPEH0YbWEMXJyUhxCPSJQAb0icjH8gfeRvIxRnXxCfeGcQlFwAWIn1HLC7vQhtl
AFZ1ES0v6/QrRGSIWPlXpF6LISWuVNgA4EyaIRta9Jvw4kUcInsCDZEARcqQBQ6I0AJQAEIDIgQU
xJo1pOQqIQFUCmFQyYAQAzZBQXikqYAQ/wQQZAIgkFPIHmCFkipdyrSp06eDSLiQUDBhM3JrjFSY
Y++aMgAnXnwdUUFIwodgX1gTso/hkAgVK0w4Ma4IBxZHQMDACzCNlRJiKFokEu5EiopFrFwdYiWF
EC5rhYQ1BqbEhsN1inCE4YGIBBAo5kEdrRS0EQkwEhEp0AABAgYGeA6liUBBAgOXFDDYvUDA7t+/
LxHYzTPAb1wHHCxAsMBAgtnAf2cawsGFhSIUYOwiAtSVgwFCDphM4mmlpQQhiSgQMMBVAAEyNx1A
UtJBgQVCh2DQjoRE5yEOODDdAA+AV0oqMClgoAIQzDcTJwAE8Fp4zwEIwXQANABBTillEv9AeREu
px8LGpFm4okopqjiiiyOxoEKHg2xz2Jn8KPVPkSYA0AGeDT0EI8v5HEYWiG84BhEiAEQARueoXDd
EYv8R0QKij2GzAtuvVUCkIwJUUFFF30l2EVf2nhNVkWEBVhZRnDASBH7wUBVjhEoFkYEZ3w1BFkA
BESEYGy+1dYFH6wQaJ89HgMmlDC4cIQIMJBQRAlxWNHCOEWi5ZUzSQqhzwt1ETGHW1UKMSYRFaRQ
1h1HErEIX3ZZl2NFjo2QRglcpZBBBIehIcQIuQpzwj4tnHDRXMSKseMaHzxT0QppZNArFh/0ukI/
RqlQhAkmiNbitwBIoMKTG71ZxC1JEIDsYYqjJEUBCSB4q5dqQrSHS3s5GRDUEAmMpFNRlZBigL/i
PTCggBFqCLBMAcwyHQInDWFBpEfooi0RmzBAyiMfQhieTwdW+C8ABxCA7lAIoLKAEKGQBEF6H1n4
SSjqDpHddkS4KakRBWzCEgDyIaHvyj8FVcADRdkiU00JgNcwBLgYsQkC+pJChF4oHDFxEQnIBnTE
AauXSXswDy2ETwl8YtwQ7TVY78uNyMQgT5e0LMTEUua1swAF9MybgT8FiN8n8Emi8QALuLJAAgxI
ou4mD8h2QH4BLPBAA8tlMpwrtvmcCQgieDAnuKQXEgQAOw==

------=_NextPart_000_0024_01CDE360.987A2640
Content-Type: application/octet-stream
Content-Transfer-Encoding: base64
Content-Location: http://zxw-pc/mascot/cgi/score_gif.pl?score_gif_674177771618

R0lGODlhkAHIAMIAAP///wAAAP8AAAD/AAAA/////wAAAAAAACH5BAEAAAAALAAAAACQAcgAAAP+
CLrc/jDKSau9OOvNu/9gKI5kaZ5oqq5s675wLM90bd94ru987//AoHBILBqPyKRyyWw6n9CodEqt
Wq/YrHbL7Xq/4LB4TC6bz+i0es1uu9/wuHxOr5cIeAV+D9kPGH8LgQqDAIWHgImCioSMho6Ii5KN
k4+VkZR2NgKcnZ1dBAuhoRWhmJaZqKqnrJCul6+prbCVmjKeuEwBCrsYo3wSpLOysavFw8a0xMrJ
y7a3uJ9Kvbu9FHkApNnBzMjex+Dd4c7Nqs8u0dJJ1by+DdrZe8Dk3+L29OPl9annMemcS9gBsFbq
XbB9+vIhXKgwX78X/wToandN1DY93BjeS7j+USO+jg/9/fMyb16fjyg5pvSosiWykCsiPiFIYh7L
mw1B6kwJM4XMaQxo1sy5kqhLoyx7svi5LmgKAjh3HpUalZxSFUyNBNjKVejQqlOLUkVa7CqKrEe8
3sEGti3ZsRvNmkDbRptbuGLzhi0nlwRdNvDu6hW892XfuSNnPiXM+O1gR4dL/BVSravaD3wa4y3s
uGXkEZOHELwMQlhnzY83n/ocInQau6djq5bNj7UH12gC0+Y8u3dt2yBw+7DMdfFu1LxT/wbeQTgQ
0g9MwnOQ+bh138mZf3D+A7pBjNumU1eeHTly7Ry4D+cwymIE2NjNX+eJPoN6HcS3WsCmTTz+A93x
zVeeUfU1l9gX7YGnhzx4yBfgg/QVaN+BJF1kYXQDQpgheatJiMF9TfSHkX//cSigg3p5eAGIIWKj
4HsaorjhXipWwCJJLs4o4441pkehG1CdKGSMkPVo44916TikiZsZScGNN3g3gmlEVslkhE4+AGUN
1kjZgU1LKmklX1lqiaRoC3jpAYBXitlmUmVKsCWXxBk3Jo8axhnBnFGyYEqYeL6p5wR8bkGloHcC
OuieZxbRFQpgJiopoos2UOgMoz2l6KRuVmpmOgE5BWmgncroKQOXypAppKVuSimZp6aqanGl8CdP
H2y52uqYpwIgqxAikjjeq6Sa6umvRfz+kiOGnBbbWa8LIDsEKSK+52yzz0IrbRD+wcNgHtcSK6C2
jVpBorAXhbvrq71u68N01Z4kLra8HlsuFQwuiO6F6vZbFrS+3kvZCn7o6q9UALu7gpqYreswqeSC
ClQLhz5s8G7tChwEw1/SO+/HGUu8jmUnmHQwyHBGHI0cQXpsMXYJa/wcxxv86fLJnoW8MlDUaPoy
ymHqnAvPFJV888VN2isyEgLRXCubP0cNFsABL800raMiDTTMKg8Nh81bh91p157ogrXRUms9o9Bl
T1x0TS7iLHeRlSqswqoTSFfR0XxjGavM3b0NI3gJWqv23MzEbDUR+TFcOLpgp903jWz+qwOKgt5+
KzbiKf69uFaPFoQ5N5sfnm3dgPdAs7fuyVv65AhRbffdZw9e4r4tv657dorv3JQvt75IHbimw/6v
575fHTranEvu96CzPwHf7s13iPrnjJPMqvHcL4e81xPZSX3xzy8aPQtOX0N8987n/H3bTqQvevXk
m/O+5Wktj3b79CeudPJAql//qKaA85GgcSVrkAAXWAuy4W9kKojcAPlHwKoBMH9+Gh/7DPM/8IHO
BdOj4AbpZr7U4Sc/CYTaBCHWOw9qoT/B68MK69dC+BkqXnkToQY7dz+AcOFxJmHWDCdXOR9ebnSi
0NwOdUi5610wC90i3RInKDsTSo/+WTJk4BRJ2EEbGqp1kGPiEKuIvSrkKx7CAsYYmVhEicQhhGtk
oRNdCBgtipGLXXwgYOKothrqcQ0StCPOHGjEuuRqhOxrI8sQucUGztGLSWLkHStoQToCko8u82Mh
AbO+RnrSfj1049c+ScVQLpKUgiTjEwGZykRqUpSGzN0kUVlBA+YAXhXB5O4ICcsXsg53tAwmLy8X
rzAKs3mmrBAS9RXDWTqzEKq05BWKeZBWfvKVCAJjRqzpzGEqc0Q5fCY3FfnDGO7LQrpsXzKBlKN0
GsubX3OnrrD5RnFKEp5vqJg865XHTQIybtwcZD97Gclj0pCe8QzoQck5yn2KDZ/+nNQnJDwxAIoq
lGsDPaVLKPoJhzaxhGV8zTgEUNFOlNSgGGVoPuvBiZK2VJQe5eA6Y3kUk1pUkoSBKBbOuJ+VcNSk
F22TSqHIno78VCIxdUhGy7msvaGEpD9FqVAR+sLWRedbLIWqTWFhU6Di9HgzPWJPv9HVlk60rCQN
KqyWms0LSPQSR00rXMtqTx4+8o9mtKpTvXHUZmj1pW70aFih2NRwPtWlWl0GYF/6Vf/pVA0Fs8di
ocrVyQr2sawkq2XPutnGWmWokeQrWlnR18uyNZ9GpSsm/prYun4UelZEUDtjwdqTJsOyMFUrNKkK
pKwitqKVra1u8QjSVUK2pp3+lUVcTXvaAG50tJz9q2tjN1jIArQbpWVEbX3IXNiG1JY4UKF2f8td
ReDWs2utbrRiGyLfcjS4vx2uI9VbQPYyIZDwvalyoYte6zXXUvZNghqPsdzounS6Sv0vqgJ8g3MO
67mL9St5Aytf7+nJNeCd0oVEd9io3na7/SVucaVZSUgSAYfXcO9WicFfqab3rv5ccEiBgOIcala4
c00ugh2r4PXO+Ac1/s+3hkzkIhv5yEhOspKXzOQmO/nJUI6ylKdM5Spb+cgU06thncrlLXv5y7br
shQ5LOYwg9nMYz4zFsms5geXGc2scnCJekpnNqe5zd+xM5z3vGY8z7nOb+7+850H7bpAu9nQd9CA
nDdMaEHz2dGF9rOWG31oSudZz5G29J8xDelOV1rTNli0qN1K6lJz+tOZBrXwVM1oVo8a0IjetKRX
zeoZvPrUl541rVPNa0+j2teyrvWtYz3pR+fa1e6gpLKXzexmO/vZ0L5qSaCQL54uAZfBNkLmqNVM
FYmncNRutRJy9DhxA4uai2ZO8II8bmaGyELBKjaNW62sdH8m3rsW8DKvrU12A2tY/vZQua/462T1
W97cOra5BQ7vcBf8xAfPd8KLbe/DVAvc9/1zxXnwS4tsPLx6DTh69ObwJH78luZU+LRudcYgRvvl
MI+5zGdO85rb/OY4z7mVzuWivwl4h2G12/mzu2QB+T2A6EKPNtErkyb9DARrUF+6WoQS9Z45/elG
T/pVpN4OpOMN6U8XXNPTRHauD+TsYtd6gUJHE68HZXlgJ03PRHX2tvdc7WtvQNvJjva0x93nfS+a
QPiOdyPtne5zHzziCb/4pZdd74V30uHfPpouXZ1WYNf75Tc/d8pH/vOgD73oR++FBAAAOw==

------=_NextPart_000_0024_01CDE360.987A2640
Content-Type: application/octet-stream
Content-Transfer-Encoding: quoted-printable
Content-Location: http://zxw-pc/mascot/templates/browser.js

	var browser_EXCLUDE =3D 1;=20
	var browser_IE =3D 0;=20
	var browser_IE4 =3D 0;=20
	var browser_IE5 =3D 0;=20
	var browser_IE6 =3D 0;
	var browser_MZ7 =3D 0;
	var browser_NS3 =3D 0;
	var browser_NS4 =3D 0;
	var browser_NS6 =3D 0;=20
	var browser_NS7 =3D 0;=20
	var browser_OP5 =3D 0;=20
	var browser_OP6 =3D 0;
	var browser_OP7 =3D 0;
	var browser_KDE =3D 0;
	var browser_SAF =3D 0;

	var agt=3Dnavigator.userAgent.toLowerCase();

  if(typeof navigator.vendor !=3D "undefined" && navigator.vendor =3D=3D =
"KDE"){
  	var thisKDE =3D agt;
  	var splitKDE =3D thisKDE.split("konqueror/");
  	var aKDE =3D splitKDE[1] . split("; ");
  	var KDEn =3D parseFloat(aKDE[0]);
  	if (KDEn >=3D 2.2) {
  		browser_KDE =3D 1;
  //		browser_NS6 =3D 1;
  		browser_EXCLUDE =3D 0;
  	}
  }

  else if(agt.indexOf('webtv') !=3D -1){browser_EXCLUDE =3D 1;}
 =20
  else if(typeof window.opera !=3D "undefined"){
  	browser_EXCLUDE =3D 0;
  	if(agt.indexOf("opera/5") !=3D -1 || agt.indexOf("opera 5") !=3D =
-1){browser_OP5 =3D 1;}
  	if(agt.indexOf("opera/6") !=3D -1 || agt.indexOf("opera 6") !=3D =
-1){browser_OP6 =3D 1;}
  	if(agt.indexOf("opera/7") !=3D -1 || agt.indexOf("opera 7") !=3D =
-1){browser_OP7 =3D 1;}
  }
 =20
  else if(typeof document.all !=3D "undefined"){
  	browser_EXCLUDE =3D 0;
  	browser_IE =3D 1;
  	if(typeof document.getElementById !=3D "undefined"){
  		browser_IE5 =3D 1;
  		if(agt.indexOf("msie 6") !=3D -1){
  			browser_IE6 =3D 1;
  		}
  	}
  	else{browser_IE4 =3D 1;}
  }
 =20
  else if(typeof document.getElementById !=3D "undefined"){
  	browser_EXCLUDE =3D 0;
  	if(agt.indexOf("netscape/6") !=3D -1 || agt.indexOf("netscape6") !=3D =
-1){browser_NS6 =3D 1;}
  	else if(agt.indexOf("netscape/7") !=3D -1 || agt.indexOf("netscape7") =
!=3D -1){browser_NS6 =3D 1; browser_NS7 =3D 1;}
  	else if(agt.indexOf("gecko") !=3D -1){browser_NS6 =3D 1; browser_MZ7 =
=3D 1;}
  	if(agt.indexOf("safari") !=3D -1 || (typeof document.childNodes !=3D =
"undefined" && typeof document.all =3D=3D "undefined" && typeof =
navigator.taintEnabled =3D=3D "undefined")){browser_MZ7 =3D 0; =
browser_NS6 =3D 1; browser_SAF =3D 1;}
  }
 =20
  else if((agt.indexOf('mozilla') !=3D -1) && =
(parseInt(navigator.appVersion) >=3D 3)){
  	browser_EXCLUDE =3D 0;
  	if (parseInt(navigator.appVersion) >=3D 4) {
    	browser_NS4 =3D 1;
  	} else {
    	browser_NS3 =3D 1;
  	}
  	if(typeof navigator.mimeTypes['*'] =3D=3D "undefined"){
  		browser_EXCLUDE =3D 1;
  		browser_NS4 =3D 0;
    	browser_NS3 =3D 0;
  	}
  }
 =20
  if(agt.indexOf('escape') !=3D -1){browser_EXCLUDE =3D 1; browser_NS3 =
=3D 0; browser_NS4 =3D 0;}
 =20
  if(typeof navigator.__ice_version !=3D "undefined"){browser_EXCLUDE =
=3D 1; browser_IE4 =3D 0;}

	var sTemp =3D "Browser detected as ";
	if (browser_EXCLUDE) { sTemp +=3D "EXCLUDE " }
	if (browser_IE)  { sTemp +=3D "IE " }
	if (browser_IE4) { sTemp +=3D "IE4 " }
	if (browser_IE5) { sTemp +=3D "IE5 " }
	if (browser_IE6) { sTemp +=3D "IE6 " }
	if (browser_MZ7) { sTemp +=3D "MZ7 " }
	if (browser_NS3) { sTemp +=3D "NS3 " }
	if (browser_NS4) { sTemp +=3D "NS4 " }
	if (browser_NS6) { sTemp +=3D "NS6 " }
	if (browser_NS7) { sTemp +=3D "NS7 " }
	if (browser_OP5) { sTemp +=3D "OP5 " }
	if (browser_OP6) { sTemp +=3D "OP6 " }
	if (browser_OP7) { sTemp +=3D "OP7 " }
	if (browser_KDE) { sTemp +=3D "KDE " }
	if (browser_SAF) { sTemp +=3D "SAF " }
//	alert(sTemp);

------=_NextPart_000_0024_01CDE360.987A2640--
