# Supplementary material for: Proteomic Analyses Provide Novel Insights into Plant Growth and Ginsenoside Biosynthesis in Forest Cultivated Panax ginseng (F. Ginseng)
Source: Front Plant Sci. 2016 Jan 26;7:1. doi: 10.3389/fpls.2016.00001 (PMC4726751; doi:10.3389/fpls.2016.00001)
Supplement: Supplementary file 6 [file DataSheet1.ZIP › The raw files of MS/the raw files of MALDI-TOFTOF MS/J19.mht]

From: =?gb2312?B?08kgV2luZG93cyBJbnRlcm5ldCBFeHBsb3JlciA5ILGjtOY=?=
Subject: Protein Summary Report (Project: zxw, Spot Set: zxw\20121225, Label: J19, Spot Id: 795027, Peak List Id: 464826, MS Job Run Id: 23272)
Date: Wed, 26 Dec 2012 12:00:34 +0800
MIME-Version: 1.0
Content-Type: multipart/related;
	type="text/html";
	boundary="----=_NextPart_000_002D_01CDE360.9CCF9DB0"
X-MimeOLE: Produced By Microsoft MimeOLE V6.1.7601.17609

���� MIME ��ʽ�Ķ෽�ʼ���

------=_NextPart_000_002D_01CDE360.9CCF9DB0
Content-Type: text/html;
	charset="utf-8"
Content-Transfer-Encoding: quoted-printable
Content-Location: http://zxw-pc/mascot/cgi/master_results.pl?file=..%2Fdata%2F20121225%2FF002414.dat&REPTYPE=protein&_sigthreshold=0.05&REPORT=50&_server_mudpit_switch=99999999&_ignoreionsscorebelow=0&_showsubsets=0&_showpopups=TRUE&_sortunassigned=scoredown&_requireboldred=0

=EF=BB=BF<!DOCTYPE HTML PUBLIC "-//W3C//DTD HTML 4.0 Transitional//EN">
<!-- 1 seconds --><!-- 1 seconds --><!-- 1 seconds =
--><HTML><HEAD><TITLE>Protein Summary Report (Project: zxw, Spot Set: =
zxw\20121225, Label: J19, Spot Id: 795027, Peak List Id: 464826, MS Job =
Run Id: 23272)</TITLE>
<META content=3D"text/html; charset=3Dutf-8" http-equiv=3DContent-Type>
<STYLE type=3Dtext/css>.tooltip {
	POSITION: absolute; VISIBILITY: hidden; TOP: 0px; LEFT: 0px
}
</STYLE>

<SCRIPT language=3DJavaScript type=3Dtext/javascript=20
src=3D"http://zxw-pc/mascot/templates/browser.js"></SCRIPT>

<SCRIPT language=3DJavaScript>=0A=
<!-- Begin hiding Javascript from old browsers.=0A=
 =0A=
  var arrayReady=3D0;=0A=
  =0A=
  if (document.images){=0A=
    redBall =3D new Image();=0A=
    redBall.src =3D "../images/red_ball_white.gif";  =0A=
    cyanBall =3D new Image();=0A=
    cyanBall.src =3D "../images/cyan_ball_white.gif";  =0A=
  }=0A=
  =0A=
  function cover(hit,query,protSeq){=0A=
    document.Results.OV_Title.value =3D queryTitle[query];=0A=
    document.Results.OV_Accession.value =3D protName[hit];=0A=
    document.Results.OV_Sequence.value =3D protSeq;=0A=
    if (hit =3D=3D 0) {=0A=
      self.status =3D queryTitle[query];=0A=
    } else {=0A=
      self.status =3D protName[hit] + ": " + protSeq;=0A=
    }=0A=
    if (protSeq !=3D "" && document.fred && arrayReady =3D=3D 1){=0A=
      var i =3D 0;=0A=
      var element =3D 0;=0A=
      element =3D eval(protSeq+"["+i+"]");=0A=
      while(element) {=0A=
        document.images[element].src =3D redBall.src;=0A=
        i++;=0A=
        element =3D eval(protSeq+"["+i+"]");=0A=
      }=0A=
    }=0A=
  }=0A=
=0A=
  function uncover(hit,query,protSeq){=0A=
    document.Results.OV_Title.value =3D "-Query-";=0A=
    document.Results.OV_Accession.value=3D"-Accession-";=0A=
    document.Results.OV_Sequence.value=3D"-Sequence-";=0A=
    self.status=3D"";=0A=
    if (protSeq !=3D "" && document.fred && arrayReady =3D=3D 1){=0A=
      var i =3D 0;=0A=
      var element =3D 0;=0A=
      element =3D eval(protSeq+"["+i+"]");=0A=
      while(element) {=0A=
        document.images[element].src =3D cyanBall.src;=0A=
        i++;=0A=
        element =3D eval(protSeq+"["+i+"]");=0A=
      }=0A=
    }=0A=
  }=0A=
=0A=
  function checkQuery(checkState,numChecks,form){=0A=
    if (numChecks =3D=3D 1){=0A=
      form.QUE.checked =3D checkState;=0A=
    } else {=0A=
      for (var i =3D 0; i < form.elements.length; i++) {=0A=
        if (form.elements[i].name =3D=3D "QUE"){=0A=
          form.elements[i].checked =3D checkState;=0A=
        }=0A=
      }=0A=
    }=0A=
  }=0A=
=0A=
  function SaveClicks(checkBox,form){=0A=
    if (form.ErrTolRepeat && form.ErrTolRepeat.checked) {=0A=
      return;=0A=
    }=0A=
    var checkState =3D checkBox.checked;=0A=
    var thisHit =3D 0;=0A=
    for (var i =3D 0; i < form.elements.length; i++) {=0A=
      if (thisHit =3D=3D 1){=0A=
        if (form.elements[i].name =3D=3D "QUE") {=0A=
          form.elements[i].checked =3D !checkState;=0A=
        } else {=0A=
          break;=0A=
        }=0A=
      } else {=0A=
        if (form.elements[i] =3D=3D checkBox){=0A=
          thisHit =3D 1;=0A=
        }=0A=
      }=0A=
    }=0A=
  }=0A=
=0A=
  function unMatched(form){=0A=
    var numMisses =3D 0;=0A=
    for (var i =3D 0; i < form.elements.length; i++) {=0A=
      if (form.elements[i].name =3D=3D "MISSES"){=0A=
        numMisses++;=0A=
      } =0A=
    }=0A=
    if (numMisses < 1) {=0A=
      alert("No unmatched mass values to be searched");=0A=
      return false;=0A=
    }=0A=
    for (var i =3D 0; i < form.elements.length; i++) {=0A=
      if (form.elements[i].name =3D=3D "QUE"){=0A=
        form.elements[i].name =3D "DUMMY";=0A=
      } =0A=
    }=0A=
    for (var i =3D 0; i < form.elements.length; i++) {=0A=
      if (form.elements[i].name =3D=3D "MISSES"){=0A=
        form.elements[i].name =3D "QUE";=0A=
      } =0A=
    }=0A=
    form.submit();=0A=
    return true;=0A=
  }=0A=
=0A=
  function setReFormatAction(form){=0A=
    if (form.REPTYPE.options[form.REPTYPE.selectedIndex].value =3D=3D =
"export"){=0A=
      form.action =3D "./export_dat_2.pl";=0A=
    } else if (form.REPTYPE.options[form.REPTYPE.selectedIndex].value =
=3D=3D "family") {=0A=
      form.action =3D "./master_results_2.pl";=0A=
    } else {=0A=
      form.action =3D "./master_results.pl";=0A=
    }=0A=
  }=0A=
  =0A=
  function chooseQueryList(form) {=0A=
    var formatForm =3D window.document.forms['Re-format'];=0A=
    if (formatForm._querylist.value =3D=3D 'unassigned') {=0A=
      form.QUERYLIST.value =3D queryListUnassigned;=0A=
    } else if (formatForm._querylist.value =3D=3D 'identity') {=0A=
      form.QUERYLIST.value =3D queryListIdentity;=0A=
    } else if (formatForm._querylist.value =3D=3D 'homology') {=0A=
      form.QUERYLIST.value =3D queryListHomology;=0A=
    } else {=0A=
      form.QUERYLIST.value =3D "All";=0A=
    }=0A=
    return true;=0A=
  }=0A=
    =0A=
  function makeAccessionString(form){=0A=
    if (!form.ErrTolRepeat || !form.ErrTolRepeat.checked) {=0A=
      form.ACCESSION.value =3D "";=0A=
      return true;=0A=
    }=0A=
    var tempString =3D "";=0A=
    var numAccessions =3D 1;=0A=
    for (var i =3D 0; i < form.elements.length; i++) {=0A=
      if (form.elements[i].name =3D=3D "INCLUDE" && =
form.elements[i].checked){=0A=
        tempString =3D tempString + =
unescape(et_list[form.elements[i].value]) + ",";=0A=
      }=0A=
    }=0A=
    if (tempString =3D=3D "") {=0A=
      alert("No hits selected for error tolerant search");=0A=
      return false;=0A=
    }=0A=
    tempString =3D tempString.substring(0, tempString.length - 1);=0A=
    form.ACCESSION.value =3D tempString;=0A=
    checkQuery(1,50, form);=0A=
    return true;=0A=
  }=0A=
=0A=
  function clearEl() {}=0A=
=0A=
  function makeArchive(form){=0A=
    var tempUrl =3D =
"http://zxw-pc/mascot/cgi/master_results.pl?file=3D..%2Fdata%2F20121225%2=
FF002414.dat;REPTYPE=3Darchive;_sigthreshold=3D0.05;REPORT=3D50;_server_m=
udpit_switch=3D99999999;_ignoreionsscorebelow=3D0;_showsubsets=3D0;_showp=
opups=3DTRUE;_sortunassigned=3Dscoredown;_requireboldred=3D0&INTERMEDIATE=
=3D%2e%2e%2fdata%2f20121225%2fF002414%2edat";    for (var i =3D 0; i < =
form.elements.length; i++) {=0A=
      if (form.elements[i].name =3D=3D "INCLUDE" && =
form.elements[i].checked){=0A=
        tempUrl =3D tempUrl + "&INCLUDE=3D" + form.elements[i].value;=0A=
      }=0A=
    }=0A=
    window.location.href =3D tempUrl;=0A=
  }=0A=
=0A=
// End hiding Javascript from old browsers. -->=0A=
</SCRIPT>

<META name=3DGENERATOR content=3D"MSHTML 9.00.8112.16457"></HEAD>
<BODY aLink=3D#0000ff bgColor=3D#ffffff vLink=3D#0000ff>
<H1><IMG border=3D0 name=3Dfred align=3Dtop=20
src=3D"http://zxw-pc/mascot/images/88x31_logo_white.gif" width=3D88 =
height=3D31=20
NATURALSIZEFLAG=3D"3"> Mascot Search Results</H1><FONT=20
face=3D"Courier New,Courier,monospace"><PRE><B>User            : </B>
<B>Email           : </B>
<B>Search title    : Project: zxw, Spot Set: zxw\20121225, Label: J19, =
Spot Id: 795027, Peak List Id: 464826, MS Job Run Id: 23272</B>
<B>MS data file    : =
C:\Users\lei\Desktop\=EF=BF=BD=EF=BF=BD=EF=BF=BD=EF=BF=BD=EF=BF=BD=EF=BF=BD=
=EF=BF=BD=EF=BF=BD\201212\20121225\ppw_J19_135641680118.txt</B>
<B>Database        : viridiplantae p (1850050 sequences; 642453415 =
residues)</B>
<B>Timestamp       : 25 Dec 2012 at 08:06:08 GMT</B>
<B>Warning         : <FONT color=3D#ff0000>A Peptide summary report will =
usually give a much clearer picture of MS/MS search results.</FONT></B>
<B>Top Score       : 384 for <FONT color=3D#ff0000>gi|224131584</FONT>, =
predicted protein [Populus trichocarpa]</B>
</PRE></FONT>
<H3>Mascot Score Histogram</H3>Protein score is -10*Log(P), where P is =
the=20
probability that the observed match is a random event.<BR>Protein scores =
greater=20
than 75 are significant (p&lt;0.05).<BR>Protein scores are derived from =
ions=20
scores as a non-probabilistic basis for ranking protein hits.
<P><IMG alt=3D"Score Distribution"=20
src=3D"http://zxw-pc/mascot/cgi/score_gif.pl?score_gif_583880046912" =
width=3D400=20
height=3D200>=20
<FORM onsubmit=3D"return setReFormatAction(this)" method=3Dget =
name=3DRe-format=20
action=3D./master_results.pl><INPUT name=3Dfile =
value=3D../data/20121225/F002414.dat=20
type=3Dhidden>=20
<H3>Protein Summary Report</H3>
<TABLE border=3D0 cellSpacing=3D1 cellPadding=3D3>
  <TBODY>
  <TR>
    <TD bgColor=3D#eeeeff noWrap><INPUT value=3D"Format As" =
type=3Dsubmit> </TD>
    <TD bgColor=3D#eeeeff noWrap><SELECT name=3DREPTYPE> <OPTION =
selected=20
        value=3Dprotein>Protein Summary (deprecated)</OPTION> <OPTION=20
        value=3Dfamily>Protein Family Summary</OPTION> <OPTION=20
        value=3Dpeptide>Peptide Summary</OPTION> <OPTION =
value=3Dselect>Select=20
        Summary (protein hits)</OPTION> <OPTION =
value=3Dunassigned>Select Summary=20
        (unassigned)</OPTION> <OPTION value=3Dexport>Export Search=20
      Results</OPTION></SELECT> </TD>
    <TD bgColor=3D#eeeeff>&nbsp;</TD>
    <TD bgColor=3D#eeeeff noWrap><A=20
      href=3D"http://zxw-pc/mascot/help/msms_summaries_help.html"=20
      target=3D_blank>Help</A> </TD></TR>
  <TR>
    <TD bgColor=3D#eeeeff>&nbsp;</TD>
    <TD bgColor=3D#eeeeff noWrap>Significance threshold p&lt; <INPUT=20
      name=3D_sigthreshold value=3D0.05 size=3D8> </TD>
    <TD bgColor=3D#eeeeff noWrap>Max. number of hits <INPUT =
name=3DREPORT value=3D50=20
      size=3D5> </TD>
    <TD bgColor=3D#eeeeff>&nbsp;</TD></TR></TBODY></TABLE></FORM>
<FORM method=3Dpost name=3DResults action=3D./search_form.pl><INPUT =
name=3DQUE=20
value=3D"721.387504 from(722.394780,1+)  intensity(5570.5884)  query(1)" =

type=3Dhidden> <INPUT name=3DQUE=20
value=3D"747.367544 from(748.374820,1+)  intensity(8277.0586)  query(2)" =

type=3Dhidden> <INPUT name=3DQUE=20
value=3D"777.374074 from(778.381350,1+)  intensity(19738.2360)  =
query(3)"=20
type=3Dhidden> <INPUT name=3DQUE=20
value=3D"824.044974 from(825.052250,1+)  intensity(4080.9805)  query(4)" =

type=3Dhidden> <INPUT name=3DMISSES=20
value=3D"824.044974 from(825.052250,1+)  intensity(4080.9805)  query(4)" =

type=3Dhidden> <INPUT name=3DQUE=20
value=3D"828.335494 from(829.342770,1+)  intensity(4128.0391)  query(5)" =

type=3Dhidden> <INPUT name=3DMISSES=20
value=3D"828.335494 from(829.342770,1+)  intensity(4128.0391)  query(5)" =

type=3Dhidden> <INPUT name=3DQUE=20
value=3D"841.456534 from(842.463810,1+)  intensity(46186.6720)  =
query(6)"=20
type=3Dhidden> <INPUT name=3DMISSES=20
value=3D"841.456534 from(842.463810,1+)  intensity(46186.6720)  =
query(6)"=20
type=3Dhidden> <INPUT name=3DQUE=20
value=3D"855.478994 from(856.486270,1+)  intensity(5241.3726)  query(7)" =

type=3Dhidden> <INPUT name=3DMISSES=20
value=3D"855.478994 from(856.486270,1+)  intensity(5241.3726)  query(7)" =

type=3Dhidden> <INPUT name=3DQUE=20
value=3D"869.487174 from(870.494450,1+)  intensity(21659.8050)  =
query(8)"=20
type=3Dhidden> <INPUT name=3DMISSES=20
value=3D"869.487174 from(870.494450,1+)  intensity(21659.8050)  =
query(8)"=20
type=3Dhidden> <INPUT name=3DQUE=20
value=3D"913.506334 from(914.513610,1+)  intensity(22384.1170)  =
query(9)"=20
type=3Dhidden> <INPUT name=3DQUE=20
value=3D"944.350634 from(945.357910,1+)  intensity(48790.5900)  =
query(10)"=20
type=3Dhidden> <INPUT name=3DQUE=20
value=3D"944.350634 from(945.357910,1+)  intensity(0.0000)  =
title(Label%3a%20J19%2c%20Spot_Id%3a%20795027%2c%20Peak_List_Id%3a%204650=
76%2c%20MSMS%20Job_Run_Id%3a%2023273%2c%20Comment%3a%20)  query(11)"=20
type=3Dhidden> <INPUT name=3DQUE=20
value=3D"1044.501724 from(1045.509000,1+)  intensity(4751.4014)  =
query(12)"=20
type=3Dhidden> <INPUT name=3DMISSES=20
value=3D"1044.501724 from(1045.509000,1+)  intensity(4751.4014)  =
query(12)"=20
type=3Dhidden> <INPUT name=3DQUE=20
value=3D"1048.509324 from(1049.516600,1+)  intensity(6478.6465)  =
query(13)"=20
type=3Dhidden> <INPUT name=3DQUE=20
value=3D"1050.481524 from(1051.488800,1+)  intensity(13659.7560)  =
query(14)"=20
type=3Dhidden> <INPUT name=3DMISSES=20
value=3D"1050.481524 from(1051.488800,1+)  intensity(13659.7560)  =
query(14)"=20
type=3Dhidden> <INPUT name=3DQUE=20
value=3D"1072.440924 from(1073.448200,1+)  intensity(3934.3137)  =
query(15)"=20
type=3Dhidden> <INPUT name=3DMISSES=20
value=3D"1072.440924 from(1073.448200,1+)  intensity(3934.3137)  =
query(15)"=20
type=3Dhidden> <INPUT name=3DQUE=20
value=3D"1084.481724 from(1085.489000,1+)  intensity(72092.5550)  =
query(16)"=20
type=3Dhidden> <INPUT name=3DQUE=20
value=3D"1084.481724 from(1085.489000,1+)  intensity(0.0000)  =
title(Label%3a%20J19%2c%20Spot_Id%3a%20795027%2c%20Peak_List_Id%3a%204650=
74%2c%20MSMS%20Job_Run_Id%3a%2023273%2c%20Comment%3a%20)  query(17)"=20
type=3Dhidden> <INPUT name=3DQUE=20
value=3D"1100.458924 from(1101.466200,1+)  intensity(17980.5880)  =
query(18)"=20
type=3Dhidden> <INPUT name=3DQUE=20
value=3D"1166.582524 from(1167.589800,1+)  intensity(10670.9800)  =
query(19)"=20
type=3Dhidden> <INPUT name=3DMISSES=20
value=3D"1166.582524 from(1167.589800,1+)  intensity(10670.9800)  =
query(19)"=20
type=3Dhidden> <INPUT name=3DQUE=20
value=3D"1178.556224 from(1179.563500,1+)  intensity(3738.8335)  =
query(20)"=20
type=3Dhidden> <INPUT name=3DMISSES=20
value=3D"1178.556224 from(1179.563500,1+)  intensity(3738.8335)  =
query(20)"=20
type=3Dhidden> <INPUT name=3DQUE=20
value=3D"1183.607224 from(1184.614500,1+)  intensity(102513.5200)  =
query(21)"=20
type=3Dhidden> <INPUT name=3DQUE=20
value=3D"1183.607224 from(1184.614500,1+)  intensity(0.0000)  =
title(Label%3a%20J19%2c%20Spot_Id%3a%20795027%2c%20Peak_List_Id%3a%204650=
72%2c%20MSMS%20Job_Run_Id%3a%2023273%2c%20Comment%3a%20)  query(22)"=20
type=3Dhidden> <INPUT name=3DQUE=20
value=3D"1201.521924 from(1202.529200,1+)  intensity(14307.4510)  =
query(23)"=20
type=3Dhidden> <INPUT name=3DQUE=20
value=3D"1259.552524 from(1260.559800,1+)  intensity(36089.6090)  =
query(24)"=20
type=3Dhidden> <INPUT name=3DQUE=20
value=3D"1259.552524 from(1260.559800,1+)  intensity(0.0000)  =
title(Label%3a%20J19%2c%20Spot_Id%3a%20795027%2c%20Peak_List_Id%3a%204650=
77%2c%20MSMS%20Job_Run_Id%3a%2023273%2c%20Comment%3a%20)  query(25)"=20
type=3Dhidden> <INPUT name=3DQUE=20
value=3D"1282.545124 from(1283.552400,1+)  intensity(3659.6189)  =
query(26)"=20
type=3Dhidden> <INPUT name=3DMISSES=20
value=3D"1282.545124 from(1283.552400,1+)  intensity(3659.6189)  =
query(26)"=20
type=3Dhidden> <INPUT name=3DQUE=20
value=3D"1291.581824 from(1292.589100,1+)  intensity(91451.2660)  =
query(27)"=20
type=3Dhidden> <INPUT name=3DQUE=20
value=3D"1291.581824 from(1292.589100,1+)  intensity(0.0000)  =
title(Label%3a%20J19%2c%20Spot_Id%3a%20795027%2c%20Peak_List_Id%3a%204650=
73%2c%20MSMS%20Job_Run_Id%3a%2023273%2c%20Comment%3a%20)  query(28)"=20
type=3Dhidden> <INPUT name=3DQUE=20
value=3D"1380.580324 from(1381.587600,1+)  intensity(27531.3770)  =
query(29)"=20
type=3Dhidden> <INPUT name=3DMISSES=20
value=3D"1380.580324 from(1381.587600,1+)  intensity(27531.3770)  =
query(29)"=20
type=3Dhidden> <INPUT name=3DQUE=20
value=3D"1380.580324 from(1381.587600,1+)  intensity(0.0000)  =
title(Label%3a%20J19%2c%20Spot_Id%3a%20795027%2c%20Peak_List_Id%3a%204650=
78%2c%20MSMS%20Job_Run_Id%3a%2023273%2c%20Comment%3a%20)  query(30)"=20
type=3Dhidden> <INPUT name=3DMISSES=20
value=3D"1380.580324 from(1381.587600,1+)  intensity(0.0000)  =
title(Label%3a%20J19%2c%20Spot_Id%3a%20795027%2c%20Peak_List_Id%3a%204650=
78%2c%20MSMS%20Job_Run_Id%3a%2023273%2c%20Comment%3a%20)  query(30)"=20
type=3Dhidden> <INPUT name=3DQUE=20
value=3D"1511.655424 from(1512.662700,1+)  intensity(27186.2750)  =
query(31)"=20
type=3Dhidden> <INPUT name=3DMISSES=20
value=3D"1511.655424 from(1512.662700,1+)  intensity(27186.2750)  =
query(31)"=20
type=3Dhidden> <INPUT name=3DQUE=20
value=3D"1511.655424 from(1512.662700,1+)  intensity(0.0000)  =
title(Label%3a%20J19%2c%20Spot_Id%3a%20795027%2c%20Peak_List_Id%3a%204650=
80%2c%20MSMS%20Job_Run_Id%3a%2023273%2c%20Comment%3a%20)  query(32)"=20
type=3Dhidden> <INPUT name=3DMISSES=20
value=3D"1511.655424 from(1512.662700,1+)  intensity(0.0000)  =
title(Label%3a%20J19%2c%20Spot_Id%3a%20795027%2c%20Peak_List_Id%3a%204650=
80%2c%20MSMS%20Job_Run_Id%3a%2023273%2c%20Comment%3a%20)  query(32)"=20
type=3Dhidden> <INPUT name=3DQUE=20
value=3D"1527.641124 from(1528.648400,1+)  intensity(15348.2360)  =
query(33)"=20
type=3Dhidden> <INPUT name=3DMISSES=20
value=3D"1527.641124 from(1528.648400,1+)  intensity(15348.2360)  =
query(33)"=20
type=3Dhidden> <INPUT name=3DQUE=20
value=3D"1584.657424 from(1585.664700,1+)  intensity(21100.1970)  =
query(34)"=20
type=3Dhidden> <INPUT name=3DMISSES=20
value=3D"1584.657424 from(1585.664700,1+)  intensity(21100.1970)  =
query(34)"=20
type=3Dhidden> <INPUT name=3DQUE=20
value=3D"1636.666824 from(1637.674100,1+)  intensity(7424.3135)  =
query(35)"=20
type=3Dhidden> <INPUT name=3DMISSES=20
value=3D"1636.666824 from(1637.674100,1+)  intensity(7424.3135)  =
query(35)"=20
type=3Dhidden> <INPUT name=3DQUE=20
value=3D"1652.650224 from(1653.657500,1+)  intensity(16443.1370)  =
query(36)"=20
type=3Dhidden> <INPUT name=3DMISSES=20
value=3D"1652.650224 from(1653.657500,1+)  intensity(16443.1370)  =
query(36)"=20
type=3Dhidden> <INPUT name=3DQUE=20
value=3D"1839.697524 from(1840.704800,1+)  intensity(59127.2580)  =
query(37)"=20
type=3Dhidden> <INPUT name=3DMISSES=20
value=3D"1839.697524 from(1840.704800,1+)  intensity(59127.2580)  =
query(37)"=20
type=3Dhidden> <INPUT name=3DQUE=20
value=3D"1839.697524 from(1840.704800,1+)  intensity(0.0000)  =
title(Label%3a%20J19%2c%20Spot_Id%3a%20795027%2c%20Peak_List_Id%3a%204650=
75%2c%20MSMS%20Job_Run_Id%3a%2023273%2c%20Comment%3a%20)  query(38)"=20
type=3Dhidden> <INPUT name=3DMISSES=20
value=3D"1839.697524 from(1840.704800,1+)  intensity(0.0000)  =
title(Label%3a%20J19%2c%20Spot_Id%3a%20795027%2c%20Peak_List_Id%3a%204650=
75%2c%20MSMS%20Job_Run_Id%3a%2023273%2c%20Comment%3a%20)  query(38)"=20
type=3Dhidden> <INPUT name=3DQUE=20
value=3D"1855.673524 from(1856.680800,1+)  intensity(20395.6880)  =
query(39)"=20
type=3Dhidden> <INPUT name=3DMISSES=20
value=3D"1855.673524 from(1856.680800,1+)  intensity(20395.6880)  =
query(39)"=20
type=3Dhidden> <INPUT name=3DQUE=20
value=3D"1900.828624 from(1901.835900,1+)  intensity(13205.0990)  =
query(40)"=20
type=3Dhidden> <INPUT name=3DMISSES=20
value=3D"1900.828624 from(1901.835900,1+)  intensity(13205.0990)  =
query(40)"=20
type=3Dhidden> <INPUT name=3DQUE=20
value=3D"1934.765624 from(1935.772900,1+)  intensity(2703.7256)  =
query(41)"=20
type=3Dhidden> <INPUT name=3DMISSES=20
value=3D"1934.765624 from(1935.772900,1+)  intensity(2703.7256)  =
query(41)"=20
type=3Dhidden> <INPUT name=3DQUE=20
value=3D"1952.819124 from(1953.826400,1+)  intensity(26286.8630)  =
query(42)"=20
type=3Dhidden> <INPUT name=3DMISSES=20
value=3D"1952.819124 from(1953.826400,1+)  intensity(26286.8630)  =
query(42)"=20
type=3Dhidden> <INPUT name=3DQUE=20
value=3D"1952.819124 from(1953.826400,1+)  intensity(0.0000)  =
title(Label%3a%20J19%2c%20Spot_Id%3a%20795027%2c%20Peak_List_Id%3a%204650=
81%2c%20MSMS%20Job_Run_Id%3a%2023273%2c%20Comment%3a%20)  query(43)"=20
type=3Dhidden> <INPUT name=3DMISSES=20
value=3D"1952.819124 from(1953.826400,1+)  intensity(0.0000)  =
title(Label%3a%20J19%2c%20Spot_Id%3a%20795027%2c%20Peak_List_Id%3a%204650=
81%2c%20MSMS%20Job_Run_Id%3a%2023273%2c%20Comment%3a%20)  query(43)"=20
type=3Dhidden> <INPUT name=3DQUE=20
value=3D"2209.988124 from(2210.995400,1+)  intensity(10104.7060)  =
query(44)"=20
type=3Dhidden> <INPUT name=3DMISSES=20
value=3D"2209.988124 from(2210.995400,1+)  intensity(10104.7060)  =
query(44)"=20
type=3Dhidden> <INPUT name=3DQUE=20
value=3D"2230.113824 from(2231.121100,1+)  intensity(2682.1570)  =
query(45)"=20
type=3Dhidden> <INPUT name=3DMISSES=20
value=3D"2230.113824 from(2231.121100,1+)  intensity(2682.1570)  =
query(45)"=20
type=3Dhidden> <INPUT name=3DQUE=20
value=3D"2243.977324 from(2244.984600,1+)  intensity(12655.8820)  =
query(46)"=20
type=3Dhidden> <INPUT name=3DMISSES=20
value=3D"2243.977324 from(2244.984600,1+)  intensity(12655.8820)  =
query(46)"=20
type=3Dhidden> <INPUT name=3DQUE=20
value=3D"2297.178224 from(2298.185500,1+)  intensity(27428.0390)  =
query(47)"=20
type=3Dhidden> <INPUT name=3DQUE=20
value=3D"2297.178224 from(2298.185500,1+)  intensity(0.0000)  =
title(Label%3a%20J19%2c%20Spot_Id%3a%20795027%2c%20Peak_List_Id%3a%204650=
79%2c%20MSMS%20Job_Run_Id%3a%2023273%2c%20Comment%3a%20)  query(48)"=20
type=3Dhidden> <INPUT name=3DQUE=20
value=3D"2484.141424 from(2485.148700,1+)  intensity(15503.7260)  =
query(49)"=20
type=3Dhidden> <INPUT name=3DMISSES=20
value=3D"2484.141424 from(2485.148700,1+)  intensity(15503.7260)  =
query(49)"=20
type=3Dhidden> <INPUT name=3DQUE=20
value=3D"2698.210724 from(2699.218000,1+)  intensity(3350.8633)  =
query(50)"=20
type=3Dhidden> <INPUT name=3DMISSES=20
value=3D"2698.210724 from(2699.218000,1+)  intensity(3350.8633)  =
query(50)"=20
type=3Dhidden> <INPUT name=3DFORMVER value=3D2 type=3Dhidden> <INPUT =
name=3DSEARCH=20
value=3DMIS type=3Dhidden> <INPUT name=3DUSERNAME type=3Dhidden> <INPUT =
name=3DUSEREMAIL=20
type=3Dhidden> <INPUT name=3DCOM=20
value=3D"Project: zxw, Spot Set: zxw\20121225, Label: J19, Spot Id: =
795027, Peak List Id: 464826, MS Job Run Id: 23272"=20
type=3Dhidden> <INPUT name=3DMODS type=3Dhidden> <INPUT name=3DIT_MODS=20
value=3D"Oxidation (M)" type=3Dhidden> <INPUT name=3DCLE value=3DTrypsin =
type=3Dhidden>=20
<INPUT name=3DMASS value=3DMonoisotopic type=3Dhidden> <INPUT name=3DSEG =
type=3Dhidden>=20
<INPUT name=3DTOL value=3D100 type=3Dhidden> <INPUT name=3DTOLU =
value=3Dppm type=3Dhidden>=20
<INPUT name=3DITOL value=3D0.8 type=3Dhidden> <INPUT name=3DITOLU =
value=3DDa type=3Dhidden>=20
<INPUT name=3DDB value=3Dviridiplantae type=3Dhidden> <INPUT =
name=3DCHARGE value=3D1+=20
type=3Dhidden> <INPUT name=3DPFA value=3D1 type=3Dhidden> <INPUT =
name=3DFILE=20
value=3DC:\Users\lei\Desktop\=EF=BF=BD=EF=BF=BD=EF=BF=BD=EF=BF=BD=EF=BF=BD=
=EF=BF=BD=EF=BF=BD=EF=BF=BD\201212\20121225\ppw_J19_135641680118.txt=20
type=3Dhidden> <INPUT name=3DFORMAT value=3D"Mascot generic" =
type=3Dhidden> <INPUT=20
name=3DINTERMEDIATE value=3D../data/20121225/F002414.dat type=3Dhidden> =
<INPUT=20
name=3DREPORT value=3D50 type=3Dhidden> <INPUT name=3DOVERVIEW =
value=3DOFF type=3Dhidden>=20
<INPUT name=3DPRECURSOR type=3Dhidden> <INPUT name=3DTAXONOMY =
value=3D"All entries"=20
type=3Dhidden> <INPUT name=3DREPTYPE type=3Dhidden> <INPUT =
name=3DrepeatSearch=20
value=3D"not again" type=3Dhidden> <INPUT name=3DINSTRUMENT =
value=3DMALDI-TOF-TOF=20
type=3Dhidden> <INPUT name=3DACCESSION type=3Dhidden> <INPUT =
name=3DQUANTITATION=20
type=3Dhidden>=20
<P><INPUT value=3D"Re-Search All" type=3Dsubmit> &nbsp;&nbsp;<INPUT =
onclick=3D"unMatched(this.form); return true" value=3D"Search Unmatched" =
type=3Dbutton>=20
</FORM>
<H3>Index</H3>
<TABLE border=3D0 cellSpacing=3D0 cellPadding=3D0>
  <TBODY>
  <TR>
    <TD>&nbsp;</TD>
    <TD><TT><B>&nbsp;Accession</B></TT></TD>
    <TD><TT><B>&nbsp;&nbsp;Mass</B></TT></TD>
    <TD><TT><B>&nbsp;&nbsp;Score</B></TT></TD>
    <TD><TT><B>&nbsp;&nbsp;Description</B></TT></TD></TR>
  <TR>
    <TD noWrap align=3Dright><TT><B>1.</B></TT></TD>
    <TD noWrap><TT><B>&nbsp;<A=20
      =
href=3D"http://zxw-pc/mascot/cgi/master_results.pl?file=3D..%2Fdata%2F201=
21225%2FF002414.dat&amp;REPTYPE=3Dprotein&amp;_sigthreshold=3D0.05&amp;RE=
PORT=3D50&amp;_server_mudpit_switch=3D99999999&amp;_ignoreionsscorebelow=3D=
0&amp;_showsubsets=3D0&amp;_showpopups=3DTRUE&amp;_sortunassigned=3Dscore=
down&amp;_requireboldred=3D0#Hit1">gi|224131584</A></B></TT></TD>
    <TD noWrap><TT>&nbsp;&nbsp;97603</TT></TD>
    <TD noWrap align=3Dright><TT>384</TT></TD>
    <TD noWrap><TT>&nbsp;&nbsp;predicted protein [Populus=20
  trichocarpa]</TT></TD></TR>
  <TR>
    <TD noWrap align=3Dright><TT><B>2.</B></TT></TD>
    <TD noWrap><TT><B>&nbsp;<A=20
      =
href=3D"http://zxw-pc/mascot/cgi/master_results.pl?file=3D..%2Fdata%2F201=
21225%2FF002414.dat&amp;REPTYPE=3Dprotein&amp;_sigthreshold=3D0.05&amp;RE=
PORT=3D50&amp;_server_mudpit_switch=3D99999999&amp;_ignoreionsscorebelow=3D=
0&amp;_showsubsets=3D0&amp;_showpopups=3DTRUE&amp;_sortunassigned=3Dscore=
down&amp;_requireboldred=3D0#Hit2">gi|222861899</A></B></TT></TD>
    <TD noWrap><TT>&nbsp;&nbsp;97603</TT></TD>
    <TD noWrap align=3Dright><TT>384</TT></TD>
    <TD noWrap><TT>&nbsp;&nbsp;predicted protein [Populus=20
  trichocarpa]</TT></TD></TR>
  <TR>
    <TD noWrap align=3Dright><TT><B>3.</B></TT></TD>
    <TD noWrap><TT><B>&nbsp;<A=20
      =
href=3D"http://zxw-pc/mascot/cgi/master_results.pl?file=3D..%2Fdata%2F201=
21225%2FF002414.dat&amp;REPTYPE=3Dprotein&amp;_sigthreshold=3D0.05&amp;RE=
PORT=3D50&amp;_server_mudpit_switch=3D99999999&amp;_ignoreionsscorebelow=3D=
0&amp;_showsubsets=3D0&amp;_showpopups=3DTRUE&amp;_sortunassigned=3Dscore=
down&amp;_requireboldred=3D0#Hit3">gi|297831644</A></B></TT></TD>
    <TD noWrap><TT>&nbsp;&nbsp;108400</TT></TD>
    <TD noWrap align=3Dright><TT>342</TT></TD>
    <TD noWrap><TT>&nbsp;&nbsp;hypothetical protein ARALYDRAFT_480186=20
      [Arabidopsis lyrata subsp. lyrata]</TT></TD></TR>
  <TR>
    <TD noWrap align=3Dright><TT><B>4.</B></TT></TD>
    <TD noWrap><TT><B>&nbsp;<A=20
      =
href=3D"http://zxw-pc/mascot/cgi/master_results.pl?file=3D..%2Fdata%2F201=
21225%2FF002414.dat&amp;REPTYPE=3Dprotein&amp;_sigthreshold=3D0.05&amp;RE=
PORT=3D50&amp;_server_mudpit_switch=3D99999999&amp;_ignoreionsscorebelow=3D=
0&amp;_showsubsets=3D0&amp;_showpopups=3DTRUE&amp;_sortunassigned=3Dscore=
down&amp;_requireboldred=3D0#Hit4">gi|297329544</A></B></TT></TD>
    <TD noWrap><TT>&nbsp;&nbsp;108400</TT></TD>
    <TD noWrap align=3Dright><TT>342</TT></TD>
    <TD noWrap><TT>&nbsp;&nbsp;hypothetical protein ARALYDRAFT_480186=20
      [Arabidopsis lyrata subsp. lyrata]</TT></TD></TR>
  <TR>
    <TD noWrap align=3Dright><TT><B>5.</B></TT></TD>
    <TD noWrap><TT><B>&nbsp;<A=20
      =
href=3D"http://zxw-pc/mascot/cgi/master_results.pl?file=3D..%2Fdata%2F201=
21225%2FF002414.dat&amp;REPTYPE=3Dprotein&amp;_sigthreshold=3D0.05&amp;RE=
PORT=3D50&amp;_server_mudpit_switch=3D99999999&amp;_ignoreionsscorebelow=3D=
0&amp;_showsubsets=3D0&amp;_showpopups=3DTRUE&amp;_sortunassigned=3Dscore=
down&amp;_requireboldred=3D0#Hit5">gi|4586021</A></B></TT></TD>
    <TD noWrap><TT>&nbsp;&nbsp;98093</TT></TD>
    <TD noWrap align=3Dright><TT>342</TT></TD>
    <TD noWrap><TT>&nbsp;&nbsp;cytoplasmic aconitate hydratase =
[Arabidopsis=20
      thaliana]</TT></TD></TR>
  <TR>
    <TD noWrap align=3Dright><TT><B>6.</B></TT></TD>
    <TD noWrap><TT><B>&nbsp;<A=20
      =
href=3D"http://zxw-pc/mascot/cgi/master_results.pl?file=3D..%2Fdata%2F201=
21225%2FF002414.dat&amp;REPTYPE=3Dprotein&amp;_sigthreshold=3D0.05&amp;RE=
PORT=3D50&amp;_server_mudpit_switch=3D99999999&amp;_ignoreionsscorebelow=3D=
0&amp;_showsubsets=3D0&amp;_showpopups=3DTRUE&amp;_sortunassigned=3Dscore=
down&amp;_requireboldred=3D0#Hit6">gi|330250870</A></B></TT></TD>
    <TD noWrap><TT>&nbsp;&nbsp;108133</TT></TD>
    <TD noWrap align=3Dright><TT>340</TT></TD>
    <TD noWrap><TT>&nbsp;&nbsp;aconitate hydratase 2 [Arabidopsis=20
      thaliana]</TT></TD></TR>
  <TR>
    <TD noWrap align=3Dright><TT><B>7.</B></TT></TD>
    <TD noWrap><TT><B>&nbsp;<A=20
      =
href=3D"http://zxw-pc/mascot/cgi/master_results.pl?file=3D..%2Fdata%2F201=
21225%2FF002414.dat&amp;REPTYPE=3Dprotein&amp;_sigthreshold=3D0.05&amp;RE=
PORT=3D50&amp;_server_mudpit_switch=3D99999999&amp;_ignoreionsscorebelow=3D=
0&amp;_showsubsets=3D0&amp;_showpopups=3DTRUE&amp;_sortunassigned=3Dscore=
down&amp;_requireboldred=3D0#Hit7">gi|118572816</A></B></TT></TD>
    <TD noWrap><TT>&nbsp;&nbsp;108133</TT></TD>
    <TD noWrap align=3Dright><TT>340</TT></TD>
    <TD noWrap><TT>&nbsp;&nbsp;RecName: Full=3DAconitate hydratase 2,=20
      mitochondrial; Short=3DAconitase 2; AltName: Full=3DCitrate =
hydro-lyase 2;=20
      Flags: Precursor</TT></TD></TR>
  <TR>
    <TD noWrap align=3Dright><TT><B>8.</B></TT></TD>
    <TD noWrap><TT><B>&nbsp;<A=20
      =
href=3D"http://zxw-pc/mascot/cgi/master_results.pl?file=3D..%2Fdata%2F201=
21225%2FF002414.dat&amp;REPTYPE=3Dprotein&amp;_sigthreshold=3D0.05&amp;RE=
PORT=3D50&amp;_server_mudpit_switch=3D99999999&amp;_ignoreionsscorebelow=3D=
0&amp;_showsubsets=3D0&amp;_showpopups=3DTRUE&amp;_sortunassigned=3Dscore=
down&amp;_requireboldred=3D0#Hit8">gi|30678219</A></B></TT></TD>
    <TD noWrap><TT>&nbsp;&nbsp;108133</TT></TD>
    <TD noWrap align=3Dright><TT>340</TT></TD>
    <TD noWrap><TT>&nbsp;&nbsp;aconitate hydratase 2 [Arabidopsis=20
      thaliana]</TT></TD></TR>
  <TR>
    <TD noWrap align=3Dright><TT><B>9.</B></TT></TD>
    <TD noWrap><TT><B>&nbsp;<A=20
      =
href=3D"http://zxw-pc/mascot/cgi/master_results.pl?file=3D..%2Fdata%2F201=
21225%2FF002414.dat&amp;REPTYPE=3Dprotein&amp;_sigthreshold=3D0.05&amp;RE=
PORT=3D50&amp;_server_mudpit_switch=3D99999999&amp;_ignoreionsscorebelow=3D=
0&amp;_showsubsets=3D0&amp;_showpopups=3DTRUE&amp;_sortunassigned=3Dscore=
down&amp;_requireboldred=3D0#Hit9">gi|22531152</A></B></TT></TD>
    <TD noWrap><TT>&nbsp;&nbsp;108133</TT></TD>
    <TD noWrap align=3Dright><TT>340</TT></TD>
    <TD noWrap><TT>&nbsp;&nbsp;cytoplasmic aconitate hydratase =
[Arabidopsis=20
      thaliana]</TT></TD></TR>
  <TR>
    <TD noWrap align=3Dright><TT><B>10.</B></TT></TD>
    <TD noWrap><TT><B>&nbsp;<A=20
      =
href=3D"http://zxw-pc/mascot/cgi/master_results.pl?file=3D..%2Fdata%2F201=
21225%2FF002414.dat&amp;REPTYPE=3Dprotein&amp;_sigthreshold=3D0.05&amp;RE=
PORT=3D50&amp;_server_mudpit_switch=3D99999999&amp;_ignoreionsscorebelow=3D=
0&amp;_showsubsets=3D0&amp;_showpopups=3DTRUE&amp;_sortunassigned=3Dscore=
down&amp;_requireboldred=3D0#Hit10">gi|31711784</A></B></TT></TD>
    <TD noWrap><TT>&nbsp;&nbsp;108133</TT></TD>
    <TD noWrap align=3Dright><TT>340</TT></TD>
    <TD noWrap><TT>&nbsp;&nbsp;At2g05710 [Arabidopsis =
thaliana]</TT></TD></TR>
  <TR>
    <TD noWrap align=3Dright><TT><B>11.</B></TT></TD>
    <TD noWrap><TT><B>&nbsp;<A=20
      =
href=3D"http://zxw-pc/mascot/cgi/master_results.pl?file=3D..%2Fdata%2F201=
21225%2FF002414.dat&amp;REPTYPE=3Dprotein&amp;_sigthreshold=3D0.05&amp;RE=
PORT=3D50&amp;_server_mudpit_switch=3D99999999&amp;_ignoreionsscorebelow=3D=
0&amp;_showsubsets=3D0&amp;_showpopups=3DTRUE&amp;_sortunassigned=3Dscore=
down&amp;_requireboldred=3D0#Hit11">gi|242080811</A></B></TT></TD>
    <TD noWrap><TT>&nbsp;&nbsp;107832</TT></TD>
    <TD noWrap align=3Dright><TT>310</TT></TD>
    <TD noWrap><TT>&nbsp;&nbsp;hypothetical protein SORBIDRAFT_07g005390 =

      [Sorghum bicolor]</TT></TD></TR>
  <TR>
    <TD noWrap align=3Dright><TT><B>12.</B></TT></TD>
    <TD noWrap><TT><B>&nbsp;<A=20
      =
href=3D"http://zxw-pc/mascot/cgi/master_results.pl?file=3D..%2Fdata%2F201=
21225%2FF002414.dat&amp;REPTYPE=3Dprotein&amp;_sigthreshold=3D0.05&amp;RE=
PORT=3D50&amp;_server_mudpit_switch=3D99999999&amp;_ignoreionsscorebelow=3D=
0&amp;_showsubsets=3D0&amp;_showpopups=3DTRUE&amp;_sortunassigned=3Dscore=
down&amp;_requireboldred=3D0#Hit12">gi|241941524</A></B></TT></TD>
    <TD noWrap><TT>&nbsp;&nbsp;107832</TT></TD>
    <TD noWrap align=3Dright><TT>310</TT></TD>
    <TD noWrap><TT>&nbsp;&nbsp;hypothetical protein SORBIDRAFT_07g005390 =

      [Sorghum bicolor]</TT></TD></TR>
  <TR>
    <TD noWrap align=3Dright><TT><B>13.</B></TT></TD>
    <TD noWrap><TT><B>&nbsp;<A=20
      =
href=3D"http://zxw-pc/mascot/cgi/master_results.pl?file=3D..%2Fdata%2F201=
21225%2FF002414.dat&amp;REPTYPE=3Dprotein&amp;_sigthreshold=3D0.05&amp;RE=
PORT=3D50&amp;_server_mudpit_switch=3D99999999&amp;_ignoreionsscorebelow=3D=
0&amp;_showsubsets=3D0&amp;_showpopups=3DTRUE&amp;_sortunassigned=3Dscore=
down&amp;_requireboldred=3D0#Hit13">gi|297737441</A></B></TT></TD>
    <TD noWrap><TT>&nbsp;&nbsp;109987</TT></TD>
    <TD noWrap align=3Dright><TT>297</TT></TD>
    <TD noWrap><TT>&nbsp;&nbsp;unnamed protein product [Vitis=20
  vinifera]</TT></TD></TR>
  <TR>
    <TD noWrap align=3Dright><TT><B>14.</B></TT></TD>
    <TD noWrap><TT><B>&nbsp;<A=20
      =
href=3D"http://zxw-pc/mascot/cgi/master_results.pl?file=3D..%2Fdata%2F201=
21225%2FF002414.dat&amp;REPTYPE=3Dprotein&amp;_sigthreshold=3D0.05&amp;RE=
PORT=3D50&amp;_server_mudpit_switch=3D99999999&amp;_ignoreionsscorebelow=3D=
0&amp;_showsubsets=3D0&amp;_showpopups=3DTRUE&amp;_sortunassigned=3Dscore=
down&amp;_requireboldred=3D0#Hit14">gi|225460961</A></B></TT></TD>
    <TD noWrap><TT>&nbsp;&nbsp;109987</TT></TD>
    <TD noWrap align=3Dright><TT>297</TT></TD>
    <TD noWrap><TT>&nbsp;&nbsp;PREDICTED: hypothetical protein [Vitis=20
      vinifera]</TT></TD></TR>
  <TR>
    <TD noWrap align=3Dright><TT><B>15.</B></TT></TD>
    <TD noWrap><TT><B>&nbsp;<A=20
      =
href=3D"http://zxw-pc/mascot/cgi/master_results.pl?file=3D..%2Fdata%2F201=
21225%2FF002414.dat&amp;REPTYPE=3Dprotein&amp;_sigthreshold=3D0.05&amp;RE=
PORT=3D50&amp;_server_mudpit_switch=3D99999999&amp;_ignoreionsscorebelow=3D=
0&amp;_showsubsets=3D0&amp;_showpopups=3DTRUE&amp;_sortunassigned=3Dscore=
down&amp;_requireboldred=3D0#Hit15">gi|332661176</A></B></TT></TD>
    <TD noWrap><TT>&nbsp;&nbsp;98090</TT></TD>
    <TD noWrap align=3Dright><TT>256</TT></TD>
    <TD noWrap><TT>&nbsp;&nbsp;aconitate hydratase 1 [Arabidopsis=20
      thaliana]</TT></TD></TR>
  <TR>
    <TD noWrap align=3Dright><TT><B>16.</B></TT></TD>
    <TD noWrap><TT><B>&nbsp;<A=20
      =
href=3D"http://zxw-pc/mascot/cgi/master_results.pl?file=3D..%2Fdata%2F201=
21225%2FF002414.dat&amp;REPTYPE=3Dprotein&amp;_sigthreshold=3D0.05&amp;RE=
PORT=3D50&amp;_server_mudpit_switch=3D99999999&amp;_ignoreionsscorebelow=3D=
0&amp;_showsubsets=3D0&amp;_showpopups=3DTRUE&amp;_sortunassigned=3Dscore=
down&amp;_requireboldred=3D0#Hit16">gi|13124706</A></B></TT></TD>
    <TD noWrap><TT>&nbsp;&nbsp;98090</TT></TD>
    <TD noWrap align=3Dright><TT>256</TT></TD>
    <TD noWrap><TT>&nbsp;&nbsp;RecName: Full=3DAconitate hydratase 1;=20
      Short=3DAconitase 1; AltName: Full=3DCitrate hydro-lyase =
1</TT></TD></TR>
  <TR>
    <TD noWrap align=3Dright><TT><B>17.</B></TT></TD>
    <TD noWrap><TT><B>&nbsp;<A=20
      =
href=3D"http://zxw-pc/mascot/cgi/master_results.pl?file=3D..%2Fdata%2F201=
21225%2FF002414.dat&amp;REPTYPE=3Dprotein&amp;_sigthreshold=3D0.05&amp;RE=
PORT=3D50&amp;_server_mudpit_switch=3D99999999&amp;_ignoreionsscorebelow=3D=
0&amp;_showsubsets=3D0&amp;_showpopups=3DTRUE&amp;_sortunassigned=3Dscore=
down&amp;_requireboldred=3D0#Hit17">gi|15233349</A></B></TT></TD>
    <TD noWrap><TT>&nbsp;&nbsp;98090</TT></TD>
    <TD noWrap align=3Dright><TT>256</TT></TD>
    <TD noWrap><TT>&nbsp;&nbsp;aconitate hydratase 1 [Arabidopsis=20
      thaliana]</TT></TD></TR>
  <TR>
    <TD noWrap align=3Dright><TT><B>18.</B></TT></TD>
    <TD noWrap><TT><B>&nbsp;<A=20
      =
href=3D"http://zxw-pc/mascot/cgi/master_results.pl?file=3D..%2Fdata%2F201=
21225%2FF002414.dat&amp;REPTYPE=3Dprotein&amp;_sigthreshold=3D0.05&amp;RE=
PORT=3D50&amp;_server_mudpit_switch=3D99999999&amp;_ignoreionsscorebelow=3D=
0&amp;_showsubsets=3D0&amp;_showpopups=3DTRUE&amp;_sortunassigned=3Dscore=
down&amp;_requireboldred=3D0#Hit18">gi|17065392</A></B></TT></TD>
    <TD noWrap><TT>&nbsp;&nbsp;98090</TT></TD>
    <TD noWrap align=3Dright><TT>256</TT></TD>
    <TD noWrap><TT>&nbsp;&nbsp;Unknown protein [Arabidopsis=20
  thaliana]</TT></TD></TR>
  <TR>
    <TD noWrap align=3Dright><TT><B>19.</B></TT></TD>
    <TD noWrap><TT><B>&nbsp;<A=20
      =
href=3D"http://zxw-pc/mascot/cgi/master_results.pl?file=3D..%2Fdata%2F201=
21225%2FF002414.dat&amp;REPTYPE=3Dprotein&amp;_sigthreshold=3D0.05&amp;RE=
PORT=3D50&amp;_server_mudpit_switch=3D99999999&amp;_ignoreionsscorebelow=3D=
0&amp;_showsubsets=3D0&amp;_showpopups=3DTRUE&amp;_sortunassigned=3Dscore=
down&amp;_requireboldred=3D0#Hit19">gi|7270535</A></B></TT></TD>
    <TD noWrap><TT>&nbsp;&nbsp;98090</TT></TD>
    <TD noWrap align=3Dright><TT>256</TT></TD>
    <TD noWrap><TT>&nbsp;&nbsp;cytoplasmatic aconitate hydratase =
(citrate=20
      hydro-lyase)(aconitase)(EC 4.2.1.3) [Arabidopsis =
thaliana]</TT></TD></TR>
  <TR>
    <TD noWrap align=3Dright><TT><B>20.</B></TT></TD>
    <TD noWrap><TT><B>&nbsp;<A=20
      =
href=3D"http://zxw-pc/mascot/cgi/master_results.pl?file=3D..%2Fdata%2F201=
21225%2FF002414.dat&amp;REPTYPE=3Dprotein&amp;_sigthreshold=3D0.05&amp;RE=
PORT=3D50&amp;_server_mudpit_switch=3D99999999&amp;_ignoreionsscorebelow=3D=
0&amp;_showsubsets=3D0&amp;_showpopups=3DTRUE&amp;_sortunassigned=3Dscore=
down&amp;_requireboldred=3D0#Hit20">gi|3805849</A></B></TT></TD>
    <TD noWrap><TT>&nbsp;&nbsp;98090</TT></TD>
    <TD noWrap align=3Dright><TT>256</TT></TD>
    <TD noWrap><TT>&nbsp;&nbsp;cytoplasmatic aconitate hydratase =
(citrate=20
      hydro-lyase)(aconitase)(EC 4.2.1.3) [Arabidopsis =
thaliana]</TT></TD></TR>
  <TR>
    <TD noWrap align=3Dright><TT><B>21.</B></TT></TD>
    <TD noWrap><TT><B>&nbsp;<A=20
      =
href=3D"http://zxw-pc/mascot/cgi/master_results.pl?file=3D..%2Fdata%2F201=
21225%2FF002414.dat&amp;REPTYPE=3Dprotein&amp;_sigthreshold=3D0.05&amp;RE=
PORT=3D50&amp;_server_mudpit_switch=3D99999999&amp;_ignoreionsscorebelow=3D=
0&amp;_showsubsets=3D0&amp;_showpopups=3DTRUE&amp;_sortunassigned=3Dscore=
down&amp;_requireboldred=3D0#Hit21">gi|1351856</A></B></TT></TD>
    <TD noWrap><TT>&nbsp;&nbsp;97943</TT></TD>
    <TD noWrap align=3Dright><TT>250</TT></TD>
    <TD noWrap><TT>&nbsp;&nbsp;RecName: Full=3DAconitate hydratase, =
cytoplasmic;=20
      Short=3DAconitase; AltName: Full=3DCitrate =
hydro-lyase</TT></TD></TR>
  <TR>
    <TD noWrap align=3Dright><TT><B>22.</B></TT></TD>
    <TD noWrap><TT><B>&nbsp;<A=20
      =
href=3D"http://zxw-pc/mascot/cgi/master_results.pl?file=3D..%2Fdata%2F201=
21225%2FF002414.dat&amp;REPTYPE=3Dprotein&amp;_sigthreshold=3D0.05&amp;RE=
PORT=3D50&amp;_server_mudpit_switch=3D99999999&amp;_ignoreionsscorebelow=3D=
0&amp;_showsubsets=3D0&amp;_showpopups=3DTRUE&amp;_sortunassigned=3Dscore=
down&amp;_requireboldred=3D0#Hit22">gi|868003</A></B></TT></TD>
    <TD noWrap><TT>&nbsp;&nbsp;97943</TT></TD>
    <TD noWrap align=3Dright><TT>250</TT></TD>
    <TD noWrap><TT>&nbsp;&nbsp;aconitase [Cucurbita cv. Kurokawa=20
    Amakuri]</TT></TD></TR>
  <TR>
    <TD noWrap align=3Dright><TT><B>23.</B></TT></TD>
    <TD noWrap><TT><B>&nbsp;<A=20
      =
href=3D"http://zxw-pc/mascot/cgi/master_results.pl?file=3D..%2Fdata%2F201=
21225%2FF002414.dat&amp;REPTYPE=3Dprotein&amp;_sigthreshold=3D0.05&amp;RE=
PORT=3D50&amp;_server_mudpit_switch=3D99999999&amp;_ignoreionsscorebelow=3D=
0&amp;_showsubsets=3D0&amp;_showpopups=3DTRUE&amp;_sortunassigned=3Dscore=
down&amp;_requireboldred=3D0#Hit23">gi|224064986</A></B></TT></TD>
    <TD noWrap><TT>&nbsp;&nbsp;97544</TT></TD>
    <TD noWrap align=3Dright><TT>249</TT></TD>
    <TD noWrap><TT>&nbsp;&nbsp;predicted protein [Populus=20
  trichocarpa]</TT></TD></TR>
  <TR>
    <TD noWrap align=3Dright><TT><B>24.</B></TT></TD>
    <TD noWrap><TT><B>&nbsp;<A=20
      =
href=3D"http://zxw-pc/mascot/cgi/master_results.pl?file=3D..%2Fdata%2F201=
21225%2FF002414.dat&amp;REPTYPE=3Dprotein&amp;_sigthreshold=3D0.05&amp;RE=
PORT=3D50&amp;_server_mudpit_switch=3D99999999&amp;_ignoreionsscorebelow=3D=
0&amp;_showsubsets=3D0&amp;_showpopups=3DTRUE&amp;_sortunassigned=3Dscore=
down&amp;_requireboldred=3D0#Hit24">gi|222843349</A></B></TT></TD>
    <TD noWrap><TT>&nbsp;&nbsp;97544</TT></TD>
    <TD noWrap align=3Dright><TT>249</TT></TD>
    <TD noWrap><TT>&nbsp;&nbsp;predicted protein [Populus=20
  trichocarpa]</TT></TD></TR>
  <TR>
    <TD noWrap align=3Dright><TT><B>25.</B></TT></TD>
    <TD noWrap><TT><B>&nbsp;<A=20
      =
href=3D"http://zxw-pc/mascot/cgi/master_results.pl?file=3D..%2Fdata%2F201=
21225%2FF002414.dat&amp;REPTYPE=3Dprotein&amp;_sigthreshold=3D0.05&amp;RE=
PORT=3D50&amp;_server_mudpit_switch=3D99999999&amp;_ignoreionsscorebelow=3D=
0&amp;_showsubsets=3D0&amp;_showpopups=3DTRUE&amp;_sortunassigned=3Dscore=
down&amp;_requireboldred=3D0#Hit25">gi|34851120</A></B></TT></TD>
    <TD noWrap><TT>&nbsp;&nbsp;98817</TT></TD>
    <TD noWrap align=3Dright><TT>248</TT></TD>
    <TD noWrap><TT>&nbsp;&nbsp;putative aconitase [Prunus =
avium]</TT></TD></TR>
  <TR>
    <TD noWrap align=3Dright><TT><B>26.</B></TT></TD>
    <TD noWrap><TT><B>&nbsp;<A=20
      =
href=3D"http://zxw-pc/mascot/cgi/master_results.pl?file=3D..%2Fdata%2F201=
21225%2FF002414.dat&amp;REPTYPE=3Dprotein&amp;_sigthreshold=3D0.05&amp;RE=
PORT=3D50&amp;_server_mudpit_switch=3D99999999&amp;_ignoreionsscorebelow=3D=
0&amp;_showsubsets=3D0&amp;_showpopups=3DTRUE&amp;_sortunassigned=3Dscore=
down&amp;_requireboldred=3D0#Hit26">gi|297739284</A></B></TT></TD>
    <TD noWrap><TT>&nbsp;&nbsp;107363</TT></TD>
    <TD noWrap align=3Dright><TT>246</TT></TD>
    <TD noWrap><TT>&nbsp;&nbsp;unnamed protein product [Vitis=20
  vinifera]</TT></TD></TR>
  <TR>
    <TD noWrap align=3Dright><TT><B>27.</B></TT></TD>
    <TD noWrap><TT><B>&nbsp;<A=20
      =
href=3D"http://zxw-pc/mascot/cgi/master_results.pl?file=3D..%2Fdata%2F201=
21225%2FF002414.dat&amp;REPTYPE=3Dprotein&amp;_sigthreshold=3D0.05&amp;RE=
PORT=3D50&amp;_server_mudpit_switch=3D99999999&amp;_ignoreionsscorebelow=3D=
0&amp;_showsubsets=3D0&amp;_showpopups=3DTRUE&amp;_sortunassigned=3Dscore=
down&amp;_requireboldred=3D0#Hit27">gi|225447278</A></B></TT></TD>
    <TD noWrap><TT>&nbsp;&nbsp;107363</TT></TD>
    <TD noWrap align=3Dright><TT>246</TT></TD>
    <TD noWrap><TT>&nbsp;&nbsp;PREDICTED: hypothetical protein [Vitis=20
      vinifera]</TT></TD></TR>
  <TR>
    <TD noWrap align=3Dright><TT><B>28.</B></TT></TD>
    <TD noWrap><TT><B>&nbsp;<A=20
      =
href=3D"http://zxw-pc/mascot/cgi/master_results.pl?file=3D..%2Fdata%2F201=
21225%2FF002414.dat&amp;REPTYPE=3Dprotein&amp;_sigthreshold=3D0.05&amp;RE=
PORT=3D50&amp;_server_mudpit_switch=3D99999999&amp;_ignoreionsscorebelow=3D=
0&amp;_showsubsets=3D0&amp;_showpopups=3DTRUE&amp;_sortunassigned=3Dscore=
down&amp;_requireboldred=3D0#Hit28">gi|285309969</A></B></TT></TD>
    <TD noWrap><TT>&nbsp;&nbsp;97848</TT></TD>
    <TD noWrap align=3Dright><TT>238</TT></TD>
    <TD noWrap><TT>&nbsp;&nbsp;aconitate hydratase 2 [Citrus=20
    clementina]</TT></TD></TR>
  <TR>
    <TD noWrap align=3Dright><TT><B>29.</B></TT></TD>
    <TD noWrap><TT><B>&nbsp;<A=20
      =
href=3D"http://zxw-pc/mascot/cgi/master_results.pl?file=3D..%2Fdata%2F201=
21225%2FF002414.dat&amp;REPTYPE=3Dprotein&amp;_sigthreshold=3D0.05&amp;RE=
PORT=3D50&amp;_server_mudpit_switch=3D99999999&amp;_ignoreionsscorebelow=3D=
0&amp;_showsubsets=3D0&amp;_showpopups=3DTRUE&amp;_sortunassigned=3Dscore=
down&amp;_requireboldred=3D0#Hit29">gi|285309965</A></B></TT></TD>
    <TD noWrap><TT>&nbsp;&nbsp;98424</TT></TD>
    <TD noWrap align=3Dright><TT>238</TT></TD>
    <TD noWrap><TT>&nbsp;&nbsp;aconitate hydratase 1 [Citrus=20
    clementina]</TT></TD></TR>
  <TR>
    <TD noWrap align=3Dright><TT><B>30.</B></TT></TD>
    <TD noWrap><TT><B>&nbsp;<A=20
      =
href=3D"http://zxw-pc/mascot/cgi/master_results.pl?file=3D..%2Fdata%2F201=
21225%2FF002414.dat&amp;REPTYPE=3Dprotein&amp;_sigthreshold=3D0.05&amp;RE=
PORT=3D50&amp;_server_mudpit_switch=3D99999999&amp;_ignoreionsscorebelow=3D=
0&amp;_showsubsets=3D0&amp;_showpopups=3DTRUE&amp;_sortunassigned=3Dscore=
down&amp;_requireboldred=3D0#Hit30">gi|3309243</A></B></TT></TD>
    <TD noWrap><TT>&nbsp;&nbsp;98027</TT></TD>
    <TD noWrap align=3Dright><TT>234</TT></TD>
    <TD noWrap><TT>&nbsp;&nbsp;aconitase-iron regulated protein 1 =
[Citrus=20
      limon]</TT></TD></TR>
  <TR>
    <TD noWrap align=3Dright><TT><B>31.</B></TT></TD>
    <TD noWrap><TT><B>&nbsp;<A=20
      =
href=3D"http://zxw-pc/mascot/cgi/master_results.pl?file=3D..%2Fdata%2F201=
21225%2FF002414.dat&amp;REPTYPE=3Dprotein&amp;_sigthreshold=3D0.05&amp;RE=
PORT=3D50&amp;_server_mudpit_switch=3D99999999&amp;_ignoreionsscorebelow=3D=
0&amp;_showsubsets=3D0&amp;_showpopups=3DTRUE&amp;_sortunassigned=3Dscore=
down&amp;_requireboldred=3D0#Hit31">gi|285309967</A></B></TT></TD>
    <TD noWrap><TT>&nbsp;&nbsp;98042</TT></TD>
    <TD noWrap align=3Dright><TT>234</TT></TD>
    <TD noWrap><TT>&nbsp;&nbsp;aconitate hydratase 3 [Citrus=20
    clementina]</TT></TD></TR>
  <TR>
    <TD noWrap align=3Dright><TT><B>32.</B></TT></TD>
    <TD noWrap><TT><B>&nbsp;<A=20
      =
href=3D"http://zxw-pc/mascot/cgi/master_results.pl?file=3D..%2Fdata%2F201=
21225%2FF002414.dat&amp;REPTYPE=3Dprotein&amp;_sigthreshold=3D0.05&amp;RE=
PORT=3D50&amp;_server_mudpit_switch=3D99999999&amp;_ignoreionsscorebelow=3D=
0&amp;_showsubsets=3D0&amp;_showpopups=3DTRUE&amp;_sortunassigned=3Dscore=
down&amp;_requireboldred=3D0#Hit32">gi|171854675</A></B></TT></TD>
    <TD noWrap><TT>&nbsp;&nbsp;108332</TT></TD>
    <TD noWrap align=3Dright><TT>231</TT></TD>
    <TD noWrap><TT>&nbsp;&nbsp;putative aconitase [Capsicum=20
  chinense]</TT></TD></TR>
  <TR>
    <TD noWrap align=3Dright><TT><B>33.</B></TT></TD>
    <TD noWrap><TT><B>&nbsp;<A=20
      =
href=3D"http://zxw-pc/mascot/cgi/master_results.pl?file=3D..%2Fdata%2F201=
21225%2FF002414.dat&amp;REPTYPE=3Dprotein&amp;_sigthreshold=3D0.05&amp;RE=
PORT=3D50&amp;_server_mudpit_switch=3D99999999&amp;_ignoreionsscorebelow=3D=
0&amp;_showsubsets=3D0&amp;_showpopups=3DTRUE&amp;_sortunassigned=3Dscore=
down&amp;_requireboldred=3D0#Hit33">gi|326495130</A></B></TT></TD>
    <TD noWrap><TT>&nbsp;&nbsp;106853</TT></TD>
    <TD noWrap align=3Dright><TT>214</TT></TD>
    <TD noWrap><TT>&nbsp;&nbsp;predicted protein [Hordeum vulgare subsp. =

      vulgare]</TT></TD></TR>
  <TR>
    <TD noWrap align=3Dright><TT><B>34.</B></TT></TD>
    <TD noWrap><TT><B>&nbsp;<A=20
      =
href=3D"http://zxw-pc/mascot/cgi/master_results.pl?file=3D..%2Fdata%2F201=
21225%2FF002414.dat&amp;REPTYPE=3Dprotein&amp;_sigthreshold=3D0.05&amp;RE=
PORT=3D50&amp;_server_mudpit_switch=3D99999999&amp;_ignoreionsscorebelow=3D=
0&amp;_showsubsets=3D0&amp;_showpopups=3DTRUE&amp;_sortunassigned=3Dscore=
down&amp;_requireboldred=3D0#Hit34">gi|75225211</A></B></TT></TD>
    <TD noWrap><TT>&nbsp;&nbsp;98021</TT></TD>
    <TD noWrap align=3Dright><TT>212</TT></TD>
    <TD noWrap><TT>&nbsp;&nbsp;RecName: Full=3DPutative aconitate =
hydratase,=20
      cytoplasmic; Short=3DAconitase; AltName: Full=3DCitrate =
hydro-lyase</TT></TD></TR>
  <TR>
    <TD noWrap align=3Dright><TT><B>35.</B></TT></TD>
    <TD noWrap><TT><B>&nbsp;<A=20
      =
href=3D"http://zxw-pc/mascot/cgi/master_results.pl?file=3D..%2Fdata%2F201=
21225%2FF002414.dat&amp;REPTYPE=3Dprotein&amp;_sigthreshold=3D0.05&amp;RE=
PORT=3D50&amp;_server_mudpit_switch=3D99999999&amp;_ignoreionsscorebelow=3D=
0&amp;_showsubsets=3D0&amp;_showpopups=3DTRUE&amp;_sortunassigned=3Dscore=
down&amp;_requireboldred=3D0#Hit35">gi|40253814</A></B></TT></TD>
    <TD noWrap><TT>&nbsp;&nbsp;98021</TT></TD>
    <TD noWrap align=3Dright><TT>212</TT></TD>
    <TD noWrap><TT>&nbsp;&nbsp;putative Aconitate hydratase [Oryza =
sativa=20
      Japonica Group]</TT></TD></TR>
  <TR>
    <TD noWrap align=3Dright><TT><B>36.</B></TT></TD>
    <TD noWrap><TT><B>&nbsp;<A=20
      =
href=3D"http://zxw-pc/mascot/cgi/master_results.pl?file=3D..%2Fdata%2F201=
21225%2FF002414.dat&amp;REPTYPE=3Dprotein&amp;_sigthreshold=3D0.05&amp;RE=
PORT=3D50&amp;_server_mudpit_switch=3D99999999&amp;_ignoreionsscorebelow=3D=
0&amp;_showsubsets=3D0&amp;_showpopups=3DTRUE&amp;_sortunassigned=3Dscore=
down&amp;_requireboldred=3D0#Hit36">gi|255566397</A></B></TT></TD>
    <TD noWrap><TT>&nbsp;&nbsp;108718</TT></TD>
    <TD noWrap align=3Dright><TT>195</TT></TD>
    <TD noWrap><TT>&nbsp;&nbsp;aconitase, putative [Ricinus=20
  communis]</TT></TD></TR>
  <TR>
    <TD noWrap align=3Dright><TT><B>37.</B></TT></TD>
    <TD noWrap><TT><B>&nbsp;<A=20
      =
href=3D"http://zxw-pc/mascot/cgi/master_results.pl?file=3D..%2Fdata%2F201=
21225%2FF002414.dat&amp;REPTYPE=3Dprotein&amp;_sigthreshold=3D0.05&amp;RE=
PORT=3D50&amp;_server_mudpit_switch=3D99999999&amp;_ignoreionsscorebelow=3D=
0&amp;_showsubsets=3D0&amp;_showpopups=3DTRUE&amp;_sortunassigned=3Dscore=
down&amp;_requireboldred=3D0#Hit37">gi|223536553</A></B></TT></TD>
    <TD noWrap><TT>&nbsp;&nbsp;108718</TT></TD>
    <TD noWrap align=3Dright><TT>195</TT></TD>
    <TD noWrap><TT>&nbsp;&nbsp;aconitase, putative [Ricinus=20
  communis]</TT></TD></TR>
  <TR>
    <TD noWrap align=3Dright><TT><B>38.</B></TT></TD>
    <TD noWrap><TT><B>&nbsp;<A=20
      =
href=3D"http://zxw-pc/mascot/cgi/master_results.pl?file=3D..%2Fdata%2F201=
21225%2FF002414.dat&amp;REPTYPE=3Dprotein&amp;_sigthreshold=3D0.05&amp;RE=
PORT=3D50&amp;_server_mudpit_switch=3D99999999&amp;_ignoreionsscorebelow=3D=
0&amp;_showsubsets=3D0&amp;_showpopups=3DTRUE&amp;_sortunassigned=3Dscore=
down&amp;_requireboldred=3D0#Hit38">gi|168053563</A></B></TT></TD>
    <TD noWrap><TT>&nbsp;&nbsp;98361</TT></TD>
    <TD noWrap align=3Dright><TT>194</TT></TD>
    <TD noWrap><TT>&nbsp;&nbsp;predicted protein [Physcomitrella patens =
subsp.=20
      patens]</TT></TD></TR>
  <TR>
    <TD noWrap align=3Dright><TT><B>39.</B></TT></TD>
    <TD noWrap><TT><B>&nbsp;<A=20
      =
href=3D"http://zxw-pc/mascot/cgi/master_results.pl?file=3D..%2Fdata%2F201=
21225%2FF002414.dat&amp;REPTYPE=3Dprotein&amp;_sigthreshold=3D0.05&amp;RE=
PORT=3D50&amp;_server_mudpit_switch=3D99999999&amp;_ignoreionsscorebelow=3D=
0&amp;_showsubsets=3D0&amp;_showpopups=3DTRUE&amp;_sortunassigned=3Dscore=
down&amp;_requireboldred=3D0#Hit39">gi|162669380</A></B></TT></TD>
    <TD noWrap><TT>&nbsp;&nbsp;98361</TT></TD>
    <TD noWrap align=3Dright><TT>194</TT></TD>
    <TD noWrap><TT>&nbsp;&nbsp;predicted protein [Physcomitrella patens =
subsp.=20
      patens]</TT></TD></TR>
  <TR>
    <TD noWrap align=3Dright><TT><B>40.</B></TT></TD>
    <TD noWrap><TT><B>&nbsp;<A=20
      =
href=3D"http://zxw-pc/mascot/cgi/master_results.pl?file=3D..%2Fdata%2F201=
21225%2FF002414.dat&amp;REPTYPE=3Dprotein&amp;_sigthreshold=3D0.05&amp;RE=
PORT=3D50&amp;_server_mudpit_switch=3D99999999&amp;_ignoreionsscorebelow=3D=
0&amp;_showsubsets=3D0&amp;_showpopups=3DTRUE&amp;_sortunassigned=3Dscore=
down&amp;_requireboldred=3D0#Hit40">gi|222624156</A></B></TT></TD>
    <TD noWrap><TT>&nbsp;&nbsp;98764</TT></TD>
    <TD noWrap align=3Dright><TT>194</TT></TD>
    <TD noWrap><TT>&nbsp;&nbsp;hypothetical protein OsJ_09326 [Oryza =
sativa=20
      Japonica Group]</TT></TD></TR>
  <TR>
    <TD noWrap align=3Dright><TT><B>41.</B></TT></TD>
    <TD noWrap><TT><B>&nbsp;<A=20
      =
href=3D"http://zxw-pc/mascot/cgi/master_results.pl?file=3D..%2Fdata%2F201=
21225%2FF002414.dat&amp;REPTYPE=3Dprotein&amp;_sigthreshold=3D0.05&amp;RE=
PORT=3D50&amp;_server_mudpit_switch=3D99999999&amp;_ignoreionsscorebelow=3D=
0&amp;_showsubsets=3D0&amp;_showpopups=3DTRUE&amp;_sortunassigned=3Dscore=
down&amp;_requireboldred=3D0#Hit41">gi|255579588</A></B></TT></TD>
    <TD noWrap><TT>&nbsp;&nbsp;98481</TT></TD>
    <TD noWrap align=3Dright><TT>192</TT></TD>
    <TD noWrap><TT>&nbsp;&nbsp;aconitase, putative [Ricinus=20
  communis]</TT></TD></TR>
  <TR>
    <TD noWrap align=3Dright><TT><B>42.</B></TT></TD>
    <TD noWrap><TT><B>&nbsp;<A=20
      =
href=3D"http://zxw-pc/mascot/cgi/master_results.pl?file=3D..%2Fdata%2F201=
21225%2FF002414.dat&amp;REPTYPE=3Dprotein&amp;_sigthreshold=3D0.05&amp;RE=
PORT=3D50&amp;_server_mudpit_switch=3D99999999&amp;_ignoreionsscorebelow=3D=
0&amp;_showsubsets=3D0&amp;_showpopups=3DTRUE&amp;_sortunassigned=3Dscore=
down&amp;_requireboldred=3D0#Hit42">gi|223529808</A></B></TT></TD>
    <TD noWrap><TT>&nbsp;&nbsp;98481</TT></TD>
    <TD noWrap align=3Dright><TT>192</TT></TD>
    <TD noWrap><TT>&nbsp;&nbsp;aconitase, putative [Ricinus=20
  communis]</TT></TD></TR>
  <TR>
    <TD noWrap align=3Dright><TT><B>43.</B></TT></TD>
    <TD noWrap><TT><B>&nbsp;<A=20
      =
href=3D"http://zxw-pc/mascot/cgi/master_results.pl?file=3D..%2Fdata%2F201=
21225%2FF002414.dat&amp;REPTYPE=3Dprotein&amp;_sigthreshold=3D0.05&amp;RE=
PORT=3D50&amp;_server_mudpit_switch=3D99999999&amp;_ignoreionsscorebelow=3D=
0&amp;_showsubsets=3D0&amp;_showpopups=3DTRUE&amp;_sortunassigned=3Dscore=
down&amp;_requireboldred=3D0#Hit43">gi|297805108</A></B></TT></TD>
    <TD noWrap><TT>&nbsp;&nbsp;106703</TT></TD>
    <TD noWrap align=3Dright><TT>192</TT></TD>
    <TD noWrap><TT>&nbsp;&nbsp;predicted protein [Arabidopsis lyrata =
subsp.=20
      lyrata]</TT></TD></TR>
  <TR>
    <TD noWrap align=3Dright><TT><B>44.</B></TT></TD>
    <TD noWrap><TT><B>&nbsp;<A=20
      =
href=3D"http://zxw-pc/mascot/cgi/master_results.pl?file=3D..%2Fdata%2F201=
21225%2FF002414.dat&amp;REPTYPE=3Dprotein&amp;_sigthreshold=3D0.05&amp;RE=
PORT=3D50&amp;_server_mudpit_switch=3D99999999&amp;_ignoreionsscorebelow=3D=
0&amp;_showsubsets=3D0&amp;_showpopups=3DTRUE&amp;_sortunassigned=3Dscore=
down&amp;_requireboldred=3D0#Hit44">gi|297316274</A></B></TT></TD>
    <TD noWrap><TT>&nbsp;&nbsp;106703</TT></TD>
    <TD noWrap align=3Dright><TT>192</TT></TD>
    <TD noWrap><TT>&nbsp;&nbsp;predicted protein [Arabidopsis lyrata =
subsp.=20
      lyrata]</TT></TD></TR>
  <TR>
    <TD noWrap align=3Dright><TT><B>45.</B></TT></TD>
    <TD noWrap><TT><B>&nbsp;<A=20
      =
href=3D"http://zxw-pc/mascot/cgi/master_results.pl?file=3D..%2Fdata%2F201=
21225%2FF002414.dat&amp;REPTYPE=3Dprotein&amp;_sigthreshold=3D0.05&amp;RE=
PORT=3D50&amp;_server_mudpit_switch=3D99999999&amp;_ignoreionsscorebelow=3D=
0&amp;_showsubsets=3D0&amp;_showpopups=3DTRUE&amp;_sortunassigned=3Dscore=
down&amp;_requireboldred=3D0#Hit45">gi|168057341</A></B></TT></TD>
    <TD noWrap><TT>&nbsp;&nbsp;94906</TT></TD>
    <TD noWrap align=3Dright><TT>188</TT></TD>
    <TD noWrap><TT>&nbsp;&nbsp;predicted protein [Physcomitrella patens =
subsp.=20
      patens]</TT></TD></TR>
  <TR>
    <TD noWrap align=3Dright><TT><B>46.</B></TT></TD>
    <TD noWrap><TT><B>&nbsp;<A=20
      =
href=3D"http://zxw-pc/mascot/cgi/master_results.pl?file=3D..%2Fdata%2F201=
21225%2FF002414.dat&amp;REPTYPE=3Dprotein&amp;_sigthreshold=3D0.05&amp;RE=
PORT=3D50&amp;_server_mudpit_switch=3D99999999&amp;_ignoreionsscorebelow=3D=
0&amp;_showsubsets=3D0&amp;_showpopups=3DTRUE&amp;_sortunassigned=3Dscore=
down&amp;_requireboldred=3D0#Hit46">gi|162667942</A></B></TT></TD>
    <TD noWrap><TT>&nbsp;&nbsp;94906</TT></TD>
    <TD noWrap align=3Dright><TT>188</TT></TD>
    <TD noWrap><TT>&nbsp;&nbsp;predicted protein [Physcomitrella patens =
subsp.=20
      patens]</TT></TD></TR>
  <TR>
    <TD noWrap align=3Dright><TT><B>47.</B></TT></TD>
    <TD noWrap><TT><B>&nbsp;<A=20
      =
href=3D"http://zxw-pc/mascot/cgi/master_results.pl?file=3D..%2Fdata%2F201=
21225%2FF002414.dat&amp;REPTYPE=3Dprotein&amp;_sigthreshold=3D0.05&amp;RE=
PORT=3D50&amp;_server_mudpit_switch=3D99999999&amp;_ignoreionsscorebelow=3D=
0&amp;_showsubsets=3D0&amp;_showpopups=3DTRUE&amp;_sortunassigned=3Dscore=
down&amp;_requireboldred=3D0#Hit47">gi|29027432</A></B></TT></TD>
    <TD noWrap><TT>&nbsp;&nbsp;98065</TT></TD>
    <TD noWrap align=3Dright><TT>187</TT></TD>
    <TD noWrap><TT>&nbsp;&nbsp;aconitase [Solanum =
pennellii]</TT></TD></TR>
  <TR>
    <TD noWrap align=3Dright><TT><B>48.</B></TT></TD>
    <TD noWrap><TT><B>&nbsp;<A=20
      =
href=3D"http://zxw-pc/mascot/cgi/master_results.pl?file=3D..%2Fdata%2F201=
21225%2FF002414.dat&amp;REPTYPE=3Dprotein&amp;_sigthreshold=3D0.05&amp;RE=
PORT=3D50&amp;_server_mudpit_switch=3D99999999&amp;_ignoreionsscorebelow=3D=
0&amp;_showsubsets=3D0&amp;_showpopups=3DTRUE&amp;_sortunassigned=3Dscore=
down&amp;_requireboldred=3D0#Hit48">gi|108706066</A></B></TT></TD>
    <TD noWrap><TT>&nbsp;&nbsp;106235</TT></TD>
    <TD noWrap align=3Dright><TT>184</TT></TD>
    <TD noWrap><TT>&nbsp;&nbsp;Aconitate hydratase, cytoplasmic, =
putative,=20
      expressed [Oryza sativa Japonica Group]</TT></TD></TR>
  <TR>
    <TD noWrap align=3Dright><TT><B>49.</B></TT></TD>
    <TD noWrap><TT><B>&nbsp;<A=20
      =
href=3D"http://zxw-pc/mascot/cgi/master_results.pl?file=3D..%2Fdata%2F201=
21225%2FF002414.dat&amp;REPTYPE=3Dprotein&amp;_sigthreshold=3D0.05&amp;RE=
PORT=3D50&amp;_server_mudpit_switch=3D99999999&amp;_ignoreionsscorebelow=3D=
0&amp;_showsubsets=3D0&amp;_showpopups=3DTRUE&amp;_sortunassigned=3Dscore=
down&amp;_requireboldred=3D0#Hit49">gi|218192045</A></B></TT></TD>
    <TD noWrap><TT>&nbsp;&nbsp;106233</TT></TD>
    <TD noWrap align=3Dright><TT>184</TT></TD>
    <TD noWrap><TT>&nbsp;&nbsp;hypothetical protein OsI_09921 [Oryza =
sativa=20
      Indica Group]</TT></TD></TR>
  <TR>
    <TD noWrap align=3Dright><TT><B>50.</B></TT></TD>
    <TD noWrap><TT><B>&nbsp;<A=20
      =
href=3D"http://zxw-pc/mascot/cgi/master_results.pl?file=3D..%2Fdata%2F201=
21225%2FF002414.dat&amp;REPTYPE=3Dprotein&amp;_sigthreshold=3D0.05&amp;RE=
PORT=3D50&amp;_server_mudpit_switch=3D99999999&amp;_ignoreionsscorebelow=3D=
0&amp;_showsubsets=3D0&amp;_showpopups=3DTRUE&amp;_sortunassigned=3Dscore=
down&amp;_requireboldred=3D0#Hit50">gi|115450595</A></B></TT></TD>
    <TD noWrap><TT>&nbsp;&nbsp;106235</TT></TD>
    <TD noWrap align=3Dright><TT>184</TT></TD>
    <TD noWrap><TT>&nbsp;&nbsp;Os03g0136900 [Oryza sativa Japonica=20
    Group]</TT></TD></TR></TBODY></TABLE>
<H3>Results List</H3>
<TABLE border=3D0 cellSpacing=3D0>
  <TBODY>
  <TR>
    <TD><TT><B><A =
name=3DHit1>1.</A>&nbsp;&nbsp;&nbsp;&nbsp;</B></TT></TD>
    <TD noWrap><TT><A=20
      =
href=3D"http://zxw-pc/mascot/cgi/protein_view.pl?file=3D../data/20121225/=
F002414.dat&amp;hit=3D1"=20
      =
target=3D_blank>gi|224131584</A>&nbsp;&nbsp;&nbsp;&nbsp;<B>Mass:</B>&nbsp=
;97603&nbsp;&nbsp;&nbsp;&nbsp;<B>Score:</B>&nbsp;384&nbsp;&nbsp;&nbsp;&nb=
sp;<B>Expect:</B>&nbsp;7.4e-033&nbsp;&nbsp;<B>Matches:</B>&nbsp;19</TT></=
TD></TR>
  <TR>
    <TD>&nbsp;</TD>
    <TD noWrap><TT>predicted protein [Populus=20
trichocarpa]</TT></TD></TR></TBODY></TABLE>
<TABLE border=3D0 cellSpacing=3D0 cellPadding=3D0>
  <TBODY>
  <TR>
    <TD><TT>&nbsp;&nbsp;&nbsp;&nbsp;&nbsp;&nbsp;</TT></TD>
    <TD align=3Dright><TT><B>Observed&nbsp;&nbsp;</B></TT></TD>
    <TD noWrap align=3Dright><TT><B>Mr(expt)&nbsp;&nbsp;</B></TT></TD>
    <TD noWrap align=3Dright><TT><B>Mr(calc)&nbsp;&nbsp;</B></TT></TD>
    <TD align=3Dright><TT><B>&nbsp;ppm&nbsp;&nbsp;</B></TT></TD>
    <TD align=3Dright><TT><B>Start&nbsp;</B></TT></TD>
    <TD align=3Dright><TT><B>&nbsp;</B></TT></TD>
    <TD align=3Dright><TT><B>End&nbsp;</B></TT></TD>
    <TD align=3Dright><TT><B>Miss&nbsp;</B></TT></TD>
    <TD align=3Dright><TT><B>Ions&nbsp;</B></TT></TD>
    <TD><TT><B>&nbsp;Peptide</B></TT></TD></TR>
  <TR>
    <TD align=3Dright>&nbsp;</TD>
    <TD align=3Dright><TT>722.3948&nbsp;&nbsp;</TT></TD>
    <TD align=3Dright><TT>721.3875&nbsp;&nbsp;</TT></TD>
    <TD align=3Dright><TT>721.4235&nbsp;&nbsp;</TT></TD>
    <TD noWrap align=3Dright><TT>-49.91&nbsp;</TT></TD>
    <TD align=3Dright><TT>545&nbsp;</TT></TD>
    <TD noWrap align=3Dright><TT>-&nbsp;</TT></TD>
    <TD align=3Dright><TT>550&nbsp;</TT></TD>
    <TD align=3Dright><TT>0&nbsp;&nbsp;</TT></TD>
    <TD noWrap align=3Dright><TT>---&nbsp;&nbsp;</TT></TD>
    <TD noWrap><TT>&nbsp;R.VHPLTR.A</TT></TD></TR>
  <TR>
    <TD align=3Dright>&nbsp;</TD>
    <TD align=3Dright><TT>748.3748&nbsp;&nbsp;</TT></TD>
    <TD align=3Dright><TT>747.3675&nbsp;&nbsp;</TT></TD>
    <TD align=3Dright><TT>747.4279&nbsp;&nbsp;</TT></TD>
    <TD noWrap align=3Dright><TT>-80.75&nbsp;</TT></TD>
    <TD align=3Dright><TT>38&nbsp;</TT></TD>
    <TD noWrap align=3Dright><TT>-&nbsp;</TT></TD>
    <TD align=3Dright><TT>43&nbsp;</TT></TD>
    <TD align=3Dright><TT>0&nbsp;&nbsp;</TT></TD>
    <TD noWrap align=3Dright><TT>---&nbsp;&nbsp;</TT></TD>
    <TD noWrap><TT>&nbsp;K.LPYSIR.I</TT></TD></TR>
  <TR>
    <TD align=3Dright>&nbsp;</TD>
    <TD align=3Dright><TT>778.3814&nbsp;&nbsp;</TT></TD>
    <TD align=3Dright><TT>777.3741&nbsp;&nbsp;</TT></TD>
    <TD align=3Dright><TT>777.4133&nbsp;&nbsp;</TT></TD>
    <TD noWrap align=3Dright><TT>-50.50&nbsp;</TT></TD>
    <TD align=3Dright><TT>725&nbsp;</TT></TD>
    <TD noWrap align=3Dright><TT>-&nbsp;</TT></TD>
    <TD align=3Dright><TT>731&nbsp;</TT></TD>
    <TD align=3Dright><TT>0&nbsp;&nbsp;</TT></TD>
    <TD noWrap align=3Dright><TT>---&nbsp;&nbsp;</TT></TD>
    <TD noWrap><TT>&nbsp;R.GTFANIR.L</TT></TD></TR>
  <TR>
    <TD align=3Dright>&nbsp;</TD>
    <TD align=3Dright><TT>914.5136&nbsp;&nbsp;</TT></TD>
    <TD align=3Dright><TT>913.5063&nbsp;&nbsp;</TT></TD>
    <TD align=3Dright><TT>913.5596&nbsp;&nbsp;</TT></TD>
    <TD noWrap align=3Dright><TT>-58.34&nbsp;</TT></TD>
    <TD align=3Dright><TT>44&nbsp;</TT></TD>
    <TD noWrap align=3Dright><TT>-&nbsp;</TT></TD>
    <TD align=3Dright><TT>51&nbsp;</TT></TD>
    <TD align=3Dright><TT>0&nbsp;&nbsp;</TT></TD>
    <TD noWrap align=3Dright><TT>---&nbsp;&nbsp;</TT></TD>
    <TD noWrap><TT>&nbsp;R.ILLESAIR.N</TT></TD></TR>
  <TR>
    <TD align=3Dright>&nbsp;</TD>
    <TD align=3Dright><TT>945.3579&nbsp;&nbsp;</TT></TD>
    <TD align=3Dright><TT>944.3506&nbsp;&nbsp;</TT></TD>
    <TD align=3Dright><TT>944.3988&nbsp;&nbsp;</TT></TD>
    <TD noWrap align=3Dright><TT>-51.01&nbsp;</TT></TD>
    <TD align=3Dright><TT>708&nbsp;</TT></TD>
    <TD noWrap align=3Dright><TT>-&nbsp;</TT></TD>
    <TD align=3Dright><TT>715&nbsp;</TT></TD>
    <TD align=3Dright><TT>0&nbsp;&nbsp;</TT></TD>
    <TD noWrap align=3Dright><TT>---&nbsp;&nbsp;</TT></TD>
    <TD noWrap><TT>&nbsp;K.DFNSYGSR.R</TT></TD></TR>
  <TR>
    <TD align=3Dright>&nbsp;</TD>
    <TD align=3Dright><TT>945.3579&nbsp;&nbsp;</TT></TD>
    <TD align=3Dright><TT>944.3506&nbsp;&nbsp;</TT></TD>
    <TD align=3Dright><TT>944.3988&nbsp;&nbsp;</TT></TD>
    <TD noWrap align=3Dright><TT>-51.01&nbsp;</TT></TD>
    <TD align=3Dright><TT>708&nbsp;</TT></TD>
    <TD noWrap align=3Dright><TT>-&nbsp;</TT></TD>
    <TD align=3Dright><TT>715&nbsp;</TT></TD>
    <TD align=3Dright><TT>0&nbsp;&nbsp;</TT></TD>
    <TD noWrap align=3Dright><TT>29&nbsp;&nbsp;</TT></TD>
    <TD noWrap><TT>&nbsp;K.DFNSYGSR.R</TT></TD></TR>
  <TR>
    <TD align=3Dright>&nbsp;</TD>
    <TD align=3Dright><TT>1049.5166&nbsp;&nbsp;</TT></TD>
    <TD align=3Dright><TT>1048.5093&nbsp;&nbsp;</TT></TD>
    <TD align=3Dright><TT>1048.6070&nbsp;&nbsp;</TT></TD>
    <TD noWrap align=3Dright><TT>-93.11&nbsp;</TT></TD>
    <TD align=3Dright><TT>400&nbsp;</TT></TD>
    <TD noWrap align=3Dright><TT>-&nbsp;</TT></TD>
    <TD align=3Dright><TT>409&nbsp;</TT></TD>
    <TD align=3Dright><TT>1&nbsp;&nbsp;</TT></TD>
    <TD noWrap align=3Dright><TT>---&nbsp;&nbsp;</TT></TD>
    <TD noWrap><TT>&nbsp;K.VGFKGFAVPK.E</TT></TD></TR>
  <TR>
    <TD align=3Dright>&nbsp;</TD>
    <TD align=3Dright><TT>1085.4890&nbsp;&nbsp;</TT></TD>
    <TD align=3Dright><TT>1084.4817&nbsp;&nbsp;</TT></TD>
    <TD align=3Dright><TT>1084.5375&nbsp;&nbsp;</TT></TD>
    <TD noWrap align=3Dright><TT>-51.46&nbsp;</TT></TD>
    <TD align=3Dright><TT>754&nbsp;</TT></TD>
    <TD noWrap align=3Dright><TT>-&nbsp;</TT></TD>
    <TD align=3Dright><TT>762&nbsp;</TT></TD>
    <TD align=3Dright><TT>0&nbsp;&nbsp;</TT></TD>
    <TD noWrap align=3Dright><TT>---&nbsp;&nbsp;</TT></TD>
    <TD noWrap><TT>&nbsp;K.LYVFDAAMR.Y</TT></TD></TR>
  <TR>
    <TD align=3Dright>&nbsp;</TD>
    <TD align=3Dright><TT>1085.4890&nbsp;&nbsp;</TT></TD>
    <TD align=3Dright><TT>1084.4817&nbsp;&nbsp;</TT></TD>
    <TD align=3Dright><TT>1084.5375&nbsp;&nbsp;</TT></TD>
    <TD noWrap align=3Dright><TT>-51.46&nbsp;</TT></TD>
    <TD align=3Dright><TT>754&nbsp;</TT></TD>
    <TD noWrap align=3Dright><TT>-&nbsp;</TT></TD>
    <TD align=3Dright><TT>762&nbsp;</TT></TD>
    <TD align=3Dright><TT>0&nbsp;&nbsp;</TT></TD>
    <TD noWrap align=3Dright><TT>50&nbsp;&nbsp;</TT></TD>
    <TD noWrap><TT>&nbsp;K.LYVFDAAMR.Y</TT></TD></TR>
  <TR>
    <TD align=3Dright>&nbsp;</TD>
    <TD align=3Dright><TT>1101.4662&nbsp;&nbsp;</TT></TD>
    <TD align=3Dright><TT>1100.4589&nbsp;&nbsp;</TT></TD>
    <TD align=3Dright><TT>1100.4999&nbsp;&nbsp;</TT></TD>
    <TD noWrap align=3Dright><TT>-37.24&nbsp;</TT></TD>
    <TD align=3Dright><TT>708&nbsp;</TT></TD>
    <TD noWrap align=3Dright><TT>-&nbsp;</TT></TD>
    <TD align=3Dright><TT>716&nbsp;</TT></TD>
    <TD align=3Dright><TT>1&nbsp;&nbsp;</TT></TD>
    <TD noWrap align=3Dright><TT>---&nbsp;&nbsp;</TT></TD>
    <TD noWrap><TT>&nbsp;K.DFNSYGSRR.G</TT></TD></TR>
  <TR>
    <TD align=3Dright>&nbsp;</TD>
    <TD align=3Dright><TT>1184.6145&nbsp;&nbsp;</TT></TD>
    <TD align=3Dright><TT>1183.6072&nbsp;&nbsp;</TT></TD>
    <TD align=3Dright><TT>1183.6713&nbsp;&nbsp;</TT></TD>
    <TD noWrap align=3Dright><TT>-54.16&nbsp;</TT></TD>
    <TD align=3Dright><TT>76&nbsp;</TT></TD>
    <TD noWrap align=3Dright><TT>-&nbsp;</TT></TD>
    <TD align=3Dright><TT>85&nbsp;</TT></TD>
    <TD align=3Dright><TT>0&nbsp;&nbsp;</TT></TD>
    <TD noWrap align=3Dright><TT>---&nbsp;&nbsp;</TT></TD>
    <TD noWrap><TT>&nbsp;K.QVEIPFKPAR.V</TT></TD></TR>
  <TR>
    <TD align=3Dright>&nbsp;</TD>
    <TD align=3Dright><TT>1184.6145&nbsp;&nbsp;</TT></TD>
    <TD align=3Dright><TT>1183.6072&nbsp;&nbsp;</TT></TD>
    <TD align=3Dright><TT>1183.6713&nbsp;&nbsp;</TT></TD>
    <TD noWrap align=3Dright><TT>-54.16&nbsp;</TT></TD>
    <TD align=3Dright><TT>76&nbsp;</TT></TD>
    <TD noWrap align=3Dright><TT>-&nbsp;</TT></TD>
    <TD align=3Dright><TT>85&nbsp;</TT></TD>
    <TD align=3Dright><TT>0&nbsp;&nbsp;</TT></TD>
    <TD noWrap align=3Dright><TT>54&nbsp;&nbsp;</TT></TD>
    <TD noWrap><TT>&nbsp;K.QVEIPFKPAR.V</TT></TD></TR>
  <TR>
    <TD align=3Dright>&nbsp;</TD>
    <TD align=3Dright><TT>1202.5292&nbsp;&nbsp;</TT></TD>
    <TD align=3Dright><TT>1201.5219&nbsp;&nbsp;</TT></TD>
    <TD align=3Dright><TT>1201.5979&nbsp;&nbsp;</TT></TD>
    <TD noWrap align=3Dright><TT>-63.22&nbsp;</TT></TD>
    <TD align=3Dright><TT>66&nbsp;</TT></TD>
    <TD noWrap align=3Dright><TT>-&nbsp;</TT></TD>
    <TD align=3Dright><TT>75&nbsp;</TT></TD>
    <TD align=3Dright><TT>0&nbsp;&nbsp;</TT></TD>
    <TD noWrap align=3Dright><TT>---&nbsp;&nbsp;</TT></TD>
    <TD noWrap><TT>&nbsp;K.IIDWENTSPK.Q</TT></TD></TR>
  <TR>
    <TD align=3Dright>&nbsp;</TD>
    <TD align=3Dright><TT>1260.5598&nbsp;&nbsp;</TT></TD>
    <TD align=3Dright><TT>1259.5525&nbsp;&nbsp;</TT></TD>
    <TD align=3Dright><TT>1259.6299&nbsp;&nbsp;</TT></TD>
    <TD noWrap align=3Dright><TT>-61.40&nbsp;</TT></TD>
    <TD align=3Dright><TT>418&nbsp;</TT></TD>
    <TD noWrap align=3Dright><TT>-&nbsp;</TT></TD>
    <TD align=3Dright><TT>428&nbsp;</TT></TD>
    <TD align=3Dright><TT>0&nbsp;&nbsp;</TT></TD>
    <TD noWrap align=3Dright><TT>---&nbsp;&nbsp;</TT></TD>
    <TD noWrap><TT>&nbsp;K.FSFHGQPAELK.H</TT></TD></TR>
  <TR>
    <TD align=3Dright>&nbsp;</TD>
    <TD align=3Dright><TT>1260.5598&nbsp;&nbsp;</TT></TD>
    <TD align=3Dright><TT>1259.5525&nbsp;&nbsp;</TT></TD>
    <TD align=3Dright><TT>1259.6299&nbsp;&nbsp;</TT></TD>
    <TD noWrap align=3Dright><TT>-61.40&nbsp;</TT></TD>
    <TD align=3Dright><TT>418&nbsp;</TT></TD>
    <TD noWrap align=3Dright><TT>-&nbsp;</TT></TD>
    <TD align=3Dright><TT>428&nbsp;</TT></TD>
    <TD align=3Dright><TT>0&nbsp;&nbsp;</TT></TD>
    <TD noWrap align=3Dright><TT>55&nbsp;&nbsp;</TT></TD>
    <TD noWrap><TT>&nbsp;K.FSFHGQPAELK.H</TT></TD></TR>
  <TR>
    <TD align=3Dright>&nbsp;</TD>
    <TD align=3Dright><TT>1292.5891&nbsp;&nbsp;</TT></TD>
    <TD align=3Dright><TT>1291.5818&nbsp;&nbsp;</TT></TD>
    <TD align=3Dright><TT>1291.6561&nbsp;&nbsp;</TT></TD>
    <TD noWrap align=3Dright><TT>-57.48&nbsp;</TT></TD>
    <TD align=3Dright><TT>24&nbsp;</TT></TD>
    <TD noWrap align=3Dright><TT>-&nbsp;</TT></TD>
    <TD align=3Dright><TT>34&nbsp;</TT></TD>
    <TD align=3Dright><TT>0&nbsp;&nbsp;</TT></TD>
    <TD noWrap align=3Dright><TT>---&nbsp;&nbsp;</TT></TD>
    <TD noWrap><TT>&nbsp;K.FYSLPALNDPR.I</TT></TD></TR>
  <TR>
    <TD align=3Dright>&nbsp;</TD>
    <TD align=3Dright><TT>1292.5891&nbsp;&nbsp;</TT></TD>
    <TD align=3Dright><TT>1291.5818&nbsp;&nbsp;</TT></TD>
    <TD align=3Dright><TT>1291.6561&nbsp;&nbsp;</TT></TD>
    <TD noWrap align=3Dright><TT>-57.48&nbsp;</TT></TD>
    <TD align=3Dright><TT>24&nbsp;</TT></TD>
    <TD noWrap align=3Dright><TT>-&nbsp;</TT></TD>
    <TD align=3Dright><TT>34&nbsp;</TT></TD>
    <TD align=3Dright><TT>0&nbsp;&nbsp;</TT></TD>
    <TD noWrap align=3Dright><TT>52&nbsp;&nbsp;</TT></TD>
    <TD noWrap><TT>&nbsp;K.FYSLPALNDPR.I</TT></TD></TR>
  <TR>
    <TD align=3Dright>&nbsp;</TD>
    <TD align=3Dright><TT>2298.1855&nbsp;&nbsp;</TT></TD>
    <TD align=3Dright><TT>2297.1782&nbsp;&nbsp;</TT></TD>
    <TD align=3Dright><TT>2297.2744&nbsp;&nbsp;</TT></TD>
    <TD noWrap align=3Dright><TT>-41.84&nbsp;</TT></TD>
    <TD align=3Dright><TT>117&nbsp;</TT></TD>
    <TD noWrap align=3Dright><TT>-&nbsp;</TT></TD>
    <TD align=3Dright><TT>137&nbsp;</TT></TD>
    <TD align=3Dright><TT>0&nbsp;&nbsp;</TT></TD>
    <TD noWrap align=3Dright><TT>---&nbsp;&nbsp;</TT></TD>
    <TD noWrap><TT>&nbsp;K.INPLVPVDLVIDHSVQVDVAR.S</TT></TD></TR>
  <TR>
    <TD align=3Dright>&nbsp;</TD>
    <TD align=3Dright><TT>2298.1855&nbsp;&nbsp;</TT></TD>
    <TD align=3Dright><TT>2297.1782&nbsp;&nbsp;</TT></TD>
    <TD align=3Dright><TT>2297.2744&nbsp;&nbsp;</TT></TD>
    <TD noWrap align=3Dright><TT>-41.84&nbsp;</TT></TD>
    <TD align=3Dright><TT>117&nbsp;</TT></TD>
    <TD noWrap align=3Dright><TT>-&nbsp;</TT></TD>
    <TD align=3Dright><TT>137&nbsp;</TT></TD>
    <TD align=3Dright><TT>0&nbsp;&nbsp;</TT></TD>
    <TD noWrap align=3Dright><TT>70&nbsp;&nbsp;</TT></TD>
    <TD =
noWrap><TT>&nbsp;K.INPLVPVDLVIDHSVQVDVAR.S</TT></TD></TR></TBODY></TABLE>=

<TABLE border=3D0 cellSpacing=3D0>
  <TBODY>
  <TR>
    <TD><TT>&nbsp;&nbsp;&nbsp;&nbsp;&nbsp;&nbsp;</TT></TD>
    <TD><TT><B>No match to: </B>825.0522, 829.3428, 842.4638, 856.4863,=20
      870.4945, 1045.5090, 1051.4888, 1073.4482, 1167.5898, 1179.5635,=20
      1283.5524, 1381.5876, 1381.5876, 1512.6627, 1512.6627, 1528.6484,=20
      1585.6647, 1637.6741, 1653.6575, 1840.7048, 1840.7048, 1856.6808,=20
      1901.8359, 1935.7729, 1953.8264, 1953.8264, 2210.9954, 2231.1211,=20
      2244.9846, 2485.1487, 2699.2180</TT></TD></TR></TBODY></TABLE><BR>
<TABLE border=3D0 cellSpacing=3D0>
  <TBODY>
  <TR>
    <TD><TT><B><A =
name=3DHit2>2.</A>&nbsp;&nbsp;&nbsp;&nbsp;</B></TT></TD>
    <TD noWrap><TT><A=20
      =
href=3D"http://zxw-pc/mascot/cgi/protein_view.pl?file=3D../data/20121225/=
F002414.dat&amp;hit=3D2"=20
      =
target=3D_blank>gi|222861899</A>&nbsp;&nbsp;&nbsp;&nbsp;<B>Mass:</B>&nbsp=
;97603&nbsp;&nbsp;&nbsp;&nbsp;<B>Score:</B>&nbsp;384&nbsp;&nbsp;&nbsp;&nb=
sp;<B>Expect:</B>&nbsp;7.4e-033&nbsp;&nbsp;<B>Matches:</B>&nbsp;19</TT></=
TD></TR>
  <TR>
    <TD>&nbsp;</TD>
    <TD noWrap><TT>predicted protein [Populus=20
trichocarpa]</TT></TD></TR></TBODY></TABLE>
<TABLE border=3D0 cellSpacing=3D0 cellPadding=3D0>
  <TBODY>
  <TR>
    <TD><TT>&nbsp;&nbsp;&nbsp;&nbsp;&nbsp;&nbsp;</TT></TD>
    <TD align=3Dright><TT><B>Observed&nbsp;&nbsp;</B></TT></TD>
    <TD noWrap align=3Dright><TT><B>Mr(expt)&nbsp;&nbsp;</B></TT></TD>
    <TD noWrap align=3Dright><TT><B>Mr(calc)&nbsp;&nbsp;</B></TT></TD>
    <TD align=3Dright><TT><B>&nbsp;ppm&nbsp;&nbsp;</B></TT></TD>
    <TD align=3Dright><TT><B>Start&nbsp;</B></TT></TD>
    <TD align=3Dright><TT><B>&nbsp;</B></TT></TD>
    <TD align=3Dright><TT><B>End&nbsp;</B></TT></TD>
    <TD align=3Dright><TT><B>Miss&nbsp;</B></TT></TD>
    <TD align=3Dright><TT><B>Ions&nbsp;</B></TT></TD>
    <TD><TT><B>&nbsp;Peptide</B></TT></TD></TR>
  <TR>
    <TD align=3Dright>&nbsp;</TD>
    <TD align=3Dright><TT>722.3948&nbsp;&nbsp;</TT></TD>
    <TD align=3Dright><TT>721.3875&nbsp;&nbsp;</TT></TD>
    <TD align=3Dright><TT>721.4235&nbsp;&nbsp;</TT></TD>
    <TD noWrap align=3Dright><TT>-49.91&nbsp;</TT></TD>
    <TD align=3Dright><TT>545&nbsp;</TT></TD>
    <TD noWrap align=3Dright><TT>-&nbsp;</TT></TD>
    <TD align=3Dright><TT>550&nbsp;</TT></TD>
    <TD align=3Dright><TT>0&nbsp;&nbsp;</TT></TD>
    <TD noWrap align=3Dright><TT>---&nbsp;&nbsp;</TT></TD>
    <TD noWrap><TT>&nbsp;R.VHPLTR.A</TT></TD></TR>
  <TR>
    <TD align=3Dright>&nbsp;</TD>
    <TD align=3Dright><TT>748.3748&nbsp;&nbsp;</TT></TD>
    <TD align=3Dright><TT>747.3675&nbsp;&nbsp;</TT></TD>
    <TD align=3Dright><TT>747.4279&nbsp;&nbsp;</TT></TD>
    <TD noWrap align=3Dright><TT>-80.75&nbsp;</TT></TD>
    <TD align=3Dright><TT>38&nbsp;</TT></TD>
    <TD noWrap align=3Dright><TT>-&nbsp;</TT></TD>
    <TD align=3Dright><TT>43&nbsp;</TT></TD>
    <TD align=3Dright><TT>0&nbsp;&nbsp;</TT></TD>
    <TD noWrap align=3Dright><TT>---&nbsp;&nbsp;</TT></TD>
    <TD noWrap><TT>&nbsp;K.LPYSIR.I</TT></TD></TR>
  <TR>
    <TD align=3Dright>&nbsp;</TD>
    <TD align=3Dright><TT>778.3814&nbsp;&nbsp;</TT></TD>
    <TD align=3Dright><TT>777.3741&nbsp;&nbsp;</TT></TD>
    <TD align=3Dright><TT>777.4133&nbsp;&nbsp;</TT></TD>
    <TD noWrap align=3Dright><TT>-50.50&nbsp;</TT></TD>
    <TD align=3Dright><TT>725&nbsp;</TT></TD>
    <TD noWrap align=3Dright><TT>-&nbsp;</TT></TD>
    <TD align=3Dright><TT>731&nbsp;</TT></TD>
    <TD align=3Dright><TT>0&nbsp;&nbsp;</TT></TD>
    <TD noWrap align=3Dright><TT>---&nbsp;&nbsp;</TT></TD>
    <TD noWrap><TT>&nbsp;R.GTFANIR.L</TT></TD></TR>
  <TR>
    <TD align=3Dright>&nbsp;</TD>
    <TD align=3Dright><TT>914.5136&nbsp;&nbsp;</TT></TD>
    <TD align=3Dright><TT>913.5063&nbsp;&nbsp;</TT></TD>
    <TD align=3Dright><TT>913.5596&nbsp;&nbsp;</TT></TD>
    <TD noWrap align=3Dright><TT>-58.34&nbsp;</TT></TD>
    <TD align=3Dright><TT>44&nbsp;</TT></TD>
    <TD noWrap align=3Dright><TT>-&nbsp;</TT></TD>
    <TD align=3Dright><TT>51&nbsp;</TT></TD>
    <TD align=3Dright><TT>0&nbsp;&nbsp;</TT></TD>
    <TD noWrap align=3Dright><TT>---&nbsp;&nbsp;</TT></TD>
    <TD noWrap><TT>&nbsp;R.ILLESAIR.N</TT></TD></TR>
  <TR>
    <TD align=3Dright>&nbsp;</TD>
    <TD align=3Dright><TT>945.3579&nbsp;&nbsp;</TT></TD>
    <TD align=3Dright><TT>944.3506&nbsp;&nbsp;</TT></TD>
    <TD align=3Dright><TT>944.3988&nbsp;&nbsp;</TT></TD>
    <TD noWrap align=3Dright><TT>-51.01&nbsp;</TT></TD>
    <TD align=3Dright><TT>708&nbsp;</TT></TD>
    <TD noWrap align=3Dright><TT>-&nbsp;</TT></TD>
    <TD align=3Dright><TT>715&nbsp;</TT></TD>
    <TD align=3Dright><TT>0&nbsp;&nbsp;</TT></TD>
    <TD noWrap align=3Dright><TT>---&nbsp;&nbsp;</TT></TD>
    <TD noWrap><TT>&nbsp;K.DFNSYGSR.R</TT></TD></TR>
  <TR>
    <TD align=3Dright>&nbsp;</TD>
    <TD align=3Dright><TT>945.3579&nbsp;&nbsp;</TT></TD>
    <TD align=3Dright><TT>944.3506&nbsp;&nbsp;</TT></TD>
    <TD align=3Dright><TT>944.3988&nbsp;&nbsp;</TT></TD>
    <TD noWrap align=3Dright><TT>-51.01&nbsp;</TT></TD>
    <TD align=3Dright><TT>708&nbsp;</TT></TD>
    <TD noWrap align=3Dright><TT>-&nbsp;</TT></TD>
    <TD align=3Dright><TT>715&nbsp;</TT></TD>
    <TD align=3Dright><TT>0&nbsp;&nbsp;</TT></TD>
    <TD noWrap align=3Dright><TT>29&nbsp;&nbsp;</TT></TD>
    <TD noWrap><TT>&nbsp;K.DFNSYGSR.R</TT></TD></TR>
  <TR>
    <TD align=3Dright>&nbsp;</TD>
    <TD align=3Dright><TT>1049.5166&nbsp;&nbsp;</TT></TD>
    <TD align=3Dright><TT>1048.5093&nbsp;&nbsp;</TT></TD>
    <TD align=3Dright><TT>1048.6070&nbsp;&nbsp;</TT></TD>
    <TD noWrap align=3Dright><TT>-93.11&nbsp;</TT></TD>
    <TD align=3Dright><TT>400&nbsp;</TT></TD>
    <TD noWrap align=3Dright><TT>-&nbsp;</TT></TD>
    <TD align=3Dright><TT>409&nbsp;</TT></TD>
    <TD align=3Dright><TT>1&nbsp;&nbsp;</TT></TD>
    <TD noWrap align=3Dright><TT>---&nbsp;&nbsp;</TT></TD>
    <TD noWrap><TT>&nbsp;K.VGFKGFAVPK.E</TT></TD></TR>
  <TR>
    <TD align=3Dright>&nbsp;</TD>
    <TD align=3Dright><TT>1085.4890&nbsp;&nbsp;</TT></TD>
    <TD align=3Dright><TT>1084.4817&nbsp;&nbsp;</TT></TD>
    <TD align=3Dright><TT>1084.5375&nbsp;&nbsp;</TT></TD>
    <TD noWrap align=3Dright><TT>-51.46&nbsp;</TT></TD>
    <TD align=3Dright><TT>754&nbsp;</TT></TD>
    <TD noWrap align=3Dright><TT>-&nbsp;</TT></TD>
    <TD align=3Dright><TT>762&nbsp;</TT></TD>
    <TD align=3Dright><TT>0&nbsp;&nbsp;</TT></TD>
    <TD noWrap align=3Dright><TT>---&nbsp;&nbsp;</TT></TD>
    <TD noWrap><TT>&nbsp;K.LYVFDAAMR.Y</TT></TD></TR>
  <TR>
    <TD align=3Dright>&nbsp;</TD>
    <TD align=3Dright><TT>1085.4890&nbsp;&nbsp;</TT></TD>
    <TD align=3Dright><TT>1084.4817&nbsp;&nbsp;</TT></TD>
    <TD align=3Dright><TT>1084.5375&nbsp;&nbsp;</TT></TD>
    <TD noWrap align=3Dright><TT>-51.46&nbsp;</TT></TD>
    <TD align=3Dright><TT>754&nbsp;</TT></TD>
    <TD noWrap align=3Dright><TT>-&nbsp;</TT></TD>
    <TD align=3Dright><TT>762&nbsp;</TT></TD>
    <TD align=3Dright><TT>0&nbsp;&nbsp;</TT></TD>
    <TD noWrap align=3Dright><TT>50&nbsp;&nbsp;</TT></TD>
    <TD noWrap><TT>&nbsp;K.LYVFDAAMR.Y</TT></TD></TR>
  <TR>
    <TD align=3Dright>&nbsp;</TD>
    <TD align=3Dright><TT>1101.4662&nbsp;&nbsp;</TT></TD>
    <TD align=3Dright><TT>1100.4589&nbsp;&nbsp;</TT></TD>
    <TD align=3Dright><TT>1100.4999&nbsp;&nbsp;</TT></TD>
    <TD noWrap align=3Dright><TT>-37.24&nbsp;</TT></TD>
    <TD align=3Dright><TT>708&nbsp;</TT></TD>
    <TD noWrap align=3Dright><TT>-&nbsp;</TT></TD>
    <TD align=3Dright><TT>716&nbsp;</TT></TD>
    <TD align=3Dright><TT>1&nbsp;&nbsp;</TT></TD>
    <TD noWrap align=3Dright><TT>---&nbsp;&nbsp;</TT></TD>
    <TD noWrap><TT>&nbsp;K.DFNSYGSRR.G</TT></TD></TR>
  <TR>
    <TD align=3Dright>&nbsp;</TD>
    <TD align=3Dright><TT>1184.6145&nbsp;&nbsp;</TT></TD>
    <TD align=3Dright><TT>1183.6072&nbsp;&nbsp;</TT></TD>
    <TD align=3Dright><TT>1183.6713&nbsp;&nbsp;</TT></TD>
    <TD noWrap align=3Dright><TT>-54.16&nbsp;</TT></TD>
    <TD align=3Dright><TT>76&nbsp;</TT></TD>
    <TD noWrap align=3Dright><TT>-&nbsp;</TT></TD>
    <TD align=3Dright><TT>85&nbsp;</TT></TD>
    <TD align=3Dright><TT>0&nbsp;&nbsp;</TT></TD>
    <TD noWrap align=3Dright><TT>---&nbsp;&nbsp;</TT></TD>
    <TD noWrap><TT>&nbsp;K.QVEIPFKPAR.V</TT></TD></TR>
  <TR>
    <TD align=3Dright>&nbsp;</TD>
    <TD align=3Dright><TT>1184.6145&nbsp;&nbsp;</TT></TD>
    <TD align=3Dright><TT>1183.6072&nbsp;&nbsp;</TT></TD>
    <TD align=3Dright><TT>1183.6713&nbsp;&nbsp;</TT></TD>
    <TD noWrap align=3Dright><TT>-54.16&nbsp;</TT></TD>
    <TD align=3Dright><TT>76&nbsp;</TT></TD>
    <TD noWrap align=3Dright><TT>-&nbsp;</TT></TD>
    <TD align=3Dright><TT>85&nbsp;</TT></TD>
    <TD align=3Dright><TT>0&nbsp;&nbsp;</TT></TD>
    <TD noWrap align=3Dright><TT>54&nbsp;&nbsp;</TT></TD>
    <TD noWrap><TT>&nbsp;K.QVEIPFKPAR.V</TT></TD></TR>
  <TR>
    <TD align=3Dright>&nbsp;</TD>
    <TD align=3Dright><TT>1202.5292&nbsp;&nbsp;</TT></TD>
    <TD align=3Dright><TT>1201.5219&nbsp;&nbsp;</TT></TD>
    <TD align=3Dright><TT>1201.5979&nbsp;&nbsp;</TT></TD>
    <TD noWrap align=3Dright><TT>-63.22&nbsp;</TT></TD>
    <TD align=3Dright><TT>66&nbsp;</TT></TD>
    <TD noWrap align=3Dright><TT>-&nbsp;</TT></TD>
    <TD align=3Dright><TT>75&nbsp;</TT></TD>
    <TD align=3Dright><TT>0&nbsp;&nbsp;</TT></TD>
    <TD noWrap align=3Dright><TT>---&nbsp;&nbsp;</TT></TD>
    <TD noWrap><TT>&nbsp;K.IIDWENTSPK.Q</TT></TD></TR>
  <TR>
    <TD align=3Dright>&nbsp;</TD>
    <TD align=3Dright><TT>1260.5598&nbsp;&nbsp;</TT></TD>
    <TD align=3Dright><TT>1259.5525&nbsp;&nbsp;</TT></TD>
    <TD align=3Dright><TT>1259.6299&nbsp;&nbsp;</TT></TD>
    <TD noWrap align=3Dright><TT>-61.40&nbsp;</TT></TD>
    <TD align=3Dright><TT>418&nbsp;</TT></TD>
    <TD noWrap align=3Dright><TT>-&nbsp;</TT></TD>
    <TD align=3Dright><TT>428&nbsp;</TT></TD>
    <TD align=3Dright><TT>0&nbsp;&nbsp;</TT></TD>
    <TD noWrap align=3Dright><TT>---&nbsp;&nbsp;</TT></TD>
    <TD noWrap><TT>&nbsp;K.FSFHGQPAELK.H</TT></TD></TR>
  <TR>
    <TD align=3Dright>&nbsp;</TD>
    <TD align=3Dright><TT>1260.5598&nbsp;&nbsp;</TT></TD>
    <TD align=3Dright><TT>1259.5525&nbsp;&nbsp;</TT></TD>
    <TD align=3Dright><TT>1259.6299&nbsp;&nbsp;</TT></TD>
    <TD noWrap align=3Dright><TT>-61.40&nbsp;</TT></TD>
    <TD align=3Dright><TT>418&nbsp;</TT></TD>
    <TD noWrap align=3Dright><TT>-&nbsp;</TT></TD>
    <TD align=3Dright><TT>428&nbsp;</TT></TD>
    <TD align=3Dright><TT>0&nbsp;&nbsp;</TT></TD>
    <TD noWrap align=3Dright><TT>55&nbsp;&nbsp;</TT></TD>
    <TD noWrap><TT>&nbsp;K.FSFHGQPAELK.H</TT></TD></TR>
  <TR>
    <TD align=3Dright>&nbsp;</TD>
    <TD align=3Dright><TT>1292.5891&nbsp;&nbsp;</TT></TD>
    <TD align=3Dright><TT>1291.5818&nbsp;&nbsp;</TT></TD>
    <TD align=3Dright><TT>1291.6561&nbsp;&nbsp;</TT></TD>
    <TD noWrap align=3Dright><TT>-57.48&nbsp;</TT></TD>
    <TD align=3Dright><TT>24&nbsp;</TT></TD>
    <TD noWrap align=3Dright><TT>-&nbsp;</TT></TD>
    <TD align=3Dright><TT>34&nbsp;</TT></TD>
    <TD align=3Dright><TT>0&nbsp;&nbsp;</TT></TD>
    <TD noWrap align=3Dright><TT>---&nbsp;&nbsp;</TT></TD>
    <TD noWrap><TT>&nbsp;K.FYSLPALNDPR.I</TT></TD></TR>
  <TR>
    <TD align=3Dright>&nbsp;</TD>
    <TD align=3Dright><TT>1292.5891&nbsp;&nbsp;</TT></TD>
    <TD align=3Dright><TT>1291.5818&nbsp;&nbsp;</TT></TD>
    <TD align=3Dright><TT>1291.6561&nbsp;&nbsp;</TT></TD>
    <TD noWrap align=3Dright><TT>-57.48&nbsp;</TT></TD>
    <TD align=3Dright><TT>24&nbsp;</TT></TD>
    <TD noWrap align=3Dright><TT>-&nbsp;</TT></TD>
    <TD align=3Dright><TT>34&nbsp;</TT></TD>
    <TD align=3Dright><TT>0&nbsp;&nbsp;</TT></TD>
    <TD noWrap align=3Dright><TT>52&nbsp;&nbsp;</TT></TD>
    <TD noWrap><TT>&nbsp;K.FYSLPALNDPR.I</TT></TD></TR>
  <TR>
    <TD align=3Dright>&nbsp;</TD>
    <TD align=3Dright><TT>2298.1855&nbsp;&nbsp;</TT></TD>
    <TD align=3Dright><TT>2297.1782&nbsp;&nbsp;</TT></TD>
    <TD align=3Dright><TT>2297.2744&nbsp;&nbsp;</TT></TD>
    <TD noWrap align=3Dright><TT>-41.84&nbsp;</TT></TD>
    <TD align=3Dright><TT>117&nbsp;</TT></TD>
    <TD noWrap align=3Dright><TT>-&nbsp;</TT></TD>
    <TD align=3Dright><TT>137&nbsp;</TT></TD>
    <TD align=3Dright><TT>0&nbsp;&nbsp;</TT></TD>
    <TD noWrap align=3Dright><TT>---&nbsp;&nbsp;</TT></TD>
    <TD noWrap><TT>&nbsp;K.INPLVPVDLVIDHSVQVDVAR.S</TT></TD></TR>
  <TR>
    <TD align=3Dright>&nbsp;</TD>
    <TD align=3Dright><TT>2298.1855&nbsp;&nbsp;</TT></TD>
    <TD align=3Dright><TT>2297.1782&nbsp;&nbsp;</TT></TD>
    <TD align=3Dright><TT>2297.2744&nbsp;&nbsp;</TT></TD>
    <TD noWrap align=3Dright><TT>-41.84&nbsp;</TT></TD>
    <TD align=3Dright><TT>117&nbsp;</TT></TD>
    <TD noWrap align=3Dright><TT>-&nbsp;</TT></TD>
    <TD align=3Dright><TT>137&nbsp;</TT></TD>
    <TD align=3Dright><TT>0&nbsp;&nbsp;</TT></TD>
    <TD noWrap align=3Dright><TT>70&nbsp;&nbsp;</TT></TD>
    <TD =
noWrap><TT>&nbsp;K.INPLVPVDLVIDHSVQVDVAR.S</TT></TD></TR></TBODY></TABLE>=

<TABLE border=3D0 cellSpacing=3D0>
  <TBODY>
  <TR>
    <TD><TT>&nbsp;&nbsp;&nbsp;&nbsp;&nbsp;&nbsp;</TT></TD>
    <TD><TT><B>No match to: </B>825.0522, 829.3428, 842.4638, 856.4863,=20
      870.4945, 1045.5090, 1051.4888, 1073.4482, 1167.5898, 1179.5635,=20
      1283.5524, 1381.5876, 1381.5876, 1512.6627, 1512.6627, 1528.6484,=20
      1585.6647, 1637.6741, 1653.6575, 1840.7048, 1840.7048, 1856.6808,=20
      1901.8359, 1935.7729, 1953.8264, 1953.8264, 2210.9954, 2231.1211,=20
      2244.9846, 2485.1487, 2699.2180</TT></TD></TR></TBODY></TABLE><BR>
<TABLE border=3D0 cellSpacing=3D0>
  <TBODY>
  <TR>
    <TD><TT><B><A =
name=3DHit3>3.</A>&nbsp;&nbsp;&nbsp;&nbsp;</B></TT></TD>
    <TD noWrap><TT><A=20
      =
href=3D"http://zxw-pc/mascot/cgi/protein_view.pl?file=3D../data/20121225/=
F002414.dat&amp;hit=3D3"=20
      =
target=3D_blank>gi|297831644</A>&nbsp;&nbsp;&nbsp;&nbsp;<B>Mass:</B>&nbsp=
;108400&nbsp;&nbsp;&nbsp;<B>Score:</B>&nbsp;342&nbsp;&nbsp;&nbsp;&nbsp;<B=
>Expect:</B>&nbsp;1.2e-028&nbsp;&nbsp;<B>Matches:</B>&nbsp;18</TT></TD></=
TR>
  <TR>
    <TD>&nbsp;</TD>
    <TD noWrap><TT>hypothetical protein ARALYDRAFT_480186 [Arabidopsis =
lyrata=20
      subsp. lyrata]</TT></TD></TR></TBODY></TABLE>
<TABLE border=3D0 cellSpacing=3D0 cellPadding=3D0>
  <TBODY>
  <TR>
    <TD><TT>&nbsp;&nbsp;&nbsp;&nbsp;&nbsp;&nbsp;</TT></TD>
    <TD align=3Dright><TT><B>Observed&nbsp;&nbsp;</B></TT></TD>
    <TD noWrap align=3Dright><TT><B>Mr(expt)&nbsp;&nbsp;</B></TT></TD>
    <TD noWrap align=3Dright><TT><B>Mr(calc)&nbsp;&nbsp;</B></TT></TD>
    <TD align=3Dright><TT><B>&nbsp;ppm&nbsp;&nbsp;</B></TT></TD>
    <TD align=3Dright><TT><B>Start&nbsp;</B></TT></TD>
    <TD align=3Dright><TT><B>&nbsp;</B></TT></TD>
    <TD align=3Dright><TT><B>End&nbsp;</B></TT></TD>
    <TD align=3Dright><TT><B>Miss&nbsp;</B></TT></TD>
    <TD align=3Dright><TT><B>Ions&nbsp;</B></TT></TD>
    <TD><TT><B>&nbsp;Peptide</B></TT></TD></TR>
  <TR>
    <TD align=3Dright>&nbsp;</TD>
    <TD align=3Dright><TT>722.3948&nbsp;&nbsp;</TT></TD>
    <TD align=3Dright><TT>721.3875&nbsp;&nbsp;</TT></TD>
    <TD align=3Dright><TT>721.4235&nbsp;&nbsp;</TT></TD>
    <TD noWrap align=3Dright><TT>-49.91&nbsp;</TT></TD>
    <TD align=3Dright><TT>641&nbsp;</TT></TD>
    <TD noWrap align=3Dright><TT>-&nbsp;</TT></TD>
    <TD align=3Dright><TT>646&nbsp;</TT></TD>
    <TD align=3Dright><TT>0&nbsp;&nbsp;</TT></TD>
    <TD noWrap align=3Dright><TT>---&nbsp;&nbsp;</TT></TD>
    <TD noWrap><TT>&nbsp;R.VHPLTR.A</TT></TD></TR>
  <TR>
    <TD align=3Dright>&nbsp;</TD>
    <TD align=3Dright><TT>748.3748&nbsp;&nbsp;</TT></TD>
    <TD align=3Dright><TT>747.3675&nbsp;&nbsp;</TT></TD>
    <TD align=3Dright><TT>747.4279&nbsp;&nbsp;</TT></TD>
    <TD noWrap align=3Dright><TT>-80.75&nbsp;</TT></TD>
    <TD align=3Dright><TT>134&nbsp;</TT></TD>
    <TD noWrap align=3Dright><TT>-&nbsp;</TT></TD>
    <TD align=3Dright><TT>139&nbsp;</TT></TD>
    <TD align=3Dright><TT>0&nbsp;&nbsp;</TT></TD>
    <TD noWrap align=3Dright><TT>---&nbsp;&nbsp;</TT></TD>
    <TD noWrap><TT>&nbsp;K.LPYSIR.I</TT></TD></TR>
  <TR>
    <TD align=3Dright>&nbsp;</TD>
    <TD align=3Dright><TT>778.3814&nbsp;&nbsp;</TT></TD>
    <TD align=3Dright><TT>777.3741&nbsp;&nbsp;</TT></TD>
    <TD align=3Dright><TT>777.4133&nbsp;&nbsp;</TT></TD>
    <TD noWrap align=3Dright><TT>-50.50&nbsp;</TT></TD>
    <TD align=3Dright><TT>821&nbsp;</TT></TD>
    <TD noWrap align=3Dright><TT>-&nbsp;</TT></TD>
    <TD align=3Dright><TT>827&nbsp;</TT></TD>
    <TD align=3Dright><TT>0&nbsp;&nbsp;</TT></TD>
    <TD noWrap align=3Dright><TT>---&nbsp;&nbsp;</TT></TD>
    <TD noWrap><TT>&nbsp;R.GTFANIR.I</TT></TD></TR>
  <TR>
    <TD align=3Dright>&nbsp;</TD>
    <TD align=3Dright><TT>856.4863&nbsp;&nbsp;</TT></TD>
    <TD align=3Dright><TT>855.4790&nbsp;&nbsp;</TT></TD>
    <TD align=3Dright><TT>855.4814&nbsp;&nbsp;</TT></TD>
    <TD noWrap align=3Dright><TT>-2.83&nbsp;</TT></TD>
    <TD align=3Dright><TT>81&nbsp;</TT></TD>
    <TD noWrap align=3Dright><TT>-&nbsp;</TT></TD>
    <TD align=3Dright><TT>88&nbsp;</TT></TD>
    <TD align=3Dright><TT>0&nbsp;&nbsp;</TT></TD>
    <TD noWrap align=3Dright><TT>---&nbsp;&nbsp;</TT></TD>
    <TD noWrap><TT>&nbsp;R.AVSPVLDR.L</TT></TD></TR>
  <TR>
    <TD align=3Dright>&nbsp;</TD>
    <TD align=3Dright><TT>914.5136&nbsp;&nbsp;</TT></TD>
    <TD align=3Dright><TT>913.5063&nbsp;&nbsp;</TT></TD>
    <TD align=3Dright><TT>913.5596&nbsp;&nbsp;</TT></TD>
    <TD noWrap align=3Dright><TT>-58.34&nbsp;</TT></TD>
    <TD align=3Dright><TT>140&nbsp;</TT></TD>
    <TD noWrap align=3Dright><TT>-&nbsp;</TT></TD>
    <TD align=3Dright><TT>147&nbsp;</TT></TD>
    <TD align=3Dright><TT>0&nbsp;&nbsp;</TT></TD>
    <TD noWrap align=3Dright><TT>---&nbsp;&nbsp;</TT></TD>
    <TD noWrap><TT>&nbsp;R.ILLESAIR.N</TT></TD></TR>
  <TR>
    <TD align=3Dright>&nbsp;</TD>
    <TD align=3Dright><TT>945.3579&nbsp;&nbsp;</TT></TD>
    <TD align=3Dright><TT>944.3506&nbsp;&nbsp;</TT></TD>
    <TD align=3Dright><TT>944.3988&nbsp;&nbsp;</TT></TD>
    <TD noWrap align=3Dright><TT>-51.01&nbsp;</TT></TD>
    <TD align=3Dright><TT>804&nbsp;</TT></TD>
    <TD noWrap align=3Dright><TT>-&nbsp;</TT></TD>
    <TD align=3Dright><TT>811&nbsp;</TT></TD>
    <TD align=3Dright><TT>0&nbsp;&nbsp;</TT></TD>
    <TD noWrap align=3Dright><TT>---&nbsp;&nbsp;</TT></TD>
    <TD noWrap><TT>&nbsp;K.DFNSYGSR.R</TT></TD></TR>
  <TR>
    <TD align=3Dright>&nbsp;</TD>
    <TD align=3Dright><TT>945.3579&nbsp;&nbsp;</TT></TD>
    <TD align=3Dright><TT>944.3506&nbsp;&nbsp;</TT></TD>
    <TD align=3Dright><TT>944.3988&nbsp;&nbsp;</TT></TD>
    <TD noWrap align=3Dright><TT>-51.01&nbsp;</TT></TD>
    <TD align=3Dright><TT>804&nbsp;</TT></TD>
    <TD noWrap align=3Dright><TT>-&nbsp;</TT></TD>
    <TD align=3Dright><TT>811&nbsp;</TT></TD>
    <TD align=3Dright><TT>0&nbsp;&nbsp;</TT></TD>
    <TD noWrap align=3Dright><TT>29&nbsp;&nbsp;</TT></TD>
    <TD noWrap><TT>&nbsp;K.DFNSYGSR.R</TT></TD></TR>
  <TR>
    <TD align=3Dright>&nbsp;</TD>
    <TD align=3Dright><TT>1073.4482&nbsp;&nbsp;</TT></TD>
    <TD align=3Dright><TT>1072.4409&nbsp;&nbsp;</TT></TD>
    <TD align=3Dright><TT>1072.4938&nbsp;&nbsp;</TT></TD>
    <TD noWrap align=3Dright><TT>-49.26&nbsp;</TT></TD>
    <TD align=3Dright><TT>803&nbsp;</TT></TD>
    <TD noWrap align=3Dright><TT>-&nbsp;</TT></TD>
    <TD align=3Dright><TT>811&nbsp;</TT></TD>
    <TD align=3Dright><TT>1&nbsp;&nbsp;</TT></TD>
    <TD noWrap align=3Dright><TT>---&nbsp;&nbsp;</TT></TD>
    <TD noWrap><TT>&nbsp;R.KDFNSYGSR.R</TT></TD></TR>
  <TR>
    <TD align=3Dright>&nbsp;</TD>
    <TD align=3Dright><TT>1101.4662&nbsp;&nbsp;</TT></TD>
    <TD align=3Dright><TT>1100.4589&nbsp;&nbsp;</TT></TD>
    <TD align=3Dright><TT>1100.4999&nbsp;&nbsp;</TT></TD>
    <TD noWrap align=3Dright><TT>-37.24&nbsp;</TT></TD>
    <TD align=3Dright><TT>804&nbsp;</TT></TD>
    <TD noWrap align=3Dright><TT>-&nbsp;</TT></TD>
    <TD align=3Dright><TT>812&nbsp;</TT></TD>
    <TD align=3Dright><TT>1&nbsp;&nbsp;</TT></TD>
    <TD noWrap align=3Dright><TT>---&nbsp;&nbsp;</TT></TD>
    <TD noWrap><TT>&nbsp;K.DFNSYGSRR.G</TT></TD></TR>
  <TR>
    <TD align=3Dright>&nbsp;</TD>
    <TD align=3Dright><TT>1184.6145&nbsp;&nbsp;</TT></TD>
    <TD align=3Dright><TT>1183.6072&nbsp;&nbsp;</TT></TD>
    <TD align=3Dright><TT>1183.6713&nbsp;&nbsp;</TT></TD>
    <TD noWrap align=3Dright><TT>-54.16&nbsp;</TT></TD>
    <TD align=3Dright><TT>172&nbsp;</TT></TD>
    <TD noWrap align=3Dright><TT>-&nbsp;</TT></TD>
    <TD align=3Dright><TT>181&nbsp;</TT></TD>
    <TD align=3Dright><TT>0&nbsp;&nbsp;</TT></TD>
    <TD noWrap align=3Dright><TT>---&nbsp;&nbsp;</TT></TD>
    <TD noWrap><TT>&nbsp;K.QVEIPFKPAR.V</TT></TD></TR>
  <TR>
    <TD align=3Dright>&nbsp;</TD>
    <TD align=3Dright><TT>1184.6145&nbsp;&nbsp;</TT></TD>
    <TD align=3Dright><TT>1183.6072&nbsp;&nbsp;</TT></TD>
    <TD align=3Dright><TT>1183.6713&nbsp;&nbsp;</TT></TD>
    <TD noWrap align=3Dright><TT>-54.16&nbsp;</TT></TD>
    <TD align=3Dright><TT>172&nbsp;</TT></TD>
    <TD noWrap align=3Dright><TT>-&nbsp;</TT></TD>
    <TD align=3Dright><TT>181&nbsp;</TT></TD>
    <TD align=3Dright><TT>0&nbsp;&nbsp;</TT></TD>
    <TD noWrap align=3Dright><TT>54&nbsp;&nbsp;</TT></TD>
    <TD noWrap><TT>&nbsp;K.QVEIPFKPAR.V</TT></TD></TR>
  <TR>
    <TD align=3Dright>&nbsp;</TD>
    <TD align=3Dright><TT>1292.5891&nbsp;&nbsp;</TT></TD>
    <TD align=3Dright><TT>1291.5818&nbsp;&nbsp;</TT></TD>
    <TD align=3Dright><TT>1291.6561&nbsp;&nbsp;</TT></TD>
    <TD noWrap align=3Dright><TT>-57.48&nbsp;</TT></TD>
    <TD align=3Dright><TT>120&nbsp;</TT></TD>
    <TD noWrap align=3Dright><TT>-&nbsp;</TT></TD>
    <TD align=3Dright><TT>130&nbsp;</TT></TD>
    <TD align=3Dright><TT>0&nbsp;&nbsp;</TT></TD>
    <TD noWrap align=3Dright><TT>---&nbsp;&nbsp;</TT></TD>
    <TD noWrap><TT>&nbsp;K.FYSLPALNDPR.I</TT></TD></TR>
  <TR>
    <TD align=3Dright>&nbsp;</TD>
    <TD align=3Dright><TT>1292.5891&nbsp;&nbsp;</TT></TD>
    <TD align=3Dright><TT>1291.5818&nbsp;&nbsp;</TT></TD>
    <TD align=3Dright><TT>1291.6561&nbsp;&nbsp;</TT></TD>
    <TD noWrap align=3Dright><TT>-57.48&nbsp;</TT></TD>
    <TD align=3Dright><TT>120&nbsp;</TT></TD>
    <TD noWrap align=3Dright><TT>-&nbsp;</TT></TD>
    <TD align=3Dright><TT>130&nbsp;</TT></TD>
    <TD align=3Dright><TT>0&nbsp;&nbsp;</TT></TD>
    <TD noWrap align=3Dright><TT>52&nbsp;&nbsp;</TT></TD>
    <TD noWrap><TT>&nbsp;K.FYSLPALNDPR.I</TT></TD></TR>
  <TR>
    <TD align=3Dright>&nbsp;</TD>
    <TD align=3Dright><TT>1840.7048&nbsp;&nbsp;</TT></TD>
    <TD align=3Dright><TT>1839.6975&nbsp;&nbsp;</TT></TD>
    <TD align=3Dright><TT>1839.7846&nbsp;&nbsp;</TT></TD>
    <TD noWrap align=3Dright><TT>-47.33&nbsp;</TT></TD>
    <TD align=3Dright><TT>438&nbsp;</TT></TD>
    <TD noWrap align=3Dright><TT>-&nbsp;</TT></TD>
    <TD align=3Dright><TT>452&nbsp;</TT></TD>
    <TD align=3Dright><TT>0&nbsp;&nbsp;</TT></TD>
    <TD noWrap align=3Dright><TT>---&nbsp;&nbsp;</TT></TD>
    <TD noWrap><TT>&nbsp;R.ANNMFVDYNEPQQDR.V</TT></TD></TR>
  <TR>
    <TD align=3Dright>&nbsp;</TD>
    <TD align=3Dright><TT>1840.7048&nbsp;&nbsp;</TT></TD>
    <TD align=3Dright><TT>1839.6975&nbsp;&nbsp;</TT></TD>
    <TD align=3Dright><TT>1839.7846&nbsp;&nbsp;</TT></TD>
    <TD noWrap align=3Dright><TT>-47.33&nbsp;</TT></TD>
    <TD align=3Dright><TT>438&nbsp;</TT></TD>
    <TD noWrap align=3Dright><TT>-&nbsp;</TT></TD>
    <TD align=3Dright><TT>452&nbsp;</TT></TD>
    <TD align=3Dright><TT>0&nbsp;&nbsp;</TT></TD>
    <TD noWrap align=3Dright><TT>85&nbsp;&nbsp;</TT></TD>
    <TD noWrap><TT>&nbsp;R.ANNMFVDYNEPQQDR.V</TT></TD></TR>
  <TR>
    <TD align=3Dright>&nbsp;</TD>
    <TD align=3Dright><TT>1856.6808&nbsp;&nbsp;</TT></TD>
    <TD align=3Dright><TT>1855.6735&nbsp;&nbsp;</TT></TD>
    <TD align=3Dright><TT>1855.7795&nbsp;&nbsp;</TT></TD>
    <TD noWrap align=3Dright><TT>-57.11&nbsp;</TT></TD>
    <TD align=3Dright><TT>438&nbsp;</TT></TD>
    <TD noWrap align=3Dright><TT>-&nbsp;</TT></TD>
    <TD align=3Dright><TT>452&nbsp;</TT></TD>
    <TD align=3Dright><TT>0&nbsp;&nbsp;</TT></TD>
    <TD noWrap align=3Dright><TT>---&nbsp;&nbsp;</TT></TD>
    <TD noWrap><TT>&nbsp;R.ANNMFVDYNEPQQDR.V + Oxidation =
(M)</TT></TD></TR>
  <TR>
    <TD align=3Dright>&nbsp;</TD>
    <TD align=3Dright><TT>2298.1855&nbsp;&nbsp;</TT></TD>
    <TD align=3Dright><TT>2297.1782&nbsp;&nbsp;</TT></TD>
    <TD align=3Dright><TT>2297.2744&nbsp;&nbsp;</TT></TD>
    <TD noWrap align=3Dright><TT>-41.84&nbsp;</TT></TD>
    <TD align=3Dright><TT>213&nbsp;</TT></TD>
    <TD noWrap align=3Dright><TT>-&nbsp;</TT></TD>
    <TD align=3Dright><TT>233&nbsp;</TT></TD>
    <TD align=3Dright><TT>0&nbsp;&nbsp;</TT></TD>
    <TD noWrap align=3Dright><TT>---&nbsp;&nbsp;</TT></TD>
    <TD noWrap><TT>&nbsp;K.INPLVPVDLVIDHSVQVDVAR.S</TT></TD></TR>
  <TR>
    <TD align=3Dright>&nbsp;</TD>
    <TD align=3Dright><TT>2298.1855&nbsp;&nbsp;</TT></TD>
    <TD align=3Dright><TT>2297.1782&nbsp;&nbsp;</TT></TD>
    <TD align=3Dright><TT>2297.2744&nbsp;&nbsp;</TT></TD>
    <TD noWrap align=3Dright><TT>-41.84&nbsp;</TT></TD>
    <TD align=3Dright><TT>213&nbsp;</TT></TD>
    <TD noWrap align=3Dright><TT>-&nbsp;</TT></TD>
    <TD align=3Dright><TT>233&nbsp;</TT></TD>
    <TD align=3Dright><TT>0&nbsp;&nbsp;</TT></TD>
    <TD noWrap align=3Dright><TT>70&nbsp;&nbsp;</TT></TD>
    <TD =
noWrap><TT>&nbsp;K.INPLVPVDLVIDHSVQVDVAR.S</TT></TD></TR></TBODY></TABLE>=

<TABLE border=3D0 cellSpacing=3D0>
  <TBODY>
  <TR>
    <TD><TT>&nbsp;&nbsp;&nbsp;&nbsp;&nbsp;&nbsp;</TT></TD>
    <TD><TT><B>No match to: </B>825.0522, 829.3428, 842.4638, 870.4945,=20
      1045.5090, 1049.5166, 1051.4888, 1085.4890, 1085.4890, 1167.5898,=20
      1179.5635, 1202.5292, 1260.5598, 1260.5598, 1283.5524, 1381.5876,=20
      1381.5876, 1512.6627, 1512.6627, 1528.6484, 1585.6647, 1637.6741,=20
      1653.6575, 1901.8359, 1935.7729, 1953.8264, 1953.8264, 2210.9954,=20
      2231.1211, 2244.9846, 2485.1487, =
2699.2180</TT></TD></TR></TBODY></TABLE><BR>
<TABLE border=3D0 cellSpacing=3D0>
  <TBODY>
  <TR>
    <TD><TT><B><A =
name=3DHit4>4.</A>&nbsp;&nbsp;&nbsp;&nbsp;</B></TT></TD>
    <TD noWrap><TT><A=20
      =
href=3D"http://zxw-pc/mascot/cgi/protein_view.pl?file=3D../data/20121225/=
F002414.dat&amp;hit=3D4"=20
      =
target=3D_blank>gi|297329544</A>&nbsp;&nbsp;&nbsp;&nbsp;<B>Mass:</B>&nbsp=
;108400&nbsp;&nbsp;&nbsp;<B>Score:</B>&nbsp;342&nbsp;&nbsp;&nbsp;&nbsp;<B=
>Expect:</B>&nbsp;1.2e-028&nbsp;&nbsp;<B>Matches:</B>&nbsp;18</TT></TD></=
TR>
  <TR>
    <TD>&nbsp;</TD>
    <TD noWrap><TT>hypothetical protein ARALYDRAFT_480186 [Arabidopsis =
lyrata=20
      subsp. lyrata]</TT></TD></TR></TBODY></TABLE>
<TABLE border=3D0 cellSpacing=3D0 cellPadding=3D0>
  <TBODY>
  <TR>
    <TD><TT>&nbsp;&nbsp;&nbsp;&nbsp;&nbsp;&nbsp;</TT></TD>
    <TD align=3Dright><TT><B>Observed&nbsp;&nbsp;</B></TT></TD>
    <TD noWrap align=3Dright><TT><B>Mr(expt)&nbsp;&nbsp;</B></TT></TD>
    <TD noWrap align=3Dright><TT><B>Mr(calc)&nbsp;&nbsp;</B></TT></TD>
    <TD align=3Dright><TT><B>&nbsp;ppm&nbsp;&nbsp;</B></TT></TD>
    <TD align=3Dright><TT><B>Start&nbsp;</B></TT></TD>
    <TD align=3Dright><TT><B>&nbsp;</B></TT></TD>
    <TD align=3Dright><TT><B>End&nbsp;</B></TT></TD>
    <TD align=3Dright><TT><B>Miss&nbsp;</B></TT></TD>
    <TD align=3Dright><TT><B>Ions&nbsp;</B></TT></TD>
    <TD><TT><B>&nbsp;Peptide</B></TT></TD></TR>
  <TR>
    <TD align=3Dright>&nbsp;</TD>
    <TD align=3Dright><TT>722.3948&nbsp;&nbsp;</TT></TD>
    <TD align=3Dright><TT>721.3875&nbsp;&nbsp;</TT></TD>
    <TD align=3Dright><TT>721.4235&nbsp;&nbsp;</TT></TD>
    <TD noWrap align=3Dright><TT>-49.91&nbsp;</TT></TD>
    <TD align=3Dright><TT>641&nbsp;</TT></TD>
    <TD noWrap align=3Dright><TT>-&nbsp;</TT></TD>
    <TD align=3Dright><TT>646&nbsp;</TT></TD>
    <TD align=3Dright><TT>0&nbsp;&nbsp;</TT></TD>
    <TD noWrap align=3Dright><TT>---&nbsp;&nbsp;</TT></TD>
    <TD noWrap><TT>&nbsp;R.VHPLTR.A</TT></TD></TR>
  <TR>
    <TD align=3Dright>&nbsp;</TD>
    <TD align=3Dright><TT>748.3748&nbsp;&nbsp;</TT></TD>
    <TD align=3Dright><TT>747.3675&nbsp;&nbsp;</TT></TD>
    <TD align=3Dright><TT>747.4279&nbsp;&nbsp;</TT></TD>
    <TD noWrap align=3Dright><TT>-80.75&nbsp;</TT></TD>
    <TD align=3Dright><TT>134&nbsp;</TT></TD>
    <TD noWrap align=3Dright><TT>-&nbsp;</TT></TD>
    <TD align=3Dright><TT>139&nbsp;</TT></TD>
    <TD align=3Dright><TT>0&nbsp;&nbsp;</TT></TD>
    <TD noWrap align=3Dright><TT>---&nbsp;&nbsp;</TT></TD>
    <TD noWrap><TT>&nbsp;K.LPYSIR.I</TT></TD></TR>
  <TR>
    <TD align=3Dright>&nbsp;</TD>
    <TD align=3Dright><TT>778.3814&nbsp;&nbsp;</TT></TD>
    <TD align=3Dright><TT>777.3741&nbsp;&nbsp;</TT></TD>
    <TD align=3Dright><TT>777.4133&nbsp;&nbsp;</TT></TD>
    <TD noWrap align=3Dright><TT>-50.50&nbsp;</TT></TD>
    <TD align=3Dright><TT>821&nbsp;</TT></TD>
    <TD noWrap align=3Dright><TT>-&nbsp;</TT></TD>
    <TD align=3Dright><TT>827&nbsp;</TT></TD>
    <TD align=3Dright><TT>0&nbsp;&nbsp;</TT></TD>
    <TD noWrap align=3Dright><TT>---&nbsp;&nbsp;</TT></TD>
    <TD noWrap><TT>&nbsp;R.GTFANIR.I</TT></TD></TR>
  <TR>
    <TD align=3Dright>&nbsp;</TD>
    <TD align=3Dright><TT>856.4863&nbsp;&nbsp;</TT></TD>
    <TD align=3Dright><TT>855.4790&nbsp;&nbsp;</TT></TD>
    <TD align=3Dright><TT>855.4814&nbsp;&nbsp;</TT></TD>
    <TD noWrap align=3Dright><TT>-2.83&nbsp;</TT></TD>
    <TD align=3Dright><TT>81&nbsp;</TT></TD>
    <TD noWrap align=3Dright><TT>-&nbsp;</TT></TD>
    <TD align=3Dright><TT>88&nbsp;</TT></TD>
    <TD align=3Dright><TT>0&nbsp;&nbsp;</TT></TD>
    <TD noWrap align=3Dright><TT>---&nbsp;&nbsp;</TT></TD>
    <TD noWrap><TT>&nbsp;R.AVSPVLDR.L</TT></TD></TR>
  <TR>
    <TD align=3Dright>&nbsp;</TD>
    <TD align=3Dright><TT>914.5136&nbsp;&nbsp;</TT></TD>
    <TD align=3Dright><TT>913.5063&nbsp;&nbsp;</TT></TD>
    <TD align=3Dright><TT>913.5596&nbsp;&nbsp;</TT></TD>
    <TD noWrap align=3Dright><TT>-58.34&nbsp;</TT></TD>
    <TD align=3Dright><TT>140&nbsp;</TT></TD>
    <TD noWrap align=3Dright><TT>-&nbsp;</TT></TD>
    <TD align=3Dright><TT>147&nbsp;</TT></TD>
    <TD align=3Dright><TT>0&nbsp;&nbsp;</TT></TD>
    <TD noWrap align=3Dright><TT>---&nbsp;&nbsp;</TT></TD>
    <TD noWrap><TT>&nbsp;R.ILLESAIR.N</TT></TD></TR>
  <TR>
    <TD align=3Dright>&nbsp;</TD>
    <TD align=3Dright><TT>945.3579&nbsp;&nbsp;</TT></TD>
    <TD align=3Dright><TT>944.3506&nbsp;&nbsp;</TT></TD>
    <TD align=3Dright><TT>944.3988&nbsp;&nbsp;</TT></TD>
    <TD noWrap align=3Dright><TT>-51.01&nbsp;</TT></TD>
    <TD align=3Dright><TT>804&nbsp;</TT></TD>
    <TD noWrap align=3Dright><TT>-&nbsp;</TT></TD>
    <TD align=3Dright><TT>811&nbsp;</TT></TD>
    <TD align=3Dright><TT>0&nbsp;&nbsp;</TT></TD>
    <TD noWrap align=3Dright><TT>---&nbsp;&nbsp;</TT></TD>
    <TD noWrap><TT>&nbsp;K.DFNSYGSR.R</TT></TD></TR>
  <TR>
    <TD align=3Dright>&nbsp;</TD>
    <TD align=3Dright><TT>945.3579&nbsp;&nbsp;</TT></TD>
    <TD align=3Dright><TT>944.3506&nbsp;&nbsp;</TT></TD>
    <TD align=3Dright><TT>944.3988&nbsp;&nbsp;</TT></TD>
    <TD noWrap align=3Dright><TT>-51.01&nbsp;</TT></TD>
    <TD align=3Dright><TT>804&nbsp;</TT></TD>
    <TD noWrap align=3Dright><TT>-&nbsp;</TT></TD>
    <TD align=3Dright><TT>811&nbsp;</TT></TD>
    <TD align=3Dright><TT>0&nbsp;&nbsp;</TT></TD>
    <TD noWrap align=3Dright><TT>29&nbsp;&nbsp;</TT></TD>
    <TD noWrap><TT>&nbsp;K.DFNSYGSR.R</TT></TD></TR>
  <TR>
    <TD align=3Dright>&nbsp;</TD>
    <TD align=3Dright><TT>1073.4482&nbsp;&nbsp;</TT></TD>
    <TD align=3Dright><TT>1072.4409&nbsp;&nbsp;</TT></TD>
    <TD align=3Dright><TT>1072.4938&nbsp;&nbsp;</TT></TD>
    <TD noWrap align=3Dright><TT>-49.26&nbsp;</TT></TD>
    <TD align=3Dright><TT>803&nbsp;</TT></TD>
    <TD noWrap align=3Dright><TT>-&nbsp;</TT></TD>
    <TD align=3Dright><TT>811&nbsp;</TT></TD>
    <TD align=3Dright><TT>1&nbsp;&nbsp;</TT></TD>
    <TD noWrap align=3Dright><TT>---&nbsp;&nbsp;</TT></TD>
    <TD noWrap><TT>&nbsp;R.KDFNSYGSR.R</TT></TD></TR>
  <TR>
    <TD align=3Dright>&nbsp;</TD>
    <TD align=3Dright><TT>1101.4662&nbsp;&nbsp;</TT></TD>
    <TD align=3Dright><TT>1100.4589&nbsp;&nbsp;</TT></TD>
    <TD align=3Dright><TT>1100.4999&nbsp;&nbsp;</TT></TD>
    <TD noWrap align=3Dright><TT>-37.24&nbsp;</TT></TD>
    <TD align=3Dright><TT>804&nbsp;</TT></TD>
    <TD noWrap align=3Dright><TT>-&nbsp;</TT></TD>
    <TD align=3Dright><TT>812&nbsp;</TT></TD>
    <TD align=3Dright><TT>1&nbsp;&nbsp;</TT></TD>
    <TD noWrap align=3Dright><TT>---&nbsp;&nbsp;</TT></TD>
    <TD noWrap><TT>&nbsp;K.DFNSYGSRR.G</TT></TD></TR>
  <TR>
    <TD align=3Dright>&nbsp;</TD>
    <TD align=3Dright><TT>1184.6145&nbsp;&nbsp;</TT></TD>
    <TD align=3Dright><TT>1183.6072&nbsp;&nbsp;</TT></TD>
    <TD align=3Dright><TT>1183.6713&nbsp;&nbsp;</TT></TD>
    <TD noWrap align=3Dright><TT>-54.16&nbsp;</TT></TD>
    <TD align=3Dright><TT>172&nbsp;</TT></TD>
    <TD noWrap align=3Dright><TT>-&nbsp;</TT></TD>
    <TD align=3Dright><TT>181&nbsp;</TT></TD>
    <TD align=3Dright><TT>0&nbsp;&nbsp;</TT></TD>
    <TD noWrap align=3Dright><TT>---&nbsp;&nbsp;</TT></TD>
    <TD noWrap><TT>&nbsp;K.QVEIPFKPAR.V</TT></TD></TR>
  <TR>
    <TD align=3Dright>&nbsp;</TD>
    <TD align=3Dright><TT>1184.6145&nbsp;&nbsp;</TT></TD>
    <TD align=3Dright><TT>1183.6072&nbsp;&nbsp;</TT></TD>
    <TD align=3Dright><TT>1183.6713&nbsp;&nbsp;</TT></TD>
    <TD noWrap align=3Dright><TT>-54.16&nbsp;</TT></TD>
    <TD align=3Dright><TT>172&nbsp;</TT></TD>
    <TD noWrap align=3Dright><TT>-&nbsp;</TT></TD>
    <TD align=3Dright><TT>181&nbsp;</TT></TD>
    <TD align=3Dright><TT>0&nbsp;&nbsp;</TT></TD>
    <TD noWrap align=3Dright><TT>54&nbsp;&nbsp;</TT></TD>
    <TD noWrap><TT>&nbsp;K.QVEIPFKPAR.V</TT></TD></TR>
  <TR>
    <TD align=3Dright>&nbsp;</TD>
    <TD align=3Dright><TT>1292.5891&nbsp;&nbsp;</TT></TD>
    <TD align=3Dright><TT>1291.5818&nbsp;&nbsp;</TT></TD>
    <TD align=3Dright><TT>1291.6561&nbsp;&nbsp;</TT></TD>
    <TD noWrap align=3Dright><TT>-57.48&nbsp;</TT></TD>
    <TD align=3Dright><TT>120&nbsp;</TT></TD>
    <TD noWrap align=3Dright><TT>-&nbsp;</TT></TD>
    <TD align=3Dright><TT>130&nbsp;</TT></TD>
    <TD align=3Dright><TT>0&nbsp;&nbsp;</TT></TD>
    <TD noWrap align=3Dright><TT>---&nbsp;&nbsp;</TT></TD>
    <TD noWrap><TT>&nbsp;K.FYSLPALNDPR.I</TT></TD></TR>
  <TR>
    <TD align=3Dright>&nbsp;</TD>
    <TD align=3Dright><TT>1292.5891&nbsp;&nbsp;</TT></TD>
    <TD align=3Dright><TT>1291.5818&nbsp;&nbsp;</TT></TD>
    <TD align=3Dright><TT>1291.6561&nbsp;&nbsp;</TT></TD>
    <TD noWrap align=3Dright><TT>-57.48&nbsp;</TT></TD>
    <TD align=3Dright><TT>120&nbsp;</TT></TD>
    <TD noWrap align=3Dright><TT>-&nbsp;</TT></TD>
    <TD align=3Dright><TT>130&nbsp;</TT></TD>
    <TD align=3Dright><TT>0&nbsp;&nbsp;</TT></TD>
    <TD noWrap align=3Dright><TT>52&nbsp;&nbsp;</TT></TD>
    <TD noWrap><TT>&nbsp;K.FYSLPALNDPR.I</TT></TD></TR>
  <TR>
    <TD align=3Dright>&nbsp;</TD>
    <TD align=3Dright><TT>1840.7048&nbsp;&nbsp;</TT></TD>
    <TD align=3Dright><TT>1839.6975&nbsp;&nbsp;</TT></TD>
    <TD align=3Dright><TT>1839.7846&nbsp;&nbsp;</TT></TD>
    <TD noWrap align=3Dright><TT>-47.33&nbsp;</TT></TD>
    <TD align=3Dright><TT>438&nbsp;</TT></TD>
    <TD noWrap align=3Dright><TT>-&nbsp;</TT></TD>
    <TD align=3Dright><TT>452&nbsp;</TT></TD>
    <TD align=3Dright><TT>0&nbsp;&nbsp;</TT></TD>
    <TD noWrap align=3Dright><TT>---&nbsp;&nbsp;</TT></TD>
    <TD noWrap><TT>&nbsp;R.ANNMFVDYNEPQQDR.V</TT></TD></TR>
  <TR>
    <TD align=3Dright>&nbsp;</TD>
    <TD align=3Dright><TT>1840.7048&nbsp;&nbsp;</TT></TD>
    <TD align=3Dright><TT>1839.6975&nbsp;&nbsp;</TT></TD>
    <TD align=3Dright><TT>1839.7846&nbsp;&nbsp;</TT></TD>
    <TD noWrap align=3Dright><TT>-47.33&nbsp;</TT></TD>
    <TD align=3Dright><TT>438&nbsp;</TT></TD>
    <TD noWrap align=3Dright><TT>-&nbsp;</TT></TD>
    <TD align=3Dright><TT>452&nbsp;</TT></TD>
    <TD align=3Dright><TT>0&nbsp;&nbsp;</TT></TD>
    <TD noWrap align=3Dright><TT>85&nbsp;&nbsp;</TT></TD>
    <TD noWrap><TT>&nbsp;R.ANNMFVDYNEPQQDR.V</TT></TD></TR>
  <TR>
    <TD align=3Dright>&nbsp;</TD>
    <TD align=3Dright><TT>1856.6808&nbsp;&nbsp;</TT></TD>
    <TD align=3Dright><TT>1855.6735&nbsp;&nbsp;</TT></TD>
    <TD align=3Dright><TT>1855.7795&nbsp;&nbsp;</TT></TD>
    <TD noWrap align=3Dright><TT>-57.11&nbsp;</TT></TD>
    <TD align=3Dright><TT>438&nbsp;</TT></TD>
    <TD noWrap align=3Dright><TT>-&nbsp;</TT></TD>
    <TD align=3Dright><TT>452&nbsp;</TT></TD>
    <TD align=3Dright><TT>0&nbsp;&nbsp;</TT></TD>
    <TD noWrap align=3Dright><TT>---&nbsp;&nbsp;</TT></TD>
    <TD noWrap><TT>&nbsp;R.ANNMFVDYNEPQQDR.V + Oxidation =
(M)</TT></TD></TR>
  <TR>
    <TD align=3Dright>&nbsp;</TD>
    <TD align=3Dright><TT>2298.1855&nbsp;&nbsp;</TT></TD>
    <TD align=3Dright><TT>2297.1782&nbsp;&nbsp;</TT></TD>
    <TD align=3Dright><TT>2297.2744&nbsp;&nbsp;</TT></TD>
    <TD noWrap align=3Dright><TT>-41.84&nbsp;</TT></TD>
    <TD align=3Dright><TT>213&nbsp;</TT></TD>
    <TD noWrap align=3Dright><TT>-&nbsp;</TT></TD>
    <TD align=3Dright><TT>233&nbsp;</TT></TD>
    <TD align=3Dright><TT>0&nbsp;&nbsp;</TT></TD>
    <TD noWrap align=3Dright><TT>---&nbsp;&nbsp;</TT></TD>
    <TD noWrap><TT>&nbsp;K.INPLVPVDLVIDHSVQVDVAR.S</TT></TD></TR>
  <TR>
    <TD align=3Dright>&nbsp;</TD>
    <TD align=3Dright><TT>2298.1855&nbsp;&nbsp;</TT></TD>
    <TD align=3Dright><TT>2297.1782&nbsp;&nbsp;</TT></TD>
    <TD align=3Dright><TT>2297.2744&nbsp;&nbsp;</TT></TD>
    <TD noWrap align=3Dright><TT>-41.84&nbsp;</TT></TD>
    <TD align=3Dright><TT>213&nbsp;</TT></TD>
    <TD noWrap align=3Dright><TT>-&nbsp;</TT></TD>
    <TD align=3Dright><TT>233&nbsp;</TT></TD>
    <TD align=3Dright><TT>0&nbsp;&nbsp;</TT></TD>
    <TD noWrap align=3Dright><TT>70&nbsp;&nbsp;</TT></TD>
    <TD =
noWrap><TT>&nbsp;K.INPLVPVDLVIDHSVQVDVAR.S</TT></TD></TR></TBODY></TABLE>=

<TABLE border=3D0 cellSpacing=3D0>
  <TBODY>
  <TR>
    <TD><TT>&nbsp;&nbsp;&nbsp;&nbsp;&nbsp;&nbsp;</TT></TD>
    <TD><TT><B>No match to: </B>825.0522, 829.3428, 842.4638, 870.4945,=20
      1045.5090, 1049.5166, 1051.4888, 1085.4890, 1085.4890, 1167.5898,=20
      1179.5635, 1202.5292, 1260.5598, 1260.5598, 1283.5524, 1381.5876,=20
      1381.5876, 1512.6627, 1512.6627, 1528.6484, 1585.6647, 1637.6741,=20
      1653.6575, 1901.8359, 1935.7729, 1953.8264, 1953.8264, 2210.9954,=20
      2231.1211, 2244.9846, 2485.1487, =
2699.2180</TT></TD></TR></TBODY></TABLE><BR>
<TABLE border=3D0 cellSpacing=3D0>
  <TBODY>
  <TR>
    <TD><TT><B><A =
name=3DHit5>5.</A>&nbsp;&nbsp;&nbsp;&nbsp;</B></TT></TD>
    <TD noWrap><TT><A=20
      =
href=3D"http://zxw-pc/mascot/cgi/protein_view.pl?file=3D../data/20121225/=
F002414.dat&amp;hit=3D5"=20
      =
target=3D_blank>gi|4586021</A>&nbsp;&nbsp;&nbsp;&nbsp;<B>Mass:</B>&nbsp;9=
8093&nbsp;&nbsp;&nbsp;&nbsp;<B>Score:</B>&nbsp;342&nbsp;&nbsp;&nbsp;&nbsp=
;<B>Expect:</B>&nbsp;1.2e-028&nbsp;&nbsp;<B>Matches:</B>&nbsp;17</TT></TD=
></TR>
  <TR>
    <TD>&nbsp;</TD>
    <TD noWrap><TT>cytoplasmic aconitate hydratase [Arabidopsis=20
    thaliana]</TT></TD></TR></TBODY></TABLE>
<TABLE border=3D0 cellSpacing=3D0 cellPadding=3D0>
  <TBODY>
  <TR>
    <TD><TT>&nbsp;&nbsp;&nbsp;&nbsp;&nbsp;&nbsp;</TT></TD>
    <TD align=3Dright><TT><B>Observed&nbsp;&nbsp;</B></TT></TD>
    <TD noWrap align=3Dright><TT><B>Mr(expt)&nbsp;&nbsp;</B></TT></TD>
    <TD noWrap align=3Dright><TT><B>Mr(calc)&nbsp;&nbsp;</B></TT></TD>
    <TD align=3Dright><TT><B>&nbsp;ppm&nbsp;&nbsp;</B></TT></TD>
    <TD align=3Dright><TT><B>Start&nbsp;</B></TT></TD>
    <TD align=3Dright><TT><B>&nbsp;</B></TT></TD>
    <TD align=3Dright><TT><B>End&nbsp;</B></TT></TD>
    <TD align=3Dright><TT><B>Miss&nbsp;</B></TT></TD>
    <TD align=3Dright><TT><B>Ions&nbsp;</B></TT></TD>
    <TD><TT><B>&nbsp;Peptide</B></TT></TD></TR>
  <TR>
    <TD align=3Dright>&nbsp;</TD>
    <TD align=3Dright><TT>722.3948&nbsp;&nbsp;</TT></TD>
    <TD align=3Dright><TT>721.3875&nbsp;&nbsp;</TT></TD>
    <TD align=3Dright><TT>721.4235&nbsp;&nbsp;</TT></TD>
    <TD noWrap align=3Dright><TT>-49.91&nbsp;</TT></TD>
    <TD align=3Dright><TT>546&nbsp;</TT></TD>
    <TD noWrap align=3Dright><TT>-&nbsp;</TT></TD>
    <TD align=3Dright><TT>551&nbsp;</TT></TD>
    <TD align=3Dright><TT>0&nbsp;&nbsp;</TT></TD>
    <TD noWrap align=3Dright><TT>---&nbsp;&nbsp;</TT></TD>
    <TD noWrap><TT>&nbsp;R.VHPLTR.A</TT></TD></TR>
  <TR>
    <TD align=3Dright>&nbsp;</TD>
    <TD align=3Dright><TT>748.3748&nbsp;&nbsp;</TT></TD>
    <TD align=3Dright><TT>747.3675&nbsp;&nbsp;</TT></TD>
    <TD align=3Dright><TT>747.4279&nbsp;&nbsp;</TT></TD>
    <TD noWrap align=3Dright><TT>-80.75&nbsp;</TT></TD>
    <TD align=3Dright><TT>39&nbsp;</TT></TD>
    <TD noWrap align=3Dright><TT>-&nbsp;</TT></TD>
    <TD align=3Dright><TT>44&nbsp;</TT></TD>
    <TD align=3Dright><TT>0&nbsp;&nbsp;</TT></TD>
    <TD noWrap align=3Dright><TT>---&nbsp;&nbsp;</TT></TD>
    <TD noWrap><TT>&nbsp;K.LPYSIR.I</TT></TD></TR>
  <TR>
    <TD align=3Dright>&nbsp;</TD>
    <TD align=3Dright><TT>778.3814&nbsp;&nbsp;</TT></TD>
    <TD align=3Dright><TT>777.3741&nbsp;&nbsp;</TT></TD>
    <TD align=3Dright><TT>777.4133&nbsp;&nbsp;</TT></TD>
    <TD noWrap align=3Dright><TT>-50.50&nbsp;</TT></TD>
    <TD align=3Dright><TT>726&nbsp;</TT></TD>
    <TD noWrap align=3Dright><TT>-&nbsp;</TT></TD>
    <TD align=3Dright><TT>732&nbsp;</TT></TD>
    <TD align=3Dright><TT>0&nbsp;&nbsp;</TT></TD>
    <TD noWrap align=3Dright><TT>---&nbsp;&nbsp;</TT></TD>
    <TD noWrap><TT>&nbsp;R.GTFANIR.I</TT></TD></TR>
  <TR>
    <TD align=3Dright>&nbsp;</TD>
    <TD align=3Dright><TT>914.5136&nbsp;&nbsp;</TT></TD>
    <TD align=3Dright><TT>913.5063&nbsp;&nbsp;</TT></TD>
    <TD align=3Dright><TT>913.5596&nbsp;&nbsp;</TT></TD>
    <TD noWrap align=3Dright><TT>-58.34&nbsp;</TT></TD>
    <TD align=3Dright><TT>45&nbsp;</TT></TD>
    <TD noWrap align=3Dright><TT>-&nbsp;</TT></TD>
    <TD align=3Dright><TT>52&nbsp;</TT></TD>
    <TD align=3Dright><TT>0&nbsp;&nbsp;</TT></TD>
    <TD noWrap align=3Dright><TT>---&nbsp;&nbsp;</TT></TD>
    <TD noWrap><TT>&nbsp;R.ILLESAIR.N</TT></TD></TR>
  <TR>
    <TD align=3Dright>&nbsp;</TD>
    <TD align=3Dright><TT>945.3579&nbsp;&nbsp;</TT></TD>
    <TD align=3Dright><TT>944.3506&nbsp;&nbsp;</TT></TD>
    <TD align=3Dright><TT>944.3988&nbsp;&nbsp;</TT></TD>
    <TD noWrap align=3Dright><TT>-51.01&nbsp;</TT></TD>
    <TD align=3Dright><TT>709&nbsp;</TT></TD>
    <TD noWrap align=3Dright><TT>-&nbsp;</TT></TD>
    <TD align=3Dright><TT>716&nbsp;</TT></TD>
    <TD align=3Dright><TT>0&nbsp;&nbsp;</TT></TD>
    <TD noWrap align=3Dright><TT>---&nbsp;&nbsp;</TT></TD>
    <TD noWrap><TT>&nbsp;K.DFNSYGSR.R</TT></TD></TR>
  <TR>
    <TD align=3Dright>&nbsp;</TD>
    <TD align=3Dright><TT>945.3579&nbsp;&nbsp;</TT></TD>
    <TD align=3Dright><TT>944.3506&nbsp;&nbsp;</TT></TD>
    <TD align=3Dright><TT>944.3988&nbsp;&nbsp;</TT></TD>
    <TD noWrap align=3Dright><TT>-51.01&nbsp;</TT></TD>
    <TD align=3Dright><TT>709&nbsp;</TT></TD>
    <TD noWrap align=3Dright><TT>-&nbsp;</TT></TD>
    <TD align=3Dright><TT>716&nbsp;</TT></TD>
    <TD align=3Dright><TT>0&nbsp;&nbsp;</TT></TD>
    <TD noWrap align=3Dright><TT>29&nbsp;&nbsp;</TT></TD>
    <TD noWrap><TT>&nbsp;K.DFNSYGSR.R</TT></TD></TR>
  <TR>
    <TD align=3Dright>&nbsp;</TD>
    <TD align=3Dright><TT>1073.4482&nbsp;&nbsp;</TT></TD>
    <TD align=3Dright><TT>1072.4409&nbsp;&nbsp;</TT></TD>
    <TD align=3Dright><TT>1072.4938&nbsp;&nbsp;</TT></TD>
    <TD noWrap align=3Dright><TT>-49.26&nbsp;</TT></TD>
    <TD align=3Dright><TT>708&nbsp;</TT></TD>
    <TD noWrap align=3Dright><TT>-&nbsp;</TT></TD>
    <TD align=3Dright><TT>716&nbsp;</TT></TD>
    <TD align=3Dright><TT>1&nbsp;&nbsp;</TT></TD>
    <TD noWrap align=3Dright><TT>---&nbsp;&nbsp;</TT></TD>
    <TD noWrap><TT>&nbsp;R.KDFNSYGSR.R</TT></TD></TR>
  <TR>
    <TD align=3Dright>&nbsp;</TD>
    <TD align=3Dright><TT>1101.4662&nbsp;&nbsp;</TT></TD>
    <TD align=3Dright><TT>1100.4589&nbsp;&nbsp;</TT></TD>
    <TD align=3Dright><TT>1100.4999&nbsp;&nbsp;</TT></TD>
    <TD noWrap align=3Dright><TT>-37.24&nbsp;</TT></TD>
    <TD align=3Dright><TT>709&nbsp;</TT></TD>
    <TD noWrap align=3Dright><TT>-&nbsp;</TT></TD>
    <TD align=3Dright><TT>717&nbsp;</TT></TD>
    <TD align=3Dright><TT>1&nbsp;&nbsp;</TT></TD>
    <TD noWrap align=3Dright><TT>---&nbsp;&nbsp;</TT></TD>
    <TD noWrap><TT>&nbsp;K.DFNSYGSRR.G</TT></TD></TR>
  <TR>
    <TD align=3Dright>&nbsp;</TD>
    <TD align=3Dright><TT>1184.6145&nbsp;&nbsp;</TT></TD>
    <TD align=3Dright><TT>1183.6072&nbsp;&nbsp;</TT></TD>
    <TD align=3Dright><TT>1183.6713&nbsp;&nbsp;</TT></TD>
    <TD noWrap align=3Dright><TT>-54.16&nbsp;</TT></TD>
    <TD align=3Dright><TT>77&nbsp;</TT></TD>
    <TD noWrap align=3Dright><TT>-&nbsp;</TT></TD>
    <TD align=3Dright><TT>86&nbsp;</TT></TD>
    <TD align=3Dright><TT>0&nbsp;&nbsp;</TT></TD>
    <TD noWrap align=3Dright><TT>---&nbsp;&nbsp;</TT></TD>
    <TD noWrap><TT>&nbsp;K.QVEIPFKPAR.V</TT></TD></TR>
  <TR>
    <TD align=3Dright>&nbsp;</TD>
    <TD align=3Dright><TT>1184.6145&nbsp;&nbsp;</TT></TD>
    <TD align=3Dright><TT>1183.6072&nbsp;&nbsp;</TT></TD>
    <TD align=3Dright><TT>1183.6713&nbsp;&nbsp;</TT></TD>
    <TD noWrap align=3Dright><TT>-54.16&nbsp;</TT></TD>
    <TD align=3Dright><TT>77&nbsp;</TT></TD>
    <TD noWrap align=3Dright><TT>-&nbsp;</TT></TD>
    <TD align=3Dright><TT>86&nbsp;</TT></TD>
    <TD align=3Dright><TT>0&nbsp;&nbsp;</TT></TD>
    <TD noWrap align=3Dright><TT>54&nbsp;&nbsp;</TT></TD>
    <TD noWrap><TT>&nbsp;K.QVEIPFKPAR.V</TT></TD></TR>
  <TR>
    <TD align=3Dright>&nbsp;</TD>
    <TD align=3Dright><TT>1292.5891&nbsp;&nbsp;</TT></TD>
    <TD align=3Dright><TT>1291.5818&nbsp;&nbsp;</TT></TD>
    <TD align=3Dright><TT>1291.6561&nbsp;&nbsp;</TT></TD>
    <TD noWrap align=3Dright><TT>-57.48&nbsp;</TT></TD>
    <TD align=3Dright><TT>25&nbsp;</TT></TD>
    <TD noWrap align=3Dright><TT>-&nbsp;</TT></TD>
    <TD align=3Dright><TT>35&nbsp;</TT></TD>
    <TD align=3Dright><TT>0&nbsp;&nbsp;</TT></TD>
    <TD noWrap align=3Dright><TT>---&nbsp;&nbsp;</TT></TD>
    <TD noWrap><TT>&nbsp;K.FYSLPALNDPR.V</TT></TD></TR>
  <TR>
    <TD align=3Dright>&nbsp;</TD>
    <TD align=3Dright><TT>1292.5891&nbsp;&nbsp;</TT></TD>
    <TD align=3Dright><TT>1291.5818&nbsp;&nbsp;</TT></TD>
    <TD align=3Dright><TT>1291.6561&nbsp;&nbsp;</TT></TD>
    <TD noWrap align=3Dright><TT>-57.48&nbsp;</TT></TD>
    <TD align=3Dright><TT>25&nbsp;</TT></TD>
    <TD noWrap align=3Dright><TT>-&nbsp;</TT></TD>
    <TD align=3Dright><TT>35&nbsp;</TT></TD>
    <TD align=3Dright><TT>0&nbsp;&nbsp;</TT></TD>
    <TD noWrap align=3Dright><TT>52&nbsp;&nbsp;</TT></TD>
    <TD noWrap><TT>&nbsp;K.FYSLPALNDPR.V</TT></TD></TR>
  <TR>
    <TD align=3Dright>&nbsp;</TD>
    <TD align=3Dright><TT>1840.7048&nbsp;&nbsp;</TT></TD>
    <TD align=3Dright><TT>1839.6975&nbsp;&nbsp;</TT></TD>
    <TD align=3Dright><TT>1839.7846&nbsp;&nbsp;</TT></TD>
    <TD noWrap align=3Dright><TT>-47.33&nbsp;</TT></TD>
    <TD align=3Dright><TT>343&nbsp;</TT></TD>
    <TD noWrap align=3Dright><TT>-&nbsp;</TT></TD>
    <TD align=3Dright><TT>357&nbsp;</TT></TD>
    <TD align=3Dright><TT>0&nbsp;&nbsp;</TT></TD>
    <TD noWrap align=3Dright><TT>---&nbsp;&nbsp;</TT></TD>
    <TD noWrap><TT>&nbsp;R.ANNMFVDYNEPQQDR.V</TT></TD></TR>
  <TR>
    <TD align=3Dright>&nbsp;</TD>
    <TD align=3Dright><TT>1840.7048&nbsp;&nbsp;</TT></TD>
    <TD align=3Dright><TT>1839.6975&nbsp;&nbsp;</TT></TD>
    <TD align=3Dright><TT>1839.7846&nbsp;&nbsp;</TT></TD>
    <TD noWrap align=3Dright><TT>-47.33&nbsp;</TT></TD>
    <TD align=3Dright><TT>343&nbsp;</TT></TD>
    <TD noWrap align=3Dright><TT>-&nbsp;</TT></TD>
    <TD align=3Dright><TT>357&nbsp;</TT></TD>
    <TD align=3Dright><TT>0&nbsp;&nbsp;</TT></TD>
    <TD noWrap align=3Dright><TT>85&nbsp;&nbsp;</TT></TD>
    <TD noWrap><TT>&nbsp;R.ANNMFVDYNEPQQDR.V</TT></TD></TR>
  <TR>
    <TD align=3Dright>&nbsp;</TD>
    <TD align=3Dright><TT>1856.6808&nbsp;&nbsp;</TT></TD>
    <TD align=3Dright><TT>1855.6735&nbsp;&nbsp;</TT></TD>
    <TD align=3Dright><TT>1855.7795&nbsp;&nbsp;</TT></TD>
    <TD noWrap align=3Dright><TT>-57.11&nbsp;</TT></TD>
    <TD align=3Dright><TT>343&nbsp;</TT></TD>
    <TD noWrap align=3Dright><TT>-&nbsp;</TT></TD>
    <TD align=3Dright><TT>357&nbsp;</TT></TD>
    <TD align=3Dright><TT>0&nbsp;&nbsp;</TT></TD>
    <TD noWrap align=3Dright><TT>---&nbsp;&nbsp;</TT></TD>
    <TD noWrap><TT>&nbsp;R.ANNMFVDYNEPQQDR.V + Oxidation =
(M)</TT></TD></TR>
  <TR>
    <TD align=3Dright>&nbsp;</TD>
    <TD align=3Dright><TT>2298.1855&nbsp;&nbsp;</TT></TD>
    <TD align=3Dright><TT>2297.1782&nbsp;&nbsp;</TT></TD>
    <TD align=3Dright><TT>2297.2744&nbsp;&nbsp;</TT></TD>
    <TD noWrap align=3Dright><TT>-41.84&nbsp;</TT></TD>
    <TD align=3Dright><TT>118&nbsp;</TT></TD>
    <TD noWrap align=3Dright><TT>-&nbsp;</TT></TD>
    <TD align=3Dright><TT>138&nbsp;</TT></TD>
    <TD align=3Dright><TT>0&nbsp;&nbsp;</TT></TD>
    <TD noWrap align=3Dright><TT>---&nbsp;&nbsp;</TT></TD>
    <TD noWrap><TT>&nbsp;K.INPLVPVDLVIDHSVQVDVAR.S</TT></TD></TR>
  <TR>
    <TD align=3Dright>&nbsp;</TD>
    <TD align=3Dright><TT>2298.1855&nbsp;&nbsp;</TT></TD>
    <TD align=3Dright><TT>2297.1782&nbsp;&nbsp;</TT></TD>
    <TD align=3Dright><TT>2297.2744&nbsp;&nbsp;</TT></TD>
    <TD noWrap align=3Dright><TT>-41.84&nbsp;</TT></TD>
    <TD align=3Dright><TT>118&nbsp;</TT></TD>
    <TD noWrap align=3Dright><TT>-&nbsp;</TT></TD>
    <TD align=3Dright><TT>138&nbsp;</TT></TD>
    <TD align=3Dright><TT>0&nbsp;&nbsp;</TT></TD>
    <TD noWrap align=3Dright><TT>70&nbsp;&nbsp;</TT></TD>
    <TD =
noWrap><TT>&nbsp;K.INPLVPVDLVIDHSVQVDVAR.S</TT></TD></TR></TBODY></TABLE>=

<TABLE border=3D0 cellSpacing=3D0>
  <TBODY>
  <TR>
    <TD><TT>&nbsp;&nbsp;&nbsp;&nbsp;&nbsp;&nbsp;</TT></TD>
    <TD><TT><B>No match to: </B>825.0522, 829.3428, 842.4638, 856.4863,=20
      870.4945, 1045.5090, 1049.5166, 1051.4888, 1085.4890, 1085.4890,=20
      1167.5898, 1179.5635, 1202.5292, 1260.5598, 1260.5598, 1283.5524,=20
      1381.5876, 1381.5876, 1512.6627, 1512.6627, 1528.6484, 1585.6647,=20
      1637.6741, 1653.6575, 1901.8359, 1935.7729, 1953.8264, 1953.8264,=20
      2210.9954, 2231.1211, 2244.9846, 2485.1487,=20
2699.2180</TT></TD></TR></TBODY></TABLE><BR>
<TABLE border=3D0 cellSpacing=3D0>
  <TBODY>
  <TR>
    <TD><TT><B><A =
name=3DHit6>6.</A>&nbsp;&nbsp;&nbsp;&nbsp;</B></TT></TD>
    <TD noWrap><TT><A=20
      =
href=3D"http://zxw-pc/mascot/cgi/protein_view.pl?file=3D../data/20121225/=
F002414.dat&amp;hit=3D6"=20
      =
target=3D_blank>gi|330250870</A>&nbsp;&nbsp;&nbsp;&nbsp;<B>Mass:</B>&nbsp=
;108133&nbsp;&nbsp;&nbsp;<B>Score:</B>&nbsp;340&nbsp;&nbsp;&nbsp;&nbsp;<B=
>Expect:</B>&nbsp;1.9e-028&nbsp;&nbsp;<B>Matches:</B>&nbsp;18</TT></TD></=
TR>
  <TR>
    <TD>&nbsp;</TD>
    <TD noWrap><TT>aconitate hydratase 2 [Arabidopsis=20
  thaliana]</TT></TD></TR></TBODY></TABLE>
<TABLE border=3D0 cellSpacing=3D0 cellPadding=3D0>
  <TBODY>
  <TR>
    <TD><TT>&nbsp;&nbsp;&nbsp;&nbsp;&nbsp;&nbsp;</TT></TD>
    <TD align=3Dright><TT><B>Observed&nbsp;&nbsp;</B></TT></TD>
    <TD noWrap align=3Dright><TT><B>Mr(expt)&nbsp;&nbsp;</B></TT></TD>
    <TD noWrap align=3Dright><TT><B>Mr(calc)&nbsp;&nbsp;</B></TT></TD>
    <TD align=3Dright><TT><B>&nbsp;ppm&nbsp;&nbsp;</B></TT></TD>
    <TD align=3Dright><TT><B>Start&nbsp;</B></TT></TD>
    <TD align=3Dright><TT><B>&nbsp;</B></TT></TD>
    <TD align=3Dright><TT><B>End&nbsp;</B></TT></TD>
    <TD align=3Dright><TT><B>Miss&nbsp;</B></TT></TD>
    <TD align=3Dright><TT><B>Ions&nbsp;</B></TT></TD>
    <TD><TT><B>&nbsp;Peptide</B></TT></TD></TR>
  <TR>
    <TD align=3Dright>&nbsp;</TD>
    <TD align=3Dright><TT>722.3948&nbsp;&nbsp;</TT></TD>
    <TD align=3Dright><TT>721.3875&nbsp;&nbsp;</TT></TD>
    <TD align=3Dright><TT>721.4235&nbsp;&nbsp;</TT></TD>
    <TD noWrap align=3Dright><TT>-49.91&nbsp;</TT></TD>
    <TD align=3Dright><TT>638&nbsp;</TT></TD>
    <TD noWrap align=3Dright><TT>-&nbsp;</TT></TD>
    <TD align=3Dright><TT>643&nbsp;</TT></TD>
    <TD align=3Dright><TT>0&nbsp;&nbsp;</TT></TD>
    <TD noWrap align=3Dright><TT>---&nbsp;&nbsp;</TT></TD>
    <TD noWrap><TT>&nbsp;R.VHPLTR.A</TT></TD></TR>
  <TR>
    <TD align=3Dright>&nbsp;</TD>
    <TD align=3Dright><TT>748.3748&nbsp;&nbsp;</TT></TD>
    <TD align=3Dright><TT>747.3675&nbsp;&nbsp;</TT></TD>
    <TD align=3Dright><TT>747.4279&nbsp;&nbsp;</TT></TD>
    <TD noWrap align=3Dright><TT>-80.75&nbsp;</TT></TD>
    <TD align=3Dright><TT>131&nbsp;</TT></TD>
    <TD noWrap align=3Dright><TT>-&nbsp;</TT></TD>
    <TD align=3Dright><TT>136&nbsp;</TT></TD>
    <TD align=3Dright><TT>0&nbsp;&nbsp;</TT></TD>
    <TD noWrap align=3Dright><TT>---&nbsp;&nbsp;</TT></TD>
    <TD noWrap><TT>&nbsp;K.LPYSIR.I</TT></TD></TR>
  <TR>
    <TD align=3Dright>&nbsp;</TD>
    <TD align=3Dright><TT>778.3814&nbsp;&nbsp;</TT></TD>
    <TD align=3Dright><TT>777.3741&nbsp;&nbsp;</TT></TD>
    <TD align=3Dright><TT>777.4133&nbsp;&nbsp;</TT></TD>
    <TD noWrap align=3Dright><TT>-50.50&nbsp;</TT></TD>
    <TD align=3Dright><TT>818&nbsp;</TT></TD>
    <TD noWrap align=3Dright><TT>-&nbsp;</TT></TD>
    <TD align=3Dright><TT>824&nbsp;</TT></TD>
    <TD align=3Dright><TT>0&nbsp;&nbsp;</TT></TD>
    <TD noWrap align=3Dright><TT>---&nbsp;&nbsp;</TT></TD>
    <TD noWrap><TT>&nbsp;R.GTFANIR.I</TT></TD></TR>
  <TR>
    <TD align=3Dright>&nbsp;</TD>
    <TD align=3Dright><TT>856.4863&nbsp;&nbsp;</TT></TD>
    <TD align=3Dright><TT>855.4790&nbsp;&nbsp;</TT></TD>
    <TD align=3Dright><TT>855.4814&nbsp;&nbsp;</TT></TD>
    <TD noWrap align=3Dright><TT>-2.83&nbsp;</TT></TD>
    <TD align=3Dright><TT>78&nbsp;</TT></TD>
    <TD noWrap align=3Dright><TT>-&nbsp;</TT></TD>
    <TD align=3Dright><TT>85&nbsp;</TT></TD>
    <TD align=3Dright><TT>0&nbsp;&nbsp;</TT></TD>
    <TD noWrap align=3Dright><TT>---&nbsp;&nbsp;</TT></TD>
    <TD noWrap><TT>&nbsp;R.AVSPVLDR.L</TT></TD></TR>
  <TR>
    <TD align=3Dright>&nbsp;</TD>
    <TD align=3Dright><TT>914.5136&nbsp;&nbsp;</TT></TD>
    <TD align=3Dright><TT>913.5063&nbsp;&nbsp;</TT></TD>
    <TD align=3Dright><TT>913.5596&nbsp;&nbsp;</TT></TD>
    <TD noWrap align=3Dright><TT>-58.34&nbsp;</TT></TD>
    <TD align=3Dright><TT>137&nbsp;</TT></TD>
    <TD noWrap align=3Dright><TT>-&nbsp;</TT></TD>
    <TD align=3Dright><TT>144&nbsp;</TT></TD>
    <TD align=3Dright><TT>0&nbsp;&nbsp;</TT></TD>
    <TD noWrap align=3Dright><TT>---&nbsp;&nbsp;</TT></TD>
    <TD noWrap><TT>&nbsp;R.ILLESAIR.N</TT></TD></TR>
  <TR>
    <TD align=3Dright>&nbsp;</TD>
    <TD align=3Dright><TT>945.3579&nbsp;&nbsp;</TT></TD>
    <TD align=3Dright><TT>944.3506&nbsp;&nbsp;</TT></TD>
    <TD align=3Dright><TT>944.3988&nbsp;&nbsp;</TT></TD>
    <TD noWrap align=3Dright><TT>-51.01&nbsp;</TT></TD>
    <TD align=3Dright><TT>801&nbsp;</TT></TD>
    <TD noWrap align=3Dright><TT>-&nbsp;</TT></TD>
    <TD align=3Dright><TT>808&nbsp;</TT></TD>
    <TD align=3Dright><TT>0&nbsp;&nbsp;</TT></TD>
    <TD noWrap align=3Dright><TT>---&nbsp;&nbsp;</TT></TD>
    <TD noWrap><TT>&nbsp;K.DFNSYGSR.R</TT></TD></TR>
  <TR>
    <TD align=3Dright>&nbsp;</TD>
    <TD align=3Dright><TT>945.3579&nbsp;&nbsp;</TT></TD>
    <TD align=3Dright><TT>944.3506&nbsp;&nbsp;</TT></TD>
    <TD align=3Dright><TT>944.3988&nbsp;&nbsp;</TT></TD>
    <TD noWrap align=3Dright><TT>-51.01&nbsp;</TT></TD>
    <TD align=3Dright><TT>801&nbsp;</TT></TD>
    <TD noWrap align=3Dright><TT>-&nbsp;</TT></TD>
    <TD align=3Dright><TT>808&nbsp;</TT></TD>
    <TD align=3Dright><TT>0&nbsp;&nbsp;</TT></TD>
    <TD noWrap align=3Dright><TT>29&nbsp;&nbsp;</TT></TD>
    <TD noWrap><TT>&nbsp;K.DFNSYGSR.R</TT></TD></TR>
  <TR>
    <TD align=3Dright>&nbsp;</TD>
    <TD align=3Dright><TT>1073.4482&nbsp;&nbsp;</TT></TD>
    <TD align=3Dright><TT>1072.4409&nbsp;&nbsp;</TT></TD>
    <TD align=3Dright><TT>1072.4938&nbsp;&nbsp;</TT></TD>
    <TD noWrap align=3Dright><TT>-49.26&nbsp;</TT></TD>
    <TD align=3Dright><TT>800&nbsp;</TT></TD>
    <TD noWrap align=3Dright><TT>-&nbsp;</TT></TD>
    <TD align=3Dright><TT>808&nbsp;</TT></TD>
    <TD align=3Dright><TT>1&nbsp;&nbsp;</TT></TD>
    <TD noWrap align=3Dright><TT>---&nbsp;&nbsp;</TT></TD>
    <TD noWrap><TT>&nbsp;R.KDFNSYGSR.R</TT></TD></TR>
  <TR>
    <TD align=3Dright>&nbsp;</TD>
    <TD align=3Dright><TT>1101.4662&nbsp;&nbsp;</TT></TD>
    <TD align=3Dright><TT>1100.4589&nbsp;&nbsp;</TT></TD>
    <TD align=3Dright><TT>1100.4999&nbsp;&nbsp;</TT></TD>
    <TD noWrap align=3Dright><TT>-37.24&nbsp;</TT></TD>
    <TD align=3Dright><TT>801&nbsp;</TT></TD>
    <TD noWrap align=3Dright><TT>-&nbsp;</TT></TD>
    <TD align=3Dright><TT>809&nbsp;</TT></TD>
    <TD align=3Dright><TT>1&nbsp;&nbsp;</TT></TD>
    <TD noWrap align=3Dright><TT>---&nbsp;&nbsp;</TT></TD>
    <TD noWrap><TT>&nbsp;K.DFNSYGSRR.G</TT></TD></TR>
  <TR>
    <TD align=3Dright>&nbsp;</TD>
    <TD align=3Dright><TT>1184.6145&nbsp;&nbsp;</TT></TD>
    <TD align=3Dright><TT>1183.6072&nbsp;&nbsp;</TT></TD>
    <TD align=3Dright><TT>1183.6713&nbsp;&nbsp;</TT></TD>
    <TD noWrap align=3Dright><TT>-54.16&nbsp;</TT></TD>
    <TD align=3Dright><TT>169&nbsp;</TT></TD>
    <TD noWrap align=3Dright><TT>-&nbsp;</TT></TD>
    <TD align=3Dright><TT>178&nbsp;</TT></TD>
    <TD align=3Dright><TT>0&nbsp;&nbsp;</TT></TD>
    <TD noWrap align=3Dright><TT>---&nbsp;&nbsp;</TT></TD>
    <TD noWrap><TT>&nbsp;K.QVEIPFKPAR.V</TT></TD></TR>
  <TR>
    <TD align=3Dright>&nbsp;</TD>
    <TD align=3Dright><TT>1184.6145&nbsp;&nbsp;</TT></TD>
    <TD align=3Dright><TT>1183.6072&nbsp;&nbsp;</TT></TD>
    <TD align=3Dright><TT>1183.6713&nbsp;&nbsp;</TT></TD>
    <TD noWrap align=3Dright><TT>-54.16&nbsp;</TT></TD>
    <TD align=3Dright><TT>169&nbsp;</TT></TD>
    <TD noWrap align=3Dright><TT>-&nbsp;</TT></TD>
    <TD align=3Dright><TT>178&nbsp;</TT></TD>
    <TD align=3Dright><TT>0&nbsp;&nbsp;</TT></TD>
    <TD noWrap align=3Dright><TT>54&nbsp;&nbsp;</TT></TD>
    <TD noWrap><TT>&nbsp;K.QVEIPFKPAR.V</TT></TD></TR>
  <TR>
    <TD align=3Dright>&nbsp;</TD>
    <TD align=3Dright><TT>1292.5891&nbsp;&nbsp;</TT></TD>
    <TD align=3Dright><TT>1291.5818&nbsp;&nbsp;</TT></TD>
    <TD align=3Dright><TT>1291.6561&nbsp;&nbsp;</TT></TD>
    <TD noWrap align=3Dright><TT>-57.48&nbsp;</TT></TD>
    <TD align=3Dright><TT>117&nbsp;</TT></TD>
    <TD noWrap align=3Dright><TT>-&nbsp;</TT></TD>
    <TD align=3Dright><TT>127&nbsp;</TT></TD>
    <TD align=3Dright><TT>0&nbsp;&nbsp;</TT></TD>
    <TD noWrap align=3Dright><TT>---&nbsp;&nbsp;</TT></TD>
    <TD noWrap><TT>&nbsp;K.FYSLPALNDPR.V</TT></TD></TR>
  <TR>
    <TD align=3Dright>&nbsp;</TD>
    <TD align=3Dright><TT>1292.5891&nbsp;&nbsp;</TT></TD>
    <TD align=3Dright><TT>1291.5818&nbsp;&nbsp;</TT></TD>
    <TD align=3Dright><TT>1291.6561&nbsp;&nbsp;</TT></TD>
    <TD noWrap align=3Dright><TT>-57.48&nbsp;</TT></TD>
    <TD align=3Dright><TT>117&nbsp;</TT></TD>
    <TD noWrap align=3Dright><TT>-&nbsp;</TT></TD>
    <TD align=3Dright><TT>127&nbsp;</TT></TD>
    <TD align=3Dright><TT>0&nbsp;&nbsp;</TT></TD>
    <TD noWrap align=3Dright><TT>52&nbsp;&nbsp;</TT></TD>
    <TD noWrap><TT>&nbsp;K.FYSLPALNDPR.V</TT></TD></TR>
  <TR>
    <TD align=3Dright>&nbsp;</TD>
    <TD align=3Dright><TT>1840.7048&nbsp;&nbsp;</TT></TD>
    <TD align=3Dright><TT>1839.6975&nbsp;&nbsp;</TT></TD>
    <TD align=3Dright><TT>1839.7846&nbsp;&nbsp;</TT></TD>
    <TD noWrap align=3Dright><TT>-47.33&nbsp;</TT></TD>
    <TD align=3Dright><TT>435&nbsp;</TT></TD>
    <TD noWrap align=3Dright><TT>-&nbsp;</TT></TD>
    <TD align=3Dright><TT>449&nbsp;</TT></TD>
    <TD align=3Dright><TT>0&nbsp;&nbsp;</TT></TD>
    <TD noWrap align=3Dright><TT>---&nbsp;&nbsp;</TT></TD>
    <TD noWrap><TT>&nbsp;R.ANNMFVDYNEPQQDR.V</TT></TD></TR>
  <TR>
    <TD align=3Dright>&nbsp;</TD>
    <TD align=3Dright><TT>1840.7048&nbsp;&nbsp;</TT></TD>
    <TD align=3Dright><TT>1839.6975&nbsp;&nbsp;</TT></TD>
    <TD align=3Dright><TT>1839.7846&nbsp;&nbsp;</TT></TD>
    <TD noWrap align=3Dright><TT>-47.33&nbsp;</TT></TD>
    <TD align=3Dright><TT>435&nbsp;</TT></TD>
    <TD noWrap align=3Dright><TT>-&nbsp;</TT></TD>
    <TD align=3Dright><TT>449&nbsp;</TT></TD>
    <TD align=3Dright><TT>0&nbsp;&nbsp;</TT></TD>
    <TD noWrap align=3Dright><TT>85&nbsp;&nbsp;</TT></TD>
    <TD noWrap><TT>&nbsp;R.ANNMFVDYNEPQQDR.V</TT></TD></TR>
  <TR>
    <TD align=3Dright>&nbsp;</TD>
    <TD align=3Dright><TT>1856.6808&nbsp;&nbsp;</TT></TD>
    <TD align=3Dright><TT>1855.6735&nbsp;&nbsp;</TT></TD>
    <TD align=3Dright><TT>1855.7795&nbsp;&nbsp;</TT></TD>
    <TD noWrap align=3Dright><TT>-57.11&nbsp;</TT></TD>
    <TD align=3Dright><TT>435&nbsp;</TT></TD>
    <TD noWrap align=3Dright><TT>-&nbsp;</TT></TD>
    <TD align=3Dright><TT>449&nbsp;</TT></TD>
    <TD align=3Dright><TT>0&nbsp;&nbsp;</TT></TD>
    <TD noWrap align=3Dright><TT>---&nbsp;&nbsp;</TT></TD>
    <TD noWrap><TT>&nbsp;R.ANNMFVDYNEPQQDR.V + Oxidation =
(M)</TT></TD></TR>
  <TR>
    <TD align=3Dright>&nbsp;</TD>
    <TD align=3Dright><TT>2298.1855&nbsp;&nbsp;</TT></TD>
    <TD align=3Dright><TT>2297.1782&nbsp;&nbsp;</TT></TD>
    <TD align=3Dright><TT>2297.2744&nbsp;&nbsp;</TT></TD>
    <TD noWrap align=3Dright><TT>-41.84&nbsp;</TT></TD>
    <TD align=3Dright><TT>210&nbsp;</TT></TD>
    <TD noWrap align=3Dright><TT>-&nbsp;</TT></TD>
    <TD align=3Dright><TT>230&nbsp;</TT></TD>
    <TD align=3Dright><TT>0&nbsp;&nbsp;</TT></TD>
    <TD noWrap align=3Dright><TT>---&nbsp;&nbsp;</TT></TD>
    <TD noWrap><TT>&nbsp;K.INPLVPVDLVIDHSVQVDVAR.S</TT></TD></TR>
  <TR>
    <TD align=3Dright>&nbsp;</TD>
    <TD align=3Dright><TT>2298.1855&nbsp;&nbsp;</TT></TD>
    <TD align=3Dright><TT>2297.1782&nbsp;&nbsp;</TT></TD>
    <TD align=3Dright><TT>2297.2744&nbsp;&nbsp;</TT></TD>
    <TD noWrap align=3Dright><TT>-41.84&nbsp;</TT></TD>
    <TD align=3Dright><TT>210&nbsp;</TT></TD>
    <TD noWrap align=3Dright><TT>-&nbsp;</TT></TD>
    <TD align=3Dright><TT>230&nbsp;</TT></TD>
    <TD align=3Dright><TT>0&nbsp;&nbsp;</TT></TD>
    <TD noWrap align=3Dright><TT>70&nbsp;&nbsp;</TT></TD>
    <TD =
noWrap><TT>&nbsp;K.INPLVPVDLVIDHSVQVDVAR.S</TT></TD></TR></TBODY></TABLE>=

<TABLE border=3D0 cellSpacing=3D0>
  <TBODY>
  <TR>
    <TD><TT>&nbsp;&nbsp;&nbsp;&nbsp;&nbsp;&nbsp;</TT></TD>
    <TD><TT><B>No match to: </B>825.0522, 829.3428, 842.4638, 870.4945,=20
      1045.5090, 1049.5166, 1051.4888, 1085.4890, 1085.4890, 1167.5898,=20
      1179.5635, 1202.5292, 1260.5598, 1260.5598, 1283.5524, 1381.5876,=20
      1381.5876, 1512.6627, 1512.6627, 1528.6484, 1585.6647, 1637.6741,=20
      1653.6575, 1901.8359, 1935.7729, 1953.8264, 1953.8264, 2210.9954,=20
      2231.1211, 2244.9846, 2485.1487, =
2699.2180</TT></TD></TR></TBODY></TABLE><BR>
<TABLE border=3D0 cellSpacing=3D0>
  <TBODY>
  <TR>
    <TD><TT><B><A =
name=3DHit7>7.</A>&nbsp;&nbsp;&nbsp;&nbsp;</B></TT></TD>
    <TD noWrap><TT><A=20
      =
href=3D"http://zxw-pc/mascot/cgi/protein_view.pl?file=3D../data/20121225/=
F002414.dat&amp;hit=3D7"=20
      =
target=3D_blank>gi|118572816</A>&nbsp;&nbsp;&nbsp;&nbsp;<B>Mass:</B>&nbsp=
;108133&nbsp;&nbsp;&nbsp;<B>Score:</B>&nbsp;340&nbsp;&nbsp;&nbsp;&nbsp;<B=
>Expect:</B>&nbsp;1.9e-028&nbsp;&nbsp;<B>Matches:</B>&nbsp;18</TT></TD></=
TR>
  <TR>
    <TD>&nbsp;</TD>
    <TD noWrap><TT>RecName: Full=3DAconitate hydratase 2, mitochondrial; =

      Short=3DAconitase 2; AltName: Full=3DCitrate hydro-lyase 2; Flags: =

      Precursor</TT></TD></TR></TBODY></TABLE>
<TABLE border=3D0 cellSpacing=3D0 cellPadding=3D0>
  <TBODY>
  <TR>
    <TD><TT>&nbsp;&nbsp;&nbsp;&nbsp;&nbsp;&nbsp;</TT></TD>
    <TD align=3Dright><TT><B>Observed&nbsp;&nbsp;</B></TT></TD>
    <TD noWrap align=3Dright><TT><B>Mr(expt)&nbsp;&nbsp;</B></TT></TD>
    <TD noWrap align=3Dright><TT><B>Mr(calc)&nbsp;&nbsp;</B></TT></TD>
    <TD align=3Dright><TT><B>&nbsp;ppm&nbsp;&nbsp;</B></TT></TD>
    <TD align=3Dright><TT><B>Start&nbsp;</B></TT></TD>
    <TD align=3Dright><TT><B>&nbsp;</B></TT></TD>
    <TD align=3Dright><TT><B>End&nbsp;</B></TT></TD>
    <TD align=3Dright><TT><B>Miss&nbsp;</B></TT></TD>
    <TD align=3Dright><TT><B>Ions&nbsp;</B></TT></TD>
    <TD><TT><B>&nbsp;Peptide</B></TT></TD></TR>
  <TR>
    <TD align=3Dright>&nbsp;</TD>
    <TD align=3Dright><TT>722.3948&nbsp;&nbsp;</TT></TD>
    <TD align=3Dright><TT>721.3875&nbsp;&nbsp;</TT></TD>
    <TD align=3Dright><TT>721.4235&nbsp;&nbsp;</TT></TD>
    <TD noWrap align=3Dright><TT>-49.91&nbsp;</TT></TD>
    <TD align=3Dright><TT>638&nbsp;</TT></TD>
    <TD noWrap align=3Dright><TT>-&nbsp;</TT></TD>
    <TD align=3Dright><TT>643&nbsp;</TT></TD>
    <TD align=3Dright><TT>0&nbsp;&nbsp;</TT></TD>
    <TD noWrap align=3Dright><TT>---&nbsp;&nbsp;</TT></TD>
    <TD noWrap><TT>&nbsp;R.VHPLTR.A</TT></TD></TR>
  <TR>
    <TD align=3Dright>&nbsp;</TD>
    <TD align=3Dright><TT>748.3748&nbsp;&nbsp;</TT></TD>
    <TD align=3Dright><TT>747.3675&nbsp;&nbsp;</TT></TD>
    <TD align=3Dright><TT>747.4279&nbsp;&nbsp;</TT></TD>
    <TD noWrap align=3Dright><TT>-80.75&nbsp;</TT></TD>
    <TD align=3Dright><TT>131&nbsp;</TT></TD>
    <TD noWrap align=3Dright><TT>-&nbsp;</TT></TD>
    <TD align=3Dright><TT>136&nbsp;</TT></TD>
    <TD align=3Dright><TT>0&nbsp;&nbsp;</TT></TD>
    <TD noWrap align=3Dright><TT>---&nbsp;&nbsp;</TT></TD>
    <TD noWrap><TT>&nbsp;K.LPYSIR.I</TT></TD></TR>
  <TR>
    <TD align=3Dright>&nbsp;</TD>
    <TD align=3Dright><TT>778.3814&nbsp;&nbsp;</TT></TD>
    <TD align=3Dright><TT>777.3741&nbsp;&nbsp;</TT></TD>
    <TD align=3Dright><TT>777.4133&nbsp;&nbsp;</TT></TD>
    <TD noWrap align=3Dright><TT>-50.50&nbsp;</TT></TD>
    <TD align=3Dright><TT>818&nbsp;</TT></TD>
    <TD noWrap align=3Dright><TT>-&nbsp;</TT></TD>
    <TD align=3Dright><TT>824&nbsp;</TT></TD>
    <TD align=3Dright><TT>0&nbsp;&nbsp;</TT></TD>
    <TD noWrap align=3Dright><TT>---&nbsp;&nbsp;</TT></TD>
    <TD noWrap><TT>&nbsp;R.GTFANIR.I</TT></TD></TR>
  <TR>
    <TD align=3Dright>&nbsp;</TD>
    <TD align=3Dright><TT>856.4863&nbsp;&nbsp;</TT></TD>
    <TD align=3Dright><TT>855.4790&nbsp;&nbsp;</TT></TD>
    <TD align=3Dright><TT>855.4814&nbsp;&nbsp;</TT></TD>
    <TD noWrap align=3Dright><TT>-2.83&nbsp;</TT></TD>
    <TD align=3Dright><TT>78&nbsp;</TT></TD>
    <TD noWrap align=3Dright><TT>-&nbsp;</TT></TD>
    <TD align=3Dright><TT>85&nbsp;</TT></TD>
    <TD align=3Dright><TT>0&nbsp;&nbsp;</TT></TD>
    <TD noWrap align=3Dright><TT>---&nbsp;&nbsp;</TT></TD>
    <TD noWrap><TT>&nbsp;R.AVSPVLDR.L</TT></TD></TR>
  <TR>
    <TD align=3Dright>&nbsp;</TD>
    <TD align=3Dright><TT>914.5136&nbsp;&nbsp;</TT></TD>
    <TD align=3Dright><TT>913.5063&nbsp;&nbsp;</TT></TD>
    <TD align=3Dright><TT>913.5596&nbsp;&nbsp;</TT></TD>
    <TD noWrap align=3Dright><TT>-58.34&nbsp;</TT></TD>
    <TD align=3Dright><TT>137&nbsp;</TT></TD>
    <TD noWrap align=3Dright><TT>-&nbsp;</TT></TD>
    <TD align=3Dright><TT>144&nbsp;</TT></TD>
    <TD align=3Dright><TT>0&nbsp;&nbsp;</TT></TD>
    <TD noWrap align=3Dright><TT>---&nbsp;&nbsp;</TT></TD>
    <TD noWrap><TT>&nbsp;R.ILLESAIR.N</TT></TD></TR>
  <TR>
    <TD align=3Dright>&nbsp;</TD>
    <TD align=3Dright><TT>945.3579&nbsp;&nbsp;</TT></TD>
    <TD align=3Dright><TT>944.3506&nbsp;&nbsp;</TT></TD>
    <TD align=3Dright><TT>944.3988&nbsp;&nbsp;</TT></TD>
    <TD noWrap align=3Dright><TT>-51.01&nbsp;</TT></TD>
    <TD align=3Dright><TT>801&nbsp;</TT></TD>
    <TD noWrap align=3Dright><TT>-&nbsp;</TT></TD>
    <TD align=3Dright><TT>808&nbsp;</TT></TD>
    <TD align=3Dright><TT>0&nbsp;&nbsp;</TT></TD>
    <TD noWrap align=3Dright><TT>---&nbsp;&nbsp;</TT></TD>
    <TD noWrap><TT>&nbsp;K.DFNSYGSR.R</TT></TD></TR>
  <TR>
    <TD align=3Dright>&nbsp;</TD>
    <TD align=3Dright><TT>945.3579&nbsp;&nbsp;</TT></TD>
    <TD align=3Dright><TT>944.3506&nbsp;&nbsp;</TT></TD>
    <TD align=3Dright><TT>944.3988&nbsp;&nbsp;</TT></TD>
    <TD noWrap align=3Dright><TT>-51.01&nbsp;</TT></TD>
    <TD align=3Dright><TT>801&nbsp;</TT></TD>
    <TD noWrap align=3Dright><TT>-&nbsp;</TT></TD>
    <TD align=3Dright><TT>808&nbsp;</TT></TD>
    <TD align=3Dright><TT>0&nbsp;&nbsp;</TT></TD>
    <TD noWrap align=3Dright><TT>29&nbsp;&nbsp;</TT></TD>
    <TD noWrap><TT>&nbsp;K.DFNSYGSR.R</TT></TD></TR>
  <TR>
    <TD align=3Dright>&nbsp;</TD>
    <TD align=3Dright><TT>1073.4482&nbsp;&nbsp;</TT></TD>
    <TD align=3Dright><TT>1072.4409&nbsp;&nbsp;</TT></TD>
    <TD align=3Dright><TT>1072.4938&nbsp;&nbsp;</TT></TD>
    <TD noWrap align=3Dright><TT>-49.26&nbsp;</TT></TD>
    <TD align=3Dright><TT>800&nbsp;</TT></TD>
    <TD noWrap align=3Dright><TT>-&nbsp;</TT></TD>
    <TD align=3Dright><TT>808&nbsp;</TT></TD>
    <TD align=3Dright><TT>1&nbsp;&nbsp;</TT></TD>
    <TD noWrap align=3Dright><TT>---&nbsp;&nbsp;</TT></TD>
    <TD noWrap><TT>&nbsp;R.KDFNSYGSR.R</TT></TD></TR>
  <TR>
    <TD align=3Dright>&nbsp;</TD>
    <TD align=3Dright><TT>1101.4662&nbsp;&nbsp;</TT></TD>
    <TD align=3Dright><TT>1100.4589&nbsp;&nbsp;</TT></TD>
    <TD align=3Dright><TT>1100.4999&nbsp;&nbsp;</TT></TD>
    <TD noWrap align=3Dright><TT>-37.24&nbsp;</TT></TD>
    <TD align=3Dright><TT>801&nbsp;</TT></TD>
    <TD noWrap align=3Dright><TT>-&nbsp;</TT></TD>
    <TD align=3Dright><TT>809&nbsp;</TT></TD>
    <TD align=3Dright><TT>1&nbsp;&nbsp;</TT></TD>
    <TD noWrap align=3Dright><TT>---&nbsp;&nbsp;</TT></TD>
    <TD noWrap><TT>&nbsp;K.DFNSYGSRR.G</TT></TD></TR>
  <TR>
    <TD align=3Dright>&nbsp;</TD>
    <TD align=3Dright><TT>1184.6145&nbsp;&nbsp;</TT></TD>
    <TD align=3Dright><TT>1183.6072&nbsp;&nbsp;</TT></TD>
    <TD align=3Dright><TT>1183.6713&nbsp;&nbsp;</TT></TD>
    <TD noWrap align=3Dright><TT>-54.16&nbsp;</TT></TD>
    <TD align=3Dright><TT>169&nbsp;</TT></TD>
    <TD noWrap align=3Dright><TT>-&nbsp;</TT></TD>
    <TD align=3Dright><TT>178&nbsp;</TT></TD>
    <TD align=3Dright><TT>0&nbsp;&nbsp;</TT></TD>
    <TD noWrap align=3Dright><TT>---&nbsp;&nbsp;</TT></TD>
    <TD noWrap><TT>&nbsp;K.QVEIPFKPAR.V</TT></TD></TR>
  <TR>
    <TD align=3Dright>&nbsp;</TD>
    <TD align=3Dright><TT>1184.6145&nbsp;&nbsp;</TT></TD>
    <TD align=3Dright><TT>1183.6072&nbsp;&nbsp;</TT></TD>
    <TD align=3Dright><TT>1183.6713&nbsp;&nbsp;</TT></TD>
    <TD noWrap align=3Dright><TT>-54.16&nbsp;</TT></TD>
    <TD align=3Dright><TT>169&nbsp;</TT></TD>
    <TD noWrap align=3Dright><TT>-&nbsp;</TT></TD>
    <TD align=3Dright><TT>178&nbsp;</TT></TD>
    <TD align=3Dright><TT>0&nbsp;&nbsp;</TT></TD>
    <TD noWrap align=3Dright><TT>54&nbsp;&nbsp;</TT></TD>
    <TD noWrap><TT>&nbsp;K.QVEIPFKPAR.V</TT></TD></TR>
  <TR>
    <TD align=3Dright>&nbsp;</TD>
    <TD align=3Dright><TT>1292.5891&nbsp;&nbsp;</TT></TD>
    <TD align=3Dright><TT>1291.5818&nbsp;&nbsp;</TT></TD>
    <TD align=3Dright><TT>1291.6561&nbsp;&nbsp;</TT></TD>
    <TD noWrap align=3Dright><TT>-57.48&nbsp;</TT></TD>
    <TD align=3Dright><TT>117&nbsp;</TT></TD>
    <TD noWrap align=3Dright><TT>-&nbsp;</TT></TD>
    <TD align=3Dright><TT>127&nbsp;</TT></TD>
    <TD align=3Dright><TT>0&nbsp;&nbsp;</TT></TD>
    <TD noWrap align=3Dright><TT>---&nbsp;&nbsp;</TT></TD>
    <TD noWrap><TT>&nbsp;K.FYSLPALNDPR.V</TT></TD></TR>
  <TR>
    <TD align=3Dright>&nbsp;</TD>
    <TD align=3Dright><TT>1292.5891&nbsp;&nbsp;</TT></TD>
    <TD align=3Dright><TT>1291.5818&nbsp;&nbsp;</TT></TD>
    <TD align=3Dright><TT>1291.6561&nbsp;&nbsp;</TT></TD>
    <TD noWrap align=3Dright><TT>-57.48&nbsp;</TT></TD>
    <TD align=3Dright><TT>117&nbsp;</TT></TD>
    <TD noWrap align=3Dright><TT>-&nbsp;</TT></TD>
    <TD align=3Dright><TT>127&nbsp;</TT></TD>
    <TD align=3Dright><TT>0&nbsp;&nbsp;</TT></TD>
    <TD noWrap align=3Dright><TT>52&nbsp;&nbsp;</TT></TD>
    <TD noWrap><TT>&nbsp;K.FYSLPALNDPR.V</TT></TD></TR>
  <TR>
    <TD align=3Dright>&nbsp;</TD>
    <TD align=3Dright><TT>1840.7048&nbsp;&nbsp;</TT></TD>
    <TD align=3Dright><TT>1839.6975&nbsp;&nbsp;</TT></TD>
    <TD align=3Dright><TT>1839.7846&nbsp;&nbsp;</TT></TD>
    <TD noWrap align=3Dright><TT>-47.33&nbsp;</TT></TD>
    <TD align=3Dright><TT>435&nbsp;</TT></TD>
    <TD noWrap align=3Dright><TT>-&nbsp;</TT></TD>
    <TD align=3Dright><TT>449&nbsp;</TT></TD>
    <TD align=3Dright><TT>0&nbsp;&nbsp;</TT></TD>
    <TD noWrap align=3Dright><TT>---&nbsp;&nbsp;</TT></TD>
    <TD noWrap><TT>&nbsp;R.ANNMFVDYNEPQQDR.V</TT></TD></TR>
  <TR>
    <TD align=3Dright>&nbsp;</TD>
    <TD align=3Dright><TT>1840.7048&nbsp;&nbsp;</TT></TD>
    <TD align=3Dright><TT>1839.6975&nbsp;&nbsp;</TT></TD>
    <TD align=3Dright><TT>1839.7846&nbsp;&nbsp;</TT></TD>
    <TD noWrap align=3Dright><TT>-47.33&nbsp;</TT></TD>
    <TD align=3Dright><TT>435&nbsp;</TT></TD>
    <TD noWrap align=3Dright><TT>-&nbsp;</TT></TD>
    <TD align=3Dright><TT>449&nbsp;</TT></TD>
    <TD align=3Dright><TT>0&nbsp;&nbsp;</TT></TD>
    <TD noWrap align=3Dright><TT>85&nbsp;&nbsp;</TT></TD>
    <TD noWrap><TT>&nbsp;R.ANNMFVDYNEPQQDR.V</TT></TD></TR>
  <TR>
    <TD align=3Dright>&nbsp;</TD>
    <TD align=3Dright><TT>1856.6808&nbsp;&nbsp;</TT></TD>
    <TD align=3Dright><TT>1855.6735&nbsp;&nbsp;</TT></TD>
    <TD align=3Dright><TT>1855.7795&nbsp;&nbsp;</TT></TD>
    <TD noWrap align=3Dright><TT>-57.11&nbsp;</TT></TD>
    <TD align=3Dright><TT>435&nbsp;</TT></TD>
    <TD noWrap align=3Dright><TT>-&nbsp;</TT></TD>
    <TD align=3Dright><TT>449&nbsp;</TT></TD>
    <TD align=3Dright><TT>0&nbsp;&nbsp;</TT></TD>
    <TD noWrap align=3Dright><TT>---&nbsp;&nbsp;</TT></TD>
    <TD noWrap><TT>&nbsp;R.ANNMFVDYNEPQQDR.V + Oxidation =
(M)</TT></TD></TR>
  <TR>
    <TD align=3Dright>&nbsp;</TD>
    <TD align=3Dright><TT>2298.1855&nbsp;&nbsp;</TT></TD>
    <TD align=3Dright><TT>2297.1782&nbsp;&nbsp;</TT></TD>
    <TD align=3Dright><TT>2297.2744&nbsp;&nbsp;</TT></TD>
    <TD noWrap align=3Dright><TT>-41.84&nbsp;</TT></TD>
    <TD align=3Dright><TT>210&nbsp;</TT></TD>
    <TD noWrap align=3Dright><TT>-&nbsp;</TT></TD>
    <TD align=3Dright><TT>230&nbsp;</TT></TD>
    <TD align=3Dright><TT>0&nbsp;&nbsp;</TT></TD>
    <TD noWrap align=3Dright><TT>---&nbsp;&nbsp;</TT></TD>
    <TD noWrap><TT>&nbsp;K.INPLVPVDLVIDHSVQVDVAR.S</TT></TD></TR>
  <TR>
    <TD align=3Dright>&nbsp;</TD>
    <TD align=3Dright><TT>2298.1855&nbsp;&nbsp;</TT></TD>
    <TD align=3Dright><TT>2297.1782&nbsp;&nbsp;</TT></TD>
    <TD align=3Dright><TT>2297.2744&nbsp;&nbsp;</TT></TD>
    <TD noWrap align=3Dright><TT>-41.84&nbsp;</TT></TD>
    <TD align=3Dright><TT>210&nbsp;</TT></TD>
    <TD noWrap align=3Dright><TT>-&nbsp;</TT></TD>
    <TD align=3Dright><TT>230&nbsp;</TT></TD>
    <TD align=3Dright><TT>0&nbsp;&nbsp;</TT></TD>
    <TD noWrap align=3Dright><TT>70&nbsp;&nbsp;</TT></TD>
    <TD =
noWrap><TT>&nbsp;K.INPLVPVDLVIDHSVQVDVAR.S</TT></TD></TR></TBODY></TABLE>=

<TABLE border=3D0 cellSpacing=3D0>
  <TBODY>
  <TR>
    <TD><TT>&nbsp;&nbsp;&nbsp;&nbsp;&nbsp;&nbsp;</TT></TD>
    <TD><TT><B>No match to: </B>825.0522, 829.3428, 842.4638, 870.4945,=20
      1045.5090, 1049.5166, 1051.4888, 1085.4890, 1085.4890, 1167.5898,=20
      1179.5635, 1202.5292, 1260.5598, 1260.5598, 1283.5524, 1381.5876,=20
      1381.5876, 1512.6627, 1512.6627, 1528.6484, 1585.6647, 1637.6741,=20
      1653.6575, 1901.8359, 1935.7729, 1953.8264, 1953.8264, 2210.9954,=20
      2231.1211, 2244.9846, 2485.1487, =
2699.2180</TT></TD></TR></TBODY></TABLE><BR>
<TABLE border=3D0 cellSpacing=3D0>
  <TBODY>
  <TR>
    <TD><TT><B><A =
name=3DHit8>8.</A>&nbsp;&nbsp;&nbsp;&nbsp;</B></TT></TD>
    <TD noWrap><TT><A=20
      =
href=3D"http://zxw-pc/mascot/cgi/protein_view.pl?file=3D../data/20121225/=
F002414.dat&amp;hit=3D8"=20
      =
target=3D_blank>gi|30678219</A>&nbsp;&nbsp;&nbsp;&nbsp;<B>Mass:</B>&nbsp;=
108133&nbsp;&nbsp;&nbsp;<B>Score:</B>&nbsp;340&nbsp;&nbsp;&nbsp;&nbsp;<B>=
Expect:</B>&nbsp;1.9e-028&nbsp;&nbsp;<B>Matches:</B>&nbsp;18</TT></TD></T=
R>
  <TR>
    <TD>&nbsp;</TD>
    <TD noWrap><TT>aconitate hydratase 2 [Arabidopsis=20
  thaliana]</TT></TD></TR></TBODY></TABLE>
<TABLE border=3D0 cellSpacing=3D0 cellPadding=3D0>
  <TBODY>
  <TR>
    <TD><TT>&nbsp;&nbsp;&nbsp;&nbsp;&nbsp;&nbsp;</TT></TD>
    <TD align=3Dright><TT><B>Observed&nbsp;&nbsp;</B></TT></TD>
    <TD noWrap align=3Dright><TT><B>Mr(expt)&nbsp;&nbsp;</B></TT></TD>
    <TD noWrap align=3Dright><TT><B>Mr(calc)&nbsp;&nbsp;</B></TT></TD>
    <TD align=3Dright><TT><B>&nbsp;ppm&nbsp;&nbsp;</B></TT></TD>
    <TD align=3Dright><TT><B>Start&nbsp;</B></TT></TD>
    <TD align=3Dright><TT><B>&nbsp;</B></TT></TD>
    <TD align=3Dright><TT><B>End&nbsp;</B></TT></TD>
    <TD align=3Dright><TT><B>Miss&nbsp;</B></TT></TD>
    <TD align=3Dright><TT><B>Ions&nbsp;</B></TT></TD>
    <TD><TT><B>&nbsp;Peptide</B></TT></TD></TR>
  <TR>
    <TD align=3Dright>&nbsp;</TD>
    <TD align=3Dright><TT>722.3948&nbsp;&nbsp;</TT></TD>
    <TD align=3Dright><TT>721.3875&nbsp;&nbsp;</TT></TD>
    <TD align=3Dright><TT>721.4235&nbsp;&nbsp;</TT></TD>
    <TD noWrap align=3Dright><TT>-49.91&nbsp;</TT></TD>
    <TD align=3Dright><TT>638&nbsp;</TT></TD>
    <TD noWrap align=3Dright><TT>-&nbsp;</TT></TD>
    <TD align=3Dright><TT>643&nbsp;</TT></TD>
    <TD align=3Dright><TT>0&nbsp;&nbsp;</TT></TD>
    <TD noWrap align=3Dright><TT>---&nbsp;&nbsp;</TT></TD>
    <TD noWrap><TT>&nbsp;R.VHPLTR.A</TT></TD></TR>
  <TR>
    <TD align=3Dright>&nbsp;</TD>
    <TD align=3Dright><TT>748.3748&nbsp;&nbsp;</TT></TD>
    <TD align=3Dright><TT>747.3675&nbsp;&nbsp;</TT></TD>
    <TD align=3Dright><TT>747.4279&nbsp;&nbsp;</TT></TD>
    <TD noWrap align=3Dright><TT>-80.75&nbsp;</TT></TD>
    <TD align=3Dright><TT>131&nbsp;</TT></TD>
    <TD noWrap align=3Dright><TT>-&nbsp;</TT></TD>
    <TD align=3Dright><TT>136&nbsp;</TT></TD>
    <TD align=3Dright><TT>0&nbsp;&nbsp;</TT></TD>
    <TD noWrap align=3Dright><TT>---&nbsp;&nbsp;</TT></TD>
    <TD noWrap><TT>&nbsp;K.LPYSIR.I</TT></TD></TR>
  <TR>
    <TD align=3Dright>&nbsp;</TD>
    <TD align=3Dright><TT>778.3814&nbsp;&nbsp;</TT></TD>
    <TD align=3Dright><TT>777.3741&nbsp;&nbsp;</TT></TD>
    <TD align=3Dright><TT>777.4133&nbsp;&nbsp;</TT></TD>
    <TD noWrap align=3Dright><TT>-50.50&nbsp;</TT></TD>
    <TD align=3Dright><TT>818&nbsp;</TT></TD>
    <TD noWrap align=3Dright><TT>-&nbsp;</TT></TD>
    <TD align=3Dright><TT>824&nbsp;</TT></TD>
    <TD align=3Dright><TT>0&nbsp;&nbsp;</TT></TD>
    <TD noWrap align=3Dright><TT>---&nbsp;&nbsp;</TT></TD>
    <TD noWrap><TT>&nbsp;R.GTFANIR.I</TT></TD></TR>
  <TR>
    <TD align=3Dright>&nbsp;</TD>
    <TD align=3Dright><TT>856.4863&nbsp;&nbsp;</TT></TD>
    <TD align=3Dright><TT>855.4790&nbsp;&nbsp;</TT></TD>
    <TD align=3Dright><TT>855.4814&nbsp;&nbsp;</TT></TD>
    <TD noWrap align=3Dright><TT>-2.83&nbsp;</TT></TD>
    <TD align=3Dright><TT>78&nbsp;</TT></TD>
    <TD noWrap align=3Dright><TT>-&nbsp;</TT></TD>
    <TD align=3Dright><TT>85&nbsp;</TT></TD>
    <TD align=3Dright><TT>0&nbsp;&nbsp;</TT></TD>
    <TD noWrap align=3Dright><TT>---&nbsp;&nbsp;</TT></TD>
    <TD noWrap><TT>&nbsp;R.AVSPVLDR.L</TT></TD></TR>
  <TR>
    <TD align=3Dright>&nbsp;</TD>
    <TD align=3Dright><TT>914.5136&nbsp;&nbsp;</TT></TD>
    <TD align=3Dright><TT>913.5063&nbsp;&nbsp;</TT></TD>
    <TD align=3Dright><TT>913.5596&nbsp;&nbsp;</TT></TD>
    <TD noWrap align=3Dright><TT>-58.34&nbsp;</TT></TD>
    <TD align=3Dright><TT>137&nbsp;</TT></TD>
    <TD noWrap align=3Dright><TT>-&nbsp;</TT></TD>
    <TD align=3Dright><TT>144&nbsp;</TT></TD>
    <TD align=3Dright><TT>0&nbsp;&nbsp;</TT></TD>
    <TD noWrap align=3Dright><TT>---&nbsp;&nbsp;</TT></TD>
    <TD noWrap><TT>&nbsp;R.ILLESAIR.N</TT></TD></TR>
  <TR>
    <TD align=3Dright>&nbsp;</TD>
    <TD align=3Dright><TT>945.3579&nbsp;&nbsp;</TT></TD>
    <TD align=3Dright><TT>944.3506&nbsp;&nbsp;</TT></TD>
    <TD align=3Dright><TT>944.3988&nbsp;&nbsp;</TT></TD>
    <TD noWrap align=3Dright><TT>-51.01&nbsp;</TT></TD>
    <TD align=3Dright><TT>801&nbsp;</TT></TD>
    <TD noWrap align=3Dright><TT>-&nbsp;</TT></TD>
    <TD align=3Dright><TT>808&nbsp;</TT></TD>
    <TD align=3Dright><TT>0&nbsp;&nbsp;</TT></TD>
    <TD noWrap align=3Dright><TT>---&nbsp;&nbsp;</TT></TD>
    <TD noWrap><TT>&nbsp;K.DFNSYGSR.R</TT></TD></TR>
  <TR>
    <TD align=3Dright>&nbsp;</TD>
    <TD align=3Dright><TT>945.3579&nbsp;&nbsp;</TT></TD>
    <TD align=3Dright><TT>944.3506&nbsp;&nbsp;</TT></TD>
    <TD align=3Dright><TT>944.3988&nbsp;&nbsp;</TT></TD>
    <TD noWrap align=3Dright><TT>-51.01&nbsp;</TT></TD>
    <TD align=3Dright><TT>801&nbsp;</TT></TD>
    <TD noWrap align=3Dright><TT>-&nbsp;</TT></TD>
    <TD align=3Dright><TT>808&nbsp;</TT></TD>
    <TD align=3Dright><TT>0&nbsp;&nbsp;</TT></TD>
    <TD noWrap align=3Dright><TT>29&nbsp;&nbsp;</TT></TD>
    <TD noWrap><TT>&nbsp;K.DFNSYGSR.R</TT></TD></TR>
  <TR>
    <TD align=3Dright>&nbsp;</TD>
    <TD align=3Dright><TT>1073.4482&nbsp;&nbsp;</TT></TD>
    <TD align=3Dright><TT>1072.4409&nbsp;&nbsp;</TT></TD>
    <TD align=3Dright><TT>1072.4938&nbsp;&nbsp;</TT></TD>
    <TD noWrap align=3Dright><TT>-49.26&nbsp;</TT></TD>
    <TD align=3Dright><TT>800&nbsp;</TT></TD>
    <TD noWrap align=3Dright><TT>-&nbsp;</TT></TD>
    <TD align=3Dright><TT>808&nbsp;</TT></TD>
    <TD align=3Dright><TT>1&nbsp;&nbsp;</TT></TD>
    <TD noWrap align=3Dright><TT>---&nbsp;&nbsp;</TT></TD>
    <TD noWrap><TT>&nbsp;R.KDFNSYGSR.R</TT></TD></TR>
  <TR>
    <TD align=3Dright>&nbsp;</TD>
    <TD align=3Dright><TT>1101.4662&nbsp;&nbsp;</TT></TD>
    <TD align=3Dright><TT>1100.4589&nbsp;&nbsp;</TT></TD>
    <TD align=3Dright><TT>1100.4999&nbsp;&nbsp;</TT></TD>
    <TD noWrap align=3Dright><TT>-37.24&nbsp;</TT></TD>
    <TD align=3Dright><TT>801&nbsp;</TT></TD>
    <TD noWrap align=3Dright><TT>-&nbsp;</TT></TD>
    <TD align=3Dright><TT>809&nbsp;</TT></TD>
    <TD align=3Dright><TT>1&nbsp;&nbsp;</TT></TD>
    <TD noWrap align=3Dright><TT>---&nbsp;&nbsp;</TT></TD>
    <TD noWrap><TT>&nbsp;K.DFNSYGSRR.G</TT></TD></TR>
  <TR>
    <TD align=3Dright>&nbsp;</TD>
    <TD align=3Dright><TT>1184.6145&nbsp;&nbsp;</TT></TD>
    <TD align=3Dright><TT>1183.6072&nbsp;&nbsp;</TT></TD>
    <TD align=3Dright><TT>1183.6713&nbsp;&nbsp;</TT></TD>
    <TD noWrap align=3Dright><TT>-54.16&nbsp;</TT></TD>
    <TD align=3Dright><TT>169&nbsp;</TT></TD>
    <TD noWrap align=3Dright><TT>-&nbsp;</TT></TD>
    <TD align=3Dright><TT>178&nbsp;</TT></TD>
    <TD align=3Dright><TT>0&nbsp;&nbsp;</TT></TD>
    <TD noWrap align=3Dright><TT>---&nbsp;&nbsp;</TT></TD>
    <TD noWrap><TT>&nbsp;K.QVEIPFKPAR.V</TT></TD></TR>
  <TR>
    <TD align=3Dright>&nbsp;</TD>
    <TD align=3Dright><TT>1184.6145&nbsp;&nbsp;</TT></TD>
    <TD align=3Dright><TT>1183.6072&nbsp;&nbsp;</TT></TD>
    <TD align=3Dright><TT>1183.6713&nbsp;&nbsp;</TT></TD>
    <TD noWrap align=3Dright><TT>-54.16&nbsp;</TT></TD>
    <TD align=3Dright><TT>169&nbsp;</TT></TD>
    <TD noWrap align=3Dright><TT>-&nbsp;</TT></TD>
    <TD align=3Dright><TT>178&nbsp;</TT></TD>
    <TD align=3Dright><TT>0&nbsp;&nbsp;</TT></TD>
    <TD noWrap align=3Dright><TT>54&nbsp;&nbsp;</TT></TD>
    <TD noWrap><TT>&nbsp;K.QVEIPFKPAR.V</TT></TD></TR>
  <TR>
    <TD align=3Dright>&nbsp;</TD>
    <TD align=3Dright><TT>1292.5891&nbsp;&nbsp;</TT></TD>
    <TD align=3Dright><TT>1291.5818&nbsp;&nbsp;</TT></TD>
    <TD align=3Dright><TT>1291.6561&nbsp;&nbsp;</TT></TD>
    <TD noWrap align=3Dright><TT>-57.48&nbsp;</TT></TD>
    <TD align=3Dright><TT>117&nbsp;</TT></TD>
    <TD noWrap align=3Dright><TT>-&nbsp;</TT></TD>
    <TD align=3Dright><TT>127&nbsp;</TT></TD>
    <TD align=3Dright><TT>0&nbsp;&nbsp;</TT></TD>
    <TD noWrap align=3Dright><TT>---&nbsp;&nbsp;</TT></TD>
    <TD noWrap><TT>&nbsp;K.FYSLPALNDPR.V</TT></TD></TR>
  <TR>
    <TD align=3Dright>&nbsp;</TD>
    <TD align=3Dright><TT>1292.5891&nbsp;&nbsp;</TT></TD>
    <TD align=3Dright><TT>1291.5818&nbsp;&nbsp;</TT></TD>
    <TD align=3Dright><TT>1291.6561&nbsp;&nbsp;</TT></TD>
    <TD noWrap align=3Dright><TT>-57.48&nbsp;</TT></TD>
    <TD align=3Dright><TT>117&nbsp;</TT></TD>
    <TD noWrap align=3Dright><TT>-&nbsp;</TT></TD>
    <TD align=3Dright><TT>127&nbsp;</TT></TD>
    <TD align=3Dright><TT>0&nbsp;&nbsp;</TT></TD>
    <TD noWrap align=3Dright><TT>52&nbsp;&nbsp;</TT></TD>
    <TD noWrap><TT>&nbsp;K.FYSLPALNDPR.V</TT></TD></TR>
  <TR>
    <TD align=3Dright>&nbsp;</TD>
    <TD align=3Dright><TT>1840.7048&nbsp;&nbsp;</TT></TD>
    <TD align=3Dright><TT>1839.6975&nbsp;&nbsp;</TT></TD>
    <TD align=3Dright><TT>1839.7846&nbsp;&nbsp;</TT></TD>
    <TD noWrap align=3Dright><TT>-47.33&nbsp;</TT></TD>
    <TD align=3Dright><TT>435&nbsp;</TT></TD>
    <TD noWrap align=3Dright><TT>-&nbsp;</TT></TD>
    <TD align=3Dright><TT>449&nbsp;</TT></TD>
    <TD align=3Dright><TT>0&nbsp;&nbsp;</TT></TD>
    <TD noWrap align=3Dright><TT>---&nbsp;&nbsp;</TT></TD>
    <TD noWrap><TT>&nbsp;R.ANNMFVDYNEPQQDR.V</TT></TD></TR>
  <TR>
    <TD align=3Dright>&nbsp;</TD>
    <TD align=3Dright><TT>1840.7048&nbsp;&nbsp;</TT></TD>
    <TD align=3Dright><TT>1839.6975&nbsp;&nbsp;</TT></TD>
    <TD align=3Dright><TT>1839.7846&nbsp;&nbsp;</TT></TD>
    <TD noWrap align=3Dright><TT>-47.33&nbsp;</TT></TD>
    <TD align=3Dright><TT>435&nbsp;</TT></TD>
    <TD noWrap align=3Dright><TT>-&nbsp;</TT></TD>
    <TD align=3Dright><TT>449&nbsp;</TT></TD>
    <TD align=3Dright><TT>0&nbsp;&nbsp;</TT></TD>
    <TD noWrap align=3Dright><TT>85&nbsp;&nbsp;</TT></TD>
    <TD noWrap><TT>&nbsp;R.ANNMFVDYNEPQQDR.V</TT></TD></TR>
  <TR>
    <TD align=3Dright>&nbsp;</TD>
    <TD align=3Dright><TT>1856.6808&nbsp;&nbsp;</TT></TD>
    <TD align=3Dright><TT>1855.6735&nbsp;&nbsp;</TT></TD>
    <TD align=3Dright><TT>1855.7795&nbsp;&nbsp;</TT></TD>
    <TD noWrap align=3Dright><TT>-57.11&nbsp;</TT></TD>
    <TD align=3Dright><TT>435&nbsp;</TT></TD>
    <TD noWrap align=3Dright><TT>-&nbsp;</TT></TD>
    <TD align=3Dright><TT>449&nbsp;</TT></TD>
    <TD align=3Dright><TT>0&nbsp;&nbsp;</TT></TD>
    <TD noWrap align=3Dright><TT>---&nbsp;&nbsp;</TT></TD>
    <TD noWrap><TT>&nbsp;R.ANNMFVDYNEPQQDR.V + Oxidation =
(M)</TT></TD></TR>
  <TR>
    <TD align=3Dright>&nbsp;</TD>
    <TD align=3Dright><TT>2298.1855&nbsp;&nbsp;</TT></TD>
    <TD align=3Dright><TT>2297.1782&nbsp;&nbsp;</TT></TD>
    <TD align=3Dright><TT>2297.2744&nbsp;&nbsp;</TT></TD>
    <TD noWrap align=3Dright><TT>-41.84&nbsp;</TT></TD>
    <TD align=3Dright><TT>210&nbsp;</TT></TD>
    <TD noWrap align=3Dright><TT>-&nbsp;</TT></TD>
    <TD align=3Dright><TT>230&nbsp;</TT></TD>
    <TD align=3Dright><TT>0&nbsp;&nbsp;</TT></TD>
    <TD noWrap align=3Dright><TT>---&nbsp;&nbsp;</TT></TD>
    <TD noWrap><TT>&nbsp;K.INPLVPVDLVIDHSVQVDVAR.S</TT></TD></TR>
  <TR>
    <TD align=3Dright>&nbsp;</TD>
    <TD align=3Dright><TT>2298.1855&nbsp;&nbsp;</TT></TD>
    <TD align=3Dright><TT>2297.1782&nbsp;&nbsp;</TT></TD>
    <TD align=3Dright><TT>2297.2744&nbsp;&nbsp;</TT></TD>
    <TD noWrap align=3Dright><TT>-41.84&nbsp;</TT></TD>
    <TD align=3Dright><TT>210&nbsp;</TT></TD>
    <TD noWrap align=3Dright><TT>-&nbsp;</TT></TD>
    <TD align=3Dright><TT>230&nbsp;</TT></TD>
    <TD align=3Dright><TT>0&nbsp;&nbsp;</TT></TD>
    <TD noWrap align=3Dright><TT>70&nbsp;&nbsp;</TT></TD>
    <TD =
noWrap><TT>&nbsp;K.INPLVPVDLVIDHSVQVDVAR.S</TT></TD></TR></TBODY></TABLE>=

<TABLE border=3D0 cellSpacing=3D0>
  <TBODY>
  <TR>
    <TD><TT>&nbsp;&nbsp;&nbsp;&nbsp;&nbsp;&nbsp;</TT></TD>
    <TD><TT><B>No match to: </B>825.0522, 829.3428, 842.4638, 870.4945,=20
      1045.5090, 1049.5166, 1051.4888, 1085.4890, 1085.4890, 1167.5898,=20
      1179.5635, 1202.5292, 1260.5598, 1260.5598, 1283.5524, 1381.5876,=20
      1381.5876, 1512.6627, 1512.6627, 1528.6484, 1585.6647, 1637.6741,=20
      1653.6575, 1901.8359, 1935.7729, 1953.8264, 1953.8264, 2210.9954,=20
      2231.1211, 2244.9846, 2485.1487, =
2699.2180</TT></TD></TR></TBODY></TABLE><BR>
<TABLE border=3D0 cellSpacing=3D0>
  <TBODY>
  <TR>
    <TD><TT><B><A =
name=3DHit9>9.</A>&nbsp;&nbsp;&nbsp;&nbsp;</B></TT></TD>
    <TD noWrap><TT><A=20
      =
href=3D"http://zxw-pc/mascot/cgi/protein_view.pl?file=3D../data/20121225/=
F002414.dat&amp;hit=3D9"=20
      =
target=3D_blank>gi|22531152</A>&nbsp;&nbsp;&nbsp;&nbsp;<B>Mass:</B>&nbsp;=
108133&nbsp;&nbsp;&nbsp;<B>Score:</B>&nbsp;340&nbsp;&nbsp;&nbsp;&nbsp;<B>=
Expect:</B>&nbsp;1.9e-028&nbsp;&nbsp;<B>Matches:</B>&nbsp;18</TT></TD></T=
R>
  <TR>
    <TD>&nbsp;</TD>
    <TD noWrap><TT>cytoplasmic aconitate hydratase [Arabidopsis=20
    thaliana]</TT></TD></TR></TBODY></TABLE>
<TABLE border=3D0 cellSpacing=3D0 cellPadding=3D0>
  <TBODY>
  <TR>
    <TD><TT>&nbsp;&nbsp;&nbsp;&nbsp;&nbsp;&nbsp;</TT></TD>
    <TD align=3Dright><TT><B>Observed&nbsp;&nbsp;</B></TT></TD>
    <TD noWrap align=3Dright><TT><B>Mr(expt)&nbsp;&nbsp;</B></TT></TD>
    <TD noWrap align=3Dright><TT><B>Mr(calc)&nbsp;&nbsp;</B></TT></TD>
    <TD align=3Dright><TT><B>&nbsp;ppm&nbsp;&nbsp;</B></TT></TD>
    <TD align=3Dright><TT><B>Start&nbsp;</B></TT></TD>
    <TD align=3Dright><TT><B>&nbsp;</B></TT></TD>
    <TD align=3Dright><TT><B>End&nbsp;</B></TT></TD>
    <TD align=3Dright><TT><B>Miss&nbsp;</B></TT></TD>
    <TD align=3Dright><TT><B>Ions&nbsp;</B></TT></TD>
    <TD><TT><B>&nbsp;Peptide</B></TT></TD></TR>
  <TR>
    <TD align=3Dright>&nbsp;</TD>
    <TD align=3Dright><TT>722.3948&nbsp;&nbsp;</TT></TD>
    <TD align=3Dright><TT>721.3875&nbsp;&nbsp;</TT></TD>
    <TD align=3Dright><TT>721.4235&nbsp;&nbsp;</TT></TD>
    <TD noWrap align=3Dright><TT>-49.91&nbsp;</TT></TD>
    <TD align=3Dright><TT>638&nbsp;</TT></TD>
    <TD noWrap align=3Dright><TT>-&nbsp;</TT></TD>
    <TD align=3Dright><TT>643&nbsp;</TT></TD>
    <TD align=3Dright><TT>0&nbsp;&nbsp;</TT></TD>
    <TD noWrap align=3Dright><TT>---&nbsp;&nbsp;</TT></TD>
    <TD noWrap><TT>&nbsp;R.VHPLTR.A</TT></TD></TR>
  <TR>
    <TD align=3Dright>&nbsp;</TD>
    <TD align=3Dright><TT>748.3748&nbsp;&nbsp;</TT></TD>
    <TD align=3Dright><TT>747.3675&nbsp;&nbsp;</TT></TD>
    <TD align=3Dright><TT>747.4279&nbsp;&nbsp;</TT></TD>
    <TD noWrap align=3Dright><TT>-80.75&nbsp;</TT></TD>
    <TD align=3Dright><TT>131&nbsp;</TT></TD>
    <TD noWrap align=3Dright><TT>-&nbsp;</TT></TD>
    <TD align=3Dright><TT>136&nbsp;</TT></TD>
    <TD align=3Dright><TT>0&nbsp;&nbsp;</TT></TD>
    <TD noWrap align=3Dright><TT>---&nbsp;&nbsp;</TT></TD>
    <TD noWrap><TT>&nbsp;K.LPYSIR.I</TT></TD></TR>
  <TR>
    <TD align=3Dright>&nbsp;</TD>
    <TD align=3Dright><TT>778.3814&nbsp;&nbsp;</TT></TD>
    <TD align=3Dright><TT>777.3741&nbsp;&nbsp;</TT></TD>
    <TD align=3Dright><TT>777.4133&nbsp;&nbsp;</TT></TD>
    <TD noWrap align=3Dright><TT>-50.50&nbsp;</TT></TD>
    <TD align=3Dright><TT>818&nbsp;</TT></TD>
    <TD noWrap align=3Dright><TT>-&nbsp;</TT></TD>
    <TD align=3Dright><TT>824&nbsp;</TT></TD>
    <TD align=3Dright><TT>0&nbsp;&nbsp;</TT></TD>
    <TD noWrap align=3Dright><TT>---&nbsp;&nbsp;</TT></TD>
    <TD noWrap><TT>&nbsp;R.GTFANIR.I</TT></TD></TR>
  <TR>
    <TD align=3Dright>&nbsp;</TD>
    <TD align=3Dright><TT>856.4863&nbsp;&nbsp;</TT></TD>
    <TD align=3Dright><TT>855.4790&nbsp;&nbsp;</TT></TD>
    <TD align=3Dright><TT>855.4814&nbsp;&nbsp;</TT></TD>
    <TD noWrap align=3Dright><TT>-2.83&nbsp;</TT></TD>
    <TD align=3Dright><TT>78&nbsp;</TT></TD>
    <TD noWrap align=3Dright><TT>-&nbsp;</TT></TD>
    <TD align=3Dright><TT>85&nbsp;</TT></TD>
    <TD align=3Dright><TT>0&nbsp;&nbsp;</TT></TD>
    <TD noWrap align=3Dright><TT>---&nbsp;&nbsp;</TT></TD>
    <TD noWrap><TT>&nbsp;R.AVSPVLDR.L</TT></TD></TR>
  <TR>
    <TD align=3Dright>&nbsp;</TD>
    <TD align=3Dright><TT>914.5136&nbsp;&nbsp;</TT></TD>
    <TD align=3Dright><TT>913.5063&nbsp;&nbsp;</TT></TD>
    <TD align=3Dright><TT>913.5596&nbsp;&nbsp;</TT></TD>
    <TD noWrap align=3Dright><TT>-58.34&nbsp;</TT></TD>
    <TD align=3Dright><TT>137&nbsp;</TT></TD>
    <TD noWrap align=3Dright><TT>-&nbsp;</TT></TD>
    <TD align=3Dright><TT>144&nbsp;</TT></TD>
    <TD align=3Dright><TT>0&nbsp;&nbsp;</TT></TD>
    <TD noWrap align=3Dright><TT>---&nbsp;&nbsp;</TT></TD>
    <TD noWrap><TT>&nbsp;R.ILLESAIR.N</TT></TD></TR>
  <TR>
    <TD align=3Dright>&nbsp;</TD>
    <TD align=3Dright><TT>945.3579&nbsp;&nbsp;</TT></TD>
    <TD align=3Dright><TT>944.3506&nbsp;&nbsp;</TT></TD>
    <TD align=3Dright><TT>944.3988&nbsp;&nbsp;</TT></TD>
    <TD noWrap align=3Dright><TT>-51.01&nbsp;</TT></TD>
    <TD align=3Dright><TT>801&nbsp;</TT></TD>
    <TD noWrap align=3Dright><TT>-&nbsp;</TT></TD>
    <TD align=3Dright><TT>808&nbsp;</TT></TD>
    <TD align=3Dright><TT>0&nbsp;&nbsp;</TT></TD>
    <TD noWrap align=3Dright><TT>---&nbsp;&nbsp;</TT></TD>
    <TD noWrap><TT>&nbsp;K.DFNSYGSR.R</TT></TD></TR>
  <TR>
    <TD align=3Dright>&nbsp;</TD>
    <TD align=3Dright><TT>945.3579&nbsp;&nbsp;</TT></TD>
    <TD align=3Dright><TT>944.3506&nbsp;&nbsp;</TT></TD>
    <TD align=3Dright><TT>944.3988&nbsp;&nbsp;</TT></TD>
    <TD noWrap align=3Dright><TT>-51.01&nbsp;</TT></TD>
    <TD align=3Dright><TT>801&nbsp;</TT></TD>
    <TD noWrap align=3Dright><TT>-&nbsp;</TT></TD>
    <TD align=3Dright><TT>808&nbsp;</TT></TD>
    <TD align=3Dright><TT>0&nbsp;&nbsp;</TT></TD>
    <TD noWrap align=3Dright><TT>29&nbsp;&nbsp;</TT></TD>
    <TD noWrap><TT>&nbsp;K.DFNSYGSR.R</TT></TD></TR>
  <TR>
    <TD align=3Dright>&nbsp;</TD>
    <TD align=3Dright><TT>1073.4482&nbsp;&nbsp;</TT></TD>
    <TD align=3Dright><TT>1072.4409&nbsp;&nbsp;</TT></TD>
    <TD align=3Dright><TT>1072.4938&nbsp;&nbsp;</TT></TD>
    <TD noWrap align=3Dright><TT>-49.26&nbsp;</TT></TD>
    <TD align=3Dright><TT>800&nbsp;</TT></TD>
    <TD noWrap align=3Dright><TT>-&nbsp;</TT></TD>
    <TD align=3Dright><TT>808&nbsp;</TT></TD>
    <TD align=3Dright><TT>1&nbsp;&nbsp;</TT></TD>
    <TD noWrap align=3Dright><TT>---&nbsp;&nbsp;</TT></TD>
    <TD noWrap><TT>&nbsp;R.KDFNSYGSR.R</TT></TD></TR>
  <TR>
    <TD align=3Dright>&nbsp;</TD>
    <TD align=3Dright><TT>1101.4662&nbsp;&nbsp;</TT></TD>
    <TD align=3Dright><TT>1100.4589&nbsp;&nbsp;</TT></TD>
    <TD align=3Dright><TT>1100.4999&nbsp;&nbsp;</TT></TD>
    <TD noWrap align=3Dright><TT>-37.24&nbsp;</TT></TD>
    <TD align=3Dright><TT>801&nbsp;</TT></TD>
    <TD noWrap align=3Dright><TT>-&nbsp;</TT></TD>
    <TD align=3Dright><TT>809&nbsp;</TT></TD>
    <TD align=3Dright><TT>1&nbsp;&nbsp;</TT></TD>
    <TD noWrap align=3Dright><TT>---&nbsp;&nbsp;</TT></TD>
    <TD noWrap><TT>&nbsp;K.DFNSYGSRR.G</TT></TD></TR>
  <TR>
    <TD align=3Dright>&nbsp;</TD>
    <TD align=3Dright><TT>1184.6145&nbsp;&nbsp;</TT></TD>
    <TD align=3Dright><TT>1183.6072&nbsp;&nbsp;</TT></TD>
    <TD align=3Dright><TT>1183.6713&nbsp;&nbsp;</TT></TD>
    <TD noWrap align=3Dright><TT>-54.16&nbsp;</TT></TD>
    <TD align=3Dright><TT>169&nbsp;</TT></TD>
    <TD noWrap align=3Dright><TT>-&nbsp;</TT></TD>
    <TD align=3Dright><TT>178&nbsp;</TT></TD>
    <TD align=3Dright><TT>0&nbsp;&nbsp;</TT></TD>
    <TD noWrap align=3Dright><TT>---&nbsp;&nbsp;</TT></TD>
    <TD noWrap><TT>&nbsp;K.QVEIPFKPAR.V</TT></TD></TR>
  <TR>
    <TD align=3Dright>&nbsp;</TD>
    <TD align=3Dright><TT>1184.6145&nbsp;&nbsp;</TT></TD>
    <TD align=3Dright><TT>1183.6072&nbsp;&nbsp;</TT></TD>
    <TD align=3Dright><TT>1183.6713&nbsp;&nbsp;</TT></TD>
    <TD noWrap align=3Dright><TT>-54.16&nbsp;</TT></TD>
    <TD align=3Dright><TT>169&nbsp;</TT></TD>
    <TD noWrap align=3Dright><TT>-&nbsp;</TT></TD>
    <TD align=3Dright><TT>178&nbsp;</TT></TD>
    <TD align=3Dright><TT>0&nbsp;&nbsp;</TT></TD>
    <TD noWrap align=3Dright><TT>54&nbsp;&nbsp;</TT></TD>
    <TD noWrap><TT>&nbsp;K.QVEIPFKPAR.V</TT></TD></TR>
  <TR>
    <TD align=3Dright>&nbsp;</TD>
    <TD align=3Dright><TT>1292.5891&nbsp;&nbsp;</TT></TD>
    <TD align=3Dright><TT>1291.5818&nbsp;&nbsp;</TT></TD>
    <TD align=3Dright><TT>1291.6561&nbsp;&nbsp;</TT></TD>
    <TD noWrap align=3Dright><TT>-57.48&nbsp;</TT></TD>
    <TD align=3Dright><TT>117&nbsp;</TT></TD>
    <TD noWrap align=3Dright><TT>-&nbsp;</TT></TD>
    <TD align=3Dright><TT>127&nbsp;</TT></TD>
    <TD align=3Dright><TT>0&nbsp;&nbsp;</TT></TD>
    <TD noWrap align=3Dright><TT>---&nbsp;&nbsp;</TT></TD>
    <TD noWrap><TT>&nbsp;K.FYSLPALNDPR.V</TT></TD></TR>
  <TR>
    <TD align=3Dright>&nbsp;</TD>
    <TD align=3Dright><TT>1292.5891&nbsp;&nbsp;</TT></TD>
    <TD align=3Dright><TT>1291.5818&nbsp;&nbsp;</TT></TD>
    <TD align=3Dright><TT>1291.6561&nbsp;&nbsp;</TT></TD>
    <TD noWrap align=3Dright><TT>-57.48&nbsp;</TT></TD>
    <TD align=3Dright><TT>117&nbsp;</TT></TD>
    <TD noWrap align=3Dright><TT>-&nbsp;</TT></TD>
    <TD align=3Dright><TT>127&nbsp;</TT></TD>
    <TD align=3Dright><TT>0&nbsp;&nbsp;</TT></TD>
    <TD noWrap align=3Dright><TT>52&nbsp;&nbsp;</TT></TD>
    <TD noWrap><TT>&nbsp;K.FYSLPALNDPR.V</TT></TD></TR>
  <TR>
    <TD align=3Dright>&nbsp;</TD>
    <TD align=3Dright><TT>1840.7048&nbsp;&nbsp;</TT></TD>
    <TD align=3Dright><TT>1839.6975&nbsp;&nbsp;</TT></TD>
    <TD align=3Dright><TT>1839.7846&nbsp;&nbsp;</TT></TD>
    <TD noWrap align=3Dright><TT>-47.33&nbsp;</TT></TD>
    <TD align=3Dright><TT>435&nbsp;</TT></TD>
    <TD noWrap align=3Dright><TT>-&nbsp;</TT></TD>
    <TD align=3Dright><TT>449&nbsp;</TT></TD>
    <TD align=3Dright><TT>0&nbsp;&nbsp;</TT></TD>
    <TD noWrap align=3Dright><TT>---&nbsp;&nbsp;</TT></TD>
    <TD noWrap><TT>&nbsp;R.ANNMFVDYNEPQQDR.V</TT></TD></TR>
  <TR>
    <TD align=3Dright>&nbsp;</TD>
    <TD align=3Dright><TT>1840.7048&nbsp;&nbsp;</TT></TD>
    <TD align=3Dright><TT>1839.6975&nbsp;&nbsp;</TT></TD>
    <TD align=3Dright><TT>1839.7846&nbsp;&nbsp;</TT></TD>
    <TD noWrap align=3Dright><TT>-47.33&nbsp;</TT></TD>
    <TD align=3Dright><TT>435&nbsp;</TT></TD>
    <TD noWrap align=3Dright><TT>-&nbsp;</TT></TD>
    <TD align=3Dright><TT>449&nbsp;</TT></TD>
    <TD align=3Dright><TT>0&nbsp;&nbsp;</TT></TD>
    <TD noWrap align=3Dright><TT>85&nbsp;&nbsp;</TT></TD>
    <TD noWrap><TT>&nbsp;R.ANNMFVDYNEPQQDR.V</TT></TD></TR>
  <TR>
    <TD align=3Dright>&nbsp;</TD>
    <TD align=3Dright><TT>1856.6808&nbsp;&nbsp;</TT></TD>
    <TD align=3Dright><TT>1855.6735&nbsp;&nbsp;</TT></TD>
    <TD align=3Dright><TT>1855.7795&nbsp;&nbsp;</TT></TD>
    <TD noWrap align=3Dright><TT>-57.11&nbsp;</TT></TD>
    <TD align=3Dright><TT>435&nbsp;</TT></TD>
    <TD noWrap align=3Dright><TT>-&nbsp;</TT></TD>
    <TD align=3Dright><TT>449&nbsp;</TT></TD>
    <TD align=3Dright><TT>0&nbsp;&nbsp;</TT></TD>
    <TD noWrap align=3Dright><TT>---&nbsp;&nbsp;</TT></TD>
    <TD noWrap><TT>&nbsp;R.ANNMFVDYNEPQQDR.V + Oxidation =
(M)</TT></TD></TR>
  <TR>
    <TD align=3Dright>&nbsp;</TD>
    <TD align=3Dright><TT>2298.1855&nbsp;&nbsp;</TT></TD>
    <TD align=3Dright><TT>2297.1782&nbsp;&nbsp;</TT></TD>
    <TD align=3Dright><TT>2297.2744&nbsp;&nbsp;</TT></TD>
    <TD noWrap align=3Dright><TT>-41.84&nbsp;</TT></TD>
    <TD align=3Dright><TT>210&nbsp;</TT></TD>
    <TD noWrap align=3Dright><TT>-&nbsp;</TT></TD>
    <TD align=3Dright><TT>230&nbsp;</TT></TD>
    <TD align=3Dright><TT>0&nbsp;&nbsp;</TT></TD>
    <TD noWrap align=3Dright><TT>---&nbsp;&nbsp;</TT></TD>
    <TD noWrap><TT>&nbsp;K.INPLVPVDLVIDHSVQVDVAR.S</TT></TD></TR>
  <TR>
    <TD align=3Dright>&nbsp;</TD>
    <TD align=3Dright><TT>2298.1855&nbsp;&nbsp;</TT></TD>
    <TD align=3Dright><TT>2297.1782&nbsp;&nbsp;</TT></TD>
    <TD align=3Dright><TT>2297.2744&nbsp;&nbsp;</TT></TD>
    <TD noWrap align=3Dright><TT>-41.84&nbsp;</TT></TD>
    <TD align=3Dright><TT>210&nbsp;</TT></TD>
    <TD noWrap align=3Dright><TT>-&nbsp;</TT></TD>
    <TD align=3Dright><TT>230&nbsp;</TT></TD>
    <TD align=3Dright><TT>0&nbsp;&nbsp;</TT></TD>
    <TD noWrap align=3Dright><TT>70&nbsp;&nbsp;</TT></TD>
    <TD =
noWrap><TT>&nbsp;K.INPLVPVDLVIDHSVQVDVAR.S</TT></TD></TR></TBODY></TABLE>=

<TABLE border=3D0 cellSpacing=3D0>
  <TBODY>
  <TR>
    <TD><TT>&nbsp;&nbsp;&nbsp;&nbsp;&nbsp;&nbsp;</TT></TD>
    <TD><TT><B>No match to: </B>825.0522, 829.3428, 842.4638, 870.4945,=20
      1045.5090, 1049.5166, 1051.4888, 1085.4890, 1085.4890, 1167.5898,=20
      1179.5635, 1202.5292, 1260.5598, 1260.5598, 1283.5524, 1381.5876,=20
      1381.5876, 1512.6627, 1512.6627, 1528.6484, 1585.6647, 1637.6741,=20
      1653.6575, 1901.8359, 1935.7729, 1953.8264, 1953.8264, 2210.9954,=20
      2231.1211, 2244.9846, 2485.1487, =
2699.2180</TT></TD></TR></TBODY></TABLE><BR>
<TABLE border=3D0 cellSpacing=3D0>
  <TBODY>
  <TR>
    <TD><TT><B><A name=3DHit10>10.</A>&nbsp;&nbsp;&nbsp;</B></TT></TD>
    <TD noWrap><TT><A=20
      =
href=3D"http://zxw-pc/mascot/cgi/protein_view.pl?file=3D../data/20121225/=
F002414.dat&amp;hit=3D10"=20
      =
target=3D_blank>gi|31711784</A>&nbsp;&nbsp;&nbsp;&nbsp;<B>Mass:</B>&nbsp;=
108133&nbsp;&nbsp;&nbsp;<B>Score:</B>&nbsp;340&nbsp;&nbsp;&nbsp;&nbsp;<B>=
Expect:</B>&nbsp;1.9e-028&nbsp;&nbsp;<B>Matches:</B>&nbsp;18</TT></TD></T=
R>
  <TR>
    <TD>&nbsp;</TD>
    <TD noWrap><TT>At2g05710 [Arabidopsis =
thaliana]</TT></TD></TR></TBODY></TABLE>
<TABLE border=3D0 cellSpacing=3D0 cellPadding=3D0>
  <TBODY>
  <TR>
    <TD><TT>&nbsp;&nbsp;&nbsp;&nbsp;&nbsp;&nbsp;</TT></TD>
    <TD align=3Dright><TT><B>Observed&nbsp;&nbsp;</B></TT></TD>
    <TD noWrap align=3Dright><TT><B>Mr(expt)&nbsp;&nbsp;</B></TT></TD>
    <TD noWrap align=3Dright><TT><B>Mr(calc)&nbsp;&nbsp;</B></TT></TD>
    <TD align=3Dright><TT><B>&nbsp;ppm&nbsp;&nbsp;</B></TT></TD>
    <TD align=3Dright><TT><B>Start&nbsp;</B></TT></TD>
    <TD align=3Dright><TT><B>&nbsp;</B></TT></TD>
    <TD align=3Dright><TT><B>End&nbsp;</B></TT></TD>
    <TD align=3Dright><TT><B>Miss&nbsp;</B></TT></TD>
    <TD align=3Dright><TT><B>Ions&nbsp;</B></TT></TD>
    <TD><TT><B>&nbsp;Peptide</B></TT></TD></TR>
  <TR>
    <TD align=3Dright>&nbsp;</TD>
    <TD align=3Dright><TT>722.3948&nbsp;&nbsp;</TT></TD>
    <TD align=3Dright><TT>721.3875&nbsp;&nbsp;</TT></TD>
    <TD align=3Dright><TT>721.4235&nbsp;&nbsp;</TT></TD>
    <TD noWrap align=3Dright><TT>-49.91&nbsp;</TT></TD>
    <TD align=3Dright><TT>638&nbsp;</TT></TD>
    <TD noWrap align=3Dright><TT>-&nbsp;</TT></TD>
    <TD align=3Dright><TT>643&nbsp;</TT></TD>
    <TD align=3Dright><TT>0&nbsp;&nbsp;</TT></TD>
    <TD noWrap align=3Dright><TT>---&nbsp;&nbsp;</TT></TD>
    <TD noWrap><TT>&nbsp;R.VHPLTR.A</TT></TD></TR>
  <TR>
    <TD align=3Dright>&nbsp;</TD>
    <TD align=3Dright><TT>748.3748&nbsp;&nbsp;</TT></TD>
    <TD align=3Dright><TT>747.3675&nbsp;&nbsp;</TT></TD>
    <TD align=3Dright><TT>747.4279&nbsp;&nbsp;</TT></TD>
    <TD noWrap align=3Dright><TT>-80.75&nbsp;</TT></TD>
    <TD align=3Dright><TT>131&nbsp;</TT></TD>
    <TD noWrap align=3Dright><TT>-&nbsp;</TT></TD>
    <TD align=3Dright><TT>136&nbsp;</TT></TD>
    <TD align=3Dright><TT>0&nbsp;&nbsp;</TT></TD>
    <TD noWrap align=3Dright><TT>---&nbsp;&nbsp;</TT></TD>
    <TD noWrap><TT>&nbsp;K.LPYSIR.I</TT></TD></TR>
  <TR>
    <TD align=3Dright>&nbsp;</TD>
    <TD align=3Dright><TT>778.3814&nbsp;&nbsp;</TT></TD>
    <TD align=3Dright><TT>777.3741&nbsp;&nbsp;</TT></TD>
    <TD align=3Dright><TT>777.4133&nbsp;&nbsp;</TT></TD>
    <TD noWrap align=3Dright><TT>-50.50&nbsp;</TT></TD>
    <TD align=3Dright><TT>818&nbsp;</TT></TD>
    <TD noWrap align=3Dright><TT>-&nbsp;</TT></TD>
    <TD align=3Dright><TT>824&nbsp;</TT></TD>
    <TD align=3Dright><TT>0&nbsp;&nbsp;</TT></TD>
    <TD noWrap align=3Dright><TT>---&nbsp;&nbsp;</TT></TD>
    <TD noWrap><TT>&nbsp;R.GTFANIR.I</TT></TD></TR>
  <TR>
    <TD align=3Dright>&nbsp;</TD>
    <TD align=3Dright><TT>856.4863&nbsp;&nbsp;</TT></TD>
    <TD align=3Dright><TT>855.4790&nbsp;&nbsp;</TT></TD>
    <TD align=3Dright><TT>855.4814&nbsp;&nbsp;</TT></TD>
    <TD noWrap align=3Dright><TT>-2.83&nbsp;</TT></TD>
    <TD align=3Dright><TT>78&nbsp;</TT></TD>
    <TD noWrap align=3Dright><TT>-&nbsp;</TT></TD>
    <TD align=3Dright><TT>85&nbsp;</TT></TD>
    <TD align=3Dright><TT>0&nbsp;&nbsp;</TT></TD>
    <TD noWrap align=3Dright><TT>---&nbsp;&nbsp;</TT></TD>
    <TD noWrap><TT>&nbsp;R.AVSPVLDR.L</TT></TD></TR>
  <TR>
    <TD align=3Dright>&nbsp;</TD>
    <TD align=3Dright><TT>914.5136&nbsp;&nbsp;</TT></TD>
    <TD align=3Dright><TT>913.5063&nbsp;&nbsp;</TT></TD>
    <TD align=3Dright><TT>913.5596&nbsp;&nbsp;</TT></TD>
    <TD noWrap align=3Dright><TT>-58.34&nbsp;</TT></TD>
    <TD align=3Dright><TT>137&nbsp;</TT></TD>
    <TD noWrap align=3Dright><TT>-&nbsp;</TT></TD>
    <TD align=3Dright><TT>144&nbsp;</TT></TD>
    <TD align=3Dright><TT>0&nbsp;&nbsp;</TT></TD>
    <TD noWrap align=3Dright><TT>---&nbsp;&nbsp;</TT></TD>
    <TD noWrap><TT>&nbsp;R.ILLESAIR.N</TT></TD></TR>
  <TR>
    <TD align=3Dright>&nbsp;</TD>
    <TD align=3Dright><TT>945.3579&nbsp;&nbsp;</TT></TD>
    <TD align=3Dright><TT>944.3506&nbsp;&nbsp;</TT></TD>
    <TD align=3Dright><TT>944.3988&nbsp;&nbsp;</TT></TD>
    <TD noWrap align=3Dright><TT>-51.01&nbsp;</TT></TD>
    <TD align=3Dright><TT>801&nbsp;</TT></TD>
    <TD noWrap align=3Dright><TT>-&nbsp;</TT></TD>
    <TD align=3Dright><TT>808&nbsp;</TT></TD>
    <TD align=3Dright><TT>0&nbsp;&nbsp;</TT></TD>
    <TD noWrap align=3Dright><TT>---&nbsp;&nbsp;</TT></TD>
    <TD noWrap><TT>&nbsp;K.DFNSYGSR.R</TT></TD></TR>
  <TR>
    <TD align=3Dright>&nbsp;</TD>
    <TD align=3Dright><TT>945.3579&nbsp;&nbsp;</TT></TD>
    <TD align=3Dright><TT>944.3506&nbsp;&nbsp;</TT></TD>
    <TD align=3Dright><TT>944.3988&nbsp;&nbsp;</TT></TD>
    <TD noWrap align=3Dright><TT>-51.01&nbsp;</TT></TD>
    <TD align=3Dright><TT>801&nbsp;</TT></TD>
    <TD noWrap align=3Dright><TT>-&nbsp;</TT></TD>
    <TD align=3Dright><TT>808&nbsp;</TT></TD>
    <TD align=3Dright><TT>0&nbsp;&nbsp;</TT></TD>
    <TD noWrap align=3Dright><TT>29&nbsp;&nbsp;</TT></TD>
    <TD noWrap><TT>&nbsp;K.DFNSYGSR.R</TT></TD></TR>
  <TR>
    <TD align=3Dright>&nbsp;</TD>
    <TD align=3Dright><TT>1073.4482&nbsp;&nbsp;</TT></TD>
    <TD align=3Dright><TT>1072.4409&nbsp;&nbsp;</TT></TD>
    <TD align=3Dright><TT>1072.4938&nbsp;&nbsp;</TT></TD>
    <TD noWrap align=3Dright><TT>-49.26&nbsp;</TT></TD>
    <TD align=3Dright><TT>800&nbsp;</TT></TD>
    <TD noWrap align=3Dright><TT>-&nbsp;</TT></TD>
    <TD align=3Dright><TT>808&nbsp;</TT></TD>
    <TD align=3Dright><TT>1&nbsp;&nbsp;</TT></TD>
    <TD noWrap align=3Dright><TT>---&nbsp;&nbsp;</TT></TD>
    <TD noWrap><TT>&nbsp;R.KDFNSYGSR.R</TT></TD></TR>
  <TR>
    <TD align=3Dright>&nbsp;</TD>
    <TD align=3Dright><TT>1101.4662&nbsp;&nbsp;</TT></TD>
    <TD align=3Dright><TT>1100.4589&nbsp;&nbsp;</TT></TD>
    <TD align=3Dright><TT>1100.4999&nbsp;&nbsp;</TT></TD>
    <TD noWrap align=3Dright><TT>-37.24&nbsp;</TT></TD>
    <TD align=3Dright><TT>801&nbsp;</TT></TD>
    <TD noWrap align=3Dright><TT>-&nbsp;</TT></TD>
    <TD align=3Dright><TT>809&nbsp;</TT></TD>
    <TD align=3Dright><TT>1&nbsp;&nbsp;</TT></TD>
    <TD noWrap align=3Dright><TT>---&nbsp;&nbsp;</TT></TD>
    <TD noWrap><TT>&nbsp;K.DFNSYGSRR.G</TT></TD></TR>
  <TR>
    <TD align=3Dright>&nbsp;</TD>
    <TD align=3Dright><TT>1184.6145&nbsp;&nbsp;</TT></TD>
    <TD align=3Dright><TT>1183.6072&nbsp;&nbsp;</TT></TD>
    <TD align=3Dright><TT>1183.6713&nbsp;&nbsp;</TT></TD>
    <TD noWrap align=3Dright><TT>-54.16&nbsp;</TT></TD>
    <TD align=3Dright><TT>169&nbsp;</TT></TD>
    <TD noWrap align=3Dright><TT>-&nbsp;</TT></TD>
    <TD align=3Dright><TT>178&nbsp;</TT></TD>
    <TD align=3Dright><TT>0&nbsp;&nbsp;</TT></TD>
    <TD noWrap align=3Dright><TT>---&nbsp;&nbsp;</TT></TD>
    <TD noWrap><TT>&nbsp;K.QVEIPFKPAR.V</TT></TD></TR>
  <TR>
    <TD align=3Dright>&nbsp;</TD>
    <TD align=3Dright><TT>1184.6145&nbsp;&nbsp;</TT></TD>
    <TD align=3Dright><TT>1183.6072&nbsp;&nbsp;</TT></TD>
    <TD align=3Dright><TT>1183.6713&nbsp;&nbsp;</TT></TD>
    <TD noWrap align=3Dright><TT>-54.16&nbsp;</TT></TD>
    <TD align=3Dright><TT>169&nbsp;</TT></TD>
    <TD noWrap align=3Dright><TT>-&nbsp;</TT></TD>
    <TD align=3Dright><TT>178&nbsp;</TT></TD>
    <TD align=3Dright><TT>0&nbsp;&nbsp;</TT></TD>
    <TD noWrap align=3Dright><TT>54&nbsp;&nbsp;</TT></TD>
    <TD noWrap><TT>&nbsp;K.QVEIPFKPAR.V</TT></TD></TR>
  <TR>
    <TD align=3Dright>&nbsp;</TD>
    <TD align=3Dright><TT>1292.5891&nbsp;&nbsp;</TT></TD>
    <TD align=3Dright><TT>1291.5818&nbsp;&nbsp;</TT></TD>
    <TD align=3Dright><TT>1291.6561&nbsp;&nbsp;</TT></TD>
    <TD noWrap align=3Dright><TT>-57.48&nbsp;</TT></TD>
    <TD align=3Dright><TT>117&nbsp;</TT></TD>
    <TD noWrap align=3Dright><TT>-&nbsp;</TT></TD>
    <TD align=3Dright><TT>127&nbsp;</TT></TD>
    <TD align=3Dright><TT>0&nbsp;&nbsp;</TT></TD>
    <TD noWrap align=3Dright><TT>---&nbsp;&nbsp;</TT></TD>
    <TD noWrap><TT>&nbsp;K.FYSLPALNDPR.V</TT></TD></TR>
  <TR>
    <TD align=3Dright>&nbsp;</TD>
    <TD align=3Dright><TT>1292.5891&nbsp;&nbsp;</TT></TD>
    <TD align=3Dright><TT>1291.5818&nbsp;&nbsp;</TT></TD>
    <TD align=3Dright><TT>1291.6561&nbsp;&nbsp;</TT></TD>
    <TD noWrap align=3Dright><TT>-57.48&nbsp;</TT></TD>
    <TD align=3Dright><TT>117&nbsp;</TT></TD>
    <TD noWrap align=3Dright><TT>-&nbsp;</TT></TD>
    <TD align=3Dright><TT>127&nbsp;</TT></TD>
    <TD align=3Dright><TT>0&nbsp;&nbsp;</TT></TD>
    <TD noWrap align=3Dright><TT>52&nbsp;&nbsp;</TT></TD>
    <TD noWrap><TT>&nbsp;K.FYSLPALNDPR.V</TT></TD></TR>
  <TR>
    <TD align=3Dright>&nbsp;</TD>
    <TD align=3Dright><TT>1840.7048&nbsp;&nbsp;</TT></TD>
    <TD align=3Dright><TT>1839.6975&nbsp;&nbsp;</TT></TD>
    <TD align=3Dright><TT>1839.7846&nbsp;&nbsp;</TT></TD>
    <TD noWrap align=3Dright><TT>-47.33&nbsp;</TT></TD>
    <TD align=3Dright><TT>435&nbsp;</TT></TD>
    <TD noWrap align=3Dright><TT>-&nbsp;</TT></TD>
    <TD align=3Dright><TT>449&nbsp;</TT></TD>
    <TD align=3Dright><TT>0&nbsp;&nbsp;</TT></TD>
    <TD noWrap align=3Dright><TT>---&nbsp;&nbsp;</TT></TD>
    <TD noWrap><TT>&nbsp;R.ANNMFVDYNEPQQDR.V</TT></TD></TR>
  <TR>
    <TD align=3Dright>&nbsp;</TD>
    <TD align=3Dright><TT>1840.7048&nbsp;&nbsp;</TT></TD>
    <TD align=3Dright><TT>1839.6975&nbsp;&nbsp;</TT></TD>
    <TD align=3Dright><TT>1839.7846&nbsp;&nbsp;</TT></TD>
    <TD noWrap align=3Dright><TT>-47.33&nbsp;</TT></TD>
    <TD align=3Dright><TT>435&nbsp;</TT></TD>
    <TD noWrap align=3Dright><TT>-&nbsp;</TT></TD>
    <TD align=3Dright><TT>449&nbsp;</TT></TD>
    <TD align=3Dright><TT>0&nbsp;&nbsp;</TT></TD>
    <TD noWrap align=3Dright><TT>85&nbsp;&nbsp;</TT></TD>
    <TD noWrap><TT>&nbsp;R.ANNMFVDYNEPQQDR.V</TT></TD></TR>
  <TR>
    <TD align=3Dright>&nbsp;</TD>
    <TD align=3Dright><TT>1856.6808&nbsp;&nbsp;</TT></TD>
    <TD align=3Dright><TT>1855.6735&nbsp;&nbsp;</TT></TD>
    <TD align=3Dright><TT>1855.7795&nbsp;&nbsp;</TT></TD>
    <TD noWrap align=3Dright><TT>-57.11&nbsp;</TT></TD>
    <TD align=3Dright><TT>435&nbsp;</TT></TD>
    <TD noWrap align=3Dright><TT>-&nbsp;</TT></TD>
    <TD align=3Dright><TT>449&nbsp;</TT></TD>
    <TD align=3Dright><TT>0&nbsp;&nbsp;</TT></TD>
    <TD noWrap align=3Dright><TT>---&nbsp;&nbsp;</TT></TD>
    <TD noWrap><TT>&nbsp;R.ANNMFVDYNEPQQDR.V + Oxidation =
(M)</TT></TD></TR>
  <TR>
    <TD align=3Dright>&nbsp;</TD>
    <TD align=3Dright><TT>2298.1855&nbsp;&nbsp;</TT></TD>
    <TD align=3Dright><TT>2297.1782&nbsp;&nbsp;</TT></TD>
    <TD align=3Dright><TT>2297.2744&nbsp;&nbsp;</TT></TD>
    <TD noWrap align=3Dright><TT>-41.84&nbsp;</TT></TD>
    <TD align=3Dright><TT>210&nbsp;</TT></TD>
    <TD noWrap align=3Dright><TT>-&nbsp;</TT></TD>
    <TD align=3Dright><TT>230&nbsp;</TT></TD>
    <TD align=3Dright><TT>0&nbsp;&nbsp;</TT></TD>
    <TD noWrap align=3Dright><TT>---&nbsp;&nbsp;</TT></TD>
    <TD noWrap><TT>&nbsp;K.INPLVPVDLVIDHSVQVDVAR.S</TT></TD></TR>
  <TR>
    <TD align=3Dright>&nbsp;</TD>
    <TD align=3Dright><TT>2298.1855&nbsp;&nbsp;</TT></TD>
    <TD align=3Dright><TT>2297.1782&nbsp;&nbsp;</TT></TD>
    <TD align=3Dright><TT>2297.2744&nbsp;&nbsp;</TT></TD>
    <TD noWrap align=3Dright><TT>-41.84&nbsp;</TT></TD>
    <TD align=3Dright><TT>210&nbsp;</TT></TD>
    <TD noWrap align=3Dright><TT>-&nbsp;</TT></TD>
    <TD align=3Dright><TT>230&nbsp;</TT></TD>
    <TD align=3Dright><TT>0&nbsp;&nbsp;</TT></TD>
    <TD noWrap align=3Dright><TT>70&nbsp;&nbsp;</TT></TD>
    <TD =
noWrap><TT>&nbsp;K.INPLVPVDLVIDHSVQVDVAR.S</TT></TD></TR></TBODY></TABLE>=

<TABLE border=3D0 cellSpacing=3D0>
  <TBODY>
  <TR>
    <TD><TT>&nbsp;&nbsp;&nbsp;&nbsp;&nbsp;&nbsp;</TT></TD>
    <TD><TT><B>No match to: </B>825.0522, 829.3428, 842.4638, 870.4945,=20
      1045.5090, 1049.5166, 1051.4888, 1085.4890, 1085.4890, 1167.5898,=20
      1179.5635, 1202.5292, 1260.5598, 1260.5598, 1283.5524, 1381.5876,=20
      1381.5876, 1512.6627, 1512.6627, 1528.6484, 1585.6647, 1637.6741,=20
      1653.6575, 1901.8359, 1935.7729, 1953.8264, 1953.8264, 2210.9954,=20
      2231.1211, 2244.9846, 2485.1487, =
2699.2180</TT></TD></TR></TBODY></TABLE><BR>
<TABLE border=3D0 cellSpacing=3D0>
  <TBODY>
  <TR>
    <TD><TT><B><A name=3DHit11>11.</A>&nbsp;&nbsp;&nbsp;</B></TT></TD>
    <TD noWrap><TT><A=20
      =
href=3D"http://zxw-pc/mascot/cgi/protein_view.pl?file=3D../data/20121225/=
F002414.dat&amp;hit=3D11"=20
      =
target=3D_blank>gi|242080811</A>&nbsp;&nbsp;&nbsp;&nbsp;<B>Mass:</B>&nbsp=
;107832&nbsp;&nbsp;&nbsp;<B>Score:</B>&nbsp;310&nbsp;&nbsp;&nbsp;&nbsp;<B=
>Expect:</B>&nbsp;1.9e-025&nbsp;&nbsp;<B>Matches:</B>&nbsp;19</TT></TD></=
TR>
  <TR>
    <TD>&nbsp;</TD>
    <TD noWrap><TT>hypothetical protein SORBIDRAFT_07g005390 [Sorghum=20
      bicolor]</TT></TD></TR></TBODY></TABLE>
<TABLE border=3D0 cellSpacing=3D0 cellPadding=3D0>
  <TBODY>
  <TR>
    <TD><TT>&nbsp;&nbsp;&nbsp;&nbsp;&nbsp;&nbsp;</TT></TD>
    <TD align=3Dright><TT><B>Observed&nbsp;&nbsp;</B></TT></TD>
    <TD noWrap align=3Dright><TT><B>Mr(expt)&nbsp;&nbsp;</B></TT></TD>
    <TD noWrap align=3Dright><TT><B>Mr(calc)&nbsp;&nbsp;</B></TT></TD>
    <TD align=3Dright><TT><B>&nbsp;ppm&nbsp;&nbsp;</B></TT></TD>
    <TD align=3Dright><TT><B>Start&nbsp;</B></TT></TD>
    <TD align=3Dright><TT><B>&nbsp;</B></TT></TD>
    <TD align=3Dright><TT><B>End&nbsp;</B></TT></TD>
    <TD align=3Dright><TT><B>Miss&nbsp;</B></TT></TD>
    <TD align=3Dright><TT><B>Ions&nbsp;</B></TT></TD>
    <TD><TT><B>&nbsp;Peptide</B></TT></TD></TR>
  <TR>
    <TD align=3Dright>&nbsp;</TD>
    <TD align=3Dright><TT>722.3948&nbsp;&nbsp;</TT></TD>
    <TD align=3Dright><TT>721.3875&nbsp;&nbsp;</TT></TD>
    <TD align=3Dright><TT>721.4235&nbsp;&nbsp;</TT></TD>
    <TD noWrap align=3Dright><TT>-49.91&nbsp;</TT></TD>
    <TD align=3Dright><TT>642&nbsp;</TT></TD>
    <TD noWrap align=3Dright><TT>-&nbsp;</TT></TD>
    <TD align=3Dright><TT>647&nbsp;</TT></TD>
    <TD align=3Dright><TT>0&nbsp;&nbsp;</TT></TD>
    <TD noWrap align=3Dright><TT>---&nbsp;&nbsp;</TT></TD>
    <TD noWrap><TT>&nbsp;R.VHPLTR.A</TT></TD></TR>
  <TR>
    <TD align=3Dright>&nbsp;</TD>
    <TD align=3Dright><TT>748.3748&nbsp;&nbsp;</TT></TD>
    <TD align=3Dright><TT>747.3675&nbsp;&nbsp;</TT></TD>
    <TD align=3Dright><TT>747.4279&nbsp;&nbsp;</TT></TD>
    <TD noWrap align=3Dright><TT>-80.75&nbsp;</TT></TD>
    <TD align=3Dright><TT>135&nbsp;</TT></TD>
    <TD noWrap align=3Dright><TT>-&nbsp;</TT></TD>
    <TD align=3Dright><TT>140&nbsp;</TT></TD>
    <TD align=3Dright><TT>0&nbsp;&nbsp;</TT></TD>
    <TD noWrap align=3Dright><TT>---&nbsp;&nbsp;</TT></TD>
    <TD noWrap><TT>&nbsp;K.LPYSIR.I</TT></TD></TR>
  <TR>
    <TD align=3Dright>&nbsp;</TD>
    <TD align=3Dright><TT>778.3814&nbsp;&nbsp;</TT></TD>
    <TD align=3Dright><TT>777.3741&nbsp;&nbsp;</TT></TD>
    <TD align=3Dright><TT>777.4133&nbsp;&nbsp;</TT></TD>
    <TD noWrap align=3Dright><TT>-50.50&nbsp;</TT></TD>
    <TD align=3Dright><TT>822&nbsp;</TT></TD>
    <TD noWrap align=3Dright><TT>-&nbsp;</TT></TD>
    <TD align=3Dright><TT>828&nbsp;</TT></TD>
    <TD align=3Dright><TT>0&nbsp;&nbsp;</TT></TD>
    <TD noWrap align=3Dright><TT>---&nbsp;&nbsp;</TT></TD>
    <TD noWrap><TT>&nbsp;R.GTFANIR.I</TT></TD></TR>
  <TR>
    <TD align=3Dright>&nbsp;</TD>
    <TD align=3Dright><TT>914.5136&nbsp;&nbsp;</TT></TD>
    <TD align=3Dright><TT>913.5063&nbsp;&nbsp;</TT></TD>
    <TD align=3Dright><TT>913.5596&nbsp;&nbsp;</TT></TD>
    <TD noWrap align=3Dright><TT>-58.34&nbsp;</TT></TD>
    <TD align=3Dright><TT>141&nbsp;</TT></TD>
    <TD noWrap align=3Dright><TT>-&nbsp;</TT></TD>
    <TD align=3Dright><TT>148&nbsp;</TT></TD>
    <TD align=3Dright><TT>0&nbsp;&nbsp;</TT></TD>
    <TD noWrap align=3Dright><TT>---&nbsp;&nbsp;</TT></TD>
    <TD noWrap><TT>&nbsp;R.ILLESAIR.N</TT></TD></TR>
  <TR>
    <TD align=3Dright>&nbsp;</TD>
    <TD align=3Dright><TT>945.3579&nbsp;&nbsp;</TT></TD>
    <TD align=3Dright><TT>944.3506&nbsp;&nbsp;</TT></TD>
    <TD align=3Dright><TT>944.3988&nbsp;&nbsp;</TT></TD>
    <TD noWrap align=3Dright><TT>-51.01&nbsp;</TT></TD>
    <TD align=3Dright><TT>805&nbsp;</TT></TD>
    <TD noWrap align=3Dright><TT>-&nbsp;</TT></TD>
    <TD align=3Dright><TT>812&nbsp;</TT></TD>
    <TD align=3Dright><TT>0&nbsp;&nbsp;</TT></TD>
    <TD noWrap align=3Dright><TT>---&nbsp;&nbsp;</TT></TD>
    <TD noWrap><TT>&nbsp;K.DFNSYGSR.R</TT></TD></TR>
  <TR>
    <TD align=3Dright>&nbsp;</TD>
    <TD align=3Dright><TT>945.3579&nbsp;&nbsp;</TT></TD>
    <TD align=3Dright><TT>944.3506&nbsp;&nbsp;</TT></TD>
    <TD align=3Dright><TT>944.3988&nbsp;&nbsp;</TT></TD>
    <TD noWrap align=3Dright><TT>-51.01&nbsp;</TT></TD>
    <TD align=3Dright><TT>805&nbsp;</TT></TD>
    <TD noWrap align=3Dright><TT>-&nbsp;</TT></TD>
    <TD align=3Dright><TT>812&nbsp;</TT></TD>
    <TD align=3Dright><TT>0&nbsp;&nbsp;</TT></TD>
    <TD noWrap align=3Dright><TT>29&nbsp;&nbsp;</TT></TD>
    <TD noWrap><TT>&nbsp;K.DFNSYGSR.R</TT></TD></TR>
  <TR>
    <TD align=3Dright>&nbsp;</TD>
    <TD align=3Dright><TT>1049.5166&nbsp;&nbsp;</TT></TD>
    <TD align=3Dright><TT>1048.5093&nbsp;&nbsp;</TT></TD>
    <TD align=3Dright><TT>1048.6070&nbsp;&nbsp;</TT></TD>
    <TD noWrap align=3Dright><TT>-93.11&nbsp;</TT></TD>
    <TD align=3Dright><TT>497&nbsp;</TT></TD>
    <TD noWrap align=3Dright><TT>-&nbsp;</TT></TD>
    <TD align=3Dright><TT>506&nbsp;</TT></TD>
    <TD align=3Dright><TT>1&nbsp;&nbsp;</TT></TD>
    <TD noWrap align=3Dright><TT>---&nbsp;&nbsp;</TT></TD>
    <TD noWrap><TT>&nbsp;K.VGFKGFAVPK.E</TT></TD></TR>
  <TR>
    <TD align=3Dright>&nbsp;</TD>
    <TD align=3Dright><TT>1073.4482&nbsp;&nbsp;</TT></TD>
    <TD align=3Dright><TT>1072.4409&nbsp;&nbsp;</TT></TD>
    <TD align=3Dright><TT>1072.4938&nbsp;&nbsp;</TT></TD>
    <TD noWrap align=3Dright><TT>-49.26&nbsp;</TT></TD>
    <TD align=3Dright><TT>804&nbsp;</TT></TD>
    <TD noWrap align=3Dright><TT>-&nbsp;</TT></TD>
    <TD align=3Dright><TT>812&nbsp;</TT></TD>
    <TD align=3Dright><TT>1&nbsp;&nbsp;</TT></TD>
    <TD noWrap align=3Dright><TT>---&nbsp;&nbsp;</TT></TD>
    <TD noWrap><TT>&nbsp;R.KDFNSYGSR.R</TT></TD></TR>
  <TR>
    <TD align=3Dright>&nbsp;</TD>
    <TD align=3Dright><TT>1085.4890&nbsp;&nbsp;</TT></TD>
    <TD align=3Dright><TT>1084.4817&nbsp;&nbsp;</TT></TD>
    <TD align=3Dright><TT>1084.5375&nbsp;&nbsp;</TT></TD>
    <TD noWrap align=3Dright><TT>-51.46&nbsp;</TT></TD>
    <TD align=3Dright><TT>851&nbsp;</TT></TD>
    <TD noWrap align=3Dright><TT>-&nbsp;</TT></TD>
    <TD align=3Dright><TT>859&nbsp;</TT></TD>
    <TD align=3Dright><TT>0&nbsp;&nbsp;</TT></TD>
    <TD noWrap align=3Dright><TT>---&nbsp;&nbsp;</TT></TD>
    <TD noWrap><TT>&nbsp;K.LYVFDAAMR.Y</TT></TD></TR>
  <TR>
    <TD align=3Dright>&nbsp;</TD>
    <TD align=3Dright><TT>1085.4890&nbsp;&nbsp;</TT></TD>
    <TD align=3Dright><TT>1084.4817&nbsp;&nbsp;</TT></TD>
    <TD align=3Dright><TT>1084.5375&nbsp;&nbsp;</TT></TD>
    <TD noWrap align=3Dright><TT>-51.46&nbsp;</TT></TD>
    <TD align=3Dright><TT>851&nbsp;</TT></TD>
    <TD noWrap align=3Dright><TT>-&nbsp;</TT></TD>
    <TD align=3Dright><TT>859&nbsp;</TT></TD>
    <TD align=3Dright><TT>0&nbsp;&nbsp;</TT></TD>
    <TD noWrap align=3Dright><TT>50&nbsp;&nbsp;</TT></TD>
    <TD noWrap><TT>&nbsp;K.LYVFDAAMR.Y</TT></TD></TR>
  <TR>
    <TD align=3Dright>&nbsp;</TD>
    <TD align=3Dright><TT>1101.4662&nbsp;&nbsp;</TT></TD>
    <TD align=3Dright><TT>1100.4589&nbsp;&nbsp;</TT></TD>
    <TD align=3Dright><TT>1100.4999&nbsp;&nbsp;</TT></TD>
    <TD noWrap align=3Dright><TT>-37.24&nbsp;</TT></TD>
    <TD align=3Dright><TT>805&nbsp;</TT></TD>
    <TD noWrap align=3Dright><TT>-&nbsp;</TT></TD>
    <TD align=3Dright><TT>813&nbsp;</TT></TD>
    <TD align=3Dright><TT>1&nbsp;&nbsp;</TT></TD>
    <TD noWrap align=3Dright><TT>---&nbsp;&nbsp;</TT></TD>
    <TD noWrap><TT>&nbsp;K.DFNSYGSRR.G</TT></TD></TR>
  <TR>
    <TD align=3Dright>&nbsp;</TD>
    <TD align=3Dright><TT>1202.5292&nbsp;&nbsp;</TT></TD>
    <TD align=3Dright><TT>1201.5219&nbsp;&nbsp;</TT></TD>
    <TD align=3Dright><TT>1201.5979&nbsp;&nbsp;</TT></TD>
    <TD noWrap align=3Dright><TT>-63.22&nbsp;</TT></TD>
    <TD align=3Dright><TT>163&nbsp;</TT></TD>
    <TD noWrap align=3Dright><TT>-&nbsp;</TT></TD>
    <TD align=3Dright><TT>172&nbsp;</TT></TD>
    <TD align=3Dright><TT>0&nbsp;&nbsp;</TT></TD>
    <TD noWrap align=3Dright><TT>---&nbsp;&nbsp;</TT></TD>
    <TD noWrap><TT>&nbsp;K.IIDWENTSPK.L</TT></TD></TR>
  <TR>
    <TD align=3Dright>&nbsp;</TD>
    <TD align=3Dright><TT>1292.5891&nbsp;&nbsp;</TT></TD>
    <TD align=3Dright><TT>1291.5818&nbsp;&nbsp;</TT></TD>
    <TD align=3Dright><TT>1291.6561&nbsp;&nbsp;</TT></TD>
    <TD noWrap align=3Dright><TT>-57.48&nbsp;</TT></TD>
    <TD align=3Dright><TT>121&nbsp;</TT></TD>
    <TD noWrap align=3Dright><TT>-&nbsp;</TT></TD>
    <TD align=3Dright><TT>131&nbsp;</TT></TD>
    <TD align=3Dright><TT>0&nbsp;&nbsp;</TT></TD>
    <TD noWrap align=3Dright><TT>---&nbsp;&nbsp;</TT></TD>
    <TD noWrap><TT>&nbsp;K.FYSLPALNDPR.I</TT></TD></TR>
  <TR>
    <TD align=3Dright>&nbsp;</TD>
    <TD align=3Dright><TT>1292.5891&nbsp;&nbsp;</TT></TD>
    <TD align=3Dright><TT>1291.5818&nbsp;&nbsp;</TT></TD>
    <TD align=3Dright><TT>1291.6561&nbsp;&nbsp;</TT></TD>
    <TD noWrap align=3Dright><TT>-57.48&nbsp;</TT></TD>
    <TD align=3Dright><TT>121&nbsp;</TT></TD>
    <TD noWrap align=3Dright><TT>-&nbsp;</TT></TD>
    <TD align=3Dright><TT>131&nbsp;</TT></TD>
    <TD align=3Dright><TT>0&nbsp;&nbsp;</TT></TD>
    <TD noWrap align=3Dright><TT>52&nbsp;&nbsp;</TT></TD>
    <TD noWrap><TT>&nbsp;K.FYSLPALNDPR.I</TT></TD></TR>
  <TR>
    <TD align=3Dright>&nbsp;</TD>
    <TD align=3Dright><TT>1381.5876&nbsp;&nbsp;</TT></TD>
    <TD align=3Dright><TT>1380.5803&nbsp;&nbsp;</TT></TD>
    <TD align=3Dright><TT>1380.6714&nbsp;&nbsp;</TT></TD>
    <TD noWrap align=3Dright><TT>-65.96&nbsp;</TT></TD>
    <TD align=3Dright><TT>740&nbsp;</TT></TD>
    <TD noWrap align=3Dright><TT>-&nbsp;</TT></TD>
    <TD align=3Dright><TT>750&nbsp;</TT></TD>
    <TD align=3Dright><TT>0&nbsp;&nbsp;</TT></TD>
    <TD noWrap align=3Dright><TT>---&nbsp;&nbsp;</TT></TD>
    <TD noWrap><TT>&nbsp;K.STYIHEPPYFK.D</TT></TD></TR>
  <TR>
    <TD align=3Dright>&nbsp;</TD>
    <TD align=3Dright><TT>1381.5876&nbsp;&nbsp;</TT></TD>
    <TD align=3Dright><TT>1380.5803&nbsp;&nbsp;</TT></TD>
    <TD align=3Dright><TT>1380.6714&nbsp;&nbsp;</TT></TD>
    <TD noWrap align=3Dright><TT>-65.96&nbsp;</TT></TD>
    <TD align=3Dright><TT>740&nbsp;</TT></TD>
    <TD noWrap align=3Dright><TT>-&nbsp;</TT></TD>
    <TD align=3Dright><TT>750&nbsp;</TT></TD>
    <TD align=3Dright><TT>0&nbsp;&nbsp;</TT></TD>
    <TD noWrap align=3Dright><TT>44&nbsp;&nbsp;</TT></TD>
    <TD noWrap><TT>&nbsp;K.STYIHEPPYFK.D</TT></TD></TR>
  <TR>
    <TD align=3Dright>&nbsp;</TD>
    <TD align=3Dright><TT>1653.6575&nbsp;&nbsp;</TT></TD>
    <TD align=3Dright><TT>1652.6502&nbsp;&nbsp;</TT></TD>
    <TD align=3Dright><TT>1652.7464&nbsp;&nbsp;</TT></TD>
    <TD noWrap align=3Dright><TT>-58.21&nbsp;</TT></TD>
    <TD align=3Dright><TT>149&nbsp;</TT></TD>
    <TD noWrap align=3Dright><TT>-&nbsp;</TT></TD>
    <TD align=3Dright><TT>162&nbsp;</TT></TD>
    <TD align=3Dright><TT>1&nbsp;&nbsp;</TT></TD>
    <TD noWrap align=3Dright><TT>---&nbsp;&nbsp;</TT></TD>
    <TD noWrap><TT>&nbsp;R.NCDNFQVTKNDVEK.I</TT></TD></TR>
  <TR>
    <TD align=3Dright>&nbsp;</TD>
    <TD align=3Dright><TT>2298.1855&nbsp;&nbsp;</TT></TD>
    <TD align=3Dright><TT>2297.1782&nbsp;&nbsp;</TT></TD>
    <TD align=3Dright><TT>2297.2744&nbsp;&nbsp;</TT></TD>
    <TD noWrap align=3Dright><TT>-41.84&nbsp;</TT></TD>
    <TD align=3Dright><TT>214&nbsp;</TT></TD>
    <TD noWrap align=3Dright><TT>-&nbsp;</TT></TD>
    <TD align=3Dright><TT>234&nbsp;</TT></TD>
    <TD align=3Dright><TT>0&nbsp;&nbsp;</TT></TD>
    <TD noWrap align=3Dright><TT>---&nbsp;&nbsp;</TT></TD>
    <TD noWrap><TT>&nbsp;K.INPLVPVDLVIDHSVQVDVAR.S</TT></TD></TR>
  <TR>
    <TD align=3Dright>&nbsp;</TD>
    <TD align=3Dright><TT>2298.1855&nbsp;&nbsp;</TT></TD>
    <TD align=3Dright><TT>2297.1782&nbsp;&nbsp;</TT></TD>
    <TD align=3Dright><TT>2297.2744&nbsp;&nbsp;</TT></TD>
    <TD noWrap align=3Dright><TT>-41.84&nbsp;</TT></TD>
    <TD align=3Dright><TT>214&nbsp;</TT></TD>
    <TD noWrap align=3Dright><TT>-&nbsp;</TT></TD>
    <TD align=3Dright><TT>234&nbsp;</TT></TD>
    <TD align=3Dright><TT>0&nbsp;&nbsp;</TT></TD>
    <TD noWrap align=3Dright><TT>70&nbsp;&nbsp;</TT></TD>
    <TD =
noWrap><TT>&nbsp;K.INPLVPVDLVIDHSVQVDVAR.S</TT></TD></TR></TBODY></TABLE>=

<TABLE border=3D0 cellSpacing=3D0>
  <TBODY>
  <TR>
    <TD><TT>&nbsp;&nbsp;&nbsp;&nbsp;&nbsp;&nbsp;</TT></TD>
    <TD><TT><B>No match to: </B>825.0522, 829.3428, 842.4638, 856.4863,=20
      870.4945, 1045.5090, 1051.4888, 1167.5898, 1179.5635, 1184.6145,=20
      1184.6145, 1260.5598, 1260.5598, 1283.5524, 1512.6627, 1512.6627,=20
      1528.6484, 1585.6647, 1637.6741, 1840.7048, 1840.7048, 1856.6808,=20
      1901.8359, 1935.7729, 1953.8264, 1953.8264, 2210.9954, 2231.1211,=20
      2244.9846, 2485.1487, 2699.2180</TT></TD></TR></TBODY></TABLE><BR>
<TABLE border=3D0 cellSpacing=3D0>
  <TBODY>
  <TR>
    <TD><TT><B><A name=3DHit12>12.</A>&nbsp;&nbsp;&nbsp;</B></TT></TD>
    <TD noWrap><TT><A=20
      =
href=3D"http://zxw-pc/mascot/cgi/protein_view.pl?file=3D../data/20121225/=
F002414.dat&amp;hit=3D12"=20
      =
target=3D_blank>gi|241941524</A>&nbsp;&nbsp;&nbsp;&nbsp;<B>Mass:</B>&nbsp=
;107832&nbsp;&nbsp;&nbsp;<B>Score:</B>&nbsp;310&nbsp;&nbsp;&nbsp;&nbsp;<B=
>Expect:</B>&nbsp;1.9e-025&nbsp;&nbsp;<B>Matches:</B>&nbsp;19</TT></TD></=
TR>
  <TR>
    <TD>&nbsp;</TD>
    <TD noWrap><TT>hypothetical protein SORBIDRAFT_07g005390 [Sorghum=20
      bicolor]</TT></TD></TR></TBODY></TABLE>
<TABLE border=3D0 cellSpacing=3D0 cellPadding=3D0>
  <TBODY>
  <TR>
    <TD><TT>&nbsp;&nbsp;&nbsp;&nbsp;&nbsp;&nbsp;</TT></TD>
    <TD align=3Dright><TT><B>Observed&nbsp;&nbsp;</B></TT></TD>
    <TD noWrap align=3Dright><TT><B>Mr(expt)&nbsp;&nbsp;</B></TT></TD>
    <TD noWrap align=3Dright><TT><B>Mr(calc)&nbsp;&nbsp;</B></TT></TD>
    <TD align=3Dright><TT><B>&nbsp;ppm&nbsp;&nbsp;</B></TT></TD>
    <TD align=3Dright><TT><B>Start&nbsp;</B></TT></TD>
    <TD align=3Dright><TT><B>&nbsp;</B></TT></TD>
    <TD align=3Dright><TT><B>End&nbsp;</B></TT></TD>
    <TD align=3Dright><TT><B>Miss&nbsp;</B></TT></TD>
    <TD align=3Dright><TT><B>Ions&nbsp;</B></TT></TD>
    <TD><TT><B>&nbsp;Peptide</B></TT></TD></TR>
  <TR>
    <TD align=3Dright>&nbsp;</TD>
    <TD align=3Dright><TT>722.3948&nbsp;&nbsp;</TT></TD>
    <TD align=3Dright><TT>721.3875&nbsp;&nbsp;</TT></TD>
    <TD align=3Dright><TT>721.4235&nbsp;&nbsp;</TT></TD>
    <TD noWrap align=3Dright><TT>-49.91&nbsp;</TT></TD>
    <TD align=3Dright><TT>642&nbsp;</TT></TD>
    <TD noWrap align=3Dright><TT>-&nbsp;</TT></TD>
    <TD align=3Dright><TT>647&nbsp;</TT></TD>
    <TD align=3Dright><TT>0&nbsp;&nbsp;</TT></TD>
    <TD noWrap align=3Dright><TT>---&nbsp;&nbsp;</TT></TD>
    <TD noWrap><TT>&nbsp;R.VHPLTR.A</TT></TD></TR>
  <TR>
    <TD align=3Dright>&nbsp;</TD>
    <TD align=3Dright><TT>748.3748&nbsp;&nbsp;</TT></TD>
    <TD align=3Dright><TT>747.3675&nbsp;&nbsp;</TT></TD>
    <TD align=3Dright><TT>747.4279&nbsp;&nbsp;</TT></TD>
    <TD noWrap align=3Dright><TT>-80.75&nbsp;</TT></TD>
    <TD align=3Dright><TT>135&nbsp;</TT></TD>
    <TD noWrap align=3Dright><TT>-&nbsp;</TT></TD>
    <TD align=3Dright><TT>140&nbsp;</TT></TD>
    <TD align=3Dright><TT>0&nbsp;&nbsp;</TT></TD>
    <TD noWrap align=3Dright><TT>---&nbsp;&nbsp;</TT></TD>
    <TD noWrap><TT>&nbsp;K.LPYSIR.I</TT></TD></TR>
  <TR>
    <TD align=3Dright>&nbsp;</TD>
    <TD align=3Dright><TT>778.3814&nbsp;&nbsp;</TT></TD>
    <TD align=3Dright><TT>777.3741&nbsp;&nbsp;</TT></TD>
    <TD align=3Dright><TT>777.4133&nbsp;&nbsp;</TT></TD>
    <TD noWrap align=3Dright><TT>-50.50&nbsp;</TT></TD>
    <TD align=3Dright><TT>822&nbsp;</TT></TD>
    <TD noWrap align=3Dright><TT>-&nbsp;</TT></TD>
    <TD align=3Dright><TT>828&nbsp;</TT></TD>
    <TD align=3Dright><TT>0&nbsp;&nbsp;</TT></TD>
    <TD noWrap align=3Dright><TT>---&nbsp;&nbsp;</TT></TD>
    <TD noWrap><TT>&nbsp;R.GTFANIR.I</TT></TD></TR>
  <TR>
    <TD align=3Dright>&nbsp;</TD>
    <TD align=3Dright><TT>914.5136&nbsp;&nbsp;</TT></TD>
    <TD align=3Dright><TT>913.5063&nbsp;&nbsp;</TT></TD>
    <TD align=3Dright><TT>913.5596&nbsp;&nbsp;</TT></TD>
    <TD noWrap align=3Dright><TT>-58.34&nbsp;</TT></TD>
    <TD align=3Dright><TT>141&nbsp;</TT></TD>
    <TD noWrap align=3Dright><TT>-&nbsp;</TT></TD>
    <TD align=3Dright><TT>148&nbsp;</TT></TD>
    <TD align=3Dright><TT>0&nbsp;&nbsp;</TT></TD>
    <TD noWrap align=3Dright><TT>---&nbsp;&nbsp;</TT></TD>
    <TD noWrap><TT>&nbsp;R.ILLESAIR.N</TT></TD></TR>
  <TR>
    <TD align=3Dright>&nbsp;</TD>
    <TD align=3Dright><TT>945.3579&nbsp;&nbsp;</TT></TD>
    <TD align=3Dright><TT>944.3506&nbsp;&nbsp;</TT></TD>
    <TD align=3Dright><TT>944.3988&nbsp;&nbsp;</TT></TD>
    <TD noWrap align=3Dright><TT>-51.01&nbsp;</TT></TD>
    <TD align=3Dright><TT>805&nbsp;</TT></TD>
    <TD noWrap align=3Dright><TT>-&nbsp;</TT></TD>
    <TD align=3Dright><TT>812&nbsp;</TT></TD>
    <TD align=3Dright><TT>0&nbsp;&nbsp;</TT></TD>
    <TD noWrap align=3Dright><TT>---&nbsp;&nbsp;</TT></TD>
    <TD noWrap><TT>&nbsp;K.DFNSYGSR.R</TT></TD></TR>
  <TR>
    <TD align=3Dright>&nbsp;</TD>
    <TD align=3Dright><TT>945.3579&nbsp;&nbsp;</TT></TD>
    <TD align=3Dright><TT>944.3506&nbsp;&nbsp;</TT></TD>
    <TD align=3Dright><TT>944.3988&nbsp;&nbsp;</TT></TD>
    <TD noWrap align=3Dright><TT>-51.01&nbsp;</TT></TD>
    <TD align=3Dright><TT>805&nbsp;</TT></TD>
    <TD noWrap align=3Dright><TT>-&nbsp;</TT></TD>
    <TD align=3Dright><TT>812&nbsp;</TT></TD>
    <TD align=3Dright><TT>0&nbsp;&nbsp;</TT></TD>
    <TD noWrap align=3Dright><TT>29&nbsp;&nbsp;</TT></TD>
    <TD noWrap><TT>&nbsp;K.DFNSYGSR.R</TT></TD></TR>
  <TR>
    <TD align=3Dright>&nbsp;</TD>
    <TD align=3Dright><TT>1049.5166&nbsp;&nbsp;</TT></TD>
    <TD align=3Dright><TT>1048.5093&nbsp;&nbsp;</TT></TD>
    <TD align=3Dright><TT>1048.6070&nbsp;&nbsp;</TT></TD>
    <TD noWrap align=3Dright><TT>-93.11&nbsp;</TT></TD>
    <TD align=3Dright><TT>497&nbsp;</TT></TD>
    <TD noWrap align=3Dright><TT>-&nbsp;</TT></TD>
    <TD align=3Dright><TT>506&nbsp;</TT></TD>
    <TD align=3Dright><TT>1&nbsp;&nbsp;</TT></TD>
    <TD noWrap align=3Dright><TT>---&nbsp;&nbsp;</TT></TD>
    <TD noWrap><TT>&nbsp;K.VGFKGFAVPK.E</TT></TD></TR>
  <TR>
    <TD align=3Dright>&nbsp;</TD>
    <TD align=3Dright><TT>1073.4482&nbsp;&nbsp;</TT></TD>
    <TD align=3Dright><TT>1072.4409&nbsp;&nbsp;</TT></TD>
    <TD align=3Dright><TT>1072.4938&nbsp;&nbsp;</TT></TD>
    <TD noWrap align=3Dright><TT>-49.26&nbsp;</TT></TD>
    <TD align=3Dright><TT>804&nbsp;</TT></TD>
    <TD noWrap align=3Dright><TT>-&nbsp;</TT></TD>
    <TD align=3Dright><TT>812&nbsp;</TT></TD>
    <TD align=3Dright><TT>1&nbsp;&nbsp;</TT></TD>
    <TD noWrap align=3Dright><TT>---&nbsp;&nbsp;</TT></TD>
    <TD noWrap><TT>&nbsp;R.KDFNSYGSR.R</TT></TD></TR>
  <TR>
    <TD align=3Dright>&nbsp;</TD>
    <TD align=3Dright><TT>1085.4890&nbsp;&nbsp;</TT></TD>
    <TD align=3Dright><TT>1084.4817&nbsp;&nbsp;</TT></TD>
    <TD align=3Dright><TT>1084.5375&nbsp;&nbsp;</TT></TD>
    <TD noWrap align=3Dright><TT>-51.46&nbsp;</TT></TD>
    <TD align=3Dright><TT>851&nbsp;</TT></TD>
    <TD noWrap align=3Dright><TT>-&nbsp;</TT></TD>
    <TD align=3Dright><TT>859&nbsp;</TT></TD>
    <TD align=3Dright><TT>0&nbsp;&nbsp;</TT></TD>
    <TD noWrap align=3Dright><TT>---&nbsp;&nbsp;</TT></TD>
    <TD noWrap><TT>&nbsp;K.LYVFDAAMR.Y</TT></TD></TR>
  <TR>
    <TD align=3Dright>&nbsp;</TD>
    <TD align=3Dright><TT>1085.4890&nbsp;&nbsp;</TT></TD>
    <TD align=3Dright><TT>1084.4817&nbsp;&nbsp;</TT></TD>
    <TD align=3Dright><TT>1084.5375&nbsp;&nbsp;</TT></TD>
    <TD noWrap align=3Dright><TT>-51.46&nbsp;</TT></TD>
    <TD align=3Dright><TT>851&nbsp;</TT></TD>
    <TD noWrap align=3Dright><TT>-&nbsp;</TT></TD>
    <TD align=3Dright><TT>859&nbsp;</TT></TD>
    <TD align=3Dright><TT>0&nbsp;&nbsp;</TT></TD>
    <TD noWrap align=3Dright><TT>50&nbsp;&nbsp;</TT></TD>
    <TD noWrap><TT>&nbsp;K.LYVFDAAMR.Y</TT></TD></TR>
  <TR>
    <TD align=3Dright>&nbsp;</TD>
    <TD align=3Dright><TT>1101.4662&nbsp;&nbsp;</TT></TD>
    <TD align=3Dright><TT>1100.4589&nbsp;&nbsp;</TT></TD>
    <TD align=3Dright><TT>1100.4999&nbsp;&nbsp;</TT></TD>
    <TD noWrap align=3Dright><TT>-37.24&nbsp;</TT></TD>
    <TD align=3Dright><TT>805&nbsp;</TT></TD>
    <TD noWrap align=3Dright><TT>-&nbsp;</TT></TD>
    <TD align=3Dright><TT>813&nbsp;</TT></TD>
    <TD align=3Dright><TT>1&nbsp;&nbsp;</TT></TD>
    <TD noWrap align=3Dright><TT>---&nbsp;&nbsp;</TT></TD>
    <TD noWrap><TT>&nbsp;K.DFNSYGSRR.G</TT></TD></TR>
  <TR>
    <TD align=3Dright>&nbsp;</TD>
    <TD align=3Dright><TT>1202.5292&nbsp;&nbsp;</TT></TD>
    <TD align=3Dright><TT>1201.5219&nbsp;&nbsp;</TT></TD>
    <TD align=3Dright><TT>1201.5979&nbsp;&nbsp;</TT></TD>
    <TD noWrap align=3Dright><TT>-63.22&nbsp;</TT></TD>
    <TD align=3Dright><TT>163&nbsp;</TT></TD>
    <TD noWrap align=3Dright><TT>-&nbsp;</TT></TD>
    <TD align=3Dright><TT>172&nbsp;</TT></TD>
    <TD align=3Dright><TT>0&nbsp;&nbsp;</TT></TD>
    <TD noWrap align=3Dright><TT>---&nbsp;&nbsp;</TT></TD>
    <TD noWrap><TT>&nbsp;K.IIDWENTSPK.L</TT></TD></TR>
  <TR>
    <TD align=3Dright>&nbsp;</TD>
    <TD align=3Dright><TT>1292.5891&nbsp;&nbsp;</TT></TD>
    <TD align=3Dright><TT>1291.5818&nbsp;&nbsp;</TT></TD>
    <TD align=3Dright><TT>1291.6561&nbsp;&nbsp;</TT></TD>
    <TD noWrap align=3Dright><TT>-57.48&nbsp;</TT></TD>
    <TD align=3Dright><TT>121&nbsp;</TT></TD>
    <TD noWrap align=3Dright><TT>-&nbsp;</TT></TD>
    <TD align=3Dright><TT>131&nbsp;</TT></TD>
    <TD align=3Dright><TT>0&nbsp;&nbsp;</TT></TD>
    <TD noWrap align=3Dright><TT>---&nbsp;&nbsp;</TT></TD>
    <TD noWrap><TT>&nbsp;K.FYSLPALNDPR.I</TT></TD></TR>
  <TR>
    <TD align=3Dright>&nbsp;</TD>
    <TD align=3Dright><TT>1292.5891&nbsp;&nbsp;</TT></TD>
    <TD align=3Dright><TT>1291.5818&nbsp;&nbsp;</TT></TD>
    <TD align=3Dright><TT>1291.6561&nbsp;&nbsp;</TT></TD>
    <TD noWrap align=3Dright><TT>-57.48&nbsp;</TT></TD>
    <TD align=3Dright><TT>121&nbsp;</TT></TD>
    <TD noWrap align=3Dright><TT>-&nbsp;</TT></TD>
    <TD align=3Dright><TT>131&nbsp;</TT></TD>
    <TD align=3Dright><TT>0&nbsp;&nbsp;</TT></TD>
    <TD noWrap align=3Dright><TT>52&nbsp;&nbsp;</TT></TD>
    <TD noWrap><TT>&nbsp;K.FYSLPALNDPR.I</TT></TD></TR>
  <TR>
    <TD align=3Dright>&nbsp;</TD>
    <TD align=3Dright><TT>1381.5876&nbsp;&nbsp;</TT></TD>
    <TD align=3Dright><TT>1380.5803&nbsp;&nbsp;</TT></TD>
    <TD align=3Dright><TT>1380.6714&nbsp;&nbsp;</TT></TD>
    <TD noWrap align=3Dright><TT>-65.96&nbsp;</TT></TD>
    <TD align=3Dright><TT>740&nbsp;</TT></TD>
    <TD noWrap align=3Dright><TT>-&nbsp;</TT></TD>
    <TD align=3Dright><TT>750&nbsp;</TT></TD>
    <TD align=3Dright><TT>0&nbsp;&nbsp;</TT></TD>
    <TD noWrap align=3Dright><TT>---&nbsp;&nbsp;</TT></TD>
    <TD noWrap><TT>&nbsp;K.STYIHEPPYFK.D</TT></TD></TR>
  <TR>
    <TD align=3Dright>&nbsp;</TD>
    <TD align=3Dright><TT>1381.5876&nbsp;&nbsp;</TT></TD>
    <TD align=3Dright><TT>1380.5803&nbsp;&nbsp;</TT></TD>
    <TD align=3Dright><TT>1380.6714&nbsp;&nbsp;</TT></TD>
    <TD noWrap align=3Dright><TT>-65.96&nbsp;</TT></TD>
    <TD align=3Dright><TT>740&nbsp;</TT></TD>
    <TD noWrap align=3Dright><TT>-&nbsp;</TT></TD>
    <TD align=3Dright><TT>750&nbsp;</TT></TD>
    <TD align=3Dright><TT>0&nbsp;&nbsp;</TT></TD>
    <TD noWrap align=3Dright><TT>44&nbsp;&nbsp;</TT></TD>
    <TD noWrap><TT>&nbsp;K.STYIHEPPYFK.D</TT></TD></TR>
  <TR>
    <TD align=3Dright>&nbsp;</TD>
    <TD align=3Dright><TT>1653.6575&nbsp;&nbsp;</TT></TD>
    <TD align=3Dright><TT>1652.6502&nbsp;&nbsp;</TT></TD>
    <TD align=3Dright><TT>1652.7464&nbsp;&nbsp;</TT></TD>
    <TD noWrap align=3Dright><TT>-58.21&nbsp;</TT></TD>
    <TD align=3Dright><TT>149&nbsp;</TT></TD>
    <TD noWrap align=3Dright><TT>-&nbsp;</TT></TD>
    <TD align=3Dright><TT>162&nbsp;</TT></TD>
    <TD align=3Dright><TT>1&nbsp;&nbsp;</TT></TD>
    <TD noWrap align=3Dright><TT>---&nbsp;&nbsp;</TT></TD>
    <TD noWrap><TT>&nbsp;R.NCDNFQVTKNDVEK.I</TT></TD></TR>
  <TR>
    <TD align=3Dright>&nbsp;</TD>
    <TD align=3Dright><TT>2298.1855&nbsp;&nbsp;</TT></TD>
    <TD align=3Dright><TT>2297.1782&nbsp;&nbsp;</TT></TD>
    <TD align=3Dright><TT>2297.2744&nbsp;&nbsp;</TT></TD>
    <TD noWrap align=3Dright><TT>-41.84&nbsp;</TT></TD>
    <TD align=3Dright><TT>214&nbsp;</TT></TD>
    <TD noWrap align=3Dright><TT>-&nbsp;</TT></TD>
    <TD align=3Dright><TT>234&nbsp;</TT></TD>
    <TD align=3Dright><TT>0&nbsp;&nbsp;</TT></TD>
    <TD noWrap align=3Dright><TT>---&nbsp;&nbsp;</TT></TD>
    <TD noWrap><TT>&nbsp;K.INPLVPVDLVIDHSVQVDVAR.S</TT></TD></TR>
  <TR>
    <TD align=3Dright>&nbsp;</TD>
    <TD align=3Dright><TT>2298.1855&nbsp;&nbsp;</TT></TD>
    <TD align=3Dright><TT>2297.1782&nbsp;&nbsp;</TT></TD>
    <TD align=3Dright><TT>2297.2744&nbsp;&nbsp;</TT></TD>
    <TD noWrap align=3Dright><TT>-41.84&nbsp;</TT></TD>
    <TD align=3Dright><TT>214&nbsp;</TT></TD>
    <TD noWrap align=3Dright><TT>-&nbsp;</TT></TD>
    <TD align=3Dright><TT>234&nbsp;</TT></TD>
    <TD align=3Dright><TT>0&nbsp;&nbsp;</TT></TD>
    <TD noWrap align=3Dright><TT>70&nbsp;&nbsp;</TT></TD>
    <TD =
noWrap><TT>&nbsp;K.INPLVPVDLVIDHSVQVDVAR.S</TT></TD></TR></TBODY></TABLE>=

<TABLE border=3D0 cellSpacing=3D0>
  <TBODY>
  <TR>
    <TD><TT>&nbsp;&nbsp;&nbsp;&nbsp;&nbsp;&nbsp;</TT></TD>
    <TD><TT><B>No match to: </B>825.0522, 829.3428, 842.4638, 856.4863,=20
      870.4945, 1045.5090, 1051.4888, 1167.5898, 1179.5635, 1184.6145,=20
      1184.6145, 1260.5598, 1260.5598, 1283.5524, 1512.6627, 1512.6627,=20
      1528.6484, 1585.6647, 1637.6741, 1840.7048, 1840.7048, 1856.6808,=20
      1901.8359, 1935.7729, 1953.8264, 1953.8264, 2210.9954, 2231.1211,=20
      2244.9846, 2485.1487, 2699.2180</TT></TD></TR></TBODY></TABLE><BR>
<TABLE border=3D0 cellSpacing=3D0>
  <TBODY>
  <TR>
    <TD><TT><B><A name=3DHit13>13.</A>&nbsp;&nbsp;&nbsp;</B></TT></TD>
    <TD noWrap><TT><A=20
      =
href=3D"http://zxw-pc/mascot/cgi/protein_view.pl?file=3D../data/20121225/=
F002414.dat&amp;hit=3D13"=20
      =
target=3D_blank>gi|297737441</A>&nbsp;&nbsp;&nbsp;&nbsp;<B>Mass:</B>&nbsp=
;109987&nbsp;&nbsp;&nbsp;<B>Score:</B>&nbsp;297&nbsp;&nbsp;&nbsp;&nbsp;<B=
>Expect:</B>&nbsp;3.7e-024&nbsp;&nbsp;<B>Matches:</B>&nbsp;17</TT></TD></=
TR>
  <TR>
    <TD>&nbsp;</TD>
    <TD noWrap><TT>unnamed protein product [Vitis=20
vinifera]</TT></TD></TR></TBODY></TABLE>
<TABLE border=3D0 cellSpacing=3D0 cellPadding=3D0>
  <TBODY>
  <TR>
    <TD><TT>&nbsp;&nbsp;&nbsp;&nbsp;&nbsp;&nbsp;</TT></TD>
    <TD align=3Dright><TT><B>Observed&nbsp;&nbsp;</B></TT></TD>
    <TD noWrap align=3Dright><TT><B>Mr(expt)&nbsp;&nbsp;</B></TT></TD>
    <TD noWrap align=3Dright><TT><B>Mr(calc)&nbsp;&nbsp;</B></TT></TD>
    <TD align=3Dright><TT><B>&nbsp;ppm&nbsp;&nbsp;</B></TT></TD>
    <TD align=3Dright><TT><B>Start&nbsp;</B></TT></TD>
    <TD align=3Dright><TT><B>&nbsp;</B></TT></TD>
    <TD align=3Dright><TT><B>End&nbsp;</B></TT></TD>
    <TD align=3Dright><TT><B>Miss&nbsp;</B></TT></TD>
    <TD align=3Dright><TT><B>Ions&nbsp;</B></TT></TD>
    <TD><TT><B>&nbsp;Peptide</B></TT></TD></TR>
  <TR>
    <TD align=3Dright>&nbsp;</TD>
    <TD align=3Dright><TT>748.3748&nbsp;&nbsp;</TT></TD>
    <TD align=3Dright><TT>747.3675&nbsp;&nbsp;</TT></TD>
    <TD align=3Dright><TT>747.4279&nbsp;&nbsp;</TT></TD>
    <TD noWrap align=3Dright><TT>-80.75&nbsp;</TT></TD>
    <TD align=3Dright><TT>150&nbsp;</TT></TD>
    <TD noWrap align=3Dright><TT>-&nbsp;</TT></TD>
    <TD align=3Dright><TT>155&nbsp;</TT></TD>
    <TD align=3Dright><TT>0&nbsp;&nbsp;</TT></TD>
    <TD noWrap align=3Dright><TT>---&nbsp;&nbsp;</TT></TD>
    <TD noWrap><TT>&nbsp;K.LPYSIR.I</TT></TD></TR>
  <TR>
    <TD align=3Dright>&nbsp;</TD>
    <TD align=3Dright><TT>778.3814&nbsp;&nbsp;</TT></TD>
    <TD align=3Dright><TT>777.3741&nbsp;&nbsp;</TT></TD>
    <TD align=3Dright><TT>777.4133&nbsp;&nbsp;</TT></TD>
    <TD noWrap align=3Dright><TT>-50.50&nbsp;</TT></TD>
    <TD align=3Dright><TT>837&nbsp;</TT></TD>
    <TD noWrap align=3Dright><TT>-&nbsp;</TT></TD>
    <TD align=3Dright><TT>843&nbsp;</TT></TD>
    <TD align=3Dright><TT>0&nbsp;&nbsp;</TT></TD>
    <TD noWrap align=3Dright><TT>---&nbsp;&nbsp;</TT></TD>
    <TD noWrap><TT>&nbsp;R.GTFANIR.I</TT></TD></TR>
  <TR>
    <TD align=3Dright>&nbsp;</TD>
    <TD align=3Dright><TT>914.5136&nbsp;&nbsp;</TT></TD>
    <TD align=3Dright><TT>913.5063&nbsp;&nbsp;</TT></TD>
    <TD align=3Dright><TT>913.5596&nbsp;&nbsp;</TT></TD>
    <TD noWrap align=3Dright><TT>-58.34&nbsp;</TT></TD>
    <TD align=3Dright><TT>156&nbsp;</TT></TD>
    <TD noWrap align=3Dright><TT>-&nbsp;</TT></TD>
    <TD align=3Dright><TT>163&nbsp;</TT></TD>
    <TD align=3Dright><TT>0&nbsp;&nbsp;</TT></TD>
    <TD noWrap align=3Dright><TT>---&nbsp;&nbsp;</TT></TD>
    <TD noWrap><TT>&nbsp;R.ILLESAIR.N</TT></TD></TR>
  <TR>
    <TD align=3Dright>&nbsp;</TD>
    <TD align=3Dright><TT>945.3579&nbsp;&nbsp;</TT></TD>
    <TD align=3Dright><TT>944.3506&nbsp;&nbsp;</TT></TD>
    <TD align=3Dright><TT>944.3988&nbsp;&nbsp;</TT></TD>
    <TD noWrap align=3Dright><TT>-51.01&nbsp;</TT></TD>
    <TD align=3Dright><TT>820&nbsp;</TT></TD>
    <TD noWrap align=3Dright><TT>-&nbsp;</TT></TD>
    <TD align=3Dright><TT>827&nbsp;</TT></TD>
    <TD align=3Dright><TT>0&nbsp;&nbsp;</TT></TD>
    <TD noWrap align=3Dright><TT>---&nbsp;&nbsp;</TT></TD>
    <TD noWrap><TT>&nbsp;K.DFNSYGSR.R</TT></TD></TR>
  <TR>
    <TD align=3Dright>&nbsp;</TD>
    <TD align=3Dright><TT>945.3579&nbsp;&nbsp;</TT></TD>
    <TD align=3Dright><TT>944.3506&nbsp;&nbsp;</TT></TD>
    <TD align=3Dright><TT>944.3988&nbsp;&nbsp;</TT></TD>
    <TD noWrap align=3Dright><TT>-51.01&nbsp;</TT></TD>
    <TD align=3Dright><TT>820&nbsp;</TT></TD>
    <TD noWrap align=3Dright><TT>-&nbsp;</TT></TD>
    <TD align=3Dright><TT>827&nbsp;</TT></TD>
    <TD align=3Dright><TT>0&nbsp;&nbsp;</TT></TD>
    <TD noWrap align=3Dright><TT>29&nbsp;&nbsp;</TT></TD>
    <TD noWrap><TT>&nbsp;K.DFNSYGSR.R</TT></TD></TR>
  <TR>
    <TD align=3Dright>&nbsp;</TD>
    <TD align=3Dright><TT>1049.5166&nbsp;&nbsp;</TT></TD>
    <TD align=3Dright><TT>1048.5093&nbsp;&nbsp;</TT></TD>
    <TD align=3Dright><TT>1048.5917&nbsp;&nbsp;</TT></TD>
    <TD noWrap align=3Dright><TT>-78.53&nbsp;</TT></TD>
    <TD align=3Dright><TT>596&nbsp;</TT></TD>
    <TD noWrap align=3Dright><TT>-&nbsp;</TT></TD>
    <TD align=3Dright><TT>604&nbsp;</TT></TD>
    <TD align=3Dright><TT>0&nbsp;&nbsp;</TT></TD>
    <TD noWrap align=3Dright><TT>---&nbsp;&nbsp;</TT></TD>
    <TD noWrap><TT>&nbsp;K.YLLQSGLQK.Y</TT></TD></TR>
  <TR>
    <TD align=3Dright>&nbsp;</TD>
    <TD align=3Dright><TT>1085.4890&nbsp;&nbsp;</TT></TD>
    <TD align=3Dright><TT>1084.4817&nbsp;&nbsp;</TT></TD>
    <TD align=3Dright><TT>1084.5375&nbsp;&nbsp;</TT></TD>
    <TD noWrap align=3Dright><TT>-51.46&nbsp;</TT></TD>
    <TD align=3Dright><TT>866&nbsp;</TT></TD>
    <TD noWrap align=3Dright><TT>-&nbsp;</TT></TD>
    <TD align=3Dright><TT>874&nbsp;</TT></TD>
    <TD align=3Dright><TT>0&nbsp;&nbsp;</TT></TD>
    <TD noWrap align=3Dright><TT>---&nbsp;&nbsp;</TT></TD>
    <TD noWrap><TT>&nbsp;K.LYVFDAAMR.Y</TT></TD></TR>
  <TR>
    <TD align=3Dright>&nbsp;</TD>
    <TD align=3Dright><TT>1085.4890&nbsp;&nbsp;</TT></TD>
    <TD align=3Dright><TT>1084.4817&nbsp;&nbsp;</TT></TD>
    <TD align=3Dright><TT>1084.5375&nbsp;&nbsp;</TT></TD>
    <TD noWrap align=3Dright><TT>-51.46&nbsp;</TT></TD>
    <TD align=3Dright><TT>866&nbsp;</TT></TD>
    <TD noWrap align=3Dright><TT>-&nbsp;</TT></TD>
    <TD align=3Dright><TT>874&nbsp;</TT></TD>
    <TD align=3Dright><TT>0&nbsp;&nbsp;</TT></TD>
    <TD noWrap align=3Dright><TT>50&nbsp;&nbsp;</TT></TD>
    <TD noWrap><TT>&nbsp;K.LYVFDAAMR.Y</TT></TD></TR>
  <TR>
    <TD align=3Dright>&nbsp;</TD>
    <TD align=3Dright><TT>1101.4662&nbsp;&nbsp;</TT></TD>
    <TD align=3Dright><TT>1100.4589&nbsp;&nbsp;</TT></TD>
    <TD align=3Dright><TT>1100.4999&nbsp;&nbsp;</TT></TD>
    <TD noWrap align=3Dright><TT>-37.24&nbsp;</TT></TD>
    <TD align=3Dright><TT>820&nbsp;</TT></TD>
    <TD noWrap align=3Dright><TT>-&nbsp;</TT></TD>
    <TD align=3Dright><TT>828&nbsp;</TT></TD>
    <TD align=3Dright><TT>1&nbsp;&nbsp;</TT></TD>
    <TD noWrap align=3Dright><TT>---&nbsp;&nbsp;</TT></TD>
    <TD noWrap><TT>&nbsp;K.DFNSYGSRR.G</TT></TD></TR>
  <TR>
    <TD align=3Dright>&nbsp;</TD>
    <TD align=3Dright><TT>1184.6145&nbsp;&nbsp;</TT></TD>
    <TD align=3Dright><TT>1183.6072&nbsp;&nbsp;</TT></TD>
    <TD align=3Dright><TT>1183.6713&nbsp;&nbsp;</TT></TD>
    <TD noWrap align=3Dright><TT>-54.16&nbsp;</TT></TD>
    <TD align=3Dright><TT>188&nbsp;</TT></TD>
    <TD noWrap align=3Dright><TT>-&nbsp;</TT></TD>
    <TD align=3Dright><TT>197&nbsp;</TT></TD>
    <TD align=3Dright><TT>0&nbsp;&nbsp;</TT></TD>
    <TD noWrap align=3Dright><TT>---&nbsp;&nbsp;</TT></TD>
    <TD noWrap><TT>&nbsp;K.QVEIPFKPAR.V</TT></TD></TR>
  <TR>
    <TD align=3Dright>&nbsp;</TD>
    <TD align=3Dright><TT>1184.6145&nbsp;&nbsp;</TT></TD>
    <TD align=3Dright><TT>1183.6072&nbsp;&nbsp;</TT></TD>
    <TD align=3Dright><TT>1183.6713&nbsp;&nbsp;</TT></TD>
    <TD noWrap align=3Dright><TT>-54.16&nbsp;</TT></TD>
    <TD align=3Dright><TT>188&nbsp;</TT></TD>
    <TD noWrap align=3Dright><TT>-&nbsp;</TT></TD>
    <TD align=3Dright><TT>197&nbsp;</TT></TD>
    <TD align=3Dright><TT>0&nbsp;&nbsp;</TT></TD>
    <TD noWrap align=3Dright><TT>54&nbsp;&nbsp;</TT></TD>
    <TD noWrap><TT>&nbsp;K.QVEIPFKPAR.V</TT></TD></TR>
  <TR>
    <TD align=3Dright>&nbsp;</TD>
    <TD align=3Dright><TT>1202.5292&nbsp;&nbsp;</TT></TD>
    <TD align=3Dright><TT>1201.5219&nbsp;&nbsp;</TT></TD>
    <TD align=3Dright><TT>1201.5979&nbsp;&nbsp;</TT></TD>
    <TD noWrap align=3Dright><TT>-63.22&nbsp;</TT></TD>
    <TD align=3Dright><TT>178&nbsp;</TT></TD>
    <TD noWrap align=3Dright><TT>-&nbsp;</TT></TD>
    <TD align=3Dright><TT>187&nbsp;</TT></TD>
    <TD align=3Dright><TT>0&nbsp;&nbsp;</TT></TD>
    <TD noWrap align=3Dright><TT>---&nbsp;&nbsp;</TT></TD>
    <TD noWrap><TT>&nbsp;K.IIDWENTSPK.Q</TT></TD></TR>
  <TR>
    <TD align=3Dright>&nbsp;</TD>
    <TD align=3Dright><TT>1260.5598&nbsp;&nbsp;</TT></TD>
    <TD align=3Dright><TT>1259.5525&nbsp;&nbsp;</TT></TD>
    <TD align=3Dright><TT>1259.6299&nbsp;&nbsp;</TT></TD>
    <TD noWrap align=3Dright><TT>-61.40&nbsp;</TT></TD>
    <TD align=3Dright><TT>530&nbsp;</TT></TD>
    <TD noWrap align=3Dright><TT>-&nbsp;</TT></TD>
    <TD align=3Dright><TT>540&nbsp;</TT></TD>
    <TD align=3Dright><TT>0&nbsp;&nbsp;</TT></TD>
    <TD noWrap align=3Dright><TT>---&nbsp;&nbsp;</TT></TD>
    <TD noWrap><TT>&nbsp;K.FSFHGQPAELK.H</TT></TD></TR>
  <TR>
    <TD align=3Dright>&nbsp;</TD>
    <TD align=3Dright><TT>1260.5598&nbsp;&nbsp;</TT></TD>
    <TD align=3Dright><TT>1259.5525&nbsp;&nbsp;</TT></TD>
    <TD align=3Dright><TT>1259.6299&nbsp;&nbsp;</TT></TD>
    <TD noWrap align=3Dright><TT>-61.40&nbsp;</TT></TD>
    <TD align=3Dright><TT>530&nbsp;</TT></TD>
    <TD noWrap align=3Dright><TT>-&nbsp;</TT></TD>
    <TD align=3Dright><TT>540&nbsp;</TT></TD>
    <TD align=3Dright><TT>0&nbsp;&nbsp;</TT></TD>
    <TD noWrap align=3Dright><TT>55&nbsp;&nbsp;</TT></TD>
    <TD noWrap><TT>&nbsp;K.FSFHGQPAELK.H</TT></TD></TR>
  <TR>
    <TD align=3Dright>&nbsp;</TD>
    <TD align=3Dright><TT>1292.5891&nbsp;&nbsp;</TT></TD>
    <TD align=3Dright><TT>1291.5818&nbsp;&nbsp;</TT></TD>
    <TD align=3Dright><TT>1291.6561&nbsp;&nbsp;</TT></TD>
    <TD noWrap align=3Dright><TT>-57.48&nbsp;</TT></TD>
    <TD align=3Dright><TT>136&nbsp;</TT></TD>
    <TD noWrap align=3Dright><TT>-&nbsp;</TT></TD>
    <TD align=3Dright><TT>146&nbsp;</TT></TD>
    <TD align=3Dright><TT>0&nbsp;&nbsp;</TT></TD>
    <TD noWrap align=3Dright><TT>---&nbsp;&nbsp;</TT></TD>
    <TD noWrap><TT>&nbsp;K.FYSLPALNDPR.I</TT></TD></TR>
  <TR>
    <TD align=3Dright>&nbsp;</TD>
    <TD align=3Dright><TT>1292.5891&nbsp;&nbsp;</TT></TD>
    <TD align=3Dright><TT>1291.5818&nbsp;&nbsp;</TT></TD>
    <TD align=3Dright><TT>1291.6561&nbsp;&nbsp;</TT></TD>
    <TD noWrap align=3Dright><TT>-57.48&nbsp;</TT></TD>
    <TD align=3Dright><TT>136&nbsp;</TT></TD>
    <TD noWrap align=3Dright><TT>-&nbsp;</TT></TD>
    <TD align=3Dright><TT>146&nbsp;</TT></TD>
    <TD align=3Dright><TT>0&nbsp;&nbsp;</TT></TD>
    <TD noWrap align=3Dright><TT>52&nbsp;&nbsp;</TT></TD>
    <TD noWrap><TT>&nbsp;K.FYSLPALNDPR.I</TT></TD></TR>
  <TR>
    <TD align=3Dright>&nbsp;</TD>
    <TD align=3Dright><TT>1935.7729&nbsp;&nbsp;</TT></TD>
    <TD align=3Dright><TT>1934.7656&nbsp;&nbsp;</TT></TD>
    <TD align=3Dright><TT>1934.8720&nbsp;&nbsp;</TT></TD>
    <TD noWrap align=3Dright><TT>-54.99&nbsp;</TT></TD>
    <TD align=3Dright><TT>392&nbsp;</TT></TD>
    <TD noWrap align=3Dright><TT>-&nbsp;</TT></TD>
    <TD align=3Dright><TT>408&nbsp;</TT></TD>
    <TD align=3Dright><TT>0&nbsp;&nbsp;</TT></TD>
    <TD noWrap align=3Dright><TT>---&nbsp;&nbsp;</TT></TD>
    <TD noWrap><TT>&nbsp;K.FVEFYGEGMGELSLADR.A + Oxidation=20
  (M)</TT></TD></TR></TBODY></TABLE>
<TABLE border=3D0 cellSpacing=3D0>
  <TBODY>
  <TR>
    <TD><TT>&nbsp;&nbsp;&nbsp;&nbsp;&nbsp;&nbsp;</TT></TD>
    <TD><TT><B>No match to: </B>722.3948, 825.0522, 829.3428, 842.4638,=20
      856.4863, 870.4945, 1045.5090, 1051.4888, 1073.4482, 1167.5898, =
1179.5635,=20
      1283.5524, 1381.5876, 1381.5876, 1512.6627, 1512.6627, 1528.6484,=20
      1585.6647, 1637.6741, 1653.6575, 1840.7048, 1840.7048, 1856.6808,=20
      1901.8359, 1953.8264, 1953.8264, 2210.9954, 2231.1211, 2244.9846,=20
      2298.1855, 2298.1855, 2485.1487, =
2699.2180</TT></TD></TR></TBODY></TABLE><BR>
<TABLE border=3D0 cellSpacing=3D0>
  <TBODY>
  <TR>
    <TD><TT><B><A name=3DHit14>14.</A>&nbsp;&nbsp;&nbsp;</B></TT></TD>
    <TD noWrap><TT><A=20
      =
href=3D"http://zxw-pc/mascot/cgi/protein_view.pl?file=3D../data/20121225/=
F002414.dat&amp;hit=3D14"=20
      =
target=3D_blank>gi|225460961</A>&nbsp;&nbsp;&nbsp;&nbsp;<B>Mass:</B>&nbsp=
;109987&nbsp;&nbsp;&nbsp;<B>Score:</B>&nbsp;297&nbsp;&nbsp;&nbsp;&nbsp;<B=
>Expect:</B>&nbsp;3.7e-024&nbsp;&nbsp;<B>Matches:</B>&nbsp;17</TT></TD></=
TR>
  <TR>
    <TD>&nbsp;</TD>
    <TD noWrap><TT>PREDICTED: hypothetical protein [Vitis=20
  vinifera]</TT></TD></TR></TBODY></TABLE>
<TABLE border=3D0 cellSpacing=3D0 cellPadding=3D0>
  <TBODY>
  <TR>
    <TD><TT>&nbsp;&nbsp;&nbsp;&nbsp;&nbsp;&nbsp;</TT></TD>
    <TD align=3Dright><TT><B>Observed&nbsp;&nbsp;</B></TT></TD>
    <TD noWrap align=3Dright><TT><B>Mr(expt)&nbsp;&nbsp;</B></TT></TD>
    <TD noWrap align=3Dright><TT><B>Mr(calc)&nbsp;&nbsp;</B></TT></TD>
    <TD align=3Dright><TT><B>&nbsp;ppm&nbsp;&nbsp;</B></TT></TD>
    <TD align=3Dright><TT><B>Start&nbsp;</B></TT></TD>
    <TD align=3Dright><TT><B>&nbsp;</B></TT></TD>
    <TD align=3Dright><TT><B>End&nbsp;</B></TT></TD>
    <TD align=3Dright><TT><B>Miss&nbsp;</B></TT></TD>
    <TD align=3Dright><TT><B>Ions&nbsp;</B></TT></TD>
    <TD><TT><B>&nbsp;Peptide</B></TT></TD></TR>
  <TR>
    <TD align=3Dright>&nbsp;</TD>
    <TD align=3Dright><TT>748.3748&nbsp;&nbsp;</TT></TD>
    <TD align=3Dright><TT>747.3675&nbsp;&nbsp;</TT></TD>
    <TD align=3Dright><TT>747.4279&nbsp;&nbsp;</TT></TD>
    <TD noWrap align=3Dright><TT>-80.75&nbsp;</TT></TD>
    <TD align=3Dright><TT>150&nbsp;</TT></TD>
    <TD noWrap align=3Dright><TT>-&nbsp;</TT></TD>
    <TD align=3Dright><TT>155&nbsp;</TT></TD>
    <TD align=3Dright><TT>0&nbsp;&nbsp;</TT></TD>
    <TD noWrap align=3Dright><TT>---&nbsp;&nbsp;</TT></TD>
    <TD noWrap><TT>&nbsp;K.LPYSIR.I</TT></TD></TR>
  <TR>
    <TD align=3Dright>&nbsp;</TD>
    <TD align=3Dright><TT>778.3814&nbsp;&nbsp;</TT></TD>
    <TD align=3Dright><TT>777.3741&nbsp;&nbsp;</TT></TD>
    <TD align=3Dright><TT>777.4133&nbsp;&nbsp;</TT></TD>
    <TD noWrap align=3Dright><TT>-50.50&nbsp;</TT></TD>
    <TD align=3Dright><TT>837&nbsp;</TT></TD>
    <TD noWrap align=3Dright><TT>-&nbsp;</TT></TD>
    <TD align=3Dright><TT>843&nbsp;</TT></TD>
    <TD align=3Dright><TT>0&nbsp;&nbsp;</TT></TD>
    <TD noWrap align=3Dright><TT>---&nbsp;&nbsp;</TT></TD>
    <TD noWrap><TT>&nbsp;R.GTFANIR.I</TT></TD></TR>
  <TR>
    <TD align=3Dright>&nbsp;</TD>
    <TD align=3Dright><TT>914.5136&nbsp;&nbsp;</TT></TD>
    <TD align=3Dright><TT>913.5063&nbsp;&nbsp;</TT></TD>
    <TD align=3Dright><TT>913.5596&nbsp;&nbsp;</TT></TD>
    <TD noWrap align=3Dright><TT>-58.34&nbsp;</TT></TD>
    <TD align=3Dright><TT>156&nbsp;</TT></TD>
    <TD noWrap align=3Dright><TT>-&nbsp;</TT></TD>
    <TD align=3Dright><TT>163&nbsp;</TT></TD>
    <TD align=3Dright><TT>0&nbsp;&nbsp;</TT></TD>
    <TD noWrap align=3Dright><TT>---&nbsp;&nbsp;</TT></TD>
    <TD noWrap><TT>&nbsp;R.ILLESAIR.N</TT></TD></TR>
  <TR>
    <TD align=3Dright>&nbsp;</TD>
    <TD align=3Dright><TT>945.3579&nbsp;&nbsp;</TT></TD>
    <TD align=3Dright><TT>944.3506&nbsp;&nbsp;</TT></TD>
    <TD align=3Dright><TT>944.3988&nbsp;&nbsp;</TT></TD>
    <TD noWrap align=3Dright><TT>-51.01&nbsp;</TT></TD>
    <TD align=3Dright><TT>820&nbsp;</TT></TD>
    <TD noWrap align=3Dright><TT>-&nbsp;</TT></TD>
    <TD align=3Dright><TT>827&nbsp;</TT></TD>
    <TD align=3Dright><TT>0&nbsp;&nbsp;</TT></TD>
    <TD noWrap align=3Dright><TT>---&nbsp;&nbsp;</TT></TD>
    <TD noWrap><TT>&nbsp;K.DFNSYGSR.R</TT></TD></TR>
  <TR>
    <TD align=3Dright>&nbsp;</TD>
    <TD align=3Dright><TT>945.3579&nbsp;&nbsp;</TT></TD>
    <TD align=3Dright><TT>944.3506&nbsp;&nbsp;</TT></TD>
    <TD align=3Dright><TT>944.3988&nbsp;&nbsp;</TT></TD>
    <TD noWrap align=3Dright><TT>-51.01&nbsp;</TT></TD>
    <TD align=3Dright><TT>820&nbsp;</TT></TD>
    <TD noWrap align=3Dright><TT>-&nbsp;</TT></TD>
    <TD align=3Dright><TT>827&nbsp;</TT></TD>
    <TD align=3Dright><TT>0&nbsp;&nbsp;</TT></TD>
    <TD noWrap align=3Dright><TT>29&nbsp;&nbsp;</TT></TD>
    <TD noWrap><TT>&nbsp;K.DFNSYGSR.R</TT></TD></TR>
  <TR>
    <TD align=3Dright>&nbsp;</TD>
    <TD align=3Dright><TT>1049.5166&nbsp;&nbsp;</TT></TD>
    <TD align=3Dright><TT>1048.5093&nbsp;&nbsp;</TT></TD>
    <TD align=3Dright><TT>1048.5917&nbsp;&nbsp;</TT></TD>
    <TD noWrap align=3Dright><TT>-78.53&nbsp;</TT></TD>
    <TD align=3Dright><TT>596&nbsp;</TT></TD>
    <TD noWrap align=3Dright><TT>-&nbsp;</TT></TD>
    <TD align=3Dright><TT>604&nbsp;</TT></TD>
    <TD align=3Dright><TT>0&nbsp;&nbsp;</TT></TD>
    <TD noWrap align=3Dright><TT>---&nbsp;&nbsp;</TT></TD>
    <TD noWrap><TT>&nbsp;K.YLLQSGLQK.Y</TT></TD></TR>
  <TR>
    <TD align=3Dright>&nbsp;</TD>
    <TD align=3Dright><TT>1085.4890&nbsp;&nbsp;</TT></TD>
    <TD align=3Dright><TT>1084.4817&nbsp;&nbsp;</TT></TD>
    <TD align=3Dright><TT>1084.5375&nbsp;&nbsp;</TT></TD>
    <TD noWrap align=3Dright><TT>-51.46&nbsp;</TT></TD>
    <TD align=3Dright><TT>866&nbsp;</TT></TD>
    <TD noWrap align=3Dright><TT>-&nbsp;</TT></TD>
    <TD align=3Dright><TT>874&nbsp;</TT></TD>
    <TD align=3Dright><TT>0&nbsp;&nbsp;</TT></TD>
    <TD noWrap align=3Dright><TT>---&nbsp;&nbsp;</TT></TD>
    <TD noWrap><TT>&nbsp;K.LYVFDAAMR.Y</TT></TD></TR>
  <TR>
    <TD align=3Dright>&nbsp;</TD>
    <TD align=3Dright><TT>1085.4890&nbsp;&nbsp;</TT></TD>
    <TD align=3Dright><TT>1084.4817&nbsp;&nbsp;</TT></TD>
    <TD align=3Dright><TT>1084.5375&nbsp;&nbsp;</TT></TD>
    <TD noWrap align=3Dright><TT>-51.46&nbsp;</TT></TD>
    <TD align=3Dright><TT>866&nbsp;</TT></TD>
    <TD noWrap align=3Dright><TT>-&nbsp;</TT></TD>
    <TD align=3Dright><TT>874&nbsp;</TT></TD>
    <TD align=3Dright><TT>0&nbsp;&nbsp;</TT></TD>
    <TD noWrap align=3Dright><TT>50&nbsp;&nbsp;</TT></TD>
    <TD noWrap><TT>&nbsp;K.LYVFDAAMR.Y</TT></TD></TR>
  <TR>
    <TD align=3Dright>&nbsp;</TD>
    <TD align=3Dright><TT>1101.4662&nbsp;&nbsp;</TT></TD>
    <TD align=3Dright><TT>1100.4589&nbsp;&nbsp;</TT></TD>
    <TD align=3Dright><TT>1100.4999&nbsp;&nbsp;</TT></TD>
    <TD noWrap align=3Dright><TT>-37.24&nbsp;</TT></TD>
    <TD align=3Dright><TT>820&nbsp;</TT></TD>
    <TD noWrap align=3Dright><TT>-&nbsp;</TT></TD>
    <TD align=3Dright><TT>828&nbsp;</TT></TD>
    <TD align=3Dright><TT>1&nbsp;&nbsp;</TT></TD>
    <TD noWrap align=3Dright><TT>---&nbsp;&nbsp;</TT></TD>
    <TD noWrap><TT>&nbsp;K.DFNSYGSRR.G</TT></TD></TR>
  <TR>
    <TD align=3Dright>&nbsp;</TD>
    <TD align=3Dright><TT>1184.6145&nbsp;&nbsp;</TT></TD>
    <TD align=3Dright><TT>1183.6072&nbsp;&nbsp;</TT></TD>
    <TD align=3Dright><TT>1183.6713&nbsp;&nbsp;</TT></TD>
    <TD noWrap align=3Dright><TT>-54.16&nbsp;</TT></TD>
    <TD align=3Dright><TT>188&nbsp;</TT></TD>
    <TD noWrap align=3Dright><TT>-&nbsp;</TT></TD>
    <TD align=3Dright><TT>197&nbsp;</TT></TD>
    <TD align=3Dright><TT>0&nbsp;&nbsp;</TT></TD>
    <TD noWrap align=3Dright><TT>---&nbsp;&nbsp;</TT></TD>
    <TD noWrap><TT>&nbsp;K.QVEIPFKPAR.V</TT></TD></TR>
  <TR>
    <TD align=3Dright>&nbsp;</TD>
    <TD align=3Dright><TT>1184.6145&nbsp;&nbsp;</TT></TD>
    <TD align=3Dright><TT>1183.6072&nbsp;&nbsp;</TT></TD>
    <TD align=3Dright><TT>1183.6713&nbsp;&nbsp;</TT></TD>
    <TD noWrap align=3Dright><TT>-54.16&nbsp;</TT></TD>
    <TD align=3Dright><TT>188&nbsp;</TT></TD>
    <TD noWrap align=3Dright><TT>-&nbsp;</TT></TD>
    <TD align=3Dright><TT>197&nbsp;</TT></TD>
    <TD align=3Dright><TT>0&nbsp;&nbsp;</TT></TD>
    <TD noWrap align=3Dright><TT>54&nbsp;&nbsp;</TT></TD>
    <TD noWrap><TT>&nbsp;K.QVEIPFKPAR.V</TT></TD></TR>
  <TR>
    <TD align=3Dright>&nbsp;</TD>
    <TD align=3Dright><TT>1202.5292&nbsp;&nbsp;</TT></TD>
    <TD align=3Dright><TT>1201.5219&nbsp;&nbsp;</TT></TD>
    <TD align=3Dright><TT>1201.5979&nbsp;&nbsp;</TT></TD>
    <TD noWrap align=3Dright><TT>-63.22&nbsp;</TT></TD>
    <TD align=3Dright><TT>178&nbsp;</TT></TD>
    <TD noWrap align=3Dright><TT>-&nbsp;</TT></TD>
    <TD align=3Dright><TT>187&nbsp;</TT></TD>
    <TD align=3Dright><TT>0&nbsp;&nbsp;</TT></TD>
    <TD noWrap align=3Dright><TT>---&nbsp;&nbsp;</TT></TD>
    <TD noWrap><TT>&nbsp;K.IIDWENTSPK.Q</TT></TD></TR>
  <TR>
    <TD align=3Dright>&nbsp;</TD>
    <TD align=3Dright><TT>1260.5598&nbsp;&nbsp;</TT></TD>
    <TD align=3Dright><TT>1259.5525&nbsp;&nbsp;</TT></TD>
    <TD align=3Dright><TT>1259.6299&nbsp;&nbsp;</TT></TD>
    <TD noWrap align=3Dright><TT>-61.40&nbsp;</TT></TD>
    <TD align=3Dright><TT>530&nbsp;</TT></TD>
    <TD noWrap align=3Dright><TT>-&nbsp;</TT></TD>
    <TD align=3Dright><TT>540&nbsp;</TT></TD>
    <TD align=3Dright><TT>0&nbsp;&nbsp;</TT></TD>
    <TD noWrap align=3Dright><TT>---&nbsp;&nbsp;</TT></TD>
    <TD noWrap><TT>&nbsp;K.FSFHGQPAELK.H</TT></TD></TR>
  <TR>
    <TD align=3Dright>&nbsp;</TD>
    <TD align=3Dright><TT>1260.5598&nbsp;&nbsp;</TT></TD>
    <TD align=3Dright><TT>1259.5525&nbsp;&nbsp;</TT></TD>
    <TD align=3Dright><TT>1259.6299&nbsp;&nbsp;</TT></TD>
    <TD noWrap align=3Dright><TT>-61.40&nbsp;</TT></TD>
    <TD align=3Dright><TT>530&nbsp;</TT></TD>
    <TD noWrap align=3Dright><TT>-&nbsp;</TT></TD>
    <TD align=3Dright><TT>540&nbsp;</TT></TD>
    <TD align=3Dright><TT>0&nbsp;&nbsp;</TT></TD>
    <TD noWrap align=3Dright><TT>55&nbsp;&nbsp;</TT></TD>
    <TD noWrap><TT>&nbsp;K.FSFHGQPAELK.H</TT></TD></TR>
  <TR>
    <TD align=3Dright>&nbsp;</TD>
    <TD align=3Dright><TT>1292.5891&nbsp;&nbsp;</TT></TD>
    <TD align=3Dright><TT>1291.5818&nbsp;&nbsp;</TT></TD>
    <TD align=3Dright><TT>1291.6561&nbsp;&nbsp;</TT></TD>
    <TD noWrap align=3Dright><TT>-57.48&nbsp;</TT></TD>
    <TD align=3Dright><TT>136&nbsp;</TT></TD>
    <TD noWrap align=3Dright><TT>-&nbsp;</TT></TD>
    <TD align=3Dright><TT>146&nbsp;</TT></TD>
    <TD align=3Dright><TT>0&nbsp;&nbsp;</TT></TD>
    <TD noWrap align=3Dright><TT>---&nbsp;&nbsp;</TT></TD>
    <TD noWrap><TT>&nbsp;K.FYSLPALNDPR.I</TT></TD></TR>
  <TR>
    <TD align=3Dright>&nbsp;</TD>
    <TD align=3Dright><TT>1292.5891&nbsp;&nbsp;</TT></TD>
    <TD align=3Dright><TT>1291.5818&nbsp;&nbsp;</TT></TD>
    <TD align=3Dright><TT>1291.6561&nbsp;&nbsp;</TT></TD>
    <TD noWrap align=3Dright><TT>-57.48&nbsp;</TT></TD>
    <TD align=3Dright><TT>136&nbsp;</TT></TD>
    <TD noWrap align=3Dright><TT>-&nbsp;</TT></TD>
    <TD align=3Dright><TT>146&nbsp;</TT></TD>
    <TD align=3Dright><TT>0&nbsp;&nbsp;</TT></TD>
    <TD noWrap align=3Dright><TT>52&nbsp;&nbsp;</TT></TD>
    <TD noWrap><TT>&nbsp;K.FYSLPALNDPR.I</TT></TD></TR>
  <TR>
    <TD align=3Dright>&nbsp;</TD>
    <TD align=3Dright><TT>1935.7729&nbsp;&nbsp;</TT></TD>
    <TD align=3Dright><TT>1934.7656&nbsp;&nbsp;</TT></TD>
    <TD align=3Dright><TT>1934.8720&nbsp;&nbsp;</TT></TD>
    <TD noWrap align=3Dright><TT>-54.99&nbsp;</TT></TD>
    <TD align=3Dright><TT>392&nbsp;</TT></TD>
    <TD noWrap align=3Dright><TT>-&nbsp;</TT></TD>
    <TD align=3Dright><TT>408&nbsp;</TT></TD>
    <TD align=3Dright><TT>0&nbsp;&nbsp;</TT></TD>
    <TD noWrap align=3Dright><TT>---&nbsp;&nbsp;</TT></TD>
    <TD noWrap><TT>&nbsp;K.FVEFYGEGMGELSLADR.A + Oxidation=20
  (M)</TT></TD></TR></TBODY></TABLE>
<TABLE border=3D0 cellSpacing=3D0>
  <TBODY>
  <TR>
    <TD><TT>&nbsp;&nbsp;&nbsp;&nbsp;&nbsp;&nbsp;</TT></TD>
    <TD><TT><B>No match to: </B>722.3948, 825.0522, 829.3428, 842.4638,=20
      856.4863, 870.4945, 1045.5090, 1051.4888, 1073.4482, 1167.5898, =
1179.5635,=20
      1283.5524, 1381.5876, 1381.5876, 1512.6627, 1512.6627, 1528.6484,=20
      1585.6647, 1637.6741, 1653.6575, 1840.7048, 1840.7048, 1856.6808,=20
      1901.8359, 1953.8264, 1953.8264, 2210.9954, 2231.1211, 2244.9846,=20
      2298.1855, 2298.1855, 2485.1487, =
2699.2180</TT></TD></TR></TBODY></TABLE><BR>
<TABLE border=3D0 cellSpacing=3D0>
  <TBODY>
  <TR>
    <TD><TT><B><A name=3DHit15>15.</A>&nbsp;&nbsp;&nbsp;</B></TT></TD>
    <TD noWrap><TT><A=20
      =
href=3D"http://zxw-pc/mascot/cgi/protein_view.pl?file=3D../data/20121225/=
F002414.dat&amp;hit=3D15"=20
      =
target=3D_blank>gi|332661176</A>&nbsp;&nbsp;&nbsp;&nbsp;<B>Mass:</B>&nbsp=
;98090&nbsp;&nbsp;&nbsp;&nbsp;<B>Score:</B>&nbsp;256&nbsp;&nbsp;&nbsp;&nb=
sp;<B>Expect:</B>&nbsp;4.6e-020&nbsp;&nbsp;<B>Matches:</B>&nbsp;16</TT></=
TD></TR>
  <TR>
    <TD>&nbsp;</TD>
    <TD noWrap><TT>aconitate hydratase 1 [Arabidopsis=20
  thaliana]</TT></TD></TR></TBODY></TABLE>
<TABLE border=3D0 cellSpacing=3D0 cellPadding=3D0>
  <TBODY>
  <TR>
    <TD><TT>&nbsp;&nbsp;&nbsp;&nbsp;&nbsp;&nbsp;</TT></TD>
    <TD align=3Dright><TT><B>Observed&nbsp;&nbsp;</B></TT></TD>
    <TD noWrap align=3Dright><TT><B>Mr(expt)&nbsp;&nbsp;</B></TT></TD>
    <TD noWrap align=3Dright><TT><B>Mr(calc)&nbsp;&nbsp;</B></TT></TD>
    <TD align=3Dright><TT><B>&nbsp;ppm&nbsp;&nbsp;</B></TT></TD>
    <TD align=3Dright><TT><B>Start&nbsp;</B></TT></TD>
    <TD align=3Dright><TT><B>&nbsp;</B></TT></TD>
    <TD align=3Dright><TT><B>End&nbsp;</B></TT></TD>
    <TD align=3Dright><TT><B>Miss&nbsp;</B></TT></TD>
    <TD align=3Dright><TT><B>Ions&nbsp;</B></TT></TD>
    <TD><TT><B>&nbsp;Peptide</B></TT></TD></TR>
  <TR>
    <TD align=3Dright>&nbsp;</TD>
    <TD align=3Dright><TT>722.3948&nbsp;&nbsp;</TT></TD>
    <TD align=3Dright><TT>721.3875&nbsp;&nbsp;</TT></TD>
    <TD align=3Dright><TT>721.4235&nbsp;&nbsp;</TT></TD>
    <TD noWrap align=3Dright><TT>-49.91&nbsp;</TT></TD>
    <TD align=3Dright><TT>546&nbsp;</TT></TD>
    <TD noWrap align=3Dright><TT>-&nbsp;</TT></TD>
    <TD align=3Dright><TT>551&nbsp;</TT></TD>
    <TD align=3Dright><TT>0&nbsp;&nbsp;</TT></TD>
    <TD noWrap align=3Dright><TT>---&nbsp;&nbsp;</TT></TD>
    <TD noWrap><TT>&nbsp;R.VHPLTR.A</TT></TD></TR>
  <TR>
    <TD align=3Dright>&nbsp;</TD>
    <TD align=3Dright><TT>748.3748&nbsp;&nbsp;</TT></TD>
    <TD align=3Dright><TT>747.3675&nbsp;&nbsp;</TT></TD>
    <TD align=3Dright><TT>747.4279&nbsp;&nbsp;</TT></TD>
    <TD noWrap align=3Dright><TT>-80.75&nbsp;</TT></TD>
    <TD align=3Dright><TT>39&nbsp;</TT></TD>
    <TD noWrap align=3Dright><TT>-&nbsp;</TT></TD>
    <TD align=3Dright><TT>44&nbsp;</TT></TD>
    <TD align=3Dright><TT>0&nbsp;&nbsp;</TT></TD>
    <TD noWrap align=3Dright><TT>---&nbsp;&nbsp;</TT></TD>
    <TD noWrap><TT>&nbsp;K.LPYSIR.I</TT></TD></TR>
  <TR>
    <TD align=3Dright>&nbsp;</TD>
    <TD align=3Dright><TT>778.3814&nbsp;&nbsp;</TT></TD>
    <TD align=3Dright><TT>777.3741&nbsp;&nbsp;</TT></TD>
    <TD align=3Dright><TT>777.4133&nbsp;&nbsp;</TT></TD>
    <TD noWrap align=3Dright><TT>-50.50&nbsp;</TT></TD>
    <TD align=3Dright><TT>726&nbsp;</TT></TD>
    <TD noWrap align=3Dright><TT>-&nbsp;</TT></TD>
    <TD align=3Dright><TT>732&nbsp;</TT></TD>
    <TD align=3Dright><TT>0&nbsp;&nbsp;</TT></TD>
    <TD noWrap align=3Dright><TT>---&nbsp;&nbsp;</TT></TD>
    <TD noWrap><TT>&nbsp;R.GTFANIR.I</TT></TD></TR>
  <TR>
    <TD align=3Dright>&nbsp;</TD>
    <TD align=3Dright><TT>914.5136&nbsp;&nbsp;</TT></TD>
    <TD align=3Dright><TT>913.5063&nbsp;&nbsp;</TT></TD>
    <TD align=3Dright><TT>913.5596&nbsp;&nbsp;</TT></TD>
    <TD noWrap align=3Dright><TT>-58.34&nbsp;</TT></TD>
    <TD align=3Dright><TT>45&nbsp;</TT></TD>
    <TD noWrap align=3Dright><TT>-&nbsp;</TT></TD>
    <TD align=3Dright><TT>52&nbsp;</TT></TD>
    <TD align=3Dright><TT>0&nbsp;&nbsp;</TT></TD>
    <TD noWrap align=3Dright><TT>---&nbsp;&nbsp;</TT></TD>
    <TD noWrap><TT>&nbsp;R.ILLESAIR.N</TT></TD></TR>
  <TR>
    <TD align=3Dright>&nbsp;</TD>
    <TD align=3Dright><TT>945.3579&nbsp;&nbsp;</TT></TD>
    <TD align=3Dright><TT>944.3506&nbsp;&nbsp;</TT></TD>
    <TD align=3Dright><TT>944.3988&nbsp;&nbsp;</TT></TD>
    <TD noWrap align=3Dright><TT>-51.01&nbsp;</TT></TD>
    <TD align=3Dright><TT>709&nbsp;</TT></TD>
    <TD noWrap align=3Dright><TT>-&nbsp;</TT></TD>
    <TD align=3Dright><TT>716&nbsp;</TT></TD>
    <TD align=3Dright><TT>0&nbsp;&nbsp;</TT></TD>
    <TD noWrap align=3Dright><TT>---&nbsp;&nbsp;</TT></TD>
    <TD noWrap><TT>&nbsp;R.DFNSYGSR.R</TT></TD></TR>
  <TR>
    <TD align=3Dright>&nbsp;</TD>
    <TD align=3Dright><TT>945.3579&nbsp;&nbsp;</TT></TD>
    <TD align=3Dright><TT>944.3506&nbsp;&nbsp;</TT></TD>
    <TD align=3Dright><TT>944.3988&nbsp;&nbsp;</TT></TD>
    <TD noWrap align=3Dright><TT>-51.01&nbsp;</TT></TD>
    <TD align=3Dright><TT>709&nbsp;</TT></TD>
    <TD noWrap align=3Dright><TT>-&nbsp;</TT></TD>
    <TD align=3Dright><TT>716&nbsp;</TT></TD>
    <TD align=3Dright><TT>0&nbsp;&nbsp;</TT></TD>
    <TD noWrap align=3Dright><TT>29&nbsp;&nbsp;</TT></TD>
    <TD noWrap><TT>&nbsp;R.DFNSYGSR.R</TT></TD></TR>
  <TR>
    <TD align=3Dright>&nbsp;</TD>
    <TD align=3Dright><TT>1049.5166&nbsp;&nbsp;</TT></TD>
    <TD align=3Dright><TT>1048.5093&nbsp;&nbsp;</TT></TD>
    <TD align=3Dright><TT>1048.6070&nbsp;&nbsp;</TT></TD>
    <TD noWrap align=3Dright><TT>-93.11&nbsp;</TT></TD>
    <TD align=3Dright><TT>401&nbsp;</TT></TD>
    <TD noWrap align=3Dright><TT>-&nbsp;</TT></TD>
    <TD align=3Dright><TT>410&nbsp;</TT></TD>
    <TD align=3Dright><TT>1&nbsp;&nbsp;</TT></TD>
    <TD noWrap align=3Dright><TT>---&nbsp;&nbsp;</TT></TD>
    <TD noWrap><TT>&nbsp;R.VGFKGFAVPK.E</TT></TD></TR>
  <TR>
    <TD align=3Dright>&nbsp;</TD>
    <TD align=3Dright><TT>1101.4662&nbsp;&nbsp;</TT></TD>
    <TD align=3Dright><TT>1100.4589&nbsp;&nbsp;</TT></TD>
    <TD align=3Dright><TT>1100.4999&nbsp;&nbsp;</TT></TD>
    <TD noWrap align=3Dright><TT>-37.24&nbsp;</TT></TD>
    <TD align=3Dright><TT>709&nbsp;</TT></TD>
    <TD noWrap align=3Dright><TT>-&nbsp;</TT></TD>
    <TD align=3Dright><TT>717&nbsp;</TT></TD>
    <TD align=3Dright><TT>1&nbsp;&nbsp;</TT></TD>
    <TD noWrap align=3Dright><TT>---&nbsp;&nbsp;</TT></TD>
    <TD noWrap><TT>&nbsp;R.DFNSYGSRR.G</TT></TD></TR>
  <TR>
    <TD align=3Dright>&nbsp;</TD>
    <TD align=3Dright><TT>1184.6145&nbsp;&nbsp;</TT></TD>
    <TD align=3Dright><TT>1183.6072&nbsp;&nbsp;</TT></TD>
    <TD align=3Dright><TT>1183.6713&nbsp;&nbsp;</TT></TD>
    <TD noWrap align=3Dright><TT>-54.16&nbsp;</TT></TD>
    <TD align=3Dright><TT>77&nbsp;</TT></TD>
    <TD noWrap align=3Dright><TT>-&nbsp;</TT></TD>
    <TD align=3Dright><TT>86&nbsp;</TT></TD>
    <TD align=3Dright><TT>0&nbsp;&nbsp;</TT></TD>
    <TD noWrap align=3Dright><TT>---&nbsp;&nbsp;</TT></TD>
    <TD noWrap><TT>&nbsp;K.QVEIPFKPAR.V</TT></TD></TR>
  <TR>
    <TD align=3Dright>&nbsp;</TD>
    <TD align=3Dright><TT>1184.6145&nbsp;&nbsp;</TT></TD>
    <TD align=3Dright><TT>1183.6072&nbsp;&nbsp;</TT></TD>
    <TD align=3Dright><TT>1183.6713&nbsp;&nbsp;</TT></TD>
    <TD noWrap align=3Dright><TT>-54.16&nbsp;</TT></TD>
    <TD align=3Dright><TT>77&nbsp;</TT></TD>
    <TD noWrap align=3Dright><TT>-&nbsp;</TT></TD>
    <TD align=3Dright><TT>86&nbsp;</TT></TD>
    <TD align=3Dright><TT>0&nbsp;&nbsp;</TT></TD>
    <TD noWrap align=3Dright><TT>54&nbsp;&nbsp;</TT></TD>
    <TD noWrap><TT>&nbsp;K.QVEIPFKPAR.V</TT></TD></TR>
  <TR>
    <TD align=3Dright>&nbsp;</TD>
    <TD align=3Dright><TT>1202.5292&nbsp;&nbsp;</TT></TD>
    <TD align=3Dright><TT>1201.5219&nbsp;&nbsp;</TT></TD>
    <TD align=3Dright><TT>1201.5979&nbsp;&nbsp;</TT></TD>
    <TD noWrap align=3Dright><TT>-63.22&nbsp;</TT></TD>
    <TD align=3Dright><TT>67&nbsp;</TT></TD>
    <TD noWrap align=3Dright><TT>-&nbsp;</TT></TD>
    <TD align=3Dright><TT>76&nbsp;</TT></TD>
    <TD align=3Dright><TT>0&nbsp;&nbsp;</TT></TD>
    <TD noWrap align=3Dright><TT>---&nbsp;&nbsp;</TT></TD>
    <TD noWrap><TT>&nbsp;K.ILDWENTSPK.Q</TT></TD></TR>
  <TR>
    <TD align=3Dright>&nbsp;</TD>
    <TD align=3Dright><TT>1381.5876&nbsp;&nbsp;</TT></TD>
    <TD align=3Dright><TT>1380.5803&nbsp;&nbsp;</TT></TD>
    <TD align=3Dright><TT>1380.6714&nbsp;&nbsp;</TT></TD>
    <TD noWrap align=3Dright><TT>-65.96&nbsp;</TT></TD>
    <TD align=3Dright><TT>644&nbsp;</TT></TD>
    <TD noWrap align=3Dright><TT>-&nbsp;</TT></TD>
    <TD align=3Dright><TT>654&nbsp;</TT></TD>
    <TD align=3Dright><TT>0&nbsp;&nbsp;</TT></TD>
    <TD noWrap align=3Dright><TT>---&nbsp;&nbsp;</TT></TD>
    <TD noWrap><TT>&nbsp;K.STYIHEPPYFK.G</TT></TD></TR>
  <TR>
    <TD align=3Dright>&nbsp;</TD>
    <TD align=3Dright><TT>1381.5876&nbsp;&nbsp;</TT></TD>
    <TD align=3Dright><TT>1380.5803&nbsp;&nbsp;</TT></TD>
    <TD align=3Dright><TT>1380.6714&nbsp;&nbsp;</TT></TD>
    <TD noWrap align=3Dright><TT>-65.96&nbsp;</TT></TD>
    <TD align=3Dright><TT>644&nbsp;</TT></TD>
    <TD noWrap align=3Dright><TT>-&nbsp;</TT></TD>
    <TD align=3Dright><TT>654&nbsp;</TT></TD>
    <TD align=3Dright><TT>0&nbsp;&nbsp;</TT></TD>
    <TD noWrap align=3Dright><TT>44&nbsp;&nbsp;</TT></TD>
    <TD noWrap><TT>&nbsp;K.STYIHEPPYFK.G</TT></TD></TR>
  <TR>
    <TD align=3Dright>&nbsp;</TD>
    <TD align=3Dright><TT>2298.1855&nbsp;&nbsp;</TT></TD>
    <TD align=3Dright><TT>2297.1782&nbsp;&nbsp;</TT></TD>
    <TD align=3Dright><TT>2297.2744&nbsp;&nbsp;</TT></TD>
    <TD noWrap align=3Dright><TT>-41.84&nbsp;</TT></TD>
    <TD align=3Dright><TT>118&nbsp;</TT></TD>
    <TD noWrap align=3Dright><TT>-&nbsp;</TT></TD>
    <TD align=3Dright><TT>138&nbsp;</TT></TD>
    <TD align=3Dright><TT>0&nbsp;&nbsp;</TT></TD>
    <TD noWrap align=3Dright><TT>---&nbsp;&nbsp;</TT></TD>
    <TD noWrap><TT>&nbsp;K.INPLVPVDLVIDHSVQVDVAR.S</TT></TD></TR>
  <TR>
    <TD align=3Dright>&nbsp;</TD>
    <TD align=3Dright><TT>2298.1855&nbsp;&nbsp;</TT></TD>
    <TD align=3Dright><TT>2297.1782&nbsp;&nbsp;</TT></TD>
    <TD align=3Dright><TT>2297.2744&nbsp;&nbsp;</TT></TD>
    <TD noWrap align=3Dright><TT>-41.84&nbsp;</TT></TD>
    <TD align=3Dright><TT>118&nbsp;</TT></TD>
    <TD noWrap align=3Dright><TT>-&nbsp;</TT></TD>
    <TD align=3Dright><TT>138&nbsp;</TT></TD>
    <TD align=3Dright><TT>0&nbsp;&nbsp;</TT></TD>
    <TD noWrap align=3Dright><TT>70&nbsp;&nbsp;</TT></TD>
    <TD noWrap><TT>&nbsp;K.INPLVPVDLVIDHSVQVDVAR.S</TT></TD></TR>
  <TR>
    <TD align=3Dright>&nbsp;</TD>
    <TD align=3Dright><TT>2485.1487&nbsp;&nbsp;</TT></TD>
    <TD align=3Dright><TT>2484.1414&nbsp;&nbsp;</TT></TD>
    <TD align=3Dright><TT>2484.2325&nbsp;&nbsp;</TT></TD>
    <TD noWrap align=3Dright><TT>-36.67&nbsp;</TT></TD>
    <TD align=3Dright><TT>873&nbsp;</TT></TD>
    <TD noWrap align=3Dright><TT>-&nbsp;</TT></TD>
    <TD align=3Dright><TT>893&nbsp;</TT></TD>
    <TD align=3Dright><TT>0&nbsp;&nbsp;</TT></TD>
    <TD noWrap align=3Dright><TT>---&nbsp;&nbsp;</TT></TD>
    <TD =
noWrap><TT>&nbsp;R.FDTEVELAYFDHGGILQYVIR.N</TT></TD></TR></TBODY></TABLE>=

<TABLE border=3D0 cellSpacing=3D0>
  <TBODY>
  <TR>
    <TD><TT>&nbsp;&nbsp;&nbsp;&nbsp;&nbsp;&nbsp;</TT></TD>
    <TD><TT><B>No match to: </B>825.0522, 829.3428, 842.4638, 856.4863,=20
      870.4945, 1045.5090, 1051.4888, 1073.4482, 1085.4890, 1085.4890,=20
      1167.5898, 1179.5635, 1260.5598, 1260.5598, 1283.5524, 1292.5891,=20
      1292.5891, 1512.6627, 1512.6627, 1528.6484, 1585.6647, 1637.6741,=20
      1653.6575, 1840.7048, 1840.7048, 1856.6808, 1901.8359, 1935.7729,=20
      1953.8264, 1953.8264, 2210.9954, 2231.1211, 2244.9846,=20
  2699.2180</TT></TD></TR></TBODY></TABLE><BR>
<TABLE border=3D0 cellSpacing=3D0>
  <TBODY>
  <TR>
    <TD><TT><B><A name=3DHit16>16.</A>&nbsp;&nbsp;&nbsp;</B></TT></TD>
    <TD noWrap><TT><A=20
      =
href=3D"http://zxw-pc/mascot/cgi/protein_view.pl?file=3D../data/20121225/=
F002414.dat&amp;hit=3D16"=20
      =
target=3D_blank>gi|13124706</A>&nbsp;&nbsp;&nbsp;&nbsp;<B>Mass:</B>&nbsp;=
98090&nbsp;&nbsp;&nbsp;&nbsp;<B>Score:</B>&nbsp;256&nbsp;&nbsp;&nbsp;&nbs=
p;<B>Expect:</B>&nbsp;4.6e-020&nbsp;&nbsp;<B>Matches:</B>&nbsp;16</TT></T=
D></TR>
  <TR>
    <TD>&nbsp;</TD>
    <TD noWrap><TT>RecName: Full=3DAconitate hydratase 1; =
Short=3DAconitase 1;=20
      AltName: Full=3DCitrate hydro-lyase =
1</TT></TD></TR></TBODY></TABLE>
<TABLE border=3D0 cellSpacing=3D0 cellPadding=3D0>
  <TBODY>
  <TR>
    <TD><TT>&nbsp;&nbsp;&nbsp;&nbsp;&nbsp;&nbsp;</TT></TD>
    <TD align=3Dright><TT><B>Observed&nbsp;&nbsp;</B></TT></TD>
    <TD noWrap align=3Dright><TT><B>Mr(expt)&nbsp;&nbsp;</B></TT></TD>
    <TD noWrap align=3Dright><TT><B>Mr(calc)&nbsp;&nbsp;</B></TT></TD>
    <TD align=3Dright><TT><B>&nbsp;ppm&nbsp;&nbsp;</B></TT></TD>
    <TD align=3Dright><TT><B>Start&nbsp;</B></TT></TD>
    <TD align=3Dright><TT><B>&nbsp;</B></TT></TD>
    <TD align=3Dright><TT><B>End&nbsp;</B></TT></TD>
    <TD align=3Dright><TT><B>Miss&nbsp;</B></TT></TD>
    <TD align=3Dright><TT><B>Ions&nbsp;</B></TT></TD>
    <TD><TT><B>&nbsp;Peptide</B></TT></TD></TR>
  <TR>
    <TD align=3Dright>&nbsp;</TD>
    <TD align=3Dright><TT>722.3948&nbsp;&nbsp;</TT></TD>
    <TD align=3Dright><TT>721.3875&nbsp;&nbsp;</TT></TD>
    <TD align=3Dright><TT>721.4235&nbsp;&nbsp;</TT></TD>
    <TD noWrap align=3Dright><TT>-49.91&nbsp;</TT></TD>
    <TD align=3Dright><TT>546&nbsp;</TT></TD>
    <TD noWrap align=3Dright><TT>-&nbsp;</TT></TD>
    <TD align=3Dright><TT>551&nbsp;</TT></TD>
    <TD align=3Dright><TT>0&nbsp;&nbsp;</TT></TD>
    <TD noWrap align=3Dright><TT>---&nbsp;&nbsp;</TT></TD>
    <TD noWrap><TT>&nbsp;R.VHPLTR.A</TT></TD></TR>
  <TR>
    <TD align=3Dright>&nbsp;</TD>
    <TD align=3Dright><TT>748.3748&nbsp;&nbsp;</TT></TD>
    <TD align=3Dright><TT>747.3675&nbsp;&nbsp;</TT></TD>
    <TD align=3Dright><TT>747.4279&nbsp;&nbsp;</TT></TD>
    <TD noWrap align=3Dright><TT>-80.75&nbsp;</TT></TD>
    <TD align=3Dright><TT>39&nbsp;</TT></TD>
    <TD noWrap align=3Dright><TT>-&nbsp;</TT></TD>
    <TD align=3Dright><TT>44&nbsp;</TT></TD>
    <TD align=3Dright><TT>0&nbsp;&nbsp;</TT></TD>
    <TD noWrap align=3Dright><TT>---&nbsp;&nbsp;</TT></TD>
    <TD noWrap><TT>&nbsp;K.LPYSIR.I</TT></TD></TR>
  <TR>
    <TD align=3Dright>&nbsp;</TD>
    <TD align=3Dright><TT>778.3814&nbsp;&nbsp;</TT></TD>
    <TD align=3Dright><TT>777.3741&nbsp;&nbsp;</TT></TD>
    <TD align=3Dright><TT>777.4133&nbsp;&nbsp;</TT></TD>
    <TD noWrap align=3Dright><TT>-50.50&nbsp;</TT></TD>
    <TD align=3Dright><TT>726&nbsp;</TT></TD>
    <TD noWrap align=3Dright><TT>-&nbsp;</TT></TD>
    <TD align=3Dright><TT>732&nbsp;</TT></TD>
    <TD align=3Dright><TT>0&nbsp;&nbsp;</TT></TD>
    <TD noWrap align=3Dright><TT>---&nbsp;&nbsp;</TT></TD>
    <TD noWrap><TT>&nbsp;R.GTFANIR.I</TT></TD></TR>
  <TR>
    <TD align=3Dright>&nbsp;</TD>
    <TD align=3Dright><TT>914.5136&nbsp;&nbsp;</TT></TD>
    <TD align=3Dright><TT>913.5063&nbsp;&nbsp;</TT></TD>
    <TD align=3Dright><TT>913.5596&nbsp;&nbsp;</TT></TD>
    <TD noWrap align=3Dright><TT>-58.34&nbsp;</TT></TD>
    <TD align=3Dright><TT>45&nbsp;</TT></TD>
    <TD noWrap align=3Dright><TT>-&nbsp;</TT></TD>
    <TD align=3Dright><TT>52&nbsp;</TT></TD>
    <TD align=3Dright><TT>0&nbsp;&nbsp;</TT></TD>
    <TD noWrap align=3Dright><TT>---&nbsp;&nbsp;</TT></TD>
    <TD noWrap><TT>&nbsp;R.ILLESAIR.N</TT></TD></TR>
  <TR>
    <TD align=3Dright>&nbsp;</TD>
    <TD align=3Dright><TT>945.3579&nbsp;&nbsp;</TT></TD>
    <TD align=3Dright><TT>944.3506&nbsp;&nbsp;</TT></TD>
    <TD align=3Dright><TT>944.3988&nbsp;&nbsp;</TT></TD>
    <TD noWrap align=3Dright><TT>-51.01&nbsp;</TT></TD>
    <TD align=3Dright><TT>709&nbsp;</TT></TD>
    <TD noWrap align=3Dright><TT>-&nbsp;</TT></TD>
    <TD align=3Dright><TT>716&nbsp;</TT></TD>
    <TD align=3Dright><TT>0&nbsp;&nbsp;</TT></TD>
    <TD noWrap align=3Dright><TT>---&nbsp;&nbsp;</TT></TD>
    <TD noWrap><TT>&nbsp;R.DFNSYGSR.R</TT></TD></TR>
  <TR>
    <TD align=3Dright>&nbsp;</TD>
    <TD align=3Dright><TT>945.3579&nbsp;&nbsp;</TT></TD>
    <TD align=3Dright><TT>944.3506&nbsp;&nbsp;</TT></TD>
    <TD align=3Dright><TT>944.3988&nbsp;&nbsp;</TT></TD>
    <TD noWrap align=3Dright><TT>-51.01&nbsp;</TT></TD>
    <TD align=3Dright><TT>709&nbsp;</TT></TD>
    <TD noWrap align=3Dright><TT>-&nbsp;</TT></TD>
    <TD align=3Dright><TT>716&nbsp;</TT></TD>
    <TD align=3Dright><TT>0&nbsp;&nbsp;</TT></TD>
    <TD noWrap align=3Dright><TT>29&nbsp;&nbsp;</TT></TD>
    <TD noWrap><TT>&nbsp;R.DFNSYGSR.R</TT></TD></TR>
  <TR>
    <TD align=3Dright>&nbsp;</TD>
    <TD align=3Dright><TT>1049.5166&nbsp;&nbsp;</TT></TD>
    <TD align=3Dright><TT>1048.5093&nbsp;&nbsp;</TT></TD>
    <TD align=3Dright><TT>1048.6070&nbsp;&nbsp;</TT></TD>
    <TD noWrap align=3Dright><TT>-93.11&nbsp;</TT></TD>
    <TD align=3Dright><TT>401&nbsp;</TT></TD>
    <TD noWrap align=3Dright><TT>-&nbsp;</TT></TD>
    <TD align=3Dright><TT>410&nbsp;</TT></TD>
    <TD align=3Dright><TT>1&nbsp;&nbsp;</TT></TD>
    <TD noWrap align=3Dright><TT>---&nbsp;&nbsp;</TT></TD>
    <TD noWrap><TT>&nbsp;R.VGFKGFAVPK.E</TT></TD></TR>
  <TR>
    <TD align=3Dright>&nbsp;</TD>
    <TD align=3Dright><TT>1101.4662&nbsp;&nbsp;</TT></TD>
    <TD align=3Dright><TT>1100.4589&nbsp;&nbsp;</TT></TD>
    <TD align=3Dright><TT>1100.4999&nbsp;&nbsp;</TT></TD>
    <TD noWrap align=3Dright><TT>-37.24&nbsp;</TT></TD>
    <TD align=3Dright><TT>709&nbsp;</TT></TD>
    <TD noWrap align=3Dright><TT>-&nbsp;</TT></TD>
    <TD align=3Dright><TT>717&nbsp;</TT></TD>
    <TD align=3Dright><TT>1&nbsp;&nbsp;</TT></TD>
    <TD noWrap align=3Dright><TT>---&nbsp;&nbsp;</TT></TD>
    <TD noWrap><TT>&nbsp;R.DFNSYGSRR.G</TT></TD></TR>
  <TR>
    <TD align=3Dright>&nbsp;</TD>
    <TD align=3Dright><TT>1184.6145&nbsp;&nbsp;</TT></TD>
    <TD align=3Dright><TT>1183.6072&nbsp;&nbsp;</TT></TD>
    <TD align=3Dright><TT>1183.6713&nbsp;&nbsp;</TT></TD>
    <TD noWrap align=3Dright><TT>-54.16&nbsp;</TT></TD>
    <TD align=3Dright><TT>77&nbsp;</TT></TD>
    <TD noWrap align=3Dright><TT>-&nbsp;</TT></TD>
    <TD align=3Dright><TT>86&nbsp;</TT></TD>
    <TD align=3Dright><TT>0&nbsp;&nbsp;</TT></TD>
    <TD noWrap align=3Dright><TT>---&nbsp;&nbsp;</TT></TD>
    <TD noWrap><TT>&nbsp;K.QVEIPFKPAR.V</TT></TD></TR>
  <TR>
    <TD align=3Dright>&nbsp;</TD>
    <TD align=3Dright><TT>1184.6145&nbsp;&nbsp;</TT></TD>
    <TD align=3Dright><TT>1183.6072&nbsp;&nbsp;</TT></TD>
    <TD align=3Dright><TT>1183.6713&nbsp;&nbsp;</TT></TD>
    <TD noWrap align=3Dright><TT>-54.16&nbsp;</TT></TD>
    <TD align=3Dright><TT>77&nbsp;</TT></TD>
    <TD noWrap align=3Dright><TT>-&nbsp;</TT></TD>
    <TD align=3Dright><TT>86&nbsp;</TT></TD>
    <TD align=3Dright><TT>0&nbsp;&nbsp;</TT></TD>
    <TD noWrap align=3Dright><TT>54&nbsp;&nbsp;</TT></TD>
    <TD noWrap><TT>&nbsp;K.QVEIPFKPAR.V</TT></TD></TR>
  <TR>
    <TD align=3Dright>&nbsp;</TD>
    <TD align=3Dright><TT>1202.5292&nbsp;&nbsp;</TT></TD>
    <TD align=3Dright><TT>1201.5219&nbsp;&nbsp;</TT></TD>
    <TD align=3Dright><TT>1201.5979&nbsp;&nbsp;</TT></TD>
    <TD noWrap align=3Dright><TT>-63.22&nbsp;</TT></TD>
    <TD align=3Dright><TT>67&nbsp;</TT></TD>
    <TD noWrap align=3Dright><TT>-&nbsp;</TT></TD>
    <TD align=3Dright><TT>76&nbsp;</TT></TD>
    <TD align=3Dright><TT>0&nbsp;&nbsp;</TT></TD>
    <TD noWrap align=3Dright><TT>---&nbsp;&nbsp;</TT></TD>
    <TD noWrap><TT>&nbsp;K.ILDWENTSPK.Q</TT></TD></TR>
  <TR>
    <TD align=3Dright>&nbsp;</TD>
    <TD align=3Dright><TT>1381.5876&nbsp;&nbsp;</TT></TD>
    <TD align=3Dright><TT>1380.5803&nbsp;&nbsp;</TT></TD>
    <TD align=3Dright><TT>1380.6714&nbsp;&nbsp;</TT></TD>
    <TD noWrap align=3Dright><TT>-65.96&nbsp;</TT></TD>
    <TD align=3Dright><TT>644&nbsp;</TT></TD>
    <TD noWrap align=3Dright><TT>-&nbsp;</TT></TD>
    <TD align=3Dright><TT>654&nbsp;</TT></TD>
    <TD align=3Dright><TT>0&nbsp;&nbsp;</TT></TD>
    <TD noWrap align=3Dright><TT>---&nbsp;&nbsp;</TT></TD>
    <TD noWrap><TT>&nbsp;K.STYIHEPPYFK.G</TT></TD></TR>
  <TR>
    <TD align=3Dright>&nbsp;</TD>
    <TD align=3Dright><TT>1381.5876&nbsp;&nbsp;</TT></TD>
    <TD align=3Dright><TT>1380.5803&nbsp;&nbsp;</TT></TD>
    <TD align=3Dright><TT>1380.6714&nbsp;&nbsp;</TT></TD>
    <TD noWrap align=3Dright><TT>-65.96&nbsp;</TT></TD>
    <TD align=3Dright><TT>644&nbsp;</TT></TD>
    <TD noWrap align=3Dright><TT>-&nbsp;</TT></TD>
    <TD align=3Dright><TT>654&nbsp;</TT></TD>
    <TD align=3Dright><TT>0&nbsp;&nbsp;</TT></TD>
    <TD noWrap align=3Dright><TT>44&nbsp;&nbsp;</TT></TD>
    <TD noWrap><TT>&nbsp;K.STYIHEPPYFK.G</TT></TD></TR>
  <TR>
    <TD align=3Dright>&nbsp;</TD>
    <TD align=3Dright><TT>2298.1855&nbsp;&nbsp;</TT></TD>
    <TD align=3Dright><TT>2297.1782&nbsp;&nbsp;</TT></TD>
    <TD align=3Dright><TT>2297.2744&nbsp;&nbsp;</TT></TD>
    <TD noWrap align=3Dright><TT>-41.84&nbsp;</TT></TD>
    <TD align=3Dright><TT>118&nbsp;</TT></TD>
    <TD noWrap align=3Dright><TT>-&nbsp;</TT></TD>
    <TD align=3Dright><TT>138&nbsp;</TT></TD>
    <TD align=3Dright><TT>0&nbsp;&nbsp;</TT></TD>
    <TD noWrap align=3Dright><TT>---&nbsp;&nbsp;</TT></TD>
    <TD noWrap><TT>&nbsp;K.INPLVPVDLVIDHSVQVDVAR.S</TT></TD></TR>
  <TR>
    <TD align=3Dright>&nbsp;</TD>
    <TD align=3Dright><TT>2298.1855&nbsp;&nbsp;</TT></TD>
    <TD align=3Dright><TT>2297.1782&nbsp;&nbsp;</TT></TD>
    <TD align=3Dright><TT>2297.2744&nbsp;&nbsp;</TT></TD>
    <TD noWrap align=3Dright><TT>-41.84&nbsp;</TT></TD>
    <TD align=3Dright><TT>118&nbsp;</TT></TD>
    <TD noWrap align=3Dright><TT>-&nbsp;</TT></TD>
    <TD align=3Dright><TT>138&nbsp;</TT></TD>
    <TD align=3Dright><TT>0&nbsp;&nbsp;</TT></TD>
    <TD noWrap align=3Dright><TT>70&nbsp;&nbsp;</TT></TD>
    <TD noWrap><TT>&nbsp;K.INPLVPVDLVIDHSVQVDVAR.S</TT></TD></TR>
  <TR>
    <TD align=3Dright>&nbsp;</TD>
    <TD align=3Dright><TT>2485.1487&nbsp;&nbsp;</TT></TD>
    <TD align=3Dright><TT>2484.1414&nbsp;&nbsp;</TT></TD>
    <TD align=3Dright><TT>2484.2325&nbsp;&nbsp;</TT></TD>
    <TD noWrap align=3Dright><TT>-36.67&nbsp;</TT></TD>
    <TD align=3Dright><TT>873&nbsp;</TT></TD>
    <TD noWrap align=3Dright><TT>-&nbsp;</TT></TD>
    <TD align=3Dright><TT>893&nbsp;</TT></TD>
    <TD align=3Dright><TT>0&nbsp;&nbsp;</TT></TD>
    <TD noWrap align=3Dright><TT>---&nbsp;&nbsp;</TT></TD>
    <TD =
noWrap><TT>&nbsp;R.FDTEVELAYFDHGGILQYVIR.N</TT></TD></TR></TBODY></TABLE>=

<TABLE border=3D0 cellSpacing=3D0>
  <TBODY>
  <TR>
    <TD><TT>&nbsp;&nbsp;&nbsp;&nbsp;&nbsp;&nbsp;</TT></TD>
    <TD><TT><B>No match to: </B>825.0522, 829.3428, 842.4638, 856.4863,=20
      870.4945, 1045.5090, 1051.4888, 1073.4482, 1085.4890, 1085.4890,=20
      1167.5898, 1179.5635, 1260.5598, 1260.5598, 1283.5524, 1292.5891,=20
      1292.5891, 1512.6627, 1512.6627, 1528.6484, 1585.6647, 1637.6741,=20
      1653.6575, 1840.7048, 1840.7048, 1856.6808, 1901.8359, 1935.7729,=20
      1953.8264, 1953.8264, 2210.9954, 2231.1211, 2244.9846,=20
  2699.2180</TT></TD></TR></TBODY></TABLE><BR>
<TABLE border=3D0 cellSpacing=3D0>
  <TBODY>
  <TR>
    <TD><TT><B><A name=3DHit17>17.</A>&nbsp;&nbsp;&nbsp;</B></TT></TD>
    <TD noWrap><TT><A=20
      =
href=3D"http://zxw-pc/mascot/cgi/protein_view.pl?file=3D../data/20121225/=
F002414.dat&amp;hit=3D17"=20
      =
target=3D_blank>gi|15233349</A>&nbsp;&nbsp;&nbsp;&nbsp;<B>Mass:</B>&nbsp;=
98090&nbsp;&nbsp;&nbsp;&nbsp;<B>Score:</B>&nbsp;256&nbsp;&nbsp;&nbsp;&nbs=
p;<B>Expect:</B>&nbsp;4.6e-020&nbsp;&nbsp;<B>Matches:</B>&nbsp;16</TT></T=
D></TR>
  <TR>
    <TD>&nbsp;</TD>
    <TD noWrap><TT>aconitate hydratase 1 [Arabidopsis=20
  thaliana]</TT></TD></TR></TBODY></TABLE>
<TABLE border=3D0 cellSpacing=3D0 cellPadding=3D0>
  <TBODY>
  <TR>
    <TD><TT>&nbsp;&nbsp;&nbsp;&nbsp;&nbsp;&nbsp;</TT></TD>
    <TD align=3Dright><TT><B>Observed&nbsp;&nbsp;</B></TT></TD>
    <TD noWrap align=3Dright><TT><B>Mr(expt)&nbsp;&nbsp;</B></TT></TD>
    <TD noWrap align=3Dright><TT><B>Mr(calc)&nbsp;&nbsp;</B></TT></TD>
    <TD align=3Dright><TT><B>&nbsp;ppm&nbsp;&nbsp;</B></TT></TD>
    <TD align=3Dright><TT><B>Start&nbsp;</B></TT></TD>
    <TD align=3Dright><TT><B>&nbsp;</B></TT></TD>
    <TD align=3Dright><TT><B>End&nbsp;</B></TT></TD>
    <TD align=3Dright><TT><B>Miss&nbsp;</B></TT></TD>
    <TD align=3Dright><TT><B>Ions&nbsp;</B></TT></TD>
    <TD><TT><B>&nbsp;Peptide</B></TT></TD></TR>
  <TR>
    <TD align=3Dright>&nbsp;</TD>
    <TD align=3Dright><TT>722.3948&nbsp;&nbsp;</TT></TD>
    <TD align=3Dright><TT>721.3875&nbsp;&nbsp;</TT></TD>
    <TD align=3Dright><TT>721.4235&nbsp;&nbsp;</TT></TD>
    <TD noWrap align=3Dright><TT>-49.91&nbsp;</TT></TD>
    <TD align=3Dright><TT>546&nbsp;</TT></TD>
    <TD noWrap align=3Dright><TT>-&nbsp;</TT></TD>
    <TD align=3Dright><TT>551&nbsp;</TT></TD>
    <TD align=3Dright><TT>0&nbsp;&nbsp;</TT></TD>
    <TD noWrap align=3Dright><TT>---&nbsp;&nbsp;</TT></TD>
    <TD noWrap><TT>&nbsp;R.VHPLTR.A</TT></TD></TR>
  <TR>
    <TD align=3Dright>&nbsp;</TD>
    <TD align=3Dright><TT>748.3748&nbsp;&nbsp;</TT></TD>
    <TD align=3Dright><TT>747.3675&nbsp;&nbsp;</TT></TD>
    <TD align=3Dright><TT>747.4279&nbsp;&nbsp;</TT></TD>
    <TD noWrap align=3Dright><TT>-80.75&nbsp;</TT></TD>
    <TD align=3Dright><TT>39&nbsp;</TT></TD>
    <TD noWrap align=3Dright><TT>-&nbsp;</TT></TD>
    <TD align=3Dright><TT>44&nbsp;</TT></TD>
    <TD align=3Dright><TT>0&nbsp;&nbsp;</TT></TD>
    <TD noWrap align=3Dright><TT>---&nbsp;&nbsp;</TT></TD>
    <TD noWrap><TT>&nbsp;K.LPYSIR.I</TT></TD></TR>
  <TR>
    <TD align=3Dright>&nbsp;</TD>
    <TD align=3Dright><TT>778.3814&nbsp;&nbsp;</TT></TD>
    <TD align=3Dright><TT>777.3741&nbsp;&nbsp;</TT></TD>
    <TD align=3Dright><TT>777.4133&nbsp;&nbsp;</TT></TD>
    <TD noWrap align=3Dright><TT>-50.50&nbsp;</TT></TD>
    <TD align=3Dright><TT>726&nbsp;</TT></TD>
    <TD noWrap align=3Dright><TT>-&nbsp;</TT></TD>
    <TD align=3Dright><TT>732&nbsp;</TT></TD>
    <TD align=3Dright><TT>0&nbsp;&nbsp;</TT></TD>
    <TD noWrap align=3Dright><TT>---&nbsp;&nbsp;</TT></TD>
    <TD noWrap><TT>&nbsp;R.GTFANIR.I</TT></TD></TR>
  <TR>
    <TD align=3Dright>&nbsp;</TD>
    <TD align=3Dright><TT>914.5136&nbsp;&nbsp;</TT></TD>
    <TD align=3Dright><TT>913.5063&nbsp;&nbsp;</TT></TD>
    <TD align=3Dright><TT>913.5596&nbsp;&nbsp;</TT></TD>
    <TD noWrap align=3Dright><TT>-58.34&nbsp;</TT></TD>
    <TD align=3Dright><TT>45&nbsp;</TT></TD>
    <TD noWrap align=3Dright><TT>-&nbsp;</TT></TD>
    <TD align=3Dright><TT>52&nbsp;</TT></TD>
    <TD align=3Dright><TT>0&nbsp;&nbsp;</TT></TD>
    <TD noWrap align=3Dright><TT>---&nbsp;&nbsp;</TT></TD>
    <TD noWrap><TT>&nbsp;R.ILLESAIR.N</TT></TD></TR>
  <TR>
    <TD align=3Dright>&nbsp;</TD>
    <TD align=3Dright><TT>945.3579&nbsp;&nbsp;</TT></TD>
    <TD align=3Dright><TT>944.3506&nbsp;&nbsp;</TT></TD>
    <TD align=3Dright><TT>944.3988&nbsp;&nbsp;</TT></TD>
    <TD noWrap align=3Dright><TT>-51.01&nbsp;</TT></TD>
    <TD align=3Dright><TT>709&nbsp;</TT></TD>
    <TD noWrap align=3Dright><TT>-&nbsp;</TT></TD>
    <TD align=3Dright><TT>716&nbsp;</TT></TD>
    <TD align=3Dright><TT>0&nbsp;&nbsp;</TT></TD>
    <TD noWrap align=3Dright><TT>---&nbsp;&nbsp;</TT></TD>
    <TD noWrap><TT>&nbsp;R.DFNSYGSR.R</TT></TD></TR>
  <TR>
    <TD align=3Dright>&nbsp;</TD>
    <TD align=3Dright><TT>945.3579&nbsp;&nbsp;</TT></TD>
    <TD align=3Dright><TT>944.3506&nbsp;&nbsp;</TT></TD>
    <TD align=3Dright><TT>944.3988&nbsp;&nbsp;</TT></TD>
    <TD noWrap align=3Dright><TT>-51.01&nbsp;</TT></TD>
    <TD align=3Dright><TT>709&nbsp;</TT></TD>
    <TD noWrap align=3Dright><TT>-&nbsp;</TT></TD>
    <TD align=3Dright><TT>716&nbsp;</TT></TD>
    <TD align=3Dright><TT>0&nbsp;&nbsp;</TT></TD>
    <TD noWrap align=3Dright><TT>29&nbsp;&nbsp;</TT></TD>
    <TD noWrap><TT>&nbsp;R.DFNSYGSR.R</TT></TD></TR>
  <TR>
    <TD align=3Dright>&nbsp;</TD>
    <TD align=3Dright><TT>1049.5166&nbsp;&nbsp;</TT></TD>
    <TD align=3Dright><TT>1048.5093&nbsp;&nbsp;</TT></TD>
    <TD align=3Dright><TT>1048.6070&nbsp;&nbsp;</TT></TD>
    <TD noWrap align=3Dright><TT>-93.11&nbsp;</TT></TD>
    <TD align=3Dright><TT>401&nbsp;</TT></TD>
    <TD noWrap align=3Dright><TT>-&nbsp;</TT></TD>
    <TD align=3Dright><TT>410&nbsp;</TT></TD>
    <TD align=3Dright><TT>1&nbsp;&nbsp;</TT></TD>
    <TD noWrap align=3Dright><TT>---&nbsp;&nbsp;</TT></TD>
    <TD noWrap><TT>&nbsp;R.VGFKGFAVPK.E</TT></TD></TR>
  <TR>
    <TD align=3Dright>&nbsp;</TD>
    <TD align=3Dright><TT>1101.4662&nbsp;&nbsp;</TT></TD>
    <TD align=3Dright><TT>1100.4589&nbsp;&nbsp;</TT></TD>
    <TD align=3Dright><TT>1100.4999&nbsp;&nbsp;</TT></TD>
    <TD noWrap align=3Dright><TT>-37.24&nbsp;</TT></TD>
    <TD align=3Dright><TT>709&nbsp;</TT></TD>
    <TD noWrap align=3Dright><TT>-&nbsp;</TT></TD>
    <TD align=3Dright><TT>717&nbsp;</TT></TD>
    <TD align=3Dright><TT>1&nbsp;&nbsp;</TT></TD>
    <TD noWrap align=3Dright><TT>---&nbsp;&nbsp;</TT></TD>
    <TD noWrap><TT>&nbsp;R.DFNSYGSRR.G</TT></TD></TR>
  <TR>
    <TD align=3Dright>&nbsp;</TD>
    <TD align=3Dright><TT>1184.6145&nbsp;&nbsp;</TT></TD>
    <TD align=3Dright><TT>1183.6072&nbsp;&nbsp;</TT></TD>
    <TD align=3Dright><TT>1183.6713&nbsp;&nbsp;</TT></TD>
    <TD noWrap align=3Dright><TT>-54.16&nbsp;</TT></TD>
    <TD align=3Dright><TT>77&nbsp;</TT></TD>
    <TD noWrap align=3Dright><TT>-&nbsp;</TT></TD>
    <TD align=3Dright><TT>86&nbsp;</TT></TD>
    <TD align=3Dright><TT>0&nbsp;&nbsp;</TT></TD>
    <TD noWrap align=3Dright><TT>---&nbsp;&nbsp;</TT></TD>
    <TD noWrap><TT>&nbsp;K.QVEIPFKPAR.V</TT></TD></TR>
  <TR>
    <TD align=3Dright>&nbsp;</TD>
    <TD align=3Dright><TT>1184.6145&nbsp;&nbsp;</TT></TD>
    <TD align=3Dright><TT>1183.6072&nbsp;&nbsp;</TT></TD>
    <TD align=3Dright><TT>1183.6713&nbsp;&nbsp;</TT></TD>
    <TD noWrap align=3Dright><TT>-54.16&nbsp;</TT></TD>
    <TD align=3Dright><TT>77&nbsp;</TT></TD>
    <TD noWrap align=3Dright><TT>-&nbsp;</TT></TD>
    <TD align=3Dright><TT>86&nbsp;</TT></TD>
    <TD align=3Dright><TT>0&nbsp;&nbsp;</TT></TD>
    <TD noWrap align=3Dright><TT>54&nbsp;&nbsp;</TT></TD>
    <TD noWrap><TT>&nbsp;K.QVEIPFKPAR.V</TT></TD></TR>
  <TR>
    <TD align=3Dright>&nbsp;</TD>
    <TD align=3Dright><TT>1202.5292&nbsp;&nbsp;</TT></TD>
    <TD align=3Dright><TT>1201.5219&nbsp;&nbsp;</TT></TD>
    <TD align=3Dright><TT>1201.5979&nbsp;&nbsp;</TT></TD>
    <TD noWrap align=3Dright><TT>-63.22&nbsp;</TT></TD>
    <TD align=3Dright><TT>67&nbsp;</TT></TD>
    <TD noWrap align=3Dright><TT>-&nbsp;</TT></TD>
    <TD align=3Dright><TT>76&nbsp;</TT></TD>
    <TD align=3Dright><TT>0&nbsp;&nbsp;</TT></TD>
    <TD noWrap align=3Dright><TT>---&nbsp;&nbsp;</TT></TD>
    <TD noWrap><TT>&nbsp;K.ILDWENTSPK.Q</TT></TD></TR>
  <TR>
    <TD align=3Dright>&nbsp;</TD>
    <TD align=3Dright><TT>1381.5876&nbsp;&nbsp;</TT></TD>
    <TD align=3Dright><TT>1380.5803&nbsp;&nbsp;</TT></TD>
    <TD align=3Dright><TT>1380.6714&nbsp;&nbsp;</TT></TD>
    <TD noWrap align=3Dright><TT>-65.96&nbsp;</TT></TD>
    <TD align=3Dright><TT>644&nbsp;</TT></TD>
    <TD noWrap align=3Dright><TT>-&nbsp;</TT></TD>
    <TD align=3Dright><TT>654&nbsp;</TT></TD>
    <TD align=3Dright><TT>0&nbsp;&nbsp;</TT></TD>
    <TD noWrap align=3Dright><TT>---&nbsp;&nbsp;</TT></TD>
    <TD noWrap><TT>&nbsp;K.STYIHEPPYFK.G</TT></TD></TR>
  <TR>
    <TD align=3Dright>&nbsp;</TD>
    <TD align=3Dright><TT>1381.5876&nbsp;&nbsp;</TT></TD>
    <TD align=3Dright><TT>1380.5803&nbsp;&nbsp;</TT></TD>
    <TD align=3Dright><TT>1380.6714&nbsp;&nbsp;</TT></TD>
    <TD noWrap align=3Dright><TT>-65.96&nbsp;</TT></TD>
    <TD align=3Dright><TT>644&nbsp;</TT></TD>
    <TD noWrap align=3Dright><TT>-&nbsp;</TT></TD>
    <TD align=3Dright><TT>654&nbsp;</TT></TD>
    <TD align=3Dright><TT>0&nbsp;&nbsp;</TT></TD>
    <TD noWrap align=3Dright><TT>44&nbsp;&nbsp;</TT></TD>
    <TD noWrap><TT>&nbsp;K.STYIHEPPYFK.G</TT></TD></TR>
  <TR>
    <TD align=3Dright>&nbsp;</TD>
    <TD align=3Dright><TT>2298.1855&nbsp;&nbsp;</TT></TD>
    <TD align=3Dright><TT>2297.1782&nbsp;&nbsp;</TT></TD>
    <TD align=3Dright><TT>2297.2744&nbsp;&nbsp;</TT></TD>
    <TD noWrap align=3Dright><TT>-41.84&nbsp;</TT></TD>
    <TD align=3Dright><TT>118&nbsp;</TT></TD>
    <TD noWrap align=3Dright><TT>-&nbsp;</TT></TD>
    <TD align=3Dright><TT>138&nbsp;</TT></TD>
    <TD align=3Dright><TT>0&nbsp;&nbsp;</TT></TD>
    <TD noWrap align=3Dright><TT>---&nbsp;&nbsp;</TT></TD>
    <TD noWrap><TT>&nbsp;K.INPLVPVDLVIDHSVQVDVAR.S</TT></TD></TR>
  <TR>
    <TD align=3Dright>&nbsp;</TD>
    <TD align=3Dright><TT>2298.1855&nbsp;&nbsp;</TT></TD>
    <TD align=3Dright><TT>2297.1782&nbsp;&nbsp;</TT></TD>
    <TD align=3Dright><TT>2297.2744&nbsp;&nbsp;</TT></TD>
    <TD noWrap align=3Dright><TT>-41.84&nbsp;</TT></TD>
    <TD align=3Dright><TT>118&nbsp;</TT></TD>
    <TD noWrap align=3Dright><TT>-&nbsp;</TT></TD>
    <TD align=3Dright><TT>138&nbsp;</TT></TD>
    <TD align=3Dright><TT>0&nbsp;&nbsp;</TT></TD>
    <TD noWrap align=3Dright><TT>70&nbsp;&nbsp;</TT></TD>
    <TD noWrap><TT>&nbsp;K.INPLVPVDLVIDHSVQVDVAR.S</TT></TD></TR>
  <TR>
    <TD align=3Dright>&nbsp;</TD>
    <TD align=3Dright><TT>2485.1487&nbsp;&nbsp;</TT></TD>
    <TD align=3Dright><TT>2484.1414&nbsp;&nbsp;</TT></TD>
    <TD align=3Dright><TT>2484.2325&nbsp;&nbsp;</TT></TD>
    <TD noWrap align=3Dright><TT>-36.67&nbsp;</TT></TD>
    <TD align=3Dright><TT>873&nbsp;</TT></TD>
    <TD noWrap align=3Dright><TT>-&nbsp;</TT></TD>
    <TD align=3Dright><TT>893&nbsp;</TT></TD>
    <TD align=3Dright><TT>0&nbsp;&nbsp;</TT></TD>
    <TD noWrap align=3Dright><TT>---&nbsp;&nbsp;</TT></TD>
    <TD =
noWrap><TT>&nbsp;R.FDTEVELAYFDHGGILQYVIR.N</TT></TD></TR></TBODY></TABLE>=

<TABLE border=3D0 cellSpacing=3D0>
  <TBODY>
  <TR>
    <TD><TT>&nbsp;&nbsp;&nbsp;&nbsp;&nbsp;&nbsp;</TT></TD>
    <TD><TT><B>No match to: </B>825.0522, 829.3428, 842.4638, 856.4863,=20
      870.4945, 1045.5090, 1051.4888, 1073.4482, 1085.4890, 1085.4890,=20
      1167.5898, 1179.5635, 1260.5598, 1260.5598, 1283.5524, 1292.5891,=20
      1292.5891, 1512.6627, 1512.6627, 1528.6484, 1585.6647, 1637.6741,=20
      1653.6575, 1840.7048, 1840.7048, 1856.6808, 1901.8359, 1935.7729,=20
      1953.8264, 1953.8264, 2210.9954, 2231.1211, 2244.9846,=20
  2699.2180</TT></TD></TR></TBODY></TABLE><BR>
<TABLE border=3D0 cellSpacing=3D0>
  <TBODY>
  <TR>
    <TD><TT><B><A name=3DHit18>18.</A>&nbsp;&nbsp;&nbsp;</B></TT></TD>
    <TD noWrap><TT><A=20
      =
href=3D"http://zxw-pc/mascot/cgi/protein_view.pl?file=3D../data/20121225/=
F002414.dat&amp;hit=3D18"=20
      =
target=3D_blank>gi|17065392</A>&nbsp;&nbsp;&nbsp;&nbsp;<B>Mass:</B>&nbsp;=
98090&nbsp;&nbsp;&nbsp;&nbsp;<B>Score:</B>&nbsp;256&nbsp;&nbsp;&nbsp;&nbs=
p;<B>Expect:</B>&nbsp;4.6e-020&nbsp;&nbsp;<B>Matches:</B>&nbsp;16</TT></T=
D></TR>
  <TR>
    <TD>&nbsp;</TD>
    <TD noWrap><TT>Unknown protein [Arabidopsis=20
thaliana]</TT></TD></TR></TBODY></TABLE>
<TABLE border=3D0 cellSpacing=3D0 cellPadding=3D0>
  <TBODY>
  <TR>
    <TD><TT>&nbsp;&nbsp;&nbsp;&nbsp;&nbsp;&nbsp;</TT></TD>
    <TD align=3Dright><TT><B>Observed&nbsp;&nbsp;</B></TT></TD>
    <TD noWrap align=3Dright><TT><B>Mr(expt)&nbsp;&nbsp;</B></TT></TD>
    <TD noWrap align=3Dright><TT><B>Mr(calc)&nbsp;&nbsp;</B></TT></TD>
    <TD align=3Dright><TT><B>&nbsp;ppm&nbsp;&nbsp;</B></TT></TD>
    <TD align=3Dright><TT><B>Start&nbsp;</B></TT></TD>
    <TD align=3Dright><TT><B>&nbsp;</B></TT></TD>
    <TD align=3Dright><TT><B>End&nbsp;</B></TT></TD>
    <TD align=3Dright><TT><B>Miss&nbsp;</B></TT></TD>
    <TD align=3Dright><TT><B>Ions&nbsp;</B></TT></TD>
    <TD><TT><B>&nbsp;Peptide</B></TT></TD></TR>
  <TR>
    <TD align=3Dright>&nbsp;</TD>
    <TD align=3Dright><TT>722.3948&nbsp;&nbsp;</TT></TD>
    <TD align=3Dright><TT>721.3875&nbsp;&nbsp;</TT></TD>
    <TD align=3Dright><TT>721.4235&nbsp;&nbsp;</TT></TD>
    <TD noWrap align=3Dright><TT>-49.91&nbsp;</TT></TD>
    <TD align=3Dright><TT>546&nbsp;</TT></TD>
    <TD noWrap align=3Dright><TT>-&nbsp;</TT></TD>
    <TD align=3Dright><TT>551&nbsp;</TT></TD>
    <TD align=3Dright><TT>0&nbsp;&nbsp;</TT></TD>
    <TD noWrap align=3Dright><TT>---&nbsp;&nbsp;</TT></TD>
    <TD noWrap><TT>&nbsp;R.VHPLTR.A</TT></TD></TR>
  <TR>
    <TD align=3Dright>&nbsp;</TD>
    <TD align=3Dright><TT>748.3748&nbsp;&nbsp;</TT></TD>
    <TD align=3Dright><TT>747.3675&nbsp;&nbsp;</TT></TD>
    <TD align=3Dright><TT>747.4279&nbsp;&nbsp;</TT></TD>
    <TD noWrap align=3Dright><TT>-80.75&nbsp;</TT></TD>
    <TD align=3Dright><TT>39&nbsp;</TT></TD>
    <TD noWrap align=3Dright><TT>-&nbsp;</TT></TD>
    <TD align=3Dright><TT>44&nbsp;</TT></TD>
    <TD align=3Dright><TT>0&nbsp;&nbsp;</TT></TD>
    <TD noWrap align=3Dright><TT>---&nbsp;&nbsp;</TT></TD>
    <TD noWrap><TT>&nbsp;K.LPYSIR.I</TT></TD></TR>
  <TR>
    <TD align=3Dright>&nbsp;</TD>
    <TD align=3Dright><TT>778.3814&nbsp;&nbsp;</TT></TD>
    <TD align=3Dright><TT>777.3741&nbsp;&nbsp;</TT></TD>
    <TD align=3Dright><TT>777.4133&nbsp;&nbsp;</TT></TD>
    <TD noWrap align=3Dright><TT>-50.50&nbsp;</TT></TD>
    <TD align=3Dright><TT>726&nbsp;</TT></TD>
    <TD noWrap align=3Dright><TT>-&nbsp;</TT></TD>
    <TD align=3Dright><TT>732&nbsp;</TT></TD>
    <TD align=3Dright><TT>0&nbsp;&nbsp;</TT></TD>
    <TD noWrap align=3Dright><TT>---&nbsp;&nbsp;</TT></TD>
    <TD noWrap><TT>&nbsp;R.GTFANIR.I</TT></TD></TR>
  <TR>
    <TD align=3Dright>&nbsp;</TD>
    <TD align=3Dright><TT>914.5136&nbsp;&nbsp;</TT></TD>
    <TD align=3Dright><TT>913.5063&nbsp;&nbsp;</TT></TD>
    <TD align=3Dright><TT>913.5596&nbsp;&nbsp;</TT></TD>
    <TD noWrap align=3Dright><TT>-58.34&nbsp;</TT></TD>
    <TD align=3Dright><TT>45&nbsp;</TT></TD>
    <TD noWrap align=3Dright><TT>-&nbsp;</TT></TD>
    <TD align=3Dright><TT>52&nbsp;</TT></TD>
    <TD align=3Dright><TT>0&nbsp;&nbsp;</TT></TD>
    <TD noWrap align=3Dright><TT>---&nbsp;&nbsp;</TT></TD>
    <TD noWrap><TT>&nbsp;R.ILLESAIR.N</TT></TD></TR>
  <TR>
    <TD align=3Dright>&nbsp;</TD>
    <TD align=3Dright><TT>945.3579&nbsp;&nbsp;</TT></TD>
    <TD align=3Dright><TT>944.3506&nbsp;&nbsp;</TT></TD>
    <TD align=3Dright><TT>944.3988&nbsp;&nbsp;</TT></TD>
    <TD noWrap align=3Dright><TT>-51.01&nbsp;</TT></TD>
    <TD align=3Dright><TT>709&nbsp;</TT></TD>
    <TD noWrap align=3Dright><TT>-&nbsp;</TT></TD>
    <TD align=3Dright><TT>716&nbsp;</TT></TD>
    <TD align=3Dright><TT>0&nbsp;&nbsp;</TT></TD>
    <TD noWrap align=3Dright><TT>---&nbsp;&nbsp;</TT></TD>
    <TD noWrap><TT>&nbsp;R.DFNSYGSR.R</TT></TD></TR>
  <TR>
    <TD align=3Dright>&nbsp;</TD>
    <TD align=3Dright><TT>945.3579&nbsp;&nbsp;</TT></TD>
    <TD align=3Dright><TT>944.3506&nbsp;&nbsp;</TT></TD>
    <TD align=3Dright><TT>944.3988&nbsp;&nbsp;</TT></TD>
    <TD noWrap align=3Dright><TT>-51.01&nbsp;</TT></TD>
    <TD align=3Dright><TT>709&nbsp;</TT></TD>
    <TD noWrap align=3Dright><TT>-&nbsp;</TT></TD>
    <TD align=3Dright><TT>716&nbsp;</TT></TD>
    <TD align=3Dright><TT>0&nbsp;&nbsp;</TT></TD>
    <TD noWrap align=3Dright><TT>29&nbsp;&nbsp;</TT></TD>
    <TD noWrap><TT>&nbsp;R.DFNSYGSR.R</TT></TD></TR>
  <TR>
    <TD align=3Dright>&nbsp;</TD>
    <TD align=3Dright><TT>1049.5166&nbsp;&nbsp;</TT></TD>
    <TD align=3Dright><TT>1048.5093&nbsp;&nbsp;</TT></TD>
    <TD align=3Dright><TT>1048.6070&nbsp;&nbsp;</TT></TD>
    <TD noWrap align=3Dright><TT>-93.11&nbsp;</TT></TD>
    <TD align=3Dright><TT>401&nbsp;</TT></TD>
    <TD noWrap align=3Dright><TT>-&nbsp;</TT></TD>
    <TD align=3Dright><TT>410&nbsp;</TT></TD>
    <TD align=3Dright><TT>1&nbsp;&nbsp;</TT></TD>
    <TD noWrap align=3Dright><TT>---&nbsp;&nbsp;</TT></TD>
    <TD noWrap><TT>&nbsp;R.VGFKGFAVPK.E</TT></TD></TR>
  <TR>
    <TD align=3Dright>&nbsp;</TD>
    <TD align=3Dright><TT>1101.4662&nbsp;&nbsp;</TT></TD>
    <TD align=3Dright><TT>1100.4589&nbsp;&nbsp;</TT></TD>
    <TD align=3Dright><TT>1100.4999&nbsp;&nbsp;</TT></TD>
    <TD noWrap align=3Dright><TT>-37.24&nbsp;</TT></TD>
    <TD align=3Dright><TT>709&nbsp;</TT></TD>
    <TD noWrap align=3Dright><TT>-&nbsp;</TT></TD>
    <TD align=3Dright><TT>717&nbsp;</TT></TD>
    <TD align=3Dright><TT>1&nbsp;&nbsp;</TT></TD>
    <TD noWrap align=3Dright><TT>---&nbsp;&nbsp;</TT></TD>
    <TD noWrap><TT>&nbsp;R.DFNSYGSRR.G</TT></TD></TR>
  <TR>
    <TD align=3Dright>&nbsp;</TD>
    <TD align=3Dright><TT>1184.6145&nbsp;&nbsp;</TT></TD>
    <TD align=3Dright><TT>1183.6072&nbsp;&nbsp;</TT></TD>
    <TD align=3Dright><TT>1183.6713&nbsp;&nbsp;</TT></TD>
    <TD noWrap align=3Dright><TT>-54.16&nbsp;</TT></TD>
    <TD align=3Dright><TT>77&nbsp;</TT></TD>
    <TD noWrap align=3Dright><TT>-&nbsp;</TT></TD>
    <TD align=3Dright><TT>86&nbsp;</TT></TD>
    <TD align=3Dright><TT>0&nbsp;&nbsp;</TT></TD>
    <TD noWrap align=3Dright><TT>---&nbsp;&nbsp;</TT></TD>
    <TD noWrap><TT>&nbsp;K.QVEIPFKPAR.V</TT></TD></TR>
  <TR>
    <TD align=3Dright>&nbsp;</TD>
    <TD align=3Dright><TT>1184.6145&nbsp;&nbsp;</TT></TD>
    <TD align=3Dright><TT>1183.6072&nbsp;&nbsp;</TT></TD>
    <TD align=3Dright><TT>1183.6713&nbsp;&nbsp;</TT></TD>
    <TD noWrap align=3Dright><TT>-54.16&nbsp;</TT></TD>
    <TD align=3Dright><TT>77&nbsp;</TT></TD>
    <TD noWrap align=3Dright><TT>-&nbsp;</TT></TD>
    <TD align=3Dright><TT>86&nbsp;</TT></TD>
    <TD align=3Dright><TT>0&nbsp;&nbsp;</TT></TD>
    <TD noWrap align=3Dright><TT>54&nbsp;&nbsp;</TT></TD>
    <TD noWrap><TT>&nbsp;K.QVEIPFKPAR.V</TT></TD></TR>
  <TR>
    <TD align=3Dright>&nbsp;</TD>
    <TD align=3Dright><TT>1202.5292&nbsp;&nbsp;</TT></TD>
    <TD align=3Dright><TT>1201.5219&nbsp;&nbsp;</TT></TD>
    <TD align=3Dright><TT>1201.5979&nbsp;&nbsp;</TT></TD>
    <TD noWrap align=3Dright><TT>-63.22&nbsp;</TT></TD>
    <TD align=3Dright><TT>67&nbsp;</TT></TD>
    <TD noWrap align=3Dright><TT>-&nbsp;</TT></TD>
    <TD align=3Dright><TT>76&nbsp;</TT></TD>
    <TD align=3Dright><TT>0&nbsp;&nbsp;</TT></TD>
    <TD noWrap align=3Dright><TT>---&nbsp;&nbsp;</TT></TD>
    <TD noWrap><TT>&nbsp;K.ILDWENTSPK.Q</TT></TD></TR>
  <TR>
    <TD align=3Dright>&nbsp;</TD>
    <TD align=3Dright><TT>1381.5876&nbsp;&nbsp;</TT></TD>
    <TD align=3Dright><TT>1380.5803&nbsp;&nbsp;</TT></TD>
    <TD align=3Dright><TT>1380.6714&nbsp;&nbsp;</TT></TD>
    <TD noWrap align=3Dright><TT>-65.96&nbsp;</TT></TD>
    <TD align=3Dright><TT>644&nbsp;</TT></TD>
    <TD noWrap align=3Dright><TT>-&nbsp;</TT></TD>
    <TD align=3Dright><TT>654&nbsp;</TT></TD>
    <TD align=3Dright><TT>0&nbsp;&nbsp;</TT></TD>
    <TD noWrap align=3Dright><TT>---&nbsp;&nbsp;</TT></TD>
    <TD noWrap><TT>&nbsp;K.STYIHEPPYFK.G</TT></TD></TR>
  <TR>
    <TD align=3Dright>&nbsp;</TD>
    <TD align=3Dright><TT>1381.5876&nbsp;&nbsp;</TT></TD>
    <TD align=3Dright><TT>1380.5803&nbsp;&nbsp;</TT></TD>
    <TD align=3Dright><TT>1380.6714&nbsp;&nbsp;</TT></TD>
    <TD noWrap align=3Dright><TT>-65.96&nbsp;</TT></TD>
    <TD align=3Dright><TT>644&nbsp;</TT></TD>
    <TD noWrap align=3Dright><TT>-&nbsp;</TT></TD>
    <TD align=3Dright><TT>654&nbsp;</TT></TD>
    <TD align=3Dright><TT>0&nbsp;&nbsp;</TT></TD>
    <TD noWrap align=3Dright><TT>44&nbsp;&nbsp;</TT></TD>
    <TD noWrap><TT>&nbsp;K.STYIHEPPYFK.G</TT></TD></TR>
  <TR>
    <TD align=3Dright>&nbsp;</TD>
    <TD align=3Dright><TT>2298.1855&nbsp;&nbsp;</TT></TD>
    <TD align=3Dright><TT>2297.1782&nbsp;&nbsp;</TT></TD>
    <TD align=3Dright><TT>2297.2744&nbsp;&nbsp;</TT></TD>
    <TD noWrap align=3Dright><TT>-41.84&nbsp;</TT></TD>
    <TD align=3Dright><TT>118&nbsp;</TT></TD>
    <TD noWrap align=3Dright><TT>-&nbsp;</TT></TD>
    <TD align=3Dright><TT>138&nbsp;</TT></TD>
    <TD align=3Dright><TT>0&nbsp;&nbsp;</TT></TD>
    <TD noWrap align=3Dright><TT>---&nbsp;&nbsp;</TT></TD>
    <TD noWrap><TT>&nbsp;K.INPLVPVDLVIDHSVQVDVAR.S</TT></TD></TR>
  <TR>
    <TD align=3Dright>&nbsp;</TD>
    <TD align=3Dright><TT>2298.1855&nbsp;&nbsp;</TT></TD>
    <TD align=3Dright><TT>2297.1782&nbsp;&nbsp;</TT></TD>
    <TD align=3Dright><TT>2297.2744&nbsp;&nbsp;</TT></TD>
    <TD noWrap align=3Dright><TT>-41.84&nbsp;</TT></TD>
    <TD align=3Dright><TT>118&nbsp;</TT></TD>
    <TD noWrap align=3Dright><TT>-&nbsp;</TT></TD>
    <TD align=3Dright><TT>138&nbsp;</TT></TD>
    <TD align=3Dright><TT>0&nbsp;&nbsp;</TT></TD>
    <TD noWrap align=3Dright><TT>70&nbsp;&nbsp;</TT></TD>
    <TD noWrap><TT>&nbsp;K.INPLVPVDLVIDHSVQVDVAR.S</TT></TD></TR>
  <TR>
    <TD align=3Dright>&nbsp;</TD>
    <TD align=3Dright><TT>2485.1487&nbsp;&nbsp;</TT></TD>
    <TD align=3Dright><TT>2484.1414&nbsp;&nbsp;</TT></TD>
    <TD align=3Dright><TT>2484.2325&nbsp;&nbsp;</TT></TD>
    <TD noWrap align=3Dright><TT>-36.67&nbsp;</TT></TD>
    <TD align=3Dright><TT>873&nbsp;</TT></TD>
    <TD noWrap align=3Dright><TT>-&nbsp;</TT></TD>
    <TD align=3Dright><TT>893&nbsp;</TT></TD>
    <TD align=3Dright><TT>0&nbsp;&nbsp;</TT></TD>
    <TD noWrap align=3Dright><TT>---&nbsp;&nbsp;</TT></TD>
    <TD =
noWrap><TT>&nbsp;R.FDTEVELAYFDHGGILQYVIR.N</TT></TD></TR></TBODY></TABLE>=

<TABLE border=3D0 cellSpacing=3D0>
  <TBODY>
  <TR>
    <TD><TT>&nbsp;&nbsp;&nbsp;&nbsp;&nbsp;&nbsp;</TT></TD>
    <TD><TT><B>No match to: </B>825.0522, 829.3428, 842.4638, 856.4863,=20
      870.4945, 1045.5090, 1051.4888, 1073.4482, 1085.4890, 1085.4890,=20
      1167.5898, 1179.5635, 1260.5598, 1260.5598, 1283.5524, 1292.5891,=20
      1292.5891, 1512.6627, 1512.6627, 1528.6484, 1585.6647, 1637.6741,=20
      1653.6575, 1840.7048, 1840.7048, 1856.6808, 1901.8359, 1935.7729,=20
      1953.8264, 1953.8264, 2210.9954, 2231.1211, 2244.9846,=20
  2699.2180</TT></TD></TR></TBODY></TABLE><BR>
<TABLE border=3D0 cellSpacing=3D0>
  <TBODY>
  <TR>
    <TD><TT><B><A name=3DHit19>19.</A>&nbsp;&nbsp;&nbsp;</B></TT></TD>
    <TD noWrap><TT><A=20
      =
href=3D"http://zxw-pc/mascot/cgi/protein_view.pl?file=3D../data/20121225/=
F002414.dat&amp;hit=3D19"=20
      =
target=3D_blank>gi|7270535</A>&nbsp;&nbsp;&nbsp;&nbsp;<B>Mass:</B>&nbsp;9=
8090&nbsp;&nbsp;&nbsp;&nbsp;<B>Score:</B>&nbsp;256&nbsp;&nbsp;&nbsp;&nbsp=
;<B>Expect:</B>&nbsp;4.6e-020&nbsp;&nbsp;<B>Matches:</B>&nbsp;16</TT></TD=
></TR>
  <TR>
    <TD>&nbsp;</TD>
    <TD noWrap><TT>cytoplasmatic aconitate hydratase (citrate=20
      hydro-lyase)(aconitase)(EC 4.2.1.3) [Arabidopsis=20
  thaliana]</TT></TD></TR></TBODY></TABLE>
<TABLE border=3D0 cellSpacing=3D0 cellPadding=3D0>
  <TBODY>
  <TR>
    <TD><TT>&nbsp;&nbsp;&nbsp;&nbsp;&nbsp;&nbsp;</TT></TD>
    <TD align=3Dright><TT><B>Observed&nbsp;&nbsp;</B></TT></TD>
    <TD noWrap align=3Dright><TT><B>Mr(expt)&nbsp;&nbsp;</B></TT></TD>
    <TD noWrap align=3Dright><TT><B>Mr(calc)&nbsp;&nbsp;</B></TT></TD>
    <TD align=3Dright><TT><B>&nbsp;ppm&nbsp;&nbsp;</B></TT></TD>
    <TD align=3Dright><TT><B>Start&nbsp;</B></TT></TD>
    <TD align=3Dright><TT><B>&nbsp;</B></TT></TD>
    <TD align=3Dright><TT><B>End&nbsp;</B></TT></TD>
    <TD align=3Dright><TT><B>Miss&nbsp;</B></TT></TD>
    <TD align=3Dright><TT><B>Ions&nbsp;</B></TT></TD>
    <TD><TT><B>&nbsp;Peptide</B></TT></TD></TR>
  <TR>
    <TD align=3Dright>&nbsp;</TD>
    <TD align=3Dright><TT>722.3948&nbsp;&nbsp;</TT></TD>
    <TD align=3Dright><TT>721.3875&nbsp;&nbsp;</TT></TD>
    <TD align=3Dright><TT>721.4235&nbsp;&nbsp;</TT></TD>
    <TD noWrap align=3Dright><TT>-49.91&nbsp;</TT></TD>
    <TD align=3Dright><TT>546&nbsp;</TT></TD>
    <TD noWrap align=3Dright><TT>-&nbsp;</TT></TD>
    <TD align=3Dright><TT>551&nbsp;</TT></TD>
    <TD align=3Dright><TT>0&nbsp;&nbsp;</TT></TD>
    <TD noWrap align=3Dright><TT>---&nbsp;&nbsp;</TT></TD>
    <TD noWrap><TT>&nbsp;R.VHPLTR.A</TT></TD></TR>
  <TR>
    <TD align=3Dright>&nbsp;</TD>
    <TD align=3Dright><TT>748.3748&nbsp;&nbsp;</TT></TD>
    <TD align=3Dright><TT>747.3675&nbsp;&nbsp;</TT></TD>
    <TD align=3Dright><TT>747.4279&nbsp;&nbsp;</TT></TD>
    <TD noWrap align=3Dright><TT>-80.75&nbsp;</TT></TD>
    <TD align=3Dright><TT>39&nbsp;</TT></TD>
    <TD noWrap align=3Dright><TT>-&nbsp;</TT></TD>
    <TD align=3Dright><TT>44&nbsp;</TT></TD>
    <TD align=3Dright><TT>0&nbsp;&nbsp;</TT></TD>
    <TD noWrap align=3Dright><TT>---&nbsp;&nbsp;</TT></TD>
    <TD noWrap><TT>&nbsp;K.LPYSIR.I</TT></TD></TR>
  <TR>
    <TD align=3Dright>&nbsp;</TD>
    <TD align=3Dright><TT>778.3814&nbsp;&nbsp;</TT></TD>
    <TD align=3Dright><TT>777.3741&nbsp;&nbsp;</TT></TD>
    <TD align=3Dright><TT>777.4133&nbsp;&nbsp;</TT></TD>
    <TD noWrap align=3Dright><TT>-50.50&nbsp;</TT></TD>
    <TD align=3Dright><TT>726&nbsp;</TT></TD>
    <TD noWrap align=3Dright><TT>-&nbsp;</TT></TD>
    <TD align=3Dright><TT>732&nbsp;</TT></TD>
    <TD align=3Dright><TT>0&nbsp;&nbsp;</TT></TD>
    <TD noWrap align=3Dright><TT>---&nbsp;&nbsp;</TT></TD>
    <TD noWrap><TT>&nbsp;R.GTFANIR.I</TT></TD></TR>
  <TR>
    <TD align=3Dright>&nbsp;</TD>
    <TD align=3Dright><TT>914.5136&nbsp;&nbsp;</TT></TD>
    <TD align=3Dright><TT>913.5063&nbsp;&nbsp;</TT></TD>
    <TD align=3Dright><TT>913.5596&nbsp;&nbsp;</TT></TD>
    <TD noWrap align=3Dright><TT>-58.34&nbsp;</TT></TD>
    <TD align=3Dright><TT>45&nbsp;</TT></TD>
    <TD noWrap align=3Dright><TT>-&nbsp;</TT></TD>
    <TD align=3Dright><TT>52&nbsp;</TT></TD>
    <TD align=3Dright><TT>0&nbsp;&nbsp;</TT></TD>
    <TD noWrap align=3Dright><TT>---&nbsp;&nbsp;</TT></TD>
    <TD noWrap><TT>&nbsp;R.ILLESAIR.N</TT></TD></TR>
  <TR>
    <TD align=3Dright>&nbsp;</TD>
    <TD align=3Dright><TT>945.3579&nbsp;&nbsp;</TT></TD>
    <TD align=3Dright><TT>944.3506&nbsp;&nbsp;</TT></TD>
    <TD align=3Dright><TT>944.3988&nbsp;&nbsp;</TT></TD>
    <TD noWrap align=3Dright><TT>-51.01&nbsp;</TT></TD>
    <TD align=3Dright><TT>709&nbsp;</TT></TD>
    <TD noWrap align=3Dright><TT>-&nbsp;</TT></TD>
    <TD align=3Dright><TT>716&nbsp;</TT></TD>
    <TD align=3Dright><TT>0&nbsp;&nbsp;</TT></TD>
    <TD noWrap align=3Dright><TT>---&nbsp;&nbsp;</TT></TD>
    <TD noWrap><TT>&nbsp;R.DFNSYGSR.R</TT></TD></TR>
  <TR>
    <TD align=3Dright>&nbsp;</TD>
    <TD align=3Dright><TT>945.3579&nbsp;&nbsp;</TT></TD>
    <TD align=3Dright><TT>944.3506&nbsp;&nbsp;</TT></TD>
    <TD align=3Dright><TT>944.3988&nbsp;&nbsp;</TT></TD>
    <TD noWrap align=3Dright><TT>-51.01&nbsp;</TT></TD>
    <TD align=3Dright><TT>709&nbsp;</TT></TD>
    <TD noWrap align=3Dright><TT>-&nbsp;</TT></TD>
    <TD align=3Dright><TT>716&nbsp;</TT></TD>
    <TD align=3Dright><TT>0&nbsp;&nbsp;</TT></TD>
    <TD noWrap align=3Dright><TT>29&nbsp;&nbsp;</TT></TD>
    <TD noWrap><TT>&nbsp;R.DFNSYGSR.R</TT></TD></TR>
  <TR>
    <TD align=3Dright>&nbsp;</TD>
    <TD align=3Dright><TT>1049.5166&nbsp;&nbsp;</TT></TD>
    <TD align=3Dright><TT>1048.5093&nbsp;&nbsp;</TT></TD>
    <TD align=3Dright><TT>1048.6070&nbsp;&nbsp;</TT></TD>
    <TD noWrap align=3Dright><TT>-93.11&nbsp;</TT></TD>
    <TD align=3Dright><TT>401&nbsp;</TT></TD>
    <TD noWrap align=3Dright><TT>-&nbsp;</TT></TD>
    <TD align=3Dright><TT>410&nbsp;</TT></TD>
    <TD align=3Dright><TT>1&nbsp;&nbsp;</TT></TD>
    <TD noWrap align=3Dright><TT>---&nbsp;&nbsp;</TT></TD>
    <TD noWrap><TT>&nbsp;R.VGFKGFAVPK.E</TT></TD></TR>
  <TR>
    <TD align=3Dright>&nbsp;</TD>
    <TD align=3Dright><TT>1101.4662&nbsp;&nbsp;</TT></TD>
    <TD align=3Dright><TT>1100.4589&nbsp;&nbsp;</TT></TD>
    <TD align=3Dright><TT>1100.4999&nbsp;&nbsp;</TT></TD>
    <TD noWrap align=3Dright><TT>-37.24&nbsp;</TT></TD>
    <TD align=3Dright><TT>709&nbsp;</TT></TD>
    <TD noWrap align=3Dright><TT>-&nbsp;</TT></TD>
    <TD align=3Dright><TT>717&nbsp;</TT></TD>
    <TD align=3Dright><TT>1&nbsp;&nbsp;</TT></TD>
    <TD noWrap align=3Dright><TT>---&nbsp;&nbsp;</TT></TD>
    <TD noWrap><TT>&nbsp;R.DFNSYGSRR.G</TT></TD></TR>
  <TR>
    <TD align=3Dright>&nbsp;</TD>
    <TD align=3Dright><TT>1184.6145&nbsp;&nbsp;</TT></TD>
    <TD align=3Dright><TT>1183.6072&nbsp;&nbsp;</TT></TD>
    <TD align=3Dright><TT>1183.6713&nbsp;&nbsp;</TT></TD>
    <TD noWrap align=3Dright><TT>-54.16&nbsp;</TT></TD>
    <TD align=3Dright><TT>77&nbsp;</TT></TD>
    <TD noWrap align=3Dright><TT>-&nbsp;</TT></TD>
    <TD align=3Dright><TT>86&nbsp;</TT></TD>
    <TD align=3Dright><TT>0&nbsp;&nbsp;</TT></TD>
    <TD noWrap align=3Dright><TT>---&nbsp;&nbsp;</TT></TD>
    <TD noWrap><TT>&nbsp;K.QVEIPFKPAR.V</TT></TD></TR>
  <TR>
    <TD align=3Dright>&nbsp;</TD>
    <TD align=3Dright><TT>1184.6145&nbsp;&nbsp;</TT></TD>
    <TD align=3Dright><TT>1183.6072&nbsp;&nbsp;</TT></TD>
    <TD align=3Dright><TT>1183.6713&nbsp;&nbsp;</TT></TD>
    <TD noWrap align=3Dright><TT>-54.16&nbsp;</TT></TD>
    <TD align=3Dright><TT>77&nbsp;</TT></TD>
    <TD noWrap align=3Dright><TT>-&nbsp;</TT></TD>
    <TD align=3Dright><TT>86&nbsp;</TT></TD>
    <TD align=3Dright><TT>0&nbsp;&nbsp;</TT></TD>
    <TD noWrap align=3Dright><TT>54&nbsp;&nbsp;</TT></TD>
    <TD noWrap><TT>&nbsp;K.QVEIPFKPAR.V</TT></TD></TR>
  <TR>
    <TD align=3Dright>&nbsp;</TD>
    <TD align=3Dright><TT>1202.5292&nbsp;&nbsp;</TT></TD>
    <TD align=3Dright><TT>1201.5219&nbsp;&nbsp;</TT></TD>
    <TD align=3Dright><TT>1201.5979&nbsp;&nbsp;</TT></TD>
    <TD noWrap align=3Dright><TT>-63.22&nbsp;</TT></TD>
    <TD align=3Dright><TT>67&nbsp;</TT></TD>
    <TD noWrap align=3Dright><TT>-&nbsp;</TT></TD>
    <TD align=3Dright><TT>76&nbsp;</TT></TD>
    <TD align=3Dright><TT>0&nbsp;&nbsp;</TT></TD>
    <TD noWrap align=3Dright><TT>---&nbsp;&nbsp;</TT></TD>
    <TD noWrap><TT>&nbsp;K.ILDWENTSPK.Q</TT></TD></TR>
  <TR>
    <TD align=3Dright>&nbsp;</TD>
    <TD align=3Dright><TT>1381.5876&nbsp;&nbsp;</TT></TD>
    <TD align=3Dright><TT>1380.5803&nbsp;&nbsp;</TT></TD>
    <TD align=3Dright><TT>1380.6714&nbsp;&nbsp;</TT></TD>
    <TD noWrap align=3Dright><TT>-65.96&nbsp;</TT></TD>
    <TD align=3Dright><TT>644&nbsp;</TT></TD>
    <TD noWrap align=3Dright><TT>-&nbsp;</TT></TD>
    <TD align=3Dright><TT>654&nbsp;</TT></TD>
    <TD align=3Dright><TT>0&nbsp;&nbsp;</TT></TD>
    <TD noWrap align=3Dright><TT>---&nbsp;&nbsp;</TT></TD>
    <TD noWrap><TT>&nbsp;K.STYIHEPPYFK.G</TT></TD></TR>
  <TR>
    <TD align=3Dright>&nbsp;</TD>
    <TD align=3Dright><TT>1381.5876&nbsp;&nbsp;</TT></TD>
    <TD align=3Dright><TT>1380.5803&nbsp;&nbsp;</TT></TD>
    <TD align=3Dright><TT>1380.6714&nbsp;&nbsp;</TT></TD>
    <TD noWrap align=3Dright><TT>-65.96&nbsp;</TT></TD>
    <TD align=3Dright><TT>644&nbsp;</TT></TD>
    <TD noWrap align=3Dright><TT>-&nbsp;</TT></TD>
    <TD align=3Dright><TT>654&nbsp;</TT></TD>
    <TD align=3Dright><TT>0&nbsp;&nbsp;</TT></TD>
    <TD noWrap align=3Dright><TT>44&nbsp;&nbsp;</TT></TD>
    <TD noWrap><TT>&nbsp;K.STYIHEPPYFK.G</TT></TD></TR>
  <TR>
    <TD align=3Dright>&nbsp;</TD>
    <TD align=3Dright><TT>2298.1855&nbsp;&nbsp;</TT></TD>
    <TD align=3Dright><TT>2297.1782&nbsp;&nbsp;</TT></TD>
    <TD align=3Dright><TT>2297.2744&nbsp;&nbsp;</TT></TD>
    <TD noWrap align=3Dright><TT>-41.84&nbsp;</TT></TD>
    <TD align=3Dright><TT>118&nbsp;</TT></TD>
    <TD noWrap align=3Dright><TT>-&nbsp;</TT></TD>
    <TD align=3Dright><TT>138&nbsp;</TT></TD>
    <TD align=3Dright><TT>0&nbsp;&nbsp;</TT></TD>
    <TD noWrap align=3Dright><TT>---&nbsp;&nbsp;</TT></TD>
    <TD noWrap><TT>&nbsp;K.INPLVPVDLVIDHSVQVDVAR.S</TT></TD></TR>
  <TR>
    <TD align=3Dright>&nbsp;</TD>
    <TD align=3Dright><TT>2298.1855&nbsp;&nbsp;</TT></TD>
    <TD align=3Dright><TT>2297.1782&nbsp;&nbsp;</TT></TD>
    <TD align=3Dright><TT>2297.2744&nbsp;&nbsp;</TT></TD>
    <TD noWrap align=3Dright><TT>-41.84&nbsp;</TT></TD>
    <TD align=3Dright><TT>118&nbsp;</TT></TD>
    <TD noWrap align=3Dright><TT>-&nbsp;</TT></TD>
    <TD align=3Dright><TT>138&nbsp;</TT></TD>
    <TD align=3Dright><TT>0&nbsp;&nbsp;</TT></TD>
    <TD noWrap align=3Dright><TT>70&nbsp;&nbsp;</TT></TD>
    <TD noWrap><TT>&nbsp;K.INPLVPVDLVIDHSVQVDVAR.S</TT></TD></TR>
  <TR>
    <TD align=3Dright>&nbsp;</TD>
    <TD align=3Dright><TT>2485.1487&nbsp;&nbsp;</TT></TD>
    <TD align=3Dright><TT>2484.1414&nbsp;&nbsp;</TT></TD>
    <TD align=3Dright><TT>2484.2325&nbsp;&nbsp;</TT></TD>
    <TD noWrap align=3Dright><TT>-36.67&nbsp;</TT></TD>
    <TD align=3Dright><TT>873&nbsp;</TT></TD>
    <TD noWrap align=3Dright><TT>-&nbsp;</TT></TD>
    <TD align=3Dright><TT>893&nbsp;</TT></TD>
    <TD align=3Dright><TT>0&nbsp;&nbsp;</TT></TD>
    <TD noWrap align=3Dright><TT>---&nbsp;&nbsp;</TT></TD>
    <TD =
noWrap><TT>&nbsp;R.FDTEVELAYFDHGGILQYVIR.N</TT></TD></TR></TBODY></TABLE>=

<TABLE border=3D0 cellSpacing=3D0>
  <TBODY>
  <TR>
    <TD><TT>&nbsp;&nbsp;&nbsp;&nbsp;&nbsp;&nbsp;</TT></TD>
    <TD><TT><B>No match to: </B>825.0522, 829.3428, 842.4638, 856.4863,=20
      870.4945, 1045.5090, 1051.4888, 1073.4482, 1085.4890, 1085.4890,=20
      1167.5898, 1179.5635, 1260.5598, 1260.5598, 1283.5524, 1292.5891,=20
      1292.5891, 1512.6627, 1512.6627, 1528.6484, 1585.6647, 1637.6741,=20
      1653.6575, 1840.7048, 1840.7048, 1856.6808, 1901.8359, 1935.7729,=20
      1953.8264, 1953.8264, 2210.9954, 2231.1211, 2244.9846,=20
  2699.2180</TT></TD></TR></TBODY></TABLE><BR>
<TABLE border=3D0 cellSpacing=3D0>
  <TBODY>
  <TR>
    <TD><TT><B><A name=3DHit20>20.</A>&nbsp;&nbsp;&nbsp;</B></TT></TD>
    <TD noWrap><TT><A=20
      =
href=3D"http://zxw-pc/mascot/cgi/protein_view.pl?file=3D../data/20121225/=
F002414.dat&amp;hit=3D20"=20
      =
target=3D_blank>gi|3805849</A>&nbsp;&nbsp;&nbsp;&nbsp;<B>Mass:</B>&nbsp;9=
8090&nbsp;&nbsp;&nbsp;&nbsp;<B>Score:</B>&nbsp;256&nbsp;&nbsp;&nbsp;&nbsp=
;<B>Expect:</B>&nbsp;4.6e-020&nbsp;&nbsp;<B>Matches:</B>&nbsp;16</TT></TD=
></TR>
  <TR>
    <TD>&nbsp;</TD>
    <TD noWrap><TT>cytoplasmatic aconitate hydratase (citrate=20
      hydro-lyase)(aconitase)(EC 4.2.1.3) [Arabidopsis=20
  thaliana]</TT></TD></TR></TBODY></TABLE>
<TABLE border=3D0 cellSpacing=3D0 cellPadding=3D0>
  <TBODY>
  <TR>
    <TD><TT>&nbsp;&nbsp;&nbsp;&nbsp;&nbsp;&nbsp;</TT></TD>
    <TD align=3Dright><TT><B>Observed&nbsp;&nbsp;</B></TT></TD>
    <TD noWrap align=3Dright><TT><B>Mr(expt)&nbsp;&nbsp;</B></TT></TD>
    <TD noWrap align=3Dright><TT><B>Mr(calc)&nbsp;&nbsp;</B></TT></TD>
    <TD align=3Dright><TT><B>&nbsp;ppm&nbsp;&nbsp;</B></TT></TD>
    <TD align=3Dright><TT><B>Start&nbsp;</B></TT></TD>
    <TD align=3Dright><TT><B>&nbsp;</B></TT></TD>
    <TD align=3Dright><TT><B>End&nbsp;</B></TT></TD>
    <TD align=3Dright><TT><B>Miss&nbsp;</B></TT></TD>
    <TD align=3Dright><TT><B>Ions&nbsp;</B></TT></TD>
    <TD><TT><B>&nbsp;Peptide</B></TT></TD></TR>
  <TR>
    <TD align=3Dright>&nbsp;</TD>
    <TD align=3Dright><TT>722.3948&nbsp;&nbsp;</TT></TD>
    <TD align=3Dright><TT>721.3875&nbsp;&nbsp;</TT></TD>
    <TD align=3Dright><TT>721.4235&nbsp;&nbsp;</TT></TD>
    <TD noWrap align=3Dright><TT>-49.91&nbsp;</TT></TD>
    <TD align=3Dright><TT>546&nbsp;</TT></TD>
    <TD noWrap align=3Dright><TT>-&nbsp;</TT></TD>
    <TD align=3Dright><TT>551&nbsp;</TT></TD>
    <TD align=3Dright><TT>0&nbsp;&nbsp;</TT></TD>
    <TD noWrap align=3Dright><TT>---&nbsp;&nbsp;</TT></TD>
    <TD noWrap><TT>&nbsp;R.VHPLTR.A</TT></TD></TR>
  <TR>
    <TD align=3Dright>&nbsp;</TD>
    <TD align=3Dright><TT>748.3748&nbsp;&nbsp;</TT></TD>
    <TD align=3Dright><TT>747.3675&nbsp;&nbsp;</TT></TD>
    <TD align=3Dright><TT>747.4279&nbsp;&nbsp;</TT></TD>
    <TD noWrap align=3Dright><TT>-80.75&nbsp;</TT></TD>
    <TD align=3Dright><TT>39&nbsp;</TT></TD>
    <TD noWrap align=3Dright><TT>-&nbsp;</TT></TD>
    <TD align=3Dright><TT>44&nbsp;</TT></TD>
    <TD align=3Dright><TT>0&nbsp;&nbsp;</TT></TD>
    <TD noWrap align=3Dright><TT>---&nbsp;&nbsp;</TT></TD>
    <TD noWrap><TT>&nbsp;K.LPYSIR.I</TT></TD></TR>
  <TR>
    <TD align=3Dright>&nbsp;</TD>
    <TD align=3Dright><TT>778.3814&nbsp;&nbsp;</TT></TD>
    <TD align=3Dright><TT>777.3741&nbsp;&nbsp;</TT></TD>
    <TD align=3Dright><TT>777.4133&nbsp;&nbsp;</TT></TD>
    <TD noWrap align=3Dright><TT>-50.50&nbsp;</TT></TD>
    <TD align=3Dright><TT>726&nbsp;</TT></TD>
    <TD noWrap align=3Dright><TT>-&nbsp;</TT></TD>
    <TD align=3Dright><TT>732&nbsp;</TT></TD>
    <TD align=3Dright><TT>0&nbsp;&nbsp;</TT></TD>
    <TD noWrap align=3Dright><TT>---&nbsp;&nbsp;</TT></TD>
    <TD noWrap><TT>&nbsp;R.GTFANIR.I</TT></TD></TR>
  <TR>
    <TD align=3Dright>&nbsp;</TD>
    <TD align=3Dright><TT>914.5136&nbsp;&nbsp;</TT></TD>
    <TD align=3Dright><TT>913.5063&nbsp;&nbsp;</TT></TD>
    <TD align=3Dright><TT>913.5596&nbsp;&nbsp;</TT></TD>
    <TD noWrap align=3Dright><TT>-58.34&nbsp;</TT></TD>
    <TD align=3Dright><TT>45&nbsp;</TT></TD>
    <TD noWrap align=3Dright><TT>-&nbsp;</TT></TD>
    <TD align=3Dright><TT>52&nbsp;</TT></TD>
    <TD align=3Dright><TT>0&nbsp;&nbsp;</TT></TD>
    <TD noWrap align=3Dright><TT>---&nbsp;&nbsp;</TT></TD>
    <TD noWrap><TT>&nbsp;R.ILLESAIR.N</TT></TD></TR>
  <TR>
    <TD align=3Dright>&nbsp;</TD>
    <TD align=3Dright><TT>945.3579&nbsp;&nbsp;</TT></TD>
    <TD align=3Dright><TT>944.3506&nbsp;&nbsp;</TT></TD>
    <TD align=3Dright><TT>944.3988&nbsp;&nbsp;</TT></TD>
    <TD noWrap align=3Dright><TT>-51.01&nbsp;</TT></TD>
    <TD align=3Dright><TT>709&nbsp;</TT></TD>
    <TD noWrap align=3Dright><TT>-&nbsp;</TT></TD>
    <TD align=3Dright><TT>716&nbsp;</TT></TD>
    <TD align=3Dright><TT>0&nbsp;&nbsp;</TT></TD>
    <TD noWrap align=3Dright><TT>---&nbsp;&nbsp;</TT></TD>
    <TD noWrap><TT>&nbsp;R.DFNSYGSR.R</TT></TD></TR>
  <TR>
    <TD align=3Dright>&nbsp;</TD>
    <TD align=3Dright><TT>945.3579&nbsp;&nbsp;</TT></TD>
    <TD align=3Dright><TT>944.3506&nbsp;&nbsp;</TT></TD>
    <TD align=3Dright><TT>944.3988&nbsp;&nbsp;</TT></TD>
    <TD noWrap align=3Dright><TT>-51.01&nbsp;</TT></TD>
    <TD align=3Dright><TT>709&nbsp;</TT></TD>
    <TD noWrap align=3Dright><TT>-&nbsp;</TT></TD>
    <TD align=3Dright><TT>716&nbsp;</TT></TD>
    <TD align=3Dright><TT>0&nbsp;&nbsp;</TT></TD>
    <TD noWrap align=3Dright><TT>29&nbsp;&nbsp;</TT></TD>
    <TD noWrap><TT>&nbsp;R.DFNSYGSR.R</TT></TD></TR>
  <TR>
    <TD align=3Dright>&nbsp;</TD>
    <TD align=3Dright><TT>1049.5166&nbsp;&nbsp;</TT></TD>
    <TD align=3Dright><TT>1048.5093&nbsp;&nbsp;</TT></TD>
    <TD align=3Dright><TT>1048.6070&nbsp;&nbsp;</TT></TD>
    <TD noWrap align=3Dright><TT>-93.11&nbsp;</TT></TD>
    <TD align=3Dright><TT>401&nbsp;</TT></TD>
    <TD noWrap align=3Dright><TT>-&nbsp;</TT></TD>
    <TD align=3Dright><TT>410&nbsp;</TT></TD>
    <TD align=3Dright><TT>1&nbsp;&nbsp;</TT></TD>
    <TD noWrap align=3Dright><TT>---&nbsp;&nbsp;</TT></TD>
    <TD noWrap><TT>&nbsp;R.VGFKGFAVPK.E</TT></TD></TR>
  <TR>
    <TD align=3Dright>&nbsp;</TD>
    <TD align=3Dright><TT>1101.4662&nbsp;&nbsp;</TT></TD>
    <TD align=3Dright><TT>1100.4589&nbsp;&nbsp;</TT></TD>
    <TD align=3Dright><TT>1100.4999&nbsp;&nbsp;</TT></TD>
    <TD noWrap align=3Dright><TT>-37.24&nbsp;</TT></TD>
    <TD align=3Dright><TT>709&nbsp;</TT></TD>
    <TD noWrap align=3Dright><TT>-&nbsp;</TT></TD>
    <TD align=3Dright><TT>717&nbsp;</TT></TD>
    <TD align=3Dright><TT>1&nbsp;&nbsp;</TT></TD>
    <TD noWrap align=3Dright><TT>---&nbsp;&nbsp;</TT></TD>
    <TD noWrap><TT>&nbsp;R.DFNSYGSRR.G</TT></TD></TR>
  <TR>
    <TD align=3Dright>&nbsp;</TD>
    <TD align=3Dright><TT>1184.6145&nbsp;&nbsp;</TT></TD>
    <TD align=3Dright><TT>1183.6072&nbsp;&nbsp;</TT></TD>
    <TD align=3Dright><TT>1183.6713&nbsp;&nbsp;</TT></TD>
    <TD noWrap align=3Dright><TT>-54.16&nbsp;</TT></TD>
    <TD align=3Dright><TT>77&nbsp;</TT></TD>
    <TD noWrap align=3Dright><TT>-&nbsp;</TT></TD>
    <TD align=3Dright><TT>86&nbsp;</TT></TD>
    <TD align=3Dright><TT>0&nbsp;&nbsp;</TT></TD>
    <TD noWrap align=3Dright><TT>---&nbsp;&nbsp;</TT></TD>
    <TD noWrap><TT>&nbsp;K.QVEIPFKPAR.V</TT></TD></TR>
  <TR>
    <TD align=3Dright>&nbsp;</TD>
    <TD align=3Dright><TT>1184.6145&nbsp;&nbsp;</TT></TD>
    <TD align=3Dright><TT>1183.6072&nbsp;&nbsp;</TT></TD>
    <TD align=3Dright><TT>1183.6713&nbsp;&nbsp;</TT></TD>
    <TD noWrap align=3Dright><TT>-54.16&nbsp;</TT></TD>
    <TD align=3Dright><TT>77&nbsp;</TT></TD>
    <TD noWrap align=3Dright><TT>-&nbsp;</TT></TD>
    <TD align=3Dright><TT>86&nbsp;</TT></TD>
    <TD align=3Dright><TT>0&nbsp;&nbsp;</TT></TD>
    <TD noWrap align=3Dright><TT>54&nbsp;&nbsp;</TT></TD>
    <TD noWrap><TT>&nbsp;K.QVEIPFKPAR.V</TT></TD></TR>
  <TR>
    <TD align=3Dright>&nbsp;</TD>
    <TD align=3Dright><TT>1202.5292&nbsp;&nbsp;</TT></TD>
    <TD align=3Dright><TT>1201.5219&nbsp;&nbsp;</TT></TD>
    <TD align=3Dright><TT>1201.5979&nbsp;&nbsp;</TT></TD>
    <TD noWrap align=3Dright><TT>-63.22&nbsp;</TT></TD>
    <TD align=3Dright><TT>67&nbsp;</TT></TD>
    <TD noWrap align=3Dright><TT>-&nbsp;</TT></TD>
    <TD align=3Dright><TT>76&nbsp;</TT></TD>
    <TD align=3Dright><TT>0&nbsp;&nbsp;</TT></TD>
    <TD noWrap align=3Dright><TT>---&nbsp;&nbsp;</TT></TD>
    <TD noWrap><TT>&nbsp;K.ILDWENTSPK.Q</TT></TD></TR>
  <TR>
    <TD align=3Dright>&nbsp;</TD>
    <TD align=3Dright><TT>1381.5876&nbsp;&nbsp;</TT></TD>
    <TD align=3Dright><TT>1380.5803&nbsp;&nbsp;</TT></TD>
    <TD align=3Dright><TT>1380.6714&nbsp;&nbsp;</TT></TD>
    <TD noWrap align=3Dright><TT>-65.96&nbsp;</TT></TD>
    <TD align=3Dright><TT>644&nbsp;</TT></TD>
    <TD noWrap align=3Dright><TT>-&nbsp;</TT></TD>
    <TD align=3Dright><TT>654&nbsp;</TT></TD>
    <TD align=3Dright><TT>0&nbsp;&nbsp;</TT></TD>
    <TD noWrap align=3Dright><TT>---&nbsp;&nbsp;</TT></TD>
    <TD noWrap><TT>&nbsp;K.STYIHEPPYFK.G</TT></TD></TR>
  <TR>
    <TD align=3Dright>&nbsp;</TD>
    <TD align=3Dright><TT>1381.5876&nbsp;&nbsp;</TT></TD>
    <TD align=3Dright><TT>1380.5803&nbsp;&nbsp;</TT></TD>
    <TD align=3Dright><TT>1380.6714&nbsp;&nbsp;</TT></TD>
    <TD noWrap align=3Dright><TT>-65.96&nbsp;</TT></TD>
    <TD align=3Dright><TT>644&nbsp;</TT></TD>
    <TD noWrap align=3Dright><TT>-&nbsp;</TT></TD>
    <TD align=3Dright><TT>654&nbsp;</TT></TD>
    <TD align=3Dright><TT>0&nbsp;&nbsp;</TT></TD>
    <TD noWrap align=3Dright><TT>44&nbsp;&nbsp;</TT></TD>
    <TD noWrap><TT>&nbsp;K.STYIHEPPYFK.G</TT></TD></TR>
  <TR>
    <TD align=3Dright>&nbsp;</TD>
    <TD align=3Dright><TT>2298.1855&nbsp;&nbsp;</TT></TD>
    <TD align=3Dright><TT>2297.1782&nbsp;&nbsp;</TT></TD>
    <TD align=3Dright><TT>2297.2744&nbsp;&nbsp;</TT></TD>
    <TD noWrap align=3Dright><TT>-41.84&nbsp;</TT></TD>
    <TD align=3Dright><TT>118&nbsp;</TT></TD>
    <TD noWrap align=3Dright><TT>-&nbsp;</TT></TD>
    <TD align=3Dright><TT>138&nbsp;</TT></TD>
    <TD align=3Dright><TT>0&nbsp;&nbsp;</TT></TD>
    <TD noWrap align=3Dright><TT>---&nbsp;&nbsp;</TT></TD>
    <TD noWrap><TT>&nbsp;K.INPLVPVDLVIDHSVQVDVAR.S</TT></TD></TR>
  <TR>
    <TD align=3Dright>&nbsp;</TD>
    <TD align=3Dright><TT>2298.1855&nbsp;&nbsp;</TT></TD>
    <TD align=3Dright><TT>2297.1782&nbsp;&nbsp;</TT></TD>
    <TD align=3Dright><TT>2297.2744&nbsp;&nbsp;</TT></TD>
    <TD noWrap align=3Dright><TT>-41.84&nbsp;</TT></TD>
    <TD align=3Dright><TT>118&nbsp;</TT></TD>
    <TD noWrap align=3Dright><TT>-&nbsp;</TT></TD>
    <TD align=3Dright><TT>138&nbsp;</TT></TD>
    <TD align=3Dright><TT>0&nbsp;&nbsp;</TT></TD>
    <TD noWrap align=3Dright><TT>70&nbsp;&nbsp;</TT></TD>
    <TD noWrap><TT>&nbsp;K.INPLVPVDLVIDHSVQVDVAR.S</TT></TD></TR>
  <TR>
    <TD align=3Dright>&nbsp;</TD>
    <TD align=3Dright><TT>2485.1487&nbsp;&nbsp;</TT></TD>
    <TD align=3Dright><TT>2484.1414&nbsp;&nbsp;</TT></TD>
    <TD align=3Dright><TT>2484.2325&nbsp;&nbsp;</TT></TD>
    <TD noWrap align=3Dright><TT>-36.67&nbsp;</TT></TD>
    <TD align=3Dright><TT>873&nbsp;</TT></TD>
    <TD noWrap align=3Dright><TT>-&nbsp;</TT></TD>
    <TD align=3Dright><TT>893&nbsp;</TT></TD>
    <TD align=3Dright><TT>0&nbsp;&nbsp;</TT></TD>
    <TD noWrap align=3Dright><TT>---&nbsp;&nbsp;</TT></TD>
    <TD =
noWrap><TT>&nbsp;R.FDTEVELAYFDHGGILQYVIR.N</TT></TD></TR></TBODY></TABLE>=

<TABLE border=3D0 cellSpacing=3D0>
  <TBODY>
  <TR>
    <TD><TT>&nbsp;&nbsp;&nbsp;&nbsp;&nbsp;&nbsp;</TT></TD>
    <TD><TT><B>No match to: </B>825.0522, 829.3428, 842.4638, 856.4863,=20
      870.4945, 1045.5090, 1051.4888, 1073.4482, 1085.4890, 1085.4890,=20
      1167.5898, 1179.5635, 1260.5598, 1260.5598, 1283.5524, 1292.5891,=20
      1292.5891, 1512.6627, 1512.6627, 1528.6484, 1585.6647, 1637.6741,=20
      1653.6575, 1840.7048, 1840.7048, 1856.6808, 1901.8359, 1935.7729,=20
      1953.8264, 1953.8264, 2210.9954, 2231.1211, 2244.9846,=20
  2699.2180</TT></TD></TR></TBODY></TABLE><BR>
<TABLE border=3D0 cellSpacing=3D0>
  <TBODY>
  <TR>
    <TD><TT><B><A name=3DHit21>21.</A>&nbsp;&nbsp;&nbsp;</B></TT></TD>
    <TD noWrap><TT><A=20
      =
href=3D"http://zxw-pc/mascot/cgi/protein_view.pl?file=3D../data/20121225/=
F002414.dat&amp;hit=3D21"=20
      =
target=3D_blank>gi|1351856</A>&nbsp;&nbsp;&nbsp;&nbsp;<B>Mass:</B>&nbsp;9=
7943&nbsp;&nbsp;&nbsp;&nbsp;<B>Score:</B>&nbsp;250&nbsp;&nbsp;&nbsp;&nbsp=
;<B>Expect:</B>&nbsp;1.9e-019&nbsp;&nbsp;<B>Matches:</B>&nbsp;14</TT></TD=
></TR>
  <TR>
    <TD>&nbsp;</TD>
    <TD noWrap><TT>RecName: Full=3DAconitate hydratase, cytoplasmic;=20
      Short=3DAconitase; AltName: Full=3DCitrate=20
hydro-lyase</TT></TD></TR></TBODY></TABLE>
<TABLE border=3D0 cellSpacing=3D0 cellPadding=3D0>
  <TBODY>
  <TR>
    <TD><TT>&nbsp;&nbsp;&nbsp;&nbsp;&nbsp;&nbsp;</TT></TD>
    <TD align=3Dright><TT><B>Observed&nbsp;&nbsp;</B></TT></TD>
    <TD noWrap align=3Dright><TT><B>Mr(expt)&nbsp;&nbsp;</B></TT></TD>
    <TD noWrap align=3Dright><TT><B>Mr(calc)&nbsp;&nbsp;</B></TT></TD>
    <TD align=3Dright><TT><B>&nbsp;ppm&nbsp;&nbsp;</B></TT></TD>
    <TD align=3Dright><TT><B>Start&nbsp;</B></TT></TD>
    <TD align=3Dright><TT><B>&nbsp;</B></TT></TD>
    <TD align=3Dright><TT><B>End&nbsp;</B></TT></TD>
    <TD align=3Dright><TT><B>Miss&nbsp;</B></TT></TD>
    <TD align=3Dright><TT><B>Ions&nbsp;</B></TT></TD>
    <TD><TT><B>&nbsp;Peptide</B></TT></TD></TR>
  <TR>
    <TD align=3Dright>&nbsp;</TD>
    <TD align=3Dright><TT>722.3948&nbsp;&nbsp;</TT></TD>
    <TD align=3Dright><TT>721.3875&nbsp;&nbsp;</TT></TD>
    <TD align=3Dright><TT>721.4235&nbsp;&nbsp;</TT></TD>
    <TD noWrap align=3Dright><TT>-49.91&nbsp;</TT></TD>
    <TD align=3Dright><TT>546&nbsp;</TT></TD>
    <TD noWrap align=3Dright><TT>-&nbsp;</TT></TD>
    <TD align=3Dright><TT>551&nbsp;</TT></TD>
    <TD align=3Dright><TT>0&nbsp;&nbsp;</TT></TD>
    <TD noWrap align=3Dright><TT>---&nbsp;&nbsp;</TT></TD>
    <TD noWrap><TT>&nbsp;R.VHPLTR.A</TT></TD></TR>
  <TR>
    <TD align=3Dright>&nbsp;</TD>
    <TD align=3Dright><TT>748.3748&nbsp;&nbsp;</TT></TD>
    <TD align=3Dright><TT>747.3675&nbsp;&nbsp;</TT></TD>
    <TD align=3Dright><TT>747.4279&nbsp;&nbsp;</TT></TD>
    <TD noWrap align=3Dright><TT>-80.75&nbsp;</TT></TD>
    <TD align=3Dright><TT>39&nbsp;</TT></TD>
    <TD noWrap align=3Dright><TT>-&nbsp;</TT></TD>
    <TD align=3Dright><TT>44&nbsp;</TT></TD>
    <TD align=3Dright><TT>0&nbsp;&nbsp;</TT></TD>
    <TD noWrap align=3Dright><TT>---&nbsp;&nbsp;</TT></TD>
    <TD noWrap><TT>&nbsp;R.LPYSIR.I</TT></TD></TR>
  <TR>
    <TD align=3Dright>&nbsp;</TD>
    <TD align=3Dright><TT>778.3814&nbsp;&nbsp;</TT></TD>
    <TD align=3Dright><TT>777.3741&nbsp;&nbsp;</TT></TD>
    <TD align=3Dright><TT>777.4133&nbsp;&nbsp;</TT></TD>
    <TD noWrap align=3Dright><TT>-50.50&nbsp;</TT></TD>
    <TD align=3Dright><TT>726&nbsp;</TT></TD>
    <TD noWrap align=3Dright><TT>-&nbsp;</TT></TD>
    <TD align=3Dright><TT>732&nbsp;</TT></TD>
    <TD align=3Dright><TT>0&nbsp;&nbsp;</TT></TD>
    <TD noWrap align=3Dright><TT>---&nbsp;&nbsp;</TT></TD>
    <TD noWrap><TT>&nbsp;R.GTFANIR.L</TT></TD></TR>
  <TR>
    <TD align=3Dright>&nbsp;</TD>
    <TD align=3Dright><TT>914.5136&nbsp;&nbsp;</TT></TD>
    <TD align=3Dright><TT>913.5063&nbsp;&nbsp;</TT></TD>
    <TD align=3Dright><TT>913.5596&nbsp;&nbsp;</TT></TD>
    <TD noWrap align=3Dright><TT>-58.34&nbsp;</TT></TD>
    <TD align=3Dright><TT>45&nbsp;</TT></TD>
    <TD noWrap align=3Dright><TT>-&nbsp;</TT></TD>
    <TD align=3Dright><TT>52&nbsp;</TT></TD>
    <TD align=3Dright><TT>0&nbsp;&nbsp;</TT></TD>
    <TD noWrap align=3Dright><TT>---&nbsp;&nbsp;</TT></TD>
    <TD noWrap><TT>&nbsp;R.ILLESAIR.N</TT></TD></TR>
  <TR>
    <TD align=3Dright>&nbsp;</TD>
    <TD align=3Dright><TT>945.3579&nbsp;&nbsp;</TT></TD>
    <TD align=3Dright><TT>944.3506&nbsp;&nbsp;</TT></TD>
    <TD align=3Dright><TT>944.3988&nbsp;&nbsp;</TT></TD>
    <TD noWrap align=3Dright><TT>-51.01&nbsp;</TT></TD>
    <TD align=3Dright><TT>709&nbsp;</TT></TD>
    <TD noWrap align=3Dright><TT>-&nbsp;</TT></TD>
    <TD align=3Dright><TT>716&nbsp;</TT></TD>
    <TD align=3Dright><TT>0&nbsp;&nbsp;</TT></TD>
    <TD noWrap align=3Dright><TT>---&nbsp;&nbsp;</TT></TD>
    <TD noWrap><TT>&nbsp;K.DFNSYGSR.R</TT></TD></TR>
  <TR>
    <TD align=3Dright>&nbsp;</TD>
    <TD align=3Dright><TT>945.3579&nbsp;&nbsp;</TT></TD>
    <TD align=3Dright><TT>944.3506&nbsp;&nbsp;</TT></TD>
    <TD align=3Dright><TT>944.3988&nbsp;&nbsp;</TT></TD>
    <TD noWrap align=3Dright><TT>-51.01&nbsp;</TT></TD>
    <TD align=3Dright><TT>709&nbsp;</TT></TD>
    <TD noWrap align=3Dright><TT>-&nbsp;</TT></TD>
    <TD align=3Dright><TT>716&nbsp;</TT></TD>
    <TD align=3Dright><TT>0&nbsp;&nbsp;</TT></TD>
    <TD noWrap align=3Dright><TT>29&nbsp;&nbsp;</TT></TD>
    <TD noWrap><TT>&nbsp;K.DFNSYGSR.R</TT></TD></TR>
  <TR>
    <TD align=3Dright>&nbsp;</TD>
    <TD align=3Dright><TT>1073.4482&nbsp;&nbsp;</TT></TD>
    <TD align=3Dright><TT>1072.4409&nbsp;&nbsp;</TT></TD>
    <TD align=3Dright><TT>1072.4938&nbsp;&nbsp;</TT></TD>
    <TD noWrap align=3Dright><TT>-49.26&nbsp;</TT></TD>
    <TD align=3Dright><TT>708&nbsp;</TT></TD>
    <TD noWrap align=3Dright><TT>-&nbsp;</TT></TD>
    <TD align=3Dright><TT>716&nbsp;</TT></TD>
    <TD align=3Dright><TT>1&nbsp;&nbsp;</TT></TD>
    <TD noWrap align=3Dright><TT>---&nbsp;&nbsp;</TT></TD>
    <TD noWrap><TT>&nbsp;R.KDFNSYGSR.R</TT></TD></TR>
  <TR>
    <TD align=3Dright>&nbsp;</TD>
    <TD align=3Dright><TT>1101.4662&nbsp;&nbsp;</TT></TD>
    <TD align=3Dright><TT>1100.4589&nbsp;&nbsp;</TT></TD>
    <TD align=3Dright><TT>1100.4999&nbsp;&nbsp;</TT></TD>
    <TD noWrap align=3Dright><TT>-37.24&nbsp;</TT></TD>
    <TD align=3Dright><TT>709&nbsp;</TT></TD>
    <TD noWrap align=3Dright><TT>-&nbsp;</TT></TD>
    <TD align=3Dright><TT>717&nbsp;</TT></TD>
    <TD align=3Dright><TT>1&nbsp;&nbsp;</TT></TD>
    <TD noWrap align=3Dright><TT>---&nbsp;&nbsp;</TT></TD>
    <TD noWrap><TT>&nbsp;K.DFNSYGSRR.G</TT></TD></TR>
  <TR>
    <TD align=3Dright>&nbsp;</TD>
    <TD align=3Dright><TT>1184.6145&nbsp;&nbsp;</TT></TD>
    <TD align=3Dright><TT>1183.6072&nbsp;&nbsp;</TT></TD>
    <TD align=3Dright><TT>1183.6713&nbsp;&nbsp;</TT></TD>
    <TD noWrap align=3Dright><TT>-54.16&nbsp;</TT></TD>
    <TD align=3Dright><TT>77&nbsp;</TT></TD>
    <TD noWrap align=3Dright><TT>-&nbsp;</TT></TD>
    <TD align=3Dright><TT>86&nbsp;</TT></TD>
    <TD align=3Dright><TT>0&nbsp;&nbsp;</TT></TD>
    <TD noWrap align=3Dright><TT>---&nbsp;&nbsp;</TT></TD>
    <TD noWrap><TT>&nbsp;K.QVEIPFKPAR.V</TT></TD></TR>
  <TR>
    <TD align=3Dright>&nbsp;</TD>
    <TD align=3Dright><TT>1184.6145&nbsp;&nbsp;</TT></TD>
    <TD align=3Dright><TT>1183.6072&nbsp;&nbsp;</TT></TD>
    <TD align=3Dright><TT>1183.6713&nbsp;&nbsp;</TT></TD>
    <TD noWrap align=3Dright><TT>-54.16&nbsp;</TT></TD>
    <TD align=3Dright><TT>77&nbsp;</TT></TD>
    <TD noWrap align=3Dright><TT>-&nbsp;</TT></TD>
    <TD align=3Dright><TT>86&nbsp;</TT></TD>
    <TD align=3Dright><TT>0&nbsp;&nbsp;</TT></TD>
    <TD noWrap align=3Dright><TT>54&nbsp;&nbsp;</TT></TD>
    <TD noWrap><TT>&nbsp;K.QVEIPFKPAR.V</TT></TD></TR>
  <TR>
    <TD align=3Dright>&nbsp;</TD>
    <TD align=3Dright><TT>1260.5598&nbsp;&nbsp;</TT></TD>
    <TD align=3Dright><TT>1259.5525&nbsp;&nbsp;</TT></TD>
    <TD align=3Dright><TT>1259.6299&nbsp;&nbsp;</TT></TD>
    <TD noWrap align=3Dright><TT>-61.40&nbsp;</TT></TD>
    <TD align=3Dright><TT>419&nbsp;</TT></TD>
    <TD noWrap align=3Dright><TT>-&nbsp;</TT></TD>
    <TD align=3Dright><TT>429&nbsp;</TT></TD>
    <TD align=3Dright><TT>0&nbsp;&nbsp;</TT></TD>
    <TD noWrap align=3Dright><TT>---&nbsp;&nbsp;</TT></TD>
    <TD noWrap><TT>&nbsp;K.FSFHGQPAELK.H</TT></TD></TR>
  <TR>
    <TD align=3Dright>&nbsp;</TD>
    <TD align=3Dright><TT>1260.5598&nbsp;&nbsp;</TT></TD>
    <TD align=3Dright><TT>1259.5525&nbsp;&nbsp;</TT></TD>
    <TD align=3Dright><TT>1259.6299&nbsp;&nbsp;</TT></TD>
    <TD noWrap align=3Dright><TT>-61.40&nbsp;</TT></TD>
    <TD align=3Dright><TT>419&nbsp;</TT></TD>
    <TD noWrap align=3Dright><TT>-&nbsp;</TT></TD>
    <TD align=3Dright><TT>429&nbsp;</TT></TD>
    <TD align=3Dright><TT>0&nbsp;&nbsp;</TT></TD>
    <TD noWrap align=3Dright><TT>55&nbsp;&nbsp;</TT></TD>
    <TD noWrap><TT>&nbsp;K.FSFHGQPAELK.H</TT></TD></TR>
  <TR>
    <TD align=3Dright>&nbsp;</TD>
    <TD align=3Dright><TT>2298.1855&nbsp;&nbsp;</TT></TD>
    <TD align=3Dright><TT>2297.1782&nbsp;&nbsp;</TT></TD>
    <TD align=3Dright><TT>2297.2744&nbsp;&nbsp;</TT></TD>
    <TD noWrap align=3Dright><TT>-41.84&nbsp;</TT></TD>
    <TD align=3Dright><TT>118&nbsp;</TT></TD>
    <TD noWrap align=3Dright><TT>-&nbsp;</TT></TD>
    <TD align=3Dright><TT>138&nbsp;</TT></TD>
    <TD align=3Dright><TT>0&nbsp;&nbsp;</TT></TD>
    <TD noWrap align=3Dright><TT>---&nbsp;&nbsp;</TT></TD>
    <TD noWrap><TT>&nbsp;K.INPLVPVDLVIDHSVQVDVAR.S</TT></TD></TR>
  <TR>
    <TD align=3Dright>&nbsp;</TD>
    <TD align=3Dright><TT>2298.1855&nbsp;&nbsp;</TT></TD>
    <TD align=3Dright><TT>2297.1782&nbsp;&nbsp;</TT></TD>
    <TD align=3Dright><TT>2297.2744&nbsp;&nbsp;</TT></TD>
    <TD noWrap align=3Dright><TT>-41.84&nbsp;</TT></TD>
    <TD align=3Dright><TT>118&nbsp;</TT></TD>
    <TD noWrap align=3Dright><TT>-&nbsp;</TT></TD>
    <TD align=3Dright><TT>138&nbsp;</TT></TD>
    <TD align=3Dright><TT>0&nbsp;&nbsp;</TT></TD>
    <TD noWrap align=3Dright><TT>70&nbsp;&nbsp;</TT></TD>
    <TD =
noWrap><TT>&nbsp;K.INPLVPVDLVIDHSVQVDVAR.S</TT></TD></TR></TBODY></TABLE>=

<TABLE border=3D0 cellSpacing=3D0>
  <TBODY>
  <TR>
    <TD><TT>&nbsp;&nbsp;&nbsp;&nbsp;&nbsp;&nbsp;</TT></TD>
    <TD><TT><B>No match to: </B>825.0522, 829.3428, 842.4638, 856.4863,=20
      870.4945, 1045.5090, 1049.5166, 1051.4888, 1085.4890, 1085.4890,=20
      1167.5898, 1179.5635, 1202.5292, 1283.5524, 1292.5891, 1292.5891,=20
      1381.5876, 1381.5876, 1512.6627, 1512.6627, 1528.6484, 1585.6647,=20
      1637.6741, 1653.6575, 1840.7048, 1840.7048, 1856.6808, 1901.8359,=20
      1935.7729, 1953.8264, 1953.8264, 2210.9954, 2231.1211, 2244.9846,=20
      2485.1487, 2699.2180</TT></TD></TR></TBODY></TABLE><BR>
<TABLE border=3D0 cellSpacing=3D0>
  <TBODY>
  <TR>
    <TD><TT><B><A name=3DHit22>22.</A>&nbsp;&nbsp;&nbsp;</B></TT></TD>
    <TD noWrap><TT><A=20
      =
href=3D"http://zxw-pc/mascot/cgi/protein_view.pl?file=3D../data/20121225/=
F002414.dat&amp;hit=3D22"=20
      =
target=3D_blank>gi|868003</A>&nbsp;&nbsp;&nbsp;&nbsp;<B>Mass:</B>&nbsp;97=
943&nbsp;&nbsp;&nbsp;&nbsp;<B>Score:</B>&nbsp;250&nbsp;&nbsp;&nbsp;&nbsp;=
<B>Expect:</B>&nbsp;1.9e-019&nbsp;&nbsp;<B>Matches:</B>&nbsp;14</TT></TD>=
</TR>
  <TR>
    <TD>&nbsp;</TD>
    <TD noWrap><TT>aconitase [Cucurbita cv. Kurokawa=20
  Amakuri]</TT></TD></TR></TBODY></TABLE>
<TABLE border=3D0 cellSpacing=3D0 cellPadding=3D0>
  <TBODY>
  <TR>
    <TD><TT>&nbsp;&nbsp;&nbsp;&nbsp;&nbsp;&nbsp;</TT></TD>
    <TD align=3Dright><TT><B>Observed&nbsp;&nbsp;</B></TT></TD>
    <TD noWrap align=3Dright><TT><B>Mr(expt)&nbsp;&nbsp;</B></TT></TD>
    <TD noWrap align=3Dright><TT><B>Mr(calc)&nbsp;&nbsp;</B></TT></TD>
    <TD align=3Dright><TT><B>&nbsp;ppm&nbsp;&nbsp;</B></TT></TD>
    <TD align=3Dright><TT><B>Start&nbsp;</B></TT></TD>
    <TD align=3Dright><TT><B>&nbsp;</B></TT></TD>
    <TD align=3Dright><TT><B>End&nbsp;</B></TT></TD>
    <TD align=3Dright><TT><B>Miss&nbsp;</B></TT></TD>
    <TD align=3Dright><TT><B>Ions&nbsp;</B></TT></TD>
    <TD><TT><B>&nbsp;Peptide</B></TT></TD></TR>
  <TR>
    <TD align=3Dright>&nbsp;</TD>
    <TD align=3Dright><TT>722.3948&nbsp;&nbsp;</TT></TD>
    <TD align=3Dright><TT>721.3875&nbsp;&nbsp;</TT></TD>
    <TD align=3Dright><TT>721.4235&nbsp;&nbsp;</TT></TD>
    <TD noWrap align=3Dright><TT>-49.91&nbsp;</TT></TD>
    <TD align=3Dright><TT>546&nbsp;</TT></TD>
    <TD noWrap align=3Dright><TT>-&nbsp;</TT></TD>
    <TD align=3Dright><TT>551&nbsp;</TT></TD>
    <TD align=3Dright><TT>0&nbsp;&nbsp;</TT></TD>
    <TD noWrap align=3Dright><TT>---&nbsp;&nbsp;</TT></TD>
    <TD noWrap><TT>&nbsp;R.VHPLTR.A</TT></TD></TR>
  <TR>
    <TD align=3Dright>&nbsp;</TD>
    <TD align=3Dright><TT>748.3748&nbsp;&nbsp;</TT></TD>
    <TD align=3Dright><TT>747.3675&nbsp;&nbsp;</TT></TD>
    <TD align=3Dright><TT>747.4279&nbsp;&nbsp;</TT></TD>
    <TD noWrap align=3Dright><TT>-80.75&nbsp;</TT></TD>
    <TD align=3Dright><TT>39&nbsp;</TT></TD>
    <TD noWrap align=3Dright><TT>-&nbsp;</TT></TD>
    <TD align=3Dright><TT>44&nbsp;</TT></TD>
    <TD align=3Dright><TT>0&nbsp;&nbsp;</TT></TD>
    <TD noWrap align=3Dright><TT>---&nbsp;&nbsp;</TT></TD>
    <TD noWrap><TT>&nbsp;R.LPYSIR.I</TT></TD></TR>
  <TR>
    <TD align=3Dright>&nbsp;</TD>
    <TD align=3Dright><TT>778.3814&nbsp;&nbsp;</TT></TD>
    <TD align=3Dright><TT>777.3741&nbsp;&nbsp;</TT></TD>
    <TD align=3Dright><TT>777.4133&nbsp;&nbsp;</TT></TD>
    <TD noWrap align=3Dright><TT>-50.50&nbsp;</TT></TD>
    <TD align=3Dright><TT>726&nbsp;</TT></TD>
    <TD noWrap align=3Dright><TT>-&nbsp;</TT></TD>
    <TD align=3Dright><TT>732&nbsp;</TT></TD>
    <TD align=3Dright><TT>0&nbsp;&nbsp;</TT></TD>
    <TD noWrap align=3Dright><TT>---&nbsp;&nbsp;</TT></TD>
    <TD noWrap><TT>&nbsp;R.GTFANIR.L</TT></TD></TR>
  <TR>
    <TD align=3Dright>&nbsp;</TD>
    <TD align=3Dright><TT>914.5136&nbsp;&nbsp;</TT></TD>
    <TD align=3Dright><TT>913.5063&nbsp;&nbsp;</TT></TD>
    <TD align=3Dright><TT>913.5596&nbsp;&nbsp;</TT></TD>
    <TD noWrap align=3Dright><TT>-58.34&nbsp;</TT></TD>
    <TD align=3Dright><TT>45&nbsp;</TT></TD>
    <TD noWrap align=3Dright><TT>-&nbsp;</TT></TD>
    <TD align=3Dright><TT>52&nbsp;</TT></TD>
    <TD align=3Dright><TT>0&nbsp;&nbsp;</TT></TD>
    <TD noWrap align=3Dright><TT>---&nbsp;&nbsp;</TT></TD>
    <TD noWrap><TT>&nbsp;R.ILLESAIR.N</TT></TD></TR>
  <TR>
    <TD align=3Dright>&nbsp;</TD>
    <TD align=3Dright><TT>945.3579&nbsp;&nbsp;</TT></TD>
    <TD align=3Dright><TT>944.3506&nbsp;&nbsp;</TT></TD>
    <TD align=3Dright><TT>944.3988&nbsp;&nbsp;</TT></TD>
    <TD noWrap align=3Dright><TT>-51.01&nbsp;</TT></TD>
    <TD align=3Dright><TT>709&nbsp;</TT></TD>
    <TD noWrap align=3Dright><TT>-&nbsp;</TT></TD>
    <TD align=3Dright><TT>716&nbsp;</TT></TD>
    <TD align=3Dright><TT>0&nbsp;&nbsp;</TT></TD>
    <TD noWrap align=3Dright><TT>---&nbsp;&nbsp;</TT></TD>
    <TD noWrap><TT>&nbsp;K.DFNSYGSR.R</TT></TD></TR>
  <TR>
    <TD align=3Dright>&nbsp;</TD>
    <TD align=3Dright><TT>945.3579&nbsp;&nbsp;</TT></TD>
    <TD align=3Dright><TT>944.3506&nbsp;&nbsp;</TT></TD>
    <TD align=3Dright><TT>944.3988&nbsp;&nbsp;</TT></TD>
    <TD noWrap align=3Dright><TT>-51.01&nbsp;</TT></TD>
    <TD align=3Dright><TT>709&nbsp;</TT></TD>
    <TD noWrap align=3Dright><TT>-&nbsp;</TT></TD>
    <TD align=3Dright><TT>716&nbsp;</TT></TD>
    <TD align=3Dright><TT>0&nbsp;&nbsp;</TT></TD>
    <TD noWrap align=3Dright><TT>29&nbsp;&nbsp;</TT></TD>
    <TD noWrap><TT>&nbsp;K.DFNSYGSR.R</TT></TD></TR>
  <TR>
    <TD align=3Dright>&nbsp;</TD>
    <TD align=3Dright><TT>1073.4482&nbsp;&nbsp;</TT></TD>
    <TD align=3Dright><TT>1072.4409&nbsp;&nbsp;</TT></TD>
    <TD align=3Dright><TT>1072.4938&nbsp;&nbsp;</TT></TD>
    <TD noWrap align=3Dright><TT>-49.26&nbsp;</TT></TD>
    <TD align=3Dright><TT>708&nbsp;</TT></TD>
    <TD noWrap align=3Dright><TT>-&nbsp;</TT></TD>
    <TD align=3Dright><TT>716&nbsp;</TT></TD>
    <TD align=3Dright><TT>1&nbsp;&nbsp;</TT></TD>
    <TD noWrap align=3Dright><TT>---&nbsp;&nbsp;</TT></TD>
    <TD noWrap><TT>&nbsp;R.KDFNSYGSR.R</TT></TD></TR>
  <TR>
    <TD align=3Dright>&nbsp;</TD>
    <TD align=3Dright><TT>1101.4662&nbsp;&nbsp;</TT></TD>
    <TD align=3Dright><TT>1100.4589&nbsp;&nbsp;</TT></TD>
    <TD align=3Dright><TT>1100.4999&nbsp;&nbsp;</TT></TD>
    <TD noWrap align=3Dright><TT>-37.24&nbsp;</TT></TD>
    <TD align=3Dright><TT>709&nbsp;</TT></TD>
    <TD noWrap align=3Dright><TT>-&nbsp;</TT></TD>
    <TD align=3Dright><TT>717&nbsp;</TT></TD>
    <TD align=3Dright><TT>1&nbsp;&nbsp;</TT></TD>
    <TD noWrap align=3Dright><TT>---&nbsp;&nbsp;</TT></TD>
    <TD noWrap><TT>&nbsp;K.DFNSYGSRR.G</TT></TD></TR>
  <TR>
    <TD align=3Dright>&nbsp;</TD>
    <TD align=3Dright><TT>1184.6145&nbsp;&nbsp;</TT></TD>
    <TD align=3Dright><TT>1183.6072&nbsp;&nbsp;</TT></TD>
    <TD align=3Dright><TT>1183.6713&nbsp;&nbsp;</TT></TD>
    <TD noWrap align=3Dright><TT>-54.16&nbsp;</TT></TD>
    <TD align=3Dright><TT>77&nbsp;</TT></TD>
    <TD noWrap align=3Dright><TT>-&nbsp;</TT></TD>
    <TD align=3Dright><TT>86&nbsp;</TT></TD>
    <TD align=3Dright><TT>0&nbsp;&nbsp;</TT></TD>
    <TD noWrap align=3Dright><TT>---&nbsp;&nbsp;</TT></TD>
    <TD noWrap><TT>&nbsp;K.QVEIPFKPAR.V</TT></TD></TR>
  <TR>
    <TD align=3Dright>&nbsp;</TD>
    <TD align=3Dright><TT>1184.6145&nbsp;&nbsp;</TT></TD>
    <TD align=3Dright><TT>1183.6072&nbsp;&nbsp;</TT></TD>
    <TD align=3Dright><TT>1183.6713&nbsp;&nbsp;</TT></TD>
    <TD noWrap align=3Dright><TT>-54.16&nbsp;</TT></TD>
    <TD align=3Dright><TT>77&nbsp;</TT></TD>
    <TD noWrap align=3Dright><TT>-&nbsp;</TT></TD>
    <TD align=3Dright><TT>86&nbsp;</TT></TD>
    <TD align=3Dright><TT>0&nbsp;&nbsp;</TT></TD>
    <TD noWrap align=3Dright><TT>54&nbsp;&nbsp;</TT></TD>
    <TD noWrap><TT>&nbsp;K.QVEIPFKPAR.V</TT></TD></TR>
  <TR>
    <TD align=3Dright>&nbsp;</TD>
    <TD align=3Dright><TT>1260.5598&nbsp;&nbsp;</TT></TD>
    <TD align=3Dright><TT>1259.5525&nbsp;&nbsp;</TT></TD>
    <TD align=3Dright><TT>1259.6299&nbsp;&nbsp;</TT></TD>
    <TD noWrap align=3Dright><TT>-61.40&nbsp;</TT></TD>
    <TD align=3Dright><TT>419&nbsp;</TT></TD>
    <TD noWrap align=3Dright><TT>-&nbsp;</TT></TD>
    <TD align=3Dright><TT>429&nbsp;</TT></TD>
    <TD align=3Dright><TT>0&nbsp;&nbsp;</TT></TD>
    <TD noWrap align=3Dright><TT>---&nbsp;&nbsp;</TT></TD>
    <TD noWrap><TT>&nbsp;K.FSFHGQPAELK.H</TT></TD></TR>
  <TR>
    <TD align=3Dright>&nbsp;</TD>
    <TD align=3Dright><TT>1260.5598&nbsp;&nbsp;</TT></TD>
    <TD align=3Dright><TT>1259.5525&nbsp;&nbsp;</TT></TD>
    <TD align=3Dright><TT>1259.6299&nbsp;&nbsp;</TT></TD>
    <TD noWrap align=3Dright><TT>-61.40&nbsp;</TT></TD>
    <TD align=3Dright><TT>419&nbsp;</TT></TD>
    <TD noWrap align=3Dright><TT>-&nbsp;</TT></TD>
    <TD align=3Dright><TT>429&nbsp;</TT></TD>
    <TD align=3Dright><TT>0&nbsp;&nbsp;</TT></TD>
    <TD noWrap align=3Dright><TT>55&nbsp;&nbsp;</TT></TD>
    <TD noWrap><TT>&nbsp;K.FSFHGQPAELK.H</TT></TD></TR>
  <TR>
    <TD align=3Dright>&nbsp;</TD>
    <TD align=3Dright><TT>2298.1855&nbsp;&nbsp;</TT></TD>
    <TD align=3Dright><TT>2297.1782&nbsp;&nbsp;</TT></TD>
    <TD align=3Dright><TT>2297.2744&nbsp;&nbsp;</TT></TD>
    <TD noWrap align=3Dright><TT>-41.84&nbsp;</TT></TD>
    <TD align=3Dright><TT>118&nbsp;</TT></TD>
    <TD noWrap align=3Dright><TT>-&nbsp;</TT></TD>
    <TD align=3Dright><TT>138&nbsp;</TT></TD>
    <TD align=3Dright><TT>0&nbsp;&nbsp;</TT></TD>
    <TD noWrap align=3Dright><TT>---&nbsp;&nbsp;</TT></TD>
    <TD noWrap><TT>&nbsp;K.INPLVPVDLVIDHSVQVDVAR.S</TT></TD></TR>
  <TR>
    <TD align=3Dright>&nbsp;</TD>
    <TD align=3Dright><TT>2298.1855&nbsp;&nbsp;</TT></TD>
    <TD align=3Dright><TT>2297.1782&nbsp;&nbsp;</TT></TD>
    <TD align=3Dright><TT>2297.2744&nbsp;&nbsp;</TT></TD>
    <TD noWrap align=3Dright><TT>-41.84&nbsp;</TT></TD>
    <TD align=3Dright><TT>118&nbsp;</TT></TD>
    <TD noWrap align=3Dright><TT>-&nbsp;</TT></TD>
    <TD align=3Dright><TT>138&nbsp;</TT></TD>
    <TD align=3Dright><TT>0&nbsp;&nbsp;</TT></TD>
    <TD noWrap align=3Dright><TT>70&nbsp;&nbsp;</TT></TD>
    <TD =
noWrap><TT>&nbsp;K.INPLVPVDLVIDHSVQVDVAR.S</TT></TD></TR></TBODY></TABLE>=

<TABLE border=3D0 cellSpacing=3D0>
  <TBODY>
  <TR>
    <TD><TT>&nbsp;&nbsp;&nbsp;&nbsp;&nbsp;&nbsp;</TT></TD>
    <TD><TT><B>No match to: </B>825.0522, 829.3428, 842.4638, 856.4863,=20
      870.4945, 1045.5090, 1049.5166, 1051.4888, 1085.4890, 1085.4890,=20
      1167.5898, 1179.5635, 1202.5292, 1283.5524, 1292.5891, 1292.5891,=20
      1381.5876, 1381.5876, 1512.6627, 1512.6627, 1528.6484, 1585.6647,=20
      1637.6741, 1653.6575, 1840.7048, 1840.7048, 1856.6808, 1901.8359,=20
      1935.7729, 1953.8264, 1953.8264, 2210.9954, 2231.1211, 2244.9846,=20
      2485.1487, 2699.2180</TT></TD></TR></TBODY></TABLE><BR>
<TABLE border=3D0 cellSpacing=3D0>
  <TBODY>
  <TR>
    <TD><TT><B><A name=3DHit23>23.</A>&nbsp;&nbsp;&nbsp;</B></TT></TD>
    <TD noWrap><TT><A=20
      =
href=3D"http://zxw-pc/mascot/cgi/protein_view.pl?file=3D../data/20121225/=
F002414.dat&amp;hit=3D23"=20
      =
target=3D_blank>gi|224064986</A>&nbsp;&nbsp;&nbsp;&nbsp;<B>Mass:</B>&nbsp=
;97544&nbsp;&nbsp;&nbsp;&nbsp;<B>Score:</B>&nbsp;249&nbsp;&nbsp;&nbsp;&nb=
sp;<B>Expect:</B>&nbsp;2.3e-019&nbsp;&nbsp;<B>Matches:</B>&nbsp;14</TT></=
TD></TR>
  <TR>
    <TD>&nbsp;</TD>
    <TD noWrap><TT>predicted protein [Populus=20
trichocarpa]</TT></TD></TR></TBODY></TABLE>
<TABLE border=3D0 cellSpacing=3D0 cellPadding=3D0>
  <TBODY>
  <TR>
    <TD><TT>&nbsp;&nbsp;&nbsp;&nbsp;&nbsp;&nbsp;</TT></TD>
    <TD align=3Dright><TT><B>Observed&nbsp;&nbsp;</B></TT></TD>
    <TD noWrap align=3Dright><TT><B>Mr(expt)&nbsp;&nbsp;</B></TT></TD>
    <TD noWrap align=3Dright><TT><B>Mr(calc)&nbsp;&nbsp;</B></TT></TD>
    <TD align=3Dright><TT><B>&nbsp;ppm&nbsp;&nbsp;</B></TT></TD>
    <TD align=3Dright><TT><B>Start&nbsp;</B></TT></TD>
    <TD align=3Dright><TT><B>&nbsp;</B></TT></TD>
    <TD align=3Dright><TT><B>End&nbsp;</B></TT></TD>
    <TD align=3Dright><TT><B>Miss&nbsp;</B></TT></TD>
    <TD align=3Dright><TT><B>Ions&nbsp;</B></TT></TD>
    <TD><TT><B>&nbsp;Peptide</B></TT></TD></TR>
  <TR>
    <TD align=3Dright>&nbsp;</TD>
    <TD align=3Dright><TT>748.3748&nbsp;&nbsp;</TT></TD>
    <TD align=3Dright><TT>747.3675&nbsp;&nbsp;</TT></TD>
    <TD align=3Dright><TT>747.4279&nbsp;&nbsp;</TT></TD>
    <TD noWrap align=3Dright><TT>-80.75&nbsp;</TT></TD>
    <TD align=3Dright><TT>39&nbsp;</TT></TD>
    <TD noWrap align=3Dright><TT>-&nbsp;</TT></TD>
    <TD align=3Dright><TT>44&nbsp;</TT></TD>
    <TD align=3Dright><TT>0&nbsp;&nbsp;</TT></TD>
    <TD noWrap align=3Dright><TT>---&nbsp;&nbsp;</TT></TD>
    <TD noWrap><TT>&nbsp;K.LPYSIR.I</TT></TD></TR>
  <TR>
    <TD align=3Dright>&nbsp;</TD>
    <TD align=3Dright><TT>778.3814&nbsp;&nbsp;</TT></TD>
    <TD align=3Dright><TT>777.3741&nbsp;&nbsp;</TT></TD>
    <TD align=3Dright><TT>777.4133&nbsp;&nbsp;</TT></TD>
    <TD noWrap align=3Dright><TT>-50.50&nbsp;</TT></TD>
    <TD align=3Dright><TT>726&nbsp;</TT></TD>
    <TD noWrap align=3Dright><TT>-&nbsp;</TT></TD>
    <TD align=3Dright><TT>732&nbsp;</TT></TD>
    <TD align=3Dright><TT>0&nbsp;&nbsp;</TT></TD>
    <TD noWrap align=3Dright><TT>---&nbsp;&nbsp;</TT></TD>
    <TD noWrap><TT>&nbsp;R.GTFANIR.L</TT></TD></TR>
  <TR>
    <TD align=3Dright>&nbsp;</TD>
    <TD align=3Dright><TT>914.5136&nbsp;&nbsp;</TT></TD>
    <TD align=3Dright><TT>913.5063&nbsp;&nbsp;</TT></TD>
    <TD align=3Dright><TT>913.5596&nbsp;&nbsp;</TT></TD>
    <TD noWrap align=3Dright><TT>-58.34&nbsp;</TT></TD>
    <TD align=3Dright><TT>45&nbsp;</TT></TD>
    <TD noWrap align=3Dright><TT>-&nbsp;</TT></TD>
    <TD align=3Dright><TT>52&nbsp;</TT></TD>
    <TD align=3Dright><TT>0&nbsp;&nbsp;</TT></TD>
    <TD noWrap align=3Dright><TT>---&nbsp;&nbsp;</TT></TD>
    <TD noWrap><TT>&nbsp;R.ILLESAIR.N</TT></TD></TR>
  <TR>
    <TD align=3Dright>&nbsp;</TD>
    <TD align=3Dright><TT>945.3579&nbsp;&nbsp;</TT></TD>
    <TD align=3Dright><TT>944.3506&nbsp;&nbsp;</TT></TD>
    <TD align=3Dright><TT>944.3988&nbsp;&nbsp;</TT></TD>
    <TD noWrap align=3Dright><TT>-51.01&nbsp;</TT></TD>
    <TD align=3Dright><TT>709&nbsp;</TT></TD>
    <TD noWrap align=3Dright><TT>-&nbsp;</TT></TD>
    <TD align=3Dright><TT>716&nbsp;</TT></TD>
    <TD align=3Dright><TT>0&nbsp;&nbsp;</TT></TD>
    <TD noWrap align=3Dright><TT>---&nbsp;&nbsp;</TT></TD>
    <TD noWrap><TT>&nbsp;K.DFNSYGSR.R</TT></TD></TR>
  <TR>
    <TD align=3Dright>&nbsp;</TD>
    <TD align=3Dright><TT>945.3579&nbsp;&nbsp;</TT></TD>
    <TD align=3Dright><TT>944.3506&nbsp;&nbsp;</TT></TD>
    <TD align=3Dright><TT>944.3988&nbsp;&nbsp;</TT></TD>
    <TD noWrap align=3Dright><TT>-51.01&nbsp;</TT></TD>
    <TD align=3Dright><TT>709&nbsp;</TT></TD>
    <TD noWrap align=3Dright><TT>-&nbsp;</TT></TD>
    <TD align=3Dright><TT>716&nbsp;</TT></TD>
    <TD align=3Dright><TT>0&nbsp;&nbsp;</TT></TD>
    <TD noWrap align=3Dright><TT>29&nbsp;&nbsp;</TT></TD>
    <TD noWrap><TT>&nbsp;K.DFNSYGSR.R</TT></TD></TR>
  <TR>
    <TD align=3Dright>&nbsp;</TD>
    <TD align=3Dright><TT>1049.5166&nbsp;&nbsp;</TT></TD>
    <TD align=3Dright><TT>1048.5093&nbsp;&nbsp;</TT></TD>
    <TD align=3Dright><TT>1048.5917&nbsp;&nbsp;</TT></TD>
    <TD noWrap align=3Dright><TT>-78.53&nbsp;</TT></TD>
    <TD align=3Dright><TT>485&nbsp;</TT></TD>
    <TD noWrap align=3Dright><TT>-&nbsp;</TT></TD>
    <TD align=3Dright><TT>493&nbsp;</TT></TD>
    <TD align=3Dright><TT>0&nbsp;&nbsp;</TT></TD>
    <TD noWrap align=3Dright><TT>---&nbsp;&nbsp;</TT></TD>
    <TD noWrap><TT>&nbsp;K.YLLQSGLQK.Y</TT></TD></TR>
  <TR>
    <TD align=3Dright>&nbsp;</TD>
    <TD align=3Dright><TT>1073.4482&nbsp;&nbsp;</TT></TD>
    <TD align=3Dright><TT>1072.4409&nbsp;&nbsp;</TT></TD>
    <TD align=3Dright><TT>1072.4938&nbsp;&nbsp;</TT></TD>
    <TD noWrap align=3Dright><TT>-49.26&nbsp;</TT></TD>
    <TD align=3Dright><TT>708&nbsp;</TT></TD>
    <TD noWrap align=3Dright><TT>-&nbsp;</TT></TD>
    <TD align=3Dright><TT>716&nbsp;</TT></TD>
    <TD align=3Dright><TT>1&nbsp;&nbsp;</TT></TD>
    <TD noWrap align=3Dright><TT>---&nbsp;&nbsp;</TT></TD>
    <TD noWrap><TT>&nbsp;R.KDFNSYGSR.R</TT></TD></TR>
  <TR>
    <TD align=3Dright>&nbsp;</TD>
    <TD align=3Dright><TT>1101.4662&nbsp;&nbsp;</TT></TD>
    <TD align=3Dright><TT>1100.4589&nbsp;&nbsp;</TT></TD>
    <TD align=3Dright><TT>1100.4999&nbsp;&nbsp;</TT></TD>
    <TD noWrap align=3Dright><TT>-37.24&nbsp;</TT></TD>
    <TD align=3Dright><TT>709&nbsp;</TT></TD>
    <TD noWrap align=3Dright><TT>-&nbsp;</TT></TD>
    <TD align=3Dright><TT>717&nbsp;</TT></TD>
    <TD align=3Dright><TT>1&nbsp;&nbsp;</TT></TD>
    <TD noWrap align=3Dright><TT>---&nbsp;&nbsp;</TT></TD>
    <TD noWrap><TT>&nbsp;K.DFNSYGSRR.G</TT></TD></TR>
  <TR>
    <TD align=3Dright>&nbsp;</TD>
    <TD align=3Dright><TT>1260.5598&nbsp;&nbsp;</TT></TD>
    <TD align=3Dright><TT>1259.5525&nbsp;&nbsp;</TT></TD>
    <TD align=3Dright><TT>1259.6299&nbsp;&nbsp;</TT></TD>
    <TD noWrap align=3Dright><TT>-61.40&nbsp;</TT></TD>
    <TD align=3Dright><TT>419&nbsp;</TT></TD>
    <TD noWrap align=3Dright><TT>-&nbsp;</TT></TD>
    <TD align=3Dright><TT>429&nbsp;</TT></TD>
    <TD align=3Dright><TT>0&nbsp;&nbsp;</TT></TD>
    <TD noWrap align=3Dright><TT>---&nbsp;&nbsp;</TT></TD>
    <TD noWrap><TT>&nbsp;K.FSFHGQPAELK.H</TT></TD></TR>
  <TR>
    <TD align=3Dright>&nbsp;</TD>
    <TD align=3Dright><TT>1260.5598&nbsp;&nbsp;</TT></TD>
    <TD align=3Dright><TT>1259.5525&nbsp;&nbsp;</TT></TD>
    <TD align=3Dright><TT>1259.6299&nbsp;&nbsp;</TT></TD>
    <TD noWrap align=3Dright><TT>-61.40&nbsp;</TT></TD>
    <TD align=3Dright><TT>419&nbsp;</TT></TD>
    <TD noWrap align=3Dright><TT>-&nbsp;</TT></TD>
    <TD align=3Dright><TT>429&nbsp;</TT></TD>
    <TD align=3Dright><TT>0&nbsp;&nbsp;</TT></TD>
    <TD noWrap align=3Dright><TT>55&nbsp;&nbsp;</TT></TD>
    <TD noWrap><TT>&nbsp;K.FSFHGQPAELK.H</TT></TD></TR>
  <TR>
    <TD align=3Dright>&nbsp;</TD>
    <TD align=3Dright><TT>1292.5891&nbsp;&nbsp;</TT></TD>
    <TD align=3Dright><TT>1291.5818&nbsp;&nbsp;</TT></TD>
    <TD align=3Dright><TT>1291.6561&nbsp;&nbsp;</TT></TD>
    <TD noWrap align=3Dright><TT>-57.48&nbsp;</TT></TD>
    <TD align=3Dright><TT>25&nbsp;</TT></TD>
    <TD noWrap align=3Dright><TT>-&nbsp;</TT></TD>
    <TD align=3Dright><TT>35&nbsp;</TT></TD>
    <TD align=3Dright><TT>0&nbsp;&nbsp;</TT></TD>
    <TD noWrap align=3Dright><TT>---&nbsp;&nbsp;</TT></TD>
    <TD noWrap><TT>&nbsp;K.FYSLPALNDPR.I</TT></TD></TR>
  <TR>
    <TD align=3Dright>&nbsp;</TD>
    <TD align=3Dright><TT>1292.5891&nbsp;&nbsp;</TT></TD>
    <TD align=3Dright><TT>1291.5818&nbsp;&nbsp;</TT></TD>
    <TD align=3Dright><TT>1291.6561&nbsp;&nbsp;</TT></TD>
    <TD noWrap align=3Dright><TT>-57.48&nbsp;</TT></TD>
    <TD align=3Dright><TT>25&nbsp;</TT></TD>
    <TD noWrap align=3Dright><TT>-&nbsp;</TT></TD>
    <TD align=3Dright><TT>35&nbsp;</TT></TD>
    <TD align=3Dright><TT>0&nbsp;&nbsp;</TT></TD>
    <TD noWrap align=3Dright><TT>52&nbsp;&nbsp;</TT></TD>
    <TD noWrap><TT>&nbsp;K.FYSLPALNDPR.I</TT></TD></TR>
  <TR>
    <TD align=3Dright>&nbsp;</TD>
    <TD align=3Dright><TT>2298.1855&nbsp;&nbsp;</TT></TD>
    <TD align=3Dright><TT>2297.1782&nbsp;&nbsp;</TT></TD>
    <TD align=3Dright><TT>2297.2744&nbsp;&nbsp;</TT></TD>
    <TD noWrap align=3Dright><TT>-41.84&nbsp;</TT></TD>
    <TD align=3Dright><TT>118&nbsp;</TT></TD>
    <TD noWrap align=3Dright><TT>-&nbsp;</TT></TD>
    <TD align=3Dright><TT>138&nbsp;</TT></TD>
    <TD align=3Dright><TT>0&nbsp;&nbsp;</TT></TD>
    <TD noWrap align=3Dright><TT>---&nbsp;&nbsp;</TT></TD>
    <TD noWrap><TT>&nbsp;K.INPLVPVDLVIDHSVQVDVAR.S</TT></TD></TR>
  <TR>
    <TD align=3Dright>&nbsp;</TD>
    <TD align=3Dright><TT>2298.1855&nbsp;&nbsp;</TT></TD>
    <TD align=3Dright><TT>2297.1782&nbsp;&nbsp;</TT></TD>
    <TD align=3Dright><TT>2297.2744&nbsp;&nbsp;</TT></TD>
    <TD noWrap align=3Dright><TT>-41.84&nbsp;</TT></TD>
    <TD align=3Dright><TT>118&nbsp;</TT></TD>
    <TD noWrap align=3Dright><TT>-&nbsp;</TT></TD>
    <TD align=3Dright><TT>138&nbsp;</TT></TD>
    <TD align=3Dright><TT>0&nbsp;&nbsp;</TT></TD>
    <TD noWrap align=3Dright><TT>70&nbsp;&nbsp;</TT></TD>
    <TD =
noWrap><TT>&nbsp;K.INPLVPVDLVIDHSVQVDVAR.S</TT></TD></TR></TBODY></TABLE>=

<TABLE border=3D0 cellSpacing=3D0>
  <TBODY>
  <TR>
    <TD><TT>&nbsp;&nbsp;&nbsp;&nbsp;&nbsp;&nbsp;</TT></TD>
    <TD><TT><B>No match to: </B>722.3948, 825.0522, 829.3428, 842.4638,=20
      856.4863, 870.4945, 1045.5090, 1051.4888, 1085.4890, 1085.4890, =
1167.5898,=20
      1179.5635, 1184.6145, 1184.6145, 1202.5292, 1283.5524, 1381.5876,=20
      1381.5876, 1512.6627, 1512.6627, 1528.6484, 1585.6647, 1637.6741,=20
      1653.6575, 1840.7048, 1840.7048, 1856.6808, 1901.8359, 1935.7729,=20
      1953.8264, 1953.8264, 2210.9954, 2231.1211, 2244.9846, 2485.1487,=20
      2699.2180</TT></TD></TR></TBODY></TABLE><BR>
<TABLE border=3D0 cellSpacing=3D0>
  <TBODY>
  <TR>
    <TD><TT><B><A name=3DHit24>24.</A>&nbsp;&nbsp;&nbsp;</B></TT></TD>
    <TD noWrap><TT><A=20
      =
href=3D"http://zxw-pc/mascot/cgi/protein_view.pl?file=3D../data/20121225/=
F002414.dat&amp;hit=3D24"=20
      =
target=3D_blank>gi|222843349</A>&nbsp;&nbsp;&nbsp;&nbsp;<B>Mass:</B>&nbsp=
;97544&nbsp;&nbsp;&nbsp;&nbsp;<B>Score:</B>&nbsp;249&nbsp;&nbsp;&nbsp;&nb=
sp;<B>Expect:</B>&nbsp;2.3e-019&nbsp;&nbsp;<B>Matches:</B>&nbsp;14</TT></=
TD></TR>
  <TR>
    <TD>&nbsp;</TD>
    <TD noWrap><TT>predicted protein [Populus=20
trichocarpa]</TT></TD></TR></TBODY></TABLE>
<TABLE border=3D0 cellSpacing=3D0 cellPadding=3D0>
  <TBODY>
  <TR>
    <TD><TT>&nbsp;&nbsp;&nbsp;&nbsp;&nbsp;&nbsp;</TT></TD>
    <TD align=3Dright><TT><B>Observed&nbsp;&nbsp;</B></TT></TD>
    <TD noWrap align=3Dright><TT><B>Mr(expt)&nbsp;&nbsp;</B></TT></TD>
    <TD noWrap align=3Dright><TT><B>Mr(calc)&nbsp;&nbsp;</B></TT></TD>
    <TD align=3Dright><TT><B>&nbsp;ppm&nbsp;&nbsp;</B></TT></TD>
    <TD align=3Dright><TT><B>Start&nbsp;</B></TT></TD>
    <TD align=3Dright><TT><B>&nbsp;</B></TT></TD>
    <TD align=3Dright><TT><B>End&nbsp;</B></TT></TD>
    <TD align=3Dright><TT><B>Miss&nbsp;</B></TT></TD>
    <TD align=3Dright><TT><B>Ions&nbsp;</B></TT></TD>
    <TD><TT><B>&nbsp;Peptide</B></TT></TD></TR>
  <TR>
    <TD align=3Dright>&nbsp;</TD>
    <TD align=3Dright><TT>748.3748&nbsp;&nbsp;</TT></TD>
    <TD align=3Dright><TT>747.3675&nbsp;&nbsp;</TT></TD>
    <TD align=3Dright><TT>747.4279&nbsp;&nbsp;</TT></TD>
    <TD noWrap align=3Dright><TT>-80.75&nbsp;</TT></TD>
    <TD align=3Dright><TT>39&nbsp;</TT></TD>
    <TD noWrap align=3Dright><TT>-&nbsp;</TT></TD>
    <TD align=3Dright><TT>44&nbsp;</TT></TD>
    <TD align=3Dright><TT>0&nbsp;&nbsp;</TT></TD>
    <TD noWrap align=3Dright><TT>---&nbsp;&nbsp;</TT></TD>
    <TD noWrap><TT>&nbsp;K.LPYSIR.I</TT></TD></TR>
  <TR>
    <TD align=3Dright>&nbsp;</TD>
    <TD align=3Dright><TT>778.3814&nbsp;&nbsp;</TT></TD>
    <TD align=3Dright><TT>777.3741&nbsp;&nbsp;</TT></TD>
    <TD align=3Dright><TT>777.4133&nbsp;&nbsp;</TT></TD>
    <TD noWrap align=3Dright><TT>-50.50&nbsp;</TT></TD>
    <TD align=3Dright><TT>726&nbsp;</TT></TD>
    <TD noWrap align=3Dright><TT>-&nbsp;</TT></TD>
    <TD align=3Dright><TT>732&nbsp;</TT></TD>
    <TD align=3Dright><TT>0&nbsp;&nbsp;</TT></TD>
    <TD noWrap align=3Dright><TT>---&nbsp;&nbsp;</TT></TD>
    <TD noWrap><TT>&nbsp;R.GTFANIR.L</TT></TD></TR>
  <TR>
    <TD align=3Dright>&nbsp;</TD>
    <TD align=3Dright><TT>914.5136&nbsp;&nbsp;</TT></TD>
    <TD align=3Dright><TT>913.5063&nbsp;&nbsp;</TT></TD>
    <TD align=3Dright><TT>913.5596&nbsp;&nbsp;</TT></TD>
    <TD noWrap align=3Dright><TT>-58.34&nbsp;</TT></TD>
    <TD align=3Dright><TT>45&nbsp;</TT></TD>
    <TD noWrap align=3Dright><TT>-&nbsp;</TT></TD>
    <TD align=3Dright><TT>52&nbsp;</TT></TD>
    <TD align=3Dright><TT>0&nbsp;&nbsp;</TT></TD>
    <TD noWrap align=3Dright><TT>---&nbsp;&nbsp;</TT></TD>
    <TD noWrap><TT>&nbsp;R.ILLESAIR.N</TT></TD></TR>
  <TR>
    <TD align=3Dright>&nbsp;</TD>
    <TD align=3Dright><TT>945.3579&nbsp;&nbsp;</TT></TD>
    <TD align=3Dright><TT>944.3506&nbsp;&nbsp;</TT></TD>
    <TD align=3Dright><TT>944.3988&nbsp;&nbsp;</TT></TD>
    <TD noWrap align=3Dright><TT>-51.01&nbsp;</TT></TD>
    <TD align=3Dright><TT>709&nbsp;</TT></TD>
    <TD noWrap align=3Dright><TT>-&nbsp;</TT></TD>
    <TD align=3Dright><TT>716&nbsp;</TT></TD>
    <TD align=3Dright><TT>0&nbsp;&nbsp;</TT></TD>
    <TD noWrap align=3Dright><TT>---&nbsp;&nbsp;</TT></TD>
    <TD noWrap><TT>&nbsp;K.DFNSYGSR.R</TT></TD></TR>
  <TR>
    <TD align=3Dright>&nbsp;</TD>
    <TD align=3Dright><TT>945.3579&nbsp;&nbsp;</TT></TD>
    <TD align=3Dright><TT>944.3506&nbsp;&nbsp;</TT></TD>
    <TD align=3Dright><TT>944.3988&nbsp;&nbsp;</TT></TD>
    <TD noWrap align=3Dright><TT>-51.01&nbsp;</TT></TD>
    <TD align=3Dright><TT>709&nbsp;</TT></TD>
    <TD noWrap align=3Dright><TT>-&nbsp;</TT></TD>
    <TD align=3Dright><TT>716&nbsp;</TT></TD>
    <TD align=3Dright><TT>0&nbsp;&nbsp;</TT></TD>
    <TD noWrap align=3Dright><TT>29&nbsp;&nbsp;</TT></TD>
    <TD noWrap><TT>&nbsp;K.DFNSYGSR.R</TT></TD></TR>
  <TR>
    <TD align=3Dright>&nbsp;</TD>
    <TD align=3Dright><TT>1049.5166&nbsp;&nbsp;</TT></TD>
    <TD align=3Dright><TT>1048.5093&nbsp;&nbsp;</TT></TD>
    <TD align=3Dright><TT>1048.5917&nbsp;&nbsp;</TT></TD>
    <TD noWrap align=3Dright><TT>-78.53&nbsp;</TT></TD>
    <TD align=3Dright><TT>485&nbsp;</TT></TD>
    <TD noWrap align=3Dright><TT>-&nbsp;</TT></TD>
    <TD align=3Dright><TT>493&nbsp;</TT></TD>
    <TD align=3Dright><TT>0&nbsp;&nbsp;</TT></TD>
    <TD noWrap align=3Dright><TT>---&nbsp;&nbsp;</TT></TD>
    <TD noWrap><TT>&nbsp;K.YLLQSGLQK.Y</TT></TD></TR>
  <TR>
    <TD align=3Dright>&nbsp;</TD>
    <TD align=3Dright><TT>1073.4482&nbsp;&nbsp;</TT></TD>
    <TD align=3Dright><TT>1072.4409&nbsp;&nbsp;</TT></TD>
    <TD align=3Dright><TT>1072.4938&nbsp;&nbsp;</TT></TD>
    <TD noWrap align=3Dright><TT>-49.26&nbsp;</TT></TD>
    <TD align=3Dright><TT>708&nbsp;</TT></TD>
    <TD noWrap align=3Dright><TT>-&nbsp;</TT></TD>
    <TD align=3Dright><TT>716&nbsp;</TT></TD>
    <TD align=3Dright><TT>1&nbsp;&nbsp;</TT></TD>
    <TD noWrap align=3Dright><TT>---&nbsp;&nbsp;</TT></TD>
    <TD noWrap><TT>&nbsp;R.KDFNSYGSR.R</TT></TD></TR>
  <TR>
    <TD align=3Dright>&nbsp;</TD>
    <TD align=3Dright><TT>1101.4662&nbsp;&nbsp;</TT></TD>
    <TD align=3Dright><TT>1100.4589&nbsp;&nbsp;</TT></TD>
    <TD align=3Dright><TT>1100.4999&nbsp;&nbsp;</TT></TD>
    <TD noWrap align=3Dright><TT>-37.24&nbsp;</TT></TD>
    <TD align=3Dright><TT>709&nbsp;</TT></TD>
    <TD noWrap align=3Dright><TT>-&nbsp;</TT></TD>
    <TD align=3Dright><TT>717&nbsp;</TT></TD>
    <TD align=3Dright><TT>1&nbsp;&nbsp;</TT></TD>
    <TD noWrap align=3Dright><TT>---&nbsp;&nbsp;</TT></TD>
    <TD noWrap><TT>&nbsp;K.DFNSYGSRR.G</TT></TD></TR>
  <TR>
    <TD align=3Dright>&nbsp;</TD>
    <TD align=3Dright><TT>1260.5598&nbsp;&nbsp;</TT></TD>
    <TD align=3Dright><TT>1259.5525&nbsp;&nbsp;</TT></TD>
    <TD align=3Dright><TT>1259.6299&nbsp;&nbsp;</TT></TD>
    <TD noWrap align=3Dright><TT>-61.40&nbsp;</TT></TD>
    <TD align=3Dright><TT>419&nbsp;</TT></TD>
    <TD noWrap align=3Dright><TT>-&nbsp;</TT></TD>
    <TD align=3Dright><TT>429&nbsp;</TT></TD>
    <TD align=3Dright><TT>0&nbsp;&nbsp;</TT></TD>
    <TD noWrap align=3Dright><TT>---&nbsp;&nbsp;</TT></TD>
    <TD noWrap><TT>&nbsp;K.FSFHGQPAELK.H</TT></TD></TR>
  <TR>
    <TD align=3Dright>&nbsp;</TD>
    <TD align=3Dright><TT>1260.5598&nbsp;&nbsp;</TT></TD>
    <TD align=3Dright><TT>1259.5525&nbsp;&nbsp;</TT></TD>
    <TD align=3Dright><TT>1259.6299&nbsp;&nbsp;</TT></TD>
    <TD noWrap align=3Dright><TT>-61.40&nbsp;</TT></TD>
    <TD align=3Dright><TT>419&nbsp;</TT></TD>
    <TD noWrap align=3Dright><TT>-&nbsp;</TT></TD>
    <TD align=3Dright><TT>429&nbsp;</TT></TD>
    <TD align=3Dright><TT>0&nbsp;&nbsp;</TT></TD>
    <TD noWrap align=3Dright><TT>55&nbsp;&nbsp;</TT></TD>
    <TD noWrap><TT>&nbsp;K.FSFHGQPAELK.H</TT></TD></TR>
  <TR>
    <TD align=3Dright>&nbsp;</TD>
    <TD align=3Dright><TT>1292.5891&nbsp;&nbsp;</TT></TD>
    <TD align=3Dright><TT>1291.5818&nbsp;&nbsp;</TT></TD>
    <TD align=3Dright><TT>1291.6561&nbsp;&nbsp;</TT></TD>
    <TD noWrap align=3Dright><TT>-57.48&nbsp;</TT></TD>
    <TD align=3Dright><TT>25&nbsp;</TT></TD>
    <TD noWrap align=3Dright><TT>-&nbsp;</TT></TD>
    <TD align=3Dright><TT>35&nbsp;</TT></TD>
    <TD align=3Dright><TT>0&nbsp;&nbsp;</TT></TD>
    <TD noWrap align=3Dright><TT>---&nbsp;&nbsp;</TT></TD>
    <TD noWrap><TT>&nbsp;K.FYSLPALNDPR.I</TT></TD></TR>
  <TR>
    <TD align=3Dright>&nbsp;</TD>
    <TD align=3Dright><TT>1292.5891&nbsp;&nbsp;</TT></TD>
    <TD align=3Dright><TT>1291.5818&nbsp;&nbsp;</TT></TD>
    <TD align=3Dright><TT>1291.6561&nbsp;&nbsp;</TT></TD>
    <TD noWrap align=3Dright><TT>-57.48&nbsp;</TT></TD>
    <TD align=3Dright><TT>25&nbsp;</TT></TD>
    <TD noWrap align=3Dright><TT>-&nbsp;</TT></TD>
    <TD align=3Dright><TT>35&nbsp;</TT></TD>
    <TD align=3Dright><TT>0&nbsp;&nbsp;</TT></TD>
    <TD noWrap align=3Dright><TT>52&nbsp;&nbsp;</TT></TD>
    <TD noWrap><TT>&nbsp;K.FYSLPALNDPR.I</TT></TD></TR>
  <TR>
    <TD align=3Dright>&nbsp;</TD>
    <TD align=3Dright><TT>2298.1855&nbsp;&nbsp;</TT></TD>
    <TD align=3Dright><TT>2297.1782&nbsp;&nbsp;</TT></TD>
    <TD align=3Dright><TT>2297.2744&nbsp;&nbsp;</TT></TD>
    <TD noWrap align=3Dright><TT>-41.84&nbsp;</TT></TD>
    <TD align=3Dright><TT>118&nbsp;</TT></TD>
    <TD noWrap align=3Dright><TT>-&nbsp;</TT></TD>
    <TD align=3Dright><TT>138&nbsp;</TT></TD>
    <TD align=3Dright><TT>0&nbsp;&nbsp;</TT></TD>
    <TD noWrap align=3Dright><TT>---&nbsp;&nbsp;</TT></TD>
    <TD noWrap><TT>&nbsp;K.INPLVPVDLVIDHSVQVDVAR.S</TT></TD></TR>
  <TR>
    <TD align=3Dright>&nbsp;</TD>
    <TD align=3Dright><TT>2298.1855&nbsp;&nbsp;</TT></TD>
    <TD align=3Dright><TT>2297.1782&nbsp;&nbsp;</TT></TD>
    <TD align=3Dright><TT>2297.2744&nbsp;&nbsp;</TT></TD>
    <TD noWrap align=3Dright><TT>-41.84&nbsp;</TT></TD>
    <TD align=3Dright><TT>118&nbsp;</TT></TD>
    <TD noWrap align=3Dright><TT>-&nbsp;</TT></TD>
    <TD align=3Dright><TT>138&nbsp;</TT></TD>
    <TD align=3Dright><TT>0&nbsp;&nbsp;</TT></TD>
    <TD noWrap align=3Dright><TT>70&nbsp;&nbsp;</TT></TD>
    <TD =
noWrap><TT>&nbsp;K.INPLVPVDLVIDHSVQVDVAR.S</TT></TD></TR></TBODY></TABLE>=

<TABLE border=3D0 cellSpacing=3D0>
  <TBODY>
  <TR>
    <TD><TT>&nbsp;&nbsp;&nbsp;&nbsp;&nbsp;&nbsp;</TT></TD>
    <TD><TT><B>No match to: </B>722.3948, 825.0522, 829.3428, 842.4638,=20
      856.4863, 870.4945, 1045.5090, 1051.4888, 1085.4890, 1085.4890, =
1167.5898,=20
      1179.5635, 1184.6145, 1184.6145, 1202.5292, 1283.5524, 1381.5876,=20
      1381.5876, 1512.6627, 1512.6627, 1528.6484, 1585.6647, 1637.6741,=20
      1653.6575, 1840.7048, 1840.7048, 1856.6808, 1901.8359, 1935.7729,=20
      1953.8264, 1953.8264, 2210.9954, 2231.1211, 2244.9846, 2485.1487,=20
      2699.2180</TT></TD></TR></TBODY></TABLE><BR>
<TABLE border=3D0 cellSpacing=3D0>
  <TBODY>
  <TR>
    <TD><TT><B><A name=3DHit25>25.</A>&nbsp;&nbsp;&nbsp;</B></TT></TD>
    <TD noWrap><TT><A=20
      =
href=3D"http://zxw-pc/mascot/cgi/protein_view.pl?file=3D../data/20121225/=
F002414.dat&amp;hit=3D25"=20
      =
target=3D_blank>gi|34851120</A>&nbsp;&nbsp;&nbsp;&nbsp;<B>Mass:</B>&nbsp;=
98817&nbsp;&nbsp;&nbsp;&nbsp;<B>Score:</B>&nbsp;248&nbsp;&nbsp;&nbsp;&nbs=
p;<B>Expect:</B>&nbsp;2.9e-019&nbsp;&nbsp;<B>Matches:</B>&nbsp;15</TT></T=
D></TR>
  <TR>
    <TD>&nbsp;</TD>
    <TD noWrap><TT>putative aconitase [Prunus =
avium]</TT></TD></TR></TBODY></TABLE>
<TABLE border=3D0 cellSpacing=3D0 cellPadding=3D0>
  <TBODY>
  <TR>
    <TD><TT>&nbsp;&nbsp;&nbsp;&nbsp;&nbsp;&nbsp;</TT></TD>
    <TD align=3Dright><TT><B>Observed&nbsp;&nbsp;</B></TT></TD>
    <TD noWrap align=3Dright><TT><B>Mr(expt)&nbsp;&nbsp;</B></TT></TD>
    <TD noWrap align=3Dright><TT><B>Mr(calc)&nbsp;&nbsp;</B></TT></TD>
    <TD align=3Dright><TT><B>&nbsp;ppm&nbsp;&nbsp;</B></TT></TD>
    <TD align=3Dright><TT><B>Start&nbsp;</B></TT></TD>
    <TD align=3Dright><TT><B>&nbsp;</B></TT></TD>
    <TD align=3Dright><TT><B>End&nbsp;</B></TT></TD>
    <TD align=3Dright><TT><B>Miss&nbsp;</B></TT></TD>
    <TD align=3Dright><TT><B>Ions&nbsp;</B></TT></TD>
    <TD><TT><B>&nbsp;Peptide</B></TT></TD></TR>
  <TR>
    <TD align=3Dright>&nbsp;</TD>
    <TD align=3Dright><TT>722.3948&nbsp;&nbsp;</TT></TD>
    <TD align=3Dright><TT>721.3875&nbsp;&nbsp;</TT></TD>
    <TD align=3Dright><TT>721.4235&nbsp;&nbsp;</TT></TD>
    <TD noWrap align=3Dright><TT>-49.91&nbsp;</TT></TD>
    <TD align=3Dright><TT>550&nbsp;</TT></TD>
    <TD noWrap align=3Dright><TT>-&nbsp;</TT></TD>
    <TD align=3Dright><TT>555&nbsp;</TT></TD>
    <TD align=3Dright><TT>0&nbsp;&nbsp;</TT></TD>
    <TD noWrap align=3Dright><TT>---&nbsp;&nbsp;</TT></TD>
    <TD noWrap><TT>&nbsp;R.VHPLTR.A</TT></TD></TR>
  <TR>
    <TD align=3Dright>&nbsp;</TD>
    <TD align=3Dright><TT>778.3814&nbsp;&nbsp;</TT></TD>
    <TD align=3Dright><TT>777.3741&nbsp;&nbsp;</TT></TD>
    <TD align=3Dright><TT>777.4133&nbsp;&nbsp;</TT></TD>
    <TD noWrap align=3Dright><TT>-50.50&nbsp;</TT></TD>
    <TD align=3Dright><TT>730&nbsp;</TT></TD>
    <TD noWrap align=3Dright><TT>-&nbsp;</TT></TD>
    <TD align=3Dright><TT>736&nbsp;</TT></TD>
    <TD align=3Dright><TT>0&nbsp;&nbsp;</TT></TD>
    <TD noWrap align=3Dright><TT>---&nbsp;&nbsp;</TT></TD>
    <TD noWrap><TT>&nbsp;R.GTFANIR.L</TT></TD></TR>
  <TR>
    <TD align=3Dright>&nbsp;</TD>
    <TD align=3Dright><TT>914.5136&nbsp;&nbsp;</TT></TD>
    <TD align=3Dright><TT>913.5063&nbsp;&nbsp;</TT></TD>
    <TD align=3Dright><TT>913.5596&nbsp;&nbsp;</TT></TD>
    <TD noWrap align=3Dright><TT>-58.34&nbsp;</TT></TD>
    <TD align=3Dright><TT>45&nbsp;</TT></TD>
    <TD noWrap align=3Dright><TT>-&nbsp;</TT></TD>
    <TD align=3Dright><TT>52&nbsp;</TT></TD>
    <TD align=3Dright><TT>0&nbsp;&nbsp;</TT></TD>
    <TD noWrap align=3Dright><TT>---&nbsp;&nbsp;</TT></TD>
    <TD noWrap><TT>&nbsp;K.ILLESAIR.N</TT></TD></TR>
  <TR>
    <TD align=3Dright>&nbsp;</TD>
    <TD align=3Dright><TT>945.3579&nbsp;&nbsp;</TT></TD>
    <TD align=3Dright><TT>944.3506&nbsp;&nbsp;</TT></TD>
    <TD align=3Dright><TT>944.3988&nbsp;&nbsp;</TT></TD>
    <TD noWrap align=3Dright><TT>-51.01&nbsp;</TT></TD>
    <TD align=3Dright><TT>713&nbsp;</TT></TD>
    <TD noWrap align=3Dright><TT>-&nbsp;</TT></TD>
    <TD align=3Dright><TT>720&nbsp;</TT></TD>
    <TD align=3Dright><TT>0&nbsp;&nbsp;</TT></TD>
    <TD noWrap align=3Dright><TT>---&nbsp;&nbsp;</TT></TD>
    <TD noWrap><TT>&nbsp;R.DFNSYGSR.R</TT></TD></TR>
  <TR>
    <TD align=3Dright>&nbsp;</TD>
    <TD align=3Dright><TT>945.3579&nbsp;&nbsp;</TT></TD>
    <TD align=3Dright><TT>944.3506&nbsp;&nbsp;</TT></TD>
    <TD align=3Dright><TT>944.3988&nbsp;&nbsp;</TT></TD>
    <TD noWrap align=3Dright><TT>-51.01&nbsp;</TT></TD>
    <TD align=3Dright><TT>713&nbsp;</TT></TD>
    <TD noWrap align=3Dright><TT>-&nbsp;</TT></TD>
    <TD align=3Dright><TT>720&nbsp;</TT></TD>
    <TD align=3Dright><TT>0&nbsp;&nbsp;</TT></TD>
    <TD noWrap align=3Dright><TT>29&nbsp;&nbsp;</TT></TD>
    <TD noWrap><TT>&nbsp;R.DFNSYGSR.R</TT></TD></TR>
  <TR>
    <TD align=3Dright>&nbsp;</TD>
    <TD align=3Dright><TT>1049.5166&nbsp;&nbsp;</TT></TD>
    <TD align=3Dright><TT>1048.5093&nbsp;&nbsp;</TT></TD>
    <TD align=3Dright><TT>1048.6070&nbsp;&nbsp;</TT></TD>
    <TD noWrap align=3Dright><TT>-93.11&nbsp;</TT></TD>
    <TD align=3Dright><TT>405&nbsp;</TT></TD>
    <TD noWrap align=3Dright><TT>-&nbsp;</TT></TD>
    <TD align=3Dright><TT>414&nbsp;</TT></TD>
    <TD align=3Dright><TT>1&nbsp;&nbsp;</TT></TD>
    <TD noWrap align=3Dright><TT>---&nbsp;&nbsp;</TT></TD>
    <TD noWrap><TT>&nbsp;R.VGFKGFAVPK.E</TT></TD></TR>
  <TR>
    <TD align=3Dright>&nbsp;</TD>
    <TD align=3Dright><TT>1101.4662&nbsp;&nbsp;</TT></TD>
    <TD align=3Dright><TT>1100.4589&nbsp;&nbsp;</TT></TD>
    <TD align=3Dright><TT>1100.4999&nbsp;&nbsp;</TT></TD>
    <TD noWrap align=3Dright><TT>-37.24&nbsp;</TT></TD>
    <TD align=3Dright><TT>713&nbsp;</TT></TD>
    <TD noWrap align=3Dright><TT>-&nbsp;</TT></TD>
    <TD align=3Dright><TT>721&nbsp;</TT></TD>
    <TD align=3Dright><TT>1&nbsp;&nbsp;</TT></TD>
    <TD noWrap align=3Dright><TT>---&nbsp;&nbsp;</TT></TD>
    <TD noWrap><TT>&nbsp;R.DFNSYGSRR.G</TT></TD></TR>
  <TR>
    <TD align=3Dright>&nbsp;</TD>
    <TD align=3Dright><TT>1184.6145&nbsp;&nbsp;</TT></TD>
    <TD align=3Dright><TT>1183.6072&nbsp;&nbsp;</TT></TD>
    <TD align=3Dright><TT>1183.6713&nbsp;&nbsp;</TT></TD>
    <TD noWrap align=3Dright><TT>-54.16&nbsp;</TT></TD>
    <TD align=3Dright><TT>77&nbsp;</TT></TD>
    <TD noWrap align=3Dright><TT>-&nbsp;</TT></TD>
    <TD align=3Dright><TT>86&nbsp;</TT></TD>
    <TD align=3Dright><TT>0&nbsp;&nbsp;</TT></TD>
    <TD noWrap align=3Dright><TT>---&nbsp;&nbsp;</TT></TD>
    <TD noWrap><TT>&nbsp;K.QVEIPFKPAR.V</TT></TD></TR>
  <TR>
    <TD align=3Dright>&nbsp;</TD>
    <TD align=3Dright><TT>1184.6145&nbsp;&nbsp;</TT></TD>
    <TD align=3Dright><TT>1183.6072&nbsp;&nbsp;</TT></TD>
    <TD align=3Dright><TT>1183.6713&nbsp;&nbsp;</TT></TD>
    <TD noWrap align=3Dright><TT>-54.16&nbsp;</TT></TD>
    <TD align=3Dright><TT>77&nbsp;</TT></TD>
    <TD noWrap align=3Dright><TT>-&nbsp;</TT></TD>
    <TD align=3Dright><TT>86&nbsp;</TT></TD>
    <TD align=3Dright><TT>0&nbsp;&nbsp;</TT></TD>
    <TD noWrap align=3Dright><TT>54&nbsp;&nbsp;</TT></TD>
    <TD noWrap><TT>&nbsp;K.QVEIPFKPAR.V</TT></TD></TR>
  <TR>
    <TD align=3Dright>&nbsp;</TD>
    <TD align=3Dright><TT>1202.5292&nbsp;&nbsp;</TT></TD>
    <TD align=3Dright><TT>1201.5219&nbsp;&nbsp;</TT></TD>
    <TD align=3Dright><TT>1201.5979&nbsp;&nbsp;</TT></TD>
    <TD noWrap align=3Dright><TT>-63.22&nbsp;</TT></TD>
    <TD align=3Dright><TT>67&nbsp;</TT></TD>
    <TD noWrap align=3Dright><TT>-&nbsp;</TT></TD>
    <TD align=3Dright><TT>76&nbsp;</TT></TD>
    <TD align=3Dright><TT>0&nbsp;&nbsp;</TT></TD>
    <TD noWrap align=3Dright><TT>---&nbsp;&nbsp;</TT></TD>
    <TD noWrap><TT>&nbsp;K.IIDWENTSPK.Q</TT></TD></TR>
  <TR>
    <TD align=3Dright>&nbsp;</TD>
    <TD align=3Dright><TT>1381.5876&nbsp;&nbsp;</TT></TD>
    <TD align=3Dright><TT>1380.5803&nbsp;&nbsp;</TT></TD>
    <TD align=3Dright><TT>1380.6714&nbsp;&nbsp;</TT></TD>
    <TD noWrap align=3Dright><TT>-65.96&nbsp;</TT></TD>
    <TD align=3Dright><TT>648&nbsp;</TT></TD>
    <TD noWrap align=3Dright><TT>-&nbsp;</TT></TD>
    <TD align=3Dright><TT>658&nbsp;</TT></TD>
    <TD align=3Dright><TT>0&nbsp;&nbsp;</TT></TD>
    <TD noWrap align=3Dright><TT>---&nbsp;&nbsp;</TT></TD>
    <TD noWrap><TT>&nbsp;K.STYIHEPPYFK.D</TT></TD></TR>
  <TR>
    <TD align=3Dright>&nbsp;</TD>
    <TD align=3Dright><TT>1381.5876&nbsp;&nbsp;</TT></TD>
    <TD align=3Dright><TT>1380.5803&nbsp;&nbsp;</TT></TD>
    <TD align=3Dright><TT>1380.6714&nbsp;&nbsp;</TT></TD>
    <TD noWrap align=3Dright><TT>-65.96&nbsp;</TT></TD>
    <TD align=3Dright><TT>648&nbsp;</TT></TD>
    <TD noWrap align=3Dright><TT>-&nbsp;</TT></TD>
    <TD align=3Dright><TT>658&nbsp;</TT></TD>
    <TD align=3Dright><TT>0&nbsp;&nbsp;</TT></TD>
    <TD noWrap align=3Dright><TT>44&nbsp;&nbsp;</TT></TD>
    <TD noWrap><TT>&nbsp;K.STYIHEPPYFK.D</TT></TD></TR>
  <TR>
    <TD align=3Dright>&nbsp;</TD>
    <TD align=3Dright><TT>2298.1855&nbsp;&nbsp;</TT></TD>
    <TD align=3Dright><TT>2297.1782&nbsp;&nbsp;</TT></TD>
    <TD align=3Dright><TT>2297.2744&nbsp;&nbsp;</TT></TD>
    <TD noWrap align=3Dright><TT>-41.84&nbsp;</TT></TD>
    <TD align=3Dright><TT>118&nbsp;</TT></TD>
    <TD noWrap align=3Dright><TT>-&nbsp;</TT></TD>
    <TD align=3Dright><TT>138&nbsp;</TT></TD>
    <TD align=3Dright><TT>0&nbsp;&nbsp;</TT></TD>
    <TD noWrap align=3Dright><TT>---&nbsp;&nbsp;</TT></TD>
    <TD noWrap><TT>&nbsp;K.INPLVPVDLVIDHSVQVDVAR.S</TT></TD></TR>
  <TR>
    <TD align=3Dright>&nbsp;</TD>
    <TD align=3Dright><TT>2298.1855&nbsp;&nbsp;</TT></TD>
    <TD align=3Dright><TT>2297.1782&nbsp;&nbsp;</TT></TD>
    <TD align=3Dright><TT>2297.2744&nbsp;&nbsp;</TT></TD>
    <TD noWrap align=3Dright><TT>-41.84&nbsp;</TT></TD>
    <TD align=3Dright><TT>118&nbsp;</TT></TD>
    <TD noWrap align=3Dright><TT>-&nbsp;</TT></TD>
    <TD align=3Dright><TT>138&nbsp;</TT></TD>
    <TD align=3Dright><TT>0&nbsp;&nbsp;</TT></TD>
    <TD noWrap align=3Dright><TT>70&nbsp;&nbsp;</TT></TD>
    <TD noWrap><TT>&nbsp;K.INPLVPVDLVIDHSVQVDVAR.S</TT></TD></TR>
  <TR>
    <TD align=3Dright>&nbsp;</TD>
    <TD align=3Dright><TT>2485.1487&nbsp;&nbsp;</TT></TD>
    <TD align=3Dright><TT>2484.1414&nbsp;&nbsp;</TT></TD>
    <TD align=3Dright><TT>2484.2325&nbsp;&nbsp;</TT></TD>
    <TD noWrap align=3Dright><TT>-36.67&nbsp;</TT></TD>
    <TD align=3Dright><TT>877&nbsp;</TT></TD>
    <TD noWrap align=3Dright><TT>-&nbsp;</TT></TD>
    <TD align=3Dright><TT>897&nbsp;</TT></TD>
    <TD align=3Dright><TT>0&nbsp;&nbsp;</TT></TD>
    <TD noWrap align=3Dright><TT>---&nbsp;&nbsp;</TT></TD>
    <TD =
noWrap><TT>&nbsp;R.FDTEVELAYFDHGGILQYVIR.N</TT></TD></TR></TBODY></TABLE>=

<TABLE border=3D0 cellSpacing=3D0>
  <TBODY>
  <TR>
    <TD><TT>&nbsp;&nbsp;&nbsp;&nbsp;&nbsp;&nbsp;</TT></TD>
    <TD><TT><B>No match to: </B>748.3748, 825.0522, 829.3428, 842.4638,=20
      856.4863, 870.4945, 1045.5090, 1051.4888, 1073.4482, 1085.4890, =
1085.4890,=20
      1167.5898, 1179.5635, 1260.5598, 1260.5598, 1283.5524, 1292.5891,=20
      1292.5891, 1512.6627, 1512.6627, 1528.6484, 1585.6647, 1637.6741,=20
      1653.6575, 1840.7048, 1840.7048, 1856.6808, 1901.8359, 1935.7729,=20
      1953.8264, 1953.8264, 2210.9954, 2231.1211, 2244.9846,=20
  2699.2180</TT></TD></TR></TBODY></TABLE><BR>
<TABLE border=3D0 cellSpacing=3D0>
  <TBODY>
  <TR>
    <TD><TT><B><A name=3DHit26>26.</A>&nbsp;&nbsp;&nbsp;</B></TT></TD>
    <TD noWrap><TT><A=20
      =
href=3D"http://zxw-pc/mascot/cgi/protein_view.pl?file=3D../data/20121225/=
F002414.dat&amp;hit=3D26"=20
      =
target=3D_blank>gi|297739284</A>&nbsp;&nbsp;&nbsp;&nbsp;<B>Mass:</B>&nbsp=
;107363&nbsp;&nbsp;&nbsp;<B>Score:</B>&nbsp;246&nbsp;&nbsp;&nbsp;&nbsp;<B=
>Expect:</B>&nbsp;4.6e-019&nbsp;&nbsp;<B>Matches:</B>&nbsp;17</TT></TD></=
TR>
  <TR>
    <TD>&nbsp;</TD>
    <TD noWrap><TT>unnamed protein product [Vitis=20
vinifera]</TT></TD></TR></TBODY></TABLE>
<TABLE border=3D0 cellSpacing=3D0 cellPadding=3D0>
  <TBODY>
  <TR>
    <TD><TT>&nbsp;&nbsp;&nbsp;&nbsp;&nbsp;&nbsp;</TT></TD>
    <TD align=3Dright><TT><B>Observed&nbsp;&nbsp;</B></TT></TD>
    <TD noWrap align=3Dright><TT><B>Mr(expt)&nbsp;&nbsp;</B></TT></TD>
    <TD noWrap align=3Dright><TT><B>Mr(calc)&nbsp;&nbsp;</B></TT></TD>
    <TD align=3Dright><TT><B>&nbsp;ppm&nbsp;&nbsp;</B></TT></TD>
    <TD align=3Dright><TT><B>Start&nbsp;</B></TT></TD>
    <TD align=3Dright><TT><B>&nbsp;</B></TT></TD>
    <TD align=3Dright><TT><B>End&nbsp;</B></TT></TD>
    <TD align=3Dright><TT><B>Miss&nbsp;</B></TT></TD>
    <TD align=3Dright><TT><B>Ions&nbsp;</B></TT></TD>
    <TD><TT><B>&nbsp;Peptide</B></TT></TD></TR>
  <TR>
    <TD align=3Dright>&nbsp;</TD>
    <TD align=3Dright><TT>722.3948&nbsp;&nbsp;</TT></TD>
    <TD align=3Dright><TT>721.3875&nbsp;&nbsp;</TT></TD>
    <TD align=3Dright><TT>721.4235&nbsp;&nbsp;</TT></TD>
    <TD noWrap align=3Dright><TT>-49.91&nbsp;</TT></TD>
    <TD align=3Dright><TT>635&nbsp;</TT></TD>
    <TD noWrap align=3Dright><TT>-&nbsp;</TT></TD>
    <TD align=3Dright><TT>640&nbsp;</TT></TD>
    <TD align=3Dright><TT>0&nbsp;&nbsp;</TT></TD>
    <TD noWrap align=3Dright><TT>---&nbsp;&nbsp;</TT></TD>
    <TD noWrap><TT>&nbsp;R.VHPLTR.A</TT></TD></TR>
  <TR>
    <TD align=3Dright>&nbsp;</TD>
    <TD align=3Dright><TT>748.3748&nbsp;&nbsp;</TT></TD>
    <TD align=3Dright><TT>747.3675&nbsp;&nbsp;</TT></TD>
    <TD align=3Dright><TT>747.4279&nbsp;&nbsp;</TT></TD>
    <TD noWrap align=3Dright><TT>-80.75&nbsp;</TT></TD>
    <TD align=3Dright><TT>128&nbsp;</TT></TD>
    <TD noWrap align=3Dright><TT>-&nbsp;</TT></TD>
    <TD align=3Dright><TT>133&nbsp;</TT></TD>
    <TD align=3Dright><TT>0&nbsp;&nbsp;</TT></TD>
    <TD noWrap align=3Dright><TT>---&nbsp;&nbsp;</TT></TD>
    <TD noWrap><TT>&nbsp;K.LPYSIR.I</TT></TD></TR>
  <TR>
    <TD align=3Dright>&nbsp;</TD>
    <TD align=3Dright><TT>778.3814&nbsp;&nbsp;</TT></TD>
    <TD align=3Dright><TT>777.3741&nbsp;&nbsp;</TT></TD>
    <TD align=3Dright><TT>777.4133&nbsp;&nbsp;</TT></TD>
    <TD noWrap align=3Dright><TT>-50.50&nbsp;</TT></TD>
    <TD align=3Dright><TT>815&nbsp;</TT></TD>
    <TD noWrap align=3Dright><TT>-&nbsp;</TT></TD>
    <TD align=3Dright><TT>821&nbsp;</TT></TD>
    <TD align=3Dright><TT>0&nbsp;&nbsp;</TT></TD>
    <TD noWrap align=3Dright><TT>---&nbsp;&nbsp;</TT></TD>
    <TD noWrap><TT>&nbsp;R.GTFANIR.L</TT></TD></TR>
  <TR>
    <TD align=3Dright>&nbsp;</TD>
    <TD align=3Dright><TT>914.5136&nbsp;&nbsp;</TT></TD>
    <TD align=3Dright><TT>913.5063&nbsp;&nbsp;</TT></TD>
    <TD align=3Dright><TT>913.5596&nbsp;&nbsp;</TT></TD>
    <TD noWrap align=3Dright><TT>-58.34&nbsp;</TT></TD>
    <TD align=3Dright><TT>134&nbsp;</TT></TD>
    <TD noWrap align=3Dright><TT>-&nbsp;</TT></TD>
    <TD align=3Dright><TT>141&nbsp;</TT></TD>
    <TD align=3Dright><TT>0&nbsp;&nbsp;</TT></TD>
    <TD noWrap align=3Dright><TT>---&nbsp;&nbsp;</TT></TD>
    <TD noWrap><TT>&nbsp;R.ILLESAIR.N</TT></TD></TR>
  <TR>
    <TD align=3Dright>&nbsp;</TD>
    <TD align=3Dright><TT>945.3579&nbsp;&nbsp;</TT></TD>
    <TD align=3Dright><TT>944.3506&nbsp;&nbsp;</TT></TD>
    <TD align=3Dright><TT>944.3988&nbsp;&nbsp;</TT></TD>
    <TD noWrap align=3Dright><TT>-51.01&nbsp;</TT></TD>
    <TD align=3Dright><TT>798&nbsp;</TT></TD>
    <TD noWrap align=3Dright><TT>-&nbsp;</TT></TD>
    <TD align=3Dright><TT>805&nbsp;</TT></TD>
    <TD align=3Dright><TT>0&nbsp;&nbsp;</TT></TD>
    <TD noWrap align=3Dright><TT>---&nbsp;&nbsp;</TT></TD>
    <TD noWrap><TT>&nbsp;K.DFNSYGSR.R</TT></TD></TR>
  <TR>
    <TD align=3Dright>&nbsp;</TD>
    <TD align=3Dright><TT>945.3579&nbsp;&nbsp;</TT></TD>
    <TD align=3Dright><TT>944.3506&nbsp;&nbsp;</TT></TD>
    <TD align=3Dright><TT>944.3988&nbsp;&nbsp;</TT></TD>
    <TD noWrap align=3Dright><TT>-51.01&nbsp;</TT></TD>
    <TD align=3Dright><TT>798&nbsp;</TT></TD>
    <TD noWrap align=3Dright><TT>-&nbsp;</TT></TD>
    <TD align=3Dright><TT>805&nbsp;</TT></TD>
    <TD align=3Dright><TT>0&nbsp;&nbsp;</TT></TD>
    <TD noWrap align=3Dright><TT>29&nbsp;&nbsp;</TT></TD>
    <TD noWrap><TT>&nbsp;K.DFNSYGSR.R</TT></TD></TR>
  <TR>
    <TD align=3Dright>&nbsp;</TD>
    <TD align=3Dright><TT>1049.5166&nbsp;&nbsp;</TT></TD>
    <TD align=3Dright><TT>1048.5093&nbsp;&nbsp;</TT></TD>
    <TD align=3Dright><TT>1048.5917&nbsp;&nbsp;</TT></TD>
    <TD noWrap align=3Dright><TT>-78.53&nbsp;</TT></TD>
    <TD align=3Dright><TT>574&nbsp;</TT></TD>
    <TD noWrap align=3Dright><TT>-&nbsp;</TT></TD>
    <TD align=3Dright><TT>582&nbsp;</TT></TD>
    <TD align=3Dright><TT>0&nbsp;&nbsp;</TT></TD>
    <TD noWrap align=3Dright><TT>---&nbsp;&nbsp;</TT></TD>
    <TD noWrap><TT>&nbsp;K.YLLQSGLQK.Y</TT></TD></TR>
  <TR>
    <TD align=3Dright>&nbsp;</TD>
    <TD align=3Dright><TT>1073.4482&nbsp;&nbsp;</TT></TD>
    <TD align=3Dright><TT>1072.4409&nbsp;&nbsp;</TT></TD>
    <TD align=3Dright><TT>1072.4938&nbsp;&nbsp;</TT></TD>
    <TD noWrap align=3Dright><TT>-49.26&nbsp;</TT></TD>
    <TD align=3Dright><TT>797&nbsp;</TT></TD>
    <TD noWrap align=3Dright><TT>-&nbsp;</TT></TD>
    <TD align=3Dright><TT>805&nbsp;</TT></TD>
    <TD align=3Dright><TT>1&nbsp;&nbsp;</TT></TD>
    <TD noWrap align=3Dright><TT>---&nbsp;&nbsp;</TT></TD>
    <TD noWrap><TT>&nbsp;R.KDFNSYGSR.R</TT></TD></TR>
  <TR>
    <TD align=3Dright>&nbsp;</TD>
    <TD align=3Dright><TT>1101.4662&nbsp;&nbsp;</TT></TD>
    <TD align=3Dright><TT>1100.4589&nbsp;&nbsp;</TT></TD>
    <TD align=3Dright><TT>1100.4999&nbsp;&nbsp;</TT></TD>
    <TD noWrap align=3Dright><TT>-37.24&nbsp;</TT></TD>
    <TD align=3Dright><TT>798&nbsp;</TT></TD>
    <TD noWrap align=3Dright><TT>-&nbsp;</TT></TD>
    <TD align=3Dright><TT>806&nbsp;</TT></TD>
    <TD align=3Dright><TT>1&nbsp;&nbsp;</TT></TD>
    <TD noWrap align=3Dright><TT>---&nbsp;&nbsp;</TT></TD>
    <TD noWrap><TT>&nbsp;K.DFNSYGSRR.G</TT></TD></TR>
  <TR>
    <TD align=3Dright>&nbsp;</TD>
    <TD align=3Dright><TT>1184.6145&nbsp;&nbsp;</TT></TD>
    <TD align=3Dright><TT>1183.6072&nbsp;&nbsp;</TT></TD>
    <TD align=3Dright><TT>1183.6713&nbsp;&nbsp;</TT></TD>
    <TD noWrap align=3Dright><TT>-54.16&nbsp;</TT></TD>
    <TD align=3Dright><TT>166&nbsp;</TT></TD>
    <TD noWrap align=3Dright><TT>-&nbsp;</TT></TD>
    <TD align=3Dright><TT>175&nbsp;</TT></TD>
    <TD align=3Dright><TT>0&nbsp;&nbsp;</TT></TD>
    <TD noWrap align=3Dright><TT>---&nbsp;&nbsp;</TT></TD>
    <TD noWrap><TT>&nbsp;K.QVEIPFKPAR.V</TT></TD></TR>
  <TR>
    <TD align=3Dright>&nbsp;</TD>
    <TD align=3Dright><TT>1184.6145&nbsp;&nbsp;</TT></TD>
    <TD align=3Dright><TT>1183.6072&nbsp;&nbsp;</TT></TD>
    <TD align=3Dright><TT>1183.6713&nbsp;&nbsp;</TT></TD>
    <TD noWrap align=3Dright><TT>-54.16&nbsp;</TT></TD>
    <TD align=3Dright><TT>166&nbsp;</TT></TD>
    <TD noWrap align=3Dright><TT>-&nbsp;</TT></TD>
    <TD align=3Dright><TT>175&nbsp;</TT></TD>
    <TD align=3Dright><TT>0&nbsp;&nbsp;</TT></TD>
    <TD noWrap align=3Dright><TT>54&nbsp;&nbsp;</TT></TD>
    <TD noWrap><TT>&nbsp;K.QVEIPFKPAR.V</TT></TD></TR>
  <TR>
    <TD align=3Dright>&nbsp;</TD>
    <TD align=3Dright><TT>1202.5292&nbsp;&nbsp;</TT></TD>
    <TD align=3Dright><TT>1201.5219&nbsp;&nbsp;</TT></TD>
    <TD align=3Dright><TT>1201.5979&nbsp;&nbsp;</TT></TD>
    <TD noWrap align=3Dright><TT>-63.22&nbsp;</TT></TD>
    <TD align=3Dright><TT>156&nbsp;</TT></TD>
    <TD noWrap align=3Dright><TT>-&nbsp;</TT></TD>
    <TD align=3Dright><TT>165&nbsp;</TT></TD>
    <TD align=3Dright><TT>0&nbsp;&nbsp;</TT></TD>
    <TD noWrap align=3Dright><TT>---&nbsp;&nbsp;</TT></TD>
    <TD noWrap><TT>&nbsp;K.IIDWENTSPK.Q</TT></TD></TR>
  <TR>
    <TD align=3Dright>&nbsp;</TD>
    <TD align=3Dright><TT>1260.5598&nbsp;&nbsp;</TT></TD>
    <TD align=3Dright><TT>1259.5525&nbsp;&nbsp;</TT></TD>
    <TD align=3Dright><TT>1259.6299&nbsp;&nbsp;</TT></TD>
    <TD noWrap align=3Dright><TT>-61.40&nbsp;</TT></TD>
    <TD align=3Dright><TT>508&nbsp;</TT></TD>
    <TD noWrap align=3Dright><TT>-&nbsp;</TT></TD>
    <TD align=3Dright><TT>518&nbsp;</TT></TD>
    <TD align=3Dright><TT>0&nbsp;&nbsp;</TT></TD>
    <TD noWrap align=3Dright><TT>---&nbsp;&nbsp;</TT></TD>
    <TD noWrap><TT>&nbsp;K.FSFHGQPAELK.H</TT></TD></TR>
  <TR>
    <TD align=3Dright>&nbsp;</TD>
    <TD align=3Dright><TT>1260.5598&nbsp;&nbsp;</TT></TD>
    <TD align=3Dright><TT>1259.5525&nbsp;&nbsp;</TT></TD>
    <TD align=3Dright><TT>1259.6299&nbsp;&nbsp;</TT></TD>
    <TD noWrap align=3Dright><TT>-61.40&nbsp;</TT></TD>
    <TD align=3Dright><TT>508&nbsp;</TT></TD>
    <TD noWrap align=3Dright><TT>-&nbsp;</TT></TD>
    <TD align=3Dright><TT>518&nbsp;</TT></TD>
    <TD align=3Dright><TT>0&nbsp;&nbsp;</TT></TD>
    <TD noWrap align=3Dright><TT>55&nbsp;&nbsp;</TT></TD>
    <TD noWrap><TT>&nbsp;K.FSFHGQPAELK.H</TT></TD></TR>
  <TR>
    <TD align=3Dright>&nbsp;</TD>
    <TD align=3Dright><TT>1381.5876&nbsp;&nbsp;</TT></TD>
    <TD align=3Dright><TT>1380.5803&nbsp;&nbsp;</TT></TD>
    <TD align=3Dright><TT>1380.6714&nbsp;&nbsp;</TT></TD>
    <TD noWrap align=3Dright><TT>-65.96&nbsp;</TT></TD>
    <TD align=3Dright><TT>733&nbsp;</TT></TD>
    <TD noWrap align=3Dright><TT>-&nbsp;</TT></TD>
    <TD align=3Dright><TT>743&nbsp;</TT></TD>
    <TD align=3Dright><TT>0&nbsp;&nbsp;</TT></TD>
    <TD noWrap align=3Dright><TT>---&nbsp;&nbsp;</TT></TD>
    <TD noWrap><TT>&nbsp;K.STYIHEPPYFK.N</TT></TD></TR>
  <TR>
    <TD align=3Dright>&nbsp;</TD>
    <TD align=3Dright><TT>1381.5876&nbsp;&nbsp;</TT></TD>
    <TD align=3Dright><TT>1380.5803&nbsp;&nbsp;</TT></TD>
    <TD align=3Dright><TT>1380.6714&nbsp;&nbsp;</TT></TD>
    <TD noWrap align=3Dright><TT>-65.96&nbsp;</TT></TD>
    <TD align=3Dright><TT>733&nbsp;</TT></TD>
    <TD noWrap align=3Dright><TT>-&nbsp;</TT></TD>
    <TD align=3Dright><TT>743&nbsp;</TT></TD>
    <TD align=3Dright><TT>0&nbsp;&nbsp;</TT></TD>
    <TD noWrap align=3Dright><TT>44&nbsp;&nbsp;</TT></TD>
    <TD noWrap><TT>&nbsp;K.STYIHEPPYFK.N</TT></TD></TR>
  <TR>
    <TD align=3Dright>&nbsp;</TD>
    <TD align=3Dright><TT>1935.7729&nbsp;&nbsp;</TT></TD>
    <TD align=3Dright><TT>1934.7656&nbsp;&nbsp;</TT></TD>
    <TD align=3Dright><TT>1934.8720&nbsp;&nbsp;</TT></TD>
    <TD noWrap align=3Dright><TT>-54.99&nbsp;</TT></TD>
    <TD align=3Dright><TT>370&nbsp;</TT></TD>
    <TD noWrap align=3Dright><TT>-&nbsp;</TT></TD>
    <TD align=3Dright><TT>386&nbsp;</TT></TD>
    <TD align=3Dright><TT>0&nbsp;&nbsp;</TT></TD>
    <TD noWrap align=3Dright><TT>---&nbsp;&nbsp;</TT></TD>
    <TD noWrap><TT>&nbsp;K.FVEFYGDGMAELSLADR.A + Oxidation=20
  (M)</TT></TD></TR></TBODY></TABLE>
<TABLE border=3D0 cellSpacing=3D0>
  <TBODY>
  <TR>
    <TD><TT>&nbsp;&nbsp;&nbsp;&nbsp;&nbsp;&nbsp;</TT></TD>
    <TD><TT><B>No match to: </B>825.0522, 829.3428, 842.4638, 856.4863,=20
      870.4945, 1045.5090, 1051.4888, 1085.4890, 1085.4890, 1167.5898,=20
      1179.5635, 1283.5524, 1292.5891, 1292.5891, 1512.6627, 1512.6627,=20
      1528.6484, 1585.6647, 1637.6741, 1653.6575, 1840.7048, 1840.7048,=20
      1856.6808, 1901.8359, 1953.8264, 1953.8264, 2210.9954, 2231.1211,=20
      2244.9846, 2298.1855, 2298.1855, 2485.1487,=20
2699.2180</TT></TD></TR></TBODY></TABLE><BR>
<TABLE border=3D0 cellSpacing=3D0>
  <TBODY>
  <TR>
    <TD><TT><B><A name=3DHit27>27.</A>&nbsp;&nbsp;&nbsp;</B></TT></TD>
    <TD noWrap><TT><A=20
      =
href=3D"http://zxw-pc/mascot/cgi/protein_view.pl?file=3D../data/20121225/=
F002414.dat&amp;hit=3D27"=20
      =
target=3D_blank>gi|225447278</A>&nbsp;&nbsp;&nbsp;&nbsp;<B>Mass:</B>&nbsp=
;107363&nbsp;&nbsp;&nbsp;<B>Score:</B>&nbsp;246&nbsp;&nbsp;&nbsp;&nbsp;<B=
>Expect:</B>&nbsp;4.6e-019&nbsp;&nbsp;<B>Matches:</B>&nbsp;17</TT></TD></=
TR>
  <TR>
    <TD>&nbsp;</TD>
    <TD noWrap><TT>PREDICTED: hypothetical protein [Vitis=20
  vinifera]</TT></TD></TR></TBODY></TABLE>
<TABLE border=3D0 cellSpacing=3D0 cellPadding=3D0>
  <TBODY>
  <TR>
    <TD><TT>&nbsp;&nbsp;&nbsp;&nbsp;&nbsp;&nbsp;</TT></TD>
    <TD align=3Dright><TT><B>Observed&nbsp;&nbsp;</B></TT></TD>
    <TD noWrap align=3Dright><TT><B>Mr(expt)&nbsp;&nbsp;</B></TT></TD>
    <TD noWrap align=3Dright><TT><B>Mr(calc)&nbsp;&nbsp;</B></TT></TD>
    <TD align=3Dright><TT><B>&nbsp;ppm&nbsp;&nbsp;</B></TT></TD>
    <TD align=3Dright><TT><B>Start&nbsp;</B></TT></TD>
    <TD align=3Dright><TT><B>&nbsp;</B></TT></TD>
    <TD align=3Dright><TT><B>End&nbsp;</B></TT></TD>
    <TD align=3Dright><TT><B>Miss&nbsp;</B></TT></TD>
    <TD align=3Dright><TT><B>Ions&nbsp;</B></TT></TD>
    <TD><TT><B>&nbsp;Peptide</B></TT></TD></TR>
  <TR>
    <TD align=3Dright>&nbsp;</TD>
    <TD align=3Dright><TT>722.3948&nbsp;&nbsp;</TT></TD>
    <TD align=3Dright><TT>721.3875&nbsp;&nbsp;</TT></TD>
    <TD align=3Dright><TT>721.4235&nbsp;&nbsp;</TT></TD>
    <TD noWrap align=3Dright><TT>-49.91&nbsp;</TT></TD>
    <TD align=3Dright><TT>635&nbsp;</TT></TD>
    <TD noWrap align=3Dright><TT>-&nbsp;</TT></TD>
    <TD align=3Dright><TT>640&nbsp;</TT></TD>
    <TD align=3Dright><TT>0&nbsp;&nbsp;</TT></TD>
    <TD noWrap align=3Dright><TT>---&nbsp;&nbsp;</TT></TD>
    <TD noWrap><TT>&nbsp;R.VHPLTR.A</TT></TD></TR>
  <TR>
    <TD align=3Dright>&nbsp;</TD>
    <TD align=3Dright><TT>748.3748&nbsp;&nbsp;</TT></TD>
    <TD align=3Dright><TT>747.3675&nbsp;&nbsp;</TT></TD>
    <TD align=3Dright><TT>747.4279&nbsp;&nbsp;</TT></TD>
    <TD noWrap align=3Dright><TT>-80.75&nbsp;</TT></TD>
    <TD align=3Dright><TT>128&nbsp;</TT></TD>
    <TD noWrap align=3Dright><TT>-&nbsp;</TT></TD>
    <TD align=3Dright><TT>133&nbsp;</TT></TD>
    <TD align=3Dright><TT>0&nbsp;&nbsp;</TT></TD>
    <TD noWrap align=3Dright><TT>---&nbsp;&nbsp;</TT></TD>
    <TD noWrap><TT>&nbsp;K.LPYSIR.I</TT></TD></TR>
  <TR>
    <TD align=3Dright>&nbsp;</TD>
    <TD align=3Dright><TT>778.3814&nbsp;&nbsp;</TT></TD>
    <TD align=3Dright><TT>777.3741&nbsp;&nbsp;</TT></TD>
    <TD align=3Dright><TT>777.4133&nbsp;&nbsp;</TT></TD>
    <TD noWrap align=3Dright><TT>-50.50&nbsp;</TT></TD>
    <TD align=3Dright><TT>815&nbsp;</TT></TD>
    <TD noWrap align=3Dright><TT>-&nbsp;</TT></TD>
    <TD align=3Dright><TT>821&nbsp;</TT></TD>
    <TD align=3Dright><TT>0&nbsp;&nbsp;</TT></TD>
    <TD noWrap align=3Dright><TT>---&nbsp;&nbsp;</TT></TD>
    <TD noWrap><TT>&nbsp;R.GTFANIR.L</TT></TD></TR>
  <TR>
    <TD align=3Dright>&nbsp;</TD>
    <TD align=3Dright><TT>914.5136&nbsp;&nbsp;</TT></TD>
    <TD align=3Dright><TT>913.5063&nbsp;&nbsp;</TT></TD>
    <TD align=3Dright><TT>913.5596&nbsp;&nbsp;</TT></TD>
    <TD noWrap align=3Dright><TT>-58.34&nbsp;</TT></TD>
    <TD align=3Dright><TT>134&nbsp;</TT></TD>
    <TD noWrap align=3Dright><TT>-&nbsp;</TT></TD>
    <TD align=3Dright><TT>141&nbsp;</TT></TD>
    <TD align=3Dright><TT>0&nbsp;&nbsp;</TT></TD>
    <TD noWrap align=3Dright><TT>---&nbsp;&nbsp;</TT></TD>
    <TD noWrap><TT>&nbsp;R.ILLESAIR.N</TT></TD></TR>
  <TR>
    <TD align=3Dright>&nbsp;</TD>
    <TD align=3Dright><TT>945.3579&nbsp;&nbsp;</TT></TD>
    <TD align=3Dright><TT>944.3506&nbsp;&nbsp;</TT></TD>
    <TD align=3Dright><TT>944.3988&nbsp;&nbsp;</TT></TD>
    <TD noWrap align=3Dright><TT>-51.01&nbsp;</TT></TD>
    <TD align=3Dright><TT>798&nbsp;</TT></TD>
    <TD noWrap align=3Dright><TT>-&nbsp;</TT></TD>
    <TD align=3Dright><TT>805&nbsp;</TT></TD>
    <TD align=3Dright><TT>0&nbsp;&nbsp;</TT></TD>
    <TD noWrap align=3Dright><TT>---&nbsp;&nbsp;</TT></TD>
    <TD noWrap><TT>&nbsp;K.DFNSYGSR.R</TT></TD></TR>
  <TR>
    <TD align=3Dright>&nbsp;</TD>
    <TD align=3Dright><TT>945.3579&nbsp;&nbsp;</TT></TD>
    <TD align=3Dright><TT>944.3506&nbsp;&nbsp;</TT></TD>
    <TD align=3Dright><TT>944.3988&nbsp;&nbsp;</TT></TD>
    <TD noWrap align=3Dright><TT>-51.01&nbsp;</TT></TD>
    <TD align=3Dright><TT>798&nbsp;</TT></TD>
    <TD noWrap align=3Dright><TT>-&nbsp;</TT></TD>
    <TD align=3Dright><TT>805&nbsp;</TT></TD>
    <TD align=3Dright><TT>0&nbsp;&nbsp;</TT></TD>
    <TD noWrap align=3Dright><TT>29&nbsp;&nbsp;</TT></TD>
    <TD noWrap><TT>&nbsp;K.DFNSYGSR.R</TT></TD></TR>
  <TR>
    <TD align=3Dright>&nbsp;</TD>
    <TD align=3Dright><TT>1049.5166&nbsp;&nbsp;</TT></TD>
    <TD align=3Dright><TT>1048.5093&nbsp;&nbsp;</TT></TD>
    <TD align=3Dright><TT>1048.5917&nbsp;&nbsp;</TT></TD>
    <TD noWrap align=3Dright><TT>-78.53&nbsp;</TT></TD>
    <TD align=3Dright><TT>574&nbsp;</TT></TD>
    <TD noWrap align=3Dright><TT>-&nbsp;</TT></TD>
    <TD align=3Dright><TT>582&nbsp;</TT></TD>
    <TD align=3Dright><TT>0&nbsp;&nbsp;</TT></TD>
    <TD noWrap align=3Dright><TT>---&nbsp;&nbsp;</TT></TD>
    <TD noWrap><TT>&nbsp;K.YLLQSGLQK.Y</TT></TD></TR>
  <TR>
    <TD align=3Dright>&nbsp;</TD>
    <TD align=3Dright><TT>1073.4482&nbsp;&nbsp;</TT></TD>
    <TD align=3Dright><TT>1072.4409&nbsp;&nbsp;</TT></TD>
    <TD align=3Dright><TT>1072.4938&nbsp;&nbsp;</TT></TD>
    <TD noWrap align=3Dright><TT>-49.26&nbsp;</TT></TD>
    <TD align=3Dright><TT>797&nbsp;</TT></TD>
    <TD noWrap align=3Dright><TT>-&nbsp;</TT></TD>
    <TD align=3Dright><TT>805&nbsp;</TT></TD>
    <TD align=3Dright><TT>1&nbsp;&nbsp;</TT></TD>
    <TD noWrap align=3Dright><TT>---&nbsp;&nbsp;</TT></TD>
    <TD noWrap><TT>&nbsp;R.KDFNSYGSR.R</TT></TD></TR>
  <TR>
    <TD align=3Dright>&nbsp;</TD>
    <TD align=3Dright><TT>1101.4662&nbsp;&nbsp;</TT></TD>
    <TD align=3Dright><TT>1100.4589&nbsp;&nbsp;</TT></TD>
    <TD align=3Dright><TT>1100.4999&nbsp;&nbsp;</TT></TD>
    <TD noWrap align=3Dright><TT>-37.24&nbsp;</TT></TD>
    <TD align=3Dright><TT>798&nbsp;</TT></TD>
    <TD noWrap align=3Dright><TT>-&nbsp;</TT></TD>
    <TD align=3Dright><TT>806&nbsp;</TT></TD>
    <TD align=3Dright><TT>1&nbsp;&nbsp;</TT></TD>
    <TD noWrap align=3Dright><TT>---&nbsp;&nbsp;</TT></TD>
    <TD noWrap><TT>&nbsp;K.DFNSYGSRR.G</TT></TD></TR>
  <TR>
    <TD align=3Dright>&nbsp;</TD>
    <TD align=3Dright><TT>1184.6145&nbsp;&nbsp;</TT></TD>
    <TD align=3Dright><TT>1183.6072&nbsp;&nbsp;</TT></TD>
    <TD align=3Dright><TT>1183.6713&nbsp;&nbsp;</TT></TD>
    <TD noWrap align=3Dright><TT>-54.16&nbsp;</TT></TD>
    <TD align=3Dright><TT>166&nbsp;</TT></TD>
    <TD noWrap align=3Dright><TT>-&nbsp;</TT></TD>
    <TD align=3Dright><TT>175&nbsp;</TT></TD>
    <TD align=3Dright><TT>0&nbsp;&nbsp;</TT></TD>
    <TD noWrap align=3Dright><TT>---&nbsp;&nbsp;</TT></TD>
    <TD noWrap><TT>&nbsp;K.QVEIPFKPAR.V</TT></TD></TR>
  <TR>
    <TD align=3Dright>&nbsp;</TD>
    <TD align=3Dright><TT>1184.6145&nbsp;&nbsp;</TT></TD>
    <TD align=3Dright><TT>1183.6072&nbsp;&nbsp;</TT></TD>
    <TD align=3Dright><TT>1183.6713&nbsp;&nbsp;</TT></TD>
    <TD noWrap align=3Dright><TT>-54.16&nbsp;</TT></TD>
    <TD align=3Dright><TT>166&nbsp;</TT></TD>
    <TD noWrap align=3Dright><TT>-&nbsp;</TT></TD>
    <TD align=3Dright><TT>175&nbsp;</TT></TD>
    <TD align=3Dright><TT>0&nbsp;&nbsp;</TT></TD>
    <TD noWrap align=3Dright><TT>54&nbsp;&nbsp;</TT></TD>
    <TD noWrap><TT>&nbsp;K.QVEIPFKPAR.V</TT></TD></TR>
  <TR>
    <TD align=3Dright>&nbsp;</TD>
    <TD align=3Dright><TT>1202.5292&nbsp;&nbsp;</TT></TD>
    <TD align=3Dright><TT>1201.5219&nbsp;&nbsp;</TT></TD>
    <TD align=3Dright><TT>1201.5979&nbsp;&nbsp;</TT></TD>
    <TD noWrap align=3Dright><TT>-63.22&nbsp;</TT></TD>
    <TD align=3Dright><TT>156&nbsp;</TT></TD>
    <TD noWrap align=3Dright><TT>-&nbsp;</TT></TD>
    <TD align=3Dright><TT>165&nbsp;</TT></TD>
    <TD align=3Dright><TT>0&nbsp;&nbsp;</TT></TD>
    <TD noWrap align=3Dright><TT>---&nbsp;&nbsp;</TT></TD>
    <TD noWrap><TT>&nbsp;K.IIDWENTSPK.Q</TT></TD></TR>
  <TR>
    <TD align=3Dright>&nbsp;</TD>
    <TD align=3Dright><TT>1260.5598&nbsp;&nbsp;</TT></TD>
    <TD align=3Dright><TT>1259.5525&nbsp;&nbsp;</TT></TD>
    <TD align=3Dright><TT>1259.6299&nbsp;&nbsp;</TT></TD>
    <TD noWrap align=3Dright><TT>-61.40&nbsp;</TT></TD>
    <TD align=3Dright><TT>508&nbsp;</TT></TD>
    <TD noWrap align=3Dright><TT>-&nbsp;</TT></TD>
    <TD align=3Dright><TT>518&nbsp;</TT></TD>
    <TD align=3Dright><TT>0&nbsp;&nbsp;</TT></TD>
    <TD noWrap align=3Dright><TT>---&nbsp;&nbsp;</TT></TD>
    <TD noWrap><TT>&nbsp;K.FSFHGQPAELK.H</TT></TD></TR>
  <TR>
    <TD align=3Dright>&nbsp;</TD>
    <TD align=3Dright><TT>1260.5598&nbsp;&nbsp;</TT></TD>
    <TD align=3Dright><TT>1259.5525&nbsp;&nbsp;</TT></TD>
    <TD align=3Dright><TT>1259.6299&nbsp;&nbsp;</TT></TD>
    <TD noWrap align=3Dright><TT>-61.40&nbsp;</TT></TD>
    <TD align=3Dright><TT>508&nbsp;</TT></TD>
    <TD noWrap align=3Dright><TT>-&nbsp;</TT></TD>
    <TD align=3Dright><TT>518&nbsp;</TT></TD>
    <TD align=3Dright><TT>0&nbsp;&nbsp;</TT></TD>
    <TD noWrap align=3Dright><TT>55&nbsp;&nbsp;</TT></TD>
    <TD noWrap><TT>&nbsp;K.FSFHGQPAELK.H</TT></TD></TR>
  <TR>
    <TD align=3Dright>&nbsp;</TD>
    <TD align=3Dright><TT>1381.5876&nbsp;&nbsp;</TT></TD>
    <TD align=3Dright><TT>1380.5803&nbsp;&nbsp;</TT></TD>
    <TD align=3Dright><TT>1380.6714&nbsp;&nbsp;</TT></TD>
    <TD noWrap align=3Dright><TT>-65.96&nbsp;</TT></TD>
    <TD align=3Dright><TT>733&nbsp;</TT></TD>
    <TD noWrap align=3Dright><TT>-&nbsp;</TT></TD>
    <TD align=3Dright><TT>743&nbsp;</TT></TD>
    <TD align=3Dright><TT>0&nbsp;&nbsp;</TT></TD>
    <TD noWrap align=3Dright><TT>---&nbsp;&nbsp;</TT></TD>
    <TD noWrap><TT>&nbsp;K.STYIHEPPYFK.N</TT></TD></TR>
  <TR>
    <TD align=3Dright>&nbsp;</TD>
    <TD align=3Dright><TT>1381.5876&nbsp;&nbsp;</TT></TD>
    <TD align=3Dright><TT>1380.5803&nbsp;&nbsp;</TT></TD>
    <TD align=3Dright><TT>1380.6714&nbsp;&nbsp;</TT></TD>
    <TD noWrap align=3Dright><TT>-65.96&nbsp;</TT></TD>
    <TD align=3Dright><TT>733&nbsp;</TT></TD>
    <TD noWrap align=3Dright><TT>-&nbsp;</TT></TD>
    <TD align=3Dright><TT>743&nbsp;</TT></TD>
    <TD align=3Dright><TT>0&nbsp;&nbsp;</TT></TD>
    <TD noWrap align=3Dright><TT>44&nbsp;&nbsp;</TT></TD>
    <TD noWrap><TT>&nbsp;K.STYIHEPPYFK.N</TT></TD></TR>
  <TR>
    <TD align=3Dright>&nbsp;</TD>
    <TD align=3Dright><TT>1935.7729&nbsp;&nbsp;</TT></TD>
    <TD align=3Dright><TT>1934.7656&nbsp;&nbsp;</TT></TD>
    <TD align=3Dright><TT>1934.8720&nbsp;&nbsp;</TT></TD>
    <TD noWrap align=3Dright><TT>-54.99&nbsp;</TT></TD>
    <TD align=3Dright><TT>370&nbsp;</TT></TD>
    <TD noWrap align=3Dright><TT>-&nbsp;</TT></TD>
    <TD align=3Dright><TT>386&nbsp;</TT></TD>
    <TD align=3Dright><TT>0&nbsp;&nbsp;</TT></TD>
    <TD noWrap align=3Dright><TT>---&nbsp;&nbsp;</TT></TD>
    <TD noWrap><TT>&nbsp;K.FVEFYGDGMAELSLADR.A + Oxidation=20
  (M)</TT></TD></TR></TBODY></TABLE>
<TABLE border=3D0 cellSpacing=3D0>
  <TBODY>
  <TR>
    <TD><TT>&nbsp;&nbsp;&nbsp;&nbsp;&nbsp;&nbsp;</TT></TD>
    <TD><TT><B>No match to: </B>825.0522, 829.3428, 842.4638, 856.4863,=20
      870.4945, 1045.5090, 1051.4888, 1085.4890, 1085.4890, 1167.5898,=20
      1179.5635, 1283.5524, 1292.5891, 1292.5891, 1512.6627, 1512.6627,=20
      1528.6484, 1585.6647, 1637.6741, 1653.6575, 1840.7048, 1840.7048,=20
      1856.6808, 1901.8359, 1953.8264, 1953.8264, 2210.9954, 2231.1211,=20
      2244.9846, 2298.1855, 2298.1855, 2485.1487,=20
2699.2180</TT></TD></TR></TBODY></TABLE><BR>
<TABLE border=3D0 cellSpacing=3D0>
  <TBODY>
  <TR>
    <TD><TT><B><A name=3DHit28>28.</A>&nbsp;&nbsp;&nbsp;</B></TT></TD>
    <TD noWrap><TT><A=20
      =
href=3D"http://zxw-pc/mascot/cgi/protein_view.pl?file=3D../data/20121225/=
F002414.dat&amp;hit=3D28"=20
      =
target=3D_blank>gi|285309969</A>&nbsp;&nbsp;&nbsp;&nbsp;<B>Mass:</B>&nbsp=
;97848&nbsp;&nbsp;&nbsp;&nbsp;<B>Score:</B>&nbsp;238&nbsp;&nbsp;&nbsp;&nb=
sp;<B>Expect:</B>&nbsp;2.9e-018&nbsp;&nbsp;<B>Matches:</B>&nbsp;15</TT></=
TD></TR>
  <TR>
    <TD>&nbsp;</TD>
    <TD noWrap><TT>aconitate hydratase 2 [Citrus=20
clementina]</TT></TD></TR></TBODY></TABLE>
<TABLE border=3D0 cellSpacing=3D0 cellPadding=3D0>
  <TBODY>
  <TR>
    <TD><TT>&nbsp;&nbsp;&nbsp;&nbsp;&nbsp;&nbsp;</TT></TD>
    <TD align=3Dright><TT><B>Observed&nbsp;&nbsp;</B></TT></TD>
    <TD noWrap align=3Dright><TT><B>Mr(expt)&nbsp;&nbsp;</B></TT></TD>
    <TD noWrap align=3Dright><TT><B>Mr(calc)&nbsp;&nbsp;</B></TT></TD>
    <TD align=3Dright><TT><B>&nbsp;ppm&nbsp;&nbsp;</B></TT></TD>
    <TD align=3Dright><TT><B>Start&nbsp;</B></TT></TD>
    <TD align=3Dright><TT><B>&nbsp;</B></TT></TD>
    <TD align=3Dright><TT><B>End&nbsp;</B></TT></TD>
    <TD align=3Dright><TT><B>Miss&nbsp;</B></TT></TD>
    <TD align=3Dright><TT><B>Ions&nbsp;</B></TT></TD>
    <TD><TT><B>&nbsp;Peptide</B></TT></TD></TR>
  <TR>
    <TD align=3Dright>&nbsp;</TD>
    <TD align=3Dright><TT>722.3948&nbsp;&nbsp;</TT></TD>
    <TD align=3Dright><TT>721.3875&nbsp;&nbsp;</TT></TD>
    <TD align=3Dright><TT>721.4235&nbsp;&nbsp;</TT></TD>
    <TD noWrap align=3Dright><TT>-49.91&nbsp;</TT></TD>
    <TD align=3Dright><TT>546&nbsp;</TT></TD>
    <TD noWrap align=3Dright><TT>-&nbsp;</TT></TD>
    <TD align=3Dright><TT>551&nbsp;</TT></TD>
    <TD align=3Dright><TT>0&nbsp;&nbsp;</TT></TD>
    <TD noWrap align=3Dright><TT>---&nbsp;&nbsp;</TT></TD>
    <TD noWrap><TT>&nbsp;R.VHPLTR.A</TT></TD></TR>
  <TR>
    <TD align=3Dright>&nbsp;</TD>
    <TD align=3Dright><TT>748.3748&nbsp;&nbsp;</TT></TD>
    <TD align=3Dright><TT>747.3675&nbsp;&nbsp;</TT></TD>
    <TD align=3Dright><TT>747.4279&nbsp;&nbsp;</TT></TD>
    <TD noWrap align=3Dright><TT>-80.75&nbsp;</TT></TD>
    <TD align=3Dright><TT>39&nbsp;</TT></TD>
    <TD noWrap align=3Dright><TT>-&nbsp;</TT></TD>
    <TD align=3Dright><TT>44&nbsp;</TT></TD>
    <TD align=3Dright><TT>0&nbsp;&nbsp;</TT></TD>
    <TD noWrap align=3Dright><TT>---&nbsp;&nbsp;</TT></TD>
    <TD noWrap><TT>&nbsp;K.LPYSIR.I</TT></TD></TR>
  <TR>
    <TD align=3Dright>&nbsp;</TD>
    <TD align=3Dright><TT>778.3814&nbsp;&nbsp;</TT></TD>
    <TD align=3Dright><TT>777.3741&nbsp;&nbsp;</TT></TD>
    <TD align=3Dright><TT>777.4133&nbsp;&nbsp;</TT></TD>
    <TD noWrap align=3Dright><TT>-50.50&nbsp;</TT></TD>
    <TD align=3Dright><TT>726&nbsp;</TT></TD>
    <TD noWrap align=3Dright><TT>-&nbsp;</TT></TD>
    <TD align=3Dright><TT>732&nbsp;</TT></TD>
    <TD align=3Dright><TT>0&nbsp;&nbsp;</TT></TD>
    <TD noWrap align=3Dright><TT>---&nbsp;&nbsp;</TT></TD>
    <TD noWrap><TT>&nbsp;R.GTFANIR.L</TT></TD></TR>
  <TR>
    <TD align=3Dright>&nbsp;</TD>
    <TD align=3Dright><TT>914.5136&nbsp;&nbsp;</TT></TD>
    <TD align=3Dright><TT>913.5063&nbsp;&nbsp;</TT></TD>
    <TD align=3Dright><TT>913.5596&nbsp;&nbsp;</TT></TD>
    <TD noWrap align=3Dright><TT>-58.34&nbsp;</TT></TD>
    <TD align=3Dright><TT>45&nbsp;</TT></TD>
    <TD noWrap align=3Dright><TT>-&nbsp;</TT></TD>
    <TD align=3Dright><TT>52&nbsp;</TT></TD>
    <TD align=3Dright><TT>0&nbsp;&nbsp;</TT></TD>
    <TD noWrap align=3Dright><TT>---&nbsp;&nbsp;</TT></TD>
    <TD noWrap><TT>&nbsp;R.ILLESAIR.N</TT></TD></TR>
  <TR>
    <TD align=3Dright>&nbsp;</TD>
    <TD align=3Dright><TT>945.3579&nbsp;&nbsp;</TT></TD>
    <TD align=3Dright><TT>944.3506&nbsp;&nbsp;</TT></TD>
    <TD align=3Dright><TT>944.3988&nbsp;&nbsp;</TT></TD>
    <TD noWrap align=3Dright><TT>-51.01&nbsp;</TT></TD>
    <TD align=3Dright><TT>709&nbsp;</TT></TD>
    <TD noWrap align=3Dright><TT>-&nbsp;</TT></TD>
    <TD align=3Dright><TT>716&nbsp;</TT></TD>
    <TD align=3Dright><TT>0&nbsp;&nbsp;</TT></TD>
    <TD noWrap align=3Dright><TT>---&nbsp;&nbsp;</TT></TD>
    <TD noWrap><TT>&nbsp;R.DFNSYGSR.R</TT></TD></TR>
  <TR>
    <TD align=3Dright>&nbsp;</TD>
    <TD align=3Dright><TT>945.3579&nbsp;&nbsp;</TT></TD>
    <TD align=3Dright><TT>944.3506&nbsp;&nbsp;</TT></TD>
    <TD align=3Dright><TT>944.3988&nbsp;&nbsp;</TT></TD>
    <TD noWrap align=3Dright><TT>-51.01&nbsp;</TT></TD>
    <TD align=3Dright><TT>709&nbsp;</TT></TD>
    <TD noWrap align=3Dright><TT>-&nbsp;</TT></TD>
    <TD align=3Dright><TT>716&nbsp;</TT></TD>
    <TD align=3Dright><TT>0&nbsp;&nbsp;</TT></TD>
    <TD noWrap align=3Dright><TT>29&nbsp;&nbsp;</TT></TD>
    <TD noWrap><TT>&nbsp;R.DFNSYGSR.R</TT></TD></TR>
  <TR>
    <TD align=3Dright>&nbsp;</TD>
    <TD align=3Dright><TT>1045.5090&nbsp;&nbsp;</TT></TD>
    <TD align=3Dright><TT>1044.5017&nbsp;&nbsp;</TT></TD>
    <TD align=3Dright><TT>1044.5451&nbsp;&nbsp;</TT></TD>
    <TD noWrap align=3Dright><TT>-41.56&nbsp;</TT></TD>
    <TD align=3Dright><TT>577&nbsp;</TT></TD>
    <TD noWrap align=3Dright><TT>-&nbsp;</TT></TD>
    <TD align=3Dright><TT>586&nbsp;</TT></TD>
    <TD align=3Dright><TT>1&nbsp;&nbsp;</TT></TD>
    <TD noWrap align=3Dright><TT>---&nbsp;&nbsp;</TT></TD>
    <TD noWrap><TT>&nbsp;K.EPIGTTKDGK.S</TT></TD></TR>
  <TR>
    <TD align=3Dright>&nbsp;</TD>
    <TD align=3Dright><TT>1049.5166&nbsp;&nbsp;</TT></TD>
    <TD align=3Dright><TT>1048.5093&nbsp;&nbsp;</TT></TD>
    <TD align=3Dright><TT>1048.5917&nbsp;&nbsp;</TT></TD>
    <TD noWrap align=3Dright><TT>-78.53&nbsp;</TT></TD>
    <TD align=3Dright><TT>485&nbsp;</TT></TD>
    <TD noWrap align=3Dright><TT>-&nbsp;</TT></TD>
    <TD align=3Dright><TT>493&nbsp;</TT></TD>
    <TD align=3Dright><TT>0&nbsp;&nbsp;</TT></TD>
    <TD noWrap align=3Dright><TT>---&nbsp;&nbsp;</TT></TD>
    <TD noWrap><TT>&nbsp;K.YLLQSGLQK.Y</TT></TD></TR>
  <TR>
    <TD align=3Dright>&nbsp;</TD>
    <TD align=3Dright><TT>1101.4662&nbsp;&nbsp;</TT></TD>
    <TD align=3Dright><TT>1100.4589&nbsp;&nbsp;</TT></TD>
    <TD align=3Dright><TT>1100.4999&nbsp;&nbsp;</TT></TD>
    <TD noWrap align=3Dright><TT>-37.24&nbsp;</TT></TD>
    <TD align=3Dright><TT>709&nbsp;</TT></TD>
    <TD noWrap align=3Dright><TT>-&nbsp;</TT></TD>
    <TD align=3Dright><TT>717&nbsp;</TT></TD>
    <TD align=3Dright><TT>1&nbsp;&nbsp;</TT></TD>
    <TD noWrap align=3Dright><TT>---&nbsp;&nbsp;</TT></TD>
    <TD noWrap><TT>&nbsp;R.DFNSYGSRR.G</TT></TD></TR>
  <TR>
    <TD align=3Dright>&nbsp;</TD>
    <TD align=3Dright><TT>1184.6145&nbsp;&nbsp;</TT></TD>
    <TD align=3Dright><TT>1183.6072&nbsp;&nbsp;</TT></TD>
    <TD align=3Dright><TT>1183.6713&nbsp;&nbsp;</TT></TD>
    <TD noWrap align=3Dright><TT>-54.16&nbsp;</TT></TD>
    <TD align=3Dright><TT>77&nbsp;</TT></TD>
    <TD noWrap align=3Dright><TT>-&nbsp;</TT></TD>
    <TD align=3Dright><TT>86&nbsp;</TT></TD>
    <TD align=3Dright><TT>0&nbsp;&nbsp;</TT></TD>
    <TD noWrap align=3Dright><TT>---&nbsp;&nbsp;</TT></TD>
    <TD noWrap><TT>&nbsp;K.QVEIPFKPAR.V</TT></TD></TR>
  <TR>
    <TD align=3Dright>&nbsp;</TD>
    <TD align=3Dright><TT>1184.6145&nbsp;&nbsp;</TT></TD>
    <TD align=3Dright><TT>1183.6072&nbsp;&nbsp;</TT></TD>
    <TD align=3Dright><TT>1183.6713&nbsp;&nbsp;</TT></TD>
    <TD noWrap align=3Dright><TT>-54.16&nbsp;</TT></TD>
    <TD align=3Dright><TT>77&nbsp;</TT></TD>
    <TD noWrap align=3Dright><TT>-&nbsp;</TT></TD>
    <TD align=3Dright><TT>86&nbsp;</TT></TD>
    <TD align=3Dright><TT>0&nbsp;&nbsp;</TT></TD>
    <TD noWrap align=3Dright><TT>54&nbsp;&nbsp;</TT></TD>
    <TD noWrap><TT>&nbsp;K.QVEIPFKPAR.V</TT></TD></TR>
  <TR>
    <TD align=3Dright>&nbsp;</TD>
    <TD align=3Dright><TT>1260.5598&nbsp;&nbsp;</TT></TD>
    <TD align=3Dright><TT>1259.5525&nbsp;&nbsp;</TT></TD>
    <TD align=3Dright><TT>1259.6299&nbsp;&nbsp;</TT></TD>
    <TD noWrap align=3Dright><TT>-61.40&nbsp;</TT></TD>
    <TD align=3Dright><TT>419&nbsp;</TT></TD>
    <TD noWrap align=3Dright><TT>-&nbsp;</TT></TD>
    <TD align=3Dright><TT>429&nbsp;</TT></TD>
    <TD align=3Dright><TT>0&nbsp;&nbsp;</TT></TD>
    <TD noWrap align=3Dright><TT>---&nbsp;&nbsp;</TT></TD>
    <TD noWrap><TT>&nbsp;K.FSFHGQPAELK.H</TT></TD></TR>
  <TR>
    <TD align=3Dright>&nbsp;</TD>
    <TD align=3Dright><TT>1260.5598&nbsp;&nbsp;</TT></TD>
    <TD align=3Dright><TT>1259.5525&nbsp;&nbsp;</TT></TD>
    <TD align=3Dright><TT>1259.6299&nbsp;&nbsp;</TT></TD>
    <TD noWrap align=3Dright><TT>-61.40&nbsp;</TT></TD>
    <TD align=3Dright><TT>419&nbsp;</TT></TD>
    <TD noWrap align=3Dright><TT>-&nbsp;</TT></TD>
    <TD align=3Dright><TT>429&nbsp;</TT></TD>
    <TD align=3Dright><TT>0&nbsp;&nbsp;</TT></TD>
    <TD noWrap align=3Dright><TT>55&nbsp;&nbsp;</TT></TD>
    <TD noWrap><TT>&nbsp;K.FSFHGQPAELK.H</TT></TD></TR>
  <TR>
    <TD align=3Dright>&nbsp;</TD>
    <TD align=3Dright><TT>1292.5891&nbsp;&nbsp;</TT></TD>
    <TD align=3Dright><TT>1291.5818&nbsp;&nbsp;</TT></TD>
    <TD align=3Dright><TT>1291.6561&nbsp;&nbsp;</TT></TD>
    <TD noWrap align=3Dright><TT>-57.48&nbsp;</TT></TD>
    <TD align=3Dright><TT>25&nbsp;</TT></TD>
    <TD noWrap align=3Dright><TT>-&nbsp;</TT></TD>
    <TD align=3Dright><TT>35&nbsp;</TT></TD>
    <TD align=3Dright><TT>0&nbsp;&nbsp;</TT></TD>
    <TD noWrap align=3Dright><TT>---&nbsp;&nbsp;</TT></TD>
    <TD noWrap><TT>&nbsp;K.FYSLPALNDPR.I</TT></TD></TR>
  <TR>
    <TD align=3Dright>&nbsp;</TD>
    <TD align=3Dright><TT>1292.5891&nbsp;&nbsp;</TT></TD>
    <TD align=3Dright><TT>1291.5818&nbsp;&nbsp;</TT></TD>
    <TD align=3Dright><TT>1291.6561&nbsp;&nbsp;</TT></TD>
    <TD noWrap align=3Dright><TT>-57.48&nbsp;</TT></TD>
    <TD align=3Dright><TT>25&nbsp;</TT></TD>
    <TD noWrap align=3Dright><TT>-&nbsp;</TT></TD>
    <TD align=3Dright><TT>35&nbsp;</TT></TD>
    <TD align=3Dright><TT>0&nbsp;&nbsp;</TT></TD>
    <TD noWrap align=3Dright><TT>52&nbsp;&nbsp;</TT></TD>
    <TD noWrap><TT>&nbsp;K.FYSLPALNDPR.I</TT></TD></TR></TBODY></TABLE>
<TABLE border=3D0 cellSpacing=3D0>
  <TBODY>
  <TR>
    <TD><TT>&nbsp;&nbsp;&nbsp;&nbsp;&nbsp;&nbsp;</TT></TD>
    <TD><TT><B>No match to: </B>825.0522, 829.3428, 842.4638, 856.4863,=20
      870.4945, 1051.4888, 1073.4482, 1085.4890, 1085.4890, 1167.5898,=20
      1179.5635, 1202.5292, 1283.5524, 1381.5876, 1381.5876, 1512.6627,=20
      1512.6627, 1528.6484, 1585.6647, 1637.6741, 1653.6575, 1840.7048,=20
      1840.7048, 1856.6808, 1901.8359, 1935.7729, 1953.8264, 1953.8264,=20
      2210.9954, 2231.1211, 2244.9846, 2298.1855, 2298.1855, 2485.1487,=20
      2699.2180</TT></TD></TR></TBODY></TABLE><BR>
<TABLE border=3D0 cellSpacing=3D0>
  <TBODY>
  <TR>
    <TD><TT><B><A name=3DHit29>29.</A>&nbsp;&nbsp;&nbsp;</B></TT></TD>
    <TD noWrap><TT><A=20
      =
href=3D"http://zxw-pc/mascot/cgi/protein_view.pl?file=3D../data/20121225/=
F002414.dat&amp;hit=3D29"=20
      =
target=3D_blank>gi|285309965</A>&nbsp;&nbsp;&nbsp;&nbsp;<B>Mass:</B>&nbsp=
;98424&nbsp;&nbsp;&nbsp;&nbsp;<B>Score:</B>&nbsp;238&nbsp;&nbsp;&nbsp;&nb=
sp;<B>Expect:</B>&nbsp;2.9e-018&nbsp;&nbsp;<B>Matches:</B>&nbsp;14</TT></=
TD></TR>
  <TR>
    <TD>&nbsp;</TD>
    <TD noWrap><TT>aconitate hydratase 1 [Citrus=20
clementina]</TT></TD></TR></TBODY></TABLE>
<TABLE border=3D0 cellSpacing=3D0 cellPadding=3D0>
  <TBODY>
  <TR>
    <TD><TT>&nbsp;&nbsp;&nbsp;&nbsp;&nbsp;&nbsp;</TT></TD>
    <TD align=3Dright><TT><B>Observed&nbsp;&nbsp;</B></TT></TD>
    <TD noWrap align=3Dright><TT><B>Mr(expt)&nbsp;&nbsp;</B></TT></TD>
    <TD noWrap align=3Dright><TT><B>Mr(calc)&nbsp;&nbsp;</B></TT></TD>
    <TD align=3Dright><TT><B>&nbsp;ppm&nbsp;&nbsp;</B></TT></TD>
    <TD align=3Dright><TT><B>Start&nbsp;</B></TT></TD>
    <TD align=3Dright><TT><B>&nbsp;</B></TT></TD>
    <TD align=3Dright><TT><B>End&nbsp;</B></TT></TD>
    <TD align=3Dright><TT><B>Miss&nbsp;</B></TT></TD>
    <TD align=3Dright><TT><B>Ions&nbsp;</B></TT></TD>
    <TD><TT><B>&nbsp;Peptide</B></TT></TD></TR>
  <TR>
    <TD align=3Dright>&nbsp;</TD>
    <TD align=3Dright><TT>722.3948&nbsp;&nbsp;</TT></TD>
    <TD align=3Dright><TT>721.3875&nbsp;&nbsp;</TT></TD>
    <TD align=3Dright><TT>721.4235&nbsp;&nbsp;</TT></TD>
    <TD noWrap align=3Dright><TT>-49.91&nbsp;</TT></TD>
    <TD align=3Dright><TT>546&nbsp;</TT></TD>
    <TD noWrap align=3Dright><TT>-&nbsp;</TT></TD>
    <TD align=3Dright><TT>551&nbsp;</TT></TD>
    <TD align=3Dright><TT>0&nbsp;&nbsp;</TT></TD>
    <TD noWrap align=3Dright><TT>---&nbsp;&nbsp;</TT></TD>
    <TD noWrap><TT>&nbsp;R.VHPLTR.A</TT></TD></TR>
  <TR>
    <TD align=3Dright>&nbsp;</TD>
    <TD align=3Dright><TT>778.3814&nbsp;&nbsp;</TT></TD>
    <TD align=3Dright><TT>777.3741&nbsp;&nbsp;</TT></TD>
    <TD align=3Dright><TT>777.4133&nbsp;&nbsp;</TT></TD>
    <TD noWrap align=3Dright><TT>-50.50&nbsp;</TT></TD>
    <TD align=3Dright><TT>726&nbsp;</TT></TD>
    <TD noWrap align=3Dright><TT>-&nbsp;</TT></TD>
    <TD align=3Dright><TT>732&nbsp;</TT></TD>
    <TD align=3Dright><TT>0&nbsp;&nbsp;</TT></TD>
    <TD noWrap align=3Dright><TT>---&nbsp;&nbsp;</TT></TD>
    <TD noWrap><TT>&nbsp;R.GTFANIR.L</TT></TD></TR>
  <TR>
    <TD align=3Dright>&nbsp;</TD>
    <TD align=3Dright><TT>856.4863&nbsp;&nbsp;</TT></TD>
    <TD align=3Dright><TT>855.4790&nbsp;&nbsp;</TT></TD>
    <TD align=3Dright><TT>855.4926&nbsp;&nbsp;</TT></TD>
    <TD noWrap align=3Dright><TT>-15.94&nbsp;</TT></TD>
    <TD align=3Dright><TT>894&nbsp;</TT></TD>
    <TD noWrap align=3Dright><TT>-&nbsp;</TT></TD>
    <TD align=3Dright><TT>900&nbsp;</TT></TD>
    <TD align=3Dright><TT>1&nbsp;&nbsp;</TT></TD>
    <TD noWrap align=3Dright><TT>---&nbsp;&nbsp;</TT></TD>
    <TD noWrap><TT>&nbsp;R.NLINVRQ.-</TT></TD></TR>
  <TR>
    <TD align=3Dright>&nbsp;</TD>
    <TD align=3Dright><TT>914.5136&nbsp;&nbsp;</TT></TD>
    <TD align=3Dright><TT>913.5063&nbsp;&nbsp;</TT></TD>
    <TD align=3Dright><TT>913.5596&nbsp;&nbsp;</TT></TD>
    <TD noWrap align=3Dright><TT>-58.34&nbsp;</TT></TD>
    <TD align=3Dright><TT>45&nbsp;</TT></TD>
    <TD noWrap align=3Dright><TT>-&nbsp;</TT></TD>
    <TD align=3Dright><TT>52&nbsp;</TT></TD>
    <TD align=3Dright><TT>0&nbsp;&nbsp;</TT></TD>
    <TD noWrap align=3Dright><TT>---&nbsp;&nbsp;</TT></TD>
    <TD noWrap><TT>&nbsp;K.ILLESAIR.N</TT></TD></TR>
  <TR>
    <TD align=3Dright>&nbsp;</TD>
    <TD align=3Dright><TT>945.3579&nbsp;&nbsp;</TT></TD>
    <TD align=3Dright><TT>944.3506&nbsp;&nbsp;</TT></TD>
    <TD align=3Dright><TT>944.3988&nbsp;&nbsp;</TT></TD>
    <TD noWrap align=3Dright><TT>-51.01&nbsp;</TT></TD>
    <TD align=3Dright><TT>709&nbsp;</TT></TD>
    <TD noWrap align=3Dright><TT>-&nbsp;</TT></TD>
    <TD align=3Dright><TT>716&nbsp;</TT></TD>
    <TD align=3Dright><TT>0&nbsp;&nbsp;</TT></TD>
    <TD noWrap align=3Dright><TT>---&nbsp;&nbsp;</TT></TD>
    <TD noWrap><TT>&nbsp;R.DFNSYGSR.R</TT></TD></TR>
  <TR>
    <TD align=3Dright>&nbsp;</TD>
    <TD align=3Dright><TT>945.3579&nbsp;&nbsp;</TT></TD>
    <TD align=3Dright><TT>944.3506&nbsp;&nbsp;</TT></TD>
    <TD align=3Dright><TT>944.3988&nbsp;&nbsp;</TT></TD>
    <TD noWrap align=3Dright><TT>-51.01&nbsp;</TT></TD>
    <TD align=3Dright><TT>709&nbsp;</TT></TD>
    <TD noWrap align=3Dright><TT>-&nbsp;</TT></TD>
    <TD align=3Dright><TT>716&nbsp;</TT></TD>
    <TD align=3Dright><TT>0&nbsp;&nbsp;</TT></TD>
    <TD noWrap align=3Dright><TT>29&nbsp;&nbsp;</TT></TD>
    <TD noWrap><TT>&nbsp;R.DFNSYGSR.R</TT></TD></TR>
  <TR>
    <TD align=3Dright>&nbsp;</TD>
    <TD align=3Dright><TT>1101.4662&nbsp;&nbsp;</TT></TD>
    <TD align=3Dright><TT>1100.4589&nbsp;&nbsp;</TT></TD>
    <TD align=3Dright><TT>1100.4999&nbsp;&nbsp;</TT></TD>
    <TD noWrap align=3Dright><TT>-37.24&nbsp;</TT></TD>
    <TD align=3Dright><TT>709&nbsp;</TT></TD>
    <TD noWrap align=3Dright><TT>-&nbsp;</TT></TD>
    <TD align=3Dright><TT>717&nbsp;</TT></TD>
    <TD align=3Dright><TT>1&nbsp;&nbsp;</TT></TD>
    <TD noWrap align=3Dright><TT>---&nbsp;&nbsp;</TT></TD>
    <TD noWrap><TT>&nbsp;R.DFNSYGSRR.G</TT></TD></TR>
  <TR>
    <TD align=3Dright>&nbsp;</TD>
    <TD align=3Dright><TT>1184.6145&nbsp;&nbsp;</TT></TD>
    <TD align=3Dright><TT>1183.6072&nbsp;&nbsp;</TT></TD>
    <TD align=3Dright><TT>1183.6713&nbsp;&nbsp;</TT></TD>
    <TD noWrap align=3Dright><TT>-54.16&nbsp;</TT></TD>
    <TD align=3Dright><TT>77&nbsp;</TT></TD>
    <TD noWrap align=3Dright><TT>-&nbsp;</TT></TD>
    <TD align=3Dright><TT>86&nbsp;</TT></TD>
    <TD align=3Dright><TT>0&nbsp;&nbsp;</TT></TD>
    <TD noWrap align=3Dright><TT>---&nbsp;&nbsp;</TT></TD>
    <TD noWrap><TT>&nbsp;K.QVEIPFKPAR.V</TT></TD></TR>
  <TR>
    <TD align=3Dright>&nbsp;</TD>
    <TD align=3Dright><TT>1184.6145&nbsp;&nbsp;</TT></TD>
    <TD align=3Dright><TT>1183.6072&nbsp;&nbsp;</TT></TD>
    <TD align=3Dright><TT>1183.6713&nbsp;&nbsp;</TT></TD>
    <TD noWrap align=3Dright><TT>-54.16&nbsp;</TT></TD>
    <TD align=3Dright><TT>77&nbsp;</TT></TD>
    <TD noWrap align=3Dright><TT>-&nbsp;</TT></TD>
    <TD align=3Dright><TT>86&nbsp;</TT></TD>
    <TD align=3Dright><TT>0&nbsp;&nbsp;</TT></TD>
    <TD noWrap align=3Dright><TT>54&nbsp;&nbsp;</TT></TD>
    <TD noWrap><TT>&nbsp;K.QVEIPFKPAR.V</TT></TD></TR>
  <TR>
    <TD align=3Dright>&nbsp;</TD>
    <TD align=3Dright><TT>1381.5876&nbsp;&nbsp;</TT></TD>
    <TD align=3Dright><TT>1380.5803&nbsp;&nbsp;</TT></TD>
    <TD align=3Dright><TT>1380.6714&nbsp;&nbsp;</TT></TD>
    <TD noWrap align=3Dright><TT>-65.96&nbsp;</TT></TD>
    <TD align=3Dright><TT>644&nbsp;</TT></TD>
    <TD noWrap align=3Dright><TT>-&nbsp;</TT></TD>
    <TD align=3Dright><TT>654&nbsp;</TT></TD>
    <TD align=3Dright><TT>0&nbsp;&nbsp;</TT></TD>
    <TD noWrap align=3Dright><TT>---&nbsp;&nbsp;</TT></TD>
    <TD noWrap><TT>&nbsp;K.STYIHEPPYFK.D</TT></TD></TR>
  <TR>
    <TD align=3Dright>&nbsp;</TD>
    <TD align=3Dright><TT>1381.5876&nbsp;&nbsp;</TT></TD>
    <TD align=3Dright><TT>1380.5803&nbsp;&nbsp;</TT></TD>
    <TD align=3Dright><TT>1380.6714&nbsp;&nbsp;</TT></TD>
    <TD noWrap align=3Dright><TT>-65.96&nbsp;</TT></TD>
    <TD align=3Dright><TT>644&nbsp;</TT></TD>
    <TD noWrap align=3Dright><TT>-&nbsp;</TT></TD>
    <TD align=3Dright><TT>654&nbsp;</TT></TD>
    <TD align=3Dright><TT>0&nbsp;&nbsp;</TT></TD>
    <TD noWrap align=3Dright><TT>44&nbsp;&nbsp;</TT></TD>
    <TD noWrap><TT>&nbsp;K.STYIHEPPYFK.D</TT></TD></TR>
  <TR>
    <TD align=3Dright>&nbsp;</TD>
    <TD align=3Dright><TT>2298.1855&nbsp;&nbsp;</TT></TD>
    <TD align=3Dright><TT>2297.1782&nbsp;&nbsp;</TT></TD>
    <TD align=3Dright><TT>2297.2744&nbsp;&nbsp;</TT></TD>
    <TD noWrap align=3Dright><TT>-41.84&nbsp;</TT></TD>
    <TD align=3Dright><TT>118&nbsp;</TT></TD>
    <TD noWrap align=3Dright><TT>-&nbsp;</TT></TD>
    <TD align=3Dright><TT>138&nbsp;</TT></TD>
    <TD align=3Dright><TT>0&nbsp;&nbsp;</TT></TD>
    <TD noWrap align=3Dright><TT>---&nbsp;&nbsp;</TT></TD>
    <TD noWrap><TT>&nbsp;K.INPLVPVDLVIDHSVQVDVAR.S</TT></TD></TR>
  <TR>
    <TD align=3Dright>&nbsp;</TD>
    <TD align=3Dright><TT>2298.1855&nbsp;&nbsp;</TT></TD>
    <TD align=3Dright><TT>2297.1782&nbsp;&nbsp;</TT></TD>
    <TD align=3Dright><TT>2297.2744&nbsp;&nbsp;</TT></TD>
    <TD noWrap align=3Dright><TT>-41.84&nbsp;</TT></TD>
    <TD align=3Dright><TT>118&nbsp;</TT></TD>
    <TD noWrap align=3Dright><TT>-&nbsp;</TT></TD>
    <TD align=3Dright><TT>138&nbsp;</TT></TD>
    <TD align=3Dright><TT>0&nbsp;&nbsp;</TT></TD>
    <TD noWrap align=3Dright><TT>70&nbsp;&nbsp;</TT></TD>
    <TD noWrap><TT>&nbsp;K.INPLVPVDLVIDHSVQVDVAR.S</TT></TD></TR>
  <TR>
    <TD align=3Dright>&nbsp;</TD>
    <TD align=3Dright><TT>2485.1487&nbsp;&nbsp;</TT></TD>
    <TD align=3Dright><TT>2484.1414&nbsp;&nbsp;</TT></TD>
    <TD align=3Dright><TT>2484.2325&nbsp;&nbsp;</TT></TD>
    <TD noWrap align=3Dright><TT>-36.67&nbsp;</TT></TD>
    <TD align=3Dright><TT>873&nbsp;</TT></TD>
    <TD noWrap align=3Dright><TT>-&nbsp;</TT></TD>
    <TD align=3Dright><TT>893&nbsp;</TT></TD>
    <TD align=3Dright><TT>0&nbsp;&nbsp;</TT></TD>
    <TD noWrap align=3Dright><TT>---&nbsp;&nbsp;</TT></TD>
    <TD =
noWrap><TT>&nbsp;R.FDTEVELAYFDHGGILQYVIR.N</TT></TD></TR></TBODY></TABLE>=

<TABLE border=3D0 cellSpacing=3D0>
  <TBODY>
  <TR>
    <TD><TT>&nbsp;&nbsp;&nbsp;&nbsp;&nbsp;&nbsp;</TT></TD>
    <TD><TT><B>No match to: </B>748.3748, 825.0522, 829.3428, 842.4638,=20
      870.4945, 1045.5090, 1049.5166, 1051.4888, 1073.4482, 1085.4890,=20
      1085.4890, 1167.5898, 1179.5635, 1202.5292, 1260.5598, 1260.5598,=20
      1283.5524, 1292.5891, 1292.5891, 1512.6627, 1512.6627, 1528.6484,=20
      1585.6647, 1637.6741, 1653.6575, 1840.7048, 1840.7048, 1856.6808,=20
      1901.8359, 1935.7729, 1953.8264, 1953.8264, 2210.9954, 2231.1211,=20
      2244.9846, 2699.2180</TT></TD></TR></TBODY></TABLE><BR>
<TABLE border=3D0 cellSpacing=3D0>
  <TBODY>
  <TR>
    <TD><TT><B><A name=3DHit30>30.</A>&nbsp;&nbsp;&nbsp;</B></TT></TD>
    <TD noWrap><TT><A=20
      =
href=3D"http://zxw-pc/mascot/cgi/protein_view.pl?file=3D../data/20121225/=
F002414.dat&amp;hit=3D30"=20
      =
target=3D_blank>gi|3309243</A>&nbsp;&nbsp;&nbsp;&nbsp;<B>Mass:</B>&nbsp;9=
8027&nbsp;&nbsp;&nbsp;&nbsp;<B>Score:</B>&nbsp;234&nbsp;&nbsp;&nbsp;&nbsp=
;<B>Expect:</B>&nbsp;7.4e-018&nbsp;&nbsp;<B>Matches:</B>&nbsp;15</TT></TD=
></TR>
  <TR>
    <TD>&nbsp;</TD>
    <TD noWrap><TT>aconitase-iron regulated protein 1 [Citrus=20
  limon]</TT></TD></TR></TBODY></TABLE>
<TABLE border=3D0 cellSpacing=3D0 cellPadding=3D0>
  <TBODY>
  <TR>
    <TD><TT>&nbsp;&nbsp;&nbsp;&nbsp;&nbsp;&nbsp;</TT></TD>
    <TD align=3Dright><TT><B>Observed&nbsp;&nbsp;</B></TT></TD>
    <TD noWrap align=3Dright><TT><B>Mr(expt)&nbsp;&nbsp;</B></TT></TD>
    <TD noWrap align=3Dright><TT><B>Mr(calc)&nbsp;&nbsp;</B></TT></TD>
    <TD align=3Dright><TT><B>&nbsp;ppm&nbsp;&nbsp;</B></TT></TD>
    <TD align=3Dright><TT><B>Start&nbsp;</B></TT></TD>
    <TD align=3Dright><TT><B>&nbsp;</B></TT></TD>
    <TD align=3Dright><TT><B>End&nbsp;</B></TT></TD>
    <TD align=3Dright><TT><B>Miss&nbsp;</B></TT></TD>
    <TD align=3Dright><TT><B>Ions&nbsp;</B></TT></TD>
    <TD><TT><B>&nbsp;Peptide</B></TT></TD></TR>
  <TR>
    <TD align=3Dright>&nbsp;</TD>
    <TD align=3Dright><TT>722.3948&nbsp;&nbsp;</TT></TD>
    <TD align=3Dright><TT>721.3875&nbsp;&nbsp;</TT></TD>
    <TD align=3Dright><TT>721.4235&nbsp;&nbsp;</TT></TD>
    <TD noWrap align=3Dright><TT>-49.91&nbsp;</TT></TD>
    <TD align=3Dright><TT>546&nbsp;</TT></TD>
    <TD noWrap align=3Dright><TT>-&nbsp;</TT></TD>
    <TD align=3Dright><TT>551&nbsp;</TT></TD>
    <TD align=3Dright><TT>0&nbsp;&nbsp;</TT></TD>
    <TD noWrap align=3Dright><TT>---&nbsp;&nbsp;</TT></TD>
    <TD noWrap><TT>&nbsp;R.VHPLTR.A</TT></TD></TR>
  <TR>
    <TD align=3Dright>&nbsp;</TD>
    <TD align=3Dright><TT>748.3748&nbsp;&nbsp;</TT></TD>
    <TD align=3Dright><TT>747.3675&nbsp;&nbsp;</TT></TD>
    <TD align=3Dright><TT>747.4279&nbsp;&nbsp;</TT></TD>
    <TD noWrap align=3Dright><TT>-80.75&nbsp;</TT></TD>
    <TD align=3Dright><TT>39&nbsp;</TT></TD>
    <TD noWrap align=3Dright><TT>-&nbsp;</TT></TD>
    <TD align=3Dright><TT>44&nbsp;</TT></TD>
    <TD align=3Dright><TT>0&nbsp;&nbsp;</TT></TD>
    <TD noWrap align=3Dright><TT>---&nbsp;&nbsp;</TT></TD>
    <TD noWrap><TT>&nbsp;R.LPYSIR.I</TT></TD></TR>
  <TR>
    <TD align=3Dright>&nbsp;</TD>
    <TD align=3Dright><TT>778.3814&nbsp;&nbsp;</TT></TD>
    <TD align=3Dright><TT>777.3741&nbsp;&nbsp;</TT></TD>
    <TD align=3Dright><TT>777.4133&nbsp;&nbsp;</TT></TD>
    <TD noWrap align=3Dright><TT>-50.50&nbsp;</TT></TD>
    <TD align=3Dright><TT>726&nbsp;</TT></TD>
    <TD noWrap align=3Dright><TT>-&nbsp;</TT></TD>
    <TD align=3Dright><TT>732&nbsp;</TT></TD>
    <TD align=3Dright><TT>0&nbsp;&nbsp;</TT></TD>
    <TD noWrap align=3Dright><TT>---&nbsp;&nbsp;</TT></TD>
    <TD noWrap><TT>&nbsp;R.GTFANIR.I</TT></TD></TR>
  <TR>
    <TD align=3Dright>&nbsp;</TD>
    <TD align=3Dright><TT>914.5136&nbsp;&nbsp;</TT></TD>
    <TD align=3Dright><TT>913.5063&nbsp;&nbsp;</TT></TD>
    <TD align=3Dright><TT>913.5596&nbsp;&nbsp;</TT></TD>
    <TD noWrap align=3Dright><TT>-58.34&nbsp;</TT></TD>
    <TD align=3Dright><TT>45&nbsp;</TT></TD>
    <TD noWrap align=3Dright><TT>-&nbsp;</TT></TD>
    <TD align=3Dright><TT>52&nbsp;</TT></TD>
    <TD align=3Dright><TT>0&nbsp;&nbsp;</TT></TD>
    <TD noWrap align=3Dright><TT>---&nbsp;&nbsp;</TT></TD>
    <TD noWrap><TT>&nbsp;R.ILLESAIR.N</TT></TD></TR>
  <TR>
    <TD align=3Dright>&nbsp;</TD>
    <TD align=3Dright><TT>945.3579&nbsp;&nbsp;</TT></TD>
    <TD align=3Dright><TT>944.3506&nbsp;&nbsp;</TT></TD>
    <TD align=3Dright><TT>944.3988&nbsp;&nbsp;</TT></TD>
    <TD noWrap align=3Dright><TT>-51.01&nbsp;</TT></TD>
    <TD align=3Dright><TT>709&nbsp;</TT></TD>
    <TD noWrap align=3Dright><TT>-&nbsp;</TT></TD>
    <TD align=3Dright><TT>716&nbsp;</TT></TD>
    <TD align=3Dright><TT>0&nbsp;&nbsp;</TT></TD>
    <TD noWrap align=3Dright><TT>---&nbsp;&nbsp;</TT></TD>
    <TD noWrap><TT>&nbsp;K.DFNSYGSR.R</TT></TD></TR>
  <TR>
    <TD align=3Dright>&nbsp;</TD>
    <TD align=3Dright><TT>945.3579&nbsp;&nbsp;</TT></TD>
    <TD align=3Dright><TT>944.3506&nbsp;&nbsp;</TT></TD>
    <TD align=3Dright><TT>944.3988&nbsp;&nbsp;</TT></TD>
    <TD noWrap align=3Dright><TT>-51.01&nbsp;</TT></TD>
    <TD align=3Dright><TT>709&nbsp;</TT></TD>
    <TD noWrap align=3Dright><TT>-&nbsp;</TT></TD>
    <TD align=3Dright><TT>716&nbsp;</TT></TD>
    <TD align=3Dright><TT>0&nbsp;&nbsp;</TT></TD>
    <TD noWrap align=3Dright><TT>29&nbsp;&nbsp;</TT></TD>
    <TD noWrap><TT>&nbsp;K.DFNSYGSR.R</TT></TD></TR>
  <TR>
    <TD align=3Dright>&nbsp;</TD>
    <TD align=3Dright><TT>1073.4482&nbsp;&nbsp;</TT></TD>
    <TD align=3Dright><TT>1072.4409&nbsp;&nbsp;</TT></TD>
    <TD align=3Dright><TT>1072.4938&nbsp;&nbsp;</TT></TD>
    <TD noWrap align=3Dright><TT>-49.26&nbsp;</TT></TD>
    <TD align=3Dright><TT>708&nbsp;</TT></TD>
    <TD noWrap align=3Dright><TT>-&nbsp;</TT></TD>
    <TD align=3Dright><TT>716&nbsp;</TT></TD>
    <TD align=3Dright><TT>1&nbsp;&nbsp;</TT></TD>
    <TD noWrap align=3Dright><TT>---&nbsp;&nbsp;</TT></TD>
    <TD noWrap><TT>&nbsp;R.KDFNSYGSR.R</TT></TD></TR>
  <TR>
    <TD align=3Dright>&nbsp;</TD>
    <TD align=3Dright><TT>1085.4890&nbsp;&nbsp;</TT></TD>
    <TD align=3Dright><TT>1084.4817&nbsp;&nbsp;</TT></TD>
    <TD align=3Dright><TT>1084.5375&nbsp;&nbsp;</TT></TD>
    <TD noWrap align=3Dright><TT>-51.46&nbsp;</TT></TD>
    <TD align=3Dright><TT>755&nbsp;</TT></TD>
    <TD noWrap align=3Dright><TT>-&nbsp;</TT></TD>
    <TD align=3Dright><TT>763&nbsp;</TT></TD>
    <TD align=3Dright><TT>0&nbsp;&nbsp;</TT></TD>
    <TD noWrap align=3Dright><TT>---&nbsp;&nbsp;</TT></TD>
    <TD noWrap><TT>&nbsp;K.LYVFDAAMR.Y</TT></TD></TR>
  <TR>
    <TD align=3Dright>&nbsp;</TD>
    <TD align=3Dright><TT>1085.4890&nbsp;&nbsp;</TT></TD>
    <TD align=3Dright><TT>1084.4817&nbsp;&nbsp;</TT></TD>
    <TD align=3Dright><TT>1084.5375&nbsp;&nbsp;</TT></TD>
    <TD noWrap align=3Dright><TT>-51.46&nbsp;</TT></TD>
    <TD align=3Dright><TT>755&nbsp;</TT></TD>
    <TD noWrap align=3Dright><TT>-&nbsp;</TT></TD>
[truncated: 219,104 more chars]
