# Supplementary material for: Proteomic Analyses Provide Novel Insights into Plant Growth and Ginsenoside Biosynthesis in Forest Cultivated Panax ginseng (F. Ginseng)
Source: Front Plant Sci. 2016 Jan 26;7:1. doi: 10.3389/fpls.2016.00001 (PMC4726751; doi:10.3389/fpls.2016.00001)
Supplement: Supplementary file 6 [file DataSheet1.ZIP › The raw files of MS/the raw files of MALDI-TOFTOF MS/J20.mht]

From: =?gb2312?B?08kgV2luZG93cyBJbnRlcm5ldCBFeHBsb3JlciA5ILGjtOY=?=
Subject: Protein Summary Report (Project: zxw, Spot Set: zxw\20121225, Label: J20, Spot Id: 795028, Peak List Id: 464827, MS Job Run Id: 23272)
Date: Wed, 26 Dec 2012 12:00:42 +0800
MIME-Version: 1.0
Content-Type: multipart/related;
	type="text/html";
	boundary="----=_NextPart_000_0036_01CDE360.A1088C70"
X-MimeOLE: Produced By Microsoft MimeOLE V6.1.7601.17609

���� MIME ��ʽ�Ķ෽�ʼ���

------=_NextPart_000_0036_01CDE360.A1088C70
Content-Type: text/html;
	charset="utf-8"
Content-Transfer-Encoding: quoted-printable
Content-Location: http://zxw-pc/mascot/cgi/master_results.pl?file=..%2Fdata%2F20121225%2FF002415.dat&REPTYPE=protein&_sigthreshold=0.05&REPORT=50&_server_mudpit_switch=99999999&_ignoreionsscorebelow=0&_showsubsets=0&_showpopups=TRUE&_sortunassigned=scoredown&_requireboldred=0

=EF=BB=BF<!DOCTYPE HTML PUBLIC "-//W3C//DTD HTML 4.0 Transitional//EN">
<!-- 0 seconds --><!-- 0 seconds --><!-- 0 seconds =
--><HTML><HEAD><TITLE>Protein Summary Report (Project: zxw, Spot Set: =
zxw\20121225, Label: J20, Spot Id: 795028, Peak List Id: 464827, MS Job =
Run Id: 23272)</TITLE>
<META content=3D"text/html; charset=3Dutf-8" http-equiv=3DContent-Type>
<STYLE type=3Dtext/css>.tooltip {
	POSITION: absolute; VISIBILITY: hidden; TOP: 0px; LEFT: 0px
}
</STYLE>

<SCRIPT language=3DJavaScript type=3Dtext/javascript=20
src=3D"http://zxw-pc/mascot/templates/browser.js"></SCRIPT>

<SCRIPT language=3DJavaScript>=0A=
<!-- Begin hiding Javascript from old browsers.=0A=
 =0A=
  var arrayReady=3D0;=0A=
  =0A=
  if (document.images){=0A=
    redBall =3D new Image();=0A=
    redBall.src =3D "../images/red_ball_white.gif";  =0A=
    cyanBall =3D new Image();=0A=
    cyanBall.src =3D "../images/cyan_ball_white.gif";  =0A=
  }=0A=
  =0A=
  function cover(hit,query,protSeq){=0A=
    document.Results.OV_Title.value =3D queryTitle[query];=0A=
    document.Results.OV_Accession.value =3D protName[hit];=0A=
    document.Results.OV_Sequence.value =3D protSeq;=0A=
    if (hit =3D=3D 0) {=0A=
      self.status =3D queryTitle[query];=0A=
    } else {=0A=
      self.status =3D protName[hit] + ": " + protSeq;=0A=
    }=0A=
    if (protSeq !=3D "" && document.fred && arrayReady =3D=3D 1){=0A=
      var i =3D 0;=0A=
      var element =3D 0;=0A=
      element =3D eval(protSeq+"["+i+"]");=0A=
      while(element) {=0A=
        document.images[element].src =3D redBall.src;=0A=
        i++;=0A=
        element =3D eval(protSeq+"["+i+"]");=0A=
      }=0A=
    }=0A=
  }=0A=
=0A=
  function uncover(hit,query,protSeq){=0A=
    document.Results.OV_Title.value =3D "-Query-";=0A=
    document.Results.OV_Accession.value=3D"-Accession-";=0A=
    document.Results.OV_Sequence.value=3D"-Sequence-";=0A=
    self.status=3D"";=0A=
    if (protSeq !=3D "" && document.fred && arrayReady =3D=3D 1){=0A=
      var i =3D 0;=0A=
      var element =3D 0;=0A=
      element =3D eval(protSeq+"["+i+"]");=0A=
      while(element) {=0A=
        document.images[element].src =3D cyanBall.src;=0A=
        i++;=0A=
        element =3D eval(protSeq+"["+i+"]");=0A=
      }=0A=
    }=0A=
  }=0A=
=0A=
  function checkQuery(checkState,numChecks,form){=0A=
    if (numChecks =3D=3D 1){=0A=
      form.QUE.checked =3D checkState;=0A=
    } else {=0A=
      for (var i =3D 0; i < form.elements.length; i++) {=0A=
        if (form.elements[i].name =3D=3D "QUE"){=0A=
          form.elements[i].checked =3D checkState;=0A=
        }=0A=
      }=0A=
    }=0A=
  }=0A=
=0A=
  function SaveClicks(checkBox,form){=0A=
    if (form.ErrTolRepeat && form.ErrTolRepeat.checked) {=0A=
      return;=0A=
    }=0A=
    var checkState =3D checkBox.checked;=0A=
    var thisHit =3D 0;=0A=
    for (var i =3D 0; i < form.elements.length; i++) {=0A=
      if (thisHit =3D=3D 1){=0A=
        if (form.elements[i].name =3D=3D "QUE") {=0A=
          form.elements[i].checked =3D !checkState;=0A=
        } else {=0A=
          break;=0A=
        }=0A=
      } else {=0A=
        if (form.elements[i] =3D=3D checkBox){=0A=
          thisHit =3D 1;=0A=
        }=0A=
      }=0A=
    }=0A=
  }=0A=
=0A=
  function unMatched(form){=0A=
    var numMisses =3D 0;=0A=
    for (var i =3D 0; i < form.elements.length; i++) {=0A=
      if (form.elements[i].name =3D=3D "MISSES"){=0A=
        numMisses++;=0A=
      } =0A=
    }=0A=
    if (numMisses < 1) {=0A=
      alert("No unmatched mass values to be searched");=0A=
      return false;=0A=
    }=0A=
    for (var i =3D 0; i < form.elements.length; i++) {=0A=
      if (form.elements[i].name =3D=3D "QUE"){=0A=
        form.elements[i].name =3D "DUMMY";=0A=
      } =0A=
    }=0A=
    for (var i =3D 0; i < form.elements.length; i++) {=0A=
      if (form.elements[i].name =3D=3D "MISSES"){=0A=
        form.elements[i].name =3D "QUE";=0A=
      } =0A=
    }=0A=
    form.submit();=0A=
    return true;=0A=
  }=0A=
=0A=
  function setReFormatAction(form){=0A=
    if (form.REPTYPE.options[form.REPTYPE.selectedIndex].value =3D=3D =
"export"){=0A=
      form.action =3D "./export_dat_2.pl";=0A=
    } else if (form.REPTYPE.options[form.REPTYPE.selectedIndex].value =
=3D=3D "family") {=0A=
      form.action =3D "./master_results_2.pl";=0A=
    } else {=0A=
      form.action =3D "./master_results.pl";=0A=
    }=0A=
  }=0A=
  =0A=
  function chooseQueryList(form) {=0A=
    var formatForm =3D window.document.forms['Re-format'];=0A=
    if (formatForm._querylist.value =3D=3D 'unassigned') {=0A=
      form.QUERYLIST.value =3D queryListUnassigned;=0A=
    } else if (formatForm._querylist.value =3D=3D 'identity') {=0A=
      form.QUERYLIST.value =3D queryListIdentity;=0A=
    } else if (formatForm._querylist.value =3D=3D 'homology') {=0A=
      form.QUERYLIST.value =3D queryListHomology;=0A=
    } else {=0A=
      form.QUERYLIST.value =3D "All";=0A=
    }=0A=
    return true;=0A=
  }=0A=
    =0A=
  function makeAccessionString(form){=0A=
    if (!form.ErrTolRepeat || !form.ErrTolRepeat.checked) {=0A=
      form.ACCESSION.value =3D "";=0A=
      return true;=0A=
    }=0A=
    var tempString =3D "";=0A=
    var numAccessions =3D 1;=0A=
    for (var i =3D 0; i < form.elements.length; i++) {=0A=
      if (form.elements[i].name =3D=3D "INCLUDE" && =
form.elements[i].checked){=0A=
        tempString =3D tempString + =
unescape(et_list[form.elements[i].value]) + ",";=0A=
      }=0A=
    }=0A=
    if (tempString =3D=3D "") {=0A=
      alert("No hits selected for error tolerant search");=0A=
      return false;=0A=
    }=0A=
    tempString =3D tempString.substring(0, tempString.length - 1);=0A=
    form.ACCESSION.value =3D tempString;=0A=
    checkQuery(1,46, form);=0A=
    return true;=0A=
  }=0A=
=0A=
  function clearEl() {}=0A=
=0A=
  function makeArchive(form){=0A=
    var tempUrl =3D =
"http://zxw-pc/mascot/cgi/master_results.pl?file=3D..%2Fdata%2F20121225%2=
FF002415.dat;REPTYPE=3Darchive;_sigthreshold=3D0.05;REPORT=3D50;_server_m=
udpit_switch=3D99999999;_ignoreionsscorebelow=3D0;_showsubsets=3D0;_showp=
opups=3DTRUE;_sortunassigned=3Dscoredown;_requireboldred=3D0&INTERMEDIATE=
=3D%2e%2e%2fdata%2f20121225%2fF002415%2edat";    for (var i =3D 0; i < =
form.elements.length; i++) {=0A=
      if (form.elements[i].name =3D=3D "INCLUDE" && =
form.elements[i].checked){=0A=
        tempUrl =3D tempUrl + "&INCLUDE=3D" + form.elements[i].value;=0A=
      }=0A=
    }=0A=
    window.location.href =3D tempUrl;=0A=
  }=0A=
=0A=
// End hiding Javascript from old browsers. -->=0A=
</SCRIPT>

<META name=3DGENERATOR content=3D"MSHTML 9.00.8112.16457"></HEAD>
<BODY aLink=3D#0000ff bgColor=3D#ffffff vLink=3D#0000ff>
<H1><IMG border=3D0 name=3Dfred align=3Dtop=20
src=3D"http://zxw-pc/mascot/images/88x31_logo_white.gif" width=3D88 =
height=3D31=20
NATURALSIZEFLAG=3D"3"> Mascot Search Results</H1><FONT=20
face=3D"Courier New,Courier,monospace"><PRE><B>User            : </B>
<B>Email           : </B>
<B>Search title    : Project: zxw, Spot Set: zxw\20121225, Label: J20, =
Spot Id: 795028, Peak List Id: 464827, MS Job Run Id: 23272</B>
<B>MS data file    : =
C:\Users\lei\Desktop\=EF=BF=BD=EF=BF=BD=EF=BF=BD=EF=BF=BD=EF=BF=BD=EF=BF=BD=
=EF=BF=BD=EF=BF=BD\201212\20121225\ppw_J20_135641680119.txt</B>
<B>Database        : viridiplantae p (1850050 sequences; 642453415 =
residues)</B>
<B>Timestamp       : 25 Dec 2012 at 08:06:58 GMT</B>
<B>Warning         : <FONT color=3D#ff0000>A Peptide summary report will =
usually give a much clearer picture of MS/MS search results.</FONT></B>
<B>Top Score       : 170 for <FONT color=3D#ff0000>gi|14423688</FONT>, =
RecName: Full=3DEnolase 1; AltName: Full=3D2-phospho-D-glycerate =
hydro-lyase 1; AltName: Full=3D2-phosphoglycerate dehydratase 1; =
AltName: Allergen=3DHev b 9</B>
</PRE></FONT>
<H3>Mascot Score Histogram</H3>Protein score is -10*Log(P), where P is =
the=20
probability that the observed match is a random event.<BR>Protein scores =
greater=20
than 75 are significant (p&lt;0.05).<BR>Protein scores are derived from =
ions=20
scores as a non-probabilistic basis for ranking protein hits.
<P><IMG alt=3D"Score Distribution"=20
src=3D"http://zxw-pc/mascot/cgi/score_gif.pl?score_gif_706766432525" =
width=3D400=20
height=3D200>=20
<FORM onsubmit=3D"return setReFormatAction(this)" method=3Dget =
name=3DRe-format=20
action=3D./master_results.pl><INPUT name=3Dfile =
value=3D../data/20121225/F002415.dat=20
type=3Dhidden>=20
<H3>Protein Summary Report</H3>
<TABLE border=3D0 cellSpacing=3D1 cellPadding=3D3>
  <TBODY>
  <TR>
    <TD bgColor=3D#eeeeff noWrap><INPUT value=3D"Format As" =
type=3Dsubmit> </TD>
    <TD bgColor=3D#eeeeff noWrap><SELECT name=3DREPTYPE> <OPTION =
selected=20
        value=3Dprotein>Protein Summary (deprecated)</OPTION> <OPTION=20
        value=3Dfamily>Protein Family Summary</OPTION> <OPTION=20
        value=3Dpeptide>Peptide Summary</OPTION> <OPTION =
value=3Dselect>Select=20
        Summary (protein hits)</OPTION> <OPTION =
value=3Dunassigned>Select Summary=20
        (unassigned)</OPTION> <OPTION value=3Dexport>Export Search=20
      Results</OPTION></SELECT> </TD>
    <TD bgColor=3D#eeeeff>&nbsp;</TD>
    <TD bgColor=3D#eeeeff noWrap><A=20
      href=3D"http://zxw-pc/mascot/help/msms_summaries_help.html"=20
      target=3D_blank>Help</A> </TD></TR>
  <TR>
    <TD bgColor=3D#eeeeff>&nbsp;</TD>
    <TD bgColor=3D#eeeeff noWrap>Significance threshold p&lt; <INPUT=20
      name=3D_sigthreshold value=3D0.05 size=3D8> </TD>
    <TD bgColor=3D#eeeeff noWrap>Max. number of hits <INPUT =
name=3DREPORT value=3D50=20
      size=3D5> </TD>
    <TD bgColor=3D#eeeeff>&nbsp;</TD></TR></TBODY></TABLE></FORM>
<FORM method=3Dpost name=3DResults action=3D./search_form.pl><INPUT =
name=3DQUE=20
value=3D"764.341844 from(765.349120,1+)  intensity(10973.1180)  =
query(1)"=20
type=3Dhidden> <INPUT name=3DQUE=20
value=3D"805.398244 from(806.405520,1+)  intensity(3994.3137)  query(2)" =

type=3Dhidden> <INPUT name=3DQUE=20
value=3D"824.043994 from(825.051270,1+)  intensity(9824.9023)  query(3)" =

type=3Dhidden> <INPUT name=3DMISSES=20
value=3D"824.043994 from(825.051270,1+)  intensity(9824.9023)  query(3)" =

type=3Dhidden> <INPUT name=3DQUE=20
value=3D"828.330854 from(829.338130,1+)  intensity(3863.9216)  query(4)" =

type=3Dhidden> <INPUT name=3DMISSES=20
value=3D"828.330854 from(829.338130,1+)  intensity(3863.9216)  query(4)" =

type=3Dhidden> <INPUT name=3DQUE=20
value=3D"840.010664 from(841.017940,1+)  intensity(2826.4707)  query(5)" =

type=3Dhidden> <INPUT name=3DMISSES=20
value=3D"840.010664 from(841.017940,1+)  intensity(2826.4707)  query(5)" =

type=3Dhidden> <INPUT name=3DQUE=20
value=3D"841.453964 from(842.461240,1+)  intensity(17735.6880)  =
query(6)"=20
type=3Dhidden> <INPUT name=3DMISSES=20
value=3D"841.453964 from(842.461240,1+)  intensity(17735.6880)  =
query(6)"=20
type=3Dhidden> <INPUT name=3DQUE=20
value=3D"869.484304 from(870.491580,1+)  intensity(9247.4512)  query(7)" =

type=3Dhidden> <INPUT name=3DMISSES=20
value=3D"869.484304 from(870.491580,1+)  intensity(9247.4512)  query(7)" =

type=3Dhidden> <INPUT name=3DQUE=20
value=3D"901.371084 from(902.378360,1+)  intensity(2618.2354)  query(8)" =

type=3Dhidden> <INPUT name=3DMISSES=20
value=3D"901.371084 from(902.378360,1+)  intensity(2618.2354)  query(8)" =

type=3Dhidden> <INPUT name=3DQUE=20
value=3D"966.388964 from(967.396240,1+)  intensity(3842.3530)  query(9)" =

type=3Dhidden> <INPUT name=3DMISSES=20
value=3D"966.388964 from(967.396240,1+)  intensity(3842.3530)  query(9)" =

type=3Dhidden> <INPUT name=3DQUE=20
value=3D"1158.567724 from(1159.575000,1+)  intensity(9930.1963)  =
query(10)"=20
type=3Dhidden> <INPUT name=3DMISSES=20
value=3D"1158.567724 from(1159.575000,1+)  intensity(9930.1963)  =
query(10)"=20
type=3Dhidden> <INPUT name=3DQUE=20
value=3D"1158.567724 from(1159.575000,1+)  intensity(0.0000)  =
title(Label%3a%20J20%2c%20Spot_Id%3a%20795028%2c%20Peak_List_Id%3a%204650=
88%2c%20MSMS%20Job_Run_Id%3a%2023273%2c%20Comment%3a%20)  query(11)"=20
type=3Dhidden> <INPUT name=3DMISSES=20
value=3D"1158.567724 from(1159.575000,1+)  intensity(0.0000)  =
title(Label%3a%20J20%2c%20Spot_Id%3a%20795028%2c%20Peak_List_Id%3a%204650=
88%2c%20MSMS%20Job_Run_Id%3a%2023273%2c%20Comment%3a%20)  query(11)"=20
type=3Dhidden> <INPUT name=3DQUE=20
value=3D"1196.590124 from(1197.597400,1+)  intensity(14404.7930)  =
query(12)"=20
type=3Dhidden> <INPUT name=3DMISSES=20
value=3D"1196.590124 from(1197.597400,1+)  intensity(14404.7930)  =
query(12)"=20
type=3Dhidden> <INPUT name=3DQUE=20
value=3D"1196.590124 from(1197.597400,1+)  intensity(0.0000)  =
title(Label%3a%20J20%2c%20Spot_Id%3a%20795028%2c%20Peak_List_Id%3a%204650=
87%2c%20MSMS%20Job_Run_Id%3a%2023273%2c%20Comment%3a%20)  query(13)"=20
type=3Dhidden> <INPUT name=3DMISSES=20
value=3D"1196.590124 from(1197.597400,1+)  intensity(0.0000)  =
title(Label%3a%20J20%2c%20Spot_Id%3a%20795028%2c%20Peak_List_Id%3a%204650=
87%2c%20MSMS%20Job_Run_Id%3a%2023273%2c%20Comment%3a%20)  query(13)"=20
type=3Dhidden> <INPUT name=3DQUE=20
value=3D"1237.589724 from(1238.597000,1+)  intensity(2730.9805)  =
query(14)"=20
type=3Dhidden> <INPUT name=3DMISSES=20
value=3D"1237.589724 from(1238.597000,1+)  intensity(2730.9805)  =
query(14)"=20
type=3Dhidden> <INPUT name=3DQUE=20
value=3D"1312.541524 from(1313.548800,1+)  intensity(4626.6665)  =
query(15)"=20
type=3Dhidden> <INPUT name=3DMISSES=20
value=3D"1312.541524 from(1313.548800,1+)  intensity(4626.6665)  =
query(15)"=20
type=3Dhidden> <INPUT name=3DQUE=20
value=3D"1345.649924 from(1346.657200,1+)  intensity(4464.3140)  =
query(16)"=20
type=3Dhidden> <INPUT name=3DMISSES=20
value=3D"1345.649924 from(1346.657200,1+)  intensity(4464.3140)  =
query(16)"=20
type=3Dhidden> <INPUT name=3DQUE=20
value=3D"1352.563124 from(1353.570400,1+)  intensity(3556.8628)  =
query(17)"=20
type=3Dhidden> <INPUT name=3DMISSES=20
value=3D"1352.563124 from(1353.570400,1+)  intensity(3556.8628)  =
query(17)"=20
type=3Dhidden> <INPUT name=3DQUE=20
value=3D"1375.578924 from(1376.586200,1+)  intensity(8540.9678)  =
query(18)"=20
type=3Dhidden> <INPUT name=3DMISSES=20
value=3D"1375.578924 from(1376.586200,1+)  intensity(8540.9678)  =
query(18)"=20
type=3Dhidden> <INPUT name=3DQUE=20
value=3D"1375.578924 from(1376.586200,1+)  intensity(0.0000)  =
title(Label%3a%20J20%2c%20Spot_Id%3a%20795028%2c%20Peak_List_Id%3a%204650=
91%2c%20MSMS%20Job_Run_Id%3a%2023273%2c%20Comment%3a%20)  query(19)"=20
type=3Dhidden> <INPUT name=3DMISSES=20
value=3D"1375.578924 from(1376.586200,1+)  intensity(0.0000)  =
title(Label%3a%20J20%2c%20Spot_Id%3a%20795028%2c%20Peak_List_Id%3a%204650=
91%2c%20MSMS%20Job_Run_Id%3a%2023273%2c%20Comment%3a%20)  query(19)"=20
type=3Dhidden> <INPUT name=3DQUE=20
value=3D"1383.560624 from(1384.567900,1+)  intensity(4480.4053)  =
query(20)"=20
type=3Dhidden> <INPUT name=3DMISSES=20
value=3D"1383.560624 from(1384.567900,1+)  intensity(4480.4053)  =
query(20)"=20
type=3Dhidden> <INPUT name=3DQUE=20
value=3D"1415.656324 from(1416.663600,1+)  intensity(8317.0596)  =
query(21)"=20
type=3Dhidden> <INPUT name=3DMISSES=20
value=3D"1415.656324 from(1416.663600,1+)  intensity(8317.0596)  =
query(21)"=20
type=3Dhidden> <INPUT name=3DQUE=20
value=3D"1486.612824 from(1487.620100,1+)  intensity(28477.8440)  =
query(22)"=20
type=3Dhidden> <INPUT name=3DMISSES=20
value=3D"1486.612824 from(1487.620100,1+)  intensity(28477.8440)  =
query(22)"=20
type=3Dhidden> <INPUT name=3DQUE=20
value=3D"1486.612824 from(1487.620100,1+)  intensity(0.0000)  =
title(Label%3a%20J20%2c%20Spot_Id%3a%20795028%2c%20Peak_List_Id%3a%204650=
85%2c%20MSMS%20Job_Run_Id%3a%2023273%2c%20Comment%3a%20)  query(23)"=20
type=3Dhidden> <INPUT name=3DMISSES=20
value=3D"1486.612824 from(1487.620100,1+)  intensity(0.0000)  =
title(Label%3a%20J20%2c%20Spot_Id%3a%20795028%2c%20Peak_List_Id%3a%204650=
85%2c%20MSMS%20Job_Run_Id%3a%2023273%2c%20Comment%3a%20)  query(23)"=20
type=3Dhidden> <INPUT name=3DQUE=20
value=3D"1512.663024 from(1513.670300,1+)  intensity(8730.1963)  =
query(24)"=20
type=3Dhidden> <INPUT name=3DMISSES=20
value=3D"1512.663024 from(1513.670300,1+)  intensity(8730.1963)  =
query(24)"=20
type=3Dhidden> <INPUT name=3DQUE=20
value=3D"1512.663024 from(1513.670300,1+)  intensity(0.0000)  =
title(Label%3a%20J20%2c%20Spot_Id%3a%20795028%2c%20Peak_List_Id%3a%204650=
90%2c%20MSMS%20Job_Run_Id%3a%2023273%2c%20Comment%3a%20)  query(25)"=20
type=3Dhidden> <INPUT name=3DMISSES=20
value=3D"1512.663024 from(1513.670300,1+)  intensity(0.0000)  =
title(Label%3a%20J20%2c%20Spot_Id%3a%20795028%2c%20Peak_List_Id%3a%204650=
90%2c%20MSMS%20Job_Run_Id%3a%2023273%2c%20Comment%3a%20)  query(25)"=20
type=3Dhidden> <INPUT name=3DQUE=20
value=3D"1561.732924 from(1562.740200,1+)  intensity(3975.4902)  =
query(26)"=20
type=3Dhidden> <INPUT name=3DMISSES=20
value=3D"1561.732924 from(1562.740200,1+)  intensity(3975.4902)  =
query(26)"=20
type=3Dhidden> <INPUT name=3DQUE=20
value=3D"1615.724624 from(1616.731900,1+)  intensity(9882.5488)  =
query(27)"=20
type=3Dhidden> <INPUT name=3DMISSES=20
value=3D"1615.724624 from(1616.731900,1+)  intensity(9882.5488)  =
query(27)"=20
type=3Dhidden> <INPUT name=3DQUE=20
value=3D"1615.724624 from(1616.731900,1+)  intensity(0.0000)  =
title(Label%3a%20J20%2c%20Spot_Id%3a%20795028%2c%20Peak_List_Id%3a%204650=
89%2c%20MSMS%20Job_Run_Id%3a%2023273%2c%20Comment%3a%20)  query(28)"=20
type=3Dhidden> <INPUT name=3DMISSES=20
value=3D"1615.724624 from(1616.731900,1+)  intensity(0.0000)  =
title(Label%3a%20J20%2c%20Spot_Id%3a%20795028%2c%20Peak_List_Id%3a%204650=
89%2c%20MSMS%20Job_Run_Id%3a%2023273%2c%20Comment%3a%20)  query(28)"=20
type=3Dhidden> <INPUT name=3DQUE=20
value=3D"1665.746224 from(1666.753500,1+)  intensity(3195.8823)  =
query(29)"=20
type=3Dhidden> <INPUT name=3DMISSES=20
value=3D"1665.746224 from(1666.753500,1+)  intensity(3195.8823)  =
query(29)"=20
type=3Dhidden> <INPUT name=3DQUE=20
value=3D"1674.633824 from(1675.641100,1+)  intensity(5338.3145)  =
query(30)"=20
type=3Dhidden> <INPUT name=3DQUE=20
value=3D"1679.740424 from(1680.747700,1+)  intensity(35999.3320)  =
query(31)"=20
type=3Dhidden> <INPUT name=3DMISSES=20
value=3D"1679.740424 from(1680.747700,1+)  intensity(35999.3320)  =
query(31)"=20
type=3Dhidden> <INPUT name=3DQUE=20
value=3D"1679.740424 from(1680.747700,1+)  intensity(0.0000)  =
title(Label%3a%20J20%2c%20Spot_Id%3a%20795028%2c%20Peak_List_Id%3a%204650=
82%2c%20MSMS%20Job_Run_Id%3a%2023273%2c%20Comment%3a%20)  query(32)"=20
type=3Dhidden> <INPUT name=3DMISSES=20
value=3D"1679.740424 from(1680.747700,1+)  intensity(0.0000)  =
title(Label%3a%20J20%2c%20Spot_Id%3a%20795028%2c%20Peak_List_Id%3a%204650=
82%2c%20MSMS%20Job_Run_Id%3a%2023273%2c%20Comment%3a%20)  query(32)"=20
type=3Dhidden> <INPUT name=3DQUE=20
value=3D"1803.834524 from(1804.841800,1+)  intensity(31746.6660)  =
query(33)"=20
type=3Dhidden> <INPUT name=3DQUE=20
value=3D"1803.834524 from(1804.841800,1+)  intensity(0.0000)  =
title(Label%3a%20J20%2c%20Spot_Id%3a%20795028%2c%20Peak_List_Id%3a%204650=
83%2c%20MSMS%20Job_Run_Id%3a%2023273%2c%20Comment%3a%20)  query(34)"=20
type=3Dhidden> <INPUT name=3DQUE=20
value=3D"1818.787924 from(1819.795200,1+)  intensity(29815.2950)  =
query(35)"=20
type=3Dhidden> <INPUT name=3DMISSES=20
value=3D"1818.787924 from(1819.795200,1+)  intensity(29815.2950)  =
query(35)"=20
type=3Dhidden> <INPUT name=3DQUE=20
value=3D"1834.772424 from(1835.779700,1+)  intensity(11091.8540)  =
query(36)"=20
type=3Dhidden> <INPUT name=3DMISSES=20
value=3D"1834.772424 from(1835.779700,1+)  intensity(11091.8540)  =
query(36)"=20
type=3Dhidden> <INPUT name=3DQUE=20
value=3D"1853.791024 from(1854.798300,1+)  intensity(23995.0980)  =
query(37)"=20
type=3Dhidden> <INPUT name=3DQUE=20
value=3D"1853.791024 from(1854.798300,1+)  intensity(0.0000)  =
title(Label%3a%20J20%2c%20Spot_Id%3a%20795028%2c%20Peak_List_Id%3a%204650=
86%2c%20MSMS%20Job_Run_Id%3a%2023273%2c%20Comment%3a%20)  query(38)"=20
type=3Dhidden> <INPUT name=3DQUE=20
value=3D"1978.916324 from(1979.923600,1+)  intensity(29726.0780)  =
query(39)"=20
type=3Dhidden> <INPUT name=3DMISSES=20
value=3D"1978.916324 from(1979.923600,1+)  intensity(29726.0780)  =
query(39)"=20
type=3Dhidden> <INPUT name=3DQUE=20
value=3D"1978.916324 from(1979.923600,1+)  intensity(0.0000)  =
title(Label%3a%20J20%2c%20Spot_Id%3a%20795028%2c%20Peak_List_Id%3a%204650=
84%2c%20MSMS%20Job_Run_Id%3a%2023273%2c%20Comment%3a%20)  query(40)"=20
type=3Dhidden> <INPUT name=3DMISSES=20
value=3D"1978.916324 from(1979.923600,1+)  intensity(0.0000)  =
title(Label%3a%20J20%2c%20Spot_Id%3a%20795028%2c%20Peak_List_Id%3a%204650=
84%2c%20MSMS%20Job_Run_Id%3a%2023273%2c%20Comment%3a%20)  query(40)"=20
type=3Dhidden> <INPUT name=3DQUE=20
value=3D"2064.004924 from(2065.012200,1+)  intensity(8417.4512)  =
query(41)"=20
type=3Dhidden> <INPUT name=3DMISSES=20
value=3D"2064.004924 from(2065.012200,1+)  intensity(8417.4512)  =
query(41)"=20
type=3Dhidden> <INPUT name=3DQUE=20
value=3D"2203.849624 from(2204.856900,1+)  intensity(2575.0981)  =
query(42)"=20
type=3Dhidden> <INPUT name=3DMISSES=20
value=3D"2203.849624 from(2204.856900,1+)  intensity(2575.0981)  =
query(42)"=20
type=3Dhidden> <INPUT name=3DQUE=20
value=3D"2209.981024 from(2210.988300,1+)  intensity(11054.5100)  =
query(43)"=20
type=3Dhidden> <INPUT name=3DMISSES=20
value=3D"2209.981024 from(2210.988300,1+)  intensity(11054.5100)  =
query(43)"=20
type=3Dhidden> <INPUT name=3DQUE=20
value=3D"2225.004924 from(2226.012200,1+)  intensity(3297.3025)  =
query(44)"=20
type=3Dhidden> <INPUT name=3DMISSES=20
value=3D"2225.004924 from(2226.012200,1+)  intensity(3297.3025)  =
query(44)"=20
type=3Dhidden> <INPUT name=3DQUE=20
value=3D"2230.110424 from(2231.117700,1+)  intensity(2048.3840)  =
query(45)"=20
type=3Dhidden> <INPUT name=3DMISSES=20
value=3D"2230.110424 from(2231.117700,1+)  intensity(2048.3840)  =
query(45)"=20
type=3Dhidden> <INPUT name=3DQUE=20
value=3D"2481.060824 from(2482.068100,1+)  intensity(1876.4706)  =
query(46)"=20
type=3Dhidden> <INPUT name=3DMISSES=20
value=3D"2481.060824 from(2482.068100,1+)  intensity(1876.4706)  =
query(46)"=20
type=3Dhidden> <INPUT name=3DFORMVER value=3D2 type=3Dhidden> <INPUT =
name=3DSEARCH=20
value=3DMIS type=3Dhidden> <INPUT name=3DUSERNAME type=3Dhidden> <INPUT =
name=3DUSEREMAIL=20
type=3Dhidden> <INPUT name=3DCOM=20
value=3D"Project: zxw, Spot Set: zxw\20121225, Label: J20, Spot Id: =
795028, Peak List Id: 464827, MS Job Run Id: 23272"=20
type=3Dhidden> <INPUT name=3DMODS type=3Dhidden> <INPUT name=3DIT_MODS=20
value=3D"Oxidation (M)" type=3Dhidden> <INPUT name=3DCLE value=3DTrypsin =
type=3Dhidden>=20
<INPUT name=3DMASS value=3DMonoisotopic type=3Dhidden> <INPUT name=3DSEG =
type=3Dhidden>=20
<INPUT name=3DTOL value=3D100 type=3Dhidden> <INPUT name=3DTOLU =
value=3Dppm type=3Dhidden>=20
<INPUT name=3DITOL value=3D0.8 type=3Dhidden> <INPUT name=3DITOLU =
value=3DDa type=3Dhidden>=20
<INPUT name=3DDB value=3Dviridiplantae type=3Dhidden> <INPUT =
name=3DCHARGE value=3D1+=20
type=3Dhidden> <INPUT name=3DPFA value=3D1 type=3Dhidden> <INPUT =
name=3DFILE=20
value=3DC:\Users\lei\Desktop\=EF=BF=BD=EF=BF=BD=EF=BF=BD=EF=BF=BD=EF=BF=BD=
=EF=BF=BD=EF=BF=BD=EF=BF=BD\201212\20121225\ppw_J20_135641680119.txt=20
type=3Dhidden> <INPUT name=3DFORMAT value=3D"Mascot generic" =
type=3Dhidden> <INPUT=20
name=3DINTERMEDIATE value=3D../data/20121225/F002415.dat type=3Dhidden> =
<INPUT=20
name=3DREPORT value=3D50 type=3Dhidden> <INPUT name=3DOVERVIEW =
value=3DOFF type=3Dhidden>=20
<INPUT name=3DPRECURSOR type=3Dhidden> <INPUT name=3DTAXONOMY =
value=3D"All entries"=20
type=3Dhidden> <INPUT name=3DREPTYPE type=3Dhidden> <INPUT =
name=3DrepeatSearch=20
value=3D"not again" type=3Dhidden> <INPUT name=3DINSTRUMENT =
value=3DMALDI-TOF-TOF=20
type=3Dhidden> <INPUT name=3DACCESSION type=3Dhidden> <INPUT =
name=3DQUANTITATION=20
type=3Dhidden>=20
<P><INPUT value=3D"Re-Search All" type=3Dsubmit> &nbsp;&nbsp;<INPUT =
onclick=3D"unMatched(this.form); return true" value=3D"Search Unmatched" =
type=3Dbutton>=20
</FORM>
<H3>Index</H3>
<TABLE border=3D0 cellSpacing=3D0 cellPadding=3D0>
  <TBODY>
  <TR>
    <TD>&nbsp;</TD>
    <TD><TT><B>&nbsp;Accession</B></TT></TD>
    <TD><TT><B>&nbsp;&nbsp;Mass</B></TT></TD>
    <TD><TT><B>&nbsp;&nbsp;Score</B></TT></TD>
    <TD><TT><B>&nbsp;&nbsp;Description</B></TT></TD></TR>
  <TR>
    <TD noWrap align=3Dright><TT><B>1.</B></TT></TD>
    <TD noWrap><TT><B>&nbsp;<A=20
      =
href=3D"http://zxw-pc/mascot/cgi/master_results.pl?file=3D..%2Fdata%2F201=
21225%2FF002415.dat&amp;REPTYPE=3Dprotein&amp;_sigthreshold=3D0.05&amp;RE=
PORT=3D50&amp;_server_mudpit_switch=3D99999999&amp;_ignoreionsscorebelow=3D=
0&amp;_showsubsets=3D0&amp;_showpopups=3DTRUE&amp;_sortunassigned=3Dscore=
down&amp;_requireboldred=3D0#Hit1">gi|14423688</A></B></TT></TD>
    <TD noWrap><TT>&nbsp;&nbsp;47801</TT></TD>
    <TD noWrap align=3Dright><TT>170</TT></TD>
    <TD noWrap><TT>&nbsp;&nbsp;RecName: Full=3DEnolase 1; AltName:=20
      Full=3D2-phospho-D-glycerate hydro-lyase 1; AltName: =
Full=3D2-phosphoglycerate=20
      dehydratase 1; AltName: Allergen=3DHev b 9</TT></TD></TR>
  <TR>
    <TD noWrap align=3Dright><TT><B>2.</B></TT></TD>
    <TD noWrap><TT><B>&nbsp;<A=20
      =
href=3D"http://zxw-pc/mascot/cgi/master_results.pl?file=3D..%2Fdata%2F201=
21225%2FF002415.dat&amp;REPTYPE=3Dprotein&amp;_sigthreshold=3D0.05&amp;RE=
PORT=3D50&amp;_server_mudpit_switch=3D99999999&amp;_ignoreionsscorebelow=3D=
0&amp;_showsubsets=3D0&amp;_showpopups=3DTRUE&amp;_sortunassigned=3Dscore=
down&amp;_requireboldred=3D0#Hit2">gi|298545113</A></B></TT></TD>
    <TD noWrap><TT>&nbsp;&nbsp;47801</TT></TD>
    <TD noWrap align=3Dright><TT>170</TT></TD>
    <TD noWrap><TT>&nbsp;&nbsp;unnamed protein product [Hevea=20
      brasiliensis]</TT></TD></TR>
  <TR>
    <TD noWrap align=3Dright><TT><B>3.</B></TT></TD>
    <TD noWrap><TT><B>&nbsp;<A=20
      =
href=3D"http://zxw-pc/mascot/cgi/master_results.pl?file=3D..%2Fdata%2F201=
21225%2FF002415.dat&amp;REPTYPE=3Dprotein&amp;_sigthreshold=3D0.05&amp;RE=
PORT=3D50&amp;_server_mudpit_switch=3D99999999&amp;_ignoreionsscorebelow=3D=
0&amp;_showsubsets=3D0&amp;_showpopups=3DTRUE&amp;_sortunassigned=3Dscore=
down&amp;_requireboldred=3D0#Hit3">gi|9581744</A></B></TT></TD>
    <TD noWrap><TT>&nbsp;&nbsp;47801</TT></TD>
    <TD noWrap align=3Dright><TT>170</TT></TD>
    <TD noWrap><TT>&nbsp;&nbsp;enolase, isoform 1 [Hevea=20
  brasiliensis]</TT></TD></TR>
  <TR>
    <TD noWrap align=3Dright><TT><B>4.</B></TT></TD>
    <TD noWrap><TT><B>&nbsp;<A=20
      =
href=3D"http://zxw-pc/mascot/cgi/master_results.pl?file=3D..%2Fdata%2F201=
21225%2FF002415.dat&amp;REPTYPE=3Dprotein&amp;_sigthreshold=3D0.05&amp;RE=
PORT=3D50&amp;_server_mudpit_switch=3D99999999&amp;_ignoreionsscorebelow=3D=
0&amp;_showsubsets=3D0&amp;_showpopups=3DTRUE&amp;_sortunassigned=3Dscore=
down&amp;_requireboldred=3D0#Hit4">gi|6969976</A></B></TT></TD>
    <TD noWrap><TT>&nbsp;&nbsp;71171</TT></TD>
    <TD noWrap align=3Dright><TT>123</TT></TD>
    <TD noWrap><TT>&nbsp;&nbsp;high molecular weight heat shock protein =
[Malus=20
      x domestica]</TT></TD></TR>
  <TR>
    <TD noWrap align=3Dright><TT><B>5.</B></TT></TD>
    <TD noWrap><TT><B>&nbsp;<A=20
      =
href=3D"http://zxw-pc/mascot/cgi/master_results.pl?file=3D..%2Fdata%2F201=
21225%2FF002415.dat&amp;REPTYPE=3Dprotein&amp;_sigthreshold=3D0.05&amp;RE=
PORT=3D50&amp;_server_mudpit_switch=3D99999999&amp;_ignoreionsscorebelow=3D=
0&amp;_showsubsets=3D0&amp;_showpopups=3DTRUE&amp;_sortunassigned=3Dscore=
down&amp;_requireboldred=3D0#Hit5">gi|257307291</A></B></TT></TD>
    <TD noWrap><TT>&nbsp;&nbsp;71171</TT></TD>
    <TD noWrap align=3Dright><TT>123</TT></TD>
    <TD noWrap><TT>&nbsp;&nbsp;unnamed protein product [Malus x=20
    domestica]</TT></TD></TR>
  <TR>
    <TD noWrap align=3Dright><TT><B>6.</B></TT></TD>
    <TD noWrap><TT><B>&nbsp;<A=20
      =
href=3D"http://zxw-pc/mascot/cgi/master_results.pl?file=3D..%2Fdata%2F201=
21225%2FF002415.dat&amp;REPTYPE=3Dprotein&amp;_sigthreshold=3D0.05&amp;RE=
PORT=3D50&amp;_server_mudpit_switch=3D99999999&amp;_ignoreionsscorebelow=3D=
0&amp;_showsubsets=3D0&amp;_showpopups=3DTRUE&amp;_sortunassigned=3Dscore=
down&amp;_requireboldred=3D0#Hit6">gi|257344501</A></B></TT></TD>
    <TD noWrap><TT>&nbsp;&nbsp;71171</TT></TD>
    <TD noWrap align=3Dright><TT>123</TT></TD>
    <TD noWrap><TT>&nbsp;&nbsp;unnamed protein product [Malus x=20
    domestica]</TT></TD></TR>
  <TR>
    <TD noWrap align=3Dright><TT><B>7.</B></TT></TD>
    <TD noWrap><TT><B>&nbsp;<A=20
      =
href=3D"http://zxw-pc/mascot/cgi/master_results.pl?file=3D..%2Fdata%2F201=
21225%2FF002415.dat&amp;REPTYPE=3Dprotein&amp;_sigthreshold=3D0.05&amp;RE=
PORT=3D50&amp;_server_mudpit_switch=3D99999999&amp;_ignoreionsscorebelow=3D=
0&amp;_showsubsets=3D0&amp;_showpopups=3DTRUE&amp;_sortunassigned=3Dscore=
down&amp;_requireboldred=3D0#Hit7">gi|219774015</A></B></TT></TD>
    <TD noWrap><TT>&nbsp;&nbsp;71171</TT></TD>
    <TD noWrap align=3Dright><TT>123</TT></TD>
    <TD noWrap><TT>&nbsp;&nbsp;unnamed protein product [Malus x=20
    domestica]</TT></TD></TR>
  <TR>
    <TD noWrap align=3Dright><TT><B>8.</B></TT></TD>
    <TD noWrap><TT><B>&nbsp;<A=20
      =
href=3D"http://zxw-pc/mascot/cgi/master_results.pl?file=3D..%2Fdata%2F201=
21225%2FF002415.dat&amp;REPTYPE=3Dprotein&amp;_sigthreshold=3D0.05&amp;RE=
PORT=3D50&amp;_server_mudpit_switch=3D99999999&amp;_ignoreionsscorebelow=3D=
0&amp;_showsubsets=3D0&amp;_showpopups=3DTRUE&amp;_sortunassigned=3Dscore=
down&amp;_requireboldred=3D0#Hit8">gi|219766619</A></B></TT></TD>
    <TD noWrap><TT>&nbsp;&nbsp;71171</TT></TD>
    <TD noWrap align=3Dright><TT>123</TT></TD>
    <TD noWrap><TT>&nbsp;&nbsp;unnamed protein product [Malus x=20
    domestica]</TT></TD></TR>
  <TR>
    <TD noWrap align=3Dright><TT><B>9.</B></TT></TD>
    <TD noWrap><TT><B>&nbsp;<A=20
      =
href=3D"http://zxw-pc/mascot/cgi/master_results.pl?file=3D..%2Fdata%2F201=
21225%2FF002415.dat&amp;REPTYPE=3Dprotein&amp;_sigthreshold=3D0.05&amp;RE=
PORT=3D50&amp;_server_mudpit_switch=3D99999999&amp;_ignoreionsscorebelow=3D=
0&amp;_showsubsets=3D0&amp;_showpopups=3DTRUE&amp;_sortunassigned=3Dscore=
down&amp;_requireboldred=3D0#Hit9">gi|116789965</A></B></TT></TD>
    <TD noWrap><TT>&nbsp;&nbsp;71437</TT></TD>
    <TD noWrap align=3Dright><TT>122</TT></TD>
    <TD noWrap><TT>&nbsp;&nbsp;unknown [Picea sitchensis]</TT></TD></TR>
  <TR>
    <TD noWrap align=3Dright><TT><B>10.</B></TT></TD>
    <TD noWrap><TT><B>&nbsp;<A=20
      =
href=3D"http://zxw-pc/mascot/cgi/master_results.pl?file=3D..%2Fdata%2F201=
21225%2FF002415.dat&amp;REPTYPE=3Dprotein&amp;_sigthreshold=3D0.05&amp;RE=
PORT=3D50&amp;_server_mudpit_switch=3D99999999&amp;_ignoreionsscorebelow=3D=
0&amp;_showsubsets=3D0&amp;_showpopups=3DTRUE&amp;_sortunassigned=3Dscore=
down&amp;_requireboldred=3D0#Hit10">gi|562006</A></B></TT></TD>
    <TD noWrap><TT>&nbsp;&nbsp;71122</TT></TD>
    <TD noWrap align=3Dright><TT>118</TT></TD>
    <TD noWrap><TT>&nbsp;&nbsp;PsHSP71.2 [Pisum sativum]</TT></TD></TR>
  <TR>
    <TD noWrap align=3Dright><TT><B>11.</B></TT></TD>
    <TD noWrap><TT><B>&nbsp;<A=20
      =
href=3D"http://zxw-pc/mascot/cgi/master_results.pl?file=3D..%2Fdata%2F201=
21225%2FF002415.dat&amp;REPTYPE=3Dprotein&amp;_sigthreshold=3D0.05&amp;RE=
PORT=3D50&amp;_server_mudpit_switch=3D99999999&amp;_ignoreionsscorebelow=3D=
0&amp;_showsubsets=3D0&amp;_showpopups=3DTRUE&amp;_sortunassigned=3Dscore=
down&amp;_requireboldred=3D0#Hit11">gi|257307193</A></B></TT></TD>
    <TD noWrap><TT>&nbsp;&nbsp;71122</TT></TD>
    <TD noWrap align=3Dright><TT>118</TT></TD>
    <TD noWrap><TT>&nbsp;&nbsp;unnamed protein product [Pisum=20
  sativum]</TT></TD></TR>
  <TR>
    <TD noWrap align=3Dright><TT><B>12.</B></TT></TD>
    <TD noWrap><TT><B>&nbsp;<A=20
      =
href=3D"http://zxw-pc/mascot/cgi/master_results.pl?file=3D..%2Fdata%2F201=
21225%2FF002415.dat&amp;REPTYPE=3Dprotein&amp;_sigthreshold=3D0.05&amp;RE=
PORT=3D50&amp;_server_mudpit_switch=3D99999999&amp;_ignoreionsscorebelow=3D=
0&amp;_showsubsets=3D0&amp;_showpopups=3DTRUE&amp;_sortunassigned=3Dscore=
down&amp;_requireboldred=3D0#Hit12">gi|257344403</A></B></TT></TD>
    <TD noWrap><TT>&nbsp;&nbsp;71122</TT></TD>
    <TD noWrap align=3Dright><TT>118</TT></TD>
    <TD noWrap><TT>&nbsp;&nbsp;unnamed protein product [Pisum=20
  sativum]</TT></TD></TR>
  <TR>
    <TD noWrap align=3Dright><TT><B>13.</B></TT></TD>
    <TD noWrap><TT><B>&nbsp;<A=20
      =
href=3D"http://zxw-pc/mascot/cgi/master_results.pl?file=3D..%2Fdata%2F201=
21225%2FF002415.dat&amp;REPTYPE=3Dprotein&amp;_sigthreshold=3D0.05&amp;RE=
PORT=3D50&amp;_server_mudpit_switch=3D99999999&amp;_ignoreionsscorebelow=3D=
0&amp;_showsubsets=3D0&amp;_showpopups=3DTRUE&amp;_sortunassigned=3Dscore=
down&amp;_requireboldred=3D0#Hit13">gi|219773917</A></B></TT></TD>
    <TD noWrap><TT>&nbsp;&nbsp;71122</TT></TD>
    <TD noWrap align=3Dright><TT>118</TT></TD>
    <TD noWrap><TT>&nbsp;&nbsp;unnamed protein product [Pisum=20
  sativum]</TT></TD></TR>
  <TR>
    <TD noWrap align=3Dright><TT><B>14.</B></TT></TD>
    <TD noWrap><TT><B>&nbsp;<A=20
      =
href=3D"http://zxw-pc/mascot/cgi/master_results.pl?file=3D..%2Fdata%2F201=
21225%2FF002415.dat&amp;REPTYPE=3Dprotein&amp;_sigthreshold=3D0.05&amp;RE=
PORT=3D50&amp;_server_mudpit_switch=3D99999999&amp;_ignoreionsscorebelow=3D=
0&amp;_showsubsets=3D0&amp;_showpopups=3DTRUE&amp;_sortunassigned=3Dscore=
down&amp;_requireboldred=3D0#Hit14">gi|219764958</A></B></TT></TD>
    <TD noWrap><TT>&nbsp;&nbsp;71122</TT></TD>
    <TD noWrap align=3Dright><TT>118</TT></TD>
    <TD noWrap><TT>&nbsp;&nbsp;unnamed protein product [Pisum=20
  sativum]</TT></TD></TR>
  <TR>
    <TD noWrap align=3Dright><TT><B>15.</B></TT></TD>
    <TD noWrap><TT><B>&nbsp;<A=20
      =
href=3D"http://zxw-pc/mascot/cgi/master_results.pl?file=3D..%2Fdata%2F201=
21225%2FF002415.dat&amp;REPTYPE=3Dprotein&amp;_sigthreshold=3D0.05&amp;RE=
PORT=3D50&amp;_server_mudpit_switch=3D99999999&amp;_ignoreionsscorebelow=3D=
0&amp;_showsubsets=3D0&amp;_showpopups=3DTRUE&amp;_sortunassigned=3Dscore=
down&amp;_requireboldred=3D0#Hit15">gi|1771479</A></B></TT></TD>
    <TD noWrap><TT>&nbsp;&nbsp;71122</TT></TD>
    <TD noWrap align=3Dright><TT>118</TT></TD>
    <TD noWrap><TT>&nbsp;&nbsp;heat shock protein hsp70 [Pisum=20
  sativum]</TT></TD></TR>
  <TR>
    <TD noWrap align=3Dright><TT><B>16.</B></TT></TD>
    <TD noWrap><TT><B>&nbsp;<A=20
      =
href=3D"http://zxw-pc/mascot/cgi/master_results.pl?file=3D..%2Fdata%2F201=
21225%2FF002415.dat&amp;REPTYPE=3Dprotein&amp;_sigthreshold=3D0.05&amp;RE=
PORT=3D50&amp;_server_mudpit_switch=3D99999999&amp;_ignoreionsscorebelow=3D=
0&amp;_showsubsets=3D0&amp;_showpopups=3DTRUE&amp;_sortunassigned=3Dscore=
down&amp;_requireboldred=3D0#Hit16">gi|123601</A></B></TT></TD>
    <TD noWrap><TT>&nbsp;&nbsp;70835</TT></TD>
    <TD noWrap align=3Dright><TT>113</TT></TD>
    <TD noWrap><TT>&nbsp;&nbsp;RecName: Full=3DHeat shock 70 kDa=20
  protein</TT></TD></TR>
  <TR>
    <TD noWrap align=3Dright><TT><B>17.</B></TT></TD>
    <TD noWrap><TT><B>&nbsp;<A=20
      =
href=3D"http://zxw-pc/mascot/cgi/master_results.pl?file=3D..%2Fdata%2F201=
21225%2FF002415.dat&amp;REPTYPE=3Dprotein&amp;_sigthreshold=3D0.05&amp;RE=
PORT=3D50&amp;_server_mudpit_switch=3D99999999&amp;_ignoreionsscorebelow=3D=
0&amp;_showsubsets=3D0&amp;_showpopups=3DTRUE&amp;_sortunassigned=3Dscore=
down&amp;_requireboldred=3D0#Hit17">gi|257310542</A></B></TT></TD>
    <TD noWrap><TT>&nbsp;&nbsp;70835</TT></TD>
    <TD noWrap align=3Dright><TT>113</TT></TD>
    <TD noWrap><TT>&nbsp;&nbsp;unnamed protein product [Glycine=20
max]</TT></TD></TR>
  <TR>
    <TD noWrap align=3Dright><TT><B>18.</B></TT></TD>
    <TD noWrap><TT><B>&nbsp;<A=20
      =
href=3D"http://zxw-pc/mascot/cgi/master_results.pl?file=3D..%2Fdata%2F201=
21225%2FF002415.dat&amp;REPTYPE=3Dprotein&amp;_sigthreshold=3D0.05&amp;RE=
PORT=3D50&amp;_server_mudpit_switch=3D99999999&amp;_ignoreionsscorebelow=3D=
0&amp;_showsubsets=3D0&amp;_showpopups=3DTRUE&amp;_sortunassigned=3Dscore=
down&amp;_requireboldred=3D0#Hit18">gi|257345156</A></B></TT></TD>
    <TD noWrap><TT>&nbsp;&nbsp;70835</TT></TD>
    <TD noWrap align=3Dright><TT>113</TT></TD>
    <TD noWrap><TT>&nbsp;&nbsp;unnamed protein product [Glycine=20
max]</TT></TD></TR>
  <TR>
    <TD noWrap align=3Dright><TT><B>19.</B></TT></TD>
    <TD noWrap><TT><B>&nbsp;<A=20
      =
href=3D"http://zxw-pc/mascot/cgi/master_results.pl?file=3D..%2Fdata%2F201=
21225%2FF002415.dat&amp;REPTYPE=3Dprotein&amp;_sigthreshold=3D0.05&amp;RE=
PORT=3D50&amp;_server_mudpit_switch=3D99999999&amp;_ignoreionsscorebelow=3D=
0&amp;_showsubsets=3D0&amp;_showpopups=3DTRUE&amp;_sortunassigned=3Dscore=
down&amp;_requireboldred=3D0#Hit19">gi|219776028</A></B></TT></TD>
    <TD noWrap><TT>&nbsp;&nbsp;70835</TT></TD>
    <TD noWrap align=3Dright><TT>113</TT></TD>
    <TD noWrap><TT>&nbsp;&nbsp;unnamed protein product [Glycine=20
max]</TT></TD></TR>
  <TR>
    <TD noWrap align=3Dright><TT><B>20.</B></TT></TD>
    <TD noWrap><TT><B>&nbsp;<A=20
      =
href=3D"http://zxw-pc/mascot/cgi/master_results.pl?file=3D..%2Fdata%2F201=
21225%2FF002415.dat&amp;REPTYPE=3Dprotein&amp;_sigthreshold=3D0.05&amp;RE=
PORT=3D50&amp;_server_mudpit_switch=3D99999999&amp;_ignoreionsscorebelow=3D=
0&amp;_showsubsets=3D0&amp;_showpopups=3DTRUE&amp;_sortunassigned=3Dscore=
down&amp;_requireboldred=3D0#Hit20">gi|219766691</A></B></TT></TD>
    <TD noWrap><TT>&nbsp;&nbsp;70835</TT></TD>
    <TD noWrap align=3Dright><TT>113</TT></TD>
    <TD noWrap><TT>&nbsp;&nbsp;unnamed protein product [Glycine=20
max]</TT></TD></TR>
  <TR>
    <TD noWrap align=3Dright><TT><B>21.</B></TT></TD>
    <TD noWrap><TT><B>&nbsp;<A=20
      =
href=3D"http://zxw-pc/mascot/cgi/master_results.pl?file=3D..%2Fdata%2F201=
21225%2FF002415.dat&amp;REPTYPE=3Dprotein&amp;_sigthreshold=3D0.05&amp;RE=
PORT=3D50&amp;_server_mudpit_switch=3D99999999&amp;_ignoreionsscorebelow=3D=
0&amp;_showsubsets=3D0&amp;_showpopups=3DTRUE&amp;_sortunassigned=3Dscore=
down&amp;_requireboldred=3D0#Hit21">gi|18663</A></B></TT></TD>
    <TD noWrap><TT>&nbsp;&nbsp;70835</TT></TD>
    <TD noWrap align=3Dright><TT>113</TT></TD>
    <TD noWrap><TT>&nbsp;&nbsp;Heat Shock 70kD protein [Glycine=20
max]</TT></TD></TR>
  <TR>
    <TD noWrap align=3Dright><TT><B>22.</B></TT></TD>
    <TD noWrap><TT><B>&nbsp;<A=20
      =
href=3D"http://zxw-pc/mascot/cgi/master_results.pl?file=3D..%2Fdata%2F201=
21225%2FF002415.dat&amp;REPTYPE=3Dprotein&amp;_sigthreshold=3D0.05&amp;RE=
PORT=3D50&amp;_server_mudpit_switch=3D99999999&amp;_ignoreionsscorebelow=3D=
0&amp;_showsubsets=3D0&amp;_showpopups=3DTRUE&amp;_sortunassigned=3Dscore=
down&amp;_requireboldred=3D0#Hit22">gi|238054089</A></B></TT></TD>
    <TD noWrap><TT>&nbsp;&nbsp;71188</TT></TD>
    <TD noWrap align=3Dright><TT>113</TT></TD>
    <TD noWrap><TT>&nbsp;&nbsp;heat shock protein 70 [Pellia =
endiviifolia=20
      (species B)]</TT></TD></TR>
  <TR>
    <TD noWrap align=3Dright><TT><B>23.</B></TT></TD>
    <TD noWrap><TT><B>&nbsp;<A=20
      =
href=3D"http://zxw-pc/mascot/cgi/master_results.pl?file=3D..%2Fdata%2F201=
21225%2FF002415.dat&amp;REPTYPE=3Dprotein&amp;_sigthreshold=3D0.05&amp;RE=
PORT=3D50&amp;_server_mudpit_switch=3D99999999&amp;_ignoreionsscorebelow=3D=
0&amp;_showsubsets=3D0&amp;_showpopups=3DTRUE&amp;_sortunassigned=3Dscore=
down&amp;_requireboldred=3D0#Hit23">gi|238054071</A></B></TT></TD>
    <TD noWrap><TT>&nbsp;&nbsp;71188</TT></TD>
    <TD noWrap align=3Dright><TT>113</TT></TD>
    <TD noWrap><TT>&nbsp;&nbsp;heat shock protein 70 [Pellia =
endiviifolia=20
      (species B)]</TT></TD></TR>
  <TR>
    <TD noWrap align=3Dright><TT><B>24.</B></TT></TD>
    <TD noWrap><TT><B>&nbsp;<A=20
      =
href=3D"http://zxw-pc/mascot/cgi/master_results.pl?file=3D..%2Fdata%2F201=
21225%2FF002415.dat&amp;REPTYPE=3Dprotein&amp;_sigthreshold=3D0.05&amp;RE=
PORT=3D50&amp;_server_mudpit_switch=3D99999999&amp;_ignoreionsscorebelow=3D=
0&amp;_showsubsets=3D0&amp;_showpopups=3DTRUE&amp;_sortunassigned=3Dscore=
down&amp;_requireboldred=3D0#Hit24">gi|762844</A></B></TT></TD>
    <TD noWrap><TT>&nbsp;&nbsp;71470</TT></TD>
    <TD noWrap align=3Dright><TT>111</TT></TD>
    <TD noWrap><TT>&nbsp;&nbsp;Hsc70 [Solanum =
lycopersicum]</TT></TD></TR>
  <TR>
    <TD noWrap align=3Dright><TT><B>25.</B></TT></TD>
    <TD noWrap><TT><B>&nbsp;<A=20
      =
href=3D"http://zxw-pc/mascot/cgi/master_results.pl?file=3D..%2Fdata%2F201=
21225%2FF002415.dat&amp;REPTYPE=3Dprotein&amp;_sigthreshold=3D0.05&amp;RE=
PORT=3D50&amp;_server_mudpit_switch=3D99999999&amp;_ignoreionsscorebelow=3D=
0&amp;_showsubsets=3D0&amp;_showpopups=3DTRUE&amp;_sortunassigned=3Dscore=
down&amp;_requireboldred=3D0#Hit25">gi|257307187</A></B></TT></TD>
    <TD noWrap><TT>&nbsp;&nbsp;71470</TT></TD>
    <TD noWrap align=3Dright><TT>111</TT></TD>
    <TD noWrap><TT>&nbsp;&nbsp;unnamed protein product [Solanum=20
      lycopersicum]</TT></TD></TR>
  <TR>
    <TD noWrap align=3Dright><TT><B>26.</B></TT></TD>
    <TD noWrap><TT><B>&nbsp;<A=20
      =
href=3D"http://zxw-pc/mascot/cgi/master_results.pl?file=3D..%2Fdata%2F201=
21225%2FF002415.dat&amp;REPTYPE=3Dprotein&amp;_sigthreshold=3D0.05&amp;RE=
PORT=3D50&amp;_server_mudpit_switch=3D99999999&amp;_ignoreionsscorebelow=3D=
0&amp;_showsubsets=3D0&amp;_showpopups=3DTRUE&amp;_sortunassigned=3Dscore=
down&amp;_requireboldred=3D0#Hit26">gi|257344397</A></B></TT></TD>
    <TD noWrap><TT>&nbsp;&nbsp;71470</TT></TD>
    <TD noWrap align=3Dright><TT>111</TT></TD>
    <TD noWrap><TT>&nbsp;&nbsp;unnamed protein product [Solanum=20
      lycopersicum]</TT></TD></TR>
  <TR>
    <TD noWrap align=3Dright><TT><B>27.</B></TT></TD>
    <TD noWrap><TT><B>&nbsp;<A=20
      =
href=3D"http://zxw-pc/mascot/cgi/master_results.pl?file=3D..%2Fdata%2F201=
21225%2FF002415.dat&amp;REPTYPE=3Dprotein&amp;_sigthreshold=3D0.05&amp;RE=
PORT=3D50&amp;_server_mudpit_switch=3D99999999&amp;_ignoreionsscorebelow=3D=
0&amp;_showsubsets=3D0&amp;_showpopups=3DTRUE&amp;_sortunassigned=3Dscore=
down&amp;_requireboldred=3D0#Hit27">gi|219773911</A></B></TT></TD>
    <TD noWrap><TT>&nbsp;&nbsp;71470</TT></TD>
    <TD noWrap align=3Dright><TT>111</TT></TD>
    <TD noWrap><TT>&nbsp;&nbsp;unnamed protein product [Solanum=20
      lycopersicum]</TT></TD></TR>
  <TR>
    <TD noWrap align=3Dright><TT><B>28.</B></TT></TD>
    <TD noWrap><TT><B>&nbsp;<A=20
      =
href=3D"http://zxw-pc/mascot/cgi/master_results.pl?file=3D..%2Fdata%2F201=
21225%2FF002415.dat&amp;REPTYPE=3Dprotein&amp;_sigthreshold=3D0.05&amp;RE=
PORT=3D50&amp;_server_mudpit_switch=3D99999999&amp;_ignoreionsscorebelow=3D=
0&amp;_showsubsets=3D0&amp;_showpopups=3DTRUE&amp;_sortunassigned=3Dscore=
down&amp;_requireboldred=3D0#Hit28">gi|219764952</A></B></TT></TD>
    <TD noWrap><TT>&nbsp;&nbsp;71470</TT></TD>
    <TD noWrap align=3Dright><TT>111</TT></TD>
    <TD noWrap><TT>&nbsp;&nbsp;unnamed protein product [Solanum=20
      lycopersicum]</TT></TD></TR>
  <TR>
    <TD noWrap align=3Dright><TT><B>29.</B></TT></TD>
    <TD noWrap><TT><B>&nbsp;<A=20
      =
href=3D"http://zxw-pc/mascot/cgi/master_results.pl?file=3D..%2Fdata%2F201=
21225%2FF002415.dat&amp;REPTYPE=3Dprotein&amp;_sigthreshold=3D0.05&amp;RE=
PORT=3D50&amp;_server_mudpit_switch=3D99999999&amp;_ignoreionsscorebelow=3D=
0&amp;_showsubsets=3D0&amp;_showpopups=3DTRUE&amp;_sortunassigned=3Dscore=
down&amp;_requireboldred=3D0#Hit29">gi|298544995</A></B></TT></TD>
    <TD noWrap><TT>&nbsp;&nbsp;47689</TT></TD>
    <TD noWrap align=3Dright><TT>111</TT></TD>
    <TD noWrap><TT>&nbsp;&nbsp;unnamed protein product [Glycine=20
max]</TT></TD></TR>
  <TR>
    <TD noWrap align=3Dright><TT><B>30.</B></TT></TD>
    <TD noWrap><TT><B>&nbsp;<A=20
      =
href=3D"http://zxw-pc/mascot/cgi/master_results.pl?file=3D..%2Fdata%2F201=
21225%2FF002415.dat&amp;REPTYPE=3Dprotein&amp;_sigthreshold=3D0.05&amp;RE=
PORT=3D50&amp;_server_mudpit_switch=3D99999999&amp;_ignoreionsscorebelow=3D=
0&amp;_showsubsets=3D0&amp;_showpopups=3DTRUE&amp;_sortunassigned=3Dscore=
down&amp;_requireboldred=3D0#Hit30">gi|42521309</A></B></TT></TD>
    <TD noWrap><TT>&nbsp;&nbsp;47689</TT></TD>
    <TD noWrap align=3Dright><TT>111</TT></TD>
    <TD noWrap><TT>&nbsp;&nbsp;enolase [Glycine max]</TT></TD></TR>
  <TR>
    <TD noWrap align=3Dright><TT><B>31.</B></TT></TD>
    <TD noWrap><TT><B>&nbsp;<A=20
      =
href=3D"http://zxw-pc/mascot/cgi/master_results.pl?file=3D..%2Fdata%2F201=
21225%2FF002415.dat&amp;REPTYPE=3Dprotein&amp;_sigthreshold=3D0.05&amp;RE=
PORT=3D50&amp;_server_mudpit_switch=3D99999999&amp;_ignoreionsscorebelow=3D=
0&amp;_showsubsets=3D0&amp;_showpopups=3DTRUE&amp;_sortunassigned=3Dscore=
down&amp;_requireboldred=3D0#Hit31">gi|297820024</A></B></TT></TD>
    <TD noWrap><TT>&nbsp;&nbsp;47756</TT></TD>
    <TD noWrap align=3Dright><TT>109</TT></TD>
    <TD noWrap><TT>&nbsp;&nbsp;enolase [Arabidopsis lyrata subsp.=20
    lyrata]</TT></TD></TR>
  <TR>
    <TD noWrap align=3Dright><TT><B>32.</B></TT></TD>
    <TD noWrap><TT><B>&nbsp;<A=20
      =
href=3D"http://zxw-pc/mascot/cgi/master_results.pl?file=3D..%2Fdata%2F201=
21225%2FF002415.dat&amp;REPTYPE=3Dprotein&amp;_sigthreshold=3D0.05&amp;RE=
PORT=3D50&amp;_server_mudpit_switch=3D99999999&amp;_ignoreionsscorebelow=3D=
0&amp;_showsubsets=3D0&amp;_showpopups=3DTRUE&amp;_sortunassigned=3Dscore=
down&amp;_requireboldred=3D0#Hit32">gi|297323733</A></B></TT></TD>
    <TD noWrap><TT>&nbsp;&nbsp;47756</TT></TD>
    <TD noWrap align=3Dright><TT>109</TT></TD>
    <TD noWrap><TT>&nbsp;&nbsp;enolase [Arabidopsis lyrata subsp.=20
    lyrata]</TT></TD></TR>
  <TR>
    <TD noWrap align=3Dright><TT><B>33.</B></TT></TD>
    <TD noWrap><TT><B>&nbsp;<A=20
      =
href=3D"http://zxw-pc/mascot/cgi/master_results.pl?file=3D..%2Fdata%2F201=
21225%2FF002415.dat&amp;REPTYPE=3Dprotein&amp;_sigthreshold=3D0.05&amp;RE=
PORT=3D50&amp;_server_mudpit_switch=3D99999999&amp;_ignoreionsscorebelow=3D=
0&amp;_showsubsets=3D0&amp;_showpopups=3DTRUE&amp;_sortunassigned=3Dscore=
down&amp;_requireboldred=3D0#Hit33">gi|255575054</A></B></TT></TD>
    <TD noWrap><TT>&nbsp;&nbsp;71071</TT></TD>
    <TD noWrap align=3Dright><TT>108</TT></TD>
    <TD noWrap><TT>&nbsp;&nbsp;heat shock protein, putative [Ricinus=20
      communis]</TT></TD></TR>
  <TR>
    <TD noWrap align=3Dright><TT><B>34.</B></TT></TD>
    <TD noWrap><TT><B>&nbsp;<A=20
      =
href=3D"http://zxw-pc/mascot/cgi/master_results.pl?file=3D..%2Fdata%2F201=
21225%2FF002415.dat&amp;REPTYPE=3Dprotein&amp;_sigthreshold=3D0.05&amp;RE=
PORT=3D50&amp;_server_mudpit_switch=3D99999999&amp;_ignoreionsscorebelow=3D=
0&amp;_showsubsets=3D0&amp;_showpopups=3DTRUE&amp;_sortunassigned=3Dscore=
down&amp;_requireboldred=3D0#Hit34">gi|223532108</A></B></TT></TD>
    <TD noWrap><TT>&nbsp;&nbsp;71071</TT></TD>
    <TD noWrap align=3Dright><TT>108</TT></TD>
    <TD noWrap><TT>&nbsp;&nbsp;heat shock protein, putative [Ricinus=20
      communis]</TT></TD></TR>
  <TR>
    <TD noWrap align=3Dright><TT><B>35.</B></TT></TD>
    <TD noWrap><TT><B>&nbsp;<A=20
      =
href=3D"http://zxw-pc/mascot/cgi/master_results.pl?file=3D..%2Fdata%2F201=
21225%2FF002415.dat&amp;REPTYPE=3Dprotein&amp;_sigthreshold=3D0.05&amp;RE=
PORT=3D50&amp;_server_mudpit_switch=3D99999999&amp;_ignoreionsscorebelow=3D=
0&amp;_showsubsets=3D0&amp;_showpopups=3DTRUE&amp;_sortunassigned=3Dscore=
down&amp;_requireboldred=3D0#Hit35">gi|189380223</A></B></TT></TD>
    <TD noWrap><TT>&nbsp;&nbsp;75069</TT></TD>
    <TD noWrap align=3Dright><TT>105</TT></TD>
    <TD noWrap><TT>&nbsp;&nbsp;heat shock protein 70 [Camellia=20
    sinensis]</TT></TD></TR>
  <TR>
    <TD noWrap align=3Dright><TT><B>36.</B></TT></TD>
    <TD noWrap><TT><B>&nbsp;<A=20
      =
href=3D"http://zxw-pc/mascot/cgi/master_results.pl?file=3D..%2Fdata%2F201=
21225%2FF002415.dat&amp;REPTYPE=3Dprotein&amp;_sigthreshold=3D0.05&amp;RE=
PORT=3D50&amp;_server_mudpit_switch=3D99999999&amp;_ignoreionsscorebelow=3D=
0&amp;_showsubsets=3D0&amp;_showpopups=3DTRUE&amp;_sortunassigned=3Dscore=
down&amp;_requireboldred=3D0#Hit36">gi|255573627</A></B></TT></TD>
    <TD noWrap><TT>&nbsp;&nbsp;70877</TT></TD>
    <TD noWrap align=3Dright><TT>104</TT></TD>
    <TD noWrap><TT>&nbsp;&nbsp;heat shock protein, putative [Ricinus=20
      communis]</TT></TD></TR>
  <TR>
    <TD noWrap align=3Dright><TT><B>37.</B></TT></TD>
    <TD noWrap><TT><B>&nbsp;<A=20
      =
href=3D"http://zxw-pc/mascot/cgi/master_results.pl?file=3D..%2Fdata%2F201=
21225%2FF002415.dat&amp;REPTYPE=3Dprotein&amp;_sigthreshold=3D0.05&amp;RE=
PORT=3D50&amp;_server_mudpit_switch=3D99999999&amp;_ignoreionsscorebelow=3D=
0&amp;_showsubsets=3D0&amp;_showpopups=3DTRUE&amp;_sortunassigned=3Dscore=
down&amp;_requireboldred=3D0#Hit37">gi|223532877</A></B></TT></TD>
    <TD noWrap><TT>&nbsp;&nbsp;70877</TT></TD>
    <TD noWrap align=3Dright><TT>104</TT></TD>
    <TD noWrap><TT>&nbsp;&nbsp;heat shock protein, putative [Ricinus=20
      communis]</TT></TD></TR>
  <TR>
    <TD noWrap align=3Dright><TT><B>38.</B></TT></TD>
    <TD noWrap><TT><B>&nbsp;<A=20
      =
href=3D"http://zxw-pc/mascot/cgi/master_results.pl?file=3D..%2Fdata%2F201=
21225%2FF002415.dat&amp;REPTYPE=3Dprotein&amp;_sigthreshold=3D0.05&amp;RE=
PORT=3D50&amp;_server_mudpit_switch=3D99999999&amp;_ignoreionsscorebelow=3D=
0&amp;_showsubsets=3D0&amp;_showpopups=3DTRUE&amp;_sortunassigned=3Dscore=
down&amp;_requireboldred=3D0#Hit38">gi|225434986</A></B></TT></TD>
    <TD noWrap><TT>&nbsp;&nbsp;57008</TT></TD>
    <TD noWrap align=3Dright><TT>103</TT></TD>
    <TD noWrap><TT>&nbsp;&nbsp;PREDICTED: similar to HSC70-1 (heat shock =

      cognate 70 kDa protein 1); ATP binding isoform 2 [Vitis=20
  vinifera]</TT></TD></TR>
  <TR>
    <TD noWrap align=3Dright><TT><B>39.</B></TT></TD>
    <TD noWrap><TT><B>&nbsp;<A=20
      =
href=3D"http://zxw-pc/mascot/cgi/master_results.pl?file=3D..%2Fdata%2F201=
21225%2FF002415.dat&amp;REPTYPE=3Dprotein&amp;_sigthreshold=3D0.05&amp;RE=
PORT=3D50&amp;_server_mudpit_switch=3D99999999&amp;_ignoreionsscorebelow=3D=
0&amp;_showsubsets=3D0&amp;_showpopups=3DTRUE&amp;_sortunassigned=3Dscore=
down&amp;_requireboldred=3D0#Hit39">gi|225440326</A></B></TT></TD>
    <TD noWrap><TT>&nbsp;&nbsp;56855</TT></TD>
    <TD noWrap align=3Dright><TT>103</TT></TD>
    <TD noWrap><TT>&nbsp;&nbsp;PREDICTED: similar to HSC70-1 (heat shock =

      cognate 70 kDa protein 1); ATP binding isoform 2 [Vitis=20
  vinifera]</TT></TD></TR>
  <TR>
    <TD noWrap align=3Dright><TT><B>40.</B></TT></TD>
    <TD noWrap><TT><B>&nbsp;<A=20
      =
href=3D"http://zxw-pc/mascot/cgi/master_results.pl?file=3D..%2Fdata%2F201=
21225%2FF002415.dat&amp;REPTYPE=3Dprotein&amp;_sigthreshold=3D0.05&amp;RE=
PORT=3D50&amp;_server_mudpit_switch=3D99999999&amp;_ignoreionsscorebelow=3D=
0&amp;_showsubsets=3D0&amp;_showpopups=3DTRUE&amp;_sortunassigned=3Dscore=
down&amp;_requireboldred=3D0#Hit40">gi|225449499</A></B></TT></TD>
    <TD noWrap><TT>&nbsp;&nbsp;57072</TT></TD>
    <TD noWrap align=3Dright><TT>103</TT></TD>
    <TD noWrap><TT>&nbsp;&nbsp;PREDICTED: similar to HSC70-1 (heat shock =

      cognate 70 kDa protein 1); ATP binding isoform 2 [Vitis=20
  vinifera]</TT></TD></TR>
  <TR>
    <TD noWrap align=3Dright><TT><B>41.</B></TT></TD>
    <TD noWrap><TT><B>&nbsp;<A=20
      =
href=3D"http://zxw-pc/mascot/cgi/master_results.pl?file=3D..%2Fdata%2F201=
21225%2FF002415.dat&amp;REPTYPE=3Dprotein&amp;_sigthreshold=3D0.05&amp;RE=
PORT=3D50&amp;_server_mudpit_switch=3D99999999&amp;_ignoreionsscorebelow=3D=
0&amp;_showsubsets=3D0&amp;_showpopups=3DTRUE&amp;_sortunassigned=3Dscore=
down&amp;_requireboldred=3D0#Hit41">gi|225434996</A></B></TT></TD>
    <TD noWrap><TT>&nbsp;&nbsp;57102</TT></TD>
    <TD noWrap align=3Dright><TT>103</TT></TD>
    <TD noWrap><TT>&nbsp;&nbsp;PREDICTED: similar to HSC70-1 (heat shock =

      cognate 70 kDa protein 1); ATP binding isoform 2 [Vitis=20
  vinifera]</TT></TD></TR>
  <TR>
    <TD noWrap align=3Dright><TT><B>42.</B></TT></TD>
    <TD noWrap><TT><B>&nbsp;<A=20
      =
href=3D"http://zxw-pc/mascot/cgi/master_results.pl?file=3D..%2Fdata%2F201=
21225%2FF002415.dat&amp;REPTYPE=3Dprotein&amp;_sigthreshold=3D0.05&amp;RE=
PORT=3D50&amp;_server_mudpit_switch=3D99999999&amp;_ignoreionsscorebelow=3D=
0&amp;_showsubsets=3D0&amp;_showpopups=3DTRUE&amp;_sortunassigned=3Dscore=
down&amp;_requireboldred=3D0#Hit42">gi|312283463</A></B></TT></TD>
    <TD noWrap><TT>&nbsp;&nbsp;71011</TT></TD>
    <TD noWrap align=3Dright><TT>101</TT></TD>
    <TD noWrap><TT>&nbsp;&nbsp;unnamed protein product [Thellungiella=20
      halophila]</TT></TD></TR>
  <TR>
    <TD noWrap align=3Dright><TT><B>43.</B></TT></TD>
    <TD noWrap><TT><B>&nbsp;<A=20
      =
href=3D"http://zxw-pc/mascot/cgi/master_results.pl?file=3D..%2Fdata%2F201=
21225%2FF002415.dat&amp;REPTYPE=3Dprotein&amp;_sigthreshold=3D0.05&amp;RE=
PORT=3D50&amp;_server_mudpit_switch=3D99999999&amp;_ignoreionsscorebelow=3D=
0&amp;_showsubsets=3D0&amp;_showpopups=3DTRUE&amp;_sortunassigned=3Dscore=
down&amp;_requireboldred=3D0#Hit43">gi|257310578</A></B></TT></TD>
    <TD noWrap><TT>&nbsp;&nbsp;71391</TT></TD>
    <TD noWrap align=3Dright><TT>101</TT></TD>
    <TD noWrap><TT>&nbsp;&nbsp;unnamed protein product [Brassica=20
  napus]</TT></TD></TR>
  <TR>
    <TD noWrap align=3Dright><TT><B>44.</B></TT></TD>
    <TD noWrap><TT><B>&nbsp;<A=20
      =
href=3D"http://zxw-pc/mascot/cgi/master_results.pl?file=3D..%2Fdata%2F201=
21225%2FF002415.dat&amp;REPTYPE=3Dprotein&amp;_sigthreshold=3D0.05&amp;RE=
PORT=3D50&amp;_server_mudpit_switch=3D99999999&amp;_ignoreionsscorebelow=3D=
0&amp;_showsubsets=3D0&amp;_showpopups=3DTRUE&amp;_sortunassigned=3Dscore=
down&amp;_requireboldred=3D0#Hit44">gi|257345192</A></B></TT></TD>
    <TD noWrap><TT>&nbsp;&nbsp;71391</TT></TD>
    <TD noWrap align=3Dright><TT>101</TT></TD>
    <TD noWrap><TT>&nbsp;&nbsp;unnamed protein product [Brassica=20
  napus]</TT></TD></TR>
  <TR>
    <TD noWrap align=3Dright><TT><B>45.</B></TT></TD>
    <TD noWrap><TT><B>&nbsp;<A=20
      =
href=3D"http://zxw-pc/mascot/cgi/master_results.pl?file=3D..%2Fdata%2F201=
21225%2FF002415.dat&amp;REPTYPE=3Dprotein&amp;_sigthreshold=3D0.05&amp;RE=
PORT=3D50&amp;_server_mudpit_switch=3D99999999&amp;_ignoreionsscorebelow=3D=
0&amp;_showsubsets=3D0&amp;_showpopups=3DTRUE&amp;_sortunassigned=3Dscore=
down&amp;_requireboldred=3D0#Hit45">gi|219776064</A></B></TT></TD>
    <TD noWrap><TT>&nbsp;&nbsp;71391</TT></TD>
    <TD noWrap align=3Dright><TT>101</TT></TD>
    <TD noWrap><TT>&nbsp;&nbsp;unnamed protein product [Brassica=20
  napus]</TT></TD></TR>
  <TR>
    <TD noWrap align=3Dright><TT><B>46.</B></TT></TD>
    <TD noWrap><TT><B>&nbsp;<A=20
      =
href=3D"http://zxw-pc/mascot/cgi/master_results.pl?file=3D..%2Fdata%2F201=
21225%2FF002415.dat&amp;REPTYPE=3Dprotein&amp;_sigthreshold=3D0.05&amp;RE=
PORT=3D50&amp;_server_mudpit_switch=3D99999999&amp;_ignoreionsscorebelow=3D=
0&amp;_showsubsets=3D0&amp;_showpopups=3DTRUE&amp;_sortunassigned=3Dscore=
down&amp;_requireboldred=3D0#Hit46">gi|219766727</A></B></TT></TD>
    <TD noWrap><TT>&nbsp;&nbsp;71391</TT></TD>
    <TD noWrap align=3Dright><TT>101</TT></TD>
    <TD noWrap><TT>&nbsp;&nbsp;unnamed protein product [Brassica=20
  napus]</TT></TD></TR>
  <TR>
    <TD noWrap align=3Dright><TT><B>47.</B></TT></TD>
    <TD noWrap><TT><B>&nbsp;<A=20
      =
href=3D"http://zxw-pc/mascot/cgi/master_results.pl?file=3D..%2Fdata%2F201=
21225%2FF002415.dat&amp;REPTYPE=3Dprotein&amp;_sigthreshold=3D0.05&amp;RE=
PORT=3D50&amp;_server_mudpit_switch=3D99999999&amp;_ignoreionsscorebelow=3D=
0&amp;_showsubsets=3D0&amp;_showpopups=3DTRUE&amp;_sortunassigned=3Dscore=
down&amp;_requireboldred=3D0#Hit47">gi|222850981</A></B></TT></TD>
    <TD noWrap><TT>&nbsp;&nbsp;71221</TT></TD>
    <TD noWrap align=3Dright><TT>101</TT></TD>
    <TD noWrap><TT>&nbsp;&nbsp;predicted protein [Populus=20
  trichocarpa]</TT></TD></TR>
  <TR>
    <TD noWrap align=3Dright><TT><B>48.</B></TT></TD>
    <TD noWrap><TT><B>&nbsp;<A=20
      =
href=3D"http://zxw-pc/mascot/cgi/master_results.pl?file=3D..%2Fdata%2F201=
21225%2FF002415.dat&amp;REPTYPE=3Dprotein&amp;_sigthreshold=3D0.05&amp;RE=
PORT=3D50&amp;_server_mudpit_switch=3D99999999&amp;_ignoreionsscorebelow=3D=
0&amp;_showsubsets=3D0&amp;_showpopups=3DTRUE&amp;_sortunassigned=3Dscore=
down&amp;_requireboldred=3D0#Hit48">gi|224098390</A></B></TT></TD>
    <TD noWrap><TT>&nbsp;&nbsp;71221</TT></TD>
    <TD noWrap align=3Dright><TT>101</TT></TD>
    <TD noWrap><TT>&nbsp;&nbsp;predicted protein [Populus=20
  trichocarpa]</TT></TD></TR>
  <TR>
    <TD noWrap align=3Dright><TT><B>49.</B></TT></TD>
    <TD noWrap><TT><B>&nbsp;<A=20
      =
href=3D"http://zxw-pc/mascot/cgi/master_results.pl?file=3D..%2Fdata%2F201=
21225%2FF002415.dat&amp;REPTYPE=3Dprotein&amp;_sigthreshold=3D0.05&amp;RE=
PORT=3D50&amp;_server_mudpit_switch=3D99999999&amp;_ignoreionsscorebelow=3D=
0&amp;_showsubsets=3D0&amp;_showpopups=3DTRUE&amp;_sortunassigned=3Dscore=
down&amp;_requireboldred=3D0#Hit49">gi|312281815</A></B></TT></TD>
    <TD noWrap><TT>&nbsp;&nbsp;47608</TT></TD>
    <TD noWrap align=3Dright><TT>101</TT></TD>
    <TD noWrap><TT>&nbsp;&nbsp;unnamed protein product [Thellungiella=20
      halophila]</TT></TD></TR>
  <TR>
    <TD noWrap align=3Dright><TT><B>50.</B></TT></TD>
    <TD noWrap><TT><B>&nbsp;<A=20
      =
href=3D"http://zxw-pc/mascot/cgi/master_results.pl?file=3D..%2Fdata%2F201=
21225%2FF002415.dat&amp;REPTYPE=3Dprotein&amp;_sigthreshold=3D0.05&amp;RE=
PORT=3D50&amp;_server_mudpit_switch=3D99999999&amp;_ignoreionsscorebelow=3D=
0&amp;_showsubsets=3D0&amp;_showpopups=3DTRUE&amp;_sortunassigned=3Dscore=
down&amp;_requireboldred=3D0#Hit50">gi|238814974</A></B></TT></TD>
    <TD noWrap><TT>&nbsp;&nbsp;47798</TT></TD>
    <TD noWrap align=3Dright><TT>101</TT></TD>
    <TD noWrap><TT>&nbsp;&nbsp;enolase [Nicotiana=20
tabacum]</TT></TD></TR></TBODY></TABLE>
<H3>Results List</H3>
<TABLE border=3D0 cellSpacing=3D0>
  <TBODY>
  <TR>
    <TD><TT><B><A =
name=3DHit1>1.</A>&nbsp;&nbsp;&nbsp;&nbsp;</B></TT></TD>
    <TD noWrap><TT><A=20
      =
href=3D"http://zxw-pc/mascot/cgi/protein_view.pl?file=3D../data/20121225/=
F002415.dat&amp;hit=3D1"=20
      =
target=3D_blank>gi|14423688</A>&nbsp;&nbsp;&nbsp;&nbsp;<B>Mass:</B>&nbsp;=
47801&nbsp;&nbsp;&nbsp;&nbsp;<B>Score:</B>&nbsp;170&nbsp;&nbsp;&nbsp;&nbs=
p;<B>Expect:</B>&nbsp;1.9e-011&nbsp;&nbsp;<B>Matches:</B>&nbsp;7</TT></TD=
></TR>
  <TR>
    <TD>&nbsp;</TD>
    <TD noWrap><TT>RecName: Full=3DEnolase 1; AltName:=20
      Full=3D2-phospho-D-glycerate hydro-lyase 1; AltName: =
Full=3D2-phosphoglycerate=20
      dehydratase 1; AltName: Allergen=3DHev b =
9</TT></TD></TR></TBODY></TABLE>
<TABLE border=3D0 cellSpacing=3D0 cellPadding=3D0>
  <TBODY>
  <TR>
    <TD><TT>&nbsp;&nbsp;&nbsp;&nbsp;&nbsp;&nbsp;</TT></TD>
    <TD align=3Dright><TT><B>Observed&nbsp;&nbsp;</B></TT></TD>
    <TD noWrap align=3Dright><TT><B>Mr(expt)&nbsp;&nbsp;</B></TT></TD>
    <TD noWrap align=3Dright><TT><B>Mr(calc)&nbsp;&nbsp;</B></TT></TD>
    <TD align=3Dright><TT><B>&nbsp;ppm&nbsp;&nbsp;</B></TT></TD>
    <TD align=3Dright><TT><B>Start&nbsp;</B></TT></TD>
    <TD align=3Dright><TT><B>&nbsp;</B></TT></TD>
    <TD align=3Dright><TT><B>End&nbsp;</B></TT></TD>
    <TD align=3Dright><TT><B>Miss&nbsp;</B></TT></TD>
    <TD align=3Dright><TT><B>Ions&nbsp;</B></TT></TD>
    <TD><TT><B>&nbsp;Peptide</B></TT></TD></TR>
  <TR>
    <TD align=3Dright>&nbsp;</TD>
    <TD align=3Dright><TT>765.3491&nbsp;&nbsp;</TT></TD>
    <TD align=3Dright><TT>764.3418&nbsp;&nbsp;</TT></TD>
    <TD align=3Dright><TT>764.3817&nbsp;&nbsp;</TT></TD>
    <TD noWrap align=3Dright><TT>-52.14&nbsp;</TT></TD>
    <TD align=3Dright><TT>12&nbsp;</TT></TD>
    <TD noWrap align=3Dright><TT>-&nbsp;</TT></TD>
    <TD align=3Dright><TT>17&nbsp;</TT></TD>
    <TD align=3Dright><TT>0&nbsp;&nbsp;</TT></TD>
    <TD noWrap align=3Dright><TT>---&nbsp;&nbsp;</TT></TD>
    <TD noWrap><TT>&nbsp;R.QIFDSR.G</TT></TD></TR>
  <TR>
    <TD align=3Dright>&nbsp;</TD>
    <TD align=3Dright><TT>806.4055&nbsp;&nbsp;</TT></TD>
    <TD align=3Dright><TT>805.3982&nbsp;&nbsp;</TT></TD>
    <TD align=3Dright><TT>805.4446&nbsp;&nbsp;</TT></TD>
    <TD noWrap align=3Dright><TT>-57.57&nbsp;</TT></TD>
    <TD align=3Dright><TT>417&nbsp;</TT></TD>
    <TD noWrap align=3Dright><TT>-&nbsp;</TT></TD>
    <TD align=3Dright><TT>422&nbsp;</TT></TD>
    <TD align=3Dright><TT>0&nbsp;&nbsp;</TT></TD>
    <TD noWrap align=3Dright><TT>---&nbsp;&nbsp;</TT></TD>
    <TD noWrap><TT>&nbsp;K.YNQLLR.I</TT></TD></TR>
  <TR>
    <TD align=3Dright>&nbsp;</TD>
    <TD align=3Dright><TT>1675.6411&nbsp;&nbsp;</TT></TD>
    <TD align=3Dright><TT>1674.6338&nbsp;&nbsp;</TT></TD>
    <TD align=3Dright><TT>1674.7858&nbsp;&nbsp;</TT></TD>
    <TD noWrap align=3Dright><TT>-90.72&nbsp;</TT></TD>
    <TD align=3Dright><TT>186&nbsp;</TT></TD>
    <TD noWrap align=3Dright><TT>-&nbsp;</TT></TD>
    <TD align=3Dright><TT>199&nbsp;</TT></TD>
    <TD align=3Dright><TT>1&nbsp;&nbsp;</TT></TD>
    <TD noWrap align=3Dright><TT>---&nbsp;&nbsp;</TT></TD>
    <TD noWrap><TT>&nbsp;K.EAMKMGAEVYHHLK.S + 2 Oxidation =
(M)</TT></TD></TR>
  <TR>
    <TD align=3Dright>&nbsp;</TD>
    <TD align=3Dright><TT>1804.8418&nbsp;&nbsp;</TT></TD>
    <TD align=3Dright><TT>1803.8345&nbsp;&nbsp;</TT></TD>
    <TD align=3Dright><TT>1803.9366&nbsp;&nbsp;</TT></TD>
    <TD noWrap align=3Dright><TT>-56.61&nbsp;</TT></TD>
    <TD align=3Dright><TT>36&nbsp;</TT></TD>
    <TD noWrap align=3Dright><TT>-&nbsp;</TT></TD>
    <TD align=3Dright><TT>53&nbsp;</TT></TD>
    <TD align=3Dright><TT>0&nbsp;&nbsp;</TT></TD>
    <TD noWrap align=3Dright><TT>---&nbsp;&nbsp;</TT></TD>
    <TD noWrap><TT>&nbsp;R.AAVPSGASTGIYEALELR.D</TT></TD></TR>
  <TR>
    <TD align=3Dright>&nbsp;</TD>
    <TD align=3Dright><TT>1804.8418&nbsp;&nbsp;</TT></TD>
    <TD align=3Dright><TT>1803.8345&nbsp;&nbsp;</TT></TD>
    <TD align=3Dright><TT>1803.9366&nbsp;&nbsp;</TT></TD>
    <TD noWrap align=3Dright><TT>-56.61&nbsp;</TT></TD>
    <TD align=3Dright><TT>36&nbsp;</TT></TD>
    <TD noWrap align=3Dright><TT>-&nbsp;</TT></TD>
    <TD align=3Dright><TT>53&nbsp;</TT></TD>
    <TD align=3Dright><TT>0&nbsp;&nbsp;</TT></TD>
    <TD noWrap align=3Dright><TT>74&nbsp;&nbsp;</TT></TD>
    <TD noWrap><TT>&nbsp;R.AAVPSGASTGIYEALELR.D</TT></TD></TR>
  <TR>
    <TD align=3Dright>&nbsp;</TD>
    <TD align=3Dright><TT>1854.7983&nbsp;&nbsp;</TT></TD>
    <TD align=3Dright><TT>1853.7910&nbsp;&nbsp;</TT></TD>
    <TD align=3Dright><TT>1853.8795&nbsp;&nbsp;</TT></TD>
    <TD noWrap align=3Dright><TT>-47.73&nbsp;</TT></TD>
    <TD align=3Dright><TT>423&nbsp;</TT></TD>
    <TD noWrap align=3Dright><TT>-&nbsp;</TT></TD>
    <TD align=3Dright><TT>439&nbsp;</TT></TD>
    <TD align=3Dright><TT>0&nbsp;&nbsp;</TT></TD>
    <TD noWrap align=3Dright><TT>---&nbsp;&nbsp;</TT></TD>
    <TD noWrap><TT>&nbsp;R.IEEELGSEAVYAGANFR.K</TT></TD></TR>
  <TR>
    <TD align=3Dright>&nbsp;</TD>
    <TD align=3Dright><TT>1854.7983&nbsp;&nbsp;</TT></TD>
    <TD align=3Dright><TT>1853.7910&nbsp;&nbsp;</TT></TD>
    <TD align=3Dright><TT>1853.8795&nbsp;&nbsp;</TT></TD>
    <TD noWrap align=3Dright><TT>-47.73&nbsp;</TT></TD>
    <TD align=3Dright><TT>423&nbsp;</TT></TD>
    <TD noWrap align=3Dright><TT>-&nbsp;</TT></TD>
    <TD align=3Dright><TT>439&nbsp;</TT></TD>
    <TD align=3Dright><TT>0&nbsp;&nbsp;</TT></TD>
    <TD noWrap align=3Dright><TT>69&nbsp;&nbsp;</TT></TD>
    <TD =
noWrap><TT>&nbsp;R.IEEELGSEAVYAGANFR.K</TT></TD></TR></TBODY></TABLE>
<TABLE border=3D0 cellSpacing=3D0>
  <TBODY>
  <TR>
    <TD><TT>&nbsp;&nbsp;&nbsp;&nbsp;&nbsp;&nbsp;</TT></TD>
    <TD><TT><B>No match to: </B>825.0513, 829.3381, 841.0179, 842.4612,=20
      870.4916, 902.3784, 967.3962, 1159.5750, 1159.5750, 1197.5974, =
1197.5974,=20
      1238.5970, 1313.5488, 1346.6572, 1353.5704, 1376.5862, 1376.5862,=20
      1384.5679, 1416.6636, 1487.6201, 1487.6201, 1513.6703, 1513.6703,=20
      1562.7402, 1616.7319, 1616.7319, 1666.7535, 1680.7477, 1680.7477,=20
      1819.7952, 1835.7797, 1979.9236, 1979.9236, 2065.0122, 2204.8569,=20
      2210.9883, 2226.0122, 2231.1177, =
2482.0681</TT></TD></TR></TBODY></TABLE><BR>
<TABLE border=3D0 cellSpacing=3D0>
  <TBODY>
  <TR>
    <TD><TT><B><A =
name=3DHit2>2.</A>&nbsp;&nbsp;&nbsp;&nbsp;</B></TT></TD>
    <TD noWrap><TT><A=20
      =
href=3D"http://zxw-pc/mascot/cgi/protein_view.pl?file=3D../data/20121225/=
F002415.dat&amp;hit=3D2"=20
      =
target=3D_blank>gi|298545113</A>&nbsp;&nbsp;&nbsp;&nbsp;<B>Mass:</B>&nbsp=
;47801&nbsp;&nbsp;&nbsp;&nbsp;<B>Score:</B>&nbsp;170&nbsp;&nbsp;&nbsp;&nb=
sp;<B>Expect:</B>&nbsp;1.9e-011&nbsp;&nbsp;<B>Matches:</B>&nbsp;7</TT></T=
D></TR>
  <TR>
    <TD>&nbsp;</TD>
    <TD noWrap><TT>unnamed protein product [Hevea=20
  brasiliensis]</TT></TD></TR></TBODY></TABLE>
<TABLE border=3D0 cellSpacing=3D0 cellPadding=3D0>
  <TBODY>
  <TR>
    <TD><TT>&nbsp;&nbsp;&nbsp;&nbsp;&nbsp;&nbsp;</TT></TD>
    <TD align=3Dright><TT><B>Observed&nbsp;&nbsp;</B></TT></TD>
    <TD noWrap align=3Dright><TT><B>Mr(expt)&nbsp;&nbsp;</B></TT></TD>
    <TD noWrap align=3Dright><TT><B>Mr(calc)&nbsp;&nbsp;</B></TT></TD>
    <TD align=3Dright><TT><B>&nbsp;ppm&nbsp;&nbsp;</B></TT></TD>
    <TD align=3Dright><TT><B>Start&nbsp;</B></TT></TD>
    <TD align=3Dright><TT><B>&nbsp;</B></TT></TD>
    <TD align=3Dright><TT><B>End&nbsp;</B></TT></TD>
    <TD align=3Dright><TT><B>Miss&nbsp;</B></TT></TD>
    <TD align=3Dright><TT><B>Ions&nbsp;</B></TT></TD>
    <TD><TT><B>&nbsp;Peptide</B></TT></TD></TR>
  <TR>
    <TD align=3Dright>&nbsp;</TD>
    <TD align=3Dright><TT>765.3491&nbsp;&nbsp;</TT></TD>
    <TD align=3Dright><TT>764.3418&nbsp;&nbsp;</TT></TD>
    <TD align=3Dright><TT>764.3817&nbsp;&nbsp;</TT></TD>
    <TD noWrap align=3Dright><TT>-52.14&nbsp;</TT></TD>
    <TD align=3Dright><TT>12&nbsp;</TT></TD>
    <TD noWrap align=3Dright><TT>-&nbsp;</TT></TD>
    <TD align=3Dright><TT>17&nbsp;</TT></TD>
    <TD align=3Dright><TT>0&nbsp;&nbsp;</TT></TD>
    <TD noWrap align=3Dright><TT>---&nbsp;&nbsp;</TT></TD>
    <TD noWrap><TT>&nbsp;R.QIFDSR.G</TT></TD></TR>
  <TR>
    <TD align=3Dright>&nbsp;</TD>
    <TD align=3Dright><TT>806.4055&nbsp;&nbsp;</TT></TD>
    <TD align=3Dright><TT>805.3982&nbsp;&nbsp;</TT></TD>
    <TD align=3Dright><TT>805.4446&nbsp;&nbsp;</TT></TD>
    <TD noWrap align=3Dright><TT>-57.57&nbsp;</TT></TD>
    <TD align=3Dright><TT>417&nbsp;</TT></TD>
    <TD noWrap align=3Dright><TT>-&nbsp;</TT></TD>
    <TD align=3Dright><TT>422&nbsp;</TT></TD>
    <TD align=3Dright><TT>0&nbsp;&nbsp;</TT></TD>
    <TD noWrap align=3Dright><TT>---&nbsp;&nbsp;</TT></TD>
    <TD noWrap><TT>&nbsp;K.YNQLLR.I</TT></TD></TR>
  <TR>
    <TD align=3Dright>&nbsp;</TD>
    <TD align=3Dright><TT>1675.6411&nbsp;&nbsp;</TT></TD>
    <TD align=3Dright><TT>1674.6338&nbsp;&nbsp;</TT></TD>
    <TD align=3Dright><TT>1674.7858&nbsp;&nbsp;</TT></TD>
    <TD noWrap align=3Dright><TT>-90.72&nbsp;</TT></TD>
    <TD align=3Dright><TT>186&nbsp;</TT></TD>
    <TD noWrap align=3Dright><TT>-&nbsp;</TT></TD>
    <TD align=3Dright><TT>199&nbsp;</TT></TD>
    <TD align=3Dright><TT>1&nbsp;&nbsp;</TT></TD>
    <TD noWrap align=3Dright><TT>---&nbsp;&nbsp;</TT></TD>
    <TD noWrap><TT>&nbsp;K.EAMKMGAEVYHHLK.S + 2 Oxidation =
(M)</TT></TD></TR>
  <TR>
    <TD align=3Dright>&nbsp;</TD>
    <TD align=3Dright><TT>1804.8418&nbsp;&nbsp;</TT></TD>
    <TD align=3Dright><TT>1803.8345&nbsp;&nbsp;</TT></TD>
    <TD align=3Dright><TT>1803.9366&nbsp;&nbsp;</TT></TD>
    <TD noWrap align=3Dright><TT>-56.61&nbsp;</TT></TD>
    <TD align=3Dright><TT>36&nbsp;</TT></TD>
    <TD noWrap align=3Dright><TT>-&nbsp;</TT></TD>
    <TD align=3Dright><TT>53&nbsp;</TT></TD>
    <TD align=3Dright><TT>0&nbsp;&nbsp;</TT></TD>
    <TD noWrap align=3Dright><TT>---&nbsp;&nbsp;</TT></TD>
    <TD noWrap><TT>&nbsp;R.AAVPSGASTGIYEALELR.D</TT></TD></TR>
  <TR>
    <TD align=3Dright>&nbsp;</TD>
    <TD align=3Dright><TT>1804.8418&nbsp;&nbsp;</TT></TD>
    <TD align=3Dright><TT>1803.8345&nbsp;&nbsp;</TT></TD>
    <TD align=3Dright><TT>1803.9366&nbsp;&nbsp;</TT></TD>
    <TD noWrap align=3Dright><TT>-56.61&nbsp;</TT></TD>
    <TD align=3Dright><TT>36&nbsp;</TT></TD>
    <TD noWrap align=3Dright><TT>-&nbsp;</TT></TD>
    <TD align=3Dright><TT>53&nbsp;</TT></TD>
    <TD align=3Dright><TT>0&nbsp;&nbsp;</TT></TD>
    <TD noWrap align=3Dright><TT>74&nbsp;&nbsp;</TT></TD>
    <TD noWrap><TT>&nbsp;R.AAVPSGASTGIYEALELR.D</TT></TD></TR>
  <TR>
    <TD align=3Dright>&nbsp;</TD>
    <TD align=3Dright><TT>1854.7983&nbsp;&nbsp;</TT></TD>
    <TD align=3Dright><TT>1853.7910&nbsp;&nbsp;</TT></TD>
    <TD align=3Dright><TT>1853.8795&nbsp;&nbsp;</TT></TD>
    <TD noWrap align=3Dright><TT>-47.73&nbsp;</TT></TD>
    <TD align=3Dright><TT>423&nbsp;</TT></TD>
    <TD noWrap align=3Dright><TT>-&nbsp;</TT></TD>
    <TD align=3Dright><TT>439&nbsp;</TT></TD>
    <TD align=3Dright><TT>0&nbsp;&nbsp;</TT></TD>
    <TD noWrap align=3Dright><TT>---&nbsp;&nbsp;</TT></TD>
    <TD noWrap><TT>&nbsp;R.IEEELGSEAVYAGANFR.K</TT></TD></TR>
  <TR>
    <TD align=3Dright>&nbsp;</TD>
    <TD align=3Dright><TT>1854.7983&nbsp;&nbsp;</TT></TD>
    <TD align=3Dright><TT>1853.7910&nbsp;&nbsp;</TT></TD>
    <TD align=3Dright><TT>1853.8795&nbsp;&nbsp;</TT></TD>
    <TD noWrap align=3Dright><TT>-47.73&nbsp;</TT></TD>
    <TD align=3Dright><TT>423&nbsp;</TT></TD>
    <TD noWrap align=3Dright><TT>-&nbsp;</TT></TD>
    <TD align=3Dright><TT>439&nbsp;</TT></TD>
    <TD align=3Dright><TT>0&nbsp;&nbsp;</TT></TD>
    <TD noWrap align=3Dright><TT>69&nbsp;&nbsp;</TT></TD>
    <TD =
noWrap><TT>&nbsp;R.IEEELGSEAVYAGANFR.K</TT></TD></TR></TBODY></TABLE>
<TABLE border=3D0 cellSpacing=3D0>
  <TBODY>
  <TR>
    <TD><TT>&nbsp;&nbsp;&nbsp;&nbsp;&nbsp;&nbsp;</TT></TD>
    <TD><TT><B>No match to: </B>825.0513, 829.3381, 841.0179, 842.4612,=20
      870.4916, 902.3784, 967.3962, 1159.5750, 1159.5750, 1197.5974, =
1197.5974,=20
      1238.5970, 1313.5488, 1346.6572, 1353.5704, 1376.5862, 1376.5862,=20
      1384.5679, 1416.6636, 1487.6201, 1487.6201, 1513.6703, 1513.6703,=20
      1562.7402, 1616.7319, 1616.7319, 1666.7535, 1680.7477, 1680.7477,=20
      1819.7952, 1835.7797, 1979.9236, 1979.9236, 2065.0122, 2204.8569,=20
      2210.9883, 2226.0122, 2231.1177, =
2482.0681</TT></TD></TR></TBODY></TABLE><BR>
<TABLE border=3D0 cellSpacing=3D0>
  <TBODY>
  <TR>
    <TD><TT><B><A =
name=3DHit3>3.</A>&nbsp;&nbsp;&nbsp;&nbsp;</B></TT></TD>
    <TD noWrap><TT><A=20
      =
href=3D"http://zxw-pc/mascot/cgi/protein_view.pl?file=3D../data/20121225/=
F002415.dat&amp;hit=3D3"=20
      =
target=3D_blank>gi|9581744</A>&nbsp;&nbsp;&nbsp;&nbsp;<B>Mass:</B>&nbsp;4=
7801&nbsp;&nbsp;&nbsp;&nbsp;<B>Score:</B>&nbsp;170&nbsp;&nbsp;&nbsp;&nbsp=
;<B>Expect:</B>&nbsp;1.9e-011&nbsp;&nbsp;<B>Matches:</B>&nbsp;7</TT></TD>=
</TR>
  <TR>
    <TD>&nbsp;</TD>
    <TD noWrap><TT>enolase, isoform 1 [Hevea=20
brasiliensis]</TT></TD></TR></TBODY></TABLE>
<TABLE border=3D0 cellSpacing=3D0 cellPadding=3D0>
  <TBODY>
  <TR>
    <TD><TT>&nbsp;&nbsp;&nbsp;&nbsp;&nbsp;&nbsp;</TT></TD>
    <TD align=3Dright><TT><B>Observed&nbsp;&nbsp;</B></TT></TD>
    <TD noWrap align=3Dright><TT><B>Mr(expt)&nbsp;&nbsp;</B></TT></TD>
    <TD noWrap align=3Dright><TT><B>Mr(calc)&nbsp;&nbsp;</B></TT></TD>
    <TD align=3Dright><TT><B>&nbsp;ppm&nbsp;&nbsp;</B></TT></TD>
    <TD align=3Dright><TT><B>Start&nbsp;</B></TT></TD>
    <TD align=3Dright><TT><B>&nbsp;</B></TT></TD>
    <TD align=3Dright><TT><B>End&nbsp;</B></TT></TD>
    <TD align=3Dright><TT><B>Miss&nbsp;</B></TT></TD>
    <TD align=3Dright><TT><B>Ions&nbsp;</B></TT></TD>
    <TD><TT><B>&nbsp;Peptide</B></TT></TD></TR>
  <TR>
    <TD align=3Dright>&nbsp;</TD>
    <TD align=3Dright><TT>765.3491&nbsp;&nbsp;</TT></TD>
    <TD align=3Dright><TT>764.3418&nbsp;&nbsp;</TT></TD>
    <TD align=3Dright><TT>764.3817&nbsp;&nbsp;</TT></TD>
    <TD noWrap align=3Dright><TT>-52.14&nbsp;</TT></TD>
    <TD align=3Dright><TT>12&nbsp;</TT></TD>
    <TD noWrap align=3Dright><TT>-&nbsp;</TT></TD>
    <TD align=3Dright><TT>17&nbsp;</TT></TD>
    <TD align=3Dright><TT>0&nbsp;&nbsp;</TT></TD>
    <TD noWrap align=3Dright><TT>---&nbsp;&nbsp;</TT></TD>
    <TD noWrap><TT>&nbsp;R.QIFDSR.G</TT></TD></TR>
  <TR>
    <TD align=3Dright>&nbsp;</TD>
    <TD align=3Dright><TT>806.4055&nbsp;&nbsp;</TT></TD>
    <TD align=3Dright><TT>805.3982&nbsp;&nbsp;</TT></TD>
    <TD align=3Dright><TT>805.4446&nbsp;&nbsp;</TT></TD>
    <TD noWrap align=3Dright><TT>-57.57&nbsp;</TT></TD>
    <TD align=3Dright><TT>417&nbsp;</TT></TD>
    <TD noWrap align=3Dright><TT>-&nbsp;</TT></TD>
    <TD align=3Dright><TT>422&nbsp;</TT></TD>
    <TD align=3Dright><TT>0&nbsp;&nbsp;</TT></TD>
    <TD noWrap align=3Dright><TT>---&nbsp;&nbsp;</TT></TD>
    <TD noWrap><TT>&nbsp;K.YNQLLR.I</TT></TD></TR>
  <TR>
    <TD align=3Dright>&nbsp;</TD>
    <TD align=3Dright><TT>1675.6411&nbsp;&nbsp;</TT></TD>
    <TD align=3Dright><TT>1674.6338&nbsp;&nbsp;</TT></TD>
    <TD align=3Dright><TT>1674.7858&nbsp;&nbsp;</TT></TD>
    <TD noWrap align=3Dright><TT>-90.72&nbsp;</TT></TD>
    <TD align=3Dright><TT>186&nbsp;</TT></TD>
    <TD noWrap align=3Dright><TT>-&nbsp;</TT></TD>
    <TD align=3Dright><TT>199&nbsp;</TT></TD>
    <TD align=3Dright><TT>1&nbsp;&nbsp;</TT></TD>
    <TD noWrap align=3Dright><TT>---&nbsp;&nbsp;</TT></TD>
    <TD noWrap><TT>&nbsp;K.EAMKMGAEVYHHLK.S + 2 Oxidation =
(M)</TT></TD></TR>
  <TR>
    <TD align=3Dright>&nbsp;</TD>
    <TD align=3Dright><TT>1804.8418&nbsp;&nbsp;</TT></TD>
    <TD align=3Dright><TT>1803.8345&nbsp;&nbsp;</TT></TD>
    <TD align=3Dright><TT>1803.9366&nbsp;&nbsp;</TT></TD>
    <TD noWrap align=3Dright><TT>-56.61&nbsp;</TT></TD>
    <TD align=3Dright><TT>36&nbsp;</TT></TD>
    <TD noWrap align=3Dright><TT>-&nbsp;</TT></TD>
    <TD align=3Dright><TT>53&nbsp;</TT></TD>
    <TD align=3Dright><TT>0&nbsp;&nbsp;</TT></TD>
    <TD noWrap align=3Dright><TT>---&nbsp;&nbsp;</TT></TD>
    <TD noWrap><TT>&nbsp;R.AAVPSGASTGIYEALELR.D</TT></TD></TR>
  <TR>
    <TD align=3Dright>&nbsp;</TD>
    <TD align=3Dright><TT>1804.8418&nbsp;&nbsp;</TT></TD>
    <TD align=3Dright><TT>1803.8345&nbsp;&nbsp;</TT></TD>
    <TD align=3Dright><TT>1803.9366&nbsp;&nbsp;</TT></TD>
    <TD noWrap align=3Dright><TT>-56.61&nbsp;</TT></TD>
    <TD align=3Dright><TT>36&nbsp;</TT></TD>
    <TD noWrap align=3Dright><TT>-&nbsp;</TT></TD>
    <TD align=3Dright><TT>53&nbsp;</TT></TD>
    <TD align=3Dright><TT>0&nbsp;&nbsp;</TT></TD>
    <TD noWrap align=3Dright><TT>74&nbsp;&nbsp;</TT></TD>
    <TD noWrap><TT>&nbsp;R.AAVPSGASTGIYEALELR.D</TT></TD></TR>
  <TR>
    <TD align=3Dright>&nbsp;</TD>
    <TD align=3Dright><TT>1854.7983&nbsp;&nbsp;</TT></TD>
    <TD align=3Dright><TT>1853.7910&nbsp;&nbsp;</TT></TD>
    <TD align=3Dright><TT>1853.8795&nbsp;&nbsp;</TT></TD>
    <TD noWrap align=3Dright><TT>-47.73&nbsp;</TT></TD>
    <TD align=3Dright><TT>423&nbsp;</TT></TD>
    <TD noWrap align=3Dright><TT>-&nbsp;</TT></TD>
    <TD align=3Dright><TT>439&nbsp;</TT></TD>
    <TD align=3Dright><TT>0&nbsp;&nbsp;</TT></TD>
    <TD noWrap align=3Dright><TT>---&nbsp;&nbsp;</TT></TD>
    <TD noWrap><TT>&nbsp;R.IEEELGSEAVYAGANFR.K</TT></TD></TR>
  <TR>
    <TD align=3Dright>&nbsp;</TD>
    <TD align=3Dright><TT>1854.7983&nbsp;&nbsp;</TT></TD>
    <TD align=3Dright><TT>1853.7910&nbsp;&nbsp;</TT></TD>
    <TD align=3Dright><TT>1853.8795&nbsp;&nbsp;</TT></TD>
    <TD noWrap align=3Dright><TT>-47.73&nbsp;</TT></TD>
    <TD align=3Dright><TT>423&nbsp;</TT></TD>
    <TD noWrap align=3Dright><TT>-&nbsp;</TT></TD>
    <TD align=3Dright><TT>439&nbsp;</TT></TD>
    <TD align=3Dright><TT>0&nbsp;&nbsp;</TT></TD>
    <TD noWrap align=3Dright><TT>69&nbsp;&nbsp;</TT></TD>
    <TD =
noWrap><TT>&nbsp;R.IEEELGSEAVYAGANFR.K</TT></TD></TR></TBODY></TABLE>
<TABLE border=3D0 cellSpacing=3D0>
  <TBODY>
  <TR>
    <TD><TT>&nbsp;&nbsp;&nbsp;&nbsp;&nbsp;&nbsp;</TT></TD>
    <TD><TT><B>No match to: </B>825.0513, 829.3381, 841.0179, 842.4612,=20
      870.4916, 902.3784, 967.3962, 1159.5750, 1159.5750, 1197.5974, =
1197.5974,=20
      1238.5970, 1313.5488, 1346.6572, 1353.5704, 1376.5862, 1376.5862,=20
      1384.5679, 1416.6636, 1487.6201, 1487.6201, 1513.6703, 1513.6703,=20
      1562.7402, 1616.7319, 1616.7319, 1666.7535, 1680.7477, 1680.7477,=20
      1819.7952, 1835.7797, 1979.9236, 1979.9236, 2065.0122, 2204.8569,=20
      2210.9883, 2226.0122, 2231.1177, =
2482.0681</TT></TD></TR></TBODY></TABLE><BR>
<TABLE border=3D0 cellSpacing=3D0>
  <TBODY>
  <TR>
    <TD><TT><B><A =
name=3DHit4>4.</A>&nbsp;&nbsp;&nbsp;&nbsp;</B></TT></TD>
    <TD noWrap><TT><A=20
      =
href=3D"http://zxw-pc/mascot/cgi/protein_view.pl?file=3D../data/20121225/=
F002415.dat&amp;hit=3D4"=20
      =
target=3D_blank>gi|6969976</A>&nbsp;&nbsp;&nbsp;&nbsp;<B>Mass:</B>&nbsp;7=
1171&nbsp;&nbsp;&nbsp;&nbsp;<B>Score:</B>&nbsp;123&nbsp;&nbsp;&nbsp;&nbsp=
;<B>Expect:</B>&nbsp;9.3e-007&nbsp;&nbsp;<B>Matches:</B>&nbsp;11</TT></TD=
></TR>
  <TR>
    <TD>&nbsp;</TD>
    <TD noWrap><TT>high molecular weight heat shock protein [Malus x=20
      domestica]</TT></TD></TR></TBODY></TABLE>
<TABLE border=3D0 cellSpacing=3D0 cellPadding=3D0>
  <TBODY>
  <TR>
    <TD><TT>&nbsp;&nbsp;&nbsp;&nbsp;&nbsp;&nbsp;</TT></TD>
    <TD align=3Dright><TT><B>Observed&nbsp;&nbsp;</B></TT></TD>
    <TD noWrap align=3Dright><TT><B>Mr(expt)&nbsp;&nbsp;</B></TT></TD>
    <TD noWrap align=3Dright><TT><B>Mr(calc)&nbsp;&nbsp;</B></TT></TD>
    <TD align=3Dright><TT><B>&nbsp;ppm&nbsp;&nbsp;</B></TT></TD>
    <TD align=3Dright><TT><B>Start&nbsp;</B></TT></TD>
    <TD align=3Dright><TT><B>&nbsp;</B></TT></TD>
    <TD align=3Dright><TT><B>End&nbsp;</B></TT></TD>
    <TD align=3Dright><TT><B>Miss&nbsp;</B></TT></TD>
    <TD align=3Dright><TT><B>Ions&nbsp;</B></TT></TD>
    <TD><TT><B>&nbsp;Peptide</B></TT></TD></TR>
  <TR>
    <TD align=3Dright>&nbsp;</TD>
    <TD align=3Dright><TT>1197.5974&nbsp;&nbsp;</TT></TD>
    <TD align=3Dright><TT>1196.5901&nbsp;&nbsp;</TT></TD>
    <TD align=3Dright><TT>1196.6877&nbsp;&nbsp;</TT></TD>
    <TD noWrap align=3Dright><TT>-81.55&nbsp;</TT></TD>
    <TD align=3Dright><TT>164&nbsp;</TT></TD>
    <TD noWrap align=3Dright><TT>-&nbsp;</TT></TD>
    <TD align=3Dright><TT>175&nbsp;</TT></TD>
    <TD align=3Dright><TT>0&nbsp;&nbsp;</TT></TD>
    <TD noWrap align=3Dright><TT>---&nbsp;&nbsp;</TT></TD>
    <TD noWrap><TT>&nbsp;K.DAGVIAGLNVLR.I</TT></TD></TR>
  <TR>
    <TD align=3Dright>&nbsp;</TD>
    <TD align=3Dright><TT>1197.5974&nbsp;&nbsp;</TT></TD>
    <TD align=3Dright><TT>1196.5901&nbsp;&nbsp;</TT></TD>
    <TD align=3Dright><TT>1196.6877&nbsp;&nbsp;</TT></TD>
    <TD noWrap align=3Dright><TT>-81.55&nbsp;</TT></TD>
    <TD align=3Dright><TT>164&nbsp;</TT></TD>
    <TD noWrap align=3Dright><TT>-&nbsp;</TT></TD>
    <TD align=3Dright><TT>175&nbsp;</TT></TD>
    <TD align=3Dright><TT>0&nbsp;&nbsp;</TT></TD>
    <TD noWrap align=3Dright><TT>---&nbsp;&nbsp;</TT></TD>
    <TD noWrap><TT>&nbsp;K.DAGVIAGLNVLR.I</TT></TD></TR>
  <TR>
    <TD align=3Dright>&nbsp;</TD>
    <TD align=3Dright><TT>1313.5488&nbsp;&nbsp;</TT></TD>
    <TD align=3Dright><TT>1312.5415&nbsp;&nbsp;</TT></TD>
    <TD align=3Dright><TT>1312.6122&nbsp;&nbsp;</TT></TD>
    <TD noWrap align=3Dright><TT>-53.81&nbsp;</TT></TD>
    <TD align=3Dright><TT>308&nbsp;</TT></TD>
    <TD noWrap align=3Dright><TT>-&nbsp;</TT></TD>
    <TD align=3Dright><TT>317&nbsp;</TT></TD>
    <TD align=3Dright><TT>0&nbsp;&nbsp;</TT></TD>
    <TD noWrap align=3Dright><TT>---&nbsp;&nbsp;</TT></TD>
    <TD noWrap><TT>&nbsp;R.FEELNMDLFR.K</TT></TD></TR>
  <TR>
    <TD align=3Dright>&nbsp;</TD>
    <TD align=3Dright><TT>1487.6201&nbsp;&nbsp;</TT></TD>
    <TD align=3Dright><TT>1486.6128&nbsp;&nbsp;</TT></TD>
    <TD align=3Dright><TT>1486.6940&nbsp;&nbsp;</TT></TD>
    <TD noWrap align=3Dright><TT>-54.60&nbsp;</TT></TD>
    <TD align=3Dright><TT>40&nbsp;</TT></TD>
    <TD noWrap align=3Dright><TT>-&nbsp;</TT></TD>
    <TD align=3Dright><TT>52&nbsp;</TT></TD>
    <TD align=3Dright><TT>0&nbsp;&nbsp;</TT></TD>
    <TD noWrap align=3Dright><TT>---&nbsp;&nbsp;</TT></TD>
    <TD noWrap><TT>&nbsp;R.TTPSYVAFTDTER.L</TT></TD></TR>
  <TR>
    <TD align=3Dright>&nbsp;</TD>
    <TD align=3Dright><TT>1487.6201&nbsp;&nbsp;</TT></TD>
    <TD align=3Dright><TT>1486.6128&nbsp;&nbsp;</TT></TD>
    <TD align=3Dright><TT>1486.6940&nbsp;&nbsp;</TT></TD>
    <TD noWrap align=3Dright><TT>-54.60&nbsp;</TT></TD>
    <TD align=3Dright><TT>40&nbsp;</TT></TD>
    <TD noWrap align=3Dright><TT>-&nbsp;</TT></TD>
    <TD align=3Dright><TT>52&nbsp;</TT></TD>
    <TD align=3Dright><TT>0&nbsp;&nbsp;</TT></TD>
    <TD noWrap align=3Dright><TT>26&nbsp;&nbsp;</TT></TD>
    <TD noWrap><TT>&nbsp;R.TTPSYVAFTDTER.L</TT></TD></TR>
  <TR>
    <TD align=3Dright>&nbsp;</TD>
    <TD align=3Dright><TT>1675.6411&nbsp;&nbsp;</TT></TD>
    <TD align=3Dright><TT>1674.6338&nbsp;&nbsp;</TT></TD>
    <TD align=3Dright><TT>1674.7234&nbsp;&nbsp;</TT></TD>
    <TD noWrap align=3Dright><TT>-53.49&nbsp;</TT></TD>
    <TD align=3Dright><TT>227&nbsp;</TT></TD>
    <TD noWrap align=3Dright><TT>-&nbsp;</TT></TD>
    <TD align=3Dright><TT>242&nbsp;</TT></TD>
    <TD align=3Dright><TT>0&nbsp;&nbsp;</TT></TD>
    <TD noWrap align=3Dright><TT>---&nbsp;&nbsp;</TT></TD>
    <TD noWrap><TT>&nbsp;K.ATAGDTHLGGEDFDNR.M</TT></TD></TR>
  <TR>
    <TD align=3Dright>&nbsp;</TD>
    <TD align=3Dright><TT>1680.7477&nbsp;&nbsp;</TT></TD>
    <TD align=3Dright><TT>1679.7404&nbsp;&nbsp;</TT></TD>
    <TD align=3Dright><TT>1679.8267&nbsp;&nbsp;</TT></TD>
    <TD noWrap align=3Dright><TT>-51.38&nbsp;</TT></TD>
    <TD align=3Dright><TT>145&nbsp;</TT></TD>
    <TD noWrap align=3Dright><TT>-&nbsp;</TT></TD>
    <TD align=3Dright><TT>159&nbsp;</TT></TD>
    <TD align=3Dright><TT>0&nbsp;&nbsp;</TT></TD>
    <TD noWrap align=3Dright><TT>---&nbsp;&nbsp;</TT></TD>
    <TD noWrap><TT>&nbsp;K.NAVVTVPAYFNDSQR.Q</TT></TD></TR>
  <TR>
    <TD align=3Dright>&nbsp;</TD>
    <TD align=3Dright><TT>1680.7477&nbsp;&nbsp;</TT></TD>
    <TD align=3Dright><TT>1679.7404&nbsp;&nbsp;</TT></TD>
    <TD align=3Dright><TT>1679.8267&nbsp;&nbsp;</TT></TD>
    <TD noWrap align=3Dright><TT>-51.38&nbsp;</TT></TD>
    <TD align=3Dright><TT>145&nbsp;</TT></TD>
    <TD noWrap align=3Dright><TT>-&nbsp;</TT></TD>
    <TD align=3Dright><TT>159&nbsp;</TT></TD>
    <TD align=3Dright><TT>0&nbsp;&nbsp;</TT></TD>
    <TD noWrap align=3Dright><TT>59&nbsp;&nbsp;</TT></TD>
    <TD noWrap><TT>&nbsp;K.NAVVTVPAYFNDSQR.Q</TT></TD></TR>
  <TR>
    <TD align=3Dright>&nbsp;</TD>
    <TD align=3Dright><TT>1819.7952&nbsp;&nbsp;</TT></TD>
    <TD align=3Dright><TT>1818.7879&nbsp;&nbsp;</TT></TD>
    <TD align=3Dright><TT>1818.9047&nbsp;&nbsp;</TT></TD>
    <TD noWrap align=3Dright><TT>-64.18&nbsp;</TT></TD>
    <TD align=3Dright><TT>60&nbsp;</TT></TD>
    <TD noWrap align=3Dright><TT>-&nbsp;</TT></TD>
    <TD align=3Dright><TT>75&nbsp;</TT></TD>
    <TD align=3Dright><TT>1&nbsp;&nbsp;</TT></TD>
    <TD noWrap align=3Dright><TT>---&nbsp;&nbsp;</TT></TD>
    <TD noWrap><TT>&nbsp;K.NQVAMNPVNTVFDAKR.L + Oxidation =
(M)</TT></TD></TR>
  <TR>
    <TD align=3Dright>&nbsp;</TD>
    <TD align=3Dright><TT>1854.7983&nbsp;&nbsp;</TT></TD>
    <TD align=3Dright><TT>1853.7910&nbsp;&nbsp;</TT></TD>
    <TD align=3Dright><TT>1853.9379&nbsp;&nbsp;</TT></TD>
    <TD noWrap align=3Dright><TT>-79.23&nbsp;</TT></TD>
    <TD align=3Dright><TT>117&nbsp;</TT></TD>
    <TD noWrap align=3Dright><TT>-&nbsp;</TT></TD>
    <TD align=3Dright><TT>132&nbsp;</TT></TD>
    <TD align=3Dright><TT>1&nbsp;&nbsp;</TT></TD>
    <TD noWrap align=3Dright><TT>---&nbsp;&nbsp;</TT></TD>
    <TD noWrap><TT>&nbsp;K.QFAAEEISSMVLVKMR.E + Oxidation =
(M)</TT></TD></TR>
  <TR>
    <TD align=3Dright>&nbsp;</TD>
    <TD align=3Dright><TT>1854.7983&nbsp;&nbsp;</TT></TD>
    <TD align=3Dright><TT>1853.7910&nbsp;&nbsp;</TT></TD>
    <TD align=3Dright><TT>1853.9379&nbsp;&nbsp;</TT></TD>
    <TD noWrap align=3Dright><TT>-79.23&nbsp;</TT></TD>
    <TD align=3Dright><TT>117&nbsp;</TT></TD>
    <TD noWrap align=3Dright><TT>-&nbsp;</TT></TD>
    <TD align=3Dright><TT>132&nbsp;</TT></TD>
    <TD align=3Dright><TT>1&nbsp;&nbsp;</TT></TD>
    <TD noWrap align=3Dright><TT>3&nbsp;&nbsp;</TT></TD>
    <TD noWrap><TT>&nbsp;K.QFAAEEISSMVLVKMR.E + Oxidation=20
  (M)</TT></TD></TR></TBODY></TABLE>
<TABLE border=3D0 cellSpacing=3D0>
  <TBODY>
  <TR>
    <TD><TT>&nbsp;&nbsp;&nbsp;&nbsp;&nbsp;&nbsp;</TT></TD>
    <TD><TT><B>No match to: </B>765.3491, 806.4055, 825.0513, 829.3381,=20
      841.0179, 842.4612, 870.4916, 902.3784, 967.3962, 1159.5750, =
1159.5750,=20
      1238.5970, 1346.6572, 1353.5704, 1376.5862, 1376.5862, 1384.5679,=20
      1416.6636, 1513.6703, 1513.6703, 1562.7402, 1616.7319, 1616.7319,=20
      1666.7535, 1804.8418, 1804.8418, 1835.7797, 1979.9236, 1979.9236,=20
      2065.0122, 2204.8569, 2210.9883, 2226.0122, 2231.1177,=20
  2482.0681</TT></TD></TR></TBODY></TABLE><BR>
<TABLE border=3D0 cellSpacing=3D0>
  <TBODY>
  <TR>
    <TD><TT><B><A =
name=3DHit5>5.</A>&nbsp;&nbsp;&nbsp;&nbsp;</B></TT></TD>
    <TD noWrap><TT><A=20
      =
href=3D"http://zxw-pc/mascot/cgi/protein_view.pl?file=3D../data/20121225/=
F002415.dat&amp;hit=3D5"=20
      =
target=3D_blank>gi|257307291</A>&nbsp;&nbsp;&nbsp;&nbsp;<B>Mass:</B>&nbsp=
;71171&nbsp;&nbsp;&nbsp;&nbsp;<B>Score:</B>&nbsp;123&nbsp;&nbsp;&nbsp;&nb=
sp;<B>Expect:</B>&nbsp;9.3e-007&nbsp;&nbsp;<B>Matches:</B>&nbsp;11</TT></=
TD></TR>
  <TR>
    <TD>&nbsp;</TD>
    <TD noWrap><TT>unnamed protein product [Malus x=20
  domestica]</TT></TD></TR></TBODY></TABLE>
<TABLE border=3D0 cellSpacing=3D0 cellPadding=3D0>
  <TBODY>
  <TR>
    <TD><TT>&nbsp;&nbsp;&nbsp;&nbsp;&nbsp;&nbsp;</TT></TD>
    <TD align=3Dright><TT><B>Observed&nbsp;&nbsp;</B></TT></TD>
    <TD noWrap align=3Dright><TT><B>Mr(expt)&nbsp;&nbsp;</B></TT></TD>
    <TD noWrap align=3Dright><TT><B>Mr(calc)&nbsp;&nbsp;</B></TT></TD>
    <TD align=3Dright><TT><B>&nbsp;ppm&nbsp;&nbsp;</B></TT></TD>
    <TD align=3Dright><TT><B>Start&nbsp;</B></TT></TD>
    <TD align=3Dright><TT><B>&nbsp;</B></TT></TD>
    <TD align=3Dright><TT><B>End&nbsp;</B></TT></TD>
    <TD align=3Dright><TT><B>Miss&nbsp;</B></TT></TD>
    <TD align=3Dright><TT><B>Ions&nbsp;</B></TT></TD>
    <TD><TT><B>&nbsp;Peptide</B></TT></TD></TR>
  <TR>
    <TD align=3Dright>&nbsp;</TD>
    <TD align=3Dright><TT>1197.5974&nbsp;&nbsp;</TT></TD>
    <TD align=3Dright><TT>1196.5901&nbsp;&nbsp;</TT></TD>
    <TD align=3Dright><TT>1196.6877&nbsp;&nbsp;</TT></TD>
    <TD noWrap align=3Dright><TT>-81.55&nbsp;</TT></TD>
    <TD align=3Dright><TT>164&nbsp;</TT></TD>
    <TD noWrap align=3Dright><TT>-&nbsp;</TT></TD>
    <TD align=3Dright><TT>175&nbsp;</TT></TD>
    <TD align=3Dright><TT>0&nbsp;&nbsp;</TT></TD>
    <TD noWrap align=3Dright><TT>---&nbsp;&nbsp;</TT></TD>
    <TD noWrap><TT>&nbsp;K.DAGVIAGLNVLR.I</TT></TD></TR>
  <TR>
    <TD align=3Dright>&nbsp;</TD>
    <TD align=3Dright><TT>1197.5974&nbsp;&nbsp;</TT></TD>
    <TD align=3Dright><TT>1196.5901&nbsp;&nbsp;</TT></TD>
    <TD align=3Dright><TT>1196.6877&nbsp;&nbsp;</TT></TD>
    <TD noWrap align=3Dright><TT>-81.55&nbsp;</TT></TD>
    <TD align=3Dright><TT>164&nbsp;</TT></TD>
    <TD noWrap align=3Dright><TT>-&nbsp;</TT></TD>
    <TD align=3Dright><TT>175&nbsp;</TT></TD>
    <TD align=3Dright><TT>0&nbsp;&nbsp;</TT></TD>
    <TD noWrap align=3Dright><TT>---&nbsp;&nbsp;</TT></TD>
    <TD noWrap><TT>&nbsp;K.DAGVIAGLNVLR.I</TT></TD></TR>
  <TR>
    <TD align=3Dright>&nbsp;</TD>
    <TD align=3Dright><TT>1313.5488&nbsp;&nbsp;</TT></TD>
    <TD align=3Dright><TT>1312.5415&nbsp;&nbsp;</TT></TD>
    <TD align=3Dright><TT>1312.6122&nbsp;&nbsp;</TT></TD>
    <TD noWrap align=3Dright><TT>-53.81&nbsp;</TT></TD>
    <TD align=3Dright><TT>308&nbsp;</TT></TD>
    <TD noWrap align=3Dright><TT>-&nbsp;</TT></TD>
    <TD align=3Dright><TT>317&nbsp;</TT></TD>
    <TD align=3Dright><TT>0&nbsp;&nbsp;</TT></TD>
    <TD noWrap align=3Dright><TT>---&nbsp;&nbsp;</TT></TD>
    <TD noWrap><TT>&nbsp;R.FEELNMDLFR.K</TT></TD></TR>
  <TR>
    <TD align=3Dright>&nbsp;</TD>
    <TD align=3Dright><TT>1487.6201&nbsp;&nbsp;</TT></TD>
    <TD align=3Dright><TT>1486.6128&nbsp;&nbsp;</TT></TD>
    <TD align=3Dright><TT>1486.6940&nbsp;&nbsp;</TT></TD>
    <TD noWrap align=3Dright><TT>-54.60&nbsp;</TT></TD>
    <TD align=3Dright><TT>40&nbsp;</TT></TD>
    <TD noWrap align=3Dright><TT>-&nbsp;</TT></TD>
    <TD align=3Dright><TT>52&nbsp;</TT></TD>
    <TD align=3Dright><TT>0&nbsp;&nbsp;</TT></TD>
    <TD noWrap align=3Dright><TT>---&nbsp;&nbsp;</TT></TD>
    <TD noWrap><TT>&nbsp;R.TTPSYVAFTDTER.L</TT></TD></TR>
  <TR>
    <TD align=3Dright>&nbsp;</TD>
    <TD align=3Dright><TT>1487.6201&nbsp;&nbsp;</TT></TD>
    <TD align=3Dright><TT>1486.6128&nbsp;&nbsp;</TT></TD>
    <TD align=3Dright><TT>1486.6940&nbsp;&nbsp;</TT></TD>
    <TD noWrap align=3Dright><TT>-54.60&nbsp;</TT></TD>
    <TD align=3Dright><TT>40&nbsp;</TT></TD>
    <TD noWrap align=3Dright><TT>-&nbsp;</TT></TD>
    <TD align=3Dright><TT>52&nbsp;</TT></TD>
    <TD align=3Dright><TT>0&nbsp;&nbsp;</TT></TD>
    <TD noWrap align=3Dright><TT>26&nbsp;&nbsp;</TT></TD>
    <TD noWrap><TT>&nbsp;R.TTPSYVAFTDTER.L</TT></TD></TR>
  <TR>
    <TD align=3Dright>&nbsp;</TD>
    <TD align=3Dright><TT>1675.6411&nbsp;&nbsp;</TT></TD>
    <TD align=3Dright><TT>1674.6338&nbsp;&nbsp;</TT></TD>
    <TD align=3Dright><TT>1674.7234&nbsp;&nbsp;</TT></TD>
    <TD noWrap align=3Dright><TT>-53.49&nbsp;</TT></TD>
    <TD align=3Dright><TT>227&nbsp;</TT></TD>
    <TD noWrap align=3Dright><TT>-&nbsp;</TT></TD>
    <TD align=3Dright><TT>242&nbsp;</TT></TD>
    <TD align=3Dright><TT>0&nbsp;&nbsp;</TT></TD>
    <TD noWrap align=3Dright><TT>---&nbsp;&nbsp;</TT></TD>
    <TD noWrap><TT>&nbsp;K.ATAGDTHLGGEDFDNR.M</TT></TD></TR>
  <TR>
    <TD align=3Dright>&nbsp;</TD>
    <TD align=3Dright><TT>1680.7477&nbsp;&nbsp;</TT></TD>
    <TD align=3Dright><TT>1679.7404&nbsp;&nbsp;</TT></TD>
    <TD align=3Dright><TT>1679.8267&nbsp;&nbsp;</TT></TD>
    <TD noWrap align=3Dright><TT>-51.38&nbsp;</TT></TD>
    <TD align=3Dright><TT>145&nbsp;</TT></TD>
    <TD noWrap align=3Dright><TT>-&nbsp;</TT></TD>
    <TD align=3Dright><TT>159&nbsp;</TT></TD>
    <TD align=3Dright><TT>0&nbsp;&nbsp;</TT></TD>
    <TD noWrap align=3Dright><TT>---&nbsp;&nbsp;</TT></TD>
    <TD noWrap><TT>&nbsp;K.NAVVTVPAYFNDSQR.Q</TT></TD></TR>
  <TR>
    <TD align=3Dright>&nbsp;</TD>
    <TD align=3Dright><TT>1680.7477&nbsp;&nbsp;</TT></TD>
    <TD align=3Dright><TT>1679.7404&nbsp;&nbsp;</TT></TD>
    <TD align=3Dright><TT>1679.8267&nbsp;&nbsp;</TT></TD>
    <TD noWrap align=3Dright><TT>-51.38&nbsp;</TT></TD>
    <TD align=3Dright><TT>145&nbsp;</TT></TD>
    <TD noWrap align=3Dright><TT>-&nbsp;</TT></TD>
    <TD align=3Dright><TT>159&nbsp;</TT></TD>
    <TD align=3Dright><TT>0&nbsp;&nbsp;</TT></TD>
    <TD noWrap align=3Dright><TT>59&nbsp;&nbsp;</TT></TD>
    <TD noWrap><TT>&nbsp;K.NAVVTVPAYFNDSQR.Q</TT></TD></TR>
  <TR>
    <TD align=3Dright>&nbsp;</TD>
    <TD align=3Dright><TT>1819.7952&nbsp;&nbsp;</TT></TD>
    <TD align=3Dright><TT>1818.7879&nbsp;&nbsp;</TT></TD>
    <TD align=3Dright><TT>1818.9047&nbsp;&nbsp;</TT></TD>
    <TD noWrap align=3Dright><TT>-64.18&nbsp;</TT></TD>
    <TD align=3Dright><TT>60&nbsp;</TT></TD>
    <TD noWrap align=3Dright><TT>-&nbsp;</TT></TD>
    <TD align=3Dright><TT>75&nbsp;</TT></TD>
    <TD align=3Dright><TT>1&nbsp;&nbsp;</TT></TD>
    <TD noWrap align=3Dright><TT>---&nbsp;&nbsp;</TT></TD>
    <TD noWrap><TT>&nbsp;K.NQVAMNPVNTVFDAKR.L + Oxidation =
(M)</TT></TD></TR>
  <TR>
    <TD align=3Dright>&nbsp;</TD>
    <TD align=3Dright><TT>1854.7983&nbsp;&nbsp;</TT></TD>
    <TD align=3Dright><TT>1853.7910&nbsp;&nbsp;</TT></TD>
    <TD align=3Dright><TT>1853.9379&nbsp;&nbsp;</TT></TD>
    <TD noWrap align=3Dright><TT>-79.23&nbsp;</TT></TD>
    <TD align=3Dright><TT>117&nbsp;</TT></TD>
    <TD noWrap align=3Dright><TT>-&nbsp;</TT></TD>
    <TD align=3Dright><TT>132&nbsp;</TT></TD>
    <TD align=3Dright><TT>1&nbsp;&nbsp;</TT></TD>
    <TD noWrap align=3Dright><TT>---&nbsp;&nbsp;</TT></TD>
    <TD noWrap><TT>&nbsp;K.QFAAEEISSMVLVKMR.E + Oxidation =
(M)</TT></TD></TR>
  <TR>
    <TD align=3Dright>&nbsp;</TD>
    <TD align=3Dright><TT>1854.7983&nbsp;&nbsp;</TT></TD>
    <TD align=3Dright><TT>1853.7910&nbsp;&nbsp;</TT></TD>
    <TD align=3Dright><TT>1853.9379&nbsp;&nbsp;</TT></TD>
    <TD noWrap align=3Dright><TT>-79.23&nbsp;</TT></TD>
    <TD align=3Dright><TT>117&nbsp;</TT></TD>
    <TD noWrap align=3Dright><TT>-&nbsp;</TT></TD>
    <TD align=3Dright><TT>132&nbsp;</TT></TD>
    <TD align=3Dright><TT>1&nbsp;&nbsp;</TT></TD>
    <TD noWrap align=3Dright><TT>3&nbsp;&nbsp;</TT></TD>
    <TD noWrap><TT>&nbsp;K.QFAAEEISSMVLVKMR.E + Oxidation=20
  (M)</TT></TD></TR></TBODY></TABLE>
<TABLE border=3D0 cellSpacing=3D0>
  <TBODY>
  <TR>
    <TD><TT>&nbsp;&nbsp;&nbsp;&nbsp;&nbsp;&nbsp;</TT></TD>
    <TD><TT><B>No match to: </B>765.3491, 806.4055, 825.0513, 829.3381,=20
      841.0179, 842.4612, 870.4916, 902.3784, 967.3962, 1159.5750, =
1159.5750,=20
      1238.5970, 1346.6572, 1353.5704, 1376.5862, 1376.5862, 1384.5679,=20
      1416.6636, 1513.6703, 1513.6703, 1562.7402, 1616.7319, 1616.7319,=20
      1666.7535, 1804.8418, 1804.8418, 1835.7797, 1979.9236, 1979.9236,=20
      2065.0122, 2204.8569, 2210.9883, 2226.0122, 2231.1177,=20
  2482.0681</TT></TD></TR></TBODY></TABLE><BR>
<TABLE border=3D0 cellSpacing=3D0>
  <TBODY>
  <TR>
    <TD><TT><B><A =
name=3DHit6>6.</A>&nbsp;&nbsp;&nbsp;&nbsp;</B></TT></TD>
    <TD noWrap><TT><A=20
      =
href=3D"http://zxw-pc/mascot/cgi/protein_view.pl?file=3D../data/20121225/=
F002415.dat&amp;hit=3D6"=20
      =
target=3D_blank>gi|257344501</A>&nbsp;&nbsp;&nbsp;&nbsp;<B>Mass:</B>&nbsp=
;71171&nbsp;&nbsp;&nbsp;&nbsp;<B>Score:</B>&nbsp;123&nbsp;&nbsp;&nbsp;&nb=
sp;<B>Expect:</B>&nbsp;9.3e-007&nbsp;&nbsp;<B>Matches:</B>&nbsp;11</TT></=
TD></TR>
  <TR>
    <TD>&nbsp;</TD>
    <TD noWrap><TT>unnamed protein product [Malus x=20
  domestica]</TT></TD></TR></TBODY></TABLE>
<TABLE border=3D0 cellSpacing=3D0 cellPadding=3D0>
  <TBODY>
  <TR>
    <TD><TT>&nbsp;&nbsp;&nbsp;&nbsp;&nbsp;&nbsp;</TT></TD>
    <TD align=3Dright><TT><B>Observed&nbsp;&nbsp;</B></TT></TD>
    <TD noWrap align=3Dright><TT><B>Mr(expt)&nbsp;&nbsp;</B></TT></TD>
    <TD noWrap align=3Dright><TT><B>Mr(calc)&nbsp;&nbsp;</B></TT></TD>
    <TD align=3Dright><TT><B>&nbsp;ppm&nbsp;&nbsp;</B></TT></TD>
    <TD align=3Dright><TT><B>Start&nbsp;</B></TT></TD>
    <TD align=3Dright><TT><B>&nbsp;</B></TT></TD>
    <TD align=3Dright><TT><B>End&nbsp;</B></TT></TD>
    <TD align=3Dright><TT><B>Miss&nbsp;</B></TT></TD>
    <TD align=3Dright><TT><B>Ions&nbsp;</B></TT></TD>
    <TD><TT><B>&nbsp;Peptide</B></TT></TD></TR>
  <TR>
    <TD align=3Dright>&nbsp;</TD>
    <TD align=3Dright><TT>1197.5974&nbsp;&nbsp;</TT></TD>
    <TD align=3Dright><TT>1196.5901&nbsp;&nbsp;</TT></TD>
    <TD align=3Dright><TT>1196.6877&nbsp;&nbsp;</TT></TD>
    <TD noWrap align=3Dright><TT>-81.55&nbsp;</TT></TD>
    <TD align=3Dright><TT>164&nbsp;</TT></TD>
    <TD noWrap align=3Dright><TT>-&nbsp;</TT></TD>
    <TD align=3Dright><TT>175&nbsp;</TT></TD>
    <TD align=3Dright><TT>0&nbsp;&nbsp;</TT></TD>
    <TD noWrap align=3Dright><TT>---&nbsp;&nbsp;</TT></TD>
    <TD noWrap><TT>&nbsp;K.DAGVIAGLNVLR.I</TT></TD></TR>
  <TR>
    <TD align=3Dright>&nbsp;</TD>
    <TD align=3Dright><TT>1197.5974&nbsp;&nbsp;</TT></TD>
    <TD align=3Dright><TT>1196.5901&nbsp;&nbsp;</TT></TD>
    <TD align=3Dright><TT>1196.6877&nbsp;&nbsp;</TT></TD>
    <TD noWrap align=3Dright><TT>-81.55&nbsp;</TT></TD>
    <TD align=3Dright><TT>164&nbsp;</TT></TD>
    <TD noWrap align=3Dright><TT>-&nbsp;</TT></TD>
    <TD align=3Dright><TT>175&nbsp;</TT></TD>
    <TD align=3Dright><TT>0&nbsp;&nbsp;</TT></TD>
    <TD noWrap align=3Dright><TT>---&nbsp;&nbsp;</TT></TD>
    <TD noWrap><TT>&nbsp;K.DAGVIAGLNVLR.I</TT></TD></TR>
  <TR>
    <TD align=3Dright>&nbsp;</TD>
    <TD align=3Dright><TT>1313.5488&nbsp;&nbsp;</TT></TD>
    <TD align=3Dright><TT>1312.5415&nbsp;&nbsp;</TT></TD>
    <TD align=3Dright><TT>1312.6122&nbsp;&nbsp;</TT></TD>
    <TD noWrap align=3Dright><TT>-53.81&nbsp;</TT></TD>
    <TD align=3Dright><TT>308&nbsp;</TT></TD>
    <TD noWrap align=3Dright><TT>-&nbsp;</TT></TD>
    <TD align=3Dright><TT>317&nbsp;</TT></TD>
    <TD align=3Dright><TT>0&nbsp;&nbsp;</TT></TD>
    <TD noWrap align=3Dright><TT>---&nbsp;&nbsp;</TT></TD>
    <TD noWrap><TT>&nbsp;R.FEELNMDLFR.K</TT></TD></TR>
  <TR>
    <TD align=3Dright>&nbsp;</TD>
    <TD align=3Dright><TT>1487.6201&nbsp;&nbsp;</TT></TD>
    <TD align=3Dright><TT>1486.6128&nbsp;&nbsp;</TT></TD>
    <TD align=3Dright><TT>1486.6940&nbsp;&nbsp;</TT></TD>
    <TD noWrap align=3Dright><TT>-54.60&nbsp;</TT></TD>
    <TD align=3Dright><TT>40&nbsp;</TT></TD>
    <TD noWrap align=3Dright><TT>-&nbsp;</TT></TD>
    <TD align=3Dright><TT>52&nbsp;</TT></TD>
    <TD align=3Dright><TT>0&nbsp;&nbsp;</TT></TD>
    <TD noWrap align=3Dright><TT>---&nbsp;&nbsp;</TT></TD>
    <TD noWrap><TT>&nbsp;R.TTPSYVAFTDTER.L</TT></TD></TR>
  <TR>
    <TD align=3Dright>&nbsp;</TD>
    <TD align=3Dright><TT>1487.6201&nbsp;&nbsp;</TT></TD>
    <TD align=3Dright><TT>1486.6128&nbsp;&nbsp;</TT></TD>
    <TD align=3Dright><TT>1486.6940&nbsp;&nbsp;</TT></TD>
    <TD noWrap align=3Dright><TT>-54.60&nbsp;</TT></TD>
    <TD align=3Dright><TT>40&nbsp;</TT></TD>
    <TD noWrap align=3Dright><TT>-&nbsp;</TT></TD>
    <TD align=3Dright><TT>52&nbsp;</TT></TD>
    <TD align=3Dright><TT>0&nbsp;&nbsp;</TT></TD>
    <TD noWrap align=3Dright><TT>26&nbsp;&nbsp;</TT></TD>
    <TD noWrap><TT>&nbsp;R.TTPSYVAFTDTER.L</TT></TD></TR>
  <TR>
    <TD align=3Dright>&nbsp;</TD>
    <TD align=3Dright><TT>1675.6411&nbsp;&nbsp;</TT></TD>
    <TD align=3Dright><TT>1674.6338&nbsp;&nbsp;</TT></TD>
    <TD align=3Dright><TT>1674.7234&nbsp;&nbsp;</TT></TD>
    <TD noWrap align=3Dright><TT>-53.49&nbsp;</TT></TD>
    <TD align=3Dright><TT>227&nbsp;</TT></TD>
    <TD noWrap align=3Dright><TT>-&nbsp;</TT></TD>
    <TD align=3Dright><TT>242&nbsp;</TT></TD>
    <TD align=3Dright><TT>0&nbsp;&nbsp;</TT></TD>
    <TD noWrap align=3Dright><TT>---&nbsp;&nbsp;</TT></TD>
    <TD noWrap><TT>&nbsp;K.ATAGDTHLGGEDFDNR.M</TT></TD></TR>
  <TR>
    <TD align=3Dright>&nbsp;</TD>
    <TD align=3Dright><TT>1680.7477&nbsp;&nbsp;</TT></TD>
    <TD align=3Dright><TT>1679.7404&nbsp;&nbsp;</TT></TD>
    <TD align=3Dright><TT>1679.8267&nbsp;&nbsp;</TT></TD>
    <TD noWrap align=3Dright><TT>-51.38&nbsp;</TT></TD>
    <TD align=3Dright><TT>145&nbsp;</TT></TD>
    <TD noWrap align=3Dright><TT>-&nbsp;</TT></TD>
    <TD align=3Dright><TT>159&nbsp;</TT></TD>
    <TD align=3Dright><TT>0&nbsp;&nbsp;</TT></TD>
    <TD noWrap align=3Dright><TT>---&nbsp;&nbsp;</TT></TD>
    <TD noWrap><TT>&nbsp;K.NAVVTVPAYFNDSQR.Q</TT></TD></TR>
  <TR>
    <TD align=3Dright>&nbsp;</TD>
    <TD align=3Dright><TT>1680.7477&nbsp;&nbsp;</TT></TD>
    <TD align=3Dright><TT>1679.7404&nbsp;&nbsp;</TT></TD>
    <TD align=3Dright><TT>1679.8267&nbsp;&nbsp;</TT></TD>
    <TD noWrap align=3Dright><TT>-51.38&nbsp;</TT></TD>
    <TD align=3Dright><TT>145&nbsp;</TT></TD>
    <TD noWrap align=3Dright><TT>-&nbsp;</TT></TD>
    <TD align=3Dright><TT>159&nbsp;</TT></TD>
    <TD align=3Dright><TT>0&nbsp;&nbsp;</TT></TD>
    <TD noWrap align=3Dright><TT>59&nbsp;&nbsp;</TT></TD>
    <TD noWrap><TT>&nbsp;K.NAVVTVPAYFNDSQR.Q</TT></TD></TR>
  <TR>
    <TD align=3Dright>&nbsp;</TD>
    <TD align=3Dright><TT>1819.7952&nbsp;&nbsp;</TT></TD>
    <TD align=3Dright><TT>1818.7879&nbsp;&nbsp;</TT></TD>
    <TD align=3Dright><TT>1818.9047&nbsp;&nbsp;</TT></TD>
    <TD noWrap align=3Dright><TT>-64.18&nbsp;</TT></TD>
    <TD align=3Dright><TT>60&nbsp;</TT></TD>
    <TD noWrap align=3Dright><TT>-&nbsp;</TT></TD>
    <TD align=3Dright><TT>75&nbsp;</TT></TD>
    <TD align=3Dright><TT>1&nbsp;&nbsp;</TT></TD>
    <TD noWrap align=3Dright><TT>---&nbsp;&nbsp;</TT></TD>
    <TD noWrap><TT>&nbsp;K.NQVAMNPVNTVFDAKR.L + Oxidation =
(M)</TT></TD></TR>
  <TR>
    <TD align=3Dright>&nbsp;</TD>
    <TD align=3Dright><TT>1854.7983&nbsp;&nbsp;</TT></TD>
    <TD align=3Dright><TT>1853.7910&nbsp;&nbsp;</TT></TD>
    <TD align=3Dright><TT>1853.9379&nbsp;&nbsp;</TT></TD>
    <TD noWrap align=3Dright><TT>-79.23&nbsp;</TT></TD>
    <TD align=3Dright><TT>117&nbsp;</TT></TD>
    <TD noWrap align=3Dright><TT>-&nbsp;</TT></TD>
    <TD align=3Dright><TT>132&nbsp;</TT></TD>
    <TD align=3Dright><TT>1&nbsp;&nbsp;</TT></TD>
    <TD noWrap align=3Dright><TT>---&nbsp;&nbsp;</TT></TD>
    <TD noWrap><TT>&nbsp;K.QFAAEEISSMVLVKMR.E + Oxidation =
(M)</TT></TD></TR>
  <TR>
    <TD align=3Dright>&nbsp;</TD>
    <TD align=3Dright><TT>1854.7983&nbsp;&nbsp;</TT></TD>
    <TD align=3Dright><TT>1853.7910&nbsp;&nbsp;</TT></TD>
    <TD align=3Dright><TT>1853.9379&nbsp;&nbsp;</TT></TD>
    <TD noWrap align=3Dright><TT>-79.23&nbsp;</TT></TD>
    <TD align=3Dright><TT>117&nbsp;</TT></TD>
    <TD noWrap align=3Dright><TT>-&nbsp;</TT></TD>
    <TD align=3Dright><TT>132&nbsp;</TT></TD>
    <TD align=3Dright><TT>1&nbsp;&nbsp;</TT></TD>
    <TD noWrap align=3Dright><TT>3&nbsp;&nbsp;</TT></TD>
    <TD noWrap><TT>&nbsp;K.QFAAEEISSMVLVKMR.E + Oxidation=20
  (M)</TT></TD></TR></TBODY></TABLE>
<TABLE border=3D0 cellSpacing=3D0>
  <TBODY>
  <TR>
    <TD><TT>&nbsp;&nbsp;&nbsp;&nbsp;&nbsp;&nbsp;</TT></TD>
    <TD><TT><B>No match to: </B>765.3491, 806.4055, 825.0513, 829.3381,=20
      841.0179, 842.4612, 870.4916, 902.3784, 967.3962, 1159.5750, =
1159.5750,=20
      1238.5970, 1346.6572, 1353.5704, 1376.5862, 1376.5862, 1384.5679,=20
      1416.6636, 1513.6703, 1513.6703, 1562.7402, 1616.7319, 1616.7319,=20
      1666.7535, 1804.8418, 1804.8418, 1835.7797, 1979.9236, 1979.9236,=20
      2065.0122, 2204.8569, 2210.9883, 2226.0122, 2231.1177,=20
  2482.0681</TT></TD></TR></TBODY></TABLE><BR>
<TABLE border=3D0 cellSpacing=3D0>
  <TBODY>
  <TR>
    <TD><TT><B><A =
name=3DHit7>7.</A>&nbsp;&nbsp;&nbsp;&nbsp;</B></TT></TD>
    <TD noWrap><TT><A=20
      =
href=3D"http://zxw-pc/mascot/cgi/protein_view.pl?file=3D../data/20121225/=
F002415.dat&amp;hit=3D7"=20
      =
target=3D_blank>gi|219774015</A>&nbsp;&nbsp;&nbsp;&nbsp;<B>Mass:</B>&nbsp=
;71171&nbsp;&nbsp;&nbsp;&nbsp;<B>Score:</B>&nbsp;123&nbsp;&nbsp;&nbsp;&nb=
sp;<B>Expect:</B>&nbsp;9.3e-007&nbsp;&nbsp;<B>Matches:</B>&nbsp;11</TT></=
TD></TR>
  <TR>
    <TD>&nbsp;</TD>
    <TD noWrap><TT>unnamed protein product [Malus x=20
  domestica]</TT></TD></TR></TBODY></TABLE>
<TABLE border=3D0 cellSpacing=3D0 cellPadding=3D0>
  <TBODY>
  <TR>
    <TD><TT>&nbsp;&nbsp;&nbsp;&nbsp;&nbsp;&nbsp;</TT></TD>
    <TD align=3Dright><TT><B>Observed&nbsp;&nbsp;</B></TT></TD>
    <TD noWrap align=3Dright><TT><B>Mr(expt)&nbsp;&nbsp;</B></TT></TD>
    <TD noWrap align=3Dright><TT><B>Mr(calc)&nbsp;&nbsp;</B></TT></TD>
    <TD align=3Dright><TT><B>&nbsp;ppm&nbsp;&nbsp;</B></TT></TD>
    <TD align=3Dright><TT><B>Start&nbsp;</B></TT></TD>
    <TD align=3Dright><TT><B>&nbsp;</B></TT></TD>
    <TD align=3Dright><TT><B>End&nbsp;</B></TT></TD>
    <TD align=3Dright><TT><B>Miss&nbsp;</B></TT></TD>
    <TD align=3Dright><TT><B>Ions&nbsp;</B></TT></TD>
    <TD><TT><B>&nbsp;Peptide</B></TT></TD></TR>
  <TR>
    <TD align=3Dright>&nbsp;</TD>
    <TD align=3Dright><TT>1197.5974&nbsp;&nbsp;</TT></TD>
    <TD align=3Dright><TT>1196.5901&nbsp;&nbsp;</TT></TD>
    <TD align=3Dright><TT>1196.6877&nbsp;&nbsp;</TT></TD>
    <TD noWrap align=3Dright><TT>-81.55&nbsp;</TT></TD>
    <TD align=3Dright><TT>164&nbsp;</TT></TD>
    <TD noWrap align=3Dright><TT>-&nbsp;</TT></TD>
    <TD align=3Dright><TT>175&nbsp;</TT></TD>
    <TD align=3Dright><TT>0&nbsp;&nbsp;</TT></TD>
    <TD noWrap align=3Dright><TT>---&nbsp;&nbsp;</TT></TD>
    <TD noWrap><TT>&nbsp;K.DAGVIAGLNVLR.I</TT></TD></TR>
  <TR>
    <TD align=3Dright>&nbsp;</TD>
    <TD align=3Dright><TT>1197.5974&nbsp;&nbsp;</TT></TD>
    <TD align=3Dright><TT>1196.5901&nbsp;&nbsp;</TT></TD>
    <TD align=3Dright><TT>1196.6877&nbsp;&nbsp;</TT></TD>
    <TD noWrap align=3Dright><TT>-81.55&nbsp;</TT></TD>
    <TD align=3Dright><TT>164&nbsp;</TT></TD>
    <TD noWrap align=3Dright><TT>-&nbsp;</TT></TD>
    <TD align=3Dright><TT>175&nbsp;</TT></TD>
    <TD align=3Dright><TT>0&nbsp;&nbsp;</TT></TD>
    <TD noWrap align=3Dright><TT>---&nbsp;&nbsp;</TT></TD>
    <TD noWrap><TT>&nbsp;K.DAGVIAGLNVLR.I</TT></TD></TR>
  <TR>
    <TD align=3Dright>&nbsp;</TD>
    <TD align=3Dright><TT>1313.5488&nbsp;&nbsp;</TT></TD>
    <TD align=3Dright><TT>1312.5415&nbsp;&nbsp;</TT></TD>
    <TD align=3Dright><TT>1312.6122&nbsp;&nbsp;</TT></TD>
    <TD noWrap align=3Dright><TT>-53.81&nbsp;</TT></TD>
    <TD align=3Dright><TT>308&nbsp;</TT></TD>
    <TD noWrap align=3Dright><TT>-&nbsp;</TT></TD>
    <TD align=3Dright><TT>317&nbsp;</TT></TD>
    <TD align=3Dright><TT>0&nbsp;&nbsp;</TT></TD>
    <TD noWrap align=3Dright><TT>---&nbsp;&nbsp;</TT></TD>
    <TD noWrap><TT>&nbsp;R.FEELNMDLFR.K</TT></TD></TR>
  <TR>
    <TD align=3Dright>&nbsp;</TD>
    <TD align=3Dright><TT>1487.6201&nbsp;&nbsp;</TT></TD>
    <TD align=3Dright><TT>1486.6128&nbsp;&nbsp;</TT></TD>
    <TD align=3Dright><TT>1486.6940&nbsp;&nbsp;</TT></TD>
    <TD noWrap align=3Dright><TT>-54.60&nbsp;</TT></TD>
    <TD align=3Dright><TT>40&nbsp;</TT></TD>
    <TD noWrap align=3Dright><TT>-&nbsp;</TT></TD>
    <TD align=3Dright><TT>52&nbsp;</TT></TD>
    <TD align=3Dright><TT>0&nbsp;&nbsp;</TT></TD>
    <TD noWrap align=3Dright><TT>---&nbsp;&nbsp;</TT></TD>
    <TD noWrap><TT>&nbsp;R.TTPSYVAFTDTER.L</TT></TD></TR>
  <TR>
    <TD align=3Dright>&nbsp;</TD>
    <TD align=3Dright><TT>1487.6201&nbsp;&nbsp;</TT></TD>
    <TD align=3Dright><TT>1486.6128&nbsp;&nbsp;</TT></TD>
    <TD align=3Dright><TT>1486.6940&nbsp;&nbsp;</TT></TD>
    <TD noWrap align=3Dright><TT>-54.60&nbsp;</TT></TD>
    <TD align=3Dright><TT>40&nbsp;</TT></TD>
    <TD noWrap align=3Dright><TT>-&nbsp;</TT></TD>
    <TD align=3Dright><TT>52&nbsp;</TT></TD>
    <TD align=3Dright><TT>0&nbsp;&nbsp;</TT></TD>
    <TD noWrap align=3Dright><TT>26&nbsp;&nbsp;</TT></TD>
    <TD noWrap><TT>&nbsp;R.TTPSYVAFTDTER.L</TT></TD></TR>
  <TR>
    <TD align=3Dright>&nbsp;</TD>
    <TD align=3Dright><TT>1675.6411&nbsp;&nbsp;</TT></TD>
    <TD align=3Dright><TT>1674.6338&nbsp;&nbsp;</TT></TD>
    <TD align=3Dright><TT>1674.7234&nbsp;&nbsp;</TT></TD>
    <TD noWrap align=3Dright><TT>-53.49&nbsp;</TT></TD>
    <TD align=3Dright><TT>227&nbsp;</TT></TD>
    <TD noWrap align=3Dright><TT>-&nbsp;</TT></TD>
    <TD align=3Dright><TT>242&nbsp;</TT></TD>
    <TD align=3Dright><TT>0&nbsp;&nbsp;</TT></TD>
    <TD noWrap align=3Dright><TT>---&nbsp;&nbsp;</TT></TD>
    <TD noWrap><TT>&nbsp;K.ATAGDTHLGGEDFDNR.M</TT></TD></TR>
  <TR>
    <TD align=3Dright>&nbsp;</TD>
    <TD align=3Dright><TT>1680.7477&nbsp;&nbsp;</TT></TD>
    <TD align=3Dright><TT>1679.7404&nbsp;&nbsp;</TT></TD>
    <TD align=3Dright><TT>1679.8267&nbsp;&nbsp;</TT></TD>
    <TD noWrap align=3Dright><TT>-51.38&nbsp;</TT></TD>
    <TD align=3Dright><TT>145&nbsp;</TT></TD>
    <TD noWrap align=3Dright><TT>-&nbsp;</TT></TD>
    <TD align=3Dright><TT>159&nbsp;</TT></TD>
    <TD align=3Dright><TT>0&nbsp;&nbsp;</TT></TD>
    <TD noWrap align=3Dright><TT>---&nbsp;&nbsp;</TT></TD>
    <TD noWrap><TT>&nbsp;K.NAVVTVPAYFNDSQR.Q</TT></TD></TR>
  <TR>
    <TD align=3Dright>&nbsp;</TD>
    <TD align=3Dright><TT>1680.7477&nbsp;&nbsp;</TT></TD>
    <TD align=3Dright><TT>1679.7404&nbsp;&nbsp;</TT></TD>
    <TD align=3Dright><TT>1679.8267&nbsp;&nbsp;</TT></TD>
    <TD noWrap align=3Dright><TT>-51.38&nbsp;</TT></TD>
    <TD align=3Dright><TT>145&nbsp;</TT></TD>
    <TD noWrap align=3Dright><TT>-&nbsp;</TT></TD>
    <TD align=3Dright><TT>159&nbsp;</TT></TD>
    <TD align=3Dright><TT>0&nbsp;&nbsp;</TT></TD>
    <TD noWrap align=3Dright><TT>59&nbsp;&nbsp;</TT></TD>
    <TD noWrap><TT>&nbsp;K.NAVVTVPAYFNDSQR.Q</TT></TD></TR>
  <TR>
    <TD align=3Dright>&nbsp;</TD>
    <TD align=3Dright><TT>1819.7952&nbsp;&nbsp;</TT></TD>
    <TD align=3Dright><TT>1818.7879&nbsp;&nbsp;</TT></TD>
    <TD align=3Dright><TT>1818.9047&nbsp;&nbsp;</TT></TD>
    <TD noWrap align=3Dright><TT>-64.18&nbsp;</TT></TD>
    <TD align=3Dright><TT>60&nbsp;</TT></TD>
    <TD noWrap align=3Dright><TT>-&nbsp;</TT></TD>
    <TD align=3Dright><TT>75&nbsp;</TT></TD>
    <TD align=3Dright><TT>1&nbsp;&nbsp;</TT></TD>
    <TD noWrap align=3Dright><TT>---&nbsp;&nbsp;</TT></TD>
    <TD noWrap><TT>&nbsp;K.NQVAMNPVNTVFDAKR.L + Oxidation =
(M)</TT></TD></TR>
  <TR>
    <TD align=3Dright>&nbsp;</TD>
    <TD align=3Dright><TT>1854.7983&nbsp;&nbsp;</TT></TD>
    <TD align=3Dright><TT>1853.7910&nbsp;&nbsp;</TT></TD>
    <TD align=3Dright><TT>1853.9379&nbsp;&nbsp;</TT></TD>
    <TD noWrap align=3Dright><TT>-79.23&nbsp;</TT></TD>
    <TD align=3Dright><TT>117&nbsp;</TT></TD>
    <TD noWrap align=3Dright><TT>-&nbsp;</TT></TD>
    <TD align=3Dright><TT>132&nbsp;</TT></TD>
    <TD align=3Dright><TT>1&nbsp;&nbsp;</TT></TD>
    <TD noWrap align=3Dright><TT>---&nbsp;&nbsp;</TT></TD>
    <TD noWrap><TT>&nbsp;K.QFAAEEISSMVLVKMR.E + Oxidation =
(M)</TT></TD></TR>
  <TR>
    <TD align=3Dright>&nbsp;</TD>
    <TD align=3Dright><TT>1854.7983&nbsp;&nbsp;</TT></TD>
    <TD align=3Dright><TT>1853.7910&nbsp;&nbsp;</TT></TD>
    <TD align=3Dright><TT>1853.9379&nbsp;&nbsp;</TT></TD>
    <TD noWrap align=3Dright><TT>-79.23&nbsp;</TT></TD>
    <TD align=3Dright><TT>117&nbsp;</TT></TD>
    <TD noWrap align=3Dright><TT>-&nbsp;</TT></TD>
    <TD align=3Dright><TT>132&nbsp;</TT></TD>
    <TD align=3Dright><TT>1&nbsp;&nbsp;</TT></TD>
    <TD noWrap align=3Dright><TT>3&nbsp;&nbsp;</TT></TD>
    <TD noWrap><TT>&nbsp;K.QFAAEEISSMVLVKMR.E + Oxidation=20
  (M)</TT></TD></TR></TBODY></TABLE>
<TABLE border=3D0 cellSpacing=3D0>
  <TBODY>
  <TR>
    <TD><TT>&nbsp;&nbsp;&nbsp;&nbsp;&nbsp;&nbsp;</TT></TD>
    <TD><TT><B>No match to: </B>765.3491, 806.4055, 825.0513, 829.3381,=20
      841.0179, 842.4612, 870.4916, 902.3784, 967.3962, 1159.5750, =
1159.5750,=20
      1238.5970, 1346.6572, 1353.5704, 1376.5862, 1376.5862, 1384.5679,=20
      1416.6636, 1513.6703, 1513.6703, 1562.7402, 1616.7319, 1616.7319,=20
      1666.7535, 1804.8418, 1804.8418, 1835.7797, 1979.9236, 1979.9236,=20
      2065.0122, 2204.8569, 2210.9883, 2226.0122, 2231.1177,=20
  2482.0681</TT></TD></TR></TBODY></TABLE><BR>
<TABLE border=3D0 cellSpacing=3D0>
  <TBODY>
  <TR>
    <TD><TT><B><A =
name=3DHit8>8.</A>&nbsp;&nbsp;&nbsp;&nbsp;</B></TT></TD>
    <TD noWrap><TT><A=20
      =
href=3D"http://zxw-pc/mascot/cgi/protein_view.pl?file=3D../data/20121225/=
F002415.dat&amp;hit=3D8"=20
      =
target=3D_blank>gi|219766619</A>&nbsp;&nbsp;&nbsp;&nbsp;<B>Mass:</B>&nbsp=
;71171&nbsp;&nbsp;&nbsp;&nbsp;<B>Score:</B>&nbsp;123&nbsp;&nbsp;&nbsp;&nb=
sp;<B>Expect:</B>&nbsp;9.3e-007&nbsp;&nbsp;<B>Matches:</B>&nbsp;11</TT></=
TD></TR>
  <TR>
    <TD>&nbsp;</TD>
    <TD noWrap><TT>unnamed protein product [Malus x=20
  domestica]</TT></TD></TR></TBODY></TABLE>
<TABLE border=3D0 cellSpacing=3D0 cellPadding=3D0>
  <TBODY>
  <TR>
    <TD><TT>&nbsp;&nbsp;&nbsp;&nbsp;&nbsp;&nbsp;</TT></TD>
    <TD align=3Dright><TT><B>Observed&nbsp;&nbsp;</B></TT></TD>
    <TD noWrap align=3Dright><TT><B>Mr(expt)&nbsp;&nbsp;</B></TT></TD>
    <TD noWrap align=3Dright><TT><B>Mr(calc)&nbsp;&nbsp;</B></TT></TD>
    <TD align=3Dright><TT><B>&nbsp;ppm&nbsp;&nbsp;</B></TT></TD>
    <TD align=3Dright><TT><B>Start&nbsp;</B></TT></TD>
    <TD align=3Dright><TT><B>&nbsp;</B></TT></TD>
    <TD align=3Dright><TT><B>End&nbsp;</B></TT></TD>
    <TD align=3Dright><TT><B>Miss&nbsp;</B></TT></TD>
    <TD align=3Dright><TT><B>Ions&nbsp;</B></TT></TD>
    <TD><TT><B>&nbsp;Peptide</B></TT></TD></TR>
  <TR>
    <TD align=3Dright>&nbsp;</TD>
    <TD align=3Dright><TT>1197.5974&nbsp;&nbsp;</TT></TD>
    <TD align=3Dright><TT>1196.5901&nbsp;&nbsp;</TT></TD>
    <TD align=3Dright><TT>1196.6877&nbsp;&nbsp;</TT></TD>
    <TD noWrap align=3Dright><TT>-81.55&nbsp;</TT></TD>
    <TD align=3Dright><TT>164&nbsp;</TT></TD>
    <TD noWrap align=3Dright><TT>-&nbsp;</TT></TD>
    <TD align=3Dright><TT>175&nbsp;</TT></TD>
    <TD align=3Dright><TT>0&nbsp;&nbsp;</TT></TD>
    <TD noWrap align=3Dright><TT>---&nbsp;&nbsp;</TT></TD>
    <TD noWrap><TT>&nbsp;K.DAGVIAGLNVLR.I</TT></TD></TR>
  <TR>
    <TD align=3Dright>&nbsp;</TD>
    <TD align=3Dright><TT>1197.5974&nbsp;&nbsp;</TT></TD>
    <TD align=3Dright><TT>1196.5901&nbsp;&nbsp;</TT></TD>
    <TD align=3Dright><TT>1196.6877&nbsp;&nbsp;</TT></TD>
    <TD noWrap align=3Dright><TT>-81.55&nbsp;</TT></TD>
    <TD align=3Dright><TT>164&nbsp;</TT></TD>
    <TD noWrap align=3Dright><TT>-&nbsp;</TT></TD>
    <TD align=3Dright><TT>175&nbsp;</TT></TD>
    <TD align=3Dright><TT>0&nbsp;&nbsp;</TT></TD>
    <TD noWrap align=3Dright><TT>---&nbsp;&nbsp;</TT></TD>
    <TD noWrap><TT>&nbsp;K.DAGVIAGLNVLR.I</TT></TD></TR>
  <TR>
    <TD align=3Dright>&nbsp;</TD>
    <TD align=3Dright><TT>1313.5488&nbsp;&nbsp;</TT></TD>
    <TD align=3Dright><TT>1312.5415&nbsp;&nbsp;</TT></TD>
    <TD align=3Dright><TT>1312.6122&nbsp;&nbsp;</TT></TD>
    <TD noWrap align=3Dright><TT>-53.81&nbsp;</TT></TD>
    <TD align=3Dright><TT>308&nbsp;</TT></TD>
    <TD noWrap align=3Dright><TT>-&nbsp;</TT></TD>
    <TD align=3Dright><TT>317&nbsp;</TT></TD>
    <TD align=3Dright><TT>0&nbsp;&nbsp;</TT></TD>
    <TD noWrap align=3Dright><TT>---&nbsp;&nbsp;</TT></TD>
    <TD noWrap><TT>&nbsp;R.FEELNMDLFR.K</TT></TD></TR>
  <TR>
    <TD align=3Dright>&nbsp;</TD>
    <TD align=3Dright><TT>1487.6201&nbsp;&nbsp;</TT></TD>
    <TD align=3Dright><TT>1486.6128&nbsp;&nbsp;</TT></TD>
    <TD align=3Dright><TT>1486.6940&nbsp;&nbsp;</TT></TD>
    <TD noWrap align=3Dright><TT>-54.60&nbsp;</TT></TD>
    <TD align=3Dright><TT>40&nbsp;</TT></TD>
    <TD noWrap align=3Dright><TT>-&nbsp;</TT></TD>
    <TD align=3Dright><TT>52&nbsp;</TT></TD>
    <TD align=3Dright><TT>0&nbsp;&nbsp;</TT></TD>
    <TD noWrap align=3Dright><TT>---&nbsp;&nbsp;</TT></TD>
    <TD noWrap><TT>&nbsp;R.TTPSYVAFTDTER.L</TT></TD></TR>
  <TR>
    <TD align=3Dright>&nbsp;</TD>
    <TD align=3Dright><TT>1487.6201&nbsp;&nbsp;</TT></TD>
    <TD align=3Dright><TT>1486.6128&nbsp;&nbsp;</TT></TD>
    <TD align=3Dright><TT>1486.6940&nbsp;&nbsp;</TT></TD>
    <TD noWrap align=3Dright><TT>-54.60&nbsp;</TT></TD>
    <TD align=3Dright><TT>40&nbsp;</TT></TD>
    <TD noWrap align=3Dright><TT>-&nbsp;</TT></TD>
    <TD align=3Dright><TT>52&nbsp;</TT></TD>
    <TD align=3Dright><TT>0&nbsp;&nbsp;</TT></TD>
    <TD noWrap align=3Dright><TT>26&nbsp;&nbsp;</TT></TD>
    <TD noWrap><TT>&nbsp;R.TTPSYVAFTDTER.L</TT></TD></TR>
  <TR>
    <TD align=3Dright>&nbsp;</TD>
    <TD align=3Dright><TT>1675.6411&nbsp;&nbsp;</TT></TD>
    <TD align=3Dright><TT>1674.6338&nbsp;&nbsp;</TT></TD>
    <TD align=3Dright><TT>1674.7234&nbsp;&nbsp;</TT></TD>
    <TD noWrap align=3Dright><TT>-53.49&nbsp;</TT></TD>
    <TD align=3Dright><TT>227&nbsp;</TT></TD>
    <TD noWrap align=3Dright><TT>-&nbsp;</TT></TD>
    <TD align=3Dright><TT>242&nbsp;</TT></TD>
    <TD align=3Dright><TT>0&nbsp;&nbsp;</TT></TD>
    <TD noWrap align=3Dright><TT>---&nbsp;&nbsp;</TT></TD>
    <TD noWrap><TT>&nbsp;K.ATAGDTHLGGEDFDNR.M</TT></TD></TR>
  <TR>
    <TD align=3Dright>&nbsp;</TD>
    <TD align=3Dright><TT>1680.7477&nbsp;&nbsp;</TT></TD>
    <TD align=3Dright><TT>1679.7404&nbsp;&nbsp;</TT></TD>
    <TD align=3Dright><TT>1679.8267&nbsp;&nbsp;</TT></TD>
    <TD noWrap align=3Dright><TT>-51.38&nbsp;</TT></TD>
    <TD align=3Dright><TT>145&nbsp;</TT></TD>
    <TD noWrap align=3Dright><TT>-&nbsp;</TT></TD>
    <TD align=3Dright><TT>159&nbsp;</TT></TD>
    <TD align=3Dright><TT>0&nbsp;&nbsp;</TT></TD>
    <TD noWrap align=3Dright><TT>---&nbsp;&nbsp;</TT></TD>
    <TD noWrap><TT>&nbsp;K.NAVVTVPAYFNDSQR.Q</TT></TD></TR>
  <TR>
    <TD align=3Dright>&nbsp;</TD>
    <TD align=3Dright><TT>1680.7477&nbsp;&nbsp;</TT></TD>
    <TD align=3Dright><TT>1679.7404&nbsp;&nbsp;</TT></TD>
    <TD align=3Dright><TT>1679.8267&nbsp;&nbsp;</TT></TD>
    <TD noWrap align=3Dright><TT>-51.38&nbsp;</TT></TD>
    <TD align=3Dright><TT>145&nbsp;</TT></TD>
    <TD noWrap align=3Dright><TT>-&nbsp;</TT></TD>
    <TD align=3Dright><TT>159&nbsp;</TT></TD>
    <TD align=3Dright><TT>0&nbsp;&nbsp;</TT></TD>
    <TD noWrap align=3Dright><TT>59&nbsp;&nbsp;</TT></TD>
    <TD noWrap><TT>&nbsp;K.NAVVTVPAYFNDSQR.Q</TT></TD></TR>
  <TR>
    <TD align=3Dright>&nbsp;</TD>
    <TD align=3Dright><TT>1819.7952&nbsp;&nbsp;</TT></TD>
    <TD align=3Dright><TT>1818.7879&nbsp;&nbsp;</TT></TD>
    <TD align=3Dright><TT>1818.9047&nbsp;&nbsp;</TT></TD>
    <TD noWrap align=3Dright><TT>-64.18&nbsp;</TT></TD>
    <TD align=3Dright><TT>60&nbsp;</TT></TD>
    <TD noWrap align=3Dright><TT>-&nbsp;</TT></TD>
    <TD align=3Dright><TT>75&nbsp;</TT></TD>
    <TD align=3Dright><TT>1&nbsp;&nbsp;</TT></TD>
    <TD noWrap align=3Dright><TT>---&nbsp;&nbsp;</TT></TD>
    <TD noWrap><TT>&nbsp;K.NQVAMNPVNTVFDAKR.L + Oxidation =
(M)</TT></TD></TR>
  <TR>
    <TD align=3Dright>&nbsp;</TD>
    <TD align=3Dright><TT>1854.7983&nbsp;&nbsp;</TT></TD>
    <TD align=3Dright><TT>1853.7910&nbsp;&nbsp;</TT></TD>
    <TD align=3Dright><TT>1853.9379&nbsp;&nbsp;</TT></TD>
    <TD noWrap align=3Dright><TT>-79.23&nbsp;</TT></TD>
    <TD align=3Dright><TT>117&nbsp;</TT></TD>
    <TD noWrap align=3Dright><TT>-&nbsp;</TT></TD>
    <TD align=3Dright><TT>132&nbsp;</TT></TD>
    <TD align=3Dright><TT>1&nbsp;&nbsp;</TT></TD>
    <TD noWrap align=3Dright><TT>---&nbsp;&nbsp;</TT></TD>
    <TD noWrap><TT>&nbsp;K.QFAAEEISSMVLVKMR.E + Oxidation =
(M)</TT></TD></TR>
  <TR>
    <TD align=3Dright>&nbsp;</TD>
    <TD align=3Dright><TT>1854.7983&nbsp;&nbsp;</TT></TD>
    <TD align=3Dright><TT>1853.7910&nbsp;&nbsp;</TT></TD>
    <TD align=3Dright><TT>1853.9379&nbsp;&nbsp;</TT></TD>
    <TD noWrap align=3Dright><TT>-79.23&nbsp;</TT></TD>
    <TD align=3Dright><TT>117&nbsp;</TT></TD>
    <TD noWrap align=3Dright><TT>-&nbsp;</TT></TD>
    <TD align=3Dright><TT>132&nbsp;</TT></TD>
    <TD align=3Dright><TT>1&nbsp;&nbsp;</TT></TD>
    <TD noWrap align=3Dright><TT>3&nbsp;&nbsp;</TT></TD>
    <TD noWrap><TT>&nbsp;K.QFAAEEISSMVLVKMR.E + Oxidation=20
  (M)</TT></TD></TR></TBODY></TABLE>
<TABLE border=3D0 cellSpacing=3D0>
  <TBODY>
  <TR>
    <TD><TT>&nbsp;&nbsp;&nbsp;&nbsp;&nbsp;&nbsp;</TT></TD>
    <TD><TT><B>No match to: </B>765.3491, 806.4055, 825.0513, 829.3381,=20
      841.0179, 842.4612, 870.4916, 902.3784, 967.3962, 1159.5750, =
1159.5750,=20
      1238.5970, 1346.6572, 1353.5704, 1376.5862, 1376.5862, 1384.5679,=20
      1416.6636, 1513.6703, 1513.6703, 1562.7402, 1616.7319, 1616.7319,=20
      1666.7535, 1804.8418, 1804.8418, 1835.7797, 1979.9236, 1979.9236,=20
      2065.0122, 2204.8569, 2210.9883, 2226.0122, 2231.1177,=20
  2482.0681</TT></TD></TR></TBODY></TABLE><BR>
<TABLE border=3D0 cellSpacing=3D0>
  <TBODY>
  <TR>
    <TD><TT><B><A =
name=3DHit9>9.</A>&nbsp;&nbsp;&nbsp;&nbsp;</B></TT></TD>
    <TD noWrap><TT><A=20
      =
href=3D"http://zxw-pc/mascot/cgi/protein_view.pl?file=3D../data/20121225/=
F002415.dat&amp;hit=3D9"=20
      =
target=3D_blank>gi|116789965</A>&nbsp;&nbsp;&nbsp;&nbsp;<B>Mass:</B>&nbsp=
;71437&nbsp;&nbsp;&nbsp;&nbsp;<B>Score:</B>&nbsp;122&nbsp;&nbsp;&nbsp;&nb=
sp;<B>Expect:</B>&nbsp;1.2e-006&nbsp;&nbsp;<B>Matches:</B>&nbsp;11</TT></=
TD></TR>
  <TR>
    <TD>&nbsp;</TD>
    <TD noWrap><TT>unknown [Picea =
sitchensis]</TT></TD></TR></TBODY></TABLE>
<TABLE border=3D0 cellSpacing=3D0 cellPadding=3D0>
  <TBODY>
  <TR>
    <TD><TT>&nbsp;&nbsp;&nbsp;&nbsp;&nbsp;&nbsp;</TT></TD>
    <TD align=3Dright><TT><B>Observed&nbsp;&nbsp;</B></TT></TD>
    <TD noWrap align=3Dright><TT><B>Mr(expt)&nbsp;&nbsp;</B></TT></TD>
    <TD noWrap align=3Dright><TT><B>Mr(calc)&nbsp;&nbsp;</B></TT></TD>
    <TD align=3Dright><TT><B>&nbsp;ppm&nbsp;&nbsp;</B></TT></TD>
    <TD align=3Dright><TT><B>Start&nbsp;</B></TT></TD>
    <TD align=3Dright><TT><B>&nbsp;</B></TT></TD>
    <TD align=3Dright><TT><B>End&nbsp;</B></TT></TD>
    <TD align=3Dright><TT><B>Miss&nbsp;</B></TT></TD>
    <TD align=3Dright><TT><B>Ions&nbsp;</B></TT></TD>
    <TD><TT><B>&nbsp;Peptide</B></TT></TD></TR>
  <TR>
    <TD align=3Dright>&nbsp;</TD>
    <TD align=3Dright><TT>829.3381&nbsp;&nbsp;</TT></TD>
    <TD align=3Dright><TT>828.3309&nbsp;&nbsp;</TT></TD>
    <TD align=3Dright><TT>828.3800&nbsp;&nbsp;</TT></TD>
    <TD noWrap align=3Dright><TT>-59.30&nbsp;</TT></TD>
    <TD align=3Dright><TT>523&nbsp;</TT></TD>
    <TD noWrap align=3Dright><TT>-&nbsp;</TT></TD>
    <TD align=3Dright><TT>529&nbsp;</TT></TD>
    <TD align=3Dright><TT>0&nbsp;&nbsp;</TT></TD>
    <TD noWrap align=3Dright><TT>---&nbsp;&nbsp;</TT></TD>
    <TD noWrap><TT>&nbsp;K.MVHDAEK.Y</TT></TD></TR>
  <TR>
    <TD align=3Dright>&nbsp;</TD>
    <TD align=3Dright><TT>1197.5974&nbsp;&nbsp;</TT></TD>
    <TD align=3Dright><TT>1196.5901&nbsp;&nbsp;</TT></TD>
    <TD align=3Dright><TT>1196.6554&nbsp;&nbsp;</TT></TD>
    <TD noWrap align=3Dright><TT>-54.51&nbsp;</TT></TD>
    <TD align=3Dright><TT>464&nbsp;</TT></TD>
    <TD noWrap align=3Dright><TT>-&nbsp;</TT></TD>
    <TD align=3Dright><TT>474&nbsp;</TT></TD>
    <TD align=3Dright><TT>0&nbsp;&nbsp;</TT></TD>
    <TD noWrap align=3Dright><TT>---&nbsp;&nbsp;</TT></TD>
    <TD noWrap><TT>&nbsp;K.FELTGIPPAPR.G</TT></TD></TR>
  <TR>
    <TD align=3Dright>&nbsp;</TD>
    <TD align=3Dright><TT>1197.5974&nbsp;&nbsp;</TT></TD>
    <TD align=3Dright><TT>1196.5901&nbsp;&nbsp;</TT></TD>
    <TD align=3Dright><TT>1196.6554&nbsp;&nbsp;</TT></TD>
    <TD noWrap align=3Dright><TT>-54.51&nbsp;</TT></TD>
    <TD align=3Dright><TT>464&nbsp;</TT></TD>
    <TD noWrap align=3Dright><TT>-&nbsp;</TT></TD>
    <TD align=3Dright><TT>474&nbsp;</TT></TD>
    <TD align=3Dright><TT>0&nbsp;&nbsp;</TT></TD>
    <TD noWrap align=3Dright><TT>6&nbsp;&nbsp;</TT></TD>
    <TD noWrap><TT>&nbsp;K.FELTGIPPAPR.G</TT></TD></TR>
  <TR>
    <TD align=3Dright>&nbsp;</TD>
    <TD align=3Dright><TT>1313.5488&nbsp;&nbsp;</TT></TD>
    <TD align=3Dright><TT>1312.5415&nbsp;&nbsp;</TT></TD>
    <TD align=3Dright><TT>1312.6122&nbsp;&nbsp;</TT></TD>
    <TD noWrap align=3Dright><TT>-53.81&nbsp;</TT></TD>
    <TD align=3Dright><TT>307&nbsp;</TT></TD>
    <TD noWrap align=3Dright><TT>-&nbsp;</TT></TD>
    <TD align=3Dright><TT>316&nbsp;</TT></TD>
    <TD align=3Dright><TT>0&nbsp;&nbsp;</TT></TD>
    <TD noWrap align=3Dright><TT>---&nbsp;&nbsp;</TT></TD>
    <TD noWrap><TT>&nbsp;R.FEELNMDLFR.R</TT></TD></TR>
  <TR>
    <TD align=3Dright>&nbsp;</TD>
    <TD align=3Dright><TT>1487.6201&nbsp;&nbsp;</TT></TD>
    <TD align=3Dright><TT>1486.6128&nbsp;&nbsp;</TT></TD>
    <TD align=3Dright><TT>1486.6940&nbsp;&nbsp;</TT></TD>
    <TD noWrap align=3Dright><TT>-54.60&nbsp;</TT></TD>
    <TD align=3Dright><TT>39&nbsp;</TT></TD>
    <TD noWrap align=3Dright><TT>-&nbsp;</TT></TD>
    <TD align=3Dright><TT>51&nbsp;</TT></TD>
    <TD align=3Dright><TT>0&nbsp;&nbsp;</TT></TD>
    <TD noWrap align=3Dright><TT>---&nbsp;&nbsp;</TT></TD>
    <TD noWrap><TT>&nbsp;R.TTPSYVAFTDTER.L</TT></TD></TR>
  <TR>
    <TD align=3Dright>&nbsp;</TD>
    <TD align=3Dright><TT>1487.6201&nbsp;&nbsp;</TT></TD>
    <TD align=3Dright><TT>1486.6128&nbsp;&nbsp;</TT></TD>
    <TD align=3Dright><TT>1486.6940&nbsp;&nbsp;</TT></TD>
    <TD noWrap align=3Dright><TT>-54.60&nbsp;</TT></TD>
    <TD align=3Dright><TT>39&nbsp;</TT></TD>
    <TD noWrap align=3Dright><TT>-&nbsp;</TT></TD>
    <TD align=3Dright><TT>51&nbsp;</TT></TD>
    <TD align=3Dright><TT>0&nbsp;&nbsp;</TT></TD>
    <TD noWrap align=3Dright><TT>26&nbsp;&nbsp;</TT></TD>
    <TD noWrap><TT>&nbsp;R.TTPSYVAFTDTER.L</TT></TD></TR>
  <TR>
    <TD align=3Dright>&nbsp;</TD>
    <TD align=3Dright><TT>1675.6411&nbsp;&nbsp;</TT></TD>
    <TD align=3Dright><TT>1674.6338&nbsp;&nbsp;</TT></TD>
    <TD align=3Dright><TT>1674.7234&nbsp;&nbsp;</TT></TD>
    <TD noWrap align=3Dright><TT>-53.49&nbsp;</TT></TD>
    <TD align=3Dright><TT>226&nbsp;</TT></TD>
    <TD noWrap align=3Dright><TT>-&nbsp;</TT></TD>
    <TD align=3Dright><TT>241&nbsp;</TT></TD>
    <TD align=3Dright><TT>0&nbsp;&nbsp;</TT></TD>
    <TD noWrap align=3Dright><TT>---&nbsp;&nbsp;</TT></TD>
    <TD noWrap><TT>&nbsp;K.ATAGDTHLGGEDFDNR.M</TT></TD></TR>
  <TR>
    <TD align=3Dright>&nbsp;</TD>
    <TD align=3Dright><TT>1680.7477&nbsp;&nbsp;</TT></TD>
    <TD align=3Dright><TT>1679.7404&nbsp;&nbsp;</TT></TD>
    <TD align=3Dright><TT>1679.8267&nbsp;&nbsp;</TT></TD>
    <TD noWrap align=3Dright><TT>-51.38&nbsp;</TT></TD>
    <TD align=3Dright><TT>144&nbsp;</TT></TD>
    <TD noWrap align=3Dright><TT>-&nbsp;</TT></TD>
    <TD align=3Dright><TT>158&nbsp;</TT></TD>
    <TD align=3Dright><TT>0&nbsp;&nbsp;</TT></TD>
    <TD noWrap align=3Dright><TT>---&nbsp;&nbsp;</TT></TD>
    <TD noWrap><TT>&nbsp;K.NAVVTVPAYFNDSQR.Q</TT></TD></TR>
  <TR>
    <TD align=3Dright>&nbsp;</TD>
    <TD align=3Dright><TT>1680.7477&nbsp;&nbsp;</TT></TD>
    <TD align=3Dright><TT>1679.7404&nbsp;&nbsp;</TT></TD>
    <TD align=3Dright><TT>1679.8267&nbsp;&nbsp;</TT></TD>
    <TD noWrap align=3Dright><TT>-51.38&nbsp;</TT></TD>
    <TD align=3Dright><TT>144&nbsp;</TT></TD>
    <TD noWrap align=3Dright><TT>-&nbsp;</TT></TD>
    <TD align=3Dright><TT>158&nbsp;</TT></TD>
    <TD align=3Dright><TT>0&nbsp;&nbsp;</TT></TD>
    <TD noWrap align=3Dright><TT>59&nbsp;&nbsp;</TT></TD>
    <TD noWrap><TT>&nbsp;K.NAVVTVPAYFNDSQR.Q</TT></TD></TR>
  <TR>
    <TD align=3Dright>&nbsp;</TD>
    <TD align=3Dright><TT>1819.7952&nbsp;&nbsp;</TT></TD>
    <TD align=3Dright><TT>1818.7879&nbsp;&nbsp;</TT></TD>
    <TD align=3Dright><TT>1818.9146&nbsp;&nbsp;</TT></TD>
    <TD noWrap align=3Dright><TT>-69.63&nbsp;</TT></TD>
    <TD align=3Dright><TT>331&nbsp;</TT></TD>
    <TD noWrap align=3Dright><TT>-&nbsp;</TT></TD>
    <TD align=3Dright><TT>347&nbsp;</TT></TD>
    <TD align=3Dright><TT>1&nbsp;&nbsp;</TT></TD>
    <TD noWrap align=3Dright><TT>---&nbsp;&nbsp;</TT></TD>
    <TD noWrap><TT>&nbsp;K.MDKSQIDDVVLVGGSTR.I</TT></TD></TR>
  <TR>
    <TD align=3Dright>&nbsp;</TD>
    <TD align=3Dright><TT>1835.7797&nbsp;&nbsp;</TT></TD>
    <TD align=3Dright><TT>1834.7724&nbsp;&nbsp;</TT></TD>
    <TD align=3Dright><TT>1834.9095&nbsp;&nbsp;</TT></TD>
    <TD noWrap align=3Dright><TT>-74.70&nbsp;</TT></TD>
    <TD align=3Dright><TT>331&nbsp;</TT></TD>
    <TD noWrap align=3Dright><TT>-&nbsp;</TT></TD>
    <TD align=3Dright><TT>347&nbsp;</TT></TD>
    <TD align=3Dright><TT>1&nbsp;&nbsp;</TT></TD>
    <TD noWrap align=3Dright><TT>---&nbsp;&nbsp;</TT></TD>
    <TD noWrap><TT>&nbsp;K.MDKSQIDDVVLVGGSTR.I + Oxidation=20
  (M)</TT></TD></TR></TBODY></TABLE>
<TABLE border=3D0 cellSpacing=3D0>
  <TBODY>
  <TR>
    <TD><TT>&nbsp;&nbsp;&nbsp;&nbsp;&nbsp;&nbsp;</TT></TD>
    <TD><TT><B>No match to: </B>765.3491, 806.4055, 825.0513, 841.0179,=20
      842.4612, 870.4916, 902.3784, 967.3962, 1159.5750, 1159.5750, =
1238.5970,=20
      1346.6572, 1353.5704, 1376.5862, 1376.5862, 1384.5679, 1416.6636,=20
      1513.6703, 1513.6703, 1562.7402, 1616.7319, 1616.7319, 1666.7535,=20
      1804.8418, 1804.8418, 1854.7983, 1854.7983, 1979.9236, 1979.9236,=20
      2065.0122, 2204.8569, 2210.9883, 2226.0122, 2231.1177,=20
  2482.0681</TT></TD></TR></TBODY></TABLE><BR>
<TABLE border=3D0 cellSpacing=3D0>
  <TBODY>
  <TR>
    <TD><TT><B><A name=3DHit10>10.</A>&nbsp;&nbsp;&nbsp;</B></TT></TD>
    <TD noWrap><TT><A=20
      =
href=3D"http://zxw-pc/mascot/cgi/protein_view.pl?file=3D../data/20121225/=
F002415.dat&amp;hit=3D10"=20
      =
target=3D_blank>gi|562006</A>&nbsp;&nbsp;&nbsp;&nbsp;<B>Mass:</B>&nbsp;71=
122&nbsp;&nbsp;&nbsp;&nbsp;<B>Score:</B>&nbsp;118&nbsp;&nbsp;&nbsp;&nbsp;=
<B>Expect:</B>&nbsp;2.9e-006&nbsp;&nbsp;<B>Matches:</B>&nbsp;9</TT></TD><=
/TR>
  <TR>
    <TD>&nbsp;</TD>
    <TD noWrap><TT>PsHSP71.2 [Pisum =
sativum]</TT></TD></TR></TBODY></TABLE>
<TABLE border=3D0 cellSpacing=3D0 cellPadding=3D0>
  <TBODY>
  <TR>
    <TD><TT>&nbsp;&nbsp;&nbsp;&nbsp;&nbsp;&nbsp;</TT></TD>
    <TD align=3Dright><TT><B>Observed&nbsp;&nbsp;</B></TT></TD>
    <TD noWrap align=3Dright><TT><B>Mr(expt)&nbsp;&nbsp;</B></TT></TD>
    <TD noWrap align=3Dright><TT><B>Mr(calc)&nbsp;&nbsp;</B></TT></TD>
    <TD align=3Dright><TT><B>&nbsp;ppm&nbsp;&nbsp;</B></TT></TD>
    <TD align=3Dright><TT><B>Start&nbsp;</B></TT></TD>
    <TD align=3Dright><TT><B>&nbsp;</B></TT></TD>
    <TD align=3Dright><TT><B>End&nbsp;</B></TT></TD>
    <TD align=3Dright><TT><B>Miss&nbsp;</B></TT></TD>
    <TD align=3Dright><TT><B>Ions&nbsp;</B></TT></TD>
    <TD><TT><B>&nbsp;Peptide</B></TT></TD></TR>
  <TR>
    <TD align=3Dright>&nbsp;</TD>
    <TD align=3Dright><TT>1197.5974&nbsp;&nbsp;</TT></TD>
    <TD align=3Dright><TT>1196.5901&nbsp;&nbsp;</TT></TD>
    <TD align=3Dright><TT>1196.6554&nbsp;&nbsp;</TT></TD>
    <TD noWrap align=3Dright><TT>-54.51&nbsp;</TT></TD>
    <TD align=3Dright><TT>464&nbsp;</TT></TD>
    <TD noWrap align=3Dright><TT>-&nbsp;</TT></TD>
    <TD align=3Dright><TT>474&nbsp;</TT></TD>
    <TD align=3Dright><TT>0&nbsp;&nbsp;</TT></TD>
    <TD noWrap align=3Dright><TT>---&nbsp;&nbsp;</TT></TD>
    <TD noWrap><TT>&nbsp;K.FELTGIPPAPR.G</TT></TD></TR>
  <TR>
    <TD align=3Dright>&nbsp;</TD>
    <TD align=3Dright><TT>1197.5974&nbsp;&nbsp;</TT></TD>
    <TD align=3Dright><TT>1196.5901&nbsp;&nbsp;</TT></TD>
    <TD align=3Dright><TT>1196.6554&nbsp;&nbsp;</TT></TD>
    <TD noWrap align=3Dright><TT>-54.51&nbsp;</TT></TD>
    <TD align=3Dright><TT>464&nbsp;</TT></TD>
    <TD noWrap align=3Dright><TT>-&nbsp;</TT></TD>
    <TD align=3Dright><TT>474&nbsp;</TT></TD>
    <TD align=3Dright><TT>0&nbsp;&nbsp;</TT></TD>
    <TD noWrap align=3Dright><TT>6&nbsp;&nbsp;</TT></TD>
    <TD noWrap><TT>&nbsp;K.FELTGIPPAPR.G</TT></TD></TR>
  <TR>
    <TD align=3Dright>&nbsp;</TD>
    <TD align=3Dright><TT>1313.5488&nbsp;&nbsp;</TT></TD>
    <TD align=3Dright><TT>1312.5415&nbsp;&nbsp;</TT></TD>
    <TD align=3Dright><TT>1312.6122&nbsp;&nbsp;</TT></TD>
    <TD noWrap align=3Dright><TT>-53.81&nbsp;</TT></TD>
    <TD align=3Dright><TT>307&nbsp;</TT></TD>
    <TD noWrap align=3Dright><TT>-&nbsp;</TT></TD>
    <TD align=3Dright><TT>316&nbsp;</TT></TD>
    <TD align=3Dright><TT>0&nbsp;&nbsp;</TT></TD>
    <TD noWrap align=3Dright><TT>---&nbsp;&nbsp;</TT></TD>
    <TD noWrap><TT>&nbsp;R.FEELNMDLFR.K</TT></TD></TR>
  <TR>
    <TD align=3Dright>&nbsp;</TD>
    <TD align=3Dright><TT>1487.6201&nbsp;&nbsp;</TT></TD>
    <TD align=3Dright><TT>1486.6128&nbsp;&nbsp;</TT></TD>
    <TD align=3Dright><TT>1486.6940&nbsp;&nbsp;</TT></TD>
    <TD noWrap align=3Dright><TT>-54.60&nbsp;</TT></TD>
    <TD align=3Dright><TT>39&nbsp;</TT></TD>
    <TD noWrap align=3Dright><TT>-&nbsp;</TT></TD>
    <TD align=3Dright><TT>51&nbsp;</TT></TD>
    <TD align=3Dright><TT>0&nbsp;&nbsp;</TT></TD>
    <TD noWrap align=3Dright><TT>---&nbsp;&nbsp;</TT></TD>
    <TD noWrap><TT>&nbsp;R.TTPSYVAFTDTER.L</TT></TD></TR>
  <TR>
    <TD align=3Dright>&nbsp;</TD>
    <TD align=3Dright><TT>1487.6201&nbsp;&nbsp;</TT></TD>
    <TD align=3Dright><TT>1486.6128&nbsp;&nbsp;</TT></TD>
    <TD align=3Dright><TT>1486.6940&nbsp;&nbsp;</TT></TD>
    <TD noWrap align=3Dright><TT>-54.60&nbsp;</TT></TD>
    <TD align=3Dright><TT>39&nbsp;</TT></TD>
    <TD noWrap align=3Dright><TT>-&nbsp;</TT></TD>
    <TD align=3Dright><TT>51&nbsp;</TT></TD>
    <TD align=3Dright><TT>0&nbsp;&nbsp;</TT></TD>
    <TD noWrap align=3Dright><TT>26&nbsp;&nbsp;</TT></TD>
    <TD noWrap><TT>&nbsp;R.TTPSYVAFTDTER.L</TT></TD></TR>
  <TR>
    <TD align=3Dright>&nbsp;</TD>
    <TD align=3Dright><TT>1675.6411&nbsp;&nbsp;</TT></TD>
    <TD align=3Dright><TT>1674.6338&nbsp;&nbsp;</TT></TD>
    <TD align=3Dright><TT>1674.7234&nbsp;&nbsp;</TT></TD>
    <TD noWrap align=3Dright><TT>-53.49&nbsp;</TT></TD>
    <TD align=3Dright><TT>226&nbsp;</TT></TD>
    <TD noWrap align=3Dright><TT>-&nbsp;</TT></TD>
    <TD align=3Dright><TT>241&nbsp;</TT></TD>
    <TD align=3Dright><TT>0&nbsp;&nbsp;</TT></TD>
    <TD noWrap align=3Dright><TT>---&nbsp;&nbsp;</TT></TD>
    <TD noWrap><TT>&nbsp;K.ATAGDTHLGGEDFDNR.M</TT></TD></TR>
  <TR>
    <TD align=3Dright>&nbsp;</TD>
    <TD align=3Dright><TT>1680.7477&nbsp;&nbsp;</TT></TD>
    <TD align=3Dright><TT>1679.7404&nbsp;&nbsp;</TT></TD>
    <TD align=3Dright><TT>1679.8267&nbsp;&nbsp;</TT></TD>
    <TD noWrap align=3Dright><TT>-51.38&nbsp;</TT></TD>
    <TD align=3Dright><TT>144&nbsp;</TT></TD>
    <TD noWrap align=3Dright><TT>-&nbsp;</TT></TD>
    <TD align=3Dright><TT>158&nbsp;</TT></TD>
    <TD align=3Dright><TT>0&nbsp;&nbsp;</TT></TD>
    <TD noWrap align=3Dright><TT>---&nbsp;&nbsp;</TT></TD>
    <TD noWrap><TT>&nbsp;K.NAVVTVPAYFNDSQR.Q</TT></TD></TR>
  <TR>
    <TD align=3Dright>&nbsp;</TD>
    <TD align=3Dright><TT>1680.7477&nbsp;&nbsp;</TT></TD>
    <TD align=3Dright><TT>1679.7404&nbsp;&nbsp;</TT></TD>
    <TD align=3Dright><TT>1679.8267&nbsp;&nbsp;</TT></TD>
    <TD noWrap align=3Dright><TT>-51.38&nbsp;</TT></TD>
    <TD align=3Dright><TT>144&nbsp;</TT></TD>
    <TD noWrap align=3Dright><TT>-&nbsp;</TT></TD>
    <TD align=3Dright><TT>158&nbsp;</TT></TD>
    <TD align=3Dright><TT>0&nbsp;&nbsp;</TT></TD>
    <TD noWrap align=3Dright><TT>59&nbsp;&nbsp;</TT></TD>
    <TD noWrap><TT>&nbsp;K.NAVVTVPAYFNDSQR.Q</TT></TD></TR>
  <TR>
    <TD align=3Dright>&nbsp;</TD>
    <TD align=3Dright><TT>2482.0681&nbsp;&nbsp;</TT></TD>
    <TD align=3Dright><TT>2481.0608&nbsp;&nbsp;</TT></TD>
    <TD align=3Dright><TT>2481.1958&nbsp;&nbsp;</TT></TD>
    <TD noWrap align=3Dright><TT>-54.41&nbsp;</TT></TD>
    <TD align=3Dright><TT>5&nbsp;</TT></TD>
    <TD noWrap align=3Dright><TT>-&nbsp;</TT></TD>
    <TD align=3Dright><TT>27&nbsp;</TT></TD>
    <TD align=3Dright><TT>1&nbsp;&nbsp;</TT></TD>
    <TD noWrap align=3Dright><TT>---&nbsp;&nbsp;</TT></TD>
    <TD =
noWrap><TT>&nbsp;K.EGKAIGIDLGTTYSCVGVWQNDR.V</TT></TD></TR></TBODY></TABL=
E>
<TABLE border=3D0 cellSpacing=3D0>
  <TBODY>
  <TR>
    <TD><TT>&nbsp;&nbsp;&nbsp;&nbsp;&nbsp;&nbsp;</TT></TD>
    <TD><TT><B>No match to: </B>765.3491, 806.4055, 825.0513, 829.3381,=20
      841.0179, 842.4612, 870.4916, 902.3784, 967.3962, 1159.5750, =
1159.5750,=20
      1238.5970, 1346.6572, 1353.5704, 1376.5862, 1376.5862, 1384.5679,=20
      1416.6636, 1513.6703, 1513.6703, 1562.7402, 1616.7319, 1616.7319,=20
      1666.7535, 1804.8418, 1804.8418, 1819.7952, 1835.7797, 1854.7983,=20
      1854.7983, 1979.9236, 1979.9236, 2065.0122, 2204.8569, 2210.9883,=20
      2226.0122, 2231.1177</TT></TD></TR></TBODY></TABLE><BR>
<TABLE border=3D0 cellSpacing=3D0>
  <TBODY>
  <TR>
    <TD><TT><B><A name=3DHit11>11.</A>&nbsp;&nbsp;&nbsp;</B></TT></TD>
    <TD noWrap><TT><A=20
      =
href=3D"http://zxw-pc/mascot/cgi/protein_view.pl?file=3D../data/20121225/=
F002415.dat&amp;hit=3D11"=20
      =
target=3D_blank>gi|257307193</A>&nbsp;&nbsp;&nbsp;&nbsp;<B>Mass:</B>&nbsp=
;71122&nbsp;&nbsp;&nbsp;&nbsp;<B>Score:</B>&nbsp;118&nbsp;&nbsp;&nbsp;&nb=
sp;<B>Expect:</B>&nbsp;2.9e-006&nbsp;&nbsp;<B>Matches:</B>&nbsp;9</TT></T=
D></TR>
  <TR>
    <TD>&nbsp;</TD>
    <TD noWrap><TT>unnamed protein product [Pisum=20
sativum]</TT></TD></TR></TBODY></TABLE>
<TABLE border=3D0 cellSpacing=3D0 cellPadding=3D0>
  <TBODY>
  <TR>
    <TD><TT>&nbsp;&nbsp;&nbsp;&nbsp;&nbsp;&nbsp;</TT></TD>
    <TD align=3Dright><TT><B>Observed&nbsp;&nbsp;</B></TT></TD>
    <TD noWrap align=3Dright><TT><B>Mr(expt)&nbsp;&nbsp;</B></TT></TD>
    <TD noWrap align=3Dright><TT><B>Mr(calc)&nbsp;&nbsp;</B></TT></TD>
    <TD align=3Dright><TT><B>&nbsp;ppm&nbsp;&nbsp;</B></TT></TD>
    <TD align=3Dright><TT><B>Start&nbsp;</B></TT></TD>
    <TD align=3Dright><TT><B>&nbsp;</B></TT></TD>
    <TD align=3Dright><TT><B>End&nbsp;</B></TT></TD>
    <TD align=3Dright><TT><B>Miss&nbsp;</B></TT></TD>
    <TD align=3Dright><TT><B>Ions&nbsp;</B></TT></TD>
    <TD><TT><B>&nbsp;Peptide</B></TT></TD></TR>
  <TR>
    <TD align=3Dright>&nbsp;</TD>
    <TD align=3Dright><TT>1197.5974&nbsp;&nbsp;</TT></TD>
    <TD align=3Dright><TT>1196.5901&nbsp;&nbsp;</TT></TD>
    <TD align=3Dright><TT>1196.6554&nbsp;&nbsp;</TT></TD>
    <TD noWrap align=3Dright><TT>-54.51&nbsp;</TT></TD>
    <TD align=3Dright><TT>464&nbsp;</TT></TD>
    <TD noWrap align=3Dright><TT>-&nbsp;</TT></TD>
    <TD align=3Dright><TT>474&nbsp;</TT></TD>
    <TD align=3Dright><TT>0&nbsp;&nbsp;</TT></TD>
    <TD noWrap align=3Dright><TT>---&nbsp;&nbsp;</TT></TD>
    <TD noWrap><TT>&nbsp;K.FELTGIPPAPR.G</TT></TD></TR>
  <TR>
    <TD align=3Dright>&nbsp;</TD>
    <TD align=3Dright><TT>1197.5974&nbsp;&nbsp;</TT></TD>
    <TD align=3Dright><TT>1196.5901&nbsp;&nbsp;</TT></TD>
    <TD align=3Dright><TT>1196.6554&nbsp;&nbsp;</TT></TD>
    <TD noWrap align=3Dright><TT>-54.51&nbsp;</TT></TD>
    <TD align=3Dright><TT>464&nbsp;</TT></TD>
    <TD noWrap align=3Dright><TT>-&nbsp;</TT></TD>
    <TD align=3Dright><TT>474&nbsp;</TT></TD>
    <TD align=3Dright><TT>0&nbsp;&nbsp;</TT></TD>
    <TD noWrap align=3Dright><TT>6&nbsp;&nbsp;</TT></TD>
    <TD noWrap><TT>&nbsp;K.FELTGIPPAPR.G</TT></TD></TR>
  <TR>
    <TD align=3Dright>&nbsp;</TD>
    <TD align=3Dright><TT>1313.5488&nbsp;&nbsp;</TT></TD>
    <TD align=3Dright><TT>1312.5415&nbsp;&nbsp;</TT></TD>
    <TD align=3Dright><TT>1312.6122&nbsp;&nbsp;</TT></TD>
    <TD noWrap align=3Dright><TT>-53.81&nbsp;</TT></TD>
    <TD align=3Dright><TT>307&nbsp;</TT></TD>
    <TD noWrap align=3Dright><TT>-&nbsp;</TT></TD>
    <TD align=3Dright><TT>316&nbsp;</TT></TD>
    <TD align=3Dright><TT>0&nbsp;&nbsp;</TT></TD>
    <TD noWrap align=3Dright><TT>---&nbsp;&nbsp;</TT></TD>
    <TD noWrap><TT>&nbsp;R.FEELNMDLFR.K</TT></TD></TR>
  <TR>
    <TD align=3Dright>&nbsp;</TD>
    <TD align=3Dright><TT>1487.6201&nbsp;&nbsp;</TT></TD>
    <TD align=3Dright><TT>1486.6128&nbsp;&nbsp;</TT></TD>
    <TD align=3Dright><TT>1486.6940&nbsp;&nbsp;</TT></TD>
    <TD noWrap align=3Dright><TT>-54.60&nbsp;</TT></TD>
    <TD align=3Dright><TT>39&nbsp;</TT></TD>
    <TD noWrap align=3Dright><TT>-&nbsp;</TT></TD>
    <TD align=3Dright><TT>51&nbsp;</TT></TD>
    <TD align=3Dright><TT>0&nbsp;&nbsp;</TT></TD>
    <TD noWrap align=3Dright><TT>---&nbsp;&nbsp;</TT></TD>
    <TD noWrap><TT>&nbsp;R.TTPSYVAFTDTER.L</TT></TD></TR>
  <TR>
    <TD align=3Dright>&nbsp;</TD>
    <TD align=3Dright><TT>1487.6201&nbsp;&nbsp;</TT></TD>
    <TD align=3Dright><TT>1486.6128&nbsp;&nbsp;</TT></TD>
    <TD align=3Dright><TT>1486.6940&nbsp;&nbsp;</TT></TD>
    <TD noWrap align=3Dright><TT>-54.60&nbsp;</TT></TD>
    <TD align=3Dright><TT>39&nbsp;</TT></TD>
    <TD noWrap align=3Dright><TT>-&nbsp;</TT></TD>
    <TD align=3Dright><TT>51&nbsp;</TT></TD>
    <TD align=3Dright><TT>0&nbsp;&nbsp;</TT></TD>
    <TD noWrap align=3Dright><TT>26&nbsp;&nbsp;</TT></TD>
    <TD noWrap><TT>&nbsp;R.TTPSYVAFTDTER.L</TT></TD></TR>
  <TR>
    <TD align=3Dright>&nbsp;</TD>
    <TD align=3Dright><TT>1675.6411&nbsp;&nbsp;</TT></TD>
    <TD align=3Dright><TT>1674.6338&nbsp;&nbsp;</TT></TD>
    <TD align=3Dright><TT>1674.7234&nbsp;&nbsp;</TT></TD>
    <TD noWrap align=3Dright><TT>-53.49&nbsp;</TT></TD>
    <TD align=3Dright><TT>226&nbsp;</TT></TD>
    <TD noWrap align=3Dright><TT>-&nbsp;</TT></TD>
    <TD align=3Dright><TT>241&nbsp;</TT></TD>
    <TD align=3Dright><TT>0&nbsp;&nbsp;</TT></TD>
    <TD noWrap align=3Dright><TT>---&nbsp;&nbsp;</TT></TD>
    <TD noWrap><TT>&nbsp;K.ATAGDTHLGGEDFDNR.M</TT></TD></TR>
  <TR>
    <TD align=3Dright>&nbsp;</TD>
    <TD align=3Dright><TT>1680.7477&nbsp;&nbsp;</TT></TD>
    <TD align=3Dright><TT>1679.7404&nbsp;&nbsp;</TT></TD>
    <TD align=3Dright><TT>1679.8267&nbsp;&nbsp;</TT></TD>
    <TD noWrap align=3Dright><TT>-51.38&nbsp;</TT></TD>
    <TD align=3Dright><TT>144&nbsp;</TT></TD>
    <TD noWrap align=3Dright><TT>-&nbsp;</TT></TD>
    <TD align=3Dright><TT>158&nbsp;</TT></TD>
    <TD align=3Dright><TT>0&nbsp;&nbsp;</TT></TD>
    <TD noWrap align=3Dright><TT>---&nbsp;&nbsp;</TT></TD>
    <TD noWrap><TT>&nbsp;K.NAVVTVPAYFNDSQR.Q</TT></TD></TR>
  <TR>
    <TD align=3Dright>&nbsp;</TD>
    <TD align=3Dright><TT>1680.7477&nbsp;&nbsp;</TT></TD>
    <TD align=3Dright><TT>1679.7404&nbsp;&nbsp;</TT></TD>
    <TD align=3Dright><TT>1679.8267&nbsp;&nbsp;</TT></TD>
    <TD noWrap align=3Dright><TT>-51.38&nbsp;</TT></TD>
    <TD align=3Dright><TT>144&nbsp;</TT></TD>
    <TD noWrap align=3Dright><TT>-&nbsp;</TT></TD>
    <TD align=3Dright><TT>158&nbsp;</TT></TD>
    <TD align=3Dright><TT>0&nbsp;&nbsp;</TT></TD>
    <TD noWrap align=3Dright><TT>59&nbsp;&nbsp;</TT></TD>
    <TD noWrap><TT>&nbsp;K.NAVVTVPAYFNDSQR.Q</TT></TD></TR>
  <TR>
    <TD align=3Dright>&nbsp;</TD>
    <TD align=3Dright><TT>2482.0681&nbsp;&nbsp;</TT></TD>
    <TD align=3Dright><TT>2481.0608&nbsp;&nbsp;</TT></TD>
    <TD align=3Dright><TT>2481.1958&nbsp;&nbsp;</TT></TD>
    <TD noWrap align=3Dright><TT>-54.41&nbsp;</TT></TD>
    <TD align=3Dright><TT>5&nbsp;</TT></TD>
    <TD noWrap align=3Dright><TT>-&nbsp;</TT></TD>
    <TD align=3Dright><TT>27&nbsp;</TT></TD>
    <TD align=3Dright><TT>1&nbsp;&nbsp;</TT></TD>
    <TD noWrap align=3Dright><TT>---&nbsp;&nbsp;</TT></TD>
    <TD =
noWrap><TT>&nbsp;K.EGKAIGIDLGTTYSCVGVWQNDR.V</TT></TD></TR></TBODY></TABL=
E>
<TABLE border=3D0 cellSpacing=3D0>
  <TBODY>
  <TR>
    <TD><TT>&nbsp;&nbsp;&nbsp;&nbsp;&nbsp;&nbsp;</TT></TD>
    <TD><TT><B>No match to: </B>765.3491, 806.4055, 825.0513, 829.3381,=20
      841.0179, 842.4612, 870.4916, 902.3784, 967.3962, 1159.5750, =
1159.5750,=20
      1238.5970, 1346.6572, 1353.5704, 1376.5862, 1376.5862, 1384.5679,=20
      1416.6636, 1513.6703, 1513.6703, 1562.7402, 1616.7319, 1616.7319,=20
      1666.7535, 1804.8418, 1804.8418, 1819.7952, 1835.7797, 1854.7983,=20
      1854.7983, 1979.9236, 1979.9236, 2065.0122, 2204.8569, 2210.9883,=20
      2226.0122, 2231.1177</TT></TD></TR></TBODY></TABLE><BR>
<TABLE border=3D0 cellSpacing=3D0>
  <TBODY>
  <TR>
    <TD><TT><B><A name=3DHit12>12.</A>&nbsp;&nbsp;&nbsp;</B></TT></TD>
    <TD noWrap><TT><A=20
      =
href=3D"http://zxw-pc/mascot/cgi/protein_view.pl?file=3D../data/20121225/=
F002415.dat&amp;hit=3D12"=20
      =
target=3D_blank>gi|257344403</A>&nbsp;&nbsp;&nbsp;&nbsp;<B>Mass:</B>&nbsp=
;71122&nbsp;&nbsp;&nbsp;&nbsp;<B>Score:</B>&nbsp;118&nbsp;&nbsp;&nbsp;&nb=
sp;<B>Expect:</B>&nbsp;2.9e-006&nbsp;&nbsp;<B>Matches:</B>&nbsp;9</TT></T=
D></TR>
  <TR>
    <TD>&nbsp;</TD>
    <TD noWrap><TT>unnamed protein product [Pisum=20
sativum]</TT></TD></TR></TBODY></TABLE>
<TABLE border=3D0 cellSpacing=3D0 cellPadding=3D0>
  <TBODY>
  <TR>
    <TD><TT>&nbsp;&nbsp;&nbsp;&nbsp;&nbsp;&nbsp;</TT></TD>
    <TD align=3Dright><TT><B>Observed&nbsp;&nbsp;</B></TT></TD>
    <TD noWrap align=3Dright><TT><B>Mr(expt)&nbsp;&nbsp;</B></TT></TD>
    <TD noWrap align=3Dright><TT><B>Mr(calc)&nbsp;&nbsp;</B></TT></TD>
    <TD align=3Dright><TT><B>&nbsp;ppm&nbsp;&nbsp;</B></TT></TD>
    <TD align=3Dright><TT><B>Start&nbsp;</B></TT></TD>
    <TD align=3Dright><TT><B>&nbsp;</B></TT></TD>
    <TD align=3Dright><TT><B>End&nbsp;</B></TT></TD>
    <TD align=3Dright><TT><B>Miss&nbsp;</B></TT></TD>
    <TD align=3Dright><TT><B>Ions&nbsp;</B></TT></TD>
    <TD><TT><B>&nbsp;Peptide</B></TT></TD></TR>
  <TR>
    <TD align=3Dright>&nbsp;</TD>
    <TD align=3Dright><TT>1197.5974&nbsp;&nbsp;</TT></TD>
    <TD align=3Dright><TT>1196.5901&nbsp;&nbsp;</TT></TD>
    <TD align=3Dright><TT>1196.6554&nbsp;&nbsp;</TT></TD>
    <TD noWrap align=3Dright><TT>-54.51&nbsp;</TT></TD>
    <TD align=3Dright><TT>464&nbsp;</TT></TD>
    <TD noWrap align=3Dright><TT>-&nbsp;</TT></TD>
    <TD align=3Dright><TT>474&nbsp;</TT></TD>
    <TD align=3Dright><TT>0&nbsp;&nbsp;</TT></TD>
    <TD noWrap align=3Dright><TT>---&nbsp;&nbsp;</TT></TD>
    <TD noWrap><TT>&nbsp;K.FELTGIPPAPR.G</TT></TD></TR>
  <TR>
    <TD align=3Dright>&nbsp;</TD>
    <TD align=3Dright><TT>1197.5974&nbsp;&nbsp;</TT></TD>
    <TD align=3Dright><TT>1196.5901&nbsp;&nbsp;</TT></TD>
    <TD align=3Dright><TT>1196.6554&nbsp;&nbsp;</TT></TD>
    <TD noWrap align=3Dright><TT>-54.51&nbsp;</TT></TD>
    <TD align=3Dright><TT>464&nbsp;</TT></TD>
    <TD noWrap align=3Dright><TT>-&nbsp;</TT></TD>
    <TD align=3Dright><TT>474&nbsp;</TT></TD>
    <TD align=3Dright><TT>0&nbsp;&nbsp;</TT></TD>
    <TD noWrap align=3Dright><TT>6&nbsp;&nbsp;</TT></TD>
    <TD noWrap><TT>&nbsp;K.FELTGIPPAPR.G</TT></TD></TR>
  <TR>
    <TD align=3Dright>&nbsp;</TD>
    <TD align=3Dright><TT>1313.5488&nbsp;&nbsp;</TT></TD>
    <TD align=3Dright><TT>1312.5415&nbsp;&nbsp;</TT></TD>
    <TD align=3Dright><TT>1312.6122&nbsp;&nbsp;</TT></TD>
    <TD noWrap align=3Dright><TT>-53.81&nbsp;</TT></TD>
    <TD align=3Dright><TT>307&nbsp;</TT></TD>
    <TD noWrap align=3Dright><TT>-&nbsp;</TT></TD>
    <TD align=3Dright><TT>316&nbsp;</TT></TD>
    <TD align=3Dright><TT>0&nbsp;&nbsp;</TT></TD>
    <TD noWrap align=3Dright><TT>---&nbsp;&nbsp;</TT></TD>
    <TD noWrap><TT>&nbsp;R.FEELNMDLFR.K</TT></TD></TR>
  <TR>
    <TD align=3Dright>&nbsp;</TD>
    <TD align=3Dright><TT>1487.6201&nbsp;&nbsp;</TT></TD>
    <TD align=3Dright><TT>1486.6128&nbsp;&nbsp;</TT></TD>
    <TD align=3Dright><TT>1486.6940&nbsp;&nbsp;</TT></TD>
    <TD noWrap align=3Dright><TT>-54.60&nbsp;</TT></TD>
    <TD align=3Dright><TT>39&nbsp;</TT></TD>
    <TD noWrap align=3Dright><TT>-&nbsp;</TT></TD>
    <TD align=3Dright><TT>51&nbsp;</TT></TD>
    <TD align=3Dright><TT>0&nbsp;&nbsp;</TT></TD>
    <TD noWrap align=3Dright><TT>---&nbsp;&nbsp;</TT></TD>
    <TD noWrap><TT>&nbsp;R.TTPSYVAFTDTER.L</TT></TD></TR>
  <TR>
    <TD align=3Dright>&nbsp;</TD>
    <TD align=3Dright><TT>1487.6201&nbsp;&nbsp;</TT></TD>
    <TD align=3Dright><TT>1486.6128&nbsp;&nbsp;</TT></TD>
    <TD align=3Dright><TT>1486.6940&nbsp;&nbsp;</TT></TD>
    <TD noWrap align=3Dright><TT>-54.60&nbsp;</TT></TD>
    <TD align=3Dright><TT>39&nbsp;</TT></TD>
    <TD noWrap align=3Dright><TT>-&nbsp;</TT></TD>
    <TD align=3Dright><TT>51&nbsp;</TT></TD>
    <TD align=3Dright><TT>0&nbsp;&nbsp;</TT></TD>
    <TD noWrap align=3Dright><TT>26&nbsp;&nbsp;</TT></TD>
    <TD noWrap><TT>&nbsp;R.TTPSYVAFTDTER.L</TT></TD></TR>
  <TR>
    <TD align=3Dright>&nbsp;</TD>
    <TD align=3Dright><TT>1675.6411&nbsp;&nbsp;</TT></TD>
    <TD align=3Dright><TT>1674.6338&nbsp;&nbsp;</TT></TD>
    <TD align=3Dright><TT>1674.7234&nbsp;&nbsp;</TT></TD>
    <TD noWrap align=3Dright><TT>-53.49&nbsp;</TT></TD>
    <TD align=3Dright><TT>226&nbsp;</TT></TD>
    <TD noWrap align=3Dright><TT>-&nbsp;</TT></TD>
    <TD align=3Dright><TT>241&nbsp;</TT></TD>
    <TD align=3Dright><TT>0&nbsp;&nbsp;</TT></TD>
    <TD noWrap align=3Dright><TT>---&nbsp;&nbsp;</TT></TD>
    <TD noWrap><TT>&nbsp;K.ATAGDTHLGGEDFDNR.M</TT></TD></TR>
  <TR>
    <TD align=3Dright>&nbsp;</TD>
    <TD align=3Dright><TT>1680.7477&nbsp;&nbsp;</TT></TD>
    <TD align=3Dright><TT>1679.7404&nbsp;&nbsp;</TT></TD>
    <TD align=3Dright><TT>1679.8267&nbsp;&nbsp;</TT></TD>
    <TD noWrap align=3Dright><TT>-51.38&nbsp;</TT></TD>
    <TD align=3Dright><TT>144&nbsp;</TT></TD>
    <TD noWrap align=3Dright><TT>-&nbsp;</TT></TD>
    <TD align=3Dright><TT>158&nbsp;</TT></TD>
    <TD align=3Dright><TT>0&nbsp;&nbsp;</TT></TD>
    <TD noWrap align=3Dright><TT>---&nbsp;&nbsp;</TT></TD>
    <TD noWrap><TT>&nbsp;K.NAVVTVPAYFNDSQR.Q</TT></TD></TR>
  <TR>
    <TD align=3Dright>&nbsp;</TD>
    <TD align=3Dright><TT>1680.7477&nbsp;&nbsp;</TT></TD>
    <TD align=3Dright><TT>1679.7404&nbsp;&nbsp;</TT></TD>
    <TD align=3Dright><TT>1679.8267&nbsp;&nbsp;</TT></TD>
    <TD noWrap align=3Dright><TT>-51.38&nbsp;</TT></TD>
    <TD align=3Dright><TT>144&nbsp;</TT></TD>
    <TD noWrap align=3Dright><TT>-&nbsp;</TT></TD>
    <TD align=3Dright><TT>158&nbsp;</TT></TD>
    <TD align=3Dright><TT>0&nbsp;&nbsp;</TT></TD>
    <TD noWrap align=3Dright><TT>59&nbsp;&nbsp;</TT></TD>
    <TD noWrap><TT>&nbsp;K.NAVVTVPAYFNDSQR.Q</TT></TD></TR>
  <TR>
    <TD align=3Dright>&nbsp;</TD>
    <TD align=3Dright><TT>2482.0681&nbsp;&nbsp;</TT></TD>
    <TD align=3Dright><TT>2481.0608&nbsp;&nbsp;</TT></TD>
    <TD align=3Dright><TT>2481.1958&nbsp;&nbsp;</TT></TD>
    <TD noWrap align=3Dright><TT>-54.41&nbsp;</TT></TD>
    <TD align=3Dright><TT>5&nbsp;</TT></TD>
    <TD noWrap align=3Dright><TT>-&nbsp;</TT></TD>
    <TD align=3Dright><TT>27&nbsp;</TT></TD>
    <TD align=3Dright><TT>1&nbsp;&nbsp;</TT></TD>
    <TD noWrap align=3Dright><TT>---&nbsp;&nbsp;</TT></TD>
    <TD =
noWrap><TT>&nbsp;K.EGKAIGIDLGTTYSCVGVWQNDR.V</TT></TD></TR></TBODY></TABL=
E>
<TABLE border=3D0 cellSpacing=3D0>
  <TBODY>
  <TR>
    <TD><TT>&nbsp;&nbsp;&nbsp;&nbsp;&nbsp;&nbsp;</TT></TD>
    <TD><TT><B>No match to: </B>765.3491, 806.4055, 825.0513, 829.3381,=20
      841.0179, 842.4612, 870.4916, 902.3784, 967.3962, 1159.5750, =
1159.5750,=20
      1238.5970, 1346.6572, 1353.5704, 1376.5862, 1376.5862, 1384.5679,=20
      1416.6636, 1513.6703, 1513.6703, 1562.7402, 1616.7319, 1616.7319,=20
      1666.7535, 1804.8418, 1804.8418, 1819.7952, 1835.7797, 1854.7983,=20
      1854.7983, 1979.9236, 1979.9236, 2065.0122, 2204.8569, 2210.9883,=20
      2226.0122, 2231.1177</TT></TD></TR></TBODY></TABLE><BR>
<TABLE border=3D0 cellSpacing=3D0>
  <TBODY>
  <TR>
    <TD><TT><B><A name=3DHit13>13.</A>&nbsp;&nbsp;&nbsp;</B></TT></TD>
    <TD noWrap><TT><A=20
      =
href=3D"http://zxw-pc/mascot/cgi/protein_view.pl?file=3D../data/20121225/=
F002415.dat&amp;hit=3D13"=20
      =
target=3D_blank>gi|219773917</A>&nbsp;&nbsp;&nbsp;&nbsp;<B>Mass:</B>&nbsp=
;71122&nbsp;&nbsp;&nbsp;&nbsp;<B>Score:</B>&nbsp;118&nbsp;&nbsp;&nbsp;&nb=
sp;<B>Expect:</B>&nbsp;2.9e-006&nbsp;&nbsp;<B>Matches:</B>&nbsp;9</TT></T=
D></TR>
  <TR>
    <TD>&nbsp;</TD>
    <TD noWrap><TT>unnamed protein product [Pisum=20
sativum]</TT></TD></TR></TBODY></TABLE>
<TABLE border=3D0 cellSpacing=3D0 cellPadding=3D0>
  <TBODY>
  <TR>
    <TD><TT>&nbsp;&nbsp;&nbsp;&nbsp;&nbsp;&nbsp;</TT></TD>
    <TD align=3Dright><TT><B>Observed&nbsp;&nbsp;</B></TT></TD>
    <TD noWrap align=3Dright><TT><B>Mr(expt)&nbsp;&nbsp;</B></TT></TD>
    <TD noWrap align=3Dright><TT><B>Mr(calc)&nbsp;&nbsp;</B></TT></TD>
    <TD align=3Dright><TT><B>&nbsp;ppm&nbsp;&nbsp;</B></TT></TD>
    <TD align=3Dright><TT><B>Start&nbsp;</B></TT></TD>
    <TD align=3Dright><TT><B>&nbsp;</B></TT></TD>
    <TD align=3Dright><TT><B>End&nbsp;</B></TT></TD>
    <TD align=3Dright><TT><B>Miss&nbsp;</B></TT></TD>
    <TD align=3Dright><TT><B>Ions&nbsp;</B></TT></TD>
    <TD><TT><B>&nbsp;Peptide</B></TT></TD></TR>
  <TR>
    <TD align=3Dright>&nbsp;</TD>
    <TD align=3Dright><TT>1197.5974&nbsp;&nbsp;</TT></TD>
    <TD align=3Dright><TT>1196.5901&nbsp;&nbsp;</TT></TD>
    <TD align=3Dright><TT>1196.6554&nbsp;&nbsp;</TT></TD>
    <TD noWrap align=3Dright><TT>-54.51&nbsp;</TT></TD>
    <TD align=3Dright><TT>464&nbsp;</TT></TD>
    <TD noWrap align=3Dright><TT>-&nbsp;</TT></TD>
    <TD align=3Dright><TT>474&nbsp;</TT></TD>
    <TD align=3Dright><TT>0&nbsp;&nbsp;</TT></TD>
    <TD noWrap align=3Dright><TT>---&nbsp;&nbsp;</TT></TD>
    <TD noWrap><TT>&nbsp;K.FELTGIPPAPR.G</TT></TD></TR>
  <TR>
    <TD align=3Dright>&nbsp;</TD>
    <TD align=3Dright><TT>1197.5974&nbsp;&nbsp;</TT></TD>
    <TD align=3Dright><TT>1196.5901&nbsp;&nbsp;</TT></TD>
    <TD align=3Dright><TT>1196.6554&nbsp;&nbsp;</TT></TD>
    <TD noWrap align=3Dright><TT>-54.51&nbsp;</TT></TD>
    <TD align=3Dright><TT>464&nbsp;</TT></TD>
    <TD noWrap align=3Dright><TT>-&nbsp;</TT></TD>
    <TD align=3Dright><TT>474&nbsp;</TT></TD>
    <TD align=3Dright><TT>0&nbsp;&nbsp;</TT></TD>
    <TD noWrap align=3Dright><TT>6&nbsp;&nbsp;</TT></TD>
    <TD noWrap><TT>&nbsp;K.FELTGIPPAPR.G</TT></TD></TR>
  <TR>
    <TD align=3Dright>&nbsp;</TD>
    <TD align=3Dright><TT>1313.5488&nbsp;&nbsp;</TT></TD>
    <TD align=3Dright><TT>1312.5415&nbsp;&nbsp;</TT></TD>
    <TD align=3Dright><TT>1312.6122&nbsp;&nbsp;</TT></TD>
    <TD noWrap align=3Dright><TT>-53.81&nbsp;</TT></TD>
    <TD align=3Dright><TT>307&nbsp;</TT></TD>
    <TD noWrap align=3Dright><TT>-&nbsp;</TT></TD>
    <TD align=3Dright><TT>316&nbsp;</TT></TD>
    <TD align=3Dright><TT>0&nbsp;&nbsp;</TT></TD>
    <TD noWrap align=3Dright><TT>---&nbsp;&nbsp;</TT></TD>
    <TD noWrap><TT>&nbsp;R.FEELNMDLFR.K</TT></TD></TR>
  <TR>
    <TD align=3Dright>&nbsp;</TD>
    <TD align=3Dright><TT>1487.6201&nbsp;&nbsp;</TT></TD>
    <TD align=3Dright><TT>1486.6128&nbsp;&nbsp;</TT></TD>
    <TD align=3Dright><TT>1486.6940&nbsp;&nbsp;</TT></TD>
    <TD noWrap align=3Dright><TT>-54.60&nbsp;</TT></TD>
    <TD align=3Dright><TT>39&nbsp;</TT></TD>
    <TD noWrap align=3Dright><TT>-&nbsp;</TT></TD>
    <TD align=3Dright><TT>51&nbsp;</TT></TD>
    <TD align=3Dright><TT>0&nbsp;&nbsp;</TT></TD>
    <TD noWrap align=3Dright><TT>---&nbsp;&nbsp;</TT></TD>
    <TD noWrap><TT>&nbsp;R.TTPSYVAFTDTER.L</TT></TD></TR>
  <TR>
    <TD align=3Dright>&nbsp;</TD>
    <TD align=3Dright><TT>1487.6201&nbsp;&nbsp;</TT></TD>
    <TD align=3Dright><TT>1486.6128&nbsp;&nbsp;</TT></TD>
    <TD align=3Dright><TT>1486.6940&nbsp;&nbsp;</TT></TD>
    <TD noWrap align=3Dright><TT>-54.60&nbsp;</TT></TD>
    <TD align=3Dright><TT>39&nbsp;</TT></TD>
    <TD noWrap align=3Dright><TT>-&nbsp;</TT></TD>
    <TD align=3Dright><TT>51&nbsp;</TT></TD>
    <TD align=3Dright><TT>0&nbsp;&nbsp;</TT></TD>
    <TD noWrap align=3Dright><TT>26&nbsp;&nbsp;</TT></TD>
    <TD noWrap><TT>&nbsp;R.TTPSYVAFTDTER.L</TT></TD></TR>
  <TR>
    <TD align=3Dright>&nbsp;</TD>
    <TD align=3Dright><TT>1675.6411&nbsp;&nbsp;</TT></TD>
    <TD align=3Dright><TT>1674.6338&nbsp;&nbsp;</TT></TD>
    <TD align=3Dright><TT>1674.7234&nbsp;&nbsp;</TT></TD>
    <TD noWrap align=3Dright><TT>-53.49&nbsp;</TT></TD>
    <TD align=3Dright><TT>226&nbsp;</TT></TD>
    <TD noWrap align=3Dright><TT>-&nbsp;</TT></TD>
    <TD align=3Dright><TT>241&nbsp;</TT></TD>
    <TD align=3Dright><TT>0&nbsp;&nbsp;</TT></TD>
    <TD noWrap align=3Dright><TT>---&nbsp;&nbsp;</TT></TD>
    <TD noWrap><TT>&nbsp;K.ATAGDTHLGGEDFDNR.M</TT></TD></TR>
  <TR>
    <TD align=3Dright>&nbsp;</TD>
    <TD align=3Dright><TT>1680.7477&nbsp;&nbsp;</TT></TD>
    <TD align=3Dright><TT>1679.7404&nbsp;&nbsp;</TT></TD>
    <TD align=3Dright><TT>1679.8267&nbsp;&nbsp;</TT></TD>
    <TD noWrap align=3Dright><TT>-51.38&nbsp;</TT></TD>
    <TD align=3Dright><TT>144&nbsp;</TT></TD>
    <TD noWrap align=3Dright><TT>-&nbsp;</TT></TD>
    <TD align=3Dright><TT>158&nbsp;</TT></TD>
    <TD align=3Dright><TT>0&nbsp;&nbsp;</TT></TD>
    <TD noWrap align=3Dright><TT>---&nbsp;&nbsp;</TT></TD>
    <TD noWrap><TT>&nbsp;K.NAVVTVPAYFNDSQR.Q</TT></TD></TR>
  <TR>
    <TD align=3Dright>&nbsp;</TD>
    <TD align=3Dright><TT>1680.7477&nbsp;&nbsp;</TT></TD>
    <TD align=3Dright><TT>1679.7404&nbsp;&nbsp;</TT></TD>
    <TD align=3Dright><TT>1679.8267&nbsp;&nbsp;</TT></TD>
    <TD noWrap align=3Dright><TT>-51.38&nbsp;</TT></TD>
    <TD align=3Dright><TT>144&nbsp;</TT></TD>
    <TD noWrap align=3Dright><TT>-&nbsp;</TT></TD>
    <TD align=3Dright><TT>158&nbsp;</TT></TD>
    <TD align=3Dright><TT>0&nbsp;&nbsp;</TT></TD>
    <TD noWrap align=3Dright><TT>59&nbsp;&nbsp;</TT></TD>
    <TD noWrap><TT>&nbsp;K.NAVVTVPAYFNDSQR.Q</TT></TD></TR>
  <TR>
    <TD align=3Dright>&nbsp;</TD>
    <TD align=3Dright><TT>2482.0681&nbsp;&nbsp;</TT></TD>
    <TD align=3Dright><TT>2481.0608&nbsp;&nbsp;</TT></TD>
    <TD align=3Dright><TT>2481.1958&nbsp;&nbsp;</TT></TD>
    <TD noWrap align=3Dright><TT>-54.41&nbsp;</TT></TD>
    <TD align=3Dright><TT>5&nbsp;</TT></TD>
    <TD noWrap align=3Dright><TT>-&nbsp;</TT></TD>
    <TD align=3Dright><TT>27&nbsp;</TT></TD>
    <TD align=3Dright><TT>1&nbsp;&nbsp;</TT></TD>
    <TD noWrap align=3Dright><TT>---&nbsp;&nbsp;</TT></TD>
    <TD =
noWrap><TT>&nbsp;K.EGKAIGIDLGTTYSCVGVWQNDR.V</TT></TD></TR></TBODY></TABL=
E>
<TABLE border=3D0 cellSpacing=3D0>
  <TBODY>
  <TR>
    <TD><TT>&nbsp;&nbsp;&nbsp;&nbsp;&nbsp;&nbsp;</TT></TD>
    <TD><TT><B>No match to: </B>765.3491, 806.4055, 825.0513, 829.3381,=20
      841.0179, 842.4612, 870.4916, 902.3784, 967.3962, 1159.5750, =
1159.5750,=20
      1238.5970, 1346.6572, 1353.5704, 1376.5862, 1376.5862, 1384.5679,=20
      1416.6636, 1513.6703, 1513.6703, 1562.7402, 1616.7319, 1616.7319,=20
      1666.7535, 1804.8418, 1804.8418, 1819.7952, 1835.7797, 1854.7983,=20
      1854.7983, 1979.9236, 1979.9236, 2065.0122, 2204.8569, 2210.9883,=20
      2226.0122, 2231.1177</TT></TD></TR></TBODY></TABLE><BR>
<TABLE border=3D0 cellSpacing=3D0>
  <TBODY>
  <TR>
    <TD><TT><B><A name=3DHit14>14.</A>&nbsp;&nbsp;&nbsp;</B></TT></TD>
    <TD noWrap><TT><A=20
      =
href=3D"http://zxw-pc/mascot/cgi/protein_view.pl?file=3D../data/20121225/=
F002415.dat&amp;hit=3D14"=20
      =
target=3D_blank>gi|219764958</A>&nbsp;&nbsp;&nbsp;&nbsp;<B>Mass:</B>&nbsp=
;71122&nbsp;&nbsp;&nbsp;&nbsp;<B>Score:</B>&nbsp;118&nbsp;&nbsp;&nbsp;&nb=
sp;<B>Expect:</B>&nbsp;2.9e-006&nbsp;&nbsp;<B>Matches:</B>&nbsp;9</TT></T=
D></TR>
  <TR>
    <TD>&nbsp;</TD>
    <TD noWrap><TT>unnamed protein product [Pisum=20
sativum]</TT></TD></TR></TBODY></TABLE>
<TABLE border=3D0 cellSpacing=3D0 cellPadding=3D0>
  <TBODY>
  <TR>
    <TD><TT>&nbsp;&nbsp;&nbsp;&nbsp;&nbsp;&nbsp;</TT></TD>
    <TD align=3Dright><TT><B>Observed&nbsp;&nbsp;</B></TT></TD>
    <TD noWrap align=3Dright><TT><B>Mr(expt)&nbsp;&nbsp;</B></TT></TD>
    <TD noWrap align=3Dright><TT><B>Mr(calc)&nbsp;&nbsp;</B></TT></TD>
    <TD align=3Dright><TT><B>&nbsp;ppm&nbsp;&nbsp;</B></TT></TD>
    <TD align=3Dright><TT><B>Start&nbsp;</B></TT></TD>
    <TD align=3Dright><TT><B>&nbsp;</B></TT></TD>
    <TD align=3Dright><TT><B>End&nbsp;</B></TT></TD>
    <TD align=3Dright><TT><B>Miss&nbsp;</B></TT></TD>
    <TD align=3Dright><TT><B>Ions&nbsp;</B></TT></TD>
    <TD><TT><B>&nbsp;Peptide</B></TT></TD></TR>
  <TR>
    <TD align=3Dright>&nbsp;</TD>
    <TD align=3Dright><TT>1197.5974&nbsp;&nbsp;</TT></TD>
    <TD align=3Dright><TT>1196.5901&nbsp;&nbsp;</TT></TD>
    <TD align=3Dright><TT>1196.6554&nbsp;&nbsp;</TT></TD>
    <TD noWrap align=3Dright><TT>-54.51&nbsp;</TT></TD>
    <TD align=3Dright><TT>464&nbsp;</TT></TD>
    <TD noWrap align=3Dright><TT>-&nbsp;</TT></TD>
    <TD align=3Dright><TT>474&nbsp;</TT></TD>
    <TD align=3Dright><TT>0&nbsp;&nbsp;</TT></TD>
    <TD noWrap align=3Dright><TT>---&nbsp;&nbsp;</TT></TD>
    <TD noWrap><TT>&nbsp;K.FELTGIPPAPR.G</TT></TD></TR>
  <TR>
    <TD align=3Dright>&nbsp;</TD>
    <TD align=3Dright><TT>1197.5974&nbsp;&nbsp;</TT></TD>
    <TD align=3Dright><TT>1196.5901&nbsp;&nbsp;</TT></TD>
    <TD align=3Dright><TT>1196.6554&nbsp;&nbsp;</TT></TD>
    <TD noWrap align=3Dright><TT>-54.51&nbsp;</TT></TD>
    <TD align=3Dright><TT>464&nbsp;</TT></TD>
    <TD noWrap align=3Dright><TT>-&nbsp;</TT></TD>
    <TD align=3Dright><TT>474&nbsp;</TT></TD>
    <TD align=3Dright><TT>0&nbsp;&nbsp;</TT></TD>
    <TD noWrap align=3Dright><TT>6&nbsp;&nbsp;</TT></TD>
    <TD noWrap><TT>&nbsp;K.FELTGIPPAPR.G</TT></TD></TR>
  <TR>
    <TD align=3Dright>&nbsp;</TD>
    <TD align=3Dright><TT>1313.5488&nbsp;&nbsp;</TT></TD>
    <TD align=3Dright><TT>1312.5415&nbsp;&nbsp;</TT></TD>
    <TD align=3Dright><TT>1312.6122&nbsp;&nbsp;</TT></TD>
    <TD noWrap align=3Dright><TT>-53.81&nbsp;</TT></TD>
    <TD align=3Dright><TT>307&nbsp;</TT></TD>
    <TD noWrap align=3Dright><TT>-&nbsp;</TT></TD>
    <TD align=3Dright><TT>316&nbsp;</TT></TD>
    <TD align=3Dright><TT>0&nbsp;&nbsp;</TT></TD>
    <TD noWrap align=3Dright><TT>---&nbsp;&nbsp;</TT></TD>
    <TD noWrap><TT>&nbsp;R.FEELNMDLFR.K</TT></TD></TR>
  <TR>
    <TD align=3Dright>&nbsp;</TD>
    <TD align=3Dright><TT>1487.6201&nbsp;&nbsp;</TT></TD>
    <TD align=3Dright><TT>1486.6128&nbsp;&nbsp;</TT></TD>
    <TD align=3Dright><TT>1486.6940&nbsp;&nbsp;</TT></TD>
    <TD noWrap align=3Dright><TT>-54.60&nbsp;</TT></TD>
    <TD align=3Dright><TT>39&nbsp;</TT></TD>
    <TD noWrap align=3Dright><TT>-&nbsp;</TT></TD>
    <TD align=3Dright><TT>51&nbsp;</TT></TD>
    <TD align=3Dright><TT>0&nbsp;&nbsp;</TT></TD>
    <TD noWrap align=3Dright><TT>---&nbsp;&nbsp;</TT></TD>
    <TD noWrap><TT>&nbsp;R.TTPSYVAFTDTER.L</TT></TD></TR>
  <TR>
    <TD align=3Dright>&nbsp;</TD>
    <TD align=3Dright><TT>1487.6201&nbsp;&nbsp;</TT></TD>
    <TD align=3Dright><TT>1486.6128&nbsp;&nbsp;</TT></TD>
    <TD align=3Dright><TT>1486.6940&nbsp;&nbsp;</TT></TD>
    <TD noWrap align=3Dright><TT>-54.60&nbsp;</TT></TD>
    <TD align=3Dright><TT>39&nbsp;</TT></TD>
    <TD noWrap align=3Dright><TT>-&nbsp;</TT></TD>
    <TD align=3Dright><TT>51&nbsp;</TT></TD>
    <TD align=3Dright><TT>0&nbsp;&nbsp;</TT></TD>
    <TD noWrap align=3Dright><TT>26&nbsp;&nbsp;</TT></TD>
    <TD noWrap><TT>&nbsp;R.TTPSYVAFTDTER.L</TT></TD></TR>
  <TR>
    <TD align=3Dright>&nbsp;</TD>
    <TD align=3Dright><TT>1675.6411&nbsp;&nbsp;</TT></TD>
    <TD align=3Dright><TT>1674.6338&nbsp;&nbsp;</TT></TD>
    <TD align=3Dright><TT>1674.7234&nbsp;&nbsp;</TT></TD>
    <TD noWrap align=3Dright><TT>-53.49&nbsp;</TT></TD>
    <TD align=3Dright><TT>226&nbsp;</TT></TD>
    <TD noWrap align=3Dright><TT>-&nbsp;</TT></TD>
    <TD align=3Dright><TT>241&nbsp;</TT></TD>
    <TD align=3Dright><TT>0&nbsp;&nbsp;</TT></TD>
    <TD noWrap align=3Dright><TT>---&nbsp;&nbsp;</TT></TD>
    <TD noWrap><TT>&nbsp;K.ATAGDTHLGGEDFDNR.M</TT></TD></TR>
  <TR>
    <TD align=3Dright>&nbsp;</TD>
    <TD align=3Dright><TT>1680.7477&nbsp;&nbsp;</TT></TD>
    <TD align=3Dright><TT>1679.7404&nbsp;&nbsp;</TT></TD>
    <TD align=3Dright><TT>1679.8267&nbsp;&nbsp;</TT></TD>
    <TD noWrap align=3Dright><TT>-51.38&nbsp;</TT></TD>
    <TD align=3Dright><TT>144&nbsp;</TT></TD>
    <TD noWrap align=3Dright><TT>-&nbsp;</TT></TD>
    <TD align=3Dright><TT>158&nbsp;</TT></TD>
    <TD align=3Dright><TT>0&nbsp;&nbsp;</TT></TD>
    <TD noWrap align=3Dright><TT>---&nbsp;&nbsp;</TT></TD>
    <TD noWrap><TT>&nbsp;K.NAVVTVPAYFNDSQR.Q</TT></TD></TR>
  <TR>
    <TD align=3Dright>&nbsp;</TD>
    <TD align=3Dright><TT>1680.7477&nbsp;&nbsp;</TT></TD>
    <TD align=3Dright><TT>1679.7404&nbsp;&nbsp;</TT></TD>
    <TD align=3Dright><TT>1679.8267&nbsp;&nbsp;</TT></TD>
    <TD noWrap align=3Dright><TT>-51.38&nbsp;</TT></TD>
    <TD align=3Dright><TT>144&nbsp;</TT></TD>
    <TD noWrap align=3Dright><TT>-&nbsp;</TT></TD>
    <TD align=3Dright><TT>158&nbsp;</TT></TD>
    <TD align=3Dright><TT>0&nbsp;&nbsp;</TT></TD>
    <TD noWrap align=3Dright><TT>59&nbsp;&nbsp;</TT></TD>
    <TD noWrap><TT>&nbsp;K.NAVVTVPAYFNDSQR.Q</TT></TD></TR>
  <TR>
    <TD align=3Dright>&nbsp;</TD>
    <TD align=3Dright><TT>2482.0681&nbsp;&nbsp;</TT></TD>
    <TD align=3Dright><TT>2481.0608&nbsp;&nbsp;</TT></TD>
    <TD align=3Dright><TT>2481.1958&nbsp;&nbsp;</TT></TD>
    <TD noWrap align=3Dright><TT>-54.41&nbsp;</TT></TD>
    <TD align=3Dright><TT>5&nbsp;</TT></TD>
    <TD noWrap align=3Dright><TT>-&nbsp;</TT></TD>
    <TD align=3Dright><TT>27&nbsp;</TT></TD>
    <TD align=3Dright><TT>1&nbsp;&nbsp;</TT></TD>
    <TD noWrap align=3Dright><TT>---&nbsp;&nbsp;</TT></TD>
    <TD =
noWrap><TT>&nbsp;K.EGKAIGIDLGTTYSCVGVWQNDR.V</TT></TD></TR></TBODY></TABL=
E>
<TABLE border=3D0 cellSpacing=3D0>
  <TBODY>
  <TR>
    <TD><TT>&nbsp;&nbsp;&nbsp;&nbsp;&nbsp;&nbsp;</TT></TD>
    <TD><TT><B>No match to: </B>765.3491, 806.4055, 825.0513, 829.3381,=20
      841.0179, 842.4612, 870.4916, 902.3784, 967.3962, 1159.5750, =
1159.5750,=20
      1238.5970, 1346.6572, 1353.5704, 1376.5862, 1376.5862, 1384.5679,=20
      1416.6636, 1513.6703, 1513.6703, 1562.7402, 1616.7319, 1616.7319,=20
      1666.7535, 1804.8418, 1804.8418, 1819.7952, 1835.7797, 1854.7983,=20
      1854.7983, 1979.9236, 1979.9236, 2065.0122, 2204.8569, 2210.9883,=20
      2226.0122, 2231.1177</TT></TD></TR></TBODY></TABLE><BR>
<TABLE border=3D0 cellSpacing=3D0>
  <TBODY>
  <TR>
    <TD><TT><B><A name=3DHit15>15.</A>&nbsp;&nbsp;&nbsp;</B></TT></TD>
    <TD noWrap><TT><A=20
      =
href=3D"http://zxw-pc/mascot/cgi/protein_view.pl?file=3D../data/20121225/=
F002415.dat&amp;hit=3D15"=20
      =
target=3D_blank>gi|1771479</A>&nbsp;&nbsp;&nbsp;&nbsp;<B>Mass:</B>&nbsp;7=
1122&nbsp;&nbsp;&nbsp;&nbsp;<B>Score:</B>&nbsp;118&nbsp;&nbsp;&nbsp;&nbsp=
;<B>Expect:</B>&nbsp;2.9e-006&nbsp;&nbsp;<B>Matches:</B>&nbsp;9</TT></TD>=
</TR>
  <TR>
    <TD>&nbsp;</TD>
    <TD noWrap><TT>heat shock protein hsp70 [Pisum=20
sativum]</TT></TD></TR></TBODY></TABLE>
<TABLE border=3D0 cellSpacing=3D0 cellPadding=3D0>
  <TBODY>
  <TR>
    <TD><TT>&nbsp;&nbsp;&nbsp;&nbsp;&nbsp;&nbsp;</TT></TD>
    <TD align=3Dright><TT><B>Observed&nbsp;&nbsp;</B></TT></TD>
    <TD noWrap align=3Dright><TT><B>Mr(expt)&nbsp;&nbsp;</B></TT></TD>
    <TD noWrap align=3Dright><TT><B>Mr(calc)&nbsp;&nbsp;</B></TT></TD>
    <TD align=3Dright><TT><B>&nbsp;ppm&nbsp;&nbsp;</B></TT></TD>
    <TD align=3Dright><TT><B>Start&nbsp;</B></TT></TD>
    <TD align=3Dright><TT><B>&nbsp;</B></TT></TD>
    <TD align=3Dright><TT><B>End&nbsp;</B></TT></TD>
    <TD align=3Dright><TT><B>Miss&nbsp;</B></TT></TD>
    <TD align=3Dright><TT><B>Ions&nbsp;</B></TT></TD>
    <TD><TT><B>&nbsp;Peptide</B></TT></TD></TR>
  <TR>
    <TD align=3Dright>&nbsp;</TD>
    <TD align=3Dright><TT>1197.5974&nbsp;&nbsp;</TT></TD>
    <TD align=3Dright><TT>1196.5901&nbsp;&nbsp;</TT></TD>
    <TD align=3Dright><TT>1196.6554&nbsp;&nbsp;</TT></TD>
    <TD noWrap align=3Dright><TT>-54.51&nbsp;</TT></TD>
    <TD align=3Dright><TT>464&nbsp;</TT></TD>
    <TD noWrap align=3Dright><TT>-&nbsp;</TT></TD>
    <TD align=3Dright><TT>474&nbsp;</TT></TD>
    <TD align=3Dright><TT>0&nbsp;&nbsp;</TT></TD>
    <TD noWrap align=3Dright><TT>---&nbsp;&nbsp;</TT></TD>
    <TD noWrap><TT>&nbsp;K.FELTGIPPAPR.G</TT></TD></TR>
  <TR>
    <TD align=3Dright>&nbsp;</TD>
    <TD align=3Dright><TT>1197.5974&nbsp;&nbsp;</TT></TD>
    <TD align=3Dright><TT>1196.5901&nbsp;&nbsp;</TT></TD>
    <TD align=3Dright><TT>1196.6554&nbsp;&nbsp;</TT></TD>
    <TD noWrap align=3Dright><TT>-54.51&nbsp;</TT></TD>
    <TD align=3Dright><TT>464&nbsp;</TT></TD>
    <TD noWrap align=3Dright><TT>-&nbsp;</TT></TD>
    <TD align=3Dright><TT>474&nbsp;</TT></TD>
    <TD align=3Dright><TT>0&nbsp;&nbsp;</TT></TD>
    <TD noWrap align=3Dright><TT>6&nbsp;&nbsp;</TT></TD>
    <TD noWrap><TT>&nbsp;K.FELTGIPPAPR.G</TT></TD></TR>
  <TR>
    <TD align=3Dright>&nbsp;</TD>
    <TD align=3Dright><TT>1313.5488&nbsp;&nbsp;</TT></TD>
    <TD align=3Dright><TT>1312.5415&nbsp;&nbsp;</TT></TD>
    <TD align=3Dright><TT>1312.6122&nbsp;&nbsp;</TT></TD>
    <TD noWrap align=3Dright><TT>-53.81&nbsp;</TT></TD>
    <TD align=3Dright><TT>307&nbsp;</TT></TD>
    <TD noWrap align=3Dright><TT>-&nbsp;</TT></TD>
    <TD align=3Dright><TT>316&nbsp;</TT></TD>
    <TD align=3Dright><TT>0&nbsp;&nbsp;</TT></TD>
    <TD noWrap align=3Dright><TT>---&nbsp;&nbsp;</TT></TD>
    <TD noWrap><TT>&nbsp;R.FEELNMDLFR.K</TT></TD></TR>
  <TR>
    <TD align=3Dright>&nbsp;</TD>
    <TD align=3Dright><TT>1487.6201&nbsp;&nbsp;</TT></TD>
    <TD align=3Dright><TT>1486.6128&nbsp;&nbsp;</TT></TD>
    <TD align=3Dright><TT>1486.6940&nbsp;&nbsp;</TT></TD>
    <TD noWrap align=3Dright><TT>-54.60&nbsp;</TT></TD>
    <TD align=3Dright><TT>39&nbsp;</TT></TD>
    <TD noWrap align=3Dright><TT>-&nbsp;</TT></TD>
    <TD align=3Dright><TT>51&nbsp;</TT></TD>
    <TD align=3Dright><TT>0&nbsp;&nbsp;</TT></TD>
    <TD noWrap align=3Dright><TT>---&nbsp;&nbsp;</TT></TD>
    <TD noWrap><TT>&nbsp;R.TTPSYVAFTDTER.L</TT></TD></TR>
  <TR>
    <TD align=3Dright>&nbsp;</TD>
    <TD align=3Dright><TT>1487.6201&nbsp;&nbsp;</TT></TD>
    <TD align=3Dright><TT>1486.6128&nbsp;&nbsp;</TT></TD>
    <TD align=3Dright><TT>1486.6940&nbsp;&nbsp;</TT></TD>
    <TD noWrap align=3Dright><TT>-54.60&nbsp;</TT></TD>
    <TD align=3Dright><TT>39&nbsp;</TT></TD>
    <TD noWrap align=3Dright><TT>-&nbsp;</TT></TD>
    <TD align=3Dright><TT>51&nbsp;</TT></TD>
    <TD align=3Dright><TT>0&nbsp;&nbsp;</TT></TD>
    <TD noWrap align=3Dright><TT>26&nbsp;&nbsp;</TT></TD>
    <TD noWrap><TT>&nbsp;R.TTPSYVAFTDTER.L</TT></TD></TR>
  <TR>
    <TD align=3Dright>&nbsp;</TD>
    <TD align=3Dright><TT>1675.6411&nbsp;&nbsp;</TT></TD>
    <TD align=3Dright><TT>1674.6338&nbsp;&nbsp;</TT></TD>
    <TD align=3Dright><TT>1674.7234&nbsp;&nbsp;</TT></TD>
    <TD noWrap align=3Dright><TT>-53.49&nbsp;</TT></TD>
    <TD align=3Dright><TT>226&nbsp;</TT></TD>
    <TD noWrap align=3Dright><TT>-&nbsp;</TT></TD>
    <TD align=3Dright><TT>241&nbsp;</TT></TD>
    <TD align=3Dright><TT>0&nbsp;&nbsp;</TT></TD>
    <TD noWrap align=3Dright><TT>---&nbsp;&nbsp;</TT></TD>
    <TD noWrap><TT>&nbsp;K.ATAGDTHLGGEDFDNR.M</TT></TD></TR>
  <TR>
    <TD align=3Dright>&nbsp;</TD>
    <TD align=3Dright><TT>1680.7477&nbsp;&nbsp;</TT></TD>
    <TD align=3Dright><TT>1679.7404&nbsp;&nbsp;</TT></TD>
    <TD align=3Dright><TT>1679.8267&nbsp;&nbsp;</TT></TD>
    <TD noWrap align=3Dright><TT>-51.38&nbsp;</TT></TD>
    <TD align=3Dright><TT>144&nbsp;</TT></TD>
    <TD noWrap align=3Dright><TT>-&nbsp;</TT></TD>
    <TD align=3Dright><TT>158&nbsp;</TT></TD>
    <TD align=3Dright><TT>0&nbsp;&nbsp;</TT></TD>
    <TD noWrap align=3Dright><TT>---&nbsp;&nbsp;</TT></TD>
    <TD noWrap><TT>&nbsp;K.NAVVTVPAYFNDSQR.Q</TT></TD></TR>
  <TR>
    <TD align=3Dright>&nbsp;</TD>
    <TD align=3Dright><TT>1680.7477&nbsp;&nbsp;</TT></TD>
    <TD align=3Dright><TT>1679.7404&nbsp;&nbsp;</TT></TD>
    <TD align=3Dright><TT>1679.8267&nbsp;&nbsp;</TT></TD>
    <TD noWrap align=3Dright><TT>-51.38&nbsp;</TT></TD>
    <TD align=3Dright><TT>144&nbsp;</TT></TD>
    <TD noWrap align=3Dright><TT>-&nbsp;</TT></TD>
    <TD align=3Dright><TT>158&nbsp;</TT></TD>
    <TD align=3Dright><TT>0&nbsp;&nbsp;</TT></TD>
    <TD noWrap align=3Dright><TT>59&nbsp;&nbsp;</TT></TD>
    <TD noWrap><TT>&nbsp;K.NAVVTVPAYFNDSQR.Q</TT></TD></TR>
  <TR>
    <TD align=3Dright>&nbsp;</TD>
    <TD align=3Dright><TT>2482.0681&nbsp;&nbsp;</TT></TD>
    <TD align=3Dright><TT>2481.0608&nbsp;&nbsp;</TT></TD>
    <TD align=3Dright><TT>2481.1958&nbsp;&nbsp;</TT></TD>
    <TD noWrap align=3Dright><TT>-54.41&nbsp;</TT></TD>
    <TD align=3Dright><TT>5&nbsp;</TT></TD>
    <TD noWrap align=3Dright><TT>-&nbsp;</TT></TD>
    <TD align=3Dright><TT>27&nbsp;</TT></TD>
    <TD align=3Dright><TT>1&nbsp;&nbsp;</TT></TD>
    <TD noWrap align=3Dright><TT>---&nbsp;&nbsp;</TT></TD>
    <TD =
noWrap><TT>&nbsp;K.EGKAIGIDLGTTYSCVGVWQNDR.V</TT></TD></TR></TBODY></TABL=
E>
<TABLE border=3D0 cellSpacing=3D0>
  <TBODY>
  <TR>
    <TD><TT>&nbsp;&nbsp;&nbsp;&nbsp;&nbsp;&nbsp;</TT></TD>
    <TD><TT><B>No match to: </B>765.3491, 806.4055, 825.0513, 829.3381,=20
      841.0179, 842.4612, 870.4916, 902.3784, 967.3962, 1159.5750, =
1159.5750,=20
      1238.5970, 1346.6572, 1353.5704, 1376.5862, 1376.5862, 1384.5679,=20
      1416.6636, 1513.6703, 1513.6703, 1562.7402, 1616.7319, 1616.7319,=20
      1666.7535, 1804.8418, 1804.8418, 1819.7952, 1835.7797, 1854.7983,=20
      1854.7983, 1979.9236, 1979.9236, 2065.0122, 2204.8569, 2210.9883,=20
      2226.0122, 2231.1177</TT></TD></TR></TBODY></TABLE><BR>
<TABLE border=3D0 cellSpacing=3D0>
  <TBODY>
  <TR>
    <TD><TT><B><A name=3DHit16>16.</A>&nbsp;&nbsp;&nbsp;</B></TT></TD>
    <TD noWrap><TT><A=20
      =
href=3D"http://zxw-pc/mascot/cgi/protein_view.pl?file=3D../data/20121225/=
F002415.dat&amp;hit=3D16"=20
      =
target=3D_blank>gi|123601</A>&nbsp;&nbsp;&nbsp;&nbsp;<B>Mass:</B>&nbsp;70=
835&nbsp;&nbsp;&nbsp;&nbsp;<B>Score:</B>&nbsp;113&nbsp;&nbsp;&nbsp;&nbsp;=
<B>Expect:</B>&nbsp;9.3e-006&nbsp;&nbsp;<B>Matches:</B>&nbsp;8</TT></TD><=
/TR>
  <TR>
    <TD>&nbsp;</TD>
    <TD noWrap><TT>RecName: Full=3DHeat shock 70 kDa=20
protein</TT></TD></TR></TBODY></TABLE>
<TABLE border=3D0 cellSpacing=3D0 cellPadding=3D0>
  <TBODY>
  <TR>
    <TD><TT>&nbsp;&nbsp;&nbsp;&nbsp;&nbsp;&nbsp;</TT></TD>
    <TD align=3Dright><TT><B>Observed&nbsp;&nbsp;</B></TT></TD>
    <TD noWrap align=3Dright><TT><B>Mr(expt)&nbsp;&nbsp;</B></TT></TD>
    <TD noWrap align=3Dright><TT><B>Mr(calc)&nbsp;&nbsp;</B></TT></TD>
    <TD align=3Dright><TT><B>&nbsp;ppm&nbsp;&nbsp;</B></TT></TD>
    <TD align=3Dright><TT><B>Start&nbsp;</B></TT></TD>
    <TD align=3Dright><TT><B>&nbsp;</B></TT></TD>
    <TD align=3Dright><TT><B>End&nbsp;</B></TT></TD>
    <TD align=3Dright><TT><B>Miss&nbsp;</B></TT></TD>
    <TD align=3Dright><TT><B>Ions&nbsp;</B></TT></TD>
    <TD><TT><B>&nbsp;Peptide</B></TT></TD></TR>
  <TR>
    <TD align=3Dright>&nbsp;</TD>
    <TD align=3Dright><TT>1197.5974&nbsp;&nbsp;</TT></TD>
    <TD align=3Dright><TT>1196.5901&nbsp;&nbsp;</TT></TD>
    <TD align=3Dright><TT>1196.6554&nbsp;&nbsp;</TT></TD>
    <TD noWrap align=3Dright><TT>-54.51&nbsp;</TT></TD>
    <TD align=3Dright><TT>464&nbsp;</TT></TD>
    <TD noWrap align=3Dright><TT>-&nbsp;</TT></TD>
    <TD align=3Dright><TT>474&nbsp;</TT></TD>
    <TD align=3Dright><TT>0&nbsp;&nbsp;</TT></TD>
    <TD noWrap align=3Dright><TT>---&nbsp;&nbsp;</TT></TD>
    <TD noWrap><TT>&nbsp;K.FELTGIPPAPR.G</TT></TD></TR>
  <TR>
    <TD align=3Dright>&nbsp;</TD>
    <TD align=3Dright><TT>1197.5974&nbsp;&nbsp;</TT></TD>
    <TD align=3Dright><TT>1196.5901&nbsp;&nbsp;</TT></TD>
    <TD align=3Dright><TT>1196.6554&nbsp;&nbsp;</TT></TD>
    <TD noWrap align=3Dright><TT>-54.51&nbsp;</TT></TD>
    <TD align=3Dright><TT>464&nbsp;</TT></TD>
    <TD noWrap align=3Dright><TT>-&nbsp;</TT></TD>
    <TD align=3Dright><TT>474&nbsp;</TT></TD>
    <TD align=3Dright><TT>0&nbsp;&nbsp;</TT></TD>
    <TD noWrap align=3Dright><TT>6&nbsp;&nbsp;</TT></TD>
    <TD noWrap><TT>&nbsp;K.FELTGIPPAPR.G</TT></TD></TR>
  <TR>
    <TD align=3Dright>&nbsp;</TD>
    <TD align=3Dright><TT>1487.6201&nbsp;&nbsp;</TT></TD>
    <TD align=3Dright><TT>1486.6128&nbsp;&nbsp;</TT></TD>
    <TD align=3Dright><TT>1486.6940&nbsp;&nbsp;</TT></TD>
    <TD noWrap align=3Dright><TT>-54.60&nbsp;</TT></TD>
    <TD align=3Dright><TT>39&nbsp;</TT></TD>
    <TD noWrap align=3Dright><TT>-&nbsp;</TT></TD>
    <TD align=3Dright><TT>51&nbsp;</TT></TD>
    <TD align=3Dright><TT>0&nbsp;&nbsp;</TT></TD>
    <TD noWrap align=3Dright><TT>---&nbsp;&nbsp;</TT></TD>
    <TD noWrap><TT>&nbsp;R.TTPSYVAFTDTER.L</TT></TD></TR>
  <TR>
    <TD align=3Dright>&nbsp;</TD>
    <TD align=3Dright><TT>1487.6201&nbsp;&nbsp;</TT></TD>
    <TD align=3Dright><TT>1486.6128&nbsp;&nbsp;</TT></TD>
    <TD align=3Dright><TT>1486.6940&nbsp;&nbsp;</TT></TD>
    <TD noWrap align=3Dright><TT>-54.60&nbsp;</TT></TD>
    <TD align=3Dright><TT>39&nbsp;</TT></TD>
    <TD noWrap align=3Dright><TT>-&nbsp;</TT></TD>
    <TD align=3Dright><TT>51&nbsp;</TT></TD>
    <TD align=3Dright><TT>0&nbsp;&nbsp;</TT></TD>
    <TD noWrap align=3Dright><TT>26&nbsp;&nbsp;</TT></TD>
    <TD noWrap><TT>&nbsp;R.TTPSYVAFTDTER.L</TT></TD></TR>
  <TR>
    <TD align=3Dright>&nbsp;</TD>
    <TD align=3Dright><TT>1675.6411&nbsp;&nbsp;</TT></TD>
    <TD align=3Dright><TT>1674.6338&nbsp;&nbsp;</TT></TD>
    <TD align=3Dright><TT>1674.7234&nbsp;&nbsp;</TT></TD>
    <TD noWrap align=3Dright><TT>-53.49&nbsp;</TT></TD>
    <TD align=3Dright><TT>226&nbsp;</TT></TD>
    <TD noWrap align=3Dright><TT>-&nbsp;</TT></TD>
    <TD align=3Dright><TT>241&nbsp;</TT></TD>
    <TD align=3Dright><TT>0&nbsp;&nbsp;</TT></TD>
    <TD noWrap align=3Dright><TT>---&nbsp;&nbsp;</TT></TD>
    <TD noWrap><TT>&nbsp;K.ATAGDTHLGGEDFDNR.M</TT></TD></TR>
  <TR>
    <TD align=3Dright>&nbsp;</TD>
    <TD align=3Dright><TT>1680.7477&nbsp;&nbsp;</TT></TD>
    <TD align=3Dright><TT>1679.7404&nbsp;&nbsp;</TT></TD>
    <TD align=3Dright><TT>1679.8267&nbsp;&nbsp;</TT></TD>
    <TD noWrap align=3Dright><TT>-51.38&nbsp;</TT></TD>
    <TD align=3Dright><TT>144&nbsp;</TT></TD>
    <TD noWrap align=3Dright><TT>-&nbsp;</TT></TD>
    <TD align=3Dright><TT>158&nbsp;</TT></TD>
    <TD align=3Dright><TT>0&nbsp;&nbsp;</TT></TD>
    <TD noWrap align=3Dright><TT>---&nbsp;&nbsp;</TT></TD>
    <TD noWrap><TT>&nbsp;K.NAVVTVPAYFNDSQR.Q</TT></TD></TR>
  <TR>
    <TD align=3Dright>&nbsp;</TD>
    <TD align=3Dright><TT>1680.7477&nbsp;&nbsp;</TT></TD>
    <TD align=3Dright><TT>1679.7404&nbsp;&nbsp;</TT></TD>
    <TD align=3Dright><TT>1679.8267&nbsp;&nbsp;</TT></TD>
    <TD noWrap align=3Dright><TT>-51.38&nbsp;</TT></TD>
    <TD align=3Dright><TT>144&nbsp;</TT></TD>
    <TD noWrap align=3Dright><TT>-&nbsp;</TT></TD>
    <TD align=3Dright><TT>158&nbsp;</TT></TD>
    <TD align=3Dright><TT>0&nbsp;&nbsp;</TT></TD>
    <TD noWrap align=3Dright><TT>59&nbsp;&nbsp;</TT></TD>
    <TD noWrap><TT>&nbsp;K.NAVVTVPAYFNDSQR.Q</TT></TD></TR>
  <TR>
    <TD align=3Dright>&nbsp;</TD>
    <TD align=3Dright><TT>2482.0681&nbsp;&nbsp;</TT></TD>
    <TD align=3Dright><TT>2481.0608&nbsp;&nbsp;</TT></TD>
    <TD align=3Dright><TT>2481.1958&nbsp;&nbsp;</TT></TD>
    <TD noWrap align=3Dright><TT>-54.41&nbsp;</TT></TD>
    <TD align=3Dright><TT>5&nbsp;</TT></TD>
    <TD noWrap align=3Dright><TT>-&nbsp;</TT></TD>
    <TD align=3Dright><TT>27&nbsp;</TT></TD>
    <TD align=3Dright><TT>1&nbsp;&nbsp;</TT></TD>
    <TD noWrap align=3Dright><TT>---&nbsp;&nbsp;</TT></TD>
    <TD =
noWrap><TT>&nbsp;K.EGKAIGIDLGTTYSCVGVWQNDR.V</TT></TD></TR></TBODY></TABL=
E>
<TABLE border=3D0 cellSpacing=3D0>
  <TBODY>
  <TR>
    <TD><TT>&nbsp;&nbsp;&nbsp;&nbsp;&nbsp;&nbsp;</TT></TD>
    <TD><TT><B>No match to: </B>765.3491, 806.4055, 825.0513, 829.3381,=20
      841.0179, 842.4612, 870.4916, 902.3784, 967.3962, 1159.5750, =
1159.5750,=20
      1238.5970, 1313.5488, 1346.6572, 1353.5704, 1376.5862, 1376.5862,=20
      1384.5679, 1416.6636, 1513.6703, 1513.6703, 1562.7402, 1616.7319,=20
      1616.7319, 1666.7535, 1804.8418, 1804.8418, 1819.7952, 1835.7797,=20
      1854.7983, 1854.7983, 1979.9236, 1979.9236, 2065.0122, 2204.8569,=20
      2210.9883, 2226.0122, 2231.1177</TT></TD></TR></TBODY></TABLE><BR>
<TABLE border=3D0 cellSpacing=3D0>
  <TBODY>
  <TR>
    <TD><TT><B><A name=3DHit17>17.</A>&nbsp;&nbsp;&nbsp;</B></TT></TD>
    <TD noWrap><TT><A=20
      =
href=3D"http://zxw-pc/mascot/cgi/protein_view.pl?file=3D../data/20121225/=
F002415.dat&amp;hit=3D17"=20
      =
target=3D_blank>gi|257310542</A>&nbsp;&nbsp;&nbsp;&nbsp;<B>Mass:</B>&nbsp=
;70835&nbsp;&nbsp;&nbsp;&nbsp;<B>Score:</B>&nbsp;113&nbsp;&nbsp;&nbsp;&nb=
sp;<B>Expect:</B>&nbsp;9.3e-006&nbsp;&nbsp;<B>Matches:</B>&nbsp;8</TT></T=
D></TR>
  <TR>
    <TD>&nbsp;</TD>
    <TD noWrap><TT>unnamed protein product [Glycine=20
max]</TT></TD></TR></TBODY></TABLE>
<TABLE border=3D0 cellSpacing=3D0 cellPadding=3D0>
  <TBODY>
  <TR>
    <TD><TT>&nbsp;&nbsp;&nbsp;&nbsp;&nbsp;&nbsp;</TT></TD>
    <TD align=3Dright><TT><B>Observed&nbsp;&nbsp;</B></TT></TD>
    <TD noWrap align=3Dright><TT><B>Mr(expt)&nbsp;&nbsp;</B></TT></TD>
    <TD noWrap align=3Dright><TT><B>Mr(calc)&nbsp;&nbsp;</B></TT></TD>
    <TD align=3Dright><TT><B>&nbsp;ppm&nbsp;&nbsp;</B></TT></TD>
    <TD align=3Dright><TT><B>Start&nbsp;</B></TT></TD>
    <TD align=3Dright><TT><B>&nbsp;</B></TT></TD>
    <TD align=3Dright><TT><B>End&nbsp;</B></TT></TD>
    <TD align=3Dright><TT><B>Miss&nbsp;</B></TT></TD>
    <TD align=3Dright><TT><B>Ions&nbsp;</B></TT></TD>
    <TD><TT><B>&nbsp;Peptide</B></TT></TD></TR>
  <TR>
    <TD align=3Dright>&nbsp;</TD>
    <TD align=3Dright><TT>1197.5974&nbsp;&nbsp;</TT></TD>
    <TD align=3Dright><TT>1196.5901&nbsp;&nbsp;</TT></TD>
    <TD align=3Dright><TT>1196.6554&nbsp;&nbsp;</TT></TD>
    <TD noWrap align=3Dright><TT>-54.51&nbsp;</TT></TD>
    <TD align=3Dright><TT>464&nbsp;</TT></TD>
    <TD noWrap align=3Dright><TT>-&nbsp;</TT></TD>
    <TD align=3Dright><TT>474&nbsp;</TT></TD>
    <TD align=3Dright><TT>0&nbsp;&nbsp;</TT></TD>
    <TD noWrap align=3Dright><TT>---&nbsp;&nbsp;</TT></TD>
    <TD noWrap><TT>&nbsp;K.FELTGIPPAPR.G</TT></TD></TR>
  <TR>
    <TD align=3Dright>&nbsp;</TD>
    <TD align=3Dright><TT>1197.5974&nbsp;&nbsp;</TT></TD>
    <TD align=3Dright><TT>1196.5901&nbsp;&nbsp;</TT></TD>
    <TD align=3Dright><TT>1196.6554&nbsp;&nbsp;</TT></TD>
    <TD noWrap align=3Dright><TT>-54.51&nbsp;</TT></TD>
    <TD align=3Dright><TT>464&nbsp;</TT></TD>
    <TD noWrap align=3Dright><TT>-&nbsp;</TT></TD>
    <TD align=3Dright><TT>474&nbsp;</TT></TD>
    <TD align=3Dright><TT>0&nbsp;&nbsp;</TT></TD>
    <TD noWrap align=3Dright><TT>6&nbsp;&nbsp;</TT></TD>
    <TD noWrap><TT>&nbsp;K.FELTGIPPAPR.G</TT></TD></TR>
  <TR>
    <TD align=3Dright>&nbsp;</TD>
    <TD align=3Dright><TT>1487.6201&nbsp;&nbsp;</TT></TD>
    <TD align=3Dright><TT>1486.6128&nbsp;&nbsp;</TT></TD>
    <TD align=3Dright><TT>1486.6940&nbsp;&nbsp;</TT></TD>
    <TD noWrap align=3Dright><TT>-54.60&nbsp;</TT></TD>
    <TD align=3Dright><TT>39&nbsp;</TT></TD>
    <TD noWrap align=3Dright><TT>-&nbsp;</TT></TD>
    <TD align=3Dright><TT>51&nbsp;</TT></TD>
    <TD align=3Dright><TT>0&nbsp;&nbsp;</TT></TD>
    <TD noWrap align=3Dright><TT>---&nbsp;&nbsp;</TT></TD>
    <TD noWrap><TT>&nbsp;R.TTPSYVAFTDTER.L</TT></TD></TR>
  <TR>
    <TD align=3Dright>&nbsp;</TD>
    <TD align=3Dright><TT>1487.6201&nbsp;&nbsp;</TT></TD>
    <TD align=3Dright><TT>1486.6128&nbsp;&nbsp;</TT></TD>
    <TD align=3Dright><TT>1486.6940&nbsp;&nbsp;</TT></TD>
    <TD noWrap align=3Dright><TT>-54.60&nbsp;</TT></TD>
    <TD align=3Dright><TT>39&nbsp;</TT></TD>
    <TD noWrap align=3Dright><TT>-&nbsp;</TT></TD>
    <TD align=3Dright><TT>51&nbsp;</TT></TD>
    <TD align=3Dright><TT>0&nbsp;&nbsp;</TT></TD>
    <TD noWrap align=3Dright><TT>26&nbsp;&nbsp;</TT></TD>
    <TD noWrap><TT>&nbsp;R.TTPSYVAFTDTER.L</TT></TD></TR>
  <TR>
    <TD align=3Dright>&nbsp;</TD>
    <TD align=3Dright><TT>1675.6411&nbsp;&nbsp;</TT></TD>
    <TD align=3Dright><TT>1674.6338&nbsp;&nbsp;</TT></TD>
    <TD align=3Dright><TT>1674.7234&nbsp;&nbsp;</TT></TD>
    <TD noWrap align=3Dright><TT>-53.49&nbsp;</TT></TD>
    <TD align=3Dright><TT>226&nbsp;</TT></TD>
    <TD noWrap align=3Dright><TT>-&nbsp;</TT></TD>
    <TD align=3Dright><TT>241&nbsp;</TT></TD>
    <TD align=3Dright><TT>0&nbsp;&nbsp;</TT></TD>
    <TD noWrap align=3Dright><TT>---&nbsp;&nbsp;</TT></TD>
    <TD noWrap><TT>&nbsp;K.ATAGDTHLGGEDFDNR.M</TT></TD></TR>
  <TR>
    <TD align=3Dright>&nbsp;</TD>
    <TD align=3Dright><TT>1680.7477&nbsp;&nbsp;</TT></TD>
    <TD align=3Dright><TT>1679.7404&nbsp;&nbsp;</TT></TD>
    <TD align=3Dright><TT>1679.8267&nbsp;&nbsp;</TT></TD>
    <TD noWrap align=3Dright><TT>-51.38&nbsp;</TT></TD>
    <TD align=3Dright><TT>144&nbsp;</TT></TD>
    <TD noWrap align=3Dright><TT>-&nbsp;</TT></TD>
    <TD align=3Dright><TT>158&nbsp;</TT></TD>
    <TD align=3Dright><TT>0&nbsp;&nbsp;</TT></TD>
    <TD noWrap align=3Dright><TT>---&nbsp;&nbsp;</TT></TD>
    <TD noWrap><TT>&nbsp;K.NAVVTVPAYFNDSQR.Q</TT></TD></TR>
  <TR>
    <TD align=3Dright>&nbsp;</TD>
    <TD align=3Dright><TT>1680.7477&nbsp;&nbsp;</TT></TD>
    <TD align=3Dright><TT>1679.7404&nbsp;&nbsp;</TT></TD>
    <TD align=3Dright><TT>1679.8267&nbsp;&nbsp;</TT></TD>
    <TD noWrap align=3Dright><TT>-51.38&nbsp;</TT></TD>
    <TD align=3Dright><TT>144&nbsp;</TT></TD>
    <TD noWrap align=3Dright><TT>-&nbsp;</TT></TD>
    <TD align=3Dright><TT>158&nbsp;</TT></TD>
    <TD align=3Dright><TT>0&nbsp;&nbsp;</TT></TD>
    <TD noWrap align=3Dright><TT>59&nbsp;&nbsp;</TT></TD>
    <TD noWrap><TT>&nbsp;K.NAVVTVPAYFNDSQR.Q</TT></TD></TR>
  <TR>
    <TD align=3Dright>&nbsp;</TD>
    <TD align=3Dright><TT>2482.0681&nbsp;&nbsp;</TT></TD>
    <TD align=3Dright><TT>2481.0608&nbsp;&nbsp;</TT></TD>
    <TD align=3Dright><TT>2481.1958&nbsp;&nbsp;</TT></TD>
    <TD noWrap align=3Dright><TT>-54.41&nbsp;</TT></TD>
    <TD align=3Dright><TT>5&nbsp;</TT></TD>
    <TD noWrap align=3Dright><TT>-&nbsp;</TT></TD>
    <TD align=3Dright><TT>27&nbsp;</TT></TD>
    <TD align=3Dright><TT>1&nbsp;&nbsp;</TT></TD>
    <TD noWrap align=3Dright><TT>---&nbsp;&nbsp;</TT></TD>
    <TD =
noWrap><TT>&nbsp;K.EGKAIGIDLGTTYSCVGVWQNDR.V</TT></TD></TR></TBODY></TABL=
E>
<TABLE border=3D0 cellSpacing=3D0>
  <TBODY>
  <TR>
    <TD><TT>&nbsp;&nbsp;&nbsp;&nbsp;&nbsp;&nbsp;</TT></TD>
    <TD><TT><B>No match to: </B>765.3491, 806.4055, 825.0513, 829.3381,=20
      841.0179, 842.4612, 870.4916, 902.3784, 967.3962, 1159.5750, =
1159.5750,=20
      1238.5970, 1313.5488, 1346.6572, 1353.5704, 1376.5862, 1376.5862,=20
      1384.5679, 1416.6636, 1513.6703, 1513.6703, 1562.7402, 1616.7319,=20
      1616.7319, 1666.7535, 1804.8418, 1804.8418, 1819.7952, 1835.7797,=20
      1854.7983, 1854.7983, 1979.9236, 1979.9236, 2065.0122, 2204.8569,=20
      2210.9883, 2226.0122, 2231.1177</TT></TD></TR></TBODY></TABLE><BR>
<TABLE border=3D0 cellSpacing=3D0>
  <TBODY>
  <TR>
    <TD><TT><B><A name=3DHit18>18.</A>&nbsp;&nbsp;&nbsp;</B></TT></TD>
    <TD noWrap><TT><A=20
      =
href=3D"http://zxw-pc/mascot/cgi/protein_view.pl?file=3D../data/20121225/=
F002415.dat&amp;hit=3D18"=20
      =
target=3D_blank>gi|257345156</A>&nbsp;&nbsp;&nbsp;&nbsp;<B>Mass:</B>&nbsp=
;70835&nbsp;&nbsp;&nbsp;&nbsp;<B>Score:</B>&nbsp;113&nbsp;&nbsp;&nbsp;&nb=
sp;<B>Expect:</B>&nbsp;9.3e-006&nbsp;&nbsp;<B>Matches:</B>&nbsp;8</TT></T=
D></TR>
  <TR>
    <TD>&nbsp;</TD>
    <TD noWrap><TT>unnamed protein product [Glycine=20
max]</TT></TD></TR></TBODY></TABLE>
<TABLE border=3D0 cellSpacing=3D0 cellPadding=3D0>
  <TBODY>
  <TR>
    <TD><TT>&nbsp;&nbsp;&nbsp;&nbsp;&nbsp;&nbsp;</TT></TD>
    <TD align=3Dright><TT><B>Observed&nbsp;&nbsp;</B></TT></TD>
    <TD noWrap align=3Dright><TT><B>Mr(expt)&nbsp;&nbsp;</B></TT></TD>
    <TD noWrap align=3Dright><TT><B>Mr(calc)&nbsp;&nbsp;</B></TT></TD>
    <TD align=3Dright><TT><B>&nbsp;ppm&nbsp;&nbsp;</B></TT></TD>
    <TD align=3Dright><TT><B>Start&nbsp;</B></TT></TD>
    <TD align=3Dright><TT><B>&nbsp;</B></TT></TD>
    <TD align=3Dright><TT><B>End&nbsp;</B></TT></TD>
    <TD align=3Dright><TT><B>Miss&nbsp;</B></TT></TD>
    <TD align=3Dright><TT><B>Ions&nbsp;</B></TT></TD>
    <TD><TT><B>&nbsp;Peptide</B></TT></TD></TR>
  <TR>
    <TD align=3Dright>&nbsp;</TD>
    <TD align=3Dright><TT>1197.5974&nbsp;&nbsp;</TT></TD>
    <TD align=3Dright><TT>1196.5901&nbsp;&nbsp;</TT></TD>
    <TD align=3Dright><TT>1196.6554&nbsp;&nbsp;</TT></TD>
    <TD noWrap align=3Dright><TT>-54.51&nbsp;</TT></TD>
    <TD align=3Dright><TT>464&nbsp;</TT></TD>
    <TD noWrap align=3Dright><TT>-&nbsp;</TT></TD>
    <TD align=3Dright><TT>474&nbsp;</TT></TD>
    <TD align=3Dright><TT>0&nbsp;&nbsp;</TT></TD>
    <TD noWrap align=3Dright><TT>---&nbsp;&nbsp;</TT></TD>
    <TD noWrap><TT>&nbsp;K.FELTGIPPAPR.G</TT></TD></TR>
  <TR>
    <TD align=3Dright>&nbsp;</TD>
    <TD align=3Dright><TT>1197.5974&nbsp;&nbsp;</TT></TD>
    <TD align=3Dright><TT>1196.5901&nbsp;&nbsp;</TT></TD>
    <TD align=3Dright><TT>1196.6554&nbsp;&nbsp;</TT></TD>
    <TD noWrap align=3Dright><TT>-54.51&nbsp;</TT></TD>
    <TD align=3Dright><TT>464&nbsp;</TT></TD>
    <TD noWrap align=3Dright><TT>-&nbsp;</TT></TD>
    <TD align=3Dright><TT>474&nbsp;</TT></TD>
    <TD align=3Dright><TT>0&nbsp;&nbsp;</TT></TD>
    <TD noWrap align=3Dright><TT>6&nbsp;&nbsp;</TT></TD>
    <TD noWrap><TT>&nbsp;K.FELTGIPPAPR.G</TT></TD></TR>
  <TR>
    <TD align=3Dright>&nbsp;</TD>
    <TD align=3Dright><TT>1487.6201&nbsp;&nbsp;</TT></TD>
    <TD align=3Dright><TT>1486.6128&nbsp;&nbsp;</TT></TD>
    <TD align=3Dright><TT>1486.6940&nbsp;&nbsp;</TT></TD>
    <TD noWrap align=3Dright><TT>-54.60&nbsp;</TT></TD>
    <TD align=3Dright><TT>39&nbsp;</TT></TD>
    <TD noWrap align=3Dright><TT>-&nbsp;</TT></TD>
    <TD align=3Dright><TT>51&nbsp;</TT></TD>
    <TD align=3Dright><TT>0&nbsp;&nbsp;</TT></TD>
    <TD noWrap align=3Dright><TT>---&nbsp;&nbsp;</TT></TD>
    <TD noWrap><TT>&nbsp;R.TTPSYVAFTDTER.L</TT></TD></TR>
  <TR>
    <TD align=3Dright>&nbsp;</TD>
    <TD align=3Dright><TT>1487.6201&nbsp;&nbsp;</TT></TD>
    <TD align=3Dright><TT>1486.6128&nbsp;&nbsp;</TT></TD>
    <TD align=3Dright><TT>1486.6940&nbsp;&nbsp;</TT></TD>
    <TD noWrap align=3Dright><TT>-54.60&nbsp;</TT></TD>
    <TD align=3Dright><TT>39&nbsp;</TT></TD>
    <TD noWrap align=3Dright><TT>-&nbsp;</TT></TD>
    <TD align=3Dright><TT>51&nbsp;</TT></TD>
    <TD align=3Dright><TT>0&nbsp;&nbsp;</TT></TD>
    <TD noWrap align=3Dright><TT>26&nbsp;&nbsp;</TT></TD>
    <TD noWrap><TT>&nbsp;R.TTPSYVAFTDTER.L</TT></TD></TR>
  <TR>
    <TD align=3Dright>&nbsp;</TD>
    <TD align=3Dright><TT>1675.6411&nbsp;&nbsp;</TT></TD>
    <TD align=3Dright><TT>1674.6338&nbsp;&nbsp;</TT></TD>
    <TD align=3Dright><TT>1674.7234&nbsp;&nbsp;</TT></TD>
    <TD noWrap align=3Dright><TT>-53.49&nbsp;</TT></TD>
    <TD align=3Dright><TT>226&nbsp;</TT></TD>
    <TD noWrap align=3Dright><TT>-&nbsp;</TT></TD>
    <TD align=3Dright><TT>241&nbsp;</TT></TD>
    <TD align=3Dright><TT>0&nbsp;&nbsp;</TT></TD>
    <TD noWrap align=3Dright><TT>---&nbsp;&nbsp;</TT></TD>
    <TD noWrap><TT>&nbsp;K.ATAGDTHLGGEDFDNR.M</TT></TD></TR>
  <TR>
    <TD align=3Dright>&nbsp;</TD>
    <TD align=3Dright><TT>1680.7477&nbsp;&nbsp;</TT></TD>
    <TD align=3Dright><TT>1679.7404&nbsp;&nbsp;</TT></TD>
    <TD align=3Dright><TT>1679.8267&nbsp;&nbsp;</TT></TD>
    <TD noWrap align=3Dright><TT>-51.38&nbsp;</TT></TD>
    <TD align=3Dright><TT>144&nbsp;</TT></TD>
    <TD noWrap align=3Dright><TT>-&nbsp;</TT></TD>
    <TD align=3Dright><TT>158&nbsp;</TT></TD>
    <TD align=3Dright><TT>0&nbsp;&nbsp;</TT></TD>
    <TD noWrap align=3Dright><TT>---&nbsp;&nbsp;</TT></TD>
    <TD noWrap><TT>&nbsp;K.NAVVTVPAYFNDSQR.Q</TT></TD></TR>
  <TR>
    <TD align=3Dright>&nbsp;</TD>
    <TD align=3Dright><TT>1680.7477&nbsp;&nbsp;</TT></TD>
    <TD align=3Dright><TT>1679.7404&nbsp;&nbsp;</TT></TD>
    <TD align=3Dright><TT>1679.8267&nbsp;&nbsp;</TT></TD>
    <TD noWrap align=3Dright><TT>-51.38&nbsp;</TT></TD>
    <TD align=3Dright><TT>144&nbsp;</TT></TD>
    <TD noWrap align=3Dright><TT>-&nbsp;</TT></TD>
    <TD align=3Dright><TT>158&nbsp;</TT></TD>
    <TD align=3Dright><TT>0&nbsp;&nbsp;</TT></TD>
    <TD noWrap align=3Dright><TT>59&nbsp;&nbsp;</TT></TD>
    <TD noWrap><TT>&nbsp;K.NAVVTVPAYFNDSQR.Q</TT></TD></TR>
  <TR>
    <TD align=3Dright>&nbsp;</TD>
    <TD align=3Dright><TT>2482.0681&nbsp;&nbsp;</TT></TD>
    <TD align=3Dright><TT>2481.0608&nbsp;&nbsp;</TT></TD>
    <TD align=3Dright><TT>2481.1958&nbsp;&nbsp;</TT></TD>
    <TD noWrap align=3Dright><TT>-54.41&nbsp;</TT></TD>
    <TD align=3Dright><TT>5&nbsp;</TT></TD>
    <TD noWrap align=3Dright><TT>-&nbsp;</TT></TD>
    <TD align=3Dright><TT>27&nbsp;</TT></TD>
    <TD align=3Dright><TT>1&nbsp;&nbsp;</TT></TD>
    <TD noWrap align=3Dright><TT>---&nbsp;&nbsp;</TT></TD>
    <TD =
noWrap><TT>&nbsp;K.EGKAIGIDLGTTYSCVGVWQNDR.V</TT></TD></TR></TBODY></TABL=
E>
<TABLE border=3D0 cellSpacing=3D0>
  <TBODY>
  <TR>
    <TD><TT>&nbsp;&nbsp;&nbsp;&nbsp;&nbsp;&nbsp;</TT></TD>
    <TD><TT><B>No match to: </B>765.3491, 806.4055, 825.0513, 829.3381,=20
      841.0179, 842.4612, 870.4916, 902.3784, 967.3962, 1159.5750, =
1159.5750,=20
      1238.5970, 1313.5488, 1346.6572, 1353.5704, 1376.5862, 1376.5862,=20
      1384.5679, 1416.6636, 1513.6703, 1513.6703, 1562.7402, 1616.7319,=20
      1616.7319, 1666.7535, 1804.8418, 1804.8418, 1819.7952, 1835.7797,=20
      1854.7983, 1854.7983, 1979.9236, 1979.9236, 2065.0122, 2204.8569,=20
      2210.9883, 2226.0122, 2231.1177</TT></TD></TR></TBODY></TABLE><BR>
<TABLE border=3D0 cellSpacing=3D0>
  <TBODY>
  <TR>
    <TD><TT><B><A name=3DHit19>19.</A>&nbsp;&nbsp;&nbsp;</B></TT></TD>
    <TD noWrap><TT><A=20
      =
href=3D"http://zxw-pc/mascot/cgi/protein_view.pl?file=3D../data/20121225/=
F002415.dat&amp;hit=3D19"=20
      =
target=3D_blank>gi|219776028</A>&nbsp;&nbsp;&nbsp;&nbsp;<B>Mass:</B>&nbsp=
;70835&nbsp;&nbsp;&nbsp;&nbsp;<B>Score:</B>&nbsp;113&nbsp;&nbsp;&nbsp;&nb=
sp;<B>Expect:</B>&nbsp;9.3e-006&nbsp;&nbsp;<B>Matches:</B>&nbsp;8</TT></T=
D></TR>
  <TR>
    <TD>&nbsp;</TD>
    <TD noWrap><TT>unnamed protein product [Glycine=20
max]</TT></TD></TR></TBODY></TABLE>
<TABLE border=3D0 cellSpacing=3D0 cellPadding=3D0>
  <TBODY>
  <TR>
    <TD><TT>&nbsp;&nbsp;&nbsp;&nbsp;&nbsp;&nbsp;</TT></TD>
    <TD align=3Dright><TT><B>Observed&nbsp;&nbsp;</B></TT></TD>
    <TD noWrap align=3Dright><TT><B>Mr(expt)&nbsp;&nbsp;</B></TT></TD>
    <TD noWrap align=3Dright><TT><B>Mr(calc)&nbsp;&nbsp;</B></TT></TD>
    <TD align=3Dright><TT><B>&nbsp;ppm&nbsp;&nbsp;</B></TT></TD>
    <TD align=3Dright><TT><B>Start&nbsp;</B></TT></TD>
    <TD align=3Dright><TT><B>&nbsp;</B></TT></TD>
    <TD align=3Dright><TT><B>End&nbsp;</B></TT></TD>
    <TD align=3Dright><TT><B>Miss&nbsp;</B></TT></TD>
    <TD align=3Dright><TT><B>Ions&nbsp;</B></TT></TD>
    <TD><TT><B>&nbsp;Peptide</B></TT></TD></TR>
  <TR>
    <TD align=3Dright>&nbsp;</TD>
    <TD align=3Dright><TT>1197.5974&nbsp;&nbsp;</TT></TD>
    <TD align=3Dright><TT>1196.5901&nbsp;&nbsp;</TT></TD>
    <TD align=3Dright><TT>1196.6554&nbsp;&nbsp;</TT></TD>
    <TD noWrap align=3Dright><TT>-54.51&nbsp;</TT></TD>
    <TD align=3Dright><TT>464&nbsp;</TT></TD>
    <TD noWrap align=3Dright><TT>-&nbsp;</TT></TD>
    <TD align=3Dright><TT>474&nbsp;</TT></TD>
    <TD align=3Dright><TT>0&nbsp;&nbsp;</TT></TD>
    <TD noWrap align=3Dright><TT>---&nbsp;&nbsp;</TT></TD>
    <TD noWrap><TT>&nbsp;K.FELTGIPPAPR.G</TT></TD></TR>
  <TR>
    <TD align=3Dright>&nbsp;</TD>
    <TD align=3Dright><TT>1197.5974&nbsp;&nbsp;</TT></TD>
    <TD align=3Dright><TT>1196.5901&nbsp;&nbsp;</TT></TD>
    <TD align=3Dright><TT>1196.6554&nbsp;&nbsp;</TT></TD>
    <TD noWrap align=3Dright><TT>-54.51&nbsp;</TT></TD>
    <TD align=3Dright><TT>464&nbsp;</TT></TD>
    <TD noWrap align=3Dright><TT>-&nbsp;</TT></TD>
    <TD align=3Dright><TT>474&nbsp;</TT></TD>
    <TD align=3Dright><TT>0&nbsp;&nbsp;</TT></TD>
    <TD noWrap align=3Dright><TT>6&nbsp;&nbsp;</TT></TD>
    <TD noWrap><TT>&nbsp;K.FELTGIPPAPR.G</TT></TD></TR>
  <TR>
    <TD align=3Dright>&nbsp;</TD>
    <TD align=3Dright><TT>1487.6201&nbsp;&nbsp;</TT></TD>
    <TD align=3Dright><TT>1486.6128&nbsp;&nbsp;</TT></TD>
    <TD align=3Dright><TT>1486.6940&nbsp;&nbsp;</TT></TD>
    <TD noWrap align=3Dright><TT>-54.60&nbsp;</TT></TD>
    <TD align=3Dright><TT>39&nbsp;</TT></TD>
    <TD noWrap align=3Dright><TT>-&nbsp;</TT></TD>
    <TD align=3Dright><TT>51&nbsp;</TT></TD>
    <TD align=3Dright><TT>0&nbsp;&nbsp;</TT></TD>
    <TD noWrap align=3Dright><TT>---&nbsp;&nbsp;</TT></TD>
    <TD noWrap><TT>&nbsp;R.TTPSYVAFTDTER.L</TT></TD></TR>
  <TR>
    <TD align=3Dright>&nbsp;</TD>
    <TD align=3Dright><TT>1487.6201&nbsp;&nbsp;</TT></TD>
    <TD align=3Dright><TT>1486.6128&nbsp;&nbsp;</TT></TD>
    <TD align=3Dright><TT>1486.6940&nbsp;&nbsp;</TT></TD>
    <TD noWrap align=3Dright><TT>-54.60&nbsp;</TT></TD>
    <TD align=3Dright><TT>39&nbsp;</TT></TD>
    <TD noWrap align=3Dright><TT>-&nbsp;</TT></TD>
    <TD align=3Dright><TT>51&nbsp;</TT></TD>
    <TD align=3Dright><TT>0&nbsp;&nbsp;</TT></TD>
    <TD noWrap align=3Dright><TT>26&nbsp;&nbsp;</TT></TD>
    <TD noWrap><TT>&nbsp;R.TTPSYVAFTDTER.L</TT></TD></TR>
  <TR>
    <TD align=3Dright>&nbsp;</TD>
    <TD align=3Dright><TT>1675.6411&nbsp;&nbsp;</TT></TD>
    <TD align=3Dright><TT>1674.6338&nbsp;&nbsp;</TT></TD>
    <TD align=3Dright><TT>1674.7234&nbsp;&nbsp;</TT></TD>
    <TD noWrap align=3Dright><TT>-53.49&nbsp;</TT></TD>
    <TD align=3Dright><TT>226&nbsp;</TT></TD>
    <TD noWrap align=3Dright><TT>-&nbsp;</TT></TD>
    <TD align=3Dright><TT>241&nbsp;</TT></TD>
    <TD align=3Dright><TT>0&nbsp;&nbsp;</TT></TD>
    <TD noWrap align=3Dright><TT>---&nbsp;&nbsp;</TT></TD>
    <TD noWrap><TT>&nbsp;K.ATAGDTHLGGEDFDNR.M</TT></TD></TR>
  <TR>
    <TD align=3Dright>&nbsp;</TD>
    <TD align=3Dright><TT>1680.7477&nbsp;&nbsp;</TT></TD>
    <TD align=3Dright><TT>1679.7404&nbsp;&nbsp;</TT></TD>
    <TD align=3Dright><TT>1679.8267&nbsp;&nbsp;</TT></TD>
    <TD noWrap align=3Dright><TT>-51.38&nbsp;</TT></TD>
    <TD align=3Dright><TT>144&nbsp;</TT></TD>
    <TD noWrap align=3Dright><TT>-&nbsp;</TT></TD>
    <TD align=3Dright><TT>158&nbsp;</TT></TD>
    <TD align=3Dright><TT>0&nbsp;&nbsp;</TT></TD>
    <TD noWrap align=3Dright><TT>---&nbsp;&nbsp;</TT></TD>
    <TD noWrap><TT>&nbsp;K.NAVVTVPAYFNDSQR.Q</TT></TD></TR>
  <TR>
    <TD align=3Dright>&nbsp;</TD>
    <TD align=3Dright><TT>1680.7477&nbsp;&nbsp;</TT></TD>
    <TD align=3Dright><TT>1679.7404&nbsp;&nbsp;</TT></TD>
    <TD align=3Dright><TT>1679.8267&nbsp;&nbsp;</TT></TD>
    <TD noWrap align=3Dright><TT>-51.38&nbsp;</TT></TD>
    <TD align=3Dright><TT>144&nbsp;</TT></TD>
    <TD noWrap align=3Dright><TT>-&nbsp;</TT></TD>
    <TD align=3Dright><TT>158&nbsp;</TT></TD>
    <TD align=3Dright><TT>0&nbsp;&nbsp;</TT></TD>
    <TD noWrap align=3Dright><TT>59&nbsp;&nbsp;</TT></TD>
    <TD noWrap><TT>&nbsp;K.NAVVTVPAYFNDSQR.Q</TT></TD></TR>
  <TR>
    <TD align=3Dright>&nbsp;</TD>
    <TD align=3Dright><TT>2482.0681&nbsp;&nbsp;</TT></TD>
    <TD align=3Dright><TT>2481.0608&nbsp;&nbsp;</TT></TD>
    <TD align=3Dright><TT>2481.1958&nbsp;&nbsp;</TT></TD>
    <TD noWrap align=3Dright><TT>-54.41&nbsp;</TT></TD>
    <TD align=3Dright><TT>5&nbsp;</TT></TD>
    <TD noWrap align=3Dright><TT>-&nbsp;</TT></TD>
    <TD align=3Dright><TT>27&nbsp;</TT></TD>
    <TD align=3Dright><TT>1&nbsp;&nbsp;</TT></TD>
    <TD noWrap align=3Dright><TT>---&nbsp;&nbsp;</TT></TD>
    <TD =
noWrap><TT>&nbsp;K.EGKAIGIDLGTTYSCVGVWQNDR.V</TT></TD></TR></TBODY></TABL=
E>
<TABLE border=3D0 cellSpacing=3D0>
  <TBODY>
  <TR>
    <TD><TT>&nbsp;&nbsp;&nbsp;&nbsp;&nbsp;&nbsp;</TT></TD>
    <TD><TT><B>No match to: </B>765.3491, 806.4055, 825.0513, 829.3381,=20
      841.0179, 842.4612, 870.4916, 902.3784, 967.3962, 1159.5750, =
1159.5750,=20
      1238.5970, 1313.5488, 1346.6572, 1353.5704, 1376.5862, 1376.5862,=20
      1384.5679, 1416.6636, 1513.6703, 1513.6703, 1562.7402, 1616.7319,=20
      1616.7319, 1666.7535, 1804.8418, 1804.8418, 1819.7952, 1835.7797,=20
      1854.7983, 1854.7983, 1979.9236, 1979.9236, 2065.0122, 2204.8569,=20
      2210.9883, 2226.0122, 2231.1177</TT></TD></TR></TBODY></TABLE><BR>
<TABLE border=3D0 cellSpacing=3D0>
  <TBODY>
  <TR>
    <TD><TT><B><A name=3DHit20>20.</A>&nbsp;&nbsp;&nbsp;</B></TT></TD>
    <TD noWrap><TT><A=20
      =
href=3D"http://zxw-pc/mascot/cgi/protein_view.pl?file=3D../data/20121225/=
F002415.dat&amp;hit=3D20"=20
      =
target=3D_blank>gi|219766691</A>&nbsp;&nbsp;&nbsp;&nbsp;<B>Mass:</B>&nbsp=
;70835&nbsp;&nbsp;&nbsp;&nbsp;<B>Score:</B>&nbsp;113&nbsp;&nbsp;&nbsp;&nb=
sp;<B>Expect:</B>&nbsp;9.3e-006&nbsp;&nbsp;<B>Matches:</B>&nbsp;8</TT></T=
D></TR>
  <TR>
    <TD>&nbsp;</TD>
    <TD noWrap><TT>unnamed protein product [Glycine=20
max]</TT></TD></TR></TBODY></TABLE>
<TABLE border=3D0 cellSpacing=3D0 cellPadding=3D0>
  <TBODY>
  <TR>
    <TD><TT>&nbsp;&nbsp;&nbsp;&nbsp;&nbsp;&nbsp;</TT></TD>
    <TD align=3Dright><TT><B>Observed&nbsp;&nbsp;</B></TT></TD>
    <TD noWrap align=3Dright><TT><B>Mr(expt)&nbsp;&nbsp;</B></TT></TD>
    <TD noWrap align=3Dright><TT><B>Mr(calc)&nbsp;&nbsp;</B></TT></TD>
    <TD align=3Dright><TT><B>&nbsp;ppm&nbsp;&nbsp;</B></TT></TD>
    <TD align=3Dright><TT><B>Start&nbsp;</B></TT></TD>
    <TD align=3Dright><TT><B>&nbsp;</B></TT></TD>
    <TD align=3Dright><TT><B>End&nbsp;</B></TT></TD>
    <TD align=3Dright><TT><B>Miss&nbsp;</B></TT></TD>
    <TD align=3Dright><TT><B>Ions&nbsp;</B></TT></TD>
    <TD><TT><B>&nbsp;Peptide</B></TT></TD></TR>
  <TR>
    <TD align=3Dright>&nbsp;</TD>
    <TD align=3Dright><TT>1197.5974&nbsp;&nbsp;</TT></TD>
    <TD align=3Dright><TT>1196.5901&nbsp;&nbsp;</TT></TD>
    <TD align=3Dright><TT>1196.6554&nbsp;&nbsp;</TT></TD>
    <TD noWrap align=3Dright><TT>-54.51&nbsp;</TT></TD>
    <TD align=3Dright><TT>464&nbsp;</TT></TD>
    <TD noWrap align=3Dright><TT>-&nbsp;</TT></TD>
    <TD align=3Dright><TT>474&nbsp;</TT></TD>
    <TD align=3Dright><TT>0&nbsp;&nbsp;</TT></TD>
    <TD noWrap align=3Dright><TT>---&nbsp;&nbsp;</TT></TD>
    <TD noWrap><TT>&nbsp;K.FELTGIPPAPR.G</TT></TD></TR>
  <TR>
    <TD align=3Dright>&nbsp;</TD>
    <TD align=3Dright><TT>1197.5974&nbsp;&nbsp;</TT></TD>
    <TD align=3Dright><TT>1196.5901&nbsp;&nbsp;</TT></TD>
    <TD align=3Dright><TT>1196.6554&nbsp;&nbsp;</TT></TD>
    <TD noWrap align=3Dright><TT>-54.51&nbsp;</TT></TD>
    <TD align=3Dright><TT>464&nbsp;</TT></TD>
    <TD noWrap align=3Dright><TT>-&nbsp;</TT></TD>
    <TD align=3Dright><TT>474&nbsp;</TT></TD>
    <TD align=3Dright><TT>0&nbsp;&nbsp;</TT></TD>
    <TD noWrap align=3Dright><TT>6&nbsp;&nbsp;</TT></TD>
    <TD noWrap><TT>&nbsp;K.FELTGIPPAPR.G</TT></TD></TR>
  <TR>
    <TD align=3Dright>&nbsp;</TD>
    <TD align=3Dright><TT>1487.6201&nbsp;&nbsp;</TT></TD>
    <TD align=3Dright><TT>1486.6128&nbsp;&nbsp;</TT></TD>
    <TD align=3Dright><TT>1486.6940&nbsp;&nbsp;</TT></TD>
    <TD noWrap align=3Dright><TT>-54.60&nbsp;</TT></TD>
    <TD align=3Dright><TT>39&nbsp;</TT></TD>
    <TD noWrap align=3Dright><TT>-&nbsp;</TT></TD>
    <TD align=3Dright><TT>51&nbsp;</TT></TD>
    <TD align=3Dright><TT>0&nbsp;&nbsp;</TT></TD>
    <TD noWrap align=3Dright><TT>---&nbsp;&nbsp;</TT></TD>
    <TD noWrap><TT>&nbsp;R.TTPSYVAFTDTER.L</TT></TD></TR>
  <TR>
    <TD align=3Dright>&nbsp;</TD>
    <TD align=3Dright><TT>1487.6201&nbsp;&nbsp;</TT></TD>
    <TD align=3Dright><TT>1486.6128&nbsp;&nbsp;</TT></TD>
    <TD align=3Dright><TT>1486.6940&nbsp;&nbsp;</TT></TD>
    <TD noWrap align=3Dright><TT>-54.60&nbsp;</TT></TD>
    <TD align=3Dright><TT>39&nbsp;</TT></TD>
    <TD noWrap align=3Dright><TT>-&nbsp;</TT></TD>
    <TD align=3Dright><TT>51&nbsp;</TT></TD>
    <TD align=3Dright><TT>0&nbsp;&nbsp;</TT></TD>
    <TD noWrap align=3Dright><TT>26&nbsp;&nbsp;</TT></TD>
    <TD noWrap><TT>&nbsp;R.TTPSYVAFTDTER.L</TT></TD></TR>
  <TR>
    <TD align=3Dright>&nbsp;</TD>
    <TD align=3Dright><TT>1675.6411&nbsp;&nbsp;</TT></TD>
    <TD align=3Dright><TT>1674.6338&nbsp;&nbsp;</TT></TD>
    <TD align=3Dright><TT>1674.7234&nbsp;&nbsp;</TT></TD>
    <TD noWrap align=3Dright><TT>-53.49&nbsp;</TT></TD>
    <TD align=3Dright><TT>226&nbsp;</TT></TD>
    <TD noWrap align=3Dright><TT>-&nbsp;</TT></TD>
    <TD align=3Dright><TT>241&nbsp;</TT></TD>
    <TD align=3Dright><TT>0&nbsp;&nbsp;</TT></TD>
    <TD noWrap align=3Dright><TT>---&nbsp;&nbsp;</TT></TD>
    <TD noWrap><TT>&nbsp;K.ATAGDTHLGGEDFDNR.M</TT></TD></TR>
  <TR>
    <TD align=3Dright>&nbsp;</TD>
    <TD align=3Dright><TT>1680.7477&nbsp;&nbsp;</TT></TD>
    <TD align=3Dright><TT>1679.7404&nbsp;&nbsp;</TT></TD>
    <TD align=3Dright><TT>1679.8267&nbsp;&nbsp;</TT></TD>
    <TD noWrap align=3Dright><TT>-51.38&nbsp;</TT></TD>
    <TD align=3Dright><TT>144&nbsp;</TT></TD>
    <TD noWrap align=3Dright><TT>-&nbsp;</TT></TD>
    <TD align=3Dright><TT>158&nbsp;</TT></TD>
    <TD align=3Dright><TT>0&nbsp;&nbsp;</TT></TD>
    <TD noWrap align=3Dright><TT>---&nbsp;&nbsp;</TT></TD>
    <TD noWrap><TT>&nbsp;K.NAVVTVPAYFNDSQR.Q</TT></TD></TR>
  <TR>
    <TD align=3Dright>&nbsp;</TD>
    <TD align=3Dright><TT>1680.7477&nbsp;&nbsp;</TT></TD>
    <TD align=3Dright><TT>1679.7404&nbsp;&nbsp;</TT></TD>
    <TD align=3Dright><TT>1679.8267&nbsp;&nbsp;</TT></TD>
    <TD noWrap align=3Dright><TT>-51.38&nbsp;</TT></TD>
    <TD align=3Dright><TT>144&nbsp;</TT></TD>
    <TD noWrap align=3Dright><TT>-&nbsp;</TT></TD>
    <TD align=3Dright><TT>158&nbsp;</TT></TD>
    <TD align=3Dright><TT>0&nbsp;&nbsp;</TT></TD>
    <TD noWrap align=3Dright><TT>59&nbsp;&nbsp;</TT></TD>
    <TD noWrap><TT>&nbsp;K.NAVVTVPAYFNDSQR.Q</TT></TD></TR>
  <TR>
    <TD align=3Dright>&nbsp;</TD>
    <TD align=3Dright><TT>2482.0681&nbsp;&nbsp;</TT></TD>
    <TD align=3Dright><TT>2481.0608&nbsp;&nbsp;</TT></TD>
    <TD align=3Dright><TT>2481.1958&nbsp;&nbsp;</TT></TD>
    <TD noWrap align=3Dright><TT>-54.41&nbsp;</TT></TD>
    <TD align=3Dright><TT>5&nbsp;</TT></TD>
    <TD noWrap align=3Dright><TT>-&nbsp;</TT></TD>
    <TD align=3Dright><TT>27&nbsp;</TT></TD>
    <TD align=3Dright><TT>1&nbsp;&nbsp;</TT></TD>
    <TD noWrap align=3Dright><TT>---&nbsp;&nbsp;</TT></TD>
    <TD =
noWrap><TT>&nbsp;K.EGKAIGIDLGTTYSCVGVWQNDR.V</TT></TD></TR></TBODY></TABL=
E>
<TABLE border=3D0 cellSpacing=3D0>
  <TBODY>
  <TR>
    <TD><TT>&nbsp;&nbsp;&nbsp;&nbsp;&nbsp;&nbsp;</TT></TD>
    <TD><TT><B>No match to: </B>765.3491, 806.4055, 825.0513, 829.3381,=20
      841.0179, 842.4612, 870.4916, 902.3784, 967.3962, 1159.5750, =
1159.5750,=20
      1238.5970, 1313.5488, 1346.6572, 1353.5704, 1376.5862, 1376.5862,=20
      1384.5679, 1416.6636, 1513.6703, 1513.6703, 1562.7402, 1616.7319,=20
      1616.7319, 1666.7535, 1804.8418, 1804.8418, 1819.7952, 1835.7797,=20
      1854.7983, 1854.7983, 1979.9236, 1979.9236, 2065.0122, 2204.8569,=20
      2210.9883, 2226.0122, 2231.1177</TT></TD></TR></TBODY></TABLE><BR>
<TABLE border=3D0 cellSpacing=3D0>
  <TBODY>
  <TR>
    <TD><TT><B><A name=3DHit21>21.</A>&nbsp;&nbsp;&nbsp;</B></TT></TD>
    <TD noWrap><TT><A=20
      =
href=3D"http://zxw-pc/mascot/cgi/protein_view.pl?file=3D../data/20121225/=
F002415.dat&amp;hit=3D21"=20
      =
target=3D_blank>gi|18663</A>&nbsp;&nbsp;&nbsp;&nbsp;<B>Mass:</B>&nbsp;708=
35&nbsp;&nbsp;&nbsp;&nbsp;<B>Score:</B>&nbsp;113&nbsp;&nbsp;&nbsp;&nbsp;<=
B>Expect:</B>&nbsp;9.3e-006&nbsp;&nbsp;<B>Matches:</B>&nbsp;8</TT></TD></=
TR>
  <TR>
    <TD>&nbsp;</TD>
    <TD noWrap><TT>Heat Shock 70kD protein [Glycine=20
max]</TT></TD></TR></TBODY></TABLE>
<TABLE border=3D0 cellSpacing=3D0 cellPadding=3D0>
  <TBODY>
  <TR>
    <TD><TT>&nbsp;&nbsp;&nbsp;&nbsp;&nbsp;&nbsp;</TT></TD>
    <TD align=3Dright><TT><B>Observed&nbsp;&nbsp;</B></TT></TD>
    <TD noWrap align=3Dright><TT><B>Mr(expt)&nbsp;&nbsp;</B></TT></TD>
    <TD noWrap align=3Dright><TT><B>Mr(calc)&nbsp;&nbsp;</B></TT></TD>
    <TD align=3Dright><TT><B>&nbsp;ppm&nbsp;&nbsp;</B></TT></TD>
    <TD align=3Dright><TT><B>Start&nbsp;</B></TT></TD>
    <TD align=3Dright><TT><B>&nbsp;</B></TT></TD>
    <TD align=3Dright><TT><B>End&nbsp;</B></TT></TD>
    <TD align=3Dright><TT><B>Miss&nbsp;</B></TT></TD>
    <TD align=3Dright><TT><B>Ions&nbsp;</B></TT></TD>
    <TD><TT><B>&nbsp;Peptide</B></TT></TD></TR>
  <TR>
    <TD align=3Dright>&nbsp;</TD>
    <TD align=3Dright><TT>1197.5974&nbsp;&nbsp;</TT></TD>
    <TD align=3Dright><TT>1196.5901&nbsp;&nbsp;</TT></TD>
    <TD align=3Dright><TT>1196.6554&nbsp;&nbsp;</TT></TD>
    <TD noWrap align=3Dright><TT>-54.51&nbsp;</TT></TD>
    <TD align=3Dright><TT>464&nbsp;</TT></TD>
    <TD noWrap align=3Dright><TT>-&nbsp;</TT></TD>
    <TD align=3Dright><TT>474&nbsp;</TT></TD>
    <TD align=3Dright><TT>0&nbsp;&nbsp;</TT></TD>
    <TD noWrap align=3Dright><TT>---&nbsp;&nbsp;</TT></TD>
    <TD noWrap><TT>&nbsp;K.FELTGIPPAPR.G</TT></TD></TR>
  <TR>
    <TD align=3Dright>&nbsp;</TD>
    <TD align=3Dright><TT>1197.5974&nbsp;&nbsp;</TT></TD>
    <TD align=3Dright><TT>1196.5901&nbsp;&nbsp;</TT></TD>
    <TD align=3Dright><TT>1196.6554&nbsp;&nbsp;</TT></TD>
    <TD noWrap align=3Dright><TT>-54.51&nbsp;</TT></TD>
    <TD align=3Dright><TT>464&nbsp;</TT></TD>
    <TD noWrap align=3Dright><TT>-&nbsp;</TT></TD>
    <TD align=3Dright><TT>474&nbsp;</TT></TD>
    <TD align=3Dright><TT>0&nbsp;&nbsp;</TT></TD>
    <TD noWrap align=3Dright><TT>6&nbsp;&nbsp;</TT></TD>
    <TD noWrap><TT>&nbsp;K.FELTGIPPAPR.G</TT></TD></TR>
  <TR>
    <TD align=3Dright>&nbsp;</TD>
    <TD align=3Dright><TT>1487.6201&nbsp;&nbsp;</TT></TD>
    <TD align=3Dright><TT>1486.6128&nbsp;&nbsp;</TT></TD>
    <TD align=3Dright><TT>1486.6940&nbsp;&nbsp;</TT></TD>
    <TD noWrap align=3Dright><TT>-54.60&nbsp;</TT></TD>
    <TD align=3Dright><TT>39&nbsp;</TT></TD>
    <TD noWrap align=3Dright><TT>-&nbsp;</TT></TD>
    <TD align=3Dright><TT>51&nbsp;</TT></TD>
    <TD align=3Dright><TT>0&nbsp;&nbsp;</TT></TD>
    <TD noWrap align=3Dright><TT>---&nbsp;&nbsp;</TT></TD>
    <TD noWrap><TT>&nbsp;R.TTPSYVAFTDTER.L</TT></TD></TR>
  <TR>
    <TD align=3Dright>&nbsp;</TD>
    <TD align=3Dright><TT>1487.6201&nbsp;&nbsp;</TT></TD>
    <TD align=3Dright><TT>1486.6128&nbsp;&nbsp;</TT></TD>
    <TD align=3Dright><TT>1486.6940&nbsp;&nbsp;</TT></TD>
    <TD noWrap align=3Dright><TT>-54.60&nbsp;</TT></TD>
    <TD align=3Dright><TT>39&nbsp;</TT></TD>
    <TD noWrap align=3Dright><TT>-&nbsp;</TT></TD>
    <TD align=3Dright><TT>51&nbsp;</TT></TD>
    <TD align=3Dright><TT>0&nbsp;&nbsp;</TT></TD>
    <TD noWrap align=3Dright><TT>26&nbsp;&nbsp;</TT></TD>
    <TD noWrap><TT>&nbsp;R.TTPSYVAFTDTER.L</TT></TD></TR>
  <TR>
    <TD align=3Dright>&nbsp;</TD>
    <TD align=3Dright><TT>1675.6411&nbsp;&nbsp;</TT></TD>
    <TD align=3Dright><TT>1674.6338&nbsp;&nbsp;</TT></TD>
    <TD align=3Dright><TT>1674.7234&nbsp;&nbsp;</TT></TD>
    <TD noWrap align=3Dright><TT>-53.49&nbsp;</TT></TD>
    <TD align=3Dright><TT>226&nbsp;</TT></TD>
    <TD noWrap align=3Dright><TT>-&nbsp;</TT></TD>
    <TD align=3Dright><TT>241&nbsp;</TT></TD>
    <TD align=3Dright><TT>0&nbsp;&nbsp;</TT></TD>
    <TD noWrap align=3Dright><TT>---&nbsp;&nbsp;</TT></TD>
    <TD noWrap><TT>&nbsp;K.ATAGDTHLGGEDFDNR.M</TT></TD></TR>
  <TR>
    <TD align=3Dright>&nbsp;</TD>
    <TD align=3Dright><TT>1680.7477&nbsp;&nbsp;</TT></TD>
    <TD align=3Dright><TT>1679.7404&nbsp;&nbsp;</TT></TD>
    <TD align=3Dright><TT>1679.8267&nbsp;&nbsp;</TT></TD>
    <TD noWrap align=3Dright><TT>-51.38&nbsp;</TT></TD>
    <TD align=3Dright><TT>144&nbsp;</TT></TD>
    <TD noWrap align=3Dright><TT>-&nbsp;</TT></TD>
    <TD align=3Dright><TT>158&nbsp;</TT></TD>
    <TD align=3Dright><TT>0&nbsp;&nbsp;</TT></TD>
    <TD noWrap align=3Dright><TT>---&nbsp;&nbsp;</TT></TD>
    <TD noWrap><TT>&nbsp;K.NAVVTVPAYFNDSQR.Q</TT></TD></TR>
  <TR>
    <TD align=3Dright>&nbsp;</TD>
    <TD align=3Dright><TT>1680.7477&nbsp;&nbsp;</TT></TD>
    <TD align=3Dright><TT>1679.7404&nbsp;&nbsp;</TT></TD>
    <TD align=3Dright><TT>1679.8267&nbsp;&nbsp;</TT></TD>
    <TD noWrap align=3Dright><TT>-51.38&nbsp;</TT></TD>
    <TD align=3Dright><TT>144&nbsp;</TT></TD>
    <TD noWrap align=3Dright><TT>-&nbsp;</TT></TD>
    <TD align=3Dright><TT>158&nbsp;</TT></TD>
    <TD align=3Dright><TT>0&nbsp;&nbsp;</TT></TD>
    <TD noWrap align=3Dright><TT>59&nbsp;&nbsp;</TT></TD>
    <TD noWrap><TT>&nbsp;K.NAVVTVPAYFNDSQR.Q</TT></TD></TR>
  <TR>
    <TD align=3Dright>&nbsp;</TD>
    <TD align=3Dright><TT>2482.0681&nbsp;&nbsp;</TT></TD>
    <TD align=3Dright><TT>2481.0608&nbsp;&nbsp;</TT></TD>
    <TD align=3Dright><TT>2481.1958&nbsp;&nbsp;</TT></TD>
    <TD noWrap align=3Dright><TT>-54.41&nbsp;</TT></TD>
    <TD align=3Dright><TT>5&nbsp;</TT></TD>
    <TD noWrap align=3Dright><TT>-&nbsp;</TT></TD>
    <TD align=3Dright><TT>27&nbsp;</TT></TD>
    <TD align=3Dright><TT>1&nbsp;&nbsp;</TT></TD>
    <TD noWrap align=3Dright><TT>---&nbsp;&nbsp;</TT></TD>
    <TD =
noWrap><TT>&nbsp;K.EGKAIGIDLGTTYSCVGVWQNDR.V</TT></TD></TR></TBODY></TABL=
E>
<TABLE border=3D0 cellSpacing=3D0>
  <TBODY>
  <TR>
    <TD><TT>&nbsp;&nbsp;&nbsp;&nbsp;&nbsp;&nbsp;</TT></TD>
    <TD><TT><B>No match to: </B>765.3491, 806.4055, 825.0513, 829.3381,=20
      841.0179, 842.4612, 870.4916, 902.3784, 967.3962, 1159.5750, =
1159.5750,=20
      1238.5970, 1313.5488, 1346.6572, 1353.5704, 1376.5862, 1376.5862,=20
      1384.5679, 1416.6636, 1513.6703, 1513.6703, 1562.7402, 1616.7319,=20
      1616.7319, 1666.7535, 1804.8418, 1804.8418, 1819.7952, 1835.7797,=20
      1854.7983, 1854.7983, 1979.9236, 1979.9236, 2065.0122, 2204.8569,=20
      2210.9883, 2226.0122, 2231.1177</TT></TD></TR></TBODY></TABLE><BR>
<TABLE border=3D0 cellSpacing=3D0>
  <TBODY>
  <TR>
    <TD><TT><B><A name=3DHit22>22.</A>&nbsp;&nbsp;&nbsp;</B></TT></TD>
    <TD noWrap><TT><A=20
      =
href=3D"http://zxw-pc/mascot/cgi/protein_view.pl?file=3D../data/20121225/=
F002415.dat&amp;hit=3D22"=20
      =
target=3D_blank>gi|238054089</A>&nbsp;&nbsp;&nbsp;&nbsp;<B>Mass:</B>&nbsp=
;71188&nbsp;&nbsp;&nbsp;&nbsp;<B>Score:</B>&nbsp;113&nbsp;&nbsp;&nbsp;&nb=
sp;<B>Expect:</B>&nbsp;9.3e-006&nbsp;&nbsp;<B>Matches:</B>&nbsp;9</TT></T=
D></TR>
  <TR>
    <TD>&nbsp;</TD>
    <TD noWrap><TT>heat shock protein 70 [Pellia endiviifolia (species=20
    B)]</TT></TD></TR></TBODY></TABLE>
<TABLE border=3D0 cellSpacing=3D0 cellPadding=3D0>
  <TBODY>
  <TR>
    <TD><TT>&nbsp;&nbsp;&nbsp;&nbsp;&nbsp;&nbsp;</TT></TD>
    <TD align=3Dright><TT><B>Observed&nbsp;&nbsp;</B></TT></TD>
    <TD noWrap align=3Dright><TT><B>Mr(expt)&nbsp;&nbsp;</B></TT></TD>
    <TD noWrap align=3Dright><TT><B>Mr(calc)&nbsp;&nbsp;</B></TT></TD>
    <TD align=3Dright><TT><B>&nbsp;ppm&nbsp;&nbsp;</B></TT></TD>
    <TD align=3Dright><TT><B>Start&nbsp;</B></TT></TD>
    <TD align=3Dright><TT><B>&nbsp;</B></TT></TD>
    <TD align=3Dright><TT><B>End&nbsp;</B></TT></TD>
    <TD align=3Dright><TT><B>Miss&nbsp;</B></TT></TD>
    <TD align=3Dright><TT><B>Ions&nbsp;</B></TT></TD>
    <TD><TT><B>&nbsp;Peptide</B></TT></TD></TR>
  <TR>
    <TD align=3Dright>&nbsp;</TD>
    <TD align=3Dright><TT>1197.5974&nbsp;&nbsp;</TT></TD>
    <TD align=3Dright><TT>1196.5901&nbsp;&nbsp;</TT></TD>
    <TD align=3Dright><TT>1196.6877&nbsp;&nbsp;</TT></TD>
    <TD noWrap align=3Dright><TT>-81.55&nbsp;</TT></TD>
    <TD align=3Dright><TT>164&nbsp;</TT></TD>
    <TD noWrap align=3Dright><TT>-&nbsp;</TT></TD>
    <TD align=3Dright><TT>175&nbsp;</TT></TD>
    <TD align=3Dright><TT>0&nbsp;&nbsp;</TT></TD>
    <TD noWrap align=3Dright><TT>---&nbsp;&nbsp;</TT></TD>
    <TD noWrap><TT>&nbsp;K.DAGVIAGLNVLR.I</TT></TD></TR>
  <TR>
    <TD align=3Dright>&nbsp;</TD>
    <TD align=3Dright><TT>1197.5974&nbsp;&nbsp;</TT></TD>
    <TD align=3Dright><TT>1196.5901&nbsp;&nbsp;</TT></TD>
    <TD align=3Dright><TT>1196.6877&nbsp;&nbsp;</TT></TD>
    <TD noWrap align=3Dright><TT>-81.55&nbsp;</TT></TD>
    <TD align=3Dright><TT>164&nbsp;</TT></TD>
    <TD noWrap align=3Dright><TT>-&nbsp;</TT></TD>
    <TD align=3Dright><TT>175&nbsp;</TT></TD>
    <TD align=3Dright><TT>0&nbsp;&nbsp;</TT></TD>
    <TD noWrap align=3Dright><TT>---&nbsp;&nbsp;</TT></TD>
    <TD noWrap><TT>&nbsp;K.DAGVIAGLNVLR.I</TT></TD></TR>
  <TR>
    <TD align=3Dright>&nbsp;</TD>
    <TD align=3Dright><TT>1384.5679&nbsp;&nbsp;</TT></TD>
    <TD align=3Dright><TT>1383.5606&nbsp;&nbsp;</TT></TD>
    <TD align=3Dright><TT>1383.6089&nbsp;&nbsp;</TT></TD>
    <TD noWrap align=3Dright><TT>-34.88&nbsp;</TT></TD>
    <TD align=3Dright><TT>80&nbsp;</TT></TD>
    <TD noWrap align=3Dright><TT>-&nbsp;</TT></TD>
    <TD align=3Dright><TT>91&nbsp;</TT></TD>
    <TD align=3Dright><TT>1&nbsp;&nbsp;</TT></TD>
    <TD noWrap align=3Dright><TT>---&nbsp;&nbsp;</TT></TD>
    <TD noWrap><TT>&nbsp;R.RFSDGSVQDDMK.L</TT></TD></TR>
  <TR>
    <TD align=3Dright>&nbsp;</TD>
    <TD align=3Dright><TT>1416.6636&nbsp;&nbsp;</TT></TD>
    <TD align=3Dright><TT>1415.6563&nbsp;&nbsp;</TT></TD>
    <TD align=3Dright><TT>1415.7674&nbsp;&nbsp;</TT></TD>
    <TD noWrap align=3Dright><TT>-78.43&nbsp;</TT></TD>
    <TD align=3Dright><TT>243&nbsp;</TT></TD>
    <TD noWrap align=3Dright><TT>-&nbsp;</TT></TD>
    <TD align=3Dright><TT>253&nbsp;</TT></TD>
    <TD align=3Dright><TT>1&nbsp;&nbsp;</TT></TD>
    <TD noWrap align=3Dright><TT>---&nbsp;&nbsp;</TT></TD>
    <TD noWrap><TT>&nbsp;R.LVNHFVQEFKR.K</TT></TD></TR>
  <TR>
    <TD align=3Dright>&nbsp;</TD>
    <TD align=3Dright><TT>1487.6201&nbsp;&nbsp;</TT></TD>
    <TD align=3Dright><TT>1486.6128&nbsp;&nbsp;</TT></TD>
    <TD align=3Dright><TT>1486.6940&nbsp;&nbsp;</TT></TD>
    <TD noWrap align=3Dright><TT>-54.60&nbsp;</TT></TD>
    <TD align=3Dright><TT>40&nbsp;</TT></TD>
    <TD noWrap align=3Dright><TT>-&nbsp;</TT></TD>
    <TD align=3Dright><TT>52&nbsp;</TT></TD>
    <TD align=3Dright><TT>0&nbsp;&nbsp;</TT></TD>
    <TD noWrap align=3Dright><TT>---&nbsp;&nbsp;</TT></TD>
    <TD noWrap><TT>&nbsp;R.TTPSYVAFTDTER.L</TT></TD></TR>
  <TR>
    <TD align=3Dright>&nbsp;</TD>
    <TD align=3Dright><TT>1487.6201&nbsp;&nbsp;</TT></TD>
    <TD align=3Dright><TT>1486.6128&nbsp;&nbsp;</TT></TD>
    <TD align=3Dright><TT>1486.6940&nbsp;&nbsp;</TT></TD>
    <TD noWrap align=3Dright><TT>-54.60&nbsp;</TT></TD>
    <TD align=3Dright><TT>40&nbsp;</TT></TD>
    <TD noWrap align=3Dright><TT>-&nbsp;</TT></TD>
    <TD align=3Dright><TT>52&nbsp;</TT></TD>
    <TD align=3Dright><TT>0&nbsp;&nbsp;</TT></TD>
    <TD noWrap align=3Dright><TT>26&nbsp;&nbsp;</TT></TD>
    <TD noWrap><TT>&nbsp;R.TTPSYVAFTDTER.L</TT></TD></TR>
  <TR>
    <TD align=3Dright>&nbsp;</TD>
    <TD align=3Dright><TT>1675.6411&nbsp;&nbsp;</TT></TD>
    <TD align=3Dright><TT>1674.6338&nbsp;&nbsp;</TT></TD>
    <TD align=3Dright><TT>1674.7234&nbsp;&nbsp;</TT></TD>
    <TD noWrap align=3Dright><TT>-53.49&nbsp;</TT></TD>
    <TD align=3Dright><TT>227&nbsp;</TT></TD>
    <TD noWrap align=3Dright><TT>-&nbsp;</TT></TD>
    <TD align=3Dright><TT>242&nbsp;</TT></TD>
    <TD align=3Dright><TT>0&nbsp;&nbsp;</TT></TD>
    <TD noWrap align=3Dright><TT>---&nbsp;&nbsp;</TT></TD>
    <TD noWrap><TT>&nbsp;K.ATAGDTHLGGEDFDNR.L</TT></TD></TR>
  <TR>
    <TD align=3Dright>&nbsp;</TD>
    <TD align=3Dright><TT>1680.7477&nbsp;&nbsp;</TT></TD>
    <TD align=3Dright><TT>1679.7404&nbsp;&nbsp;</TT></TD>
    <TD align=3Dright><TT>1679.8267&nbsp;&nbsp;</TT></TD>
    <TD noWrap align=3Dright><TT>-51.38&nbsp;</TT></TD>
    <TD align=3Dright><TT>145&nbsp;</TT></TD>
    <TD noWrap align=3Dright><TT>-&nbsp;</TT></TD>
    <TD align=3Dright><TT>159&nbsp;</TT></TD>
    <TD align=3Dright><TT>0&nbsp;&nbsp;</TT></TD>
    <TD noWrap align=3Dright><TT>---&nbsp;&nbsp;</TT></TD>
    <TD noWrap><TT>&nbsp;K.NAVVTVPAYFNDSQR.Q</TT></TD></TR>
  <TR>
    <TD align=3Dright>&nbsp;</TD>
    <TD align=3Dright><TT>1680.7477&nbsp;&nbsp;</TT></TD>
    <TD align=3Dright><TT>1679.7404&nbsp;&nbsp;</TT></TD>
    <TD align=3Dright><TT>1679.8267&nbsp;&nbsp;</TT></TD>
    <TD noWrap align=3Dright><TT>-51.38&nbsp;</TT></TD>
    <TD align=3Dright><TT>145&nbsp;</TT></TD>
    <TD noWrap align=3Dright><TT>-&nbsp;</TT></TD>
    <TD align=3Dright><TT>159&nbsp;</TT></TD>
    <TD align=3Dright><TT>0&nbsp;&nbsp;</TT></TD>
    <TD noWrap align=3Dright><TT>59&nbsp;&nbsp;</TT></TD>
    <TD =
noWrap><TT>&nbsp;K.NAVVTVPAYFNDSQR.Q</TT></TD></TR></TBODY></TABLE>
<TABLE border=3D0 cellSpacing=3D0>
  <TBODY>
  <TR>
    <TD><TT>&nbsp;&nbsp;&nbsp;&nbsp;&nbsp;&nbsp;</TT></TD>
    <TD><TT><B>No match to: </B>765.3491, 806.4055, 825.0513, 829.3381,=20
      841.0179, 842.4612, 870.4916, 902.3784, 967.3962, 1159.5750, =
1159.5750,=20
      1238.5970, 1313.5488, 1346.6572, 1353.5704, 1376.5862, 1376.5862,=20
      1513.6703, 1513.6703, 1562.7402, 1616.7319, 1616.7319, 1666.7535,=20
      1804.8418, 1804.8418, 1819.7952, 1835.7797, 1854.7983, 1854.7983,=20
      1979.9236, 1979.9236, 2065.0122, 2204.8569, 2210.9883, 2226.0122,=20
      2231.1177, 2482.0681</TT></TD></TR></TBODY></TABLE><BR>
<TABLE border=3D0 cellSpacing=3D0>
  <TBODY>
  <TR>
    <TD><TT><B><A name=3DHit23>23.</A>&nbsp;&nbsp;&nbsp;</B></TT></TD>
    <TD noWrap><TT><A=20
      =
href=3D"http://zxw-pc/mascot/cgi/protein_view.pl?file=3D../data/20121225/=
F002415.dat&amp;hit=3D23"=20
      =
target=3D_blank>gi|238054071</A>&nbsp;&nbsp;&nbsp;&nbsp;<B>Mass:</B>&nbsp=
;71188&nbsp;&nbsp;&nbsp;&nbsp;<B>Score:</B>&nbsp;113&nbsp;&nbsp;&nbsp;&nb=
sp;<B>Expect:</B>&nbsp;9.3e-006&nbsp;&nbsp;<B>Matches:</B>&nbsp;9</TT></T=
D></TR>
  <TR>
    <TD>&nbsp;</TD>
    <TD noWrap><TT>heat shock protein 70 [Pellia endiviifolia (species=20
    B)]</TT></TD></TR></TBODY></TABLE>
<TABLE border=3D0 cellSpacing=3D0 cellPadding=3D0>
  <TBODY>
  <TR>
    <TD><TT>&nbsp;&nbsp;&nbsp;&nbsp;&nbsp;&nbsp;</TT></TD>
    <TD align=3Dright><TT><B>Observed&nbsp;&nbsp;</B></TT></TD>
    <TD noWrap align=3Dright><TT><B>Mr(expt)&nbsp;&nbsp;</B></TT></TD>
    <TD noWrap align=3Dright><TT><B>Mr(calc)&nbsp;&nbsp;</B></TT></TD>
    <TD align=3Dright><TT><B>&nbsp;ppm&nbsp;&nbsp;</B></TT></TD>
    <TD align=3Dright><TT><B>Start&nbsp;</B></TT></TD>
    <TD align=3Dright><TT><B>&nbsp;</B></TT></TD>
    <TD align=3Dright><TT><B>End&nbsp;</B></TT></TD>
    <TD align=3Dright><TT><B>Miss&nbsp;</B></TT></TD>
    <TD align=3Dright><TT><B>Ions&nbsp;</B></TT></TD>
    <TD><TT><B>&nbsp;Peptide</B></TT></TD></TR>
  <TR>
    <TD align=3Dright>&nbsp;</TD>
    <TD align=3Dright><TT>1197.5974&nbsp;&nbsp;</TT></TD>
    <TD align=3Dright><TT>1196.5901&nbsp;&nbsp;</TT></TD>
    <TD align=3Dright><TT>1196.6877&nbsp;&nbsp;</TT></TD>
    <TD noWrap align=3Dright><TT>-81.55&nbsp;</TT></TD>
    <TD align=3Dright><TT>164&nbsp;</TT></TD>
    <TD noWrap align=3Dright><TT>-&nbsp;</TT></TD>
    <TD align=3Dright><TT>175&nbsp;</TT></TD>
    <TD align=3Dright><TT>0&nbsp;&nbsp;</TT></TD>
    <TD noWrap align=3Dright><TT>---&nbsp;&nbsp;</TT></TD>
    <TD noWrap><TT>&nbsp;K.DAGVIAGLNVLR.I</TT></TD></TR>
  <TR>
    <TD align=3Dright>&nbsp;</TD>
    <TD align=3Dright><TT>1197.5974&nbsp;&nbsp;</TT></TD>
    <TD align=3Dright><TT>1196.5901&nbsp;&nbsp;</TT></TD>
    <TD align=3Dright><TT>1196.6877&nbsp;&nbsp;</TT></TD>
    <TD noWrap align=3Dright><TT>-81.55&nbsp;</TT></TD>
    <TD align=3Dright><TT>164&nbsp;</TT></TD>
    <TD noWrap align=3Dright><TT>-&nbsp;</TT></TD>
    <TD align=3Dright><TT>175&nbsp;</TT></TD>
    <TD align=3Dright><TT>0&nbsp;&nbsp;</TT></TD>
    <TD noWrap align=3Dright><TT>---&nbsp;&nbsp;</TT></TD>
    <TD noWrap><TT>&nbsp;K.DAGVIAGLNVLR.I</TT></TD></TR>
  <TR>
    <TD align=3Dright>&nbsp;</TD>
    <TD align=3Dright><TT>1384.5679&nbsp;&nbsp;</TT></TD>
    <TD align=3Dright><TT>1383.5606&nbsp;&nbsp;</TT></TD>
    <TD align=3Dright><TT>1383.6089&nbsp;&nbsp;</TT></TD>
    <TD noWrap align=3Dright><TT>-34.88&nbsp;</TT></TD>
    <TD align=3Dright><TT>80&nbsp;</TT></TD>
    <TD noWrap align=3Dright><TT>-&nbsp;</TT></TD>
    <TD align=3Dright><TT>91&nbsp;</TT></TD>
    <TD align=3Dright><TT>1&nbsp;&nbsp;</TT></TD>
    <TD noWrap align=3Dright><TT>---&nbsp;&nbsp;</TT></TD>
    <TD noWrap><TT>&nbsp;R.RFSDGSVQDDMK.L</TT></TD></TR>
  <TR>
    <TD align=3Dright>&nbsp;</TD>
    <TD align=3Dright><TT>1416.6636&nbsp;&nbsp;</TT></TD>
    <TD align=3Dright><TT>1415.6563&nbsp;&nbsp;</TT></TD>
    <TD align=3Dright><TT>1415.7674&nbsp;&nbsp;</TT></TD>
    <TD noWrap align=3Dright><TT>-78.43&nbsp;</TT></TD>
    <TD align=3Dright><TT>243&nbsp;</TT></TD>
    <TD noWrap align=3Dright><TT>-&nbsp;</TT></TD>
    <TD align=3Dright><TT>253&nbsp;</TT></TD>
    <TD align=3Dright><TT>1&nbsp;&nbsp;</TT></TD>
    <TD noWrap align=3Dright><TT>---&nbsp;&nbsp;</TT></TD>
    <TD noWrap><TT>&nbsp;R.LVNHFVQEFKR.K</TT></TD></TR>
  <TR>
    <TD align=3Dright>&nbsp;</TD>
    <TD align=3Dright><TT>1487.6201&nbsp;&nbsp;</TT></TD>
    <TD align=3Dright><TT>1486.6128&nbsp;&nbsp;</TT></TD>
    <TD align=3Dright><TT>1486.6940&nbsp;&nbsp;</TT></TD>
    <TD noWrap align=3Dright><TT>-54.60&nbsp;</TT></TD>
    <TD align=3Dright><TT>40&nbsp;</TT></TD>
    <TD noWrap align=3Dright><TT>-&nbsp;</TT></TD>
    <TD align=3Dright><TT>52&nbsp;</TT></TD>
    <TD align=3Dright><TT>0&nbsp;&nbsp;</TT></TD>
    <TD noWrap align=3Dright><TT>---&nbsp;&nbsp;</TT></TD>
    <TD noWrap><TT>&nbsp;R.TTPSYVAFTDTER.L</TT></TD></TR>
  <TR>
    <TD align=3Dright>&nbsp;</TD>
    <TD align=3Dright><TT>1487.6201&nbsp;&nbsp;</TT></TD>
    <TD align=3Dright><TT>1486.6128&nbsp;&nbsp;</TT></TD>
    <TD align=3Dright><TT>1486.6940&nbsp;&nbsp;</TT></TD>
    <TD noWrap align=3Dright><TT>-54.60&nbsp;</TT></TD>
    <TD align=3Dright><TT>40&nbsp;</TT></TD>
    <TD noWrap align=3Dright><TT>-&nbsp;</TT></TD>
    <TD align=3Dright><TT>52&nbsp;</TT></TD>
    <TD align=3Dright><TT>0&nbsp;&nbsp;</TT></TD>
    <TD noWrap align=3Dright><TT>26&nbsp;&nbsp;</TT></TD>
    <TD noWrap><TT>&nbsp;R.TTPSYVAFTDTER.L</TT></TD></TR>
  <TR>
    <TD align=3Dright>&nbsp;</TD>
    <TD align=3Dright><TT>1675.6411&nbsp;&nbsp;</TT></TD>
    <TD align=3Dright><TT>1674.6338&nbsp;&nbsp;</TT></TD>
    <TD align=3Dright><TT>1674.7234&nbsp;&nbsp;</TT></TD>
    <TD noWrap align=3Dright><TT>-53.49&nbsp;</TT></TD>
    <TD align=3Dright><TT>227&nbsp;</TT></TD>
    <TD noWrap align=3Dright><TT>-&nbsp;</TT></TD>
    <TD align=3Dright><TT>242&nbsp;</TT></TD>
    <TD align=3Dright><TT>0&nbsp;&nbsp;</TT></TD>
    <TD noWrap align=3Dright><TT>---&nbsp;&nbsp;</TT></TD>
    <TD noWrap><TT>&nbsp;K.ATAGDTHLGGEDFDNR.L</TT></TD></TR>
  <TR>
    <TD align=3Dright>&nbsp;</TD>
    <TD align=3Dright><TT>1680.7477&nbsp;&nbsp;</TT></TD>
    <TD align=3Dright><TT>1679.7404&nbsp;&nbsp;</TT></TD>
    <TD align=3Dright><TT>1679.8267&nbsp;&nbsp;</TT></TD>
    <TD noWrap align=3Dright><TT>-51.38&nbsp;</TT></TD>
    <TD align=3Dright><TT>145&nbsp;</TT></TD>
    <TD noWrap align=3Dright><TT>-&nbsp;</TT></TD>
    <TD align=3Dright><TT>159&nbsp;</TT></TD>
    <TD align=3Dright><TT>0&nbsp;&nbsp;</TT></TD>
    <TD noWrap align=3Dright><TT>---&nbsp;&nbsp;</TT></TD>
    <TD noWrap><TT>&nbsp;K.NAVVTVPAYFNDSQR.Q</TT></TD></TR>
  <TR>
    <TD align=3Dright>&nbsp;</TD>
    <TD align=3Dright><TT>1680.7477&nbsp;&nbsp;</TT></TD>
    <TD align=3Dright><TT>1679.7404&nbsp;&nbsp;</TT></TD>
    <TD align=3Dright><TT>1679.8267&nbsp;&nbsp;</TT></TD>
    <TD noWrap align=3Dright><TT>-51.38&nbsp;</TT></TD>
    <TD align=3Dright><TT>145&nbsp;</TT></TD>
    <TD noWrap align=3Dright><TT>-&nbsp;</TT></TD>
    <TD align=3Dright><TT>159&nbsp;</TT></TD>
    <TD align=3Dright><TT>0&nbsp;&nbsp;</TT></TD>
    <TD noWrap align=3Dright><TT>59&nbsp;&nbsp;</TT></TD>
    <TD =
noWrap><TT>&nbsp;K.NAVVTVPAYFNDSQR.Q</TT></TD></TR></TBODY></TABLE>
<TABLE border=3D0 cellSpacing=3D0>
  <TBODY>
  <TR>
    <TD><TT>&nbsp;&nbsp;&nbsp;&nbsp;&nbsp;&nbsp;</TT></TD>
    <TD><TT><B>No match to: </B>765.3491, 806.4055, 825.0513, 829.3381,=20
      841.0179, 842.4612, 870.4916, 902.3784, 967.3962, 1159.5750, =
1159.5750,=20
      1238.5970, 1313.5488, 1346.6572, 1353.5704, 1376.5862, 1376.5862,=20
      1513.6703, 1513.6703, 1562.7402, 1616.7319, 1616.7319, 1666.7535,=20
      1804.8418, 1804.8418, 1819.7952, 1835.7797, 1854.7983, 1854.7983,=20
      1979.9236, 1979.9236, 2065.0122, 2204.8569, 2210.9883, 2226.0122,=20
      2231.1177, 2482.0681</TT></TD></TR></TBODY></TABLE><BR>
<TABLE border=3D0 cellSpacing=3D0>
  <TBODY>
  <TR>
    <TD><TT><B><A name=3DHit24>24.</A>&nbsp;&nbsp;&nbsp;</B></TT></TD>
    <TD noWrap><TT><A=20
      =
href=3D"http://zxw-pc/mascot/cgi/protein_view.pl?file=3D../data/20121225/=
F002415.dat&amp;hit=3D24"=20
      =
target=3D_blank>gi|762844</A>&nbsp;&nbsp;&nbsp;&nbsp;<B>Mass:</B>&nbsp;71=
470&nbsp;&nbsp;&nbsp;&nbsp;<B>Score:</B>&nbsp;111&nbsp;&nbsp;&nbsp;&nbsp;=
<B>Expect:</B>&nbsp;1.5e-005&nbsp;&nbsp;<B>Matches:</B>&nbsp;8</TT></TD><=
/TR>
  <TR>
    <TD>&nbsp;</TD>
    <TD noWrap><TT>Hsc70 [Solanum =
lycopersicum]</TT></TD></TR></TBODY></TABLE>
<TABLE border=3D0 cellSpacing=3D0 cellPadding=3D0>
  <TBODY>
  <TR>
    <TD><TT>&nbsp;&nbsp;&nbsp;&nbsp;&nbsp;&nbsp;</TT></TD>
    <TD align=3Dright><TT><B>Observed&nbsp;&nbsp;</B></TT></TD>
    <TD noWrap align=3Dright><TT><B>Mr(expt)&nbsp;&nbsp;</B></TT></TD>
    <TD noWrap align=3Dright><TT><B>Mr(calc)&nbsp;&nbsp;</B></TT></TD>
    <TD align=3Dright><TT><B>&nbsp;ppm&nbsp;&nbsp;</B></TT></TD>
    <TD align=3Dright><TT><B>Start&nbsp;</B></TT></TD>
    <TD align=3Dright><TT><B>&nbsp;</B></TT></TD>
    <TD align=3Dright><TT><B>End&nbsp;</B></TT></TD>
    <TD align=3Dright><TT><B>Miss&nbsp;</B></TT></TD>
    <TD align=3Dright><TT><B>Ions&nbsp;</B></TT></TD>
    <TD><TT><B>&nbsp;Peptide</B></TT></TD></TR>
  <TR>
    <TD align=3Dright>&nbsp;</TD>
    <TD align=3Dright><TT>1197.5974&nbsp;&nbsp;</TT></TD>
    <TD align=3Dright><TT>1196.5901&nbsp;&nbsp;</TT></TD>
    <TD align=3Dright><TT>1196.6554&nbsp;&nbsp;</TT></TD>
    <TD noWrap align=3Dright><TT>-54.51&nbsp;</TT></TD>
    <TD align=3Dright><TT>465&nbsp;</TT></TD>
    <TD noWrap align=3Dright><TT>-&nbsp;</TT></TD>
    <TD align=3Dright><TT>475&nbsp;</TT></TD>
    <TD align=3Dright><TT>0&nbsp;&nbsp;</TT></TD>
    <TD noWrap align=3Dright><TT>---&nbsp;&nbsp;</TT></TD>
    <TD noWrap><TT>&nbsp;K.FELTGIPPAPR.G</TT></TD></TR>
  <TR>
    <TD align=3Dright>&nbsp;</TD>
    <TD align=3Dright><TT>1197.5974&nbsp;&nbsp;</TT></TD>
    <TD align=3Dright><TT>1196.5901&nbsp;&nbsp;</TT></TD>
    <TD align=3Dright><TT>1196.6554&nbsp;&nbsp;</TT></TD>
    <TD noWrap align=3Dright><TT>-54.51&nbsp;</TT></TD>
    <TD align=3Dright><TT>465&nbsp;</TT></TD>
    <TD noWrap align=3Dright><TT>-&nbsp;</TT></TD>
    <TD align=3Dright><TT>475&nbsp;</TT></TD>
    <TD align=3Dright><TT>0&nbsp;&nbsp;</TT></TD>
    <TD noWrap align=3Dright><TT>6&nbsp;&nbsp;</TT></TD>
    <TD noWrap><TT>&nbsp;K.FELTGIPPAPR.G</TT></TD></TR>
  <TR>
    <TD align=3Dright>&nbsp;</TD>
    <TD align=3Dright><TT>1313.5488&nbsp;&nbsp;</TT></TD>
    <TD align=3Dright><TT>1312.5415&nbsp;&nbsp;</TT></TD>
    <TD align=3Dright><TT>1312.6122&nbsp;&nbsp;</TT></TD>
    <TD noWrap align=3Dright><TT>-53.81&nbsp;</TT></TD>
    <TD align=3Dright><TT>308&nbsp;</TT></TD>
    <TD noWrap align=3Dright><TT>-&nbsp;</TT></TD>
    <TD align=3Dright><TT>317&nbsp;</TT></TD>
    <TD align=3Dright><TT>0&nbsp;&nbsp;</TT></TD>
    <TD noWrap align=3Dright><TT>---&nbsp;&nbsp;</TT></TD>
    <TD noWrap><TT>&nbsp;R.FEELNMDLFR.K</TT></TD></TR>
  <TR>
    <TD align=3Dright>&nbsp;</TD>
    <TD align=3Dright><TT>1487.6201&nbsp;&nbsp;</TT></TD>
    <TD align=3Dright><TT>1486.6128&nbsp;&nbsp;</TT></TD>
    <TD align=3Dright><TT>1486.6940&nbsp;&nbsp;</TT></TD>
    <TD noWrap align=3Dright><TT>-54.60&nbsp;</TT></TD>
    <TD align=3Dright><TT>40&nbsp;</TT></TD>
    <TD noWrap align=3Dright><TT>-&nbsp;</TT></TD>
    <TD align=3Dright><TT>52&nbsp;</TT></TD>
    <TD align=3Dright><TT>0&nbsp;&nbsp;</TT></TD>
    <TD noWrap align=3Dright><TT>---&nbsp;&nbsp;</TT></TD>
    <TD noWrap><TT>&nbsp;R.TTPSYVAFTDTER.L</TT></TD></TR>
  <TR>
    <TD align=3Dright>&nbsp;</TD>
    <TD align=3Dright><TT>1487.6201&nbsp;&nbsp;</TT></TD>
    <TD align=3Dright><TT>1486.6128&nbsp;&nbsp;</TT></TD>
    <TD align=3Dright><TT>1486.6940&nbsp;&nbsp;</TT></TD>
    <TD noWrap align=3Dright><TT>-54.60&nbsp;</TT></TD>
    <TD align=3Dright><TT>40&nbsp;</TT></TD>
    <TD noWrap align=3Dright><TT>-&nbsp;</TT></TD>
    <TD align=3Dright><TT>52&nbsp;</TT></TD>
    <TD align=3Dright><TT>0&nbsp;&nbsp;</TT></TD>
    <TD noWrap align=3Dright><TT>26&nbsp;&nbsp;</TT></TD>
    <TD noWrap><TT>&nbsp;R.TTPSYVAFTDTER.L</TT></TD></TR>
  <TR>
    <TD align=3Dright>&nbsp;</TD>
    <TD align=3Dright><TT>1675.6411&nbsp;&nbsp;</TT></TD>
    <TD align=3Dright><TT>1674.6338&nbsp;&nbsp;</TT></TD>
    <TD align=3Dright><TT>1674.7234&nbsp;&nbsp;</TT></TD>
    <TD noWrap align=3Dright><TT>-53.49&nbsp;</TT></TD>
    <TD align=3Dright><TT>227&nbsp;</TT></TD>
    <TD noWrap align=3Dright><TT>-&nbsp;</TT></TD>
    <TD align=3Dright><TT>242&nbsp;</TT></TD>
    <TD align=3Dright><TT>0&nbsp;&nbsp;</TT></TD>
    <TD noWrap align=3Dright><TT>---&nbsp;&nbsp;</TT></TD>
    <TD noWrap><TT>&nbsp;K.ATAGDTHLGGEDFDNR.M</TT></TD></TR>
  <TR>
    <TD align=3Dright>&nbsp;</TD>
    <TD align=3Dright><TT>1680.7477&nbsp;&nbsp;</TT></TD>
    <TD align=3Dright><TT>1679.7404&nbsp;&nbsp;</TT></TD>
    <TD align=3Dright><TT>1679.8267&nbsp;&nbsp;</TT></TD>
    <TD noWrap align=3Dright><TT>-51.38&nbsp;</TT></TD>
    <TD align=3Dright><TT>145&nbsp;</TT></TD>
    <TD noWrap align=3Dright><TT>-&nbsp;</TT></TD>
    <TD align=3Dright><TT>159&nbsp;</TT></TD>
    <TD align=3Dright><TT>0&nbsp;&nbsp;</TT></TD>
    <TD noWrap align=3Dright><TT>---&nbsp;&nbsp;</TT></TD>
    <TD noWrap><TT>&nbsp;K.NAVVTVPAYFNDSQR.Q</TT></TD></TR>
  <TR>
    <TD align=3Dright>&nbsp;</TD>
    <TD align=3Dright><TT>1680.7477&nbsp;&nbsp;</TT></TD>
    <TD align=3Dright><TT>1679.7404&nbsp;&nbsp;</TT></TD>
    <TD align=3Dright><TT>1679.8267&nbsp;&nbsp;</TT></TD>
    <TD noWrap align=3Dright><TT>-51.38&nbsp;</TT></TD>
    <TD align=3Dright><TT>145&nbsp;</TT></TD>
    <TD noWrap align=3Dright><TT>-&nbsp;</TT></TD>
    <TD align=3Dright><TT>159&nbsp;</TT></TD>
    <TD align=3Dright><TT>0&nbsp;&nbsp;</TT></TD>
    <TD noWrap align=3Dright><TT>59&nbsp;&nbsp;</TT></TD>
    <TD =
noWrap><TT>&nbsp;K.NAVVTVPAYFNDSQR.Q</TT></TD></TR></TBODY></TABLE>
<TABLE border=3D0 cellSpacing=3D0>
  <TBODY>
  <TR>
    <TD><TT>&nbsp;&nbsp;&nbsp;&nbsp;&nbsp;&nbsp;</TT></TD>
    <TD><TT><B>No match to: </B>765.3491, 806.4055, 825.0513, 829.3381,=20
      841.0179, 842.4612, 870.4916, 902.3784, 967.3962, 1159.5750, =
1159.5750,=20
      1238.5970, 1346.6572, 1353.5704, 1376.5862, 1376.5862, 1384.5679,=20
      1416.6636, 1513.6703, 1513.6703, 1562.7402, 1616.7319, 1616.7319,=20
      1666.7535, 1804.8418, 1804.8418, 1819.7952, 1835.7797, 1854.7983,=20
      1854.7983, 1979.9236, 1979.9236, 2065.0122, 2204.8569, 2210.9883,=20
      2226.0122, 2231.1177, 2482.0681</TT></TD></TR></TBODY></TABLE><BR>
<TABLE border=3D0 cellSpacing=3D0>
  <TBODY>
  <TR>
    <TD><TT><B><A name=3DHit25>25.</A>&nbsp;&nbsp;&nbsp;</B></TT></TD>
    <TD noWrap><TT><A=20
      =
href=3D"http://zxw-pc/mascot/cgi/protein_view.pl?file=3D../data/20121225/=
F002415.dat&amp;hit=3D25"=20
      =
target=3D_blank>gi|257307187</A>&nbsp;&nbsp;&nbsp;&nbsp;<B>Mass:</B>&nbsp=
;71470&nbsp;&nbsp;&nbsp;&nbsp;<B>Score:</B>&nbsp;111&nbsp;&nbsp;&nbsp;&nb=
sp;<B>Expect:</B>&nbsp;1.5e-005&nbsp;&nbsp;<B>Matches:</B>&nbsp;8</TT></T=
D></TR>
  <TR>
    <TD>&nbsp;</TD>
    <TD noWrap><TT>unnamed protein product [Solanum=20
  lycopersicum]</TT></TD></TR></TBODY></TABLE>
<TABLE border=3D0 cellSpacing=3D0 cellPadding=3D0>
  <TBODY>
  <TR>
    <TD><TT>&nbsp;&nbsp;&nbsp;&nbsp;&nbsp;&nbsp;</TT></TD>
    <TD align=3Dright><TT><B>Observed&nbsp;&nbsp;</B></TT></TD>
    <TD noWrap align=3Dright><TT><B>Mr(expt)&nbsp;&nbsp;</B></TT></TD>
    <TD noWrap align=3Dright><TT><B>Mr(calc)&nbsp;&nbsp;</B></TT></TD>
    <TD align=3Dright><TT><B>&nbsp;ppm&nbsp;&nbsp;</B></TT></TD>
    <TD align=3Dright><TT><B>Start&nbsp;</B></TT></TD>
    <TD align=3Dright><TT><B>&nbsp;</B></TT></TD>
    <TD align=3Dright><TT><B>End&nbsp;</B></TT></TD>
    <TD align=3Dright><TT><B>Miss&nbsp;</B></TT></TD>
    <TD align=3Dright><TT><B>Ions&nbsp;</B></TT></TD>
    <TD><TT><B>&nbsp;Peptide</B></TT></TD></TR>
  <TR>
    <TD align=3Dright>&nbsp;</TD>
    <TD align=3Dright><TT>1197.5974&nbsp;&nbsp;</TT></TD>
    <TD align=3Dright><TT>1196.5901&nbsp;&nbsp;</TT></TD>
    <TD align=3Dright><TT>1196.6554&nbsp;&nbsp;</TT></TD>
    <TD noWrap align=3Dright><TT>-54.51&nbsp;</TT></TD>
    <TD align=3Dright><TT>465&nbsp;</TT></TD>
    <TD noWrap align=3Dright><TT>-&nbsp;</TT></TD>
    <TD align=3Dright><TT>475&nbsp;</TT></TD>
    <TD align=3Dright><TT>0&nbsp;&nbsp;</TT></TD>
    <TD noWrap align=3Dright><TT>---&nbsp;&nbsp;</TT></TD>
    <TD noWrap><TT>&nbsp;K.FELTGIPPAPR.G</TT></TD></TR>
  <TR>
    <TD align=3Dright>&nbsp;</TD>
    <TD align=3Dright><TT>1197.5974&nbsp;&nbsp;</TT></TD>
    <TD align=3Dright><TT>1196.5901&nbsp;&nbsp;</TT></TD>
    <TD align=3Dright><TT>1196.6554&nbsp;&nbsp;</TT></TD>
    <TD noWrap align=3Dright><TT>-54.51&nbsp;</TT></TD>
    <TD align=3Dright><TT>465&nbsp;</TT></TD>
    <TD noWrap align=3Dright><TT>-&nbsp;</TT></TD>
    <TD align=3Dright><TT>475&nbsp;</TT></TD>
    <TD align=3Dright><TT>0&nbsp;&nbsp;</TT></TD>
    <TD noWrap align=3Dright><TT>6&nbsp;&nbsp;</TT></TD>
    <TD noWrap><TT>&nbsp;K.FELTGIPPAPR.G</TT></TD></TR>
  <TR>
    <TD align=3Dright>&nbsp;</TD>
    <TD align=3Dright><TT>1313.5488&nbsp;&nbsp;</TT></TD>
    <TD align=3Dright><TT>1312.5415&nbsp;&nbsp;</TT></TD>
    <TD align=3Dright><TT>1312.6122&nbsp;&nbsp;</TT></TD>
    <TD noWrap align=3Dright><TT>-53.81&nbsp;</TT></TD>
    <TD align=3Dright><TT>308&nbsp;</TT></TD>
    <TD noWrap align=3Dright><TT>-&nbsp;</TT></TD>
    <TD align=3Dright><TT>317&nbsp;</TT></TD>
    <TD align=3Dright><TT>0&nbsp;&nbsp;</TT></TD>
    <TD noWrap align=3Dright><TT>---&nbsp;&nbsp;</TT></TD>
    <TD noWrap><TT>&nbsp;R.FEELNMDLFR.K</TT></TD></TR>
  <TR>
    <TD align=3Dright>&nbsp;</TD>
    <TD align=3Dright><TT>1487.6201&nbsp;&nbsp;</TT></TD>
    <TD align=3Dright><TT>1486.6128&nbsp;&nbsp;</TT></TD>
    <TD align=3Dright><TT>1486.6940&nbsp;&nbsp;</TT></TD>
    <TD noWrap align=3Dright><TT>-54.60&nbsp;</TT></TD>
    <TD align=3Dright><TT>40&nbsp;</TT></TD>
    <TD noWrap align=3Dright><TT>-&nbsp;</TT></TD>
    <TD align=3Dright><TT>52&nbsp;</TT></TD>
    <TD align=3Dright><TT>0&nbsp;&nbsp;</TT></TD>
    <TD noWrap align=3Dright><TT>---&nbsp;&nbsp;</TT></TD>
    <TD noWrap><TT>&nbsp;R.TTPSYVAFTDTER.L</TT></TD></TR>
  <TR>
    <TD align=3Dright>&nbsp;</TD>
    <TD align=3Dright><TT>1487.6201&nbsp;&nbsp;</TT></TD>
    <TD align=3Dright><TT>1486.6128&nbsp;&nbsp;</TT></TD>
    <TD align=3Dright><TT>1486.6940&nbsp;&nbsp;</TT></TD>
    <TD noWrap align=3Dright><TT>-54.60&nbsp;</TT></TD>
    <TD align=3Dright><TT>40&nbsp;</TT></TD>
    <TD noWrap align=3Dright><TT>-&nbsp;</TT></TD>
    <TD align=3Dright><TT>52&nbsp;</TT></TD>
    <TD align=3Dright><TT>0&nbsp;&nbsp;</TT></TD>
    <TD noWrap align=3Dright><TT>26&nbsp;&nbsp;</TT></TD>
    <TD noWrap><TT>&nbsp;R.TTPSYVAFTDTER.L</TT></TD></TR>
  <TR>
    <TD align=3Dright>&nbsp;</TD>
    <TD align=3Dright><TT>1675.6411&nbsp;&nbsp;</TT></TD>
    <TD align=3Dright><TT>1674.6338&nbsp;&nbsp;</TT></TD>
    <TD align=3Dright><TT>1674.7234&nbsp;&nbsp;</TT></TD>
    <TD noWrap align=3Dright><TT>-53.49&nbsp;</TT></TD>
    <TD align=3Dright><TT>227&nbsp;</TT></TD>
    <TD noWrap align=3Dright><TT>-&nbsp;</TT></TD>
    <TD align=3Dright><TT>242&nbsp;</TT></TD>
    <TD align=3Dright><TT>0&nbsp;&nbsp;</TT></TD>
    <TD noWrap align=3Dright><TT>---&nbsp;&nbsp;</TT></TD>
    <TD noWrap><TT>&nbsp;K.ATAGDTHLGGEDFDNR.M</TT></TD></TR>
  <TR>
    <TD align=3Dright>&nbsp;</TD>
    <TD align=3Dright><TT>1680.7477&nbsp;&nbsp;</TT></TD>
    <TD align=3Dright><TT>1679.7404&nbsp;&nbsp;</TT></TD>
    <TD align=3Dright><TT>1679.8267&nbsp;&nbsp;</TT></TD>
    <TD noWrap align=3Dright><TT>-51.38&nbsp;</TT></TD>
    <TD align=3Dright><TT>145&nbsp;</TT></TD>
    <TD noWrap align=3Dright><TT>-&nbsp;</TT></TD>
    <TD align=3Dright><TT>159&nbsp;</TT></TD>
    <TD align=3Dright><TT>0&nbsp;&nbsp;</TT></TD>
    <TD noWrap align=3Dright><TT>---&nbsp;&nbsp;</TT></TD>
    <TD noWrap><TT>&nbsp;K.NAVVTVPAYFNDSQR.Q</TT></TD></TR>
  <TR>
    <TD align=3Dright>&nbsp;</TD>
    <TD align=3Dright><TT>1680.7477&nbsp;&nbsp;</TT></TD>
    <TD align=3Dright><TT>1679.7404&nbsp;&nbsp;</TT></TD>
    <TD align=3Dright><TT>1679.8267&nbsp;&nbsp;</TT></TD>
    <TD noWrap align=3Dright><TT>-51.38&nbsp;</TT></TD>
    <TD align=3Dright><TT>145&nbsp;</TT></TD>
    <TD noWrap align=3Dright><TT>-&nbsp;</TT></TD>
    <TD align=3Dright><TT>159&nbsp;</TT></TD>
    <TD align=3Dright><TT>0&nbsp;&nbsp;</TT></TD>
    <TD noWrap align=3Dright><TT>59&nbsp;&nbsp;</TT></TD>
    <TD =
noWrap><TT>&nbsp;K.NAVVTVPAYFNDSQR.Q</TT></TD></TR></TBODY></TABLE>
<TABLE border=3D0 cellSpacing=3D0>
  <TBODY>
  <TR>
    <TD><TT>&nbsp;&nbsp;&nbsp;&nbsp;&nbsp;&nbsp;</TT></TD>
    <TD><TT><B>No match to: </B>765.3491, 806.4055, 825.0513, 829.3381,=20
      841.0179, 842.4612, 870.4916, 902.3784, 967.3962, 1159.5750, =
1159.5750,=20
      1238.5970, 1346.6572, 1353.5704, 1376.5862, 1376.5862, 1384.5679,=20
      1416.6636, 1513.6703, 1513.6703, 1562.7402, 1616.7319, 1616.7319,=20
      1666.7535, 1804.8418, 1804.8418, 1819.7952, 1835.7797, 1854.7983,=20
      1854.7983, 1979.9236, 1979.9236, 2065.0122, 2204.8569, 2210.9883,=20
      2226.0122, 2231.1177, 2482.0681</TT></TD></TR></TBODY></TABLE><BR>
<TABLE border=3D0 cellSpacing=3D0>
  <TBODY>
  <TR>
    <TD><TT><B><A name=3DHit26>26.</A>&nbsp;&nbsp;&nbsp;</B></TT></TD>
    <TD noWrap><TT><A=20
      =
href=3D"http://zxw-pc/mascot/cgi/protein_view.pl?file=3D../data/20121225/=
F002415.dat&amp;hit=3D26"=20
      =
target=3D_blank>gi|257344397</A>&nbsp;&nbsp;&nbsp;&nbsp;<B>Mass:</B>&nbsp=
;71470&nbsp;&nbsp;&nbsp;&nbsp;<B>Score:</B>&nbsp;111&nbsp;&nbsp;&nbsp;&nb=
sp;<B>Expect:</B>&nbsp;1.5e-005&nbsp;&nbsp;<B>Matches:</B>&nbsp;8</TT></T=
D></TR>
  <TR>
    <TD>&nbsp;</TD>
    <TD noWrap><TT>unnamed protein product [Solanum=20
  lycopersicum]</TT></TD></TR></TBODY></TABLE>
<TABLE border=3D0 cellSpacing=3D0 cellPadding=3D0>
  <TBODY>
  <TR>
    <TD><TT>&nbsp;&nbsp;&nbsp;&nbsp;&nbsp;&nbsp;</TT></TD>
    <TD align=3Dright><TT><B>Observed&nbsp;&nbsp;</B></TT></TD>
    <TD noWrap align=3Dright><TT><B>Mr(expt)&nbsp;&nbsp;</B></TT></TD>
    <TD noWrap align=3Dright><TT><B>Mr(calc)&nbsp;&nbsp;</B></TT></TD>
    <TD align=3Dright><TT><B>&nbsp;ppm&nbsp;&nbsp;</B></TT></TD>
    <TD align=3Dright><TT><B>Start&nbsp;</B></TT></TD>
    <TD align=3Dright><TT><B>&nbsp;</B></TT></TD>
    <TD align=3Dright><TT><B>End&nbsp;</B></TT></TD>
    <TD align=3Dright><TT><B>Miss&nbsp;</B></TT></TD>
    <TD align=3Dright><TT><B>Ions&nbsp;</B></TT></TD>
    <TD><TT><B>&nbsp;Peptide</B></TT></TD></TR>
  <TR>
    <TD align=3Dright>&nbsp;</TD>
    <TD align=3Dright><TT>1197.5974&nbsp;&nbsp;</TT></TD>
    <TD align=3Dright><TT>1196.5901&nbsp;&nbsp;</TT></TD>
    <TD align=3Dright><TT>1196.6554&nbsp;&nbsp;</TT></TD>
    <TD noWrap align=3Dright><TT>-54.51&nbsp;</TT></TD>
    <TD align=3Dright><TT>465&nbsp;</TT></TD>
    <TD noWrap align=3Dright><TT>-&nbsp;</TT></TD>
    <TD align=3Dright><TT>475&nbsp;</TT></TD>
    <TD align=3Dright><TT>0&nbsp;&nbsp;</TT></TD>
    <TD noWrap align=3Dright><TT>---&nbsp;&nbsp;</TT></TD>
    <TD noWrap><TT>&nbsp;K.FELTGIPPAPR.G</TT></TD></TR>
  <TR>
    <TD align=3Dright>&nbsp;</TD>
    <TD align=3Dright><TT>1197.5974&nbsp;&nbsp;</TT></TD>
    <TD align=3Dright><TT>1196.5901&nbsp;&nbsp;</TT></TD>
    <TD align=3Dright><TT>1196.6554&nbsp;&nbsp;</TT></TD>
    <TD noWrap align=3Dright><TT>-54.51&nbsp;</TT></TD>
    <TD align=3Dright><TT>465&nbsp;</TT></TD>
    <TD noWrap align=3Dright><TT>-&nbsp;</TT></TD>
    <TD align=3Dright><TT>475&nbsp;</TT></TD>
    <TD align=3Dright><TT>0&nbsp;&nbsp;</TT></TD>
    <TD noWrap align=3Dright><TT>6&nbsp;&nbsp;</TT></TD>
    <TD noWrap><TT>&nbsp;K.FELTGIPPAPR.G</TT></TD></TR>
  <TR>
    <TD align=3Dright>&nbsp;</TD>
    <TD align=3Dright><TT>1313.5488&nbsp;&nbsp;</TT></TD>
    <TD align=3Dright><TT>1312.5415&nbsp;&nbsp;</TT></TD>
    <TD align=3Dright><TT>1312.6122&nbsp;&nbsp;</TT></TD>
    <TD noWrap align=3Dright><TT>-53.81&nbsp;</TT></TD>
    <TD align=3Dright><TT>308&nbsp;</TT></TD>
    <TD noWrap align=3Dright><TT>-&nbsp;</TT></TD>
    <TD align=3Dright><TT>317&nbsp;</TT></TD>
    <TD align=3Dright><TT>0&nbsp;&nbsp;</TT></TD>
    <TD noWrap align=3Dright><TT>---&nbsp;&nbsp;</TT></TD>
    <TD noWrap><TT>&nbsp;R.FEELNMDLFR.K</TT></TD></TR>
  <TR>
    <TD align=3Dright>&nbsp;</TD>
    <TD align=3Dright><TT>1487.6201&nbsp;&nbsp;</TT></TD>
    <TD align=3Dright><TT>1486.6128&nbsp;&nbsp;</TT></TD>
    <TD align=3Dright><TT>1486.6940&nbsp;&nbsp;</TT></TD>
    <TD noWrap align=3Dright><TT>-54.60&nbsp;</TT></TD>
    <TD align=3Dright><TT>40&nbsp;</TT></TD>
    <TD noWrap align=3Dright><TT>-&nbsp;</TT></TD>
    <TD align=3Dright><TT>52&nbsp;</TT></TD>
    <TD align=3Dright><TT>0&nbsp;&nbsp;</TT></TD>
    <TD noWrap align=3Dright><TT>---&nbsp;&nbsp;</TT></TD>
    <TD noWrap><TT>&nbsp;R.TTPSYVAFTDTER.L</TT></TD></TR>
  <TR>
    <TD align=3Dright>&nbsp;</TD>
    <TD align=3Dright><TT>1487.6201&nbsp;&nbsp;</TT></TD>
    <TD align=3Dright><TT>1486.6128&nbsp;&nbsp;</TT></TD>
    <TD align=3Dright><TT>1486.6940&nbsp;&nbsp;</TT></TD>
    <TD noWrap align=3Dright><TT>-54.60&nbsp;</TT></TD>
    <TD align=3Dright><TT>40&nbsp;</TT></TD>
    <TD noWrap align=3Dright><TT>-&nbsp;</TT></TD>
    <TD align=3Dright><TT>52&nbsp;</TT></TD>
    <TD align=3Dright><TT>0&nbsp;&nbsp;</TT></TD>
    <TD noWrap align=3Dright><TT>26&nbsp;&nbsp;</TT></TD>
    <TD noWrap><TT>&nbsp;R.TTPSYVAFTDTER.L</TT></TD></TR>
  <TR>
    <TD align=3Dright>&nbsp;</TD>
    <TD align=3Dright><TT>1675.6411&nbsp;&nbsp;</TT></TD>
    <TD align=3Dright><TT>1674.6338&nbsp;&nbsp;</TT></TD>
    <TD align=3Dright><TT>1674.7234&nbsp;&nbsp;</TT></TD>
    <TD noWrap align=3Dright><TT>-53.49&nbsp;</TT></TD>
    <TD align=3Dright><TT>227&nbsp;</TT></TD>
    <TD noWrap align=3Dright><TT>-&nbsp;</TT></TD>
    <TD align=3Dright><TT>242&nbsp;</TT></TD>
    <TD align=3Dright><TT>0&nbsp;&nbsp;</TT></TD>
    <TD noWrap align=3Dright><TT>---&nbsp;&nbsp;</TT></TD>
    <TD noWrap><TT>&nbsp;K.ATAGDTHLGGEDFDNR.M</TT></TD></TR>
  <TR>
    <TD align=3Dright>&nbsp;</TD>
    <TD align=3Dright><TT>1680.7477&nbsp;&nbsp;</TT></TD>
    <TD align=3Dright><TT>1679.7404&nbsp;&nbsp;</TT></TD>
    <TD align=3Dright><TT>1679.8267&nbsp;&nbsp;</TT></TD>
    <TD noWrap align=3Dright><TT>-51.38&nbsp;</TT></TD>
    <TD align=3Dright><TT>145&nbsp;</TT></TD>
    <TD noWrap align=3Dright><TT>-&nbsp;</TT></TD>
    <TD align=3Dright><TT>159&nbsp;</TT></TD>
    <TD align=3Dright><TT>0&nbsp;&nbsp;</TT></TD>
    <TD noWrap align=3Dright><TT>---&nbsp;&nbsp;</TT></TD>
    <TD noWrap><TT>&nbsp;K.NAVVTVPAYFNDSQR.Q</TT></TD></TR>
  <TR>
    <TD align=3Dright>&nbsp;</TD>
    <TD align=3Dright><TT>1680.7477&nbsp;&nbsp;</TT></TD>
    <TD align=3Dright><TT>1679.7404&nbsp;&nbsp;</TT></TD>
    <TD align=3Dright><TT>1679.8267&nbsp;&nbsp;</TT></TD>
    <TD noWrap align=3Dright><TT>-51.38&nbsp;</TT></TD>
    <TD align=3Dright><TT>145&nbsp;</TT></TD>
    <TD noWrap align=3Dright><TT>-&nbsp;</TT></TD>
    <TD align=3Dright><TT>159&nbsp;</TT></TD>
    <TD align=3Dright><TT>0&nbsp;&nbsp;</TT></TD>
    <TD noWrap align=3Dright><TT>59&nbsp;&nbsp;</TT></TD>
    <TD =
noWrap><TT>&nbsp;K.NAVVTVPAYFNDSQR.Q</TT></TD></TR></TBODY></TABLE>
<TABLE border=3D0 cellSpacing=3D0>
  <TBODY>
  <TR>
    <TD><TT>&nbsp;&nbsp;&nbsp;&nbsp;&nbsp;&nbsp;</TT></TD>
    <TD><TT><B>No match to: </B>765.3491, 806.4055, 825.0513, 829.3381,=20
      841.0179, 842.4612, 870.4916, 902.3784, 967.3962, 1159.5750, =
1159.5750,=20
      1238.5970, 1346.6572, 1353.5704, 1376.5862, 1376.5862, 1384.5679,=20
      1416.6636, 1513.6703, 1513.6703, 1562.7402, 1616.7319, 1616.7319,=20
      1666.7535, 1804.8418, 1804.8418, 1819.7952, 1835.7797, 1854.7983,=20
      1854.7983, 1979.9236, 1979.9236, 2065.0122, 2204.8569, 2210.9883,=20
      2226.0122, 2231.1177, 2482.0681</TT></TD></TR></TBODY></TABLE><BR>
<TABLE border=3D0 cellSpacing=3D0>
  <TBODY>
  <TR>
    <TD><TT><B><A name=3DHit27>27.</A>&nbsp;&nbsp;&nbsp;</B></TT></TD>
    <TD noWrap><TT><A=20
      =
href=3D"http://zxw-pc/mascot/cgi/protein_view.pl?file=3D../data/20121225/=
F002415.dat&amp;hit=3D27"=20
      =
target=3D_blank>gi|219773911</A>&nbsp;&nbsp;&nbsp;&nbsp;<B>Mass:</B>&nbsp=
;71470&nbsp;&nbsp;&nbsp;&nbsp;<B>Score:</B>&nbsp;111&nbsp;&nbsp;&nbsp;&nb=
sp;<B>Expect:</B>&nbsp;1.5e-005&nbsp;&nbsp;<B>Matches:</B>&nbsp;8</TT></T=
D></TR>
  <TR>
    <TD>&nbsp;</TD>
    <TD noWrap><TT>unnamed protein product [Solanum=20
  lycopersicum]</TT></TD></TR></TBODY></TABLE>
<TABLE border=3D0 cellSpacing=3D0 cellPadding=3D0>
  <TBODY>
  <TR>
    <TD><TT>&nbsp;&nbsp;&nbsp;&nbsp;&nbsp;&nbsp;</TT></TD>
    <TD align=3Dright><TT><B>Observed&nbsp;&nbsp;</B></TT></TD>
    <TD noWrap align=3Dright><TT><B>Mr(expt)&nbsp;&nbsp;</B></TT></TD>
    <TD noWrap align=3Dright><TT><B>Mr(calc)&nbsp;&nbsp;</B></TT></TD>
    <TD align=3Dright><TT><B>&nbsp;ppm&nbsp;&nbsp;</B></TT></TD>
    <TD align=3Dright><TT><B>Start&nbsp;</B></TT></TD>
    <TD align=3Dright><TT><B>&nbsp;</B></TT></TD>
    <TD align=3Dright><TT><B>End&nbsp;</B></TT></TD>
    <TD align=3Dright><TT><B>Miss&nbsp;</B></TT></TD>
    <TD align=3Dright><TT><B>Ions&nbsp;</B></TT></TD>
    <TD><TT><B>&nbsp;Peptide</B></TT></TD></TR>
  <TR>
    <TD align=3Dright>&nbsp;</TD>
    <TD align=3Dright><TT>1197.5974&nbsp;&nbsp;</TT></TD>
    <TD align=3Dright><TT>1196.5901&nbsp;&nbsp;</TT></TD>
    <TD align=3Dright><TT>1196.6554&nbsp;&nbsp;</TT></TD>
    <TD noWrap align=3Dright><TT>-54.51&nbsp;</TT></TD>
    <TD align=3Dright><TT>465&nbsp;</TT></TD>
    <TD noWrap align=3Dright><TT>-&nbsp;</TT></TD>
    <TD align=3Dright><TT>475&nbsp;</TT></TD>
    <TD align=3Dright><TT>0&nbsp;&nbsp;</TT></TD>
    <TD noWrap align=3Dright><TT>---&nbsp;&nbsp;</TT></TD>
    <TD noWrap><TT>&nbsp;K.FELTGIPPAPR.G</TT></TD></TR>
  <TR>
    <TD align=3Dright>&nbsp;</TD>
    <TD align=3Dright><TT>1197.5974&nbsp;&nbsp;</TT></TD>
    <TD align=3Dright><TT>1196.5901&nbsp;&nbsp;</TT></TD>
    <TD align=3Dright><TT>1196.6554&nbsp;&nbsp;</TT></TD>
    <TD noWrap align=3Dright><TT>-54.51&nbsp;</TT></TD>
    <TD align=3Dright><TT>465&nbsp;</TT></TD>
    <TD noWrap align=3Dright><TT>-&nbsp;</TT></TD>
    <TD align=3Dright><TT>475&nbsp;</TT></TD>
    <TD align=3Dright><TT>0&nbsp;&nbsp;</TT></TD>
    <TD noWrap align=3Dright><TT>6&nbsp;&nbsp;</TT></TD>
    <TD noWrap><TT>&nbsp;K.FELTGIPPAPR.G</TT></TD></TR>
  <TR>
    <TD align=3Dright>&nbsp;</TD>
    <TD align=3Dright><TT>1313.5488&nbsp;&nbsp;</TT></TD>
    <TD align=3Dright><TT>1312.5415&nbsp;&nbsp;</TT></TD>
    <TD align=3Dright><TT>1312.6122&nbsp;&nbsp;</TT></TD>
    <TD noWrap align=3Dright><TT>-53.81&nbsp;</TT></TD>
    <TD align=3Dright><TT>308&nbsp;</TT></TD>
    <TD noWrap align=3Dright><TT>-&nbsp;</TT></TD>
    <TD align=3Dright><TT>317&nbsp;</TT></TD>
    <TD align=3Dright><TT>0&nbsp;&nbsp;</TT></TD>
    <TD noWrap align=3Dright><TT>---&nbsp;&nbsp;</TT></TD>
    <TD noWrap><TT>&nbsp;R.FEELNMDLFR.K</TT></TD></TR>
  <TR>
    <TD align=3Dright>&nbsp;</TD>
    <TD align=3Dright><TT>1487.6201&nbsp;&nbsp;</TT></TD>
    <TD align=3Dright><TT>1486.6128&nbsp;&nbsp;</TT></TD>
    <TD align=3Dright><TT>1486.6940&nbsp;&nbsp;</TT></TD>
    <TD noWrap align=3Dright><TT>-54.60&nbsp;</TT></TD>
    <TD align=3Dright><TT>40&nbsp;</TT></TD>
    <TD noWrap align=3Dright><TT>-&nbsp;</TT></TD>
    <TD align=3Dright><TT>52&nbsp;</TT></TD>
    <TD align=3Dright><TT>0&nbsp;&nbsp;</TT></TD>
    <TD noWrap align=3Dright><TT>---&nbsp;&nbsp;</TT></TD>
    <TD noWrap><TT>&nbsp;R.TTPSYVAFTDTER.L</TT></TD></TR>
  <TR>
    <TD align=3Dright>&nbsp;</TD>
    <TD align=3Dright><TT>1487.6201&nbsp;&nbsp;</TT></TD>
    <TD align=3Dright><TT>1486.6128&nbsp;&nbsp;</TT></TD>
    <TD align=3Dright><TT>1486.6940&nbsp;&nbsp;</TT></TD>
    <TD noWrap align=3Dright><TT>-54.60&nbsp;</TT></TD>
    <TD align=3Dright><TT>40&nbsp;</TT></TD>
    <TD noWrap align=3Dright><TT>-&nbsp;</TT></TD>
    <TD align=3Dright><TT>52&nbsp;</TT></TD>
    <TD align=3Dright><TT>0&nbsp;&nbsp;</TT></TD>
    <TD noWrap align=3Dright><TT>26&nbsp;&nbsp;</TT></TD>
    <TD noWrap><TT>&nbsp;R.TTPSYVAFTDTER.L</TT></TD></TR>
  <TR>
    <TD align=3Dright>&nbsp;</TD>
    <TD align=3Dright><TT>1675.6411&nbsp;&nbsp;</TT></TD>
    <TD align=3Dright><TT>1674.6338&nbsp;&nbsp;</TT></TD>
    <TD align=3Dright><TT>1674.7234&nbsp;&nbsp;</TT></TD>
    <TD noWrap align=3Dright><TT>-53.49&nbsp;</TT></TD>
    <TD align=3Dright><TT>227&nbsp;</TT></TD>
    <TD noWrap align=3Dright><TT>-&nbsp;</TT></TD>
    <TD align=3Dright><TT>242&nbsp;</TT></TD>
    <TD align=3Dright><TT>0&nbsp;&nbsp;</TT></TD>
    <TD noWrap align=3Dright><TT>---&nbsp;&nbsp;</TT></TD>
    <TD noWrap><TT>&nbsp;K.ATAGDTHLGGEDFDNR.M</TT></TD></TR>
  <TR>
    <TD align=3Dright>&nbsp;</TD>
    <TD align=3Dright><TT>1680.7477&nbsp;&nbsp;</TT></TD>
    <TD align=3Dright><TT>1679.7404&nbsp;&nbsp;</TT></TD>
    <TD align=3Dright><TT>1679.8267&nbsp;&nbsp;</TT></TD>
    <TD noWrap align=3Dright><TT>-51.38&nbsp;</TT></TD>
    <TD align=3Dright><TT>145&nbsp;</TT></TD>
    <TD noWrap align=3Dright><TT>-&nbsp;</TT></TD>
    <TD align=3Dright><TT>159&nbsp;</TT></TD>
    <TD align=3Dright><TT>0&nbsp;&nbsp;</TT></TD>
    <TD noWrap align=3Dright><TT>---&nbsp;&nbsp;</TT></TD>
    <TD noWrap><TT>&nbsp;K.NAVVTVPAYFNDSQR.Q</TT></TD></TR>
  <TR>
    <TD align=3Dright>&nbsp;</TD>
    <TD align=3Dright><TT>1680.7477&nbsp;&nbsp;</TT></TD>
    <TD align=3Dright><TT>1679.7404&nbsp;&nbsp;</TT></TD>
    <TD align=3Dright><TT>1679.8267&nbsp;&nbsp;</TT></TD>
    <TD noWrap align=3Dright><TT>-51.38&nbsp;</TT></TD>
    <TD align=3Dright><TT>145&nbsp;</TT></TD>
    <TD noWrap align=3Dright><TT>-&nbsp;</TT></TD>
    <TD align=3Dright><TT>159&nbsp;</TT></TD>
    <TD align=3Dright><TT>0&nbsp;&nbsp;</TT></TD>
    <TD noWrap align=3Dright><TT>59&nbsp;&nbsp;</TT></TD>
    <TD =
noWrap><TT>&nbsp;K.NAVVTVPAYFNDSQR.Q</TT></TD></TR></TBODY></TABLE>
<TABLE border=3D0 cellSpacing=3D0>
  <TBODY>
  <TR>
    <TD><TT>&nbsp;&nbsp;&nbsp;&nbsp;&nbsp;&nbsp;</TT></TD>
    <TD><TT><B>No match to: </B>765.3491, 806.4055, 825.0513, 829.3381,=20
      841.0179, 842.4612, 870.4916, 902.3784, 967.3962, 1159.5750, =
1159.5750,=20
      1238.5970, 1346.6572, 1353.5704, 1376.5862, 1376.5862, 1384.5679,=20
      1416.6636, 1513.6703, 1513.6703, 1562.7402, 1616.7319, 1616.7319,=20
      1666.7535, 1804.8418, 1804.8418, 1819.7952, 1835.7797, 1854.7983,=20
      1854.7983, 1979.9236, 1979.9236, 2065.0122, 2204.8569, 2210.9883,=20
      2226.0122, 2231.1177, 2482.0681</TT></TD></TR></TBODY></TABLE><BR>
<TABLE border=3D0 cellSpacing=3D0>
  <TBODY>
  <TR>
    <TD><TT><B><A name=3DHit28>28.</A>&nbsp;&nbsp;&nbsp;</B></TT></TD>
    <TD noWrap><TT><A=20
      =
href=3D"http://zxw-pc/mascot/cgi/protein_view.pl?file=3D../data/20121225/=
F002415.dat&amp;hit=3D28"=20
      =
target=3D_blank>gi|219764952</A>&nbsp;&nbsp;&nbsp;&nbsp;<B>Mass:</B>&nbsp=
;71470&nbsp;&nbsp;&nbsp;&nbsp;<B>Score:</B>&nbsp;111&nbsp;&nbsp;&nbsp;&nb=
sp;<B>Expect:</B>&nbsp;1.5e-005&nbsp;&nbsp;<B>Matches:</B>&nbsp;8</TT></T=
D></TR>
  <TR>
    <TD>&nbsp;</TD>
    <TD noWrap><TT>unnamed protein product [Solanum=20
  lycopersicum]</TT></TD></TR></TBODY></TABLE>
<TABLE border=3D0 cellSpacing=3D0 cellPadding=3D0>
  <TBODY>
  <TR>
    <TD><TT>&nbsp;&nbsp;&nbsp;&nbsp;&nbsp;&nbsp;</TT></TD>
    <TD align=3Dright><TT><B>Observed&nbsp;&nbsp;</B></TT></TD>
    <TD noWrap align=3Dright><TT><B>Mr(expt)&nbsp;&nbsp;</B></TT></TD>
    <TD noWrap align=3Dright><TT><B>Mr(calc)&nbsp;&nbsp;</B></TT></TD>
    <TD align=3Dright><TT><B>&nbsp;ppm&nbsp;&nbsp;</B></TT></TD>
    <TD align=3Dright><TT><B>Start&nbsp;</B></TT></TD>
    <TD align=3Dright><TT><B>&nbsp;</B></TT></TD>
    <TD align=3Dright><TT><B>End&nbsp;</B></TT></TD>
    <TD align=3Dright><TT><B>Miss&nbsp;</B></TT></TD>
    <TD align=3Dright><TT><B>Ions&nbsp;</B></TT></TD>
    <TD><TT><B>&nbsp;Peptide</B></TT></TD></TR>
  <TR>
    <TD align=3Dright>&nbsp;</TD>
    <TD align=3Dright><TT>1197.5974&nbsp;&nbsp;</TT></TD>
    <TD align=3Dright><TT>1196.5901&nbsp;&nbsp;</TT></TD>
    <TD align=3Dright><TT>1196.6554&nbsp;&nbsp;</TT></TD>
    <TD noWrap align=3Dright><TT>-54.51&nbsp;</TT></TD>
    <TD align=3Dright><TT>465&nbsp;</TT></TD>
    <TD noWrap align=3Dright><TT>-&nbsp;</TT></TD>
    <TD align=3Dright><TT>475&nbsp;</TT></TD>
    <TD align=3Dright><TT>0&nbsp;&nbsp;</TT></TD>
    <TD noWrap align=3Dright><TT>---&nbsp;&nbsp;</TT></TD>
    <TD noWrap><TT>&nbsp;K.FELTGIPPAPR.G</TT></TD></TR>
  <TR>
    <TD align=3Dright>&nbsp;</TD>
    <TD align=3Dright><TT>1197.5974&nbsp;&nbsp;</TT></TD>
    <TD align=3Dright><TT>1196.5901&nbsp;&nbsp;</TT></TD>
    <TD align=3Dright><TT>1196.6554&nbsp;&nbsp;</TT></TD>
    <TD noWrap align=3Dright><TT>-54.51&nbsp;</TT></TD>
    <TD align=3Dright><TT>465&nbsp;</TT></TD>
    <TD noWrap align=3Dright><TT>-&nbsp;</TT></TD>
    <TD align=3Dright><TT>475&nbsp;</TT></TD>
    <TD align=3Dright><TT>0&nbsp;&nbsp;</TT></TD>
    <TD noWrap align=3Dright><TT>6&nbsp;&nbsp;</TT></TD>
    <TD noWrap><TT>&nbsp;K.FELTGIPPAPR.G</TT></TD></TR>
  <TR>
    <TD align=3Dright>&nbsp;</TD>
    <TD align=3Dright><TT>1313.5488&nbsp;&nbsp;</TT></TD>
    <TD align=3Dright><TT>1312.5415&nbsp;&nbsp;</TT></TD>
    <TD align=3Dright><TT>1312.6122&nbsp;&nbsp;</TT></TD>
    <TD noWrap align=3Dright><TT>-53.81&nbsp;</TT></TD>
    <TD align=3Dright><TT>308&nbsp;</TT></TD>
    <TD noWrap align=3Dright><TT>-&nbsp;</TT></TD>
    <TD align=3Dright><TT>317&nbsp;</TT></TD>
    <TD align=3Dright><TT>0&nbsp;&nbsp;</TT></TD>
    <TD noWrap align=3Dright><TT>---&nbsp;&nbsp;</TT></TD>
    <TD noWrap><TT>&nbsp;R.FEELNMDLFR.K</TT></TD></TR>
  <TR>
    <TD align=3Dright>&nbsp;</TD>
    <TD align=3Dright><TT>1487.6201&nbsp;&nbsp;</TT></TD>
    <TD align=3Dright><TT>1486.6128&nbsp;&nbsp;</TT></TD>
    <TD align=3Dright><TT>1486.6940&nbsp;&nbsp;</TT></TD>
    <TD noWrap align=3Dright><TT>-54.60&nbsp;</TT></TD>
    <TD align=3Dright><TT>40&nbsp;</TT></TD>
    <TD noWrap align=3Dright><TT>-&nbsp;</TT></TD>
    <TD align=3Dright><TT>52&nbsp;</TT></TD>
    <TD align=3Dright><TT>0&nbsp;&nbsp;</TT></TD>
    <TD noWrap align=3Dright><TT>---&nbsp;&nbsp;</TT></TD>
    <TD noWrap><TT>&nbsp;R.TTPSYVAFTDTER.L</TT></TD></TR>
  <TR>
    <TD align=3Dright>&nbsp;</TD>
    <TD align=3Dright><TT>1487.6201&nbsp;&nbsp;</TT></TD>
    <TD align=3Dright><TT>1486.6128&nbsp;&nbsp;</TT></TD>
    <TD align=3Dright><TT>1486.6940&nbsp;&nbsp;</TT></TD>
    <TD noWrap align=3Dright><TT>-54.60&nbsp;</TT></TD>
    <TD align=3Dright><TT>40&nbsp;</TT></TD>
    <TD noWrap align=3Dright><TT>-&nbsp;</TT></TD>
    <TD align=3Dright><TT>52&nbsp;</TT></TD>
    <TD align=3Dright><TT>0&nbsp;&nbsp;</TT></TD>
    <TD noWrap align=3Dright><TT>26&nbsp;&nbsp;</TT></TD>
    <TD noWrap><TT>&nbsp;R.TTPSYVAFTDTER.L</TT></TD></TR>
  <TR>
    <TD align=3Dright>&nbsp;</TD>
    <TD align=3Dright><TT>1675.6411&nbsp;&nbsp;</TT></TD>
    <TD align=3Dright><TT>1674.6338&nbsp;&nbsp;</TT></TD>
    <TD align=3Dright><TT>1674.7234&nbsp;&nbsp;</TT></TD>
    <TD noWrap align=3Dright><TT>-53.49&nbsp;</TT></TD>
    <TD align=3Dright><TT>227&nbsp;</TT></TD>
    <TD noWrap align=3Dright><TT>-&nbsp;</TT></TD>
    <TD align=3Dright><TT>242&nbsp;</TT></TD>
    <TD align=3Dright><TT>0&nbsp;&nbsp;</TT></TD>
    <TD noWrap align=3Dright><TT>---&nbsp;&nbsp;</TT></TD>
    <TD noWrap><TT>&nbsp;K.ATAGDTHLGGEDFDNR.M</TT></TD></TR>
  <TR>
    <TD align=3Dright>&nbsp;</TD>
    <TD align=3Dright><TT>1680.7477&nbsp;&nbsp;</TT></TD>
    <TD align=3Dright><TT>1679.7404&nbsp;&nbsp;</TT></TD>
    <TD align=3Dright><TT>1679.8267&nbsp;&nbsp;</TT></TD>
    <TD noWrap align=3Dright><TT>-51.38&nbsp;</TT></TD>
    <TD align=3Dright><TT>145&nbsp;</TT></TD>
    <TD noWrap align=3Dright><TT>-&nbsp;</TT></TD>
    <TD align=3Dright><TT>159&nbsp;</TT></TD>
    <TD align=3Dright><TT>0&nbsp;&nbsp;</TT></TD>
    <TD noWrap align=3Dright><TT>---&nbsp;&nbsp;</TT></TD>
    <TD noWrap><TT>&nbsp;K.NAVVTVPAYFNDSQR.Q</TT></TD></TR>
  <TR>
    <TD align=3Dright>&nbsp;</TD>
    <TD align=3Dright><TT>1680.7477&nbsp;&nbsp;</TT></TD>
    <TD align=3Dright><TT>1679.7404&nbsp;&nbsp;</TT></TD>
    <TD align=3Dright><TT>1679.8267&nbsp;&nbsp;</TT></TD>
    <TD noWrap align=3Dright><TT>-51.38&nbsp;</TT></TD>
    <TD align=3Dright><TT>145&nbsp;</TT></TD>
    <TD noWrap align=3Dright><TT>-&nbsp;</TT></TD>
    <TD align=3Dright><TT>159&nbsp;</TT></TD>
    <TD align=3Dright><TT>0&nbsp;&nbsp;</TT></TD>
    <TD noWrap align=3Dright><TT>59&nbsp;&nbsp;</TT></TD>
    <TD =
noWrap><TT>&nbsp;K.NAVVTVPAYFNDSQR.Q</TT></TD></TR></TBODY></TABLE>
<TABLE border=3D0 cellSpacing=3D0>
  <TBODY>
  <TR>
    <TD><TT>&nbsp;&nbsp;&nbsp;&nbsp;&nbsp;&nbsp;</TT></TD>
    <TD><TT><B>No match to: </B>765.3491, 806.4055, 825.0513, 829.3381,=20
      841.0179, 842.4612, 870.4916, 902.3784, 967.3962, 1159.5750, =
1159.5750,=20
      1238.5970, 1346.6572, 1353.5704, 1376.5862, 1376.5862, 1384.5679,=20
      1416.6636, 1513.6703, 1513.6703, 1562.7402, 1616.7319, 1616.7319,=20
      1666.7535, 1804.8418, 1804.8418, 1819.7952, 1835.7797, 1854.7983,=20
      1854.7983, 1979.9236, 1979.9236, 2065.0122, 2204.8569, 2210.9883,=20
      2226.0122, 2231.1177, 2482.0681</TT></TD></TR></TBODY></TABLE><BR>
<TABLE border=3D0 cellSpacing=3D0>
  <TBODY>
  <TR>
    <TD><TT><B><A name=3DHit29>29.</A>&nbsp;&nbsp;&nbsp;</B></TT></TD>
    <TD noWrap><TT><A=20
      =
href=3D"http://zxw-pc/mascot/cgi/protein_view.pl?file=3D../data/20121225/=
F002415.dat&amp;hit=3D29"=20
      =
target=3D_blank>gi|298544995</A>&nbsp;&nbsp;&nbsp;&nbsp;<B>Mass:</B>&nbsp=
;47689&nbsp;&nbsp;&nbsp;&nbsp;<B>Score:</B>&nbsp;111&nbsp;&nbsp;&nbsp;&nb=
sp;<B>Expect:</B>&nbsp;1.5e-005&nbsp;&nbsp;<B>Matches:</B>&nbsp;10</TT></=
TD></TR>
  <TR>
    <TD>&nbsp;</TD>
    <TD noWrap><TT>unnamed protein product [Glycine=20
max]</TT></TD></TR></TBODY></TABLE>
<TABLE border=3D0 cellSpacing=3D0 cellPadding=3D0>
  <TBODY>
  <TR>
    <TD><TT>&nbsp;&nbsp;&nbsp;&nbsp;&nbsp;&nbsp;</TT></TD>
    <TD align=3Dright><TT><B>Observed&nbsp;&nbsp;</B></TT></TD>
    <TD noWrap align=3Dright><TT><B>Mr(expt)&nbsp;&nbsp;</B></TT></TD>
    <TD noWrap align=3Dright><TT><B>Mr(calc)&nbsp;&nbsp;</B></TT></TD>
    <TD align=3Dright><TT><B>&nbsp;ppm&nbsp;&nbsp;</B></TT></TD>
    <TD align=3Dright><TT><B>Start&nbsp;</B></TT></TD>
    <TD align=3Dright><TT><B>&nbsp;</B></TT></TD>
    <TD align=3Dright><TT><B>End&nbsp;</B></TT></TD>
    <TD align=3Dright><TT><B>Miss&nbsp;</B></TT></TD>
    <TD align=3Dright><TT><B>Ions&nbsp;</B></TT></TD>
    <TD><TT><B>&nbsp;Peptide</B></TT></TD></TR>
  <TR>
    <TD align=3Dright>&nbsp;</TD>
    <TD align=3Dright><TT>765.3491&nbsp;&nbsp;</TT></TD>
    <TD align=3Dright><TT>764.3418&nbsp;&nbsp;</TT></TD>
    <TD align=3Dright><TT>764.3817&nbsp;&nbsp;</TT></TD>
    <TD noWrap align=3Dright><TT>-52.14&nbsp;</TT></TD>
    <TD align=3Dright><TT>11&nbsp;</TT></TD>
    <TD noWrap align=3Dright><TT>-&nbsp;</TT></TD>
    <TD align=3Dright><TT>16&nbsp;</TT></TD>
    <TD align=3Dright><TT>0&nbsp;&nbsp;</TT></TD>
    <TD noWrap align=3Dright><TT>---&nbsp;&nbsp;</TT></TD>
    <TD noWrap><TT>&nbsp;R.QIFDSR.G</TT></TD></TR>
  <TR>
    <TD align=3Dright>&nbsp;</TD>
    <TD align=3Dright><TT>806.4055&nbsp;&nbsp;</TT></TD>
    <TD align=3Dright><TT>805.3982&nbsp;&nbsp;</TT></TD>
    <TD align=3Dright><TT>805.4446&nbsp;&nbsp;</TT></TD>
    <TD noWrap align=3Dright><TT>-57.57&nbsp;</TT></TD>
    <TD align=3Dright><TT>416&nbsp;</TT></TD>
    <TD noWrap align=3Dright><TT>-&nbsp;</TT></TD>
    <TD align=3Dright><TT>421&nbsp;</TT></TD>
    <TD align=3Dright><TT>0&nbsp;&nbsp;</TT></TD>
    <TD noWrap align=3Dright><TT>---&nbsp;&nbsp;</TT></TD>
    <TD noWrap><TT>&nbsp;K.YNQLLR.I</TT></TD></TR>
  <TR>
    <TD align=3Dright>&nbsp;</TD>
    <TD align=3Dright><TT>1616.7319&nbsp;&nbsp;</TT></TD>
    <TD align=3Dright><TT>1615.7246&nbsp;&nbsp;</TT></TD>
    <TD align=3Dright><TT>1615.8756&nbsp;&nbsp;</TT></TD>
    <TD noWrap align=3Dright><TT>-93.42&nbsp;</TT></TD>
    <TD align=3Dright><TT>189&nbsp;</TT></TD>
    <TD noWrap align=3Dright><TT>-&nbsp;</TT></TD>
    <TD align=3Dright><TT>202&nbsp;</TT></TD>
    <TD align=3Dright><TT>1&nbsp;&nbsp;</TT></TD>
    <TD noWrap align=3Dright><TT>---&nbsp;&nbsp;</TT></TD>
    <TD noWrap><TT>&nbsp;K.MGVEVYHNLKSVIK.K</TT></TD></TR>
  <TR>
    <TD align=3Dright>&nbsp;</TD>
    <TD align=3Dright><TT>1616.7319&nbsp;&nbsp;</TT></TD>
    <TD align=3Dright><TT>1615.7246&nbsp;&nbsp;</TT></TD>
    <TD align=3Dright><TT>1615.8756&nbsp;&nbsp;</TT></TD>
    <TD noWrap align=3Dright><TT>-93.42&nbsp;</TT></TD>
    <TD align=3Dright><TT>189&nbsp;</TT></TD>
    <TD noWrap align=3Dright><TT>-&nbsp;</TT></TD>
    <TD align=3Dright><TT>202&nbsp;</TT></TD>
    <TD align=3Dright><TT>1&nbsp;&nbsp;</TT></TD>
    <TD noWrap align=3Dright><TT>---&nbsp;&nbsp;</TT></TD>
    <TD noWrap><TT>&nbsp;K.MGVEVYHNLKSVIK.K</TT></TD></TR>
  <TR>
    <TD align=3Dright>&nbsp;</TD>
    <TD align=3Dright><TT>1680.7477&nbsp;&nbsp;</TT></TD>
    <TD align=3Dright><TT>1679.7404&nbsp;&nbsp;</TT></TD>
    <TD align=3Dright><TT>1679.8011&nbsp;&nbsp;</TT></TD>
    <TD noWrap align=3Dright><TT>-36.11&nbsp;</TT></TD>
    <TD align=3Dright><TT>185&nbsp;</TT></TD>
    <TD noWrap align=3Dright><TT>-&nbsp;</TT></TD>
    <TD align=3Dright><TT>198&nbsp;</TT></TD>
    <TD align=3Dright><TT>1&nbsp;&nbsp;</TT></TD>
    <TD noWrap align=3Dright><TT>---&nbsp;&nbsp;</TT></TD>
    <TD noWrap><TT>&nbsp;K.EAMKMGVEVYHNLK.S + 2 Oxidation =
(M)</TT></TD></TR>
  <TR>
    <TD align=3Dright>&nbsp;</TD>
    <TD align=3Dright><TT>1680.7477&nbsp;&nbsp;</TT></TD>
    <TD align=3Dright><TT>1679.7404&nbsp;&nbsp;</TT></TD>
    <TD align=3Dright><TT>1679.8011&nbsp;&nbsp;</TT></TD>
    <TD noWrap align=3Dright><TT>-36.11&nbsp;</TT></TD>
    <TD align=3Dright><TT>185&nbsp;</TT></TD>
    <TD noWrap align=3Dright><TT>-&nbsp;</TT></TD>
    <TD align=3Dright><TT>198&nbsp;</TT></TD>
    <TD align=3Dright><TT>1&nbsp;&nbsp;</TT></TD>
    <TD noWrap align=3Dright><TT>---&nbsp;&nbsp;</TT></TD>
    <TD noWrap><TT>&nbsp;K.EAMKMGVEVYHNLK.S + 2 Oxidation =
(M)</TT></TD></TR>
  <TR>
    <TD align=3Dright>&nbsp;</TD>
    <TD align=3Dright><TT>1804.8418&nbsp;&nbsp;</TT></TD>
    <TD align=3Dright><TT>1803.8345&nbsp;&nbsp;</TT></TD>
    <TD align=3Dright><TT>1803.9366&nbsp;&nbsp;</TT></TD>
    <TD noWrap align=3Dright><TT>-56.61&nbsp;</TT></TD>
    <TD align=3Dright><TT>35&nbsp;</TT></TD>
    <TD noWrap align=3Dright><TT>-&nbsp;</TT></TD>
    <TD align=3Dright><TT>52&nbsp;</TT></TD>
    <TD align=3Dright><TT>0&nbsp;&nbsp;</TT></TD>
    <TD noWrap align=3Dright><TT>---&nbsp;&nbsp;</TT></TD>
    <TD noWrap><TT>&nbsp;R.AAVPSGASTGIYEALELR.D</TT></TD></TR>
  <TR>
    <TD align=3Dright>&nbsp;</TD>
    <TD align=3Dright><TT>1804.8418&nbsp;&nbsp;</TT></TD>
    <TD align=3Dright><TT>1803.8345&nbsp;&nbsp;</TT></TD>
    <TD align=3Dright><TT>1803.9366&nbsp;&nbsp;</TT></TD>
    <TD noWrap align=3Dright><TT>-56.61&nbsp;</TT></TD>
    <TD align=3Dright><TT>35&nbsp;</TT></TD>
    <TD noWrap align=3Dright><TT>-&nbsp;</TT></TD>
    <TD align=3Dright><TT>52&nbsp;</TT></TD>
    <TD align=3Dright><TT>0&nbsp;&nbsp;</TT></TD>
    <TD noWrap align=3Dright><TT>74&nbsp;&nbsp;</TT></TD>
    <TD noWrap><TT>&nbsp;R.AAVPSGASTGIYEALELR.D</TT></TD></TR>
  <TR>
    <TD align=3Dright>&nbsp;</TD>
    <TD align=3Dright><TT>1854.7983&nbsp;&nbsp;</TT></TD>
    <TD align=3Dright><TT>1853.7910&nbsp;&nbsp;</TT></TD>
    <TD align=3Dright><TT>1853.9420&nbsp;&nbsp;</TT></TD>
    <TD noWrap align=3Dright><TT>-81.41&nbsp;</TT></TD>
    <TD align=3Dright><TT>168&nbsp;</TT></TD>
    <TD noWrap align=3Dright><TT>-&nbsp;</TT></TD>
    <TD align=3Dright><TT>184&nbsp;</TT></TD>
    <TD align=3Dright><TT>0&nbsp;&nbsp;</TT></TD>
    <TD noWrap align=3Dright><TT>---&nbsp;&nbsp;</TT></TD>
    <TD noWrap><TT>&nbsp;K.LAMQEFMVLPVGASSFK.E</TT></TD></TR>
  <TR>
    <TD align=3Dright>&nbsp;</TD>
    <TD align=3Dright><TT>1854.7983&nbsp;&nbsp;</TT></TD>
    <TD align=3Dright><TT>1853.7910&nbsp;&nbsp;</TT></TD>
    <TD align=3Dright><TT>1853.9420&nbsp;&nbsp;</TT></TD>
    <TD noWrap align=3Dright><TT>-81.41&nbsp;</TT></TD>
    <TD align=3Dright><TT>168&nbsp;</TT></TD>
    <TD noWrap align=3Dright><TT>-&nbsp;</TT></TD>
    <TD align=3Dright><TT>184&nbsp;</TT></TD>
    <TD align=3Dright><TT>0&nbsp;&nbsp;</TT></TD>
    <TD noWrap align=3Dright><TT>---&nbsp;&nbsp;</TT></TD>
    <TD =
noWrap><TT>&nbsp;K.LAMQEFMVLPVGASSFK.E</TT></TD></TR></TBODY></TABLE>
<TABLE border=3D0 cellSpacing=3D0>
  <TBODY>
  <TR>
    <TD><TT>&nbsp;&nbsp;&nbsp;&nbsp;&nbsp;&nbsp;</TT></TD>
    <TD><TT><B>No match to: </B>825.0513, 829.3381, 841.0179, 842.4612,=20
      870.4916, 902.3784, 967.3962, 1159.5750, 1159.5750, 1197.5974, =
1197.5974,=20
      1238.5970, 1313.5488, 1346.6572, 1353.5704, 1376.5862, 1376.5862,=20
      1384.5679, 1416.6636, 1487.6201, 1487.6201, 1513.6703, 1513.6703,=20
      1562.7402, 1666.7535, 1675.6411, 1819.7952, 1835.7797, 1979.9236,=20
      1979.9236, 2065.0122, 2204.8569, 2210.9883, 2226.0122, 2231.1177,=20
      2482.0681</TT></TD></TR></TBODY></TABLE><BR>
<TABLE border=3D0 cellSpacing=3D0>
  <TBODY>
  <TR>
    <TD><TT><B><A name=3DHit30>30.</A>&nbsp;&nbsp;&nbsp;</B></TT></TD>
    <TD noWrap><TT><A=20
      =
href=3D"http://zxw-pc/mascot/cgi/protein_view.pl?file=3D../data/20121225/=
F002415.dat&amp;hit=3D30"=20
      =
target=3D_blank>gi|42521309</A>&nbsp;&nbsp;&nbsp;&nbsp;<B>Mass:</B>&nbsp;=
47689&nbsp;&nbsp;&nbsp;&nbsp;<B>Score:</B>&nbsp;111&nbsp;&nbsp;&nbsp;&nbs=
p;<B>Expect:</B>&nbsp;1.5e-005&nbsp;&nbsp;<B>Matches:</B>&nbsp;10</TT></T=
D></TR>
  <TR>
    <TD>&nbsp;</TD>
    <TD noWrap><TT>enolase [Glycine max]</TT></TD></TR></TBODY></TABLE>
<TABLE border=3D0 cellSpacing=3D0 cellPadding=3D0>
  <TBODY>
  <TR>
    <TD><TT>&nbsp;&nbsp;&nbsp;&nbsp;&nbsp;&nbsp;</TT></TD>
    <TD align=3Dright><TT><B>Observed&nbsp;&nbsp;</B></TT></TD>
    <TD noWrap align=3Dright><TT><B>Mr(expt)&nbsp;&nbsp;</B></TT></TD>
    <TD noWrap align=3Dright><TT><B>Mr(calc)&nbsp;&nbsp;</B></TT></TD>
    <TD align=3Dright><TT><B>&nbsp;ppm&nbsp;&nbsp;</B></TT></TD>
    <TD align=3Dright><TT><B>Start&nbsp;</B></TT></TD>
    <TD align=3Dright><TT><B>&nbsp;</B></TT></TD>
    <TD align=3Dright><TT><B>End&nbsp;</B></TT></TD>
    <TD align=3Dright><TT><B>Miss&nbsp;</B></TT></TD>
    <TD align=3Dright><TT><B>Ions&nbsp;</B></TT></TD>
    <TD><TT><B>&nbsp;Peptide</B></TT></TD></TR>
  <TR>
    <TD align=3Dright>&nbsp;</TD>
    <TD align=3Dright><TT>765.3491&nbsp;&nbsp;</TT></TD>
    <TD align=3Dright><TT>764.3418&nbsp;&nbsp;</TT></TD>
    <TD align=3Dright><TT>764.3817&nbsp;&nbsp;</TT></TD>
    <TD noWrap align=3Dright><TT>-52.14&nbsp;</TT></TD>
    <TD align=3Dright><TT>11&nbsp;</TT></TD>
    <TD noWrap align=3Dright><TT>-&nbsp;</TT></TD>
    <TD align=3Dright><TT>16&nbsp;</TT></TD>
    <TD align=3Dright><TT>0&nbsp;&nbsp;</TT></TD>
    <TD noWrap align=3Dright><TT>---&nbsp;&nbsp;</TT></TD>
    <TD noWrap><TT>&nbsp;R.QIFDSR.G</TT></TD></TR>
  <TR>
    <TD align=3Dright>&nbsp;</TD>
    <TD align=3Dright><TT>806.4055&nbsp;&nbsp;</TT></TD>
    <TD align=3Dright><TT>805.3982&nbsp;&nbsp;</TT></TD>
    <TD align=3Dright><TT>805.4446&nbsp;&nbsp;</TT></TD>
    <TD noWrap align=3Dright><TT>-57.57&nbsp;</TT></TD>
    <TD align=3Dright><TT>416&nbsp;</TT></TD>
    <TD noWrap align=3Dright><TT>-&nbsp;</TT></TD>
    <TD align=3Dright><TT>421&nbsp;</TT></TD>
    <TD align=3Dright><TT>0&nbsp;&nbsp;</TT></TD>
    <TD noWrap align=3Dright><TT>---&nbsp;&nbsp;</TT></TD>
    <TD noWrap><TT>&nbsp;K.YNQLLR.I</TT></TD></TR>
  <TR>
    <TD align=3Dright>&nbsp;</TD>
    <TD align=3Dright><TT>1616.7319&nbsp;&nbsp;</TT></TD>
    <TD align=3Dright><TT>1615.7246&nbsp;&nbsp;</TT></TD>
    <TD align=3Dright><TT>1615.8756&nbsp;&nbsp;</TT></TD>
    <TD noWrap align=3Dright><TT>-93.42&nbsp;</TT></TD>
    <TD align=3Dright><TT>189&nbsp;</TT></TD>
    <TD noWrap align=3Dright><TT>-&nbsp;</TT></TD>
    <TD align=3Dright><TT>202&nbsp;</TT></TD>
    <TD align=3Dright><TT>1&nbsp;&nbsp;</TT></TD>
    <TD noWrap align=3Dright><TT>---&nbsp;&nbsp;</TT></TD>
    <TD noWrap><TT>&nbsp;K.MGVEVYHNLKSVIK.K</TT></TD></TR>
  <TR>
    <TD align=3Dright>&nbsp;</TD>
    <TD align=3Dright><TT>1616.7319&nbsp;&nbsp;</TT></TD>
    <TD align=3Dright><TT>1615.7246&nbsp;&nbsp;</TT></TD>
    <TD align=3Dright><TT>1615.8756&nbsp;&nbsp;</TT></TD>
    <TD noWrap align=3Dright><TT>-93.42&nbsp;</TT></TD>
    <TD align=3Dright><TT>189&nbsp;</TT></TD>
    <TD noWrap align=3Dright><TT>-&nbsp;</TT></TD>
    <TD align=3Dright><TT>202&nbsp;</TT></TD>
    <TD align=3Dright><TT>1&nbsp;&nbsp;</TT></TD>
    <TD noWrap align=3Dright><TT>---&nbsp;&nbsp;</TT></TD>
    <TD noWrap><TT>&nbsp;K.MGVEVYHNLKSVIK.K</TT></TD></TR>
  <TR>
    <TD align=3Dright>&nbsp;</TD>
    <TD align=3Dright><TT>1680.7477&nbsp;&nbsp;</TT></TD>
    <TD align=3Dright><TT>1679.7404&nbsp;&nbsp;</TT></TD>
    <TD align=3Dright><TT>1679.8011&nbsp;&nbsp;</TT></TD>
    <TD noWrap align=3Dright><TT>-36.11&nbsp;</TT></TD>
    <TD align=3Dright><TT>185&nbsp;</TT></TD>
    <TD noWrap align=3Dright><TT>-&nbsp;</TT></TD>
    <TD align=3Dright><TT>198&nbsp;</TT></TD>
    <TD align=3Dright><TT>1&nbsp;&nbsp;</TT></TD>
    <TD noWrap align=3Dright><TT>---&nbsp;&nbsp;</TT></TD>
    <TD noWrap><TT>&nbsp;K.EAMKMGVEVYHNLK.S + 2 Oxidation =
(M)</TT></TD></TR>
  <TR>
    <TD align=3Dright>&nbsp;</TD>
    <TD align=3Dright><TT>1680.7477&nbsp;&nbsp;</TT></TD>
    <TD align=3Dright><TT>1679.7404&nbsp;&nbsp;</TT></TD>
    <TD align=3Dright><TT>1679.8011&nbsp;&nbsp;</TT></TD>
    <TD noWrap align=3Dright><TT>-36.11&nbsp;</TT></TD>
    <TD align=3Dright><TT>185&nbsp;</TT></TD>
    <TD noWrap align=3Dright><TT>-&nbsp;</TT></TD>
    <TD align=3Dright><TT>198&nbsp;</TT></TD>
    <TD align=3Dright><TT>1&nbsp;&nbsp;</TT></TD>
    <TD noWrap align=3Dright><TT>---&nbsp;&nbsp;</TT></TD>
    <TD noWrap><TT>&nbsp;K.EAMKMGVEVYHNLK.S + 2 Oxidation =
(M)</TT></TD></TR>
  <TR>
    <TD align=3Dright>&nbsp;</TD>
    <TD align=3Dright><TT>1804.8418&nbsp;&nbsp;</TT></TD>
    <TD align=3Dright><TT>1803.8345&nbsp;&nbsp;</TT></TD>
    <TD align=3Dright><TT>1803.9366&nbsp;&nbsp;</TT></TD>
    <TD noWrap align=3Dright><TT>-56.61&nbsp;</TT></TD>
    <TD align=3Dright><TT>35&nbsp;</TT></TD>
    <TD noWrap align=3Dright><TT>-&nbsp;</TT></TD>
    <TD align=3Dright><TT>52&nbsp;</TT></TD>
    <TD align=3Dright><TT>0&nbsp;&nbsp;</TT></TD>
    <TD noWrap align=3Dright><TT>---&nbsp;&nbsp;</TT></TD>
    <TD noWrap><TT>&nbsp;R.AAVPSGASTGIYEALELR.D</TT></TD></TR>
  <TR>
    <TD align=3Dright>&nbsp;</TD>
    <TD align=3Dright><TT>1804.8418&nbsp;&nbsp;</TT></TD>
    <TD align=3Dright><TT>1803.8345&nbsp;&nbsp;</TT></TD>
    <TD align=3Dright><TT>1803.9366&nbsp;&nbsp;</TT></TD>
    <TD noWrap align=3Dright><TT>-56.61&nbsp;</TT></TD>
    <TD align=3Dright><TT>35&nbsp;</TT></TD>
    <TD noWrap align=3Dright><TT>-&nbsp;</TT></TD>
    <TD align=3Dright><TT>52&nbsp;</TT></TD>
    <TD align=3Dright><TT>0&nbsp;&nbsp;</TT></TD>
    <TD noWrap align=3Dright><TT>74&nbsp;&nbsp;</TT></TD>
    <TD noWrap><TT>&nbsp;R.AAVPSGASTGIYEALELR.D</TT></TD></TR>
  <TR>
    <TD align=3Dright>&nbsp;</TD>
    <TD align=3Dright><TT>1854.7983&nbsp;&nbsp;</TT></TD>
    <TD align=3Dright><TT>1853.7910&nbsp;&nbsp;</TT></TD>
    <TD align=3Dright><TT>1853.9420&nbsp;&nbsp;</TT></TD>
    <TD noWrap align=3Dright><TT>-81.41&nbsp;</TT></TD>
    <TD align=3Dright><TT>168&nbsp;</TT></TD>
    <TD noWrap align=3Dright><TT>-&nbsp;</TT></TD>
    <TD align=3Dright><TT>184&nbsp;</TT></TD>
    <TD align=3Dright><TT>0&nbsp;&nbsp;</TT></TD>
    <TD noWrap align=3Dright><TT>---&nbsp;&nbsp;</TT></TD>
    <TD noWrap><TT>&nbsp;K.LAMQEFMVLPVGASSFK.E</TT></TD></TR>
  <TR>
    <TD align=3Dright>&nbsp;</TD>
    <TD align=3Dright><TT>1854.7983&nbsp;&nbsp;</TT></TD>
    <TD align=3Dright><TT>1853.7910&nbsp;&nbsp;</TT></TD>
    <TD align=3Dright><TT>1853.9420&nbsp;&nbsp;</TT></TD>
    <TD noWrap align=3Dright><TT>-81.41&nbsp;</TT></TD>
    <TD align=3Dright><TT>168&nbsp;</TT></TD>
    <TD noWrap align=3Dright><TT>-&nbsp;</TT></TD>
    <TD align=3Dright><TT>184&nbsp;</TT></TD>
    <TD align=3Dright><TT>0&nbsp;&nbsp;</TT></TD>
    <TD noWrap align=3Dright><TT>---&nbsp;&nbsp;</TT></TD>
    <TD =
noWrap><TT>&nbsp;K.LAMQEFMVLPVGASSFK.E</TT></TD></TR></TBODY></TABLE>
<TABLE border=3D0 cellSpacing=3D0>
  <TBODY>
  <TR>
    <TD><TT>&nbsp;&nbsp;&nbsp;&nbsp;&nbsp;&nbsp;</TT></TD>
    <TD><TT><B>No match to: </B>825.0513, 829.3381, 841.0179, 842.4612,=20
      870.4916, 902.3784, 967.3962, 1159.5750, 1159.5750, 1197.5974, =
1197.5974,=20
      1238.5970, 1313.5488, 1346.6572, 1353.5704, 1376.5862, 1376.5862,=20
      1384.5679, 1416.6636, 1487.6201, 1487.6201, 1513.6703, 1513.6703,=20
      1562.7402, 1666.7535, 1675.6411, 1819.7952, 1835.7797, 1979.9236,=20
      1979.9236, 2065.0122, 2204.8569, 2210.9883, 2226.0122, 2231.1177,=20
      2482.0681</TT></TD></TR></TBODY></TABLE><BR>
<TABLE border=3D0 cellSpacing=3D0>
  <TBODY>
  <TR>
    <TD><TT><B><A name=3DHit31>31.</A>&nbsp;&nbsp;&nbsp;</B></TT></TD>
    <TD noWrap><TT><A=20
      =
href=3D"http://zxw-pc/mascot/cgi/protein_view.pl?file=3D../data/20121225/=
F002415.dat&amp;hit=3D31"=20
      =
target=3D_blank>gi|297820024</A>&nbsp;&nbsp;&nbsp;&nbsp;<B>Mass:</B>&nbsp=
;47756&nbsp;&nbsp;&nbsp;&nbsp;<B>Score:</B>&nbsp;109&nbsp;&nbsp;&nbsp;&nb=
sp;<B>Expect:</B>&nbsp;2.3e-005&nbsp;&nbsp;<B>Matches:</B>&nbsp;9</TT></T=
D></TR>
  <TR>
    <TD>&nbsp;</TD>
    <TD noWrap><TT>enolase [Arabidopsis lyrata subsp.=20
  lyrata]</TT></TD></TR></TBODY></TABLE>
<TABLE border=3D0 cellSpacing=3D0 cellPadding=3D0>
  <TBODY>
  <TR>
    <TD><TT>&nbsp;&nbsp;&nbsp;&nbsp;&nbsp;&nbsp;</TT></TD>
    <TD align=3Dright><TT><B>Observed&nbsp;&nbsp;</B></TT></TD>
    <TD noWrap align=3Dright><TT><B>Mr(expt)&nbsp;&nbsp;</B></TT></TD>
    <TD noWrap align=3Dright><TT><B>Mr(calc)&nbsp;&nbsp;</B></TT></TD>
    <TD align=3Dright><TT><B>&nbsp;ppm&nbsp;&nbsp;</B></TT></TD>
    <TD align=3Dright><TT><B>Start&nbsp;</B></TT></TD>
    <TD align=3Dright><TT><B>&nbsp;</B></TT></TD>
    <TD align=3Dright><TT><B>End&nbsp;</B></TT></TD>
    <TD align=3Dright><TT><B>Miss&nbsp;</B></TT></TD>
    <TD align=3Dright><TT><B>Ions&nbsp;</B></TT></TD>
    <TD><TT><B>&nbsp;Peptide</B></TT></TD></TR>
  <TR>
    <TD align=3Dright>&nbsp;</TD>
    <TD align=3Dright><TT>765.3491&nbsp;&nbsp;</TT></TD>
    <TD align=3Dright><TT>764.3418&nbsp;&nbsp;</TT></TD>
    <TD align=3Dright><TT>764.3817&nbsp;&nbsp;</TT></TD>
    <TD noWrap align=3Dright><TT>-52.14&nbsp;</TT></TD>
    <TD align=3Dright><TT>11&nbsp;</TT></TD>
    <TD noWrap align=3Dright><TT>-&nbsp;</TT></TD>
    <TD align=3Dright><TT>16&nbsp;</TT></TD>
    <TD align=3Dright><TT>0&nbsp;&nbsp;</TT></TD>
    <TD noWrap align=3Dright><TT>---&nbsp;&nbsp;</TT></TD>
    <TD noWrap><TT>&nbsp;R.QIFDSR.G</TT></TD></TR>
  <TR>
    <TD align=3Dright>&nbsp;</TD>
    <TD align=3Dright><TT>806.4055&nbsp;&nbsp;</TT></TD>
    <TD align=3Dright><TT>805.3982&nbsp;&nbsp;</TT></TD>
    <TD align=3Dright><TT>805.4446&nbsp;&nbsp;</TT></TD>
    <TD noWrap align=3Dright><TT>-57.57&nbsp;</TT></TD>
    <TD align=3Dright><TT>416&nbsp;</TT></TD>
    <TD noWrap align=3Dright><TT>-&nbsp;</TT></TD>
    <TD align=3Dright><TT>421&nbsp;</TT></TD>
    <TD align=3Dright><TT>0&nbsp;&nbsp;</TT></TD>
    <TD noWrap align=3Dright><TT>---&nbsp;&nbsp;</TT></TD>
    <TD noWrap><TT>&nbsp;K.YNQLLR.I</TT></TD></TR>
  <TR>
    <TD align=3Dright>&nbsp;</TD>
    <TD align=3Dright><TT>1416.6636&nbsp;&nbsp;</TT></TD>
    <TD align=3Dright><TT>1415.6563&nbsp;&nbsp;</TT></TD>
    <TD align=3Dright><TT>1415.7806&nbsp;&nbsp;</TT></TD>
    <TD noWrap align=3Dright><TT>-87.76&nbsp;</TT></TD>
    <TD align=3Dright><TT>340&nbsp;</TT></TD>
    <TD noWrap align=3Dright><TT>-&nbsp;</TT></TD>
    <TD align=3Dright><TT>352&nbsp;</TT></TD>
    <TD align=3Dright><TT>1&nbsp;&nbsp;</TT></TD>
    <TD noWrap align=3Dright><TT>---&nbsp;&nbsp;</TT></TD>
    <TD noWrap><TT>&nbsp;K.AINEKSCNALLLK.V</TT></TD></TR>
  <TR>
    <TD align=3Dright>&nbsp;</TD>
    <TD align=3Dright><TT>1616.7319&nbsp;&nbsp;</TT></TD>
    <TD align=3Dright><TT>1615.7246&nbsp;&nbsp;</TT></TD>
    <TD align=3Dright><TT>1615.8756&nbsp;&nbsp;</TT></TD>
    <TD noWrap align=3Dright><TT>-93.42&nbsp;</TT></TD>
    <TD align=3Dright><TT>189&nbsp;</TT></TD>
    <TD noWrap align=3Dright><TT>-&nbsp;</TT></TD>
    <TD align=3Dright><TT>202&nbsp;</TT></TD>
    <TD align=3Dright><TT>1&nbsp;&nbsp;</TT></TD>
    <TD noWrap align=3Dright><TT>---&nbsp;&nbsp;</TT></TD>
    <TD noWrap><TT>&nbsp;K.MGVEVYHNLKSVIK.K</TT></TD></TR>
  <TR>
    <TD align=3Dright>&nbsp;</TD>
    <TD align=3Dright><TT>1616.7319&nbsp;&nbsp;</TT></TD>
    <TD align=3Dright><TT>1615.7246&nbsp;&nbsp;</TT></TD>
    <TD align=3Dright><TT>1615.8756&nbsp;&nbsp;</TT></TD>
    <TD noWrap align=3Dright><TT>-93.42&nbsp;</TT></TD>
    <TD align=3Dright><TT>189&nbsp;</TT></TD>
    <TD noWrap align=3Dright><TT>-&nbsp;</TT></TD>
    <TD align=3Dright><TT>202&nbsp;</TT></TD>
    <TD align=3Dright><TT>1&nbsp;&nbsp;</TT></TD>
    <TD noWrap align=3Dright><TT>---&nbsp;&nbsp;</TT></TD>
    <TD noWrap><TT>&nbsp;K.MGVEVYHNLKSVIK.K</TT></TD></TR>
  <TR>
    <TD align=3Dright>&nbsp;</TD>
    <TD align=3Dright><TT>1680.7477&nbsp;&nbsp;</TT></TD>
    <TD align=3Dright><TT>1679.7404&nbsp;&nbsp;</TT></TD>
    <TD align=3Dright><TT>1679.8011&nbsp;&nbsp;</TT></TD>
    <TD noWrap align=3Dright><TT>-36.11&nbsp;</TT></TD>
    <TD align=3Dright><TT>185&nbsp;</TT></TD>
    <TD noWrap align=3Dright><TT>-&nbsp;</TT></TD>
    <TD align=3Dright><TT>198&nbsp;</TT></TD>
    <TD align=3Dright><TT>1&nbsp;&nbsp;</TT></TD>
    <TD noWrap align=3Dright><TT>---&nbsp;&nbsp;</TT></TD>
    <TD noWrap><TT>&nbsp;K.EAMKMGVEVYHNLK.S + 2 Oxidation =
(M)</TT></TD></TR>
  <TR>
    <TD align=3Dright>&nbsp;</TD>
    <TD align=3Dright><TT>1680.7477&nbsp;&nbsp;</TT></TD>
    <TD align=3Dright><TT>1679.7404&nbsp;&nbsp;</TT></TD>
    <TD align=3Dright><TT>1679.8011&nbsp;&nbsp;</TT></TD>
    <TD noWrap align=3Dright><TT>-36.11&nbsp;</TT></TD>
    <TD align=3Dright><TT>185&nbsp;</TT></TD>
    <TD noWrap align=3Dright><TT>-&nbsp;</TT></TD>
    <TD align=3Dright><TT>198&nbsp;</TT></TD>
    <TD align=3Dright><TT>1&nbsp;&nbsp;</TT></TD>
    <TD noWrap align=3Dright><TT>---&nbsp;&nbsp;</TT></TD>
    <TD noWrap><TT>&nbsp;K.EAMKMGVEVYHNLK.S + 2 Oxidation =
(M)</TT></TD></TR>
  <TR>
    <TD align=3Dright>&nbsp;</TD>
    <TD align=3Dright><TT>1804.8418&nbsp;&nbsp;</TT></TD>
    <TD align=3Dright><TT>1803.8345&nbsp;&nbsp;</TT></TD>
    <TD align=3Dright><TT>1803.9366&nbsp;&nbsp;</TT></TD>
    <TD noWrap align=3Dright><TT>-56.61&nbsp;</TT></TD>
    <TD align=3Dright><TT>35&nbsp;</TT></TD>
    <TD noWrap align=3Dright><TT>-&nbsp;</TT></TD>
    <TD align=3Dright><TT>52&nbsp;</TT></TD>
    <TD align=3Dright><TT>0&nbsp;&nbsp;</TT></TD>
    <TD noWrap align=3Dright><TT>---&nbsp;&nbsp;</TT></TD>
    <TD noWrap><TT>&nbsp;R.AAVPSGASTGIYEALELR.D</TT></TD></TR>
  <TR>
    <TD align=3Dright>&nbsp;</TD>
    <TD align=3Dright><TT>1804.8418&nbsp;&nbsp;</TT></TD>
    <TD align=3Dright><TT>1803.8345&nbsp;&nbsp;</TT></TD>
    <TD align=3Dright><TT>1803.9366&nbsp;&nbsp;</TT></TD>
    <TD noWrap align=3Dright><TT>-56.61&nbsp;</TT></TD>
    <TD align=3Dright><TT>35&nbsp;</TT></TD>
    <TD noWrap align=3Dright><TT>-&nbsp;</TT></TD>
    <TD align=3Dright><TT>52&nbsp;</TT></TD>
    <TD align=3Dright><TT>0&nbsp;&nbsp;</TT></TD>
    <TD noWrap align=3Dright><TT>74&nbsp;&nbsp;</TT></TD>
    <TD =
noWrap><TT>&nbsp;R.AAVPSGASTGIYEALELR.D</TT></TD></TR></TBODY></TABLE>
<TABLE border=3D0 cellSpacing=3D0>
  <TBODY>
  <TR>
    <TD><TT>&nbsp;&nbsp;&nbsp;&nbsp;&nbsp;&nbsp;</TT></TD>
    <TD><TT><B>No match to: </B>825.0513, 829.3381, 841.0179, 842.4612,=20
      870.4916, 902.3784, 967.3962, 1159.5750, 1159.5750, 1197.5974, =
1197.5974,=20
      1238.5970, 1313.5488, 1346.6572, 1353.5704, 1376.5862, 1376.5862,=20
      1384.5679, 1487.6201, 1487.6201, 1513.6703, 1513.6703, 1562.7402,=20
      1666.7535, 1675.6411, 1819.7952, 1835.7797, 1854.7983, 1854.7983,=20
      1979.9236, 1979.9236, 2065.0122, 2204.8569, 2210.9883, 2226.0122,=20
      2231.1177, 2482.0681</TT></TD></TR></TBODY></TABLE><BR>
<TABLE border=3D0 cellSpacing=3D0>
  <TBODY>
  <TR>
    <TD><TT><B><A name=3DHit32>32.</A>&nbsp;&nbsp;&nbsp;</B></TT></TD>
    <TD noWrap><TT><A=20
      =
href=3D"http://zxw-pc/mascot/cgi/protein_view.pl?file=3D../data/20121225/=
F002415.dat&amp;hit=3D32"=20
      =
target=3D_blank>gi|297323733</A>&nbsp;&nbsp;&nbsp;&nbsp;<B>Mass:</B>&nbsp=
;47756&nbsp;&nbsp;&nbsp;&nbsp;<B>Score:</B>&nbsp;109&nbsp;&nbsp;&nbsp;&nb=
sp;<B>Expect:</B>&nbsp;2.3e-005&nbsp;&nbsp;<B>Matches:</B>&nbsp;9</TT></T=
D></TR>
  <TR>
    <TD>&nbsp;</TD>
    <TD noWrap><TT>enolase [Arabidopsis lyrata subsp.=20
  lyrata]</TT></TD></TR></TBODY></TABLE>
<TABLE border=3D0 cellSpacing=3D0 cellPadding=3D0>
  <TBODY>
  <TR>
    <TD><TT>&nbsp;&nbsp;&nbsp;&nbsp;&nbsp;&nbsp;</TT></TD>
    <TD align=3Dright><TT><B>Observed&nbsp;&nbsp;</B></TT></TD>
    <TD noWrap align=3Dright><TT><B>Mr(expt)&nbsp;&nbsp;</B></TT></TD>
    <TD noWrap align=3Dright><TT><B>Mr(calc)&nbsp;&nbsp;</B></TT></TD>
    <TD align=3Dright><TT><B>&nbsp;ppm&nbsp;&nbsp;</B></TT></TD>
    <TD align=3Dright><TT><B>Start&nbsp;</B></TT></TD>
    <TD align=3Dright><TT><B>&nbsp;</B></TT></TD>
    <TD align=3Dright><TT><B>End&nbsp;</B></TT></TD>
    <TD align=3Dright><TT><B>Miss&nbsp;</B></TT></TD>
    <TD align=3Dright><TT><B>Ions&nbsp;</B></TT></TD>
    <TD><TT><B>&nbsp;Peptide</B></TT></TD></TR>
  <TR>
    <TD align=3Dright>&nbsp;</TD>
    <TD align=3Dright><TT>765.3491&nbsp;&nbsp;</TT></TD>
    <TD align=3Dright><TT>764.3418&nbsp;&nbsp;</TT></TD>
    <TD align=3Dright><TT>764.3817&nbsp;&nbsp;</TT></TD>
    <TD noWrap align=3Dright><TT>-52.14&nbsp;</TT></TD>
    <TD align=3Dright><TT>11&nbsp;</TT></TD>
    <TD noWrap align=3Dright><TT>-&nbsp;</TT></TD>
    <TD align=3Dright><TT>16&nbsp;</TT></TD>
    <TD align=3Dright><TT>0&nbsp;&nbsp;</TT></TD>
    <TD noWrap align=3Dright><TT>---&nbsp;&nbsp;</TT></TD>
    <TD noWrap><TT>&nbsp;R.QIFDSR.G</TT></TD></TR>
  <TR>
    <TD align=3Dright>&nbsp;</TD>
    <TD align=3Dright><TT>806.4055&nbsp;&nbsp;</TT></TD>
    <TD align=3Dright><TT>805.3982&nbsp;&nbsp;</TT></TD>
    <TD align=3Dright><TT>805.4446&nbsp;&nbsp;</TT></TD>
    <TD noWrap align=3Dright><TT>-57.57&nbsp;</TT></TD>
    <TD align=3Dright><TT>416&nbsp;</TT></TD>
    <TD noWrap align=3Dright><TT>-&nbsp;</TT></TD>
    <TD align=3Dright><TT>421&nbsp;</TT></TD>
    <TD align=3Dright><TT>0&nbsp;&nbsp;</TT></TD>
    <TD noWrap align=3Dright><TT>---&nbsp;&nbsp;</TT></TD>
    <TD noWrap><TT>&nbsp;K.YNQLLR.I</TT></TD></TR>
  <TR>
    <TD align=3Dright>&nbsp;</TD>
    <TD align=3Dright><TT>1416.6636&nbsp;&nbsp;</TT></TD>
    <TD align=3Dright><TT>1415.6563&nbsp;&nbsp;</TT></TD>
    <TD align=3Dright><TT>1415.7806&nbsp;&nbsp;</TT></TD>
    <TD noWrap align=3Dright><TT>-87.76&nbsp;</TT></TD>
    <TD align=3Dright><TT>340&nbsp;</TT></TD>
    <TD noWrap align=3Dright><TT>-&nbsp;</TT></TD>
    <TD align=3Dright><TT>352&nbsp;</TT></TD>
    <TD align=3Dright><TT>1&nbsp;&nbsp;</TT></TD>
    <TD noWrap align=3Dright><TT>---&nbsp;&nbsp;</TT></TD>
    <TD noWrap><TT>&nbsp;K.AINEKSCNALLLK.V</TT></TD></TR>
  <TR>
    <TD align=3Dright>&nbsp;</TD>
    <TD align=3Dright><TT>1616.7319&nbsp;&nbsp;</TT></TD>
    <TD align=3Dright><TT>1615.7246&nbsp;&nbsp;</TT></TD>
    <TD align=3Dright><TT>1615.8756&nbsp;&nbsp;</TT></TD>
    <TD noWrap align=3Dright><TT>-93.42&nbsp;</TT></TD>
    <TD align=3Dright><TT>189&nbsp;</TT></TD>
    <TD noWrap align=3Dright><TT>-&nbsp;</TT></TD>
    <TD align=3Dright><TT>202&nbsp;</TT></TD>
    <TD align=3Dright><TT>1&nbsp;&nbsp;</TT></TD>
    <TD noWrap align=3Dright><TT>---&nbsp;&nbsp;</TT></TD>
    <TD noWrap><TT>&nbsp;K.MGVEVYHNLKSVIK.K</TT></TD></TR>
  <TR>
    <TD align=3Dright>&nbsp;</TD>
    <TD align=3Dright><TT>1616.7319&nbsp;&nbsp;</TT></TD>
    <TD align=3Dright><TT>1615.7246&nbsp;&nbsp;</TT></TD>
    <TD align=3Dright><TT>1615.8756&nbsp;&nbsp;</TT></TD>
    <TD noWrap align=3Dright><TT>-93.42&nbsp;</TT></TD>
    <TD align=3Dright><TT>189&nbsp;</TT></TD>
    <TD noWrap align=3Dright><TT>-&nbsp;</TT></TD>
    <TD align=3Dright><TT>202&nbsp;</TT></TD>
    <TD align=3Dright><TT>1&nbsp;&nbsp;</TT></TD>
    <TD noWrap align=3Dright><TT>---&nbsp;&nbsp;</TT></TD>
    <TD noWrap><TT>&nbsp;K.MGVEVYHNLKSVIK.K</TT></TD></TR>
  <TR>
    <TD align=3Dright>&nbsp;</TD>
    <TD align=3Dright><TT>1680.7477&nbsp;&nbsp;</TT></TD>
    <TD align=3Dright><TT>1679.7404&nbsp;&nbsp;</TT></TD>
    <TD align=3Dright><TT>1679.8011&nbsp;&nbsp;</TT></TD>
    <TD noWrap align=3Dright><TT>-36.11&nbsp;</TT></TD>
    <TD align=3Dright><TT>185&nbsp;</TT></TD>
    <TD noWrap align=3Dright><TT>-&nbsp;</TT></TD>
    <TD align=3Dright><TT>198&nbsp;</TT></TD>
    <TD align=3Dright><TT>1&nbsp;&nbsp;</TT></TD>
    <TD noWrap align=3Dright><TT>---&nbsp;&nbsp;</TT></TD>
    <TD noWrap><TT>&nbsp;K.EAMKMGVEVYHNLK.S + 2 Oxidation =
(M)</TT></TD></TR>
  <TR>
    <TD align=3Dright>&nbsp;</TD>
    <TD align=3Dright><TT>1680.7477&nbsp;&nbsp;</TT></TD>
    <TD align=3Dright><TT>1679.7404&nbsp;&nbsp;</TT></TD>
    <TD align=3Dright><TT>1679.8011&nbsp;&nbsp;</TT></TD>
    <TD noWrap align=3Dright><TT>-36.11&nbsp;</TT></TD>
    <TD align=3Dright><TT>185&nbsp;</TT></TD>
    <TD noWrap align=3Dright><TT>-&nbsp;</TT></TD>
    <TD align=3Dright><TT>198&nbsp;</TT></TD>
    <TD align=3Dright><TT>1&nbsp;&nbsp;</TT></TD>
    <TD noWrap align=3Dright><TT>---&nbsp;&nbsp;</TT></TD>
    <TD noWrap><TT>&nbsp;K.EAMKMGVEVYHNLK.S + 2 Oxidation =
(M)</TT></TD></TR>
  <TR>
    <TD align=3Dright>&nbsp;</TD>
    <TD align=3Dright><TT>1804.8418&nbsp;&nbsp;</TT></TD>
    <TD align=3Dright><TT>1803.8345&nbsp;&nbsp;</TT></TD>
    <TD align=3Dright><TT>1803.9366&nbsp;&nbsp;</TT></TD>
    <TD noWrap align=3Dright><TT>-56.61&nbsp;</TT></TD>
    <TD align=3Dright><TT>35&nbsp;</TT></TD>
    <TD noWrap align=3Dright><TT>-&nbsp;</TT></TD>
    <TD align=3Dright><TT>52&nbsp;</TT></TD>
    <TD align=3Dright><TT>0&nbsp;&nbsp;</TT></TD>
    <TD noWrap align=3Dright><TT>---&nbsp;&nbsp;</TT></TD>
    <TD noWrap><TT>&nbsp;R.AAVPSGASTGIYEALELR.D</TT></TD></TR>
  <TR>
    <TD align=3Dright>&nbsp;</TD>
    <TD align=3Dright><TT>1804.8418&nbsp;&nbsp;</TT></TD>
    <TD align=3Dright><TT>1803.8345&nbsp;&nbsp;</TT></TD>
    <TD align=3Dright><TT>1803.9366&nbsp;&nbsp;</TT></TD>
    <TD noWrap align=3Dright><TT>-56.61&nbsp;</TT></TD>
    <TD align=3Dright><TT>35&nbsp;</TT></TD>
    <TD noWrap align=3Dright><TT>-&nbsp;</TT></TD>
    <TD align=3Dright><TT>52&nbsp;</TT></TD>
    <TD align=3Dright><TT>0&nbsp;&nbsp;</TT></TD>
    <TD noWrap align=3Dright><TT>74&nbsp;&nbsp;</TT></TD>
    <TD =
noWrap><TT>&nbsp;R.AAVPSGASTGIYEALELR.D</TT></TD></TR></TBODY></TABLE>
<TABLE border=3D0 cellSpacing=3D0>
  <TBODY>
  <TR>
    <TD><TT>&nbsp;&nbsp;&nbsp;&nbsp;&nbsp;&nbsp;</TT></TD>
    <TD><TT><B>No match to: </B>825.0513, 829.3381, 841.0179, 842.4612,=20
      870.4916, 902.3784, 967.3962, 1159.5750, 1159.5750, 1197.5974, =
1197.5974,=20
      1238.5970, 1313.5488, 1346.6572, 1353.5704, 1376.5862, 1376.5862,=20
      1384.5679, 1487.6201, 1487.6201, 1513.6703, 1513.6703, 1562.7402,=20
      1666.7535, 1675.6411, 1819.7952, 1835.7797, 1854.7983, 1854.7983,=20
      1979.9236, 1979.9236, 2065.0122, 2204.8569, 2210.9883, 2226.0122,=20
      2231.1177, 2482.0681</TT></TD></TR></TBODY></TABLE><BR>
<TABLE border=3D0 cellSpacing=3D0>
  <TBODY>
  <TR>
    <TD><TT><B><A name=3DHit33>33.</A>&nbsp;&nbsp;&nbsp;</B></TT></TD>
    <TD noWrap><TT><A=20
      =
href=3D"http://zxw-pc/mascot/cgi/protein_view.pl?file=3D../data/20121225/=
F002415.dat&amp;hit=3D33"=20
      =
target=3D_blank>gi|255575054</A>&nbsp;&nbsp;&nbsp;&nbsp;<B>Mass:</B>&nbsp=
;71071&nbsp;&nbsp;&nbsp;&nbsp;<B>Score:</B>&nbsp;108&nbsp;&nbsp;&nbsp;&nb=
sp;<B>Expect:</B>&nbsp;2.9e-005&nbsp;&nbsp;<B>Matches:</B>&nbsp;8</TT></T=
D></TR>
  <TR>
    <TD>&nbsp;</TD>
    <TD noWrap><TT>heat shock protein, putative [Ricinus=20
  communis]</TT></TD></TR></TBODY></TABLE>
<TABLE border=3D0 cellSpacing=3D0 cellPadding=3D0>
  <TBODY>
  <TR>
    <TD><TT>&nbsp;&nbsp;&nbsp;&nbsp;&nbsp;&nbsp;</TT></TD>
    <TD align=3Dright><TT><B>Observed&nbsp;&nbsp;</B></TT></TD>
    <TD noWrap align=3Dright><TT><B>Mr(expt)&nbsp;&nbsp;</B></TT></TD>
    <TD noWrap align=3Dright><TT><B>Mr(calc)&nbsp;&nbsp;</B></TT></TD>
    <TD align=3Dright><TT><B>&nbsp;ppm&nbsp;&nbsp;</B></TT></TD>
    <TD align=3Dright><TT><B>Start&nbsp;</B></TT></TD>
    <TD align=3Dright><TT><B>&nbsp;</B></TT></TD>
    <TD align=3Dright><TT><B>End&nbsp;</B></TT></TD>
    <TD align=3Dright><TT><B>Miss&nbsp;</B></TT></TD>
    <TD align=3Dright><TT><B>Ions&nbsp;</B></TT></TD>
    <TD><TT><B>&nbsp;Peptide</B></TT></TD></TR>
  <TR>
    <TD align=3Dright>&nbsp;</TD>
    <TD align=3Dright><TT>806.4055&nbsp;&nbsp;</TT></TD>
    <TD align=3Dright><TT>805.3982&nbsp;&nbsp;</TT></TD>
    <TD align=3Dright><TT>805.4181&nbsp;&nbsp;</TT></TD>
    <TD noWrap align=3Dright><TT>-24.68&nbsp;</TT></TD>
    <TD align=3Dright><TT>561&nbsp;</TT></TD>
    <TD noWrap align=3Dright><TT>-&nbsp;</TT></TD>
    <TD align=3Dright><TT>567&nbsp;</TT></TD>
    <TD align=3Dright><TT>1&nbsp;&nbsp;</TT></TD>
    <TD noWrap align=3Dright><TT>---&nbsp;&nbsp;</TT></TD>
    <TD noWrap><TT>&nbsp;K.DEKISSK.L</TT></TD></TR>
  <TR>
    <TD align=3Dright>&nbsp;</TD>
    <TD align=3Dright><TT>1313.5488&nbsp;&nbsp;</TT></TD>
    <TD align=3Dright><TT>1312.5415&nbsp;&nbsp;</TT></TD>
    <TD align=3Dright><TT>1312.6122&nbsp;&nbsp;</TT></TD>
    <TD noWrap align=3Dright><TT>-53.81&nbsp;</TT></TD>
    <TD align=3Dright><TT>308&nbsp;</TT></TD>
    <TD noWrap align=3Dright><TT>-&nbsp;</TT></TD>
    <TD align=3Dright><TT>317&nbsp;</TT></TD>
    <TD align=3Dright><TT>0&nbsp;&nbsp;</TT></TD>
    <TD noWrap align=3Dright><TT>---&nbsp;&nbsp;</TT></TD>
    <TD noWrap><TT>&nbsp;R.FEELNMDLFR.K</TT></TD></TR>
  <TR>
    <TD align=3Dright>&nbsp;</TD>
    <TD align=3Dright><TT>1487.6201&nbsp;&nbsp;</TT></TD>
    <TD align=3Dright><TT>1486.6128&nbsp;&nbsp;</TT></TD>
    <TD align=3Dright><TT>1486.6940&nbsp;&nbsp;</TT></TD>
    <TD noWrap align=3Dright><TT>-54.60&nbsp;</TT></TD>
    <TD align=3Dright><TT>40&nbsp;</TT></TD>
    <TD noWrap align=3Dright><TT>-&nbsp;</TT></TD>
    <TD align=3Dright><TT>52&nbsp;</TT></TD>
    <TD align=3Dright><TT>0&nbsp;&nbsp;</TT></TD>
    <TD noWrap align=3Dright><TT>---&nbsp;&nbsp;</TT></TD>
    <TD noWrap><TT>&nbsp;R.TTPSYVAFTDTER.L</TT></TD></TR>
  <TR>
    <TD align=3Dright>&nbsp;</TD>
    <TD align=3Dright><TT>1487.6201&nbsp;&nbsp;</TT></TD>
    <TD align=3Dright><TT>1486.6128&nbsp;&nbsp;</TT></TD>
    <TD align=3Dright><TT>1486.6940&nbsp;&nbsp;</TT></TD>
    <TD noWrap align=3Dright><TT>-54.60&nbsp;</TT></TD>
    <TD align=3Dright><TT>40&nbsp;</TT></TD>
    <TD noWrap align=3Dright><TT>-&nbsp;</TT></TD>
    <TD align=3Dright><TT>52&nbsp;</TT></TD>
    <TD align=3Dright><TT>0&nbsp;&nbsp;</TT></TD>
    <TD noWrap align=3Dright><TT>26&nbsp;&nbsp;</TT></TD>
    <TD noWrap><TT>&nbsp;R.TTPSYVAFTDTER.L</TT></TD></TR>
  <TR>
    <TD align=3Dright>&nbsp;</TD>
    <TD align=3Dright><TT>1675.6411&nbsp;&nbsp;</TT></TD>
    <TD align=3Dright><TT>1674.6338&nbsp;&nbsp;</TT></TD>
    <TD align=3Dright><TT>1674.7234&nbsp;&nbsp;</TT></TD>
    <TD noWrap align=3Dright><TT>-53.49&nbsp;</TT></TD>
    <TD align=3Dright><TT>227&nbsp;</TT></TD>
    <TD noWrap align=3Dright><TT>-&nbsp;</TT></TD>
    <TD align=3Dright><TT>242&nbsp;</TT></TD>
    <TD align=3Dright><TT>0&nbsp;&nbsp;</TT></TD>
    <TD noWrap align=3Dright><TT>---&nbsp;&nbsp;</TT></TD>
    <TD noWrap><TT>&nbsp;K.ATAGDTHLGGEDFDNR.M</TT></TD></TR>
  <TR>
    <TD align=3Dright>&nbsp;</TD>
    <TD align=3Dright><TT>1680.7477&nbsp;&nbsp;</TT></TD>
    <TD align=3Dright><TT>1679.7404&nbsp;&nbsp;</TT></TD>
    <TD align=3Dright><TT>1679.8267&nbsp;&nbsp;</TT></TD>
    <TD noWrap align=3Dright><TT>-51.38&nbsp;</TT></TD>
    <TD align=3Dright><TT>145&nbsp;</TT></TD>
    <TD noWrap align=3Dright><TT>-&nbsp;</TT></TD>
    <TD align=3Dright><TT>159&nbsp;</TT></TD>
    <TD align=3Dright><TT>0&nbsp;&nbsp;</TT></TD>
    <TD noWrap align=3Dright><TT>---&nbsp;&nbsp;</TT></TD>
    <TD noWrap><TT>&nbsp;K.NAVVTVPAYFNDSQR.Q</TT></TD></TR>
  <TR>
    <TD align=3Dright>&nbsp;</TD>
    <TD align=3Dright><TT>1680.7477&nbsp;&nbsp;</TT></TD>
    <TD align=3Dright><TT>1679.7404&nbsp;&nbsp;</TT></TD>
    <TD align=3Dright><TT>1679.8267&nbsp;&nbsp;</TT></TD>
    <TD noWrap align=3Dright><TT>-51.38&nbsp;</TT></TD>
    <TD align=3Dright><TT>145&nbsp;</TT></TD>
    <TD noWrap align=3Dright><TT>-&nbsp;</TT></TD>
    <TD align=3Dright><TT>159&nbsp;</TT></TD>
    <TD align=3Dright><TT>0&nbsp;&nbsp;</TT></TD>
    <TD noWrap align=3Dright><TT>59&nbsp;&nbsp;</TT></TD>
    <TD noWrap><TT>&nbsp;K.NAVVTVPAYFNDSQR.Q</TT></TD></TR>
  <TR>
    <TD align=3Dright>&nbsp;</TD>
    <TD align=3Dright><TT>1819.7952&nbsp;&nbsp;</TT></TD>
    <TD align=3Dright><TT>1818.7879&nbsp;&nbsp;</TT></TD>
    <TD align=3Dright><TT>1818.9047&nbsp;&nbsp;</TT></TD>
    <TD noWrap align=3Dright><TT>-64.18&nbsp;</TT></TD>
    <TD align=3Dright><TT>60&nbsp;</TT></TD>
    <TD noWrap align=3Dright><TT>-&nbsp;</TT></TD>
    <TD align=3Dright><TT>75&nbsp;</TT></TD>
    <TD align=3Dright><TT>1&nbsp;&nbsp;</TT></TD>
    <TD noWrap align=3Dright><TT>---&nbsp;&nbsp;</TT></TD>
    <TD noWrap><TT>&nbsp;K.NQVAMNPVNTVFDAKR.L + Oxidation=20
  (M)</TT></TD></TR></TBODY></TABLE>
<TABLE border=3D0 cellSpacing=3D0>
  <TBODY>
  <TR>
    <TD><TT>&nbsp;&nbsp;&nbsp;&nbsp;&nbsp;&nbsp;</TT></TD>
    <TD><TT><B>No match to: </B>765.3491, 825.0513, 829.3381, 841.0179,=20
      842.4612, 870.4916, 902.3784, 967.3962, 1159.5750, 1159.5750, =
1197.5974,=20
      1197.5974, 1238.5970, 1346.6572, 1353.5704, 1376.5862, 1376.5862,=20
      1384.5679, 1416.6636, 1513.6703, 1513.6703, 1562.7402, 1616.7319,=20
      1616.7319, 1666.7535, 1804.8418, 1804.8418, 1835.7797, 1854.7983,=20
      1854.7983, 1979.9236, 1979.9236, 2065.0122, 2204.8569, 2210.9883,=20
      2226.0122, 2231.1177, 2482.0681</TT></TD></TR></TBODY></TABLE><BR>
<TABLE border=3D0 cellSpacing=3D0>
  <TBODY>
  <TR>
    <TD><TT><B><A name=3DHit34>34.</A>&nbsp;&nbsp;&nbsp;</B></TT></TD>
    <TD noWrap><TT><A=20
      =
href=3D"http://zxw-pc/mascot/cgi/protein_view.pl?file=3D../data/20121225/=
F002415.dat&amp;hit=3D34"=20
      =
target=3D_blank>gi|223532108</A>&nbsp;&nbsp;&nbsp;&nbsp;<B>Mass:</B>&nbsp=
;71071&nbsp;&nbsp;&nbsp;&nbsp;<B>Score:</B>&nbsp;108&nbsp;&nbsp;&nbsp;&nb=
sp;<B>Expect:</B>&nbsp;2.9e-005&nbsp;&nbsp;<B>Matches:</B>&nbsp;8</TT></T=
D></TR>
  <TR>
    <TD>&nbsp;</TD>
    <TD noWrap><TT>heat shock protein, putative [Ricinus=20
  communis]</TT></TD></TR></TBODY></TABLE>
<TABLE border=3D0 cellSpacing=3D0 cellPadding=3D0>
  <TBODY>
  <TR>
    <TD><TT>&nbsp;&nbsp;&nbsp;&nbsp;&nbsp;&nbsp;</TT></TD>
    <TD align=3Dright><TT><B>Observed&nbsp;&nbsp;</B></TT></TD>
    <TD noWrap align=3Dright><TT><B>Mr(expt)&nbsp;&nbsp;</B></TT></TD>
    <TD noWrap align=3Dright><TT><B>Mr(calc)&nbsp;&nbsp;</B></TT></TD>
    <TD align=3Dright><TT><B>&nbsp;ppm&nbsp;&nbsp;</B></TT></TD>
    <TD align=3Dright><TT><B>Start&nbsp;</B></TT></TD>
    <TD align=3Dright><TT><B>&nbsp;</B></TT></TD>
    <TD align=3Dright><TT><B>End&nbsp;</B></TT></TD>
    <TD align=3Dright><TT><B>Miss&nbsp;</B></TT></TD>
    <TD align=3Dright><TT><B>Ions&nbsp;</B></TT></TD>
    <TD><TT><B>&nbsp;Peptide</B></TT></TD></TR>
  <TR>
    <TD align=3Dright>&nbsp;</TD>
    <TD align=3Dright><TT>806.4055&nbsp;&nbsp;</TT></TD>
    <TD align=3Dright><TT>805.3982&nbsp;&nbsp;</TT></TD>
    <TD align=3Dright><TT>805.4181&nbsp;&nbsp;</TT></TD>
    <TD noWrap align=3Dright><TT>-24.68&nbsp;</TT></TD>
    <TD align=3Dright><TT>561&nbsp;</TT></TD>
    <TD noWrap align=3Dright><TT>-&nbsp;</TT></TD>
    <TD align=3Dright><TT>567&nbsp;</TT></TD>
    <TD align=3Dright><TT>1&nbsp;&nbsp;</TT></TD>
    <TD noWrap align=3Dright><TT>---&nbsp;&nbsp;</TT></TD>
    <TD noWrap><TT>&nbsp;K.DEKISSK.L</TT></TD></TR>
  <TR>
    <TD align=3Dright>&nbsp;</TD>
    <TD align=3Dright><TT>1313.5488&nbsp;&nbsp;</TT></TD>
    <TD align=3Dright><TT>1312.5415&nbsp;&nbsp;</TT></TD>
    <TD align=3Dright><TT>1312.6122&nbsp;&nbsp;</TT></TD>
    <TD noWrap align=3Dright><TT>-53.81&nbsp;</TT></TD>
    <TD align=3Dright><TT>308&nbsp;</TT></TD>
    <TD noWrap align=3Dright><TT>-&nbsp;</TT></TD>
    <TD align=3Dright><TT>317&nbsp;</TT></TD>
    <TD align=3Dright><TT>0&nbsp;&nbsp;</TT></TD>
    <TD noWrap align=3Dright><TT>---&nbsp;&nbsp;</TT></TD>
    <TD noWrap><TT>&nbsp;R.FEELNMDLFR.K</TT></TD></TR>
  <TR>
    <TD align=3Dright>&nbsp;</TD>
    <TD align=3Dright><TT>1487.6201&nbsp;&nbsp;</TT></TD>
    <TD align=3Dright><TT>1486.6128&nbsp;&nbsp;</TT></TD>
    <TD align=3Dright><TT>1486.6940&nbsp;&nbsp;</TT></TD>
    <TD noWrap align=3Dright><TT>-54.60&nbsp;</TT></TD>
    <TD align=3Dright><TT>40&nbsp;</TT></TD>
    <TD noWrap align=3Dright><TT>-&nbsp;</TT></TD>
    <TD align=3Dright><TT>52&nbsp;</TT></TD>
    <TD align=3Dright><TT>0&nbsp;&nbsp;</TT></TD>
    <TD noWrap align=3Dright><TT>---&nbsp;&nbsp;</TT></TD>
    <TD noWrap><TT>&nbsp;R.TTPSYVAFTDTER.L</TT></TD></TR>
  <TR>
    <TD align=3Dright>&nbsp;</TD>
    <TD align=3Dright><TT>1487.6201&nbsp;&nbsp;</TT></TD>
    <TD align=3Dright><TT>1486.6128&nbsp;&nbsp;</TT></TD>
    <TD align=3Dright><TT>1486.6940&nbsp;&nbsp;</TT></TD>
    <TD noWrap align=3Dright><TT>-54.60&nbsp;</TT></TD>
    <TD align=3Dright><TT>40&nbsp;</TT></TD>
    <TD noWrap align=3Dright><TT>-&nbsp;</TT></TD>
    <TD align=3Dright><TT>52&nbsp;</TT></TD>
    <TD align=3Dright><TT>0&nbsp;&nbsp;</TT></TD>
    <TD noWrap align=3Dright><TT>26&nbsp;&nbsp;</TT></TD>
    <TD noWrap><TT>&nbsp;R.TTPSYVAFTDTER.L</TT></TD></TR>
  <TR>
    <TD align=3Dright>&nbsp;</TD>
    <TD align=3Dright><TT>1675.6411&nbsp;&nbsp;</TT></TD>
    <TD align=3Dright><TT>1674.6338&nbsp;&nbsp;</TT></TD>
    <TD align=3Dright><TT>1674.7234&nbsp;&nbsp;</TT></TD>
    <TD noWrap align=3Dright><TT>-53.49&nbsp;</TT></TD>
    <TD align=3Dright><TT>227&nbsp;</TT></TD>
    <TD noWrap align=3Dright><TT>-&nbsp;</TT></TD>
    <TD align=3Dright><TT>242&nbsp;</TT></TD>
    <TD align=3Dright><TT>0&nbsp;&nbsp;</TT></TD>
    <TD noWrap align=3Dright><TT>---&nbsp;&nbsp;</TT></TD>
    <TD noWrap><TT>&nbsp;K.ATAGDTHLGGEDFDNR.M</TT></TD></TR>
  <TR>
    <TD align=3Dright>&nbsp;</TD>
    <TD align=3Dright><TT>1680.7477&nbsp;&nbsp;</TT></TD>
    <TD align=3Dright><TT>1679.7404&nbsp;&nbsp;</TT></TD>
    <TD align=3Dright><TT>1679.8267&nbsp;&nbsp;</TT></TD>
    <TD noWrap align=3Dright><TT>-51.38&nbsp;</TT></TD>
    <TD align=3Dright><TT>145&nbsp;</TT></TD>
    <TD noWrap align=3Dright><TT>-&nbsp;</TT></TD>
    <TD align=3Dright><TT>159&nbsp;</TT></TD>
    <TD align=3Dright><TT>0&nbsp;&nbsp;</TT></TD>
    <TD noWrap align=3Dright><TT>---&nbsp;&nbsp;</TT></TD>
    <TD noWrap><TT>&nbsp;K.NAVVTVPAYFNDSQR.Q</TT></TD></TR>
  <TR>
    <TD align=3Dright>&nbsp;</TD>
    <TD align=3Dright><TT>1680.7477&nbsp;&nbsp;</TT></TD>
    <TD align=3Dright><TT>1679.7404&nbsp;&nbsp;</TT></TD>
    <TD align=3Dright><TT>1679.8267&nbsp;&nbsp;</TT></TD>
    <TD noWrap align=3Dright><TT>-51.38&nbsp;</TT></TD>
    <TD align=3Dright><TT>145&nbsp;</TT></TD>
    <TD noWrap align=3Dright><TT>-&nbsp;</TT></TD>
    <TD align=3Dright><TT>159&nbsp;</TT></TD>
    <TD align=3Dright><TT>0&nbsp;&nbsp;</TT></TD>
    <TD noWrap align=3Dright><TT>59&nbsp;&nbsp;</TT></TD>
    <TD noWrap><TT>&nbsp;K.NAVVTVPAYFNDSQR.Q</TT></TD></TR>
  <TR>
    <TD align=3Dright>&nbsp;</TD>
    <TD align=3Dright><TT>1819.7952&nbsp;&nbsp;</TT></TD>
    <TD align=3Dright><TT>1818.7879&nbsp;&nbsp;</TT></TD>
    <TD align=3Dright><TT>1818.9047&nbsp;&nbsp;</TT></TD>
    <TD noWrap align=3Dright><TT>-64.18&nbsp;</TT></TD>
    <TD align=3Dright><TT>60&nbsp;</TT></TD>
    <TD noWrap align=3Dright><TT>-&nbsp;</TT></TD>
    <TD align=3Dright><TT>75&nbsp;</TT></TD>
    <TD align=3Dright><TT>1&nbsp;&nbsp;</TT></TD>
    <TD noWrap align=3Dright><TT>---&nbsp;&nbsp;</TT></TD>
    <TD noWrap><TT>&nbsp;K.NQVAMNPVNTVFDAKR.L + Oxidation=20
  (M)</TT></TD></TR></TBODY></TABLE>
<TABLE border=3D0 cellSpacing=3D0>
  <TBODY>
  <TR>
    <TD><TT>&nbsp;&nbsp;&nbsp;&nbsp;&nbsp;&nbsp;</TT></TD>
    <TD><TT><B>No match to: </B>765.3491, 825.0513, 829.3381, 841.0179,=20
      842.4612, 870.4916, 902.3784, 967.3962, 1159.5750, 1159.5750, =
1197.5974,=20
      1197.5974, 1238.5970, 1346.6572, 1353.5704, 1376.5862, 1376.5862,=20
      1384.5679, 1416.6636, 1513.6703, 1513.6703, 1562.7402, 1616.7319,=20
      1616.7319, 1666.7535, 1804.8418, 1804.8418, 1835.7797, 1854.7983,=20
      1854.7983, 1979.9236, 1979.9236, 2065.0122, 2204.8569, 2210.9883,=20
      2226.0122, 2231.1177, 2482.0681</TT></TD></TR></TBODY></TABLE><BR>
<TABLE border=3D0 cellSpacing=3D0>
  <TBODY>
  <TR>
    <TD><TT><B><A name=3DHit35>35.</A>&nbsp;&nbsp;&nbsp;</B></TT></TD>
    <TD noWrap><TT><A=20
      =
href=3D"http://zxw-pc/mascot/cgi/protein_view.pl?file=3D../data/20121225/=
F002415.dat&amp;hit=3D35"=20
      =
target=3D_blank>gi|189380223</A>&nbsp;&nbsp;&nbsp;&nbsp;<B>Mass:</B>&nbsp=
;75069&nbsp;&nbsp;&nbsp;&nbsp;<B>Score:</B>&nbsp;105&nbsp;&nbsp;&nbsp;&nb=
sp;<B>Expect:</B>&nbsp;5.9e-005&nbsp;&nbsp;<B>Matches:</B>&nbsp;7</TT></T=
D></TR>
  <TR>
    <TD>&nbsp;</TD>
    <TD noWrap><TT>heat shock protein 70 [Camellia=20
sinensis]</TT></TD></TR></TBODY></TABLE>
<TABLE border=3D0 cellSpacing=3D0 cellPadding=3D0>
  <TBODY>
  <TR>
    <TD><TT>&nbsp;&nbsp;&nbsp;&nbsp;&nbsp;&nbsp;</TT></TD>
    <TD align=3Dright><TT><B>Observed&nbsp;&nbsp;</B></TT></TD>
    <TD noWrap align=3Dright><TT><B>Mr(expt)&nbsp;&nbsp;</B></TT></TD>
    <TD noWrap align=3Dright><TT><B>Mr(calc)&nbsp;&nbsp;</B></TT></TD>
    <TD align=3Dright><TT><B>&nbsp;ppm&nbsp;&nbsp;</B></TT></TD>
    <TD align=3Dright><TT><B>Start&nbsp;</B></TT></TD>
    <TD align=3Dright><TT><B>&nbsp;</B></TT></TD>
    <TD align=3Dright><TT><B>End&nbsp;</B></TT></TD>
    <TD align=3Dright><TT><B>Miss&nbsp;</B></TT></TD>
    <TD align=3Dright><TT><B>Ions&nbsp;</B></TT></TD>
    <TD><TT><B>&nbsp;Peptide</B></TT></TD></TR>
  <TR>
    <TD align=3Dright>&nbsp;</TD>
    <TD align=3Dright><TT>1313.5488&nbsp;&nbsp;</TT></TD>
    <TD align=3Dright><TT>1312.5415&nbsp;&nbsp;</TT></TD>
    <TD align=3Dright><TT>1312.6122&nbsp;&nbsp;</TT></TD>
    <TD noWrap align=3Dright><TT>-53.81&nbsp;</TT></TD>
    <TD align=3Dright><TT>308&nbsp;</TT></TD>
    <TD noWrap align=3Dright><TT>-&nbsp;</TT></TD>
    <TD align=3Dright><TT>317&nbsp;</TT></TD>
    <TD align=3Dright><TT>0&nbsp;&nbsp;</TT></TD>
    <TD noWrap align=3Dright><TT>---&nbsp;&nbsp;</TT></TD>
    <TD noWrap><TT>&nbsp;R.FEELNMDLFR.K</TT></TD></TR>
  <TR>
    <TD align=3Dright>&nbsp;</TD>
    <TD align=3Dright><TT>1384.5679&nbsp;&nbsp;</TT></TD>
    <TD align=3Dright><TT>1383.5606&nbsp;&nbsp;</TT></TD>
    <TD align=3Dright><TT>1383.6453&nbsp;&nbsp;</TT></TD>
    <TD noWrap align=3Dright><TT>-61.17&nbsp;</TT></TD>
    <TD align=3Dright><TT>80&nbsp;</TT></TD>
    <TD noWrap align=3Dright><TT>-&nbsp;</TT></TD>
    <TD align=3Dright><TT>91&nbsp;</TT></TD>
    <TD align=3Dright><TT>1&nbsp;&nbsp;</TT></TD>
    <TD noWrap align=3Dright><TT>---&nbsp;&nbsp;</TT></TD>
    <TD noWrap><TT>&nbsp;R.RFTDASVQSDMK.L</TT></TD></TR>
  <TR>
    <TD align=3Dright>&nbsp;</TD>
    <TD align=3Dright><TT>1487.6201&nbsp;&nbsp;</TT></TD>
    <TD align=3Dright><TT>1486.6128&nbsp;&nbsp;</TT></TD>
    <TD align=3Dright><TT>1486.6940&nbsp;&nbsp;</TT></TD>
    <TD noWrap align=3Dright><TT>-54.60&nbsp;</TT></TD>
    <TD align=3Dright><TT>40&nbsp;</TT></TD>
    <TD noWrap align=3Dright><TT>-&nbsp;</TT></TD>
    <TD align=3Dright><TT>52&nbsp;</TT></TD>
    <TD align=3Dright><TT>0&nbsp;&nbsp;</TT></TD>
    <TD noWrap align=3Dright><TT>---&nbsp;&nbsp;</TT></TD>
    <TD noWrap><TT>&nbsp;R.TTPSYVAFTDTER.L</TT></TD></TR>
  <TR>
    <TD align=3Dright>&nbsp;</TD>
    <TD align=3Dright><TT>1487.6201&nbsp;&nbsp;</TT></TD>
    <TD align=3Dright><TT>1486.6128&nbsp;&nbsp;</TT></TD>
    <TD align=3Dright><TT>1486.6940&nbsp;&nbsp;</TT></TD>
    <TD noWrap align=3Dright><TT>-54.60&nbsp;</TT></TD>
    <TD align=3Dright><TT>40&nbsp;</TT></TD>
    <TD noWrap align=3Dright><TT>-&nbsp;</TT></TD>
    <TD align=3Dright><TT>52&nbsp;</TT></TD>
    <TD align=3Dright><TT>0&nbsp;&nbsp;</TT></TD>
    <TD noWrap align=3Dright><TT>26&nbsp;&nbsp;</TT></TD>
    <TD noWrap><TT>&nbsp;R.TTPSYVAFTDTER.L</TT></TD></TR>
  <TR>
    <TD align=3Dright>&nbsp;</TD>
    <TD align=3Dright><TT>1675.6411&nbsp;&nbsp;</TT></TD>
    <TD align=3Dright><TT>1674.6338&nbsp;&nbsp;</TT></TD>
    <TD align=3Dright><TT>1674.7234&nbsp;&nbsp;</TT></TD>
    <TD noWrap align=3Dright><TT>-53.49&nbsp;</TT></TD>
    <TD align=3Dright><TT>227&nbsp;</TT></TD>
    <TD noWrap align=3Dright><TT>-&nbsp;</TT></TD>
    <TD align=3Dright><TT>242&nbsp;</TT></TD>
    <TD align=3Dright><TT>0&nbsp;&nbsp;</TT></TD>
    <TD noWrap align=3Dright><TT>---&nbsp;&nbsp;</TT></TD>
    <TD noWrap><TT>&nbsp;K.ATAGDTHLGGEDFDNR.M</TT></TD></TR>
  <TR>
    <TD align=3Dright>&nbsp;</TD>
    <TD align=3Dright><TT>1680.7477&nbsp;&nbsp;</TT></TD>
    <TD align=3Dright><TT>1679.7404&nbsp;&nbsp;</TT></TD>
    <TD align=3Dright><TT>1679.8267&nbsp;&nbsp;</TT></TD>
    <TD noWrap align=3Dright><TT>-51.38&nbsp;</TT></TD>
    <TD align=3Dright><TT>145&nbsp;</TT></TD>
    <TD noWrap align=3Dright><TT>-&nbsp;</TT></TD>
    <TD align=3Dright><TT>159&nbsp;</TT></TD>
    <TD align=3Dright><TT>0&nbsp;&nbsp;</TT></TD>
    <TD noWrap align=3Dright><TT>---&nbsp;&nbsp;</TT></TD>
    <TD noWrap><TT>&nbsp;K.NAVVTVPAYFNDSQR.Q</TT></TD></TR>
  <TR>
    <TD align=3Dright>&nbsp;</TD>
    <TD align=3Dright><TT>1680.7477&nbsp;&nbsp;</TT></TD>
    <TD align=3Dright><TT>1679.7404&nbsp;&nbsp;</TT></TD>
    <TD align=3Dright><TT>1679.8267&nbsp;&nbsp;</TT></TD>
    <TD noWrap align=3Dright><TT>-51.38&nbsp;</TT></TD>
    <TD align=3Dright><TT>145&nbsp;</TT></TD>
    <TD noWrap align=3Dright><TT>-&nbsp;</TT></TD>
    <TD align=3Dright><TT>159&nbsp;</TT></TD>
    <TD align=3Dright><TT>0&nbsp;&nbsp;</TT></TD>
    <TD noWrap align=3Dright><TT>59&nbsp;&nbsp;</TT></TD>
    <TD =
noWrap><TT>&nbsp;K.NAVVTVPAYFNDSQR.Q</TT></TD></TR></TBODY></TABLE>
<TABLE border=3D0 cellSpacing=3D0>
  <TBODY>
  <TR>
    <TD><TT>&nbsp;&nbsp;&nbsp;&nbsp;&nbsp;&nbsp;</TT></TD>
    <TD><TT><B>No match to: </B>765.3491, 806.4055, 825.0513, 829.3381,=20
      841.0179, 842.4612, 870.4916, 902.3784, 967.3962, 1159.5750, =
1159.5750,=20
      1197.5974, 1197.5974, 1238.5970, 1346.6572, 1353.5704, 1376.5862,=20
      1376.5862, 1416.6636, 1513.6703, 1513.6703, 1562.7402, 1616.7319,=20
      1616.7319, 1666.7535, 1804.8418, 1804.8418, 1819.7952, 1835.7797,=20
      1854.7983, 1854.7983, 1979.9236, 1979.9236, 2065.0122, 2204.8569,=20
      2210.9883, 2226.0122, 2231.1177, =
2482.0681</TT></TD></TR></TBODY></TABLE><BR>
<TABLE border=3D0 cellSpacing=3D0>
  <TBODY>
  <TR>
    <TD><TT><B><A name=3DHit36>36.</A>&nbsp;&nbsp;&nbsp;</B></TT></TD>
    <TD noWrap><TT><A=20
      =
href=3D"http://zxw-pc/mascot/cgi/protein_view.pl?file=3D../data/20121225/=
F002415.dat&amp;hit=3D36"=20
      =
target=3D_blank>gi|255573627</A>&nbsp;&nbsp;&nbsp;&nbsp;<B>Mass:</B>&nbsp=
;70877&nbsp;&nbsp;&nbsp;&nbsp;<B>Score:</B>&nbsp;104&nbsp;&nbsp;&nbsp;&nb=
sp;<B>Expect:</B>&nbsp;7.4e-005&nbsp;&nbsp;<B>Matches:</B>&nbsp;7</TT></T=
D></TR>
  <TR>
    <TD>&nbsp;</TD>
    <TD noWrap><TT>heat shock protein, putative [Ricinus=20
  communis]</TT></TD></TR></TBODY></TABLE>
<TABLE border=3D0 cellSpacing=3D0 cellPadding=3D0>
  <TBODY>
  <TR>
    <TD><TT>&nbsp;&nbsp;&nbsp;&nbsp;&nbsp;&nbsp;</TT></TD>
    <TD align=3Dright><TT><B>Observed&nbsp;&nbsp;</B></TT></TD>
    <TD noWrap align=3Dright><TT><B>Mr(expt)&nbsp;&nbsp;</B></TT></TD>
    <TD noWrap align=3Dright><TT><B>Mr(calc)&nbsp;&nbsp;</B></TT></TD>
    <TD align=3Dright><TT><B>&nbsp;ppm&nbsp;&nbsp;</B></TT></TD>
    <TD align=3Dright><TT><B>Start&nbsp;</B></TT></TD>
    <TD align=3Dright><TT><B>&nbsp;</B></TT></TD>
    <TD align=3Dright><TT><B>End&nbsp;</B></TT></TD>
    <TD align=3Dright><TT><B>Miss&nbsp;</B></TT></TD>
    <TD align=3Dright><TT><B>Ions&nbsp;</B></TT></TD>
    <TD><TT><B>&nbsp;Peptide</B></TT></TD></TR>
  <TR>
    <TD align=3Dright>&nbsp;</TD>
    <TD align=3Dright><TT>1313.5488&nbsp;&nbsp;</TT></TD>
    <TD align=3Dright><TT>1312.5415&nbsp;&nbsp;</TT></TD>
    <TD align=3Dright><TT>1312.6122&nbsp;&nbsp;</TT></TD>
    <TD noWrap align=3Dright><TT>-53.81&nbsp;</TT></TD>
    <TD align=3Dright><TT>308&nbsp;</TT></TD>
    <TD noWrap align=3Dright><TT>-&nbsp;</TT></TD>
    <TD align=3Dright><TT>317&nbsp;</TT></TD>
    <TD align=3Dright><TT>0&nbsp;&nbsp;</TT></TD>
    <TD noWrap align=3Dright><TT>---&nbsp;&nbsp;</TT></TD>
    <TD noWrap><TT>&nbsp;R.FEELNMDLFR.K</TT></TD></TR>
  <TR>
    <TD align=3Dright>&nbsp;</TD>
    <TD align=3Dright><TT>1487.6201&nbsp;&nbsp;</TT></TD>
    <TD align=3Dright><TT>1486.6128&nbsp;&nbsp;</TT></TD>
    <TD align=3Dright><TT>1486.6940&nbsp;&nbsp;</TT></TD>
    <TD noWrap align=3Dright><TT>-54.60&nbsp;</TT></TD>
    <TD align=3Dright><TT>40&nbsp;</TT></TD>
    <TD noWrap align=3Dright><TT>-&nbsp;</TT></TD>
    <TD align=3Dright><TT>52&nbsp;</TT></TD>
    <TD align=3Dright><TT>0&nbsp;&nbsp;</TT></TD>
    <TD noWrap align=3Dright><TT>---&nbsp;&nbsp;</TT></TD>
    <TD noWrap><TT>&nbsp;R.TTPSYVAFTDTER.L</TT></TD></TR>
  <TR>
    <TD align=3Dright>&nbsp;</TD>
    <TD align=3Dright><TT>1487.6201&nbsp;&nbsp;</TT></TD>
    <TD align=3Dright><TT>1486.6128&nbsp;&nbsp;</TT></TD>
    <TD align=3Dright><TT>1486.6940&nbsp;&nbsp;</TT></TD>
    <TD noWrap align=3Dright><TT>-54.60&nbsp;</TT></TD>
    <TD align=3Dright><TT>40&nbsp;</TT></TD>
    <TD noWrap align=3Dright><TT>-&nbsp;</TT></TD>
    <TD align=3Dright><TT>52&nbsp;</TT></TD>
    <TD align=3Dright><TT>0&nbsp;&nbsp;</TT></TD>
    <TD noWrap align=3Dright><TT>26&nbsp;&nbsp;</TT></TD>
    <TD noWrap><TT>&nbsp;R.TTPSYVAFTDTER.L</TT></TD></TR>
  <TR>
    <TD align=3Dright>&nbsp;</TD>
    <TD align=3Dright><TT>1675.6411&nbsp;&nbsp;</TT></TD>
    <TD align=3Dright><TT>1674.6338&nbsp;&nbsp;</TT></TD>
    <TD align=3Dright><TT>1674.7234&nbsp;&nbsp;</TT></TD>
    <TD noWrap align=3Dright><TT>-53.49&nbsp;</TT></TD>
    <TD align=3Dright><TT>227&nbsp;</TT></TD>
    <TD noWrap align=3Dright><TT>-&nbsp;</TT></TD>
    <TD align=3Dright><TT>242&nbsp;</TT></TD>
    <TD align=3Dright><TT>0&nbsp;&nbsp;</TT></TD>
    <TD noWrap align=3Dright><TT>---&nbsp;&nbsp;</TT></TD>
    <TD noWrap><TT>&nbsp;K.ATAGDTHLGGEDFDNR.M</TT></TD></TR>
  <TR>
    <TD align=3Dright>&nbsp;</TD>
    <TD align=3Dright><TT>1680.7477&nbsp;&nbsp;</TT></TD>
    <TD align=3Dright><TT>1679.7404&nbsp;&nbsp;</TT></TD>
    <TD align=3Dright><TT>1679.8267&nbsp;&nbsp;</TT></TD>
    <TD noWrap align=3Dright><TT>-51.38&nbsp;</TT></TD>
    <TD align=3Dright><TT>145&nbsp;</TT></TD>
    <TD noWrap align=3Dright><TT>-&nbsp;</TT></TD>
    <TD align=3Dright><TT>159&nbsp;</TT></TD>
    <TD align=3Dright><TT>0&nbsp;&nbsp;</TT></TD>
    <TD noWrap align=3Dright><TT>---&nbsp;&nbsp;</TT></TD>
    <TD noWrap><TT>&nbsp;K.NAVVTVPAYFNDSQR.Q</TT></TD></TR>
  <TR>
    <TD align=3Dright>&nbsp;</TD>
    <TD align=3Dright><TT>1680.7477&nbsp;&nbsp;</TT></TD>
    <TD align=3Dright><TT>1679.7404&nbsp;&nbsp;</TT></TD>
    <TD align=3Dright><TT>1679.8267&nbsp;&nbsp;</TT></TD>
    <TD noWrap align=3Dright><TT>-51.38&nbsp;</TT></TD>
    <TD align=3Dright><TT>145&nbsp;</TT></TD>
    <TD noWrap align=3Dright><TT>-&nbsp;</TT></TD>
    <TD align=3Dright><TT>159&nbsp;</TT></TD>
    <TD align=3Dright><TT>0&nbsp;&nbsp;</TT></TD>
    <TD noWrap align=3Dright><TT>59&nbsp;&nbsp;</TT></TD>
    <TD noWrap><TT>&nbsp;K.NAVVTVPAYFNDSQR.Q</TT></TD></TR>
  <TR>
    <TD align=3Dright>&nbsp;</TD>
    <TD align=3Dright><TT>1819.7952&nbsp;&nbsp;</TT></TD>
    <TD align=3Dright><TT>1818.7879&nbsp;&nbsp;</TT></TD>
    <TD align=3Dright><TT>1818.9047&nbsp;&nbsp;</TT></TD>
    <TD noWrap align=3Dright><TT>-64.18&nbsp;</TT></TD>
    <TD align=3Dright><TT>60&nbsp;</TT></TD>
    <TD noWrap align=3Dright><TT>-&nbsp;</TT></TD>
    <TD align=3Dright><TT>75&nbsp;</TT></TD>
    <TD align=3Dright><TT>1&nbsp;&nbsp;</TT></TD>
    <TD noWrap align=3Dright><TT>---&nbsp;&nbsp;</TT></TD>
    <TD noWrap><TT>&nbsp;K.NQVAMNPVNTVFDAKR.L + Oxidation=20
  (M)</TT></TD></TR></TBODY></TABLE>
<TABLE border=3D0 cellSpacing=3D0>
  <TBODY>
  <TR>
    <TD><TT>&nbsp;&nbsp;&nbsp;&nbsp;&nbsp;&nbsp;</TT></TD>
    <TD><TT><B>No match to: </B>765.3491, 806.4055, 825.0513, 829.3381,=20
      841.0179, 842.4612, 870.4916, 902.3784, 967.3962, 1159.5750, =
1159.5750,=20
      1197.5974, 1197.5974, 1238.5970, 1346.6572, 1353.5704, 1376.5862,=20
      1376.5862, 1384.5679, 1416.6636, 1513.6703, 1513.6703, 1562.7402,=20
      1616.7319, 1616.7319, 1666.7535, 1804.8418, 1804.8418, 1835.7797,=20
      1854.7983, 1854.7983, 1979.9236, 1979.9236, 2065.0122, 2204.8569,=20
      2210.9883, 2226.0122, 2231.1177, =
2482.0681</TT></TD></TR></TBODY></TABLE><BR>
<TABLE border=3D0 cellSpacing=3D0>
  <TBODY>
  <TR>
    <TD><TT><B><A name=3DHit37>37.</A>&nbsp;&nbsp;&nbsp;</B></TT></TD>
    <TD noWrap><TT><A=20
      =
href=3D"http://zxw-pc/mascot/cgi/protein_view.pl?file=3D../data/20121225/=
F002415.dat&amp;hit=3D37"=20
      =
target=3D_blank>gi|223532877</A>&nbsp;&nbsp;&nbsp;&nbsp;<B>Mass:</B>&nbsp=
;70877&nbsp;&nbsp;&nbsp;&nbsp;<B>Score:</B>&nbsp;104&nbsp;&nbsp;&nbsp;&nb=
sp;<B>Expect:</B>&nbsp;7.4e-005&nbsp;&nbsp;<B>Matches:</B>&nbsp;7</TT></T=
D></TR>
  <TR>
    <TD>&nbsp;</TD>
    <TD noWrap><TT>heat shock protein, putative [Ricinus=20
  communis]</TT></TD></TR></TBODY></TABLE>
<TABLE border=3D0 cellSpacing=3D0 cellPadding=3D0>
  <TBODY>
  <TR>
    <TD><TT>&nbsp;&nbsp;&nbsp;&nbsp;&nbsp;&nbsp;</TT></TD>
    <TD align=3Dright><TT><B>Observed&nbsp;&nbsp;</B></TT></TD>
    <TD noWrap align=3Dright><TT><B>Mr(expt)&nbsp;&nbsp;</B></TT></TD>
    <TD noWrap align=3Dright><TT><B>Mr(calc)&nbsp;&nbsp;</B></TT></TD>
    <TD align=3Dright><TT><B>&nbsp;ppm&nbsp;&nbsp;</B></TT></TD>
    <TD align=3Dright><TT><B>Start&nbsp;</B></TT></TD>
    <TD align=3Dright><TT><B>&nbsp;</B></TT></TD>
    <TD align=3Dright><TT><B>End&nbsp;</B></TT></TD>
    <TD align=3Dright><TT><B>Miss&nbsp;</B></TT></TD>
    <TD align=3Dright><TT><B>Ions&nbsp;</B></TT></TD>
    <TD><TT><B>&nbsp;Peptide</B></TT></TD></TR>
  <TR>
    <TD align=3Dright>&nbsp;</TD>
    <TD align=3Dright><TT>1313.5488&nbsp;&nbsp;</TT></TD>
    <TD align=3Dright><TT>1312.5415&nbsp;&nbsp;</TT></TD>
    <TD align=3Dright><TT>1312.6122&nbsp;&nbsp;</TT></TD>
    <TD noWrap align=3Dright><TT>-53.81&nbsp;</TT></TD>
    <TD align=3Dright><TT>308&nbsp;</TT></TD>
    <TD noWrap align=3Dright><TT>-&nbsp;</TT></TD>
    <TD align=3Dright><TT>317&nbsp;</TT></TD>
    <TD align=3Dright><TT>0&nbsp;&nbsp;</TT></TD>
    <TD noWrap align=3Dright><TT>---&nbsp;&nbsp;</TT></TD>
    <TD noWrap><TT>&nbsp;R.FEELNMDLFR.K</TT></TD></TR>
  <TR>
    <TD align=3Dright>&nbsp;</TD>
    <TD align=3Dright><TT>1487.6201&nbsp;&nbsp;</TT></TD>
    <TD align=3Dright><TT>1486.6128&nbsp;&nbsp;</TT></TD>
    <TD align=3Dright><TT>1486.6940&nbsp;&nbsp;</TT></TD>
    <TD noWrap align=3Dright><TT>-54.60&nbsp;</TT></TD>
    <TD align=3Dright><TT>40&nbsp;</TT></TD>
    <TD noWrap align=3Dright><TT>-&nbsp;</TT></TD>
    <TD align=3Dright><TT>52&nbsp;</TT></TD>
    <TD align=3Dright><TT>0&nbsp;&nbsp;</TT></TD>
    <TD noWrap align=3Dright><TT>---&nbsp;&nbsp;</TT></TD>
    <TD noWrap><TT>&nbsp;R.TTPSYVAFTDTER.L</TT></TD></TR>
  <TR>
    <TD align=3Dright>&nbsp;</TD>
    <TD align=3Dright><TT>1487.6201&nbsp;&nbsp;</TT></TD>
    <TD align=3Dright><TT>1486.6128&nbsp;&nbsp;</TT></TD>
    <TD align=3Dright><TT>1486.6940&nbsp;&nbsp;</TT></TD>
    <TD noWrap align=3Dright><TT>-54.60&nbsp;</TT></TD>
    <TD align=3Dright><TT>40&nbsp;</TT></TD>
    <TD noWrap align=3Dright><TT>-&nbsp;</TT></TD>
    <TD align=3Dright><TT>52&nbsp;</TT></TD>
    <TD align=3Dright><TT>0&nbsp;&nbsp;</TT></TD>
    <TD noWrap align=3Dright><TT>26&nbsp;&nbsp;</TT></TD>
    <TD noWrap><TT>&nbsp;R.TTPSYVAFTDTER.L</TT></TD></TR>
  <TR>
    <TD align=3Dright>&nbsp;</TD>
    <TD align=3Dright><TT>1675.6411&nbsp;&nbsp;</TT></TD>
    <TD align=3Dright><TT>1674.6338&nbsp;&nbsp;</TT></TD>
    <TD align=3Dright><TT>1674.7234&nbsp;&nbsp;</TT></TD>
    <TD noWrap align=3Dright><TT>-53.49&nbsp;</TT></TD>
    <TD align=3Dright><TT>227&nbsp;</TT></TD>
    <TD noWrap align=3Dright><TT>-&nbsp;</TT></TD>
    <TD align=3Dright><TT>242&nbsp;</TT></TD>
    <TD align=3Dright><TT>0&nbsp;&nbsp;</TT></TD>
    <TD noWrap align=3Dright><TT>---&nbsp;&nbsp;</TT></TD>
    <TD noWrap><TT>&nbsp;K.ATAGDTHLGGEDFDNR.M</TT></TD></TR>
  <TR>
    <TD align=3Dright>&nbsp;</TD>
    <TD align=3Dright><TT>1680.7477&nbsp;&nbsp;</TT></TD>
    <TD align=3Dright><TT>1679.7404&nbsp;&nbsp;</TT></TD>
    <TD align=3Dright><TT>1679.8267&nbsp;&nbsp;</TT></TD>
    <TD noWrap align=3Dright><TT>-51.38&nbsp;</TT></TD>
    <TD align=3Dright><TT>145&nbsp;</TT></TD>
    <TD noWrap align=3Dright><TT>-&nbsp;</TT></TD>
    <TD align=3Dright><TT>159&nbsp;</TT></TD>
    <TD align=3Dright><TT>0&nbsp;&nbsp;</TT></TD>
    <TD noWrap align=3Dright><TT>---&nbsp;&nbsp;</TT></TD>
    <TD noWrap><TT>&nbsp;K.NAVVTVPAYFNDSQR.Q</TT></TD></TR>
  <TR>
    <TD align=3Dright>&nbsp;</TD>
    <TD align=3Dright><TT>1680.7477&nbsp;&nbsp;</TT></TD>
    <TD align=3Dright><TT>1679.7404&nbsp;&nbsp;</TT></TD>
    <TD align=3Dright><TT>1679.8267&nbsp;&nbsp;</TT></TD>
    <TD noWrap align=3Dright><TT>-51.38&nbsp;</TT></TD>
    <TD align=3Dright><TT>145&nbsp;</TT></TD>
    <TD noWrap align=3Dright><TT>-&nbsp;</TT></TD>
    <TD align=3Dright><TT>159&nbsp;</TT></TD>
    <TD align=3Dright><TT>0&nbsp;&nbsp;</TT></TD>
    <TD noWrap align=3Dright><TT>59&nbsp;&nbsp;</TT></TD>
    <TD noWrap><TT>&nbsp;K.NAVVTVPAYFNDSQR.Q</TT></TD></TR>
  <TR>
    <TD align=3Dright>&nbsp;</TD>
    <TD align=3Dright><TT>1819.7952&nbsp;&nbsp;</TT></TD>
    <TD align=3Dright><TT>1818.7879&nbsp;&nbsp;</TT></TD>
    <TD align=3Dright><TT>1818.9047&nbsp;&nbsp;</TT></TD>
    <TD noWrap align=3Dright><TT>-64.18&nbsp;</TT></TD>
    <TD align=3Dright><TT>60&nbsp;</TT></TD>
    <TD noWrap align=3Dright><TT>-&nbsp;</TT></TD>
    <TD align=3Dright><TT>75&nbsp;</TT></TD>
    <TD align=3Dright><TT>1&nbsp;&nbsp;</TT></TD>
    <TD noWrap align=3Dright><TT>---&nbsp;&nbsp;</TT></TD>
    <TD noWrap><TT>&nbsp;K.NQVAMNPVNTVFDAKR.L + Oxidation=20
  (M)</TT></TD></TR></TBODY></TABLE>
<TABLE border=3D0 cellSpacing=3D0>
  <TBODY>
  <TR>
    <TD><TT>&nbsp;&nbsp;&nbsp;&nbsp;&nbsp;&nbsp;</TT></TD>
    <TD><TT><B>No match to: </B>765.3491, 806.4055, 825.0513, 829.3381,=20
      841.0179, 842.4612, 870.4916, 902.3784, 967.3962, 1159.5750, =
1159.5750,=20
      1197.5974, 1197.5974, 1238.5970, 1346.6572, 1353.5704, 1376.5862,=20
      1376.5862, 1384.5679, 1416.6636, 1513.6703, 1513.6703, 1562.7402,=20
      1616.7319, 1616.7319, 1666.7535, 1804.8418, 1804.8418, 1835.7797,=20
      1854.7983, 1854.7983, 1979.9236, 1979.9236, 2065.0122, 2204.8569,=20
      2210.9883, 2226.0122, 2231.1177, =
2482.0681</TT></TD></TR></TBODY></TABLE><BR>
<TABLE border=3D0 cellSpacing=3D0>
  <TBODY>
  <TR>
    <TD><TT><B><A name=3DHit38>38.</A>&nbsp;&nbsp;&nbsp;</B></TT></TD>
    <TD noWrap><TT><A=20
      =
href=3D"http://zxw-pc/mascot/cgi/protein_view.pl?file=3D../data/20121225/=
F002415.dat&amp;hit=3D38"=20
      =
target=3D_blank>gi|225434986</A>&nbsp;&nbsp;&nbsp;&nbsp;<B>Mass:</B>&nbsp=
;57008&nbsp;&nbsp;&nbsp;&nbsp;<B>Score:</B>&nbsp;103&nbsp;&nbsp;&nbsp;&nb=
sp;<B>Expect:</B>&nbsp;9.3e-005&nbsp;&nbsp;<B>Matches:</B>&nbsp;6</TT></T=
D></TR>
  <TR>
    <TD>&nbsp;</TD>
    <TD noWrap><TT>PREDICTED: similar to HSC70-1 (heat shock cognate 70 =
kDa=20
      protein 1); ATP binding isoform 2 [Vitis=20
vinifera]</TT></TD></TR></TBODY></TABLE>
<TABLE border=3D0 cellSpacing=3D0 cellPadding=3D0>
  <TBODY>
  <TR>
    <TD><TT>&nbsp;&nbsp;&nbsp;&nbsp;&nbsp;&nbsp;</TT></TD>
    <TD align=3Dright><TT><B>Observed&nbsp;&nbsp;</B></TT></TD>
    <TD noWrap align=3Dright><TT><B>Mr(expt)&nbsp;&nbsp;</B></TT></TD>
    <TD noWrap align=3Dright><TT><B>Mr(calc)&nbsp;&nbsp;</B></TT></TD>
    <TD align=3Dright><TT><B>&nbsp;ppm&nbsp;&nbsp;</B></TT></TD>
    <TD align=3Dright><TT><B>Start&nbsp;</B></TT></TD>
    <TD align=3Dright><TT><B>&nbsp;</B></TT></TD>
    <TD align=3Dright><TT><B>End&nbsp;</B></TT></TD>
    <TD align=3Dright><TT><B>Miss&nbsp;</B></TT></TD>
    <TD align=3Dright><TT><B>Ions&nbsp;</B></TT></TD>
    <TD><TT><B>&nbsp;Peptide</B></TT></TD></TR>
  <TR>
    <TD align=3Dright>&nbsp;</TD>
    <TD align=3Dright><TT>1313.5488&nbsp;&nbsp;</TT></TD>
    <TD align=3Dright><TT>1312.5415&nbsp;&nbsp;</TT></TD>
    <TD align=3Dright><TT>1312.6122&nbsp;&nbsp;</TT></TD>
    <TD noWrap align=3Dright><TT>-53.81&nbsp;</TT></TD>
    <TD align=3Dright><TT>308&nbsp;</TT></TD>
    <TD noWrap align=3Dright><TT>-&nbsp;</TT></TD>
    <TD align=3Dright><TT>317&nbsp;</TT></TD>
    <TD align=3Dright><TT>0&nbsp;&nbsp;</TT></TD>
    <TD noWrap align=3Dright><TT>---&nbsp;&nbsp;</TT></TD>
    <TD noWrap><TT>&nbsp;R.FEELNMDLFR.K</TT></TD></TR>
  <TR>
    <TD align=3Dright>&nbsp;</TD>
    <TD align=3Dright><TT>1487.6201&nbsp;&nbsp;</TT></TD>
    <TD align=3Dright><TT>1486.6128&nbsp;&nbsp;</TT></TD>
    <TD align=3Dright><TT>1486.6940&nbsp;&nbsp;</TT></TD>
    <TD noWrap align=3Dright><TT>-54.60&nbsp;</TT></TD>
    <TD align=3Dright><TT>40&nbsp;</TT></TD>
    <TD noWrap align=3Dright><TT>-&nbsp;</TT></TD>
    <TD align=3Dright><TT>52&nbsp;</TT></TD>
    <TD align=3Dright><TT>0&nbsp;&nbsp;</TT></TD>
    <TD noWrap align=3Dright><TT>---&nbsp;&nbsp;</TT></TD>
    <TD noWrap><TT>&nbsp;R.TTPSYVAFTDTER.L</TT></TD></TR>
  <TR>
    <TD align=3Dright>&nbsp;</TD>
    <TD align=3Dright><TT>1487.6201&nbsp;&nbsp;</TT></TD>
    <TD align=3Dright><TT>1486.6128&nbsp;&nbsp;</TT></TD>
    <TD align=3Dright><TT>1486.6940&nbsp;&nbsp;</TT></TD>
    <TD noWrap align=3Dright><TT>-54.60&nbsp;</TT></TD>
    <TD align=3Dright><TT>40&nbsp;</TT></TD>
    <TD noWrap align=3Dright><TT>-&nbsp;</TT></TD>
    <TD align=3Dright><TT>52&nbsp;</TT></TD>
    <TD align=3Dright><TT>0&nbsp;&nbsp;</TT></TD>
    <TD noWrap align=3Dright><TT>26&nbsp;&nbsp;</TT></TD>
    <TD noWrap><TT>&nbsp;R.TTPSYVAFTDTER.L</TT></TD></TR>
  <TR>
    <TD align=3Dright>&nbsp;</TD>
    <TD align=3Dright><TT>1675.6411&nbsp;&nbsp;</TT></TD>
    <TD align=3Dright><TT>1674.6338&nbsp;&nbsp;</TT></TD>
    <TD align=3Dright><TT>1674.7234&nbsp;&nbsp;</TT></TD>
    <TD noWrap align=3Dright><TT>-53.49&nbsp;</TT></TD>
    <TD align=3Dright><TT>227&nbsp;</TT></TD>
    <TD noWrap align=3Dright><TT>-&nbsp;</TT></TD>
    <TD align=3Dright><TT>242&nbsp;</TT></TD>
    <TD align=3Dright><TT>0&nbsp;&nbsp;</TT></TD>
    <TD noWrap align=3Dright><TT>---&nbsp;&nbsp;</TT></TD>
    <TD noWrap><TT>&nbsp;K.ATAGDTHLGGEDFDNR.M</TT></TD></TR>
  <TR>
    <TD align=3Dright>&nbsp;</TD>
    <TD align=3Dright><TT>1680.7477&nbsp;&nbsp;</TT></TD>
    <TD align=3Dright><TT>1679.7404&nbsp;&nbsp;</TT></TD>
    <TD align=3Dright><TT>1679.8267&nbsp;&nbsp;</TT></TD>
    <TD noWrap align=3Dright><TT>-51.38&nbsp;</TT></TD>
    <TD align=3Dright><TT>145&nbsp;</TT></TD>
    <TD noWrap align=3Dright><TT>-&nbsp;</TT></TD>
    <TD align=3Dright><TT>159&nbsp;</TT></TD>
    <TD align=3Dright><TT>0&nbsp;&nbsp;</TT></TD>
    <TD noWrap align=3Dright><TT>---&nbsp;&nbsp;</TT></TD>
    <TD noWrap><TT>&nbsp;K.NAVVTVPAYFNDSQR.Q</TT></TD></TR>
  <TR>
    <TD align=3Dright>&nbsp;</TD>
    <TD align=3Dright><TT>1680.7477&nbsp;&nbsp;</TT></TD>
    <TD align=3Dright><TT>1679.7404&nbsp;&nbsp;</TT></TD>
    <TD align=3Dright><TT>1679.8267&nbsp;&nbsp;</TT></TD>
    <TD noWrap align=3Dright><TT>-51.38&nbsp;</TT></TD>
    <TD align=3Dright><TT>145&nbsp;</TT></TD>
    <TD noWrap align=3Dright><TT>-&nbsp;</TT></TD>
    <TD align=3Dright><TT>159&nbsp;</TT></TD>
    <TD align=3Dright><TT>0&nbsp;&nbsp;</TT></TD>
    <TD noWrap align=3Dright><TT>59&nbsp;&nbsp;</TT></TD>
    <TD =
noWrap><TT>&nbsp;K.NAVVTVPAYFNDSQR.Q</TT></TD></TR></TBODY></TABLE>
<TABLE border=3D0 cellSpacing=3D0>
  <TBODY>
  <TR>
    <TD><TT>&nbsp;&nbsp;&nbsp;&nbsp;&nbsp;&nbsp;</TT></TD>
    <TD><TT><B>No match to: </B>765.3491, 806.4055, 825.0513, 829.3381,=20
      841.0179, 842.4612, 870.4916, 902.3784, 967.3962, 1159.5750, =
1159.5750,=20
      1197.5974, 1197.5974, 1238.5970, 1346.6572, 1353.5704, 1376.5862,=20
      1376.5862, 1384.5679, 1416.6636, 1513.6703, 1513.6703, 1562.7402,=20
      1616.7319, 1616.7319, 1666.7535, 1804.8418, 1804.8418, 1819.7952,=20
      1835.7797, 1854.7983, 1854.7983, 1979.9236, 1979.9236, 2065.0122,=20
      2204.8569, 2210.9883, 2226.0122, 2231.1177,=20
2482.0681</TT></TD></TR></TBODY></TABLE><BR>
<TABLE border=3D0 cellSpacing=3D0>
  <TBODY>
  <TR>
    <TD><TT><B><A name=3DHit39>39.</A>&nbsp;&nbsp;&nbsp;</B></TT></TD>
    <TD noWrap><TT><A=20
      =
href=3D"http://zxw-pc/mascot/cgi/protein_view.pl?file=3D../data/20121225/=
F002415.dat&amp;hit=3D39"=20
      =
target=3D_blank>gi|225440326</A>&nbsp;&nbsp;&nbsp;&nbsp;<B>Mass:</B>&nbsp=
;56855&nbsp;&nbsp;&nbsp;&nbsp;<B>Score:</B>&nbsp;103&nbsp;&nbsp;&nbsp;&nb=
sp;<B>Expect:</B>&nbsp;9.3e-005&nbsp;&nbsp;<B>Matches:</B>&nbsp;6</TT></T=
D></TR>
  <TR>
    <TD>&nbsp;</TD>
    <TD noWrap><TT>PREDICTED: similar to HSC70-1 (heat shock cognate 70 =
kDa=20
      protein 1); ATP binding isoform 2 [Vitis=20
vinifera]</TT></TD></TR></TBODY></TABLE>
<TABLE border=3D0 cellSpacing=3D0 cellPadding=3D0>
  <TBODY>
  <TR>
    <TD><TT>&nbsp;&nbsp;&nbsp;&nbsp;&nbsp;&nbsp;</TT></TD>
    <TD align=3Dright><TT><B>Observed&nbsp;&nbsp;</B></TT></TD>
    <TD noWrap align=3Dright><TT><B>Mr(expt)&nbsp;&nbsp;</B></TT></TD>
    <TD noWrap align=3Dright><TT><B>Mr(calc)&nbsp;&nbsp;</B></TT></TD>
    <TD align=3Dright><TT><B>&nbsp;ppm&nbsp;&nbsp;</B></TT></TD>
    <TD align=3Dright><TT><B>Start&nbsp;</B></TT></TD>
    <TD align=3Dright><TT><B>&nbsp;</B></TT></TD>
    <TD align=3Dright><TT><B>End&nbsp;</B></TT></TD>
    <TD align=3Dright><TT><B>Miss&nbsp;</B></TT></TD>
    <TD align=3Dright><TT><B>Ions&nbsp;</B></TT></TD>
    <TD><TT><B>&nbsp;Peptide</B></TT></TD></TR>
  <TR>
    <TD align=3Dright>&nbsp;</TD>
    <TD align=3Dright><TT>1313.5488&nbsp;&nbsp;</TT></TD>
    <TD align=3Dright><TT>1312.5415&nbsp;&nbsp;</TT></TD>
    <TD align=3Dright><TT>1312.6122&nbsp;&nbsp;</TT></TD>
    <TD noWrap align=3Dright><TT>-53.81&nbsp;</TT></TD>
    <TD align=3Dright><TT>308&nbsp;</TT></TD>
    <TD noWrap align=3Dright><TT>-&nbsp;</TT></TD>
    <TD align=3Dright><TT>317&nbsp;</TT></TD>
    <TD align=3Dright><TT>0&nbsp;&nbsp;</TT></TD>
    <TD noWrap align=3Dright><TT>---&nbsp;&nbsp;</TT></TD>
    <TD noWrap><TT>&nbsp;R.FEELNMDLFR.K</TT></TD></TR>
  <TR>
    <TD align=3Dright>&nbsp;</TD>
    <TD align=3Dright><TT>1487.6201&nbsp;&nbsp;</TT></TD>
    <TD align=3Dright><TT>1486.6128&nbsp;&nbsp;</TT></TD>
    <TD align=3Dright><TT>1486.6940&nbsp;&nbsp;</TT></TD>
    <TD noWrap align=3Dright><TT>-54.60&nbsp;</TT></TD>
    <TD align=3Dright><TT>40&nbsp;</TT></TD>
    <TD noWrap align=3Dright><TT>-&nbsp;</TT></TD>
    <TD align=3Dright><TT>52&nbsp;</TT></TD>
    <TD align=3Dright><TT>0&nbsp;&nbsp;</TT></TD>
    <TD noWrap align=3Dright><TT>---&nbsp;&nbsp;</TT></TD>
    <TD noWrap><TT>&nbsp;R.TTPSYVAFTDTER.L</TT></TD></TR>
  <TR>
    <TD align=3Dright>&nbsp;</TD>
    <TD align=3Dright><TT>1487.6201&nbsp;&nbsp;</TT></TD>
    <TD align=3Dright><TT>1486.6128&nbsp;&nbsp;</TT></TD>
    <TD align=3Dright><TT>1486.6940&nbsp;&nbsp;</TT></TD>
    <TD noWrap align=3Dright><TT>-54.60&nbsp;</TT></TD>
    <TD align=3Dright><TT>40&nbsp;</TT></TD>
    <TD noWrap align=3Dright><TT>-&nbsp;</TT></TD>
    <TD align=3Dright><TT>52&nbsp;</TT></TD>
    <TD align=3Dright><TT>0&nbsp;&nbsp;</TT></TD>
    <TD noWrap align=3Dright><TT>26&nbsp;&nbsp;</TT></TD>
    <TD noWrap><TT>&nbsp;R.TTPSYVAFTDTER.L</TT></TD></TR>
  <TR>
    <TD align=3Dright>&nbsp;</TD>
    <TD align=3Dright><TT>1675.6411&nbsp;&nbsp;</TT></TD>
    <TD align=3Dright><TT>1674.6338&nbsp;&nbsp;</TT></TD>
    <TD align=3Dright><TT>1674.7234&nbsp;&nbsp;</TT></TD>
    <TD noWrap align=3Dright><TT>-53.49&nbsp;</TT></TD>
    <TD align=3Dright><TT>227&nbsp;</TT></TD>
    <TD noWrap align=3Dright><TT>-&nbsp;</TT></TD>
    <TD align=3Dright><TT>242&nbsp;</TT></TD>
    <TD align=3Dright><TT>0&nbsp;&nbsp;</TT></TD>
    <TD noWrap align=3Dright><TT>---&nbsp;&nbsp;</TT></TD>
    <TD noWrap><TT>&nbsp;K.ATAGDTHLGGEDFDNR.M</TT></TD></TR>
  <TR>
    <TD align=3Dright>&nbsp;</TD>
    <TD align=3Dright><TT>1680.7477&nbsp;&nbsp;</TT></TD>
    <TD align=3Dright><TT>1679.7404&nbsp;&nbsp;</TT></TD>
    <TD align=3Dright><TT>1679.8267&nbsp;&nbsp;</TT></TD>
    <TD noWrap align=3Dright><TT>-51.38&nbsp;</TT></TD>
    <TD align=3Dright><TT>145&nbsp;</TT></TD>
    <TD noWrap align=3Dright><TT>-&nbsp;</TT></TD>
    <TD align=3Dright><TT>159&nbsp;</TT></TD>
    <TD align=3Dright><TT>0&nbsp;&nbsp;</TT></TD>
    <TD noWrap align=3Dright><TT>---&nbsp;&nbsp;</TT></TD>
    <TD noWrap><TT>&nbsp;K.NAVVTVPAYFNDSQR.Q</TT></TD></TR>
  <TR>
    <TD align=3Dright>&nbsp;</TD>
    <TD align=3Dright><TT>1680.7477&nbsp;&nbsp;</TT></TD>
    <TD align=3Dright><TT>1679.7404&nbsp;&nbsp;</TT></TD>
    <TD align=3Dright><TT>1679.8267&nbsp;&nbsp;</TT></TD>
    <TD noWrap align=3Dright><TT>-51.38&nbsp;</TT></TD>
    <TD align=3Dright><TT>145&nbsp;</TT></TD>
    <TD noWrap align=3Dright><TT>-&nbsp;</TT></TD>
    <TD align=3Dright><TT>159&nbsp;</TT></TD>
    <TD align=3Dright><TT>0&nbsp;&nbsp;</TT></TD>
    <TD noWrap align=3Dright><TT>59&nbsp;&nbsp;</TT></TD>
    <TD =
noWrap><TT>&nbsp;K.NAVVTVPAYFNDSQR.Q</TT></TD></TR></TBODY></TABLE>
<TABLE border=3D0 cellSpacing=3D0>
  <TBODY>
  <TR>
    <TD><TT>&nbsp;&nbsp;&nbsp;&nbsp;&nbsp;&nbsp;</TT></TD>
    <TD><TT><B>No match to: </B>765.3491, 806.4055, 825.0513, 829.3381,=20
      841.0179, 842.4612, 870.4916, 902.3784, 967.3962, 1159.5750, =
1159.5750,=20
      1197.5974, 1197.5974, 1238.5970, 1346.6572, 1353.5704, 1376.5862,=20
      1376.5862, 1384.5679, 1416.6636, 1513.6703, 1513.6703, 1562.7402,=20
      1616.7319, 1616.7319, 1666.7535, 1804.8418, 1804.8418, 1819.7952,=20
      1835.7797, 1854.7983, 1854.7983, 1979.9236, 1979.9236, 2065.0122,=20
      2204.8569, 2210.9883, 2226.0122, 2231.1177,=20
2482.0681</TT></TD></TR></TBODY></TABLE><BR>
<TABLE border=3D0 cellSpacing=3D0>
  <TBODY>
  <TR>
    <TD><TT><B><A name=3DHit40>40.</A>&nbsp;&nbsp;&nbsp;</B></TT></TD>
    <TD noWrap><TT><A=20
      =
href=3D"http://zxw-pc/mascot/cgi/protein_view.pl?file=3D../data/20121225/=
F002415.dat&amp;hit=3D40"=20
      =
target=3D_blank>gi|225449499</A>&nbsp;&nbsp;&nbsp;&nbsp;<B>Mass:</B>&nbsp=
;57072&nbsp;&nbsp;&nbsp;&nbsp;<B>Score:</B>&nbsp;103&nbsp;&nbsp;&nbsp;&nb=
sp;<B>Expect:</B>&nbsp;9.3e-005&nbsp;&nbsp;<B>Matches:</B>&nbsp;6</TT></T=
D></TR>
  <TR>
    <TD>&nbsp;</TD>
    <TD noWrap><TT>PREDICTED: similar to HSC70-1 (heat shock cognate 70 =
kDa=20
      protein 1); ATP binding isoform 2 [Vitis=20
vinifera]</TT></TD></TR></TBODY></TABLE>
<TABLE border=3D0 cellSpacing=3D0 cellPadding=3D0>
  <TBODY>
  <TR>
    <TD><TT>&nbsp;&nbsp;&nbsp;&nbsp;&nbsp;&nbsp;</TT></TD>
    <TD align=3Dright><TT><B>Observed&nbsp;&nbsp;</B></TT></TD>
    <TD noWrap align=3Dright><TT><B>Mr(expt)&nbsp;&nbsp;</B></TT></TD>
    <TD noWrap align=3Dright><TT><B>Mr(calc)&nbsp;&nbsp;</B></TT></TD>
    <TD align=3Dright><TT><B>&nbsp;ppm&nbsp;&nbsp;</B></TT></TD>
    <TD align=3Dright><TT><B>Start&nbsp;</B></TT></TD>
    <TD align=3Dright><TT><B>&nbsp;</B></TT></TD>
    <TD align=3Dright><TT><B>End&nbsp;</B></TT></TD>
    <TD align=3Dright><TT><B>Miss&nbsp;</B></TT></TD>
    <TD align=3Dright><TT><B>Ions&nbsp;</B></TT></TD>
    <TD><TT><B>&nbsp;Peptide</B></TT></TD></TR>
  <TR>
    <TD align=3Dright>&nbsp;</TD>
    <TD align=3Dright><TT>1313.5488&nbsp;&nbsp;</TT></TD>
    <TD align=3Dright><TT>1312.5415&nbsp;&nbsp;</TT></TD>
    <TD align=3Dright><TT>1312.6122&nbsp;&nbsp;</TT></TD>
    <TD noWrap align=3Dright><TT>-53.81&nbsp;</TT></TD>
    <TD align=3Dright><TT>308&nbsp;</TT></TD>
    <TD noWrap align=3Dright><TT>-&nbsp;</TT></TD>
    <TD align=3Dright><TT>317&nbsp;</TT></TD>
    <TD align=3Dright><TT>0&nbsp;&nbsp;</TT></TD>
    <TD noWrap align=3Dright><TT>---&nbsp;&nbsp;</TT></TD>
    <TD noWrap><TT>&nbsp;R.FEELNMDLFR.K</TT></TD></TR>
  <TR>
    <TD align=3Dright>&nbsp;</TD>
    <TD align=3Dright><TT>1487.6201&nbsp;&nbsp;</TT></TD>
    <TD align=3Dright><TT>1486.6128&nbsp;&nbsp;</TT></TD>
    <TD align=3Dright><TT>1486.6940&nbsp;&nbsp;</TT></TD>
    <TD noWrap align=3Dright><TT>-54.60&nbsp;</TT></TD>
    <TD align=3Dright><TT>40&nbsp;</TT></TD>
    <TD noWrap align=3Dright><TT>-&nbsp;</TT></TD>
    <TD align=3Dright><TT>52&nbsp;</TT></TD>
    <TD align=3Dright><TT>0&nbsp;&nbsp;</TT></TD>
    <TD noWrap align=3Dright><TT>---&nbsp;&nbsp;</TT></TD>
    <TD noWrap><TT>&nbsp;R.TTPSYVAFTDTER.L</TT></TD></TR>
  <TR>
    <TD align=3Dright>&nbsp;</TD>
    <TD align=3Dright><TT>1487.6201&nbsp;&nbsp;</TT></TD>
    <TD align=3Dright><TT>1486.6128&nbsp;&nbsp;</TT></TD>
    <TD align=3Dright><TT>1486.6940&nbsp;&nbsp;</TT></TD>
    <TD noWrap align=3Dright><TT>-54.60&nbsp;</TT></TD>
    <TD align=3Dright><TT>40&nbsp;</TT></TD>
    <TD noWrap align=3Dright><TT>-&nbsp;</TT></TD>
    <TD align=3Dright><TT>52&nbsp;</TT></TD>
    <TD align=3Dright><TT>0&nbsp;&nbsp;</TT></TD>
    <TD noWrap align=3Dright><TT>26&nbsp;&nbsp;</TT></TD>
    <TD noWrap><TT>&nbsp;R.TTPSYVAFTDTER.L</TT></TD></TR>
  <TR>
    <TD align=3Dright>&nbsp;</TD>
    <TD align=3Dright><TT>1675.6411&nbsp;&nbsp;</TT></TD>
    <TD align=3Dright><TT>1674.6338&nbsp;&nbsp;</TT></TD>
    <TD align=3Dright><TT>1674.7234&nbsp;&nbsp;</TT></TD>
    <TD noWrap align=3Dright><TT>-53.49&nbsp;</TT></TD>
    <TD align=3Dright><TT>227&nbsp;</TT></TD>
    <TD noWrap align=3Dright><TT>-&nbsp;</TT></TD>
    <TD align=3Dright><TT>242&nbsp;</TT></TD>
    <TD align=3Dright><TT>0&nbsp;&nbsp;</TT></TD>
    <TD noWrap align=3Dright><TT>---&nbsp;&nbsp;</TT></TD>
    <TD noWrap><TT>&nbsp;K.ATAGDTHLGGEDFDNR.M</TT></TD></TR>
  <TR>
    <TD align=3Dright>&nbsp;</TD>
    <TD align=3Dright><TT>1680.7477&nbsp;&nbsp;</TT></TD>
    <TD align=3Dright><TT>1679.7404&nbsp;&nbsp;</TT></TD>
    <TD align=3Dright><TT>1679.8267&nbsp;&nbsp;</TT></TD>
    <TD noWrap align=3Dright><TT>-51.38&nbsp;</TT></TD>
    <TD align=3Dright><TT>145&nbsp;</TT></TD>
    <TD noWrap align=3Dright><TT>-&nbsp;</TT></TD>
    <TD align=3Dright><TT>159&nbsp;</TT></TD>
    <TD align=3Dright><TT>0&nbsp;&nbsp;</TT></TD>
    <TD noWrap align=3Dright><TT>---&nbsp;&nbsp;</TT></TD>
    <TD noWrap><TT>&nbsp;K.NAVVTVPAYFNDSQR.Q</TT></TD></TR>
  <TR>
    <TD align=3Dright>&nbsp;</TD>
    <TD align=3Dright><TT>1680.7477&nbsp;&nbsp;</TT></TD>
    <TD align=3Dright><TT>1679.7404&nbsp;&nbsp;</TT></TD>
    <TD align=3Dright><TT>1679.8267&nbsp;&nbsp;</TT></TD>
    <TD noWrap align=3Dright><TT>-51.38&nbsp;</TT></TD>
    <TD align=3Dright><TT>145&nbsp;</TT></TD>
    <TD noWrap align=3Dright><TT>-&nbsp;</TT></TD>
    <TD align=3Dright><TT>159&nbsp;</TT></TD>
    <TD align=3Dright><TT>0&nbsp;&nbsp;</TT></TD>
    <TD noWrap align=3Dright><TT>59&nbsp;&nbsp;</TT></TD>
    <TD =
noWrap><TT>&nbsp;K.NAVVTVPAYFNDSQR.Q</TT></TD></TR></TBODY></TABLE>
<TABLE border=3D0 cellSpacing=3D0>
  <TBODY>
  <TR>
    <TD><TT>&nbsp;&nbsp;&nbsp;&nbsp;&nbsp;&nbsp;</TT></TD>
    <TD><TT><B>No match to: </B>765.3491, 806.4055, 825.0513, 829.3381,=20
      841.0179, 842.4612, 870.4916, 902.3784, 967.3962, 1159.5750, =
1159.5750,=20
      1197.5974, 1197.5974, 1238.5970, 1346.6572, 1353.5704, 1376.5862,=20
      1376.5862, 1384.5679, 1416.6636, 1513.6703, 1513.6703, 1562.7402,=20
      1616.7319, 1616.7319, 1666.7535, 1804.8418, 1804.8418, 1819.7952,=20
      1835.7797, 1854.7983, 1854.7983, 1979.9236, 1979.9236, 2065.0122,=20
      2204.8569, 2210.9883, 2226.0122, 2231.1177,=20
2482.0681</TT></TD></TR></TBODY></TABLE><BR>
<TABLE border=3D0 cellSpacing=3D0>
  <TBODY>
  <TR>
    <TD><TT><B><A name=3DHit41>41.</A>&nbsp;&nbsp;&nbsp;</B></TT></TD>
    <TD noWrap><TT><A=20
      =
href=3D"http://zxw-pc/mascot/cgi/protein_view.pl?file=3D../data/20121225/=
F002415.dat&amp;hit=3D41"=20
      =
target=3D_blank>gi|225434996</A>&nbsp;&nbsp;&nbsp;&nbsp;<B>Mass:</B>&nbsp=
;57102&nbsp;&nbsp;&nbsp;&nbsp;<B>Score:</B>&nbsp;103&nbsp;&nbsp;&nbsp;&nb=
sp;<B>Expect:</B>&nbsp;9.3e-005&nbsp;&nbsp;<B>Matches:</B>&nbsp;6</TT></T=
D></TR>
  <TR>
    <TD>&nbsp;</TD>
    <TD noWrap><TT>PREDICTED: similar to HSC70-1 (heat shock cognate 70 =
kDa=20
      protein 1); ATP binding isoform 2 [Vitis=20
vinifera]</TT></TD></TR></TBODY></TABLE>
<TABLE border=3D0 cellSpacing=3D0 cellPadding=3D0>
  <TBODY>
  <TR>
    <TD><TT>&nbsp;&nbsp;&nbsp;&nbsp;&nbsp;&nbsp;</TT></TD>
    <TD align=3Dright><TT><B>Observed&nbsp;&nbsp;</B></TT></TD>
    <TD noWrap align=3Dright><TT><B>Mr(expt)&nbsp;&nbsp;</B></TT></TD>
    <TD noWrap align=3Dright><TT><B>Mr(calc)&nbsp;&nbsp;</B></TT></TD>
    <TD align=3Dright><TT><B>&nbsp;ppm&nbsp;&nbsp;</B></TT></TD>
    <TD align=3Dright><TT><B>Start&nbsp;</B></TT></TD>
    <TD align=3Dright><TT><B>&nbsp;</B></TT></TD>
    <TD align=3Dright><TT><B>End&nbsp;</B></TT></TD>
    <TD align=3Dright><TT><B>Miss&nbsp;</B></TT></TD>
    <TD align=3Dright><TT><B>Ions&nbsp;</B></TT></TD>
    <TD><TT><B>&nbsp;Peptide</B></TT></TD></TR>
  <TR>
    <TD align=3Dright>&nbsp;</TD>
    <TD align=3Dright><TT>1313.5488&nbsp;&nbsp;</TT></TD>
    <TD align=3Dright><TT>1312.5415&nbsp;&nbsp;</TT></TD>
    <TD align=3Dright><TT>1312.6122&nbsp;&nbsp;</TT></TD>
    <TD noWrap align=3Dright><TT>-53.81&nbsp;</TT></TD>
    <TD align=3Dright><TT>308&nbsp;</TT></TD>
    <TD noWrap align=3Dright><TT>-&nbsp;</TT></TD>
    <TD align=3Dright><TT>317&nbsp;</TT></TD>
    <TD align=3Dright><TT>0&nbsp;&nbsp;</TT></TD>
    <TD noWrap align=3Dright><TT>---&nbsp;&nbsp;</TT></TD>
    <TD noWrap><TT>&nbsp;R.FEELNMDLFR.K</TT></TD></TR>
  <TR>
    <TD align=3Dright>&nbsp;</TD>
    <TD align=3Dright><TT>1487.6201&nbsp;&nbsp;</TT></TD>
    <TD align=3Dright><TT>1486.6128&nbsp;&nbsp;</TT></TD>
    <TD align=3Dright><TT>1486.6940&nbsp;&nbsp;</TT></TD>
    <TD noWrap align=3Dright><TT>-54.60&nbsp;</TT></TD>
    <TD align=3Dright><TT>40&nbsp;</TT></TD>
    <TD noWrap align=3Dright><TT>-&nbsp;</TT></TD>
    <TD align=3Dright><TT>52&nbsp;</TT></TD>
    <TD align=3Dright><TT>0&nbsp;&nbsp;</TT></TD>
    <TD noWrap align=3Dright><TT>---&nbsp;&nbsp;</TT></TD>
    <TD noWrap><TT>&nbsp;R.TTPSYVAFTDTER.L</TT></TD></TR>
  <TR>
    <TD align=3Dright>&nbsp;</TD>
    <TD align=3Dright><TT>1487.6201&nbsp;&nbsp;</TT></TD>
    <TD align=3Dright><TT>1486.6128&nbsp;&nbsp;</TT></TD>
    <TD align=3Dright><TT>1486.6940&nbsp;&nbsp;</TT></TD>
    <TD noWrap align=3Dright><TT>-54.60&nbsp;</TT></TD>
    <TD align=3Dright><TT>40&nbsp;</TT></TD>
    <TD noWrap align=3Dright><TT>-&nbsp;</TT></TD>
    <TD align=3Dright><TT>52&nbsp;</TT></TD>
    <TD align=3Dright><TT>0&nbsp;&nbsp;</TT></TD>
    <TD noWrap align=3Dright><TT>26&nbsp;&nbsp;</TT></TD>
    <TD noWrap><TT>&nbsp;R.TTPSYVAFTDTER.L</TT></TD></TR>
  <TR>
    <TD align=3Dright>&nbsp;</TD>
    <TD align=3Dright><TT>1675.6411&nbsp;&nbsp;</TT></TD>
    <TD align=3Dright><TT>1674.6338&nbsp;&nbsp;</TT></TD>
    <TD align=3Dright><TT>1674.7234&nbsp;&nbsp;</TT></TD>
    <TD noWrap align=3Dright><TT>-53.49&nbsp;</TT></TD>
    <TD align=3Dright><TT>227&nbsp;</TT></TD>
    <TD noWrap align=3Dright><TT>-&nbsp;</TT></TD>
    <TD align=3Dright><TT>242&nbsp;</TT></TD>
    <TD align=3Dright><TT>0&nbsp;&nbsp;</TT></TD>
    <TD noWrap align=3Dright><TT>---&nbsp;&nbsp;</TT></TD>
    <TD noWrap><TT>&nbsp;K.ATAGDTHLGGEDFDNR.M</TT></TD></TR>
  <TR>
    <TD align=3Dright>&nbsp;</TD>
    <TD align=3Dright><TT>1680.7477&nbsp;&nbsp;</TT></TD>
    <TD align=3Dright><TT>1679.7404&nbsp;&nbsp;</TT></TD>
    <TD align=3Dright><TT>1679.8267&nbsp;&nbsp;</TT></TD>
    <TD noWrap align=3Dright><TT>-51.38&nbsp;</TT></TD>
    <TD align=3Dright><TT>145&nbsp;</TT></TD>
    <TD noWrap align=3Dright><TT>-&nbsp;</TT></TD>
    <TD align=3Dright><TT>159&nbsp;</TT></TD>
    <TD align=3Dright><TT>0&nbsp;&nbsp;</TT></TD>
    <TD noWrap align=3Dright><TT>---&nbsp;&nbsp;</TT></TD>
    <TD noWrap><TT>&nbsp;K.NAVVTVPAYFNDSQR.Q</TT></TD></TR>
  <TR>
    <TD align=3Dright>&nbsp;</TD>
    <TD align=3Dright><TT>1680.7477&nbsp;&nbsp;</TT></TD>
    <TD align=3Dright><TT>1679.7404&nbsp;&nbsp;</TT></TD>
    <TD align=3Dright><TT>1679.8267&nbsp;&nbsp;</TT></TD>
    <TD noWrap align=3Dright><TT>-51.38&nbsp;</TT></TD>
    <TD align=3Dright><TT>145&nbsp;</TT></TD>
    <TD noWrap align=3Dright><TT>-&nbsp;</TT></TD>
    <TD align=3Dright><TT>159&nbsp;</TT></TD>
    <TD align=3Dright><TT>0&nbsp;&nbsp;</TT></TD>
    <TD noWrap align=3Dright><TT>59&nbsp;&nbsp;</TT></TD>
    <TD =
noWrap><TT>&nbsp;K.NAVVTVPAYFNDSQR.Q</TT></TD></TR></TBODY></TABLE>
<TABLE border=3D0 cellSpacing=3D0>
  <TBODY>
  <TR>
    <TD><TT>&nbsp;&nbsp;&nbsp;&nbsp;&nbsp;&nbsp;</TT></TD>
    <TD><TT><B>No match to: </B>765.3491, 806.4055, 825.0513, 829.3381,=20
      841.0179, 842.4612, 870.4916, 902.3784, 967.3962, 1159.5750, =
1159.5750,=20
      1197.5974, 1197.5974, 1238.5970, 1346.6572, 1353.5704, 1376.5862,=20
      1376.5862, 1384.5679, 1416.6636, 1513.6703, 1513.6703, 1562.7402,=20
      1616.7319, 1616.7319, 1666.7535, 1804.8418, 1804.8418, 1819.7952,=20
      1835.7797, 1854.7983, 1854.7983, 1979.9236, 1979.9236, 2065.0122,=20
      2204.8569, 2210.9883, 2226.0122, 2231.1177,=20
2482.0681</TT></TD></TR></TBODY></TABLE><BR>
<TABLE border=3D0 cellSpacing=3D0>
  <TBODY>
  <TR>
    <TD><TT><B><A name=3DHit42>42.</A>&nbsp;&nbsp;&nbsp;</B></TT></TD>
    <TD noWrap><TT><A=20
      =
href=3D"http://zxw-pc/mascot/cgi/protein_view.pl?file=3D../data/20121225/=
F002415.dat&amp;hit=3D42"=20
      =
target=3D_blank>gi|312283463</A>&nbsp;&nbsp;&nbsp;&nbsp;<B>Mass:</B>&nbsp=
;71011&nbsp;&nbsp;&nbsp;&nbsp;<B>Score:</B>&nbsp;101&nbsp;&nbsp;&nbsp;&nb=
sp;<B>Expect:</B>&nbsp;0.00015&nbsp;&nbsp;<B>Matches:</B>&nbsp;7</TT></TD=
></TR>
  <TR>
    <TD>&nbsp;</TD>
    <TD noWrap><TT>unnamed protein product [Thellungiella=20
  halophila]</TT></TD></TR></TBODY></TABLE>
<TABLE border=3D0 cellSpacing=3D0 cellPadding=3D0>
  <TBODY>
  <TR>
    <TD><TT>&nbsp;&nbsp;&nbsp;&nbsp;&nbsp;&nbsp;</TT></TD>
    <TD align=3Dright><TT><B>Observed&nbsp;&nbsp;</B></TT></TD>
    <TD noWrap align=3Dright><TT><B>Mr(expt)&nbsp;&nbsp;</B></TT></TD>
    <TD noWrap align=3Dright><TT><B>Mr(calc)&nbsp;&nbsp;</B></TT></TD>
    <TD align=3Dright><TT><B>&nbsp;ppm&nbsp;&nbsp;</B></TT></TD>
    <TD align=3Dright><TT><B>Start&nbsp;</B></TT></TD>
    <TD align=3Dright><TT><B>&nbsp;</B></TT></TD>
    <TD align=3Dright><TT><B>End&nbsp;</B></TT></TD>
    <TD align=3Dright><TT><B>Miss&nbsp;</B></TT></TD>
    <TD align=3Dright><TT><B>Ions&nbsp;</B></TT></TD>
    <TD><TT><B>&nbsp;Peptide</B></TT></TD></TR>
  <TR>
    <TD align=3Dright>&nbsp;</TD>
    <TD align=3Dright><TT>1487.6201&nbsp;&nbsp;</TT></TD>
    <TD align=3Dright><TT>1486.6128&nbsp;&nbsp;</TT></TD>
    <TD align=3Dright><TT>1486.6940&nbsp;&nbsp;</TT></TD>
    <TD noWrap align=3Dright><TT>-54.60&nbsp;</TT></TD>
    <TD align=3Dright><TT>39&nbsp;</TT></TD>
    <TD noWrap align=3Dright><TT>-&nbsp;</TT></TD>
    <TD align=3Dright><TT>51&nbsp;</TT></TD>
    <TD align=3Dright><TT>0&nbsp;&nbsp;</TT></TD>
    <TD noWrap align=3Dright><TT>---&nbsp;&nbsp;</TT></TD>
    <TD noWrap><TT>&nbsp;R.TTPSYVAFTDTER.L</TT></TD></TR>
  <TR>
    <TD align=3Dright>&nbsp;</TD>
    <TD align=3Dright><TT>1487.6201&nbsp;&nbsp;</TT></TD>
    <TD align=3Dright><TT>1486.6128&nbsp;&nbsp;</TT></TD>
    <TD align=3Dright><TT>1486.6940&nbsp;&nbsp;</TT></TD>
    <TD noWrap align=3Dright><TT>-54.60&nbsp;</TT></TD>
    <TD align=3Dright><TT>39&nbsp;</TT></TD>
    <TD noWrap align=3Dright><TT>-&nbsp;</TT></TD>
    <TD align=3Dright><TT>51&nbsp;</TT></TD>
    <TD align=3Dright><TT>0&nbsp;&nbsp;</TT></TD>
    <TD noWrap align=3Dright><TT>26&nbsp;&nbsp;</TT></TD>
    <TD noWrap><TT>&nbsp;R.TTPSYVAFTDTER.L</TT></TD></TR>
  <TR>
    <TD align=3Dright>&nbsp;</TD>
    <TD align=3Dright><TT>1675.6411&nbsp;&nbsp;</TT></TD>
    <TD align=3Dright><TT>1674.6338&nbsp;&nbsp;</TT></TD>
    <TD align=3Dright><TT>1674.7234&nbsp;&nbsp;</TT></TD>
    <TD noWrap align=3Dright><TT>-53.49&nbsp;</TT></TD>
    <TD align=3Dright><TT>226&nbsp;</TT></TD>
    <TD noWrap align=3Dright><TT>-&nbsp;</TT></TD>
    <TD align=3Dright><TT>241&nbsp;</TT></TD>
    <TD align=3Dright><TT>0&nbsp;&nbsp;</TT></TD>
    <TD noWrap align=3Dright><TT>---&nbsp;&nbsp;</TT></TD>
    <TD noWrap><TT>&nbsp;K.ATAGDTHLGGEDFDNR.L</TT></TD></TR>
  <TR>
    <TD align=3Dright>&nbsp;</TD>
    <TD align=3Dright><TT>1680.7477&nbsp;&nbsp;</TT></TD>
    <TD align=3Dright><TT>1679.7404&nbsp;&nbsp;</TT></TD>
    <TD align=3Dright><TT>1679.8267&nbsp;&nbsp;</TT></TD>
    <TD noWrap align=3Dright><TT>-51.38&nbsp;</TT></TD>
    <TD align=3Dright><TT>144&nbsp;</TT></TD>
    <TD noWrap align=3Dright><TT>-&nbsp;</TT></TD>
    <TD align=3Dright><TT>158&nbsp;</TT></TD>
    <TD align=3Dright><TT>0&nbsp;&nbsp;</TT></TD>
    <TD noWrap align=3Dright><TT>---&nbsp;&nbsp;</TT></TD>
    <TD noWrap><TT>&nbsp;K.NAVVTVPAYFNDSQR.Q</TT></TD></TR>
  <TR>
    <TD align=3Dright>&nbsp;</TD>
    <TD align=3Dright><TT>1680.7477&nbsp;&nbsp;</TT></TD>
    <TD align=3Dright><TT>1679.7404&nbsp;&nbsp;</TT></TD>
    <TD align=3Dright><TT>1679.8267&nbsp;&nbsp;</TT></TD>
    <TD noWrap align=3Dright><TT>-51.38&nbsp;</TT></TD>
    <TD align=3Dright><TT>144&nbsp;</TT></TD>
    <TD noWrap align=3Dright><TT>-&nbsp;</TT></TD>
    <TD align=3Dright><TT>158&nbsp;</TT></TD>
    <TD align=3Dright><TT>0&nbsp;&nbsp;</TT></TD>
    <TD noWrap align=3Dright><TT>59&nbsp;&nbsp;</TT></TD>
    <TD noWrap><TT>&nbsp;K.NAVVTVPAYFNDSQR.Q</TT></TD></TR>
  <TR>
    <TD align=3Dright>&nbsp;</TD>
    <TD align=3Dright><TT>1979.9236&nbsp;&nbsp;</TT></TD>
    <TD align=3Dright><TT>1978.9163&nbsp;&nbsp;</TT></TD>
    <TD align=3Dright><TT>1978.8996&nbsp;&nbsp;</TT></TD>
    <TD noWrap align=3Dright><TT>8.45&nbsp;</TT></TD>
    <TD align=3Dright><TT>80&nbsp;</TT></TD>
    <TD noWrap align=3Dright><TT>-&nbsp;</TT></TD>
    <TD align=3Dright><TT>95&nbsp;</TT></TD>
    <TD align=3Dright><TT>1&nbsp;&nbsp;</TT></TD>
    <TD noWrap align=3Dright><TT>---&nbsp;&nbsp;</TT></TD>
    <TD noWrap><TT>&nbsp;R.FSDPSVQSDMRHWPFK.V + Oxidation =
(M)</TT></TD></TR>
  <TR>
    <TD align=3Dright>&nbsp;</TD>
    <TD align=3Dright><TT>1979.9236&nbsp;&nbsp;</TT></TD>
    <TD align=3Dright><TT>1978.9163&nbsp;&nbsp;</TT></TD>
    <TD align=3Dright><TT>1978.8996&nbsp;&nbsp;</TT></TD>
    <TD noWrap align=3Dright><TT>8.45&nbsp;</TT></TD>
    <TD align=3Dright><TT>80&nbsp;</TT></TD>
    <TD noWrap align=3Dright><TT>-&nbsp;</TT></TD>
    <TD align=3Dright><TT>95&nbsp;</TT></TD>
    <TD align=3Dright><TT>1&nbsp;&nbsp;</TT></TD>
    <TD noWrap align=3Dright><TT>---&nbsp;&nbsp;</TT></TD>
    <TD noWrap><TT>&nbsp;R.FSDPSVQSDMRHWPFK.V + Oxidation=20
  (M)</TT></TD></TR></TBODY></TABLE>
<TABLE border=3D0 cellSpacing=3D0>
  <TBODY>
  <TR>
    <TD><TT>&nbsp;&nbsp;&nbsp;&nbsp;&nbsp;&nbsp;</TT></TD>
    <TD><TT><B>No match to: </B>765.3491, 806.4055, 825.0513, 829.3381,=20
      841.0179, 842.4612, 870.4916, 902.3784, 967.3962, 1159.5750, =
1159.5750,=20
      1197.5974, 1197.5974, 1238.5970, 1313.5488, 1346.6572, 1353.5704,=20
      1376.5862, 1376.5862, 1384.5679, 1416.6636, 1513.6703, 1513.6703,=20
      1562.7402, 1616.7319, 1616.7319, 1666.7535, 1804.8418, 1804.8418,=20
      1819.7952, 1835.7797, 1854.7983, 1854.7983, 2065.0122, 2204.8569,=20
      2210.9883, 2226.0122, 2231.1177, =
2482.0681</TT></TD></TR></TBODY></TABLE><BR>
<TABLE border=3D0 cellSpacing=3D0>
  <TBODY>
  <TR>
    <TD><TT><B><A name=3DHit43>43.</A>&nbsp;&nbsp;&nbsp;</B></TT></TD>
    <TD noWrap><TT><A=20
      =
href=3D"http://zxw-pc/mascot/cgi/protein_view.pl?file=3D../data/20121225/=
F002415.dat&amp;hit=3D43"=20
      =
target=3D_blank>gi|257310578</A>&nbsp;&nbsp;&nbsp;&nbsp;<B>Mass:</B>&nbsp=
;71391&nbsp;&nbsp;&nbsp;&nbsp;<B>Score:</B>&nbsp;101&nbsp;&nbsp;&nbsp;&nb=
sp;<B>Expect:</B>&nbsp;0.00015&nbsp;&nbsp;<B>Matches:</B>&nbsp;6</TT></TD=
></TR>
  <TR>
    <TD>&nbsp;</TD>
    <TD noWrap><TT>unnamed protein product [Brassica=20
napus]</TT></TD></TR></TBODY></TABLE>
<TABLE border=3D0 cellSpacing=3D0 cellPadding=3D0>
  <TBODY>
  <TR>
    <TD><TT>&nbsp;&nbsp;&nbsp;&nbsp;&nbsp;&nbsp;</TT></TD>
    <TD align=3Dright><TT><B>Observed&nbsp;&nbsp;</B></TT></TD>
    <TD noWrap align=3Dright><TT><B>Mr(expt)&nbsp;&nbsp;</B></TT></TD>
    <TD noWrap align=3Dright><TT><B>Mr(calc)&nbsp;&nbsp;</B></TT></TD>
    <TD align=3Dright><TT><B>&nbsp;ppm&nbsp;&nbsp;</B></TT></TD>
    <TD align=3Dright><TT><B>Start&nbsp;</B></TT></TD>
    <TD align=3Dright><TT><B>&nbsp;</B></TT></TD>
    <TD align=3Dright><TT><B>End&nbsp;</B></TT></TD>
    <TD align=3Dright><TT><B>Miss&nbsp;</B></TT></TD>
    <TD align=3Dright><TT><B>Ions&nbsp;</B></TT></TD>
    <TD><TT><B>&nbsp;Peptide</B></TT></TD></TR>
  <TR>
    <TD align=3Dright>&nbsp;</TD>
    <TD align=3Dright><TT>1487.6201&nbsp;&nbsp;</TT></TD>
    <TD align=3Dright><TT>1486.6128&nbsp;&nbsp;</TT></TD>
    <TD align=3Dright><TT>1486.6940&nbsp;&nbsp;</TT></TD>
    <TD noWrap align=3Dright><TT>-54.60&nbsp;</TT></TD>
    <TD align=3Dright><TT>39&nbsp;</TT></TD>
    <TD noWrap align=3Dright><TT>-&nbsp;</TT></TD>
    <TD align=3Dright><TT>51&nbsp;</TT></TD>
    <TD align=3Dright><TT>0&nbsp;&nbsp;</TT></TD>
    <TD noWrap align=3Dright><TT>---&nbsp;&nbsp;</TT></TD>
    <TD noWrap><TT>&nbsp;R.TTPSYVAFTDTER.L</TT></TD></TR>
  <TR>
    <TD align=3Dright>&nbsp;</TD>
    <TD align=3Dright><TT>1487.6201&nbsp;&nbsp;</TT></TD>
    <TD align=3Dright><TT>1486.6128&nbsp;&nbsp;</TT></TD>
    <TD align=3Dright><TT>1486.6940&nbsp;&nbsp;</TT></TD>
    <TD noWrap align=3Dright><TT>-54.60&nbsp;</TT></TD>
    <TD align=3Dright><TT>39&nbsp;</TT></TD>
    <TD noWrap align=3Dright><TT>-&nbsp;</TT></TD>
    <TD align=3Dright><TT>51&nbsp;</TT></TD>
    <TD align=3Dright><TT>0&nbsp;&nbsp;</TT></TD>
    <TD noWrap align=3Dright><TT>26&nbsp;&nbsp;</TT></TD>
    <TD noWrap><TT>&nbsp;R.TTPSYVAFTDTER.L</TT></TD></TR>
  <TR>
    <TD align=3Dright>&nbsp;</TD>
    <TD align=3Dright><TT>1675.6411&nbsp;&nbsp;</TT></TD>
    <TD align=3Dright><TT>1674.6338&nbsp;&nbsp;</TT></TD>
    <TD align=3Dright><TT>1674.7234&nbsp;&nbsp;</TT></TD>
    <TD noWrap align=3Dright><TT>-53.49&nbsp;</TT></TD>
    <TD align=3Dright><TT>226&nbsp;</TT></TD>
    <TD noWrap align=3Dright><TT>-&nbsp;</TT></TD>
    <TD align=3Dright><TT>241&nbsp;</TT></TD>
    <TD align=3Dright><TT>0&nbsp;&nbsp;</TT></TD>
    <TD noWrap align=3Dright><TT>---&nbsp;&nbsp;</TT></TD>
    <TD noWrap><TT>&nbsp;K.ATAGDTHLGGEDFDNR.L</TT></TD></TR>
  <TR>
    <TD align=3Dright>&nbsp;</TD>
    <TD align=3Dright><TT>1680.7477&nbsp;&nbsp;</TT></TD>
    <TD align=3Dright><TT>1679.7404&nbsp;&nbsp;</TT></TD>
    <TD align=3Dright><TT>1679.8267&nbsp;&nbsp;</TT></TD>
    <TD noWrap align=3Dright><TT>-51.38&nbsp;</TT></TD>
    <TD align=3Dright><TT>144&nbsp;</TT></TD>
    <TD noWrap align=3Dright><TT>-&nbsp;</TT></TD>
    <TD align=3Dright><TT>158&nbsp;</TT></TD>
    <TD align=3Dright><TT>0&nbsp;&nbsp;</TT></TD>
    <TD noWrap align=3Dright><TT>---&nbsp;&nbsp;</TT></TD>
    <TD noWrap><TT>&nbsp;K.NAVVTVPAYFNDSQR.Q</TT></TD></TR>
  <TR>
    <TD align=3Dright>&nbsp;</TD>
    <TD align=3Dright><TT>1680.7477&nbsp;&nbsp;</TT></TD>
    <TD align=3Dright><TT>1679.7404&nbsp;&nbsp;</TT></TD>
    <TD align=3Dright><TT>1679.8267&nbsp;&nbsp;</TT></TD>
    <TD noWrap align=3Dright><TT>-51.38&nbsp;</TT></TD>
    <TD align=3Dright><TT>144&nbsp;</TT></TD>
    <TD noWrap align=3Dright><TT>-&nbsp;</TT></TD>
    <TD align=3Dright><TT>158&nbsp;</TT></TD>
    <TD align=3Dright><TT>0&nbsp;&nbsp;</TT></TD>
    <TD noWrap align=3Dright><TT>59&nbsp;&nbsp;</TT></TD>
    <TD noWrap><TT>&nbsp;K.NAVVTVPAYFNDSQR.Q</TT></TD></TR>
  <TR>
    <TD align=3Dright>&nbsp;</TD>
    <TD align=3Dright><TT>2065.0122&nbsp;&nbsp;</TT></TD>
    <TD align=3Dright><TT>2064.0049&nbsp;&nbsp;</TT></TD>
    <TD align=3Dright><TT>2063.9524&nbsp;&nbsp;</TT></TD>
    <TD noWrap align=3Dright><TT>25.5&nbsp;</TT></TD>
    <TD align=3Dright><TT>79&nbsp;</TT></TD>
    <TD noWrap align=3Dright><TT>-&nbsp;</TT></TD>
    <TD align=3Dright><TT>95&nbsp;</TT></TD>
    <TD align=3Dright><TT>1&nbsp;&nbsp;</TT></TD>
    <TD noWrap align=3Dright><TT>---&nbsp;&nbsp;</TT></TD>
    <TD =
noWrap><TT>&nbsp;R.RFSDPSVQSDMTHWPFK.V</TT></TD></TR></TBODY></TABLE>
<TABLE border=3D0 cellSpacing=3D0>
  <TBODY>
  <TR>
    <TD><TT>&nbsp;&nbsp;&nbsp;&nbsp;&nbsp;&nbsp;</TT></TD>
    <TD><TT><B>No match to: </B>765.3491, 806.4055, 825.0513, 829.3381,=20
      841.0179, 842.4612, 870.4916, 902.3784, 967.3962, 1159.5750, =
1159.5750,=20
      1197.5974, 1197.5974, 1238.5970, 1313.5488, 1346.6572, 1353.5704,=20
      1376.5862, 1376.5862, 1384.5679, 1416.6636, 1513.6703, 1513.6703,=20
      1562.7402, 1616.7319, 1616.7319, 1666.7535, 1804.8418, 1804.8418,=20
      1819.7952, 1835.7797, 1854.7983, 1854.7983, 1979.9236, 1979.9236,=20
      2204.8569, 2210.9883, 2226.0122, 2231.1177,=20
2482.0681</TT></TD></TR></TBODY></TABLE><BR>
<TABLE border=3D0 cellSpacing=3D0>
  <TBODY>
  <TR>
    <TD><TT><B><A name=3DHit44>44.</A>&nbsp;&nbsp;&nbsp;</B></TT></TD>
    <TD noWrap><TT><A=20
      =
href=3D"http://zxw-pc/mascot/cgi/protein_view.pl?file=3D../data/20121225/=
F002415.dat&amp;hit=3D44"=20
      =
target=3D_blank>gi|257345192</A>&nbsp;&nbsp;&nbsp;&nbsp;<B>Mass:</B>&nbsp=
;71391&nbsp;&nbsp;&nbsp;&nbsp;<B>Score:</B>&nbsp;101&nbsp;&nbsp;&nbsp;&nb=
sp;<B>Expect:</B>&nbsp;0.00015&nbsp;&nbsp;<B>Matches:</B>&nbsp;6</TT></TD=
></TR>
  <TR>
    <TD>&nbsp;</TD>
    <TD noWrap><TT>unnamed protein product [Brassica=20
napus]</TT></TD></TR></TBODY></TABLE>
<TABLE border=3D0 cellSpacing=3D0 cellPadding=3D0>
  <TBODY>
  <TR>
    <TD><TT>&nbsp;&nbsp;&nbsp;&nbsp;&nbsp;&nbsp;</TT></TD>
    <TD align=3Dright><TT><B>Observed&nbsp;&nbsp;</B></TT></TD>
    <TD noWrap align=3Dright><TT><B>Mr(expt)&nbsp;&nbsp;</B></TT></TD>
    <TD noWrap align=3Dright><TT><B>Mr(calc)&nbsp;&nbsp;</B></TT></TD>
    <TD align=3Dright><TT><B>&nbsp;ppm&nbsp;&nbsp;</B></TT></TD>
    <TD align=3Dright><TT><B>Start&nbsp;</B></TT></TD>
    <TD align=3Dright><TT><B>&nbsp;</B></TT></TD>
    <TD align=3Dright><TT><B>End&nbsp;</B></TT></TD>
    <TD align=3Dright><TT><B>Miss&nbsp;</B></TT></TD>
    <TD align=3Dright><TT><B>Ions&nbsp;</B></TT></TD>
    <TD><TT><B>&nbsp;Peptide</B></TT></TD></TR>
  <TR>
    <TD align=3Dright>&nbsp;</TD>
    <TD align=3Dright><TT>1487.6201&nbsp;&nbsp;</TT></TD>
    <TD align=3Dright><TT>1486.6128&nbsp;&nbsp;</TT></TD>
    <TD align=3Dright><TT>1486.6940&nbsp;&nbsp;</TT></TD>
    <TD noWrap align=3Dright><TT>-54.60&nbsp;</TT></TD>
    <TD align=3Dright><TT>39&nbsp;</TT></TD>
    <TD noWrap align=3Dright><TT>-&nbsp;</TT></TD>
    <TD align=3Dright><TT>51&nbsp;</TT></TD>
    <TD align=3Dright><TT>0&nbsp;&nbsp;</TT></TD>
    <TD noWrap align=3Dright><TT>---&nbsp;&nbsp;</TT></TD>
    <TD noWrap><TT>&nbsp;R.TTPSYVAFTDTER.L</TT></TD></TR>
  <TR>
    <TD align=3Dright>&nbsp;</TD>
    <TD align=3Dright><TT>1487.6201&nbsp;&nbsp;</TT></TD>
    <TD align=3Dright><TT>1486.6128&nbsp;&nbsp;</TT></TD>
    <TD align=3Dright><TT>1486.6940&nbsp;&nbsp;</TT></TD>
    <TD noWrap align=3Dright><TT>-54.60&nbsp;</TT></TD>
    <TD align=3Dright><TT>39&nbsp;</TT></TD>
    <TD noWrap align=3Dright><TT>-&nbsp;</TT></TD>
    <TD align=3Dright><TT>51&nbsp;</TT></TD>
    <TD align=3Dright><TT>0&nbsp;&nbsp;</TT></TD>
    <TD noWrap align=3Dright><TT>26&nbsp;&nbsp;</TT></TD>
    <TD noWrap><TT>&nbsp;R.TTPSYVAFTDTER.L</TT></TD></TR>
  <TR>
    <TD align=3Dright>&nbsp;</TD>
    <TD align=3Dright><TT>1675.6411&nbsp;&nbsp;</TT></TD>
    <TD align=3Dright><TT>1674.6338&nbsp;&nbsp;</TT></TD>
    <TD align=3Dright><TT>1674.7234&nbsp;&nbsp;</TT></TD>
    <TD noWrap align=3Dright><TT>-53.49&nbsp;</TT></TD>
    <TD align=3Dright><TT>226&nbsp;</TT></TD>
    <TD noWrap align=3Dright><TT>-&nbsp;</TT></TD>
    <TD align=3Dright><TT>241&nbsp;</TT></TD>
    <TD align=3Dright><TT>0&nbsp;&nbsp;</TT></TD>
    <TD noWrap align=3Dright><TT>---&nbsp;&nbsp;</TT></TD>
    <TD noWrap><TT>&nbsp;K.ATAGDTHLGGEDFDNR.L</TT></TD></TR>
  <TR>
    <TD align=3Dright>&nbsp;</TD>
    <TD align=3Dright><TT>1680.7477&nbsp;&nbsp;</TT></TD>
    <TD align=3Dright><TT>1679.7404&nbsp;&nbsp;</TT></TD>
    <TD align=3Dright><TT>1679.8267&nbsp;&nbsp;</TT></TD>
    <TD noWrap align=3Dright><TT>-51.38&nbsp;</TT></TD>
    <TD align=3Dright><TT>144&nbsp;</TT></TD>
    <TD noWrap align=3Dright><TT>-&nbsp;</TT></TD>
    <TD align=3Dright><TT>158&nbsp;</TT></TD>
    <TD align=3Dright><TT>0&nbsp;&nbsp;</TT></TD>
    <TD noWrap align=3Dright><TT>---&nbsp;&nbsp;</TT></TD>
    <TD noWrap><TT>&nbsp;K.NAVVTVPAYFNDSQR.Q</TT></TD></TR>
  <TR>
    <TD align=3Dright>&nbsp;</TD>
    <TD align=3Dright><TT>1680.7477&nbsp;&nbsp;</TT></TD>
    <TD align=3Dright><TT>1679.7404&nbsp;&nbsp;</TT></TD>
    <TD align=3Dright><TT>1679.8267&nbsp;&nbsp;</TT></TD>
    <TD noWrap align=3Dright><TT>-51.38&nbsp;</TT></TD>
    <TD align=3Dright><TT>144&nbsp;</TT></TD>
    <TD noWrap align=3Dright><TT>-&nbsp;</TT></TD>
    <TD align=3Dright><TT>158&nbsp;</TT></TD>
    <TD align=3Dright><TT>0&nbsp;&nbsp;</TT></TD>
    <TD noWrap align=3Dright><TT>59&nbsp;&nbsp;</TT></TD>
    <TD noWrap><TT>&nbsp;K.NAVVTVPAYFNDSQR.Q</TT></TD></TR>
  <TR>
    <TD align=3Dright>&nbsp;</TD>
    <TD align=3Dright><TT>2065.0122&nbsp;&nbsp;</TT></TD>
    <TD align=3Dright><TT>2064.0049&nbsp;&nbsp;</TT></TD>
    <TD align=3Dright><TT>2063.9524&nbsp;&nbsp;</TT></TD>
    <TD noWrap align=3Dright><TT>25.5&nbsp;</TT></TD>
    <TD align=3Dright><TT>79&nbsp;</TT></TD>
    <TD noWrap align=3Dright><TT>-&nbsp;</TT></TD>
    <TD align=3Dright><TT>95&nbsp;</TT></TD>
    <TD align=3Dright><TT>1&nbsp;&nbsp;</TT></TD>
    <TD noWrap align=3Dright><TT>---&nbsp;&nbsp;</TT></TD>
    <TD =
noWrap><TT>&nbsp;R.RFSDPSVQSDMTHWPFK.V</TT></TD></TR></TBODY></TABLE>
<TABLE border=3D0 cellSpacing=3D0>
  <TBODY>
  <TR>
    <TD><TT>&nbsp;&nbsp;&nbsp;&nbsp;&nbsp;&nbsp;</TT></TD>
    <TD><TT><B>No match to: </B>765.3491, 806.4055, 825.0513, 829.3381,=20
      841.0179, 842.4612, 870.4916, 902.3784, 967.3962, 1159.5750, =
1159.5750,=20
      1197.5974, 1197.5974, 1238.5970, 1313.5488, 1346.6572, 1353.5704,=20
      1376.5862, 1376.5862, 1384.5679, 1416.6636, 1513.6703, 1513.6703,=20
      1562.7402, 1616.7319, 1616.7319, 1666.7535, 1804.8418, 1804.8418,=20
      1819.7952, 1835.7797, 1854.7983, 1854.7983, 1979.9236, 1979.9236,=20
      2204.8569, 2210.9883, 2226.0122, 2231.1177,=20
2482.0681</TT></TD></TR></TBODY></TABLE><BR>
<TABLE border=3D0 cellSpacing=3D0>
  <TBODY>
  <TR>
    <TD><TT><B><A name=3DHit45>45.</A>&nbsp;&nbsp;&nbsp;</B></TT></TD>
    <TD noWrap><TT><A=20
      =
href=3D"http://zxw-pc/mascot/cgi/protein_view.pl?file=3D../data/20121225/=
F002415.dat&amp;hit=3D45"=20
      =
target=3D_blank>gi|219776064</A>&nbsp;&nbsp;&nbsp;&nbsp;<B>Mass:</B>&nbsp=
;71391&nbsp;&nbsp;&nbsp;&nbsp;<B>Score:</B>&nbsp;101&nbsp;&nbsp;&nbsp;&nb=
sp;<B>Expect:</B>&nbsp;0.00015&nbsp;&nbsp;<B>Matches:</B>&nbsp;6</TT></TD=
></TR>
  <TR>
    <TD>&nbsp;</TD>
    <TD noWrap><TT>unnamed protein product [Brassica=20
napus]</TT></TD></TR></TBODY></TABLE>
<TABLE border=3D0 cellSpacing=3D0 cellPadding=3D0>
  <TBODY>
  <TR>
    <TD><TT>&nbsp;&nbsp;&nbsp;&nbsp;&nbsp;&nbsp;</TT></TD>
    <TD align=3Dright><TT><B>Observed&nbsp;&nbsp;</B></TT></TD>
    <TD noWrap align=3Dright><TT><B>Mr(expt)&nbsp;&nbsp;</B></TT></TD>
    <TD noWrap align=3Dright><TT><B>Mr(calc)&nbsp;&nbsp;</B></TT></TD>
    <TD align=3Dright><TT><B>&nbsp;ppm&nbsp;&nbsp;</B></TT></TD>
    <TD align=3Dright><TT><B>Start&nbsp;</B></TT></TD>
    <TD align=3Dright><TT><B>&nbsp;</B></TT></TD>
    <TD align=3Dright><TT><B>End&nbsp;</B></TT></TD>
    <TD align=3Dright><TT><B>Miss&nbsp;</B></TT></TD>
    <TD align=3Dright><TT><B>Ions&nbsp;</B></TT></TD>
    <TD><TT><B>&nbsp;Peptide</B></TT></TD></TR>
  <TR>
    <TD align=3Dright>&nbsp;</TD>
    <TD align=3Dright><TT>1487.6201&nbsp;&nbsp;</TT></TD>
    <TD align=3Dright><TT>1486.6128&nbsp;&nbsp;</TT></TD>
    <TD align=3Dright><TT>1486.6940&nbsp;&nbsp;</TT></TD>
    <TD noWrap align=3Dright><TT>-54.60&nbsp;</TT></TD>
    <TD align=3Dright><TT>39&nbsp;</TT></TD>
    <TD noWrap align=3Dright><TT>-&nbsp;</TT></TD>
    <TD align=3Dright><TT>51&nbsp;</TT></TD>
    <TD align=3Dright><TT>0&nbsp;&nbsp;</TT></TD>
    <TD noWrap align=3Dright><TT>---&nbsp;&nbsp;</TT></TD>
    <TD noWrap><TT>&nbsp;R.TTPSYVAFTDTER.L</TT></TD></TR>
  <TR>
    <TD align=3Dright>&nbsp;</TD>
    <TD align=3Dright><TT>1487.6201&nbsp;&nbsp;</TT></TD>
    <TD align=3Dright><TT>1486.6128&nbsp;&nbsp;</TT></TD>
    <TD align=3Dright><TT>1486.6940&nbsp;&nbsp;</TT></TD>
    <TD noWrap align=3Dright><TT>-54.60&nbsp;</TT></TD>
    <TD align=3Dright><TT>39&nbsp;</TT></TD>
    <TD noWrap align=3Dright><TT>-&nbsp;</TT></TD>
    <TD align=3Dright><TT>51&nbsp;</TT></TD>
    <TD align=3Dright><TT>0&nbsp;&nbsp;</TT></TD>
    <TD noWrap align=3Dright><TT>26&nbsp;&nbsp;</TT></TD>
    <TD noWrap><TT>&nbsp;R.TTPSYVAFTDTER.L</TT></TD></TR>
  <TR>
    <TD align=3Dright>&nbsp;</TD>
    <TD align=3Dright><TT>1675.6411&nbsp;&nbsp;</TT></TD>
    <TD align=3Dright><TT>1674.6338&nbsp;&nbsp;</TT></TD>
    <TD align=3Dright><TT>1674.7234&nbsp;&nbsp;</TT></TD>
    <TD noWrap align=3Dright><TT>-53.49&nbsp;</TT></TD>
    <TD align=3Dright><TT>226&nbsp;</TT></TD>
    <TD noWrap align=3Dright><TT>-&nbsp;</TT></TD>
    <TD align=3Dright><TT>241&nbsp;</TT></TD>
    <TD align=3Dright><TT>0&nbsp;&nbsp;</TT></TD>
    <TD noWrap align=3Dright><TT>---&nbsp;&nbsp;</TT></TD>
    <TD noWrap><TT>&nbsp;K.ATAGDTHLGGEDFDNR.L</TT></TD></TR>
  <TR>
    <TD align=3Dright>&nbsp;</TD>
    <TD align=3Dright><TT>1680.7477&nbsp;&nbsp;</TT></TD>
    <TD align=3Dright><TT>1679.7404&nbsp;&nbsp;</TT></TD>
    <TD align=3Dright><TT>1679.8267&nbsp;&nbsp;</TT></TD>
    <TD noWrap align=3Dright><TT>-51.38&nbsp;</TT></TD>
    <TD align=3Dright><TT>144&nbsp;</TT></TD>
    <TD noWrap align=3Dright><TT>-&nbsp;</TT></TD>
    <TD align=3Dright><TT>158&nbsp;</TT></TD>
    <TD align=3Dright><TT>0&nbsp;&nbsp;</TT></TD>
    <TD noWrap align=3Dright><TT>---&nbsp;&nbsp;</TT></TD>
    <TD noWrap><TT>&nbsp;K.NAVVTVPAYFNDSQR.Q</TT></TD></TR>
  <TR>
    <TD align=3Dright>&nbsp;</TD>
    <TD align=3Dright><TT>1680.7477&nbsp;&nbsp;</TT></TD>
    <TD align=3Dright><TT>1679.7404&nbsp;&nbsp;</TT></TD>
    <TD align=3Dright><TT>1679.8267&nbsp;&nbsp;</TT></TD>
    <TD noWrap align=3Dright><TT>-51.38&nbsp;</TT></TD>
    <TD align=3Dright><TT>144&nbsp;</TT></TD>
    <TD noWrap align=3Dright><TT>-&nbsp;</TT></TD>
    <TD align=3Dright><TT>158&nbsp;</TT></TD>
    <TD align=3Dright><TT>0&nbsp;&nbsp;</TT></TD>
    <TD noWrap align=3Dright><TT>59&nbsp;&nbsp;</TT></TD>
    <TD noWrap><TT>&nbsp;K.NAVVTVPAYFNDSQR.Q</TT></TD></TR>
  <TR>
    <TD align=3Dright>&nbsp;</TD>
    <TD align=3Dright><TT>2065.0122&nbsp;&nbsp;</TT></TD>
    <TD align=3Dright><TT>2064.0049&nbsp;&nbsp;</TT></TD>
    <TD align=3Dright><TT>2063.9524&nbsp;&nbsp;</TT></TD>
    <TD noWrap align=3Dright><TT>25.5&nbsp;</TT></TD>
    <TD align=3Dright><TT>79&nbsp;</TT></TD>
    <TD noWrap align=3Dright><TT>-&nbsp;</TT></TD>
    <TD align=3Dright><TT>95&nbsp;</TT></TD>
    <TD align=3Dright><TT>1&nbsp;&nbsp;</TT></TD>
    <TD noWrap align=3Dright><TT>---&nbsp;&nbsp;</TT></TD>
    <TD =
noWrap><TT>&nbsp;R.RFSDPSVQSDMTHWPFK.V</TT></TD></TR></TBODY></TABLE>
<TABLE border=3D0 cellSpacing=3D0>
  <TBODY>
  <TR>
    <TD><TT>&nbsp;&nbsp;&nbsp;&nbsp;&nbsp;&nbsp;</TT></TD>
    <TD><TT><B>No match to: </B>765.3491, 806.4055, 825.0513, 829.3381,=20
      841.0179, 842.4612, 870.4916, 902.3784, 967.3962, 1159.5750, =
1159.5750,=20
      1197.5974, 1197.5974, 1238.5970, 1313.5488, 1346.6572, 1353.5704,=20
      1376.5862, 1376.5862, 1384.5679, 1416.6636, 1513.6703, 1513.6703,=20
      1562.7402, 1616.7319, 1616.7319, 1666.7535, 1804.8418, 1804.8418,=20
      1819.7952, 1835.7797, 1854.7983, 1854.7983, 1979.9236, 1979.9236,=20
      2204.8569, 2210.9883, 2226.0122, 2231.1177,=20
2482.0681</TT></TD></TR></TBODY></TABLE><BR>
<TABLE border=3D0 cellSpacing=3D0>
  <TBODY>
  <TR>
    <TD><TT><B><A name=3DHit46>46.</A>&nbsp;&nbsp;&nbsp;</B></TT></TD>
    <TD noWrap><TT><A=20
      =
href=3D"http://zxw-pc/mascot/cgi/protein_view.pl?file=3D../data/20121225/=
F002415.dat&amp;hit=3D46"=20
      =
target=3D_blank>gi|219766727</A>&nbsp;&nbsp;&nbsp;&nbsp;<B>Mass:</B>&nbsp=
;71391&nbsp;&nbsp;&nbsp;&nbsp;<B>Score:</B>&nbsp;101&nbsp;&nbsp;&nbsp;&nb=
sp;<B>Expect:</B>&nbsp;0.00015&nbsp;&nbsp;<B>Matches:</B>&nbsp;6</TT></TD=
></TR>
  <TR>
    <TD>&nbsp;</TD>
    <TD noWrap><TT>unnamed protein product [Brassica=20
napus]</TT></TD></TR></TBODY></TABLE>
<TABLE border=3D0 cellSpacing=3D0 cellPadding=3D0>
  <TBODY>
  <TR>
    <TD><TT>&nbsp;&nbsp;&nbsp;&nbsp;&nbsp;&nbsp;</TT></TD>
    <TD align=3Dright><TT><B>Observed&nbsp;&nbsp;</B></TT></TD>
    <TD noWrap align=3Dright><TT><B>Mr(expt)&nbsp;&nbsp;</B></TT></TD>
    <TD noWrap align=3Dright><TT><B>Mr(calc)&nbsp;&nbsp;</B></TT></TD>
    <TD align=3Dright><TT><B>&nbsp;ppm&nbsp;&nbsp;</B></TT></TD>
    <TD align=3Dright><TT><B>Start&nbsp;</B></TT></TD>
    <TD align=3Dright><TT><B>&nbsp;</B></TT></TD>
    <TD align=3Dright><TT><B>End&nbsp;</B></TT></TD>
    <TD align=3Dright><TT><B>Miss&nbsp;</B></TT></TD>
    <TD align=3Dright><TT><B>Ions&nbsp;</B></TT></TD>
    <TD><TT><B>&nbsp;Peptide</B></TT></TD></TR>
  <TR>
    <TD align=3Dright>&nbsp;</TD>
    <TD align=3Dright><TT>1487.6201&nbsp;&nbsp;</TT></TD>
    <TD align=3Dright><TT>1486.6128&nbsp;&nbsp;</TT></TD>
    <TD align=3Dright><TT>1486.6940&nbsp;&nbsp;</TT></TD>
    <TD noWrap align=3Dright><TT>-54.60&nbsp;</TT></TD>
    <TD align=3Dright><TT>39&nbsp;</TT></TD>
    <TD noWrap align=3Dright><TT>-&nbsp;</TT></TD>
    <TD align=3Dright><TT>51&nbsp;</TT></TD>
    <TD align=3Dright><TT>0&nbsp;&nbsp;</TT></TD>
    <TD noWrap align=3Dright><TT>---&nbsp;&nbsp;</TT></TD>
    <TD noWrap><TT>&nbsp;R.TTPSYVAFTDTER.L</TT></TD></TR>
  <TR>
    <TD align=3Dright>&nbsp;</TD>
    <TD align=3Dright><TT>1487.6201&nbsp;&nbsp;</TT></TD>
    <TD align=3Dright><TT>1486.6128&nbsp;&nbsp;</TT></TD>
    <TD align=3Dright><TT>1486.6940&nbsp;&nbsp;</TT></TD>
    <TD noWrap align=3Dright><TT>-54.60&nbsp;</TT></TD>
    <TD align=3Dright><TT>39&nbsp;</TT></TD>
    <TD noWrap align=3Dright><TT>-&nbsp;</TT></TD>
    <TD align=3Dright><TT>51&nbsp;</TT></TD>
    <TD align=3Dright><TT>0&nbsp;&nbsp;</TT></TD>
    <TD noWrap align=3Dright><TT>26&nbsp;&nbsp;</TT></TD>
    <TD noWrap><TT>&nbsp;R.TTPSYVAFTDTER.L</TT></TD></TR>
  <TR>
    <TD align=3Dright>&nbsp;</TD>
    <TD align=3Dright><TT>1675.6411&nbsp;&nbsp;</TT></TD>
    <TD align=3Dright><TT>1674.6338&nbsp;&nbsp;</TT></TD>
    <TD align=3Dright><TT>1674.7234&nbsp;&nbsp;</TT></TD>
    <TD noWrap align=3Dright><TT>-53.49&nbsp;</TT></TD>
    <TD align=3Dright><TT>226&nbsp;</TT></TD>
    <TD noWrap align=3Dright><TT>-&nbsp;</TT></TD>
    <TD align=3Dright><TT>241&nbsp;</TT></TD>
    <TD align=3Dright><TT>0&nbsp;&nbsp;</TT></TD>
    <TD noWrap align=3Dright><TT>---&nbsp;&nbsp;</TT></TD>
    <TD noWrap><TT>&nbsp;K.ATAGDTHLGGEDFDNR.L</TT></TD></TR>
  <TR>
    <TD align=3Dright>&nbsp;</TD>
    <TD align=3Dright><TT>1680.7477&nbsp;&nbsp;</TT></TD>
    <TD align=3Dright><TT>1679.7404&nbsp;&nbsp;</TT></TD>
    <TD align=3Dright><TT>1679.8267&nbsp;&nbsp;</TT></TD>
    <TD noWrap align=3Dright><TT>-51.38&nbsp;</TT></TD>
    <TD align=3Dright><TT>144&nbsp;</TT></TD>
    <TD noWrap align=3Dright><TT>-&nbsp;</TT></TD>
    <TD align=3Dright><TT>158&nbsp;</TT></TD>
    <TD align=3Dright><TT>0&nbsp;&nbsp;</TT></TD>
    <TD noWrap align=3Dright><TT>---&nbsp;&nbsp;</TT></TD>
    <TD noWrap><TT>&nbsp;K.NAVVTVPAYFNDSQR.Q</TT></TD></TR>
  <TR>
    <TD align=3Dright>&nbsp;</TD>
    <TD align=3Dright><TT>1680.7477&nbsp;&nbsp;</TT></TD>
    <TD align=3Dright><TT>1679.7404&nbsp;&nbsp;</TT></TD>
    <TD align=3Dright><TT>1679.8267&nbsp;&nbsp;</TT></TD>
    <TD noWrap align=3Dright><TT>-51.38&nbsp;</TT></TD>
    <TD align=3Dright><TT>144&nbsp;</TT></TD>
    <TD noWrap align=3Dright><TT>-&nbsp;</TT></TD>
    <TD align=3Dright><TT>158&nbsp;</TT></TD>
    <TD align=3Dright><TT>0&nbsp;&nbsp;</TT></TD>
    <TD noWrap align=3Dright><TT>59&nbsp;&nbsp;</TT></TD>
    <TD noWrap><TT>&nbsp;K.NAVVTVPAYFNDSQR.Q</TT></TD></TR>
  <TR>
    <TD align=3Dright>&nbsp;</TD>
    <TD align=3Dright><TT>2065.0122&nbsp;&nbsp;</TT></TD>
    <TD align=3Dright><TT>2064.0049&nbsp;&nbsp;</TT></TD>
    <TD align=3Dright><TT>2063.9524&nbsp;&nbsp;</TT></TD>
    <TD noWrap align=3Dright><TT>25.5&nbsp;</TT></TD>
    <TD align=3Dright><TT>79&nbsp;</TT></TD>
    <TD noWrap align=3Dright><TT>-&nbsp;</TT></TD>
    <TD align=3Dright><TT>95&nbsp;</TT></TD>
    <TD align=3Dright><TT>1&nbsp;&nbsp;</TT></TD>
    <TD noWrap align=3Dright><TT>---&nbsp;&nbsp;</TT></TD>
    <TD =
noWrap><TT>&nbsp;R.RFSDPSVQSDMTHWPFK.V</TT></TD></TR></TBODY></TABLE>
<TABLE border=3D0 cellSpacing=3D0>
  <TBODY>
  <TR>
    <TD><TT>&nbsp;&nbsp;&nbsp;&nbsp;&nbsp;&nbsp;</TT></TD>
    <TD><TT><B>No match to: </B>765.3491, 806.4055, 825.0513, 829.3381,=20
      841.0179, 842.4612, 870.4916, 902.3784, 967.3962, 1159.5750, =
1159.5750,=20
      1197.5974, 1197.5974, 1238.5970, 1313.5488, 1346.6572, 1353.5704,=20
      1376.5862, 1376.5862, 1384.5679, 1416.6636, 1513.6703, 1513.6703,=20
      1562.7402, 1616.7319, 1616.7319, 1666.7535, 1804.8418, 1804.8418,=20
      1819.7952, 1835.7797, 1854.7983, 1854.7983, 1979.9236, 1979.9236,=20
      2204.8569, 2210.9883, 2226.0122, 2231.1177,=20
2482.0681</TT></TD></TR></TBODY></TABLE><BR>
<TABLE border=3D0 cellSpacing=3D0>
  <TBODY>
  <TR>
    <TD><TT><B><A name=3DHit47>47.</A>&nbsp;&nbsp;&nbsp;</B></TT></TD>
    <TD noWrap><TT><A=20
      =
href=3D"http://zxw-pc/mascot/cgi/protein_view.pl?file=3D../data/20121225/=
F002415.dat&amp;hit=3D47"=20
      =
target=3D_blank>gi|222850981</A>&nbsp;&nbsp;&nbsp;&nbsp;<B>Mass:</B>&nbsp=
;71221&nbsp;&nbsp;&nbsp;&nbsp;<B>Score:</B>&nbsp;101&nbsp;&nbsp;&nbsp;&nb=
sp;<B>Expect:</B>&nbsp;0.00015&nbsp;&nbsp;<B>Matches:</B>&nbsp;6</TT></TD=
></TR>
  <TR>
    <TD>&nbsp;</TD>
    <TD noWrap><TT>predicted protein [Populus=20
trichocarpa]</TT></TD></TR></TBODY></TABLE>
<TABLE border=3D0 cellSpacing=3D0 cellPadding=3D0>
  <TBODY>
  <TR>
    <TD><TT>&nbsp;&nbsp;&nbsp;&nbsp;&nbsp;&nbsp;</TT></TD>
    <TD align=3Dright><TT><B>Observed&nbsp;&nbsp;</B></TT></TD>
    <TD noWrap align=3Dright><TT><B>Mr(expt)&nbsp;&nbsp;</B></TT></TD>
    <TD noWrap align=3Dright><TT><B>Mr(calc)&nbsp;&nbsp;</B></TT></TD>
    <TD align=3Dright><TT><B>&nbsp;ppm&nbsp;&nbsp;</B></TT></TD>
    <TD align=3Dright><TT><B>Start&nbsp;</B></TT></TD>
    <TD align=3Dright><TT><B>&nbsp;</B></TT></TD>
    <TD align=3Dright><TT><B>End&nbsp;</B></TT></TD>
    <TD align=3Dright><TT><B>Miss&nbsp;</B></TT></TD>
    <TD align=3Dright><TT><B>Ions&nbsp;</B></TT></TD>
    <TD><TT><B>&nbsp;Peptide</B></TT></TD></TR>
  <TR>
    <TD align=3Dright>&nbsp;</TD>
    <TD align=3Dright><TT>1487.6201&nbsp;&nbsp;</TT></TD>
    <TD align=3Dright><TT>1486.6128&nbsp;&nbsp;</TT></TD>
    <TD align=3Dright><TT>1486.6940&nbsp;&nbsp;</TT></TD>
    <TD noWrap align=3Dright><TT>-54.60&nbsp;</TT></TD>
    <TD align=3Dright><TT>40&nbsp;</TT></TD>
    <TD noWrap align=3Dright><TT>-&nbsp;</TT></TD>
    <TD align=3Dright><TT>52&nbsp;</TT></TD>
    <TD align=3Dright><TT>0&nbsp;&nbsp;</TT></TD>
    <TD noWrap align=3Dright><TT>---&nbsp;&nbsp;</TT></TD>
    <TD noWrap><TT>&nbsp;R.TTPSYVAFTDTER.L</TT></TD></TR>
  <TR>
    <TD align=3Dright>&nbsp;</TD>
    <TD align=3Dright><TT>1487.6201&nbsp;&nbsp;</TT></TD>
    <TD align=3Dright><TT>1486.6128&nbsp;&nbsp;</TT></TD>
    <TD align=3Dright><TT>1486.6940&nbsp;&nbsp;</TT></TD>
    <TD noWrap align=3Dright><TT>-54.60&nbsp;</TT></TD>
    <TD align=3Dright><TT>40&nbsp;</TT></TD>
    <TD noWrap align=3Dright><TT>-&nbsp;</TT></TD>
    <TD align=3Dright><TT>52&nbsp;</TT></TD>
    <TD align=3Dright><TT>0&nbsp;&nbsp;</TT></TD>
    <TD noWrap align=3Dright><TT>26&nbsp;&nbsp;</TT></TD>
    <TD noWrap><TT>&nbsp;R.TTPSYVAFTDTER.L</TT></TD></TR>
  <TR>
    <TD align=3Dright>&nbsp;</TD>
    <TD align=3Dright><TT>1675.6411&nbsp;&nbsp;</TT></TD>
    <TD align=3Dright><TT>1674.6338&nbsp;&nbsp;</TT></TD>
    <TD align=3Dright><TT>1674.7234&nbsp;&nbsp;</TT></TD>
    <TD noWrap align=3Dright><TT>-53.49&nbsp;</TT></TD>
    <TD align=3Dright><TT>227&nbsp;</TT></TD>
    <TD noWrap align=3Dright><TT>-&nbsp;</TT></TD>
    <TD align=3Dright><TT>242&nbsp;</TT></TD>
    <TD align=3Dright><TT>0&nbsp;&nbsp;</TT></TD>
    <TD noWrap align=3Dright><TT>---&nbsp;&nbsp;</TT></TD>
    <TD noWrap><TT>&nbsp;K.ATAGDTHLGGEDFDNR.M</TT></TD></TR>
  <TR>
    <TD align=3Dright>&nbsp;</TD>
    <TD align=3Dright><TT>1680.7477&nbsp;&nbsp;</TT></TD>
    <TD align=3Dright><TT>1679.7404&nbsp;&nbsp;</TT></TD>
    <TD align=3Dright><TT>1679.8267&nbsp;&nbsp;</TT></TD>
    <TD noWrap align=3Dright><TT>-51.38&nbsp;</TT></TD>
    <TD align=3Dright><TT>145&nbsp;</TT></TD>
    <TD noWrap align=3Dright><TT>-&nbsp;</TT></TD>
    <TD align=3Dright><TT>159&nbsp;</TT></TD>
    <TD align=3Dright><TT>0&nbsp;&nbsp;</TT></TD>
    <TD noWrap align=3Dright><TT>---&nbsp;&nbsp;</TT></TD>
    <TD noWrap><TT>&nbsp;K.NAVVTVPAYFNDSQR.Q</TT></TD></TR>
  <TR>
    <TD align=3Dright>&nbsp;</TD>
    <TD align=3Dright><TT>1680.7477&nbsp;&nbsp;</TT></TD>
    <TD align=3Dright><TT>1679.7404&nbsp;&nbsp;</TT></TD>
    <TD align=3Dright><TT>1679.8267&nbsp;&nbsp;</TT></TD>
    <TD noWrap align=3Dright><TT>-51.38&nbsp;</TT></TD>
    <TD align=3Dright><TT>145&nbsp;</TT></TD>
    <TD noWrap align=3Dright><TT>-&nbsp;</TT></TD>
    <TD align=3Dright><TT>159&nbsp;</TT></TD>
    <TD align=3Dright><TT>0&nbsp;&nbsp;</TT></TD>
    <TD noWrap align=3Dright><TT>59&nbsp;&nbsp;</TT></TD>
    <TD noWrap><TT>&nbsp;K.NAVVTVPAYFNDSQR.Q</TT></TD></TR>
  <TR>
    <TD align=3Dright>&nbsp;</TD>
    <TD align=3Dright><TT>1819.7952&nbsp;&nbsp;</TT></TD>
    <TD align=3Dright><TT>1818.7879&nbsp;&nbsp;</TT></TD>
    <TD align=3Dright><TT>1818.9047&nbsp;&nbsp;</TT></TD>
    <TD noWrap align=3Dright><TT>-64.18&nbsp;</TT></TD>
    <TD align=3Dright><TT>60&nbsp;</TT></TD>
    <TD noWrap align=3Dright><TT>-&nbsp;</TT></TD>
    <TD align=3Dright><TT>75&nbsp;</TT></TD>
    <TD align=3Dright><TT>1&nbsp;&nbsp;</TT></TD>
    <TD noWrap align=3Dright><TT>---&nbsp;&nbsp;</TT></TD>
    <TD noWrap><TT>&nbsp;K.NQVAMNPVNTVFDAKR.L + Oxidation=20
  (M)</TT></TD></TR></TBODY></TABLE>
<TABLE border=3D0 cellSpacing=3D0>
  <TBODY>
  <TR>
    <TD><TT>&nbsp;&nbsp;&nbsp;&nbsp;&nbsp;&nbsp;</TT></TD>
    <TD><TT><B>No match to: </B>765.3491, 806.4055, 825.0513, 829.3381,=20
      841.0179, 842.4612, 870.4916, 902.3784, 967.3962, 1159.5750, =
1159.5750,=20
      1197.5974, 1197.5974, 1238.5970, 1313.5488, 1346.6572, 1353.5704,=20
      1376.5862, 1376.5862, 1384.5679, 1416.6636, 1513.6703, 1513.6703,=20
      1562.7402, 1616.7319, 1616.7319, 1666.7535, 1804.8418, 1804.8418,=20
      1835.7797, 1854.7983, 1854.7983, 1979.9236, 1979.9236, 2065.0122,=20
      2204.8569, 2210.9883, 2226.0122, 2231.1177,=20
2482.0681</TT></TD></TR></TBODY></TABLE><BR>
<TABLE border=3D0 cellSpacing=3D0>
  <TBODY>
  <TR>
    <TD><TT><B><A name=3DHit48>48.</A>&nbsp;&nbsp;&nbsp;</B></TT></TD>
    <TD noWrap><TT><A=20
      =
href=3D"http://zxw-pc/mascot/cgi/protein_view.pl?file=3D../data/20121225/=
F002415.dat&amp;hit=3D48"=20
      =
target=3D_blank>gi|224098390</A>&nbsp;&nbsp;&nbsp;&nbsp;<B>Mass:</B>&nbsp=
;71221&nbsp;&nbsp;&nbsp;&nbsp;<B>Score:</B>&nbsp;101&nbsp;&nbsp;&nbsp;&nb=
sp;<B>Expect:</B>&nbsp;0.00015&nbsp;&nbsp;<B>Matches:</B>&nbsp;6</TT></TD=
></TR>
  <TR>
    <TD>&nbsp;</TD>
    <TD noWrap><TT>predicted protein [Populus=20
trichocarpa]</TT></TD></TR></TBODY></TABLE>
<TABLE border=3D0 cellSpacing=3D0 cellPadding=3D0>
  <TBODY>
  <TR>
    <TD><TT>&nbsp;&nbsp;&nbsp;&nbsp;&nbsp;&nbsp;</TT></TD>
    <TD align=3Dright><TT><B>Observed&nbsp;&nbsp;</B></TT></TD>
    <TD noWrap align=3Dright><TT><B>Mr(expt)&nbsp;&nbsp;</B></TT></TD>
    <TD noWrap align=3Dright><TT><B>Mr(calc)&nbsp;&nbsp;</B></TT></TD>
    <TD align=3Dright><TT><B>&nbsp;ppm&nbsp;&nbsp;</B></TT></TD>
    <TD align=3Dright><TT><B>Start&nbsp;</B></TT></TD>
    <TD align=3Dright><TT><B>&nbsp;</B></TT></TD>
    <TD align=3Dright><TT><B>End&nbsp;</B></TT></TD>
    <TD align=3Dright><TT><B>Miss&nbsp;</B></TT></TD>
    <TD align=3Dright><TT><B>Ions&nbsp;</B></TT></TD>
    <TD><TT><B>&nbsp;Peptide</B></TT></TD></TR>
  <TR>
    <TD align=3Dright>&nbsp;</TD>
    <TD align=3Dright><TT>1487.6201&nbsp;&nbsp;</TT></TD>
    <TD align=3Dright><TT>1486.6128&nbsp;&nbsp;</TT></TD>
    <TD align=3Dright><TT>1486.6940&nbsp;&nbsp;</TT></TD>
    <TD noWrap align=3Dright><TT>-54.60&nbsp;</TT></TD>
    <TD align=3Dright><TT>40&nbsp;</TT></TD>
    <TD noWrap align=3Dright><TT>-&nbsp;</TT></TD>
    <TD align=3Dright><TT>52&nbsp;</TT></TD>
    <TD align=3Dright><TT>0&nbsp;&nbsp;</TT></TD>
    <TD noWrap align=3Dright><TT>---&nbsp;&nbsp;</TT></TD>
    <TD noWrap><TT>&nbsp;R.TTPSYVAFTDTER.L</TT></TD></TR>
  <TR>
    <TD align=3Dright>&nbsp;</TD>
    <TD align=3Dright><TT>1487.6201&nbsp;&nbsp;</TT></TD>
    <TD align=3Dright><TT>1486.6128&nbsp;&nbsp;</TT></TD>
    <TD align=3Dright><TT>1486.6940&nbsp;&nbsp;</TT></TD>
    <TD noWrap align=3Dright><TT>-54.60&nbsp;</TT></TD>
    <TD align=3Dright><TT>40&nbsp;</TT></TD>
    <TD noWrap align=3Dright><TT>-&nbsp;</TT></TD>
    <TD align=3Dright><TT>52&nbsp;</TT></TD>
    <TD align=3Dright><TT>0&nbsp;&nbsp;</TT></TD>
    <TD noWrap align=3Dright><TT>26&nbsp;&nbsp;</TT></TD>
    <TD noWrap><TT>&nbsp;R.TTPSYVAFTDTER.L</TT></TD></TR>
  <TR>
    <TD align=3Dright>&nbsp;</TD>
    <TD align=3Dright><TT>1675.6411&nbsp;&nbsp;</TT></TD>
    <TD align=3Dright><TT>1674.6338&nbsp;&nbsp;</TT></TD>
    <TD align=3Dright><TT>1674.7234&nbsp;&nbsp;</TT></TD>
    <TD noWrap align=3Dright><TT>-53.49&nbsp;</TT></TD>
    <TD align=3Dright><TT>227&nbsp;</TT></TD>
    <TD noWrap align=3Dright><TT>-&nbsp;</TT></TD>
    <TD align=3Dright><TT>242&nbsp;</TT></TD>
    <TD align=3Dright><TT>0&nbsp;&nbsp;</TT></TD>
    <TD noWrap align=3Dright><TT>---&nbsp;&nbsp;</TT></TD>
    <TD noWrap><TT>&nbsp;K.ATAGDTHLGGEDFDNR.M</TT></TD></TR>
  <TR>
    <TD align=3Dright>&nbsp;</TD>
    <TD align=3Dright><TT>1680.7477&nbsp;&nbsp;</TT></TD>
    <TD align=3Dright><TT>1679.7404&nbsp;&nbsp;</TT></TD>
    <TD align=3Dright><TT>1679.8267&nbsp;&nbsp;</TT></TD>
    <TD noWrap align=3Dright><TT>-51.38&nbsp;</TT></TD>
    <TD align=3Dright><TT>145&nbsp;</TT></TD>
    <TD noWrap align=3Dright><TT>-&nbsp;</TT></TD>
    <TD align=3Dright><TT>159&nbsp;</TT></TD>
    <TD align=3Dright><TT>0&nbsp;&nbsp;</TT></TD>
    <TD noWrap align=3Dright><TT>---&nbsp;&nbsp;</TT></TD>
    <TD noWrap><TT>&nbsp;K.NAVVTVPAYFNDSQR.Q</TT></TD></TR>
  <TR>
    <TD align=3Dright>&nbsp;</TD>
    <TD align=3Dright><TT>1680.7477&nbsp;&nbsp;</TT></TD>
    <TD align=3Dright><TT>1679.7404&nbsp;&nbsp;</TT></TD>
    <TD align=3Dright><TT>1679.8267&nbsp;&nbsp;</TT></TD>
    <TD noWrap align=3Dright><TT>-51.38&nbsp;</TT></TD>
    <TD align=3Dright><TT>145&nbsp;</TT></TD>
    <TD noWrap align=3Dright><TT>-&nbsp;</TT></TD>
    <TD align=3Dright><TT>159&nbsp;</TT></TD>
    <TD align=3Dright><TT>0&nbsp;&nbsp;</TT></TD>
    <TD noWrap align=3Dright><TT>59&nbsp;&nbsp;</TT></TD>
    <TD noWrap><TT>&nbsp;K.NAVVTVPAYFNDSQR.Q</TT></TD></TR>
  <TR>
    <TD align=3Dright>&nbsp;</TD>
    <TD align=3Dright><TT>1819.7952&nbsp;&nbsp;</TT></TD>
    <TD align=3Dright><TT>1818.7879&nbsp;&nbsp;</TT></TD>
    <TD align=3Dright><TT>1818.9047&nbsp;&nbsp;</TT></TD>
    <TD noWrap align=3Dright><TT>-64.18&nbsp;</TT></TD>
    <TD align=3Dright><TT>60&nbsp;</TT></TD>
    <TD noWrap align=3Dright><TT>-&nbsp;</TT></TD>
    <TD align=3Dright><TT>75&nbsp;</TT></TD>
    <TD align=3Dright><TT>1&nbsp;&nbsp;</TT></TD>
    <TD noWrap align=3Dright><TT>---&nbsp;&nbsp;</TT></TD>
    <TD noWrap><TT>&nbsp;K.NQVAMNPVNTVFDAKR.L + Oxidation=20
  (M)</TT></TD></TR></TBODY></TABLE>
<TABLE border=3D0 cellSpacing=3D0>
  <TBODY>
  <TR>
    <TD><TT>&nbsp;&nbsp;&nbsp;&nbsp;&nbsp;&nbsp;</TT></TD>
    <TD><TT><B>No match to: </B>765.3491, 806.4055, 825.0513, 829.3381,=20
      841.0179, 842.4612, 870.4916, 902.3784, 967.3962, 1159.5750, =
1159.5750,=20
      1197.5974, 1197.5974, 1238.5970, 1313.5488, 1346.6572, 1353.5704,=20
      1376.5862, 1376.5862, 1384.5679, 1416.6636, 1513.6703, 1513.6703,=20
      1562.7402, 1616.7319, 1616.7319, 1666.7535, 1804.8418, 1804.8418,=20
      1835.7797, 1854.7983, 1854.7983, 1979.9236, 1979.9236, 2065.0122,=20
      2204.8569, 2210.9883, 2226.0122, 2231.1177,=20
2482.0681</TT></TD></TR></TBODY></TABLE><BR>
<TABLE border=3D0 cellSpacing=3D0>
  <TBODY>
  <TR>
    <TD><TT><B><A name=3DHit49>49.</A>&nbsp;&nbsp;&nbsp;</B></TT></TD>
    <TD noWrap><TT><A=20
      =
href=3D"http://zxw-pc/mascot/cgi/protein_view.pl?file=3D../data/20121225/=
F002415.dat&amp;hit=3D49"=20
      =
target=3D_blank>gi|312281815</A>&nbsp;&nbsp;&nbsp;&nbsp;<B>Mass:</B>&nbsp=
;47608&nbsp;&nbsp;&nbsp;&nbsp;<B>Score:</B>&nbsp;101&nbsp;&nbsp;&nbsp;&nb=
sp;<B>Expect:</B>&nbsp;0.00015&nbsp;&nbsp;<B>Matches:</B>&nbsp;8</TT></TD=
></TR>
  <TR>
    <TD>&nbsp;</TD>
    <TD noWrap><TT>unnamed protein product [Thellungiella=20
  halophila]</TT></TD></TR></TBODY></TABLE>
<TABLE border=3D0 cellSpacing=3D0 cellPadding=3D0>
  <TBODY>
  <TR>
    <TD><TT>&nbsp;&nbsp;&nbsp;&nbsp;&nbsp;&nbsp;</TT></TD>
    <TD align=3Dright><TT><B>Observed&nbsp;&nbsp;</B></TT></TD>
    <TD noWrap align=3Dright><TT><B>Mr(expt)&nbsp;&nbsp;</B></TT></TD>
    <TD noWrap align=3Dright><TT><B>Mr(calc)&nbsp;&nbsp;</B></TT></TD>
    <TD align=3Dright><TT><B>&nbsp;ppm&nbsp;&nbsp;</B></TT></TD>
    <TD align=3Dright><TT><B>Start&nbsp;</B></TT></TD>
    <TD align=3Dright><TT><B>&nbsp;</B></TT></TD>
    <TD align=3Dright><TT><B>End&nbsp;</B></TT></TD>
    <TD align=3Dright><TT><B>Miss&nbsp;</B></TT></TD>
    <TD align=3Dright><TT><B>Ions&nbsp;</B></TT></TD>
    <TD><TT><B>&nbsp;Peptide</B></TT></TD></TR>
  <TR>
    <TD align=3Dright>&nbsp;</TD>
    <TD align=3Dright><TT>765.3491&nbsp;&nbsp;</TT></TD>
    <TD align=3Dright><TT>764.3418&nbsp;&nbsp;</TT></TD>
    <TD align=3Dright><TT>764.3817&nbsp;&nbsp;</TT></TD>
    <TD noWrap align=3Dright><TT>-52.14&nbsp;</TT></TD>
    <TD align=3Dright><TT>11&nbsp;</TT></TD>
    <TD noWrap align=3Dright><TT>-&nbsp;</TT></TD>
    <TD align=3Dright><TT>16&nbsp;</TT></TD>
    <TD align=3Dright><TT>0&nbsp;&nbsp;</TT></TD>
    <TD noWrap align=3Dright><TT>---&nbsp;&nbsp;</TT></TD>
    <TD noWrap><TT>&nbsp;R.QIFDSR.G</TT></TD></TR>
  <TR>
    <TD align=3Dright>&nbsp;</TD>
    <TD align=3Dright><TT>806.4055&nbsp;&nbsp;</TT></TD>
    <TD align=3Dright><TT>805.3982&nbsp;&nbsp;</TT></TD>
    <TD align=3Dright><TT>805.4446&nbsp;&nbsp;</TT></TD>
    <TD noWrap align=3Dright><TT>-57.57&nbsp;</TT></TD>
    <TD align=3Dright><TT>416&nbsp;</TT></TD>
    <TD noWrap align=3Dright><TT>-&nbsp;</TT></TD>
    <TD align=3Dright><TT>421&nbsp;</TT></TD>
    <TD align=3Dright><TT>0&nbsp;&nbsp;</TT></TD>
    <TD noWrap align=3Dright><TT>---&nbsp;&nbsp;</TT></TD>
    <TD noWrap><TT>&nbsp;K.YNQLLR.I</TT></TD></TR>
  <TR>
    <TD align=3Dright>&nbsp;</TD>
    <TD align=3Dright><TT>1616.7319&nbsp;&nbsp;</TT></TD>
    <TD align=3Dright><TT>1615.7246&nbsp;&nbsp;</TT></TD>
    <TD align=3Dright><TT>1615.8756&nbsp;&nbsp;</TT></TD>
    <TD noWrap align=3Dright><TT>-93.42&nbsp;</TT></TD>
    <TD align=3Dright><TT>189&nbsp;</TT></TD>
    <TD noWrap align=3Dright><TT>-&nbsp;</TT></TD>
    <TD align=3Dright><TT>202&nbsp;</TT></TD>
    <TD align=3Dright><TT>1&nbsp;&nbsp;</TT></TD>
    <TD noWrap align=3Dright><TT>---&nbsp;&nbsp;</TT></TD>
    <TD noWrap><TT>&nbsp;K.MGVEVYHNLKSVIK.K</TT></TD></TR>
  <TR>
    <TD align=3Dright>&nbsp;</TD>
    <TD align=3Dright><TT>1616.7319&nbsp;&nbsp;</TT></TD>
    <TD align=3Dright><TT>1615.7246&nbsp;&nbsp;</TT></TD>
    <TD align=3Dright><TT>1615.8756&nbsp;&nbsp;</TT></TD>
    <TD noWrap align=3Dright><TT>-93.42&nbsp;</TT></TD>
    <TD align=3Dright><TT>189&nbsp;</TT></TD>
    <TD noWrap align=3Dright><TT>-&nbsp;</TT></TD>
    <TD align=3Dright><TT>202&nbsp;</TT></TD>
    <TD align=3Dright><TT>1&nbsp;&nbsp;</TT></TD>
    <TD noWrap align=3Dright><TT>---&nbsp;&nbsp;</TT></TD>
    <TD noWrap><TT>&nbsp;K.MGVEVYHNLKSVIK.K</TT></TD></TR>
  <TR>
    <TD align=3Dright>&nbsp;</TD>
    <TD align=3Dright><TT>1680.7477&nbsp;&nbsp;</TT></TD>
    <TD align=3Dright><TT>1679.7404&nbsp;&nbsp;</TT></TD>
    <TD align=3Dright><TT>1679.8011&nbsp;&nbsp;</TT></TD>
    <TD noWrap align=3Dright><TT>-36.11&nbsp;</TT></TD>
    <TD align=3Dright><TT>185&nbsp;</TT></TD>
    <TD noWrap align=3Dright><TT>-&nbsp;</TT></TD>
    <TD align=3Dright><TT>198&nbsp;</TT></TD>
    <TD align=3Dright><TT>1&nbsp;&nbsp;</TT></TD>
    <TD noWrap align=3Dright><TT>---&nbsp;&nbsp;</TT></TD>
    <TD noWrap><TT>&nbsp;K.EAMKMGVEVYHNLK.S + 2 Oxidation =
(M)</TT></TD></TR>
  <TR>
    <TD align=3Dright>&nbsp;</TD>
    <TD align=3Dright><TT>1680.7477&nbsp;&nbsp;</TT></TD>
    <TD align=3Dright><TT>1679.7404&nbsp;&nbsp;</TT></TD>
    <TD align=3Dright><TT>1679.8011&nbsp;&nbsp;</TT></TD>
    <TD noWrap align=3Dright><TT>-36.11&nbsp;</TT></TD>
    <TD align=3Dright><TT>185&nbsp;</TT></TD>
    <TD noWrap align=3Dright><TT>-&nbsp;</TT></TD>
    <TD align=3Dright><TT>198&nbsp;</TT></TD>
    <TD align=3Dright><TT>1&nbsp;&nbsp;</TT></TD>
    <TD noWrap align=3Dright><TT>---&nbsp;&nbsp;</TT></TD>
    <TD noWrap><TT>&nbsp;K.EAMKMGVEVYHNLK.S + 2 Oxidation =
(M)</TT></TD></TR>
  <TR>
    <TD align=3Dright>&nbsp;</TD>
    <TD align=3Dright><TT>1804.8418&nbsp;&nbsp;</TT></TD>
    <TD align=3Dright><TT>1803.8345&nbsp;&nbsp;</TT></TD>
    <TD align=3Dright><TT>1803.9366&nbsp;&nbsp;</TT></TD>
    <TD noWrap align=3Dright><TT>-56.61&nbsp;</TT></TD>
    <TD align=3Dright><TT>35&nbsp;</TT></TD>
    <TD noWrap align=3Dright><TT>-&nbsp;</TT></TD>
    <TD align=3Dright><TT>52&nbsp;</TT></TD>
    <TD align=3Dright><TT>0&nbsp;&nbsp;</TT></TD>
    <TD noWrap align=3Dright><TT>---&nbsp;&nbsp;</TT></TD>
    <TD noWrap><TT>&nbsp;R.AAVPSGASTGIYEALELR.D</TT></TD></TR>
  <TR>
    <TD align=3Dright>&nbsp;</TD>
    <TD align=3Dright><TT>1804.8418&nbsp;&nbsp;</TT></TD>
    <TD align=3Dright><TT>1803.8345&nbsp;&nbsp;</TT></TD>
    <TD align=3Dright><TT>1803.9366&nbsp;&nbsp;</TT></TD>
    <TD noWrap align=3Dright><TT>-56.61&nbsp;</TT></TD>
    <TD align=3Dright><TT>35&nbsp;</TT></TD>
    <TD noWrap align=3Dright><TT>-&nbsp;</TT></TD>
    <TD align=3Dright><TT>52&nbsp;</TT></TD>
    <TD align=3Dright><TT>0&nbsp;&nbsp;</TT></TD>
    <TD noWrap align=3Dright><TT>74&nbsp;&nbsp;</TT></TD>
    <TD =
noWrap><TT>&nbsp;R.AAVPSGASTGIYEALELR.D</TT></TD></TR></TBODY></TABLE>
<TABLE border=3D0 cellSpacing=3D0>
  <TBODY>
  <TR>
    <TD><TT>&nbsp;&nbsp;&nbsp;&nbsp;&nbsp;&nbsp;</TT></TD>
    <TD><TT><B>No match to: </B>825.0513, 829.3381, 841.0179, 842.4612,=20
      870.4916, 902.3784, 967.3962, 1159.5750, 1159.5750, 1197.5974, =
1197.5974,=20
      1238.5970, 1313.5488, 1346.6572, 1353.5704, 1376.5862, 1376.5862,=20
      1384.5679, 1416.6636, 1487.6201, 1487.6201, 1513.6703, 1513.6703,=20
      1562.7402, 1666.7535, 1675.6411, 1819.7952, 1835.7797, 1854.7983,=20
      1854.7983, 1979.9236, 1979.9236, 2065.0122, 2204.8569, 2210.9883,=20
      2226.0122, 2231.1177, 2482.0681</TT></TD></TR></TBODY></TABLE><BR>
<TABLE border=3D0 cellSpacing=3D0>
  <TBODY>
  <TR>
    <TD><TT><B><A name=3DHit50>50.</A>&nbsp;&nbsp;&nbsp;</B></TT></TD>
    <TD noWrap><TT><A=20
      =
href=3D"http://zxw-pc/mascot/cgi/protein_view.pl?file=3D../data/20121225/=
F002415.dat&amp;hit=3D50"=20
      =
target=3D_blank>gi|238814974</A>&nbsp;&nbsp;&nbsp;&nbsp;<B>Mass:</B>&nbsp=
;47798&nbsp;&nbsp;&nbsp;&nbsp;<B>Score:</B>&nbsp;101&nbsp;&nbsp;&nbsp;&nb=
sp;<B>Expect:</B>&nbsp;0.00015&nbsp;&nbsp;<B>Matches:</B>&nbsp;7</TT></TD=
></TR>
  <TR>
    <TD>&nbsp;</TD>
    <TD noWrap><TT>enolase [Nicotiana =
tabacum]</TT></TD></TR></TBODY></TABLE>
<TABLE border=3D0 cellSpacing=3D0 cellPadding=3D0>
  <TBODY>
  <TR>
    <TD><TT>&nbsp;&nbsp;&nbsp;&nbsp;&nbsp;&nbsp;</TT></TD>
    <TD align=3Dright><TT><B>Observed&nbsp;&nbsp;</B></TT></TD>
    <TD noWrap align=3Dright><TT><B>Mr(expt)&nbsp;&nbsp;</B></TT></TD>
    <TD noWrap align=3Dright><TT><B>Mr(calc)&nbsp;&nbsp;</B></TT></TD>
    <TD align=3Dright><TT><B>&nbsp;ppm&nbsp;&nbsp;</B></TT></TD>
    <TD align=3Dright><TT><B>Start&nbsp;</B></TT></TD>
    <TD align=3Dright><TT><B>&nbsp;</B></TT></TD>
    <TD align=3Dright><TT><B>End&nbsp;</B></TT></TD>
    <TD align=3Dright><TT><B>Miss&nbsp;</B></TT></TD>
    <TD align=3Dright><TT><B>Ions&nbsp;</B></TT></TD>
    <TD><TT><B>&nbsp;Peptide</B></TT></TD></TR>
  <TR>
    <TD align=3Dright>&nbsp;</TD>
    <TD align=3Dright><TT>765.3491&nbsp;&nbsp;</TT></TD>
    <TD align=3Dright><TT>764.3418&nbsp;&nbsp;</TT></TD>
    <TD align=3Dright><TT>764.3817&nbsp;&nbsp;</TT></TD>
    <TD noWrap align=3Dright><TT>-52.14&nbsp;</TT></TD>
    <TD align=3Dright><TT>11&nbsp;</TT></TD>
    <TD noWrap align=3Dright><TT>-&nbsp;</TT></TD>
    <TD align=3Dright><TT>16&nbsp;</TT></TD>
    <TD align=3Dright><TT>0&nbsp;&nbsp;</TT></TD>
    <TD noWrap align=3Dright><TT>---&nbsp;&nbsp;</TT></TD>
    <TD noWrap><TT>&nbsp;R.QIFDSR.G</TT></TD></TR>
  <TR>
    <TD align=3Dright>&nbsp;</TD>
    <TD align=3Dright><TT>806.4055&nbsp;&nbsp;</TT></TD>
    <TD align=3Dright><TT>805.3982&nbsp;&nbsp;</TT></TD>
    <TD align=3Dright><TT>805.4446&nbsp;&nbsp;</TT></TD>
    <TD noWrap align=3Dright><TT>-57.57&nbsp;</TT></TD>
    <TD align=3Dright><TT>416&nbsp;</TT></TD>
    <TD noWrap align=3Dright><TT>-&nbsp;</TT></TD>
    <TD align=3Dright><TT>421&nbsp;</TT></TD>
    <TD align=3Dright><TT>0&nbsp;&nbsp;</TT></TD>
    <TD noWrap align=3Dright><TT>---&nbsp;&nbsp;</TT></TD>
    <TD noWrap><TT>&nbsp;K.YNQLLR.I</TT></TD></TR>
  <TR>
    <TD align=3Dright>&nbsp;</TD>
    <TD align=3Dright><TT>1675.6411&nbsp;&nbsp;</TT></TD>
    <TD align=3Dright><TT>1674.6338&nbsp;&nbsp;</TT></TD>
    <TD align=3Dright><TT>1674.7680&nbsp;&nbsp;</TT></TD>
    <TD noWrap align=3Dright><TT>-80.12&nbsp;</TT></TD>
    <TD align=3Dright><TT>185&nbsp;</TT></TD>
    <TD noWrap align=3Dright><TT>-&nbsp;</TT></TD>
    <TD align=3Dright><TT>198&nbsp;</TT></TD>
    <TD align=3Dright><TT>1&nbsp;&nbsp;</TT></TD>
    <TD noWrap align=3Dright><TT>---&nbsp;&nbsp;</TT></TD>
    <TD noWrap><TT>&nbsp;K.EAMKMGCEVYHHLK.A</TT></TD></TR>
  <TR>
    <TD align=3Dright>&nbsp;</TD>
    <TD align=3Dright><TT>1804.8418&nbsp;&nbsp;</TT></TD>
    <TD align=3Dright><TT>1803.8345&nbsp;&nbsp;</TT></TD>
    <TD align=3Dright><TT>1803.9366&nbsp;&nbsp;</TT></TD>
    <TD noWrap align=3Dright><TT>-56.61&nbsp;</TT></TD>
    <TD align=3Dright><TT>35&nbsp;</TT></TD>
    <TD noWrap align=3Dright><TT>-&nbsp;</TT></TD>
    <TD align=3Dright><TT>52&nbsp;</TT></TD>
    <TD align=3Dright><TT>0&nbsp;&nbsp;</TT></TD>
    <TD noWrap align=3Dright><TT>---&nbsp;&nbsp;</TT></TD>
    <TD noWrap><TT>&nbsp;R.AAVPSGASTGIYEALELR.D</TT></TD></TR>
  <TR>
    <TD align=3Dright>&nbsp;</TD>
    <TD align=3Dright><TT>1804.8418&nbsp;&nbsp;</TT></TD>
    <TD align=3Dright><TT>1803.8345&nbsp;&nbsp;</TT></TD>
    <TD align=3Dright><TT>1803.9366&nbsp;&nbsp;</TT></TD>
    <TD noWrap align=3Dright><TT>-56.61&nbsp;</TT></TD>
    <TD align=3Dright><TT>35&nbsp;</TT></TD>
    <TD noWrap align=3Dright><TT>-&nbsp;</TT></TD>
    <TD align=3Dright><TT>52&nbsp;</TT></TD>
    <TD align=3Dright><TT>0&nbsp;&nbsp;</TT></TD>
    <TD noWrap align=3Dright><TT>74&nbsp;&nbsp;</TT></TD>
    <TD noWrap><TT>&nbsp;R.AAVPSGASTGIYEALELR.D</TT></TD></TR>
  <TR>
    <TD align=3Dright>&nbsp;</TD>
    <TD align=3Dright><TT>1854.7983&nbsp;&nbsp;</TT></TD>
    <TD align=3Dright><TT>1853.7910&nbsp;&nbsp;</TT></TD>
    <TD align=3Dright><TT>1853.9233&nbsp;&nbsp;</TT></TD>
    <TD noWrap align=3Dright><TT>-71.37&nbsp;</TT></TD>
    <TD align=3Dright><TT>245&nbsp;</TT></TD>
    <TD noWrap align=3Dright><TT>-&nbsp;</TT></TD>
    <TD align=3Dright><TT>261&nbsp;</TT></TD>
    <TD align=3Dright><TT>0&nbsp;&nbsp;</TT></TD>
    <TD noWrap align=3Dright><TT>---&nbsp;&nbsp;</TT></TD>
    <TD noWrap><TT>&nbsp;K.VVIGMDVAASEFFLNDK.S</TT></TD></TR>
  <TR>
    <TD align=3Dright>&nbsp;</TD>
    <TD align=3Dright><TT>1854.7983&nbsp;&nbsp;</TT></TD>
    <TD align=3Dright><TT>1853.7910&nbsp;&nbsp;</TT></TD>
    <TD align=3Dright><TT>1853.9233&nbsp;&nbsp;</TT></TD>
    <TD noWrap align=3Dright><TT>-71.37&nbsp;</TT></TD>
    <TD align=3Dright><TT>245&nbsp;</TT></TD>
    <TD noWrap align=3Dright><TT>-&nbsp;</TT></TD>
    <TD align=3Dright><TT>261&nbsp;</TT></TD>
    <TD align=3Dright><TT>0&nbsp;&nbsp;</TT></TD>
    <TD noWrap align=3Dright><TT>---&nbsp;&nbsp;</TT></TD>
    <TD =
noWrap><TT>&nbsp;K.VVIGMDVAASEFFLNDK.S</TT></TD></TR></TBODY></TABLE>
<TABLE border=3D0 cellSpacing=3D0>
  <TBODY>
  <TR>
    <TD><TT>&nbsp;&nbsp;&nbsp;&nbsp;&nbsp;&nbsp;</TT></TD>
    <TD><TT><B>No match to: </B>825.0513, 829.3381, 841.0179, 842.4612,=20
      870.4916, 902.3784, 967.3962, 1159.5750, 1159.5750, 1197.5974, =
1197.5974,=20
      1238.5970, 1313.5488, 1346.6572, 1353.5704, 1376.5862, 1376.5862,=20
      1384.5679, 1416.6636, 1487.6201, 1487.6201, 1513.6703, 1513.6703,=20
      1562.7402, 1616.7319, 1616.7319, 1666.7535, 1680.7477, 1680.7477,=20
      1819.7952, 1835.7797, 1979.9236, 1979.9236, 2065.0122, 2204.8569,=20
      2210.9883, 2226.0122, 2231.1177, =
2482.0681</TT></TD></TR></TBODY></TABLE><BR>
<H3>Search Parameters</H3><FONT face=3D"Courier =
New,Courier,monospace"><PRE><B>Type of search         : MS/MS Ion =
Search</B>
<B>Enzyme                 : Trypsin</B>
<B>Variable modifications : <A =
href=3D"http://zxw-pc/mascot/cgi/client.pl?modification&amp;mod_name=3DOx=
idation+%28M%29&amp;file=3D../data/20121225/F002415.dat" =
target=3D_blank>Oxidation (M)</A></B>
<B>Mass values            : Monoisotopic</B>
<B>Protein Mass           : Unrestricted</B>
<B>Peptide Mass Tolerance : =C2=B1 100 ppm</B>
<B>Fragment Mass Tolerance: =C2=B1 0.8 Da</B>
<B>Max Missed Cleavages   : 1</B>
<B>Instrument type        : MALDI-TOF-TOF</B>
<A name=3DQuery1><B>Query1 (765.3491,1+)   </A>: &lt;no title&gt;</B>
<A name=3DQuery2><B>Query2 (806.4055,1+)   </A>: &lt;no title&gt;</B>
<A name=3DQuery3><B>Query3 (825.0513,1+)   </A>: &lt;no title&gt;</B>
<A name=3DQuery4><B>Query4 (829.3381,1+)   </A>: &lt;no title&gt;</B>
<A name=3DQuery5><B>Query5 (841.0179,1+)   </A>: &lt;no title&gt;</B>
<A name=3DQuery6><B>Query6 (842.4612,1+)   </A>: &lt;no title&gt;</B>
<A name=3DQuery7><B>Query7 (870.4916,1+)   </A>: &lt;no title&gt;</B>
<A name=3DQuery8><B>Query8 (902.3784,1+)   </A>: &lt;no title&gt;</B>
<A name=3DQuery9><B>Query9 (967.3962,1+)   </A>: &lt;no title&gt;</B>
<A name=3DQuery10><B>Query10 (1159.5750,1+) </A>: &lt;no title&gt;</B>
<A name=3DQuery11><B>Query11 (1159.5750,1+) </A>: Label: J20, Spot_Id: =
795028, Peak_List_Id: 465088, MSMS Job_Run_Id: 23273, Comment: </B>
<A name=3DQuery12><B>Query12 (1197.5974,1+) </A>: &lt;no title&gt;</B>
<A name=3DQuery13><B>Query13 (1197.5974,1+) </A>: Label: J20, Spot_Id: =
795028, Peak_List_Id: 465087, MSMS Job_Run_Id: 23273, Comment: </B>
<A name=3DQuery14><B>Query14 (1238.5970,1+) </A>: &lt;no title&gt;</B>
<A name=3DQuery15><B>Query15 (1313.5488,1+) </A>: &lt;no title&gt;</B>
<A name=3DQuery16><B>Query16 (1346.6572,1+) </A>: &lt;no title&gt;</B>
<A name=3DQuery17><B>Query17 (1353.5704,1+) </A>: &lt;no title&gt;</B>
<A name=3DQuery18><B>Query18 (1376.5862,1+) </A>: &lt;no title&gt;</B>
<A name=3DQuery19><B>Query19 (1376.5862,1+) </A>: Label: J20, Spot_Id: =
795028, Peak_List_Id: 465091, MSMS Job_Run_Id: 23273, Comment: </B>
<A name=3DQuery20><B>Query20 (1384.5679,1+) </A>: &lt;no title&gt;</B>
<A name=3DQuery21><B>Query21 (1416.6636,1+) </A>: &lt;no title&gt;</B>
<A name=3DQuery22><B>Query22 (1487.6201,1+) </A>: &lt;no title&gt;</B>
<A name=3DQuery23><B>Query23 (1487.6201,1+) </A>: Label: J20, Spot_Id: =
795028, Peak_List_Id: 465085, MSMS Job_Run_Id: 23273, Comment: </B>
<A name=3DQuery24><B>Query24 (1513.6703,1+) </A>: &lt;no title&gt;</B>
<A name=3DQuery25><B>Query25 (1513.6703,1+) </A>: Label: J20, Spot_Id: =
795028, Peak_List_Id: 465090, MSMS Job_Run_Id: 23273, Comment: </B>
<A name=3DQuery26><B>Query26 (1562.7402,1+) </A>: &lt;no title&gt;</B>
<A name=3DQuery27><B>Query27 (1616.7319,1+) </A>: &lt;no title&gt;</B>
<A name=3DQuery28><B>Query28 (1616.7319,1+) </A>: Label: J20, Spot_Id: =
795028, Peak_List_Id: 465089, MSMS Job_Run_Id: 23273, Comment: </B>
<A name=3DQuery29><B>Query29 (1666.7535,1+) </A>: &lt;no title&gt;</B>
<A name=3DQuery30><B>Query30 (1675.6411,1+) </A>: &lt;no title&gt;</B>
<A name=3DQuery31><B>Query31 (1680.7477,1+) </A>: &lt;no title&gt;</B>
<A name=3DQuery32><B>Query32 (1680.7477,1+) </A>: Label: J20, Spot_Id: =
795028, Peak_List_Id: 465082, MSMS Job_Run_Id: 23273, Comment: </B>
<A name=3DQuery33><B>Query33 (1804.8418,1+) </A>: &lt;no title&gt;</B>
<A name=3DQuery34><B>Query34 (1804.8418,1+) </A>: Label: J20, Spot_Id: =
795028, Peak_List_Id: 465083, MSMS Job_Run_Id: 23273, Comment: </B>
<A name=3DQuery35><B>Query35 (1819.7952,1+) </A>: &lt;no title&gt;</B>
<A name=3DQuery36><B>Query36 (1835.7797,1+) </A>: &lt;no title&gt;</B>
<A name=3DQuery37><B>Query37 (1854.7983,1+) </A>: &lt;no title&gt;</B>
<A name=3DQuery38><B>Query38 (1854.7983,1+) </A>: Label: J20, Spot_Id: =
795028, Peak_List_Id: 465086, MSMS Job_Run_Id: 23273, Comment: </B>
<A name=3DQuery39><B>Query39 (1979.9236,1+) </A>: &lt;no title&gt;</B>
<A name=3DQuery40><B>Query40 (1979.9236,1+) </A>: Label: J20, Spot_Id: =
795028, Peak_List_Id: 465084, MSMS Job_Run_Id: 23273, Comment: </B>
<A name=3DQuery41><B>Query41 (2065.0122,1+) </A>: &lt;no title&gt;</B>
<A name=3DQuery42><B>Query42 (2204.8569,1+) </A>: &lt;no title&gt;</B>
<A name=3DQuery43><B>Query43 (2210.9883,1+) </A>: &lt;no title&gt;</B>
<A name=3DQuery44><B>Query44 (2226.0122,1+) </A>: &lt;no title&gt;</B>
<A name=3DQuery45><B>Query45 (2231.1177,1+) </A>: &lt;no title&gt;</B>
<A name=3DQuery46><B>Query46 (2482.0681,1+) </A>: &lt;no title&gt;</B>
</PRE></FONT>
<P>
<TABLE border=3D2 cellSpacing=3D2 cellPadding=3D1 width=3D"100%">
  <TBODY>
  <TR>
    <TD noWrap align=3Dcenter><B>Mascot:</B>&nbsp; <A=20
      =
href=3D"http://www.matrixscience.com/">http://www.matrixscience.com/</A> =

  </TD></TR></TBODY></TABLE></P></BODY></HTML>

------=_NextPart_000_0036_01CDE360.A1088C70
Content-Type: image/gif
Content-Transfer-Encoding: base64
Content-Location: http://zxw-pc/mascot/images/88x31_logo_white.gif

R0lGODlhWAAfANX/AMDAwP/v7//f3//Pz/+/v/+vr/+fn/+Pj/9/f/9wcP9gYP9QUP9AQP8wMP8g
IP8QEP8AAO/v/+/v79/f/9/f38/P/8/Pz7+//7+/v6+v/6+vr5+f/5+fn4+P/4+Pj39//39/f3Bw
/3BwcGBg/2BgYFBQ/1BQUEBA/0BAQDAw/zAwMCAg/yAgIBAQ/xAQEAAA/wAAAAAAAAAAAAAAAAAA
AAAAAAAAAAAAAAAAAAAAAAAAAAAAAAAAAAAAAAAAAAAAACH5BAEAAAAALAAAAABYAB8AQAb/QIBw
SCwaj8ikcslsEl0wTDHz+bxOgMrp8mpFiJFThfsyjl4j82tVLaVGk+Hq1TF2ut8jCkYRSkgcToKD
hIQUKiBCHnxEAghDBA8QQg4QBEQBQwyWQ5ICAAsBAZcACKQJEAsMQgQQk5hCAhAPlAACn0MkUYMS
HCIaABMfJychRSPEH0YbWEMXJyUhxCPSJQAb0icjH8gfeRvIxRnXxCfeGcQlFwAWIn1HLC7vQhtl
AFZ1ES0v6/QrRGSIWPlXpF6LISWuVNgA4EyaIRta9Jvw4kUcInsCDZEARcqQBQ6I0AJQAEIDIgQU
xJo1pOQqIQFUCmFQyYAQAzZBQXikqYAQ/wQQZAIgkFPIHmCFkipdyrSp06eDSLiQUDBhM3JrjFSY
Y++aMgAnXnwdUUFIwodgX1gTso/hkAgVK0w4Ma4IBxZHQMDACzCNlRJiKFokEu5EiopFrFwdYiWF
[truncated: 7,772 more chars]
