# Supplementary material for: Proteomic Analyses Provide Novel Insights into Plant Growth and Ginsenoside Biosynthesis in Forest Cultivated Panax ginseng (F. Ginseng)
Source: Front Plant Sci. 2016 Jan 26;7:1. doi: 10.3389/fpls.2016.00001 (PMC4726751; doi:10.3389/fpls.2016.00001)
Supplement: Supplementary file 6 [file DataSheet1.ZIP › The raw files of MS/the raw files of MALDI-TOFTOF MS/J22.mht]

From: =?gb2312?B?08kgV2luZG93cyBJbnRlcm5ldCBFeHBsb3JlciA5ILGjtOY=?=
Subject: Protein Summary Report (Project: zxw, Spot Set: zxw\20121225, Label: J22, Spot Id: 795030, Peak List Id: 464829, MS Job Run Id: 23272)
Date: Wed, 26 Dec 2012 12:00:57 +0800
MIME-Version: 1.0
Content-Type: multipart/related;
	type="text/html";
	boundary="----=_NextPart_000_0048_01CDE360.AA2FD740"
X-MimeOLE: Produced By Microsoft MimeOLE V6.1.7601.17609

���� MIME ��ʽ�Ķ෽�ʼ���

------=_NextPart_000_0048_01CDE360.AA2FD740
Content-Type: text/html;
	charset="utf-8"
Content-Transfer-Encoding: quoted-printable
Content-Location: http://zxw-pc/mascot/cgi/master_results.pl?file=..%2Fdata%2F20121225%2FF002417.dat&REPTYPE=protein&_sigthreshold=0.05&REPORT=50&_server_mudpit_switch=99999999&_ignoreionsscorebelow=0&_showsubsets=0&_showpopups=TRUE&_sortunassigned=scoredown&_requireboldred=0

=EF=BB=BF<!DOCTYPE HTML PUBLIC "-//W3C//DTD HTML 4.0 Transitional//EN">
<!-- 0 seconds --><!-- 0 seconds --><!-- 0 seconds =
--><HTML><HEAD><TITLE>Protein Summary Report (Project: zxw, Spot Set: =
zxw\20121225, Label: J22, Spot Id: 795030, Peak List Id: 464829, MS Job =
Run Id: 23272)</TITLE>
<META content=3D"text/html; charset=3Dutf-8" http-equiv=3DContent-Type>
<STYLE type=3Dtext/css>.tooltip {
	POSITION: absolute; VISIBILITY: hidden; TOP: 0px; LEFT: 0px
}
</STYLE>

<SCRIPT language=3DJavaScript type=3Dtext/javascript=20
src=3D"http://zxw-pc/mascot/templates/browser.js"></SCRIPT>

<SCRIPT language=3DJavaScript>=0A=
<!-- Begin hiding Javascript from old browsers.=0A=
 =0A=
  var arrayReady=3D0;=0A=
  =0A=
  if (document.images){=0A=
    redBall =3D new Image();=0A=
    redBall.src =3D "../images/red_ball_white.gif";  =0A=
    cyanBall =3D new Image();=0A=
    cyanBall.src =3D "../images/cyan_ball_white.gif";  =0A=
  }=0A=
  =0A=
  function cover(hit,query,protSeq){=0A=
    document.Results.OV_Title.value =3D queryTitle[query];=0A=
    document.Results.OV_Accession.value =3D protName[hit];=0A=
    document.Results.OV_Sequence.value =3D protSeq;=0A=
    if (hit =3D=3D 0) {=0A=
      self.status =3D queryTitle[query];=0A=
    } else {=0A=
      self.status =3D protName[hit] + ": " + protSeq;=0A=
    }=0A=
    if (protSeq !=3D "" && document.fred && arrayReady =3D=3D 1){=0A=
      var i =3D 0;=0A=
      var element =3D 0;=0A=
      element =3D eval(protSeq+"["+i+"]");=0A=
      while(element) {=0A=
        document.images[element].src =3D redBall.src;=0A=
        i++;=0A=
        element =3D eval(protSeq+"["+i+"]");=0A=
      }=0A=
    }=0A=
  }=0A=
=0A=
  function uncover(hit,query,protSeq){=0A=
    document.Results.OV_Title.value =3D "-Query-";=0A=
    document.Results.OV_Accession.value=3D"-Accession-";=0A=
    document.Results.OV_Sequence.value=3D"-Sequence-";=0A=
    self.status=3D"";=0A=
    if (protSeq !=3D "" && document.fred && arrayReady =3D=3D 1){=0A=
      var i =3D 0;=0A=
      var element =3D 0;=0A=
      element =3D eval(protSeq+"["+i+"]");=0A=
      while(element) {=0A=
        document.images[element].src =3D cyanBall.src;=0A=
        i++;=0A=
        element =3D eval(protSeq+"["+i+"]");=0A=
      }=0A=
    }=0A=
  }=0A=
=0A=
  function checkQuery(checkState,numChecks,form){=0A=
    if (numChecks =3D=3D 1){=0A=
      form.QUE.checked =3D checkState;=0A=
    } else {=0A=
      for (var i =3D 0; i < form.elements.length; i++) {=0A=
        if (form.elements[i].name =3D=3D "QUE"){=0A=
          form.elements[i].checked =3D checkState;=0A=
        }=0A=
      }=0A=
    }=0A=
  }=0A=
=0A=
  function SaveClicks(checkBox,form){=0A=
    if (form.ErrTolRepeat && form.ErrTolRepeat.checked) {=0A=
      return;=0A=
    }=0A=
    var checkState =3D checkBox.checked;=0A=
    var thisHit =3D 0;=0A=
    for (var i =3D 0; i < form.elements.length; i++) {=0A=
      if (thisHit =3D=3D 1){=0A=
        if (form.elements[i].name =3D=3D "QUE") {=0A=
          form.elements[i].checked =3D !checkState;=0A=
        } else {=0A=
          break;=0A=
        }=0A=
      } else {=0A=
        if (form.elements[i] =3D=3D checkBox){=0A=
          thisHit =3D 1;=0A=
        }=0A=
      }=0A=
    }=0A=
  }=0A=
=0A=
  function unMatched(form){=0A=
    var numMisses =3D 0;=0A=
    for (var i =3D 0; i < form.elements.length; i++) {=0A=
      if (form.elements[i].name =3D=3D "MISSES"){=0A=
        numMisses++;=0A=
      } =0A=
    }=0A=
    if (numMisses < 1) {=0A=
      alert("No unmatched mass values to be searched");=0A=
      return false;=0A=
    }=0A=
    for (var i =3D 0; i < form.elements.length; i++) {=0A=
      if (form.elements[i].name =3D=3D "QUE"){=0A=
        form.elements[i].name =3D "DUMMY";=0A=
      } =0A=
    }=0A=
    for (var i =3D 0; i < form.elements.length; i++) {=0A=
      if (form.elements[i].name =3D=3D "MISSES"){=0A=
        form.elements[i].name =3D "QUE";=0A=
      } =0A=
    }=0A=
    form.submit();=0A=
    return true;=0A=
  }=0A=
=0A=
  function setReFormatAction(form){=0A=
    if (form.REPTYPE.options[form.REPTYPE.selectedIndex].value =3D=3D =
"export"){=0A=
      form.action =3D "./export_dat_2.pl";=0A=
    } else if (form.REPTYPE.options[form.REPTYPE.selectedIndex].value =
=3D=3D "family") {=0A=
      form.action =3D "./master_results_2.pl";=0A=
    } else {=0A=
      form.action =3D "./master_results.pl";=0A=
    }=0A=
  }=0A=
  =0A=
  function chooseQueryList(form) {=0A=
    var formatForm =3D window.document.forms['Re-format'];=0A=
    if (formatForm._querylist.value =3D=3D 'unassigned') {=0A=
      form.QUERYLIST.value =3D queryListUnassigned;=0A=
    } else if (formatForm._querylist.value =3D=3D 'identity') {=0A=
      form.QUERYLIST.value =3D queryListIdentity;=0A=
    } else if (formatForm._querylist.value =3D=3D 'homology') {=0A=
      form.QUERYLIST.value =3D queryListHomology;=0A=
    } else {=0A=
      form.QUERYLIST.value =3D "All";=0A=
    }=0A=
    return true;=0A=
  }=0A=
    =0A=
  function makeAccessionString(form){=0A=
    if (!form.ErrTolRepeat || !form.ErrTolRepeat.checked) {=0A=
      form.ACCESSION.value =3D "";=0A=
      return true;=0A=
    }=0A=
    var tempString =3D "";=0A=
    var numAccessions =3D 1;=0A=
    for (var i =3D 0; i < form.elements.length; i++) {=0A=
      if (form.elements[i].name =3D=3D "INCLUDE" && =
form.elements[i].checked){=0A=
        tempString =3D tempString + =
unescape(et_list[form.elements[i].value]) + ",";=0A=
      }=0A=
    }=0A=
    if (tempString =3D=3D "") {=0A=
      alert("No hits selected for error tolerant search");=0A=
      return false;=0A=
    }=0A=
    tempString =3D tempString.substring(0, tempString.length - 1);=0A=
    form.ACCESSION.value =3D tempString;=0A=
    checkQuery(1,50, form);=0A=
    return true;=0A=
  }=0A=
=0A=
  function clearEl() {}=0A=
=0A=
  function makeArchive(form){=0A=
    var tempUrl =3D =
"http://zxw-pc/mascot/cgi/master_results.pl?file=3D..%2Fdata%2F20121225%2=
FF002417.dat;REPTYPE=3Darchive;_sigthreshold=3D0.05;REPORT=3D50;_server_m=
udpit_switch=3D99999999;_ignoreionsscorebelow=3D0;_showsubsets=3D0;_showp=
opups=3DTRUE;_sortunassigned=3Dscoredown;_requireboldred=3D0&INTERMEDIATE=
=3D%2e%2e%2fdata%2f20121225%2fF002417%2edat";    for (var i =3D 0; i < =
form.elements.length; i++) {=0A=
      if (form.elements[i].name =3D=3D "INCLUDE" && =
form.elements[i].checked){=0A=
        tempUrl =3D tempUrl + "&INCLUDE=3D" + form.elements[i].value;=0A=
      }=0A=
    }=0A=
    window.location.href =3D tempUrl;=0A=
  }=0A=
=0A=
// End hiding Javascript from old browsers. -->=0A=
</SCRIPT>

<META name=3DGENERATOR content=3D"MSHTML 9.00.8112.16457"></HEAD>
<BODY aLink=3D#0000ff bgColor=3D#ffffff vLink=3D#0000ff>
<H1><IMG border=3D0 name=3Dfred align=3Dtop=20
src=3D"http://zxw-pc/mascot/images/88x31_logo_white.gif" width=3D88 =
height=3D31=20
NATURALSIZEFLAG=3D"3"> Mascot Search Results</H1><FONT=20
face=3D"Courier New,Courier,monospace"><PRE><B>User            : </B>
<B>Email           : </B>
<B>Search title    : Project: zxw, Spot Set: zxw\20121225, Label: J22, =
Spot Id: 795030, Peak List Id: 464829, MS Job Run Id: 23272</B>
<B>MS data file    : =
C:\Users\lei\Desktop\=EF=BF=BD=EF=BF=BD=EF=BF=BD=EF=BF=BD=EF=BF=BD=EF=BF=BD=
=EF=BF=BD=EF=BF=BD\201212\20121225\ppw_J22_135641680221.txt</B>
<B>Database        : viridiplantae p (1850050 sequences; 642453415 =
residues)</B>
<B>Timestamp       : 25 Dec 2012 at 08:08:45 GMT</B>
<B>Warning         : <FONT color=3D#ff0000>A Peptide summary report will =
usually give a much clearer picture of MS/MS search results.</FONT></B>
<B>Top Score       : 587 for <FONT color=3D#ff0000>gi|312281815</FONT>, =
unnamed protein product [Thellungiella halophila]</B>
</PRE></FONT>
<H3>Mascot Score Histogram</H3>Protein score is -10*Log(P), where P is =
the=20
probability that the observed match is a random event.<BR>Protein scores =
greater=20
than 75 are significant (p&lt;0.05).<BR>Protein scores are derived from =
ions=20
scores as a non-probabilistic basis for ranking protein hits.
<P><IMG alt=3D"Score Distribution"=20
src=3D"http://zxw-pc/mascot/cgi/score_gif.pl?score_gif_788917006412" =
width=3D400=20
height=3D200>=20
<FORM onsubmit=3D"return setReFormatAction(this)" method=3Dget =
name=3DRe-format=20
action=3D./master_results.pl><INPUT name=3Dfile =
value=3D../data/20121225/F002417.dat=20
type=3Dhidden>=20
<H3>Protein Summary Report</H3>
<TABLE border=3D0 cellSpacing=3D1 cellPadding=3D3>
  <TBODY>
  <TR>
    <TD bgColor=3D#eeeeff noWrap><INPUT value=3D"Format As" =
type=3Dsubmit> </TD>
    <TD bgColor=3D#eeeeff noWrap><SELECT name=3DREPTYPE> <OPTION =
selected=20
        value=3Dprotein>Protein Summary (deprecated)</OPTION> <OPTION=20
        value=3Dfamily>Protein Family Summary</OPTION> <OPTION=20
        value=3Dpeptide>Peptide Summary</OPTION> <OPTION =
value=3Dselect>Select=20
        Summary (protein hits)</OPTION> <OPTION =
value=3Dunassigned>Select Summary=20
        (unassigned)</OPTION> <OPTION value=3Dexport>Export Search=20
      Results</OPTION></SELECT> </TD>
    <TD bgColor=3D#eeeeff>&nbsp;</TD>
    <TD bgColor=3D#eeeeff noWrap><A=20
      href=3D"http://zxw-pc/mascot/help/msms_summaries_help.html"=20
      target=3D_blank>Help</A> </TD></TR>
  <TR>
    <TD bgColor=3D#eeeeff>&nbsp;</TD>
    <TD bgColor=3D#eeeeff noWrap>Significance threshold p&lt; <INPUT=20
      name=3D_sigthreshold value=3D0.05 size=3D8> </TD>
    <TD bgColor=3D#eeeeff noWrap>Max. number of hits <INPUT =
name=3DREPORT value=3D50=20
      size=3D5> </TD>
    <TD bgColor=3D#eeeeff>&nbsp;</TD></TR></TBODY></TABLE></FORM>
<FORM method=3Dpost name=3DResults action=3D./search_form.pl><INPUT =
name=3DQUE=20
value=3D"747.322864 from(748.330140,1+)  intensity(11128.2350)  =
query(1)"=20
type=3Dhidden> <INPUT name=3DMISSES=20
value=3D"747.322864 from(748.330140,1+)  intensity(11128.2350)  =
query(1)"=20
type=3Dhidden> <INPUT name=3DQUE=20
value=3D"764.340444 from(765.347720,1+)  intensity(118793.7300)  =
query(2)"=20
type=3Dhidden> <INPUT name=3DQUE=20
value=3D"805.401294 from(806.408570,1+)  intensity(91556.4770)  =
query(3)"=20
type=3Dhidden> <INPUT name=3DQUE=20
value=3D"824.053084 from(825.060360,1+)  intensity(10928.6270)  =
query(4)"=20
type=3Dhidden> <INPUT name=3DMISSES=20
value=3D"824.053084 from(825.060360,1+)  intensity(10928.6270)  =
query(4)"=20
type=3Dhidden> <INPUT name=3DQUE=20
value=3D"828.343494 from(829.350770,1+)  intensity(2670.7844)  query(5)" =

type=3Dhidden> <INPUT name=3DMISSES=20
value=3D"828.343494 from(829.350770,1+)  intensity(2670.7844)  query(5)" =

type=3Dhidden> <INPUT name=3DQUE=20
value=3D"840.015614 from(841.022890,1+)  intensity(2816.6667)  query(6)" =

type=3Dhidden> <INPUT name=3DMISSES=20
value=3D"840.015614 from(841.022890,1+)  intensity(2816.6667)  query(6)" =

type=3Dhidden> <INPUT name=3DQUE=20
value=3D"841.457934 from(842.465210,1+)  intensity(10783.5290)  =
query(7)"=20
type=3Dhidden> <INPUT name=3DMISSES=20
value=3D"841.457934 from(842.465210,1+)  intensity(10783.5290)  =
query(7)"=20
type=3Dhidden> <INPUT name=3DQUE=20
value=3D"869.490714 from(870.497990,1+)  intensity(7201.9609)  query(8)" =

type=3Dhidden> <INPUT name=3DMISSES=20
value=3D"869.490714 from(870.497990,1+)  intensity(7201.9609)  query(8)" =

type=3Dhidden> <INPUT name=3DQUE=20
value=3D"874.396654 from(875.403930,1+)  intensity(3058.6274)  query(9)" =

type=3Dhidden> <INPUT name=3DMISSES=20
value=3D"874.396654 from(875.403930,1+)  intensity(3058.6274)  query(9)" =

type=3Dhidden> <INPUT name=3DQUE=20
value=3D"921.437614 from(922.444890,1+)  intensity(5102.5493)  =
query(10)"=20
type=3Dhidden> <INPUT name=3DMISSES=20
value=3D"921.437614 from(922.444890,1+)  intensity(5102.5493)  =
query(10)"=20
type=3Dhidden> <INPUT name=3DQUE=20
value=3D"941.415394 from(942.422670,1+)  intensity(2911.9609)  =
query(11)"=20
type=3Dhidden> <INPUT name=3DMISSES=20
value=3D"941.415394 from(942.422670,1+)  intensity(2911.9609)  =
query(11)"=20
type=3Dhidden> <INPUT name=3DQUE=20
value=3D"957.409904 from(958.417180,1+)  intensity(6650.1040)  =
query(12)"=20
type=3Dhidden> <INPUT name=3DMISSES=20
value=3D"957.409904 from(958.417180,1+)  intensity(6650.1040)  =
query(12)"=20
type=3Dhidden> <INPUT name=3DQUE=20
value=3D"1070.452324 from(1071.459600,1+)  intensity(97925.0390)  =
query(13)"=20
type=3Dhidden> <INPUT name=3DQUE=20
value=3D"1070.452324 from(1071.459600,1+)  intensity(0.0000)  =
title(Label%3a%20J22%2c%20Spot_Id%3a%20795030%2c%20Peak_List_Id%3a%204651=
04%2c%20MSMS%20Job_Run_Id%3a%2023273%2c%20Comment%3a%20)  query(14)"=20
type=3Dhidden> <INPUT name=3DQUE=20
value=3D"1086.438124 from(1087.445400,1+)  intensity(40305.2930)  =
query(15)"=20
type=3Dhidden> <INPUT name=3DQUE=20
value=3D"1086.438124 from(1087.445400,1+)  intensity(0.0000)  =
title(Label%3a%20J22%2c%20Spot_Id%3a%20795030%2c%20Peak_List_Id%3a%204651=
07%2c%20MSMS%20Job_Run_Id%3a%2023273%2c%20Comment%3a%20)  query(16)"=20
type=3Dhidden> <INPUT name=3DQUE=20
value=3D"1102.437224 from(1103.444500,1+)  intensity(4881.9609)  =
query(17)"=20
type=3Dhidden> <INPUT name=3DMISSES=20
value=3D"1102.437224 from(1103.444500,1+)  intensity(4881.9609)  =
query(17)"=20
type=3Dhidden> <INPUT name=3DQUE=20
value=3D"1164.533124 from(1165.540400,1+)  intensity(10106.6660)  =
query(18)"=20
type=3Dhidden> <INPUT name=3DMISSES=20
value=3D"1164.533124 from(1165.540400,1+)  intensity(10106.6660)  =
query(18)"=20
type=3Dhidden> <INPUT name=3DQUE=20
value=3D"1188.519924 from(1189.527200,1+)  intensity(8423.1367)  =
query(19)"=20
type=3Dhidden> <INPUT name=3DQUE=20
value=3D"1204.520524 from(1205.527800,1+)  intensity(2918.4314)  =
query(20)"=20
type=3Dhidden> <INPUT name=3DQUE=20
value=3D"1244.619724 from(1245.627000,1+)  intensity(9216.0781)  =
query(21)"=20
type=3Dhidden> <INPUT name=3DMISSES=20
value=3D"1244.619724 from(1245.627000,1+)  intensity(9216.0781)  =
query(21)"=20
type=3Dhidden> <INPUT name=3DQUE=20
value=3D"1420.626024 from(1421.633300,1+)  intensity(13552.1750)  =
query(22)"=20
type=3Dhidden> <INPUT name=3DMISSES=20
value=3D"1420.626024 from(1421.633300,1+)  intensity(13552.1750)  =
query(22)"=20
type=3Dhidden> <INPUT name=3DQUE=20
value=3D"1420.626024 from(1421.633300,1+)  intensity(0.0000)  =
title(Label%3a%20J22%2c%20Spot_Id%3a%20795030%2c%20Peak_List_Id%3a%204651=
09%2c%20MSMS%20Job_Run_Id%3a%2023273%2c%20Comment%3a%20)  query(23)"=20
type=3Dhidden> <INPUT name=3DMISSES=20
value=3D"1420.626024 from(1421.633300,1+)  intensity(0.0000)  =
title(Label%3a%20J22%2c%20Spot_Id%3a%20795030%2c%20Peak_List_Id%3a%204651=
09%2c%20MSMS%20Job_Run_Id%3a%2023273%2c%20Comment%3a%20)  query(23)"=20
type=3Dhidden> <INPUT name=3DQUE=20
value=3D"1509.747224 from(1510.754500,1+)  intensity(10524.7060)  =
query(24)"=20
type=3Dhidden> <INPUT name=3DQUE=20
value=3D"1509.747224 from(1510.754500,1+)  intensity(0.0000)  =
title(Label%3a%20J22%2c%20Spot_Id%3a%20795030%2c%20Peak_List_Id%3a%204651=
11%2c%20MSMS%20Job_Run_Id%3a%2023273%2c%20Comment%3a%20)  query(25)"=20
type=3Dhidden> <INPUT name=3DQUE=20
value=3D"1535.801324 from(1536.808600,1+)  intensity(17287.6460)  =
query(26)"=20
type=3Dhidden> <INPUT name=3DMISSES=20
value=3D"1535.801324 from(1536.808600,1+)  intensity(17287.6460)  =
query(26)"=20
type=3Dhidden> <INPUT name=3DQUE=20
value=3D"1535.801324 from(1536.808600,1+)  intensity(0.0000)  =
title(Label%3a%20J22%2c%20Spot_Id%3a%20795030%2c%20Peak_List_Id%3a%204651=
08%2c%20MSMS%20Job_Run_Id%3a%2023273%2c%20Comment%3a%20)  query(27)"=20
type=3Dhidden> <INPUT name=3DMISSES=20
value=3D"1535.801324 from(1536.808600,1+)  intensity(0.0000)  =
title(Label%3a%20J22%2c%20Spot_Id%3a%20795030%2c%20Peak_List_Id%3a%204651=
08%2c%20MSMS%20Job_Run_Id%3a%2023273%2c%20Comment%3a%20)  query(27)"=20
type=3Dhidden> <INPUT name=3DQUE=20
value=3D"1557.814824 from(1558.822100,1+)  intensity(9233.1367)  =
query(28)"=20
type=3Dhidden> <INPUT name=3DMISSES=20
value=3D"1557.814824 from(1558.822100,1+)  intensity(9233.1367)  =
query(28)"=20
type=3Dhidden> <INPUT name=3DQUE=20
value=3D"1572.729524 from(1573.736800,1+)  intensity(10300.9800)  =
query(29)"=20
type=3Dhidden> <INPUT name=3DQUE=20
value=3D"1615.731024 from(1616.738300,1+)  intensity(9468.6279)  =
query(30)"=20
type=3Dhidden> <INPUT name=3DQUE=20
value=3D"1803.844824 from(1804.852100,1+)  intensity(225874.5200)  =
query(31)"=20
type=3Dhidden> <INPUT name=3DQUE=20
value=3D"1803.844824 from(1804.852100,1+)  intensity(0.0000)  =
title(Label%3a%20J22%2c%20Spot_Id%3a%20795030%2c%20Peak_List_Id%3a%204651=
02%2c%20MSMS%20Job_Run_Id%3a%2023273%2c%20Comment%3a%20)  query(32)"=20
type=3Dhidden> <INPUT name=3DQUE=20
value=3D"1825.804124 from(1826.811400,1+)  intensity(2416.4707)  =
query(33)"=20
type=3Dhidden> <INPUT name=3DMISSES=20
value=3D"1825.804124 from(1826.811400,1+)  intensity(2416.4707)  =
query(33)"=20
type=3Dhidden> <INPUT name=3DQUE=20
value=3D"1853.781924 from(1854.789200,1+)  intensity(180319.4100)  =
query(34)"=20
type=3Dhidden> <INPUT name=3DMISSES=20
value=3D"1853.781924 from(1854.789200,1+)  intensity(180319.4100)  =
query(34)"=20
type=3Dhidden> <INPUT name=3DQUE=20
value=3D"1853.781924 from(1854.789200,1+)  intensity(0.0000)  =
title(Label%3a%20J22%2c%20Spot_Id%3a%20795030%2c%20Peak_List_Id%3a%204651=
03%2c%20MSMS%20Job_Run_Id%3a%2023273%2c%20Comment%3a%20)  query(35)"=20
type=3Dhidden> <INPUT name=3DMISSES=20
value=3D"1853.781924 from(1854.789200,1+)  intensity(0.0000)  =
title(Label%3a%20J22%2c%20Spot_Id%3a%20795030%2c%20Peak_List_Id%3a%204651=
03%2c%20MSMS%20Job_Run_Id%3a%2023273%2c%20Comment%3a%20)  query(35)"=20
type=3Dhidden> <INPUT name=3DQUE=20
value=3D"1886.812324 from(1887.819600,1+)  intensity(79383.7810)  =
query(36)"=20
type=3Dhidden> <INPUT name=3DMISSES=20
value=3D"1886.812324 from(1887.819600,1+)  intensity(79383.7810)  =
query(36)"=20
type=3Dhidden> <INPUT name=3DQUE=20
value=3D"1886.812324 from(1887.819600,1+)  intensity(0.0000)  =
title(Label%3a%20J22%2c%20Spot_Id%3a%20795030%2c%20Peak_List_Id%3a%204651=
05%2c%20MSMS%20Job_Run_Id%3a%2023273%2c%20Comment%3a%20)  query(37)"=20
type=3Dhidden> <INPUT name=3DMISSES=20
value=3D"1886.812324 from(1887.819600,1+)  intensity(0.0000)  =
title(Label%3a%20J22%2c%20Spot_Id%3a%20795030%2c%20Peak_List_Id%3a%204651=
05%2c%20MSMS%20Job_Run_Id%3a%2023273%2c%20Comment%3a%20)  query(37)"=20
type=3Dhidden> <INPUT name=3DQUE=20
value=3D"1897.833424 from(1898.840700,1+)  intensity(6570.7515)  =
query(38)"=20
type=3Dhidden> <INPUT name=3DMISSES=20
value=3D"1897.833424 from(1898.840700,1+)  intensity(6570.7515)  =
query(38)"=20
type=3Dhidden> <INPUT name=3DQUE=20
value=3D"1900.743624 from(1901.750900,1+)  intensity(16283.7990)  =
query(39)"=20
type=3Dhidden> <INPUT name=3DQUE=20
value=3D"1913.828924 from(1914.836200,1+)  intensity(5396.3354)  =
query(40)"=20
type=3Dhidden> <INPUT name=3DMISSES=20
value=3D"1913.828924 from(1914.836200,1+)  intensity(5396.3354)  =
query(40)"=20
type=3Dhidden> <INPUT name=3DQUE=20
value=3D"1918.798424 from(1919.805700,1+)  intensity(7991.8027)  =
query(41)"=20
type=3Dhidden> <INPUT name=3DMISSES=20
value=3D"1918.798424 from(1919.805700,1+)  intensity(7991.8027)  =
query(41)"=20
type=3Dhidden> <INPUT name=3DQUE=20
value=3D"2002.983324 from(2003.990600,1+)  intensity(47513.9960)  =
query(42)"=20
type=3Dhidden> <INPUT name=3DQUE=20
value=3D"2002.983324 from(2003.990600,1+)  intensity(0.0000)  =
title(Label%3a%20J22%2c%20Spot_Id%3a%20795030%2c%20Peak_List_Id%3a%204651=
06%2c%20MSMS%20Job_Run_Id%3a%2023273%2c%20Comment%3a%20)  query(43)"=20
type=3Dhidden> <INPUT name=3DQUE=20
value=3D"2024.979324 from(2025.986600,1+)  intensity(13743.4570)  =
query(44)"=20
type=3Dhidden> <INPUT name=3DMISSES=20
value=3D"2024.979324 from(2025.986600,1+)  intensity(13743.4570)  =
query(44)"=20
type=3Dhidden> <INPUT name=3DQUE=20
value=3D"2266.997824 from(2268.005100,1+)  intensity(9642.3535)  =
query(45)"=20
type=3Dhidden> <INPUT name=3DQUE=20
value=3D"2322.912924 from(2323.920200,1+)  intensity(12178.0390)  =
query(46)"=20
type=3Dhidden> <INPUT name=3DQUE=20
value=3D"2322.912924 from(2323.920200,1+)  intensity(0.0000)  =
title(Label%3a%20J22%2c%20Spot_Id%3a%20795030%2c%20Peak_List_Id%3a%204651=
10%2c%20MSMS%20Job_Run_Id%3a%2023273%2c%20Comment%3a%20)  query(47)"=20
type=3Dhidden> <INPUT name=3DQUE=20
value=3D"2344.905124 from(2345.912400,1+)  intensity(4055.2046)  =
query(48)"=20
type=3Dhidden> <INPUT name=3DMISSES=20
value=3D"2344.905124 from(2345.912400,1+)  intensity(4055.2046)  =
query(48)"=20
type=3Dhidden> <INPUT name=3DQUE=20
value=3D"2452.018624 from(2453.025900,1+)  intensity(1725.2942)  =
query(49)"=20
type=3Dhidden> <INPUT name=3DMISSES=20
value=3D"2452.018624 from(2453.025900,1+)  intensity(1725.2942)  =
query(49)"=20
type=3Dhidden> <INPUT name=3DQUE=20
value=3D"3030.251224 from(3031.258500,1+)  intensity(2471.7197)  =
query(50)"=20
type=3Dhidden> <INPUT name=3DMISSES=20
value=3D"3030.251224 from(3031.258500,1+)  intensity(2471.7197)  =
query(50)"=20
type=3Dhidden> <INPUT name=3DFORMVER value=3D2 type=3Dhidden> <INPUT =
name=3DSEARCH=20
value=3DMIS type=3Dhidden> <INPUT name=3DUSERNAME type=3Dhidden> <INPUT =
name=3DUSEREMAIL=20
type=3Dhidden> <INPUT name=3DCOM=20
value=3D"Project: zxw, Spot Set: zxw\20121225, Label: J22, Spot Id: =
795030, Peak List Id: 464829, MS Job Run Id: 23272"=20
type=3Dhidden> <INPUT name=3DMODS type=3Dhidden> <INPUT name=3DIT_MODS=20
value=3D"Oxidation (M)" type=3Dhidden> <INPUT name=3DCLE value=3DTrypsin =
type=3Dhidden>=20
<INPUT name=3DMASS value=3DMonoisotopic type=3Dhidden> <INPUT name=3DSEG =
type=3Dhidden>=20
<INPUT name=3DTOL value=3D100 type=3Dhidden> <INPUT name=3DTOLU =
value=3Dppm type=3Dhidden>=20
<INPUT name=3DITOL value=3D0.8 type=3Dhidden> <INPUT name=3DITOLU =
value=3DDa type=3Dhidden>=20
<INPUT name=3DDB value=3Dviridiplantae type=3Dhidden> <INPUT =
name=3DCHARGE value=3D1+=20
type=3Dhidden> <INPUT name=3DPFA value=3D1 type=3Dhidden> <INPUT =
name=3DFILE=20
value=3DC:\Users\lei\Desktop\=EF=BF=BD=EF=BF=BD=EF=BF=BD=EF=BF=BD=EF=BF=BD=
=EF=BF=BD=EF=BF=BD=EF=BF=BD\201212\20121225\ppw_J22_135641680221.txt=20
type=3Dhidden> <INPUT name=3DFORMAT value=3D"Mascot generic" =
type=3Dhidden> <INPUT=20
name=3DINTERMEDIATE value=3D../data/20121225/F002417.dat type=3Dhidden> =
<INPUT=20
name=3DREPORT value=3D50 type=3Dhidden> <INPUT name=3DOVERVIEW =
value=3DOFF type=3Dhidden>=20
<INPUT name=3DPRECURSOR type=3Dhidden> <INPUT name=3DTAXONOMY =
value=3D"All entries"=20
type=3Dhidden> <INPUT name=3DREPTYPE type=3Dhidden> <INPUT =
name=3DrepeatSearch=20
value=3D"not again" type=3Dhidden> <INPUT name=3DINSTRUMENT =
value=3DMALDI-TOF-TOF=20
type=3Dhidden> <INPUT name=3DACCESSION type=3Dhidden> <INPUT =
name=3DQUANTITATION=20
type=3Dhidden>=20
<P><INPUT value=3D"Re-Search All" type=3Dsubmit> &nbsp;&nbsp;<INPUT =
onclick=3D"unMatched(this.form); return true" value=3D"Search Unmatched" =
type=3Dbutton>=20
</FORM>
<H3>Index</H3>
<TABLE border=3D0 cellSpacing=3D0 cellPadding=3D0>
  <TBODY>
  <TR>
    <TD>&nbsp;</TD>
    <TD><TT><B>&nbsp;Accession</B></TT></TD>
    <TD><TT><B>&nbsp;&nbsp;Mass</B></TT></TD>
    <TD><TT><B>&nbsp;&nbsp;Score</B></TT></TD>
    <TD><TT><B>&nbsp;&nbsp;Description</B></TT></TD></TR>
  <TR>
    <TD noWrap align=3Dright><TT><B>1.</B></TT></TD>
    <TD noWrap><TT><B>&nbsp;<A=20
      =
href=3D"http://zxw-pc/mascot/cgi/master_results.pl?file=3D..%2Fdata%2F201=
21225%2FF002417.dat&amp;REPTYPE=3Dprotein&amp;_sigthreshold=3D0.05&amp;RE=
PORT=3D50&amp;_server_mudpit_switch=3D99999999&amp;_ignoreionsscorebelow=3D=
0&amp;_showsubsets=3D0&amp;_showpopups=3DTRUE&amp;_sortunassigned=3Dscore=
down&amp;_requireboldred=3D0#Hit1">gi|312281815</A></B></TT></TD>
    <TD noWrap><TT>&nbsp;&nbsp;47608</TT></TD>
    <TD noWrap align=3Dright><TT>587</TT></TD>
    <TD noWrap><TT>&nbsp;&nbsp;unnamed protein product [Thellungiella=20
      halophila]</TT></TD></TR>
  <TR>
    <TD noWrap align=3Dright><TT><B>2.</B></TT></TD>
    <TD noWrap><TT><B>&nbsp;<A=20
      =
href=3D"http://zxw-pc/mascot/cgi/master_results.pl?file=3D..%2Fdata%2F201=
21225%2FF002417.dat&amp;REPTYPE=3Dprotein&amp;_sigthreshold=3D0.05&amp;RE=
PORT=3D50&amp;_server_mudpit_switch=3D99999999&amp;_ignoreionsscorebelow=3D=
0&amp;_showsubsets=3D0&amp;_showpopups=3DTRUE&amp;_sortunassigned=3Dscore=
down&amp;_requireboldred=3D0#Hit2">gi|14423688</A></B></TT></TD>
    <TD noWrap><TT>&nbsp;&nbsp;47801</TT></TD>
    <TD noWrap align=3Dright><TT>566</TT></TD>
    <TD noWrap><TT>&nbsp;&nbsp;RecName: Full=3DEnolase 1; AltName:=20
      Full=3D2-phospho-D-glycerate hydro-lyase 1; AltName: =
Full=3D2-phosphoglycerate=20
      dehydratase 1; AltName: Allergen=3DHev b 9</TT></TD></TR>
  <TR>
    <TD noWrap align=3Dright><TT><B>3.</B></TT></TD>
    <TD noWrap><TT><B>&nbsp;<A=20
      =
href=3D"http://zxw-pc/mascot/cgi/master_results.pl?file=3D..%2Fdata%2F201=
21225%2FF002417.dat&amp;REPTYPE=3Dprotein&amp;_sigthreshold=3D0.05&amp;RE=
PORT=3D50&amp;_server_mudpit_switch=3D99999999&amp;_ignoreionsscorebelow=3D=
0&amp;_showsubsets=3D0&amp;_showpopups=3DTRUE&amp;_sortunassigned=3Dscore=
down&amp;_requireboldred=3D0#Hit3">gi|298545113</A></B></TT></TD>
    <TD noWrap><TT>&nbsp;&nbsp;47801</TT></TD>
    <TD noWrap align=3Dright><TT>566</TT></TD>
    <TD noWrap><TT>&nbsp;&nbsp;unnamed protein product [Hevea=20
      brasiliensis]</TT></TD></TR>
  <TR>
    <TD noWrap align=3Dright><TT><B>4.</B></TT></TD>
    <TD noWrap><TT><B>&nbsp;<A=20
      =
href=3D"http://zxw-pc/mascot/cgi/master_results.pl?file=3D..%2Fdata%2F201=
21225%2FF002417.dat&amp;REPTYPE=3Dprotein&amp;_sigthreshold=3D0.05&amp;RE=
PORT=3D50&amp;_server_mudpit_switch=3D99999999&amp;_ignoreionsscorebelow=3D=
0&amp;_showsubsets=3D0&amp;_showpopups=3DTRUE&amp;_sortunassigned=3Dscore=
down&amp;_requireboldred=3D0#Hit4">gi|9581744</A></B></TT></TD>
    <TD noWrap><TT>&nbsp;&nbsp;47801</TT></TD>
    <TD noWrap align=3Dright><TT>566</TT></TD>
    <TD noWrap><TT>&nbsp;&nbsp;enolase, isoform 1 [Hevea=20
  brasiliensis]</TT></TD></TR>
  <TR>
    <TD noWrap align=3Dright><TT><B>5.</B></TT></TD>
    <TD noWrap><TT><B>&nbsp;<A=20
      =
href=3D"http://zxw-pc/mascot/cgi/master_results.pl?file=3D..%2Fdata%2F201=
21225%2FF002417.dat&amp;REPTYPE=3Dprotein&amp;_sigthreshold=3D0.05&amp;RE=
PORT=3D50&amp;_server_mudpit_switch=3D99999999&amp;_ignoreionsscorebelow=3D=
0&amp;_showsubsets=3D0&amp;_showpopups=3DTRUE&amp;_sortunassigned=3Dscore=
down&amp;_requireboldred=3D0#Hit5">gi|296084129</A></B></TT></TD>
    <TD noWrap><TT>&nbsp;&nbsp;48080</TT></TD>
    <TD noWrap align=3Dright><TT>556</TT></TD>
    <TD noWrap><TT>&nbsp;&nbsp;unnamed protein product [Vitis=20
  vinifera]</TT></TD></TR>
  <TR>
    <TD noWrap align=3Dright><TT><B>6.</B></TT></TD>
    <TD noWrap><TT><B>&nbsp;<A=20
      =
href=3D"http://zxw-pc/mascot/cgi/master_results.pl?file=3D..%2Fdata%2F201=
21225%2FF002417.dat&amp;REPTYPE=3Dprotein&amp;_sigthreshold=3D0.05&amp;RE=
PORT=3D50&amp;_server_mudpit_switch=3D99999999&amp;_ignoreionsscorebelow=3D=
0&amp;_showsubsets=3D0&amp;_showpopups=3DTRUE&amp;_sortunassigned=3Dscore=
down&amp;_requireboldred=3D0#Hit6">gi|225455555</A></B></TT></TD>
    <TD noWrap><TT>&nbsp;&nbsp;48080</TT></TD>
    <TD noWrap align=3Dright><TT>556</TT></TD>
    <TD noWrap><TT>&nbsp;&nbsp;PREDICTED: hypothetical protein [Vitis=20
      vinifera]</TT></TD></TR>
  <TR>
    <TD noWrap align=3Dright><TT><B>7.</B></TT></TD>
    <TD noWrap><TT><B>&nbsp;<A=20
      =
href=3D"http://zxw-pc/mascot/cgi/master_results.pl?file=3D..%2Fdata%2F201=
21225%2FF002417.dat&amp;REPTYPE=3Dprotein&amp;_sigthreshold=3D0.05&amp;RE=
PORT=3D50&amp;_server_mudpit_switch=3D99999999&amp;_ignoreionsscorebelow=3D=
0&amp;_showsubsets=3D0&amp;_showpopups=3DTRUE&amp;_sortunassigned=3Dscore=
down&amp;_requireboldred=3D0#Hit7">gi|34597330</A></B></TT></TD>
    <TD noWrap><TT>&nbsp;&nbsp;47346</TT></TD>
    <TD noWrap align=3Dright><TT>505</TT></TD>
    <TD noWrap><TT>&nbsp;&nbsp;enolase [Brassica rapa subsp.=20
    campestris]</TT></TD></TR>
  <TR>
    <TD noWrap align=3Dright><TT><B>8.</B></TT></TD>
    <TD noWrap><TT><B>&nbsp;<A=20
      =
href=3D"http://zxw-pc/mascot/cgi/master_results.pl?file=3D..%2Fdata%2F201=
21225%2FF002417.dat&amp;REPTYPE=3Dprotein&amp;_sigthreshold=3D0.05&amp;RE=
PORT=3D50&amp;_server_mudpit_switch=3D99999999&amp;_ignoreionsscorebelow=3D=
0&amp;_showsubsets=3D0&amp;_showpopups=3DTRUE&amp;_sortunassigned=3Dscore=
down&amp;_requireboldred=3D0#Hit8">gi|298545005</A></B></TT></TD>
    <TD noWrap><TT>&nbsp;&nbsp;47346</TT></TD>
    <TD noWrap align=3Dright><TT>505</TT></TD>
    <TD noWrap><TT>&nbsp;&nbsp;unnamed protein product [Brassica rapa =
subsp.=20
      campestris]</TT></TD></TR>
  <TR>
    <TD noWrap align=3Dright><TT><B>9.</B></TT></TD>
    <TD noWrap><TT><B>&nbsp;<A=20
      =
href=3D"http://zxw-pc/mascot/cgi/master_results.pl?file=3D..%2Fdata%2F201=
21225%2FF002417.dat&amp;REPTYPE=3Dprotein&amp;_sigthreshold=3D0.05&amp;RE=
PORT=3D50&amp;_server_mudpit_switch=3D99999999&amp;_ignoreionsscorebelow=3D=
0&amp;_showsubsets=3D0&amp;_showpopups=3DTRUE&amp;_sortunassigned=3Dscore=
down&amp;_requireboldred=3D0#Hit9">gi|3023685</A></B></TT></TD>
    <TD noWrap><TT>&nbsp;&nbsp;47567</TT></TD>
    <TD noWrap align=3Dright><TT>479</TT></TD>
    <TD noWrap><TT>&nbsp;&nbsp;RecName: Full=3DEnolase; AltName:=20
      Full=3D2-phospho-D-glycerate hydro-lyase; AltName: =
Full=3D2-phosphoglycerate=20
      dehydratase</TT></TD></TR>
  <TR>
    <TD noWrap align=3Dright><TT><B>10.</B></TT></TD>
    <TD noWrap><TT><B>&nbsp;<A=20
      =
href=3D"http://zxw-pc/mascot/cgi/master_results.pl?file=3D..%2Fdata%2F201=
21225%2FF002417.dat&amp;REPTYPE=3Dprotein&amp;_sigthreshold=3D0.05&amp;RE=
PORT=3D50&amp;_server_mudpit_switch=3D99999999&amp;_ignoreionsscorebelow=3D=
0&amp;_showsubsets=3D0&amp;_showpopups=3DTRUE&amp;_sortunassigned=3Dscore=
down&amp;_requireboldred=3D0#Hit10">gi|298545147</A></B></TT></TD>
    <TD noWrap><TT>&nbsp;&nbsp;47567</TT></TD>
    <TD noWrap align=3Dright><TT>479</TT></TD>
    <TD noWrap><TT>&nbsp;&nbsp;unnamed protein product [Alnus=20
    glutinosa]</TT></TD></TR>
  <TR>
    <TD noWrap align=3Dright><TT><B>11.</B></TT></TD>
    <TD noWrap><TT><B>&nbsp;<A=20
      =
href=3D"http://zxw-pc/mascot/cgi/master_results.pl?file=3D..%2Fdata%2F201=
21225%2FF002417.dat&amp;REPTYPE=3Dprotein&amp;_sigthreshold=3D0.05&amp;RE=
PORT=3D50&amp;_server_mudpit_switch=3D99999999&amp;_ignoreionsscorebelow=3D=
0&amp;_showsubsets=3D0&amp;_showpopups=3DTRUE&amp;_sortunassigned=3Dscore=
down&amp;_requireboldred=3D0#Hit11">gi|1041245</A></B></TT></TD>
    <TD noWrap><TT>&nbsp;&nbsp;47567</TT></TD>
    <TD noWrap align=3Dright><TT>479</TT></TD>
    <TD noWrap><TT>&nbsp;&nbsp;enolase [Alnus glutinosa]</TT></TD></TR>
  <TR>
    <TD noWrap align=3Dright><TT><B>12.</B></TT></TD>
    <TD noWrap><TT><B>&nbsp;<A=20
      =
href=3D"http://zxw-pc/mascot/cgi/master_results.pl?file=3D..%2Fdata%2F201=
21225%2FF002417.dat&amp;REPTYPE=3Dprotein&amp;_sigthreshold=3D0.05&amp;RE=
PORT=3D50&amp;_server_mudpit_switch=3D99999999&amp;_ignoreionsscorebelow=3D=
0&amp;_showsubsets=3D0&amp;_showpopups=3DTRUE&amp;_sortunassigned=3Dscore=
down&amp;_requireboldred=3D0#Hit12">gi|158144895</A></B></TT></TD>
    <TD noWrap><TT>&nbsp;&nbsp;47753</TT></TD>
    <TD noWrap align=3Dright><TT>464</TT></TD>
    <TD noWrap><TT>&nbsp;&nbsp;enolase [Gossypium =
hirsutum]</TT></TD></TR>
  <TR>
    <TD noWrap align=3Dright><TT><B>13.</B></TT></TD>
    <TD noWrap><TT><B>&nbsp;<A=20
      =
href=3D"http://zxw-pc/mascot/cgi/master_results.pl?file=3D..%2Fdata%2F201=
21225%2FF002417.dat&amp;REPTYPE=3Dprotein&amp;_sigthreshold=3D0.05&amp;RE=
PORT=3D50&amp;_server_mudpit_switch=3D99999999&amp;_ignoreionsscorebelow=3D=
0&amp;_showsubsets=3D0&amp;_showpopups=3DTRUE&amp;_sortunassigned=3Dscore=
down&amp;_requireboldred=3D0#Hit13">gi|298545007</A></B></TT></TD>
    <TD noWrap><TT>&nbsp;&nbsp;47702</TT></TD>
    <TD noWrap align=3Dright><TT>463</TT></TD>
    <TD noWrap><TT>&nbsp;&nbsp;unnamed protein product [Gossypium=20
      barbadense]</TT></TD></TR>
  <TR>
    <TD noWrap align=3Dright><TT><B>14.</B></TT></TD>
    <TD noWrap><TT><B>&nbsp;<A=20
      =
href=3D"http://zxw-pc/mascot/cgi/master_results.pl?file=3D..%2Fdata%2F201=
21225%2FF002417.dat&amp;REPTYPE=3Dprotein&amp;_sigthreshold=3D0.05&amp;RE=
PORT=3D50&amp;_server_mudpit_switch=3D99999999&amp;_ignoreionsscorebelow=3D=
0&amp;_showsubsets=3D0&amp;_showpopups=3DTRUE&amp;_sortunassigned=3Dscore=
down&amp;_requireboldred=3D0#Hit14">gi|33415263</A></B></TT></TD>
    <TD noWrap><TT>&nbsp;&nbsp;47702</TT></TD>
    <TD noWrap align=3Dright><TT>463</TT></TD>
    <TD noWrap><TT>&nbsp;&nbsp;enolase [Gossypium =
barbadense]</TT></TD></TR>
  <TR>
    <TD noWrap align=3Dright><TT><B>15.</B></TT></TD>
    <TD noWrap><TT><B>&nbsp;<A=20
      =
href=3D"http://zxw-pc/mascot/cgi/master_results.pl?file=3D..%2Fdata%2F201=
21225%2FF002417.dat&amp;REPTYPE=3Dprotein&amp;_sigthreshold=3D0.05&amp;RE=
PORT=3D50&amp;_server_mudpit_switch=3D99999999&amp;_ignoreionsscorebelow=3D=
0&amp;_showsubsets=3D0&amp;_showpopups=3DTRUE&amp;_sortunassigned=3Dscore=
down&amp;_requireboldred=3D0#Hit15">gi|297820024</A></B></TT></TD>
    <TD noWrap><TT>&nbsp;&nbsp;47756</TT></TD>
    <TD noWrap align=3Dright><TT>451</TT></TD>
    <TD noWrap><TT>&nbsp;&nbsp;enolase [Arabidopsis lyrata subsp.=20
    lyrata]</TT></TD></TR>
  <TR>
    <TD noWrap align=3Dright><TT><B>16.</B></TT></TD>
    <TD noWrap><TT><B>&nbsp;<A=20
      =
href=3D"http://zxw-pc/mascot/cgi/master_results.pl?file=3D..%2Fdata%2F201=
21225%2FF002417.dat&amp;REPTYPE=3Dprotein&amp;_sigthreshold=3D0.05&amp;RE=
PORT=3D50&amp;_server_mudpit_switch=3D99999999&amp;_ignoreionsscorebelow=3D=
0&amp;_showsubsets=3D0&amp;_showpopups=3DTRUE&amp;_sortunassigned=3Dscore=
down&amp;_requireboldred=3D0#Hit16">gi|297323733</A></B></TT></TD>
    <TD noWrap><TT>&nbsp;&nbsp;47756</TT></TD>
    <TD noWrap align=3Dright><TT>451</TT></TD>
    <TD noWrap><TT>&nbsp;&nbsp;enolase [Arabidopsis lyrata subsp.=20
    lyrata]</TT></TD></TR>
  <TR>
    <TD noWrap align=3Dright><TT><B>17.</B></TT></TD>
    <TD noWrap><TT><B>&nbsp;<A=20
      =
href=3D"http://zxw-pc/mascot/cgi/master_results.pl?file=3D..%2Fdata%2F201=
21225%2FF002417.dat&amp;REPTYPE=3Dprotein&amp;_sigthreshold=3D0.05&amp;RE=
PORT=3D50&amp;_server_mudpit_switch=3D99999999&amp;_ignoreionsscorebelow=3D=
0&amp;_showsubsets=3D0&amp;_showpopups=3DTRUE&amp;_sortunassigned=3Dscore=
down&amp;_requireboldred=3D0#Hit17">gi|298545103</A></B></TT></TD>
    <TD noWrap><TT>&nbsp;&nbsp;48137</TT></TD>
    <TD noWrap align=3Dright><TT>448</TT></TD>
    <TD noWrap><TT>&nbsp;&nbsp;unnamed protein product [Spinacia=20
    oleracea]</TT></TD></TR>
  <TR>
    <TD noWrap align=3Dright><TT><B>18.</B></TT></TD>
    <TD noWrap><TT><B>&nbsp;<A=20
      =
href=3D"http://zxw-pc/mascot/cgi/master_results.pl?file=3D..%2Fdata%2F201=
21225%2FF002417.dat&amp;REPTYPE=3Dprotein&amp;_sigthreshold=3D0.05&amp;RE=
PORT=3D50&amp;_server_mudpit_switch=3D99999999&amp;_ignoreionsscorebelow=3D=
0&amp;_showsubsets=3D0&amp;_showpopups=3DTRUE&amp;_sortunassigned=3Dscore=
down&amp;_requireboldred=3D0#Hit18">gi|8919731</A></B></TT></TD>
    <TD noWrap><TT>&nbsp;&nbsp;48137</TT></TD>
    <TD noWrap align=3Dright><TT>448</TT></TD>
    <TD noWrap><TT>&nbsp;&nbsp;enolase [Spinacia =
oleracea]</TT></TD></TR>
  <TR>
    <TD noWrap align=3Dright><TT><B>19.</B></TT></TD>
    <TD noWrap><TT><B>&nbsp;<A=20
      =
href=3D"http://zxw-pc/mascot/cgi/master_results.pl?file=3D..%2Fdata%2F201=
21225%2FF002417.dat&amp;REPTYPE=3Dprotein&amp;_sigthreshold=3D0.05&amp;RE=
PORT=3D50&amp;_server_mudpit_switch=3D99999999&amp;_ignoreionsscorebelow=3D=
0&amp;_showsubsets=3D0&amp;_showpopups=3DTRUE&amp;_sortunassigned=3Dscore=
down&amp;_requireboldred=3D0#Hit19">gi|238814974</A></B></TT></TD>
    <TD noWrap><TT>&nbsp;&nbsp;47798</TT></TD>
    <TD noWrap align=3Dright><TT>424</TT></TD>
    <TD noWrap><TT>&nbsp;&nbsp;enolase [Nicotiana =
tabacum]</TT></TD></TR>
  <TR>
    <TD noWrap align=3Dright><TT><B>20.</B></TT></TD>
    <TD noWrap><TT><B>&nbsp;<A=20
      =
href=3D"http://zxw-pc/mascot/cgi/master_results.pl?file=3D..%2Fdata%2F201=
21225%2FF002417.dat&amp;REPTYPE=3Dprotein&amp;_sigthreshold=3D0.05&amp;RE=
PORT=3D50&amp;_server_mudpit_switch=3D99999999&amp;_ignoreionsscorebelow=3D=
0&amp;_showsubsets=3D0&amp;_showpopups=3DTRUE&amp;_sortunassigned=3Dscore=
down&amp;_requireboldred=3D0#Hit20">gi|1169534</A></B></TT></TD>
    <TD noWrap><TT>&nbsp;&nbsp;47883</TT></TD>
    <TD noWrap align=3Dright><TT>417</TT></TD>
    <TD noWrap><TT>&nbsp;&nbsp;RecName: Full=3DEnolase; AltName:=20
      Full=3D2-phospho-D-glycerate hydro-lyase; AltName: =
Full=3D2-phosphoglycerate=20
      dehydratase</TT></TD></TR>
  <TR>
    <TD noWrap align=3Dright><TT><B>21.</B></TT></TD>
    <TD noWrap><TT><B>&nbsp;<A=20
      =
href=3D"http://zxw-pc/mascot/cgi/master_results.pl?file=3D..%2Fdata%2F201=
21225%2FF002417.dat&amp;REPTYPE=3Dprotein&amp;_sigthreshold=3D0.05&amp;RE=
PORT=3D50&amp;_server_mudpit_switch=3D99999999&amp;_ignoreionsscorebelow=3D=
0&amp;_showsubsets=3D0&amp;_showpopups=3DTRUE&amp;_sortunassigned=3Dscore=
down&amp;_requireboldred=3D0#Hit21">gi|298544551</A></B></TT></TD>
    <TD noWrap><TT>&nbsp;&nbsp;47883</TT></TD>
    <TD noWrap align=3Dright><TT>417</TT></TD>
    <TD noWrap><TT>&nbsp;&nbsp;unnamed protein product [Ricinus=20
    communis]</TT></TD></TR>
  <TR>
    <TD noWrap align=3Dright><TT><B>22.</B></TT></TD>
    <TD noWrap><TT><B>&nbsp;<A=20
      =
href=3D"http://zxw-pc/mascot/cgi/master_results.pl?file=3D..%2Fdata%2F201=
21225%2FF002417.dat&amp;REPTYPE=3Dprotein&amp;_sigthreshold=3D0.05&amp;RE=
PORT=3D50&amp;_server_mudpit_switch=3D99999999&amp;_ignoreionsscorebelow=3D=
0&amp;_showsubsets=3D0&amp;_showpopups=3DTRUE&amp;_sortunassigned=3Dscore=
down&amp;_requireboldred=3D0#Hit22">gi|255575355</A></B></TT></TD>
    <TD noWrap><TT>&nbsp;&nbsp;47906</TT></TD>
    <TD noWrap align=3Dright><TT>417</TT></TD>
    <TD noWrap><TT>&nbsp;&nbsp;enolase, putative [Ricinus =
communis]</TT></TD></TR>
  <TR>
    <TD noWrap align=3Dright><TT><B>23.</B></TT></TD>
    <TD noWrap><TT><B>&nbsp;<A=20
      =
href=3D"http://zxw-pc/mascot/cgi/master_results.pl?file=3D..%2Fdata%2F201=
21225%2FF002417.dat&amp;REPTYPE=3Dprotein&amp;_sigthreshold=3D0.05&amp;RE=
PORT=3D50&amp;_server_mudpit_switch=3D99999999&amp;_ignoreionsscorebelow=3D=
0&amp;_showsubsets=3D0&amp;_showpopups=3DTRUE&amp;_sortunassigned=3Dscore=
down&amp;_requireboldred=3D0#Hit23">gi|223531976</A></B></TT></TD>
    <TD noWrap><TT>&nbsp;&nbsp;47906</TT></TD>
    <TD noWrap align=3Dright><TT>417</TT></TD>
    <TD noWrap><TT>&nbsp;&nbsp;enolase, putative [Ricinus =
communis]</TT></TD></TR>
  <TR>
    <TD noWrap align=3Dright><TT><B>24.</B></TT></TD>
    <TD noWrap><TT><B>&nbsp;<A=20
      =
href=3D"http://zxw-pc/mascot/cgi/master_results.pl?file=3D..%2Fdata%2F201=
21225%2FF002417.dat&amp;REPTYPE=3Dprotein&amp;_sigthreshold=3D0.05&amp;RE=
PORT=3D50&amp;_server_mudpit_switch=3D99999999&amp;_ignoreionsscorebelow=3D=
0&amp;_showsubsets=3D0&amp;_showpopups=3DTRUE&amp;_sortunassigned=3Dscore=
down&amp;_requireboldred=3D0#Hit24">gi|433609</A></B></TT></TD>
    <TD noWrap><TT>&nbsp;&nbsp;47883</TT></TD>
    <TD noWrap align=3Dright><TT>417</TT></TD>
    <TD noWrap><TT>&nbsp;&nbsp;enolase [Ricinus communis]</TT></TD></TR>
  <TR>
    <TD noWrap align=3Dright><TT><B>25.</B></TT></TD>
    <TD noWrap><TT><B>&nbsp;<A=20
      =
href=3D"http://zxw-pc/mascot/cgi/master_results.pl?file=3D..%2Fdata%2F201=
21225%2FF002417.dat&amp;REPTYPE=3Dprotein&amp;_sigthreshold=3D0.05&amp;RE=
PORT=3D50&amp;_server_mudpit_switch=3D99999999&amp;_ignoreionsscorebelow=3D=
0&amp;_showsubsets=3D0&amp;_showpopups=3DTRUE&amp;_sortunassigned=3Dscore=
down&amp;_requireboldred=3D0#Hit25">gi|119354</A></B></TT></TD>
    <TD noWrap><TT>&nbsp;&nbsp;47768</TT></TD>
    <TD noWrap align=3Dright><TT>401</TT></TD>
    <TD noWrap><TT>&nbsp;&nbsp;RecName: Full=3DEnolase; AltName:=20
      Full=3D2-phospho-D-glycerate hydro-lyase; AltName: =
Full=3D2-phosphoglycerate=20
      dehydratase</TT></TD></TR>
  <TR>
    <TD noWrap align=3Dright><TT><B>26.</B></TT></TD>
    <TD noWrap><TT><B>&nbsp;<A=20
      =
href=3D"http://zxw-pc/mascot/cgi/master_results.pl?file=3D..%2Fdata%2F201=
21225%2FF002417.dat&amp;REPTYPE=3Dprotein&amp;_sigthreshold=3D0.05&amp;RE=
PORT=3D50&amp;_server_mudpit_switch=3D99999999&amp;_ignoreionsscorebelow=3D=
0&amp;_showsubsets=3D0&amp;_showpopups=3DTRUE&amp;_sortunassigned=3Dscore=
down&amp;_requireboldred=3D0#Hit26">gi|298544535</A></B></TT></TD>
    <TD noWrap><TT>&nbsp;&nbsp;47768</TT></TD>
    <TD noWrap align=3Dright><TT>401</TT></TD>
    <TD noWrap><TT>&nbsp;&nbsp;unnamed protein product [Solanum=20
      lycopersicum]</TT></TD></TR>
  <TR>
    <TD noWrap align=3Dright><TT><B>27.</B></TT></TD>
    <TD noWrap><TT><B>&nbsp;<A=20
      =
href=3D"http://zxw-pc/mascot/cgi/master_results.pl?file=3D..%2Fdata%2F201=
21225%2FF002417.dat&amp;REPTYPE=3Dprotein&amp;_sigthreshold=3D0.05&amp;RE=
PORT=3D50&amp;_server_mudpit_switch=3D99999999&amp;_ignoreionsscorebelow=3D=
0&amp;_showsubsets=3D0&amp;_showpopups=3DTRUE&amp;_sortunassigned=3Dscore=
down&amp;_requireboldred=3D0#Hit27">gi|19281</A></B></TT></TD>
    <TD noWrap><TT>&nbsp;&nbsp;47768</TT></TD>
    <TD noWrap align=3Dright><TT>401</TT></TD>
    <TD noWrap><TT>&nbsp;&nbsp;enolase [Solanum =
lycopersicum]</TT></TD></TR>
  <TR>
    <TD noWrap align=3Dright><TT><B>28.</B></TT></TD>
    <TD noWrap><TT><B>&nbsp;<A=20
      =
href=3D"http://zxw-pc/mascot/cgi/master_results.pl?file=3D..%2Fdata%2F201=
21225%2FF002417.dat&amp;REPTYPE=3Dprotein&amp;_sigthreshold=3D0.05&amp;RE=
PORT=3D50&amp;_server_mudpit_switch=3D99999999&amp;_ignoreionsscorebelow=3D=
0&amp;_showsubsets=3D0&amp;_showpopups=3DTRUE&amp;_sortunassigned=3Dscore=
down&amp;_requireboldred=3D0#Hit28">gi|82623425</A></B></TT></TD>
    <TD noWrap><TT>&nbsp;&nbsp;48002</TT></TD>
    <TD noWrap align=3Dright><TT>384</TT></TD>
    <TD noWrap><TT>&nbsp;&nbsp;enolase-like [Solanum =
tuberosum]</TT></TD></TR>
  <TR>
    <TD noWrap align=3Dright><TT><B>29.</B></TT></TD>
    <TD noWrap><TT><B>&nbsp;<A=20
      =
href=3D"http://zxw-pc/mascot/cgi/master_results.pl?file=3D..%2Fdata%2F201=
21225%2FF002417.dat&amp;REPTYPE=3Dprotein&amp;_sigthreshold=3D0.05&amp;RE=
PORT=3D50&amp;_server_mudpit_switch=3D99999999&amp;_ignoreionsscorebelow=3D=
0&amp;_showsubsets=3D0&amp;_showpopups=3DTRUE&amp;_sortunassigned=3Dscore=
down&amp;_requireboldred=3D0#Hit29">gi|298545003</A></B></TT></TD>
    <TD noWrap><TT>&nbsp;&nbsp;47350</TT></TD>
    <TD noWrap align=3Dright><TT>384</TT></TD>
    <TD noWrap><TT>&nbsp;&nbsp;unnamed protein product [Brassica=20
  napus]</TT></TD></TR>
  <TR>
    <TD noWrap align=3Dright><TT><B>30.</B></TT></TD>
    <TD noWrap><TT><B>&nbsp;<A=20
      =
href=3D"http://zxw-pc/mascot/cgi/master_results.pl?file=3D..%2Fdata%2F201=
21225%2FF002417.dat&amp;REPTYPE=3Dprotein&amp;_sigthreshold=3D0.05&amp;RE=
PORT=3D50&amp;_server_mudpit_switch=3D99999999&amp;_ignoreionsscorebelow=3D=
0&amp;_showsubsets=3D0&amp;_showpopups=3DTRUE&amp;_sortunassigned=3Dscore=
down&amp;_requireboldred=3D0#Hit30">gi|34597332</A></B></TT></TD>
    <TD noWrap><TT>&nbsp;&nbsp;47350</TT></TD>
    <TD noWrap align=3Dright><TT>384</TT></TD>
    <TD noWrap><TT>&nbsp;&nbsp;enolase [Brassica napus]</TT></TD></TR>
  <TR>
    <TD noWrap align=3Dright><TT><B>31.</B></TT></TD>
    <TD noWrap><TT><B>&nbsp;<A=20
      =
href=3D"http://zxw-pc/mascot/cgi/master_results.pl?file=3D..%2Fdata%2F201=
21225%2FF002417.dat&amp;REPTYPE=3Dprotein&amp;_sigthreshold=3D0.05&amp;RE=
PORT=3D50&amp;_server_mudpit_switch=3D99999999&amp;_ignoreionsscorebelow=3D=
0&amp;_showsubsets=3D0&amp;_showpopups=3DTRUE&amp;_sortunassigned=3Dscore=
down&amp;_requireboldred=3D0#Hit31">gi|90194338</A></B></TT></TD>
    <TD noWrap><TT>&nbsp;&nbsp;47527</TT></TD>
    <TD noWrap align=3Dright><TT>374</TT></TD>
    <TD noWrap><TT>&nbsp;&nbsp;los [Brassica rapa subsp. =
chinensis]</TT></TD></TR>
  <TR>
    <TD noWrap align=3Dright><TT><B>32.</B></TT></TD>
    <TD noWrap><TT><B>&nbsp;<A=20
      =
href=3D"http://zxw-pc/mascot/cgi/master_results.pl?file=3D..%2Fdata%2F201=
21225%2FF002417.dat&amp;REPTYPE=3Dprotein&amp;_sigthreshold=3D0.05&amp;RE=
PORT=3D50&amp;_server_mudpit_switch=3D99999999&amp;_ignoreionsscorebelow=3D=
0&amp;_showsubsets=3D0&amp;_showpopups=3DTRUE&amp;_sortunassigned=3Dscore=
down&amp;_requireboldred=3D0#Hit32">gi|298544995</A></B></TT></TD>
    <TD noWrap><TT>&nbsp;&nbsp;47689</TT></TD>
    <TD noWrap align=3Dright><TT>357</TT></TD>
    <TD noWrap><TT>&nbsp;&nbsp;unnamed protein product [Glycine=20
max]</TT></TD></TR>
  <TR>
    <TD noWrap align=3Dright><TT><B>33.</B></TT></TD>
    <TD noWrap><TT><B>&nbsp;<A=20
      =
href=3D"http://zxw-pc/mascot/cgi/master_results.pl?file=3D..%2Fdata%2F201=
21225%2FF002417.dat&amp;REPTYPE=3Dprotein&amp;_sigthreshold=3D0.05&amp;RE=
PORT=3D50&amp;_server_mudpit_switch=3D99999999&amp;_ignoreionsscorebelow=3D=
0&amp;_showsubsets=3D0&amp;_showpopups=3DTRUE&amp;_sortunassigned=3Dscore=
down&amp;_requireboldred=3D0#Hit33">gi|42521309</A></B></TT></TD>
    <TD noWrap><TT>&nbsp;&nbsp;47689</TT></TD>
    <TD noWrap align=3Dright><TT>357</TT></TD>
    <TD noWrap><TT>&nbsp;&nbsp;enolase [Glycine max]</TT></TD></TR>
  <TR>
    <TD noWrap align=3Dright><TT><B>34.</B></TT></TD>
    <TD noWrap><TT><B>&nbsp;<A=20
      =
href=3D"http://zxw-pc/mascot/cgi/master_results.pl?file=3D..%2Fdata%2F201=
21225%2FF002417.dat&amp;REPTYPE=3Dprotein&amp;_sigthreshold=3D0.05&amp;RE=
PORT=3D50&amp;_server_mudpit_switch=3D99999999&amp;_ignoreionsscorebelow=3D=
0&amp;_showsubsets=3D0&amp;_showpopups=3DTRUE&amp;_sortunassigned=3Dscore=
down&amp;_requireboldred=3D0#Hit34">gi|289600010</A></B></TT></TD>
    <TD noWrap><TT>&nbsp;&nbsp;47758</TT></TD>
    <TD noWrap align=3Dright><TT>346</TT></TD>
    <TD noWrap><TT>&nbsp;&nbsp;2-phospho-D-glycerate hydrolase [Citrus=20
      trifoliata]</TT></TD></TR>
  <TR>
    <TD noWrap align=3Dright><TT><B>35.</B></TT></TD>
    <TD noWrap><TT><B>&nbsp;<A=20
      =
href=3D"http://zxw-pc/mascot/cgi/master_results.pl?file=3D..%2Fdata%2F201=
21225%2FF002417.dat&amp;REPTYPE=3Dprotein&amp;_sigthreshold=3D0.05&amp;RE=
PORT=3D50&amp;_server_mudpit_switch=3D99999999&amp;_ignoreionsscorebelow=3D=
0&amp;_showsubsets=3D0&amp;_showpopups=3DTRUE&amp;_sortunassigned=3Dscore=
down&amp;_requireboldred=3D0#Hit35">gi|255539693</A></B></TT></TD>
    <TD noWrap><TT>&nbsp;&nbsp;47921</TT></TD>
    <TD noWrap align=3Dright><TT>345</TT></TD>
    <TD noWrap><TT>&nbsp;&nbsp;enolase, putative [Ricinus =
communis]</TT></TD></TR>
  <TR>
    <TD noWrap align=3Dright><TT><B>36.</B></TT></TD>
    <TD noWrap><TT><B>&nbsp;<A=20
      =
href=3D"http://zxw-pc/mascot/cgi/master_results.pl?file=3D..%2Fdata%2F201=
21225%2FF002417.dat&amp;REPTYPE=3Dprotein&amp;_sigthreshold=3D0.05&amp;RE=
PORT=3D50&amp;_server_mudpit_switch=3D99999999&amp;_ignoreionsscorebelow=3D=
0&amp;_showsubsets=3D0&amp;_showpopups=3DTRUE&amp;_sortunassigned=3Dscore=
down&amp;_requireboldred=3D0#Hit36">gi|223550026</A></B></TT></TD>
    <TD noWrap><TT>&nbsp;&nbsp;47921</TT></TD>
    <TD noWrap align=3Dright><TT>345</TT></TD>
    <TD noWrap><TT>&nbsp;&nbsp;enolase, putative [Ricinus =
communis]</TT></TD></TR>
  <TR>
    <TD noWrap align=3Dright><TT><B>37.</B></TT></TD>
    <TD noWrap><TT><B>&nbsp;<A=20
      =
href=3D"http://zxw-pc/mascot/cgi/master_results.pl?file=3D..%2Fdata%2F201=
21225%2FF002417.dat&amp;REPTYPE=3Dprotein&amp;_sigthreshold=3D0.05&amp;RE=
PORT=3D50&amp;_server_mudpit_switch=3D99999999&amp;_ignoreionsscorebelow=3D=
0&amp;_showsubsets=3D0&amp;_showpopups=3DTRUE&amp;_sortunassigned=3Dscore=
down&amp;_requireboldred=3D0#Hit37">gi|1161573</A></B></TT></TD>
    <TD noWrap><TT>&nbsp;&nbsp;35073</TT></TD>
    <TD noWrap align=3Dright><TT>337</TT></TD>
    <TD noWrap><TT>&nbsp;&nbsp;enolase [Solanum =
lycopersicum]</TT></TD></TR>
  <TR>
    <TD noWrap align=3Dright><TT><B>38.</B></TT></TD>
    <TD noWrap><TT><B>&nbsp;<A=20
      =
href=3D"http://zxw-pc/mascot/cgi/master_results.pl?file=3D..%2Fdata%2F201=
21225%2FF002417.dat&amp;REPTYPE=3Dprotein&amp;_sigthreshold=3D0.05&amp;RE=
PORT=3D50&amp;_server_mudpit_switch=3D99999999&amp;_ignoreionsscorebelow=3D=
0&amp;_showsubsets=3D0&amp;_showpopups=3DTRUE&amp;_sortunassigned=3Dscore=
down&amp;_requireboldred=3D0#Hit38">gi|3023714</A></B></TT></TD>
    <TD noWrap><TT>&nbsp;&nbsp;48318</TT></TD>
    <TD noWrap align=3Dright><TT>273</TT></TD>
    <TD noWrap><TT>&nbsp;&nbsp;RecName: Full=3DEnolase; AltName:=20
      Full=3D2-phospho-D-glycerate hydro-lyase; AltName: =
Full=3D2-phosphoglycerate=20
      dehydratase</TT></TD></TR>
  <TR>
    <TD noWrap align=3Dright><TT><B>39.</B></TT></TD>
    <TD noWrap><TT><B>&nbsp;<A=20
      =
href=3D"http://zxw-pc/mascot/cgi/master_results.pl?file=3D..%2Fdata%2F201=
21225%2FF002417.dat&amp;REPTYPE=3Dprotein&amp;_sigthreshold=3D0.05&amp;RE=
PORT=3D50&amp;_server_mudpit_switch=3D99999999&amp;_ignoreionsscorebelow=3D=
0&amp;_showsubsets=3D0&amp;_showpopups=3DTRUE&amp;_sortunassigned=3Dscore=
down&amp;_requireboldred=3D0#Hit39">gi|1087071</A></B></TT></TD>
    <TD noWrap><TT>&nbsp;&nbsp;48318</TT></TD>
    <TD noWrap align=3Dright><TT>273</TT></TD>
    <TD noWrap><TT>&nbsp;&nbsp;2-phospho-D-glycerate hydrolase=20
      [Mesembryanthemum crystallinum]</TT></TD></TR>
  <TR>
    <TD noWrap align=3Dright><TT><B>40.</B></TT></TD>
    <TD noWrap><TT><B>&nbsp;<A=20
      =
href=3D"http://zxw-pc/mascot/cgi/master_results.pl?file=3D..%2Fdata%2F201=
21225%2FF002417.dat&amp;REPTYPE=3Dprotein&amp;_sigthreshold=3D0.05&amp;RE=
PORT=3D50&amp;_server_mudpit_switch=3D99999999&amp;_ignoreionsscorebelow=3D=
0&amp;_showsubsets=3D0&amp;_showpopups=3DTRUE&amp;_sortunassigned=3Dscore=
down&amp;_requireboldred=3D0#Hit40">gi|533474</A></B></TT></TD>
    <TD noWrap><TT>&nbsp;&nbsp;48308</TT></TD>
    <TD noWrap align=3Dright><TT>273</TT></TD>
    <TD noWrap><TT>&nbsp;&nbsp;2-phospho-D-glycerate hydrolase=20
      [Mesembryanthemum crystallinum]</TT></TD></TR>
  <TR>
    <TD noWrap align=3Dright><TT><B>41.</B></TT></TD>
    <TD noWrap><TT><B>&nbsp;<A=20
      =
href=3D"http://zxw-pc/mascot/cgi/master_results.pl?file=3D..%2Fdata%2F201=
21225%2FF002417.dat&amp;REPTYPE=3Dprotein&amp;_sigthreshold=3D0.05&amp;RE=
PORT=3D50&amp;_server_mudpit_switch=3D99999999&amp;_ignoreionsscorebelow=3D=
0&amp;_showsubsets=3D0&amp;_showpopups=3DTRUE&amp;_sortunassigned=3Dscore=
down&amp;_requireboldred=3D0#Hit41">gi|298544567</A></B></TT></TD>
    <TD noWrap><TT>&nbsp;&nbsp;48308</TT></TD>
    <TD noWrap align=3Dright><TT>273</TT></TD>
    <TD noWrap><TT>&nbsp;&nbsp;unnamed protein product [Mesembryanthemum =

      crystallinum]</TT></TD></TR>
  <TR>
    <TD noWrap align=3Dright><TT><B>42.</B></TT></TD>
    <TD noWrap><TT><B>&nbsp;<A=20
      =
href=3D"http://zxw-pc/mascot/cgi/master_results.pl?file=3D..%2Fdata%2F201=
21225%2FF002417.dat&amp;REPTYPE=3Dprotein&amp;_sigthreshold=3D0.05&amp;RE=
PORT=3D50&amp;_server_mudpit_switch=3D99999999&amp;_ignoreionsscorebelow=3D=
0&amp;_showsubsets=3D0&amp;_showpopups=3DTRUE&amp;_sortunassigned=3Dscore=
down&amp;_requireboldred=3D0#Hit42">gi|14423687</A></B></TT></TD>
    <TD noWrap><TT>&nbsp;&nbsp;47884</TT></TD>
    <TD noWrap align=3Dright><TT>273</TT></TD>
    <TD noWrap><TT>&nbsp;&nbsp;RecName: Full=3DEnolase 2; AltName:=20
      Full=3D2-phospho-D-glycerate hydro-lyase 2; AltName: =
Full=3D2-phosphoglycerate=20
      dehydratase 2; AltName: Allergen=3DHev b 9</TT></TD></TR>
  <TR>
    <TD noWrap align=3Dright><TT><B>43.</B></TT></TD>
    <TD noWrap><TT><B>&nbsp;<A=20
      =
href=3D"http://zxw-pc/mascot/cgi/master_results.pl?file=3D..%2Fdata%2F201=
21225%2FF002417.dat&amp;REPTYPE=3Dprotein&amp;_sigthreshold=3D0.05&amp;RE=
PORT=3D50&amp;_server_mudpit_switch=3D99999999&amp;_ignoreionsscorebelow=3D=
0&amp;_showsubsets=3D0&amp;_showpopups=3DTRUE&amp;_sortunassigned=3Dscore=
down&amp;_requireboldred=3D0#Hit43">gi|298545121</A></B></TT></TD>
    <TD noWrap><TT>&nbsp;&nbsp;47884</TT></TD>
    <TD noWrap align=3Dright><TT>273</TT></TD>
    <TD noWrap><TT>&nbsp;&nbsp;unnamed protein product [Hevea=20
      brasiliensis]</TT></TD></TR>
  <TR>
    <TD noWrap align=3Dright><TT><B>44.</B></TT></TD>
    <TD noWrap><TT><B>&nbsp;<A=20
      =
href=3D"http://zxw-pc/mascot/cgi/master_results.pl?file=3D..%2Fdata%2F201=
21225%2FF002417.dat&amp;REPTYPE=3Dprotein&amp;_sigthreshold=3D0.05&amp;RE=
PORT=3D50&amp;_server_mudpit_switch=3D99999999&amp;_ignoreionsscorebelow=3D=
0&amp;_showsubsets=3D0&amp;_showpopups=3DTRUE&amp;_sortunassigned=3Dscore=
down&amp;_requireboldred=3D0#Hit44">gi|9581746</A></B></TT></TD>
    <TD noWrap><TT>&nbsp;&nbsp;47884</TT></TD>
    <TD noWrap align=3Dright><TT>273</TT></TD>
    <TD noWrap><TT>&nbsp;&nbsp;enolase, isoform 2 [Hevea=20
  brasiliensis]</TT></TD></TR>
  <TR>
    <TD noWrap align=3Dright><TT><B>45.</B></TT></TD>
    <TD noWrap><TT><B>&nbsp;<A=20
      =
href=3D"http://zxw-pc/mascot/cgi/master_results.pl?file=3D..%2Fdata%2F201=
21225%2FF002417.dat&amp;REPTYPE=3Dprotein&amp;_sigthreshold=3D0.05&amp;RE=
PORT=3D50&amp;_server_mudpit_switch=3D99999999&amp;_ignoreionsscorebelow=3D=
0&amp;_showsubsets=3D0&amp;_showpopups=3DTRUE&amp;_sortunassigned=3Dscore=
down&amp;_requireboldred=3D0#Hit45">gi|330254171</A></B></TT></TD>
    <TD noWrap><TT>&nbsp;&nbsp;47689</TT></TD>
    <TD noWrap align=3Dright><TT>270</TT></TD>
    <TD noWrap><TT>&nbsp;&nbsp;bifunctional enolase 2/transcriptional=20
      activator [Arabidopsis thaliana]</TT></TD></TR>
  <TR>
    <TD noWrap align=3Dright><TT><B>46.</B></TT></TD>
    <TD noWrap><TT><B>&nbsp;<A=20
      =
href=3D"http://zxw-pc/mascot/cgi/master_results.pl?file=3D..%2Fdata%2F201=
21225%2FF002417.dat&amp;REPTYPE=3Dprotein&amp;_sigthreshold=3D0.05&amp;RE=
PORT=3D50&amp;_server_mudpit_switch=3D99999999&amp;_ignoreionsscorebelow=3D=
0&amp;_showsubsets=3D0&amp;_showpopups=3DTRUE&amp;_sortunassigned=3Dscore=
down&amp;_requireboldred=3D0#Hit46">gi|119350</A></B></TT></TD>
    <TD noWrap><TT>&nbsp;&nbsp;47689</TT></TD>
    <TD noWrap align=3Dright><TT>270</TT></TD>
    <TD noWrap><TT>&nbsp;&nbsp;RecName: Full=3DBifunctional enolase=20
      2/transcriptional activator; AltName: Full=3D2-phospho-D-glycerate =

      hydro-lyase 2; AltName: Full=3D2-phosphoglycerate dehydratase 2; =
AltName:=20
      Full=3DLOW EXPRESSION OF OSMOTICALLY RESPONSIVE GENES =
1</TT></TD></TR>
  <TR>
    <TD noWrap align=3Dright><TT><B>47.</B></TT></TD>
    <TD noWrap><TT><B>&nbsp;<A=20
      =
href=3D"http://zxw-pc/mascot/cgi/master_results.pl?file=3D..%2Fdata%2F201=
21225%2FF002417.dat&amp;REPTYPE=3Dprotein&amp;_sigthreshold=3D0.05&amp;RE=
PORT=3D50&amp;_server_mudpit_switch=3D99999999&amp;_ignoreionsscorebelow=3D=
0&amp;_showsubsets=3D0&amp;_showpopups=3DTRUE&amp;_sortunassigned=3Dscore=
down&amp;_requireboldred=3D0#Hit47">gi|15227987</A></B></TT></TD>
    <TD noWrap><TT>&nbsp;&nbsp;47689</TT></TD>
    <TD noWrap align=3Dright><TT>270</TT></TD>
    <TD noWrap><TT>&nbsp;&nbsp;bifunctional enolase 2/transcriptional=20
      activator [Arabidopsis thaliana]</TT></TD></TR>
  <TR>
    <TD noWrap align=3Dright><TT><B>48.</B></TT></TD>
    <TD noWrap><TT><B>&nbsp;<A=20
      =
href=3D"http://zxw-pc/mascot/cgi/master_results.pl?file=3D..%2Fdata%2F201=
21225%2FF002417.dat&amp;REPTYPE=3Dprotein&amp;_sigthreshold=3D0.05&amp;RE=
PORT=3D50&amp;_server_mudpit_switch=3D99999999&amp;_ignoreionsscorebelow=3D=
0&amp;_showsubsets=3D0&amp;_showpopups=3DTRUE&amp;_sortunassigned=3Dscore=
down&amp;_requireboldred=3D0#Hit48">gi|298544537</A></B></TT></TD>
    <TD noWrap><TT>&nbsp;&nbsp;47689</TT></TD>
    <TD noWrap align=3Dright><TT>270</TT></TD>
    <TD noWrap><TT>&nbsp;&nbsp;unnamed protein product [Arabidopsis=20
      thaliana]</TT></TD></TR>
  <TR>
    <TD noWrap align=3Dright><TT><B>49.</B></TT></TD>
    <TD noWrap><TT><B>&nbsp;<A=20
      =
href=3D"http://zxw-pc/mascot/cgi/master_results.pl?file=3D..%2Fdata%2F201=
21225%2FF002417.dat&amp;REPTYPE=3Dprotein&amp;_sigthreshold=3D0.05&amp;RE=
PORT=3D50&amp;_server_mudpit_switch=3D99999999&amp;_ignoreionsscorebelow=3D=
0&amp;_showsubsets=3D0&amp;_showpopups=3DTRUE&amp;_sortunassigned=3Dscore=
down&amp;_requireboldred=3D0#Hit49">gi|23297411</A></B></TT></TD>
    <TD noWrap><TT>&nbsp;&nbsp;47689</TT></TD>
    <TD noWrap align=3Dright><TT>270</TT></TD>
    <TD noWrap><TT>&nbsp;&nbsp;enolase (2-phospho-D-glycerate =
hydroylase)=20
      [Arabidopsis thaliana]</TT></TD></TR>
  <TR>
    <TD noWrap align=3Dright><TT><B>50.</B></TT></TD>
    <TD noWrap><TT><B>&nbsp;<A=20
      =
href=3D"http://zxw-pc/mascot/cgi/master_results.pl?file=3D..%2Fdata%2F201=
21225%2FF002417.dat&amp;REPTYPE=3Dprotein&amp;_sigthreshold=3D0.05&amp;RE=
PORT=3D50&amp;_server_mudpit_switch=3D99999999&amp;_ignoreionsscorebelow=3D=
0&amp;_showsubsets=3D0&amp;_showpopups=3DTRUE&amp;_sortunassigned=3Dscore=
down&amp;_requireboldred=3D0#Hit50">gi|4581151</A></B></TT></TD>
    <TD noWrap><TT>&nbsp;&nbsp;47689</TT></TD>
    <TD noWrap align=3Dright><TT>270</TT></TD>
    <TD noWrap><TT>&nbsp;&nbsp;enolase (2-phospho-D-glycerate =
hydroylase)=20
      [Arabidopsis thaliana]</TT></TD></TR></TBODY></TABLE>
<H3>Results List</H3>
<TABLE border=3D0 cellSpacing=3D0>
  <TBODY>
  <TR>
    <TD><TT><B><A =
name=3DHit1>1.</A>&nbsp;&nbsp;&nbsp;&nbsp;</B></TT></TD>
    <TD noWrap><TT><A=20
      =
href=3D"http://zxw-pc/mascot/cgi/protein_view.pl?file=3D../data/20121225/=
F002417.dat&amp;hit=3D1"=20
      =
target=3D_blank>gi|312281815</A>&nbsp;&nbsp;&nbsp;&nbsp;<B>Mass:</B>&nbsp=
;47608&nbsp;&nbsp;&nbsp;&nbsp;<B>Score:</B>&nbsp;587&nbsp;&nbsp;&nbsp;&nb=
sp;<B>Expect:</B>&nbsp;3.7e-053&nbsp;&nbsp;<B>Matches:</B>&nbsp;20</TT></=
TD></TR>
  <TR>
    <TD>&nbsp;</TD>
    <TD noWrap><TT>unnamed protein product [Thellungiella=20
  halophila]</TT></TD></TR></TBODY></TABLE>
<TABLE border=3D0 cellSpacing=3D0 cellPadding=3D0>
  <TBODY>
  <TR>
    <TD><TT>&nbsp;&nbsp;&nbsp;&nbsp;&nbsp;&nbsp;</TT></TD>
    <TD align=3Dright><TT><B>Observed&nbsp;&nbsp;</B></TT></TD>
    <TD noWrap align=3Dright><TT><B>Mr(expt)&nbsp;&nbsp;</B></TT></TD>
    <TD noWrap align=3Dright><TT><B>Mr(calc)&nbsp;&nbsp;</B></TT></TD>
    <TD align=3Dright><TT><B>&nbsp;ppm&nbsp;&nbsp;</B></TT></TD>
    <TD align=3Dright><TT><B>Start&nbsp;</B></TT></TD>
    <TD align=3Dright><TT><B>&nbsp;</B></TT></TD>
    <TD align=3Dright><TT><B>End&nbsp;</B></TT></TD>
    <TD align=3Dright><TT><B>Miss&nbsp;</B></TT></TD>
    <TD align=3Dright><TT><B>Ions&nbsp;</B></TT></TD>
    <TD><TT><B>&nbsp;Peptide</B></TT></TD></TR>
  <TR>
    <TD align=3Dright>&nbsp;</TD>
    <TD align=3Dright><TT>765.3477&nbsp;&nbsp;</TT></TD>
    <TD align=3Dright><TT>764.3404&nbsp;&nbsp;</TT></TD>
    <TD align=3Dright><TT>764.3817&nbsp;&nbsp;</TT></TD>
    <TD noWrap align=3Dright><TT>-53.97&nbsp;</TT></TD>
    <TD align=3Dright><TT>11&nbsp;</TT></TD>
    <TD noWrap align=3Dright><TT>-&nbsp;</TT></TD>
    <TD align=3Dright><TT>16&nbsp;</TT></TD>
    <TD align=3Dright><TT>0&nbsp;&nbsp;</TT></TD>
    <TD noWrap align=3Dright><TT>---&nbsp;&nbsp;</TT></TD>
    <TD noWrap><TT>&nbsp;R.QIFDSR.G</TT></TD></TR>
  <TR>
    <TD align=3Dright>&nbsp;</TD>
    <TD align=3Dright><TT>806.4086&nbsp;&nbsp;</TT></TD>
    <TD align=3Dright><TT>805.4013&nbsp;&nbsp;</TT></TD>
    <TD align=3Dright><TT>805.4446&nbsp;&nbsp;</TT></TD>
    <TD noWrap align=3Dright><TT>-53.78&nbsp;</TT></TD>
    <TD align=3Dright><TT>416&nbsp;</TT></TD>
    <TD noWrap align=3Dright><TT>-&nbsp;</TT></TD>
    <TD align=3Dright><TT>421&nbsp;</TT></TD>
    <TD align=3Dright><TT>0&nbsp;&nbsp;</TT></TD>
    <TD noWrap align=3Dright><TT>---&nbsp;&nbsp;</TT></TD>
    <TD noWrap><TT>&nbsp;K.YNQLLR.I</TT></TD></TR>
  <TR>
    <TD align=3Dright>&nbsp;</TD>
    <TD align=3Dright><TT>1071.4596&nbsp;&nbsp;</TT></TD>
    <TD align=3Dright><TT>1070.4523&nbsp;&nbsp;</TT></TD>
    <TD align=3Dright><TT>1070.5080&nbsp;&nbsp;</TT></TD>
    <TD noWrap align=3Dright><TT>-51.99&nbsp;</TT></TD>
    <TD align=3Dright><TT>372&nbsp;</TT></TD>
    <TD noWrap align=3Dright><TT>-&nbsp;</TT></TD>
    <TD align=3Dright><TT>381&nbsp;</TT></TD>
    <TD align=3Dright><TT>0&nbsp;&nbsp;</TT></TD>
    <TD noWrap align=3Dright><TT>---&nbsp;&nbsp;</TT></TD>
    <TD noWrap><TT>&nbsp;R.AGWGVMASHR.S</TT></TD></TR>
  <TR>
    <TD align=3Dright>&nbsp;</TD>
    <TD align=3Dright><TT>1071.4596&nbsp;&nbsp;</TT></TD>
    <TD align=3Dright><TT>1070.4523&nbsp;&nbsp;</TT></TD>
    <TD align=3Dright><TT>1070.5080&nbsp;&nbsp;</TT></TD>
    <TD noWrap align=3Dright><TT>-51.99&nbsp;</TT></TD>
    <TD align=3Dright><TT>372&nbsp;</TT></TD>
    <TD noWrap align=3Dright><TT>-&nbsp;</TT></TD>
    <TD align=3Dright><TT>381&nbsp;</TT></TD>
    <TD align=3Dright><TT>0&nbsp;&nbsp;</TT></TD>
    <TD noWrap align=3Dright><TT>62&nbsp;&nbsp;</TT></TD>
    <TD noWrap><TT>&nbsp;R.AGWGVMASHR.S</TT></TD></TR>
  <TR>
    <TD align=3Dright>&nbsp;</TD>
    <TD align=3Dright><TT>1087.4454&nbsp;&nbsp;</TT></TD>
    <TD align=3Dright><TT>1086.4381&nbsp;&nbsp;</TT></TD>
    <TD align=3Dright><TT>1086.5029&nbsp;&nbsp;</TT></TD>
    <TD noWrap align=3Dright><TT>-59.62&nbsp;</TT></TD>
    <TD align=3Dright><TT>372&nbsp;</TT></TD>
    <TD noWrap align=3Dright><TT>-&nbsp;</TT></TD>
    <TD align=3Dright><TT>381&nbsp;</TT></TD>
    <TD align=3Dright><TT>0&nbsp;&nbsp;</TT></TD>
    <TD noWrap align=3Dright><TT>---&nbsp;&nbsp;</TT></TD>
    <TD noWrap><TT>&nbsp;R.AGWGVMASHR.S + Oxidation (M)</TT></TD></TR>
  <TR>
    <TD align=3Dright>&nbsp;</TD>
    <TD align=3Dright><TT>1087.4454&nbsp;&nbsp;</TT></TD>
    <TD align=3Dright><TT>1086.4381&nbsp;&nbsp;</TT></TD>
    <TD align=3Dright><TT>1086.5029&nbsp;&nbsp;</TT></TD>
    <TD noWrap align=3Dright><TT>-59.62&nbsp;</TT></TD>
    <TD align=3Dright><TT>372&nbsp;</TT></TD>
    <TD noWrap align=3Dright><TT>-&nbsp;</TT></TD>
    <TD align=3Dright><TT>381&nbsp;</TT></TD>
    <TD align=3Dright><TT>0&nbsp;&nbsp;</TT></TD>
    <TD noWrap align=3Dright><TT>(23)&nbsp;</TT></TD>
    <TD noWrap><TT>&nbsp;R.AGWGVMASHR.S + Oxidation (M)</TT></TD></TR>
  <TR>
    <TD align=3Dright>&nbsp;</TD>
    <TD align=3Dright><TT>1189.5272&nbsp;&nbsp;</TT></TD>
    <TD align=3Dright><TT>1188.5199&nbsp;&nbsp;</TT></TD>
    <TD align=3Dright><TT>1188.5961&nbsp;&nbsp;</TT></TD>
    <TD noWrap align=3Dright><TT>-64.10&nbsp;</TT></TD>
    <TD align=3Dright><TT>189&nbsp;</TT></TD>
    <TD noWrap align=3Dright><TT>-&nbsp;</TT></TD>
    <TD align=3Dright><TT>198&nbsp;</TT></TD>
    <TD align=3Dright><TT>0&nbsp;&nbsp;</TT></TD>
    <TD noWrap align=3Dright><TT>---&nbsp;&nbsp;</TT></TD>
    <TD noWrap><TT>&nbsp;K.MGVEVYHNLK.S</TT></TD></TR>
  <TR>
    <TD align=3Dright>&nbsp;</TD>
    <TD align=3Dright><TT>1205.5278&nbsp;&nbsp;</TT></TD>
    <TD align=3Dright><TT>1204.5205&nbsp;&nbsp;</TT></TD>
    <TD align=3Dright><TT>1204.5910&nbsp;&nbsp;</TT></TD>
    <TD noWrap align=3Dright><TT>-58.53&nbsp;</TT></TD>
    <TD align=3Dright><TT>189&nbsp;</TT></TD>
    <TD noWrap align=3Dright><TT>-&nbsp;</TT></TD>
    <TD align=3Dright><TT>198&nbsp;</TT></TD>
    <TD align=3Dright><TT>0&nbsp;&nbsp;</TT></TD>
    <TD noWrap align=3Dright><TT>---&nbsp;&nbsp;</TT></TD>
    <TD noWrap><TT>&nbsp;K.MGVEVYHNLK.S + Oxidation (M)</TT></TD></TR>
  <TR>
    <TD align=3Dright>&nbsp;</TD>
    <TD align=3Dright><TT>1510.7545&nbsp;&nbsp;</TT></TD>
    <TD align=3Dright><TT>1509.7472&nbsp;&nbsp;</TT></TD>
    <TD align=3Dright><TT>1509.8403&nbsp;&nbsp;</TT></TD>
    <TD noWrap align=3Dright><TT>-61.63&nbsp;</TT></TD>
    <TD align=3Dright><TT>322&nbsp;</TT></TD>
    <TD noWrap align=3Dright><TT>-&nbsp;</TT></TD>
    <TD align=3Dright><TT>335&nbsp;</TT></TD>
    <TD align=3Dright><TT>0&nbsp;&nbsp;</TT></TD>
    <TD noWrap align=3Dright><TT>---&nbsp;&nbsp;</TT></TD>
    <TD noWrap><TT>&nbsp;K.VQIVGDDLLVTNPK.R</TT></TD></TR>
  <TR>
    <TD align=3Dright>&nbsp;</TD>
    <TD align=3Dright><TT>1510.7545&nbsp;&nbsp;</TT></TD>
    <TD align=3Dright><TT>1509.7472&nbsp;&nbsp;</TT></TD>
    <TD align=3Dright><TT>1509.8403&nbsp;&nbsp;</TT></TD>
    <TD noWrap align=3Dright><TT>-61.63&nbsp;</TT></TD>
    <TD align=3Dright><TT>322&nbsp;</TT></TD>
    <TD noWrap align=3Dright><TT>-&nbsp;</TT></TD>
    <TD align=3Dright><TT>335&nbsp;</TT></TD>
    <TD align=3Dright><TT>0&nbsp;&nbsp;</TT></TD>
    <TD noWrap align=3Dright><TT>62&nbsp;&nbsp;</TT></TD>
    <TD noWrap><TT>&nbsp;K.VQIVGDDLLVTNPK.R</TT></TD></TR>
  <TR>
    <TD align=3Dright>&nbsp;</TD>
    <TD align=3Dright><TT>1573.7368&nbsp;&nbsp;</TT></TD>
    <TD align=3Dright><TT>1572.7295&nbsp;&nbsp;</TT></TD>
    <TD align=3Dright><TT>1572.8359&nbsp;&nbsp;</TT></TD>
    <TD noWrap align=3Dright><TT>-67.63&nbsp;</TT></TD>
    <TD align=3Dright><TT>353&nbsp;</TT></TD>
    <TD noWrap align=3Dright><TT>-&nbsp;</TT></TD>
    <TD align=3Dright><TT>367&nbsp;</TT></TD>
    <TD align=3Dright><TT>0&nbsp;&nbsp;</TT></TD>
    <TD noWrap align=3Dright><TT>---&nbsp;&nbsp;</TT></TD>
    <TD noWrap><TT>&nbsp;K.VNQIGSVTESIEAVK.M</TT></TD></TR>
  <TR>
    <TD align=3Dright>&nbsp;</TD>
    <TD align=3Dright><TT>1616.7383&nbsp;&nbsp;</TT></TD>
    <TD align=3Dright><TT>1615.7310&nbsp;&nbsp;</TT></TD>
    <TD align=3Dright><TT>1615.8756&nbsp;&nbsp;</TT></TD>
    <TD noWrap align=3Dright><TT>-89.46&nbsp;</TT></TD>
    <TD align=3Dright><TT>189&nbsp;</TT></TD>
    <TD noWrap align=3Dright><TT>-&nbsp;</TT></TD>
    <TD align=3Dright><TT>202&nbsp;</TT></TD>
    <TD align=3Dright><TT>1&nbsp;&nbsp;</TT></TD>
    <TD noWrap align=3Dright><TT>---&nbsp;&nbsp;</TT></TD>
    <TD noWrap><TT>&nbsp;K.MGVEVYHNLKSVIK.K</TT></TD></TR>
  <TR>
    <TD align=3Dright>&nbsp;</TD>
    <TD align=3Dright><TT>1804.8521&nbsp;&nbsp;</TT></TD>
    <TD align=3Dright><TT>1803.8448&nbsp;&nbsp;</TT></TD>
    <TD align=3Dright><TT>1803.9366&nbsp;&nbsp;</TT></TD>
    <TD noWrap align=3Dright><TT>-50.90&nbsp;</TT></TD>
    <TD align=3Dright><TT>35&nbsp;</TT></TD>
    <TD noWrap align=3Dright><TT>-&nbsp;</TT></TD>
    <TD align=3Dright><TT>52&nbsp;</TT></TD>
    <TD align=3Dright><TT>0&nbsp;&nbsp;</TT></TD>
    <TD noWrap align=3Dright><TT>---&nbsp;&nbsp;</TT></TD>
    <TD noWrap><TT>&nbsp;R.AAVPSGASTGIYEALELR.D</TT></TD></TR>
  <TR>
    <TD align=3Dright>&nbsp;</TD>
    <TD align=3Dright><TT>1804.8521&nbsp;&nbsp;</TT></TD>
    <TD align=3Dright><TT>1803.8448&nbsp;&nbsp;</TT></TD>
    <TD align=3Dright><TT>1803.9366&nbsp;&nbsp;</TT></TD>
    <TD noWrap align=3Dright><TT>-50.90&nbsp;</TT></TD>
    <TD align=3Dright><TT>35&nbsp;</TT></TD>
    <TD noWrap align=3Dright><TT>-&nbsp;</TT></TD>
    <TD align=3Dright><TT>52&nbsp;</TT></TD>
    <TD align=3Dright><TT>0&nbsp;&nbsp;</TT></TD>
    <TD noWrap align=3Dright><TT>132&nbsp;&nbsp;</TT></TD>
    <TD noWrap><TT>&nbsp;R.AAVPSGASTGIYEALELR.D</TT></TD></TR>
  <TR>
    <TD align=3Dright>&nbsp;</TD>
    <TD align=3Dright><TT>1901.7509&nbsp;&nbsp;</TT></TD>
    <TD align=3Dright><TT>1900.7436&nbsp;&nbsp;</TT></TD>
    <TD align=3Dright><TT>1900.8439&nbsp;&nbsp;</TT></TD>
    <TD noWrap align=3Dright><TT>-52.73&nbsp;</TT></TD>
    <TD align=3Dright><TT>262&nbsp;</TT></TD>
    <TD noWrap align=3Dright><TT>-&nbsp;</TT></TD>
    <TD align=3Dright><TT>277&nbsp;</TT></TD>
    <TD align=3Dright><TT>1&nbsp;&nbsp;</TT></TD>
    <TD noWrap align=3Dright><TT>---&nbsp;&nbsp;</TT></TD>
    <TD noWrap><TT>&nbsp;K.TYDLNFKEENNNGSEK.I</TT></TD></TR>
  <TR>
    <TD align=3Dright>&nbsp;</TD>
    <TD align=3Dright><TT>2003.9906&nbsp;&nbsp;</TT></TD>
    <TD align=3Dright><TT>2002.9833&nbsp;&nbsp;</TT></TD>
    <TD align=3Dright><TT>2003.0952&nbsp;&nbsp;</TT></TD>
    <TD noWrap align=3Dright><TT>-55.87&nbsp;</TT></TD>
    <TD align=3Dright><TT>148&nbsp;</TT></TD>
    <TD noWrap align=3Dright><TT>-&nbsp;</TT></TD>
    <TD align=3Dright><TT>167&nbsp;</TT></TD>
    <TD align=3Dright><TT>0&nbsp;&nbsp;</TT></TD>
    <TD noWrap align=3Dright><TT>---&nbsp;&nbsp;</TT></TD>
    <TD noWrap><TT>&nbsp;K.LVLPVPAFNVINGGSHAGNK.L</TT></TD></TR>
  <TR>
    <TD align=3Dright>&nbsp;</TD>
    <TD align=3Dright><TT>2003.9906&nbsp;&nbsp;</TT></TD>
    <TD align=3Dright><TT>2002.9833&nbsp;&nbsp;</TT></TD>
    <TD align=3Dright><TT>2003.0952&nbsp;&nbsp;</TT></TD>
    <TD noWrap align=3Dright><TT>-55.87&nbsp;</TT></TD>
    <TD align=3Dright><TT>148&nbsp;</TT></TD>
    <TD noWrap align=3Dright><TT>-&nbsp;</TT></TD>
    <TD align=3Dright><TT>167&nbsp;</TT></TD>
    <TD align=3Dright><TT>0&nbsp;&nbsp;</TT></TD>
    <TD noWrap align=3Dright><TT>108&nbsp;&nbsp;</TT></TD>
    <TD noWrap><TT>&nbsp;K.LVLPVPAFNVINGGSHAGNK.L</TT></TD></TR>
  <TR>
    <TD align=3Dright>&nbsp;</TD>
    <TD align=3Dright><TT>2268.0051&nbsp;&nbsp;</TT></TD>
    <TD align=3Dright><TT>2266.9978&nbsp;&nbsp;</TT></TD>
    <TD align=3Dright><TT>2267.1169&nbsp;&nbsp;</TT></TD>
    <TD noWrap align=3Dright><TT>-52.52&nbsp;</TT></TD>
    <TD align=3Dright><TT>382&nbsp;</TT></TD>
    <TD noWrap align=3Dright><TT>-&nbsp;</TT></TD>
    <TD align=3Dright><TT>403&nbsp;</TT></TD>
    <TD align=3Dright><TT>0&nbsp;&nbsp;</TT></TD>
    <TD noWrap align=3Dright><TT>---&nbsp;&nbsp;</TT></TD>
    <TD noWrap><TT>&nbsp;R.SGETEDTFIADLSVGLSTGQIK.T</TT></TD></TR>
  <TR>
    <TD align=3Dright>&nbsp;</TD>
    <TD align=3Dright><TT>2323.9202&nbsp;&nbsp;</TT></TD>
    <TD align=3Dright><TT>2322.9129&nbsp;&nbsp;</TT></TD>
    <TD align=3Dright><TT>2323.0353&nbsp;&nbsp;</TT></TD>
    <TD noWrap align=3Dright><TT>-52.67&nbsp;</TT></TD>
    <TD align=3Dright><TT>205&nbsp;</TT></TD>
    <TD noWrap align=3Dright><TT>-&nbsp;</TT></TD>
    <TD align=3Dright><TT>226&nbsp;</TT></TD>
    <TD align=3Dright><TT>0&nbsp;&nbsp;</TT></TD>
    <TD noWrap align=3Dright><TT>---&nbsp;&nbsp;</TT></TD>
    <TD noWrap><TT>&nbsp;K.YGQDATNVGDEGGFAPNIQENK.E</TT></TD></TR>
  <TR>
    <TD align=3Dright>&nbsp;</TD>
    <TD align=3Dright><TT>2323.9202&nbsp;&nbsp;</TT></TD>
    <TD align=3Dright><TT>2322.9129&nbsp;&nbsp;</TT></TD>
    <TD align=3Dright><TT>2323.0353&nbsp;&nbsp;</TT></TD>
    <TD noWrap align=3Dright><TT>-52.67&nbsp;</TT></TD>
    <TD align=3Dright><TT>205&nbsp;</TT></TD>
    <TD noWrap align=3Dright><TT>-&nbsp;</TT></TD>
    <TD align=3Dright><TT>226&nbsp;</TT></TD>
    <TD align=3Dright><TT>0&nbsp;&nbsp;</TT></TD>
    <TD noWrap align=3Dright><TT>117&nbsp;&nbsp;</TT></TD>
    <TD =
noWrap><TT>&nbsp;K.YGQDATNVGDEGGFAPNIQENK.E</TT></TD></TR></TBODY></TABLE=
>
<TABLE border=3D0 cellSpacing=3D0>
  <TBODY>
  <TR>
    <TD><TT>&nbsp;&nbsp;&nbsp;&nbsp;&nbsp;&nbsp;</TT></TD>
    <TD><TT><B>No match to: </B>748.3301, 825.0604, 829.3508, 841.0229,=20
      842.4652, 870.4980, 875.4039, 922.4449, 942.4227, 958.4172, =
1103.4445,=20
      1165.5404, 1245.6270, 1421.6333, 1421.6333, 1536.8086, 1536.8086,=20
      1558.8221, 1826.8114, 1854.7892, 1854.7892, 1887.8196, 1887.8196,=20
      1898.8407, 1914.8362, 1919.8057, 2025.9866, 2345.9124, 2453.0259,=20
      3031.2585</TT></TD></TR></TBODY></TABLE><BR>
<TABLE border=3D0 cellSpacing=3D0>
  <TBODY>
  <TR>
    <TD><TT><B><A =
name=3DHit2>2.</A>&nbsp;&nbsp;&nbsp;&nbsp;</B></TT></TD>
    <TD noWrap><TT><A=20
      =
href=3D"http://zxw-pc/mascot/cgi/protein_view.pl?file=3D../data/20121225/=
F002417.dat&amp;hit=3D2"=20
      =
target=3D_blank>gi|14423688</A>&nbsp;&nbsp;&nbsp;&nbsp;<B>Mass:</B>&nbsp;=
47801&nbsp;&nbsp;&nbsp;&nbsp;<B>Score:</B>&nbsp;566&nbsp;&nbsp;&nbsp;&nbs=
p;<B>Expect:</B>&nbsp;4.6e-051&nbsp;&nbsp;<B>Matches:</B>&nbsp;15</TT></T=
D></TR>
  <TR>
    <TD>&nbsp;</TD>
    <TD noWrap><TT>RecName: Full=3DEnolase 1; AltName:=20
      Full=3D2-phospho-D-glycerate hydro-lyase 1; AltName: =
Full=3D2-phosphoglycerate=20
      dehydratase 1; AltName: Allergen=3DHev b =
9</TT></TD></TR></TBODY></TABLE>
<TABLE border=3D0 cellSpacing=3D0 cellPadding=3D0>
  <TBODY>
  <TR>
    <TD><TT>&nbsp;&nbsp;&nbsp;&nbsp;&nbsp;&nbsp;</TT></TD>
    <TD align=3Dright><TT><B>Observed&nbsp;&nbsp;</B></TT></TD>
    <TD noWrap align=3Dright><TT><B>Mr(expt)&nbsp;&nbsp;</B></TT></TD>
    <TD noWrap align=3Dright><TT><B>Mr(calc)&nbsp;&nbsp;</B></TT></TD>
    <TD align=3Dright><TT><B>&nbsp;ppm&nbsp;&nbsp;</B></TT></TD>
    <TD align=3Dright><TT><B>Start&nbsp;</B></TT></TD>
    <TD align=3Dright><TT><B>&nbsp;</B></TT></TD>
    <TD align=3Dright><TT><B>End&nbsp;</B></TT></TD>
    <TD align=3Dright><TT><B>Miss&nbsp;</B></TT></TD>
    <TD align=3Dright><TT><B>Ions&nbsp;</B></TT></TD>
    <TD><TT><B>&nbsp;Peptide</B></TT></TD></TR>
  <TR>
    <TD align=3Dright>&nbsp;</TD>
    <TD align=3Dright><TT>765.3477&nbsp;&nbsp;</TT></TD>
    <TD align=3Dright><TT>764.3404&nbsp;&nbsp;</TT></TD>
    <TD align=3Dright><TT>764.3817&nbsp;&nbsp;</TT></TD>
    <TD noWrap align=3Dright><TT>-53.97&nbsp;</TT></TD>
    <TD align=3Dright><TT>12&nbsp;</TT></TD>
    <TD noWrap align=3Dright><TT>-&nbsp;</TT></TD>
    <TD align=3Dright><TT>17&nbsp;</TT></TD>
    <TD align=3Dright><TT>0&nbsp;&nbsp;</TT></TD>
    <TD noWrap align=3Dright><TT>---&nbsp;&nbsp;</TT></TD>
    <TD noWrap><TT>&nbsp;R.QIFDSR.G</TT></TD></TR>
  <TR>
    <TD align=3Dright>&nbsp;</TD>
    <TD align=3Dright><TT>806.4086&nbsp;&nbsp;</TT></TD>
    <TD align=3Dright><TT>805.4013&nbsp;&nbsp;</TT></TD>
    <TD align=3Dright><TT>805.4446&nbsp;&nbsp;</TT></TD>
    <TD noWrap align=3Dright><TT>-53.78&nbsp;</TT></TD>
    <TD align=3Dright><TT>417&nbsp;</TT></TD>
    <TD noWrap align=3Dright><TT>-&nbsp;</TT></TD>
    <TD align=3Dright><TT>422&nbsp;</TT></TD>
    <TD align=3Dright><TT>0&nbsp;&nbsp;</TT></TD>
    <TD noWrap align=3Dright><TT>---&nbsp;&nbsp;</TT></TD>
    <TD noWrap><TT>&nbsp;K.YNQLLR.I</TT></TD></TR>
  <TR>
    <TD align=3Dright>&nbsp;</TD>
    <TD align=3Dright><TT>1071.4596&nbsp;&nbsp;</TT></TD>
    <TD align=3Dright><TT>1070.4523&nbsp;&nbsp;</TT></TD>
    <TD align=3Dright><TT>1070.5080&nbsp;&nbsp;</TT></TD>
    <TD noWrap align=3Dright><TT>-51.99&nbsp;</TT></TD>
    <TD align=3Dright><TT>373&nbsp;</TT></TD>
    <TD noWrap align=3Dright><TT>-&nbsp;</TT></TD>
    <TD align=3Dright><TT>382&nbsp;</TT></TD>
    <TD align=3Dright><TT>0&nbsp;&nbsp;</TT></TD>
    <TD noWrap align=3Dright><TT>---&nbsp;&nbsp;</TT></TD>
    <TD noWrap><TT>&nbsp;R.AGWGVMASHR.S</TT></TD></TR>
  <TR>
    <TD align=3Dright>&nbsp;</TD>
    <TD align=3Dright><TT>1071.4596&nbsp;&nbsp;</TT></TD>
    <TD align=3Dright><TT>1070.4523&nbsp;&nbsp;</TT></TD>
    <TD align=3Dright><TT>1070.5080&nbsp;&nbsp;</TT></TD>
    <TD noWrap align=3Dright><TT>-51.99&nbsp;</TT></TD>
    <TD align=3Dright><TT>373&nbsp;</TT></TD>
    <TD noWrap align=3Dright><TT>-&nbsp;</TT></TD>
    <TD align=3Dright><TT>382&nbsp;</TT></TD>
    <TD align=3Dright><TT>0&nbsp;&nbsp;</TT></TD>
    <TD noWrap align=3Dright><TT>62&nbsp;&nbsp;</TT></TD>
    <TD noWrap><TT>&nbsp;R.AGWGVMASHR.S</TT></TD></TR>
  <TR>
    <TD align=3Dright>&nbsp;</TD>
    <TD align=3Dright><TT>1087.4454&nbsp;&nbsp;</TT></TD>
    <TD align=3Dright><TT>1086.4381&nbsp;&nbsp;</TT></TD>
    <TD align=3Dright><TT>1086.5029&nbsp;&nbsp;</TT></TD>
    <TD noWrap align=3Dright><TT>-59.62&nbsp;</TT></TD>
    <TD align=3Dright><TT>373&nbsp;</TT></TD>
    <TD noWrap align=3Dright><TT>-&nbsp;</TT></TD>
    <TD align=3Dright><TT>382&nbsp;</TT></TD>
    <TD align=3Dright><TT>0&nbsp;&nbsp;</TT></TD>
    <TD noWrap align=3Dright><TT>---&nbsp;&nbsp;</TT></TD>
    <TD noWrap><TT>&nbsp;R.AGWGVMASHR.S + Oxidation (M)</TT></TD></TR>
  <TR>
    <TD align=3Dright>&nbsp;</TD>
    <TD align=3Dright><TT>1087.4454&nbsp;&nbsp;</TT></TD>
    <TD align=3Dright><TT>1086.4381&nbsp;&nbsp;</TT></TD>
    <TD align=3Dright><TT>1086.5029&nbsp;&nbsp;</TT></TD>
    <TD noWrap align=3Dright><TT>-59.62&nbsp;</TT></TD>
    <TD align=3Dright><TT>373&nbsp;</TT></TD>
    <TD noWrap align=3Dright><TT>-&nbsp;</TT></TD>
    <TD align=3Dright><TT>382&nbsp;</TT></TD>
    <TD align=3Dright><TT>0&nbsp;&nbsp;</TT></TD>
    <TD noWrap align=3Dright><TT>(23)&nbsp;</TT></TD>
    <TD noWrap><TT>&nbsp;R.AGWGVMASHR.S + Oxidation (M)</TT></TD></TR>
  <TR>
    <TD align=3Dright>&nbsp;</TD>
    <TD align=3Dright><TT>1510.7545&nbsp;&nbsp;</TT></TD>
    <TD align=3Dright><TT>1509.7472&nbsp;&nbsp;</TT></TD>
    <TD align=3Dright><TT>1509.8403&nbsp;&nbsp;</TT></TD>
    <TD noWrap align=3Dright><TT>-61.63&nbsp;</TT></TD>
    <TD align=3Dright><TT>323&nbsp;</TT></TD>
    <TD noWrap align=3Dright><TT>-&nbsp;</TT></TD>
    <TD align=3Dright><TT>336&nbsp;</TT></TD>
    <TD align=3Dright><TT>0&nbsp;&nbsp;</TT></TD>
    <TD noWrap align=3Dright><TT>---&nbsp;&nbsp;</TT></TD>
    <TD noWrap><TT>&nbsp;K.VQIVGDDLLVTNPK.R</TT></TD></TR>
  <TR>
    <TD align=3Dright>&nbsp;</TD>
    <TD align=3Dright><TT>1510.7545&nbsp;&nbsp;</TT></TD>
    <TD align=3Dright><TT>1509.7472&nbsp;&nbsp;</TT></TD>
    <TD align=3Dright><TT>1509.8403&nbsp;&nbsp;</TT></TD>
    <TD noWrap align=3Dright><TT>-61.63&nbsp;</TT></TD>
    <TD align=3Dright><TT>323&nbsp;</TT></TD>
    <TD noWrap align=3Dright><TT>-&nbsp;</TT></TD>
    <TD align=3Dright><TT>336&nbsp;</TT></TD>
    <TD align=3Dright><TT>0&nbsp;&nbsp;</TT></TD>
    <TD noWrap align=3Dright><TT>62&nbsp;&nbsp;</TT></TD>
    <TD noWrap><TT>&nbsp;K.VQIVGDDLLVTNPK.R</TT></TD></TR>
  <TR>
    <TD align=3Dright>&nbsp;</TD>
    <TD align=3Dright><TT>1573.7368&nbsp;&nbsp;</TT></TD>
    <TD align=3Dright><TT>1572.7295&nbsp;&nbsp;</TT></TD>
    <TD align=3Dright><TT>1572.8359&nbsp;&nbsp;</TT></TD>
    <TD noWrap align=3Dright><TT>-67.63&nbsp;</TT></TD>
    <TD align=3Dright><TT>354&nbsp;</TT></TD>
    <TD noWrap align=3Dright><TT>-&nbsp;</TT></TD>
    <TD align=3Dright><TT>368&nbsp;</TT></TD>
    <TD align=3Dright><TT>0&nbsp;&nbsp;</TT></TD>
    <TD noWrap align=3Dright><TT>---&nbsp;&nbsp;</TT></TD>
    <TD noWrap><TT>&nbsp;K.VNQIGSVTESIEAVK.M</TT></TD></TR>
  <TR>
    <TD align=3Dright>&nbsp;</TD>
    <TD align=3Dright><TT>1804.8521&nbsp;&nbsp;</TT></TD>
    <TD align=3Dright><TT>1803.8448&nbsp;&nbsp;</TT></TD>
    <TD align=3Dright><TT>1803.9366&nbsp;&nbsp;</TT></TD>
    <TD noWrap align=3Dright><TT>-50.90&nbsp;</TT></TD>
    <TD align=3Dright><TT>36&nbsp;</TT></TD>
    <TD noWrap align=3Dright><TT>-&nbsp;</TT></TD>
    <TD align=3Dright><TT>53&nbsp;</TT></TD>
    <TD align=3Dright><TT>0&nbsp;&nbsp;</TT></TD>
    <TD noWrap align=3Dright><TT>---&nbsp;&nbsp;</TT></TD>
    <TD noWrap><TT>&nbsp;R.AAVPSGASTGIYEALELR.D</TT></TD></TR>
  <TR>
    <TD align=3Dright>&nbsp;</TD>
    <TD align=3Dright><TT>1804.8521&nbsp;&nbsp;</TT></TD>
    <TD align=3Dright><TT>1803.8448&nbsp;&nbsp;</TT></TD>
    <TD align=3Dright><TT>1803.9366&nbsp;&nbsp;</TT></TD>
    <TD noWrap align=3Dright><TT>-50.90&nbsp;</TT></TD>
    <TD align=3Dright><TT>36&nbsp;</TT></TD>
    <TD noWrap align=3Dright><TT>-&nbsp;</TT></TD>
    <TD align=3Dright><TT>53&nbsp;</TT></TD>
    <TD align=3Dright><TT>0&nbsp;&nbsp;</TT></TD>
    <TD noWrap align=3Dright><TT>132&nbsp;&nbsp;</TT></TD>
    <TD noWrap><TT>&nbsp;R.AAVPSGASTGIYEALELR.D</TT></TD></TR>
  <TR>
    <TD align=3Dright>&nbsp;</TD>
    <TD align=3Dright><TT>1854.7892&nbsp;&nbsp;</TT></TD>
    <TD align=3Dright><TT>1853.7819&nbsp;&nbsp;</TT></TD>
    <TD align=3Dright><TT>1853.8795&nbsp;&nbsp;</TT></TD>
    <TD noWrap align=3Dright><TT>-52.64&nbsp;</TT></TD>
    <TD align=3Dright><TT>423&nbsp;</TT></TD>
    <TD noWrap align=3Dright><TT>-&nbsp;</TT></TD>
    <TD align=3Dright><TT>439&nbsp;</TT></TD>
    <TD align=3Dright><TT>0&nbsp;&nbsp;</TT></TD>
    <TD noWrap align=3Dright><TT>---&nbsp;&nbsp;</TT></TD>
    <TD noWrap><TT>&nbsp;R.IEEELGSEAVYAGANFR.K</TT></TD></TR>
  <TR>
    <TD align=3Dright>&nbsp;</TD>
    <TD align=3Dright><TT>1854.7892&nbsp;&nbsp;</TT></TD>
    <TD align=3Dright><TT>1853.7819&nbsp;&nbsp;</TT></TD>
    <TD align=3Dright><TT>1853.8795&nbsp;&nbsp;</TT></TD>
    <TD noWrap align=3Dright><TT>-52.64&nbsp;</TT></TD>
    <TD align=3Dright><TT>423&nbsp;</TT></TD>
    <TD noWrap align=3Dright><TT>-&nbsp;</TT></TD>
    <TD align=3Dright><TT>439&nbsp;</TT></TD>
    <TD align=3Dright><TT>0&nbsp;&nbsp;</TT></TD>
    <TD noWrap align=3Dright><TT>137&nbsp;&nbsp;</TT></TD>
    <TD noWrap><TT>&nbsp;R.IEEELGSEAVYAGANFR.K</TT></TD></TR>
  <TR>
    <TD align=3Dright>&nbsp;</TD>
    <TD align=3Dright><TT>2323.9202&nbsp;&nbsp;</TT></TD>
    <TD align=3Dright><TT>2322.9129&nbsp;&nbsp;</TT></TD>
    <TD align=3Dright><TT>2323.0353&nbsp;&nbsp;</TT></TD>
    <TD noWrap align=3Dright><TT>-52.67&nbsp;</TT></TD>
    <TD align=3Dright><TT>206&nbsp;</TT></TD>
    <TD noWrap align=3Dright><TT>-&nbsp;</TT></TD>
    <TD align=3Dright><TT>227&nbsp;</TT></TD>
    <TD align=3Dright><TT>0&nbsp;&nbsp;</TT></TD>
    <TD noWrap align=3Dright><TT>---&nbsp;&nbsp;</TT></TD>
    <TD noWrap><TT>&nbsp;K.YGQDATNVGDEGGFAPNIQENK.E</TT></TD></TR>
  <TR>
    <TD align=3Dright>&nbsp;</TD>
    <TD align=3Dright><TT>2323.9202&nbsp;&nbsp;</TT></TD>
    <TD align=3Dright><TT>2322.9129&nbsp;&nbsp;</TT></TD>
    <TD align=3Dright><TT>2323.0353&nbsp;&nbsp;</TT></TD>
    <TD noWrap align=3Dright><TT>-52.67&nbsp;</TT></TD>
    <TD align=3Dright><TT>206&nbsp;</TT></TD>
    <TD noWrap align=3Dright><TT>-&nbsp;</TT></TD>
    <TD align=3Dright><TT>227&nbsp;</TT></TD>
    <TD align=3Dright><TT>0&nbsp;&nbsp;</TT></TD>
    <TD noWrap align=3Dright><TT>117&nbsp;&nbsp;</TT></TD>
    <TD =
noWrap><TT>&nbsp;K.YGQDATNVGDEGGFAPNIQENK.E</TT></TD></TR></TBODY></TABLE=
>
<TABLE border=3D0 cellSpacing=3D0>
  <TBODY>
  <TR>
    <TD><TT>&nbsp;&nbsp;&nbsp;&nbsp;&nbsp;&nbsp;</TT></TD>
    <TD><TT><B>No match to: </B>748.3301, 825.0604, 829.3508, 841.0229,=20
      842.4652, 870.4980, 875.4039, 922.4449, 942.4227, 958.4172, =
1103.4445,=20
      1165.5404, 1189.5272, 1205.5278, 1245.6270, 1421.6333, 1421.6333,=20
      1536.8086, 1536.8086, 1558.8221, 1616.7383, 1826.8114, 1887.8196,=20
      1887.8196, 1898.8407, 1901.7509, 1914.8362, 1919.8057, 2003.9906,=20
      2003.9906, 2025.9866, 2268.0051, 2345.9124, 2453.0259,=20
  3031.2585</TT></TD></TR></TBODY></TABLE><BR>
<TABLE border=3D0 cellSpacing=3D0>
  <TBODY>
  <TR>
    <TD><TT><B><A =
name=3DHit3>3.</A>&nbsp;&nbsp;&nbsp;&nbsp;</B></TT></TD>
    <TD noWrap><TT><A=20
      =
href=3D"http://zxw-pc/mascot/cgi/protein_view.pl?file=3D../data/20121225/=
F002417.dat&amp;hit=3D3"=20
      =
target=3D_blank>gi|298545113</A>&nbsp;&nbsp;&nbsp;&nbsp;<B>Mass:</B>&nbsp=
;47801&nbsp;&nbsp;&nbsp;&nbsp;<B>Score:</B>&nbsp;566&nbsp;&nbsp;&nbsp;&nb=
sp;<B>Expect:</B>&nbsp;4.6e-051&nbsp;&nbsp;<B>Matches:</B>&nbsp;15</TT></=
TD></TR>
  <TR>
    <TD>&nbsp;</TD>
    <TD noWrap><TT>unnamed protein product [Hevea=20
  brasiliensis]</TT></TD></TR></TBODY></TABLE>
<TABLE border=3D0 cellSpacing=3D0 cellPadding=3D0>
  <TBODY>
  <TR>
    <TD><TT>&nbsp;&nbsp;&nbsp;&nbsp;&nbsp;&nbsp;</TT></TD>
    <TD align=3Dright><TT><B>Observed&nbsp;&nbsp;</B></TT></TD>
    <TD noWrap align=3Dright><TT><B>Mr(expt)&nbsp;&nbsp;</B></TT></TD>
    <TD noWrap align=3Dright><TT><B>Mr(calc)&nbsp;&nbsp;</B></TT></TD>
    <TD align=3Dright><TT><B>&nbsp;ppm&nbsp;&nbsp;</B></TT></TD>
    <TD align=3Dright><TT><B>Start&nbsp;</B></TT></TD>
    <TD align=3Dright><TT><B>&nbsp;</B></TT></TD>
    <TD align=3Dright><TT><B>End&nbsp;</B></TT></TD>
    <TD align=3Dright><TT><B>Miss&nbsp;</B></TT></TD>
    <TD align=3Dright><TT><B>Ions&nbsp;</B></TT></TD>
    <TD><TT><B>&nbsp;Peptide</B></TT></TD></TR>
  <TR>
    <TD align=3Dright>&nbsp;</TD>
    <TD align=3Dright><TT>765.3477&nbsp;&nbsp;</TT></TD>
    <TD align=3Dright><TT>764.3404&nbsp;&nbsp;</TT></TD>
    <TD align=3Dright><TT>764.3817&nbsp;&nbsp;</TT></TD>
    <TD noWrap align=3Dright><TT>-53.97&nbsp;</TT></TD>
    <TD align=3Dright><TT>12&nbsp;</TT></TD>
    <TD noWrap align=3Dright><TT>-&nbsp;</TT></TD>
    <TD align=3Dright><TT>17&nbsp;</TT></TD>
    <TD align=3Dright><TT>0&nbsp;&nbsp;</TT></TD>
    <TD noWrap align=3Dright><TT>---&nbsp;&nbsp;</TT></TD>
    <TD noWrap><TT>&nbsp;R.QIFDSR.G</TT></TD></TR>
  <TR>
    <TD align=3Dright>&nbsp;</TD>
    <TD align=3Dright><TT>806.4086&nbsp;&nbsp;</TT></TD>
    <TD align=3Dright><TT>805.4013&nbsp;&nbsp;</TT></TD>
    <TD align=3Dright><TT>805.4446&nbsp;&nbsp;</TT></TD>
    <TD noWrap align=3Dright><TT>-53.78&nbsp;</TT></TD>
    <TD align=3Dright><TT>417&nbsp;</TT></TD>
    <TD noWrap align=3Dright><TT>-&nbsp;</TT></TD>
    <TD align=3Dright><TT>422&nbsp;</TT></TD>
    <TD align=3Dright><TT>0&nbsp;&nbsp;</TT></TD>
    <TD noWrap align=3Dright><TT>---&nbsp;&nbsp;</TT></TD>
    <TD noWrap><TT>&nbsp;K.YNQLLR.I</TT></TD></TR>
  <TR>
    <TD align=3Dright>&nbsp;</TD>
    <TD align=3Dright><TT>1071.4596&nbsp;&nbsp;</TT></TD>
    <TD align=3Dright><TT>1070.4523&nbsp;&nbsp;</TT></TD>
    <TD align=3Dright><TT>1070.5080&nbsp;&nbsp;</TT></TD>
    <TD noWrap align=3Dright><TT>-51.99&nbsp;</TT></TD>
    <TD align=3Dright><TT>373&nbsp;</TT></TD>
    <TD noWrap align=3Dright><TT>-&nbsp;</TT></TD>
    <TD align=3Dright><TT>382&nbsp;</TT></TD>
    <TD align=3Dright><TT>0&nbsp;&nbsp;</TT></TD>
    <TD noWrap align=3Dright><TT>---&nbsp;&nbsp;</TT></TD>
    <TD noWrap><TT>&nbsp;R.AGWGVMASHR.S</TT></TD></TR>
  <TR>
    <TD align=3Dright>&nbsp;</TD>
    <TD align=3Dright><TT>1071.4596&nbsp;&nbsp;</TT></TD>
    <TD align=3Dright><TT>1070.4523&nbsp;&nbsp;</TT></TD>
    <TD align=3Dright><TT>1070.5080&nbsp;&nbsp;</TT></TD>
    <TD noWrap align=3Dright><TT>-51.99&nbsp;</TT></TD>
    <TD align=3Dright><TT>373&nbsp;</TT></TD>
    <TD noWrap align=3Dright><TT>-&nbsp;</TT></TD>
    <TD align=3Dright><TT>382&nbsp;</TT></TD>
    <TD align=3Dright><TT>0&nbsp;&nbsp;</TT></TD>
    <TD noWrap align=3Dright><TT>62&nbsp;&nbsp;</TT></TD>
    <TD noWrap><TT>&nbsp;R.AGWGVMASHR.S</TT></TD></TR>
  <TR>
    <TD align=3Dright>&nbsp;</TD>
    <TD align=3Dright><TT>1087.4454&nbsp;&nbsp;</TT></TD>
    <TD align=3Dright><TT>1086.4381&nbsp;&nbsp;</TT></TD>
    <TD align=3Dright><TT>1086.5029&nbsp;&nbsp;</TT></TD>
    <TD noWrap align=3Dright><TT>-59.62&nbsp;</TT></TD>
    <TD align=3Dright><TT>373&nbsp;</TT></TD>
    <TD noWrap align=3Dright><TT>-&nbsp;</TT></TD>
    <TD align=3Dright><TT>382&nbsp;</TT></TD>
    <TD align=3Dright><TT>0&nbsp;&nbsp;</TT></TD>
    <TD noWrap align=3Dright><TT>---&nbsp;&nbsp;</TT></TD>
    <TD noWrap><TT>&nbsp;R.AGWGVMASHR.S + Oxidation (M)</TT></TD></TR>
  <TR>
    <TD align=3Dright>&nbsp;</TD>
    <TD align=3Dright><TT>1087.4454&nbsp;&nbsp;</TT></TD>
    <TD align=3Dright><TT>1086.4381&nbsp;&nbsp;</TT></TD>
    <TD align=3Dright><TT>1086.5029&nbsp;&nbsp;</TT></TD>
    <TD noWrap align=3Dright><TT>-59.62&nbsp;</TT></TD>
    <TD align=3Dright><TT>373&nbsp;</TT></TD>
    <TD noWrap align=3Dright><TT>-&nbsp;</TT></TD>
    <TD align=3Dright><TT>382&nbsp;</TT></TD>
    <TD align=3Dright><TT>0&nbsp;&nbsp;</TT></TD>
    <TD noWrap align=3Dright><TT>(23)&nbsp;</TT></TD>
    <TD noWrap><TT>&nbsp;R.AGWGVMASHR.S + Oxidation (M)</TT></TD></TR>
  <TR>
    <TD align=3Dright>&nbsp;</TD>
    <TD align=3Dright><TT>1510.7545&nbsp;&nbsp;</TT></TD>
    <TD align=3Dright><TT>1509.7472&nbsp;&nbsp;</TT></TD>
    <TD align=3Dright><TT>1509.8403&nbsp;&nbsp;</TT></TD>
    <TD noWrap align=3Dright><TT>-61.63&nbsp;</TT></TD>
    <TD align=3Dright><TT>323&nbsp;</TT></TD>
    <TD noWrap align=3Dright><TT>-&nbsp;</TT></TD>
    <TD align=3Dright><TT>336&nbsp;</TT></TD>
    <TD align=3Dright><TT>0&nbsp;&nbsp;</TT></TD>
    <TD noWrap align=3Dright><TT>---&nbsp;&nbsp;</TT></TD>
    <TD noWrap><TT>&nbsp;K.VQIVGDDLLVTNPK.R</TT></TD></TR>
  <TR>
    <TD align=3Dright>&nbsp;</TD>
    <TD align=3Dright><TT>1510.7545&nbsp;&nbsp;</TT></TD>
    <TD align=3Dright><TT>1509.7472&nbsp;&nbsp;</TT></TD>
    <TD align=3Dright><TT>1509.8403&nbsp;&nbsp;</TT></TD>
    <TD noWrap align=3Dright><TT>-61.63&nbsp;</TT></TD>
    <TD align=3Dright><TT>323&nbsp;</TT></TD>
    <TD noWrap align=3Dright><TT>-&nbsp;</TT></TD>
    <TD align=3Dright><TT>336&nbsp;</TT></TD>
    <TD align=3Dright><TT>0&nbsp;&nbsp;</TT></TD>
    <TD noWrap align=3Dright><TT>62&nbsp;&nbsp;</TT></TD>
    <TD noWrap><TT>&nbsp;K.VQIVGDDLLVTNPK.R</TT></TD></TR>
  <TR>
    <TD align=3Dright>&nbsp;</TD>
    <TD align=3Dright><TT>1573.7368&nbsp;&nbsp;</TT></TD>
    <TD align=3Dright><TT>1572.7295&nbsp;&nbsp;</TT></TD>
    <TD align=3Dright><TT>1572.8359&nbsp;&nbsp;</TT></TD>
    <TD noWrap align=3Dright><TT>-67.63&nbsp;</TT></TD>
    <TD align=3Dright><TT>354&nbsp;</TT></TD>
    <TD noWrap align=3Dright><TT>-&nbsp;</TT></TD>
    <TD align=3Dright><TT>368&nbsp;</TT></TD>
    <TD align=3Dright><TT>0&nbsp;&nbsp;</TT></TD>
    <TD noWrap align=3Dright><TT>---&nbsp;&nbsp;</TT></TD>
    <TD noWrap><TT>&nbsp;K.VNQIGSVTESIEAVK.M</TT></TD></TR>
  <TR>
    <TD align=3Dright>&nbsp;</TD>
    <TD align=3Dright><TT>1804.8521&nbsp;&nbsp;</TT></TD>
    <TD align=3Dright><TT>1803.8448&nbsp;&nbsp;</TT></TD>
    <TD align=3Dright><TT>1803.9366&nbsp;&nbsp;</TT></TD>
    <TD noWrap align=3Dright><TT>-50.90&nbsp;</TT></TD>
    <TD align=3Dright><TT>36&nbsp;</TT></TD>
    <TD noWrap align=3Dright><TT>-&nbsp;</TT></TD>
    <TD align=3Dright><TT>53&nbsp;</TT></TD>
    <TD align=3Dright><TT>0&nbsp;&nbsp;</TT></TD>
    <TD noWrap align=3Dright><TT>---&nbsp;&nbsp;</TT></TD>
    <TD noWrap><TT>&nbsp;R.AAVPSGASTGIYEALELR.D</TT></TD></TR>
  <TR>
    <TD align=3Dright>&nbsp;</TD>
    <TD align=3Dright><TT>1804.8521&nbsp;&nbsp;</TT></TD>
    <TD align=3Dright><TT>1803.8448&nbsp;&nbsp;</TT></TD>
    <TD align=3Dright><TT>1803.9366&nbsp;&nbsp;</TT></TD>
    <TD noWrap align=3Dright><TT>-50.90&nbsp;</TT></TD>
    <TD align=3Dright><TT>36&nbsp;</TT></TD>
    <TD noWrap align=3Dright><TT>-&nbsp;</TT></TD>
    <TD align=3Dright><TT>53&nbsp;</TT></TD>
    <TD align=3Dright><TT>0&nbsp;&nbsp;</TT></TD>
    <TD noWrap align=3Dright><TT>132&nbsp;&nbsp;</TT></TD>
    <TD noWrap><TT>&nbsp;R.AAVPSGASTGIYEALELR.D</TT></TD></TR>
  <TR>
    <TD align=3Dright>&nbsp;</TD>
    <TD align=3Dright><TT>1854.7892&nbsp;&nbsp;</TT></TD>
    <TD align=3Dright><TT>1853.7819&nbsp;&nbsp;</TT></TD>
    <TD align=3Dright><TT>1853.8795&nbsp;&nbsp;</TT></TD>
    <TD noWrap align=3Dright><TT>-52.64&nbsp;</TT></TD>
    <TD align=3Dright><TT>423&nbsp;</TT></TD>
    <TD noWrap align=3Dright><TT>-&nbsp;</TT></TD>
    <TD align=3Dright><TT>439&nbsp;</TT></TD>
    <TD align=3Dright><TT>0&nbsp;&nbsp;</TT></TD>
    <TD noWrap align=3Dright><TT>---&nbsp;&nbsp;</TT></TD>
    <TD noWrap><TT>&nbsp;R.IEEELGSEAVYAGANFR.K</TT></TD></TR>
  <TR>
    <TD align=3Dright>&nbsp;</TD>
    <TD align=3Dright><TT>1854.7892&nbsp;&nbsp;</TT></TD>
    <TD align=3Dright><TT>1853.7819&nbsp;&nbsp;</TT></TD>
    <TD align=3Dright><TT>1853.8795&nbsp;&nbsp;</TT></TD>
    <TD noWrap align=3Dright><TT>-52.64&nbsp;</TT></TD>
    <TD align=3Dright><TT>423&nbsp;</TT></TD>
    <TD noWrap align=3Dright><TT>-&nbsp;</TT></TD>
    <TD align=3Dright><TT>439&nbsp;</TT></TD>
    <TD align=3Dright><TT>0&nbsp;&nbsp;</TT></TD>
    <TD noWrap align=3Dright><TT>137&nbsp;&nbsp;</TT></TD>
    <TD noWrap><TT>&nbsp;R.IEEELGSEAVYAGANFR.K</TT></TD></TR>
  <TR>
    <TD align=3Dright>&nbsp;</TD>
    <TD align=3Dright><TT>2323.9202&nbsp;&nbsp;</TT></TD>
    <TD align=3Dright><TT>2322.9129&nbsp;&nbsp;</TT></TD>
    <TD align=3Dright><TT>2323.0353&nbsp;&nbsp;</TT></TD>
    <TD noWrap align=3Dright><TT>-52.67&nbsp;</TT></TD>
    <TD align=3Dright><TT>206&nbsp;</TT></TD>
    <TD noWrap align=3Dright><TT>-&nbsp;</TT></TD>
    <TD align=3Dright><TT>227&nbsp;</TT></TD>
    <TD align=3Dright><TT>0&nbsp;&nbsp;</TT></TD>
    <TD noWrap align=3Dright><TT>---&nbsp;&nbsp;</TT></TD>
    <TD noWrap><TT>&nbsp;K.YGQDATNVGDEGGFAPNIQENK.E</TT></TD></TR>
  <TR>
    <TD align=3Dright>&nbsp;</TD>
    <TD align=3Dright><TT>2323.9202&nbsp;&nbsp;</TT></TD>
    <TD align=3Dright><TT>2322.9129&nbsp;&nbsp;</TT></TD>
    <TD align=3Dright><TT>2323.0353&nbsp;&nbsp;</TT></TD>
    <TD noWrap align=3Dright><TT>-52.67&nbsp;</TT></TD>
    <TD align=3Dright><TT>206&nbsp;</TT></TD>
    <TD noWrap align=3Dright><TT>-&nbsp;</TT></TD>
    <TD align=3Dright><TT>227&nbsp;</TT></TD>
    <TD align=3Dright><TT>0&nbsp;&nbsp;</TT></TD>
    <TD noWrap align=3Dright><TT>117&nbsp;&nbsp;</TT></TD>
    <TD =
noWrap><TT>&nbsp;K.YGQDATNVGDEGGFAPNIQENK.E</TT></TD></TR></TBODY></TABLE=
>
<TABLE border=3D0 cellSpacing=3D0>
  <TBODY>
  <TR>
    <TD><TT>&nbsp;&nbsp;&nbsp;&nbsp;&nbsp;&nbsp;</TT></TD>
    <TD><TT><B>No match to: </B>748.3301, 825.0604, 829.3508, 841.0229,=20
      842.4652, 870.4980, 875.4039, 922.4449, 942.4227, 958.4172, =
1103.4445,=20
      1165.5404, 1189.5272, 1205.5278, 1245.6270, 1421.6333, 1421.6333,=20
      1536.8086, 1536.8086, 1558.8221, 1616.7383, 1826.8114, 1887.8196,=20
      1887.8196, 1898.8407, 1901.7509, 1914.8362, 1919.8057, 2003.9906,=20
      2003.9906, 2025.9866, 2268.0051, 2345.9124, 2453.0259,=20
  3031.2585</TT></TD></TR></TBODY></TABLE><BR>
<TABLE border=3D0 cellSpacing=3D0>
  <TBODY>
  <TR>
    <TD><TT><B><A =
name=3DHit4>4.</A>&nbsp;&nbsp;&nbsp;&nbsp;</B></TT></TD>
    <TD noWrap><TT><A=20
      =
href=3D"http://zxw-pc/mascot/cgi/protein_view.pl?file=3D../data/20121225/=
F002417.dat&amp;hit=3D4"=20
      =
target=3D_blank>gi|9581744</A>&nbsp;&nbsp;&nbsp;&nbsp;<B>Mass:</B>&nbsp;4=
7801&nbsp;&nbsp;&nbsp;&nbsp;<B>Score:</B>&nbsp;566&nbsp;&nbsp;&nbsp;&nbsp=
;<B>Expect:</B>&nbsp;4.6e-051&nbsp;&nbsp;<B>Matches:</B>&nbsp;15</TT></TD=
></TR>
  <TR>
    <TD>&nbsp;</TD>
    <TD noWrap><TT>enolase, isoform 1 [Hevea=20
brasiliensis]</TT></TD></TR></TBODY></TABLE>
<TABLE border=3D0 cellSpacing=3D0 cellPadding=3D0>
  <TBODY>
  <TR>
    <TD><TT>&nbsp;&nbsp;&nbsp;&nbsp;&nbsp;&nbsp;</TT></TD>
    <TD align=3Dright><TT><B>Observed&nbsp;&nbsp;</B></TT></TD>
    <TD noWrap align=3Dright><TT><B>Mr(expt)&nbsp;&nbsp;</B></TT></TD>
    <TD noWrap align=3Dright><TT><B>Mr(calc)&nbsp;&nbsp;</B></TT></TD>
    <TD align=3Dright><TT><B>&nbsp;ppm&nbsp;&nbsp;</B></TT></TD>
    <TD align=3Dright><TT><B>Start&nbsp;</B></TT></TD>
    <TD align=3Dright><TT><B>&nbsp;</B></TT></TD>
    <TD align=3Dright><TT><B>End&nbsp;</B></TT></TD>
    <TD align=3Dright><TT><B>Miss&nbsp;</B></TT></TD>
    <TD align=3Dright><TT><B>Ions&nbsp;</B></TT></TD>
    <TD><TT><B>&nbsp;Peptide</B></TT></TD></TR>
  <TR>
    <TD align=3Dright>&nbsp;</TD>
    <TD align=3Dright><TT>765.3477&nbsp;&nbsp;</TT></TD>
    <TD align=3Dright><TT>764.3404&nbsp;&nbsp;</TT></TD>
    <TD align=3Dright><TT>764.3817&nbsp;&nbsp;</TT></TD>
    <TD noWrap align=3Dright><TT>-53.97&nbsp;</TT></TD>
    <TD align=3Dright><TT>12&nbsp;</TT></TD>
    <TD noWrap align=3Dright><TT>-&nbsp;</TT></TD>
    <TD align=3Dright><TT>17&nbsp;</TT></TD>
    <TD align=3Dright><TT>0&nbsp;&nbsp;</TT></TD>
    <TD noWrap align=3Dright><TT>---&nbsp;&nbsp;</TT></TD>
    <TD noWrap><TT>&nbsp;R.QIFDSR.G</TT></TD></TR>
  <TR>
    <TD align=3Dright>&nbsp;</TD>
    <TD align=3Dright><TT>806.4086&nbsp;&nbsp;</TT></TD>
    <TD align=3Dright><TT>805.4013&nbsp;&nbsp;</TT></TD>
    <TD align=3Dright><TT>805.4446&nbsp;&nbsp;</TT></TD>
    <TD noWrap align=3Dright><TT>-53.78&nbsp;</TT></TD>
    <TD align=3Dright><TT>417&nbsp;</TT></TD>
    <TD noWrap align=3Dright><TT>-&nbsp;</TT></TD>
    <TD align=3Dright><TT>422&nbsp;</TT></TD>
    <TD align=3Dright><TT>0&nbsp;&nbsp;</TT></TD>
    <TD noWrap align=3Dright><TT>---&nbsp;&nbsp;</TT></TD>
    <TD noWrap><TT>&nbsp;K.YNQLLR.I</TT></TD></TR>
  <TR>
    <TD align=3Dright>&nbsp;</TD>
    <TD align=3Dright><TT>1071.4596&nbsp;&nbsp;</TT></TD>
    <TD align=3Dright><TT>1070.4523&nbsp;&nbsp;</TT></TD>
    <TD align=3Dright><TT>1070.5080&nbsp;&nbsp;</TT></TD>
    <TD noWrap align=3Dright><TT>-51.99&nbsp;</TT></TD>
    <TD align=3Dright><TT>373&nbsp;</TT></TD>
    <TD noWrap align=3Dright><TT>-&nbsp;</TT></TD>
    <TD align=3Dright><TT>382&nbsp;</TT></TD>
    <TD align=3Dright><TT>0&nbsp;&nbsp;</TT></TD>
    <TD noWrap align=3Dright><TT>---&nbsp;&nbsp;</TT></TD>
    <TD noWrap><TT>&nbsp;R.AGWGVMASHR.S</TT></TD></TR>
  <TR>
    <TD align=3Dright>&nbsp;</TD>
    <TD align=3Dright><TT>1071.4596&nbsp;&nbsp;</TT></TD>
    <TD align=3Dright><TT>1070.4523&nbsp;&nbsp;</TT></TD>
    <TD align=3Dright><TT>1070.5080&nbsp;&nbsp;</TT></TD>
    <TD noWrap align=3Dright><TT>-51.99&nbsp;</TT></TD>
    <TD align=3Dright><TT>373&nbsp;</TT></TD>
    <TD noWrap align=3Dright><TT>-&nbsp;</TT></TD>
    <TD align=3Dright><TT>382&nbsp;</TT></TD>
    <TD align=3Dright><TT>0&nbsp;&nbsp;</TT></TD>
    <TD noWrap align=3Dright><TT>62&nbsp;&nbsp;</TT></TD>
    <TD noWrap><TT>&nbsp;R.AGWGVMASHR.S</TT></TD></TR>
  <TR>
    <TD align=3Dright>&nbsp;</TD>
    <TD align=3Dright><TT>1087.4454&nbsp;&nbsp;</TT></TD>
    <TD align=3Dright><TT>1086.4381&nbsp;&nbsp;</TT></TD>
    <TD align=3Dright><TT>1086.5029&nbsp;&nbsp;</TT></TD>
    <TD noWrap align=3Dright><TT>-59.62&nbsp;</TT></TD>
    <TD align=3Dright><TT>373&nbsp;</TT></TD>
    <TD noWrap align=3Dright><TT>-&nbsp;</TT></TD>
    <TD align=3Dright><TT>382&nbsp;</TT></TD>
    <TD align=3Dright><TT>0&nbsp;&nbsp;</TT></TD>
    <TD noWrap align=3Dright><TT>---&nbsp;&nbsp;</TT></TD>
    <TD noWrap><TT>&nbsp;R.AGWGVMASHR.S + Oxidation (M)</TT></TD></TR>
  <TR>
    <TD align=3Dright>&nbsp;</TD>
    <TD align=3Dright><TT>1087.4454&nbsp;&nbsp;</TT></TD>
    <TD align=3Dright><TT>1086.4381&nbsp;&nbsp;</TT></TD>
    <TD align=3Dright><TT>1086.5029&nbsp;&nbsp;</TT></TD>
    <TD noWrap align=3Dright><TT>-59.62&nbsp;</TT></TD>
    <TD align=3Dright><TT>373&nbsp;</TT></TD>
    <TD noWrap align=3Dright><TT>-&nbsp;</TT></TD>
    <TD align=3Dright><TT>382&nbsp;</TT></TD>
    <TD align=3Dright><TT>0&nbsp;&nbsp;</TT></TD>
    <TD noWrap align=3Dright><TT>(23)&nbsp;</TT></TD>
    <TD noWrap><TT>&nbsp;R.AGWGVMASHR.S + Oxidation (M)</TT></TD></TR>
  <TR>
    <TD align=3Dright>&nbsp;</TD>
    <TD align=3Dright><TT>1510.7545&nbsp;&nbsp;</TT></TD>
    <TD align=3Dright><TT>1509.7472&nbsp;&nbsp;</TT></TD>
    <TD align=3Dright><TT>1509.8403&nbsp;&nbsp;</TT></TD>
    <TD noWrap align=3Dright><TT>-61.63&nbsp;</TT></TD>
    <TD align=3Dright><TT>323&nbsp;</TT></TD>
    <TD noWrap align=3Dright><TT>-&nbsp;</TT></TD>
    <TD align=3Dright><TT>336&nbsp;</TT></TD>
    <TD align=3Dright><TT>0&nbsp;&nbsp;</TT></TD>
    <TD noWrap align=3Dright><TT>---&nbsp;&nbsp;</TT></TD>
    <TD noWrap><TT>&nbsp;K.VQIVGDDLLVTNPK.R</TT></TD></TR>
  <TR>
    <TD align=3Dright>&nbsp;</TD>
    <TD align=3Dright><TT>1510.7545&nbsp;&nbsp;</TT></TD>
    <TD align=3Dright><TT>1509.7472&nbsp;&nbsp;</TT></TD>
    <TD align=3Dright><TT>1509.8403&nbsp;&nbsp;</TT></TD>
    <TD noWrap align=3Dright><TT>-61.63&nbsp;</TT></TD>
    <TD align=3Dright><TT>323&nbsp;</TT></TD>
    <TD noWrap align=3Dright><TT>-&nbsp;</TT></TD>
    <TD align=3Dright><TT>336&nbsp;</TT></TD>
    <TD align=3Dright><TT>0&nbsp;&nbsp;</TT></TD>
    <TD noWrap align=3Dright><TT>62&nbsp;&nbsp;</TT></TD>
    <TD noWrap><TT>&nbsp;K.VQIVGDDLLVTNPK.R</TT></TD></TR>
  <TR>
    <TD align=3Dright>&nbsp;</TD>
    <TD align=3Dright><TT>1573.7368&nbsp;&nbsp;</TT></TD>
    <TD align=3Dright><TT>1572.7295&nbsp;&nbsp;</TT></TD>
    <TD align=3Dright><TT>1572.8359&nbsp;&nbsp;</TT></TD>
    <TD noWrap align=3Dright><TT>-67.63&nbsp;</TT></TD>
    <TD align=3Dright><TT>354&nbsp;</TT></TD>
    <TD noWrap align=3Dright><TT>-&nbsp;</TT></TD>
    <TD align=3Dright><TT>368&nbsp;</TT></TD>
    <TD align=3Dright><TT>0&nbsp;&nbsp;</TT></TD>
    <TD noWrap align=3Dright><TT>---&nbsp;&nbsp;</TT></TD>
    <TD noWrap><TT>&nbsp;K.VNQIGSVTESIEAVK.M</TT></TD></TR>
  <TR>
    <TD align=3Dright>&nbsp;</TD>
    <TD align=3Dright><TT>1804.8521&nbsp;&nbsp;</TT></TD>
    <TD align=3Dright><TT>1803.8448&nbsp;&nbsp;</TT></TD>
    <TD align=3Dright><TT>1803.9366&nbsp;&nbsp;</TT></TD>
    <TD noWrap align=3Dright><TT>-50.90&nbsp;</TT></TD>
    <TD align=3Dright><TT>36&nbsp;</TT></TD>
    <TD noWrap align=3Dright><TT>-&nbsp;</TT></TD>
    <TD align=3Dright><TT>53&nbsp;</TT></TD>
    <TD align=3Dright><TT>0&nbsp;&nbsp;</TT></TD>
    <TD noWrap align=3Dright><TT>---&nbsp;&nbsp;</TT></TD>
    <TD noWrap><TT>&nbsp;R.AAVPSGASTGIYEALELR.D</TT></TD></TR>
  <TR>
    <TD align=3Dright>&nbsp;</TD>
    <TD align=3Dright><TT>1804.8521&nbsp;&nbsp;</TT></TD>
    <TD align=3Dright><TT>1803.8448&nbsp;&nbsp;</TT></TD>
    <TD align=3Dright><TT>1803.9366&nbsp;&nbsp;</TT></TD>
    <TD noWrap align=3Dright><TT>-50.90&nbsp;</TT></TD>
    <TD align=3Dright><TT>36&nbsp;</TT></TD>
    <TD noWrap align=3Dright><TT>-&nbsp;</TT></TD>
    <TD align=3Dright><TT>53&nbsp;</TT></TD>
    <TD align=3Dright><TT>0&nbsp;&nbsp;</TT></TD>
    <TD noWrap align=3Dright><TT>132&nbsp;&nbsp;</TT></TD>
    <TD noWrap><TT>&nbsp;R.AAVPSGASTGIYEALELR.D</TT></TD></TR>
  <TR>
    <TD align=3Dright>&nbsp;</TD>
    <TD align=3Dright><TT>1854.7892&nbsp;&nbsp;</TT></TD>
    <TD align=3Dright><TT>1853.7819&nbsp;&nbsp;</TT></TD>
    <TD align=3Dright><TT>1853.8795&nbsp;&nbsp;</TT></TD>
    <TD noWrap align=3Dright><TT>-52.64&nbsp;</TT></TD>
    <TD align=3Dright><TT>423&nbsp;</TT></TD>
    <TD noWrap align=3Dright><TT>-&nbsp;</TT></TD>
    <TD align=3Dright><TT>439&nbsp;</TT></TD>
    <TD align=3Dright><TT>0&nbsp;&nbsp;</TT></TD>
    <TD noWrap align=3Dright><TT>---&nbsp;&nbsp;</TT></TD>
    <TD noWrap><TT>&nbsp;R.IEEELGSEAVYAGANFR.K</TT></TD></TR>
  <TR>
    <TD align=3Dright>&nbsp;</TD>
    <TD align=3Dright><TT>1854.7892&nbsp;&nbsp;</TT></TD>
    <TD align=3Dright><TT>1853.7819&nbsp;&nbsp;</TT></TD>
    <TD align=3Dright><TT>1853.8795&nbsp;&nbsp;</TT></TD>
    <TD noWrap align=3Dright><TT>-52.64&nbsp;</TT></TD>
    <TD align=3Dright><TT>423&nbsp;</TT></TD>
    <TD noWrap align=3Dright><TT>-&nbsp;</TT></TD>
    <TD align=3Dright><TT>439&nbsp;</TT></TD>
    <TD align=3Dright><TT>0&nbsp;&nbsp;</TT></TD>
    <TD noWrap align=3Dright><TT>137&nbsp;&nbsp;</TT></TD>
    <TD noWrap><TT>&nbsp;R.IEEELGSEAVYAGANFR.K</TT></TD></TR>
  <TR>
    <TD align=3Dright>&nbsp;</TD>
    <TD align=3Dright><TT>2323.9202&nbsp;&nbsp;</TT></TD>
    <TD align=3Dright><TT>2322.9129&nbsp;&nbsp;</TT></TD>
    <TD align=3Dright><TT>2323.0353&nbsp;&nbsp;</TT></TD>
    <TD noWrap align=3Dright><TT>-52.67&nbsp;</TT></TD>
    <TD align=3Dright><TT>206&nbsp;</TT></TD>
    <TD noWrap align=3Dright><TT>-&nbsp;</TT></TD>
    <TD align=3Dright><TT>227&nbsp;</TT></TD>
    <TD align=3Dright><TT>0&nbsp;&nbsp;</TT></TD>
    <TD noWrap align=3Dright><TT>---&nbsp;&nbsp;</TT></TD>
    <TD noWrap><TT>&nbsp;K.YGQDATNVGDEGGFAPNIQENK.E</TT></TD></TR>
  <TR>
    <TD align=3Dright>&nbsp;</TD>
    <TD align=3Dright><TT>2323.9202&nbsp;&nbsp;</TT></TD>
    <TD align=3Dright><TT>2322.9129&nbsp;&nbsp;</TT></TD>
    <TD align=3Dright><TT>2323.0353&nbsp;&nbsp;</TT></TD>
    <TD noWrap align=3Dright><TT>-52.67&nbsp;</TT></TD>
    <TD align=3Dright><TT>206&nbsp;</TT></TD>
    <TD noWrap align=3Dright><TT>-&nbsp;</TT></TD>
    <TD align=3Dright><TT>227&nbsp;</TT></TD>
    <TD align=3Dright><TT>0&nbsp;&nbsp;</TT></TD>
    <TD noWrap align=3Dright><TT>117&nbsp;&nbsp;</TT></TD>
    <TD =
noWrap><TT>&nbsp;K.YGQDATNVGDEGGFAPNIQENK.E</TT></TD></TR></TBODY></TABLE=
>
<TABLE border=3D0 cellSpacing=3D0>
  <TBODY>
  <TR>
    <TD><TT>&nbsp;&nbsp;&nbsp;&nbsp;&nbsp;&nbsp;</TT></TD>
    <TD><TT><B>No match to: </B>748.3301, 825.0604, 829.3508, 841.0229,=20
      842.4652, 870.4980, 875.4039, 922.4449, 942.4227, 958.4172, =
1103.4445,=20
      1165.5404, 1189.5272, 1205.5278, 1245.6270, 1421.6333, 1421.6333,=20
      1536.8086, 1536.8086, 1558.8221, 1616.7383, 1826.8114, 1887.8196,=20
      1887.8196, 1898.8407, 1901.7509, 1914.8362, 1919.8057, 2003.9906,=20
      2003.9906, 2025.9866, 2268.0051, 2345.9124, 2453.0259,=20
  3031.2585</TT></TD></TR></TBODY></TABLE><BR>
<TABLE border=3D0 cellSpacing=3D0>
  <TBODY>
  <TR>
    <TD><TT><B><A =
name=3DHit5>5.</A>&nbsp;&nbsp;&nbsp;&nbsp;</B></TT></TD>
    <TD noWrap><TT><A=20
      =
href=3D"http://zxw-pc/mascot/cgi/protein_view.pl?file=3D../data/20121225/=
F002417.dat&amp;hit=3D5"=20
      =
target=3D_blank>gi|296084129</A>&nbsp;&nbsp;&nbsp;&nbsp;<B>Mass:</B>&nbsp=
;48080&nbsp;&nbsp;&nbsp;&nbsp;<B>Score:</B>&nbsp;556&nbsp;&nbsp;&nbsp;&nb=
sp;<B>Expect:</B>&nbsp;4.6e-050&nbsp;&nbsp;<B>Matches:</B>&nbsp;18</TT></=
TD></TR>
  <TR>
    <TD>&nbsp;</TD>
    <TD noWrap><TT>unnamed protein product [Vitis=20
vinifera]</TT></TD></TR></TBODY></TABLE>
<TABLE border=3D0 cellSpacing=3D0 cellPadding=3D0>
  <TBODY>
  <TR>
    <TD><TT>&nbsp;&nbsp;&nbsp;&nbsp;&nbsp;&nbsp;</TT></TD>
    <TD align=3Dright><TT><B>Observed&nbsp;&nbsp;</B></TT></TD>
    <TD noWrap align=3Dright><TT><B>Mr(expt)&nbsp;&nbsp;</B></TT></TD>
    <TD noWrap align=3Dright><TT><B>Mr(calc)&nbsp;&nbsp;</B></TT></TD>
    <TD align=3Dright><TT><B>&nbsp;ppm&nbsp;&nbsp;</B></TT></TD>
    <TD align=3Dright><TT><B>Start&nbsp;</B></TT></TD>
    <TD align=3Dright><TT><B>&nbsp;</B></TT></TD>
    <TD align=3Dright><TT><B>End&nbsp;</B></TT></TD>
    <TD align=3Dright><TT><B>Miss&nbsp;</B></TT></TD>
    <TD align=3Dright><TT><B>Ions&nbsp;</B></TT></TD>
    <TD><TT><B>&nbsp;Peptide</B></TT></TD></TR>
  <TR>
    <TD align=3Dright>&nbsp;</TD>
    <TD align=3Dright><TT>765.3477&nbsp;&nbsp;</TT></TD>
    <TD align=3Dright><TT>764.3404&nbsp;&nbsp;</TT></TD>
    <TD align=3Dright><TT>764.3817&nbsp;&nbsp;</TT></TD>
    <TD noWrap align=3Dright><TT>-53.97&nbsp;</TT></TD>
    <TD align=3Dright><TT>11&nbsp;</TT></TD>
    <TD noWrap align=3Dright><TT>-&nbsp;</TT></TD>
    <TD align=3Dright><TT>16&nbsp;</TT></TD>
    <TD align=3Dright><TT>0&nbsp;&nbsp;</TT></TD>
    <TD noWrap align=3Dright><TT>---&nbsp;&nbsp;</TT></TD>
    <TD noWrap><TT>&nbsp;R.QIFDSR.G</TT></TD></TR>
  <TR>
    <TD align=3Dright>&nbsp;</TD>
    <TD align=3Dright><TT>806.4086&nbsp;&nbsp;</TT></TD>
    <TD align=3Dright><TT>805.4013&nbsp;&nbsp;</TT></TD>
    <TD align=3Dright><TT>805.4446&nbsp;&nbsp;</TT></TD>
    <TD noWrap align=3Dright><TT>-53.78&nbsp;</TT></TD>
    <TD align=3Dright><TT>417&nbsp;</TT></TD>
    <TD noWrap align=3Dright><TT>-&nbsp;</TT></TD>
    <TD align=3Dright><TT>422&nbsp;</TT></TD>
    <TD align=3Dright><TT>0&nbsp;&nbsp;</TT></TD>
    <TD noWrap align=3Dright><TT>---&nbsp;&nbsp;</TT></TD>
    <TD noWrap><TT>&nbsp;K.YNQLLR.I</TT></TD></TR>
  <TR>
    <TD align=3Dright>&nbsp;</TD>
    <TD align=3Dright><TT>1071.4596&nbsp;&nbsp;</TT></TD>
    <TD align=3Dright><TT>1070.4523&nbsp;&nbsp;</TT></TD>
    <TD align=3Dright><TT>1070.5080&nbsp;&nbsp;</TT></TD>
    <TD noWrap align=3Dright><TT>-51.99&nbsp;</TT></TD>
    <TD align=3Dright><TT>373&nbsp;</TT></TD>
    <TD noWrap align=3Dright><TT>-&nbsp;</TT></TD>
    <TD align=3Dright><TT>382&nbsp;</TT></TD>
    <TD align=3Dright><TT>0&nbsp;&nbsp;</TT></TD>
    <TD noWrap align=3Dright><TT>---&nbsp;&nbsp;</TT></TD>
    <TD noWrap><TT>&nbsp;R.AGWGVMASHR.S</TT></TD></TR>
  <TR>
    <TD align=3Dright>&nbsp;</TD>
    <TD align=3Dright><TT>1071.4596&nbsp;&nbsp;</TT></TD>
    <TD align=3Dright><TT>1070.4523&nbsp;&nbsp;</TT></TD>
    <TD align=3Dright><TT>1070.5080&nbsp;&nbsp;</TT></TD>
    <TD noWrap align=3Dright><TT>-51.99&nbsp;</TT></TD>
    <TD align=3Dright><TT>373&nbsp;</TT></TD>
    <TD noWrap align=3Dright><TT>-&nbsp;</TT></TD>
    <TD align=3Dright><TT>382&nbsp;</TT></TD>
    <TD align=3Dright><TT>0&nbsp;&nbsp;</TT></TD>
    <TD noWrap align=3Dright><TT>62&nbsp;&nbsp;</TT></TD>
    <TD noWrap><TT>&nbsp;R.AGWGVMASHR.S</TT></TD></TR>
  <TR>
    <TD align=3Dright>&nbsp;</TD>
    <TD align=3Dright><TT>1087.4454&nbsp;&nbsp;</TT></TD>
    <TD align=3Dright><TT>1086.4381&nbsp;&nbsp;</TT></TD>
    <TD align=3Dright><TT>1086.5029&nbsp;&nbsp;</TT></TD>
    <TD noWrap align=3Dright><TT>-59.62&nbsp;</TT></TD>
    <TD align=3Dright><TT>373&nbsp;</TT></TD>
    <TD noWrap align=3Dright><TT>-&nbsp;</TT></TD>
    <TD align=3Dright><TT>382&nbsp;</TT></TD>
    <TD align=3Dright><TT>0&nbsp;&nbsp;</TT></TD>
    <TD noWrap align=3Dright><TT>---&nbsp;&nbsp;</TT></TD>
    <TD noWrap><TT>&nbsp;R.AGWGVMASHR.S + Oxidation (M)</TT></TD></TR>
  <TR>
    <TD align=3Dright>&nbsp;</TD>
    <TD align=3Dright><TT>1087.4454&nbsp;&nbsp;</TT></TD>
    <TD align=3Dright><TT>1086.4381&nbsp;&nbsp;</TT></TD>
    <TD align=3Dright><TT>1086.5029&nbsp;&nbsp;</TT></TD>
    <TD noWrap align=3Dright><TT>-59.62&nbsp;</TT></TD>
    <TD align=3Dright><TT>373&nbsp;</TT></TD>
    <TD noWrap align=3Dright><TT>-&nbsp;</TT></TD>
    <TD align=3Dright><TT>382&nbsp;</TT></TD>
    <TD align=3Dright><TT>0&nbsp;&nbsp;</TT></TD>
    <TD noWrap align=3Dright><TT>(23)&nbsp;</TT></TD>
    <TD noWrap><TT>&nbsp;R.AGWGVMASHR.S + Oxidation (M)</TT></TD></TR>
  <TR>
    <TD align=3Dright>&nbsp;</TD>
    <TD align=3Dright><TT>1510.7545&nbsp;&nbsp;</TT></TD>
    <TD align=3Dright><TT>1509.7472&nbsp;&nbsp;</TT></TD>
    <TD align=3Dright><TT>1509.8403&nbsp;&nbsp;</TT></TD>
    <TD noWrap align=3Dright><TT>-61.63&nbsp;</TT></TD>
    <TD align=3Dright><TT>323&nbsp;</TT></TD>
    <TD noWrap align=3Dright><TT>-&nbsp;</TT></TD>
    <TD align=3Dright><TT>336&nbsp;</TT></TD>
    <TD align=3Dright><TT>0&nbsp;&nbsp;</TT></TD>
    <TD noWrap align=3Dright><TT>---&nbsp;&nbsp;</TT></TD>
    <TD noWrap><TT>&nbsp;K.VQIVGDDLLVTNPK.R</TT></TD></TR>
  <TR>
    <TD align=3Dright>&nbsp;</TD>
    <TD align=3Dright><TT>1510.7545&nbsp;&nbsp;</TT></TD>
    <TD align=3Dright><TT>1509.7472&nbsp;&nbsp;</TT></TD>
    <TD align=3Dright><TT>1509.8403&nbsp;&nbsp;</TT></TD>
    <TD noWrap align=3Dright><TT>-61.63&nbsp;</TT></TD>
    <TD align=3Dright><TT>323&nbsp;</TT></TD>
    <TD noWrap align=3Dright><TT>-&nbsp;</TT></TD>
    <TD align=3Dright><TT>336&nbsp;</TT></TD>
    <TD align=3Dright><TT>0&nbsp;&nbsp;</TT></TD>
    <TD noWrap align=3Dright><TT>62&nbsp;&nbsp;</TT></TD>
    <TD noWrap><TT>&nbsp;K.VQIVGDDLLVTNPK.R</TT></TD></TR>
  <TR>
    <TD align=3Dright>&nbsp;</TD>
    <TD align=3Dright><TT>1573.7368&nbsp;&nbsp;</TT></TD>
    <TD align=3Dright><TT>1572.7295&nbsp;&nbsp;</TT></TD>
    <TD align=3Dright><TT>1572.8359&nbsp;&nbsp;</TT></TD>
    <TD noWrap align=3Dright><TT>-67.63&nbsp;</TT></TD>
    <TD align=3Dright><TT>354&nbsp;</TT></TD>
    <TD noWrap align=3Dright><TT>-&nbsp;</TT></TD>
    <TD align=3Dright><TT>368&nbsp;</TT></TD>
    <TD align=3Dright><TT>0&nbsp;&nbsp;</TT></TD>
    <TD noWrap align=3Dright><TT>---&nbsp;&nbsp;</TT></TD>
    <TD noWrap><TT>&nbsp;K.VNQIGSVTESIEAVK.M</TT></TD></TR>
  <TR>
    <TD align=3Dright>&nbsp;</TD>
    <TD align=3Dright><TT>1804.8521&nbsp;&nbsp;</TT></TD>
    <TD align=3Dright><TT>1803.8448&nbsp;&nbsp;</TT></TD>
    <TD align=3Dright><TT>1803.9366&nbsp;&nbsp;</TT></TD>
    <TD noWrap align=3Dright><TT>-50.90&nbsp;</TT></TD>
    <TD align=3Dright><TT>35&nbsp;</TT></TD>
    <TD noWrap align=3Dright><TT>-&nbsp;</TT></TD>
    <TD align=3Dright><TT>52&nbsp;</TT></TD>
    <TD align=3Dright><TT>0&nbsp;&nbsp;</TT></TD>
    <TD noWrap align=3Dright><TT>---&nbsp;&nbsp;</TT></TD>
    <TD noWrap><TT>&nbsp;R.AAVPSGASTGIYEALELR.D</TT></TD></TR>
  <TR>
    <TD align=3Dright>&nbsp;</TD>
    <TD align=3Dright><TT>1804.8521&nbsp;&nbsp;</TT></TD>
    <TD align=3Dright><TT>1803.8448&nbsp;&nbsp;</TT></TD>
    <TD align=3Dright><TT>1803.9366&nbsp;&nbsp;</TT></TD>
    <TD noWrap align=3Dright><TT>-50.90&nbsp;</TT></TD>
    <TD align=3Dright><TT>35&nbsp;</TT></TD>
    <TD noWrap align=3Dright><TT>-&nbsp;</TT></TD>
    <TD align=3Dright><TT>52&nbsp;</TT></TD>
    <TD align=3Dright><TT>0&nbsp;&nbsp;</TT></TD>
    <TD noWrap align=3Dright><TT>132&nbsp;&nbsp;</TT></TD>
    <TD noWrap><TT>&nbsp;R.AAVPSGASTGIYEALELR.D</TT></TD></TR>
  <TR>
    <TD align=3Dright>&nbsp;</TD>
    <TD align=3Dright><TT>1898.8407&nbsp;&nbsp;</TT></TD>
    <TD align=3Dright><TT>1897.8334&nbsp;&nbsp;</TT></TD>
    <TD align=3Dright><TT>1897.9682&nbsp;&nbsp;</TT></TD>
    <TD noWrap align=3Dright><TT>-70.99&nbsp;</TT></TD>
    <TD align=3Dright><TT>168&nbsp;</TT></TD>
    <TD noWrap align=3Dright><TT>-&nbsp;</TT></TD>
    <TD align=3Dright><TT>184&nbsp;</TT></TD>
    <TD align=3Dright><TT>0&nbsp;&nbsp;</TT></TD>
    <TD noWrap align=3Dright><TT>---&nbsp;&nbsp;</TT></TD>
    <TD noWrap><TT>&nbsp;K.LAMQEFMILPLGASSFK.E + Oxidation =
(M)</TT></TD></TR>
  <TR>
    <TD align=3Dright>&nbsp;</TD>
    <TD align=3Dright><TT>1901.7509&nbsp;&nbsp;</TT></TD>
    <TD align=3Dright><TT>1900.7436&nbsp;&nbsp;</TT></TD>
    <TD align=3Dright><TT>1900.8439&nbsp;&nbsp;</TT></TD>
    <TD noWrap align=3Dright><TT>-52.74&nbsp;</TT></TD>
    <TD align=3Dright><TT>263&nbsp;</TT></TD>
    <TD noWrap align=3Dright><TT>-&nbsp;</TT></TD>
    <TD align=3Dright><TT>278&nbsp;</TT></TD>
    <TD align=3Dright><TT>1&nbsp;&nbsp;</TT></TD>
    <TD noWrap align=3Dright><TT>---&nbsp;&nbsp;</TT></TD>
    <TD noWrap><TT>&nbsp;K.TYDLNFKEENNDGSQK.I</TT></TD></TR>
  <TR>
    <TD align=3Dright>&nbsp;</TD>
    <TD align=3Dright><TT>1914.8362&nbsp;&nbsp;</TT></TD>
    <TD align=3Dright><TT>1913.8289&nbsp;&nbsp;</TT></TD>
    <TD align=3Dright><TT>1913.9631&nbsp;&nbsp;</TT></TD>
    <TD noWrap align=3Dright><TT>-70.09&nbsp;</TT></TD>
    <TD align=3Dright><TT>168&nbsp;</TT></TD>
    <TD noWrap align=3Dright><TT>-&nbsp;</TT></TD>
    <TD align=3Dright><TT>184&nbsp;</TT></TD>
    <TD align=3Dright><TT>0&nbsp;&nbsp;</TT></TD>
    <TD noWrap align=3Dright><TT>---&nbsp;&nbsp;</TT></TD>
    <TD noWrap><TT>&nbsp;K.LAMQEFMILPLGASSFK.E + 2 Oxidation =
(M)</TT></TD></TR>
  <TR>
    <TD align=3Dright>&nbsp;</TD>
    <TD align=3Dright><TT>2003.9906&nbsp;&nbsp;</TT></TD>
    <TD align=3Dright><TT>2002.9833&nbsp;&nbsp;</TT></TD>
    <TD align=3Dright><TT>2003.0952&nbsp;&nbsp;</TT></TD>
    <TD noWrap align=3Dright><TT>-55.87&nbsp;</TT></TD>
    <TD align=3Dright><TT>148&nbsp;</TT></TD>
    <TD noWrap align=3Dright><TT>-&nbsp;</TT></TD>
    <TD align=3Dright><TT>167&nbsp;</TT></TD>
    <TD align=3Dright><TT>0&nbsp;&nbsp;</TT></TD>
    <TD noWrap align=3Dright><TT>---&nbsp;&nbsp;</TT></TD>
    <TD noWrap><TT>&nbsp;K.LVLPVPAFNVINGGSHAGNK.L</TT></TD></TR>
  <TR>
    <TD align=3Dright>&nbsp;</TD>
    <TD align=3Dright><TT>2003.9906&nbsp;&nbsp;</TT></TD>
    <TD align=3Dright><TT>2002.9833&nbsp;&nbsp;</TT></TD>
    <TD align=3Dright><TT>2003.0952&nbsp;&nbsp;</TT></TD>
    <TD noWrap align=3Dright><TT>-55.87&nbsp;</TT></TD>
    <TD align=3Dright><TT>148&nbsp;</TT></TD>
    <TD noWrap align=3Dright><TT>-&nbsp;</TT></TD>
    <TD align=3Dright><TT>167&nbsp;</TT></TD>
    <TD align=3Dright><TT>0&nbsp;&nbsp;</TT></TD>
    <TD noWrap align=3Dright><TT>108&nbsp;&nbsp;</TT></TD>
    <TD noWrap><TT>&nbsp;K.LVLPVPAFNVINGGSHAGNK.L</TT></TD></TR>
  <TR>
    <TD align=3Dright>&nbsp;</TD>
    <TD align=3Dright><TT>2323.9202&nbsp;&nbsp;</TT></TD>
    <TD align=3Dright><TT>2322.9129&nbsp;&nbsp;</TT></TD>
    <TD align=3Dright><TT>2323.0353&nbsp;&nbsp;</TT></TD>
    <TD noWrap align=3Dright><TT>-52.67&nbsp;</TT></TD>
    <TD align=3Dright><TT>205&nbsp;</TT></TD>
    <TD noWrap align=3Dright><TT>-&nbsp;</TT></TD>
    <TD align=3Dright><TT>226&nbsp;</TT></TD>
    <TD align=3Dright><TT>0&nbsp;&nbsp;</TT></TD>
    <TD noWrap align=3Dright><TT>---&nbsp;&nbsp;</TT></TD>
    <TD noWrap><TT>&nbsp;K.YGQDATNVGDEGGFAPNIQENK.E</TT></TD></TR>
  <TR>
    <TD align=3Dright>&nbsp;</TD>
    <TD align=3Dright><TT>2323.9202&nbsp;&nbsp;</TT></TD>
    <TD align=3Dright><TT>2322.9129&nbsp;&nbsp;</TT></TD>
    <TD align=3Dright><TT>2323.0353&nbsp;&nbsp;</TT></TD>
    <TD noWrap align=3Dright><TT>-52.67&nbsp;</TT></TD>
    <TD align=3Dright><TT>205&nbsp;</TT></TD>
    <TD noWrap align=3Dright><TT>-&nbsp;</TT></TD>
    <TD align=3Dright><TT>226&nbsp;</TT></TD>
    <TD align=3Dright><TT>0&nbsp;&nbsp;</TT></TD>
    <TD noWrap align=3Dright><TT>117&nbsp;&nbsp;</TT></TD>
    <TD =
noWrap><TT>&nbsp;K.YGQDATNVGDEGGFAPNIQENK.E</TT></TD></TR></TBODY></TABLE=
>
<TABLE border=3D0 cellSpacing=3D0>
  <TBODY>
  <TR>
    <TD><TT>&nbsp;&nbsp;&nbsp;&nbsp;&nbsp;&nbsp;</TT></TD>
    <TD><TT><B>No match to: </B>748.3301, 825.0604, 829.3508, 841.0229,=20
      842.4652, 870.4980, 875.4039, 922.4449, 942.4227, 958.4172, =
1103.4445,=20
      1165.5404, 1189.5272, 1205.5278, 1245.6270, 1421.6333, 1421.6333,=20
      1536.8086, 1536.8086, 1558.8221, 1616.7383, 1826.8114, 1854.7892,=20
      1854.7892, 1887.8196, 1887.8196, 1919.8057, 2025.9866, 2268.0051,=20
      2345.9124, 2453.0259, 3031.2585</TT></TD></TR></TBODY></TABLE><BR>
<TABLE border=3D0 cellSpacing=3D0>
  <TBODY>
  <TR>
    <TD><TT><B><A =
name=3DHit6>6.</A>&nbsp;&nbsp;&nbsp;&nbsp;</B></TT></TD>
    <TD noWrap><TT><A=20
      =
href=3D"http://zxw-pc/mascot/cgi/protein_view.pl?file=3D../data/20121225/=
F002417.dat&amp;hit=3D6"=20
      =
target=3D_blank>gi|225455555</A>&nbsp;&nbsp;&nbsp;&nbsp;<B>Mass:</B>&nbsp=
;48080&nbsp;&nbsp;&nbsp;&nbsp;<B>Score:</B>&nbsp;556&nbsp;&nbsp;&nbsp;&nb=
sp;<B>Expect:</B>&nbsp;4.6e-050&nbsp;&nbsp;<B>Matches:</B>&nbsp;18</TT></=
TD></TR>
  <TR>
    <TD>&nbsp;</TD>
    <TD noWrap><TT>PREDICTED: hypothetical protein [Vitis=20
  vinifera]</TT></TD></TR></TBODY></TABLE>
<TABLE border=3D0 cellSpacing=3D0 cellPadding=3D0>
  <TBODY>
  <TR>
    <TD><TT>&nbsp;&nbsp;&nbsp;&nbsp;&nbsp;&nbsp;</TT></TD>
    <TD align=3Dright><TT><B>Observed&nbsp;&nbsp;</B></TT></TD>
    <TD noWrap align=3Dright><TT><B>Mr(expt)&nbsp;&nbsp;</B></TT></TD>
    <TD noWrap align=3Dright><TT><B>Mr(calc)&nbsp;&nbsp;</B></TT></TD>
    <TD align=3Dright><TT><B>&nbsp;ppm&nbsp;&nbsp;</B></TT></TD>
    <TD align=3Dright><TT><B>Start&nbsp;</B></TT></TD>
    <TD align=3Dright><TT><B>&nbsp;</B></TT></TD>
    <TD align=3Dright><TT><B>End&nbsp;</B></TT></TD>
    <TD align=3Dright><TT><B>Miss&nbsp;</B></TT></TD>
    <TD align=3Dright><TT><B>Ions&nbsp;</B></TT></TD>
    <TD><TT><B>&nbsp;Peptide</B></TT></TD></TR>
  <TR>
    <TD align=3Dright>&nbsp;</TD>
    <TD align=3Dright><TT>765.3477&nbsp;&nbsp;</TT></TD>
    <TD align=3Dright><TT>764.3404&nbsp;&nbsp;</TT></TD>
    <TD align=3Dright><TT>764.3817&nbsp;&nbsp;</TT></TD>
    <TD noWrap align=3Dright><TT>-53.97&nbsp;</TT></TD>
    <TD align=3Dright><TT>11&nbsp;</TT></TD>
    <TD noWrap align=3Dright><TT>-&nbsp;</TT></TD>
    <TD align=3Dright><TT>16&nbsp;</TT></TD>
    <TD align=3Dright><TT>0&nbsp;&nbsp;</TT></TD>
    <TD noWrap align=3Dright><TT>---&nbsp;&nbsp;</TT></TD>
    <TD noWrap><TT>&nbsp;R.QIFDSR.G</TT></TD></TR>
  <TR>
    <TD align=3Dright>&nbsp;</TD>
    <TD align=3Dright><TT>806.4086&nbsp;&nbsp;</TT></TD>
    <TD align=3Dright><TT>805.4013&nbsp;&nbsp;</TT></TD>
    <TD align=3Dright><TT>805.4446&nbsp;&nbsp;</TT></TD>
    <TD noWrap align=3Dright><TT>-53.78&nbsp;</TT></TD>
    <TD align=3Dright><TT>417&nbsp;</TT></TD>
    <TD noWrap align=3Dright><TT>-&nbsp;</TT></TD>
    <TD align=3Dright><TT>422&nbsp;</TT></TD>
    <TD align=3Dright><TT>0&nbsp;&nbsp;</TT></TD>
    <TD noWrap align=3Dright><TT>---&nbsp;&nbsp;</TT></TD>
    <TD noWrap><TT>&nbsp;K.YNQLLR.I</TT></TD></TR>
  <TR>
    <TD align=3Dright>&nbsp;</TD>
    <TD align=3Dright><TT>1071.4596&nbsp;&nbsp;</TT></TD>
    <TD align=3Dright><TT>1070.4523&nbsp;&nbsp;</TT></TD>
    <TD align=3Dright><TT>1070.5080&nbsp;&nbsp;</TT></TD>
    <TD noWrap align=3Dright><TT>-51.99&nbsp;</TT></TD>
    <TD align=3Dright><TT>373&nbsp;</TT></TD>
    <TD noWrap align=3Dright><TT>-&nbsp;</TT></TD>
    <TD align=3Dright><TT>382&nbsp;</TT></TD>
    <TD align=3Dright><TT>0&nbsp;&nbsp;</TT></TD>
    <TD noWrap align=3Dright><TT>---&nbsp;&nbsp;</TT></TD>
    <TD noWrap><TT>&nbsp;R.AGWGVMASHR.S</TT></TD></TR>
  <TR>
    <TD align=3Dright>&nbsp;</TD>
    <TD align=3Dright><TT>1071.4596&nbsp;&nbsp;</TT></TD>
    <TD align=3Dright><TT>1070.4523&nbsp;&nbsp;</TT></TD>
    <TD align=3Dright><TT>1070.5080&nbsp;&nbsp;</TT></TD>
    <TD noWrap align=3Dright><TT>-51.99&nbsp;</TT></TD>
    <TD align=3Dright><TT>373&nbsp;</TT></TD>
    <TD noWrap align=3Dright><TT>-&nbsp;</TT></TD>
    <TD align=3Dright><TT>382&nbsp;</TT></TD>
    <TD align=3Dright><TT>0&nbsp;&nbsp;</TT></TD>
    <TD noWrap align=3Dright><TT>62&nbsp;&nbsp;</TT></TD>
    <TD noWrap><TT>&nbsp;R.AGWGVMASHR.S</TT></TD></TR>
  <TR>
    <TD align=3Dright>&nbsp;</TD>
    <TD align=3Dright><TT>1087.4454&nbsp;&nbsp;</TT></TD>
    <TD align=3Dright><TT>1086.4381&nbsp;&nbsp;</TT></TD>
    <TD align=3Dright><TT>1086.5029&nbsp;&nbsp;</TT></TD>
    <TD noWrap align=3Dright><TT>-59.62&nbsp;</TT></TD>
    <TD align=3Dright><TT>373&nbsp;</TT></TD>
    <TD noWrap align=3Dright><TT>-&nbsp;</TT></TD>
    <TD align=3Dright><TT>382&nbsp;</TT></TD>
    <TD align=3Dright><TT>0&nbsp;&nbsp;</TT></TD>
    <TD noWrap align=3Dright><TT>---&nbsp;&nbsp;</TT></TD>
    <TD noWrap><TT>&nbsp;R.AGWGVMASHR.S + Oxidation (M)</TT></TD></TR>
  <TR>
    <TD align=3Dright>&nbsp;</TD>
    <TD align=3Dright><TT>1087.4454&nbsp;&nbsp;</TT></TD>
    <TD align=3Dright><TT>1086.4381&nbsp;&nbsp;</TT></TD>
    <TD align=3Dright><TT>1086.5029&nbsp;&nbsp;</TT></TD>
    <TD noWrap align=3Dright><TT>-59.62&nbsp;</TT></TD>
    <TD align=3Dright><TT>373&nbsp;</TT></TD>
    <TD noWrap align=3Dright><TT>-&nbsp;</TT></TD>
    <TD align=3Dright><TT>382&nbsp;</TT></TD>
    <TD align=3Dright><TT>0&nbsp;&nbsp;</TT></TD>
    <TD noWrap align=3Dright><TT>(23)&nbsp;</TT></TD>
    <TD noWrap><TT>&nbsp;R.AGWGVMASHR.S + Oxidation (M)</TT></TD></TR>
  <TR>
    <TD align=3Dright>&nbsp;</TD>
    <TD align=3Dright><TT>1510.7545&nbsp;&nbsp;</TT></TD>
    <TD align=3Dright><TT>1509.7472&nbsp;&nbsp;</TT></TD>
    <TD align=3Dright><TT>1509.8403&nbsp;&nbsp;</TT></TD>
    <TD noWrap align=3Dright><TT>-61.63&nbsp;</TT></TD>
    <TD align=3Dright><TT>323&nbsp;</TT></TD>
    <TD noWrap align=3Dright><TT>-&nbsp;</TT></TD>
    <TD align=3Dright><TT>336&nbsp;</TT></TD>
    <TD align=3Dright><TT>0&nbsp;&nbsp;</TT></TD>
    <TD noWrap align=3Dright><TT>---&nbsp;&nbsp;</TT></TD>
    <TD noWrap><TT>&nbsp;K.VQIVGDDLLVTNPK.R</TT></TD></TR>
  <TR>
    <TD align=3Dright>&nbsp;</TD>
    <TD align=3Dright><TT>1510.7545&nbsp;&nbsp;</TT></TD>
    <TD align=3Dright><TT>1509.7472&nbsp;&nbsp;</TT></TD>
    <TD align=3Dright><TT>1509.8403&nbsp;&nbsp;</TT></TD>
    <TD noWrap align=3Dright><TT>-61.63&nbsp;</TT></TD>
    <TD align=3Dright><TT>323&nbsp;</TT></TD>
    <TD noWrap align=3Dright><TT>-&nbsp;</TT></TD>
    <TD align=3Dright><TT>336&nbsp;</TT></TD>
    <TD align=3Dright><TT>0&nbsp;&nbsp;</TT></TD>
    <TD noWrap align=3Dright><TT>62&nbsp;&nbsp;</TT></TD>
    <TD noWrap><TT>&nbsp;K.VQIVGDDLLVTNPK.R</TT></TD></TR>
  <TR>
    <TD align=3Dright>&nbsp;</TD>
    <TD align=3Dright><TT>1573.7368&nbsp;&nbsp;</TT></TD>
    <TD align=3Dright><TT>1572.7295&nbsp;&nbsp;</TT></TD>
    <TD align=3Dright><TT>1572.8359&nbsp;&nbsp;</TT></TD>
    <TD noWrap align=3Dright><TT>-67.63&nbsp;</TT></TD>
    <TD align=3Dright><TT>354&nbsp;</TT></TD>
    <TD noWrap align=3Dright><TT>-&nbsp;</TT></TD>
    <TD align=3Dright><TT>368&nbsp;</TT></TD>
    <TD align=3Dright><TT>0&nbsp;&nbsp;</TT></TD>
    <TD noWrap align=3Dright><TT>---&nbsp;&nbsp;</TT></TD>
    <TD noWrap><TT>&nbsp;K.VNQIGSVTESIEAVK.M</TT></TD></TR>
  <TR>
    <TD align=3Dright>&nbsp;</TD>
    <TD align=3Dright><TT>1804.8521&nbsp;&nbsp;</TT></TD>
    <TD align=3Dright><TT>1803.8448&nbsp;&nbsp;</TT></TD>
    <TD align=3Dright><TT>1803.9366&nbsp;&nbsp;</TT></TD>
    <TD noWrap align=3Dright><TT>-50.90&nbsp;</TT></TD>
    <TD align=3Dright><TT>35&nbsp;</TT></TD>
    <TD noWrap align=3Dright><TT>-&nbsp;</TT></TD>
    <TD align=3Dright><TT>52&nbsp;</TT></TD>
    <TD align=3Dright><TT>0&nbsp;&nbsp;</TT></TD>
    <TD noWrap align=3Dright><TT>---&nbsp;&nbsp;</TT></TD>
    <TD noWrap><TT>&nbsp;R.AAVPSGASTGIYEALELR.D</TT></TD></TR>
  <TR>
    <TD align=3Dright>&nbsp;</TD>
    <TD align=3Dright><TT>1804.8521&nbsp;&nbsp;</TT></TD>
    <TD align=3Dright><TT>1803.8448&nbsp;&nbsp;</TT></TD>
    <TD align=3Dright><TT>1803.9366&nbsp;&nbsp;</TT></TD>
    <TD noWrap align=3Dright><TT>-50.90&nbsp;</TT></TD>
    <TD align=3Dright><TT>35&nbsp;</TT></TD>
    <TD noWrap align=3Dright><TT>-&nbsp;</TT></TD>
    <TD align=3Dright><TT>52&nbsp;</TT></TD>
    <TD align=3Dright><TT>0&nbsp;&nbsp;</TT></TD>
    <TD noWrap align=3Dright><TT>132&nbsp;&nbsp;</TT></TD>
    <TD noWrap><TT>&nbsp;R.AAVPSGASTGIYEALELR.D</TT></TD></TR>
  <TR>
    <TD align=3Dright>&nbsp;</TD>
    <TD align=3Dright><TT>1898.8407&nbsp;&nbsp;</TT></TD>
    <TD align=3Dright><TT>1897.8334&nbsp;&nbsp;</TT></TD>
    <TD align=3Dright><TT>1897.9682&nbsp;&nbsp;</TT></TD>
    <TD noWrap align=3Dright><TT>-70.99&nbsp;</TT></TD>
    <TD align=3Dright><TT>168&nbsp;</TT></TD>
    <TD noWrap align=3Dright><TT>-&nbsp;</TT></TD>
    <TD align=3Dright><TT>184&nbsp;</TT></TD>
    <TD align=3Dright><TT>0&nbsp;&nbsp;</TT></TD>
    <TD noWrap align=3Dright><TT>---&nbsp;&nbsp;</TT></TD>
    <TD noWrap><TT>&nbsp;K.LAMQEFMILPLGASSFK.E + Oxidation =
(M)</TT></TD></TR>
  <TR>
    <TD align=3Dright>&nbsp;</TD>
    <TD align=3Dright><TT>1901.7509&nbsp;&nbsp;</TT></TD>
    <TD align=3Dright><TT>1900.7436&nbsp;&nbsp;</TT></TD>
    <TD align=3Dright><TT>1900.8439&nbsp;&nbsp;</TT></TD>
    <TD noWrap align=3Dright><TT>-52.74&nbsp;</TT></TD>
    <TD align=3Dright><TT>263&nbsp;</TT></TD>
    <TD noWrap align=3Dright><TT>-&nbsp;</TT></TD>
    <TD align=3Dright><TT>278&nbsp;</TT></TD>
    <TD align=3Dright><TT>1&nbsp;&nbsp;</TT></TD>
    <TD noWrap align=3Dright><TT>---&nbsp;&nbsp;</TT></TD>
    <TD noWrap><TT>&nbsp;K.TYDLNFKEENNDGSQK.I</TT></TD></TR>
  <TR>
    <TD align=3Dright>&nbsp;</TD>
    <TD align=3Dright><TT>1914.8362&nbsp;&nbsp;</TT></TD>
    <TD align=3Dright><TT>1913.8289&nbsp;&nbsp;</TT></TD>
    <TD align=3Dright><TT>1913.9631&nbsp;&nbsp;</TT></TD>
    <TD noWrap align=3Dright><TT>-70.09&nbsp;</TT></TD>
    <TD align=3Dright><TT>168&nbsp;</TT></TD>
    <TD noWrap align=3Dright><TT>-&nbsp;</TT></TD>
    <TD align=3Dright><TT>184&nbsp;</TT></TD>
    <TD align=3Dright><TT>0&nbsp;&nbsp;</TT></TD>
    <TD noWrap align=3Dright><TT>---&nbsp;&nbsp;</TT></TD>
    <TD noWrap><TT>&nbsp;K.LAMQEFMILPLGASSFK.E + 2 Oxidation =
(M)</TT></TD></TR>
  <TR>
    <TD align=3Dright>&nbsp;</TD>
    <TD align=3Dright><TT>2003.9906&nbsp;&nbsp;</TT></TD>
    <TD align=3Dright><TT>2002.9833&nbsp;&nbsp;</TT></TD>
    <TD align=3Dright><TT>2003.0952&nbsp;&nbsp;</TT></TD>
    <TD noWrap align=3Dright><TT>-55.87&nbsp;</TT></TD>
    <TD align=3Dright><TT>148&nbsp;</TT></TD>
    <TD noWrap align=3Dright><TT>-&nbsp;</TT></TD>
    <TD align=3Dright><TT>167&nbsp;</TT></TD>
    <TD align=3Dright><TT>0&nbsp;&nbsp;</TT></TD>
    <TD noWrap align=3Dright><TT>---&nbsp;&nbsp;</TT></TD>
    <TD noWrap><TT>&nbsp;K.LVLPVPAFNVINGGSHAGNK.L</TT></TD></TR>
  <TR>
    <TD align=3Dright>&nbsp;</TD>
    <TD align=3Dright><TT>2003.9906&nbsp;&nbsp;</TT></TD>
    <TD align=3Dright><TT>2002.9833&nbsp;&nbsp;</TT></TD>
    <TD align=3Dright><TT>2003.0952&nbsp;&nbsp;</TT></TD>
    <TD noWrap align=3Dright><TT>-55.87&nbsp;</TT></TD>
    <TD align=3Dright><TT>148&nbsp;</TT></TD>
    <TD noWrap align=3Dright><TT>-&nbsp;</TT></TD>
    <TD align=3Dright><TT>167&nbsp;</TT></TD>
    <TD align=3Dright><TT>0&nbsp;&nbsp;</TT></TD>
    <TD noWrap align=3Dright><TT>108&nbsp;&nbsp;</TT></TD>
    <TD noWrap><TT>&nbsp;K.LVLPVPAFNVINGGSHAGNK.L</TT></TD></TR>
  <TR>
    <TD align=3Dright>&nbsp;</TD>
    <TD align=3Dright><TT>2323.9202&nbsp;&nbsp;</TT></TD>
    <TD align=3Dright><TT>2322.9129&nbsp;&nbsp;</TT></TD>
    <TD align=3Dright><TT>2323.0353&nbsp;&nbsp;</TT></TD>
    <TD noWrap align=3Dright><TT>-52.67&nbsp;</TT></TD>
    <TD align=3Dright><TT>205&nbsp;</TT></TD>
    <TD noWrap align=3Dright><TT>-&nbsp;</TT></TD>
    <TD align=3Dright><TT>226&nbsp;</TT></TD>
    <TD align=3Dright><TT>0&nbsp;&nbsp;</TT></TD>
    <TD noWrap align=3Dright><TT>---&nbsp;&nbsp;</TT></TD>
    <TD noWrap><TT>&nbsp;K.YGQDATNVGDEGGFAPNIQENK.E</TT></TD></TR>
  <TR>
    <TD align=3Dright>&nbsp;</TD>
    <TD align=3Dright><TT>2323.9202&nbsp;&nbsp;</TT></TD>
    <TD align=3Dright><TT>2322.9129&nbsp;&nbsp;</TT></TD>
    <TD align=3Dright><TT>2323.0353&nbsp;&nbsp;</TT></TD>
    <TD noWrap align=3Dright><TT>-52.67&nbsp;</TT></TD>
    <TD align=3Dright><TT>205&nbsp;</TT></TD>
    <TD noWrap align=3Dright><TT>-&nbsp;</TT></TD>
    <TD align=3Dright><TT>226&nbsp;</TT></TD>
    <TD align=3Dright><TT>0&nbsp;&nbsp;</TT></TD>
    <TD noWrap align=3Dright><TT>117&nbsp;&nbsp;</TT></TD>
    <TD =
noWrap><TT>&nbsp;K.YGQDATNVGDEGGFAPNIQENK.E</TT></TD></TR></TBODY></TABLE=
>
<TABLE border=3D0 cellSpacing=3D0>
  <TBODY>
  <TR>
    <TD><TT>&nbsp;&nbsp;&nbsp;&nbsp;&nbsp;&nbsp;</TT></TD>
    <TD><TT><B>No match to: </B>748.3301, 825.0604, 829.3508, 841.0229,=20
      842.4652, 870.4980, 875.4039, 922.4449, 942.4227, 958.4172, =
1103.4445,=20
      1165.5404, 1189.5272, 1205.5278, 1245.6270, 1421.6333, 1421.6333,=20
      1536.8086, 1536.8086, 1558.8221, 1616.7383, 1826.8114, 1854.7892,=20
      1854.7892, 1887.8196, 1887.8196, 1919.8057, 2025.9866, 2268.0051,=20
      2345.9124, 2453.0259, 3031.2585</TT></TD></TR></TBODY></TABLE><BR>
<TABLE border=3D0 cellSpacing=3D0>
  <TBODY>
  <TR>
    <TD><TT><B><A =
name=3DHit7>7.</A>&nbsp;&nbsp;&nbsp;&nbsp;</B></TT></TD>
    <TD noWrap><TT><A=20
      =
href=3D"http://zxw-pc/mascot/cgi/protein_view.pl?file=3D../data/20121225/=
F002417.dat&amp;hit=3D7"=20
      =
target=3D_blank>gi|34597330</A>&nbsp;&nbsp;&nbsp;&nbsp;<B>Mass:</B>&nbsp;=
47346&nbsp;&nbsp;&nbsp;&nbsp;<B>Score:</B>&nbsp;505&nbsp;&nbsp;&nbsp;&nbs=
p;<B>Expect:</B>&nbsp;5.9e-045&nbsp;&nbsp;<B>Matches:</B>&nbsp;17</TT></T=
D></TR>
  <TR>
    <TD>&nbsp;</TD>
    <TD noWrap><TT>enolase [Brassica rapa subsp.=20
campestris]</TT></TD></TR></TBODY></TABLE>
<TABLE border=3D0 cellSpacing=3D0 cellPadding=3D0>
  <TBODY>
  <TR>
    <TD><TT>&nbsp;&nbsp;&nbsp;&nbsp;&nbsp;&nbsp;</TT></TD>
    <TD align=3Dright><TT><B>Observed&nbsp;&nbsp;</B></TT></TD>
    <TD noWrap align=3Dright><TT><B>Mr(expt)&nbsp;&nbsp;</B></TT></TD>
    <TD noWrap align=3Dright><TT><B>Mr(calc)&nbsp;&nbsp;</B></TT></TD>
    <TD align=3Dright><TT><B>&nbsp;ppm&nbsp;&nbsp;</B></TT></TD>
    <TD align=3Dright><TT><B>Start&nbsp;</B></TT></TD>
    <TD align=3Dright><TT><B>&nbsp;</B></TT></TD>
    <TD align=3Dright><TT><B>End&nbsp;</B></TT></TD>
    <TD align=3Dright><TT><B>Miss&nbsp;</B></TT></TD>
    <TD align=3Dright><TT><B>Ions&nbsp;</B></TT></TD>
    <TD><TT><B>&nbsp;Peptide</B></TT></TD></TR>
  <TR>
    <TD align=3Dright>&nbsp;</TD>
    <TD align=3Dright><TT>765.3477&nbsp;&nbsp;</TT></TD>
    <TD align=3Dright><TT>764.3404&nbsp;&nbsp;</TT></TD>
    <TD align=3Dright><TT>764.3817&nbsp;&nbsp;</TT></TD>
    <TD noWrap align=3Dright><TT>-53.97&nbsp;</TT></TD>
    <TD align=3Dright><TT>11&nbsp;</TT></TD>
    <TD noWrap align=3Dright><TT>-&nbsp;</TT></TD>
    <TD align=3Dright><TT>16&nbsp;</TT></TD>
    <TD align=3Dright><TT>0&nbsp;&nbsp;</TT></TD>
    <TD noWrap align=3Dright><TT>---&nbsp;&nbsp;</TT></TD>
    <TD noWrap><TT>&nbsp;R.QIFDSR.G</TT></TD></TR>
  <TR>
    <TD align=3Dright>&nbsp;</TD>
    <TD align=3Dright><TT>806.4086&nbsp;&nbsp;</TT></TD>
    <TD align=3Dright><TT>805.4013&nbsp;&nbsp;</TT></TD>
    <TD align=3Dright><TT>805.4446&nbsp;&nbsp;</TT></TD>
    <TD noWrap align=3Dright><TT>-53.78&nbsp;</TT></TD>
    <TD align=3Dright><TT>416&nbsp;</TT></TD>
    <TD noWrap align=3Dright><TT>-&nbsp;</TT></TD>
    <TD align=3Dright><TT>421&nbsp;</TT></TD>
    <TD align=3Dright><TT>0&nbsp;&nbsp;</TT></TD>
    <TD noWrap align=3Dright><TT>---&nbsp;&nbsp;</TT></TD>
    <TD noWrap><TT>&nbsp;K.YNQLLR.I</TT></TD></TR>
  <TR>
    <TD align=3Dright>&nbsp;</TD>
    <TD align=3Dright><TT>1071.4596&nbsp;&nbsp;</TT></TD>
    <TD align=3Dright><TT>1070.4523&nbsp;&nbsp;</TT></TD>
    <TD align=3Dright><TT>1070.5080&nbsp;&nbsp;</TT></TD>
    <TD noWrap align=3Dright><TT>-51.99&nbsp;</TT></TD>
    <TD align=3Dright><TT>372&nbsp;</TT></TD>
    <TD noWrap align=3Dright><TT>-&nbsp;</TT></TD>
    <TD align=3Dright><TT>381&nbsp;</TT></TD>
    <TD align=3Dright><TT>0&nbsp;&nbsp;</TT></TD>
    <TD noWrap align=3Dright><TT>---&nbsp;&nbsp;</TT></TD>
    <TD noWrap><TT>&nbsp;R.AGWGVMASHR.S</TT></TD></TR>
  <TR>
    <TD align=3Dright>&nbsp;</TD>
    <TD align=3Dright><TT>1071.4596&nbsp;&nbsp;</TT></TD>
    <TD align=3Dright><TT>1070.4523&nbsp;&nbsp;</TT></TD>
    <TD align=3Dright><TT>1070.5080&nbsp;&nbsp;</TT></TD>
    <TD noWrap align=3Dright><TT>-51.99&nbsp;</TT></TD>
    <TD align=3Dright><TT>372&nbsp;</TT></TD>
    <TD noWrap align=3Dright><TT>-&nbsp;</TT></TD>
    <TD align=3Dright><TT>381&nbsp;</TT></TD>
    <TD align=3Dright><TT>0&nbsp;&nbsp;</TT></TD>
    <TD noWrap align=3Dright><TT>62&nbsp;&nbsp;</TT></TD>
    <TD noWrap><TT>&nbsp;R.AGWGVMASHR.S</TT></TD></TR>
  <TR>
    <TD align=3Dright>&nbsp;</TD>
    <TD align=3Dright><TT>1087.4454&nbsp;&nbsp;</TT></TD>
    <TD align=3Dright><TT>1086.4381&nbsp;&nbsp;</TT></TD>
    <TD align=3Dright><TT>1086.5029&nbsp;&nbsp;</TT></TD>
    <TD noWrap align=3Dright><TT>-59.62&nbsp;</TT></TD>
    <TD align=3Dright><TT>372&nbsp;</TT></TD>
    <TD noWrap align=3Dright><TT>-&nbsp;</TT></TD>
    <TD align=3Dright><TT>381&nbsp;</TT></TD>
    <TD align=3Dright><TT>0&nbsp;&nbsp;</TT></TD>
    <TD noWrap align=3Dright><TT>---&nbsp;&nbsp;</TT></TD>
    <TD noWrap><TT>&nbsp;R.AGWGVMASHR.S + Oxidation (M)</TT></TD></TR>
  <TR>
    <TD align=3Dright>&nbsp;</TD>
    <TD align=3Dright><TT>1087.4454&nbsp;&nbsp;</TT></TD>
    <TD align=3Dright><TT>1086.4381&nbsp;&nbsp;</TT></TD>
    <TD align=3Dright><TT>1086.5029&nbsp;&nbsp;</TT></TD>
    <TD noWrap align=3Dright><TT>-59.62&nbsp;</TT></TD>
    <TD align=3Dright><TT>372&nbsp;</TT></TD>
    <TD noWrap align=3Dright><TT>-&nbsp;</TT></TD>
    <TD align=3Dright><TT>381&nbsp;</TT></TD>
    <TD align=3Dright><TT>0&nbsp;&nbsp;</TT></TD>
    <TD noWrap align=3Dright><TT>(23)&nbsp;</TT></TD>
    <TD noWrap><TT>&nbsp;R.AGWGVMASHR.S + Oxidation (M)</TT></TD></TR>
  <TR>
    <TD align=3Dright>&nbsp;</TD>
    <TD align=3Dright><TT>1189.5272&nbsp;&nbsp;</TT></TD>
    <TD align=3Dright><TT>1188.5199&nbsp;&nbsp;</TT></TD>
    <TD align=3Dright><TT>1188.5961&nbsp;&nbsp;</TT></TD>
    <TD noWrap align=3Dright><TT>-64.10&nbsp;</TT></TD>
    <TD align=3Dright><TT>189&nbsp;</TT></TD>
    <TD noWrap align=3Dright><TT>-&nbsp;</TT></TD>
    <TD align=3Dright><TT>198&nbsp;</TT></TD>
    <TD align=3Dright><TT>0&nbsp;&nbsp;</TT></TD>
    <TD noWrap align=3Dright><TT>---&nbsp;&nbsp;</TT></TD>
    <TD noWrap><TT>&nbsp;K.MGVEVYHNLK.S</TT></TD></TR>
  <TR>
    <TD align=3Dright>&nbsp;</TD>
    <TD align=3Dright><TT>1205.5278&nbsp;&nbsp;</TT></TD>
    <TD align=3Dright><TT>1204.5205&nbsp;&nbsp;</TT></TD>
    <TD align=3Dright><TT>1204.5910&nbsp;&nbsp;</TT></TD>
    <TD noWrap align=3Dright><TT>-58.53&nbsp;</TT></TD>
    <TD align=3Dright><TT>189&nbsp;</TT></TD>
    <TD noWrap align=3Dright><TT>-&nbsp;</TT></TD>
    <TD align=3Dright><TT>198&nbsp;</TT></TD>
    <TD align=3Dright><TT>0&nbsp;&nbsp;</TT></TD>
    <TD noWrap align=3Dright><TT>---&nbsp;&nbsp;</TT></TD>
    <TD noWrap><TT>&nbsp;K.MGVEVYHNLK.S + Oxidation (M)</TT></TD></TR>
  <TR>
    <TD align=3Dright>&nbsp;</TD>
    <TD align=3Dright><TT>1573.7368&nbsp;&nbsp;</TT></TD>
    <TD align=3Dright><TT>1572.7295&nbsp;&nbsp;</TT></TD>
    <TD align=3Dright><TT>1572.8359&nbsp;&nbsp;</TT></TD>
    <TD noWrap align=3Dright><TT>-67.63&nbsp;</TT></TD>
    <TD align=3Dright><TT>353&nbsp;</TT></TD>
    <TD noWrap align=3Dright><TT>-&nbsp;</TT></TD>
    <TD align=3Dright><TT>367&nbsp;</TT></TD>
    <TD align=3Dright><TT>0&nbsp;&nbsp;</TT></TD>
    <TD noWrap align=3Dright><TT>---&nbsp;&nbsp;</TT></TD>
    <TD noWrap><TT>&nbsp;K.VNQIGSVTESIEAVK.M</TT></TD></TR>
  <TR>
    <TD align=3Dright>&nbsp;</TD>
    <TD align=3Dright><TT>1616.7383&nbsp;&nbsp;</TT></TD>
    <TD align=3Dright><TT>1615.7310&nbsp;&nbsp;</TT></TD>
    <TD align=3Dright><TT>1615.8756&nbsp;&nbsp;</TT></TD>
    <TD noWrap align=3Dright><TT>-89.46&nbsp;</TT></TD>
    <TD align=3Dright><TT>189&nbsp;</TT></TD>
    <TD noWrap align=3Dright><TT>-&nbsp;</TT></TD>
    <TD align=3Dright><TT>202&nbsp;</TT></TD>
    <TD align=3Dright><TT>1&nbsp;&nbsp;</TT></TD>
    <TD noWrap align=3Dright><TT>---&nbsp;&nbsp;</TT></TD>
    <TD noWrap><TT>&nbsp;K.MGVEVYHNLKSVIK.K</TT></TD></TR>
  <TR>
    <TD align=3Dright>&nbsp;</TD>
    <TD align=3Dright><TT>1854.7892&nbsp;&nbsp;</TT></TD>
    <TD align=3Dright><TT>1853.7819&nbsp;&nbsp;</TT></TD>
    <TD align=3Dright><TT>1853.8795&nbsp;&nbsp;</TT></TD>
    <TD noWrap align=3Dright><TT>-52.64&nbsp;</TT></TD>
    <TD align=3Dright><TT>422&nbsp;</TT></TD>
    <TD noWrap align=3Dright><TT>-&nbsp;</TT></TD>
    <TD align=3Dright><TT>438&nbsp;</TT></TD>
    <TD align=3Dright><TT>0&nbsp;&nbsp;</TT></TD>
    <TD noWrap align=3Dright><TT>---&nbsp;&nbsp;</TT></TD>
    <TD noWrap><TT>&nbsp;R.IEEELGSEAVYAGANFR.K</TT></TD></TR>
  <TR>
    <TD align=3Dright>&nbsp;</TD>
    <TD align=3Dright><TT>1854.7892&nbsp;&nbsp;</TT></TD>
    <TD align=3Dright><TT>1853.7819&nbsp;&nbsp;</TT></TD>
    <TD align=3Dright><TT>1853.8795&nbsp;&nbsp;</TT></TD>
    <TD noWrap align=3Dright><TT>-52.64&nbsp;</TT></TD>
    <TD align=3Dright><TT>422&nbsp;</TT></TD>
    <TD noWrap align=3Dright><TT>-&nbsp;</TT></TD>
    <TD align=3Dright><TT>438&nbsp;</TT></TD>
    <TD align=3Dright><TT>0&nbsp;&nbsp;</TT></TD>
    <TD noWrap align=3Dright><TT>137&nbsp;&nbsp;</TT></TD>
    <TD noWrap><TT>&nbsp;R.IEEELGSEAVYAGANFR.K</TT></TD></TR>
  <TR>
    <TD align=3Dright>&nbsp;</TD>
    <TD align=3Dright><TT>2003.9906&nbsp;&nbsp;</TT></TD>
    <TD align=3Dright><TT>2002.9833&nbsp;&nbsp;</TT></TD>
    <TD align=3Dright><TT>2003.0952&nbsp;&nbsp;</TT></TD>
    <TD noWrap align=3Dright><TT>-55.87&nbsp;</TT></TD>
    <TD align=3Dright><TT>148&nbsp;</TT></TD>
    <TD noWrap align=3Dright><TT>-&nbsp;</TT></TD>
    <TD align=3Dright><TT>167&nbsp;</TT></TD>
    <TD align=3Dright><TT>0&nbsp;&nbsp;</TT></TD>
    <TD noWrap align=3Dright><TT>---&nbsp;&nbsp;</TT></TD>
    <TD noWrap><TT>&nbsp;K.IVLPVPAFNVINGGSHAGNK.L</TT></TD></TR>
  <TR>
    <TD align=3Dright>&nbsp;</TD>
    <TD align=3Dright><TT>2003.9906&nbsp;&nbsp;</TT></TD>
    <TD align=3Dright><TT>2002.9833&nbsp;&nbsp;</TT></TD>
    <TD align=3Dright><TT>2003.0952&nbsp;&nbsp;</TT></TD>
    <TD noWrap align=3Dright><TT>-55.87&nbsp;</TT></TD>
    <TD align=3Dright><TT>148&nbsp;</TT></TD>
    <TD noWrap align=3Dright><TT>-&nbsp;</TT></TD>
    <TD align=3Dright><TT>167&nbsp;</TT></TD>
    <TD align=3Dright><TT>0&nbsp;&nbsp;</TT></TD>
    <TD noWrap align=3Dright><TT>108&nbsp;&nbsp;</TT></TD>
    <TD noWrap><TT>&nbsp;K.IVLPVPAFNVINGGSHAGNK.L</TT></TD></TR>
  <TR>
    <TD align=3Dright>&nbsp;</TD>
    <TD align=3Dright><TT>2268.0051&nbsp;&nbsp;</TT></TD>
    <TD align=3Dright><TT>2266.9978&nbsp;&nbsp;</TT></TD>
    <TD align=3Dright><TT>2267.1169&nbsp;&nbsp;</TT></TD>
    <TD noWrap align=3Dright><TT>-52.52&nbsp;</TT></TD>
    <TD align=3Dright><TT>382&nbsp;</TT></TD>
    <TD noWrap align=3Dright><TT>-&nbsp;</TT></TD>
    <TD align=3Dright><TT>403&nbsp;</TT></TD>
    <TD align=3Dright><TT>0&nbsp;&nbsp;</TT></TD>
    <TD noWrap align=3Dright><TT>---&nbsp;&nbsp;</TT></TD>
    <TD noWrap><TT>&nbsp;R.SGETEDTFIADLSVGLSTGQIK.T</TT></TD></TR>
  <TR>
    <TD align=3Dright>&nbsp;</TD>
    <TD align=3Dright><TT>2323.9202&nbsp;&nbsp;</TT></TD>
    <TD align=3Dright><TT>2322.9129&nbsp;&nbsp;</TT></TD>
    <TD align=3Dright><TT>2323.0353&nbsp;&nbsp;</TT></TD>
    <TD noWrap align=3Dright><TT>-52.67&nbsp;</TT></TD>
    <TD align=3Dright><TT>205&nbsp;</TT></TD>
    <TD noWrap align=3Dright><TT>-&nbsp;</TT></TD>
    <TD align=3Dright><TT>226&nbsp;</TT></TD>
    <TD align=3Dright><TT>0&nbsp;&nbsp;</TT></TD>
    <TD noWrap align=3Dright><TT>---&nbsp;&nbsp;</TT></TD>
    <TD noWrap><TT>&nbsp;K.YGQDATNVGDEGGFAPNIQENK.E</TT></TD></TR>
  <TR>
    <TD align=3Dright>&nbsp;</TD>
    <TD align=3Dright><TT>2323.9202&nbsp;&nbsp;</TT></TD>
    <TD align=3Dright><TT>2322.9129&nbsp;&nbsp;</TT></TD>
    <TD align=3Dright><TT>2323.0353&nbsp;&nbsp;</TT></TD>
    <TD noWrap align=3Dright><TT>-52.67&nbsp;</TT></TD>
    <TD align=3Dright><TT>205&nbsp;</TT></TD>
    <TD noWrap align=3Dright><TT>-&nbsp;</TT></TD>
    <TD align=3Dright><TT>226&nbsp;</TT></TD>
    <TD align=3Dright><TT>0&nbsp;&nbsp;</TT></TD>
    <TD noWrap align=3Dright><TT>117&nbsp;&nbsp;</TT></TD>
    <TD =
noWrap><TT>&nbsp;K.YGQDATNVGDEGGFAPNIQENK.E</TT></TD></TR></TBODY></TABLE=
>
<TABLE border=3D0 cellSpacing=3D0>
  <TBODY>
  <TR>
    <TD><TT>&nbsp;&nbsp;&nbsp;&nbsp;&nbsp;&nbsp;</TT></TD>
    <TD><TT><B>No match to: </B>748.3301, 825.0604, 829.3508, 841.0229,=20
      842.4652, 870.4980, 875.4039, 922.4449, 942.4227, 958.4172, =
1103.4445,=20
      1165.5404, 1245.6270, 1421.6333, 1421.6333, 1510.7545, 1510.7545,=20
      1536.8086, 1536.8086, 1558.8221, 1804.8521, 1804.8521, 1826.8114,=20
      1887.8196, 1887.8196, 1898.8407, 1901.7509, 1914.8362, 1919.8057,=20
      2025.9866, 2345.9124, 2453.0259, =
3031.2585</TT></TD></TR></TBODY></TABLE><BR>
<TABLE border=3D0 cellSpacing=3D0>
  <TBODY>
  <TR>
    <TD><TT><B><A =
name=3DHit8>8.</A>&nbsp;&nbsp;&nbsp;&nbsp;</B></TT></TD>
    <TD noWrap><TT><A=20
      =
href=3D"http://zxw-pc/mascot/cgi/protein_view.pl?file=3D../data/20121225/=
F002417.dat&amp;hit=3D8"=20
      =
target=3D_blank>gi|298545005</A>&nbsp;&nbsp;&nbsp;&nbsp;<B>Mass:</B>&nbsp=
;47346&nbsp;&nbsp;&nbsp;&nbsp;<B>Score:</B>&nbsp;505&nbsp;&nbsp;&nbsp;&nb=
sp;<B>Expect:</B>&nbsp;5.9e-045&nbsp;&nbsp;<B>Matches:</B>&nbsp;17</TT></=
TD></TR>
  <TR>
    <TD>&nbsp;</TD>
    <TD noWrap><TT>unnamed protein product [Brassica rapa subsp.=20
      campestris]</TT></TD></TR></TBODY></TABLE>
<TABLE border=3D0 cellSpacing=3D0 cellPadding=3D0>
  <TBODY>
  <TR>
    <TD><TT>&nbsp;&nbsp;&nbsp;&nbsp;&nbsp;&nbsp;</TT></TD>
    <TD align=3Dright><TT><B>Observed&nbsp;&nbsp;</B></TT></TD>
    <TD noWrap align=3Dright><TT><B>Mr(expt)&nbsp;&nbsp;</B></TT></TD>
    <TD noWrap align=3Dright><TT><B>Mr(calc)&nbsp;&nbsp;</B></TT></TD>
    <TD align=3Dright><TT><B>&nbsp;ppm&nbsp;&nbsp;</B></TT></TD>
    <TD align=3Dright><TT><B>Start&nbsp;</B></TT></TD>
    <TD align=3Dright><TT><B>&nbsp;</B></TT></TD>
    <TD align=3Dright><TT><B>End&nbsp;</B></TT></TD>
    <TD align=3Dright><TT><B>Miss&nbsp;</B></TT></TD>
    <TD align=3Dright><TT><B>Ions&nbsp;</B></TT></TD>
    <TD><TT><B>&nbsp;Peptide</B></TT></TD></TR>
  <TR>
    <TD align=3Dright>&nbsp;</TD>
    <TD align=3Dright><TT>765.3477&nbsp;&nbsp;</TT></TD>
    <TD align=3Dright><TT>764.3404&nbsp;&nbsp;</TT></TD>
    <TD align=3Dright><TT>764.3817&nbsp;&nbsp;</TT></TD>
    <TD noWrap align=3Dright><TT>-53.97&nbsp;</TT></TD>
    <TD align=3Dright><TT>11&nbsp;</TT></TD>
    <TD noWrap align=3Dright><TT>-&nbsp;</TT></TD>
    <TD align=3Dright><TT>16&nbsp;</TT></TD>
    <TD align=3Dright><TT>0&nbsp;&nbsp;</TT></TD>
    <TD noWrap align=3Dright><TT>---&nbsp;&nbsp;</TT></TD>
    <TD noWrap><TT>&nbsp;R.QIFDSR.G</TT></TD></TR>
  <TR>
    <TD align=3Dright>&nbsp;</TD>
    <TD align=3Dright><TT>806.4086&nbsp;&nbsp;</TT></TD>
    <TD align=3Dright><TT>805.4013&nbsp;&nbsp;</TT></TD>
    <TD align=3Dright><TT>805.4446&nbsp;&nbsp;</TT></TD>
    <TD noWrap align=3Dright><TT>-53.78&nbsp;</TT></TD>
    <TD align=3Dright><TT>416&nbsp;</TT></TD>
    <TD noWrap align=3Dright><TT>-&nbsp;</TT></TD>
    <TD align=3Dright><TT>421&nbsp;</TT></TD>
    <TD align=3Dright><TT>0&nbsp;&nbsp;</TT></TD>
    <TD noWrap align=3Dright><TT>---&nbsp;&nbsp;</TT></TD>
    <TD noWrap><TT>&nbsp;K.YNQLLR.I</TT></TD></TR>
  <TR>
    <TD align=3Dright>&nbsp;</TD>
    <TD align=3Dright><TT>1071.4596&nbsp;&nbsp;</TT></TD>
    <TD align=3Dright><TT>1070.4523&nbsp;&nbsp;</TT></TD>
    <TD align=3Dright><TT>1070.5080&nbsp;&nbsp;</TT></TD>
    <TD noWrap align=3Dright><TT>-51.99&nbsp;</TT></TD>
    <TD align=3Dright><TT>372&nbsp;</TT></TD>
    <TD noWrap align=3Dright><TT>-&nbsp;</TT></TD>
    <TD align=3Dright><TT>381&nbsp;</TT></TD>
    <TD align=3Dright><TT>0&nbsp;&nbsp;</TT></TD>
    <TD noWrap align=3Dright><TT>---&nbsp;&nbsp;</TT></TD>
    <TD noWrap><TT>&nbsp;R.AGWGVMASHR.S</TT></TD></TR>
  <TR>
    <TD align=3Dright>&nbsp;</TD>
    <TD align=3Dright><TT>1071.4596&nbsp;&nbsp;</TT></TD>
    <TD align=3Dright><TT>1070.4523&nbsp;&nbsp;</TT></TD>
    <TD align=3Dright><TT>1070.5080&nbsp;&nbsp;</TT></TD>
    <TD noWrap align=3Dright><TT>-51.99&nbsp;</TT></TD>
    <TD align=3Dright><TT>372&nbsp;</TT></TD>
    <TD noWrap align=3Dright><TT>-&nbsp;</TT></TD>
    <TD align=3Dright><TT>381&nbsp;</TT></TD>
    <TD align=3Dright><TT>0&nbsp;&nbsp;</TT></TD>
    <TD noWrap align=3Dright><TT>62&nbsp;&nbsp;</TT></TD>
    <TD noWrap><TT>&nbsp;R.AGWGVMASHR.S</TT></TD></TR>
  <TR>
    <TD align=3Dright>&nbsp;</TD>
    <TD align=3Dright><TT>1087.4454&nbsp;&nbsp;</TT></TD>
    <TD align=3Dright><TT>1086.4381&nbsp;&nbsp;</TT></TD>
    <TD align=3Dright><TT>1086.5029&nbsp;&nbsp;</TT></TD>
    <TD noWrap align=3Dright><TT>-59.62&nbsp;</TT></TD>
    <TD align=3Dright><TT>372&nbsp;</TT></TD>
    <TD noWrap align=3Dright><TT>-&nbsp;</TT></TD>
    <TD align=3Dright><TT>381&nbsp;</TT></TD>
    <TD align=3Dright><TT>0&nbsp;&nbsp;</TT></TD>
    <TD noWrap align=3Dright><TT>---&nbsp;&nbsp;</TT></TD>
    <TD noWrap><TT>&nbsp;R.AGWGVMASHR.S + Oxidation (M)</TT></TD></TR>
  <TR>
    <TD align=3Dright>&nbsp;</TD>
    <TD align=3Dright><TT>1087.4454&nbsp;&nbsp;</TT></TD>
    <TD align=3Dright><TT>1086.4381&nbsp;&nbsp;</TT></TD>
    <TD align=3Dright><TT>1086.5029&nbsp;&nbsp;</TT></TD>
    <TD noWrap align=3Dright><TT>-59.62&nbsp;</TT></TD>
    <TD align=3Dright><TT>372&nbsp;</TT></TD>
    <TD noWrap align=3Dright><TT>-&nbsp;</TT></TD>
    <TD align=3Dright><TT>381&nbsp;</TT></TD>
    <TD align=3Dright><TT>0&nbsp;&nbsp;</TT></TD>
    <TD noWrap align=3Dright><TT>(23)&nbsp;</TT></TD>
    <TD noWrap><TT>&nbsp;R.AGWGVMASHR.S + Oxidation (M)</TT></TD></TR>
  <TR>
    <TD align=3Dright>&nbsp;</TD>
    <TD align=3Dright><TT>1189.5272&nbsp;&nbsp;</TT></TD>
    <TD align=3Dright><TT>1188.5199&nbsp;&nbsp;</TT></TD>
    <TD align=3Dright><TT>1188.5961&nbsp;&nbsp;</TT></TD>
    <TD noWrap align=3Dright><TT>-64.10&nbsp;</TT></TD>
    <TD align=3Dright><TT>189&nbsp;</TT></TD>
    <TD noWrap align=3Dright><TT>-&nbsp;</TT></TD>
    <TD align=3Dright><TT>198&nbsp;</TT></TD>
    <TD align=3Dright><TT>0&nbsp;&nbsp;</TT></TD>
    <TD noWrap align=3Dright><TT>---&nbsp;&nbsp;</TT></TD>
    <TD noWrap><TT>&nbsp;K.MGVEVYHNLK.S</TT></TD></TR>
  <TR>
    <TD align=3Dright>&nbsp;</TD>
    <TD align=3Dright><TT>1205.5278&nbsp;&nbsp;</TT></TD>
    <TD align=3Dright><TT>1204.5205&nbsp;&nbsp;</TT></TD>
    <TD align=3Dright><TT>1204.5910&nbsp;&nbsp;</TT></TD>
    <TD noWrap align=3Dright><TT>-58.53&nbsp;</TT></TD>
    <TD align=3Dright><TT>189&nbsp;</TT></TD>
    <TD noWrap align=3Dright><TT>-&nbsp;</TT></TD>
    <TD align=3Dright><TT>198&nbsp;</TT></TD>
    <TD align=3Dright><TT>0&nbsp;&nbsp;</TT></TD>
    <TD noWrap align=3Dright><TT>---&nbsp;&nbsp;</TT></TD>
    <TD noWrap><TT>&nbsp;K.MGVEVYHNLK.S + Oxidation (M)</TT></TD></TR>
  <TR>
    <TD align=3Dright>&nbsp;</TD>
    <TD align=3Dright><TT>1573.7368&nbsp;&nbsp;</TT></TD>
    <TD align=3Dright><TT>1572.7295&nbsp;&nbsp;</TT></TD>
    <TD align=3Dright><TT>1572.8359&nbsp;&nbsp;</TT></TD>
    <TD noWrap align=3Dright><TT>-67.63&nbsp;</TT></TD>
    <TD align=3Dright><TT>353&nbsp;</TT></TD>
    <TD noWrap align=3Dright><TT>-&nbsp;</TT></TD>
    <TD align=3Dright><TT>367&nbsp;</TT></TD>
    <TD align=3Dright><TT>0&nbsp;&nbsp;</TT></TD>
    <TD noWrap align=3Dright><TT>---&nbsp;&nbsp;</TT></TD>
    <TD noWrap><TT>&nbsp;K.VNQIGSVTESIEAVK.M</TT></TD></TR>
  <TR>
    <TD align=3Dright>&nbsp;</TD>
    <TD align=3Dright><TT>1616.7383&nbsp;&nbsp;</TT></TD>
    <TD align=3Dright><TT>1615.7310&nbsp;&nbsp;</TT></TD>
    <TD align=3Dright><TT>1615.8756&nbsp;&nbsp;</TT></TD>
    <TD noWrap align=3Dright><TT>-89.46&nbsp;</TT></TD>
    <TD align=3Dright><TT>189&nbsp;</TT></TD>
    <TD noWrap align=3Dright><TT>-&nbsp;</TT></TD>
    <TD align=3Dright><TT>202&nbsp;</TT></TD>
    <TD align=3Dright><TT>1&nbsp;&nbsp;</TT></TD>
    <TD noWrap align=3Dright><TT>---&nbsp;&nbsp;</TT></TD>
    <TD noWrap><TT>&nbsp;K.MGVEVYHNLKSVIK.K</TT></TD></TR>
  <TR>
    <TD align=3Dright>&nbsp;</TD>
    <TD align=3Dright><TT>1854.7892&nbsp;&nbsp;</TT></TD>
    <TD align=3Dright><TT>1853.7819&nbsp;&nbsp;</TT></TD>
    <TD align=3Dright><TT>1853.8795&nbsp;&nbsp;</TT></TD>
    <TD noWrap align=3Dright><TT>-52.64&nbsp;</TT></TD>
    <TD align=3Dright><TT>422&nbsp;</TT></TD>
    <TD noWrap align=3Dright><TT>-&nbsp;</TT></TD>
    <TD align=3Dright><TT>438&nbsp;</TT></TD>
    <TD align=3Dright><TT>0&nbsp;&nbsp;</TT></TD>
    <TD noWrap align=3Dright><TT>---&nbsp;&nbsp;</TT></TD>
    <TD noWrap><TT>&nbsp;R.IEEELGSEAVYAGANFR.K</TT></TD></TR>
  <TR>
    <TD align=3Dright>&nbsp;</TD>
    <TD align=3Dright><TT>1854.7892&nbsp;&nbsp;</TT></TD>
    <TD align=3Dright><TT>1853.7819&nbsp;&nbsp;</TT></TD>
    <TD align=3Dright><TT>1853.8795&nbsp;&nbsp;</TT></TD>
    <TD noWrap align=3Dright><TT>-52.64&nbsp;</TT></TD>
    <TD align=3Dright><TT>422&nbsp;</TT></TD>
    <TD noWrap align=3Dright><TT>-&nbsp;</TT></TD>
    <TD align=3Dright><TT>438&nbsp;</TT></TD>
    <TD align=3Dright><TT>0&nbsp;&nbsp;</TT></TD>
    <TD noWrap align=3Dright><TT>137&nbsp;&nbsp;</TT></TD>
    <TD noWrap><TT>&nbsp;R.IEEELGSEAVYAGANFR.K</TT></TD></TR>
  <TR>
    <TD align=3Dright>&nbsp;</TD>
    <TD align=3Dright><TT>2003.9906&nbsp;&nbsp;</TT></TD>
    <TD align=3Dright><TT>2002.9833&nbsp;&nbsp;</TT></TD>
    <TD align=3Dright><TT>2003.0952&nbsp;&nbsp;</TT></TD>
    <TD noWrap align=3Dright><TT>-55.87&nbsp;</TT></TD>
    <TD align=3Dright><TT>148&nbsp;</TT></TD>
    <TD noWrap align=3Dright><TT>-&nbsp;</TT></TD>
    <TD align=3Dright><TT>167&nbsp;</TT></TD>
    <TD align=3Dright><TT>0&nbsp;&nbsp;</TT></TD>
    <TD noWrap align=3Dright><TT>---&nbsp;&nbsp;</TT></TD>
    <TD noWrap><TT>&nbsp;K.IVLPVPAFNVINGGSHAGNK.L</TT></TD></TR>
  <TR>
    <TD align=3Dright>&nbsp;</TD>
    <TD align=3Dright><TT>2003.9906&nbsp;&nbsp;</TT></TD>
    <TD align=3Dright><TT>2002.9833&nbsp;&nbsp;</TT></TD>
    <TD align=3Dright><TT>2003.0952&nbsp;&nbsp;</TT></TD>
    <TD noWrap align=3Dright><TT>-55.87&nbsp;</TT></TD>
    <TD align=3Dright><TT>148&nbsp;</TT></TD>
    <TD noWrap align=3Dright><TT>-&nbsp;</TT></TD>
    <TD align=3Dright><TT>167&nbsp;</TT></TD>
    <TD align=3Dright><TT>0&nbsp;&nbsp;</TT></TD>
    <TD noWrap align=3Dright><TT>108&nbsp;&nbsp;</TT></TD>
    <TD noWrap><TT>&nbsp;K.IVLPVPAFNVINGGSHAGNK.L</TT></TD></TR>
  <TR>
    <TD align=3Dright>&nbsp;</TD>
    <TD align=3Dright><TT>2268.0051&nbsp;&nbsp;</TT></TD>
    <TD align=3Dright><TT>2266.9978&nbsp;&nbsp;</TT></TD>
    <TD align=3Dright><TT>2267.1169&nbsp;&nbsp;</TT></TD>
    <TD noWrap align=3Dright><TT>-52.52&nbsp;</TT></TD>
    <TD align=3Dright><TT>382&nbsp;</TT></TD>
    <TD noWrap align=3Dright><TT>-&nbsp;</TT></TD>
    <TD align=3Dright><TT>403&nbsp;</TT></TD>
    <TD align=3Dright><TT>0&nbsp;&nbsp;</TT></TD>
    <TD noWrap align=3Dright><TT>---&nbsp;&nbsp;</TT></TD>
    <TD noWrap><TT>&nbsp;R.SGETEDTFIADLSVGLSTGQIK.T</TT></TD></TR>
  <TR>
    <TD align=3Dright>&nbsp;</TD>
    <TD align=3Dright><TT>2323.9202&nbsp;&nbsp;</TT></TD>
    <TD align=3Dright><TT>2322.9129&nbsp;&nbsp;</TT></TD>
    <TD align=3Dright><TT>2323.0353&nbsp;&nbsp;</TT></TD>
    <TD noWrap align=3Dright><TT>-52.67&nbsp;</TT></TD>
    <TD align=3Dright><TT>205&nbsp;</TT></TD>
    <TD noWrap align=3Dright><TT>-&nbsp;</TT></TD>
    <TD align=3Dright><TT>226&nbsp;</TT></TD>
    <TD align=3Dright><TT>0&nbsp;&nbsp;</TT></TD>
    <TD noWrap align=3Dright><TT>---&nbsp;&nbsp;</TT></TD>
    <TD noWrap><TT>&nbsp;K.YGQDATNVGDEGGFAPNIQENK.E</TT></TD></TR>
  <TR>
    <TD align=3Dright>&nbsp;</TD>
    <TD align=3Dright><TT>2323.9202&nbsp;&nbsp;</TT></TD>
    <TD align=3Dright><TT>2322.9129&nbsp;&nbsp;</TT></TD>
    <TD align=3Dright><TT>2323.0353&nbsp;&nbsp;</TT></TD>
    <TD noWrap align=3Dright><TT>-52.67&nbsp;</TT></TD>
    <TD align=3Dright><TT>205&nbsp;</TT></TD>
    <TD noWrap align=3Dright><TT>-&nbsp;</TT></TD>
    <TD align=3Dright><TT>226&nbsp;</TT></TD>
    <TD align=3Dright><TT>0&nbsp;&nbsp;</TT></TD>
    <TD noWrap align=3Dright><TT>117&nbsp;&nbsp;</TT></TD>
    <TD =
noWrap><TT>&nbsp;K.YGQDATNVGDEGGFAPNIQENK.E</TT></TD></TR></TBODY></TABLE=
>
<TABLE border=3D0 cellSpacing=3D0>
  <TBODY>
  <TR>
    <TD><TT>&nbsp;&nbsp;&nbsp;&nbsp;&nbsp;&nbsp;</TT></TD>
    <TD><TT><B>No match to: </B>748.3301, 825.0604, 829.3508, 841.0229,=20
      842.4652, 870.4980, 875.4039, 922.4449, 942.4227, 958.4172, =
1103.4445,=20
      1165.5404, 1245.6270, 1421.6333, 1421.6333, 1510.7545, 1510.7545,=20
      1536.8086, 1536.8086, 1558.8221, 1804.8521, 1804.8521, 1826.8114,=20
      1887.8196, 1887.8196, 1898.8407, 1901.7509, 1914.8362, 1919.8057,=20
      2025.9866, 2345.9124, 2453.0259, =
3031.2585</TT></TD></TR></TBODY></TABLE><BR>
<TABLE border=3D0 cellSpacing=3D0>
  <TBODY>
  <TR>
    <TD><TT><B><A =
name=3DHit9>9.</A>&nbsp;&nbsp;&nbsp;&nbsp;</B></TT></TD>
    <TD noWrap><TT><A=20
      =
href=3D"http://zxw-pc/mascot/cgi/protein_view.pl?file=3D../data/20121225/=
F002417.dat&amp;hit=3D9"=20
      =
target=3D_blank>gi|3023685</A>&nbsp;&nbsp;&nbsp;&nbsp;<B>Mass:</B>&nbsp;4=
7567&nbsp;&nbsp;&nbsp;&nbsp;<B>Score:</B>&nbsp;479&nbsp;&nbsp;&nbsp;&nbsp=
;<B>Expect:</B>&nbsp;2.3e-042&nbsp;&nbsp;<B>Matches:</B>&nbsp;13</TT></TD=
></TR>
  <TR>
    <TD>&nbsp;</TD>
    <TD noWrap><TT>RecName: Full=3DEnolase; AltName: =
Full=3D2-phospho-D-glycerate=20
      hydro-lyase; AltName: Full=3D2-phosphoglycerate=20
  dehydratase</TT></TD></TR></TBODY></TABLE>
<TABLE border=3D0 cellSpacing=3D0 cellPadding=3D0>
  <TBODY>
  <TR>
    <TD><TT>&nbsp;&nbsp;&nbsp;&nbsp;&nbsp;&nbsp;</TT></TD>
    <TD align=3Dright><TT><B>Observed&nbsp;&nbsp;</B></TT></TD>
    <TD noWrap align=3Dright><TT><B>Mr(expt)&nbsp;&nbsp;</B></TT></TD>
    <TD noWrap align=3Dright><TT><B>Mr(calc)&nbsp;&nbsp;</B></TT></TD>
    <TD align=3Dright><TT><B>&nbsp;ppm&nbsp;&nbsp;</B></TT></TD>
    <TD align=3Dright><TT><B>Start&nbsp;</B></TT></TD>
    <TD align=3Dright><TT><B>&nbsp;</B></TT></TD>
    <TD align=3Dright><TT><B>End&nbsp;</B></TT></TD>
    <TD align=3Dright><TT><B>Miss&nbsp;</B></TT></TD>
    <TD align=3Dright><TT><B>Ions&nbsp;</B></TT></TD>
    <TD><TT><B>&nbsp;Peptide</B></TT></TD></TR>
  <TR>
    <TD align=3Dright>&nbsp;</TD>
    <TD align=3Dright><TT>765.3477&nbsp;&nbsp;</TT></TD>
    <TD align=3Dright><TT>764.3404&nbsp;&nbsp;</TT></TD>
    <TD align=3Dright><TT>764.3817&nbsp;&nbsp;</TT></TD>
    <TD noWrap align=3Dright><TT>-53.97&nbsp;</TT></TD>
    <TD align=3Dright><TT>11&nbsp;</TT></TD>
    <TD noWrap align=3Dright><TT>-&nbsp;</TT></TD>
    <TD align=3Dright><TT>16&nbsp;</TT></TD>
    <TD align=3Dright><TT>0&nbsp;&nbsp;</TT></TD>
    <TD noWrap align=3Dright><TT>---&nbsp;&nbsp;</TT></TD>
    <TD noWrap><TT>&nbsp;R.QIFDSR.G</TT></TD></TR>
  <TR>
    <TD align=3Dright>&nbsp;</TD>
    <TD align=3Dright><TT>806.4086&nbsp;&nbsp;</TT></TD>
    <TD align=3Dright><TT>805.4013&nbsp;&nbsp;</TT></TD>
    <TD align=3Dright><TT>805.4446&nbsp;&nbsp;</TT></TD>
    <TD noWrap align=3Dright><TT>-53.78&nbsp;</TT></TD>
    <TD align=3Dright><TT>412&nbsp;</TT></TD>
    <TD noWrap align=3Dright><TT>-&nbsp;</TT></TD>
    <TD align=3Dright><TT>417&nbsp;</TT></TD>
    <TD align=3Dright><TT>0&nbsp;&nbsp;</TT></TD>
    <TD noWrap align=3Dright><TT>---&nbsp;&nbsp;</TT></TD>
    <TD noWrap><TT>&nbsp;K.YNQLLR.I</TT></TD></TR>
  <TR>
    <TD align=3Dright>&nbsp;</TD>
    <TD align=3Dright><TT>942.4227&nbsp;&nbsp;</TT></TD>
    <TD align=3Dright><TT>941.4154&nbsp;&nbsp;</TT></TD>
    <TD align=3Dright><TT>941.5004&nbsp;&nbsp;</TT></TD>
    <TD noWrap align=3Dright><TT>-90.30&nbsp;</TT></TD>
    <TD align=3Dright><TT>1&nbsp;</TT></TD>
    <TD noWrap align=3Dright><TT>-&nbsp;</TT></TD>
    <TD align=3Dright><TT>8&nbsp;</TT></TD>
    <TD align=3Dright><TT>0&nbsp;&nbsp;</TT></TD>
    <TD noWrap align=3Dright><TT>---&nbsp;&nbsp;</TT></TD>
    <TD noWrap><TT>&nbsp;-.MAEITHIK.A</TT></TD></TR>
  <TR>
    <TD align=3Dright>&nbsp;</TD>
    <TD align=3Dright><TT>958.4172&nbsp;&nbsp;</TT></TD>
    <TD align=3Dright><TT>957.4099&nbsp;&nbsp;</TT></TD>
    <TD align=3Dright><TT>957.4953&nbsp;&nbsp;</TT></TD>
    <TD noWrap align=3Dright><TT>-89.22&nbsp;</TT></TD>
    <TD align=3Dright><TT>1&nbsp;</TT></TD>
    <TD noWrap align=3Dright><TT>-&nbsp;</TT></TD>
    <TD align=3Dright><TT>8&nbsp;</TT></TD>
    <TD align=3Dright><TT>0&nbsp;&nbsp;</TT></TD>
    <TD noWrap align=3Dright><TT>---&nbsp;&nbsp;</TT></TD>
    <TD noWrap><TT>&nbsp;-.MAEITHIK.A + Oxidation (M)</TT></TD></TR>
  <TR>
    <TD align=3Dright>&nbsp;</TD>
    <TD align=3Dright><TT>1510.7545&nbsp;&nbsp;</TT></TD>
    <TD align=3Dright><TT>1509.7472&nbsp;&nbsp;</TT></TD>
    <TD align=3Dright><TT>1509.8403&nbsp;&nbsp;</TT></TD>
    <TD noWrap align=3Dright><TT>-61.63&nbsp;</TT></TD>
    <TD align=3Dright><TT>319&nbsp;</TT></TD>
    <TD noWrap align=3Dright><TT>-&nbsp;</TT></TD>
    <TD align=3Dright><TT>332&nbsp;</TT></TD>
    <TD align=3Dright><TT>0&nbsp;&nbsp;</TT></TD>
    <TD noWrap align=3Dright><TT>---&nbsp;&nbsp;</TT></TD>
    <TD noWrap><TT>&nbsp;K.VQIVGDDLLVTNPK.R</TT></TD></TR>
  <TR>
    <TD align=3Dright>&nbsp;</TD>
    <TD align=3Dright><TT>1510.7545&nbsp;&nbsp;</TT></TD>
    <TD align=3Dright><TT>1509.7472&nbsp;&nbsp;</TT></TD>
    <TD align=3Dright><TT>1509.8403&nbsp;&nbsp;</TT></TD>
    <TD noWrap align=3Dright><TT>-61.63&nbsp;</TT></TD>
    <TD align=3Dright><TT>319&nbsp;</TT></TD>
    <TD noWrap align=3Dright><TT>-&nbsp;</TT></TD>
    <TD align=3Dright><TT>332&nbsp;</TT></TD>
    <TD align=3Dright><TT>0&nbsp;&nbsp;</TT></TD>
    <TD noWrap align=3Dright><TT>62&nbsp;&nbsp;</TT></TD>
    <TD noWrap><TT>&nbsp;K.VQIVGDDLLVTNPK.R</TT></TD></TR>
  <TR>
    <TD align=3Dright>&nbsp;</TD>
    <TD align=3Dright><TT>1573.7368&nbsp;&nbsp;</TT></TD>
    <TD align=3Dright><TT>1572.7295&nbsp;&nbsp;</TT></TD>
    <TD align=3Dright><TT>1572.8359&nbsp;&nbsp;</TT></TD>
    <TD noWrap align=3Dright><TT>-67.63&nbsp;</TT></TD>
    <TD align=3Dright><TT>350&nbsp;</TT></TD>
    <TD noWrap align=3Dright><TT>-&nbsp;</TT></TD>
    <TD align=3Dright><TT>364&nbsp;</TT></TD>
    <TD align=3Dright><TT>0&nbsp;&nbsp;</TT></TD>
    <TD noWrap align=3Dright><TT>---&nbsp;&nbsp;</TT></TD>
    <TD noWrap><TT>&nbsp;K.VNQIGSVTESIEAVK.M</TT></TD></TR>
  <TR>
    <TD align=3Dright>&nbsp;</TD>
    <TD align=3Dright><TT>1854.7892&nbsp;&nbsp;</TT></TD>
    <TD align=3Dright><TT>1853.7819&nbsp;&nbsp;</TT></TD>
    <TD align=3Dright><TT>1853.8795&nbsp;&nbsp;</TT></TD>
    <TD noWrap align=3Dright><TT>-52.64&nbsp;</TT></TD>
    <TD align=3Dright><TT>418&nbsp;</TT></TD>
    <TD noWrap align=3Dright><TT>-&nbsp;</TT></TD>
    <TD align=3Dright><TT>434&nbsp;</TT></TD>
    <TD align=3Dright><TT>0&nbsp;&nbsp;</TT></TD>
    <TD noWrap align=3Dright><TT>---&nbsp;&nbsp;</TT></TD>
    <TD noWrap><TT>&nbsp;R.IEEELGSEAVYAGANFR.T</TT></TD></TR>
  <TR>
    <TD align=3Dright>&nbsp;</TD>
    <TD align=3Dright><TT>1854.7892&nbsp;&nbsp;</TT></TD>
    <TD align=3Dright><TT>1853.7819&nbsp;&nbsp;</TT></TD>
    <TD align=3Dright><TT>1853.8795&nbsp;&nbsp;</TT></TD>
    <TD noWrap align=3Dright><TT>-52.64&nbsp;</TT></TD>
    <TD align=3Dright><TT>418&nbsp;</TT></TD>
    <TD noWrap align=3Dright><TT>-&nbsp;</TT></TD>
    <TD align=3Dright><TT>434&nbsp;</TT></TD>
    <TD align=3Dright><TT>0&nbsp;&nbsp;</TT></TD>
    <TD noWrap align=3Dright><TT>137&nbsp;&nbsp;</TT></TD>
    <TD noWrap><TT>&nbsp;R.IEEELGSEAVYAGANFR.T</TT></TD></TR>
  <TR>
    <TD align=3Dright>&nbsp;</TD>
    <TD align=3Dright><TT>2003.9906&nbsp;&nbsp;</TT></TD>
    <TD align=3Dright><TT>2002.9833&nbsp;&nbsp;</TT></TD>
    <TD align=3Dright><TT>2003.0952&nbsp;&nbsp;</TT></TD>
    <TD noWrap align=3Dright><TT>-55.87&nbsp;</TT></TD>
    <TD align=3Dright><TT>149&nbsp;</TT></TD>
    <TD noWrap align=3Dright><TT>-&nbsp;</TT></TD>
    <TD align=3Dright><TT>168&nbsp;</TT></TD>
    <TD align=3Dright><TT>0&nbsp;&nbsp;</TT></TD>
    <TD noWrap align=3Dright><TT>---&nbsp;&nbsp;</TT></TD>
    <TD noWrap><TT>&nbsp;K.LVLPVPAFNVINGGSHAGNK.L</TT></TD></TR>
  <TR>
    <TD align=3Dright>&nbsp;</TD>
    <TD align=3Dright><TT>2003.9906&nbsp;&nbsp;</TT></TD>
    <TD align=3Dright><TT>2002.9833&nbsp;&nbsp;</TT></TD>
    <TD align=3Dright><TT>2003.0952&nbsp;&nbsp;</TT></TD>
    <TD noWrap align=3Dright><TT>-55.87&nbsp;</TT></TD>
    <TD align=3Dright><TT>149&nbsp;</TT></TD>
    <TD noWrap align=3Dright><TT>-&nbsp;</TT></TD>
    <TD align=3Dright><TT>168&nbsp;</TT></TD>
    <TD align=3Dright><TT>0&nbsp;&nbsp;</TT></TD>
    <TD noWrap align=3Dright><TT>108&nbsp;&nbsp;</TT></TD>
    <TD noWrap><TT>&nbsp;K.LVLPVPAFNVINGGSHAGNK.L</TT></TD></TR>
  <TR>
    <TD align=3Dright>&nbsp;</TD>
    <TD align=3Dright><TT>2323.9202&nbsp;&nbsp;</TT></TD>
    <TD align=3Dright><TT>2322.9129&nbsp;&nbsp;</TT></TD>
    <TD align=3Dright><TT>2323.0353&nbsp;&nbsp;</TT></TD>
    <TD noWrap align=3Dright><TT>-52.67&nbsp;</TT></TD>
    <TD align=3Dright><TT>206&nbsp;</TT></TD>
    <TD noWrap align=3Dright><TT>-&nbsp;</TT></TD>
    <TD align=3Dright><TT>227&nbsp;</TT></TD>
    <TD align=3Dright><TT>0&nbsp;&nbsp;</TT></TD>
    <TD noWrap align=3Dright><TT>---&nbsp;&nbsp;</TT></TD>
    <TD noWrap><TT>&nbsp;K.YGQDATNVGDEGGFAPNIQENK.E</TT></TD></TR>
  <TR>
    <TD align=3Dright>&nbsp;</TD>
    <TD align=3Dright><TT>2323.9202&nbsp;&nbsp;</TT></TD>
    <TD align=3Dright><TT>2322.9129&nbsp;&nbsp;</TT></TD>
    <TD align=3Dright><TT>2323.0353&nbsp;&nbsp;</TT></TD>
    <TD noWrap align=3Dright><TT>-52.67&nbsp;</TT></TD>
    <TD align=3Dright><TT>206&nbsp;</TT></TD>
    <TD noWrap align=3Dright><TT>-&nbsp;</TT></TD>
    <TD align=3Dright><TT>227&nbsp;</TT></TD>
    <TD align=3Dright><TT>0&nbsp;&nbsp;</TT></TD>
    <TD noWrap align=3Dright><TT>117&nbsp;&nbsp;</TT></TD>
    <TD =
noWrap><TT>&nbsp;K.YGQDATNVGDEGGFAPNIQENK.E</TT></TD></TR></TBODY></TABLE=
>
<TABLE border=3D0 cellSpacing=3D0>
  <TBODY>
  <TR>
    <TD><TT>&nbsp;&nbsp;&nbsp;&nbsp;&nbsp;&nbsp;</TT></TD>
    <TD><TT><B>No match to: </B>748.3301, 825.0604, 829.3508, 841.0229,=20
      842.4652, 870.4980, 875.4039, 922.4449, 1071.4596, 1071.4596, =
1087.4454,=20
      1087.4454, 1103.4445, 1165.5404, 1189.5272, 1205.5278, 1245.6270,=20
      1421.6333, 1421.6333, 1536.8086, 1536.8086, 1558.8221, 1616.7383,=20
      1804.8521, 1804.8521, 1826.8114, 1887.8196, 1887.8196, 1898.8407,=20
      1901.7509, 1914.8362, 1919.8057, 2025.9866, 2268.0051, 2345.9124,=20
      2453.0259, 3031.2585</TT></TD></TR></TBODY></TABLE><BR>
<TABLE border=3D0 cellSpacing=3D0>
  <TBODY>
  <TR>
    <TD><TT><B><A name=3DHit10>10.</A>&nbsp;&nbsp;&nbsp;</B></TT></TD>
    <TD noWrap><TT><A=20
      =
href=3D"http://zxw-pc/mascot/cgi/protein_view.pl?file=3D../data/20121225/=
F002417.dat&amp;hit=3D10"=20
      =
target=3D_blank>gi|298545147</A>&nbsp;&nbsp;&nbsp;&nbsp;<B>Mass:</B>&nbsp=
;47567&nbsp;&nbsp;&nbsp;&nbsp;<B>Score:</B>&nbsp;479&nbsp;&nbsp;&nbsp;&nb=
sp;<B>Expect:</B>&nbsp;2.3e-042&nbsp;&nbsp;<B>Matches:</B>&nbsp;13</TT></=
TD></TR>
  <TR>
    <TD>&nbsp;</TD>
    <TD noWrap><TT>unnamed protein product [Alnus=20
glutinosa]</TT></TD></TR></TBODY></TABLE>
<TABLE border=3D0 cellSpacing=3D0 cellPadding=3D0>
  <TBODY>
  <TR>
    <TD><TT>&nbsp;&nbsp;&nbsp;&nbsp;&nbsp;&nbsp;</TT></TD>
    <TD align=3Dright><TT><B>Observed&nbsp;&nbsp;</B></TT></TD>
    <TD noWrap align=3Dright><TT><B>Mr(expt)&nbsp;&nbsp;</B></TT></TD>
    <TD noWrap align=3Dright><TT><B>Mr(calc)&nbsp;&nbsp;</B></TT></TD>
    <TD align=3Dright><TT><B>&nbsp;ppm&nbsp;&nbsp;</B></TT></TD>
    <TD align=3Dright><TT><B>Start&nbsp;</B></TT></TD>
    <TD align=3Dright><TT><B>&nbsp;</B></TT></TD>
    <TD align=3Dright><TT><B>End&nbsp;</B></TT></TD>
    <TD align=3Dright><TT><B>Miss&nbsp;</B></TT></TD>
    <TD align=3Dright><TT><B>Ions&nbsp;</B></TT></TD>
    <TD><TT><B>&nbsp;Peptide</B></TT></TD></TR>
  <TR>
    <TD align=3Dright>&nbsp;</TD>
    <TD align=3Dright><TT>765.3477&nbsp;&nbsp;</TT></TD>
    <TD align=3Dright><TT>764.3404&nbsp;&nbsp;</TT></TD>
    <TD align=3Dright><TT>764.3817&nbsp;&nbsp;</TT></TD>
    <TD noWrap align=3Dright><TT>-53.97&nbsp;</TT></TD>
    <TD align=3Dright><TT>11&nbsp;</TT></TD>
    <TD noWrap align=3Dright><TT>-&nbsp;</TT></TD>
    <TD align=3Dright><TT>16&nbsp;</TT></TD>
    <TD align=3Dright><TT>0&nbsp;&nbsp;</TT></TD>
    <TD noWrap align=3Dright><TT>---&nbsp;&nbsp;</TT></TD>
    <TD noWrap><TT>&nbsp;R.QIFDSR.G</TT></TD></TR>
  <TR>
    <TD align=3Dright>&nbsp;</TD>
    <TD align=3Dright><TT>806.4086&nbsp;&nbsp;</TT></TD>
    <TD align=3Dright><TT>805.4013&nbsp;&nbsp;</TT></TD>
    <TD align=3Dright><TT>805.4446&nbsp;&nbsp;</TT></TD>
    <TD noWrap align=3Dright><TT>-53.78&nbsp;</TT></TD>
    <TD align=3Dright><TT>412&nbsp;</TT></TD>
    <TD noWrap align=3Dright><TT>-&nbsp;</TT></TD>
    <TD align=3Dright><TT>417&nbsp;</TT></TD>
    <TD align=3Dright><TT>0&nbsp;&nbsp;</TT></TD>
    <TD noWrap align=3Dright><TT>---&nbsp;&nbsp;</TT></TD>
    <TD noWrap><TT>&nbsp;K.YNQLLR.I</TT></TD></TR>
  <TR>
    <TD align=3Dright>&nbsp;</TD>
    <TD align=3Dright><TT>942.4227&nbsp;&nbsp;</TT></TD>
    <TD align=3Dright><TT>941.4154&nbsp;&nbsp;</TT></TD>
    <TD align=3Dright><TT>941.5004&nbsp;&nbsp;</TT></TD>
    <TD noWrap align=3Dright><TT>-90.30&nbsp;</TT></TD>
    <TD align=3Dright><TT>1&nbsp;</TT></TD>
    <TD noWrap align=3Dright><TT>-&nbsp;</TT></TD>
    <TD align=3Dright><TT>8&nbsp;</TT></TD>
    <TD align=3Dright><TT>0&nbsp;&nbsp;</TT></TD>
    <TD noWrap align=3Dright><TT>---&nbsp;&nbsp;</TT></TD>
    <TD noWrap><TT>&nbsp;-.MAEITHIK.A</TT></TD></TR>
  <TR>
    <TD align=3Dright>&nbsp;</TD>
    <TD align=3Dright><TT>958.4172&nbsp;&nbsp;</TT></TD>
    <TD align=3Dright><TT>957.4099&nbsp;&nbsp;</TT></TD>
    <TD align=3Dright><TT>957.4953&nbsp;&nbsp;</TT></TD>
    <TD noWrap align=3Dright><TT>-89.22&nbsp;</TT></TD>
    <TD align=3Dright><TT>1&nbsp;</TT></TD>
    <TD noWrap align=3Dright><TT>-&nbsp;</TT></TD>
    <TD align=3Dright><TT>8&nbsp;</TT></TD>
    <TD align=3Dright><TT>0&nbsp;&nbsp;</TT></TD>
    <TD noWrap align=3Dright><TT>---&nbsp;&nbsp;</TT></TD>
    <TD noWrap><TT>&nbsp;-.MAEITHIK.A + Oxidation (M)</TT></TD></TR>
  <TR>
    <TD align=3Dright>&nbsp;</TD>
    <TD align=3Dright><TT>1510.7545&nbsp;&nbsp;</TT></TD>
    <TD align=3Dright><TT>1509.7472&nbsp;&nbsp;</TT></TD>
    <TD align=3Dright><TT>1509.8403&nbsp;&nbsp;</TT></TD>
    <TD noWrap align=3Dright><TT>-61.63&nbsp;</TT></TD>
    <TD align=3Dright><TT>319&nbsp;</TT></TD>
    <TD noWrap align=3Dright><TT>-&nbsp;</TT></TD>
    <TD align=3Dright><TT>332&nbsp;</TT></TD>
    <TD align=3Dright><TT>0&nbsp;&nbsp;</TT></TD>
    <TD noWrap align=3Dright><TT>---&nbsp;&nbsp;</TT></TD>
    <TD noWrap><TT>&nbsp;K.VQIVGDDLLVTNPK.R</TT></TD></TR>
  <TR>
    <TD align=3Dright>&nbsp;</TD>
    <TD align=3Dright><TT>1510.7545&nbsp;&nbsp;</TT></TD>
    <TD align=3Dright><TT>1509.7472&nbsp;&nbsp;</TT></TD>
    <TD align=3Dright><TT>1509.8403&nbsp;&nbsp;</TT></TD>
    <TD noWrap align=3Dright><TT>-61.63&nbsp;</TT></TD>
    <TD align=3Dright><TT>319&nbsp;</TT></TD>
    <TD noWrap align=3Dright><TT>-&nbsp;</TT></TD>
    <TD align=3Dright><TT>332&nbsp;</TT></TD>
    <TD align=3Dright><TT>0&nbsp;&nbsp;</TT></TD>
    <TD noWrap align=3Dright><TT>62&nbsp;&nbsp;</TT></TD>
    <TD noWrap><TT>&nbsp;K.VQIVGDDLLVTNPK.R</TT></TD></TR>
  <TR>
    <TD align=3Dright>&nbsp;</TD>
    <TD align=3Dright><TT>1573.7368&nbsp;&nbsp;</TT></TD>
    <TD align=3Dright><TT>1572.7295&nbsp;&nbsp;</TT></TD>
    <TD align=3Dright><TT>1572.8359&nbsp;&nbsp;</TT></TD>
    <TD noWrap align=3Dright><TT>-67.63&nbsp;</TT></TD>
    <TD align=3Dright><TT>350&nbsp;</TT></TD>
    <TD noWrap align=3Dright><TT>-&nbsp;</TT></TD>
    <TD align=3Dright><TT>364&nbsp;</TT></TD>
    <TD align=3Dright><TT>0&nbsp;&nbsp;</TT></TD>
    <TD noWrap align=3Dright><TT>---&nbsp;&nbsp;</TT></TD>
    <TD noWrap><TT>&nbsp;K.VNQIGSVTESIEAVK.M</TT></TD></TR>
  <TR>
    <TD align=3Dright>&nbsp;</TD>
    <TD align=3Dright><TT>1854.7892&nbsp;&nbsp;</TT></TD>
    <TD align=3Dright><TT>1853.7819&nbsp;&nbsp;</TT></TD>
    <TD align=3Dright><TT>1853.8795&nbsp;&nbsp;</TT></TD>
    <TD noWrap align=3Dright><TT>-52.64&nbsp;</TT></TD>
    <TD align=3Dright><TT>418&nbsp;</TT></TD>
    <TD noWrap align=3Dright><TT>-&nbsp;</TT></TD>
    <TD align=3Dright><TT>434&nbsp;</TT></TD>
    <TD align=3Dright><TT>0&nbsp;&nbsp;</TT></TD>
    <TD noWrap align=3Dright><TT>---&nbsp;&nbsp;</TT></TD>
    <TD noWrap><TT>&nbsp;R.IEEELGSEAVYAGANFR.T</TT></TD></TR>
  <TR>
    <TD align=3Dright>&nbsp;</TD>
    <TD align=3Dright><TT>1854.7892&nbsp;&nbsp;</TT></TD>
    <TD align=3Dright><TT>1853.7819&nbsp;&nbsp;</TT></TD>
    <TD align=3Dright><TT>1853.8795&nbsp;&nbsp;</TT></TD>
    <TD noWrap align=3Dright><TT>-52.64&nbsp;</TT></TD>
    <TD align=3Dright><TT>418&nbsp;</TT></TD>
    <TD noWrap align=3Dright><TT>-&nbsp;</TT></TD>
    <TD align=3Dright><TT>434&nbsp;</TT></TD>
    <TD align=3Dright><TT>0&nbsp;&nbsp;</TT></TD>
    <TD noWrap align=3Dright><TT>137&nbsp;&nbsp;</TT></TD>
    <TD noWrap><TT>&nbsp;R.IEEELGSEAVYAGANFR.T</TT></TD></TR>
  <TR>
    <TD align=3Dright>&nbsp;</TD>
    <TD align=3Dright><TT>2003.9906&nbsp;&nbsp;</TT></TD>
    <TD align=3Dright><TT>2002.9833&nbsp;&nbsp;</TT></TD>
    <TD align=3Dright><TT>2003.0952&nbsp;&nbsp;</TT></TD>
    <TD noWrap align=3Dright><TT>-55.87&nbsp;</TT></TD>
    <TD align=3Dright><TT>149&nbsp;</TT></TD>
    <TD noWrap align=3Dright><TT>-&nbsp;</TT></TD>
    <TD align=3Dright><TT>168&nbsp;</TT></TD>
    <TD align=3Dright><TT>0&nbsp;&nbsp;</TT></TD>
    <TD noWrap align=3Dright><TT>---&nbsp;&nbsp;</TT></TD>
    <TD noWrap><TT>&nbsp;K.LVLPVPAFNVINGGSHAGNK.L</TT></TD></TR>
  <TR>
    <TD align=3Dright>&nbsp;</TD>
    <TD align=3Dright><TT>2003.9906&nbsp;&nbsp;</TT></TD>
    <TD align=3Dright><TT>2002.9833&nbsp;&nbsp;</TT></TD>
    <TD align=3Dright><TT>2003.0952&nbsp;&nbsp;</TT></TD>
    <TD noWrap align=3Dright><TT>-55.87&nbsp;</TT></TD>
    <TD align=3Dright><TT>149&nbsp;</TT></TD>
    <TD noWrap align=3Dright><TT>-&nbsp;</TT></TD>
    <TD align=3Dright><TT>168&nbsp;</TT></TD>
    <TD align=3Dright><TT>0&nbsp;&nbsp;</TT></TD>
    <TD noWrap align=3Dright><TT>108&nbsp;&nbsp;</TT></TD>
    <TD noWrap><TT>&nbsp;K.LVLPVPAFNVINGGSHAGNK.L</TT></TD></TR>
  <TR>
    <TD align=3Dright>&nbsp;</TD>
    <TD align=3Dright><TT>2323.9202&nbsp;&nbsp;</TT></TD>
    <TD align=3Dright><TT>2322.9129&nbsp;&nbsp;</TT></TD>
    <TD align=3Dright><TT>2323.0353&nbsp;&nbsp;</TT></TD>
    <TD noWrap align=3Dright><TT>-52.67&nbsp;</TT></TD>
    <TD align=3Dright><TT>206&nbsp;</TT></TD>
    <TD noWrap align=3Dright><TT>-&nbsp;</TT></TD>
    <TD align=3Dright><TT>227&nbsp;</TT></TD>
    <TD align=3Dright><TT>0&nbsp;&nbsp;</TT></TD>
    <TD noWrap align=3Dright><TT>---&nbsp;&nbsp;</TT></TD>
    <TD noWrap><TT>&nbsp;K.YGQDATNVGDEGGFAPNIQENK.E</TT></TD></TR>
  <TR>
    <TD align=3Dright>&nbsp;</TD>
    <TD align=3Dright><TT>2323.9202&nbsp;&nbsp;</TT></TD>
    <TD align=3Dright><TT>2322.9129&nbsp;&nbsp;</TT></TD>
    <TD align=3Dright><TT>2323.0353&nbsp;&nbsp;</TT></TD>
    <TD noWrap align=3Dright><TT>-52.67&nbsp;</TT></TD>
    <TD align=3Dright><TT>206&nbsp;</TT></TD>
    <TD noWrap align=3Dright><TT>-&nbsp;</TT></TD>
    <TD align=3Dright><TT>227&nbsp;</TT></TD>
    <TD align=3Dright><TT>0&nbsp;&nbsp;</TT></TD>
    <TD noWrap align=3Dright><TT>117&nbsp;&nbsp;</TT></TD>
    <TD =
noWrap><TT>&nbsp;K.YGQDATNVGDEGGFAPNIQENK.E</TT></TD></TR></TBODY></TABLE=
>
<TABLE border=3D0 cellSpacing=3D0>
  <TBODY>
  <TR>
    <TD><TT>&nbsp;&nbsp;&nbsp;&nbsp;&nbsp;&nbsp;</TT></TD>
    <TD><TT><B>No match to: </B>748.3301, 825.0604, 829.3508, 841.0229,=20
      842.4652, 870.4980, 875.4039, 922.4449, 1071.4596, 1071.4596, =
1087.4454,=20
      1087.4454, 1103.4445, 1165.5404, 1189.5272, 1205.5278, 1245.6270,=20
      1421.6333, 1421.6333, 1536.8086, 1536.8086, 1558.8221, 1616.7383,=20
      1804.8521, 1804.8521, 1826.8114, 1887.8196, 1887.8196, 1898.8407,=20
      1901.7509, 1914.8362, 1919.8057, 2025.9866, 2268.0051, 2345.9124,=20
      2453.0259, 3031.2585</TT></TD></TR></TBODY></TABLE><BR>
<TABLE border=3D0 cellSpacing=3D0>
  <TBODY>
  <TR>
    <TD><TT><B><A name=3DHit11>11.</A>&nbsp;&nbsp;&nbsp;</B></TT></TD>
    <TD noWrap><TT><A=20
      =
href=3D"http://zxw-pc/mascot/cgi/protein_view.pl?file=3D../data/20121225/=
F002417.dat&amp;hit=3D11"=20
      =
target=3D_blank>gi|1041245</A>&nbsp;&nbsp;&nbsp;&nbsp;<B>Mass:</B>&nbsp;4=
7567&nbsp;&nbsp;&nbsp;&nbsp;<B>Score:</B>&nbsp;479&nbsp;&nbsp;&nbsp;&nbsp=
;<B>Expect:</B>&nbsp;2.3e-042&nbsp;&nbsp;<B>Matches:</B>&nbsp;13</TT></TD=
></TR>
  <TR>
    <TD>&nbsp;</TD>
    <TD noWrap><TT>enolase [Alnus =
glutinosa]</TT></TD></TR></TBODY></TABLE>
<TABLE border=3D0 cellSpacing=3D0 cellPadding=3D0>
  <TBODY>
  <TR>
    <TD><TT>&nbsp;&nbsp;&nbsp;&nbsp;&nbsp;&nbsp;</TT></TD>
    <TD align=3Dright><TT><B>Observed&nbsp;&nbsp;</B></TT></TD>
    <TD noWrap align=3Dright><TT><B>Mr(expt)&nbsp;&nbsp;</B></TT></TD>
    <TD noWrap align=3Dright><TT><B>Mr(calc)&nbsp;&nbsp;</B></TT></TD>
    <TD align=3Dright><TT><B>&nbsp;ppm&nbsp;&nbsp;</B></TT></TD>
    <TD align=3Dright><TT><B>Start&nbsp;</B></TT></TD>
    <TD align=3Dright><TT><B>&nbsp;</B></TT></TD>
    <TD align=3Dright><TT><B>End&nbsp;</B></TT></TD>
    <TD align=3Dright><TT><B>Miss&nbsp;</B></TT></TD>
    <TD align=3Dright><TT><B>Ions&nbsp;</B></TT></TD>
    <TD><TT><B>&nbsp;Peptide</B></TT></TD></TR>
  <TR>
    <TD align=3Dright>&nbsp;</TD>
    <TD align=3Dright><TT>765.3477&nbsp;&nbsp;</TT></TD>
    <TD align=3Dright><TT>764.3404&nbsp;&nbsp;</TT></TD>
    <TD align=3Dright><TT>764.3817&nbsp;&nbsp;</TT></TD>
    <TD noWrap align=3Dright><TT>-53.97&nbsp;</TT></TD>
    <TD align=3Dright><TT>11&nbsp;</TT></TD>
    <TD noWrap align=3Dright><TT>-&nbsp;</TT></TD>
    <TD align=3Dright><TT>16&nbsp;</TT></TD>
    <TD align=3Dright><TT>0&nbsp;&nbsp;</TT></TD>
    <TD noWrap align=3Dright><TT>---&nbsp;&nbsp;</TT></TD>
    <TD noWrap><TT>&nbsp;R.QIFDSR.G</TT></TD></TR>
  <TR>
    <TD align=3Dright>&nbsp;</TD>
    <TD align=3Dright><TT>806.4086&nbsp;&nbsp;</TT></TD>
    <TD align=3Dright><TT>805.4013&nbsp;&nbsp;</TT></TD>
    <TD align=3Dright><TT>805.4446&nbsp;&nbsp;</TT></TD>
    <TD noWrap align=3Dright><TT>-53.78&nbsp;</TT></TD>
    <TD align=3Dright><TT>412&nbsp;</TT></TD>
    <TD noWrap align=3Dright><TT>-&nbsp;</TT></TD>
    <TD align=3Dright><TT>417&nbsp;</TT></TD>
    <TD align=3Dright><TT>0&nbsp;&nbsp;</TT></TD>
    <TD noWrap align=3Dright><TT>---&nbsp;&nbsp;</TT></TD>
    <TD noWrap><TT>&nbsp;K.YNQLLR.I</TT></TD></TR>
  <TR>
    <TD align=3Dright>&nbsp;</TD>
    <TD align=3Dright><TT>942.4227&nbsp;&nbsp;</TT></TD>
    <TD align=3Dright><TT>941.4154&nbsp;&nbsp;</TT></TD>
    <TD align=3Dright><TT>941.5004&nbsp;&nbsp;</TT></TD>
    <TD noWrap align=3Dright><TT>-90.30&nbsp;</TT></TD>
    <TD align=3Dright><TT>1&nbsp;</TT></TD>
    <TD noWrap align=3Dright><TT>-&nbsp;</TT></TD>
    <TD align=3Dright><TT>8&nbsp;</TT></TD>
    <TD align=3Dright><TT>0&nbsp;&nbsp;</TT></TD>
    <TD noWrap align=3Dright><TT>---&nbsp;&nbsp;</TT></TD>
    <TD noWrap><TT>&nbsp;-.MAEITHIK.A</TT></TD></TR>
  <TR>
    <TD align=3Dright>&nbsp;</TD>
    <TD align=3Dright><TT>958.4172&nbsp;&nbsp;</TT></TD>
    <TD align=3Dright><TT>957.4099&nbsp;&nbsp;</TT></TD>
    <TD align=3Dright><TT>957.4953&nbsp;&nbsp;</TT></TD>
    <TD noWrap align=3Dright><TT>-89.22&nbsp;</TT></TD>
    <TD align=3Dright><TT>1&nbsp;</TT></TD>
    <TD noWrap align=3Dright><TT>-&nbsp;</TT></TD>
    <TD align=3Dright><TT>8&nbsp;</TT></TD>
    <TD align=3Dright><TT>0&nbsp;&nbsp;</TT></TD>
    <TD noWrap align=3Dright><TT>---&nbsp;&nbsp;</TT></TD>
    <TD noWrap><TT>&nbsp;-.MAEITHIK.A + Oxidation (M)</TT></TD></TR>
  <TR>
    <TD align=3Dright>&nbsp;</TD>
    <TD align=3Dright><TT>1510.7545&nbsp;&nbsp;</TT></TD>
    <TD align=3Dright><TT>1509.7472&nbsp;&nbsp;</TT></TD>
    <TD align=3Dright><TT>1509.8403&nbsp;&nbsp;</TT></TD>
    <TD noWrap align=3Dright><TT>-61.63&nbsp;</TT></TD>
    <TD align=3Dright><TT>319&nbsp;</TT></TD>
    <TD noWrap align=3Dright><TT>-&nbsp;</TT></TD>
    <TD align=3Dright><TT>332&nbsp;</TT></TD>
    <TD align=3Dright><TT>0&nbsp;&nbsp;</TT></TD>
    <TD noWrap align=3Dright><TT>---&nbsp;&nbsp;</TT></TD>
    <TD noWrap><TT>&nbsp;K.VQIVGDDLLVTNPK.R</TT></TD></TR>
  <TR>
    <TD align=3Dright>&nbsp;</TD>
    <TD align=3Dright><TT>1510.7545&nbsp;&nbsp;</TT></TD>
    <TD align=3Dright><TT>1509.7472&nbsp;&nbsp;</TT></TD>
    <TD align=3Dright><TT>1509.8403&nbsp;&nbsp;</TT></TD>
    <TD noWrap align=3Dright><TT>-61.63&nbsp;</TT></TD>
    <TD align=3Dright><TT>319&nbsp;</TT></TD>
    <TD noWrap align=3Dright><TT>-&nbsp;</TT></TD>
    <TD align=3Dright><TT>332&nbsp;</TT></TD>
    <TD align=3Dright><TT>0&nbsp;&nbsp;</TT></TD>
    <TD noWrap align=3Dright><TT>62&nbsp;&nbsp;</TT></TD>
    <TD noWrap><TT>&nbsp;K.VQIVGDDLLVTNPK.R</TT></TD></TR>
  <TR>
    <TD align=3Dright>&nbsp;</TD>
    <TD align=3Dright><TT>1573.7368&nbsp;&nbsp;</TT></TD>
    <TD align=3Dright><TT>1572.7295&nbsp;&nbsp;</TT></TD>
    <TD align=3Dright><TT>1572.8359&nbsp;&nbsp;</TT></TD>
    <TD noWrap align=3Dright><TT>-67.63&nbsp;</TT></TD>
    <TD align=3Dright><TT>350&nbsp;</TT></TD>
    <TD noWrap align=3Dright><TT>-&nbsp;</TT></TD>
    <TD align=3Dright><TT>364&nbsp;</TT></TD>
    <TD align=3Dright><TT>0&nbsp;&nbsp;</TT></TD>
    <TD noWrap align=3Dright><TT>---&nbsp;&nbsp;</TT></TD>
    <TD noWrap><TT>&nbsp;K.VNQIGSVTESIEAVK.M</TT></TD></TR>
  <TR>
    <TD align=3Dright>&nbsp;</TD>
    <TD align=3Dright><TT>1854.7892&nbsp;&nbsp;</TT></TD>
    <TD align=3Dright><TT>1853.7819&nbsp;&nbsp;</TT></TD>
    <TD align=3Dright><TT>1853.8795&nbsp;&nbsp;</TT></TD>
    <TD noWrap align=3Dright><TT>-52.64&nbsp;</TT></TD>
    <TD align=3Dright><TT>418&nbsp;</TT></TD>
    <TD noWrap align=3Dright><TT>-&nbsp;</TT></TD>
    <TD align=3Dright><TT>434&nbsp;</TT></TD>
    <TD align=3Dright><TT>0&nbsp;&nbsp;</TT></TD>
    <TD noWrap align=3Dright><TT>---&nbsp;&nbsp;</TT></TD>
    <TD noWrap><TT>&nbsp;R.IEEELGSEAVYAGANFR.T</TT></TD></TR>
  <TR>
    <TD align=3Dright>&nbsp;</TD>
    <TD align=3Dright><TT>1854.7892&nbsp;&nbsp;</TT></TD>
    <TD align=3Dright><TT>1853.7819&nbsp;&nbsp;</TT></TD>
    <TD align=3Dright><TT>1853.8795&nbsp;&nbsp;</TT></TD>
    <TD noWrap align=3Dright><TT>-52.64&nbsp;</TT></TD>
    <TD align=3Dright><TT>418&nbsp;</TT></TD>
    <TD noWrap align=3Dright><TT>-&nbsp;</TT></TD>
    <TD align=3Dright><TT>434&nbsp;</TT></TD>
    <TD align=3Dright><TT>0&nbsp;&nbsp;</TT></TD>
    <TD noWrap align=3Dright><TT>137&nbsp;&nbsp;</TT></TD>
    <TD noWrap><TT>&nbsp;R.IEEELGSEAVYAGANFR.T</TT></TD></TR>
  <TR>
    <TD align=3Dright>&nbsp;</TD>
    <TD align=3Dright><TT>2003.9906&nbsp;&nbsp;</TT></TD>
    <TD align=3Dright><TT>2002.9833&nbsp;&nbsp;</TT></TD>
    <TD align=3Dright><TT>2003.0952&nbsp;&nbsp;</TT></TD>
    <TD noWrap align=3Dright><TT>-55.87&nbsp;</TT></TD>
    <TD align=3Dright><TT>149&nbsp;</TT></TD>
    <TD noWrap align=3Dright><TT>-&nbsp;</TT></TD>
    <TD align=3Dright><TT>168&nbsp;</TT></TD>
    <TD align=3Dright><TT>0&nbsp;&nbsp;</TT></TD>
    <TD noWrap align=3Dright><TT>---&nbsp;&nbsp;</TT></TD>
    <TD noWrap><TT>&nbsp;K.LVLPVPAFNVINGGSHAGNK.L</TT></TD></TR>
  <TR>
    <TD align=3Dright>&nbsp;</TD>
    <TD align=3Dright><TT>2003.9906&nbsp;&nbsp;</TT></TD>
    <TD align=3Dright><TT>2002.9833&nbsp;&nbsp;</TT></TD>
    <TD align=3Dright><TT>2003.0952&nbsp;&nbsp;</TT></TD>
    <TD noWrap align=3Dright><TT>-55.87&nbsp;</TT></TD>
    <TD align=3Dright><TT>149&nbsp;</TT></TD>
    <TD noWrap align=3Dright><TT>-&nbsp;</TT></TD>
    <TD align=3Dright><TT>168&nbsp;</TT></TD>
    <TD align=3Dright><TT>0&nbsp;&nbsp;</TT></TD>
    <TD noWrap align=3Dright><TT>108&nbsp;&nbsp;</TT></TD>
    <TD noWrap><TT>&nbsp;K.LVLPVPAFNVINGGSHAGNK.L</TT></TD></TR>
  <TR>
    <TD align=3Dright>&nbsp;</TD>
    <TD align=3Dright><TT>2323.9202&nbsp;&nbsp;</TT></TD>
    <TD align=3Dright><TT>2322.9129&nbsp;&nbsp;</TT></TD>
    <TD align=3Dright><TT>2323.0353&nbsp;&nbsp;</TT></TD>
    <TD noWrap align=3Dright><TT>-52.67&nbsp;</TT></TD>
    <TD align=3Dright><TT>206&nbsp;</TT></TD>
    <TD noWrap align=3Dright><TT>-&nbsp;</TT></TD>
    <TD align=3Dright><TT>227&nbsp;</TT></TD>
    <TD align=3Dright><TT>0&nbsp;&nbsp;</TT></TD>
    <TD noWrap align=3Dright><TT>---&nbsp;&nbsp;</TT></TD>
    <TD noWrap><TT>&nbsp;K.YGQDATNVGDEGGFAPNIQENK.E</TT></TD></TR>
  <TR>
    <TD align=3Dright>&nbsp;</TD>
    <TD align=3Dright><TT>2323.9202&nbsp;&nbsp;</TT></TD>
    <TD align=3Dright><TT>2322.9129&nbsp;&nbsp;</TT></TD>
    <TD align=3Dright><TT>2323.0353&nbsp;&nbsp;</TT></TD>
    <TD noWrap align=3Dright><TT>-52.67&nbsp;</TT></TD>
    <TD align=3Dright><TT>206&nbsp;</TT></TD>
    <TD noWrap align=3Dright><TT>-&nbsp;</TT></TD>
    <TD align=3Dright><TT>227&nbsp;</TT></TD>
    <TD align=3Dright><TT>0&nbsp;&nbsp;</TT></TD>
    <TD noWrap align=3Dright><TT>117&nbsp;&nbsp;</TT></TD>
    <TD =
noWrap><TT>&nbsp;K.YGQDATNVGDEGGFAPNIQENK.E</TT></TD></TR></TBODY></TABLE=
>
<TABLE border=3D0 cellSpacing=3D0>
  <TBODY>
  <TR>
    <TD><TT>&nbsp;&nbsp;&nbsp;&nbsp;&nbsp;&nbsp;</TT></TD>
    <TD><TT><B>No match to: </B>748.3301, 825.0604, 829.3508, 841.0229,=20
      842.4652, 870.4980, 875.4039, 922.4449, 1071.4596, 1071.4596, =
1087.4454,=20
      1087.4454, 1103.4445, 1165.5404, 1189.5272, 1205.5278, 1245.6270,=20
      1421.6333, 1421.6333, 1536.8086, 1536.8086, 1558.8221, 1616.7383,=20
      1804.8521, 1804.8521, 1826.8114, 1887.8196, 1887.8196, 1898.8407,=20
      1901.7509, 1914.8362, 1919.8057, 2025.9866, 2268.0051, 2345.9124,=20
      2453.0259, 3031.2585</TT></TD></TR></TBODY></TABLE><BR>
<TABLE border=3D0 cellSpacing=3D0>
  <TBODY>
  <TR>
    <TD><TT><B><A name=3DHit12>12.</A>&nbsp;&nbsp;&nbsp;</B></TT></TD>
    <TD noWrap><TT><A=20
      =
href=3D"http://zxw-pc/mascot/cgi/protein_view.pl?file=3D../data/20121225/=
F002417.dat&amp;hit=3D12"=20
      =
target=3D_blank>gi|158144895</A>&nbsp;&nbsp;&nbsp;&nbsp;<B>Mass:</B>&nbsp=
;47753&nbsp;&nbsp;&nbsp;&nbsp;<B>Score:</B>&nbsp;464&nbsp;&nbsp;&nbsp;&nb=
sp;<B>Expect:</B>&nbsp;7.4e-041&nbsp;&nbsp;<B>Matches:</B>&nbsp;11</TT></=
TD></TR>
  <TR>
    <TD>&nbsp;</TD>
    <TD noWrap><TT>enolase [Gossypium =
hirsutum]</TT></TD></TR></TBODY></TABLE>
<TABLE border=3D0 cellSpacing=3D0 cellPadding=3D0>
  <TBODY>
  <TR>
    <TD><TT>&nbsp;&nbsp;&nbsp;&nbsp;&nbsp;&nbsp;</TT></TD>
    <TD align=3Dright><TT><B>Observed&nbsp;&nbsp;</B></TT></TD>
    <TD noWrap align=3Dright><TT><B>Mr(expt)&nbsp;&nbsp;</B></TT></TD>
    <TD noWrap align=3Dright><TT><B>Mr(calc)&nbsp;&nbsp;</B></TT></TD>
    <TD align=3Dright><TT><B>&nbsp;ppm&nbsp;&nbsp;</B></TT></TD>
    <TD align=3Dright><TT><B>Start&nbsp;</B></TT></TD>
    <TD align=3Dright><TT><B>&nbsp;</B></TT></TD>
    <TD align=3Dright><TT><B>End&nbsp;</B></TT></TD>
    <TD align=3Dright><TT><B>Miss&nbsp;</B></TT></TD>
    <TD align=3Dright><TT><B>Ions&nbsp;</B></TT></TD>
    <TD><TT><B>&nbsp;Peptide</B></TT></TD></TR>
  <TR>
    <TD align=3Dright>&nbsp;</TD>
    <TD align=3Dright><TT>765.3477&nbsp;&nbsp;</TT></TD>
    <TD align=3Dright><TT>764.3404&nbsp;&nbsp;</TT></TD>
    <TD align=3Dright><TT>764.3817&nbsp;&nbsp;</TT></TD>
    <TD noWrap align=3Dright><TT>-53.97&nbsp;</TT></TD>
    <TD align=3Dright><TT>12&nbsp;</TT></TD>
    <TD noWrap align=3Dright><TT>-&nbsp;</TT></TD>
    <TD align=3Dright><TT>17&nbsp;</TT></TD>
    <TD align=3Dright><TT>0&nbsp;&nbsp;</TT></TD>
    <TD noWrap align=3Dright><TT>---&nbsp;&nbsp;</TT></TD>
    <TD noWrap><TT>&nbsp;R.QIFDSR.G</TT></TD></TR>
  <TR>
    <TD align=3Dright>&nbsp;</TD>
    <TD align=3Dright><TT>806.4086&nbsp;&nbsp;</TT></TD>
    <TD align=3Dright><TT>805.4013&nbsp;&nbsp;</TT></TD>
    <TD align=3Dright><TT>805.4446&nbsp;&nbsp;</TT></TD>
    <TD noWrap align=3Dright><TT>-53.78&nbsp;</TT></TD>
    <TD align=3Dright><TT>417&nbsp;</TT></TD>
    <TD noWrap align=3Dright><TT>-&nbsp;</TT></TD>
    <TD align=3Dright><TT>422&nbsp;</TT></TD>
    <TD align=3Dright><TT>0&nbsp;&nbsp;</TT></TD>
    <TD noWrap align=3Dright><TT>---&nbsp;&nbsp;</TT></TD>
    <TD noWrap><TT>&nbsp;K.YNQLLR.I</TT></TD></TR>
  <TR>
    <TD align=3Dright>&nbsp;</TD>
    <TD align=3Dright><TT>1510.7545&nbsp;&nbsp;</TT></TD>
    <TD align=3Dright><TT>1509.7472&nbsp;&nbsp;</TT></TD>
    <TD align=3Dright><TT>1509.8403&nbsp;&nbsp;</TT></TD>
    <TD noWrap align=3Dright><TT>-61.63&nbsp;</TT></TD>
    <TD align=3Dright><TT>323&nbsp;</TT></TD>
    <TD noWrap align=3Dright><TT>-&nbsp;</TT></TD>
    <TD align=3Dright><TT>336&nbsp;</TT></TD>
    <TD align=3Dright><TT>0&nbsp;&nbsp;</TT></TD>
    <TD noWrap align=3Dright><TT>---&nbsp;&nbsp;</TT></TD>
    <TD noWrap><TT>&nbsp;K.VQIVGDDLLVTNPK.R</TT></TD></TR>
  <TR>
    <TD align=3Dright>&nbsp;</TD>
    <TD align=3Dright><TT>1510.7545&nbsp;&nbsp;</TT></TD>
    <TD align=3Dright><TT>1509.7472&nbsp;&nbsp;</TT></TD>
    <TD align=3Dright><TT>1509.8403&nbsp;&nbsp;</TT></TD>
    <TD noWrap align=3Dright><TT>-61.63&nbsp;</TT></TD>
    <TD align=3Dright><TT>323&nbsp;</TT></TD>
    <TD noWrap align=3Dright><TT>-&nbsp;</TT></TD>
    <TD align=3Dright><TT>336&nbsp;</TT></TD>
    <TD align=3Dright><TT>0&nbsp;&nbsp;</TT></TD>
    <TD noWrap align=3Dright><TT>62&nbsp;&nbsp;</TT></TD>
    <TD noWrap><TT>&nbsp;K.VQIVGDDLLVTNPK.R</TT></TD></TR>
  <TR>
    <TD align=3Dright>&nbsp;</TD>
    <TD align=3Dright><TT>1573.7368&nbsp;&nbsp;</TT></TD>
    <TD align=3Dright><TT>1572.7295&nbsp;&nbsp;</TT></TD>
    <TD align=3Dright><TT>1572.8359&nbsp;&nbsp;</TT></TD>
    <TD noWrap align=3Dright><TT>-67.63&nbsp;</TT></TD>
    <TD align=3Dright><TT>354&nbsp;</TT></TD>
    <TD noWrap align=3Dright><TT>-&nbsp;</TT></TD>
    <TD align=3Dright><TT>368&nbsp;</TT></TD>
    <TD align=3Dright><TT>0&nbsp;&nbsp;</TT></TD>
    <TD noWrap align=3Dright><TT>---&nbsp;&nbsp;</TT></TD>
    <TD noWrap><TT>&nbsp;K.VNQIGSVTESIEAVK.M</TT></TD></TR>
  <TR>
    <TD align=3Dright>&nbsp;</TD>
    <TD align=3Dright><TT>1804.8521&nbsp;&nbsp;</TT></TD>
    <TD align=3Dright><TT>1803.8448&nbsp;&nbsp;</TT></TD>
    <TD align=3Dright><TT>1803.9366&nbsp;&nbsp;</TT></TD>
    <TD noWrap align=3Dright><TT>-50.90&nbsp;</TT></TD>
    <TD align=3Dright><TT>36&nbsp;</TT></TD>
    <TD noWrap align=3Dright><TT>-&nbsp;</TT></TD>
    <TD align=3Dright><TT>53&nbsp;</TT></TD>
    <TD align=3Dright><TT>0&nbsp;&nbsp;</TT></TD>
    <TD noWrap align=3Dright><TT>---&nbsp;&nbsp;</TT></TD>
    <TD noWrap><TT>&nbsp;R.AAVPSGASTGIYEALELR.D</TT></TD></TR>
  <TR>
    <TD align=3Dright>&nbsp;</TD>
    <TD align=3Dright><TT>1804.8521&nbsp;&nbsp;</TT></TD>
    <TD align=3Dright><TT>1803.8448&nbsp;&nbsp;</TT></TD>
    <TD align=3Dright><TT>1803.9366&nbsp;&nbsp;</TT></TD>
    <TD noWrap align=3Dright><TT>-50.90&nbsp;</TT></TD>
    <TD align=3Dright><TT>36&nbsp;</TT></TD>
    <TD noWrap align=3Dright><TT>-&nbsp;</TT></TD>
    <TD align=3Dright><TT>53&nbsp;</TT></TD>
    <TD align=3Dright><TT>0&nbsp;&nbsp;</TT></TD>
    <TD noWrap align=3Dright><TT>132&nbsp;&nbsp;</TT></TD>
    <TD noWrap><TT>&nbsp;R.AAVPSGASTGIYEALELR.D</TT></TD></TR>
  <TR>
    <TD align=3Dright>&nbsp;</TD>
    <TD align=3Dright><TT>2003.9906&nbsp;&nbsp;</TT></TD>
    <TD align=3Dright><TT>2002.9833&nbsp;&nbsp;</TT></TD>
    <TD align=3Dright><TT>2003.0952&nbsp;&nbsp;</TT></TD>
    <TD noWrap align=3Dright><TT>-55.87&nbsp;</TT></TD>
    <TD align=3Dright><TT>149&nbsp;</TT></TD>
    <TD noWrap align=3Dright><TT>-&nbsp;</TT></TD>
    <TD align=3Dright><TT>168&nbsp;</TT></TD>
    <TD align=3Dright><TT>0&nbsp;&nbsp;</TT></TD>
    <TD noWrap align=3Dright><TT>---&nbsp;&nbsp;</TT></TD>
    <TD noWrap><TT>&nbsp;K.LVLPVPAFNVINGGSHAGNK.L</TT></TD></TR>
  <TR>
    <TD align=3Dright>&nbsp;</TD>
    <TD align=3Dright><TT>2003.9906&nbsp;&nbsp;</TT></TD>
    <TD align=3Dright><TT>2002.9833&nbsp;&nbsp;</TT></TD>
    <TD align=3Dright><TT>2003.0952&nbsp;&nbsp;</TT></TD>
    <TD noWrap align=3Dright><TT>-55.87&nbsp;</TT></TD>
    <TD align=3Dright><TT>149&nbsp;</TT></TD>
    <TD noWrap align=3Dright><TT>-&nbsp;</TT></TD>
    <TD align=3Dright><TT>168&nbsp;</TT></TD>
    <TD align=3Dright><TT>0&nbsp;&nbsp;</TT></TD>
    <TD noWrap align=3Dright><TT>108&nbsp;&nbsp;</TT></TD>
    <TD noWrap><TT>&nbsp;K.LVLPVPAFNVINGGSHAGNK.L</TT></TD></TR>
  <TR>
    <TD align=3Dright>&nbsp;</TD>
    <TD align=3Dright><TT>2323.9202&nbsp;&nbsp;</TT></TD>
    <TD align=3Dright><TT>2322.9129&nbsp;&nbsp;</TT></TD>
    <TD align=3Dright><TT>2323.0353&nbsp;&nbsp;</TT></TD>
    <TD noWrap align=3Dright><TT>-52.67&nbsp;</TT></TD>
    <TD align=3Dright><TT>206&nbsp;</TT></TD>
    <TD noWrap align=3Dright><TT>-&nbsp;</TT></TD>
    <TD align=3Dright><TT>227&nbsp;</TT></TD>
    <TD align=3Dright><TT>0&nbsp;&nbsp;</TT></TD>
    <TD noWrap align=3Dright><TT>---&nbsp;&nbsp;</TT></TD>
    <TD noWrap><TT>&nbsp;K.YGQDATNVGDEGGFAPNIQENK.E</TT></TD></TR>
  <TR>
    <TD align=3Dright>&nbsp;</TD>
    <TD align=3Dright><TT>2323.9202&nbsp;&nbsp;</TT></TD>
    <TD align=3Dright><TT>2322.9129&nbsp;&nbsp;</TT></TD>
    <TD align=3Dright><TT>2323.0353&nbsp;&nbsp;</TT></TD>
    <TD noWrap align=3Dright><TT>-52.67&nbsp;</TT></TD>
    <TD align=3Dright><TT>206&nbsp;</TT></TD>
    <TD noWrap align=3Dright><TT>-&nbsp;</TT></TD>
    <TD align=3Dright><TT>227&nbsp;</TT></TD>
    <TD align=3Dright><TT>0&nbsp;&nbsp;</TT></TD>
    <TD noWrap align=3Dright><TT>117&nbsp;&nbsp;</TT></TD>
    <TD =
noWrap><TT>&nbsp;K.YGQDATNVGDEGGFAPNIQENK.E</TT></TD></TR></TBODY></TABLE=
>
<TABLE border=3D0 cellSpacing=3D0>
  <TBODY>
  <TR>
    <TD><TT>&nbsp;&nbsp;&nbsp;&nbsp;&nbsp;&nbsp;</TT></TD>
    <TD><TT><B>No match to: </B>748.3301, 825.0604, 829.3508, 841.0229,=20
      842.4652, 870.4980, 875.4039, 922.4449, 942.4227, 958.4172, =
1071.4596,=20
      1071.4596, 1087.4454, 1087.4454, 1103.4445, 1165.5404, 1189.5272,=20
      1205.5278, 1245.6270, 1421.6333, 1421.6333, 1536.8086, 1536.8086,=20
      1558.8221, 1616.7383, 1826.8114, 1854.7892, 1854.7892, 1887.8196,=20
      1887.8196, 1898.8407, 1901.7509, 1914.8362, 1919.8057, 2025.9866,=20
      2268.0051, 2345.9124, 2453.0259, =
3031.2585</TT></TD></TR></TBODY></TABLE><BR>
<TABLE border=3D0 cellSpacing=3D0>
  <TBODY>
  <TR>
    <TD><TT><B><A name=3DHit13>13.</A>&nbsp;&nbsp;&nbsp;</B></TT></TD>
    <TD noWrap><TT><A=20
      =
href=3D"http://zxw-pc/mascot/cgi/protein_view.pl?file=3D../data/20121225/=
F002417.dat&amp;hit=3D13"=20
      =
target=3D_blank>gi|298545007</A>&nbsp;&nbsp;&nbsp;&nbsp;<B>Mass:</B>&nbsp=
;47702&nbsp;&nbsp;&nbsp;&nbsp;<B>Score:</B>&nbsp;463&nbsp;&nbsp;&nbsp;&nb=
sp;<B>Expect:</B>&nbsp;9.3e-041&nbsp;&nbsp;<B>Matches:</B>&nbsp;11</TT></=
TD></TR>
  <TR>
    <TD>&nbsp;</TD>
    <TD noWrap><TT>unnamed protein product [Gossypium=20
  barbadense]</TT></TD></TR></TBODY></TABLE>
<TABLE border=3D0 cellSpacing=3D0 cellPadding=3D0>
  <TBODY>
  <TR>
    <TD><TT>&nbsp;&nbsp;&nbsp;&nbsp;&nbsp;&nbsp;</TT></TD>
    <TD align=3Dright><TT><B>Observed&nbsp;&nbsp;</B></TT></TD>
    <TD noWrap align=3Dright><TT><B>Mr(expt)&nbsp;&nbsp;</B></TT></TD>
    <TD noWrap align=3Dright><TT><B>Mr(calc)&nbsp;&nbsp;</B></TT></TD>
    <TD align=3Dright><TT><B>&nbsp;ppm&nbsp;&nbsp;</B></TT></TD>
    <TD align=3Dright><TT><B>Start&nbsp;</B></TT></TD>
    <TD align=3Dright><TT><B>&nbsp;</B></TT></TD>
    <TD align=3Dright><TT><B>End&nbsp;</B></TT></TD>
    <TD align=3Dright><TT><B>Miss&nbsp;</B></TT></TD>
    <TD align=3Dright><TT><B>Ions&nbsp;</B></TT></TD>
    <TD><TT><B>&nbsp;Peptide</B></TT></TD></TR>
  <TR>
    <TD align=3Dright>&nbsp;</TD>
    <TD align=3Dright><TT>765.3477&nbsp;&nbsp;</TT></TD>
    <TD align=3Dright><TT>764.3404&nbsp;&nbsp;</TT></TD>
    <TD align=3Dright><TT>764.3817&nbsp;&nbsp;</TT></TD>
    <TD noWrap align=3Dright><TT>-53.97&nbsp;</TT></TD>
    <TD align=3Dright><TT>12&nbsp;</TT></TD>
    <TD noWrap align=3Dright><TT>-&nbsp;</TT></TD>
    <TD align=3Dright><TT>17&nbsp;</TT></TD>
    <TD align=3Dright><TT>0&nbsp;&nbsp;</TT></TD>
    <TD noWrap align=3Dright><TT>---&nbsp;&nbsp;</TT></TD>
    <TD noWrap><TT>&nbsp;R.QIFDSR.G</TT></TD></TR>
  <TR>
    <TD align=3Dright>&nbsp;</TD>
    <TD align=3Dright><TT>806.4086&nbsp;&nbsp;</TT></TD>
    <TD align=3Dright><TT>805.4013&nbsp;&nbsp;</TT></TD>
    <TD align=3Dright><TT>805.4446&nbsp;&nbsp;</TT></TD>
    <TD noWrap align=3Dright><TT>-53.78&nbsp;</TT></TD>
    <TD align=3Dright><TT>417&nbsp;</TT></TD>
    <TD noWrap align=3Dright><TT>-&nbsp;</TT></TD>
    <TD align=3Dright><TT>422&nbsp;</TT></TD>
    <TD align=3Dright><TT>0&nbsp;&nbsp;</TT></TD>
    <TD noWrap align=3Dright><TT>---&nbsp;&nbsp;</TT></TD>
    <TD noWrap><TT>&nbsp;K.YNQLLR.I</TT></TD></TR>
  <TR>
    <TD align=3Dright>&nbsp;</TD>
    <TD align=3Dright><TT>1510.7545&nbsp;&nbsp;</TT></TD>
    <TD align=3Dright><TT>1509.7472&nbsp;&nbsp;</TT></TD>
    <TD align=3Dright><TT>1509.8403&nbsp;&nbsp;</TT></TD>
    <TD noWrap align=3Dright><TT>-61.63&nbsp;</TT></TD>
    <TD align=3Dright><TT>323&nbsp;</TT></TD>
    <TD noWrap align=3Dright><TT>-&nbsp;</TT></TD>
    <TD align=3Dright><TT>336&nbsp;</TT></TD>
    <TD align=3Dright><TT>0&nbsp;&nbsp;</TT></TD>
    <TD noWrap align=3Dright><TT>---&nbsp;&nbsp;</TT></TD>
    <TD noWrap><TT>&nbsp;K.VQIVGDDLLVTNPK.R</TT></TD></TR>
  <TR>
    <TD align=3Dright>&nbsp;</TD>
    <TD align=3Dright><TT>1510.7545&nbsp;&nbsp;</TT></TD>
    <TD align=3Dright><TT>1509.7472&nbsp;&nbsp;</TT></TD>
    <TD align=3Dright><TT>1509.8403&nbsp;&nbsp;</TT></TD>
    <TD noWrap align=3Dright><TT>-61.63&nbsp;</TT></TD>
    <TD align=3Dright><TT>323&nbsp;</TT></TD>
    <TD noWrap align=3Dright><TT>-&nbsp;</TT></TD>
    <TD align=3Dright><TT>336&nbsp;</TT></TD>
    <TD align=3Dright><TT>0&nbsp;&nbsp;</TT></TD>
    <TD noWrap align=3Dright><TT>62&nbsp;&nbsp;</TT></TD>
    <TD noWrap><TT>&nbsp;K.VQIVGDDLLVTNPK.R</TT></TD></TR>
  <TR>
    <TD align=3Dright>&nbsp;</TD>
    <TD align=3Dright><TT>1573.7368&nbsp;&nbsp;</TT></TD>
    <TD align=3Dright><TT>1572.7295&nbsp;&nbsp;</TT></TD>
    <TD align=3Dright><TT>1572.8359&nbsp;&nbsp;</TT></TD>
    <TD noWrap align=3Dright><TT>-67.63&nbsp;</TT></TD>
    <TD align=3Dright><TT>354&nbsp;</TT></TD>
    <TD noWrap align=3Dright><TT>-&nbsp;</TT></TD>
    <TD align=3Dright><TT>368&nbsp;</TT></TD>
    <TD align=3Dright><TT>0&nbsp;&nbsp;</TT></TD>
    <TD noWrap align=3Dright><TT>---&nbsp;&nbsp;</TT></TD>
    <TD noWrap><TT>&nbsp;K.VNQIGSVTESIEAVK.M</TT></TD></TR>
  <TR>
    <TD align=3Dright>&nbsp;</TD>
    <TD align=3Dright><TT>1804.8521&nbsp;&nbsp;</TT></TD>
    <TD align=3Dright><TT>1803.8448&nbsp;&nbsp;</TT></TD>
    <TD align=3Dright><TT>1803.9366&nbsp;&nbsp;</TT></TD>
    <TD noWrap align=3Dright><TT>-50.90&nbsp;</TT></TD>
    <TD align=3Dright><TT>36&nbsp;</TT></TD>
    <TD noWrap align=3Dright><TT>-&nbsp;</TT></TD>
    <TD align=3Dright><TT>53&nbsp;</TT></TD>
    <TD align=3Dright><TT>0&nbsp;&nbsp;</TT></TD>
    <TD noWrap align=3Dright><TT>---&nbsp;&nbsp;</TT></TD>
    <TD noWrap><TT>&nbsp;R.AAVPSGASTGIYEALELR.D</TT></TD></TR>
  <TR>
    <TD align=3Dright>&nbsp;</TD>
    <TD align=3Dright><TT>1804.8521&nbsp;&nbsp;</TT></TD>
    <TD align=3Dright><TT>1803.8448&nbsp;&nbsp;</TT></TD>
    <TD align=3Dright><TT>1803.9366&nbsp;&nbsp;</TT></TD>
    <TD noWrap align=3Dright><TT>-50.90&nbsp;</TT></TD>
    <TD align=3Dright><TT>36&nbsp;</TT></TD>
    <TD noWrap align=3Dright><TT>-&nbsp;</TT></TD>
    <TD align=3Dright><TT>53&nbsp;</TT></TD>
    <TD align=3Dright><TT>0&nbsp;&nbsp;</TT></TD>
    <TD noWrap align=3Dright><TT>132&nbsp;&nbsp;</TT></TD>
    <TD noWrap><TT>&nbsp;R.AAVPSGASTGIYEALELR.D</TT></TD></TR>
  <TR>
    <TD align=3Dright>&nbsp;</TD>
    <TD align=3Dright><TT>2003.9906&nbsp;&nbsp;</TT></TD>
    <TD align=3Dright><TT>2002.9833&nbsp;&nbsp;</TT></TD>
    <TD align=3Dright><TT>2003.0952&nbsp;&nbsp;</TT></TD>
    <TD noWrap align=3Dright><TT>-55.87&nbsp;</TT></TD>
    <TD align=3Dright><TT>149&nbsp;</TT></TD>
    <TD noWrap align=3Dright><TT>-&nbsp;</TT></TD>
    <TD align=3Dright><TT>168&nbsp;</TT></TD>
    <TD align=3Dright><TT>0&nbsp;&nbsp;</TT></TD>
    <TD noWrap align=3Dright><TT>---&nbsp;&nbsp;</TT></TD>
    <TD noWrap><TT>&nbsp;K.LVLPVPAFNVINGGSHAGNK.L</TT></TD></TR>
  <TR>
    <TD align=3Dright>&nbsp;</TD>
    <TD align=3Dright><TT>2003.9906&nbsp;&nbsp;</TT></TD>
    <TD align=3Dright><TT>2002.9833&nbsp;&nbsp;</TT></TD>
    <TD align=3Dright><TT>2003.0952&nbsp;&nbsp;</TT></TD>
    <TD noWrap align=3Dright><TT>-55.87&nbsp;</TT></TD>
    <TD align=3Dright><TT>149&nbsp;</TT></TD>
    <TD noWrap align=3Dright><TT>-&nbsp;</TT></TD>
    <TD align=3Dright><TT>168&nbsp;</TT></TD>
    <TD align=3Dright><TT>0&nbsp;&nbsp;</TT></TD>
    <TD noWrap align=3Dright><TT>108&nbsp;&nbsp;</TT></TD>
    <TD noWrap><TT>&nbsp;K.LVLPVPAFNVINGGSHAGNK.L</TT></TD></TR>
  <TR>
    <TD align=3Dright>&nbsp;</TD>
    <TD align=3Dright><TT>2323.9202&nbsp;&nbsp;</TT></TD>
    <TD align=3Dright><TT>2322.9129&nbsp;&nbsp;</TT></TD>
    <TD align=3Dright><TT>2323.0353&nbsp;&nbsp;</TT></TD>
    <TD noWrap align=3Dright><TT>-52.67&nbsp;</TT></TD>
    <TD align=3Dright><TT>206&nbsp;</TT></TD>
    <TD noWrap align=3Dright><TT>-&nbsp;</TT></TD>
    <TD align=3Dright><TT>227&nbsp;</TT></TD>
    <TD align=3Dright><TT>0&nbsp;&nbsp;</TT></TD>
    <TD noWrap align=3Dright><TT>---&nbsp;&nbsp;</TT></TD>
    <TD noWrap><TT>&nbsp;K.YGQDATNVGDEGGFAPNIQENK.E</TT></TD></TR>
  <TR>
    <TD align=3Dright>&nbsp;</TD>
    <TD align=3Dright><TT>2323.9202&nbsp;&nbsp;</TT></TD>
    <TD align=3Dright><TT>2322.9129&nbsp;&nbsp;</TT></TD>
    <TD align=3Dright><TT>2323.0353&nbsp;&nbsp;</TT></TD>
    <TD noWrap align=3Dright><TT>-52.67&nbsp;</TT></TD>
    <TD align=3Dright><TT>206&nbsp;</TT></TD>
    <TD noWrap align=3Dright><TT>-&nbsp;</TT></TD>
    <TD align=3Dright><TT>227&nbsp;</TT></TD>
    <TD align=3Dright><TT>0&nbsp;&nbsp;</TT></TD>
    <TD noWrap align=3Dright><TT>117&nbsp;&nbsp;</TT></TD>
    <TD =
noWrap><TT>&nbsp;K.YGQDATNVGDEGGFAPNIQENK.E</TT></TD></TR></TBODY></TABLE=
>
<TABLE border=3D0 cellSpacing=3D0>
  <TBODY>
  <TR>
    <TD><TT>&nbsp;&nbsp;&nbsp;&nbsp;&nbsp;&nbsp;</TT></TD>
    <TD><TT><B>No match to: </B>748.3301, 825.0604, 829.3508, 841.0229,=20
      842.4652, 870.4980, 875.4039, 922.4449, 942.4227, 958.4172, =
1071.4596,=20
      1071.4596, 1087.4454, 1087.4454, 1103.4445, 1165.5404, 1189.5272,=20
      1205.5278, 1245.6270, 1421.6333, 1421.6333, 1536.8086, 1536.8086,=20
      1558.8221, 1616.7383, 1826.8114, 1854.7892, 1854.7892, 1887.8196,=20
      1887.8196, 1898.8407, 1901.7509, 1914.8362, 1919.8057, 2025.9866,=20
      2268.0051, 2345.9124, 2453.0259, =
3031.2585</TT></TD></TR></TBODY></TABLE><BR>
<TABLE border=3D0 cellSpacing=3D0>
  <TBODY>
  <TR>
    <TD><TT><B><A name=3DHit14>14.</A>&nbsp;&nbsp;&nbsp;</B></TT></TD>
    <TD noWrap><TT><A=20
      =
href=3D"http://zxw-pc/mascot/cgi/protein_view.pl?file=3D../data/20121225/=
F002417.dat&amp;hit=3D14"=20
      =
target=3D_blank>gi|33415263</A>&nbsp;&nbsp;&nbsp;&nbsp;<B>Mass:</B>&nbsp;=
47702&nbsp;&nbsp;&nbsp;&nbsp;<B>Score:</B>&nbsp;463&nbsp;&nbsp;&nbsp;&nbs=
p;<B>Expect:</B>&nbsp;9.3e-041&nbsp;&nbsp;<B>Matches:</B>&nbsp;11</TT></T=
D></TR>
  <TR>
    <TD>&nbsp;</TD>
    <TD noWrap><TT>enolase [Gossypium =
barbadense]</TT></TD></TR></TBODY></TABLE>
<TABLE border=3D0 cellSpacing=3D0 cellPadding=3D0>
  <TBODY>
  <TR>
    <TD><TT>&nbsp;&nbsp;&nbsp;&nbsp;&nbsp;&nbsp;</TT></TD>
    <TD align=3Dright><TT><B>Observed&nbsp;&nbsp;</B></TT></TD>
    <TD noWrap align=3Dright><TT><B>Mr(expt)&nbsp;&nbsp;</B></TT></TD>
    <TD noWrap align=3Dright><TT><B>Mr(calc)&nbsp;&nbsp;</B></TT></TD>
    <TD align=3Dright><TT><B>&nbsp;ppm&nbsp;&nbsp;</B></TT></TD>
    <TD align=3Dright><TT><B>Start&nbsp;</B></TT></TD>
    <TD align=3Dright><TT><B>&nbsp;</B></TT></TD>
    <TD align=3Dright><TT><B>End&nbsp;</B></TT></TD>
    <TD align=3Dright><TT><B>Miss&nbsp;</B></TT></TD>
    <TD align=3Dright><TT><B>Ions&nbsp;</B></TT></TD>
    <TD><TT><B>&nbsp;Peptide</B></TT></TD></TR>
  <TR>
    <TD align=3Dright>&nbsp;</TD>
    <TD align=3Dright><TT>765.3477&nbsp;&nbsp;</TT></TD>
    <TD align=3Dright><TT>764.3404&nbsp;&nbsp;</TT></TD>
    <TD align=3Dright><TT>764.3817&nbsp;&nbsp;</TT></TD>
    <TD noWrap align=3Dright><TT>-53.97&nbsp;</TT></TD>
    <TD align=3Dright><TT>12&nbsp;</TT></TD>
    <TD noWrap align=3Dright><TT>-&nbsp;</TT></TD>
    <TD align=3Dright><TT>17&nbsp;</TT></TD>
    <TD align=3Dright><TT>0&nbsp;&nbsp;</TT></TD>
    <TD noWrap align=3Dright><TT>---&nbsp;&nbsp;</TT></TD>
    <TD noWrap><TT>&nbsp;R.QIFDSR.G</TT></TD></TR>
  <TR>
    <TD align=3Dright>&nbsp;</TD>
    <TD align=3Dright><TT>806.4086&nbsp;&nbsp;</TT></TD>
    <TD align=3Dright><TT>805.4013&nbsp;&nbsp;</TT></TD>
    <TD align=3Dright><TT>805.4446&nbsp;&nbsp;</TT></TD>
    <TD noWrap align=3Dright><TT>-53.78&nbsp;</TT></TD>
    <TD align=3Dright><TT>417&nbsp;</TT></TD>
    <TD noWrap align=3Dright><TT>-&nbsp;</TT></TD>
    <TD align=3Dright><TT>422&nbsp;</TT></TD>
    <TD align=3Dright><TT>0&nbsp;&nbsp;</TT></TD>
    <TD noWrap align=3Dright><TT>---&nbsp;&nbsp;</TT></TD>
    <TD noWrap><TT>&nbsp;K.YNQLLR.I</TT></TD></TR>
  <TR>
    <TD align=3Dright>&nbsp;</TD>
    <TD align=3Dright><TT>1510.7545&nbsp;&nbsp;</TT></TD>
    <TD align=3Dright><TT>1509.7472&nbsp;&nbsp;</TT></TD>
    <TD align=3Dright><TT>1509.8403&nbsp;&nbsp;</TT></TD>
    <TD noWrap align=3Dright><TT>-61.63&nbsp;</TT></TD>
    <TD align=3Dright><TT>323&nbsp;</TT></TD>
    <TD noWrap align=3Dright><TT>-&nbsp;</TT></TD>
    <TD align=3Dright><TT>336&nbsp;</TT></TD>
    <TD align=3Dright><TT>0&nbsp;&nbsp;</TT></TD>
    <TD noWrap align=3Dright><TT>---&nbsp;&nbsp;</TT></TD>
    <TD noWrap><TT>&nbsp;K.VQIVGDDLLVTNPK.R</TT></TD></TR>
  <TR>
    <TD align=3Dright>&nbsp;</TD>
    <TD align=3Dright><TT>1510.7545&nbsp;&nbsp;</TT></TD>
    <TD align=3Dright><TT>1509.7472&nbsp;&nbsp;</TT></TD>
    <TD align=3Dright><TT>1509.8403&nbsp;&nbsp;</TT></TD>
    <TD noWrap align=3Dright><TT>-61.63&nbsp;</TT></TD>
    <TD align=3Dright><TT>323&nbsp;</TT></TD>
    <TD noWrap align=3Dright><TT>-&nbsp;</TT></TD>
    <TD align=3Dright><TT>336&nbsp;</TT></TD>
    <TD align=3Dright><TT>0&nbsp;&nbsp;</TT></TD>
    <TD noWrap align=3Dright><TT>62&nbsp;&nbsp;</TT></TD>
    <TD noWrap><TT>&nbsp;K.VQIVGDDLLVTNPK.R</TT></TD></TR>
  <TR>
    <TD align=3Dright>&nbsp;</TD>
    <TD align=3Dright><TT>1573.7368&nbsp;&nbsp;</TT></TD>
    <TD align=3Dright><TT>1572.7295&nbsp;&nbsp;</TT></TD>
    <TD align=3Dright><TT>1572.8359&nbsp;&nbsp;</TT></TD>
    <TD noWrap align=3Dright><TT>-67.63&nbsp;</TT></TD>
    <TD align=3Dright><TT>354&nbsp;</TT></TD>
    <TD noWrap align=3Dright><TT>-&nbsp;</TT></TD>
    <TD align=3Dright><TT>368&nbsp;</TT></TD>
    <TD align=3Dright><TT>0&nbsp;&nbsp;</TT></TD>
    <TD noWrap align=3Dright><TT>---&nbsp;&nbsp;</TT></TD>
    <TD noWrap><TT>&nbsp;K.VNQIGSVTESIEAVK.M</TT></TD></TR>
  <TR>
    <TD align=3Dright>&nbsp;</TD>
    <TD align=3Dright><TT>1804.8521&nbsp;&nbsp;</TT></TD>
    <TD align=3Dright><TT>1803.8448&nbsp;&nbsp;</TT></TD>
    <TD align=3Dright><TT>1803.9366&nbsp;&nbsp;</TT></TD>
    <TD noWrap align=3Dright><TT>-50.90&nbsp;</TT></TD>
    <TD align=3Dright><TT>36&nbsp;</TT></TD>
    <TD noWrap align=3Dright><TT>-&nbsp;</TT></TD>
    <TD align=3Dright><TT>53&nbsp;</TT></TD>
    <TD align=3Dright><TT>0&nbsp;&nbsp;</TT></TD>
    <TD noWrap align=3Dright><TT>---&nbsp;&nbsp;</TT></TD>
    <TD noWrap><TT>&nbsp;R.AAVPSGASTGIYEALELR.D</TT></TD></TR>
  <TR>
    <TD align=3Dright>&nbsp;</TD>
    <TD align=3Dright><TT>1804.8521&nbsp;&nbsp;</TT></TD>
    <TD align=3Dright><TT>1803.8448&nbsp;&nbsp;</TT></TD>
    <TD align=3Dright><TT>1803.9366&nbsp;&nbsp;</TT></TD>
    <TD noWrap align=3Dright><TT>-50.90&nbsp;</TT></TD>
    <TD align=3Dright><TT>36&nbsp;</TT></TD>
    <TD noWrap align=3Dright><TT>-&nbsp;</TT></TD>
    <TD align=3Dright><TT>53&nbsp;</TT></TD>
    <TD align=3Dright><TT>0&nbsp;&nbsp;</TT></TD>
    <TD noWrap align=3Dright><TT>132&nbsp;&nbsp;</TT></TD>
    <TD noWrap><TT>&nbsp;R.AAVPSGASTGIYEALELR.D</TT></TD></TR>
  <TR>
    <TD align=3Dright>&nbsp;</TD>
    <TD align=3Dright><TT>2003.9906&nbsp;&nbsp;</TT></TD>
    <TD align=3Dright><TT>2002.9833&nbsp;&nbsp;</TT></TD>
    <TD align=3Dright><TT>2003.0952&nbsp;&nbsp;</TT></TD>
    <TD noWrap align=3Dright><TT>-55.87&nbsp;</TT></TD>
    <TD align=3Dright><TT>149&nbsp;</TT></TD>
    <TD noWrap align=3Dright><TT>-&nbsp;</TT></TD>
    <TD align=3Dright><TT>168&nbsp;</TT></TD>
    <TD align=3Dright><TT>0&nbsp;&nbsp;</TT></TD>
    <TD noWrap align=3Dright><TT>---&nbsp;&nbsp;</TT></TD>
    <TD noWrap><TT>&nbsp;K.LVLPVPAFNVINGGSHAGNK.L</TT></TD></TR>
  <TR>
    <TD align=3Dright>&nbsp;</TD>
    <TD align=3Dright><TT>2003.9906&nbsp;&nbsp;</TT></TD>
    <TD align=3Dright><TT>2002.9833&nbsp;&nbsp;</TT></TD>
    <TD align=3Dright><TT>2003.0952&nbsp;&nbsp;</TT></TD>
    <TD noWrap align=3Dright><TT>-55.87&nbsp;</TT></TD>
    <TD align=3Dright><TT>149&nbsp;</TT></TD>
    <TD noWrap align=3Dright><TT>-&nbsp;</TT></TD>
    <TD align=3Dright><TT>168&nbsp;</TT></TD>
    <TD align=3Dright><TT>0&nbsp;&nbsp;</TT></TD>
    <TD noWrap align=3Dright><TT>108&nbsp;&nbsp;</TT></TD>
    <TD noWrap><TT>&nbsp;K.LVLPVPAFNVINGGSHAGNK.L</TT></TD></TR>
  <TR>
    <TD align=3Dright>&nbsp;</TD>
    <TD align=3Dright><TT>2323.9202&nbsp;&nbsp;</TT></TD>
    <TD align=3Dright><TT>2322.9129&nbsp;&nbsp;</TT></TD>
    <TD align=3Dright><TT>2323.0353&nbsp;&nbsp;</TT></TD>
    <TD noWrap align=3Dright><TT>-52.67&nbsp;</TT></TD>
    <TD align=3Dright><TT>206&nbsp;</TT></TD>
    <TD noWrap align=3Dright><TT>-&nbsp;</TT></TD>
    <TD align=3Dright><TT>227&nbsp;</TT></TD>
    <TD align=3Dright><TT>0&nbsp;&nbsp;</TT></TD>
    <TD noWrap align=3Dright><TT>---&nbsp;&nbsp;</TT></TD>
    <TD noWrap><TT>&nbsp;K.YGQDATNVGDEGGFAPNIQENK.E</TT></TD></TR>
  <TR>
    <TD align=3Dright>&nbsp;</TD>
    <TD align=3Dright><TT>2323.9202&nbsp;&nbsp;</TT></TD>
    <TD align=3Dright><TT>2322.9129&nbsp;&nbsp;</TT></TD>
    <TD align=3Dright><TT>2323.0353&nbsp;&nbsp;</TT></TD>
    <TD noWrap align=3Dright><TT>-52.67&nbsp;</TT></TD>
    <TD align=3Dright><TT>206&nbsp;</TT></TD>
    <TD noWrap align=3Dright><TT>-&nbsp;</TT></TD>
    <TD align=3Dright><TT>227&nbsp;</TT></TD>
    <TD align=3Dright><TT>0&nbsp;&nbsp;</TT></TD>
    <TD noWrap align=3Dright><TT>117&nbsp;&nbsp;</TT></TD>
    <TD =
noWrap><TT>&nbsp;K.YGQDATNVGDEGGFAPNIQENK.E</TT></TD></TR></TBODY></TABLE=
>
<TABLE border=3D0 cellSpacing=3D0>
  <TBODY>
  <TR>
    <TD><TT>&nbsp;&nbsp;&nbsp;&nbsp;&nbsp;&nbsp;</TT></TD>
    <TD><TT><B>No match to: </B>748.3301, 825.0604, 829.3508, 841.0229,=20
      842.4652, 870.4980, 875.4039, 922.4449, 942.4227, 958.4172, =
1071.4596,=20
      1071.4596, 1087.4454, 1087.4454, 1103.4445, 1165.5404, 1189.5272,=20
      1205.5278, 1245.6270, 1421.6333, 1421.6333, 1536.8086, 1536.8086,=20
      1558.8221, 1616.7383, 1826.8114, 1854.7892, 1854.7892, 1887.8196,=20
      1887.8196, 1898.8407, 1901.7509, 1914.8362, 1919.8057, 2025.9866,=20
      2268.0051, 2345.9124, 2453.0259, =
3031.2585</TT></TD></TR></TBODY></TABLE><BR>
<TABLE border=3D0 cellSpacing=3D0>
  <TBODY>
  <TR>
    <TD><TT><B><A name=3DHit15>15.</A>&nbsp;&nbsp;&nbsp;</B></TT></TD>
    <TD noWrap><TT><A=20
      =
href=3D"http://zxw-pc/mascot/cgi/protein_view.pl?file=3D../data/20121225/=
F002417.dat&amp;hit=3D15"=20
      =
target=3D_blank>gi|297820024</A>&nbsp;&nbsp;&nbsp;&nbsp;<B>Mass:</B>&nbsp=
;47756&nbsp;&nbsp;&nbsp;&nbsp;<B>Score:</B>&nbsp;451&nbsp;&nbsp;&nbsp;&nb=
sp;<B>Expect:</B>&nbsp;1.5e-039&nbsp;&nbsp;<B>Matches:</B>&nbsp;17</TT></=
TD></TR>
  <TR>
    <TD>&nbsp;</TD>
    <TD noWrap><TT>enolase [Arabidopsis lyrata subsp.=20
  lyrata]</TT></TD></TR></TBODY></TABLE>
<TABLE border=3D0 cellSpacing=3D0 cellPadding=3D0>
  <TBODY>
  <TR>
    <TD><TT>&nbsp;&nbsp;&nbsp;&nbsp;&nbsp;&nbsp;</TT></TD>
    <TD align=3Dright><TT><B>Observed&nbsp;&nbsp;</B></TT></TD>
    <TD noWrap align=3Dright><TT><B>Mr(expt)&nbsp;&nbsp;</B></TT></TD>
    <TD noWrap align=3Dright><TT><B>Mr(calc)&nbsp;&nbsp;</B></TT></TD>
    <TD align=3Dright><TT><B>&nbsp;ppm&nbsp;&nbsp;</B></TT></TD>
    <TD align=3Dright><TT><B>Start&nbsp;</B></TT></TD>
    <TD align=3Dright><TT><B>&nbsp;</B></TT></TD>
    <TD align=3Dright><TT><B>End&nbsp;</B></TT></TD>
    <TD align=3Dright><TT><B>Miss&nbsp;</B></TT></TD>
    <TD align=3Dright><TT><B>Ions&nbsp;</B></TT></TD>
    <TD><TT><B>&nbsp;Peptide</B></TT></TD></TR>
  <TR>
    <TD align=3Dright>&nbsp;</TD>
    <TD align=3Dright><TT>765.3477&nbsp;&nbsp;</TT></TD>
    <TD align=3Dright><TT>764.3404&nbsp;&nbsp;</TT></TD>
    <TD align=3Dright><TT>764.3817&nbsp;&nbsp;</TT></TD>
    <TD noWrap align=3Dright><TT>-53.97&nbsp;</TT></TD>
    <TD align=3Dright><TT>11&nbsp;</TT></TD>
    <TD noWrap align=3Dright><TT>-&nbsp;</TT></TD>
    <TD align=3Dright><TT>16&nbsp;</TT></TD>
    <TD align=3Dright><TT>0&nbsp;&nbsp;</TT></TD>
    <TD noWrap align=3Dright><TT>---&nbsp;&nbsp;</TT></TD>
    <TD noWrap><TT>&nbsp;R.QIFDSR.G</TT></TD></TR>
  <TR>
    <TD align=3Dright>&nbsp;</TD>
    <TD align=3Dright><TT>806.4086&nbsp;&nbsp;</TT></TD>
    <TD align=3Dright><TT>805.4013&nbsp;&nbsp;</TT></TD>
    <TD align=3Dright><TT>805.4446&nbsp;&nbsp;</TT></TD>
    <TD noWrap align=3Dright><TT>-53.78&nbsp;</TT></TD>
    <TD align=3Dright><TT>416&nbsp;</TT></TD>
    <TD noWrap align=3Dright><TT>-&nbsp;</TT></TD>
    <TD align=3Dright><TT>421&nbsp;</TT></TD>
    <TD align=3Dright><TT>0&nbsp;&nbsp;</TT></TD>
    <TD noWrap align=3Dright><TT>---&nbsp;&nbsp;</TT></TD>
    <TD noWrap><TT>&nbsp;K.YNQLLR.I</TT></TD></TR>
  <TR>
    <TD align=3Dright>&nbsp;</TD>
    <TD align=3Dright><TT>1071.4596&nbsp;&nbsp;</TT></TD>
    <TD align=3Dright><TT>1070.4523&nbsp;&nbsp;</TT></TD>
    <TD align=3Dright><TT>1070.5080&nbsp;&nbsp;</TT></TD>
    <TD noWrap align=3Dright><TT>-51.99&nbsp;</TT></TD>
    <TD align=3Dright><TT>372&nbsp;</TT></TD>
    <TD noWrap align=3Dright><TT>-&nbsp;</TT></TD>
    <TD align=3Dright><TT>381&nbsp;</TT></TD>
    <TD align=3Dright><TT>0&nbsp;&nbsp;</TT></TD>
    <TD noWrap align=3Dright><TT>---&nbsp;&nbsp;</TT></TD>
    <TD noWrap><TT>&nbsp;R.AGWGVMASHR.S</TT></TD></TR>
  <TR>
    <TD align=3Dright>&nbsp;</TD>
    <TD align=3Dright><TT>1071.4596&nbsp;&nbsp;</TT></TD>
    <TD align=3Dright><TT>1070.4523&nbsp;&nbsp;</TT></TD>
    <TD align=3Dright><TT>1070.5080&nbsp;&nbsp;</TT></TD>
    <TD noWrap align=3Dright><TT>-51.99&nbsp;</TT></TD>
    <TD align=3Dright><TT>372&nbsp;</TT></TD>
    <TD noWrap align=3Dright><TT>-&nbsp;</TT></TD>
    <TD align=3Dright><TT>381&nbsp;</TT></TD>
    <TD align=3Dright><TT>0&nbsp;&nbsp;</TT></TD>
    <TD noWrap align=3Dright><TT>62&nbsp;&nbsp;</TT></TD>
    <TD noWrap><TT>&nbsp;R.AGWGVMASHR.S</TT></TD></TR>
  <TR>
    <TD align=3Dright>&nbsp;</TD>
    <TD align=3Dright><TT>1087.4454&nbsp;&nbsp;</TT></TD>
    <TD align=3Dright><TT>1086.4381&nbsp;&nbsp;</TT></TD>
    <TD align=3Dright><TT>1086.5029&nbsp;&nbsp;</TT></TD>
    <TD noWrap align=3Dright><TT>-59.62&nbsp;</TT></TD>
    <TD align=3Dright><TT>372&nbsp;</TT></TD>
    <TD noWrap align=3Dright><TT>-&nbsp;</TT></TD>
    <TD align=3Dright><TT>381&nbsp;</TT></TD>
    <TD align=3Dright><TT>0&nbsp;&nbsp;</TT></TD>
    <TD noWrap align=3Dright><TT>---&nbsp;&nbsp;</TT></TD>
    <TD noWrap><TT>&nbsp;R.AGWGVMASHR.S + Oxidation (M)</TT></TD></TR>
  <TR>
    <TD align=3Dright>&nbsp;</TD>
    <TD align=3Dright><TT>1087.4454&nbsp;&nbsp;</TT></TD>
    <TD align=3Dright><TT>1086.4381&nbsp;&nbsp;</TT></TD>
    <TD align=3Dright><TT>1086.5029&nbsp;&nbsp;</TT></TD>
    <TD noWrap align=3Dright><TT>-59.62&nbsp;</TT></TD>
    <TD align=3Dright><TT>372&nbsp;</TT></TD>
    <TD noWrap align=3Dright><TT>-&nbsp;</TT></TD>
    <TD align=3Dright><TT>381&nbsp;</TT></TD>
    <TD align=3Dright><TT>0&nbsp;&nbsp;</TT></TD>
    <TD noWrap align=3Dright><TT>(23)&nbsp;</TT></TD>
    <TD noWrap><TT>&nbsp;R.AGWGVMASHR.S + Oxidation (M)</TT></TD></TR>
  <TR>
    <TD align=3Dright>&nbsp;</TD>
    <TD align=3Dright><TT>1189.5272&nbsp;&nbsp;</TT></TD>
    <TD align=3Dright><TT>1188.5199&nbsp;&nbsp;</TT></TD>
    <TD align=3Dright><TT>1188.5961&nbsp;&nbsp;</TT></TD>
    <TD noWrap align=3Dright><TT>-64.10&nbsp;</TT></TD>
    <TD align=3Dright><TT>189&nbsp;</TT></TD>
    <TD noWrap align=3Dright><TT>-&nbsp;</TT></TD>
    <TD align=3Dright><TT>198&nbsp;</TT></TD>
    <TD align=3Dright><TT>0&nbsp;&nbsp;</TT></TD>
    <TD noWrap align=3Dright><TT>---&nbsp;&nbsp;</TT></TD>
    <TD noWrap><TT>&nbsp;K.MGVEVYHNLK.S</TT></TD></TR>
  <TR>
    <TD align=3Dright>&nbsp;</TD>
    <TD align=3Dright><TT>1205.5278&nbsp;&nbsp;</TT></TD>
    <TD align=3Dright><TT>1204.5205&nbsp;&nbsp;</TT></TD>
    <TD align=3Dright><TT>1204.5910&nbsp;&nbsp;</TT></TD>
    <TD noWrap align=3Dright><TT>-58.53&nbsp;</TT></TD>
    <TD align=3Dright><TT>189&nbsp;</TT></TD>
    <TD noWrap align=3Dright><TT>-&nbsp;</TT></TD>
    <TD align=3Dright><TT>198&nbsp;</TT></TD>
    <TD align=3Dright><TT>0&nbsp;&nbsp;</TT></TD>
    <TD noWrap align=3Dright><TT>---&nbsp;&nbsp;</TT></TD>
    <TD noWrap><TT>&nbsp;K.MGVEVYHNLK.S + Oxidation (M)</TT></TD></TR>
  <TR>
    <TD align=3Dright>&nbsp;</TD>
    <TD align=3Dright><TT>1510.7545&nbsp;&nbsp;</TT></TD>
    <TD align=3Dright><TT>1509.7472&nbsp;&nbsp;</TT></TD>
    <TD align=3Dright><TT>1509.8403&nbsp;&nbsp;</TT></TD>
    <TD noWrap align=3Dright><TT>-61.63&nbsp;</TT></TD>
    <TD align=3Dright><TT>322&nbsp;</TT></TD>
    <TD noWrap align=3Dright><TT>-&nbsp;</TT></TD>
    <TD align=3Dright><TT>335&nbsp;</TT></TD>
    <TD align=3Dright><TT>0&nbsp;&nbsp;</TT></TD>
    <TD noWrap align=3Dright><TT>---&nbsp;&nbsp;</TT></TD>
    <TD noWrap><TT>&nbsp;K.VQIVGDDLLVTNPK.R</TT></TD></TR>
  <TR>
    <TD align=3Dright>&nbsp;</TD>
    <TD align=3Dright><TT>1510.7545&nbsp;&nbsp;</TT></TD>
    <TD align=3Dright><TT>1509.7472&nbsp;&nbsp;</TT></TD>
    <TD align=3Dright><TT>1509.8403&nbsp;&nbsp;</TT></TD>
    <TD noWrap align=3Dright><TT>-61.63&nbsp;</TT></TD>
    <TD align=3Dright><TT>322&nbsp;</TT></TD>
    <TD noWrap align=3Dright><TT>-&nbsp;</TT></TD>
    <TD align=3Dright><TT>335&nbsp;</TT></TD>
    <TD align=3Dright><TT>0&nbsp;&nbsp;</TT></TD>
    <TD noWrap align=3Dright><TT>62&nbsp;&nbsp;</TT></TD>
    <TD noWrap><TT>&nbsp;K.VQIVGDDLLVTNPK.R</TT></TD></TR>
  <TR>
    <TD align=3Dright>&nbsp;</TD>
    <TD align=3Dright><TT>1573.7368&nbsp;&nbsp;</TT></TD>
    <TD align=3Dright><TT>1572.7295&nbsp;&nbsp;</TT></TD>
    <TD align=3Dright><TT>1572.8359&nbsp;&nbsp;</TT></TD>
    <TD noWrap align=3Dright><TT>-67.63&nbsp;</TT></TD>
    <TD align=3Dright><TT>353&nbsp;</TT></TD>
    <TD noWrap align=3Dright><TT>-&nbsp;</TT></TD>
    <TD align=3Dright><TT>367&nbsp;</TT></TD>
    <TD align=3Dright><TT>0&nbsp;&nbsp;</TT></TD>
    <TD noWrap align=3Dright><TT>---&nbsp;&nbsp;</TT></TD>
    <TD noWrap><TT>&nbsp;K.VNQIGSVTESIEAVK.M</TT></TD></TR>
  <TR>
    <TD align=3Dright>&nbsp;</TD>
    <TD align=3Dright><TT>1616.7383&nbsp;&nbsp;</TT></TD>
    <TD align=3Dright><TT>1615.7310&nbsp;&nbsp;</TT></TD>
    <TD align=3Dright><TT>1615.8756&nbsp;&nbsp;</TT></TD>
    <TD noWrap align=3Dright><TT>-89.46&nbsp;</TT></TD>
    <TD align=3Dright><TT>189&nbsp;</TT></TD>
    <TD noWrap align=3Dright><TT>-&nbsp;</TT></TD>
    <TD align=3Dright><TT>202&nbsp;</TT></TD>
    <TD align=3Dright><TT>1&nbsp;&nbsp;</TT></TD>
    <TD noWrap align=3Dright><TT>---&nbsp;&nbsp;</TT></TD>
    <TD noWrap><TT>&nbsp;K.MGVEVYHNLKSVIK.K</TT></TD></TR>
  <TR>
    <TD align=3Dright>&nbsp;</TD>
    <TD align=3Dright><TT>1804.8521&nbsp;&nbsp;</TT></TD>
    <TD align=3Dright><TT>1803.8448&nbsp;&nbsp;</TT></TD>
    <TD align=3Dright><TT>1803.9366&nbsp;&nbsp;</TT></TD>
    <TD noWrap align=3Dright><TT>-50.90&nbsp;</TT></TD>
    <TD align=3Dright><TT>35&nbsp;</TT></TD>
    <TD noWrap align=3Dright><TT>-&nbsp;</TT></TD>
    <TD align=3Dright><TT>52&nbsp;</TT></TD>
    <TD align=3Dright><TT>0&nbsp;&nbsp;</TT></TD>
    <TD noWrap align=3Dright><TT>---&nbsp;&nbsp;</TT></TD>
    <TD noWrap><TT>&nbsp;R.AAVPSGASTGIYEALELR.D</TT></TD></TR>
  <TR>
    <TD align=3Dright>&nbsp;</TD>
    <TD align=3Dright><TT>1804.8521&nbsp;&nbsp;</TT></TD>
    <TD align=3Dright><TT>1803.8448&nbsp;&nbsp;</TT></TD>
    <TD align=3Dright><TT>1803.9366&nbsp;&nbsp;</TT></TD>
    <TD noWrap align=3Dright><TT>-50.90&nbsp;</TT></TD>
    <TD align=3Dright><TT>35&nbsp;</TT></TD>
    <TD noWrap align=3Dright><TT>-&nbsp;</TT></TD>
    <TD align=3Dright><TT>52&nbsp;</TT></TD>
    <TD align=3Dright><TT>0&nbsp;&nbsp;</TT></TD>
    <TD noWrap align=3Dright><TT>132&nbsp;&nbsp;</TT></TD>
    <TD noWrap><TT>&nbsp;R.AAVPSGASTGIYEALELR.D</TT></TD></TR>
  <TR>
    <TD align=3Dright>&nbsp;</TD>
    <TD align=3Dright><TT>2268.0051&nbsp;&nbsp;</TT></TD>
    <TD align=3Dright><TT>2266.9978&nbsp;&nbsp;</TT></TD>
    <TD align=3Dright><TT>2267.1169&nbsp;&nbsp;</TT></TD>
    <TD noWrap align=3Dright><TT>-52.52&nbsp;</TT></TD>
    <TD align=3Dright><TT>382&nbsp;</TT></TD>
    <TD noWrap align=3Dright><TT>-&nbsp;</TT></TD>
    <TD align=3Dright><TT>403&nbsp;</TT></TD>
    <TD align=3Dright><TT>0&nbsp;&nbsp;</TT></TD>
    <TD noWrap align=3Dright><TT>---&nbsp;&nbsp;</TT></TD>
    <TD noWrap><TT>&nbsp;R.SGETEDTFIADLSVGLSTGQIK.T</TT></TD></TR>
  <TR>
    <TD align=3Dright>&nbsp;</TD>
    <TD align=3Dright><TT>2323.9202&nbsp;&nbsp;</TT></TD>
    <TD align=3Dright><TT>2322.9129&nbsp;&nbsp;</TT></TD>
    <TD align=3Dright><TT>2323.0353&nbsp;&nbsp;</TT></TD>
    <TD noWrap align=3Dright><TT>-52.67&nbsp;</TT></TD>
    <TD align=3Dright><TT>205&nbsp;</TT></TD>
    <TD noWrap align=3Dright><TT>-&nbsp;</TT></TD>
    <TD align=3Dright><TT>226&nbsp;</TT></TD>
    <TD align=3Dright><TT>0&nbsp;&nbsp;</TT></TD>
    <TD noWrap align=3Dright><TT>---&nbsp;&nbsp;</TT></TD>
    <TD noWrap><TT>&nbsp;K.YGQDATNVGDEGGFAPNIQENK.E</TT></TD></TR>
  <TR>
    <TD align=3Dright>&nbsp;</TD>
    <TD align=3Dright><TT>2323.9202&nbsp;&nbsp;</TT></TD>
    <TD align=3Dright><TT>2322.9129&nbsp;&nbsp;</TT></TD>
    <TD align=3Dright><TT>2323.0353&nbsp;&nbsp;</TT></TD>
    <TD noWrap align=3Dright><TT>-52.67&nbsp;</TT></TD>
    <TD align=3Dright><TT>205&nbsp;</TT></TD>
    <TD noWrap align=3Dright><TT>-&nbsp;</TT></TD>
    <TD align=3Dright><TT>226&nbsp;</TT></TD>
    <TD align=3Dright><TT>0&nbsp;&nbsp;</TT></TD>
    <TD noWrap align=3Dright><TT>117&nbsp;&nbsp;</TT></TD>
    <TD =
noWrap><TT>&nbsp;K.YGQDATNVGDEGGFAPNIQENK.E</TT></TD></TR></TBODY></TABLE=
>
<TABLE border=3D0 cellSpacing=3D0>
  <TBODY>
  <TR>
    <TD><TT>&nbsp;&nbsp;&nbsp;&nbsp;&nbsp;&nbsp;</TT></TD>
    <TD><TT><B>No match to: </B>748.3301, 825.0604, 829.3508, 841.0229,=20
      842.4652, 870.4980, 875.4039, 922.4449, 942.4227, 958.4172, =
1103.4445,=20
      1165.5404, 1245.6270, 1421.6333, 1421.6333, 1536.8086, 1536.8086,=20
      1558.8221, 1826.8114, 1854.7892, 1854.7892, 1887.8196, 1887.8196,=20
      1898.8407, 1901.7509, 1914.8362, 1919.8057, 2003.9906, 2003.9906,=20
      2025.9866, 2345.9124, 2453.0259, =
3031.2585</TT></TD></TR></TBODY></TABLE><BR>
<TABLE border=3D0 cellSpacing=3D0>
  <TBODY>
  <TR>
    <TD><TT><B><A name=3DHit16>16.</A>&nbsp;&nbsp;&nbsp;</B></TT></TD>
    <TD noWrap><TT><A=20
      =
href=3D"http://zxw-pc/mascot/cgi/protein_view.pl?file=3D../data/20121225/=
F002417.dat&amp;hit=3D16"=20
      =
target=3D_blank>gi|297323733</A>&nbsp;&nbsp;&nbsp;&nbsp;<B>Mass:</B>&nbsp=
;47756&nbsp;&nbsp;&nbsp;&nbsp;<B>Score:</B>&nbsp;451&nbsp;&nbsp;&nbsp;&nb=
sp;<B>Expect:</B>&nbsp;1.5e-039&nbsp;&nbsp;<B>Matches:</B>&nbsp;17</TT></=
TD></TR>
  <TR>
    <TD>&nbsp;</TD>
    <TD noWrap><TT>enolase [Arabidopsis lyrata subsp.=20
  lyrata]</TT></TD></TR></TBODY></TABLE>
<TABLE border=3D0 cellSpacing=3D0 cellPadding=3D0>
  <TBODY>
  <TR>
    <TD><TT>&nbsp;&nbsp;&nbsp;&nbsp;&nbsp;&nbsp;</TT></TD>
    <TD align=3Dright><TT><B>Observed&nbsp;&nbsp;</B></TT></TD>
    <TD noWrap align=3Dright><TT><B>Mr(expt)&nbsp;&nbsp;</B></TT></TD>
    <TD noWrap align=3Dright><TT><B>Mr(calc)&nbsp;&nbsp;</B></TT></TD>
    <TD align=3Dright><TT><B>&nbsp;ppm&nbsp;&nbsp;</B></TT></TD>
    <TD align=3Dright><TT><B>Start&nbsp;</B></TT></TD>
    <TD align=3Dright><TT><B>&nbsp;</B></TT></TD>
    <TD align=3Dright><TT><B>End&nbsp;</B></TT></TD>
    <TD align=3Dright><TT><B>Miss&nbsp;</B></TT></TD>
    <TD align=3Dright><TT><B>Ions&nbsp;</B></TT></TD>
    <TD><TT><B>&nbsp;Peptide</B></TT></TD></TR>
  <TR>
    <TD align=3Dright>&nbsp;</TD>
    <TD align=3Dright><TT>765.3477&nbsp;&nbsp;</TT></TD>
    <TD align=3Dright><TT>764.3404&nbsp;&nbsp;</TT></TD>
    <TD align=3Dright><TT>764.3817&nbsp;&nbsp;</TT></TD>
    <TD noWrap align=3Dright><TT>-53.97&nbsp;</TT></TD>
    <TD align=3Dright><TT>11&nbsp;</TT></TD>
    <TD noWrap align=3Dright><TT>-&nbsp;</TT></TD>
    <TD align=3Dright><TT>16&nbsp;</TT></TD>
    <TD align=3Dright><TT>0&nbsp;&nbsp;</TT></TD>
    <TD noWrap align=3Dright><TT>---&nbsp;&nbsp;</TT></TD>
    <TD noWrap><TT>&nbsp;R.QIFDSR.G</TT></TD></TR>
  <TR>
    <TD align=3Dright>&nbsp;</TD>
    <TD align=3Dright><TT>806.4086&nbsp;&nbsp;</TT></TD>
    <TD align=3Dright><TT>805.4013&nbsp;&nbsp;</TT></TD>
    <TD align=3Dright><TT>805.4446&nbsp;&nbsp;</TT></TD>
    <TD noWrap align=3Dright><TT>-53.78&nbsp;</TT></TD>
    <TD align=3Dright><TT>416&nbsp;</TT></TD>
    <TD noWrap align=3Dright><TT>-&nbsp;</TT></TD>
    <TD align=3Dright><TT>421&nbsp;</TT></TD>
    <TD align=3Dright><TT>0&nbsp;&nbsp;</TT></TD>
    <TD noWrap align=3Dright><TT>---&nbsp;&nbsp;</TT></TD>
    <TD noWrap><TT>&nbsp;K.YNQLLR.I</TT></TD></TR>
  <TR>
    <TD align=3Dright>&nbsp;</TD>
    <TD align=3Dright><TT>1071.4596&nbsp;&nbsp;</TT></TD>
    <TD align=3Dright><TT>1070.4523&nbsp;&nbsp;</TT></TD>
    <TD align=3Dright><TT>1070.5080&nbsp;&nbsp;</TT></TD>
    <TD noWrap align=3Dright><TT>-51.99&nbsp;</TT></TD>
    <TD align=3Dright><TT>372&nbsp;</TT></TD>
    <TD noWrap align=3Dright><TT>-&nbsp;</TT></TD>
    <TD align=3Dright><TT>381&nbsp;</TT></TD>
    <TD align=3Dright><TT>0&nbsp;&nbsp;</TT></TD>
    <TD noWrap align=3Dright><TT>---&nbsp;&nbsp;</TT></TD>
    <TD noWrap><TT>&nbsp;R.AGWGVMASHR.S</TT></TD></TR>
  <TR>
    <TD align=3Dright>&nbsp;</TD>
    <TD align=3Dright><TT>1071.4596&nbsp;&nbsp;</TT></TD>
    <TD align=3Dright><TT>1070.4523&nbsp;&nbsp;</TT></TD>
    <TD align=3Dright><TT>1070.5080&nbsp;&nbsp;</TT></TD>
    <TD noWrap align=3Dright><TT>-51.99&nbsp;</TT></TD>
    <TD align=3Dright><TT>372&nbsp;</TT></TD>
    <TD noWrap align=3Dright><TT>-&nbsp;</TT></TD>
    <TD align=3Dright><TT>381&nbsp;</TT></TD>
    <TD align=3Dright><TT>0&nbsp;&nbsp;</TT></TD>
    <TD noWrap align=3Dright><TT>62&nbsp;&nbsp;</TT></TD>
    <TD noWrap><TT>&nbsp;R.AGWGVMASHR.S</TT></TD></TR>
  <TR>
    <TD align=3Dright>&nbsp;</TD>
    <TD align=3Dright><TT>1087.4454&nbsp;&nbsp;</TT></TD>
    <TD align=3Dright><TT>1086.4381&nbsp;&nbsp;</TT></TD>
    <TD align=3Dright><TT>1086.5029&nbsp;&nbsp;</TT></TD>
    <TD noWrap align=3Dright><TT>-59.62&nbsp;</TT></TD>
    <TD align=3Dright><TT>372&nbsp;</TT></TD>
    <TD noWrap align=3Dright><TT>-&nbsp;</TT></TD>
    <TD align=3Dright><TT>381&nbsp;</TT></TD>
    <TD align=3Dright><TT>0&nbsp;&nbsp;</TT></TD>
    <TD noWrap align=3Dright><TT>---&nbsp;&nbsp;</TT></TD>
    <TD noWrap><TT>&nbsp;R.AGWGVMASHR.S + Oxidation (M)</TT></TD></TR>
  <TR>
    <TD align=3Dright>&nbsp;</TD>
    <TD align=3Dright><TT>1087.4454&nbsp;&nbsp;</TT></TD>
    <TD align=3Dright><TT>1086.4381&nbsp;&nbsp;</TT></TD>
    <TD align=3Dright><TT>1086.5029&nbsp;&nbsp;</TT></TD>
    <TD noWrap align=3Dright><TT>-59.62&nbsp;</TT></TD>
    <TD align=3Dright><TT>372&nbsp;</TT></TD>
    <TD noWrap align=3Dright><TT>-&nbsp;</TT></TD>
    <TD align=3Dright><TT>381&nbsp;</TT></TD>
    <TD align=3Dright><TT>0&nbsp;&nbsp;</TT></TD>
    <TD noWrap align=3Dright><TT>(23)&nbsp;</TT></TD>
    <TD noWrap><TT>&nbsp;R.AGWGVMASHR.S + Oxidation (M)</TT></TD></TR>
  <TR>
    <TD align=3Dright>&nbsp;</TD>
    <TD align=3Dright><TT>1189.5272&nbsp;&nbsp;</TT></TD>
    <TD align=3Dright><TT>1188.5199&nbsp;&nbsp;</TT></TD>
    <TD align=3Dright><TT>1188.5961&nbsp;&nbsp;</TT></TD>
    <TD noWrap align=3Dright><TT>-64.10&nbsp;</TT></TD>
    <TD align=3Dright><TT>189&nbsp;</TT></TD>
    <TD noWrap align=3Dright><TT>-&nbsp;</TT></TD>
    <TD align=3Dright><TT>198&nbsp;</TT></TD>
    <TD align=3Dright><TT>0&nbsp;&nbsp;</TT></TD>
    <TD noWrap align=3Dright><TT>---&nbsp;&nbsp;</TT></TD>
    <TD noWrap><TT>&nbsp;K.MGVEVYHNLK.S</TT></TD></TR>
  <TR>
    <TD align=3Dright>&nbsp;</TD>
    <TD align=3Dright><TT>1205.5278&nbsp;&nbsp;</TT></TD>
    <TD align=3Dright><TT>1204.5205&nbsp;&nbsp;</TT></TD>
    <TD align=3Dright><TT>1204.5910&nbsp;&nbsp;</TT></TD>
    <TD noWrap align=3Dright><TT>-58.53&nbsp;</TT></TD>
    <TD align=3Dright><TT>189&nbsp;</TT></TD>
    <TD noWrap align=3Dright><TT>-&nbsp;</TT></TD>
    <TD align=3Dright><TT>198&nbsp;</TT></TD>
    <TD align=3Dright><TT>0&nbsp;&nbsp;</TT></TD>
    <TD noWrap align=3Dright><TT>---&nbsp;&nbsp;</TT></TD>
    <TD noWrap><TT>&nbsp;K.MGVEVYHNLK.S + Oxidation (M)</TT></TD></TR>
  <TR>
    <TD align=3Dright>&nbsp;</TD>
    <TD align=3Dright><TT>1510.7545&nbsp;&nbsp;</TT></TD>
    <TD align=3Dright><TT>1509.7472&nbsp;&nbsp;</TT></TD>
    <TD align=3Dright><TT>1509.8403&nbsp;&nbsp;</TT></TD>
    <TD noWrap align=3Dright><TT>-61.63&nbsp;</TT></TD>
    <TD align=3Dright><TT>322&nbsp;</TT></TD>
    <TD noWrap align=3Dright><TT>-&nbsp;</TT></TD>
    <TD align=3Dright><TT>335&nbsp;</TT></TD>
    <TD align=3Dright><TT>0&nbsp;&nbsp;</TT></TD>
    <TD noWrap align=3Dright><TT>---&nbsp;&nbsp;</TT></TD>
    <TD noWrap><TT>&nbsp;K.VQIVGDDLLVTNPK.R</TT></TD></TR>
  <TR>
    <TD align=3Dright>&nbsp;</TD>
    <TD align=3Dright><TT>1510.7545&nbsp;&nbsp;</TT></TD>
    <TD align=3Dright><TT>1509.7472&nbsp;&nbsp;</TT></TD>
    <TD align=3Dright><TT>1509.8403&nbsp;&nbsp;</TT></TD>
    <TD noWrap align=3Dright><TT>-61.63&nbsp;</TT></TD>
    <TD align=3Dright><TT>322&nbsp;</TT></TD>
    <TD noWrap align=3Dright><TT>-&nbsp;</TT></TD>
    <TD align=3Dright><TT>335&nbsp;</TT></TD>
    <TD align=3Dright><TT>0&nbsp;&nbsp;</TT></TD>
    <TD noWrap align=3Dright><TT>62&nbsp;&nbsp;</TT></TD>
    <TD noWrap><TT>&nbsp;K.VQIVGDDLLVTNPK.R</TT></TD></TR>
  <TR>
    <TD align=3Dright>&nbsp;</TD>
    <TD align=3Dright><TT>1573.7368&nbsp;&nbsp;</TT></TD>
    <TD align=3Dright><TT>1572.7295&nbsp;&nbsp;</TT></TD>
    <TD align=3Dright><TT>1572.8359&nbsp;&nbsp;</TT></TD>
    <TD noWrap align=3Dright><TT>-67.63&nbsp;</TT></TD>
    <TD align=3Dright><TT>353&nbsp;</TT></TD>
    <TD noWrap align=3Dright><TT>-&nbsp;</TT></TD>
    <TD align=3Dright><TT>367&nbsp;</TT></TD>
    <TD align=3Dright><TT>0&nbsp;&nbsp;</TT></TD>
    <TD noWrap align=3Dright><TT>---&nbsp;&nbsp;</TT></TD>
    <TD noWrap><TT>&nbsp;K.VNQIGSVTESIEAVK.M</TT></TD></TR>
  <TR>
    <TD align=3Dright>&nbsp;</TD>
    <TD align=3Dright><TT>1616.7383&nbsp;&nbsp;</TT></TD>
    <TD align=3Dright><TT>1615.7310&nbsp;&nbsp;</TT></TD>
    <TD align=3Dright><TT>1615.8756&nbsp;&nbsp;</TT></TD>
    <TD noWrap align=3Dright><TT>-89.46&nbsp;</TT></TD>
    <TD align=3Dright><TT>189&nbsp;</TT></TD>
    <TD noWrap align=3Dright><TT>-&nbsp;</TT></TD>
    <TD align=3Dright><TT>202&nbsp;</TT></TD>
    <TD align=3Dright><TT>1&nbsp;&nbsp;</TT></TD>
    <TD noWrap align=3Dright><TT>---&nbsp;&nbsp;</TT></TD>
    <TD noWrap><TT>&nbsp;K.MGVEVYHNLKSVIK.K</TT></TD></TR>
  <TR>
    <TD align=3Dright>&nbsp;</TD>
    <TD align=3Dright><TT>1804.8521&nbsp;&nbsp;</TT></TD>
    <TD align=3Dright><TT>1803.8448&nbsp;&nbsp;</TT></TD>
    <TD align=3Dright><TT>1803.9366&nbsp;&nbsp;</TT></TD>
    <TD noWrap align=3Dright><TT>-50.90&nbsp;</TT></TD>
    <TD align=3Dright><TT>35&nbsp;</TT></TD>
    <TD noWrap align=3Dright><TT>-&nbsp;</TT></TD>
    <TD align=3Dright><TT>52&nbsp;</TT></TD>
    <TD align=3Dright><TT>0&nbsp;&nbsp;</TT></TD>
    <TD noWrap align=3Dright><TT>---&nbsp;&nbsp;</TT></TD>
    <TD noWrap><TT>&nbsp;R.AAVPSGASTGIYEALELR.D</TT></TD></TR>
  <TR>
    <TD align=3Dright>&nbsp;</TD>
    <TD align=3Dright><TT>1804.8521&nbsp;&nbsp;</TT></TD>
    <TD align=3Dright><TT>1803.8448&nbsp;&nbsp;</TT></TD>
    <TD align=3Dright><TT>1803.9366&nbsp;&nbsp;</TT></TD>
    <TD noWrap align=3Dright><TT>-50.90&nbsp;</TT></TD>
    <TD align=3Dright><TT>35&nbsp;</TT></TD>
    <TD noWrap align=3Dright><TT>-&nbsp;</TT></TD>
    <TD align=3Dright><TT>52&nbsp;</TT></TD>
    <TD align=3Dright><TT>0&nbsp;&nbsp;</TT></TD>
    <TD noWrap align=3Dright><TT>132&nbsp;&nbsp;</TT></TD>
    <TD noWrap><TT>&nbsp;R.AAVPSGASTGIYEALELR.D</TT></TD></TR>
  <TR>
    <TD align=3Dright>&nbsp;</TD>
    <TD align=3Dright><TT>2268.0051&nbsp;&nbsp;</TT></TD>
    <TD align=3Dright><TT>2266.9978&nbsp;&nbsp;</TT></TD>
    <TD align=3Dright><TT>2267.1169&nbsp;&nbsp;</TT></TD>
    <TD noWrap align=3Dright><TT>-52.52&nbsp;</TT></TD>
    <TD align=3Dright><TT>382&nbsp;</TT></TD>
    <TD noWrap align=3Dright><TT>-&nbsp;</TT></TD>
    <TD align=3Dright><TT>403&nbsp;</TT></TD>
    <TD align=3Dright><TT>0&nbsp;&nbsp;</TT></TD>
    <TD noWrap align=3Dright><TT>---&nbsp;&nbsp;</TT></TD>
    <TD noWrap><TT>&nbsp;R.SGETEDTFIADLSVGLSTGQIK.T</TT></TD></TR>
  <TR>
    <TD align=3Dright>&nbsp;</TD>
    <TD align=3Dright><TT>2323.9202&nbsp;&nbsp;</TT></TD>
    <TD align=3Dright><TT>2322.9129&nbsp;&nbsp;</TT></TD>
    <TD align=3Dright><TT>2323.0353&nbsp;&nbsp;</TT></TD>
    <TD noWrap align=3Dright><TT>-52.67&nbsp;</TT></TD>
    <TD align=3Dright><TT>205&nbsp;</TT></TD>
    <TD noWrap align=3Dright><TT>-&nbsp;</TT></TD>
    <TD align=3Dright><TT>226&nbsp;</TT></TD>
    <TD align=3Dright><TT>0&nbsp;&nbsp;</TT></TD>
    <TD noWrap align=3Dright><TT>---&nbsp;&nbsp;</TT></TD>
    <TD noWrap><TT>&nbsp;K.YGQDATNVGDEGGFAPNIQENK.E</TT></TD></TR>
  <TR>
    <TD align=3Dright>&nbsp;</TD>
    <TD align=3Dright><TT>2323.9202&nbsp;&nbsp;</TT></TD>
    <TD align=3Dright><TT>2322.9129&nbsp;&nbsp;</TT></TD>
    <TD align=3Dright><TT>2323.0353&nbsp;&nbsp;</TT></TD>
    <TD noWrap align=3Dright><TT>-52.67&nbsp;</TT></TD>
    <TD align=3Dright><TT>205&nbsp;</TT></TD>
    <TD noWrap align=3Dright><TT>-&nbsp;</TT></TD>
    <TD align=3Dright><TT>226&nbsp;</TT></TD>
    <TD align=3Dright><TT>0&nbsp;&nbsp;</TT></TD>
    <TD noWrap align=3Dright><TT>117&nbsp;&nbsp;</TT></TD>
    <TD =
noWrap><TT>&nbsp;K.YGQDATNVGDEGGFAPNIQENK.E</TT></TD></TR></TBODY></TABLE=
>
<TABLE border=3D0 cellSpacing=3D0>
  <TBODY>
  <TR>
    <TD><TT>&nbsp;&nbsp;&nbsp;&nbsp;&nbsp;&nbsp;</TT></TD>
    <TD><TT><B>No match to: </B>748.3301, 825.0604, 829.3508, 841.0229,=20
      842.4652, 870.4980, 875.4039, 922.4449, 942.4227, 958.4172, =
1103.4445,=20
      1165.5404, 1245.6270, 1421.6333, 1421.6333, 1536.8086, 1536.8086,=20
      1558.8221, 1826.8114, 1854.7892, 1854.7892, 1887.8196, 1887.8196,=20
      1898.8407, 1901.7509, 1914.8362, 1919.8057, 2003.9906, 2003.9906,=20
      2025.9866, 2345.9124, 2453.0259, =
3031.2585</TT></TD></TR></TBODY></TABLE><BR>
<TABLE border=3D0 cellSpacing=3D0>
  <TBODY>
  <TR>
    <TD><TT><B><A name=3DHit17>17.</A>&nbsp;&nbsp;&nbsp;</B></TT></TD>
    <TD noWrap><TT><A=20
      =
href=3D"http://zxw-pc/mascot/cgi/protein_view.pl?file=3D../data/20121225/=
F002417.dat&amp;hit=3D17"=20
      =
target=3D_blank>gi|298545103</A>&nbsp;&nbsp;&nbsp;&nbsp;<B>Mass:</B>&nbsp=
;48137&nbsp;&nbsp;&nbsp;&nbsp;<B>Score:</B>&nbsp;448&nbsp;&nbsp;&nbsp;&nb=
sp;<B>Expect:</B>&nbsp;2.9e-039&nbsp;&nbsp;<B>Matches:</B>&nbsp;17</TT></=
TD></TR>
  <TR>
    <TD>&nbsp;</TD>
    <TD noWrap><TT>unnamed protein product [Spinacia=20
  oleracea]</TT></TD></TR></TBODY></TABLE>
<TABLE border=3D0 cellSpacing=3D0 cellPadding=3D0>
  <TBODY>
  <TR>
    <TD><TT>&nbsp;&nbsp;&nbsp;&nbsp;&nbsp;&nbsp;</TT></TD>
    <TD align=3Dright><TT><B>Observed&nbsp;&nbsp;</B></TT></TD>
    <TD noWrap align=3Dright><TT><B>Mr(expt)&nbsp;&nbsp;</B></TT></TD>
    <TD noWrap align=3Dright><TT><B>Mr(calc)&nbsp;&nbsp;</B></TT></TD>
    <TD align=3Dright><TT><B>&nbsp;ppm&nbsp;&nbsp;</B></TT></TD>
    <TD align=3Dright><TT><B>Start&nbsp;</B></TT></TD>
    <TD align=3Dright><TT><B>&nbsp;</B></TT></TD>
    <TD align=3Dright><TT><B>End&nbsp;</B></TT></TD>
    <TD align=3Dright><TT><B>Miss&nbsp;</B></TT></TD>
    <TD align=3Dright><TT><B>Ions&nbsp;</B></TT></TD>
    <TD><TT><B>&nbsp;Peptide</B></TT></TD></TR>
  <TR>
    <TD align=3Dright>&nbsp;</TD>
    <TD align=3Dright><TT>765.3477&nbsp;&nbsp;</TT></TD>
    <TD align=3Dright><TT>764.3404&nbsp;&nbsp;</TT></TD>
    <TD align=3Dright><TT>764.3817&nbsp;&nbsp;</TT></TD>
    <TD noWrap align=3Dright><TT>-53.97&nbsp;</TT></TD>
    <TD align=3Dright><TT>11&nbsp;</TT></TD>
    <TD noWrap align=3Dright><TT>-&nbsp;</TT></TD>
    <TD align=3Dright><TT>16&nbsp;</TT></TD>
    <TD align=3Dright><TT>0&nbsp;&nbsp;</TT></TD>
    <TD noWrap align=3Dright><TT>---&nbsp;&nbsp;</TT></TD>
    <TD noWrap><TT>&nbsp;R.QIFDSR.G</TT></TD></TR>
  <TR>
    <TD align=3Dright>&nbsp;</TD>
    <TD align=3Dright><TT>806.4086&nbsp;&nbsp;</TT></TD>
    <TD align=3Dright><TT>805.4013&nbsp;&nbsp;</TT></TD>
    <TD align=3Dright><TT>805.4446&nbsp;&nbsp;</TT></TD>
    <TD noWrap align=3Dright><TT>-53.78&nbsp;</TT></TD>
    <TD align=3Dright><TT>416&nbsp;</TT></TD>
    <TD noWrap align=3Dright><TT>-&nbsp;</TT></TD>
    <TD align=3Dright><TT>421&nbsp;</TT></TD>
    <TD align=3Dright><TT>0&nbsp;&nbsp;</TT></TD>
    <TD noWrap align=3Dright><TT>---&nbsp;&nbsp;</TT></TD>
    <TD noWrap><TT>&nbsp;K.YNQLLR.I</TT></TD></TR>
  <TR>
    <TD align=3Dright>&nbsp;</TD>
    <TD align=3Dright><TT>1071.4596&nbsp;&nbsp;</TT></TD>
    <TD align=3Dright><TT>1070.4523&nbsp;&nbsp;</TT></TD>
    <TD align=3Dright><TT>1070.5080&nbsp;&nbsp;</TT></TD>
    <TD noWrap align=3Dright><TT>-51.99&nbsp;</TT></TD>
    <TD align=3Dright><TT>372&nbsp;</TT></TD>
    <TD noWrap align=3Dright><TT>-&nbsp;</TT></TD>
    <TD align=3Dright><TT>381&nbsp;</TT></TD>
    <TD align=3Dright><TT>0&nbsp;&nbsp;</TT></TD>
    <TD noWrap align=3Dright><TT>---&nbsp;&nbsp;</TT></TD>
    <TD noWrap><TT>&nbsp;R.AGWGVMASHR.S</TT></TD></TR>
  <TR>
    <TD align=3Dright>&nbsp;</TD>
    <TD align=3Dright><TT>1071.4596&nbsp;&nbsp;</TT></TD>
    <TD align=3Dright><TT>1070.4523&nbsp;&nbsp;</TT></TD>
    <TD align=3Dright><TT>1070.5080&nbsp;&nbsp;</TT></TD>
    <TD noWrap align=3Dright><TT>-51.99&nbsp;</TT></TD>
    <TD align=3Dright><TT>372&nbsp;</TT></TD>
    <TD noWrap align=3Dright><TT>-&nbsp;</TT></TD>
    <TD align=3Dright><TT>381&nbsp;</TT></TD>
    <TD align=3Dright><TT>0&nbsp;&nbsp;</TT></TD>
    <TD noWrap align=3Dright><TT>62&nbsp;&nbsp;</TT></TD>
    <TD noWrap><TT>&nbsp;R.AGWGVMASHR.S</TT></TD></TR>
  <TR>
    <TD align=3Dright>&nbsp;</TD>
    <TD align=3Dright><TT>1087.4454&nbsp;&nbsp;</TT></TD>
    <TD align=3Dright><TT>1086.4381&nbsp;&nbsp;</TT></TD>
    <TD align=3Dright><TT>1086.5029&nbsp;&nbsp;</TT></TD>
    <TD noWrap align=3Dright><TT>-59.62&nbsp;</TT></TD>
    <TD align=3Dright><TT>372&nbsp;</TT></TD>
    <TD noWrap align=3Dright><TT>-&nbsp;</TT></TD>
    <TD align=3Dright><TT>381&nbsp;</TT></TD>
    <TD align=3Dright><TT>0&nbsp;&nbsp;</TT></TD>
    <TD noWrap align=3Dright><TT>---&nbsp;&nbsp;</TT></TD>
    <TD noWrap><TT>&nbsp;R.AGWGVMASHR.S + Oxidation (M)</TT></TD></TR>
  <TR>
    <TD align=3Dright>&nbsp;</TD>
    <TD align=3Dright><TT>1087.4454&nbsp;&nbsp;</TT></TD>
    <TD align=3Dright><TT>1086.4381&nbsp;&nbsp;</TT></TD>
    <TD align=3Dright><TT>1086.5029&nbsp;&nbsp;</TT></TD>
    <TD noWrap align=3Dright><TT>-59.62&nbsp;</TT></TD>
    <TD align=3Dright><TT>372&nbsp;</TT></TD>
    <TD noWrap align=3Dright><TT>-&nbsp;</TT></TD>
    <TD align=3Dright><TT>381&nbsp;</TT></TD>
    <TD align=3Dright><TT>0&nbsp;&nbsp;</TT></TD>
    <TD noWrap align=3Dright><TT>(23)&nbsp;</TT></TD>
    <TD noWrap><TT>&nbsp;R.AGWGVMASHR.S + Oxidation (M)</TT></TD></TR>
  <TR>
    <TD align=3Dright>&nbsp;</TD>
    <TD align=3Dright><TT>1510.7545&nbsp;&nbsp;</TT></TD>
    <TD align=3Dright><TT>1509.7472&nbsp;&nbsp;</TT></TD>
    <TD align=3Dright><TT>1509.8403&nbsp;&nbsp;</TT></TD>
    <TD noWrap align=3Dright><TT>-61.63&nbsp;</TT></TD>
    <TD align=3Dright><TT>322&nbsp;</TT></TD>
    <TD noWrap align=3Dright><TT>-&nbsp;</TT></TD>
    <TD align=3Dright><TT>335&nbsp;</TT></TD>
    <TD align=3Dright><TT>0&nbsp;&nbsp;</TT></TD>
    <TD noWrap align=3Dright><TT>---&nbsp;&nbsp;</TT></TD>
    <TD noWrap><TT>&nbsp;K.VQIVGDDLLVTNPK.R</TT></TD></TR>
  <TR>
    <TD align=3Dright>&nbsp;</TD>
    <TD align=3Dright><TT>1510.7545&nbsp;&nbsp;</TT></TD>
    <TD align=3Dright><TT>1509.7472&nbsp;&nbsp;</TT></TD>
    <TD align=3Dright><TT>1509.8403&nbsp;&nbsp;</TT></TD>
    <TD noWrap align=3Dright><TT>-61.63&nbsp;</TT></TD>
    <TD align=3Dright><TT>322&nbsp;</TT></TD>
    <TD noWrap align=3Dright><TT>-&nbsp;</TT></TD>
    <TD align=3Dright><TT>335&nbsp;</TT></TD>
    <TD align=3Dright><TT>0&nbsp;&nbsp;</TT></TD>
    <TD noWrap align=3Dright><TT>62&nbsp;&nbsp;</TT></TD>
    <TD noWrap><TT>&nbsp;K.VQIVGDDLLVTNPK.R</TT></TD></TR>
  <TR>
    <TD align=3Dright>&nbsp;</TD>
    <TD align=3Dright><TT>1573.7368&nbsp;&nbsp;</TT></TD>
    <TD align=3Dright><TT>1572.7295&nbsp;&nbsp;</TT></TD>
    <TD align=3Dright><TT>1572.8359&nbsp;&nbsp;</TT></TD>
    <TD noWrap align=3Dright><TT>-67.63&nbsp;</TT></TD>
    <TD align=3Dright><TT>353&nbsp;</TT></TD>
    <TD noWrap align=3Dright><TT>-&nbsp;</TT></TD>
    <TD align=3Dright><TT>367&nbsp;</TT></TD>
    <TD align=3Dright><TT>0&nbsp;&nbsp;</TT></TD>
    <TD noWrap align=3Dright><TT>---&nbsp;&nbsp;</TT></TD>
    <TD noWrap><TT>&nbsp;K.VNQIGSVTESIEAVK.M</TT></TD></TR>
  <TR>
    <TD align=3Dright>&nbsp;</TD>
    <TD align=3Dright><TT>1804.8521&nbsp;&nbsp;</TT></TD>
    <TD align=3Dright><TT>1803.8448&nbsp;&nbsp;</TT></TD>
    <TD align=3Dright><TT>1803.9366&nbsp;&nbsp;</TT></TD>
    <TD noWrap align=3Dright><TT>-50.90&nbsp;</TT></TD>
    <TD align=3Dright><TT>35&nbsp;</TT></TD>
    <TD noWrap align=3Dright><TT>-&nbsp;</TT></TD>
    <TD align=3Dright><TT>52&nbsp;</TT></TD>
    <TD align=3Dright><TT>0&nbsp;&nbsp;</TT></TD>
    <TD noWrap align=3Dright><TT>---&nbsp;&nbsp;</TT></TD>
    <TD noWrap><TT>&nbsp;R.AAVPSGASTGIYEALELR.D</TT></TD></TR>
  <TR>
    <TD align=3Dright>&nbsp;</TD>
    <TD align=3Dright><TT>1804.8521&nbsp;&nbsp;</TT></TD>
    <TD align=3Dright><TT>1803.8448&nbsp;&nbsp;</TT></TD>
    <TD align=3Dright><TT>1803.9366&nbsp;&nbsp;</TT></TD>
    <TD noWrap align=3Dright><TT>-50.90&nbsp;</TT></TD>
    <TD align=3Dright><TT>35&nbsp;</TT></TD>
    <TD noWrap align=3Dright><TT>-&nbsp;</TT></TD>
    <TD align=3Dright><TT>52&nbsp;</TT></TD>
    <TD align=3Dright><TT>0&nbsp;&nbsp;</TT></TD>
    <TD noWrap align=3Dright><TT>132&nbsp;&nbsp;</TT></TD>
    <TD noWrap><TT>&nbsp;R.AAVPSGASTGIYEALELR.D</TT></TD></TR>
  <TR>
    <TD align=3Dright>&nbsp;</TD>
    <TD align=3Dright><TT>1898.8407&nbsp;&nbsp;</TT></TD>
    <TD align=3Dright><TT>1897.8334&nbsp;&nbsp;</TT></TD>
    <TD align=3Dright><TT>1897.9430&nbsp;&nbsp;</TT></TD>
    <TD noWrap align=3Dright><TT>-57.74&nbsp;</TT></TD>
    <TD align=3Dright><TT>168&nbsp;</TT></TD>
    <TD noWrap align=3Dright><TT>-&nbsp;</TT></TD>
    <TD align=3Dright><TT>184&nbsp;</TT></TD>
    <TD align=3Dright><TT>0&nbsp;&nbsp;</TT></TD>
    <TD noWrap align=3Dright><TT>---&nbsp;&nbsp;</TT></TD>
    <TD noWrap><TT>&nbsp;K.LAMQEFMILPTGASSFR.E</TT></TD></TR>
  <TR>
    <TD align=3Dright>&nbsp;</TD>
    <TD align=3Dright><TT>1901.7509&nbsp;&nbsp;</TT></TD>
    <TD align=3Dright><TT>1900.7436&nbsp;&nbsp;</TT></TD>
    <TD align=3Dright><TT>1900.8439&nbsp;&nbsp;</TT></TD>
    <TD noWrap align=3Dright><TT>-52.74&nbsp;</TT></TD>
    <TD align=3Dright><TT>262&nbsp;</TT></TD>
    <TD noWrap align=3Dright><TT>-&nbsp;</TT></TD>
    <TD align=3Dright><TT>277&nbsp;</TT></TD>
    <TD align=3Dright><TT>1&nbsp;&nbsp;</TT></TD>
    <TD noWrap align=3Dright><TT>---&nbsp;&nbsp;</TT></TD>
    <TD noWrap><TT>&nbsp;K.TYDLNFKEENNDGSQK.I</TT></TD></TR>
  <TR>
    <TD align=3Dright>&nbsp;</TD>
    <TD align=3Dright><TT>1914.8362&nbsp;&nbsp;</TT></TD>
    <TD align=3Dright><TT>1913.8289&nbsp;&nbsp;</TT></TD>
    <TD align=3Dright><TT>1913.9379&nbsp;&nbsp;</TT></TD>
    <TD noWrap align=3Dright><TT>-56.95&nbsp;</TT></TD>
    <TD align=3Dright><TT>168&nbsp;</TT></TD>
    <TD noWrap align=3Dright><TT>-&nbsp;</TT></TD>
    <TD align=3Dright><TT>184&nbsp;</TT></TD>
    <TD align=3Dright><TT>0&nbsp;&nbsp;</TT></TD>
    <TD noWrap align=3Dright><TT>---&nbsp;&nbsp;</TT></TD>
    <TD noWrap><TT>&nbsp;K.LAMQEFMILPTGASSFR.E + Oxidation =
(M)</TT></TD></TR>
  <TR>
    <TD align=3Dright>&nbsp;</TD>
    <TD align=3Dright><TT>2268.0051&nbsp;&nbsp;</TT></TD>
    <TD align=3Dright><TT>2266.9978&nbsp;&nbsp;</TT></TD>
    <TD align=3Dright><TT>2267.1169&nbsp;&nbsp;</TT></TD>
    <TD noWrap align=3Dright><TT>-52.52&nbsp;</TT></TD>
    <TD align=3Dright><TT>382&nbsp;</TT></TD>
    <TD noWrap align=3Dright><TT>-&nbsp;</TT></TD>
    <TD align=3Dright><TT>403&nbsp;</TT></TD>
    <TD align=3Dright><TT>0&nbsp;&nbsp;</TT></TD>
    <TD noWrap align=3Dright><TT>---&nbsp;&nbsp;</TT></TD>
    <TD noWrap><TT>&nbsp;R.SGETEDTFIADLSVGLSTGQIK.T</TT></TD></TR>
  <TR>
    <TD align=3Dright>&nbsp;</TD>
    <TD align=3Dright><TT>2323.9202&nbsp;&nbsp;</TT></TD>
    <TD align=3Dright><TT>2322.9129&nbsp;&nbsp;</TT></TD>
    <TD align=3Dright><TT>2323.0353&nbsp;&nbsp;</TT></TD>
    <TD noWrap align=3Dright><TT>-52.67&nbsp;</TT></TD>
    <TD align=3Dright><TT>205&nbsp;</TT></TD>
    <TD noWrap align=3Dright><TT>-&nbsp;</TT></TD>
    <TD align=3Dright><TT>226&nbsp;</TT></TD>
    <TD align=3Dright><TT>0&nbsp;&nbsp;</TT></TD>
    <TD noWrap align=3Dright><TT>---&nbsp;&nbsp;</TT></TD>
    <TD noWrap><TT>&nbsp;K.YGQDATNVGDEGGFAPNIQENK.E</TT></TD></TR>
  <TR>
    <TD align=3Dright>&nbsp;</TD>
    <TD align=3Dright><TT>2323.9202&nbsp;&nbsp;</TT></TD>
    <TD align=3Dright><TT>2322.9129&nbsp;&nbsp;</TT></TD>
    <TD align=3Dright><TT>2323.0353&nbsp;&nbsp;</TT></TD>
    <TD noWrap align=3Dright><TT>-52.67&nbsp;</TT></TD>
    <TD align=3Dright><TT>205&nbsp;</TT></TD>
    <TD noWrap align=3Dright><TT>-&nbsp;</TT></TD>
    <TD align=3Dright><TT>226&nbsp;</TT></TD>
    <TD align=3Dright><TT>0&nbsp;&nbsp;</TT></TD>
    <TD noWrap align=3Dright><TT>117&nbsp;&nbsp;</TT></TD>
    <TD =
noWrap><TT>&nbsp;K.YGQDATNVGDEGGFAPNIQENK.E</TT></TD></TR></TBODY></TABLE=
>
<TABLE border=3D0 cellSpacing=3D0>
  <TBODY>
  <TR>
    <TD><TT>&nbsp;&nbsp;&nbsp;&nbsp;&nbsp;&nbsp;</TT></TD>
    <TD><TT><B>No match to: </B>748.3301, 825.0604, 829.3508, 841.0229,=20
      842.4652, 870.4980, 875.4039, 922.4449, 942.4227, 958.4172, =
1103.4445,=20
      1165.5404, 1189.5272, 1205.5278, 1245.6270, 1421.6333, 1421.6333,=20
      1536.8086, 1536.8086, 1558.8221, 1616.7383, 1826.8114, 1854.7892,=20
      1854.7892, 1887.8196, 1887.8196, 1919.8057, 2003.9906, 2003.9906,=20
      2025.9866, 2345.9124, 2453.0259, =
3031.2585</TT></TD></TR></TBODY></TABLE><BR>
<TABLE border=3D0 cellSpacing=3D0>
  <TBODY>
  <TR>
    <TD><TT><B><A name=3DHit18>18.</A>&nbsp;&nbsp;&nbsp;</B></TT></TD>
    <TD noWrap><TT><A=20
      =
href=3D"http://zxw-pc/mascot/cgi/protein_view.pl?file=3D../data/20121225/=
F002417.dat&amp;hit=3D18"=20
      =
target=3D_blank>gi|8919731</A>&nbsp;&nbsp;&nbsp;&nbsp;<B>Mass:</B>&nbsp;4=
8137&nbsp;&nbsp;&nbsp;&nbsp;<B>Score:</B>&nbsp;448&nbsp;&nbsp;&nbsp;&nbsp=
;<B>Expect:</B>&nbsp;2.9e-039&nbsp;&nbsp;<B>Matches:</B>&nbsp;17</TT></TD=
></TR>
  <TR>
    <TD>&nbsp;</TD>
    <TD noWrap><TT>enolase [Spinacia =
oleracea]</TT></TD></TR></TBODY></TABLE>
<TABLE border=3D0 cellSpacing=3D0 cellPadding=3D0>
  <TBODY>
  <TR>
    <TD><TT>&nbsp;&nbsp;&nbsp;&nbsp;&nbsp;&nbsp;</TT></TD>
    <TD align=3Dright><TT><B>Observed&nbsp;&nbsp;</B></TT></TD>
    <TD noWrap align=3Dright><TT><B>Mr(expt)&nbsp;&nbsp;</B></TT></TD>
    <TD noWrap align=3Dright><TT><B>Mr(calc)&nbsp;&nbsp;</B></TT></TD>
    <TD align=3Dright><TT><B>&nbsp;ppm&nbsp;&nbsp;</B></TT></TD>
    <TD align=3Dright><TT><B>Start&nbsp;</B></TT></TD>
    <TD align=3Dright><TT><B>&nbsp;</B></TT></TD>
    <TD align=3Dright><TT><B>End&nbsp;</B></TT></TD>
    <TD align=3Dright><TT><B>Miss&nbsp;</B></TT></TD>
    <TD align=3Dright><TT><B>Ions&nbsp;</B></TT></TD>
    <TD><TT><B>&nbsp;Peptide</B></TT></TD></TR>
  <TR>
    <TD align=3Dright>&nbsp;</TD>
    <TD align=3Dright><TT>765.3477&nbsp;&nbsp;</TT></TD>
    <TD align=3Dright><TT>764.3404&nbsp;&nbsp;</TT></TD>
    <TD align=3Dright><TT>764.3817&nbsp;&nbsp;</TT></TD>
    <TD noWrap align=3Dright><TT>-53.97&nbsp;</TT></TD>
    <TD align=3Dright><TT>11&nbsp;</TT></TD>
    <TD noWrap align=3Dright><TT>-&nbsp;</TT></TD>
    <TD align=3Dright><TT>16&nbsp;</TT></TD>
    <TD align=3Dright><TT>0&nbsp;&nbsp;</TT></TD>
    <TD noWrap align=3Dright><TT>---&nbsp;&nbsp;</TT></TD>
    <TD noWrap><TT>&nbsp;R.QIFDSR.G</TT></TD></TR>
  <TR>
    <TD align=3Dright>&nbsp;</TD>
    <TD align=3Dright><TT>806.4086&nbsp;&nbsp;</TT></TD>
    <TD align=3Dright><TT>805.4013&nbsp;&nbsp;</TT></TD>
    <TD align=3Dright><TT>805.4446&nbsp;&nbsp;</TT></TD>
    <TD noWrap align=3Dright><TT>-53.78&nbsp;</TT></TD>
    <TD align=3Dright><TT>416&nbsp;</TT></TD>
    <TD noWrap align=3Dright><TT>-&nbsp;</TT></TD>
    <TD align=3Dright><TT>421&nbsp;</TT></TD>
    <TD align=3Dright><TT>0&nbsp;&nbsp;</TT></TD>
    <TD noWrap align=3Dright><TT>---&nbsp;&nbsp;</TT></TD>
    <TD noWrap><TT>&nbsp;K.YNQLLR.I</TT></TD></TR>
  <TR>
    <TD align=3Dright>&nbsp;</TD>
    <TD align=3Dright><TT>1071.4596&nbsp;&nbsp;</TT></TD>
    <TD align=3Dright><TT>1070.4523&nbsp;&nbsp;</TT></TD>
    <TD align=3Dright><TT>1070.5080&nbsp;&nbsp;</TT></TD>
    <TD noWrap align=3Dright><TT>-51.99&nbsp;</TT></TD>
    <TD align=3Dright><TT>372&nbsp;</TT></TD>
    <TD noWrap align=3Dright><TT>-&nbsp;</TT></TD>
    <TD align=3Dright><TT>381&nbsp;</TT></TD>
    <TD align=3Dright><TT>0&nbsp;&nbsp;</TT></TD>
    <TD noWrap align=3Dright><TT>---&nbsp;&nbsp;</TT></TD>
    <TD noWrap><TT>&nbsp;R.AGWGVMASHR.S</TT></TD></TR>
  <TR>
    <TD align=3Dright>&nbsp;</TD>
    <TD align=3Dright><TT>1071.4596&nbsp;&nbsp;</TT></TD>
    <TD align=3Dright><TT>1070.4523&nbsp;&nbsp;</TT></TD>
    <TD align=3Dright><TT>1070.5080&nbsp;&nbsp;</TT></TD>
    <TD noWrap align=3Dright><TT>-51.99&nbsp;</TT></TD>
    <TD align=3Dright><TT>372&nbsp;</TT></TD>
    <TD noWrap align=3Dright><TT>-&nbsp;</TT></TD>
    <TD align=3Dright><TT>381&nbsp;</TT></TD>
    <TD align=3Dright><TT>0&nbsp;&nbsp;</TT></TD>
    <TD noWrap align=3Dright><TT>62&nbsp;&nbsp;</TT></TD>
    <TD noWrap><TT>&nbsp;R.AGWGVMASHR.S</TT></TD></TR>
  <TR>
    <TD align=3Dright>&nbsp;</TD>
    <TD align=3Dright><TT>1087.4454&nbsp;&nbsp;</TT></TD>
    <TD align=3Dright><TT>1086.4381&nbsp;&nbsp;</TT></TD>
    <TD align=3Dright><TT>1086.5029&nbsp;&nbsp;</TT></TD>
    <TD noWrap align=3Dright><TT>-59.62&nbsp;</TT></TD>
    <TD align=3Dright><TT>372&nbsp;</TT></TD>
    <TD noWrap align=3Dright><TT>-&nbsp;</TT></TD>
    <TD align=3Dright><TT>381&nbsp;</TT></TD>
    <TD align=3Dright><TT>0&nbsp;&nbsp;</TT></TD>
    <TD noWrap align=3Dright><TT>---&nbsp;&nbsp;</TT></TD>
    <TD noWrap><TT>&nbsp;R.AGWGVMASHR.S + Oxidation (M)</TT></TD></TR>
  <TR>
    <TD align=3Dright>&nbsp;</TD>
    <TD align=3Dright><TT>1087.4454&nbsp;&nbsp;</TT></TD>
    <TD align=3Dright><TT>1086.4381&nbsp;&nbsp;</TT></TD>
    <TD align=3Dright><TT>1086.5029&nbsp;&nbsp;</TT></TD>
    <TD noWrap align=3Dright><TT>-59.62&nbsp;</TT></TD>
    <TD align=3Dright><TT>372&nbsp;</TT></TD>
    <TD noWrap align=3Dright><TT>-&nbsp;</TT></TD>
    <TD align=3Dright><TT>381&nbsp;</TT></TD>
    <TD align=3Dright><TT>0&nbsp;&nbsp;</TT></TD>
    <TD noWrap align=3Dright><TT>(23)&nbsp;</TT></TD>
    <TD noWrap><TT>&nbsp;R.AGWGVMASHR.S + Oxidation (M)</TT></TD></TR>
  <TR>
    <TD align=3Dright>&nbsp;</TD>
    <TD align=3Dright><TT>1510.7545&nbsp;&nbsp;</TT></TD>
    <TD align=3Dright><TT>1509.7472&nbsp;&nbsp;</TT></TD>
    <TD align=3Dright><TT>1509.8403&nbsp;&nbsp;</TT></TD>
    <TD noWrap align=3Dright><TT>-61.63&nbsp;</TT></TD>
    <TD align=3Dright><TT>322&nbsp;</TT></TD>
    <TD noWrap align=3Dright><TT>-&nbsp;</TT></TD>
    <TD align=3Dright><TT>335&nbsp;</TT></TD>
    <TD align=3Dright><TT>0&nbsp;&nbsp;</TT></TD>
    <TD noWrap align=3Dright><TT>---&nbsp;&nbsp;</TT></TD>
    <TD noWrap><TT>&nbsp;K.VQIVGDDLLVTNPK.R</TT></TD></TR>
  <TR>
    <TD align=3Dright>&nbsp;</TD>
    <TD align=3Dright><TT>1510.7545&nbsp;&nbsp;</TT></TD>
    <TD align=3Dright><TT>1509.7472&nbsp;&nbsp;</TT></TD>
    <TD align=3Dright><TT>1509.8403&nbsp;&nbsp;</TT></TD>
    <TD noWrap align=3Dright><TT>-61.63&nbsp;</TT></TD>
    <TD align=3Dright><TT>322&nbsp;</TT></TD>
    <TD noWrap align=3Dright><TT>-&nbsp;</TT></TD>
    <TD align=3Dright><TT>335&nbsp;</TT></TD>
    <TD align=3Dright><TT>0&nbsp;&nbsp;</TT></TD>
    <TD noWrap align=3Dright><TT>62&nbsp;&nbsp;</TT></TD>
    <TD noWrap><TT>&nbsp;K.VQIVGDDLLVTNPK.R</TT></TD></TR>
  <TR>
    <TD align=3Dright>&nbsp;</TD>
    <TD align=3Dright><TT>1573.7368&nbsp;&nbsp;</TT></TD>
    <TD align=3Dright><TT>1572.7295&nbsp;&nbsp;</TT></TD>
    <TD align=3Dright><TT>1572.8359&nbsp;&nbsp;</TT></TD>
    <TD noWrap align=3Dright><TT>-67.63&nbsp;</TT></TD>
    <TD align=3Dright><TT>353&nbsp;</TT></TD>
    <TD noWrap align=3Dright><TT>-&nbsp;</TT></TD>
    <TD align=3Dright><TT>367&nbsp;</TT></TD>
    <TD align=3Dright><TT>0&nbsp;&nbsp;</TT></TD>
    <TD noWrap align=3Dright><TT>---&nbsp;&nbsp;</TT></TD>
    <TD noWrap><TT>&nbsp;K.VNQIGSVTESIEAVK.M</TT></TD></TR>
  <TR>
    <TD align=3Dright>&nbsp;</TD>
    <TD align=3Dright><TT>1804.8521&nbsp;&nbsp;</TT></TD>
    <TD align=3Dright><TT>1803.8448&nbsp;&nbsp;</TT></TD>
    <TD align=3Dright><TT>1803.9366&nbsp;&nbsp;</TT></TD>
    <TD noWrap align=3Dright><TT>-50.90&nbsp;</TT></TD>
    <TD align=3Dright><TT>35&nbsp;</TT></TD>
    <TD noWrap align=3Dright><TT>-&nbsp;</TT></TD>
    <TD align=3Dright><TT>52&nbsp;</TT></TD>
    <TD align=3Dright><TT>0&nbsp;&nbsp;</TT></TD>
    <TD noWrap align=3Dright><TT>---&nbsp;&nbsp;</TT></TD>
    <TD noWrap><TT>&nbsp;R.AAVPSGASTGIYEALELR.D</TT></TD></TR>
  <TR>
    <TD align=3Dright>&nbsp;</TD>
    <TD align=3Dright><TT>1804.8521&nbsp;&nbsp;</TT></TD>
    <TD align=3Dright><TT>1803.8448&nbsp;&nbsp;</TT></TD>
    <TD align=3Dright><TT>1803.9366&nbsp;&nbsp;</TT></TD>
    <TD noWrap align=3Dright><TT>-50.90&nbsp;</TT></TD>
    <TD align=3Dright><TT>35&nbsp;</TT></TD>
    <TD noWrap align=3Dright><TT>-&nbsp;</TT></TD>
    <TD align=3Dright><TT>52&nbsp;</TT></TD>
    <TD align=3Dright><TT>0&nbsp;&nbsp;</TT></TD>
    <TD noWrap align=3Dright><TT>132&nbsp;&nbsp;</TT></TD>
    <TD noWrap><TT>&nbsp;R.AAVPSGASTGIYEALELR.D</TT></TD></TR>
  <TR>
    <TD align=3Dright>&nbsp;</TD>
    <TD align=3Dright><TT>1898.8407&nbsp;&nbsp;</TT></TD>
    <TD align=3Dright><TT>1897.8334&nbsp;&nbsp;</TT></TD>
    <TD align=3Dright><TT>1897.9430&nbsp;&nbsp;</TT></TD>
    <TD noWrap align=3Dright><TT>-57.74&nbsp;</TT></TD>
    <TD align=3Dright><TT>168&nbsp;</TT></TD>
    <TD noWrap align=3Dright><TT>-&nbsp;</TT></TD>
    <TD align=3Dright><TT>184&nbsp;</TT></TD>
    <TD align=3Dright><TT>0&nbsp;&nbsp;</TT></TD>
    <TD noWrap align=3Dright><TT>---&nbsp;&nbsp;</TT></TD>
    <TD noWrap><TT>&nbsp;K.LAMQEFMILPTGASSFR.E</TT></TD></TR>
  <TR>
    <TD align=3Dright>&nbsp;</TD>
    <TD align=3Dright><TT>1901.7509&nbsp;&nbsp;</TT></TD>
    <TD align=3Dright><TT>1900.7436&nbsp;&nbsp;</TT></TD>
    <TD align=3Dright><TT>1900.8439&nbsp;&nbsp;</TT></TD>
    <TD noWrap align=3Dright><TT>-52.74&nbsp;</TT></TD>
    <TD align=3Dright><TT>262&nbsp;</TT></TD>
    <TD noWrap align=3Dright><TT>-&nbsp;</TT></TD>
    <TD align=3Dright><TT>277&nbsp;</TT></TD>
    <TD align=3Dright><TT>1&nbsp;&nbsp;</TT></TD>
    <TD noWrap align=3Dright><TT>---&nbsp;&nbsp;</TT></TD>
    <TD noWrap><TT>&nbsp;K.TYDLNFKEENNDGSQK.I</TT></TD></TR>
  <TR>
    <TD align=3Dright>&nbsp;</TD>
    <TD align=3Dright><TT>1914.8362&nbsp;&nbsp;</TT></TD>
    <TD align=3Dright><TT>1913.8289&nbsp;&nbsp;</TT></TD>
    <TD align=3Dright><TT>1913.9379&nbsp;&nbsp;</TT></TD>
    <TD noWrap align=3Dright><TT>-56.95&nbsp;</TT></TD>
    <TD align=3Dright><TT>168&nbsp;</TT></TD>
    <TD noWrap align=3Dright><TT>-&nbsp;</TT></TD>
    <TD align=3Dright><TT>184&nbsp;</TT></TD>
    <TD align=3Dright><TT>0&nbsp;&nbsp;</TT></TD>
    <TD noWrap align=3Dright><TT>---&nbsp;&nbsp;</TT></TD>
    <TD noWrap><TT>&nbsp;K.LAMQEFMILPTGASSFR.E + Oxidation =
(M)</TT></TD></TR>
  <TR>
    <TD align=3Dright>&nbsp;</TD>
    <TD align=3Dright><TT>2268.0051&nbsp;&nbsp;</TT></TD>
    <TD align=3Dright><TT>2266.9978&nbsp;&nbsp;</TT></TD>
    <TD align=3Dright><TT>2267.1169&nbsp;&nbsp;</TT></TD>
    <TD noWrap align=3Dright><TT>-52.52&nbsp;</TT></TD>
    <TD align=3Dright><TT>382&nbsp;</TT></TD>
    <TD noWrap align=3Dright><TT>-&nbsp;</TT></TD>
    <TD align=3Dright><TT>403&nbsp;</TT></TD>
    <TD align=3Dright><TT>0&nbsp;&nbsp;</TT></TD>
    <TD noWrap align=3Dright><TT>---&nbsp;&nbsp;</TT></TD>
    <TD noWrap><TT>&nbsp;R.SGETEDTFIADLSVGLSTGQIK.T</TT></TD></TR>
  <TR>
    <TD align=3Dright>&nbsp;</TD>
    <TD align=3Dright><TT>2323.9202&nbsp;&nbsp;</TT></TD>
    <TD align=3Dright><TT>2322.9129&nbsp;&nbsp;</TT></TD>
    <TD align=3Dright><TT>2323.0353&nbsp;&nbsp;</TT></TD>
    <TD noWrap align=3Dright><TT>-52.67&nbsp;</TT></TD>
    <TD align=3Dright><TT>205&nbsp;</TT></TD>
    <TD noWrap align=3Dright><TT>-&nbsp;</TT></TD>
    <TD align=3Dright><TT>226&nbsp;</TT></TD>
    <TD align=3Dright><TT>0&nbsp;&nbsp;</TT></TD>
    <TD noWrap align=3Dright><TT>---&nbsp;&nbsp;</TT></TD>
    <TD noWrap><TT>&nbsp;K.YGQDATNVGDEGGFAPNIQENK.E</TT></TD></TR>
  <TR>
    <TD align=3Dright>&nbsp;</TD>
    <TD align=3Dright><TT>2323.9202&nbsp;&nbsp;</TT></TD>
    <TD align=3Dright><TT>2322.9129&nbsp;&nbsp;</TT></TD>
    <TD align=3Dright><TT>2323.0353&nbsp;&nbsp;</TT></TD>
    <TD noWrap align=3Dright><TT>-52.67&nbsp;</TT></TD>
    <TD align=3Dright><TT>205&nbsp;</TT></TD>
    <TD noWrap align=3Dright><TT>-&nbsp;</TT></TD>
    <TD align=3Dright><TT>226&nbsp;</TT></TD>
    <TD align=3Dright><TT>0&nbsp;&nbsp;</TT></TD>
    <TD noWrap align=3Dright><TT>117&nbsp;&nbsp;</TT></TD>
    <TD =
noWrap><TT>&nbsp;K.YGQDATNVGDEGGFAPNIQENK.E</TT></TD></TR></TBODY></TABLE=
>
<TABLE border=3D0 cellSpacing=3D0>
  <TBODY>
  <TR>
    <TD><TT>&nbsp;&nbsp;&nbsp;&nbsp;&nbsp;&nbsp;</TT></TD>
    <TD><TT><B>No match to: </B>748.3301, 825.0604, 829.3508, 841.0229,=20
      842.4652, 870.4980, 875.4039, 922.4449, 942.4227, 958.4172, =
1103.4445,=20
      1165.5404, 1189.5272, 1205.5278, 1245.6270, 1421.6333, 1421.6333,=20
      1536.8086, 1536.8086, 1558.8221, 1616.7383, 1826.8114, 1854.7892,=20
      1854.7892, 1887.8196, 1887.8196, 1919.8057, 2003.9906, 2003.9906,=20
      2025.9866, 2345.9124, 2453.0259, =
3031.2585</TT></TD></TR></TBODY></TABLE><BR>
<TABLE border=3D0 cellSpacing=3D0>
  <TBODY>
  <TR>
    <TD><TT><B><A name=3DHit19>19.</A>&nbsp;&nbsp;&nbsp;</B></TT></TD>
    <TD noWrap><TT><A=20
      =
href=3D"http://zxw-pc/mascot/cgi/protein_view.pl?file=3D../data/20121225/=
F002417.dat&amp;hit=3D19"=20
      =
target=3D_blank>gi|238814974</A>&nbsp;&nbsp;&nbsp;&nbsp;<B>Mass:</B>&nbsp=
;47798&nbsp;&nbsp;&nbsp;&nbsp;<B>Score:</B>&nbsp;424&nbsp;&nbsp;&nbsp;&nb=
sp;<B>Expect:</B>&nbsp;7.4e-037&nbsp;&nbsp;<B>Matches:</B>&nbsp;14</TT></=
TD></TR>
  <TR>
    <TD>&nbsp;</TD>
    <TD noWrap><TT>enolase [Nicotiana =
tabacum]</TT></TD></TR></TBODY></TABLE>
<TABLE border=3D0 cellSpacing=3D0 cellPadding=3D0>
  <TBODY>
  <TR>
    <TD><TT>&nbsp;&nbsp;&nbsp;&nbsp;&nbsp;&nbsp;</TT></TD>
    <TD align=3Dright><TT><B>Observed&nbsp;&nbsp;</B></TT></TD>
    <TD noWrap align=3Dright><TT><B>Mr(expt)&nbsp;&nbsp;</B></TT></TD>
    <TD noWrap align=3Dright><TT><B>Mr(calc)&nbsp;&nbsp;</B></TT></TD>
    <TD align=3Dright><TT><B>&nbsp;ppm&nbsp;&nbsp;</B></TT></TD>
    <TD align=3Dright><TT><B>Start&nbsp;</B></TT></TD>
    <TD align=3Dright><TT><B>&nbsp;</B></TT></TD>
    <TD align=3Dright><TT><B>End&nbsp;</B></TT></TD>
    <TD align=3Dright><TT><B>Miss&nbsp;</B></TT></TD>
    <TD align=3Dright><TT><B>Ions&nbsp;</B></TT></TD>
    <TD><TT><B>&nbsp;Peptide</B></TT></TD></TR>
  <TR>
    <TD align=3Dright>&nbsp;</TD>
    <TD align=3Dright><TT>765.3477&nbsp;&nbsp;</TT></TD>
    <TD align=3Dright><TT>764.3404&nbsp;&nbsp;</TT></TD>
    <TD align=3Dright><TT>764.3817&nbsp;&nbsp;</TT></TD>
    <TD noWrap align=3Dright><TT>-53.97&nbsp;</TT></TD>
    <TD align=3Dright><TT>11&nbsp;</TT></TD>
    <TD noWrap align=3Dright><TT>-&nbsp;</TT></TD>
    <TD align=3Dright><TT>16&nbsp;</TT></TD>
    <TD align=3Dright><TT>0&nbsp;&nbsp;</TT></TD>
    <TD noWrap align=3Dright><TT>---&nbsp;&nbsp;</TT></TD>
    <TD noWrap><TT>&nbsp;R.QIFDSR.G</TT></TD></TR>
  <TR>
    <TD align=3Dright>&nbsp;</TD>
    <TD align=3Dright><TT>806.4086&nbsp;&nbsp;</TT></TD>
    <TD align=3Dright><TT>805.4013&nbsp;&nbsp;</TT></TD>
    <TD align=3Dright><TT>805.4446&nbsp;&nbsp;</TT></TD>
    <TD noWrap align=3Dright><TT>-53.78&nbsp;</TT></TD>
    <TD align=3Dright><TT>416&nbsp;</TT></TD>
    <TD noWrap align=3Dright><TT>-&nbsp;</TT></TD>
    <TD align=3Dright><TT>421&nbsp;</TT></TD>
    <TD align=3Dright><TT>0&nbsp;&nbsp;</TT></TD>
    <TD noWrap align=3Dright><TT>---&nbsp;&nbsp;</TT></TD>
    <TD noWrap><TT>&nbsp;K.YNQLLR.I</TT></TD></TR>
  <TR>
    <TD align=3Dright>&nbsp;</TD>
    <TD align=3Dright><TT>1245.6270&nbsp;&nbsp;</TT></TD>
    <TD align=3Dright><TT>1244.6197&nbsp;&nbsp;</TT></TD>
    <TD align=3Dright><TT>1244.5721&nbsp;&nbsp;</TT></TD>
    <TD noWrap align=3Dright><TT>38.3&nbsp;</TT></TD>
    <TD align=3Dright><TT>371&nbsp;</TT></TD>
    <TD noWrap align=3Dright><TT>-&nbsp;</TT></TD>
    <TD align=3Dright><TT>381&nbsp;</TT></TD>
    <TD align=3Dright><TT>0&nbsp;&nbsp;</TT></TD>
    <TD noWrap align=3Dright><TT>---&nbsp;&nbsp;</TT></TD>
    <TD noWrap><TT>&nbsp;K.QAGWGVMTSHR.S + Oxidation (M)</TT></TD></TR>
  <TR>
    <TD align=3Dright>&nbsp;</TD>
    <TD align=3Dright><TT>1573.7368&nbsp;&nbsp;</TT></TD>
    <TD align=3Dright><TT>1572.7295&nbsp;&nbsp;</TT></TD>
    <TD align=3Dright><TT>1572.8359&nbsp;&nbsp;</TT></TD>
    <TD noWrap align=3Dright><TT>-67.63&nbsp;</TT></TD>
    <TD align=3Dright><TT>353&nbsp;</TT></TD>
    <TD noWrap align=3Dright><TT>-&nbsp;</TT></TD>
    <TD align=3Dright><TT>367&nbsp;</TT></TD>
    <TD align=3Dright><TT>0&nbsp;&nbsp;</TT></TD>
    <TD noWrap align=3Dright><TT>---&nbsp;&nbsp;</TT></TD>
    <TD noWrap><TT>&nbsp;K.VNQIGSVTESIEAVK.M</TT></TD></TR>
  <TR>
    <TD align=3Dright>&nbsp;</TD>
    <TD align=3Dright><TT>1804.8521&nbsp;&nbsp;</TT></TD>
    <TD align=3Dright><TT>1803.8448&nbsp;&nbsp;</TT></TD>
    <TD align=3Dright><TT>1803.9366&nbsp;&nbsp;</TT></TD>
    <TD noWrap align=3Dright><TT>-50.90&nbsp;</TT></TD>
    <TD align=3Dright><TT>35&nbsp;</TT></TD>
    <TD noWrap align=3Dright><TT>-&nbsp;</TT></TD>
    <TD align=3Dright><TT>52&nbsp;</TT></TD>
    <TD align=3Dright><TT>0&nbsp;&nbsp;</TT></TD>
    <TD noWrap align=3Dright><TT>---&nbsp;&nbsp;</TT></TD>
    <TD noWrap><TT>&nbsp;R.AAVPSGASTGIYEALELR.D</TT></TD></TR>
  <TR>
    <TD align=3Dright>&nbsp;</TD>
    <TD align=3Dright><TT>1804.8521&nbsp;&nbsp;</TT></TD>
    <TD align=3Dright><TT>1803.8448&nbsp;&nbsp;</TT></TD>
    <TD align=3Dright><TT>1803.9366&nbsp;&nbsp;</TT></TD>
    <TD noWrap align=3Dright><TT>-50.90&nbsp;</TT></TD>
    <TD align=3Dright><TT>35&nbsp;</TT></TD>
    <TD noWrap align=3Dright><TT>-&nbsp;</TT></TD>
    <TD align=3Dright><TT>52&nbsp;</TT></TD>
    <TD align=3Dright><TT>0&nbsp;&nbsp;</TT></TD>
    <TD noWrap align=3Dright><TT>132&nbsp;&nbsp;</TT></TD>
    <TD noWrap><TT>&nbsp;R.AAVPSGASTGIYEALELR.D</TT></TD></TR>
  <TR>
    <TD align=3Dright>&nbsp;</TD>
    <TD align=3Dright><TT>1854.7892&nbsp;&nbsp;</TT></TD>
    <TD align=3Dright><TT>1853.7819&nbsp;&nbsp;</TT></TD>
    <TD align=3Dright><TT>1853.9233&nbsp;&nbsp;</TT></TD>
    <TD noWrap align=3Dright><TT>-76.28&nbsp;</TT></TD>
    <TD align=3Dright><TT>245&nbsp;</TT></TD>
    <TD noWrap align=3Dright><TT>-&nbsp;</TT></TD>
    <TD align=3Dright><TT>261&nbsp;</TT></TD>
    <TD align=3Dright><TT>0&nbsp;&nbsp;</TT></TD>
    <TD noWrap align=3Dright><TT>---&nbsp;&nbsp;</TT></TD>
    <TD noWrap><TT>&nbsp;K.VVIGMDVAASEFFLNDK.S</TT></TD></TR>
  <TR>
    <TD align=3Dright>&nbsp;</TD>
    <TD align=3Dright><TT>1854.7892&nbsp;&nbsp;</TT></TD>
    <TD align=3Dright><TT>1853.7819&nbsp;&nbsp;</TT></TD>
    <TD align=3Dright><TT>1853.9233&nbsp;&nbsp;</TT></TD>
    <TD noWrap align=3Dright><TT>-76.28&nbsp;</TT></TD>
    <TD align=3Dright><TT>245&nbsp;</TT></TD>
    <TD noWrap align=3Dright><TT>-&nbsp;</TT></TD>
    <TD align=3Dright><TT>261&nbsp;</TT></TD>
    <TD align=3Dright><TT>0&nbsp;&nbsp;</TT></TD>
    <TD noWrap align=3Dright><TT>---&nbsp;&nbsp;</TT></TD>
    <TD noWrap><TT>&nbsp;K.VVIGMDVAASEFFLNDK.S</TT></TD></TR>
  <TR>
    <TD align=3Dright>&nbsp;</TD>
    <TD align=3Dright><TT>1887.8196&nbsp;&nbsp;</TT></TD>
    <TD align=3Dright><TT>1886.8123&nbsp;&nbsp;</TT></TD>
    <TD align=3Dright><TT>1886.8282&nbsp;&nbsp;</TT></TD>
    <TD noWrap align=3Dright><TT>-8.42&nbsp;</TT></TD>
    <TD align=3Dright><TT>262&nbsp;</TT></TD>
    <TD noWrap align=3Dright><TT>-&nbsp;</TT></TD>
    <TD align=3Dright><TT>277&nbsp;</TT></TD>
    <TD align=3Dright><TT>1&nbsp;&nbsp;</TT></TD>
    <TD noWrap align=3Dright><TT>---&nbsp;&nbsp;</TT></TD>
    <TD noWrap><TT>&nbsp;K.SYDLNFKEENNDGSQK.I</TT></TD></TR>
  <TR>
    <TD align=3Dright>&nbsp;</TD>
    <TD align=3Dright><TT>1887.8196&nbsp;&nbsp;</TT></TD>
    <TD align=3Dright><TT>1886.8123&nbsp;&nbsp;</TT></TD>
    <TD align=3Dright><TT>1886.8282&nbsp;&nbsp;</TT></TD>
    <TD noWrap align=3Dright><TT>-8.42&nbsp;</TT></TD>
    <TD align=3Dright><TT>262&nbsp;</TT></TD>
    <TD noWrap align=3Dright><TT>-&nbsp;</TT></TD>
    <TD align=3Dright><TT>277&nbsp;</TT></TD>
    <TD align=3Dright><TT>1&nbsp;&nbsp;</TT></TD>
    <TD noWrap align=3Dright><TT>---&nbsp;&nbsp;</TT></TD>
    <TD noWrap><TT>&nbsp;K.SYDLNFKEENNDGSQK.I</TT></TD></TR>
  <TR>
    <TD align=3Dright>&nbsp;</TD>
    <TD align=3Dright><TT>2003.9906&nbsp;&nbsp;</TT></TD>
    <TD align=3Dright><TT>2002.9833&nbsp;&nbsp;</TT></TD>
    <TD align=3Dright><TT>2003.0952&nbsp;&nbsp;</TT></TD>
    <TD noWrap align=3Dright><TT>-55.87&nbsp;</TT></TD>
    <TD align=3Dright><TT>148&nbsp;</TT></TD>
    <TD noWrap align=3Dright><TT>-&nbsp;</TT></TD>
    <TD align=3Dright><TT>167&nbsp;</TT></TD>
    <TD align=3Dright><TT>0&nbsp;&nbsp;</TT></TD>
    <TD noWrap align=3Dright><TT>---&nbsp;&nbsp;</TT></TD>
    <TD noWrap><TT>&nbsp;K.LVLPVPAFNVINGGSHAGNK.L</TT></TD></TR>
  <TR>
    <TD align=3Dright>&nbsp;</TD>
    <TD align=3Dright><TT>2003.9906&nbsp;&nbsp;</TT></TD>
    <TD align=3Dright><TT>2002.9833&nbsp;&nbsp;</TT></TD>
    <TD align=3Dright><TT>2003.0952&nbsp;&nbsp;</TT></TD>
    <TD noWrap align=3Dright><TT>-55.87&nbsp;</TT></TD>
    <TD align=3Dright><TT>148&nbsp;</TT></TD>
    <TD noWrap align=3Dright><TT>-&nbsp;</TT></TD>
    <TD align=3Dright><TT>167&nbsp;</TT></TD>
    <TD align=3Dright><TT>0&nbsp;&nbsp;</TT></TD>
    <TD noWrap align=3Dright><TT>108&nbsp;&nbsp;</TT></TD>
    <TD noWrap><TT>&nbsp;K.LVLPVPAFNVINGGSHAGNK.L</TT></TD></TR>
  <TR>
    <TD align=3Dright>&nbsp;</TD>
    <TD align=3Dright><TT>2323.9202&nbsp;&nbsp;</TT></TD>
    <TD align=3Dright><TT>2322.9129&nbsp;&nbsp;</TT></TD>
    <TD align=3Dright><TT>2323.0353&nbsp;&nbsp;</TT></TD>
    <TD noWrap align=3Dright><TT>-52.67&nbsp;</TT></TD>
    <TD align=3Dright><TT>205&nbsp;</TT></TD>
    <TD noWrap align=3Dright><TT>-&nbsp;</TT></TD>
    <TD align=3Dright><TT>226&nbsp;</TT></TD>
    <TD align=3Dright><TT>0&nbsp;&nbsp;</TT></TD>
    <TD noWrap align=3Dright><TT>---&nbsp;&nbsp;</TT></TD>
    <TD noWrap><TT>&nbsp;K.YGQDATNVGDEGGFAPNIQENK.E</TT></TD></TR>
  <TR>
    <TD align=3Dright>&nbsp;</TD>
    <TD align=3Dright><TT>2323.9202&nbsp;&nbsp;</TT></TD>
    <TD align=3Dright><TT>2322.9129&nbsp;&nbsp;</TT></TD>
    <TD align=3Dright><TT>2323.0353&nbsp;&nbsp;</TT></TD>
    <TD noWrap align=3Dright><TT>-52.67&nbsp;</TT></TD>
    <TD align=3Dright><TT>205&nbsp;</TT></TD>
    <TD noWrap align=3Dright><TT>-&nbsp;</TT></TD>
    <TD align=3Dright><TT>226&nbsp;</TT></TD>
    <TD align=3Dright><TT>0&nbsp;&nbsp;</TT></TD>
    <TD noWrap align=3Dright><TT>117&nbsp;&nbsp;</TT></TD>
    <TD =
noWrap><TT>&nbsp;K.YGQDATNVGDEGGFAPNIQENK.E</TT></TD></TR></TBODY></TABLE=
>
<TABLE border=3D0 cellSpacing=3D0>
  <TBODY>
  <TR>
    <TD><TT>&nbsp;&nbsp;&nbsp;&nbsp;&nbsp;&nbsp;</TT></TD>
    <TD><TT><B>No match to: </B>748.3301, 825.0604, 829.3508, 841.0229,=20
      842.4652, 870.4980, 875.4039, 922.4449, 942.4227, 958.4172, =
1071.4596,=20
      1071.4596, 1087.4454, 1087.4454, 1103.4445, 1165.5404, 1189.5272,=20
      1205.5278, 1421.6333, 1421.6333, 1510.7545, 1510.7545, 1536.8086,=20
      1536.8086, 1558.8221, 1616.7383, 1826.8114, 1898.8407, 1901.7509,=20
      1914.8362, 1919.8057, 2025.9866, 2268.0051, 2345.9124, 2453.0259,=20
      3031.2585</TT></TD></TR></TBODY></TABLE><BR>
<TABLE border=3D0 cellSpacing=3D0>
  <TBODY>
  <TR>
    <TD><TT><B><A name=3DHit20>20.</A>&nbsp;&nbsp;&nbsp;</B></TT></TD>
    <TD noWrap><TT><A=20
      =
href=3D"http://zxw-pc/mascot/cgi/protein_view.pl?file=3D../data/20121225/=
F002417.dat&amp;hit=3D20"=20
      =
target=3D_blank>gi|1169534</A>&nbsp;&nbsp;&nbsp;&nbsp;<B>Mass:</B>&nbsp;4=
7883&nbsp;&nbsp;&nbsp;&nbsp;<B>Score:</B>&nbsp;417&nbsp;&nbsp;&nbsp;&nbsp=
;<B>Expect:</B>&nbsp;3.7e-036&nbsp;&nbsp;<B>Matches:</B>&nbsp;13</TT></TD=
></TR>
  <TR>
    <TD>&nbsp;</TD>
    <TD noWrap><TT>RecName: Full=3DEnolase; AltName: =
Full=3D2-phospho-D-glycerate=20
      hydro-lyase; AltName: Full=3D2-phosphoglycerate=20
  dehydratase</TT></TD></TR></TBODY></TABLE>
<TABLE border=3D0 cellSpacing=3D0 cellPadding=3D0>
  <TBODY>
  <TR>
    <TD><TT>&nbsp;&nbsp;&nbsp;&nbsp;&nbsp;&nbsp;</TT></TD>
    <TD align=3Dright><TT><B>Observed&nbsp;&nbsp;</B></TT></TD>
    <TD noWrap align=3Dright><TT><B>Mr(expt)&nbsp;&nbsp;</B></TT></TD>
    <TD noWrap align=3Dright><TT><B>Mr(calc)&nbsp;&nbsp;</B></TT></TD>
    <TD align=3Dright><TT><B>&nbsp;ppm&nbsp;&nbsp;</B></TT></TD>
    <TD align=3Dright><TT><B>Start&nbsp;</B></TT></TD>
    <TD align=3Dright><TT><B>&nbsp;</B></TT></TD>
    <TD align=3Dright><TT><B>End&nbsp;</B></TT></TD>
    <TD align=3Dright><TT><B>Miss&nbsp;</B></TT></TD>
    <TD align=3Dright><TT><B>Ions&nbsp;</B></TT></TD>
    <TD><TT><B>&nbsp;Peptide</B></TT></TD></TR>
  <TR>
    <TD align=3Dright>&nbsp;</TD>
    <TD align=3Dright><TT>765.3477&nbsp;&nbsp;</TT></TD>
    <TD align=3Dright><TT>764.3404&nbsp;&nbsp;</TT></TD>
    <TD align=3Dright><TT>764.3817&nbsp;&nbsp;</TT></TD>
    <TD noWrap align=3Dright><TT>-53.97&nbsp;</TT></TD>
    <TD align=3Dright><TT>12&nbsp;</TT></TD>
    <TD noWrap align=3Dright><TT>-&nbsp;</TT></TD>
    <TD align=3Dright><TT>17&nbsp;</TT></TD>
    <TD align=3Dright><TT>0&nbsp;&nbsp;</TT></TD>
    <TD noWrap align=3Dright><TT>---&nbsp;&nbsp;</TT></TD>
    <TD noWrap><TT>&nbsp;R.QIFDSR.G</TT></TD></TR>
  <TR>
    <TD align=3Dright>&nbsp;</TD>
    <TD align=3Dright><TT>806.4086&nbsp;&nbsp;</TT></TD>
    <TD align=3Dright><TT>805.4013&nbsp;&nbsp;</TT></TD>
    <TD align=3Dright><TT>805.4446&nbsp;&nbsp;</TT></TD>
    <TD noWrap align=3Dright><TT>-53.78&nbsp;</TT></TD>
    <TD align=3Dright><TT>417&nbsp;</TT></TD>
    <TD noWrap align=3Dright><TT>-&nbsp;</TT></TD>
    <TD align=3Dright><TT>422&nbsp;</TT></TD>
    <TD align=3Dright><TT>0&nbsp;&nbsp;</TT></TD>
    <TD noWrap align=3Dright><TT>---&nbsp;&nbsp;</TT></TD>
    <TD noWrap><TT>&nbsp;K.YNQLLR.I</TT></TD></TR>
  <TR>
    <TD align=3Dright>&nbsp;</TD>
    <TD align=3Dright><TT>1071.4596&nbsp;&nbsp;</TT></TD>
    <TD align=3Dright><TT>1070.4523&nbsp;&nbsp;</TT></TD>
    <TD align=3Dright><TT>1070.5080&nbsp;&nbsp;</TT></TD>
    <TD noWrap align=3Dright><TT>-51.99&nbsp;</TT></TD>
    <TD align=3Dright><TT>373&nbsp;</TT></TD>
    <TD noWrap align=3Dright><TT>-&nbsp;</TT></TD>
    <TD align=3Dright><TT>382&nbsp;</TT></TD>
    <TD align=3Dright><TT>0&nbsp;&nbsp;</TT></TD>
    <TD noWrap align=3Dright><TT>---&nbsp;&nbsp;</TT></TD>
    <TD noWrap><TT>&nbsp;R.AGWGVMASHR.S</TT></TD></TR>
  <TR>
    <TD align=3Dright>&nbsp;</TD>
    <TD align=3Dright><TT>1071.4596&nbsp;&nbsp;</TT></TD>
    <TD align=3Dright><TT>1070.4523&nbsp;&nbsp;</TT></TD>
    <TD align=3Dright><TT>1070.5080&nbsp;&nbsp;</TT></TD>
    <TD noWrap align=3Dright><TT>-51.99&nbsp;</TT></TD>
    <TD align=3Dright><TT>373&nbsp;</TT></TD>
    <TD noWrap align=3Dright><TT>-&nbsp;</TT></TD>
    <TD align=3Dright><TT>382&nbsp;</TT></TD>
    <TD align=3Dright><TT>0&nbsp;&nbsp;</TT></TD>
    <TD noWrap align=3Dright><TT>62&nbsp;&nbsp;</TT></TD>
    <TD noWrap><TT>&nbsp;R.AGWGVMASHR.S</TT></TD></TR>
  <TR>
    <TD align=3Dright>&nbsp;</TD>
    <TD align=3Dright><TT>1087.4454&nbsp;&nbsp;</TT></TD>
    <TD align=3Dright><TT>1086.4381&nbsp;&nbsp;</TT></TD>
    <TD align=3Dright><TT>1086.5029&nbsp;&nbsp;</TT></TD>
    <TD noWrap align=3Dright><TT>-59.62&nbsp;</TT></TD>
    <TD align=3Dright><TT>373&nbsp;</TT></TD>
    <TD noWrap align=3Dright><TT>-&nbsp;</TT></TD>
    <TD align=3Dright><TT>382&nbsp;</TT></TD>
    <TD align=3Dright><TT>0&nbsp;&nbsp;</TT></TD>
    <TD noWrap align=3Dright><TT>---&nbsp;&nbsp;</TT></TD>
    <TD noWrap><TT>&nbsp;R.AGWGVMASHR.S + Oxidation (M)</TT></TD></TR>
  <TR>
    <TD align=3Dright>&nbsp;</TD>
    <TD align=3Dright><TT>1087.4454&nbsp;&nbsp;</TT></TD>
    <TD align=3Dright><TT>1086.4381&nbsp;&nbsp;</TT></TD>
    <TD align=3Dright><TT>1086.5029&nbsp;&nbsp;</TT></TD>
    <TD noWrap align=3Dright><TT>-59.62&nbsp;</TT></TD>
    <TD align=3Dright><TT>373&nbsp;</TT></TD>
    <TD noWrap align=3Dright><TT>-&nbsp;</TT></TD>
    <TD align=3Dright><TT>382&nbsp;</TT></TD>
    <TD align=3Dright><TT>0&nbsp;&nbsp;</TT></TD>
    <TD noWrap align=3Dright><TT>(23)&nbsp;</TT></TD>
    <TD noWrap><TT>&nbsp;R.AGWGVMASHR.S + Oxidation (M)</TT></TD></TR>
  <TR>
    <TD align=3Dright>&nbsp;</TD>
    <TD align=3Dright><TT>1510.7545&nbsp;&nbsp;</TT></TD>
    <TD align=3Dright><TT>1509.7472&nbsp;&nbsp;</TT></TD>
    <TD align=3Dright><TT>1509.8403&nbsp;&nbsp;</TT></TD>
    <TD noWrap align=3Dright><TT>-61.63&nbsp;</TT></TD>
    <TD align=3Dright><TT>323&nbsp;</TT></TD>
    <TD noWrap align=3Dright><TT>-&nbsp;</TT></TD>
    <TD align=3Dright><TT>336&nbsp;</TT></TD>
    <TD align=3Dright><TT>0&nbsp;&nbsp;</TT></TD>
    <TD noWrap align=3Dright><TT>---&nbsp;&nbsp;</TT></TD>
    <TD noWrap><TT>&nbsp;K.VQIVGDDLLVTNPK.R</TT></TD></TR>
  <TR>
    <TD align=3Dright>&nbsp;</TD>
    <TD align=3Dright><TT>1510.7545&nbsp;&nbsp;</TT></TD>
    <TD align=3Dright><TT>1509.7472&nbsp;&nbsp;</TT></TD>
    <TD align=3Dright><TT>1509.8403&nbsp;&nbsp;</TT></TD>
    <TD noWrap align=3Dright><TT>-61.63&nbsp;</TT></TD>
    <TD align=3Dright><TT>323&nbsp;</TT></TD>
    <TD noWrap align=3Dright><TT>-&nbsp;</TT></TD>
    <TD align=3Dright><TT>336&nbsp;</TT></TD>
    <TD align=3Dright><TT>0&nbsp;&nbsp;</TT></TD>
    <TD noWrap align=3Dright><TT>62&nbsp;&nbsp;</TT></TD>
    <TD noWrap><TT>&nbsp;K.VQIVGDDLLVTNPK.R</TT></TD></TR>
  <TR>
    <TD align=3Dright>&nbsp;</TD>
    <TD align=3Dright><TT>1804.8521&nbsp;&nbsp;</TT></TD>
    <TD align=3Dright><TT>1803.8448&nbsp;&nbsp;</TT></TD>
    <TD align=3Dright><TT>1803.9366&nbsp;&nbsp;</TT></TD>
    <TD noWrap align=3Dright><TT>-50.90&nbsp;</TT></TD>
    <TD align=3Dright><TT>36&nbsp;</TT></TD>
    <TD noWrap align=3Dright><TT>-&nbsp;</TT></TD>
    <TD align=3Dright><TT>53&nbsp;</TT></TD>
    <TD align=3Dright><TT>0&nbsp;&nbsp;</TT></TD>
    <TD noWrap align=3Dright><TT>---&nbsp;&nbsp;</TT></TD>
    <TD noWrap><TT>&nbsp;R.AAVPSGASTGIYEALELR.D</TT></TD></TR>
  <TR>
    <TD align=3Dright>&nbsp;</TD>
    <TD align=3Dright><TT>1804.8521&nbsp;&nbsp;</TT></TD>
    <TD align=3Dright><TT>1803.8448&nbsp;&nbsp;</TT></TD>
    <TD align=3Dright><TT>1803.9366&nbsp;&nbsp;</TT></TD>
    <TD noWrap align=3Dright><TT>-50.90&nbsp;</TT></TD>
    <TD align=3Dright><TT>36&nbsp;</TT></TD>
    <TD noWrap align=3Dright><TT>-&nbsp;</TT></TD>
    <TD align=3Dright><TT>53&nbsp;</TT></TD>
    <TD align=3Dright><TT>0&nbsp;&nbsp;</TT></TD>
    <TD noWrap align=3Dright><TT>132&nbsp;&nbsp;</TT></TD>
    <TD noWrap><TT>&nbsp;R.AAVPSGASTGIYEALELR.D</TT></TD></TR>
  <TR>
    <TD align=3Dright>&nbsp;</TD>
    <TD align=3Dright><TT>1901.7509&nbsp;&nbsp;</TT></TD>
    <TD align=3Dright><TT>1900.7436&nbsp;&nbsp;</TT></TD>
    <TD align=3Dright><TT>1900.8439&nbsp;&nbsp;</TT></TD>
    <TD noWrap align=3Dright><TT>-52.74&nbsp;</TT></TD>
    <TD align=3Dright><TT>263&nbsp;</TT></TD>
    <TD noWrap align=3Dright><TT>-&nbsp;</TT></TD>
    <TD align=3Dright><TT>278&nbsp;</TT></TD>
    <TD align=3Dright><TT>1&nbsp;&nbsp;</TT></TD>
    <TD noWrap align=3Dright><TT>---&nbsp;&nbsp;</TT></TD>
    <TD noWrap><TT>&nbsp;K.TYDLNFKEENNDGSQK.I</TT></TD></TR>
  <TR>
    <TD align=3Dright>&nbsp;</TD>
    <TD align=3Dright><TT>2323.9202&nbsp;&nbsp;</TT></TD>
    <TD align=3Dright><TT>2322.9129&nbsp;&nbsp;</TT></TD>
    <TD align=3Dright><TT>2323.0353&nbsp;&nbsp;</TT></TD>
    <TD noWrap align=3Dright><TT>-52.67&nbsp;</TT></TD>
    <TD align=3Dright><TT>206&nbsp;</TT></TD>
    <TD noWrap align=3Dright><TT>-&nbsp;</TT></TD>
    <TD align=3Dright><TT>227&nbsp;</TT></TD>
    <TD align=3Dright><TT>0&nbsp;&nbsp;</TT></TD>
    <TD noWrap align=3Dright><TT>---&nbsp;&nbsp;</TT></TD>
    <TD noWrap><TT>&nbsp;K.YGQDATNVGDEGGFAPNIQENK.E</TT></TD></TR>
  <TR>
    <TD align=3Dright>&nbsp;</TD>
    <TD align=3Dright><TT>2323.9202&nbsp;&nbsp;</TT></TD>
    <TD align=3Dright><TT>2322.9129&nbsp;&nbsp;</TT></TD>
    <TD align=3Dright><TT>2323.0353&nbsp;&nbsp;</TT></TD>
    <TD noWrap align=3Dright><TT>-52.67&nbsp;</TT></TD>
    <TD align=3Dright><TT>206&nbsp;</TT></TD>
    <TD noWrap align=3Dright><TT>-&nbsp;</TT></TD>
    <TD align=3Dright><TT>227&nbsp;</TT></TD>
    <TD align=3Dright><TT>0&nbsp;&nbsp;</TT></TD>
    <TD noWrap align=3Dright><TT>117&nbsp;&nbsp;</TT></TD>
    <TD =
noWrap><TT>&nbsp;K.YGQDATNVGDEGGFAPNIQENK.E</TT></TD></TR></TBODY></TABLE=
>
<TABLE border=3D0 cellSpacing=3D0>
  <TBODY>
  <TR>
    <TD><TT>&nbsp;&nbsp;&nbsp;&nbsp;&nbsp;&nbsp;</TT></TD>
    <TD><TT><B>No match to: </B>748.3301, 825.0604, 829.3508, 841.0229,=20
      842.4652, 870.4980, 875.4039, 922.4449, 942.4227, 958.4172, =
1103.4445,=20
      1165.5404, 1189.5272, 1205.5278, 1245.6270, 1421.6333, 1421.6333,=20
      1536.8086, 1536.8086, 1558.8221, 1573.7368, 1616.7383, 1826.8114,=20
      1854.7892, 1854.7892, 1887.8196, 1887.8196, 1898.8407, 1914.8362,=20
      1919.8057, 2003.9906, 2003.9906, 2025.9866, 2268.0051, 2345.9124,=20
      2453.0259, 3031.2585</TT></TD></TR></TBODY></TABLE><BR>
<TABLE border=3D0 cellSpacing=3D0>
  <TBODY>
  <TR>
    <TD><TT><B><A name=3DHit21>21.</A>&nbsp;&nbsp;&nbsp;</B></TT></TD>
    <TD noWrap><TT><A=20
      =
href=3D"http://zxw-pc/mascot/cgi/protein_view.pl?file=3D../data/20121225/=
F002417.dat&amp;hit=3D21"=20
      =
target=3D_blank>gi|298544551</A>&nbsp;&nbsp;&nbsp;&nbsp;<B>Mass:</B>&nbsp=
;47883&nbsp;&nbsp;&nbsp;&nbsp;<B>Score:</B>&nbsp;417&nbsp;&nbsp;&nbsp;&nb=
sp;<B>Expect:</B>&nbsp;3.7e-036&nbsp;&nbsp;<B>Matches:</B>&nbsp;13</TT></=
TD></TR>
  <TR>
    <TD>&nbsp;</TD>
    <TD noWrap><TT>unnamed protein product [Ricinus=20
  communis]</TT></TD></TR></TBODY></TABLE>
<TABLE border=3D0 cellSpacing=3D0 cellPadding=3D0>
  <TBODY>
  <TR>
    <TD><TT>&nbsp;&nbsp;&nbsp;&nbsp;&nbsp;&nbsp;</TT></TD>
    <TD align=3Dright><TT><B>Observed&nbsp;&nbsp;</B></TT></TD>
    <TD noWrap align=3Dright><TT><B>Mr(expt)&nbsp;&nbsp;</B></TT></TD>
    <TD noWrap align=3Dright><TT><B>Mr(calc)&nbsp;&nbsp;</B></TT></TD>
    <TD align=3Dright><TT><B>&nbsp;ppm&nbsp;&nbsp;</B></TT></TD>
    <TD align=3Dright><TT><B>Start&nbsp;</B></TT></TD>
    <TD align=3Dright><TT><B>&nbsp;</B></TT></TD>
    <TD align=3Dright><TT><B>End&nbsp;</B></TT></TD>
    <TD align=3Dright><TT><B>Miss&nbsp;</B></TT></TD>
    <TD align=3Dright><TT><B>Ions&nbsp;</B></TT></TD>
    <TD><TT><B>&nbsp;Peptide</B></TT></TD></TR>
  <TR>
    <TD align=3Dright>&nbsp;</TD>
    <TD align=3Dright><TT>765.3477&nbsp;&nbsp;</TT></TD>
    <TD align=3Dright><TT>764.3404&nbsp;&nbsp;</TT></TD>
    <TD align=3Dright><TT>764.3817&nbsp;&nbsp;</TT></TD>
    <TD noWrap align=3Dright><TT>-53.97&nbsp;</TT></TD>
    <TD align=3Dright><TT>12&nbsp;</TT></TD>
    <TD noWrap align=3Dright><TT>-&nbsp;</TT></TD>
    <TD align=3Dright><TT>17&nbsp;</TT></TD>
    <TD align=3Dright><TT>0&nbsp;&nbsp;</TT></TD>
    <TD noWrap align=3Dright><TT>---&nbsp;&nbsp;</TT></TD>
    <TD noWrap><TT>&nbsp;R.QIFDSR.G</TT></TD></TR>
  <TR>
    <TD align=3Dright>&nbsp;</TD>
    <TD align=3Dright><TT>806.4086&nbsp;&nbsp;</TT></TD>
    <TD align=3Dright><TT>805.4013&nbsp;&nbsp;</TT></TD>
    <TD align=3Dright><TT>805.4446&nbsp;&nbsp;</TT></TD>
    <TD noWrap align=3Dright><TT>-53.78&nbsp;</TT></TD>
    <TD align=3Dright><TT>417&nbsp;</TT></TD>
    <TD noWrap align=3Dright><TT>-&nbsp;</TT></TD>
    <TD align=3Dright><TT>422&nbsp;</TT></TD>
    <TD align=3Dright><TT>0&nbsp;&nbsp;</TT></TD>
    <TD noWrap align=3Dright><TT>---&nbsp;&nbsp;</TT></TD>
    <TD noWrap><TT>&nbsp;K.YNQLLR.I</TT></TD></TR>
  <TR>
    <TD align=3Dright>&nbsp;</TD>
    <TD align=3Dright><TT>1071.4596&nbsp;&nbsp;</TT></TD>
    <TD align=3Dright><TT>1070.4523&nbsp;&nbsp;</TT></TD>
    <TD align=3Dright><TT>1070.5080&nbsp;&nbsp;</TT></TD>
    <TD noWrap align=3Dright><TT>-51.99&nbsp;</TT></TD>
    <TD align=3Dright><TT>373&nbsp;</TT></TD>
    <TD noWrap align=3Dright><TT>-&nbsp;</TT></TD>
    <TD align=3Dright><TT>382&nbsp;</TT></TD>
    <TD align=3Dright><TT>0&nbsp;&nbsp;</TT></TD>
    <TD noWrap align=3Dright><TT>---&nbsp;&nbsp;</TT></TD>
    <TD noWrap><TT>&nbsp;R.AGWGVMASHR.S</TT></TD></TR>
  <TR>
    <TD align=3Dright>&nbsp;</TD>
    <TD align=3Dright><TT>1071.4596&nbsp;&nbsp;</TT></TD>
    <TD align=3Dright><TT>1070.4523&nbsp;&nbsp;</TT></TD>
    <TD align=3Dright><TT>1070.5080&nbsp;&nbsp;</TT></TD>
    <TD noWrap align=3Dright><TT>-51.99&nbsp;</TT></TD>
    <TD align=3Dright><TT>373&nbsp;</TT></TD>
    <TD noWrap align=3Dright><TT>-&nbsp;</TT></TD>
    <TD align=3Dright><TT>382&nbsp;</TT></TD>
    <TD align=3Dright><TT>0&nbsp;&nbsp;</TT></TD>
    <TD noWrap align=3Dright><TT>62&nbsp;&nbsp;</TT></TD>
    <TD noWrap><TT>&nbsp;R.AGWGVMASHR.S</TT></TD></TR>
  <TR>
    <TD align=3Dright>&nbsp;</TD>
    <TD align=3Dright><TT>1087.4454&nbsp;&nbsp;</TT></TD>
    <TD align=3Dright><TT>1086.4381&nbsp;&nbsp;</TT></TD>
    <TD align=3Dright><TT>1086.5029&nbsp;&nbsp;</TT></TD>
    <TD noWrap align=3Dright><TT>-59.62&nbsp;</TT></TD>
    <TD align=3Dright><TT>373&nbsp;</TT></TD>
    <TD noWrap align=3Dright><TT>-&nbsp;</TT></TD>
    <TD align=3Dright><TT>382&nbsp;</TT></TD>
    <TD align=3Dright><TT>0&nbsp;&nbsp;</TT></TD>
    <TD noWrap align=3Dright><TT>---&nbsp;&nbsp;</TT></TD>
    <TD noWrap><TT>&nbsp;R.AGWGVMASHR.S + Oxidation (M)</TT></TD></TR>
  <TR>
    <TD align=3Dright>&nbsp;</TD>
    <TD align=3Dright><TT>1087.4454&nbsp;&nbsp;</TT></TD>
    <TD align=3Dright><TT>1086.4381&nbsp;&nbsp;</TT></TD>
    <TD align=3Dright><TT>1086.5029&nbsp;&nbsp;</TT></TD>
    <TD noWrap align=3Dright><TT>-59.62&nbsp;</TT></TD>
    <TD align=3Dright><TT>373&nbsp;</TT></TD>
    <TD noWrap align=3Dright><TT>-&nbsp;</TT></TD>
    <TD align=3Dright><TT>382&nbsp;</TT></TD>
    <TD align=3Dright><TT>0&nbsp;&nbsp;</TT></TD>
    <TD noWrap align=3Dright><TT>(23)&nbsp;</TT></TD>
    <TD noWrap><TT>&nbsp;R.AGWGVMASHR.S + Oxidation (M)</TT></TD></TR>
  <TR>
    <TD align=3Dright>&nbsp;</TD>
    <TD align=3Dright><TT>1510.7545&nbsp;&nbsp;</TT></TD>
    <TD align=3Dright><TT>1509.7472&nbsp;&nbsp;</TT></TD>
    <TD align=3Dright><TT>1509.8403&nbsp;&nbsp;</TT></TD>
    <TD noWrap align=3Dright><TT>-61.63&nbsp;</TT></TD>
    <TD align=3Dright><TT>323&nbsp;</TT></TD>
    <TD noWrap align=3Dright><TT>-&nbsp;</TT></TD>
    <TD align=3Dright><TT>336&nbsp;</TT></TD>
    <TD align=3Dright><TT>0&nbsp;&nbsp;</TT></TD>
    <TD noWrap align=3Dright><TT>---&nbsp;&nbsp;</TT></TD>
    <TD noWrap><TT>&nbsp;K.VQIVGDDLLVTNPK.R</TT></TD></TR>
  <TR>
    <TD align=3Dright>&nbsp;</TD>
    <TD align=3Dright><TT>1510.7545&nbsp;&nbsp;</TT></TD>
    <TD align=3Dright><TT>1509.7472&nbsp;&nbsp;</TT></TD>
    <TD align=3Dright><TT>1509.8403&nbsp;&nbsp;</TT></TD>
    <TD noWrap align=3Dright><TT>-61.63&nbsp;</TT></TD>
    <TD align=3Dright><TT>323&nbsp;</TT></TD>
    <TD noWrap align=3Dright><TT>-&nbsp;</TT></TD>
    <TD align=3Dright><TT>336&nbsp;</TT></TD>
    <TD align=3Dright><TT>0&nbsp;&nbsp;</TT></TD>
    <TD noWrap align=3Dright><TT>62&nbsp;&nbsp;</TT></TD>
    <TD noWrap><TT>&nbsp;K.VQIVGDDLLVTNPK.R</TT></TD></TR>
  <TR>
    <TD align=3Dright>&nbsp;</TD>
    <TD align=3Dright><TT>1804.8521&nbsp;&nbsp;</TT></TD>
    <TD align=3Dright><TT>1803.8448&nbsp;&nbsp;</TT></TD>
    <TD align=3Dright><TT>1803.9366&nbsp;&nbsp;</TT></TD>
    <TD noWrap align=3Dright><TT>-50.90&nbsp;</TT></TD>
    <TD align=3Dright><TT>36&nbsp;</TT></TD>
    <TD noWrap align=3Dright><TT>-&nbsp;</TT></TD>
    <TD align=3Dright><TT>53&nbsp;</TT></TD>
    <TD align=3Dright><TT>0&nbsp;&nbsp;</TT></TD>
    <TD noWrap align=3Dright><TT>---&nbsp;&nbsp;</TT></TD>
    <TD noWrap><TT>&nbsp;R.AAVPSGASTGIYEALELR.D</TT></TD></TR>
  <TR>
    <TD align=3Dright>&nbsp;</TD>
    <TD align=3Dright><TT>1804.8521&nbsp;&nbsp;</TT></TD>
    <TD align=3Dright><TT>1803.8448&nbsp;&nbsp;</TT></TD>
    <TD align=3Dright><TT>1803.9366&nbsp;&nbsp;</TT></TD>
    <TD noWrap align=3Dright><TT>-50.90&nbsp;</TT></TD>
    <TD align=3Dright><TT>36&nbsp;</TT></TD>
    <TD noWrap align=3Dright><TT>-&nbsp;</TT></TD>
    <TD align=3Dright><TT>53&nbsp;</TT></TD>
    <TD align=3Dright><TT>0&nbsp;&nbsp;</TT></TD>
    <TD noWrap align=3Dright><TT>132&nbsp;&nbsp;</TT></TD>
    <TD noWrap><TT>&nbsp;R.AAVPSGASTGIYEALELR.D</TT></TD></TR>
  <TR>
    <TD align=3Dright>&nbsp;</TD>
    <TD align=3Dright><TT>1901.7509&nbsp;&nbsp;</TT></TD>
    <TD align=3Dright><TT>1900.7436&nbsp;&nbsp;</TT></TD>
    <TD align=3Dright><TT>1900.8439&nbsp;&nbsp;</TT></TD>
    <TD noWrap align=3Dright><TT>-52.74&nbsp;</TT></TD>
    <TD align=3Dright><TT>263&nbsp;</TT></TD>
    <TD noWrap align=3Dright><TT>-&nbsp;</TT></TD>
    <TD align=3Dright><TT>278&nbsp;</TT></TD>
    <TD align=3Dright><TT>1&nbsp;&nbsp;</TT></TD>
    <TD noWrap align=3Dright><TT>---&nbsp;&nbsp;</TT></TD>
    <TD noWrap><TT>&nbsp;K.TYDLNFKEENNDGSQK.I</TT></TD></TR>
  <TR>
    <TD align=3Dright>&nbsp;</TD>
    <TD align=3Dright><TT>2323.9202&nbsp;&nbsp;</TT></TD>
    <TD align=3Dright><TT>2322.9129&nbsp;&nbsp;</TT></TD>
    <TD align=3Dright><TT>2323.0353&nbsp;&nbsp;</TT></TD>
    <TD noWrap align=3Dright><TT>-52.67&nbsp;</TT></TD>
    <TD align=3Dright><TT>206&nbsp;</TT></TD>
    <TD noWrap align=3Dright><TT>-&nbsp;</TT></TD>
    <TD align=3Dright><TT>227&nbsp;</TT></TD>
    <TD align=3Dright><TT>0&nbsp;&nbsp;</TT></TD>
    <TD noWrap align=3Dright><TT>---&nbsp;&nbsp;</TT></TD>
    <TD noWrap><TT>&nbsp;K.YGQDATNVGDEGGFAPNIQENK.E</TT></TD></TR>
  <TR>
    <TD align=3Dright>&nbsp;</TD>
    <TD align=3Dright><TT>2323.9202&nbsp;&nbsp;</TT></TD>
    <TD align=3Dright><TT>2322.9129&nbsp;&nbsp;</TT></TD>
    <TD align=3Dright><TT>2323.0353&nbsp;&nbsp;</TT></TD>
    <TD noWrap align=3Dright><TT>-52.67&nbsp;</TT></TD>
    <TD align=3Dright><TT>206&nbsp;</TT></TD>
    <TD noWrap align=3Dright><TT>-&nbsp;</TT></TD>
    <TD align=3Dright><TT>227&nbsp;</TT></TD>
    <TD align=3Dright><TT>0&nbsp;&nbsp;</TT></TD>
    <TD noWrap align=3Dright><TT>117&nbsp;&nbsp;</TT></TD>
    <TD =
noWrap><TT>&nbsp;K.YGQDATNVGDEGGFAPNIQENK.E</TT></TD></TR></TBODY></TABLE=
>
<TABLE border=3D0 cellSpacing=3D0>
  <TBODY>
  <TR>
    <TD><TT>&nbsp;&nbsp;&nbsp;&nbsp;&nbsp;&nbsp;</TT></TD>
    <TD><TT><B>No match to: </B>748.3301, 825.0604, 829.3508, 841.0229,=20
      842.4652, 870.4980, 875.4039, 922.4449, 942.4227, 958.4172, =
1103.4445,=20
      1165.5404, 1189.5272, 1205.5278, 1245.6270, 1421.6333, 1421.6333,=20
      1536.8086, 1536.8086, 1558.8221, 1573.7368, 1616.7383, 1826.8114,=20
      1854.7892, 1854.7892, 1887.8196, 1887.8196, 1898.8407, 1914.8362,=20
      1919.8057, 2003.9906, 2003.9906, 2025.9866, 2268.0051, 2345.9124,=20
      2453.0259, 3031.2585</TT></TD></TR></TBODY></TABLE><BR>
<TABLE border=3D0 cellSpacing=3D0>
  <TBODY>
  <TR>
    <TD><TT><B><A name=3DHit22>22.</A>&nbsp;&nbsp;&nbsp;</B></TT></TD>
    <TD noWrap><TT><A=20
      =
href=3D"http://zxw-pc/mascot/cgi/protein_view.pl?file=3D../data/20121225/=
F002417.dat&amp;hit=3D22"=20
      =
target=3D_blank>gi|255575355</A>&nbsp;&nbsp;&nbsp;&nbsp;<B>Mass:</B>&nbsp=
;47906&nbsp;&nbsp;&nbsp;&nbsp;<B>Score:</B>&nbsp;417&nbsp;&nbsp;&nbsp;&nb=
sp;<B>Expect:</B>&nbsp;3.7e-036&nbsp;&nbsp;<B>Matches:</B>&nbsp;13</TT></=
TD></TR>
  <TR>
    <TD>&nbsp;</TD>
    <TD noWrap><TT>enolase, putative [Ricinus=20
communis]</TT></TD></TR></TBODY></TABLE>
<TABLE border=3D0 cellSpacing=3D0 cellPadding=3D0>
  <TBODY>
  <TR>
    <TD><TT>&nbsp;&nbsp;&nbsp;&nbsp;&nbsp;&nbsp;</TT></TD>
    <TD align=3Dright><TT><B>Observed&nbsp;&nbsp;</B></TT></TD>
    <TD noWrap align=3Dright><TT><B>Mr(expt)&nbsp;&nbsp;</B></TT></TD>
    <TD noWrap align=3Dright><TT><B>Mr(calc)&nbsp;&nbsp;</B></TT></TD>
    <TD align=3Dright><TT><B>&nbsp;ppm&nbsp;&nbsp;</B></TT></TD>
    <TD align=3Dright><TT><B>Start&nbsp;</B></TT></TD>
    <TD align=3Dright><TT><B>&nbsp;</B></TT></TD>
    <TD align=3Dright><TT><B>End&nbsp;</B></TT></TD>
    <TD align=3Dright><TT><B>Miss&nbsp;</B></TT></TD>
    <TD align=3Dright><TT><B>Ions&nbsp;</B></TT></TD>
    <TD><TT><B>&nbsp;Peptide</B></TT></TD></TR>
  <TR>
    <TD align=3Dright>&nbsp;</TD>
    <TD align=3Dright><TT>765.3477&nbsp;&nbsp;</TT></TD>
    <TD align=3Dright><TT>764.3404&nbsp;&nbsp;</TT></TD>
    <TD align=3Dright><TT>764.3817&nbsp;&nbsp;</TT></TD>
    <TD noWrap align=3Dright><TT>-53.97&nbsp;</TT></TD>
    <TD align=3Dright><TT>12&nbsp;</TT></TD>
    <TD noWrap align=3Dright><TT>-&nbsp;</TT></TD>
    <TD align=3Dright><TT>17&nbsp;</TT></TD>
    <TD align=3Dright><TT>0&nbsp;&nbsp;</TT></TD>
    <TD noWrap align=3Dright><TT>---&nbsp;&nbsp;</TT></TD>
    <TD noWrap><TT>&nbsp;R.QIFDSR.G</TT></TD></TR>
  <TR>
    <TD align=3Dright>&nbsp;</TD>
    <TD align=3Dright><TT>806.4086&nbsp;&nbsp;</TT></TD>
    <TD align=3Dright><TT>805.4013&nbsp;&nbsp;</TT></TD>
    <TD align=3Dright><TT>805.4446&nbsp;&nbsp;</TT></TD>
    <TD noWrap align=3Dright><TT>-53.78&nbsp;</TT></TD>
    <TD align=3Dright><TT>417&nbsp;</TT></TD>
    <TD noWrap align=3Dright><TT>-&nbsp;</TT></TD>
    <TD align=3Dright><TT>422&nbsp;</TT></TD>
    <TD align=3Dright><TT>0&nbsp;&nbsp;</TT></TD>
    <TD noWrap align=3Dright><TT>---&nbsp;&nbsp;</TT></TD>
    <TD noWrap><TT>&nbsp;K.YNQLLR.I</TT></TD></TR>
  <TR>
    <TD align=3Dright>&nbsp;</TD>
    <TD align=3Dright><TT>1071.4596&nbsp;&nbsp;</TT></TD>
    <TD align=3Dright><TT>1070.4523&nbsp;&nbsp;</TT></TD>
    <TD align=3Dright><TT>1070.5080&nbsp;&nbsp;</TT></TD>
    <TD noWrap align=3Dright><TT>-51.99&nbsp;</TT></TD>
    <TD align=3Dright><TT>373&nbsp;</TT></TD>
    <TD noWrap align=3Dright><TT>-&nbsp;</TT></TD>
    <TD align=3Dright><TT>382&nbsp;</TT></TD>
    <TD align=3Dright><TT>0&nbsp;&nbsp;</TT></TD>
    <TD noWrap align=3Dright><TT>---&nbsp;&nbsp;</TT></TD>
    <TD noWrap><TT>&nbsp;R.AGWGVMASHR.S</TT></TD></TR>
  <TR>
    <TD align=3Dright>&nbsp;</TD>
    <TD align=3Dright><TT>1071.4596&nbsp;&nbsp;</TT></TD>
    <TD align=3Dright><TT>1070.4523&nbsp;&nbsp;</TT></TD>
    <TD align=3Dright><TT>1070.5080&nbsp;&nbsp;</TT></TD>
    <TD noWrap align=3Dright><TT>-51.99&nbsp;</TT></TD>
    <TD align=3Dright><TT>373&nbsp;</TT></TD>
    <TD noWrap align=3Dright><TT>-&nbsp;</TT></TD>
    <TD align=3Dright><TT>382&nbsp;</TT></TD>
    <TD align=3Dright><TT>0&nbsp;&nbsp;</TT></TD>
    <TD noWrap align=3Dright><TT>62&nbsp;&nbsp;</TT></TD>
    <TD noWrap><TT>&nbsp;R.AGWGVMASHR.S</TT></TD></TR>
  <TR>
    <TD align=3Dright>&nbsp;</TD>
    <TD align=3Dright><TT>1087.4454&nbsp;&nbsp;</TT></TD>
    <TD align=3Dright><TT>1086.4381&nbsp;&nbsp;</TT></TD>
    <TD align=3Dright><TT>1086.5029&nbsp;&nbsp;</TT></TD>
    <TD noWrap align=3Dright><TT>-59.62&nbsp;</TT></TD>
    <TD align=3Dright><TT>373&nbsp;</TT></TD>
    <TD noWrap align=3Dright><TT>-&nbsp;</TT></TD>
    <TD align=3Dright><TT>382&nbsp;</TT></TD>
    <TD align=3Dright><TT>0&nbsp;&nbsp;</TT></TD>
    <TD noWrap align=3Dright><TT>---&nbsp;&nbsp;</TT></TD>
    <TD noWrap><TT>&nbsp;R.AGWGVMASHR.S + Oxidation (M)</TT></TD></TR>
  <TR>
    <TD align=3Dright>&nbsp;</TD>
    <TD align=3Dright><TT>1087.4454&nbsp;&nbsp;</TT></TD>
    <TD align=3Dright><TT>1086.4381&nbsp;&nbsp;</TT></TD>
    <TD align=3Dright><TT>1086.5029&nbsp;&nbsp;</TT></TD>
    <TD noWrap align=3Dright><TT>-59.62&nbsp;</TT></TD>
    <TD align=3Dright><TT>373&nbsp;</TT></TD>
    <TD noWrap align=3Dright><TT>-&nbsp;</TT></TD>
    <TD align=3Dright><TT>382&nbsp;</TT></TD>
    <TD align=3Dright><TT>0&nbsp;&nbsp;</TT></TD>
    <TD noWrap align=3Dright><TT>(23)&nbsp;</TT></TD>
    <TD noWrap><TT>&nbsp;R.AGWGVMASHR.S + Oxidation (M)</TT></TD></TR>
  <TR>
    <TD align=3Dright>&nbsp;</TD>
    <TD align=3Dright><TT>1510.7545&nbsp;&nbsp;</TT></TD>
    <TD align=3Dright><TT>1509.7472&nbsp;&nbsp;</TT></TD>
    <TD align=3Dright><TT>1509.8403&nbsp;&nbsp;</TT></TD>
    <TD noWrap align=3Dright><TT>-61.63&nbsp;</TT></TD>
    <TD align=3Dright><TT>323&nbsp;</TT></TD>
    <TD noWrap align=3Dright><TT>-&nbsp;</TT></TD>
    <TD align=3Dright><TT>336&nbsp;</TT></TD>
    <TD align=3Dright><TT>0&nbsp;&nbsp;</TT></TD>
    <TD noWrap align=3Dright><TT>---&nbsp;&nbsp;</TT></TD>
    <TD noWrap><TT>&nbsp;K.VQIVGDDLLVTNPK.R</TT></TD></TR>
  <TR>
    <TD align=3Dright>&nbsp;</TD>
    <TD align=3Dright><TT>1510.7545&nbsp;&nbsp;</TT></TD>
    <TD align=3Dright><TT>1509.7472&nbsp;&nbsp;</TT></TD>
    <TD align=3Dright><TT>1509.8403&nbsp;&nbsp;</TT></TD>
    <TD noWrap align=3Dright><TT>-61.63&nbsp;</TT></TD>
    <TD align=3Dright><TT>323&nbsp;</TT></TD>
    <TD noWrap align=3Dright><TT>-&nbsp;</TT></TD>
    <TD align=3Dright><TT>336&nbsp;</TT></TD>
    <TD align=3Dright><TT>0&nbsp;&nbsp;</TT></TD>
    <TD noWrap align=3Dright><TT>62&nbsp;&nbsp;</TT></TD>
    <TD noWrap><TT>&nbsp;K.VQIVGDDLLVTNPK.R</TT></TD></TR>
  <TR>
    <TD align=3Dright>&nbsp;</TD>
    <TD align=3Dright><TT>1804.8521&nbsp;&nbsp;</TT></TD>
    <TD align=3Dright><TT>1803.8448&nbsp;&nbsp;</TT></TD>
    <TD align=3Dright><TT>1803.9366&nbsp;&nbsp;</TT></TD>
    <TD noWrap align=3Dright><TT>-50.90&nbsp;</TT></TD>
    <TD align=3Dright><TT>36&nbsp;</TT></TD>
    <TD noWrap align=3Dright><TT>-&nbsp;</TT></TD>
    <TD align=3Dright><TT>53&nbsp;</TT></TD>
    <TD align=3Dright><TT>0&nbsp;&nbsp;</TT></TD>
    <TD noWrap align=3Dright><TT>---&nbsp;&nbsp;</TT></TD>
    <TD noWrap><TT>&nbsp;R.AAVPSGASTGIYEALELR.D</TT></TD></TR>
  <TR>
    <TD align=3Dright>&nbsp;</TD>
    <TD align=3Dright><TT>1804.8521&nbsp;&nbsp;</TT></TD>
    <TD align=3Dright><TT>1803.8448&nbsp;&nbsp;</TT></TD>
    <TD align=3Dright><TT>1803.9366&nbsp;&nbsp;</TT></TD>
    <TD noWrap align=3Dright><TT>-50.90&nbsp;</TT></TD>
    <TD align=3Dright><TT>36&nbsp;</TT></TD>
    <TD noWrap align=3Dright><TT>-&nbsp;</TT></TD>
    <TD align=3Dright><TT>53&nbsp;</TT></TD>
    <TD align=3Dright><TT>0&nbsp;&nbsp;</TT></TD>
    <TD noWrap align=3Dright><TT>132&nbsp;&nbsp;</TT></TD>
    <TD noWrap><TT>&nbsp;R.AAVPSGASTGIYEALELR.D</TT></TD></TR>
  <TR>
    <TD align=3Dright>&nbsp;</TD>
    <TD align=3Dright><TT>1901.7509&nbsp;&nbsp;</TT></TD>
    <TD align=3Dright><TT>1900.7436&nbsp;&nbsp;</TT></TD>
    <TD align=3Dright><TT>1900.8439&nbsp;&nbsp;</TT></TD>
    <TD noWrap align=3Dright><TT>-52.74&nbsp;</TT></TD>
    <TD align=3Dright><TT>263&nbsp;</TT></TD>
    <TD noWrap align=3Dright><TT>-&nbsp;</TT></TD>
    <TD align=3Dright><TT>278&nbsp;</TT></TD>
    <TD align=3Dright><TT>1&nbsp;&nbsp;</TT></TD>
    <TD noWrap align=3Dright><TT>---&nbsp;&nbsp;</TT></TD>
    <TD noWrap><TT>&nbsp;K.TYDLNFKEENNDGSQK.I</TT></TD></TR>
  <TR>
    <TD align=3Dright>&nbsp;</TD>
    <TD align=3Dright><TT>2323.9202&nbsp;&nbsp;</TT></TD>
    <TD align=3Dright><TT>2322.9129&nbsp;&nbsp;</TT></TD>
    <TD align=3Dright><TT>2323.0353&nbsp;&nbsp;</TT></TD>
    <TD noWrap align=3Dright><TT>-52.67&nbsp;</TT></TD>
    <TD align=3Dright><TT>206&nbsp;</TT></TD>
    <TD noWrap align=3Dright><TT>-&nbsp;</TT></TD>
    <TD align=3Dright><TT>227&nbsp;</TT></TD>
    <TD align=3Dright><TT>0&nbsp;&nbsp;</TT></TD>
    <TD noWrap align=3Dright><TT>---&nbsp;&nbsp;</TT></TD>
    <TD noWrap><TT>&nbsp;K.YGQDATNVGDEGGFAPNIQENK.E</TT></TD></TR>
  <TR>
    <TD align=3Dright>&nbsp;</TD>
    <TD align=3Dright><TT>2323.9202&nbsp;&nbsp;</TT></TD>
    <TD align=3Dright><TT>2322.9129&nbsp;&nbsp;</TT></TD>
    <TD align=3Dright><TT>2323.0353&nbsp;&nbsp;</TT></TD>
    <TD noWrap align=3Dright><TT>-52.67&nbsp;</TT></TD>
    <TD align=3Dright><TT>206&nbsp;</TT></TD>
    <TD noWrap align=3Dright><TT>-&nbsp;</TT></TD>
    <TD align=3Dright><TT>227&nbsp;</TT></TD>
    <TD align=3Dright><TT>0&nbsp;&nbsp;</TT></TD>
    <TD noWrap align=3Dright><TT>117&nbsp;&nbsp;</TT></TD>
    <TD =
noWrap><TT>&nbsp;K.YGQDATNVGDEGGFAPNIQENK.E</TT></TD></TR></TBODY></TABLE=
>
<TABLE border=3D0 cellSpacing=3D0>
  <TBODY>
  <TR>
    <TD><TT>&nbsp;&nbsp;&nbsp;&nbsp;&nbsp;&nbsp;</TT></TD>
    <TD><TT><B>No match to: </B>748.3301, 825.0604, 829.3508, 841.0229,=20
      842.4652, 870.4980, 875.4039, 922.4449, 942.4227, 958.4172, =
1103.4445,=20
      1165.5404, 1189.5272, 1205.5278, 1245.6270, 1421.6333, 1421.6333,=20
      1536.8086, 1536.8086, 1558.8221, 1573.7368, 1616.7383, 1826.8114,=20
      1854.7892, 1854.7892, 1887.8196, 1887.8196, 1898.8407, 1914.8362,=20
      1919.8057, 2003.9906, 2003.9906, 2025.9866, 2268.0051, 2345.9124,=20
      2453.0259, 3031.2585</TT></TD></TR></TBODY></TABLE><BR>
<TABLE border=3D0 cellSpacing=3D0>
  <TBODY>
  <TR>
    <TD><TT><B><A name=3DHit23>23.</A>&nbsp;&nbsp;&nbsp;</B></TT></TD>
    <TD noWrap><TT><A=20
      =
href=3D"http://zxw-pc/mascot/cgi/protein_view.pl?file=3D../data/20121225/=
F002417.dat&amp;hit=3D23"=20
      =
target=3D_blank>gi|223531976</A>&nbsp;&nbsp;&nbsp;&nbsp;<B>Mass:</B>&nbsp=
;47906&nbsp;&nbsp;&nbsp;&nbsp;<B>Score:</B>&nbsp;417&nbsp;&nbsp;&nbsp;&nb=
sp;<B>Expect:</B>&nbsp;3.7e-036&nbsp;&nbsp;<B>Matches:</B>&nbsp;13</TT></=
TD></TR>
  <TR>
    <TD>&nbsp;</TD>
    <TD noWrap><TT>enolase, putative [Ricinus=20
communis]</TT></TD></TR></TBODY></TABLE>
<TABLE border=3D0 cellSpacing=3D0 cellPadding=3D0>
  <TBODY>
  <TR>
    <TD><TT>&nbsp;&nbsp;&nbsp;&nbsp;&nbsp;&nbsp;</TT></TD>
    <TD align=3Dright><TT><B>Observed&nbsp;&nbsp;</B></TT></TD>
    <TD noWrap align=3Dright><TT><B>Mr(expt)&nbsp;&nbsp;</B></TT></TD>
    <TD noWrap align=3Dright><TT><B>Mr(calc)&nbsp;&nbsp;</B></TT></TD>
    <TD align=3Dright><TT><B>&nbsp;ppm&nbsp;&nbsp;</B></TT></TD>
    <TD align=3Dright><TT><B>Start&nbsp;</B></TT></TD>
    <TD align=3Dright><TT><B>&nbsp;</B></TT></TD>
    <TD align=3Dright><TT><B>End&nbsp;</B></TT></TD>
    <TD align=3Dright><TT><B>Miss&nbsp;</B></TT></TD>
    <TD align=3Dright><TT><B>Ions&nbsp;</B></TT></TD>
    <TD><TT><B>&nbsp;Peptide</B></TT></TD></TR>
  <TR>
    <TD align=3Dright>&nbsp;</TD>
    <TD align=3Dright><TT>765.3477&nbsp;&nbsp;</TT></TD>
    <TD align=3Dright><TT>764.3404&nbsp;&nbsp;</TT></TD>
    <TD align=3Dright><TT>764.3817&nbsp;&nbsp;</TT></TD>
    <TD noWrap align=3Dright><TT>-53.97&nbsp;</TT></TD>
    <TD align=3Dright><TT>12&nbsp;</TT></TD>
    <TD noWrap align=3Dright><TT>-&nbsp;</TT></TD>
    <TD align=3Dright><TT>17&nbsp;</TT></TD>
    <TD align=3Dright><TT>0&nbsp;&nbsp;</TT></TD>
    <TD noWrap align=3Dright><TT>---&nbsp;&nbsp;</TT></TD>
    <TD noWrap><TT>&nbsp;R.QIFDSR.G</TT></TD></TR>
  <TR>
    <TD align=3Dright>&nbsp;</TD>
    <TD align=3Dright><TT>806.4086&nbsp;&nbsp;</TT></TD>
    <TD align=3Dright><TT>805.4013&nbsp;&nbsp;</TT></TD>
    <TD align=3Dright><TT>805.4446&nbsp;&nbsp;</TT></TD>
    <TD noWrap align=3Dright><TT>-53.78&nbsp;</TT></TD>
    <TD align=3Dright><TT>417&nbsp;</TT></TD>
    <TD noWrap align=3Dright><TT>-&nbsp;</TT></TD>
    <TD align=3Dright><TT>422&nbsp;</TT></TD>
    <TD align=3Dright><TT>0&nbsp;&nbsp;</TT></TD>
    <TD noWrap align=3Dright><TT>---&nbsp;&nbsp;</TT></TD>
    <TD noWrap><TT>&nbsp;K.YNQLLR.I</TT></TD></TR>
  <TR>
    <TD align=3Dright>&nbsp;</TD>
    <TD align=3Dright><TT>1071.4596&nbsp;&nbsp;</TT></TD>
    <TD align=3Dright><TT>1070.4523&nbsp;&nbsp;</TT></TD>
    <TD align=3Dright><TT>1070.5080&nbsp;&nbsp;</TT></TD>
    <TD noWrap align=3Dright><TT>-51.99&nbsp;</TT></TD>
    <TD align=3Dright><TT>373&nbsp;</TT></TD>
    <TD noWrap align=3Dright><TT>-&nbsp;</TT></TD>
    <TD align=3Dright><TT>382&nbsp;</TT></TD>
    <TD align=3Dright><TT>0&nbsp;&nbsp;</TT></TD>
    <TD noWrap align=3Dright><TT>---&nbsp;&nbsp;</TT></TD>
    <TD noWrap><TT>&nbsp;R.AGWGVMASHR.S</TT></TD></TR>
  <TR>
    <TD align=3Dright>&nbsp;</TD>
    <TD align=3Dright><TT>1071.4596&nbsp;&nbsp;</TT></TD>
    <TD align=3Dright><TT>1070.4523&nbsp;&nbsp;</TT></TD>
    <TD align=3Dright><TT>1070.5080&nbsp;&nbsp;</TT></TD>
    <TD noWrap align=3Dright><TT>-51.99&nbsp;</TT></TD>
    <TD align=3Dright><TT>373&nbsp;</TT></TD>
    <TD noWrap align=3Dright><TT>-&nbsp;</TT></TD>
    <TD align=3Dright><TT>382&nbsp;</TT></TD>
    <TD align=3Dright><TT>0&nbsp;&nbsp;</TT></TD>
    <TD noWrap align=3Dright><TT>62&nbsp;&nbsp;</TT></TD>
    <TD noWrap><TT>&nbsp;R.AGWGVMASHR.S</TT></TD></TR>
  <TR>
    <TD align=3Dright>&nbsp;</TD>
    <TD align=3Dright><TT>1087.4454&nbsp;&nbsp;</TT></TD>
    <TD align=3Dright><TT>1086.4381&nbsp;&nbsp;</TT></TD>
    <TD align=3Dright><TT>1086.5029&nbsp;&nbsp;</TT></TD>
    <TD noWrap align=3Dright><TT>-59.62&nbsp;</TT></TD>
    <TD align=3Dright><TT>373&nbsp;</TT></TD>
    <TD noWrap align=3Dright><TT>-&nbsp;</TT></TD>
    <TD align=3Dright><TT>382&nbsp;</TT></TD>
    <TD align=3Dright><TT>0&nbsp;&nbsp;</TT></TD>
    <TD noWrap align=3Dright><TT>---&nbsp;&nbsp;</TT></TD>
    <TD noWrap><TT>&nbsp;R.AGWGVMASHR.S + Oxidation (M)</TT></TD></TR>
  <TR>
    <TD align=3Dright>&nbsp;</TD>
    <TD align=3Dright><TT>1087.4454&nbsp;&nbsp;</TT></TD>
    <TD align=3Dright><TT>1086.4381&nbsp;&nbsp;</TT></TD>
    <TD align=3Dright><TT>1086.5029&nbsp;&nbsp;</TT></TD>
    <TD noWrap align=3Dright><TT>-59.62&nbsp;</TT></TD>
    <TD align=3Dright><TT>373&nbsp;</TT></TD>
    <TD noWrap align=3Dright><TT>-&nbsp;</TT></TD>
    <TD align=3Dright><TT>382&nbsp;</TT></TD>
    <TD align=3Dright><TT>0&nbsp;&nbsp;</TT></TD>
    <TD noWrap align=3Dright><TT>(23)&nbsp;</TT></TD>
    <TD noWrap><TT>&nbsp;R.AGWGVMASHR.S + Oxidation (M)</TT></TD></TR>
  <TR>
    <TD align=3Dright>&nbsp;</TD>
    <TD align=3Dright><TT>1510.7545&nbsp;&nbsp;</TT></TD>
    <TD align=3Dright><TT>1509.7472&nbsp;&nbsp;</TT></TD>
    <TD align=3Dright><TT>1509.8403&nbsp;&nbsp;</TT></TD>
    <TD noWrap align=3Dright><TT>-61.63&nbsp;</TT></TD>
    <TD align=3Dright><TT>323&nbsp;</TT></TD>
    <TD noWrap align=3Dright><TT>-&nbsp;</TT></TD>
    <TD align=3Dright><TT>336&nbsp;</TT></TD>
    <TD align=3Dright><TT>0&nbsp;&nbsp;</TT></TD>
    <TD noWrap align=3Dright><TT>---&nbsp;&nbsp;</TT></TD>
    <TD noWrap><TT>&nbsp;K.VQIVGDDLLVTNPK.R</TT></TD></TR>
  <TR>
    <TD align=3Dright>&nbsp;</TD>
    <TD align=3Dright><TT>1510.7545&nbsp;&nbsp;</TT></TD>
    <TD align=3Dright><TT>1509.7472&nbsp;&nbsp;</TT></TD>
    <TD align=3Dright><TT>1509.8403&nbsp;&nbsp;</TT></TD>
    <TD noWrap align=3Dright><TT>-61.63&nbsp;</TT></TD>
    <TD align=3Dright><TT>323&nbsp;</TT></TD>
    <TD noWrap align=3Dright><TT>-&nbsp;</TT></TD>
    <TD align=3Dright><TT>336&nbsp;</TT></TD>
    <TD align=3Dright><TT>0&nbsp;&nbsp;</TT></TD>
    <TD noWrap align=3Dright><TT>62&nbsp;&nbsp;</TT></TD>
    <TD noWrap><TT>&nbsp;K.VQIVGDDLLVTNPK.R</TT></TD></TR>
  <TR>
    <TD align=3Dright>&nbsp;</TD>
    <TD align=3Dright><TT>1804.8521&nbsp;&nbsp;</TT></TD>
    <TD align=3Dright><TT>1803.8448&nbsp;&nbsp;</TT></TD>
    <TD align=3Dright><TT>1803.9366&nbsp;&nbsp;</TT></TD>
    <TD noWrap align=3Dright><TT>-50.90&nbsp;</TT></TD>
    <TD align=3Dright><TT>36&nbsp;</TT></TD>
    <TD noWrap align=3Dright><TT>-&nbsp;</TT></TD>
    <TD align=3Dright><TT>53&nbsp;</TT></TD>
    <TD align=3Dright><TT>0&nbsp;&nbsp;</TT></TD>
    <TD noWrap align=3Dright><TT>---&nbsp;&nbsp;</TT></TD>
    <TD noWrap><TT>&nbsp;R.AAVPSGASTGIYEALELR.D</TT></TD></TR>
  <TR>
    <TD align=3Dright>&nbsp;</TD>
    <TD align=3Dright><TT>1804.8521&nbsp;&nbsp;</TT></TD>
    <TD align=3Dright><TT>1803.8448&nbsp;&nbsp;</TT></TD>
    <TD align=3Dright><TT>1803.9366&nbsp;&nbsp;</TT></TD>
    <TD noWrap align=3Dright><TT>-50.90&nbsp;</TT></TD>
    <TD align=3Dright><TT>36&nbsp;</TT></TD>
    <TD noWrap align=3Dright><TT>-&nbsp;</TT></TD>
    <TD align=3Dright><TT>53&nbsp;</TT></TD>
    <TD align=3Dright><TT>0&nbsp;&nbsp;</TT></TD>
    <TD noWrap align=3Dright><TT>132&nbsp;&nbsp;</TT></TD>
    <TD noWrap><TT>&nbsp;R.AAVPSGASTGIYEALELR.D</TT></TD></TR>
  <TR>
    <TD align=3Dright>&nbsp;</TD>
    <TD align=3Dright><TT>1901.7509&nbsp;&nbsp;</TT></TD>
    <TD align=3Dright><TT>1900.7436&nbsp;&nbsp;</TT></TD>
    <TD align=3Dright><TT>1900.8439&nbsp;&nbsp;</TT></TD>
    <TD noWrap align=3Dright><TT>-52.74&nbsp;</TT></TD>
    <TD align=3Dright><TT>263&nbsp;</TT></TD>
    <TD noWrap align=3Dright><TT>-&nbsp;</TT></TD>
    <TD align=3Dright><TT>278&nbsp;</TT></TD>
    <TD align=3Dright><TT>1&nbsp;&nbsp;</TT></TD>
    <TD noWrap align=3Dright><TT>---&nbsp;&nbsp;</TT></TD>
    <TD noWrap><TT>&nbsp;K.TYDLNFKEENNDGSQK.I</TT></TD></TR>
  <TR>
    <TD align=3Dright>&nbsp;</TD>
    <TD align=3Dright><TT>2323.9202&nbsp;&nbsp;</TT></TD>
    <TD align=3Dright><TT>2322.9129&nbsp;&nbsp;</TT></TD>
    <TD align=3Dright><TT>2323.0353&nbsp;&nbsp;</TT></TD>
    <TD noWrap align=3Dright><TT>-52.67&nbsp;</TT></TD>
    <TD align=3Dright><TT>206&nbsp;</TT></TD>
    <TD noWrap align=3Dright><TT>-&nbsp;</TT></TD>
    <TD align=3Dright><TT>227&nbsp;</TT></TD>
    <TD align=3Dright><TT>0&nbsp;&nbsp;</TT></TD>
    <TD noWrap align=3Dright><TT>---&nbsp;&nbsp;</TT></TD>
    <TD noWrap><TT>&nbsp;K.YGQDATNVGDEGGFAPNIQENK.E</TT></TD></TR>
  <TR>
    <TD align=3Dright>&nbsp;</TD>
    <TD align=3Dright><TT>2323.9202&nbsp;&nbsp;</TT></TD>
    <TD align=3Dright><TT>2322.9129&nbsp;&nbsp;</TT></TD>
    <TD align=3Dright><TT>2323.0353&nbsp;&nbsp;</TT></TD>
    <TD noWrap align=3Dright><TT>-52.67&nbsp;</TT></TD>
    <TD align=3Dright><TT>206&nbsp;</TT></TD>
    <TD noWrap align=3Dright><TT>-&nbsp;</TT></TD>
    <TD align=3Dright><TT>227&nbsp;</TT></TD>
    <TD align=3Dright><TT>0&nbsp;&nbsp;</TT></TD>
    <TD noWrap align=3Dright><TT>117&nbsp;&nbsp;</TT></TD>
    <TD =
noWrap><TT>&nbsp;K.YGQDATNVGDEGGFAPNIQENK.E</TT></TD></TR></TBODY></TABLE=
>
<TABLE border=3D0 cellSpacing=3D0>
  <TBODY>
  <TR>
    <TD><TT>&nbsp;&nbsp;&nbsp;&nbsp;&nbsp;&nbsp;</TT></TD>
    <TD><TT><B>No match to: </B>748.3301, 825.0604, 829.3508, 841.0229,=20
      842.4652, 870.4980, 875.4039, 922.4449, 942.4227, 958.4172, =
1103.4445,=20
      1165.5404, 1189.5272, 1205.5278, 1245.6270, 1421.6333, 1421.6333,=20
      1536.8086, 1536.8086, 1558.8221, 1573.7368, 1616.7383, 1826.8114,=20
      1854.7892, 1854.7892, 1887.8196, 1887.8196, 1898.8407, 1914.8362,=20
      1919.8057, 2003.9906, 2003.9906, 2025.9866, 2268.0051, 2345.9124,=20
      2453.0259, 3031.2585</TT></TD></TR></TBODY></TABLE><BR>
<TABLE border=3D0 cellSpacing=3D0>
  <TBODY>
  <TR>
    <TD><TT><B><A name=3DHit24>24.</A>&nbsp;&nbsp;&nbsp;</B></TT></TD>
    <TD noWrap><TT><A=20
      =
href=3D"http://zxw-pc/mascot/cgi/protein_view.pl?file=3D../data/20121225/=
F002417.dat&amp;hit=3D24"=20
      =
target=3D_blank>gi|433609</A>&nbsp;&nbsp;&nbsp;&nbsp;<B>Mass:</B>&nbsp;47=
883&nbsp;&nbsp;&nbsp;&nbsp;<B>Score:</B>&nbsp;417&nbsp;&nbsp;&nbsp;&nbsp;=
<B>Expect:</B>&nbsp;3.7e-036&nbsp;&nbsp;<B>Matches:</B>&nbsp;13</TT></TD>=
</TR>
  <TR>
    <TD>&nbsp;</TD>
    <TD noWrap><TT>enolase [Ricinus =
communis]</TT></TD></TR></TBODY></TABLE>
<TABLE border=3D0 cellSpacing=3D0 cellPadding=3D0>
  <TBODY>
  <TR>
    <TD><TT>&nbsp;&nbsp;&nbsp;&nbsp;&nbsp;&nbsp;</TT></TD>
    <TD align=3Dright><TT><B>Observed&nbsp;&nbsp;</B></TT></TD>
    <TD noWrap align=3Dright><TT><B>Mr(expt)&nbsp;&nbsp;</B></TT></TD>
    <TD noWrap align=3Dright><TT><B>Mr(calc)&nbsp;&nbsp;</B></TT></TD>
    <TD align=3Dright><TT><B>&nbsp;ppm&nbsp;&nbsp;</B></TT></TD>
    <TD align=3Dright><TT><B>Start&nbsp;</B></TT></TD>
    <TD align=3Dright><TT><B>&nbsp;</B></TT></TD>
    <TD align=3Dright><TT><B>End&nbsp;</B></TT></TD>
    <TD align=3Dright><TT><B>Miss&nbsp;</B></TT></TD>
    <TD align=3Dright><TT><B>Ions&nbsp;</B></TT></TD>
    <TD><TT><B>&nbsp;Peptide</B></TT></TD></TR>
  <TR>
    <TD align=3Dright>&nbsp;</TD>
    <TD align=3Dright><TT>765.3477&nbsp;&nbsp;</TT></TD>
    <TD align=3Dright><TT>764.3404&nbsp;&nbsp;</TT></TD>
    <TD align=3Dright><TT>764.3817&nbsp;&nbsp;</TT></TD>
    <TD noWrap align=3Dright><TT>-53.97&nbsp;</TT></TD>
    <TD align=3Dright><TT>12&nbsp;</TT></TD>
    <TD noWrap align=3Dright><TT>-&nbsp;</TT></TD>
    <TD align=3Dright><TT>17&nbsp;</TT></TD>
    <TD align=3Dright><TT>0&nbsp;&nbsp;</TT></TD>
    <TD noWrap align=3Dright><TT>---&nbsp;&nbsp;</TT></TD>
    <TD noWrap><TT>&nbsp;R.QIFDSR.G</TT></TD></TR>
  <TR>
    <TD align=3Dright>&nbsp;</TD>
    <TD align=3Dright><TT>806.4086&nbsp;&nbsp;</TT></TD>
    <TD align=3Dright><TT>805.4013&nbsp;&nbsp;</TT></TD>
    <TD align=3Dright><TT>805.4446&nbsp;&nbsp;</TT></TD>
    <TD noWrap align=3Dright><TT>-53.78&nbsp;</TT></TD>
    <TD align=3Dright><TT>417&nbsp;</TT></TD>
    <TD noWrap align=3Dright><TT>-&nbsp;</TT></TD>
    <TD align=3Dright><TT>422&nbsp;</TT></TD>
    <TD align=3Dright><TT>0&nbsp;&nbsp;</TT></TD>
    <TD noWrap align=3Dright><TT>---&nbsp;&nbsp;</TT></TD>
    <TD noWrap><TT>&nbsp;K.YNQLLR.I</TT></TD></TR>
  <TR>
    <TD align=3Dright>&nbsp;</TD>
    <TD align=3Dright><TT>1071.4596&nbsp;&nbsp;</TT></TD>
    <TD align=3Dright><TT>1070.4523&nbsp;&nbsp;</TT></TD>
    <TD align=3Dright><TT>1070.5080&nbsp;&nbsp;</TT></TD>
    <TD noWrap align=3Dright><TT>-51.99&nbsp;</TT></TD>
    <TD align=3Dright><TT>373&nbsp;</TT></TD>
    <TD noWrap align=3Dright><TT>-&nbsp;</TT></TD>
    <TD align=3Dright><TT>382&nbsp;</TT></TD>
    <TD align=3Dright><TT>0&nbsp;&nbsp;</TT></TD>
    <TD noWrap align=3Dright><TT>---&nbsp;&nbsp;</TT></TD>
    <TD noWrap><TT>&nbsp;R.AGWGVMASHR.S</TT></TD></TR>
  <TR>
    <TD align=3Dright>&nbsp;</TD>
    <TD align=3Dright><TT>1071.4596&nbsp;&nbsp;</TT></TD>
    <TD align=3Dright><TT>1070.4523&nbsp;&nbsp;</TT></TD>
    <TD align=3Dright><TT>1070.5080&nbsp;&nbsp;</TT></TD>
    <TD noWrap align=3Dright><TT>-51.99&nbsp;</TT></TD>
    <TD align=3Dright><TT>373&nbsp;</TT></TD>
    <TD noWrap align=3Dright><TT>-&nbsp;</TT></TD>
    <TD align=3Dright><TT>382&nbsp;</TT></TD>
    <TD align=3Dright><TT>0&nbsp;&nbsp;</TT></TD>
    <TD noWrap align=3Dright><TT>62&nbsp;&nbsp;</TT></TD>
    <TD noWrap><TT>&nbsp;R.AGWGVMASHR.S</TT></TD></TR>
  <TR>
    <TD align=3Dright>&nbsp;</TD>
    <TD align=3Dright><TT>1087.4454&nbsp;&nbsp;</TT></TD>
    <TD align=3Dright><TT>1086.4381&nbsp;&nbsp;</TT></TD>
    <TD align=3Dright><TT>1086.5029&nbsp;&nbsp;</TT></TD>
    <TD noWrap align=3Dright><TT>-59.62&nbsp;</TT></TD>
    <TD align=3Dright><TT>373&nbsp;</TT></TD>
    <TD noWrap align=3Dright><TT>-&nbsp;</TT></TD>
    <TD align=3Dright><TT>382&nbsp;</TT></TD>
    <TD align=3Dright><TT>0&nbsp;&nbsp;</TT></TD>
    <TD noWrap align=3Dright><TT>---&nbsp;&nbsp;</TT></TD>
    <TD noWrap><TT>&nbsp;R.AGWGVMASHR.S + Oxidation (M)</TT></TD></TR>
  <TR>
    <TD align=3Dright>&nbsp;</TD>
    <TD align=3Dright><TT>1087.4454&nbsp;&nbsp;</TT></TD>
    <TD align=3Dright><TT>1086.4381&nbsp;&nbsp;</TT></TD>
    <TD align=3Dright><TT>1086.5029&nbsp;&nbsp;</TT></TD>
    <TD noWrap align=3Dright><TT>-59.62&nbsp;</TT></TD>
    <TD align=3Dright><TT>373&nbsp;</TT></TD>
    <TD noWrap align=3Dright><TT>-&nbsp;</TT></TD>
    <TD align=3Dright><TT>382&nbsp;</TT></TD>
    <TD align=3Dright><TT>0&nbsp;&nbsp;</TT></TD>
    <TD noWrap align=3Dright><TT>(23)&nbsp;</TT></TD>
    <TD noWrap><TT>&nbsp;R.AGWGVMASHR.S + Oxidation (M)</TT></TD></TR>
  <TR>
    <TD align=3Dright>&nbsp;</TD>
    <TD align=3Dright><TT>1510.7545&nbsp;&nbsp;</TT></TD>
    <TD align=3Dright><TT>1509.7472&nbsp;&nbsp;</TT></TD>
    <TD align=3Dright><TT>1509.8403&nbsp;&nbsp;</TT></TD>
    <TD noWrap align=3Dright><TT>-61.63&nbsp;</TT></TD>
    <TD align=3Dright><TT>323&nbsp;</TT></TD>
    <TD noWrap align=3Dright><TT>-&nbsp;</TT></TD>
    <TD align=3Dright><TT>336&nbsp;</TT></TD>
    <TD align=3Dright><TT>0&nbsp;&nbsp;</TT></TD>
    <TD noWrap align=3Dright><TT>---&nbsp;&nbsp;</TT></TD>
    <TD noWrap><TT>&nbsp;K.VQIVGDDLLVTNPK.R</TT></TD></TR>
  <TR>
    <TD align=3Dright>&nbsp;</TD>
    <TD align=3Dright><TT>1510.7545&nbsp;&nbsp;</TT></TD>
    <TD align=3Dright><TT>1509.7472&nbsp;&nbsp;</TT></TD>
    <TD align=3Dright><TT>1509.8403&nbsp;&nbsp;</TT></TD>
    <TD noWrap align=3Dright><TT>-61.63&nbsp;</TT></TD>
    <TD align=3Dright><TT>323&nbsp;</TT></TD>
    <TD noWrap align=3Dright><TT>-&nbsp;</TT></TD>
    <TD align=3Dright><TT>336&nbsp;</TT></TD>
    <TD align=3Dright><TT>0&nbsp;&nbsp;</TT></TD>
    <TD noWrap align=3Dright><TT>62&nbsp;&nbsp;</TT></TD>
    <TD noWrap><TT>&nbsp;K.VQIVGDDLLVTNPK.R</TT></TD></TR>
  <TR>
    <TD align=3Dright>&nbsp;</TD>
    <TD align=3Dright><TT>1804.8521&nbsp;&nbsp;</TT></TD>
    <TD align=3Dright><TT>1803.8448&nbsp;&nbsp;</TT></TD>
    <TD align=3Dright><TT>1803.9366&nbsp;&nbsp;</TT></TD>
    <TD noWrap align=3Dright><TT>-50.90&nbsp;</TT></TD>
    <TD align=3Dright><TT>36&nbsp;</TT></TD>
    <TD noWrap align=3Dright><TT>-&nbsp;</TT></TD>
    <TD align=3Dright><TT>53&nbsp;</TT></TD>
    <TD align=3Dright><TT>0&nbsp;&nbsp;</TT></TD>
    <TD noWrap align=3Dright><TT>---&nbsp;&nbsp;</TT></TD>
    <TD noWrap><TT>&nbsp;R.AAVPSGASTGIYEALELR.D</TT></TD></TR>
  <TR>
    <TD align=3Dright>&nbsp;</TD>
    <TD align=3Dright><TT>1804.8521&nbsp;&nbsp;</TT></TD>
    <TD align=3Dright><TT>1803.8448&nbsp;&nbsp;</TT></TD>
    <TD align=3Dright><TT>1803.9366&nbsp;&nbsp;</TT></TD>
    <TD noWrap align=3Dright><TT>-50.90&nbsp;</TT></TD>
    <TD align=3Dright><TT>36&nbsp;</TT></TD>
    <TD noWrap align=3Dright><TT>-&nbsp;</TT></TD>
    <TD align=3Dright><TT>53&nbsp;</TT></TD>
    <TD align=3Dright><TT>0&nbsp;&nbsp;</TT></TD>
    <TD noWrap align=3Dright><TT>132&nbsp;&nbsp;</TT></TD>
    <TD noWrap><TT>&nbsp;R.AAVPSGASTGIYEALELR.D</TT></TD></TR>
  <TR>
    <TD align=3Dright>&nbsp;</TD>
    <TD align=3Dright><TT>1901.7509&nbsp;&nbsp;</TT></TD>
    <TD align=3Dright><TT>1900.7436&nbsp;&nbsp;</TT></TD>
    <TD align=3Dright><TT>1900.8439&nbsp;&nbsp;</TT></TD>
    <TD noWrap align=3Dright><TT>-52.74&nbsp;</TT></TD>
    <TD align=3Dright><TT>263&nbsp;</TT></TD>
    <TD noWrap align=3Dright><TT>-&nbsp;</TT></TD>
    <TD align=3Dright><TT>278&nbsp;</TT></TD>
    <TD align=3Dright><TT>1&nbsp;&nbsp;</TT></TD>
    <TD noWrap align=3Dright><TT>---&nbsp;&nbsp;</TT></TD>
    <TD noWrap><TT>&nbsp;K.TYDLNFKEENNDGSQK.I</TT></TD></TR>
  <TR>
    <TD align=3Dright>&nbsp;</TD>
    <TD align=3Dright><TT>2323.9202&nbsp;&nbsp;</TT></TD>
    <TD align=3Dright><TT>2322.9129&nbsp;&nbsp;</TT></TD>
    <TD align=3Dright><TT>2323.0353&nbsp;&nbsp;</TT></TD>
    <TD noWrap align=3Dright><TT>-52.67&nbsp;</TT></TD>
    <TD align=3Dright><TT>206&nbsp;</TT></TD>
    <TD noWrap align=3Dright><TT>-&nbsp;</TT></TD>
    <TD align=3Dright><TT>227&nbsp;</TT></TD>
    <TD align=3Dright><TT>0&nbsp;&nbsp;</TT></TD>
    <TD noWrap align=3Dright><TT>---&nbsp;&nbsp;</TT></TD>
    <TD noWrap><TT>&nbsp;K.YGQDATNVGDEGGFAPNIQENK.E</TT></TD></TR>
  <TR>
    <TD align=3Dright>&nbsp;</TD>
    <TD align=3Dright><TT>2323.9202&nbsp;&nbsp;</TT></TD>
    <TD align=3Dright><TT>2322.9129&nbsp;&nbsp;</TT></TD>
    <TD align=3Dright><TT>2323.0353&nbsp;&nbsp;</TT></TD>
    <TD noWrap align=3Dright><TT>-52.67&nbsp;</TT></TD>
    <TD align=3Dright><TT>206&nbsp;</TT></TD>
    <TD noWrap align=3Dright><TT>-&nbsp;</TT></TD>
    <TD align=3Dright><TT>227&nbsp;</TT></TD>
    <TD align=3Dright><TT>0&nbsp;&nbsp;</TT></TD>
    <TD noWrap align=3Dright><TT>117&nbsp;&nbsp;</TT></TD>
    <TD =
noWrap><TT>&nbsp;K.YGQDATNVGDEGGFAPNIQENK.E</TT></TD></TR></TBODY></TABLE=
>
<TABLE border=3D0 cellSpacing=3D0>
  <TBODY>
  <TR>
    <TD><TT>&nbsp;&nbsp;&nbsp;&nbsp;&nbsp;&nbsp;</TT></TD>
    <TD><TT><B>No match to: </B>748.3301, 825.0604, 829.3508, 841.0229,=20
      842.4652, 870.4980, 875.4039, 922.4449, 942.4227, 958.4172, =
1103.4445,=20
      1165.5404, 1189.5272, 1205.5278, 1245.6270, 1421.6333, 1421.6333,=20
      1536.8086, 1536.8086, 1558.8221, 1573.7368, 1616.7383, 1826.8114,=20
      1854.7892, 1854.7892, 1887.8196, 1887.8196, 1898.8407, 1914.8362,=20
      1919.8057, 2003.9906, 2003.9906, 2025.9866, 2268.0051, 2345.9124,=20
      2453.0259, 3031.2585</TT></TD></TR></TBODY></TABLE><BR>
<TABLE border=3D0 cellSpacing=3D0>
  <TBODY>
  <TR>
    <TD><TT><B><A name=3DHit25>25.</A>&nbsp;&nbsp;&nbsp;</B></TT></TD>
    <TD noWrap><TT><A=20
      =
href=3D"http://zxw-pc/mascot/cgi/protein_view.pl?file=3D../data/20121225/=
F002417.dat&amp;hit=3D25"=20
      =
target=3D_blank>gi|119354</A>&nbsp;&nbsp;&nbsp;&nbsp;<B>Mass:</B>&nbsp;47=
768&nbsp;&nbsp;&nbsp;&nbsp;<B>Score:</B>&nbsp;401&nbsp;&nbsp;&nbsp;&nbsp;=
<B>Expect:</B>&nbsp;1.5e-034&nbsp;&nbsp;<B>Matches:</B>&nbsp;10</TT></TD>=
</TR>
  <TR>
    <TD>&nbsp;</TD>
    <TD noWrap><TT>RecName: Full=3DEnolase; AltName: =
Full=3D2-phospho-D-glycerate=20
      hydro-lyase; AltName: Full=3D2-phosphoglycerate=20
  dehydratase</TT></TD></TR></TBODY></TABLE>
<TABLE border=3D0 cellSpacing=3D0 cellPadding=3D0>
  <TBODY>
  <TR>
    <TD><TT>&nbsp;&nbsp;&nbsp;&nbsp;&nbsp;&nbsp;</TT></TD>
    <TD align=3Dright><TT><B>Observed&nbsp;&nbsp;</B></TT></TD>
    <TD noWrap align=3Dright><TT><B>Mr(expt)&nbsp;&nbsp;</B></TT></TD>
    <TD noWrap align=3Dright><TT><B>Mr(calc)&nbsp;&nbsp;</B></TT></TD>
    <TD align=3Dright><TT><B>&nbsp;ppm&nbsp;&nbsp;</B></TT></TD>
    <TD align=3Dright><TT><B>Start&nbsp;</B></TT></TD>
    <TD align=3Dright><TT><B>&nbsp;</B></TT></TD>
    <TD align=3Dright><TT><B>End&nbsp;</B></TT></TD>
    <TD align=3Dright><TT><B>Miss&nbsp;</B></TT></TD>
    <TD align=3Dright><TT><B>Ions&nbsp;</B></TT></TD>
    <TD><TT><B>&nbsp;Peptide</B></TT></TD></TR>
  <TR>
    <TD align=3Dright>&nbsp;</TD>
    <TD align=3Dright><TT>765.3477&nbsp;&nbsp;</TT></TD>
    <TD align=3Dright><TT>764.3404&nbsp;&nbsp;</TT></TD>
    <TD align=3Dright><TT>764.3817&nbsp;&nbsp;</TT></TD>
    <TD noWrap align=3Dright><TT>-53.97&nbsp;</TT></TD>
    <TD align=3Dright><TT>11&nbsp;</TT></TD>
    <TD noWrap align=3Dright><TT>-&nbsp;</TT></TD>
    <TD align=3Dright><TT>16&nbsp;</TT></TD>
    <TD align=3Dright><TT>0&nbsp;&nbsp;</TT></TD>
    <TD noWrap align=3Dright><TT>---&nbsp;&nbsp;</TT></TD>
    <TD noWrap><TT>&nbsp;R.QIFDSR.G</TT></TD></TR>
  <TR>
    <TD align=3Dright>&nbsp;</TD>
    <TD align=3Dright><TT>806.4086&nbsp;&nbsp;</TT></TD>
    <TD align=3Dright><TT>805.4013&nbsp;&nbsp;</TT></TD>
    <TD align=3Dright><TT>805.4446&nbsp;&nbsp;</TT></TD>
    <TD noWrap align=3Dright><TT>-53.78&nbsp;</TT></TD>
    <TD align=3Dright><TT>416&nbsp;</TT></TD>
    <TD noWrap align=3Dright><TT>-&nbsp;</TT></TD>
    <TD align=3Dright><TT>421&nbsp;</TT></TD>
    <TD align=3Dright><TT>0&nbsp;&nbsp;</TT></TD>
    <TD noWrap align=3Dright><TT>---&nbsp;&nbsp;</TT></TD>
    <TD noWrap><TT>&nbsp;K.YNQLLR.I</TT></TD></TR>
  <TR>
    <TD align=3Dright>&nbsp;</TD>
    <TD align=3Dright><TT>1245.6270&nbsp;&nbsp;</TT></TD>
    <TD align=3Dright><TT>1244.6197&nbsp;&nbsp;</TT></TD>
    <TD align=3Dright><TT>1244.6084&nbsp;&nbsp;</TT></TD>
    <TD noWrap align=3Dright><TT>9.08&nbsp;</TT></TD>
    <TD align=3Dright><TT>371&nbsp;</TT></TD>
    <TD noWrap align=3Dright><TT>-&nbsp;</TT></TD>
    <TD align=3Dright><TT>381&nbsp;</TT></TD>
    <TD align=3Dright><TT>1&nbsp;&nbsp;</TT></TD>
    <TD noWrap align=3Dright><TT>---&nbsp;&nbsp;</TT></TD>
    <TD noWrap><TT>&nbsp;K.KAGWGVMTSHR.S + Oxidation (M)</TT></TD></TR>
  <TR>
    <TD align=3Dright>&nbsp;</TD>
    <TD align=3Dright><TT>1573.7368&nbsp;&nbsp;</TT></TD>
    <TD align=3Dright><TT>1572.7295&nbsp;&nbsp;</TT></TD>
    <TD align=3Dright><TT>1572.8359&nbsp;&nbsp;</TT></TD>
    <TD noWrap align=3Dright><TT>-67.63&nbsp;</TT></TD>
    <TD align=3Dright><TT>353&nbsp;</TT></TD>
    <TD noWrap align=3Dright><TT>-&nbsp;</TT></TD>
    <TD align=3Dright><TT>367&nbsp;</TT></TD>
    <TD align=3Dright><TT>0&nbsp;&nbsp;</TT></TD>
    <TD noWrap align=3Dright><TT>---&nbsp;&nbsp;</TT></TD>
    <TD noWrap><TT>&nbsp;K.VNQIGSVTESIEAVK.M</TT></TD></TR>
  <TR>
    <TD align=3Dright>&nbsp;</TD>
    <TD align=3Dright><TT>1804.8521&nbsp;&nbsp;</TT></TD>
    <TD align=3Dright><TT>1803.8448&nbsp;&nbsp;</TT></TD>
    <TD align=3Dright><TT>1803.9366&nbsp;&nbsp;</TT></TD>
    <TD noWrap align=3Dright><TT>-50.90&nbsp;</TT></TD>
    <TD align=3Dright><TT>35&nbsp;</TT></TD>
    <TD noWrap align=3Dright><TT>-&nbsp;</TT></TD>
    <TD align=3Dright><TT>52&nbsp;</TT></TD>
    <TD align=3Dright><TT>0&nbsp;&nbsp;</TT></TD>
    <TD noWrap align=3Dright><TT>---&nbsp;&nbsp;</TT></TD>
    <TD noWrap><TT>&nbsp;R.AAVPSGASTGIYEALELR.D</TT></TD></TR>
  <TR>
    <TD align=3Dright>&nbsp;</TD>
    <TD align=3Dright><TT>1804.8521&nbsp;&nbsp;</TT></TD>
    <TD align=3Dright><TT>1803.8448&nbsp;&nbsp;</TT></TD>
    <TD align=3Dright><TT>1803.9366&nbsp;&nbsp;</TT></TD>
    <TD noWrap align=3Dright><TT>-50.90&nbsp;</TT></TD>
    <TD align=3Dright><TT>35&nbsp;</TT></TD>
    <TD noWrap align=3Dright><TT>-&nbsp;</TT></TD>
    <TD align=3Dright><TT>52&nbsp;</TT></TD>
    <TD align=3Dright><TT>0&nbsp;&nbsp;</TT></TD>
    <TD noWrap align=3Dright><TT>132&nbsp;&nbsp;</TT></TD>
    <TD noWrap><TT>&nbsp;R.AAVPSGASTGIYEALELR.D</TT></TD></TR>
  <TR>
    <TD align=3Dright>&nbsp;</TD>
    <TD align=3Dright><TT>2003.9906&nbsp;&nbsp;</TT></TD>
    <TD align=3Dright><TT>2002.9833&nbsp;&nbsp;</TT></TD>
    <TD align=3Dright><TT>2003.0952&nbsp;&nbsp;</TT></TD>
    <TD noWrap align=3Dright><TT>-55.87&nbsp;</TT></TD>
    <TD align=3Dright><TT>148&nbsp;</TT></TD>
    <TD noWrap align=3Dright><TT>-&nbsp;</TT></TD>
    <TD align=3Dright><TT>167&nbsp;</TT></TD>
    <TD align=3Dright><TT>0&nbsp;&nbsp;</TT></TD>
    <TD noWrap align=3Dright><TT>---&nbsp;&nbsp;</TT></TD>
    <TD noWrap><TT>&nbsp;K.LVLPVPAFNVINGGSHAGNK.L</TT></TD></TR>
  <TR>
    <TD align=3Dright>&nbsp;</TD>
    <TD align=3Dright><TT>2003.9906&nbsp;&nbsp;</TT></TD>
    <TD align=3Dright><TT>2002.9833&nbsp;&nbsp;</TT></TD>
    <TD align=3Dright><TT>2003.0952&nbsp;&nbsp;</TT></TD>
    <TD noWrap align=3Dright><TT>-55.87&nbsp;</TT></TD>
    <TD align=3Dright><TT>148&nbsp;</TT></TD>
    <TD noWrap align=3Dright><TT>-&nbsp;</TT></TD>
    <TD align=3Dright><TT>167&nbsp;</TT></TD>
    <TD align=3Dright><TT>0&nbsp;&nbsp;</TT></TD>
    <TD noWrap align=3Dright><TT>108&nbsp;&nbsp;</TT></TD>
    <TD noWrap><TT>&nbsp;K.LVLPVPAFNVINGGSHAGNK.L</TT></TD></TR>
  <TR>
    <TD align=3Dright>&nbsp;</TD>
    <TD align=3Dright><TT>2323.9202&nbsp;&nbsp;</TT></TD>
    <TD align=3Dright><TT>2322.9129&nbsp;&nbsp;</TT></TD>
    <TD align=3Dright><TT>2323.0353&nbsp;&nbsp;</TT></TD>
    <TD noWrap align=3Dright><TT>-52.67&nbsp;</TT></TD>
    <TD align=3Dright><TT>205&nbsp;</TT></TD>
    <TD noWrap align=3Dright><TT>-&nbsp;</TT></TD>
    <TD align=3Dright><TT>226&nbsp;</TT></TD>
    <TD align=3Dright><TT>0&nbsp;&nbsp;</TT></TD>
    <TD noWrap align=3Dright><TT>---&nbsp;&nbsp;</TT></TD>
    <TD noWrap><TT>&nbsp;K.YGQDATNVGDEGGFAPNIQENK.E</TT></TD></TR>
  <TR>
    <TD align=3Dright>&nbsp;</TD>
    <TD align=3Dright><TT>2323.9202&nbsp;&nbsp;</TT></TD>
    <TD align=3Dright><TT>2322.9129&nbsp;&nbsp;</TT></TD>
    <TD align=3Dright><TT>2323.0353&nbsp;&nbsp;</TT></TD>
    <TD noWrap align=3Dright><TT>-52.67&nbsp;</TT></TD>
    <TD align=3Dright><TT>205&nbsp;</TT></TD>
    <TD noWrap align=3Dright><TT>-&nbsp;</TT></TD>
    <TD align=3Dright><TT>226&nbsp;</TT></TD>
    <TD align=3Dright><TT>0&nbsp;&nbsp;</TT></TD>
    <TD noWrap align=3Dright><TT>117&nbsp;&nbsp;</TT></TD>
    <TD =
noWrap><TT>&nbsp;K.YGQDATNVGDEGGFAPNIQENK.E</TT></TD></TR></TBODY></TABLE=
>
<TABLE border=3D0 cellSpacing=3D0>
  <TBODY>
  <TR>
    <TD><TT>&nbsp;&nbsp;&nbsp;&nbsp;&nbsp;&nbsp;</TT></TD>
    <TD><TT><B>No match to: </B>748.3301, 825.0604, 829.3508, 841.0229,=20
      842.4652, 870.4980, 875.4039, 922.4449, 942.4227, 958.4172, =
1071.4596,=20
      1071.4596, 1087.4454, 1087.4454, 1103.4445, 1165.5404, 1189.5272,=20
      1205.5278, 1421.6333, 1421.6333, 1510.7545, 1510.7545, 1536.8086,=20
      1536.8086, 1558.8221, 1616.7383, 1826.8114, 1854.7892, 1854.7892,=20
      1887.8196, 1887.8196, 1898.8407, 1901.7509, 1914.8362, 1919.8057,=20
      2025.9866, 2268.0051, 2345.9124, 2453.0259,=20
3031.2585</TT></TD></TR></TBODY></TABLE><BR>
<TABLE border=3D0 cellSpacing=3D0>
  <TBODY>
  <TR>
    <TD><TT><B><A name=3DHit26>26.</A>&nbsp;&nbsp;&nbsp;</B></TT></TD>
    <TD noWrap><TT><A=20
      =
href=3D"http://zxw-pc/mascot/cgi/protein_view.pl?file=3D../data/20121225/=
F002417.dat&amp;hit=3D26"=20
      =
target=3D_blank>gi|298544535</A>&nbsp;&nbsp;&nbsp;&nbsp;<B>Mass:</B>&nbsp=
;47768&nbsp;&nbsp;&nbsp;&nbsp;<B>Score:</B>&nbsp;401&nbsp;&nbsp;&nbsp;&nb=
sp;<B>Expect:</B>&nbsp;1.5e-034&nbsp;&nbsp;<B>Matches:</B>&nbsp;10</TT></=
TD></TR>
  <TR>
    <TD>&nbsp;</TD>
    <TD noWrap><TT>unnamed protein product [Solanum=20
  lycopersicum]</TT></TD></TR></TBODY></TABLE>
<TABLE border=3D0 cellSpacing=3D0 cellPadding=3D0>
  <TBODY>
  <TR>
    <TD><TT>&nbsp;&nbsp;&nbsp;&nbsp;&nbsp;&nbsp;</TT></TD>
    <TD align=3Dright><TT><B>Observed&nbsp;&nbsp;</B></TT></TD>
    <TD noWrap align=3Dright><TT><B>Mr(expt)&nbsp;&nbsp;</B></TT></TD>
    <TD noWrap align=3Dright><TT><B>Mr(calc)&nbsp;&nbsp;</B></TT></TD>
    <TD align=3Dright><TT><B>&nbsp;ppm&nbsp;&nbsp;</B></TT></TD>
    <TD align=3Dright><TT><B>Start&nbsp;</B></TT></TD>
    <TD align=3Dright><TT><B>&nbsp;</B></TT></TD>
    <TD align=3Dright><TT><B>End&nbsp;</B></TT></TD>
    <TD align=3Dright><TT><B>Miss&nbsp;</B></TT></TD>
    <TD align=3Dright><TT><B>Ions&nbsp;</B></TT></TD>
    <TD><TT><B>&nbsp;Peptide</B></TT></TD></TR>
  <TR>
    <TD align=3Dright>&nbsp;</TD>
    <TD align=3Dright><TT>765.3477&nbsp;&nbsp;</TT></TD>
    <TD align=3Dright><TT>764.3404&nbsp;&nbsp;</TT></TD>
    <TD align=3Dright><TT>764.3817&nbsp;&nbsp;</TT></TD>
    <TD noWrap align=3Dright><TT>-53.97&nbsp;</TT></TD>
    <TD align=3Dright><TT>11&nbsp;</TT></TD>
    <TD noWrap align=3Dright><TT>-&nbsp;</TT></TD>
    <TD align=3Dright><TT>16&nbsp;</TT></TD>
    <TD align=3Dright><TT>0&nbsp;&nbsp;</TT></TD>
    <TD noWrap align=3Dright><TT>---&nbsp;&nbsp;</TT></TD>
    <TD noWrap><TT>&nbsp;R.QIFDSR.G</TT></TD></TR>
  <TR>
    <TD align=3Dright>&nbsp;</TD>
    <TD align=3Dright><TT>806.4086&nbsp;&nbsp;</TT></TD>
    <TD align=3Dright><TT>805.4013&nbsp;&nbsp;</TT></TD>
    <TD align=3Dright><TT>805.4446&nbsp;&nbsp;</TT></TD>
    <TD noWrap align=3Dright><TT>-53.78&nbsp;</TT></TD>
    <TD align=3Dright><TT>416&nbsp;</TT></TD>
    <TD noWrap align=3Dright><TT>-&nbsp;</TT></TD>
    <TD align=3Dright><TT>421&nbsp;</TT></TD>
    <TD align=3Dright><TT>0&nbsp;&nbsp;</TT></TD>
    <TD noWrap align=3Dright><TT>---&nbsp;&nbsp;</TT></TD>
    <TD noWrap><TT>&nbsp;K.YNQLLR.I</TT></TD></TR>
  <TR>
    <TD align=3Dright>&nbsp;</TD>
    <TD align=3Dright><TT>1245.6270&nbsp;&nbsp;</TT></TD>
    <TD align=3Dright><TT>1244.6197&nbsp;&nbsp;</TT></TD>
    <TD align=3Dright><TT>1244.6084&nbsp;&nbsp;</TT></TD>
    <TD noWrap align=3Dright><TT>9.08&nbsp;</TT></TD>
    <TD align=3Dright><TT>371&nbsp;</TT></TD>
    <TD noWrap align=3Dright><TT>-&nbsp;</TT></TD>
    <TD align=3Dright><TT>381&nbsp;</TT></TD>
    <TD align=3Dright><TT>1&nbsp;&nbsp;</TT></TD>
    <TD noWrap align=3Dright><TT>---&nbsp;&nbsp;</TT></TD>
    <TD noWrap><TT>&nbsp;K.KAGWGVMTSHR.S + Oxidation (M)</TT></TD></TR>
  <TR>
    <TD align=3Dright>&nbsp;</TD>
    <TD align=3Dright><TT>1573.7368&nbsp;&nbsp;</TT></TD>
    <TD align=3Dright><TT>1572.7295&nbsp;&nbsp;</TT></TD>
    <TD align=3Dright><TT>1572.8359&nbsp;&nbsp;</TT></TD>
    <TD noWrap align=3Dright><TT>-67.63&nbsp;</TT></TD>
    <TD align=3Dright><TT>353&nbsp;</TT></TD>
    <TD noWrap align=3Dright><TT>-&nbsp;</TT></TD>
    <TD align=3Dright><TT>367&nbsp;</TT></TD>
    <TD align=3Dright><TT>0&nbsp;&nbsp;</TT></TD>
    <TD noWrap align=3Dright><TT>---&nbsp;&nbsp;</TT></TD>
    <TD noWrap><TT>&nbsp;K.VNQIGSVTESIEAVK.M</TT></TD></TR>
  <TR>
    <TD align=3Dright>&nbsp;</TD>
    <TD align=3Dright><TT>1804.8521&nbsp;&nbsp;</TT></TD>
    <TD align=3Dright><TT>1803.8448&nbsp;&nbsp;</TT></TD>
    <TD align=3Dright><TT>1803.9366&nbsp;&nbsp;</TT></TD>
    <TD noWrap align=3Dright><TT>-50.90&nbsp;</TT></TD>
    <TD align=3Dright><TT>35&nbsp;</TT></TD>
    <TD noWrap align=3Dright><TT>-&nbsp;</TT></TD>
    <TD align=3Dright><TT>52&nbsp;</TT></TD>
    <TD align=3Dright><TT>0&nbsp;&nbsp;</TT></TD>
    <TD noWrap align=3Dright><TT>---&nbsp;&nbsp;</TT></TD>
    <TD noWrap><TT>&nbsp;R.AAVPSGASTGIYEALELR.D</TT></TD></TR>
  <TR>
    <TD align=3Dright>&nbsp;</TD>
    <TD align=3Dright><TT>1804.8521&nbsp;&nbsp;</TT></TD>
    <TD align=3Dright><TT>1803.8448&nbsp;&nbsp;</TT></TD>
    <TD align=3Dright><TT>1803.9366&nbsp;&nbsp;</TT></TD>
    <TD noWrap align=3Dright><TT>-50.90&nbsp;</TT></TD>
    <TD align=3Dright><TT>35&nbsp;</TT></TD>
    <TD noWrap align=3Dright><TT>-&nbsp;</TT></TD>
    <TD align=3Dright><TT>52&nbsp;</TT></TD>
    <TD align=3Dright><TT>0&nbsp;&nbsp;</TT></TD>
    <TD noWrap align=3Dright><TT>132&nbsp;&nbsp;</TT></TD>
    <TD noWrap><TT>&nbsp;R.AAVPSGASTGIYEALELR.D</TT></TD></TR>
  <TR>
    <TD align=3Dright>&nbsp;</TD>
    <TD align=3Dright><TT>2003.9906&nbsp;&nbsp;</TT></TD>
    <TD align=3Dright><TT>2002.9833&nbsp;&nbsp;</TT></TD>
    <TD align=3Dright><TT>2003.0952&nbsp;&nbsp;</TT></TD>
    <TD noWrap align=3Dright><TT>-55.87&nbsp;</TT></TD>
    <TD align=3Dright><TT>148&nbsp;</TT></TD>
    <TD noWrap align=3Dright><TT>-&nbsp;</TT></TD>
    <TD align=3Dright><TT>167&nbsp;</TT></TD>
    <TD align=3Dright><TT>0&nbsp;&nbsp;</TT></TD>
    <TD noWrap align=3Dright><TT>---&nbsp;&nbsp;</TT></TD>
    <TD noWrap><TT>&nbsp;K.LVLPVPAFNVINGGSHAGNK.L</TT></TD></TR>
  <TR>
    <TD align=3Dright>&nbsp;</TD>
    <TD align=3Dright><TT>2003.9906&nbsp;&nbsp;</TT></TD>
    <TD align=3Dright><TT>2002.9833&nbsp;&nbsp;</TT></TD>
    <TD align=3Dright><TT>2003.0952&nbsp;&nbsp;</TT></TD>
    <TD noWrap align=3Dright><TT>-55.87&nbsp;</TT></TD>
    <TD align=3Dright><TT>148&nbsp;</TT></TD>
    <TD noWrap align=3Dright><TT>-&nbsp;</TT></TD>
    <TD align=3Dright><TT>167&nbsp;</TT></TD>
    <TD align=3Dright><TT>0&nbsp;&nbsp;</TT></TD>
    <TD noWrap align=3Dright><TT>108&nbsp;&nbsp;</TT></TD>
    <TD noWrap><TT>&nbsp;K.LVLPVPAFNVINGGSHAGNK.L</TT></TD></TR>
  <TR>
    <TD align=3Dright>&nbsp;</TD>
    <TD align=3Dright><TT>2323.9202&nbsp;&nbsp;</TT></TD>
    <TD align=3Dright><TT>2322.9129&nbsp;&nbsp;</TT></TD>
    <TD align=3Dright><TT>2323.0353&nbsp;&nbsp;</TT></TD>
    <TD noWrap align=3Dright><TT>-52.67&nbsp;</TT></TD>
    <TD align=3Dright><TT>205&nbsp;</TT></TD>
    <TD noWrap align=3Dright><TT>-&nbsp;</TT></TD>
    <TD align=3Dright><TT>226&nbsp;</TT></TD>
    <TD align=3Dright><TT>0&nbsp;&nbsp;</TT></TD>
    <TD noWrap align=3Dright><TT>---&nbsp;&nbsp;</TT></TD>
    <TD noWrap><TT>&nbsp;K.YGQDATNVGDEGGFAPNIQENK.E</TT></TD></TR>
  <TR>
    <TD align=3Dright>&nbsp;</TD>
    <TD align=3Dright><TT>2323.9202&nbsp;&nbsp;</TT></TD>
    <TD align=3Dright><TT>2322.9129&nbsp;&nbsp;</TT></TD>
    <TD align=3Dright><TT>2323.0353&nbsp;&nbsp;</TT></TD>
    <TD noWrap align=3Dright><TT>-52.67&nbsp;</TT></TD>
    <TD align=3Dright><TT>205&nbsp;</TT></TD>
    <TD noWrap align=3Dright><TT>-&nbsp;</TT></TD>
    <TD align=3Dright><TT>226&nbsp;</TT></TD>
    <TD align=3Dright><TT>0&nbsp;&nbsp;</TT></TD>
    <TD noWrap align=3Dright><TT>117&nbsp;&nbsp;</TT></TD>
    <TD =
noWrap><TT>&nbsp;K.YGQDATNVGDEGGFAPNIQENK.E</TT></TD></TR></TBODY></TABLE=
>
<TABLE border=3D0 cellSpacing=3D0>
  <TBODY>
  <TR>
    <TD><TT>&nbsp;&nbsp;&nbsp;&nbsp;&nbsp;&nbsp;</TT></TD>
    <TD><TT><B>No match to: </B>748.3301, 825.0604, 829.3508, 841.0229,=20
      842.4652, 870.4980, 875.4039, 922.4449, 942.4227, 958.4172, =
1071.4596,=20
      1071.4596, 1087.4454, 1087.4454, 1103.4445, 1165.5404, 1189.5272,=20
      1205.5278, 1421.6333, 1421.6333, 1510.7545, 1510.7545, 1536.8086,=20
      1536.8086, 1558.8221, 1616.7383, 1826.8114, 1854.7892, 1854.7892,=20
      1887.8196, 1887.8196, 1898.8407, 1901.7509, 1914.8362, 1919.8057,=20
      2025.9866, 2268.0051, 2345.9124, 2453.0259,=20
3031.2585</TT></TD></TR></TBODY></TABLE><BR>
<TABLE border=3D0 cellSpacing=3D0>
  <TBODY>
  <TR>
    <TD><TT><B><A name=3DHit27>27.</A>&nbsp;&nbsp;&nbsp;</B></TT></TD>
    <TD noWrap><TT><A=20
      =
href=3D"http://zxw-pc/mascot/cgi/protein_view.pl?file=3D../data/20121225/=
F002417.dat&amp;hit=3D27"=20
      =
target=3D_blank>gi|19281</A>&nbsp;&nbsp;&nbsp;&nbsp;<B>Mass:</B>&nbsp;477=
68&nbsp;&nbsp;&nbsp;&nbsp;<B>Score:</B>&nbsp;401&nbsp;&nbsp;&nbsp;&nbsp;<=
B>Expect:</B>&nbsp;1.5e-034&nbsp;&nbsp;<B>Matches:</B>&nbsp;10</TT></TD><=
/TR>
  <TR>
    <TD>&nbsp;</TD>
    <TD noWrap><TT>enolase [Solanum =
lycopersicum]</TT></TD></TR></TBODY></TABLE>
<TABLE border=3D0 cellSpacing=3D0 cellPadding=3D0>
  <TBODY>
  <TR>
    <TD><TT>&nbsp;&nbsp;&nbsp;&nbsp;&nbsp;&nbsp;</TT></TD>
    <TD align=3Dright><TT><B>Observed&nbsp;&nbsp;</B></TT></TD>
    <TD noWrap align=3Dright><TT><B>Mr(expt)&nbsp;&nbsp;</B></TT></TD>
    <TD noWrap align=3Dright><TT><B>Mr(calc)&nbsp;&nbsp;</B></TT></TD>
    <TD align=3Dright><TT><B>&nbsp;ppm&nbsp;&nbsp;</B></TT></TD>
    <TD align=3Dright><TT><B>Start&nbsp;</B></TT></TD>
    <TD align=3Dright><TT><B>&nbsp;</B></TT></TD>
    <TD align=3Dright><TT><B>End&nbsp;</B></TT></TD>
    <TD align=3Dright><TT><B>Miss&nbsp;</B></TT></TD>
    <TD align=3Dright><TT><B>Ions&nbsp;</B></TT></TD>
    <TD><TT><B>&nbsp;Peptide</B></TT></TD></TR>
  <TR>
    <TD align=3Dright>&nbsp;</TD>
    <TD align=3Dright><TT>765.3477&nbsp;&nbsp;</TT></TD>
    <TD align=3Dright><TT>764.3404&nbsp;&nbsp;</TT></TD>
    <TD align=3Dright><TT>764.3817&nbsp;&nbsp;</TT></TD>
    <TD noWrap align=3Dright><TT>-53.97&nbsp;</TT></TD>
    <TD align=3Dright><TT>11&nbsp;</TT></TD>
    <TD noWrap align=3Dright><TT>-&nbsp;</TT></TD>
    <TD align=3Dright><TT>16&nbsp;</TT></TD>
    <TD align=3Dright><TT>0&nbsp;&nbsp;</TT></TD>
    <TD noWrap align=3Dright><TT>---&nbsp;&nbsp;</TT></TD>
    <TD noWrap><TT>&nbsp;R.QIFDSR.G</TT></TD></TR>
  <TR>
    <TD align=3Dright>&nbsp;</TD>
    <TD align=3Dright><TT>806.4086&nbsp;&nbsp;</TT></TD>
    <TD align=3Dright><TT>805.4013&nbsp;&nbsp;</TT></TD>
    <TD align=3Dright><TT>805.4446&nbsp;&nbsp;</TT></TD>
    <TD noWrap align=3Dright><TT>-53.78&nbsp;</TT></TD>
    <TD align=3Dright><TT>416&nbsp;</TT></TD>
    <TD noWrap align=3Dright><TT>-&nbsp;</TT></TD>
    <TD align=3Dright><TT>421&nbsp;</TT></TD>
    <TD align=3Dright><TT>0&nbsp;&nbsp;</TT></TD>
    <TD noWrap align=3Dright><TT>---&nbsp;&nbsp;</TT></TD>
    <TD noWrap><TT>&nbsp;K.YNQLLR.I</TT></TD></TR>
  <TR>
    <TD align=3Dright>&nbsp;</TD>
    <TD align=3Dright><TT>1245.6270&nbsp;&nbsp;</TT></TD>
    <TD align=3Dright><TT>1244.6197&nbsp;&nbsp;</TT></TD>
    <TD align=3Dright><TT>1244.6084&nbsp;&nbsp;</TT></TD>
    <TD noWrap align=3Dright><TT>9.08&nbsp;</TT></TD>
    <TD align=3Dright><TT>371&nbsp;</TT></TD>
    <TD noWrap align=3Dright><TT>-&nbsp;</TT></TD>
    <TD align=3Dright><TT>381&nbsp;</TT></TD>
    <TD align=3Dright><TT>1&nbsp;&nbsp;</TT></TD>
    <TD noWrap align=3Dright><TT>---&nbsp;&nbsp;</TT></TD>
    <TD noWrap><TT>&nbsp;K.KAGWGVMTSHR.S + Oxidation (M)</TT></TD></TR>
  <TR>
    <TD align=3Dright>&nbsp;</TD>
    <TD align=3Dright><TT>1573.7368&nbsp;&nbsp;</TT></TD>
    <TD align=3Dright><TT>1572.7295&nbsp;&nbsp;</TT></TD>
    <TD align=3Dright><TT>1572.8359&nbsp;&nbsp;</TT></TD>
    <TD noWrap align=3Dright><TT>-67.63&nbsp;</TT></TD>
    <TD align=3Dright><TT>353&nbsp;</TT></TD>
    <TD noWrap align=3Dright><TT>-&nbsp;</TT></TD>
    <TD align=3Dright><TT>367&nbsp;</TT></TD>
    <TD align=3Dright><TT>0&nbsp;&nbsp;</TT></TD>
    <TD noWrap align=3Dright><TT>---&nbsp;&nbsp;</TT></TD>
    <TD noWrap><TT>&nbsp;K.VNQIGSVTESIEAVK.M</TT></TD></TR>
  <TR>
    <TD align=3Dright>&nbsp;</TD>
    <TD align=3Dright><TT>1804.8521&nbsp;&nbsp;</TT></TD>
    <TD align=3Dright><TT>1803.8448&nbsp;&nbsp;</TT></TD>
    <TD align=3Dright><TT>1803.9366&nbsp;&nbsp;</TT></TD>
    <TD noWrap align=3Dright><TT>-50.90&nbsp;</TT></TD>
    <TD align=3Dright><TT>35&nbsp;</TT></TD>
    <TD noWrap align=3Dright><TT>-&nbsp;</TT></TD>
    <TD align=3Dright><TT>52&nbsp;</TT></TD>
    <TD align=3Dright><TT>0&nbsp;&nbsp;</TT></TD>
    <TD noWrap align=3Dright><TT>---&nbsp;&nbsp;</TT></TD>
    <TD noWrap><TT>&nbsp;R.AAVPSGASTGIYEALELR.D</TT></TD></TR>
  <TR>
    <TD align=3Dright>&nbsp;</TD>
    <TD align=3Dright><TT>1804.8521&nbsp;&nbsp;</TT></TD>
    <TD align=3Dright><TT>1803.8448&nbsp;&nbsp;</TT></TD>
    <TD align=3Dright><TT>1803.9366&nbsp;&nbsp;</TT></TD>
    <TD noWrap align=3Dright><TT>-50.90&nbsp;</TT></TD>
    <TD align=3Dright><TT>35&nbsp;</TT></TD>
    <TD noWrap align=3Dright><TT>-&nbsp;</TT></TD>
    <TD align=3Dright><TT>52&nbsp;</TT></TD>
    <TD align=3Dright><TT>0&nbsp;&nbsp;</TT></TD>
    <TD noWrap align=3Dright><TT>132&nbsp;&nbsp;</TT></TD>
    <TD noWrap><TT>&nbsp;R.AAVPSGASTGIYEALELR.D</TT></TD></TR>
  <TR>
    <TD align=3Dright>&nbsp;</TD>
    <TD align=3Dright><TT>2003.9906&nbsp;&nbsp;</TT></TD>
    <TD align=3Dright><TT>2002.9833&nbsp;&nbsp;</TT></TD>
    <TD align=3Dright><TT>2003.0952&nbsp;&nbsp;</TT></TD>
    <TD noWrap align=3Dright><TT>-55.87&nbsp;</TT></TD>
    <TD align=3Dright><TT>148&nbsp;</TT></TD>
    <TD noWrap align=3Dright><TT>-&nbsp;</TT></TD>
    <TD align=3Dright><TT>167&nbsp;</TT></TD>
    <TD align=3Dright><TT>0&nbsp;&nbsp;</TT></TD>
    <TD noWrap align=3Dright><TT>---&nbsp;&nbsp;</TT></TD>
    <TD noWrap><TT>&nbsp;K.LVLPVPAFNVINGGSHAGNK.L</TT></TD></TR>
  <TR>
    <TD align=3Dright>&nbsp;</TD>
    <TD align=3Dright><TT>2003.9906&nbsp;&nbsp;</TT></TD>
    <TD align=3Dright><TT>2002.9833&nbsp;&nbsp;</TT></TD>
    <TD align=3Dright><TT>2003.0952&nbsp;&nbsp;</TT></TD>
    <TD noWrap align=3Dright><TT>-55.87&nbsp;</TT></TD>
    <TD align=3Dright><TT>148&nbsp;</TT></TD>
    <TD noWrap align=3Dright><TT>-&nbsp;</TT></TD>
    <TD align=3Dright><TT>167&nbsp;</TT></TD>
    <TD align=3Dright><TT>0&nbsp;&nbsp;</TT></TD>
    <TD noWrap align=3Dright><TT>108&nbsp;&nbsp;</TT></TD>
    <TD noWrap><TT>&nbsp;K.LVLPVPAFNVINGGSHAGNK.L</TT></TD></TR>
  <TR>
    <TD align=3Dright>&nbsp;</TD>
    <TD align=3Dright><TT>2323.9202&nbsp;&nbsp;</TT></TD>
    <TD align=3Dright><TT>2322.9129&nbsp;&nbsp;</TT></TD>
    <TD align=3Dright><TT>2323.0353&nbsp;&nbsp;</TT></TD>
    <TD noWrap align=3Dright><TT>-52.67&nbsp;</TT></TD>
    <TD align=3Dright><TT>205&nbsp;</TT></TD>
    <TD noWrap align=3Dright><TT>-&nbsp;</TT></TD>
    <TD align=3Dright><TT>226&nbsp;</TT></TD>
    <TD align=3Dright><TT>0&nbsp;&nbsp;</TT></TD>
    <TD noWrap align=3Dright><TT>---&nbsp;&nbsp;</TT></TD>
    <TD noWrap><TT>&nbsp;K.YGQDATNVGDEGGFAPNIQENK.E</TT></TD></TR>
  <TR>
    <TD align=3Dright>&nbsp;</TD>
    <TD align=3Dright><TT>2323.9202&nbsp;&nbsp;</TT></TD>
    <TD align=3Dright><TT>2322.9129&nbsp;&nbsp;</TT></TD>
    <TD align=3Dright><TT>2323.0353&nbsp;&nbsp;</TT></TD>
    <TD noWrap align=3Dright><TT>-52.67&nbsp;</TT></TD>
    <TD align=3Dright><TT>205&nbsp;</TT></TD>
    <TD noWrap align=3Dright><TT>-&nbsp;</TT></TD>
    <TD align=3Dright><TT>226&nbsp;</TT></TD>
    <TD align=3Dright><TT>0&nbsp;&nbsp;</TT></TD>
    <TD noWrap align=3Dright><TT>117&nbsp;&nbsp;</TT></TD>
    <TD =
noWrap><TT>&nbsp;K.YGQDATNVGDEGGFAPNIQENK.E</TT></TD></TR></TBODY></TABLE=
>
<TABLE border=3D0 cellSpacing=3D0>
  <TBODY>
  <TR>
    <TD><TT>&nbsp;&nbsp;&nbsp;&nbsp;&nbsp;&nbsp;</TT></TD>
    <TD><TT><B>No match to: </B>748.3301, 825.0604, 829.3508, 841.0229,=20
      842.4652, 870.4980, 875.4039, 922.4449, 942.4227, 958.4172, =
1071.4596,=20
      1071.4596, 1087.4454, 1087.4454, 1103.4445, 1165.5404, 1189.5272,=20
      1205.5278, 1421.6333, 1421.6333, 1510.7545, 1510.7545, 1536.8086,=20
      1536.8086, 1558.8221, 1616.7383, 1826.8114, 1854.7892, 1854.7892,=20
      1887.8196, 1887.8196, 1898.8407, 1901.7509, 1914.8362, 1919.8057,=20
      2025.9866, 2268.0051, 2345.9124, 2453.0259,=20
3031.2585</TT></TD></TR></TBODY></TABLE><BR>
<TABLE border=3D0 cellSpacing=3D0>
  <TBODY>
  <TR>
    <TD><TT><B><A name=3DHit28>28.</A>&nbsp;&nbsp;&nbsp;</B></TT></TD>
    <TD noWrap><TT><A=20
      =
href=3D"http://zxw-pc/mascot/cgi/protein_view.pl?file=3D../data/20121225/=
F002417.dat&amp;hit=3D28"=20
      =
target=3D_blank>gi|82623425</A>&nbsp;&nbsp;&nbsp;&nbsp;<B>Mass:</B>&nbsp;=
48002&nbsp;&nbsp;&nbsp;&nbsp;<B>Score:</B>&nbsp;384&nbsp;&nbsp;&nbsp;&nbs=
p;<B>Expect:</B>&nbsp;7.4e-033&nbsp;&nbsp;<B>Matches:</B>&nbsp;8</TT></TD=
></TR>
  <TR>
    <TD>&nbsp;</TD>
    <TD noWrap><TT>enolase-like [Solanum =
tuberosum]</TT></TD></TR></TBODY></TABLE>
<TABLE border=3D0 cellSpacing=3D0 cellPadding=3D0>
  <TBODY>
  <TR>
    <TD><TT>&nbsp;&nbsp;&nbsp;&nbsp;&nbsp;&nbsp;</TT></TD>
    <TD align=3Dright><TT><B>Observed&nbsp;&nbsp;</B></TT></TD>
    <TD noWrap align=3Dright><TT><B>Mr(expt)&nbsp;&nbsp;</B></TT></TD>
    <TD noWrap align=3Dright><TT><B>Mr(calc)&nbsp;&nbsp;</B></TT></TD>
    <TD align=3Dright><TT><B>&nbsp;ppm&nbsp;&nbsp;</B></TT></TD>
    <TD align=3Dright><TT><B>Start&nbsp;</B></TT></TD>
    <TD align=3Dright><TT><B>&nbsp;</B></TT></TD>
    <TD align=3Dright><TT><B>End&nbsp;</B></TT></TD>
    <TD align=3Dright><TT><B>Miss&nbsp;</B></TT></TD>
    <TD align=3Dright><TT><B>Ions&nbsp;</B></TT></TD>
    <TD><TT><B>&nbsp;Peptide</B></TT></TD></TR>
  <TR>
    <TD align=3Dright>&nbsp;</TD>
    <TD align=3Dright><TT>765.3477&nbsp;&nbsp;</TT></TD>
    <TD align=3Dright><TT>764.3404&nbsp;&nbsp;</TT></TD>
    <TD align=3Dright><TT>764.3817&nbsp;&nbsp;</TT></TD>
    <TD noWrap align=3Dright><TT>-53.97&nbsp;</TT></TD>
    <TD align=3Dright><TT>11&nbsp;</TT></TD>
    <TD noWrap align=3Dright><TT>-&nbsp;</TT></TD>
    <TD align=3Dright><TT>16&nbsp;</TT></TD>
    <TD align=3Dright><TT>0&nbsp;&nbsp;</TT></TD>
    <TD noWrap align=3Dright><TT>---&nbsp;&nbsp;</TT></TD>
    <TD noWrap><TT>&nbsp;R.QIFDSR.G</TT></TD></TR>
  <TR>
    <TD align=3Dright>&nbsp;</TD>
    <TD align=3Dright><TT>1245.6270&nbsp;&nbsp;</TT></TD>
    <TD align=3Dright><TT>1244.6197&nbsp;&nbsp;</TT></TD>
    <TD align=3Dright><TT>1244.6084&nbsp;&nbsp;</TT></TD>
    <TD noWrap align=3Dright><TT>9.08&nbsp;</TT></TD>
    <TD align=3Dright><TT>371&nbsp;</TT></TD>
    <TD noWrap align=3Dright><TT>-&nbsp;</TT></TD>
    <TD align=3Dright><TT>381&nbsp;</TT></TD>
    <TD align=3Dright><TT>1&nbsp;&nbsp;</TT></TD>
    <TD noWrap align=3Dright><TT>---&nbsp;&nbsp;</TT></TD>
    <TD noWrap><TT>&nbsp;K.KAGWGVMTSHR.S + Oxidation (M)</TT></TD></TR>
  <TR>
    <TD align=3Dright>&nbsp;</TD>
    <TD align=3Dright><TT>1804.8521&nbsp;&nbsp;</TT></TD>
    <TD align=3Dright><TT>1803.8448&nbsp;&nbsp;</TT></TD>
    <TD align=3Dright><TT>1803.9366&nbsp;&nbsp;</TT></TD>
    <TD noWrap align=3Dright><TT>-50.90&nbsp;</TT></TD>
    <TD align=3Dright><TT>35&nbsp;</TT></TD>
    <TD noWrap align=3Dright><TT>-&nbsp;</TT></TD>
    <TD align=3Dright><TT>52&nbsp;</TT></TD>
    <TD align=3Dright><TT>0&nbsp;&nbsp;</TT></TD>
    <TD noWrap align=3Dright><TT>---&nbsp;&nbsp;</TT></TD>
    <TD noWrap><TT>&nbsp;R.AAVPSGASTGIYEALELR.D</TT></TD></TR>
  <TR>
    <TD align=3Dright>&nbsp;</TD>
    <TD align=3Dright><TT>1804.8521&nbsp;&nbsp;</TT></TD>
    <TD align=3Dright><TT>1803.8448&nbsp;&nbsp;</TT></TD>
    <TD align=3Dright><TT>1803.9366&nbsp;&nbsp;</TT></TD>
    <TD noWrap align=3Dright><TT>-50.90&nbsp;</TT></TD>
    <TD align=3Dright><TT>35&nbsp;</TT></TD>
    <TD noWrap align=3Dright><TT>-&nbsp;</TT></TD>
    <TD align=3Dright><TT>52&nbsp;</TT></TD>
    <TD align=3Dright><TT>0&nbsp;&nbsp;</TT></TD>
    <TD noWrap align=3Dright><TT>132&nbsp;&nbsp;</TT></TD>
    <TD noWrap><TT>&nbsp;R.AAVPSGASTGIYEALELR.D</TT></TD></TR>
  <TR>
    <TD align=3Dright>&nbsp;</TD>
    <TD align=3Dright><TT>2003.9906&nbsp;&nbsp;</TT></TD>
    <TD align=3Dright><TT>2002.9833&nbsp;&nbsp;</TT></TD>
    <TD align=3Dright><TT>2003.0952&nbsp;&nbsp;</TT></TD>
    <TD noWrap align=3Dright><TT>-55.87&nbsp;</TT></TD>
    <TD align=3Dright><TT>148&nbsp;</TT></TD>
    <TD noWrap align=3Dright><TT>-&nbsp;</TT></TD>
    <TD align=3Dright><TT>167&nbsp;</TT></TD>
    <TD align=3Dright><TT>0&nbsp;&nbsp;</TT></TD>
    <TD noWrap align=3Dright><TT>---&nbsp;&nbsp;</TT></TD>
    <TD noWrap><TT>&nbsp;K.LVLPVPAFNVINGGSHAGNK.L</TT></TD></TR>
  <TR>
    <TD align=3Dright>&nbsp;</TD>
    <TD align=3Dright><TT>2003.9906&nbsp;&nbsp;</TT></TD>
    <TD align=3Dright><TT>2002.9833&nbsp;&nbsp;</TT></TD>
    <TD align=3Dright><TT>2003.0952&nbsp;&nbsp;</TT></TD>
    <TD noWrap align=3Dright><TT>-55.87&nbsp;</TT></TD>
    <TD align=3Dright><TT>148&nbsp;</TT></TD>
    <TD noWrap align=3Dright><TT>-&nbsp;</TT></TD>
    <TD align=3Dright><TT>167&nbsp;</TT></TD>
    <TD align=3Dright><TT>0&nbsp;&nbsp;</TT></TD>
    <TD noWrap align=3Dright><TT>108&nbsp;&nbsp;</TT></TD>
    <TD noWrap><TT>&nbsp;K.LVLPVPAFNVINGGSHAGNK.L</TT></TD></TR>
  <TR>
    <TD align=3Dright>&nbsp;</TD>
    <TD align=3Dright><TT>2323.9202&nbsp;&nbsp;</TT></TD>
    <TD align=3Dright><TT>2322.9129&nbsp;&nbsp;</TT></TD>
    <TD align=3Dright><TT>2323.0353&nbsp;&nbsp;</TT></TD>
    <TD noWrap align=3Dright><TT>-52.67&nbsp;</TT></TD>
    <TD align=3Dright><TT>205&nbsp;</TT></TD>
    <TD noWrap align=3Dright><TT>-&nbsp;</TT></TD>
    <TD align=3Dright><TT>226&nbsp;</TT></TD>
    <TD align=3Dright><TT>0&nbsp;&nbsp;</TT></TD>
    <TD noWrap align=3Dright><TT>---&nbsp;&nbsp;</TT></TD>
    <TD noWrap><TT>&nbsp;K.YGQDATNVGDEGGFAPNIQENK.E</TT></TD></TR>
  <TR>
    <TD align=3Dright>&nbsp;</TD>
    <TD align=3Dright><TT>2323.9202&nbsp;&nbsp;</TT></TD>
    <TD align=3Dright><TT>2322.9129&nbsp;&nbsp;</TT></TD>
    <TD align=3Dright><TT>2323.0353&nbsp;&nbsp;</TT></TD>
    <TD noWrap align=3Dright><TT>-52.67&nbsp;</TT></TD>
    <TD align=3Dright><TT>205&nbsp;</TT></TD>
    <TD noWrap align=3Dright><TT>-&nbsp;</TT></TD>
    <TD align=3Dright><TT>226&nbsp;</TT></TD>
    <TD align=3Dright><TT>0&nbsp;&nbsp;</TT></TD>
    <TD noWrap align=3Dright><TT>117&nbsp;&nbsp;</TT></TD>
    <TD =
noWrap><TT>&nbsp;K.YGQDATNVGDEGGFAPNIQENK.E</TT></TD></TR></TBODY></TABLE=
>
<TABLE border=3D0 cellSpacing=3D0>
  <TBODY>
  <TR>
    <TD><TT>&nbsp;&nbsp;&nbsp;&nbsp;&nbsp;&nbsp;</TT></TD>
    <TD><TT><B>No match to: </B>748.3301, 806.4086, 825.0604, 829.3508,=20
      841.0229, 842.4652, 870.4980, 875.4039, 922.4449, 942.4227, =
958.4172,=20
      1071.4596, 1071.4596, 1087.4454, 1087.4454, 1103.4445, 1165.5404,=20
      1189.5272, 1205.5278, 1421.6333, 1421.6333, 1510.7545, 1510.7545,=20
      1536.8086, 1536.8086, 1558.8221, 1573.7368, 1616.7383, 1826.8114,=20
      1854.7892, 1854.7892, 1887.8196, 1887.8196, 1898.8407, 1901.7509,=20
      1914.8362, 1919.8057, 2025.9866, 2268.0051, 2345.9124, 2453.0259,=20
      3031.2585</TT></TD></TR></TBODY></TABLE><BR>
<TABLE border=3D0 cellSpacing=3D0>
  <TBODY>
  <TR>
    <TD><TT><B><A name=3DHit29>29.</A>&nbsp;&nbsp;&nbsp;</B></TT></TD>
    <TD noWrap><TT><A=20
      =
href=3D"http://zxw-pc/mascot/cgi/protein_view.pl?file=3D../data/20121225/=
F002417.dat&amp;hit=3D29"=20
      =
target=3D_blank>gi|298545003</A>&nbsp;&nbsp;&nbsp;&nbsp;<B>Mass:</B>&nbsp=
;47350&nbsp;&nbsp;&nbsp;&nbsp;<B>Score:</B>&nbsp;384&nbsp;&nbsp;&nbsp;&nb=
sp;<B>Expect:</B>&nbsp;7.4e-033&nbsp;&nbsp;<B>Matches:</B>&nbsp;15</TT></=
TD></TR>
  <TR>
    <TD>&nbsp;</TD>
    <TD noWrap><TT>unnamed protein product [Brassica=20
napus]</TT></TD></TR></TBODY></TABLE>
<TABLE border=3D0 cellSpacing=3D0 cellPadding=3D0>
  <TBODY>
  <TR>
    <TD><TT>&nbsp;&nbsp;&nbsp;&nbsp;&nbsp;&nbsp;</TT></TD>
    <TD align=3Dright><TT><B>Observed&nbsp;&nbsp;</B></TT></TD>
    <TD noWrap align=3Dright><TT><B>Mr(expt)&nbsp;&nbsp;</B></TT></TD>
    <TD noWrap align=3Dright><TT><B>Mr(calc)&nbsp;&nbsp;</B></TT></TD>
    <TD align=3Dright><TT><B>&nbsp;ppm&nbsp;&nbsp;</B></TT></TD>
    <TD align=3Dright><TT><B>Start&nbsp;</B></TT></TD>
    <TD align=3Dright><TT><B>&nbsp;</B></TT></TD>
    <TD align=3Dright><TT><B>End&nbsp;</B></TT></TD>
    <TD align=3Dright><TT><B>Miss&nbsp;</B></TT></TD>
    <TD align=3Dright><TT><B>Ions&nbsp;</B></TT></TD>
    <TD><TT><B>&nbsp;Peptide</B></TT></TD></TR>
  <TR>
    <TD align=3Dright>&nbsp;</TD>
    <TD align=3Dright><TT>765.3477&nbsp;&nbsp;</TT></TD>
    <TD align=3Dright><TT>764.3404&nbsp;&nbsp;</TT></TD>
    <TD align=3Dright><TT>764.3817&nbsp;&nbsp;</TT></TD>
    <TD noWrap align=3Dright><TT>-53.97&nbsp;</TT></TD>
    <TD align=3Dright><TT>11&nbsp;</TT></TD>
    <TD noWrap align=3Dright><TT>-&nbsp;</TT></TD>
    <TD align=3Dright><TT>16&nbsp;</TT></TD>
    <TD align=3Dright><TT>0&nbsp;&nbsp;</TT></TD>
    <TD noWrap align=3Dright><TT>---&nbsp;&nbsp;</TT></TD>
    <TD noWrap><TT>&nbsp;R.QIFDSR.G</TT></TD></TR>
  <TR>
    <TD align=3Dright>&nbsp;</TD>
    <TD align=3Dright><TT>806.4086&nbsp;&nbsp;</TT></TD>
    <TD align=3Dright><TT>805.4013&nbsp;&nbsp;</TT></TD>
    <TD align=3Dright><TT>805.4446&nbsp;&nbsp;</TT></TD>
    <TD noWrap align=3Dright><TT>-53.78&nbsp;</TT></TD>
    <TD align=3Dright><TT>416&nbsp;</TT></TD>
    <TD noWrap align=3Dright><TT>-&nbsp;</TT></TD>
    <TD align=3Dright><TT>421&nbsp;</TT></TD>
    <TD align=3Dright><TT>0&nbsp;&nbsp;</TT></TD>
    <TD noWrap align=3Dright><TT>---&nbsp;&nbsp;</TT></TD>
    <TD noWrap><TT>&nbsp;K.YNQLLR.I</TT></TD></TR>
  <TR>
    <TD align=3Dright>&nbsp;</TD>
    <TD align=3Dright><TT>1071.4596&nbsp;&nbsp;</TT></TD>
    <TD align=3Dright><TT>1070.4523&nbsp;&nbsp;</TT></TD>
    <TD align=3Dright><TT>1070.5080&nbsp;&nbsp;</TT></TD>
    <TD noWrap align=3Dright><TT>-51.99&nbsp;</TT></TD>
    <TD align=3Dright><TT>372&nbsp;</TT></TD>
    <TD noWrap align=3Dright><TT>-&nbsp;</TT></TD>
    <TD align=3Dright><TT>381&nbsp;</TT></TD>
    <TD align=3Dright><TT>0&nbsp;&nbsp;</TT></TD>
    <TD noWrap align=3Dright><TT>---&nbsp;&nbsp;</TT></TD>
    <TD noWrap><TT>&nbsp;R.AGWGVMASHR.S</TT></TD></TR>
  <TR>
    <TD align=3Dright>&nbsp;</TD>
    <TD align=3Dright><TT>1071.4596&nbsp;&nbsp;</TT></TD>
    <TD align=3Dright><TT>1070.4523&nbsp;&nbsp;</TT></TD>
    <TD align=3Dright><TT>1070.5080&nbsp;&nbsp;</TT></TD>
    <TD noWrap align=3Dright><TT>-51.99&nbsp;</TT></TD>
    <TD align=3Dright><TT>372&nbsp;</TT></TD>
    <TD noWrap align=3Dright><TT>-&nbsp;</TT></TD>
    <TD align=3Dright><TT>381&nbsp;</TT></TD>
    <TD align=3Dright><TT>0&nbsp;&nbsp;</TT></TD>
    <TD noWrap align=3Dright><TT>62&nbsp;&nbsp;</TT></TD>
    <TD noWrap><TT>&nbsp;R.AGWGVMASHR.S</TT></TD></TR>
  <TR>
    <TD align=3Dright>&nbsp;</TD>
    <TD align=3Dright><TT>1087.4454&nbsp;&nbsp;</TT></TD>
    <TD align=3Dright><TT>1086.4381&nbsp;&nbsp;</TT></TD>
    <TD align=3Dright><TT>1086.5029&nbsp;&nbsp;</TT></TD>
    <TD noWrap align=3Dright><TT>-59.62&nbsp;</TT></TD>
    <TD align=3Dright><TT>372&nbsp;</TT></TD>
    <TD noWrap align=3Dright><TT>-&nbsp;</TT></TD>
    <TD align=3Dright><TT>381&nbsp;</TT></TD>
    <TD align=3Dright><TT>0&nbsp;&nbsp;</TT></TD>
    <TD noWrap align=3Dright><TT>---&nbsp;&nbsp;</TT></TD>
    <TD noWrap><TT>&nbsp;R.AGWGVMASHR.S + Oxidation (M)</TT></TD></TR>
  <TR>
    <TD align=3Dright>&nbsp;</TD>
    <TD align=3Dright><TT>1087.4454&nbsp;&nbsp;</TT></TD>
    <TD align=3Dright><TT>1086.4381&nbsp;&nbsp;</TT></TD>
    <TD align=3Dright><TT>1086.5029&nbsp;&nbsp;</TT></TD>
    <TD noWrap align=3Dright><TT>-59.62&nbsp;</TT></TD>
    <TD align=3Dright><TT>372&nbsp;</TT></TD>
    <TD noWrap align=3Dright><TT>-&nbsp;</TT></TD>
    <TD align=3Dright><TT>381&nbsp;</TT></TD>
    <TD align=3Dright><TT>0&nbsp;&nbsp;</TT></TD>
    <TD noWrap align=3Dright><TT>(23)&nbsp;</TT></TD>
    <TD noWrap><TT>&nbsp;R.AGWGVMASHR.S + Oxidation (M)</TT></TD></TR>
  <TR>
    <TD align=3Dright>&nbsp;</TD>
    <TD align=3Dright><TT>1189.5272&nbsp;&nbsp;</TT></TD>
    <TD align=3Dright><TT>1188.5199&nbsp;&nbsp;</TT></TD>
    <TD align=3Dright><TT>1188.5961&nbsp;&nbsp;</TT></TD>
    <TD noWrap align=3Dright><TT>-64.10&nbsp;</TT></TD>
    <TD align=3Dright><TT>189&nbsp;</TT></TD>
    <TD noWrap align=3Dright><TT>-&nbsp;</TT></TD>
    <TD align=3Dright><TT>198&nbsp;</TT></TD>
    <TD align=3Dright><TT>0&nbsp;&nbsp;</TT></TD>
    <TD noWrap align=3Dright><TT>---&nbsp;&nbsp;</TT></TD>
    <TD noWrap><TT>&nbsp;K.MGVEVYHNLK.S</TT></TD></TR>
  <TR>
    <TD align=3Dright>&nbsp;</TD>
    <TD align=3Dright><TT>1205.5278&nbsp;&nbsp;</TT></TD>
    <TD align=3Dright><TT>1204.5205&nbsp;&nbsp;</TT></TD>
    <TD align=3Dright><TT>1204.5910&nbsp;&nbsp;</TT></TD>
    <TD noWrap align=3Dright><TT>-58.53&nbsp;</TT></TD>
    <TD align=3Dright><TT>189&nbsp;</TT></TD>
    <TD noWrap align=3Dright><TT>-&nbsp;</TT></TD>
    <TD align=3Dright><TT>198&nbsp;</TT></TD>
    <TD align=3Dright><TT>0&nbsp;&nbsp;</TT></TD>
    <TD noWrap align=3Dright><TT>---&nbsp;&nbsp;</TT></TD>
    <TD noWrap><TT>&nbsp;K.MGVEVYHNLK.S + Oxidation (M)</TT></TD></TR>
  <TR>
    <TD align=3Dright>&nbsp;</TD>
    <TD align=3Dright><TT>1573.7368&nbsp;&nbsp;</TT></TD>
    <TD align=3Dright><TT>1572.7295&nbsp;&nbsp;</TT></TD>
    <TD align=3Dright><TT>1572.8359&nbsp;&nbsp;</TT></TD>
    <TD noWrap align=3Dright><TT>-67.63&nbsp;</TT></TD>
    <TD align=3Dright><TT>353&nbsp;</TT></TD>
    <TD noWrap align=3Dright><TT>-&nbsp;</TT></TD>
    <TD align=3Dright><TT>367&nbsp;</TT></TD>
    <TD align=3Dright><TT>0&nbsp;&nbsp;</TT></TD>
    <TD noWrap align=3Dright><TT>---&nbsp;&nbsp;</TT></TD>
    <TD noWrap><TT>&nbsp;K.VNQIGSVTESIEAVK.M</TT></TD></TR>
  <TR>
    <TD align=3Dright>&nbsp;</TD>
    <TD align=3Dright><TT>1616.7383&nbsp;&nbsp;</TT></TD>
    <TD align=3Dright><TT>1615.7310&nbsp;&nbsp;</TT></TD>
    <TD align=3Dright><TT>1615.8756&nbsp;&nbsp;</TT></TD>
    <TD noWrap align=3Dright><TT>-89.46&nbsp;</TT></TD>
    <TD align=3Dright><TT>189&nbsp;</TT></TD>
    <TD noWrap align=3Dright><TT>-&nbsp;</TT></TD>
    <TD align=3Dright><TT>202&nbsp;</TT></TD>
    <TD align=3Dright><TT>1&nbsp;&nbsp;</TT></TD>
    <TD noWrap align=3Dright><TT>---&nbsp;&nbsp;</TT></TD>
    <TD noWrap><TT>&nbsp;K.MGVEVYHNLKSVIK.K</TT></TD></TR>
  <TR>
    <TD align=3Dright>&nbsp;</TD>
    <TD align=3Dright><TT>1854.7892&nbsp;&nbsp;</TT></TD>
    <TD align=3Dright><TT>1853.7819&nbsp;&nbsp;</TT></TD>
    <TD align=3Dright><TT>1853.8795&nbsp;&nbsp;</TT></TD>
    <TD noWrap align=3Dright><TT>-52.64&nbsp;</TT></TD>
    <TD align=3Dright><TT>422&nbsp;</TT></TD>
    <TD noWrap align=3Dright><TT>-&nbsp;</TT></TD>
    <TD align=3Dright><TT>438&nbsp;</TT></TD>
    <TD align=3Dright><TT>0&nbsp;&nbsp;</TT></TD>
    <TD noWrap align=3Dright><TT>---&nbsp;&nbsp;</TT></TD>
    <TD noWrap><TT>&nbsp;R.IEEELGSEAVYAGANFR.K</TT></TD></TR>
  <TR>
    <TD align=3Dright>&nbsp;</TD>
    <TD align=3Dright><TT>1854.7892&nbsp;&nbsp;</TT></TD>
    <TD align=3Dright><TT>1853.7819&nbsp;&nbsp;</TT></TD>
    <TD align=3Dright><TT>1853.8795&nbsp;&nbsp;</TT></TD>
    <TD noWrap align=3Dright><TT>-52.64&nbsp;</TT></TD>
    <TD align=3Dright><TT>422&nbsp;</TT></TD>
    <TD noWrap align=3Dright><TT>-&nbsp;</TT></TD>
    <TD align=3Dright><TT>438&nbsp;</TT></TD>
    <TD align=3Dright><TT>0&nbsp;&nbsp;</TT></TD>
    <TD noWrap align=3Dright><TT>137&nbsp;&nbsp;</TT></TD>
    <TD noWrap><TT>&nbsp;R.IEEELGSEAVYAGANFR.K</TT></TD></TR>
  <TR>
    <TD align=3Dright>&nbsp;</TD>
    <TD align=3Dright><TT>2268.0051&nbsp;&nbsp;</TT></TD>
    <TD align=3Dright><TT>2266.9978&nbsp;&nbsp;</TT></TD>
    <TD align=3Dright><TT>2267.1169&nbsp;&nbsp;</TT></TD>
    <TD noWrap align=3Dright><TT>-52.52&nbsp;</TT></TD>
    <TD align=3Dright><TT>382&nbsp;</TT></TD>
    <TD noWrap align=3Dright><TT>-&nbsp;</TT></TD>
    <TD align=3Dright><TT>403&nbsp;</TT></TD>
    <TD align=3Dright><TT>0&nbsp;&nbsp;</TT></TD>
    <TD noWrap align=3Dright><TT>---&nbsp;&nbsp;</TT></TD>
    <TD noWrap><TT>&nbsp;R.SGETEDTFIADLSVGLSTGQIK.T</TT></TD></TR>
  <TR>
    <TD align=3Dright>&nbsp;</TD>
    <TD align=3Dright><TT>2323.9202&nbsp;&nbsp;</TT></TD>
    <TD align=3Dright><TT>2322.9129&nbsp;&nbsp;</TT></TD>
    <TD align=3Dright><TT>2323.0353&nbsp;&nbsp;</TT></TD>
    <TD noWrap align=3Dright><TT>-52.67&nbsp;</TT></TD>
    <TD align=3Dright><TT>205&nbsp;</TT></TD>
    <TD noWrap align=3Dright><TT>-&nbsp;</TT></TD>
    <TD align=3Dright><TT>226&nbsp;</TT></TD>
    <TD align=3Dright><TT>0&nbsp;&nbsp;</TT></TD>
    <TD noWrap align=3Dright><TT>---&nbsp;&nbsp;</TT></TD>
    <TD noWrap><TT>&nbsp;K.YGQDATNVGDEGGFAPNIQENK.E</TT></TD></TR>
  <TR>
    <TD align=3Dright>&nbsp;</TD>
    <TD align=3Dright><TT>2323.9202&nbsp;&nbsp;</TT></TD>
    <TD align=3Dright><TT>2322.9129&nbsp;&nbsp;</TT></TD>
    <TD align=3Dright><TT>2323.0353&nbsp;&nbsp;</TT></TD>
    <TD noWrap align=3Dright><TT>-52.67&nbsp;</TT></TD>
    <TD align=3Dright><TT>205&nbsp;</TT></TD>
    <TD noWrap align=3Dright><TT>-&nbsp;</TT></TD>
    <TD align=3Dright><TT>226&nbsp;</TT></TD>
    <TD align=3Dright><TT>0&nbsp;&nbsp;</TT></TD>
    <TD noWrap align=3Dright><TT>117&nbsp;&nbsp;</TT></TD>
    <TD =
noWrap><TT>&nbsp;K.YGQDATNVGDEGGFAPNIQENK.E</TT></TD></TR></TBODY></TABLE=
>
<TABLE border=3D0 cellSpacing=3D0>
  <TBODY>
  <TR>
    <TD><TT>&nbsp;&nbsp;&nbsp;&nbsp;&nbsp;&nbsp;</TT></TD>
    <TD><TT><B>No match to: </B>748.3301, 825.0604, 829.3508, 841.0229,=20
      842.4652, 870.4980, 875.4039, 922.4449, 942.4227, 958.4172, =
1103.4445,=20
      1165.5404, 1245.6270, 1421.6333, 1421.6333, 1510.7545, 1510.7545,=20
      1536.8086, 1536.8086, 1558.8221, 1804.8521, 1804.8521, 1826.8114,=20
      1887.8196, 1887.8196, 1898.8407, 1901.7509, 1914.8362, 1919.8057,=20
      2003.9906, 2003.9906, 2025.9866, 2345.9124, 2453.0259,=20
  3031.2585</TT></TD></TR></TBODY></TABLE><BR>
<TABLE border=3D0 cellSpacing=3D0>
  <TBODY>
  <TR>
    <TD><TT><B><A name=3DHit30>30.</A>&nbsp;&nbsp;&nbsp;</B></TT></TD>
    <TD noWrap><TT><A=20
      =
href=3D"http://zxw-pc/mascot/cgi/protein_view.pl?file=3D../data/20121225/=
F002417.dat&amp;hit=3D30"=20
      =
target=3D_blank>gi|34597332</A>&nbsp;&nbsp;&nbsp;&nbsp;<B>Mass:</B>&nbsp;=
47350&nbsp;&nbsp;&nbsp;&nbsp;<B>Score:</B>&nbsp;384&nbsp;&nbsp;&nbsp;&nbs=
p;<B>Expect:</B>&nbsp;7.4e-033&nbsp;&nbsp;<B>Matches:</B>&nbsp;15</TT></T=
D></TR>
  <TR>
    <TD>&nbsp;</TD>
    <TD noWrap><TT>enolase [Brassica =
napus]</TT></TD></TR></TBODY></TABLE>
<TABLE border=3D0 cellSpacing=3D0 cellPadding=3D0>
  <TBODY>
  <TR>
    <TD><TT>&nbsp;&nbsp;&nbsp;&nbsp;&nbsp;&nbsp;</TT></TD>
    <TD align=3Dright><TT><B>Observed&nbsp;&nbsp;</B></TT></TD>
    <TD noWrap align=3Dright><TT><B>Mr(expt)&nbsp;&nbsp;</B></TT></TD>
    <TD noWrap align=3Dright><TT><B>Mr(calc)&nbsp;&nbsp;</B></TT></TD>
    <TD align=3Dright><TT><B>&nbsp;ppm&nbsp;&nbsp;</B></TT></TD>
    <TD align=3Dright><TT><B>Start&nbsp;</B></TT></TD>
    <TD align=3Dright><TT><B>&nbsp;</B></TT></TD>
    <TD align=3Dright><TT><B>End&nbsp;</B></TT></TD>
    <TD align=3Dright><TT><B>Miss&nbsp;</B></TT></TD>
    <TD align=3Dright><TT><B>Ions&nbsp;</B></TT></TD>
    <TD><TT><B>&nbsp;Peptide</B></TT></TD></TR>
  <TR>
    <TD align=3Dright>&nbsp;</TD>
    <TD align=3Dright><TT>765.3477&nbsp;&nbsp;</TT></TD>
    <TD align=3Dright><TT>764.3404&nbsp;&nbsp;</TT></TD>
    <TD align=3Dright><TT>764.3817&nbsp;&nbsp;</TT></TD>
    <TD noWrap align=3Dright><TT>-53.97&nbsp;</TT></TD>
    <TD align=3Dright><TT>11&nbsp;</TT></TD>
    <TD noWrap align=3Dright><TT>-&nbsp;</TT></TD>
    <TD align=3Dright><TT>16&nbsp;</TT></TD>
    <TD align=3Dright><TT>0&nbsp;&nbsp;</TT></TD>
    <TD noWrap align=3Dright><TT>---&nbsp;&nbsp;</TT></TD>
    <TD noWrap><TT>&nbsp;R.QIFDSR.G</TT></TD></TR>
  <TR>
    <TD align=3Dright>&nbsp;</TD>
    <TD align=3Dright><TT>806.4086&nbsp;&nbsp;</TT></TD>
    <TD align=3Dright><TT>805.4013&nbsp;&nbsp;</TT></TD>
    <TD align=3Dright><TT>805.4446&nbsp;&nbsp;</TT></TD>
    <TD noWrap align=3Dright><TT>-53.78&nbsp;</TT></TD>
    <TD align=3Dright><TT>416&nbsp;</TT></TD>
    <TD noWrap align=3Dright><TT>-&nbsp;</TT></TD>
    <TD align=3Dright><TT>421&nbsp;</TT></TD>
    <TD align=3Dright><TT>0&nbsp;&nbsp;</TT></TD>
    <TD noWrap align=3Dright><TT>---&nbsp;&nbsp;</TT></TD>
    <TD noWrap><TT>&nbsp;K.YNQLLR.I</TT></TD></TR>
  <TR>
    <TD align=3Dright>&nbsp;</TD>
    <TD align=3Dright><TT>1071.4596&nbsp;&nbsp;</TT></TD>
    <TD align=3Dright><TT>1070.4523&nbsp;&nbsp;</TT></TD>
    <TD align=3Dright><TT>1070.5080&nbsp;&nbsp;</TT></TD>
    <TD noWrap align=3Dright><TT>-51.99&nbsp;</TT></TD>
    <TD align=3Dright><TT>372&nbsp;</TT></TD>
    <TD noWrap align=3Dright><TT>-&nbsp;</TT></TD>
    <TD align=3Dright><TT>381&nbsp;</TT></TD>
    <TD align=3Dright><TT>0&nbsp;&nbsp;</TT></TD>
    <TD noWrap align=3Dright><TT>---&nbsp;&nbsp;</TT></TD>
    <TD noWrap><TT>&nbsp;R.AGWGVMASHR.S</TT></TD></TR>
  <TR>
    <TD align=3Dright>&nbsp;</TD>
    <TD align=3Dright><TT>1071.4596&nbsp;&nbsp;</TT></TD>
    <TD align=3Dright><TT>1070.4523&nbsp;&nbsp;</TT></TD>
    <TD align=3Dright><TT>1070.5080&nbsp;&nbsp;</TT></TD>
    <TD noWrap align=3Dright><TT>-51.99&nbsp;</TT></TD>
    <TD align=3Dright><TT>372&nbsp;</TT></TD>
    <TD noWrap align=3Dright><TT>-&nbsp;</TT></TD>
    <TD align=3Dright><TT>381&nbsp;</TT></TD>
    <TD align=3Dright><TT>0&nbsp;&nbsp;</TT></TD>
    <TD noWrap align=3Dright><TT>62&nbsp;&nbsp;</TT></TD>
    <TD noWrap><TT>&nbsp;R.AGWGVMASHR.S</TT></TD></TR>
  <TR>
    <TD align=3Dright>&nbsp;</TD>
    <TD align=3Dright><TT>1087.4454&nbsp;&nbsp;</TT></TD>
    <TD align=3Dright><TT>1086.4381&nbsp;&nbsp;</TT></TD>
    <TD align=3Dright><TT>1086.5029&nbsp;&nbsp;</TT></TD>
    <TD noWrap align=3Dright><TT>-59.62&nbsp;</TT></TD>
    <TD align=3Dright><TT>372&nbsp;</TT></TD>
    <TD noWrap align=3Dright><TT>-&nbsp;</TT></TD>
    <TD align=3Dright><TT>381&nbsp;</TT></TD>
    <TD align=3Dright><TT>0&nbsp;&nbsp;</TT></TD>
    <TD noWrap align=3Dright><TT>---&nbsp;&nbsp;</TT></TD>
    <TD noWrap><TT>&nbsp;R.AGWGVMASHR.S + Oxidation (M)</TT></TD></TR>
  <TR>
    <TD align=3Dright>&nbsp;</TD>
    <TD align=3Dright><TT>1087.4454&nbsp;&nbsp;</TT></TD>
    <TD align=3Dright><TT>1086.4381&nbsp;&nbsp;</TT></TD>
    <TD align=3Dright><TT>1086.5029&nbsp;&nbsp;</TT></TD>
    <TD noWrap align=3Dright><TT>-59.62&nbsp;</TT></TD>
    <TD align=3Dright><TT>372&nbsp;</TT></TD>
    <TD noWrap align=3Dright><TT>-&nbsp;</TT></TD>
    <TD align=3Dright><TT>381&nbsp;</TT></TD>
    <TD align=3Dright><TT>0&nbsp;&nbsp;</TT></TD>
    <TD noWrap align=3Dright><TT>(23)&nbsp;</TT></TD>
    <TD noWrap><TT>&nbsp;R.AGWGVMASHR.S + Oxidation (M)</TT></TD></TR>
  <TR>
    <TD align=3Dright>&nbsp;</TD>
    <TD align=3Dright><TT>1189.5272&nbsp;&nbsp;</TT></TD>
    <TD align=3Dright><TT>1188.5199&nbsp;&nbsp;</TT></TD>
    <TD align=3Dright><TT>1188.5961&nbsp;&nbsp;</TT></TD>
    <TD noWrap align=3Dright><TT>-64.10&nbsp;</TT></TD>
    <TD align=3Dright><TT>189&nbsp;</TT></TD>
    <TD noWrap align=3Dright><TT>-&nbsp;</TT></TD>
    <TD align=3Dright><TT>198&nbsp;</TT></TD>
    <TD align=3Dright><TT>0&nbsp;&nbsp;</TT></TD>
    <TD noWrap align=3Dright><TT>---&nbsp;&nbsp;</TT></TD>
    <TD noWrap><TT>&nbsp;K.MGVEVYHNLK.S</TT></TD></TR>
  <TR>
    <TD align=3Dright>&nbsp;</TD>
    <TD align=3Dright><TT>1205.5278&nbsp;&nbsp;</TT></TD>
    <TD align=3Dright><TT>1204.5205&nbsp;&nbsp;</TT></TD>
    <TD align=3Dright><TT>1204.5910&nbsp;&nbsp;</TT></TD>
    <TD noWrap align=3Dright><TT>-58.53&nbsp;</TT></TD>
    <TD align=3Dright><TT>189&nbsp;</TT></TD>
    <TD noWrap align=3Dright><TT>-&nbsp;</TT></TD>
    <TD align=3Dright><TT>198&nbsp;</TT></TD>
    <TD align=3Dright><TT>0&nbsp;&nbsp;</TT></TD>
    <TD noWrap align=3Dright><TT>---&nbsp;&nbsp;</TT></TD>
    <TD noWrap><TT>&nbsp;K.MGVEVYHNLK.S + Oxidation (M)</TT></TD></TR>
  <TR>
    <TD align=3Dright>&nbsp;</TD>
    <TD align=3Dright><TT>1573.7368&nbsp;&nbsp;</TT></TD>
    <TD align=3Dright><TT>1572.7295&nbsp;&nbsp;</TT></TD>
    <TD align=3Dright><TT>1572.8359&nbsp;&nbsp;</TT></TD>
    <TD noWrap align=3Dright><TT>-67.63&nbsp;</TT></TD>
    <TD align=3Dright><TT>353&nbsp;</TT></TD>
    <TD noWrap align=3Dright><TT>-&nbsp;</TT></TD>
    <TD align=3Dright><TT>367&nbsp;</TT></TD>
    <TD align=3Dright><TT>0&nbsp;&nbsp;</TT></TD>
    <TD noWrap align=3Dright><TT>---&nbsp;&nbsp;</TT></TD>
    <TD noWrap><TT>&nbsp;K.VNQIGSVTESIEAVK.M</TT></TD></TR>
  <TR>
    <TD align=3Dright>&nbsp;</TD>
    <TD align=3Dright><TT>1616.7383&nbsp;&nbsp;</TT></TD>
    <TD align=3Dright><TT>1615.7310&nbsp;&nbsp;</TT></TD>
    <TD align=3Dright><TT>1615.8756&nbsp;&nbsp;</TT></TD>
    <TD noWrap align=3Dright><TT>-89.46&nbsp;</TT></TD>
    <TD align=3Dright><TT>189&nbsp;</TT></TD>
    <TD noWrap align=3Dright><TT>-&nbsp;</TT></TD>
    <TD align=3Dright><TT>202&nbsp;</TT></TD>
    <TD align=3Dright><TT>1&nbsp;&nbsp;</TT></TD>
    <TD noWrap align=3Dright><TT>---&nbsp;&nbsp;</TT></TD>
    <TD noWrap><TT>&nbsp;K.MGVEVYHNLKSVIK.K</TT></TD></TR>
  <TR>
    <TD align=3Dright>&nbsp;</TD>
    <TD align=3Dright><TT>1854.7892&nbsp;&nbsp;</TT></TD>
    <TD align=3Dright><TT>1853.7819&nbsp;&nbsp;</TT></TD>
    <TD align=3Dright><TT>1853.8795&nbsp;&nbsp;</TT></TD>
    <TD noWrap align=3Dright><TT>-52.64&nbsp;</TT></TD>
    <TD align=3Dright><TT>422&nbsp;</TT></TD>
    <TD noWrap align=3Dright><TT>-&nbsp;</TT></TD>
    <TD align=3Dright><TT>438&nbsp;</TT></TD>
    <TD align=3Dright><TT>0&nbsp;&nbsp;</TT></TD>
    <TD noWrap align=3Dright><TT>---&nbsp;&nbsp;</TT></TD>
    <TD noWrap><TT>&nbsp;R.IEEELGSEAVYAGANFR.K</TT></TD></TR>
  <TR>
    <TD align=3Dright>&nbsp;</TD>
    <TD align=3Dright><TT>1854.7892&nbsp;&nbsp;</TT></TD>
    <TD align=3Dright><TT>1853.7819&nbsp;&nbsp;</TT></TD>
    <TD align=3Dright><TT>1853.8795&nbsp;&nbsp;</TT></TD>
    <TD noWrap align=3Dright><TT>-52.64&nbsp;</TT></TD>
    <TD align=3Dright><TT>422&nbsp;</TT></TD>
    <TD noWrap align=3Dright><TT>-&nbsp;</TT></TD>
    <TD align=3Dright><TT>438&nbsp;</TT></TD>
    <TD align=3Dright><TT>0&nbsp;&nbsp;</TT></TD>
    <TD noWrap align=3Dright><TT>137&nbsp;&nbsp;</TT></TD>
    <TD noWrap><TT>&nbsp;R.IEEELGSEAVYAGANFR.K</TT></TD></TR>
  <TR>
    <TD align=3Dright>&nbsp;</TD>
    <TD align=3Dright><TT>2268.0051&nbsp;&nbsp;</TT></TD>
    <TD align=3Dright><TT>2266.9978&nbsp;&nbsp;</TT></TD>
    <TD align=3Dright><TT>2267.1169&nbsp;&nbsp;</TT></TD>
    <TD noWrap align=3Dright><TT>-52.52&nbsp;</TT></TD>
    <TD align=3Dright><TT>382&nbsp;</TT></TD>
    <TD noWrap align=3Dright><TT>-&nbsp;</TT></TD>
    <TD align=3Dright><TT>403&nbsp;</TT></TD>
    <TD align=3Dright><TT>0&nbsp;&nbsp;</TT></TD>
    <TD noWrap align=3Dright><TT>---&nbsp;&nbsp;</TT></TD>
    <TD noWrap><TT>&nbsp;R.SGETEDTFIADLSVGLSTGQIK.T</TT></TD></TR>
  <TR>
    <TD align=3Dright>&nbsp;</TD>
    <TD align=3Dright><TT>2323.9202&nbsp;&nbsp;</TT></TD>
    <TD align=3Dright><TT>2322.9129&nbsp;&nbsp;</TT></TD>
    <TD align=3Dright><TT>2323.0353&nbsp;&nbsp;</TT></TD>
    <TD noWrap align=3Dright><TT>-52.67&nbsp;</TT></TD>
    <TD align=3Dright><TT>205&nbsp;</TT></TD>
    <TD noWrap align=3Dright><TT>-&nbsp;</TT></TD>
    <TD align=3Dright><TT>226&nbsp;</TT></TD>
    <TD align=3Dright><TT>0&nbsp;&nbsp;</TT></TD>
    <TD noWrap align=3Dright><TT>---&nbsp;&nbsp;</TT></TD>
    <TD noWrap><TT>&nbsp;K.YGQDATNVGDEGGFAPNIQENK.E</TT></TD></TR>
  <TR>
    <TD align=3Dright>&nbsp;</TD>
    <TD align=3Dright><TT>2323.9202&nbsp;&nbsp;</TT></TD>
    <TD align=3Dright><TT>2322.9129&nbsp;&nbsp;</TT></TD>
    <TD align=3Dright><TT>2323.0353&nbsp;&nbsp;</TT></TD>
    <TD noWrap align=3Dright><TT>-52.67&nbsp;</TT></TD>
    <TD align=3Dright><TT>205&nbsp;</TT></TD>
    <TD noWrap align=3Dright><TT>-&nbsp;</TT></TD>
    <TD align=3Dright><TT>226&nbsp;</TT></TD>
    <TD align=3Dright><TT>0&nbsp;&nbsp;</TT></TD>
    <TD noWrap align=3Dright><TT>117&nbsp;&nbsp;</TT></TD>
    <TD =
noWrap><TT>&nbsp;K.YGQDATNVGDEGGFAPNIQENK.E</TT></TD></TR></TBODY></TABLE=
>
<TABLE border=3D0 cellSpacing=3D0>
  <TBODY>
  <TR>
    <TD><TT>&nbsp;&nbsp;&nbsp;&nbsp;&nbsp;&nbsp;</TT></TD>
    <TD><TT><B>No match to: </B>748.3301, 825.0604, 829.3508, 841.0229,=20
      842.4652, 870.4980, 875.4039, 922.4449, 942.4227, 958.4172, =
1103.4445,=20
      1165.5404, 1245.6270, 1421.6333, 1421.6333, 1510.7545, 1510.7545,=20
      1536.8086, 1536.8086, 1558.8221, 1804.8521, 1804.8521, 1826.8114,=20
      1887.8196, 1887.8196, 1898.8407, 1901.7509, 1914.8362, 1919.8057,=20
      2003.9906, 2003.9906, 2025.9866, 2345.9124, 2453.0259,=20
  3031.2585</TT></TD></TR></TBODY></TABLE><BR>
<TABLE border=3D0 cellSpacing=3D0>
  <TBODY>
  <TR>
    <TD><TT><B><A name=3DHit31>31.</A>&nbsp;&nbsp;&nbsp;</B></TT></TD>
    <TD noWrap><TT><A=20
      =
href=3D"http://zxw-pc/mascot/cgi/protein_view.pl?file=3D../data/20121225/=
F002417.dat&amp;hit=3D31"=20
      =
target=3D_blank>gi|90194338</A>&nbsp;&nbsp;&nbsp;&nbsp;<B>Mass:</B>&nbsp;=
47527&nbsp;&nbsp;&nbsp;&nbsp;<B>Score:</B>&nbsp;374&nbsp;&nbsp;&nbsp;&nbs=
p;<B>Expect:</B>&nbsp;7.4e-032&nbsp;&nbsp;<B>Matches:</B>&nbsp;15</TT></T=
D></TR>
  <TR>
    <TD>&nbsp;</TD>
    <TD noWrap><TT>los [Brassica rapa subsp.=20
chinensis]</TT></TD></TR></TBODY></TABLE>
<TABLE border=3D0 cellSpacing=3D0 cellPadding=3D0>
  <TBODY>
  <TR>
    <TD><TT>&nbsp;&nbsp;&nbsp;&nbsp;&nbsp;&nbsp;</TT></TD>
    <TD align=3Dright><TT><B>Observed&nbsp;&nbsp;</B></TT></TD>
    <TD noWrap align=3Dright><TT><B>Mr(expt)&nbsp;&nbsp;</B></TT></TD>
    <TD noWrap align=3Dright><TT><B>Mr(calc)&nbsp;&nbsp;</B></TT></TD>
    <TD align=3Dright><TT><B>&nbsp;ppm&nbsp;&nbsp;</B></TT></TD>
    <TD align=3Dright><TT><B>Start&nbsp;</B></TT></TD>
    <TD align=3Dright><TT><B>&nbsp;</B></TT></TD>
    <TD align=3Dright><TT><B>End&nbsp;</B></TT></TD>
    <TD align=3Dright><TT><B>Miss&nbsp;</B></TT></TD>
    <TD align=3Dright><TT><B>Ions&nbsp;</B></TT></TD>
    <TD><TT><B>&nbsp;Peptide</B></TT></TD></TR>
  <TR>
    <TD align=3Dright>&nbsp;</TD>
    <TD align=3Dright><TT>765.3477&nbsp;&nbsp;</TT></TD>
    <TD align=3Dright><TT>764.3404&nbsp;&nbsp;</TT></TD>
    <TD align=3Dright><TT>764.3817&nbsp;&nbsp;</TT></TD>
    <TD noWrap align=3Dright><TT>-53.97&nbsp;</TT></TD>
    <TD align=3Dright><TT>11&nbsp;</TT></TD>
    <TD noWrap align=3Dright><TT>-&nbsp;</TT></TD>
    <TD align=3Dright><TT>16&nbsp;</TT></TD>
    <TD align=3Dright><TT>0&nbsp;&nbsp;</TT></TD>
    <TD noWrap align=3Dright><TT>---&nbsp;&nbsp;</TT></TD>
    <TD noWrap><TT>&nbsp;R.QIFDSR.G</TT></TD></TR>
  <TR>
    <TD align=3Dright>&nbsp;</TD>
    <TD align=3Dright><TT>806.4086&nbsp;&nbsp;</TT></TD>
    <TD align=3Dright><TT>805.4013&nbsp;&nbsp;</TT></TD>
    <TD align=3Dright><TT>805.4446&nbsp;&nbsp;</TT></TD>
    <TD noWrap align=3Dright><TT>-53.78&nbsp;</TT></TD>
    <TD align=3Dright><TT>416&nbsp;</TT></TD>
    <TD noWrap align=3Dright><TT>-&nbsp;</TT></TD>
    <TD align=3Dright><TT>421&nbsp;</TT></TD>
    <TD align=3Dright><TT>0&nbsp;&nbsp;</TT></TD>
    <TD noWrap align=3Dright><TT>---&nbsp;&nbsp;</TT></TD>
    <TD noWrap><TT>&nbsp;K.YNQLLR.I</TT></TD></TR>
  <TR>
    <TD align=3Dright>&nbsp;</TD>
    <TD align=3Dright><TT>1071.4596&nbsp;&nbsp;</TT></TD>
    <TD align=3Dright><TT>1070.4523&nbsp;&nbsp;</TT></TD>
    <TD align=3Dright><TT>1070.5080&nbsp;&nbsp;</TT></TD>
    <TD noWrap align=3Dright><TT>-51.99&nbsp;</TT></TD>
    <TD align=3Dright><TT>372&nbsp;</TT></TD>
    <TD noWrap align=3Dright><TT>-&nbsp;</TT></TD>
    <TD align=3Dright><TT>381&nbsp;</TT></TD>
    <TD align=3Dright><TT>0&nbsp;&nbsp;</TT></TD>
    <TD noWrap align=3Dright><TT>---&nbsp;&nbsp;</TT></TD>
    <TD noWrap><TT>&nbsp;R.AGWGVMASHR.S</TT></TD></TR>
  <TR>
    <TD align=3Dright>&nbsp;</TD>
    <TD align=3Dright><TT>1071.4596&nbsp;&nbsp;</TT></TD>
    <TD align=3Dright><TT>1070.4523&nbsp;&nbsp;</TT></TD>
    <TD align=3Dright><TT>1070.5080&nbsp;&nbsp;</TT></TD>
    <TD noWrap align=3Dright><TT>-51.99&nbsp;</TT></TD>
    <TD align=3Dright><TT>372&nbsp;</TT></TD>
    <TD noWrap align=3Dright><TT>-&nbsp;</TT></TD>
    <TD align=3Dright><TT>381&nbsp;</TT></TD>
    <TD align=3Dright><TT>0&nbsp;&nbsp;</TT></TD>
    <TD noWrap align=3Dright><TT>62&nbsp;&nbsp;</TT></TD>
    <TD noWrap><TT>&nbsp;R.AGWGVMASHR.S</TT></TD></TR>
  <TR>
    <TD align=3Dright>&nbsp;</TD>
    <TD align=3Dright><TT>1087.4454&nbsp;&nbsp;</TT></TD>
    <TD align=3Dright><TT>1086.4381&nbsp;&nbsp;</TT></TD>
    <TD align=3Dright><TT>1086.5029&nbsp;&nbsp;</TT></TD>
    <TD noWrap align=3Dright><TT>-59.62&nbsp;</TT></TD>
    <TD align=3Dright><TT>372&nbsp;</TT></TD>
    <TD noWrap align=3Dright><TT>-&nbsp;</TT></TD>
    <TD align=3Dright><TT>381&nbsp;</TT></TD>
    <TD align=3Dright><TT>0&nbsp;&nbsp;</TT></TD>
    <TD noWrap align=3Dright><TT>---&nbsp;&nbsp;</TT></TD>
    <TD noWrap><TT>&nbsp;R.AGWGVMASHR.S + Oxidation (M)</TT></TD></TR>
  <TR>
    <TD align=3Dright>&nbsp;</TD>
    <TD align=3Dright><TT>1087.4454&nbsp;&nbsp;</TT></TD>
    <TD align=3Dright><TT>1086.4381&nbsp;&nbsp;</TT></TD>
    <TD align=3Dright><TT>1086.5029&nbsp;&nbsp;</TT></TD>
    <TD noWrap align=3Dright><TT>-59.62&nbsp;</TT></TD>
    <TD align=3Dright><TT>372&nbsp;</TT></TD>
    <TD noWrap align=3Dright><TT>-&nbsp;</TT></TD>
    <TD align=3Dright><TT>381&nbsp;</TT></TD>
    <TD align=3Dright><TT>0&nbsp;&nbsp;</TT></TD>
    <TD noWrap align=3Dright><TT>(23)&nbsp;</TT></TD>
    <TD noWrap><TT>&nbsp;R.AGWGVMASHR.S + Oxidation (M)</TT></TD></TR>
  <TR>
    <TD align=3Dright>&nbsp;</TD>
    <TD align=3Dright><TT>1189.5272&nbsp;&nbsp;</TT></TD>
    <TD align=3Dright><TT>1188.5199&nbsp;&nbsp;</TT></TD>
    <TD align=3Dright><TT>1188.5961&nbsp;&nbsp;</TT></TD>
    <TD noWrap align=3Dright><TT>-64.10&nbsp;</TT></TD>
    <TD align=3Dright><TT>189&nbsp;</TT></TD>
    <TD noWrap align=3Dright><TT>-&nbsp;</TT></TD>
    <TD align=3Dright><TT>198&nbsp;</TT></TD>
    <TD align=3Dright><TT>0&nbsp;&nbsp;</TT></TD>
    <TD noWrap align=3Dright><TT>---&nbsp;&nbsp;</TT></TD>
    <TD noWrap><TT>&nbsp;K.MGVEVYHNLK.S</TT></TD></TR>
  <TR>
    <TD align=3Dright>&nbsp;</TD>
    <TD align=3Dright><TT>1205.5278&nbsp;&nbsp;</TT></TD>
    <TD align=3Dright><TT>1204.5205&nbsp;&nbsp;</TT></TD>
    <TD align=3Dright><TT>1204.5910&nbsp;&nbsp;</TT></TD>
    <TD noWrap align=3Dright><TT>-58.53&nbsp;</TT></TD>
    <TD align=3Dright><TT>189&nbsp;</TT></TD>
    <TD noWrap align=3Dright><TT>-&nbsp;</TT></TD>
    <TD align=3Dright><TT>198&nbsp;</TT></TD>
    <TD align=3Dright><TT>0&nbsp;&nbsp;</TT></TD>
    <TD noWrap align=3Dright><TT>---&nbsp;&nbsp;</TT></TD>
    <TD noWrap><TT>&nbsp;K.MGVEVYHNLK.S + Oxidation (M)</TT></TD></TR>
  <TR>
    <TD align=3Dright>&nbsp;</TD>
    <TD align=3Dright><TT>1573.7368&nbsp;&nbsp;</TT></TD>
    <TD align=3Dright><TT>1572.7295&nbsp;&nbsp;</TT></TD>
    <TD align=3Dright><TT>1572.8359&nbsp;&nbsp;</TT></TD>
    <TD noWrap align=3Dright><TT>-67.63&nbsp;</TT></TD>
    <TD align=3Dright><TT>353&nbsp;</TT></TD>
    <TD noWrap align=3Dright><TT>-&nbsp;</TT></TD>
    <TD align=3Dright><TT>367&nbsp;</TT></TD>
    <TD align=3Dright><TT>0&nbsp;&nbsp;</TT></TD>
    <TD noWrap align=3Dright><TT>---&nbsp;&nbsp;</TT></TD>
    <TD noWrap><TT>&nbsp;K.VNQIGSVTESIEAVK.M</TT></TD></TR>
  <TR>
    <TD align=3Dright>&nbsp;</TD>
    <TD align=3Dright><TT>1616.7383&nbsp;&nbsp;</TT></TD>
    <TD align=3Dright><TT>1615.7310&nbsp;&nbsp;</TT></TD>
    <TD align=3Dright><TT>1615.8756&nbsp;&nbsp;</TT></TD>
    <TD noWrap align=3Dright><TT>-89.46&nbsp;</TT></TD>
    <TD align=3Dright><TT>189&nbsp;</TT></TD>
    <TD noWrap align=3Dright><TT>-&nbsp;</TT></TD>
    <TD align=3Dright><TT>202&nbsp;</TT></TD>
    <TD align=3Dright><TT>1&nbsp;&nbsp;</TT></TD>
    <TD noWrap align=3Dright><TT>---&nbsp;&nbsp;</TT></TD>
    <TD noWrap><TT>&nbsp;K.MGVEVYHNLKSVIK.K</TT></TD></TR>
  <TR>
    <TD align=3Dright>&nbsp;</TD>
    <TD align=3Dright><TT>1854.7892&nbsp;&nbsp;</TT></TD>
    <TD align=3Dright><TT>1853.7819&nbsp;&nbsp;</TT></TD>
    <TD align=3Dright><TT>1853.8795&nbsp;&nbsp;</TT></TD>
    <TD noWrap align=3Dright><TT>-52.64&nbsp;</TT></TD>
    <TD align=3Dright><TT>422&nbsp;</TT></TD>
    <TD noWrap align=3Dright><TT>-&nbsp;</TT></TD>
    <TD align=3Dright><TT>438&nbsp;</TT></TD>
    <TD align=3Dright><TT>0&nbsp;&nbsp;</TT></TD>
    <TD noWrap align=3Dright><TT>---&nbsp;&nbsp;</TT></TD>
    <TD noWrap><TT>&nbsp;R.IEEELGSEAVYAGANFR.K</TT></TD></TR>
  <TR>
    <TD align=3Dright>&nbsp;</TD>
    <TD align=3Dright><TT>1854.7892&nbsp;&nbsp;</TT></TD>
    <TD align=3Dright><TT>1853.7819&nbsp;&nbsp;</TT></TD>
    <TD align=3Dright><TT>1853.8795&nbsp;&nbsp;</TT></TD>
    <TD noWrap align=3Dright><TT>-52.64&nbsp;</TT></TD>
    <TD align=3Dright><TT>422&nbsp;</TT></TD>
    <TD noWrap align=3Dright><TT>-&nbsp;</TT></TD>
    <TD align=3Dright><TT>438&nbsp;</TT></TD>
    <TD align=3Dright><TT>0&nbsp;&nbsp;</TT></TD>
    <TD noWrap align=3Dright><TT>137&nbsp;&nbsp;</TT></TD>
    <TD noWrap><TT>&nbsp;R.IEEELGSEAVYAGANFR.K</TT></TD></TR>
  <TR>
    <TD align=3Dright>&nbsp;</TD>
    <TD align=3Dright><TT>2003.9906&nbsp;&nbsp;</TT></TD>
    <TD align=3Dright><TT>2002.9833&nbsp;&nbsp;</TT></TD>
    <TD align=3Dright><TT>2003.0952&nbsp;&nbsp;</TT></TD>
    <TD noWrap align=3Dright><TT>-55.87&nbsp;</TT></TD>
    <TD align=3Dright><TT>148&nbsp;</TT></TD>
    <TD noWrap align=3Dright><TT>-&nbsp;</TT></TD>
    <TD align=3Dright><TT>167&nbsp;</TT></TD>
    <TD align=3Dright><TT>0&nbsp;&nbsp;</TT></TD>
    <TD noWrap align=3Dright><TT>---&nbsp;&nbsp;</TT></TD>
    <TD noWrap><TT>&nbsp;K.IVLPVPAFNVINGGSHAGNK.L</TT></TD></TR>
  <TR>
    <TD align=3Dright>&nbsp;</TD>
    <TD align=3Dright><TT>2003.9906&nbsp;&nbsp;</TT></TD>
    <TD align=3Dright><TT>2002.9833&nbsp;&nbsp;</TT></TD>
    <TD align=3Dright><TT>2003.0952&nbsp;&nbsp;</TT></TD>
    <TD noWrap align=3Dright><TT>-55.87&nbsp;</TT></TD>
    <TD align=3Dright><TT>148&nbsp;</TT></TD>
    <TD noWrap align=3Dright><TT>-&nbsp;</TT></TD>
    <TD align=3Dright><TT>167&nbsp;</TT></TD>
    <TD align=3Dright><TT>0&nbsp;&nbsp;</TT></TD>
    <TD noWrap align=3Dright><TT>108&nbsp;&nbsp;</TT></TD>
    <TD noWrap><TT>&nbsp;K.IVLPVPAFNVINGGSHAGNK.L</TT></TD></TR>
  <TR>
    <TD align=3Dright>&nbsp;</TD>
    <TD align=3Dright><TT>2268.0051&nbsp;&nbsp;</TT></TD>
    <TD align=3Dright><TT>2266.9978&nbsp;&nbsp;</TT></TD>
    <TD align=3Dright><TT>2267.1169&nbsp;&nbsp;</TT></TD>
    <TD noWrap align=3Dright><TT>-52.52&nbsp;</TT></TD>
    <TD align=3Dright><TT>382&nbsp;</TT></TD>
    <TD noWrap align=3Dright><TT>-&nbsp;</TT></TD>
    <TD align=3Dright><TT>403&nbsp;</TT></TD>
    <TD align=3Dright><TT>0&nbsp;&nbsp;</TT></TD>
    <TD noWrap align=3Dright><TT>---&nbsp;&nbsp;</TT></TD>
    <TD =
noWrap><TT>&nbsp;R.SGETEDTFIADLSVGLSTGQIK.T</TT></TD></TR></TBODY></TABLE=
>
<TABLE border=3D0 cellSpacing=3D0>
  <TBODY>
  <TR>
    <TD><TT>&nbsp;&nbsp;&nbsp;&nbsp;&nbsp;&nbsp;</TT></TD>
    <TD><TT><B>No match to: </B>748.3301, 825.0604, 829.3508, 841.0229,=20
      842.4652, 870.4980, 875.4039, 922.4449, 942.4227, 958.4172, =
1103.4445,=20
      1165.5404, 1245.6270, 1421.6333, 1421.6333, 1510.7545, 1510.7545,=20
      1536.8086, 1536.8086, 1558.8221, 1804.8521, 1804.8521, 1826.8114,=20
      1887.8196, 1887.8196, 1898.8407, 1901.7509, 1914.8362, 1919.8057,=20
      2025.9866, 2323.9202, 2323.9202, 2345.9124, 2453.0259,=20
  3031.2585</TT></TD></TR></TBODY></TABLE><BR>
<TABLE border=3D0 cellSpacing=3D0>
  <TBODY>
  <TR>
    <TD><TT><B><A name=3DHit32>32.</A>&nbsp;&nbsp;&nbsp;</B></TT></TD>
    <TD noWrap><TT><A=20
      =
href=3D"http://zxw-pc/mascot/cgi/protein_view.pl?file=3D../data/20121225/=
F002417.dat&amp;hit=3D32"=20
      =
target=3D_blank>gi|298544995</A>&nbsp;&nbsp;&nbsp;&nbsp;<B>Mass:</B>&nbsp=
;47689&nbsp;&nbsp;&nbsp;&nbsp;<B>Score:</B>&nbsp;357&nbsp;&nbsp;&nbsp;&nb=
sp;<B>Expect:</B>&nbsp;3.7e-030&nbsp;&nbsp;<B>Matches:</B>&nbsp;15</TT></=
TD></TR>
  <TR>
    <TD>&nbsp;</TD>
    <TD noWrap><TT>unnamed protein product [Glycine=20
max]</TT></TD></TR></TBODY></TABLE>
<TABLE border=3D0 cellSpacing=3D0 cellPadding=3D0>
  <TBODY>
  <TR>
    <TD><TT>&nbsp;&nbsp;&nbsp;&nbsp;&nbsp;&nbsp;</TT></TD>
    <TD align=3Dright><TT><B>Observed&nbsp;&nbsp;</B></TT></TD>
    <TD noWrap align=3Dright><TT><B>Mr(expt)&nbsp;&nbsp;</B></TT></TD>
    <TD noWrap align=3Dright><TT><B>Mr(calc)&nbsp;&nbsp;</B></TT></TD>
    <TD align=3Dright><TT><B>&nbsp;ppm&nbsp;&nbsp;</B></TT></TD>
    <TD align=3Dright><TT><B>Start&nbsp;</B></TT></TD>
    <TD align=3Dright><TT><B>&nbsp;</B></TT></TD>
    <TD align=3Dright><TT><B>End&nbsp;</B></TT></TD>
    <TD align=3Dright><TT><B>Miss&nbsp;</B></TT></TD>
    <TD align=3Dright><TT><B>Ions&nbsp;</B></TT></TD>
    <TD><TT><B>&nbsp;Peptide</B></TT></TD></TR>
  <TR>
    <TD align=3Dright>&nbsp;</TD>
    <TD align=3Dright><TT>765.3477&nbsp;&nbsp;</TT></TD>
    <TD align=3Dright><TT>764.3404&nbsp;&nbsp;</TT></TD>
    <TD align=3Dright><TT>764.3817&nbsp;&nbsp;</TT></TD>
    <TD noWrap align=3Dright><TT>-53.97&nbsp;</TT></TD>
    <TD align=3Dright><TT>11&nbsp;</TT></TD>
    <TD noWrap align=3Dright><TT>-&nbsp;</TT></TD>
    <TD align=3Dright><TT>16&nbsp;</TT></TD>
    <TD align=3Dright><TT>0&nbsp;&nbsp;</TT></TD>
    <TD noWrap align=3Dright><TT>---&nbsp;&nbsp;</TT></TD>
    <TD noWrap><TT>&nbsp;R.QIFDSR.G</TT></TD></TR>
  <TR>
    <TD align=3Dright>&nbsp;</TD>
    <TD align=3Dright><TT>806.4086&nbsp;&nbsp;</TT></TD>
    <TD align=3Dright><TT>805.4013&nbsp;&nbsp;</TT></TD>
    <TD align=3Dright><TT>805.4446&nbsp;&nbsp;</TT></TD>
    <TD noWrap align=3Dright><TT>-53.78&nbsp;</TT></TD>
    <TD align=3Dright><TT>416&nbsp;</TT></TD>
    <TD noWrap align=3Dright><TT>-&nbsp;</TT></TD>
    <TD align=3Dright><TT>421&nbsp;</TT></TD>
    <TD align=3Dright><TT>0&nbsp;&nbsp;</TT></TD>
    <TD noWrap align=3Dright><TT>---&nbsp;&nbsp;</TT></TD>
    <TD noWrap><TT>&nbsp;K.YNQLLR.I</TT></TD></TR>
  <TR>
    <TD align=3Dright>&nbsp;</TD>
    <TD align=3Dright><TT>1071.4596&nbsp;&nbsp;</TT></TD>
    <TD align=3Dright><TT>1070.4523&nbsp;&nbsp;</TT></TD>
    <TD align=3Dright><TT>1070.5080&nbsp;&nbsp;</TT></TD>
    <TD noWrap align=3Dright><TT>-51.99&nbsp;</TT></TD>
    <TD align=3Dright><TT>372&nbsp;</TT></TD>
    <TD noWrap align=3Dright><TT>-&nbsp;</TT></TD>
    <TD align=3Dright><TT>381&nbsp;</TT></TD>
    <TD align=3Dright><TT>0&nbsp;&nbsp;</TT></TD>
    <TD noWrap align=3Dright><TT>---&nbsp;&nbsp;</TT></TD>
    <TD noWrap><TT>&nbsp;K.AGWGVMASHR.S</TT></TD></TR>
  <TR>
    <TD align=3Dright>&nbsp;</TD>
    <TD align=3Dright><TT>1071.4596&nbsp;&nbsp;</TT></TD>
    <TD align=3Dright><TT>1070.4523&nbsp;&nbsp;</TT></TD>
    <TD align=3Dright><TT>1070.5080&nbsp;&nbsp;</TT></TD>
    <TD noWrap align=3Dright><TT>-51.99&nbsp;</TT></TD>
    <TD align=3Dright><TT>372&nbsp;</TT></TD>
    <TD noWrap align=3Dright><TT>-&nbsp;</TT></TD>
    <TD align=3Dright><TT>381&nbsp;</TT></TD>
    <TD align=3Dright><TT>0&nbsp;&nbsp;</TT></TD>
    <TD noWrap align=3Dright><TT>62&nbsp;&nbsp;</TT></TD>
    <TD noWrap><TT>&nbsp;K.AGWGVMASHR.S</TT></TD></TR>
  <TR>
    <TD align=3Dright>&nbsp;</TD>
    <TD align=3Dright><TT>1087.4454&nbsp;&nbsp;</TT></TD>
    <TD align=3Dright><TT>1086.4381&nbsp;&nbsp;</TT></TD>
    <TD align=3Dright><TT>1086.5029&nbsp;&nbsp;</TT></TD>
    <TD noWrap align=3Dright><TT>-59.62&nbsp;</TT></TD>
    <TD align=3Dright><TT>372&nbsp;</TT></TD>
    <TD noWrap align=3Dright><TT>-&nbsp;</TT></TD>
    <TD align=3Dright><TT>381&nbsp;</TT></TD>
    <TD align=3Dright><TT>0&nbsp;&nbsp;</TT></TD>
    <TD noWrap align=3Dright><TT>---&nbsp;&nbsp;</TT></TD>
    <TD noWrap><TT>&nbsp;K.AGWGVMASHR.S + Oxidation (M)</TT></TD></TR>
  <TR>
    <TD align=3Dright>&nbsp;</TD>
    <TD align=3Dright><TT>1087.4454&nbsp;&nbsp;</TT></TD>
    <TD align=3Dright><TT>1086.4381&nbsp;&nbsp;</TT></TD>
    <TD align=3Dright><TT>1086.5029&nbsp;&nbsp;</TT></TD>
    <TD noWrap align=3Dright><TT>-59.62&nbsp;</TT></TD>
    <TD align=3Dright><TT>372&nbsp;</TT></TD>
    <TD noWrap align=3Dright><TT>-&nbsp;</TT></TD>
    <TD align=3Dright><TT>381&nbsp;</TT></TD>
    <TD align=3Dright><TT>0&nbsp;&nbsp;</TT></TD>
    <TD noWrap align=3Dright><TT>(23)&nbsp;</TT></TD>
    <TD noWrap><TT>&nbsp;K.AGWGVMASHR.S + Oxidation (M)</TT></TD></TR>
  <TR>
    <TD align=3Dright>&nbsp;</TD>
    <TD align=3Dright><TT>1189.5272&nbsp;&nbsp;</TT></TD>
    <TD align=3Dright><TT>1188.5199&nbsp;&nbsp;</TT></TD>
    <TD align=3Dright><TT>1188.5961&nbsp;&nbsp;</TT></TD>
    <TD noWrap align=3Dright><TT>-64.10&nbsp;</TT></TD>
    <TD align=3Dright><TT>189&nbsp;</TT></TD>
    <TD noWrap align=3Dright><TT>-&nbsp;</TT></TD>
    <TD align=3Dright><TT>198&nbsp;</TT></TD>
    <TD align=3Dright><TT>0&nbsp;&nbsp;</TT></TD>
    <TD noWrap align=3Dright><TT>---&nbsp;&nbsp;</TT></TD>
    <TD noWrap><TT>&nbsp;K.MGVEVYHNLK.S</TT></TD></TR>
  <TR>
    <TD align=3Dright>&nbsp;</TD>
    <TD align=3Dright><TT>1205.5278&nbsp;&nbsp;</TT></TD>
    <TD align=3Dright><TT>1204.5205&nbsp;&nbsp;</TT></TD>
    <TD align=3Dright><TT>1204.5910&nbsp;&nbsp;</TT></TD>
    <TD noWrap align=3Dright><TT>-58.53&nbsp;</TT></TD>
    <TD align=3Dright><TT>189&nbsp;</TT></TD>
    <TD noWrap align=3Dright><TT>-&nbsp;</TT></TD>
    <TD align=3Dright><TT>198&nbsp;</TT></TD>
    <TD align=3Dright><TT>0&nbsp;&nbsp;</TT></TD>
    <TD noWrap align=3Dright><TT>---&nbsp;&nbsp;</TT></TD>
    <TD noWrap><TT>&nbsp;K.MGVEVYHNLK.S + Oxidation (M)</TT></TD></TR>
  <TR>
    <TD align=3Dright>&nbsp;</TD>
    <TD align=3Dright><TT>1616.7383&nbsp;&nbsp;</TT></TD>
    <TD align=3Dright><TT>1615.7310&nbsp;&nbsp;</TT></TD>
    <TD align=3Dright><TT>1615.8756&nbsp;&nbsp;</TT></TD>
    <TD noWrap align=3Dright><TT>-89.46&nbsp;</TT></TD>
    <TD align=3Dright><TT>189&nbsp;</TT></TD>
    <TD noWrap align=3Dright><TT>-&nbsp;</TT></TD>
    <TD align=3Dright><TT>202&nbsp;</TT></TD>
    <TD align=3Dright><TT>1&nbsp;&nbsp;</TT></TD>
    <TD noWrap align=3Dright><TT>---&nbsp;&nbsp;</TT></TD>
    <TD noWrap><TT>&nbsp;K.MGVEVYHNLKSVIK.K</TT></TD></TR>
  <TR>
    <TD align=3Dright>&nbsp;</TD>
    <TD align=3Dright><TT>1804.8521&nbsp;&nbsp;</TT></TD>
    <TD align=3Dright><TT>1803.8448&nbsp;&nbsp;</TT></TD>
    <TD align=3Dright><TT>1803.9366&nbsp;&nbsp;</TT></TD>
    <TD noWrap align=3Dright><TT>-50.90&nbsp;</TT></TD>
    <TD align=3Dright><TT>35&nbsp;</TT></TD>
    <TD noWrap align=3Dright><TT>-&nbsp;</TT></TD>
    <TD align=3Dright><TT>52&nbsp;</TT></TD>
    <TD align=3Dright><TT>0&nbsp;&nbsp;</TT></TD>
    <TD noWrap align=3Dright><TT>---&nbsp;&nbsp;</TT></TD>
    <TD noWrap><TT>&nbsp;R.AAVPSGASTGIYEALELR.D</TT></TD></TR>
  <TR>
    <TD align=3Dright>&nbsp;</TD>
    <TD align=3Dright><TT>1804.8521&nbsp;&nbsp;</TT></TD>
    <TD align=3Dright><TT>1803.8448&nbsp;&nbsp;</TT></TD>
    <TD align=3Dright><TT>1803.9366&nbsp;&nbsp;</TT></TD>
    <TD noWrap align=3Dright><TT>-50.90&nbsp;</TT></TD>
    <TD align=3Dright><TT>35&nbsp;</TT></TD>
    <TD noWrap align=3Dright><TT>-&nbsp;</TT></TD>
    <TD align=3Dright><TT>52&nbsp;</TT></TD>
    <TD align=3Dright><TT>0&nbsp;&nbsp;</TT></TD>
    <TD noWrap align=3Dright><TT>132&nbsp;&nbsp;</TT></TD>
    <TD noWrap><TT>&nbsp;R.AAVPSGASTGIYEALELR.D</TT></TD></TR>
  <TR>
    <TD align=3Dright>&nbsp;</TD>
    <TD align=3Dright><TT>1854.7892&nbsp;&nbsp;</TT></TD>
    <TD align=3Dright><TT>1853.7819&nbsp;&nbsp;</TT></TD>
    <TD align=3Dright><TT>1853.9420&nbsp;&nbsp;</TT></TD>
    <TD noWrap align=3Dright><TT>-86.32&nbsp;</TT></TD>
    <TD align=3Dright><TT>168&nbsp;</TT></TD>
    <TD noWrap align=3Dright><TT>-&nbsp;</TT></TD>
    <TD align=3Dright><TT>184&nbsp;</TT></TD>
    <TD align=3Dright><TT>0&nbsp;&nbsp;</TT></TD>
    <TD noWrap align=3Dright><TT>---&nbsp;&nbsp;</TT></TD>
    <TD noWrap><TT>&nbsp;K.LAMQEFMVLPVGASSFK.E</TT></TD></TR>
  <TR>
    <TD align=3Dright>&nbsp;</TD>
    <TD align=3Dright><TT>1854.7892&nbsp;&nbsp;</TT></TD>
    <TD align=3Dright><TT>1853.7819&nbsp;&nbsp;</TT></TD>
    <TD align=3Dright><TT>1853.9420&nbsp;&nbsp;</TT></TD>
    <TD noWrap align=3Dright><TT>-86.32&nbsp;</TT></TD>
    <TD align=3Dright><TT>168&nbsp;</TT></TD>
    <TD noWrap align=3Dright><TT>-&nbsp;</TT></TD>
    <TD align=3Dright><TT>184&nbsp;</TT></TD>
    <TD align=3Dright><TT>0&nbsp;&nbsp;</TT></TD>
    <TD noWrap align=3Dright><TT>---&nbsp;&nbsp;</TT></TD>
    <TD noWrap><TT>&nbsp;K.LAMQEFMVLPVGASSFK.E</TT></TD></TR>
  <TR>
    <TD align=3Dright>&nbsp;</TD>
    <TD align=3Dright><TT>2003.9906&nbsp;&nbsp;</TT></TD>
    <TD align=3Dright><TT>2002.9833&nbsp;&nbsp;</TT></TD>
    <TD align=3Dright><TT>2003.0952&nbsp;&nbsp;</TT></TD>
    <TD noWrap align=3Dright><TT>-55.87&nbsp;</TT></TD>
    <TD align=3Dright><TT>148&nbsp;</TT></TD>
    <TD noWrap align=3Dright><TT>-&nbsp;</TT></TD>
    <TD align=3Dright><TT>167&nbsp;</TT></TD>
    <TD align=3Dright><TT>0&nbsp;&nbsp;</TT></TD>
    <TD noWrap align=3Dright><TT>---&nbsp;&nbsp;</TT></TD>
    <TD noWrap><TT>&nbsp;K.LVLPVPAFNVINGGSHAGNK.L</TT></TD></TR>
  <TR>
    <TD align=3Dright>&nbsp;</TD>
    <TD align=3Dright><TT>2003.9906&nbsp;&nbsp;</TT></TD>
    <TD align=3Dright><TT>2002.9833&nbsp;&nbsp;</TT></TD>
    <TD align=3Dright><TT>2003.0952&nbsp;&nbsp;</TT></TD>
    <TD noWrap align=3Dright><TT>-55.87&nbsp;</TT></TD>
    <TD align=3Dright><TT>148&nbsp;</TT></TD>
    <TD noWrap align=3Dright><TT>-&nbsp;</TT></TD>
    <TD align=3Dright><TT>167&nbsp;</TT></TD>
    <TD align=3Dright><TT>0&nbsp;&nbsp;</TT></TD>
    <TD noWrap align=3Dright><TT>108&nbsp;&nbsp;</TT></TD>
    <TD =
noWrap><TT>&nbsp;K.LVLPVPAFNVINGGSHAGNK.L</TT></TD></TR></TBODY></TABLE>
<TABLE border=3D0 cellSpacing=3D0>
  <TBODY>
  <TR>
    <TD><TT>&nbsp;&nbsp;&nbsp;&nbsp;&nbsp;&nbsp;</TT></TD>
    <TD><TT><B>No match to: </B>748.3301, 825.0604, 829.3508, 841.0229,=20
      842.4652, 870.4980, 875.4039, 922.4449, 942.4227, 958.4172, =
1103.4445,=20
      1165.5404, 1245.6270, 1421.6333, 1421.6333, 1510.7545, 1510.7545,=20
      1536.8086, 1536.8086, 1558.8221, 1573.7368, 1826.8114, 1887.8196,=20
      1887.8196, 1898.8407, 1901.7509, 1914.8362, 1919.8057, 2025.9866,=20
      2268.0051, 2323.9202, 2323.9202, 2345.9124, 2453.0259,=20
  3031.2585</TT></TD></TR></TBODY></TABLE><BR>
<TABLE border=3D0 cellSpacing=3D0>
  <TBODY>
  <TR>
    <TD><TT><B><A name=3DHit33>33.</A>&nbsp;&nbsp;&nbsp;</B></TT></TD>
    <TD noWrap><TT><A=20
      =
href=3D"http://zxw-pc/mascot/cgi/protein_view.pl?file=3D../data/20121225/=
F002417.dat&amp;hit=3D33"=20
      =
target=3D_blank>gi|42521309</A>&nbsp;&nbsp;&nbsp;&nbsp;<B>Mass:</B>&nbsp;=
47689&nbsp;&nbsp;&nbsp;&nbsp;<B>Score:</B>&nbsp;357&nbsp;&nbsp;&nbsp;&nbs=
p;<B>Expect:</B>&nbsp;3.7e-030&nbsp;&nbsp;<B>Matches:</B>&nbsp;15</TT></T=
D></TR>
  <TR>
    <TD>&nbsp;</TD>
    <TD noWrap><TT>enolase [Glycine max]</TT></TD></TR></TBODY></TABLE>
<TABLE border=3D0 cellSpacing=3D0 cellPadding=3D0>
  <TBODY>
  <TR>
    <TD><TT>&nbsp;&nbsp;&nbsp;&nbsp;&nbsp;&nbsp;</TT></TD>
    <TD align=3Dright><TT><B>Observed&nbsp;&nbsp;</B></TT></TD>
    <TD noWrap align=3Dright><TT><B>Mr(expt)&nbsp;&nbsp;</B></TT></TD>
    <TD noWrap align=3Dright><TT><B>Mr(calc)&nbsp;&nbsp;</B></TT></TD>
    <TD align=3Dright><TT><B>&nbsp;ppm&nbsp;&nbsp;</B></TT></TD>
    <TD align=3Dright><TT><B>Start&nbsp;</B></TT></TD>
    <TD align=3Dright><TT><B>&nbsp;</B></TT></TD>
    <TD align=3Dright><TT><B>End&nbsp;</B></TT></TD>
    <TD align=3Dright><TT><B>Miss&nbsp;</B></TT></TD>
    <TD align=3Dright><TT><B>Ions&nbsp;</B></TT></TD>
    <TD><TT><B>&nbsp;Peptide</B></TT></TD></TR>
  <TR>
    <TD align=3Dright>&nbsp;</TD>
    <TD align=3Dright><TT>765.3477&nbsp;&nbsp;</TT></TD>
    <TD align=3Dright><TT>764.3404&nbsp;&nbsp;</TT></TD>
    <TD align=3Dright><TT>764.3817&nbsp;&nbsp;</TT></TD>
    <TD noWrap align=3Dright><TT>-53.97&nbsp;</TT></TD>
    <TD align=3Dright><TT>11&nbsp;</TT></TD>
    <TD noWrap align=3Dright><TT>-&nbsp;</TT></TD>
    <TD align=3Dright><TT>16&nbsp;</TT></TD>
    <TD align=3Dright><TT>0&nbsp;&nbsp;</TT></TD>
    <TD noWrap align=3Dright><TT>---&nbsp;&nbsp;</TT></TD>
    <TD noWrap><TT>&nbsp;R.QIFDSR.G</TT></TD></TR>
  <TR>
    <TD align=3Dright>&nbsp;</TD>
    <TD align=3Dright><TT>806.4086&nbsp;&nbsp;</TT></TD>
    <TD align=3Dright><TT>805.4013&nbsp;&nbsp;</TT></TD>
    <TD align=3Dright><TT>805.4446&nbsp;&nbsp;</TT></TD>
    <TD noWrap align=3Dright><TT>-53.78&nbsp;</TT></TD>
    <TD align=3Dright><TT>416&nbsp;</TT></TD>
    <TD noWrap align=3Dright><TT>-&nbsp;</TT></TD>
    <TD align=3Dright><TT>421&nbsp;</TT></TD>
    <TD align=3Dright><TT>0&nbsp;&nbsp;</TT></TD>
    <TD noWrap align=3Dright><TT>---&nbsp;&nbsp;</TT></TD>
    <TD noWrap><TT>&nbsp;K.YNQLLR.I</TT></TD></TR>
  <TR>
    <TD align=3Dright>&nbsp;</TD>
    <TD align=3Dright><TT>1071.4596&nbsp;&nbsp;</TT></TD>
    <TD align=3Dright><TT>1070.4523&nbsp;&nbsp;</TT></TD>
    <TD align=3Dright><TT>1070.5080&nbsp;&nbsp;</TT></TD>
    <TD noWrap align=3Dright><TT>-51.99&nbsp;</TT></TD>
    <TD align=3Dright><TT>372&nbsp;</TT></TD>
    <TD noWrap align=3Dright><TT>-&nbsp;</TT></TD>
    <TD align=3Dright><TT>381&nbsp;</TT></TD>
    <TD align=3Dright><TT>0&nbsp;&nbsp;</TT></TD>
    <TD noWrap align=3Dright><TT>---&nbsp;&nbsp;</TT></TD>
    <TD noWrap><TT>&nbsp;K.AGWGVMASHR.S</TT></TD></TR>
  <TR>
    <TD align=3Dright>&nbsp;</TD>
    <TD align=3Dright><TT>1071.4596&nbsp;&nbsp;</TT></TD>
    <TD align=3Dright><TT>1070.4523&nbsp;&nbsp;</TT></TD>
    <TD align=3Dright><TT>1070.5080&nbsp;&nbsp;</TT></TD>
    <TD noWrap align=3Dright><TT>-51.99&nbsp;</TT></TD>
    <TD align=3Dright><TT>372&nbsp;</TT></TD>
    <TD noWrap align=3Dright><TT>-&nbsp;</TT></TD>
    <TD align=3Dright><TT>381&nbsp;</TT></TD>
    <TD align=3Dright><TT>0&nbsp;&nbsp;</TT></TD>
    <TD noWrap align=3Dright><TT>62&nbsp;&nbsp;</TT></TD>
    <TD noWrap><TT>&nbsp;K.AGWGVMASHR.S</TT></TD></TR>
  <TR>
    <TD align=3Dright>&nbsp;</TD>
    <TD align=3Dright><TT>1087.4454&nbsp;&nbsp;</TT></TD>
    <TD align=3Dright><TT>1086.4381&nbsp;&nbsp;</TT></TD>
    <TD align=3Dright><TT>1086.5029&nbsp;&nbsp;</TT></TD>
    <TD noWrap align=3Dright><TT>-59.62&nbsp;</TT></TD>
    <TD align=3Dright><TT>372&nbsp;</TT></TD>
    <TD noWrap align=3Dright><TT>-&nbsp;</TT></TD>
    <TD align=3Dright><TT>381&nbsp;</TT></TD>
    <TD align=3Dright><TT>0&nbsp;&nbsp;</TT></TD>
    <TD noWrap align=3Dright><TT>---&nbsp;&nbsp;</TT></TD>
    <TD noWrap><TT>&nbsp;K.AGWGVMASHR.S + Oxidation (M)</TT></TD></TR>
  <TR>
    <TD align=3Dright>&nbsp;</TD>
    <TD align=3Dright><TT>1087.4454&nbsp;&nbsp;</TT></TD>
    <TD align=3Dright><TT>1086.4381&nbsp;&nbsp;</TT></TD>
    <TD align=3Dright><TT>1086.5029&nbsp;&nbsp;</TT></TD>
    <TD noWrap align=3Dright><TT>-59.62&nbsp;</TT></TD>
    <TD align=3Dright><TT>372&nbsp;</TT></TD>
    <TD noWrap align=3Dright><TT>-&nbsp;</TT></TD>
    <TD align=3Dright><TT>381&nbsp;</TT></TD>
    <TD align=3Dright><TT>0&nbsp;&nbsp;</TT></TD>
    <TD noWrap align=3Dright><TT>(23)&nbsp;</TT></TD>
    <TD noWrap><TT>&nbsp;K.AGWGVMASHR.S + Oxidation (M)</TT></TD></TR>
  <TR>
    <TD align=3Dright>&nbsp;</TD>
    <TD align=3Dright><TT>1189.5272&nbsp;&nbsp;</TT></TD>
    <TD align=3Dright><TT>1188.5199&nbsp;&nbsp;</TT></TD>
    <TD align=3Dright><TT>1188.5961&nbsp;&nbsp;</TT></TD>
    <TD noWrap align=3Dright><TT>-64.10&nbsp;</TT></TD>
    <TD align=3Dright><TT>189&nbsp;</TT></TD>
    <TD noWrap align=3Dright><TT>-&nbsp;</TT></TD>
    <TD align=3Dright><TT>198&nbsp;</TT></TD>
    <TD align=3Dright><TT>0&nbsp;&nbsp;</TT></TD>
    <TD noWrap align=3Dright><TT>---&nbsp;&nbsp;</TT></TD>
    <TD noWrap><TT>&nbsp;K.MGVEVYHNLK.S</TT></TD></TR>
  <TR>
    <TD align=3Dright>&nbsp;</TD>
    <TD align=3Dright><TT>1205.5278&nbsp;&nbsp;</TT></TD>
    <TD align=3Dright><TT>1204.5205&nbsp;&nbsp;</TT></TD>
    <TD align=3Dright><TT>1204.5910&nbsp;&nbsp;</TT></TD>
    <TD noWrap align=3Dright><TT>-58.53&nbsp;</TT></TD>
    <TD align=3Dright><TT>189&nbsp;</TT></TD>
    <TD noWrap align=3Dright><TT>-&nbsp;</TT></TD>
    <TD align=3Dright><TT>198&nbsp;</TT></TD>
    <TD align=3Dright><TT>0&nbsp;&nbsp;</TT></TD>
    <TD noWrap align=3Dright><TT>---&nbsp;&nbsp;</TT></TD>
    <TD noWrap><TT>&nbsp;K.MGVEVYHNLK.S + Oxidation (M)</TT></TD></TR>
  <TR>
    <TD align=3Dright>&nbsp;</TD>
    <TD align=3Dright><TT>1616.7383&nbsp;&nbsp;</TT></TD>
    <TD align=3Dright><TT>1615.7310&nbsp;&nbsp;</TT></TD>
    <TD align=3Dright><TT>1615.8756&nbsp;&nbsp;</TT></TD>
    <TD noWrap align=3Dright><TT>-89.46&nbsp;</TT></TD>
    <TD align=3Dright><TT>189&nbsp;</TT></TD>
    <TD noWrap align=3Dright><TT>-&nbsp;</TT></TD>
    <TD align=3Dright><TT>202&nbsp;</TT></TD>
    <TD align=3Dright><TT>1&nbsp;&nbsp;</TT></TD>
    <TD noWrap align=3Dright><TT>---&nbsp;&nbsp;</TT></TD>
    <TD noWrap><TT>&nbsp;K.MGVEVYHNLKSVIK.K</TT></TD></TR>
  <TR>
    <TD align=3Dright>&nbsp;</TD>
    <TD align=3Dright><TT>1804.8521&nbsp;&nbsp;</TT></TD>
    <TD align=3Dright><TT>1803.8448&nbsp;&nbsp;</TT></TD>
    <TD align=3Dright><TT>1803.9366&nbsp;&nbsp;</TT></TD>
    <TD noWrap align=3Dright><TT>-50.90&nbsp;</TT></TD>
    <TD align=3Dright><TT>35&nbsp;</TT></TD>
    <TD noWrap align=3Dright><TT>-&nbsp;</TT></TD>
    <TD align=3Dright><TT>52&nbsp;</TT></TD>
    <TD align=3Dright><TT>0&nbsp;&nbsp;</TT></TD>
    <TD noWrap align=3Dright><TT>---&nbsp;&nbsp;</TT></TD>
    <TD noWrap><TT>&nbsp;R.AAVPSGASTGIYEALELR.D</TT></TD></TR>
  <TR>
    <TD align=3Dright>&nbsp;</TD>
    <TD align=3Dright><TT>1804.8521&nbsp;&nbsp;</TT></TD>
    <TD align=3Dright><TT>1803.8448&nbsp;&nbsp;</TT></TD>
    <TD align=3Dright><TT>1803.9366&nbsp;&nbsp;</TT></TD>
    <TD noWrap align=3Dright><TT>-50.90&nbsp;</TT></TD>
    <TD align=3Dright><TT>35&nbsp;</TT></TD>
    <TD noWrap align=3Dright><TT>-&nbsp;</TT></TD>
    <TD align=3Dright><TT>52&nbsp;</TT></TD>
    <TD align=3Dright><TT>0&nbsp;&nbsp;</TT></TD>
    <TD noWrap align=3Dright><TT>132&nbsp;&nbsp;</TT></TD>
    <TD noWrap><TT>&nbsp;R.AAVPSGASTGIYEALELR.D</TT></TD></TR>
  <TR>
    <TD align=3Dright>&nbsp;</TD>
    <TD align=3Dright><TT>1854.7892&nbsp;&nbsp;</TT></TD>
    <TD align=3Dright><TT>1853.7819&nbsp;&nbsp;</TT></TD>
    <TD align=3Dright><TT>1853.9420&nbsp;&nbsp;</TT></TD>
    <TD noWrap align=3Dright><TT>-86.32&nbsp;</TT></TD>
    <TD align=3Dright><TT>168&nbsp;</TT></TD>
    <TD noWrap align=3Dright><TT>-&nbsp;</TT></TD>
    <TD align=3Dright><TT>184&nbsp;</TT></TD>
    <TD align=3Dright><TT>0&nbsp;&nbsp;</TT></TD>
    <TD noWrap align=3Dright><TT>---&nbsp;&nbsp;</TT></TD>
    <TD noWrap><TT>&nbsp;K.LAMQEFMVLPVGASSFK.E</TT></TD></TR>
  <TR>
    <TD align=3Dright>&nbsp;</TD>
    <TD align=3Dright><TT>1854.7892&nbsp;&nbsp;</TT></TD>
    <TD align=3Dright><TT>1853.7819&nbsp;&nbsp;</TT></TD>
    <TD align=3Dright><TT>1853.9420&nbsp;&nbsp;</TT></TD>
    <TD noWrap align=3Dright><TT>-86.32&nbsp;</TT></TD>
    <TD align=3Dright><TT>168&nbsp;</TT></TD>
    <TD noWrap align=3Dright><TT>-&nbsp;</TT></TD>
    <TD align=3Dright><TT>184&nbsp;</TT></TD>
    <TD align=3Dright><TT>0&nbsp;&nbsp;</TT></TD>
    <TD noWrap align=3Dright><TT>---&nbsp;&nbsp;</TT></TD>
    <TD noWrap><TT>&nbsp;K.LAMQEFMVLPVGASSFK.E</TT></TD></TR>
  <TR>
    <TD align=3Dright>&nbsp;</TD>
    <TD align=3Dright><TT>2003.9906&nbsp;&nbsp;</TT></TD>
    <TD align=3Dright><TT>2002.9833&nbsp;&nbsp;</TT></TD>
    <TD align=3Dright><TT>2003.0952&nbsp;&nbsp;</TT></TD>
    <TD noWrap align=3Dright><TT>-55.87&nbsp;</TT></TD>
    <TD align=3Dright><TT>148&nbsp;</TT></TD>
    <TD noWrap align=3Dright><TT>-&nbsp;</TT></TD>
    <TD align=3Dright><TT>167&nbsp;</TT></TD>
    <TD align=3Dright><TT>0&nbsp;&nbsp;</TT></TD>
    <TD noWrap align=3Dright><TT>---&nbsp;&nbsp;</TT></TD>
    <TD noWrap><TT>&nbsp;K.LVLPVPAFNVINGGSHAGNK.L</TT></TD></TR>
  <TR>
    <TD align=3Dright>&nbsp;</TD>
    <TD align=3Dright><TT>2003.9906&nbsp;&nbsp;</TT></TD>
    <TD align=3Dright><TT>2002.9833&nbsp;&nbsp;</TT></TD>
    <TD align=3Dright><TT>2003.0952&nbsp;&nbsp;</TT></TD>
    <TD noWrap align=3Dright><TT>-55.87&nbsp;</TT></TD>
    <TD align=3Dright><TT>148&nbsp;</TT></TD>
    <TD noWrap align=3Dright><TT>-&nbsp;</TT></TD>
    <TD align=3Dright><TT>167&nbsp;</TT></TD>
    <TD align=3Dright><TT>0&nbsp;&nbsp;</TT></TD>
    <TD noWrap align=3Dright><TT>108&nbsp;&nbsp;</TT></TD>
    <TD =
noWrap><TT>&nbsp;K.LVLPVPAFNVINGGSHAGNK.L</TT></TD></TR></TBODY></TABLE>
<TABLE border=3D0 cellSpacing=3D0>
  <TBODY>
  <TR>
    <TD><TT>&nbsp;&nbsp;&nbsp;&nbsp;&nbsp;&nbsp;</TT></TD>
    <TD><TT><B>No match to: </B>748.3301, 825.0604, 829.3508, 841.0229,=20
      842.4652, 870.4980, 875.4039, 922.4449, 942.4227, 958.4172, =
1103.4445,=20
      1165.5404, 1245.6270, 1421.6333, 1421.6333, 1510.7545, 1510.7545,=20
      1536.8086, 1536.8086, 1558.8221, 1573.7368, 1826.8114, 1887.8196,=20
      1887.8196, 1898.8407, 1901.7509, 1914.8362, 1919.8057, 2025.9866,=20
      2268.0051, 2323.9202, 2323.9202, 2345.9124, 2453.0259,=20
  3031.2585</TT></TD></TR></TBODY></TABLE><BR>
<TABLE border=3D0 cellSpacing=3D0>
  <TBODY>
  <TR>
    <TD><TT><B><A name=3DHit34>34.</A>&nbsp;&nbsp;&nbsp;</B></TT></TD>
    <TD noWrap><TT><A=20
      =
href=3D"http://zxw-pc/mascot/cgi/protein_view.pl?file=3D../data/20121225/=
F002417.dat&amp;hit=3D34"=20
      =
target=3D_blank>gi|289600010</A>&nbsp;&nbsp;&nbsp;&nbsp;<B>Mass:</B>&nbsp=
;47758&nbsp;&nbsp;&nbsp;&nbsp;<B>Score:</B>&nbsp;346&nbsp;&nbsp;&nbsp;&nb=
sp;<B>Expect:</B>&nbsp;4.6e-029&nbsp;&nbsp;<B>Matches:</B>&nbsp;9</TT></T=
D></TR>
  <TR>
    <TD>&nbsp;</TD>
    <TD noWrap><TT>2-phospho-D-glycerate hydrolase [Citrus=20
  trifoliata]</TT></TD></TR></TBODY></TABLE>
<TABLE border=3D0 cellSpacing=3D0 cellPadding=3D0>
  <TBODY>
  <TR>
    <TD><TT>&nbsp;&nbsp;&nbsp;&nbsp;&nbsp;&nbsp;</TT></TD>
    <TD align=3Dright><TT><B>Observed&nbsp;&nbsp;</B></TT></TD>
    <TD noWrap align=3Dright><TT><B>Mr(expt)&nbsp;&nbsp;</B></TT></TD>
    <TD noWrap align=3Dright><TT><B>Mr(calc)&nbsp;&nbsp;</B></TT></TD>
    <TD align=3Dright><TT><B>&nbsp;ppm&nbsp;&nbsp;</B></TT></TD>
    <TD align=3Dright><TT><B>Start&nbsp;</B></TT></TD>
    <TD align=3Dright><TT><B>&nbsp;</B></TT></TD>
    <TD align=3Dright><TT><B>End&nbsp;</B></TT></TD>
    <TD align=3Dright><TT><B>Miss&nbsp;</B></TT></TD>
    <TD align=3Dright><TT><B>Ions&nbsp;</B></TT></TD>
    <TD><TT><B>&nbsp;Peptide</B></TT></TD></TR>
  <TR>
    <TD align=3Dright>&nbsp;</TD>
    <TD align=3Dright><TT>765.3477&nbsp;&nbsp;</TT></TD>
    <TD align=3Dright><TT>764.3404&nbsp;&nbsp;</TT></TD>
    <TD align=3Dright><TT>764.3817&nbsp;&nbsp;</TT></TD>
    <TD noWrap align=3Dright><TT>-53.97&nbsp;</TT></TD>
    <TD align=3Dright><TT>12&nbsp;</TT></TD>
    <TD noWrap align=3Dright><TT>-&nbsp;</TT></TD>
    <TD align=3Dright><TT>17&nbsp;</TT></TD>
    <TD align=3Dright><TT>0&nbsp;&nbsp;</TT></TD>
    <TD noWrap align=3Dright><TT>---&nbsp;&nbsp;</TT></TD>
    <TD noWrap><TT>&nbsp;R.QIFDSR.G</TT></TD></TR>
  <TR>
    <TD align=3Dright>&nbsp;</TD>
    <TD align=3Dright><TT>806.4086&nbsp;&nbsp;</TT></TD>
    <TD align=3Dright><TT>805.4013&nbsp;&nbsp;</TT></TD>
    <TD align=3Dright><TT>805.4446&nbsp;&nbsp;</TT></TD>
    <TD noWrap align=3Dright><TT>-53.78&nbsp;</TT></TD>
    <TD align=3Dright><TT>417&nbsp;</TT></TD>
    <TD noWrap align=3Dright><TT>-&nbsp;</TT></TD>
    <TD align=3Dright><TT>422&nbsp;</TT></TD>
    <TD align=3Dright><TT>0&nbsp;&nbsp;</TT></TD>
    <TD noWrap align=3Dright><TT>---&nbsp;&nbsp;</TT></TD>
    <TD noWrap><TT>&nbsp;K.YNQLLR.I</TT></TD></TR>
  <TR>
    <TD align=3Dright>&nbsp;</TD>
    <TD align=3Dright><TT>1510.7545&nbsp;&nbsp;</TT></TD>
    <TD align=3Dright><TT>1509.7472&nbsp;&nbsp;</TT></TD>
    <TD align=3Dright><TT>1509.8403&nbsp;&nbsp;</TT></TD>
    <TD noWrap align=3Dright><TT>-61.63&nbsp;</TT></TD>
    <TD align=3Dright><TT>323&nbsp;</TT></TD>
    <TD noWrap align=3Dright><TT>-&nbsp;</TT></TD>
    <TD align=3Dright><TT>336&nbsp;</TT></TD>
    <TD align=3Dright><TT>0&nbsp;&nbsp;</TT></TD>
    <TD noWrap align=3Dright><TT>---&nbsp;&nbsp;</TT></TD>
    <TD noWrap><TT>&nbsp;K.VQIVGDDLLVTNPK.R</TT></TD></TR>
  <TR>
    <TD align=3Dright>&nbsp;</TD>
    <TD align=3Dright><TT>1510.7545&nbsp;&nbsp;</TT></TD>
    <TD align=3Dright><TT>1509.7472&nbsp;&nbsp;</TT></TD>
    <TD align=3Dright><TT>1509.8403&nbsp;&nbsp;</TT></TD>
    <TD noWrap align=3Dright><TT>-61.63&nbsp;</TT></TD>
    <TD align=3Dright><TT>323&nbsp;</TT></TD>
    <TD noWrap align=3Dright><TT>-&nbsp;</TT></TD>
    <TD align=3Dright><TT>336&nbsp;</TT></TD>
    <TD align=3Dright><TT>0&nbsp;&nbsp;</TT></TD>
    <TD noWrap align=3Dright><TT>62&nbsp;&nbsp;</TT></TD>
    <TD noWrap><TT>&nbsp;K.VQIVGDDLLVTNPK.R</TT></TD></TR>
  <TR>
    <TD align=3Dright>&nbsp;</TD>
    <TD align=3Dright><TT>1804.8521&nbsp;&nbsp;</TT></TD>
    <TD align=3Dright><TT>1803.8448&nbsp;&nbsp;</TT></TD>
    <TD align=3Dright><TT>1803.9366&nbsp;&nbsp;</TT></TD>
    <TD noWrap align=3Dright><TT>-50.90&nbsp;</TT></TD>
    <TD align=3Dright><TT>36&nbsp;</TT></TD>
    <TD noWrap align=3Dright><TT>-&nbsp;</TT></TD>
    <TD align=3Dright><TT>53&nbsp;</TT></TD>
    <TD align=3Dright><TT>0&nbsp;&nbsp;</TT></TD>
    <TD noWrap align=3Dright><TT>---&nbsp;&nbsp;</TT></TD>
    <TD noWrap><TT>&nbsp;R.AAVPSGASTGIYEALELR.D</TT></TD></TR>
  <TR>
    <TD align=3Dright>&nbsp;</TD>
[truncated: 144,464 more chars]
