# Supplementary material for: Proteomic Analyses Provide Novel Insights into Plant Growth and Ginsenoside Biosynthesis in Forest Cultivated Panax ginseng (F. Ginseng)
Source: Front Plant Sci. 2016 Jan 26;7:1. doi: 10.3389/fpls.2016.00001 (PMC4726751; doi:10.3389/fpls.2016.00001)
Supplement: Supplementary file 6 [file DataSheet1.ZIP › The raw files of MS/the raw files of MALDI-TOFTOF MS/K13.mht]

From: =?gb2312?B?08kgV2luZG93cyBJbnRlcm5ldCBFeHBsb3JlciA5ILGjtOY=?=
Subject: Protein Summary Report (Project: zxw, Spot Set: zxw\20121225, Label: K13, Spot Id: 795045, Peak List Id: 464832, MS Job Run Id: 23272)
Date: Wed, 26 Dec 2012 12:03:25 +0800
MIME-Version: 1.0
Content-Type: multipart/related;
	type="text/html";
	boundary="----=_NextPart_000_0000_01CDE361.02711270"
X-MimeOLE: Produced By Microsoft MimeOLE V6.1.7601.17609

���� MIME ��ʽ�Ķ෽�ʼ���

------=_NextPart_000_0000_01CDE361.02711270
Content-Type: text/html;
	charset="utf-8"
Content-Transfer-Encoding: quoted-printable
Content-Location: http://zxw-pc/mascot/cgi/master_results.pl?file=..%2Fdata%2F20121225%2FF002420.dat&REPTYPE=protein&_sigthreshold=0.05&REPORT=50&_server_mudpit_switch=99999999&_ignoreionsscorebelow=0&_showsubsets=0&_showpopups=TRUE&_sortunassigned=scoredown&_requireboldred=0

=EF=BB=BF<!DOCTYPE HTML PUBLIC "-//W3C//DTD HTML 4.0 Transitional//EN">
<!-- 0 seconds --><!-- 0 seconds --><!-- 0 seconds =
--><HTML><HEAD><TITLE>Protein Summary Report (Project: zxw, Spot Set: =
zxw\20121225, Label: K13, Spot Id: 795045, Peak List Id: 464832, MS Job =
Run Id: 23272)</TITLE>
<META content=3D"text/html; charset=3Dutf-8" http-equiv=3DContent-Type>
<STYLE type=3Dtext/css>.tooltip {
	POSITION: absolute; VISIBILITY: hidden; TOP: 0px; LEFT: 0px
}
</STYLE>

<SCRIPT language=3DJavaScript type=3Dtext/javascript=20
src=3D"http://zxw-pc/mascot/templates/browser.js"></SCRIPT>

<SCRIPT language=3DJavaScript>=0A=
<!-- Begin hiding Javascript from old browsers.=0A=
 =0A=
  var arrayReady=3D0;=0A=
  =0A=
  if (document.images){=0A=
    redBall =3D new Image();=0A=
    redBall.src =3D "../images/red_ball_white.gif";  =0A=
    cyanBall =3D new Image();=0A=
    cyanBall.src =3D "../images/cyan_ball_white.gif";  =0A=
  }=0A=
  =0A=
  function cover(hit,query,protSeq){=0A=
    document.Results.OV_Title.value =3D queryTitle[query];=0A=
    document.Results.OV_Accession.value =3D protName[hit];=0A=
    document.Results.OV_Sequence.value =3D protSeq;=0A=
    if (hit =3D=3D 0) {=0A=
      self.status =3D queryTitle[query];=0A=
    } else {=0A=
      self.status =3D protName[hit] + ": " + protSeq;=0A=
    }=0A=
    if (protSeq !=3D "" && document.fred && arrayReady =3D=3D 1){=0A=
      var i =3D 0;=0A=
      var element =3D 0;=0A=
      element =3D eval(protSeq+"["+i+"]");=0A=
      while(element) {=0A=
        document.images[element].src =3D redBall.src;=0A=
        i++;=0A=
        element =3D eval(protSeq+"["+i+"]");=0A=
      }=0A=
    }=0A=
  }=0A=
=0A=
  function uncover(hit,query,protSeq){=0A=
    document.Results.OV_Title.value =3D "-Query-";=0A=
    document.Results.OV_Accession.value=3D"-Accession-";=0A=
    document.Results.OV_Sequence.value=3D"-Sequence-";=0A=
    self.status=3D"";=0A=
    if (protSeq !=3D "" && document.fred && arrayReady =3D=3D 1){=0A=
      var i =3D 0;=0A=
      var element =3D 0;=0A=
      element =3D eval(protSeq+"["+i+"]");=0A=
      while(element) {=0A=
        document.images[element].src =3D cyanBall.src;=0A=
        i++;=0A=
        element =3D eval(protSeq+"["+i+"]");=0A=
      }=0A=
    }=0A=
  }=0A=
=0A=
  function checkQuery(checkState,numChecks,form){=0A=
    if (numChecks =3D=3D 1){=0A=
      form.QUE.checked =3D checkState;=0A=
    } else {=0A=
      for (var i =3D 0; i < form.elements.length; i++) {=0A=
        if (form.elements[i].name =3D=3D "QUE"){=0A=
          form.elements[i].checked =3D checkState;=0A=
        }=0A=
      }=0A=
    }=0A=
  }=0A=
=0A=
  function SaveClicks(checkBox,form){=0A=
    if (form.ErrTolRepeat && form.ErrTolRepeat.checked) {=0A=
      return;=0A=
    }=0A=
    var checkState =3D checkBox.checked;=0A=
    var thisHit =3D 0;=0A=
    for (var i =3D 0; i < form.elements.length; i++) {=0A=
      if (thisHit =3D=3D 1){=0A=
        if (form.elements[i].name =3D=3D "QUE") {=0A=
          form.elements[i].checked =3D !checkState;=0A=
        } else {=0A=
          break;=0A=
        }=0A=
      } else {=0A=
        if (form.elements[i] =3D=3D checkBox){=0A=
          thisHit =3D 1;=0A=
        }=0A=
      }=0A=
    }=0A=
  }=0A=
=0A=
  function unMatched(form){=0A=
    var numMisses =3D 0;=0A=
    for (var i =3D 0; i < form.elements.length; i++) {=0A=
      if (form.elements[i].name =3D=3D "MISSES"){=0A=
        numMisses++;=0A=
      } =0A=
    }=0A=
    if (numMisses < 1) {=0A=
      alert("No unmatched mass values to be searched");=0A=
      return false;=0A=
    }=0A=
    for (var i =3D 0; i < form.elements.length; i++) {=0A=
      if (form.elements[i].name =3D=3D "QUE"){=0A=
        form.elements[i].name =3D "DUMMY";=0A=
      } =0A=
    }=0A=
    for (var i =3D 0; i < form.elements.length; i++) {=0A=
      if (form.elements[i].name =3D=3D "MISSES"){=0A=
        form.elements[i].name =3D "QUE";=0A=
      } =0A=
    }=0A=
    form.submit();=0A=
    return true;=0A=
  }=0A=
=0A=
  function setReFormatAction(form){=0A=
    if (form.REPTYPE.options[form.REPTYPE.selectedIndex].value =3D=3D =
"export"){=0A=
      form.action =3D "./export_dat_2.pl";=0A=
    } else if (form.REPTYPE.options[form.REPTYPE.selectedIndex].value =
=3D=3D "family") {=0A=
      form.action =3D "./master_results_2.pl";=0A=
    } else {=0A=
      form.action =3D "./master_results.pl";=0A=
    }=0A=
  }=0A=
  =0A=
  function chooseQueryList(form) {=0A=
    var formatForm =3D window.document.forms['Re-format'];=0A=
    if (formatForm._querylist.value =3D=3D 'unassigned') {=0A=
      form.QUERYLIST.value =3D queryListUnassigned;=0A=
    } else if (formatForm._querylist.value =3D=3D 'identity') {=0A=
      form.QUERYLIST.value =3D queryListIdentity;=0A=
    } else if (formatForm._querylist.value =3D=3D 'homology') {=0A=
      form.QUERYLIST.value =3D queryListHomology;=0A=
    } else {=0A=
      form.QUERYLIST.value =3D "All";=0A=
    }=0A=
    return true;=0A=
  }=0A=
    =0A=
  function makeAccessionString(form){=0A=
    if (!form.ErrTolRepeat || !form.ErrTolRepeat.checked) {=0A=
      form.ACCESSION.value =3D "";=0A=
      return true;=0A=
    }=0A=
    var tempString =3D "";=0A=
    var numAccessions =3D 1;=0A=
    for (var i =3D 0; i < form.elements.length; i++) {=0A=
      if (form.elements[i].name =3D=3D "INCLUDE" && =
form.elements[i].checked){=0A=
        tempString =3D tempString + =
unescape(et_list[form.elements[i].value]) + ",";=0A=
      }=0A=
    }=0A=
    if (tempString =3D=3D "") {=0A=
      alert("No hits selected for error tolerant search");=0A=
      return false;=0A=
    }=0A=
    tempString =3D tempString.substring(0, tempString.length - 1);=0A=
    form.ACCESSION.value =3D tempString;=0A=
    checkQuery(1,31, form);=0A=
    return true;=0A=
  }=0A=
=0A=
  function clearEl() {}=0A=
=0A=
  function makeArchive(form){=0A=
    var tempUrl =3D =
"http://zxw-pc/mascot/cgi/master_results.pl?file=3D..%2Fdata%2F20121225%2=
FF002420.dat;REPTYPE=3Darchive;_sigthreshold=3D0.05;REPORT=3D50;_server_m=
udpit_switch=3D99999999;_ignoreionsscorebelow=3D0;_showsubsets=3D0;_showp=
opups=3DTRUE;_sortunassigned=3Dscoredown;_requireboldred=3D0&INTERMEDIATE=
=3D%2e%2e%2fdata%2f20121225%2fF002420%2edat";    for (var i =3D 0; i < =
form.elements.length; i++) {=0A=
      if (form.elements[i].name =3D=3D "INCLUDE" && =
form.elements[i].checked){=0A=
        tempUrl =3D tempUrl + "&INCLUDE=3D" + form.elements[i].value;=0A=
      }=0A=
    }=0A=
    window.location.href =3D tempUrl;=0A=
  }=0A=
=0A=
// End hiding Javascript from old browsers. -->=0A=
</SCRIPT>

<META name=3DGENERATOR content=3D"MSHTML 9.00.8112.16457"></HEAD>
<BODY aLink=3D#0000ff bgColor=3D#ffffff vLink=3D#0000ff>
<H1><IMG border=3D0 name=3Dfred align=3Dtop=20
src=3D"http://zxw-pc/mascot/images/88x31_logo_white.gif" width=3D88 =
height=3D31=20
NATURALSIZEFLAG=3D"3"> Mascot Search Results</H1><FONT=20
face=3D"Courier New,Courier,monospace"><PRE><B>User            : </B>
<B>Email           : </B>
<B>Search title    : Project: zxw, Spot Set: zxw\20121225, Label: K13, =
Spot Id: 795045, Peak List Id: 464832, MS Job Run Id: 23272</B>
<B>MS data file    : =
C:\Users\lei\Desktop\=EF=BF=BD=EF=BF=BD=EF=BF=BD=EF=BF=BD=EF=BF=BD=EF=BF=BD=
=EF=BF=BD=EF=BF=BD\201212\20121225\ppw_K13_135641680324.txt</B>
<B>Database        : viridiplantae p (1850050 sequences; 642453415 =
residues)</B>
<B>Timestamp       : 25 Dec 2012 at 08:11:14 GMT</B>
<B>Warning         : <FONT color=3D#ff0000>A Peptide summary report will =
usually give a much clearer picture of MS/MS search results.</FONT></B>
<B>Top Score       : 276 for <FONT color=3D#ff0000>gi|310689613</FONT>, =
6-phosphogluconate dehydrogenase [Pinus pinaster]</B>
</PRE></FONT>
<H3>Mascot Score Histogram</H3>Protein score is -10*Log(P), where P is =
the=20
probability that the observed match is a random event.<BR>Protein scores =
greater=20
than 75 are significant (p&lt;0.05).<BR>Protein scores are derived from =
ions=20
scores as a non-probabilistic basis for ranking protein hits.
<P><IMG alt=3D"Score Distribution"=20
src=3D"http://zxw-pc/mascot/cgi/score_gif.pl?score_gif_217936649635" =
width=3D400=20
height=3D200>=20
<FORM onsubmit=3D"return setReFormatAction(this)" method=3Dget =
name=3DRe-format=20
action=3D./master_results.pl><INPUT name=3Dfile =
value=3D../data/20121225/F002420.dat=20
type=3Dhidden>=20
<H3>Protein Summary Report</H3>
<TABLE border=3D0 cellSpacing=3D1 cellPadding=3D3>
  <TBODY>
  <TR>
    <TD bgColor=3D#eeeeff noWrap><INPUT value=3D"Format As" =
type=3Dsubmit> </TD>
    <TD bgColor=3D#eeeeff noWrap><SELECT name=3DREPTYPE> <OPTION =
selected=20
        value=3Dprotein>Protein Summary (deprecated)</OPTION> <OPTION=20
        value=3Dfamily>Protein Family Summary</OPTION> <OPTION=20
        value=3Dpeptide>Peptide Summary</OPTION> <OPTION =
value=3Dselect>Select=20
        Summary (protein hits)</OPTION> <OPTION =
value=3Dunassigned>Select Summary=20
        (unassigned)</OPTION> <OPTION value=3Dexport>Export Search=20
      Results</OPTION></SELECT> </TD>
    <TD bgColor=3D#eeeeff>&nbsp;</TD>
    <TD bgColor=3D#eeeeff noWrap><A=20
      href=3D"http://zxw-pc/mascot/help/msms_summaries_help.html"=20
      target=3D_blank>Help</A> </TD></TR>
  <TR>
    <TD bgColor=3D#eeeeff>&nbsp;</TD>
    <TD bgColor=3D#eeeeff noWrap>Significance threshold p&lt; <INPUT=20
      name=3D_sigthreshold value=3D0.05 size=3D8> </TD>
    <TD bgColor=3D#eeeeff noWrap>Max. number of hits <INPUT =
name=3DREPORT value=3D50=20
      size=3D5> </TD>
    <TD bgColor=3D#eeeeff>&nbsp;</TD></TR></TBODY></TABLE></FORM>
<FORM method=3Dpost name=3DResults action=3D./search_form.pl><INPUT =
name=3DQUE=20
value=3D"729.363574 from(730.370850,1+)  intensity(1871.1088)  query(1)" =

type=3Dhidden> <INPUT name=3DQUE=20
value=3D"733.371324 from(734.378600,1+)  intensity(10058.1070)  =
query(2)"=20
type=3Dhidden> <INPUT name=3DQUE=20
value=3D"824.037034 from(825.044310,1+)  intensity(2370.7844)  query(3)" =

type=3Dhidden> <INPUT name=3DMISSES=20
value=3D"824.037034 from(825.044310,1+)  intensity(2370.7844)  query(3)" =

type=3Dhidden> <INPUT name=3DQUE=20
value=3D"841.450734 from(842.458010,1+)  intensity(9000.0000)  query(4)" =

type=3Dhidden> <INPUT name=3DMISSES=20
value=3D"841.450734 from(842.458010,1+)  intensity(9000.0000)  query(4)" =

type=3Dhidden> <INPUT name=3DQUE=20
value=3D"846.357284 from(847.364560,1+)  intensity(2305.4902)  query(5)" =

type=3Dhidden> <INPUT name=3DQUE=20
value=3D"861.418754 from(862.426030,1+)  intensity(19073.5470)  =
query(6)"=20
type=3Dhidden> <INPUT name=3DMISSES=20
value=3D"861.418754 from(862.426030,1+)  intensity(19073.5470)  =
query(6)"=20
type=3Dhidden> <INPUT name=3DQUE=20
value=3D"869.478504 from(870.485780,1+)  intensity(5094.1021)  query(7)" =

type=3Dhidden> <INPUT name=3DMISSES=20
value=3D"869.478504 from(870.485780,1+)  intensity(5094.1021)  query(7)" =

type=3Dhidden> <INPUT name=3DQUE=20
value=3D"1051.479824 from(1052.487100,1+)  intensity(65549.4140)  =
query(8)"=20
type=3Dhidden> <INPUT name=3DQUE=20
value=3D"1051.479824 from(1052.487100,1+)  intensity(0.0000)  =
title(Label%3a%20K13%2c%20Spot_Id%3a%20795045%2c%20Peak_List_Id%3a%204651=
32%2c%20MSMS%20Job_Run_Id%3a%2023273%2c%20Comment%3a%20)  query(9)"=20
type=3Dhidden> <INPUT name=3DQUE=20
value=3D"1063.496524 from(1064.503800,1+)  intensity(16949.0200)  =
query(10)"=20
type=3Dhidden> <INPUT name=3DMISSES=20
value=3D"1063.496524 from(1064.503800,1+)  intensity(16949.0200)  =
query(10)"=20
type=3Dhidden> <INPUT name=3DQUE=20
value=3D"1063.496524 from(1064.503800,1+)  intensity(0.0000)  =
title(Label%3a%20K13%2c%20Spot_Id%3a%20795045%2c%20Peak_List_Id%3a%204651=
37%2c%20MSMS%20Job_Run_Id%3a%2023273%2c%20Comment%3a%20)  query(11)"=20
type=3Dhidden> <INPUT name=3DMISSES=20
value=3D"1063.496524 from(1064.503800,1+)  intensity(0.0000)  =
title(Label%3a%20K13%2c%20Spot_Id%3a%20795045%2c%20Peak_List_Id%3a%204651=
37%2c%20MSMS%20Job_Run_Id%3a%2023273%2c%20Comment%3a%20)  query(11)"=20
type=3Dhidden> <INPUT name=3DQUE=20
value=3D"1257.462824 from(1258.470100,1+)  intensity(48959.0200)  =
query(12)"=20
type=3Dhidden> <INPUT name=3DQUE=20
value=3D"1257.462824 from(1258.470100,1+)  intensity(0.0000)  =
title(Label%3a%20K13%2c%20Spot_Id%3a%20795045%2c%20Peak_List_Id%3a%204651=
34%2c%20MSMS%20Job_Run_Id%3a%2023273%2c%20Comment%3a%20)  query(13)"=20
type=3Dhidden> <INPUT name=3DQUE=20
value=3D"1324.630524 from(1325.637800,1+)  intensity(49250.7810)  =
query(14)"=20
type=3Dhidden> <INPUT name=3DQUE=20
value=3D"1324.630524 from(1325.637800,1+)  intensity(0.0000)  =
title(Label%3a%20K13%2c%20Spot_Id%3a%20795045%2c%20Peak_List_Id%3a%204651=
33%2c%20MSMS%20Job_Run_Id%3a%2023273%2c%20Comment%3a%20)  query(15)"=20
type=3Dhidden> <INPUT name=3DQUE=20
value=3D"1385.668424 from(1386.675700,1+)  intensity(1862.7451)  =
query(16)"=20
type=3Dhidden> <INPUT name=3DMISSES=20
value=3D"1385.668424 from(1386.675700,1+)  intensity(1862.7451)  =
query(16)"=20
type=3Dhidden> <INPUT name=3DQUE=20
value=3D"1424.604424 from(1425.611700,1+)  intensity(22851.5430)  =
query(17)"=20
type=3Dhidden> <INPUT name=3DMISSES=20
value=3D"1424.604424 from(1425.611700,1+)  intensity(22851.5430)  =
query(17)"=20
type=3Dhidden> <INPUT name=3DQUE=20
value=3D"1424.604424 from(1425.611700,1+)  intensity(0.0000)  =
title(Label%3a%20K13%2c%20Spot_Id%3a%20795045%2c%20Peak_List_Id%3a%204651=
36%2c%20MSMS%20Job_Run_Id%3a%2023273%2c%20Comment%3a%20)  query(18)"=20
type=3Dhidden> <INPUT name=3DMISSES=20
value=3D"1424.604424 from(1425.611700,1+)  intensity(0.0000)  =
title(Label%3a%20K13%2c%20Spot_Id%3a%20795045%2c%20Peak_List_Id%3a%204651=
36%2c%20MSMS%20Job_Run_Id%3a%2023273%2c%20Comment%3a%20)  query(18)"=20
type=3Dhidden> <INPUT name=3DQUE=20
value=3D"1440.582424 from(1441.589700,1+)  intensity(5581.1768)  =
query(19)"=20
type=3Dhidden> <INPUT name=3DMISSES=20
value=3D"1440.582424 from(1441.589700,1+)  intensity(5581.1768)  =
query(19)"=20
type=3Dhidden> <INPUT name=3DQUE=20
value=3D"1440.582424 from(1441.589700,1+)  intensity(0.0000)  =
title(Label%3a%20K13%2c%20Spot_Id%3a%20795045%2c%20Peak_List_Id%3a%204651=
40%2c%20MSMS%20Job_Run_Id%3a%2023273%2c%20Comment%3a%20)  query(20)"=20
type=3Dhidden> <INPUT name=3DMISSES=20
value=3D"1440.582424 from(1441.589700,1+)  intensity(0.0000)  =
title(Label%3a%20K13%2c%20Spot_Id%3a%20795045%2c%20Peak_List_Id%3a%204651=
40%2c%20MSMS%20Job_Run_Id%3a%2023273%2c%20Comment%3a%20)  query(20)"=20
type=3Dhidden> <INPUT name=3DQUE=20
value=3D"1563.632324 from(1564.639600,1+)  intensity(11683.9220)  =
query(21)"=20
type=3Dhidden> <INPUT name=3DMISSES=20
value=3D"1563.632324 from(1564.639600,1+)  intensity(11683.9220)  =
query(21)"=20
type=3Dhidden> <INPUT name=3DQUE=20
value=3D"1563.632324 from(1564.639600,1+)  intensity(0.0000)  =
title(Label%3a%20K13%2c%20Spot_Id%3a%20795045%2c%20Peak_List_Id%3a%204651=
38%2c%20MSMS%20Job_Run_Id%3a%2023273%2c%20Comment%3a%20)  query(22)"=20
type=3Dhidden> <INPUT name=3DMISSES=20
value=3D"1563.632324 from(1564.639600,1+)  intensity(0.0000)  =
title(Label%3a%20K13%2c%20Spot_Id%3a%20795045%2c%20Peak_List_Id%3a%204651=
38%2c%20MSMS%20Job_Run_Id%3a%2023273%2c%20Comment%3a%20)  query(22)"=20
type=3Dhidden> <INPUT name=3DQUE=20
value=3D"1802.830324 from(1803.837600,1+)  intensity(3739.5869)  =
query(23)"=20
type=3Dhidden> <INPUT name=3DMISSES=20
value=3D"1802.830324 from(1803.837600,1+)  intensity(3739.5869)  =
query(23)"=20
type=3Dhidden> <INPUT name=3DQUE=20
value=3D"1853.779924 from(1854.787200,1+)  intensity(2882.3530)  =
query(24)"=20
type=3Dhidden> <INPUT name=3DMISSES=20
value=3D"1853.779924 from(1854.787200,1+)  intensity(2882.3530)  =
query(24)"=20
type=3Dhidden> <INPUT name=3DQUE=20
value=3D"2026.725024 from(2027.732300,1+)  intensity(27709.2170)  =
query(25)"=20
type=3Dhidden> <INPUT name=3DMISSES=20
value=3D"2026.725024 from(2027.732300,1+)  intensity(27709.2170)  =
query(25)"=20
type=3Dhidden> <INPUT name=3DQUE=20
value=3D"2026.725024 from(2027.732300,1+)  intensity(0.0000)  =
title(Label%3a%20K13%2c%20Spot_Id%3a%20795045%2c%20Peak_List_Id%3a%204651=
35%2c%20MSMS%20Job_Run_Id%3a%2023273%2c%20Comment%3a%20)  query(26)"=20
type=3Dhidden> <INPUT name=3DMISSES=20
value=3D"2026.725024 from(2027.732300,1+)  intensity(0.0000)  =
title(Label%3a%20K13%2c%20Spot_Id%3a%20795045%2c%20Peak_List_Id%3a%204651=
35%2c%20MSMS%20Job_Run_Id%3a%2023273%2c%20Comment%3a%20)  query(26)"=20
type=3Dhidden> <INPUT name=3DQUE=20
value=3D"2414.132824 from(2415.140100,1+)  intensity(5411.1763)  =
query(27)"=20
type=3Dhidden> <INPUT name=3DMISSES=20
value=3D"2414.132824 from(2415.140100,1+)  intensity(5411.1763)  =
query(27)"=20
type=3Dhidden> <INPUT name=3DQUE=20
value=3D"2414.132824 from(2415.140100,1+)  intensity(0.0000)  =
title(Label%3a%20K13%2c%20Spot_Id%3a%20795045%2c%20Peak_List_Id%3a%204651=
41%2c%20MSMS%20Job_Run_Id%3a%2023273%2c%20Comment%3a%20)  query(28)"=20
type=3Dhidden> <INPUT name=3DMISSES=20
value=3D"2414.132824 from(2415.140100,1+)  intensity(0.0000)  =
title(Label%3a%20K13%2c%20Spot_Id%3a%20795045%2c%20Peak_List_Id%3a%204651=
41%2c%20MSMS%20Job_Run_Id%3a%2023273%2c%20Comment%3a%20)  query(28)"=20
type=3Dhidden> <INPUT name=3DQUE=20
value=3D"2508.064724 from(2509.072000,1+)  intensity(2363.9216)  =
query(29)"=20
type=3Dhidden> <INPUT name=3DQUE=20
value=3D"2925.360124 from(2926.367400,1+)  intensity(8390.6279)  =
query(30)"=20
type=3Dhidden> <INPUT name=3DMISSES=20
value=3D"2925.360124 from(2926.367400,1+)  intensity(8390.6279)  =
query(30)"=20
type=3Dhidden> <INPUT name=3DQUE=20
value=3D"2925.360124 from(2926.367400,1+)  intensity(0.0000)  =
title(Label%3a%20K13%2c%20Spot_Id%3a%20795045%2c%20Peak_List_Id%3a%204651=
39%2c%20MSMS%20Job_Run_Id%3a%2023273%2c%20Comment%3a%20)  query(31)"=20
type=3Dhidden> <INPUT name=3DMISSES=20
value=3D"2925.360124 from(2926.367400,1+)  intensity(0.0000)  =
title(Label%3a%20K13%2c%20Spot_Id%3a%20795045%2c%20Peak_List_Id%3a%204651=
39%2c%20MSMS%20Job_Run_Id%3a%2023273%2c%20Comment%3a%20)  query(31)"=20
type=3Dhidden> <INPUT name=3DFORMVER value=3D2 type=3Dhidden> <INPUT =
name=3DSEARCH=20
value=3DMIS type=3Dhidden> <INPUT name=3DUSERNAME type=3Dhidden> <INPUT =
name=3DUSEREMAIL=20
type=3Dhidden> <INPUT name=3DCOM=20
value=3D"Project: zxw, Spot Set: zxw\20121225, Label: K13, Spot Id: =
795045, Peak List Id: 464832, MS Job Run Id: 23272"=20
type=3Dhidden> <INPUT name=3DMODS type=3Dhidden> <INPUT name=3DIT_MODS=20
value=3D"Oxidation (M)" type=3Dhidden> <INPUT name=3DCLE value=3DTrypsin =
type=3Dhidden>=20
<INPUT name=3DMASS value=3DMonoisotopic type=3Dhidden> <INPUT name=3DSEG =
type=3Dhidden>=20
<INPUT name=3DTOL value=3D100 type=3Dhidden> <INPUT name=3DTOLU =
value=3Dppm type=3Dhidden>=20
<INPUT name=3DITOL value=3D0.8 type=3Dhidden> <INPUT name=3DITOLU =
value=3DDa type=3Dhidden>=20
<INPUT name=3DDB value=3Dviridiplantae type=3Dhidden> <INPUT =
name=3DCHARGE value=3D1+=20
type=3Dhidden> <INPUT name=3DPFA value=3D1 type=3Dhidden> <INPUT =
name=3DFILE=20
value=3DC:\Users\lei\Desktop\=EF=BF=BD=EF=BF=BD=EF=BF=BD=EF=BF=BD=EF=BF=BD=
=EF=BF=BD=EF=BF=BD=EF=BF=BD\201212\20121225\ppw_K13_135641680324.txt=20
type=3Dhidden> <INPUT name=3DFORMAT value=3D"Mascot generic" =
type=3Dhidden> <INPUT=20
name=3DINTERMEDIATE value=3D../data/20121225/F002420.dat type=3Dhidden> =
<INPUT=20
name=3DREPORT value=3D50 type=3Dhidden> <INPUT name=3DOVERVIEW =
value=3DOFF type=3Dhidden>=20
<INPUT name=3DPRECURSOR type=3Dhidden> <INPUT name=3DTAXONOMY =
value=3D"All entries"=20
type=3Dhidden> <INPUT name=3DREPTYPE type=3Dhidden> <INPUT =
name=3DrepeatSearch=20
value=3D"not again" type=3Dhidden> <INPUT name=3DINSTRUMENT =
value=3DMALDI-TOF-TOF=20
type=3Dhidden> <INPUT name=3DACCESSION type=3Dhidden> <INPUT =
name=3DQUANTITATION=20
type=3Dhidden>=20
<P><INPUT value=3D"Re-Search All" type=3Dsubmit> &nbsp;&nbsp;<INPUT =
onclick=3D"unMatched(this.form); return true" value=3D"Search Unmatched" =
type=3Dbutton>=20
</FORM>
<H3>Index</H3>
<TABLE border=3D0 cellSpacing=3D0 cellPadding=3D0>
  <TBODY>
  <TR>
    <TD>&nbsp;</TD>
    <TD><TT><B>&nbsp;Accession</B></TT></TD>
    <TD><TT><B>&nbsp;&nbsp;Mass</B></TT></TD>
    <TD><TT><B>&nbsp;&nbsp;Score</B></TT></TD>
    <TD><TT><B>&nbsp;&nbsp;Description</B></TT></TD></TR>
  <TR>
    <TD noWrap align=3Dright><TT><B>1.</B></TT></TD>
    <TD noWrap><TT><B>&nbsp;<A=20
      =
href=3D"http://zxw-pc/mascot/cgi/master_results.pl?file=3D..%2Fdata%2F201=
21225%2FF002420.dat&amp;REPTYPE=3Dprotein&amp;_sigthreshold=3D0.05&amp;RE=
PORT=3D50&amp;_server_mudpit_switch=3D99999999&amp;_ignoreionsscorebelow=3D=
0&amp;_showsubsets=3D0&amp;_showpopups=3DTRUE&amp;_sortunassigned=3Dscore=
down&amp;_requireboldred=3D0#Hit1">gi|310689613</A></B></TT></TD>
    <TD noWrap><TT>&nbsp;&nbsp;53166</TT></TD>
    <TD noWrap align=3Dright><TT>276</TT></TD>
    <TD noWrap><TT>&nbsp;&nbsp;6-phosphogluconate dehydrogenase [Pinus=20
      pinaster]</TT></TD></TR>
  <TR>
    <TD noWrap align=3Dright><TT><B>2.</B></TT></TD>
    <TD noWrap><TT><B>&nbsp;<A=20
      =
href=3D"http://zxw-pc/mascot/cgi/master_results.pl?file=3D..%2Fdata%2F201=
21225%2FF002420.dat&amp;REPTYPE=3Dprotein&amp;_sigthreshold=3D0.05&amp;RE=
PORT=3D50&amp;_server_mudpit_switch=3D99999999&amp;_ignoreionsscorebelow=3D=
0&amp;_showsubsets=3D0&amp;_showpopups=3DTRUE&amp;_sortunassigned=3Dscore=
down&amp;_requireboldred=3D0#Hit2">gi|298549323</A></B></TT></TD>
    <TD noWrap><TT>&nbsp;&nbsp;53211</TT></TD>
    <TD noWrap align=3Dright><TT>221</TT></TD>
    <TD noWrap><TT>&nbsp;&nbsp;unnamed protein product [Spinacia=20
    oleracea]</TT></TD></TR>
  <TR>
    <TD noWrap align=3Dright><TT><B>3.</B></TT></TD>
    <TD noWrap><TT><B>&nbsp;<A=20
      =
href=3D"http://zxw-pc/mascot/cgi/master_results.pl?file=3D..%2Fdata%2F201=
21225%2FF002420.dat&amp;REPTYPE=3Dprotein&amp;_sigthreshold=3D0.05&amp;RE=
PORT=3D50&amp;_server_mudpit_switch=3D99999999&amp;_ignoreionsscorebelow=3D=
0&amp;_showsubsets=3D0&amp;_showpopups=3DTRUE&amp;_sortunassigned=3Dscore=
down&amp;_requireboldred=3D0#Hit3">gi|14009640</A></B></TT></TD>
    <TD noWrap><TT>&nbsp;&nbsp;53211</TT></TD>
    <TD noWrap align=3Dright><TT>221</TT></TD>
    <TD noWrap><TT>&nbsp;&nbsp;cytosolic 6-phosphogluconate =
dehydrogenase=20
      [Spinacia oleracea]</TT></TD></TR>
  <TR>
    <TD noWrap align=3Dright><TT><B>4.</B></TT></TD>
    <TD noWrap><TT><B>&nbsp;<A=20
      =
href=3D"http://zxw-pc/mascot/cgi/master_results.pl?file=3D..%2Fdata%2F201=
21225%2FF002420.dat&amp;REPTYPE=3Dprotein&amp;_sigthreshold=3D0.05&amp;RE=
PORT=3D50&amp;_server_mudpit_switch=3D99999999&amp;_ignoreionsscorebelow=3D=
0&amp;_showsubsets=3D0&amp;_showpopups=3DTRUE&amp;_sortunassigned=3Dscore=
down&amp;_requireboldred=3D0#Hit4">gi|332640276</A></B></TT></TD>
    <TD noWrap><TT>&nbsp;&nbsp;53544</TT></TD>
    <TD noWrap align=3Dright><TT>220</TT></TD>
    <TD noWrap><TT>&nbsp;&nbsp;6-phosphogluconate dehydrogenase =
[Arabidopsis=20
      thaliana]</TT></TD></TR>
  <TR>
    <TD noWrap align=3Dright><TT><B>5.</B></TT></TD>
    <TD noWrap><TT><B>&nbsp;<A=20
      =
href=3D"http://zxw-pc/mascot/cgi/master_results.pl?file=3D..%2Fdata%2F201=
21225%2FF002420.dat&amp;REPTYPE=3Dprotein&amp;_sigthreshold=3D0.05&amp;RE=
PORT=3D50&amp;_server_mudpit_switch=3D99999999&amp;_ignoreionsscorebelow=3D=
0&amp;_showsubsets=3D0&amp;_showpopups=3DTRUE&amp;_sortunassigned=3Dscore=
down&amp;_requireboldred=3D0#Hit5">gi|332640275</A></B></TT></TD>
    <TD noWrap><TT>&nbsp;&nbsp;53544</TT></TD>
    <TD noWrap align=3Dright><TT>220</TT></TD>
    <TD noWrap><TT>&nbsp;&nbsp;6-phosphogluconate dehydrogenase =
[Arabidopsis=20
      thaliana]</TT></TD></TR>
  <TR>
    <TD noWrap align=3Dright><TT><B>6.</B></TT></TD>
    <TD noWrap><TT><B>&nbsp;<A=20
      =
href=3D"http://zxw-pc/mascot/cgi/master_results.pl?file=3D..%2Fdata%2F201=
21225%2FF002420.dat&amp;REPTYPE=3Dprotein&amp;_sigthreshold=3D0.05&amp;RE=
PORT=3D50&amp;_server_mudpit_switch=3D99999999&amp;_ignoreionsscorebelow=3D=
0&amp;_showsubsets=3D0&amp;_showpopups=3DTRUE&amp;_sortunassigned=3Dscore=
down&amp;_requireboldred=3D0#Hit6">gi|30678559</A></B></TT></TD>
    <TD noWrap><TT>&nbsp;&nbsp;53544</TT></TD>
    <TD noWrap align=3Dright><TT>220</TT></TD>
    <TD noWrap><TT>&nbsp;&nbsp;6-phosphogluconate dehydrogenase =
[Arabidopsis=20
      thaliana]</TT></TD></TR>
  <TR>
    <TD noWrap align=3Dright><TT><B>7.</B></TT></TD>
    <TD noWrap><TT><B>&nbsp;<A=20
      =
href=3D"http://zxw-pc/mascot/cgi/master_results.pl?file=3D..%2Fdata%2F201=
21225%2FF002420.dat&amp;REPTYPE=3Dprotein&amp;_sigthreshold=3D0.05&amp;RE=
PORT=3D50&amp;_server_mudpit_switch=3D99999999&amp;_ignoreionsscorebelow=3D=
0&amp;_showsubsets=3D0&amp;_showpopups=3DTRUE&amp;_sortunassigned=3Dscore=
down&amp;_requireboldred=3D0#Hit7">gi|15232888</A></B></TT></TD>
    <TD noWrap><TT>&nbsp;&nbsp;53544</TT></TD>
    <TD noWrap align=3Dright><TT>220</TT></TD>
    <TD noWrap><TT>&nbsp;&nbsp;6-phosphogluconate dehydrogenase =
[Arabidopsis=20
      thaliana]</TT></TD></TR>
  <TR>
    <TD noWrap align=3Dright><TT><B>8.</B></TT></TD>
    <TD noWrap><TT><B>&nbsp;<A=20
      =
href=3D"http://zxw-pc/mascot/cgi/master_results.pl?file=3D..%2Fdata%2F201=
21225%2FF002420.dat&amp;REPTYPE=3Dprotein&amp;_sigthreshold=3D0.05&amp;RE=
PORT=3D50&amp;_server_mudpit_switch=3D99999999&amp;_ignoreionsscorebelow=3D=
0&amp;_showsubsets=3D0&amp;_showpopups=3DTRUE&amp;_sortunassigned=3Dscore=
down&amp;_requireboldred=3D0#Hit8">gi|298549337</A></B></TT></TD>
    <TD noWrap><TT>&nbsp;&nbsp;53544</TT></TD>
    <TD noWrap align=3Dright><TT>220</TT></TD>
    <TD noWrap><TT>&nbsp;&nbsp;unnamed protein product [Arabidopsis=20
      thaliana]</TT></TD></TR>
  <TR>
    <TD noWrap align=3Dright><TT><B>9.</B></TT></TD>
    <TD noWrap><TT><B>&nbsp;<A=20
      =
href=3D"http://zxw-pc/mascot/cgi/master_results.pl?file=3D..%2Fdata%2F201=
21225%2FF002420.dat&amp;REPTYPE=3Dprotein&amp;_sigthreshold=3D0.05&amp;RE=
PORT=3D50&amp;_server_mudpit_switch=3D99999999&amp;_ignoreionsscorebelow=3D=
0&amp;_showsubsets=3D0&amp;_showpopups=3DTRUE&amp;_sortunassigned=3Dscore=
down&amp;_requireboldred=3D0#Hit9">gi|297828686</A></B></TT></TD>
    <TD noWrap><TT>&nbsp;&nbsp;53558</TT></TD>
    <TD noWrap align=3Dright><TT>220</TT></TD>
    <TD noWrap><TT>&nbsp;&nbsp;6-phosphogluconate dehydrogenase family =
protein=20
      [Arabidopsis lyrata subsp. lyrata]</TT></TD></TR>
  <TR>
    <TD noWrap align=3Dright><TT><B>10.</B></TT></TD>
    <TD noWrap><TT><B>&nbsp;<A=20
      =
href=3D"http://zxw-pc/mascot/cgi/master_results.pl?file=3D..%2Fdata%2F201=
21225%2FF002420.dat&amp;REPTYPE=3Dprotein&amp;_sigthreshold=3D0.05&amp;RE=
PORT=3D50&amp;_server_mudpit_switch=3D99999999&amp;_ignoreionsscorebelow=3D=
0&amp;_showsubsets=3D0&amp;_showpopups=3DTRUE&amp;_sortunassigned=3Dscore=
down&amp;_requireboldred=3D0#Hit10">gi|297328065</A></B></TT></TD>
    <TD noWrap><TT>&nbsp;&nbsp;53558</TT></TD>
    <TD noWrap align=3Dright><TT>220</TT></TD>
    <TD noWrap><TT>&nbsp;&nbsp;6-phosphogluconate dehydrogenase family =
protein=20
      [Arabidopsis lyrata subsp. lyrata]</TT></TD></TR>
  <TR>
    <TD noWrap align=3Dright><TT><B>11.</B></TT></TD>
    <TD noWrap><TT><B>&nbsp;<A=20
      =
href=3D"http://zxw-pc/mascot/cgi/master_results.pl?file=3D..%2Fdata%2F201=
21225%2FF002420.dat&amp;REPTYPE=3Dprotein&amp;_sigthreshold=3D0.05&amp;RE=
PORT=3D50&amp;_server_mudpit_switch=3D99999999&amp;_ignoreionsscorebelow=3D=
0&amp;_showsubsets=3D0&amp;_showpopups=3DTRUE&amp;_sortunassigned=3Dscore=
down&amp;_requireboldred=3D0#Hit11">gi|10092176</A></B></TT></TD>
    <TD noWrap><TT>&nbsp;&nbsp;53544</TT></TD>
    <TD noWrap align=3Dright><TT>220</TT></TD>
    <TD noWrap><TT>&nbsp;&nbsp;6-phosphogluconate dehydrogenase, =
putative;=20
      13029-14489 [Arabidopsis thaliana]</TT></TD></TR>
  <TR>
    <TD noWrap align=3Dright><TT><B>12.</B></TT></TD>
    <TD noWrap><TT><B>&nbsp;<A=20
      =
href=3D"http://zxw-pc/mascot/cgi/master_results.pl?file=3D..%2Fdata%2F201=
21225%2FF002420.dat&amp;REPTYPE=3Dprotein&amp;_sigthreshold=3D0.05&amp;RE=
PORT=3D50&amp;_server_mudpit_switch=3D99999999&amp;_ignoreionsscorebelow=3D=
0&amp;_showsubsets=3D0&amp;_showpopups=3DTRUE&amp;_sortunassigned=3Dscore=
down&amp;_requireboldred=3D0#Hit12">gi|25141203</A></B></TT></TD>
    <TD noWrap><TT>&nbsp;&nbsp;53544</TT></TD>
    <TD noWrap align=3Dright><TT>220</TT></TD>
    <TD noWrap><TT>&nbsp;&nbsp;At3g02360/F11A12_104 [Arabidopsis=20
    thaliana]</TT></TD></TR>
  <TR>
    <TD noWrap align=3Dright><TT><B>13.</B></TT></TD>
    <TD noWrap><TT><B>&nbsp;<A=20
      =
href=3D"http://zxw-pc/mascot/cgi/master_results.pl?file=3D..%2Fdata%2F201=
21225%2FF002420.dat&amp;REPTYPE=3Dprotein&amp;_sigthreshold=3D0.05&amp;RE=
PORT=3D50&amp;_server_mudpit_switch=3D99999999&amp;_ignoreionsscorebelow=3D=
0&amp;_showsubsets=3D0&amp;_showpopups=3DTRUE&amp;_sortunassigned=3Dscore=
down&amp;_requireboldred=3D0#Hit13">gi|21592941</A></B></TT></TD>
    <TD noWrap><TT>&nbsp;&nbsp;53544</TT></TD>
    <TD noWrap align=3Dright><TT>220</TT></TD>
    <TD noWrap><TT>&nbsp;&nbsp;6-phosphogluconate dehydrogenase, =
putative=20
      [Arabidopsis thaliana]</TT></TD></TR>
  <TR>
    <TD noWrap align=3Dright><TT><B>14.</B></TT></TD>
    <TD noWrap><TT><B>&nbsp;<A=20
      =
href=3D"http://zxw-pc/mascot/cgi/master_results.pl?file=3D..%2Fdata%2F201=
21225%2FF002420.dat&amp;REPTYPE=3Dprotein&amp;_sigthreshold=3D0.05&amp;RE=
PORT=3D50&amp;_server_mudpit_switch=3D99999999&amp;_ignoreionsscorebelow=3D=
0&amp;_showsubsets=3D0&amp;_showpopups=3DTRUE&amp;_sortunassigned=3Dscore=
down&amp;_requireboldred=3D0#Hit14">gi|15983434</A></B></TT></TD>
    <TD noWrap><TT>&nbsp;&nbsp;53544</TT></TD>
    <TD noWrap align=3Dright><TT>220</TT></TD>
    <TD noWrap><TT>&nbsp;&nbsp;AT3g02360/F11A12_104 [Arabidopsis=20
    thaliana]</TT></TD></TR>
  <TR>
    <TD noWrap align=3Dright><TT><B>15.</B></TT></TD>
    <TD noWrap><TT><B>&nbsp;<A=20
      =
href=3D"http://zxw-pc/mascot/cgi/master_results.pl?file=3D..%2Fdata%2F201=
21225%2FF002420.dat&amp;REPTYPE=3Dprotein&amp;_sigthreshold=3D0.05&amp;RE=
PORT=3D50&amp;_server_mudpit_switch=3D99999999&amp;_ignoreionsscorebelow=3D=
0&amp;_showsubsets=3D0&amp;_showpopups=3DTRUE&amp;_sortunassigned=3Dscore=
down&amp;_requireboldred=3D0#Hit15">gi|110742577</A></B></TT></TD>
    <TD noWrap><TT>&nbsp;&nbsp;53544</TT></TD>
    <TD noWrap align=3Dright><TT>220</TT></TD>
    <TD noWrap><TT>&nbsp;&nbsp;putative 6-phosphogluconate dehydrogenase =

      [Arabidopsis thaliana]</TT></TD></TR>
  <TR>
    <TD noWrap align=3Dright><TT><B>16.</B></TT></TD>
    <TD noWrap><TT><B>&nbsp;<A=20
      =
href=3D"http://zxw-pc/mascot/cgi/master_results.pl?file=3D..%2Fdata%2F201=
21225%2FF002420.dat&amp;REPTYPE=3Dprotein&amp;_sigthreshold=3D0.05&amp;RE=
PORT=3D50&amp;_server_mudpit_switch=3D99999999&amp;_ignoreionsscorebelow=3D=
0&amp;_showsubsets=3D0&amp;_showpopups=3DTRUE&amp;_sortunassigned=3Dscore=
down&amp;_requireboldred=3D0#Hit16">gi|162463282</A></B></TT></TD>
    <TD noWrap><TT>&nbsp;&nbsp;53022</TT></TD>
    <TD noWrap align=3Dright><TT>214</TT></TD>
    <TD noWrap><TT>&nbsp;&nbsp;NADPH producing dehydrogenase of the =
oxidative=20
      pentose phosphate pathway [Zea mays]</TT></TD></TR>
  <TR>
    <TD noWrap align=3Dright><TT><B>17.</B></TT></TD>
    <TD noWrap><TT><B>&nbsp;<A=20
      =
href=3D"http://zxw-pc/mascot/cgi/master_results.pl?file=3D..%2Fdata%2F201=
21225%2FF002420.dat&amp;REPTYPE=3Dprotein&amp;_sigthreshold=3D0.05&amp;RE=
PORT=3D50&amp;_server_mudpit_switch=3D99999999&amp;_ignoreionsscorebelow=3D=
0&amp;_showsubsets=3D0&amp;_showpopups=3DTRUE&amp;_sortunassigned=3Dscore=
down&amp;_requireboldred=3D0#Hit17">gi|298547953</A></B></TT></TD>
    <TD noWrap><TT>&nbsp;&nbsp;53022</TT></TD>
    <TD noWrap align=3Dright><TT>214</TT></TD>
    <TD noWrap><TT>&nbsp;&nbsp;unnamed protein product [Zea =
mays]</TT></TD></TR>
  <TR>
    <TD noWrap align=3Dright><TT><B>18.</B></TT></TD>
    <TD noWrap><TT><B>&nbsp;<A=20
      =
href=3D"http://zxw-pc/mascot/cgi/master_results.pl?file=3D..%2Fdata%2F201=
21225%2FF002420.dat&amp;REPTYPE=3Dprotein&amp;_sigthreshold=3D0.05&amp;RE=
PORT=3D50&amp;_server_mudpit_switch=3D99999999&amp;_ignoreionsscorebelow=3D=
0&amp;_showsubsets=3D0&amp;_showpopups=3DTRUE&amp;_sortunassigned=3Dscore=
down&amp;_requireboldred=3D0#Hit18">gi|3342800</A></B></TT></TD>
    <TD noWrap><TT>&nbsp;&nbsp;53022</TT></TD>
    <TD noWrap align=3Dright><TT>214</TT></TD>
    <TD noWrap><TT>&nbsp;&nbsp;putative cytosolic 6-phosphogluconate=20
      dehydrogenase [Zea mays]</TT></TD></TR>
  <TR>
    <TD noWrap align=3Dright><TT><B>19.</B></TT></TD>
    <TD noWrap><TT><B>&nbsp;<A=20
      =
href=3D"http://zxw-pc/mascot/cgi/master_results.pl?file=3D..%2Fdata%2F201=
21225%2FF002420.dat&amp;REPTYPE=3Dprotein&amp;_sigthreshold=3D0.05&amp;RE=
PORT=3D50&amp;_server_mudpit_switch=3D99999999&amp;_ignoreionsscorebelow=3D=
0&amp;_showsubsets=3D0&amp;_showpopups=3DTRUE&amp;_sortunassigned=3Dscore=
down&amp;_requireboldred=3D0#Hit19">gi|162463403</A></B></TT></TD>
    <TD noWrap><TT>&nbsp;&nbsp;52919</TT></TD>
    <TD noWrap align=3Dright><TT>202</TT></TD>
    <TD noWrap><TT>&nbsp;&nbsp;6-phosphogluconate dehydrogenase2 [Zea=20
      mays]</TT></TD></TR>
  <TR>
    <TD noWrap align=3Dright><TT><B>20.</B></TT></TD>
    <TD noWrap><TT><B>&nbsp;<A=20
      =
href=3D"http://zxw-pc/mascot/cgi/master_results.pl?file=3D..%2Fdata%2F201=
21225%2FF002420.dat&amp;REPTYPE=3Dprotein&amp;_sigthreshold=3D0.05&amp;RE=
PORT=3D50&amp;_server_mudpit_switch=3D99999999&amp;_ignoreionsscorebelow=3D=
0&amp;_showsubsets=3D0&amp;_showpopups=3DTRUE&amp;_sortunassigned=3Dscore=
down&amp;_requireboldred=3D0#Hit20">gi|298547955</A></B></TT></TD>
    <TD noWrap><TT>&nbsp;&nbsp;52919</TT></TD>
    <TD noWrap align=3Dright><TT>202</TT></TD>
    <TD noWrap><TT>&nbsp;&nbsp;unnamed protein product [Zea =
mays]</TT></TD></TR>
  <TR>
    <TD noWrap align=3Dright><TT><B>21.</B></TT></TD>
    <TD noWrap><TT><B>&nbsp;<A=20
      =
href=3D"http://zxw-pc/mascot/cgi/master_results.pl?file=3D..%2Fdata%2F201=
21225%2FF002420.dat&amp;REPTYPE=3Dprotein&amp;_sigthreshold=3D0.05&amp;RE=
PORT=3D50&amp;_server_mudpit_switch=3D99999999&amp;_ignoreionsscorebelow=3D=
0&amp;_showsubsets=3D0&amp;_showpopups=3DTRUE&amp;_sortunassigned=3Dscore=
down&amp;_requireboldred=3D0#Hit21">gi|3342802</A></B></TT></TD>
    <TD noWrap><TT>&nbsp;&nbsp;52919</TT></TD>
    <TD noWrap align=3Dright><TT>202</TT></TD>
    <TD noWrap><TT>&nbsp;&nbsp;putative cytosolic 6-phosphogluconate=20
      dehydrogenase [Zea mays]</TT></TD></TR>
  <TR>
    <TD noWrap align=3Dright><TT><B>22.</B></TT></TD>
    <TD noWrap><TT><B>&nbsp;<A=20
      =
href=3D"http://zxw-pc/mascot/cgi/master_results.pl?file=3D..%2Fdata%2F201=
21225%2FF002420.dat&amp;REPTYPE=3Dprotein&amp;_sigthreshold=3D0.05&amp;RE=
PORT=3D50&amp;_server_mudpit_switch=3D99999999&amp;_ignoreionsscorebelow=3D=
0&amp;_showsubsets=3D0&amp;_showpopups=3DTRUE&amp;_sortunassigned=3Dscore=
down&amp;_requireboldred=3D0#Hit22">gi|125595798</A></B></TT></TD>
    <TD noWrap><TT>&nbsp;&nbsp;52688</TT></TD>
    <TD noWrap align=3Dright><TT>202</TT></TD>
    <TD noWrap><TT>&nbsp;&nbsp;hypothetical protein OsJ_19864 [Oryza =
sativa=20
      Japonica Group]</TT></TD></TR>
  <TR>
    <TD noWrap align=3Dright><TT><B>23.</B></TT></TD>
    <TD noWrap><TT><B>&nbsp;<A=20
      =
href=3D"http://zxw-pc/mascot/cgi/master_results.pl?file=3D..%2Fdata%2F201=
21225%2FF002420.dat&amp;REPTYPE=3Dprotein&amp;_sigthreshold=3D0.05&amp;RE=
PORT=3D50&amp;_server_mudpit_switch=3D99999999&amp;_ignoreionsscorebelow=3D=
0&amp;_showsubsets=3D0&amp;_showpopups=3DTRUE&amp;_sortunassigned=3Dscore=
down&amp;_requireboldred=3D0#Hit23">gi|298548015</A></B></TT></TD>
    <TD noWrap><TT>&nbsp;&nbsp;52688</TT></TD>
    <TD noWrap align=3Dright><TT>202</TT></TD>
    <TD noWrap><TT>&nbsp;&nbsp;unnamed protein product [Oryza=20
  sativa]</TT></TD></TR>
  <TR>
    <TD noWrap align=3Dright><TT><B>24.</B></TT></TD>
    <TD noWrap><TT><B>&nbsp;<A=20
      =
href=3D"http://zxw-pc/mascot/cgi/master_results.pl?file=3D..%2Fdata%2F201=
21225%2FF002420.dat&amp;REPTYPE=3Dprotein&amp;_sigthreshold=3D0.05&amp;RE=
PORT=3D50&amp;_server_mudpit_switch=3D99999999&amp;_ignoreionsscorebelow=3D=
0&amp;_showsubsets=3D0&amp;_showpopups=3DTRUE&amp;_sortunassigned=3Dscore=
down&amp;_requireboldred=3D0#Hit24">gi|115465974</A></B></TT></TD>
    <TD noWrap><TT>&nbsp;&nbsp;52688</TT></TD>
    <TD noWrap align=3Dright><TT>202</TT></TD>
    <TD noWrap><TT>&nbsp;&nbsp;Os06g0111500 [Oryza sativa Japonica=20
    Group]</TT></TD></TR>
  <TR>
    <TD noWrap align=3Dright><TT><B>25.</B></TT></TD>
    <TD noWrap><TT><B>&nbsp;<A=20
      =
href=3D"http://zxw-pc/mascot/cgi/master_results.pl?file=3D..%2Fdata%2F201=
21225%2FF002420.dat&amp;REPTYPE=3Dprotein&amp;_sigthreshold=3D0.05&amp;RE=
PORT=3D50&amp;_server_mudpit_switch=3D99999999&amp;_ignoreionsscorebelow=3D=
0&amp;_showsubsets=3D0&amp;_showpopups=3DTRUE&amp;_sortunassigned=3Dscore=
down&amp;_requireboldred=3D0#Hit25">gi|19569141</A></B></TT></TD>
    <TD noWrap><TT>&nbsp;&nbsp;52688</TT></TD>
    <TD noWrap align=3Dright><TT>202</TT></TD>
    <TD noWrap><TT>&nbsp;&nbsp;cytosolic 6-phosphogluconate =
dehydrogenase=20
      [Oryza sativa Japonica Group]</TT></TD></TR>
  <TR>
    <TD noWrap align=3Dright><TT><B>26.</B></TT></TD>
    <TD noWrap><TT><B>&nbsp;<A=20
      =
href=3D"http://zxw-pc/mascot/cgi/master_results.pl?file=3D..%2Fdata%2F201=
21225%2FF002420.dat&amp;REPTYPE=3Dprotein&amp;_sigthreshold=3D0.05&amp;RE=
PORT=3D50&amp;_server_mudpit_switch=3D99999999&amp;_ignoreionsscorebelow=3D=
0&amp;_showsubsets=3D0&amp;_showpopups=3DTRUE&amp;_sortunassigned=3Dscore=
down&amp;_requireboldred=3D0#Hit26">gi|113594626</A></B></TT></TD>
    <TD noWrap><TT>&nbsp;&nbsp;52688</TT></TD>
    <TD noWrap align=3Dright><TT>202</TT></TD>
    <TD noWrap><TT>&nbsp;&nbsp;Os06g0111500 [Oryza sativa Japonica=20
    Group]</TT></TD></TR>
  <TR>
    <TD noWrap align=3Dright><TT><B>27.</B></TT></TD>
    <TD noWrap><TT><B>&nbsp;<A=20
      =
href=3D"http://zxw-pc/mascot/cgi/master_results.pl?file=3D..%2Fdata%2F201=
21225%2FF002420.dat&amp;REPTYPE=3Dprotein&amp;_sigthreshold=3D0.05&amp;RE=
PORT=3D50&amp;_server_mudpit_switch=3D99999999&amp;_ignoreionsscorebelow=3D=
0&amp;_showsubsets=3D0&amp;_showpopups=3DTRUE&amp;_sortunassigned=3Dscore=
down&amp;_requireboldred=3D0#Hit27">gi|7363280</A></B></TT></TD>
    <TD noWrap><TT>&nbsp;&nbsp;52688</TT></TD>
    <TD noWrap align=3Dright><TT>202</TT></TD>
    <TD noWrap><TT>&nbsp;&nbsp;putative phosphogluconate dehydrogenase =
[Oryza=20
      sativa Japonica Group]</TT></TD></TR>
  <TR>
    <TD noWrap align=3Dright><TT><B>28.</B></TT></TD>
    <TD noWrap><TT><B>&nbsp;<A=20
      =
href=3D"http://zxw-pc/mascot/cgi/master_results.pl?file=3D..%2Fdata%2F201=
21225%2FF002420.dat&amp;REPTYPE=3Dprotein&amp;_sigthreshold=3D0.05&amp;RE=
PORT=3D50&amp;_server_mudpit_switch=3D99999999&amp;_ignoreionsscorebelow=3D=
0&amp;_showsubsets=3D0&amp;_showpopups=3DTRUE&amp;_sortunassigned=3Dscore=
down&amp;_requireboldred=3D0#Hit28">gi|215686886</A></B></TT></TD>
    <TD noWrap><TT>&nbsp;&nbsp;52688</TT></TD>
    <TD noWrap align=3Dright><TT>202</TT></TD>
    <TD noWrap><TT>&nbsp;&nbsp;unnamed protein product [Oryza sativa =
Japonica=20
      Group]</TT></TD></TR>
  <TR>
    <TD noWrap align=3Dright><TT><B>29.</B></TT></TD>
    <TD noWrap><TT><B>&nbsp;<A=20
      =
href=3D"http://zxw-pc/mascot/cgi/master_results.pl?file=3D..%2Fdata%2F201=
21225%2FF002420.dat&amp;REPTYPE=3Dprotein&amp;_sigthreshold=3D0.05&amp;RE=
PORT=3D50&amp;_server_mudpit_switch=3D99999999&amp;_ignoreionsscorebelow=3D=
0&amp;_showsubsets=3D0&amp;_showpopups=3DTRUE&amp;_sortunassigned=3Dscore=
down&amp;_requireboldred=3D0#Hit29">gi|238011508</A></B></TT></TD>
    <TD noWrap><TT>&nbsp;&nbsp;52818</TT></TD>
    <TD noWrap align=3Dright><TT>202</TT></TD>
    <TD noWrap><TT>&nbsp;&nbsp;unknown [Zea mays]</TT></TD></TR>
  <TR>
    <TD noWrap align=3Dright><TT><B>30.</B></TT></TD>
    <TD noWrap><TT><B>&nbsp;<A=20
      =
href=3D"http://zxw-pc/mascot/cgi/master_results.pl?file=3D..%2Fdata%2F201=
21225%2FF002420.dat&amp;REPTYPE=3Dprotein&amp;_sigthreshold=3D0.05&amp;RE=
PORT=3D50&amp;_server_mudpit_switch=3D99999999&amp;_ignoreionsscorebelow=3D=
0&amp;_showsubsets=3D0&amp;_showpopups=3DTRUE&amp;_sortunassigned=3Dscore=
down&amp;_requireboldred=3D0#Hit30">gi|194707474</A></B></TT></TD>
    <TD noWrap><TT>&nbsp;&nbsp;52818</TT></TD>
    <TD noWrap align=3Dright><TT>202</TT></TD>
    <TD noWrap><TT>&nbsp;&nbsp;unknown [Zea mays]</TT></TD></TR>
  <TR>
    <TD noWrap align=3Dright><TT><B>31.</B></TT></TD>
    <TD noWrap><TT><B>&nbsp;<A=20
      =
href=3D"http://zxw-pc/mascot/cgi/master_results.pl?file=3D..%2Fdata%2F201=
21225%2FF002420.dat&amp;REPTYPE=3Dprotein&amp;_sigthreshold=3D0.05&amp;RE=
PORT=3D50&amp;_server_mudpit_switch=3D99999999&amp;_ignoreionsscorebelow=3D=
0&amp;_showsubsets=3D0&amp;_showpopups=3DTRUE&amp;_sortunassigned=3Dscore=
down&amp;_requireboldred=3D0#Hit31">gi|194702230</A></B></TT></TD>
    <TD noWrap><TT>&nbsp;&nbsp;52818</TT></TD>
    <TD noWrap align=3Dright><TT>202</TT></TD>
    <TD noWrap><TT>&nbsp;&nbsp;unknown [Zea mays]</TT></TD></TR>
  <TR>
    <TD noWrap align=3Dright><TT><B>32.</B></TT></TD>
    <TD noWrap><TT><B>&nbsp;<A=20
      =
href=3D"http://zxw-pc/mascot/cgi/master_results.pl?file=3D..%2Fdata%2F201=
21225%2FF002420.dat&amp;REPTYPE=3Dprotein&amp;_sigthreshold=3D0.05&amp;RE=
PORT=3D50&amp;_server_mudpit_switch=3D99999999&amp;_ignoreionsscorebelow=3D=
0&amp;_showsubsets=3D0&amp;_showpopups=3DTRUE&amp;_sortunassigned=3Dscore=
down&amp;_requireboldred=3D0#Hit32">gi|116779064</A></B></TT></TD>
    <TD noWrap><TT>&nbsp;&nbsp;15973</TT></TD>
    <TD noWrap align=3Dright><TT>178</TT></TD>
    <TD noWrap><TT>&nbsp;&nbsp;unknown [Picea sitchensis]</TT></TD></TR>
  <TR>
    <TD noWrap align=3Dright><TT><B>33.</B></TT></TD>
    <TD noWrap><TT><B>&nbsp;<A=20
      =
href=3D"http://zxw-pc/mascot/cgi/master_results.pl?file=3D..%2Fdata%2F201=
21225%2FF002420.dat&amp;REPTYPE=3Dprotein&amp;_sigthreshold=3D0.05&amp;RE=
PORT=3D50&amp;_server_mudpit_switch=3D99999999&amp;_ignoreionsscorebelow=3D=
0&amp;_showsubsets=3D0&amp;_showpopups=3DTRUE&amp;_sortunassigned=3Dscore=
down&amp;_requireboldred=3D0#Hit33">gi|255579936</A></B></TT></TD>
    <TD noWrap><TT>&nbsp;&nbsp;53769</TT></TD>
    <TD noWrap align=3Dright><TT>173</TT></TD>
    <TD noWrap><TT>&nbsp;&nbsp;6-phosphogluconate dehydrogenase, =
putative=20
      [Ricinus communis]</TT></TD></TR>
  <TR>
    <TD noWrap align=3Dright><TT><B>34.</B></TT></TD>
    <TD noWrap><TT><B>&nbsp;<A=20
      =
href=3D"http://zxw-pc/mascot/cgi/master_results.pl?file=3D..%2Fdata%2F201=
21225%2FF002420.dat&amp;REPTYPE=3Dprotein&amp;_sigthreshold=3D0.05&amp;RE=
PORT=3D50&amp;_server_mudpit_switch=3D99999999&amp;_ignoreionsscorebelow=3D=
0&amp;_showsubsets=3D0&amp;_showpopups=3DTRUE&amp;_sortunassigned=3Dscore=
down&amp;_requireboldred=3D0#Hit34">gi|223529624</A></B></TT></TD>
    <TD noWrap><TT>&nbsp;&nbsp;53769</TT></TD>
    <TD noWrap align=3Dright><TT>173</TT></TD>
    <TD noWrap><TT>&nbsp;&nbsp;6-phosphogluconate dehydrogenase, =
putative=20
      [Ricinus communis]</TT></TD></TR>
  <TR>
    <TD noWrap align=3Dright><TT><B>35.</B></TT></TD>
    <TD noWrap><TT><B>&nbsp;<A=20
      =
href=3D"http://zxw-pc/mascot/cgi/master_results.pl?file=3D..%2Fdata%2F201=
21225%2FF002420.dat&amp;REPTYPE=3Dprotein&amp;_sigthreshold=3D0.05&amp;RE=
PORT=3D50&amp;_server_mudpit_switch=3D99999999&amp;_ignoreionsscorebelow=3D=
0&amp;_showsubsets=3D0&amp;_showpopups=3DTRUE&amp;_sortunassigned=3Dscore=
down&amp;_requireboldred=3D0#Hit35">gi|147795381</A></B></TT></TD>
    <TD noWrap><TT>&nbsp;&nbsp;48256</TT></TD>
    <TD noWrap align=3Dright><TT>169</TT></TD>
    <TD noWrap><TT>&nbsp;&nbsp;hypothetical protein VITISV_032572 [Vitis =

      vinifera]</TT></TD></TR>
  <TR>
    <TD noWrap align=3Dright><TT><B>36.</B></TT></TD>
    <TD noWrap><TT><B>&nbsp;<A=20
      =
href=3D"http://zxw-pc/mascot/cgi/master_results.pl?file=3D..%2Fdata%2F201=
21225%2FF002420.dat&amp;REPTYPE=3Dprotein&amp;_sigthreshold=3D0.05&amp;RE=
PORT=3D50&amp;_server_mudpit_switch=3D99999999&amp;_ignoreionsscorebelow=3D=
0&amp;_showsubsets=3D0&amp;_showpopups=3DTRUE&amp;_sortunassigned=3Dscore=
down&amp;_requireboldred=3D0#Hit36">gi|90657561</A></B></TT></TD>
    <TD noWrap><TT>&nbsp;&nbsp;53548</TT></TD>
    <TD noWrap align=3Dright><TT>168</TT></TD>
    <TD noWrap><TT>&nbsp;&nbsp;hypothetical protein [Cleome=20
spinosa]</TT></TD></TR>
  <TR>
    <TD noWrap align=3Dright><TT><B>37.</B></TT></TD>
    <TD noWrap><TT><B>&nbsp;<A=20
      =
href=3D"http://zxw-pc/mascot/cgi/master_results.pl?file=3D..%2Fdata%2F201=
21225%2FF002420.dat&amp;REPTYPE=3Dprotein&amp;_sigthreshold=3D0.05&amp;RE=
PORT=3D50&amp;_server_mudpit_switch=3D99999999&amp;_ignoreionsscorebelow=3D=
0&amp;_showsubsets=3D0&amp;_showpopups=3DTRUE&amp;_sortunassigned=3Dscore=
down&amp;_requireboldred=3D0#Hit37">gi|298547957</A></B></TT></TD>
    <TD noWrap><TT>&nbsp;&nbsp;56338</TT></TD>
    <TD noWrap align=3Dright><TT>167</TT></TD>
    <TD noWrap><TT>&nbsp;&nbsp;unnamed protein product [Glycine=20
max]</TT></TD></TR>
  <TR>
    <TD noWrap align=3Dright><TT><B>38.</B></TT></TD>
    <TD noWrap><TT><B>&nbsp;<A=20
      =
href=3D"http://zxw-pc/mascot/cgi/master_results.pl?file=3D..%2Fdata%2F201=
21225%2FF002420.dat&amp;REPTYPE=3Dprotein&amp;_sigthreshold=3D0.05&amp;RE=
PORT=3D50&amp;_server_mudpit_switch=3D99999999&amp;_ignoreionsscorebelow=3D=
0&amp;_showsubsets=3D0&amp;_showpopups=3DTRUE&amp;_sortunassigned=3Dscore=
down&amp;_requireboldred=3D0#Hit38">gi|2529229</A></B></TT></TD>
    <TD noWrap><TT>&nbsp;&nbsp;56338</TT></TD>
    <TD noWrap align=3Dright><TT>167</TT></TD>
    <TD noWrap><TT>&nbsp;&nbsp;6-phosphogluconate dehydrogenase [Glycine =

      max]</TT></TD></TR>
  <TR>
    <TD noWrap align=3Dright><TT><B>39.</B></TT></TD>
    <TD noWrap><TT><B>&nbsp;<A=20
      =
href=3D"http://zxw-pc/mascot/cgi/master_results.pl?file=3D..%2Fdata%2F201=
21225%2FF002420.dat&amp;REPTYPE=3Dprotein&amp;_sigthreshold=3D0.05&amp;RE=
PORT=3D50&amp;_server_mudpit_switch=3D99999999&amp;_ignoreionsscorebelow=3D=
0&amp;_showsubsets=3D0&amp;_showpopups=3DTRUE&amp;_sortunassigned=3Dscore=
down&amp;_requireboldred=3D0#Hit39">gi|225425053</A></B></TT></TD>
    <TD noWrap><TT>&nbsp;&nbsp;53459</TT></TD>
    <TD noWrap align=3Dright><TT>164</TT></TD>
    <TD noWrap><TT>&nbsp;&nbsp;PREDICTED: hypothetical protein isoform 1 =

      [Vitis vinifera]</TT></TD></TR>
  <TR>
    <TD noWrap align=3Dright><TT><B>40.</B></TT></TD>
    <TD noWrap><TT><B>&nbsp;<A=20
      =
href=3D"http://zxw-pc/mascot/cgi/master_results.pl?file=3D..%2Fdata%2F201=
21225%2FF002420.dat&amp;REPTYPE=3Dprotein&amp;_sigthreshold=3D0.05&amp;RE=
PORT=3D50&amp;_server_mudpit_switch=3D99999999&amp;_ignoreionsscorebelow=3D=
0&amp;_showsubsets=3D0&amp;_showpopups=3DTRUE&amp;_sortunassigned=3Dscore=
down&amp;_requireboldred=3D0#Hit40">gi|225425051</A></B></TT></TD>
    <TD noWrap><TT>&nbsp;&nbsp;53459</TT></TD>
    <TD noWrap align=3Dright><TT>164</TT></TD>
    <TD noWrap><TT>&nbsp;&nbsp;PREDICTED: hypothetical protein isoform 2 =

      [Vitis vinifera]</TT></TD></TR>
  <TR>
    <TD noWrap align=3Dright><TT><B>41.</B></TT></TD>
    <TD noWrap><TT><B>&nbsp;<A=20
      =
href=3D"http://zxw-pc/mascot/cgi/master_results.pl?file=3D..%2Fdata%2F201=
21225%2FF002420.dat&amp;REPTYPE=3Dprotein&amp;_sigthreshold=3D0.05&amp;RE=
PORT=3D50&amp;_server_mudpit_switch=3D99999999&amp;_ignoreionsscorebelow=3D=
0&amp;_showsubsets=3D0&amp;_showpopups=3DTRUE&amp;_sortunassigned=3Dscore=
down&amp;_requireboldred=3D0#Hit41">gi|310689155</A></B></TT></TD>
    <TD noWrap><TT>&nbsp;&nbsp;53296</TT></TD>
    <TD noWrap align=3Dright><TT>161</TT></TD>
    <TD noWrap><TT>&nbsp;&nbsp;6-phosphogluconate dehydrogenase [Pinus=20
      sylvestris]</TT></TD></TR>
  <TR>
    <TD noWrap align=3Dright><TT><B>42.</B></TT></TD>
    <TD noWrap><TT><B>&nbsp;<A=20
      =
href=3D"http://zxw-pc/mascot/cgi/master_results.pl?file=3D..%2Fdata%2F201=
21225%2FF002420.dat&amp;REPTYPE=3Dprotein&amp;_sigthreshold=3D0.05&amp;RE=
PORT=3D50&amp;_server_mudpit_switch=3D99999999&amp;_ignoreionsscorebelow=3D=
0&amp;_showsubsets=3D0&amp;_showpopups=3DTRUE&amp;_sortunassigned=3Dscore=
down&amp;_requireboldred=3D0#Hit42">gi|310689153</A></B></TT></TD>
    <TD noWrap><TT>&nbsp;&nbsp;53238</TT></TD>
    <TD noWrap align=3Dright><TT>161</TT></TD>
    <TD noWrap><TT>&nbsp;&nbsp;6-phosphogluconate dehydrogenase [Pinus=20
      sylvestris]</TT></TD></TR>
  <TR>
    <TD noWrap align=3Dright><TT><B>43.</B></TT></TD>
    <TD noWrap><TT><B>&nbsp;<A=20
      =
href=3D"http://zxw-pc/mascot/cgi/master_results.pl?file=3D..%2Fdata%2F201=
21225%2FF002420.dat&amp;REPTYPE=3Dprotein&amp;_sigthreshold=3D0.05&amp;RE=
PORT=3D50&amp;_server_mudpit_switch=3D99999999&amp;_ignoreionsscorebelow=3D=
0&amp;_showsubsets=3D0&amp;_showpopups=3DTRUE&amp;_sortunassigned=3Dscore=
down&amp;_requireboldred=3D0#Hit43">gi|310689151</A></B></TT></TD>
    <TD noWrap><TT>&nbsp;&nbsp;53296</TT></TD>
    <TD noWrap align=3Dright><TT>161</TT></TD>
    <TD noWrap><TT>&nbsp;&nbsp;6-phosphogluconate dehydrogenase [Pinus=20
      sylvestris]</TT></TD></TR>
  <TR>
    <TD noWrap align=3Dright><TT><B>44.</B></TT></TD>
    <TD noWrap><TT><B>&nbsp;<A=20
      =
href=3D"http://zxw-pc/mascot/cgi/master_results.pl?file=3D..%2Fdata%2F201=
21225%2FF002420.dat&amp;REPTYPE=3Dprotein&amp;_sigthreshold=3D0.05&amp;RE=
PORT=3D50&amp;_server_mudpit_switch=3D99999999&amp;_ignoreionsscorebelow=3D=
0&amp;_showsubsets=3D0&amp;_showpopups=3DTRUE&amp;_sortunassigned=3Dscore=
down&amp;_requireboldred=3D0#Hit44">gi|310689149</A></B></TT></TD>
    <TD noWrap><TT>&nbsp;&nbsp;53282</TT></TD>
    <TD noWrap align=3Dright><TT>161</TT></TD>
    <TD noWrap><TT>&nbsp;&nbsp;6-phosphogluconate dehydrogenase [Pinus=20
      sylvestris]</TT></TD></TR>
  <TR>
    <TD noWrap align=3Dright><TT><B>45.</B></TT></TD>
    <TD noWrap><TT><B>&nbsp;<A=20
      =
href=3D"http://zxw-pc/mascot/cgi/master_results.pl?file=3D..%2Fdata%2F201=
21225%2FF002420.dat&amp;REPTYPE=3Dprotein&amp;_sigthreshold=3D0.05&amp;RE=
PORT=3D50&amp;_server_mudpit_switch=3D99999999&amp;_ignoreionsscorebelow=3D=
0&amp;_showsubsets=3D0&amp;_showpopups=3DTRUE&amp;_sortunassigned=3Dscore=
down&amp;_requireboldred=3D0#Hit45">gi|310689147</A></B></TT></TD>
    <TD noWrap><TT>&nbsp;&nbsp;53296</TT></TD>
    <TD noWrap align=3Dright><TT>161</TT></TD>
    <TD noWrap><TT>&nbsp;&nbsp;6-phosphogluconate dehydrogenase [Pinus=20
      sylvestris]</TT></TD></TR>
  <TR>
    <TD noWrap align=3Dright><TT><B>46.</B></TT></TD>
    <TD noWrap><TT><B>&nbsp;<A=20
      =
href=3D"http://zxw-pc/mascot/cgi/master_results.pl?file=3D..%2Fdata%2F201=
21225%2FF002420.dat&amp;REPTYPE=3Dprotein&amp;_sigthreshold=3D0.05&amp;RE=
PORT=3D50&amp;_server_mudpit_switch=3D99999999&amp;_ignoreionsscorebelow=3D=
0&amp;_showsubsets=3D0&amp;_showpopups=3DTRUE&amp;_sortunassigned=3Dscore=
down&amp;_requireboldred=3D0#Hit46">gi|310689145</A></B></TT></TD>
    <TD noWrap><TT>&nbsp;&nbsp;53282</TT></TD>
    <TD noWrap align=3Dright><TT>161</TT></TD>
    <TD noWrap><TT>&nbsp;&nbsp;6-phosphogluconate dehydrogenase [Pinus=20
      sylvestris]</TT></TD></TR>
  <TR>
    <TD noWrap align=3Dright><TT><B>47.</B></TT></TD>
    <TD noWrap><TT><B>&nbsp;<A=20
      =
href=3D"http://zxw-pc/mascot/cgi/master_results.pl?file=3D..%2Fdata%2F201=
21225%2FF002420.dat&amp;REPTYPE=3Dprotein&amp;_sigthreshold=3D0.05&amp;RE=
PORT=3D50&amp;_server_mudpit_switch=3D99999999&amp;_ignoreionsscorebelow=3D=
0&amp;_showsubsets=3D0&amp;_showpopups=3DTRUE&amp;_sortunassigned=3Dscore=
down&amp;_requireboldred=3D0#Hit47">gi|310689143</A></B></TT></TD>
    <TD noWrap><TT>&nbsp;&nbsp;53224</TT></TD>
    <TD noWrap align=3Dright><TT>161</TT></TD>
    <TD noWrap><TT>&nbsp;&nbsp;6-phosphogluconate dehydrogenase [Pinus=20
      sylvestris]</TT></TD></TR>
  <TR>
    <TD noWrap align=3Dright><TT><B>48.</B></TT></TD>
    <TD noWrap><TT><B>&nbsp;<A=20
      =
href=3D"http://zxw-pc/mascot/cgi/master_results.pl?file=3D..%2Fdata%2F201=
21225%2FF002420.dat&amp;REPTYPE=3Dprotein&amp;_sigthreshold=3D0.05&amp;RE=
PORT=3D50&amp;_server_mudpit_switch=3D99999999&amp;_ignoreionsscorebelow=3D=
0&amp;_showsubsets=3D0&amp;_showpopups=3DTRUE&amp;_sortunassigned=3Dscore=
down&amp;_requireboldred=3D0#Hit48">gi|310689141</A></B></TT></TD>
    <TD noWrap><TT>&nbsp;&nbsp;53238</TT></TD>
    <TD noWrap align=3Dright><TT>161</TT></TD>
    <TD noWrap><TT>&nbsp;&nbsp;6-phosphogluconate dehydrogenase [Pinus=20
      sylvestris]</TT></TD></TR>
  <TR>
    <TD noWrap align=3Dright><TT><B>49.</B></TT></TD>
    <TD noWrap><TT><B>&nbsp;<A=20
      =
href=3D"http://zxw-pc/mascot/cgi/master_results.pl?file=3D..%2Fdata%2F201=
21225%2FF002420.dat&amp;REPTYPE=3Dprotein&amp;_sigthreshold=3D0.05&amp;RE=
PORT=3D50&amp;_server_mudpit_switch=3D99999999&amp;_ignoreionsscorebelow=3D=
0&amp;_showsubsets=3D0&amp;_showpopups=3DTRUE&amp;_sortunassigned=3Dscore=
down&amp;_requireboldred=3D0#Hit49">gi|310689139</A></B></TT></TD>
    <TD noWrap><TT>&nbsp;&nbsp;53296</TT></TD>
    <TD noWrap align=3Dright><TT>161</TT></TD>
    <TD noWrap><TT>&nbsp;&nbsp;6-phosphogluconate dehydrogenase [Pinus=20
      sylvestris]</TT></TD></TR>
  <TR>
    <TD noWrap align=3Dright><TT><B>50.</B></TT></TD>
    <TD noWrap><TT><B>&nbsp;<A=20
      =
href=3D"http://zxw-pc/mascot/cgi/master_results.pl?file=3D..%2Fdata%2F201=
21225%2FF002420.dat&amp;REPTYPE=3Dprotein&amp;_sigthreshold=3D0.05&amp;RE=
PORT=3D50&amp;_server_mudpit_switch=3D99999999&amp;_ignoreionsscorebelow=3D=
0&amp;_showsubsets=3D0&amp;_showpopups=3DTRUE&amp;_sortunassigned=3Dscore=
down&amp;_requireboldred=3D0#Hit50">gi|310689137</A></B></TT></TD>
    <TD noWrap><TT>&nbsp;&nbsp;53252</TT></TD>
    <TD noWrap align=3Dright><TT>161</TT></TD>
    <TD noWrap><TT>&nbsp;&nbsp;6-phosphogluconate dehydrogenase [Pinus=20
      sylvestris]</TT></TD></TR></TBODY></TABLE>
<H3>Results List</H3>
<TABLE border=3D0 cellSpacing=3D0>
  <TBODY>
  <TR>
    <TD><TT><B><A =
name=3DHit1>1.</A>&nbsp;&nbsp;&nbsp;&nbsp;</B></TT></TD>
    <TD noWrap><TT><A=20
      =
href=3D"http://zxw-pc/mascot/cgi/protein_view.pl?file=3D../data/20121225/=
F002420.dat&amp;hit=3D1"=20
      =
target=3D_blank>gi|310689613</A>&nbsp;&nbsp;&nbsp;&nbsp;<B>Mass:</B>&nbsp=
;53166&nbsp;&nbsp;&nbsp;&nbsp;<B>Score:</B>&nbsp;276&nbsp;&nbsp;&nbsp;&nb=
sp;<B>Expect:</B>&nbsp;4.6e-022&nbsp;&nbsp;<B>Matches:</B>&nbsp;10</TT></=
TD></TR>
  <TR>
    <TD>&nbsp;</TD>
    <TD noWrap><TT>6-phosphogluconate dehydrogenase [Pinus=20
  pinaster]</TT></TD></TR></TBODY></TABLE>
<TABLE border=3D0 cellSpacing=3D0 cellPadding=3D0>
  <TBODY>
  <TR>
    <TD><TT>&nbsp;&nbsp;&nbsp;&nbsp;&nbsp;&nbsp;</TT></TD>
    <TD align=3Dright><TT><B>Observed&nbsp;&nbsp;</B></TT></TD>
    <TD noWrap align=3Dright><TT><B>Mr(expt)&nbsp;&nbsp;</B></TT></TD>
    <TD noWrap align=3Dright><TT><B>Mr(calc)&nbsp;&nbsp;</B></TT></TD>
    <TD align=3Dright><TT><B>&nbsp;ppm&nbsp;&nbsp;</B></TT></TD>
    <TD align=3Dright><TT><B>Start&nbsp;</B></TT></TD>
    <TD align=3Dright><TT><B>&nbsp;</B></TT></TD>
    <TD align=3Dright><TT><B>End&nbsp;</B></TT></TD>
    <TD align=3Dright><TT><B>Miss&nbsp;</B></TT></TD>
    <TD align=3Dright><TT><B>Ions&nbsp;</B></TT></TD>
    <TD><TT><B>&nbsp;Peptide</B></TT></TD></TR>
  <TR>
    <TD align=3Dright>&nbsp;</TD>
    <TD align=3Dright><TT>730.3709&nbsp;&nbsp;</TT></TD>
    <TD align=3Dright><TT>729.3636&nbsp;&nbsp;</TT></TD>
    <TD align=3Dright><TT>729.4021&nbsp;&nbsp;</TT></TD>
    <TD noWrap align=3Dright><TT>-52.82&nbsp;</TT></TD>
    <TD align=3Dright><TT>325&nbsp;</TT></TD>
    <TD noWrap align=3Dright><TT>-&nbsp;</TT></TD>
    <TD align=3Dright><TT>330&nbsp;</TT></TD>
    <TD align=3Dright><TT>0&nbsp;&nbsp;</TT></TD>
    <TD noWrap align=3Dright><TT>---&nbsp;&nbsp;</TT></TD>
    <TD noWrap><TT>&nbsp;K.LIDDVR.R</TT></TD></TR>
  <TR>
    <TD align=3Dright>&nbsp;</TD>
    <TD align=3Dright><TT>734.3786&nbsp;&nbsp;</TT></TD>
    <TD align=3Dright><TT>733.3713&nbsp;&nbsp;</TT></TD>
    <TD align=3Dright><TT>733.4123&nbsp;&nbsp;</TT></TD>
    <TD noWrap align=3Dright><TT>-55.82&nbsp;</TT></TD>
    <TD align=3Dright><TT>376&nbsp;</TT></TD>
    <TD noWrap align=3Dright><TT>-&nbsp;</TT></TD>
    <TD align=3Dright><TT>381&nbsp;</TT></TD>
    <TD align=3Dright><TT>0&nbsp;&nbsp;</TT></TD>
    <TD noWrap align=3Dright><TT>---&nbsp;&nbsp;</TT></TD>
    <TD noWrap><TT>&nbsp;R.AIFLDR.I</TT></TD></TR>
  <TR>
    <TD align=3Dright>&nbsp;</TD>
    <TD align=3Dright><TT>847.3646&nbsp;&nbsp;</TT></TD>
    <TD align=3Dright><TT>846.3573&nbsp;&nbsp;</TT></TD>
    <TD align=3Dright><TT>846.4083&nbsp;&nbsp;</TT></TD>
    <TD noWrap align=3Dright><TT>-60.29&nbsp;</TT></TD>
    <TD align=3Dright><TT>42&nbsp;</TT></TD>
    <TD noWrap align=3Dright><TT>-&nbsp;</TT></TD>
    <TD align=3Dright><TT>48&nbsp;</TT></TD>
    <TD align=3Dright><TT>0&nbsp;&nbsp;</TT></TD>
    <TD noWrap align=3Dright><TT>---&nbsp;&nbsp;</TT></TD>
    <TD noWrap><TT>&nbsp;K.VDETVER.A</TT></TD></TR>
  <TR>
    <TD align=3Dright>&nbsp;</TD>
    <TD align=3Dright><TT>1052.4871&nbsp;&nbsp;</TT></TD>
    <TD align=3Dright><TT>1051.4798&nbsp;&nbsp;</TT></TD>
    <TD align=3Dright><TT>1051.5451&nbsp;&nbsp;</TT></TD>
    <TD noWrap align=3Dright><TT>-62.05&nbsp;</TT></TD>
    <TD align=3Dright><TT>29&nbsp;</TT></TD>
    <TD noWrap align=3Dright><TT>-&nbsp;</TT></TD>
    <TD align=3Dright><TT>37&nbsp;</TT></TD>
    <TD align=3Dright><TT>0&nbsp;&nbsp;</TT></TD>
    <TD noWrap align=3Dright><TT>---&nbsp;&nbsp;</TT></TD>
    <TD noWrap><TT>&nbsp;K.GFPISVYNR.S</TT></TD></TR>
  <TR>
    <TD align=3Dright>&nbsp;</TD>
    <TD align=3Dright><TT>1052.4871&nbsp;&nbsp;</TT></TD>
    <TD align=3Dright><TT>1051.4798&nbsp;&nbsp;</TT></TD>
    <TD align=3Dright><TT>1051.5451&nbsp;&nbsp;</TT></TD>
    <TD noWrap align=3Dright><TT>-62.05&nbsp;</TT></TD>
    <TD align=3Dright><TT>29&nbsp;</TT></TD>
    <TD noWrap align=3Dright><TT>-&nbsp;</TT></TD>
    <TD align=3Dright><TT>37&nbsp;</TT></TD>
    <TD align=3Dright><TT>0&nbsp;&nbsp;</TT></TD>
    <TD noWrap align=3Dright><TT>55&nbsp;&nbsp;</TT></TD>
    <TD noWrap><TT>&nbsp;K.GFPISVYNR.S</TT></TD></TR>
  <TR>
    <TD align=3Dright>&nbsp;</TD>
    <TD align=3Dright><TT>1258.4701&nbsp;&nbsp;</TT></TD>
    <TD align=3Dright><TT>1257.4628&nbsp;&nbsp;</TT></TD>
    <TD align=3Dright><TT>1257.5414&nbsp;&nbsp;</TT></TD>
    <TD noWrap align=3Dright><TT>-62.52&nbsp;</TT></TD>
    <TD align=3Dright><TT>454&nbsp;</TT></TD>
    <TD noWrap align=3Dright><TT>-&nbsp;</TT></TD>
    <TD align=3Dright><TT>463&nbsp;</TT></TD>
    <TD align=3Dright><TT>0&nbsp;&nbsp;</TT></TD>
    <TD noWrap align=3Dright><TT>---&nbsp;&nbsp;</TT></TD>
    <TD noWrap><TT>&nbsp;R.DYFGAHTYER.I</TT></TD></TR>
  <TR>
    <TD align=3Dright>&nbsp;</TD>
    <TD align=3Dright><TT>1258.4701&nbsp;&nbsp;</TT></TD>
    <TD align=3Dright><TT>1257.4628&nbsp;&nbsp;</TT></TD>
    <TD align=3Dright><TT>1257.5414&nbsp;&nbsp;</TT></TD>
    <TD noWrap align=3Dright><TT>-62.52&nbsp;</TT></TD>
    <TD align=3Dright><TT>454&nbsp;</TT></TD>
    <TD noWrap align=3Dright><TT>-&nbsp;</TT></TD>
    <TD align=3Dright><TT>463&nbsp;</TT></TD>
    <TD align=3Dright><TT>0&nbsp;&nbsp;</TT></TD>
    <TD noWrap align=3Dright><TT>75&nbsp;&nbsp;</TT></TD>
    <TD noWrap><TT>&nbsp;R.DYFGAHTYER.I</TT></TD></TR>
  <TR>
    <TD align=3Dright>&nbsp;</TD>
    <TD align=3Dright><TT>1325.6378&nbsp;&nbsp;</TT></TD>
    <TD align=3Dright><TT>1324.6305&nbsp;&nbsp;</TT></TD>
    <TD align=3Dright><TT>1324.7099&nbsp;&nbsp;</TT></TD>
    <TD noWrap align=3Dright><TT>-59.91&nbsp;</TT></TD>
    <TD align=3Dright><TT>442&nbsp;</TT></TD>
    <TD noWrap align=3Dright><TT>-&nbsp;</TT></TD>
    <TD align=3Dright><TT>453&nbsp;</TT></TD>
    <TD align=3Dright><TT>0&nbsp;&nbsp;</TT></TD>
    <TD noWrap align=3Dright><TT>---&nbsp;&nbsp;</TT></TD>
    <TD noWrap><TT>&nbsp;R.ESLPANLVQAQR.D</TT></TD></TR>
  <TR>
    <TD align=3Dright>&nbsp;</TD>
    <TD align=3Dright><TT>1325.6378&nbsp;&nbsp;</TT></TD>
    <TD align=3Dright><TT>1324.6305&nbsp;&nbsp;</TT></TD>
    <TD align=3Dright><TT>1324.7099&nbsp;&nbsp;</TT></TD>
    <TD noWrap align=3Dright><TT>-59.91&nbsp;</TT></TD>
    <TD align=3Dright><TT>442&nbsp;</TT></TD>
    <TD noWrap align=3Dright><TT>-&nbsp;</TT></TD>
    <TD align=3Dright><TT>453&nbsp;</TT></TD>
    <TD align=3Dright><TT>0&nbsp;&nbsp;</TT></TD>
    <TD noWrap align=3Dright><TT>105&nbsp;&nbsp;</TT></TD>
    <TD noWrap><TT>&nbsp;R.ESLPANLVQAQR.D</TT></TD></TR>
  <TR>
    <TD align=3Dright>&nbsp;</TD>
    <TD align=3Dright><TT>2509.0720&nbsp;&nbsp;</TT></TD>
    <TD align=3Dright><TT>2508.0647&nbsp;&nbsp;</TT></TD>
    <TD align=3Dright><TT>2508.2029&nbsp;&nbsp;</TT></TD>
    <TD noWrap align=3Dright><TT>-55.07&nbsp;</TT></TD>
    <TD align=3Dright><TT>189&nbsp;</TT></TD>
    <TD noWrap align=3Dright><TT>-&nbsp;</TT></TD>
    <TD align=3Dright><TT>210&nbsp;</TT></TD>
    <TD align=3Dright><TT>0&nbsp;&nbsp;</TT></TD>
    <TD noWrap align=3Dright><TT>---&nbsp;&nbsp;</TT></TD>
    <TD =
noWrap><TT>&nbsp;K.MVHNGIEYGDMQLIAEAYDVLK.S</TT></TD></TR></TBODY></TABLE=
>
<TABLE border=3D0 cellSpacing=3D0>
  <TBODY>
  <TR>
    <TD><TT>&nbsp;&nbsp;&nbsp;&nbsp;&nbsp;&nbsp;</TT></TD>
    <TD><TT><B>No match to: </B>825.0443, 842.4580, 862.4260, 870.4858,=20
      1064.5038, 1064.5038, 1386.6757, 1425.6117, 1425.6117, 1441.5897,=20
      1441.5897, 1564.6396, 1564.6396, 1803.8376, 1854.7872, 2027.7323,=20
      2027.7323, 2415.1401, 2415.1401, 2926.3674,=20
2926.3674</TT></TD></TR></TBODY></TABLE><BR>
<TABLE border=3D0 cellSpacing=3D0>
  <TBODY>
  <TR>
    <TD><TT><B><A =
name=3DHit2>2.</A>&nbsp;&nbsp;&nbsp;&nbsp;</B></TT></TD>
    <TD noWrap><TT><A=20
      =
href=3D"http://zxw-pc/mascot/cgi/protein_view.pl?file=3D../data/20121225/=
F002420.dat&amp;hit=3D2"=20
      =
target=3D_blank>gi|298549323</A>&nbsp;&nbsp;&nbsp;&nbsp;<B>Mass:</B>&nbsp=
;53211&nbsp;&nbsp;&nbsp;&nbsp;<B>Score:</B>&nbsp;221&nbsp;&nbsp;&nbsp;&nb=
sp;<B>Expect:</B>&nbsp;1.5e-016&nbsp;&nbsp;<B>Matches:</B>&nbsp;10</TT></=
TD></TR>
  <TR>
    <TD>&nbsp;</TD>
    <TD noWrap><TT>unnamed protein product [Spinacia=20
  oleracea]</TT></TD></TR></TBODY></TABLE>
<TABLE border=3D0 cellSpacing=3D0 cellPadding=3D0>
  <TBODY>
  <TR>
    <TD><TT>&nbsp;&nbsp;&nbsp;&nbsp;&nbsp;&nbsp;</TT></TD>
    <TD align=3Dright><TT><B>Observed&nbsp;&nbsp;</B></TT></TD>
    <TD noWrap align=3Dright><TT><B>Mr(expt)&nbsp;&nbsp;</B></TT></TD>
    <TD noWrap align=3Dright><TT><B>Mr(calc)&nbsp;&nbsp;</B></TT></TD>
    <TD align=3Dright><TT><B>&nbsp;ppm&nbsp;&nbsp;</B></TT></TD>
    <TD align=3Dright><TT><B>Start&nbsp;</B></TT></TD>
    <TD align=3Dright><TT><B>&nbsp;</B></TT></TD>
    <TD align=3Dright><TT><B>End&nbsp;</B></TT></TD>
    <TD align=3Dright><TT><B>Miss&nbsp;</B></TT></TD>
    <TD align=3Dright><TT><B>Ions&nbsp;</B></TT></TD>
    <TD><TT><B>&nbsp;Peptide</B></TT></TD></TR>
  <TR>
    <TD align=3Dright>&nbsp;</TD>
    <TD align=3Dright><TT>730.3709&nbsp;&nbsp;</TT></TD>
    <TD align=3Dright><TT>729.3636&nbsp;&nbsp;</TT></TD>
    <TD align=3Dright><TT>729.4021&nbsp;&nbsp;</TT></TD>
    <TD noWrap align=3Dright><TT>-52.82&nbsp;</TT></TD>
    <TD align=3Dright><TT>326&nbsp;</TT></TD>
    <TD noWrap align=3Dright><TT>-&nbsp;</TT></TD>
    <TD align=3Dright><TT>331&nbsp;</TT></TD>
    <TD align=3Dright><TT>0&nbsp;&nbsp;</TT></TD>
    <TD noWrap align=3Dright><TT>---&nbsp;&nbsp;</TT></TD>
    <TD noWrap><TT>&nbsp;K.LIDDVR.Q</TT></TD></TR>
  <TR>
    <TD align=3Dright>&nbsp;</TD>
    <TD align=3Dright><TT>847.3646&nbsp;&nbsp;</TT></TD>
    <TD align=3Dright><TT>846.3573&nbsp;&nbsp;</TT></TD>
    <TD align=3Dright><TT>846.4083&nbsp;&nbsp;</TT></TD>
    <TD noWrap align=3Dright><TT>-60.29&nbsp;</TT></TD>
    <TD align=3Dright><TT>40&nbsp;</TT></TD>
    <TD noWrap align=3Dright><TT>-&nbsp;</TT></TD>
    <TD align=3Dright><TT>46&nbsp;</TT></TD>
    <TD align=3Dright><TT>0&nbsp;&nbsp;</TT></TD>
    <TD noWrap align=3Dright><TT>---&nbsp;&nbsp;</TT></TD>
    <TD noWrap><TT>&nbsp;K.VDETVER.A</TT></TD></TR>
  <TR>
    <TD align=3Dright>&nbsp;</TD>
    <TD align=3Dright><TT>1052.4871&nbsp;&nbsp;</TT></TD>
    <TD align=3Dright><TT>1051.4798&nbsp;&nbsp;</TT></TD>
    <TD align=3Dright><TT>1051.5451&nbsp;&nbsp;</TT></TD>
    <TD noWrap align=3Dright><TT>-62.05&nbsp;</TT></TD>
    <TD align=3Dright><TT>27&nbsp;</TT></TD>
    <TD noWrap align=3Dright><TT>-&nbsp;</TT></TD>
    <TD align=3Dright><TT>35&nbsp;</TT></TD>
    <TD align=3Dright><TT>0&nbsp;&nbsp;</TT></TD>
    <TD noWrap align=3Dright><TT>---&nbsp;&nbsp;</TT></TD>
    <TD noWrap><TT>&nbsp;K.GFPISVYNR.T</TT></TD></TR>
  <TR>
    <TD align=3Dright>&nbsp;</TD>
    <TD align=3Dright><TT>1052.4871&nbsp;&nbsp;</TT></TD>
    <TD align=3Dright><TT>1051.4798&nbsp;&nbsp;</TT></TD>
    <TD align=3Dright><TT>1051.5451&nbsp;&nbsp;</TT></TD>
    <TD noWrap align=3Dright><TT>-62.05&nbsp;</TT></TD>
    <TD align=3Dright><TT>27&nbsp;</TT></TD>
    <TD noWrap align=3Dright><TT>-&nbsp;</TT></TD>
    <TD align=3Dright><TT>35&nbsp;</TT></TD>
    <TD align=3Dright><TT>0&nbsp;&nbsp;</TT></TD>
    <TD noWrap align=3Dright><TT>55&nbsp;&nbsp;</TT></TD>
    <TD noWrap><TT>&nbsp;K.GFPISVYNR.T</TT></TD></TR>
  <TR>
    <TD align=3Dright>&nbsp;</TD>
    <TD align=3Dright><TT>1064.5038&nbsp;&nbsp;</TT></TD>
    <TD align=3Dright><TT>1063.4965&nbsp;&nbsp;</TT></TD>
    <TD align=3Dright><TT>1063.5662&nbsp;&nbsp;</TT></TD>
    <TD noWrap align=3Dright><TT>-65.51&nbsp;</TT></TD>
    <TD align=3Dright><TT>292&nbsp;</TT></TD>
    <TD noWrap align=3Dright><TT>-&nbsp;</TT></TD>
    <TD align=3Dright><TT>300&nbsp;</TT></TD>
    <TD align=3Dright><TT>1&nbsp;&nbsp;</TT></TD>
    <TD noWrap align=3Dright><TT>---&nbsp;&nbsp;</TT></TD>
    <TD noWrap><TT>&nbsp;R.FLSGLKDER.V</TT></TD></TR>
  <TR>
    <TD align=3Dright>&nbsp;</TD>
    <TD align=3Dright><TT>1064.5038&nbsp;&nbsp;</TT></TD>
    <TD align=3Dright><TT>1063.4965&nbsp;&nbsp;</TT></TD>
    <TD align=3Dright><TT>1063.5662&nbsp;&nbsp;</TT></TD>
    <TD noWrap align=3Dright><TT>-65.51&nbsp;</TT></TD>
    <TD align=3Dright><TT>292&nbsp;</TT></TD>
    <TD noWrap align=3Dright><TT>-&nbsp;</TT></TD>
    <TD align=3Dright><TT>300&nbsp;</TT></TD>
    <TD align=3Dright><TT>1&nbsp;&nbsp;</TT></TD>
    <TD noWrap align=3Dright><TT>56&nbsp;&nbsp;</TT></TD>
    <TD noWrap><TT>&nbsp;R.FLSGLKDER.V</TT></TD></TR>
  <TR>
    <TD align=3Dright>&nbsp;</TD>
    <TD align=3Dright><TT>1258.4701&nbsp;&nbsp;</TT></TD>
    <TD align=3Dright><TT>1257.4628&nbsp;&nbsp;</TT></TD>
    <TD align=3Dright><TT>1257.5414&nbsp;&nbsp;</TT></TD>
    <TD noWrap align=3Dright><TT>-62.52&nbsp;</TT></TD>
    <TD align=3Dright><TT>455&nbsp;</TT></TD>
    <TD noWrap align=3Dright><TT>-&nbsp;</TT></TD>
    <TD align=3Dright><TT>464&nbsp;</TT></TD>
    <TD align=3Dright><TT>0&nbsp;&nbsp;</TT></TD>
    <TD noWrap align=3Dright><TT>---&nbsp;&nbsp;</TT></TD>
    <TD noWrap><TT>&nbsp;R.DYFGAHTYER.I</TT></TD></TR>
  <TR>
    <TD align=3Dright>&nbsp;</TD>
    <TD align=3Dright><TT>1258.4701&nbsp;&nbsp;</TT></TD>
    <TD align=3Dright><TT>1257.4628&nbsp;&nbsp;</TT></TD>
    <TD align=3Dright><TT>1257.5414&nbsp;&nbsp;</TT></TD>
    <TD noWrap align=3Dright><TT>-62.52&nbsp;</TT></TD>
    <TD align=3Dright><TT>455&nbsp;</TT></TD>
    <TD noWrap align=3Dright><TT>-&nbsp;</TT></TD>
    <TD align=3Dright><TT>464&nbsp;</TT></TD>
    <TD align=3Dright><TT>0&nbsp;&nbsp;</TT></TD>
    <TD noWrap align=3Dright><TT>75&nbsp;&nbsp;</TT></TD>
    <TD noWrap><TT>&nbsp;R.DYFGAHTYER.I</TT></TD></TR>
  <TR>
    <TD align=3Dright>&nbsp;</TD>
    <TD align=3Dright><TT>2926.3674&nbsp;&nbsp;</TT></TD>
    <TD align=3Dright><TT>2925.3601&nbsp;&nbsp;</TT></TD>
    <TD align=3Dright><TT>2925.4252&nbsp;&nbsp;</TT></TD>
    <TD noWrap align=3Dright><TT>-22.25&nbsp;</TT></TD>
    <TD align=3Dright><TT>187&nbsp;</TT></TD>
    <TD noWrap align=3Dright><TT>-&nbsp;</TT></TD>
    <TD align=3Dright><TT>212&nbsp;</TT></TD>
    <TD align=3Dright><TT>1&nbsp;&nbsp;</TT></TD>
    <TD noWrap align=3Dright><TT>---&nbsp;&nbsp;</TT></TD>
    <TD noWrap><TT>&nbsp;K.MIHNGIEYGDMQLIAEAYDVLKSVGK.L + 2 Oxidation=20
    (M)</TT></TD></TR>
  <TR>
    <TD align=3Dright>&nbsp;</TD>
    <TD align=3Dright><TT>2926.3674&nbsp;&nbsp;</TT></TD>
    <TD align=3Dright><TT>2925.3601&nbsp;&nbsp;</TT></TD>
    <TD align=3Dright><TT>2925.4252&nbsp;&nbsp;</TT></TD>
    <TD noWrap align=3Dright><TT>-22.25&nbsp;</TT></TD>
    <TD align=3Dright><TT>187&nbsp;</TT></TD>
    <TD noWrap align=3Dright><TT>-&nbsp;</TT></TD>
    <TD align=3Dright><TT>212&nbsp;</TT></TD>
    <TD align=3Dright><TT>1&nbsp;&nbsp;</TT></TD>
    <TD noWrap align=3Dright><TT>---&nbsp;&nbsp;</TT></TD>
    <TD noWrap><TT>&nbsp;K.MIHNGIEYGDMQLIAEAYDVLKSVGK.L + 2 Oxidation=20
    (M)</TT></TD></TR></TBODY></TABLE>
<TABLE border=3D0 cellSpacing=3D0>
  <TBODY>
  <TR>
    <TD><TT>&nbsp;&nbsp;&nbsp;&nbsp;&nbsp;&nbsp;</TT></TD>
    <TD><TT><B>No match to: </B>734.3786, 825.0443, 842.4580, 862.4260,=20
      870.4858, 1325.6378, 1325.6378, 1386.6757, 1425.6117, 1425.6117,=20
      1441.5897, 1441.5897, 1564.6396, 1564.6396, 1803.8376, 1854.7872,=20
      2027.7323, 2027.7323, 2415.1401, 2415.1401,=20
2509.0720</TT></TD></TR></TBODY></TABLE><BR>
<TABLE border=3D0 cellSpacing=3D0>
  <TBODY>
  <TR>
    <TD><TT><B><A =
name=3DHit3>3.</A>&nbsp;&nbsp;&nbsp;&nbsp;</B></TT></TD>
    <TD noWrap><TT><A=20
      =
href=3D"http://zxw-pc/mascot/cgi/protein_view.pl?file=3D../data/20121225/=
F002420.dat&amp;hit=3D3"=20
      =
target=3D_blank>gi|14009640</A>&nbsp;&nbsp;&nbsp;&nbsp;<B>Mass:</B>&nbsp;=
53211&nbsp;&nbsp;&nbsp;&nbsp;<B>Score:</B>&nbsp;221&nbsp;&nbsp;&nbsp;&nbs=
p;<B>Expect:</B>&nbsp;1.5e-016&nbsp;&nbsp;<B>Matches:</B>&nbsp;10</TT></T=
D></TR>
  <TR>
    <TD>&nbsp;</TD>
    <TD noWrap><TT>cytosolic 6-phosphogluconate dehydrogenase [Spinacia=20
      oleracea]</TT></TD></TR></TBODY></TABLE>
<TABLE border=3D0 cellSpacing=3D0 cellPadding=3D0>
  <TBODY>
  <TR>
    <TD><TT>&nbsp;&nbsp;&nbsp;&nbsp;&nbsp;&nbsp;</TT></TD>
    <TD align=3Dright><TT><B>Observed&nbsp;&nbsp;</B></TT></TD>
    <TD noWrap align=3Dright><TT><B>Mr(expt)&nbsp;&nbsp;</B></TT></TD>
    <TD noWrap align=3Dright><TT><B>Mr(calc)&nbsp;&nbsp;</B></TT></TD>
    <TD align=3Dright><TT><B>&nbsp;ppm&nbsp;&nbsp;</B></TT></TD>
    <TD align=3Dright><TT><B>Start&nbsp;</B></TT></TD>
    <TD align=3Dright><TT><B>&nbsp;</B></TT></TD>
    <TD align=3Dright><TT><B>End&nbsp;</B></TT></TD>
    <TD align=3Dright><TT><B>Miss&nbsp;</B></TT></TD>
    <TD align=3Dright><TT><B>Ions&nbsp;</B></TT></TD>
    <TD><TT><B>&nbsp;Peptide</B></TT></TD></TR>
  <TR>
    <TD align=3Dright>&nbsp;</TD>
    <TD align=3Dright><TT>730.3709&nbsp;&nbsp;</TT></TD>
    <TD align=3Dright><TT>729.3636&nbsp;&nbsp;</TT></TD>
    <TD align=3Dright><TT>729.4021&nbsp;&nbsp;</TT></TD>
    <TD noWrap align=3Dright><TT>-52.82&nbsp;</TT></TD>
    <TD align=3Dright><TT>326&nbsp;</TT></TD>
    <TD noWrap align=3Dright><TT>-&nbsp;</TT></TD>
    <TD align=3Dright><TT>331&nbsp;</TT></TD>
    <TD align=3Dright><TT>0&nbsp;&nbsp;</TT></TD>
    <TD noWrap align=3Dright><TT>---&nbsp;&nbsp;</TT></TD>
    <TD noWrap><TT>&nbsp;K.LIDDVR.Q</TT></TD></TR>
  <TR>
    <TD align=3Dright>&nbsp;</TD>
    <TD align=3Dright><TT>847.3646&nbsp;&nbsp;</TT></TD>
    <TD align=3Dright><TT>846.3573&nbsp;&nbsp;</TT></TD>
    <TD align=3Dright><TT>846.4083&nbsp;&nbsp;</TT></TD>
    <TD noWrap align=3Dright><TT>-60.29&nbsp;</TT></TD>
    <TD align=3Dright><TT>40&nbsp;</TT></TD>
    <TD noWrap align=3Dright><TT>-&nbsp;</TT></TD>
    <TD align=3Dright><TT>46&nbsp;</TT></TD>
    <TD align=3Dright><TT>0&nbsp;&nbsp;</TT></TD>
    <TD noWrap align=3Dright><TT>---&nbsp;&nbsp;</TT></TD>
    <TD noWrap><TT>&nbsp;K.VDETVER.A</TT></TD></TR>
  <TR>
    <TD align=3Dright>&nbsp;</TD>
    <TD align=3Dright><TT>1052.4871&nbsp;&nbsp;</TT></TD>
    <TD align=3Dright><TT>1051.4798&nbsp;&nbsp;</TT></TD>
    <TD align=3Dright><TT>1051.5451&nbsp;&nbsp;</TT></TD>
    <TD noWrap align=3Dright><TT>-62.05&nbsp;</TT></TD>
    <TD align=3Dright><TT>27&nbsp;</TT></TD>
    <TD noWrap align=3Dright><TT>-&nbsp;</TT></TD>
    <TD align=3Dright><TT>35&nbsp;</TT></TD>
    <TD align=3Dright><TT>0&nbsp;&nbsp;</TT></TD>
    <TD noWrap align=3Dright><TT>---&nbsp;&nbsp;</TT></TD>
    <TD noWrap><TT>&nbsp;K.GFPISVYNR.T</TT></TD></TR>
  <TR>
    <TD align=3Dright>&nbsp;</TD>
    <TD align=3Dright><TT>1052.4871&nbsp;&nbsp;</TT></TD>
    <TD align=3Dright><TT>1051.4798&nbsp;&nbsp;</TT></TD>
    <TD align=3Dright><TT>1051.5451&nbsp;&nbsp;</TT></TD>
    <TD noWrap align=3Dright><TT>-62.05&nbsp;</TT></TD>
    <TD align=3Dright><TT>27&nbsp;</TT></TD>
    <TD noWrap align=3Dright><TT>-&nbsp;</TT></TD>
    <TD align=3Dright><TT>35&nbsp;</TT></TD>
    <TD align=3Dright><TT>0&nbsp;&nbsp;</TT></TD>
    <TD noWrap align=3Dright><TT>55&nbsp;&nbsp;</TT></TD>
    <TD noWrap><TT>&nbsp;K.GFPISVYNR.T</TT></TD></TR>
  <TR>
    <TD align=3Dright>&nbsp;</TD>
    <TD align=3Dright><TT>1064.5038&nbsp;&nbsp;</TT></TD>
    <TD align=3Dright><TT>1063.4965&nbsp;&nbsp;</TT></TD>
    <TD align=3Dright><TT>1063.5662&nbsp;&nbsp;</TT></TD>
    <TD noWrap align=3Dright><TT>-65.51&nbsp;</TT></TD>
    <TD align=3Dright><TT>292&nbsp;</TT></TD>
    <TD noWrap align=3Dright><TT>-&nbsp;</TT></TD>
    <TD align=3Dright><TT>300&nbsp;</TT></TD>
    <TD align=3Dright><TT>1&nbsp;&nbsp;</TT></TD>
    <TD noWrap align=3Dright><TT>---&nbsp;&nbsp;</TT></TD>
    <TD noWrap><TT>&nbsp;R.FLSGLKDER.V</TT></TD></TR>
  <TR>
    <TD align=3Dright>&nbsp;</TD>
    <TD align=3Dright><TT>1064.5038&nbsp;&nbsp;</TT></TD>
    <TD align=3Dright><TT>1063.4965&nbsp;&nbsp;</TT></TD>
    <TD align=3Dright><TT>1063.5662&nbsp;&nbsp;</TT></TD>
    <TD noWrap align=3Dright><TT>-65.51&nbsp;</TT></TD>
    <TD align=3Dright><TT>292&nbsp;</TT></TD>
    <TD noWrap align=3Dright><TT>-&nbsp;</TT></TD>
    <TD align=3Dright><TT>300&nbsp;</TT></TD>
    <TD align=3Dright><TT>1&nbsp;&nbsp;</TT></TD>
    <TD noWrap align=3Dright><TT>56&nbsp;&nbsp;</TT></TD>
    <TD noWrap><TT>&nbsp;R.FLSGLKDER.V</TT></TD></TR>
  <TR>
    <TD align=3Dright>&nbsp;</TD>
    <TD align=3Dright><TT>1258.4701&nbsp;&nbsp;</TT></TD>
    <TD align=3Dright><TT>1257.4628&nbsp;&nbsp;</TT></TD>
    <TD align=3Dright><TT>1257.5414&nbsp;&nbsp;</TT></TD>
    <TD noWrap align=3Dright><TT>-62.52&nbsp;</TT></TD>
    <TD align=3Dright><TT>455&nbsp;</TT></TD>
    <TD noWrap align=3Dright><TT>-&nbsp;</TT></TD>
    <TD align=3Dright><TT>464&nbsp;</TT></TD>
    <TD align=3Dright><TT>0&nbsp;&nbsp;</TT></TD>
    <TD noWrap align=3Dright><TT>---&nbsp;&nbsp;</TT></TD>
    <TD noWrap><TT>&nbsp;R.DYFGAHTYER.I</TT></TD></TR>
  <TR>
    <TD align=3Dright>&nbsp;</TD>
    <TD align=3Dright><TT>1258.4701&nbsp;&nbsp;</TT></TD>
    <TD align=3Dright><TT>1257.4628&nbsp;&nbsp;</TT></TD>
    <TD align=3Dright><TT>1257.5414&nbsp;&nbsp;</TT></TD>
    <TD noWrap align=3Dright><TT>-62.52&nbsp;</TT></TD>
    <TD align=3Dright><TT>455&nbsp;</TT></TD>
    <TD noWrap align=3Dright><TT>-&nbsp;</TT></TD>
    <TD align=3Dright><TT>464&nbsp;</TT></TD>
    <TD align=3Dright><TT>0&nbsp;&nbsp;</TT></TD>
    <TD noWrap align=3Dright><TT>75&nbsp;&nbsp;</TT></TD>
    <TD noWrap><TT>&nbsp;R.DYFGAHTYER.I</TT></TD></TR>
  <TR>
    <TD align=3Dright>&nbsp;</TD>
    <TD align=3Dright><TT>2926.3674&nbsp;&nbsp;</TT></TD>
    <TD align=3Dright><TT>2925.3601&nbsp;&nbsp;</TT></TD>
    <TD align=3Dright><TT>2925.4252&nbsp;&nbsp;</TT></TD>
    <TD noWrap align=3Dright><TT>-22.25&nbsp;</TT></TD>
    <TD align=3Dright><TT>187&nbsp;</TT></TD>
    <TD noWrap align=3Dright><TT>-&nbsp;</TT></TD>
    <TD align=3Dright><TT>212&nbsp;</TT></TD>
    <TD align=3Dright><TT>1&nbsp;&nbsp;</TT></TD>
    <TD noWrap align=3Dright><TT>---&nbsp;&nbsp;</TT></TD>
    <TD noWrap><TT>&nbsp;K.MIHNGIEYGDMQLIAEAYDVLKSVGK.L + 2 Oxidation=20
    (M)</TT></TD></TR>
  <TR>
    <TD align=3Dright>&nbsp;</TD>
    <TD align=3Dright><TT>2926.3674&nbsp;&nbsp;</TT></TD>
    <TD align=3Dright><TT>2925.3601&nbsp;&nbsp;</TT></TD>
    <TD align=3Dright><TT>2925.4252&nbsp;&nbsp;</TT></TD>
    <TD noWrap align=3Dright><TT>-22.25&nbsp;</TT></TD>
    <TD align=3Dright><TT>187&nbsp;</TT></TD>
    <TD noWrap align=3Dright><TT>-&nbsp;</TT></TD>
    <TD align=3Dright><TT>212&nbsp;</TT></TD>
    <TD align=3Dright><TT>1&nbsp;&nbsp;</TT></TD>
    <TD noWrap align=3Dright><TT>---&nbsp;&nbsp;</TT></TD>
    <TD noWrap><TT>&nbsp;K.MIHNGIEYGDMQLIAEAYDVLKSVGK.L + 2 Oxidation=20
    (M)</TT></TD></TR></TBODY></TABLE>
<TABLE border=3D0 cellSpacing=3D0>
  <TBODY>
  <TR>
    <TD><TT>&nbsp;&nbsp;&nbsp;&nbsp;&nbsp;&nbsp;</TT></TD>
    <TD><TT><B>No match to: </B>734.3786, 825.0443, 842.4580, 862.4260,=20
      870.4858, 1325.6378, 1325.6378, 1386.6757, 1425.6117, 1425.6117,=20
      1441.5897, 1441.5897, 1564.6396, 1564.6396, 1803.8376, 1854.7872,=20
      2027.7323, 2027.7323, 2415.1401, 2415.1401,=20
2509.0720</TT></TD></TR></TBODY></TABLE><BR>
<TABLE border=3D0 cellSpacing=3D0>
  <TBODY>
  <TR>
    <TD><TT><B><A =
name=3DHit4>4.</A>&nbsp;&nbsp;&nbsp;&nbsp;</B></TT></TD>
    <TD noWrap><TT><A=20
      =
href=3D"http://zxw-pc/mascot/cgi/protein_view.pl?file=3D../data/20121225/=
F002420.dat&amp;hit=3D4"=20
      =
target=3D_blank>gi|332640276</A>&nbsp;&nbsp;&nbsp;&nbsp;<B>Mass:</B>&nbsp=
;53544&nbsp;&nbsp;&nbsp;&nbsp;<B>Score:</B>&nbsp;220&nbsp;&nbsp;&nbsp;&nb=
sp;<B>Expect:</B>&nbsp;1.9e-016&nbsp;&nbsp;<B>Matches:</B>&nbsp;9</TT></T=
D></TR>
  <TR>
    <TD>&nbsp;</TD>
    <TD noWrap><TT>6-phosphogluconate dehydrogenase [Arabidopsis=20
    thaliana]</TT></TD></TR></TBODY></TABLE>
<TABLE border=3D0 cellSpacing=3D0 cellPadding=3D0>
  <TBODY>
  <TR>
    <TD><TT>&nbsp;&nbsp;&nbsp;&nbsp;&nbsp;&nbsp;</TT></TD>
    <TD align=3Dright><TT><B>Observed&nbsp;&nbsp;</B></TT></TD>
    <TD noWrap align=3Dright><TT><B>Mr(expt)&nbsp;&nbsp;</B></TT></TD>
    <TD noWrap align=3Dright><TT><B>Mr(calc)&nbsp;&nbsp;</B></TT></TD>
    <TD align=3Dright><TT><B>&nbsp;ppm&nbsp;&nbsp;</B></TT></TD>
    <TD align=3Dright><TT><B>Start&nbsp;</B></TT></TD>
    <TD align=3Dright><TT><B>&nbsp;</B></TT></TD>
    <TD align=3Dright><TT><B>End&nbsp;</B></TT></TD>
    <TD align=3Dright><TT><B>Miss&nbsp;</B></TT></TD>
    <TD align=3Dright><TT><B>Ions&nbsp;</B></TT></TD>
    <TD><TT><B>&nbsp;Peptide</B></TT></TD></TR>
  <TR>
    <TD align=3Dright>&nbsp;</TD>
    <TD align=3Dright><TT>734.3786&nbsp;&nbsp;</TT></TD>
    <TD align=3Dright><TT>733.3713&nbsp;&nbsp;</TT></TD>
    <TD align=3Dright><TT>733.4123&nbsp;&nbsp;</TT></TD>
    <TD noWrap align=3Dright><TT>-55.82&nbsp;</TT></TD>
    <TD align=3Dright><TT>379&nbsp;</TT></TD>
    <TD noWrap align=3Dright><TT>-&nbsp;</TT></TD>
    <TD align=3Dright><TT>384&nbsp;</TT></TD>
    <TD align=3Dright><TT>0&nbsp;&nbsp;</TT></TD>
    <TD noWrap align=3Dright><TT>---&nbsp;&nbsp;</TT></TD>
    <TD noWrap><TT>&nbsp;R.AIFLDR.I</TT></TD></TR>
  <TR>
    <TD align=3Dright>&nbsp;</TD>
    <TD align=3Dright><TT>847.3646&nbsp;&nbsp;</TT></TD>
    <TD align=3Dright><TT>846.3573&nbsp;&nbsp;</TT></TD>
    <TD align=3Dright><TT>846.4083&nbsp;&nbsp;</TT></TD>
    <TD noWrap align=3Dright><TT>-60.29&nbsp;</TT></TD>
    <TD align=3Dright><TT>41&nbsp;</TT></TD>
    <TD noWrap align=3Dright><TT>-&nbsp;</TT></TD>
    <TD align=3Dright><TT>47&nbsp;</TT></TD>
    <TD align=3Dright><TT>0&nbsp;&nbsp;</TT></TD>
    <TD noWrap align=3Dright><TT>---&nbsp;&nbsp;</TT></TD>
    <TD noWrap><TT>&nbsp;K.VDETVER.A</TT></TD></TR>
  <TR>
    <TD align=3Dright>&nbsp;</TD>
    <TD align=3Dright><TT>1052.4871&nbsp;&nbsp;</TT></TD>
    <TD align=3Dright><TT>1051.4798&nbsp;&nbsp;</TT></TD>
    <TD align=3Dright><TT>1051.5451&nbsp;&nbsp;</TT></TD>
    <TD noWrap align=3Dright><TT>-62.05&nbsp;</TT></TD>
    <TD align=3Dright><TT>28&nbsp;</TT></TD>
    <TD noWrap align=3Dright><TT>-&nbsp;</TT></TD>
    <TD align=3Dright><TT>36&nbsp;</TT></TD>
    <TD align=3Dright><TT>0&nbsp;&nbsp;</TT></TD>
    <TD noWrap align=3Dright><TT>---&nbsp;&nbsp;</TT></TD>
    <TD noWrap><TT>&nbsp;K.GFPISVYNR.T</TT></TD></TR>
  <TR>
    <TD align=3Dright>&nbsp;</TD>
    <TD align=3Dright><TT>1052.4871&nbsp;&nbsp;</TT></TD>
    <TD align=3Dright><TT>1051.4798&nbsp;&nbsp;</TT></TD>
    <TD align=3Dright><TT>1051.5451&nbsp;&nbsp;</TT></TD>
    <TD noWrap align=3Dright><TT>-62.05&nbsp;</TT></TD>
    <TD align=3Dright><TT>28&nbsp;</TT></TD>
    <TD noWrap align=3Dright><TT>-&nbsp;</TT></TD>
    <TD align=3Dright><TT>36&nbsp;</TT></TD>
    <TD align=3Dright><TT>0&nbsp;&nbsp;</TT></TD>
    <TD noWrap align=3Dright><TT>55&nbsp;&nbsp;</TT></TD>
    <TD noWrap><TT>&nbsp;K.GFPISVYNR.T</TT></TD></TR>
  <TR>
    <TD align=3Dright>&nbsp;</TD>
    <TD align=3Dright><TT>1064.5038&nbsp;&nbsp;</TT></TD>
    <TD align=3Dright><TT>1063.4965&nbsp;&nbsp;</TT></TD>
    <TD align=3Dright><TT>1063.5662&nbsp;&nbsp;</TT></TD>
    <TD noWrap align=3Dright><TT>-65.51&nbsp;</TT></TD>
    <TD align=3Dright><TT>294&nbsp;</TT></TD>
    <TD noWrap align=3Dright><TT>-&nbsp;</TT></TD>
    <TD align=3Dright><TT>302&nbsp;</TT></TD>
    <TD align=3Dright><TT>1&nbsp;&nbsp;</TT></TD>
    <TD noWrap align=3Dright><TT>---&nbsp;&nbsp;</TT></TD>
    <TD noWrap><TT>&nbsp;R.FLSGLKDER.V</TT></TD></TR>
  <TR>
    <TD align=3Dright>&nbsp;</TD>
    <TD align=3Dright><TT>1064.5038&nbsp;&nbsp;</TT></TD>
    <TD align=3Dright><TT>1063.4965&nbsp;&nbsp;</TT></TD>
    <TD align=3Dright><TT>1063.5662&nbsp;&nbsp;</TT></TD>
    <TD noWrap align=3Dright><TT>-65.51&nbsp;</TT></TD>
    <TD align=3Dright><TT>294&nbsp;</TT></TD>
    <TD noWrap align=3Dright><TT>-&nbsp;</TT></TD>
    <TD align=3Dright><TT>302&nbsp;</TT></TD>
    <TD align=3Dright><TT>1&nbsp;&nbsp;</TT></TD>
    <TD noWrap align=3Dright><TT>56&nbsp;&nbsp;</TT></TD>
    <TD noWrap><TT>&nbsp;R.FLSGLKDER.V</TT></TD></TR>
  <TR>
    <TD align=3Dright>&nbsp;</TD>
    <TD align=3Dright><TT>1258.4701&nbsp;&nbsp;</TT></TD>
    <TD align=3Dright><TT>1257.4628&nbsp;&nbsp;</TT></TD>
    <TD align=3Dright><TT>1257.5414&nbsp;&nbsp;</TT></TD>
    <TD noWrap align=3Dright><TT>-62.52&nbsp;</TT></TD>
    <TD align=3Dright><TT>457&nbsp;</TT></TD>
    <TD noWrap align=3Dright><TT>-&nbsp;</TT></TD>
    <TD align=3Dright><TT>466&nbsp;</TT></TD>
    <TD align=3Dright><TT>0&nbsp;&nbsp;</TT></TD>
    <TD noWrap align=3Dright><TT>---&nbsp;&nbsp;</TT></TD>
    <TD noWrap><TT>&nbsp;R.DYFGAHTYER.T</TT></TD></TR>
  <TR>
    <TD align=3Dright>&nbsp;</TD>
    <TD align=3Dright><TT>1258.4701&nbsp;&nbsp;</TT></TD>
    <TD align=3Dright><TT>1257.4628&nbsp;&nbsp;</TT></TD>
    <TD align=3Dright><TT>1257.5414&nbsp;&nbsp;</TT></TD>
    <TD noWrap align=3Dright><TT>-62.52&nbsp;</TT></TD>
    <TD align=3Dright><TT>457&nbsp;</TT></TD>
    <TD noWrap align=3Dright><TT>-&nbsp;</TT></TD>
    <TD align=3Dright><TT>466&nbsp;</TT></TD>
    <TD align=3Dright><TT>0&nbsp;&nbsp;</TT></TD>
    <TD noWrap align=3Dright><TT>75&nbsp;&nbsp;</TT></TD>
    <TD noWrap><TT>&nbsp;R.DYFGAHTYER.T</TT></TD></TR>
  <TR>
    <TD align=3Dright>&nbsp;</TD>
    <TD align=3Dright><TT>2509.0720&nbsp;&nbsp;</TT></TD>
    <TD align=3Dright><TT>2508.0647&nbsp;&nbsp;</TT></TD>
    <TD align=3Dright><TT>2508.2029&nbsp;&nbsp;</TT></TD>
    <TD noWrap align=3Dright><TT>-55.07&nbsp;</TT></TD>
    <TD align=3Dright><TT>189&nbsp;</TT></TD>
    <TD noWrap align=3Dright><TT>-&nbsp;</TT></TD>
    <TD align=3Dright><TT>210&nbsp;</TT></TD>
    <TD align=3Dright><TT>0&nbsp;&nbsp;</TT></TD>
    <TD noWrap align=3Dright><TT>---&nbsp;&nbsp;</TT></TD>
    <TD =
noWrap><TT>&nbsp;K.MVHNGIEYGDMQLIAEAYDVLK.S</TT></TD></TR></TBODY></TABLE=
>
<TABLE border=3D0 cellSpacing=3D0>
  <TBODY>
  <TR>
    <TD><TT>&nbsp;&nbsp;&nbsp;&nbsp;&nbsp;&nbsp;</TT></TD>
    <TD><TT><B>No match to: </B>730.3709, 825.0443, 842.4580, 862.4260,=20
      870.4858, 1325.6378, 1325.6378, 1386.6757, 1425.6117, 1425.6117,=20
      1441.5897, 1441.5897, 1564.6396, 1564.6396, 1803.8376, 1854.7872,=20
      2027.7323, 2027.7323, 2415.1401, 2415.1401, 2926.3674,=20
  2926.3674</TT></TD></TR></TBODY></TABLE><BR>
<TABLE border=3D0 cellSpacing=3D0>
  <TBODY>
  <TR>
    <TD><TT><B><A =
name=3DHit5>5.</A>&nbsp;&nbsp;&nbsp;&nbsp;</B></TT></TD>
    <TD noWrap><TT><A=20
      =
href=3D"http://zxw-pc/mascot/cgi/protein_view.pl?file=3D../data/20121225/=
F002420.dat&amp;hit=3D5"=20
      =
target=3D_blank>gi|332640275</A>&nbsp;&nbsp;&nbsp;&nbsp;<B>Mass:</B>&nbsp=
;53544&nbsp;&nbsp;&nbsp;&nbsp;<B>Score:</B>&nbsp;220&nbsp;&nbsp;&nbsp;&nb=
sp;<B>Expect:</B>&nbsp;1.9e-016&nbsp;&nbsp;<B>Matches:</B>&nbsp;9</TT></T=
D></TR>
  <TR>
    <TD>&nbsp;</TD>
    <TD noWrap><TT>6-phosphogluconate dehydrogenase [Arabidopsis=20
    thaliana]</TT></TD></TR></TBODY></TABLE>
<TABLE border=3D0 cellSpacing=3D0 cellPadding=3D0>
  <TBODY>
  <TR>
    <TD><TT>&nbsp;&nbsp;&nbsp;&nbsp;&nbsp;&nbsp;</TT></TD>
    <TD align=3Dright><TT><B>Observed&nbsp;&nbsp;</B></TT></TD>
    <TD noWrap align=3Dright><TT><B>Mr(expt)&nbsp;&nbsp;</B></TT></TD>
    <TD noWrap align=3Dright><TT><B>Mr(calc)&nbsp;&nbsp;</B></TT></TD>
    <TD align=3Dright><TT><B>&nbsp;ppm&nbsp;&nbsp;</B></TT></TD>
    <TD align=3Dright><TT><B>Start&nbsp;</B></TT></TD>
    <TD align=3Dright><TT><B>&nbsp;</B></TT></TD>
    <TD align=3Dright><TT><B>End&nbsp;</B></TT></TD>
    <TD align=3Dright><TT><B>Miss&nbsp;</B></TT></TD>
    <TD align=3Dright><TT><B>Ions&nbsp;</B></TT></TD>
    <TD><TT><B>&nbsp;Peptide</B></TT></TD></TR>
  <TR>
    <TD align=3Dright>&nbsp;</TD>
    <TD align=3Dright><TT>734.3786&nbsp;&nbsp;</TT></TD>
    <TD align=3Dright><TT>733.3713&nbsp;&nbsp;</TT></TD>
    <TD align=3Dright><TT>733.4123&nbsp;&nbsp;</TT></TD>
    <TD noWrap align=3Dright><TT>-55.82&nbsp;</TT></TD>
    <TD align=3Dright><TT>379&nbsp;</TT></TD>
    <TD noWrap align=3Dright><TT>-&nbsp;</TT></TD>
    <TD align=3Dright><TT>384&nbsp;</TT></TD>
    <TD align=3Dright><TT>0&nbsp;&nbsp;</TT></TD>
    <TD noWrap align=3Dright><TT>---&nbsp;&nbsp;</TT></TD>
    <TD noWrap><TT>&nbsp;R.AIFLDR.I</TT></TD></TR>
  <TR>
    <TD align=3Dright>&nbsp;</TD>
    <TD align=3Dright><TT>847.3646&nbsp;&nbsp;</TT></TD>
    <TD align=3Dright><TT>846.3573&nbsp;&nbsp;</TT></TD>
    <TD align=3Dright><TT>846.4083&nbsp;&nbsp;</TT></TD>
    <TD noWrap align=3Dright><TT>-60.29&nbsp;</TT></TD>
    <TD align=3Dright><TT>41&nbsp;</TT></TD>
    <TD noWrap align=3Dright><TT>-&nbsp;</TT></TD>
    <TD align=3Dright><TT>47&nbsp;</TT></TD>
    <TD align=3Dright><TT>0&nbsp;&nbsp;</TT></TD>
    <TD noWrap align=3Dright><TT>---&nbsp;&nbsp;</TT></TD>
    <TD noWrap><TT>&nbsp;K.VDETVER.A</TT></TD></TR>
  <TR>
    <TD align=3Dright>&nbsp;</TD>
    <TD align=3Dright><TT>1052.4871&nbsp;&nbsp;</TT></TD>
    <TD align=3Dright><TT>1051.4798&nbsp;&nbsp;</TT></TD>
    <TD align=3Dright><TT>1051.5451&nbsp;&nbsp;</TT></TD>
    <TD noWrap align=3Dright><TT>-62.05&nbsp;</TT></TD>
    <TD align=3Dright><TT>28&nbsp;</TT></TD>
    <TD noWrap align=3Dright><TT>-&nbsp;</TT></TD>
    <TD align=3Dright><TT>36&nbsp;</TT></TD>
    <TD align=3Dright><TT>0&nbsp;&nbsp;</TT></TD>
    <TD noWrap align=3Dright><TT>---&nbsp;&nbsp;</TT></TD>
    <TD noWrap><TT>&nbsp;K.GFPISVYNR.T</TT></TD></TR>
  <TR>
    <TD align=3Dright>&nbsp;</TD>
    <TD align=3Dright><TT>1052.4871&nbsp;&nbsp;</TT></TD>
    <TD align=3Dright><TT>1051.4798&nbsp;&nbsp;</TT></TD>
    <TD align=3Dright><TT>1051.5451&nbsp;&nbsp;</TT></TD>
    <TD noWrap align=3Dright><TT>-62.05&nbsp;</TT></TD>
    <TD align=3Dright><TT>28&nbsp;</TT></TD>
    <TD noWrap align=3Dright><TT>-&nbsp;</TT></TD>
    <TD align=3Dright><TT>36&nbsp;</TT></TD>
    <TD align=3Dright><TT>0&nbsp;&nbsp;</TT></TD>
    <TD noWrap align=3Dright><TT>55&nbsp;&nbsp;</TT></TD>
    <TD noWrap><TT>&nbsp;K.GFPISVYNR.T</TT></TD></TR>
  <TR>
    <TD align=3Dright>&nbsp;</TD>
    <TD align=3Dright><TT>1064.5038&nbsp;&nbsp;</TT></TD>
    <TD align=3Dright><TT>1063.4965&nbsp;&nbsp;</TT></TD>
    <TD align=3Dright><TT>1063.5662&nbsp;&nbsp;</TT></TD>
    <TD noWrap align=3Dright><TT>-65.51&nbsp;</TT></TD>
    <TD align=3Dright><TT>294&nbsp;</TT></TD>
    <TD noWrap align=3Dright><TT>-&nbsp;</TT></TD>
    <TD align=3Dright><TT>302&nbsp;</TT></TD>
    <TD align=3Dright><TT>1&nbsp;&nbsp;</TT></TD>
    <TD noWrap align=3Dright><TT>---&nbsp;&nbsp;</TT></TD>
    <TD noWrap><TT>&nbsp;R.FLSGLKDER.V</TT></TD></TR>
  <TR>
    <TD align=3Dright>&nbsp;</TD>
    <TD align=3Dright><TT>1064.5038&nbsp;&nbsp;</TT></TD>
    <TD align=3Dright><TT>1063.4965&nbsp;&nbsp;</TT></TD>
    <TD align=3Dright><TT>1063.5662&nbsp;&nbsp;</TT></TD>
    <TD noWrap align=3Dright><TT>-65.51&nbsp;</TT></TD>
    <TD align=3Dright><TT>294&nbsp;</TT></TD>
    <TD noWrap align=3Dright><TT>-&nbsp;</TT></TD>
    <TD align=3Dright><TT>302&nbsp;</TT></TD>
    <TD align=3Dright><TT>1&nbsp;&nbsp;</TT></TD>
    <TD noWrap align=3Dright><TT>56&nbsp;&nbsp;</TT></TD>
    <TD noWrap><TT>&nbsp;R.FLSGLKDER.V</TT></TD></TR>
  <TR>
    <TD align=3Dright>&nbsp;</TD>
    <TD align=3Dright><TT>1258.4701&nbsp;&nbsp;</TT></TD>
    <TD align=3Dright><TT>1257.4628&nbsp;&nbsp;</TT></TD>
    <TD align=3Dright><TT>1257.5414&nbsp;&nbsp;</TT></TD>
    <TD noWrap align=3Dright><TT>-62.52&nbsp;</TT></TD>
    <TD align=3Dright><TT>457&nbsp;</TT></TD>
    <TD noWrap align=3Dright><TT>-&nbsp;</TT></TD>
    <TD align=3Dright><TT>466&nbsp;</TT></TD>
    <TD align=3Dright><TT>0&nbsp;&nbsp;</TT></TD>
    <TD noWrap align=3Dright><TT>---&nbsp;&nbsp;</TT></TD>
    <TD noWrap><TT>&nbsp;R.DYFGAHTYER.T</TT></TD></TR>
  <TR>
    <TD align=3Dright>&nbsp;</TD>
    <TD align=3Dright><TT>1258.4701&nbsp;&nbsp;</TT></TD>
    <TD align=3Dright><TT>1257.4628&nbsp;&nbsp;</TT></TD>
    <TD align=3Dright><TT>1257.5414&nbsp;&nbsp;</TT></TD>
    <TD noWrap align=3Dright><TT>-62.52&nbsp;</TT></TD>
    <TD align=3Dright><TT>457&nbsp;</TT></TD>
    <TD noWrap align=3Dright><TT>-&nbsp;</TT></TD>
    <TD align=3Dright><TT>466&nbsp;</TT></TD>
    <TD align=3Dright><TT>0&nbsp;&nbsp;</TT></TD>
    <TD noWrap align=3Dright><TT>75&nbsp;&nbsp;</TT></TD>
    <TD noWrap><TT>&nbsp;R.DYFGAHTYER.T</TT></TD></TR>
  <TR>
    <TD align=3Dright>&nbsp;</TD>
    <TD align=3Dright><TT>2509.0720&nbsp;&nbsp;</TT></TD>
    <TD align=3Dright><TT>2508.0647&nbsp;&nbsp;</TT></TD>
    <TD align=3Dright><TT>2508.2029&nbsp;&nbsp;</TT></TD>
    <TD noWrap align=3Dright><TT>-55.07&nbsp;</TT></TD>
    <TD align=3Dright><TT>189&nbsp;</TT></TD>
    <TD noWrap align=3Dright><TT>-&nbsp;</TT></TD>
    <TD align=3Dright><TT>210&nbsp;</TT></TD>
    <TD align=3Dright><TT>0&nbsp;&nbsp;</TT></TD>
    <TD noWrap align=3Dright><TT>---&nbsp;&nbsp;</TT></TD>
    <TD =
noWrap><TT>&nbsp;K.MVHNGIEYGDMQLIAEAYDVLK.S</TT></TD></TR></TBODY></TABLE=
>
<TABLE border=3D0 cellSpacing=3D0>
  <TBODY>
  <TR>
    <TD><TT>&nbsp;&nbsp;&nbsp;&nbsp;&nbsp;&nbsp;</TT></TD>
    <TD><TT><B>No match to: </B>730.3709, 825.0443, 842.4580, 862.4260,=20
      870.4858, 1325.6378, 1325.6378, 1386.6757, 1425.6117, 1425.6117,=20
      1441.5897, 1441.5897, 1564.6396, 1564.6396, 1803.8376, 1854.7872,=20
      2027.7323, 2027.7323, 2415.1401, 2415.1401, 2926.3674,=20
  2926.3674</TT></TD></TR></TBODY></TABLE><BR>
<TABLE border=3D0 cellSpacing=3D0>
  <TBODY>
  <TR>
    <TD><TT><B><A =
name=3DHit6>6.</A>&nbsp;&nbsp;&nbsp;&nbsp;</B></TT></TD>
    <TD noWrap><TT><A=20
      =
href=3D"http://zxw-pc/mascot/cgi/protein_view.pl?file=3D../data/20121225/=
F002420.dat&amp;hit=3D6"=20
      =
target=3D_blank>gi|30678559</A>&nbsp;&nbsp;&nbsp;&nbsp;<B>Mass:</B>&nbsp;=
53544&nbsp;&nbsp;&nbsp;&nbsp;<B>Score:</B>&nbsp;220&nbsp;&nbsp;&nbsp;&nbs=
p;<B>Expect:</B>&nbsp;1.9e-016&nbsp;&nbsp;<B>Matches:</B>&nbsp;9</TT></TD=
></TR>
  <TR>
    <TD>&nbsp;</TD>
    <TD noWrap><TT>6-phosphogluconate dehydrogenase [Arabidopsis=20
    thaliana]</TT></TD></TR></TBODY></TABLE>
<TABLE border=3D0 cellSpacing=3D0 cellPadding=3D0>
  <TBODY>
  <TR>
    <TD><TT>&nbsp;&nbsp;&nbsp;&nbsp;&nbsp;&nbsp;</TT></TD>
    <TD align=3Dright><TT><B>Observed&nbsp;&nbsp;</B></TT></TD>
    <TD noWrap align=3Dright><TT><B>Mr(expt)&nbsp;&nbsp;</B></TT></TD>
    <TD noWrap align=3Dright><TT><B>Mr(calc)&nbsp;&nbsp;</B></TT></TD>
    <TD align=3Dright><TT><B>&nbsp;ppm&nbsp;&nbsp;</B></TT></TD>
    <TD align=3Dright><TT><B>Start&nbsp;</B></TT></TD>
    <TD align=3Dright><TT><B>&nbsp;</B></TT></TD>
    <TD align=3Dright><TT><B>End&nbsp;</B></TT></TD>
    <TD align=3Dright><TT><B>Miss&nbsp;</B></TT></TD>
    <TD align=3Dright><TT><B>Ions&nbsp;</B></TT></TD>
    <TD><TT><B>&nbsp;Peptide</B></TT></TD></TR>
  <TR>
    <TD align=3Dright>&nbsp;</TD>
    <TD align=3Dright><TT>734.3786&nbsp;&nbsp;</TT></TD>
    <TD align=3Dright><TT>733.3713&nbsp;&nbsp;</TT></TD>
    <TD align=3Dright><TT>733.4123&nbsp;&nbsp;</TT></TD>
    <TD noWrap align=3Dright><TT>-55.82&nbsp;</TT></TD>
    <TD align=3Dright><TT>379&nbsp;</TT></TD>
    <TD noWrap align=3Dright><TT>-&nbsp;</TT></TD>
    <TD align=3Dright><TT>384&nbsp;</TT></TD>
    <TD align=3Dright><TT>0&nbsp;&nbsp;</TT></TD>
    <TD noWrap align=3Dright><TT>---&nbsp;&nbsp;</TT></TD>
    <TD noWrap><TT>&nbsp;R.AIFLDR.I</TT></TD></TR>
  <TR>
    <TD align=3Dright>&nbsp;</TD>
    <TD align=3Dright><TT>847.3646&nbsp;&nbsp;</TT></TD>
    <TD align=3Dright><TT>846.3573&nbsp;&nbsp;</TT></TD>
    <TD align=3Dright><TT>846.4083&nbsp;&nbsp;</TT></TD>
    <TD noWrap align=3Dright><TT>-60.29&nbsp;</TT></TD>
    <TD align=3Dright><TT>41&nbsp;</TT></TD>
    <TD noWrap align=3Dright><TT>-&nbsp;</TT></TD>
    <TD align=3Dright><TT>47&nbsp;</TT></TD>
    <TD align=3Dright><TT>0&nbsp;&nbsp;</TT></TD>
    <TD noWrap align=3Dright><TT>---&nbsp;&nbsp;</TT></TD>
    <TD noWrap><TT>&nbsp;K.VDETVER.A</TT></TD></TR>
  <TR>
    <TD align=3Dright>&nbsp;</TD>
    <TD align=3Dright><TT>1052.4871&nbsp;&nbsp;</TT></TD>
    <TD align=3Dright><TT>1051.4798&nbsp;&nbsp;</TT></TD>
    <TD align=3Dright><TT>1051.5451&nbsp;&nbsp;</TT></TD>
    <TD noWrap align=3Dright><TT>-62.05&nbsp;</TT></TD>
    <TD align=3Dright><TT>28&nbsp;</TT></TD>
    <TD noWrap align=3Dright><TT>-&nbsp;</TT></TD>
    <TD align=3Dright><TT>36&nbsp;</TT></TD>
    <TD align=3Dright><TT>0&nbsp;&nbsp;</TT></TD>
    <TD noWrap align=3Dright><TT>---&nbsp;&nbsp;</TT></TD>
    <TD noWrap><TT>&nbsp;K.GFPISVYNR.T</TT></TD></TR>
  <TR>
    <TD align=3Dright>&nbsp;</TD>
    <TD align=3Dright><TT>1052.4871&nbsp;&nbsp;</TT></TD>
    <TD align=3Dright><TT>1051.4798&nbsp;&nbsp;</TT></TD>
    <TD align=3Dright><TT>1051.5451&nbsp;&nbsp;</TT></TD>
    <TD noWrap align=3Dright><TT>-62.05&nbsp;</TT></TD>
    <TD align=3Dright><TT>28&nbsp;</TT></TD>
    <TD noWrap align=3Dright><TT>-&nbsp;</TT></TD>
    <TD align=3Dright><TT>36&nbsp;</TT></TD>
    <TD align=3Dright><TT>0&nbsp;&nbsp;</TT></TD>
    <TD noWrap align=3Dright><TT>55&nbsp;&nbsp;</TT></TD>
    <TD noWrap><TT>&nbsp;K.GFPISVYNR.T</TT></TD></TR>
  <TR>
    <TD align=3Dright>&nbsp;</TD>
    <TD align=3Dright><TT>1064.5038&nbsp;&nbsp;</TT></TD>
    <TD align=3Dright><TT>1063.4965&nbsp;&nbsp;</TT></TD>
    <TD align=3Dright><TT>1063.5662&nbsp;&nbsp;</TT></TD>
    <TD noWrap align=3Dright><TT>-65.51&nbsp;</TT></TD>
    <TD align=3Dright><TT>294&nbsp;</TT></TD>
    <TD noWrap align=3Dright><TT>-&nbsp;</TT></TD>
    <TD align=3Dright><TT>302&nbsp;</TT></TD>
    <TD align=3Dright><TT>1&nbsp;&nbsp;</TT></TD>
    <TD noWrap align=3Dright><TT>---&nbsp;&nbsp;</TT></TD>
    <TD noWrap><TT>&nbsp;R.FLSGLKDER.V</TT></TD></TR>
  <TR>
    <TD align=3Dright>&nbsp;</TD>
    <TD align=3Dright><TT>1064.5038&nbsp;&nbsp;</TT></TD>
    <TD align=3Dright><TT>1063.4965&nbsp;&nbsp;</TT></TD>
    <TD align=3Dright><TT>1063.5662&nbsp;&nbsp;</TT></TD>
    <TD noWrap align=3Dright><TT>-65.51&nbsp;</TT></TD>
    <TD align=3Dright><TT>294&nbsp;</TT></TD>
    <TD noWrap align=3Dright><TT>-&nbsp;</TT></TD>
    <TD align=3Dright><TT>302&nbsp;</TT></TD>
    <TD align=3Dright><TT>1&nbsp;&nbsp;</TT></TD>
    <TD noWrap align=3Dright><TT>56&nbsp;&nbsp;</TT></TD>
    <TD noWrap><TT>&nbsp;R.FLSGLKDER.V</TT></TD></TR>
  <TR>
    <TD align=3Dright>&nbsp;</TD>
    <TD align=3Dright><TT>1258.4701&nbsp;&nbsp;</TT></TD>
    <TD align=3Dright><TT>1257.4628&nbsp;&nbsp;</TT></TD>
    <TD align=3Dright><TT>1257.5414&nbsp;&nbsp;</TT></TD>
    <TD noWrap align=3Dright><TT>-62.52&nbsp;</TT></TD>
    <TD align=3Dright><TT>457&nbsp;</TT></TD>
    <TD noWrap align=3Dright><TT>-&nbsp;</TT></TD>
    <TD align=3Dright><TT>466&nbsp;</TT></TD>
    <TD align=3Dright><TT>0&nbsp;&nbsp;</TT></TD>
    <TD noWrap align=3Dright><TT>---&nbsp;&nbsp;</TT></TD>
    <TD noWrap><TT>&nbsp;R.DYFGAHTYER.T</TT></TD></TR>
  <TR>
    <TD align=3Dright>&nbsp;</TD>
    <TD align=3Dright><TT>1258.4701&nbsp;&nbsp;</TT></TD>
    <TD align=3Dright><TT>1257.4628&nbsp;&nbsp;</TT></TD>
    <TD align=3Dright><TT>1257.5414&nbsp;&nbsp;</TT></TD>
    <TD noWrap align=3Dright><TT>-62.52&nbsp;</TT></TD>
    <TD align=3Dright><TT>457&nbsp;</TT></TD>
    <TD noWrap align=3Dright><TT>-&nbsp;</TT></TD>
    <TD align=3Dright><TT>466&nbsp;</TT></TD>
    <TD align=3Dright><TT>0&nbsp;&nbsp;</TT></TD>
    <TD noWrap align=3Dright><TT>75&nbsp;&nbsp;</TT></TD>
    <TD noWrap><TT>&nbsp;R.DYFGAHTYER.T</TT></TD></TR>
  <TR>
    <TD align=3Dright>&nbsp;</TD>
    <TD align=3Dright><TT>2509.0720&nbsp;&nbsp;</TT></TD>
    <TD align=3Dright><TT>2508.0647&nbsp;&nbsp;</TT></TD>
    <TD align=3Dright><TT>2508.2029&nbsp;&nbsp;</TT></TD>
    <TD noWrap align=3Dright><TT>-55.07&nbsp;</TT></TD>
    <TD align=3Dright><TT>189&nbsp;</TT></TD>
    <TD noWrap align=3Dright><TT>-&nbsp;</TT></TD>
    <TD align=3Dright><TT>210&nbsp;</TT></TD>
    <TD align=3Dright><TT>0&nbsp;&nbsp;</TT></TD>
    <TD noWrap align=3Dright><TT>---&nbsp;&nbsp;</TT></TD>
    <TD =
noWrap><TT>&nbsp;K.MVHNGIEYGDMQLIAEAYDVLK.S</TT></TD></TR></TBODY></TABLE=
>
<TABLE border=3D0 cellSpacing=3D0>
  <TBODY>
  <TR>
    <TD><TT>&nbsp;&nbsp;&nbsp;&nbsp;&nbsp;&nbsp;</TT></TD>
    <TD><TT><B>No match to: </B>730.3709, 825.0443, 842.4580, 862.4260,=20
      870.4858, 1325.6378, 1325.6378, 1386.6757, 1425.6117, 1425.6117,=20
      1441.5897, 1441.5897, 1564.6396, 1564.6396, 1803.8376, 1854.7872,=20
      2027.7323, 2027.7323, 2415.1401, 2415.1401, 2926.3674,=20
  2926.3674</TT></TD></TR></TBODY></TABLE><BR>
<TABLE border=3D0 cellSpacing=3D0>
  <TBODY>
  <TR>
    <TD><TT><B><A =
name=3DHit7>7.</A>&nbsp;&nbsp;&nbsp;&nbsp;</B></TT></TD>
    <TD noWrap><TT><A=20
      =
href=3D"http://zxw-pc/mascot/cgi/protein_view.pl?file=3D../data/20121225/=
F002420.dat&amp;hit=3D7"=20
      =
target=3D_blank>gi|15232888</A>&nbsp;&nbsp;&nbsp;&nbsp;<B>Mass:</B>&nbsp;=
53544&nbsp;&nbsp;&nbsp;&nbsp;<B>Score:</B>&nbsp;220&nbsp;&nbsp;&nbsp;&nbs=
p;<B>Expect:</B>&nbsp;1.9e-016&nbsp;&nbsp;<B>Matches:</B>&nbsp;9</TT></TD=
></TR>
  <TR>
    <TD>&nbsp;</TD>
    <TD noWrap><TT>6-phosphogluconate dehydrogenase [Arabidopsis=20
    thaliana]</TT></TD></TR></TBODY></TABLE>
<TABLE border=3D0 cellSpacing=3D0 cellPadding=3D0>
  <TBODY>
  <TR>
    <TD><TT>&nbsp;&nbsp;&nbsp;&nbsp;&nbsp;&nbsp;</TT></TD>
    <TD align=3Dright><TT><B>Observed&nbsp;&nbsp;</B></TT></TD>
    <TD noWrap align=3Dright><TT><B>Mr(expt)&nbsp;&nbsp;</B></TT></TD>
    <TD noWrap align=3Dright><TT><B>Mr(calc)&nbsp;&nbsp;</B></TT></TD>
    <TD align=3Dright><TT><B>&nbsp;ppm&nbsp;&nbsp;</B></TT></TD>
    <TD align=3Dright><TT><B>Start&nbsp;</B></TT></TD>
    <TD align=3Dright><TT><B>&nbsp;</B></TT></TD>
    <TD align=3Dright><TT><B>End&nbsp;</B></TT></TD>
    <TD align=3Dright><TT><B>Miss&nbsp;</B></TT></TD>
    <TD align=3Dright><TT><B>Ions&nbsp;</B></TT></TD>
    <TD><TT><B>&nbsp;Peptide</B></TT></TD></TR>
  <TR>
    <TD align=3Dright>&nbsp;</TD>
    <TD align=3Dright><TT>734.3786&nbsp;&nbsp;</TT></TD>
    <TD align=3Dright><TT>733.3713&nbsp;&nbsp;</TT></TD>
    <TD align=3Dright><TT>733.4123&nbsp;&nbsp;</TT></TD>
    <TD noWrap align=3Dright><TT>-55.82&nbsp;</TT></TD>
    <TD align=3Dright><TT>379&nbsp;</TT></TD>
    <TD noWrap align=3Dright><TT>-&nbsp;</TT></TD>
    <TD align=3Dright><TT>384&nbsp;</TT></TD>
    <TD align=3Dright><TT>0&nbsp;&nbsp;</TT></TD>
    <TD noWrap align=3Dright><TT>---&nbsp;&nbsp;</TT></TD>
    <TD noWrap><TT>&nbsp;R.AIFLDR.I</TT></TD></TR>
  <TR>
    <TD align=3Dright>&nbsp;</TD>
    <TD align=3Dright><TT>847.3646&nbsp;&nbsp;</TT></TD>
    <TD align=3Dright><TT>846.3573&nbsp;&nbsp;</TT></TD>
    <TD align=3Dright><TT>846.4083&nbsp;&nbsp;</TT></TD>
    <TD noWrap align=3Dright><TT>-60.29&nbsp;</TT></TD>
    <TD align=3Dright><TT>41&nbsp;</TT></TD>
    <TD noWrap align=3Dright><TT>-&nbsp;</TT></TD>
    <TD align=3Dright><TT>47&nbsp;</TT></TD>
    <TD align=3Dright><TT>0&nbsp;&nbsp;</TT></TD>
    <TD noWrap align=3Dright><TT>---&nbsp;&nbsp;</TT></TD>
    <TD noWrap><TT>&nbsp;K.VDETVER.A</TT></TD></TR>
  <TR>
    <TD align=3Dright>&nbsp;</TD>
    <TD align=3Dright><TT>1052.4871&nbsp;&nbsp;</TT></TD>
    <TD align=3Dright><TT>1051.4798&nbsp;&nbsp;</TT></TD>
    <TD align=3Dright><TT>1051.5451&nbsp;&nbsp;</TT></TD>
    <TD noWrap align=3Dright><TT>-62.05&nbsp;</TT></TD>
    <TD align=3Dright><TT>28&nbsp;</TT></TD>
    <TD noWrap align=3Dright><TT>-&nbsp;</TT></TD>
    <TD align=3Dright><TT>36&nbsp;</TT></TD>
    <TD align=3Dright><TT>0&nbsp;&nbsp;</TT></TD>
    <TD noWrap align=3Dright><TT>---&nbsp;&nbsp;</TT></TD>
    <TD noWrap><TT>&nbsp;K.GFPISVYNR.T</TT></TD></TR>
  <TR>
    <TD align=3Dright>&nbsp;</TD>
    <TD align=3Dright><TT>1052.4871&nbsp;&nbsp;</TT></TD>
    <TD align=3Dright><TT>1051.4798&nbsp;&nbsp;</TT></TD>
    <TD align=3Dright><TT>1051.5451&nbsp;&nbsp;</TT></TD>
    <TD noWrap align=3Dright><TT>-62.05&nbsp;</TT></TD>
    <TD align=3Dright><TT>28&nbsp;</TT></TD>
    <TD noWrap align=3Dright><TT>-&nbsp;</TT></TD>
    <TD align=3Dright><TT>36&nbsp;</TT></TD>
    <TD align=3Dright><TT>0&nbsp;&nbsp;</TT></TD>
    <TD noWrap align=3Dright><TT>55&nbsp;&nbsp;</TT></TD>
    <TD noWrap><TT>&nbsp;K.GFPISVYNR.T</TT></TD></TR>
  <TR>
    <TD align=3Dright>&nbsp;</TD>
    <TD align=3Dright><TT>1064.5038&nbsp;&nbsp;</TT></TD>
    <TD align=3Dright><TT>1063.4965&nbsp;&nbsp;</TT></TD>
    <TD align=3Dright><TT>1063.5662&nbsp;&nbsp;</TT></TD>
    <TD noWrap align=3Dright><TT>-65.51&nbsp;</TT></TD>
    <TD align=3Dright><TT>294&nbsp;</TT></TD>
    <TD noWrap align=3Dright><TT>-&nbsp;</TT></TD>
    <TD align=3Dright><TT>302&nbsp;</TT></TD>
    <TD align=3Dright><TT>1&nbsp;&nbsp;</TT></TD>
    <TD noWrap align=3Dright><TT>---&nbsp;&nbsp;</TT></TD>
    <TD noWrap><TT>&nbsp;R.FLSGLKDER.V</TT></TD></TR>
  <TR>
    <TD align=3Dright>&nbsp;</TD>
    <TD align=3Dright><TT>1064.5038&nbsp;&nbsp;</TT></TD>
    <TD align=3Dright><TT>1063.4965&nbsp;&nbsp;</TT></TD>
    <TD align=3Dright><TT>1063.5662&nbsp;&nbsp;</TT></TD>
    <TD noWrap align=3Dright><TT>-65.51&nbsp;</TT></TD>
    <TD align=3Dright><TT>294&nbsp;</TT></TD>
    <TD noWrap align=3Dright><TT>-&nbsp;</TT></TD>
    <TD align=3Dright><TT>302&nbsp;</TT></TD>
    <TD align=3Dright><TT>1&nbsp;&nbsp;</TT></TD>
    <TD noWrap align=3Dright><TT>56&nbsp;&nbsp;</TT></TD>
    <TD noWrap><TT>&nbsp;R.FLSGLKDER.V</TT></TD></TR>
  <TR>
    <TD align=3Dright>&nbsp;</TD>
    <TD align=3Dright><TT>1258.4701&nbsp;&nbsp;</TT></TD>
    <TD align=3Dright><TT>1257.4628&nbsp;&nbsp;</TT></TD>
    <TD align=3Dright><TT>1257.5414&nbsp;&nbsp;</TT></TD>
    <TD noWrap align=3Dright><TT>-62.52&nbsp;</TT></TD>
    <TD align=3Dright><TT>457&nbsp;</TT></TD>
    <TD noWrap align=3Dright><TT>-&nbsp;</TT></TD>
    <TD align=3Dright><TT>466&nbsp;</TT></TD>
    <TD align=3Dright><TT>0&nbsp;&nbsp;</TT></TD>
    <TD noWrap align=3Dright><TT>---&nbsp;&nbsp;</TT></TD>
    <TD noWrap><TT>&nbsp;R.DYFGAHTYER.T</TT></TD></TR>
  <TR>
    <TD align=3Dright>&nbsp;</TD>
    <TD align=3Dright><TT>1258.4701&nbsp;&nbsp;</TT></TD>
    <TD align=3Dright><TT>1257.4628&nbsp;&nbsp;</TT></TD>
    <TD align=3Dright><TT>1257.5414&nbsp;&nbsp;</TT></TD>
    <TD noWrap align=3Dright><TT>-62.52&nbsp;</TT></TD>
    <TD align=3Dright><TT>457&nbsp;</TT></TD>
    <TD noWrap align=3Dright><TT>-&nbsp;</TT></TD>
    <TD align=3Dright><TT>466&nbsp;</TT></TD>
    <TD align=3Dright><TT>0&nbsp;&nbsp;</TT></TD>
    <TD noWrap align=3Dright><TT>75&nbsp;&nbsp;</TT></TD>
    <TD noWrap><TT>&nbsp;R.DYFGAHTYER.T</TT></TD></TR>
  <TR>
    <TD align=3Dright>&nbsp;</TD>
    <TD align=3Dright><TT>2509.0720&nbsp;&nbsp;</TT></TD>
    <TD align=3Dright><TT>2508.0647&nbsp;&nbsp;</TT></TD>
    <TD align=3Dright><TT>2508.2029&nbsp;&nbsp;</TT></TD>
    <TD noWrap align=3Dright><TT>-55.07&nbsp;</TT></TD>
    <TD align=3Dright><TT>189&nbsp;</TT></TD>
    <TD noWrap align=3Dright><TT>-&nbsp;</TT></TD>
    <TD align=3Dright><TT>210&nbsp;</TT></TD>
    <TD align=3Dright><TT>0&nbsp;&nbsp;</TT></TD>
    <TD noWrap align=3Dright><TT>---&nbsp;&nbsp;</TT></TD>
    <TD =
noWrap><TT>&nbsp;K.MVHNGIEYGDMQLIAEAYDVLK.S</TT></TD></TR></TBODY></TABLE=
>
<TABLE border=3D0 cellSpacing=3D0>
  <TBODY>
  <TR>
    <TD><TT>&nbsp;&nbsp;&nbsp;&nbsp;&nbsp;&nbsp;</TT></TD>
    <TD><TT><B>No match to: </B>730.3709, 825.0443, 842.4580, 862.4260,=20
      870.4858, 1325.6378, 1325.6378, 1386.6757, 1425.6117, 1425.6117,=20
      1441.5897, 1441.5897, 1564.6396, 1564.6396, 1803.8376, 1854.7872,=20
      2027.7323, 2027.7323, 2415.1401, 2415.1401, 2926.3674,=20
  2926.3674</TT></TD></TR></TBODY></TABLE><BR>
<TABLE border=3D0 cellSpacing=3D0>
  <TBODY>
  <TR>
    <TD><TT><B><A =
name=3DHit8>8.</A>&nbsp;&nbsp;&nbsp;&nbsp;</B></TT></TD>
    <TD noWrap><TT><A=20
      =
href=3D"http://zxw-pc/mascot/cgi/protein_view.pl?file=3D../data/20121225/=
F002420.dat&amp;hit=3D8"=20
      =
target=3D_blank>gi|298549337</A>&nbsp;&nbsp;&nbsp;&nbsp;<B>Mass:</B>&nbsp=
;53544&nbsp;&nbsp;&nbsp;&nbsp;<B>Score:</B>&nbsp;220&nbsp;&nbsp;&nbsp;&nb=
sp;<B>Expect:</B>&nbsp;1.9e-016&nbsp;&nbsp;<B>Matches:</B>&nbsp;9</TT></T=
D></TR>
  <TR>
    <TD>&nbsp;</TD>
    <TD noWrap><TT>unnamed protein product [Arabidopsis=20
  thaliana]</TT></TD></TR></TBODY></TABLE>
<TABLE border=3D0 cellSpacing=3D0 cellPadding=3D0>
  <TBODY>
  <TR>
    <TD><TT>&nbsp;&nbsp;&nbsp;&nbsp;&nbsp;&nbsp;</TT></TD>
    <TD align=3Dright><TT><B>Observed&nbsp;&nbsp;</B></TT></TD>
    <TD noWrap align=3Dright><TT><B>Mr(expt)&nbsp;&nbsp;</B></TT></TD>
    <TD noWrap align=3Dright><TT><B>Mr(calc)&nbsp;&nbsp;</B></TT></TD>
    <TD align=3Dright><TT><B>&nbsp;ppm&nbsp;&nbsp;</B></TT></TD>
    <TD align=3Dright><TT><B>Start&nbsp;</B></TT></TD>
    <TD align=3Dright><TT><B>&nbsp;</B></TT></TD>
    <TD align=3Dright><TT><B>End&nbsp;</B></TT></TD>
    <TD align=3Dright><TT><B>Miss&nbsp;</B></TT></TD>
    <TD align=3Dright><TT><B>Ions&nbsp;</B></TT></TD>
    <TD><TT><B>&nbsp;Peptide</B></TT></TD></TR>
  <TR>
    <TD align=3Dright>&nbsp;</TD>
    <TD align=3Dright><TT>734.3786&nbsp;&nbsp;</TT></TD>
    <TD align=3Dright><TT>733.3713&nbsp;&nbsp;</TT></TD>
    <TD align=3Dright><TT>733.4123&nbsp;&nbsp;</TT></TD>
    <TD noWrap align=3Dright><TT>-55.82&nbsp;</TT></TD>
    <TD align=3Dright><TT>379&nbsp;</TT></TD>
    <TD noWrap align=3Dright><TT>-&nbsp;</TT></TD>
    <TD align=3Dright><TT>384&nbsp;</TT></TD>
    <TD align=3Dright><TT>0&nbsp;&nbsp;</TT></TD>
    <TD noWrap align=3Dright><TT>---&nbsp;&nbsp;</TT></TD>
    <TD noWrap><TT>&nbsp;R.AIFLDR.I</TT></TD></TR>
  <TR>
    <TD align=3Dright>&nbsp;</TD>
    <TD align=3Dright><TT>847.3646&nbsp;&nbsp;</TT></TD>
    <TD align=3Dright><TT>846.3573&nbsp;&nbsp;</TT></TD>
    <TD align=3Dright><TT>846.4083&nbsp;&nbsp;</TT></TD>
    <TD noWrap align=3Dright><TT>-60.29&nbsp;</TT></TD>
    <TD align=3Dright><TT>41&nbsp;</TT></TD>
    <TD noWrap align=3Dright><TT>-&nbsp;</TT></TD>
    <TD align=3Dright><TT>47&nbsp;</TT></TD>
    <TD align=3Dright><TT>0&nbsp;&nbsp;</TT></TD>
    <TD noWrap align=3Dright><TT>---&nbsp;&nbsp;</TT></TD>
    <TD noWrap><TT>&nbsp;K.VDETVER.A</TT></TD></TR>
  <TR>
    <TD align=3Dright>&nbsp;</TD>
    <TD align=3Dright><TT>1052.4871&nbsp;&nbsp;</TT></TD>
    <TD align=3Dright><TT>1051.4798&nbsp;&nbsp;</TT></TD>
    <TD align=3Dright><TT>1051.5451&nbsp;&nbsp;</TT></TD>
    <TD noWrap align=3Dright><TT>-62.05&nbsp;</TT></TD>
    <TD align=3Dright><TT>28&nbsp;</TT></TD>
    <TD noWrap align=3Dright><TT>-&nbsp;</TT></TD>
    <TD align=3Dright><TT>36&nbsp;</TT></TD>
    <TD align=3Dright><TT>0&nbsp;&nbsp;</TT></TD>
    <TD noWrap align=3Dright><TT>---&nbsp;&nbsp;</TT></TD>
    <TD noWrap><TT>&nbsp;K.GFPISVYNR.T</TT></TD></TR>
  <TR>
    <TD align=3Dright>&nbsp;</TD>
    <TD align=3Dright><TT>1052.4871&nbsp;&nbsp;</TT></TD>
    <TD align=3Dright><TT>1051.4798&nbsp;&nbsp;</TT></TD>
    <TD align=3Dright><TT>1051.5451&nbsp;&nbsp;</TT></TD>
    <TD noWrap align=3Dright><TT>-62.05&nbsp;</TT></TD>
    <TD align=3Dright><TT>28&nbsp;</TT></TD>
    <TD noWrap align=3Dright><TT>-&nbsp;</TT></TD>
    <TD align=3Dright><TT>36&nbsp;</TT></TD>
    <TD align=3Dright><TT>0&nbsp;&nbsp;</TT></TD>
    <TD noWrap align=3Dright><TT>55&nbsp;&nbsp;</TT></TD>
    <TD noWrap><TT>&nbsp;K.GFPISVYNR.T</TT></TD></TR>
  <TR>
    <TD align=3Dright>&nbsp;</TD>
    <TD align=3Dright><TT>1064.5038&nbsp;&nbsp;</TT></TD>
    <TD align=3Dright><TT>1063.4965&nbsp;&nbsp;</TT></TD>
    <TD align=3Dright><TT>1063.5662&nbsp;&nbsp;</TT></TD>
    <TD noWrap align=3Dright><TT>-65.51&nbsp;</TT></TD>
    <TD align=3Dright><TT>294&nbsp;</TT></TD>
    <TD noWrap align=3Dright><TT>-&nbsp;</TT></TD>
    <TD align=3Dright><TT>302&nbsp;</TT></TD>
    <TD align=3Dright><TT>1&nbsp;&nbsp;</TT></TD>
    <TD noWrap align=3Dright><TT>---&nbsp;&nbsp;</TT></TD>
    <TD noWrap><TT>&nbsp;R.FLSGLKDER.V</TT></TD></TR>
  <TR>
    <TD align=3Dright>&nbsp;</TD>
    <TD align=3Dright><TT>1064.5038&nbsp;&nbsp;</TT></TD>
    <TD align=3Dright><TT>1063.4965&nbsp;&nbsp;</TT></TD>
    <TD align=3Dright><TT>1063.5662&nbsp;&nbsp;</TT></TD>
    <TD noWrap align=3Dright><TT>-65.51&nbsp;</TT></TD>
    <TD align=3Dright><TT>294&nbsp;</TT></TD>
    <TD noWrap align=3Dright><TT>-&nbsp;</TT></TD>
    <TD align=3Dright><TT>302&nbsp;</TT></TD>
    <TD align=3Dright><TT>1&nbsp;&nbsp;</TT></TD>
    <TD noWrap align=3Dright><TT>56&nbsp;&nbsp;</TT></TD>
    <TD noWrap><TT>&nbsp;R.FLSGLKDER.V</TT></TD></TR>
  <TR>
    <TD align=3Dright>&nbsp;</TD>
    <TD align=3Dright><TT>1258.4701&nbsp;&nbsp;</TT></TD>
    <TD align=3Dright><TT>1257.4628&nbsp;&nbsp;</TT></TD>
    <TD align=3Dright><TT>1257.5414&nbsp;&nbsp;</TT></TD>
    <TD noWrap align=3Dright><TT>-62.52&nbsp;</TT></TD>
    <TD align=3Dright><TT>457&nbsp;</TT></TD>
    <TD noWrap align=3Dright><TT>-&nbsp;</TT></TD>
    <TD align=3Dright><TT>466&nbsp;</TT></TD>
    <TD align=3Dright><TT>0&nbsp;&nbsp;</TT></TD>
    <TD noWrap align=3Dright><TT>---&nbsp;&nbsp;</TT></TD>
    <TD noWrap><TT>&nbsp;R.DYFGAHTYER.T</TT></TD></TR>
  <TR>
    <TD align=3Dright>&nbsp;</TD>
    <TD align=3Dright><TT>1258.4701&nbsp;&nbsp;</TT></TD>
    <TD align=3Dright><TT>1257.4628&nbsp;&nbsp;</TT></TD>
    <TD align=3Dright><TT>1257.5414&nbsp;&nbsp;</TT></TD>
    <TD noWrap align=3Dright><TT>-62.52&nbsp;</TT></TD>
    <TD align=3Dright><TT>457&nbsp;</TT></TD>
    <TD noWrap align=3Dright><TT>-&nbsp;</TT></TD>
    <TD align=3Dright><TT>466&nbsp;</TT></TD>
    <TD align=3Dright><TT>0&nbsp;&nbsp;</TT></TD>
    <TD noWrap align=3Dright><TT>75&nbsp;&nbsp;</TT></TD>
    <TD noWrap><TT>&nbsp;R.DYFGAHTYER.T</TT></TD></TR>
  <TR>
    <TD align=3Dright>&nbsp;</TD>
    <TD align=3Dright><TT>2509.0720&nbsp;&nbsp;</TT></TD>
    <TD align=3Dright><TT>2508.0647&nbsp;&nbsp;</TT></TD>
    <TD align=3Dright><TT>2508.2029&nbsp;&nbsp;</TT></TD>
    <TD noWrap align=3Dright><TT>-55.07&nbsp;</TT></TD>
    <TD align=3Dright><TT>189&nbsp;</TT></TD>
    <TD noWrap align=3Dright><TT>-&nbsp;</TT></TD>
    <TD align=3Dright><TT>210&nbsp;</TT></TD>
    <TD align=3Dright><TT>0&nbsp;&nbsp;</TT></TD>
    <TD noWrap align=3Dright><TT>---&nbsp;&nbsp;</TT></TD>
    <TD =
noWrap><TT>&nbsp;K.MVHNGIEYGDMQLIAEAYDVLK.S</TT></TD></TR></TBODY></TABLE=
>
<TABLE border=3D0 cellSpacing=3D0>
  <TBODY>
  <TR>
    <TD><TT>&nbsp;&nbsp;&nbsp;&nbsp;&nbsp;&nbsp;</TT></TD>
    <TD><TT><B>No match to: </B>730.3709, 825.0443, 842.4580, 862.4260,=20
      870.4858, 1325.6378, 1325.6378, 1386.6757, 1425.6117, 1425.6117,=20
      1441.5897, 1441.5897, 1564.6396, 1564.6396, 1803.8376, 1854.7872,=20
      2027.7323, 2027.7323, 2415.1401, 2415.1401, 2926.3674,=20
  2926.3674</TT></TD></TR></TBODY></TABLE><BR>
<TABLE border=3D0 cellSpacing=3D0>
  <TBODY>
  <TR>
    <TD><TT><B><A =
name=3DHit9>9.</A>&nbsp;&nbsp;&nbsp;&nbsp;</B></TT></TD>
    <TD noWrap><TT><A=20
      =
href=3D"http://zxw-pc/mascot/cgi/protein_view.pl?file=3D../data/20121225/=
F002420.dat&amp;hit=3D9"=20
      =
target=3D_blank>gi|297828686</A>&nbsp;&nbsp;&nbsp;&nbsp;<B>Mass:</B>&nbsp=
;53558&nbsp;&nbsp;&nbsp;&nbsp;<B>Score:</B>&nbsp;220&nbsp;&nbsp;&nbsp;&nb=
sp;<B>Expect:</B>&nbsp;1.9e-016&nbsp;&nbsp;<B>Matches:</B>&nbsp;9</TT></T=
D></TR>
  <TR>
    <TD>&nbsp;</TD>
    <TD noWrap><TT>6-phosphogluconate dehydrogenase family protein=20
      [Arabidopsis lyrata subsp. lyrata]</TT></TD></TR></TBODY></TABLE>
<TABLE border=3D0 cellSpacing=3D0 cellPadding=3D0>
  <TBODY>
  <TR>
    <TD><TT>&nbsp;&nbsp;&nbsp;&nbsp;&nbsp;&nbsp;</TT></TD>
    <TD align=3Dright><TT><B>Observed&nbsp;&nbsp;</B></TT></TD>
    <TD noWrap align=3Dright><TT><B>Mr(expt)&nbsp;&nbsp;</B></TT></TD>
    <TD noWrap align=3Dright><TT><B>Mr(calc)&nbsp;&nbsp;</B></TT></TD>
    <TD align=3Dright><TT><B>&nbsp;ppm&nbsp;&nbsp;</B></TT></TD>
    <TD align=3Dright><TT><B>Start&nbsp;</B></TT></TD>
    <TD align=3Dright><TT><B>&nbsp;</B></TT></TD>
    <TD align=3Dright><TT><B>End&nbsp;</B></TT></TD>
    <TD align=3Dright><TT><B>Miss&nbsp;</B></TT></TD>
    <TD align=3Dright><TT><B>Ions&nbsp;</B></TT></TD>
    <TD><TT><B>&nbsp;Peptide</B></TT></TD></TR>
  <TR>
    <TD align=3Dright>&nbsp;</TD>
    <TD align=3Dright><TT>734.3786&nbsp;&nbsp;</TT></TD>
    <TD align=3Dright><TT>733.3713&nbsp;&nbsp;</TT></TD>
    <TD align=3Dright><TT>733.4123&nbsp;&nbsp;</TT></TD>
    <TD noWrap align=3Dright><TT>-55.82&nbsp;</TT></TD>
    <TD align=3Dright><TT>379&nbsp;</TT></TD>
    <TD noWrap align=3Dright><TT>-&nbsp;</TT></TD>
    <TD align=3Dright><TT>384&nbsp;</TT></TD>
    <TD align=3Dright><TT>0&nbsp;&nbsp;</TT></TD>
    <TD noWrap align=3Dright><TT>---&nbsp;&nbsp;</TT></TD>
    <TD noWrap><TT>&nbsp;R.AIFLDR.I</TT></TD></TR>
  <TR>
    <TD align=3Dright>&nbsp;</TD>
    <TD align=3Dright><TT>847.3646&nbsp;&nbsp;</TT></TD>
    <TD align=3Dright><TT>846.3573&nbsp;&nbsp;</TT></TD>
    <TD align=3Dright><TT>846.4083&nbsp;&nbsp;</TT></TD>
    <TD noWrap align=3Dright><TT>-60.29&nbsp;</TT></TD>
    <TD align=3Dright><TT>41&nbsp;</TT></TD>
    <TD noWrap align=3Dright><TT>-&nbsp;</TT></TD>
    <TD align=3Dright><TT>47&nbsp;</TT></TD>
    <TD align=3Dright><TT>0&nbsp;&nbsp;</TT></TD>
    <TD noWrap align=3Dright><TT>---&nbsp;&nbsp;</TT></TD>
    <TD noWrap><TT>&nbsp;K.VDETVER.A</TT></TD></TR>
  <TR>
    <TD align=3Dright>&nbsp;</TD>
    <TD align=3Dright><TT>1052.4871&nbsp;&nbsp;</TT></TD>
    <TD align=3Dright><TT>1051.4798&nbsp;&nbsp;</TT></TD>
    <TD align=3Dright><TT>1051.5451&nbsp;&nbsp;</TT></TD>
    <TD noWrap align=3Dright><TT>-62.05&nbsp;</TT></TD>
    <TD align=3Dright><TT>28&nbsp;</TT></TD>
    <TD noWrap align=3Dright><TT>-&nbsp;</TT></TD>
    <TD align=3Dright><TT>36&nbsp;</TT></TD>
    <TD align=3Dright><TT>0&nbsp;&nbsp;</TT></TD>
    <TD noWrap align=3Dright><TT>---&nbsp;&nbsp;</TT></TD>
    <TD noWrap><TT>&nbsp;K.GFPISVYNR.T</TT></TD></TR>
  <TR>
    <TD align=3Dright>&nbsp;</TD>
    <TD align=3Dright><TT>1052.4871&nbsp;&nbsp;</TT></TD>
    <TD align=3Dright><TT>1051.4798&nbsp;&nbsp;</TT></TD>
    <TD align=3Dright><TT>1051.5451&nbsp;&nbsp;</TT></TD>
    <TD noWrap align=3Dright><TT>-62.05&nbsp;</TT></TD>
    <TD align=3Dright><TT>28&nbsp;</TT></TD>
    <TD noWrap align=3Dright><TT>-&nbsp;</TT></TD>
    <TD align=3Dright><TT>36&nbsp;</TT></TD>
    <TD align=3Dright><TT>0&nbsp;&nbsp;</TT></TD>
    <TD noWrap align=3Dright><TT>55&nbsp;&nbsp;</TT></TD>
    <TD noWrap><TT>&nbsp;K.GFPISVYNR.T</TT></TD></TR>
  <TR>
    <TD align=3Dright>&nbsp;</TD>
    <TD align=3Dright><TT>1064.5038&nbsp;&nbsp;</TT></TD>
    <TD align=3Dright><TT>1063.4965&nbsp;&nbsp;</TT></TD>
    <TD align=3Dright><TT>1063.5662&nbsp;&nbsp;</TT></TD>
    <TD noWrap align=3Dright><TT>-65.51&nbsp;</TT></TD>
    <TD align=3Dright><TT>294&nbsp;</TT></TD>
    <TD noWrap align=3Dright><TT>-&nbsp;</TT></TD>
    <TD align=3Dright><TT>302&nbsp;</TT></TD>
    <TD align=3Dright><TT>1&nbsp;&nbsp;</TT></TD>
    <TD noWrap align=3Dright><TT>---&nbsp;&nbsp;</TT></TD>
    <TD noWrap><TT>&nbsp;R.FLSGLKDER.V</TT></TD></TR>
  <TR>
    <TD align=3Dright>&nbsp;</TD>
    <TD align=3Dright><TT>1064.5038&nbsp;&nbsp;</TT></TD>
    <TD align=3Dright><TT>1063.4965&nbsp;&nbsp;</TT></TD>
    <TD align=3Dright><TT>1063.5662&nbsp;&nbsp;</TT></TD>
    <TD noWrap align=3Dright><TT>-65.51&nbsp;</TT></TD>
    <TD align=3Dright><TT>294&nbsp;</TT></TD>
    <TD noWrap align=3Dright><TT>-&nbsp;</TT></TD>
    <TD align=3Dright><TT>302&nbsp;</TT></TD>
    <TD align=3Dright><TT>1&nbsp;&nbsp;</TT></TD>
    <TD noWrap align=3Dright><TT>56&nbsp;&nbsp;</TT></TD>
    <TD noWrap><TT>&nbsp;R.FLSGLKDER.V</TT></TD></TR>
  <TR>
    <TD align=3Dright>&nbsp;</TD>
    <TD align=3Dright><TT>1258.4701&nbsp;&nbsp;</TT></TD>
    <TD align=3Dright><TT>1257.4628&nbsp;&nbsp;</TT></TD>
    <TD align=3Dright><TT>1257.5414&nbsp;&nbsp;</TT></TD>
    <TD noWrap align=3Dright><TT>-62.52&nbsp;</TT></TD>
    <TD align=3Dright><TT>457&nbsp;</TT></TD>
    <TD noWrap align=3Dright><TT>-&nbsp;</TT></TD>
    <TD align=3Dright><TT>466&nbsp;</TT></TD>
    <TD align=3Dright><TT>0&nbsp;&nbsp;</TT></TD>
    <TD noWrap align=3Dright><TT>---&nbsp;&nbsp;</TT></TD>
    <TD noWrap><TT>&nbsp;R.DYFGAHTYER.T</TT></TD></TR>
  <TR>
    <TD align=3Dright>&nbsp;</TD>
    <TD align=3Dright><TT>1258.4701&nbsp;&nbsp;</TT></TD>
    <TD align=3Dright><TT>1257.4628&nbsp;&nbsp;</TT></TD>
    <TD align=3Dright><TT>1257.5414&nbsp;&nbsp;</TT></TD>
    <TD noWrap align=3Dright><TT>-62.52&nbsp;</TT></TD>
    <TD align=3Dright><TT>457&nbsp;</TT></TD>
    <TD noWrap align=3Dright><TT>-&nbsp;</TT></TD>
    <TD align=3Dright><TT>466&nbsp;</TT></TD>
    <TD align=3Dright><TT>0&nbsp;&nbsp;</TT></TD>
    <TD noWrap align=3Dright><TT>75&nbsp;&nbsp;</TT></TD>
    <TD noWrap><TT>&nbsp;R.DYFGAHTYER.T</TT></TD></TR>
  <TR>
    <TD align=3Dright>&nbsp;</TD>
    <TD align=3Dright><TT>2509.0720&nbsp;&nbsp;</TT></TD>
    <TD align=3Dright><TT>2508.0647&nbsp;&nbsp;</TT></TD>
    <TD align=3Dright><TT>2508.2029&nbsp;&nbsp;</TT></TD>
    <TD noWrap align=3Dright><TT>-55.07&nbsp;</TT></TD>
    <TD align=3Dright><TT>189&nbsp;</TT></TD>
    <TD noWrap align=3Dright><TT>-&nbsp;</TT></TD>
    <TD align=3Dright><TT>210&nbsp;</TT></TD>
    <TD align=3Dright><TT>0&nbsp;&nbsp;</TT></TD>
    <TD noWrap align=3Dright><TT>---&nbsp;&nbsp;</TT></TD>
    <TD =
noWrap><TT>&nbsp;K.MVHNGIEYGDMQLIAEAYDVLK.S</TT></TD></TR></TBODY></TABLE=
>
<TABLE border=3D0 cellSpacing=3D0>
  <TBODY>
  <TR>
    <TD><TT>&nbsp;&nbsp;&nbsp;&nbsp;&nbsp;&nbsp;</TT></TD>
    <TD><TT><B>No match to: </B>730.3709, 825.0443, 842.4580, 862.4260,=20
      870.4858, 1325.6378, 1325.6378, 1386.6757, 1425.6117, 1425.6117,=20
      1441.5897, 1441.5897, 1564.6396, 1564.6396, 1803.8376, 1854.7872,=20
      2027.7323, 2027.7323, 2415.1401, 2415.1401, 2926.3674,=20
  2926.3674</TT></TD></TR></TBODY></TABLE><BR>
<TABLE border=3D0 cellSpacing=3D0>
  <TBODY>
  <TR>
    <TD><TT><B><A name=3DHit10>10.</A>&nbsp;&nbsp;&nbsp;</B></TT></TD>
    <TD noWrap><TT><A=20
      =
href=3D"http://zxw-pc/mascot/cgi/protein_view.pl?file=3D../data/20121225/=
F002420.dat&amp;hit=3D10"=20
      =
target=3D_blank>gi|297328065</A>&nbsp;&nbsp;&nbsp;&nbsp;<B>Mass:</B>&nbsp=
;53558&nbsp;&nbsp;&nbsp;&nbsp;<B>Score:</B>&nbsp;220&nbsp;&nbsp;&nbsp;&nb=
sp;<B>Expect:</B>&nbsp;1.9e-016&nbsp;&nbsp;<B>Matches:</B>&nbsp;9</TT></T=
D></TR>
  <TR>
    <TD>&nbsp;</TD>
    <TD noWrap><TT>6-phosphogluconate dehydrogenase family protein=20
      [Arabidopsis lyrata subsp. lyrata]</TT></TD></TR></TBODY></TABLE>
<TABLE border=3D0 cellSpacing=3D0 cellPadding=3D0>
  <TBODY>
  <TR>
    <TD><TT>&nbsp;&nbsp;&nbsp;&nbsp;&nbsp;&nbsp;</TT></TD>
    <TD align=3Dright><TT><B>Observed&nbsp;&nbsp;</B></TT></TD>
    <TD noWrap align=3Dright><TT><B>Mr(expt)&nbsp;&nbsp;</B></TT></TD>
    <TD noWrap align=3Dright><TT><B>Mr(calc)&nbsp;&nbsp;</B></TT></TD>
    <TD align=3Dright><TT><B>&nbsp;ppm&nbsp;&nbsp;</B></TT></TD>
    <TD align=3Dright><TT><B>Start&nbsp;</B></TT></TD>
    <TD align=3Dright><TT><B>&nbsp;</B></TT></TD>
    <TD align=3Dright><TT><B>End&nbsp;</B></TT></TD>
    <TD align=3Dright><TT><B>Miss&nbsp;</B></TT></TD>
    <TD align=3Dright><TT><B>Ions&nbsp;</B></TT></TD>
    <TD><TT><B>&nbsp;Peptide</B></TT></TD></TR>
  <TR>
    <TD align=3Dright>&nbsp;</TD>
    <TD align=3Dright><TT>734.3786&nbsp;&nbsp;</TT></TD>
    <TD align=3Dright><TT>733.3713&nbsp;&nbsp;</TT></TD>
    <TD align=3Dright><TT>733.4123&nbsp;&nbsp;</TT></TD>
    <TD noWrap align=3Dright><TT>-55.82&nbsp;</TT></TD>
    <TD align=3Dright><TT>379&nbsp;</TT></TD>
    <TD noWrap align=3Dright><TT>-&nbsp;</TT></TD>
    <TD align=3Dright><TT>384&nbsp;</TT></TD>
    <TD align=3Dright><TT>0&nbsp;&nbsp;</TT></TD>
    <TD noWrap align=3Dright><TT>---&nbsp;&nbsp;</TT></TD>
    <TD noWrap><TT>&nbsp;R.AIFLDR.I</TT></TD></TR>
  <TR>
    <TD align=3Dright>&nbsp;</TD>
    <TD align=3Dright><TT>847.3646&nbsp;&nbsp;</TT></TD>
    <TD align=3Dright><TT>846.3573&nbsp;&nbsp;</TT></TD>
    <TD align=3Dright><TT>846.4083&nbsp;&nbsp;</TT></TD>
    <TD noWrap align=3Dright><TT>-60.29&nbsp;</TT></TD>
    <TD align=3Dright><TT>41&nbsp;</TT></TD>
    <TD noWrap align=3Dright><TT>-&nbsp;</TT></TD>
    <TD align=3Dright><TT>47&nbsp;</TT></TD>
    <TD align=3Dright><TT>0&nbsp;&nbsp;</TT></TD>
    <TD noWrap align=3Dright><TT>---&nbsp;&nbsp;</TT></TD>
    <TD noWrap><TT>&nbsp;K.VDETVER.A</TT></TD></TR>
  <TR>
    <TD align=3Dright>&nbsp;</TD>
    <TD align=3Dright><TT>1052.4871&nbsp;&nbsp;</TT></TD>
    <TD align=3Dright><TT>1051.4798&nbsp;&nbsp;</TT></TD>
    <TD align=3Dright><TT>1051.5451&nbsp;&nbsp;</TT></TD>
    <TD noWrap align=3Dright><TT>-62.05&nbsp;</TT></TD>
    <TD align=3Dright><TT>28&nbsp;</TT></TD>
    <TD noWrap align=3Dright><TT>-&nbsp;</TT></TD>
    <TD align=3Dright><TT>36&nbsp;</TT></TD>
    <TD align=3Dright><TT>0&nbsp;&nbsp;</TT></TD>
    <TD noWrap align=3Dright><TT>---&nbsp;&nbsp;</TT></TD>
    <TD noWrap><TT>&nbsp;K.GFPISVYNR.T</TT></TD></TR>
  <TR>
    <TD align=3Dright>&nbsp;</TD>
    <TD align=3Dright><TT>1052.4871&nbsp;&nbsp;</TT></TD>
    <TD align=3Dright><TT>1051.4798&nbsp;&nbsp;</TT></TD>
    <TD align=3Dright><TT>1051.5451&nbsp;&nbsp;</TT></TD>
    <TD noWrap align=3Dright><TT>-62.05&nbsp;</TT></TD>
    <TD align=3Dright><TT>28&nbsp;</TT></TD>
    <TD noWrap align=3Dright><TT>-&nbsp;</TT></TD>
    <TD align=3Dright><TT>36&nbsp;</TT></TD>
    <TD align=3Dright><TT>0&nbsp;&nbsp;</TT></TD>
    <TD noWrap align=3Dright><TT>55&nbsp;&nbsp;</TT></TD>
    <TD noWrap><TT>&nbsp;K.GFPISVYNR.T</TT></TD></TR>
  <TR>
    <TD align=3Dright>&nbsp;</TD>
    <TD align=3Dright><TT>1064.5038&nbsp;&nbsp;</TT></TD>
    <TD align=3Dright><TT>1063.4965&nbsp;&nbsp;</TT></TD>
    <TD align=3Dright><TT>1063.5662&nbsp;&nbsp;</TT></TD>
    <TD noWrap align=3Dright><TT>-65.51&nbsp;</TT></TD>
    <TD align=3Dright><TT>294&nbsp;</TT></TD>
    <TD noWrap align=3Dright><TT>-&nbsp;</TT></TD>
    <TD align=3Dright><TT>302&nbsp;</TT></TD>
    <TD align=3Dright><TT>1&nbsp;&nbsp;</TT></TD>
    <TD noWrap align=3Dright><TT>---&nbsp;&nbsp;</TT></TD>
    <TD noWrap><TT>&nbsp;R.FLSGLKDER.V</TT></TD></TR>
  <TR>
    <TD align=3Dright>&nbsp;</TD>
    <TD align=3Dright><TT>1064.5038&nbsp;&nbsp;</TT></TD>
    <TD align=3Dright><TT>1063.4965&nbsp;&nbsp;</TT></TD>
    <TD align=3Dright><TT>1063.5662&nbsp;&nbsp;</TT></TD>
    <TD noWrap align=3Dright><TT>-65.51&nbsp;</TT></TD>
    <TD align=3Dright><TT>294&nbsp;</TT></TD>
    <TD noWrap align=3Dright><TT>-&nbsp;</TT></TD>
    <TD align=3Dright><TT>302&nbsp;</TT></TD>
    <TD align=3Dright><TT>1&nbsp;&nbsp;</TT></TD>
    <TD noWrap align=3Dright><TT>56&nbsp;&nbsp;</TT></TD>
    <TD noWrap><TT>&nbsp;R.FLSGLKDER.V</TT></TD></TR>
  <TR>
    <TD align=3Dright>&nbsp;</TD>
    <TD align=3Dright><TT>1258.4701&nbsp;&nbsp;</TT></TD>
    <TD align=3Dright><TT>1257.4628&nbsp;&nbsp;</TT></TD>
    <TD align=3Dright><TT>1257.5414&nbsp;&nbsp;</TT></TD>
    <TD noWrap align=3Dright><TT>-62.52&nbsp;</TT></TD>
    <TD align=3Dright><TT>457&nbsp;</TT></TD>
    <TD noWrap align=3Dright><TT>-&nbsp;</TT></TD>
    <TD align=3Dright><TT>466&nbsp;</TT></TD>
    <TD align=3Dright><TT>0&nbsp;&nbsp;</TT></TD>
    <TD noWrap align=3Dright><TT>---&nbsp;&nbsp;</TT></TD>
    <TD noWrap><TT>&nbsp;R.DYFGAHTYER.T</TT></TD></TR>
  <TR>
    <TD align=3Dright>&nbsp;</TD>
    <TD align=3Dright><TT>1258.4701&nbsp;&nbsp;</TT></TD>
    <TD align=3Dright><TT>1257.4628&nbsp;&nbsp;</TT></TD>
    <TD align=3Dright><TT>1257.5414&nbsp;&nbsp;</TT></TD>
    <TD noWrap align=3Dright><TT>-62.52&nbsp;</TT></TD>
    <TD align=3Dright><TT>457&nbsp;</TT></TD>
    <TD noWrap align=3Dright><TT>-&nbsp;</TT></TD>
    <TD align=3Dright><TT>466&nbsp;</TT></TD>
    <TD align=3Dright><TT>0&nbsp;&nbsp;</TT></TD>
    <TD noWrap align=3Dright><TT>75&nbsp;&nbsp;</TT></TD>
    <TD noWrap><TT>&nbsp;R.DYFGAHTYER.T</TT></TD></TR>
  <TR>
    <TD align=3Dright>&nbsp;</TD>
    <TD align=3Dright><TT>2509.0720&nbsp;&nbsp;</TT></TD>
    <TD align=3Dright><TT>2508.0647&nbsp;&nbsp;</TT></TD>
    <TD align=3Dright><TT>2508.2029&nbsp;&nbsp;</TT></TD>
    <TD noWrap align=3Dright><TT>-55.07&nbsp;</TT></TD>
    <TD align=3Dright><TT>189&nbsp;</TT></TD>
    <TD noWrap align=3Dright><TT>-&nbsp;</TT></TD>
    <TD align=3Dright><TT>210&nbsp;</TT></TD>
    <TD align=3Dright><TT>0&nbsp;&nbsp;</TT></TD>
    <TD noWrap align=3Dright><TT>---&nbsp;&nbsp;</TT></TD>
    <TD =
noWrap><TT>&nbsp;K.MVHNGIEYGDMQLIAEAYDVLK.S</TT></TD></TR></TBODY></TABLE=
>
<TABLE border=3D0 cellSpacing=3D0>
  <TBODY>
  <TR>
    <TD><TT>&nbsp;&nbsp;&nbsp;&nbsp;&nbsp;&nbsp;</TT></TD>
    <TD><TT><B>No match to: </B>730.3709, 825.0443, 842.4580, 862.4260,=20
      870.4858, 1325.6378, 1325.6378, 1386.6757, 1425.6117, 1425.6117,=20
      1441.5897, 1441.5897, 1564.6396, 1564.6396, 1803.8376, 1854.7872,=20
      2027.7323, 2027.7323, 2415.1401, 2415.1401, 2926.3674,=20
  2926.3674</TT></TD></TR></TBODY></TABLE><BR>
<TABLE border=3D0 cellSpacing=3D0>
  <TBODY>
  <TR>
    <TD><TT><B><A name=3DHit11>11.</A>&nbsp;&nbsp;&nbsp;</B></TT></TD>
    <TD noWrap><TT><A=20
      =
href=3D"http://zxw-pc/mascot/cgi/protein_view.pl?file=3D../data/20121225/=
F002420.dat&amp;hit=3D11"=20
      =
target=3D_blank>gi|10092176</A>&nbsp;&nbsp;&nbsp;&nbsp;<B>Mass:</B>&nbsp;=
53544&nbsp;&nbsp;&nbsp;&nbsp;<B>Score:</B>&nbsp;220&nbsp;&nbsp;&nbsp;&nbs=
p;<B>Expect:</B>&nbsp;1.9e-016&nbsp;&nbsp;<B>Matches:</B>&nbsp;9</TT></TD=
></TR>
  <TR>
    <TD>&nbsp;</TD>
    <TD noWrap><TT>6-phosphogluconate dehydrogenase, putative; =
13029-14489=20
      [Arabidopsis thaliana]</TT></TD></TR></TBODY></TABLE>
<TABLE border=3D0 cellSpacing=3D0 cellPadding=3D0>
  <TBODY>
  <TR>
    <TD><TT>&nbsp;&nbsp;&nbsp;&nbsp;&nbsp;&nbsp;</TT></TD>
    <TD align=3Dright><TT><B>Observed&nbsp;&nbsp;</B></TT></TD>
    <TD noWrap align=3Dright><TT><B>Mr(expt)&nbsp;&nbsp;</B></TT></TD>
    <TD noWrap align=3Dright><TT><B>Mr(calc)&nbsp;&nbsp;</B></TT></TD>
    <TD align=3Dright><TT><B>&nbsp;ppm&nbsp;&nbsp;</B></TT></TD>
    <TD align=3Dright><TT><B>Start&nbsp;</B></TT></TD>
    <TD align=3Dright><TT><B>&nbsp;</B></TT></TD>
    <TD align=3Dright><TT><B>End&nbsp;</B></TT></TD>
    <TD align=3Dright><TT><B>Miss&nbsp;</B></TT></TD>
    <TD align=3Dright><TT><B>Ions&nbsp;</B></TT></TD>
    <TD><TT><B>&nbsp;Peptide</B></TT></TD></TR>
  <TR>
    <TD align=3Dright>&nbsp;</TD>
    <TD align=3Dright><TT>734.3786&nbsp;&nbsp;</TT></TD>
    <TD align=3Dright><TT>733.3713&nbsp;&nbsp;</TT></TD>
    <TD align=3Dright><TT>733.4123&nbsp;&nbsp;</TT></TD>
    <TD noWrap align=3Dright><TT>-55.82&nbsp;</TT></TD>
    <TD align=3Dright><TT>379&nbsp;</TT></TD>
    <TD noWrap align=3Dright><TT>-&nbsp;</TT></TD>
    <TD align=3Dright><TT>384&nbsp;</TT></TD>
    <TD align=3Dright><TT>0&nbsp;&nbsp;</TT></TD>
    <TD noWrap align=3Dright><TT>---&nbsp;&nbsp;</TT></TD>
    <TD noWrap><TT>&nbsp;R.AIFLDR.I</TT></TD></TR>
  <TR>
    <TD align=3Dright>&nbsp;</TD>
    <TD align=3Dright><TT>847.3646&nbsp;&nbsp;</TT></TD>
    <TD align=3Dright><TT>846.3573&nbsp;&nbsp;</TT></TD>
    <TD align=3Dright><TT>846.4083&nbsp;&nbsp;</TT></TD>
    <TD noWrap align=3Dright><TT>-60.29&nbsp;</TT></TD>
    <TD align=3Dright><TT>41&nbsp;</TT></TD>
    <TD noWrap align=3Dright><TT>-&nbsp;</TT></TD>
    <TD align=3Dright><TT>47&nbsp;</TT></TD>
    <TD align=3Dright><TT>0&nbsp;&nbsp;</TT></TD>
    <TD noWrap align=3Dright><TT>---&nbsp;&nbsp;</TT></TD>
    <TD noWrap><TT>&nbsp;K.VDETVER.A</TT></TD></TR>
  <TR>
    <TD align=3Dright>&nbsp;</TD>
    <TD align=3Dright><TT>1052.4871&nbsp;&nbsp;</TT></TD>
    <TD align=3Dright><TT>1051.4798&nbsp;&nbsp;</TT></TD>
    <TD align=3Dright><TT>1051.5451&nbsp;&nbsp;</TT></TD>
    <TD noWrap align=3Dright><TT>-62.05&nbsp;</TT></TD>
    <TD align=3Dright><TT>28&nbsp;</TT></TD>
    <TD noWrap align=3Dright><TT>-&nbsp;</TT></TD>
    <TD align=3Dright><TT>36&nbsp;</TT></TD>
    <TD align=3Dright><TT>0&nbsp;&nbsp;</TT></TD>
    <TD noWrap align=3Dright><TT>---&nbsp;&nbsp;</TT></TD>
    <TD noWrap><TT>&nbsp;K.GFPISVYNR.T</TT></TD></TR>
  <TR>
    <TD align=3Dright>&nbsp;</TD>
    <TD align=3Dright><TT>1052.4871&nbsp;&nbsp;</TT></TD>
    <TD align=3Dright><TT>1051.4798&nbsp;&nbsp;</TT></TD>
    <TD align=3Dright><TT>1051.5451&nbsp;&nbsp;</TT></TD>
    <TD noWrap align=3Dright><TT>-62.05&nbsp;</TT></TD>
    <TD align=3Dright><TT>28&nbsp;</TT></TD>
    <TD noWrap align=3Dright><TT>-&nbsp;</TT></TD>
    <TD align=3Dright><TT>36&nbsp;</TT></TD>
    <TD align=3Dright><TT>0&nbsp;&nbsp;</TT></TD>
    <TD noWrap align=3Dright><TT>55&nbsp;&nbsp;</TT></TD>
    <TD noWrap><TT>&nbsp;K.GFPISVYNR.T</TT></TD></TR>
  <TR>
    <TD align=3Dright>&nbsp;</TD>
    <TD align=3Dright><TT>1064.5038&nbsp;&nbsp;</TT></TD>
    <TD align=3Dright><TT>1063.4965&nbsp;&nbsp;</TT></TD>
    <TD align=3Dright><TT>1063.5662&nbsp;&nbsp;</TT></TD>
    <TD noWrap align=3Dright><TT>-65.51&nbsp;</TT></TD>
    <TD align=3Dright><TT>294&nbsp;</TT></TD>
    <TD noWrap align=3Dright><TT>-&nbsp;</TT></TD>
    <TD align=3Dright><TT>302&nbsp;</TT></TD>
    <TD align=3Dright><TT>1&nbsp;&nbsp;</TT></TD>
    <TD noWrap align=3Dright><TT>---&nbsp;&nbsp;</TT></TD>
    <TD noWrap><TT>&nbsp;R.FLSGLKDER.V</TT></TD></TR>
  <TR>
    <TD align=3Dright>&nbsp;</TD>
    <TD align=3Dright><TT>1064.5038&nbsp;&nbsp;</TT></TD>
    <TD align=3Dright><TT>1063.4965&nbsp;&nbsp;</TT></TD>
    <TD align=3Dright><TT>1063.5662&nbsp;&nbsp;</TT></TD>
    <TD noWrap align=3Dright><TT>-65.51&nbsp;</TT></TD>
    <TD align=3Dright><TT>294&nbsp;</TT></TD>
    <TD noWrap align=3Dright><TT>-&nbsp;</TT></TD>
    <TD align=3Dright><TT>302&nbsp;</TT></TD>
    <TD align=3Dright><TT>1&nbsp;&nbsp;</TT></TD>
    <TD noWrap align=3Dright><TT>56&nbsp;&nbsp;</TT></TD>
    <TD noWrap><TT>&nbsp;R.FLSGLKDER.V</TT></TD></TR>
  <TR>
    <TD align=3Dright>&nbsp;</TD>
    <TD align=3Dright><TT>1258.4701&nbsp;&nbsp;</TT></TD>
    <TD align=3Dright><TT>1257.4628&nbsp;&nbsp;</TT></TD>
    <TD align=3Dright><TT>1257.5414&nbsp;&nbsp;</TT></TD>
    <TD noWrap align=3Dright><TT>-62.52&nbsp;</TT></TD>
    <TD align=3Dright><TT>457&nbsp;</TT></TD>
    <TD noWrap align=3Dright><TT>-&nbsp;</TT></TD>
    <TD align=3Dright><TT>466&nbsp;</TT></TD>
    <TD align=3Dright><TT>0&nbsp;&nbsp;</TT></TD>
    <TD noWrap align=3Dright><TT>---&nbsp;&nbsp;</TT></TD>
    <TD noWrap><TT>&nbsp;R.DYFGAHTYER.T</TT></TD></TR>
  <TR>
    <TD align=3Dright>&nbsp;</TD>
    <TD align=3Dright><TT>1258.4701&nbsp;&nbsp;</TT></TD>
    <TD align=3Dright><TT>1257.4628&nbsp;&nbsp;</TT></TD>
    <TD align=3Dright><TT>1257.5414&nbsp;&nbsp;</TT></TD>
    <TD noWrap align=3Dright><TT>-62.52&nbsp;</TT></TD>
    <TD align=3Dright><TT>457&nbsp;</TT></TD>
    <TD noWrap align=3Dright><TT>-&nbsp;</TT></TD>
    <TD align=3Dright><TT>466&nbsp;</TT></TD>
    <TD align=3Dright><TT>0&nbsp;&nbsp;</TT></TD>
    <TD noWrap align=3Dright><TT>75&nbsp;&nbsp;</TT></TD>
    <TD noWrap><TT>&nbsp;R.DYFGAHTYER.T</TT></TD></TR>
  <TR>
    <TD align=3Dright>&nbsp;</TD>
    <TD align=3Dright><TT>2509.0720&nbsp;&nbsp;</TT></TD>
    <TD align=3Dright><TT>2508.0647&nbsp;&nbsp;</TT></TD>
    <TD align=3Dright><TT>2508.2029&nbsp;&nbsp;</TT></TD>
    <TD noWrap align=3Dright><TT>-55.07&nbsp;</TT></TD>
    <TD align=3Dright><TT>189&nbsp;</TT></TD>
    <TD noWrap align=3Dright><TT>-&nbsp;</TT></TD>
    <TD align=3Dright><TT>210&nbsp;</TT></TD>
    <TD align=3Dright><TT>0&nbsp;&nbsp;</TT></TD>
    <TD noWrap align=3Dright><TT>---&nbsp;&nbsp;</TT></TD>
    <TD =
noWrap><TT>&nbsp;K.MVHNGIEYGDMQLIAEAYDVLK.S</TT></TD></TR></TBODY></TABLE=
>
<TABLE border=3D0 cellSpacing=3D0>
  <TBODY>
  <TR>
    <TD><TT>&nbsp;&nbsp;&nbsp;&nbsp;&nbsp;&nbsp;</TT></TD>
    <TD><TT><B>No match to: </B>730.3709, 825.0443, 842.4580, 862.4260,=20
      870.4858, 1325.6378, 1325.6378, 1386.6757, 1425.6117, 1425.6117,=20
      1441.5897, 1441.5897, 1564.6396, 1564.6396, 1803.8376, 1854.7872,=20
      2027.7323, 2027.7323, 2415.1401, 2415.1401, 2926.3674,=20
  2926.3674</TT></TD></TR></TBODY></TABLE><BR>
<TABLE border=3D0 cellSpacing=3D0>
  <TBODY>
  <TR>
    <TD><TT><B><A name=3DHit12>12.</A>&nbsp;&nbsp;&nbsp;</B></TT></TD>
    <TD noWrap><TT><A=20
      =
href=3D"http://zxw-pc/mascot/cgi/protein_view.pl?file=3D../data/20121225/=
F002420.dat&amp;hit=3D12"=20
      =
target=3D_blank>gi|25141203</A>&nbsp;&nbsp;&nbsp;&nbsp;<B>Mass:</B>&nbsp;=
53544&nbsp;&nbsp;&nbsp;&nbsp;<B>Score:</B>&nbsp;220&nbsp;&nbsp;&nbsp;&nbs=
p;<B>Expect:</B>&nbsp;1.9e-016&nbsp;&nbsp;<B>Matches:</B>&nbsp;9</TT></TD=
></TR>
  <TR>
    <TD>&nbsp;</TD>
    <TD noWrap><TT>At3g02360/F11A12_104 [Arabidopsis=20
  thaliana]</TT></TD></TR></TBODY></TABLE>
<TABLE border=3D0 cellSpacing=3D0 cellPadding=3D0>
  <TBODY>
  <TR>
    <TD><TT>&nbsp;&nbsp;&nbsp;&nbsp;&nbsp;&nbsp;</TT></TD>
    <TD align=3Dright><TT><B>Observed&nbsp;&nbsp;</B></TT></TD>
    <TD noWrap align=3Dright><TT><B>Mr(expt)&nbsp;&nbsp;</B></TT></TD>
    <TD noWrap align=3Dright><TT><B>Mr(calc)&nbsp;&nbsp;</B></TT></TD>
    <TD align=3Dright><TT><B>&nbsp;ppm&nbsp;&nbsp;</B></TT></TD>
    <TD align=3Dright><TT><B>Start&nbsp;</B></TT></TD>
    <TD align=3Dright><TT><B>&nbsp;</B></TT></TD>
    <TD align=3Dright><TT><B>End&nbsp;</B></TT></TD>
    <TD align=3Dright><TT><B>Miss&nbsp;</B></TT></TD>
    <TD align=3Dright><TT><B>Ions&nbsp;</B></TT></TD>
    <TD><TT><B>&nbsp;Peptide</B></TT></TD></TR>
  <TR>
    <TD align=3Dright>&nbsp;</TD>
    <TD align=3Dright><TT>734.3786&nbsp;&nbsp;</TT></TD>
    <TD align=3Dright><TT>733.3713&nbsp;&nbsp;</TT></TD>
    <TD align=3Dright><TT>733.4123&nbsp;&nbsp;</TT></TD>
    <TD noWrap align=3Dright><TT>-55.82&nbsp;</TT></TD>
    <TD align=3Dright><TT>379&nbsp;</TT></TD>
    <TD noWrap align=3Dright><TT>-&nbsp;</TT></TD>
    <TD align=3Dright><TT>384&nbsp;</TT></TD>
    <TD align=3Dright><TT>0&nbsp;&nbsp;</TT></TD>
    <TD noWrap align=3Dright><TT>---&nbsp;&nbsp;</TT></TD>
    <TD noWrap><TT>&nbsp;R.AIFLDR.I</TT></TD></TR>
  <TR>
    <TD align=3Dright>&nbsp;</TD>
    <TD align=3Dright><TT>847.3646&nbsp;&nbsp;</TT></TD>
    <TD align=3Dright><TT>846.3573&nbsp;&nbsp;</TT></TD>
    <TD align=3Dright><TT>846.4083&nbsp;&nbsp;</TT></TD>
    <TD noWrap align=3Dright><TT>-60.29&nbsp;</TT></TD>
    <TD align=3Dright><TT>41&nbsp;</TT></TD>
    <TD noWrap align=3Dright><TT>-&nbsp;</TT></TD>
    <TD align=3Dright><TT>47&nbsp;</TT></TD>
    <TD align=3Dright><TT>0&nbsp;&nbsp;</TT></TD>
    <TD noWrap align=3Dright><TT>---&nbsp;&nbsp;</TT></TD>
    <TD noWrap><TT>&nbsp;K.VDETVER.A</TT></TD></TR>
  <TR>
    <TD align=3Dright>&nbsp;</TD>
    <TD align=3Dright><TT>1052.4871&nbsp;&nbsp;</TT></TD>
    <TD align=3Dright><TT>1051.4798&nbsp;&nbsp;</TT></TD>
    <TD align=3Dright><TT>1051.5451&nbsp;&nbsp;</TT></TD>
    <TD noWrap align=3Dright><TT>-62.05&nbsp;</TT></TD>
    <TD align=3Dright><TT>28&nbsp;</TT></TD>
    <TD noWrap align=3Dright><TT>-&nbsp;</TT></TD>
    <TD align=3Dright><TT>36&nbsp;</TT></TD>
    <TD align=3Dright><TT>0&nbsp;&nbsp;</TT></TD>
    <TD noWrap align=3Dright><TT>---&nbsp;&nbsp;</TT></TD>
    <TD noWrap><TT>&nbsp;K.GFPISVYNR.T</TT></TD></TR>
  <TR>
    <TD align=3Dright>&nbsp;</TD>
    <TD align=3Dright><TT>1052.4871&nbsp;&nbsp;</TT></TD>
    <TD align=3Dright><TT>1051.4798&nbsp;&nbsp;</TT></TD>
    <TD align=3Dright><TT>1051.5451&nbsp;&nbsp;</TT></TD>
    <TD noWrap align=3Dright><TT>-62.05&nbsp;</TT></TD>
    <TD align=3Dright><TT>28&nbsp;</TT></TD>
    <TD noWrap align=3Dright><TT>-&nbsp;</TT></TD>
    <TD align=3Dright><TT>36&nbsp;</TT></TD>
    <TD align=3Dright><TT>0&nbsp;&nbsp;</TT></TD>
    <TD noWrap align=3Dright><TT>55&nbsp;&nbsp;</TT></TD>
    <TD noWrap><TT>&nbsp;K.GFPISVYNR.T</TT></TD></TR>
  <TR>
    <TD align=3Dright>&nbsp;</TD>
    <TD align=3Dright><TT>1064.5038&nbsp;&nbsp;</TT></TD>
    <TD align=3Dright><TT>1063.4965&nbsp;&nbsp;</TT></TD>
    <TD align=3Dright><TT>1063.5662&nbsp;&nbsp;</TT></TD>
    <TD noWrap align=3Dright><TT>-65.51&nbsp;</TT></TD>
    <TD align=3Dright><TT>294&nbsp;</TT></TD>
    <TD noWrap align=3Dright><TT>-&nbsp;</TT></TD>
    <TD align=3Dright><TT>302&nbsp;</TT></TD>
    <TD align=3Dright><TT>1&nbsp;&nbsp;</TT></TD>
    <TD noWrap align=3Dright><TT>---&nbsp;&nbsp;</TT></TD>
    <TD noWrap><TT>&nbsp;R.FLSGLKDER.V</TT></TD></TR>
  <TR>
    <TD align=3Dright>&nbsp;</TD>
    <TD align=3Dright><TT>1064.5038&nbsp;&nbsp;</TT></TD>
    <TD align=3Dright><TT>1063.4965&nbsp;&nbsp;</TT></TD>
    <TD align=3Dright><TT>1063.5662&nbsp;&nbsp;</TT></TD>
    <TD noWrap align=3Dright><TT>-65.51&nbsp;</TT></TD>
    <TD align=3Dright><TT>294&nbsp;</TT></TD>
    <TD noWrap align=3Dright><TT>-&nbsp;</TT></TD>
    <TD align=3Dright><TT>302&nbsp;</TT></TD>
    <TD align=3Dright><TT>1&nbsp;&nbsp;</TT></TD>
    <TD noWrap align=3Dright><TT>56&nbsp;&nbsp;</TT></TD>
    <TD noWrap><TT>&nbsp;R.FLSGLKDER.V</TT></TD></TR>
  <TR>
    <TD align=3Dright>&nbsp;</TD>
    <TD align=3Dright><TT>1258.4701&nbsp;&nbsp;</TT></TD>
    <TD align=3Dright><TT>1257.4628&nbsp;&nbsp;</TT></TD>
    <TD align=3Dright><TT>1257.5414&nbsp;&nbsp;</TT></TD>
    <TD noWrap align=3Dright><TT>-62.52&nbsp;</TT></TD>
    <TD align=3Dright><TT>457&nbsp;</TT></TD>
    <TD noWrap align=3Dright><TT>-&nbsp;</TT></TD>
    <TD align=3Dright><TT>466&nbsp;</TT></TD>
    <TD align=3Dright><TT>0&nbsp;&nbsp;</TT></TD>
    <TD noWrap align=3Dright><TT>---&nbsp;&nbsp;</TT></TD>
    <TD noWrap><TT>&nbsp;R.DYFGAHTYER.T</TT></TD></TR>
  <TR>
    <TD align=3Dright>&nbsp;</TD>
    <TD align=3Dright><TT>1258.4701&nbsp;&nbsp;</TT></TD>
    <TD align=3Dright><TT>1257.4628&nbsp;&nbsp;</TT></TD>
    <TD align=3Dright><TT>1257.5414&nbsp;&nbsp;</TT></TD>
    <TD noWrap align=3Dright><TT>-62.52&nbsp;</TT></TD>
    <TD align=3Dright><TT>457&nbsp;</TT></TD>
    <TD noWrap align=3Dright><TT>-&nbsp;</TT></TD>
    <TD align=3Dright><TT>466&nbsp;</TT></TD>
    <TD align=3Dright><TT>0&nbsp;&nbsp;</TT></TD>
    <TD noWrap align=3Dright><TT>75&nbsp;&nbsp;</TT></TD>
    <TD noWrap><TT>&nbsp;R.DYFGAHTYER.T</TT></TD></TR>
  <TR>
    <TD align=3Dright>&nbsp;</TD>
    <TD align=3Dright><TT>2509.0720&nbsp;&nbsp;</TT></TD>
    <TD align=3Dright><TT>2508.0647&nbsp;&nbsp;</TT></TD>
    <TD align=3Dright><TT>2508.2029&nbsp;&nbsp;</TT></TD>
    <TD noWrap align=3Dright><TT>-55.07&nbsp;</TT></TD>
    <TD align=3Dright><TT>189&nbsp;</TT></TD>
    <TD noWrap align=3Dright><TT>-&nbsp;</TT></TD>
    <TD align=3Dright><TT>210&nbsp;</TT></TD>
    <TD align=3Dright><TT>0&nbsp;&nbsp;</TT></TD>
    <TD noWrap align=3Dright><TT>---&nbsp;&nbsp;</TT></TD>
    <TD =
noWrap><TT>&nbsp;K.MVHNGIEYGDMQLIAEAYDVLK.S</TT></TD></TR></TBODY></TABLE=
>
<TABLE border=3D0 cellSpacing=3D0>
  <TBODY>
  <TR>
    <TD><TT>&nbsp;&nbsp;&nbsp;&nbsp;&nbsp;&nbsp;</TT></TD>
    <TD><TT><B>No match to: </B>730.3709, 825.0443, 842.4580, 862.4260,=20
      870.4858, 1325.6378, 1325.6378, 1386.6757, 1425.6117, 1425.6117,=20
      1441.5897, 1441.5897, 1564.6396, 1564.6396, 1803.8376, 1854.7872,=20
      2027.7323, 2027.7323, 2415.1401, 2415.1401, 2926.3674,=20
  2926.3674</TT></TD></TR></TBODY></TABLE><BR>
<TABLE border=3D0 cellSpacing=3D0>
  <TBODY>
  <TR>
    <TD><TT><B><A name=3DHit13>13.</A>&nbsp;&nbsp;&nbsp;</B></TT></TD>
    <TD noWrap><TT><A=20
      =
href=3D"http://zxw-pc/mascot/cgi/protein_view.pl?file=3D../data/20121225/=
F002420.dat&amp;hit=3D13"=20
      =
target=3D_blank>gi|21592941</A>&nbsp;&nbsp;&nbsp;&nbsp;<B>Mass:</B>&nbsp;=
53544&nbsp;&nbsp;&nbsp;&nbsp;<B>Score:</B>&nbsp;220&nbsp;&nbsp;&nbsp;&nbs=
p;<B>Expect:</B>&nbsp;1.9e-016&nbsp;&nbsp;<B>Matches:</B>&nbsp;9</TT></TD=
></TR>
  <TR>
    <TD>&nbsp;</TD>
    <TD noWrap><TT>6-phosphogluconate dehydrogenase, putative =
[Arabidopsis=20
      thaliana]</TT></TD></TR></TBODY></TABLE>
<TABLE border=3D0 cellSpacing=3D0 cellPadding=3D0>
  <TBODY>
  <TR>
    <TD><TT>&nbsp;&nbsp;&nbsp;&nbsp;&nbsp;&nbsp;</TT></TD>
    <TD align=3Dright><TT><B>Observed&nbsp;&nbsp;</B></TT></TD>
    <TD noWrap align=3Dright><TT><B>Mr(expt)&nbsp;&nbsp;</B></TT></TD>
    <TD noWrap align=3Dright><TT><B>Mr(calc)&nbsp;&nbsp;</B></TT></TD>
    <TD align=3Dright><TT><B>&nbsp;ppm&nbsp;&nbsp;</B></TT></TD>
    <TD align=3Dright><TT><B>Start&nbsp;</B></TT></TD>
    <TD align=3Dright><TT><B>&nbsp;</B></TT></TD>
    <TD align=3Dright><TT><B>End&nbsp;</B></TT></TD>
    <TD align=3Dright><TT><B>Miss&nbsp;</B></TT></TD>
    <TD align=3Dright><TT><B>Ions&nbsp;</B></TT></TD>
    <TD><TT><B>&nbsp;Peptide</B></TT></TD></TR>
  <TR>
    <TD align=3Dright>&nbsp;</TD>
    <TD align=3Dright><TT>734.3786&nbsp;&nbsp;</TT></TD>
    <TD align=3Dright><TT>733.3713&nbsp;&nbsp;</TT></TD>
    <TD align=3Dright><TT>733.4123&nbsp;&nbsp;</TT></TD>
    <TD noWrap align=3Dright><TT>-55.82&nbsp;</TT></TD>
    <TD align=3Dright><TT>379&nbsp;</TT></TD>
    <TD noWrap align=3Dright><TT>-&nbsp;</TT></TD>
    <TD align=3Dright><TT>384&nbsp;</TT></TD>
    <TD align=3Dright><TT>0&nbsp;&nbsp;</TT></TD>
    <TD noWrap align=3Dright><TT>---&nbsp;&nbsp;</TT></TD>
    <TD noWrap><TT>&nbsp;R.AIFLDR.I</TT></TD></TR>
  <TR>
    <TD align=3Dright>&nbsp;</TD>
    <TD align=3Dright><TT>847.3646&nbsp;&nbsp;</TT></TD>
    <TD align=3Dright><TT>846.3573&nbsp;&nbsp;</TT></TD>
    <TD align=3Dright><TT>846.4083&nbsp;&nbsp;</TT></TD>
    <TD noWrap align=3Dright><TT>-60.29&nbsp;</TT></TD>
    <TD align=3Dright><TT>41&nbsp;</TT></TD>
    <TD noWrap align=3Dright><TT>-&nbsp;</TT></TD>
    <TD align=3Dright><TT>47&nbsp;</TT></TD>
    <TD align=3Dright><TT>0&nbsp;&nbsp;</TT></TD>
    <TD noWrap align=3Dright><TT>---&nbsp;&nbsp;</TT></TD>
    <TD noWrap><TT>&nbsp;K.VDETVER.A</TT></TD></TR>
  <TR>
    <TD align=3Dright>&nbsp;</TD>
    <TD align=3Dright><TT>1052.4871&nbsp;&nbsp;</TT></TD>
    <TD align=3Dright><TT>1051.4798&nbsp;&nbsp;</TT></TD>
    <TD align=3Dright><TT>1051.5451&nbsp;&nbsp;</TT></TD>
    <TD noWrap align=3Dright><TT>-62.05&nbsp;</TT></TD>
    <TD align=3Dright><TT>28&nbsp;</TT></TD>
    <TD noWrap align=3Dright><TT>-&nbsp;</TT></TD>
    <TD align=3Dright><TT>36&nbsp;</TT></TD>
    <TD align=3Dright><TT>0&nbsp;&nbsp;</TT></TD>
    <TD noWrap align=3Dright><TT>---&nbsp;&nbsp;</TT></TD>
    <TD noWrap><TT>&nbsp;K.GFPISVYNR.T</TT></TD></TR>
  <TR>
    <TD align=3Dright>&nbsp;</TD>
    <TD align=3Dright><TT>1052.4871&nbsp;&nbsp;</TT></TD>
    <TD align=3Dright><TT>1051.4798&nbsp;&nbsp;</TT></TD>
    <TD align=3Dright><TT>1051.5451&nbsp;&nbsp;</TT></TD>
    <TD noWrap align=3Dright><TT>-62.05&nbsp;</TT></TD>
    <TD align=3Dright><TT>28&nbsp;</TT></TD>
    <TD noWrap align=3Dright><TT>-&nbsp;</TT></TD>
    <TD align=3Dright><TT>36&nbsp;</TT></TD>
    <TD align=3Dright><TT>0&nbsp;&nbsp;</TT></TD>
    <TD noWrap align=3Dright><TT>55&nbsp;&nbsp;</TT></TD>
    <TD noWrap><TT>&nbsp;K.GFPISVYNR.T</TT></TD></TR>
  <TR>
    <TD align=3Dright>&nbsp;</TD>
    <TD align=3Dright><TT>1064.5038&nbsp;&nbsp;</TT></TD>
    <TD align=3Dright><TT>1063.4965&nbsp;&nbsp;</TT></TD>
    <TD align=3Dright><TT>1063.5662&nbsp;&nbsp;</TT></TD>
    <TD noWrap align=3Dright><TT>-65.51&nbsp;</TT></TD>
    <TD align=3Dright><TT>294&nbsp;</TT></TD>
    <TD noWrap align=3Dright><TT>-&nbsp;</TT></TD>
    <TD align=3Dright><TT>302&nbsp;</TT></TD>
    <TD align=3Dright><TT>1&nbsp;&nbsp;</TT></TD>
    <TD noWrap align=3Dright><TT>---&nbsp;&nbsp;</TT></TD>
    <TD noWrap><TT>&nbsp;R.FLSGLKDER.V</TT></TD></TR>
  <TR>
    <TD align=3Dright>&nbsp;</TD>
    <TD align=3Dright><TT>1064.5038&nbsp;&nbsp;</TT></TD>
    <TD align=3Dright><TT>1063.4965&nbsp;&nbsp;</TT></TD>
    <TD align=3Dright><TT>1063.5662&nbsp;&nbsp;</TT></TD>
    <TD noWrap align=3Dright><TT>-65.51&nbsp;</TT></TD>
    <TD align=3Dright><TT>294&nbsp;</TT></TD>
    <TD noWrap align=3Dright><TT>-&nbsp;</TT></TD>
    <TD align=3Dright><TT>302&nbsp;</TT></TD>
    <TD align=3Dright><TT>1&nbsp;&nbsp;</TT></TD>
    <TD noWrap align=3Dright><TT>56&nbsp;&nbsp;</TT></TD>
    <TD noWrap><TT>&nbsp;R.FLSGLKDER.V</TT></TD></TR>
  <TR>
    <TD align=3Dright>&nbsp;</TD>
    <TD align=3Dright><TT>1258.4701&nbsp;&nbsp;</TT></TD>
    <TD align=3Dright><TT>1257.4628&nbsp;&nbsp;</TT></TD>
    <TD align=3Dright><TT>1257.5414&nbsp;&nbsp;</TT></TD>
    <TD noWrap align=3Dright><TT>-62.52&nbsp;</TT></TD>
    <TD align=3Dright><TT>457&nbsp;</TT></TD>
    <TD noWrap align=3Dright><TT>-&nbsp;</TT></TD>
    <TD align=3Dright><TT>466&nbsp;</TT></TD>
    <TD align=3Dright><TT>0&nbsp;&nbsp;</TT></TD>
    <TD noWrap align=3Dright><TT>---&nbsp;&nbsp;</TT></TD>
    <TD noWrap><TT>&nbsp;R.DYFGAHTYER.T</TT></TD></TR>
  <TR>
    <TD align=3Dright>&nbsp;</TD>
    <TD align=3Dright><TT>1258.4701&nbsp;&nbsp;</TT></TD>
    <TD align=3Dright><TT>1257.4628&nbsp;&nbsp;</TT></TD>
    <TD align=3Dright><TT>1257.5414&nbsp;&nbsp;</TT></TD>
    <TD noWrap align=3Dright><TT>-62.52&nbsp;</TT></TD>
    <TD align=3Dright><TT>457&nbsp;</TT></TD>
    <TD noWrap align=3Dright><TT>-&nbsp;</TT></TD>
    <TD align=3Dright><TT>466&nbsp;</TT></TD>
    <TD align=3Dright><TT>0&nbsp;&nbsp;</TT></TD>
    <TD noWrap align=3Dright><TT>75&nbsp;&nbsp;</TT></TD>
    <TD noWrap><TT>&nbsp;R.DYFGAHTYER.T</TT></TD></TR>
  <TR>
    <TD align=3Dright>&nbsp;</TD>
    <TD align=3Dright><TT>2509.0720&nbsp;&nbsp;</TT></TD>
    <TD align=3Dright><TT>2508.0647&nbsp;&nbsp;</TT></TD>
    <TD align=3Dright><TT>2508.2029&nbsp;&nbsp;</TT></TD>
    <TD noWrap align=3Dright><TT>-55.07&nbsp;</TT></TD>
    <TD align=3Dright><TT>189&nbsp;</TT></TD>
    <TD noWrap align=3Dright><TT>-&nbsp;</TT></TD>
    <TD align=3Dright><TT>210&nbsp;</TT></TD>
    <TD align=3Dright><TT>0&nbsp;&nbsp;</TT></TD>
    <TD noWrap align=3Dright><TT>---&nbsp;&nbsp;</TT></TD>
    <TD =
noWrap><TT>&nbsp;K.MVHNGIEYGDMQLIAEAYDVLK.S</TT></TD></TR></TBODY></TABLE=
>
<TABLE border=3D0 cellSpacing=3D0>
  <TBODY>
  <TR>
    <TD><TT>&nbsp;&nbsp;&nbsp;&nbsp;&nbsp;&nbsp;</TT></TD>
    <TD><TT><B>No match to: </B>730.3709, 825.0443, 842.4580, 862.4260,=20
      870.4858, 1325.6378, 1325.6378, 1386.6757, 1425.6117, 1425.6117,=20
      1441.5897, 1441.5897, 1564.6396, 1564.6396, 1803.8376, 1854.7872,=20
      2027.7323, 2027.7323, 2415.1401, 2415.1401, 2926.3674,=20
  2926.3674</TT></TD></TR></TBODY></TABLE><BR>
<TABLE border=3D0 cellSpacing=3D0>
  <TBODY>
  <TR>
    <TD><TT><B><A name=3DHit14>14.</A>&nbsp;&nbsp;&nbsp;</B></TT></TD>
    <TD noWrap><TT><A=20
      =
href=3D"http://zxw-pc/mascot/cgi/protein_view.pl?file=3D../data/20121225/=
F002420.dat&amp;hit=3D14"=20
      =
target=3D_blank>gi|15983434</A>&nbsp;&nbsp;&nbsp;&nbsp;<B>Mass:</B>&nbsp;=
53544&nbsp;&nbsp;&nbsp;&nbsp;<B>Score:</B>&nbsp;220&nbsp;&nbsp;&nbsp;&nbs=
p;<B>Expect:</B>&nbsp;1.9e-016&nbsp;&nbsp;<B>Matches:</B>&nbsp;9</TT></TD=
></TR>
  <TR>
    <TD>&nbsp;</TD>
    <TD noWrap><TT>AT3g02360/F11A12_104 [Arabidopsis=20
  thaliana]</TT></TD></TR></TBODY></TABLE>
<TABLE border=3D0 cellSpacing=3D0 cellPadding=3D0>
  <TBODY>
  <TR>
    <TD><TT>&nbsp;&nbsp;&nbsp;&nbsp;&nbsp;&nbsp;</TT></TD>
    <TD align=3Dright><TT><B>Observed&nbsp;&nbsp;</B></TT></TD>
    <TD noWrap align=3Dright><TT><B>Mr(expt)&nbsp;&nbsp;</B></TT></TD>
    <TD noWrap align=3Dright><TT><B>Mr(calc)&nbsp;&nbsp;</B></TT></TD>
    <TD align=3Dright><TT><B>&nbsp;ppm&nbsp;&nbsp;</B></TT></TD>
    <TD align=3Dright><TT><B>Start&nbsp;</B></TT></TD>
    <TD align=3Dright><TT><B>&nbsp;</B></TT></TD>
    <TD align=3Dright><TT><B>End&nbsp;</B></TT></TD>
    <TD align=3Dright><TT><B>Miss&nbsp;</B></TT></TD>
    <TD align=3Dright><TT><B>Ions&nbsp;</B></TT></TD>
    <TD><TT><B>&nbsp;Peptide</B></TT></TD></TR>
  <TR>
    <TD align=3Dright>&nbsp;</TD>
    <TD align=3Dright><TT>734.3786&nbsp;&nbsp;</TT></TD>
    <TD align=3Dright><TT>733.3713&nbsp;&nbsp;</TT></TD>
    <TD align=3Dright><TT>733.4123&nbsp;&nbsp;</TT></TD>
    <TD noWrap align=3Dright><TT>-55.82&nbsp;</TT></TD>
    <TD align=3Dright><TT>379&nbsp;</TT></TD>
    <TD noWrap align=3Dright><TT>-&nbsp;</TT></TD>
    <TD align=3Dright><TT>384&nbsp;</TT></TD>
    <TD align=3Dright><TT>0&nbsp;&nbsp;</TT></TD>
    <TD noWrap align=3Dright><TT>---&nbsp;&nbsp;</TT></TD>
    <TD noWrap><TT>&nbsp;R.AIFLDR.I</TT></TD></TR>
  <TR>
    <TD align=3Dright>&nbsp;</TD>
    <TD align=3Dright><TT>847.3646&nbsp;&nbsp;</TT></TD>
    <TD align=3Dright><TT>846.3573&nbsp;&nbsp;</TT></TD>
    <TD align=3Dright><TT>846.4083&nbsp;&nbsp;</TT></TD>
    <TD noWrap align=3Dright><TT>-60.29&nbsp;</TT></TD>
    <TD align=3Dright><TT>41&nbsp;</TT></TD>
    <TD noWrap align=3Dright><TT>-&nbsp;</TT></TD>
    <TD align=3Dright><TT>47&nbsp;</TT></TD>
    <TD align=3Dright><TT>0&nbsp;&nbsp;</TT></TD>
    <TD noWrap align=3Dright><TT>---&nbsp;&nbsp;</TT></TD>
    <TD noWrap><TT>&nbsp;K.VDETVER.A</TT></TD></TR>
  <TR>
    <TD align=3Dright>&nbsp;</TD>
    <TD align=3Dright><TT>1052.4871&nbsp;&nbsp;</TT></TD>
    <TD align=3Dright><TT>1051.4798&nbsp;&nbsp;</TT></TD>
    <TD align=3Dright><TT>1051.5451&nbsp;&nbsp;</TT></TD>
    <TD noWrap align=3Dright><TT>-62.05&nbsp;</TT></TD>
    <TD align=3Dright><TT>28&nbsp;</TT></TD>
    <TD noWrap align=3Dright><TT>-&nbsp;</TT></TD>
    <TD align=3Dright><TT>36&nbsp;</TT></TD>
    <TD align=3Dright><TT>0&nbsp;&nbsp;</TT></TD>
    <TD noWrap align=3Dright><TT>---&nbsp;&nbsp;</TT></TD>
    <TD noWrap><TT>&nbsp;K.GFPISVYNR.T</TT></TD></TR>
  <TR>
    <TD align=3Dright>&nbsp;</TD>
    <TD align=3Dright><TT>1052.4871&nbsp;&nbsp;</TT></TD>
    <TD align=3Dright><TT>1051.4798&nbsp;&nbsp;</TT></TD>
    <TD align=3Dright><TT>1051.5451&nbsp;&nbsp;</TT></TD>
    <TD noWrap align=3Dright><TT>-62.05&nbsp;</TT></TD>
    <TD align=3Dright><TT>28&nbsp;</TT></TD>
    <TD noWrap align=3Dright><TT>-&nbsp;</TT></TD>
    <TD align=3Dright><TT>36&nbsp;</TT></TD>
    <TD align=3Dright><TT>0&nbsp;&nbsp;</TT></TD>
    <TD noWrap align=3Dright><TT>55&nbsp;&nbsp;</TT></TD>
    <TD noWrap><TT>&nbsp;K.GFPISVYNR.T</TT></TD></TR>
  <TR>
    <TD align=3Dright>&nbsp;</TD>
    <TD align=3Dright><TT>1064.5038&nbsp;&nbsp;</TT></TD>
    <TD align=3Dright><TT>1063.4965&nbsp;&nbsp;</TT></TD>
    <TD align=3Dright><TT>1063.5662&nbsp;&nbsp;</TT></TD>
    <TD noWrap align=3Dright><TT>-65.51&nbsp;</TT></TD>
    <TD align=3Dright><TT>294&nbsp;</TT></TD>
    <TD noWrap align=3Dright><TT>-&nbsp;</TT></TD>
    <TD align=3Dright><TT>302&nbsp;</TT></TD>
    <TD align=3Dright><TT>1&nbsp;&nbsp;</TT></TD>
    <TD noWrap align=3Dright><TT>---&nbsp;&nbsp;</TT></TD>
    <TD noWrap><TT>&nbsp;R.FLSGLKDER.V</TT></TD></TR>
  <TR>
    <TD align=3Dright>&nbsp;</TD>
    <TD align=3Dright><TT>1064.5038&nbsp;&nbsp;</TT></TD>
    <TD align=3Dright><TT>1063.4965&nbsp;&nbsp;</TT></TD>
    <TD align=3Dright><TT>1063.5662&nbsp;&nbsp;</TT></TD>
    <TD noWrap align=3Dright><TT>-65.51&nbsp;</TT></TD>
    <TD align=3Dright><TT>294&nbsp;</TT></TD>
    <TD noWrap align=3Dright><TT>-&nbsp;</TT></TD>
    <TD align=3Dright><TT>302&nbsp;</TT></TD>
    <TD align=3Dright><TT>1&nbsp;&nbsp;</TT></TD>
    <TD noWrap align=3Dright><TT>56&nbsp;&nbsp;</TT></TD>
    <TD noWrap><TT>&nbsp;R.FLSGLKDER.V</TT></TD></TR>
  <TR>
    <TD align=3Dright>&nbsp;</TD>
    <TD align=3Dright><TT>1258.4701&nbsp;&nbsp;</TT></TD>
    <TD align=3Dright><TT>1257.4628&nbsp;&nbsp;</TT></TD>
    <TD align=3Dright><TT>1257.5414&nbsp;&nbsp;</TT></TD>
    <TD noWrap align=3Dright><TT>-62.52&nbsp;</TT></TD>
    <TD align=3Dright><TT>457&nbsp;</TT></TD>
    <TD noWrap align=3Dright><TT>-&nbsp;</TT></TD>
    <TD align=3Dright><TT>466&nbsp;</TT></TD>
    <TD align=3Dright><TT>0&nbsp;&nbsp;</TT></TD>
    <TD noWrap align=3Dright><TT>---&nbsp;&nbsp;</TT></TD>
    <TD noWrap><TT>&nbsp;R.DYFGAHTYER.T</TT></TD></TR>
  <TR>
    <TD align=3Dright>&nbsp;</TD>
    <TD align=3Dright><TT>1258.4701&nbsp;&nbsp;</TT></TD>
    <TD align=3Dright><TT>1257.4628&nbsp;&nbsp;</TT></TD>
    <TD align=3Dright><TT>1257.5414&nbsp;&nbsp;</TT></TD>
    <TD noWrap align=3Dright><TT>-62.52&nbsp;</TT></TD>
    <TD align=3Dright><TT>457&nbsp;</TT></TD>
    <TD noWrap align=3Dright><TT>-&nbsp;</TT></TD>
    <TD align=3Dright><TT>466&nbsp;</TT></TD>
    <TD align=3Dright><TT>0&nbsp;&nbsp;</TT></TD>
    <TD noWrap align=3Dright><TT>75&nbsp;&nbsp;</TT></TD>
    <TD noWrap><TT>&nbsp;R.DYFGAHTYER.T</TT></TD></TR>
  <TR>
    <TD align=3Dright>&nbsp;</TD>
    <TD align=3Dright><TT>2509.0720&nbsp;&nbsp;</TT></TD>
    <TD align=3Dright><TT>2508.0647&nbsp;&nbsp;</TT></TD>
    <TD align=3Dright><TT>2508.2029&nbsp;&nbsp;</TT></TD>
    <TD noWrap align=3Dright><TT>-55.07&nbsp;</TT></TD>
    <TD align=3Dright><TT>189&nbsp;</TT></TD>
    <TD noWrap align=3Dright><TT>-&nbsp;</TT></TD>
    <TD align=3Dright><TT>210&nbsp;</TT></TD>
    <TD align=3Dright><TT>0&nbsp;&nbsp;</TT></TD>
    <TD noWrap align=3Dright><TT>---&nbsp;&nbsp;</TT></TD>
    <TD =
noWrap><TT>&nbsp;K.MVHNGIEYGDMQLIAEAYDVLK.S</TT></TD></TR></TBODY></TABLE=
>
<TABLE border=3D0 cellSpacing=3D0>
  <TBODY>
  <TR>
    <TD><TT>&nbsp;&nbsp;&nbsp;&nbsp;&nbsp;&nbsp;</TT></TD>
    <TD><TT><B>No match to: </B>730.3709, 825.0443, 842.4580, 862.4260,=20
      870.4858, 1325.6378, 1325.6378, 1386.6757, 1425.6117, 1425.6117,=20
      1441.5897, 1441.5897, 1564.6396, 1564.6396, 1803.8376, 1854.7872,=20
      2027.7323, 2027.7323, 2415.1401, 2415.1401, 2926.3674,=20
  2926.3674</TT></TD></TR></TBODY></TABLE><BR>
<TABLE border=3D0 cellSpacing=3D0>
  <TBODY>
  <TR>
    <TD><TT><B><A name=3DHit15>15.</A>&nbsp;&nbsp;&nbsp;</B></TT></TD>
    <TD noWrap><TT><A=20
      =
href=3D"http://zxw-pc/mascot/cgi/protein_view.pl?file=3D../data/20121225/=
F002420.dat&amp;hit=3D15"=20
      =
target=3D_blank>gi|110742577</A>&nbsp;&nbsp;&nbsp;&nbsp;<B>Mass:</B>&nbsp=
;53544&nbsp;&nbsp;&nbsp;&nbsp;<B>Score:</B>&nbsp;220&nbsp;&nbsp;&nbsp;&nb=
sp;<B>Expect:</B>&nbsp;1.9e-016&nbsp;&nbsp;<B>Matches:</B>&nbsp;9</TT></T=
D></TR>
  <TR>
    <TD>&nbsp;</TD>
    <TD noWrap><TT>putative 6-phosphogluconate dehydrogenase =
[Arabidopsis=20
      thaliana]</TT></TD></TR></TBODY></TABLE>
<TABLE border=3D0 cellSpacing=3D0 cellPadding=3D0>
  <TBODY>
  <TR>
    <TD><TT>&nbsp;&nbsp;&nbsp;&nbsp;&nbsp;&nbsp;</TT></TD>
    <TD align=3Dright><TT><B>Observed&nbsp;&nbsp;</B></TT></TD>
    <TD noWrap align=3Dright><TT><B>Mr(expt)&nbsp;&nbsp;</B></TT></TD>
    <TD noWrap align=3Dright><TT><B>Mr(calc)&nbsp;&nbsp;</B></TT></TD>
    <TD align=3Dright><TT><B>&nbsp;ppm&nbsp;&nbsp;</B></TT></TD>
    <TD align=3Dright><TT><B>Start&nbsp;</B></TT></TD>
    <TD align=3Dright><TT><B>&nbsp;</B></TT></TD>
    <TD align=3Dright><TT><B>End&nbsp;</B></TT></TD>
    <TD align=3Dright><TT><B>Miss&nbsp;</B></TT></TD>
    <TD align=3Dright><TT><B>Ions&nbsp;</B></TT></TD>
    <TD><TT><B>&nbsp;Peptide</B></TT></TD></TR>
  <TR>
    <TD align=3Dright>&nbsp;</TD>
    <TD align=3Dright><TT>734.3786&nbsp;&nbsp;</TT></TD>
    <TD align=3Dright><TT>733.3713&nbsp;&nbsp;</TT></TD>
    <TD align=3Dright><TT>733.4123&nbsp;&nbsp;</TT></TD>
    <TD noWrap align=3Dright><TT>-55.82&nbsp;</TT></TD>
    <TD align=3Dright><TT>379&nbsp;</TT></TD>
    <TD noWrap align=3Dright><TT>-&nbsp;</TT></TD>
    <TD align=3Dright><TT>384&nbsp;</TT></TD>
    <TD align=3Dright><TT>0&nbsp;&nbsp;</TT></TD>
    <TD noWrap align=3Dright><TT>---&nbsp;&nbsp;</TT></TD>
    <TD noWrap><TT>&nbsp;R.AIFLDR.I</TT></TD></TR>
  <TR>
    <TD align=3Dright>&nbsp;</TD>
    <TD align=3Dright><TT>847.3646&nbsp;&nbsp;</TT></TD>
    <TD align=3Dright><TT>846.3573&nbsp;&nbsp;</TT></TD>
    <TD align=3Dright><TT>846.4083&nbsp;&nbsp;</TT></TD>
    <TD noWrap align=3Dright><TT>-60.29&nbsp;</TT></TD>
    <TD align=3Dright><TT>41&nbsp;</TT></TD>
    <TD noWrap align=3Dright><TT>-&nbsp;</TT></TD>
    <TD align=3Dright><TT>47&nbsp;</TT></TD>
    <TD align=3Dright><TT>0&nbsp;&nbsp;</TT></TD>
    <TD noWrap align=3Dright><TT>---&nbsp;&nbsp;</TT></TD>
    <TD noWrap><TT>&nbsp;K.VDETVER.A</TT></TD></TR>
  <TR>
    <TD align=3Dright>&nbsp;</TD>
    <TD align=3Dright><TT>1052.4871&nbsp;&nbsp;</TT></TD>
    <TD align=3Dright><TT>1051.4798&nbsp;&nbsp;</TT></TD>
    <TD align=3Dright><TT>1051.5451&nbsp;&nbsp;</TT></TD>
    <TD noWrap align=3Dright><TT>-62.05&nbsp;</TT></TD>
    <TD align=3Dright><TT>28&nbsp;</TT></TD>
    <TD noWrap align=3Dright><TT>-&nbsp;</TT></TD>
    <TD align=3Dright><TT>36&nbsp;</TT></TD>
    <TD align=3Dright><TT>0&nbsp;&nbsp;</TT></TD>
    <TD noWrap align=3Dright><TT>---&nbsp;&nbsp;</TT></TD>
    <TD noWrap><TT>&nbsp;K.GFPISVYNR.T</TT></TD></TR>
  <TR>
    <TD align=3Dright>&nbsp;</TD>
    <TD align=3Dright><TT>1052.4871&nbsp;&nbsp;</TT></TD>
    <TD align=3Dright><TT>1051.4798&nbsp;&nbsp;</TT></TD>
    <TD align=3Dright><TT>1051.5451&nbsp;&nbsp;</TT></TD>
    <TD noWrap align=3Dright><TT>-62.05&nbsp;</TT></TD>
    <TD align=3Dright><TT>28&nbsp;</TT></TD>
    <TD noWrap align=3Dright><TT>-&nbsp;</TT></TD>
    <TD align=3Dright><TT>36&nbsp;</TT></TD>
    <TD align=3Dright><TT>0&nbsp;&nbsp;</TT></TD>
    <TD noWrap align=3Dright><TT>55&nbsp;&nbsp;</TT></TD>
    <TD noWrap><TT>&nbsp;K.GFPISVYNR.T</TT></TD></TR>
  <TR>
    <TD align=3Dright>&nbsp;</TD>
    <TD align=3Dright><TT>1064.5038&nbsp;&nbsp;</TT></TD>
    <TD align=3Dright><TT>1063.4965&nbsp;&nbsp;</TT></TD>
    <TD align=3Dright><TT>1063.5662&nbsp;&nbsp;</TT></TD>
    <TD noWrap align=3Dright><TT>-65.51&nbsp;</TT></TD>
    <TD align=3Dright><TT>294&nbsp;</TT></TD>
    <TD noWrap align=3Dright><TT>-&nbsp;</TT></TD>
    <TD align=3Dright><TT>302&nbsp;</TT></TD>
    <TD align=3Dright><TT>1&nbsp;&nbsp;</TT></TD>
    <TD noWrap align=3Dright><TT>---&nbsp;&nbsp;</TT></TD>
    <TD noWrap><TT>&nbsp;R.FLSGLKDER.V</TT></TD></TR>
  <TR>
    <TD align=3Dright>&nbsp;</TD>
    <TD align=3Dright><TT>1064.5038&nbsp;&nbsp;</TT></TD>
    <TD align=3Dright><TT>1063.4965&nbsp;&nbsp;</TT></TD>
    <TD align=3Dright><TT>1063.5662&nbsp;&nbsp;</TT></TD>
    <TD noWrap align=3Dright><TT>-65.51&nbsp;</TT></TD>
    <TD align=3Dright><TT>294&nbsp;</TT></TD>
    <TD noWrap align=3Dright><TT>-&nbsp;</TT></TD>
    <TD align=3Dright><TT>302&nbsp;</TT></TD>
    <TD align=3Dright><TT>1&nbsp;&nbsp;</TT></TD>
    <TD noWrap align=3Dright><TT>56&nbsp;&nbsp;</TT></TD>
    <TD noWrap><TT>&nbsp;R.FLSGLKDER.V</TT></TD></TR>
  <TR>
    <TD align=3Dright>&nbsp;</TD>
    <TD align=3Dright><TT>1258.4701&nbsp;&nbsp;</TT></TD>
    <TD align=3Dright><TT>1257.4628&nbsp;&nbsp;</TT></TD>
    <TD align=3Dright><TT>1257.5414&nbsp;&nbsp;</TT></TD>
    <TD noWrap align=3Dright><TT>-62.52&nbsp;</TT></TD>
    <TD align=3Dright><TT>457&nbsp;</TT></TD>
    <TD noWrap align=3Dright><TT>-&nbsp;</TT></TD>
    <TD align=3Dright><TT>466&nbsp;</TT></TD>
    <TD align=3Dright><TT>0&nbsp;&nbsp;</TT></TD>
    <TD noWrap align=3Dright><TT>---&nbsp;&nbsp;</TT></TD>
    <TD noWrap><TT>&nbsp;R.DYFGAHTYER.T</TT></TD></TR>
  <TR>
    <TD align=3Dright>&nbsp;</TD>
    <TD align=3Dright><TT>1258.4701&nbsp;&nbsp;</TT></TD>
    <TD align=3Dright><TT>1257.4628&nbsp;&nbsp;</TT></TD>
    <TD align=3Dright><TT>1257.5414&nbsp;&nbsp;</TT></TD>
    <TD noWrap align=3Dright><TT>-62.52&nbsp;</TT></TD>
    <TD align=3Dright><TT>457&nbsp;</TT></TD>
    <TD noWrap align=3Dright><TT>-&nbsp;</TT></TD>
    <TD align=3Dright><TT>466&nbsp;</TT></TD>
    <TD align=3Dright><TT>0&nbsp;&nbsp;</TT></TD>
    <TD noWrap align=3Dright><TT>75&nbsp;&nbsp;</TT></TD>
    <TD noWrap><TT>&nbsp;R.DYFGAHTYER.T</TT></TD></TR>
  <TR>
    <TD align=3Dright>&nbsp;</TD>
    <TD align=3Dright><TT>2509.0720&nbsp;&nbsp;</TT></TD>
    <TD align=3Dright><TT>2508.0647&nbsp;&nbsp;</TT></TD>
    <TD align=3Dright><TT>2508.2029&nbsp;&nbsp;</TT></TD>
    <TD noWrap align=3Dright><TT>-55.07&nbsp;</TT></TD>
    <TD align=3Dright><TT>189&nbsp;</TT></TD>
    <TD noWrap align=3Dright><TT>-&nbsp;</TT></TD>
    <TD align=3Dright><TT>210&nbsp;</TT></TD>
    <TD align=3Dright><TT>0&nbsp;&nbsp;</TT></TD>
    <TD noWrap align=3Dright><TT>---&nbsp;&nbsp;</TT></TD>
    <TD =
noWrap><TT>&nbsp;K.MVHNGIEYGDMQLIAEAYDVLK.S</TT></TD></TR></TBODY></TABLE=
>
<TABLE border=3D0 cellSpacing=3D0>
  <TBODY>
  <TR>
    <TD><TT>&nbsp;&nbsp;&nbsp;&nbsp;&nbsp;&nbsp;</TT></TD>
    <TD><TT><B>No match to: </B>730.3709, 825.0443, 842.4580, 862.4260,=20
      870.4858, 1325.6378, 1325.6378, 1386.6757, 1425.6117, 1425.6117,=20
      1441.5897, 1441.5897, 1564.6396, 1564.6396, 1803.8376, 1854.7872,=20
      2027.7323, 2027.7323, 2415.1401, 2415.1401, 2926.3674,=20
  2926.3674</TT></TD></TR></TBODY></TABLE><BR>
<TABLE border=3D0 cellSpacing=3D0>
  <TBODY>
  <TR>
    <TD><TT><B><A name=3DHit16>16.</A>&nbsp;&nbsp;&nbsp;</B></TT></TD>
    <TD noWrap><TT><A=20
      =
href=3D"http://zxw-pc/mascot/cgi/protein_view.pl?file=3D../data/20121225/=
F002420.dat&amp;hit=3D16"=20
      =
target=3D_blank>gi|162463282</A>&nbsp;&nbsp;&nbsp;&nbsp;<B>Mass:</B>&nbsp=
;53022&nbsp;&nbsp;&nbsp;&nbsp;<B>Score:</B>&nbsp;214&nbsp;&nbsp;&nbsp;&nb=
sp;<B>Expect:</B>&nbsp;7.4e-016&nbsp;&nbsp;<B>Matches:</B>&nbsp;8</TT></T=
D></TR>
  <TR>
    <TD>&nbsp;</TD>
    <TD noWrap><TT>NADPH producing dehydrogenase of the oxidative =
pentose=20
      phosphate pathway [Zea mays]</TT></TD></TR></TBODY></TABLE>
<TABLE border=3D0 cellSpacing=3D0 cellPadding=3D0>
  <TBODY>
  <TR>
    <TD><TT>&nbsp;&nbsp;&nbsp;&nbsp;&nbsp;&nbsp;</TT></TD>
    <TD align=3Dright><TT><B>Observed&nbsp;&nbsp;</B></TT></TD>
    <TD noWrap align=3Dright><TT><B>Mr(expt)&nbsp;&nbsp;</B></TT></TD>
    <TD noWrap align=3Dright><TT><B>Mr(calc)&nbsp;&nbsp;</B></TT></TD>
    <TD align=3Dright><TT><B>&nbsp;ppm&nbsp;&nbsp;</B></TT></TD>
    <TD align=3Dright><TT><B>Start&nbsp;</B></TT></TD>
    <TD align=3Dright><TT><B>&nbsp;</B></TT></TD>
    <TD align=3Dright><TT><B>End&nbsp;</B></TT></TD>
    <TD align=3Dright><TT><B>Miss&nbsp;</B></TT></TD>
    <TD align=3Dright><TT><B>Ions&nbsp;</B></TT></TD>
    <TD><TT><B>&nbsp;Peptide</B></TT></TD></TR>
  <TR>
    <TD align=3Dright>&nbsp;</TD>
    <TD align=3Dright><TT>734.3786&nbsp;&nbsp;</TT></TD>
    <TD align=3Dright><TT>733.3713&nbsp;&nbsp;</TT></TD>
    <TD align=3Dright><TT>733.4123&nbsp;&nbsp;</TT></TD>
    <TD noWrap align=3Dright><TT>-55.82&nbsp;</TT></TD>
    <TD align=3Dright><TT>373&nbsp;</TT></TD>
    <TD noWrap align=3Dright><TT>-&nbsp;</TT></TD>
    <TD align=3Dright><TT>378&nbsp;</TT></TD>
    <TD align=3Dright><TT>0&nbsp;&nbsp;</TT></TD>
    <TD noWrap align=3Dright><TT>---&nbsp;&nbsp;</TT></TD>
    <TD noWrap><TT>&nbsp;R.AIFLDR.I</TT></TD></TR>
  <TR>
    <TD align=3Dright>&nbsp;</TD>
    <TD align=3Dright><TT>1052.4871&nbsp;&nbsp;</TT></TD>
    <TD align=3Dright><TT>1051.4798&nbsp;&nbsp;</TT></TD>
    <TD align=3Dright><TT>1051.5451&nbsp;&nbsp;</TT></TD>
    <TD noWrap align=3Dright><TT>-62.05&nbsp;</TT></TD>
    <TD align=3Dright><TT>26&nbsp;</TT></TD>
    <TD noWrap align=3Dright><TT>-&nbsp;</TT></TD>
    <TD align=3Dright><TT>34&nbsp;</TT></TD>
    <TD align=3Dright><TT>0&nbsp;&nbsp;</TT></TD>
    <TD noWrap align=3Dright><TT>---&nbsp;&nbsp;</TT></TD>
    <TD noWrap><TT>&nbsp;K.GFPISVYNR.T</TT></TD></TR>
  <TR>
    <TD align=3Dright>&nbsp;</TD>
    <TD align=3Dright><TT>1052.4871&nbsp;&nbsp;</TT></TD>
    <TD align=3Dright><TT>1051.4798&nbsp;&nbsp;</TT></TD>
    <TD align=3Dright><TT>1051.5451&nbsp;&nbsp;</TT></TD>
    <TD noWrap align=3Dright><TT>-62.05&nbsp;</TT></TD>
    <TD align=3Dright><TT>26&nbsp;</TT></TD>
    <TD noWrap align=3Dright><TT>-&nbsp;</TT></TD>
    <TD align=3Dright><TT>34&nbsp;</TT></TD>
    <TD align=3Dright><TT>0&nbsp;&nbsp;</TT></TD>
    <TD noWrap align=3Dright><TT>55&nbsp;&nbsp;</TT></TD>
    <TD noWrap><TT>&nbsp;K.GFPISVYNR.T</TT></TD></TR>
  <TR>
    <TD align=3Dright>&nbsp;</TD>
    <TD align=3Dright><TT>1064.5038&nbsp;&nbsp;</TT></TD>
    <TD align=3Dright><TT>1063.4965&nbsp;&nbsp;</TT></TD>
    <TD align=3Dright><TT>1063.5662&nbsp;&nbsp;</TT></TD>
    <TD noWrap align=3Dright><TT>-65.51&nbsp;</TT></TD>
    <TD align=3Dright><TT>292&nbsp;</TT></TD>
    <TD noWrap align=3Dright><TT>-&nbsp;</TT></TD>
    <TD align=3Dright><TT>300&nbsp;</TT></TD>
    <TD align=3Dright><TT>1&nbsp;&nbsp;</TT></TD>
    <TD noWrap align=3Dright><TT>---&nbsp;&nbsp;</TT></TD>
    <TD noWrap><TT>&nbsp;R.FLSGLKDER.V</TT></TD></TR>
  <TR>
    <TD align=3Dright>&nbsp;</TD>
    <TD align=3Dright><TT>1064.5038&nbsp;&nbsp;</TT></TD>
    <TD align=3Dright><TT>1063.4965&nbsp;&nbsp;</TT></TD>
    <TD align=3Dright><TT>1063.5662&nbsp;&nbsp;</TT></TD>
    <TD noWrap align=3Dright><TT>-65.51&nbsp;</TT></TD>
    <TD align=3Dright><TT>292&nbsp;</TT></TD>
    <TD noWrap align=3Dright><TT>-&nbsp;</TT></TD>
    <TD align=3Dright><TT>300&nbsp;</TT></TD>
    <TD align=3Dright><TT>1&nbsp;&nbsp;</TT></TD>
    <TD noWrap align=3Dright><TT>56&nbsp;&nbsp;</TT></TD>
    <TD noWrap><TT>&nbsp;R.FLSGLKDER.V</TT></TD></TR>
  <TR>
    <TD align=3Dright>&nbsp;</TD>
    <TD align=3Dright><TT>1258.4701&nbsp;&nbsp;</TT></TD>
    <TD align=3Dright><TT>1257.4628&nbsp;&nbsp;</TT></TD>
    <TD align=3Dright><TT>1257.5414&nbsp;&nbsp;</TT></TD>
    <TD noWrap align=3Dright><TT>-62.52&nbsp;</TT></TD>
    <TD align=3Dright><TT>451&nbsp;</TT></TD>
    <TD noWrap align=3Dright><TT>-&nbsp;</TT></TD>
    <TD align=3Dright><TT>460&nbsp;</TT></TD>
    <TD align=3Dright><TT>0&nbsp;&nbsp;</TT></TD>
    <TD noWrap align=3Dright><TT>---&nbsp;&nbsp;</TT></TD>
    <TD noWrap><TT>&nbsp;R.DYFGAHTYER.V</TT></TD></TR>
  <TR>
    <TD align=3Dright>&nbsp;</TD>
    <TD align=3Dright><TT>1258.4701&nbsp;&nbsp;</TT></TD>
    <TD align=3Dright><TT>1257.4628&nbsp;&nbsp;</TT></TD>
    <TD align=3Dright><TT>1257.5414&nbsp;&nbsp;</TT></TD>
    <TD noWrap align=3Dright><TT>-62.52&nbsp;</TT></TD>
    <TD align=3Dright><TT>451&nbsp;</TT></TD>
    <TD noWrap align=3Dright><TT>-&nbsp;</TT></TD>
    <TD align=3Dright><TT>460&nbsp;</TT></TD>
    <TD align=3Dright><TT>0&nbsp;&nbsp;</TT></TD>
    <TD noWrap align=3Dright><TT>75&nbsp;&nbsp;</TT></TD>
    <TD noWrap><TT>&nbsp;R.DYFGAHTYER.V</TT></TD></TR>
  <TR>
    <TD align=3Dright>&nbsp;</TD>
    <TD align=3Dright><TT>2509.0720&nbsp;&nbsp;</TT></TD>
    <TD align=3Dright><TT>2508.0647&nbsp;&nbsp;</TT></TD>
    <TD align=3Dright><TT>2508.2029&nbsp;&nbsp;</TT></TD>
    <TD noWrap align=3Dright><TT>-55.07&nbsp;</TT></TD>
    <TD align=3Dright><TT>187&nbsp;</TT></TD>
    <TD noWrap align=3Dright><TT>-&nbsp;</TT></TD>
    <TD align=3Dright><TT>208&nbsp;</TT></TD>
    <TD align=3Dright><TT>0&nbsp;&nbsp;</TT></TD>
    <TD noWrap align=3Dright><TT>---&nbsp;&nbsp;</TT></TD>
    <TD =
noWrap><TT>&nbsp;K.MVHNGIEYGDMQLIAEAYDVLK.S</TT></TD></TR></TBODY></TABLE=
>
<TABLE border=3D0 cellSpacing=3D0>
  <TBODY>
  <TR>
    <TD><TT>&nbsp;&nbsp;&nbsp;&nbsp;&nbsp;&nbsp;</TT></TD>
    <TD><TT><B>No match to: </B>730.3709, 825.0443, 842.4580, 847.3646,=20
      862.4260, 870.4858, 1325.6378, 1325.6378, 1386.6757, 1425.6117, =
1425.6117,=20
      1441.5897, 1441.5897, 1564.6396, 1564.6396, 1803.8376, 1854.7872,=20
      2027.7323, 2027.7323, 2415.1401, 2415.1401, 2926.3674,=20
  2926.3674</TT></TD></TR></TBODY></TABLE><BR>
<TABLE border=3D0 cellSpacing=3D0>
  <TBODY>
  <TR>
    <TD><TT><B><A name=3DHit17>17.</A>&nbsp;&nbsp;&nbsp;</B></TT></TD>
    <TD noWrap><TT><A=20
      =
href=3D"http://zxw-pc/mascot/cgi/protein_view.pl?file=3D../data/20121225/=
F002420.dat&amp;hit=3D17"=20
      =
target=3D_blank>gi|298547953</A>&nbsp;&nbsp;&nbsp;&nbsp;<B>Mass:</B>&nbsp=
;53022&nbsp;&nbsp;&nbsp;&nbsp;<B>Score:</B>&nbsp;214&nbsp;&nbsp;&nbsp;&nb=
sp;<B>Expect:</B>&nbsp;7.4e-016&nbsp;&nbsp;<B>Matches:</B>&nbsp;8</TT></T=
D></TR>
  <TR>
    <TD>&nbsp;</TD>
    <TD noWrap><TT>unnamed protein product [Zea =
mays]</TT></TD></TR></TBODY></TABLE>
<TABLE border=3D0 cellSpacing=3D0 cellPadding=3D0>
  <TBODY>
  <TR>
    <TD><TT>&nbsp;&nbsp;&nbsp;&nbsp;&nbsp;&nbsp;</TT></TD>
    <TD align=3Dright><TT><B>Observed&nbsp;&nbsp;</B></TT></TD>
    <TD noWrap align=3Dright><TT><B>Mr(expt)&nbsp;&nbsp;</B></TT></TD>
    <TD noWrap align=3Dright><TT><B>Mr(calc)&nbsp;&nbsp;</B></TT></TD>
    <TD align=3Dright><TT><B>&nbsp;ppm&nbsp;&nbsp;</B></TT></TD>
    <TD align=3Dright><TT><B>Start&nbsp;</B></TT></TD>
    <TD align=3Dright><TT><B>&nbsp;</B></TT></TD>
    <TD align=3Dright><TT><B>End&nbsp;</B></TT></TD>
    <TD align=3Dright><TT><B>Miss&nbsp;</B></TT></TD>
    <TD align=3Dright><TT><B>Ions&nbsp;</B></TT></TD>
    <TD><TT><B>&nbsp;Peptide</B></TT></TD></TR>
  <TR>
    <TD align=3Dright>&nbsp;</TD>
    <TD align=3Dright><TT>734.3786&nbsp;&nbsp;</TT></TD>
    <TD align=3Dright><TT>733.3713&nbsp;&nbsp;</TT></TD>
    <TD align=3Dright><TT>733.4123&nbsp;&nbsp;</TT></TD>
    <TD noWrap align=3Dright><TT>-55.82&nbsp;</TT></TD>
    <TD align=3Dright><TT>373&nbsp;</TT></TD>
    <TD noWrap align=3Dright><TT>-&nbsp;</TT></TD>
    <TD align=3Dright><TT>378&nbsp;</TT></TD>
    <TD align=3Dright><TT>0&nbsp;&nbsp;</TT></TD>
    <TD noWrap align=3Dright><TT>---&nbsp;&nbsp;</TT></TD>
    <TD noWrap><TT>&nbsp;R.AIFLDR.I</TT></TD></TR>
  <TR>
    <TD align=3Dright>&nbsp;</TD>
    <TD align=3Dright><TT>1052.4871&nbsp;&nbsp;</TT></TD>
    <TD align=3Dright><TT>1051.4798&nbsp;&nbsp;</TT></TD>
    <TD align=3Dright><TT>1051.5451&nbsp;&nbsp;</TT></TD>
    <TD noWrap align=3Dright><TT>-62.05&nbsp;</TT></TD>
    <TD align=3Dright><TT>26&nbsp;</TT></TD>
    <TD noWrap align=3Dright><TT>-&nbsp;</TT></TD>
    <TD align=3Dright><TT>34&nbsp;</TT></TD>
    <TD align=3Dright><TT>0&nbsp;&nbsp;</TT></TD>
    <TD noWrap align=3Dright><TT>---&nbsp;&nbsp;</TT></TD>
    <TD noWrap><TT>&nbsp;K.GFPISVYNR.T</TT></TD></TR>
  <TR>
    <TD align=3Dright>&nbsp;</TD>
    <TD align=3Dright><TT>1052.4871&nbsp;&nbsp;</TT></TD>
    <TD align=3Dright><TT>1051.4798&nbsp;&nbsp;</TT></TD>
    <TD align=3Dright><TT>1051.5451&nbsp;&nbsp;</TT></TD>
    <TD noWrap align=3Dright><TT>-62.05&nbsp;</TT></TD>
    <TD align=3Dright><TT>26&nbsp;</TT></TD>
    <TD noWrap align=3Dright><TT>-&nbsp;</TT></TD>
    <TD align=3Dright><TT>34&nbsp;</TT></TD>
    <TD align=3Dright><TT>0&nbsp;&nbsp;</TT></TD>
    <TD noWrap align=3Dright><TT>55&nbsp;&nbsp;</TT></TD>
    <TD noWrap><TT>&nbsp;K.GFPISVYNR.T</TT></TD></TR>
  <TR>
    <TD align=3Dright>&nbsp;</TD>
    <TD align=3Dright><TT>1064.5038&nbsp;&nbsp;</TT></TD>
    <TD align=3Dright><TT>1063.4965&nbsp;&nbsp;</TT></TD>
    <TD align=3Dright><TT>1063.5662&nbsp;&nbsp;</TT></TD>
    <TD noWrap align=3Dright><TT>-65.51&nbsp;</TT></TD>
    <TD align=3Dright><TT>292&nbsp;</TT></TD>
    <TD noWrap align=3Dright><TT>-&nbsp;</TT></TD>
    <TD align=3Dright><TT>300&nbsp;</TT></TD>
    <TD align=3Dright><TT>1&nbsp;&nbsp;</TT></TD>
    <TD noWrap align=3Dright><TT>---&nbsp;&nbsp;</TT></TD>
    <TD noWrap><TT>&nbsp;R.FLSGLKDER.V</TT></TD></TR>
  <TR>
    <TD align=3Dright>&nbsp;</TD>
    <TD align=3Dright><TT>1064.5038&nbsp;&nbsp;</TT></TD>
    <TD align=3Dright><TT>1063.4965&nbsp;&nbsp;</TT></TD>
    <TD align=3Dright><TT>1063.5662&nbsp;&nbsp;</TT></TD>
    <TD noWrap align=3Dright><TT>-65.51&nbsp;</TT></TD>
    <TD align=3Dright><TT>292&nbsp;</TT></TD>
    <TD noWrap align=3Dright><TT>-&nbsp;</TT></TD>
    <TD align=3Dright><TT>300&nbsp;</TT></TD>
    <TD align=3Dright><TT>1&nbsp;&nbsp;</TT></TD>
    <TD noWrap align=3Dright><TT>56&nbsp;&nbsp;</TT></TD>
    <TD noWrap><TT>&nbsp;R.FLSGLKDER.V</TT></TD></TR>
  <TR>
    <TD align=3Dright>&nbsp;</TD>
    <TD align=3Dright><TT>1258.4701&nbsp;&nbsp;</TT></TD>
    <TD align=3Dright><TT>1257.4628&nbsp;&nbsp;</TT></TD>
    <TD align=3Dright><TT>1257.5414&nbsp;&nbsp;</TT></TD>
    <TD noWrap align=3Dright><TT>-62.52&nbsp;</TT></TD>
    <TD align=3Dright><TT>451&nbsp;</TT></TD>
    <TD noWrap align=3Dright><TT>-&nbsp;</TT></TD>
    <TD align=3Dright><TT>460&nbsp;</TT></TD>
    <TD align=3Dright><TT>0&nbsp;&nbsp;</TT></TD>
    <TD noWrap align=3Dright><TT>---&nbsp;&nbsp;</TT></TD>
    <TD noWrap><TT>&nbsp;R.DYFGAHTYER.V</TT></TD></TR>
  <TR>
    <TD align=3Dright>&nbsp;</TD>
    <TD align=3Dright><TT>1258.4701&nbsp;&nbsp;</TT></TD>
    <TD align=3Dright><TT>1257.4628&nbsp;&nbsp;</TT></TD>
    <TD align=3Dright><TT>1257.5414&nbsp;&nbsp;</TT></TD>
    <TD noWrap align=3Dright><TT>-62.52&nbsp;</TT></TD>
    <TD align=3Dright><TT>451&nbsp;</TT></TD>
    <TD noWrap align=3Dright><TT>-&nbsp;</TT></TD>
    <TD align=3Dright><TT>460&nbsp;</TT></TD>
    <TD align=3Dright><TT>0&nbsp;&nbsp;</TT></TD>
    <TD noWrap align=3Dright><TT>75&nbsp;&nbsp;</TT></TD>
    <TD noWrap><TT>&nbsp;R.DYFGAHTYER.V</TT></TD></TR>
  <TR>
    <TD align=3Dright>&nbsp;</TD>
    <TD align=3Dright><TT>2509.0720&nbsp;&nbsp;</TT></TD>
    <TD align=3Dright><TT>2508.0647&nbsp;&nbsp;</TT></TD>
    <TD align=3Dright><TT>2508.2029&nbsp;&nbsp;</TT></TD>
    <TD noWrap align=3Dright><TT>-55.07&nbsp;</TT></TD>
    <TD align=3Dright><TT>187&nbsp;</TT></TD>
    <TD noWrap align=3Dright><TT>-&nbsp;</TT></TD>
    <TD align=3Dright><TT>208&nbsp;</TT></TD>
    <TD align=3Dright><TT>0&nbsp;&nbsp;</TT></TD>
    <TD noWrap align=3Dright><TT>---&nbsp;&nbsp;</TT></TD>
    <TD =
noWrap><TT>&nbsp;K.MVHNGIEYGDMQLIAEAYDVLK.S</TT></TD></TR></TBODY></TABLE=
>
<TABLE border=3D0 cellSpacing=3D0>
  <TBODY>
  <TR>
    <TD><TT>&nbsp;&nbsp;&nbsp;&nbsp;&nbsp;&nbsp;</TT></TD>
    <TD><TT><B>No match to: </B>730.3709, 825.0443, 842.4580, 847.3646,=20
      862.4260, 870.4858, 1325.6378, 1325.6378, 1386.6757, 1425.6117, =
1425.6117,=20
      1441.5897, 1441.5897, 1564.6396, 1564.6396, 1803.8376, 1854.7872,=20
      2027.7323, 2027.7323, 2415.1401, 2415.1401, 2926.3674,=20
  2926.3674</TT></TD></TR></TBODY></TABLE><BR>
<TABLE border=3D0 cellSpacing=3D0>
  <TBODY>
  <TR>
    <TD><TT><B><A name=3DHit18>18.</A>&nbsp;&nbsp;&nbsp;</B></TT></TD>
    <TD noWrap><TT><A=20
      =
href=3D"http://zxw-pc/mascot/cgi/protein_view.pl?file=3D../data/20121225/=
F002420.dat&amp;hit=3D18"=20
      =
target=3D_blank>gi|3342800</A>&nbsp;&nbsp;&nbsp;&nbsp;<B>Mass:</B>&nbsp;5=
3022&nbsp;&nbsp;&nbsp;&nbsp;<B>Score:</B>&nbsp;214&nbsp;&nbsp;&nbsp;&nbsp=
;<B>Expect:</B>&nbsp;7.4e-016&nbsp;&nbsp;<B>Matches:</B>&nbsp;8</TT></TD>=
</TR>
  <TR>
    <TD>&nbsp;</TD>
    <TD noWrap><TT>putative cytosolic 6-phosphogluconate dehydrogenase =
[Zea=20
      mays]</TT></TD></TR></TBODY></TABLE>
<TABLE border=3D0 cellSpacing=3D0 cellPadding=3D0>
  <TBODY>
  <TR>
    <TD><TT>&nbsp;&nbsp;&nbsp;&nbsp;&nbsp;&nbsp;</TT></TD>
    <TD align=3Dright><TT><B>Observed&nbsp;&nbsp;</B></TT></TD>
    <TD noWrap align=3Dright><TT><B>Mr(expt)&nbsp;&nbsp;</B></TT></TD>
    <TD noWrap align=3Dright><TT><B>Mr(calc)&nbsp;&nbsp;</B></TT></TD>
    <TD align=3Dright><TT><B>&nbsp;ppm&nbsp;&nbsp;</B></TT></TD>
    <TD align=3Dright><TT><B>Start&nbsp;</B></TT></TD>
    <TD align=3Dright><TT><B>&nbsp;</B></TT></TD>
    <TD align=3Dright><TT><B>End&nbsp;</B></TT></TD>
    <TD align=3Dright><TT><B>Miss&nbsp;</B></TT></TD>
    <TD align=3Dright><TT><B>Ions&nbsp;</B></TT></TD>
    <TD><TT><B>&nbsp;Peptide</B></TT></TD></TR>
  <TR>
    <TD align=3Dright>&nbsp;</TD>
    <TD align=3Dright><TT>734.3786&nbsp;&nbsp;</TT></TD>
    <TD align=3Dright><TT>733.3713&nbsp;&nbsp;</TT></TD>
    <TD align=3Dright><TT>733.4123&nbsp;&nbsp;</TT></TD>
    <TD noWrap align=3Dright><TT>-55.82&nbsp;</TT></TD>
    <TD align=3Dright><TT>373&nbsp;</TT></TD>
    <TD noWrap align=3Dright><TT>-&nbsp;</TT></TD>
    <TD align=3Dright><TT>378&nbsp;</TT></TD>
    <TD align=3Dright><TT>0&nbsp;&nbsp;</TT></TD>
    <TD noWrap align=3Dright><TT>---&nbsp;&nbsp;</TT></TD>
    <TD noWrap><TT>&nbsp;R.AIFLDR.I</TT></TD></TR>
  <TR>
    <TD align=3Dright>&nbsp;</TD>
    <TD align=3Dright><TT>1052.4871&nbsp;&nbsp;</TT></TD>
    <TD align=3Dright><TT>1051.4798&nbsp;&nbsp;</TT></TD>
    <TD align=3Dright><TT>1051.5451&nbsp;&nbsp;</TT></TD>
    <TD noWrap align=3Dright><TT>-62.05&nbsp;</TT></TD>
    <TD align=3Dright><TT>26&nbsp;</TT></TD>
    <TD noWrap align=3Dright><TT>-&nbsp;</TT></TD>
    <TD align=3Dright><TT>34&nbsp;</TT></TD>
    <TD align=3Dright><TT>0&nbsp;&nbsp;</TT></TD>
    <TD noWrap align=3Dright><TT>---&nbsp;&nbsp;</TT></TD>
    <TD noWrap><TT>&nbsp;K.GFPISVYNR.T</TT></TD></TR>
  <TR>
    <TD align=3Dright>&nbsp;</TD>
    <TD align=3Dright><TT>1052.4871&nbsp;&nbsp;</TT></TD>
    <TD align=3Dright><TT>1051.4798&nbsp;&nbsp;</TT></TD>
    <TD align=3Dright><TT>1051.5451&nbsp;&nbsp;</TT></TD>
    <TD noWrap align=3Dright><TT>-62.05&nbsp;</TT></TD>
    <TD align=3Dright><TT>26&nbsp;</TT></TD>
    <TD noWrap align=3Dright><TT>-&nbsp;</TT></TD>
    <TD align=3Dright><TT>34&nbsp;</TT></TD>
    <TD align=3Dright><TT>0&nbsp;&nbsp;</TT></TD>
    <TD noWrap align=3Dright><TT>55&nbsp;&nbsp;</TT></TD>
    <TD noWrap><TT>&nbsp;K.GFPISVYNR.T</TT></TD></TR>
  <TR>
    <TD align=3Dright>&nbsp;</TD>
    <TD align=3Dright><TT>1064.5038&nbsp;&nbsp;</TT></TD>
    <TD align=3Dright><TT>1063.4965&nbsp;&nbsp;</TT></TD>
    <TD align=3Dright><TT>1063.5662&nbsp;&nbsp;</TT></TD>
    <TD noWrap align=3Dright><TT>-65.51&nbsp;</TT></TD>
    <TD align=3Dright><TT>292&nbsp;</TT></TD>
    <TD noWrap align=3Dright><TT>-&nbsp;</TT></TD>
    <TD align=3Dright><TT>300&nbsp;</TT></TD>
    <TD align=3Dright><TT>1&nbsp;&nbsp;</TT></TD>
    <TD noWrap align=3Dright><TT>---&nbsp;&nbsp;</TT></TD>
    <TD noWrap><TT>&nbsp;R.FLSGLKDER.V</TT></TD></TR>
  <TR>
    <TD align=3Dright>&nbsp;</TD>
    <TD align=3Dright><TT>1064.5038&nbsp;&nbsp;</TT></TD>
    <TD align=3Dright><TT>1063.4965&nbsp;&nbsp;</TT></TD>
    <TD align=3Dright><TT>1063.5662&nbsp;&nbsp;</TT></TD>
    <TD noWrap align=3Dright><TT>-65.51&nbsp;</TT></TD>
    <TD align=3Dright><TT>292&nbsp;</TT></TD>
    <TD noWrap align=3Dright><TT>-&nbsp;</TT></TD>
    <TD align=3Dright><TT>300&nbsp;</TT></TD>
    <TD align=3Dright><TT>1&nbsp;&nbsp;</TT></TD>
    <TD noWrap align=3Dright><TT>56&nbsp;&nbsp;</TT></TD>
    <TD noWrap><TT>&nbsp;R.FLSGLKDER.V</TT></TD></TR>
  <TR>
    <TD align=3Dright>&nbsp;</TD>
    <TD align=3Dright><TT>1258.4701&nbsp;&nbsp;</TT></TD>
    <TD align=3Dright><TT>1257.4628&nbsp;&nbsp;</TT></TD>
    <TD align=3Dright><TT>1257.5414&nbsp;&nbsp;</TT></TD>
    <TD noWrap align=3Dright><TT>-62.52&nbsp;</TT></TD>
    <TD align=3Dright><TT>451&nbsp;</TT></TD>
    <TD noWrap align=3Dright><TT>-&nbsp;</TT></TD>
    <TD align=3Dright><TT>460&nbsp;</TT></TD>
    <TD align=3Dright><TT>0&nbsp;&nbsp;</TT></TD>
    <TD noWrap align=3Dright><TT>---&nbsp;&nbsp;</TT></TD>
    <TD noWrap><TT>&nbsp;R.DYFGAHTYER.V</TT></TD></TR>
  <TR>
    <TD align=3Dright>&nbsp;</TD>
    <TD align=3Dright><TT>1258.4701&nbsp;&nbsp;</TT></TD>
    <TD align=3Dright><TT>1257.4628&nbsp;&nbsp;</TT></TD>
    <TD align=3Dright><TT>1257.5414&nbsp;&nbsp;</TT></TD>
    <TD noWrap align=3Dright><TT>-62.52&nbsp;</TT></TD>
    <TD align=3Dright><TT>451&nbsp;</TT></TD>
    <TD noWrap align=3Dright><TT>-&nbsp;</TT></TD>
    <TD align=3Dright><TT>460&nbsp;</TT></TD>
    <TD align=3Dright><TT>0&nbsp;&nbsp;</TT></TD>
    <TD noWrap align=3Dright><TT>75&nbsp;&nbsp;</TT></TD>
    <TD noWrap><TT>&nbsp;R.DYFGAHTYER.V</TT></TD></TR>
  <TR>
    <TD align=3Dright>&nbsp;</TD>
    <TD align=3Dright><TT>2509.0720&nbsp;&nbsp;</TT></TD>
    <TD align=3Dright><TT>2508.0647&nbsp;&nbsp;</TT></TD>
    <TD align=3Dright><TT>2508.2029&nbsp;&nbsp;</TT></TD>
    <TD noWrap align=3Dright><TT>-55.07&nbsp;</TT></TD>
    <TD align=3Dright><TT>187&nbsp;</TT></TD>
    <TD noWrap align=3Dright><TT>-&nbsp;</TT></TD>
    <TD align=3Dright><TT>208&nbsp;</TT></TD>
    <TD align=3Dright><TT>0&nbsp;&nbsp;</TT></TD>
    <TD noWrap align=3Dright><TT>---&nbsp;&nbsp;</TT></TD>
    <TD =
noWrap><TT>&nbsp;K.MVHNGIEYGDMQLIAEAYDVLK.S</TT></TD></TR></TBODY></TABLE=
>
<TABLE border=3D0 cellSpacing=3D0>
  <TBODY>
  <TR>
    <TD><TT>&nbsp;&nbsp;&nbsp;&nbsp;&nbsp;&nbsp;</TT></TD>
    <TD><TT><B>No match to: </B>730.3709, 825.0443, 842.4580, 847.3646,=20
      862.4260, 870.4858, 1325.6378, 1325.6378, 1386.6757, 1425.6117, =
1425.6117,=20
      1441.5897, 1441.5897, 1564.6396, 1564.6396, 1803.8376, 1854.7872,=20
      2027.7323, 2027.7323, 2415.1401, 2415.1401, 2926.3674,=20
  2926.3674</TT></TD></TR></TBODY></TABLE><BR>
<TABLE border=3D0 cellSpacing=3D0>
  <TBODY>
  <TR>
    <TD><TT><B><A name=3DHit19>19.</A>&nbsp;&nbsp;&nbsp;</B></TT></TD>
    <TD noWrap><TT><A=20
      =
href=3D"http://zxw-pc/mascot/cgi/protein_view.pl?file=3D../data/20121225/=
F002420.dat&amp;hit=3D19"=20
      =
target=3D_blank>gi|162463403</A>&nbsp;&nbsp;&nbsp;&nbsp;<B>Mass:</B>&nbsp=
;52919&nbsp;&nbsp;&nbsp;&nbsp;<B>Score:</B>&nbsp;202&nbsp;&nbsp;&nbsp;&nb=
sp;<B>Expect:</B>&nbsp;1.2e-014&nbsp;&nbsp;<B>Matches:</B>&nbsp;7</TT></T=
D></TR>
  <TR>
    <TD>&nbsp;</TD>
    <TD noWrap><TT>6-phosphogluconate dehydrogenase2 [Zea=20
  mays]</TT></TD></TR></TBODY></TABLE>
<TABLE border=3D0 cellSpacing=3D0 cellPadding=3D0>
  <TBODY>
  <TR>
    <TD><TT>&nbsp;&nbsp;&nbsp;&nbsp;&nbsp;&nbsp;</TT></TD>
    <TD align=3Dright><TT><B>Observed&nbsp;&nbsp;</B></TT></TD>
    <TD noWrap align=3Dright><TT><B>Mr(expt)&nbsp;&nbsp;</B></TT></TD>
    <TD noWrap align=3Dright><TT><B>Mr(calc)&nbsp;&nbsp;</B></TT></TD>
    <TD align=3Dright><TT><B>&nbsp;ppm&nbsp;&nbsp;</B></TT></TD>
    <TD align=3Dright><TT><B>Start&nbsp;</B></TT></TD>
    <TD align=3Dright><TT><B>&nbsp;</B></TT></TD>
    <TD align=3Dright><TT><B>End&nbsp;</B></TT></TD>
    <TD align=3Dright><TT><B>Miss&nbsp;</B></TT></TD>
    <TD align=3Dright><TT><B>Ions&nbsp;</B></TT></TD>
    <TD><TT><B>&nbsp;Peptide</B></TT></TD></TR>
  <TR>
    <TD align=3Dright>&nbsp;</TD>
    <TD align=3Dright><TT>734.3786&nbsp;&nbsp;</TT></TD>
    <TD align=3Dright><TT>733.3713&nbsp;&nbsp;</TT></TD>
    <TD align=3Dright><TT>733.4123&nbsp;&nbsp;</TT></TD>
    <TD noWrap align=3Dright><TT>-55.82&nbsp;</TT></TD>
    <TD align=3Dright><TT>374&nbsp;</TT></TD>
    <TD noWrap align=3Dright><TT>-&nbsp;</TT></TD>
    <TD align=3Dright><TT>379&nbsp;</TT></TD>
    <TD align=3Dright><TT>0&nbsp;&nbsp;</TT></TD>
    <TD noWrap align=3Dright><TT>---&nbsp;&nbsp;</TT></TD>
    <TD noWrap><TT>&nbsp;R.AIFLDR.I</TT></TD></TR>
  <TR>
    <TD align=3Dright>&nbsp;</TD>
    <TD align=3Dright><TT>1052.4871&nbsp;&nbsp;</TT></TD>
    <TD align=3Dright><TT>1051.4798&nbsp;&nbsp;</TT></TD>
    <TD align=3Dright><TT>1051.5451&nbsp;&nbsp;</TT></TD>
    <TD noWrap align=3Dright><TT>-62.05&nbsp;</TT></TD>
    <TD align=3Dright><TT>26&nbsp;</TT></TD>
    <TD noWrap align=3Dright><TT>-&nbsp;</TT></TD>
    <TD align=3Dright><TT>34&nbsp;</TT></TD>
    <TD align=3Dright><TT>0&nbsp;&nbsp;</TT></TD>
    <TD noWrap align=3Dright><TT>---&nbsp;&nbsp;</TT></TD>
    <TD noWrap><TT>&nbsp;K.GFPISVYNR.T</TT></TD></TR>
  <TR>
    <TD align=3Dright>&nbsp;</TD>
    <TD align=3Dright><TT>1052.4871&nbsp;&nbsp;</TT></TD>
    <TD align=3Dright><TT>1051.4798&nbsp;&nbsp;</TT></TD>
    <TD align=3Dright><TT>1051.5451&nbsp;&nbsp;</TT></TD>
    <TD noWrap align=3Dright><TT>-62.05&nbsp;</TT></TD>
    <TD align=3Dright><TT>26&nbsp;</TT></TD>
    <TD noWrap align=3Dright><TT>-&nbsp;</TT></TD>
    <TD align=3Dright><TT>34&nbsp;</TT></TD>
    <TD align=3Dright><TT>0&nbsp;&nbsp;</TT></TD>
    <TD noWrap align=3Dright><TT>55&nbsp;&nbsp;</TT></TD>
    <TD noWrap><TT>&nbsp;K.GFPISVYNR.T</TT></TD></TR>
  <TR>
    <TD align=3Dright>&nbsp;</TD>
    <TD align=3Dright><TT>1064.5038&nbsp;&nbsp;</TT></TD>
    <TD align=3Dright><TT>1063.4965&nbsp;&nbsp;</TT></TD>
    <TD align=3Dright><TT>1063.5662&nbsp;&nbsp;</TT></TD>
    <TD noWrap align=3Dright><TT>-65.51&nbsp;</TT></TD>
    <TD align=3Dright><TT>292&nbsp;</TT></TD>
    <TD noWrap align=3Dright><TT>-&nbsp;</TT></TD>
    <TD align=3Dright><TT>300&nbsp;</TT></TD>
    <TD align=3Dright><TT>1&nbsp;&nbsp;</TT></TD>
    <TD noWrap align=3Dright><TT>---&nbsp;&nbsp;</TT></TD>
    <TD noWrap><TT>&nbsp;R.FLSGLKDER.V</TT></TD></TR>
  <TR>
    <TD align=3Dright>&nbsp;</TD>
    <TD align=3Dright><TT>1064.5038&nbsp;&nbsp;</TT></TD>
    <TD align=3Dright><TT>1063.4965&nbsp;&nbsp;</TT></TD>
    <TD align=3Dright><TT>1063.5662&nbsp;&nbsp;</TT></TD>
    <TD noWrap align=3Dright><TT>-65.51&nbsp;</TT></TD>
    <TD align=3Dright><TT>292&nbsp;</TT></TD>
    <TD noWrap align=3Dright><TT>-&nbsp;</TT></TD>
    <TD align=3Dright><TT>300&nbsp;</TT></TD>
    <TD align=3Dright><TT>1&nbsp;&nbsp;</TT></TD>
    <TD noWrap align=3Dright><TT>56&nbsp;&nbsp;</TT></TD>
    <TD noWrap><TT>&nbsp;R.FLSGLKDER.V</TT></TD></TR>
  <TR>
    <TD align=3Dright>&nbsp;</TD>
    <TD align=3Dright><TT>1258.4701&nbsp;&nbsp;</TT></TD>
    <TD align=3Dright><TT>1257.4628&nbsp;&nbsp;</TT></TD>
    <TD align=3Dright><TT>1257.5414&nbsp;&nbsp;</TT></TD>
    <TD noWrap align=3Dright><TT>-62.52&nbsp;</TT></TD>
    <TD align=3Dright><TT>452&nbsp;</TT></TD>
    <TD noWrap align=3Dright><TT>-&nbsp;</TT></TD>
    <TD align=3Dright><TT>461&nbsp;</TT></TD>
    <TD align=3Dright><TT>0&nbsp;&nbsp;</TT></TD>
    <TD noWrap align=3Dright><TT>---&nbsp;&nbsp;</TT></TD>
    <TD noWrap><TT>&nbsp;R.DYFGAHTYER.V</TT></TD></TR>
  <TR>
    <TD align=3Dright>&nbsp;</TD>
    <TD align=3Dright><TT>1258.4701&nbsp;&nbsp;</TT></TD>
    <TD align=3Dright><TT>1257.4628&nbsp;&nbsp;</TT></TD>
    <TD align=3Dright><TT>1257.5414&nbsp;&nbsp;</TT></TD>
    <TD noWrap align=3Dright><TT>-62.52&nbsp;</TT></TD>
    <TD align=3Dright><TT>452&nbsp;</TT></TD>
    <TD noWrap align=3Dright><TT>-&nbsp;</TT></TD>
    <TD align=3Dright><TT>461&nbsp;</TT></TD>
    <TD align=3Dright><TT>0&nbsp;&nbsp;</TT></TD>
    <TD noWrap align=3Dright><TT>75&nbsp;&nbsp;</TT></TD>
    <TD noWrap><TT>&nbsp;R.DYFGAHTYER.V</TT></TD></TR></TBODY></TABLE>
<TABLE border=3D0 cellSpacing=3D0>
  <TBODY>
  <TR>
    <TD><TT>&nbsp;&nbsp;&nbsp;&nbsp;&nbsp;&nbsp;</TT></TD>
    <TD><TT><B>No match to: </B>730.3709, 825.0443, 842.4580, 847.3646,=20
      862.4260, 870.4858, 1325.6378, 1325.6378, 1386.6757, 1425.6117, =
1425.6117,=20
      1441.5897, 1441.5897, 1564.6396, 1564.6396, 1803.8376, 1854.7872,=20
      2027.7323, 2027.7323, 2415.1401, 2415.1401, 2509.0720, 2926.3674,=20
      2926.3674</TT></TD></TR></TBODY></TABLE><BR>
<TABLE border=3D0 cellSpacing=3D0>
  <TBODY>
  <TR>
    <TD><TT><B><A name=3DHit20>20.</A>&nbsp;&nbsp;&nbsp;</B></TT></TD>
    <TD noWrap><TT><A=20
      =
href=3D"http://zxw-pc/mascot/cgi/protein_view.pl?file=3D../data/20121225/=
F002420.dat&amp;hit=3D20"=20
      =
target=3D_blank>gi|298547955</A>&nbsp;&nbsp;&nbsp;&nbsp;<B>Mass:</B>&nbsp=
;52919&nbsp;&nbsp;&nbsp;&nbsp;<B>Score:</B>&nbsp;202&nbsp;&nbsp;&nbsp;&nb=
sp;<B>Expect:</B>&nbsp;1.2e-014&nbsp;&nbsp;<B>Matches:</B>&nbsp;7</TT></T=
D></TR>
  <TR>
    <TD>&nbsp;</TD>
    <TD noWrap><TT>unnamed protein product [Zea =
mays]</TT></TD></TR></TBODY></TABLE>
<TABLE border=3D0 cellSpacing=3D0 cellPadding=3D0>
  <TBODY>
  <TR>
    <TD><TT>&nbsp;&nbsp;&nbsp;&nbsp;&nbsp;&nbsp;</TT></TD>
    <TD align=3Dright><TT><B>Observed&nbsp;&nbsp;</B></TT></TD>
    <TD noWrap align=3Dright><TT><B>Mr(expt)&nbsp;&nbsp;</B></TT></TD>
    <TD noWrap align=3Dright><TT><B>Mr(calc)&nbsp;&nbsp;</B></TT></TD>
    <TD align=3Dright><TT><B>&nbsp;ppm&nbsp;&nbsp;</B></TT></TD>
    <TD align=3Dright><TT><B>Start&nbsp;</B></TT></TD>
    <TD align=3Dright><TT><B>&nbsp;</B></TT></TD>
    <TD align=3Dright><TT><B>End&nbsp;</B></TT></TD>
    <TD align=3Dright><TT><B>Miss&nbsp;</B></TT></TD>
    <TD align=3Dright><TT><B>Ions&nbsp;</B></TT></TD>
    <TD><TT><B>&nbsp;Peptide</B></TT></TD></TR>
  <TR>
    <TD align=3Dright>&nbsp;</TD>
    <TD align=3Dright><TT>734.3786&nbsp;&nbsp;</TT></TD>
    <TD align=3Dright><TT>733.3713&nbsp;&nbsp;</TT></TD>
    <TD align=3Dright><TT>733.4123&nbsp;&nbsp;</TT></TD>
    <TD noWrap align=3Dright><TT>-55.82&nbsp;</TT></TD>
    <TD align=3Dright><TT>374&nbsp;</TT></TD>
    <TD noWrap align=3Dright><TT>-&nbsp;</TT></TD>
    <TD align=3Dright><TT>379&nbsp;</TT></TD>
    <TD align=3Dright><TT>0&nbsp;&nbsp;</TT></TD>
    <TD noWrap align=3Dright><TT>---&nbsp;&nbsp;</TT></TD>
    <TD noWrap><TT>&nbsp;R.AIFLDR.I</TT></TD></TR>
  <TR>
    <TD align=3Dright>&nbsp;</TD>
    <TD align=3Dright><TT>1052.4871&nbsp;&nbsp;</TT></TD>
    <TD align=3Dright><TT>1051.4798&nbsp;&nbsp;</TT></TD>
    <TD align=3Dright><TT>1051.5451&nbsp;&nbsp;</TT></TD>
    <TD noWrap align=3Dright><TT>-62.05&nbsp;</TT></TD>
    <TD align=3Dright><TT>26&nbsp;</TT></TD>
    <TD noWrap align=3Dright><TT>-&nbsp;</TT></TD>
    <TD align=3Dright><TT>34&nbsp;</TT></TD>
    <TD align=3Dright><TT>0&nbsp;&nbsp;</TT></TD>
    <TD noWrap align=3Dright><TT>---&nbsp;&nbsp;</TT></TD>
    <TD noWrap><TT>&nbsp;K.GFPISVYNR.T</TT></TD></TR>
  <TR>
    <TD align=3Dright>&nbsp;</TD>
    <TD align=3Dright><TT>1052.4871&nbsp;&nbsp;</TT></TD>
    <TD align=3Dright><TT>1051.4798&nbsp;&nbsp;</TT></TD>
    <TD align=3Dright><TT>1051.5451&nbsp;&nbsp;</TT></TD>
    <TD noWrap align=3Dright><TT>-62.05&nbsp;</TT></TD>
    <TD align=3Dright><TT>26&nbsp;</TT></TD>
    <TD noWrap align=3Dright><TT>-&nbsp;</TT></TD>
    <TD align=3Dright><TT>34&nbsp;</TT></TD>
    <TD align=3Dright><TT>0&nbsp;&nbsp;</TT></TD>
    <TD noWrap align=3Dright><TT>55&nbsp;&nbsp;</TT></TD>
    <TD noWrap><TT>&nbsp;K.GFPISVYNR.T</TT></TD></TR>
  <TR>
    <TD align=3Dright>&nbsp;</TD>
    <TD align=3Dright><TT>1064.5038&nbsp;&nbsp;</TT></TD>
    <TD align=3Dright><TT>1063.4965&nbsp;&nbsp;</TT></TD>
    <TD align=3Dright><TT>1063.5662&nbsp;&nbsp;</TT></TD>
    <TD noWrap align=3Dright><TT>-65.51&nbsp;</TT></TD>
    <TD align=3Dright><TT>292&nbsp;</TT></TD>
    <TD noWrap align=3Dright><TT>-&nbsp;</TT></TD>
    <TD align=3Dright><TT>300&nbsp;</TT></TD>
    <TD align=3Dright><TT>1&nbsp;&nbsp;</TT></TD>
    <TD noWrap align=3Dright><TT>---&nbsp;&nbsp;</TT></TD>
    <TD noWrap><TT>&nbsp;R.FLSGLKDER.V</TT></TD></TR>
  <TR>
    <TD align=3Dright>&nbsp;</TD>
    <TD align=3Dright><TT>1064.5038&nbsp;&nbsp;</TT></TD>
    <TD align=3Dright><TT>1063.4965&nbsp;&nbsp;</TT></TD>
    <TD align=3Dright><TT>1063.5662&nbsp;&nbsp;</TT></TD>
    <TD noWrap align=3Dright><TT>-65.51&nbsp;</TT></TD>
    <TD align=3Dright><TT>292&nbsp;</TT></TD>
    <TD noWrap align=3Dright><TT>-&nbsp;</TT></TD>
    <TD align=3Dright><TT>300&nbsp;</TT></TD>
    <TD align=3Dright><TT>1&nbsp;&nbsp;</TT></TD>
    <TD noWrap align=3Dright><TT>56&nbsp;&nbsp;</TT></TD>
    <TD noWrap><TT>&nbsp;R.FLSGLKDER.V</TT></TD></TR>
  <TR>
    <TD align=3Dright>&nbsp;</TD>
    <TD align=3Dright><TT>1258.4701&nbsp;&nbsp;</TT></TD>
    <TD align=3Dright><TT>1257.4628&nbsp;&nbsp;</TT></TD>
    <TD align=3Dright><TT>1257.5414&nbsp;&nbsp;</TT></TD>
    <TD noWrap align=3Dright><TT>-62.52&nbsp;</TT></TD>
    <TD align=3Dright><TT>452&nbsp;</TT></TD>
    <TD noWrap align=3Dright><TT>-&nbsp;</TT></TD>
    <TD align=3Dright><TT>461&nbsp;</TT></TD>
    <TD align=3Dright><TT>0&nbsp;&nbsp;</TT></TD>
    <TD noWrap align=3Dright><TT>---&nbsp;&nbsp;</TT></TD>
    <TD noWrap><TT>&nbsp;R.DYFGAHTYER.V</TT></TD></TR>
  <TR>
    <TD align=3Dright>&nbsp;</TD>
    <TD align=3Dright><TT>1258.4701&nbsp;&nbsp;</TT></TD>
    <TD align=3Dright><TT>1257.4628&nbsp;&nbsp;</TT></TD>
    <TD align=3Dright><TT>1257.5414&nbsp;&nbsp;</TT></TD>
    <TD noWrap align=3Dright><TT>-62.52&nbsp;</TT></TD>
    <TD align=3Dright><TT>452&nbsp;</TT></TD>
    <TD noWrap align=3Dright><TT>-&nbsp;</TT></TD>
    <TD align=3Dright><TT>461&nbsp;</TT></TD>
    <TD align=3Dright><TT>0&nbsp;&nbsp;</TT></TD>
    <TD noWrap align=3Dright><TT>75&nbsp;&nbsp;</TT></TD>
    <TD noWrap><TT>&nbsp;R.DYFGAHTYER.V</TT></TD></TR></TBODY></TABLE>
<TABLE border=3D0 cellSpacing=3D0>
  <TBODY>
  <TR>
    <TD><TT>&nbsp;&nbsp;&nbsp;&nbsp;&nbsp;&nbsp;</TT></TD>
    <TD><TT><B>No match to: </B>730.3709, 825.0443, 842.4580, 847.3646,=20
      862.4260, 870.4858, 1325.6378, 1325.6378, 1386.6757, 1425.6117, =
1425.6117,=20
      1441.5897, 1441.5897, 1564.6396, 1564.6396, 1803.8376, 1854.7872,=20
      2027.7323, 2027.7323, 2415.1401, 2415.1401, 2509.0720, 2926.3674,=20
      2926.3674</TT></TD></TR></TBODY></TABLE><BR>
<TABLE border=3D0 cellSpacing=3D0>
  <TBODY>
  <TR>
    <TD><TT><B><A name=3DHit21>21.</A>&nbsp;&nbsp;&nbsp;</B></TT></TD>
    <TD noWrap><TT><A=20
      =
href=3D"http://zxw-pc/mascot/cgi/protein_view.pl?file=3D../data/20121225/=
F002420.dat&amp;hit=3D21"=20
      =
target=3D_blank>gi|3342802</A>&nbsp;&nbsp;&nbsp;&nbsp;<B>Mass:</B>&nbsp;5=
2919&nbsp;&nbsp;&nbsp;&nbsp;<B>Score:</B>&nbsp;202&nbsp;&nbsp;&nbsp;&nbsp=
;<B>Expect:</B>&nbsp;1.2e-014&nbsp;&nbsp;<B>Matches:</B>&nbsp;7</TT></TD>=
</TR>
  <TR>
    <TD>&nbsp;</TD>
    <TD noWrap><TT>putative cytosolic 6-phosphogluconate dehydrogenase =
[Zea=20
      mays]</TT></TD></TR></TBODY></TABLE>
<TABLE border=3D0 cellSpacing=3D0 cellPadding=3D0>
  <TBODY>
  <TR>
    <TD><TT>&nbsp;&nbsp;&nbsp;&nbsp;&nbsp;&nbsp;</TT></TD>
    <TD align=3Dright><TT><B>Observed&nbsp;&nbsp;</B></TT></TD>
    <TD noWrap align=3Dright><TT><B>Mr(expt)&nbsp;&nbsp;</B></TT></TD>
    <TD noWrap align=3Dright><TT><B>Mr(calc)&nbsp;&nbsp;</B></TT></TD>
    <TD align=3Dright><TT><B>&nbsp;ppm&nbsp;&nbsp;</B></TT></TD>
    <TD align=3Dright><TT><B>Start&nbsp;</B></TT></TD>
    <TD align=3Dright><TT><B>&nbsp;</B></TT></TD>
    <TD align=3Dright><TT><B>End&nbsp;</B></TT></TD>
    <TD align=3Dright><TT><B>Miss&nbsp;</B></TT></TD>
    <TD align=3Dright><TT><B>Ions&nbsp;</B></TT></TD>
    <TD><TT><B>&nbsp;Peptide</B></TT></TD></TR>
  <TR>
    <TD align=3Dright>&nbsp;</TD>
    <TD align=3Dright><TT>734.3786&nbsp;&nbsp;</TT></TD>
    <TD align=3Dright><TT>733.3713&nbsp;&nbsp;</TT></TD>
    <TD align=3Dright><TT>733.4123&nbsp;&nbsp;</TT></TD>
    <TD noWrap align=3Dright><TT>-55.82&nbsp;</TT></TD>
    <TD align=3Dright><TT>374&nbsp;</TT></TD>
    <TD noWrap align=3Dright><TT>-&nbsp;</TT></TD>
    <TD align=3Dright><TT>379&nbsp;</TT></TD>
    <TD align=3Dright><TT>0&nbsp;&nbsp;</TT></TD>
    <TD noWrap align=3Dright><TT>---&nbsp;&nbsp;</TT></TD>
    <TD noWrap><TT>&nbsp;R.AIFLDR.I</TT></TD></TR>
  <TR>
    <TD align=3Dright>&nbsp;</TD>
    <TD align=3Dright><TT>1052.4871&nbsp;&nbsp;</TT></TD>
    <TD align=3Dright><TT>1051.4798&nbsp;&nbsp;</TT></TD>
    <TD align=3Dright><TT>1051.5451&nbsp;&nbsp;</TT></TD>
    <TD noWrap align=3Dright><TT>-62.05&nbsp;</TT></TD>
    <TD align=3Dright><TT>26&nbsp;</TT></TD>
    <TD noWrap align=3Dright><TT>-&nbsp;</TT></TD>
    <TD align=3Dright><TT>34&nbsp;</TT></TD>
    <TD align=3Dright><TT>0&nbsp;&nbsp;</TT></TD>
    <TD noWrap align=3Dright><TT>---&nbsp;&nbsp;</TT></TD>
    <TD noWrap><TT>&nbsp;K.GFPISVYNR.T</TT></TD></TR>
  <TR>
    <TD align=3Dright>&nbsp;</TD>
    <TD align=3Dright><TT>1052.4871&nbsp;&nbsp;</TT></TD>
    <TD align=3Dright><TT>1051.4798&nbsp;&nbsp;</TT></TD>
    <TD align=3Dright><TT>1051.5451&nbsp;&nbsp;</TT></TD>
    <TD noWrap align=3Dright><TT>-62.05&nbsp;</TT></TD>
    <TD align=3Dright><TT>26&nbsp;</TT></TD>
    <TD noWrap align=3Dright><TT>-&nbsp;</TT></TD>
    <TD align=3Dright><TT>34&nbsp;</TT></TD>
    <TD align=3Dright><TT>0&nbsp;&nbsp;</TT></TD>
    <TD noWrap align=3Dright><TT>55&nbsp;&nbsp;</TT></TD>
    <TD noWrap><TT>&nbsp;K.GFPISVYNR.T</TT></TD></TR>
  <TR>
    <TD align=3Dright>&nbsp;</TD>
    <TD align=3Dright><TT>1064.5038&nbsp;&nbsp;</TT></TD>
    <TD align=3Dright><TT>1063.4965&nbsp;&nbsp;</TT></TD>
    <TD align=3Dright><TT>1063.5662&nbsp;&nbsp;</TT></TD>
    <TD noWrap align=3Dright><TT>-65.51&nbsp;</TT></TD>
    <TD align=3Dright><TT>292&nbsp;</TT></TD>
    <TD noWrap align=3Dright><TT>-&nbsp;</TT></TD>
    <TD align=3Dright><TT>300&nbsp;</TT></TD>
    <TD align=3Dright><TT>1&nbsp;&nbsp;</TT></TD>
    <TD noWrap align=3Dright><TT>---&nbsp;&nbsp;</TT></TD>
    <TD noWrap><TT>&nbsp;R.FLSGLKDER.V</TT></TD></TR>
  <TR>
    <TD align=3Dright>&nbsp;</TD>
    <TD align=3Dright><TT>1064.5038&nbsp;&nbsp;</TT></TD>
    <TD align=3Dright><TT>1063.4965&nbsp;&nbsp;</TT></TD>
    <TD align=3Dright><TT>1063.5662&nbsp;&nbsp;</TT></TD>
    <TD noWrap align=3Dright><TT>-65.51&nbsp;</TT></TD>
    <TD align=3Dright><TT>292&nbsp;</TT></TD>
    <TD noWrap align=3Dright><TT>-&nbsp;</TT></TD>
    <TD align=3Dright><TT>300&nbsp;</TT></TD>
    <TD align=3Dright><TT>1&nbsp;&nbsp;</TT></TD>
    <TD noWrap align=3Dright><TT>56&nbsp;&nbsp;</TT></TD>
    <TD noWrap><TT>&nbsp;R.FLSGLKDER.V</TT></TD></TR>
  <TR>
    <TD align=3Dright>&nbsp;</TD>
    <TD align=3Dright><TT>1258.4701&nbsp;&nbsp;</TT></TD>
    <TD align=3Dright><TT>1257.4628&nbsp;&nbsp;</TT></TD>
    <TD align=3Dright><TT>1257.5414&nbsp;&nbsp;</TT></TD>
    <TD noWrap align=3Dright><TT>-62.52&nbsp;</TT></TD>
    <TD align=3Dright><TT>452&nbsp;</TT></TD>
    <TD noWrap align=3Dright><TT>-&nbsp;</TT></TD>
    <TD align=3Dright><TT>461&nbsp;</TT></TD>
    <TD align=3Dright><TT>0&nbsp;&nbsp;</TT></TD>
    <TD noWrap align=3Dright><TT>---&nbsp;&nbsp;</TT></TD>
    <TD noWrap><TT>&nbsp;R.DYFGAHTYER.V</TT></TD></TR>
  <TR>
    <TD align=3Dright>&nbsp;</TD>
    <TD align=3Dright><TT>1258.4701&nbsp;&nbsp;</TT></TD>
    <TD align=3Dright><TT>1257.4628&nbsp;&nbsp;</TT></TD>
    <TD align=3Dright><TT>1257.5414&nbsp;&nbsp;</TT></TD>
    <TD noWrap align=3Dright><TT>-62.52&nbsp;</TT></TD>
    <TD align=3Dright><TT>452&nbsp;</TT></TD>
    <TD noWrap align=3Dright><TT>-&nbsp;</TT></TD>
    <TD align=3Dright><TT>461&nbsp;</TT></TD>
    <TD align=3Dright><TT>0&nbsp;&nbsp;</TT></TD>
    <TD noWrap align=3Dright><TT>75&nbsp;&nbsp;</TT></TD>
    <TD noWrap><TT>&nbsp;R.DYFGAHTYER.V</TT></TD></TR></TBODY></TABLE>
<TABLE border=3D0 cellSpacing=3D0>
  <TBODY>
  <TR>
    <TD><TT>&nbsp;&nbsp;&nbsp;&nbsp;&nbsp;&nbsp;</TT></TD>
    <TD><TT><B>No match to: </B>730.3709, 825.0443, 842.4580, 847.3646,=20
      862.4260, 870.4858, 1325.6378, 1325.6378, 1386.6757, 1425.6117, =
1425.6117,=20
      1441.5897, 1441.5897, 1564.6396, 1564.6396, 1803.8376, 1854.7872,=20
      2027.7323, 2027.7323, 2415.1401, 2415.1401, 2509.0720, 2926.3674,=20
      2926.3674</TT></TD></TR></TBODY></TABLE><BR>
<TABLE border=3D0 cellSpacing=3D0>
  <TBODY>
  <TR>
    <TD><TT><B><A name=3DHit22>22.</A>&nbsp;&nbsp;&nbsp;</B></TT></TD>
    <TD noWrap><TT><A=20
      =
href=3D"http://zxw-pc/mascot/cgi/protein_view.pl?file=3D../data/20121225/=
F002420.dat&amp;hit=3D22"=20
      =
target=3D_blank>gi|125595798</A>&nbsp;&nbsp;&nbsp;&nbsp;<B>Mass:</B>&nbsp=
;52688&nbsp;&nbsp;&nbsp;&nbsp;<B>Score:</B>&nbsp;202&nbsp;&nbsp;&nbsp;&nb=
sp;<B>Expect:</B>&nbsp;1.2e-014&nbsp;&nbsp;<B>Matches:</B>&nbsp;7</TT></T=
D></TR>
  <TR>
    <TD>&nbsp;</TD>
    <TD noWrap><TT>hypothetical protein OsJ_19864 [Oryza sativa Japonica =

      Group]</TT></TD></TR></TBODY></TABLE>
<TABLE border=3D0 cellSpacing=3D0 cellPadding=3D0>
  <TBODY>
  <TR>
    <TD><TT>&nbsp;&nbsp;&nbsp;&nbsp;&nbsp;&nbsp;</TT></TD>
    <TD align=3Dright><TT><B>Observed&nbsp;&nbsp;</B></TT></TD>
    <TD noWrap align=3Dright><TT><B>Mr(expt)&nbsp;&nbsp;</B></TT></TD>
    <TD noWrap align=3Dright><TT><B>Mr(calc)&nbsp;&nbsp;</B></TT></TD>
    <TD align=3Dright><TT><B>&nbsp;ppm&nbsp;&nbsp;</B></TT></TD>
    <TD align=3Dright><TT><B>Start&nbsp;</B></TT></TD>
    <TD align=3Dright><TT><B>&nbsp;</B></TT></TD>
    <TD align=3Dright><TT><B>End&nbsp;</B></TT></TD>
    <TD align=3Dright><TT><B>Miss&nbsp;</B></TT></TD>
    <TD align=3Dright><TT><B>Ions&nbsp;</B></TT></TD>
    <TD><TT><B>&nbsp;Peptide</B></TT></TD></TR>
  <TR>
    <TD align=3Dright>&nbsp;</TD>
    <TD align=3Dright><TT>734.3786&nbsp;&nbsp;</TT></TD>
    <TD align=3Dright><TT>733.3713&nbsp;&nbsp;</TT></TD>
    <TD align=3Dright><TT>733.4123&nbsp;&nbsp;</TT></TD>
    <TD noWrap align=3Dright><TT>-55.82&nbsp;</TT></TD>
    <TD align=3Dright><TT>373&nbsp;</TT></TD>
    <TD noWrap align=3Dright><TT>-&nbsp;</TT></TD>
    <TD align=3Dright><TT>378&nbsp;</TT></TD>
    <TD align=3Dright><TT>0&nbsp;&nbsp;</TT></TD>
    <TD noWrap align=3Dright><TT>---&nbsp;&nbsp;</TT></TD>
    <TD noWrap><TT>&nbsp;R.AIFLDR.I</TT></TD></TR>
  <TR>
    <TD align=3Dright>&nbsp;</TD>
    <TD align=3Dright><TT>1052.4871&nbsp;&nbsp;</TT></TD>
    <TD align=3Dright><TT>1051.4798&nbsp;&nbsp;</TT></TD>
    <TD align=3Dright><TT>1051.5451&nbsp;&nbsp;</TT></TD>
    <TD noWrap align=3Dright><TT>-62.05&nbsp;</TT></TD>
    <TD align=3Dright><TT>26&nbsp;</TT></TD>
    <TD noWrap align=3Dright><TT>-&nbsp;</TT></TD>
    <TD align=3Dright><TT>34&nbsp;</TT></TD>
    <TD align=3Dright><TT>0&nbsp;&nbsp;</TT></TD>
    <TD noWrap align=3Dright><TT>---&nbsp;&nbsp;</TT></TD>
    <TD noWrap><TT>&nbsp;K.GFPISVYNR.T</TT></TD></TR>
  <TR>
    <TD align=3Dright>&nbsp;</TD>
    <TD align=3Dright><TT>1052.4871&nbsp;&nbsp;</TT></TD>
    <TD align=3Dright><TT>1051.4798&nbsp;&nbsp;</TT></TD>
    <TD align=3Dright><TT>1051.5451&nbsp;&nbsp;</TT></TD>
    <TD noWrap align=3Dright><TT>-62.05&nbsp;</TT></TD>
    <TD align=3Dright><TT>26&nbsp;</TT></TD>
    <TD noWrap align=3Dright><TT>-&nbsp;</TT></TD>
    <TD align=3Dright><TT>34&nbsp;</TT></TD>
    <TD align=3Dright><TT>0&nbsp;&nbsp;</TT></TD>
    <TD noWrap align=3Dright><TT>55&nbsp;&nbsp;</TT></TD>
    <TD noWrap><TT>&nbsp;K.GFPISVYNR.T</TT></TD></TR>
  <TR>
    <TD align=3Dright>&nbsp;</TD>
    <TD align=3Dright><TT>1064.5038&nbsp;&nbsp;</TT></TD>
    <TD align=3Dright><TT>1063.4965&nbsp;&nbsp;</TT></TD>
    <TD align=3Dright><TT>1063.5662&nbsp;&nbsp;</TT></TD>
    <TD noWrap align=3Dright><TT>-65.51&nbsp;</TT></TD>
    <TD align=3Dright><TT>292&nbsp;</TT></TD>
    <TD noWrap align=3Dright><TT>-&nbsp;</TT></TD>
    <TD align=3Dright><TT>300&nbsp;</TT></TD>
    <TD align=3Dright><TT>1&nbsp;&nbsp;</TT></TD>
    <TD noWrap align=3Dright><TT>---&nbsp;&nbsp;</TT></TD>
    <TD noWrap><TT>&nbsp;R.FLSGLKDER.V</TT></TD></TR>
  <TR>
    <TD align=3Dright>&nbsp;</TD>
    <TD align=3Dright><TT>1064.5038&nbsp;&nbsp;</TT></TD>
    <TD align=3Dright><TT>1063.4965&nbsp;&nbsp;</TT></TD>
    <TD align=3Dright><TT>1063.5662&nbsp;&nbsp;</TT></TD>
    <TD noWrap align=3Dright><TT>-65.51&nbsp;</TT></TD>
    <TD align=3Dright><TT>292&nbsp;</TT></TD>
    <TD noWrap align=3Dright><TT>-&nbsp;</TT></TD>
    <TD align=3Dright><TT>300&nbsp;</TT></TD>
    <TD align=3Dright><TT>1&nbsp;&nbsp;</TT></TD>
    <TD noWrap align=3Dright><TT>56&nbsp;&nbsp;</TT></TD>
    <TD noWrap><TT>&nbsp;R.FLSGLKDER.V</TT></TD></TR>
  <TR>
    <TD align=3Dright>&nbsp;</TD>
    <TD align=3Dright><TT>1258.4701&nbsp;&nbsp;</TT></TD>
    <TD align=3Dright><TT>1257.4628&nbsp;&nbsp;</TT></TD>
    <TD align=3Dright><TT>1257.5414&nbsp;&nbsp;</TT></TD>
    <TD noWrap align=3Dright><TT>-62.52&nbsp;</TT></TD>
    <TD align=3Dright><TT>451&nbsp;</TT></TD>
    <TD noWrap align=3Dright><TT>-&nbsp;</TT></TD>
    <TD align=3Dright><TT>460&nbsp;</TT></TD>
    <TD align=3Dright><TT>0&nbsp;&nbsp;</TT></TD>
    <TD noWrap align=3Dright><TT>---&nbsp;&nbsp;</TT></TD>
    <TD noWrap><TT>&nbsp;R.DYFGAHTYER.V</TT></TD></TR>
  <TR>
    <TD align=3Dright>&nbsp;</TD>
    <TD align=3Dright><TT>1258.4701&nbsp;&nbsp;</TT></TD>
    <TD align=3Dright><TT>1257.4628&nbsp;&nbsp;</TT></TD>
    <TD align=3Dright><TT>1257.5414&nbsp;&nbsp;</TT></TD>
    <TD noWrap align=3Dright><TT>-62.52&nbsp;</TT></TD>
    <TD align=3Dright><TT>451&nbsp;</TT></TD>
    <TD noWrap align=3Dright><TT>-&nbsp;</TT></TD>
    <TD align=3Dright><TT>460&nbsp;</TT></TD>
    <TD align=3Dright><TT>0&nbsp;&nbsp;</TT></TD>
    <TD noWrap align=3Dright><TT>75&nbsp;&nbsp;</TT></TD>
    <TD noWrap><TT>&nbsp;R.DYFGAHTYER.V</TT></TD></TR></TBODY></TABLE>
<TABLE border=3D0 cellSpacing=3D0>
  <TBODY>
  <TR>
    <TD><TT>&nbsp;&nbsp;&nbsp;&nbsp;&nbsp;&nbsp;</TT></TD>
    <TD><TT><B>No match to: </B>730.3709, 825.0443, 842.4580, 847.3646,=20
      862.4260, 870.4858, 1325.6378, 1325.6378, 1386.6757, 1425.6117, =
1425.6117,=20
      1441.5897, 1441.5897, 1564.6396, 1564.6396, 1803.8376, 1854.7872,=20
      2027.7323, 2027.7323, 2415.1401, 2415.1401, 2509.0720, 2926.3674,=20
      2926.3674</TT></TD></TR></TBODY></TABLE><BR>
<TABLE border=3D0 cellSpacing=3D0>
  <TBODY>
  <TR>
    <TD><TT><B><A name=3DHit23>23.</A>&nbsp;&nbsp;&nbsp;</B></TT></TD>
    <TD noWrap><TT><A=20
      =
href=3D"http://zxw-pc/mascot/cgi/protein_view.pl?file=3D../data/20121225/=
F002420.dat&amp;hit=3D23"=20
      =
target=3D_blank>gi|298548015</A>&nbsp;&nbsp;&nbsp;&nbsp;<B>Mass:</B>&nbsp=
;52688&nbsp;&nbsp;&nbsp;&nbsp;<B>Score:</B>&nbsp;202&nbsp;&nbsp;&nbsp;&nb=
sp;<B>Expect:</B>&nbsp;1.2e-014&nbsp;&nbsp;<B>Matches:</B>&nbsp;7</TT></T=
D></TR>
  <TR>
    <TD>&nbsp;</TD>
    <TD noWrap><TT>unnamed protein product [Oryza=20
sativa]</TT></TD></TR></TBODY></TABLE>
<TABLE border=3D0 cellSpacing=3D0 cellPadding=3D0>
  <TBODY>
  <TR>
    <TD><TT>&nbsp;&nbsp;&nbsp;&nbsp;&nbsp;&nbsp;</TT></TD>
    <TD align=3Dright><TT><B>Observed&nbsp;&nbsp;</B></TT></TD>
    <TD noWrap align=3Dright><TT><B>Mr(expt)&nbsp;&nbsp;</B></TT></TD>
    <TD noWrap align=3Dright><TT><B>Mr(calc)&nbsp;&nbsp;</B></TT></TD>
    <TD align=3Dright><TT><B>&nbsp;ppm&nbsp;&nbsp;</B></TT></TD>
    <TD align=3Dright><TT><B>Start&nbsp;</B></TT></TD>
    <TD align=3Dright><TT><B>&nbsp;</B></TT></TD>
    <TD align=3Dright><TT><B>End&nbsp;</B></TT></TD>
    <TD align=3Dright><TT><B>Miss&nbsp;</B></TT></TD>
    <TD align=3Dright><TT><B>Ions&nbsp;</B></TT></TD>
    <TD><TT><B>&nbsp;Peptide</B></TT></TD></TR>
  <TR>
    <TD align=3Dright>&nbsp;</TD>
    <TD align=3Dright><TT>734.3786&nbsp;&nbsp;</TT></TD>
    <TD align=3Dright><TT>733.3713&nbsp;&nbsp;</TT></TD>
    <TD align=3Dright><TT>733.4123&nbsp;&nbsp;</TT></TD>
    <TD noWrap align=3Dright><TT>-55.82&nbsp;</TT></TD>
    <TD align=3Dright><TT>373&nbsp;</TT></TD>
    <TD noWrap align=3Dright><TT>-&nbsp;</TT></TD>
    <TD align=3Dright><TT>378&nbsp;</TT></TD>
    <TD align=3Dright><TT>0&nbsp;&nbsp;</TT></TD>
    <TD noWrap align=3Dright><TT>---&nbsp;&nbsp;</TT></TD>
    <TD noWrap><TT>&nbsp;R.AIFLDR.I</TT></TD></TR>
  <TR>
    <TD align=3Dright>&nbsp;</TD>
    <TD align=3Dright><TT>1052.4871&nbsp;&nbsp;</TT></TD>
    <TD align=3Dright><TT>1051.4798&nbsp;&nbsp;</TT></TD>
    <TD align=3Dright><TT>1051.5451&nbsp;&nbsp;</TT></TD>
    <TD noWrap align=3Dright><TT>-62.05&nbsp;</TT></TD>
    <TD align=3Dright><TT>26&nbsp;</TT></TD>
    <TD noWrap align=3Dright><TT>-&nbsp;</TT></TD>
    <TD align=3Dright><TT>34&nbsp;</TT></TD>
    <TD align=3Dright><TT>0&nbsp;&nbsp;</TT></TD>
    <TD noWrap align=3Dright><TT>---&nbsp;&nbsp;</TT></TD>
    <TD noWrap><TT>&nbsp;K.GFPISVYNR.T</TT></TD></TR>
  <TR>
    <TD align=3Dright>&nbsp;</TD>
    <TD align=3Dright><TT>1052.4871&nbsp;&nbsp;</TT></TD>
    <TD align=3Dright><TT>1051.4798&nbsp;&nbsp;</TT></TD>
    <TD align=3Dright><TT>1051.5451&nbsp;&nbsp;</TT></TD>
    <TD noWrap align=3Dright><TT>-62.05&nbsp;</TT></TD>
    <TD align=3Dright><TT>26&nbsp;</TT></TD>
    <TD noWrap align=3Dright><TT>-&nbsp;</TT></TD>
    <TD align=3Dright><TT>34&nbsp;</TT></TD>
    <TD align=3Dright><TT>0&nbsp;&nbsp;</TT></TD>
    <TD noWrap align=3Dright><TT>55&nbsp;&nbsp;</TT></TD>
    <TD noWrap><TT>&nbsp;K.GFPISVYNR.T</TT></TD></TR>
  <TR>
    <TD align=3Dright>&nbsp;</TD>
    <TD align=3Dright><TT>1064.5038&nbsp;&nbsp;</TT></TD>
    <TD align=3Dright><TT>1063.4965&nbsp;&nbsp;</TT></TD>
    <TD align=3Dright><TT>1063.5662&nbsp;&nbsp;</TT></TD>
    <TD noWrap align=3Dright><TT>-65.51&nbsp;</TT></TD>
    <TD align=3Dright><TT>292&nbsp;</TT></TD>
    <TD noWrap align=3Dright><TT>-&nbsp;</TT></TD>
    <TD align=3Dright><TT>300&nbsp;</TT></TD>
    <TD align=3Dright><TT>1&nbsp;&nbsp;</TT></TD>
    <TD noWrap align=3Dright><TT>---&nbsp;&nbsp;</TT></TD>
    <TD noWrap><TT>&nbsp;R.FLSGLKDER.V</TT></TD></TR>
  <TR>
    <TD align=3Dright>&nbsp;</TD>
    <TD align=3Dright><TT>1064.5038&nbsp;&nbsp;</TT></TD>
    <TD align=3Dright><TT>1063.4965&nbsp;&nbsp;</TT></TD>
    <TD align=3Dright><TT>1063.5662&nbsp;&nbsp;</TT></TD>
    <TD noWrap align=3Dright><TT>-65.51&nbsp;</TT></TD>
    <TD align=3Dright><TT>292&nbsp;</TT></TD>
    <TD noWrap align=3Dright><TT>-&nbsp;</TT></TD>
    <TD align=3Dright><TT>300&nbsp;</TT></TD>
    <TD align=3Dright><TT>1&nbsp;&nbsp;</TT></TD>
    <TD noWrap align=3Dright><TT>56&nbsp;&nbsp;</TT></TD>
    <TD noWrap><TT>&nbsp;R.FLSGLKDER.V</TT></TD></TR>
  <TR>
    <TD align=3Dright>&nbsp;</TD>
    <TD align=3Dright><TT>1258.4701&nbsp;&nbsp;</TT></TD>
    <TD align=3Dright><TT>1257.4628&nbsp;&nbsp;</TT></TD>
    <TD align=3Dright><TT>1257.5414&nbsp;&nbsp;</TT></TD>
    <TD noWrap align=3Dright><TT>-62.52&nbsp;</TT></TD>
    <TD align=3Dright><TT>451&nbsp;</TT></TD>
    <TD noWrap align=3Dright><TT>-&nbsp;</TT></TD>
    <TD align=3Dright><TT>460&nbsp;</TT></TD>
    <TD align=3Dright><TT>0&nbsp;&nbsp;</TT></TD>
    <TD noWrap align=3Dright><TT>---&nbsp;&nbsp;</TT></TD>
    <TD noWrap><TT>&nbsp;R.DYFGAHTYER.V</TT></TD></TR>
  <TR>
    <TD align=3Dright>&nbsp;</TD>
    <TD align=3Dright><TT>1258.4701&nbsp;&nbsp;</TT></TD>
    <TD align=3Dright><TT>1257.4628&nbsp;&nbsp;</TT></TD>
    <TD align=3Dright><TT>1257.5414&nbsp;&nbsp;</TT></TD>
    <TD noWrap align=3Dright><TT>-62.52&nbsp;</TT></TD>
    <TD align=3Dright><TT>451&nbsp;</TT></TD>
    <TD noWrap align=3Dright><TT>-&nbsp;</TT></TD>
    <TD align=3Dright><TT>460&nbsp;</TT></TD>
    <TD align=3Dright><TT>0&nbsp;&nbsp;</TT></TD>
    <TD noWrap align=3Dright><TT>75&nbsp;&nbsp;</TT></TD>
    <TD noWrap><TT>&nbsp;R.DYFGAHTYER.V</TT></TD></TR></TBODY></TABLE>
<TABLE border=3D0 cellSpacing=3D0>
  <TBODY>
  <TR>
    <TD><TT>&nbsp;&nbsp;&nbsp;&nbsp;&nbsp;&nbsp;</TT></TD>
    <TD><TT><B>No match to: </B>730.3709, 825.0443, 842.4580, 847.3646,=20
      862.4260, 870.4858, 1325.6378, 1325.6378, 1386.6757, 1425.6117, =
1425.6117,=20
      1441.5897, 1441.5897, 1564.6396, 1564.6396, 1803.8376, 1854.7872,=20
      2027.7323, 2027.7323, 2415.1401, 2415.1401, 2509.0720, 2926.3674,=20
      2926.3674</TT></TD></TR></TBODY></TABLE><BR>
<TABLE border=3D0 cellSpacing=3D0>
  <TBODY>
  <TR>
    <TD><TT><B><A name=3DHit24>24.</A>&nbsp;&nbsp;&nbsp;</B></TT></TD>
    <TD noWrap><TT><A=20
      =
href=3D"http://zxw-pc/mascot/cgi/protein_view.pl?file=3D../data/20121225/=
F002420.dat&amp;hit=3D24"=20
      =
target=3D_blank>gi|115465974</A>&nbsp;&nbsp;&nbsp;&nbsp;<B>Mass:</B>&nbsp=
;52688&nbsp;&nbsp;&nbsp;&nbsp;<B>Score:</B>&nbsp;202&nbsp;&nbsp;&nbsp;&nb=
sp;<B>Expect:</B>&nbsp;1.2e-014&nbsp;&nbsp;<B>Matches:</B>&nbsp;7</TT></T=
D></TR>
  <TR>
    <TD>&nbsp;</TD>
    <TD noWrap><TT>Os06g0111500 [Oryza sativa Japonica=20
  Group]</TT></TD></TR></TBODY></TABLE>
<TABLE border=3D0 cellSpacing=3D0 cellPadding=3D0>
  <TBODY>
  <TR>
    <TD><TT>&nbsp;&nbsp;&nbsp;&nbsp;&nbsp;&nbsp;</TT></TD>
    <TD align=3Dright><TT><B>Observed&nbsp;&nbsp;</B></TT></TD>
    <TD noWrap align=3Dright><TT><B>Mr(expt)&nbsp;&nbsp;</B></TT></TD>
    <TD noWrap align=3Dright><TT><B>Mr(calc)&nbsp;&nbsp;</B></TT></TD>
    <TD align=3Dright><TT><B>&nbsp;ppm&nbsp;&nbsp;</B></TT></TD>
    <TD align=3Dright><TT><B>Start&nbsp;</B></TT></TD>
    <TD align=3Dright><TT><B>&nbsp;</B></TT></TD>
    <TD align=3Dright><TT><B>End&nbsp;</B></TT></TD>
    <TD align=3Dright><TT><B>Miss&nbsp;</B></TT></TD>
    <TD align=3Dright><TT><B>Ions&nbsp;</B></TT></TD>
    <TD><TT><B>&nbsp;Peptide</B></TT></TD></TR>
  <TR>
    <TD align=3Dright>&nbsp;</TD>
    <TD align=3Dright><TT>734.3786&nbsp;&nbsp;</TT></TD>
    <TD align=3Dright><TT>733.3713&nbsp;&nbsp;</TT></TD>
    <TD align=3Dright><TT>733.4123&nbsp;&nbsp;</TT></TD>
    <TD noWrap align=3Dright><TT>-55.82&nbsp;</TT></TD>
    <TD align=3Dright><TT>373&nbsp;</TT></TD>
    <TD noWrap align=3Dright><TT>-&nbsp;</TT></TD>
    <TD align=3Dright><TT>378&nbsp;</TT></TD>
    <TD align=3Dright><TT>0&nbsp;&nbsp;</TT></TD>
    <TD noWrap align=3Dright><TT>---&nbsp;&nbsp;</TT></TD>
    <TD noWrap><TT>&nbsp;R.AIFLDR.I</TT></TD></TR>
  <TR>
    <TD align=3Dright>&nbsp;</TD>
    <TD align=3Dright><TT>1052.4871&nbsp;&nbsp;</TT></TD>
    <TD align=3Dright><TT>1051.4798&nbsp;&nbsp;</TT></TD>
    <TD align=3Dright><TT>1051.5451&nbsp;&nbsp;</TT></TD>
    <TD noWrap align=3Dright><TT>-62.05&nbsp;</TT></TD>
    <TD align=3Dright><TT>26&nbsp;</TT></TD>
    <TD noWrap align=3Dright><TT>-&nbsp;</TT></TD>
    <TD align=3Dright><TT>34&nbsp;</TT></TD>
    <TD align=3Dright><TT>0&nbsp;&nbsp;</TT></TD>
    <TD noWrap align=3Dright><TT>---&nbsp;&nbsp;</TT></TD>
    <TD noWrap><TT>&nbsp;K.GFPISVYNR.T</TT></TD></TR>
  <TR>
    <TD align=3Dright>&nbsp;</TD>
    <TD align=3Dright><TT>1052.4871&nbsp;&nbsp;</TT></TD>
    <TD align=3Dright><TT>1051.4798&nbsp;&nbsp;</TT></TD>
    <TD align=3Dright><TT>1051.5451&nbsp;&nbsp;</TT></TD>
    <TD noWrap align=3Dright><TT>-62.05&nbsp;</TT></TD>
    <TD align=3Dright><TT>26&nbsp;</TT></TD>
    <TD noWrap align=3Dright><TT>-&nbsp;</TT></TD>
    <TD align=3Dright><TT>34&nbsp;</TT></TD>
    <TD align=3Dright><TT>0&nbsp;&nbsp;</TT></TD>
    <TD noWrap align=3Dright><TT>55&nbsp;&nbsp;</TT></TD>
    <TD noWrap><TT>&nbsp;K.GFPISVYNR.T</TT></TD></TR>
  <TR>
    <TD align=3Dright>&nbsp;</TD>
    <TD align=3Dright><TT>1064.5038&nbsp;&nbsp;</TT></TD>
    <TD align=3Dright><TT>1063.4965&nbsp;&nbsp;</TT></TD>
    <TD align=3Dright><TT>1063.5662&nbsp;&nbsp;</TT></TD>
    <TD noWrap align=3Dright><TT>-65.51&nbsp;</TT></TD>
    <TD align=3Dright><TT>292&nbsp;</TT></TD>
    <TD noWrap align=3Dright><TT>-&nbsp;</TT></TD>
    <TD align=3Dright><TT>300&nbsp;</TT></TD>
    <TD align=3Dright><TT>1&nbsp;&nbsp;</TT></TD>
    <TD noWrap align=3Dright><TT>---&nbsp;&nbsp;</TT></TD>
    <TD noWrap><TT>&nbsp;R.FLSGLKDER.V</TT></TD></TR>
  <TR>
    <TD align=3Dright>&nbsp;</TD>
    <TD align=3Dright><TT>1064.5038&nbsp;&nbsp;</TT></TD>
    <TD align=3Dright><TT>1063.4965&nbsp;&nbsp;</TT></TD>
    <TD align=3Dright><TT>1063.5662&nbsp;&nbsp;</TT></TD>
    <TD noWrap align=3Dright><TT>-65.51&nbsp;</TT></TD>
    <TD align=3Dright><TT>292&nbsp;</TT></TD>
    <TD noWrap align=3Dright><TT>-&nbsp;</TT></TD>
    <TD align=3Dright><TT>300&nbsp;</TT></TD>
    <TD align=3Dright><TT>1&nbsp;&nbsp;</TT></TD>
    <TD noWrap align=3Dright><TT>56&nbsp;&nbsp;</TT></TD>
    <TD noWrap><TT>&nbsp;R.FLSGLKDER.V</TT></TD></TR>
  <TR>
    <TD align=3Dright>&nbsp;</TD>
    <TD align=3Dright><TT>1258.4701&nbsp;&nbsp;</TT></TD>
    <TD align=3Dright><TT>1257.4628&nbsp;&nbsp;</TT></TD>
    <TD align=3Dright><TT>1257.5414&nbsp;&nbsp;</TT></TD>
    <TD noWrap align=3Dright><TT>-62.52&nbsp;</TT></TD>
    <TD align=3Dright><TT>451&nbsp;</TT></TD>
    <TD noWrap align=3Dright><TT>-&nbsp;</TT></TD>
    <TD align=3Dright><TT>460&nbsp;</TT></TD>
    <TD align=3Dright><TT>0&nbsp;&nbsp;</TT></TD>
    <TD noWrap align=3Dright><TT>---&nbsp;&nbsp;</TT></TD>
    <TD noWrap><TT>&nbsp;R.DYFGAHTYER.V</TT></TD></TR>
  <TR>
    <TD align=3Dright>&nbsp;</TD>
    <TD align=3Dright><TT>1258.4701&nbsp;&nbsp;</TT></TD>
    <TD align=3Dright><TT>1257.4628&nbsp;&nbsp;</TT></TD>
    <TD align=3Dright><TT>1257.5414&nbsp;&nbsp;</TT></TD>
    <TD noWrap align=3Dright><TT>-62.52&nbsp;</TT></TD>
    <TD align=3Dright><TT>451&nbsp;</TT></TD>
    <TD noWrap align=3Dright><TT>-&nbsp;</TT></TD>
    <TD align=3Dright><TT>460&nbsp;</TT></TD>
    <TD align=3Dright><TT>0&nbsp;&nbsp;</TT></TD>
    <TD noWrap align=3Dright><TT>75&nbsp;&nbsp;</TT></TD>
    <TD noWrap><TT>&nbsp;R.DYFGAHTYER.V</TT></TD></TR></TBODY></TABLE>
<TABLE border=3D0 cellSpacing=3D0>
  <TBODY>
  <TR>
    <TD><TT>&nbsp;&nbsp;&nbsp;&nbsp;&nbsp;&nbsp;</TT></TD>
    <TD><TT><B>No match to: </B>730.3709, 825.0443, 842.4580, 847.3646,=20
      862.4260, 870.4858, 1325.6378, 1325.6378, 1386.6757, 1425.6117, =
1425.6117,=20
      1441.5897, 1441.5897, 1564.6396, 1564.6396, 1803.8376, 1854.7872,=20
      2027.7323, 2027.7323, 2415.1401, 2415.1401, 2509.0720, 2926.3674,=20
      2926.3674</TT></TD></TR></TBODY></TABLE><BR>
<TABLE border=3D0 cellSpacing=3D0>
  <TBODY>
  <TR>
    <TD><TT><B><A name=3DHit25>25.</A>&nbsp;&nbsp;&nbsp;</B></TT></TD>
    <TD noWrap><TT><A=20
      =
href=3D"http://zxw-pc/mascot/cgi/protein_view.pl?file=3D../data/20121225/=
F002420.dat&amp;hit=3D25"=20
      =
target=3D_blank>gi|19569141</A>&nbsp;&nbsp;&nbsp;&nbsp;<B>Mass:</B>&nbsp;=
52688&nbsp;&nbsp;&nbsp;&nbsp;<B>Score:</B>&nbsp;202&nbsp;&nbsp;&nbsp;&nbs=
p;<B>Expect:</B>&nbsp;1.2e-014&nbsp;&nbsp;<B>Matches:</B>&nbsp;7</TT></TD=
></TR>
  <TR>
    <TD>&nbsp;</TD>
    <TD noWrap><TT>cytosolic 6-phosphogluconate dehydrogenase [Oryza =
sativa=20
      Japonica Group]</TT></TD></TR></TBODY></TABLE>
<TABLE border=3D0 cellSpacing=3D0 cellPadding=3D0>
  <TBODY>
  <TR>
    <TD><TT>&nbsp;&nbsp;&nbsp;&nbsp;&nbsp;&nbsp;</TT></TD>
    <TD align=3Dright><TT><B>Observed&nbsp;&nbsp;</B></TT></TD>
    <TD noWrap align=3Dright><TT><B>Mr(expt)&nbsp;&nbsp;</B></TT></TD>
    <TD noWrap align=3Dright><TT><B>Mr(calc)&nbsp;&nbsp;</B></TT></TD>
    <TD align=3Dright><TT><B>&nbsp;ppm&nbsp;&nbsp;</B></TT></TD>
    <TD align=3Dright><TT><B>Start&nbsp;</B></TT></TD>
    <TD align=3Dright><TT><B>&nbsp;</B></TT></TD>
    <TD align=3Dright><TT><B>End&nbsp;</B></TT></TD>
    <TD align=3Dright><TT><B>Miss&nbsp;</B></TT></TD>
    <TD align=3Dright><TT><B>Ions&nbsp;</B></TT></TD>
    <TD><TT><B>&nbsp;Peptide</B></TT></TD></TR>
  <TR>
    <TD align=3Dright>&nbsp;</TD>
    <TD align=3Dright><TT>734.3786&nbsp;&nbsp;</TT></TD>
    <TD align=3Dright><TT>733.3713&nbsp;&nbsp;</TT></TD>
    <TD align=3Dright><TT>733.4123&nbsp;&nbsp;</TT></TD>
    <TD noWrap align=3Dright><TT>-55.82&nbsp;</TT></TD>
    <TD align=3Dright><TT>373&nbsp;</TT></TD>
    <TD noWrap align=3Dright><TT>-&nbsp;</TT></TD>
    <TD align=3Dright><TT>378&nbsp;</TT></TD>
    <TD align=3Dright><TT>0&nbsp;&nbsp;</TT></TD>
    <TD noWrap align=3Dright><TT>---&nbsp;&nbsp;</TT></TD>
    <TD noWrap><TT>&nbsp;R.AIFLDR.I</TT></TD></TR>
  <TR>
    <TD align=3Dright>&nbsp;</TD>
    <TD align=3Dright><TT>1052.4871&nbsp;&nbsp;</TT></TD>
    <TD align=3Dright><TT>1051.4798&nbsp;&nbsp;</TT></TD>
    <TD align=3Dright><TT>1051.5451&nbsp;&nbsp;</TT></TD>
    <TD noWrap align=3Dright><TT>-62.05&nbsp;</TT></TD>
    <TD align=3Dright><TT>26&nbsp;</TT></TD>
    <TD noWrap align=3Dright><TT>-&nbsp;</TT></TD>
    <TD align=3Dright><TT>34&nbsp;</TT></TD>
    <TD align=3Dright><TT>0&nbsp;&nbsp;</TT></TD>
    <TD noWrap align=3Dright><TT>---&nbsp;&nbsp;</TT></TD>
    <TD noWrap><TT>&nbsp;K.GFPISVYNR.T</TT></TD></TR>
  <TR>
    <TD align=3Dright>&nbsp;</TD>
    <TD align=3Dright><TT>1052.4871&nbsp;&nbsp;</TT></TD>
    <TD align=3Dright><TT>1051.4798&nbsp;&nbsp;</TT></TD>
    <TD align=3Dright><TT>1051.5451&nbsp;&nbsp;</TT></TD>
    <TD noWrap align=3Dright><TT>-62.05&nbsp;</TT></TD>
    <TD align=3Dright><TT>26&nbsp;</TT></TD>
    <TD noWrap align=3Dright><TT>-&nbsp;</TT></TD>
    <TD align=3Dright><TT>34&nbsp;</TT></TD>
    <TD align=3Dright><TT>0&nbsp;&nbsp;</TT></TD>
    <TD noWrap align=3Dright><TT>55&nbsp;&nbsp;</TT></TD>
    <TD noWrap><TT>&nbsp;K.GFPISVYNR.T</TT></TD></TR>
  <TR>
    <TD align=3Dright>&nbsp;</TD>
    <TD align=3Dright><TT>1064.5038&nbsp;&nbsp;</TT></TD>
    <TD align=3Dright><TT>1063.4965&nbsp;&nbsp;</TT></TD>
    <TD align=3Dright><TT>1063.5662&nbsp;&nbsp;</TT></TD>
    <TD noWrap align=3Dright><TT>-65.51&nbsp;</TT></TD>
    <TD align=3Dright><TT>292&nbsp;</TT></TD>
    <TD noWrap align=3Dright><TT>-&nbsp;</TT></TD>
    <TD align=3Dright><TT>300&nbsp;</TT></TD>
    <TD align=3Dright><TT>1&nbsp;&nbsp;</TT></TD>
    <TD noWrap align=3Dright><TT>---&nbsp;&nbsp;</TT></TD>
    <TD noWrap><TT>&nbsp;R.FLSGLKDER.V</TT></TD></TR>
  <TR>
    <TD align=3Dright>&nbsp;</TD>
    <TD align=3Dright><TT>1064.5038&nbsp;&nbsp;</TT></TD>
    <TD align=3Dright><TT>1063.4965&nbsp;&nbsp;</TT></TD>
    <TD align=3Dright><TT>1063.5662&nbsp;&nbsp;</TT></TD>
    <TD noWrap align=3Dright><TT>-65.51&nbsp;</TT></TD>
    <TD align=3Dright><TT>292&nbsp;</TT></TD>
    <TD noWrap align=3Dright><TT>-&nbsp;</TT></TD>
    <TD align=3Dright><TT>300&nbsp;</TT></TD>
    <TD align=3Dright><TT>1&nbsp;&nbsp;</TT></TD>
    <TD noWrap align=3Dright><TT>56&nbsp;&nbsp;</TT></TD>
    <TD noWrap><TT>&nbsp;R.FLSGLKDER.V</TT></TD></TR>
  <TR>
    <TD align=3Dright>&nbsp;</TD>
    <TD align=3Dright><TT>1258.4701&nbsp;&nbsp;</TT></TD>
    <TD align=3Dright><TT>1257.4628&nbsp;&nbsp;</TT></TD>
    <TD align=3Dright><TT>1257.5414&nbsp;&nbsp;</TT></TD>
    <TD noWrap align=3Dright><TT>-62.52&nbsp;</TT></TD>
    <TD align=3Dright><TT>451&nbsp;</TT></TD>
    <TD noWrap align=3Dright><TT>-&nbsp;</TT></TD>
    <TD align=3Dright><TT>460&nbsp;</TT></TD>
    <TD align=3Dright><TT>0&nbsp;&nbsp;</TT></TD>
    <TD noWrap align=3Dright><TT>---&nbsp;&nbsp;</TT></TD>
    <TD noWrap><TT>&nbsp;R.DYFGAHTYER.V</TT></TD></TR>
  <TR>
    <TD align=3Dright>&nbsp;</TD>
    <TD align=3Dright><TT>1258.4701&nbsp;&nbsp;</TT></TD>
    <TD align=3Dright><TT>1257.4628&nbsp;&nbsp;</TT></TD>
    <TD align=3Dright><TT>1257.5414&nbsp;&nbsp;</TT></TD>
    <TD noWrap align=3Dright><TT>-62.52&nbsp;</TT></TD>
    <TD align=3Dright><TT>451&nbsp;</TT></TD>
    <TD noWrap align=3Dright><TT>-&nbsp;</TT></TD>
    <TD align=3Dright><TT>460&nbsp;</TT></TD>
    <TD align=3Dright><TT>0&nbsp;&nbsp;</TT></TD>
    <TD noWrap align=3Dright><TT>75&nbsp;&nbsp;</TT></TD>
    <TD noWrap><TT>&nbsp;R.DYFGAHTYER.V</TT></TD></TR></TBODY></TABLE>
<TABLE border=3D0 cellSpacing=3D0>
  <TBODY>
  <TR>
    <TD><TT>&nbsp;&nbsp;&nbsp;&nbsp;&nbsp;&nbsp;</TT></TD>
    <TD><TT><B>No match to: </B>730.3709, 825.0443, 842.4580, 847.3646,=20
      862.4260, 870.4858, 1325.6378, 1325.6378, 1386.6757, 1425.6117, =
1425.6117,=20
      1441.5897, 1441.5897, 1564.6396, 1564.6396, 1803.8376, 1854.7872,=20
      2027.7323, 2027.7323, 2415.1401, 2415.1401, 2509.0720, 2926.3674,=20
      2926.3674</TT></TD></TR></TBODY></TABLE><BR>
<TABLE border=3D0 cellSpacing=3D0>
  <TBODY>
  <TR>
    <TD><TT><B><A name=3DHit26>26.</A>&nbsp;&nbsp;&nbsp;</B></TT></TD>
    <TD noWrap><TT><A=20
      =
href=3D"http://zxw-pc/mascot/cgi/protein_view.pl?file=3D../data/20121225/=
F002420.dat&amp;hit=3D26"=20
      =
target=3D_blank>gi|113594626</A>&nbsp;&nbsp;&nbsp;&nbsp;<B>Mass:</B>&nbsp=
;52688&nbsp;&nbsp;&nbsp;&nbsp;<B>Score:</B>&nbsp;202&nbsp;&nbsp;&nbsp;&nb=
sp;<B>Expect:</B>&nbsp;1.2e-014&nbsp;&nbsp;<B>Matches:</B>&nbsp;7</TT></T=
D></TR>
  <TR>
    <TD>&nbsp;</TD>
    <TD noWrap><TT>Os06g0111500 [Oryza sativa Japonica=20
  Group]</TT></TD></TR></TBODY></TABLE>
<TABLE border=3D0 cellSpacing=3D0 cellPadding=3D0>
  <TBODY>
  <TR>
    <TD><TT>&nbsp;&nbsp;&nbsp;&nbsp;&nbsp;&nbsp;</TT></TD>
    <TD align=3Dright><TT><B>Observed&nbsp;&nbsp;</B></TT></TD>
    <TD noWrap align=3Dright><TT><B>Mr(expt)&nbsp;&nbsp;</B></TT></TD>
    <TD noWrap align=3Dright><TT><B>Mr(calc)&nbsp;&nbsp;</B></TT></TD>
    <TD align=3Dright><TT><B>&nbsp;ppm&nbsp;&nbsp;</B></TT></TD>
    <TD align=3Dright><TT><B>Start&nbsp;</B></TT></TD>
    <TD align=3Dright><TT><B>&nbsp;</B></TT></TD>
    <TD align=3Dright><TT><B>End&nbsp;</B></TT></TD>
    <TD align=3Dright><TT><B>Miss&nbsp;</B></TT></TD>
    <TD align=3Dright><TT><B>Ions&nbsp;</B></TT></TD>
    <TD><TT><B>&nbsp;Peptide</B></TT></TD></TR>
  <TR>
    <TD align=3Dright>&nbsp;</TD>
    <TD align=3Dright><TT>734.3786&nbsp;&nbsp;</TT></TD>
    <TD align=3Dright><TT>733.3713&nbsp;&nbsp;</TT></TD>
    <TD align=3Dright><TT>733.4123&nbsp;&nbsp;</TT></TD>
    <TD noWrap align=3Dright><TT>-55.82&nbsp;</TT></TD>
    <TD align=3Dright><TT>373&nbsp;</TT></TD>
    <TD noWrap align=3Dright><TT>-&nbsp;</TT></TD>
    <TD align=3Dright><TT>378&nbsp;</TT></TD>
    <TD align=3Dright><TT>0&nbsp;&nbsp;</TT></TD>
    <TD noWrap align=3Dright><TT>---&nbsp;&nbsp;</TT></TD>
    <TD noWrap><TT>&nbsp;R.AIFLDR.I</TT></TD></TR>
  <TR>
    <TD align=3Dright>&nbsp;</TD>
    <TD align=3Dright><TT>1052.4871&nbsp;&nbsp;</TT></TD>
    <TD align=3Dright><TT>1051.4798&nbsp;&nbsp;</TT></TD>
    <TD align=3Dright><TT>1051.5451&nbsp;&nbsp;</TT></TD>
    <TD noWrap align=3Dright><TT>-62.05&nbsp;</TT></TD>
    <TD align=3Dright><TT>26&nbsp;</TT></TD>
    <TD noWrap align=3Dright><TT>-&nbsp;</TT></TD>
    <TD align=3Dright><TT>34&nbsp;</TT></TD>
    <TD align=3Dright><TT>0&nbsp;&nbsp;</TT></TD>
    <TD noWrap align=3Dright><TT>---&nbsp;&nbsp;</TT></TD>
    <TD noWrap><TT>&nbsp;K.GFPISVYNR.T</TT></TD></TR>
  <TR>
    <TD align=3Dright>&nbsp;</TD>
    <TD align=3Dright><TT>1052.4871&nbsp;&nbsp;</TT></TD>
    <TD align=3Dright><TT>1051.4798&nbsp;&nbsp;</TT></TD>
    <TD align=3Dright><TT>1051.5451&nbsp;&nbsp;</TT></TD>
    <TD noWrap align=3Dright><TT>-62.05&nbsp;</TT></TD>
    <TD align=3Dright><TT>26&nbsp;</TT></TD>
    <TD noWrap align=3Dright><TT>-&nbsp;</TT></TD>
    <TD align=3Dright><TT>34&nbsp;</TT></TD>
    <TD align=3Dright><TT>0&nbsp;&nbsp;</TT></TD>
    <TD noWrap align=3Dright><TT>55&nbsp;&nbsp;</TT></TD>
    <TD noWrap><TT>&nbsp;K.GFPISVYNR.T</TT></TD></TR>
  <TR>
    <TD align=3Dright>&nbsp;</TD>
    <TD align=3Dright><TT>1064.5038&nbsp;&nbsp;</TT></TD>
    <TD align=3Dright><TT>1063.4965&nbsp;&nbsp;</TT></TD>
    <TD align=3Dright><TT>1063.5662&nbsp;&nbsp;</TT></TD>
    <TD noWrap align=3Dright><TT>-65.51&nbsp;</TT></TD>
    <TD align=3Dright><TT>292&nbsp;</TT></TD>
    <TD noWrap align=3Dright><TT>-&nbsp;</TT></TD>
    <TD align=3Dright><TT>300&nbsp;</TT></TD>
    <TD align=3Dright><TT>1&nbsp;&nbsp;</TT></TD>
    <TD noWrap align=3Dright><TT>---&nbsp;&nbsp;</TT></TD>
    <TD noWrap><TT>&nbsp;R.FLSGLKDER.V</TT></TD></TR>
  <TR>
    <TD align=3Dright>&nbsp;</TD>
    <TD align=3Dright><TT>1064.5038&nbsp;&nbsp;</TT></TD>
    <TD align=3Dright><TT>1063.4965&nbsp;&nbsp;</TT></TD>
    <TD align=3Dright><TT>1063.5662&nbsp;&nbsp;</TT></TD>
    <TD noWrap align=3Dright><TT>-65.51&nbsp;</TT></TD>
    <TD align=3Dright><TT>292&nbsp;</TT></TD>
    <TD noWrap align=3Dright><TT>-&nbsp;</TT></TD>
    <TD align=3Dright><TT>300&nbsp;</TT></TD>
    <TD align=3Dright><TT>1&nbsp;&nbsp;</TT></TD>
    <TD noWrap align=3Dright><TT>56&nbsp;&nbsp;</TT></TD>
    <TD noWrap><TT>&nbsp;R.FLSGLKDER.V</TT></TD></TR>
  <TR>
    <TD align=3Dright>&nbsp;</TD>
    <TD align=3Dright><TT>1258.4701&nbsp;&nbsp;</TT></TD>
    <TD align=3Dright><TT>1257.4628&nbsp;&nbsp;</TT></TD>
    <TD align=3Dright><TT>1257.5414&nbsp;&nbsp;</TT></TD>
    <TD noWrap align=3Dright><TT>-62.52&nbsp;</TT></TD>
    <TD align=3Dright><TT>451&nbsp;</TT></TD>
    <TD noWrap align=3Dright><TT>-&nbsp;</TT></TD>
    <TD align=3Dright><TT>460&nbsp;</TT></TD>
    <TD align=3Dright><TT>0&nbsp;&nbsp;</TT></TD>
    <TD noWrap align=3Dright><TT>---&nbsp;&nbsp;</TT></TD>
    <TD noWrap><TT>&nbsp;R.DYFGAHTYER.V</TT></TD></TR>
  <TR>
    <TD align=3Dright>&nbsp;</TD>
    <TD align=3Dright><TT>1258.4701&nbsp;&nbsp;</TT></TD>
    <TD align=3Dright><TT>1257.4628&nbsp;&nbsp;</TT></TD>
    <TD align=3Dright><TT>1257.5414&nbsp;&nbsp;</TT></TD>
    <TD noWrap align=3Dright><TT>-62.52&nbsp;</TT></TD>
    <TD align=3Dright><TT>451&nbsp;</TT></TD>
    <TD noWrap align=3Dright><TT>-&nbsp;</TT></TD>
    <TD align=3Dright><TT>460&nbsp;</TT></TD>
    <TD align=3Dright><TT>0&nbsp;&nbsp;</TT></TD>
    <TD noWrap align=3Dright><TT>75&nbsp;&nbsp;</TT></TD>
    <TD noWrap><TT>&nbsp;R.DYFGAHTYER.V</TT></TD></TR></TBODY></TABLE>
<TABLE border=3D0 cellSpacing=3D0>
  <TBODY>
  <TR>
    <TD><TT>&nbsp;&nbsp;&nbsp;&nbsp;&nbsp;&nbsp;</TT></TD>
    <TD><TT><B>No match to: </B>730.3709, 825.0443, 842.4580, 847.3646,=20
      862.4260, 870.4858, 1325.6378, 1325.6378, 1386.6757, 1425.6117, =
1425.6117,=20
      1441.5897, 1441.5897, 1564.6396, 1564.6396, 1803.8376, 1854.7872,=20
      2027.7323, 2027.7323, 2415.1401, 2415.1401, 2509.0720, 2926.3674,=20
      2926.3674</TT></TD></TR></TBODY></TABLE><BR>
<TABLE border=3D0 cellSpacing=3D0>
  <TBODY>
  <TR>
    <TD><TT><B><A name=3DHit27>27.</A>&nbsp;&nbsp;&nbsp;</B></TT></TD>
    <TD noWrap><TT><A=20
      =
href=3D"http://zxw-pc/mascot/cgi/protein_view.pl?file=3D../data/20121225/=
F002420.dat&amp;hit=3D27"=20
      =
target=3D_blank>gi|7363280</A>&nbsp;&nbsp;&nbsp;&nbsp;<B>Mass:</B>&nbsp;5=
2688&nbsp;&nbsp;&nbsp;&nbsp;<B>Score:</B>&nbsp;202&nbsp;&nbsp;&nbsp;&nbsp=
;<B>Expect:</B>&nbsp;1.2e-014&nbsp;&nbsp;<B>Matches:</B>&nbsp;7</TT></TD>=
</TR>
  <TR>
    <TD>&nbsp;</TD>
    <TD noWrap><TT>putative phosphogluconate dehydrogenase [Oryza sativa =

      Japonica Group]</TT></TD></TR></TBODY></TABLE>
<TABLE border=3D0 cellSpacing=3D0 cellPadding=3D0>
  <TBODY>
  <TR>
    <TD><TT>&nbsp;&nbsp;&nbsp;&nbsp;&nbsp;&nbsp;</TT></TD>
    <TD align=3Dright><TT><B>Observed&nbsp;&nbsp;</B></TT></TD>
    <TD noWrap align=3Dright><TT><B>Mr(expt)&nbsp;&nbsp;</B></TT></TD>
    <TD noWrap align=3Dright><TT><B>Mr(calc)&nbsp;&nbsp;</B></TT></TD>
    <TD align=3Dright><TT><B>&nbsp;ppm&nbsp;&nbsp;</B></TT></TD>
    <TD align=3Dright><TT><B>Start&nbsp;</B></TT></TD>
    <TD align=3Dright><TT><B>&nbsp;</B></TT></TD>
    <TD align=3Dright><TT><B>End&nbsp;</B></TT></TD>
    <TD align=3Dright><TT><B>Miss&nbsp;</B></TT></TD>
    <TD align=3Dright><TT><B>Ions&nbsp;</B></TT></TD>
    <TD><TT><B>&nbsp;Peptide</B></TT></TD></TR>
  <TR>
    <TD align=3Dright>&nbsp;</TD>
    <TD align=3Dright><TT>734.3786&nbsp;&nbsp;</TT></TD>
    <TD align=3Dright><TT>733.3713&nbsp;&nbsp;</TT></TD>
    <TD align=3Dright><TT>733.4123&nbsp;&nbsp;</TT></TD>
    <TD noWrap align=3Dright><TT>-55.82&nbsp;</TT></TD>
    <TD align=3Dright><TT>373&nbsp;</TT></TD>
    <TD noWrap align=3Dright><TT>-&nbsp;</TT></TD>
    <TD align=3Dright><TT>378&nbsp;</TT></TD>
    <TD align=3Dright><TT>0&nbsp;&nbsp;</TT></TD>
    <TD noWrap align=3Dright><TT>---&nbsp;&nbsp;</TT></TD>
    <TD noWrap><TT>&nbsp;R.AIFLDR.I</TT></TD></TR>
  <TR>
    <TD align=3Dright>&nbsp;</TD>
    <TD align=3Dright><TT>1052.4871&nbsp;&nbsp;</TT></TD>
    <TD align=3Dright><TT>1051.4798&nbsp;&nbsp;</TT></TD>
    <TD align=3Dright><TT>1051.5451&nbsp;&nbsp;</TT></TD>
    <TD noWrap align=3Dright><TT>-62.05&nbsp;</TT></TD>
    <TD align=3Dright><TT>26&nbsp;</TT></TD>
    <TD noWrap align=3Dright><TT>-&nbsp;</TT></TD>
    <TD align=3Dright><TT>34&nbsp;</TT></TD>
    <TD align=3Dright><TT>0&nbsp;&nbsp;</TT></TD>
    <TD noWrap align=3Dright><TT>---&nbsp;&nbsp;</TT></TD>
    <TD noWrap><TT>&nbsp;K.GFPISVYNR.T</TT></TD></TR>
  <TR>
    <TD align=3Dright>&nbsp;</TD>
    <TD align=3Dright><TT>1052.4871&nbsp;&nbsp;</TT></TD>
    <TD align=3Dright><TT>1051.4798&nbsp;&nbsp;</TT></TD>
    <TD align=3Dright><TT>1051.5451&nbsp;&nbsp;</TT></TD>
    <TD noWrap align=3Dright><TT>-62.05&nbsp;</TT></TD>
    <TD align=3Dright><TT>26&nbsp;</TT></TD>
    <TD noWrap align=3Dright><TT>-&nbsp;</TT></TD>
    <TD align=3Dright><TT>34&nbsp;</TT></TD>
    <TD align=3Dright><TT>0&nbsp;&nbsp;</TT></TD>
    <TD noWrap align=3Dright><TT>55&nbsp;&nbsp;</TT></TD>
    <TD noWrap><TT>&nbsp;K.GFPISVYNR.T</TT></TD></TR>
  <TR>
    <TD align=3Dright>&nbsp;</TD>
    <TD align=3Dright><TT>1064.5038&nbsp;&nbsp;</TT></TD>
    <TD align=3Dright><TT>1063.4965&nbsp;&nbsp;</TT></TD>
    <TD align=3Dright><TT>1063.5662&nbsp;&nbsp;</TT></TD>
    <TD noWrap align=3Dright><TT>-65.51&nbsp;</TT></TD>
    <TD align=3Dright><TT>292&nbsp;</TT></TD>
    <TD noWrap align=3Dright><TT>-&nbsp;</TT></TD>
    <TD align=3Dright><TT>300&nbsp;</TT></TD>
    <TD align=3Dright><TT>1&nbsp;&nbsp;</TT></TD>
    <TD noWrap align=3Dright><TT>---&nbsp;&nbsp;</TT></TD>
    <TD noWrap><TT>&nbsp;R.FLSGLKDER.V</TT></TD></TR>
  <TR>
    <TD align=3Dright>&nbsp;</TD>
    <TD align=3Dright><TT>1064.5038&nbsp;&nbsp;</TT></TD>
    <TD align=3Dright><TT>1063.4965&nbsp;&nbsp;</TT></TD>
    <TD align=3Dright><TT>1063.5662&nbsp;&nbsp;</TT></TD>
    <TD noWrap align=3Dright><TT>-65.51&nbsp;</TT></TD>
    <TD align=3Dright><TT>292&nbsp;</TT></TD>
    <TD noWrap align=3Dright><TT>-&nbsp;</TT></TD>
    <TD align=3Dright><TT>300&nbsp;</TT></TD>
    <TD align=3Dright><TT>1&nbsp;&nbsp;</TT></TD>
    <TD noWrap align=3Dright><TT>56&nbsp;&nbsp;</TT></TD>
    <TD noWrap><TT>&nbsp;R.FLSGLKDER.V</TT></TD></TR>
  <TR>
    <TD align=3Dright>&nbsp;</TD>
    <TD align=3Dright><TT>1258.4701&nbsp;&nbsp;</TT></TD>
    <TD align=3Dright><TT>1257.4628&nbsp;&nbsp;</TT></TD>
    <TD align=3Dright><TT>1257.5414&nbsp;&nbsp;</TT></TD>
    <TD noWrap align=3Dright><TT>-62.52&nbsp;</TT></TD>
    <TD align=3Dright><TT>451&nbsp;</TT></TD>
    <TD noWrap align=3Dright><TT>-&nbsp;</TT></TD>
    <TD align=3Dright><TT>460&nbsp;</TT></TD>
    <TD align=3Dright><TT>0&nbsp;&nbsp;</TT></TD>
    <TD noWrap align=3Dright><TT>---&nbsp;&nbsp;</TT></TD>
    <TD noWrap><TT>&nbsp;R.DYFGAHTYER.V</TT></TD></TR>
  <TR>
    <TD align=3Dright>&nbsp;</TD>
    <TD align=3Dright><TT>1258.4701&nbsp;&nbsp;</TT></TD>
    <TD align=3Dright><TT>1257.4628&nbsp;&nbsp;</TT></TD>
    <TD align=3Dright><TT>1257.5414&nbsp;&nbsp;</TT></TD>
    <TD noWrap align=3Dright><TT>-62.52&nbsp;</TT></TD>
    <TD align=3Dright><TT>451&nbsp;</TT></TD>
    <TD noWrap align=3Dright><TT>-&nbsp;</TT></TD>
    <TD align=3Dright><TT>460&nbsp;</TT></TD>
    <TD align=3Dright><TT>0&nbsp;&nbsp;</TT></TD>
    <TD noWrap align=3Dright><TT>75&nbsp;&nbsp;</TT></TD>
    <TD noWrap><TT>&nbsp;R.DYFGAHTYER.V</TT></TD></TR></TBODY></TABLE>
<TABLE border=3D0 cellSpacing=3D0>
  <TBODY>
  <TR>
    <TD><TT>&nbsp;&nbsp;&nbsp;&nbsp;&nbsp;&nbsp;</TT></TD>
    <TD><TT><B>No match to: </B>730.3709, 825.0443, 842.4580, 847.3646,=20
      862.4260, 870.4858, 1325.6378, 1325.6378, 1386.6757, 1425.6117, =
1425.6117,=20
      1441.5897, 1441.5897, 1564.6396, 1564.6396, 1803.8376, 1854.7872,=20
      2027.7323, 2027.7323, 2415.1401, 2415.1401, 2509.0720, 2926.3674,=20
      2926.3674</TT></TD></TR></TBODY></TABLE><BR>
<TABLE border=3D0 cellSpacing=3D0>
  <TBODY>
  <TR>
    <TD><TT><B><A name=3DHit28>28.</A>&nbsp;&nbsp;&nbsp;</B></TT></TD>
    <TD noWrap><TT><A=20
      =
href=3D"http://zxw-pc/mascot/cgi/protein_view.pl?file=3D../data/20121225/=
F002420.dat&amp;hit=3D28"=20
      =
target=3D_blank>gi|215686886</A>&nbsp;&nbsp;&nbsp;&nbsp;<B>Mass:</B>&nbsp=
;52688&nbsp;&nbsp;&nbsp;&nbsp;<B>Score:</B>&nbsp;202&nbsp;&nbsp;&nbsp;&nb=
sp;<B>Expect:</B>&nbsp;1.2e-014&nbsp;&nbsp;<B>Matches:</B>&nbsp;7</TT></T=
D></TR>
  <TR>
    <TD>&nbsp;</TD>
    <TD noWrap><TT>unnamed protein product [Oryza sativa Japonica=20
    Group]</TT></TD></TR></TBODY></TABLE>
<TABLE border=3D0 cellSpacing=3D0 cellPadding=3D0>
  <TBODY>
  <TR>
    <TD><TT>&nbsp;&nbsp;&nbsp;&nbsp;&nbsp;&nbsp;</TT></TD>
    <TD align=3Dright><TT><B>Observed&nbsp;&nbsp;</B></TT></TD>
    <TD noWrap align=3Dright><TT><B>Mr(expt)&nbsp;&nbsp;</B></TT></TD>
    <TD noWrap align=3Dright><TT><B>Mr(calc)&nbsp;&nbsp;</B></TT></TD>
    <TD align=3Dright><TT><B>&nbsp;ppm&nbsp;&nbsp;</B></TT></TD>
    <TD align=3Dright><TT><B>Start&nbsp;</B></TT></TD>
    <TD align=3Dright><TT><B>&nbsp;</B></TT></TD>
    <TD align=3Dright><TT><B>End&nbsp;</B></TT></TD>
    <TD align=3Dright><TT><B>Miss&nbsp;</B></TT></TD>
    <TD align=3Dright><TT><B>Ions&nbsp;</B></TT></TD>
    <TD><TT><B>&nbsp;Peptide</B></TT></TD></TR>
  <TR>
    <TD align=3Dright>&nbsp;</TD>
    <TD align=3Dright><TT>734.3786&nbsp;&nbsp;</TT></TD>
    <TD align=3Dright><TT>733.3713&nbsp;&nbsp;</TT></TD>
    <TD align=3Dright><TT>733.4123&nbsp;&nbsp;</TT></TD>
    <TD noWrap align=3Dright><TT>-55.82&nbsp;</TT></TD>
    <TD align=3Dright><TT>373&nbsp;</TT></TD>
    <TD noWrap align=3Dright><TT>-&nbsp;</TT></TD>
    <TD align=3Dright><TT>378&nbsp;</TT></TD>
    <TD align=3Dright><TT>0&nbsp;&nbsp;</TT></TD>
    <TD noWrap align=3Dright><TT>---&nbsp;&nbsp;</TT></TD>
    <TD noWrap><TT>&nbsp;R.AIFLDR.I</TT></TD></TR>
  <TR>
    <TD align=3Dright>&nbsp;</TD>
    <TD align=3Dright><TT>1052.4871&nbsp;&nbsp;</TT></TD>
    <TD align=3Dright><TT>1051.4798&nbsp;&nbsp;</TT></TD>
    <TD align=3Dright><TT>1051.5451&nbsp;&nbsp;</TT></TD>
    <TD noWrap align=3Dright><TT>-62.05&nbsp;</TT></TD>
    <TD align=3Dright><TT>26&nbsp;</TT></TD>
    <TD noWrap align=3Dright><TT>-&nbsp;</TT></TD>
    <TD align=3Dright><TT>34&nbsp;</TT></TD>
    <TD align=3Dright><TT>0&nbsp;&nbsp;</TT></TD>
    <TD noWrap align=3Dright><TT>---&nbsp;&nbsp;</TT></TD>
    <TD noWrap><TT>&nbsp;K.GFPISVYNR.T</TT></TD></TR>
  <TR>
    <TD align=3Dright>&nbsp;</TD>
    <TD align=3Dright><TT>1052.4871&nbsp;&nbsp;</TT></TD>
    <TD align=3Dright><TT>1051.4798&nbsp;&nbsp;</TT></TD>
    <TD align=3Dright><TT>1051.5451&nbsp;&nbsp;</TT></TD>
    <TD noWrap align=3Dright><TT>-62.05&nbsp;</TT></TD>
    <TD align=3Dright><TT>26&nbsp;</TT></TD>
    <TD noWrap align=3Dright><TT>-&nbsp;</TT></TD>
    <TD align=3Dright><TT>34&nbsp;</TT></TD>
    <TD align=3Dright><TT>0&nbsp;&nbsp;</TT></TD>
    <TD noWrap align=3Dright><TT>55&nbsp;&nbsp;</TT></TD>
    <TD noWrap><TT>&nbsp;K.GFPISVYNR.T</TT></TD></TR>
  <TR>
    <TD align=3Dright>&nbsp;</TD>
    <TD align=3Dright><TT>1064.5038&nbsp;&nbsp;</TT></TD>
    <TD align=3Dright><TT>1063.4965&nbsp;&nbsp;</TT></TD>
    <TD align=3Dright><TT>1063.5662&nbsp;&nbsp;</TT></TD>
    <TD noWrap align=3Dright><TT>-65.51&nbsp;</TT></TD>
    <TD align=3Dright><TT>292&nbsp;</TT></TD>
    <TD noWrap align=3Dright><TT>-&nbsp;</TT></TD>
    <TD align=3Dright><TT>300&nbsp;</TT></TD>
    <TD align=3Dright><TT>1&nbsp;&nbsp;</TT></TD>
    <TD noWrap align=3Dright><TT>---&nbsp;&nbsp;</TT></TD>
    <TD noWrap><TT>&nbsp;R.FLSGLKDER.V</TT></TD></TR>
  <TR>
    <TD align=3Dright>&nbsp;</TD>
    <TD align=3Dright><TT>1064.5038&nbsp;&nbsp;</TT></TD>
    <TD align=3Dright><TT>1063.4965&nbsp;&nbsp;</TT></TD>
    <TD align=3Dright><TT>1063.5662&nbsp;&nbsp;</TT></TD>
    <TD noWrap align=3Dright><TT>-65.51&nbsp;</TT></TD>
    <TD align=3Dright><TT>292&nbsp;</TT></TD>
    <TD noWrap align=3Dright><TT>-&nbsp;</TT></TD>
    <TD align=3Dright><TT>300&nbsp;</TT></TD>
    <TD align=3Dright><TT>1&nbsp;&nbsp;</TT></TD>
    <TD noWrap align=3Dright><TT>56&nbsp;&nbsp;</TT></TD>
    <TD noWrap><TT>&nbsp;R.FLSGLKDER.V</TT></TD></TR>
  <TR>
    <TD align=3Dright>&nbsp;</TD>
    <TD align=3Dright><TT>1258.4701&nbsp;&nbsp;</TT></TD>
    <TD align=3Dright><TT>1257.4628&nbsp;&nbsp;</TT></TD>
    <TD align=3Dright><TT>1257.5414&nbsp;&nbsp;</TT></TD>
    <TD noWrap align=3Dright><TT>-62.52&nbsp;</TT></TD>
    <TD align=3Dright><TT>451&nbsp;</TT></TD>
    <TD noWrap align=3Dright><TT>-&nbsp;</TT></TD>
    <TD align=3Dright><TT>460&nbsp;</TT></TD>
    <TD align=3Dright><TT>0&nbsp;&nbsp;</TT></TD>
    <TD noWrap align=3Dright><TT>---&nbsp;&nbsp;</TT></TD>
    <TD noWrap><TT>&nbsp;R.DYFGAHTYER.V</TT></TD></TR>
  <TR>
    <TD align=3Dright>&nbsp;</TD>
    <TD align=3Dright><TT>1258.4701&nbsp;&nbsp;</TT></TD>
    <TD align=3Dright><TT>1257.4628&nbsp;&nbsp;</TT></TD>
    <TD align=3Dright><TT>1257.5414&nbsp;&nbsp;</TT></TD>
    <TD noWrap align=3Dright><TT>-62.52&nbsp;</TT></TD>
    <TD align=3Dright><TT>451&nbsp;</TT></TD>
    <TD noWrap align=3Dright><TT>-&nbsp;</TT></TD>
    <TD align=3Dright><TT>460&nbsp;</TT></TD>
    <TD align=3Dright><TT>0&nbsp;&nbsp;</TT></TD>
    <TD noWrap align=3Dright><TT>75&nbsp;&nbsp;</TT></TD>
    <TD noWrap><TT>&nbsp;R.DYFGAHTYER.V</TT></TD></TR></TBODY></TABLE>
<TABLE border=3D0 cellSpacing=3D0>
  <TBODY>
  <TR>
    <TD><TT>&nbsp;&nbsp;&nbsp;&nbsp;&nbsp;&nbsp;</TT></TD>
    <TD><TT><B>No match to: </B>730.3709, 825.0443, 842.4580, 847.3646,=20
      862.4260, 870.4858, 1325.6378, 1325.6378, 1386.6757, 1425.6117, =
1425.6117,=20
      1441.5897, 1441.5897, 1564.6396, 1564.6396, 1803.8376, 1854.7872,=20
      2027.7323, 2027.7323, 2415.1401, 2415.1401, 2509.0720, 2926.3674,=20
      2926.3674</TT></TD></TR></TBODY></TABLE><BR>
<TABLE border=3D0 cellSpacing=3D0>
  <TBODY>
  <TR>
    <TD><TT><B><A name=3DHit29>29.</A>&nbsp;&nbsp;&nbsp;</B></TT></TD>
    <TD noWrap><TT><A=20
      =
href=3D"http://zxw-pc/mascot/cgi/protein_view.pl?file=3D../data/20121225/=
F002420.dat&amp;hit=3D29"=20
      =
target=3D_blank>gi|238011508</A>&nbsp;&nbsp;&nbsp;&nbsp;<B>Mass:</B>&nbsp=
;52818&nbsp;&nbsp;&nbsp;&nbsp;<B>Score:</B>&nbsp;202&nbsp;&nbsp;&nbsp;&nb=
sp;<B>Expect:</B>&nbsp;1.2e-014&nbsp;&nbsp;<B>Matches:</B>&nbsp;7</TT></T=
D></TR>
  <TR>
    <TD>&nbsp;</TD>
    <TD noWrap><TT>unknown [Zea mays]</TT></TD></TR></TBODY></TABLE>
<TABLE border=3D0 cellSpacing=3D0 cellPadding=3D0>
  <TBODY>
  <TR>
    <TD><TT>&nbsp;&nbsp;&nbsp;&nbsp;&nbsp;&nbsp;</TT></TD>
    <TD align=3Dright><TT><B>Observed&nbsp;&nbsp;</B></TT></TD>
    <TD noWrap align=3Dright><TT><B>Mr(expt)&nbsp;&nbsp;</B></TT></TD>
    <TD noWrap align=3Dright><TT><B>Mr(calc)&nbsp;&nbsp;</B></TT></TD>
    <TD align=3Dright><TT><B>&nbsp;ppm&nbsp;&nbsp;</B></TT></TD>
    <TD align=3Dright><TT><B>Start&nbsp;</B></TT></TD>
    <TD align=3Dright><TT><B>&nbsp;</B></TT></TD>
    <TD align=3Dright><TT><B>End&nbsp;</B></TT></TD>
    <TD align=3Dright><TT><B>Miss&nbsp;</B></TT></TD>
    <TD align=3Dright><TT><B>Ions&nbsp;</B></TT></TD>
    <TD><TT><B>&nbsp;Peptide</B></TT></TD></TR>
  <TR>
    <TD align=3Dright>&nbsp;</TD>
    <TD align=3Dright><TT>734.3786&nbsp;&nbsp;</TT></TD>
    <TD align=3Dright><TT>733.3713&nbsp;&nbsp;</TT></TD>
    <TD align=3Dright><TT>733.4123&nbsp;&nbsp;</TT></TD>
    <TD noWrap align=3Dright><TT>-55.82&nbsp;</TT></TD>
    <TD align=3Dright><TT>374&nbsp;</TT></TD>
    <TD noWrap align=3Dright><TT>-&nbsp;</TT></TD>
    <TD align=3Dright><TT>379&nbsp;</TT></TD>
    <TD align=3Dright><TT>0&nbsp;&nbsp;</TT></TD>
    <TD noWrap align=3Dright><TT>---&nbsp;&nbsp;</TT></TD>
    <TD noWrap><TT>&nbsp;R.AIFLDR.I</TT></TD></TR>
  <TR>
    <TD align=3Dright>&nbsp;</TD>
    <TD align=3Dright><TT>1052.4871&nbsp;&nbsp;</TT></TD>
    <TD align=3Dright><TT>1051.4798&nbsp;&nbsp;</TT></TD>
    <TD align=3Dright><TT>1051.5451&nbsp;&nbsp;</TT></TD>
    <TD noWrap align=3Dright><TT>-62.05&nbsp;</TT></TD>
    <TD align=3Dright><TT>26&nbsp;</TT></TD>
    <TD noWrap align=3Dright><TT>-&nbsp;</TT></TD>
    <TD align=3Dright><TT>34&nbsp;</TT></TD>
    <TD align=3Dright><TT>0&nbsp;&nbsp;</TT></TD>
    <TD noWrap align=3Dright><TT>---&nbsp;&nbsp;</TT></TD>
    <TD noWrap><TT>&nbsp;K.GFPISVYNR.T</TT></TD></TR>
  <TR>
    <TD align=3Dright>&nbsp;</TD>
    <TD align=3Dright><TT>1052.4871&nbsp;&nbsp;</TT></TD>
    <TD align=3Dright><TT>1051.4798&nbsp;&nbsp;</TT></TD>
    <TD align=3Dright><TT>1051.5451&nbsp;&nbsp;</TT></TD>
    <TD noWrap align=3Dright><TT>-62.05&nbsp;</TT></TD>
    <TD align=3Dright><TT>26&nbsp;</TT></TD>
    <TD noWrap align=3Dright><TT>-&nbsp;</TT></TD>
    <TD align=3Dright><TT>34&nbsp;</TT></TD>
    <TD align=3Dright><TT>0&nbsp;&nbsp;</TT></TD>
    <TD noWrap align=3Dright><TT>55&nbsp;&nbsp;</TT></TD>
    <TD noWrap><TT>&nbsp;K.GFPISVYNR.T</TT></TD></TR>
  <TR>
    <TD align=3Dright>&nbsp;</TD>
    <TD align=3Dright><TT>1064.5038&nbsp;&nbsp;</TT></TD>
    <TD align=3Dright><TT>1063.4965&nbsp;&nbsp;</TT></TD>
    <TD align=3Dright><TT>1063.5662&nbsp;&nbsp;</TT></TD>
    <TD noWrap align=3Dright><TT>-65.51&nbsp;</TT></TD>
    <TD align=3Dright><TT>292&nbsp;</TT></TD>
    <TD noWrap align=3Dright><TT>-&nbsp;</TT></TD>
    <TD align=3Dright><TT>300&nbsp;</TT></TD>
    <TD align=3Dright><TT>1&nbsp;&nbsp;</TT></TD>
    <TD noWrap align=3Dright><TT>---&nbsp;&nbsp;</TT></TD>
    <TD noWrap><TT>&nbsp;R.FLSGLKDER.V</TT></TD></TR>
  <TR>
    <TD align=3Dright>&nbsp;</TD>
    <TD align=3Dright><TT>1064.5038&nbsp;&nbsp;</TT></TD>
    <TD align=3Dright><TT>1063.4965&nbsp;&nbsp;</TT></TD>
    <TD align=3Dright><TT>1063.5662&nbsp;&nbsp;</TT></TD>
    <TD noWrap align=3Dright><TT>-65.51&nbsp;</TT></TD>
    <TD align=3Dright><TT>292&nbsp;</TT></TD>
    <TD noWrap align=3Dright><TT>-&nbsp;</TT></TD>
    <TD align=3Dright><TT>300&nbsp;</TT></TD>
    <TD align=3Dright><TT>1&nbsp;&nbsp;</TT></TD>
    <TD noWrap align=3Dright><TT>56&nbsp;&nbsp;</TT></TD>
    <TD noWrap><TT>&nbsp;R.FLSGLKDER.V</TT></TD></TR>
  <TR>
    <TD align=3Dright>&nbsp;</TD>
    <TD align=3Dright><TT>1258.4701&nbsp;&nbsp;</TT></TD>
    <TD align=3Dright><TT>1257.4628&nbsp;&nbsp;</TT></TD>
    <TD align=3Dright><TT>1257.5414&nbsp;&nbsp;</TT></TD>
    <TD noWrap align=3Dright><TT>-62.52&nbsp;</TT></TD>
    <TD align=3Dright><TT>452&nbsp;</TT></TD>
    <TD noWrap align=3Dright><TT>-&nbsp;</TT></TD>
    <TD align=3Dright><TT>461&nbsp;</TT></TD>
    <TD align=3Dright><TT>0&nbsp;&nbsp;</TT></TD>
    <TD noWrap align=3Dright><TT>---&nbsp;&nbsp;</TT></TD>
    <TD noWrap><TT>&nbsp;R.DYFGAHTYER.V</TT></TD></TR>
  <TR>
    <TD align=3Dright>&nbsp;</TD>
    <TD align=3Dright><TT>1258.4701&nbsp;&nbsp;</TT></TD>
    <TD align=3Dright><TT>1257.4628&nbsp;&nbsp;</TT></TD>
    <TD align=3Dright><TT>1257.5414&nbsp;&nbsp;</TT></TD>
    <TD noWrap align=3Dright><TT>-62.52&nbsp;</TT></TD>
    <TD align=3Dright><TT>452&nbsp;</TT></TD>
    <TD noWrap align=3Dright><TT>-&nbsp;</TT></TD>
    <TD align=3Dright><TT>461&nbsp;</TT></TD>
    <TD align=3Dright><TT>0&nbsp;&nbsp;</TT></TD>
    <TD noWrap align=3Dright><TT>75&nbsp;&nbsp;</TT></TD>
    <TD noWrap><TT>&nbsp;R.DYFGAHTYER.V</TT></TD></TR></TBODY></TABLE>
<TABLE border=3D0 cellSpacing=3D0>
  <TBODY>
  <TR>
    <TD><TT>&nbsp;&nbsp;&nbsp;&nbsp;&nbsp;&nbsp;</TT></TD>
    <TD><TT><B>No match to: </B>730.3709, 825.0443, 842.4580, 847.3646,=20
      862.4260, 870.4858, 1325.6378, 1325.6378, 1386.6757, 1425.6117, =
1425.6117,=20
      1441.5897, 1441.5897, 1564.6396, 1564.6396, 1803.8376, 1854.7872,=20
      2027.7323, 2027.7323, 2415.1401, 2415.1401, 2509.0720, 2926.3674,=20
      2926.3674</TT></TD></TR></TBODY></TABLE><BR>
<TABLE border=3D0 cellSpacing=3D0>
  <TBODY>
  <TR>
    <TD><TT><B><A name=3DHit30>30.</A>&nbsp;&nbsp;&nbsp;</B></TT></TD>
    <TD noWrap><TT><A=20
      =
href=3D"http://zxw-pc/mascot/cgi/protein_view.pl?file=3D../data/20121225/=
F002420.dat&amp;hit=3D30"=20
      =
target=3D_blank>gi|194707474</A>&nbsp;&nbsp;&nbsp;&nbsp;<B>Mass:</B>&nbsp=
;52818&nbsp;&nbsp;&nbsp;&nbsp;<B>Score:</B>&nbsp;202&nbsp;&nbsp;&nbsp;&nb=
sp;<B>Expect:</B>&nbsp;1.2e-014&nbsp;&nbsp;<B>Matches:</B>&nbsp;7</TT></T=
D></TR>
  <TR>
    <TD>&nbsp;</TD>
    <TD noWrap><TT>unknown [Zea mays]</TT></TD></TR></TBODY></TABLE>
<TABLE border=3D0 cellSpacing=3D0 cellPadding=3D0>
  <TBODY>
  <TR>
    <TD><TT>&nbsp;&nbsp;&nbsp;&nbsp;&nbsp;&nbsp;</TT></TD>
    <TD align=3Dright><TT><B>Observed&nbsp;&nbsp;</B></TT></TD>
    <TD noWrap align=3Dright><TT><B>Mr(expt)&nbsp;&nbsp;</B></TT></TD>
    <TD noWrap align=3Dright><TT><B>Mr(calc)&nbsp;&nbsp;</B></TT></TD>
    <TD align=3Dright><TT><B>&nbsp;ppm&nbsp;&nbsp;</B></TT></TD>
    <TD align=3Dright><TT><B>Start&nbsp;</B></TT></TD>
    <TD align=3Dright><TT><B>&nbsp;</B></TT></TD>
    <TD align=3Dright><TT><B>End&nbsp;</B></TT></TD>
    <TD align=3Dright><TT><B>Miss&nbsp;</B></TT></TD>
    <TD align=3Dright><TT><B>Ions&nbsp;</B></TT></TD>
    <TD><TT><B>&nbsp;Peptide</B></TT></TD></TR>
  <TR>
    <TD align=3Dright>&nbsp;</TD>
    <TD align=3Dright><TT>734.3786&nbsp;&nbsp;</TT></TD>
    <TD align=3Dright><TT>733.3713&nbsp;&nbsp;</TT></TD>
    <TD align=3Dright><TT>733.4123&nbsp;&nbsp;</TT></TD>
    <TD noWrap align=3Dright><TT>-55.82&nbsp;</TT></TD>
    <TD align=3Dright><TT>374&nbsp;</TT></TD>
    <TD noWrap align=3Dright><TT>-&nbsp;</TT></TD>
    <TD align=3Dright><TT>379&nbsp;</TT></TD>
    <TD align=3Dright><TT>0&nbsp;&nbsp;</TT></TD>
    <TD noWrap align=3Dright><TT>---&nbsp;&nbsp;</TT></TD>
    <TD noWrap><TT>&nbsp;R.AIFLDR.I</TT></TD></TR>
  <TR>
    <TD align=3Dright>&nbsp;</TD>
    <TD align=3Dright><TT>1052.4871&nbsp;&nbsp;</TT></TD>
    <TD align=3Dright><TT>1051.4798&nbsp;&nbsp;</TT></TD>
    <TD align=3Dright><TT>1051.5451&nbsp;&nbsp;</TT></TD>
    <TD noWrap align=3Dright><TT>-62.05&nbsp;</TT></TD>
    <TD align=3Dright><TT>26&nbsp;</TT></TD>
    <TD noWrap align=3Dright><TT>-&nbsp;</TT></TD>
    <TD align=3Dright><TT>34&nbsp;</TT></TD>
    <TD align=3Dright><TT>0&nbsp;&nbsp;</TT></TD>
    <TD noWrap align=3Dright><TT>---&nbsp;&nbsp;</TT></TD>
    <TD noWrap><TT>&nbsp;K.GFPISVYNR.T</TT></TD></TR>
  <TR>
    <TD align=3Dright>&nbsp;</TD>
    <TD align=3Dright><TT>1052.4871&nbsp;&nbsp;</TT></TD>
    <TD align=3Dright><TT>1051.4798&nbsp;&nbsp;</TT></TD>
    <TD align=3Dright><TT>1051.5451&nbsp;&nbsp;</TT></TD>
    <TD noWrap align=3Dright><TT>-62.05&nbsp;</TT></TD>
    <TD align=3Dright><TT>26&nbsp;</TT></TD>
    <TD noWrap align=3Dright><TT>-&nbsp;</TT></TD>
    <TD align=3Dright><TT>34&nbsp;</TT></TD>
    <TD align=3Dright><TT>0&nbsp;&nbsp;</TT></TD>
    <TD noWrap align=3Dright><TT>55&nbsp;&nbsp;</TT></TD>
    <TD noWrap><TT>&nbsp;K.GFPISVYNR.T</TT></TD></TR>
  <TR>
    <TD align=3Dright>&nbsp;</TD>
    <TD align=3Dright><TT>1064.5038&nbsp;&nbsp;</TT></TD>
    <TD align=3Dright><TT>1063.4965&nbsp;&nbsp;</TT></TD>
    <TD align=3Dright><TT>1063.5662&nbsp;&nbsp;</TT></TD>
    <TD noWrap align=3Dright><TT>-65.51&nbsp;</TT></TD>
    <TD align=3Dright><TT>292&nbsp;</TT></TD>
    <TD noWrap align=3Dright><TT>-&nbsp;</TT></TD>
    <TD align=3Dright><TT>300&nbsp;</TT></TD>
    <TD align=3Dright><TT>1&nbsp;&nbsp;</TT></TD>
    <TD noWrap align=3Dright><TT>---&nbsp;&nbsp;</TT></TD>
    <TD noWrap><TT>&nbsp;R.FLSGLKDER.V</TT></TD></TR>
  <TR>
    <TD align=3Dright>&nbsp;</TD>
    <TD align=3Dright><TT>1064.5038&nbsp;&nbsp;</TT></TD>
    <TD align=3Dright><TT>1063.4965&nbsp;&nbsp;</TT></TD>
    <TD align=3Dright><TT>1063.5662&nbsp;&nbsp;</TT></TD>
    <TD noWrap align=3Dright><TT>-65.51&nbsp;</TT></TD>
    <TD align=3Dright><TT>292&nbsp;</TT></TD>
    <TD noWrap align=3Dright><TT>-&nbsp;</TT></TD>
    <TD align=3Dright><TT>300&nbsp;</TT></TD>
    <TD align=3Dright><TT>1&nbsp;&nbsp;</TT></TD>
    <TD noWrap align=3Dright><TT>56&nbsp;&nbsp;</TT></TD>
    <TD noWrap><TT>&nbsp;R.FLSGLKDER.V</TT></TD></TR>
  <TR>
    <TD align=3Dright>&nbsp;</TD>
    <TD align=3Dright><TT>1258.4701&nbsp;&nbsp;</TT></TD>
    <TD align=3Dright><TT>1257.4628&nbsp;&nbsp;</TT></TD>
    <TD align=3Dright><TT>1257.5414&nbsp;&nbsp;</TT></TD>
    <TD noWrap align=3Dright><TT>-62.52&nbsp;</TT></TD>
    <TD align=3Dright><TT>452&nbsp;</TT></TD>
    <TD noWrap align=3Dright><TT>-&nbsp;</TT></TD>
    <TD align=3Dright><TT>461&nbsp;</TT></TD>
    <TD align=3Dright><TT>0&nbsp;&nbsp;</TT></TD>
    <TD noWrap align=3Dright><TT>---&nbsp;&nbsp;</TT></TD>
    <TD noWrap><TT>&nbsp;R.DYFGAHTYER.V</TT></TD></TR>
  <TR>
    <TD align=3Dright>&nbsp;</TD>
    <TD align=3Dright><TT>1258.4701&nbsp;&nbsp;</TT></TD>
    <TD align=3Dright><TT>1257.4628&nbsp;&nbsp;</TT></TD>
    <TD align=3Dright><TT>1257.5414&nbsp;&nbsp;</TT></TD>
    <TD noWrap align=3Dright><TT>-62.52&nbsp;</TT></TD>
    <TD align=3Dright><TT>452&nbsp;</TT></TD>
    <TD noWrap align=3Dright><TT>-&nbsp;</TT></TD>
    <TD align=3Dright><TT>461&nbsp;</TT></TD>
    <TD align=3Dright><TT>0&nbsp;&nbsp;</TT></TD>
    <TD noWrap align=3Dright><TT>75&nbsp;&nbsp;</TT></TD>
    <TD noWrap><TT>&nbsp;R.DYFGAHTYER.V</TT></TD></TR></TBODY></TABLE>
<TABLE border=3D0 cellSpacing=3D0>
  <TBODY>
  <TR>
    <TD><TT>&nbsp;&nbsp;&nbsp;&nbsp;&nbsp;&nbsp;</TT></TD>
    <TD><TT><B>No match to: </B>730.3709, 825.0443, 842.4580, 847.3646,=20
      862.4260, 870.4858, 1325.6378, 1325.6378, 1386.6757, 1425.6117, =
1425.6117,=20
      1441.5897, 1441.5897, 1564.6396, 1564.6396, 1803.8376, 1854.7872,=20
      2027.7323, 2027.7323, 2415.1401, 2415.1401, 2509.0720, 2926.3674,=20
      2926.3674</TT></TD></TR></TBODY></TABLE><BR>
<TABLE border=3D0 cellSpacing=3D0>
  <TBODY>
  <TR>
    <TD><TT><B><A name=3DHit31>31.</A>&nbsp;&nbsp;&nbsp;</B></TT></TD>
    <TD noWrap><TT><A=20
      =
href=3D"http://zxw-pc/mascot/cgi/protein_view.pl?file=3D../data/20121225/=
F002420.dat&amp;hit=3D31"=20
      =
target=3D_blank>gi|194702230</A>&nbsp;&nbsp;&nbsp;&nbsp;<B>Mass:</B>&nbsp=
;52818&nbsp;&nbsp;&nbsp;&nbsp;<B>Score:</B>&nbsp;202&nbsp;&nbsp;&nbsp;&nb=
sp;<B>Expect:</B>&nbsp;1.2e-014&nbsp;&nbsp;<B>Matches:</B>&nbsp;7</TT></T=
D></TR>
  <TR>
    <TD>&nbsp;</TD>
    <TD noWrap><TT>unknown [Zea mays]</TT></TD></TR></TBODY></TABLE>
<TABLE border=3D0 cellSpacing=3D0 cellPadding=3D0>
  <TBODY>
  <TR>
    <TD><TT>&nbsp;&nbsp;&nbsp;&nbsp;&nbsp;&nbsp;</TT></TD>
    <TD align=3Dright><TT><B>Observed&nbsp;&nbsp;</B></TT></TD>
    <TD noWrap align=3Dright><TT><B>Mr(expt)&nbsp;&nbsp;</B></TT></TD>
    <TD noWrap align=3Dright><TT><B>Mr(calc)&nbsp;&nbsp;</B></TT></TD>
    <TD align=3Dright><TT><B>&nbsp;ppm&nbsp;&nbsp;</B></TT></TD>
    <TD align=3Dright><TT><B>Start&nbsp;</B></TT></TD>
    <TD align=3Dright><TT><B>&nbsp;</B></TT></TD>
    <TD align=3Dright><TT><B>End&nbsp;</B></TT></TD>
    <TD align=3Dright><TT><B>Miss&nbsp;</B></TT></TD>
    <TD align=3Dright><TT><B>Ions&nbsp;</B></TT></TD>
    <TD><TT><B>&nbsp;Peptide</B></TT></TD></TR>
  <TR>
    <TD align=3Dright>&nbsp;</TD>
    <TD align=3Dright><TT>734.3786&nbsp;&nbsp;</TT></TD>
    <TD align=3Dright><TT>733.3713&nbsp;&nbsp;</TT></TD>
    <TD align=3Dright><TT>733.4123&nbsp;&nbsp;</TT></TD>
    <TD noWrap align=3Dright><TT>-55.82&nbsp;</TT></TD>
    <TD align=3Dright><TT>374&nbsp;</TT></TD>
    <TD noWrap align=3Dright><TT>-&nbsp;</TT></TD>
    <TD align=3Dright><TT>379&nbsp;</TT></TD>
    <TD align=3Dright><TT>0&nbsp;&nbsp;</TT></TD>
    <TD noWrap align=3Dright><TT>---&nbsp;&nbsp;</TT></TD>
    <TD noWrap><TT>&nbsp;R.AIFLDR.I</TT></TD></TR>
  <TR>
    <TD align=3Dright>&nbsp;</TD>
    <TD align=3Dright><TT>1052.4871&nbsp;&nbsp;</TT></TD>
    <TD align=3Dright><TT>1051.4798&nbsp;&nbsp;</TT></TD>
    <TD align=3Dright><TT>1051.5451&nbsp;&nbsp;</TT></TD>
    <TD noWrap align=3Dright><TT>-62.05&nbsp;</TT></TD>
    <TD align=3Dright><TT>26&nbsp;</TT></TD>
    <TD noWrap align=3Dright><TT>-&nbsp;</TT></TD>
    <TD align=3Dright><TT>34&nbsp;</TT></TD>
    <TD align=3Dright><TT>0&nbsp;&nbsp;</TT></TD>
    <TD noWrap align=3Dright><TT>---&nbsp;&nbsp;</TT></TD>
    <TD noWrap><TT>&nbsp;K.GFPISVYNR.T</TT></TD></TR>
  <TR>
    <TD align=3Dright>&nbsp;</TD>
    <TD align=3Dright><TT>1052.4871&nbsp;&nbsp;</TT></TD>
    <TD align=3Dright><TT>1051.4798&nbsp;&nbsp;</TT></TD>
    <TD align=3Dright><TT>1051.5451&nbsp;&nbsp;</TT></TD>
    <TD noWrap align=3Dright><TT>-62.05&nbsp;</TT></TD>
    <TD align=3Dright><TT>26&nbsp;</TT></TD>
    <TD noWrap align=3Dright><TT>-&nbsp;</TT></TD>
    <TD align=3Dright><TT>34&nbsp;</TT></TD>
    <TD align=3Dright><TT>0&nbsp;&nbsp;</TT></TD>
    <TD noWrap align=3Dright><TT>55&nbsp;&nbsp;</TT></TD>
    <TD noWrap><TT>&nbsp;K.GFPISVYNR.T</TT></TD></TR>
  <TR>
    <TD align=3Dright>&nbsp;</TD>
    <TD align=3Dright><TT>1064.5038&nbsp;&nbsp;</TT></TD>
    <TD align=3Dright><TT>1063.4965&nbsp;&nbsp;</TT></TD>
    <TD align=3Dright><TT>1063.5662&nbsp;&nbsp;</TT></TD>
    <TD noWrap align=3Dright><TT>-65.51&nbsp;</TT></TD>
    <TD align=3Dright><TT>292&nbsp;</TT></TD>
    <TD noWrap align=3Dright><TT>-&nbsp;</TT></TD>
    <TD align=3Dright><TT>300&nbsp;</TT></TD>
    <TD align=3Dright><TT>1&nbsp;&nbsp;</TT></TD>
    <TD noWrap align=3Dright><TT>---&nbsp;&nbsp;</TT></TD>
    <TD noWrap><TT>&nbsp;R.FLSGLKDER.V</TT></TD></TR>
  <TR>
    <TD align=3Dright>&nbsp;</TD>
    <TD align=3Dright><TT>1064.5038&nbsp;&nbsp;</TT></TD>
    <TD align=3Dright><TT>1063.4965&nbsp;&nbsp;</TT></TD>
    <TD align=3Dright><TT>1063.5662&nbsp;&nbsp;</TT></TD>
    <TD noWrap align=3Dright><TT>-65.51&nbsp;</TT></TD>
    <TD align=3Dright><TT>292&nbsp;</TT></TD>
    <TD noWrap align=3Dright><TT>-&nbsp;</TT></TD>
    <TD align=3Dright><TT>300&nbsp;</TT></TD>
    <TD align=3Dright><TT>1&nbsp;&nbsp;</TT></TD>
    <TD noWrap align=3Dright><TT>56&nbsp;&nbsp;</TT></TD>
    <TD noWrap><TT>&nbsp;R.FLSGLKDER.V</TT></TD></TR>
  <TR>
    <TD align=3Dright>&nbsp;</TD>
    <TD align=3Dright><TT>1258.4701&nbsp;&nbsp;</TT></TD>
    <TD align=3Dright><TT>1257.4628&nbsp;&nbsp;</TT></TD>
    <TD align=3Dright><TT>1257.5414&nbsp;&nbsp;</TT></TD>
    <TD noWrap align=3Dright><TT>-62.52&nbsp;</TT></TD>
    <TD align=3Dright><TT>452&nbsp;</TT></TD>
    <TD noWrap align=3Dright><TT>-&nbsp;</TT></TD>
    <TD align=3Dright><TT>461&nbsp;</TT></TD>
    <TD align=3Dright><TT>0&nbsp;&nbsp;</TT></TD>
    <TD noWrap align=3Dright><TT>---&nbsp;&nbsp;</TT></TD>
    <TD noWrap><TT>&nbsp;R.DYFGAHTYER.V</TT></TD></TR>
  <TR>
    <TD align=3Dright>&nbsp;</TD>
    <TD align=3Dright><TT>1258.4701&nbsp;&nbsp;</TT></TD>
    <TD align=3Dright><TT>1257.4628&nbsp;&nbsp;</TT></TD>
    <TD align=3Dright><TT>1257.5414&nbsp;&nbsp;</TT></TD>
    <TD noWrap align=3Dright><TT>-62.52&nbsp;</TT></TD>
    <TD align=3Dright><TT>452&nbsp;</TT></TD>
    <TD noWrap align=3Dright><TT>-&nbsp;</TT></TD>
    <TD align=3Dright><TT>461&nbsp;</TT></TD>
    <TD align=3Dright><TT>0&nbsp;&nbsp;</TT></TD>
    <TD noWrap align=3Dright><TT>75&nbsp;&nbsp;</TT></TD>
    <TD noWrap><TT>&nbsp;R.DYFGAHTYER.V</TT></TD></TR></TBODY></TABLE>
<TABLE border=3D0 cellSpacing=3D0>
  <TBODY>
  <TR>
    <TD><TT>&nbsp;&nbsp;&nbsp;&nbsp;&nbsp;&nbsp;</TT></TD>
    <TD><TT><B>No match to: </B>730.3709, 825.0443, 842.4580, 847.3646,=20
      862.4260, 870.4858, 1325.6378, 1325.6378, 1386.6757, 1425.6117, =
1425.6117,=20
      1441.5897, 1441.5897, 1564.6396, 1564.6396, 1803.8376, 1854.7872,=20
      2027.7323, 2027.7323, 2415.1401, 2415.1401, 2509.0720, 2926.3674,=20
      2926.3674</TT></TD></TR></TBODY></TABLE><BR>
<TABLE border=3D0 cellSpacing=3D0>
  <TBODY>
  <TR>
    <TD><TT><B><A name=3DHit32>32.</A>&nbsp;&nbsp;&nbsp;</B></TT></TD>
    <TD noWrap><TT><A=20
      =
href=3D"http://zxw-pc/mascot/cgi/protein_view.pl?file=3D../data/20121225/=
F002420.dat&amp;hit=3D32"=20
      =
target=3D_blank>gi|116779064</A>&nbsp;&nbsp;&nbsp;&nbsp;<B>Mass:</B>&nbsp=
;15973&nbsp;&nbsp;&nbsp;&nbsp;<B>Score:</B>&nbsp;178&nbsp;&nbsp;&nbsp;&nb=
sp;<B>Expect:</B>&nbsp;2.9e-012&nbsp;&nbsp;<B>Matches:</B>&nbsp;4</TT></T=
D></TR>
  <TR>
    <TD>&nbsp;</TD>
    <TD noWrap><TT>unknown [Picea =
sitchensis]</TT></TD></TR></TBODY></TABLE>
<TABLE border=3D0 cellSpacing=3D0 cellPadding=3D0>
  <TBODY>
  <TR>
    <TD><TT>&nbsp;&nbsp;&nbsp;&nbsp;&nbsp;&nbsp;</TT></TD>
    <TD align=3Dright><TT><B>Observed&nbsp;&nbsp;</B></TT></TD>
    <TD noWrap align=3Dright><TT><B>Mr(expt)&nbsp;&nbsp;</B></TT></TD>
    <TD noWrap align=3Dright><TT><B>Mr(calc)&nbsp;&nbsp;</B></TT></TD>
    <TD align=3Dright><TT><B>&nbsp;ppm&nbsp;&nbsp;</B></TT></TD>
    <TD align=3Dright><TT><B>Start&nbsp;</B></TT></TD>
    <TD align=3Dright><TT><B>&nbsp;</B></TT></TD>
    <TD align=3Dright><TT><B>End&nbsp;</B></TT></TD>
    <TD align=3Dright><TT><B>Miss&nbsp;</B></TT></TD>
    <TD align=3Dright><TT><B>Ions&nbsp;</B></TT></TD>
    <TD><TT><B>&nbsp;Peptide</B></TT></TD></TR>
  <TR>
    <TD align=3Dright>&nbsp;</TD>
    <TD align=3Dright><TT>1258.4701&nbsp;&nbsp;</TT></TD>
    <TD align=3Dright><TT>1257.4628&nbsp;&nbsp;</TT></TD>
    <TD align=3Dright><TT>1257.5414&nbsp;&nbsp;</TT></TD>
    <TD noWrap align=3Dright><TT>-62.52&nbsp;</TT></TD>
    <TD align=3Dright><TT>110&nbsp;</TT></TD>
    <TD noWrap align=3Dright><TT>-&nbsp;</TT></TD>
    <TD align=3Dright><TT>119&nbsp;</TT></TD>
    <TD align=3Dright><TT>0&nbsp;&nbsp;</TT></TD>
    <TD noWrap align=3Dright><TT>---&nbsp;&nbsp;</TT></TD>
    <TD noWrap><TT>&nbsp;R.DYFGAHTYER.T</TT></TD></TR>
  <TR>
    <TD align=3Dright>&nbsp;</TD>
    <TD align=3Dright><TT>1258.4701&nbsp;&nbsp;</TT></TD>
    <TD align=3Dright><TT>1257.4628&nbsp;&nbsp;</TT></TD>
    <TD align=3Dright><TT>1257.5414&nbsp;&nbsp;</TT></TD>
    <TD noWrap align=3Dright><TT>-62.52&nbsp;</TT></TD>
    <TD align=3Dright><TT>110&nbsp;</TT></TD>
    <TD noWrap align=3Dright><TT>-&nbsp;</TT></TD>
    <TD align=3Dright><TT>119&nbsp;</TT></TD>
    <TD align=3Dright><TT>0&nbsp;&nbsp;</TT></TD>
    <TD noWrap align=3Dright><TT>75&nbsp;&nbsp;</TT></TD>
    <TD noWrap><TT>&nbsp;R.DYFGAHTYER.T</TT></TD></TR>
  <TR>
    <TD align=3Dright>&nbsp;</TD>
    <TD align=3Dright><TT>1325.6378&nbsp;&nbsp;</TT></TD>
    <TD align=3Dright><TT>1324.6305&nbsp;&nbsp;</TT></TD>
    <TD align=3Dright><TT>1324.7099&nbsp;&nbsp;</TT></TD>
    <TD noWrap align=3Dright><TT>-59.92&nbsp;</TT></TD>
    <TD align=3Dright><TT>98&nbsp;</TT></TD>
    <TD noWrap align=3Dright><TT>-&nbsp;</TT></TD>
    <TD align=3Dright><TT>109&nbsp;</TT></TD>
    <TD align=3Dright><TT>0&nbsp;&nbsp;</TT></TD>
    <TD noWrap align=3Dright><TT>---&nbsp;&nbsp;</TT></TD>
    <TD noWrap><TT>&nbsp;R.DTLPANLVQAQR.D</TT></TD></TR>
  <TR>
    <TD align=3Dright>&nbsp;</TD>
    <TD align=3Dright><TT>1325.6378&nbsp;&nbsp;</TT></TD>
    <TD align=3Dright><TT>1324.6305&nbsp;&nbsp;</TT></TD>
    <TD align=3Dright><TT>1324.7099&nbsp;&nbsp;</TT></TD>
    <TD noWrap align=3Dright><TT>-59.92&nbsp;</TT></TD>
    <TD align=3Dright><TT>98&nbsp;</TT></TD>
    <TD noWrap align=3Dright><TT>-&nbsp;</TT></TD>
    <TD align=3Dright><TT>109&nbsp;</TT></TD>
    <TD align=3Dright><TT>0&nbsp;&nbsp;</TT></TD>
    <TD noWrap align=3Dright><TT>86&nbsp;&nbsp;</TT></TD>
    <TD noWrap><TT>&nbsp;R.DTLPANLVQAQR.D</TT></TD></TR></TBODY></TABLE>
<TABLE border=3D0 cellSpacing=3D0>
  <TBODY>
  <TR>
    <TD><TT>&nbsp;&nbsp;&nbsp;&nbsp;&nbsp;&nbsp;</TT></TD>
    <TD><TT><B>No match to: </B>730.3709, 734.3786, 825.0443, 842.4580,=20
      847.3646, 862.4260, 870.4858, 1052.4871, 1052.4871, 1064.5038, =
1064.5038,=20
      1386.6757, 1425.6117, 1425.6117, 1441.5897, 1441.5897, 1564.6396,=20
      1564.6396, 1803.8376, 1854.7872, 2027.7323, 2027.7323, 2415.1401,=20
      2415.1401, 2509.0720, 2926.3674, =
2926.3674</TT></TD></TR></TBODY></TABLE><BR>
<TABLE border=3D0 cellSpacing=3D0>
  <TBODY>
  <TR>
    <TD><TT><B><A name=3DHit33>33.</A>&nbsp;&nbsp;&nbsp;</B></TT></TD>
    <TD noWrap><TT><A=20
      =
href=3D"http://zxw-pc/mascot/cgi/protein_view.pl?file=3D../data/20121225/=
F002420.dat&amp;hit=3D33"=20
      =
target=3D_blank>gi|255579936</A>&nbsp;&nbsp;&nbsp;&nbsp;<B>Mass:</B>&nbsp=
;53769&nbsp;&nbsp;&nbsp;&nbsp;<B>Score:</B>&nbsp;173&nbsp;&nbsp;&nbsp;&nb=
sp;<B>Expect:</B>&nbsp;9.3e-012&nbsp;&nbsp;<B>Matches:</B>&nbsp;10</TT></=
TD></TR>
  <TR>
    <TD>&nbsp;</TD>
    <TD noWrap><TT>6-phosphogluconate dehydrogenase, putative [Ricinus=20
      communis]</TT></TD></TR></TBODY></TABLE>
<TABLE border=3D0 cellSpacing=3D0 cellPadding=3D0>
  <TBODY>
  <TR>
    <TD><TT>&nbsp;&nbsp;&nbsp;&nbsp;&nbsp;&nbsp;</TT></TD>
    <TD align=3Dright><TT><B>Observed&nbsp;&nbsp;</B></TT></TD>
    <TD noWrap align=3Dright><TT><B>Mr(expt)&nbsp;&nbsp;</B></TT></TD>
    <TD noWrap align=3Dright><TT><B>Mr(calc)&nbsp;&nbsp;</B></TT></TD>
    <TD align=3Dright><TT><B>&nbsp;ppm&nbsp;&nbsp;</B></TT></TD>
    <TD align=3Dright><TT><B>Start&nbsp;</B></TT></TD>
    <TD align=3Dright><TT><B>&nbsp;</B></TT></TD>
    <TD align=3Dright><TT><B>End&nbsp;</B></TT></TD>
    <TD align=3Dright><TT><B>Miss&nbsp;</B></TT></TD>
    <TD align=3Dright><TT><B>Ions&nbsp;</B></TT></TD>
    <TD><TT><B>&nbsp;Peptide</B></TT></TD></TR>
  <TR>
    <TD align=3Dright>&nbsp;</TD>
    <TD align=3Dright><TT>847.3646&nbsp;&nbsp;</TT></TD>
    <TD align=3Dright><TT>846.3573&nbsp;&nbsp;</TT></TD>
    <TD align=3Dright><TT>846.4083&nbsp;&nbsp;</TT></TD>
    <TD noWrap align=3Dright><TT>-60.29&nbsp;</TT></TD>
    <TD align=3Dright><TT>43&nbsp;</TT></TD>
    <TD noWrap align=3Dright><TT>-&nbsp;</TT></TD>
    <TD align=3Dright><TT>49&nbsp;</TT></TD>
    <TD align=3Dright><TT>0&nbsp;&nbsp;</TT></TD>
    <TD noWrap align=3Dright><TT>---&nbsp;&nbsp;</TT></TD>
    <TD noWrap><TT>&nbsp;K.VDETVER.A</TT></TD></TR>
  <TR>
    <TD align=3Dright>&nbsp;</TD>
    <TD align=3Dright><TT>1052.4871&nbsp;&nbsp;</TT></TD>
    <TD align=3Dright><TT>1051.4798&nbsp;&nbsp;</TT></TD>
    <TD align=3Dright><TT>1051.5451&nbsp;&nbsp;</TT></TD>
    <TD noWrap align=3Dright><TT>-62.05&nbsp;</TT></TD>
    <TD align=3Dright><TT>30&nbsp;</TT></TD>
    <TD noWrap align=3Dright><TT>-&nbsp;</TT></TD>
    <TD align=3Dright><TT>38&nbsp;</TT></TD>
    <TD align=3Dright><TT>0&nbsp;&nbsp;</TT></TD>
    <TD noWrap align=3Dright><TT>---&nbsp;&nbsp;</TT></TD>
    <TD noWrap><TT>&nbsp;K.GFPISVYNR.T</TT></TD></TR>
  <TR>
    <TD align=3Dright>&nbsp;</TD>
    <TD align=3Dright><TT>1052.4871&nbsp;&nbsp;</TT></TD>
    <TD align=3Dright><TT>1051.4798&nbsp;&nbsp;</TT></TD>
    <TD align=3Dright><TT>1051.5451&nbsp;&nbsp;</TT></TD>
    <TD noWrap align=3Dright><TT>-62.05&nbsp;</TT></TD>
    <TD align=3Dright><TT>30&nbsp;</TT></TD>
    <TD noWrap align=3Dright><TT>-&nbsp;</TT></TD>
    <TD align=3Dright><TT>38&nbsp;</TT></TD>
    <TD align=3Dright><TT>0&nbsp;&nbsp;</TT></TD>
    <TD noWrap align=3Dright><TT>55&nbsp;&nbsp;</TT></TD>
    <TD noWrap><TT>&nbsp;K.GFPISVYNR.T</TT></TD></TR>
  <TR>
    <TD align=3Dright>&nbsp;</TD>
    <TD align=3Dright><TT>1258.4701&nbsp;&nbsp;</TT></TD>
    <TD align=3Dright><TT>1257.4628&nbsp;&nbsp;</TT></TD>
    <TD align=3Dright><TT>1257.5414&nbsp;&nbsp;</TT></TD>
    <TD noWrap align=3Dright><TT>-62.52&nbsp;</TT></TD>
    <TD align=3Dright><TT>459&nbsp;</TT></TD>
    <TD noWrap align=3Dright><TT>-&nbsp;</TT></TD>
    <TD align=3Dright><TT>468&nbsp;</TT></TD>
    <TD align=3Dright><TT>0&nbsp;&nbsp;</TT></TD>
    <TD noWrap align=3Dright><TT>---&nbsp;&nbsp;</TT></TD>
    <TD noWrap><TT>&nbsp;R.DYFGAHTYER.V</TT></TD></TR>
  <TR>
    <TD align=3Dright>&nbsp;</TD>
    <TD align=3Dright><TT>1258.4701&nbsp;&nbsp;</TT></TD>
    <TD align=3Dright><TT>1257.4628&nbsp;&nbsp;</TT></TD>
    <TD align=3Dright><TT>1257.5414&nbsp;&nbsp;</TT></TD>
    <TD noWrap align=3Dright><TT>-62.52&nbsp;</TT></TD>
    <TD align=3Dright><TT>459&nbsp;</TT></TD>
    <TD noWrap align=3Dright><TT>-&nbsp;</TT></TD>
    <TD align=3Dright><TT>468&nbsp;</TT></TD>
    <TD align=3Dright><TT>0&nbsp;&nbsp;</TT></TD>
    <TD noWrap align=3Dright><TT>75&nbsp;&nbsp;</TT></TD>
    <TD noWrap><TT>&nbsp;R.DYFGAHTYER.V</TT></TD></TR>
  <TR>
    <TD align=3Dright>&nbsp;</TD>
    <TD align=3Dright><TT>1564.6396&nbsp;&nbsp;</TT></TD>
    <TD align=3Dright><TT>1563.6323&nbsp;&nbsp;</TT></TD>
    <TD align=3Dright><TT>1563.7781&nbsp;&nbsp;</TT></TD>
    <TD noWrap align=3Dright><TT>-93.21&nbsp;</TT></TD>
    <TD align=3Dright><TT>313&nbsp;</TT></TD>
    <TD noWrap align=3Dright><TT>-&nbsp;</TT></TD>
    <TD align=3Dright><TT>327&nbsp;</TT></TD>
    <TD align=3Dright><TT>0&nbsp;&nbsp;</TT></TD>
    <TD noWrap align=3Dright><TT>---&nbsp;&nbsp;</TT></TD>
    <TD noWrap><TT>&nbsp;K.SGGFGDILTDQVIDK.K</TT></TD></TR>
  <TR>
    <TD align=3Dright>&nbsp;</TD>
    <TD align=3Dright><TT>1564.6396&nbsp;&nbsp;</TT></TD>
    <TD align=3Dright><TT>1563.6323&nbsp;&nbsp;</TT></TD>
    <TD align=3Dright><TT>1563.7781&nbsp;&nbsp;</TT></TD>
    <TD noWrap align=3Dright><TT>-93.21&nbsp;</TT></TD>
    <TD align=3Dright><TT>313&nbsp;</TT></TD>
    <TD noWrap align=3Dright><TT>-&nbsp;</TT></TD>
    <TD align=3Dright><TT>327&nbsp;</TT></TD>
    <TD align=3Dright><TT>0&nbsp;&nbsp;</TT></TD>
    <TD noWrap align=3Dright><TT>---&nbsp;&nbsp;</TT></TD>
    <TD noWrap><TT>&nbsp;K.SGGFGDILTDQVIDK.K</TT></TD></TR>
  <TR>
    <TD align=3Dright>&nbsp;</TD>
    <TD align=3Dright><TT>2509.0720&nbsp;&nbsp;</TT></TD>
    <TD align=3Dright><TT>2508.0647&nbsp;&nbsp;</TT></TD>
    <TD align=3Dright><TT>2508.2029&nbsp;&nbsp;</TT></TD>
    <TD noWrap align=3Dright><TT>-55.07&nbsp;</TT></TD>
    <TD align=3Dright><TT>191&nbsp;</TT></TD>
    <TD noWrap align=3Dright><TT>-&nbsp;</TT></TD>
    <TD align=3Dright><TT>212&nbsp;</TT></TD>
    <TD align=3Dright><TT>0&nbsp;&nbsp;</TT></TD>
    <TD noWrap align=3Dright><TT>---&nbsp;&nbsp;</TT></TD>
    <TD noWrap><TT>&nbsp;K.MVHNGIEYGDMQLIAEAYDVLK.S</TT></TD></TR>
  <TR>
    <TD align=3Dright>&nbsp;</TD>
    <TD align=3Dright><TT>2926.3674&nbsp;&nbsp;</TT></TD>
    <TD align=3Dright><TT>2925.3601&nbsp;&nbsp;</TT></TD>
    <TD align=3Dright><TT>2925.4252&nbsp;&nbsp;</TT></TD>
    <TD noWrap align=3Dright><TT>-22.25&nbsp;</TT></TD>
    <TD align=3Dright><TT>191&nbsp;</TT></TD>
    <TD noWrap align=3Dright><TT>-&nbsp;</TT></TD>
    <TD align=3Dright><TT>216&nbsp;</TT></TD>
    <TD align=3Dright><TT>1&nbsp;&nbsp;</TT></TD>
    <TD noWrap align=3Dright><TT>---&nbsp;&nbsp;</TT></TD>
    <TD noWrap><TT>&nbsp;K.MVHNGIEYGDMQLIAEAYDVLKSIGK.L + 2 Oxidation=20
    (M)</TT></TD></TR>
  <TR>
    <TD align=3Dright>&nbsp;</TD>
    <TD align=3Dright><TT>2926.3674&nbsp;&nbsp;</TT></TD>
    <TD align=3Dright><TT>2925.3601&nbsp;&nbsp;</TT></TD>
    <TD align=3Dright><TT>2925.4252&nbsp;&nbsp;</TT></TD>
    <TD noWrap align=3Dright><TT>-22.25&nbsp;</TT></TD>
    <TD align=3Dright><TT>191&nbsp;</TT></TD>
    <TD noWrap align=3Dright><TT>-&nbsp;</TT></TD>
    <TD align=3Dright><TT>216&nbsp;</TT></TD>
    <TD align=3Dright><TT>1&nbsp;&nbsp;</TT></TD>
    <TD noWrap align=3Dright><TT>---&nbsp;&nbsp;</TT></TD>
    <TD noWrap><TT>&nbsp;K.MVHNGIEYGDMQLIAEAYDVLKSIGK.L + 2 Oxidation=20
    (M)</TT></TD></TR></TBODY></TABLE>
<TABLE border=3D0 cellSpacing=3D0>
  <TBODY>
  <TR>
    <TD><TT>&nbsp;&nbsp;&nbsp;&nbsp;&nbsp;&nbsp;</TT></TD>
    <TD><TT><B>No match to: </B>730.3709, 734.3786, 825.0443, 842.4580,=20
      862.4260, 870.4858, 1064.5038, 1064.5038, 1325.6378, 1325.6378, =
1386.6757,=20
      1425.6117, 1425.6117, 1441.5897, 1441.5897, 1803.8376, 1854.7872,=20
      2027.7323, 2027.7323, 2415.1401, =
2415.1401</TT></TD></TR></TBODY></TABLE><BR>
<TABLE border=3D0 cellSpacing=3D0>
  <TBODY>
  <TR>
    <TD><TT><B><A name=3DHit34>34.</A>&nbsp;&nbsp;&nbsp;</B></TT></TD>
    <TD noWrap><TT><A=20
      =
href=3D"http://zxw-pc/mascot/cgi/protein_view.pl?file=3D../data/20121225/=
F002420.dat&amp;hit=3D34"=20
      =
target=3D_blank>gi|223529624</A>&nbsp;&nbsp;&nbsp;&nbsp;<B>Mass:</B>&nbsp=
;53769&nbsp;&nbsp;&nbsp;&nbsp;<B>Score:</B>&nbsp;173&nbsp;&nbsp;&nbsp;&nb=
sp;<B>Expect:</B>&nbsp;9.3e-012&nbsp;&nbsp;<B>Matches:</B>&nbsp;10</TT></=
TD></TR>
  <TR>
    <TD>&nbsp;</TD>
    <TD noWrap><TT>6-phosphogluconate dehydrogenase, putative [Ricinus=20
      communis]</TT></TD></TR></TBODY></TABLE>
<TABLE border=3D0 cellSpacing=3D0 cellPadding=3D0>
  <TBODY>
  <TR>
    <TD><TT>&nbsp;&nbsp;&nbsp;&nbsp;&nbsp;&nbsp;</TT></TD>
    <TD align=3Dright><TT><B>Observed&nbsp;&nbsp;</B></TT></TD>
    <TD noWrap align=3Dright><TT><B>Mr(expt)&nbsp;&nbsp;</B></TT></TD>
    <TD noWrap align=3Dright><TT><B>Mr(calc)&nbsp;&nbsp;</B></TT></TD>
    <TD align=3Dright><TT><B>&nbsp;ppm&nbsp;&nbsp;</B></TT></TD>
    <TD align=3Dright><TT><B>Start&nbsp;</B></TT></TD>
    <TD align=3Dright><TT><B>&nbsp;</B></TT></TD>
    <TD align=3Dright><TT><B>End&nbsp;</B></TT></TD>
    <TD align=3Dright><TT><B>Miss&nbsp;</B></TT></TD>
    <TD align=3Dright><TT><B>Ions&nbsp;</B></TT></TD>
    <TD><TT><B>&nbsp;Peptide</B></TT></TD></TR>
  <TR>
    <TD align=3Dright>&nbsp;</TD>
    <TD align=3Dright><TT>847.3646&nbsp;&nbsp;</TT></TD>
    <TD align=3Dright><TT>846.3573&nbsp;&nbsp;</TT></TD>
    <TD align=3Dright><TT>846.4083&nbsp;&nbsp;</TT></TD>
    <TD noWrap align=3Dright><TT>-60.29&nbsp;</TT></TD>
    <TD align=3Dright><TT>43&nbsp;</TT></TD>
    <TD noWrap align=3Dright><TT>-&nbsp;</TT></TD>
    <TD align=3Dright><TT>49&nbsp;</TT></TD>
    <TD align=3Dright><TT>0&nbsp;&nbsp;</TT></TD>
    <TD noWrap align=3Dright><TT>---&nbsp;&nbsp;</TT></TD>
    <TD noWrap><TT>&nbsp;K.VDETVER.A</TT></TD></TR>
  <TR>
    <TD align=3Dright>&nbsp;</TD>
    <TD align=3Dright><TT>1052.4871&nbsp;&nbsp;</TT></TD>
    <TD align=3Dright><TT>1051.4798&nbsp;&nbsp;</TT></TD>
    <TD align=3Dright><TT>1051.5451&nbsp;&nbsp;</TT></TD>
    <TD noWrap align=3Dright><TT>-62.05&nbsp;</TT></TD>
    <TD align=3Dright><TT>30&nbsp;</TT></TD>
    <TD noWrap align=3Dright><TT>-&nbsp;</TT></TD>
    <TD align=3Dright><TT>38&nbsp;</TT></TD>
    <TD align=3Dright><TT>0&nbsp;&nbsp;</TT></TD>
    <TD noWrap align=3Dright><TT>---&nbsp;&nbsp;</TT></TD>
    <TD noWrap><TT>&nbsp;K.GFPISVYNR.T</TT></TD></TR>
  <TR>
    <TD align=3Dright>&nbsp;</TD>
    <TD align=3Dright><TT>1052.4871&nbsp;&nbsp;</TT></TD>
    <TD align=3Dright><TT>1051.4798&nbsp;&nbsp;</TT></TD>
    <TD align=3Dright><TT>1051.5451&nbsp;&nbsp;</TT></TD>
    <TD noWrap align=3Dright><TT>-62.05&nbsp;</TT></TD>
    <TD align=3Dright><TT>30&nbsp;</TT></TD>
    <TD noWrap align=3Dright><TT>-&nbsp;</TT></TD>
    <TD align=3Dright><TT>38&nbsp;</TT></TD>
    <TD align=3Dright><TT>0&nbsp;&nbsp;</TT></TD>
    <TD noWrap align=3Dright><TT>55&nbsp;&nbsp;</TT></TD>
    <TD noWrap><TT>&nbsp;K.GFPISVYNR.T</TT></TD></TR>
  <TR>
    <TD align=3Dright>&nbsp;</TD>
    <TD align=3Dright><TT>1258.4701&nbsp;&nbsp;</TT></TD>
    <TD align=3Dright><TT>1257.4628&nbsp;&nbsp;</TT></TD>
    <TD align=3Dright><TT>1257.5414&nbsp;&nbsp;</TT></TD>
    <TD noWrap align=3Dright><TT>-62.52&nbsp;</TT></TD>
    <TD align=3Dright><TT>459&nbsp;</TT></TD>
    <TD noWrap align=3Dright><TT>-&nbsp;</TT></TD>
    <TD align=3Dright><TT>468&nbsp;</TT></TD>
    <TD align=3Dright><TT>0&nbsp;&nbsp;</TT></TD>
    <TD noWrap align=3Dright><TT>---&nbsp;&nbsp;</TT></TD>
    <TD noWrap><TT>&nbsp;R.DYFGAHTYER.V</TT></TD></TR>
  <TR>
    <TD align=3Dright>&nbsp;</TD>
    <TD align=3Dright><TT>1258.4701&nbsp;&nbsp;</TT></TD>
    <TD align=3Dright><TT>1257.4628&nbsp;&nbsp;</TT></TD>
    <TD align=3Dright><TT>1257.5414&nbsp;&nbsp;</TT></TD>
    <TD noWrap align=3Dright><TT>-62.52&nbsp;</TT></TD>
    <TD align=3Dright><TT>459&nbsp;</TT></TD>
    <TD noWrap align=3Dright><TT>-&nbsp;</TT></TD>
    <TD align=3Dright><TT>468&nbsp;</TT></TD>
    <TD align=3Dright><TT>0&nbsp;&nbsp;</TT></TD>
    <TD noWrap align=3Dright><TT>75&nbsp;&nbsp;</TT></TD>
    <TD noWrap><TT>&nbsp;R.DYFGAHTYER.V</TT></TD></TR>
  <TR>
    <TD align=3Dright>&nbsp;</TD>
    <TD align=3Dright><TT>1564.6396&nbsp;&nbsp;</TT></TD>
    <TD align=3Dright><TT>1563.6323&nbsp;&nbsp;</TT></TD>
    <TD align=3Dright><TT>1563.7781&nbsp;&nbsp;</TT></TD>
    <TD noWrap align=3Dright><TT>-93.21&nbsp;</TT></TD>
    <TD align=3Dright><TT>313&nbsp;</TT></TD>
    <TD noWrap align=3Dright><TT>-&nbsp;</TT></TD>
    <TD align=3Dright><TT>327&nbsp;</TT></TD>
    <TD align=3Dright><TT>0&nbsp;&nbsp;</TT></TD>
    <TD noWrap align=3Dright><TT>---&nbsp;&nbsp;</TT></TD>
    <TD noWrap><TT>&nbsp;K.SGGFGDILTDQVIDK.K</TT></TD></TR>
  <TR>
    <TD align=3Dright>&nbsp;</TD>
    <TD align=3Dright><TT>1564.6396&nbsp;&nbsp;</TT></TD>
    <TD align=3Dright><TT>1563.6323&nbsp;&nbsp;</TT></TD>
    <TD align=3Dright><TT>1563.7781&nbsp;&nbsp;</TT></TD>
    <TD noWrap align=3Dright><TT>-93.21&nbsp;</TT></TD>
    <TD align=3Dright><TT>313&nbsp;</TT></TD>
    <TD noWrap align=3Dright><TT>-&nbsp;</TT></TD>
    <TD align=3Dright><TT>327&nbsp;</TT></TD>
    <TD align=3Dright><TT>0&nbsp;&nbsp;</TT></TD>
    <TD noWrap align=3Dright><TT>---&nbsp;&nbsp;</TT></TD>
    <TD noWrap><TT>&nbsp;K.SGGFGDILTDQVIDK.K</TT></TD></TR>
  <TR>
    <TD align=3Dright>&nbsp;</TD>
    <TD align=3Dright><TT>2509.0720&nbsp;&nbsp;</TT></TD>
    <TD align=3Dright><TT>2508.0647&nbsp;&nbsp;</TT></TD>
    <TD align=3Dright><TT>2508.2029&nbsp;&nbsp;</TT></TD>
    <TD noWrap align=3Dright><TT>-55.07&nbsp;</TT></TD>
    <TD align=3Dright><TT>191&nbsp;</TT></TD>
    <TD noWrap align=3Dright><TT>-&nbsp;</TT></TD>
    <TD align=3Dright><TT>212&nbsp;</TT></TD>
    <TD align=3Dright><TT>0&nbsp;&nbsp;</TT></TD>
    <TD noWrap align=3Dright><TT>---&nbsp;&nbsp;</TT></TD>
    <TD noWrap><TT>&nbsp;K.MVHNGIEYGDMQLIAEAYDVLK.S</TT></TD></TR>
  <TR>
    <TD align=3Dright>&nbsp;</TD>
    <TD align=3Dright><TT>2926.3674&nbsp;&nbsp;</TT></TD>
    <TD align=3Dright><TT>2925.3601&nbsp;&nbsp;</TT></TD>
    <TD align=3Dright><TT>2925.4252&nbsp;&nbsp;</TT></TD>
    <TD noWrap align=3Dright><TT>-22.25&nbsp;</TT></TD>
    <TD align=3Dright><TT>191&nbsp;</TT></TD>
    <TD noWrap align=3Dright><TT>-&nbsp;</TT></TD>
    <TD align=3Dright><TT>216&nbsp;</TT></TD>
    <TD align=3Dright><TT>1&nbsp;&nbsp;</TT></TD>
    <TD noWrap align=3Dright><TT>---&nbsp;&nbsp;</TT></TD>
    <TD noWrap><TT>&nbsp;K.MVHNGIEYGDMQLIAEAYDVLKSIGK.L + 2 Oxidation=20
    (M)</TT></TD></TR>
  <TR>
    <TD align=3Dright>&nbsp;</TD>
    <TD align=3Dright><TT>2926.3674&nbsp;&nbsp;</TT></TD>
    <TD align=3Dright><TT>2925.3601&nbsp;&nbsp;</TT></TD>
    <TD align=3Dright><TT>2925.4252&nbsp;&nbsp;</TT></TD>
    <TD noWrap align=3Dright><TT>-22.25&nbsp;</TT></TD>
    <TD align=3Dright><TT>191&nbsp;</TT></TD>
    <TD noWrap align=3Dright><TT>-&nbsp;</TT></TD>
    <TD align=3Dright><TT>216&nbsp;</TT></TD>
    <TD align=3Dright><TT>1&nbsp;&nbsp;</TT></TD>
    <TD noWrap align=3Dright><TT>---&nbsp;&nbsp;</TT></TD>
    <TD noWrap><TT>&nbsp;K.MVHNGIEYGDMQLIAEAYDVLKSIGK.L + 2 Oxidation=20
    (M)</TT></TD></TR></TBODY></TABLE>
<TABLE border=3D0 cellSpacing=3D0>
  <TBODY>
  <TR>
    <TD><TT>&nbsp;&nbsp;&nbsp;&nbsp;&nbsp;&nbsp;</TT></TD>
    <TD><TT><B>No match to: </B>730.3709, 734.3786, 825.0443, 842.4580,=20
      862.4260, 870.4858, 1064.5038, 1064.5038, 1325.6378, 1325.6378, =
1386.6757,=20
      1425.6117, 1425.6117, 1441.5897, 1441.5897, 1803.8376, 1854.7872,=20
      2027.7323, 2027.7323, 2415.1401, =
2415.1401</TT></TD></TR></TBODY></TABLE><BR>
<TABLE border=3D0 cellSpacing=3D0>
  <TBODY>
  <TR>
    <TD><TT><B><A name=3DHit35>35.</A>&nbsp;&nbsp;&nbsp;</B></TT></TD>
    <TD noWrap><TT><A=20
      =
href=3D"http://zxw-pc/mascot/cgi/protein_view.pl?file=3D../data/20121225/=
F002420.dat&amp;hit=3D35"=20
      =
target=3D_blank>gi|147795381</A>&nbsp;&nbsp;&nbsp;&nbsp;<B>Mass:</B>&nbsp=
;48256&nbsp;&nbsp;&nbsp;&nbsp;<B>Score:</B>&nbsp;169&nbsp;&nbsp;&nbsp;&nb=
sp;<B>Expect:</B>&nbsp;2.3e-011&nbsp;&nbsp;<B>Matches:</B>&nbsp;8</TT></T=
D></TR>
  <TR>
    <TD>&nbsp;</TD>
    <TD noWrap><TT>hypothetical protein VITISV_032572 [Vitis=20
  vinifera]</TT></TD></TR></TBODY></TABLE>
<TABLE border=3D0 cellSpacing=3D0 cellPadding=3D0>
  <TBODY>
  <TR>
    <TD><TT>&nbsp;&nbsp;&nbsp;&nbsp;&nbsp;&nbsp;</TT></TD>
    <TD align=3Dright><TT><B>Observed&nbsp;&nbsp;</B></TT></TD>
    <TD noWrap align=3Dright><TT><B>Mr(expt)&nbsp;&nbsp;</B></TT></TD>
    <TD noWrap align=3Dright><TT><B>Mr(calc)&nbsp;&nbsp;</B></TT></TD>
    <TD align=3Dright><TT><B>&nbsp;ppm&nbsp;&nbsp;</B></TT></TD>
    <TD align=3Dright><TT><B>Start&nbsp;</B></TT></TD>
    <TD align=3Dright><TT><B>&nbsp;</B></TT></TD>
    <TD align=3Dright><TT><B>End&nbsp;</B></TT></TD>
    <TD align=3Dright><TT><B>Miss&nbsp;</B></TT></TD>
    <TD align=3Dright><TT><B>Ions&nbsp;</B></TT></TD>
    <TD><TT><B>&nbsp;Peptide</B></TT></TD></TR>
  <TR>
    <TD align=3Dright>&nbsp;</TD>
    <TD align=3Dright><TT>730.3709&nbsp;&nbsp;</TT></TD>
    <TD align=3Dright><TT>729.3636&nbsp;&nbsp;</TT></TD>
    <TD align=3Dright><TT>729.4021&nbsp;&nbsp;</TT></TD>
    <TD noWrap align=3Dright><TT>-52.82&nbsp;</TT></TD>
    <TD align=3Dright><TT>280&nbsp;</TT></TD>
    <TD noWrap align=3Dright><TT>-&nbsp;</TT></TD>
    <TD align=3Dright><TT>285&nbsp;</TT></TD>
    <TD align=3Dright><TT>0&nbsp;&nbsp;</TT></TD>
    <TD noWrap align=3Dright><TT>---&nbsp;&nbsp;</TT></TD>
    <TD noWrap><TT>&nbsp;K.LIDDVR.Q</TT></TD></TR>
  <TR>
    <TD align=3Dright>&nbsp;</TD>
    <TD align=3Dright><TT>734.3786&nbsp;&nbsp;</TT></TD>
    <TD align=3Dright><TT>733.3713&nbsp;&nbsp;</TT></TD>
    <TD align=3Dright><TT>733.4123&nbsp;&nbsp;</TT></TD>
    <TD noWrap align=3Dright><TT>-55.82&nbsp;</TT></TD>
    <TD align=3Dright><TT>331&nbsp;</TT></TD>
    <TD noWrap align=3Dright><TT>-&nbsp;</TT></TD>
    <TD align=3Dright><TT>336&nbsp;</TT></TD>
    <TD align=3Dright><TT>0&nbsp;&nbsp;</TT></TD>
    <TD noWrap align=3Dright><TT>---&nbsp;&nbsp;</TT></TD>
    <TD noWrap><TT>&nbsp;R.AIFLDR.I</TT></TD></TR>
  <TR>
    <TD align=3Dright>&nbsp;</TD>
    <TD align=3Dright><TT>847.3646&nbsp;&nbsp;</TT></TD>
    <TD align=3Dright><TT>846.3573&nbsp;&nbsp;</TT></TD>
    <TD align=3Dright><TT>846.4083&nbsp;&nbsp;</TT></TD>
    <TD noWrap align=3Dright><TT>-60.29&nbsp;</TT></TD>
    <TD align=3Dright><TT>40&nbsp;</TT></TD>
    <TD noWrap align=3Dright><TT>-&nbsp;</TT></TD>
    <TD align=3Dright><TT>46&nbsp;</TT></TD>
    <TD align=3Dright><TT>0&nbsp;&nbsp;</TT></TD>
    <TD noWrap align=3Dright><TT>---&nbsp;&nbsp;</TT></TD>
    <TD noWrap><TT>&nbsp;K.VDETVER.A</TT></TD></TR>
  <TR>
    <TD align=3Dright>&nbsp;</TD>
    <TD align=3Dright><TT>1052.4871&nbsp;&nbsp;</TT></TD>
    <TD align=3Dright><TT>1051.4798&nbsp;&nbsp;</TT></TD>
    <TD align=3Dright><TT>1051.5451&nbsp;&nbsp;</TT></TD>
    <TD noWrap align=3Dright><TT>-62.05&nbsp;</TT></TD>
    <TD align=3Dright><TT>27&nbsp;</TT></TD>
    <TD noWrap align=3Dright><TT>-&nbsp;</TT></TD>
    <TD align=3Dright><TT>35&nbsp;</TT></TD>
    <TD align=3Dright><TT>0&nbsp;&nbsp;</TT></TD>
    <TD noWrap align=3Dright><TT>---&nbsp;&nbsp;</TT></TD>
    <TD noWrap><TT>&nbsp;K.GFPISVYNR.T</TT></TD></TR>
  <TR>
    <TD align=3Dright>&nbsp;</TD>
    <TD align=3Dright><TT>1052.4871&nbsp;&nbsp;</TT></TD>
    <TD align=3Dright><TT>1051.4798&nbsp;&nbsp;</TT></TD>
    <TD align=3Dright><TT>1051.5451&nbsp;&nbsp;</TT></TD>
    <TD noWrap align=3Dright><TT>-62.05&nbsp;</TT></TD>
    <TD align=3Dright><TT>27&nbsp;</TT></TD>
    <TD noWrap align=3Dright><TT>-&nbsp;</TT></TD>
    <TD align=3Dright><TT>35&nbsp;</TT></TD>
    <TD align=3Dright><TT>0&nbsp;&nbsp;</TT></TD>
    <TD noWrap align=3Dright><TT>55&nbsp;&nbsp;</TT></TD>
    <TD noWrap><TT>&nbsp;K.GFPISVYNR.T</TT></TD></TR>
  <TR>
    <TD align=3Dright>&nbsp;</TD>
    <TD align=3Dright><TT>1258.4701&nbsp;&nbsp;</TT></TD>
    <TD align=3Dright><TT>1257.4628&nbsp;&nbsp;</TT></TD>
    <TD align=3Dright><TT>1257.5414&nbsp;&nbsp;</TT></TD>
    <TD noWrap align=3Dright><TT>-62.52&nbsp;</TT></TD>
    <TD align=3Dright><TT>409&nbsp;</TT></TD>
    <TD noWrap align=3Dright><TT>-&nbsp;</TT></TD>
    <TD align=3Dright><TT>418&nbsp;</TT></TD>
    <TD align=3Dright><TT>0&nbsp;&nbsp;</TT></TD>
    <TD noWrap align=3Dright><TT>---&nbsp;&nbsp;</TT></TD>
    <TD noWrap><TT>&nbsp;R.DYFGAHTYER.I</TT></TD></TR>
  <TR>
    <TD align=3Dright>&nbsp;</TD>
    <TD align=3Dright><TT>1258.4701&nbsp;&nbsp;</TT></TD>
    <TD align=3Dright><TT>1257.4628&nbsp;&nbsp;</TT></TD>
    <TD align=3Dright><TT>1257.5414&nbsp;&nbsp;</TT></TD>
    <TD noWrap align=3Dright><TT>-62.52&nbsp;</TT></TD>
    <TD align=3Dright><TT>409&nbsp;</TT></TD>
    <TD noWrap align=3Dright><TT>-&nbsp;</TT></TD>
    <TD align=3Dright><TT>418&nbsp;</TT></TD>
    <TD align=3Dright><TT>0&nbsp;&nbsp;</TT></TD>
    <TD noWrap align=3Dright><TT>75&nbsp;&nbsp;</TT></TD>
    <TD noWrap><TT>&nbsp;R.DYFGAHTYER.I</TT></TD></TR>
  <TR>
    <TD align=3Dright>&nbsp;</TD>
    <TD align=3Dright><TT>2509.0720&nbsp;&nbsp;</TT></TD>
    <TD align=3Dright><TT>2508.0647&nbsp;&nbsp;</TT></TD>
    <TD align=3Dright><TT>2508.2029&nbsp;&nbsp;</TT></TD>
    <TD noWrap align=3Dright><TT>-55.07&nbsp;</TT></TD>
    <TD align=3Dright><TT>141&nbsp;</TT></TD>
    <TD noWrap align=3Dright><TT>-&nbsp;</TT></TD>
    <TD align=3Dright><TT>162&nbsp;</TT></TD>
    <TD align=3Dright><TT>0&nbsp;&nbsp;</TT></TD>
    <TD noWrap align=3Dright><TT>---&nbsp;&nbsp;</TT></TD>
    <TD =
noWrap><TT>&nbsp;K.MVHNGIEYGDMQLIAEAYDVLK.S</TT></TD></TR></TBODY></TABLE=
>
<TABLE border=3D0 cellSpacing=3D0>
  <TBODY>
  <TR>
    <TD><TT>&nbsp;&nbsp;&nbsp;&nbsp;&nbsp;&nbsp;</TT></TD>
    <TD><TT><B>No match to: </B>825.0443, 842.4580, 862.4260, 870.4858,=20
      1064.5038, 1064.5038, 1325.6378, 1325.6378, 1386.6757, 1425.6117,=20
      1425.6117, 1441.5897, 1441.5897, 1564.6396, 1564.6396, 1803.8376,=20
      1854.7872, 2027.7323, 2027.7323, 2415.1401, 2415.1401, 2926.3674,=20
      2926.3674</TT></TD></TR></TBODY></TABLE><BR>
<TABLE border=3D0 cellSpacing=3D0>
  <TBODY>
  <TR>
    <TD><TT><B><A name=3DHit36>36.</A>&nbsp;&nbsp;&nbsp;</B></TT></TD>
    <TD noWrap><TT><A=20
      =
href=3D"http://zxw-pc/mascot/cgi/protein_view.pl?file=3D../data/20121225/=
F002420.dat&amp;hit=3D36"=20
      =
target=3D_blank>gi|90657561</A>&nbsp;&nbsp;&nbsp;&nbsp;<B>Mass:</B>&nbsp;=
53548&nbsp;&nbsp;&nbsp;&nbsp;<B>Score:</B>&nbsp;168&nbsp;&nbsp;&nbsp;&nbs=
p;<B>Expect:</B>&nbsp;2.9e-011&nbsp;&nbsp;<B>Matches:</B>&nbsp;9</TT></TD=
></TR>
  <TR>
    <TD>&nbsp;</TD>
    <TD noWrap><TT>hypothetical protein [Cleome=20
spinosa]</TT></TD></TR></TBODY></TABLE>
<TABLE border=3D0 cellSpacing=3D0 cellPadding=3D0>
  <TBODY>
  <TR>
    <TD><TT>&nbsp;&nbsp;&nbsp;&nbsp;&nbsp;&nbsp;</TT></TD>
    <TD align=3Dright><TT><B>Observed&nbsp;&nbsp;</B></TT></TD>
    <TD noWrap align=3Dright><TT><B>Mr(expt)&nbsp;&nbsp;</B></TT></TD>
    <TD noWrap align=3Dright><TT><B>Mr(calc)&nbsp;&nbsp;</B></TT></TD>
    <TD align=3Dright><TT><B>&nbsp;ppm&nbsp;&nbsp;</B></TT></TD>
    <TD align=3Dright><TT><B>Start&nbsp;</B></TT></TD>
    <TD align=3Dright><TT><B>&nbsp;</B></TT></TD>
    <TD align=3Dright><TT><B>End&nbsp;</B></TT></TD>
    <TD align=3Dright><TT><B>Miss&nbsp;</B></TT></TD>
    <TD align=3Dright><TT><B>Ions&nbsp;</B></TT></TD>
    <TD><TT><B>&nbsp;Peptide</B></TT></TD></TR>
  <TR>
    <TD align=3Dright>&nbsp;</TD>
    <TD align=3Dright><TT>734.3786&nbsp;&nbsp;</TT></TD>
    <TD align=3Dright><TT>733.3713&nbsp;&nbsp;</TT></TD>
    <TD align=3Dright><TT>733.4123&nbsp;&nbsp;</TT></TD>
    <TD noWrap align=3Dright><TT>-55.82&nbsp;</TT></TD>
    <TD align=3Dright><TT>379&nbsp;</TT></TD>
    <TD noWrap align=3Dright><TT>-&nbsp;</TT></TD>
    <TD align=3Dright><TT>384&nbsp;</TT></TD>
    <TD align=3Dright><TT>0&nbsp;&nbsp;</TT></TD>
    <TD noWrap align=3Dright><TT>---&nbsp;&nbsp;</TT></TD>
    <TD noWrap><TT>&nbsp;R.AIFLDR.I</TT></TD></TR>
  <TR>
    <TD align=3Dright>&nbsp;</TD>
    <TD align=3Dright><TT>847.3646&nbsp;&nbsp;</TT></TD>
    <TD align=3Dright><TT>846.3573&nbsp;&nbsp;</TT></TD>
    <TD align=3Dright><TT>846.4083&nbsp;&nbsp;</TT></TD>
    <TD noWrap align=3Dright><TT>-60.29&nbsp;</TT></TD>
    <TD align=3Dright><TT>41&nbsp;</TT></TD>
    <TD noWrap align=3Dright><TT>-&nbsp;</TT></TD>
    <TD align=3Dright><TT>47&nbsp;</TT></TD>
    <TD align=3Dright><TT>0&nbsp;&nbsp;</TT></TD>
    <TD noWrap align=3Dright><TT>---&nbsp;&nbsp;</TT></TD>
    <TD noWrap><TT>&nbsp;K.VDETVER.A</TT></TD></TR>
  <TR>
    <TD align=3Dright>&nbsp;</TD>
    <TD align=3Dright><TT>1052.4871&nbsp;&nbsp;</TT></TD>
    <TD align=3Dright><TT>1051.4798&nbsp;&nbsp;</TT></TD>
    <TD align=3Dright><TT>1051.5451&nbsp;&nbsp;</TT></TD>
    <TD noWrap align=3Dright><TT>-62.05&nbsp;</TT></TD>
    <TD align=3Dright><TT>28&nbsp;</TT></TD>
    <TD noWrap align=3Dright><TT>-&nbsp;</TT></TD>
    <TD align=3Dright><TT>36&nbsp;</TT></TD>
    <TD align=3Dright><TT>0&nbsp;&nbsp;</TT></TD>
    <TD noWrap align=3Dright><TT>---&nbsp;&nbsp;</TT></TD>
    <TD noWrap><TT>&nbsp;K.GFPISVYNR.T</TT></TD></TR>
  <TR>
    <TD align=3Dright>&nbsp;</TD>
    <TD align=3Dright><TT>1052.4871&nbsp;&nbsp;</TT></TD>
    <TD align=3Dright><TT>1051.4798&nbsp;&nbsp;</TT></TD>
    <TD align=3Dright><TT>1051.5451&nbsp;&nbsp;</TT></TD>
    <TD noWrap align=3Dright><TT>-62.05&nbsp;</TT></TD>
    <TD align=3Dright><TT>28&nbsp;</TT></TD>
    <TD noWrap align=3Dright><TT>-&nbsp;</TT></TD>
    <TD align=3Dright><TT>36&nbsp;</TT></TD>
    <TD align=3Dright><TT>0&nbsp;&nbsp;</TT></TD>
    <TD noWrap align=3Dright><TT>55&nbsp;&nbsp;</TT></TD>
    <TD noWrap><TT>&nbsp;K.GFPISVYNR.T</TT></TD></TR>
  <TR>
    <TD align=3Dright>&nbsp;</TD>
    <TD align=3Dright><TT>1258.4701&nbsp;&nbsp;</TT></TD>
    <TD align=3Dright><TT>1257.4628&nbsp;&nbsp;</TT></TD>
    <TD align=3Dright><TT>1257.5414&nbsp;&nbsp;</TT></TD>
    <TD noWrap align=3Dright><TT>-62.52&nbsp;</TT></TD>
    <TD align=3Dright><TT>457&nbsp;</TT></TD>
    <TD noWrap align=3Dright><TT>-&nbsp;</TT></TD>
    <TD align=3Dright><TT>466&nbsp;</TT></TD>
    <TD align=3Dright><TT>0&nbsp;&nbsp;</TT></TD>
    <TD noWrap align=3Dright><TT>---&nbsp;&nbsp;</TT></TD>
    <TD noWrap><TT>&nbsp;R.DYFGAHTYER.V</TT></TD></TR>
  <TR>
    <TD align=3Dright>&nbsp;</TD>
    <TD align=3Dright><TT>1258.4701&nbsp;&nbsp;</TT></TD>
    <TD align=3Dright><TT>1257.4628&nbsp;&nbsp;</TT></TD>
    <TD align=3Dright><TT>1257.5414&nbsp;&nbsp;</TT></TD>
    <TD noWrap align=3Dright><TT>-62.52&nbsp;</TT></TD>
    <TD align=3Dright><TT>457&nbsp;</TT></TD>
    <TD noWrap align=3Dright><TT>-&nbsp;</TT></TD>
    <TD align=3Dright><TT>466&nbsp;</TT></TD>
    <TD align=3Dright><TT>0&nbsp;&nbsp;</TT></TD>
    <TD noWrap align=3Dright><TT>75&nbsp;&nbsp;</TT></TD>
    <TD noWrap><TT>&nbsp;R.DYFGAHTYER.V</TT></TD></TR>
  <TR>
    <TD align=3Dright>&nbsp;</TD>
    <TD align=3Dright><TT>1564.6396&nbsp;&nbsp;</TT></TD>
    <TD align=3Dright><TT>1563.6323&nbsp;&nbsp;</TT></TD>
    <TD align=3Dright><TT>1563.7417&nbsp;&nbsp;</TT></TD>
    <TD noWrap align=3Dright><TT>-69.93&nbsp;</TT></TD>
    <TD align=3Dright><TT>311&nbsp;</TT></TD>
    <TD noWrap align=3Dright><TT>-&nbsp;</TT></TD>
    <TD align=3Dright><TT>325&nbsp;</TT></TD>
    <TD align=3Dright><TT>0&nbsp;&nbsp;</TT></TD>
    <TD noWrap align=3Dright><TT>---&nbsp;&nbsp;</TT></TD>
    <TD noWrap><TT>&nbsp;K.EGGFGDILTDQAVDK.K</TT></TD></TR>
  <TR>
    <TD align=3Dright>&nbsp;</TD>
    <TD align=3Dright><TT>1564.6396&nbsp;&nbsp;</TT></TD>
    <TD align=3Dright><TT>1563.6323&nbsp;&nbsp;</TT></TD>
    <TD align=3Dright><TT>1563.7417&nbsp;&nbsp;</TT></TD>
    <TD noWrap align=3Dright><TT>-69.93&nbsp;</TT></TD>
    <TD align=3Dright><TT>311&nbsp;</TT></TD>
    <TD noWrap align=3Dright><TT>-&nbsp;</TT></TD>
    <TD align=3Dright><TT>325&nbsp;</TT></TD>
    <TD align=3Dright><TT>0&nbsp;&nbsp;</TT></TD>
    <TD noWrap align=3Dright><TT>---&nbsp;&nbsp;</TT></TD>
    <TD noWrap><TT>&nbsp;K.EGGFGDILTDQAVDK.K</TT></TD></TR>
  <TR>
    <TD align=3Dright>&nbsp;</TD>
    <TD align=3Dright><TT>2509.0720&nbsp;&nbsp;</TT></TD>
    <TD align=3Dright><TT>2508.0647&nbsp;&nbsp;</TT></TD>
    <TD align=3Dright><TT>2508.2029&nbsp;&nbsp;</TT></TD>
    <TD noWrap align=3Dright><TT>-55.07&nbsp;</TT></TD>
    <TD align=3Dright><TT>189&nbsp;</TT></TD>
    <TD noWrap align=3Dright><TT>-&nbsp;</TT></TD>
    <TD align=3Dright><TT>210&nbsp;</TT></TD>
    <TD align=3Dright><TT>0&nbsp;&nbsp;</TT></TD>
    <TD noWrap align=3Dright><TT>---&nbsp;&nbsp;</TT></TD>
    <TD =
noWrap><TT>&nbsp;K.MVHNGIEYGDMQLIAEAYDVLK.S</TT></TD></TR></TBODY></TABLE=
>
<TABLE border=3D0 cellSpacing=3D0>
  <TBODY>
  <TR>
    <TD><TT>&nbsp;&nbsp;&nbsp;&nbsp;&nbsp;&nbsp;</TT></TD>
    <TD><TT><B>No match to: </B>730.3709, 825.0443, 842.4580, 862.4260,=20
      870.4858, 1064.5038, 1064.5038, 1325.6378, 1325.6378, 1386.6757,=20
      1425.6117, 1425.6117, 1441.5897, 1441.5897, 1803.8376, 1854.7872,=20
      2027.7323, 2027.7323, 2415.1401, 2415.1401, 2926.3674,=20
  2926.3674</TT></TD></TR></TBODY></TABLE><BR>
<TABLE border=3D0 cellSpacing=3D0>
  <TBODY>
  <TR>
    <TD><TT><B><A name=3DHit37>37.</A>&nbsp;&nbsp;&nbsp;</B></TT></TD>
    <TD noWrap><TT><A=20
      =
href=3D"http://zxw-pc/mascot/cgi/protein_view.pl?file=3D../data/20121225/=
F002420.dat&amp;hit=3D37"=20
      =
target=3D_blank>gi|298547957</A>&nbsp;&nbsp;&nbsp;&nbsp;<B>Mass:</B>&nbsp=
;56338&nbsp;&nbsp;&nbsp;&nbsp;<B>Score:</B>&nbsp;167&nbsp;&nbsp;&nbsp;&nb=
sp;<B>Expect:</B>&nbsp;3.7e-011&nbsp;&nbsp;<B>Matches:</B>&nbsp;9</TT></T=
D></TR>
  <TR>
    <TD>&nbsp;</TD>
    <TD noWrap><TT>unnamed protein product [Glycine=20
max]</TT></TD></TR></TBODY></TABLE>
<TABLE border=3D0 cellSpacing=3D0 cellPadding=3D0>
  <TBODY>
  <TR>
    <TD><TT>&nbsp;&nbsp;&nbsp;&nbsp;&nbsp;&nbsp;</TT></TD>
    <TD align=3Dright><TT><B>Observed&nbsp;&nbsp;</B></TT></TD>
    <TD noWrap align=3Dright><TT><B>Mr(expt)&nbsp;&nbsp;</B></TT></TD>
    <TD noWrap align=3Dright><TT><B>Mr(calc)&nbsp;&nbsp;</B></TT></TD>
    <TD align=3Dright><TT><B>&nbsp;ppm&nbsp;&nbsp;</B></TT></TD>
    <TD align=3Dright><TT><B>Start&nbsp;</B></TT></TD>
    <TD align=3Dright><TT><B>&nbsp;</B></TT></TD>
    <TD align=3Dright><TT><B>End&nbsp;</B></TT></TD>
    <TD align=3Dright><TT><B>Miss&nbsp;</B></TT></TD>
    <TD align=3Dright><TT><B>Ions&nbsp;</B></TT></TD>
    <TD><TT><B>&nbsp;Peptide</B></TT></TD></TR>
  <TR>
    <TD align=3Dright>&nbsp;</TD>
    <TD align=3Dright><TT>730.3709&nbsp;&nbsp;</TT></TD>
    <TD align=3Dright><TT>729.3636&nbsp;&nbsp;</TT></TD>
    <TD align=3Dright><TT>729.4021&nbsp;&nbsp;</TT></TD>
    <TD noWrap align=3Dright><TT>-52.82&nbsp;</TT></TD>
    <TD align=3Dright><TT>328&nbsp;</TT></TD>
    <TD noWrap align=3Dright><TT>-&nbsp;</TT></TD>
    <TD align=3Dright><TT>333&nbsp;</TT></TD>
    <TD align=3Dright><TT>0&nbsp;&nbsp;</TT></TD>
    <TD noWrap align=3Dright><TT>---&nbsp;&nbsp;</TT></TD>
    <TD noWrap><TT>&nbsp;K.LIDDVR.K</TT></TD></TR>
  <TR>
    <TD align=3Dright>&nbsp;</TD>
    <TD align=3Dright><TT>734.3786&nbsp;&nbsp;</TT></TD>
    <TD align=3Dright><TT>733.3713&nbsp;&nbsp;</TT></TD>
    <TD align=3Dright><TT>733.4123&nbsp;&nbsp;</TT></TD>
    <TD noWrap align=3Dright><TT>-55.82&nbsp;</TT></TD>
    <TD align=3Dright><TT>379&nbsp;</TT></TD>
    <TD noWrap align=3Dright><TT>-&nbsp;</TT></TD>
    <TD align=3Dright><TT>384&nbsp;</TT></TD>
    <TD align=3Dright><TT>0&nbsp;&nbsp;</TT></TD>
    <TD noWrap align=3Dright><TT>---&nbsp;&nbsp;</TT></TD>
    <TD noWrap><TT>&nbsp;R.AIFLDR.I</TT></TD></TR>
  <TR>
    <TD align=3Dright>&nbsp;</TD>
    <TD align=3Dright><TT>847.3646&nbsp;&nbsp;</TT></TD>
    <TD align=3Dright><TT>846.3573&nbsp;&nbsp;</TT></TD>
    <TD align=3Dright><TT>846.4083&nbsp;&nbsp;</TT></TD>
    <TD noWrap align=3Dright><TT>-60.29&nbsp;</TT></TD>
    <TD align=3Dright><TT>41&nbsp;</TT></TD>
    <TD noWrap align=3Dright><TT>-&nbsp;</TT></TD>
    <TD align=3Dright><TT>47&nbsp;</TT></TD>
    <TD align=3Dright><TT>0&nbsp;&nbsp;</TT></TD>
    <TD noWrap align=3Dright><TT>---&nbsp;&nbsp;</TT></TD>
    <TD noWrap><TT>&nbsp;K.VDETVER.A</TT></TD></TR>
  <TR>
    <TD align=3Dright>&nbsp;</TD>
    <TD align=3Dright><TT>1052.4871&nbsp;&nbsp;</TT></TD>
    <TD align=3Dright><TT>1051.4798&nbsp;&nbsp;</TT></TD>
    <TD align=3Dright><TT>1051.5451&nbsp;&nbsp;</TT></TD>
    <TD noWrap align=3Dright><TT>-62.05&nbsp;</TT></TD>
    <TD align=3Dright><TT>28&nbsp;</TT></TD>
    <TD noWrap align=3Dright><TT>-&nbsp;</TT></TD>
    <TD align=3Dright><TT>36&nbsp;</TT></TD>
    <TD align=3Dright><TT>0&nbsp;&nbsp;</TT></TD>
    <TD noWrap align=3Dright><TT>---&nbsp;&nbsp;</TT></TD>
    <TD noWrap><TT>&nbsp;K.GFPISVYNR.T</TT></TD></TR>
  <TR>
    <TD align=3Dright>&nbsp;</TD>
    <TD align=3Dright><TT>1052.4871&nbsp;&nbsp;</TT></TD>
    <TD align=3Dright><TT>1051.4798&nbsp;&nbsp;</TT></TD>
    <TD align=3Dright><TT>1051.5451&nbsp;&nbsp;</TT></TD>
    <TD noWrap align=3Dright><TT>-62.05&nbsp;</TT></TD>
    <TD align=3Dright><TT>28&nbsp;</TT></TD>
    <TD noWrap align=3Dright><TT>-&nbsp;</TT></TD>
    <TD align=3Dright><TT>36&nbsp;</TT></TD>
    <TD align=3Dright><TT>0&nbsp;&nbsp;</TT></TD>
    <TD noWrap align=3Dright><TT>55&nbsp;&nbsp;</TT></TD>
    <TD noWrap><TT>&nbsp;K.GFPISVYNR.T</TT></TD></TR>
  <TR>
    <TD align=3Dright>&nbsp;</TD>
    <TD align=3Dright><TT>1258.4701&nbsp;&nbsp;</TT></TD>
    <TD align=3Dright><TT>1257.4628&nbsp;&nbsp;</TT></TD>
    <TD align=3Dright><TT>1257.5414&nbsp;&nbsp;</TT></TD>
    <TD noWrap align=3Dright><TT>-62.52&nbsp;</TT></TD>
    <TD align=3Dright><TT>457&nbsp;</TT></TD>
    <TD noWrap align=3Dright><TT>-&nbsp;</TT></TD>
    <TD align=3Dright><TT>466&nbsp;</TT></TD>
    <TD align=3Dright><TT>0&nbsp;&nbsp;</TT></TD>
    <TD noWrap align=3Dright><TT>---&nbsp;&nbsp;</TT></TD>
    <TD noWrap><TT>&nbsp;R.DYFGAHTYER.V</TT></TD></TR>
  <TR>
    <TD align=3Dright>&nbsp;</TD>
    <TD align=3Dright><TT>1258.4701&nbsp;&nbsp;</TT></TD>
    <TD align=3Dright><TT>1257.4628&nbsp;&nbsp;</TT></TD>
    <TD align=3Dright><TT>1257.5414&nbsp;&nbsp;</TT></TD>
    <TD noWrap align=3Dright><TT>-62.52&nbsp;</TT></TD>
    <TD align=3Dright><TT>457&nbsp;</TT></TD>
    <TD noWrap align=3Dright><TT>-&nbsp;</TT></TD>
    <TD align=3Dright><TT>466&nbsp;</TT></TD>
    <TD align=3Dright><TT>0&nbsp;&nbsp;</TT></TD>
    <TD noWrap align=3Dright><TT>75&nbsp;&nbsp;</TT></TD>
    <TD noWrap><TT>&nbsp;R.DYFGAHTYER.V</TT></TD></TR>
  <TR>
    <TD align=3Dright>&nbsp;</TD>
    <TD align=3Dright><TT>2926.3674&nbsp;&nbsp;</TT></TD>
    <TD align=3Dright><TT>2925.3601&nbsp;&nbsp;</TT></TD>
    <TD align=3Dright><TT>2925.4252&nbsp;&nbsp;</TT></TD>
    <TD noWrap align=3Dright><TT>-22.25&nbsp;</TT></TD>
    <TD align=3Dright><TT>189&nbsp;</TT></TD>
    <TD noWrap align=3Dright><TT>-&nbsp;</TT></TD>
    <TD align=3Dright><TT>214&nbsp;</TT></TD>
    <TD align=3Dright><TT>1&nbsp;&nbsp;</TT></TD>
    <TD noWrap align=3Dright><TT>---&nbsp;&nbsp;</TT></TD>
    <TD noWrap><TT>&nbsp;K.MIHNGIEYGDMQLIAEAYDVLKSVGK.L + 2 Oxidation=20
    (M)</TT></TD></TR>
  <TR>
    <TD align=3Dright>&nbsp;</TD>
    <TD align=3Dright><TT>2926.3674&nbsp;&nbsp;</TT></TD>
    <TD align=3Dright><TT>2925.3601&nbsp;&nbsp;</TT></TD>
    <TD align=3Dright><TT>2925.4252&nbsp;&nbsp;</TT></TD>
    <TD noWrap align=3Dright><TT>-22.25&nbsp;</TT></TD>
    <TD align=3Dright><TT>189&nbsp;</TT></TD>
    <TD noWrap align=3Dright><TT>-&nbsp;</TT></TD>
    <TD align=3Dright><TT>214&nbsp;</TT></TD>
    <TD align=3Dright><TT>1&nbsp;&nbsp;</TT></TD>
    <TD noWrap align=3Dright><TT>---&nbsp;&nbsp;</TT></TD>
    <TD noWrap><TT>&nbsp;K.MIHNGIEYGDMQLIAEAYDVLKSVGK.L + 2 Oxidation=20
    (M)</TT></TD></TR></TBODY></TABLE>
<TABLE border=3D0 cellSpacing=3D0>
  <TBODY>
  <TR>
    <TD><TT>&nbsp;&nbsp;&nbsp;&nbsp;&nbsp;&nbsp;</TT></TD>
    <TD><TT><B>No match to: </B>825.0443, 842.4580, 862.4260, 870.4858,=20
      1064.5038, 1064.5038, 1325.6378, 1325.6378, 1386.6757, 1425.6117,=20
      1425.6117, 1441.5897, 1441.5897, 1564.6396, 1564.6396, 1803.8376,=20
      1854.7872, 2027.7323, 2027.7323, 2415.1401, 2415.1401,=20
  2509.0720</TT></TD></TR></TBODY></TABLE><BR>
<TABLE border=3D0 cellSpacing=3D0>
  <TBODY>
  <TR>
    <TD><TT><B><A name=3DHit38>38.</A>&nbsp;&nbsp;&nbsp;</B></TT></TD>
    <TD noWrap><TT><A=20
      =
href=3D"http://zxw-pc/mascot/cgi/protein_view.pl?file=3D../data/20121225/=
F002420.dat&amp;hit=3D38"=20
      =
target=3D_blank>gi|2529229</A>&nbsp;&nbsp;&nbsp;&nbsp;<B>Mass:</B>&nbsp;5=
6338&nbsp;&nbsp;&nbsp;&nbsp;<B>Score:</B>&nbsp;167&nbsp;&nbsp;&nbsp;&nbsp=
;<B>Expect:</B>&nbsp;3.7e-011&nbsp;&nbsp;<B>Matches:</B>&nbsp;9</TT></TD>=
</TR>
  <TR>
    <TD>&nbsp;</TD>
    <TD noWrap><TT>6-phosphogluconate dehydrogenase [Glycine=20
  max]</TT></TD></TR></TBODY></TABLE>
<TABLE border=3D0 cellSpacing=3D0 cellPadding=3D0>
  <TBODY>
  <TR>
    <TD><TT>&nbsp;&nbsp;&nbsp;&nbsp;&nbsp;&nbsp;</TT></TD>
    <TD align=3Dright><TT><B>Observed&nbsp;&nbsp;</B></TT></TD>
    <TD noWrap align=3Dright><TT><B>Mr(expt)&nbsp;&nbsp;</B></TT></TD>
    <TD noWrap align=3Dright><TT><B>Mr(calc)&nbsp;&nbsp;</B></TT></TD>
    <TD align=3Dright><TT><B>&nbsp;ppm&nbsp;&nbsp;</B></TT></TD>
    <TD align=3Dright><TT><B>Start&nbsp;</B></TT></TD>
    <TD align=3Dright><TT><B>&nbsp;</B></TT></TD>
    <TD align=3Dright><TT><B>End&nbsp;</B></TT></TD>
    <TD align=3Dright><TT><B>Miss&nbsp;</B></TT></TD>
    <TD align=3Dright><TT><B>Ions&nbsp;</B></TT></TD>
    <TD><TT><B>&nbsp;Peptide</B></TT></TD></TR>
  <TR>
    <TD align=3Dright>&nbsp;</TD>
    <TD align=3Dright><TT>730.3709&nbsp;&nbsp;</TT></TD>
    <TD align=3Dright><TT>729.3636&nbsp;&nbsp;</TT></TD>
    <TD align=3Dright><TT>729.4021&nbsp;&nbsp;</TT></TD>
    <TD noWrap align=3Dright><TT>-52.82&nbsp;</TT></TD>
    <TD align=3Dright><TT>328&nbsp;</TT></TD>
    <TD noWrap align=3Dright><TT>-&nbsp;</TT></TD>
    <TD align=3Dright><TT>333&nbsp;</TT></TD>
    <TD align=3Dright><TT>0&nbsp;&nbsp;</TT></TD>
    <TD noWrap align=3Dright><TT>---&nbsp;&nbsp;</TT></TD>
    <TD noWrap><TT>&nbsp;K.LIDDVR.K</TT></TD></TR>
  <TR>
    <TD align=3Dright>&nbsp;</TD>
    <TD align=3Dright><TT>734.3786&nbsp;&nbsp;</TT></TD>
    <TD align=3Dright><TT>733.3713&nbsp;&nbsp;</TT></TD>
    <TD align=3Dright><TT>733.4123&nbsp;&nbsp;</TT></TD>
    <TD noWrap align=3Dright><TT>-55.82&nbsp;</TT></TD>
    <TD align=3Dright><TT>379&nbsp;</TT></TD>
    <TD noWrap align=3Dright><TT>-&nbsp;</TT></TD>
    <TD align=3Dright><TT>384&nbsp;</TT></TD>
    <TD align=3Dright><TT>0&nbsp;&nbsp;</TT></TD>
    <TD noWrap align=3Dright><TT>---&nbsp;&nbsp;</TT></TD>
    <TD noWrap><TT>&nbsp;R.AIFLDR.I</TT></TD></TR>
  <TR>
    <TD align=3Dright>&nbsp;</TD>
    <TD align=3Dright><TT>847.3646&nbsp;&nbsp;</TT></TD>
    <TD align=3Dright><TT>846.3573&nbsp;&nbsp;</TT></TD>
    <TD align=3Dright><TT>846.4083&nbsp;&nbsp;</TT></TD>
    <TD noWrap align=3Dright><TT>-60.29&nbsp;</TT></TD>
    <TD align=3Dright><TT>41&nbsp;</TT></TD>
    <TD noWrap align=3Dright><TT>-&nbsp;</TT></TD>
    <TD align=3Dright><TT>47&nbsp;</TT></TD>
    <TD align=3Dright><TT>0&nbsp;&nbsp;</TT></TD>
    <TD noWrap align=3Dright><TT>---&nbsp;&nbsp;</TT></TD>
    <TD noWrap><TT>&nbsp;K.VDETVER.A</TT></TD></TR>
  <TR>
    <TD align=3Dright>&nbsp;</TD>
    <TD align=3Dright><TT>1052.4871&nbsp;&nbsp;</TT></TD>
    <TD align=3Dright><TT>1051.4798&nbsp;&nbsp;</TT></TD>
    <TD align=3Dright><TT>1051.5451&nbsp;&nbsp;</TT></TD>
    <TD noWrap align=3Dright><TT>-62.05&nbsp;</TT></TD>
    <TD align=3Dright><TT>28&nbsp;</TT></TD>
    <TD noWrap align=3Dright><TT>-&nbsp;</TT></TD>
    <TD align=3Dright><TT>36&nbsp;</TT></TD>
    <TD align=3Dright><TT>0&nbsp;&nbsp;</TT></TD>
    <TD noWrap align=3Dright><TT>---&nbsp;&nbsp;</TT></TD>
    <TD noWrap><TT>&nbsp;K.GFPISVYNR.T</TT></TD></TR>
  <TR>
    <TD align=3Dright>&nbsp;</TD>
    <TD align=3Dright><TT>1052.4871&nbsp;&nbsp;</TT></TD>
    <TD align=3Dright><TT>1051.4798&nbsp;&nbsp;</TT></TD>
    <TD align=3Dright><TT>1051.5451&nbsp;&nbsp;</TT></TD>
    <TD noWrap align=3Dright><TT>-62.05&nbsp;</TT></TD>
    <TD align=3Dright><TT>28&nbsp;</TT></TD>
    <TD noWrap align=3Dright><TT>-&nbsp;</TT></TD>
    <TD align=3Dright><TT>36&nbsp;</TT></TD>
    <TD align=3Dright><TT>0&nbsp;&nbsp;</TT></TD>
    <TD noWrap align=3Dright><TT>55&nbsp;&nbsp;</TT></TD>
    <TD noWrap><TT>&nbsp;K.GFPISVYNR.T</TT></TD></TR>
  <TR>
    <TD align=3Dright>&nbsp;</TD>
    <TD align=3Dright><TT>1258.4701&nbsp;&nbsp;</TT></TD>
    <TD align=3Dright><TT>1257.4628&nbsp;&nbsp;</TT></TD>
    <TD align=3Dright><TT>1257.5414&nbsp;&nbsp;</TT></TD>
    <TD noWrap align=3Dright><TT>-62.52&nbsp;</TT></TD>
    <TD align=3Dright><TT>457&nbsp;</TT></TD>
    <TD noWrap align=3Dright><TT>-&nbsp;</TT></TD>
    <TD align=3Dright><TT>466&nbsp;</TT></TD>
    <TD align=3Dright><TT>0&nbsp;&nbsp;</TT></TD>
    <TD noWrap align=3Dright><TT>---&nbsp;&nbsp;</TT></TD>
    <TD noWrap><TT>&nbsp;R.DYFGAHTYER.V</TT></TD></TR>
  <TR>
    <TD align=3Dright>&nbsp;</TD>
    <TD align=3Dright><TT>1258.4701&nbsp;&nbsp;</TT></TD>
    <TD align=3Dright><TT>1257.4628&nbsp;&nbsp;</TT></TD>
    <TD align=3Dright><TT>1257.5414&nbsp;&nbsp;</TT></TD>
    <TD noWrap align=3Dright><TT>-62.52&nbsp;</TT></TD>
    <TD align=3Dright><TT>457&nbsp;</TT></TD>
    <TD noWrap align=3Dright><TT>-&nbsp;</TT></TD>
    <TD align=3Dright><TT>466&nbsp;</TT></TD>
    <TD align=3Dright><TT>0&nbsp;&nbsp;</TT></TD>
    <TD noWrap align=3Dright><TT>75&nbsp;&nbsp;</TT></TD>
    <TD noWrap><TT>&nbsp;R.DYFGAHTYER.V</TT></TD></TR>
  <TR>
    <TD align=3Dright>&nbsp;</TD>
    <TD align=3Dright><TT>2926.3674&nbsp;&nbsp;</TT></TD>
    <TD align=3Dright><TT>2925.3601&nbsp;&nbsp;</TT></TD>
    <TD align=3Dright><TT>2925.4252&nbsp;&nbsp;</TT></TD>
    <TD noWrap align=3Dright><TT>-22.25&nbsp;</TT></TD>
    <TD align=3Dright><TT>189&nbsp;</TT></TD>
    <TD noWrap align=3Dright><TT>-&nbsp;</TT></TD>
    <TD align=3Dright><TT>214&nbsp;</TT></TD>
    <TD align=3Dright><TT>1&nbsp;&nbsp;</TT></TD>
    <TD noWrap align=3Dright><TT>---&nbsp;&nbsp;</TT></TD>
    <TD noWrap><TT>&nbsp;K.MIHNGIEYGDMQLIAEAYDVLKSVGK.L + 2 Oxidation=20
    (M)</TT></TD></TR>
  <TR>
    <TD align=3Dright>&nbsp;</TD>
    <TD align=3Dright><TT>2926.3674&nbsp;&nbsp;</TT></TD>
    <TD align=3Dright><TT>2925.3601&nbsp;&nbsp;</TT></TD>
    <TD align=3Dright><TT>2925.4252&nbsp;&nbsp;</TT></TD>
    <TD noWrap align=3Dright><TT>-22.25&nbsp;</TT></TD>
    <TD align=3Dright><TT>189&nbsp;</TT></TD>
    <TD noWrap align=3Dright><TT>-&nbsp;</TT></TD>
    <TD align=3Dright><TT>214&nbsp;</TT></TD>
    <TD align=3Dright><TT>1&nbsp;&nbsp;</TT></TD>
    <TD noWrap align=3Dright><TT>---&nbsp;&nbsp;</TT></TD>
    <TD noWrap><TT>&nbsp;K.MIHNGIEYGDMQLIAEAYDVLKSVGK.L + 2 Oxidation=20
    (M)</TT></TD></TR></TBODY></TABLE>
<TABLE border=3D0 cellSpacing=3D0>
  <TBODY>
  <TR>
    <TD><TT>&nbsp;&nbsp;&nbsp;&nbsp;&nbsp;&nbsp;</TT></TD>
    <TD><TT><B>No match to: </B>825.0443, 842.4580, 862.4260, 870.4858,=20
      1064.5038, 1064.5038, 1325.6378, 1325.6378, 1386.6757, 1425.6117,=20
      1425.6117, 1441.5897, 1441.5897, 1564.6396, 1564.6396, 1803.8376,=20
      1854.7872, 2027.7323, 2027.7323, 2415.1401, 2415.1401,=20
  2509.0720</TT></TD></TR></TBODY></TABLE><BR>
<TABLE border=3D0 cellSpacing=3D0>
  <TBODY>
  <TR>
    <TD><TT><B><A name=3DHit39>39.</A>&nbsp;&nbsp;&nbsp;</B></TT></TD>
    <TD noWrap><TT><A=20
      =
href=3D"http://zxw-pc/mascot/cgi/protein_view.pl?file=3D../data/20121225/=
F002420.dat&amp;hit=3D39"=20
      =
target=3D_blank>gi|225425053</A>&nbsp;&nbsp;&nbsp;&nbsp;<B>Mass:</B>&nbsp=
;53459&nbsp;&nbsp;&nbsp;&nbsp;<B>Score:</B>&nbsp;164&nbsp;&nbsp;&nbsp;&nb=
sp;<B>Expect:</B>&nbsp;7.4e-011&nbsp;&nbsp;<B>Matches:</B>&nbsp;8</TT></T=
D></TR>
  <TR>
    <TD>&nbsp;</TD>
    <TD noWrap><TT>PREDICTED: hypothetical protein isoform 1 [Vitis=20
      vinifera]</TT></TD></TR></TBODY></TABLE>
<TABLE border=3D0 cellSpacing=3D0 cellPadding=3D0>
  <TBODY>
  <TR>
    <TD><TT>&nbsp;&nbsp;&nbsp;&nbsp;&nbsp;&nbsp;</TT></TD>
    <TD align=3Dright><TT><B>Observed&nbsp;&nbsp;</B></TT></TD>
    <TD noWrap align=3Dright><TT><B>Mr(expt)&nbsp;&nbsp;</B></TT></TD>
    <TD noWrap align=3Dright><TT><B>Mr(calc)&nbsp;&nbsp;</B></TT></TD>
    <TD align=3Dright><TT><B>&nbsp;ppm&nbsp;&nbsp;</B></TT></TD>
    <TD align=3Dright><TT><B>Start&nbsp;</B></TT></TD>
    <TD align=3Dright><TT><B>&nbsp;</B></TT></TD>
    <TD align=3Dright><TT><B>End&nbsp;</B></TT></TD>
    <TD align=3Dright><TT><B>Miss&nbsp;</B></TT></TD>
    <TD align=3Dright><TT><B>Ions&nbsp;</B></TT></TD>
    <TD><TT><B>&nbsp;Peptide</B></TT></TD></TR>
  <TR>
    <TD align=3Dright>&nbsp;</TD>
    <TD align=3Dright><TT>730.3709&nbsp;&nbsp;</TT></TD>
    <TD align=3Dright><TT>729.3636&nbsp;&nbsp;</TT></TD>
    <TD align=3Dright><TT>729.4021&nbsp;&nbsp;</TT></TD>
    <TD noWrap align=3Dright><TT>-52.82&nbsp;</TT></TD>
    <TD align=3Dright><TT>327&nbsp;</TT></TD>
    <TD noWrap align=3Dright><TT>-&nbsp;</TT></TD>
    <TD align=3Dright><TT>332&nbsp;</TT></TD>
    <TD align=3Dright><TT>0&nbsp;&nbsp;</TT></TD>
    <TD noWrap align=3Dright><TT>---&nbsp;&nbsp;</TT></TD>
    <TD noWrap><TT>&nbsp;K.LIDDVR.Q</TT></TD></TR>
  <TR>
    <TD align=3Dright>&nbsp;</TD>
    <TD align=3Dright><TT>734.3786&nbsp;&nbsp;</TT></TD>
    <TD align=3Dright><TT>733.3713&nbsp;&nbsp;</TT></TD>
    <TD align=3Dright><TT>733.4123&nbsp;&nbsp;</TT></TD>
    <TD noWrap align=3Dright><TT>-55.82&nbsp;</TT></TD>
    <TD align=3Dright><TT>378&nbsp;</TT></TD>
    <TD noWrap align=3Dright><TT>-&nbsp;</TT></TD>
    <TD align=3Dright><TT>383&nbsp;</TT></TD>
    <TD align=3Dright><TT>0&nbsp;&nbsp;</TT></TD>
    <TD noWrap align=3Dright><TT>---&nbsp;&nbsp;</TT></TD>
    <TD noWrap><TT>&nbsp;R.AIFLDR.I</TT></TD></TR>
  <TR>
    <TD align=3Dright>&nbsp;</TD>
    <TD align=3Dright><TT>847.3646&nbsp;&nbsp;</TT></TD>
    <TD align=3Dright><TT>846.3573&nbsp;&nbsp;</TT></TD>
    <TD align=3Dright><TT>846.4083&nbsp;&nbsp;</TT></TD>
    <TD noWrap align=3Dright><TT>-60.29&nbsp;</TT></TD>
    <TD align=3Dright><TT>40&nbsp;</TT></TD>
    <TD noWrap align=3Dright><TT>-&nbsp;</TT></TD>
    <TD align=3Dright><TT>46&nbsp;</TT></TD>
    <TD align=3Dright><TT>0&nbsp;&nbsp;</TT></TD>
    <TD noWrap align=3Dright><TT>---&nbsp;&nbsp;</TT></TD>
    <TD noWrap><TT>&nbsp;K.VDETVER.A</TT></TD></TR>
  <TR>
    <TD align=3Dright>&nbsp;</TD>
    <TD align=3Dright><TT>1052.4871&nbsp;&nbsp;</TT></TD>
    <TD align=3Dright><TT>1051.4798&nbsp;&nbsp;</TT></TD>
    <TD align=3Dright><TT>1051.5451&nbsp;&nbsp;</TT></TD>
    <TD noWrap align=3Dright><TT>-62.05&nbsp;</TT></TD>
    <TD align=3Dright><TT>27&nbsp;</TT></TD>
    <TD noWrap align=3Dright><TT>-&nbsp;</TT></TD>
    <TD align=3Dright><TT>35&nbsp;</TT></TD>
    <TD align=3Dright><TT>0&nbsp;&nbsp;</TT></TD>
    <TD noWrap align=3Dright><TT>---&nbsp;&nbsp;</TT></TD>
    <TD noWrap><TT>&nbsp;K.GFPISVYNR.T</TT></TD></TR>
  <TR>
    <TD align=3Dright>&nbsp;</TD>
    <TD align=3Dright><TT>1052.4871&nbsp;&nbsp;</TT></TD>
    <TD align=3Dright><TT>1051.4798&nbsp;&nbsp;</TT></TD>
    <TD align=3Dright><TT>1051.5451&nbsp;&nbsp;</TT></TD>
    <TD noWrap align=3Dright><TT>-62.05&nbsp;</TT></TD>
    <TD align=3Dright><TT>27&nbsp;</TT></TD>
    <TD noWrap align=3Dright><TT>-&nbsp;</TT></TD>
    <TD align=3Dright><TT>35&nbsp;</TT></TD>
    <TD align=3Dright><TT>0&nbsp;&nbsp;</TT></TD>
    <TD noWrap align=3Dright><TT>55&nbsp;&nbsp;</TT></TD>
    <TD noWrap><TT>&nbsp;K.GFPISVYNR.T</TT></TD></TR>
  <TR>
    <TD align=3Dright>&nbsp;</TD>
    <TD align=3Dright><TT>1258.4701&nbsp;&nbsp;</TT></TD>
    <TD align=3Dright><TT>1257.4628&nbsp;&nbsp;</TT></TD>
    <TD align=3Dright><TT>1257.5414&nbsp;&nbsp;</TT></TD>
    <TD noWrap align=3Dright><TT>-62.52&nbsp;</TT></TD>
    <TD align=3Dright><TT>456&nbsp;</TT></TD>
    <TD noWrap align=3Dright><TT>-&nbsp;</TT></TD>
    <TD align=3Dright><TT>465&nbsp;</TT></TD>
    <TD align=3Dright><TT>0&nbsp;&nbsp;</TT></TD>
    <TD noWrap align=3Dright><TT>---&nbsp;&nbsp;</TT></TD>
    <TD noWrap><TT>&nbsp;R.DYFGAHTYER.I</TT></TD></TR>
  <TR>
    <TD align=3Dright>&nbsp;</TD>
    <TD align=3Dright><TT>1258.4701&nbsp;&nbsp;</TT></TD>
    <TD align=3Dright><TT>1257.4628&nbsp;&nbsp;</TT></TD>
    <TD align=3Dright><TT>1257.5414&nbsp;&nbsp;</TT></TD>
    <TD noWrap align=3Dright><TT>-62.52&nbsp;</TT></TD>
    <TD align=3Dright><TT>456&nbsp;</TT></TD>
    <TD noWrap align=3Dright><TT>-&nbsp;</TT></TD>
    <TD align=3Dright><TT>465&nbsp;</TT></TD>
    <TD align=3Dright><TT>0&nbsp;&nbsp;</TT></TD>
    <TD noWrap align=3Dright><TT>75&nbsp;&nbsp;</TT></TD>
    <TD noWrap><TT>&nbsp;R.DYFGAHTYER.I</TT></TD></TR>
  <TR>
    <TD align=3Dright>&nbsp;</TD>
    <TD align=3Dright><TT>2509.0720&nbsp;&nbsp;</TT></TD>
    <TD align=3Dright><TT>2508.0647&nbsp;&nbsp;</TT></TD>
    <TD align=3Dright><TT>2508.2029&nbsp;&nbsp;</TT></TD>
    <TD noWrap align=3Dright><TT>-55.07&nbsp;</TT></TD>
    <TD align=3Dright><TT>188&nbsp;</TT></TD>
    <TD noWrap align=3Dright><TT>-&nbsp;</TT></TD>
    <TD align=3Dright><TT>209&nbsp;</TT></TD>
    <TD align=3Dright><TT>0&nbsp;&nbsp;</TT></TD>
    <TD noWrap align=3Dright><TT>---&nbsp;&nbsp;</TT></TD>
    <TD =
noWrap><TT>&nbsp;K.MVHNGIEYGDMQLIAEAYDVLK.S</TT></TD></TR></TBODY></TABLE=
>
<TABLE border=3D0 cellSpacing=3D0>
  <TBODY>
  <TR>
    <TD><TT>&nbsp;&nbsp;&nbsp;&nbsp;&nbsp;&nbsp;</TT></TD>
    <TD><TT><B>No match to: </B>825.0443, 842.4580, 862.4260, 870.4858,=20
      1064.5038, 1064.5038, 1325.6378, 1325.6378, 1386.6757, 1425.6117,=20
      1425.6117, 1441.5897, 1441.5897, 1564.6396, 1564.6396, 1803.8376,=20
      1854.7872, 2027.7323, 2027.7323, 2415.1401, 2415.1401, 2926.3674,=20
      2926.3674</TT></TD></TR></TBODY></TABLE><BR>
<TABLE border=3D0 cellSpacing=3D0>
  <TBODY>
  <TR>
    <TD><TT><B><A name=3DHit40>40.</A>&nbsp;&nbsp;&nbsp;</B></TT></TD>
    <TD noWrap><TT><A=20
      =
href=3D"http://zxw-pc/mascot/cgi/protein_view.pl?file=3D../data/20121225/=
F002420.dat&amp;hit=3D40"=20
      =
target=3D_blank>gi|225425051</A>&nbsp;&nbsp;&nbsp;&nbsp;<B>Mass:</B>&nbsp=
;53459&nbsp;&nbsp;&nbsp;&nbsp;<B>Score:</B>&nbsp;164&nbsp;&nbsp;&nbsp;&nb=
sp;<B>Expect:</B>&nbsp;7.4e-011&nbsp;&nbsp;<B>Matches:</B>&nbsp;8</TT></T=
D></TR>
  <TR>
    <TD>&nbsp;</TD>
    <TD noWrap><TT>PREDICTED: hypothetical protein isoform 2 [Vitis=20
      vinifera]</TT></TD></TR></TBODY></TABLE>
<TABLE border=3D0 cellSpacing=3D0 cellPadding=3D0>
  <TBODY>
  <TR>
    <TD><TT>&nbsp;&nbsp;&nbsp;&nbsp;&nbsp;&nbsp;</TT></TD>
    <TD align=3Dright><TT><B>Observed&nbsp;&nbsp;</B></TT></TD>
    <TD noWrap align=3Dright><TT><B>Mr(expt)&nbsp;&nbsp;</B></TT></TD>
    <TD noWrap align=3Dright><TT><B>Mr(calc)&nbsp;&nbsp;</B></TT></TD>
    <TD align=3Dright><TT><B>&nbsp;ppm&nbsp;&nbsp;</B></TT></TD>
    <TD align=3Dright><TT><B>Start&nbsp;</B></TT></TD>
    <TD align=3Dright><TT><B>&nbsp;</B></TT></TD>
    <TD align=3Dright><TT><B>End&nbsp;</B></TT></TD>
    <TD align=3Dright><TT><B>Miss&nbsp;</B></TT></TD>
    <TD align=3Dright><TT><B>Ions&nbsp;</B></TT></TD>
    <TD><TT><B>&nbsp;Peptide</B></TT></TD></TR>
  <TR>
    <TD align=3Dright>&nbsp;</TD>
    <TD align=3Dright><TT>730.3709&nbsp;&nbsp;</TT></TD>
    <TD align=3Dright><TT>729.3636&nbsp;&nbsp;</TT></TD>
    <TD align=3Dright><TT>729.4021&nbsp;&nbsp;</TT></TD>
    <TD noWrap align=3Dright><TT>-52.82&nbsp;</TT></TD>
    <TD align=3Dright><TT>327&nbsp;</TT></TD>
    <TD noWrap align=3Dright><TT>-&nbsp;</TT></TD>
    <TD align=3Dright><TT>332&nbsp;</TT></TD>
    <TD align=3Dright><TT>0&nbsp;&nbsp;</TT></TD>
    <TD noWrap align=3Dright><TT>---&nbsp;&nbsp;</TT></TD>
    <TD noWrap><TT>&nbsp;K.LIDDVR.Q</TT></TD></TR>
  <TR>
    <TD align=3Dright>&nbsp;</TD>
    <TD align=3Dright><TT>734.3786&nbsp;&nbsp;</TT></TD>
    <TD align=3Dright><TT>733.3713&nbsp;&nbsp;</TT></TD>
    <TD align=3Dright><TT>733.4123&nbsp;&nbsp;</TT></TD>
    <TD noWrap align=3Dright><TT>-55.82&nbsp;</TT></TD>
    <TD align=3Dright><TT>378&nbsp;</TT></TD>
    <TD noWrap align=3Dright><TT>-&nbsp;</TT></TD>
    <TD align=3Dright><TT>383&nbsp;</TT></TD>
    <TD align=3Dright><TT>0&nbsp;&nbsp;</TT></TD>
    <TD noWrap align=3Dright><TT>---&nbsp;&nbsp;</TT></TD>
    <TD noWrap><TT>&nbsp;R.AIFLDR.I</TT></TD></TR>
  <TR>
    <TD align=3Dright>&nbsp;</TD>
    <TD align=3Dright><TT>847.3646&nbsp;&nbsp;</TT></TD>
    <TD align=3Dright><TT>846.3573&nbsp;&nbsp;</TT></TD>
    <TD align=3Dright><TT>846.4083&nbsp;&nbsp;</TT></TD>
    <TD noWrap align=3Dright><TT>-60.29&nbsp;</TT></TD>
    <TD align=3Dright><TT>40&nbsp;</TT></TD>
    <TD noWrap align=3Dright><TT>-&nbsp;</TT></TD>
    <TD align=3Dright><TT>46&nbsp;</TT></TD>
    <TD align=3Dright><TT>0&nbsp;&nbsp;</TT></TD>
    <TD noWrap align=3Dright><TT>---&nbsp;&nbsp;</TT></TD>
    <TD noWrap><TT>&nbsp;K.VDETVER.A</TT></TD></TR>
  <TR>
    <TD align=3Dright>&nbsp;</TD>
    <TD align=3Dright><TT>1052.4871&nbsp;&nbsp;</TT></TD>
    <TD align=3Dright><TT>1051.4798&nbsp;&nbsp;</TT></TD>
    <TD align=3Dright><TT>1051.5451&nbsp;&nbsp;</TT></TD>
    <TD noWrap align=3Dright><TT>-62.05&nbsp;</TT></TD>
    <TD align=3Dright><TT>27&nbsp;</TT></TD>
    <TD noWrap align=3Dright><TT>-&nbsp;</TT></TD>
    <TD align=3Dright><TT>35&nbsp;</TT></TD>
    <TD align=3Dright><TT>0&nbsp;&nbsp;</TT></TD>
    <TD noWrap align=3Dright><TT>---&nbsp;&nbsp;</TT></TD>
    <TD noWrap><TT>&nbsp;K.GFPISVYNR.T</TT></TD></TR>
  <TR>
    <TD align=3Dright>&nbsp;</TD>
    <TD align=3Dright><TT>1052.4871&nbsp;&nbsp;</TT></TD>
    <TD align=3Dright><TT>1051.4798&nbsp;&nbsp;</TT></TD>
    <TD align=3Dright><TT>1051.5451&nbsp;&nbsp;</TT></TD>
    <TD noWrap align=3Dright><TT>-62.05&nbsp;</TT></TD>
    <TD align=3Dright><TT>27&nbsp;</TT></TD>
    <TD noWrap align=3Dright><TT>-&nbsp;</TT></TD>
    <TD align=3Dright><TT>35&nbsp;</TT></TD>
    <TD align=3Dright><TT>0&nbsp;&nbsp;</TT></TD>
    <TD noWrap align=3Dright><TT>55&nbsp;&nbsp;</TT></TD>
    <TD noWrap><TT>&nbsp;K.GFPISVYNR.T</TT></TD></TR>
  <TR>
    <TD align=3Dright>&nbsp;</TD>
    <TD align=3Dright><TT>1258.4701&nbsp;&nbsp;</TT></TD>
    <TD align=3Dright><TT>1257.4628&nbsp;&nbsp;</TT></TD>
    <TD align=3Dright><TT>1257.5414&nbsp;&nbsp;</TT></TD>
    <TD noWrap align=3Dright><TT>-62.52&nbsp;</TT></TD>
    <TD align=3Dright><TT>456&nbsp;</TT></TD>
    <TD noWrap align=3Dright><TT>-&nbsp;</TT></TD>
    <TD align=3Dright><TT>465&nbsp;</TT></TD>
    <TD align=3Dright><TT>0&nbsp;&nbsp;</TT></TD>
    <TD noWrap align=3Dright><TT>---&nbsp;&nbsp;</TT></TD>
    <TD noWrap><TT>&nbsp;R.DYFGAHTYER.I</TT></TD></TR>
  <TR>
    <TD align=3Dright>&nbsp;</TD>
    <TD align=3Dright><TT>1258.4701&nbsp;&nbsp;</TT></TD>
    <TD align=3Dright><TT>1257.4628&nbsp;&nbsp;</TT></TD>
    <TD align=3Dright><TT>1257.5414&nbsp;&nbsp;</TT></TD>
    <TD noWrap align=3Dright><TT>-62.52&nbsp;</TT></TD>
    <TD align=3Dright><TT>456&nbsp;</TT></TD>
    <TD noWrap align=3Dright><TT>-&nbsp;</TT></TD>
    <TD align=3Dright><TT>465&nbsp;</TT></TD>
    <TD align=3Dright><TT>0&nbsp;&nbsp;</TT></TD>
    <TD noWrap align=3Dright><TT>75&nbsp;&nbsp;</TT></TD>
    <TD noWrap><TT>&nbsp;R.DYFGAHTYER.I</TT></TD></TR>
  <TR>
    <TD align=3Dright>&nbsp;</TD>
    <TD align=3Dright><TT>2509.0720&nbsp;&nbsp;</TT></TD>
    <TD align=3Dright><TT>2508.0647&nbsp;&nbsp;</TT></TD>
    <TD align=3Dright><TT>2508.2029&nbsp;&nbsp;</TT></TD>
    <TD noWrap align=3Dright><TT>-55.07&nbsp;</TT></TD>
    <TD align=3Dright><TT>188&nbsp;</TT></TD>
    <TD noWrap align=3Dright><TT>-&nbsp;</TT></TD>
    <TD align=3Dright><TT>209&nbsp;</TT></TD>
    <TD align=3Dright><TT>0&nbsp;&nbsp;</TT></TD>
    <TD noWrap align=3Dright><TT>---&nbsp;&nbsp;</TT></TD>
    <TD =
noWrap><TT>&nbsp;K.MVHNGIEYGDMQLIAEAYDVLK.S</TT></TD></TR></TBODY></TABLE=
>
<TABLE border=3D0 cellSpacing=3D0>
  <TBODY>
  <TR>
    <TD><TT>&nbsp;&nbsp;&nbsp;&nbsp;&nbsp;&nbsp;</TT></TD>
    <TD><TT><B>No match to: </B>825.0443, 842.4580, 862.4260, 870.4858,=20
      1064.5038, 1064.5038, 1325.6378, 1325.6378, 1386.6757, 1425.6117,=20
      1425.6117, 1441.5897, 1441.5897, 1564.6396, 1564.6396, 1803.8376,=20
      1854.7872, 2027.7323, 2027.7323, 2415.1401, 2415.1401, 2926.3674,=20
      2926.3674</TT></TD></TR></TBODY></TABLE><BR>
<TABLE border=3D0 cellSpacing=3D0>
  <TBODY>
  <TR>
    <TD><TT><B><A name=3DHit41>41.</A>&nbsp;&nbsp;&nbsp;</B></TT></TD>
    <TD noWrap><TT><A=20
      =
href=3D"http://zxw-pc/mascot/cgi/protein_view.pl?file=3D../data/20121225/=
F002420.dat&amp;hit=3D41"=20
      =
target=3D_blank>gi|310689155</A>&nbsp;&nbsp;&nbsp;&nbsp;<B>Mass:</B>&nbsp=
;53296&nbsp;&nbsp;&nbsp;&nbsp;<B>Score:</B>&nbsp;161&nbsp;&nbsp;&nbsp;&nb=
sp;<B>Expect:</B>&nbsp;1.5e-010&nbsp;&nbsp;<B>Matches:</B>&nbsp;8</TT></T=
D></TR>
  <TR>
    <TD>&nbsp;</TD>
    <TD noWrap><TT>6-phosphogluconate dehydrogenase [Pinus=20
  sylvestris]</TT></TD></TR></TBODY></TABLE>
<TABLE border=3D0 cellSpacing=3D0 cellPadding=3D0>
  <TBODY>
  <TR>
    <TD><TT>&nbsp;&nbsp;&nbsp;&nbsp;&nbsp;&nbsp;</TT></TD>
    <TD align=3Dright><TT><B>Observed&nbsp;&nbsp;</B></TT></TD>
    <TD noWrap align=3Dright><TT><B>Mr(expt)&nbsp;&nbsp;</B></TT></TD>
    <TD noWrap align=3Dright><TT><B>Mr(calc)&nbsp;&nbsp;</B></TT></TD>
    <TD align=3Dright><TT><B>&nbsp;ppm&nbsp;&nbsp;</B></TT></TD>
    <TD align=3Dright><TT><B>Start&nbsp;</B></TT></TD>
    <TD align=3Dright><TT><B>&nbsp;</B></TT></TD>
    <TD align=3Dright><TT><B>End&nbsp;</B></TT></TD>
    <TD align=3Dright><TT><B>Miss&nbsp;</B></TT></TD>
    <TD align=3Dright><TT><B>Ions&nbsp;</B></TT></TD>
    <TD><TT><B>&nbsp;Peptide</B></TT></TD></TR>
  <TR>
    <TD align=3Dright>&nbsp;</TD>
    <TD align=3Dright><TT>730.3709&nbsp;&nbsp;</TT></TD>
    <TD align=3Dright><TT>729.3636&nbsp;&nbsp;</TT></TD>
    <TD align=3Dright><TT>729.4021&nbsp;&nbsp;</TT></TD>
    <TD noWrap align=3Dright><TT>-52.82&nbsp;</TT></TD>
    <TD align=3Dright><TT>325&nbsp;</TT></TD>
    <TD noWrap align=3Dright><TT>-&nbsp;</TT></TD>
    <TD align=3Dright><TT>330&nbsp;</TT></TD>
    <TD align=3Dright><TT>0&nbsp;&nbsp;</TT></TD>
    <TD noWrap align=3Dright><TT>---&nbsp;&nbsp;</TT></TD>
    <TD noWrap><TT>&nbsp;K.LIDDVR.R</TT></TD></TR>
  <TR>
    <TD align=3Dright>&nbsp;</TD>
    <TD align=3Dright><TT>734.3786&nbsp;&nbsp;</TT></TD>
    <TD align=3Dright><TT>733.3713&nbsp;&nbsp;</TT></TD>
    <TD align=3Dright><TT>733.4123&nbsp;&nbsp;</TT></TD>
    <TD noWrap align=3Dright><TT>-55.82&nbsp;</TT></TD>
    <TD align=3Dright><TT>376&nbsp;</TT></TD>
    <TD noWrap align=3Dright><TT>-&nbsp;</TT></TD>
    <TD align=3Dright><TT>381&nbsp;</TT></TD>
    <TD align=3Dright><TT>0&nbsp;&nbsp;</TT></TD>
    <TD noWrap align=3Dright><TT>---&nbsp;&nbsp;</TT></TD>
    <TD noWrap><TT>&nbsp;R.AIFLDR.I</TT></TD></TR>
  <TR>
    <TD align=3Dright>&nbsp;</TD>
    <TD align=3Dright><TT>847.3646&nbsp;&nbsp;</TT></TD>
    <TD align=3Dright><TT>846.3573&nbsp;&nbsp;</TT></TD>
    <TD align=3Dright><TT>846.4083&nbsp;&nbsp;</TT></TD>
    <TD noWrap align=3Dright><TT>-60.29&nbsp;</TT></TD>
    <TD align=3Dright><TT>42&nbsp;</TT></TD>
    <TD noWrap align=3Dright><TT>-&nbsp;</TT></TD>
    <TD align=3Dright><TT>48&nbsp;</TT></TD>
    <TD align=3Dright><TT>0&nbsp;&nbsp;</TT></TD>
    <TD noWrap align=3Dright><TT>---&nbsp;&nbsp;</TT></TD>
    <TD noWrap><TT>&nbsp;K.VDETVER.A</TT></TD></TR>
  <TR>
    <TD align=3Dright>&nbsp;</TD>
    <TD align=3Dright><TT>1052.4871&nbsp;&nbsp;</TT></TD>
    <TD align=3Dright><TT>1051.4798&nbsp;&nbsp;</TT></TD>
    <TD align=3Dright><TT>1051.5451&nbsp;&nbsp;</TT></TD>
    <TD noWrap align=3Dright><TT>-62.05&nbsp;</TT></TD>
    <TD align=3Dright><TT>29&nbsp;</TT></TD>
    <TD noWrap align=3Dright><TT>-&nbsp;</TT></TD>
    <TD align=3Dright><TT>37&nbsp;</TT></TD>
    <TD align=3Dright><TT>0&nbsp;&nbsp;</TT></TD>
    <TD noWrap align=3Dright><TT>---&nbsp;&nbsp;</TT></TD>
    <TD noWrap><TT>&nbsp;K.GFPISVYNR.S</TT></TD></TR>
  <TR>
    <TD align=3Dright>&nbsp;</TD>
    <TD align=3Dright><TT>1052.4871&nbsp;&nbsp;</TT></TD>
    <TD align=3Dright><TT>1051.4798&nbsp;&nbsp;</TT></TD>
    <TD align=3Dright><TT>1051.5451&nbsp;&nbsp;</TT></TD>
    <TD noWrap align=3Dright><TT>-62.05&nbsp;</TT></TD>
    <TD align=3Dright><TT>29&nbsp;</TT></TD>
    <TD noWrap align=3Dright><TT>-&nbsp;</TT></TD>
    <TD align=3Dright><TT>37&nbsp;</TT></TD>
    <TD align=3Dright><TT>0&nbsp;&nbsp;</TT></TD>
    <TD noWrap align=3Dright><TT>55&nbsp;&nbsp;</TT></TD>
    <TD noWrap><TT>&nbsp;K.GFPISVYNR.S</TT></TD></TR>
  <TR>
    <TD align=3Dright>&nbsp;</TD>
    <TD align=3Dright><TT>1258.4701&nbsp;&nbsp;</TT></TD>
    <TD align=3Dright><TT>1257.4628&nbsp;&nbsp;</TT></TD>
    <TD align=3Dright><TT>1257.5414&nbsp;&nbsp;</TT></TD>
    <TD noWrap align=3Dright><TT>-62.52&nbsp;</TT></TD>
    <TD align=3Dright><TT>454&nbsp;</TT></TD>
    <TD noWrap align=3Dright><TT>-&nbsp;</TT></TD>
    <TD align=3Dright><TT>463&nbsp;</TT></TD>
    <TD align=3Dright><TT>0&nbsp;&nbsp;</TT></TD>
    <TD noWrap align=3Dright><TT>---&nbsp;&nbsp;</TT></TD>
    <TD noWrap><TT>&nbsp;R.DYFGAHTYER.I</TT></TD></TR>
  <TR>
    <TD align=3Dright>&nbsp;</TD>
    <TD align=3Dright><TT>1258.4701&nbsp;&nbsp;</TT></TD>
    <TD align=3Dright><TT>1257.4628&nbsp;&nbsp;</TT></TD>
    <TD align=3Dright><TT>1257.5414&nbsp;&nbsp;</TT></TD>
    <TD noWrap align=3Dright><TT>-62.52&nbsp;</TT></TD>
    <TD align=3Dright><TT>454&nbsp;</TT></TD>
    <TD noWrap align=3Dright><TT>-&nbsp;</TT></TD>
    <TD align=3Dright><TT>463&nbsp;</TT></TD>
    <TD align=3Dright><TT>0&nbsp;&nbsp;</TT></TD>
    <TD noWrap align=3Dright><TT>75&nbsp;&nbsp;</TT></TD>
    <TD noWrap><TT>&nbsp;R.DYFGAHTYER.I</TT></TD></TR>
  <TR>
    <TD align=3Dright>&nbsp;</TD>
    <TD align=3Dright><TT>2509.0720&nbsp;&nbsp;</TT></TD>
    <TD align=3Dright><TT>2508.0647&nbsp;&nbsp;</TT></TD>
    <TD align=3Dright><TT>2508.2029&nbsp;&nbsp;</TT></TD>
    <TD noWrap align=3Dright><TT>-55.07&nbsp;</TT></TD>
    <TD align=3Dright><TT>189&nbsp;</TT></TD>
    <TD noWrap align=3Dright><TT>-&nbsp;</TT></TD>
    <TD align=3Dright><TT>210&nbsp;</TT></TD>
    <TD align=3Dright><TT>0&nbsp;&nbsp;</TT></TD>
    <TD noWrap align=3Dright><TT>---&nbsp;&nbsp;</TT></TD>
    <TD =
noWrap><TT>&nbsp;K.MVHNGIEYGDMQLIAEAYDVLK.S</TT></TD></TR></TBODY></TABLE=
>
<TABLE border=3D0 cellSpacing=3D0>
  <TBODY>
  <TR>
    <TD><TT>&nbsp;&nbsp;&nbsp;&nbsp;&nbsp;&nbsp;</TT></TD>
    <TD><TT><B>No match to: </B>825.0443, 842.4580, 862.4260, 870.4858,=20
      1064.5038, 1064.5038, 1325.6378, 1325.6378, 1386.6757, 1425.6117,=20
      1425.6117, 1441.5897, 1441.5897, 1564.6396, 1564.6396, 1803.8376,=20
      1854.7872, 2027.7323, 2027.7323, 2415.1401, 2415.1401, 2926.3674,=20
      2926.3674</TT></TD></TR></TBODY></TABLE><BR>
<TABLE border=3D0 cellSpacing=3D0>
  <TBODY>
  <TR>
    <TD><TT><B><A name=3DHit42>42.</A>&nbsp;&nbsp;&nbsp;</B></TT></TD>
    <TD noWrap><TT><A=20
      =
href=3D"http://zxw-pc/mascot/cgi/protein_view.pl?file=3D../data/20121225/=
F002420.dat&amp;hit=3D42"=20
      =
target=3D_blank>gi|310689153</A>&nbsp;&nbsp;&nbsp;&nbsp;<B>Mass:</B>&nbsp=
;53238&nbsp;&nbsp;&nbsp;&nbsp;<B>Score:</B>&nbsp;161&nbsp;&nbsp;&nbsp;&nb=
sp;<B>Expect:</B>&nbsp;1.5e-010&nbsp;&nbsp;<B>Matches:</B>&nbsp;8</TT></T=
D></TR>
  <TR>
    <TD>&nbsp;</TD>
    <TD noWrap><TT>6-phosphogluconate dehydrogenase [Pinus=20
  sylvestris]</TT></TD></TR></TBODY></TABLE>
<TABLE border=3D0 cellSpacing=3D0 cellPadding=3D0>
  <TBODY>
  <TR>
    <TD><TT>&nbsp;&nbsp;&nbsp;&nbsp;&nbsp;&nbsp;</TT></TD>
    <TD align=3Dright><TT><B>Observed&nbsp;&nbsp;</B></TT></TD>
    <TD noWrap align=3Dright><TT><B>Mr(expt)&nbsp;&nbsp;</B></TT></TD>
    <TD noWrap align=3Dright><TT><B>Mr(calc)&nbsp;&nbsp;</B></TT></TD>
    <TD align=3Dright><TT><B>&nbsp;ppm&nbsp;&nbsp;</B></TT></TD>
    <TD align=3Dright><TT><B>Start&nbsp;</B></TT></TD>
    <TD align=3Dright><TT><B>&nbsp;</B></TT></TD>
    <TD align=3Dright><TT><B>End&nbsp;</B></TT></TD>
    <TD align=3Dright><TT><B>Miss&nbsp;</B></TT></TD>
    <TD align=3Dright><TT><B>Ions&nbsp;</B></TT></TD>
    <TD><TT><B>&nbsp;Peptide</B></TT></TD></TR>
  <TR>
    <TD align=3Dright>&nbsp;</TD>
    <TD align=3Dright><TT>730.3709&nbsp;&nbsp;</TT></TD>
    <TD align=3Dright><TT>729.3636&nbsp;&nbsp;</TT></TD>
    <TD align=3Dright><TT>729.4021&nbsp;&nbsp;</TT></TD>
    <TD noWrap align=3Dright><TT>-52.82&nbsp;</TT></TD>
    <TD align=3Dright><TT>325&nbsp;</TT></TD>
    <TD noWrap align=3Dright><TT>-&nbsp;</TT></TD>
    <TD align=3Dright><TT>330&nbsp;</TT></TD>
    <TD align=3Dright><TT>0&nbsp;&nbsp;</TT></TD>
    <TD noWrap align=3Dright><TT>---&nbsp;&nbsp;</TT></TD>
    <TD noWrap><TT>&nbsp;K.LIDDVR.R</TT></TD></TR>
  <TR>
    <TD align=3Dright>&nbsp;</TD>
    <TD align=3Dright><TT>734.3786&nbsp;&nbsp;</TT></TD>
    <TD align=3Dright><TT>733.3713&nbsp;&nbsp;</TT></TD>
    <TD align=3Dright><TT>733.4123&nbsp;&nbsp;</TT></TD>
    <TD noWrap align=3Dright><TT>-55.82&nbsp;</TT></TD>
    <TD align=3Dright><TT>376&nbsp;</TT></TD>
    <TD noWrap align=3Dright><TT>-&nbsp;</TT></TD>
    <TD align=3Dright><TT>381&nbsp;</TT></TD>
    <TD align=3Dright><TT>0&nbsp;&nbsp;</TT></TD>
    <TD noWrap align=3Dright><TT>---&nbsp;&nbsp;</TT></TD>
    <TD noWrap><TT>&nbsp;R.AIFLDR.I</TT></TD></TR>
  <TR>
    <TD align=3Dright>&nbsp;</TD>
    <TD align=3Dright><TT>847.3646&nbsp;&nbsp;</TT></TD>
    <TD align=3Dright><TT>846.3573&nbsp;&nbsp;</TT></TD>
    <TD align=3Dright><TT>846.4083&nbsp;&nbsp;</TT></TD>
    <TD noWrap align=3Dright><TT>-60.29&nbsp;</TT></TD>
    <TD align=3Dright><TT>42&nbsp;</TT></TD>
    <TD noWrap align=3Dright><TT>-&nbsp;</TT></TD>
    <TD align=3Dright><TT>48&nbsp;</TT></TD>
    <TD align=3Dright><TT>0&nbsp;&nbsp;</TT></TD>
    <TD noWrap align=3Dright><TT>---&nbsp;&nbsp;</TT></TD>
    <TD noWrap><TT>&nbsp;K.VDETVER.A</TT></TD></TR>
  <TR>
    <TD align=3Dright>&nbsp;</TD>
    <TD align=3Dright><TT>1052.4871&nbsp;&nbsp;</TT></TD>
    <TD align=3Dright><TT>1051.4798&nbsp;&nbsp;</TT></TD>
    <TD align=3Dright><TT>1051.5451&nbsp;&nbsp;</TT></TD>
    <TD noWrap align=3Dright><TT>-62.05&nbsp;</TT></TD>
    <TD align=3Dright><TT>29&nbsp;</TT></TD>
    <TD noWrap align=3Dright><TT>-&nbsp;</TT></TD>
    <TD align=3Dright><TT>37&nbsp;</TT></TD>
    <TD align=3Dright><TT>0&nbsp;&nbsp;</TT></TD>
    <TD noWrap align=3Dright><TT>---&nbsp;&nbsp;</TT></TD>
    <TD noWrap><TT>&nbsp;K.GFPISVYNR.S</TT></TD></TR>
  <TR>
    <TD align=3Dright>&nbsp;</TD>
    <TD align=3Dright><TT>1052.4871&nbsp;&nbsp;</TT></TD>
    <TD align=3Dright><TT>1051.4798&nbsp;&nbsp;</TT></TD>
    <TD align=3Dright><TT>1051.5451&nbsp;&nbsp;</TT></TD>
    <TD noWrap align=3Dright><TT>-62.05&nbsp;</TT></TD>
    <TD align=3Dright><TT>29&nbsp;</TT></TD>
    <TD noWrap align=3Dright><TT>-&nbsp;</TT></TD>
    <TD align=3Dright><TT>37&nbsp;</TT></TD>
    <TD align=3Dright><TT>0&nbsp;&nbsp;</TT></TD>
    <TD noWrap align=3Dright><TT>55&nbsp;&nbsp;</TT></TD>
    <TD noWrap><TT>&nbsp;K.GFPISVYNR.S</TT></TD></TR>
  <TR>
    <TD align=3Dright>&nbsp;</TD>
    <TD align=3Dright><TT>1258.4701&nbsp;&nbsp;</TT></TD>
    <TD align=3Dright><TT>1257.4628&nbsp;&nbsp;</TT></TD>
    <TD align=3Dright><TT>1257.5414&nbsp;&nbsp;</TT></TD>
    <TD noWrap align=3Dright><TT>-62.52&nbsp;</TT></TD>
    <TD align=3Dright><TT>454&nbsp;</TT></TD>
    <TD noWrap align=3Dright><TT>-&nbsp;</TT></TD>
    <TD align=3Dright><TT>463&nbsp;</TT></TD>
    <TD align=3Dright><TT>0&nbsp;&nbsp;</TT></TD>
    <TD noWrap align=3Dright><TT>---&nbsp;&nbsp;</TT></TD>
    <TD noWrap><TT>&nbsp;R.DYFGAHTYER.I</TT></TD></TR>
  <TR>
    <TD align=3Dright>&nbsp;</TD>
    <TD align=3Dright><TT>1258.4701&nbsp;&nbsp;</TT></TD>
    <TD align=3Dright><TT>1257.4628&nbsp;&nbsp;</TT></TD>
    <TD align=3Dright><TT>1257.5414&nbsp;&nbsp;</TT></TD>
    <TD noWrap align=3Dright><TT>-62.52&nbsp;</TT></TD>
    <TD align=3Dright><TT>454&nbsp;</TT></TD>
    <TD noWrap align=3Dright><TT>-&nbsp;</TT></TD>
    <TD align=3Dright><TT>463&nbsp;</TT></TD>
    <TD align=3Dright><TT>0&nbsp;&nbsp;</TT></TD>
    <TD noWrap align=3Dright><TT>75&nbsp;&nbsp;</TT></TD>
    <TD noWrap><TT>&nbsp;R.DYFGAHTYER.I</TT></TD></TR>
  <TR>
    <TD align=3Dright>&nbsp;</TD>
    <TD align=3Dright><TT>2509.0720&nbsp;&nbsp;</TT></TD>
    <TD align=3Dright><TT>2508.0647&nbsp;&nbsp;</TT></TD>
    <TD align=3Dright><TT>2508.2029&nbsp;&nbsp;</TT></TD>
    <TD noWrap align=3Dright><TT>-55.07&nbsp;</TT></TD>
    <TD align=3Dright><TT>189&nbsp;</TT></TD>
    <TD noWrap align=3Dright><TT>-&nbsp;</TT></TD>
    <TD align=3Dright><TT>210&nbsp;</TT></TD>
    <TD align=3Dright><TT>0&nbsp;&nbsp;</TT></TD>
    <TD noWrap align=3Dright><TT>---&nbsp;&nbsp;</TT></TD>
    <TD =
noWrap><TT>&nbsp;K.MVHNGIEYGDMQLIAEAYDVLK.S</TT></TD></TR></TBODY></TABLE=
>
<TABLE border=3D0 cellSpacing=3D0>
  <TBODY>
  <TR>
    <TD><TT>&nbsp;&nbsp;&nbsp;&nbsp;&nbsp;&nbsp;</TT></TD>
    <TD><TT><B>No match to: </B>825.0443, 842.4580, 862.4260, 870.4858,=20
      1064.5038, 1064.5038, 1325.6378, 1325.6378, 1386.6757, 1425.6117,=20
      1425.6117, 1441.5897, 1441.5897, 1564.6396, 1564.6396, 1803.8376,=20
      1854.7872, 2027.7323, 2027.7323, 2415.1401, 2415.1401, 2926.3674,=20
      2926.3674</TT></TD></TR></TBODY></TABLE><BR>
<TABLE border=3D0 cellSpacing=3D0>
  <TBODY>
  <TR>
    <TD><TT><B><A name=3DHit43>43.</A>&nbsp;&nbsp;&nbsp;</B></TT></TD>
    <TD noWrap><TT><A=20
      =
href=3D"http://zxw-pc/mascot/cgi/protein_view.pl?file=3D../data/20121225/=
F002420.dat&amp;hit=3D43"=20
      =
target=3D_blank>gi|310689151</A>&nbsp;&nbsp;&nbsp;&nbsp;<B>Mass:</B>&nbsp=
;53296&nbsp;&nbsp;&nbsp;&nbsp;<B>Score:</B>&nbsp;161&nbsp;&nbsp;&nbsp;&nb=
sp;<B>Expect:</B>&nbsp;1.5e-010&nbsp;&nbsp;<B>Matches:</B>&nbsp;8</TT></T=
D></TR>
  <TR>
    <TD>&nbsp;</TD>
    <TD noWrap><TT>6-phosphogluconate dehydrogenase [Pinus=20
  sylvestris]</TT></TD></TR></TBODY></TABLE>
<TABLE border=3D0 cellSpacing=3D0 cellPadding=3D0>
  <TBODY>
  <TR>
    <TD><TT>&nbsp;&nbsp;&nbsp;&nbsp;&nbsp;&nbsp;</TT></TD>
    <TD align=3Dright><TT><B>Observed&nbsp;&nbsp;</B></TT></TD>
    <TD noWrap align=3Dright><TT><B>Mr(expt)&nbsp;&nbsp;</B></TT></TD>
    <TD noWrap align=3Dright><TT><B>Mr(calc)&nbsp;&nbsp;</B></TT></TD>
    <TD align=3Dright><TT><B>&nbsp;ppm&nbsp;&nbsp;</B></TT></TD>
    <TD align=3Dright><TT><B>Start&nbsp;</B></TT></TD>
    <TD align=3Dright><TT><B>&nbsp;</B></TT></TD>
    <TD align=3Dright><TT><B>End&nbsp;</B></TT></TD>
    <TD align=3Dright><TT><B>Miss&nbsp;</B></TT></TD>
    <TD align=3Dright><TT><B>Ions&nbsp;</B></TT></TD>
    <TD><TT><B>&nbsp;Peptide</B></TT></TD></TR>
  <TR>
    <TD align=3Dright>&nbsp;</TD>
    <TD align=3Dright><TT>730.3709&nbsp;&nbsp;</TT></TD>
    <TD align=3Dright><TT>729.3636&nbsp;&nbsp;</TT></TD>
    <TD align=3Dright><TT>729.4021&nbsp;&nbsp;</TT></TD>
    <TD noWrap align=3Dright><TT>-52.82&nbsp;</TT></TD>
    <TD align=3Dright><TT>325&nbsp;</TT></TD>
    <TD noWrap align=3Dright><TT>-&nbsp;</TT></TD>
    <TD align=3Dright><TT>330&nbsp;</TT></TD>
    <TD align=3Dright><TT>0&nbsp;&nbsp;</TT></TD>
    <TD noWrap align=3Dright><TT>---&nbsp;&nbsp;</TT></TD>
    <TD noWrap><TT>&nbsp;K.LIDDVR.R</TT></TD></TR>
  <TR>
    <TD align=3Dright>&nbsp;</TD>
    <TD align=3Dright><TT>734.3786&nbsp;&nbsp;</TT></TD>
    <TD align=3Dright><TT>733.3713&nbsp;&nbsp;</TT></TD>
    <TD align=3Dright><TT>733.4123&nbsp;&nbsp;</TT></TD>
    <TD noWrap align=3Dright><TT>-55.82&nbsp;</TT></TD>
    <TD align=3Dright><TT>376&nbsp;</TT></TD>
    <TD noWrap align=3Dright><TT>-&nbsp;</TT></TD>
    <TD align=3Dright><TT>381&nbsp;</TT></TD>
    <TD align=3Dright><TT>0&nbsp;&nbsp;</TT></TD>
    <TD noWrap align=3Dright><TT>---&nbsp;&nbsp;</TT></TD>
    <TD noWrap><TT>&nbsp;R.AIFLDR.I</TT></TD></TR>
  <TR>
    <TD align=3Dright>&nbsp;</TD>
    <TD align=3Dright><TT>847.3646&nbsp;&nbsp;</TT></TD>
    <TD align=3Dright><TT>846.3573&nbsp;&nbsp;</TT></TD>
    <TD align=3Dright><TT>846.4083&nbsp;&nbsp;</TT></TD>
    <TD noWrap align=3Dright><TT>-60.29&nbsp;</TT></TD>
    <TD align=3Dright><TT>42&nbsp;</TT></TD>
    <TD noWrap align=3Dright><TT>-&nbsp;</TT></TD>
    <TD align=3Dright><TT>48&nbsp;</TT></TD>
    <TD align=3Dright><TT>0&nbsp;&nbsp;</TT></TD>
    <TD noWrap align=3Dright><TT>---&nbsp;&nbsp;</TT></TD>
    <TD noWrap><TT>&nbsp;K.VDETVER.A</TT></TD></TR>
  <TR>
    <TD align=3Dright>&nbsp;</TD>
    <TD align=3Dright><TT>1052.4871&nbsp;&nbsp;</TT></TD>
    <TD align=3Dright><TT>1051.4798&nbsp;&nbsp;</TT></TD>
    <TD align=3Dright><TT>1051.5451&nbsp;&nbsp;</TT></TD>
    <TD noWrap align=3Dright><TT>-62.05&nbsp;</TT></TD>
    <TD align=3Dright><TT>29&nbsp;</TT></TD>
    <TD noWrap align=3Dright><TT>-&nbsp;</TT></TD>
    <TD align=3Dright><TT>37&nbsp;</TT></TD>
    <TD align=3Dright><TT>0&nbsp;&nbsp;</TT></TD>
    <TD noWrap align=3Dright><TT>---&nbsp;&nbsp;</TT></TD>
    <TD noWrap><TT>&nbsp;K.GFPISVYNR.S</TT></TD></TR>
  <TR>
    <TD align=3Dright>&nbsp;</TD>
    <TD align=3Dright><TT>1052.4871&nbsp;&nbsp;</TT></TD>
    <TD align=3Dright><TT>1051.4798&nbsp;&nbsp;</TT></TD>
    <TD align=3Dright><TT>1051.5451&nbsp;&nbsp;</TT></TD>
    <TD noWrap align=3Dright><TT>-62.05&nbsp;</TT></TD>
    <TD align=3Dright><TT>29&nbsp;</TT></TD>
    <TD noWrap align=3Dright><TT>-&nbsp;</TT></TD>
    <TD align=3Dright><TT>37&nbsp;</TT></TD>
    <TD align=3Dright><TT>0&nbsp;&nbsp;</TT></TD>
    <TD noWrap align=3Dright><TT>55&nbsp;&nbsp;</TT></TD>
    <TD noWrap><TT>&nbsp;K.GFPISVYNR.S</TT></TD></TR>
  <TR>
    <TD align=3Dright>&nbsp;</TD>
    <TD align=3Dright><TT>1258.4701&nbsp;&nbsp;</TT></TD>
    <TD align=3Dright><TT>1257.4628&nbsp;&nbsp;</TT></TD>
    <TD align=3Dright><TT>1257.5414&nbsp;&nbsp;</TT></TD>
    <TD noWrap align=3Dright><TT>-62.52&nbsp;</TT></TD>
    <TD align=3Dright><TT>454&nbsp;</TT></TD>
    <TD noWrap align=3Dright><TT>-&nbsp;</TT></TD>
    <TD align=3Dright><TT>463&nbsp;</TT></TD>
    <TD align=3Dright><TT>0&nbsp;&nbsp;</TT></TD>
    <TD noWrap align=3Dright><TT>---&nbsp;&nbsp;</TT></TD>
    <TD noWrap><TT>&nbsp;R.DYFGAHTYER.I</TT></TD></TR>
  <TR>
    <TD align=3Dright>&nbsp;</TD>
    <TD align=3Dright><TT>1258.4701&nbsp;&nbsp;</TT></TD>
    <TD align=3Dright><TT>1257.4628&nbsp;&nbsp;</TT></TD>
    <TD align=3Dright><TT>1257.5414&nbsp;&nbsp;</TT></TD>
    <TD noWrap align=3Dright><TT>-62.52&nbsp;</TT></TD>
    <TD align=3Dright><TT>454&nbsp;</TT></TD>
    <TD noWrap align=3Dright><TT>-&nbsp;</TT></TD>
    <TD align=3Dright><TT>463&nbsp;</TT></TD>
    <TD align=3Dright><TT>0&nbsp;&nbsp;</TT></TD>
    <TD noWrap align=3Dright><TT>75&nbsp;&nbsp;</TT></TD>
    <TD noWrap><TT>&nbsp;R.DYFGAHTYER.I</TT></TD></TR>
  <TR>
    <TD align=3Dright>&nbsp;</TD>
    <TD align=3Dright><TT>2509.0720&nbsp;&nbsp;</TT></TD>
    <TD align=3Dright><TT>2508.0647&nbsp;&nbsp;</TT></TD>
    <TD align=3Dright><TT>2508.2029&nbsp;&nbsp;</TT></TD>
    <TD noWrap align=3Dright><TT>-55.07&nbsp;</TT></TD>
    <TD align=3Dright><TT>189&nbsp;</TT></TD>
    <TD noWrap align=3Dright><TT>-&nbsp;</TT></TD>
    <TD align=3Dright><TT>210&nbsp;</TT></TD>
    <TD align=3Dright><TT>0&nbsp;&nbsp;</TT></TD>
    <TD noWrap align=3Dright><TT>---&nbsp;&nbsp;</TT></TD>
    <TD =
noWrap><TT>&nbsp;K.MVHNGIEYGDMQLIAEAYDVLK.S</TT></TD></TR></TBODY></TABLE=
>
<TABLE border=3D0 cellSpacing=3D0>
  <TBODY>
  <TR>
    <TD><TT>&nbsp;&nbsp;&nbsp;&nbsp;&nbsp;&nbsp;</TT></TD>
    <TD><TT><B>No match to: </B>825.0443, 842.4580, 862.4260, 870.4858,=20
      1064.5038, 1064.5038, 1325.6378, 1325.6378, 1386.6757, 1425.6117,=20
      1425.6117, 1441.5897, 1441.5897, 1564.6396, 1564.6396, 1803.8376,=20
      1854.7872, 2027.7323, 2027.7323, 2415.1401, 2415.1401, 2926.3674,=20
      2926.3674</TT></TD></TR></TBODY></TABLE><BR>
<TABLE border=3D0 cellSpacing=3D0>
  <TBODY>
  <TR>
    <TD><TT><B><A name=3DHit44>44.</A>&nbsp;&nbsp;&nbsp;</B></TT></TD>
    <TD noWrap><TT><A=20
      =
href=3D"http://zxw-pc/mascot/cgi/protein_view.pl?file=3D../data/20121225/=
F002420.dat&amp;hit=3D44"=20
      =
target=3D_blank>gi|310689149</A>&nbsp;&nbsp;&nbsp;&nbsp;<B>Mass:</B>&nbsp=
;53282&nbsp;&nbsp;&nbsp;&nbsp;<B>Score:</B>&nbsp;161&nbsp;&nbsp;&nbsp;&nb=
sp;<B>Expect:</B>&nbsp;1.5e-010&nbsp;&nbsp;<B>Matches:</B>&nbsp;8</TT></T=
D></TR>
  <TR>
    <TD>&nbsp;</TD>
    <TD noWrap><TT>6-phosphogluconate dehydrogenase [Pinus=20
  sylvestris]</TT></TD></TR></TBODY></TABLE>
<TABLE border=3D0 cellSpacing=3D0 cellPadding=3D0>
  <TBODY>
  <TR>
    <TD><TT>&nbsp;&nbsp;&nbsp;&nbsp;&nbsp;&nbsp;</TT></TD>
    <TD align=3Dright><TT><B>Observed&nbsp;&nbsp;</B></TT></TD>
    <TD noWrap align=3Dright><TT><B>Mr(expt)&nbsp;&nbsp;</B></TT></TD>
    <TD noWrap align=3Dright><TT><B>Mr(calc)&nbsp;&nbsp;</B></TT></TD>
    <TD align=3Dright><TT><B>&nbsp;ppm&nbsp;&nbsp;</B></TT></TD>
    <TD align=3Dright><TT><B>Start&nbsp;</B></TT></TD>
    <TD align=3Dright><TT><B>&nbsp;</B></TT></TD>
    <TD align=3Dright><TT><B>End&nbsp;</B></TT></TD>
    <TD align=3Dright><TT><B>Miss&nbsp;</B></TT></TD>
    <TD align=3Dright><TT><B>Ions&nbsp;</B></TT></TD>
    <TD><TT><B>&nbsp;Peptide</B></TT></TD></TR>
  <TR>
    <TD align=3Dright>&nbsp;</TD>
    <TD align=3Dright><TT>730.3709&nbsp;&nbsp;</TT></TD>
    <TD align=3Dright><TT>729.3636&nbsp;&nbsp;</TT></TD>
    <TD align=3Dright><TT>729.4021&nbsp;&nbsp;</TT></TD>
    <TD noWrap align=3Dright><TT>-52.82&nbsp;</TT></TD>
    <TD align=3Dright><TT>325&nbsp;</TT></TD>
    <TD noWrap align=3Dright><TT>-&nbsp;</TT></TD>
    <TD align=3Dright><TT>330&nbsp;</TT></TD>
    <TD align=3Dright><TT>0&nbsp;&nbsp;</TT></TD>
    <TD noWrap align=3Dright><TT>---&nbsp;&nbsp;</TT></TD>
    <TD noWrap><TT>&nbsp;K.LIDDVR.R</TT></TD></TR>
  <TR>
    <TD align=3Dright>&nbsp;</TD>
    <TD align=3Dright><TT>734.3786&nbsp;&nbsp;</TT></TD>
    <TD align=3Dright><TT>733.3713&nbsp;&nbsp;</TT></TD>
    <TD align=3Dright><TT>733.4123&nbsp;&nbsp;</TT></TD>
    <TD noWrap align=3Dright><TT>-55.82&nbsp;</TT></TD>
    <TD align=3Dright><TT>376&nbsp;</TT></TD>
    <TD noWrap align=3Dright><TT>-&nbsp;</TT></TD>
    <TD align=3Dright><TT>381&nbsp;</TT></TD>
    <TD align=3Dright><TT>0&nbsp;&nbsp;</TT></TD>
    <TD noWrap align=3Dright><TT>---&nbsp;&nbsp;</TT></TD>
    <TD noWrap><TT>&nbsp;R.AIFLDR.I</TT></TD></TR>
  <TR>
    <TD align=3Dright>&nbsp;</TD>
    <TD align=3Dright><TT>847.3646&nbsp;&nbsp;</TT></TD>
    <TD align=3Dright><TT>846.3573&nbsp;&nbsp;</TT></TD>
    <TD align=3Dright><TT>846.4083&nbsp;&nbsp;</TT></TD>
    <TD noWrap align=3Dright><TT>-60.29&nbsp;</TT></TD>
    <TD align=3Dright><TT>42&nbsp;</TT></TD>
    <TD noWrap align=3Dright><TT>-&nbsp;</TT></TD>
    <TD align=3Dright><TT>48&nbsp;</TT></TD>
    <TD align=3Dright><TT>0&nbsp;&nbsp;</TT></TD>
    <TD noWrap align=3Dright><TT>---&nbsp;&nbsp;</TT></TD>
    <TD noWrap><TT>&nbsp;K.VDETVER.A</TT></TD></TR>
  <TR>
    <TD align=3Dright>&nbsp;</TD>
    <TD align=3Dright><TT>1052.4871&nbsp;&nbsp;</TT></TD>
    <TD align=3Dright><TT>1051.4798&nbsp;&nbsp;</TT></TD>
    <TD align=3Dright><TT>1051.5451&nbsp;&nbsp;</TT></TD>
    <TD noWrap align=3Dright><TT>-62.05&nbsp;</TT></TD>
    <TD align=3Dright><TT>29&nbsp;</TT></TD>
    <TD noWrap align=3Dright><TT>-&nbsp;</TT></TD>
    <TD align=3Dright><TT>37&nbsp;</TT></TD>
    <TD align=3Dright><TT>0&nbsp;&nbsp;</TT></TD>
    <TD noWrap align=3Dright><TT>---&nbsp;&nbsp;</TT></TD>
    <TD noWrap><TT>&nbsp;K.GFPISVYNR.S</TT></TD></TR>
  <TR>
    <TD align=3Dright>&nbsp;</TD>
    <TD align=3Dright><TT>1052.4871&nbsp;&nbsp;</TT></TD>
    <TD align=3Dright><TT>1051.4798&nbsp;&nbsp;</TT></TD>
    <TD align=3Dright><TT>1051.5451&nbsp;&nbsp;</TT></TD>
    <TD noWrap align=3Dright><TT>-62.05&nbsp;</TT></TD>
    <TD align=3Dright><TT>29&nbsp;</TT></TD>
    <TD noWrap align=3Dright><TT>-&nbsp;</TT></TD>
    <TD align=3Dright><TT>37&nbsp;</TT></TD>
    <TD align=3Dright><TT>0&nbsp;&nbsp;</TT></TD>
    <TD noWrap align=3Dright><TT>55&nbsp;&nbsp;</TT></TD>
    <TD noWrap><TT>&nbsp;K.GFPISVYNR.S</TT></TD></TR>
  <TR>
    <TD align=3Dright>&nbsp;</TD>
    <TD align=3Dright><TT>1258.4701&nbsp;&nbsp;</TT></TD>
    <TD align=3Dright><TT>1257.4628&nbsp;&nbsp;</TT></TD>
    <TD align=3Dright><TT>1257.5414&nbsp;&nbsp;</TT></TD>
    <TD noWrap align=3Dright><TT>-62.52&nbsp;</TT></TD>
    <TD align=3Dright><TT>454&nbsp;</TT></TD>
    <TD noWrap align=3Dright><TT>-&nbsp;</TT></TD>
    <TD align=3Dright><TT>463&nbsp;</TT></TD>
    <TD align=3Dright><TT>0&nbsp;&nbsp;</TT></TD>
    <TD noWrap align=3Dright><TT>---&nbsp;&nbsp;</TT></TD>
    <TD noWrap><TT>&nbsp;R.DYFGAHTYER.I</TT></TD></TR>
  <TR>
    <TD align=3Dright>&nbsp;</TD>
    <TD align=3Dright><TT>1258.4701&nbsp;&nbsp;</TT></TD>
    <TD align=3Dright><TT>1257.4628&nbsp;&nbsp;</TT></TD>
    <TD align=3Dright><TT>1257.5414&nbsp;&nbsp;</TT></TD>
    <TD noWrap align=3Dright><TT>-62.52&nbsp;</TT></TD>
    <TD align=3Dright><TT>454&nbsp;</TT></TD>
    <TD noWrap align=3Dright><TT>-&nbsp;</TT></TD>
    <TD align=3Dright><TT>463&nbsp;</TT></TD>
    <TD align=3Dright><TT>0&nbsp;&nbsp;</TT></TD>
    <TD noWrap align=3Dright><TT>75&nbsp;&nbsp;</TT></TD>
    <TD noWrap><TT>&nbsp;R.DYFGAHTYER.I</TT></TD></TR>
  <TR>
    <TD align=3Dright>&nbsp;</TD>
    <TD align=3Dright><TT>2509.0720&nbsp;&nbsp;</TT></TD>
    <TD align=3Dright><TT>2508.0647&nbsp;&nbsp;</TT></TD>
    <TD align=3Dright><TT>2508.2029&nbsp;&nbsp;</TT></TD>
    <TD noWrap align=3Dright><TT>-55.07&nbsp;</TT></TD>
    <TD align=3Dright><TT>189&nbsp;</TT></TD>
    <TD noWrap align=3Dright><TT>-&nbsp;</TT></TD>
    <TD align=3Dright><TT>210&nbsp;</TT></TD>
    <TD align=3Dright><TT>0&nbsp;&nbsp;</TT></TD>
    <TD noWrap align=3Dright><TT>---&nbsp;&nbsp;</TT></TD>
    <TD =
noWrap><TT>&nbsp;K.MVHNGIEYGDMQLIAEAYDVLK.S</TT></TD></TR></TBODY></TABLE=
>
<TABLE border=3D0 cellSpacing=3D0>
  <TBODY>
  <TR>
    <TD><TT>&nbsp;&nbsp;&nbsp;&nbsp;&nbsp;&nbsp;</TT></TD>
    <TD><TT><B>No match to: </B>825.0443, 842.4580, 862.4260, 870.4858,=20
      1064.5038, 1064.5038, 1325.6378, 1325.6378, 1386.6757, 1425.6117,=20
      1425.6117, 1441.5897, 1441.5897, 1564.6396, 1564.6396, 1803.8376,=20
      1854.7872, 2027.7323, 2027.7323, 2415.1401, 2415.1401, 2926.3674,=20
      2926.3674</TT></TD></TR></TBODY></TABLE><BR>
<TABLE border=3D0 cellSpacing=3D0>
  <TBODY>
  <TR>
    <TD><TT><B><A name=3DHit45>45.</A>&nbsp;&nbsp;&nbsp;</B></TT></TD>
    <TD noWrap><TT><A=20
      =
href=3D"http://zxw-pc/mascot/cgi/protein_view.pl?file=3D../data/20121225/=
F002420.dat&amp;hit=3D45"=20
      =
target=3D_blank>gi|310689147</A>&nbsp;&nbsp;&nbsp;&nbsp;<B>Mass:</B>&nbsp=
;53296&nbsp;&nbsp;&nbsp;&nbsp;<B>Score:</B>&nbsp;161&nbsp;&nbsp;&nbsp;&nb=
sp;<B>Expect:</B>&nbsp;1.5e-010&nbsp;&nbsp;<B>Matches:</B>&nbsp;8</TT></T=
D></TR>
  <TR>
    <TD>&nbsp;</TD>
    <TD noWrap><TT>6-phosphogluconate dehydrogenase [Pinus=20
  sylvestris]</TT></TD></TR></TBODY></TABLE>
<TABLE border=3D0 cellSpacing=3D0 cellPadding=3D0>
  <TBODY>
  <TR>
    <TD><TT>&nbsp;&nbsp;&nbsp;&nbsp;&nbsp;&nbsp;</TT></TD>
    <TD align=3Dright><TT><B>Observed&nbsp;&nbsp;</B></TT></TD>
    <TD noWrap align=3Dright><TT><B>Mr(expt)&nbsp;&nbsp;</B></TT></TD>
    <TD noWrap align=3Dright><TT><B>Mr(calc)&nbsp;&nbsp;</B></TT></TD>
    <TD align=3Dright><TT><B>&nbsp;ppm&nbsp;&nbsp;</B></TT></TD>
    <TD align=3Dright><TT><B>Start&nbsp;</B></TT></TD>
    <TD align=3Dright><TT><B>&nbsp;</B></TT></TD>
    <TD align=3Dright><TT><B>End&nbsp;</B></TT></TD>
    <TD align=3Dright><TT><B>Miss&nbsp;</B></TT></TD>
    <TD align=3Dright><TT><B>Ions&nbsp;</B></TT></TD>
    <TD><TT><B>&nbsp;Peptide</B></TT></TD></TR>
  <TR>
    <TD align=3Dright>&nbsp;</TD>
    <TD align=3Dright><TT>730.3709&nbsp;&nbsp;</TT></TD>
    <TD align=3Dright><TT>729.3636&nbsp;&nbsp;</TT></TD>
    <TD align=3Dright><TT>729.4021&nbsp;&nbsp;</TT></TD>
    <TD noWrap align=3Dright><TT>-52.82&nbsp;</TT></TD>
    <TD align=3Dright><TT>325&nbsp;</TT></TD>
    <TD noWrap align=3Dright><TT>-&nbsp;</TT></TD>
    <TD align=3Dright><TT>330&nbsp;</TT></TD>
    <TD align=3Dright><TT>0&nbsp;&nbsp;</TT></TD>
    <TD noWrap align=3Dright><TT>---&nbsp;&nbsp;</TT></TD>
    <TD noWrap><TT>&nbsp;K.LIDDVR.R</TT></TD></TR>
  <TR>
    <TD align=3Dright>&nbsp;</TD>
    <TD align=3Dright><TT>734.3786&nbsp;&nbsp;</TT></TD>
    <TD align=3Dright><TT>733.3713&nbsp;&nbsp;</TT></TD>
    <TD align=3Dright><TT>733.4123&nbsp;&nbsp;</TT></TD>
    <TD noWrap align=3Dright><TT>-55.82&nbsp;</TT></TD>
    <TD align=3Dright><TT>376&nbsp;</TT></TD>
    <TD noWrap align=3Dright><TT>-&nbsp;</TT></TD>
    <TD align=3Dright><TT>381&nbsp;</TT></TD>
    <TD align=3Dright><TT>0&nbsp;&nbsp;</TT></TD>
    <TD noWrap align=3Dright><TT>---&nbsp;&nbsp;</TT></TD>
    <TD noWrap><TT>&nbsp;R.AIFLDR.I</TT></TD></TR>
  <TR>
    <TD align=3Dright>&nbsp;</TD>
    <TD align=3Dright><TT>847.3646&nbsp;&nbsp;</TT></TD>
    <TD align=3Dright><TT>846.3573&nbsp;&nbsp;</TT></TD>
    <TD align=3Dright><TT>846.4083&nbsp;&nbsp;</TT></TD>
    <TD noWrap align=3Dright><TT>-60.29&nbsp;</TT></TD>
    <TD align=3Dright><TT>42&nbsp;</TT></TD>
    <TD noWrap align=3Dright><TT>-&nbsp;</TT></TD>
    <TD align=3Dright><TT>48&nbsp;</TT></TD>
    <TD align=3Dright><TT>0&nbsp;&nbsp;</TT></TD>
    <TD noWrap align=3Dright><TT>---&nbsp;&nbsp;</TT></TD>
    <TD noWrap><TT>&nbsp;K.VDETVER.A</TT></TD></TR>
  <TR>
    <TD align=3Dright>&nbsp;</TD>
    <TD align=3Dright><TT>1052.4871&nbsp;&nbsp;</TT></TD>
    <TD align=3Dright><TT>1051.4798&nbsp;&nbsp;</TT></TD>
    <TD align=3Dright><TT>1051.5451&nbsp;&nbsp;</TT></TD>
    <TD noWrap align=3Dright><TT>-62.05&nbsp;</TT></TD>
    <TD align=3Dright><TT>29&nbsp;</TT></TD>
    <TD noWrap align=3Dright><TT>-&nbsp;</TT></TD>
    <TD align=3Dright><TT>37&nbsp;</TT></TD>
    <TD align=3Dright><TT>0&nbsp;&nbsp;</TT></TD>
    <TD noWrap align=3Dright><TT>---&nbsp;&nbsp;</TT></TD>
    <TD noWrap><TT>&nbsp;K.GFPISVYNR.S</TT></TD></TR>
  <TR>
    <TD align=3Dright>&nbsp;</TD>
    <TD align=3Dright><TT>1052.4871&nbsp;&nbsp;</TT></TD>
    <TD align=3Dright><TT>1051.4798&nbsp;&nbsp;</TT></TD>
    <TD align=3Dright><TT>1051.5451&nbsp;&nbsp;</TT></TD>
    <TD noWrap align=3Dright><TT>-62.05&nbsp;</TT></TD>
    <TD align=3Dright><TT>29&nbsp;</TT></TD>
    <TD noWrap align=3Dright><TT>-&nbsp;</TT></TD>
    <TD align=3Dright><TT>37&nbsp;</TT></TD>
    <TD align=3Dright><TT>0&nbsp;&nbsp;</TT></TD>
    <TD noWrap align=3Dright><TT>55&nbsp;&nbsp;</TT></TD>
    <TD noWrap><TT>&nbsp;K.GFPISVYNR.S</TT></TD></TR>
  <TR>
    <TD align=3Dright>&nbsp;</TD>
    <TD align=3Dright><TT>1258.4701&nbsp;&nbsp;</TT></TD>
    <TD align=3Dright><TT>1257.4628&nbsp;&nbsp;</TT></TD>
    <TD align=3Dright><TT>1257.5414&nbsp;&nbsp;</TT></TD>
    <TD noWrap align=3Dright><TT>-62.52&nbsp;</TT></TD>
    <TD align=3Dright><TT>454&nbsp;</TT></TD>
    <TD noWrap align=3Dright><TT>-&nbsp;</TT></TD>
    <TD align=3Dright><TT>463&nbsp;</TT></TD>
    <TD align=3Dright><TT>0&nbsp;&nbsp;</TT></TD>
    <TD noWrap align=3Dright><TT>---&nbsp;&nbsp;</TT></TD>
    <TD noWrap><TT>&nbsp;R.DYFGAHTYER.I</TT></TD></TR>
  <TR>
    <TD align=3Dright>&nbsp;</TD>
    <TD align=3Dright><TT>1258.4701&nbsp;&nbsp;</TT></TD>
    <TD align=3Dright><TT>1257.4628&nbsp;&nbsp;</TT></TD>
    <TD align=3Dright><TT>1257.5414&nbsp;&nbsp;</TT></TD>
    <TD noWrap align=3Dright><TT>-62.52&nbsp;</TT></TD>
    <TD align=3Dright><TT>454&nbsp;</TT></TD>
    <TD noWrap align=3Dright><TT>-&nbsp;</TT></TD>
    <TD align=3Dright><TT>463&nbsp;</TT></TD>
    <TD align=3Dright><TT>0&nbsp;&nbsp;</TT></TD>
    <TD noWrap align=3Dright><TT>75&nbsp;&nbsp;</TT></TD>
    <TD noWrap><TT>&nbsp;R.DYFGAHTYER.I</TT></TD></TR>
  <TR>
    <TD align=3Dright>&nbsp;</TD>
    <TD align=3Dright><TT>2509.0720&nbsp;&nbsp;</TT></TD>
    <TD align=3Dright><TT>2508.0647&nbsp;&nbsp;</TT></TD>
    <TD align=3Dright><TT>2508.2029&nbsp;&nbsp;</TT></TD>
    <TD noWrap align=3Dright><TT>-55.07&nbsp;</TT></TD>
    <TD align=3Dright><TT>189&nbsp;</TT></TD>
    <TD noWrap align=3Dright><TT>-&nbsp;</TT></TD>
    <TD align=3Dright><TT>210&nbsp;</TT></TD>
    <TD align=3Dright><TT>0&nbsp;&nbsp;</TT></TD>
    <TD noWrap align=3Dright><TT>---&nbsp;&nbsp;</TT></TD>
    <TD =
noWrap><TT>&nbsp;K.MVHNGIEYGDMQLIAEAYDVLK.S</TT></TD></TR></TBODY></TABLE=
>
<TABLE border=3D0 cellSpacing=3D0>
  <TBODY>
  <TR>
    <TD><TT>&nbsp;&nbsp;&nbsp;&nbsp;&nbsp;&nbsp;</TT></TD>
    <TD><TT><B>No match to: </B>825.0443, 842.4580, 862.4260, 870.4858,=20
      1064.5038, 1064.5038, 1325.6378, 1325.6378, 1386.6757, 1425.6117,=20
      1425.6117, 1441.5897, 1441.5897, 1564.6396, 1564.6396, 1803.8376,=20
      1854.7872, 2027.7323, 2027.7323, 2415.1401, 2415.1401, 2926.3674,=20
      2926.3674</TT></TD></TR></TBODY></TABLE><BR>
<TABLE border=3D0 cellSpacing=3D0>
  <TBODY>
  <TR>
    <TD><TT><B><A name=3DHit46>46.</A>&nbsp;&nbsp;&nbsp;</B></TT></TD>
    <TD noWrap><TT><A=20
      =
href=3D"http://zxw-pc/mascot/cgi/protein_view.pl?file=3D../data/20121225/=
F002420.dat&amp;hit=3D46"=20
      =
target=3D_blank>gi|310689145</A>&nbsp;&nbsp;&nbsp;&nbsp;<B>Mass:</B>&nbsp=
;53282&nbsp;&nbsp;&nbsp;&nbsp;<B>Score:</B>&nbsp;161&nbsp;&nbsp;&nbsp;&nb=
sp;<B>Expect:</B>&nbsp;1.5e-010&nbsp;&nbsp;<B>Matches:</B>&nbsp;8</TT></T=
D></TR>
  <TR>
    <TD>&nbsp;</TD>
    <TD noWrap><TT>6-phosphogluconate dehydrogenase [Pinus=20
  sylvestris]</TT></TD></TR></TBODY></TABLE>
<TABLE border=3D0 cellSpacing=3D0 cellPadding=3D0>
  <TBODY>
  <TR>
    <TD><TT>&nbsp;&nbsp;&nbsp;&nbsp;&nbsp;&nbsp;</TT></TD>
    <TD align=3Dright><TT><B>Observed&nbsp;&nbsp;</B></TT></TD>
    <TD noWrap align=3Dright><TT><B>Mr(expt)&nbsp;&nbsp;</B></TT></TD>
    <TD noWrap align=3Dright><TT><B>Mr(calc)&nbsp;&nbsp;</B></TT></TD>
    <TD align=3Dright><TT><B>&nbsp;ppm&nbsp;&nbsp;</B></TT></TD>
    <TD align=3Dright><TT><B>Start&nbsp;</B></TT></TD>
    <TD align=3Dright><TT><B>&nbsp;</B></TT></TD>
    <TD align=3Dright><TT><B>End&nbsp;</B></TT></TD>
    <TD align=3Dright><TT><B>Miss&nbsp;</B></TT></TD>
    <TD align=3Dright><TT><B>Ions&nbsp;</B></TT></TD>
    <TD><TT><B>&nbsp;Peptide</B></TT></TD></TR>
  <TR>
    <TD align=3Dright>&nbsp;</TD>
    <TD align=3Dright><TT>730.3709&nbsp;&nbsp;</TT></TD>
    <TD align=3Dright><TT>729.3636&nbsp;&nbsp;</TT></TD>
    <TD align=3Dright><TT>729.4021&nbsp;&nbsp;</TT></TD>
    <TD noWrap align=3Dright><TT>-52.82&nbsp;</TT></TD>
    <TD align=3Dright><TT>325&nbsp;</TT></TD>
    <TD noWrap align=3Dright><TT>-&nbsp;</TT></TD>
    <TD align=3Dright><TT>330&nbsp;</TT></TD>
    <TD align=3Dright><TT>0&nbsp;&nbsp;</TT></TD>
    <TD noWrap align=3Dright><TT>---&nbsp;&nbsp;</TT></TD>
    <TD noWrap><TT>&nbsp;K.LIDDVR.R</TT></TD></TR>
  <TR>
    <TD align=3Dright>&nbsp;</TD>
    <TD align=3Dright><TT>734.3786&nbsp;&nbsp;</TT></TD>
    <TD align=3Dright><TT>733.3713&nbsp;&nbsp;</TT></TD>
    <TD align=3Dright><TT>733.4123&nbsp;&nbsp;</TT></TD>
    <TD noWrap align=3Dright><TT>-55.82&nbsp;</TT></TD>
    <TD align=3Dright><TT>376&nbsp;</TT></TD>
    <TD noWrap align=3Dright><TT>-&nbsp;</TT></TD>
    <TD align=3Dright><TT>381&nbsp;</TT></TD>
    <TD align=3Dright><TT>0&nbsp;&nbsp;</TT></TD>
    <TD noWrap align=3Dright><TT>---&nbsp;&nbsp;</TT></TD>
    <TD noWrap><TT>&nbsp;R.AIFLDR.I</TT></TD></TR>
  <TR>
    <TD align=3Dright>&nbsp;</TD>
    <TD align=3Dright><TT>847.3646&nbsp;&nbsp;</TT></TD>
    <TD align=3Dright><TT>846.3573&nbsp;&nbsp;</TT></TD>
    <TD align=3Dright><TT>846.4083&nbsp;&nbsp;</TT></TD>
    <TD noWrap align=3Dright><TT>-60.29&nbsp;</TT></TD>
    <TD align=3Dright><TT>42&nbsp;</TT></TD>
    <TD noWrap align=3Dright><TT>-&nbsp;</TT></TD>
    <TD align=3Dright><TT>48&nbsp;</TT></TD>
    <TD align=3Dright><TT>0&nbsp;&nbsp;</TT></TD>
    <TD noWrap align=3Dright><TT>---&nbsp;&nbsp;</TT></TD>
    <TD noWrap><TT>&nbsp;K.VDETVER.A</TT></TD></TR>
  <TR>
    <TD align=3Dright>&nbsp;</TD>
    <TD align=3Dright><TT>1052.4871&nbsp;&nbsp;</TT></TD>
    <TD align=3Dright><TT>1051.4798&nbsp;&nbsp;</TT></TD>
    <TD align=3Dright><TT>1051.5451&nbsp;&nbsp;</TT></TD>
    <TD noWrap align=3Dright><TT>-62.05&nbsp;</TT></TD>
    <TD align=3Dright><TT>29&nbsp;</TT></TD>
    <TD noWrap align=3Dright><TT>-&nbsp;</TT></TD>
    <TD align=3Dright><TT>37&nbsp;</TT></TD>
    <TD align=3Dright><TT>0&nbsp;&nbsp;</TT></TD>
    <TD noWrap align=3Dright><TT>---&nbsp;&nbsp;</TT></TD>
    <TD noWrap><TT>&nbsp;K.GFPISVYNR.S</TT></TD></TR>
  <TR>
    <TD align=3Dright>&nbsp;</TD>
    <TD align=3Dright><TT>1052.4871&nbsp;&nbsp;</TT></TD>
    <TD align=3Dright><TT>1051.4798&nbsp;&nbsp;</TT></TD>
    <TD align=3Dright><TT>1051.5451&nbsp;&nbsp;</TT></TD>
    <TD noWrap align=3Dright><TT>-62.05&nbsp;</TT></TD>
    <TD align=3Dright><TT>29&nbsp;</TT></TD>
    <TD noWrap align=3Dright><TT>-&nbsp;</TT></TD>
    <TD align=3Dright><TT>37&nbsp;</TT></TD>
    <TD align=3Dright><TT>0&nbsp;&nbsp;</TT></TD>
    <TD noWrap align=3Dright><TT>55&nbsp;&nbsp;</TT></TD>
    <TD noWrap><TT>&nbsp;K.GFPISVYNR.S</TT></TD></TR>
  <TR>
    <TD align=3Dright>&nbsp;</TD>
    <TD align=3Dright><TT>1258.4701&nbsp;&nbsp;</TT></TD>
    <TD align=3Dright><TT>1257.4628&nbsp;&nbsp;</TT></TD>
    <TD align=3Dright><TT>1257.5414&nbsp;&nbsp;</TT></TD>
    <TD noWrap align=3Dright><TT>-62.52&nbsp;</TT></TD>
    <TD align=3Dright><TT>454&nbsp;</TT></TD>
    <TD noWrap align=3Dright><TT>-&nbsp;</TT></TD>
    <TD align=3Dright><TT>463&nbsp;</TT></TD>
    <TD align=3Dright><TT>0&nbsp;&nbsp;</TT></TD>
    <TD noWrap align=3Dright><TT>---&nbsp;&nbsp;</TT></TD>
    <TD noWrap><TT>&nbsp;R.DYFGAHTYER.I</TT></TD></TR>
  <TR>
    <TD align=3Dright>&nbsp;</TD>
    <TD align=3Dright><TT>1258.4701&nbsp;&nbsp;</TT></TD>
    <TD align=3Dright><TT>1257.4628&nbsp;&nbsp;</TT></TD>
    <TD align=3Dright><TT>1257.5414&nbsp;&nbsp;</TT></TD>
    <TD noWrap align=3Dright><TT>-62.52&nbsp;</TT></TD>
    <TD align=3Dright><TT>454&nbsp;</TT></TD>
    <TD noWrap align=3Dright><TT>-&nbsp;</TT></TD>
    <TD align=3Dright><TT>463&nbsp;</TT></TD>
    <TD align=3Dright><TT>0&nbsp;&nbsp;</TT></TD>
    <TD noWrap align=3Dright><TT>75&nbsp;&nbsp;</TT></TD>
    <TD noWrap><TT>&nbsp;R.DYFGAHTYER.I</TT></TD></TR>
  <TR>
    <TD align=3Dright>&nbsp;</TD>
    <TD align=3Dright><TT>2509.0720&nbsp;&nbsp;</TT></TD>
    <TD align=3Dright><TT>2508.0647&nbsp;&nbsp;</TT></TD>
    <TD align=3Dright><TT>2508.2029&nbsp;&nbsp;</TT></TD>
    <TD noWrap align=3Dright><TT>-55.07&nbsp;</TT></TD>
    <TD align=3Dright><TT>189&nbsp;</TT></TD>
    <TD noWrap align=3Dright><TT>-&nbsp;</TT></TD>
    <TD align=3Dright><TT>210&nbsp;</TT></TD>
    <TD align=3Dright><TT>0&nbsp;&nbsp;</TT></TD>
    <TD noWrap align=3Dright><TT>---&nbsp;&nbsp;</TT></TD>
    <TD =
noWrap><TT>&nbsp;K.MVHNGIEYGDMQLIAEAYDVLK.S</TT></TD></TR></TBODY></TABLE=
>
<TABLE border=3D0 cellSpacing=3D0>
  <TBODY>
  <TR>
    <TD><TT>&nbsp;&nbsp;&nbsp;&nbsp;&nbsp;&nbsp;</TT></TD>
    <TD><TT><B>No match to: </B>825.0443, 842.4580, 862.4260, 870.4858,=20
      1064.5038, 1064.5038, 1325.6378, 1325.6378, 1386.6757, 1425.6117,=20
      1425.6117, 1441.5897, 1441.5897, 1564.6396, 1564.6396, 1803.8376,=20
      1854.7872, 2027.7323, 2027.7323, 2415.1401, 2415.1401, 2926.3674,=20
      2926.3674</TT></TD></TR></TBODY></TABLE><BR>
<TABLE border=3D0 cellSpacing=3D0>
  <TBODY>
  <TR>
    <TD><TT><B><A name=3DHit47>47.</A>&nbsp;&nbsp;&nbsp;</B></TT></TD>
    <TD noWrap><TT><A=20
      =
href=3D"http://zxw-pc/mascot/cgi/protein_view.pl?file=3D../data/20121225/=
F002420.dat&amp;hit=3D47"=20
      =
target=3D_blank>gi|310689143</A>&nbsp;&nbsp;&nbsp;&nbsp;<B>Mass:</B>&nbsp=
;53224&nbsp;&nbsp;&nbsp;&nbsp;<B>Score:</B>&nbsp;161&nbsp;&nbsp;&nbsp;&nb=
sp;<B>Expect:</B>&nbsp;1.5e-010&nbsp;&nbsp;<B>Matches:</B>&nbsp;8</TT></T=
D></TR>
  <TR>
    <TD>&nbsp;</TD>
    <TD noWrap><TT>6-phosphogluconate dehydrogenase [Pinus=20
  sylvestris]</TT></TD></TR></TBODY></TABLE>
<TABLE border=3D0 cellSpacing=3D0 cellPadding=3D0>
  <TBODY>
  <TR>
    <TD><TT>&nbsp;&nbsp;&nbsp;&nbsp;&nbsp;&nbsp;</TT></TD>
    <TD align=3Dright><TT><B>Observed&nbsp;&nbsp;</B></TT></TD>
    <TD noWrap align=3Dright><TT><B>Mr(expt)&nbsp;&nbsp;</B></TT></TD>
    <TD noWrap align=3Dright><TT><B>Mr(calc)&nbsp;&nbsp;</B></TT></TD>
    <TD align=3Dright><TT><B>&nbsp;ppm&nbsp;&nbsp;</B></TT></TD>
    <TD align=3Dright><TT><B>Start&nbsp;</B></TT></TD>
    <TD align=3Dright><TT><B>&nbsp;</B></TT></TD>
    <TD align=3Dright><TT><B>End&nbsp;</B></TT></TD>
    <TD align=3Dright><TT><B>Miss&nbsp;</B></TT></TD>
    <TD align=3Dright><TT><B>Ions&nbsp;</B></TT></TD>
    <TD><TT><B>&nbsp;Peptide</B></TT></TD></TR>
  <TR>
    <TD align=3Dright>&nbsp;</TD>
    <TD align=3Dright><TT>730.3709&nbsp;&nbsp;</TT></TD>
    <TD align=3Dright><TT>729.3636&nbsp;&nbsp;</TT></TD>
    <TD align=3Dright><TT>729.4021&nbsp;&nbsp;</TT></TD>
    <TD noWrap align=3Dright><TT>-52.82&nbsp;</TT></TD>
    <TD align=3Dright><TT>325&nbsp;</TT></TD>
    <TD noWrap align=3Dright><TT>-&nbsp;</TT></TD>
    <TD align=3Dright><TT>330&nbsp;</TT></TD>
    <TD align=3Dright><TT>0&nbsp;&nbsp;</TT></TD>
    <TD noWrap align=3Dright><TT>---&nbsp;&nbsp;</TT></TD>
    <TD noWrap><TT>&nbsp;K.LIDDVR.R</TT></TD></TR>
  <TR>
    <TD align=3Dright>&nbsp;</TD>
    <TD align=3Dright><TT>734.3786&nbsp;&nbsp;</TT></TD>
    <TD align=3Dright><TT>733.3713&nbsp;&nbsp;</TT></TD>
    <TD align=3Dright><TT>733.4123&nbsp;&nbsp;</TT></TD>
    <TD noWrap align=3Dright><TT>-55.82&nbsp;</TT></TD>
    <TD align=3Dright><TT>376&nbsp;</TT></TD>
    <TD noWrap align=3Dright><TT>-&nbsp;</TT></TD>
    <TD align=3Dright><TT>381&nbsp;</TT></TD>
    <TD align=3Dright><TT>0&nbsp;&nbsp;</TT></TD>
    <TD noWrap align=3Dright><TT>---&nbsp;&nbsp;</TT></TD>
    <TD noWrap><TT>&nbsp;R.AIFLDR.I</TT></TD></TR>
  <TR>
    <TD align=3Dright>&nbsp;</TD>
    <TD align=3Dright><TT>847.3646&nbsp;&nbsp;</TT></TD>
    <TD align=3Dright><TT>846.3573&nbsp;&nbsp;</TT></TD>
    <TD align=3Dright><TT>846.4083&nbsp;&nbsp;</TT></TD>
    <TD noWrap align=3Dright><TT>-60.29&nbsp;</TT></TD>
    <TD align=3Dright><TT>42&nbsp;</TT></TD>
    <TD noWrap align=3Dright><TT>-&nbsp;</TT></TD>
    <TD align=3Dright><TT>48&nbsp;</TT></TD>
    <TD align=3Dright><TT>0&nbsp;&nbsp;</TT></TD>
    <TD noWrap align=3Dright><TT>---&nbsp;&nbsp;</TT></TD>
    <TD noWrap><TT>&nbsp;K.VDETVER.A</TT></TD></TR>
  <TR>
    <TD align=3Dright>&nbsp;</TD>
    <TD align=3Dright><TT>1052.4871&nbsp;&nbsp;</TT></TD>
    <TD align=3Dright><TT>1051.4798&nbsp;&nbsp;</TT></TD>
    <TD align=3Dright><TT>1051.5451&nbsp;&nbsp;</TT></TD>
    <TD noWrap align=3Dright><TT>-62.05&nbsp;</TT></TD>
    <TD align=3Dright><TT>29&nbsp;</TT></TD>
    <TD noWrap align=3Dright><TT>-&nbsp;</TT></TD>
    <TD align=3Dright><TT>37&nbsp;</TT></TD>
    <TD align=3Dright><TT>0&nbsp;&nbsp;</TT></TD>
    <TD noWrap align=3Dright><TT>---&nbsp;&nbsp;</TT></TD>
    <TD noWrap><TT>&nbsp;K.GFPISVYNR.S</TT></TD></TR>
  <TR>
    <TD align=3Dright>&nbsp;</TD>
    <TD align=3Dright><TT>1052.4871&nbsp;&nbsp;</TT></TD>
    <TD align=3Dright><TT>1051.4798&nbsp;&nbsp;</TT></TD>
    <TD align=3Dright><TT>1051.5451&nbsp;&nbsp;</TT></TD>
    <TD noWrap align=3Dright><TT>-62.05&nbsp;</TT></TD>
    <TD align=3Dright><TT>29&nbsp;</TT></TD>
    <TD noWrap align=3Dright><TT>-&nbsp;</TT></TD>
    <TD align=3Dright><TT>37&nbsp;</TT></TD>
    <TD align=3Dright><TT>0&nbsp;&nbsp;</TT></TD>
    <TD noWrap align=3Dright><TT>55&nbsp;&nbsp;</TT></TD>
    <TD noWrap><TT>&nbsp;K.GFPISVYNR.S</TT></TD></TR>
  <TR>
    <TD align=3Dright>&nbsp;</TD>
    <TD align=3Dright><TT>1258.4701&nbsp;&nbsp;</TT></TD>
    <TD align=3Dright><TT>1257.4628&nbsp;&nbsp;</TT></TD>
    <TD align=3Dright><TT>1257.5414&nbsp;&nbsp;</TT></TD>
    <TD noWrap align=3Dright><TT>-62.52&nbsp;</TT></TD>
    <TD align=3Dright><TT>454&nbsp;</TT></TD>
    <TD noWrap align=3Dright><TT>-&nbsp;</TT></TD>
    <TD align=3Dright><TT>463&nbsp;</TT></TD>
    <TD align=3Dright><TT>0&nbsp;&nbsp;</TT></TD>
    <TD noWrap align=3Dright><TT>---&nbsp;&nbsp;</TT></TD>
    <TD noWrap><TT>&nbsp;R.DYFGAHTYER.I</TT></TD></TR>
  <TR>
    <TD align=3Dright>&nbsp;</TD>
    <TD align=3Dright><TT>1258.4701&nbsp;&nbsp;</TT></TD>
    <TD align=3Dright><TT>1257.4628&nbsp;&nbsp;</TT></TD>
    <TD align=3Dright><TT>1257.5414&nbsp;&nbsp;</TT></TD>
    <TD noWrap align=3Dright><TT>-62.52&nbsp;</TT></TD>
    <TD align=3Dright><TT>454&nbsp;</TT></TD>
    <TD noWrap align=3Dright><TT>-&nbsp;</TT></TD>
    <TD align=3Dright><TT>463&nbsp;</TT></TD>
    <TD align=3Dright><TT>0&nbsp;&nbsp;</TT></TD>
    <TD noWrap align=3Dright><TT>75&nbsp;&nbsp;</TT></TD>
    <TD noWrap><TT>&nbsp;R.DYFGAHTYER.I</TT></TD></TR>
  <TR>
    <TD align=3Dright>&nbsp;</TD>
    <TD align=3Dright><TT>2509.0720&nbsp;&nbsp;</TT></TD>
    <TD align=3Dright><TT>2508.0647&nbsp;&nbsp;</TT></TD>
    <TD align=3Dright><TT>2508.2029&nbsp;&nbsp;</TT></TD>
    <TD noWrap align=3Dright><TT>-55.07&nbsp;</TT></TD>
    <TD align=3Dright><TT>189&nbsp;</TT></TD>
    <TD noWrap align=3Dright><TT>-&nbsp;</TT></TD>
    <TD align=3Dright><TT>210&nbsp;</TT></TD>
    <TD align=3Dright><TT>0&nbsp;&nbsp;</TT></TD>
    <TD noWrap align=3Dright><TT>---&nbsp;&nbsp;</TT></TD>
    <TD =
noWrap><TT>&nbsp;K.MVHNGIEYGDMQLIAEAYDVLK.S</TT></TD></TR></TBODY></TABLE=
>
<TABLE border=3D0 cellSpacing=3D0>
  <TBODY>
  <TR>
    <TD><TT>&nbsp;&nbsp;&nbsp;&nbsp;&nbsp;&nbsp;</TT></TD>
    <TD><TT><B>No match to: </B>825.0443, 842.4580, 862.4260, 870.4858,=20
      1064.5038, 1064.5038, 1325.6378, 1325.6378, 1386.6757, 1425.6117,=20
      1425.6117, 1441.5897, 1441.5897, 1564.6396, 1564.6396, 1803.8376,=20
      1854.7872, 2027.7323, 2027.7323, 2415.1401, 2415.1401, 2926.3674,=20
      2926.3674</TT></TD></TR></TBODY></TABLE><BR>
<TABLE border=3D0 cellSpacing=3D0>
  <TBODY>
  <TR>
    <TD><TT><B><A name=3DHit48>48.</A>&nbsp;&nbsp;&nbsp;</B></TT></TD>
    <TD noWrap><TT><A=20
      =
href=3D"http://zxw-pc/mascot/cgi/protein_view.pl?file=3D../data/20121225/=
F002420.dat&amp;hit=3D48"=20
      =
target=3D_blank>gi|310689141</A>&nbsp;&nbsp;&nbsp;&nbsp;<B>Mass:</B>&nbsp=
;53238&nbsp;&nbsp;&nbsp;&nbsp;<B>Score:</B>&nbsp;161&nbsp;&nbsp;&nbsp;&nb=
sp;<B>Expect:</B>&nbsp;1.5e-010&nbsp;&nbsp;<B>Matches:</B>&nbsp;8</TT></T=
D></TR>
  <TR>
    <TD>&nbsp;</TD>
    <TD noWrap><TT>6-phosphogluconate dehydrogenase [Pinus=20
  sylvestris]</TT></TD></TR></TBODY></TABLE>
<TABLE border=3D0 cellSpacing=3D0 cellPadding=3D0>
  <TBODY>
  <TR>
    <TD><TT>&nbsp;&nbsp;&nbsp;&nbsp;&nbsp;&nbsp;</TT></TD>
    <TD align=3Dright><TT><B>Observed&nbsp;&nbsp;</B></TT></TD>
    <TD noWrap align=3Dright><TT><B>Mr(expt)&nbsp;&nbsp;</B></TT></TD>
    <TD noWrap align=3Dright><TT><B>Mr(calc)&nbsp;&nbsp;</B></TT></TD>
    <TD align=3Dright><TT><B>&nbsp;ppm&nbsp;&nbsp;</B></TT></TD>
    <TD align=3Dright><TT><B>Start&nbsp;</B></TT></TD>
    <TD align=3Dright><TT><B>&nbsp;</B></TT></TD>
    <TD align=3Dright><TT><B>End&nbsp;</B></TT></TD>
    <TD align=3Dright><TT><B>Miss&nbsp;</B></TT></TD>
    <TD align=3Dright><TT><B>Ions&nbsp;</B></TT></TD>
    <TD><TT><B>&nbsp;Peptide</B></TT></TD></TR>
  <TR>
    <TD align=3Dright>&nbsp;</TD>
    <TD align=3Dright><TT>730.3709&nbsp;&nbsp;</TT></TD>
    <TD align=3Dright><TT>729.3636&nbsp;&nbsp;</TT></TD>
    <TD align=3Dright><TT>729.4021&nbsp;&nbsp;</TT></TD>
    <TD noWrap align=3Dright><TT>-52.82&nbsp;</TT></TD>
    <TD align=3Dright><TT>325&nbsp;</TT></TD>
    <TD noWrap align=3Dright><TT>-&nbsp;</TT></TD>
    <TD align=3Dright><TT>330&nbsp;</TT></TD>
    <TD align=3Dright><TT>0&nbsp;&nbsp;</TT></TD>
    <TD noWrap align=3Dright><TT>---&nbsp;&nbsp;</TT></TD>
    <TD noWrap><TT>&nbsp;K.LIDDVR.R</TT></TD></TR>
  <TR>
    <TD align=3Dright>&nbsp;</TD>
    <TD align=3Dright><TT>734.3786&nbsp;&nbsp;</TT></TD>
    <TD align=3Dright><TT>733.3713&nbsp;&nbsp;</TT></TD>
    <TD align=3Dright><TT>733.4123&nbsp;&nbsp;</TT></TD>
    <TD noWrap align=3Dright><TT>-55.82&nbsp;</TT></TD>
    <TD align=3Dright><TT>376&nbsp;</TT></TD>
    <TD noWrap align=3Dright><TT>-&nbsp;</TT></TD>
    <TD align=3Dright><TT>381&nbsp;</TT></TD>
    <TD align=3Dright><TT>0&nbsp;&nbsp;</TT></TD>
    <TD noWrap align=3Dright><TT>---&nbsp;&nbsp;</TT></TD>
    <TD noWrap><TT>&nbsp;R.AIFLDR.I</TT></TD></TR>
  <TR>
    <TD align=3Dright>&nbsp;</TD>
    <TD align=3Dright><TT>847.3646&nbsp;&nbsp;</TT></TD>
    <TD align=3Dright><TT>846.3573&nbsp;&nbsp;</TT></TD>
    <TD align=3Dright><TT>846.4083&nbsp;&nbsp;</TT></TD>
    <TD noWrap align=3Dright><TT>-60.29&nbsp;</TT></TD>
    <TD align=3Dright><TT>42&nbsp;</TT></TD>
    <TD noWrap align=3Dright><TT>-&nbsp;</TT></TD>
    <TD align=3Dright><TT>48&nbsp;</TT></TD>
    <TD align=3Dright><TT>0&nbsp;&nbsp;</TT></TD>
    <TD noWrap align=3Dright><TT>---&nbsp;&nbsp;</TT></TD>
    <TD noWrap><TT>&nbsp;K.VDETVER.A</TT></TD></TR>
  <TR>
    <TD align=3Dright>&nbsp;</TD>
    <TD align=3Dright><TT>1052.4871&nbsp;&nbsp;</TT></TD>
    <TD align=3Dright><TT>1051.4798&nbsp;&nbsp;</TT></TD>
    <TD align=3Dright><TT>1051.5451&nbsp;&nbsp;</TT></TD>
    <TD noWrap align=3Dright><TT>-62.05&nbsp;</TT></TD>
    <TD align=3Dright><TT>29&nbsp;</TT></TD>
    <TD noWrap align=3Dright><TT>-&nbsp;</TT></TD>
    <TD align=3Dright><TT>37&nbsp;</TT></TD>
    <TD align=3Dright><TT>0&nbsp;&nbsp;</TT></TD>
    <TD noWrap align=3Dright><TT>---&nbsp;&nbsp;</TT></TD>
    <TD noWrap><TT>&nbsp;K.GFPISVYNR.S</TT></TD></TR>
  <TR>
    <TD align=3Dright>&nbsp;</TD>
    <TD align=3Dright><TT>1052.4871&nbsp;&nbsp;</TT></TD>
    <TD align=3Dright><TT>1051.4798&nbsp;&nbsp;</TT></TD>
    <TD align=3Dright><TT>1051.5451&nbsp;&nbsp;</TT></TD>
    <TD noWrap align=3Dright><TT>-62.05&nbsp;</TT></TD>
    <TD align=3Dright><TT>29&nbsp;</TT></TD>
    <TD noWrap align=3Dright><TT>-&nbsp;</TT></TD>
    <TD align=3Dright><TT>37&nbsp;</TT></TD>
    <TD align=3Dright><TT>0&nbsp;&nbsp;</TT></TD>
    <TD noWrap align=3Dright><TT>55&nbsp;&nbsp;</TT></TD>
    <TD noWrap><TT>&nbsp;K.GFPISVYNR.S</TT></TD></TR>
  <TR>
    <TD align=3Dright>&nbsp;</TD>
    <TD align=3Dright><TT>1258.4701&nbsp;&nbsp;</TT></TD>
    <TD align=3Dright><TT>1257.4628&nbsp;&nbsp;</TT></TD>
    <TD align=3Dright><TT>1257.5414&nbsp;&nbsp;</TT></TD>
    <TD noWrap align=3Dright><TT>-62.52&nbsp;</TT></TD>
    <TD align=3Dright><TT>454&nbsp;</TT></TD>
    <TD noWrap align=3Dright><TT>-&nbsp;</TT></TD>
    <TD align=3Dright><TT>463&nbsp;</TT></TD>
    <TD align=3Dright><TT>0&nbsp;&nbsp;</TT></TD>
    <TD noWrap align=3Dright><TT>---&nbsp;&nbsp;</TT></TD>
    <TD noWrap><TT>&nbsp;R.DYFGAHTYER.I</TT></TD></TR>
  <TR>
    <TD align=3Dright>&nbsp;</TD>
    <TD align=3Dright><TT>1258.4701&nbsp;&nbsp;</TT></TD>
    <TD align=3Dright><TT>1257.4628&nbsp;&nbsp;</TT></TD>
    <TD align=3Dright><TT>1257.5414&nbsp;&nbsp;</TT></TD>
    <TD noWrap align=3Dright><TT>-62.52&nbsp;</TT></TD>
    <TD align=3Dright><TT>454&nbsp;</TT></TD>
    <TD noWrap align=3Dright><TT>-&nbsp;</TT></TD>
    <TD align=3Dright><TT>463&nbsp;</TT></TD>
    <TD align=3Dright><TT>0&nbsp;&nbsp;</TT></TD>
    <TD noWrap align=3Dright><TT>75&nbsp;&nbsp;</TT></TD>
    <TD noWrap><TT>&nbsp;R.DYFGAHTYER.I</TT></TD></TR>
  <TR>
    <TD align=3Dright>&nbsp;</TD>
    <TD align=3Dright><TT>2509.0720&nbsp;&nbsp;</TT></TD>
    <TD align=3Dright><TT>2508.0647&nbsp;&nbsp;</TT></TD>
    <TD align=3Dright><TT>2508.2029&nbsp;&nbsp;</TT></TD>
    <TD noWrap align=3Dright><TT>-55.07&nbsp;</TT></TD>
    <TD align=3Dright><TT>189&nbsp;</TT></TD>
    <TD noWrap align=3Dright><TT>-&nbsp;</TT></TD>
    <TD align=3Dright><TT>210&nbsp;</TT></TD>
    <TD align=3Dright><TT>0&nbsp;&nbsp;</TT></TD>
    <TD noWrap align=3Dright><TT>---&nbsp;&nbsp;</TT></TD>
    <TD =
noWrap><TT>&nbsp;K.MVHNGIEYGDMQLIAEAYDVLK.S</TT></TD></TR></TBODY></TABLE=
>
<TABLE border=3D0 cellSpacing=3D0>
  <TBODY>
  <TR>
    <TD><TT>&nbsp;&nbsp;&nbsp;&nbsp;&nbsp;&nbsp;</TT></TD>
    <TD><TT><B>No match to: </B>825.0443, 842.4580, 862.4260, 870.4858,=20
      1064.5038, 1064.5038, 1325.6378, 1325.6378, 1386.6757, 1425.6117,=20
      1425.6117, 1441.5897, 1441.5897, 1564.6396, 1564.6396, 1803.8376,=20
      1854.7872, 2027.7323, 2027.7323, 2415.1401, 2415.1401, 2926.3674,=20
      2926.3674</TT></TD></TR></TBODY></TABLE><BR>
<TABLE border=3D0 cellSpacing=3D0>
  <TBODY>
  <TR>
    <TD><TT><B><A name=3DHit49>49.</A>&nbsp;&nbsp;&nbsp;</B></TT></TD>
    <TD noWrap><TT><A=20
      =
href=3D"http://zxw-pc/mascot/cgi/protein_view.pl?file=3D../data/20121225/=
F002420.dat&amp;hit=3D49"=20
      =
target=3D_blank>gi|310689139</A>&nbsp;&nbsp;&nbsp;&nbsp;<B>Mass:</B>&nbsp=
;53296&nbsp;&nbsp;&nbsp;&nbsp;<B>Score:</B>&nbsp;161&nbsp;&nbsp;&nbsp;&nb=
sp;<B>Expect:</B>&nbsp;1.5e-010&nbsp;&nbsp;<B>Matches:</B>&nbsp;8</TT></T=
D></TR>
  <TR>
    <TD>&nbsp;</TD>
    <TD noWrap><TT>6-phosphogluconate dehydrogenase [Pinus=20
  sylvestris]</TT></TD></TR></TBODY></TABLE>
<TABLE border=3D0 cellSpacing=3D0 cellPadding=3D0>
  <TBODY>
  <TR>
    <TD><TT>&nbsp;&nbsp;&nbsp;&nbsp;&nbsp;&nbsp;</TT></TD>
    <TD align=3Dright><TT><B>Observed&nbsp;&nbsp;</B></TT></TD>
    <TD noWrap align=3Dright><TT><B>Mr(expt)&nbsp;&nbsp;</B></TT></TD>
    <TD noWrap align=3Dright><TT><B>Mr(calc)&nbsp;&nbsp;</B></TT></TD>
    <TD align=3Dright><TT><B>&nbsp;ppm&nbsp;&nbsp;</B></TT></TD>
    <TD align=3Dright><TT><B>Start&nbsp;</B></TT></TD>
    <TD align=3Dright><TT><B>&nbsp;</B></TT></TD>
    <TD align=3Dright><TT><B>End&nbsp;</B></TT></TD>
    <TD align=3Dright><TT><B>Miss&nbsp;</B></TT></TD>
    <TD align=3Dright><TT><B>Ions&nbsp;</B></TT></TD>
    <TD><TT><B>&nbsp;Peptide</B></TT></TD></TR>
  <TR>
    <TD align=3Dright>&nbsp;</TD>
    <TD align=3Dright><TT>730.3709&nbsp;&nbsp;</TT></TD>
    <TD align=3Dright><TT>729.3636&nbsp;&nbsp;</TT></TD>
    <TD align=3Dright><TT>729.4021&nbsp;&nbsp;</TT></TD>
    <TD noWrap align=3Dright><TT>-52.82&nbsp;</TT></TD>
    <TD align=3Dright><TT>325&nbsp;</TT></TD>
    <TD noWrap align=3Dright><TT>-&nbsp;</TT></TD>
    <TD align=3Dright><TT>330&nbsp;</TT></TD>
    <TD align=3Dright><TT>0&nbsp;&nbsp;</TT></TD>
    <TD noWrap align=3Dright><TT>---&nbsp;&nbsp;</TT></TD>
    <TD noWrap><TT>&nbsp;K.LIDDVR.R</TT></TD></TR>
  <TR>
    <TD align=3Dright>&nbsp;</TD>
    <TD align=3Dright><TT>734.3786&nbsp;&nbsp;</TT></TD>
    <TD align=3Dright><TT>733.3713&nbsp;&nbsp;</TT></TD>
    <TD align=3Dright><TT>733.4123&nbsp;&nbsp;</TT></TD>
    <TD noWrap align=3Dright><TT>-55.82&nbsp;</TT></TD>
    <TD align=3Dright><TT>376&nbsp;</TT></TD>
    <TD noWrap align=3Dright><TT>-&nbsp;</TT></TD>
    <TD align=3Dright><TT>381&nbsp;</TT></TD>
    <TD align=3Dright><TT>0&nbsp;&nbsp;</TT></TD>
    <TD noWrap align=3Dright><TT>---&nbsp;&nbsp;</TT></TD>
    <TD noWrap><TT>&nbsp;R.AIFLDR.I</TT></TD></TR>
  <TR>
    <TD align=3Dright>&nbsp;</TD>
    <TD align=3Dright><TT>847.3646&nbsp;&nbsp;</TT></TD>
    <TD align=3Dright><TT>846.3573&nbsp;&nbsp;</TT></TD>
    <TD align=3Dright><TT>846.4083&nbsp;&nbsp;</TT></TD>
    <TD noWrap align=3Dright><TT>-60.29&nbsp;</TT></TD>
    <TD align=3Dright><TT>42&nbsp;</TT></TD>
    <TD noWrap align=3Dright><TT>-&nbsp;</TT></TD>
    <TD align=3Dright><TT>48&nbsp;</TT></TD>
    <TD align=3Dright><TT>0&nbsp;&nbsp;</TT></TD>
    <TD noWrap align=3Dright><TT>---&nbsp;&nbsp;</TT></TD>
    <TD noWrap><TT>&nbsp;K.VDETVER.A</TT></TD></TR>
  <TR>
    <TD align=3Dright>&nbsp;</TD>
    <TD align=3Dright><TT>1052.4871&nbsp;&nbsp;</TT></TD>
    <TD align=3Dright><TT>1051.4798&nbsp;&nbsp;</TT></TD>
    <TD align=3Dright><TT>1051.5451&nbsp;&nbsp;</TT></TD>
    <TD noWrap align=3Dright><TT>-62.05&nbsp;</TT></TD>
    <TD align=3Dright><TT>29&nbsp;</TT></TD>
    <TD noWrap align=3Dright><TT>-&nbsp;</TT></TD>
    <TD align=3Dright><TT>37&nbsp;</TT></TD>
    <TD align=3Dright><TT>0&nbsp;&nbsp;</TT></TD>
    <TD noWrap align=3Dright><TT>---&nbsp;&nbsp;</TT></TD>
    <TD noWrap><TT>&nbsp;K.GFPISVYNR.S</TT></TD></TR>
  <TR>
    <TD align=3Dright>&nbsp;</TD>
    <TD align=3Dright><TT>1052.4871&nbsp;&nbsp;</TT></TD>
    <TD align=3Dright><TT>1051.4798&nbsp;&nbsp;</TT></TD>
    <TD align=3Dright><TT>1051.5451&nbsp;&nbsp;</TT></TD>
    <TD noWrap align=3Dright><TT>-62.05&nbsp;</TT></TD>
    <TD align=3Dright><TT>29&nbsp;</TT></TD>
    <TD noWrap align=3Dright><TT>-&nbsp;</TT></TD>
    <TD align=3Dright><TT>37&nbsp;</TT></TD>
    <TD align=3Dright><TT>0&nbsp;&nbsp;</TT></TD>
    <TD noWrap align=3Dright><TT>55&nbsp;&nbsp;</TT></TD>
    <TD noWrap><TT>&nbsp;K.GFPISVYNR.S</TT></TD></TR>
  <TR>
    <TD align=3Dright>&nbsp;</TD>
    <TD align=3Dright><TT>1258.4701&nbsp;&nbsp;</TT></TD>
    <TD align=3Dright><TT>1257.4628&nbsp;&nbsp;</TT></TD>
    <TD align=3Dright><TT>1257.5414&nbsp;&nbsp;</TT></TD>
    <TD noWrap align=3Dright><TT>-62.52&nbsp;</TT></TD>
    <TD align=3Dright><TT>454&nbsp;</TT></TD>
    <TD noWrap align=3Dright><TT>-&nbsp;</TT></TD>
    <TD align=3Dright><TT>463&nbsp;</TT></TD>
    <TD align=3Dright><TT>0&nbsp;&nbsp;</TT></TD>
    <TD noWrap align=3Dright><TT>---&nbsp;&nbsp;</TT></TD>
    <TD noWrap><TT>&nbsp;R.DYFGAHTYER.I</TT></TD></TR>
  <TR>
    <TD align=3Dright>&nbsp;</TD>
    <TD align=3Dright><TT>1258.4701&nbsp;&nbsp;</TT></TD>
    <TD align=3Dright><TT>1257.4628&nbsp;&nbsp;</TT></TD>
    <TD align=3Dright><TT>1257.5414&nbsp;&nbsp;</TT></TD>
    <TD noWrap align=3Dright><TT>-62.52&nbsp;</TT></TD>
    <TD align=3Dright><TT>454&nbsp;</TT></TD>
    <TD noWrap align=3Dright><TT>-&nbsp;</TT></TD>
    <TD align=3Dright><TT>463&nbsp;</TT></TD>
    <TD align=3Dright><TT>0&nbsp;&nbsp;</TT></TD>
    <TD noWrap align=3Dright><TT>75&nbsp;&nbsp;</TT></TD>
    <TD noWrap><TT>&nbsp;R.DYFGAHTYER.I</TT></TD></TR>
  <TR>
    <TD align=3Dright>&nbsp;</TD>
    <TD align=3Dright><TT>2509.0720&nbsp;&nbsp;</TT></TD>
    <TD align=3Dright><TT>2508.0647&nbsp;&nbsp;</TT></TD>
    <TD align=3Dright><TT>2508.2029&nbsp;&nbsp;</TT></TD>
    <TD noWrap align=3Dright><TT>-55.07&nbsp;</TT></TD>
    <TD align=3Dright><TT>189&nbsp;</TT></TD>
    <TD noWrap align=3Dright><TT>-&nbsp;</TT></TD>
    <TD align=3Dright><TT>210&nbsp;</TT></TD>
    <TD align=3Dright><TT>0&nbsp;&nbsp;</TT></TD>
    <TD noWrap align=3Dright><TT>---&nbsp;&nbsp;</TT></TD>
    <TD =
noWrap><TT>&nbsp;K.MVHNGIEYGDMQLIAEAYDVLK.S</TT></TD></TR></TBODY></TABLE=
>
<TABLE border=3D0 cellSpacing=3D0>
  <TBODY>
  <TR>
    <TD><TT>&nbsp;&nbsp;&nbsp;&nbsp;&nbsp;&nbsp;</TT></TD>
    <TD><TT><B>No match to: </B>825.0443, 842.4580, 862.4260, 870.4858,=20
      1064.5038, 1064.5038, 1325.6378, 1325.6378, 1386.6757, 1425.6117,=20
      1425.6117, 1441.5897, 1441.5897, 1564.6396, 1564.6396, 1803.8376,=20
      1854.7872, 2027.7323, 2027.7323, 2415.1401, 2415.1401, 2926.3674,=20
      2926.3674</TT></TD></TR></TBODY></TABLE><BR>
<TABLE border=3D0 cellSpacing=3D0>
  <TBODY>
  <TR>
    <TD><TT><B><A name=3DHit50>50.</A>&nbsp;&nbsp;&nbsp;</B></TT></TD>
    <TD noWrap><TT><A=20
      =
href=3D"http://zxw-pc/mascot/cgi/protein_view.pl?file=3D../data/20121225/=
F002420.dat&amp;hit=3D50"=20
      =
target=3D_blank>gi|310689137</A>&nbsp;&nbsp;&nbsp;&nbsp;<B>Mass:</B>&nbsp=
;53252&nbsp;&nbsp;&nbsp;&nbsp;<B>Score:</B>&nbsp;161&nbsp;&nbsp;&nbsp;&nb=
sp;<B>Expect:</B>&nbsp;1.5e-010&nbsp;&nbsp;<B>Matches:</B>&nbsp;8</TT></T=
D></TR>
  <TR>
    <TD>&nbsp;</TD>
    <TD noWrap><TT>6-phosphogluconate dehydrogenase [Pinus=20
  sylvestris]</TT></TD></TR></TBODY></TABLE>
<TABLE border=3D0 cellSpacing=3D0 cellPadding=3D0>
  <TBODY>
  <TR>
    <TD><TT>&nbsp;&nbsp;&nbsp;&nbsp;&nbsp;&nbsp;</TT></TD>
    <TD align=3Dright><TT><B>Observed&nbsp;&nbsp;</B></TT></TD>
    <TD noWrap align=3Dright><TT><B>Mr(expt)&nbsp;&nbsp;</B></TT></TD>
    <TD noWrap align=3Dright><TT><B>Mr(calc)&nbsp;&nbsp;</B></TT></TD>
    <TD align=3Dright><TT><B>&nbsp;ppm&nbsp;&nbsp;</B></TT></TD>
    <TD align=3Dright><TT><B>Start&nbsp;</B></TT></TD>
    <TD align=3Dright><TT><B>&nbsp;</B></TT></TD>
    <TD align=3Dright><TT><B>End&nbsp;</B></TT></TD>
    <TD align=3Dright><TT><B>Miss&nbsp;</B></TT></TD>
    <TD align=3Dright><TT><B>Ions&nbsp;</B></TT></TD>
    <TD><TT><B>&nbsp;Peptide</B></TT></TD></TR>
  <TR>
    <TD align=3Dright>&nbsp;</TD>
    <TD align=3Dright><TT>730.3709&nbsp;&nbsp;</TT></TD>
    <TD align=3Dright><TT>729.3636&nbsp;&nbsp;</TT></TD>
    <TD align=3Dright><TT>729.4021&nbsp;&nbsp;</TT></TD>
    <TD noWrap align=3Dright><TT>-52.82&nbsp;</TT></TD>
    <TD align=3Dright><TT>325&nbsp;</TT></TD>
    <TD noWrap align=3Dright><TT>-&nbsp;</TT></TD>
    <TD align=3Dright><TT>330&nbsp;</TT></TD>
    <TD align=3Dright><TT>0&nbsp;&nbsp;</TT></TD>
    <TD noWrap align=3Dright><TT>---&nbsp;&nbsp;</TT></TD>
    <TD noWrap><TT>&nbsp;K.LIDDVR.R</TT></TD></TR>
  <TR>
    <TD align=3Dright>&nbsp;</TD>
    <TD align=3Dright><TT>734.3786&nbsp;&nbsp;</TT></TD>
    <TD align=3Dright><TT>733.3713&nbsp;&nbsp;</TT></TD>
    <TD align=3Dright><TT>733.4123&nbsp;&nbsp;</TT></TD>
    <TD noWrap align=3Dright><TT>-55.82&nbsp;</TT></TD>
    <TD align=3Dright><TT>376&nbsp;</TT></TD>
    <TD noWrap align=3Dright><TT>-&nbsp;</TT></TD>
    <TD align=3Dright><TT>381&nbsp;</TT></TD>
    <TD align=3Dright><TT>0&nbsp;&nbsp;</TT></TD>
    <TD noWrap align=3Dright><TT>---&nbsp;&nbsp;</TT></TD>
    <TD noWrap><TT>&nbsp;R.AIFLDR.I</TT></TD></TR>
  <TR>
    <TD align=3Dright>&nbsp;</TD>
    <TD align=3Dright><TT>847.3646&nbsp;&nbsp;</TT></TD>
    <TD align=3Dright><TT>846.3573&nbsp;&nbsp;</TT></TD>
    <TD align=3Dright><TT>846.4083&nbsp;&nbsp;</TT></TD>
    <TD noWrap align=3Dright><TT>-60.29&nbsp;</TT></TD>
    <TD align=3Dright><TT>42&nbsp;</TT></TD>
    <TD noWrap align=3Dright><TT>-&nbsp;</TT></TD>
    <TD align=3Dright><TT>48&nbsp;</TT></TD>
    <TD align=3Dright><TT>0&nbsp;&nbsp;</TT></TD>
    <TD noWrap align=3Dright><TT>---&nbsp;&nbsp;</TT></TD>
    <TD noWrap><TT>&nbsp;K.VDETVER.A</TT></TD></TR>
  <TR>
    <TD align=3Dright>&nbsp;</TD>
    <TD align=3Dright><TT>1052.4871&nbsp;&nbsp;</TT></TD>
    <TD align=3Dright><TT>1051.4798&nbsp;&nbsp;</TT></TD>
    <TD align=3Dright><TT>1051.5451&nbsp;&nbsp;</TT></TD>
    <TD noWrap align=3Dright><TT>-62.05&nbsp;</TT></TD>
    <TD align=3Dright><TT>29&nbsp;</TT></TD>
    <TD noWrap align=3Dright><TT>-&nbsp;</TT></TD>
    <TD align=3Dright><TT>37&nbsp;</TT></TD>
    <TD align=3Dright><TT>0&nbsp;&nbsp;</TT></TD>
    <TD noWrap align=3Dright><TT>---&nbsp;&nbsp;</TT></TD>
    <TD noWrap><TT>&nbsp;K.GFPISVYNR.S</TT></TD></TR>
  <TR>
    <TD align=3Dright>&nbsp;</TD>
    <TD align=3Dright><TT>1052.4871&nbsp;&nbsp;</TT></TD>
    <TD align=3Dright><TT>1051.4798&nbsp;&nbsp;</TT></TD>
    <TD align=3Dright><TT>1051.5451&nbsp;&nbsp;</TT></TD>
    <TD noWrap align=3Dright><TT>-62.05&nbsp;</TT></TD>
    <TD align=3Dright><TT>29&nbsp;</TT></TD>
    <TD noWrap align=3Dright><TT>-&nbsp;</TT></TD>
    <TD align=3Dright><TT>37&nbsp;</TT></TD>
    <TD align=3Dright><TT>0&nbsp;&nbsp;</TT></TD>
    <TD noWrap align=3Dright><TT>55&nbsp;&nbsp;</TT></TD>
    <TD noWrap><TT>&nbsp;K.GFPISVYNR.S</TT></TD></TR>
  <TR>
    <TD align=3Dright>&nbsp;</TD>
    <TD align=3Dright><TT>1258.4701&nbsp;&nbsp;</TT></TD>
    <TD align=3Dright><TT>1257.4628&nbsp;&nbsp;</TT></TD>
    <TD align=3Dright><TT>1257.5414&nbsp;&nbsp;</TT></TD>
    <TD noWrap align=3Dright><TT>-62.52&nbsp;</TT></TD>
    <TD align=3Dright><TT>454&nbsp;</TT></TD>
    <TD noWrap align=3Dright><TT>-&nbsp;</TT></TD>
    <TD align=3Dright><TT>463&nbsp;</TT></TD>
    <TD align=3Dright><TT>0&nbsp;&nbsp;</TT></TD>
    <TD noWrap align=3Dright><TT>---&nbsp;&nbsp;</TT></TD>
    <TD noWrap><TT>&nbsp;R.DYFGAHTYER.I</TT></TD></TR>
  <TR>
    <TD align=3Dright>&nbsp;</TD>
    <TD align=3Dright><TT>1258.4701&nbsp;&nbsp;</TT></TD>
    <TD align=3Dright><TT>1257.4628&nbsp;&nbsp;</TT></TD>
    <TD align=3Dright><TT>1257.5414&nbsp;&nbsp;</TT></TD>
    <TD noWrap align=3Dright><TT>-62.52&nbsp;</TT></TD>
    <TD align=3Dright><TT>454&nbsp;</TT></TD>
    <TD noWrap align=3Dright><TT>-&nbsp;</TT></TD>
    <TD align=3Dright><TT>463&nbsp;</TT></TD>
    <TD align=3Dright><TT>0&nbsp;&nbsp;</TT></TD>
    <TD noWrap align=3Dright><TT>75&nbsp;&nbsp;</TT></TD>
    <TD noWrap><TT>&nbsp;R.DYFGAHTYER.I</TT></TD></TR>
  <TR>
    <TD align=3Dright>&nbsp;</TD>
    <TD align=3Dright><TT>2509.0720&nbsp;&nbsp;</TT></TD>
    <TD align=3Dright><TT>2508.0647&nbsp;&nbsp;</TT></TD>
    <TD align=3Dright><TT>2508.2029&nbsp;&nbsp;</TT></TD>
    <TD noWrap align=3Dright><TT>-55.07&nbsp;</TT></TD>
    <TD align=3Dright><TT>189&nbsp;</TT></TD>
    <TD noWrap align=3Dright><TT>-&nbsp;</TT></TD>
    <TD align=3Dright><TT>210&nbsp;</TT></TD>
    <TD align=3Dright><TT>0&nbsp;&nbsp;</TT></TD>
    <TD noWrap align=3Dright><TT>---&nbsp;&nbsp;</TT></TD>
    <TD =
noWrap><TT>&nbsp;K.MVHNGIEYGDMQLIAEAYDVLK.S</TT></TD></TR></TBODY></TABLE=
>
<TABLE border=3D0 cellSpacing=3D0>
  <TBODY>
  <TR>
    <TD><TT>&nbsp;&nbsp;&nbsp;&nbsp;&nbsp;&nbsp;</TT></TD>
    <TD><TT><B>No match to: </B>825.0443, 842.4580, 862.4260, 870.4858,=20
      1064.5038, 1064.5038, 1325.6378, 1325.6378, 1386.6757, 1425.6117,=20
      1425.6117, 1441.5897, 1441.5897, 1564.6396, 1564.6396, 1803.8376,=20
      1854.7872, 2027.7323, 2027.7323, 2415.1401, 2415.1401, 2926.3674,=20
      2926.3674</TT></TD></TR></TBODY></TABLE><BR>
<H3>Search Parameters</H3><FONT face=3D"Courier =
New,Courier,monospace"><PRE><B>Type of search         : MS/MS Ion =
Search</B>
<B>Enzyme                 : Trypsin</B>
<B>Variable modifications : <A =
href=3D"http://zxw-pc/mascot/cgi/client.pl?modification&amp;mod_name=3DOx=
idation+%28M%29&amp;file=3D../data/20121225/F002420.dat" =
target=3D_blank>Oxidation (M)</A></B>
<B>Mass values            : Monoisotopic</B>
<B>Protein Mass           : Unrestricted</B>
<B>Peptide Mass Tolerance : =C2=B1 100 ppm</B>
<B>Fragment Mass Tolerance: =C2=B1 0.8 Da</B>
<B>Max Missed Cleavages   : 1</B>
<B>Instrument type        : MALDI-TOF-TOF</B>
<A name=3DQuery1><B>Query1 (730.3709,1+)   </A>: &lt;no title&gt;</B>
<A name=3DQuery2><B>Query2 (734.3786,1+)   </A>: &lt;no title&gt;</B>
<A name=3DQuery3><B>Query3 (825.0443,1+)   </A>: &lt;no title&gt;</B>
<A name=3DQuery4><B>Query4 (842.4580,1+)   </A>: &lt;no title&gt;</B>
<A name=3DQuery5><B>Query5 (847.3646,1+)   </A>: &lt;no title&gt;</B>
<A name=3DQuery6><B>Query6 (862.4260,1+)   </A>: &lt;no title&gt;</B>
<A name=3DQuery7><B>Query7 (870.4858,1+)   </A>: &lt;no title&gt;</B>
<A name=3DQuery8><B>Query8 (1052.4871,1+)  </A>: &lt;no title&gt;</B>
<A name=3DQuery9><B>Query9 (1052.4871,1+)  </A>: Label: K13, Spot_Id: =
795045, Peak_List_Id: 465132, MSMS Job_Run_Id: 23273, Comment: </B>
<A name=3DQuery10><B>Query10 (1064.5038,1+) </A>: &lt;no title&gt;</B>
<A name=3DQuery11><B>Query11 (1064.5038,1+) </A>: Label: K13, Spot_Id: =
795045, Peak_List_Id: 465137, MSMS Job_Run_Id: 23273, Comment: </B>
<A name=3DQuery12><B>Query12 (1258.4701,1+) </A>: &lt;no title&gt;</B>
<A name=3DQuery13><B>Query13 (1258.4701,1+) </A>: Label: K13, Spot_Id: =
795045, Peak_List_Id: 465134, MSMS Job_Run_Id: 23273, Comment: </B>
<A name=3DQuery14><B>Query14 (1325.6378,1+) </A>: &lt;no title&gt;</B>
<A name=3DQuery15><B>Query15 (1325.6378,1+) </A>: Label: K13, Spot_Id: =
795045, Peak_List_Id: 465133, MSMS Job_Run_Id: 23273, Comment: </B>
<A name=3DQuery16><B>Query16 (1386.6757,1+) </A>: &lt;no title&gt;</B>
<A name=3DQuery17><B>Query17 (1425.6117,1+) </A>: &lt;no title&gt;</B>
<A name=3DQuery18><B>Query18 (1425.6117,1+) </A>: Label: K13, Spot_Id: =
795045, Peak_List_Id: 465136, MSMS Job_Run_Id: 23273, Comment: </B>
<A name=3DQuery19><B>Query19 (1441.5897,1+) </A>: &lt;no title&gt;</B>
<A name=3DQuery20><B>Query20 (1441.5897,1+) </A>: Label: K13, Spot_Id: =
795045, Peak_List_Id: 465140, MSMS Job_Run_Id: 23273, Comment: </B>
<A name=3DQuery21><B>Query21 (1564.6396,1+) </A>: &lt;no title&gt;</B>
<A name=3DQuery22><B>Query22 (1564.6396,1+) </A>: Label: K13, Spot_Id: =
795045, Peak_List_Id: 465138, MSMS Job_Run_Id: 23273, Comment: </B>
<A name=3DQuery23><B>Query23 (1803.8376,1+) </A>: &lt;no title&gt;</B>
<A name=3DQuery24><B>Query24 (1854.7872,1+) </A>: &lt;no title&gt;</B>
<A name=3DQuery25><B>Query25 (2027.7323,1+) </A>: &lt;no title&gt;</B>
<A name=3DQuery26><B>Query26 (2027.7323,1+) </A>: Label: K13, Spot_Id: =
795045, Peak_List_Id: 465135, MSMS Job_Run_Id: 23273, Comment: </B>
<A name=3DQuery27><B>Query27 (2415.1401,1+) </A>: &lt;no title&gt;</B>
<A name=3DQuery28><B>Query28 (2415.1401,1+) </A>: Label: K13, Spot_Id: =
795045, Peak_List_Id: 465141, MSMS Job_Run_Id: 23273, Comment: </B>
<A name=3DQuery29><B>Query29 (2509.0720,1+) </A>: &lt;no title&gt;</B>
<A name=3DQuery30><B>Query30 (2926.3674,1+) </A>: &lt;no title&gt;</B>
<A name=3DQuery31><B>Query31 (2926.3674,1+) </A>: Label: K13, Spot_Id: =
795045, Peak_List_Id: 465139, MSMS Job_Run_Id: 23273, Comment: </B>
</PRE></FONT>
<P>
<TABLE border=3D2 cellSpacing=3D2 cellPadding=3D1 width=3D"100%">
  <TBODY>
  <TR>
    <TD noWrap align=3Dcenter><B>Mascot:</B>&nbsp; <A=20
      =
href=3D"http://www.matrixscience.com/">http://www.matrixscience.com/</A> =

  </TD></TR></TBODY></TABLE></P></BODY></HTML>

------=_NextPart_000_0000_01CDE361.02711270
Content-Type: image/gif
Content-Transfer-Encoding: base64
Content-Location: http://zxw-pc/mascot/images/88x31_logo_white.gif

R0lGODlhWAAfANX/AMDAwP/v7//f3//Pz/+/v/+vr/+fn/+Pj/9/f/9wcP9gYP9QUP9AQP8wMP8g
IP8QEP8AAO/v/+/v79/f/9/f38/P/8/Pz7+//7+/v6+v/6+vr5+f/5+fn4+P/4+Pj39//39/f3Bw
/3BwcGBg/2BgYFBQ/1BQUEBA/0BAQDAw/zAwMCAg/yAgIBAQ/xAQEAAA/wAAAAAAAAAAAAAAAAAA
AAAAAAAAAAAAAAAAAAAAAAAAAAAAAAAAAAAAAAAAAAAAACH5BAEAAAAALAAAAABYAB8AQAb/QIBw
SCwaj8ikcslsEl0wTDHz+bxOgMrp8mpFiJFThfsyjl4j82tVLaVGk+Hq1TF2ut8jCkYRSkgcToKD
hIQUKiBCHnxEAghDBA8QQg4QBEQBQwyWQ5ICAAsBAZcACKQJEAsMQgQQk5hCAhAPlAACn0MkUYMS
HCIaABMfJychRSPEH0YbWEMXJyUhxCPSJQAb0icjH8gfeRvIxRnXxCfeGcQlFwAWIn1HLC7vQhtl
AFZ1ES0v6/QrRGSIWPlXpF6LISWuVNgA4EyaIRta9Jvw4kUcInsCDZEARcqQBQ6I0AJQAEIDIgQU
xJo1pOQqIQFUCmFQyYAQAzZBQXikqYAQ/wQQZAIgkFPIHmCFkipdyrSp06eDSLiQUDBhM3JrjFSY
Y++aMgAnXnwdUUFIwodgX1gTso/hkAgVK0w4Ma4IBxZHQMDACzCNlRJiKFokEu5EiopFrFwdYiWF
EC5rhYQ1BqbEhsN1inCE4YGIBBAo5kEdrRS0EQkwEhEp0AABAgYGeA6liUBBAgOXFDDYvUDA7t+/
LxHYzTPAb1wHHCxAsMBAgtnAf2cawsGFhSIUYOwiAtSVgwFCDphM4mmlpQQhiSgQMMBVAAEyNx1A
UtJBgQVCh2DQjoRE5yEOODDdAA+AV0oqMClgoAIQzDcTJwAE8Fp4zwEIwXQANABBTillEv9AeREu
px8LGpFm4okopqjiiiyOxoEKHg2xz2Jn8KPVPkSYA0AGeDT0EI8v5HEYWiG84BhEiAEQARueoXDd
EYv8R0QKij2GzAtuvVUCkIwJUUFFF30l2EVf2nhNVkWEBVhZRnDASBH7wUBVjhEoFkYEZ3w1BFkA
BESEYGy+1dYFH6wQaJ89HgMmlDC4cIQIMJBQRAlxWNHCOEWi5ZUzSQqhzwt1ETGHW1UKMSYRFaRQ
1h1HErEIX3ZZl2NFjo2QRglcpZBBBIehIcQIuQpzwj4tnHDRXMSKseMaHzxT0QppZNArFh/0ukI/
RqlQhAkmiNbitwBIoMKTG71ZxC1JEIDsYYqjJEUBCSB4q5dqQrSHS3s5GRDUEAmMpFNRlZBigL/i
PTCggBFqCLBMAcwyHQInDWFBpEfooi0RmzBAyiMfQhieTwdW+C8ABxCA7lAIoLKAEKGQBEF6H1n4
SSjqDpHddkS4KakRBWzCEgDyIaHvyj8FVcADRdkiU00JgNcwBLgYsQkC+pJChF4oHDFxEQnIBnTE
AauXSXswDy2ETwl8YtwQ7TVY78uNyMQgT5e0LMTEUua1swAF9MybgT8FiN8n8Emi8QALuLJAAgxI
ou4mD8h2QH4BLPBAA8tlMpwrtvmcCQgieDAnuKQXEgQAOw==

------=_NextPart_000_0000_01CDE361.02711270
Content-Type: application/octet-stream
Content-Transfer-Encoding: base64
Content-Location: http://zxw-pc/mascot/cgi/score_gif.pl?score_gif_217936649635

R0lGODlhkAHIAMIAAP///wAAAP8AAAD/AAAA/wAAAAAAAAAAACH5BAEAAAAALAAAAACQAcgAAAP+
CLrc/jDKSau9OOvNu/9gKI5kaZ5oqq5s675wLM90bd94ru987//AoHBILBqPyKRyyWw6n9CodEqt
Wq/YrHbL7Xq/4LB4TC6bz+i0es1uu9/wuHxOr98IeHtRwO/39XQEgEN+hYNMAQqJKYKHQIV+jkmL
iYsnjZI9kH+ZRpWKjJ2amwKiRZ8AliaYpjikpa1DlCqssTWvtmi1uTK4vEKqq7+3pMM9qsEku8Yt
vsw5yJd5h8401c80AdrbycqO173F2Djdl9/ixJvjX8t04DHv61ftc/Ev9vIy5SH0cvjN6PLBqMRt
H4h+cf6xUCgQRTQUCOEwVDGxIZOIbyqi0Gj+MQlGNxxNhOzYoeC2UNQCzhhJ0oNBftM2sEwyU0TN
lhpeivj44KYRnx+A4rSgk18HoYRUhlM3VIVJbShlKr2ClEPVpneOTrVyVUNXrDR4Ovjqg+wFs2Bh
iG2AdkdbCm/TsljLIK6rrffwyjVCd4HdG38hBN4rzKreKYPHHiYspK+CxCsXr4AssOjBmF4lQ6Hs
VzPjCpYse3AMgDMM06U9f54Qeq5WpltQox73NGpm2Fpkq14N2rVh3Fl0A+dNhPRsgMPh7SYegRut
15C6CI/O/MNDCrUiGl++ZLqh6i4ZFMUsCOH25Fy5kziO7XqE8gsw9TtPPbb6Eezbn7QgP77+BPrf
2YdeXgOCF1V/8eGhIICRcOFdgwa+gCAA80EXYG732ZRhhBqwAt9/FkKIYYHI1cchLQv6NwGDnAho
YmQknmgDi3xItyEI+cnYAI2wuHghjC/qqAOPNsY42Y3ViTZaiC2OGKRyRgoJSgtEOoikBzkao+SS
vz2ZXpQpZKkllUzWaCWYG13Jm0nSVOmjiED+KCUObjopJ5RezukAVCvUGZyaXd6pZwOobImBn1g8
2OSgDxRqWwZinqComYxC4ChEZfZoJ5xL5VlpKvthGiinVAEqFZqfmjPqoomaepunlTr3KAaRiuQq
pLfu5V4JiJaKqq2/nrirN6tSuimreAr+muosbWZaJKwL5QrWU4Ze0OuX0B4ZbKojXFvFpJpyu0BB
s54lLQ/gikuoC95Ska664oWq6qnZbnZuBbXmUu0G7SJ2L1z/NsWmqPQq627AEuR7Yr9SvAsvqLLO
+6rB/m6LH8LTPldsuK1arKHHMu67Ima4gvwTxoKhjJXI2Dl7Zr1hqtwRueVaoPDFJgclM7wMR+Gw
uNTWjO/OnVIcbc7g8UnwxKRia7S2MEuptNAAI52U1Rs/DCq7Lr+J7GlEyxP00iVH3cTPWvtWcNPf
hv2Y25Uq2PWxxsbJdtqFrf1121jrXTfeVE9w88dmA1s44PzO/WffTO+NeLeKd3z4enD+f9qzvYyX
/fTjXPrNsa+T4xw65xVc/gTapD+woFimO4F66jty0PrZcA9uUYqHRg765jFnPueEqq8+OxOvw656
7lm/zHuavjPKuu5O313i8oAD33LyXv+drPSwy428589Sb7j4xl8PvvLcQ01++SBiT/fnYDdP+vDd
1V553NDzPXoItoNHvxLFY5/s8ncw+Q3NgNUjGa300r+62A+BiGtXAzsDwYTdz3kEnODbKhgBDfJG
ghdcIAdTNkKtgbCE/Hvg/gTIgBOusGjpo0gI9eTC9dkggCzMQA1jiC4V2jCHLczgDG3mQx4C8T1C
RCGOiui4I5YuiS/cXhOPFkX2ee/+fCT0FA4bpz0KVlGAO3TcFjV3Nw+uJoxd3OAXsZjCApnxM2iE
nxp/2MYv4uONjImjBZXoQKzdcYhS0mMHmZhGNiqGj+ISZBbpuEQ/MhCQQlJkTwgpR0OyBZI6kuQh
18jFSnZyj5w0niYvicg5GrFqWsSkjEbZx1CK0I6PLGXcFGguN8bSlbWEpS1laTkoGmyMr/ylKhfm
yzJSknK7xOX8iinGY4pOmLzEn/s2CU1lHlCXqYwmBqdJymxaE5WMbGU1w5lDVnqRnAT85CC1OShz
mnKK6jul4G6JTjAys5DAzOU45enEIHJTnMaUZVX+yE4a3rOS+SRiMuspSloq1Jv++4SnDB25UH6C
ZJgSI2MzKyrR3mEzooXUAx4H+M9zBvSb86QoRC3ahpEmrqTvxKczCQdST9rBpR06KCgZqk6anpSn
Y8CpDnW6TpTulKWT5GhIb4rRvPU0qSvtKPM++lOkrmGkdHFnagQKKIIaNXs2DcKHrEXURVq1kVTd
6FffdxEV8aesUAVqMM8KULXKNQxvtN6K4EpNumKpq/T06xny6tbgCe+wiE2sYhfL2MY69rGQjaxk
J0vZylr2spjNrGYTyzUFPK9zJAXtSztAmsKONrSk/UBpKXQQ1bqWa2tZrWxbK9qcvja1tbUtbnfL
29P6tk+6Re1vgzvc7/WWuMj+Ta5xi7tc5ZK1MbcVLnPfmtuhVve516XucZ2rXen2YLbZ7e50nxjd
8Zpvu821bnjPa95+uve98I2vfMnkWdyxVg5XvK9p3+C91e23ITHZxVjdgKCxDpjA/hGwfm+nX9zp
FcH9eTCE+/vffEzIwHNoRIQrzAYNJ5jD61gGhuNw4QZn+HgSloeITQwHD33Ys/iFwIhJUmLWrlYL
Ct4wiWMHYxu3xL8UIg9+7ZudDDtYyPNNspKXzOQmO/nJUI6ylA8RMQroREnymjIzWtObEXBZy1se
Vyq2pgg+RSxUSiOIpfaUZjOTGWJgnkNr3Mzl63zZzY2685hBQWcxxxkOsgpQRp3jhWY/73nNh57S
mAVd5T+zQdDrmtKwDv3lNUOaz5F2dBwubWhmoSLTle40pUfNaU2/odRlRkZo2sysRBN6XKxWNKxZ
Zupa2/rWuJ5CAgAAOw==

------=_NextPart_000_0000_01CDE361.02711270
Content-Type: application/octet-stream
Content-Transfer-Encoding: quoted-printable
Content-Location: http://zxw-pc/mascot/templates/browser.js

	var browser_EXCLUDE =3D 1;=20
	var browser_IE =3D 0;=20
	var browser_IE4 =3D 0;=20
	var browser_IE5 =3D 0;=20
	var browser_IE6 =3D 0;
	var browser_MZ7 =3D 0;
	var browser_NS3 =3D 0;
	var browser_NS4 =3D 0;
	var browser_NS6 =3D 0;=20
	var browser_NS7 =3D 0;=20
	var browser_OP5 =3D 0;=20
	var browser_OP6 =3D 0;
	var browser_OP7 =3D 0;
	var browser_KDE =3D 0;
	var browser_SAF =3D 0;

	var agt=3Dnavigator.userAgent.toLowerCase();

  if(typeof navigator.vendor !=3D "undefined" && navigator.vendor =3D=3D =
"KDE"){
  	var thisKDE =3D agt;
  	var splitKDE =3D thisKDE.split("konqueror/");
  	var aKDE =3D splitKDE[1] . split("; ");
  	var KDEn =3D parseFloat(aKDE[0]);
  	if (KDEn >=3D 2.2) {
  		browser_KDE =3D 1;
  //		browser_NS6 =3D 1;
  		browser_EXCLUDE =3D 0;
  	}
  }

  else if(agt.indexOf('webtv') !=3D -1){browser_EXCLUDE =3D 1;}
 =20
  else if(typeof window.opera !=3D "undefined"){
  	browser_EXCLUDE =3D 0;
  	if(agt.indexOf("opera/5") !=3D -1 || agt.indexOf("opera 5") !=3D =
-1){browser_OP5 =3D 1;}
  	if(agt.indexOf("opera/6") !=3D -1 || agt.indexOf("opera 6") !=3D =
-1){browser_OP6 =3D 1;}
  	if(agt.indexOf("opera/7") !=3D -1 || agt.indexOf("opera 7") !=3D =
-1){browser_OP7 =3D 1;}
  }
 =20
  else if(typeof document.all !=3D "undefined"){
  	browser_EXCLUDE =3D 0;
  	browser_IE =3D 1;
  	if(typeof document.getElementById !=3D "undefined"){
  		browser_IE5 =3D 1;
  		if(agt.indexOf("msie 6") !=3D -1){
  			browser_IE6 =3D 1;
  		}
  	}
  	else{browser_IE4 =3D 1;}
  }
 =20
  else if(typeof document.getElementById !=3D "undefined"){
  	browser_EXCLUDE =3D 0;
  	if(agt.indexOf("netscape/6") !=3D -1 || agt.indexOf("netscape6") !=3D =
-1){browser_NS6 =3D 1;}
  	else if(agt.indexOf("netscape/7") !=3D -1 || agt.indexOf("netscape7") =
!=3D -1){browser_NS6 =3D 1; browser_NS7 =3D 1;}
  	else if(agt.indexOf("gecko") !=3D -1){browser_NS6 =3D 1; browser_MZ7 =
=3D 1;}
  	if(agt.indexOf("safari") !=3D -1 || (typeof document.childNodes !=3D =
"undefined" && typeof document.all =3D=3D "undefined" && typeof =
navigator.taintEnabled =3D=3D "undefined")){browser_MZ7 =3D 0; =
browser_NS6 =3D 1; browser_SAF =3D 1;}
  }
 =20
  else if((agt.indexOf('mozilla') !=3D -1) && =
(parseInt(navigator.appVersion) >=3D 3)){
  	browser_EXCLUDE =3D 0;
  	if (parseInt(navigator.appVersion) >=3D 4) {
    	browser_NS4 =3D 1;
  	} else {
    	browser_NS3 =3D 1;
  	}
  	if(typeof navigator.mimeTypes['*'] =3D=3D "undefined"){
  		browser_EXCLUDE =3D 1;
  		browser_NS4 =3D 0;
    	browser_NS3 =3D 0;
  	}
  }
 =20
  if(agt.indexOf('escape') !=3D -1){browser_EXCLUDE =3D 1; browser_NS3 =
=3D 0; browser_NS4 =3D 0;}
 =20
  if(typeof navigator.__ice_version !=3D "undefined"){browser_EXCLUDE =
=3D 1; browser_IE4 =3D 0;}

	var sTemp =3D "Browser detected as ";
	if (browser_EXCLUDE) { sTemp +=3D "EXCLUDE " }
	if (browser_IE)  { sTemp +=3D "IE " }
	if (browser_IE4) { sTemp +=3D "IE4 " }
	if (browser_IE5) { sTemp +=3D "IE5 " }
	if (browser_IE6) { sTemp +=3D "IE6 " }
	if (browser_MZ7) { sTemp +=3D "MZ7 " }
	if (browser_NS3) { sTemp +=3D "NS3 " }
	if (browser_NS4) { sTemp +=3D "NS4 " }
	if (browser_NS6) { sTemp +=3D "NS6 " }
	if (browser_NS7) { sTemp +=3D "NS7 " }
	if (browser_OP5) { sTemp +=3D "OP5 " }
	if (browser_OP6) { sTemp +=3D "OP6 " }
	if (browser_OP7) { sTemp +=3D "OP7 " }
	if (browser_KDE) { sTemp +=3D "KDE " }
	if (browser_SAF) { sTemp +=3D "SAF " }
//	alert(sTemp);

------=_NextPart_000_0000_01CDE361.02711270--
