# Supplementary material for: Proteomic Analyses Provide Novel Insights into Plant Growth and Ginsenoside Biosynthesis in Forest Cultivated Panax ginseng (F. Ginseng)
Source: Front Plant Sci. 2016 Jan 26;7:1. doi: 10.3389/fpls.2016.00001 (PMC4726751; doi:10.3389/fpls.2016.00001)
Supplement: Supplementary file 6 [file DataSheet1.ZIP › The raw files of MS/the raw files of MALDI-TOFTOF MS/K14.mht]

From: =?gb2312?B?08kgV2luZG93cyBJbnRlcm5ldCBFeHBsb3JlciA5ILGjtOY=?=
Subject: Protein Summary Report (Project: zxw, Spot Set: zxw\20121225, Label: K14, Spot Id: 795046, Peak List Id: 464833, MS Job Run Id: 23272)
Date: Wed, 26 Dec 2012 12:03:33 +0800
MIME-Version: 1.0
Content-Type: multipart/related;
	type="text/html";
	boundary="----=_NextPart_000_0000_01CDE361.06FC8E00"
X-MimeOLE: Produced By Microsoft MimeOLE V6.1.7601.17609

���� MIME ��ʽ�Ķ෽�ʼ���

------=_NextPart_000_0000_01CDE361.06FC8E00
Content-Type: text/html;
	charset="utf-8"
Content-Transfer-Encoding: quoted-printable
Content-Location: http://zxw-pc/mascot/cgi/master_results.pl?file=..%2Fdata%2F20121225%2FF002421.dat&REPTYPE=protein&_sigthreshold=0.05&REPORT=50&_server_mudpit_switch=99999999&_ignoreionsscorebelow=0&_showsubsets=0&_showpopups=TRUE&_sortunassigned=scoredown&_requireboldred=0

=EF=BB=BF<!DOCTYPE HTML PUBLIC "-//W3C//DTD HTML 4.0 Transitional//EN">
<!-- 0 seconds --><!-- 0 seconds --><!-- 0 seconds =
--><HTML><HEAD><TITLE>Protein Summary Report (Project: zxw, Spot Set: =
zxw\20121225, Label: K14, Spot Id: 795046, Peak List Id: 464833, MS Job =
Run Id: 23272)</TITLE>
<META content=3D"text/html; charset=3Dutf-8" http-equiv=3DContent-Type>
<STYLE type=3Dtext/css>.tooltip {
	POSITION: absolute; VISIBILITY: hidden; TOP: 0px; LEFT: 0px
}
</STYLE>

<SCRIPT language=3DJavaScript type=3Dtext/javascript=20
src=3D"http://zxw-pc/mascot/templates/browser.js"></SCRIPT>

<SCRIPT language=3DJavaScript>=0A=
<!-- Begin hiding Javascript from old browsers.=0A=
 =0A=
  var arrayReady=3D0;=0A=
  =0A=
  if (document.images){=0A=
    redBall =3D new Image();=0A=
    redBall.src =3D "../images/red_ball_white.gif";  =0A=
    cyanBall =3D new Image();=0A=
    cyanBall.src =3D "../images/cyan_ball_white.gif";  =0A=
  }=0A=
  =0A=
  function cover(hit,query,protSeq){=0A=
    document.Results.OV_Title.value =3D queryTitle[query];=0A=
    document.Results.OV_Accession.value =3D protName[hit];=0A=
    document.Results.OV_Sequence.value =3D protSeq;=0A=
    if (hit =3D=3D 0) {=0A=
      self.status =3D queryTitle[query];=0A=
    } else {=0A=
      self.status =3D protName[hit] + ": " + protSeq;=0A=
    }=0A=
    if (protSeq !=3D "" && document.fred && arrayReady =3D=3D 1){=0A=
      var i =3D 0;=0A=
      var element =3D 0;=0A=
      element =3D eval(protSeq+"["+i+"]");=0A=
      while(element) {=0A=
        document.images[element].src =3D redBall.src;=0A=
        i++;=0A=
        element =3D eval(protSeq+"["+i+"]");=0A=
      }=0A=
    }=0A=
  }=0A=
=0A=
  function uncover(hit,query,protSeq){=0A=
    document.Results.OV_Title.value =3D "-Query-";=0A=
    document.Results.OV_Accession.value=3D"-Accession-";=0A=
    document.Results.OV_Sequence.value=3D"-Sequence-";=0A=
    self.status=3D"";=0A=
    if (protSeq !=3D "" && document.fred && arrayReady =3D=3D 1){=0A=
      var i =3D 0;=0A=
      var element =3D 0;=0A=
      element =3D eval(protSeq+"["+i+"]");=0A=
      while(element) {=0A=
        document.images[element].src =3D cyanBall.src;=0A=
        i++;=0A=
        element =3D eval(protSeq+"["+i+"]");=0A=
      }=0A=
    }=0A=
  }=0A=
=0A=
  function checkQuery(checkState,numChecks,form){=0A=
    if (numChecks =3D=3D 1){=0A=
      form.QUE.checked =3D checkState;=0A=
    } else {=0A=
      for (var i =3D 0; i < form.elements.length; i++) {=0A=
        if (form.elements[i].name =3D=3D "QUE"){=0A=
          form.elements[i].checked =3D checkState;=0A=
        }=0A=
      }=0A=
    }=0A=
  }=0A=
=0A=
  function SaveClicks(checkBox,form){=0A=
    if (form.ErrTolRepeat && form.ErrTolRepeat.checked) {=0A=
      return;=0A=
    }=0A=
    var checkState =3D checkBox.checked;=0A=
    var thisHit =3D 0;=0A=
    for (var i =3D 0; i < form.elements.length; i++) {=0A=
      if (thisHit =3D=3D 1){=0A=
        if (form.elements[i].name =3D=3D "QUE") {=0A=
          form.elements[i].checked =3D !checkState;=0A=
        } else {=0A=
          break;=0A=
        }=0A=
      } else {=0A=
        if (form.elements[i] =3D=3D checkBox){=0A=
          thisHit =3D 1;=0A=
        }=0A=
      }=0A=
    }=0A=
  }=0A=
=0A=
  function unMatched(form){=0A=
    var numMisses =3D 0;=0A=
    for (var i =3D 0; i < form.elements.length; i++) {=0A=
      if (form.elements[i].name =3D=3D "MISSES"){=0A=
        numMisses++;=0A=
      } =0A=
    }=0A=
    if (numMisses < 1) {=0A=
      alert("No unmatched mass values to be searched");=0A=
      return false;=0A=
    }=0A=
    for (var i =3D 0; i < form.elements.length; i++) {=0A=
      if (form.elements[i].name =3D=3D "QUE"){=0A=
        form.elements[i].name =3D "DUMMY";=0A=
      } =0A=
    }=0A=
    for (var i =3D 0; i < form.elements.length; i++) {=0A=
      if (form.elements[i].name =3D=3D "MISSES"){=0A=
        form.elements[i].name =3D "QUE";=0A=
      } =0A=
    }=0A=
    form.submit();=0A=
    return true;=0A=
  }=0A=
=0A=
  function setReFormatAction(form){=0A=
    if (form.REPTYPE.options[form.REPTYPE.selectedIndex].value =3D=3D =
"export"){=0A=
      form.action =3D "./export_dat_2.pl";=0A=
    } else if (form.REPTYPE.options[form.REPTYPE.selectedIndex].value =
=3D=3D "family") {=0A=
      form.action =3D "./master_results_2.pl";=0A=
    } else {=0A=
      form.action =3D "./master_results.pl";=0A=
    }=0A=
  }=0A=
  =0A=
  function chooseQueryList(form) {=0A=
    var formatForm =3D window.document.forms['Re-format'];=0A=
    if (formatForm._querylist.value =3D=3D 'unassigned') {=0A=
      form.QUERYLIST.value =3D queryListUnassigned;=0A=
    } else if (formatForm._querylist.value =3D=3D 'identity') {=0A=
      form.QUERYLIST.value =3D queryListIdentity;=0A=
    } else if (formatForm._querylist.value =3D=3D 'homology') {=0A=
      form.QUERYLIST.value =3D queryListHomology;=0A=
    } else {=0A=
      form.QUERYLIST.value =3D "All";=0A=
    }=0A=
    return true;=0A=
  }=0A=
    =0A=
  function makeAccessionString(form){=0A=
    if (!form.ErrTolRepeat || !form.ErrTolRepeat.checked) {=0A=
      form.ACCESSION.value =3D "";=0A=
      return true;=0A=
    }=0A=
    var tempString =3D "";=0A=
    var numAccessions =3D 1;=0A=
    for (var i =3D 0; i < form.elements.length; i++) {=0A=
      if (form.elements[i].name =3D=3D "INCLUDE" && =
form.elements[i].checked){=0A=
        tempString =3D tempString + =
unescape(et_list[form.elements[i].value]) + ",";=0A=
      }=0A=
    }=0A=
    if (tempString =3D=3D "") {=0A=
      alert("No hits selected for error tolerant search");=0A=
      return false;=0A=
    }=0A=
    tempString =3D tempString.substring(0, tempString.length - 1);=0A=
    form.ACCESSION.value =3D tempString;=0A=
    checkQuery(1,41, form);=0A=
    return true;=0A=
  }=0A=
=0A=
  function clearEl() {}=0A=
=0A=
  function makeArchive(form){=0A=
    var tempUrl =3D =
"http://zxw-pc/mascot/cgi/master_results.pl?file=3D..%2Fdata%2F20121225%2=
FF002421.dat;REPTYPE=3Darchive;_sigthreshold=3D0.05;REPORT=3D50;_server_m=
udpit_switch=3D99999999;_ignoreionsscorebelow=3D0;_showsubsets=3D0;_showp=
opups=3DTRUE;_sortunassigned=3Dscoredown;_requireboldred=3D0&INTERMEDIATE=
=3D%2e%2e%2fdata%2f20121225%2fF002421%2edat";    for (var i =3D 0; i < =
form.elements.length; i++) {=0A=
      if (form.elements[i].name =3D=3D "INCLUDE" && =
form.elements[i].checked){=0A=
        tempUrl =3D tempUrl + "&INCLUDE=3D" + form.elements[i].value;=0A=
      }=0A=
    }=0A=
    window.location.href =3D tempUrl;=0A=
  }=0A=
=0A=
// End hiding Javascript from old browsers. -->=0A=
</SCRIPT>

<META name=3DGENERATOR content=3D"MSHTML 9.00.8112.16457"></HEAD>
<BODY aLink=3D#0000ff bgColor=3D#ffffff vLink=3D#0000ff>
<H1><IMG border=3D0 name=3Dfred align=3Dtop=20
src=3D"http://zxw-pc/mascot/images/88x31_logo_white.gif" width=3D88 =
height=3D31=20
NATURALSIZEFLAG=3D"3"> Mascot Search Results</H1><FONT=20
face=3D"Courier New,Courier,monospace"><PRE><B>User            : </B>
<B>Email           : </B>
<B>Search title    : Project: zxw, Spot Set: zxw\20121225, Label: K14, =
Spot Id: 795046, Peak List Id: 464833, MS Job Run Id: 23272</B>
<B>MS data file    : =
C:\Users\lei\Desktop\=EF=BF=BD=EF=BF=BD=EF=BF=BD=EF=BF=BD=EF=BF=BD=EF=BF=BD=
=EF=BF=BD=EF=BF=BD\201212\20121225\ppw_K14_135641680425.txt</B>
<B>Database        : viridiplantae p (1850050 sequences; 642453415 =
residues)</B>
<B>Timestamp       : 25 Dec 2012 at 08:12:04 GMT</B>
<B>Warning         : <FONT color=3D#ff0000>A Peptide summary report will =
usually give a much clearer picture of MS/MS search results.</FONT></B>
<B>Top Score       : 361 for <FONT color=3D#ff0000>gi|34597330</FONT>, =
enolase [Brassica rapa subsp. campestris]</B>
</PRE></FONT>
<H3>Mascot Score Histogram</H3>Protein score is -10*Log(P), where P is =
the=20
probability that the observed match is a random event.<BR>Protein scores =
greater=20
than 75 are significant (p&lt;0.05).<BR>Protein scores are derived from =
ions=20
scores as a non-probabilistic basis for ranking protein hits.
<P><IMG alt=3D"Score Distribution"=20
src=3D"http://zxw-pc/mascot/cgi/score_gif.pl?score_gif_784843514883" =
width=3D400=20
height=3D200>=20
<FORM onsubmit=3D"return setReFormatAction(this)" method=3Dget =
name=3DRe-format=20
action=3D./master_results.pl><INPUT name=3Dfile =
value=3D../data/20121225/F002421.dat=20
type=3Dhidden>=20
<H3>Protein Summary Report</H3>
<TABLE border=3D0 cellSpacing=3D1 cellPadding=3D3>
  <TBODY>
  <TR>
    <TD bgColor=3D#eeeeff noWrap><INPUT value=3D"Format As" =
type=3Dsubmit> </TD>
    <TD bgColor=3D#eeeeff noWrap><SELECT name=3DREPTYPE> <OPTION =
selected=20
        value=3Dprotein>Protein Summary (deprecated)</OPTION> <OPTION=20
        value=3Dfamily>Protein Family Summary</OPTION> <OPTION=20
        value=3Dpeptide>Peptide Summary</OPTION> <OPTION =
value=3Dselect>Select=20
        Summary (protein hits)</OPTION> <OPTION =
value=3Dunassigned>Select Summary=20
        (unassigned)</OPTION> <OPTION value=3Dexport>Export Search=20
      Results</OPTION></SELECT> </TD>
    <TD bgColor=3D#eeeeff>&nbsp;</TD>
    <TD bgColor=3D#eeeeff noWrap><A=20
      href=3D"http://zxw-pc/mascot/help/msms_summaries_help.html"=20
      target=3D_blank>Help</A> </TD></TR>
  <TR>
    <TD bgColor=3D#eeeeff>&nbsp;</TD>
    <TD bgColor=3D#eeeeff noWrap>Significance threshold p&lt; <INPUT=20
      name=3D_sigthreshold value=3D0.05 size=3D8> </TD>
    <TD bgColor=3D#eeeeff noWrap>Max. number of hits <INPUT =
name=3DREPORT value=3D50=20
      size=3D5> </TD>
    <TD bgColor=3D#eeeeff>&nbsp;</TD></TR></TBODY></TABLE></FORM>
<FORM method=3Dpost name=3DResults action=3D./search_form.pl><INPUT =
name=3DQUE=20
value=3D"733.379264 from(734.386540,1+)  intensity(2973.5295)  query(1)" =

type=3Dhidden> <INPUT name=3DMISSES=20
value=3D"733.379264 from(734.386540,1+)  intensity(2973.5295)  query(1)" =

type=3Dhidden> <INPUT name=3DQUE=20
value=3D"805.401354 from(806.408630,1+)  intensity(52105.1020)  =
query(2)"=20
type=3Dhidden> <INPUT name=3DQUE=20
value=3D"822.051684 from(823.058960,1+)  intensity(4835.6011)  query(3)" =

type=3Dhidden> <INPUT name=3DMISSES=20
value=3D"822.051684 from(823.058960,1+)  intensity(4835.6011)  query(3)" =

type=3Dhidden> <INPUT name=3DQUE=20
value=3D"824.055164 from(825.062440,1+)  intensity(32828.1250)  =
query(4)"=20
type=3Dhidden> <INPUT name=3DMISSES=20
value=3D"824.055164 from(825.062440,1+)  intensity(32828.1250)  =
query(4)"=20
type=3Dhidden> <INPUT name=3DQUE=20
value=3D"840.028004 from(841.035280,1+)  intensity(9349.6074)  query(5)" =

type=3Dhidden> <INPUT name=3DMISSES=20
value=3D"840.028004 from(841.035280,1+)  intensity(9349.6074)  query(5)" =

type=3Dhidden> <INPUT name=3DQUE=20
value=3D"841.449454 from(842.456730,1+)  intensity(15582.1570)  =
query(6)"=20
type=3Dhidden> <INPUT name=3DMISSES=20
value=3D"841.449454 from(842.456730,1+)  intensity(15582.1570)  =
query(6)"=20
type=3Dhidden> <INPUT name=3DQUE=20
value=3D"869.487044 from(870.494320,1+)  intensity(10992.9410)  =
query(7)"=20
type=3Dhidden> <INPUT name=3DMISSES=20
value=3D"869.487044 from(870.494320,1+)  intensity(10992.9410)  =
query(7)"=20
type=3Dhidden> <INPUT name=3DQUE=20
value=3D"993.065724 from(994.073000,1+)  intensity(12596.0780)  =
query(8)"=20
type=3Dhidden> <INPUT name=3DMISSES=20
value=3D"993.065724 from(994.073000,1+)  intensity(12596.0780)  =
query(8)"=20
type=3Dhidden> <INPUT name=3DQUE=20
value=3D"993.065724 from(994.073000,1+)  intensity(0.0000)  =
title(Label%3a%20K14%2c%20Spot_Id%3a%20795046%2c%20Peak_List_Id%3a%204651=
50%2c%20MSMS%20Job_Run_Id%3a%2023273%2c%20Comment%3a%20)  query(9)"=20
type=3Dhidden> <INPUT name=3DMISSES=20
value=3D"993.065724 from(994.073000,1+)  intensity(0.0000)  =
title(Label%3a%20K14%2c%20Spot_Id%3a%20795046%2c%20Peak_List_Id%3a%204651=
50%2c%20MSMS%20Job_Run_Id%3a%2023273%2c%20Comment%3a%20)  query(9)"=20
type=3Dhidden> <INPUT name=3DQUE=20
value=3D"1035.069024 from(1036.076300,1+)  intensity(8780.6279)  =
query(10)"=20
type=3Dhidden> <INPUT name=3DMISSES=20
value=3D"1035.069024 from(1036.076300,1+)  intensity(8780.6279)  =
query(10)"=20
type=3Dhidden> <INPUT name=3DQUE=20
value=3D"1051.482424 from(1052.489700,1+)  intensity(29595.8810)  =
query(11)"=20
type=3Dhidden> <INPUT name=3DMISSES=20
value=3D"1051.482424 from(1052.489700,1+)  intensity(29595.8810)  =
query(11)"=20
type=3Dhidden> <INPUT name=3DQUE=20
value=3D"1051.482424 from(1052.489700,1+)  intensity(0.0000)  =
title(Label%3a%20K14%2c%20Spot_Id%3a%20795046%2c%20Peak_List_Id%3a%204651=
44%2c%20MSMS%20Job_Run_Id%3a%2023273%2c%20Comment%3a%20)  query(12)"=20
type=3Dhidden> <INPUT name=3DMISSES=20
value=3D"1051.482424 from(1052.489700,1+)  intensity(0.0000)  =
title(Label%3a%20K14%2c%20Spot_Id%3a%20795046%2c%20Peak_List_Id%3a%204651=
44%2c%20MSMS%20Job_Run_Id%3a%2023273%2c%20Comment%3a%20)  query(12)"=20
type=3Dhidden> <INPUT name=3DQUE=20
value=3D"1063.497924 from(1064.505200,1+)  intensity(9579.7549)  =
query(13)"=20
type=3Dhidden> <INPUT name=3DMISSES=20
value=3D"1063.497924 from(1064.505200,1+)  intensity(9579.7549)  =
query(13)"=20
type=3Dhidden> <INPUT name=3DQUE=20
value=3D"1070.452324 from(1071.459600,1+)  intensity(42630.9020)  =
query(14)"=20
type=3Dhidden> <INPUT name=3DQUE=20
value=3D"1070.452324 from(1071.459600,1+)  intensity(0.0000)  =
title(Label%3a%20K14%2c%20Spot_Id%3a%20795046%2c%20Peak_List_Id%3a%204651=
43%2c%20MSMS%20Job_Run_Id%3a%2023273%2c%20Comment%3a%20)  query(15)"=20
type=3Dhidden> <INPUT name=3DQUE=20
value=3D"1086.433724 from(1087.441000,1+)  intensity(22989.0200)  =
query(16)"=20
type=3Dhidden> <INPUT name=3DQUE=20
value=3D"1086.433724 from(1087.441000,1+)  intensity(0.0000)  =
title(Label%3a%20K14%2c%20Spot_Id%3a%20795046%2c%20Peak_List_Id%3a%204651=
45%2c%20MSMS%20Job_Run_Id%3a%2023273%2c%20Comment%3a%20)  query(17)"=20
type=3Dhidden> <INPUT name=3DQUE=20
value=3D"1108.575624 from(1109.582900,1+)  intensity(20779.0200)  =
query(18)"=20
type=3Dhidden> <INPUT name=3DMISSES=20
value=3D"1108.575624 from(1109.582900,1+)  intensity(20779.0200)  =
query(18)"=20
type=3Dhidden> <INPUT name=3DQUE=20
value=3D"1108.575624 from(1109.582900,1+)  intensity(0.0000)  =
title(Label%3a%20K14%2c%20Spot_Id%3a%20795046%2c%20Peak_List_Id%3a%204651=
46%2c%20MSMS%20Job_Run_Id%3a%2023273%2c%20Comment%3a%20)  query(19)"=20
type=3Dhidden> <INPUT name=3DMISSES=20
value=3D"1108.575624 from(1109.582900,1+)  intensity(0.0000)  =
title(Label%3a%20K14%2c%20Spot_Id%3a%20795046%2c%20Peak_List_Id%3a%204651=
46%2c%20MSMS%20Job_Run_Id%3a%2023273%2c%20Comment%3a%20)  query(19)"=20
type=3Dhidden> <INPUT name=3DQUE=20
value=3D"1201.608524 from(1202.615800,1+)  intensity(7756.4707)  =
query(20)"=20
type=3Dhidden> <INPUT name=3DMISSES=20
value=3D"1201.608524 from(1202.615800,1+)  intensity(7756.4707)  =
query(20)"=20
type=3Dhidden> <INPUT name=3DQUE=20
value=3D"1207.495424 from(1208.502700,1+)  intensity(11808.4320)  =
query(21)"=20
type=3Dhidden> <INPUT name=3DMISSES=20
value=3D"1207.495424 from(1208.502700,1+)  intensity(11808.4320)  =
query(21)"=20
type=3Dhidden> <INPUT name=3DQUE=20
value=3D"1207.495424 from(1208.502700,1+)  intensity(0.0000)  =
title(Label%3a%20K14%2c%20Spot_Id%3a%20795046%2c%20Peak_List_Id%3a%204651=
51%2c%20MSMS%20Job_Run_Id%3a%2023273%2c%20Comment%3a%20)  query(22)"=20
type=3Dhidden> <INPUT name=3DMISSES=20
value=3D"1207.495424 from(1208.502700,1+)  intensity(0.0000)  =
title(Label%3a%20K14%2c%20Spot_Id%3a%20795046%2c%20Peak_List_Id%3a%204651=
51%2c%20MSMS%20Job_Run_Id%3a%2023273%2c%20Comment%3a%20)  query(22)"=20
type=3Dhidden> <INPUT name=3DQUE=20
value=3D"1244.618724 from(1245.626000,1+)  intensity(3277.8433)  =
query(23)"=20
type=3Dhidden> <INPUT name=3DMISSES=20
value=3D"1244.618724 from(1245.626000,1+)  intensity(3277.8433)  =
query(23)"=20
type=3Dhidden> <INPUT name=3DQUE=20
value=3D"1257.471624 from(1258.478900,1+)  intensity(14420.9800)  =
query(24)"=20
type=3Dhidden> <INPUT name=3DMISSES=20
value=3D"1257.471624 from(1258.478900,1+)  intensity(14420.9800)  =
query(24)"=20
type=3Dhidden> <INPUT name=3DQUE=20
value=3D"1257.471624 from(1258.478900,1+)  intensity(0.0000)  =
title(Label%3a%20K14%2c%20Spot_Id%3a%20795046%2c%20Peak_List_Id%3a%204651=
49%2c%20MSMS%20Job_Run_Id%3a%2023273%2c%20Comment%3a%20)  query(25)"=20
type=3Dhidden> <INPUT name=3DMISSES=20
value=3D"1257.471624 from(1258.478900,1+)  intensity(0.0000)  =
title(Label%3a%20K14%2c%20Spot_Id%3a%20795046%2c%20Peak_List_Id%3a%204651=
49%2c%20MSMS%20Job_Run_Id%3a%2023273%2c%20Comment%3a%20)  query(25)"=20
type=3Dhidden> <INPUT name=3DQUE=20
value=3D"1275.561924 from(1276.569200,1+)  intensity(11646.0780)  =
query(26)"=20
type=3Dhidden> <INPUT name=3DMISSES=20
value=3D"1275.561924 from(1276.569200,1+)  intensity(11646.0780)  =
query(26)"=20
type=3Dhidden> <INPUT name=3DQUE=20
value=3D"1324.638224 from(1325.645500,1+)  intensity(4032.7451)  =
query(27)"=20
type=3Dhidden> <INPUT name=3DMISSES=20
value=3D"1324.638224 from(1325.645500,1+)  intensity(4032.7451)  =
query(27)"=20
type=3Dhidden> <INPUT name=3DQUE=20
value=3D"1424.613224 from(1425.620500,1+)  intensity(11306.2750)  =
query(28)"=20
type=3Dhidden> <INPUT name=3DMISSES=20
value=3D"1424.613224 from(1425.620500,1+)  intensity(11306.2750)  =
query(28)"=20
type=3Dhidden> <INPUT name=3DQUE=20
value=3D"1509.731524 from(1510.738800,1+)  intensity(7014.5098)  =
query(29)"=20
type=3Dhidden> <INPUT name=3DMISSES=20
value=3D"1509.731524 from(1510.738800,1+)  intensity(7014.5098)  =
query(29)"=20
type=3Dhidden> <INPUT name=3DQUE=20
value=3D"1535.787424 from(1536.794700,1+)  intensity(10357.6460)  =
query(30)"=20
type=3Dhidden> <INPUT name=3DMISSES=20
value=3D"1535.787424 from(1536.794700,1+)  intensity(10357.6460)  =
query(30)"=20
type=3Dhidden> <INPUT name=3DQUE=20
value=3D"1542.670824 from(1543.678100,1+)  intensity(11585.0990)  =
query(31)"=20
type=3Dhidden> <INPUT name=3DMISSES=20
value=3D"1542.670824 from(1543.678100,1+)  intensity(11585.0990)  =
query(31)"=20
type=3Dhidden> <INPUT name=3DQUE=20
value=3D"1572.724924 from(1573.732200,1+)  intensity(7634.7061)  =
query(32)"=20
type=3Dhidden> <INPUT name=3DQUE=20
value=3D"1789.793724 from(1790.801000,1+)  intensity(15861.5690)  =
query(33)"=20
type=3Dhidden> <INPUT name=3DMISSES=20
value=3D"1789.793724 from(1790.801000,1+)  intensity(15861.5690)  =
query(33)"=20
type=3Dhidden> <INPUT name=3DQUE=20
value=3D"1789.793724 from(1790.801000,1+)  intensity(0.0000)  =
title(Label%3a%20K14%2c%20Spot_Id%3a%20795046%2c%20Peak_List_Id%3a%204651=
48%2c%20MSMS%20Job_Run_Id%3a%2023273%2c%20Comment%3a%20)  query(34)"=20
type=3Dhidden> <INPUT name=3DMISSES=20
value=3D"1789.793724 from(1790.801000,1+)  intensity(0.0000)  =
title(Label%3a%20K14%2c%20Spot_Id%3a%20795046%2c%20Peak_List_Id%3a%204651=
48%2c%20MSMS%20Job_Run_Id%3a%2023273%2c%20Comment%3a%20)  query(34)"=20
type=3Dhidden> <INPUT name=3DQUE=20
value=3D"1853.789624 from(1854.796900,1+)  intensity(74910.2030)  =
query(35)"=20
type=3Dhidden> <INPUT name=3DQUE=20
value=3D"1853.789624 from(1854.796900,1+)  intensity(0.0000)  =
title(Label%3a%20K14%2c%20Spot_Id%3a%20795046%2c%20Peak_List_Id%3a%204651=
42%2c%20MSMS%20Job_Run_Id%3a%2023273%2c%20Comment%3a%20)  query(36)"=20
type=3Dhidden> <INPUT name=3DQUE=20
value=3D"1899.757224 from(1900.764500,1+)  intensity(6793.3335)  =
query(37)"=20
type=3Dhidden> <INPUT name=3DQUE=20
value=3D"2002.978724 from(2003.986000,1+)  intensity(16420.9000)  =
query(38)"=20
type=3Dhidden> <INPUT name=3DQUE=20
value=3D"2002.978724 from(2003.986000,1+)  intensity(0.0000)  =
title(Label%3a%20K14%2c%20Spot_Id%3a%20795046%2c%20Peak_List_Id%3a%204651=
47%2c%20MSMS%20Job_Run_Id%3a%2023273%2c%20Comment%3a%20)  query(39)"=20
type=3Dhidden> <INPUT name=3DQUE=20
value=3D"2026.732324 from(2027.739600,1+)  intensity(5271.1768)  =
query(40)"=20
type=3Dhidden> <INPUT name=3DMISSES=20
value=3D"2026.732324 from(2027.739600,1+)  intensity(5271.1768)  =
query(40)"=20
type=3Dhidden> <INPUT name=3DQUE=20
value=3D"2322.909024 from(2323.916300,1+)  intensity(4574.7061)  =
query(41)"=20
type=3Dhidden> <INPUT name=3DFORMVER value=3D2 type=3Dhidden> <INPUT =
name=3DSEARCH=20
value=3DMIS type=3Dhidden> <INPUT name=3DUSERNAME type=3Dhidden> <INPUT =
name=3DUSEREMAIL=20
type=3Dhidden> <INPUT name=3DCOM=20
value=3D"Project: zxw, Spot Set: zxw\20121225, Label: K14, Spot Id: =
795046, Peak List Id: 464833, MS Job Run Id: 23272"=20
type=3Dhidden> <INPUT name=3DMODS type=3Dhidden> <INPUT name=3DIT_MODS=20
value=3D"Oxidation (M)" type=3Dhidden> <INPUT name=3DCLE value=3DTrypsin =
type=3Dhidden>=20
<INPUT name=3DMASS value=3DMonoisotopic type=3Dhidden> <INPUT name=3DSEG =
type=3Dhidden>=20
<INPUT name=3DTOL value=3D100 type=3Dhidden> <INPUT name=3DTOLU =
value=3Dppm type=3Dhidden>=20
<INPUT name=3DITOL value=3D0.8 type=3Dhidden> <INPUT name=3DITOLU =
value=3DDa type=3Dhidden>=20
<INPUT name=3DDB value=3Dviridiplantae type=3Dhidden> <INPUT =
name=3DCHARGE value=3D1+=20
type=3Dhidden> <INPUT name=3DPFA value=3D1 type=3Dhidden> <INPUT =
name=3DFILE=20
value=3DC:\Users\lei\Desktop\=EF=BF=BD=EF=BF=BD=EF=BF=BD=EF=BF=BD=EF=BF=BD=
=EF=BF=BD=EF=BF=BD=EF=BF=BD\201212\20121225\ppw_K14_135641680425.txt=20
type=3Dhidden> <INPUT name=3DFORMAT value=3D"Mascot generic" =
type=3Dhidden> <INPUT=20
name=3DINTERMEDIATE value=3D../data/20121225/F002421.dat type=3Dhidden> =
<INPUT=20
name=3DREPORT value=3D50 type=3Dhidden> <INPUT name=3DOVERVIEW =
value=3DOFF type=3Dhidden>=20
<INPUT name=3DPRECURSOR type=3Dhidden> <INPUT name=3DTAXONOMY =
value=3D"All entries"=20
type=3Dhidden> <INPUT name=3DREPTYPE type=3Dhidden> <INPUT =
name=3DrepeatSearch=20
value=3D"not again" type=3Dhidden> <INPUT name=3DINSTRUMENT =
value=3DMALDI-TOF-TOF=20
type=3Dhidden> <INPUT name=3DACCESSION type=3Dhidden> <INPUT =
name=3DQUANTITATION=20
type=3Dhidden>=20
<P><INPUT value=3D"Re-Search All" type=3Dsubmit> &nbsp;&nbsp;<INPUT =
onclick=3D"unMatched(this.form); return true" value=3D"Search Unmatched" =
type=3Dbutton>=20
</FORM>
<H3>Index</H3>
<TABLE border=3D0 cellSpacing=3D0 cellPadding=3D0>
  <TBODY>
  <TR>
    <TD>&nbsp;</TD>
    <TD><TT><B>&nbsp;Accession</B></TT></TD>
    <TD><TT><B>&nbsp;&nbsp;Mass</B></TT></TD>
    <TD><TT><B>&nbsp;&nbsp;Score</B></TT></TD>
    <TD><TT><B>&nbsp;&nbsp;Description</B></TT></TD></TR>
  <TR>
    <TD noWrap align=3Dright><TT><B>1.</B></TT></TD>
    <TD noWrap><TT><B>&nbsp;<A=20
      =
href=3D"http://zxw-pc/mascot/cgi/master_results.pl?file=3D..%2Fdata%2F201=
21225%2FF002421.dat&amp;REPTYPE=3Dprotein&amp;_sigthreshold=3D0.05&amp;RE=
PORT=3D50&amp;_server_mudpit_switch=3D99999999&amp;_ignoreionsscorebelow=3D=
0&amp;_showsubsets=3D0&amp;_showpopups=3DTRUE&amp;_sortunassigned=3Dscore=
down&amp;_requireboldred=3D0#Hit1">gi|34597330</A></B></TT></TD>
    <TD noWrap><TT>&nbsp;&nbsp;47346</TT></TD>
    <TD noWrap align=3Dright><TT>361</TT></TD>
    <TD noWrap><TT>&nbsp;&nbsp;enolase [Brassica rapa subsp.=20
    campestris]</TT></TD></TR>
  <TR>
    <TD noWrap align=3Dright><TT><B>2.</B></TT></TD>
    <TD noWrap><TT><B>&nbsp;<A=20
      =
href=3D"http://zxw-pc/mascot/cgi/master_results.pl?file=3D..%2Fdata%2F201=
21225%2FF002421.dat&amp;REPTYPE=3Dprotein&amp;_sigthreshold=3D0.05&amp;RE=
PORT=3D50&amp;_server_mudpit_switch=3D99999999&amp;_ignoreionsscorebelow=3D=
0&amp;_showsubsets=3D0&amp;_showpopups=3DTRUE&amp;_sortunassigned=3Dscore=
down&amp;_requireboldred=3D0#Hit2">gi|298545005</A></B></TT></TD>
    <TD noWrap><TT>&nbsp;&nbsp;47346</TT></TD>
    <TD noWrap align=3Dright><TT>361</TT></TD>
    <TD noWrap><TT>&nbsp;&nbsp;unnamed protein product [Brassica rapa =
subsp.=20
      campestris]</TT></TD></TR>
  <TR>
    <TD noWrap align=3Dright><TT><B>3.</B></TT></TD>
    <TD noWrap><TT><B>&nbsp;<A=20
      =
href=3D"http://zxw-pc/mascot/cgi/master_results.pl?file=3D..%2Fdata%2F201=
21225%2FF002421.dat&amp;REPTYPE=3Dprotein&amp;_sigthreshold=3D0.05&amp;RE=
PORT=3D50&amp;_server_mudpit_switch=3D99999999&amp;_ignoreionsscorebelow=3D=
0&amp;_showsubsets=3D0&amp;_showpopups=3DTRUE&amp;_sortunassigned=3Dscore=
down&amp;_requireboldred=3D0#Hit3">gi|90194338</A></B></TT></TD>
    <TD noWrap><TT>&nbsp;&nbsp;47527</TT></TD>
    <TD noWrap align=3Dright><TT>348</TT></TD>
    <TD noWrap><TT>&nbsp;&nbsp;los [Brassica rapa subsp. =
chinensis]</TT></TD></TR>
  <TR>
    <TD noWrap align=3Dright><TT><B>4.</B></TT></TD>
    <TD noWrap><TT><B>&nbsp;<A=20
      =
href=3D"http://zxw-pc/mascot/cgi/master_results.pl?file=3D..%2Fdata%2F201=
21225%2FF002421.dat&amp;REPTYPE=3Dprotein&amp;_sigthreshold=3D0.05&amp;RE=
PORT=3D50&amp;_server_mudpit_switch=3D99999999&amp;_ignoreionsscorebelow=3D=
0&amp;_showsubsets=3D0&amp;_showpopups=3DTRUE&amp;_sortunassigned=3Dscore=
down&amp;_requireboldred=3D0#Hit4">gi|3023685</A></B></TT></TD>
    <TD noWrap><TT>&nbsp;&nbsp;47567</TT></TD>
    <TD noWrap align=3Dright><TT>313</TT></TD>
    <TD noWrap><TT>&nbsp;&nbsp;RecName: Full=3DEnolase; AltName:=20
      Full=3D2-phospho-D-glycerate hydro-lyase; AltName: =
Full=3D2-phosphoglycerate=20
      dehydratase</TT></TD></TR>
  <TR>
    <TD noWrap align=3Dright><TT><B>5.</B></TT></TD>
    <TD noWrap><TT><B>&nbsp;<A=20
      =
href=3D"http://zxw-pc/mascot/cgi/master_results.pl?file=3D..%2Fdata%2F201=
21225%2FF002421.dat&amp;REPTYPE=3Dprotein&amp;_sigthreshold=3D0.05&amp;RE=
PORT=3D50&amp;_server_mudpit_switch=3D99999999&amp;_ignoreionsscorebelow=3D=
0&amp;_showsubsets=3D0&amp;_showpopups=3DTRUE&amp;_sortunassigned=3Dscore=
down&amp;_requireboldred=3D0#Hit5">gi|298545147</A></B></TT></TD>
    <TD noWrap><TT>&nbsp;&nbsp;47567</TT></TD>
    <TD noWrap align=3Dright><TT>313</TT></TD>
    <TD noWrap><TT>&nbsp;&nbsp;unnamed protein product [Alnus=20
    glutinosa]</TT></TD></TR>
  <TR>
    <TD noWrap align=3Dright><TT><B>6.</B></TT></TD>
    <TD noWrap><TT><B>&nbsp;<A=20
      =
href=3D"http://zxw-pc/mascot/cgi/master_results.pl?file=3D..%2Fdata%2F201=
21225%2FF002421.dat&amp;REPTYPE=3Dprotein&amp;_sigthreshold=3D0.05&amp;RE=
PORT=3D50&amp;_server_mudpit_switch=3D99999999&amp;_ignoreionsscorebelow=3D=
0&amp;_showsubsets=3D0&amp;_showpopups=3DTRUE&amp;_sortunassigned=3Dscore=
down&amp;_requireboldred=3D0#Hit6">gi|1041245</A></B></TT></TD>
    <TD noWrap><TT>&nbsp;&nbsp;47567</TT></TD>
    <TD noWrap align=3Dright><TT>313</TT></TD>
    <TD noWrap><TT>&nbsp;&nbsp;enolase [Alnus glutinosa]</TT></TD></TR>
  <TR>
    <TD noWrap align=3Dright><TT><B>7.</B></TT></TD>
    <TD noWrap><TT><B>&nbsp;<A=20
      =
href=3D"http://zxw-pc/mascot/cgi/master_results.pl?file=3D..%2Fdata%2F201=
21225%2FF002421.dat&amp;REPTYPE=3Dprotein&amp;_sigthreshold=3D0.05&amp;RE=
PORT=3D50&amp;_server_mudpit_switch=3D99999999&amp;_ignoreionsscorebelow=3D=
0&amp;_showsubsets=3D0&amp;_showpopups=3DTRUE&amp;_sortunassigned=3Dscore=
down&amp;_requireboldred=3D0#Hit7">gi|14423688</A></B></TT></TD>
    <TD noWrap><TT>&nbsp;&nbsp;47801</TT></TD>
    <TD noWrap align=3Dright><TT>232</TT></TD>
    <TD noWrap><TT>&nbsp;&nbsp;RecName: Full=3DEnolase 1; AltName:=20
      Full=3D2-phospho-D-glycerate hydro-lyase 1; AltName: =
Full=3D2-phosphoglycerate=20
      dehydratase 1; AltName: Allergen=3DHev b 9</TT></TD></TR>
  <TR>
    <TD noWrap align=3Dright><TT><B>8.</B></TT></TD>
    <TD noWrap><TT><B>&nbsp;<A=20
      =
href=3D"http://zxw-pc/mascot/cgi/master_results.pl?file=3D..%2Fdata%2F201=
21225%2FF002421.dat&amp;REPTYPE=3Dprotein&amp;_sigthreshold=3D0.05&amp;RE=
PORT=3D50&amp;_server_mudpit_switch=3D99999999&amp;_ignoreionsscorebelow=3D=
0&amp;_showsubsets=3D0&amp;_showpopups=3DTRUE&amp;_sortunassigned=3Dscore=
down&amp;_requireboldred=3D0#Hit8">gi|298545113</A></B></TT></TD>
    <TD noWrap><TT>&nbsp;&nbsp;47801</TT></TD>
    <TD noWrap align=3Dright><TT>232</TT></TD>
    <TD noWrap><TT>&nbsp;&nbsp;unnamed protein product [Hevea=20
      brasiliensis]</TT></TD></TR>
  <TR>
    <TD noWrap align=3Dright><TT><B>9.</B></TT></TD>
    <TD noWrap><TT><B>&nbsp;<A=20
      =
href=3D"http://zxw-pc/mascot/cgi/master_results.pl?file=3D..%2Fdata%2F201=
21225%2FF002421.dat&amp;REPTYPE=3Dprotein&amp;_sigthreshold=3D0.05&amp;RE=
PORT=3D50&amp;_server_mudpit_switch=3D99999999&amp;_ignoreionsscorebelow=3D=
0&amp;_showsubsets=3D0&amp;_showpopups=3DTRUE&amp;_sortunassigned=3Dscore=
down&amp;_requireboldred=3D0#Hit9">gi|9581744</A></B></TT></TD>
    <TD noWrap><TT>&nbsp;&nbsp;47801</TT></TD>
    <TD noWrap align=3Dright><TT>232</TT></TD>
    <TD noWrap><TT>&nbsp;&nbsp;enolase, isoform 1 [Hevea=20
  brasiliensis]</TT></TD></TR>
  <TR>
    <TD noWrap align=3Dright><TT><B>10.</B></TT></TD>
    <TD noWrap><TT><B>&nbsp;<A=20
      =
href=3D"http://zxw-pc/mascot/cgi/master_results.pl?file=3D..%2Fdata%2F201=
21225%2FF002421.dat&amp;REPTYPE=3Dprotein&amp;_sigthreshold=3D0.05&amp;RE=
PORT=3D50&amp;_server_mudpit_switch=3D99999999&amp;_ignoreionsscorebelow=3D=
0&amp;_showsubsets=3D0&amp;_showpopups=3DTRUE&amp;_sortunassigned=3Dscore=
down&amp;_requireboldred=3D0#Hit10">gi|298545003</A></B></TT></TD>
    <TD noWrap><TT>&nbsp;&nbsp;47350</TT></TD>
    <TD noWrap align=3Dright><TT>224</TT></TD>
    <TD noWrap><TT>&nbsp;&nbsp;unnamed protein product [Brassica=20
  napus]</TT></TD></TR>
  <TR>
    <TD noWrap align=3Dright><TT><B>11.</B></TT></TD>
    <TD noWrap><TT><B>&nbsp;<A=20
      =
href=3D"http://zxw-pc/mascot/cgi/master_results.pl?file=3D..%2Fdata%2F201=
21225%2FF002421.dat&amp;REPTYPE=3Dprotein&amp;_sigthreshold=3D0.05&amp;RE=
PORT=3D50&amp;_server_mudpit_switch=3D99999999&amp;_ignoreionsscorebelow=3D=
0&amp;_showsubsets=3D0&amp;_showpopups=3DTRUE&amp;_sortunassigned=3Dscore=
down&amp;_requireboldred=3D0#Hit11">gi|34597332</A></B></TT></TD>
    <TD noWrap><TT>&nbsp;&nbsp;47350</TT></TD>
    <TD noWrap align=3Dright><TT>224</TT></TD>
    <TD noWrap><TT>&nbsp;&nbsp;enolase [Brassica napus]</TT></TD></TR>
  <TR>
    <TD noWrap align=3Dright><TT><B>12.</B></TT></TD>
    <TD noWrap><TT><B>&nbsp;<A=20
      =
href=3D"http://zxw-pc/mascot/cgi/master_results.pl?file=3D..%2Fdata%2F201=
21225%2FF002421.dat&amp;REPTYPE=3Dprotein&amp;_sigthreshold=3D0.05&amp;RE=
PORT=3D50&amp;_server_mudpit_switch=3D99999999&amp;_ignoreionsscorebelow=3D=
0&amp;_showsubsets=3D0&amp;_showpopups=3DTRUE&amp;_sortunassigned=3Dscore=
down&amp;_requireboldred=3D0#Hit12">gi|312281815</A></B></TT></TD>
    <TD noWrap><TT>&nbsp;&nbsp;47608</TT></TD>
    <TD noWrap align=3Dright><TT>199</TT></TD>
    <TD noWrap><TT>&nbsp;&nbsp;unnamed protein product [Thellungiella=20
      halophila]</TT></TD></TR>
  <TR>
    <TD noWrap align=3Dright><TT><B>13.</B></TT></TD>
    <TD noWrap><TT><B>&nbsp;<A=20
      =
href=3D"http://zxw-pc/mascot/cgi/master_results.pl?file=3D..%2Fdata%2F201=
21225%2FF002421.dat&amp;REPTYPE=3Dprotein&amp;_sigthreshold=3D0.05&amp;RE=
PORT=3D50&amp;_server_mudpit_switch=3D99999999&amp;_ignoreionsscorebelow=3D=
0&amp;_showsubsets=3D0&amp;_showpopups=3DTRUE&amp;_sortunassigned=3Dscore=
down&amp;_requireboldred=3D0#Hit13">gi|296084129</A></B></TT></TD>
    <TD noWrap><TT>&nbsp;&nbsp;48080</TT></TD>
    <TD noWrap align=3Dright><TT>196</TT></TD>
    <TD noWrap><TT>&nbsp;&nbsp;unnamed protein product [Vitis=20
  vinifera]</TT></TD></TR>
  <TR>
    <TD noWrap align=3Dright><TT><B>14.</B></TT></TD>
    <TD noWrap><TT><B>&nbsp;<A=20
      =
href=3D"http://zxw-pc/mascot/cgi/master_results.pl?file=3D..%2Fdata%2F201=
21225%2FF002421.dat&amp;REPTYPE=3Dprotein&amp;_sigthreshold=3D0.05&amp;RE=
PORT=3D50&amp;_server_mudpit_switch=3D99999999&amp;_ignoreionsscorebelow=3D=
0&amp;_showsubsets=3D0&amp;_showpopups=3DTRUE&amp;_sortunassigned=3Dscore=
down&amp;_requireboldred=3D0#Hit14">gi|225455555</A></B></TT></TD>
    <TD noWrap><TT>&nbsp;&nbsp;48080</TT></TD>
    <TD noWrap align=3Dright><TT>196</TT></TD>
    <TD noWrap><TT>&nbsp;&nbsp;PREDICTED: hypothetical protein [Vitis=20
      vinifera]</TT></TD></TR>
  <TR>
    <TD noWrap align=3Dright><TT><B>15.</B></TT></TD>
    <TD noWrap><TT><B>&nbsp;<A=20
      =
href=3D"http://zxw-pc/mascot/cgi/master_results.pl?file=3D..%2Fdata%2F201=
21225%2FF002421.dat&amp;REPTYPE=3Dprotein&amp;_sigthreshold=3D0.05&amp;RE=
PORT=3D50&amp;_server_mudpit_switch=3D99999999&amp;_ignoreionsscorebelow=3D=
0&amp;_showsubsets=3D0&amp;_showpopups=3DTRUE&amp;_sortunassigned=3Dscore=
down&amp;_requireboldred=3D0#Hit15">gi|298544995</A></B></TT></TD>
    <TD noWrap><TT>&nbsp;&nbsp;47689</TT></TD>
    <TD noWrap align=3Dright><TT>190</TT></TD>
    <TD noWrap><TT>&nbsp;&nbsp;unnamed protein product [Glycine=20
max]</TT></TD></TR>
  <TR>
    <TD noWrap align=3Dright><TT><B>16.</B></TT></TD>
    <TD noWrap><TT><B>&nbsp;<A=20
      =
href=3D"http://zxw-pc/mascot/cgi/master_results.pl?file=3D..%2Fdata%2F201=
21225%2FF002421.dat&amp;REPTYPE=3Dprotein&amp;_sigthreshold=3D0.05&amp;RE=
PORT=3D50&amp;_server_mudpit_switch=3D99999999&amp;_ignoreionsscorebelow=3D=
0&amp;_showsubsets=3D0&amp;_showpopups=3DTRUE&amp;_sortunassigned=3Dscore=
down&amp;_requireboldred=3D0#Hit16">gi|42521309</A></B></TT></TD>
    <TD noWrap><TT>&nbsp;&nbsp;47689</TT></TD>
    <TD noWrap align=3Dright><TT>190</TT></TD>
    <TD noWrap><TT>&nbsp;&nbsp;enolase [Glycine max]</TT></TD></TR>
  <TR>
    <TD noWrap align=3Dright><TT><B>17.</B></TT></TD>
    <TD noWrap><TT><B>&nbsp;<A=20
      =
href=3D"http://zxw-pc/mascot/cgi/master_results.pl?file=3D..%2Fdata%2F201=
21225%2FF002421.dat&amp;REPTYPE=3Dprotein&amp;_sigthreshold=3D0.05&amp;RE=
PORT=3D50&amp;_server_mudpit_switch=3D99999999&amp;_ignoreionsscorebelow=3D=
0&amp;_showsubsets=3D0&amp;_showpopups=3DTRUE&amp;_sortunassigned=3Dscore=
down&amp;_requireboldred=3D0#Hit17">gi|308798869</A></B></TT></TD>
    <TD noWrap><TT>&nbsp;&nbsp;134371</TT></TD>
    <TD noWrap align=3Dright><TT>183</TT></TD>
    <TD noWrap><TT>&nbsp;&nbsp;enolase (ISS) [Ostreococcus =
tauri]</TT></TD></TR>
  <TR>
    <TD noWrap align=3Dright><TT><B>18.</B></TT></TD>
    <TD noWrap><TT><B>&nbsp;<A=20
      =
href=3D"http://zxw-pc/mascot/cgi/master_results.pl?file=3D..%2Fdata%2F201=
21225%2FF002421.dat&amp;REPTYPE=3Dprotein&amp;_sigthreshold=3D0.05&amp;RE=
PORT=3D50&amp;_server_mudpit_switch=3D99999999&amp;_ignoreionsscorebelow=3D=
0&amp;_showsubsets=3D0&amp;_showpopups=3DTRUE&amp;_sortunassigned=3Dscore=
down&amp;_requireboldred=3D0#Hit18">gi|116000386</A></B></TT></TD>
    <TD noWrap><TT>&nbsp;&nbsp;134371</TT></TD>
    <TD noWrap align=3Dright><TT>183</TT></TD>
    <TD noWrap><TT>&nbsp;&nbsp;enolase (ISS) [Ostreococcus =
tauri]</TT></TD></TR>
  <TR>
    <TD noWrap align=3Dright><TT><B>19.</B></TT></TD>
    <TD noWrap><TT><B>&nbsp;<A=20
      =
href=3D"http://zxw-pc/mascot/cgi/master_results.pl?file=3D..%2Fdata%2F201=
21225%2FF002421.dat&amp;REPTYPE=3Dprotein&amp;_sigthreshold=3D0.05&amp;RE=
PORT=3D50&amp;_server_mudpit_switch=3D99999999&amp;_ignoreionsscorebelow=3D=
0&amp;_showsubsets=3D0&amp;_showpopups=3DTRUE&amp;_sortunassigned=3Dscore=
down&amp;_requireboldred=3D0#Hit19">gi|144575660</A></B></TT></TD>
    <TD noWrap><TT>&nbsp;&nbsp;51515</TT></TD>
    <TD noWrap align=3Dright><TT>181</TT></TD>
    <TD noWrap><TT>&nbsp;&nbsp;predicted protein [Ostreococcus =
lucimarinus=20
      CCE9901]</TT></TD></TR>
  <TR>
    <TD noWrap align=3Dright><TT><B>20.</B></TT></TD>
    <TD noWrap><TT><B>&nbsp;<A=20
      =
href=3D"http://zxw-pc/mascot/cgi/master_results.pl?file=3D..%2Fdata%2F201=
21225%2FF002421.dat&amp;REPTYPE=3Dprotein&amp;_sigthreshold=3D0.05&amp;RE=
PORT=3D50&amp;_server_mudpit_switch=3D99999999&amp;_ignoreionsscorebelow=3D=
0&amp;_showsubsets=3D0&amp;_showpopups=3DTRUE&amp;_sortunassigned=3Dscore=
down&amp;_requireboldred=3D0#Hit20">gi|145340656</A></B></TT></TD>
    <TD noWrap><TT>&nbsp;&nbsp;51515</TT></TD>
    <TD noWrap align=3Dright><TT>181</TT></TD>
    <TD noWrap><TT>&nbsp;&nbsp;predicted protein [Ostreococcus =
lucimarinus=20
      CCE9901]</TT></TD></TR>
  <TR>
    <TD noWrap align=3Dright><TT><B>21.</B></TT></TD>
    <TD noWrap><TT><B>&nbsp;<A=20
      =
href=3D"http://zxw-pc/mascot/cgi/master_results.pl?file=3D..%2Fdata%2F201=
21225%2FF002421.dat&amp;REPTYPE=3Dprotein&amp;_sigthreshold=3D0.05&amp;RE=
PORT=3D50&amp;_server_mudpit_switch=3D99999999&amp;_ignoreionsscorebelow=3D=
0&amp;_showsubsets=3D0&amp;_showpopups=3DTRUE&amp;_sortunassigned=3Dscore=
down&amp;_requireboldred=3D0#Hit21">gi|226522553</A></B></TT></TD>
    <TD noWrap><TT>&nbsp;&nbsp;51401</TT></TD>
    <TD noWrap align=3Dright><TT>179</TT></TD>
    <TD noWrap><TT>&nbsp;&nbsp;enolase [Micromonas sp. =
RCC299]</TT></TD></TR>
  <TR>
    <TD noWrap align=3Dright><TT><B>22.</B></TT></TD>
    <TD noWrap><TT><B>&nbsp;<A=20
      =
href=3D"http://zxw-pc/mascot/cgi/master_results.pl?file=3D..%2Fdata%2F201=
21225%2FF002421.dat&amp;REPTYPE=3Dprotein&amp;_sigthreshold=3D0.05&amp;RE=
PORT=3D50&amp;_server_mudpit_switch=3D99999999&amp;_ignoreionsscorebelow=3D=
0&amp;_showsubsets=3D0&amp;_showpopups=3DTRUE&amp;_sortunassigned=3Dscore=
down&amp;_requireboldred=3D0#Hit22">gi|255070393</A></B></TT></TD>
    <TD noWrap><TT>&nbsp;&nbsp;51401</TT></TD>
    <TD noWrap align=3Dright><TT>179</TT></TD>
    <TD noWrap><TT>&nbsp;&nbsp;enolase [Micromonas sp. =
RCC299]</TT></TD></TR>
  <TR>
    <TD noWrap align=3Dright><TT><B>23.</B></TT></TD>
    <TD noWrap><TT><B>&nbsp;<A=20
      =
href=3D"http://zxw-pc/mascot/cgi/master_results.pl?file=3D..%2Fdata%2F201=
21225%2FF002421.dat&amp;REPTYPE=3Dprotein&amp;_sigthreshold=3D0.05&amp;RE=
PORT=3D50&amp;_server_mudpit_switch=3D99999999&amp;_ignoreionsscorebelow=3D=
0&amp;_showsubsets=3D0&amp;_showpopups=3DTRUE&amp;_sortunassigned=3Dscore=
down&amp;_requireboldred=3D0#Hit23">gi|303273460</A></B></TT></TD>
    <TD noWrap><TT>&nbsp;&nbsp;51669</TT></TD>
    <TD noWrap align=3Dright><TT>174</TT></TD>
    <TD noWrap><TT>&nbsp;&nbsp;predicted protein [Micromonas pusilla=20
      CCMP1545]</TT></TD></TR>
  <TR>
    <TD noWrap align=3Dright><TT><B>24.</B></TT></TD>
    <TD noWrap><TT><B>&nbsp;<A=20
      =
href=3D"http://zxw-pc/mascot/cgi/master_results.pl?file=3D..%2Fdata%2F201=
21225%2FF002421.dat&amp;REPTYPE=3Dprotein&amp;_sigthreshold=3D0.05&amp;RE=
PORT=3D50&amp;_server_mudpit_switch=3D99999999&amp;_ignoreionsscorebelow=3D=
0&amp;_showsubsets=3D0&amp;_showpopups=3DTRUE&amp;_sortunassigned=3Dscore=
down&amp;_requireboldred=3D0#Hit24">gi|226462175</A></B></TT></TD>
    <TD noWrap><TT>&nbsp;&nbsp;51669</TT></TD>
    <TD noWrap align=3Dright><TT>174</TT></TD>
    <TD noWrap><TT>&nbsp;&nbsp;predicted protein [Micromonas pusilla=20
      CCMP1545]</TT></TD></TR>
  <TR>
    <TD noWrap align=3Dright><TT><B>25.</B></TT></TD>
    <TD noWrap><TT><B>&nbsp;<A=20
      =
href=3D"http://zxw-pc/mascot/cgi/master_results.pl?file=3D..%2Fdata%2F201=
21225%2FF002421.dat&amp;REPTYPE=3Dprotein&amp;_sigthreshold=3D0.05&amp;RE=
PORT=3D50&amp;_server_mudpit_switch=3D99999999&amp;_ignoreionsscorebelow=3D=
0&amp;_showsubsets=3D0&amp;_showpopups=3DTRUE&amp;_sortunassigned=3Dscore=
down&amp;_requireboldred=3D0#Hit25">gi|1161573</A></B></TT></TD>
    <TD noWrap><TT>&nbsp;&nbsp;35073</TT></TD>
    <TD noWrap align=3Dright><TT>172</TT></TD>
    <TD noWrap><TT>&nbsp;&nbsp;enolase [Solanum =
lycopersicum]</TT></TD></TR>
  <TR>
    <TD noWrap align=3Dright><TT><B>26.</B></TT></TD>
    <TD noWrap><TT><B>&nbsp;<A=20
      =
href=3D"http://zxw-pc/mascot/cgi/master_results.pl?file=3D..%2Fdata%2F201=
21225%2FF002421.dat&amp;REPTYPE=3Dprotein&amp;_sigthreshold=3D0.05&amp;RE=
PORT=3D50&amp;_server_mudpit_switch=3D99999999&amp;_ignoreionsscorebelow=3D=
0&amp;_showsubsets=3D0&amp;_showpopups=3DTRUE&amp;_sortunassigned=3Dscore=
down&amp;_requireboldred=3D0#Hit26">gi|302764040</A></B></TT></TD>
    <TD noWrap><TT>&nbsp;&nbsp;48117</TT></TD>
    <TD noWrap align=3Dright><TT>162</TT></TD>
    <TD noWrap><TT>&nbsp;&nbsp;hypothetical protein SELMODRAFT_167539=20
      [Selaginella moellendorffii]</TT></TD></TR>
  <TR>
    <TD noWrap align=3Dright><TT><B>27.</B></TT></TD>
    <TD noWrap><TT><B>&nbsp;<A=20
      =
href=3D"http://zxw-pc/mascot/cgi/master_results.pl?file=3D..%2Fdata%2F201=
21225%2FF002421.dat&amp;REPTYPE=3Dprotein&amp;_sigthreshold=3D0.05&amp;RE=
PORT=3D50&amp;_server_mudpit_switch=3D99999999&amp;_ignoreionsscorebelow=3D=
0&amp;_showsubsets=3D0&amp;_showpopups=3DTRUE&amp;_sortunassigned=3Dscore=
down&amp;_requireboldred=3D0#Hit27">gi|300166255</A></B></TT></TD>
    <TD noWrap><TT>&nbsp;&nbsp;48117</TT></TD>
    <TD noWrap align=3Dright><TT>162</TT></TD>
    <TD noWrap><TT>&nbsp;&nbsp;hypothetical protein SELMODRAFT_167539=20
      [Selaginella moellendorffii]</TT></TD></TR>
  <TR>
    <TD noWrap align=3Dright><TT><B>28.</B></TT></TD>
    <TD noWrap><TT><B>&nbsp;<A=20
      =
href=3D"http://zxw-pc/mascot/cgi/master_results.pl?file=3D..%2Fdata%2F201=
21225%2FF002421.dat&amp;REPTYPE=3Dprotein&amp;_sigthreshold=3D0.05&amp;RE=
PORT=3D50&amp;_server_mudpit_switch=3D99999999&amp;_ignoreionsscorebelow=3D=
0&amp;_showsubsets=3D0&amp;_showpopups=3DTRUE&amp;_sortunassigned=3Dscore=
down&amp;_requireboldred=3D0#Hit28">gi|238814974</A></B></TT></TD>
    <TD noWrap><TT>&nbsp;&nbsp;47798</TT></TD>
    <TD noWrap align=3Dright><TT>154</TT></TD>
    <TD noWrap><TT>&nbsp;&nbsp;enolase [Nicotiana =
tabacum]</TT></TD></TR>
  <TR>
    <TD noWrap align=3Dright><TT><B>29.</B></TT></TD>
    <TD noWrap><TT><B>&nbsp;<A=20
      =
href=3D"http://zxw-pc/mascot/cgi/master_results.pl?file=3D..%2Fdata%2F201=
21225%2FF002421.dat&amp;REPTYPE=3Dprotein&amp;_sigthreshold=3D0.05&amp;RE=
PORT=3D50&amp;_server_mudpit_switch=3D99999999&amp;_ignoreionsscorebelow=3D=
0&amp;_showsubsets=3D0&amp;_showpopups=3DTRUE&amp;_sortunassigned=3Dscore=
down&amp;_requireboldred=3D0#Hit29">gi|330254171</A></B></TT></TD>
    <TD noWrap><TT>&nbsp;&nbsp;47689</TT></TD>
    <TD noWrap align=3Dright><TT>153</TT></TD>
    <TD noWrap><TT>&nbsp;&nbsp;bifunctional enolase 2/transcriptional=20
      activator [Arabidopsis thaliana]</TT></TD></TR>
  <TR>
    <TD noWrap align=3Dright><TT><B>30.</B></TT></TD>
    <TD noWrap><TT><B>&nbsp;<A=20
      =
href=3D"http://zxw-pc/mascot/cgi/master_results.pl?file=3D..%2Fdata%2F201=
21225%2FF002421.dat&amp;REPTYPE=3Dprotein&amp;_sigthreshold=3D0.05&amp;RE=
PORT=3D50&amp;_server_mudpit_switch=3D99999999&amp;_ignoreionsscorebelow=3D=
0&amp;_showsubsets=3D0&amp;_showpopups=3DTRUE&amp;_sortunassigned=3Dscore=
down&amp;_requireboldred=3D0#Hit30">gi|119350</A></B></TT></TD>
    <TD noWrap><TT>&nbsp;&nbsp;47689</TT></TD>
    <TD noWrap align=3Dright><TT>153</TT></TD>
    <TD noWrap><TT>&nbsp;&nbsp;RecName: Full=3DBifunctional enolase=20
      2/transcriptional activator; AltName: Full=3D2-phospho-D-glycerate =

      hydro-lyase 2; AltName: Full=3D2-phosphoglycerate dehydratase 2; =
AltName:=20
      Full=3DLOW EXPRESSION OF OSMOTICALLY RESPONSIVE GENES =
1</TT></TD></TR>
  <TR>
    <TD noWrap align=3Dright><TT><B>31.</B></TT></TD>
    <TD noWrap><TT><B>&nbsp;<A=20
      =
href=3D"http://zxw-pc/mascot/cgi/master_results.pl?file=3D..%2Fdata%2F201=
21225%2FF002421.dat&amp;REPTYPE=3Dprotein&amp;_sigthreshold=3D0.05&amp;RE=
PORT=3D50&amp;_server_mudpit_switch=3D99999999&amp;_ignoreionsscorebelow=3D=
0&amp;_showsubsets=3D0&amp;_showpopups=3DTRUE&amp;_sortunassigned=3Dscore=
down&amp;_requireboldred=3D0#Hit31">gi|15227987</A></B></TT></TD>
    <TD noWrap><TT>&nbsp;&nbsp;47689</TT></TD>
    <TD noWrap align=3Dright><TT>153</TT></TD>
    <TD noWrap><TT>&nbsp;&nbsp;bifunctional enolase 2/transcriptional=20
      activator [Arabidopsis thaliana]</TT></TD></TR>
  <TR>
    <TD noWrap align=3Dright><TT><B>32.</B></TT></TD>
    <TD noWrap><TT><B>&nbsp;<A=20
      =
href=3D"http://zxw-pc/mascot/cgi/master_results.pl?file=3D..%2Fdata%2F201=
21225%2FF002421.dat&amp;REPTYPE=3Dprotein&amp;_sigthreshold=3D0.05&amp;RE=
PORT=3D50&amp;_server_mudpit_switch=3D99999999&amp;_ignoreionsscorebelow=3D=
0&amp;_showsubsets=3D0&amp;_showpopups=3DTRUE&amp;_sortunassigned=3Dscore=
down&amp;_requireboldred=3D0#Hit32">gi|298544537</A></B></TT></TD>
    <TD noWrap><TT>&nbsp;&nbsp;47689</TT></TD>
    <TD noWrap align=3Dright><TT>153</TT></TD>
    <TD noWrap><TT>&nbsp;&nbsp;unnamed protein product [Arabidopsis=20
      thaliana]</TT></TD></TR>
  <TR>
    <TD noWrap align=3Dright><TT><B>33.</B></TT></TD>
    <TD noWrap><TT><B>&nbsp;<A=20
      =
href=3D"http://zxw-pc/mascot/cgi/master_results.pl?file=3D..%2Fdata%2F201=
21225%2FF002421.dat&amp;REPTYPE=3Dprotein&amp;_sigthreshold=3D0.05&amp;RE=
PORT=3D50&amp;_server_mudpit_switch=3D99999999&amp;_ignoreionsscorebelow=3D=
0&amp;_showsubsets=3D0&amp;_showpopups=3DTRUE&amp;_sortunassigned=3Dscore=
down&amp;_requireboldred=3D0#Hit33">gi|23297411</A></B></TT></TD>
    <TD noWrap><TT>&nbsp;&nbsp;47689</TT></TD>
    <TD noWrap align=3Dright><TT>153</TT></TD>
    <TD noWrap><TT>&nbsp;&nbsp;enolase (2-phospho-D-glycerate =
hydroylase)=20
      [Arabidopsis thaliana]</TT></TD></TR>
  <TR>
    <TD noWrap align=3Dright><TT><B>34.</B></TT></TD>
    <TD noWrap><TT><B>&nbsp;<A=20
      =
href=3D"http://zxw-pc/mascot/cgi/master_results.pl?file=3D..%2Fdata%2F201=
21225%2FF002421.dat&amp;REPTYPE=3Dprotein&amp;_sigthreshold=3D0.05&amp;RE=
PORT=3D50&amp;_server_mudpit_switch=3D99999999&amp;_ignoreionsscorebelow=3D=
0&amp;_showsubsets=3D0&amp;_showpopups=3DTRUE&amp;_sortunassigned=3Dscore=
down&amp;_requireboldred=3D0#Hit34">gi|4581151</A></B></TT></TD>
    <TD noWrap><TT>&nbsp;&nbsp;47689</TT></TD>
    <TD noWrap align=3Dright><TT>153</TT></TD>
    <TD noWrap><TT>&nbsp;&nbsp;enolase (2-phospho-D-glycerate =
hydroylase)=20
      [Arabidopsis thaliana]</TT></TD></TR>
  <TR>
    <TD noWrap align=3Dright><TT><B>35.</B></TT></TD>
    <TD noWrap><TT><B>&nbsp;<A=20
      =
href=3D"http://zxw-pc/mascot/cgi/master_results.pl?file=3D..%2Fdata%2F201=
21225%2FF002421.dat&amp;REPTYPE=3Dprotein&amp;_sigthreshold=3D0.05&amp;RE=
PORT=3D50&amp;_server_mudpit_switch=3D99999999&amp;_ignoreionsscorebelow=3D=
0&amp;_showsubsets=3D0&amp;_showpopups=3DTRUE&amp;_sortunassigned=3Dscore=
down&amp;_requireboldred=3D0#Hit35">gi|15983458</A></B></TT></TD>
    <TD noWrap><TT>&nbsp;&nbsp;47689</TT></TD>
    <TD noWrap align=3Dright><TT>153</TT></TD>
    <TD noWrap><TT>&nbsp;&nbsp;At2g36530/F1O11.16 [Arabidopsis=20
    thaliana]</TT></TD></TR>
  <TR>
    <TD noWrap align=3Dright><TT><B>36.</B></TT></TD>
    <TD noWrap><TT><B>&nbsp;<A=20
      =
href=3D"http://zxw-pc/mascot/cgi/master_results.pl?file=3D..%2Fdata%2F201=
21225%2FF002421.dat&amp;REPTYPE=3Dprotein&amp;_sigthreshold=3D0.05&amp;RE=
PORT=3D50&amp;_server_mudpit_switch=3D99999999&amp;_ignoreionsscorebelow=3D=
0&amp;_showsubsets=3D0&amp;_showpopups=3DTRUE&amp;_sortunassigned=3Dscore=
down&amp;_requireboldred=3D0#Hit36">gi|16271</A></B></TT></TD>
    <TD noWrap><TT>&nbsp;&nbsp;47689</TT></TD>
    <TD noWrap align=3Dright><TT>153</TT></TD>
    <TD noWrap><TT>&nbsp;&nbsp;enolase [Arabidopsis =
thaliana]</TT></TD></TR>
  <TR>
    <TD noWrap align=3Dright><TT><B>37.</B></TT></TD>
    <TD noWrap><TT><B>&nbsp;<A=20
      =
href=3D"http://zxw-pc/mascot/cgi/master_results.pl?file=3D..%2Fdata%2F201=
21225%2FF002421.dat&amp;REPTYPE=3Dprotein&amp;_sigthreshold=3D0.05&amp;RE=
PORT=3D50&amp;_server_mudpit_switch=3D99999999&amp;_ignoreionsscorebelow=3D=
0&amp;_showsubsets=3D0&amp;_showpopups=3DTRUE&amp;_sortunassigned=3Dscore=
down&amp;_requireboldred=3D0#Hit37">gi|15809970</A></B></TT></TD>
    <TD noWrap><TT>&nbsp;&nbsp;47674</TT></TD>
    <TD noWrap align=3Dright><TT>152</TT></TD>
    <TD noWrap><TT>&nbsp;&nbsp;At2g36530/F1O11.16 [Arabidopsis=20
    thaliana]</TT></TD></TR>
  <TR>
    <TD noWrap align=3Dright><TT><B>38.</B></TT></TD>
    <TD noWrap><TT><B>&nbsp;<A=20
      =
href=3D"http://zxw-pc/mascot/cgi/master_results.pl?file=3D..%2Fdata%2F201=
21225%2FF002421.dat&amp;REPTYPE=3Dprotein&amp;_sigthreshold=3D0.05&amp;RE=
PORT=3D50&amp;_server_mudpit_switch=3D99999999&amp;_ignoreionsscorebelow=3D=
0&amp;_showsubsets=3D0&amp;_showpopups=3DTRUE&amp;_sortunassigned=3Dscore=
down&amp;_requireboldred=3D0#Hit38">gi|302805600</A></B></TT></TD>
    <TD noWrap><TT>&nbsp;&nbsp;48178</TT></TD>
    <TD noWrap align=3Dright><TT>152</TT></TD>
    <TD noWrap><TT>&nbsp;&nbsp;hypothetical protein SELMODRAFT_120189=20
      [Selaginella moellendorffii]</TT></TD></TR>
  <TR>
    <TD noWrap align=3Dright><TT><B>39.</B></TT></TD>
    <TD noWrap><TT><B>&nbsp;<A=20
      =
href=3D"http://zxw-pc/mascot/cgi/master_results.pl?file=3D..%2Fdata%2F201=
21225%2FF002421.dat&amp;REPTYPE=3Dprotein&amp;_sigthreshold=3D0.05&amp;RE=
PORT=3D50&amp;_server_mudpit_switch=3D99999999&amp;_ignoreionsscorebelow=3D=
0&amp;_showsubsets=3D0&amp;_showpopups=3DTRUE&amp;_sortunassigned=3Dscore=
down&amp;_requireboldred=3D0#Hit39">gi|300147939</A></B></TT></TD>
    <TD noWrap><TT>&nbsp;&nbsp;48178</TT></TD>
    <TD noWrap align=3Dright><TT>152</TT></TD>
    <TD noWrap><TT>&nbsp;&nbsp;hypothetical protein SELMODRAFT_120189=20
      [Selaginella moellendorffii]</TT></TD></TR>
  <TR>
    <TD noWrap align=3Dright><TT><B>40.</B></TT></TD>
    <TD noWrap><TT><B>&nbsp;<A=20
      =
href=3D"http://zxw-pc/mascot/cgi/master_results.pl?file=3D..%2Fdata%2F201=
21225%2FF002421.dat&amp;REPTYPE=3Dprotein&amp;_sigthreshold=3D0.05&amp;RE=
PORT=3D50&amp;_server_mudpit_switch=3D99999999&amp;_ignoreionsscorebelow=3D=
0&amp;_showsubsets=3D0&amp;_showpopups=3DTRUE&amp;_sortunassigned=3Dscore=
down&amp;_requireboldred=3D0#Hit40">gi|162463403</A></B></TT></TD>
    <TD noWrap><TT>&nbsp;&nbsp;52919</TT></TD>
    <TD noWrap align=3Dright><TT>147</TT></TD>
    <TD noWrap><TT>&nbsp;&nbsp;6-phosphogluconate dehydrogenase2 [Zea=20
      mays]</TT></TD></TR>
  <TR>
    <TD noWrap align=3Dright><TT><B>41.</B></TT></TD>
    <TD noWrap><TT><B>&nbsp;<A=20
      =
href=3D"http://zxw-pc/mascot/cgi/master_results.pl?file=3D..%2Fdata%2F201=
21225%2FF002421.dat&amp;REPTYPE=3Dprotein&amp;_sigthreshold=3D0.05&amp;RE=
PORT=3D50&amp;_server_mudpit_switch=3D99999999&amp;_ignoreionsscorebelow=3D=
0&amp;_showsubsets=3D0&amp;_showpopups=3DTRUE&amp;_sortunassigned=3Dscore=
down&amp;_requireboldred=3D0#Hit41">gi|298547955</A></B></TT></TD>
    <TD noWrap><TT>&nbsp;&nbsp;52919</TT></TD>
    <TD noWrap align=3Dright><TT>147</TT></TD>
    <TD noWrap><TT>&nbsp;&nbsp;unnamed protein product [Zea =
mays]</TT></TD></TR>
  <TR>
    <TD noWrap align=3Dright><TT><B>42.</B></TT></TD>
    <TD noWrap><TT><B>&nbsp;<A=20
      =
href=3D"http://zxw-pc/mascot/cgi/master_results.pl?file=3D..%2Fdata%2F201=
21225%2FF002421.dat&amp;REPTYPE=3Dprotein&amp;_sigthreshold=3D0.05&amp;RE=
PORT=3D50&amp;_server_mudpit_switch=3D99999999&amp;_ignoreionsscorebelow=3D=
0&amp;_showsubsets=3D0&amp;_showpopups=3DTRUE&amp;_sortunassigned=3Dscore=
down&amp;_requireboldred=3D0#Hit42">gi|3342802</A></B></TT></TD>
    <TD noWrap><TT>&nbsp;&nbsp;52919</TT></TD>
    <TD noWrap align=3Dright><TT>147</TT></TD>
    <TD noWrap><TT>&nbsp;&nbsp;putative cytosolic 6-phosphogluconate=20
      dehydrogenase [Zea mays]</TT></TD></TR>
  <TR>
    <TD noWrap align=3Dright><TT><B>43.</B></TT></TD>
    <TD noWrap><TT><B>&nbsp;<A=20
      =
href=3D"http://zxw-pc/mascot/cgi/master_results.pl?file=3D..%2Fdata%2F201=
21225%2FF002421.dat&amp;REPTYPE=3Dprotein&amp;_sigthreshold=3D0.05&amp;RE=
PORT=3D50&amp;_server_mudpit_switch=3D99999999&amp;_ignoreionsscorebelow=3D=
0&amp;_showsubsets=3D0&amp;_showpopups=3DTRUE&amp;_sortunassigned=3Dscore=
down&amp;_requireboldred=3D0#Hit43">gi|158144895</A></B></TT></TD>
    <TD noWrap><TT>&nbsp;&nbsp;47753</TT></TD>
    <TD noWrap align=3Dright><TT>144</TT></TD>
    <TD noWrap><TT>&nbsp;&nbsp;enolase [Gossypium =
hirsutum]</TT></TD></TR>
  <TR>
    <TD noWrap align=3Dright><TT><B>44.</B></TT></TD>
    <TD noWrap><TT><B>&nbsp;<A=20
      =
href=3D"http://zxw-pc/mascot/cgi/master_results.pl?file=3D..%2Fdata%2F201=
21225%2FF002421.dat&amp;REPTYPE=3Dprotein&amp;_sigthreshold=3D0.05&amp;RE=
PORT=3D50&amp;_server_mudpit_switch=3D99999999&amp;_ignoreionsscorebelow=3D=
0&amp;_showsubsets=3D0&amp;_showpopups=3DTRUE&amp;_sortunassigned=3Dscore=
down&amp;_requireboldred=3D0#Hit44">gi|297827139</A></B></TT></TD>
    <TD noWrap><TT>&nbsp;&nbsp;47512</TT></TD>
    <TD noWrap align=3Dright><TT>144</TT></TD>
    <TD noWrap><TT>&nbsp;&nbsp;hypothetical protein ARALYDRAFT_902771=20
      [Arabidopsis lyrata subsp. lyrata]</TT></TD></TR>
  <TR>
    <TD noWrap align=3Dright><TT><B>45.</B></TT></TD>
    <TD noWrap><TT><B>&nbsp;<A=20
      =
href=3D"http://zxw-pc/mascot/cgi/master_results.pl?file=3D..%2Fdata%2F201=
21225%2FF002421.dat&amp;REPTYPE=3Dprotein&amp;_sigthreshold=3D0.05&amp;RE=
PORT=3D50&amp;_server_mudpit_switch=3D99999999&amp;_ignoreionsscorebelow=3D=
0&amp;_showsubsets=3D0&amp;_showpopups=3DTRUE&amp;_sortunassigned=3Dscore=
down&amp;_requireboldred=3D0#Hit45">gi|297327291</A></B></TT></TD>
    <TD noWrap><TT>&nbsp;&nbsp;47512</TT></TD>
    <TD noWrap align=3Dright><TT>144</TT></TD>
    <TD noWrap><TT>&nbsp;&nbsp;hypothetical protein ARALYDRAFT_902771=20
      [Arabidopsis lyrata subsp. lyrata]</TT></TD></TR>
  <TR>
    <TD noWrap align=3Dright><TT><B>46.</B></TT></TD>
    <TD noWrap><TT><B>&nbsp;<A=20
      =
href=3D"http://zxw-pc/mascot/cgi/master_results.pl?file=3D..%2Fdata%2F201=
21225%2FF002421.dat&amp;REPTYPE=3Dprotein&amp;_sigthreshold=3D0.05&amp;RE=
PORT=3D50&amp;_server_mudpit_switch=3D99999999&amp;_ignoreionsscorebelow=3D=
0&amp;_showsubsets=3D0&amp;_showpopups=3DTRUE&amp;_sortunassigned=3Dscore=
down&amp;_requireboldred=3D0#Hit46">gi|119354</A></B></TT></TD>
    <TD noWrap><TT>&nbsp;&nbsp;47768</TT></TD>
    <TD noWrap align=3Dright><TT>143</TT></TD>
    <TD noWrap><TT>&nbsp;&nbsp;RecName: Full=3DEnolase; AltName:=20
      Full=3D2-phospho-D-glycerate hydro-lyase; AltName: =
Full=3D2-phosphoglycerate=20
      dehydratase</TT></TD></TR>
  <TR>
    <TD noWrap align=3Dright><TT><B>47.</B></TT></TD>
    <TD noWrap><TT><B>&nbsp;<A=20
      =
href=3D"http://zxw-pc/mascot/cgi/master_results.pl?file=3D..%2Fdata%2F201=
21225%2FF002421.dat&amp;REPTYPE=3Dprotein&amp;_sigthreshold=3D0.05&amp;RE=
PORT=3D50&amp;_server_mudpit_switch=3D99999999&amp;_ignoreionsscorebelow=3D=
0&amp;_showsubsets=3D0&amp;_showpopups=3DTRUE&amp;_sortunassigned=3Dscore=
down&amp;_requireboldred=3D0#Hit47">gi|298544535</A></B></TT></TD>
    <TD noWrap><TT>&nbsp;&nbsp;47768</TT></TD>
    <TD noWrap align=3Dright><TT>143</TT></TD>
    <TD noWrap><TT>&nbsp;&nbsp;unnamed protein product [Solanum=20
      lycopersicum]</TT></TD></TR>
  <TR>
    <TD noWrap align=3Dright><TT><B>48.</B></TT></TD>
    <TD noWrap><TT><B>&nbsp;<A=20
      =
href=3D"http://zxw-pc/mascot/cgi/master_results.pl?file=3D..%2Fdata%2F201=
21225%2FF002421.dat&amp;REPTYPE=3Dprotein&amp;_sigthreshold=3D0.05&amp;RE=
PORT=3D50&amp;_server_mudpit_switch=3D99999999&amp;_ignoreionsscorebelow=3D=
0&amp;_showsubsets=3D0&amp;_showpopups=3DTRUE&amp;_sortunassigned=3Dscore=
down&amp;_requireboldred=3D0#Hit48">gi|19281</A></B></TT></TD>
    <TD noWrap><TT>&nbsp;&nbsp;47768</TT></TD>
    <TD noWrap align=3Dright><TT>143</TT></TD>
    <TD noWrap><TT>&nbsp;&nbsp;enolase [Solanum =
lycopersicum]</TT></TD></TR>
  <TR>
    <TD noWrap align=3Dright><TT><B>49.</B></TT></TD>
    <TD noWrap><TT><B>&nbsp;<A=20
      =
href=3D"http://zxw-pc/mascot/cgi/master_results.pl?file=3D..%2Fdata%2F201=
21225%2FF002421.dat&amp;REPTYPE=3Dprotein&amp;_sigthreshold=3D0.05&amp;RE=
PORT=3D50&amp;_server_mudpit_switch=3D99999999&amp;_ignoreionsscorebelow=3D=
0&amp;_showsubsets=3D0&amp;_showpopups=3DTRUE&amp;_sortunassigned=3Dscore=
down&amp;_requireboldred=3D0#Hit49">gi|45477377</A></B></TT></TD>
    <TD noWrap><TT>&nbsp;&nbsp;47664</TT></TD>
    <TD noWrap align=3Dright><TT>143</TT></TD>
    <TD noWrap><TT>&nbsp;&nbsp;LOS2 [Capsella =
bursa-pastoris]</TT></TD></TR>
  <TR>
    <TD noWrap align=3Dright><TT><B>50.</B></TT></TD>
    <TD noWrap><TT><B>&nbsp;<A=20
      =
href=3D"http://zxw-pc/mascot/cgi/master_results.pl?file=3D..%2Fdata%2F201=
21225%2FF002421.dat&amp;REPTYPE=3Dprotein&amp;_sigthreshold=3D0.05&amp;RE=
PORT=3D50&amp;_server_mudpit_switch=3D99999999&amp;_ignoreionsscorebelow=3D=
0&amp;_showsubsets=3D0&amp;_showpopups=3DTRUE&amp;_sortunassigned=3Dscore=
down&amp;_requireboldred=3D0#Hit50">gi|298544991</A></B></TT></TD>
    <TD noWrap><TT>&nbsp;&nbsp;47664</TT></TD>
    <TD noWrap align=3Dright><TT>143</TT></TD>
    <TD noWrap><TT>&nbsp;&nbsp;unnamed protein product [Capsella=20
      bursa-pastoris]</TT></TD></TR></TBODY></TABLE>
<H3>Results List</H3>
<TABLE border=3D0 cellSpacing=3D0>
  <TBODY>
  <TR>
    <TD><TT><B><A =
name=3DHit1>1.</A>&nbsp;&nbsp;&nbsp;&nbsp;</B></TT></TD>
    <TD noWrap><TT><A=20
      =
href=3D"http://zxw-pc/mascot/cgi/protein_view.pl?file=3D../data/20121225/=
F002421.dat&amp;hit=3D1"=20
      =
target=3D_blank>gi|34597330</A>&nbsp;&nbsp;&nbsp;&nbsp;<B>Mass:</B>&nbsp;=
47346&nbsp;&nbsp;&nbsp;&nbsp;<B>Score:</B>&nbsp;361&nbsp;&nbsp;&nbsp;&nbs=
p;<B>Expect:</B>&nbsp;1.5e-030&nbsp;&nbsp;<B>Matches:</B>&nbsp;12</TT></T=
D></TR>
  <TR>
    <TD>&nbsp;</TD>
    <TD noWrap><TT>enolase [Brassica rapa subsp.=20
campestris]</TT></TD></TR></TBODY></TABLE>
<TABLE border=3D0 cellSpacing=3D0 cellPadding=3D0>
  <TBODY>
  <TR>
    <TD><TT>&nbsp;&nbsp;&nbsp;&nbsp;&nbsp;&nbsp;</TT></TD>
    <TD align=3Dright><TT><B>Observed&nbsp;&nbsp;</B></TT></TD>
    <TD noWrap align=3Dright><TT><B>Mr(expt)&nbsp;&nbsp;</B></TT></TD>
    <TD noWrap align=3Dright><TT><B>Mr(calc)&nbsp;&nbsp;</B></TT></TD>
    <TD align=3Dright><TT><B>&nbsp;ppm&nbsp;&nbsp;</B></TT></TD>
    <TD align=3Dright><TT><B>Start&nbsp;</B></TT></TD>
    <TD align=3Dright><TT><B>&nbsp;</B></TT></TD>
    <TD align=3Dright><TT><B>End&nbsp;</B></TT></TD>
    <TD align=3Dright><TT><B>Miss&nbsp;</B></TT></TD>
    <TD align=3Dright><TT><B>Ions&nbsp;</B></TT></TD>
    <TD><TT><B>&nbsp;Peptide</B></TT></TD></TR>
  <TR>
    <TD align=3Dright>&nbsp;</TD>
    <TD align=3Dright><TT>806.4086&nbsp;&nbsp;</TT></TD>
    <TD align=3Dright><TT>805.4014&nbsp;&nbsp;</TT></TD>
    <TD align=3Dright><TT>805.4446&nbsp;&nbsp;</TT></TD>
    <TD noWrap align=3Dright><TT>-53.71&nbsp;</TT></TD>
    <TD align=3Dright><TT>416&nbsp;</TT></TD>
    <TD noWrap align=3Dright><TT>-&nbsp;</TT></TD>
    <TD align=3Dright><TT>421&nbsp;</TT></TD>
    <TD align=3Dright><TT>0&nbsp;&nbsp;</TT></TD>
    <TD noWrap align=3Dright><TT>---&nbsp;&nbsp;</TT></TD>
    <TD noWrap><TT>&nbsp;K.YNQLLR.I</TT></TD></TR>
  <TR>
    <TD align=3Dright>&nbsp;</TD>
    <TD align=3Dright><TT>1071.4596&nbsp;&nbsp;</TT></TD>
    <TD align=3Dright><TT>1070.4523&nbsp;&nbsp;</TT></TD>
    <TD align=3Dright><TT>1070.5080&nbsp;&nbsp;</TT></TD>
    <TD noWrap align=3Dright><TT>-51.99&nbsp;</TT></TD>
    <TD align=3Dright><TT>372&nbsp;</TT></TD>
    <TD noWrap align=3Dright><TT>-&nbsp;</TT></TD>
    <TD align=3Dright><TT>381&nbsp;</TT></TD>
    <TD align=3Dright><TT>0&nbsp;&nbsp;</TT></TD>
    <TD noWrap align=3Dright><TT>---&nbsp;&nbsp;</TT></TD>
    <TD noWrap><TT>&nbsp;R.AGWGVMASHR.S</TT></TD></TR>
  <TR>
    <TD align=3Dright>&nbsp;</TD>
    <TD align=3Dright><TT>1071.4596&nbsp;&nbsp;</TT></TD>
    <TD align=3Dright><TT>1070.4523&nbsp;&nbsp;</TT></TD>
    <TD align=3Dright><TT>1070.5080&nbsp;&nbsp;</TT></TD>
    <TD noWrap align=3Dright><TT>-51.99&nbsp;</TT></TD>
    <TD align=3Dright><TT>372&nbsp;</TT></TD>
    <TD noWrap align=3Dright><TT>-&nbsp;</TT></TD>
    <TD align=3Dright><TT>381&nbsp;</TT></TD>
    <TD align=3Dright><TT>0&nbsp;&nbsp;</TT></TD>
    <TD noWrap align=3Dright><TT>46&nbsp;&nbsp;</TT></TD>
    <TD noWrap><TT>&nbsp;R.AGWGVMASHR.S</TT></TD></TR>
  <TR>
    <TD align=3Dright>&nbsp;</TD>
    <TD align=3Dright><TT>1087.4410&nbsp;&nbsp;</TT></TD>
    <TD align=3Dright><TT>1086.4337&nbsp;&nbsp;</TT></TD>
    <TD align=3Dright><TT>1086.5029&nbsp;&nbsp;</TT></TD>
    <TD noWrap align=3Dright><TT>-63.67&nbsp;</TT></TD>
    <TD align=3Dright><TT>372&nbsp;</TT></TD>
    <TD noWrap align=3Dright><TT>-&nbsp;</TT></TD>
    <TD align=3Dright><TT>381&nbsp;</TT></TD>
    <TD align=3Dright><TT>0&nbsp;&nbsp;</TT></TD>
    <TD noWrap align=3Dright><TT>---&nbsp;&nbsp;</TT></TD>
    <TD noWrap><TT>&nbsp;R.AGWGVMASHR.S + Oxidation (M)</TT></TD></TR>
  <TR>
    <TD align=3Dright>&nbsp;</TD>
    <TD align=3Dright><TT>1087.4410&nbsp;&nbsp;</TT></TD>
    <TD align=3Dright><TT>1086.4337&nbsp;&nbsp;</TT></TD>
    <TD align=3Dright><TT>1086.5029&nbsp;&nbsp;</TT></TD>
    <TD noWrap align=3Dright><TT>-63.67&nbsp;</TT></TD>
    <TD align=3Dright><TT>372&nbsp;</TT></TD>
    <TD noWrap align=3Dright><TT>-&nbsp;</TT></TD>
    <TD align=3Dright><TT>381&nbsp;</TT></TD>
    <TD align=3Dright><TT>0&nbsp;&nbsp;</TT></TD>
    <TD noWrap align=3Dright><TT>(11)&nbsp;</TT></TD>
    <TD noWrap><TT>&nbsp;R.AGWGVMASHR.S + Oxidation (M)</TT></TD></TR>
  <TR>
    <TD align=3Dright>&nbsp;</TD>
    <TD align=3Dright><TT>1573.7322&nbsp;&nbsp;</TT></TD>
    <TD align=3Dright><TT>1572.7249&nbsp;&nbsp;</TT></TD>
    <TD align=3Dright><TT>1572.8359&nbsp;&nbsp;</TT></TD>
    <TD noWrap align=3Dright><TT>-70.55&nbsp;</TT></TD>
    <TD align=3Dright><TT>353&nbsp;</TT></TD>
    <TD noWrap align=3Dright><TT>-&nbsp;</TT></TD>
    <TD align=3Dright><TT>367&nbsp;</TT></TD>
    <TD align=3Dright><TT>0&nbsp;&nbsp;</TT></TD>
    <TD noWrap align=3Dright><TT>---&nbsp;&nbsp;</TT></TD>
    <TD noWrap><TT>&nbsp;K.VNQIGSVTESIEAVK.M</TT></TD></TR>
  <TR>
    <TD align=3Dright>&nbsp;</TD>
    <TD align=3Dright><TT>1854.7969&nbsp;&nbsp;</TT></TD>
    <TD align=3Dright><TT>1853.7896&nbsp;&nbsp;</TT></TD>
    <TD align=3Dright><TT>1853.8795&nbsp;&nbsp;</TT></TD>
    <TD noWrap align=3Dright><TT>-48.49&nbsp;</TT></TD>
    <TD align=3Dright><TT>422&nbsp;</TT></TD>
    <TD noWrap align=3Dright><TT>-&nbsp;</TT></TD>
    <TD align=3Dright><TT>438&nbsp;</TT></TD>
    <TD align=3Dright><TT>0&nbsp;&nbsp;</TT></TD>
    <TD noWrap align=3Dright><TT>---&nbsp;&nbsp;</TT></TD>
    <TD noWrap><TT>&nbsp;R.IEEELGSEAVYAGANFR.K</TT></TD></TR>
  <TR>
    <TD align=3Dright>&nbsp;</TD>
    <TD align=3Dright><TT>1854.7969&nbsp;&nbsp;</TT></TD>
    <TD align=3Dright><TT>1853.7896&nbsp;&nbsp;</TT></TD>
    <TD align=3Dright><TT>1853.8795&nbsp;&nbsp;</TT></TD>
    <TD noWrap align=3Dright><TT>-48.49&nbsp;</TT></TD>
    <TD align=3Dright><TT>422&nbsp;</TT></TD>
    <TD noWrap align=3Dright><TT>-&nbsp;</TT></TD>
    <TD align=3Dright><TT>438&nbsp;</TT></TD>
    <TD align=3Dright><TT>0&nbsp;&nbsp;</TT></TD>
    <TD noWrap align=3Dright><TT>148&nbsp;&nbsp;</TT></TD>
    <TD noWrap><TT>&nbsp;R.IEEELGSEAVYAGANFR.K</TT></TD></TR>
  <TR>
    <TD align=3Dright>&nbsp;</TD>
    <TD align=3Dright><TT>1900.7645&nbsp;&nbsp;</TT></TD>
    <TD align=3Dright><TT>1899.7572&nbsp;&nbsp;</TT></TD>
    <TD align=3Dright><TT>1899.8598&nbsp;&nbsp;</TT></TD>
    <TD noWrap align=3Dright><TT>-54.02&nbsp;</TT></TD>
    <TD align=3Dright><TT>262&nbsp;</TT></TD>
    <TD noWrap align=3Dright><TT>-&nbsp;</TT></TD>
    <TD align=3Dright><TT>277&nbsp;</TT></TD>
    <TD align=3Dright><TT>1&nbsp;&nbsp;</TT></TD>
    <TD noWrap align=3Dright><TT>---&nbsp;&nbsp;</TT></TD>
    <TD noWrap><TT>&nbsp;K.TYDLNFKEENNNGSQK.I</TT></TD></TR>
  <TR>
    <TD align=3Dright>&nbsp;</TD>
    <TD align=3Dright><TT>2003.9860&nbsp;&nbsp;</TT></TD>
    <TD align=3Dright><TT>2002.9787&nbsp;&nbsp;</TT></TD>
    <TD align=3Dright><TT>2003.0952&nbsp;&nbsp;</TT></TD>
    <TD noWrap align=3Dright><TT>-58.17&nbsp;</TT></TD>
    <TD align=3Dright><TT>148&nbsp;</TT></TD>
    <TD noWrap align=3Dright><TT>-&nbsp;</TT></TD>
    <TD align=3Dright><TT>167&nbsp;</TT></TD>
    <TD align=3Dright><TT>0&nbsp;&nbsp;</TT></TD>
    <TD noWrap align=3Dright><TT>---&nbsp;&nbsp;</TT></TD>
    <TD noWrap><TT>&nbsp;K.IVLPVPAFNVINGGSHAGNK.L</TT></TD></TR>
  <TR>
    <TD align=3Dright>&nbsp;</TD>
    <TD align=3Dright><TT>2003.9860&nbsp;&nbsp;</TT></TD>
    <TD align=3Dright><TT>2002.9787&nbsp;&nbsp;</TT></TD>
    <TD align=3Dright><TT>2003.0952&nbsp;&nbsp;</TT></TD>
    <TD noWrap align=3Dright><TT>-58.17&nbsp;</TT></TD>
    <TD align=3Dright><TT>148&nbsp;</TT></TD>
    <TD noWrap align=3Dright><TT>-&nbsp;</TT></TD>
    <TD align=3Dright><TT>167&nbsp;</TT></TD>
    <TD align=3Dright><TT>0&nbsp;&nbsp;</TT></TD>
    <TD noWrap align=3Dright><TT>114&nbsp;&nbsp;</TT></TD>
    <TD noWrap><TT>&nbsp;K.IVLPVPAFNVINGGSHAGNK.L</TT></TD></TR>
  <TR>
    <TD align=3Dright>&nbsp;</TD>
    <TD align=3Dright><TT>2323.9163&nbsp;&nbsp;</TT></TD>
    <TD align=3Dright><TT>2322.9090&nbsp;&nbsp;</TT></TD>
    <TD align=3Dright><TT>2323.0353&nbsp;&nbsp;</TT></TD>
    <TD noWrap align=3Dright><TT>-54.35&nbsp;</TT></TD>
    <TD align=3Dright><TT>205&nbsp;</TT></TD>
    <TD noWrap align=3Dright><TT>-&nbsp;</TT></TD>
    <TD align=3Dright><TT>226&nbsp;</TT></TD>
    <TD align=3Dright><TT>0&nbsp;&nbsp;</TT></TD>
    <TD noWrap align=3Dright><TT>---&nbsp;&nbsp;</TT></TD>
    <TD =
noWrap><TT>&nbsp;K.YGQDATNVGDEGGFAPNIQENK.E</TT></TD></TR></TBODY></TABLE=
>
<TABLE border=3D0 cellSpacing=3D0>
  <TBODY>
  <TR>
    <TD><TT>&nbsp;&nbsp;&nbsp;&nbsp;&nbsp;&nbsp;</TT></TD>
    <TD><TT><B>No match to: </B>734.3865, 823.0590, 825.0624, 841.0353,=20
      842.4567, 870.4943, 994.0730, 994.0730, 1036.0763, 1052.4897, =
1052.4897,=20
      1064.5052, 1109.5829, 1109.5829, 1202.6158, 1208.5027, 1208.5027,=20
      1245.6260, 1258.4789, 1258.4789, 1276.5692, 1325.6455, 1425.6205,=20
      1510.7388, 1536.7947, 1543.6781, 1790.8010, 1790.8010,=20
  2027.7396</TT></TD></TR></TBODY></TABLE><BR>
<TABLE border=3D0 cellSpacing=3D0>
  <TBODY>
  <TR>
    <TD><TT><B><A =
name=3DHit2>2.</A>&nbsp;&nbsp;&nbsp;&nbsp;</B></TT></TD>
    <TD noWrap><TT><A=20
      =
href=3D"http://zxw-pc/mascot/cgi/protein_view.pl?file=3D../data/20121225/=
F002421.dat&amp;hit=3D2"=20
      =
target=3D_blank>gi|298545005</A>&nbsp;&nbsp;&nbsp;&nbsp;<B>Mass:</B>&nbsp=
;47346&nbsp;&nbsp;&nbsp;&nbsp;<B>Score:</B>&nbsp;361&nbsp;&nbsp;&nbsp;&nb=
sp;<B>Expect:</B>&nbsp;1.5e-030&nbsp;&nbsp;<B>Matches:</B>&nbsp;12</TT></=
TD></TR>
  <TR>
    <TD>&nbsp;</TD>
    <TD noWrap><TT>unnamed protein product [Brassica rapa subsp.=20
      campestris]</TT></TD></TR></TBODY></TABLE>
<TABLE border=3D0 cellSpacing=3D0 cellPadding=3D0>
  <TBODY>
  <TR>
    <TD><TT>&nbsp;&nbsp;&nbsp;&nbsp;&nbsp;&nbsp;</TT></TD>
    <TD align=3Dright><TT><B>Observed&nbsp;&nbsp;</B></TT></TD>
    <TD noWrap align=3Dright><TT><B>Mr(expt)&nbsp;&nbsp;</B></TT></TD>
    <TD noWrap align=3Dright><TT><B>Mr(calc)&nbsp;&nbsp;</B></TT></TD>
    <TD align=3Dright><TT><B>&nbsp;ppm&nbsp;&nbsp;</B></TT></TD>
    <TD align=3Dright><TT><B>Start&nbsp;</B></TT></TD>
    <TD align=3Dright><TT><B>&nbsp;</B></TT></TD>
    <TD align=3Dright><TT><B>End&nbsp;</B></TT></TD>
    <TD align=3Dright><TT><B>Miss&nbsp;</B></TT></TD>
    <TD align=3Dright><TT><B>Ions&nbsp;</B></TT></TD>
    <TD><TT><B>&nbsp;Peptide</B></TT></TD></TR>
  <TR>
    <TD align=3Dright>&nbsp;</TD>
    <TD align=3Dright><TT>806.4086&nbsp;&nbsp;</TT></TD>
    <TD align=3Dright><TT>805.4014&nbsp;&nbsp;</TT></TD>
    <TD align=3Dright><TT>805.4446&nbsp;&nbsp;</TT></TD>
    <TD noWrap align=3Dright><TT>-53.71&nbsp;</TT></TD>
    <TD align=3Dright><TT>416&nbsp;</TT></TD>
    <TD noWrap align=3Dright><TT>-&nbsp;</TT></TD>
    <TD align=3Dright><TT>421&nbsp;</TT></TD>
    <TD align=3Dright><TT>0&nbsp;&nbsp;</TT></TD>
    <TD noWrap align=3Dright><TT>---&nbsp;&nbsp;</TT></TD>
    <TD noWrap><TT>&nbsp;K.YNQLLR.I</TT></TD></TR>
  <TR>
    <TD align=3Dright>&nbsp;</TD>
    <TD align=3Dright><TT>1071.4596&nbsp;&nbsp;</TT></TD>
    <TD align=3Dright><TT>1070.4523&nbsp;&nbsp;</TT></TD>
    <TD align=3Dright><TT>1070.5080&nbsp;&nbsp;</TT></TD>
    <TD noWrap align=3Dright><TT>-51.99&nbsp;</TT></TD>
    <TD align=3Dright><TT>372&nbsp;</TT></TD>
    <TD noWrap align=3Dright><TT>-&nbsp;</TT></TD>
    <TD align=3Dright><TT>381&nbsp;</TT></TD>
    <TD align=3Dright><TT>0&nbsp;&nbsp;</TT></TD>
    <TD noWrap align=3Dright><TT>---&nbsp;&nbsp;</TT></TD>
    <TD noWrap><TT>&nbsp;R.AGWGVMASHR.S</TT></TD></TR>
  <TR>
    <TD align=3Dright>&nbsp;</TD>
    <TD align=3Dright><TT>1071.4596&nbsp;&nbsp;</TT></TD>
    <TD align=3Dright><TT>1070.4523&nbsp;&nbsp;</TT></TD>
    <TD align=3Dright><TT>1070.5080&nbsp;&nbsp;</TT></TD>
    <TD noWrap align=3Dright><TT>-51.99&nbsp;</TT></TD>
    <TD align=3Dright><TT>372&nbsp;</TT></TD>
    <TD noWrap align=3Dright><TT>-&nbsp;</TT></TD>
    <TD align=3Dright><TT>381&nbsp;</TT></TD>
    <TD align=3Dright><TT>0&nbsp;&nbsp;</TT></TD>
    <TD noWrap align=3Dright><TT>46&nbsp;&nbsp;</TT></TD>
    <TD noWrap><TT>&nbsp;R.AGWGVMASHR.S</TT></TD></TR>
  <TR>
    <TD align=3Dright>&nbsp;</TD>
    <TD align=3Dright><TT>1087.4410&nbsp;&nbsp;</TT></TD>
    <TD align=3Dright><TT>1086.4337&nbsp;&nbsp;</TT></TD>
    <TD align=3Dright><TT>1086.5029&nbsp;&nbsp;</TT></TD>
    <TD noWrap align=3Dright><TT>-63.67&nbsp;</TT></TD>
    <TD align=3Dright><TT>372&nbsp;</TT></TD>
    <TD noWrap align=3Dright><TT>-&nbsp;</TT></TD>
    <TD align=3Dright><TT>381&nbsp;</TT></TD>
    <TD align=3Dright><TT>0&nbsp;&nbsp;</TT></TD>
    <TD noWrap align=3Dright><TT>---&nbsp;&nbsp;</TT></TD>
    <TD noWrap><TT>&nbsp;R.AGWGVMASHR.S + Oxidation (M)</TT></TD></TR>
  <TR>
    <TD align=3Dright>&nbsp;</TD>
    <TD align=3Dright><TT>1087.4410&nbsp;&nbsp;</TT></TD>
    <TD align=3Dright><TT>1086.4337&nbsp;&nbsp;</TT></TD>
    <TD align=3Dright><TT>1086.5029&nbsp;&nbsp;</TT></TD>
    <TD noWrap align=3Dright><TT>-63.67&nbsp;</TT></TD>
    <TD align=3Dright><TT>372&nbsp;</TT></TD>
    <TD noWrap align=3Dright><TT>-&nbsp;</TT></TD>
    <TD align=3Dright><TT>381&nbsp;</TT></TD>
    <TD align=3Dright><TT>0&nbsp;&nbsp;</TT></TD>
    <TD noWrap align=3Dright><TT>(11)&nbsp;</TT></TD>
    <TD noWrap><TT>&nbsp;R.AGWGVMASHR.S + Oxidation (M)</TT></TD></TR>
  <TR>
    <TD align=3Dright>&nbsp;</TD>
    <TD align=3Dright><TT>1573.7322&nbsp;&nbsp;</TT></TD>
    <TD align=3Dright><TT>1572.7249&nbsp;&nbsp;</TT></TD>
    <TD align=3Dright><TT>1572.8359&nbsp;&nbsp;</TT></TD>
    <TD noWrap align=3Dright><TT>-70.55&nbsp;</TT></TD>
    <TD align=3Dright><TT>353&nbsp;</TT></TD>
    <TD noWrap align=3Dright><TT>-&nbsp;</TT></TD>
    <TD align=3Dright><TT>367&nbsp;</TT></TD>
    <TD align=3Dright><TT>0&nbsp;&nbsp;</TT></TD>
    <TD noWrap align=3Dright><TT>---&nbsp;&nbsp;</TT></TD>
    <TD noWrap><TT>&nbsp;K.VNQIGSVTESIEAVK.M</TT></TD></TR>
  <TR>
    <TD align=3Dright>&nbsp;</TD>
    <TD align=3Dright><TT>1854.7969&nbsp;&nbsp;</TT></TD>
    <TD align=3Dright><TT>1853.7896&nbsp;&nbsp;</TT></TD>
    <TD align=3Dright><TT>1853.8795&nbsp;&nbsp;</TT></TD>
    <TD noWrap align=3Dright><TT>-48.49&nbsp;</TT></TD>
    <TD align=3Dright><TT>422&nbsp;</TT></TD>
    <TD noWrap align=3Dright><TT>-&nbsp;</TT></TD>
    <TD align=3Dright><TT>438&nbsp;</TT></TD>
    <TD align=3Dright><TT>0&nbsp;&nbsp;</TT></TD>
    <TD noWrap align=3Dright><TT>---&nbsp;&nbsp;</TT></TD>
    <TD noWrap><TT>&nbsp;R.IEEELGSEAVYAGANFR.K</TT></TD></TR>
  <TR>
    <TD align=3Dright>&nbsp;</TD>
    <TD align=3Dright><TT>1854.7969&nbsp;&nbsp;</TT></TD>
    <TD align=3Dright><TT>1853.7896&nbsp;&nbsp;</TT></TD>
    <TD align=3Dright><TT>1853.8795&nbsp;&nbsp;</TT></TD>
    <TD noWrap align=3Dright><TT>-48.49&nbsp;</TT></TD>
    <TD align=3Dright><TT>422&nbsp;</TT></TD>
    <TD noWrap align=3Dright><TT>-&nbsp;</TT></TD>
    <TD align=3Dright><TT>438&nbsp;</TT></TD>
    <TD align=3Dright><TT>0&nbsp;&nbsp;</TT></TD>
    <TD noWrap align=3Dright><TT>148&nbsp;&nbsp;</TT></TD>
    <TD noWrap><TT>&nbsp;R.IEEELGSEAVYAGANFR.K</TT></TD></TR>
  <TR>
    <TD align=3Dright>&nbsp;</TD>
    <TD align=3Dright><TT>1900.7645&nbsp;&nbsp;</TT></TD>
    <TD align=3Dright><TT>1899.7572&nbsp;&nbsp;</TT></TD>
    <TD align=3Dright><TT>1899.8598&nbsp;&nbsp;</TT></TD>
    <TD noWrap align=3Dright><TT>-54.02&nbsp;</TT></TD>
    <TD align=3Dright><TT>262&nbsp;</TT></TD>
    <TD noWrap align=3Dright><TT>-&nbsp;</TT></TD>
    <TD align=3Dright><TT>277&nbsp;</TT></TD>
    <TD align=3Dright><TT>1&nbsp;&nbsp;</TT></TD>
    <TD noWrap align=3Dright><TT>---&nbsp;&nbsp;</TT></TD>
    <TD noWrap><TT>&nbsp;K.TYDLNFKEENNNGSQK.I</TT></TD></TR>
  <TR>
    <TD align=3Dright>&nbsp;</TD>
    <TD align=3Dright><TT>2003.9860&nbsp;&nbsp;</TT></TD>
    <TD align=3Dright><TT>2002.9787&nbsp;&nbsp;</TT></TD>
    <TD align=3Dright><TT>2003.0952&nbsp;&nbsp;</TT></TD>
    <TD noWrap align=3Dright><TT>-58.17&nbsp;</TT></TD>
    <TD align=3Dright><TT>148&nbsp;</TT></TD>
    <TD noWrap align=3Dright><TT>-&nbsp;</TT></TD>
    <TD align=3Dright><TT>167&nbsp;</TT></TD>
    <TD align=3Dright><TT>0&nbsp;&nbsp;</TT></TD>
    <TD noWrap align=3Dright><TT>---&nbsp;&nbsp;</TT></TD>
    <TD noWrap><TT>&nbsp;K.IVLPVPAFNVINGGSHAGNK.L</TT></TD></TR>
  <TR>
    <TD align=3Dright>&nbsp;</TD>
    <TD align=3Dright><TT>2003.9860&nbsp;&nbsp;</TT></TD>
    <TD align=3Dright><TT>2002.9787&nbsp;&nbsp;</TT></TD>
    <TD align=3Dright><TT>2003.0952&nbsp;&nbsp;</TT></TD>
    <TD noWrap align=3Dright><TT>-58.17&nbsp;</TT></TD>
    <TD align=3Dright><TT>148&nbsp;</TT></TD>
    <TD noWrap align=3Dright><TT>-&nbsp;</TT></TD>
    <TD align=3Dright><TT>167&nbsp;</TT></TD>
    <TD align=3Dright><TT>0&nbsp;&nbsp;</TT></TD>
    <TD noWrap align=3Dright><TT>114&nbsp;&nbsp;</TT></TD>
    <TD noWrap><TT>&nbsp;K.IVLPVPAFNVINGGSHAGNK.L</TT></TD></TR>
  <TR>
    <TD align=3Dright>&nbsp;</TD>
    <TD align=3Dright><TT>2323.9163&nbsp;&nbsp;</TT></TD>
    <TD align=3Dright><TT>2322.9090&nbsp;&nbsp;</TT></TD>
    <TD align=3Dright><TT>2323.0353&nbsp;&nbsp;</TT></TD>
    <TD noWrap align=3Dright><TT>-54.35&nbsp;</TT></TD>
    <TD align=3Dright><TT>205&nbsp;</TT></TD>
    <TD noWrap align=3Dright><TT>-&nbsp;</TT></TD>
    <TD align=3Dright><TT>226&nbsp;</TT></TD>
    <TD align=3Dright><TT>0&nbsp;&nbsp;</TT></TD>
    <TD noWrap align=3Dright><TT>---&nbsp;&nbsp;</TT></TD>
    <TD =
noWrap><TT>&nbsp;K.YGQDATNVGDEGGFAPNIQENK.E</TT></TD></TR></TBODY></TABLE=
>
<TABLE border=3D0 cellSpacing=3D0>
  <TBODY>
  <TR>
    <TD><TT>&nbsp;&nbsp;&nbsp;&nbsp;&nbsp;&nbsp;</TT></TD>
    <TD><TT><B>No match to: </B>734.3865, 823.0590, 825.0624, 841.0353,=20
      842.4567, 870.4943, 994.0730, 994.0730, 1036.0763, 1052.4897, =
1052.4897,=20
      1064.5052, 1109.5829, 1109.5829, 1202.6158, 1208.5027, 1208.5027,=20
      1245.6260, 1258.4789, 1258.4789, 1276.5692, 1325.6455, 1425.6205,=20
      1510.7388, 1536.7947, 1543.6781, 1790.8010, 1790.8010,=20
  2027.7396</TT></TD></TR></TBODY></TABLE><BR>
<TABLE border=3D0 cellSpacing=3D0>
  <TBODY>
  <TR>
    <TD><TT><B><A =
name=3DHit3>3.</A>&nbsp;&nbsp;&nbsp;&nbsp;</B></TT></TD>
    <TD noWrap><TT><A=20
      =
href=3D"http://zxw-pc/mascot/cgi/protein_view.pl?file=3D../data/20121225/=
F002421.dat&amp;hit=3D3"=20
      =
target=3D_blank>gi|90194338</A>&nbsp;&nbsp;&nbsp;&nbsp;<B>Mass:</B>&nbsp;=
47527&nbsp;&nbsp;&nbsp;&nbsp;<B>Score:</B>&nbsp;348&nbsp;&nbsp;&nbsp;&nbs=
p;<B>Expect:</B>&nbsp;2.9e-029&nbsp;&nbsp;<B>Matches:</B>&nbsp;11</TT></T=
D></TR>
  <TR>
    <TD>&nbsp;</TD>
    <TD noWrap><TT>los [Brassica rapa subsp.=20
chinensis]</TT></TD></TR></TBODY></TABLE>
<TABLE border=3D0 cellSpacing=3D0 cellPadding=3D0>
  <TBODY>
  <TR>
    <TD><TT>&nbsp;&nbsp;&nbsp;&nbsp;&nbsp;&nbsp;</TT></TD>
    <TD align=3Dright><TT><B>Observed&nbsp;&nbsp;</B></TT></TD>
    <TD noWrap align=3Dright><TT><B>Mr(expt)&nbsp;&nbsp;</B></TT></TD>
    <TD noWrap align=3Dright><TT><B>Mr(calc)&nbsp;&nbsp;</B></TT></TD>
    <TD align=3Dright><TT><B>&nbsp;ppm&nbsp;&nbsp;</B></TT></TD>
    <TD align=3Dright><TT><B>Start&nbsp;</B></TT></TD>
    <TD align=3Dright><TT><B>&nbsp;</B></TT></TD>
    <TD align=3Dright><TT><B>End&nbsp;</B></TT></TD>
    <TD align=3Dright><TT><B>Miss&nbsp;</B></TT></TD>
    <TD align=3Dright><TT><B>Ions&nbsp;</B></TT></TD>
    <TD><TT><B>&nbsp;Peptide</B></TT></TD></TR>
  <TR>
    <TD align=3Dright>&nbsp;</TD>
    <TD align=3Dright><TT>806.4086&nbsp;&nbsp;</TT></TD>
    <TD align=3Dright><TT>805.4014&nbsp;&nbsp;</TT></TD>
    <TD align=3Dright><TT>805.4446&nbsp;&nbsp;</TT></TD>
    <TD noWrap align=3Dright><TT>-53.71&nbsp;</TT></TD>
    <TD align=3Dright><TT>416&nbsp;</TT></TD>
    <TD noWrap align=3Dright><TT>-&nbsp;</TT></TD>
    <TD align=3Dright><TT>421&nbsp;</TT></TD>
    <TD align=3Dright><TT>0&nbsp;&nbsp;</TT></TD>
    <TD noWrap align=3Dright><TT>---&nbsp;&nbsp;</TT></TD>
    <TD noWrap><TT>&nbsp;K.YNQLLR.I</TT></TD></TR>
  <TR>
    <TD align=3Dright>&nbsp;</TD>
    <TD align=3Dright><TT>1071.4596&nbsp;&nbsp;</TT></TD>
    <TD align=3Dright><TT>1070.4523&nbsp;&nbsp;</TT></TD>
    <TD align=3Dright><TT>1070.5080&nbsp;&nbsp;</TT></TD>
    <TD noWrap align=3Dright><TT>-51.99&nbsp;</TT></TD>
    <TD align=3Dright><TT>372&nbsp;</TT></TD>
    <TD noWrap align=3Dright><TT>-&nbsp;</TT></TD>
    <TD align=3Dright><TT>381&nbsp;</TT></TD>
    <TD align=3Dright><TT>0&nbsp;&nbsp;</TT></TD>
    <TD noWrap align=3Dright><TT>---&nbsp;&nbsp;</TT></TD>
    <TD noWrap><TT>&nbsp;R.AGWGVMASHR.S</TT></TD></TR>
  <TR>
    <TD align=3Dright>&nbsp;</TD>
    <TD align=3Dright><TT>1071.4596&nbsp;&nbsp;</TT></TD>
    <TD align=3Dright><TT>1070.4523&nbsp;&nbsp;</TT></TD>
    <TD align=3Dright><TT>1070.5080&nbsp;&nbsp;</TT></TD>
    <TD noWrap align=3Dright><TT>-51.99&nbsp;</TT></TD>
    <TD align=3Dright><TT>372&nbsp;</TT></TD>
    <TD noWrap align=3Dright><TT>-&nbsp;</TT></TD>
    <TD align=3Dright><TT>381&nbsp;</TT></TD>
    <TD align=3Dright><TT>0&nbsp;&nbsp;</TT></TD>
    <TD noWrap align=3Dright><TT>46&nbsp;&nbsp;</TT></TD>
    <TD noWrap><TT>&nbsp;R.AGWGVMASHR.S</TT></TD></TR>
  <TR>
    <TD align=3Dright>&nbsp;</TD>
    <TD align=3Dright><TT>1087.4410&nbsp;&nbsp;</TT></TD>
    <TD align=3Dright><TT>1086.4337&nbsp;&nbsp;</TT></TD>
    <TD align=3Dright><TT>1086.5029&nbsp;&nbsp;</TT></TD>
    <TD noWrap align=3Dright><TT>-63.67&nbsp;</TT></TD>
    <TD align=3Dright><TT>372&nbsp;</TT></TD>
    <TD noWrap align=3Dright><TT>-&nbsp;</TT></TD>
    <TD align=3Dright><TT>381&nbsp;</TT></TD>
    <TD align=3Dright><TT>0&nbsp;&nbsp;</TT></TD>
    <TD noWrap align=3Dright><TT>---&nbsp;&nbsp;</TT></TD>
    <TD noWrap><TT>&nbsp;R.AGWGVMASHR.S + Oxidation (M)</TT></TD></TR>
  <TR>
    <TD align=3Dright>&nbsp;</TD>
    <TD align=3Dright><TT>1087.4410&nbsp;&nbsp;</TT></TD>
    <TD align=3Dright><TT>1086.4337&nbsp;&nbsp;</TT></TD>
    <TD align=3Dright><TT>1086.5029&nbsp;&nbsp;</TT></TD>
    <TD noWrap align=3Dright><TT>-63.67&nbsp;</TT></TD>
    <TD align=3Dright><TT>372&nbsp;</TT></TD>
    <TD noWrap align=3Dright><TT>-&nbsp;</TT></TD>
    <TD align=3Dright><TT>381&nbsp;</TT></TD>
    <TD align=3Dright><TT>0&nbsp;&nbsp;</TT></TD>
    <TD noWrap align=3Dright><TT>(11)&nbsp;</TT></TD>
    <TD noWrap><TT>&nbsp;R.AGWGVMASHR.S + Oxidation (M)</TT></TD></TR>
  <TR>
    <TD align=3Dright>&nbsp;</TD>
    <TD align=3Dright><TT>1573.7322&nbsp;&nbsp;</TT></TD>
    <TD align=3Dright><TT>1572.7249&nbsp;&nbsp;</TT></TD>
    <TD align=3Dright><TT>1572.8359&nbsp;&nbsp;</TT></TD>
    <TD noWrap align=3Dright><TT>-70.55&nbsp;</TT></TD>
    <TD align=3Dright><TT>353&nbsp;</TT></TD>
    <TD noWrap align=3Dright><TT>-&nbsp;</TT></TD>
    <TD align=3Dright><TT>367&nbsp;</TT></TD>
    <TD align=3Dright><TT>0&nbsp;&nbsp;</TT></TD>
    <TD noWrap align=3Dright><TT>---&nbsp;&nbsp;</TT></TD>
    <TD noWrap><TT>&nbsp;K.VNQIGSVTESIEAVK.M</TT></TD></TR>
  <TR>
    <TD align=3Dright>&nbsp;</TD>
    <TD align=3Dright><TT>1854.7969&nbsp;&nbsp;</TT></TD>
    <TD align=3Dright><TT>1853.7896&nbsp;&nbsp;</TT></TD>
    <TD align=3Dright><TT>1853.8795&nbsp;&nbsp;</TT></TD>
    <TD noWrap align=3Dright><TT>-48.49&nbsp;</TT></TD>
    <TD align=3Dright><TT>422&nbsp;</TT></TD>
    <TD noWrap align=3Dright><TT>-&nbsp;</TT></TD>
    <TD align=3Dright><TT>438&nbsp;</TT></TD>
    <TD align=3Dright><TT>0&nbsp;&nbsp;</TT></TD>
    <TD noWrap align=3Dright><TT>---&nbsp;&nbsp;</TT></TD>
    <TD noWrap><TT>&nbsp;R.IEEELGSEAVYAGANFR.K</TT></TD></TR>
  <TR>
    <TD align=3Dright>&nbsp;</TD>
    <TD align=3Dright><TT>1854.7969&nbsp;&nbsp;</TT></TD>
    <TD align=3Dright><TT>1853.7896&nbsp;&nbsp;</TT></TD>
    <TD align=3Dright><TT>1853.8795&nbsp;&nbsp;</TT></TD>
    <TD noWrap align=3Dright><TT>-48.49&nbsp;</TT></TD>
    <TD align=3Dright><TT>422&nbsp;</TT></TD>
    <TD noWrap align=3Dright><TT>-&nbsp;</TT></TD>
    <TD align=3Dright><TT>438&nbsp;</TT></TD>
    <TD align=3Dright><TT>0&nbsp;&nbsp;</TT></TD>
    <TD noWrap align=3Dright><TT>148&nbsp;&nbsp;</TT></TD>
    <TD noWrap><TT>&nbsp;R.IEEELGSEAVYAGANFR.K</TT></TD></TR>
  <TR>
    <TD align=3Dright>&nbsp;</TD>
    <TD align=3Dright><TT>1900.7645&nbsp;&nbsp;</TT></TD>
    <TD align=3Dright><TT>1899.7572&nbsp;&nbsp;</TT></TD>
    <TD align=3Dright><TT>1899.8598&nbsp;&nbsp;</TT></TD>
    <TD noWrap align=3Dright><TT>-54.02&nbsp;</TT></TD>
    <TD align=3Dright><TT>262&nbsp;</TT></TD>
    <TD noWrap align=3Dright><TT>-&nbsp;</TT></TD>
    <TD align=3Dright><TT>277&nbsp;</TT></TD>
    <TD align=3Dright><TT>1&nbsp;&nbsp;</TT></TD>
    <TD noWrap align=3Dright><TT>---&nbsp;&nbsp;</TT></TD>
    <TD noWrap><TT>&nbsp;K.TYDLNFKEENNNGSQK.I</TT></TD></TR>
  <TR>
    <TD align=3Dright>&nbsp;</TD>
    <TD align=3Dright><TT>2003.9860&nbsp;&nbsp;</TT></TD>
    <TD align=3Dright><TT>2002.9787&nbsp;&nbsp;</TT></TD>
    <TD align=3Dright><TT>2003.0952&nbsp;&nbsp;</TT></TD>
    <TD noWrap align=3Dright><TT>-58.17&nbsp;</TT></TD>
    <TD align=3Dright><TT>148&nbsp;</TT></TD>
    <TD noWrap align=3Dright><TT>-&nbsp;</TT></TD>
    <TD align=3Dright><TT>167&nbsp;</TT></TD>
    <TD align=3Dright><TT>0&nbsp;&nbsp;</TT></TD>
    <TD noWrap align=3Dright><TT>---&nbsp;&nbsp;</TT></TD>
    <TD noWrap><TT>&nbsp;K.IVLPVPAFNVINGGSHAGNK.L</TT></TD></TR>
  <TR>
    <TD align=3Dright>&nbsp;</TD>
    <TD align=3Dright><TT>2003.9860&nbsp;&nbsp;</TT></TD>
    <TD align=3Dright><TT>2002.9787&nbsp;&nbsp;</TT></TD>
    <TD align=3Dright><TT>2003.0952&nbsp;&nbsp;</TT></TD>
    <TD noWrap align=3Dright><TT>-58.17&nbsp;</TT></TD>
    <TD align=3Dright><TT>148&nbsp;</TT></TD>
    <TD noWrap align=3Dright><TT>-&nbsp;</TT></TD>
    <TD align=3Dright><TT>167&nbsp;</TT></TD>
    <TD align=3Dright><TT>0&nbsp;&nbsp;</TT></TD>
    <TD noWrap align=3Dright><TT>114&nbsp;&nbsp;</TT></TD>
    <TD =
noWrap><TT>&nbsp;K.IVLPVPAFNVINGGSHAGNK.L</TT></TD></TR></TBODY></TABLE>
<TABLE border=3D0 cellSpacing=3D0>
  <TBODY>
  <TR>
    <TD><TT>&nbsp;&nbsp;&nbsp;&nbsp;&nbsp;&nbsp;</TT></TD>
    <TD><TT><B>No match to: </B>734.3865, 823.0590, 825.0624, 841.0353,=20
      842.4567, 870.4943, 994.0730, 994.0730, 1036.0763, 1052.4897, =
1052.4897,=20
      1064.5052, 1109.5829, 1109.5829, 1202.6158, 1208.5027, 1208.5027,=20
      1245.6260, 1258.4789, 1258.4789, 1276.5692, 1325.6455, 1425.6205,=20
      1510.7388, 1536.7947, 1543.6781, 1790.8010, 1790.8010, 2027.7396,=20
      2323.9163</TT></TD></TR></TBODY></TABLE><BR>
<TABLE border=3D0 cellSpacing=3D0>
  <TBODY>
  <TR>
    <TD><TT><B><A =
name=3DHit4>4.</A>&nbsp;&nbsp;&nbsp;&nbsp;</B></TT></TD>
    <TD noWrap><TT><A=20
      =
href=3D"http://zxw-pc/mascot/cgi/protein_view.pl?file=3D../data/20121225/=
F002421.dat&amp;hit=3D4"=20
      =
target=3D_blank>gi|3023685</A>&nbsp;&nbsp;&nbsp;&nbsp;<B>Mass:</B>&nbsp;4=
7567&nbsp;&nbsp;&nbsp;&nbsp;<B>Score:</B>&nbsp;313&nbsp;&nbsp;&nbsp;&nbsp=
;<B>Expect:</B>&nbsp;9.3e-026&nbsp;&nbsp;<B>Matches:</B>&nbsp;10</TT></TD=
></TR>
  <TR>
    <TD>&nbsp;</TD>
    <TD noWrap><TT>RecName: Full=3DEnolase; AltName: =
Full=3D2-phospho-D-glycerate=20
      hydro-lyase; AltName: Full=3D2-phosphoglycerate=20
  dehydratase</TT></TD></TR></TBODY></TABLE>
<TABLE border=3D0 cellSpacing=3D0 cellPadding=3D0>
  <TBODY>
  <TR>
    <TD><TT>&nbsp;&nbsp;&nbsp;&nbsp;&nbsp;&nbsp;</TT></TD>
    <TD align=3Dright><TT><B>Observed&nbsp;&nbsp;</B></TT></TD>
    <TD noWrap align=3Dright><TT><B>Mr(expt)&nbsp;&nbsp;</B></TT></TD>
    <TD noWrap align=3Dright><TT><B>Mr(calc)&nbsp;&nbsp;</B></TT></TD>
    <TD align=3Dright><TT><B>&nbsp;ppm&nbsp;&nbsp;</B></TT></TD>
    <TD align=3Dright><TT><B>Start&nbsp;</B></TT></TD>
    <TD align=3Dright><TT><B>&nbsp;</B></TT></TD>
    <TD align=3Dright><TT><B>End&nbsp;</B></TT></TD>
    <TD align=3Dright><TT><B>Miss&nbsp;</B></TT></TD>
    <TD align=3Dright><TT><B>Ions&nbsp;</B></TT></TD>
    <TD><TT><B>&nbsp;Peptide</B></TT></TD></TR>
  <TR>
    <TD align=3Dright>&nbsp;</TD>
    <TD align=3Dright><TT>806.4086&nbsp;&nbsp;</TT></TD>
    <TD align=3Dright><TT>805.4014&nbsp;&nbsp;</TT></TD>
    <TD align=3Dright><TT>805.4446&nbsp;&nbsp;</TT></TD>
    <TD noWrap align=3Dright><TT>-53.71&nbsp;</TT></TD>
    <TD align=3Dright><TT>412&nbsp;</TT></TD>
    <TD noWrap align=3Dright><TT>-&nbsp;</TT></TD>
    <TD align=3Dright><TT>417&nbsp;</TT></TD>
    <TD align=3Dright><TT>0&nbsp;&nbsp;</TT></TD>
    <TD noWrap align=3Dright><TT>---&nbsp;&nbsp;</TT></TD>
    <TD noWrap><TT>&nbsp;K.YNQLLR.I</TT></TD></TR>
  <TR>
    <TD align=3Dright>&nbsp;</TD>
    <TD align=3Dright><TT>1510.7388&nbsp;&nbsp;</TT></TD>
    <TD align=3Dright><TT>1509.7315&nbsp;&nbsp;</TT></TD>
    <TD align=3Dright><TT>1509.8403&nbsp;&nbsp;</TT></TD>
    <TD noWrap align=3Dright><TT>-72.03&nbsp;</TT></TD>
    <TD align=3Dright><TT>319&nbsp;</TT></TD>
    <TD noWrap align=3Dright><TT>-&nbsp;</TT></TD>
    <TD align=3Dright><TT>332&nbsp;</TT></TD>
    <TD align=3Dright><TT>0&nbsp;&nbsp;</TT></TD>
    <TD noWrap align=3Dright><TT>---&nbsp;&nbsp;</TT></TD>
    <TD noWrap><TT>&nbsp;K.VQIVGDDLLVTNPK.R</TT></TD></TR>
  <TR>
    <TD align=3Dright>&nbsp;</TD>
    <TD align=3Dright><TT>1573.7322&nbsp;&nbsp;</TT></TD>
    <TD align=3Dright><TT>1572.7249&nbsp;&nbsp;</TT></TD>
    <TD align=3Dright><TT>1572.8359&nbsp;&nbsp;</TT></TD>
    <TD noWrap align=3Dright><TT>-70.55&nbsp;</TT></TD>
    <TD align=3Dright><TT>350&nbsp;</TT></TD>
    <TD noWrap align=3Dright><TT>-&nbsp;</TT></TD>
    <TD align=3Dright><TT>364&nbsp;</TT></TD>
    <TD align=3Dright><TT>0&nbsp;&nbsp;</TT></TD>
    <TD noWrap align=3Dright><TT>---&nbsp;&nbsp;</TT></TD>
    <TD noWrap><TT>&nbsp;K.VNQIGSVTESIEAVK.M</TT></TD></TR>
  <TR>
    <TD align=3Dright>&nbsp;</TD>
    <TD align=3Dright><TT>1790.8010&nbsp;&nbsp;</TT></TD>
    <TD align=3Dright><TT>1789.7937&nbsp;&nbsp;</TT></TD>
    <TD align=3Dright><TT>1789.9210&nbsp;&nbsp;</TT></TD>
    <TD noWrap align=3Dright><TT>-71.11&nbsp;</TT></TD>
    <TD align=3Dright><TT>35&nbsp;</TT></TD>
    <TD noWrap align=3Dright><TT>-&nbsp;</TT></TD>
    <TD align=3Dright><TT>52&nbsp;</TT></TD>
    <TD align=3Dright><TT>0&nbsp;&nbsp;</TT></TD>
    <TD noWrap align=3Dright><TT>---&nbsp;&nbsp;</TT></TD>
    <TD noWrap><TT>&nbsp;R.AAVPSGASTGVYEALELR.D</TT></TD></TR>
  <TR>
    <TD align=3Dright>&nbsp;</TD>
    <TD align=3Dright><TT>1790.8010&nbsp;&nbsp;</TT></TD>
    <TD align=3Dright><TT>1789.7937&nbsp;&nbsp;</TT></TD>
    <TD align=3Dright><TT>1789.9210&nbsp;&nbsp;</TT></TD>
    <TD noWrap align=3Dright><TT>-71.11&nbsp;</TT></TD>
    <TD align=3Dright><TT>35&nbsp;</TT></TD>
    <TD noWrap align=3Dright><TT>-&nbsp;</TT></TD>
    <TD align=3Dright><TT>52&nbsp;</TT></TD>
    <TD align=3Dright><TT>0&nbsp;&nbsp;</TT></TD>
    <TD noWrap align=3Dright><TT>---&nbsp;&nbsp;</TT></TD>
    <TD noWrap><TT>&nbsp;R.AAVPSGASTGVYEALELR.D</TT></TD></TR>
  <TR>
    <TD align=3Dright>&nbsp;</TD>
    <TD align=3Dright><TT>1854.7969&nbsp;&nbsp;</TT></TD>
    <TD align=3Dright><TT>1853.7896&nbsp;&nbsp;</TT></TD>
    <TD align=3Dright><TT>1853.8795&nbsp;&nbsp;</TT></TD>
    <TD noWrap align=3Dright><TT>-48.49&nbsp;</TT></TD>
    <TD align=3Dright><TT>418&nbsp;</TT></TD>
    <TD noWrap align=3Dright><TT>-&nbsp;</TT></TD>
    <TD align=3Dright><TT>434&nbsp;</TT></TD>
    <TD align=3Dright><TT>0&nbsp;&nbsp;</TT></TD>
    <TD noWrap align=3Dright><TT>---&nbsp;&nbsp;</TT></TD>
    <TD noWrap><TT>&nbsp;R.IEEELGSEAVYAGANFR.T</TT></TD></TR>
  <TR>
    <TD align=3Dright>&nbsp;</TD>
    <TD align=3Dright><TT>1854.7969&nbsp;&nbsp;</TT></TD>
    <TD align=3Dright><TT>1853.7896&nbsp;&nbsp;</TT></TD>
    <TD align=3Dright><TT>1853.8795&nbsp;&nbsp;</TT></TD>
    <TD noWrap align=3Dright><TT>-48.49&nbsp;</TT></TD>
    <TD align=3Dright><TT>418&nbsp;</TT></TD>
    <TD noWrap align=3Dright><TT>-&nbsp;</TT></TD>
    <TD align=3Dright><TT>434&nbsp;</TT></TD>
    <TD align=3Dright><TT>0&nbsp;&nbsp;</TT></TD>
    <TD noWrap align=3Dright><TT>148&nbsp;&nbsp;</TT></TD>
    <TD noWrap><TT>&nbsp;R.IEEELGSEAVYAGANFR.T</TT></TD></TR>
  <TR>
    <TD align=3Dright>&nbsp;</TD>
    <TD align=3Dright><TT>2003.9860&nbsp;&nbsp;</TT></TD>
    <TD align=3Dright><TT>2002.9787&nbsp;&nbsp;</TT></TD>
    <TD align=3Dright><TT>2003.0952&nbsp;&nbsp;</TT></TD>
    <TD noWrap align=3Dright><TT>-58.17&nbsp;</TT></TD>
    <TD align=3Dright><TT>149&nbsp;</TT></TD>
    <TD noWrap align=3Dright><TT>-&nbsp;</TT></TD>
    <TD align=3Dright><TT>168&nbsp;</TT></TD>
    <TD align=3Dright><TT>0&nbsp;&nbsp;</TT></TD>
    <TD noWrap align=3Dright><TT>---&nbsp;&nbsp;</TT></TD>
    <TD noWrap><TT>&nbsp;K.LVLPVPAFNVINGGSHAGNK.L</TT></TD></TR>
  <TR>
    <TD align=3Dright>&nbsp;</TD>
    <TD align=3Dright><TT>2003.9860&nbsp;&nbsp;</TT></TD>
    <TD align=3Dright><TT>2002.9787&nbsp;&nbsp;</TT></TD>
    <TD align=3Dright><TT>2003.0952&nbsp;&nbsp;</TT></TD>
    <TD noWrap align=3Dright><TT>-58.17&nbsp;</TT></TD>
    <TD align=3Dright><TT>149&nbsp;</TT></TD>
    <TD noWrap align=3Dright><TT>-&nbsp;</TT></TD>
    <TD align=3Dright><TT>168&nbsp;</TT></TD>
    <TD align=3Dright><TT>0&nbsp;&nbsp;</TT></TD>
    <TD noWrap align=3Dright><TT>114&nbsp;&nbsp;</TT></TD>
    <TD noWrap><TT>&nbsp;K.LVLPVPAFNVINGGSHAGNK.L</TT></TD></TR>
  <TR>
    <TD align=3Dright>&nbsp;</TD>
    <TD align=3Dright><TT>2323.9163&nbsp;&nbsp;</TT></TD>
    <TD align=3Dright><TT>2322.9090&nbsp;&nbsp;</TT></TD>
    <TD align=3Dright><TT>2323.0353&nbsp;&nbsp;</TT></TD>
    <TD noWrap align=3Dright><TT>-54.35&nbsp;</TT></TD>
    <TD align=3Dright><TT>206&nbsp;</TT></TD>
    <TD noWrap align=3Dright><TT>-&nbsp;</TT></TD>
    <TD align=3Dright><TT>227&nbsp;</TT></TD>
    <TD align=3Dright><TT>0&nbsp;&nbsp;</TT></TD>
    <TD noWrap align=3Dright><TT>---&nbsp;&nbsp;</TT></TD>
    <TD =
noWrap><TT>&nbsp;K.YGQDATNVGDEGGFAPNIQENK.E</TT></TD></TR></TBODY></TABLE=
>
<TABLE border=3D0 cellSpacing=3D0>
  <TBODY>
  <TR>
    <TD><TT>&nbsp;&nbsp;&nbsp;&nbsp;&nbsp;&nbsp;</TT></TD>
    <TD><TT><B>No match to: </B>734.3865, 823.0590, 825.0624, 841.0353,=20
      842.4567, 870.4943, 994.0730, 994.0730, 1036.0763, 1052.4897, =
1052.4897,=20
      1064.5052, 1071.4596, 1071.4596, 1087.4410, 1087.4410, 1109.5829,=20
      1109.5829, 1202.6158, 1208.5027, 1208.5027, 1245.6260, 1258.4789,=20
      1258.4789, 1276.5692, 1325.6455, 1425.6205, 1536.7947, 1543.6781,=20
      1900.7645, 2027.7396</TT></TD></TR></TBODY></TABLE><BR>
<TABLE border=3D0 cellSpacing=3D0>
  <TBODY>
  <TR>
    <TD><TT><B><A =
name=3DHit5>5.</A>&nbsp;&nbsp;&nbsp;&nbsp;</B></TT></TD>
    <TD noWrap><TT><A=20
      =
href=3D"http://zxw-pc/mascot/cgi/protein_view.pl?file=3D../data/20121225/=
F002421.dat&amp;hit=3D5"=20
      =
target=3D_blank>gi|298545147</A>&nbsp;&nbsp;&nbsp;&nbsp;<B>Mass:</B>&nbsp=
;47567&nbsp;&nbsp;&nbsp;&nbsp;<B>Score:</B>&nbsp;313&nbsp;&nbsp;&nbsp;&nb=
sp;<B>Expect:</B>&nbsp;9.3e-026&nbsp;&nbsp;<B>Matches:</B>&nbsp;10</TT></=
TD></TR>
  <TR>
    <TD>&nbsp;</TD>
    <TD noWrap><TT>unnamed protein product [Alnus=20
glutinosa]</TT></TD></TR></TBODY></TABLE>
<TABLE border=3D0 cellSpacing=3D0 cellPadding=3D0>
  <TBODY>
  <TR>
    <TD><TT>&nbsp;&nbsp;&nbsp;&nbsp;&nbsp;&nbsp;</TT></TD>
    <TD align=3Dright><TT><B>Observed&nbsp;&nbsp;</B></TT></TD>
    <TD noWrap align=3Dright><TT><B>Mr(expt)&nbsp;&nbsp;</B></TT></TD>
    <TD noWrap align=3Dright><TT><B>Mr(calc)&nbsp;&nbsp;</B></TT></TD>
    <TD align=3Dright><TT><B>&nbsp;ppm&nbsp;&nbsp;</B></TT></TD>
    <TD align=3Dright><TT><B>Start&nbsp;</B></TT></TD>
    <TD align=3Dright><TT><B>&nbsp;</B></TT></TD>
    <TD align=3Dright><TT><B>End&nbsp;</B></TT></TD>
    <TD align=3Dright><TT><B>Miss&nbsp;</B></TT></TD>
    <TD align=3Dright><TT><B>Ions&nbsp;</B></TT></TD>
    <TD><TT><B>&nbsp;Peptide</B></TT></TD></TR>
  <TR>
    <TD align=3Dright>&nbsp;</TD>
    <TD align=3Dright><TT>806.4086&nbsp;&nbsp;</TT></TD>
    <TD align=3Dright><TT>805.4014&nbsp;&nbsp;</TT></TD>
    <TD align=3Dright><TT>805.4446&nbsp;&nbsp;</TT></TD>
    <TD noWrap align=3Dright><TT>-53.71&nbsp;</TT></TD>
    <TD align=3Dright><TT>412&nbsp;</TT></TD>
    <TD noWrap align=3Dright><TT>-&nbsp;</TT></TD>
    <TD align=3Dright><TT>417&nbsp;</TT></TD>
    <TD align=3Dright><TT>0&nbsp;&nbsp;</TT></TD>
    <TD noWrap align=3Dright><TT>---&nbsp;&nbsp;</TT></TD>
    <TD noWrap><TT>&nbsp;K.YNQLLR.I</TT></TD></TR>
  <TR>
    <TD align=3Dright>&nbsp;</TD>
    <TD align=3Dright><TT>1510.7388&nbsp;&nbsp;</TT></TD>
    <TD align=3Dright><TT>1509.7315&nbsp;&nbsp;</TT></TD>
    <TD align=3Dright><TT>1509.8403&nbsp;&nbsp;</TT></TD>
    <TD noWrap align=3Dright><TT>-72.03&nbsp;</TT></TD>
    <TD align=3Dright><TT>319&nbsp;</TT></TD>
    <TD noWrap align=3Dright><TT>-&nbsp;</TT></TD>
    <TD align=3Dright><TT>332&nbsp;</TT></TD>
    <TD align=3Dright><TT>0&nbsp;&nbsp;</TT></TD>
    <TD noWrap align=3Dright><TT>---&nbsp;&nbsp;</TT></TD>
    <TD noWrap><TT>&nbsp;K.VQIVGDDLLVTNPK.R</TT></TD></TR>
  <TR>
    <TD align=3Dright>&nbsp;</TD>
    <TD align=3Dright><TT>1573.7322&nbsp;&nbsp;</TT></TD>
    <TD align=3Dright><TT>1572.7249&nbsp;&nbsp;</TT></TD>
    <TD align=3Dright><TT>1572.8359&nbsp;&nbsp;</TT></TD>
    <TD noWrap align=3Dright><TT>-70.55&nbsp;</TT></TD>
    <TD align=3Dright><TT>350&nbsp;</TT></TD>
    <TD noWrap align=3Dright><TT>-&nbsp;</TT></TD>
    <TD align=3Dright><TT>364&nbsp;</TT></TD>
    <TD align=3Dright><TT>0&nbsp;&nbsp;</TT></TD>
    <TD noWrap align=3Dright><TT>---&nbsp;&nbsp;</TT></TD>
    <TD noWrap><TT>&nbsp;K.VNQIGSVTESIEAVK.M</TT></TD></TR>
  <TR>
    <TD align=3Dright>&nbsp;</TD>
    <TD align=3Dright><TT>1790.8010&nbsp;&nbsp;</TT></TD>
    <TD align=3Dright><TT>1789.7937&nbsp;&nbsp;</TT></TD>
    <TD align=3Dright><TT>1789.9210&nbsp;&nbsp;</TT></TD>
    <TD noWrap align=3Dright><TT>-71.11&nbsp;</TT></TD>
    <TD align=3Dright><TT>35&nbsp;</TT></TD>
    <TD noWrap align=3Dright><TT>-&nbsp;</TT></TD>
    <TD align=3Dright><TT>52&nbsp;</TT></TD>
    <TD align=3Dright><TT>0&nbsp;&nbsp;</TT></TD>
    <TD noWrap align=3Dright><TT>---&nbsp;&nbsp;</TT></TD>
    <TD noWrap><TT>&nbsp;R.AAVPSGASTGVYEALELR.D</TT></TD></TR>
  <TR>
    <TD align=3Dright>&nbsp;</TD>
    <TD align=3Dright><TT>1790.8010&nbsp;&nbsp;</TT></TD>
    <TD align=3Dright><TT>1789.7937&nbsp;&nbsp;</TT></TD>
    <TD align=3Dright><TT>1789.9210&nbsp;&nbsp;</TT></TD>
    <TD noWrap align=3Dright><TT>-71.11&nbsp;</TT></TD>
    <TD align=3Dright><TT>35&nbsp;</TT></TD>
    <TD noWrap align=3Dright><TT>-&nbsp;</TT></TD>
    <TD align=3Dright><TT>52&nbsp;</TT></TD>
    <TD align=3Dright><TT>0&nbsp;&nbsp;</TT></TD>
    <TD noWrap align=3Dright><TT>---&nbsp;&nbsp;</TT></TD>
    <TD noWrap><TT>&nbsp;R.AAVPSGASTGVYEALELR.D</TT></TD></TR>
  <TR>
    <TD align=3Dright>&nbsp;</TD>
    <TD align=3Dright><TT>1854.7969&nbsp;&nbsp;</TT></TD>
    <TD align=3Dright><TT>1853.7896&nbsp;&nbsp;</TT></TD>
    <TD align=3Dright><TT>1853.8795&nbsp;&nbsp;</TT></TD>
    <TD noWrap align=3Dright><TT>-48.49&nbsp;</TT></TD>
    <TD align=3Dright><TT>418&nbsp;</TT></TD>
    <TD noWrap align=3Dright><TT>-&nbsp;</TT></TD>
    <TD align=3Dright><TT>434&nbsp;</TT></TD>
    <TD align=3Dright><TT>0&nbsp;&nbsp;</TT></TD>
    <TD noWrap align=3Dright><TT>---&nbsp;&nbsp;</TT></TD>
    <TD noWrap><TT>&nbsp;R.IEEELGSEAVYAGANFR.T</TT></TD></TR>
  <TR>
    <TD align=3Dright>&nbsp;</TD>
    <TD align=3Dright><TT>1854.7969&nbsp;&nbsp;</TT></TD>
    <TD align=3Dright><TT>1853.7896&nbsp;&nbsp;</TT></TD>
    <TD align=3Dright><TT>1853.8795&nbsp;&nbsp;</TT></TD>
    <TD noWrap align=3Dright><TT>-48.49&nbsp;</TT></TD>
    <TD align=3Dright><TT>418&nbsp;</TT></TD>
    <TD noWrap align=3Dright><TT>-&nbsp;</TT></TD>
    <TD align=3Dright><TT>434&nbsp;</TT></TD>
    <TD align=3Dright><TT>0&nbsp;&nbsp;</TT></TD>
    <TD noWrap align=3Dright><TT>148&nbsp;&nbsp;</TT></TD>
    <TD noWrap><TT>&nbsp;R.IEEELGSEAVYAGANFR.T</TT></TD></TR>
  <TR>
    <TD align=3Dright>&nbsp;</TD>
    <TD align=3Dright><TT>2003.9860&nbsp;&nbsp;</TT></TD>
    <TD align=3Dright><TT>2002.9787&nbsp;&nbsp;</TT></TD>
    <TD align=3Dright><TT>2003.0952&nbsp;&nbsp;</TT></TD>
    <TD noWrap align=3Dright><TT>-58.17&nbsp;</TT></TD>
    <TD align=3Dright><TT>149&nbsp;</TT></TD>
    <TD noWrap align=3Dright><TT>-&nbsp;</TT></TD>
    <TD align=3Dright><TT>168&nbsp;</TT></TD>
    <TD align=3Dright><TT>0&nbsp;&nbsp;</TT></TD>
    <TD noWrap align=3Dright><TT>---&nbsp;&nbsp;</TT></TD>
    <TD noWrap><TT>&nbsp;K.LVLPVPAFNVINGGSHAGNK.L</TT></TD></TR>
  <TR>
    <TD align=3Dright>&nbsp;</TD>
    <TD align=3Dright><TT>2003.9860&nbsp;&nbsp;</TT></TD>
    <TD align=3Dright><TT>2002.9787&nbsp;&nbsp;</TT></TD>
    <TD align=3Dright><TT>2003.0952&nbsp;&nbsp;</TT></TD>
    <TD noWrap align=3Dright><TT>-58.17&nbsp;</TT></TD>
    <TD align=3Dright><TT>149&nbsp;</TT></TD>
    <TD noWrap align=3Dright><TT>-&nbsp;</TT></TD>
    <TD align=3Dright><TT>168&nbsp;</TT></TD>
    <TD align=3Dright><TT>0&nbsp;&nbsp;</TT></TD>
    <TD noWrap align=3Dright><TT>114&nbsp;&nbsp;</TT></TD>
    <TD noWrap><TT>&nbsp;K.LVLPVPAFNVINGGSHAGNK.L</TT></TD></TR>
  <TR>
    <TD align=3Dright>&nbsp;</TD>
    <TD align=3Dright><TT>2323.9163&nbsp;&nbsp;</TT></TD>
    <TD align=3Dright><TT>2322.9090&nbsp;&nbsp;</TT></TD>
    <TD align=3Dright><TT>2323.0353&nbsp;&nbsp;</TT></TD>
    <TD noWrap align=3Dright><TT>-54.35&nbsp;</TT></TD>
    <TD align=3Dright><TT>206&nbsp;</TT></TD>
    <TD noWrap align=3Dright><TT>-&nbsp;</TT></TD>
    <TD align=3Dright><TT>227&nbsp;</TT></TD>
    <TD align=3Dright><TT>0&nbsp;&nbsp;</TT></TD>
    <TD noWrap align=3Dright><TT>---&nbsp;&nbsp;</TT></TD>
    <TD =
noWrap><TT>&nbsp;K.YGQDATNVGDEGGFAPNIQENK.E</TT></TD></TR></TBODY></TABLE=
>
<TABLE border=3D0 cellSpacing=3D0>
  <TBODY>
  <TR>
    <TD><TT>&nbsp;&nbsp;&nbsp;&nbsp;&nbsp;&nbsp;</TT></TD>
    <TD><TT><B>No match to: </B>734.3865, 823.0590, 825.0624, 841.0353,=20
      842.4567, 870.4943, 994.0730, 994.0730, 1036.0763, 1052.4897, =
1052.4897,=20
      1064.5052, 1071.4596, 1071.4596, 1087.4410, 1087.4410, 1109.5829,=20
      1109.5829, 1202.6158, 1208.5027, 1208.5027, 1245.6260, 1258.4789,=20
      1258.4789, 1276.5692, 1325.6455, 1425.6205, 1536.7947, 1543.6781,=20
      1900.7645, 2027.7396</TT></TD></TR></TBODY></TABLE><BR>
<TABLE border=3D0 cellSpacing=3D0>
  <TBODY>
  <TR>
    <TD><TT><B><A =
name=3DHit6>6.</A>&nbsp;&nbsp;&nbsp;&nbsp;</B></TT></TD>
    <TD noWrap><TT><A=20
      =
href=3D"http://zxw-pc/mascot/cgi/protein_view.pl?file=3D../data/20121225/=
F002421.dat&amp;hit=3D6"=20
      =
target=3D_blank>gi|1041245</A>&nbsp;&nbsp;&nbsp;&nbsp;<B>Mass:</B>&nbsp;4=
7567&nbsp;&nbsp;&nbsp;&nbsp;<B>Score:</B>&nbsp;313&nbsp;&nbsp;&nbsp;&nbsp=
;<B>Expect:</B>&nbsp;9.3e-026&nbsp;&nbsp;<B>Matches:</B>&nbsp;10</TT></TD=
></TR>
  <TR>
    <TD>&nbsp;</TD>
    <TD noWrap><TT>enolase [Alnus =
glutinosa]</TT></TD></TR></TBODY></TABLE>
<TABLE border=3D0 cellSpacing=3D0 cellPadding=3D0>
  <TBODY>
  <TR>
    <TD><TT>&nbsp;&nbsp;&nbsp;&nbsp;&nbsp;&nbsp;</TT></TD>
    <TD align=3Dright><TT><B>Observed&nbsp;&nbsp;</B></TT></TD>
    <TD noWrap align=3Dright><TT><B>Mr(expt)&nbsp;&nbsp;</B></TT></TD>
    <TD noWrap align=3Dright><TT><B>Mr(calc)&nbsp;&nbsp;</B></TT></TD>
    <TD align=3Dright><TT><B>&nbsp;ppm&nbsp;&nbsp;</B></TT></TD>
    <TD align=3Dright><TT><B>Start&nbsp;</B></TT></TD>
    <TD align=3Dright><TT><B>&nbsp;</B></TT></TD>
    <TD align=3Dright><TT><B>End&nbsp;</B></TT></TD>
    <TD align=3Dright><TT><B>Miss&nbsp;</B></TT></TD>
    <TD align=3Dright><TT><B>Ions&nbsp;</B></TT></TD>
    <TD><TT><B>&nbsp;Peptide</B></TT></TD></TR>
  <TR>
    <TD align=3Dright>&nbsp;</TD>
    <TD align=3Dright><TT>806.4086&nbsp;&nbsp;</TT></TD>
    <TD align=3Dright><TT>805.4014&nbsp;&nbsp;</TT></TD>
    <TD align=3Dright><TT>805.4446&nbsp;&nbsp;</TT></TD>
    <TD noWrap align=3Dright><TT>-53.71&nbsp;</TT></TD>
    <TD align=3Dright><TT>412&nbsp;</TT></TD>
    <TD noWrap align=3Dright><TT>-&nbsp;</TT></TD>
    <TD align=3Dright><TT>417&nbsp;</TT></TD>
    <TD align=3Dright><TT>0&nbsp;&nbsp;</TT></TD>
    <TD noWrap align=3Dright><TT>---&nbsp;&nbsp;</TT></TD>
    <TD noWrap><TT>&nbsp;K.YNQLLR.I</TT></TD></TR>
  <TR>
    <TD align=3Dright>&nbsp;</TD>
    <TD align=3Dright><TT>1510.7388&nbsp;&nbsp;</TT></TD>
    <TD align=3Dright><TT>1509.7315&nbsp;&nbsp;</TT></TD>
    <TD align=3Dright><TT>1509.8403&nbsp;&nbsp;</TT></TD>
    <TD noWrap align=3Dright><TT>-72.03&nbsp;</TT></TD>
    <TD align=3Dright><TT>319&nbsp;</TT></TD>
    <TD noWrap align=3Dright><TT>-&nbsp;</TT></TD>
    <TD align=3Dright><TT>332&nbsp;</TT></TD>
    <TD align=3Dright><TT>0&nbsp;&nbsp;</TT></TD>
    <TD noWrap align=3Dright><TT>---&nbsp;&nbsp;</TT></TD>
    <TD noWrap><TT>&nbsp;K.VQIVGDDLLVTNPK.R</TT></TD></TR>
  <TR>
    <TD align=3Dright>&nbsp;</TD>
    <TD align=3Dright><TT>1573.7322&nbsp;&nbsp;</TT></TD>
    <TD align=3Dright><TT>1572.7249&nbsp;&nbsp;</TT></TD>
    <TD align=3Dright><TT>1572.8359&nbsp;&nbsp;</TT></TD>
    <TD noWrap align=3Dright><TT>-70.55&nbsp;</TT></TD>
    <TD align=3Dright><TT>350&nbsp;</TT></TD>
    <TD noWrap align=3Dright><TT>-&nbsp;</TT></TD>
    <TD align=3Dright><TT>364&nbsp;</TT></TD>
    <TD align=3Dright><TT>0&nbsp;&nbsp;</TT></TD>
    <TD noWrap align=3Dright><TT>---&nbsp;&nbsp;</TT></TD>
    <TD noWrap><TT>&nbsp;K.VNQIGSVTESIEAVK.M</TT></TD></TR>
  <TR>
    <TD align=3Dright>&nbsp;</TD>
    <TD align=3Dright><TT>1790.8010&nbsp;&nbsp;</TT></TD>
    <TD align=3Dright><TT>1789.7937&nbsp;&nbsp;</TT></TD>
    <TD align=3Dright><TT>1789.9210&nbsp;&nbsp;</TT></TD>
    <TD noWrap align=3Dright><TT>-71.11&nbsp;</TT></TD>
    <TD align=3Dright><TT>35&nbsp;</TT></TD>
    <TD noWrap align=3Dright><TT>-&nbsp;</TT></TD>
    <TD align=3Dright><TT>52&nbsp;</TT></TD>
    <TD align=3Dright><TT>0&nbsp;&nbsp;</TT></TD>
    <TD noWrap align=3Dright><TT>---&nbsp;&nbsp;</TT></TD>
    <TD noWrap><TT>&nbsp;R.AAVPSGASTGVYEALELR.D</TT></TD></TR>
  <TR>
    <TD align=3Dright>&nbsp;</TD>
    <TD align=3Dright><TT>1790.8010&nbsp;&nbsp;</TT></TD>
    <TD align=3Dright><TT>1789.7937&nbsp;&nbsp;</TT></TD>
    <TD align=3Dright><TT>1789.9210&nbsp;&nbsp;</TT></TD>
    <TD noWrap align=3Dright><TT>-71.11&nbsp;</TT></TD>
    <TD align=3Dright><TT>35&nbsp;</TT></TD>
    <TD noWrap align=3Dright><TT>-&nbsp;</TT></TD>
    <TD align=3Dright><TT>52&nbsp;</TT></TD>
    <TD align=3Dright><TT>0&nbsp;&nbsp;</TT></TD>
    <TD noWrap align=3Dright><TT>---&nbsp;&nbsp;</TT></TD>
    <TD noWrap><TT>&nbsp;R.AAVPSGASTGVYEALELR.D</TT></TD></TR>
  <TR>
    <TD align=3Dright>&nbsp;</TD>
    <TD align=3Dright><TT>1854.7969&nbsp;&nbsp;</TT></TD>
    <TD align=3Dright><TT>1853.7896&nbsp;&nbsp;</TT></TD>
    <TD align=3Dright><TT>1853.8795&nbsp;&nbsp;</TT></TD>
    <TD noWrap align=3Dright><TT>-48.49&nbsp;</TT></TD>
    <TD align=3Dright><TT>418&nbsp;</TT></TD>
    <TD noWrap align=3Dright><TT>-&nbsp;</TT></TD>
    <TD align=3Dright><TT>434&nbsp;</TT></TD>
    <TD align=3Dright><TT>0&nbsp;&nbsp;</TT></TD>
    <TD noWrap align=3Dright><TT>---&nbsp;&nbsp;</TT></TD>
    <TD noWrap><TT>&nbsp;R.IEEELGSEAVYAGANFR.T</TT></TD></TR>
  <TR>
    <TD align=3Dright>&nbsp;</TD>
    <TD align=3Dright><TT>1854.7969&nbsp;&nbsp;</TT></TD>
    <TD align=3Dright><TT>1853.7896&nbsp;&nbsp;</TT></TD>
    <TD align=3Dright><TT>1853.8795&nbsp;&nbsp;</TT></TD>
    <TD noWrap align=3Dright><TT>-48.49&nbsp;</TT></TD>
    <TD align=3Dright><TT>418&nbsp;</TT></TD>
    <TD noWrap align=3Dright><TT>-&nbsp;</TT></TD>
    <TD align=3Dright><TT>434&nbsp;</TT></TD>
    <TD align=3Dright><TT>0&nbsp;&nbsp;</TT></TD>
    <TD noWrap align=3Dright><TT>148&nbsp;&nbsp;</TT></TD>
    <TD noWrap><TT>&nbsp;R.IEEELGSEAVYAGANFR.T</TT></TD></TR>
  <TR>
    <TD align=3Dright>&nbsp;</TD>
    <TD align=3Dright><TT>2003.9860&nbsp;&nbsp;</TT></TD>
    <TD align=3Dright><TT>2002.9787&nbsp;&nbsp;</TT></TD>
    <TD align=3Dright><TT>2003.0952&nbsp;&nbsp;</TT></TD>
    <TD noWrap align=3Dright><TT>-58.17&nbsp;</TT></TD>
    <TD align=3Dright><TT>149&nbsp;</TT></TD>
    <TD noWrap align=3Dright><TT>-&nbsp;</TT></TD>
    <TD align=3Dright><TT>168&nbsp;</TT></TD>
    <TD align=3Dright><TT>0&nbsp;&nbsp;</TT></TD>
    <TD noWrap align=3Dright><TT>---&nbsp;&nbsp;</TT></TD>
    <TD noWrap><TT>&nbsp;K.LVLPVPAFNVINGGSHAGNK.L</TT></TD></TR>
  <TR>
    <TD align=3Dright>&nbsp;</TD>
    <TD align=3Dright><TT>2003.9860&nbsp;&nbsp;</TT></TD>
    <TD align=3Dright><TT>2002.9787&nbsp;&nbsp;</TT></TD>
    <TD align=3Dright><TT>2003.0952&nbsp;&nbsp;</TT></TD>
    <TD noWrap align=3Dright><TT>-58.17&nbsp;</TT></TD>
    <TD align=3Dright><TT>149&nbsp;</TT></TD>
    <TD noWrap align=3Dright><TT>-&nbsp;</TT></TD>
    <TD align=3Dright><TT>168&nbsp;</TT></TD>
    <TD align=3Dright><TT>0&nbsp;&nbsp;</TT></TD>
    <TD noWrap align=3Dright><TT>114&nbsp;&nbsp;</TT></TD>
    <TD noWrap><TT>&nbsp;K.LVLPVPAFNVINGGSHAGNK.L</TT></TD></TR>
  <TR>
    <TD align=3Dright>&nbsp;</TD>
    <TD align=3Dright><TT>2323.9163&nbsp;&nbsp;</TT></TD>
    <TD align=3Dright><TT>2322.9090&nbsp;&nbsp;</TT></TD>
    <TD align=3Dright><TT>2323.0353&nbsp;&nbsp;</TT></TD>
    <TD noWrap align=3Dright><TT>-54.35&nbsp;</TT></TD>
    <TD align=3Dright><TT>206&nbsp;</TT></TD>
    <TD noWrap align=3Dright><TT>-&nbsp;</TT></TD>
    <TD align=3Dright><TT>227&nbsp;</TT></TD>
    <TD align=3Dright><TT>0&nbsp;&nbsp;</TT></TD>
    <TD noWrap align=3Dright><TT>---&nbsp;&nbsp;</TT></TD>
    <TD =
noWrap><TT>&nbsp;K.YGQDATNVGDEGGFAPNIQENK.E</TT></TD></TR></TBODY></TABLE=
>
<TABLE border=3D0 cellSpacing=3D0>
  <TBODY>
  <TR>
    <TD><TT>&nbsp;&nbsp;&nbsp;&nbsp;&nbsp;&nbsp;</TT></TD>
    <TD><TT><B>No match to: </B>734.3865, 823.0590, 825.0624, 841.0353,=20
      842.4567, 870.4943, 994.0730, 994.0730, 1036.0763, 1052.4897, =
1052.4897,=20
      1064.5052, 1071.4596, 1071.4596, 1087.4410, 1087.4410, 1109.5829,=20
      1109.5829, 1202.6158, 1208.5027, 1208.5027, 1245.6260, 1258.4789,=20
      1258.4789, 1276.5692, 1325.6455, 1425.6205, 1536.7947, 1543.6781,=20
      1900.7645, 2027.7396</TT></TD></TR></TBODY></TABLE><BR>
<TABLE border=3D0 cellSpacing=3D0>
  <TBODY>
  <TR>
    <TD><TT><B><A =
name=3DHit7>7.</A>&nbsp;&nbsp;&nbsp;&nbsp;</B></TT></TD>
    <TD noWrap><TT><A=20
      =
href=3D"http://zxw-pc/mascot/cgi/protein_view.pl?file=3D../data/20121225/=
F002421.dat&amp;hit=3D7"=20
      =
target=3D_blank>gi|14423688</A>&nbsp;&nbsp;&nbsp;&nbsp;<B>Mass:</B>&nbsp;=
47801&nbsp;&nbsp;&nbsp;&nbsp;<B>Score:</B>&nbsp;232&nbsp;&nbsp;&nbsp;&nbs=
p;<B>Expect:</B>&nbsp;1.2e-017&nbsp;&nbsp;<B>Matches:</B>&nbsp;10</TT></T=
D></TR>
  <TR>
    <TD>&nbsp;</TD>
    <TD noWrap><TT>RecName: Full=3DEnolase 1; AltName:=20
      Full=3D2-phospho-D-glycerate hydro-lyase 1; AltName: =
Full=3D2-phosphoglycerate=20
      dehydratase 1; AltName: Allergen=3DHev b =
9</TT></TD></TR></TBODY></TABLE>
<TABLE border=3D0 cellSpacing=3D0 cellPadding=3D0>
  <TBODY>
  <TR>
    <TD><TT>&nbsp;&nbsp;&nbsp;&nbsp;&nbsp;&nbsp;</TT></TD>
    <TD align=3Dright><TT><B>Observed&nbsp;&nbsp;</B></TT></TD>
    <TD noWrap align=3Dright><TT><B>Mr(expt)&nbsp;&nbsp;</B></TT></TD>
    <TD noWrap align=3Dright><TT><B>Mr(calc)&nbsp;&nbsp;</B></TT></TD>
    <TD align=3Dright><TT><B>&nbsp;ppm&nbsp;&nbsp;</B></TT></TD>
    <TD align=3Dright><TT><B>Start&nbsp;</B></TT></TD>
    <TD align=3Dright><TT><B>&nbsp;</B></TT></TD>
    <TD align=3Dright><TT><B>End&nbsp;</B></TT></TD>
    <TD align=3Dright><TT><B>Miss&nbsp;</B></TT></TD>
    <TD align=3Dright><TT><B>Ions&nbsp;</B></TT></TD>
    <TD><TT><B>&nbsp;Peptide</B></TT></TD></TR>
  <TR>
    <TD align=3Dright>&nbsp;</TD>
    <TD align=3Dright><TT>806.4086&nbsp;&nbsp;</TT></TD>
    <TD align=3Dright><TT>805.4014&nbsp;&nbsp;</TT></TD>
    <TD align=3Dright><TT>805.4446&nbsp;&nbsp;</TT></TD>
    <TD noWrap align=3Dright><TT>-53.71&nbsp;</TT></TD>
    <TD align=3Dright><TT>417&nbsp;</TT></TD>
    <TD noWrap align=3Dright><TT>-&nbsp;</TT></TD>
    <TD align=3Dright><TT>422&nbsp;</TT></TD>
    <TD align=3Dright><TT>0&nbsp;&nbsp;</TT></TD>
    <TD noWrap align=3Dright><TT>---&nbsp;&nbsp;</TT></TD>
    <TD noWrap><TT>&nbsp;K.YNQLLR.I</TT></TD></TR>
  <TR>
    <TD align=3Dright>&nbsp;</TD>
    <TD align=3Dright><TT>1071.4596&nbsp;&nbsp;</TT></TD>
    <TD align=3Dright><TT>1070.4523&nbsp;&nbsp;</TT></TD>
    <TD align=3Dright><TT>1070.5080&nbsp;&nbsp;</TT></TD>
    <TD noWrap align=3Dright><TT>-51.99&nbsp;</TT></TD>
    <TD align=3Dright><TT>373&nbsp;</TT></TD>
    <TD noWrap align=3Dright><TT>-&nbsp;</TT></TD>
    <TD align=3Dright><TT>382&nbsp;</TT></TD>
    <TD align=3Dright><TT>0&nbsp;&nbsp;</TT></TD>
    <TD noWrap align=3Dright><TT>---&nbsp;&nbsp;</TT></TD>
    <TD noWrap><TT>&nbsp;R.AGWGVMASHR.S</TT></TD></TR>
  <TR>
    <TD align=3Dright>&nbsp;</TD>
    <TD align=3Dright><TT>1071.4596&nbsp;&nbsp;</TT></TD>
    <TD align=3Dright><TT>1070.4523&nbsp;&nbsp;</TT></TD>
    <TD align=3Dright><TT>1070.5080&nbsp;&nbsp;</TT></TD>
    <TD noWrap align=3Dright><TT>-51.99&nbsp;</TT></TD>
    <TD align=3Dright><TT>373&nbsp;</TT></TD>
    <TD noWrap align=3Dright><TT>-&nbsp;</TT></TD>
    <TD align=3Dright><TT>382&nbsp;</TT></TD>
    <TD align=3Dright><TT>0&nbsp;&nbsp;</TT></TD>
    <TD noWrap align=3Dright><TT>46&nbsp;&nbsp;</TT></TD>
    <TD noWrap><TT>&nbsp;R.AGWGVMASHR.S</TT></TD></TR>
  <TR>
    <TD align=3Dright>&nbsp;</TD>
    <TD align=3Dright><TT>1087.4410&nbsp;&nbsp;</TT></TD>
    <TD align=3Dright><TT>1086.4337&nbsp;&nbsp;</TT></TD>
    <TD align=3Dright><TT>1086.5029&nbsp;&nbsp;</TT></TD>
    <TD noWrap align=3Dright><TT>-63.67&nbsp;</TT></TD>
    <TD align=3Dright><TT>373&nbsp;</TT></TD>
    <TD noWrap align=3Dright><TT>-&nbsp;</TT></TD>
    <TD align=3Dright><TT>382&nbsp;</TT></TD>
    <TD align=3Dright><TT>0&nbsp;&nbsp;</TT></TD>
    <TD noWrap align=3Dright><TT>---&nbsp;&nbsp;</TT></TD>
    <TD noWrap><TT>&nbsp;R.AGWGVMASHR.S + Oxidation (M)</TT></TD></TR>
  <TR>
    <TD align=3Dright>&nbsp;</TD>
    <TD align=3Dright><TT>1087.4410&nbsp;&nbsp;</TT></TD>
    <TD align=3Dright><TT>1086.4337&nbsp;&nbsp;</TT></TD>
    <TD align=3Dright><TT>1086.5029&nbsp;&nbsp;</TT></TD>
    <TD noWrap align=3Dright><TT>-63.67&nbsp;</TT></TD>
    <TD align=3Dright><TT>373&nbsp;</TT></TD>
    <TD noWrap align=3Dright><TT>-&nbsp;</TT></TD>
    <TD align=3Dright><TT>382&nbsp;</TT></TD>
    <TD align=3Dright><TT>0&nbsp;&nbsp;</TT></TD>
    <TD noWrap align=3Dright><TT>(11)&nbsp;</TT></TD>
    <TD noWrap><TT>&nbsp;R.AGWGVMASHR.S + Oxidation (M)</TT></TD></TR>
  <TR>
    <TD align=3Dright>&nbsp;</TD>
    <TD align=3Dright><TT>1510.7388&nbsp;&nbsp;</TT></TD>
    <TD align=3Dright><TT>1509.7315&nbsp;&nbsp;</TT></TD>
    <TD align=3Dright><TT>1509.8403&nbsp;&nbsp;</TT></TD>
    <TD noWrap align=3Dright><TT>-72.03&nbsp;</TT></TD>
    <TD align=3Dright><TT>323&nbsp;</TT></TD>
    <TD noWrap align=3Dright><TT>-&nbsp;</TT></TD>
    <TD align=3Dright><TT>336&nbsp;</TT></TD>
    <TD align=3Dright><TT>0&nbsp;&nbsp;</TT></TD>
    <TD noWrap align=3Dright><TT>---&nbsp;&nbsp;</TT></TD>
    <TD noWrap><TT>&nbsp;K.VQIVGDDLLVTNPK.R</TT></TD></TR>
  <TR>
    <TD align=3Dright>&nbsp;</TD>
    <TD align=3Dright><TT>1573.7322&nbsp;&nbsp;</TT></TD>
    <TD align=3Dright><TT>1572.7249&nbsp;&nbsp;</TT></TD>
    <TD align=3Dright><TT>1572.8359&nbsp;&nbsp;</TT></TD>
    <TD noWrap align=3Dright><TT>-70.55&nbsp;</TT></TD>
    <TD align=3Dright><TT>354&nbsp;</TT></TD>
    <TD noWrap align=3Dright><TT>-&nbsp;</TT></TD>
    <TD align=3Dright><TT>368&nbsp;</TT></TD>
    <TD align=3Dright><TT>0&nbsp;&nbsp;</TT></TD>
    <TD noWrap align=3Dright><TT>---&nbsp;&nbsp;</TT></TD>
    <TD noWrap><TT>&nbsp;K.VNQIGSVTESIEAVK.M</TT></TD></TR>
  <TR>
    <TD align=3Dright>&nbsp;</TD>
    <TD align=3Dright><TT>1854.7969&nbsp;&nbsp;</TT></TD>
    <TD align=3Dright><TT>1853.7896&nbsp;&nbsp;</TT></TD>
    <TD align=3Dright><TT>1853.8795&nbsp;&nbsp;</TT></TD>
    <TD noWrap align=3Dright><TT>-48.49&nbsp;</TT></TD>
    <TD align=3Dright><TT>423&nbsp;</TT></TD>
    <TD noWrap align=3Dright><TT>-&nbsp;</TT></TD>
    <TD align=3Dright><TT>439&nbsp;</TT></TD>
    <TD align=3Dright><TT>0&nbsp;&nbsp;</TT></TD>
    <TD noWrap align=3Dright><TT>---&nbsp;&nbsp;</TT></TD>
    <TD noWrap><TT>&nbsp;R.IEEELGSEAVYAGANFR.K</TT></TD></TR>
  <TR>
    <TD align=3Dright>&nbsp;</TD>
    <TD align=3Dright><TT>1854.7969&nbsp;&nbsp;</TT></TD>
    <TD align=3Dright><TT>1853.7896&nbsp;&nbsp;</TT></TD>
    <TD align=3Dright><TT>1853.8795&nbsp;&nbsp;</TT></TD>
    <TD noWrap align=3Dright><TT>-48.49&nbsp;</TT></TD>
    <TD align=3Dright><TT>423&nbsp;</TT></TD>
    <TD noWrap align=3Dright><TT>-&nbsp;</TT></TD>
    <TD align=3Dright><TT>439&nbsp;</TT></TD>
    <TD align=3Dright><TT>0&nbsp;&nbsp;</TT></TD>
    <TD noWrap align=3Dright><TT>148&nbsp;&nbsp;</TT></TD>
    <TD noWrap><TT>&nbsp;R.IEEELGSEAVYAGANFR.K</TT></TD></TR>
  <TR>
    <TD align=3Dright>&nbsp;</TD>
    <TD align=3Dright><TT>2323.9163&nbsp;&nbsp;</TT></TD>
    <TD align=3Dright><TT>2322.9090&nbsp;&nbsp;</TT></TD>
    <TD align=3Dright><TT>2323.0353&nbsp;&nbsp;</TT></TD>
    <TD noWrap align=3Dright><TT>-54.35&nbsp;</TT></TD>
    <TD align=3Dright><TT>206&nbsp;</TT></TD>
    <TD noWrap align=3Dright><TT>-&nbsp;</TT></TD>
    <TD align=3Dright><TT>227&nbsp;</TT></TD>
    <TD align=3Dright><TT>0&nbsp;&nbsp;</TT></TD>
    <TD noWrap align=3Dright><TT>---&nbsp;&nbsp;</TT></TD>
    <TD =
noWrap><TT>&nbsp;K.YGQDATNVGDEGGFAPNIQENK.E</TT></TD></TR></TBODY></TABLE=
>
<TABLE border=3D0 cellSpacing=3D0>
  <TBODY>
  <TR>
    <TD><TT>&nbsp;&nbsp;&nbsp;&nbsp;&nbsp;&nbsp;</TT></TD>
    <TD><TT><B>No match to: </B>734.3865, 823.0590, 825.0624, 841.0353,=20
      842.4567, 870.4943, 994.0730, 994.0730, 1036.0763, 1052.4897, =
1052.4897,=20
      1064.5052, 1109.5829, 1109.5829, 1202.6158, 1208.5027, 1208.5027,=20
      1245.6260, 1258.4789, 1258.4789, 1276.5692, 1325.6455, 1425.6205,=20
      1536.7947, 1543.6781, 1790.8010, 1790.8010, 1900.7645, 2003.9860,=20
      2003.9860, 2027.7396</TT></TD></TR></TBODY></TABLE><BR>
<TABLE border=3D0 cellSpacing=3D0>
  <TBODY>
  <TR>
    <TD><TT><B><A =
name=3DHit8>8.</A>&nbsp;&nbsp;&nbsp;&nbsp;</B></TT></TD>
    <TD noWrap><TT><A=20
      =
href=3D"http://zxw-pc/mascot/cgi/protein_view.pl?file=3D../data/20121225/=
F002421.dat&amp;hit=3D8"=20
      =
target=3D_blank>gi|298545113</A>&nbsp;&nbsp;&nbsp;&nbsp;<B>Mass:</B>&nbsp=
;47801&nbsp;&nbsp;&nbsp;&nbsp;<B>Score:</B>&nbsp;232&nbsp;&nbsp;&nbsp;&nb=
sp;<B>Expect:</B>&nbsp;1.2e-017&nbsp;&nbsp;<B>Matches:</B>&nbsp;10</TT></=
TD></TR>
  <TR>
    <TD>&nbsp;</TD>
    <TD noWrap><TT>unnamed protein product [Hevea=20
  brasiliensis]</TT></TD></TR></TBODY></TABLE>
<TABLE border=3D0 cellSpacing=3D0 cellPadding=3D0>
  <TBODY>
  <TR>
    <TD><TT>&nbsp;&nbsp;&nbsp;&nbsp;&nbsp;&nbsp;</TT></TD>
    <TD align=3Dright><TT><B>Observed&nbsp;&nbsp;</B></TT></TD>
    <TD noWrap align=3Dright><TT><B>Mr(expt)&nbsp;&nbsp;</B></TT></TD>
    <TD noWrap align=3Dright><TT><B>Mr(calc)&nbsp;&nbsp;</B></TT></TD>
    <TD align=3Dright><TT><B>&nbsp;ppm&nbsp;&nbsp;</B></TT></TD>
    <TD align=3Dright><TT><B>Start&nbsp;</B></TT></TD>
    <TD align=3Dright><TT><B>&nbsp;</B></TT></TD>
    <TD align=3Dright><TT><B>End&nbsp;</B></TT></TD>
    <TD align=3Dright><TT><B>Miss&nbsp;</B></TT></TD>
    <TD align=3Dright><TT><B>Ions&nbsp;</B></TT></TD>
    <TD><TT><B>&nbsp;Peptide</B></TT></TD></TR>
  <TR>
    <TD align=3Dright>&nbsp;</TD>
    <TD align=3Dright><TT>806.4086&nbsp;&nbsp;</TT></TD>
    <TD align=3Dright><TT>805.4014&nbsp;&nbsp;</TT></TD>
    <TD align=3Dright><TT>805.4446&nbsp;&nbsp;</TT></TD>
    <TD noWrap align=3Dright><TT>-53.71&nbsp;</TT></TD>
    <TD align=3Dright><TT>417&nbsp;</TT></TD>
    <TD noWrap align=3Dright><TT>-&nbsp;</TT></TD>
    <TD align=3Dright><TT>422&nbsp;</TT></TD>
    <TD align=3Dright><TT>0&nbsp;&nbsp;</TT></TD>
    <TD noWrap align=3Dright><TT>---&nbsp;&nbsp;</TT></TD>
    <TD noWrap><TT>&nbsp;K.YNQLLR.I</TT></TD></TR>
  <TR>
    <TD align=3Dright>&nbsp;</TD>
    <TD align=3Dright><TT>1071.4596&nbsp;&nbsp;</TT></TD>
    <TD align=3Dright><TT>1070.4523&nbsp;&nbsp;</TT></TD>
    <TD align=3Dright><TT>1070.5080&nbsp;&nbsp;</TT></TD>
    <TD noWrap align=3Dright><TT>-51.99&nbsp;</TT></TD>
    <TD align=3Dright><TT>373&nbsp;</TT></TD>
    <TD noWrap align=3Dright><TT>-&nbsp;</TT></TD>
    <TD align=3Dright><TT>382&nbsp;</TT></TD>
    <TD align=3Dright><TT>0&nbsp;&nbsp;</TT></TD>
    <TD noWrap align=3Dright><TT>---&nbsp;&nbsp;</TT></TD>
    <TD noWrap><TT>&nbsp;R.AGWGVMASHR.S</TT></TD></TR>
  <TR>
    <TD align=3Dright>&nbsp;</TD>
    <TD align=3Dright><TT>1071.4596&nbsp;&nbsp;</TT></TD>
    <TD align=3Dright><TT>1070.4523&nbsp;&nbsp;</TT></TD>
    <TD align=3Dright><TT>1070.5080&nbsp;&nbsp;</TT></TD>
    <TD noWrap align=3Dright><TT>-51.99&nbsp;</TT></TD>
    <TD align=3Dright><TT>373&nbsp;</TT></TD>
    <TD noWrap align=3Dright><TT>-&nbsp;</TT></TD>
    <TD align=3Dright><TT>382&nbsp;</TT></TD>
    <TD align=3Dright><TT>0&nbsp;&nbsp;</TT></TD>
    <TD noWrap align=3Dright><TT>46&nbsp;&nbsp;</TT></TD>
    <TD noWrap><TT>&nbsp;R.AGWGVMASHR.S</TT></TD></TR>
  <TR>
    <TD align=3Dright>&nbsp;</TD>
    <TD align=3Dright><TT>1087.4410&nbsp;&nbsp;</TT></TD>
    <TD align=3Dright><TT>1086.4337&nbsp;&nbsp;</TT></TD>
    <TD align=3Dright><TT>1086.5029&nbsp;&nbsp;</TT></TD>
    <TD noWrap align=3Dright><TT>-63.67&nbsp;</TT></TD>
    <TD align=3Dright><TT>373&nbsp;</TT></TD>
    <TD noWrap align=3Dright><TT>-&nbsp;</TT></TD>
    <TD align=3Dright><TT>382&nbsp;</TT></TD>
    <TD align=3Dright><TT>0&nbsp;&nbsp;</TT></TD>
    <TD noWrap align=3Dright><TT>---&nbsp;&nbsp;</TT></TD>
    <TD noWrap><TT>&nbsp;R.AGWGVMASHR.S + Oxidation (M)</TT></TD></TR>
  <TR>
    <TD align=3Dright>&nbsp;</TD>
    <TD align=3Dright><TT>1087.4410&nbsp;&nbsp;</TT></TD>
    <TD align=3Dright><TT>1086.4337&nbsp;&nbsp;</TT></TD>
    <TD align=3Dright><TT>1086.5029&nbsp;&nbsp;</TT></TD>
    <TD noWrap align=3Dright><TT>-63.67&nbsp;</TT></TD>
    <TD align=3Dright><TT>373&nbsp;</TT></TD>
    <TD noWrap align=3Dright><TT>-&nbsp;</TT></TD>
    <TD align=3Dright><TT>382&nbsp;</TT></TD>
    <TD align=3Dright><TT>0&nbsp;&nbsp;</TT></TD>
    <TD noWrap align=3Dright><TT>(11)&nbsp;</TT></TD>
    <TD noWrap><TT>&nbsp;R.AGWGVMASHR.S + Oxidation (M)</TT></TD></TR>
  <TR>
    <TD align=3Dright>&nbsp;</TD>
    <TD align=3Dright><TT>1510.7388&nbsp;&nbsp;</TT></TD>
    <TD align=3Dright><TT>1509.7315&nbsp;&nbsp;</TT></TD>
    <TD align=3Dright><TT>1509.8403&nbsp;&nbsp;</TT></TD>
    <TD noWrap align=3Dright><TT>-72.03&nbsp;</TT></TD>
    <TD align=3Dright><TT>323&nbsp;</TT></TD>
    <TD noWrap align=3Dright><TT>-&nbsp;</TT></TD>
    <TD align=3Dright><TT>336&nbsp;</TT></TD>
    <TD align=3Dright><TT>0&nbsp;&nbsp;</TT></TD>
    <TD noWrap align=3Dright><TT>---&nbsp;&nbsp;</TT></TD>
    <TD noWrap><TT>&nbsp;K.VQIVGDDLLVTNPK.R</TT></TD></TR>
  <TR>
    <TD align=3Dright>&nbsp;</TD>
    <TD align=3Dright><TT>1573.7322&nbsp;&nbsp;</TT></TD>
    <TD align=3Dright><TT>1572.7249&nbsp;&nbsp;</TT></TD>
    <TD align=3Dright><TT>1572.8359&nbsp;&nbsp;</TT></TD>
    <TD noWrap align=3Dright><TT>-70.55&nbsp;</TT></TD>
    <TD align=3Dright><TT>354&nbsp;</TT></TD>
    <TD noWrap align=3Dright><TT>-&nbsp;</TT></TD>
    <TD align=3Dright><TT>368&nbsp;</TT></TD>
    <TD align=3Dright><TT>0&nbsp;&nbsp;</TT></TD>
    <TD noWrap align=3Dright><TT>---&nbsp;&nbsp;</TT></TD>
    <TD noWrap><TT>&nbsp;K.VNQIGSVTESIEAVK.M</TT></TD></TR>
  <TR>
    <TD align=3Dright>&nbsp;</TD>
    <TD align=3Dright><TT>1854.7969&nbsp;&nbsp;</TT></TD>
    <TD align=3Dright><TT>1853.7896&nbsp;&nbsp;</TT></TD>
    <TD align=3Dright><TT>1853.8795&nbsp;&nbsp;</TT></TD>
    <TD noWrap align=3Dright><TT>-48.49&nbsp;</TT></TD>
    <TD align=3Dright><TT>423&nbsp;</TT></TD>
    <TD noWrap align=3Dright><TT>-&nbsp;</TT></TD>
    <TD align=3Dright><TT>439&nbsp;</TT></TD>
    <TD align=3Dright><TT>0&nbsp;&nbsp;</TT></TD>
    <TD noWrap align=3Dright><TT>---&nbsp;&nbsp;</TT></TD>
    <TD noWrap><TT>&nbsp;R.IEEELGSEAVYAGANFR.K</TT></TD></TR>
  <TR>
    <TD align=3Dright>&nbsp;</TD>
    <TD align=3Dright><TT>1854.7969&nbsp;&nbsp;</TT></TD>
    <TD align=3Dright><TT>1853.7896&nbsp;&nbsp;</TT></TD>
    <TD align=3Dright><TT>1853.8795&nbsp;&nbsp;</TT></TD>
    <TD noWrap align=3Dright><TT>-48.49&nbsp;</TT></TD>
    <TD align=3Dright><TT>423&nbsp;</TT></TD>
    <TD noWrap align=3Dright><TT>-&nbsp;</TT></TD>
    <TD align=3Dright><TT>439&nbsp;</TT></TD>
    <TD align=3Dright><TT>0&nbsp;&nbsp;</TT></TD>
    <TD noWrap align=3Dright><TT>148&nbsp;&nbsp;</TT></TD>
    <TD noWrap><TT>&nbsp;R.IEEELGSEAVYAGANFR.K</TT></TD></TR>
  <TR>
    <TD align=3Dright>&nbsp;</TD>
    <TD align=3Dright><TT>2323.9163&nbsp;&nbsp;</TT></TD>
    <TD align=3Dright><TT>2322.9090&nbsp;&nbsp;</TT></TD>
    <TD align=3Dright><TT>2323.0353&nbsp;&nbsp;</TT></TD>
    <TD noWrap align=3Dright><TT>-54.35&nbsp;</TT></TD>
    <TD align=3Dright><TT>206&nbsp;</TT></TD>
    <TD noWrap align=3Dright><TT>-&nbsp;</TT></TD>
    <TD align=3Dright><TT>227&nbsp;</TT></TD>
    <TD align=3Dright><TT>0&nbsp;&nbsp;</TT></TD>
    <TD noWrap align=3Dright><TT>---&nbsp;&nbsp;</TT></TD>
    <TD =
noWrap><TT>&nbsp;K.YGQDATNVGDEGGFAPNIQENK.E</TT></TD></TR></TBODY></TABLE=
>
<TABLE border=3D0 cellSpacing=3D0>
  <TBODY>
  <TR>
    <TD><TT>&nbsp;&nbsp;&nbsp;&nbsp;&nbsp;&nbsp;</TT></TD>
    <TD><TT><B>No match to: </B>734.3865, 823.0590, 825.0624, 841.0353,=20
      842.4567, 870.4943, 994.0730, 994.0730, 1036.0763, 1052.4897, =
1052.4897,=20
      1064.5052, 1109.5829, 1109.5829, 1202.6158, 1208.5027, 1208.5027,=20
      1245.6260, 1258.4789, 1258.4789, 1276.5692, 1325.6455, 1425.6205,=20
      1536.7947, 1543.6781, 1790.8010, 1790.8010, 1900.7645, 2003.9860,=20
      2003.9860, 2027.7396</TT></TD></TR></TBODY></TABLE><BR>
<TABLE border=3D0 cellSpacing=3D0>
  <TBODY>
  <TR>
    <TD><TT><B><A =
name=3DHit9>9.</A>&nbsp;&nbsp;&nbsp;&nbsp;</B></TT></TD>
    <TD noWrap><TT><A=20
      =
href=3D"http://zxw-pc/mascot/cgi/protein_view.pl?file=3D../data/20121225/=
F002421.dat&amp;hit=3D9"=20
      =
target=3D_blank>gi|9581744</A>&nbsp;&nbsp;&nbsp;&nbsp;<B>Mass:</B>&nbsp;4=
7801&nbsp;&nbsp;&nbsp;&nbsp;<B>Score:</B>&nbsp;232&nbsp;&nbsp;&nbsp;&nbsp=
;<B>Expect:</B>&nbsp;1.2e-017&nbsp;&nbsp;<B>Matches:</B>&nbsp;10</TT></TD=
></TR>
  <TR>
    <TD>&nbsp;</TD>
    <TD noWrap><TT>enolase, isoform 1 [Hevea=20
brasiliensis]</TT></TD></TR></TBODY></TABLE>
<TABLE border=3D0 cellSpacing=3D0 cellPadding=3D0>
  <TBODY>
  <TR>
    <TD><TT>&nbsp;&nbsp;&nbsp;&nbsp;&nbsp;&nbsp;</TT></TD>
    <TD align=3Dright><TT><B>Observed&nbsp;&nbsp;</B></TT></TD>
    <TD noWrap align=3Dright><TT><B>Mr(expt)&nbsp;&nbsp;</B></TT></TD>
    <TD noWrap align=3Dright><TT><B>Mr(calc)&nbsp;&nbsp;</B></TT></TD>
    <TD align=3Dright><TT><B>&nbsp;ppm&nbsp;&nbsp;</B></TT></TD>
    <TD align=3Dright><TT><B>Start&nbsp;</B></TT></TD>
    <TD align=3Dright><TT><B>&nbsp;</B></TT></TD>
    <TD align=3Dright><TT><B>End&nbsp;</B></TT></TD>
    <TD align=3Dright><TT><B>Miss&nbsp;</B></TT></TD>
    <TD align=3Dright><TT><B>Ions&nbsp;</B></TT></TD>
    <TD><TT><B>&nbsp;Peptide</B></TT></TD></TR>
  <TR>
    <TD align=3Dright>&nbsp;</TD>
    <TD align=3Dright><TT>806.4086&nbsp;&nbsp;</TT></TD>
    <TD align=3Dright><TT>805.4014&nbsp;&nbsp;</TT></TD>
    <TD align=3Dright><TT>805.4446&nbsp;&nbsp;</TT></TD>
    <TD noWrap align=3Dright><TT>-53.71&nbsp;</TT></TD>
    <TD align=3Dright><TT>417&nbsp;</TT></TD>
    <TD noWrap align=3Dright><TT>-&nbsp;</TT></TD>
    <TD align=3Dright><TT>422&nbsp;</TT></TD>
    <TD align=3Dright><TT>0&nbsp;&nbsp;</TT></TD>
    <TD noWrap align=3Dright><TT>---&nbsp;&nbsp;</TT></TD>
    <TD noWrap><TT>&nbsp;K.YNQLLR.I</TT></TD></TR>
  <TR>
    <TD align=3Dright>&nbsp;</TD>
    <TD align=3Dright><TT>1071.4596&nbsp;&nbsp;</TT></TD>
    <TD align=3Dright><TT>1070.4523&nbsp;&nbsp;</TT></TD>
    <TD align=3Dright><TT>1070.5080&nbsp;&nbsp;</TT></TD>
    <TD noWrap align=3Dright><TT>-51.99&nbsp;</TT></TD>
    <TD align=3Dright><TT>373&nbsp;</TT></TD>
    <TD noWrap align=3Dright><TT>-&nbsp;</TT></TD>
    <TD align=3Dright><TT>382&nbsp;</TT></TD>
    <TD align=3Dright><TT>0&nbsp;&nbsp;</TT></TD>
    <TD noWrap align=3Dright><TT>---&nbsp;&nbsp;</TT></TD>
    <TD noWrap><TT>&nbsp;R.AGWGVMASHR.S</TT></TD></TR>
  <TR>
    <TD align=3Dright>&nbsp;</TD>
    <TD align=3Dright><TT>1071.4596&nbsp;&nbsp;</TT></TD>
    <TD align=3Dright><TT>1070.4523&nbsp;&nbsp;</TT></TD>
    <TD align=3Dright><TT>1070.5080&nbsp;&nbsp;</TT></TD>
    <TD noWrap align=3Dright><TT>-51.99&nbsp;</TT></TD>
    <TD align=3Dright><TT>373&nbsp;</TT></TD>
    <TD noWrap align=3Dright><TT>-&nbsp;</TT></TD>
    <TD align=3Dright><TT>382&nbsp;</TT></TD>
    <TD align=3Dright><TT>0&nbsp;&nbsp;</TT></TD>
    <TD noWrap align=3Dright><TT>46&nbsp;&nbsp;</TT></TD>
    <TD noWrap><TT>&nbsp;R.AGWGVMASHR.S</TT></TD></TR>
  <TR>
    <TD align=3Dright>&nbsp;</TD>
    <TD align=3Dright><TT>1087.4410&nbsp;&nbsp;</TT></TD>
    <TD align=3Dright><TT>1086.4337&nbsp;&nbsp;</TT></TD>
    <TD align=3Dright><TT>1086.5029&nbsp;&nbsp;</TT></TD>
    <TD noWrap align=3Dright><TT>-63.67&nbsp;</TT></TD>
    <TD align=3Dright><TT>373&nbsp;</TT></TD>
    <TD noWrap align=3Dright><TT>-&nbsp;</TT></TD>
    <TD align=3Dright><TT>382&nbsp;</TT></TD>
    <TD align=3Dright><TT>0&nbsp;&nbsp;</TT></TD>
    <TD noWrap align=3Dright><TT>---&nbsp;&nbsp;</TT></TD>
    <TD noWrap><TT>&nbsp;R.AGWGVMASHR.S + Oxidation (M)</TT></TD></TR>
  <TR>
    <TD align=3Dright>&nbsp;</TD>
    <TD align=3Dright><TT>1087.4410&nbsp;&nbsp;</TT></TD>
    <TD align=3Dright><TT>1086.4337&nbsp;&nbsp;</TT></TD>
    <TD align=3Dright><TT>1086.5029&nbsp;&nbsp;</TT></TD>
    <TD noWrap align=3Dright><TT>-63.67&nbsp;</TT></TD>
    <TD align=3Dright><TT>373&nbsp;</TT></TD>
    <TD noWrap align=3Dright><TT>-&nbsp;</TT></TD>
    <TD align=3Dright><TT>382&nbsp;</TT></TD>
    <TD align=3Dright><TT>0&nbsp;&nbsp;</TT></TD>
    <TD noWrap align=3Dright><TT>(11)&nbsp;</TT></TD>
    <TD noWrap><TT>&nbsp;R.AGWGVMASHR.S + Oxidation (M)</TT></TD></TR>
  <TR>
    <TD align=3Dright>&nbsp;</TD>
    <TD align=3Dright><TT>1510.7388&nbsp;&nbsp;</TT></TD>
    <TD align=3Dright><TT>1509.7315&nbsp;&nbsp;</TT></TD>
    <TD align=3Dright><TT>1509.8403&nbsp;&nbsp;</TT></TD>
    <TD noWrap align=3Dright><TT>-72.03&nbsp;</TT></TD>
    <TD align=3Dright><TT>323&nbsp;</TT></TD>
    <TD noWrap align=3Dright><TT>-&nbsp;</TT></TD>
    <TD align=3Dright><TT>336&nbsp;</TT></TD>
    <TD align=3Dright><TT>0&nbsp;&nbsp;</TT></TD>
    <TD noWrap align=3Dright><TT>---&nbsp;&nbsp;</TT></TD>
    <TD noWrap><TT>&nbsp;K.VQIVGDDLLVTNPK.R</TT></TD></TR>
  <TR>
    <TD align=3Dright>&nbsp;</TD>
    <TD align=3Dright><TT>1573.7322&nbsp;&nbsp;</TT></TD>
    <TD align=3Dright><TT>1572.7249&nbsp;&nbsp;</TT></TD>
    <TD align=3Dright><TT>1572.8359&nbsp;&nbsp;</TT></TD>
    <TD noWrap align=3Dright><TT>-70.55&nbsp;</TT></TD>
    <TD align=3Dright><TT>354&nbsp;</TT></TD>
    <TD noWrap align=3Dright><TT>-&nbsp;</TT></TD>
    <TD align=3Dright><TT>368&nbsp;</TT></TD>
    <TD align=3Dright><TT>0&nbsp;&nbsp;</TT></TD>
    <TD noWrap align=3Dright><TT>---&nbsp;&nbsp;</TT></TD>
    <TD noWrap><TT>&nbsp;K.VNQIGSVTESIEAVK.M</TT></TD></TR>
  <TR>
    <TD align=3Dright>&nbsp;</TD>
    <TD align=3Dright><TT>1854.7969&nbsp;&nbsp;</TT></TD>
    <TD align=3Dright><TT>1853.7896&nbsp;&nbsp;</TT></TD>
    <TD align=3Dright><TT>1853.8795&nbsp;&nbsp;</TT></TD>
    <TD noWrap align=3Dright><TT>-48.49&nbsp;</TT></TD>
    <TD align=3Dright><TT>423&nbsp;</TT></TD>
    <TD noWrap align=3Dright><TT>-&nbsp;</TT></TD>
    <TD align=3Dright><TT>439&nbsp;</TT></TD>
    <TD align=3Dright><TT>0&nbsp;&nbsp;</TT></TD>
    <TD noWrap align=3Dright><TT>---&nbsp;&nbsp;</TT></TD>
    <TD noWrap><TT>&nbsp;R.IEEELGSEAVYAGANFR.K</TT></TD></TR>
  <TR>
    <TD align=3Dright>&nbsp;</TD>
    <TD align=3Dright><TT>1854.7969&nbsp;&nbsp;</TT></TD>
    <TD align=3Dright><TT>1853.7896&nbsp;&nbsp;</TT></TD>
    <TD align=3Dright><TT>1853.8795&nbsp;&nbsp;</TT></TD>
    <TD noWrap align=3Dright><TT>-48.49&nbsp;</TT></TD>
    <TD align=3Dright><TT>423&nbsp;</TT></TD>
    <TD noWrap align=3Dright><TT>-&nbsp;</TT></TD>
    <TD align=3Dright><TT>439&nbsp;</TT></TD>
    <TD align=3Dright><TT>0&nbsp;&nbsp;</TT></TD>
    <TD noWrap align=3Dright><TT>148&nbsp;&nbsp;</TT></TD>
    <TD noWrap><TT>&nbsp;R.IEEELGSEAVYAGANFR.K</TT></TD></TR>
  <TR>
    <TD align=3Dright>&nbsp;</TD>
    <TD align=3Dright><TT>2323.9163&nbsp;&nbsp;</TT></TD>
    <TD align=3Dright><TT>2322.9090&nbsp;&nbsp;</TT></TD>
    <TD align=3Dright><TT>2323.0353&nbsp;&nbsp;</TT></TD>
    <TD noWrap align=3Dright><TT>-54.35&nbsp;</TT></TD>
    <TD align=3Dright><TT>206&nbsp;</TT></TD>
    <TD noWrap align=3Dright><TT>-&nbsp;</TT></TD>
    <TD align=3Dright><TT>227&nbsp;</TT></TD>
    <TD align=3Dright><TT>0&nbsp;&nbsp;</TT></TD>
    <TD noWrap align=3Dright><TT>---&nbsp;&nbsp;</TT></TD>
    <TD =
noWrap><TT>&nbsp;K.YGQDATNVGDEGGFAPNIQENK.E</TT></TD></TR></TBODY></TABLE=
>
<TABLE border=3D0 cellSpacing=3D0>
  <TBODY>
  <TR>
    <TD><TT>&nbsp;&nbsp;&nbsp;&nbsp;&nbsp;&nbsp;</TT></TD>
    <TD><TT><B>No match to: </B>734.3865, 823.0590, 825.0624, 841.0353,=20
      842.4567, 870.4943, 994.0730, 994.0730, 1036.0763, 1052.4897, =
1052.4897,=20
      1064.5052, 1109.5829, 1109.5829, 1202.6158, 1208.5027, 1208.5027,=20
      1245.6260, 1258.4789, 1258.4789, 1276.5692, 1325.6455, 1425.6205,=20
      1536.7947, 1543.6781, 1790.8010, 1790.8010, 1900.7645, 2003.9860,=20
      2003.9860, 2027.7396</TT></TD></TR></TBODY></TABLE><BR>
<TABLE border=3D0 cellSpacing=3D0>
  <TBODY>
  <TR>
    <TD><TT><B><A name=3DHit10>10.</A>&nbsp;&nbsp;&nbsp;</B></TT></TD>
    <TD noWrap><TT><A=20
      =
href=3D"http://zxw-pc/mascot/cgi/protein_view.pl?file=3D../data/20121225/=
F002421.dat&amp;hit=3D10"=20
      =
target=3D_blank>gi|298545003</A>&nbsp;&nbsp;&nbsp;&nbsp;<B>Mass:</B>&nbsp=
;47350&nbsp;&nbsp;&nbsp;&nbsp;<B>Score:</B>&nbsp;224&nbsp;&nbsp;&nbsp;&nb=
sp;<B>Expect:</B>&nbsp;7.4e-017&nbsp;&nbsp;<B>Matches:</B>&nbsp;9</TT></T=
D></TR>
  <TR>
    <TD>&nbsp;</TD>
    <TD noWrap><TT>unnamed protein product [Brassica=20
napus]</TT></TD></TR></TBODY></TABLE>
<TABLE border=3D0 cellSpacing=3D0 cellPadding=3D0>
  <TBODY>
  <TR>
    <TD><TT>&nbsp;&nbsp;&nbsp;&nbsp;&nbsp;&nbsp;</TT></TD>
    <TD align=3Dright><TT><B>Observed&nbsp;&nbsp;</B></TT></TD>
    <TD noWrap align=3Dright><TT><B>Mr(expt)&nbsp;&nbsp;</B></TT></TD>
    <TD noWrap align=3Dright><TT><B>Mr(calc)&nbsp;&nbsp;</B></TT></TD>
    <TD align=3Dright><TT><B>&nbsp;ppm&nbsp;&nbsp;</B></TT></TD>
    <TD align=3Dright><TT><B>Start&nbsp;</B></TT></TD>
    <TD align=3Dright><TT><B>&nbsp;</B></TT></TD>
    <TD align=3Dright><TT><B>End&nbsp;</B></TT></TD>
    <TD align=3Dright><TT><B>Miss&nbsp;</B></TT></TD>
    <TD align=3Dright><TT><B>Ions&nbsp;</B></TT></TD>
    <TD><TT><B>&nbsp;Peptide</B></TT></TD></TR>
  <TR>
    <TD align=3Dright>&nbsp;</TD>
    <TD align=3Dright><TT>806.4086&nbsp;&nbsp;</TT></TD>
    <TD align=3Dright><TT>805.4014&nbsp;&nbsp;</TT></TD>
    <TD align=3Dright><TT>805.4446&nbsp;&nbsp;</TT></TD>
    <TD noWrap align=3Dright><TT>-53.71&nbsp;</TT></TD>
    <TD align=3Dright><TT>416&nbsp;</TT></TD>
    <TD noWrap align=3Dright><TT>-&nbsp;</TT></TD>
    <TD align=3Dright><TT>421&nbsp;</TT></TD>
    <TD align=3Dright><TT>0&nbsp;&nbsp;</TT></TD>
    <TD noWrap align=3Dright><TT>---&nbsp;&nbsp;</TT></TD>
    <TD noWrap><TT>&nbsp;K.YNQLLR.I</TT></TD></TR>
  <TR>
    <TD align=3Dright>&nbsp;</TD>
    <TD align=3Dright><TT>1071.4596&nbsp;&nbsp;</TT></TD>
    <TD align=3Dright><TT>1070.4523&nbsp;&nbsp;</TT></TD>
    <TD align=3Dright><TT>1070.5080&nbsp;&nbsp;</TT></TD>
    <TD noWrap align=3Dright><TT>-51.99&nbsp;</TT></TD>
    <TD align=3Dright><TT>372&nbsp;</TT></TD>
    <TD noWrap align=3Dright><TT>-&nbsp;</TT></TD>
    <TD align=3Dright><TT>381&nbsp;</TT></TD>
    <TD align=3Dright><TT>0&nbsp;&nbsp;</TT></TD>
    <TD noWrap align=3Dright><TT>---&nbsp;&nbsp;</TT></TD>
    <TD noWrap><TT>&nbsp;R.AGWGVMASHR.S</TT></TD></TR>
  <TR>
    <TD align=3Dright>&nbsp;</TD>
    <TD align=3Dright><TT>1071.4596&nbsp;&nbsp;</TT></TD>
    <TD align=3Dright><TT>1070.4523&nbsp;&nbsp;</TT></TD>
    <TD align=3Dright><TT>1070.5080&nbsp;&nbsp;</TT></TD>
    <TD noWrap align=3Dright><TT>-51.99&nbsp;</TT></TD>
    <TD align=3Dright><TT>372&nbsp;</TT></TD>
    <TD noWrap align=3Dright><TT>-&nbsp;</TT></TD>
    <TD align=3Dright><TT>381&nbsp;</TT></TD>
    <TD align=3Dright><TT>0&nbsp;&nbsp;</TT></TD>
    <TD noWrap align=3Dright><TT>46&nbsp;&nbsp;</TT></TD>
    <TD noWrap><TT>&nbsp;R.AGWGVMASHR.S</TT></TD></TR>
  <TR>
    <TD align=3Dright>&nbsp;</TD>
    <TD align=3Dright><TT>1087.4410&nbsp;&nbsp;</TT></TD>
    <TD align=3Dright><TT>1086.4337&nbsp;&nbsp;</TT></TD>
    <TD align=3Dright><TT>1086.5029&nbsp;&nbsp;</TT></TD>
    <TD noWrap align=3Dright><TT>-63.67&nbsp;</TT></TD>
    <TD align=3Dright><TT>372&nbsp;</TT></TD>
    <TD noWrap align=3Dright><TT>-&nbsp;</TT></TD>
    <TD align=3Dright><TT>381&nbsp;</TT></TD>
    <TD align=3Dright><TT>0&nbsp;&nbsp;</TT></TD>
    <TD noWrap align=3Dright><TT>---&nbsp;&nbsp;</TT></TD>
    <TD noWrap><TT>&nbsp;R.AGWGVMASHR.S + Oxidation (M)</TT></TD></TR>
  <TR>
    <TD align=3Dright>&nbsp;</TD>
    <TD align=3Dright><TT>1087.4410&nbsp;&nbsp;</TT></TD>
    <TD align=3Dright><TT>1086.4337&nbsp;&nbsp;</TT></TD>
    <TD align=3Dright><TT>1086.5029&nbsp;&nbsp;</TT></TD>
    <TD noWrap align=3Dright><TT>-63.67&nbsp;</TT></TD>
    <TD align=3Dright><TT>372&nbsp;</TT></TD>
    <TD noWrap align=3Dright><TT>-&nbsp;</TT></TD>
    <TD align=3Dright><TT>381&nbsp;</TT></TD>
    <TD align=3Dright><TT>0&nbsp;&nbsp;</TT></TD>
    <TD noWrap align=3Dright><TT>(11)&nbsp;</TT></TD>
    <TD noWrap><TT>&nbsp;R.AGWGVMASHR.S + Oxidation (M)</TT></TD></TR>
  <TR>
    <TD align=3Dright>&nbsp;</TD>
    <TD align=3Dright><TT>1573.7322&nbsp;&nbsp;</TT></TD>
    <TD align=3Dright><TT>1572.7249&nbsp;&nbsp;</TT></TD>
    <TD align=3Dright><TT>1572.8359&nbsp;&nbsp;</TT></TD>
    <TD noWrap align=3Dright><TT>-70.55&nbsp;</TT></TD>
    <TD align=3Dright><TT>353&nbsp;</TT></TD>
    <TD noWrap align=3Dright><TT>-&nbsp;</TT></TD>
    <TD align=3Dright><TT>367&nbsp;</TT></TD>
    <TD align=3Dright><TT>0&nbsp;&nbsp;</TT></TD>
    <TD noWrap align=3Dright><TT>---&nbsp;&nbsp;</TT></TD>
    <TD noWrap><TT>&nbsp;K.VNQIGSVTESIEAVK.M</TT></TD></TR>
  <TR>
    <TD align=3Dright>&nbsp;</TD>
    <TD align=3Dright><TT>1854.7969&nbsp;&nbsp;</TT></TD>
    <TD align=3Dright><TT>1853.7896&nbsp;&nbsp;</TT></TD>
    <TD align=3Dright><TT>1853.8795&nbsp;&nbsp;</TT></TD>
    <TD noWrap align=3Dright><TT>-48.49&nbsp;</TT></TD>
    <TD align=3Dright><TT>422&nbsp;</TT></TD>
    <TD noWrap align=3Dright><TT>-&nbsp;</TT></TD>
    <TD align=3Dright><TT>438&nbsp;</TT></TD>
    <TD align=3Dright><TT>0&nbsp;&nbsp;</TT></TD>
    <TD noWrap align=3Dright><TT>---&nbsp;&nbsp;</TT></TD>
    <TD noWrap><TT>&nbsp;R.IEEELGSEAVYAGANFR.K</TT></TD></TR>
  <TR>
    <TD align=3Dright>&nbsp;</TD>
    <TD align=3Dright><TT>1854.7969&nbsp;&nbsp;</TT></TD>
    <TD align=3Dright><TT>1853.7896&nbsp;&nbsp;</TT></TD>
    <TD align=3Dright><TT>1853.8795&nbsp;&nbsp;</TT></TD>
    <TD noWrap align=3Dright><TT>-48.49&nbsp;</TT></TD>
    <TD align=3Dright><TT>422&nbsp;</TT></TD>
    <TD noWrap align=3Dright><TT>-&nbsp;</TT></TD>
    <TD align=3Dright><TT>438&nbsp;</TT></TD>
    <TD align=3Dright><TT>0&nbsp;&nbsp;</TT></TD>
    <TD noWrap align=3Dright><TT>148&nbsp;&nbsp;</TT></TD>
    <TD noWrap><TT>&nbsp;R.IEEELGSEAVYAGANFR.K</TT></TD></TR>
  <TR>
    <TD align=3Dright>&nbsp;</TD>
    <TD align=3Dright><TT>2323.9163&nbsp;&nbsp;</TT></TD>
    <TD align=3Dright><TT>2322.9090&nbsp;&nbsp;</TT></TD>
    <TD align=3Dright><TT>2323.0353&nbsp;&nbsp;</TT></TD>
    <TD noWrap align=3Dright><TT>-54.35&nbsp;</TT></TD>
    <TD align=3Dright><TT>205&nbsp;</TT></TD>
    <TD noWrap align=3Dright><TT>-&nbsp;</TT></TD>
    <TD align=3Dright><TT>226&nbsp;</TT></TD>
    <TD align=3Dright><TT>0&nbsp;&nbsp;</TT></TD>
    <TD noWrap align=3Dright><TT>---&nbsp;&nbsp;</TT></TD>
    <TD =
noWrap><TT>&nbsp;K.YGQDATNVGDEGGFAPNIQENK.E</TT></TD></TR></TBODY></TABLE=
>
<TABLE border=3D0 cellSpacing=3D0>
  <TBODY>
  <TR>
    <TD><TT>&nbsp;&nbsp;&nbsp;&nbsp;&nbsp;&nbsp;</TT></TD>
    <TD><TT><B>No match to: </B>734.3865, 823.0590, 825.0624, 841.0353,=20
      842.4567, 870.4943, 994.0730, 994.0730, 1036.0763, 1052.4897, =
1052.4897,=20
      1064.5052, 1109.5829, 1109.5829, 1202.6158, 1208.5027, 1208.5027,=20
      1245.6260, 1258.4789, 1258.4789, 1276.5692, 1325.6455, 1425.6205,=20
      1510.7388, 1536.7947, 1543.6781, 1790.8010, 1790.8010, 1900.7645,=20
      2003.9860, 2003.9860, 2027.7396</TT></TD></TR></TBODY></TABLE><BR>
<TABLE border=3D0 cellSpacing=3D0>
  <TBODY>
  <TR>
    <TD><TT><B><A name=3DHit11>11.</A>&nbsp;&nbsp;&nbsp;</B></TT></TD>
    <TD noWrap><TT><A=20
      =
href=3D"http://zxw-pc/mascot/cgi/protein_view.pl?file=3D../data/20121225/=
F002421.dat&amp;hit=3D11"=20
      =
target=3D_blank>gi|34597332</A>&nbsp;&nbsp;&nbsp;&nbsp;<B>Mass:</B>&nbsp;=
47350&nbsp;&nbsp;&nbsp;&nbsp;<B>Score:</B>&nbsp;224&nbsp;&nbsp;&nbsp;&nbs=
p;<B>Expect:</B>&nbsp;7.4e-017&nbsp;&nbsp;<B>Matches:</B>&nbsp;9</TT></TD=
></TR>
  <TR>
    <TD>&nbsp;</TD>
    <TD noWrap><TT>enolase [Brassica =
napus]</TT></TD></TR></TBODY></TABLE>
<TABLE border=3D0 cellSpacing=3D0 cellPadding=3D0>
  <TBODY>
  <TR>
    <TD><TT>&nbsp;&nbsp;&nbsp;&nbsp;&nbsp;&nbsp;</TT></TD>
    <TD align=3Dright><TT><B>Observed&nbsp;&nbsp;</B></TT></TD>
    <TD noWrap align=3Dright><TT><B>Mr(expt)&nbsp;&nbsp;</B></TT></TD>
    <TD noWrap align=3Dright><TT><B>Mr(calc)&nbsp;&nbsp;</B></TT></TD>
    <TD align=3Dright><TT><B>&nbsp;ppm&nbsp;&nbsp;</B></TT></TD>
    <TD align=3Dright><TT><B>Start&nbsp;</B></TT></TD>
    <TD align=3Dright><TT><B>&nbsp;</B></TT></TD>
    <TD align=3Dright><TT><B>End&nbsp;</B></TT></TD>
    <TD align=3Dright><TT><B>Miss&nbsp;</B></TT></TD>
    <TD align=3Dright><TT><B>Ions&nbsp;</B></TT></TD>
    <TD><TT><B>&nbsp;Peptide</B></TT></TD></TR>
  <TR>
    <TD align=3Dright>&nbsp;</TD>
    <TD align=3Dright><TT>806.4086&nbsp;&nbsp;</TT></TD>
    <TD align=3Dright><TT>805.4014&nbsp;&nbsp;</TT></TD>
    <TD align=3Dright><TT>805.4446&nbsp;&nbsp;</TT></TD>
    <TD noWrap align=3Dright><TT>-53.71&nbsp;</TT></TD>
    <TD align=3Dright><TT>416&nbsp;</TT></TD>
    <TD noWrap align=3Dright><TT>-&nbsp;</TT></TD>
    <TD align=3Dright><TT>421&nbsp;</TT></TD>
    <TD align=3Dright><TT>0&nbsp;&nbsp;</TT></TD>
    <TD noWrap align=3Dright><TT>---&nbsp;&nbsp;</TT></TD>
    <TD noWrap><TT>&nbsp;K.YNQLLR.I</TT></TD></TR>
  <TR>
    <TD align=3Dright>&nbsp;</TD>
    <TD align=3Dright><TT>1071.4596&nbsp;&nbsp;</TT></TD>
    <TD align=3Dright><TT>1070.4523&nbsp;&nbsp;</TT></TD>
    <TD align=3Dright><TT>1070.5080&nbsp;&nbsp;</TT></TD>
    <TD noWrap align=3Dright><TT>-51.99&nbsp;</TT></TD>
    <TD align=3Dright><TT>372&nbsp;</TT></TD>
    <TD noWrap align=3Dright><TT>-&nbsp;</TT></TD>
    <TD align=3Dright><TT>381&nbsp;</TT></TD>
    <TD align=3Dright><TT>0&nbsp;&nbsp;</TT></TD>
    <TD noWrap align=3Dright><TT>---&nbsp;&nbsp;</TT></TD>
    <TD noWrap><TT>&nbsp;R.AGWGVMASHR.S</TT></TD></TR>
  <TR>
    <TD align=3Dright>&nbsp;</TD>
    <TD align=3Dright><TT>1071.4596&nbsp;&nbsp;</TT></TD>
    <TD align=3Dright><TT>1070.4523&nbsp;&nbsp;</TT></TD>
    <TD align=3Dright><TT>1070.5080&nbsp;&nbsp;</TT></TD>
    <TD noWrap align=3Dright><TT>-51.99&nbsp;</TT></TD>
    <TD align=3Dright><TT>372&nbsp;</TT></TD>
    <TD noWrap align=3Dright><TT>-&nbsp;</TT></TD>
    <TD align=3Dright><TT>381&nbsp;</TT></TD>
    <TD align=3Dright><TT>0&nbsp;&nbsp;</TT></TD>
    <TD noWrap align=3Dright><TT>46&nbsp;&nbsp;</TT></TD>
    <TD noWrap><TT>&nbsp;R.AGWGVMASHR.S</TT></TD></TR>
  <TR>
    <TD align=3Dright>&nbsp;</TD>
    <TD align=3Dright><TT>1087.4410&nbsp;&nbsp;</TT></TD>
    <TD align=3Dright><TT>1086.4337&nbsp;&nbsp;</TT></TD>
    <TD align=3Dright><TT>1086.5029&nbsp;&nbsp;</TT></TD>
    <TD noWrap align=3Dright><TT>-63.67&nbsp;</TT></TD>
    <TD align=3Dright><TT>372&nbsp;</TT></TD>
    <TD noWrap align=3Dright><TT>-&nbsp;</TT></TD>
    <TD align=3Dright><TT>381&nbsp;</TT></TD>
    <TD align=3Dright><TT>0&nbsp;&nbsp;</TT></TD>
    <TD noWrap align=3Dright><TT>---&nbsp;&nbsp;</TT></TD>
    <TD noWrap><TT>&nbsp;R.AGWGVMASHR.S + Oxidation (M)</TT></TD></TR>
  <TR>
    <TD align=3Dright>&nbsp;</TD>
    <TD align=3Dright><TT>1087.4410&nbsp;&nbsp;</TT></TD>
    <TD align=3Dright><TT>1086.4337&nbsp;&nbsp;</TT></TD>
    <TD align=3Dright><TT>1086.5029&nbsp;&nbsp;</TT></TD>
    <TD noWrap align=3Dright><TT>-63.67&nbsp;</TT></TD>
    <TD align=3Dright><TT>372&nbsp;</TT></TD>
    <TD noWrap align=3Dright><TT>-&nbsp;</TT></TD>
    <TD align=3Dright><TT>381&nbsp;</TT></TD>
    <TD align=3Dright><TT>0&nbsp;&nbsp;</TT></TD>
    <TD noWrap align=3Dright><TT>(11)&nbsp;</TT></TD>
    <TD noWrap><TT>&nbsp;R.AGWGVMASHR.S + Oxidation (M)</TT></TD></TR>
  <TR>
    <TD align=3Dright>&nbsp;</TD>
    <TD align=3Dright><TT>1573.7322&nbsp;&nbsp;</TT></TD>
    <TD align=3Dright><TT>1572.7249&nbsp;&nbsp;</TT></TD>
    <TD align=3Dright><TT>1572.8359&nbsp;&nbsp;</TT></TD>
    <TD noWrap align=3Dright><TT>-70.55&nbsp;</TT></TD>
    <TD align=3Dright><TT>353&nbsp;</TT></TD>
    <TD noWrap align=3Dright><TT>-&nbsp;</TT></TD>
    <TD align=3Dright><TT>367&nbsp;</TT></TD>
    <TD align=3Dright><TT>0&nbsp;&nbsp;</TT></TD>
    <TD noWrap align=3Dright><TT>---&nbsp;&nbsp;</TT></TD>
    <TD noWrap><TT>&nbsp;K.VNQIGSVTESIEAVK.M</TT></TD></TR>
  <TR>
    <TD align=3Dright>&nbsp;</TD>
    <TD align=3Dright><TT>1854.7969&nbsp;&nbsp;</TT></TD>
    <TD align=3Dright><TT>1853.7896&nbsp;&nbsp;</TT></TD>
    <TD align=3Dright><TT>1853.8795&nbsp;&nbsp;</TT></TD>
    <TD noWrap align=3Dright><TT>-48.49&nbsp;</TT></TD>
    <TD align=3Dright><TT>422&nbsp;</TT></TD>
    <TD noWrap align=3Dright><TT>-&nbsp;</TT></TD>
    <TD align=3Dright><TT>438&nbsp;</TT></TD>
    <TD align=3Dright><TT>0&nbsp;&nbsp;</TT></TD>
    <TD noWrap align=3Dright><TT>---&nbsp;&nbsp;</TT></TD>
    <TD noWrap><TT>&nbsp;R.IEEELGSEAVYAGANFR.K</TT></TD></TR>
  <TR>
    <TD align=3Dright>&nbsp;</TD>
    <TD align=3Dright><TT>1854.7969&nbsp;&nbsp;</TT></TD>
    <TD align=3Dright><TT>1853.7896&nbsp;&nbsp;</TT></TD>
    <TD align=3Dright><TT>1853.8795&nbsp;&nbsp;</TT></TD>
    <TD noWrap align=3Dright><TT>-48.49&nbsp;</TT></TD>
    <TD align=3Dright><TT>422&nbsp;</TT></TD>
    <TD noWrap align=3Dright><TT>-&nbsp;</TT></TD>
    <TD align=3Dright><TT>438&nbsp;</TT></TD>
    <TD align=3Dright><TT>0&nbsp;&nbsp;</TT></TD>
    <TD noWrap align=3Dright><TT>148&nbsp;&nbsp;</TT></TD>
    <TD noWrap><TT>&nbsp;R.IEEELGSEAVYAGANFR.K</TT></TD></TR>
  <TR>
    <TD align=3Dright>&nbsp;</TD>
    <TD align=3Dright><TT>2323.9163&nbsp;&nbsp;</TT></TD>
    <TD align=3Dright><TT>2322.9090&nbsp;&nbsp;</TT></TD>
    <TD align=3Dright><TT>2323.0353&nbsp;&nbsp;</TT></TD>
    <TD noWrap align=3Dright><TT>-54.35&nbsp;</TT></TD>
    <TD align=3Dright><TT>205&nbsp;</TT></TD>
    <TD noWrap align=3Dright><TT>-&nbsp;</TT></TD>
    <TD align=3Dright><TT>226&nbsp;</TT></TD>
    <TD align=3Dright><TT>0&nbsp;&nbsp;</TT></TD>
    <TD noWrap align=3Dright><TT>---&nbsp;&nbsp;</TT></TD>
    <TD =
noWrap><TT>&nbsp;K.YGQDATNVGDEGGFAPNIQENK.E</TT></TD></TR></TBODY></TABLE=
>
<TABLE border=3D0 cellSpacing=3D0>
  <TBODY>
  <TR>
    <TD><TT>&nbsp;&nbsp;&nbsp;&nbsp;&nbsp;&nbsp;</TT></TD>
    <TD><TT><B>No match to: </B>734.3865, 823.0590, 825.0624, 841.0353,=20
      842.4567, 870.4943, 994.0730, 994.0730, 1036.0763, 1052.4897, =
1052.4897,=20
      1064.5052, 1109.5829, 1109.5829, 1202.6158, 1208.5027, 1208.5027,=20
      1245.6260, 1258.4789, 1258.4789, 1276.5692, 1325.6455, 1425.6205,=20
      1510.7388, 1536.7947, 1543.6781, 1790.8010, 1790.8010, 1900.7645,=20
      2003.9860, 2003.9860, 2027.7396</TT></TD></TR></TBODY></TABLE><BR>
<TABLE border=3D0 cellSpacing=3D0>
  <TBODY>
  <TR>
    <TD><TT><B><A name=3DHit12>12.</A>&nbsp;&nbsp;&nbsp;</B></TT></TD>
    <TD noWrap><TT><A=20
      =
href=3D"http://zxw-pc/mascot/cgi/protein_view.pl?file=3D../data/20121225/=
F002421.dat&amp;hit=3D12"=20
      =
target=3D_blank>gi|312281815</A>&nbsp;&nbsp;&nbsp;&nbsp;<B>Mass:</B>&nbsp=
;47608&nbsp;&nbsp;&nbsp;&nbsp;<B>Score:</B>&nbsp;199&nbsp;&nbsp;&nbsp;&nb=
sp;<B>Expect:</B>&nbsp;2.3e-014&nbsp;&nbsp;<B>Matches:</B>&nbsp;10</TT></=
TD></TR>
  <TR>
    <TD>&nbsp;</TD>
    <TD noWrap><TT>unnamed protein product [Thellungiella=20
  halophila]</TT></TD></TR></TBODY></TABLE>
<TABLE border=3D0 cellSpacing=3D0 cellPadding=3D0>
  <TBODY>
  <TR>
    <TD><TT>&nbsp;&nbsp;&nbsp;&nbsp;&nbsp;&nbsp;</TT></TD>
    <TD align=3Dright><TT><B>Observed&nbsp;&nbsp;</B></TT></TD>
    <TD noWrap align=3Dright><TT><B>Mr(expt)&nbsp;&nbsp;</B></TT></TD>
    <TD noWrap align=3Dright><TT><B>Mr(calc)&nbsp;&nbsp;</B></TT></TD>
    <TD align=3Dright><TT><B>&nbsp;ppm&nbsp;&nbsp;</B></TT></TD>
    <TD align=3Dright><TT><B>Start&nbsp;</B></TT></TD>
    <TD align=3Dright><TT><B>&nbsp;</B></TT></TD>
    <TD align=3Dright><TT><B>End&nbsp;</B></TT></TD>
    <TD align=3Dright><TT><B>Miss&nbsp;</B></TT></TD>
    <TD align=3Dright><TT><B>Ions&nbsp;</B></TT></TD>
    <TD><TT><B>&nbsp;Peptide</B></TT></TD></TR>
  <TR>
    <TD align=3Dright>&nbsp;</TD>
    <TD align=3Dright><TT>806.4086&nbsp;&nbsp;</TT></TD>
    <TD align=3Dright><TT>805.4014&nbsp;&nbsp;</TT></TD>
    <TD align=3Dright><TT>805.4446&nbsp;&nbsp;</TT></TD>
    <TD noWrap align=3Dright><TT>-53.71&nbsp;</TT></TD>
    <TD align=3Dright><TT>416&nbsp;</TT></TD>
    <TD noWrap align=3Dright><TT>-&nbsp;</TT></TD>
    <TD align=3Dright><TT>421&nbsp;</TT></TD>
    <TD align=3Dright><TT>0&nbsp;&nbsp;</TT></TD>
    <TD noWrap align=3Dright><TT>---&nbsp;&nbsp;</TT></TD>
    <TD noWrap><TT>&nbsp;K.YNQLLR.I</TT></TD></TR>
  <TR>
    <TD align=3Dright>&nbsp;</TD>
    <TD align=3Dright><TT>1071.4596&nbsp;&nbsp;</TT></TD>
    <TD align=3Dright><TT>1070.4523&nbsp;&nbsp;</TT></TD>
    <TD align=3Dright><TT>1070.5080&nbsp;&nbsp;</TT></TD>
    <TD noWrap align=3Dright><TT>-51.99&nbsp;</TT></TD>
    <TD align=3Dright><TT>372&nbsp;</TT></TD>
    <TD noWrap align=3Dright><TT>-&nbsp;</TT></TD>
    <TD align=3Dright><TT>381&nbsp;</TT></TD>
    <TD align=3Dright><TT>0&nbsp;&nbsp;</TT></TD>
    <TD noWrap align=3Dright><TT>---&nbsp;&nbsp;</TT></TD>
    <TD noWrap><TT>&nbsp;R.AGWGVMASHR.S</TT></TD></TR>
  <TR>
    <TD align=3Dright>&nbsp;</TD>
    <TD align=3Dright><TT>1071.4596&nbsp;&nbsp;</TT></TD>
    <TD align=3Dright><TT>1070.4523&nbsp;&nbsp;</TT></TD>
    <TD align=3Dright><TT>1070.5080&nbsp;&nbsp;</TT></TD>
    <TD noWrap align=3Dright><TT>-51.99&nbsp;</TT></TD>
    <TD align=3Dright><TT>372&nbsp;</TT></TD>
    <TD noWrap align=3Dright><TT>-&nbsp;</TT></TD>
    <TD align=3Dright><TT>381&nbsp;</TT></TD>
    <TD align=3Dright><TT>0&nbsp;&nbsp;</TT></TD>
    <TD noWrap align=3Dright><TT>46&nbsp;&nbsp;</TT></TD>
    <TD noWrap><TT>&nbsp;R.AGWGVMASHR.S</TT></TD></TR>
  <TR>
    <TD align=3Dright>&nbsp;</TD>
    <TD align=3Dright><TT>1087.4410&nbsp;&nbsp;</TT></TD>
    <TD align=3Dright><TT>1086.4337&nbsp;&nbsp;</TT></TD>
    <TD align=3Dright><TT>1086.5029&nbsp;&nbsp;</TT></TD>
    <TD noWrap align=3Dright><TT>-63.67&nbsp;</TT></TD>
    <TD align=3Dright><TT>372&nbsp;</TT></TD>
    <TD noWrap align=3Dright><TT>-&nbsp;</TT></TD>
    <TD align=3Dright><TT>381&nbsp;</TT></TD>
    <TD align=3Dright><TT>0&nbsp;&nbsp;</TT></TD>
    <TD noWrap align=3Dright><TT>---&nbsp;&nbsp;</TT></TD>
    <TD noWrap><TT>&nbsp;R.AGWGVMASHR.S + Oxidation (M)</TT></TD></TR>
  <TR>
    <TD align=3Dright>&nbsp;</TD>
    <TD align=3Dright><TT>1087.4410&nbsp;&nbsp;</TT></TD>
    <TD align=3Dright><TT>1086.4337&nbsp;&nbsp;</TT></TD>
    <TD align=3Dright><TT>1086.5029&nbsp;&nbsp;</TT></TD>
    <TD noWrap align=3Dright><TT>-63.67&nbsp;</TT></TD>
    <TD align=3Dright><TT>372&nbsp;</TT></TD>
    <TD noWrap align=3Dright><TT>-&nbsp;</TT></TD>
    <TD align=3Dright><TT>381&nbsp;</TT></TD>
    <TD align=3Dright><TT>0&nbsp;&nbsp;</TT></TD>
    <TD noWrap align=3Dright><TT>(11)&nbsp;</TT></TD>
    <TD noWrap><TT>&nbsp;R.AGWGVMASHR.S + Oxidation (M)</TT></TD></TR>
  <TR>
    <TD align=3Dright>&nbsp;</TD>
    <TD align=3Dright><TT>1510.7388&nbsp;&nbsp;</TT></TD>
    <TD align=3Dright><TT>1509.7315&nbsp;&nbsp;</TT></TD>
    <TD align=3Dright><TT>1509.8403&nbsp;&nbsp;</TT></TD>
    <TD noWrap align=3Dright><TT>-72.03&nbsp;</TT></TD>
    <TD align=3Dright><TT>322&nbsp;</TT></TD>
    <TD noWrap align=3Dright><TT>-&nbsp;</TT></TD>
    <TD align=3Dright><TT>335&nbsp;</TT></TD>
    <TD align=3Dright><TT>0&nbsp;&nbsp;</TT></TD>
    <TD noWrap align=3Dright><TT>---&nbsp;&nbsp;</TT></TD>
    <TD noWrap><TT>&nbsp;K.VQIVGDDLLVTNPK.R</TT></TD></TR>
  <TR>
    <TD align=3Dright>&nbsp;</TD>
    <TD align=3Dright><TT>1573.7322&nbsp;&nbsp;</TT></TD>
    <TD align=3Dright><TT>1572.7249&nbsp;&nbsp;</TT></TD>
    <TD align=3Dright><TT>1572.8359&nbsp;&nbsp;</TT></TD>
    <TD noWrap align=3Dright><TT>-70.55&nbsp;</TT></TD>
    <TD align=3Dright><TT>353&nbsp;</TT></TD>
    <TD noWrap align=3Dright><TT>-&nbsp;</TT></TD>
    <TD align=3Dright><TT>367&nbsp;</TT></TD>
    <TD align=3Dright><TT>0&nbsp;&nbsp;</TT></TD>
    <TD noWrap align=3Dright><TT>---&nbsp;&nbsp;</TT></TD>
    <TD noWrap><TT>&nbsp;K.VNQIGSVTESIEAVK.M</TT></TD></TR>
  <TR>
    <TD align=3Dright>&nbsp;</TD>
    <TD align=3Dright><TT>2003.9860&nbsp;&nbsp;</TT></TD>
    <TD align=3Dright><TT>2002.9787&nbsp;&nbsp;</TT></TD>
    <TD align=3Dright><TT>2003.0952&nbsp;&nbsp;</TT></TD>
    <TD noWrap align=3Dright><TT>-58.17&nbsp;</TT></TD>
    <TD align=3Dright><TT>148&nbsp;</TT></TD>
    <TD noWrap align=3Dright><TT>-&nbsp;</TT></TD>
    <TD align=3Dright><TT>167&nbsp;</TT></TD>
    <TD align=3Dright><TT>0&nbsp;&nbsp;</TT></TD>
    <TD noWrap align=3Dright><TT>---&nbsp;&nbsp;</TT></TD>
    <TD noWrap><TT>&nbsp;K.LVLPVPAFNVINGGSHAGNK.L</TT></TD></TR>
  <TR>
    <TD align=3Dright>&nbsp;</TD>
    <TD align=3Dright><TT>2003.9860&nbsp;&nbsp;</TT></TD>
    <TD align=3Dright><TT>2002.9787&nbsp;&nbsp;</TT></TD>
    <TD align=3Dright><TT>2003.0952&nbsp;&nbsp;</TT></TD>
    <TD noWrap align=3Dright><TT>-58.17&nbsp;</TT></TD>
    <TD align=3Dright><TT>148&nbsp;</TT></TD>
    <TD noWrap align=3Dright><TT>-&nbsp;</TT></TD>
    <TD align=3Dright><TT>167&nbsp;</TT></TD>
    <TD align=3Dright><TT>0&nbsp;&nbsp;</TT></TD>
    <TD noWrap align=3Dright><TT>114&nbsp;&nbsp;</TT></TD>
    <TD noWrap><TT>&nbsp;K.LVLPVPAFNVINGGSHAGNK.L</TT></TD></TR>
  <TR>
    <TD align=3Dright>&nbsp;</TD>
    <TD align=3Dright><TT>2323.9163&nbsp;&nbsp;</TT></TD>
    <TD align=3Dright><TT>2322.9090&nbsp;&nbsp;</TT></TD>
    <TD align=3Dright><TT>2323.0353&nbsp;&nbsp;</TT></TD>
    <TD noWrap align=3Dright><TT>-54.35&nbsp;</TT></TD>
    <TD align=3Dright><TT>205&nbsp;</TT></TD>
    <TD noWrap align=3Dright><TT>-&nbsp;</TT></TD>
    <TD align=3Dright><TT>226&nbsp;</TT></TD>
    <TD align=3Dright><TT>0&nbsp;&nbsp;</TT></TD>
    <TD noWrap align=3Dright><TT>---&nbsp;&nbsp;</TT></TD>
    <TD =
noWrap><TT>&nbsp;K.YGQDATNVGDEGGFAPNIQENK.E</TT></TD></TR></TBODY></TABLE=
>
<TABLE border=3D0 cellSpacing=3D0>
  <TBODY>
  <TR>
    <TD><TT>&nbsp;&nbsp;&nbsp;&nbsp;&nbsp;&nbsp;</TT></TD>
    <TD><TT><B>No match to: </B>734.3865, 823.0590, 825.0624, 841.0353,=20
      842.4567, 870.4943, 994.0730, 994.0730, 1036.0763, 1052.4897, =
1052.4897,=20
      1064.5052, 1109.5829, 1109.5829, 1202.6158, 1208.5027, 1208.5027,=20
      1245.6260, 1258.4789, 1258.4789, 1276.5692, 1325.6455, 1425.6205,=20
      1536.7947, 1543.6781, 1790.8010, 1790.8010, 1854.7969, 1854.7969,=20
      1900.7645, 2027.7396</TT></TD></TR></TBODY></TABLE><BR>
<TABLE border=3D0 cellSpacing=3D0>
  <TBODY>
  <TR>
    <TD><TT><B><A name=3DHit13>13.</A>&nbsp;&nbsp;&nbsp;</B></TT></TD>
    <TD noWrap><TT><A=20
      =
href=3D"http://zxw-pc/mascot/cgi/protein_view.pl?file=3D../data/20121225/=
F002421.dat&amp;hit=3D13"=20
      =
target=3D_blank>gi|296084129</A>&nbsp;&nbsp;&nbsp;&nbsp;<B>Mass:</B>&nbsp=
;48080&nbsp;&nbsp;&nbsp;&nbsp;<B>Score:</B>&nbsp;196&nbsp;&nbsp;&nbsp;&nb=
sp;<B>Expect:</B>&nbsp;4.6e-014&nbsp;&nbsp;<B>Matches:</B>&nbsp;10</TT></=
TD></TR>
  <TR>
    <TD>&nbsp;</TD>
    <TD noWrap><TT>unnamed protein product [Vitis=20
vinifera]</TT></TD></TR></TBODY></TABLE>
<TABLE border=3D0 cellSpacing=3D0 cellPadding=3D0>
  <TBODY>
  <TR>
    <TD><TT>&nbsp;&nbsp;&nbsp;&nbsp;&nbsp;&nbsp;</TT></TD>
    <TD align=3Dright><TT><B>Observed&nbsp;&nbsp;</B></TT></TD>
    <TD noWrap align=3Dright><TT><B>Mr(expt)&nbsp;&nbsp;</B></TT></TD>
    <TD noWrap align=3Dright><TT><B>Mr(calc)&nbsp;&nbsp;</B></TT></TD>
    <TD align=3Dright><TT><B>&nbsp;ppm&nbsp;&nbsp;</B></TT></TD>
    <TD align=3Dright><TT><B>Start&nbsp;</B></TT></TD>
    <TD align=3Dright><TT><B>&nbsp;</B></TT></TD>
    <TD align=3Dright><TT><B>End&nbsp;</B></TT></TD>
    <TD align=3Dright><TT><B>Miss&nbsp;</B></TT></TD>
    <TD align=3Dright><TT><B>Ions&nbsp;</B></TT></TD>
    <TD><TT><B>&nbsp;Peptide</B></TT></TD></TR>
  <TR>
    <TD align=3Dright>&nbsp;</TD>
    <TD align=3Dright><TT>806.4086&nbsp;&nbsp;</TT></TD>
    <TD align=3Dright><TT>805.4014&nbsp;&nbsp;</TT></TD>
    <TD align=3Dright><TT>805.4446&nbsp;&nbsp;</TT></TD>
    <TD noWrap align=3Dright><TT>-53.71&nbsp;</TT></TD>
    <TD align=3Dright><TT>417&nbsp;</TT></TD>
    <TD noWrap align=3Dright><TT>-&nbsp;</TT></TD>
    <TD align=3Dright><TT>422&nbsp;</TT></TD>
    <TD align=3Dright><TT>0&nbsp;&nbsp;</TT></TD>
    <TD noWrap align=3Dright><TT>---&nbsp;&nbsp;</TT></TD>
    <TD noWrap><TT>&nbsp;K.YNQLLR.I</TT></TD></TR>
  <TR>
    <TD align=3Dright>&nbsp;</TD>
    <TD align=3Dright><TT>1071.4596&nbsp;&nbsp;</TT></TD>
    <TD align=3Dright><TT>1070.4523&nbsp;&nbsp;</TT></TD>
    <TD align=3Dright><TT>1070.5080&nbsp;&nbsp;</TT></TD>
    <TD noWrap align=3Dright><TT>-51.99&nbsp;</TT></TD>
    <TD align=3Dright><TT>373&nbsp;</TT></TD>
    <TD noWrap align=3Dright><TT>-&nbsp;</TT></TD>
    <TD align=3Dright><TT>382&nbsp;</TT></TD>
    <TD align=3Dright><TT>0&nbsp;&nbsp;</TT></TD>
    <TD noWrap align=3Dright><TT>---&nbsp;&nbsp;</TT></TD>
    <TD noWrap><TT>&nbsp;R.AGWGVMASHR.S</TT></TD></TR>
  <TR>
    <TD align=3Dright>&nbsp;</TD>
    <TD align=3Dright><TT>1071.4596&nbsp;&nbsp;</TT></TD>
    <TD align=3Dright><TT>1070.4523&nbsp;&nbsp;</TT></TD>
    <TD align=3Dright><TT>1070.5080&nbsp;&nbsp;</TT></TD>
    <TD noWrap align=3Dright><TT>-51.99&nbsp;</TT></TD>
    <TD align=3Dright><TT>373&nbsp;</TT></TD>
    <TD noWrap align=3Dright><TT>-&nbsp;</TT></TD>
    <TD align=3Dright><TT>382&nbsp;</TT></TD>
    <TD align=3Dright><TT>0&nbsp;&nbsp;</TT></TD>
    <TD noWrap align=3Dright><TT>46&nbsp;&nbsp;</TT></TD>
    <TD noWrap><TT>&nbsp;R.AGWGVMASHR.S</TT></TD></TR>
  <TR>
    <TD align=3Dright>&nbsp;</TD>
    <TD align=3Dright><TT>1087.4410&nbsp;&nbsp;</TT></TD>
    <TD align=3Dright><TT>1086.4337&nbsp;&nbsp;</TT></TD>
    <TD align=3Dright><TT>1086.5029&nbsp;&nbsp;</TT></TD>
    <TD noWrap align=3Dright><TT>-63.67&nbsp;</TT></TD>
    <TD align=3Dright><TT>373&nbsp;</TT></TD>
    <TD noWrap align=3Dright><TT>-&nbsp;</TT></TD>
    <TD align=3Dright><TT>382&nbsp;</TT></TD>
    <TD align=3Dright><TT>0&nbsp;&nbsp;</TT></TD>
    <TD noWrap align=3Dright><TT>---&nbsp;&nbsp;</TT></TD>
    <TD noWrap><TT>&nbsp;R.AGWGVMASHR.S + Oxidation (M)</TT></TD></TR>
  <TR>
    <TD align=3Dright>&nbsp;</TD>
    <TD align=3Dright><TT>1087.4410&nbsp;&nbsp;</TT></TD>
    <TD align=3Dright><TT>1086.4337&nbsp;&nbsp;</TT></TD>
    <TD align=3Dright><TT>1086.5029&nbsp;&nbsp;</TT></TD>
    <TD noWrap align=3Dright><TT>-63.67&nbsp;</TT></TD>
    <TD align=3Dright><TT>373&nbsp;</TT></TD>
    <TD noWrap align=3Dright><TT>-&nbsp;</TT></TD>
    <TD align=3Dright><TT>382&nbsp;</TT></TD>
    <TD align=3Dright><TT>0&nbsp;&nbsp;</TT></TD>
    <TD noWrap align=3Dright><TT>(11)&nbsp;</TT></TD>
    <TD noWrap><TT>&nbsp;R.AGWGVMASHR.S + Oxidation (M)</TT></TD></TR>
  <TR>
    <TD align=3Dright>&nbsp;</TD>
    <TD align=3Dright><TT>1510.7388&nbsp;&nbsp;</TT></TD>
    <TD align=3Dright><TT>1509.7315&nbsp;&nbsp;</TT></TD>
    <TD align=3Dright><TT>1509.8403&nbsp;&nbsp;</TT></TD>
    <TD noWrap align=3Dright><TT>-72.03&nbsp;</TT></TD>
    <TD align=3Dright><TT>323&nbsp;</TT></TD>
    <TD noWrap align=3Dright><TT>-&nbsp;</TT></TD>
    <TD align=3Dright><TT>336&nbsp;</TT></TD>
    <TD align=3Dright><TT>0&nbsp;&nbsp;</TT></TD>
    <TD noWrap align=3Dright><TT>---&nbsp;&nbsp;</TT></TD>
    <TD noWrap><TT>&nbsp;K.VQIVGDDLLVTNPK.R</TT></TD></TR>
  <TR>
    <TD align=3Dright>&nbsp;</TD>
    <TD align=3Dright><TT>1573.7322&nbsp;&nbsp;</TT></TD>
    <TD align=3Dright><TT>1572.7249&nbsp;&nbsp;</TT></TD>
    <TD align=3Dright><TT>1572.8359&nbsp;&nbsp;</TT></TD>
    <TD noWrap align=3Dright><TT>-70.55&nbsp;</TT></TD>
    <TD align=3Dright><TT>354&nbsp;</TT></TD>
    <TD noWrap align=3Dright><TT>-&nbsp;</TT></TD>
    <TD align=3Dright><TT>368&nbsp;</TT></TD>
    <TD align=3Dright><TT>0&nbsp;&nbsp;</TT></TD>
    <TD noWrap align=3Dright><TT>---&nbsp;&nbsp;</TT></TD>
    <TD noWrap><TT>&nbsp;K.VNQIGSVTESIEAVK.M</TT></TD></TR>
  <TR>
    <TD align=3Dright>&nbsp;</TD>
    <TD align=3Dright><TT>2003.9860&nbsp;&nbsp;</TT></TD>
    <TD align=3Dright><TT>2002.9787&nbsp;&nbsp;</TT></TD>
    <TD align=3Dright><TT>2003.0952&nbsp;&nbsp;</TT></TD>
    <TD noWrap align=3Dright><TT>-58.17&nbsp;</TT></TD>
    <TD align=3Dright><TT>148&nbsp;</TT></TD>
    <TD noWrap align=3Dright><TT>-&nbsp;</TT></TD>
    <TD align=3Dright><TT>167&nbsp;</TT></TD>
    <TD align=3Dright><TT>0&nbsp;&nbsp;</TT></TD>
    <TD noWrap align=3Dright><TT>---&nbsp;&nbsp;</TT></TD>
    <TD noWrap><TT>&nbsp;K.LVLPVPAFNVINGGSHAGNK.L</TT></TD></TR>
  <TR>
    <TD align=3Dright>&nbsp;</TD>
    <TD align=3Dright><TT>2003.9860&nbsp;&nbsp;</TT></TD>
    <TD align=3Dright><TT>2002.9787&nbsp;&nbsp;</TT></TD>
    <TD align=3Dright><TT>2003.0952&nbsp;&nbsp;</TT></TD>
    <TD noWrap align=3Dright><TT>-58.17&nbsp;</TT></TD>
    <TD align=3Dright><TT>148&nbsp;</TT></TD>
    <TD noWrap align=3Dright><TT>-&nbsp;</TT></TD>
    <TD align=3Dright><TT>167&nbsp;</TT></TD>
    <TD align=3Dright><TT>0&nbsp;&nbsp;</TT></TD>
    <TD noWrap align=3Dright><TT>114&nbsp;&nbsp;</TT></TD>
    <TD noWrap><TT>&nbsp;K.LVLPVPAFNVINGGSHAGNK.L</TT></TD></TR>
  <TR>
    <TD align=3Dright>&nbsp;</TD>
    <TD align=3Dright><TT>2323.9163&nbsp;&nbsp;</TT></TD>
    <TD align=3Dright><TT>2322.9090&nbsp;&nbsp;</TT></TD>
    <TD align=3Dright><TT>2323.0353&nbsp;&nbsp;</TT></TD>
    <TD noWrap align=3Dright><TT>-54.35&nbsp;</TT></TD>
    <TD align=3Dright><TT>205&nbsp;</TT></TD>
    <TD noWrap align=3Dright><TT>-&nbsp;</TT></TD>
    <TD align=3Dright><TT>226&nbsp;</TT></TD>
    <TD align=3Dright><TT>0&nbsp;&nbsp;</TT></TD>
    <TD noWrap align=3Dright><TT>---&nbsp;&nbsp;</TT></TD>
    <TD =
noWrap><TT>&nbsp;K.YGQDATNVGDEGGFAPNIQENK.E</TT></TD></TR></TBODY></TABLE=
>
<TABLE border=3D0 cellSpacing=3D0>
  <TBODY>
  <TR>
    <TD><TT>&nbsp;&nbsp;&nbsp;&nbsp;&nbsp;&nbsp;</TT></TD>
    <TD><TT><B>No match to: </B>734.3865, 823.0590, 825.0624, 841.0353,=20
      842.4567, 870.4943, 994.0730, 994.0730, 1036.0763, 1052.4897, =
1052.4897,=20
      1064.5052, 1109.5829, 1109.5829, 1202.6158, 1208.5027, 1208.5027,=20
      1245.6260, 1258.4789, 1258.4789, 1276.5692, 1325.6455, 1425.6205,=20
      1536.7947, 1543.6781, 1790.8010, 1790.8010, 1854.7969, 1854.7969,=20
      1900.7645, 2027.7396</TT></TD></TR></TBODY></TABLE><BR>
<TABLE border=3D0 cellSpacing=3D0>
  <TBODY>
  <TR>
    <TD><TT><B><A name=3DHit14>14.</A>&nbsp;&nbsp;&nbsp;</B></TT></TD>
    <TD noWrap><TT><A=20
      =
href=3D"http://zxw-pc/mascot/cgi/protein_view.pl?file=3D../data/20121225/=
F002421.dat&amp;hit=3D14"=20
      =
target=3D_blank>gi|225455555</A>&nbsp;&nbsp;&nbsp;&nbsp;<B>Mass:</B>&nbsp=
;48080&nbsp;&nbsp;&nbsp;&nbsp;<B>Score:</B>&nbsp;196&nbsp;&nbsp;&nbsp;&nb=
sp;<B>Expect:</B>&nbsp;4.6e-014&nbsp;&nbsp;<B>Matches:</B>&nbsp;10</TT></=
TD></TR>
  <TR>
    <TD>&nbsp;</TD>
    <TD noWrap><TT>PREDICTED: hypothetical protein [Vitis=20
  vinifera]</TT></TD></TR></TBODY></TABLE>
<TABLE border=3D0 cellSpacing=3D0 cellPadding=3D0>
  <TBODY>
  <TR>
    <TD><TT>&nbsp;&nbsp;&nbsp;&nbsp;&nbsp;&nbsp;</TT></TD>
    <TD align=3Dright><TT><B>Observed&nbsp;&nbsp;</B></TT></TD>
    <TD noWrap align=3Dright><TT><B>Mr(expt)&nbsp;&nbsp;</B></TT></TD>
    <TD noWrap align=3Dright><TT><B>Mr(calc)&nbsp;&nbsp;</B></TT></TD>
    <TD align=3Dright><TT><B>&nbsp;ppm&nbsp;&nbsp;</B></TT></TD>
    <TD align=3Dright><TT><B>Start&nbsp;</B></TT></TD>
    <TD align=3Dright><TT><B>&nbsp;</B></TT></TD>
    <TD align=3Dright><TT><B>End&nbsp;</B></TT></TD>
    <TD align=3Dright><TT><B>Miss&nbsp;</B></TT></TD>
    <TD align=3Dright><TT><B>Ions&nbsp;</B></TT></TD>
    <TD><TT><B>&nbsp;Peptide</B></TT></TD></TR>
  <TR>
    <TD align=3Dright>&nbsp;</TD>
    <TD align=3Dright><TT>806.4086&nbsp;&nbsp;</TT></TD>
    <TD align=3Dright><TT>805.4014&nbsp;&nbsp;</TT></TD>
    <TD align=3Dright><TT>805.4446&nbsp;&nbsp;</TT></TD>
    <TD noWrap align=3Dright><TT>-53.71&nbsp;</TT></TD>
    <TD align=3Dright><TT>417&nbsp;</TT></TD>
    <TD noWrap align=3Dright><TT>-&nbsp;</TT></TD>
    <TD align=3Dright><TT>422&nbsp;</TT></TD>
    <TD align=3Dright><TT>0&nbsp;&nbsp;</TT></TD>
    <TD noWrap align=3Dright><TT>---&nbsp;&nbsp;</TT></TD>
    <TD noWrap><TT>&nbsp;K.YNQLLR.I</TT></TD></TR>
  <TR>
    <TD align=3Dright>&nbsp;</TD>
    <TD align=3Dright><TT>1071.4596&nbsp;&nbsp;</TT></TD>
    <TD align=3Dright><TT>1070.4523&nbsp;&nbsp;</TT></TD>
    <TD align=3Dright><TT>1070.5080&nbsp;&nbsp;</TT></TD>
    <TD noWrap align=3Dright><TT>-51.99&nbsp;</TT></TD>
    <TD align=3Dright><TT>373&nbsp;</TT></TD>
    <TD noWrap align=3Dright><TT>-&nbsp;</TT></TD>
    <TD align=3Dright><TT>382&nbsp;</TT></TD>
    <TD align=3Dright><TT>0&nbsp;&nbsp;</TT></TD>
    <TD noWrap align=3Dright><TT>---&nbsp;&nbsp;</TT></TD>
    <TD noWrap><TT>&nbsp;R.AGWGVMASHR.S</TT></TD></TR>
  <TR>
    <TD align=3Dright>&nbsp;</TD>
    <TD align=3Dright><TT>1071.4596&nbsp;&nbsp;</TT></TD>
    <TD align=3Dright><TT>1070.4523&nbsp;&nbsp;</TT></TD>
    <TD align=3Dright><TT>1070.5080&nbsp;&nbsp;</TT></TD>
    <TD noWrap align=3Dright><TT>-51.99&nbsp;</TT></TD>
    <TD align=3Dright><TT>373&nbsp;</TT></TD>
    <TD noWrap align=3Dright><TT>-&nbsp;</TT></TD>
    <TD align=3Dright><TT>382&nbsp;</TT></TD>
    <TD align=3Dright><TT>0&nbsp;&nbsp;</TT></TD>
    <TD noWrap align=3Dright><TT>46&nbsp;&nbsp;</TT></TD>
    <TD noWrap><TT>&nbsp;R.AGWGVMASHR.S</TT></TD></TR>
  <TR>
    <TD align=3Dright>&nbsp;</TD>
    <TD align=3Dright><TT>1087.4410&nbsp;&nbsp;</TT></TD>
    <TD align=3Dright><TT>1086.4337&nbsp;&nbsp;</TT></TD>
    <TD align=3Dright><TT>1086.5029&nbsp;&nbsp;</TT></TD>
    <TD noWrap align=3Dright><TT>-63.67&nbsp;</TT></TD>
    <TD align=3Dright><TT>373&nbsp;</TT></TD>
    <TD noWrap align=3Dright><TT>-&nbsp;</TT></TD>
    <TD align=3Dright><TT>382&nbsp;</TT></TD>
    <TD align=3Dright><TT>0&nbsp;&nbsp;</TT></TD>
    <TD noWrap align=3Dright><TT>---&nbsp;&nbsp;</TT></TD>
    <TD noWrap><TT>&nbsp;R.AGWGVMASHR.S + Oxidation (M)</TT></TD></TR>
  <TR>
    <TD align=3Dright>&nbsp;</TD>
    <TD align=3Dright><TT>1087.4410&nbsp;&nbsp;</TT></TD>
    <TD align=3Dright><TT>1086.4337&nbsp;&nbsp;</TT></TD>
    <TD align=3Dright><TT>1086.5029&nbsp;&nbsp;</TT></TD>
    <TD noWrap align=3Dright><TT>-63.67&nbsp;</TT></TD>
    <TD align=3Dright><TT>373&nbsp;</TT></TD>
    <TD noWrap align=3Dright><TT>-&nbsp;</TT></TD>
    <TD align=3Dright><TT>382&nbsp;</TT></TD>
    <TD align=3Dright><TT>0&nbsp;&nbsp;</TT></TD>
    <TD noWrap align=3Dright><TT>(11)&nbsp;</TT></TD>
    <TD noWrap><TT>&nbsp;R.AGWGVMASHR.S + Oxidation (M)</TT></TD></TR>
  <TR>
    <TD align=3Dright>&nbsp;</TD>
    <TD align=3Dright><TT>1510.7388&nbsp;&nbsp;</TT></TD>
    <TD align=3Dright><TT>1509.7315&nbsp;&nbsp;</TT></TD>
    <TD align=3Dright><TT>1509.8403&nbsp;&nbsp;</TT></TD>
    <TD noWrap align=3Dright><TT>-72.03&nbsp;</TT></TD>
    <TD align=3Dright><TT>323&nbsp;</TT></TD>
    <TD noWrap align=3Dright><TT>-&nbsp;</TT></TD>
    <TD align=3Dright><TT>336&nbsp;</TT></TD>
    <TD align=3Dright><TT>0&nbsp;&nbsp;</TT></TD>
    <TD noWrap align=3Dright><TT>---&nbsp;&nbsp;</TT></TD>
    <TD noWrap><TT>&nbsp;K.VQIVGDDLLVTNPK.R</TT></TD></TR>
  <TR>
    <TD align=3Dright>&nbsp;</TD>
    <TD align=3Dright><TT>1573.7322&nbsp;&nbsp;</TT></TD>
    <TD align=3Dright><TT>1572.7249&nbsp;&nbsp;</TT></TD>
    <TD align=3Dright><TT>1572.8359&nbsp;&nbsp;</TT></TD>
    <TD noWrap align=3Dright><TT>-70.55&nbsp;</TT></TD>
    <TD align=3Dright><TT>354&nbsp;</TT></TD>
    <TD noWrap align=3Dright><TT>-&nbsp;</TT></TD>
    <TD align=3Dright><TT>368&nbsp;</TT></TD>
    <TD align=3Dright><TT>0&nbsp;&nbsp;</TT></TD>
    <TD noWrap align=3Dright><TT>---&nbsp;&nbsp;</TT></TD>
    <TD noWrap><TT>&nbsp;K.VNQIGSVTESIEAVK.M</TT></TD></TR>
  <TR>
    <TD align=3Dright>&nbsp;</TD>
    <TD align=3Dright><TT>2003.9860&nbsp;&nbsp;</TT></TD>
    <TD align=3Dright><TT>2002.9787&nbsp;&nbsp;</TT></TD>
    <TD align=3Dright><TT>2003.0952&nbsp;&nbsp;</TT></TD>
    <TD noWrap align=3Dright><TT>-58.17&nbsp;</TT></TD>
    <TD align=3Dright><TT>148&nbsp;</TT></TD>
    <TD noWrap align=3Dright><TT>-&nbsp;</TT></TD>
    <TD align=3Dright><TT>167&nbsp;</TT></TD>
    <TD align=3Dright><TT>0&nbsp;&nbsp;</TT></TD>
    <TD noWrap align=3Dright><TT>---&nbsp;&nbsp;</TT></TD>
    <TD noWrap><TT>&nbsp;K.LVLPVPAFNVINGGSHAGNK.L</TT></TD></TR>
  <TR>
    <TD align=3Dright>&nbsp;</TD>
    <TD align=3Dright><TT>2003.9860&nbsp;&nbsp;</TT></TD>
    <TD align=3Dright><TT>2002.9787&nbsp;&nbsp;</TT></TD>
    <TD align=3Dright><TT>2003.0952&nbsp;&nbsp;</TT></TD>
    <TD noWrap align=3Dright><TT>-58.17&nbsp;</TT></TD>
    <TD align=3Dright><TT>148&nbsp;</TT></TD>
    <TD noWrap align=3Dright><TT>-&nbsp;</TT></TD>
    <TD align=3Dright><TT>167&nbsp;</TT></TD>
    <TD align=3Dright><TT>0&nbsp;&nbsp;</TT></TD>
    <TD noWrap align=3Dright><TT>114&nbsp;&nbsp;</TT></TD>
    <TD noWrap><TT>&nbsp;K.LVLPVPAFNVINGGSHAGNK.L</TT></TD></TR>
  <TR>
    <TD align=3Dright>&nbsp;</TD>
    <TD align=3Dright><TT>2323.9163&nbsp;&nbsp;</TT></TD>
    <TD align=3Dright><TT>2322.9090&nbsp;&nbsp;</TT></TD>
    <TD align=3Dright><TT>2323.0353&nbsp;&nbsp;</TT></TD>
    <TD noWrap align=3Dright><TT>-54.35&nbsp;</TT></TD>
    <TD align=3Dright><TT>205&nbsp;</TT></TD>
    <TD noWrap align=3Dright><TT>-&nbsp;</TT></TD>
    <TD align=3Dright><TT>226&nbsp;</TT></TD>
    <TD align=3Dright><TT>0&nbsp;&nbsp;</TT></TD>
    <TD noWrap align=3Dright><TT>---&nbsp;&nbsp;</TT></TD>
    <TD =
noWrap><TT>&nbsp;K.YGQDATNVGDEGGFAPNIQENK.E</TT></TD></TR></TBODY></TABLE=
>
<TABLE border=3D0 cellSpacing=3D0>
  <TBODY>
  <TR>
    <TD><TT>&nbsp;&nbsp;&nbsp;&nbsp;&nbsp;&nbsp;</TT></TD>
    <TD><TT><B>No match to: </B>734.3865, 823.0590, 825.0624, 841.0353,=20
      842.4567, 870.4943, 994.0730, 994.0730, 1036.0763, 1052.4897, =
1052.4897,=20
      1064.5052, 1109.5829, 1109.5829, 1202.6158, 1208.5027, 1208.5027,=20
      1245.6260, 1258.4789, 1258.4789, 1276.5692, 1325.6455, 1425.6205,=20
      1536.7947, 1543.6781, 1790.8010, 1790.8010, 1854.7969, 1854.7969,=20
      1900.7645, 2027.7396</TT></TD></TR></TBODY></TABLE><BR>
<TABLE border=3D0 cellSpacing=3D0>
  <TBODY>
  <TR>
    <TD><TT><B><A name=3DHit15>15.</A>&nbsp;&nbsp;&nbsp;</B></TT></TD>
    <TD noWrap><TT><A=20
      =
href=3D"http://zxw-pc/mascot/cgi/protein_view.pl?file=3D../data/20121225/=
F002421.dat&amp;hit=3D15"=20
      =
target=3D_blank>gi|298544995</A>&nbsp;&nbsp;&nbsp;&nbsp;<B>Mass:</B>&nbsp=
;47689&nbsp;&nbsp;&nbsp;&nbsp;<B>Score:</B>&nbsp;190&nbsp;&nbsp;&nbsp;&nb=
sp;<B>Expect:</B>&nbsp;1.9e-013&nbsp;&nbsp;<B>Matches:</B>&nbsp;10</TT></=
TD></TR>
  <TR>
    <TD>&nbsp;</TD>
    <TD noWrap><TT>unnamed protein product [Glycine=20
max]</TT></TD></TR></TBODY></TABLE>
<TABLE border=3D0 cellSpacing=3D0 cellPadding=3D0>
  <TBODY>
  <TR>
    <TD><TT>&nbsp;&nbsp;&nbsp;&nbsp;&nbsp;&nbsp;</TT></TD>
    <TD align=3Dright><TT><B>Observed&nbsp;&nbsp;</B></TT></TD>
    <TD noWrap align=3Dright><TT><B>Mr(expt)&nbsp;&nbsp;</B></TT></TD>
    <TD noWrap align=3Dright><TT><B>Mr(calc)&nbsp;&nbsp;</B></TT></TD>
    <TD align=3Dright><TT><B>&nbsp;ppm&nbsp;&nbsp;</B></TT></TD>
    <TD align=3Dright><TT><B>Start&nbsp;</B></TT></TD>
    <TD align=3Dright><TT><B>&nbsp;</B></TT></TD>
    <TD align=3Dright><TT><B>End&nbsp;</B></TT></TD>
    <TD align=3Dright><TT><B>Miss&nbsp;</B></TT></TD>
    <TD align=3Dright><TT><B>Ions&nbsp;</B></TT></TD>
    <TD><TT><B>&nbsp;Peptide</B></TT></TD></TR>
  <TR>
    <TD align=3Dright>&nbsp;</TD>
    <TD align=3Dright><TT>806.4086&nbsp;&nbsp;</TT></TD>
    <TD align=3Dright><TT>805.4014&nbsp;&nbsp;</TT></TD>
    <TD align=3Dright><TT>805.4446&nbsp;&nbsp;</TT></TD>
    <TD noWrap align=3Dright><TT>-53.71&nbsp;</TT></TD>
    <TD align=3Dright><TT>416&nbsp;</TT></TD>
    <TD noWrap align=3Dright><TT>-&nbsp;</TT></TD>
    <TD align=3Dright><TT>421&nbsp;</TT></TD>
    <TD align=3Dright><TT>0&nbsp;&nbsp;</TT></TD>
    <TD noWrap align=3Dright><TT>---&nbsp;&nbsp;</TT></TD>
    <TD noWrap><TT>&nbsp;K.YNQLLR.I</TT></TD></TR>
  <TR>
    <TD align=3Dright>&nbsp;</TD>
    <TD align=3Dright><TT>1071.4596&nbsp;&nbsp;</TT></TD>
    <TD align=3Dright><TT>1070.4523&nbsp;&nbsp;</TT></TD>
    <TD align=3Dright><TT>1070.5080&nbsp;&nbsp;</TT></TD>
    <TD noWrap align=3Dright><TT>-51.99&nbsp;</TT></TD>
    <TD align=3Dright><TT>372&nbsp;</TT></TD>
    <TD noWrap align=3Dright><TT>-&nbsp;</TT></TD>
    <TD align=3Dright><TT>381&nbsp;</TT></TD>
    <TD align=3Dright><TT>0&nbsp;&nbsp;</TT></TD>
    <TD noWrap align=3Dright><TT>---&nbsp;&nbsp;</TT></TD>
    <TD noWrap><TT>&nbsp;K.AGWGVMASHR.S</TT></TD></TR>
  <TR>
    <TD align=3Dright>&nbsp;</TD>
    <TD align=3Dright><TT>1071.4596&nbsp;&nbsp;</TT></TD>
    <TD align=3Dright><TT>1070.4523&nbsp;&nbsp;</TT></TD>
    <TD align=3Dright><TT>1070.5080&nbsp;&nbsp;</TT></TD>
    <TD noWrap align=3Dright><TT>-51.99&nbsp;</TT></TD>
    <TD align=3Dright><TT>372&nbsp;</TT></TD>
    <TD noWrap align=3Dright><TT>-&nbsp;</TT></TD>
    <TD align=3Dright><TT>381&nbsp;</TT></TD>
    <TD align=3Dright><TT>0&nbsp;&nbsp;</TT></TD>
    <TD noWrap align=3Dright><TT>46&nbsp;&nbsp;</TT></TD>
    <TD noWrap><TT>&nbsp;K.AGWGVMASHR.S</TT></TD></TR>
  <TR>
    <TD align=3Dright>&nbsp;</TD>
    <TD align=3Dright><TT>1087.4410&nbsp;&nbsp;</TT></TD>
    <TD align=3Dright><TT>1086.4337&nbsp;&nbsp;</TT></TD>
    <TD align=3Dright><TT>1086.5029&nbsp;&nbsp;</TT></TD>
    <TD noWrap align=3Dright><TT>-63.67&nbsp;</TT></TD>
    <TD align=3Dright><TT>372&nbsp;</TT></TD>
    <TD noWrap align=3Dright><TT>-&nbsp;</TT></TD>
    <TD align=3Dright><TT>381&nbsp;</TT></TD>
    <TD align=3Dright><TT>0&nbsp;&nbsp;</TT></TD>
    <TD noWrap align=3Dright><TT>---&nbsp;&nbsp;</TT></TD>
    <TD noWrap><TT>&nbsp;K.AGWGVMASHR.S + Oxidation (M)</TT></TD></TR>
  <TR>
    <TD align=3Dright>&nbsp;</TD>
    <TD align=3Dright><TT>1087.4410&nbsp;&nbsp;</TT></TD>
    <TD align=3Dright><TT>1086.4337&nbsp;&nbsp;</TT></TD>
    <TD align=3Dright><TT>1086.5029&nbsp;&nbsp;</TT></TD>
    <TD noWrap align=3Dright><TT>-63.67&nbsp;</TT></TD>
    <TD align=3Dright><TT>372&nbsp;</TT></TD>
    <TD noWrap align=3Dright><TT>-&nbsp;</TT></TD>
    <TD align=3Dright><TT>381&nbsp;</TT></TD>
    <TD align=3Dright><TT>0&nbsp;&nbsp;</TT></TD>
    <TD noWrap align=3Dright><TT>(11)&nbsp;</TT></TD>
    <TD noWrap><TT>&nbsp;K.AGWGVMASHR.S + Oxidation (M)</TT></TD></TR>
  <TR>
    <TD align=3Dright>&nbsp;</TD>
    <TD align=3Dright><TT>1854.7969&nbsp;&nbsp;</TT></TD>
    <TD align=3Dright><TT>1853.7896&nbsp;&nbsp;</TT></TD>
    <TD align=3Dright><TT>1853.9420&nbsp;&nbsp;</TT></TD>
    <TD noWrap align=3Dright><TT>-82.17&nbsp;</TT></TD>
    <TD align=3Dright><TT>168&nbsp;</TT></TD>
    <TD noWrap align=3Dright><TT>-&nbsp;</TT></TD>
    <TD align=3Dright><TT>184&nbsp;</TT></TD>
    <TD align=3Dright><TT>0&nbsp;&nbsp;</TT></TD>
    <TD noWrap align=3Dright><TT>---&nbsp;&nbsp;</TT></TD>
    <TD noWrap><TT>&nbsp;K.LAMQEFMVLPVGASSFK.E</TT></TD></TR>
  <TR>
    <TD align=3Dright>&nbsp;</TD>
    <TD align=3Dright><TT>1854.7969&nbsp;&nbsp;</TT></TD>
    <TD align=3Dright><TT>1853.7896&nbsp;&nbsp;</TT></TD>
    <TD align=3Dright><TT>1853.9420&nbsp;&nbsp;</TT></TD>
    <TD noWrap align=3Dright><TT>-82.17&nbsp;</TT></TD>
    <TD align=3Dright><TT>168&nbsp;</TT></TD>
    <TD noWrap align=3Dright><TT>-&nbsp;</TT></TD>
    <TD align=3Dright><TT>184&nbsp;</TT></TD>
    <TD align=3Dright><TT>0&nbsp;&nbsp;</TT></TD>
    <TD noWrap align=3Dright><TT>---&nbsp;&nbsp;</TT></TD>
    <TD noWrap><TT>&nbsp;K.LAMQEFMVLPVGASSFK.E</TT></TD></TR>
  <TR>
    <TD align=3Dright>&nbsp;</TD>
    <TD align=3Dright><TT>1900.7645&nbsp;&nbsp;</TT></TD>
    <TD align=3Dright><TT>1899.7572&nbsp;&nbsp;</TT></TD>
    <TD align=3Dright><TT>1899.9288&nbsp;&nbsp;</TT></TD>
    <TD noWrap align=3Dright><TT>-90.31&nbsp;</TT></TD>
    <TD align=3Dright><TT>245&nbsp;</TT></TD>
    <TD noWrap align=3Dright><TT>-&nbsp;</TT></TD>
    <TD align=3Dright><TT>261&nbsp;</TT></TD>
    <TD align=3Dright><TT>1&nbsp;&nbsp;</TT></TD>
    <TD noWrap align=3Dright><TT>---&nbsp;&nbsp;</TT></TD>
    <TD noWrap><TT>&nbsp;K.VVIGMDVAASEFYKEDK.T</TT></TD></TR>
  <TR>
    <TD align=3Dright>&nbsp;</TD>
    <TD align=3Dright><TT>2003.9860&nbsp;&nbsp;</TT></TD>
    <TD align=3Dright><TT>2002.9787&nbsp;&nbsp;</TT></TD>
    <TD align=3Dright><TT>2003.0952&nbsp;&nbsp;</TT></TD>
    <TD noWrap align=3Dright><TT>-58.17&nbsp;</TT></TD>
    <TD align=3Dright><TT>148&nbsp;</TT></TD>
    <TD noWrap align=3Dright><TT>-&nbsp;</TT></TD>
    <TD align=3Dright><TT>167&nbsp;</TT></TD>
    <TD align=3Dright><TT>0&nbsp;&nbsp;</TT></TD>
    <TD noWrap align=3Dright><TT>---&nbsp;&nbsp;</TT></TD>
    <TD noWrap><TT>&nbsp;K.LVLPVPAFNVINGGSHAGNK.L</TT></TD></TR>
  <TR>
    <TD align=3Dright>&nbsp;</TD>
    <TD align=3Dright><TT>2003.9860&nbsp;&nbsp;</TT></TD>
    <TD align=3Dright><TT>2002.9787&nbsp;&nbsp;</TT></TD>
    <TD align=3Dright><TT>2003.0952&nbsp;&nbsp;</TT></TD>
    <TD noWrap align=3Dright><TT>-58.17&nbsp;</TT></TD>
    <TD align=3Dright><TT>148&nbsp;</TT></TD>
    <TD noWrap align=3Dright><TT>-&nbsp;</TT></TD>
    <TD align=3Dright><TT>167&nbsp;</TT></TD>
    <TD align=3Dright><TT>0&nbsp;&nbsp;</TT></TD>
    <TD noWrap align=3Dright><TT>114&nbsp;&nbsp;</TT></TD>
    <TD =
noWrap><TT>&nbsp;K.LVLPVPAFNVINGGSHAGNK.L</TT></TD></TR></TBODY></TABLE>
<TABLE border=3D0 cellSpacing=3D0>
  <TBODY>
  <TR>
    <TD><TT>&nbsp;&nbsp;&nbsp;&nbsp;&nbsp;&nbsp;</TT></TD>
    <TD><TT><B>No match to: </B>734.3865, 823.0590, 825.0624, 841.0353,=20
      842.4567, 870.4943, 994.0730, 994.0730, 1036.0763, 1052.4897, =
1052.4897,=20
      1064.5052, 1109.5829, 1109.5829, 1202.6158, 1208.5027, 1208.5027,=20
      1245.6260, 1258.4789, 1258.4789, 1276.5692, 1325.6455, 1425.6205,=20
      1510.7388, 1536.7947, 1543.6781, 1573.7322, 1790.8010, 1790.8010,=20
      2027.7396, 2323.9163</TT></TD></TR></TBODY></TABLE><BR>
<TABLE border=3D0 cellSpacing=3D0>
  <TBODY>
  <TR>
    <TD><TT><B><A name=3DHit16>16.</A>&nbsp;&nbsp;&nbsp;</B></TT></TD>
    <TD noWrap><TT><A=20
      =
href=3D"http://zxw-pc/mascot/cgi/protein_view.pl?file=3D../data/20121225/=
F002421.dat&amp;hit=3D16"=20
      =
target=3D_blank>gi|42521309</A>&nbsp;&nbsp;&nbsp;&nbsp;<B>Mass:</B>&nbsp;=
47689&nbsp;&nbsp;&nbsp;&nbsp;<B>Score:</B>&nbsp;190&nbsp;&nbsp;&nbsp;&nbs=
p;<B>Expect:</B>&nbsp;1.9e-013&nbsp;&nbsp;<B>Matches:</B>&nbsp;10</TT></T=
D></TR>
  <TR>
    <TD>&nbsp;</TD>
    <TD noWrap><TT>enolase [Glycine max]</TT></TD></TR></TBODY></TABLE>
<TABLE border=3D0 cellSpacing=3D0 cellPadding=3D0>
  <TBODY>
  <TR>
    <TD><TT>&nbsp;&nbsp;&nbsp;&nbsp;&nbsp;&nbsp;</TT></TD>
    <TD align=3Dright><TT><B>Observed&nbsp;&nbsp;</B></TT></TD>
    <TD noWrap align=3Dright><TT><B>Mr(expt)&nbsp;&nbsp;</B></TT></TD>
    <TD noWrap align=3Dright><TT><B>Mr(calc)&nbsp;&nbsp;</B></TT></TD>
    <TD align=3Dright><TT><B>&nbsp;ppm&nbsp;&nbsp;</B></TT></TD>
    <TD align=3Dright><TT><B>Start&nbsp;</B></TT></TD>
    <TD align=3Dright><TT><B>&nbsp;</B></TT></TD>
    <TD align=3Dright><TT><B>End&nbsp;</B></TT></TD>
    <TD align=3Dright><TT><B>Miss&nbsp;</B></TT></TD>
    <TD align=3Dright><TT><B>Ions&nbsp;</B></TT></TD>
    <TD><TT><B>&nbsp;Peptide</B></TT></TD></TR>
  <TR>
    <TD align=3Dright>&nbsp;</TD>
    <TD align=3Dright><TT>806.4086&nbsp;&nbsp;</TT></TD>
    <TD align=3Dright><TT>805.4014&nbsp;&nbsp;</TT></TD>
    <TD align=3Dright><TT>805.4446&nbsp;&nbsp;</TT></TD>
    <TD noWrap align=3Dright><TT>-53.71&nbsp;</TT></TD>
    <TD align=3Dright><TT>416&nbsp;</TT></TD>
    <TD noWrap align=3Dright><TT>-&nbsp;</TT></TD>
    <TD align=3Dright><TT>421&nbsp;</TT></TD>
    <TD align=3Dright><TT>0&nbsp;&nbsp;</TT></TD>
    <TD noWrap align=3Dright><TT>---&nbsp;&nbsp;</TT></TD>
    <TD noWrap><TT>&nbsp;K.YNQLLR.I</TT></TD></TR>
  <TR>
    <TD align=3Dright>&nbsp;</TD>
    <TD align=3Dright><TT>1071.4596&nbsp;&nbsp;</TT></TD>
    <TD align=3Dright><TT>1070.4523&nbsp;&nbsp;</TT></TD>
    <TD align=3Dright><TT>1070.5080&nbsp;&nbsp;</TT></TD>
    <TD noWrap align=3Dright><TT>-51.99&nbsp;</TT></TD>
    <TD align=3Dright><TT>372&nbsp;</TT></TD>
    <TD noWrap align=3Dright><TT>-&nbsp;</TT></TD>
    <TD align=3Dright><TT>381&nbsp;</TT></TD>
    <TD align=3Dright><TT>0&nbsp;&nbsp;</TT></TD>
    <TD noWrap align=3Dright><TT>---&nbsp;&nbsp;</TT></TD>
    <TD noWrap><TT>&nbsp;K.AGWGVMASHR.S</TT></TD></TR>
  <TR>
    <TD align=3Dright>&nbsp;</TD>
    <TD align=3Dright><TT>1071.4596&nbsp;&nbsp;</TT></TD>
    <TD align=3Dright><TT>1070.4523&nbsp;&nbsp;</TT></TD>
    <TD align=3Dright><TT>1070.5080&nbsp;&nbsp;</TT></TD>
    <TD noWrap align=3Dright><TT>-51.99&nbsp;</TT></TD>
    <TD align=3Dright><TT>372&nbsp;</TT></TD>
    <TD noWrap align=3Dright><TT>-&nbsp;</TT></TD>
    <TD align=3Dright><TT>381&nbsp;</TT></TD>
    <TD align=3Dright><TT>0&nbsp;&nbsp;</TT></TD>
    <TD noWrap align=3Dright><TT>46&nbsp;&nbsp;</TT></TD>
    <TD noWrap><TT>&nbsp;K.AGWGVMASHR.S</TT></TD></TR>
  <TR>
    <TD align=3Dright>&nbsp;</TD>
    <TD align=3Dright><TT>1087.4410&nbsp;&nbsp;</TT></TD>
    <TD align=3Dright><TT>1086.4337&nbsp;&nbsp;</TT></TD>
    <TD align=3Dright><TT>1086.5029&nbsp;&nbsp;</TT></TD>
    <TD noWrap align=3Dright><TT>-63.67&nbsp;</TT></TD>
    <TD align=3Dright><TT>372&nbsp;</TT></TD>
    <TD noWrap align=3Dright><TT>-&nbsp;</TT></TD>
    <TD align=3Dright><TT>381&nbsp;</TT></TD>
    <TD align=3Dright><TT>0&nbsp;&nbsp;</TT></TD>
    <TD noWrap align=3Dright><TT>---&nbsp;&nbsp;</TT></TD>
    <TD noWrap><TT>&nbsp;K.AGWGVMASHR.S + Oxidation (M)</TT></TD></TR>
  <TR>
    <TD align=3Dright>&nbsp;</TD>
    <TD align=3Dright><TT>1087.4410&nbsp;&nbsp;</TT></TD>
    <TD align=3Dright><TT>1086.4337&nbsp;&nbsp;</TT></TD>
    <TD align=3Dright><TT>1086.5029&nbsp;&nbsp;</TT></TD>
    <TD noWrap align=3Dright><TT>-63.67&nbsp;</TT></TD>
    <TD align=3Dright><TT>372&nbsp;</TT></TD>
    <TD noWrap align=3Dright><TT>-&nbsp;</TT></TD>
    <TD align=3Dright><TT>381&nbsp;</TT></TD>
    <TD align=3Dright><TT>0&nbsp;&nbsp;</TT></TD>
    <TD noWrap align=3Dright><TT>(11)&nbsp;</TT></TD>
    <TD noWrap><TT>&nbsp;K.AGWGVMASHR.S + Oxidation (M)</TT></TD></TR>
  <TR>
    <TD align=3Dright>&nbsp;</TD>
    <TD align=3Dright><TT>1854.7969&nbsp;&nbsp;</TT></TD>
    <TD align=3Dright><TT>1853.7896&nbsp;&nbsp;</TT></TD>
    <TD align=3Dright><TT>1853.9420&nbsp;&nbsp;</TT></TD>
    <TD noWrap align=3Dright><TT>-82.17&nbsp;</TT></TD>
    <TD align=3Dright><TT>168&nbsp;</TT></TD>
    <TD noWrap align=3Dright><TT>-&nbsp;</TT></TD>
    <TD align=3Dright><TT>184&nbsp;</TT></TD>
    <TD align=3Dright><TT>0&nbsp;&nbsp;</TT></TD>
    <TD noWrap align=3Dright><TT>---&nbsp;&nbsp;</TT></TD>
    <TD noWrap><TT>&nbsp;K.LAMQEFMVLPVGASSFK.E</TT></TD></TR>
  <TR>
    <TD align=3Dright>&nbsp;</TD>
    <TD align=3Dright><TT>1854.7969&nbsp;&nbsp;</TT></TD>
    <TD align=3Dright><TT>1853.7896&nbsp;&nbsp;</TT></TD>
    <TD align=3Dright><TT>1853.9420&nbsp;&nbsp;</TT></TD>
    <TD noWrap align=3Dright><TT>-82.17&nbsp;</TT></TD>
    <TD align=3Dright><TT>168&nbsp;</TT></TD>
    <TD noWrap align=3Dright><TT>-&nbsp;</TT></TD>
    <TD align=3Dright><TT>184&nbsp;</TT></TD>
    <TD align=3Dright><TT>0&nbsp;&nbsp;</TT></TD>
    <TD noWrap align=3Dright><TT>---&nbsp;&nbsp;</TT></TD>
    <TD noWrap><TT>&nbsp;K.LAMQEFMVLPVGASSFK.E</TT></TD></TR>
  <TR>
    <TD align=3Dright>&nbsp;</TD>
    <TD align=3Dright><TT>1900.7645&nbsp;&nbsp;</TT></TD>
    <TD align=3Dright><TT>1899.7572&nbsp;&nbsp;</TT></TD>
    <TD align=3Dright><TT>1899.9288&nbsp;&nbsp;</TT></TD>
    <TD noWrap align=3Dright><TT>-90.31&nbsp;</TT></TD>
    <TD align=3Dright><TT>245&nbsp;</TT></TD>
    <TD noWrap align=3Dright><TT>-&nbsp;</TT></TD>
    <TD align=3Dright><TT>261&nbsp;</TT></TD>
    <TD align=3Dright><TT>1&nbsp;&nbsp;</TT></TD>
    <TD noWrap align=3Dright><TT>---&nbsp;&nbsp;</TT></TD>
    <TD noWrap><TT>&nbsp;K.VVIGMDVAASEFYKEDK.T</TT></TD></TR>
  <TR>
    <TD align=3Dright>&nbsp;</TD>
    <TD align=3Dright><TT>2003.9860&nbsp;&nbsp;</TT></TD>
    <TD align=3Dright><TT>2002.9787&nbsp;&nbsp;</TT></TD>
    <TD align=3Dright><TT>2003.0952&nbsp;&nbsp;</TT></TD>
    <TD noWrap align=3Dright><TT>-58.17&nbsp;</TT></TD>
    <TD align=3Dright><TT>148&nbsp;</TT></TD>
    <TD noWrap align=3Dright><TT>-&nbsp;</TT></TD>
    <TD align=3Dright><TT>167&nbsp;</TT></TD>
    <TD align=3Dright><TT>0&nbsp;&nbsp;</TT></TD>
    <TD noWrap align=3Dright><TT>---&nbsp;&nbsp;</TT></TD>
    <TD noWrap><TT>&nbsp;K.LVLPVPAFNVINGGSHAGNK.L</TT></TD></TR>
  <TR>
    <TD align=3Dright>&nbsp;</TD>
    <TD align=3Dright><TT>2003.9860&nbsp;&nbsp;</TT></TD>
    <TD align=3Dright><TT>2002.9787&nbsp;&nbsp;</TT></TD>
    <TD align=3Dright><TT>2003.0952&nbsp;&nbsp;</TT></TD>
    <TD noWrap align=3Dright><TT>-58.17&nbsp;</TT></TD>
    <TD align=3Dright><TT>148&nbsp;</TT></TD>
    <TD noWrap align=3Dright><TT>-&nbsp;</TT></TD>
    <TD align=3Dright><TT>167&nbsp;</TT></TD>
    <TD align=3Dright><TT>0&nbsp;&nbsp;</TT></TD>
    <TD noWrap align=3Dright><TT>114&nbsp;&nbsp;</TT></TD>
    <TD =
noWrap><TT>&nbsp;K.LVLPVPAFNVINGGSHAGNK.L</TT></TD></TR></TBODY></TABLE>
<TABLE border=3D0 cellSpacing=3D0>
  <TBODY>
  <TR>
    <TD><TT>&nbsp;&nbsp;&nbsp;&nbsp;&nbsp;&nbsp;</TT></TD>
    <TD><TT><B>No match to: </B>734.3865, 823.0590, 825.0624, 841.0353,=20
      842.4567, 870.4943, 994.0730, 994.0730, 1036.0763, 1052.4897, =
1052.4897,=20
      1064.5052, 1109.5829, 1109.5829, 1202.6158, 1208.5027, 1208.5027,=20
      1245.6260, 1258.4789, 1258.4789, 1276.5692, 1325.6455, 1425.6205,=20
      1510.7388, 1536.7947, 1543.6781, 1573.7322, 1790.8010, 1790.8010,=20
      2027.7396, 2323.9163</TT></TD></TR></TBODY></TABLE><BR>
<TABLE border=3D0 cellSpacing=3D0>
  <TBODY>
  <TR>
    <TD><TT><B><A name=3DHit17>17.</A>&nbsp;&nbsp;&nbsp;</B></TT></TD>
    <TD noWrap><TT><A=20
      =
href=3D"http://zxw-pc/mascot/cgi/protein_view.pl?file=3D../data/20121225/=
F002421.dat&amp;hit=3D17"=20
      =
target=3D_blank>gi|308798869</A>&nbsp;&nbsp;&nbsp;&nbsp;<B>Mass:</B>&nbsp=
;134371&nbsp;&nbsp;&nbsp;<B>Score:</B>&nbsp;183&nbsp;&nbsp;&nbsp;&nbsp;<B=
>Expect:</B>&nbsp;9.3e-013&nbsp;&nbsp;<B>Matches:</B>&nbsp;12</TT></TD></=
TR>
  <TR>
    <TD>&nbsp;</TD>
    <TD noWrap><TT>enolase (ISS) [Ostreococcus =
tauri]</TT></TD></TR></TBODY></TABLE>
<TABLE border=3D0 cellSpacing=3D0 cellPadding=3D0>
  <TBODY>
  <TR>
    <TD><TT>&nbsp;&nbsp;&nbsp;&nbsp;&nbsp;&nbsp;</TT></TD>
    <TD align=3Dright><TT><B>Observed&nbsp;&nbsp;</B></TT></TD>
    <TD noWrap align=3Dright><TT><B>Mr(expt)&nbsp;&nbsp;</B></TT></TD>
    <TD noWrap align=3Dright><TT><B>Mr(calc)&nbsp;&nbsp;</B></TT></TD>
    <TD align=3Dright><TT><B>&nbsp;ppm&nbsp;&nbsp;</B></TT></TD>
    <TD align=3Dright><TT><B>Start&nbsp;</B></TT></TD>
    <TD align=3Dright><TT><B>&nbsp;</B></TT></TD>
    <TD align=3Dright><TT><B>End&nbsp;</B></TT></TD>
    <TD align=3Dright><TT><B>Miss&nbsp;</B></TT></TD>
    <TD align=3Dright><TT><B>Ions&nbsp;</B></TT></TD>
    <TD><TT><B>&nbsp;Peptide</B></TT></TD></TR>
  <TR>
    <TD align=3Dright>&nbsp;</TD>
    <TD align=3Dright><TT>734.3865&nbsp;&nbsp;</TT></TD>
    <TD align=3Dright><TT>733.3793&nbsp;&nbsp;</TT></TD>
    <TD align=3Dright><TT>733.4010&nbsp;&nbsp;</TT></TD>
    <TD noWrap align=3Dright><TT>-29.68&nbsp;</TT></TD>
    <TD align=3Dright><TT>225&nbsp;</TT></TD>
    <TD noWrap align=3Dright><TT>-&nbsp;</TT></TD>
    <TD align=3Dright><TT>230&nbsp;</TT></TD>
    <TD align=3Dright><TT>0&nbsp;&nbsp;</TT></TD>
    <TD noWrap align=3Dright><TT>---&nbsp;&nbsp;</TT></TD>
    <TD noWrap><TT>&nbsp;K.DVPLYK.H</TT></TD></TR>
  <TR>
    <TD align=3Dright>&nbsp;</TD>
    <TD align=3Dright><TT>806.4086&nbsp;&nbsp;</TT></TD>
    <TD align=3Dright><TT>805.4014&nbsp;&nbsp;</TT></TD>
    <TD align=3Dright><TT>805.4446&nbsp;&nbsp;</TT></TD>
    <TD noWrap align=3Dright><TT>-53.71&nbsp;</TT></TD>
    <TD align=3Dright><TT>507&nbsp;</TT></TD>
    <TD noWrap align=3Dright><TT>-&nbsp;</TT></TD>
    <TD align=3Dright><TT>512&nbsp;</TT></TD>
    <TD align=3Dright><TT>0&nbsp;&nbsp;</TT></TD>
    <TD noWrap align=3Dright><TT>---&nbsp;&nbsp;</TT></TD>
    <TD noWrap><TT>&nbsp;K.YNQLLR.I</TT></TD></TR>
  <TR>
    <TD align=3Dright>&nbsp;</TD>
    <TD align=3Dright><TT>1071.4596&nbsp;&nbsp;</TT></TD>
    <TD align=3Dright><TT>1070.4523&nbsp;&nbsp;</TT></TD>
    <TD align=3Dright><TT>1070.5080&nbsp;&nbsp;</TT></TD>
    <TD noWrap align=3Dright><TT>-51.99&nbsp;</TT></TD>
    <TD align=3Dright><TT>463&nbsp;</TT></TD>
    <TD noWrap align=3Dright><TT>-&nbsp;</TT></TD>
    <TD align=3Dright><TT>472&nbsp;</TT></TD>
    <TD align=3Dright><TT>0&nbsp;&nbsp;</TT></TD>
    <TD noWrap align=3Dright><TT>---&nbsp;&nbsp;</TT></TD>
    <TD noWrap><TT>&nbsp;R.AGWGVMASHR.S</TT></TD></TR>
  <TR>
    <TD align=3Dright>&nbsp;</TD>
    <TD align=3Dright><TT>1071.4596&nbsp;&nbsp;</TT></TD>
    <TD align=3Dright><TT>1070.4523&nbsp;&nbsp;</TT></TD>
    <TD align=3Dright><TT>1070.5080&nbsp;&nbsp;</TT></TD>
    <TD noWrap align=3Dright><TT>-51.99&nbsp;</TT></TD>
    <TD align=3Dright><TT>463&nbsp;</TT></TD>
    <TD noWrap align=3Dright><TT>-&nbsp;</TT></TD>
    <TD align=3Dright><TT>472&nbsp;</TT></TD>
    <TD align=3Dright><TT>0&nbsp;&nbsp;</TT></TD>
    <TD noWrap align=3Dright><TT>46&nbsp;&nbsp;</TT></TD>
    <TD noWrap><TT>&nbsp;R.AGWGVMASHR.S</TT></TD></TR>
  <TR>
    <TD align=3Dright>&nbsp;</TD>
    <TD align=3Dright><TT>1087.4410&nbsp;&nbsp;</TT></TD>
    <TD align=3Dright><TT>1086.4337&nbsp;&nbsp;</TT></TD>
    <TD align=3Dright><TT>1086.5029&nbsp;&nbsp;</TT></TD>
    <TD noWrap align=3Dright><TT>-63.67&nbsp;</TT></TD>
    <TD align=3Dright><TT>463&nbsp;</TT></TD>
    <TD noWrap align=3Dright><TT>-&nbsp;</TT></TD>
    <TD align=3Dright><TT>472&nbsp;</TT></TD>
    <TD align=3Dright><TT>0&nbsp;&nbsp;</TT></TD>
    <TD noWrap align=3Dright><TT>---&nbsp;&nbsp;</TT></TD>
    <TD noWrap><TT>&nbsp;R.AGWGVMASHR.S + Oxidation (M)</TT></TD></TR>
  <TR>
    <TD align=3Dright>&nbsp;</TD>
    <TD align=3Dright><TT>1087.4410&nbsp;&nbsp;</TT></TD>
    <TD align=3Dright><TT>1086.4337&nbsp;&nbsp;</TT></TD>
    <TD align=3Dright><TT>1086.5029&nbsp;&nbsp;</TT></TD>
    <TD noWrap align=3Dright><TT>-63.67&nbsp;</TT></TD>
    <TD align=3Dright><TT>463&nbsp;</TT></TD>
    <TD noWrap align=3Dright><TT>-&nbsp;</TT></TD>
    <TD align=3Dright><TT>472&nbsp;</TT></TD>
    <TD align=3Dright><TT>0&nbsp;&nbsp;</TT></TD>
    <TD noWrap align=3Dright><TT>(11)&nbsp;</TT></TD>
    <TD noWrap><TT>&nbsp;R.AGWGVMASHR.S + Oxidation (M)</TT></TD></TR>
  <TR>
    <TD align=3Dright>&nbsp;</TD>
    <TD align=3Dright><TT>1245.6260&nbsp;&nbsp;</TT></TD>
    <TD align=3Dright><TT>1244.6187&nbsp;&nbsp;</TT></TD>
    <TD align=3Dright><TT>1244.6222&nbsp;&nbsp;</TT></TD>
    <TD noWrap align=3Dright><TT>-2.76&nbsp;</TT></TD>
    <TD align=3Dright><TT>638&nbsp;</TT></TD>
    <TD noWrap align=3Dright><TT>-&nbsp;</TT></TD>
    <TD align=3Dright><TT>650&nbsp;</TT></TD>
    <TD align=3Dright><TT>1&nbsp;&nbsp;</TT></TD>
    <TD noWrap align=3Dright><TT>---&nbsp;&nbsp;</TT></TD>
    <TD noWrap><TT>&nbsp;R.NATLGADGGGTRR.S</TT></TD></TR>
  <TR>
    <TD align=3Dright>&nbsp;</TD>
    <TD align=3Dright><TT>1790.8010&nbsp;&nbsp;</TT></TD>
    <TD align=3Dright><TT>1789.7937&nbsp;&nbsp;</TT></TD>
    <TD align=3Dright><TT>1789.8516&nbsp;&nbsp;</TT></TD>
    <TD noWrap align=3Dright><TT>-32.33&nbsp;</TT></TD>
    <TD align=3Dright><TT>706&nbsp;</TT></TD>
    <TD noWrap align=3Dright><TT>-&nbsp;</TT></TD>
    <TD align=3Dright><TT>722&nbsp;</TT></TD>
    <TD align=3Dright><TT>1&nbsp;&nbsp;</TT></TD>
    <TD noWrap align=3Dright><TT>---&nbsp;&nbsp;</TT></TD>
    <TD noWrap><TT>&nbsp;R.ADMESAEGLDVGAEIRK.V</TT></TD></TR>
  <TR>
    <TD align=3Dright>&nbsp;</TD>
    <TD align=3Dright><TT>1790.8010&nbsp;&nbsp;</TT></TD>
    <TD align=3Dright><TT>1789.7937&nbsp;&nbsp;</TT></TD>
    <TD align=3Dright><TT>1789.8516&nbsp;&nbsp;</TT></TD>
    <TD noWrap align=3Dright><TT>-32.33&nbsp;</TT></TD>
    <TD align=3Dright><TT>706&nbsp;</TT></TD>
    <TD noWrap align=3Dright><TT>-&nbsp;</TT></TD>
    <TD align=3Dright><TT>722&nbsp;</TT></TD>
    <TD align=3Dright><TT>1&nbsp;&nbsp;</TT></TD>
    <TD noWrap align=3Dright><TT>---&nbsp;&nbsp;</TT></TD>
    <TD noWrap><TT>&nbsp;R.ADMESAEGLDVGAEIRK.V</TT></TD></TR>
  <TR>
    <TD align=3Dright>&nbsp;</TD>
    <TD align=3Dright><TT>1900.7645&nbsp;&nbsp;</TT></TD>
    <TD align=3Dright><TT>1899.7572&nbsp;&nbsp;</TT></TD>
    <TD align=3Dright><TT>1899.8958&nbsp;&nbsp;</TT></TD>
    <TD noWrap align=3Dright><TT>-72.93&nbsp;</TT></TD>
    <TD align=3Dright><TT>338&nbsp;</TT></TD>
    <TD noWrap align=3Dright><TT>-&nbsp;</TT></TD>
    <TD align=3Dright><TT>354&nbsp;</TT></TD>
    <TD align=3Dright><TT>1&nbsp;&nbsp;</TT></TD>
    <TD noWrap align=3Dright><TT>---&nbsp;&nbsp;</TT></TD>
    <TD noWrap><TT>&nbsp;K.MKIGMDVAASEFLTEDK.Q + Oxidation =
(M)</TT></TD></TR>
  <TR>
    <TD align=3Dright>&nbsp;</TD>
    <TD align=3Dright><TT>2003.9860&nbsp;&nbsp;</TT></TD>
    <TD align=3Dright><TT>2002.9787&nbsp;&nbsp;</TT></TD>
    <TD align=3Dright><TT>2003.0952&nbsp;&nbsp;</TT></TD>
    <TD noWrap align=3Dright><TT>-58.17&nbsp;</TT></TD>
    <TD align=3Dright><TT>241&nbsp;</TT></TD>
    <TD noWrap align=3Dright><TT>-&nbsp;</TT></TD>
    <TD align=3Dright><TT>260&nbsp;</TT></TD>
    <TD align=3Dright><TT>0&nbsp;&nbsp;</TT></TD>
    <TD noWrap align=3Dright><TT>---&nbsp;&nbsp;</TT></TD>
    <TD noWrap><TT>&nbsp;K.LVLPVPAFNVINGGSHAGNK.L</TT></TD></TR>
  <TR>
    <TD align=3Dright>&nbsp;</TD>
    <TD align=3Dright><TT>2003.9860&nbsp;&nbsp;</TT></TD>
    <TD align=3Dright><TT>2002.9787&nbsp;&nbsp;</TT></TD>
    <TD align=3Dright><TT>2003.0952&nbsp;&nbsp;</TT></TD>
    <TD noWrap align=3Dright><TT>-58.17&nbsp;</TT></TD>
    <TD align=3Dright><TT>241&nbsp;</TT></TD>
    <TD noWrap align=3Dright><TT>-&nbsp;</TT></TD>
    <TD align=3Dright><TT>260&nbsp;</TT></TD>
    <TD align=3Dright><TT>0&nbsp;&nbsp;</TT></TD>
    <TD noWrap align=3Dright><TT>114&nbsp;&nbsp;</TT></TD>
    <TD =
noWrap><TT>&nbsp;K.LVLPVPAFNVINGGSHAGNK.L</TT></TD></TR></TBODY></TABLE>
<TABLE border=3D0 cellSpacing=3D0>
  <TBODY>
  <TR>
    <TD><TT>&nbsp;&nbsp;&nbsp;&nbsp;&nbsp;&nbsp;</TT></TD>
    <TD><TT><B>No match to: </B>823.0590, 825.0624, 841.0353, 842.4567,=20
      870.4943, 994.0730, 994.0730, 1036.0763, 1052.4897, 1052.4897, =
1064.5052,=20
      1109.5829, 1109.5829, 1202.6158, 1208.5027, 1208.5027, 1258.4789,=20
      1258.4789, 1276.5692, 1325.6455, 1425.6205, 1510.7388, 1536.7947,=20
      1543.6781, 1573.7322, 1854.7969, 1854.7969, 2027.7396,=20
  2323.9163</TT></TD></TR></TBODY></TABLE><BR>
<TABLE border=3D0 cellSpacing=3D0>
  <TBODY>
  <TR>
    <TD><TT><B><A name=3DHit18>18.</A>&nbsp;&nbsp;&nbsp;</B></TT></TD>
    <TD noWrap><TT><A=20
      =
href=3D"http://zxw-pc/mascot/cgi/protein_view.pl?file=3D../data/20121225/=
F002421.dat&amp;hit=3D18"=20
      =
target=3D_blank>gi|116000386</A>&nbsp;&nbsp;&nbsp;&nbsp;<B>Mass:</B>&nbsp=
;134371&nbsp;&nbsp;&nbsp;<B>Score:</B>&nbsp;183&nbsp;&nbsp;&nbsp;&nbsp;<B=
>Expect:</B>&nbsp;9.3e-013&nbsp;&nbsp;<B>Matches:</B>&nbsp;12</TT></TD></=
TR>
  <TR>
    <TD>&nbsp;</TD>
    <TD noWrap><TT>enolase (ISS) [Ostreococcus =
tauri]</TT></TD></TR></TBODY></TABLE>
<TABLE border=3D0 cellSpacing=3D0 cellPadding=3D0>
  <TBODY>
  <TR>
    <TD><TT>&nbsp;&nbsp;&nbsp;&nbsp;&nbsp;&nbsp;</TT></TD>
    <TD align=3Dright><TT><B>Observed&nbsp;&nbsp;</B></TT></TD>
    <TD noWrap align=3Dright><TT><B>Mr(expt)&nbsp;&nbsp;</B></TT></TD>
    <TD noWrap align=3Dright><TT><B>Mr(calc)&nbsp;&nbsp;</B></TT></TD>
    <TD align=3Dright><TT><B>&nbsp;ppm&nbsp;&nbsp;</B></TT></TD>
    <TD align=3Dright><TT><B>Start&nbsp;</B></TT></TD>
    <TD align=3Dright><TT><B>&nbsp;</B></TT></TD>
    <TD align=3Dright><TT><B>End&nbsp;</B></TT></TD>
    <TD align=3Dright><TT><B>Miss&nbsp;</B></TT></TD>
    <TD align=3Dright><TT><B>Ions&nbsp;</B></TT></TD>
    <TD><TT><B>&nbsp;Peptide</B></TT></TD></TR>
  <TR>
    <TD align=3Dright>&nbsp;</TD>
    <TD align=3Dright><TT>734.3865&nbsp;&nbsp;</TT></TD>
    <TD align=3Dright><TT>733.3793&nbsp;&nbsp;</TT></TD>
    <TD align=3Dright><TT>733.4010&nbsp;&nbsp;</TT></TD>
    <TD noWrap align=3Dright><TT>-29.68&nbsp;</TT></TD>
    <TD align=3Dright><TT>225&nbsp;</TT></TD>
    <TD noWrap align=3Dright><TT>-&nbsp;</TT></TD>
    <TD align=3Dright><TT>230&nbsp;</TT></TD>
    <TD align=3Dright><TT>0&nbsp;&nbsp;</TT></TD>
    <TD noWrap align=3Dright><TT>---&nbsp;&nbsp;</TT></TD>
    <TD noWrap><TT>&nbsp;K.DVPLYK.H</TT></TD></TR>
  <TR>
    <TD align=3Dright>&nbsp;</TD>
    <TD align=3Dright><TT>806.4086&nbsp;&nbsp;</TT></TD>
    <TD align=3Dright><TT>805.4014&nbsp;&nbsp;</TT></TD>
    <TD align=3Dright><TT>805.4446&nbsp;&nbsp;</TT></TD>
    <TD noWrap align=3Dright><TT>-53.71&nbsp;</TT></TD>
    <TD align=3Dright><TT>507&nbsp;</TT></TD>
    <TD noWrap align=3Dright><TT>-&nbsp;</TT></TD>
    <TD align=3Dright><TT>512&nbsp;</TT></TD>
    <TD align=3Dright><TT>0&nbsp;&nbsp;</TT></TD>
    <TD noWrap align=3Dright><TT>---&nbsp;&nbsp;</TT></TD>
    <TD noWrap><TT>&nbsp;K.YNQLLR.I</TT></TD></TR>
  <TR>
    <TD align=3Dright>&nbsp;</TD>
    <TD align=3Dright><TT>1071.4596&nbsp;&nbsp;</TT></TD>
    <TD align=3Dright><TT>1070.4523&nbsp;&nbsp;</TT></TD>
    <TD align=3Dright><TT>1070.5080&nbsp;&nbsp;</TT></TD>
    <TD noWrap align=3Dright><TT>-51.99&nbsp;</TT></TD>
    <TD align=3Dright><TT>463&nbsp;</TT></TD>
    <TD noWrap align=3Dright><TT>-&nbsp;</TT></TD>
    <TD align=3Dright><TT>472&nbsp;</TT></TD>
    <TD align=3Dright><TT>0&nbsp;&nbsp;</TT></TD>
    <TD noWrap align=3Dright><TT>---&nbsp;&nbsp;</TT></TD>
    <TD noWrap><TT>&nbsp;R.AGWGVMASHR.S</TT></TD></TR>
  <TR>
    <TD align=3Dright>&nbsp;</TD>
    <TD align=3Dright><TT>1071.4596&nbsp;&nbsp;</TT></TD>
    <TD align=3Dright><TT>1070.4523&nbsp;&nbsp;</TT></TD>
    <TD align=3Dright><TT>1070.5080&nbsp;&nbsp;</TT></TD>
    <TD noWrap align=3Dright><TT>-51.99&nbsp;</TT></TD>
    <TD align=3Dright><TT>463&nbsp;</TT></TD>
    <TD noWrap align=3Dright><TT>-&nbsp;</TT></TD>
    <TD align=3Dright><TT>472&nbsp;</TT></TD>
    <TD align=3Dright><TT>0&nbsp;&nbsp;</TT></TD>
    <TD noWrap align=3Dright><TT>46&nbsp;&nbsp;</TT></TD>
    <TD noWrap><TT>&nbsp;R.AGWGVMASHR.S</TT></TD></TR>
  <TR>
    <TD align=3Dright>&nbsp;</TD>
    <TD align=3Dright><TT>1087.4410&nbsp;&nbsp;</TT></TD>
    <TD align=3Dright><TT>1086.4337&nbsp;&nbsp;</TT></TD>
    <TD align=3Dright><TT>1086.5029&nbsp;&nbsp;</TT></TD>
    <TD noWrap align=3Dright><TT>-63.67&nbsp;</TT></TD>
    <TD align=3Dright><TT>463&nbsp;</TT></TD>
    <TD noWrap align=3Dright><TT>-&nbsp;</TT></TD>
    <TD align=3Dright><TT>472&nbsp;</TT></TD>
    <TD align=3Dright><TT>0&nbsp;&nbsp;</TT></TD>
    <TD noWrap align=3Dright><TT>---&nbsp;&nbsp;</TT></TD>
    <TD noWrap><TT>&nbsp;R.AGWGVMASHR.S + Oxidation (M)</TT></TD></TR>
  <TR>
    <TD align=3Dright>&nbsp;</TD>
    <TD align=3Dright><TT>1087.4410&nbsp;&nbsp;</TT></TD>
    <TD align=3Dright><TT>1086.4337&nbsp;&nbsp;</TT></TD>
    <TD align=3Dright><TT>1086.5029&nbsp;&nbsp;</TT></TD>
    <TD noWrap align=3Dright><TT>-63.67&nbsp;</TT></TD>
    <TD align=3Dright><TT>463&nbsp;</TT></TD>
    <TD noWrap align=3Dright><TT>-&nbsp;</TT></TD>
    <TD align=3Dright><TT>472&nbsp;</TT></TD>
    <TD align=3Dright><TT>0&nbsp;&nbsp;</TT></TD>
    <TD noWrap align=3Dright><TT>(11)&nbsp;</TT></TD>
    <TD noWrap><TT>&nbsp;R.AGWGVMASHR.S + Oxidation (M)</TT></TD></TR>
  <TR>
    <TD align=3Dright>&nbsp;</TD>
    <TD align=3Dright><TT>1245.6260&nbsp;&nbsp;</TT></TD>
    <TD align=3Dright><TT>1244.6187&nbsp;&nbsp;</TT></TD>
    <TD align=3Dright><TT>1244.6222&nbsp;&nbsp;</TT></TD>
    <TD noWrap align=3Dright><TT>-2.76&nbsp;</TT></TD>
    <TD align=3Dright><TT>638&nbsp;</TT></TD>
    <TD noWrap align=3Dright><TT>-&nbsp;</TT></TD>
    <TD align=3Dright><TT>650&nbsp;</TT></TD>
    <TD align=3Dright><TT>1&nbsp;&nbsp;</TT></TD>
    <TD noWrap align=3Dright><TT>---&nbsp;&nbsp;</TT></TD>
    <TD noWrap><TT>&nbsp;R.NATLGADGGGTRR.S</TT></TD></TR>
  <TR>
    <TD align=3Dright>&nbsp;</TD>
    <TD align=3Dright><TT>1790.8010&nbsp;&nbsp;</TT></TD>
    <TD align=3Dright><TT>1789.7937&nbsp;&nbsp;</TT></TD>
    <TD align=3Dright><TT>1789.8516&nbsp;&nbsp;</TT></TD>
    <TD noWrap align=3Dright><TT>-32.33&nbsp;</TT></TD>
    <TD align=3Dright><TT>706&nbsp;</TT></TD>
    <TD noWrap align=3Dright><TT>-&nbsp;</TT></TD>
    <TD align=3Dright><TT>722&nbsp;</TT></TD>
    <TD align=3Dright><TT>1&nbsp;&nbsp;</TT></TD>
    <TD noWrap align=3Dright><TT>---&nbsp;&nbsp;</TT></TD>
    <TD noWrap><TT>&nbsp;R.ADMESAEGLDVGAEIRK.V</TT></TD></TR>
  <TR>
    <TD align=3Dright>&nbsp;</TD>
    <TD align=3Dright><TT>1790.8010&nbsp;&nbsp;</TT></TD>
    <TD align=3Dright><TT>1789.7937&nbsp;&nbsp;</TT></TD>
    <TD align=3Dright><TT>1789.8516&nbsp;&nbsp;</TT></TD>
    <TD noWrap align=3Dright><TT>-32.33&nbsp;</TT></TD>
    <TD align=3Dright><TT>706&nbsp;</TT></TD>
    <TD noWrap align=3Dright><TT>-&nbsp;</TT></TD>
    <TD align=3Dright><TT>722&nbsp;</TT></TD>
    <TD align=3Dright><TT>1&nbsp;&nbsp;</TT></TD>
    <TD noWrap align=3Dright><TT>---&nbsp;&nbsp;</TT></TD>
    <TD noWrap><TT>&nbsp;R.ADMESAEGLDVGAEIRK.V</TT></TD></TR>
  <TR>
    <TD align=3Dright>&nbsp;</TD>
    <TD align=3Dright><TT>1900.7645&nbsp;&nbsp;</TT></TD>
    <TD align=3Dright><TT>1899.7572&nbsp;&nbsp;</TT></TD>
    <TD align=3Dright><TT>1899.8958&nbsp;&nbsp;</TT></TD>
    <TD noWrap align=3Dright><TT>-72.93&nbsp;</TT></TD>
    <TD align=3Dright><TT>338&nbsp;</TT></TD>
    <TD noWrap align=3Dright><TT>-&nbsp;</TT></TD>
    <TD align=3Dright><TT>354&nbsp;</TT></TD>
    <TD align=3Dright><TT>1&nbsp;&nbsp;</TT></TD>
    <TD noWrap align=3Dright><TT>---&nbsp;&nbsp;</TT></TD>
    <TD noWrap><TT>&nbsp;K.MKIGMDVAASEFLTEDK.Q + Oxidation =
(M)</TT></TD></TR>
  <TR>
    <TD align=3Dright>&nbsp;</TD>
    <TD align=3Dright><TT>2003.9860&nbsp;&nbsp;</TT></TD>
    <TD align=3Dright><TT>2002.9787&nbsp;&nbsp;</TT></TD>
    <TD align=3Dright><TT>2003.0952&nbsp;&nbsp;</TT></TD>
    <TD noWrap align=3Dright><TT>-58.17&nbsp;</TT></TD>
    <TD align=3Dright><TT>241&nbsp;</TT></TD>
    <TD noWrap align=3Dright><TT>-&nbsp;</TT></TD>
    <TD align=3Dright><TT>260&nbsp;</TT></TD>
    <TD align=3Dright><TT>0&nbsp;&nbsp;</TT></TD>
    <TD noWrap align=3Dright><TT>---&nbsp;&nbsp;</TT></TD>
    <TD noWrap><TT>&nbsp;K.LVLPVPAFNVINGGSHAGNK.L</TT></TD></TR>
  <TR>
    <TD align=3Dright>&nbsp;</TD>
    <TD align=3Dright><TT>2003.9860&nbsp;&nbsp;</TT></TD>
    <TD align=3Dright><TT>2002.9787&nbsp;&nbsp;</TT></TD>
    <TD align=3Dright><TT>2003.0952&nbsp;&nbsp;</TT></TD>
    <TD noWrap align=3Dright><TT>-58.17&nbsp;</TT></TD>
    <TD align=3Dright><TT>241&nbsp;</TT></TD>
    <TD noWrap align=3Dright><TT>-&nbsp;</TT></TD>
    <TD align=3Dright><TT>260&nbsp;</TT></TD>
    <TD align=3Dright><TT>0&nbsp;&nbsp;</TT></TD>
    <TD noWrap align=3Dright><TT>114&nbsp;&nbsp;</TT></TD>
    <TD =
noWrap><TT>&nbsp;K.LVLPVPAFNVINGGSHAGNK.L</TT></TD></TR></TBODY></TABLE>
<TABLE border=3D0 cellSpacing=3D0>
  <TBODY>
  <TR>
    <TD><TT>&nbsp;&nbsp;&nbsp;&nbsp;&nbsp;&nbsp;</TT></TD>
    <TD><TT><B>No match to: </B>823.0590, 825.0624, 841.0353, 842.4567,=20
      870.4943, 994.0730, 994.0730, 1036.0763, 1052.4897, 1052.4897, =
1064.5052,=20
      1109.5829, 1109.5829, 1202.6158, 1208.5027, 1208.5027, 1258.4789,=20
      1258.4789, 1276.5692, 1325.6455, 1425.6205, 1510.7388, 1536.7947,=20
      1543.6781, 1573.7322, 1854.7969, 1854.7969, 2027.7396,=20
  2323.9163</TT></TD></TR></TBODY></TABLE><BR>
<TABLE border=3D0 cellSpacing=3D0>
  <TBODY>
  <TR>
    <TD><TT><B><A name=3DHit19>19.</A>&nbsp;&nbsp;&nbsp;</B></TT></TD>
    <TD noWrap><TT><A=20
      =
href=3D"http://zxw-pc/mascot/cgi/protein_view.pl?file=3D../data/20121225/=
F002421.dat&amp;hit=3D19"=20
      =
target=3D_blank>gi|144575660</A>&nbsp;&nbsp;&nbsp;&nbsp;<B>Mass:</B>&nbsp=
;51515&nbsp;&nbsp;&nbsp;&nbsp;<B>Score:</B>&nbsp;181&nbsp;&nbsp;&nbsp;&nb=
sp;<B>Expect:</B>&nbsp;1.5e-012&nbsp;&nbsp;<B>Matches:</B>&nbsp;8</TT></T=
D></TR>
  <TR>
    <TD>&nbsp;</TD>
    <TD noWrap><TT>predicted protein [Ostreococcus lucimarinus=20
  CCE9901]</TT></TD></TR></TBODY></TABLE>
<TABLE border=3D0 cellSpacing=3D0 cellPadding=3D0>
  <TBODY>
  <TR>
    <TD><TT>&nbsp;&nbsp;&nbsp;&nbsp;&nbsp;&nbsp;</TT></TD>
    <TD align=3Dright><TT><B>Observed&nbsp;&nbsp;</B></TT></TD>
    <TD noWrap align=3Dright><TT><B>Mr(expt)&nbsp;&nbsp;</B></TT></TD>
    <TD noWrap align=3Dright><TT><B>Mr(calc)&nbsp;&nbsp;</B></TT></TD>
    <TD align=3Dright><TT><B>&nbsp;ppm&nbsp;&nbsp;</B></TT></TD>
    <TD align=3Dright><TT><B>Start&nbsp;</B></TT></TD>
    <TD align=3Dright><TT><B>&nbsp;</B></TT></TD>
    <TD align=3Dright><TT><B>End&nbsp;</B></TT></TD>
    <TD align=3Dright><TT><B>Miss&nbsp;</B></TT></TD>
    <TD align=3Dright><TT><B>Ions&nbsp;</B></TT></TD>
    <TD><TT><B>&nbsp;Peptide</B></TT></TD></TR>
  <TR>
    <TD align=3Dright>&nbsp;</TD>
    <TD align=3Dright><TT>806.4086&nbsp;&nbsp;</TT></TD>
    <TD align=3Dright><TT>805.4014&nbsp;&nbsp;</TT></TD>
    <TD align=3Dright><TT>805.4446&nbsp;&nbsp;</TT></TD>
    <TD noWrap align=3Dright><TT>-53.71&nbsp;</TT></TD>
    <TD align=3Dright><TT>451&nbsp;</TT></TD>
    <TD noWrap align=3Dright><TT>-&nbsp;</TT></TD>
    <TD align=3Dright><TT>456&nbsp;</TT></TD>
    <TD align=3Dright><TT>0&nbsp;&nbsp;</TT></TD>
    <TD noWrap align=3Dright><TT>---&nbsp;&nbsp;</TT></TD>
    <TD noWrap><TT>&nbsp;K.YNQLLR.I</TT></TD></TR>
  <TR>
    <TD align=3Dright>&nbsp;</TD>
    <TD align=3Dright><TT>1071.4596&nbsp;&nbsp;</TT></TD>
    <TD align=3Dright><TT>1070.4523&nbsp;&nbsp;</TT></TD>
    <TD align=3Dright><TT>1070.5080&nbsp;&nbsp;</TT></TD>
    <TD noWrap align=3Dright><TT>-51.99&nbsp;</TT></TD>
    <TD align=3Dright><TT>407&nbsp;</TT></TD>
    <TD noWrap align=3Dright><TT>-&nbsp;</TT></TD>
    <TD align=3Dright><TT>416&nbsp;</TT></TD>
    <TD align=3Dright><TT>0&nbsp;&nbsp;</TT></TD>
    <TD noWrap align=3Dright><TT>---&nbsp;&nbsp;</TT></TD>
    <TD noWrap><TT>&nbsp;K.AGWGVMASHR.S</TT></TD></TR>
  <TR>
    <TD align=3Dright>&nbsp;</TD>
    <TD align=3Dright><TT>1071.4596&nbsp;&nbsp;</TT></TD>
    <TD align=3Dright><TT>1070.4523&nbsp;&nbsp;</TT></TD>
    <TD align=3Dright><TT>1070.5080&nbsp;&nbsp;</TT></TD>
    <TD noWrap align=3Dright><TT>-51.99&nbsp;</TT></TD>
    <TD align=3Dright><TT>407&nbsp;</TT></TD>
    <TD noWrap align=3Dright><TT>-&nbsp;</TT></TD>
    <TD align=3Dright><TT>416&nbsp;</TT></TD>
    <TD align=3Dright><TT>0&nbsp;&nbsp;</TT></TD>
    <TD noWrap align=3Dright><TT>46&nbsp;&nbsp;</TT></TD>
    <TD noWrap><TT>&nbsp;K.AGWGVMASHR.S</TT></TD></TR>
  <TR>
    <TD align=3Dright>&nbsp;</TD>
    <TD align=3Dright><TT>1087.4410&nbsp;&nbsp;</TT></TD>
    <TD align=3Dright><TT>1086.4337&nbsp;&nbsp;</TT></TD>
    <TD align=3Dright><TT>1086.5029&nbsp;&nbsp;</TT></TD>
    <TD noWrap align=3Dright><TT>-63.67&nbsp;</TT></TD>
    <TD align=3Dright><TT>407&nbsp;</TT></TD>
    <TD noWrap align=3Dright><TT>-&nbsp;</TT></TD>
    <TD align=3Dright><TT>416&nbsp;</TT></TD>
    <TD align=3Dright><TT>0&nbsp;&nbsp;</TT></TD>
    <TD noWrap align=3Dright><TT>---&nbsp;&nbsp;</TT></TD>
    <TD noWrap><TT>&nbsp;K.AGWGVMASHR.S + Oxidation (M)</TT></TD></TR>
  <TR>
    <TD align=3Dright>&nbsp;</TD>
    <TD align=3Dright><TT>1087.4410&nbsp;&nbsp;</TT></TD>
    <TD align=3Dright><TT>1086.4337&nbsp;&nbsp;</TT></TD>
    <TD align=3Dright><TT>1086.5029&nbsp;&nbsp;</TT></TD>
    <TD noWrap align=3Dright><TT>-63.67&nbsp;</TT></TD>
    <TD align=3Dright><TT>407&nbsp;</TT></TD>
    <TD noWrap align=3Dright><TT>-&nbsp;</TT></TD>
    <TD align=3Dright><TT>416&nbsp;</TT></TD>
    <TD align=3Dright><TT>0&nbsp;&nbsp;</TT></TD>
    <TD noWrap align=3Dright><TT>(11)&nbsp;</TT></TD>
    <TD noWrap><TT>&nbsp;K.AGWGVMASHR.S + Oxidation (M)</TT></TD></TR>
  <TR>
    <TD align=3Dright>&nbsp;</TD>
    <TD align=3Dright><TT>1900.7645&nbsp;&nbsp;</TT></TD>
    <TD align=3Dright><TT>1899.7572&nbsp;&nbsp;</TT></TD>
    <TD align=3Dright><TT>1899.8958&nbsp;&nbsp;</TT></TD>
    <TD noWrap align=3Dright><TT>-72.93&nbsp;</TT></TD>
    <TD align=3Dright><TT>282&nbsp;</TT></TD>
    <TD noWrap align=3Dright><TT>-&nbsp;</TT></TD>
    <TD align=3Dright><TT>298&nbsp;</TT></TD>
    <TD align=3Dright><TT>1&nbsp;&nbsp;</TT></TD>
    <TD noWrap align=3Dright><TT>---&nbsp;&nbsp;</TT></TD>
    <TD noWrap><TT>&nbsp;K.MKIGMDVAASEFLTEDK.C + Oxidation =
(M)</TT></TD></TR>
  <TR>
    <TD align=3Dright>&nbsp;</TD>
    <TD align=3Dright><TT>2003.9860&nbsp;&nbsp;</TT></TD>
    <TD align=3Dright><TT>2002.9787&nbsp;&nbsp;</TT></TD>
    <TD align=3Dright><TT>2003.0952&nbsp;&nbsp;</TT></TD>
    <TD noWrap align=3Dright><TT>-58.17&nbsp;</TT></TD>
    <TD align=3Dright><TT>185&nbsp;</TT></TD>
    <TD noWrap align=3Dright><TT>-&nbsp;</TT></TD>
    <TD align=3Dright><TT>204&nbsp;</TT></TD>
    <TD align=3Dright><TT>0&nbsp;&nbsp;</TT></TD>
    <TD noWrap align=3Dright><TT>---&nbsp;&nbsp;</TT></TD>
    <TD noWrap><TT>&nbsp;K.LVLPVPAFNVINGGSHAGNK.L</TT></TD></TR>
  <TR>
    <TD align=3Dright>&nbsp;</TD>
    <TD align=3Dright><TT>2003.9860&nbsp;&nbsp;</TT></TD>
    <TD align=3Dright><TT>2002.9787&nbsp;&nbsp;</TT></TD>
    <TD align=3Dright><TT>2003.0952&nbsp;&nbsp;</TT></TD>
    <TD noWrap align=3Dright><TT>-58.17&nbsp;</TT></TD>
    <TD align=3Dright><TT>185&nbsp;</TT></TD>
    <TD noWrap align=3Dright><TT>-&nbsp;</TT></TD>
    <TD align=3Dright><TT>204&nbsp;</TT></TD>
    <TD align=3Dright><TT>0&nbsp;&nbsp;</TT></TD>
    <TD noWrap align=3Dright><TT>114&nbsp;&nbsp;</TT></TD>
    <TD =
noWrap><TT>&nbsp;K.LVLPVPAFNVINGGSHAGNK.L</TT></TD></TR></TBODY></TABLE>
<TABLE border=3D0 cellSpacing=3D0>
  <TBODY>
  <TR>
    <TD><TT>&nbsp;&nbsp;&nbsp;&nbsp;&nbsp;&nbsp;</TT></TD>
    <TD><TT><B>No match to: </B>734.3865, 823.0590, 825.0624, 841.0353,=20
      842.4567, 870.4943, 994.0730, 994.0730, 1036.0763, 1052.4897, =
1052.4897,=20
      1064.5052, 1109.5829, 1109.5829, 1202.6158, 1208.5027, 1208.5027,=20
      1245.6260, 1258.4789, 1258.4789, 1276.5692, 1325.6455, 1425.6205,=20
      1510.7388, 1536.7947, 1543.6781, 1573.7322, 1790.8010, 1790.8010,=20
      1854.7969, 1854.7969, 2027.7396, =
2323.9163</TT></TD></TR></TBODY></TABLE><BR>
<TABLE border=3D0 cellSpacing=3D0>
  <TBODY>
  <TR>
    <TD><TT><B><A name=3DHit20>20.</A>&nbsp;&nbsp;&nbsp;</B></TT></TD>
    <TD noWrap><TT><A=20
      =
href=3D"http://zxw-pc/mascot/cgi/protein_view.pl?file=3D../data/20121225/=
F002421.dat&amp;hit=3D20"=20
      =
target=3D_blank>gi|145340656</A>&nbsp;&nbsp;&nbsp;&nbsp;<B>Mass:</B>&nbsp=
;51515&nbsp;&nbsp;&nbsp;&nbsp;<B>Score:</B>&nbsp;181&nbsp;&nbsp;&nbsp;&nb=
sp;<B>Expect:</B>&nbsp;1.5e-012&nbsp;&nbsp;<B>Matches:</B>&nbsp;8</TT></T=
D></TR>
  <TR>
    <TD>&nbsp;</TD>
    <TD noWrap><TT>predicted protein [Ostreococcus lucimarinus=20
  CCE9901]</TT></TD></TR></TBODY></TABLE>
<TABLE border=3D0 cellSpacing=3D0 cellPadding=3D0>
  <TBODY>
  <TR>
    <TD><TT>&nbsp;&nbsp;&nbsp;&nbsp;&nbsp;&nbsp;</TT></TD>
    <TD align=3Dright><TT><B>Observed&nbsp;&nbsp;</B></TT></TD>
    <TD noWrap align=3Dright><TT><B>Mr(expt)&nbsp;&nbsp;</B></TT></TD>
    <TD noWrap align=3Dright><TT><B>Mr(calc)&nbsp;&nbsp;</B></TT></TD>
    <TD align=3Dright><TT><B>&nbsp;ppm&nbsp;&nbsp;</B></TT></TD>
    <TD align=3Dright><TT><B>Start&nbsp;</B></TT></TD>
    <TD align=3Dright><TT><B>&nbsp;</B></TT></TD>
    <TD align=3Dright><TT><B>End&nbsp;</B></TT></TD>
    <TD align=3Dright><TT><B>Miss&nbsp;</B></TT></TD>
    <TD align=3Dright><TT><B>Ions&nbsp;</B></TT></TD>
    <TD><TT><B>&nbsp;Peptide</B></TT></TD></TR>
  <TR>
    <TD align=3Dright>&nbsp;</TD>
    <TD align=3Dright><TT>806.4086&nbsp;&nbsp;</TT></TD>
    <TD align=3Dright><TT>805.4014&nbsp;&nbsp;</TT></TD>
    <TD align=3Dright><TT>805.4446&nbsp;&nbsp;</TT></TD>
    <TD noWrap align=3Dright><TT>-53.71&nbsp;</TT></TD>
    <TD align=3Dright><TT>451&nbsp;</TT></TD>
    <TD noWrap align=3Dright><TT>-&nbsp;</TT></TD>
    <TD align=3Dright><TT>456&nbsp;</TT></TD>
    <TD align=3Dright><TT>0&nbsp;&nbsp;</TT></TD>
    <TD noWrap align=3Dright><TT>---&nbsp;&nbsp;</TT></TD>
    <TD noWrap><TT>&nbsp;K.YNQLLR.I</TT></TD></TR>
  <TR>
    <TD align=3Dright>&nbsp;</TD>
    <TD align=3Dright><TT>1071.4596&nbsp;&nbsp;</TT></TD>
    <TD align=3Dright><TT>1070.4523&nbsp;&nbsp;</TT></TD>
    <TD align=3Dright><TT>1070.5080&nbsp;&nbsp;</TT></TD>
    <TD noWrap align=3Dright><TT>-51.99&nbsp;</TT></TD>
    <TD align=3Dright><TT>407&nbsp;</TT></TD>
    <TD noWrap align=3Dright><TT>-&nbsp;</TT></TD>
    <TD align=3Dright><TT>416&nbsp;</TT></TD>
    <TD align=3Dright><TT>0&nbsp;&nbsp;</TT></TD>
    <TD noWrap align=3Dright><TT>---&nbsp;&nbsp;</TT></TD>
    <TD noWrap><TT>&nbsp;K.AGWGVMASHR.S</TT></TD></TR>
  <TR>
    <TD align=3Dright>&nbsp;</TD>
    <TD align=3Dright><TT>1071.4596&nbsp;&nbsp;</TT></TD>
    <TD align=3Dright><TT>1070.4523&nbsp;&nbsp;</TT></TD>
    <TD align=3Dright><TT>1070.5080&nbsp;&nbsp;</TT></TD>
    <TD noWrap align=3Dright><TT>-51.99&nbsp;</TT></TD>
    <TD align=3Dright><TT>407&nbsp;</TT></TD>
    <TD noWrap align=3Dright><TT>-&nbsp;</TT></TD>
    <TD align=3Dright><TT>416&nbsp;</TT></TD>
    <TD align=3Dright><TT>0&nbsp;&nbsp;</TT></TD>
    <TD noWrap align=3Dright><TT>46&nbsp;&nbsp;</TT></TD>
    <TD noWrap><TT>&nbsp;K.AGWGVMASHR.S</TT></TD></TR>
  <TR>
    <TD align=3Dright>&nbsp;</TD>
    <TD align=3Dright><TT>1087.4410&nbsp;&nbsp;</TT></TD>
    <TD align=3Dright><TT>1086.4337&nbsp;&nbsp;</TT></TD>
    <TD align=3Dright><TT>1086.5029&nbsp;&nbsp;</TT></TD>
    <TD noWrap align=3Dright><TT>-63.67&nbsp;</TT></TD>
    <TD align=3Dright><TT>407&nbsp;</TT></TD>
    <TD noWrap align=3Dright><TT>-&nbsp;</TT></TD>
    <TD align=3Dright><TT>416&nbsp;</TT></TD>
    <TD align=3Dright><TT>0&nbsp;&nbsp;</TT></TD>
    <TD noWrap align=3Dright><TT>---&nbsp;&nbsp;</TT></TD>
    <TD noWrap><TT>&nbsp;K.AGWGVMASHR.S + Oxidation (M)</TT></TD></TR>
  <TR>
    <TD align=3Dright>&nbsp;</TD>
    <TD align=3Dright><TT>1087.4410&nbsp;&nbsp;</TT></TD>
    <TD align=3Dright><TT>1086.4337&nbsp;&nbsp;</TT></TD>
    <TD align=3Dright><TT>1086.5029&nbsp;&nbsp;</TT></TD>
    <TD noWrap align=3Dright><TT>-63.67&nbsp;</TT></TD>
    <TD align=3Dright><TT>407&nbsp;</TT></TD>
    <TD noWrap align=3Dright><TT>-&nbsp;</TT></TD>
    <TD align=3Dright><TT>416&nbsp;</TT></TD>
    <TD align=3Dright><TT>0&nbsp;&nbsp;</TT></TD>
    <TD noWrap align=3Dright><TT>(11)&nbsp;</TT></TD>
    <TD noWrap><TT>&nbsp;K.AGWGVMASHR.S + Oxidation (M)</TT></TD></TR>
  <TR>
    <TD align=3Dright>&nbsp;</TD>
    <TD align=3Dright><TT>1900.7645&nbsp;&nbsp;</TT></TD>
    <TD align=3Dright><TT>1899.7572&nbsp;&nbsp;</TT></TD>
    <TD align=3Dright><TT>1899.8958&nbsp;&nbsp;</TT></TD>
    <TD noWrap align=3Dright><TT>-72.93&nbsp;</TT></TD>
    <TD align=3Dright><TT>282&nbsp;</TT></TD>
    <TD noWrap align=3Dright><TT>-&nbsp;</TT></TD>
    <TD align=3Dright><TT>298&nbsp;</TT></TD>
    <TD align=3Dright><TT>1&nbsp;&nbsp;</TT></TD>
    <TD noWrap align=3Dright><TT>---&nbsp;&nbsp;</TT></TD>
    <TD noWrap><TT>&nbsp;K.MKIGMDVAASEFLTEDK.C + Oxidation =
(M)</TT></TD></TR>
  <TR>
    <TD align=3Dright>&nbsp;</TD>
    <TD align=3Dright><TT>2003.9860&nbsp;&nbsp;</TT></TD>
    <TD align=3Dright><TT>2002.9787&nbsp;&nbsp;</TT></TD>
    <TD align=3Dright><TT>2003.0952&nbsp;&nbsp;</TT></TD>
    <TD noWrap align=3Dright><TT>-58.17&nbsp;</TT></TD>
    <TD align=3Dright><TT>185&nbsp;</TT></TD>
    <TD noWrap align=3Dright><TT>-&nbsp;</TT></TD>
    <TD align=3Dright><TT>204&nbsp;</TT></TD>
    <TD align=3Dright><TT>0&nbsp;&nbsp;</TT></TD>
    <TD noWrap align=3Dright><TT>---&nbsp;&nbsp;</TT></TD>
    <TD noWrap><TT>&nbsp;K.LVLPVPAFNVINGGSHAGNK.L</TT></TD></TR>
  <TR>
    <TD align=3Dright>&nbsp;</TD>
    <TD align=3Dright><TT>2003.9860&nbsp;&nbsp;</TT></TD>
    <TD align=3Dright><TT>2002.9787&nbsp;&nbsp;</TT></TD>
    <TD align=3Dright><TT>2003.0952&nbsp;&nbsp;</TT></TD>
    <TD noWrap align=3Dright><TT>-58.17&nbsp;</TT></TD>
    <TD align=3Dright><TT>185&nbsp;</TT></TD>
    <TD noWrap align=3Dright><TT>-&nbsp;</TT></TD>
    <TD align=3Dright><TT>204&nbsp;</TT></TD>
    <TD align=3Dright><TT>0&nbsp;&nbsp;</TT></TD>
    <TD noWrap align=3Dright><TT>114&nbsp;&nbsp;</TT></TD>
    <TD =
noWrap><TT>&nbsp;K.LVLPVPAFNVINGGSHAGNK.L</TT></TD></TR></TBODY></TABLE>
<TABLE border=3D0 cellSpacing=3D0>
  <TBODY>
  <TR>
    <TD><TT>&nbsp;&nbsp;&nbsp;&nbsp;&nbsp;&nbsp;</TT></TD>
    <TD><TT><B>No match to: </B>734.3865, 823.0590, 825.0624, 841.0353,=20
      842.4567, 870.4943, 994.0730, 994.0730, 1036.0763, 1052.4897, =
1052.4897,=20
      1064.5052, 1109.5829, 1109.5829, 1202.6158, 1208.5027, 1208.5027,=20
      1245.6260, 1258.4789, 1258.4789, 1276.5692, 1325.6455, 1425.6205,=20
      1510.7388, 1536.7947, 1543.6781, 1573.7322, 1790.8010, 1790.8010,=20
      1854.7969, 1854.7969, 2027.7396, =
2323.9163</TT></TD></TR></TBODY></TABLE><BR>
<TABLE border=3D0 cellSpacing=3D0>
  <TBODY>
  <TR>
    <TD><TT><B><A name=3DHit21>21.</A>&nbsp;&nbsp;&nbsp;</B></TT></TD>
    <TD noWrap><TT><A=20
      =
href=3D"http://zxw-pc/mascot/cgi/protein_view.pl?file=3D../data/20121225/=
F002421.dat&amp;hit=3D21"=20
      =
target=3D_blank>gi|226522553</A>&nbsp;&nbsp;&nbsp;&nbsp;<B>Mass:</B>&nbsp=
;51401&nbsp;&nbsp;&nbsp;&nbsp;<B>Score:</B>&nbsp;179&nbsp;&nbsp;&nbsp;&nb=
sp;<B>Expect:</B>&nbsp;2.3e-012&nbsp;&nbsp;<B>Matches:</B>&nbsp;8</TT></T=
D></TR>
  <TR>
    <TD>&nbsp;</TD>
    <TD noWrap><TT>enolase [Micromonas sp. =
RCC299]</TT></TD></TR></TBODY></TABLE>
<TABLE border=3D0 cellSpacing=3D0 cellPadding=3D0>
  <TBODY>
  <TR>
    <TD><TT>&nbsp;&nbsp;&nbsp;&nbsp;&nbsp;&nbsp;</TT></TD>
    <TD align=3Dright><TT><B>Observed&nbsp;&nbsp;</B></TT></TD>
    <TD noWrap align=3Dright><TT><B>Mr(expt)&nbsp;&nbsp;</B></TT></TD>
    <TD noWrap align=3Dright><TT><B>Mr(calc)&nbsp;&nbsp;</B></TT></TD>
    <TD align=3Dright><TT><B>&nbsp;ppm&nbsp;&nbsp;</B></TT></TD>
    <TD align=3Dright><TT><B>Start&nbsp;</B></TT></TD>
    <TD align=3Dright><TT><B>&nbsp;</B></TT></TD>
    <TD align=3Dright><TT><B>End&nbsp;</B></TT></TD>
    <TD align=3Dright><TT><B>Miss&nbsp;</B></TT></TD>
    <TD align=3Dright><TT><B>Ions&nbsp;</B></TT></TD>
    <TD><TT><B>&nbsp;Peptide</B></TT></TD></TR>
  <TR>
    <TD align=3Dright>&nbsp;</TD>
    <TD align=3Dright><TT>734.3865&nbsp;&nbsp;</TT></TD>
    <TD align=3Dright><TT>733.3793&nbsp;&nbsp;</TT></TD>
    <TD align=3Dright><TT>733.4010&nbsp;&nbsp;</TT></TD>
    <TD noWrap align=3Dright><TT>-29.68&nbsp;</TT></TD>
    <TD align=3Dright><TT>169&nbsp;</TT></TD>
    <TD noWrap align=3Dright><TT>-&nbsp;</TT></TD>
    <TD align=3Dright><TT>174&nbsp;</TT></TD>
    <TD align=3Dright><TT>0&nbsp;&nbsp;</TT></TD>
    <TD noWrap align=3Dright><TT>---&nbsp;&nbsp;</TT></TD>
    <TD noWrap><TT>&nbsp;K.DVPLYK.H</TT></TD></TR>
  <TR>
    <TD align=3Dright>&nbsp;</TD>
    <TD align=3Dright><TT>806.4086&nbsp;&nbsp;</TT></TD>
    <TD align=3Dright><TT>805.4014&nbsp;&nbsp;</TT></TD>
    <TD align=3Dright><TT>805.4446&nbsp;&nbsp;</TT></TD>
    <TD noWrap align=3Dright><TT>-53.71&nbsp;</TT></TD>
    <TD align=3Dright><TT>451&nbsp;</TT></TD>
    <TD noWrap align=3Dright><TT>-&nbsp;</TT></TD>
    <TD align=3Dright><TT>456&nbsp;</TT></TD>
    <TD align=3Dright><TT>0&nbsp;&nbsp;</TT></TD>
    <TD noWrap align=3Dright><TT>---&nbsp;&nbsp;</TT></TD>
    <TD noWrap><TT>&nbsp;K.YNQLLR.I</TT></TD></TR>
  <TR>
    <TD align=3Dright>&nbsp;</TD>
    <TD align=3Dright><TT>1071.4596&nbsp;&nbsp;</TT></TD>
    <TD align=3Dright><TT>1070.4523&nbsp;&nbsp;</TT></TD>
    <TD align=3Dright><TT>1070.5080&nbsp;&nbsp;</TT></TD>
    <TD noWrap align=3Dright><TT>-51.99&nbsp;</TT></TD>
    <TD align=3Dright><TT>407&nbsp;</TT></TD>
    <TD noWrap align=3Dright><TT>-&nbsp;</TT></TD>
    <TD align=3Dright><TT>416&nbsp;</TT></TD>
    <TD align=3Dright><TT>0&nbsp;&nbsp;</TT></TD>
    <TD noWrap align=3Dright><TT>---&nbsp;&nbsp;</TT></TD>
    <TD noWrap><TT>&nbsp;K.AGWGVMASHR.S</TT></TD></TR>
  <TR>
    <TD align=3Dright>&nbsp;</TD>
    <TD align=3Dright><TT>1071.4596&nbsp;&nbsp;</TT></TD>
    <TD align=3Dright><TT>1070.4523&nbsp;&nbsp;</TT></TD>
    <TD align=3Dright><TT>1070.5080&nbsp;&nbsp;</TT></TD>
    <TD noWrap align=3Dright><TT>-51.99&nbsp;</TT></TD>
    <TD align=3Dright><TT>407&nbsp;</TT></TD>
    <TD noWrap align=3Dright><TT>-&nbsp;</TT></TD>
    <TD align=3Dright><TT>416&nbsp;</TT></TD>
    <TD align=3Dright><TT>0&nbsp;&nbsp;</TT></TD>
    <TD noWrap align=3Dright><TT>46&nbsp;&nbsp;</TT></TD>
    <TD noWrap><TT>&nbsp;K.AGWGVMASHR.S</TT></TD></TR>
  <TR>
    <TD align=3Dright>&nbsp;</TD>
    <TD align=3Dright><TT>1087.4410&nbsp;&nbsp;</TT></TD>
    <TD align=3Dright><TT>1086.4337&nbsp;&nbsp;</TT></TD>
    <TD align=3Dright><TT>1086.5029&nbsp;&nbsp;</TT></TD>
    <TD noWrap align=3Dright><TT>-63.67&nbsp;</TT></TD>
    <TD align=3Dright><TT>407&nbsp;</TT></TD>
    <TD noWrap align=3Dright><TT>-&nbsp;</TT></TD>
    <TD align=3Dright><TT>416&nbsp;</TT></TD>
    <TD align=3Dright><TT>0&nbsp;&nbsp;</TT></TD>
    <TD noWrap align=3Dright><TT>---&nbsp;&nbsp;</TT></TD>
    <TD noWrap><TT>&nbsp;K.AGWGVMASHR.S + Oxidation (M)</TT></TD></TR>
  <TR>
    <TD align=3Dright>&nbsp;</TD>
    <TD align=3Dright><TT>1087.4410&nbsp;&nbsp;</TT></TD>
    <TD align=3Dright><TT>1086.4337&nbsp;&nbsp;</TT></TD>
    <TD align=3Dright><TT>1086.5029&nbsp;&nbsp;</TT></TD>
    <TD noWrap align=3Dright><TT>-63.67&nbsp;</TT></TD>
    <TD align=3Dright><TT>407&nbsp;</TT></TD>
    <TD noWrap align=3Dright><TT>-&nbsp;</TT></TD>
    <TD align=3Dright><TT>416&nbsp;</TT></TD>
    <TD align=3Dright><TT>0&nbsp;&nbsp;</TT></TD>
    <TD noWrap align=3Dright><TT>(11)&nbsp;</TT></TD>
    <TD noWrap><TT>&nbsp;K.AGWGVMASHR.S + Oxidation (M)</TT></TD></TR>
  <TR>
    <TD align=3Dright>&nbsp;</TD>
    <TD align=3Dright><TT>2003.9860&nbsp;&nbsp;</TT></TD>
    <TD align=3Dright><TT>2002.9787&nbsp;&nbsp;</TT></TD>
    <TD align=3Dright><TT>2003.0952&nbsp;&nbsp;</TT></TD>
    <TD noWrap align=3Dright><TT>-58.17&nbsp;</TT></TD>
    <TD align=3Dright><TT>185&nbsp;</TT></TD>
    <TD noWrap align=3Dright><TT>-&nbsp;</TT></TD>
    <TD align=3Dright><TT>204&nbsp;</TT></TD>
    <TD align=3Dright><TT>0&nbsp;&nbsp;</TT></TD>
    <TD noWrap align=3Dright><TT>---&nbsp;&nbsp;</TT></TD>
    <TD noWrap><TT>&nbsp;K.LVLPVPAFNVINGGSHAGNK.L</TT></TD></TR>
  <TR>
    <TD align=3Dright>&nbsp;</TD>
    <TD align=3Dright><TT>2003.9860&nbsp;&nbsp;</TT></TD>
    <TD align=3Dright><TT>2002.9787&nbsp;&nbsp;</TT></TD>
    <TD align=3Dright><TT>2003.0952&nbsp;&nbsp;</TT></TD>
    <TD noWrap align=3Dright><TT>-58.17&nbsp;</TT></TD>
    <TD align=3Dright><TT>185&nbsp;</TT></TD>
    <TD noWrap align=3Dright><TT>-&nbsp;</TT></TD>
    <TD align=3Dright><TT>204&nbsp;</TT></TD>
    <TD align=3Dright><TT>0&nbsp;&nbsp;</TT></TD>
    <TD noWrap align=3Dright><TT>114&nbsp;&nbsp;</TT></TD>
    <TD =
noWrap><TT>&nbsp;K.LVLPVPAFNVINGGSHAGNK.L</TT></TD></TR></TBODY></TABLE>
<TABLE border=3D0 cellSpacing=3D0>
  <TBODY>
  <TR>
    <TD><TT>&nbsp;&nbsp;&nbsp;&nbsp;&nbsp;&nbsp;</TT></TD>
    <TD><TT><B>No match to: </B>823.0590, 825.0624, 841.0353, 842.4567,=20
      870.4943, 994.0730, 994.0730, 1036.0763, 1052.4897, 1052.4897, =
1064.5052,=20
      1109.5829, 1109.5829, 1202.6158, 1208.5027, 1208.5027, 1245.6260,=20
      1258.4789, 1258.4789, 1276.5692, 1325.6455, 1425.6205, 1510.7388,=20
      1536.7947, 1543.6781, 1573.7322, 1790.8010, 1790.8010, 1854.7969,=20
      1854.7969, 1900.7645, 2027.7396, =
2323.9163</TT></TD></TR></TBODY></TABLE><BR>
<TABLE border=3D0 cellSpacing=3D0>
  <TBODY>
  <TR>
    <TD><TT><B><A name=3DHit22>22.</A>&nbsp;&nbsp;&nbsp;</B></TT></TD>
    <TD noWrap><TT><A=20
      =
href=3D"http://zxw-pc/mascot/cgi/protein_view.pl?file=3D../data/20121225/=
F002421.dat&amp;hit=3D22"=20
      =
target=3D_blank>gi|255070393</A>&nbsp;&nbsp;&nbsp;&nbsp;<B>Mass:</B>&nbsp=
;51401&nbsp;&nbsp;&nbsp;&nbsp;<B>Score:</B>&nbsp;179&nbsp;&nbsp;&nbsp;&nb=
sp;<B>Expect:</B>&nbsp;2.3e-012&nbsp;&nbsp;<B>Matches:</B>&nbsp;8</TT></T=
D></TR>
  <TR>
    <TD>&nbsp;</TD>
    <TD noWrap><TT>enolase [Micromonas sp. =
RCC299]</TT></TD></TR></TBODY></TABLE>
<TABLE border=3D0 cellSpacing=3D0 cellPadding=3D0>
  <TBODY>
  <TR>
    <TD><TT>&nbsp;&nbsp;&nbsp;&nbsp;&nbsp;&nbsp;</TT></TD>
    <TD align=3Dright><TT><B>Observed&nbsp;&nbsp;</B></TT></TD>
    <TD noWrap align=3Dright><TT><B>Mr(expt)&nbsp;&nbsp;</B></TT></TD>
    <TD noWrap align=3Dright><TT><B>Mr(calc)&nbsp;&nbsp;</B></TT></TD>
    <TD align=3Dright><TT><B>&nbsp;ppm&nbsp;&nbsp;</B></TT></TD>
    <TD align=3Dright><TT><B>Start&nbsp;</B></TT></TD>
    <TD align=3Dright><TT><B>&nbsp;</B></TT></TD>
    <TD align=3Dright><TT><B>End&nbsp;</B></TT></TD>
    <TD align=3Dright><TT><B>Miss&nbsp;</B></TT></TD>
    <TD align=3Dright><TT><B>Ions&nbsp;</B></TT></TD>
    <TD><TT><B>&nbsp;Peptide</B></TT></TD></TR>
  <TR>
    <TD align=3Dright>&nbsp;</TD>
    <TD align=3Dright><TT>734.3865&nbsp;&nbsp;</TT></TD>
    <TD align=3Dright><TT>733.3793&nbsp;&nbsp;</TT></TD>
    <TD align=3Dright><TT>733.4010&nbsp;&nbsp;</TT></TD>
    <TD noWrap align=3Dright><TT>-29.68&nbsp;</TT></TD>
    <TD align=3Dright><TT>169&nbsp;</TT></TD>
    <TD noWrap align=3Dright><TT>-&nbsp;</TT></TD>
    <TD align=3Dright><TT>174&nbsp;</TT></TD>
    <TD align=3Dright><TT>0&nbsp;&nbsp;</TT></TD>
    <TD noWrap align=3Dright><TT>---&nbsp;&nbsp;</TT></TD>
    <TD noWrap><TT>&nbsp;K.DVPLYK.H</TT></TD></TR>
  <TR>
    <TD align=3Dright>&nbsp;</TD>
    <TD align=3Dright><TT>806.4086&nbsp;&nbsp;</TT></TD>
    <TD align=3Dright><TT>805.4014&nbsp;&nbsp;</TT></TD>
    <TD align=3Dright><TT>805.4446&nbsp;&nbsp;</TT></TD>
    <TD noWrap align=3Dright><TT>-53.71&nbsp;</TT></TD>
    <TD align=3Dright><TT>451&nbsp;</TT></TD>
    <TD noWrap align=3Dright><TT>-&nbsp;</TT></TD>
    <TD align=3Dright><TT>456&nbsp;</TT></TD>
    <TD align=3Dright><TT>0&nbsp;&nbsp;</TT></TD>
    <TD noWrap align=3Dright><TT>---&nbsp;&nbsp;</TT></TD>
    <TD noWrap><TT>&nbsp;K.YNQLLR.I</TT></TD></TR>
  <TR>
    <TD align=3Dright>&nbsp;</TD>
    <TD align=3Dright><TT>1071.4596&nbsp;&nbsp;</TT></TD>
    <TD align=3Dright><TT>1070.4523&nbsp;&nbsp;</TT></TD>
    <TD align=3Dright><TT>1070.5080&nbsp;&nbsp;</TT></TD>
    <TD noWrap align=3Dright><TT>-51.99&nbsp;</TT></TD>
    <TD align=3Dright><TT>407&nbsp;</TT></TD>
    <TD noWrap align=3Dright><TT>-&nbsp;</TT></TD>
    <TD align=3Dright><TT>416&nbsp;</TT></TD>
    <TD align=3Dright><TT>0&nbsp;&nbsp;</TT></TD>
    <TD noWrap align=3Dright><TT>---&nbsp;&nbsp;</TT></TD>
    <TD noWrap><TT>&nbsp;K.AGWGVMASHR.S</TT></TD></TR>
  <TR>
    <TD align=3Dright>&nbsp;</TD>
    <TD align=3Dright><TT>1071.4596&nbsp;&nbsp;</TT></TD>
    <TD align=3Dright><TT>1070.4523&nbsp;&nbsp;</TT></TD>
    <TD align=3Dright><TT>1070.5080&nbsp;&nbsp;</TT></TD>
    <TD noWrap align=3Dright><TT>-51.99&nbsp;</TT></TD>
    <TD align=3Dright><TT>407&nbsp;</TT></TD>
    <TD noWrap align=3Dright><TT>-&nbsp;</TT></TD>
    <TD align=3Dright><TT>416&nbsp;</TT></TD>
    <TD align=3Dright><TT>0&nbsp;&nbsp;</TT></TD>
    <TD noWrap align=3Dright><TT>46&nbsp;&nbsp;</TT></TD>
    <TD noWrap><TT>&nbsp;K.AGWGVMASHR.S</TT></TD></TR>
  <TR>
    <TD align=3Dright>&nbsp;</TD>
    <TD align=3Dright><TT>1087.4410&nbsp;&nbsp;</TT></TD>
    <TD align=3Dright><TT>1086.4337&nbsp;&nbsp;</TT></TD>
    <TD align=3Dright><TT>1086.5029&nbsp;&nbsp;</TT></TD>
    <TD noWrap align=3Dright><TT>-63.67&nbsp;</TT></TD>
    <TD align=3Dright><TT>407&nbsp;</TT></TD>
    <TD noWrap align=3Dright><TT>-&nbsp;</TT></TD>
    <TD align=3Dright><TT>416&nbsp;</TT></TD>
    <TD align=3Dright><TT>0&nbsp;&nbsp;</TT></TD>
    <TD noWrap align=3Dright><TT>---&nbsp;&nbsp;</TT></TD>
    <TD noWrap><TT>&nbsp;K.AGWGVMASHR.S + Oxidation (M)</TT></TD></TR>
  <TR>
    <TD align=3Dright>&nbsp;</TD>
    <TD align=3Dright><TT>1087.4410&nbsp;&nbsp;</TT></TD>
    <TD align=3Dright><TT>1086.4337&nbsp;&nbsp;</TT></TD>
    <TD align=3Dright><TT>1086.5029&nbsp;&nbsp;</TT></TD>
    <TD noWrap align=3Dright><TT>-63.67&nbsp;</TT></TD>
    <TD align=3Dright><TT>407&nbsp;</TT></TD>
    <TD noWrap align=3Dright><TT>-&nbsp;</TT></TD>
    <TD align=3Dright><TT>416&nbsp;</TT></TD>
    <TD align=3Dright><TT>0&nbsp;&nbsp;</TT></TD>
    <TD noWrap align=3Dright><TT>(11)&nbsp;</TT></TD>
    <TD noWrap><TT>&nbsp;K.AGWGVMASHR.S + Oxidation (M)</TT></TD></TR>
  <TR>
    <TD align=3Dright>&nbsp;</TD>
    <TD align=3Dright><TT>2003.9860&nbsp;&nbsp;</TT></TD>
    <TD align=3Dright><TT>2002.9787&nbsp;&nbsp;</TT></TD>
    <TD align=3Dright><TT>2003.0952&nbsp;&nbsp;</TT></TD>
    <TD noWrap align=3Dright><TT>-58.17&nbsp;</TT></TD>
    <TD align=3Dright><TT>185&nbsp;</TT></TD>
    <TD noWrap align=3Dright><TT>-&nbsp;</TT></TD>
    <TD align=3Dright><TT>204&nbsp;</TT></TD>
    <TD align=3Dright><TT>0&nbsp;&nbsp;</TT></TD>
    <TD noWrap align=3Dright><TT>---&nbsp;&nbsp;</TT></TD>
    <TD noWrap><TT>&nbsp;K.LVLPVPAFNVINGGSHAGNK.L</TT></TD></TR>
  <TR>
    <TD align=3Dright>&nbsp;</TD>
    <TD align=3Dright><TT>2003.9860&nbsp;&nbsp;</TT></TD>
    <TD align=3Dright><TT>2002.9787&nbsp;&nbsp;</TT></TD>
    <TD align=3Dright><TT>2003.0952&nbsp;&nbsp;</TT></TD>
    <TD noWrap align=3Dright><TT>-58.17&nbsp;</TT></TD>
    <TD align=3Dright><TT>185&nbsp;</TT></TD>
    <TD noWrap align=3Dright><TT>-&nbsp;</TT></TD>
    <TD align=3Dright><TT>204&nbsp;</TT></TD>
    <TD align=3Dright><TT>0&nbsp;&nbsp;</TT></TD>
    <TD noWrap align=3Dright><TT>114&nbsp;&nbsp;</TT></TD>
    <TD =
noWrap><TT>&nbsp;K.LVLPVPAFNVINGGSHAGNK.L</TT></TD></TR></TBODY></TABLE>
<TABLE border=3D0 cellSpacing=3D0>
  <TBODY>
  <TR>
    <TD><TT>&nbsp;&nbsp;&nbsp;&nbsp;&nbsp;&nbsp;</TT></TD>
    <TD><TT><B>No match to: </B>823.0590, 825.0624, 841.0353, 842.4567,=20
      870.4943, 994.0730, 994.0730, 1036.0763, 1052.4897, 1052.4897, =
1064.5052,=20
      1109.5829, 1109.5829, 1202.6158, 1208.5027, 1208.5027, 1245.6260,=20
      1258.4789, 1258.4789, 1276.5692, 1325.6455, 1425.6205, 1510.7388,=20
      1536.7947, 1543.6781, 1573.7322, 1790.8010, 1790.8010, 1854.7969,=20
      1854.7969, 1900.7645, 2027.7396, =
2323.9163</TT></TD></TR></TBODY></TABLE><BR>
<TABLE border=3D0 cellSpacing=3D0>
  <TBODY>
  <TR>
    <TD><TT><B><A name=3DHit23>23.</A>&nbsp;&nbsp;&nbsp;</B></TT></TD>
    <TD noWrap><TT><A=20
      =
href=3D"http://zxw-pc/mascot/cgi/protein_view.pl?file=3D../data/20121225/=
F002421.dat&amp;hit=3D23"=20
      =
target=3D_blank>gi|303273460</A>&nbsp;&nbsp;&nbsp;&nbsp;<B>Mass:</B>&nbsp=
;51669&nbsp;&nbsp;&nbsp;&nbsp;<B>Score:</B>&nbsp;174&nbsp;&nbsp;&nbsp;&nb=
sp;<B>Expect:</B>&nbsp;7.4e-012&nbsp;&nbsp;<B>Matches:</B>&nbsp;7</TT></T=
D></TR>
  <TR>
    <TD>&nbsp;</TD>
    <TD noWrap><TT>predicted protein [Micromonas pusilla=20
  CCMP1545]</TT></TD></TR></TBODY></TABLE>
<TABLE border=3D0 cellSpacing=3D0 cellPadding=3D0>
  <TBODY>
  <TR>
    <TD><TT>&nbsp;&nbsp;&nbsp;&nbsp;&nbsp;&nbsp;</TT></TD>
    <TD align=3Dright><TT><B>Observed&nbsp;&nbsp;</B></TT></TD>
    <TD noWrap align=3Dright><TT><B>Mr(expt)&nbsp;&nbsp;</B></TT></TD>
    <TD noWrap align=3Dright><TT><B>Mr(calc)&nbsp;&nbsp;</B></TT></TD>
    <TD align=3Dright><TT><B>&nbsp;ppm&nbsp;&nbsp;</B></TT></TD>
    <TD align=3Dright><TT><B>Start&nbsp;</B></TT></TD>
    <TD align=3Dright><TT><B>&nbsp;</B></TT></TD>
    <TD align=3Dright><TT><B>End&nbsp;</B></TT></TD>
    <TD align=3Dright><TT><B>Miss&nbsp;</B></TT></TD>
    <TD align=3Dright><TT><B>Ions&nbsp;</B></TT></TD>
    <TD><TT><B>&nbsp;Peptide</B></TT></TD></TR>
  <TR>
    <TD align=3Dright>&nbsp;</TD>
    <TD align=3Dright><TT>806.4086&nbsp;&nbsp;</TT></TD>
    <TD align=3Dright><TT>805.4014&nbsp;&nbsp;</TT></TD>
    <TD align=3Dright><TT>805.4446&nbsp;&nbsp;</TT></TD>
    <TD noWrap align=3Dright><TT>-53.71&nbsp;</TT></TD>
    <TD align=3Dright><TT>452&nbsp;</TT></TD>
    <TD noWrap align=3Dright><TT>-&nbsp;</TT></TD>
    <TD align=3Dright><TT>457&nbsp;</TT></TD>
    <TD align=3Dright><TT>0&nbsp;&nbsp;</TT></TD>
    <TD noWrap align=3Dright><TT>---&nbsp;&nbsp;</TT></TD>
    <TD noWrap><TT>&nbsp;K.YNQLLR.I</TT></TD></TR>
  <TR>
    <TD align=3Dright>&nbsp;</TD>
    <TD align=3Dright><TT>1071.4596&nbsp;&nbsp;</TT></TD>
    <TD align=3Dright><TT>1070.4523&nbsp;&nbsp;</TT></TD>
    <TD align=3Dright><TT>1070.5080&nbsp;&nbsp;</TT></TD>
    <TD noWrap align=3Dright><TT>-51.99&nbsp;</TT></TD>
    <TD align=3Dright><TT>408&nbsp;</TT></TD>
    <TD noWrap align=3Dright><TT>-&nbsp;</TT></TD>
    <TD align=3Dright><TT>417&nbsp;</TT></TD>
    <TD align=3Dright><TT>0&nbsp;&nbsp;</TT></TD>
    <TD noWrap align=3Dright><TT>---&nbsp;&nbsp;</TT></TD>
    <TD noWrap><TT>&nbsp;K.AGWGVMASHR.S</TT></TD></TR>
  <TR>
    <TD align=3Dright>&nbsp;</TD>
    <TD align=3Dright><TT>1071.4596&nbsp;&nbsp;</TT></TD>
    <TD align=3Dright><TT>1070.4523&nbsp;&nbsp;</TT></TD>
    <TD align=3Dright><TT>1070.5080&nbsp;&nbsp;</TT></TD>
    <TD noWrap align=3Dright><TT>-51.99&nbsp;</TT></TD>
    <TD align=3Dright><TT>408&nbsp;</TT></TD>
    <TD noWrap align=3Dright><TT>-&nbsp;</TT></TD>
    <TD align=3Dright><TT>417&nbsp;</TT></TD>
    <TD align=3Dright><TT>0&nbsp;&nbsp;</TT></TD>
    <TD noWrap align=3Dright><TT>46&nbsp;&nbsp;</TT></TD>
    <TD noWrap><TT>&nbsp;K.AGWGVMASHR.S</TT></TD></TR>
  <TR>
    <TD align=3Dright>&nbsp;</TD>
    <TD align=3Dright><TT>1087.4410&nbsp;&nbsp;</TT></TD>
    <TD align=3Dright><TT>1086.4337&nbsp;&nbsp;</TT></TD>
    <TD align=3Dright><TT>1086.5029&nbsp;&nbsp;</TT></TD>
    <TD noWrap align=3Dright><TT>-63.67&nbsp;</TT></TD>
    <TD align=3Dright><TT>408&nbsp;</TT></TD>
    <TD noWrap align=3Dright><TT>-&nbsp;</TT></TD>
    <TD align=3Dright><TT>417&nbsp;</TT></TD>
    <TD align=3Dright><TT>0&nbsp;&nbsp;</TT></TD>
    <TD noWrap align=3Dright><TT>---&nbsp;&nbsp;</TT></TD>
    <TD noWrap><TT>&nbsp;K.AGWGVMASHR.S + Oxidation (M)</TT></TD></TR>
  <TR>
    <TD align=3Dright>&nbsp;</TD>
    <TD align=3Dright><TT>1087.4410&nbsp;&nbsp;</TT></TD>
    <TD align=3Dright><TT>1086.4337&nbsp;&nbsp;</TT></TD>
    <TD align=3Dright><TT>1086.5029&nbsp;&nbsp;</TT></TD>
    <TD noWrap align=3Dright><TT>-63.67&nbsp;</TT></TD>
    <TD align=3Dright><TT>408&nbsp;</TT></TD>
    <TD noWrap align=3Dright><TT>-&nbsp;</TT></TD>
    <TD align=3Dright><TT>417&nbsp;</TT></TD>
    <TD align=3Dright><TT>0&nbsp;&nbsp;</TT></TD>
    <TD noWrap align=3Dright><TT>(11)&nbsp;</TT></TD>
    <TD noWrap><TT>&nbsp;K.AGWGVMASHR.S + Oxidation (M)</TT></TD></TR>
  <TR>
    <TD align=3Dright>&nbsp;</TD>
    <TD align=3Dright><TT>2003.9860&nbsp;&nbsp;</TT></TD>
    <TD align=3Dright><TT>2002.9787&nbsp;&nbsp;</TT></TD>
    <TD align=3Dright><TT>2003.0952&nbsp;&nbsp;</TT></TD>
    <TD noWrap align=3Dright><TT>-58.17&nbsp;</TT></TD>
    <TD align=3Dright><TT>185&nbsp;</TT></TD>
    <TD noWrap align=3Dright><TT>-&nbsp;</TT></TD>
    <TD align=3Dright><TT>204&nbsp;</TT></TD>
    <TD align=3Dright><TT>0&nbsp;&nbsp;</TT></TD>
    <TD noWrap align=3Dright><TT>---&nbsp;&nbsp;</TT></TD>
    <TD noWrap><TT>&nbsp;K.LVLPVPAFNVINGGSHAGNK.L</TT></TD></TR>
  <TR>
    <TD align=3Dright>&nbsp;</TD>
    <TD align=3Dright><TT>2003.9860&nbsp;&nbsp;</TT></TD>
    <TD align=3Dright><TT>2002.9787&nbsp;&nbsp;</TT></TD>
    <TD align=3Dright><TT>2003.0952&nbsp;&nbsp;</TT></TD>
    <TD noWrap align=3Dright><TT>-58.17&nbsp;</TT></TD>
    <TD align=3Dright><TT>185&nbsp;</TT></TD>
    <TD noWrap align=3Dright><TT>-&nbsp;</TT></TD>
    <TD align=3Dright><TT>204&nbsp;</TT></TD>
    <TD align=3Dright><TT>0&nbsp;&nbsp;</TT></TD>
    <TD noWrap align=3Dright><TT>114&nbsp;&nbsp;</TT></TD>
    <TD =
noWrap><TT>&nbsp;K.LVLPVPAFNVINGGSHAGNK.L</TT></TD></TR></TBODY></TABLE>
<TABLE border=3D0 cellSpacing=3D0>
  <TBODY>
  <TR>
    <TD><TT>&nbsp;&nbsp;&nbsp;&nbsp;&nbsp;&nbsp;</TT></TD>
    <TD><TT><B>No match to: </B>734.3865, 823.0590, 825.0624, 841.0353,=20
      842.4567, 870.4943, 994.0730, 994.0730, 1036.0763, 1052.4897, =
1052.4897,=20
      1064.5052, 1109.5829, 1109.5829, 1202.6158, 1208.5027, 1208.5027,=20
      1245.6260, 1258.4789, 1258.4789, 1276.5692, 1325.6455, 1425.6205,=20
      1510.7388, 1536.7947, 1543.6781, 1573.7322, 1790.8010, 1790.8010,=20
      1854.7969, 1854.7969, 1900.7645, 2027.7396,=20
2323.9163</TT></TD></TR></TBODY></TABLE><BR>
<TABLE border=3D0 cellSpacing=3D0>
  <TBODY>
  <TR>
    <TD><TT><B><A name=3DHit24>24.</A>&nbsp;&nbsp;&nbsp;</B></TT></TD>
    <TD noWrap><TT><A=20
      =
href=3D"http://zxw-pc/mascot/cgi/protein_view.pl?file=3D../data/20121225/=
F002421.dat&amp;hit=3D24"=20
      =
target=3D_blank>gi|226462175</A>&nbsp;&nbsp;&nbsp;&nbsp;<B>Mass:</B>&nbsp=
;51669&nbsp;&nbsp;&nbsp;&nbsp;<B>Score:</B>&nbsp;174&nbsp;&nbsp;&nbsp;&nb=
sp;<B>Expect:</B>&nbsp;7.4e-012&nbsp;&nbsp;<B>Matches:</B>&nbsp;7</TT></T=
D></TR>
  <TR>
    <TD>&nbsp;</TD>
    <TD noWrap><TT>predicted protein [Micromonas pusilla=20
  CCMP1545]</TT></TD></TR></TBODY></TABLE>
<TABLE border=3D0 cellSpacing=3D0 cellPadding=3D0>
  <TBODY>
  <TR>
    <TD><TT>&nbsp;&nbsp;&nbsp;&nbsp;&nbsp;&nbsp;</TT></TD>
    <TD align=3Dright><TT><B>Observed&nbsp;&nbsp;</B></TT></TD>
    <TD noWrap align=3Dright><TT><B>Mr(expt)&nbsp;&nbsp;</B></TT></TD>
    <TD noWrap align=3Dright><TT><B>Mr(calc)&nbsp;&nbsp;</B></TT></TD>
    <TD align=3Dright><TT><B>&nbsp;ppm&nbsp;&nbsp;</B></TT></TD>
    <TD align=3Dright><TT><B>Start&nbsp;</B></TT></TD>
    <TD align=3Dright><TT><B>&nbsp;</B></TT></TD>
    <TD align=3Dright><TT><B>End&nbsp;</B></TT></TD>
    <TD align=3Dright><TT><B>Miss&nbsp;</B></TT></TD>
    <TD align=3Dright><TT><B>Ions&nbsp;</B></TT></TD>
    <TD><TT><B>&nbsp;Peptide</B></TT></TD></TR>
  <TR>
    <TD align=3Dright>&nbsp;</TD>
    <TD align=3Dright><TT>806.4086&nbsp;&nbsp;</TT></TD>
    <TD align=3Dright><TT>805.4014&nbsp;&nbsp;</TT></TD>
    <TD align=3Dright><TT>805.4446&nbsp;&nbsp;</TT></TD>
    <TD noWrap align=3Dright><TT>-53.71&nbsp;</TT></TD>
    <TD align=3Dright><TT>452&nbsp;</TT></TD>
    <TD noWrap align=3Dright><TT>-&nbsp;</TT></TD>
    <TD align=3Dright><TT>457&nbsp;</TT></TD>
    <TD align=3Dright><TT>0&nbsp;&nbsp;</TT></TD>
    <TD noWrap align=3Dright><TT>---&nbsp;&nbsp;</TT></TD>
    <TD noWrap><TT>&nbsp;K.YNQLLR.I</TT></TD></TR>
  <TR>
    <TD align=3Dright>&nbsp;</TD>
    <TD align=3Dright><TT>1071.4596&nbsp;&nbsp;</TT></TD>
    <TD align=3Dright><TT>1070.4523&nbsp;&nbsp;</TT></TD>
    <TD align=3Dright><TT>1070.5080&nbsp;&nbsp;</TT></TD>
    <TD noWrap align=3Dright><TT>-51.99&nbsp;</TT></TD>
    <TD align=3Dright><TT>408&nbsp;</TT></TD>
    <TD noWrap align=3Dright><TT>-&nbsp;</TT></TD>
    <TD align=3Dright><TT>417&nbsp;</TT></TD>
    <TD align=3Dright><TT>0&nbsp;&nbsp;</TT></TD>
    <TD noWrap align=3Dright><TT>---&nbsp;&nbsp;</TT></TD>
    <TD noWrap><TT>&nbsp;K.AGWGVMASHR.S</TT></TD></TR>
  <TR>
    <TD align=3Dright>&nbsp;</TD>
    <TD align=3Dright><TT>1071.4596&nbsp;&nbsp;</TT></TD>
    <TD align=3Dright><TT>1070.4523&nbsp;&nbsp;</TT></TD>
    <TD align=3Dright><TT>1070.5080&nbsp;&nbsp;</TT></TD>
    <TD noWrap align=3Dright><TT>-51.99&nbsp;</TT></TD>
    <TD align=3Dright><TT>408&nbsp;</TT></TD>
    <TD noWrap align=3Dright><TT>-&nbsp;</TT></TD>
    <TD align=3Dright><TT>417&nbsp;</TT></TD>
    <TD align=3Dright><TT>0&nbsp;&nbsp;</TT></TD>
    <TD noWrap align=3Dright><TT>46&nbsp;&nbsp;</TT></TD>
    <TD noWrap><TT>&nbsp;K.AGWGVMASHR.S</TT></TD></TR>
  <TR>
    <TD align=3Dright>&nbsp;</TD>
    <TD align=3Dright><TT>1087.4410&nbsp;&nbsp;</TT></TD>
    <TD align=3Dright><TT>1086.4337&nbsp;&nbsp;</TT></TD>
    <TD align=3Dright><TT>1086.5029&nbsp;&nbsp;</TT></TD>
    <TD noWrap align=3Dright><TT>-63.67&nbsp;</TT></TD>
    <TD align=3Dright><TT>408&nbsp;</TT></TD>
    <TD noWrap align=3Dright><TT>-&nbsp;</TT></TD>
    <TD align=3Dright><TT>417&nbsp;</TT></TD>
    <TD align=3Dright><TT>0&nbsp;&nbsp;</TT></TD>
    <TD noWrap align=3Dright><TT>---&nbsp;&nbsp;</TT></TD>
    <TD noWrap><TT>&nbsp;K.AGWGVMASHR.S + Oxidation (M)</TT></TD></TR>
  <TR>
    <TD align=3Dright>&nbsp;</TD>
    <TD align=3Dright><TT>1087.4410&nbsp;&nbsp;</TT></TD>
    <TD align=3Dright><TT>1086.4337&nbsp;&nbsp;</TT></TD>
    <TD align=3Dright><TT>1086.5029&nbsp;&nbsp;</TT></TD>
    <TD noWrap align=3Dright><TT>-63.67&nbsp;</TT></TD>
    <TD align=3Dright><TT>408&nbsp;</TT></TD>
    <TD noWrap align=3Dright><TT>-&nbsp;</TT></TD>
    <TD align=3Dright><TT>417&nbsp;</TT></TD>
    <TD align=3Dright><TT>0&nbsp;&nbsp;</TT></TD>
    <TD noWrap align=3Dright><TT>(11)&nbsp;</TT></TD>
    <TD noWrap><TT>&nbsp;K.AGWGVMASHR.S + Oxidation (M)</TT></TD></TR>
  <TR>
    <TD align=3Dright>&nbsp;</TD>
    <TD align=3Dright><TT>2003.9860&nbsp;&nbsp;</TT></TD>
    <TD align=3Dright><TT>2002.9787&nbsp;&nbsp;</TT></TD>
    <TD align=3Dright><TT>2003.0952&nbsp;&nbsp;</TT></TD>
    <TD noWrap align=3Dright><TT>-58.17&nbsp;</TT></TD>
    <TD align=3Dright><TT>185&nbsp;</TT></TD>
    <TD noWrap align=3Dright><TT>-&nbsp;</TT></TD>
    <TD align=3Dright><TT>204&nbsp;</TT></TD>
    <TD align=3Dright><TT>0&nbsp;&nbsp;</TT></TD>
    <TD noWrap align=3Dright><TT>---&nbsp;&nbsp;</TT></TD>
    <TD noWrap><TT>&nbsp;K.LVLPVPAFNVINGGSHAGNK.L</TT></TD></TR>
  <TR>
    <TD align=3Dright>&nbsp;</TD>
    <TD align=3Dright><TT>2003.9860&nbsp;&nbsp;</TT></TD>
    <TD align=3Dright><TT>2002.9787&nbsp;&nbsp;</TT></TD>
    <TD align=3Dright><TT>2003.0952&nbsp;&nbsp;</TT></TD>
    <TD noWrap align=3Dright><TT>-58.17&nbsp;</TT></TD>
    <TD align=3Dright><TT>185&nbsp;</TT></TD>
    <TD noWrap align=3Dright><TT>-&nbsp;</TT></TD>
    <TD align=3Dright><TT>204&nbsp;</TT></TD>
    <TD align=3Dright><TT>0&nbsp;&nbsp;</TT></TD>
    <TD noWrap align=3Dright><TT>114&nbsp;&nbsp;</TT></TD>
    <TD =
noWrap><TT>&nbsp;K.LVLPVPAFNVINGGSHAGNK.L</TT></TD></TR></TBODY></TABLE>
<TABLE border=3D0 cellSpacing=3D0>
  <TBODY>
  <TR>
    <TD><TT>&nbsp;&nbsp;&nbsp;&nbsp;&nbsp;&nbsp;</TT></TD>
    <TD><TT><B>No match to: </B>734.3865, 823.0590, 825.0624, 841.0353,=20
      842.4567, 870.4943, 994.0730, 994.0730, 1036.0763, 1052.4897, =
1052.4897,=20
      1064.5052, 1109.5829, 1109.5829, 1202.6158, 1208.5027, 1208.5027,=20
      1245.6260, 1258.4789, 1258.4789, 1276.5692, 1325.6455, 1425.6205,=20
      1510.7388, 1536.7947, 1543.6781, 1573.7322, 1790.8010, 1790.8010,=20
      1854.7969, 1854.7969, 1900.7645, 2027.7396,=20
2323.9163</TT></TD></TR></TBODY></TABLE><BR>
<TABLE border=3D0 cellSpacing=3D0>
  <TBODY>
  <TR>
    <TD><TT><B><A name=3DHit25>25.</A>&nbsp;&nbsp;&nbsp;</B></TT></TD>
    <TD noWrap><TT><A=20
      =
href=3D"http://zxw-pc/mascot/cgi/protein_view.pl?file=3D../data/20121225/=
F002421.dat&amp;hit=3D25"=20
      =
target=3D_blank>gi|1161573</A>&nbsp;&nbsp;&nbsp;&nbsp;<B>Mass:</B>&nbsp;3=
5073&nbsp;&nbsp;&nbsp;&nbsp;<B>Score:</B>&nbsp;172&nbsp;&nbsp;&nbsp;&nbsp=
;<B>Expect:</B>&nbsp;1.2e-011&nbsp;&nbsp;<B>Matches:</B>&nbsp;8</TT></TD>=
</TR>
  <TR>
    <TD>&nbsp;</TD>
    <TD noWrap><TT>enolase [Solanum =
lycopersicum]</TT></TD></TR></TBODY></TABLE>
<TABLE border=3D0 cellSpacing=3D0 cellPadding=3D0>
  <TBODY>
  <TR>
    <TD><TT>&nbsp;&nbsp;&nbsp;&nbsp;&nbsp;&nbsp;</TT></TD>
    <TD align=3Dright><TT><B>Observed&nbsp;&nbsp;</B></TT></TD>
    <TD noWrap align=3Dright><TT><B>Mr(expt)&nbsp;&nbsp;</B></TT></TD>
    <TD noWrap align=3Dright><TT><B>Mr(calc)&nbsp;&nbsp;</B></TT></TD>
    <TD align=3Dright><TT><B>&nbsp;ppm&nbsp;&nbsp;</B></TT></TD>
    <TD align=3Dright><TT><B>Start&nbsp;</B></TT></TD>
    <TD align=3Dright><TT><B>&nbsp;</B></TT></TD>
    <TD align=3Dright><TT><B>End&nbsp;</B></TT></TD>
    <TD align=3Dright><TT><B>Miss&nbsp;</B></TT></TD>
    <TD align=3Dright><TT><B>Ions&nbsp;</B></TT></TD>
    <TD><TT><B>&nbsp;Peptide</B></TT></TD></TR>
  <TR>
    <TD align=3Dright>&nbsp;</TD>
    <TD align=3Dright><TT>806.4086&nbsp;&nbsp;</TT></TD>
    <TD align=3Dright><TT>805.4014&nbsp;&nbsp;</TT></TD>
    <TD align=3Dright><TT>805.4446&nbsp;&nbsp;</TT></TD>
    <TD noWrap align=3Dright><TT>-53.71&nbsp;</TT></TD>
    <TD align=3Dright><TT>306&nbsp;</TT></TD>
    <TD noWrap align=3Dright><TT>-&nbsp;</TT></TD>
    <TD align=3Dright><TT>311&nbsp;</TT></TD>
    <TD align=3Dright><TT>0&nbsp;&nbsp;</TT></TD>
    <TD noWrap align=3Dright><TT>---&nbsp;&nbsp;</TT></TD>
    <TD noWrap><TT>&nbsp;K.YNQLLR.I</TT></TD></TR>
  <TR>
    <TD align=3Dright>&nbsp;</TD>
    <TD align=3Dright><TT>1245.6260&nbsp;&nbsp;</TT></TD>
    <TD align=3Dright><TT>1244.6187&nbsp;&nbsp;</TT></TD>
    <TD align=3Dright><TT>1244.5721&nbsp;&nbsp;</TT></TD>
    <TD noWrap align=3Dright><TT>37.5&nbsp;</TT></TD>
    <TD align=3Dright><TT>261&nbsp;</TT></TD>
    <TD noWrap align=3Dright><TT>-&nbsp;</TT></TD>
    <TD align=3Dright><TT>271&nbsp;</TT></TD>
    <TD align=3Dright><TT>0&nbsp;&nbsp;</TT></TD>
    <TD noWrap align=3Dright><TT>---&nbsp;&nbsp;</TT></TD>
    <TD noWrap><TT>&nbsp;K.QAGWGVMTSHR.S + Oxidation (M)</TT></TD></TR>
  <TR>
    <TD align=3Dright>&nbsp;</TD>
    <TD align=3Dright><TT>1510.7388&nbsp;&nbsp;</TT></TD>
    <TD align=3Dright><TT>1509.7315&nbsp;&nbsp;</TT></TD>
    <TD align=3Dright><TT>1509.6835&nbsp;&nbsp;</TT></TD>
    <TD noWrap align=3Dright><TT>31.8&nbsp;</TT></TD>
    <TD align=3Dright><TT>312&nbsp;</TT></TD>
    <TD noWrap align=3Dright><TT>-&nbsp;</TT></TD>
    <TD align=3Dright><TT>326&nbsp;</TT></TD>
    <TD align=3Dright><TT>0&nbsp;&nbsp;</TT></TD>
    <TD noWrap align=3Dright><TT>---&nbsp;&nbsp;</TT></TD>
    <TD noWrap><TT>&nbsp;R.IEEELGSDAVYAGAS.-</TT></TD></TR>
  <TR>
    <TD align=3Dright>&nbsp;</TD>
    <TD align=3Dright><TT>1573.7322&nbsp;&nbsp;</TT></TD>
    <TD align=3Dright><TT>1572.7249&nbsp;&nbsp;</TT></TD>
    <TD align=3Dright><TT>1572.8359&nbsp;&nbsp;</TT></TD>
    <TD noWrap align=3Dright><TT>-70.55&nbsp;</TT></TD>
    <TD align=3Dright><TT>243&nbsp;</TT></TD>
    <TD noWrap align=3Dright><TT>-&nbsp;</TT></TD>
    <TD align=3Dright><TT>257&nbsp;</TT></TD>
    <TD align=3Dright><TT>0&nbsp;&nbsp;</TT></TD>
    <TD noWrap align=3Dright><TT>---&nbsp;&nbsp;</TT></TD>
    <TD noWrap><TT>&nbsp;K.VNQIGSVTESIEAVK.M</TT></TD></TR>
  <TR>
    <TD align=3Dright>&nbsp;</TD>
    <TD align=3Dright><TT>1900.7645&nbsp;&nbsp;</TT></TD>
    <TD align=3Dright><TT>1899.7572&nbsp;&nbsp;</TT></TD>
    <TD align=3Dright><TT>1899.8598&nbsp;&nbsp;</TT></TD>
    <TD noWrap align=3Dright><TT>-54.02&nbsp;</TT></TD>
    <TD align=3Dright><TT>152&nbsp;</TT></TD>
    <TD noWrap align=3Dright><TT>-&nbsp;</TT></TD>
    <TD align=3Dright><TT>167&nbsp;</TT></TD>
    <TD align=3Dright><TT>1&nbsp;&nbsp;</TT></TD>
    <TD noWrap align=3Dright><TT>---&nbsp;&nbsp;</TT></TD>
    <TD noWrap><TT>&nbsp;K.TYDLNFKEENNNGSQK.I</TT></TD></TR>
  <TR>
    <TD align=3Dright>&nbsp;</TD>
    <TD align=3Dright><TT>2003.9860&nbsp;&nbsp;</TT></TD>
    <TD align=3Dright><TT>2002.9787&nbsp;&nbsp;</TT></TD>
    <TD align=3Dright><TT>2003.0952&nbsp;&nbsp;</TT></TD>
    <TD noWrap align=3Dright><TT>-58.17&nbsp;</TT></TD>
    <TD align=3Dright><TT>38&nbsp;</TT></TD>
    <TD noWrap align=3Dright><TT>-&nbsp;</TT></TD>
    <TD align=3Dright><TT>57&nbsp;</TT></TD>
    <TD align=3Dright><TT>0&nbsp;&nbsp;</TT></TD>
    <TD noWrap align=3Dright><TT>---&nbsp;&nbsp;</TT></TD>
    <TD noWrap><TT>&nbsp;K.LVLPVPAFNVINGGSHAGNK.L</TT></TD></TR>
  <TR>
    <TD align=3Dright>&nbsp;</TD>
    <TD align=3Dright><TT>2003.9860&nbsp;&nbsp;</TT></TD>
    <TD align=3Dright><TT>2002.9787&nbsp;&nbsp;</TT></TD>
    <TD align=3Dright><TT>2003.0952&nbsp;&nbsp;</TT></TD>
    <TD noWrap align=3Dright><TT>-58.17&nbsp;</TT></TD>
    <TD align=3Dright><TT>38&nbsp;</TT></TD>
    <TD noWrap align=3Dright><TT>-&nbsp;</TT></TD>
    <TD align=3Dright><TT>57&nbsp;</TT></TD>
    <TD align=3Dright><TT>0&nbsp;&nbsp;</TT></TD>
    <TD noWrap align=3Dright><TT>114&nbsp;&nbsp;</TT></TD>
    <TD noWrap><TT>&nbsp;K.LVLPVPAFNVINGGSHAGNK.L</TT></TD></TR>
  <TR>
    <TD align=3Dright>&nbsp;</TD>
    <TD align=3Dright><TT>2323.9163&nbsp;&nbsp;</TT></TD>
    <TD align=3Dright><TT>2322.9090&nbsp;&nbsp;</TT></TD>
    <TD align=3Dright><TT>2323.0353&nbsp;&nbsp;</TT></TD>
    <TD noWrap align=3Dright><TT>-54.35&nbsp;</TT></TD>
    <TD align=3Dright><TT>95&nbsp;</TT></TD>
    <TD noWrap align=3Dright><TT>-&nbsp;</TT></TD>
    <TD align=3Dright><TT>116&nbsp;</TT></TD>
    <TD align=3Dright><TT>0&nbsp;&nbsp;</TT></TD>
    <TD noWrap align=3Dright><TT>---&nbsp;&nbsp;</TT></TD>
    <TD =
noWrap><TT>&nbsp;K.YGQDATNVGDEGGFAPNIQENK.E</TT></TD></TR></TBODY></TABLE=
>
<TABLE border=3D0 cellSpacing=3D0>
  <TBODY>
  <TR>
    <TD><TT>&nbsp;&nbsp;&nbsp;&nbsp;&nbsp;&nbsp;</TT></TD>
    <TD><TT><B>No match to: </B>734.3865, 823.0590, 825.0624, 841.0353,=20
      842.4567, 870.4943, 994.0730, 994.0730, 1036.0763, 1052.4897, =
1052.4897,=20
      1064.5052, 1071.4596, 1071.4596, 1087.4410, 1087.4410, 1109.5829,=20
      1109.5829, 1202.6158, 1208.5027, 1208.5027, 1258.4789, 1258.4789,=20
      1276.5692, 1325.6455, 1425.6205, 1536.7947, 1543.6781, 1790.8010,=20
      1790.8010, 1854.7969, 1854.7969, =
2027.7396</TT></TD></TR></TBODY></TABLE><BR>
<TABLE border=3D0 cellSpacing=3D0>
  <TBODY>
  <TR>
    <TD><TT><B><A name=3DHit26>26.</A>&nbsp;&nbsp;&nbsp;</B></TT></TD>
    <TD noWrap><TT><A=20
      =
href=3D"http://zxw-pc/mascot/cgi/protein_view.pl?file=3D../data/20121225/=
F002421.dat&amp;hit=3D26"=20
      =
target=3D_blank>gi|302764040</A>&nbsp;&nbsp;&nbsp;&nbsp;<B>Mass:</B>&nbsp=
;48117&nbsp;&nbsp;&nbsp;&nbsp;<B>Score:</B>&nbsp;162&nbsp;&nbsp;&nbsp;&nb=
sp;<B>Expect:</B>&nbsp;1.2e-010&nbsp;&nbsp;<B>Matches:</B>&nbsp;9</TT></T=
D></TR>
  <TR>
    <TD>&nbsp;</TD>
    <TD noWrap><TT>hypothetical protein SELMODRAFT_167539 [Selaginella=20
      moellendorffii]</TT></TD></TR></TBODY></TABLE>
<TABLE border=3D0 cellSpacing=3D0 cellPadding=3D0>
  <TBODY>
  <TR>
    <TD><TT>&nbsp;&nbsp;&nbsp;&nbsp;&nbsp;&nbsp;</TT></TD>
    <TD align=3Dright><TT><B>Observed&nbsp;&nbsp;</B></TT></TD>
    <TD noWrap align=3Dright><TT><B>Mr(expt)&nbsp;&nbsp;</B></TT></TD>
    <TD noWrap align=3Dright><TT><B>Mr(calc)&nbsp;&nbsp;</B></TT></TD>
    <TD align=3Dright><TT><B>&nbsp;ppm&nbsp;&nbsp;</B></TT></TD>
    <TD align=3Dright><TT><B>Start&nbsp;</B></TT></TD>
    <TD align=3Dright><TT><B>&nbsp;</B></TT></TD>
    <TD align=3Dright><TT><B>End&nbsp;</B></TT></TD>
    <TD align=3Dright><TT><B>Miss&nbsp;</B></TT></TD>
    <TD align=3Dright><TT><B>Ions&nbsp;</B></TT></TD>
    <TD><TT><B>&nbsp;Peptide</B></TT></TD></TR>
  <TR>
    <TD align=3Dright>&nbsp;</TD>
    <TD align=3Dright><TT>806.4086&nbsp;&nbsp;</TT></TD>
    <TD align=3Dright><TT>805.4014&nbsp;&nbsp;</TT></TD>
    <TD align=3Dright><TT>805.4446&nbsp;&nbsp;</TT></TD>
    <TD noWrap align=3Dright><TT>-53.71&nbsp;</TT></TD>
    <TD align=3Dright><TT>418&nbsp;</TT></TD>
    <TD noWrap align=3Dright><TT>-&nbsp;</TT></TD>
    <TD align=3Dright><TT>423&nbsp;</TT></TD>
    <TD align=3Dright><TT>0&nbsp;&nbsp;</TT></TD>
    <TD noWrap align=3Dright><TT>---&nbsp;&nbsp;</TT></TD>
    <TD noWrap><TT>&nbsp;K.YNQLLR.I</TT></TD></TR>
  <TR>
    <TD align=3Dright>&nbsp;</TD>
    <TD align=3Dright><TT>870.4943&nbsp;&nbsp;</TT></TD>
    <TD align=3Dright><TT>869.4870&nbsp;&nbsp;</TT></TD>
    <TD align=3Dright><TT>869.4971&nbsp;&nbsp;</TT></TD>
    <TD noWrap align=3Dright><TT>-11.51&nbsp;</TT></TD>
    <TD align=3Dright><TT>2&nbsp;</TT></TD>
    <TD noWrap align=3Dright><TT>-&nbsp;</TT></TD>
    <TD align=3Dright><TT>9&nbsp;</TT></TD>
    <TD align=3Dright><TT>0&nbsp;&nbsp;</TT></TD>
    <TD noWrap align=3Dright><TT>---&nbsp;&nbsp;</TT></TD>
    <TD noWrap><TT>&nbsp;M.APSIQQVK.A</TT></TD></TR>
  <TR>
    <TD align=3Dright>&nbsp;</TD>
    <TD align=3Dright><TT>1245.6260&nbsp;&nbsp;</TT></TD>
    <TD align=3Dright><TT>1244.6187&nbsp;&nbsp;</TT></TD>
    <TD align=3Dright><TT>1244.5721&nbsp;&nbsp;</TT></TD>
    <TD noWrap align=3Dright><TT>37.5&nbsp;</TT></TD>
    <TD align=3Dright><TT>373&nbsp;</TT></TD>
    <TD noWrap align=3Dright><TT>-&nbsp;</TT></TD>
    <TD align=3Dright><TT>383&nbsp;</TT></TD>
    <TD align=3Dright><TT>0&nbsp;&nbsp;</TT></TD>
    <TD noWrap align=3Dright><TT>---&nbsp;&nbsp;</TT></TD>
    <TD noWrap><TT>&nbsp;K.QAGWGVMTSHR.S + Oxidation (M)</TT></TD></TR>
  <TR>
    <TD align=3Dright>&nbsp;</TD>
    <TD align=3Dright><TT>1536.7947&nbsp;&nbsp;</TT></TD>
    <TD align=3Dright><TT>1535.7874&nbsp;&nbsp;</TT></TD>
    <TD align=3Dright><TT>1535.8824&nbsp;&nbsp;</TT></TD>
    <TD noWrap align=3Dright><TT>-61.81&nbsp;</TT></TD>
    <TD align=3Dright><TT>134&nbsp;</TT></TD>
    <TD noWrap align=3Dright><TT>-&nbsp;</TT></TD>
    <TD align=3Dright><TT>147&nbsp;</TT></TD>
    <TD align=3Dright><TT>0&nbsp;&nbsp;</TT></TD>
    <TD noWrap align=3Dright><TT>---&nbsp;&nbsp;</TT></TD>
    <TD noWrap><TT>&nbsp;K.IPLYLHIANLAGNK.K</TT></TD></TR>
  <TR>
    <TD align=3Dright>&nbsp;</TD>
    <TD align=3Dright><TT>1573.7322&nbsp;&nbsp;</TT></TD>
    <TD align=3Dright><TT>1572.7249&nbsp;&nbsp;</TT></TD>
    <TD align=3Dright><TT>1572.7831&nbsp;&nbsp;</TT></TD>
    <TD noWrap align=3Dright><TT>-36.99&nbsp;</TT></TD>
    <TD align=3Dright><TT>370&nbsp;</TT></TD>
    <TD noWrap align=3Dright><TT>-&nbsp;</TT></TD>
    <TD align=3Dright><TT>383&nbsp;</TT></TD>
    <TD align=3Dright><TT>1&nbsp;&nbsp;</TT></TD>
    <TD noWrap align=3Dright><TT>---&nbsp;&nbsp;</TT></TD>
    <TD noWrap><TT>&nbsp;K.LSKQAGWGVMTSHR.S + Oxidation =
(M)</TT></TD></TR>
  <TR>
    <TD align=3Dright>&nbsp;</TD>
    <TD align=3Dright><TT>1790.8010&nbsp;&nbsp;</TT></TD>
    <TD align=3Dright><TT>1789.7937&nbsp;&nbsp;</TT></TD>
    <TD align=3Dright><TT>1789.9210&nbsp;&nbsp;</TT></TD>
    <TD noWrap align=3Dright><TT>-71.11&nbsp;</TT></TD>
    <TD align=3Dright><TT>36&nbsp;</TT></TD>
    <TD noWrap align=3Dright><TT>-&nbsp;</TT></TD>
    <TD align=3Dright><TT>53&nbsp;</TT></TD>
    <TD align=3Dright><TT>0&nbsp;&nbsp;</TT></TD>
    <TD noWrap align=3Dright><TT>---&nbsp;&nbsp;</TT></TD>
    <TD noWrap><TT>&nbsp;R.AAVPSGASTGVYEALELR.D</TT></TD></TR>
  <TR>
    <TD align=3Dright>&nbsp;</TD>
    <TD align=3Dright><TT>1790.8010&nbsp;&nbsp;</TT></TD>
    <TD align=3Dright><TT>1789.7937&nbsp;&nbsp;</TT></TD>
    <TD align=3Dright><TT>1789.9210&nbsp;&nbsp;</TT></TD>
    <TD noWrap align=3Dright><TT>-71.11&nbsp;</TT></TD>
    <TD align=3Dright><TT>36&nbsp;</TT></TD>
    <TD noWrap align=3Dright><TT>-&nbsp;</TT></TD>
    <TD align=3Dright><TT>53&nbsp;</TT></TD>
    <TD align=3Dright><TT>0&nbsp;&nbsp;</TT></TD>
    <TD noWrap align=3Dright><TT>---&nbsp;&nbsp;</TT></TD>
    <TD noWrap><TT>&nbsp;R.AAVPSGASTGVYEALELR.D</TT></TD></TR>
  <TR>
    <TD align=3Dright>&nbsp;</TD>
    <TD align=3Dright><TT>2003.9860&nbsp;&nbsp;</TT></TD>
    <TD align=3Dright><TT>2002.9787&nbsp;&nbsp;</TT></TD>
    <TD align=3Dright><TT>2003.0952&nbsp;&nbsp;</TT></TD>
    <TD noWrap align=3Dright><TT>-58.17&nbsp;</TT></TD>
    <TD align=3Dright><TT>149&nbsp;</TT></TD>
    <TD noWrap align=3Dright><TT>-&nbsp;</TT></TD>
    <TD align=3Dright><TT>168&nbsp;</TT></TD>
    <TD align=3Dright><TT>0&nbsp;&nbsp;</TT></TD>
    <TD noWrap align=3Dright><TT>---&nbsp;&nbsp;</TT></TD>
    <TD noWrap><TT>&nbsp;K.LVLPVPAFNVINGGSHAGNK.L</TT></TD></TR>
  <TR>
    <TD align=3Dright>&nbsp;</TD>
    <TD align=3Dright><TT>2003.9860&nbsp;&nbsp;</TT></TD>
    <TD align=3Dright><TT>2002.9787&nbsp;&nbsp;</TT></TD>
    <TD align=3Dright><TT>2003.0952&nbsp;&nbsp;</TT></TD>
    <TD noWrap align=3Dright><TT>-58.17&nbsp;</TT></TD>
    <TD align=3Dright><TT>149&nbsp;</TT></TD>
    <TD noWrap align=3Dright><TT>-&nbsp;</TT></TD>
    <TD align=3Dright><TT>168&nbsp;</TT></TD>
    <TD align=3Dright><TT>0&nbsp;&nbsp;</TT></TD>
    <TD noWrap align=3Dright><TT>114&nbsp;&nbsp;</TT></TD>
    <TD =
noWrap><TT>&nbsp;K.LVLPVPAFNVINGGSHAGNK.L</TT></TD></TR></TBODY></TABLE>
<TABLE border=3D0 cellSpacing=3D0>
  <TBODY>
  <TR>
    <TD><TT>&nbsp;&nbsp;&nbsp;&nbsp;&nbsp;&nbsp;</TT></TD>
    <TD><TT><B>No match to: </B>734.3865, 823.0590, 825.0624, 841.0353,=20
      842.4567, 994.0730, 994.0730, 1036.0763, 1052.4897, 1052.4897, =
1064.5052,=20
      1071.4596, 1071.4596, 1087.4410, 1087.4410, 1109.5829, 1109.5829,=20
      1202.6158, 1208.5027, 1208.5027, 1258.4789, 1258.4789, 1276.5692,=20
      1325.6455, 1425.6205, 1510.7388, 1543.6781, 1854.7969, 1854.7969,=20
      1900.7645, 2027.7396, 2323.9163</TT></TD></TR></TBODY></TABLE><BR>
<TABLE border=3D0 cellSpacing=3D0>
  <TBODY>
  <TR>
    <TD><TT><B><A name=3DHit27>27.</A>&nbsp;&nbsp;&nbsp;</B></TT></TD>
    <TD noWrap><TT><A=20
      =
href=3D"http://zxw-pc/mascot/cgi/protein_view.pl?file=3D../data/20121225/=
F002421.dat&amp;hit=3D27"=20
      =
target=3D_blank>gi|300166255</A>&nbsp;&nbsp;&nbsp;&nbsp;<B>Mass:</B>&nbsp=
;48117&nbsp;&nbsp;&nbsp;&nbsp;<B>Score:</B>&nbsp;162&nbsp;&nbsp;&nbsp;&nb=
sp;<B>Expect:</B>&nbsp;1.2e-010&nbsp;&nbsp;<B>Matches:</B>&nbsp;9</TT></T=
D></TR>
  <TR>
    <TD>&nbsp;</TD>
    <TD noWrap><TT>hypothetical protein SELMODRAFT_167539 [Selaginella=20
      moellendorffii]</TT></TD></TR></TBODY></TABLE>
<TABLE border=3D0 cellSpacing=3D0 cellPadding=3D0>
  <TBODY>
  <TR>
    <TD><TT>&nbsp;&nbsp;&nbsp;&nbsp;&nbsp;&nbsp;</TT></TD>
    <TD align=3Dright><TT><B>Observed&nbsp;&nbsp;</B></TT></TD>
    <TD noWrap align=3Dright><TT><B>Mr(expt)&nbsp;&nbsp;</B></TT></TD>
    <TD noWrap align=3Dright><TT><B>Mr(calc)&nbsp;&nbsp;</B></TT></TD>
    <TD align=3Dright><TT><B>&nbsp;ppm&nbsp;&nbsp;</B></TT></TD>
    <TD align=3Dright><TT><B>Start&nbsp;</B></TT></TD>
    <TD align=3Dright><TT><B>&nbsp;</B></TT></TD>
    <TD align=3Dright><TT><B>End&nbsp;</B></TT></TD>
    <TD align=3Dright><TT><B>Miss&nbsp;</B></TT></TD>
    <TD align=3Dright><TT><B>Ions&nbsp;</B></TT></TD>
    <TD><TT><B>&nbsp;Peptide</B></TT></TD></TR>
  <TR>
    <TD align=3Dright>&nbsp;</TD>
    <TD align=3Dright><TT>806.4086&nbsp;&nbsp;</TT></TD>
    <TD align=3Dright><TT>805.4014&nbsp;&nbsp;</TT></TD>
    <TD align=3Dright><TT>805.4446&nbsp;&nbsp;</TT></TD>
    <TD noWrap align=3Dright><TT>-53.71&nbsp;</TT></TD>
    <TD align=3Dright><TT>418&nbsp;</TT></TD>
    <TD noWrap align=3Dright><TT>-&nbsp;</TT></TD>
    <TD align=3Dright><TT>423&nbsp;</TT></TD>
    <TD align=3Dright><TT>0&nbsp;&nbsp;</TT></TD>
    <TD noWrap align=3Dright><TT>---&nbsp;&nbsp;</TT></TD>
    <TD noWrap><TT>&nbsp;K.YNQLLR.I</TT></TD></TR>
  <TR>
    <TD align=3Dright>&nbsp;</TD>
    <TD align=3Dright><TT>870.4943&nbsp;&nbsp;</TT></TD>
    <TD align=3Dright><TT>869.4870&nbsp;&nbsp;</TT></TD>
    <TD align=3Dright><TT>869.4971&nbsp;&nbsp;</TT></TD>
    <TD noWrap align=3Dright><TT>-11.51&nbsp;</TT></TD>
    <TD align=3Dright><TT>2&nbsp;</TT></TD>
    <TD noWrap align=3Dright><TT>-&nbsp;</TT></TD>
    <TD align=3Dright><TT>9&nbsp;</TT></TD>
    <TD align=3Dright><TT>0&nbsp;&nbsp;</TT></TD>
    <TD noWrap align=3Dright><TT>---&nbsp;&nbsp;</TT></TD>
    <TD noWrap><TT>&nbsp;M.APSIQQVK.A</TT></TD></TR>
  <TR>
    <TD align=3Dright>&nbsp;</TD>
    <TD align=3Dright><TT>1245.6260&nbsp;&nbsp;</TT></TD>
    <TD align=3Dright><TT>1244.6187&nbsp;&nbsp;</TT></TD>
    <TD align=3Dright><TT>1244.5721&nbsp;&nbsp;</TT></TD>
    <TD noWrap align=3Dright><TT>37.5&nbsp;</TT></TD>
    <TD align=3Dright><TT>373&nbsp;</TT></TD>
    <TD noWrap align=3Dright><TT>-&nbsp;</TT></TD>
    <TD align=3Dright><TT>383&nbsp;</TT></TD>
    <TD align=3Dright><TT>0&nbsp;&nbsp;</TT></TD>
    <TD noWrap align=3Dright><TT>---&nbsp;&nbsp;</TT></TD>
    <TD noWrap><TT>&nbsp;K.QAGWGVMTSHR.S + Oxidation (M)</TT></TD></TR>
  <TR>
    <TD align=3Dright>&nbsp;</TD>
    <TD align=3Dright><TT>1536.7947&nbsp;&nbsp;</TT></TD>
    <TD align=3Dright><TT>1535.7874&nbsp;&nbsp;</TT></TD>
    <TD align=3Dright><TT>1535.8824&nbsp;&nbsp;</TT></TD>
    <TD noWrap align=3Dright><TT>-61.81&nbsp;</TT></TD>
    <TD align=3Dright><TT>134&nbsp;</TT></TD>
    <TD noWrap align=3Dright><TT>-&nbsp;</TT></TD>
    <TD align=3Dright><TT>147&nbsp;</TT></TD>
    <TD align=3Dright><TT>0&nbsp;&nbsp;</TT></TD>
    <TD noWrap align=3Dright><TT>---&nbsp;&nbsp;</TT></TD>
    <TD noWrap><TT>&nbsp;K.IPLYLHIANLAGNK.K</TT></TD></TR>
  <TR>
    <TD align=3Dright>&nbsp;</TD>
    <TD align=3Dright><TT>1573.7322&nbsp;&nbsp;</TT></TD>
    <TD align=3Dright><TT>1572.7249&nbsp;&nbsp;</TT></TD>
    <TD align=3Dright><TT>1572.7831&nbsp;&nbsp;</TT></TD>
    <TD noWrap align=3Dright><TT>-36.99&nbsp;</TT></TD>
    <TD align=3Dright><TT>370&nbsp;</TT></TD>
    <TD noWrap align=3Dright><TT>-&nbsp;</TT></TD>
    <TD align=3Dright><TT>383&nbsp;</TT></TD>
    <TD align=3Dright><TT>1&nbsp;&nbsp;</TT></TD>
    <TD noWrap align=3Dright><TT>---&nbsp;&nbsp;</TT></TD>
    <TD noWrap><TT>&nbsp;K.LSKQAGWGVMTSHR.S + Oxidation =
(M)</TT></TD></TR>
  <TR>
    <TD align=3Dright>&nbsp;</TD>
    <TD align=3Dright><TT>1790.8010&nbsp;&nbsp;</TT></TD>
    <TD align=3Dright><TT>1789.7937&nbsp;&nbsp;</TT></TD>
    <TD align=3Dright><TT>1789.9210&nbsp;&nbsp;</TT></TD>
    <TD noWrap align=3Dright><TT>-71.11&nbsp;</TT></TD>
    <TD align=3Dright><TT>36&nbsp;</TT></TD>
    <TD noWrap align=3Dright><TT>-&nbsp;</TT></TD>
    <TD align=3Dright><TT>53&nbsp;</TT></TD>
    <TD align=3Dright><TT>0&nbsp;&nbsp;</TT></TD>
    <TD noWrap align=3Dright><TT>---&nbsp;&nbsp;</TT></TD>
    <TD noWrap><TT>&nbsp;R.AAVPSGASTGVYEALELR.D</TT></TD></TR>
  <TR>
    <TD align=3Dright>&nbsp;</TD>
    <TD align=3Dright><TT>1790.8010&nbsp;&nbsp;</TT></TD>
    <TD align=3Dright><TT>1789.7937&nbsp;&nbsp;</TT></TD>
    <TD align=3Dright><TT>1789.9210&nbsp;&nbsp;</TT></TD>
    <TD noWrap align=3Dright><TT>-71.11&nbsp;</TT></TD>
    <TD align=3Dright><TT>36&nbsp;</TT></TD>
    <TD noWrap align=3Dright><TT>-&nbsp;</TT></TD>
    <TD align=3Dright><TT>53&nbsp;</TT></TD>
    <TD align=3Dright><TT>0&nbsp;&nbsp;</TT></TD>
    <TD noWrap align=3Dright><TT>---&nbsp;&nbsp;</TT></TD>
    <TD noWrap><TT>&nbsp;R.AAVPSGASTGVYEALELR.D</TT></TD></TR>
  <TR>
    <TD align=3Dright>&nbsp;</TD>
    <TD align=3Dright><TT>2003.9860&nbsp;&nbsp;</TT></TD>
    <TD align=3Dright><TT>2002.9787&nbsp;&nbsp;</TT></TD>
    <TD align=3Dright><TT>2003.0952&nbsp;&nbsp;</TT></TD>
    <TD noWrap align=3Dright><TT>-58.17&nbsp;</TT></TD>
    <TD align=3Dright><TT>149&nbsp;</TT></TD>
    <TD noWrap align=3Dright><TT>-&nbsp;</TT></TD>
    <TD align=3Dright><TT>168&nbsp;</TT></TD>
    <TD align=3Dright><TT>0&nbsp;&nbsp;</TT></TD>
    <TD noWrap align=3Dright><TT>---&nbsp;&nbsp;</TT></TD>
    <TD noWrap><TT>&nbsp;K.LVLPVPAFNVINGGSHAGNK.L</TT></TD></TR>
  <TR>
    <TD align=3Dright>&nbsp;</TD>
    <TD align=3Dright><TT>2003.9860&nbsp;&nbsp;</TT></TD>
    <TD align=3Dright><TT>2002.9787&nbsp;&nbsp;</TT></TD>
    <TD align=3Dright><TT>2003.0952&nbsp;&nbsp;</TT></TD>
    <TD noWrap align=3Dright><TT>-58.17&nbsp;</TT></TD>
    <TD align=3Dright><TT>149&nbsp;</TT></TD>
    <TD noWrap align=3Dright><TT>-&nbsp;</TT></TD>
    <TD align=3Dright><TT>168&nbsp;</TT></TD>
    <TD align=3Dright><TT>0&nbsp;&nbsp;</TT></TD>
    <TD noWrap align=3Dright><TT>114&nbsp;&nbsp;</TT></TD>
    <TD =
noWrap><TT>&nbsp;K.LVLPVPAFNVINGGSHAGNK.L</TT></TD></TR></TBODY></TABLE>
<TABLE border=3D0 cellSpacing=3D0>
  <TBODY>
  <TR>
    <TD><TT>&nbsp;&nbsp;&nbsp;&nbsp;&nbsp;&nbsp;</TT></TD>
    <TD><TT><B>No match to: </B>734.3865, 823.0590, 825.0624, 841.0353,=20
      842.4567, 994.0730, 994.0730, 1036.0763, 1052.4897, 1052.4897, =
1064.5052,=20
      1071.4596, 1071.4596, 1087.4410, 1087.4410, 1109.5829, 1109.5829,=20
      1202.6158, 1208.5027, 1208.5027, 1258.4789, 1258.4789, 1276.5692,=20
      1325.6455, 1425.6205, 1510.7388, 1543.6781, 1854.7969, 1854.7969,=20
      1900.7645, 2027.7396, 2323.9163</TT></TD></TR></TBODY></TABLE><BR>
<TABLE border=3D0 cellSpacing=3D0>
  <TBODY>
  <TR>
    <TD><TT><B><A name=3DHit28>28.</A>&nbsp;&nbsp;&nbsp;</B></TT></TD>
    <TD noWrap><TT><A=20
      =
href=3D"http://zxw-pc/mascot/cgi/protein_view.pl?file=3D../data/20121225/=
F002421.dat&amp;hit=3D28"=20
      =
target=3D_blank>gi|238814974</A>&nbsp;&nbsp;&nbsp;&nbsp;<B>Mass:</B>&nbsp=
;47798&nbsp;&nbsp;&nbsp;&nbsp;<B>Score:</B>&nbsp;154&nbsp;&nbsp;&nbsp;&nb=
sp;<B>Expect:</B>&nbsp;7.4e-010&nbsp;&nbsp;<B>Matches:</B>&nbsp;8</TT></T=
D></TR>
  <TR>
    <TD>&nbsp;</TD>
    <TD noWrap><TT>enolase [Nicotiana =
tabacum]</TT></TD></TR></TBODY></TABLE>
<TABLE border=3D0 cellSpacing=3D0 cellPadding=3D0>
  <TBODY>
  <TR>
    <TD><TT>&nbsp;&nbsp;&nbsp;&nbsp;&nbsp;&nbsp;</TT></TD>
    <TD align=3Dright><TT><B>Observed&nbsp;&nbsp;</B></TT></TD>
    <TD noWrap align=3Dright><TT><B>Mr(expt)&nbsp;&nbsp;</B></TT></TD>
    <TD noWrap align=3Dright><TT><B>Mr(calc)&nbsp;&nbsp;</B></TT></TD>
    <TD align=3Dright><TT><B>&nbsp;ppm&nbsp;&nbsp;</B></TT></TD>
    <TD align=3Dright><TT><B>Start&nbsp;</B></TT></TD>
    <TD align=3Dright><TT><B>&nbsp;</B></TT></TD>
    <TD align=3Dright><TT><B>End&nbsp;</B></TT></TD>
    <TD align=3Dright><TT><B>Miss&nbsp;</B></TT></TD>
    <TD align=3Dright><TT><B>Ions&nbsp;</B></TT></TD>
    <TD><TT><B>&nbsp;Peptide</B></TT></TD></TR>
  <TR>
    <TD align=3Dright>&nbsp;</TD>
    <TD align=3Dright><TT>806.4086&nbsp;&nbsp;</TT></TD>
    <TD align=3Dright><TT>805.4014&nbsp;&nbsp;</TT></TD>
    <TD align=3Dright><TT>805.4446&nbsp;&nbsp;</TT></TD>
    <TD noWrap align=3Dright><TT>-53.71&nbsp;</TT></TD>
    <TD align=3Dright><TT>416&nbsp;</TT></TD>
    <TD noWrap align=3Dright><TT>-&nbsp;</TT></TD>
    <TD align=3Dright><TT>421&nbsp;</TT></TD>
    <TD align=3Dright><TT>0&nbsp;&nbsp;</TT></TD>
    <TD noWrap align=3Dright><TT>---&nbsp;&nbsp;</TT></TD>
    <TD noWrap><TT>&nbsp;K.YNQLLR.I</TT></TD></TR>
  <TR>
    <TD align=3Dright>&nbsp;</TD>
    <TD align=3Dright><TT>1245.6260&nbsp;&nbsp;</TT></TD>
    <TD align=3Dright><TT>1244.6187&nbsp;&nbsp;</TT></TD>
    <TD align=3Dright><TT>1244.5721&nbsp;&nbsp;</TT></TD>
    <TD noWrap align=3Dright><TT>37.5&nbsp;</TT></TD>
    <TD align=3Dright><TT>371&nbsp;</TT></TD>
    <TD noWrap align=3Dright><TT>-&nbsp;</TT></TD>
    <TD align=3Dright><TT>381&nbsp;</TT></TD>
    <TD align=3Dright><TT>0&nbsp;&nbsp;</TT></TD>
    <TD noWrap align=3Dright><TT>---&nbsp;&nbsp;</TT></TD>
    <TD noWrap><TT>&nbsp;K.QAGWGVMTSHR.S + Oxidation (M)</TT></TD></TR>
  <TR>
    <TD align=3Dright>&nbsp;</TD>
    <TD align=3Dright><TT>1573.7322&nbsp;&nbsp;</TT></TD>
    <TD align=3Dright><TT>1572.7249&nbsp;&nbsp;</TT></TD>
    <TD align=3Dright><TT>1572.8359&nbsp;&nbsp;</TT></TD>
    <TD noWrap align=3Dright><TT>-70.55&nbsp;</TT></TD>
    <TD align=3Dright><TT>353&nbsp;</TT></TD>
    <TD noWrap align=3Dright><TT>-&nbsp;</TT></TD>
    <TD align=3Dright><TT>367&nbsp;</TT></TD>
    <TD align=3Dright><TT>0&nbsp;&nbsp;</TT></TD>
    <TD noWrap align=3Dright><TT>---&nbsp;&nbsp;</TT></TD>
    <TD noWrap><TT>&nbsp;K.VNQIGSVTESIEAVK.M</TT></TD></TR>
  <TR>
    <TD align=3Dright>&nbsp;</TD>
    <TD align=3Dright><TT>1854.7969&nbsp;&nbsp;</TT></TD>
    <TD align=3Dright><TT>1853.7896&nbsp;&nbsp;</TT></TD>
    <TD align=3Dright><TT>1853.9233&nbsp;&nbsp;</TT></TD>
    <TD noWrap align=3Dright><TT>-72.13&nbsp;</TT></TD>
    <TD align=3Dright><TT>245&nbsp;</TT></TD>
    <TD noWrap align=3Dright><TT>-&nbsp;</TT></TD>
    <TD align=3Dright><TT>261&nbsp;</TT></TD>
    <TD align=3Dright><TT>0&nbsp;&nbsp;</TT></TD>
    <TD noWrap align=3Dright><TT>---&nbsp;&nbsp;</TT></TD>
    <TD noWrap><TT>&nbsp;K.VVIGMDVAASEFFLNDK.S</TT></TD></TR>
  <TR>
    <TD align=3Dright>&nbsp;</TD>
    <TD align=3Dright><TT>1854.7969&nbsp;&nbsp;</TT></TD>
    <TD align=3Dright><TT>1853.7896&nbsp;&nbsp;</TT></TD>
    <TD align=3Dright><TT>1853.9233&nbsp;&nbsp;</TT></TD>
    <TD noWrap align=3Dright><TT>-72.13&nbsp;</TT></TD>
    <TD align=3Dright><TT>245&nbsp;</TT></TD>
    <TD noWrap align=3Dright><TT>-&nbsp;</TT></TD>
    <TD align=3Dright><TT>261&nbsp;</TT></TD>
    <TD align=3Dright><TT>0&nbsp;&nbsp;</TT></TD>
    <TD noWrap align=3Dright><TT>---&nbsp;&nbsp;</TT></TD>
    <TD noWrap><TT>&nbsp;K.VVIGMDVAASEFFLNDK.S</TT></TD></TR>
  <TR>
    <TD align=3Dright>&nbsp;</TD>
    <TD align=3Dright><TT>2003.9860&nbsp;&nbsp;</TT></TD>
    <TD align=3Dright><TT>2002.9787&nbsp;&nbsp;</TT></TD>
    <TD align=3Dright><TT>2003.0952&nbsp;&nbsp;</TT></TD>
    <TD noWrap align=3Dright><TT>-58.17&nbsp;</TT></TD>
    <TD align=3Dright><TT>148&nbsp;</TT></TD>
    <TD noWrap align=3Dright><TT>-&nbsp;</TT></TD>
    <TD align=3Dright><TT>167&nbsp;</TT></TD>
    <TD align=3Dright><TT>0&nbsp;&nbsp;</TT></TD>
    <TD noWrap align=3Dright><TT>---&nbsp;&nbsp;</TT></TD>
    <TD noWrap><TT>&nbsp;K.LVLPVPAFNVINGGSHAGNK.L</TT></TD></TR>
  <TR>
    <TD align=3Dright>&nbsp;</TD>
    <TD align=3Dright><TT>2003.9860&nbsp;&nbsp;</TT></TD>
    <TD align=3Dright><TT>2002.9787&nbsp;&nbsp;</TT></TD>
    <TD align=3Dright><TT>2003.0952&nbsp;&nbsp;</TT></TD>
    <TD noWrap align=3Dright><TT>-58.17&nbsp;</TT></TD>
    <TD align=3Dright><TT>148&nbsp;</TT></TD>
    <TD noWrap align=3Dright><TT>-&nbsp;</TT></TD>
    <TD align=3Dright><TT>167&nbsp;</TT></TD>
    <TD align=3Dright><TT>0&nbsp;&nbsp;</TT></TD>
    <TD noWrap align=3Dright><TT>114&nbsp;&nbsp;</TT></TD>
    <TD noWrap><TT>&nbsp;K.LVLPVPAFNVINGGSHAGNK.L</TT></TD></TR>
  <TR>
    <TD align=3Dright>&nbsp;</TD>
    <TD align=3Dright><TT>2323.9163&nbsp;&nbsp;</TT></TD>
    <TD align=3Dright><TT>2322.9090&nbsp;&nbsp;</TT></TD>
    <TD align=3Dright><TT>2323.0353&nbsp;&nbsp;</TT></TD>
    <TD noWrap align=3Dright><TT>-54.35&nbsp;</TT></TD>
    <TD align=3Dright><TT>205&nbsp;</TT></TD>
    <TD noWrap align=3Dright><TT>-&nbsp;</TT></TD>
    <TD align=3Dright><TT>226&nbsp;</TT></TD>
    <TD align=3Dright><TT>0&nbsp;&nbsp;</TT></TD>
    <TD noWrap align=3Dright><TT>---&nbsp;&nbsp;</TT></TD>
    <TD =
noWrap><TT>&nbsp;K.YGQDATNVGDEGGFAPNIQENK.E</TT></TD></TR></TBODY></TABLE=
>
<TABLE border=3D0 cellSpacing=3D0>
  <TBODY>
  <TR>
    <TD><TT>&nbsp;&nbsp;&nbsp;&nbsp;&nbsp;&nbsp;</TT></TD>
    <TD><TT><B>No match to: </B>734.3865, 823.0590, 825.0624, 841.0353,=20
      842.4567, 870.4943, 994.0730, 994.0730, 1036.0763, 1052.4897, =
1052.4897,=20
      1064.5052, 1071.4596, 1071.4596, 1087.4410, 1087.4410, 1109.5829,=20
      1109.5829, 1202.6158, 1208.5027, 1208.5027, 1258.4789, 1258.4789,=20
      1276.5692, 1325.6455, 1425.6205, 1510.7388, 1536.7947, 1543.6781,=20
      1790.8010, 1790.8010, 1900.7645, =
2027.7396</TT></TD></TR></TBODY></TABLE><BR>
<TABLE border=3D0 cellSpacing=3D0>
  <TBODY>
  <TR>
    <TD><TT><B><A name=3DHit29>29.</A>&nbsp;&nbsp;&nbsp;</B></TT></TD>
    <TD noWrap><TT><A=20
      =
href=3D"http://zxw-pc/mascot/cgi/protein_view.pl?file=3D../data/20121225/=
F002421.dat&amp;hit=3D29"=20
      =
target=3D_blank>gi|330254171</A>&nbsp;&nbsp;&nbsp;&nbsp;<B>Mass:</B>&nbsp=
;47689&nbsp;&nbsp;&nbsp;&nbsp;<B>Score:</B>&nbsp;153&nbsp;&nbsp;&nbsp;&nb=
sp;<B>Expect:</B>&nbsp;9.3e-010&nbsp;&nbsp;<B>Matches:</B>&nbsp;7</TT></T=
D></TR>
  <TR>
    <TD>&nbsp;</TD>
    <TD noWrap><TT>bifunctional enolase 2/transcriptional activator=20
      [Arabidopsis thaliana]</TT></TD></TR></TBODY></TABLE>
<TABLE border=3D0 cellSpacing=3D0 cellPadding=3D0>
  <TBODY>
  <TR>
    <TD><TT>&nbsp;&nbsp;&nbsp;&nbsp;&nbsp;&nbsp;</TT></TD>
    <TD align=3Dright><TT><B>Observed&nbsp;&nbsp;</B></TT></TD>
    <TD noWrap align=3Dright><TT><B>Mr(expt)&nbsp;&nbsp;</B></TT></TD>
    <TD noWrap align=3Dright><TT><B>Mr(calc)&nbsp;&nbsp;</B></TT></TD>
    <TD align=3Dright><TT><B>&nbsp;ppm&nbsp;&nbsp;</B></TT></TD>
    <TD align=3Dright><TT><B>Start&nbsp;</B></TT></TD>
    <TD align=3Dright><TT><B>&nbsp;</B></TT></TD>
    <TD align=3Dright><TT><B>End&nbsp;</B></TT></TD>
    <TD align=3Dright><TT><B>Miss&nbsp;</B></TT></TD>
    <TD align=3Dright><TT><B>Ions&nbsp;</B></TT></TD>
    <TD><TT><B>&nbsp;Peptide</B></TT></TD></TR>
  <TR>
    <TD align=3Dright>&nbsp;</TD>
    <TD align=3Dright><TT>806.4086&nbsp;&nbsp;</TT></TD>
    <TD align=3Dright><TT>805.4014&nbsp;&nbsp;</TT></TD>
    <TD align=3Dright><TT>805.4446&nbsp;&nbsp;</TT></TD>
    <TD noWrap align=3Dright><TT>-53.71&nbsp;</TT></TD>
    <TD align=3Dright><TT>416&nbsp;</TT></TD>
    <TD noWrap align=3Dright><TT>-&nbsp;</TT></TD>
    <TD align=3Dright><TT>421&nbsp;</TT></TD>
    <TD align=3Dright><TT>0&nbsp;&nbsp;</TT></TD>
    <TD noWrap align=3Dright><TT>---&nbsp;&nbsp;</TT></TD>
    <TD noWrap><TT>&nbsp;K.YNQLLR.I</TT></TD></TR>
  <TR>
    <TD align=3Dright>&nbsp;</TD>
    <TD align=3Dright><TT>1245.6260&nbsp;&nbsp;</TT></TD>
    <TD align=3Dright><TT>1244.6187&nbsp;&nbsp;</TT></TD>
    <TD align=3Dright><TT>1244.6084&nbsp;&nbsp;</TT></TD>
    <TD noWrap align=3Dright><TT>8.27&nbsp;</TT></TD>
    <TD align=3Dright><TT>371&nbsp;</TT></TD>
    <TD noWrap align=3Dright><TT>-&nbsp;</TT></TD>
    <TD align=3Dright><TT>381&nbsp;</TT></TD>
    <TD align=3Dright><TT>1&nbsp;&nbsp;</TT></TD>
    <TD noWrap align=3Dright><TT>---&nbsp;&nbsp;</TT></TD>
    <TD noWrap><TT>&nbsp;K.KAGWGVMTSHR.S + Oxidation (M)</TT></TD></TR>
  <TR>
    <TD align=3Dright>&nbsp;</TD>
    <TD align=3Dright><TT>1573.7322&nbsp;&nbsp;</TT></TD>
    <TD align=3Dright><TT>1572.7249&nbsp;&nbsp;</TT></TD>
    <TD align=3Dright><TT>1572.8359&nbsp;&nbsp;</TT></TD>
    <TD noWrap align=3Dright><TT>-70.55&nbsp;</TT></TD>
    <TD align=3Dright><TT>353&nbsp;</TT></TD>
    <TD noWrap align=3Dright><TT>-&nbsp;</TT></TD>
    <TD align=3Dright><TT>367&nbsp;</TT></TD>
    <TD align=3Dright><TT>0&nbsp;&nbsp;</TT></TD>
    <TD noWrap align=3Dright><TT>---&nbsp;&nbsp;</TT></TD>
    <TD noWrap><TT>&nbsp;K.VNQIGSVTESIEAVK.M</TT></TD></TR>
  <TR>
    <TD align=3Dright>&nbsp;</TD>
    <TD align=3Dright><TT>1900.7645&nbsp;&nbsp;</TT></TD>
    <TD align=3Dright><TT>1899.7572&nbsp;&nbsp;</TT></TD>
    <TD align=3Dright><TT>1899.8598&nbsp;&nbsp;</TT></TD>
    <TD noWrap align=3Dright><TT>-54.02&nbsp;</TT></TD>
    <TD align=3Dright><TT>262&nbsp;</TT></TD>
    <TD noWrap align=3Dright><TT>-&nbsp;</TT></TD>
    <TD align=3Dright><TT>277&nbsp;</TT></TD>
    <TD align=3Dright><TT>1&nbsp;&nbsp;</TT></TD>
    <TD noWrap align=3Dright><TT>---&nbsp;&nbsp;</TT></TD>
    <TD noWrap><TT>&nbsp;K.TYDLNFKEENNNGSQK.I</TT></TD></TR>
  <TR>
    <TD align=3Dright>&nbsp;</TD>
    <TD align=3Dright><TT>2003.9860&nbsp;&nbsp;</TT></TD>
    <TD align=3Dright><TT>2002.9787&nbsp;&nbsp;</TT></TD>
    <TD align=3Dright><TT>2003.0952&nbsp;&nbsp;</TT></TD>
    <TD noWrap align=3Dright><TT>-58.17&nbsp;</TT></TD>
    <TD align=3Dright><TT>148&nbsp;</TT></TD>
    <TD noWrap align=3Dright><TT>-&nbsp;</TT></TD>
    <TD align=3Dright><TT>167&nbsp;</TT></TD>
    <TD align=3Dright><TT>0&nbsp;&nbsp;</TT></TD>
    <TD noWrap align=3Dright><TT>---&nbsp;&nbsp;</TT></TD>
    <TD noWrap><TT>&nbsp;K.IVLPVPAFNVINGGSHAGNK.L</TT></TD></TR>
  <TR>
    <TD align=3Dright>&nbsp;</TD>
    <TD align=3Dright><TT>2003.9860&nbsp;&nbsp;</TT></TD>
    <TD align=3Dright><TT>2002.9787&nbsp;&nbsp;</TT></TD>
    <TD align=3Dright><TT>2003.0952&nbsp;&nbsp;</TT></TD>
    <TD noWrap align=3Dright><TT>-58.17&nbsp;</TT></TD>
    <TD align=3Dright><TT>148&nbsp;</TT></TD>
    <TD noWrap align=3Dright><TT>-&nbsp;</TT></TD>
    <TD align=3Dright><TT>167&nbsp;</TT></TD>
    <TD align=3Dright><TT>0&nbsp;&nbsp;</TT></TD>
    <TD noWrap align=3Dright><TT>114&nbsp;&nbsp;</TT></TD>
    <TD noWrap><TT>&nbsp;K.IVLPVPAFNVINGGSHAGNK.L</TT></TD></TR>
  <TR>
    <TD align=3Dright>&nbsp;</TD>
    <TD align=3Dright><TT>2323.9163&nbsp;&nbsp;</TT></TD>
    <TD align=3Dright><TT>2322.9090&nbsp;&nbsp;</TT></TD>
    <TD align=3Dright><TT>2323.0353&nbsp;&nbsp;</TT></TD>
    <TD noWrap align=3Dright><TT>-54.35&nbsp;</TT></TD>
    <TD align=3Dright><TT>205&nbsp;</TT></TD>
    <TD noWrap align=3Dright><TT>-&nbsp;</TT></TD>
    <TD align=3Dright><TT>226&nbsp;</TT></TD>
    <TD align=3Dright><TT>0&nbsp;&nbsp;</TT></TD>
    <TD noWrap align=3Dright><TT>---&nbsp;&nbsp;</TT></TD>
    <TD =
noWrap><TT>&nbsp;K.YGQDATNVGDEGGFAPNIQENK.E</TT></TD></TR></TBODY></TABLE=
>
<TABLE border=3D0 cellSpacing=3D0>
  <TBODY>
  <TR>
    <TD><TT>&nbsp;&nbsp;&nbsp;&nbsp;&nbsp;&nbsp;</TT></TD>
    <TD><TT><B>No match to: </B>734.3865, 823.0590, 825.0624, 841.0353,=20
      842.4567, 870.4943, 994.0730, 994.0730, 1036.0763, 1052.4897, =
1052.4897,=20
      1064.5052, 1071.4596, 1071.4596, 1087.4410, 1087.4410, 1109.5829,=20
      1109.5829, 1202.6158, 1208.5027, 1208.5027, 1258.4789, 1258.4789,=20
      1276.5692, 1325.6455, 1425.6205, 1510.7388, 1536.7947, 1543.6781,=20
      1790.8010, 1790.8010, 1854.7969, 1854.7969,=20
2027.7396</TT></TD></TR></TBODY></TABLE><BR>
<TABLE border=3D0 cellSpacing=3D0>
  <TBODY>
  <TR>
    <TD><TT><B><A name=3DHit30>30.</A>&nbsp;&nbsp;&nbsp;</B></TT></TD>
    <TD noWrap><TT><A=20
      =
href=3D"http://zxw-pc/mascot/cgi/protein_view.pl?file=3D../data/20121225/=
F002421.dat&amp;hit=3D30"=20
      =
target=3D_blank>gi|119350</A>&nbsp;&nbsp;&nbsp;&nbsp;<B>Mass:</B>&nbsp;47=
689&nbsp;&nbsp;&nbsp;&nbsp;<B>Score:</B>&nbsp;153&nbsp;&nbsp;&nbsp;&nbsp;=
<B>Expect:</B>&nbsp;9.3e-010&nbsp;&nbsp;<B>Matches:</B>&nbsp;7</TT></TD><=
/TR>
  <TR>
    <TD>&nbsp;</TD>
    <TD noWrap><TT>RecName: Full=3DBifunctional enolase =
2/transcriptional=20
      activator; AltName: Full=3D2-phospho-D-glycerate hydro-lyase 2; =
AltName:=20
      Full=3D2-phosphoglycerate dehydratase 2; AltName: Full=3DLOW =
EXPRESSION OF=20
      OSMOTICALLY RESPONSIVE GENES 1</TT></TD></TR></TBODY></TABLE>
<TABLE border=3D0 cellSpacing=3D0 cellPadding=3D0>
  <TBODY>
  <TR>
    <TD><TT>&nbsp;&nbsp;&nbsp;&nbsp;&nbsp;&nbsp;</TT></TD>
    <TD align=3Dright><TT><B>Observed&nbsp;&nbsp;</B></TT></TD>
    <TD noWrap align=3Dright><TT><B>Mr(expt)&nbsp;&nbsp;</B></TT></TD>
    <TD noWrap align=3Dright><TT><B>Mr(calc)&nbsp;&nbsp;</B></TT></TD>
    <TD align=3Dright><TT><B>&nbsp;ppm&nbsp;&nbsp;</B></TT></TD>
    <TD align=3Dright><TT><B>Start&nbsp;</B></TT></TD>
    <TD align=3Dright><TT><B>&nbsp;</B></TT></TD>
    <TD align=3Dright><TT><B>End&nbsp;</B></TT></TD>
    <TD align=3Dright><TT><B>Miss&nbsp;</B></TT></TD>
    <TD align=3Dright><TT><B>Ions&nbsp;</B></TT></TD>
    <TD><TT><B>&nbsp;Peptide</B></TT></TD></TR>
  <TR>
    <TD align=3Dright>&nbsp;</TD>
    <TD align=3Dright><TT>806.4086&nbsp;&nbsp;</TT></TD>
    <TD align=3Dright><TT>805.4014&nbsp;&nbsp;</TT></TD>
    <TD align=3Dright><TT>805.4446&nbsp;&nbsp;</TT></TD>
    <TD noWrap align=3Dright><TT>-53.71&nbsp;</TT></TD>
    <TD align=3Dright><TT>416&nbsp;</TT></TD>
    <TD noWrap align=3Dright><TT>-&nbsp;</TT></TD>
    <TD align=3Dright><TT>421&nbsp;</TT></TD>
    <TD align=3Dright><TT>0&nbsp;&nbsp;</TT></TD>
    <TD noWrap align=3Dright><TT>---&nbsp;&nbsp;</TT></TD>
    <TD noWrap><TT>&nbsp;K.YNQLLR.I</TT></TD></TR>
  <TR>
    <TD align=3Dright>&nbsp;</TD>
    <TD align=3Dright><TT>1245.6260&nbsp;&nbsp;</TT></TD>
    <TD align=3Dright><TT>1244.6187&nbsp;&nbsp;</TT></TD>
    <TD align=3Dright><TT>1244.6084&nbsp;&nbsp;</TT></TD>
    <TD noWrap align=3Dright><TT>8.27&nbsp;</TT></TD>
    <TD align=3Dright><TT>371&nbsp;</TT></TD>
    <TD noWrap align=3Dright><TT>-&nbsp;</TT></TD>
    <TD align=3Dright><TT>381&nbsp;</TT></TD>
    <TD align=3Dright><TT>1&nbsp;&nbsp;</TT></TD>
    <TD noWrap align=3Dright><TT>---&nbsp;&nbsp;</TT></TD>
    <TD noWrap><TT>&nbsp;K.KAGWGVMTSHR.S + Oxidation (M)</TT></TD></TR>
  <TR>
    <TD align=3Dright>&nbsp;</TD>
    <TD align=3Dright><TT>1573.7322&nbsp;&nbsp;</TT></TD>
    <TD align=3Dright><TT>1572.7249&nbsp;&nbsp;</TT></TD>
    <TD align=3Dright><TT>1572.8359&nbsp;&nbsp;</TT></TD>
    <TD noWrap align=3Dright><TT>-70.55&nbsp;</TT></TD>
    <TD align=3Dright><TT>353&nbsp;</TT></TD>
    <TD noWrap align=3Dright><TT>-&nbsp;</TT></TD>
    <TD align=3Dright><TT>367&nbsp;</TT></TD>
    <TD align=3Dright><TT>0&nbsp;&nbsp;</TT></TD>
    <TD noWrap align=3Dright><TT>---&nbsp;&nbsp;</TT></TD>
    <TD noWrap><TT>&nbsp;K.VNQIGSVTESIEAVK.M</TT></TD></TR>
  <TR>
    <TD align=3Dright>&nbsp;</TD>
    <TD align=3Dright><TT>1900.7645&nbsp;&nbsp;</TT></TD>
    <TD align=3Dright><TT>1899.7572&nbsp;&nbsp;</TT></TD>
    <TD align=3Dright><TT>1899.8598&nbsp;&nbsp;</TT></TD>
    <TD noWrap align=3Dright><TT>-54.02&nbsp;</TT></TD>
    <TD align=3Dright><TT>262&nbsp;</TT></TD>
    <TD noWrap align=3Dright><TT>-&nbsp;</TT></TD>
    <TD align=3Dright><TT>277&nbsp;</TT></TD>
    <TD align=3Dright><TT>1&nbsp;&nbsp;</TT></TD>
    <TD noWrap align=3Dright><TT>---&nbsp;&nbsp;</TT></TD>
    <TD noWrap><TT>&nbsp;K.TYDLNFKEENNNGSQK.I</TT></TD></TR>
  <TR>
    <TD align=3Dright>&nbsp;</TD>
    <TD align=3Dright><TT>2003.9860&nbsp;&nbsp;</TT></TD>
    <TD align=3Dright><TT>2002.9787&nbsp;&nbsp;</TT></TD>
    <TD align=3Dright><TT>2003.0952&nbsp;&nbsp;</TT></TD>
    <TD noWrap align=3Dright><TT>-58.17&nbsp;</TT></TD>
    <TD align=3Dright><TT>148&nbsp;</TT></TD>
    <TD noWrap align=3Dright><TT>-&nbsp;</TT></TD>
    <TD align=3Dright><TT>167&nbsp;</TT></TD>
    <TD align=3Dright><TT>0&nbsp;&nbsp;</TT></TD>
    <TD noWrap align=3Dright><TT>---&nbsp;&nbsp;</TT></TD>
    <TD noWrap><TT>&nbsp;K.IVLPVPAFNVINGGSHAGNK.L</TT></TD></TR>
  <TR>
    <TD align=3Dright>&nbsp;</TD>
    <TD align=3Dright><TT>2003.9860&nbsp;&nbsp;</TT></TD>
    <TD align=3Dright><TT>2002.9787&nbsp;&nbsp;</TT></TD>
    <TD align=3Dright><TT>2003.0952&nbsp;&nbsp;</TT></TD>
    <TD noWrap align=3Dright><TT>-58.17&nbsp;</TT></TD>
    <TD align=3Dright><TT>148&nbsp;</TT></TD>
    <TD noWrap align=3Dright><TT>-&nbsp;</TT></TD>
    <TD align=3Dright><TT>167&nbsp;</TT></TD>
    <TD align=3Dright><TT>0&nbsp;&nbsp;</TT></TD>
    <TD noWrap align=3Dright><TT>114&nbsp;&nbsp;</TT></TD>
    <TD noWrap><TT>&nbsp;K.IVLPVPAFNVINGGSHAGNK.L</TT></TD></TR>
  <TR>
    <TD align=3Dright>&nbsp;</TD>
    <TD align=3Dright><TT>2323.9163&nbsp;&nbsp;</TT></TD>
    <TD align=3Dright><TT>2322.9090&nbsp;&nbsp;</TT></TD>
    <TD align=3Dright><TT>2323.0353&nbsp;&nbsp;</TT></TD>
    <TD noWrap align=3Dright><TT>-54.35&nbsp;</TT></TD>
    <TD align=3Dright><TT>205&nbsp;</TT></TD>
    <TD noWrap align=3Dright><TT>-&nbsp;</TT></TD>
    <TD align=3Dright><TT>226&nbsp;</TT></TD>
    <TD align=3Dright><TT>0&nbsp;&nbsp;</TT></TD>
    <TD noWrap align=3Dright><TT>---&nbsp;&nbsp;</TT></TD>
    <TD =
noWrap><TT>&nbsp;K.YGQDATNVGDEGGFAPNIQENK.E</TT></TD></TR></TBODY></TABLE=
>
<TABLE border=3D0 cellSpacing=3D0>
  <TBODY>
  <TR>
    <TD><TT>&nbsp;&nbsp;&nbsp;&nbsp;&nbsp;&nbsp;</TT></TD>
    <TD><TT><B>No match to: </B>734.3865, 823.0590, 825.0624, 841.0353,=20
      842.4567, 870.4943, 994.0730, 994.0730, 1036.0763, 1052.4897, =
1052.4897,=20
      1064.5052, 1071.4596, 1071.4596, 1087.4410, 1087.4410, 1109.5829,=20
      1109.5829, 1202.6158, 1208.5027, 1208.5027, 1258.4789, 1258.4789,=20
      1276.5692, 1325.6455, 1425.6205, 1510.7388, 1536.7947, 1543.6781,=20
      1790.8010, 1790.8010, 1854.7969, 1854.7969,=20
2027.7396</TT></TD></TR></TBODY></TABLE><BR>
<TABLE border=3D0 cellSpacing=3D0>
  <TBODY>
  <TR>
    <TD><TT><B><A name=3DHit31>31.</A>&nbsp;&nbsp;&nbsp;</B></TT></TD>
    <TD noWrap><TT><A=20
      =
href=3D"http://zxw-pc/mascot/cgi/protein_view.pl?file=3D../data/20121225/=
F002421.dat&amp;hit=3D31"=20
      =
target=3D_blank>gi|15227987</A>&nbsp;&nbsp;&nbsp;&nbsp;<B>Mass:</B>&nbsp;=
47689&nbsp;&nbsp;&nbsp;&nbsp;<B>Score:</B>&nbsp;153&nbsp;&nbsp;&nbsp;&nbs=
p;<B>Expect:</B>&nbsp;9.3e-010&nbsp;&nbsp;<B>Matches:</B>&nbsp;7</TT></TD=
></TR>
  <TR>
    <TD>&nbsp;</TD>
    <TD noWrap><TT>bifunctional enolase 2/transcriptional activator=20
      [Arabidopsis thaliana]</TT></TD></TR></TBODY></TABLE>
<TABLE border=3D0 cellSpacing=3D0 cellPadding=3D0>
  <TBODY>
  <TR>
    <TD><TT>&nbsp;&nbsp;&nbsp;&nbsp;&nbsp;&nbsp;</TT></TD>
    <TD align=3Dright><TT><B>Observed&nbsp;&nbsp;</B></TT></TD>
    <TD noWrap align=3Dright><TT><B>Mr(expt)&nbsp;&nbsp;</B></TT></TD>
    <TD noWrap align=3Dright><TT><B>Mr(calc)&nbsp;&nbsp;</B></TT></TD>
    <TD align=3Dright><TT><B>&nbsp;ppm&nbsp;&nbsp;</B></TT></TD>
    <TD align=3Dright><TT><B>Start&nbsp;</B></TT></TD>
    <TD align=3Dright><TT><B>&nbsp;</B></TT></TD>
    <TD align=3Dright><TT><B>End&nbsp;</B></TT></TD>
    <TD align=3Dright><TT><B>Miss&nbsp;</B></TT></TD>
    <TD align=3Dright><TT><B>Ions&nbsp;</B></TT></TD>
    <TD><TT><B>&nbsp;Peptide</B></TT></TD></TR>
  <TR>
    <TD align=3Dright>&nbsp;</TD>
    <TD align=3Dright><TT>806.4086&nbsp;&nbsp;</TT></TD>
    <TD align=3Dright><TT>805.4014&nbsp;&nbsp;</TT></TD>
    <TD align=3Dright><TT>805.4446&nbsp;&nbsp;</TT></TD>
    <TD noWrap align=3Dright><TT>-53.71&nbsp;</TT></TD>
    <TD align=3Dright><TT>416&nbsp;</TT></TD>
    <TD noWrap align=3Dright><TT>-&nbsp;</TT></TD>
    <TD align=3Dright><TT>421&nbsp;</TT></TD>
    <TD align=3Dright><TT>0&nbsp;&nbsp;</TT></TD>
    <TD noWrap align=3Dright><TT>---&nbsp;&nbsp;</TT></TD>
    <TD noWrap><TT>&nbsp;K.YNQLLR.I</TT></TD></TR>
  <TR>
    <TD align=3Dright>&nbsp;</TD>
    <TD align=3Dright><TT>1245.6260&nbsp;&nbsp;</TT></TD>
    <TD align=3Dright><TT>1244.6187&nbsp;&nbsp;</TT></TD>
    <TD align=3Dright><TT>1244.6084&nbsp;&nbsp;</TT></TD>
    <TD noWrap align=3Dright><TT>8.27&nbsp;</TT></TD>
    <TD align=3Dright><TT>371&nbsp;</TT></TD>
    <TD noWrap align=3Dright><TT>-&nbsp;</TT></TD>
    <TD align=3Dright><TT>381&nbsp;</TT></TD>
    <TD align=3Dright><TT>1&nbsp;&nbsp;</TT></TD>
    <TD noWrap align=3Dright><TT>---&nbsp;&nbsp;</TT></TD>
    <TD noWrap><TT>&nbsp;K.KAGWGVMTSHR.S + Oxidation (M)</TT></TD></TR>
  <TR>
    <TD align=3Dright>&nbsp;</TD>
    <TD align=3Dright><TT>1573.7322&nbsp;&nbsp;</TT></TD>
    <TD align=3Dright><TT>1572.7249&nbsp;&nbsp;</TT></TD>
    <TD align=3Dright><TT>1572.8359&nbsp;&nbsp;</TT></TD>
    <TD noWrap align=3Dright><TT>-70.55&nbsp;</TT></TD>
    <TD align=3Dright><TT>353&nbsp;</TT></TD>
    <TD noWrap align=3Dright><TT>-&nbsp;</TT></TD>
    <TD align=3Dright><TT>367&nbsp;</TT></TD>
    <TD align=3Dright><TT>0&nbsp;&nbsp;</TT></TD>
    <TD noWrap align=3Dright><TT>---&nbsp;&nbsp;</TT></TD>
    <TD noWrap><TT>&nbsp;K.VNQIGSVTESIEAVK.M</TT></TD></TR>
  <TR>
    <TD align=3Dright>&nbsp;</TD>
    <TD align=3Dright><TT>1900.7645&nbsp;&nbsp;</TT></TD>
    <TD align=3Dright><TT>1899.7572&nbsp;&nbsp;</TT></TD>
    <TD align=3Dright><TT>1899.8598&nbsp;&nbsp;</TT></TD>
    <TD noWrap align=3Dright><TT>-54.02&nbsp;</TT></TD>
    <TD align=3Dright><TT>262&nbsp;</TT></TD>
    <TD noWrap align=3Dright><TT>-&nbsp;</TT></TD>
    <TD align=3Dright><TT>277&nbsp;</TT></TD>
    <TD align=3Dright><TT>1&nbsp;&nbsp;</TT></TD>
    <TD noWrap align=3Dright><TT>---&nbsp;&nbsp;</TT></TD>
    <TD noWrap><TT>&nbsp;K.TYDLNFKEENNNGSQK.I</TT></TD></TR>
  <TR>
    <TD align=3Dright>&nbsp;</TD>
    <TD align=3Dright><TT>2003.9860&nbsp;&nbsp;</TT></TD>
    <TD align=3Dright><TT>2002.9787&nbsp;&nbsp;</TT></TD>
    <TD align=3Dright><TT>2003.0952&nbsp;&nbsp;</TT></TD>
    <TD noWrap align=3Dright><TT>-58.17&nbsp;</TT></TD>
    <TD align=3Dright><TT>148&nbsp;</TT></TD>
    <TD noWrap align=3Dright><TT>-&nbsp;</TT></TD>
    <TD align=3Dright><TT>167&nbsp;</TT></TD>
    <TD align=3Dright><TT>0&nbsp;&nbsp;</TT></TD>
    <TD noWrap align=3Dright><TT>---&nbsp;&nbsp;</TT></TD>
    <TD noWrap><TT>&nbsp;K.IVLPVPAFNVINGGSHAGNK.L</TT></TD></TR>
  <TR>
    <TD align=3Dright>&nbsp;</TD>
    <TD align=3Dright><TT>2003.9860&nbsp;&nbsp;</TT></TD>
    <TD align=3Dright><TT>2002.9787&nbsp;&nbsp;</TT></TD>
    <TD align=3Dright><TT>2003.0952&nbsp;&nbsp;</TT></TD>
    <TD noWrap align=3Dright><TT>-58.17&nbsp;</TT></TD>
    <TD align=3Dright><TT>148&nbsp;</TT></TD>
    <TD noWrap align=3Dright><TT>-&nbsp;</TT></TD>
    <TD align=3Dright><TT>167&nbsp;</TT></TD>
    <TD align=3Dright><TT>0&nbsp;&nbsp;</TT></TD>
    <TD noWrap align=3Dright><TT>114&nbsp;&nbsp;</TT></TD>
    <TD noWrap><TT>&nbsp;K.IVLPVPAFNVINGGSHAGNK.L</TT></TD></TR>
  <TR>
    <TD align=3Dright>&nbsp;</TD>
    <TD align=3Dright><TT>2323.9163&nbsp;&nbsp;</TT></TD>
    <TD align=3Dright><TT>2322.9090&nbsp;&nbsp;</TT></TD>
    <TD align=3Dright><TT>2323.0353&nbsp;&nbsp;</TT></TD>
    <TD noWrap align=3Dright><TT>-54.35&nbsp;</TT></TD>
    <TD align=3Dright><TT>205&nbsp;</TT></TD>
    <TD noWrap align=3Dright><TT>-&nbsp;</TT></TD>
    <TD align=3Dright><TT>226&nbsp;</TT></TD>
    <TD align=3Dright><TT>0&nbsp;&nbsp;</TT></TD>
    <TD noWrap align=3Dright><TT>---&nbsp;&nbsp;</TT></TD>
    <TD =
noWrap><TT>&nbsp;K.YGQDATNVGDEGGFAPNIQENK.E</TT></TD></TR></TBODY></TABLE=
>
<TABLE border=3D0 cellSpacing=3D0>
  <TBODY>
  <TR>
    <TD><TT>&nbsp;&nbsp;&nbsp;&nbsp;&nbsp;&nbsp;</TT></TD>
    <TD><TT><B>No match to: </B>734.3865, 823.0590, 825.0624, 841.0353,=20
      842.4567, 870.4943, 994.0730, 994.0730, 1036.0763, 1052.4897, =
1052.4897,=20
      1064.5052, 1071.4596, 1071.4596, 1087.4410, 1087.4410, 1109.5829,=20
      1109.5829, 1202.6158, 1208.5027, 1208.5027, 1258.4789, 1258.4789,=20
      1276.5692, 1325.6455, 1425.6205, 1510.7388, 1536.7947, 1543.6781,=20
      1790.8010, 1790.8010, 1854.7969, 1854.7969,=20
2027.7396</TT></TD></TR></TBODY></TABLE><BR>
<TABLE border=3D0 cellSpacing=3D0>
  <TBODY>
  <TR>
    <TD><TT><B><A name=3DHit32>32.</A>&nbsp;&nbsp;&nbsp;</B></TT></TD>
    <TD noWrap><TT><A=20
      =
href=3D"http://zxw-pc/mascot/cgi/protein_view.pl?file=3D../data/20121225/=
F002421.dat&amp;hit=3D32"=20
      =
target=3D_blank>gi|298544537</A>&nbsp;&nbsp;&nbsp;&nbsp;<B>Mass:</B>&nbsp=
;47689&nbsp;&nbsp;&nbsp;&nbsp;<B>Score:</B>&nbsp;153&nbsp;&nbsp;&nbsp;&nb=
sp;<B>Expect:</B>&nbsp;9.3e-010&nbsp;&nbsp;<B>Matches:</B>&nbsp;7</TT></T=
D></TR>
  <TR>
    <TD>&nbsp;</TD>
    <TD noWrap><TT>unnamed protein product [Arabidopsis=20
  thaliana]</TT></TD></TR></TBODY></TABLE>
<TABLE border=3D0 cellSpacing=3D0 cellPadding=3D0>
  <TBODY>
  <TR>
    <TD><TT>&nbsp;&nbsp;&nbsp;&nbsp;&nbsp;&nbsp;</TT></TD>
    <TD align=3Dright><TT><B>Observed&nbsp;&nbsp;</B></TT></TD>
    <TD noWrap align=3Dright><TT><B>Mr(expt)&nbsp;&nbsp;</B></TT></TD>
    <TD noWrap align=3Dright><TT><B>Mr(calc)&nbsp;&nbsp;</B></TT></TD>
    <TD align=3Dright><TT><B>&nbsp;ppm&nbsp;&nbsp;</B></TT></TD>
    <TD align=3Dright><TT><B>Start&nbsp;</B></TT></TD>
    <TD align=3Dright><TT><B>&nbsp;</B></TT></TD>
    <TD align=3Dright><TT><B>End&nbsp;</B></TT></TD>
    <TD align=3Dright><TT><B>Miss&nbsp;</B></TT></TD>
    <TD align=3Dright><TT><B>Ions&nbsp;</B></TT></TD>
    <TD><TT><B>&nbsp;Peptide</B></TT></TD></TR>
  <TR>
    <TD align=3Dright>&nbsp;</TD>
    <TD align=3Dright><TT>806.4086&nbsp;&nbsp;</TT></TD>
    <TD align=3Dright><TT>805.4014&nbsp;&nbsp;</TT></TD>
    <TD align=3Dright><TT>805.4446&nbsp;&nbsp;</TT></TD>
    <TD noWrap align=3Dright><TT>-53.71&nbsp;</TT></TD>
    <TD align=3Dright><TT>416&nbsp;</TT></TD>
    <TD noWrap align=3Dright><TT>-&nbsp;</TT></TD>
    <TD align=3Dright><TT>421&nbsp;</TT></TD>
    <TD align=3Dright><TT>0&nbsp;&nbsp;</TT></TD>
    <TD noWrap align=3Dright><TT>---&nbsp;&nbsp;</TT></TD>
    <TD noWrap><TT>&nbsp;K.YNQLLR.I</TT></TD></TR>
  <TR>
    <TD align=3Dright>&nbsp;</TD>
    <TD align=3Dright><TT>1245.6260&nbsp;&nbsp;</TT></TD>
    <TD align=3Dright><TT>1244.6187&nbsp;&nbsp;</TT></TD>
    <TD align=3Dright><TT>1244.6084&nbsp;&nbsp;</TT></TD>
    <TD noWrap align=3Dright><TT>8.27&nbsp;</TT></TD>
    <TD align=3Dright><TT>371&nbsp;</TT></TD>
    <TD noWrap align=3Dright><TT>-&nbsp;</TT></TD>
    <TD align=3Dright><TT>381&nbsp;</TT></TD>
    <TD align=3Dright><TT>1&nbsp;&nbsp;</TT></TD>
    <TD noWrap align=3Dright><TT>---&nbsp;&nbsp;</TT></TD>
    <TD noWrap><TT>&nbsp;K.KAGWGVMTSHR.S + Oxidation (M)</TT></TD></TR>
  <TR>
    <TD align=3Dright>&nbsp;</TD>
    <TD align=3Dright><TT>1573.7322&nbsp;&nbsp;</TT></TD>
    <TD align=3Dright><TT>1572.7249&nbsp;&nbsp;</TT></TD>
    <TD align=3Dright><TT>1572.8359&nbsp;&nbsp;</TT></TD>
    <TD noWrap align=3Dright><TT>-70.55&nbsp;</TT></TD>
    <TD align=3Dright><TT>353&nbsp;</TT></TD>
    <TD noWrap align=3Dright><TT>-&nbsp;</TT></TD>
    <TD align=3Dright><TT>367&nbsp;</TT></TD>
    <TD align=3Dright><TT>0&nbsp;&nbsp;</TT></TD>
    <TD noWrap align=3Dright><TT>---&nbsp;&nbsp;</TT></TD>
    <TD noWrap><TT>&nbsp;K.VNQIGSVTESIEAVK.M</TT></TD></TR>
  <TR>
    <TD align=3Dright>&nbsp;</TD>
    <TD align=3Dright><TT>1900.7645&nbsp;&nbsp;</TT></TD>
    <TD align=3Dright><TT>1899.7572&nbsp;&nbsp;</TT></TD>
    <TD align=3Dright><TT>1899.8598&nbsp;&nbsp;</TT></TD>
    <TD noWrap align=3Dright><TT>-54.02&nbsp;</TT></TD>
    <TD align=3Dright><TT>262&nbsp;</TT></TD>
    <TD noWrap align=3Dright><TT>-&nbsp;</TT></TD>
    <TD align=3Dright><TT>277&nbsp;</TT></TD>
    <TD align=3Dright><TT>1&nbsp;&nbsp;</TT></TD>
    <TD noWrap align=3Dright><TT>---&nbsp;&nbsp;</TT></TD>
    <TD noWrap><TT>&nbsp;K.TYDLNFKEENNNGSQK.I</TT></TD></TR>
  <TR>
    <TD align=3Dright>&nbsp;</TD>
    <TD align=3Dright><TT>2003.9860&nbsp;&nbsp;</TT></TD>
    <TD align=3Dright><TT>2002.9787&nbsp;&nbsp;</TT></TD>
    <TD align=3Dright><TT>2003.0952&nbsp;&nbsp;</TT></TD>
    <TD noWrap align=3Dright><TT>-58.17&nbsp;</TT></TD>
    <TD align=3Dright><TT>148&nbsp;</TT></TD>
    <TD noWrap align=3Dright><TT>-&nbsp;</TT></TD>
    <TD align=3Dright><TT>167&nbsp;</TT></TD>
    <TD align=3Dright><TT>0&nbsp;&nbsp;</TT></TD>
    <TD noWrap align=3Dright><TT>---&nbsp;&nbsp;</TT></TD>
    <TD noWrap><TT>&nbsp;K.IVLPVPAFNVINGGSHAGNK.L</TT></TD></TR>
  <TR>
    <TD align=3Dright>&nbsp;</TD>
    <TD align=3Dright><TT>2003.9860&nbsp;&nbsp;</TT></TD>
    <TD align=3Dright><TT>2002.9787&nbsp;&nbsp;</TT></TD>
    <TD align=3Dright><TT>2003.0952&nbsp;&nbsp;</TT></TD>
    <TD noWrap align=3Dright><TT>-58.17&nbsp;</TT></TD>
    <TD align=3Dright><TT>148&nbsp;</TT></TD>
    <TD noWrap align=3Dright><TT>-&nbsp;</TT></TD>
    <TD align=3Dright><TT>167&nbsp;</TT></TD>
    <TD align=3Dright><TT>0&nbsp;&nbsp;</TT></TD>
    <TD noWrap align=3Dright><TT>114&nbsp;&nbsp;</TT></TD>
    <TD noWrap><TT>&nbsp;K.IVLPVPAFNVINGGSHAGNK.L</TT></TD></TR>
  <TR>
    <TD align=3Dright>&nbsp;</TD>
    <TD align=3Dright><TT>2323.9163&nbsp;&nbsp;</TT></TD>
    <TD align=3Dright><TT>2322.9090&nbsp;&nbsp;</TT></TD>
    <TD align=3Dright><TT>2323.0353&nbsp;&nbsp;</TT></TD>
    <TD noWrap align=3Dright><TT>-54.35&nbsp;</TT></TD>
    <TD align=3Dright><TT>205&nbsp;</TT></TD>
    <TD noWrap align=3Dright><TT>-&nbsp;</TT></TD>
    <TD align=3Dright><TT>226&nbsp;</TT></TD>
    <TD align=3Dright><TT>0&nbsp;&nbsp;</TT></TD>
    <TD noWrap align=3Dright><TT>---&nbsp;&nbsp;</TT></TD>
    <TD =
noWrap><TT>&nbsp;K.YGQDATNVGDEGGFAPNIQENK.E</TT></TD></TR></TBODY></TABLE=
>
<TABLE border=3D0 cellSpacing=3D0>
  <TBODY>
  <TR>
    <TD><TT>&nbsp;&nbsp;&nbsp;&nbsp;&nbsp;&nbsp;</TT></TD>
    <TD><TT><B>No match to: </B>734.3865, 823.0590, 825.0624, 841.0353,=20
      842.4567, 870.4943, 994.0730, 994.0730, 1036.0763, 1052.4897, =
1052.4897,=20
      1064.5052, 1071.4596, 1071.4596, 1087.4410, 1087.4410, 1109.5829,=20
      1109.5829, 1202.6158, 1208.5027, 1208.5027, 1258.4789, 1258.4789,=20
      1276.5692, 1325.6455, 1425.6205, 1510.7388, 1536.7947, 1543.6781,=20
      1790.8010, 1790.8010, 1854.7969, 1854.7969,=20
2027.7396</TT></TD></TR></TBODY></TABLE><BR>
<TABLE border=3D0 cellSpacing=3D0>
  <TBODY>
  <TR>
    <TD><TT><B><A name=3DHit33>33.</A>&nbsp;&nbsp;&nbsp;</B></TT></TD>
    <TD noWrap><TT><A=20
      =
href=3D"http://zxw-pc/mascot/cgi/protein_view.pl?file=3D../data/20121225/=
F002421.dat&amp;hit=3D33"=20
      =
target=3D_blank>gi|23297411</A>&nbsp;&nbsp;&nbsp;&nbsp;<B>Mass:</B>&nbsp;=
47689&nbsp;&nbsp;&nbsp;&nbsp;<B>Score:</B>&nbsp;153&nbsp;&nbsp;&nbsp;&nbs=
p;<B>Expect:</B>&nbsp;9.3e-010&nbsp;&nbsp;<B>Matches:</B>&nbsp;7</TT></TD=
></TR>
  <TR>
    <TD>&nbsp;</TD>
    <TD noWrap><TT>enolase (2-phospho-D-glycerate hydroylase) =
[Arabidopsis=20
      thaliana]</TT></TD></TR></TBODY></TABLE>
<TABLE border=3D0 cellSpacing=3D0 cellPadding=3D0>
  <TBODY>
  <TR>
    <TD><TT>&nbsp;&nbsp;&nbsp;&nbsp;&nbsp;&nbsp;</TT></TD>
    <TD align=3Dright><TT><B>Observed&nbsp;&nbsp;</B></TT></TD>
    <TD noWrap align=3Dright><TT><B>Mr(expt)&nbsp;&nbsp;</B></TT></TD>
    <TD noWrap align=3Dright><TT><B>Mr(calc)&nbsp;&nbsp;</B></TT></TD>
    <TD align=3Dright><TT><B>&nbsp;ppm&nbsp;&nbsp;</B></TT></TD>
    <TD align=3Dright><TT><B>Start&nbsp;</B></TT></TD>
    <TD align=3Dright><TT><B>&nbsp;</B></TT></TD>
    <TD align=3Dright><TT><B>End&nbsp;</B></TT></TD>
    <TD align=3Dright><TT><B>Miss&nbsp;</B></TT></TD>
    <TD align=3Dright><TT><B>Ions&nbsp;</B></TT></TD>
    <TD><TT><B>&nbsp;Peptide</B></TT></TD></TR>
  <TR>
    <TD align=3Dright>&nbsp;</TD>
    <TD align=3Dright><TT>806.4086&nbsp;&nbsp;</TT></TD>
    <TD align=3Dright><TT>805.4014&nbsp;&nbsp;</TT></TD>
    <TD align=3Dright><TT>805.4446&nbsp;&nbsp;</TT></TD>
    <TD noWrap align=3Dright><TT>-53.71&nbsp;</TT></TD>
    <TD align=3Dright><TT>416&nbsp;</TT></TD>
    <TD noWrap align=3Dright><TT>-&nbsp;</TT></TD>
    <TD align=3Dright><TT>421&nbsp;</TT></TD>
    <TD align=3Dright><TT>0&nbsp;&nbsp;</TT></TD>
    <TD noWrap align=3Dright><TT>---&nbsp;&nbsp;</TT></TD>
    <TD noWrap><TT>&nbsp;K.YNQLLR.I</TT></TD></TR>
  <TR>
    <TD align=3Dright>&nbsp;</TD>
    <TD align=3Dright><TT>1245.6260&nbsp;&nbsp;</TT></TD>
    <TD align=3Dright><TT>1244.6187&nbsp;&nbsp;</TT></TD>
    <TD align=3Dright><TT>1244.6084&nbsp;&nbsp;</TT></TD>
    <TD noWrap align=3Dright><TT>8.27&nbsp;</TT></TD>
    <TD align=3Dright><TT>371&nbsp;</TT></TD>
    <TD noWrap align=3Dright><TT>-&nbsp;</TT></TD>
    <TD align=3Dright><TT>381&nbsp;</TT></TD>
    <TD align=3Dright><TT>1&nbsp;&nbsp;</TT></TD>
    <TD noWrap align=3Dright><TT>---&nbsp;&nbsp;</TT></TD>
    <TD noWrap><TT>&nbsp;K.KAGWGVMTSHR.S + Oxidation (M)</TT></TD></TR>
  <TR>
    <TD align=3Dright>&nbsp;</TD>
    <TD align=3Dright><TT>1573.7322&nbsp;&nbsp;</TT></TD>
    <TD align=3Dright><TT>1572.7249&nbsp;&nbsp;</TT></TD>
    <TD align=3Dright><TT>1572.8359&nbsp;&nbsp;</TT></TD>
    <TD noWrap align=3Dright><TT>-70.55&nbsp;</TT></TD>
    <TD align=3Dright><TT>353&nbsp;</TT></TD>
    <TD noWrap align=3Dright><TT>-&nbsp;</TT></TD>
    <TD align=3Dright><TT>367&nbsp;</TT></TD>
    <TD align=3Dright><TT>0&nbsp;&nbsp;</TT></TD>
    <TD noWrap align=3Dright><TT>---&nbsp;&nbsp;</TT></TD>
    <TD noWrap><TT>&nbsp;K.VNQIGSVTESIEAVK.M</TT></TD></TR>
  <TR>
    <TD align=3Dright>&nbsp;</TD>
    <TD align=3Dright><TT>1900.7645&nbsp;&nbsp;</TT></TD>
    <TD align=3Dright><TT>1899.7572&nbsp;&nbsp;</TT></TD>
    <TD align=3Dright><TT>1899.8598&nbsp;&nbsp;</TT></TD>
    <TD noWrap align=3Dright><TT>-54.02&nbsp;</TT></TD>
    <TD align=3Dright><TT>262&nbsp;</TT></TD>
    <TD noWrap align=3Dright><TT>-&nbsp;</TT></TD>
    <TD align=3Dright><TT>277&nbsp;</TT></TD>
    <TD align=3Dright><TT>1&nbsp;&nbsp;</TT></TD>
    <TD noWrap align=3Dright><TT>---&nbsp;&nbsp;</TT></TD>
    <TD noWrap><TT>&nbsp;K.TYDLNFKEENNNGSQK.I</TT></TD></TR>
  <TR>
    <TD align=3Dright>&nbsp;</TD>
    <TD align=3Dright><TT>2003.9860&nbsp;&nbsp;</TT></TD>
    <TD align=3Dright><TT>2002.9787&nbsp;&nbsp;</TT></TD>
    <TD align=3Dright><TT>2003.0952&nbsp;&nbsp;</TT></TD>
    <TD noWrap align=3Dright><TT>-58.17&nbsp;</TT></TD>
    <TD align=3Dright><TT>148&nbsp;</TT></TD>
    <TD noWrap align=3Dright><TT>-&nbsp;</TT></TD>
    <TD align=3Dright><TT>167&nbsp;</TT></TD>
    <TD align=3Dright><TT>0&nbsp;&nbsp;</TT></TD>
    <TD noWrap align=3Dright><TT>---&nbsp;&nbsp;</TT></TD>
    <TD noWrap><TT>&nbsp;K.IVLPVPAFNVINGGSHAGNK.L</TT></TD></TR>
  <TR>
    <TD align=3Dright>&nbsp;</TD>
    <TD align=3Dright><TT>2003.9860&nbsp;&nbsp;</TT></TD>
    <TD align=3Dright><TT>2002.9787&nbsp;&nbsp;</TT></TD>
    <TD align=3Dright><TT>2003.0952&nbsp;&nbsp;</TT></TD>
    <TD noWrap align=3Dright><TT>-58.17&nbsp;</TT></TD>
    <TD align=3Dright><TT>148&nbsp;</TT></TD>
    <TD noWrap align=3Dright><TT>-&nbsp;</TT></TD>
    <TD align=3Dright><TT>167&nbsp;</TT></TD>
    <TD align=3Dright><TT>0&nbsp;&nbsp;</TT></TD>
    <TD noWrap align=3Dright><TT>114&nbsp;&nbsp;</TT></TD>
    <TD noWrap><TT>&nbsp;K.IVLPVPAFNVINGGSHAGNK.L</TT></TD></TR>
  <TR>
    <TD align=3Dright>&nbsp;</TD>
    <TD align=3Dright><TT>2323.9163&nbsp;&nbsp;</TT></TD>
    <TD align=3Dright><TT>2322.9090&nbsp;&nbsp;</TT></TD>
    <TD align=3Dright><TT>2323.0353&nbsp;&nbsp;</TT></TD>
    <TD noWrap align=3Dright><TT>-54.35&nbsp;</TT></TD>
    <TD align=3Dright><TT>205&nbsp;</TT></TD>
    <TD noWrap align=3Dright><TT>-&nbsp;</TT></TD>
    <TD align=3Dright><TT>226&nbsp;</TT></TD>
    <TD align=3Dright><TT>0&nbsp;&nbsp;</TT></TD>
    <TD noWrap align=3Dright><TT>---&nbsp;&nbsp;</TT></TD>
    <TD =
noWrap><TT>&nbsp;K.YGQDATNVGDEGGFAPNIQENK.E</TT></TD></TR></TBODY></TABLE=
>
<TABLE border=3D0 cellSpacing=3D0>
  <TBODY>
  <TR>
    <TD><TT>&nbsp;&nbsp;&nbsp;&nbsp;&nbsp;&nbsp;</TT></TD>
    <TD><TT><B>No match to: </B>734.3865, 823.0590, 825.0624, 841.0353,=20
      842.4567, 870.4943, 994.0730, 994.0730, 1036.0763, 1052.4897, =
1052.4897,=20
      1064.5052, 1071.4596, 1071.4596, 1087.4410, 1087.4410, 1109.5829,=20
      1109.5829, 1202.6158, 1208.5027, 1208.5027, 1258.4789, 1258.4789,=20
      1276.5692, 1325.6455, 1425.6205, 1510.7388, 1536.7947, 1543.6781,=20
      1790.8010, 1790.8010, 1854.7969, 1854.7969,=20
2027.7396</TT></TD></TR></TBODY></TABLE><BR>
<TABLE border=3D0 cellSpacing=3D0>
  <TBODY>
  <TR>
    <TD><TT><B><A name=3DHit34>34.</A>&nbsp;&nbsp;&nbsp;</B></TT></TD>
    <TD noWrap><TT><A=20
      =
href=3D"http://zxw-pc/mascot/cgi/protein_view.pl?file=3D../data/20121225/=
F002421.dat&amp;hit=3D34"=20
      =
target=3D_blank>gi|4581151</A>&nbsp;&nbsp;&nbsp;&nbsp;<B>Mass:</B>&nbsp;4=
7689&nbsp;&nbsp;&nbsp;&nbsp;<B>Score:</B>&nbsp;153&nbsp;&nbsp;&nbsp;&nbsp=
;<B>Expect:</B>&nbsp;9.3e-010&nbsp;&nbsp;<B>Matches:</B>&nbsp;7</TT></TD>=
</TR>
  <TR>
    <TD>&nbsp;</TD>
    <TD noWrap><TT>enolase (2-phospho-D-glycerate hydroylase) =
[Arabidopsis=20
      thaliana]</TT></TD></TR></TBODY></TABLE>
<TABLE border=3D0 cellSpacing=3D0 cellPadding=3D0>
  <TBODY>
  <TR>
    <TD><TT>&nbsp;&nbsp;&nbsp;&nbsp;&nbsp;&nbsp;</TT></TD>
    <TD align=3Dright><TT><B>Observed&nbsp;&nbsp;</B></TT></TD>
    <TD noWrap align=3Dright><TT><B>Mr(expt)&nbsp;&nbsp;</B></TT></TD>
    <TD noWrap align=3Dright><TT><B>Mr(calc)&nbsp;&nbsp;</B></TT></TD>
    <TD align=3Dright><TT><B>&nbsp;ppm&nbsp;&nbsp;</B></TT></TD>
    <TD align=3Dright><TT><B>Start&nbsp;</B></TT></TD>
    <TD align=3Dright><TT><B>&nbsp;</B></TT></TD>
    <TD align=3Dright><TT><B>End&nbsp;</B></TT></TD>
    <TD align=3Dright><TT><B>Miss&nbsp;</B></TT></TD>
    <TD align=3Dright><TT><B>Ions&nbsp;</B></TT></TD>
    <TD><TT><B>&nbsp;Peptide</B></TT></TD></TR>
  <TR>
    <TD align=3Dright>&nbsp;</TD>
    <TD align=3Dright><TT>806.4086&nbsp;&nbsp;</TT></TD>
    <TD align=3Dright><TT>805.4014&nbsp;&nbsp;</TT></TD>
    <TD align=3Dright><TT>805.4446&nbsp;&nbsp;</TT></TD>
    <TD noWrap align=3Dright><TT>-53.71&nbsp;</TT></TD>
    <TD align=3Dright><TT>416&nbsp;</TT></TD>
    <TD noWrap align=3Dright><TT>-&nbsp;</TT></TD>
    <TD align=3Dright><TT>421&nbsp;</TT></TD>
    <TD align=3Dright><TT>0&nbsp;&nbsp;</TT></TD>
    <TD noWrap align=3Dright><TT>---&nbsp;&nbsp;</TT></TD>
    <TD noWrap><TT>&nbsp;K.YNQLLR.I</TT></TD></TR>
  <TR>
    <TD align=3Dright>&nbsp;</TD>
    <TD align=3Dright><TT>1245.6260&nbsp;&nbsp;</TT></TD>
    <TD align=3Dright><TT>1244.6187&nbsp;&nbsp;</TT></TD>
    <TD align=3Dright><TT>1244.6084&nbsp;&nbsp;</TT></TD>
    <TD noWrap align=3Dright><TT>8.27&nbsp;</TT></TD>
    <TD align=3Dright><TT>371&nbsp;</TT></TD>
    <TD noWrap align=3Dright><TT>-&nbsp;</TT></TD>
    <TD align=3Dright><TT>381&nbsp;</TT></TD>
    <TD align=3Dright><TT>1&nbsp;&nbsp;</TT></TD>
    <TD noWrap align=3Dright><TT>---&nbsp;&nbsp;</TT></TD>
    <TD noWrap><TT>&nbsp;K.KAGWGVMTSHR.S + Oxidation (M)</TT></TD></TR>
  <TR>
    <TD align=3Dright>&nbsp;</TD>
    <TD align=3Dright><TT>1573.7322&nbsp;&nbsp;</TT></TD>
    <TD align=3Dright><TT>1572.7249&nbsp;&nbsp;</TT></TD>
    <TD align=3Dright><TT>1572.8359&nbsp;&nbsp;</TT></TD>
    <TD noWrap align=3Dright><TT>-70.55&nbsp;</TT></TD>
    <TD align=3Dright><TT>353&nbsp;</TT></TD>
    <TD noWrap align=3Dright><TT>-&nbsp;</TT></TD>
    <TD align=3Dright><TT>367&nbsp;</TT></TD>
    <TD align=3Dright><TT>0&nbsp;&nbsp;</TT></TD>
    <TD noWrap align=3Dright><TT>---&nbsp;&nbsp;</TT></TD>
    <TD noWrap><TT>&nbsp;K.VNQIGSVTESIEAVK.M</TT></TD></TR>
  <TR>
    <TD align=3Dright>&nbsp;</TD>
    <TD align=3Dright><TT>1900.7645&nbsp;&nbsp;</TT></TD>
    <TD align=3Dright><TT>1899.7572&nbsp;&nbsp;</TT></TD>
    <TD align=3Dright><TT>1899.8598&nbsp;&nbsp;</TT></TD>
    <TD noWrap align=3Dright><TT>-54.02&nbsp;</TT></TD>
    <TD align=3Dright><TT>262&nbsp;</TT></TD>
    <TD noWrap align=3Dright><TT>-&nbsp;</TT></TD>
    <TD align=3Dright><TT>277&nbsp;</TT></TD>
    <TD align=3Dright><TT>1&nbsp;&nbsp;</TT></TD>
    <TD noWrap align=3Dright><TT>---&nbsp;&nbsp;</TT></TD>
    <TD noWrap><TT>&nbsp;K.TYDLNFKEENNNGSQK.I</TT></TD></TR>
  <TR>
    <TD align=3Dright>&nbsp;</TD>
    <TD align=3Dright><TT>2003.9860&nbsp;&nbsp;</TT></TD>
    <TD align=3Dright><TT>2002.9787&nbsp;&nbsp;</TT></TD>
    <TD align=3Dright><TT>2003.0952&nbsp;&nbsp;</TT></TD>
    <TD noWrap align=3Dright><TT>-58.17&nbsp;</TT></TD>
    <TD align=3Dright><TT>148&nbsp;</TT></TD>
    <TD noWrap align=3Dright><TT>-&nbsp;</TT></TD>
    <TD align=3Dright><TT>167&nbsp;</TT></TD>
    <TD align=3Dright><TT>0&nbsp;&nbsp;</TT></TD>
    <TD noWrap align=3Dright><TT>---&nbsp;&nbsp;</TT></TD>
    <TD noWrap><TT>&nbsp;K.IVLPVPAFNVINGGSHAGNK.L</TT></TD></TR>
  <TR>
    <TD align=3Dright>&nbsp;</TD>
    <TD align=3Dright><TT>2003.9860&nbsp;&nbsp;</TT></TD>
    <TD align=3Dright><TT>2002.9787&nbsp;&nbsp;</TT></TD>
    <TD align=3Dright><TT>2003.0952&nbsp;&nbsp;</TT></TD>
    <TD noWrap align=3Dright><TT>-58.17&nbsp;</TT></TD>
    <TD align=3Dright><TT>148&nbsp;</TT></TD>
    <TD noWrap align=3Dright><TT>-&nbsp;</TT></TD>
    <TD align=3Dright><TT>167&nbsp;</TT></TD>
    <TD align=3Dright><TT>0&nbsp;&nbsp;</TT></TD>
    <TD noWrap align=3Dright><TT>114&nbsp;&nbsp;</TT></TD>
    <TD noWrap><TT>&nbsp;K.IVLPVPAFNVINGGSHAGNK.L</TT></TD></TR>
  <TR>
    <TD align=3Dright>&nbsp;</TD>
    <TD align=3Dright><TT>2323.9163&nbsp;&nbsp;</TT></TD>
    <TD align=3Dright><TT>2322.9090&nbsp;&nbsp;</TT></TD>
    <TD align=3Dright><TT>2323.0353&nbsp;&nbsp;</TT></TD>
    <TD noWrap align=3Dright><TT>-54.35&nbsp;</TT></TD>
    <TD align=3Dright><TT>205&nbsp;</TT></TD>
    <TD noWrap align=3Dright><TT>-&nbsp;</TT></TD>
    <TD align=3Dright><TT>226&nbsp;</TT></TD>
    <TD align=3Dright><TT>0&nbsp;&nbsp;</TT></TD>
    <TD noWrap align=3Dright><TT>---&nbsp;&nbsp;</TT></TD>
    <TD =
noWrap><TT>&nbsp;K.YGQDATNVGDEGGFAPNIQENK.E</TT></TD></TR></TBODY></TABLE=
>
<TABLE border=3D0 cellSpacing=3D0>
  <TBODY>
  <TR>
    <TD><TT>&nbsp;&nbsp;&nbsp;&nbsp;&nbsp;&nbsp;</TT></TD>
    <TD><TT><B>No match to: </B>734.3865, 823.0590, 825.0624, 841.0353,=20
      842.4567, 870.4943, 994.0730, 994.0730, 1036.0763, 1052.4897, =
1052.4897,=20
      1064.5052, 1071.4596, 1071.4596, 1087.4410, 1087.4410, 1109.5829,=20
      1109.5829, 1202.6158, 1208.5027, 1208.5027, 1258.4789, 1258.4789,=20
      1276.5692, 1325.6455, 1425.6205, 1510.7388, 1536.7947, 1543.6781,=20
      1790.8010, 1790.8010, 1854.7969, 1854.7969,=20
2027.7396</TT></TD></TR></TBODY></TABLE><BR>
<TABLE border=3D0 cellSpacing=3D0>
  <TBODY>
  <TR>
    <TD><TT><B><A name=3DHit35>35.</A>&nbsp;&nbsp;&nbsp;</B></TT></TD>
    <TD noWrap><TT><A=20
      =
href=3D"http://zxw-pc/mascot/cgi/protein_view.pl?file=3D../data/20121225/=
F002421.dat&amp;hit=3D35"=20
      =
target=3D_blank>gi|15983458</A>&nbsp;&nbsp;&nbsp;&nbsp;<B>Mass:</B>&nbsp;=
47689&nbsp;&nbsp;&nbsp;&nbsp;<B>Score:</B>&nbsp;153&nbsp;&nbsp;&nbsp;&nbs=
p;<B>Expect:</B>&nbsp;9.3e-010&nbsp;&nbsp;<B>Matches:</B>&nbsp;7</TT></TD=
></TR>
  <TR>
    <TD>&nbsp;</TD>
    <TD noWrap><TT>At2g36530/F1O11.16 [Arabidopsis=20
thaliana]</TT></TD></TR></TBODY></TABLE>
<TABLE border=3D0 cellSpacing=3D0 cellPadding=3D0>
  <TBODY>
  <TR>
    <TD><TT>&nbsp;&nbsp;&nbsp;&nbsp;&nbsp;&nbsp;</TT></TD>
    <TD align=3Dright><TT><B>Observed&nbsp;&nbsp;</B></TT></TD>
    <TD noWrap align=3Dright><TT><B>Mr(expt)&nbsp;&nbsp;</B></TT></TD>
    <TD noWrap align=3Dright><TT><B>Mr(calc)&nbsp;&nbsp;</B></TT></TD>
    <TD align=3Dright><TT><B>&nbsp;ppm&nbsp;&nbsp;</B></TT></TD>
    <TD align=3Dright><TT><B>Start&nbsp;</B></TT></TD>
    <TD align=3Dright><TT><B>&nbsp;</B></TT></TD>
    <TD align=3Dright><TT><B>End&nbsp;</B></TT></TD>
    <TD align=3Dright><TT><B>Miss&nbsp;</B></TT></TD>
    <TD align=3Dright><TT><B>Ions&nbsp;</B></TT></TD>
    <TD><TT><B>&nbsp;Peptide</B></TT></TD></TR>
  <TR>
    <TD align=3Dright>&nbsp;</TD>
    <TD align=3Dright><TT>806.4086&nbsp;&nbsp;</TT></TD>
    <TD align=3Dright><TT>805.4014&nbsp;&nbsp;</TT></TD>
    <TD align=3Dright><TT>805.4446&nbsp;&nbsp;</TT></TD>
    <TD noWrap align=3Dright><TT>-53.71&nbsp;</TT></TD>
    <TD align=3Dright><TT>416&nbsp;</TT></TD>
    <TD noWrap align=3Dright><TT>-&nbsp;</TT></TD>
    <TD align=3Dright><TT>421&nbsp;</TT></TD>
    <TD align=3Dright><TT>0&nbsp;&nbsp;</TT></TD>
    <TD noWrap align=3Dright><TT>---&nbsp;&nbsp;</TT></TD>
    <TD noWrap><TT>&nbsp;K.YNQLLR.I</TT></TD></TR>
  <TR>
    <TD align=3Dright>&nbsp;</TD>
    <TD align=3Dright><TT>1245.6260&nbsp;&nbsp;</TT></TD>
    <TD align=3Dright><TT>1244.6187&nbsp;&nbsp;</TT></TD>
    <TD align=3Dright><TT>1244.6084&nbsp;&nbsp;</TT></TD>
    <TD noWrap align=3Dright><TT>8.27&nbsp;</TT></TD>
    <TD align=3Dright><TT>371&nbsp;</TT></TD>
    <TD noWrap align=3Dright><TT>-&nbsp;</TT></TD>
    <TD align=3Dright><TT>381&nbsp;</TT></TD>
    <TD align=3Dright><TT>1&nbsp;&nbsp;</TT></TD>
    <TD noWrap align=3Dright><TT>---&nbsp;&nbsp;</TT></TD>
    <TD noWrap><TT>&nbsp;K.KAGWGVMTSHR.S + Oxidation (M)</TT></TD></TR>
  <TR>
    <TD align=3Dright>&nbsp;</TD>
    <TD align=3Dright><TT>1573.7322&nbsp;&nbsp;</TT></TD>
    <TD align=3Dright><TT>1572.7249&nbsp;&nbsp;</TT></TD>
    <TD align=3Dright><TT>1572.8359&nbsp;&nbsp;</TT></TD>
    <TD noWrap align=3Dright><TT>-70.55&nbsp;</TT></TD>
    <TD align=3Dright><TT>353&nbsp;</TT></TD>
    <TD noWrap align=3Dright><TT>-&nbsp;</TT></TD>
    <TD align=3Dright><TT>367&nbsp;</TT></TD>
    <TD align=3Dright><TT>0&nbsp;&nbsp;</TT></TD>
    <TD noWrap align=3Dright><TT>---&nbsp;&nbsp;</TT></TD>
    <TD noWrap><TT>&nbsp;K.VNQIGSVTESIEAVK.M</TT></TD></TR>
  <TR>
    <TD align=3Dright>&nbsp;</TD>
    <TD align=3Dright><TT>1900.7645&nbsp;&nbsp;</TT></TD>
    <TD align=3Dright><TT>1899.7572&nbsp;&nbsp;</TT></TD>
    <TD align=3Dright><TT>1899.8598&nbsp;&nbsp;</TT></TD>
    <TD noWrap align=3Dright><TT>-54.02&nbsp;</TT></TD>
    <TD align=3Dright><TT>262&nbsp;</TT></TD>
    <TD noWrap align=3Dright><TT>-&nbsp;</TT></TD>
    <TD align=3Dright><TT>277&nbsp;</TT></TD>
    <TD align=3Dright><TT>1&nbsp;&nbsp;</TT></TD>
    <TD noWrap align=3Dright><TT>---&nbsp;&nbsp;</TT></TD>
    <TD noWrap><TT>&nbsp;K.TYDLNFKEENNNGSQK.I</TT></TD></TR>
  <TR>
    <TD align=3Dright>&nbsp;</TD>
    <TD align=3Dright><TT>2003.9860&nbsp;&nbsp;</TT></TD>
    <TD align=3Dright><TT>2002.9787&nbsp;&nbsp;</TT></TD>
    <TD align=3Dright><TT>2003.0952&nbsp;&nbsp;</TT></TD>
    <TD noWrap align=3Dright><TT>-58.17&nbsp;</TT></TD>
    <TD align=3Dright><TT>148&nbsp;</TT></TD>
    <TD noWrap align=3Dright><TT>-&nbsp;</TT></TD>
    <TD align=3Dright><TT>167&nbsp;</TT></TD>
    <TD align=3Dright><TT>0&nbsp;&nbsp;</TT></TD>
    <TD noWrap align=3Dright><TT>---&nbsp;&nbsp;</TT></TD>
    <TD noWrap><TT>&nbsp;K.IVLPVPAFNVINGGSHAGNK.L</TT></TD></TR>
  <TR>
    <TD align=3Dright>&nbsp;</TD>
    <TD align=3Dright><TT>2003.9860&nbsp;&nbsp;</TT></TD>
    <TD align=3Dright><TT>2002.9787&nbsp;&nbsp;</TT></TD>
    <TD align=3Dright><TT>2003.0952&nbsp;&nbsp;</TT></TD>
    <TD noWrap align=3Dright><TT>-58.17&nbsp;</TT></TD>
    <TD align=3Dright><TT>148&nbsp;</TT></TD>
    <TD noWrap align=3Dright><TT>-&nbsp;</TT></TD>
    <TD align=3Dright><TT>167&nbsp;</TT></TD>
    <TD align=3Dright><TT>0&nbsp;&nbsp;</TT></TD>
    <TD noWrap align=3Dright><TT>114&nbsp;&nbsp;</TT></TD>
    <TD noWrap><TT>&nbsp;K.IVLPVPAFNVINGGSHAGNK.L</TT></TD></TR>
  <TR>
    <TD align=3Dright>&nbsp;</TD>
    <TD align=3Dright><TT>2323.9163&nbsp;&nbsp;</TT></TD>
    <TD align=3Dright><TT>2322.9090&nbsp;&nbsp;</TT></TD>
    <TD align=3Dright><TT>2323.0353&nbsp;&nbsp;</TT></TD>
    <TD noWrap align=3Dright><TT>-54.35&nbsp;</TT></TD>
    <TD align=3Dright><TT>205&nbsp;</TT></TD>
    <TD noWrap align=3Dright><TT>-&nbsp;</TT></TD>
    <TD align=3Dright><TT>226&nbsp;</TT></TD>
    <TD align=3Dright><TT>0&nbsp;&nbsp;</TT></TD>
    <TD noWrap align=3Dright><TT>---&nbsp;&nbsp;</TT></TD>
    <TD =
noWrap><TT>&nbsp;K.YGQDATNVGDEGGFAPNIQENK.E</TT></TD></TR></TBODY></TABLE=
>
<TABLE border=3D0 cellSpacing=3D0>
  <TBODY>
  <TR>
    <TD><TT>&nbsp;&nbsp;&nbsp;&nbsp;&nbsp;&nbsp;</TT></TD>
    <TD><TT><B>No match to: </B>734.3865, 823.0590, 825.0624, 841.0353,=20
      842.4567, 870.4943, 994.0730, 994.0730, 1036.0763, 1052.4897, =
1052.4897,=20
      1064.5052, 1071.4596, 1071.4596, 1087.4410, 1087.4410, 1109.5829,=20
      1109.5829, 1202.6158, 1208.5027, 1208.5027, 1258.4789, 1258.4789,=20
      1276.5692, 1325.6455, 1425.6205, 1510.7388, 1536.7947, 1543.6781,=20
      1790.8010, 1790.8010, 1854.7969, 1854.7969,=20
2027.7396</TT></TD></TR></TBODY></TABLE><BR>
<TABLE border=3D0 cellSpacing=3D0>
  <TBODY>
  <TR>
    <TD><TT><B><A name=3DHit36>36.</A>&nbsp;&nbsp;&nbsp;</B></TT></TD>
    <TD noWrap><TT><A=20
      =
href=3D"http://zxw-pc/mascot/cgi/protein_view.pl?file=3D../data/20121225/=
F002421.dat&amp;hit=3D36"=20
      =
target=3D_blank>gi|16271</A>&nbsp;&nbsp;&nbsp;&nbsp;<B>Mass:</B>&nbsp;476=
89&nbsp;&nbsp;&nbsp;&nbsp;<B>Score:</B>&nbsp;153&nbsp;&nbsp;&nbsp;&nbsp;<=
B>Expect:</B>&nbsp;9.3e-010&nbsp;&nbsp;<B>Matches:</B>&nbsp;7</TT></TD></=
TR>
  <TR>
    <TD>&nbsp;</TD>
    <TD noWrap><TT>enolase [Arabidopsis =
thaliana]</TT></TD></TR></TBODY></TABLE>
<TABLE border=3D0 cellSpacing=3D0 cellPadding=3D0>
  <TBODY>
  <TR>
    <TD><TT>&nbsp;&nbsp;&nbsp;&nbsp;&nbsp;&nbsp;</TT></TD>
    <TD align=3Dright><TT><B>Observed&nbsp;&nbsp;</B></TT></TD>
    <TD noWrap align=3Dright><TT><B>Mr(expt)&nbsp;&nbsp;</B></TT></TD>
    <TD noWrap align=3Dright><TT><B>Mr(calc)&nbsp;&nbsp;</B></TT></TD>
    <TD align=3Dright><TT><B>&nbsp;ppm&nbsp;&nbsp;</B></TT></TD>
    <TD align=3Dright><TT><B>Start&nbsp;</B></TT></TD>
    <TD align=3Dright><TT><B>&nbsp;</B></TT></TD>
    <TD align=3Dright><TT><B>End&nbsp;</B></TT></TD>
    <TD align=3Dright><TT><B>Miss&nbsp;</B></TT></TD>
    <TD align=3Dright><TT><B>Ions&nbsp;</B></TT></TD>
    <TD><TT><B>&nbsp;Peptide</B></TT></TD></TR>
  <TR>
    <TD align=3Dright>&nbsp;</TD>
    <TD align=3Dright><TT>806.4086&nbsp;&nbsp;</TT></TD>
    <TD align=3Dright><TT>805.4014&nbsp;&nbsp;</TT></TD>
    <TD align=3Dright><TT>805.4446&nbsp;&nbsp;</TT></TD>
    <TD noWrap align=3Dright><TT>-53.71&nbsp;</TT></TD>
    <TD align=3Dright><TT>416&nbsp;</TT></TD>
    <TD noWrap align=3Dright><TT>-&nbsp;</TT></TD>
    <TD align=3Dright><TT>421&nbsp;</TT></TD>
    <TD align=3Dright><TT>0&nbsp;&nbsp;</TT></TD>
    <TD noWrap align=3Dright><TT>---&nbsp;&nbsp;</TT></TD>
    <TD noWrap><TT>&nbsp;K.YNQLLR.I</TT></TD></TR>
  <TR>
    <TD align=3Dright>&nbsp;</TD>
    <TD align=3Dright><TT>1245.6260&nbsp;&nbsp;</TT></TD>
    <TD align=3Dright><TT>1244.6187&nbsp;&nbsp;</TT></TD>
    <TD align=3Dright><TT>1244.6084&nbsp;&nbsp;</TT></TD>
    <TD noWrap align=3Dright><TT>8.27&nbsp;</TT></TD>
    <TD align=3Dright><TT>371&nbsp;</TT></TD>
    <TD noWrap align=3Dright><TT>-&nbsp;</TT></TD>
    <TD align=3Dright><TT>381&nbsp;</TT></TD>
    <TD align=3Dright><TT>1&nbsp;&nbsp;</TT></TD>
    <TD noWrap align=3Dright><TT>---&nbsp;&nbsp;</TT></TD>
    <TD noWrap><TT>&nbsp;K.KAGWGVMTSHR.S + Oxidation (M)</TT></TD></TR>
  <TR>
    <TD align=3Dright>&nbsp;</TD>
    <TD align=3Dright><TT>1573.7322&nbsp;&nbsp;</TT></TD>
    <TD align=3Dright><TT>1572.7249&nbsp;&nbsp;</TT></TD>
    <TD align=3Dright><TT>1572.8359&nbsp;&nbsp;</TT></TD>
    <TD noWrap align=3Dright><TT>-70.55&nbsp;</TT></TD>
    <TD align=3Dright><TT>353&nbsp;</TT></TD>
    <TD noWrap align=3Dright><TT>-&nbsp;</TT></TD>
    <TD align=3Dright><TT>367&nbsp;</TT></TD>
    <TD align=3Dright><TT>0&nbsp;&nbsp;</TT></TD>
    <TD noWrap align=3Dright><TT>---&nbsp;&nbsp;</TT></TD>
    <TD noWrap><TT>&nbsp;K.VNQIGSVTESIEAVK.M</TT></TD></TR>
  <TR>
    <TD align=3Dright>&nbsp;</TD>
    <TD align=3Dright><TT>1900.7645&nbsp;&nbsp;</TT></TD>
    <TD align=3Dright><TT>1899.7572&nbsp;&nbsp;</TT></TD>
    <TD align=3Dright><TT>1899.8598&nbsp;&nbsp;</TT></TD>
    <TD noWrap align=3Dright><TT>-54.02&nbsp;</TT></TD>
    <TD align=3Dright><TT>262&nbsp;</TT></TD>
    <TD noWrap align=3Dright><TT>-&nbsp;</TT></TD>
    <TD align=3Dright><TT>277&nbsp;</TT></TD>
    <TD align=3Dright><TT>1&nbsp;&nbsp;</TT></TD>
    <TD noWrap align=3Dright><TT>---&nbsp;&nbsp;</TT></TD>
    <TD noWrap><TT>&nbsp;K.TYDLNFKEENNNGSQK.I</TT></TD></TR>
  <TR>
    <TD align=3Dright>&nbsp;</TD>
    <TD align=3Dright><TT>2003.9860&nbsp;&nbsp;</TT></TD>
    <TD align=3Dright><TT>2002.9787&nbsp;&nbsp;</TT></TD>
    <TD align=3Dright><TT>2003.0952&nbsp;&nbsp;</TT></TD>
    <TD noWrap align=3Dright><TT>-58.17&nbsp;</TT></TD>
    <TD align=3Dright><TT>148&nbsp;</TT></TD>
    <TD noWrap align=3Dright><TT>-&nbsp;</TT></TD>
    <TD align=3Dright><TT>167&nbsp;</TT></TD>
    <TD align=3Dright><TT>0&nbsp;&nbsp;</TT></TD>
    <TD noWrap align=3Dright><TT>---&nbsp;&nbsp;</TT></TD>
    <TD noWrap><TT>&nbsp;K.IVLPVPAFNVINGGSHAGNK.L</TT></TD></TR>
  <TR>
    <TD align=3Dright>&nbsp;</TD>
    <TD align=3Dright><TT>2003.9860&nbsp;&nbsp;</TT></TD>
    <TD align=3Dright><TT>2002.9787&nbsp;&nbsp;</TT></TD>
    <TD align=3Dright><TT>2003.0952&nbsp;&nbsp;</TT></TD>
    <TD noWrap align=3Dright><TT>-58.17&nbsp;</TT></TD>
    <TD align=3Dright><TT>148&nbsp;</TT></TD>
    <TD noWrap align=3Dright><TT>-&nbsp;</TT></TD>
    <TD align=3Dright><TT>167&nbsp;</TT></TD>
    <TD align=3Dright><TT>0&nbsp;&nbsp;</TT></TD>
    <TD noWrap align=3Dright><TT>114&nbsp;&nbsp;</TT></TD>
    <TD noWrap><TT>&nbsp;K.IVLPVPAFNVINGGSHAGNK.L</TT></TD></TR>
  <TR>
    <TD align=3Dright>&nbsp;</TD>
    <TD align=3Dright><TT>2323.9163&nbsp;&nbsp;</TT></TD>
    <TD align=3Dright><TT>2322.9090&nbsp;&nbsp;</TT></TD>
    <TD align=3Dright><TT>2323.0353&nbsp;&nbsp;</TT></TD>
    <TD noWrap align=3Dright><TT>-54.35&nbsp;</TT></TD>
    <TD align=3Dright><TT>205&nbsp;</TT></TD>
    <TD noWrap align=3Dright><TT>-&nbsp;</TT></TD>
    <TD align=3Dright><TT>226&nbsp;</TT></TD>
    <TD align=3Dright><TT>0&nbsp;&nbsp;</TT></TD>
    <TD noWrap align=3Dright><TT>---&nbsp;&nbsp;</TT></TD>
    <TD =
noWrap><TT>&nbsp;K.YGQDATNVGDEGGFAPNIQENK.E</TT></TD></TR></TBODY></TABLE=
>
<TABLE border=3D0 cellSpacing=3D0>
  <TBODY>
  <TR>
    <TD><TT>&nbsp;&nbsp;&nbsp;&nbsp;&nbsp;&nbsp;</TT></TD>
    <TD><TT><B>No match to: </B>734.3865, 823.0590, 825.0624, 841.0353,=20
      842.4567, 870.4943, 994.0730, 994.0730, 1036.0763, 1052.4897, =
1052.4897,=20
      1064.5052, 1071.4596, 1071.4596, 1087.4410, 1087.4410, 1109.5829,=20
      1109.5829, 1202.6158, 1208.5027, 1208.5027, 1258.4789, 1258.4789,=20
      1276.5692, 1325.6455, 1425.6205, 1510.7388, 1536.7947, 1543.6781,=20
      1790.8010, 1790.8010, 1854.7969, 1854.7969,=20
2027.7396</TT></TD></TR></TBODY></TABLE><BR>
<TABLE border=3D0 cellSpacing=3D0>
  <TBODY>
  <TR>
    <TD><TT><B><A name=3DHit37>37.</A>&nbsp;&nbsp;&nbsp;</B></TT></TD>
    <TD noWrap><TT><A=20
      =
href=3D"http://zxw-pc/mascot/cgi/protein_view.pl?file=3D../data/20121225/=
F002421.dat&amp;hit=3D37"=20
      =
target=3D_blank>gi|15809970</A>&nbsp;&nbsp;&nbsp;&nbsp;<B>Mass:</B>&nbsp;=
47674&nbsp;&nbsp;&nbsp;&nbsp;<B>Score:</B>&nbsp;152&nbsp;&nbsp;&nbsp;&nbs=
p;<B>Expect:</B>&nbsp;1.2e-009&nbsp;&nbsp;<B>Matches:</B>&nbsp;7</TT></TD=
></TR>
  <TR>
    <TD>&nbsp;</TD>
    <TD noWrap><TT>At2g36530/F1O11.16 [Arabidopsis=20
thaliana]</TT></TD></TR></TBODY></TABLE>
<TABLE border=3D0 cellSpacing=3D0 cellPadding=3D0>
  <TBODY>
  <TR>
    <TD><TT>&nbsp;&nbsp;&nbsp;&nbsp;&nbsp;&nbsp;</TT></TD>
    <TD align=3Dright><TT><B>Observed&nbsp;&nbsp;</B></TT></TD>
    <TD noWrap align=3Dright><TT><B>Mr(expt)&nbsp;&nbsp;</B></TT></TD>
    <TD noWrap align=3Dright><TT><B>Mr(calc)&nbsp;&nbsp;</B></TT></TD>
    <TD align=3Dright><TT><B>&nbsp;ppm&nbsp;&nbsp;</B></TT></TD>
    <TD align=3Dright><TT><B>Start&nbsp;</B></TT></TD>
    <TD align=3Dright><TT><B>&nbsp;</B></TT></TD>
    <TD align=3Dright><TT><B>End&nbsp;</B></TT></TD>
    <TD align=3Dright><TT><B>Miss&nbsp;</B></TT></TD>
    <TD align=3Dright><TT><B>Ions&nbsp;</B></TT></TD>
    <TD><TT><B>&nbsp;Peptide</B></TT></TD></TR>
  <TR>
    <TD align=3Dright>&nbsp;</TD>
    <TD align=3Dright><TT>806.4086&nbsp;&nbsp;</TT></TD>
    <TD align=3Dright><TT>805.4014&nbsp;&nbsp;</TT></TD>
    <TD align=3Dright><TT>805.4446&nbsp;&nbsp;</TT></TD>
    <TD noWrap align=3Dright><TT>-53.71&nbsp;</TT></TD>
    <TD align=3Dright><TT>416&nbsp;</TT></TD>
    <TD noWrap align=3Dright><TT>-&nbsp;</TT></TD>
    <TD align=3Dright><TT>421&nbsp;</TT></TD>
    <TD align=3Dright><TT>0&nbsp;&nbsp;</TT></TD>
    <TD noWrap align=3Dright><TT>---&nbsp;&nbsp;</TT></TD>
    <TD noWrap><TT>&nbsp;K.YNQLLR.I</TT></TD></TR>
  <TR>
    <TD align=3Dright>&nbsp;</TD>
    <TD align=3Dright><TT>1245.6260&nbsp;&nbsp;</TT></TD>
    <TD align=3Dright><TT>1244.6187&nbsp;&nbsp;</TT></TD>
    <TD align=3Dright><TT>1244.6084&nbsp;&nbsp;</TT></TD>
    <TD noWrap align=3Dright><TT>8.27&nbsp;</TT></TD>
    <TD align=3Dright><TT>371&nbsp;</TT></TD>
    <TD noWrap align=3Dright><TT>-&nbsp;</TT></TD>
    <TD align=3Dright><TT>381&nbsp;</TT></TD>
    <TD align=3Dright><TT>1&nbsp;&nbsp;</TT></TD>
    <TD noWrap align=3Dright><TT>---&nbsp;&nbsp;</TT></TD>
    <TD noWrap><TT>&nbsp;K.KAGWGVMTSHR.S + Oxidation (M)</TT></TD></TR>
  <TR>
    <TD align=3Dright>&nbsp;</TD>
    <TD align=3Dright><TT>1573.7322&nbsp;&nbsp;</TT></TD>
    <TD align=3Dright><TT>1572.7249&nbsp;&nbsp;</TT></TD>
    <TD align=3Dright><TT>1572.8359&nbsp;&nbsp;</TT></TD>
    <TD noWrap align=3Dright><TT>-70.55&nbsp;</TT></TD>
    <TD align=3Dright><TT>353&nbsp;</TT></TD>
    <TD noWrap align=3Dright><TT>-&nbsp;</TT></TD>
    <TD align=3Dright><TT>367&nbsp;</TT></TD>
    <TD align=3Dright><TT>0&nbsp;&nbsp;</TT></TD>
    <TD noWrap align=3Dright><TT>---&nbsp;&nbsp;</TT></TD>
    <TD noWrap><TT>&nbsp;K.VNQIGSVTESIEAVK.M</TT></TD></TR>
  <TR>
    <TD align=3Dright>&nbsp;</TD>
    <TD align=3Dright><TT>1900.7645&nbsp;&nbsp;</TT></TD>
    <TD align=3Dright><TT>1899.7572&nbsp;&nbsp;</TT></TD>
    <TD align=3Dright><TT>1899.8598&nbsp;&nbsp;</TT></TD>
    <TD noWrap align=3Dright><TT>-54.02&nbsp;</TT></TD>
    <TD align=3Dright><TT>262&nbsp;</TT></TD>
    <TD noWrap align=3Dright><TT>-&nbsp;</TT></TD>
    <TD align=3Dright><TT>277&nbsp;</TT></TD>
    <TD align=3Dright><TT>1&nbsp;&nbsp;</TT></TD>
    <TD noWrap align=3Dright><TT>---&nbsp;&nbsp;</TT></TD>
    <TD noWrap><TT>&nbsp;K.TYDLNFKEENNNGSQK.I</TT></TD></TR>
  <TR>
    <TD align=3Dright>&nbsp;</TD>
    <TD align=3Dright><TT>2003.9860&nbsp;&nbsp;</TT></TD>
    <TD align=3Dright><TT>2002.9787&nbsp;&nbsp;</TT></TD>
    <TD align=3Dright><TT>2003.0952&nbsp;&nbsp;</TT></TD>
    <TD noWrap align=3Dright><TT>-58.17&nbsp;</TT></TD>
    <TD align=3Dright><TT>148&nbsp;</TT></TD>
    <TD noWrap align=3Dright><TT>-&nbsp;</TT></TD>
    <TD align=3Dright><TT>167&nbsp;</TT></TD>
    <TD align=3Dright><TT>0&nbsp;&nbsp;</TT></TD>
    <TD noWrap align=3Dright><TT>---&nbsp;&nbsp;</TT></TD>
    <TD noWrap><TT>&nbsp;K.IVLPVPAFNVINGGSHAGNK.L</TT></TD></TR>
  <TR>
    <TD align=3Dright>&nbsp;</TD>
    <TD align=3Dright><TT>2003.9860&nbsp;&nbsp;</TT></TD>
    <TD align=3Dright><TT>2002.9787&nbsp;&nbsp;</TT></TD>
    <TD align=3Dright><TT>2003.0952&nbsp;&nbsp;</TT></TD>
    <TD noWrap align=3Dright><TT>-58.17&nbsp;</TT></TD>
    <TD align=3Dright><TT>148&nbsp;</TT></TD>
    <TD noWrap align=3Dright><TT>-&nbsp;</TT></TD>
    <TD align=3Dright><TT>167&nbsp;</TT></TD>
    <TD align=3Dright><TT>0&nbsp;&nbsp;</TT></TD>
    <TD noWrap align=3Dright><TT>114&nbsp;&nbsp;</TT></TD>
    <TD noWrap><TT>&nbsp;K.IVLPVPAFNVINGGSHAGNK.L</TT></TD></TR>
  <TR>
    <TD align=3Dright>&nbsp;</TD>
    <TD align=3Dright><TT>2323.9163&nbsp;&nbsp;</TT></TD>
    <TD align=3Dright><TT>2322.9090&nbsp;&nbsp;</TT></TD>
    <TD align=3Dright><TT>2323.0353&nbsp;&nbsp;</TT></TD>
    <TD noWrap align=3Dright><TT>-54.35&nbsp;</TT></TD>
    <TD align=3Dright><TT>205&nbsp;</TT></TD>
    <TD noWrap align=3Dright><TT>-&nbsp;</TT></TD>
    <TD align=3Dright><TT>226&nbsp;</TT></TD>
    <TD align=3Dright><TT>0&nbsp;&nbsp;</TT></TD>
    <TD noWrap align=3Dright><TT>---&nbsp;&nbsp;</TT></TD>
    <TD =
noWrap><TT>&nbsp;K.YGQDATNVGDEGGFAPNIQENK.E</TT></TD></TR></TBODY></TABLE=
>
<TABLE border=3D0 cellSpacing=3D0>
  <TBODY>
  <TR>
    <TD><TT>&nbsp;&nbsp;&nbsp;&nbsp;&nbsp;&nbsp;</TT></TD>
    <TD><TT><B>No match to: </B>734.3865, 823.0590, 825.0624, 841.0353,=20
      842.4567, 870.4943, 994.0730, 994.0730, 1036.0763, 1052.4897, =
1052.4897,=20
      1064.5052, 1071.4596, 1071.4596, 1087.4410, 1087.4410, 1109.5829,=20
      1109.5829, 1202.6158, 1208.5027, 1208.5027, 1258.4789, 1258.4789,=20
      1276.5692, 1325.6455, 1425.6205, 1510.7388, 1536.7947, 1543.6781,=20
      1790.8010, 1790.8010, 1854.7969, 1854.7969,=20
2027.7396</TT></TD></TR></TBODY></TABLE><BR>
<TABLE border=3D0 cellSpacing=3D0>
  <TBODY>
  <TR>
    <TD><TT><B><A name=3DHit38>38.</A>&nbsp;&nbsp;&nbsp;</B></TT></TD>
    <TD noWrap><TT><A=20
      =
href=3D"http://zxw-pc/mascot/cgi/protein_view.pl?file=3D../data/20121225/=
F002421.dat&amp;hit=3D38"=20
      =
target=3D_blank>gi|302805600</A>&nbsp;&nbsp;&nbsp;&nbsp;<B>Mass:</B>&nbsp=
;48178&nbsp;&nbsp;&nbsp;&nbsp;<B>Score:</B>&nbsp;152&nbsp;&nbsp;&nbsp;&nb=
sp;<B>Expect:</B>&nbsp;1.2e-009&nbsp;&nbsp;<B>Matches:</B>&nbsp;8</TT></T=
D></TR>
  <TR>
    <TD>&nbsp;</TD>
    <TD noWrap><TT>hypothetical protein SELMODRAFT_120189 [Selaginella=20
      moellendorffii]</TT></TD></TR></TBODY></TABLE>
<TABLE border=3D0 cellSpacing=3D0 cellPadding=3D0>
  <TBODY>
  <TR>
    <TD><TT>&nbsp;&nbsp;&nbsp;&nbsp;&nbsp;&nbsp;</TT></TD>
    <TD align=3Dright><TT><B>Observed&nbsp;&nbsp;</B></TT></TD>
    <TD noWrap align=3Dright><TT><B>Mr(expt)&nbsp;&nbsp;</B></TT></TD>
    <TD noWrap align=3Dright><TT><B>Mr(calc)&nbsp;&nbsp;</B></TT></TD>
    <TD align=3Dright><TT><B>&nbsp;ppm&nbsp;&nbsp;</B></TT></TD>
    <TD align=3Dright><TT><B>Start&nbsp;</B></TT></TD>
    <TD align=3Dright><TT><B>&nbsp;</B></TT></TD>
    <TD align=3Dright><TT><B>End&nbsp;</B></TT></TD>
    <TD align=3Dright><TT><B>Miss&nbsp;</B></TT></TD>
    <TD align=3Dright><TT><B>Ions&nbsp;</B></TT></TD>
    <TD><TT><B>&nbsp;Peptide</B></TT></TD></TR>
  <TR>
    <TD align=3Dright>&nbsp;</TD>
    <TD align=3Dright><TT>806.4086&nbsp;&nbsp;</TT></TD>
    <TD align=3Dright><TT>805.4014&nbsp;&nbsp;</TT></TD>
    <TD align=3Dright><TT>805.4446&nbsp;&nbsp;</TT></TD>
    <TD noWrap align=3Dright><TT>-53.71&nbsp;</TT></TD>
    <TD align=3Dright><TT>418&nbsp;</TT></TD>
    <TD noWrap align=3Dright><TT>-&nbsp;</TT></TD>
    <TD align=3Dright><TT>423&nbsp;</TT></TD>
    <TD align=3Dright><TT>0&nbsp;&nbsp;</TT></TD>
    <TD noWrap align=3Dright><TT>---&nbsp;&nbsp;</TT></TD>
    <TD noWrap><TT>&nbsp;K.YNQLLR.I</TT></TD></TR>
  <TR>
    <TD align=3Dright>&nbsp;</TD>
    <TD align=3Dright><TT>870.4943&nbsp;&nbsp;</TT></TD>
    <TD align=3Dright><TT>869.4870&nbsp;&nbsp;</TT></TD>
    <TD align=3Dright><TT>869.4971&nbsp;&nbsp;</TT></TD>
    <TD noWrap align=3Dright><TT>-11.51&nbsp;</TT></TD>
    <TD align=3Dright><TT>2&nbsp;</TT></TD>
    <TD noWrap align=3Dright><TT>-&nbsp;</TT></TD>
    <TD align=3Dright><TT>9&nbsp;</TT></TD>
    <TD align=3Dright><TT>0&nbsp;&nbsp;</TT></TD>
    <TD noWrap align=3Dright><TT>---&nbsp;&nbsp;</TT></TD>
    <TD noWrap><TT>&nbsp;M.APSIQQVK.A</TT></TD></TR>
  <TR>
    <TD align=3Dright>&nbsp;</TD>
    <TD align=3Dright><TT>1245.6260&nbsp;&nbsp;</TT></TD>
    <TD align=3Dright><TT>1244.6187&nbsp;&nbsp;</TT></TD>
    <TD align=3Dright><TT>1244.5721&nbsp;&nbsp;</TT></TD>
    <TD noWrap align=3Dright><TT>37.5&nbsp;</TT></TD>
    <TD align=3Dright><TT>373&nbsp;</TT></TD>
    <TD noWrap align=3Dright><TT>-&nbsp;</TT></TD>
    <TD align=3Dright><TT>383&nbsp;</TT></TD>
    <TD align=3Dright><TT>0&nbsp;&nbsp;</TT></TD>
    <TD noWrap align=3Dright><TT>---&nbsp;&nbsp;</TT></TD>
    <TD noWrap><TT>&nbsp;K.QAGWGVMTSHR.S + Oxidation (M)</TT></TD></TR>
  <TR>
    <TD align=3Dright>&nbsp;</TD>
    <TD align=3Dright><TT>1573.7322&nbsp;&nbsp;</TT></TD>
    <TD align=3Dright><TT>1572.7249&nbsp;&nbsp;</TT></TD>
    <TD align=3Dright><TT>1572.7831&nbsp;&nbsp;</TT></TD>
    <TD noWrap align=3Dright><TT>-36.99&nbsp;</TT></TD>
    <TD align=3Dright><TT>370&nbsp;</TT></TD>
    <TD noWrap align=3Dright><TT>-&nbsp;</TT></TD>
    <TD align=3Dright><TT>383&nbsp;</TT></TD>
    <TD align=3Dright><TT>1&nbsp;&nbsp;</TT></TD>
    <TD noWrap align=3Dright><TT>---&nbsp;&nbsp;</TT></TD>
    <TD noWrap><TT>&nbsp;K.LSKQAGWGVMTSHR.S + Oxidation =
(M)</TT></TD></TR>
  <TR>
    <TD align=3Dright>&nbsp;</TD>
    <TD align=3Dright><TT>1790.8010&nbsp;&nbsp;</TT></TD>
    <TD align=3Dright><TT>1789.7937&nbsp;&nbsp;</TT></TD>
    <TD align=3Dright><TT>1789.9210&nbsp;&nbsp;</TT></TD>
    <TD noWrap align=3Dright><TT>-71.11&nbsp;</TT></TD>
    <TD align=3Dright><TT>36&nbsp;</TT></TD>
    <TD noWrap align=3Dright><TT>-&nbsp;</TT></TD>
    <TD align=3Dright><TT>53&nbsp;</TT></TD>
    <TD align=3Dright><TT>0&nbsp;&nbsp;</TT></TD>
    <TD noWrap align=3Dright><TT>---&nbsp;&nbsp;</TT></TD>
    <TD noWrap><TT>&nbsp;R.AAVPSGASTGVYEALELR.D</TT></TD></TR>
  <TR>
    <TD align=3Dright>&nbsp;</TD>
    <TD align=3Dright><TT>1790.8010&nbsp;&nbsp;</TT></TD>
    <TD align=3Dright><TT>1789.7937&nbsp;&nbsp;</TT></TD>
    <TD align=3Dright><TT>1789.9210&nbsp;&nbsp;</TT></TD>
    <TD noWrap align=3Dright><TT>-71.11&nbsp;</TT></TD>
    <TD align=3Dright><TT>36&nbsp;</TT></TD>
    <TD noWrap align=3Dright><TT>-&nbsp;</TT></TD>
    <TD align=3Dright><TT>53&nbsp;</TT></TD>
    <TD align=3Dright><TT>0&nbsp;&nbsp;</TT></TD>
    <TD noWrap align=3Dright><TT>---&nbsp;&nbsp;</TT></TD>
    <TD noWrap><TT>&nbsp;R.AAVPSGASTGVYEALELR.D</TT></TD></TR>
  <TR>
    <TD align=3Dright>&nbsp;</TD>
    <TD align=3Dright><TT>2003.9860&nbsp;&nbsp;</TT></TD>
    <TD align=3Dright><TT>2002.9787&nbsp;&nbsp;</TT></TD>
    <TD align=3Dright><TT>2003.0952&nbsp;&nbsp;</TT></TD>
    <TD noWrap align=3Dright><TT>-58.17&nbsp;</TT></TD>
    <TD align=3Dright><TT>149&nbsp;</TT></TD>
    <TD noWrap align=3Dright><TT>-&nbsp;</TT></TD>
    <TD align=3Dright><TT>168&nbsp;</TT></TD>
    <TD align=3Dright><TT>0&nbsp;&nbsp;</TT></TD>
    <TD noWrap align=3Dright><TT>---&nbsp;&nbsp;</TT></TD>
    <TD noWrap><TT>&nbsp;K.LVLPVPAFNVINGGSHAGNK.L</TT></TD></TR>
  <TR>
    <TD align=3Dright>&nbsp;</TD>
    <TD align=3Dright><TT>2003.9860&nbsp;&nbsp;</TT></TD>
    <TD align=3Dright><TT>2002.9787&nbsp;&nbsp;</TT></TD>
    <TD align=3Dright><TT>2003.0952&nbsp;&nbsp;</TT></TD>
    <TD noWrap align=3Dright><TT>-58.17&nbsp;</TT></TD>
    <TD align=3Dright><TT>149&nbsp;</TT></TD>
    <TD noWrap align=3Dright><TT>-&nbsp;</TT></TD>
    <TD align=3Dright><TT>168&nbsp;</TT></TD>
    <TD align=3Dright><TT>0&nbsp;&nbsp;</TT></TD>
    <TD noWrap align=3Dright><TT>114&nbsp;&nbsp;</TT></TD>
    <TD =
noWrap><TT>&nbsp;K.LVLPVPAFNVINGGSHAGNK.L</TT></TD></TR></TBODY></TABLE>
<TABLE border=3D0 cellSpacing=3D0>
  <TBODY>
  <TR>
    <TD><TT>&nbsp;&nbsp;&nbsp;&nbsp;&nbsp;&nbsp;</TT></TD>
    <TD><TT><B>No match to: </B>734.3865, 823.0590, 825.0624, 841.0353,=20
      842.4567, 994.0730, 994.0730, 1036.0763, 1052.4897, 1052.4897, =
1064.5052,=20
      1071.4596, 1071.4596, 1087.4410, 1087.4410, 1109.5829, 1109.5829,=20
      1202.6158, 1208.5027, 1208.5027, 1258.4789, 1258.4789, 1276.5692,=20
      1325.6455, 1425.6205, 1510.7388, 1536.7947, 1543.6781, 1854.7969,=20
      1854.7969, 1900.7645, 2027.7396, =
2323.9163</TT></TD></TR></TBODY></TABLE><BR>
<TABLE border=3D0 cellSpacing=3D0>
  <TBODY>
  <TR>
    <TD><TT><B><A name=3DHit39>39.</A>&nbsp;&nbsp;&nbsp;</B></TT></TD>
    <TD noWrap><TT><A=20
      =
href=3D"http://zxw-pc/mascot/cgi/protein_view.pl?file=3D../data/20121225/=
F002421.dat&amp;hit=3D39"=20
      =
target=3D_blank>gi|300147939</A>&nbsp;&nbsp;&nbsp;&nbsp;<B>Mass:</B>&nbsp=
;48178&nbsp;&nbsp;&nbsp;&nbsp;<B>Score:</B>&nbsp;152&nbsp;&nbsp;&nbsp;&nb=
sp;<B>Expect:</B>&nbsp;1.2e-009&nbsp;&nbsp;<B>Matches:</B>&nbsp;8</TT></T=
D></TR>
  <TR>
    <TD>&nbsp;</TD>
    <TD noWrap><TT>hypothetical protein SELMODRAFT_120189 [Selaginella=20
      moellendorffii]</TT></TD></TR></TBODY></TABLE>
<TABLE border=3D0 cellSpacing=3D0 cellPadding=3D0>
  <TBODY>
  <TR>
    <TD><TT>&nbsp;&nbsp;&nbsp;&nbsp;&nbsp;&nbsp;</TT></TD>
    <TD align=3Dright><TT><B>Observed&nbsp;&nbsp;</B></TT></TD>
    <TD noWrap align=3Dright><TT><B>Mr(expt)&nbsp;&nbsp;</B></TT></TD>
    <TD noWrap align=3Dright><TT><B>Mr(calc)&nbsp;&nbsp;</B></TT></TD>
    <TD align=3Dright><TT><B>&nbsp;ppm&nbsp;&nbsp;</B></TT></TD>
    <TD align=3Dright><TT><B>Start&nbsp;</B></TT></TD>
    <TD align=3Dright><TT><B>&nbsp;</B></TT></TD>
    <TD align=3Dright><TT><B>End&nbsp;</B></TT></TD>
    <TD align=3Dright><TT><B>Miss&nbsp;</B></TT></TD>
    <TD align=3Dright><TT><B>Ions&nbsp;</B></TT></TD>
    <TD><TT><B>&nbsp;Peptide</B></TT></TD></TR>
  <TR>
    <TD align=3Dright>&nbsp;</TD>
    <TD align=3Dright><TT>806.4086&nbsp;&nbsp;</TT></TD>
    <TD align=3Dright><TT>805.4014&nbsp;&nbsp;</TT></TD>
    <TD align=3Dright><TT>805.4446&nbsp;&nbsp;</TT></TD>
    <TD noWrap align=3Dright><TT>-53.71&nbsp;</TT></TD>
    <TD align=3Dright><TT>418&nbsp;</TT></TD>
    <TD noWrap align=3Dright><TT>-&nbsp;</TT></TD>
    <TD align=3Dright><TT>423&nbsp;</TT></TD>
    <TD align=3Dright><TT>0&nbsp;&nbsp;</TT></TD>
    <TD noWrap align=3Dright><TT>---&nbsp;&nbsp;</TT></TD>
    <TD noWrap><TT>&nbsp;K.YNQLLR.I</TT></TD></TR>
  <TR>
    <TD align=3Dright>&nbsp;</TD>
    <TD align=3Dright><TT>870.4943&nbsp;&nbsp;</TT></TD>
    <TD align=3Dright><TT>869.4870&nbsp;&nbsp;</TT></TD>
    <TD align=3Dright><TT>869.4971&nbsp;&nbsp;</TT></TD>
    <TD noWrap align=3Dright><TT>-11.51&nbsp;</TT></TD>
    <TD align=3Dright><TT>2&nbsp;</TT></TD>
    <TD noWrap align=3Dright><TT>-&nbsp;</TT></TD>
    <TD align=3Dright><TT>9&nbsp;</TT></TD>
    <TD align=3Dright><TT>0&nbsp;&nbsp;</TT></TD>
    <TD noWrap align=3Dright><TT>---&nbsp;&nbsp;</TT></TD>
    <TD noWrap><TT>&nbsp;M.APSIQQVK.A</TT></TD></TR>
  <TR>
    <TD align=3Dright>&nbsp;</TD>
    <TD align=3Dright><TT>1245.6260&nbsp;&nbsp;</TT></TD>
    <TD align=3Dright><TT>1244.6187&nbsp;&nbsp;</TT></TD>
    <TD align=3Dright><TT>1244.5721&nbsp;&nbsp;</TT></TD>
    <TD noWrap align=3Dright><TT>37.5&nbsp;</TT></TD>
    <TD align=3Dright><TT>373&nbsp;</TT></TD>
    <TD noWrap align=3Dright><TT>-&nbsp;</TT></TD>
    <TD align=3Dright><TT>383&nbsp;</TT></TD>
    <TD align=3Dright><TT>0&nbsp;&nbsp;</TT></TD>
    <TD noWrap align=3Dright><TT>---&nbsp;&nbsp;</TT></TD>
    <TD noWrap><TT>&nbsp;K.QAGWGVMTSHR.S + Oxidation (M)</TT></TD></TR>
  <TR>
    <TD align=3Dright>&nbsp;</TD>
    <TD align=3Dright><TT>1573.7322&nbsp;&nbsp;</TT></TD>
    <TD align=3Dright><TT>1572.7249&nbsp;&nbsp;</TT></TD>
    <TD align=3Dright><TT>1572.7831&nbsp;&nbsp;</TT></TD>
    <TD noWrap align=3Dright><TT>-36.99&nbsp;</TT></TD>
    <TD align=3Dright><TT>370&nbsp;</TT></TD>
    <TD noWrap align=3Dright><TT>-&nbsp;</TT></TD>
    <TD align=3Dright><TT>383&nbsp;</TT></TD>
    <TD align=3Dright><TT>1&nbsp;&nbsp;</TT></TD>
    <TD noWrap align=3Dright><TT>---&nbsp;&nbsp;</TT></TD>
    <TD noWrap><TT>&nbsp;K.LSKQAGWGVMTSHR.S + Oxidation =
(M)</TT></TD></TR>
  <TR>
    <TD align=3Dright>&nbsp;</TD>
    <TD align=3Dright><TT>1790.8010&nbsp;&nbsp;</TT></TD>
    <TD align=3Dright><TT>1789.7937&nbsp;&nbsp;</TT></TD>
    <TD align=3Dright><TT>1789.9210&nbsp;&nbsp;</TT></TD>
    <TD noWrap align=3Dright><TT>-71.11&nbsp;</TT></TD>
    <TD align=3Dright><TT>36&nbsp;</TT></TD>
    <TD noWrap align=3Dright><TT>-&nbsp;</TT></TD>
    <TD align=3Dright><TT>53&nbsp;</TT></TD>
    <TD align=3Dright><TT>0&nbsp;&nbsp;</TT></TD>
    <TD noWrap align=3Dright><TT>---&nbsp;&nbsp;</TT></TD>
    <TD noWrap><TT>&nbsp;R.AAVPSGASTGVYEALELR.D</TT></TD></TR>
  <TR>
    <TD align=3Dright>&nbsp;</TD>
    <TD align=3Dright><TT>1790.8010&nbsp;&nbsp;</TT></TD>
    <TD align=3Dright><TT>1789.7937&nbsp;&nbsp;</TT></TD>
    <TD align=3Dright><TT>1789.9210&nbsp;&nbsp;</TT></TD>
    <TD noWrap align=3Dright><TT>-71.11&nbsp;</TT></TD>
    <TD align=3Dright><TT>36&nbsp;</TT></TD>
    <TD noWrap align=3Dright><TT>-&nbsp;</TT></TD>
    <TD align=3Dright><TT>53&nbsp;</TT></TD>
    <TD align=3Dright><TT>0&nbsp;&nbsp;</TT></TD>
    <TD noWrap align=3Dright><TT>---&nbsp;&nbsp;</TT></TD>
    <TD noWrap><TT>&nbsp;R.AAVPSGASTGVYEALELR.D</TT></TD></TR>
  <TR>
    <TD align=3Dright>&nbsp;</TD>
    <TD align=3Dright><TT>2003.9860&nbsp;&nbsp;</TT></TD>
    <TD align=3Dright><TT>2002.9787&nbsp;&nbsp;</TT></TD>
    <TD align=3Dright><TT>2003.0952&nbsp;&nbsp;</TT></TD>
    <TD noWrap align=3Dright><TT>-58.17&nbsp;</TT></TD>
    <TD align=3Dright><TT>149&nbsp;</TT></TD>
    <TD noWrap align=3Dright><TT>-&nbsp;</TT></TD>
    <TD align=3Dright><TT>168&nbsp;</TT></TD>
    <TD align=3Dright><TT>0&nbsp;&nbsp;</TT></TD>
    <TD noWrap align=3Dright><TT>---&nbsp;&nbsp;</TT></TD>
    <TD noWrap><TT>&nbsp;K.LVLPVPAFNVINGGSHAGNK.L</TT></TD></TR>
  <TR>
    <TD align=3Dright>&nbsp;</TD>
    <TD align=3Dright><TT>2003.9860&nbsp;&nbsp;</TT></TD>
    <TD align=3Dright><TT>2002.9787&nbsp;&nbsp;</TT></TD>
    <TD align=3Dright><TT>2003.0952&nbsp;&nbsp;</TT></TD>
    <TD noWrap align=3Dright><TT>-58.17&nbsp;</TT></TD>
    <TD align=3Dright><TT>149&nbsp;</TT></TD>
    <TD noWrap align=3Dright><TT>-&nbsp;</TT></TD>
    <TD align=3Dright><TT>168&nbsp;</TT></TD>
    <TD align=3Dright><TT>0&nbsp;&nbsp;</TT></TD>
    <TD noWrap align=3Dright><TT>114&nbsp;&nbsp;</TT></TD>
    <TD =
noWrap><TT>&nbsp;K.LVLPVPAFNVINGGSHAGNK.L</TT></TD></TR></TBODY></TABLE>
<TABLE border=3D0 cellSpacing=3D0>
  <TBODY>
  <TR>
    <TD><TT>&nbsp;&nbsp;&nbsp;&nbsp;&nbsp;&nbsp;</TT></TD>
    <TD><TT><B>No match to: </B>734.3865, 823.0590, 825.0624, 841.0353,=20
      842.4567, 994.0730, 994.0730, 1036.0763, 1052.4897, 1052.4897, =
1064.5052,=20
      1071.4596, 1071.4596, 1087.4410, 1087.4410, 1109.5829, 1109.5829,=20
      1202.6158, 1208.5027, 1208.5027, 1258.4789, 1258.4789, 1276.5692,=20
      1325.6455, 1425.6205, 1510.7388, 1536.7947, 1543.6781, 1854.7969,=20
      1854.7969, 1900.7645, 2027.7396, =
2323.9163</TT></TD></TR></TBODY></TABLE><BR>
<TABLE border=3D0 cellSpacing=3D0>
  <TBODY>
  <TR>
    <TD><TT><B><A name=3DHit40>40.</A>&nbsp;&nbsp;&nbsp;</B></TT></TD>
    <TD noWrap><TT><A=20
      =
href=3D"http://zxw-pc/mascot/cgi/protein_view.pl?file=3D../data/20121225/=
F002421.dat&amp;hit=3D40"=20
      =
target=3D_blank>gi|162463403</A>&nbsp;&nbsp;&nbsp;&nbsp;<B>Mass:</B>&nbsp=
;52919&nbsp;&nbsp;&nbsp;&nbsp;<B>Score:</B>&nbsp;147&nbsp;&nbsp;&nbsp;&nb=
sp;<B>Expect:</B>&nbsp;3.7e-009&nbsp;&nbsp;<B>Matches:</B>&nbsp;9</TT></T=
D></TR>
  <TR>
    <TD>&nbsp;</TD>
    <TD noWrap><TT>6-phosphogluconate dehydrogenase2 [Zea=20
  mays]</TT></TD></TR></TBODY></TABLE>
<TABLE border=3D0 cellSpacing=3D0 cellPadding=3D0>
  <TBODY>
  <TR>
    <TD><TT>&nbsp;&nbsp;&nbsp;&nbsp;&nbsp;&nbsp;</TT></TD>
    <TD align=3Dright><TT><B>Observed&nbsp;&nbsp;</B></TT></TD>
    <TD noWrap align=3Dright><TT><B>Mr(expt)&nbsp;&nbsp;</B></TT></TD>
    <TD noWrap align=3Dright><TT><B>Mr(calc)&nbsp;&nbsp;</B></TT></TD>
    <TD align=3Dright><TT><B>&nbsp;ppm&nbsp;&nbsp;</B></TT></TD>
    <TD align=3Dright><TT><B>Start&nbsp;</B></TT></TD>
    <TD align=3Dright><TT><B>&nbsp;</B></TT></TD>
    <TD align=3Dright><TT><B>End&nbsp;</B></TT></TD>
    <TD align=3Dright><TT><B>Miss&nbsp;</B></TT></TD>
    <TD align=3Dright><TT><B>Ions&nbsp;</B></TT></TD>
    <TD><TT><B>&nbsp;Peptide</B></TT></TD></TR>
  <TR>
    <TD align=3Dright>&nbsp;</TD>
    <TD align=3Dright><TT>734.3865&nbsp;&nbsp;</TT></TD>
    <TD align=3Dright><TT>733.3793&nbsp;&nbsp;</TT></TD>
    <TD align=3Dright><TT>733.4123&nbsp;&nbsp;</TT></TD>
    <TD noWrap align=3Dright><TT>-44.99&nbsp;</TT></TD>
    <TD align=3Dright><TT>374&nbsp;</TT></TD>
    <TD noWrap align=3Dright><TT>-&nbsp;</TT></TD>
    <TD align=3Dright><TT>379&nbsp;</TT></TD>
    <TD align=3Dright><TT>0&nbsp;&nbsp;</TT></TD>
    <TD noWrap align=3Dright><TT>---&nbsp;&nbsp;</TT></TD>
    <TD noWrap><TT>&nbsp;R.AIFLDR.I</TT></TD></TR>
  <TR>
    <TD align=3Dright>&nbsp;</TD>
    <TD align=3Dright><TT>1052.4897&nbsp;&nbsp;</TT></TD>
    <TD align=3Dright><TT>1051.4824&nbsp;&nbsp;</TT></TD>
    <TD align=3Dright><TT>1051.5451&nbsp;&nbsp;</TT></TD>
    <TD noWrap align=3Dright><TT>-59.58&nbsp;</TT></TD>
    <TD align=3Dright><TT>26&nbsp;</TT></TD>
    <TD noWrap align=3Dright><TT>-&nbsp;</TT></TD>
    <TD align=3Dright><TT>34&nbsp;</TT></TD>
    <TD align=3Dright><TT>0&nbsp;&nbsp;</TT></TD>
    <TD noWrap align=3Dright><TT>---&nbsp;&nbsp;</TT></TD>
    <TD noWrap><TT>&nbsp;K.GFPISVYNR.T</TT></TD></TR>
  <TR>
    <TD align=3Dright>&nbsp;</TD>
    <TD align=3Dright><TT>1052.4897&nbsp;&nbsp;</TT></TD>
    <TD align=3Dright><TT>1051.4824&nbsp;&nbsp;</TT></TD>
    <TD align=3Dright><TT>1051.5451&nbsp;&nbsp;</TT></TD>
    <TD noWrap align=3Dright><TT>-59.58&nbsp;</TT></TD>
    <TD align=3Dright><TT>26&nbsp;</TT></TD>
    <TD noWrap align=3Dright><TT>-&nbsp;</TT></TD>
    <TD align=3Dright><TT>34&nbsp;</TT></TD>
    <TD align=3Dright><TT>0&nbsp;&nbsp;</TT></TD>
    <TD noWrap align=3Dright><TT>26&nbsp;&nbsp;</TT></TD>
    <TD noWrap><TT>&nbsp;K.GFPISVYNR.T</TT></TD></TR>
  <TR>
    <TD align=3Dright>&nbsp;</TD>
    <TD align=3Dright><TT>1064.5052&nbsp;&nbsp;</TT></TD>
    <TD align=3Dright><TT>1063.4979&nbsp;&nbsp;</TT></TD>
    <TD align=3Dright><TT>1063.5662&nbsp;&nbsp;</TT></TD>
    <TD noWrap align=3Dright><TT>-64.19&nbsp;</TT></TD>
    <TD align=3Dright><TT>292&nbsp;</TT></TD>
    <TD noWrap align=3Dright><TT>-&nbsp;</TT></TD>
    <TD align=3Dright><TT>300&nbsp;</TT></TD>
    <TD align=3Dright><TT>1&nbsp;&nbsp;</TT></TD>
    <TD noWrap align=3Dright><TT>---&nbsp;&nbsp;</TT></TD>
    <TD noWrap><TT>&nbsp;R.FLSGLKDER.V</TT></TD></TR>
  <TR>
    <TD align=3Dright>&nbsp;</TD>
    <TD align=3Dright><TT>1109.5829&nbsp;&nbsp;</TT></TD>
    <TD align=3Dright><TT>1108.5756&nbsp;&nbsp;</TT></TD>
    <TD align=3Dright><TT>1108.6353&nbsp;&nbsp;</TT></TD>
    <TD noWrap align=3Dright><TT>-53.80&nbsp;</TT></TD>
    <TD align=3Dright><TT>442&nbsp;</TT></TD>
    <TD noWrap align=3Dright><TT>-&nbsp;</TT></TD>
    <TD align=3Dright><TT>451&nbsp;</TT></TD>
    <TD align=3Dright><TT>0&nbsp;&nbsp;</TT></TD>
    <TD noWrap align=3Dright><TT>---&nbsp;&nbsp;</TT></TD>
    <TD noWrap><TT>&nbsp;R.LPANLVQAQR.D</TT></TD></TR>
  <TR>
    <TD align=3Dright>&nbsp;</TD>
    <TD align=3Dright><TT>1109.5829&nbsp;&nbsp;</TT></TD>
    <TD align=3Dright><TT>1108.5756&nbsp;&nbsp;</TT></TD>
    <TD align=3Dright><TT>1108.6353&nbsp;&nbsp;</TT></TD>
    <TD noWrap align=3Dright><TT>-53.80&nbsp;</TT></TD>
    <TD align=3Dright><TT>442&nbsp;</TT></TD>
    <TD noWrap align=3Dright><TT>-&nbsp;</TT></TD>
    <TD align=3Dright><TT>451&nbsp;</TT></TD>
    <TD align=3Dright><TT>0&nbsp;&nbsp;</TT></TD>
    <TD noWrap align=3Dright><TT>42&nbsp;&nbsp;</TT></TD>
    <TD noWrap><TT>&nbsp;R.LPANLVQAQR.D</TT></TD></TR>
  <TR>
    <TD align=3Dright>&nbsp;</TD>
    <TD align=3Dright><TT>1258.4789&nbsp;&nbsp;</TT></TD>
    <TD align=3Dright><TT>1257.4716&nbsp;&nbsp;</TT></TD>
    <TD align=3Dright><TT>1257.5414&nbsp;&nbsp;</TT></TD>
    <TD noWrap align=3Dright><TT>-55.52&nbsp;</TT></TD>
    <TD align=3Dright><TT>452&nbsp;</TT></TD>
    <TD noWrap align=3Dright><TT>-&nbsp;</TT></TD>
    <TD align=3Dright><TT>461&nbsp;</TT></TD>
    <TD align=3Dright><TT>0&nbsp;&nbsp;</TT></TD>
    <TD noWrap align=3Dright><TT>---&nbsp;&nbsp;</TT></TD>
    <TD noWrap><TT>&nbsp;R.DYFGAHTYER.V</TT></TD></TR>
  <TR>
    <TD align=3Dright>&nbsp;</TD>
    <TD align=3Dright><TT>1258.4789&nbsp;&nbsp;</TT></TD>
    <TD align=3Dright><TT>1257.4716&nbsp;&nbsp;</TT></TD>
    <TD align=3Dright><TT>1257.5414&nbsp;&nbsp;</TT></TD>
    <TD noWrap align=3Dright><TT>-55.52&nbsp;</TT></TD>
    <TD align=3Dright><TT>452&nbsp;</TT></TD>
    <TD noWrap align=3Dright><TT>-&nbsp;</TT></TD>
    <TD align=3Dright><TT>461&nbsp;</TT></TD>
    <TD align=3Dright><TT>0&nbsp;&nbsp;</TT></TD>
    <TD noWrap align=3Dright><TT>49&nbsp;&nbsp;</TT></TD>
    <TD noWrap><TT>&nbsp;R.DYFGAHTYER.V</TT></TD></TR>
  <TR>
    <TD align=3Dright>&nbsp;</TD>
    <TD align=3Dright><TT>2323.9163&nbsp;&nbsp;</TT></TD>
    <TD align=3Dright><TT>2322.9090&nbsp;&nbsp;</TT></TD>
    <TD align=3Dright><TT>2323.1300&nbsp;&nbsp;</TT></TD>
    <TD noWrap align=3Dright><TT>-95.13&nbsp;</TT></TD>
    <TD align=3Dright><TT>117&nbsp;</TT></TD>
    <TD noWrap align=3Dright><TT>-&nbsp;</TT></TD>
    <TD align=3Dright><TT>138&nbsp;</TT></TD>
    <TD align=3Dright><TT>1&nbsp;&nbsp;</TT></TD>
    <TD noWrap align=3Dright><TT>---&nbsp;&nbsp;</TT></TD>
    <TD =
noWrap><TT>&nbsp;K.AMEERGLLYLGMVVSGGEEGAR.N</TT></TD></TR></TBODY></TABLE=
>
<TABLE border=3D0 cellSpacing=3D0>
  <TBODY>
  <TR>
    <TD><TT>&nbsp;&nbsp;&nbsp;&nbsp;&nbsp;&nbsp;</TT></TD>
    <TD><TT><B>No match to: </B>806.4086, 823.0590, 825.0624, 841.0353,=20
      842.4567, 870.4943, 994.0730, 994.0730, 1036.0763, 1071.4596, =
1071.4596,=20
      1087.4410, 1087.4410, 1202.6158, 1208.5027, 1208.5027, 1245.6260,=20
      1276.5692, 1325.6455, 1425.6205, 1510.7388, 1536.7947, 1543.6781,=20
      1573.7322, 1790.8010, 1790.8010, 1854.7969, 1854.7969, 1900.7645,=20
      2003.9860, 2003.9860, 2027.7396</TT></TD></TR></TBODY></TABLE><BR>
<TABLE border=3D0 cellSpacing=3D0>
  <TBODY>
  <TR>
    <TD><TT><B><A name=3DHit41>41.</A>&nbsp;&nbsp;&nbsp;</B></TT></TD>
    <TD noWrap><TT><A=20
      =
href=3D"http://zxw-pc/mascot/cgi/protein_view.pl?file=3D../data/20121225/=
F002421.dat&amp;hit=3D41"=20
      =
target=3D_blank>gi|298547955</A>&nbsp;&nbsp;&nbsp;&nbsp;<B>Mass:</B>&nbsp=
;52919&nbsp;&nbsp;&nbsp;&nbsp;<B>Score:</B>&nbsp;147&nbsp;&nbsp;&nbsp;&nb=
sp;<B>Expect:</B>&nbsp;3.7e-009&nbsp;&nbsp;<B>Matches:</B>&nbsp;9</TT></T=
D></TR>
  <TR>
    <TD>&nbsp;</TD>
    <TD noWrap><TT>unnamed protein product [Zea =
mays]</TT></TD></TR></TBODY></TABLE>
<TABLE border=3D0 cellSpacing=3D0 cellPadding=3D0>
  <TBODY>
  <TR>
    <TD><TT>&nbsp;&nbsp;&nbsp;&nbsp;&nbsp;&nbsp;</TT></TD>
    <TD align=3Dright><TT><B>Observed&nbsp;&nbsp;</B></TT></TD>
    <TD noWrap align=3Dright><TT><B>Mr(expt)&nbsp;&nbsp;</B></TT></TD>
    <TD noWrap align=3Dright><TT><B>Mr(calc)&nbsp;&nbsp;</B></TT></TD>
    <TD align=3Dright><TT><B>&nbsp;ppm&nbsp;&nbsp;</B></TT></TD>
    <TD align=3Dright><TT><B>Start&nbsp;</B></TT></TD>
    <TD align=3Dright><TT><B>&nbsp;</B></TT></TD>
    <TD align=3Dright><TT><B>End&nbsp;</B></TT></TD>
    <TD align=3Dright><TT><B>Miss&nbsp;</B></TT></TD>
    <TD align=3Dright><TT><B>Ions&nbsp;</B></TT></TD>
    <TD><TT><B>&nbsp;Peptide</B></TT></TD></TR>
  <TR>
    <TD align=3Dright>&nbsp;</TD>
    <TD align=3Dright><TT>734.3865&nbsp;&nbsp;</TT></TD>
    <TD align=3Dright><TT>733.3793&nbsp;&nbsp;</TT></TD>
    <TD align=3Dright><TT>733.4123&nbsp;&nbsp;</TT></TD>
    <TD noWrap align=3Dright><TT>-44.99&nbsp;</TT></TD>
    <TD align=3Dright><TT>374&nbsp;</TT></TD>
    <TD noWrap align=3Dright><TT>-&nbsp;</TT></TD>
    <TD align=3Dright><TT>379&nbsp;</TT></TD>
    <TD align=3Dright><TT>0&nbsp;&nbsp;</TT></TD>
    <TD noWrap align=3Dright><TT>---&nbsp;&nbsp;</TT></TD>
    <TD noWrap><TT>&nbsp;R.AIFLDR.I</TT></TD></TR>
  <TR>
    <TD align=3Dright>&nbsp;</TD>
    <TD align=3Dright><TT>1052.4897&nbsp;&nbsp;</TT></TD>
    <TD align=3Dright><TT>1051.4824&nbsp;&nbsp;</TT></TD>
    <TD align=3Dright><TT>1051.5451&nbsp;&nbsp;</TT></TD>
    <TD noWrap align=3Dright><TT>-59.58&nbsp;</TT></TD>
    <TD align=3Dright><TT>26&nbsp;</TT></TD>
    <TD noWrap align=3Dright><TT>-&nbsp;</TT></TD>
    <TD align=3Dright><TT>34&nbsp;</TT></TD>
    <TD align=3Dright><TT>0&nbsp;&nbsp;</TT></TD>
    <TD noWrap align=3Dright><TT>---&nbsp;&nbsp;</TT></TD>
    <TD noWrap><TT>&nbsp;K.GFPISVYNR.T</TT></TD></TR>
  <TR>
    <TD align=3Dright>&nbsp;</TD>
    <TD align=3Dright><TT>1052.4897&nbsp;&nbsp;</TT></TD>
    <TD align=3Dright><TT>1051.4824&nbsp;&nbsp;</TT></TD>
    <TD align=3Dright><TT>1051.5451&nbsp;&nbsp;</TT></TD>
    <TD noWrap align=3Dright><TT>-59.58&nbsp;</TT></TD>
    <TD align=3Dright><TT>26&nbsp;</TT></TD>
    <TD noWrap align=3Dright><TT>-&nbsp;</TT></TD>
    <TD align=3Dright><TT>34&nbsp;</TT></TD>
    <TD align=3Dright><TT>0&nbsp;&nbsp;</TT></TD>
    <TD noWrap align=3Dright><TT>26&nbsp;&nbsp;</TT></TD>
    <TD noWrap><TT>&nbsp;K.GFPISVYNR.T</TT></TD></TR>
  <TR>
    <TD align=3Dright>&nbsp;</TD>
    <TD align=3Dright><TT>1064.5052&nbsp;&nbsp;</TT></TD>
    <TD align=3Dright><TT>1063.4979&nbsp;&nbsp;</TT></TD>
    <TD align=3Dright><TT>1063.5662&nbsp;&nbsp;</TT></TD>
    <TD noWrap align=3Dright><TT>-64.19&nbsp;</TT></TD>
    <TD align=3Dright><TT>292&nbsp;</TT></TD>
    <TD noWrap align=3Dright><TT>-&nbsp;</TT></TD>
    <TD align=3Dright><TT>300&nbsp;</TT></TD>
    <TD align=3Dright><TT>1&nbsp;&nbsp;</TT></TD>
    <TD noWrap align=3Dright><TT>---&nbsp;&nbsp;</TT></TD>
    <TD noWrap><TT>&nbsp;R.FLSGLKDER.V</TT></TD></TR>
  <TR>
    <TD align=3Dright>&nbsp;</TD>
    <TD align=3Dright><TT>1109.5829&nbsp;&nbsp;</TT></TD>
    <TD align=3Dright><TT>1108.5756&nbsp;&nbsp;</TT></TD>
    <TD align=3Dright><TT>1108.6353&nbsp;&nbsp;</TT></TD>
    <TD noWrap align=3Dright><TT>-53.80&nbsp;</TT></TD>
    <TD align=3Dright><TT>442&nbsp;</TT></TD>
    <TD noWrap align=3Dright><TT>-&nbsp;</TT></TD>
    <TD align=3Dright><TT>451&nbsp;</TT></TD>
    <TD align=3Dright><TT>0&nbsp;&nbsp;</TT></TD>
    <TD noWrap align=3Dright><TT>---&nbsp;&nbsp;</TT></TD>
    <TD noWrap><TT>&nbsp;R.LPANLVQAQR.D</TT></TD></TR>
  <TR>
    <TD align=3Dright>&nbsp;</TD>
    <TD align=3Dright><TT>1109.5829&nbsp;&nbsp;</TT></TD>
    <TD align=3Dright><TT>1108.5756&nbsp;&nbsp;</TT></TD>
    <TD align=3Dright><TT>1108.6353&nbsp;&nbsp;</TT></TD>
    <TD noWrap align=3Dright><TT>-53.80&nbsp;</TT></TD>
    <TD align=3Dright><TT>442&nbsp;</TT></TD>
    <TD noWrap align=3Dright><TT>-&nbsp;</TT></TD>
    <TD align=3Dright><TT>451&nbsp;</TT></TD>
    <TD align=3Dright><TT>0&nbsp;&nbsp;</TT></TD>
    <TD noWrap align=3Dright><TT>42&nbsp;&nbsp;</TT></TD>
    <TD noWrap><TT>&nbsp;R.LPANLVQAQR.D</TT></TD></TR>
  <TR>
    <TD align=3Dright>&nbsp;</TD>
    <TD align=3Dright><TT>1258.4789&nbsp;&nbsp;</TT></TD>
    <TD align=3Dright><TT>1257.4716&nbsp;&nbsp;</TT></TD>
    <TD align=3Dright><TT>1257.5414&nbsp;&nbsp;</TT></TD>
    <TD noWrap align=3Dright><TT>-55.52&nbsp;</TT></TD>
    <TD align=3Dright><TT>452&nbsp;</TT></TD>
    <TD noWrap align=3Dright><TT>-&nbsp;</TT></TD>
    <TD align=3Dright><TT>461&nbsp;</TT></TD>
    <TD align=3Dright><TT>0&nbsp;&nbsp;</TT></TD>
    <TD noWrap align=3Dright><TT>---&nbsp;&nbsp;</TT></TD>
    <TD noWrap><TT>&nbsp;R.DYFGAHTYER.V</TT></TD></TR>
  <TR>
    <TD align=3Dright>&nbsp;</TD>
    <TD align=3Dright><TT>1258.4789&nbsp;&nbsp;</TT></TD>
    <TD align=3Dright><TT>1257.4716&nbsp;&nbsp;</TT></TD>
    <TD align=3Dright><TT>1257.5414&nbsp;&nbsp;</TT></TD>
    <TD noWrap align=3Dright><TT>-55.52&nbsp;</TT></TD>
    <TD align=3Dright><TT>452&nbsp;</TT></TD>
    <TD noWrap align=3Dright><TT>-&nbsp;</TT></TD>
    <TD align=3Dright><TT>461&nbsp;</TT></TD>
    <TD align=3Dright><TT>0&nbsp;&nbsp;</TT></TD>
    <TD noWrap align=3Dright><TT>49&nbsp;&nbsp;</TT></TD>
    <TD noWrap><TT>&nbsp;R.DYFGAHTYER.V</TT></TD></TR>
  <TR>
    <TD align=3Dright>&nbsp;</TD>
    <TD align=3Dright><TT>2323.9163&nbsp;&nbsp;</TT></TD>
    <TD align=3Dright><TT>2322.9090&nbsp;&nbsp;</TT></TD>
    <TD align=3Dright><TT>2323.1300&nbsp;&nbsp;</TT></TD>
    <TD noWrap align=3Dright><TT>-95.13&nbsp;</TT></TD>
    <TD align=3Dright><TT>117&nbsp;</TT></TD>
    <TD noWrap align=3Dright><TT>-&nbsp;</TT></TD>
    <TD align=3Dright><TT>138&nbsp;</TT></TD>
    <TD align=3Dright><TT>1&nbsp;&nbsp;</TT></TD>
    <TD noWrap align=3Dright><TT>---&nbsp;&nbsp;</TT></TD>
    <TD =
noWrap><TT>&nbsp;K.AMEERGLLYLGMVVSGGEEGAR.N</TT></TD></TR></TBODY></TABLE=
>
<TABLE border=3D0 cellSpacing=3D0>
  <TBODY>
  <TR>
    <TD><TT>&nbsp;&nbsp;&nbsp;&nbsp;&nbsp;&nbsp;</TT></TD>
    <TD><TT><B>No match to: </B>806.4086, 823.0590, 825.0624, 841.0353,=20
      842.4567, 870.4943, 994.0730, 994.0730, 1036.0763, 1071.4596, =
1071.4596,=20
      1087.4410, 1087.4410, 1202.6158, 1208.5027, 1208.5027, 1245.6260,=20
      1276.5692, 1325.6455, 1425.6205, 1510.7388, 1536.7947, 1543.6781,=20
      1573.7322, 1790.8010, 1790.8010, 1854.7969, 1854.7969, 1900.7645,=20
      2003.9860, 2003.9860, 2027.7396</TT></TD></TR></TBODY></TABLE><BR>
<TABLE border=3D0 cellSpacing=3D0>
  <TBODY>
  <TR>
    <TD><TT><B><A name=3DHit42>42.</A>&nbsp;&nbsp;&nbsp;</B></TT></TD>
    <TD noWrap><TT><A=20
      =
href=3D"http://zxw-pc/mascot/cgi/protein_view.pl?file=3D../data/20121225/=
F002421.dat&amp;hit=3D42"=20
      =
target=3D_blank>gi|3342802</A>&nbsp;&nbsp;&nbsp;&nbsp;<B>Mass:</B>&nbsp;5=
2919&nbsp;&nbsp;&nbsp;&nbsp;<B>Score:</B>&nbsp;147&nbsp;&nbsp;&nbsp;&nbsp=
;<B>Expect:</B>&nbsp;3.7e-009&nbsp;&nbsp;<B>Matches:</B>&nbsp;9</TT></TD>=
</TR>
  <TR>
    <TD>&nbsp;</TD>
    <TD noWrap><TT>putative cytosolic 6-phosphogluconate dehydrogenase =
[Zea=20
      mays]</TT></TD></TR></TBODY></TABLE>
<TABLE border=3D0 cellSpacing=3D0 cellPadding=3D0>
  <TBODY>
  <TR>
    <TD><TT>&nbsp;&nbsp;&nbsp;&nbsp;&nbsp;&nbsp;</TT></TD>
    <TD align=3Dright><TT><B>Observed&nbsp;&nbsp;</B></TT></TD>
    <TD noWrap align=3Dright><TT><B>Mr(expt)&nbsp;&nbsp;</B></TT></TD>
    <TD noWrap align=3Dright><TT><B>Mr(calc)&nbsp;&nbsp;</B></TT></TD>
    <TD align=3Dright><TT><B>&nbsp;ppm&nbsp;&nbsp;</B></TT></TD>
    <TD align=3Dright><TT><B>Start&nbsp;</B></TT></TD>
    <TD align=3Dright><TT><B>&nbsp;</B></TT></TD>
    <TD align=3Dright><TT><B>End&nbsp;</B></TT></TD>
    <TD align=3Dright><TT><B>Miss&nbsp;</B></TT></TD>
    <TD align=3Dright><TT><B>Ions&nbsp;</B></TT></TD>
    <TD><TT><B>&nbsp;Peptide</B></TT></TD></TR>
  <TR>
    <TD align=3Dright>&nbsp;</TD>
    <TD align=3Dright><TT>734.3865&nbsp;&nbsp;</TT></TD>
    <TD align=3Dright><TT>733.3793&nbsp;&nbsp;</TT></TD>
    <TD align=3Dright><TT>733.4123&nbsp;&nbsp;</TT></TD>
    <TD noWrap align=3Dright><TT>-44.99&nbsp;</TT></TD>
    <TD align=3Dright><TT>374&nbsp;</TT></TD>
    <TD noWrap align=3Dright><TT>-&nbsp;</TT></TD>
    <TD align=3Dright><TT>379&nbsp;</TT></TD>
    <TD align=3Dright><TT>0&nbsp;&nbsp;</TT></TD>
    <TD noWrap align=3Dright><TT>---&nbsp;&nbsp;</TT></TD>
    <TD noWrap><TT>&nbsp;R.AIFLDR.I</TT></TD></TR>
  <TR>
    <TD align=3Dright>&nbsp;</TD>
    <TD align=3Dright><TT>1052.4897&nbsp;&nbsp;</TT></TD>
    <TD align=3Dright><TT>1051.4824&nbsp;&nbsp;</TT></TD>
    <TD align=3Dright><TT>1051.5451&nbsp;&nbsp;</TT></TD>
    <TD noWrap align=3Dright><TT>-59.58&nbsp;</TT></TD>
    <TD align=3Dright><TT>26&nbsp;</TT></TD>
    <TD noWrap align=3Dright><TT>-&nbsp;</TT></TD>
    <TD align=3Dright><TT>34&nbsp;</TT></TD>
    <TD align=3Dright><TT>0&nbsp;&nbsp;</TT></TD>
    <TD noWrap align=3Dright><TT>---&nbsp;&nbsp;</TT></TD>
    <TD noWrap><TT>&nbsp;K.GFPISVYNR.T</TT></TD></TR>
  <TR>
    <TD align=3Dright>&nbsp;</TD>
    <TD align=3Dright><TT>1052.4897&nbsp;&nbsp;</TT></TD>
    <TD align=3Dright><TT>1051.4824&nbsp;&nbsp;</TT></TD>
    <TD align=3Dright><TT>1051.5451&nbsp;&nbsp;</TT></TD>
    <TD noWrap align=3Dright><TT>-59.58&nbsp;</TT></TD>
    <TD align=3Dright><TT>26&nbsp;</TT></TD>
    <TD noWrap align=3Dright><TT>-&nbsp;</TT></TD>
    <TD align=3Dright><TT>34&nbsp;</TT></TD>
    <TD align=3Dright><TT>0&nbsp;&nbsp;</TT></TD>
    <TD noWrap align=3Dright><TT>26&nbsp;&nbsp;</TT></TD>
    <TD noWrap><TT>&nbsp;K.GFPISVYNR.T</TT></TD></TR>
  <TR>
    <TD align=3Dright>&nbsp;</TD>
    <TD align=3Dright><TT>1064.5052&nbsp;&nbsp;</TT></TD>
    <TD align=3Dright><TT>1063.4979&nbsp;&nbsp;</TT></TD>
    <TD align=3Dright><TT>1063.5662&nbsp;&nbsp;</TT></TD>
    <TD noWrap align=3Dright><TT>-64.19&nbsp;</TT></TD>
    <TD align=3Dright><TT>292&nbsp;</TT></TD>
    <TD noWrap align=3Dright><TT>-&nbsp;</TT></TD>
    <TD align=3Dright><TT>300&nbsp;</TT></TD>
    <TD align=3Dright><TT>1&nbsp;&nbsp;</TT></TD>
    <TD noWrap align=3Dright><TT>---&nbsp;&nbsp;</TT></TD>
    <TD noWrap><TT>&nbsp;R.FLSGLKDER.V</TT></TD></TR>
  <TR>
    <TD align=3Dright>&nbsp;</TD>
    <TD align=3Dright><TT>1109.5829&nbsp;&nbsp;</TT></TD>
    <TD align=3Dright><TT>1108.5756&nbsp;&nbsp;</TT></TD>
    <TD align=3Dright><TT>1108.6353&nbsp;&nbsp;</TT></TD>
    <TD noWrap align=3Dright><TT>-53.80&nbsp;</TT></TD>
    <TD align=3Dright><TT>442&nbsp;</TT></TD>
    <TD noWrap align=3Dright><TT>-&nbsp;</TT></TD>
    <TD align=3Dright><TT>451&nbsp;</TT></TD>
    <TD align=3Dright><TT>0&nbsp;&nbsp;</TT></TD>
    <TD noWrap align=3Dright><TT>---&nbsp;&nbsp;</TT></TD>
    <TD noWrap><TT>&nbsp;R.LPANLVQAQR.D</TT></TD></TR>
  <TR>
    <TD align=3Dright>&nbsp;</TD>
    <TD align=3Dright><TT>1109.5829&nbsp;&nbsp;</TT></TD>
    <TD align=3Dright><TT>1108.5756&nbsp;&nbsp;</TT></TD>
    <TD align=3Dright><TT>1108.6353&nbsp;&nbsp;</TT></TD>
    <TD noWrap align=3Dright><TT>-53.80&nbsp;</TT></TD>
    <TD align=3Dright><TT>442&nbsp;</TT></TD>
    <TD noWrap align=3Dright><TT>-&nbsp;</TT></TD>
    <TD align=3Dright><TT>451&nbsp;</TT></TD>
    <TD align=3Dright><TT>0&nbsp;&nbsp;</TT></TD>
    <TD noWrap align=3Dright><TT>42&nbsp;&nbsp;</TT></TD>
    <TD noWrap><TT>&nbsp;R.LPANLVQAQR.D</TT></TD></TR>
  <TR>
    <TD align=3Dright>&nbsp;</TD>
    <TD align=3Dright><TT>1258.4789&nbsp;&nbsp;</TT></TD>
    <TD align=3Dright><TT>1257.4716&nbsp;&nbsp;</TT></TD>
    <TD align=3Dright><TT>1257.5414&nbsp;&nbsp;</TT></TD>
    <TD noWrap align=3Dright><TT>-55.52&nbsp;</TT></TD>
    <TD align=3Dright><TT>452&nbsp;</TT></TD>
    <TD noWrap align=3Dright><TT>-&nbsp;</TT></TD>
    <TD align=3Dright><TT>461&nbsp;</TT></TD>
    <TD align=3Dright><TT>0&nbsp;&nbsp;</TT></TD>
    <TD noWrap align=3Dright><TT>---&nbsp;&nbsp;</TT></TD>
    <TD noWrap><TT>&nbsp;R.DYFGAHTYER.V</TT></TD></TR>
  <TR>
    <TD align=3Dright>&nbsp;</TD>
    <TD align=3Dright><TT>1258.4789&nbsp;&nbsp;</TT></TD>
    <TD align=3Dright><TT>1257.4716&nbsp;&nbsp;</TT></TD>
    <TD align=3Dright><TT>1257.5414&nbsp;&nbsp;</TT></TD>
    <TD noWrap align=3Dright><TT>-55.52&nbsp;</TT></TD>
    <TD align=3Dright><TT>452&nbsp;</TT></TD>
    <TD noWrap align=3Dright><TT>-&nbsp;</TT></TD>
    <TD align=3Dright><TT>461&nbsp;</TT></TD>
    <TD align=3Dright><TT>0&nbsp;&nbsp;</TT></TD>
    <TD noWrap align=3Dright><TT>49&nbsp;&nbsp;</TT></TD>
    <TD noWrap><TT>&nbsp;R.DYFGAHTYER.V</TT></TD></TR>
  <TR>
    <TD align=3Dright>&nbsp;</TD>
    <TD align=3Dright><TT>2323.9163&nbsp;&nbsp;</TT></TD>
    <TD align=3Dright><TT>2322.9090&nbsp;&nbsp;</TT></TD>
    <TD align=3Dright><TT>2323.1300&nbsp;&nbsp;</TT></TD>
    <TD noWrap align=3Dright><TT>-95.13&nbsp;</TT></TD>
    <TD align=3Dright><TT>117&nbsp;</TT></TD>
    <TD noWrap align=3Dright><TT>-&nbsp;</TT></TD>
    <TD align=3Dright><TT>138&nbsp;</TT></TD>
    <TD align=3Dright><TT>1&nbsp;&nbsp;</TT></TD>
    <TD noWrap align=3Dright><TT>---&nbsp;&nbsp;</TT></TD>
    <TD =
noWrap><TT>&nbsp;K.AMEERGLLYLGMVVSGGEEGAR.N</TT></TD></TR></TBODY></TABLE=
>
<TABLE border=3D0 cellSpacing=3D0>
  <TBODY>
  <TR>
    <TD><TT>&nbsp;&nbsp;&nbsp;&nbsp;&nbsp;&nbsp;</TT></TD>
    <TD><TT><B>No match to: </B>806.4086, 823.0590, 825.0624, 841.0353,=20
      842.4567, 870.4943, 994.0730, 994.0730, 1036.0763, 1071.4596, =
1071.4596,=20
      1087.4410, 1087.4410, 1202.6158, 1208.5027, 1208.5027, 1245.6260,=20
      1276.5692, 1325.6455, 1425.6205, 1510.7388, 1536.7947, 1543.6781,=20
      1573.7322, 1790.8010, 1790.8010, 1854.7969, 1854.7969, 1900.7645,=20
      2003.9860, 2003.9860, 2027.7396</TT></TD></TR></TBODY></TABLE><BR>
<TABLE border=3D0 cellSpacing=3D0>
  <TBODY>
  <TR>
    <TD><TT><B><A name=3DHit43>43.</A>&nbsp;&nbsp;&nbsp;</B></TT></TD>
    <TD noWrap><TT><A=20
      =
href=3D"http://zxw-pc/mascot/cgi/protein_view.pl?file=3D../data/20121225/=
F002421.dat&amp;hit=3D43"=20
      =
target=3D_blank>gi|158144895</A>&nbsp;&nbsp;&nbsp;&nbsp;<B>Mass:</B>&nbsp=
;47753&nbsp;&nbsp;&nbsp;&nbsp;<B>Score:</B>&nbsp;144&nbsp;&nbsp;&nbsp;&nb=
sp;<B>Expect:</B>&nbsp;7.4e-009&nbsp;&nbsp;<B>Matches:</B>&nbsp;6</TT></T=
D></TR>
  <TR>
    <TD>&nbsp;</TD>
    <TD noWrap><TT>enolase [Gossypium =
hirsutum]</TT></TD></TR></TBODY></TABLE>
<TABLE border=3D0 cellSpacing=3D0 cellPadding=3D0>
  <TBODY>
  <TR>
    <TD><TT>&nbsp;&nbsp;&nbsp;&nbsp;&nbsp;&nbsp;</TT></TD>
    <TD align=3Dright><TT><B>Observed&nbsp;&nbsp;</B></TT></TD>
    <TD noWrap align=3Dright><TT><B>Mr(expt)&nbsp;&nbsp;</B></TT></TD>
    <TD noWrap align=3Dright><TT><B>Mr(calc)&nbsp;&nbsp;</B></TT></TD>
    <TD align=3Dright><TT><B>&nbsp;ppm&nbsp;&nbsp;</B></TT></TD>
    <TD align=3Dright><TT><B>Start&nbsp;</B></TT></TD>
    <TD align=3Dright><TT><B>&nbsp;</B></TT></TD>
    <TD align=3Dright><TT><B>End&nbsp;</B></TT></TD>
    <TD align=3Dright><TT><B>Miss&nbsp;</B></TT></TD>
    <TD align=3Dright><TT><B>Ions&nbsp;</B></TT></TD>
    <TD><TT><B>&nbsp;Peptide</B></TT></TD></TR>
  <TR>
    <TD align=3Dright>&nbsp;</TD>
    <TD align=3Dright><TT>806.4086&nbsp;&nbsp;</TT></TD>
    <TD align=3Dright><TT>805.4014&nbsp;&nbsp;</TT></TD>
    <TD align=3Dright><TT>805.4446&nbsp;&nbsp;</TT></TD>
    <TD noWrap align=3Dright><TT>-53.71&nbsp;</TT></TD>
    <TD align=3Dright><TT>417&nbsp;</TT></TD>
    <TD noWrap align=3Dright><TT>-&nbsp;</TT></TD>
    <TD align=3Dright><TT>422&nbsp;</TT></TD>
    <TD align=3Dright><TT>0&nbsp;&nbsp;</TT></TD>
    <TD noWrap align=3Dright><TT>---&nbsp;&nbsp;</TT></TD>
    <TD noWrap><TT>&nbsp;K.YNQLLR.I</TT></TD></TR>
  <TR>
    <TD align=3Dright>&nbsp;</TD>
    <TD align=3Dright><TT>1510.7388&nbsp;&nbsp;</TT></TD>
    <TD align=3Dright><TT>1509.7315&nbsp;&nbsp;</TT></TD>
    <TD align=3Dright><TT>1509.8403&nbsp;&nbsp;</TT></TD>
    <TD noWrap align=3Dright><TT>-72.03&nbsp;</TT></TD>
    <TD align=3Dright><TT>323&nbsp;</TT></TD>
    <TD noWrap align=3Dright><TT>-&nbsp;</TT></TD>
    <TD align=3Dright><TT>336&nbsp;</TT></TD>
    <TD align=3Dright><TT>0&nbsp;&nbsp;</TT></TD>
    <TD noWrap align=3Dright><TT>---&nbsp;&nbsp;</TT></TD>
    <TD noWrap><TT>&nbsp;K.VQIVGDDLLVTNPK.R</TT></TD></TR>
  <TR>
    <TD align=3Dright>&nbsp;</TD>
    <TD align=3Dright><TT>1573.7322&nbsp;&nbsp;</TT></TD>
    <TD align=3Dright><TT>1572.7249&nbsp;&nbsp;</TT></TD>
    <TD align=3Dright><TT>1572.8359&nbsp;&nbsp;</TT></TD>
    <TD noWrap align=3Dright><TT>-70.55&nbsp;</TT></TD>
    <TD align=3Dright><TT>354&nbsp;</TT></TD>
    <TD noWrap align=3Dright><TT>-&nbsp;</TT></TD>
    <TD align=3Dright><TT>368&nbsp;</TT></TD>
    <TD align=3Dright><TT>0&nbsp;&nbsp;</TT></TD>
    <TD noWrap align=3Dright><TT>---&nbsp;&nbsp;</TT></TD>
    <TD noWrap><TT>&nbsp;K.VNQIGSVTESIEAVK.M</TT></TD></TR>
  <TR>
    <TD align=3Dright>&nbsp;</TD>
    <TD align=3Dright><TT>2003.9860&nbsp;&nbsp;</TT></TD>
    <TD align=3Dright><TT>2002.9787&nbsp;&nbsp;</TT></TD>
    <TD align=3Dright><TT>2003.0952&nbsp;&nbsp;</TT></TD>
    <TD noWrap align=3Dright><TT>-58.17&nbsp;</TT></TD>
    <TD align=3Dright><TT>149&nbsp;</TT></TD>
    <TD noWrap align=3Dright><TT>-&nbsp;</TT></TD>
    <TD align=3Dright><TT>168&nbsp;</TT></TD>
    <TD align=3Dright><TT>0&nbsp;&nbsp;</TT></TD>
    <TD noWrap align=3Dright><TT>---&nbsp;&nbsp;</TT></TD>
    <TD noWrap><TT>&nbsp;K.LVLPVPAFNVINGGSHAGNK.L</TT></TD></TR>
  <TR>
    <TD align=3Dright>&nbsp;</TD>
    <TD align=3Dright><TT>2003.9860&nbsp;&nbsp;</TT></TD>
    <TD align=3Dright><TT>2002.9787&nbsp;&nbsp;</TT></TD>
    <TD align=3Dright><TT>2003.0952&nbsp;&nbsp;</TT></TD>
    <TD noWrap align=3Dright><TT>-58.17&nbsp;</TT></TD>
    <TD align=3Dright><TT>149&nbsp;</TT></TD>
    <TD noWrap align=3Dright><TT>-&nbsp;</TT></TD>
    <TD align=3Dright><TT>168&nbsp;</TT></TD>
    <TD align=3Dright><TT>0&nbsp;&nbsp;</TT></TD>
    <TD noWrap align=3Dright><TT>114&nbsp;&nbsp;</TT></TD>
    <TD noWrap><TT>&nbsp;K.LVLPVPAFNVINGGSHAGNK.L</TT></TD></TR>
  <TR>
    <TD align=3Dright>&nbsp;</TD>
    <TD align=3Dright><TT>2323.9163&nbsp;&nbsp;</TT></TD>
    <TD align=3Dright><TT>2322.9090&nbsp;&nbsp;</TT></TD>
    <TD align=3Dright><TT>2323.0353&nbsp;&nbsp;</TT></TD>
    <TD noWrap align=3Dright><TT>-54.35&nbsp;</TT></TD>
    <TD align=3Dright><TT>206&nbsp;</TT></TD>
    <TD noWrap align=3Dright><TT>-&nbsp;</TT></TD>
    <TD align=3Dright><TT>227&nbsp;</TT></TD>
    <TD align=3Dright><TT>0&nbsp;&nbsp;</TT></TD>
    <TD noWrap align=3Dright><TT>---&nbsp;&nbsp;</TT></TD>
    <TD =
noWrap><TT>&nbsp;K.YGQDATNVGDEGGFAPNIQENK.E</TT></TD></TR></TBODY></TABLE=
>
<TABLE border=3D0 cellSpacing=3D0>
  <TBODY>
  <TR>
    <TD><TT>&nbsp;&nbsp;&nbsp;&nbsp;&nbsp;&nbsp;</TT></TD>
    <TD><TT><B>No match to: </B>734.3865, 823.0590, 825.0624, 841.0353,=20
      842.4567, 870.4943, 994.0730, 994.0730, 1036.0763, 1052.4897, =
1052.4897,=20
      1064.5052, 1071.4596, 1071.4596, 1087.4410, 1087.4410, 1109.5829,=20
      1109.5829, 1202.6158, 1208.5027, 1208.5027, 1245.6260, 1258.4789,=20
      1258.4789, 1276.5692, 1325.6455, 1425.6205, 1536.7947, 1543.6781,=20
      1790.8010, 1790.8010, 1854.7969, 1854.7969, 1900.7645,=20
  2027.7396</TT></TD></TR></TBODY></TABLE><BR>
<TABLE border=3D0 cellSpacing=3D0>
  <TBODY>
  <TR>
    <TD><TT><B><A name=3DHit44>44.</A>&nbsp;&nbsp;&nbsp;</B></TT></TD>
    <TD noWrap><TT><A=20
      =
href=3D"http://zxw-pc/mascot/cgi/protein_view.pl?file=3D../data/20121225/=
F002421.dat&amp;hit=3D44"=20
      =
target=3D_blank>gi|297827139</A>&nbsp;&nbsp;&nbsp;&nbsp;<B>Mass:</B>&nbsp=
;47512&nbsp;&nbsp;&nbsp;&nbsp;<B>Score:</B>&nbsp;144&nbsp;&nbsp;&nbsp;&nb=
sp;<B>Expect:</B>&nbsp;7.4e-009&nbsp;&nbsp;<B>Matches:</B>&nbsp;6</TT></T=
D></TR>
  <TR>
    <TD>&nbsp;</TD>
    <TD noWrap><TT>hypothetical protein ARALYDRAFT_902771 [Arabidopsis =
lyrata=20
      subsp. lyrata]</TT></TD></TR></TBODY></TABLE>
<TABLE border=3D0 cellSpacing=3D0 cellPadding=3D0>
  <TBODY>
  <TR>
    <TD><TT>&nbsp;&nbsp;&nbsp;&nbsp;&nbsp;&nbsp;</TT></TD>
    <TD align=3Dright><TT><B>Observed&nbsp;&nbsp;</B></TT></TD>
    <TD noWrap align=3Dright><TT><B>Mr(expt)&nbsp;&nbsp;</B></TT></TD>
    <TD noWrap align=3Dright><TT><B>Mr(calc)&nbsp;&nbsp;</B></TT></TD>
    <TD align=3Dright><TT><B>&nbsp;ppm&nbsp;&nbsp;</B></TT></TD>
    <TD align=3Dright><TT><B>Start&nbsp;</B></TT></TD>
    <TD align=3Dright><TT><B>&nbsp;</B></TT></TD>
    <TD align=3Dright><TT><B>End&nbsp;</B></TT></TD>
    <TD align=3Dright><TT><B>Miss&nbsp;</B></TT></TD>
    <TD align=3Dright><TT><B>Ions&nbsp;</B></TT></TD>
    <TD><TT><B>&nbsp;Peptide</B></TT></TD></TR>
  <TR>
    <TD align=3Dright>&nbsp;</TD>
    <TD align=3Dright><TT>806.4086&nbsp;&nbsp;</TT></TD>
    <TD align=3Dright><TT>805.4014&nbsp;&nbsp;</TT></TD>
    <TD align=3Dright><TT>805.4446&nbsp;&nbsp;</TT></TD>
    <TD noWrap align=3Dright><TT>-53.71&nbsp;</TT></TD>
    <TD align=3Dright><TT>416&nbsp;</TT></TD>
    <TD noWrap align=3Dright><TT>-&nbsp;</TT></TD>
    <TD align=3Dright><TT>421&nbsp;</TT></TD>
    <TD align=3Dright><TT>0&nbsp;&nbsp;</TT></TD>
    <TD noWrap align=3Dright><TT>---&nbsp;&nbsp;</TT></TD>
    <TD noWrap><TT>&nbsp;K.YNQLLR.I</TT></TD></TR>
  <TR>
    <TD align=3Dright>&nbsp;</TD>
    <TD align=3Dright><TT>1245.6260&nbsp;&nbsp;</TT></TD>
    <TD align=3Dright><TT>1244.6187&nbsp;&nbsp;</TT></TD>
    <TD align=3Dright><TT>1244.6084&nbsp;&nbsp;</TT></TD>
    <TD noWrap align=3Dright><TT>8.27&nbsp;</TT></TD>
    <TD align=3Dright><TT>371&nbsp;</TT></TD>
    <TD noWrap align=3Dright><TT>-&nbsp;</TT></TD>
    <TD align=3Dright><TT>381&nbsp;</TT></TD>
    <TD align=3Dright><TT>1&nbsp;&nbsp;</TT></TD>
    <TD noWrap align=3Dright><TT>---&nbsp;&nbsp;</TT></TD>
    <TD noWrap><TT>&nbsp;K.KAGWGVMTSHR.S + Oxidation (M)</TT></TD></TR>
  <TR>
    <TD align=3Dright>&nbsp;</TD>
    <TD align=3Dright><TT>1573.7322&nbsp;&nbsp;</TT></TD>
    <TD align=3Dright><TT>1572.7249&nbsp;&nbsp;</TT></TD>
    <TD align=3Dright><TT>1572.8359&nbsp;&nbsp;</TT></TD>
    <TD noWrap align=3Dright><TT>-70.55&nbsp;</TT></TD>
    <TD align=3Dright><TT>353&nbsp;</TT></TD>
    <TD noWrap align=3Dright><TT>-&nbsp;</TT></TD>
    <TD align=3Dright><TT>367&nbsp;</TT></TD>
    <TD align=3Dright><TT>0&nbsp;&nbsp;</TT></TD>
    <TD noWrap align=3Dright><TT>---&nbsp;&nbsp;</TT></TD>
    <TD noWrap><TT>&nbsp;K.VNQIGSVTESIEAVK.M</TT></TD></TR>
  <TR>
    <TD align=3Dright>&nbsp;</TD>
    <TD align=3Dright><TT>2003.9860&nbsp;&nbsp;</TT></TD>
    <TD align=3Dright><TT>2002.9787&nbsp;&nbsp;</TT></TD>
    <TD align=3Dright><TT>2003.0952&nbsp;&nbsp;</TT></TD>
    <TD noWrap align=3Dright><TT>-58.17&nbsp;</TT></TD>
    <TD align=3Dright><TT>148&nbsp;</TT></TD>
    <TD noWrap align=3Dright><TT>-&nbsp;</TT></TD>
    <TD align=3Dright><TT>167&nbsp;</TT></TD>
    <TD align=3Dright><TT>0&nbsp;&nbsp;</TT></TD>
    <TD noWrap align=3Dright><TT>---&nbsp;&nbsp;</TT></TD>
    <TD noWrap><TT>&nbsp;K.IVLPVPAFNVINGGSHAGNK.L</TT></TD></TR>
  <TR>
    <TD align=3Dright>&nbsp;</TD>
    <TD align=3Dright><TT>2003.9860&nbsp;&nbsp;</TT></TD>
    <TD align=3Dright><TT>2002.9787&nbsp;&nbsp;</TT></TD>
    <TD align=3Dright><TT>2003.0952&nbsp;&nbsp;</TT></TD>
    <TD noWrap align=3Dright><TT>-58.17&nbsp;</TT></TD>
    <TD align=3Dright><TT>148&nbsp;</TT></TD>
    <TD noWrap align=3Dright><TT>-&nbsp;</TT></TD>
    <TD align=3Dright><TT>167&nbsp;</TT></TD>
    <TD align=3Dright><TT>0&nbsp;&nbsp;</TT></TD>
    <TD noWrap align=3Dright><TT>114&nbsp;&nbsp;</TT></TD>
    <TD noWrap><TT>&nbsp;K.IVLPVPAFNVINGGSHAGNK.L</TT></TD></TR>
  <TR>
    <TD align=3Dright>&nbsp;</TD>
    <TD align=3Dright><TT>2323.9163&nbsp;&nbsp;</TT></TD>
    <TD align=3Dright><TT>2322.9090&nbsp;&nbsp;</TT></TD>
    <TD align=3Dright><TT>2323.0353&nbsp;&nbsp;</TT></TD>
    <TD noWrap align=3Dright><TT>-54.35&nbsp;</TT></TD>
    <TD align=3Dright><TT>205&nbsp;</TT></TD>
    <TD noWrap align=3Dright><TT>-&nbsp;</TT></TD>
    <TD align=3Dright><TT>226&nbsp;</TT></TD>
    <TD align=3Dright><TT>0&nbsp;&nbsp;</TT></TD>
    <TD noWrap align=3Dright><TT>---&nbsp;&nbsp;</TT></TD>
    <TD =
noWrap><TT>&nbsp;K.YGQDATNVGDEGGFAPNIQENK.E</TT></TD></TR></TBODY></TABLE=
>
<TABLE border=3D0 cellSpacing=3D0>
  <TBODY>
  <TR>
    <TD><TT>&nbsp;&nbsp;&nbsp;&nbsp;&nbsp;&nbsp;</TT></TD>
    <TD><TT><B>No match to: </B>734.3865, 823.0590, 825.0624, 841.0353,=20
      842.4567, 870.4943, 994.0730, 994.0730, 1036.0763, 1052.4897, =
1052.4897,=20
      1064.5052, 1071.4596, 1071.4596, 1087.4410, 1087.4410, 1109.5829,=20
      1109.5829, 1202.6158, 1208.5027, 1208.5027, 1258.4789, 1258.4789,=20
      1276.5692, 1325.6455, 1425.6205, 1510.7388, 1536.7947, 1543.6781,=20
      1790.8010, 1790.8010, 1854.7969, 1854.7969, 1900.7645,=20
  2027.7396</TT></TD></TR></TBODY></TABLE><BR>
<TABLE border=3D0 cellSpacing=3D0>
  <TBODY>
  <TR>
    <TD><TT><B><A name=3DHit45>45.</A>&nbsp;&nbsp;&nbsp;</B></TT></TD>
    <TD noWrap><TT><A=20
      =
href=3D"http://zxw-pc/mascot/cgi/protein_view.pl?file=3D../data/20121225/=
F002421.dat&amp;hit=3D45"=20
      =
target=3D_blank>gi|297327291</A>&nbsp;&nbsp;&nbsp;&nbsp;<B>Mass:</B>&nbsp=
;47512&nbsp;&nbsp;&nbsp;&nbsp;<B>Score:</B>&nbsp;144&nbsp;&nbsp;&nbsp;&nb=
sp;<B>Expect:</B>&nbsp;7.4e-009&nbsp;&nbsp;<B>Matches:</B>&nbsp;6</TT></T=
D></TR>
  <TR>
    <TD>&nbsp;</TD>
    <TD noWrap><TT>hypothetical protein ARALYDRAFT_902771 [Arabidopsis =
lyrata=20
      subsp. lyrata]</TT></TD></TR></TBODY></TABLE>
<TABLE border=3D0 cellSpacing=3D0 cellPadding=3D0>
  <TBODY>
  <TR>
    <TD><TT>&nbsp;&nbsp;&nbsp;&nbsp;&nbsp;&nbsp;</TT></TD>
    <TD align=3Dright><TT><B>Observed&nbsp;&nbsp;</B></TT></TD>
    <TD noWrap align=3Dright><TT><B>Mr(expt)&nbsp;&nbsp;</B></TT></TD>
    <TD noWrap align=3Dright><TT><B>Mr(calc)&nbsp;&nbsp;</B></TT></TD>
    <TD align=3Dright><TT><B>&nbsp;ppm&nbsp;&nbsp;</B></TT></TD>
    <TD align=3Dright><TT><B>Start&nbsp;</B></TT></TD>
    <TD align=3Dright><TT><B>&nbsp;</B></TT></TD>
    <TD align=3Dright><TT><B>End&nbsp;</B></TT></TD>
    <TD align=3Dright><TT><B>Miss&nbsp;</B></TT></TD>
    <TD align=3Dright><TT><B>Ions&nbsp;</B></TT></TD>
    <TD><TT><B>&nbsp;Peptide</B></TT></TD></TR>
  <TR>
    <TD align=3Dright>&nbsp;</TD>
    <TD align=3Dright><TT>806.4086&nbsp;&nbsp;</TT></TD>
    <TD align=3Dright><TT>805.4014&nbsp;&nbsp;</TT></TD>
    <TD align=3Dright><TT>805.4446&nbsp;&nbsp;</TT></TD>
    <TD noWrap align=3Dright><TT>-53.71&nbsp;</TT></TD>
    <TD align=3Dright><TT>416&nbsp;</TT></TD>
    <TD noWrap align=3Dright><TT>-&nbsp;</TT></TD>
    <TD align=3Dright><TT>421&nbsp;</TT></TD>
    <TD align=3Dright><TT>0&nbsp;&nbsp;</TT></TD>
    <TD noWrap align=3Dright><TT>---&nbsp;&nbsp;</TT></TD>
    <TD noWrap><TT>&nbsp;K.YNQLLR.I</TT></TD></TR>
  <TR>
    <TD align=3Dright>&nbsp;</TD>
    <TD align=3Dright><TT>1245.6260&nbsp;&nbsp;</TT></TD>
    <TD align=3Dright><TT>1244.6187&nbsp;&nbsp;</TT></TD>
    <TD align=3Dright><TT>1244.6084&nbsp;&nbsp;</TT></TD>
    <TD noWrap align=3Dright><TT>8.27&nbsp;</TT></TD>
    <TD align=3Dright><TT>371&nbsp;</TT></TD>
    <TD noWrap align=3Dright><TT>-&nbsp;</TT></TD>
    <TD align=3Dright><TT>381&nbsp;</TT></TD>
    <TD align=3Dright><TT>1&nbsp;&nbsp;</TT></TD>
    <TD noWrap align=3Dright><TT>---&nbsp;&nbsp;</TT></TD>
    <TD noWrap><TT>&nbsp;K.KAGWGVMTSHR.S + Oxidation (M)</TT></TD></TR>
  <TR>
    <TD align=3Dright>&nbsp;</TD>
    <TD align=3Dright><TT>1573.7322&nbsp;&nbsp;</TT></TD>
    <TD align=3Dright><TT>1572.7249&nbsp;&nbsp;</TT></TD>
    <TD align=3Dright><TT>1572.8359&nbsp;&nbsp;</TT></TD>
    <TD noWrap align=3Dright><TT>-70.55&nbsp;</TT></TD>
    <TD align=3Dright><TT>353&nbsp;</TT></TD>
    <TD noWrap align=3Dright><TT>-&nbsp;</TT></TD>
    <TD align=3Dright><TT>367&nbsp;</TT></TD>
    <TD align=3Dright><TT>0&nbsp;&nbsp;</TT></TD>
    <TD noWrap align=3Dright><TT>---&nbsp;&nbsp;</TT></TD>
    <TD noWrap><TT>&nbsp;K.VNQIGSVTESIEAVK.M</TT></TD></TR>
  <TR>
    <TD align=3Dright>&nbsp;</TD>
    <TD align=3Dright><TT>2003.9860&nbsp;&nbsp;</TT></TD>
    <TD align=3Dright><TT>2002.9787&nbsp;&nbsp;</TT></TD>
    <TD align=3Dright><TT>2003.0952&nbsp;&nbsp;</TT></TD>
    <TD noWrap align=3Dright><TT>-58.17&nbsp;</TT></TD>
    <TD align=3Dright><TT>148&nbsp;</TT></TD>
    <TD noWrap align=3Dright><TT>-&nbsp;</TT></TD>
    <TD align=3Dright><TT>167&nbsp;</TT></TD>
    <TD align=3Dright><TT>0&nbsp;&nbsp;</TT></TD>
    <TD noWrap align=3Dright><TT>---&nbsp;&nbsp;</TT></TD>
    <TD noWrap><TT>&nbsp;K.IVLPVPAFNVINGGSHAGNK.L</TT></TD></TR>
  <TR>
    <TD align=3Dright>&nbsp;</TD>
    <TD align=3Dright><TT>2003.9860&nbsp;&nbsp;</TT></TD>
    <TD align=3Dright><TT>2002.9787&nbsp;&nbsp;</TT></TD>
    <TD align=3Dright><TT>2003.0952&nbsp;&nbsp;</TT></TD>
    <TD noWrap align=3Dright><TT>-58.17&nbsp;</TT></TD>
    <TD align=3Dright><TT>148&nbsp;</TT></TD>
    <TD noWrap align=3Dright><TT>-&nbsp;</TT></TD>
    <TD align=3Dright><TT>167&nbsp;</TT></TD>
    <TD align=3Dright><TT>0&nbsp;&nbsp;</TT></TD>
    <TD noWrap align=3Dright><TT>114&nbsp;&nbsp;</TT></TD>
    <TD noWrap><TT>&nbsp;K.IVLPVPAFNVINGGSHAGNK.L</TT></TD></TR>
  <TR>
    <TD align=3Dright>&nbsp;</TD>
    <TD align=3Dright><TT>2323.9163&nbsp;&nbsp;</TT></TD>
    <TD align=3Dright><TT>2322.9090&nbsp;&nbsp;</TT></TD>
    <TD align=3Dright><TT>2323.0353&nbsp;&nbsp;</TT></TD>
    <TD noWrap align=3Dright><TT>-54.35&nbsp;</TT></TD>
    <TD align=3Dright><TT>205&nbsp;</TT></TD>
    <TD noWrap align=3Dright><TT>-&nbsp;</TT></TD>
    <TD align=3Dright><TT>226&nbsp;</TT></TD>
    <TD align=3Dright><TT>0&nbsp;&nbsp;</TT></TD>
    <TD noWrap align=3Dright><TT>---&nbsp;&nbsp;</TT></TD>
    <TD =
noWrap><TT>&nbsp;K.YGQDATNVGDEGGFAPNIQENK.E</TT></TD></TR></TBODY></TABLE=
>
<TABLE border=3D0 cellSpacing=3D0>
  <TBODY>
  <TR>
    <TD><TT>&nbsp;&nbsp;&nbsp;&nbsp;&nbsp;&nbsp;</TT></TD>
    <TD><TT><B>No match to: </B>734.3865, 823.0590, 825.0624, 841.0353,=20
      842.4567, 870.4943, 994.0730, 994.0730, 1036.0763, 1052.4897, =
1052.4897,=20
      1064.5052, 1071.4596, 1071.4596, 1087.4410, 1087.4410, 1109.5829,=20
      1109.5829, 1202.6158, 1208.5027, 1208.5027, 1258.4789, 1258.4789,=20
      1276.5692, 1325.6455, 1425.6205, 1510.7388, 1536.7947, 1543.6781,=20
      1790.8010, 1790.8010, 1854.7969, 1854.7969, 1900.7645,=20
  2027.7396</TT></TD></TR></TBODY></TABLE><BR>
<TABLE border=3D0 cellSpacing=3D0>
  <TBODY>
  <TR>
    <TD><TT><B><A name=3DHit46>46.</A>&nbsp;&nbsp;&nbsp;</B></TT></TD>
    <TD noWrap><TT><A=20
      =
href=3D"http://zxw-pc/mascot/cgi/protein_view.pl?file=3D../data/20121225/=
F002421.dat&amp;hit=3D46"=20
      =
target=3D_blank>gi|119354</A>&nbsp;&nbsp;&nbsp;&nbsp;<B>Mass:</B>&nbsp;47=
768&nbsp;&nbsp;&nbsp;&nbsp;<B>Score:</B>&nbsp;143&nbsp;&nbsp;&nbsp;&nbsp;=
<B>Expect:</B>&nbsp;9.3e-009&nbsp;&nbsp;<B>Matches:</B>&nbsp;6</TT></TD><=
/TR>
  <TR>
    <TD>&nbsp;</TD>
    <TD noWrap><TT>RecName: Full=3DEnolase; AltName: =
Full=3D2-phospho-D-glycerate=20
      hydro-lyase; AltName: Full=3D2-phosphoglycerate=20
  dehydratase</TT></TD></TR></TBODY></TABLE>
<TABLE border=3D0 cellSpacing=3D0 cellPadding=3D0>
  <TBODY>
  <TR>
    <TD><TT>&nbsp;&nbsp;&nbsp;&nbsp;&nbsp;&nbsp;</TT></TD>
    <TD align=3Dright><TT><B>Observed&nbsp;&nbsp;</B></TT></TD>
    <TD noWrap align=3Dright><TT><B>Mr(expt)&nbsp;&nbsp;</B></TT></TD>
    <TD noWrap align=3Dright><TT><B>Mr(calc)&nbsp;&nbsp;</B></TT></TD>
    <TD align=3Dright><TT><B>&nbsp;ppm&nbsp;&nbsp;</B></TT></TD>
    <TD align=3Dright><TT><B>Start&nbsp;</B></TT></TD>
    <TD align=3Dright><TT><B>&nbsp;</B></TT></TD>
    <TD align=3Dright><TT><B>End&nbsp;</B></TT></TD>
    <TD align=3Dright><TT><B>Miss&nbsp;</B></TT></TD>
    <TD align=3Dright><TT><B>Ions&nbsp;</B></TT></TD>
    <TD><TT><B>&nbsp;Peptide</B></TT></TD></TR>
  <TR>
    <TD align=3Dright>&nbsp;</TD>
    <TD align=3Dright><TT>806.4086&nbsp;&nbsp;</TT></TD>
    <TD align=3Dright><TT>805.4014&nbsp;&nbsp;</TT></TD>
    <TD align=3Dright><TT>805.4446&nbsp;&nbsp;</TT></TD>
    <TD noWrap align=3Dright><TT>-53.71&nbsp;</TT></TD>
    <TD align=3Dright><TT>416&nbsp;</TT></TD>
    <TD noWrap align=3Dright><TT>-&nbsp;</TT></TD>
    <TD align=3Dright><TT>421&nbsp;</TT></TD>
    <TD align=3Dright><TT>0&nbsp;&nbsp;</TT></TD>
    <TD noWrap align=3Dright><TT>---&nbsp;&nbsp;</TT></TD>
    <TD noWrap><TT>&nbsp;K.YNQLLR.I</TT></TD></TR>
  <TR>
    <TD align=3Dright>&nbsp;</TD>
    <TD align=3Dright><TT>1245.6260&nbsp;&nbsp;</TT></TD>
    <TD align=3Dright><TT>1244.6187&nbsp;&nbsp;</TT></TD>
    <TD align=3Dright><TT>1244.6084&nbsp;&nbsp;</TT></TD>
    <TD noWrap align=3Dright><TT>8.27&nbsp;</TT></TD>
    <TD align=3Dright><TT>371&nbsp;</TT></TD>
    <TD noWrap align=3Dright><TT>-&nbsp;</TT></TD>
    <TD align=3Dright><TT>381&nbsp;</TT></TD>
    <TD align=3Dright><TT>1&nbsp;&nbsp;</TT></TD>
    <TD noWrap align=3Dright><TT>---&nbsp;&nbsp;</TT></TD>
    <TD noWrap><TT>&nbsp;K.KAGWGVMTSHR.S + Oxidation (M)</TT></TD></TR>
  <TR>
    <TD align=3Dright>&nbsp;</TD>
    <TD align=3Dright><TT>1573.7322&nbsp;&nbsp;</TT></TD>
    <TD align=3Dright><TT>1572.7249&nbsp;&nbsp;</TT></TD>
    <TD align=3Dright><TT>1572.8359&nbsp;&nbsp;</TT></TD>
    <TD noWrap align=3Dright><TT>-70.55&nbsp;</TT></TD>
    <TD align=3Dright><TT>353&nbsp;</TT></TD>
    <TD noWrap align=3Dright><TT>-&nbsp;</TT></TD>
    <TD align=3Dright><TT>367&nbsp;</TT></TD>
    <TD align=3Dright><TT>0&nbsp;&nbsp;</TT></TD>
    <TD noWrap align=3Dright><TT>---&nbsp;&nbsp;</TT></TD>
    <TD noWrap><TT>&nbsp;K.VNQIGSVTESIEAVK.M</TT></TD></TR>
  <TR>
    <TD align=3Dright>&nbsp;</TD>
    <TD align=3Dright><TT>2003.9860&nbsp;&nbsp;</TT></TD>
    <TD align=3Dright><TT>2002.9787&nbsp;&nbsp;</TT></TD>
    <TD align=3Dright><TT>2003.0952&nbsp;&nbsp;</TT></TD>
    <TD noWrap align=3Dright><TT>-58.17&nbsp;</TT></TD>
    <TD align=3Dright><TT>148&nbsp;</TT></TD>
    <TD noWrap align=3Dright><TT>-&nbsp;</TT></TD>
    <TD align=3Dright><TT>167&nbsp;</TT></TD>
    <TD align=3Dright><TT>0&nbsp;&nbsp;</TT></TD>
    <TD noWrap align=3Dright><TT>---&nbsp;&nbsp;</TT></TD>
    <TD noWrap><TT>&nbsp;K.LVLPVPAFNVINGGSHAGNK.L</TT></TD></TR>
  <TR>
    <TD align=3Dright>&nbsp;</TD>
    <TD align=3Dright><TT>2003.9860&nbsp;&nbsp;</TT></TD>
    <TD align=3Dright><TT>2002.9787&nbsp;&nbsp;</TT></TD>
    <TD align=3Dright><TT>2003.0952&nbsp;&nbsp;</TT></TD>
    <TD noWrap align=3Dright><TT>-58.17&nbsp;</TT></TD>
    <TD align=3Dright><TT>148&nbsp;</TT></TD>
    <TD noWrap align=3Dright><TT>-&nbsp;</TT></TD>
    <TD align=3Dright><TT>167&nbsp;</TT></TD>
    <TD align=3Dright><TT>0&nbsp;&nbsp;</TT></TD>
    <TD noWrap align=3Dright><TT>114&nbsp;&nbsp;</TT></TD>
    <TD noWrap><TT>&nbsp;K.LVLPVPAFNVINGGSHAGNK.L</TT></TD></TR>
  <TR>
    <TD align=3Dright>&nbsp;</TD>
    <TD align=3Dright><TT>2323.9163&nbsp;&nbsp;</TT></TD>
    <TD align=3Dright><TT>2322.9090&nbsp;&nbsp;</TT></TD>
    <TD align=3Dright><TT>2323.0353&nbsp;&nbsp;</TT></TD>
    <TD noWrap align=3Dright><TT>-54.35&nbsp;</TT></TD>
    <TD align=3Dright><TT>205&nbsp;</TT></TD>
    <TD noWrap align=3Dright><TT>-&nbsp;</TT></TD>
    <TD align=3Dright><TT>226&nbsp;</TT></TD>
    <TD align=3Dright><TT>0&nbsp;&nbsp;</TT></TD>
    <TD noWrap align=3Dright><TT>---&nbsp;&nbsp;</TT></TD>
    <TD =
noWrap><TT>&nbsp;K.YGQDATNVGDEGGFAPNIQENK.E</TT></TD></TR></TBODY></TABLE=
>
<TABLE border=3D0 cellSpacing=3D0>
  <TBODY>
  <TR>
    <TD><TT>&nbsp;&nbsp;&nbsp;&nbsp;&nbsp;&nbsp;</TT></TD>
    <TD><TT><B>No match to: </B>734.3865, 823.0590, 825.0624, 841.0353,=20
      842.4567, 870.4943, 994.0730, 994.0730, 1036.0763, 1052.4897, =
1052.4897,=20
      1064.5052, 1071.4596, 1071.4596, 1087.4410, 1087.4410, 1109.5829,=20
      1109.5829, 1202.6158, 1208.5027, 1208.5027, 1258.4789, 1258.4789,=20
      1276.5692, 1325.6455, 1425.6205, 1510.7388, 1536.7947, 1543.6781,=20
      1790.8010, 1790.8010, 1854.7969, 1854.7969, 1900.7645,=20
  2027.7396</TT></TD></TR></TBODY></TABLE><BR>
<TABLE border=3D0 cellSpacing=3D0>
  <TBODY>
  <TR>
    <TD><TT><B><A name=3DHit47>47.</A>&nbsp;&nbsp;&nbsp;</B></TT></TD>
    <TD noWrap><TT><A=20
      =
href=3D"http://zxw-pc/mascot/cgi/protein_view.pl?file=3D../data/20121225/=
F002421.dat&amp;hit=3D47"=20
      =
target=3D_blank>gi|298544535</A>&nbsp;&nbsp;&nbsp;&nbsp;<B>Mass:</B>&nbsp=
;47768&nbsp;&nbsp;&nbsp;&nbsp;<B>Score:</B>&nbsp;143&nbsp;&nbsp;&nbsp;&nb=
sp;<B>Expect:</B>&nbsp;9.3e-009&nbsp;&nbsp;<B>Matches:</B>&nbsp;6</TT></T=
D></TR>
  <TR>
    <TD>&nbsp;</TD>
    <TD noWrap><TT>unnamed protein product [Solanum=20
  lycopersicum]</TT></TD></TR></TBODY></TABLE>
<TABLE border=3D0 cellSpacing=3D0 cellPadding=3D0>
  <TBODY>
  <TR>
    <TD><TT>&nbsp;&nbsp;&nbsp;&nbsp;&nbsp;&nbsp;</TT></TD>
    <TD align=3Dright><TT><B>Observed&nbsp;&nbsp;</B></TT></TD>
    <TD noWrap align=3Dright><TT><B>Mr(expt)&nbsp;&nbsp;</B></TT></TD>
    <TD noWrap align=3Dright><TT><B>Mr(calc)&nbsp;&nbsp;</B></TT></TD>
    <TD align=3Dright><TT><B>&nbsp;ppm&nbsp;&nbsp;</B></TT></TD>
    <TD align=3Dright><TT><B>Start&nbsp;</B></TT></TD>
    <TD align=3Dright><TT><B>&nbsp;</B></TT></TD>
    <TD align=3Dright><TT><B>End&nbsp;</B></TT></TD>
    <TD align=3Dright><TT><B>Miss&nbsp;</B></TT></TD>
    <TD align=3Dright><TT><B>Ions&nbsp;</B></TT></TD>
    <TD><TT><B>&nbsp;Peptide</B></TT></TD></TR>
  <TR>
    <TD align=3Dright>&nbsp;</TD>
    <TD align=3Dright><TT>806.4086&nbsp;&nbsp;</TT></TD>
    <TD align=3Dright><TT>805.4014&nbsp;&nbsp;</TT></TD>
    <TD align=3Dright><TT>805.4446&nbsp;&nbsp;</TT></TD>
    <TD noWrap align=3Dright><TT>-53.71&nbsp;</TT></TD>
    <TD align=3Dright><TT>416&nbsp;</TT></TD>
    <TD noWrap align=3Dright><TT>-&nbsp;</TT></TD>
    <TD align=3Dright><TT>421&nbsp;</TT></TD>
    <TD align=3Dright><TT>0&nbsp;&nbsp;</TT></TD>
    <TD noWrap align=3Dright><TT>---&nbsp;&nbsp;</TT></TD>
    <TD noWrap><TT>&nbsp;K.YNQLLR.I</TT></TD></TR>
  <TR>
    <TD align=3Dright>&nbsp;</TD>
    <TD align=3Dright><TT>1245.6260&nbsp;&nbsp;</TT></TD>
    <TD align=3Dright><TT>1244.6187&nbsp;&nbsp;</TT></TD>
    <TD align=3Dright><TT>1244.6084&nbsp;&nbsp;</TT></TD>
    <TD noWrap align=3Dright><TT>8.27&nbsp;</TT></TD>
    <TD align=3Dright><TT>371&nbsp;</TT></TD>
    <TD noWrap align=3Dright><TT>-&nbsp;</TT></TD>
    <TD align=3Dright><TT>381&nbsp;</TT></TD>
    <TD align=3Dright><TT>1&nbsp;&nbsp;</TT></TD>
    <TD noWrap align=3Dright><TT>---&nbsp;&nbsp;</TT></TD>
    <TD noWrap><TT>&nbsp;K.KAGWGVMTSHR.S + Oxidation (M)</TT></TD></TR>
  <TR>
    <TD align=3Dright>&nbsp;</TD>
    <TD align=3Dright><TT>1573.7322&nbsp;&nbsp;</TT></TD>
    <TD align=3Dright><TT>1572.7249&nbsp;&nbsp;</TT></TD>
    <TD align=3Dright><TT>1572.8359&nbsp;&nbsp;</TT></TD>
    <TD noWrap align=3Dright><TT>-70.55&nbsp;</TT></TD>
    <TD align=3Dright><TT>353&nbsp;</TT></TD>
    <TD noWrap align=3Dright><TT>-&nbsp;</TT></TD>
    <TD align=3Dright><TT>367&nbsp;</TT></TD>
    <TD align=3Dright><TT>0&nbsp;&nbsp;</TT></TD>
    <TD noWrap align=3Dright><TT>---&nbsp;&nbsp;</TT></TD>
    <TD noWrap><TT>&nbsp;K.VNQIGSVTESIEAVK.M</TT></TD></TR>
  <TR>
    <TD align=3Dright>&nbsp;</TD>
    <TD align=3Dright><TT>2003.9860&nbsp;&nbsp;</TT></TD>
    <TD align=3Dright><TT>2002.9787&nbsp;&nbsp;</TT></TD>
    <TD align=3Dright><TT>2003.0952&nbsp;&nbsp;</TT></TD>
    <TD noWrap align=3Dright><TT>-58.17&nbsp;</TT></TD>
    <TD align=3Dright><TT>148&nbsp;</TT></TD>
    <TD noWrap align=3Dright><TT>-&nbsp;</TT></TD>
    <TD align=3Dright><TT>167&nbsp;</TT></TD>
    <TD align=3Dright><TT>0&nbsp;&nbsp;</TT></TD>
    <TD noWrap align=3Dright><TT>---&nbsp;&nbsp;</TT></TD>
    <TD noWrap><TT>&nbsp;K.LVLPVPAFNVINGGSHAGNK.L</TT></TD></TR>
  <TR>
    <TD align=3Dright>&nbsp;</TD>
    <TD align=3Dright><TT>2003.9860&nbsp;&nbsp;</TT></TD>
    <TD align=3Dright><TT>2002.9787&nbsp;&nbsp;</TT></TD>
    <TD align=3Dright><TT>2003.0952&nbsp;&nbsp;</TT></TD>
    <TD noWrap align=3Dright><TT>-58.17&nbsp;</TT></TD>
    <TD align=3Dright><TT>148&nbsp;</TT></TD>
    <TD noWrap align=3Dright><TT>-&nbsp;</TT></TD>
    <TD align=3Dright><TT>167&nbsp;</TT></TD>
    <TD align=3Dright><TT>0&nbsp;&nbsp;</TT></TD>
    <TD noWrap align=3Dright><TT>114&nbsp;&nbsp;</TT></TD>
    <TD noWrap><TT>&nbsp;K.LVLPVPAFNVINGGSHAGNK.L</TT></TD></TR>
  <TR>
    <TD align=3Dright>&nbsp;</TD>
    <TD align=3Dright><TT>2323.9163&nbsp;&nbsp;</TT></TD>
    <TD align=3Dright><TT>2322.9090&nbsp;&nbsp;</TT></TD>
    <TD align=3Dright><TT>2323.0353&nbsp;&nbsp;</TT></TD>
    <TD noWrap align=3Dright><TT>-54.35&nbsp;</TT></TD>
    <TD align=3Dright><TT>205&nbsp;</TT></TD>
    <TD noWrap align=3Dright><TT>-&nbsp;</TT></TD>
    <TD align=3Dright><TT>226&nbsp;</TT></TD>
    <TD align=3Dright><TT>0&nbsp;&nbsp;</TT></TD>
    <TD noWrap align=3Dright><TT>---&nbsp;&nbsp;</TT></TD>
    <TD =
noWrap><TT>&nbsp;K.YGQDATNVGDEGGFAPNIQENK.E</TT></TD></TR></TBODY></TABLE=
>
<TABLE border=3D0 cellSpacing=3D0>
  <TBODY>
  <TR>
    <TD><TT>&nbsp;&nbsp;&nbsp;&nbsp;&nbsp;&nbsp;</TT></TD>
    <TD><TT><B>No match to: </B>734.3865, 823.0590, 825.0624, 841.0353,=20
      842.4567, 870.4943, 994.0730, 994.0730, 1036.0763, 1052.4897, =
1052.4897,=20
      1064.5052, 1071.4596, 1071.4596, 1087.4410, 1087.4410, 1109.5829,=20
      1109.5829, 1202.6158, 1208.5027, 1208.5027, 1258.4789, 1258.4789,=20
      1276.5692, 1325.6455, 1425.6205, 1510.7388, 1536.7947, 1543.6781,=20
      1790.8010, 1790.8010, 1854.7969, 1854.7969, 1900.7645,=20
  2027.7396</TT></TD></TR></TBODY></TABLE><BR>
<TABLE border=3D0 cellSpacing=3D0>
  <TBODY>
  <TR>
    <TD><TT><B><A name=3DHit48>48.</A>&nbsp;&nbsp;&nbsp;</B></TT></TD>
    <TD noWrap><TT><A=20
      =
href=3D"http://zxw-pc/mascot/cgi/protein_view.pl?file=3D../data/20121225/=
F002421.dat&amp;hit=3D48"=20
      =
target=3D_blank>gi|19281</A>&nbsp;&nbsp;&nbsp;&nbsp;<B>Mass:</B>&nbsp;477=
68&nbsp;&nbsp;&nbsp;&nbsp;<B>Score:</B>&nbsp;143&nbsp;&nbsp;&nbsp;&nbsp;<=
B>Expect:</B>&nbsp;9.3e-009&nbsp;&nbsp;<B>Matches:</B>&nbsp;6</TT></TD></=
TR>
  <TR>
    <TD>&nbsp;</TD>
    <TD noWrap><TT>enolase [Solanum =
lycopersicum]</TT></TD></TR></TBODY></TABLE>
<TABLE border=3D0 cellSpacing=3D0 cellPadding=3D0>
  <TBODY>
  <TR>
    <TD><TT>&nbsp;&nbsp;&nbsp;&nbsp;&nbsp;&nbsp;</TT></TD>
    <TD align=3Dright><TT><B>Observed&nbsp;&nbsp;</B></TT></TD>
    <TD noWrap align=3Dright><TT><B>Mr(expt)&nbsp;&nbsp;</B></TT></TD>
    <TD noWrap align=3Dright><TT><B>Mr(calc)&nbsp;&nbsp;</B></TT></TD>
    <TD align=3Dright><TT><B>&nbsp;ppm&nbsp;&nbsp;</B></TT></TD>
    <TD align=3Dright><TT><B>Start&nbsp;</B></TT></TD>
    <TD align=3Dright><TT><B>&nbsp;</B></TT></TD>
    <TD align=3Dright><TT><B>End&nbsp;</B></TT></TD>
    <TD align=3Dright><TT><B>Miss&nbsp;</B></TT></TD>
    <TD align=3Dright><TT><B>Ions&nbsp;</B></TT></TD>
    <TD><TT><B>&nbsp;Peptide</B></TT></TD></TR>
  <TR>
    <TD align=3Dright>&nbsp;</TD>
    <TD align=3Dright><TT>806.4086&nbsp;&nbsp;</TT></TD>
    <TD align=3Dright><TT>805.4014&nbsp;&nbsp;</TT></TD>
    <TD align=3Dright><TT>805.4446&nbsp;&nbsp;</TT></TD>
    <TD noWrap align=3Dright><TT>-53.71&nbsp;</TT></TD>
    <TD align=3Dright><TT>416&nbsp;</TT></TD>
    <TD noWrap align=3Dright><TT>-&nbsp;</TT></TD>
    <TD align=3Dright><TT>421&nbsp;</TT></TD>
    <TD align=3Dright><TT>0&nbsp;&nbsp;</TT></TD>
    <TD noWrap align=3Dright><TT>---&nbsp;&nbsp;</TT></TD>
    <TD noWrap><TT>&nbsp;K.YNQLLR.I</TT></TD></TR>
  <TR>
    <TD align=3Dright>&nbsp;</TD>
    <TD align=3Dright><TT>1245.6260&nbsp;&nbsp;</TT></TD>
    <TD align=3Dright><TT>1244.6187&nbsp;&nbsp;</TT></TD>
    <TD align=3Dright><TT>1244.6084&nbsp;&nbsp;</TT></TD>
    <TD noWrap align=3Dright><TT>8.27&nbsp;</TT></TD>
    <TD align=3Dright><TT>371&nbsp;</TT></TD>
    <TD noWrap align=3Dright><TT>-&nbsp;</TT></TD>
    <TD align=3Dright><TT>381&nbsp;</TT></TD>
    <TD align=3Dright><TT>1&nbsp;&nbsp;</TT></TD>
    <TD noWrap align=3Dright><TT>---&nbsp;&nbsp;</TT></TD>
    <TD noWrap><TT>&nbsp;K.KAGWGVMTSHR.S + Oxidation (M)</TT></TD></TR>
  <TR>
    <TD align=3Dright>&nbsp;</TD>
    <TD align=3Dright><TT>1573.7322&nbsp;&nbsp;</TT></TD>
    <TD align=3Dright><TT>1572.7249&nbsp;&nbsp;</TT></TD>
    <TD align=3Dright><TT>1572.8359&nbsp;&nbsp;</TT></TD>
    <TD noWrap align=3Dright><TT>-70.55&nbsp;</TT></TD>
    <TD align=3Dright><TT>353&nbsp;</TT></TD>
    <TD noWrap align=3Dright><TT>-&nbsp;</TT></TD>
    <TD align=3Dright><TT>367&nbsp;</TT></TD>
    <TD align=3Dright><TT>0&nbsp;&nbsp;</TT></TD>
    <TD noWrap align=3Dright><TT>---&nbsp;&nbsp;</TT></TD>
    <TD noWrap><TT>&nbsp;K.VNQIGSVTESIEAVK.M</TT></TD></TR>
  <TR>
    <TD align=3Dright>&nbsp;</TD>
    <TD align=3Dright><TT>2003.9860&nbsp;&nbsp;</TT></TD>
    <TD align=3Dright><TT>2002.9787&nbsp;&nbsp;</TT></TD>
    <TD align=3Dright><TT>2003.0952&nbsp;&nbsp;</TT></TD>
    <TD noWrap align=3Dright><TT>-58.17&nbsp;</TT></TD>
    <TD align=3Dright><TT>148&nbsp;</TT></TD>
    <TD noWrap align=3Dright><TT>-&nbsp;</TT></TD>
    <TD align=3Dright><TT>167&nbsp;</TT></TD>
    <TD align=3Dright><TT>0&nbsp;&nbsp;</TT></TD>
    <TD noWrap align=3Dright><TT>---&nbsp;&nbsp;</TT></TD>
    <TD noWrap><TT>&nbsp;K.LVLPVPAFNVINGGSHAGNK.L</TT></TD></TR>
  <TR>
    <TD align=3Dright>&nbsp;</TD>
    <TD align=3Dright><TT>2003.9860&nbsp;&nbsp;</TT></TD>
    <TD align=3Dright><TT>2002.9787&nbsp;&nbsp;</TT></TD>
    <TD align=3Dright><TT>2003.0952&nbsp;&nbsp;</TT></TD>
    <TD noWrap align=3Dright><TT>-58.17&nbsp;</TT></TD>
    <TD align=3Dright><TT>148&nbsp;</TT></TD>
    <TD noWrap align=3Dright><TT>-&nbsp;</TT></TD>
    <TD align=3Dright><TT>167&nbsp;</TT></TD>
    <TD align=3Dright><TT>0&nbsp;&nbsp;</TT></TD>
    <TD noWrap align=3Dright><TT>114&nbsp;&nbsp;</TT></TD>
    <TD noWrap><TT>&nbsp;K.LVLPVPAFNVINGGSHAGNK.L</TT></TD></TR>
  <TR>
    <TD align=3Dright>&nbsp;</TD>
    <TD align=3Dright><TT>2323.9163&nbsp;&nbsp;</TT></TD>
    <TD align=3Dright><TT>2322.9090&nbsp;&nbsp;</TT></TD>
    <TD align=3Dright><TT>2323.0353&nbsp;&nbsp;</TT></TD>
    <TD noWrap align=3Dright><TT>-54.35&nbsp;</TT></TD>
    <TD align=3Dright><TT>205&nbsp;</TT></TD>
    <TD noWrap align=3Dright><TT>-&nbsp;</TT></TD>
    <TD align=3Dright><TT>226&nbsp;</TT></TD>
    <TD align=3Dright><TT>0&nbsp;&nbsp;</TT></TD>
    <TD noWrap align=3Dright><TT>---&nbsp;&nbsp;</TT></TD>
    <TD =
noWrap><TT>&nbsp;K.YGQDATNVGDEGGFAPNIQENK.E</TT></TD></TR></TBODY></TABLE=
>
<TABLE border=3D0 cellSpacing=3D0>
  <TBODY>
  <TR>
    <TD><TT>&nbsp;&nbsp;&nbsp;&nbsp;&nbsp;&nbsp;</TT></TD>
    <TD><TT><B>No match to: </B>734.3865, 823.0590, 825.0624, 841.0353,=20
      842.4567, 870.4943, 994.0730, 994.0730, 1036.0763, 1052.4897, =
1052.4897,=20
      1064.5052, 1071.4596, 1071.4596, 1087.4410, 1087.4410, 1109.5829,=20
      1109.5829, 1202.6158, 1208.5027, 1208.5027, 1258.4789, 1258.4789,=20
      1276.5692, 1325.6455, 1425.6205, 1510.7388, 1536.7947, 1543.6781,=20
      1790.8010, 1790.8010, 1854.7969, 1854.7969, 1900.7645,=20
  2027.7396</TT></TD></TR></TBODY></TABLE><BR>
<TABLE border=3D0 cellSpacing=3D0>
  <TBODY>
  <TR>
    <TD><TT><B><A name=3DHit49>49.</A>&nbsp;&nbsp;&nbsp;</B></TT></TD>
    <TD noWrap><TT><A=20
      =
href=3D"http://zxw-pc/mascot/cgi/protein_view.pl?file=3D../data/20121225/=
F002421.dat&amp;hit=3D49"=20
      =
target=3D_blank>gi|45477377</A>&nbsp;&nbsp;&nbsp;&nbsp;<B>Mass:</B>&nbsp;=
47664&nbsp;&nbsp;&nbsp;&nbsp;<B>Score:</B>&nbsp;143&nbsp;&nbsp;&nbsp;&nbs=
p;<B>Expect:</B>&nbsp;9.3e-009&nbsp;&nbsp;<B>Matches:</B>&nbsp;6</TT></TD=
></TR>
  <TR>
    <TD>&nbsp;</TD>
    <TD noWrap><TT>LOS2 [Capsella =
bursa-pastoris]</TT></TD></TR></TBODY></TABLE>
<TABLE border=3D0 cellSpacing=3D0 cellPadding=3D0>
  <TBODY>
  <TR>
    <TD><TT>&nbsp;&nbsp;&nbsp;&nbsp;&nbsp;&nbsp;</TT></TD>
    <TD align=3Dright><TT><B>Observed&nbsp;&nbsp;</B></TT></TD>
    <TD noWrap align=3Dright><TT><B>Mr(expt)&nbsp;&nbsp;</B></TT></TD>
    <TD noWrap align=3Dright><TT><B>Mr(calc)&nbsp;&nbsp;</B></TT></TD>
    <TD align=3Dright><TT><B>&nbsp;ppm&nbsp;&nbsp;</B></TT></TD>
    <TD align=3Dright><TT><B>Start&nbsp;</B></TT></TD>
    <TD align=3Dright><TT><B>&nbsp;</B></TT></TD>
    <TD align=3Dright><TT><B>End&nbsp;</B></TT></TD>
    <TD align=3Dright><TT><B>Miss&nbsp;</B></TT></TD>
    <TD align=3Dright><TT><B>Ions&nbsp;</B></TT></TD>
    <TD><TT><B>&nbsp;Peptide</B></TT></TD></TR>
  <TR>
    <TD align=3Dright>&nbsp;</TD>
    <TD align=3Dright><TT>806.4086&nbsp;&nbsp;</TT></TD>
    <TD align=3Dright><TT>805.4014&nbsp;&nbsp;</TT></TD>
    <TD align=3Dright><TT>805.4446&nbsp;&nbsp;</TT></TD>
    <TD noWrap align=3Dright><TT>-53.71&nbsp;</TT></TD>
    <TD align=3Dright><TT>416&nbsp;</TT></TD>
    <TD noWrap align=3Dright><TT>-&nbsp;</TT></TD>
    <TD align=3Dright><TT>421&nbsp;</TT></TD>
    <TD align=3Dright><TT>0&nbsp;&nbsp;</TT></TD>
    <TD noWrap align=3Dright><TT>---&nbsp;&nbsp;</TT></TD>
    <TD noWrap><TT>&nbsp;K.YNQLLR.I</TT></TD></TR>
  <TR>
    <TD align=3Dright>&nbsp;</TD>
    <TD align=3Dright><TT>1245.6260&nbsp;&nbsp;</TT></TD>
    <TD align=3Dright><TT>1244.6187&nbsp;&nbsp;</TT></TD>
    <TD align=3Dright><TT>1244.6084&nbsp;&nbsp;</TT></TD>
    <TD noWrap align=3Dright><TT>8.27&nbsp;</TT></TD>
    <TD align=3Dright><TT>371&nbsp;</TT></TD>
    <TD noWrap align=3Dright><TT>-&nbsp;</TT></TD>
    <TD align=3Dright><TT>381&nbsp;</TT></TD>
    <TD align=3Dright><TT>1&nbsp;&nbsp;</TT></TD>
    <TD noWrap align=3Dright><TT>---&nbsp;&nbsp;</TT></TD>
    <TD noWrap><TT>&nbsp;K.KAGWGVMTSHR.S + Oxidation (M)</TT></TD></TR>
  <TR>
    <TD align=3Dright>&nbsp;</TD>
    <TD align=3Dright><TT>1900.7645&nbsp;&nbsp;</TT></TD>
    <TD align=3Dright><TT>1899.7572&nbsp;&nbsp;</TT></TD>
    <TD align=3Dright><TT>1899.8598&nbsp;&nbsp;</TT></TD>
    <TD noWrap align=3Dright><TT>-54.02&nbsp;</TT></TD>
    <TD align=3Dright><TT>262&nbsp;</TT></TD>
    <TD noWrap align=3Dright><TT>-&nbsp;</TT></TD>
    <TD align=3Dright><TT>277&nbsp;</TT></TD>
    <TD align=3Dright><TT>1&nbsp;&nbsp;</TT></TD>
    <TD noWrap align=3Dright><TT>---&nbsp;&nbsp;</TT></TD>
    <TD noWrap><TT>&nbsp;K.TYDLNFKEENNNGSQK.I</TT></TD></TR>
  <TR>
    <TD align=3Dright>&nbsp;</TD>
    <TD align=3Dright><TT>2003.9860&nbsp;&nbsp;</TT></TD>
    <TD align=3Dright><TT>2002.9787&nbsp;&nbsp;</TT></TD>
    <TD align=3Dright><TT>2003.0952&nbsp;&nbsp;</TT></TD>
    <TD noWrap align=3Dright><TT>-58.17&nbsp;</TT></TD>
    <TD align=3Dright><TT>148&nbsp;</TT></TD>
    <TD noWrap align=3Dright><TT>-&nbsp;</TT></TD>
    <TD align=3Dright><TT>167&nbsp;</TT></TD>
    <TD align=3Dright><TT>0&nbsp;&nbsp;</TT></TD>
    <TD noWrap align=3Dright><TT>---&nbsp;&nbsp;</TT></TD>
    <TD noWrap><TT>&nbsp;K.IVLPVPAFNVINGGSHAGNK.L</TT></TD></TR>
  <TR>
    <TD align=3Dright>&nbsp;</TD>
    <TD align=3Dright><TT>2003.9860&nbsp;&nbsp;</TT></TD>
    <TD align=3Dright><TT>2002.9787&nbsp;&nbsp;</TT></TD>
    <TD align=3Dright><TT>2003.0952&nbsp;&nbsp;</TT></TD>
    <TD noWrap align=3Dright><TT>-58.17&nbsp;</TT></TD>
    <TD align=3Dright><TT>148&nbsp;</TT></TD>
    <TD noWrap align=3Dright><TT>-&nbsp;</TT></TD>
    <TD align=3Dright><TT>167&nbsp;</TT></TD>
    <TD align=3Dright><TT>0&nbsp;&nbsp;</TT></TD>
    <TD noWrap align=3Dright><TT>114&nbsp;&nbsp;</TT></TD>
    <TD noWrap><TT>&nbsp;K.IVLPVPAFNVINGGSHAGNK.L</TT></TD></TR>
  <TR>
    <TD align=3Dright>&nbsp;</TD>
    <TD align=3Dright><TT>2323.9163&nbsp;&nbsp;</TT></TD>
    <TD align=3Dright><TT>2322.9090&nbsp;&nbsp;</TT></TD>
    <TD align=3Dright><TT>2323.0353&nbsp;&nbsp;</TT></TD>
    <TD noWrap align=3Dright><TT>-54.35&nbsp;</TT></TD>
    <TD align=3Dright><TT>205&nbsp;</TT></TD>
    <TD noWrap align=3Dright><TT>-&nbsp;</TT></TD>
    <TD align=3Dright><TT>226&nbsp;</TT></TD>
    <TD align=3Dright><TT>0&nbsp;&nbsp;</TT></TD>
    <TD noWrap align=3Dright><TT>---&nbsp;&nbsp;</TT></TD>
    <TD =
noWrap><TT>&nbsp;K.YGQDATNVGDEGGFAPNIQENK.E</TT></TD></TR></TBODY></TABLE=
>
<TABLE border=3D0 cellSpacing=3D0>
  <TBODY>
  <TR>
    <TD><TT>&nbsp;&nbsp;&nbsp;&nbsp;&nbsp;&nbsp;</TT></TD>
    <TD><TT><B>No match to: </B>734.3865, 823.0590, 825.0624, 841.0353,=20
      842.4567, 870.4943, 994.0730, 994.0730, 1036.0763, 1052.4897, =
1052.4897,=20
      1064.5052, 1071.4596, 1071.4596, 1087.4410, 1087.4410, 1109.5829,=20
      1109.5829, 1202.6158, 1208.5027, 1208.5027, 1258.4789, 1258.4789,=20
      1276.5692, 1325.6455, 1425.6205, 1510.7388, 1536.7947, 1543.6781,=20
      1573.7322, 1790.8010, 1790.8010, 1854.7969, 1854.7969,=20
  2027.7396</TT></TD></TR></TBODY></TABLE><BR>
<TABLE border=3D0 cellSpacing=3D0>
  <TBODY>
  <TR>
    <TD><TT><B><A name=3DHit50>50.</A>&nbsp;&nbsp;&nbsp;</B></TT></TD>
    <TD noWrap><TT><A=20
      =
href=3D"http://zxw-pc/mascot/cgi/protein_view.pl?file=3D../data/20121225/=
F002421.dat&amp;hit=3D50"=20
      =
target=3D_blank>gi|298544991</A>&nbsp;&nbsp;&nbsp;&nbsp;<B>Mass:</B>&nbsp=
;47664&nbsp;&nbsp;&nbsp;&nbsp;<B>Score:</B>&nbsp;143&nbsp;&nbsp;&nbsp;&nb=
sp;<B>Expect:</B>&nbsp;9.3e-009&nbsp;&nbsp;<B>Matches:</B>&nbsp;6</TT></T=
D></TR>
  <TR>
    <TD>&nbsp;</TD>
    <TD noWrap><TT>unnamed protein product [Capsella=20
  bursa-pastoris]</TT></TD></TR></TBODY></TABLE>
<TABLE border=3D0 cellSpacing=3D0 cellPadding=3D0>
  <TBODY>
  <TR>
    <TD><TT>&nbsp;&nbsp;&nbsp;&nbsp;&nbsp;&nbsp;</TT></TD>
    <TD align=3Dright><TT><B>Observed&nbsp;&nbsp;</B></TT></TD>
    <TD noWrap align=3Dright><TT><B>Mr(expt)&nbsp;&nbsp;</B></TT></TD>
    <TD noWrap align=3Dright><TT><B>Mr(calc)&nbsp;&nbsp;</B></TT></TD>
    <TD align=3Dright><TT><B>&nbsp;ppm&nbsp;&nbsp;</B></TT></TD>
    <TD align=3Dright><TT><B>Start&nbsp;</B></TT></TD>
    <TD align=3Dright><TT><B>&nbsp;</B></TT></TD>
    <TD align=3Dright><TT><B>End&nbsp;</B></TT></TD>
    <TD align=3Dright><TT><B>Miss&nbsp;</B></TT></TD>
    <TD align=3Dright><TT><B>Ions&nbsp;</B></TT></TD>
    <TD><TT><B>&nbsp;Peptide</B></TT></TD></TR>
  <TR>
    <TD align=3Dright>&nbsp;</TD>
    <TD align=3Dright><TT>806.4086&nbsp;&nbsp;</TT></TD>
    <TD align=3Dright><TT>805.4014&nbsp;&nbsp;</TT></TD>
    <TD align=3Dright><TT>805.4446&nbsp;&nbsp;</TT></TD>
    <TD noWrap align=3Dright><TT>-53.71&nbsp;</TT></TD>
    <TD align=3Dright><TT>416&nbsp;</TT></TD>
    <TD noWrap align=3Dright><TT>-&nbsp;</TT></TD>
    <TD align=3Dright><TT>421&nbsp;</TT></TD>
    <TD align=3Dright><TT>0&nbsp;&nbsp;</TT></TD>
    <TD noWrap align=3Dright><TT>---&nbsp;&nbsp;</TT></TD>
    <TD noWrap><TT>&nbsp;K.YNQLLR.I</TT></TD></TR>
  <TR>
    <TD align=3Dright>&nbsp;</TD>
    <TD align=3Dright><TT>1245.6260&nbsp;&nbsp;</TT></TD>
    <TD align=3Dright><TT>1244.6187&nbsp;&nbsp;</TT></TD>
    <TD align=3Dright><TT>1244.6084&nbsp;&nbsp;</TT></TD>
    <TD noWrap align=3Dright><TT>8.27&nbsp;</TT></TD>
    <TD align=3Dright><TT>371&nbsp;</TT></TD>
    <TD noWrap align=3Dright><TT>-&nbsp;</TT></TD>
    <TD align=3Dright><TT>381&nbsp;</TT></TD>
    <TD align=3Dright><TT>1&nbsp;&nbsp;</TT></TD>
    <TD noWrap align=3Dright><TT>---&nbsp;&nbsp;</TT></TD>
    <TD noWrap><TT>&nbsp;K.KAGWGVMTSHR.S + Oxidation (M)</TT></TD></TR>
  <TR>
    <TD align=3Dright>&nbsp;</TD>
    <TD align=3Dright><TT>1900.7645&nbsp;&nbsp;</TT></TD>
    <TD align=3Dright><TT>1899.7572&nbsp;&nbsp;</TT></TD>
    <TD align=3Dright><TT>1899.8598&nbsp;&nbsp;</TT></TD>
    <TD noWrap align=3Dright><TT>-54.02&nbsp;</TT></TD>
    <TD align=3Dright><TT>262&nbsp;</TT></TD>
    <TD noWrap align=3Dright><TT>-&nbsp;</TT></TD>
    <TD align=3Dright><TT>277&nbsp;</TT></TD>
    <TD align=3Dright><TT>1&nbsp;&nbsp;</TT></TD>
    <TD noWrap align=3Dright><TT>---&nbsp;&nbsp;</TT></TD>
    <TD noWrap><TT>&nbsp;K.TYDLNFKEENNNGSQK.I</TT></TD></TR>
  <TR>
    <TD align=3Dright>&nbsp;</TD>
    <TD align=3Dright><TT>2003.9860&nbsp;&nbsp;</TT></TD>
    <TD align=3Dright><TT>2002.9787&nbsp;&nbsp;</TT></TD>
    <TD align=3Dright><TT>2003.0952&nbsp;&nbsp;</TT></TD>
    <TD noWrap align=3Dright><TT>-58.17&nbsp;</TT></TD>
    <TD align=3Dright><TT>148&nbsp;</TT></TD>
    <TD noWrap align=3Dright><TT>-&nbsp;</TT></TD>
    <TD align=3Dright><TT>167&nbsp;</TT></TD>
    <TD align=3Dright><TT>0&nbsp;&nbsp;</TT></TD>
    <TD noWrap align=3Dright><TT>---&nbsp;&nbsp;</TT></TD>
    <TD noWrap><TT>&nbsp;K.IVLPVPAFNVINGGSHAGNK.L</TT></TD></TR>
  <TR>
    <TD align=3Dright>&nbsp;</TD>
    <TD align=3Dright><TT>2003.9860&nbsp;&nbsp;</TT></TD>
    <TD align=3Dright><TT>2002.9787&nbsp;&nbsp;</TT></TD>
    <TD align=3Dright><TT>2003.0952&nbsp;&nbsp;</TT></TD>
    <TD noWrap align=3Dright><TT>-58.17&nbsp;</TT></TD>
    <TD align=3Dright><TT>148&nbsp;</TT></TD>
    <TD noWrap align=3Dright><TT>-&nbsp;</TT></TD>
    <TD align=3Dright><TT>167&nbsp;</TT></TD>
    <TD align=3Dright><TT>0&nbsp;&nbsp;</TT></TD>
    <TD noWrap align=3Dright><TT>114&nbsp;&nbsp;</TT></TD>
    <TD noWrap><TT>&nbsp;K.IVLPVPAFNVINGGSHAGNK.L</TT></TD></TR>
  <TR>
    <TD align=3Dright>&nbsp;</TD>
    <TD align=3Dright><TT>2323.9163&nbsp;&nbsp;</TT></TD>
    <TD align=3Dright><TT>2322.9090&nbsp;&nbsp;</TT></TD>
    <TD align=3Dright><TT>2323.0353&nbsp;&nbsp;</TT></TD>
    <TD noWrap align=3Dright><TT>-54.35&nbsp;</TT></TD>
    <TD align=3Dright><TT>205&nbsp;</TT></TD>
    <TD noWrap align=3Dright><TT>-&nbsp;</TT></TD>
    <TD align=3Dright><TT>226&nbsp;</TT></TD>
    <TD align=3Dright><TT>0&nbsp;&nbsp;</TT></TD>
    <TD noWrap align=3Dright><TT>---&nbsp;&nbsp;</TT></TD>
    <TD =
noWrap><TT>&nbsp;K.YGQDATNVGDEGGFAPNIQENK.E</TT></TD></TR></TBODY></TABLE=
>
<TABLE border=3D0 cellSpacing=3D0>
  <TBODY>
  <TR>
    <TD><TT>&nbsp;&nbsp;&nbsp;&nbsp;&nbsp;&nbsp;</TT></TD>
    <TD><TT><B>No match to: </B>734.3865, 823.0590, 825.0624, 841.0353,=20
      842.4567, 870.4943, 994.0730, 994.0730, 1036.0763, 1052.4897, =
1052.4897,=20
      1064.5052, 1071.4596, 1071.4596, 1087.4410, 1087.4410, 1109.5829,=20
      1109.5829, 1202.6158, 1208.5027, 1208.5027, 1258.4789, 1258.4789,=20
      1276.5692, 1325.6455, 1425.6205, 1510.7388, 1536.7947, 1543.6781,=20
      1573.7322, 1790.8010, 1790.8010, 1854.7969, 1854.7969,=20
[truncated: 13,004 more chars]
