# Supplementary material for: Proteomic Analyses Provide Novel Insights into Plant Growth and Ginsenoside Biosynthesis in Forest Cultivated Panax ginseng (F. Ginseng)
Source: Front Plant Sci. 2016 Jan 26;7:1. doi: 10.3389/fpls.2016.00001 (PMC4726751; doi:10.3389/fpls.2016.00001)
Supplement: Supplementary file 6 [file DataSheet1.ZIP › The raw files of MS/the raw files of MALDI-TOFTOF MS/K15.mht]

From: =?gb2312?B?08kgV2luZG93cyBJbnRlcm5ldCBFeHBsb3JlciA5ILGjtOY=?=
Subject: Protein Summary Report (Project: zxw, Spot Set: zxw\20121225, Label: K15, Spot Id: 795047, Peak List Id: 464834, MS Job Run Id: 23272)
Date: Wed, 26 Dec 2012 12:03:40 +0800
MIME-Version: 1.0
Content-Type: multipart/related;
	type="text/html";
	boundary="----=_NextPart_000_0009_01CDE361.0B6391A0"
X-MimeOLE: Produced By Microsoft MimeOLE V6.1.7601.17609

���� MIME ��ʽ�Ķ෽�ʼ���

------=_NextPart_000_0009_01CDE361.0B6391A0
Content-Type: text/html;
	charset="utf-8"
Content-Transfer-Encoding: quoted-printable
Content-Location: http://zxw-pc/mascot/cgi/master_results.pl?file=..%2Fdata%2F20121225%2FF002422.dat&REPTYPE=protein&_sigthreshold=0.05&REPORT=50&_server_mudpit_switch=99999999&_ignoreionsscorebelow=0&_showsubsets=0&_showpopups=TRUE&_sortunassigned=scoredown&_requireboldred=0

=EF=BB=BF<!DOCTYPE HTML PUBLIC "-//W3C//DTD HTML 4.0 Transitional//EN">
<!-- 0 seconds --><!-- 0 seconds --><!-- 0 seconds =
--><HTML><HEAD><TITLE>Protein Summary Report (Project: zxw, Spot Set: =
zxw\20121225, Label: K15, Spot Id: 795047, Peak List Id: 464834, MS Job =
Run Id: 23272)</TITLE>
<META content=3D"text/html; charset=3Dutf-8" http-equiv=3DContent-Type>
<STYLE type=3Dtext/css>.tooltip {
	POSITION: absolute; VISIBILITY: hidden; TOP: 0px; LEFT: 0px
}
</STYLE>

<SCRIPT language=3DJavaScript type=3Dtext/javascript=20
src=3D"http://zxw-pc/mascot/templates/browser.js"></SCRIPT>

<SCRIPT language=3DJavaScript>=0A=
<!-- Begin hiding Javascript from old browsers.=0A=
 =0A=
  var arrayReady=3D0;=0A=
  =0A=
  if (document.images){=0A=
    redBall =3D new Image();=0A=
    redBall.src =3D "../images/red_ball_white.gif";  =0A=
    cyanBall =3D new Image();=0A=
    cyanBall.src =3D "../images/cyan_ball_white.gif";  =0A=
  }=0A=
  =0A=
  function cover(hit,query,protSeq){=0A=
    document.Results.OV_Title.value =3D queryTitle[query];=0A=
    document.Results.OV_Accession.value =3D protName[hit];=0A=
    document.Results.OV_Sequence.value =3D protSeq;=0A=
    if (hit =3D=3D 0) {=0A=
      self.status =3D queryTitle[query];=0A=
    } else {=0A=
      self.status =3D protName[hit] + ": " + protSeq;=0A=
    }=0A=
    if (protSeq !=3D "" && document.fred && arrayReady =3D=3D 1){=0A=
      var i =3D 0;=0A=
      var element =3D 0;=0A=
      element =3D eval(protSeq+"["+i+"]");=0A=
      while(element) {=0A=
        document.images[element].src =3D redBall.src;=0A=
        i++;=0A=
        element =3D eval(protSeq+"["+i+"]");=0A=
      }=0A=
    }=0A=
  }=0A=
=0A=
  function uncover(hit,query,protSeq){=0A=
    document.Results.OV_Title.value =3D "-Query-";=0A=
    document.Results.OV_Accession.value=3D"-Accession-";=0A=
    document.Results.OV_Sequence.value=3D"-Sequence-";=0A=
    self.status=3D"";=0A=
    if (protSeq !=3D "" && document.fred && arrayReady =3D=3D 1){=0A=
      var i =3D 0;=0A=
      var element =3D 0;=0A=
      element =3D eval(protSeq+"["+i+"]");=0A=
      while(element) {=0A=
        document.images[element].src =3D cyanBall.src;=0A=
        i++;=0A=
        element =3D eval(protSeq+"["+i+"]");=0A=
      }=0A=
    }=0A=
  }=0A=
=0A=
  function checkQuery(checkState,numChecks,form){=0A=
    if (numChecks =3D=3D 1){=0A=
      form.QUE.checked =3D checkState;=0A=
    } else {=0A=
      for (var i =3D 0; i < form.elements.length; i++) {=0A=
        if (form.elements[i].name =3D=3D "QUE"){=0A=
          form.elements[i].checked =3D checkState;=0A=
        }=0A=
      }=0A=
    }=0A=
  }=0A=
=0A=
  function SaveClicks(checkBox,form){=0A=
    if (form.ErrTolRepeat && form.ErrTolRepeat.checked) {=0A=
      return;=0A=
    }=0A=
    var checkState =3D checkBox.checked;=0A=
    var thisHit =3D 0;=0A=
    for (var i =3D 0; i < form.elements.length; i++) {=0A=
      if (thisHit =3D=3D 1){=0A=
        if (form.elements[i].name =3D=3D "QUE") {=0A=
          form.elements[i].checked =3D !checkState;=0A=
        } else {=0A=
          break;=0A=
        }=0A=
      } else {=0A=
        if (form.elements[i] =3D=3D checkBox){=0A=
          thisHit =3D 1;=0A=
        }=0A=
      }=0A=
    }=0A=
  }=0A=
=0A=
  function unMatched(form){=0A=
    var numMisses =3D 0;=0A=
    for (var i =3D 0; i < form.elements.length; i++) {=0A=
      if (form.elements[i].name =3D=3D "MISSES"){=0A=
        numMisses++;=0A=
      } =0A=
    }=0A=
    if (numMisses < 1) {=0A=
      alert("No unmatched mass values to be searched");=0A=
      return false;=0A=
    }=0A=
    for (var i =3D 0; i < form.elements.length; i++) {=0A=
      if (form.elements[i].name =3D=3D "QUE"){=0A=
        form.elements[i].name =3D "DUMMY";=0A=
      } =0A=
    }=0A=
    for (var i =3D 0; i < form.elements.length; i++) {=0A=
      if (form.elements[i].name =3D=3D "MISSES"){=0A=
        form.elements[i].name =3D "QUE";=0A=
      } =0A=
    }=0A=
    form.submit();=0A=
    return true;=0A=
  }=0A=
=0A=
  function setReFormatAction(form){=0A=
    if (form.REPTYPE.options[form.REPTYPE.selectedIndex].value =3D=3D =
"export"){=0A=
      form.action =3D "./export_dat_2.pl";=0A=
    } else if (form.REPTYPE.options[form.REPTYPE.selectedIndex].value =
=3D=3D "family") {=0A=
      form.action =3D "./master_results_2.pl";=0A=
    } else {=0A=
      form.action =3D "./master_results.pl";=0A=
    }=0A=
  }=0A=
  =0A=
  function chooseQueryList(form) {=0A=
    var formatForm =3D window.document.forms['Re-format'];=0A=
    if (formatForm._querylist.value =3D=3D 'unassigned') {=0A=
      form.QUERYLIST.value =3D queryListUnassigned;=0A=
    } else if (formatForm._querylist.value =3D=3D 'identity') {=0A=
      form.QUERYLIST.value =3D queryListIdentity;=0A=
    } else if (formatForm._querylist.value =3D=3D 'homology') {=0A=
      form.QUERYLIST.value =3D queryListHomology;=0A=
    } else {=0A=
      form.QUERYLIST.value =3D "All";=0A=
    }=0A=
    return true;=0A=
  }=0A=
    =0A=
  function makeAccessionString(form){=0A=
    if (!form.ErrTolRepeat || !form.ErrTolRepeat.checked) {=0A=
      form.ACCESSION.value =3D "";=0A=
      return true;=0A=
    }=0A=
    var tempString =3D "";=0A=
    var numAccessions =3D 1;=0A=
    for (var i =3D 0; i < form.elements.length; i++) {=0A=
      if (form.elements[i].name =3D=3D "INCLUDE" && =
form.elements[i].checked){=0A=
        tempString =3D tempString + =
unescape(et_list[form.elements[i].value]) + ",";=0A=
      }=0A=
    }=0A=
    if (tempString =3D=3D "") {=0A=
      alert("No hits selected for error tolerant search");=0A=
      return false;=0A=
    }=0A=
    tempString =3D tempString.substring(0, tempString.length - 1);=0A=
    form.ACCESSION.value =3D tempString;=0A=
    checkQuery(1,47, form);=0A=
    return true;=0A=
  }=0A=
=0A=
  function clearEl() {}=0A=
=0A=
  function makeArchive(form){=0A=
    var tempUrl =3D =
"http://zxw-pc/mascot/cgi/master_results.pl?file=3D..%2Fdata%2F20121225%2=
FF002422.dat;REPTYPE=3Darchive;_sigthreshold=3D0.05;REPORT=3D50;_server_m=
udpit_switch=3D99999999;_ignoreionsscorebelow=3D0;_showsubsets=3D0;_showp=
opups=3DTRUE;_sortunassigned=3Dscoredown;_requireboldred=3D0&INTERMEDIATE=
=3D%2e%2e%2fdata%2f20121225%2fF002422%2edat";    for (var i =3D 0; i < =
form.elements.length; i++) {=0A=
      if (form.elements[i].name =3D=3D "INCLUDE" && =
form.elements[i].checked){=0A=
        tempUrl =3D tempUrl + "&INCLUDE=3D" + form.elements[i].value;=0A=
      }=0A=
    }=0A=
    window.location.href =3D tempUrl;=0A=
  }=0A=
=0A=
// End hiding Javascript from old browsers. -->=0A=
</SCRIPT>

<META name=3DGENERATOR content=3D"MSHTML 9.00.8112.16457"></HEAD>
<BODY aLink=3D#0000ff bgColor=3D#ffffff vLink=3D#0000ff>
<H1><IMG border=3D0 name=3Dfred align=3Dtop=20
src=3D"http://zxw-pc/mascot/images/88x31_logo_white.gif" width=3D88 =
height=3D31=20
NATURALSIZEFLAG=3D"3"> Mascot Search Results</H1><FONT=20
face=3D"Courier New,Courier,monospace"><PRE><B>User            : </B>
<B>Email           : </B>
<B>Search title    : Project: zxw, Spot Set: zxw\20121225, Label: K15, =
Spot Id: 795047, Peak List Id: 464834, MS Job Run Id: 23272</B>
<B>MS data file    : =
C:\Users\lei\Desktop\=EF=BF=BD=EF=BF=BD=EF=BF=BD=EF=BF=BD=EF=BF=BD=EF=BF=BD=
=EF=BF=BD=EF=BF=BD\201212\20121225\ppw_K15_135641680426.txt</B>
<B>Database        : viridiplantae p (1850050 sequences; 642453415 =
residues)</B>
<B>Timestamp       : 25 Dec 2012 at 08:12:56 GMT</B>
<B>Warning         : <FONT color=3D#ff0000>A Peptide summary report will =
usually give a much clearer picture of MS/MS search results.</FONT></B>
<B>Top Score       : 51 for <FONT color=3D#ff0000>gi|110739101</FONT>, =
hypothetical protein [Arabidopsis thaliana]</B>
</PRE></FONT>
<H3>Mascot Score Histogram</H3>Protein score is -10*Log(P), where P is =
the=20
probability that the observed match is a random event.<BR>Protein scores =
greater=20
than 75 are significant (p&lt;0.05).<BR>Protein scores are derived from =
ions=20
scores as a non-probabilistic basis for ranking protein hits.
<P><IMG alt=3D"Score Distribution"=20
src=3D"http://zxw-pc/mascot/cgi/score_gif.pl?score_gif_697261500465" =
width=3D400=20
height=3D200>=20
<FORM onsubmit=3D"return setReFormatAction(this)" method=3Dget =
name=3DRe-format=20
action=3D./master_results.pl><INPUT name=3Dfile =
value=3D../data/20121225/F002422.dat=20
type=3Dhidden>=20
<H3>Protein Summary Report</H3>
<TABLE border=3D0 cellSpacing=3D1 cellPadding=3D3>
  <TBODY>
  <TR>
    <TD bgColor=3D#eeeeff noWrap><INPUT value=3D"Format As" =
type=3Dsubmit> </TD>
    <TD bgColor=3D#eeeeff noWrap><SELECT name=3DREPTYPE> <OPTION =
selected=20
        value=3Dprotein>Protein Summary (deprecated)</OPTION> <OPTION=20
        value=3Dfamily>Protein Family Summary</OPTION> <OPTION=20
        value=3Dpeptide>Peptide Summary</OPTION> <OPTION =
value=3Dselect>Select=20
        Summary (protein hits)</OPTION> <OPTION =
value=3Dunassigned>Select Summary=20
        (unassigned)</OPTION> <OPTION value=3Dexport>Export Search=20
      Results</OPTION></SELECT> </TD>
    <TD bgColor=3D#eeeeff>&nbsp;</TD>
    <TD bgColor=3D#eeeeff noWrap><A=20
      href=3D"http://zxw-pc/mascot/help/msms_summaries_help.html"=20
      target=3D_blank>Help</A> </TD></TR>
  <TR>
    <TD bgColor=3D#eeeeff>&nbsp;</TD>
    <TD bgColor=3D#eeeeff noWrap>Significance threshold p&lt; <INPUT=20
      name=3D_sigthreshold value=3D0.05 size=3D8> </TD>
    <TD bgColor=3D#eeeeff noWrap>Max. number of hits <INPUT =
name=3DREPORT value=3D50=20
      size=3D5> </TD>
    <TD bgColor=3D#eeeeff>&nbsp;</TD></TR></TBODY></TABLE></FORM>
<FORM method=3Dpost name=3DResults action=3D./search_form.pl><INPUT =
name=3DQUE=20
value=3D"773.412404 from(774.419680,1+)  intensity(2937.4509)  query(1)" =

type=3Dhidden> <INPUT name=3DMISSES=20
value=3D"773.412404 from(774.419680,1+)  intensity(2937.4509)  query(1)" =

type=3Dhidden> <INPUT name=3DQUE=20
value=3D"808.363634 from(809.370910,1+)  intensity(7165.4907)  query(2)" =

type=3Dhidden> <INPUT name=3DMISSES=20
value=3D"808.363634 from(809.370910,1+)  intensity(7165.4907)  query(2)" =

type=3Dhidden> <INPUT name=3DQUE=20
value=3D"841.440604 from(842.447880,1+)  intensity(6416.0781)  query(3)" =

type=3Dhidden> <INPUT name=3DMISSES=20
value=3D"841.440604 from(842.447880,1+)  intensity(6416.0781)  query(3)" =

type=3Dhidden> <INPUT name=3DQUE=20
value=3D"859.997054 from(861.004330,1+)  intensity(1892.3530)  query(4)" =

type=3Dhidden> <INPUT name=3DMISSES=20
value=3D"859.997054 from(861.004330,1+)  intensity(1892.3530)  query(4)" =

type=3Dhidden> <INPUT name=3DQUE=20
value=3D"869.483564 from(870.490840,1+)  intensity(2906.6667)  query(5)" =

type=3Dhidden> <INPUT name=3DMISSES=20
value=3D"869.483564 from(870.490840,1+)  intensity(2906.6667)  query(5)" =

type=3Dhidden> <INPUT name=3DQUE=20
value=3D"976.436694 from(977.443970,1+)  intensity(8317.0586)  query(6)" =

type=3Dhidden> <INPUT name=3DMISSES=20
value=3D"976.436694 from(977.443970,1+)  intensity(8317.0586)  query(6)" =

type=3Dhidden> <INPUT name=3DQUE=20
value=3D"1133.427324 from(1134.434600,1+)  intensity(6155.0981)  =
query(7)"=20
type=3Dhidden> <INPUT name=3DMISSES=20
value=3D"1133.427324 from(1134.434600,1+)  intensity(6155.0981)  =
query(7)"=20
type=3Dhidden> <INPUT name=3DQUE=20
value=3D"1196.579924 from(1197.587200,1+)  intensity(3204.7058)  =
query(8)"=20
type=3Dhidden> <INPUT name=3DMISSES=20
value=3D"1196.579924 from(1197.587200,1+)  intensity(3204.7058)  =
query(8)"=20
type=3Dhidden> <INPUT name=3DQUE=20
value=3D"1212.556224 from(1213.563500,1+)  intensity(2690.0000)  =
query(9)"=20
type=3Dhidden> <INPUT name=3DMISSES=20
value=3D"1212.556224 from(1213.563500,1+)  intensity(2690.0000)  =
query(9)"=20
type=3Dhidden> <INPUT name=3DQUE=20
value=3D"1345.634724 from(1346.642000,1+)  intensity(6804.9023)  =
query(10)"=20
type=3Dhidden> <INPUT name=3DMISSES=20
value=3D"1345.634724 from(1346.642000,1+)  intensity(6804.9023)  =
query(10)"=20
type=3Dhidden> <INPUT name=3DQUE=20
value=3D"1394.566724 from(1395.574000,1+)  intensity(1868.8236)  =
query(11)"=20
type=3Dhidden> <INPUT name=3DMISSES=20
value=3D"1394.566724 from(1395.574000,1+)  intensity(1868.8236)  =
query(11)"=20
type=3Dhidden> <INPUT name=3DQUE=20
value=3D"1543.604024 from(1544.611300,1+)  intensity(21307.2560)  =
query(12)"=20
type=3Dhidden> <INPUT name=3DMISSES=20
value=3D"1543.604024 from(1544.611300,1+)  intensity(21307.2560)  =
query(12)"=20
type=3Dhidden> <INPUT name=3DQUE=20
value=3D"1543.604024 from(1544.611300,1+)  intensity(0.0000)  =
title(Label%3a%20K15%2c%20Spot_Id%3a%20795047%2c%20Peak_List_Id%3a%204651=
59%2c%20MSMS%20Job_Run_Id%3a%2023273%2c%20Comment%3a%20)  query(13)"=20
type=3Dhidden> <INPUT name=3DMISSES=20
value=3D"1543.604024 from(1544.611300,1+)  intensity(0.0000)  =
title(Label%3a%20K15%2c%20Spot_Id%3a%20795047%2c%20Peak_List_Id%3a%204651=
59%2c%20MSMS%20Job_Run_Id%3a%2023273%2c%20Comment%3a%20)  query(13)"=20
type=3Dhidden> <INPUT name=3DQUE=20
value=3D"1570.675724 from(1571.683000,1+)  intensity(12986.6670)  =
query(14)"=20
type=3Dhidden> <INPUT name=3DMISSES=20
value=3D"1570.675724 from(1571.683000,1+)  intensity(12986.6670)  =
query(14)"=20
type=3Dhidden> <INPUT name=3DQUE=20
value=3D"1596.681924 from(1597.689200,1+)  intensity(114485.8900)  =
query(15)"=20
type=3Dhidden> <INPUT name=3DMISSES=20
value=3D"1596.681924 from(1597.689200,1+)  intensity(114485.8900)  =
query(15)"=20
type=3Dhidden> <INPUT name=3DQUE=20
value=3D"1596.681924 from(1597.689200,1+)  intensity(0.0000)  =
title(Label%3a%20K15%2c%20Spot_Id%3a%20795047%2c%20Peak_List_Id%3a%204651=
53%2c%20MSMS%20Job_Run_Id%3a%2023273%2c%20Comment%3a%20)  query(16)"=20
type=3Dhidden> <INPUT name=3DMISSES=20
value=3D"1596.681924 from(1597.689200,1+)  intensity(0.0000)  =
title(Label%3a%20K15%2c%20Spot_Id%3a%20795047%2c%20Peak_List_Id%3a%204651=
53%2c%20MSMS%20Job_Run_Id%3a%2023273%2c%20Comment%3a%20)  query(16)"=20
type=3Dhidden> <INPUT name=3DQUE=20
value=3D"1618.676424 from(1619.683700,1+)  intensity(25780.2210)  =
query(17)"=20
type=3Dhidden> <INPUT name=3DMISSES=20
value=3D"1618.676424 from(1619.683700,1+)  intensity(25780.2210)  =
query(17)"=20
type=3Dhidden> <INPUT name=3DQUE=20
value=3D"1628.669124 from(1629.676400,1+)  intensity(2943.0115)  =
query(18)"=20
type=3Dhidden> <INPUT name=3DMISSES=20
value=3D"1628.669124 from(1629.676400,1+)  intensity(2943.0115)  =
query(18)"=20
type=3Dhidden> <INPUT name=3DQUE=20
value=3D"1634.650324 from(1635.657600,1+)  intensity(5023.3789)  =
query(19)"=20
type=3Dhidden> <INPUT name=3DMISSES=20
value=3D"1634.650324 from(1635.657600,1+)  intensity(5023.3789)  =
query(19)"=20
type=3Dhidden> <INPUT name=3DQUE=20
value=3D"1640.652124 from(1641.659400,1+)  intensity(5326.5273)  =
query(20)"=20
type=3Dhidden> <INPUT name=3DMISSES=20
value=3D"1640.652124 from(1641.659400,1+)  intensity(5326.5273)  =
query(20)"=20
type=3Dhidden> <INPUT name=3DQUE=20
value=3D"1989.799124 from(1990.806400,1+)  intensity(65889.0230)  =
query(21)"=20
type=3Dhidden> <INPUT name=3DMISSES=20
value=3D"1989.799124 from(1990.806400,1+)  intensity(65889.0230)  =
query(21)"=20
type=3Dhidden> <INPUT name=3DQUE=20
value=3D"1989.799124 from(1990.806400,1+)  intensity(0.0000)  =
title(Label%3a%20K15%2c%20Spot_Id%3a%20795047%2c%20Peak_List_Id%3a%204651=
55%2c%20MSMS%20Job_Run_Id%3a%2023273%2c%20Comment%3a%20)  query(22)"=20
type=3Dhidden> <INPUT name=3DMISSES=20
value=3D"1989.799124 from(1990.806400,1+)  intensity(0.0000)  =
title(Label%3a%20K15%2c%20Spot_Id%3a%20795047%2c%20Peak_List_Id%3a%204651=
55%2c%20MSMS%20Job_Run_Id%3a%2023273%2c%20Comment%3a%20)  query(22)"=20
type=3Dhidden> <INPUT name=3DQUE=20
value=3D"2011.803524 from(2012.810800,1+)  intensity(23568.4300)  =
query(23)"=20
type=3Dhidden> <INPUT name=3DMISSES=20
value=3D"2011.803524 from(2012.810800,1+)  intensity(23568.4300)  =
query(23)"=20
type=3Dhidden> <INPUT name=3DQUE=20
value=3D"2062.997324 from(2064.004600,1+)  intensity(21864.5270)  =
query(24)"=20
type=3Dhidden> <INPUT name=3DMISSES=20
value=3D"2062.997324 from(2064.004600,1+)  intensity(21864.5270)  =
query(24)"=20
type=3Dhidden> <INPUT name=3DQUE=20
value=3D"2062.997324 from(2064.004600,1+)  intensity(0.0000)  =
title(Label%3a%20K15%2c%20Spot_Id%3a%20795047%2c%20Peak_List_Id%3a%204651=
58%2c%20MSMS%20Job_Run_Id%3a%2023273%2c%20Comment%3a%20)  query(25)"=20
type=3Dhidden> <INPUT name=3DMISSES=20
value=3D"2062.997324 from(2064.004600,1+)  intensity(0.0000)  =
title(Label%3a%20K15%2c%20Spot_Id%3a%20795047%2c%20Peak_List_Id%3a%204651=
58%2c%20MSMS%20Job_Run_Id%3a%2023273%2c%20Comment%3a%20)  query(25)"=20
type=3Dhidden> <INPUT name=3DQUE=20
value=3D"2085.014924 from(2086.022200,1+)  intensity(14341.3730)  =
query(26)"=20
type=3Dhidden> <INPUT name=3DMISSES=20
value=3D"2085.014924 from(2086.022200,1+)  intensity(14341.3730)  =
query(26)"=20
type=3Dhidden> <INPUT name=3DQUE=20
value=3D"2085.014924 from(2086.022200,1+)  intensity(0.0000)  =
title(Label%3a%20K15%2c%20Spot_Id%3a%20795047%2c%20Peak_List_Id%3a%204651=
61%2c%20MSMS%20Job_Run_Id%3a%2023273%2c%20Comment%3a%20)  query(27)"=20
type=3Dhidden> <INPUT name=3DMISSES=20
value=3D"2085.014924 from(2086.022200,1+)  intensity(0.0000)  =
title(Label%3a%20K15%2c%20Spot_Id%3a%20795047%2c%20Peak_List_Id%3a%204651=
61%2c%20MSMS%20Job_Run_Id%3a%2023273%2c%20Comment%3a%20)  query(27)"=20
type=3Dhidden> <INPUT name=3DQUE=20
value=3D"2111.959324 from(2112.966600,1+)  intensity(515467.6600)  =
query(28)"=20
type=3Dhidden> <INPUT name=3DMISSES=20
value=3D"2111.959324 from(2112.966600,1+)  intensity(515467.6600)  =
query(28)"=20
type=3Dhidden> <INPUT name=3DQUE=20
value=3D"2111.959324 from(2112.966600,1+)  intensity(0.0000)  =
title(Label%3a%20K15%2c%20Spot_Id%3a%20795047%2c%20Peak_List_Id%3a%204651=
52%2c%20MSMS%20Job_Run_Id%3a%2023273%2c%20Comment%3a%20)  query(29)"=20
type=3Dhidden> <INPUT name=3DMISSES=20
value=3D"2111.959324 from(2112.966600,1+)  intensity(0.0000)  =
title(Label%3a%20K15%2c%20Spot_Id%3a%20795047%2c%20Peak_List_Id%3a%204651=
52%2c%20MSMS%20Job_Run_Id%3a%2023273%2c%20Comment%3a%20)  query(29)"=20
type=3Dhidden> <INPUT name=3DQUE=20
value=3D"2113.472424 from(2114.479700,1+)  intensity(19007.4510)  =
query(30)"=20
type=3Dhidden> <INPUT name=3DMISSES=20
value=3D"2113.472424 from(2114.479700,1+)  intensity(19007.4510)  =
query(30)"=20
type=3Dhidden> <INPUT name=3DQUE=20
value=3D"2133.919924 from(2134.927200,1+)  intensity(10279.6070)  =
query(31)"=20
type=3Dhidden> <INPUT name=3DMISSES=20
value=3D"2133.919924 from(2134.927200,1+)  intensity(10279.6070)  =
query(31)"=20
type=3Dhidden> <INPUT name=3DQUE=20
value=3D"2192.055724 from(2193.063000,1+)  intensity(54591.5700)  =
query(32)"=20
type=3Dhidden> <INPUT name=3DMISSES=20
value=3D"2192.055724 from(2193.063000,1+)  intensity(54591.5700)  =
query(32)"=20
type=3Dhidden> <INPUT name=3DQUE=20
value=3D"2192.055724 from(2193.063000,1+)  intensity(0.0000)  =
title(Label%3a%20K15%2c%20Spot_Id%3a%20795047%2c%20Peak_List_Id%3a%204651=
56%2c%20MSMS%20Job_Run_Id%3a%2023273%2c%20Comment%3a%20)  query(33)"=20
type=3Dhidden> <INPUT name=3DMISSES=20
value=3D"2192.055724 from(2193.063000,1+)  intensity(0.0000)  =
title(Label%3a%20K15%2c%20Spot_Id%3a%20795047%2c%20Peak_List_Id%3a%204651=
56%2c%20MSMS%20Job_Run_Id%3a%2023273%2c%20Comment%3a%20)  query(33)"=20
type=3Dhidden> <INPUT name=3DQUE=20
value=3D"2214.045924 from(2215.053200,1+)  intensity(13636.8630)  =
query(34)"=20
type=3Dhidden> <INPUT name=3DQUE=20
value=3D"2230.077924 from(2231.085200,1+)  intensity(3015.8823)  =
query(35)"=20
type=3Dhidden> <INPUT name=3DMISSES=20
value=3D"2230.077924 from(2231.085200,1+)  intensity(3015.8823)  =
query(35)"=20
type=3Dhidden> <INPUT name=3DQUE=20
value=3D"2345.024924 from(2346.032200,1+)  intensity(4599.0195)  =
query(36)"=20
type=3Dhidden> <INPUT name=3DQUE=20
value=3D"2348.175324 from(2349.182600,1+)  intensity(110270.3900)  =
query(37)"=20
type=3Dhidden> <INPUT name=3DMISSES=20
value=3D"2348.175324 from(2349.182600,1+)  intensity(110270.3900)  =
query(37)"=20
type=3Dhidden> <INPUT name=3DQUE=20
value=3D"2348.175324 from(2349.182600,1+)  intensity(0.0000)  =
title(Label%3a%20K15%2c%20Spot_Id%3a%20795047%2c%20Peak_List_Id%3a%204651=
54%2c%20MSMS%20Job_Run_Id%3a%2023273%2c%20Comment%3a%20)  query(38)"=20
type=3Dhidden> <INPUT name=3DMISSES=20
value=3D"2348.175324 from(2349.182600,1+)  intensity(0.0000)  =
title(Label%3a%20K15%2c%20Spot_Id%3a%20795047%2c%20Peak_List_Id%3a%204651=
54%2c%20MSMS%20Job_Run_Id%3a%2023273%2c%20Comment%3a%20)  query(38)"=20
type=3Dhidden> <INPUT name=3DQUE=20
value=3D"2659.125824 from(2660.133100,1+)  intensity(16174.6260)  =
query(39)"=20
type=3Dhidden> <INPUT name=3DMISSES=20
value=3D"2659.125824 from(2660.133100,1+)  intensity(16174.6260)  =
query(39)"=20
type=3Dhidden> <INPUT name=3DQUE=20
value=3D"2659.125824 from(2660.133100,1+)  intensity(0.0000)  =
title(Label%3a%20K15%2c%20Spot_Id%3a%20795047%2c%20Peak_List_Id%3a%204651=
60%2c%20MSMS%20Job_Run_Id%3a%2023273%2c%20Comment%3a%20)  query(40)"=20
type=3Dhidden> <INPUT name=3DMISSES=20
value=3D"2659.125824 from(2660.133100,1+)  intensity(0.0000)  =
title(Label%3a%20K15%2c%20Spot_Id%3a%20795047%2c%20Peak_List_Id%3a%204651=
60%2c%20MSMS%20Job_Run_Id%3a%2023273%2c%20Comment%3a%20)  query(40)"=20
type=3Dhidden> <INPUT name=3DQUE=20
value=3D"2759.328424 from(2760.335700,1+)  intensity(22668.9340)  =
query(41)"=20
type=3Dhidden> <INPUT name=3DMISSES=20
value=3D"2759.328424 from(2760.335700,1+)  intensity(22668.9340)  =
query(41)"=20
type=3Dhidden> <INPUT name=3DQUE=20
value=3D"2759.328424 from(2760.335700,1+)  intensity(0.0000)  =
title(Label%3a%20K15%2c%20Spot_Id%3a%20795047%2c%20Peak_List_Id%3a%204651=
57%2c%20MSMS%20Job_Run_Id%3a%2023273%2c%20Comment%3a%20)  query(42)"=20
type=3Dhidden> <INPUT name=3DMISSES=20
value=3D"2759.328424 from(2760.335700,1+)  intensity(0.0000)  =
title(Label%3a%20K15%2c%20Spot_Id%3a%20795047%2c%20Peak_List_Id%3a%204651=
57%2c%20MSMS%20Job_Run_Id%3a%2023273%2c%20Comment%3a%20)  query(42)"=20
type=3Dhidden> <INPUT name=3DQUE=20
value=3D"2775.316724 from(2776.324000,1+)  intensity(17264.9980)  =
query(43)"=20
type=3Dhidden> <INPUT name=3DQUE=20
value=3D"2781.309824 from(2782.317100,1+)  intensity(5331.0205)  =
query(44)"=20
type=3Dhidden> <INPUT name=3DMISSES=20
value=3D"2781.309824 from(2782.317100,1+)  intensity(5331.0205)  =
query(44)"=20
type=3Dhidden> <INPUT name=3DQUE=20
value=3D"2806.214124 from(2807.221400,1+)  intensity(8769.7432)  =
query(45)"=20
type=3Dhidden> <INPUT name=3DMISSES=20
value=3D"2806.214124 from(2807.221400,1+)  intensity(8769.7432)  =
query(45)"=20
type=3Dhidden> <INPUT name=3DQUE=20
value=3D"3224.637724 from(3225.645000,1+)  intensity(34687.9140)  =
query(46)"=20
type=3Dhidden> <INPUT name=3DMISSES=20
value=3D"3224.637724 from(3225.645000,1+)  intensity(34687.9140)  =
query(46)"=20
type=3Dhidden> <INPUT name=3DQUE=20
value=3D"3348.525924 from(3349.533200,1+)  intensity(2107.2627)  =
query(47)"=20
type=3Dhidden> <INPUT name=3DMISSES=20
value=3D"3348.525924 from(3349.533200,1+)  intensity(2107.2627)  =
query(47)"=20
type=3Dhidden> <INPUT name=3DFORMVER value=3D2 type=3Dhidden> <INPUT =
name=3DSEARCH=20
value=3DMIS type=3Dhidden> <INPUT name=3DUSERNAME type=3Dhidden> <INPUT =
name=3DUSEREMAIL=20
type=3Dhidden> <INPUT name=3DCOM=20
value=3D"Project: zxw, Spot Set: zxw\20121225, Label: K15, Spot Id: =
795047, Peak List Id: 464834, MS Job Run Id: 23272"=20
type=3Dhidden> <INPUT name=3DMODS type=3Dhidden> <INPUT name=3DIT_MODS=20
value=3D"Oxidation (M)" type=3Dhidden> <INPUT name=3DCLE value=3DTrypsin =
type=3Dhidden>=20
<INPUT name=3DMASS value=3DMonoisotopic type=3Dhidden> <INPUT name=3DSEG =
type=3Dhidden>=20
<INPUT name=3DTOL value=3D100 type=3Dhidden> <INPUT name=3DTOLU =
value=3Dppm type=3Dhidden>=20
<INPUT name=3DITOL value=3D0.8 type=3Dhidden> <INPUT name=3DITOLU =
value=3DDa type=3Dhidden>=20
<INPUT name=3DDB value=3Dviridiplantae type=3Dhidden> <INPUT =
name=3DCHARGE value=3D1+=20
type=3Dhidden> <INPUT name=3DPFA value=3D1 type=3Dhidden> <INPUT =
name=3DFILE=20
value=3DC:\Users\lei\Desktop\=EF=BF=BD=EF=BF=BD=EF=BF=BD=EF=BF=BD=EF=BF=BD=
=EF=BF=BD=EF=BF=BD=EF=BF=BD\201212\20121225\ppw_K15_135641680426.txt=20
type=3Dhidden> <INPUT name=3DFORMAT value=3D"Mascot generic" =
type=3Dhidden> <INPUT=20
name=3DINTERMEDIATE value=3D../data/20121225/F002422.dat type=3Dhidden> =
<INPUT=20
name=3DREPORT value=3D50 type=3Dhidden> <INPUT name=3DOVERVIEW =
value=3DOFF type=3Dhidden>=20
<INPUT name=3DPRECURSOR type=3Dhidden> <INPUT name=3DTAXONOMY =
value=3D"All entries"=20
type=3Dhidden> <INPUT name=3DREPTYPE type=3Dhidden> <INPUT =
name=3DrepeatSearch=20
value=3D"not again" type=3Dhidden> <INPUT name=3DINSTRUMENT =
value=3DMALDI-TOF-TOF=20
type=3Dhidden> <INPUT name=3DACCESSION type=3Dhidden> <INPUT =
name=3DQUANTITATION=20
type=3Dhidden>=20
<P><INPUT value=3D"Re-Search All" type=3Dsubmit> &nbsp;&nbsp;<INPUT =
onclick=3D"unMatched(this.form); return true" value=3D"Search Unmatched" =
type=3Dbutton>=20
</FORM>
<H3>Index</H3>
<TABLE border=3D0 cellSpacing=3D0 cellPadding=3D0>
  <TBODY>
  <TR>
    <TD>&nbsp;</TD>
    <TD><TT><B>&nbsp;Accession</B></TT></TD>
    <TD><TT><B>&nbsp;&nbsp;Mass</B></TT></TD>
    <TD><TT><B>&nbsp;&nbsp;Score</B></TT></TD>
    <TD><TT><B>&nbsp;&nbsp;Description</B></TT></TD></TR>
  <TR>
    <TD noWrap align=3Dright><TT><B>1.</B></TT></TD>
    <TD noWrap><TT><B>&nbsp;<A=20
      =
href=3D"http://zxw-pc/mascot/cgi/master_results.pl?file=3D..%2Fdata%2F201=
21225%2FF002422.dat&amp;REPTYPE=3Dprotein&amp;_sigthreshold=3D0.05&amp;RE=
PORT=3D50&amp;_server_mudpit_switch=3D99999999&amp;_ignoreionsscorebelow=3D=
0&amp;_showsubsets=3D0&amp;_showpopups=3DTRUE&amp;_sortunassigned=3Dscore=
down&amp;_requireboldred=3D0#Hit1">gi|110739101</A></B></TT></TD>
    <TD noWrap><TT>&nbsp;&nbsp;2906</TT></TD>
    <TD noWrap align=3Dright><TT>51</TT></TD>
    <TD noWrap><TT>&nbsp;&nbsp;hypothetical protein [Arabidopsis=20
    thaliana]</TT></TD></TR>
  <TR>
    <TD noWrap align=3Dright><TT><B>2.</B></TT></TD>
    <TD noWrap><TT><B>&nbsp;<A=20
      =
href=3D"http://zxw-pc/mascot/cgi/master_results.pl?file=3D..%2Fdata%2F201=
21225%2FF002422.dat&amp;REPTYPE=3Dprotein&amp;_sigthreshold=3D0.05&amp;RE=
PORT=3D50&amp;_server_mudpit_switch=3D99999999&amp;_ignoreionsscorebelow=3D=
0&amp;_showsubsets=3D0&amp;_showpopups=3DTRUE&amp;_sortunassigned=3Dscore=
down&amp;_requireboldred=3D0#Hit2">gi|255590219</A></B></TT></TD>
    <TD noWrap><TT>&nbsp;&nbsp;30647</TT></TD>
    <TD noWrap align=3Dright><TT>50</TT></TD>
    <TD noWrap><TT>&nbsp;&nbsp;conserved hypothetical protein [Ricinus=20
      communis]</TT></TD></TR>
  <TR>
    <TD noWrap align=3Dright><TT><B>3.</B></TT></TD>
    <TD noWrap><TT><B>&nbsp;<A=20
      =
href=3D"http://zxw-pc/mascot/cgi/master_results.pl?file=3D..%2Fdata%2F201=
21225%2FF002422.dat&amp;REPTYPE=3Dprotein&amp;_sigthreshold=3D0.05&amp;RE=
PORT=3D50&amp;_server_mudpit_switch=3D99999999&amp;_ignoreionsscorebelow=3D=
0&amp;_showsubsets=3D0&amp;_showpopups=3DTRUE&amp;_sortunassigned=3Dscore=
down&amp;_requireboldred=3D0#Hit3">gi|223523749</A></B></TT></TD>
    <TD noWrap><TT>&nbsp;&nbsp;30647</TT></TD>
    <TD noWrap align=3Dright><TT>50</TT></TD>
    <TD noWrap><TT>&nbsp;&nbsp;conserved hypothetical protein [Ricinus=20
      communis]</TT></TD></TR>
  <TR>
    <TD noWrap align=3Dright><TT><B>4.</B></TT></TD>
    <TD noWrap><TT><B>&nbsp;<A=20
      =
href=3D"http://zxw-pc/mascot/cgi/master_results.pl?file=3D..%2Fdata%2F201=
21225%2FF002422.dat&amp;REPTYPE=3Dprotein&amp;_sigthreshold=3D0.05&amp;RE=
PORT=3D50&amp;_server_mudpit_switch=3D99999999&amp;_ignoreionsscorebelow=3D=
0&amp;_showsubsets=3D0&amp;_showpopups=3DTRUE&amp;_sortunassigned=3Dscore=
down&amp;_requireboldred=3D0#Hit4">gi|222869473</A></B></TT></TD>
    <TD noWrap><TT>&nbsp;&nbsp;147859</TT></TD>
    <TD noWrap align=3Dright><TT>49</TT></TD>
    <TD noWrap><TT>&nbsp;&nbsp;predicted protein [Populus=20
  trichocarpa]</TT></TD></TR>
  <TR>
    <TD noWrap align=3Dright><TT><B>5.</B></TT></TD>
    <TD noWrap><TT><B>&nbsp;<A=20
      =
href=3D"http://zxw-pc/mascot/cgi/master_results.pl?file=3D..%2Fdata%2F201=
21225%2FF002422.dat&amp;REPTYPE=3Dprotein&amp;_sigthreshold=3D0.05&amp;RE=
PORT=3D50&amp;_server_mudpit_switch=3D99999999&amp;_ignoreionsscorebelow=3D=
0&amp;_showsubsets=3D0&amp;_showpopups=3DTRUE&amp;_sortunassigned=3Dscore=
down&amp;_requireboldred=3D0#Hit5">gi|224137032</A></B></TT></TD>
    <TD noWrap><TT>&nbsp;&nbsp;147859</TT></TD>
    <TD noWrap align=3Dright><TT>49</TT></TD>
    <TD noWrap><TT>&nbsp;&nbsp;predicted protein [Populus=20
  trichocarpa]</TT></TD></TR>
  <TR>
    <TD noWrap align=3Dright><TT><B>6.</B></TT></TD>
    <TD noWrap><TT><B>&nbsp;<A=20
      =
href=3D"http://zxw-pc/mascot/cgi/master_results.pl?file=3D..%2Fdata%2F201=
21225%2FF002422.dat&amp;REPTYPE=3Dprotein&amp;_sigthreshold=3D0.05&amp;RE=
PORT=3D50&amp;_server_mudpit_switch=3D99999999&amp;_ignoreionsscorebelow=3D=
0&amp;_showsubsets=3D0&amp;_showpopups=3DTRUE&amp;_sortunassigned=3Dscore=
down&amp;_requireboldred=3D0#Hit6">gi|302804693</A></B></TT></TD>
    <TD noWrap><TT>&nbsp;&nbsp;24775</TT></TD>
    <TD noWrap align=3Dright><TT>44</TT></TD>
    <TD noWrap><TT>&nbsp;&nbsp;hypothetical protein SELMODRAFT_423300=20
      [Selaginella moellendorffii]</TT></TD></TR>
  <TR>
    <TD noWrap align=3Dright><TT><B>7.</B></TT></TD>
    <TD noWrap><TT><B>&nbsp;<A=20
      =
href=3D"http://zxw-pc/mascot/cgi/master_results.pl?file=3D..%2Fdata%2F201=
21225%2FF002422.dat&amp;REPTYPE=3Dprotein&amp;_sigthreshold=3D0.05&amp;RE=
PORT=3D50&amp;_server_mudpit_switch=3D99999999&amp;_ignoreionsscorebelow=3D=
0&amp;_showsubsets=3D0&amp;_showpopups=3DTRUE&amp;_sortunassigned=3Dscore=
down&amp;_requireboldred=3D0#Hit7">gi|300147947</A></B></TT></TD>
    <TD noWrap><TT>&nbsp;&nbsp;24775</TT></TD>
    <TD noWrap align=3Dright><TT>44</TT></TD>
    <TD noWrap><TT>&nbsp;&nbsp;hypothetical protein SELMODRAFT_423300=20
      [Selaginella moellendorffii]</TT></TD></TR>
  <TR>
    <TD noWrap align=3Dright><TT><B>8.</B></TT></TD>
    <TD noWrap><TT><B>&nbsp;<A=20
      =
href=3D"http://zxw-pc/mascot/cgi/master_results.pl?file=3D..%2Fdata%2F201=
21225%2FF002422.dat&amp;REPTYPE=3Dprotein&amp;_sigthreshold=3D0.05&amp;RE=
PORT=3D50&amp;_server_mudpit_switch=3D99999999&amp;_ignoreionsscorebelow=3D=
0&amp;_showsubsets=3D0&amp;_showpopups=3DTRUE&amp;_sortunassigned=3Dscore=
down&amp;_requireboldred=3D0#Hit8">gi|222866043</A></B></TT></TD>
    <TD noWrap><TT>&nbsp;&nbsp;28626</TT></TD>
    <TD noWrap align=3Dright><TT>43</TT></TD>
    <TD noWrap><TT>&nbsp;&nbsp;predicted protein [Populus=20
  trichocarpa]</TT></TD></TR>
  <TR>
    <TD noWrap align=3Dright><TT><B>9.</B></TT></TD>
    <TD noWrap><TT><B>&nbsp;<A=20
      =
href=3D"http://zxw-pc/mascot/cgi/master_results.pl?file=3D..%2Fdata%2F201=
21225%2FF002422.dat&amp;REPTYPE=3Dprotein&amp;_sigthreshold=3D0.05&amp;RE=
PORT=3D50&amp;_server_mudpit_switch=3D99999999&amp;_ignoreionsscorebelow=3D=
0&amp;_showsubsets=3D0&amp;_showpopups=3DTRUE&amp;_sortunassigned=3Dscore=
down&amp;_requireboldred=3D0#Hit9">gi|224142531</A></B></TT></TD>
    <TD noWrap><TT>&nbsp;&nbsp;28626</TT></TD>
    <TD noWrap align=3Dright><TT>43</TT></TD>
    <TD noWrap><TT>&nbsp;&nbsp;predicted protein [Populus=20
  trichocarpa]</TT></TD></TR>
  <TR>
    <TD noWrap align=3Dright><TT><B>10.</B></TT></TD>
    <TD noWrap><TT><B>&nbsp;<A=20
      =
href=3D"http://zxw-pc/mascot/cgi/master_results.pl?file=3D..%2Fdata%2F201=
21225%2FF002422.dat&amp;REPTYPE=3Dprotein&amp;_sigthreshold=3D0.05&amp;RE=
PORT=3D50&amp;_server_mudpit_switch=3D99999999&amp;_ignoreionsscorebelow=3D=
0&amp;_showsubsets=3D0&amp;_showpopups=3DTRUE&amp;_sortunassigned=3Dscore=
down&amp;_requireboldred=3D0#Hit10">gi|238012608</A></B></TT></TD>
    <TD noWrap><TT>&nbsp;&nbsp;4864</TT></TD>
    <TD noWrap align=3Dright><TT>42</TT></TD>
    <TD noWrap><TT>&nbsp;&nbsp;unknown [Zea mays]</TT></TD></TR>
  <TR>
    <TD noWrap align=3Dright><TT><B>11.</B></TT></TD>
    <TD noWrap><TT><B>&nbsp;<A=20
      =
href=3D"http://zxw-pc/mascot/cgi/master_results.pl?file=3D..%2Fdata%2F201=
21225%2FF002422.dat&amp;REPTYPE=3Dprotein&amp;_sigthreshold=3D0.05&amp;RE=
PORT=3D50&amp;_server_mudpit_switch=3D99999999&amp;_ignoreionsscorebelow=3D=
0&amp;_showsubsets=3D0&amp;_showpopups=3DTRUE&amp;_sortunassigned=3Dscore=
down&amp;_requireboldred=3D0#Hit11">gi|108709970</A></B></TT></TD>
    <TD noWrap><TT>&nbsp;&nbsp;34428</TT></TD>
    <TD noWrap align=3Dright><TT>42</TT></TD>
    <TD noWrap><TT>&nbsp;&nbsp;hypothetical protein LOC_Os03g43350 =
[Oryza=20
      sativa Japonica Group]</TT></TD></TR>
  <TR>
    <TD noWrap align=3Dright><TT><B>12.</B></TT></TD>
    <TD noWrap><TT><B>&nbsp;<A=20
      =
href=3D"http://zxw-pc/mascot/cgi/master_results.pl?file=3D..%2Fdata%2F201=
21225%2FF002422.dat&amp;REPTYPE=3Dprotein&amp;_sigthreshold=3D0.05&amp;RE=
PORT=3D50&amp;_server_mudpit_switch=3D99999999&amp;_ignoreionsscorebelow=3D=
0&amp;_showsubsets=3D0&amp;_showpopups=3DTRUE&amp;_sortunassigned=3Dscore=
down&amp;_requireboldred=3D0#Hit12">gi|53370665</A></B></TT></TD>
    <TD noWrap><TT>&nbsp;&nbsp;34428</TT></TD>
    <TD noWrap align=3Dright><TT>42</TT></TD>
    <TD noWrap><TT>&nbsp;&nbsp;hypothetical protein LOC_Os03g43350 =
[Oryza=20
      sativa Japonica Group]</TT></TD></TR>
  <TR>
    <TD noWrap align=3Dright><TT><B>13.</B></TT></TD>
    <TD noWrap><TT><B>&nbsp;<A=20
      =
href=3D"http://zxw-pc/mascot/cgi/master_results.pl?file=3D..%2Fdata%2F201=
21225%2FF002422.dat&amp;REPTYPE=3Dprotein&amp;_sigthreshold=3D0.05&amp;RE=
PORT=3D50&amp;_server_mudpit_switch=3D99999999&amp;_ignoreionsscorebelow=3D=
0&amp;_showsubsets=3D0&amp;_showpopups=3DTRUE&amp;_sortunassigned=3Dscore=
down&amp;_requireboldred=3D0#Hit13">gi|242085696</A></B></TT></TD>
    <TD noWrap><TT>&nbsp;&nbsp;32138</TT></TD>
    <TD noWrap align=3Dright><TT>41</TT></TD>
    <TD noWrap><TT>&nbsp;&nbsp;hypothetical protein SORBIDRAFT_08g016800 =

      [Sorghum bicolor]</TT></TD></TR>
  <TR>
    <TD noWrap align=3Dright><TT><B>14.</B></TT></TD>
    <TD noWrap><TT><B>&nbsp;<A=20
      =
href=3D"http://zxw-pc/mascot/cgi/master_results.pl?file=3D..%2Fdata%2F201=
21225%2FF002422.dat&amp;REPTYPE=3Dprotein&amp;_sigthreshold=3D0.05&amp;RE=
PORT=3D50&amp;_server_mudpit_switch=3D99999999&amp;_ignoreionsscorebelow=3D=
0&amp;_showsubsets=3D0&amp;_showpopups=3DTRUE&amp;_sortunassigned=3Dscore=
down&amp;_requireboldred=3D0#Hit14">gi|241943966</A></B></TT></TD>
    <TD noWrap><TT>&nbsp;&nbsp;32138</TT></TD>
    <TD noWrap align=3Dright><TT>41</TT></TD>
    <TD noWrap><TT>&nbsp;&nbsp;hypothetical protein SORBIDRAFT_08g016800 =

      [Sorghum bicolor]</TT></TD></TR>
  <TR>
    <TD noWrap align=3Dright><TT><B>15.</B></TT></TD>
    <TD noWrap><TT><B>&nbsp;<A=20
      =
href=3D"http://zxw-pc/mascot/cgi/master_results.pl?file=3D..%2Fdata%2F201=
21225%2FF002422.dat&amp;REPTYPE=3Dprotein&amp;_sigthreshold=3D0.05&amp;RE=
PORT=3D50&amp;_server_mudpit_switch=3D99999999&amp;_ignoreionsscorebelow=3D=
0&amp;_showsubsets=3D0&amp;_showpopups=3DTRUE&amp;_sortunassigned=3Dscore=
down&amp;_requireboldred=3D0#Hit15">gi|312282291</A></B></TT></TD>
    <TD noWrap><TT>&nbsp;&nbsp;32892</TT></TD>
    <TD noWrap align=3Dright><TT>41</TT></TD>
    <TD noWrap><TT>&nbsp;&nbsp;unnamed protein product [Thellungiella=20
      halophila]</TT></TD></TR>
  <TR>
    <TD noWrap align=3Dright><TT><B>16.</B></TT></TD>
    <TD noWrap><TT><B>&nbsp;<A=20
      =
href=3D"http://zxw-pc/mascot/cgi/master_results.pl?file=3D..%2Fdata%2F201=
21225%2FF002422.dat&amp;REPTYPE=3Dprotein&amp;_sigthreshold=3D0.05&amp;RE=
PORT=3D50&amp;_server_mudpit_switch=3D99999999&amp;_ignoreionsscorebelow=3D=
0&amp;_showsubsets=3D0&amp;_showpopups=3DTRUE&amp;_sortunassigned=3Dscore=
down&amp;_requireboldred=3D0#Hit16">gi|222840616</A></B></TT></TD>
    <TD noWrap><TT>&nbsp;&nbsp;19167</TT></TD>
    <TD noWrap align=3Dright><TT>41</TT></TD>
    <TD noWrap><TT>&nbsp;&nbsp;predicted protein [Populus=20
  trichocarpa]</TT></TD></TR>
  <TR>
    <TD noWrap align=3Dright><TT><B>17.</B></TT></TD>
    <TD noWrap><TT><B>&nbsp;<A=20
      =
href=3D"http://zxw-pc/mascot/cgi/master_results.pl?file=3D..%2Fdata%2F201=
21225%2FF002422.dat&amp;REPTYPE=3Dprotein&amp;_sigthreshold=3D0.05&amp;RE=
PORT=3D50&amp;_server_mudpit_switch=3D99999999&amp;_ignoreionsscorebelow=3D=
0&amp;_showsubsets=3D0&amp;_showpopups=3DTRUE&amp;_sortunassigned=3Dscore=
down&amp;_requireboldred=3D0#Hit17">gi|224070650</A></B></TT></TD>
    <TD noWrap><TT>&nbsp;&nbsp;19167</TT></TD>
    <TD noWrap align=3Dright><TT>41</TT></TD>
    <TD noWrap><TT>&nbsp;&nbsp;predicted protein [Populus=20
  trichocarpa]</TT></TD></TR>
  <TR>
    <TD noWrap align=3Dright><TT><B>18.</B></TT></TD>
    <TD noWrap><TT><B>&nbsp;<A=20
      =
href=3D"http://zxw-pc/mascot/cgi/master_results.pl?file=3D..%2Fdata%2F201=
21225%2FF002422.dat&amp;REPTYPE=3Dprotein&amp;_sigthreshold=3D0.05&amp;RE=
PORT=3D50&amp;_server_mudpit_switch=3D99999999&amp;_ignoreionsscorebelow=3D=
0&amp;_showsubsets=3D0&amp;_showpopups=3DTRUE&amp;_sortunassigned=3Dscore=
down&amp;_requireboldred=3D0#Hit18">gi|297596293</A></B></TT></TD>
    <TD noWrap><TT>&nbsp;&nbsp;65106</TT></TD>
    <TD noWrap align=3Dright><TT>40</TT></TD>
    <TD noWrap><TT>&nbsp;&nbsp;Os01g0201900 [Oryza sativa Japonica=20
    Group]</TT></TD></TR>
  <TR>
    <TD noWrap align=3Dright><TT><B>19.</B></TT></TD>
    <TD noWrap><TT><B>&nbsp;<A=20
      =
href=3D"http://zxw-pc/mascot/cgi/master_results.pl?file=3D..%2Fdata%2F201=
21225%2FF002422.dat&amp;REPTYPE=3Dprotein&amp;_sigthreshold=3D0.05&amp;RE=
PORT=3D50&amp;_server_mudpit_switch=3D99999999&amp;_ignoreionsscorebelow=3D=
0&amp;_showsubsets=3D0&amp;_showpopups=3DTRUE&amp;_sortunassigned=3Dscore=
down&amp;_requireboldred=3D0#Hit19">gi|255672979</A></B></TT></TD>
    <TD noWrap><TT>&nbsp;&nbsp;65106</TT></TD>
    <TD noWrap align=3Dright><TT>40</TT></TD>
    <TD noWrap><TT>&nbsp;&nbsp;Os01g0201900 [Oryza sativa Japonica=20
    Group]</TT></TD></TR>
  <TR>
    <TD noWrap align=3Dright><TT><B>20.</B></TT></TD>
    <TD noWrap><TT><B>&nbsp;<A=20
      =
href=3D"http://zxw-pc/mascot/cgi/master_results.pl?file=3D..%2Fdata%2F201=
21225%2FF002422.dat&amp;REPTYPE=3Dprotein&amp;_sigthreshold=3D0.05&amp;RE=
PORT=3D50&amp;_server_mudpit_switch=3D99999999&amp;_ignoreionsscorebelow=3D=
0&amp;_showsubsets=3D0&amp;_showpopups=3DTRUE&amp;_sortunassigned=3Dscore=
down&amp;_requireboldred=3D0#Hit20">gi|56201693</A></B></TT></TD>
    <TD noWrap><TT>&nbsp;&nbsp;65106</TT></TD>
    <TD noWrap align=3Dright><TT>40</TT></TD>
    <TD noWrap><TT>&nbsp;&nbsp;unknown protein [Oryza sativa Japonica=20
      Group]</TT></TD></TR>
  <TR>
    <TD noWrap align=3Dright><TT><B>21.</B></TT></TD>
    <TD noWrap><TT><B>&nbsp;<A=20
      =
href=3D"http://zxw-pc/mascot/cgi/master_results.pl?file=3D..%2Fdata%2F201=
21225%2FF002422.dat&amp;REPTYPE=3Dprotein&amp;_sigthreshold=3D0.05&amp;RE=
PORT=3D50&amp;_server_mudpit_switch=3D99999999&amp;_ignoreionsscorebelow=3D=
0&amp;_showsubsets=3D0&amp;_showpopups=3DTRUE&amp;_sortunassigned=3Dscore=
down&amp;_requireboldred=3D0#Hit21">gi|215741199</A></B></TT></TD>
    <TD noWrap><TT>&nbsp;&nbsp;65106</TT></TD>
    <TD noWrap align=3Dright><TT>40</TT></TD>
    <TD noWrap><TT>&nbsp;&nbsp;unnamed protein product [Oryza sativa =
Japonica=20
      Group]</TT></TD></TR>
  <TR>
    <TD noWrap align=3Dright><TT><B>22.</B></TT></TD>
    <TD noWrap><TT><B>&nbsp;<A=20
      =
href=3D"http://zxw-pc/mascot/cgi/master_results.pl?file=3D..%2Fdata%2F201=
21225%2FF002422.dat&amp;REPTYPE=3Dprotein&amp;_sigthreshold=3D0.05&amp;RE=
PORT=3D50&amp;_server_mudpit_switch=3D99999999&amp;_ignoreionsscorebelow=3D=
0&amp;_showsubsets=3D0&amp;_showpopups=3DTRUE&amp;_sortunassigned=3Dscore=
down&amp;_requireboldred=3D0#Hit22">gi|77553861</A></B></TT></TD>
    <TD noWrap><TT>&nbsp;&nbsp;16417</TT></TD>
    <TD noWrap align=3Dright><TT>40</TT></TD>
    <TD noWrap><TT>&nbsp;&nbsp;retrotransposon protein, putative, =
unclassified=20
      [Oryza sativa Japonica Group]</TT></TD></TR>
  <TR>
    <TD noWrap align=3Dright><TT><B>23.</B></TT></TD>
    <TD noWrap><TT><B>&nbsp;<A=20
      =
href=3D"http://zxw-pc/mascot/cgi/master_results.pl?file=3D..%2Fdata%2F201=
21225%2FF002422.dat&amp;REPTYPE=3Dprotein&amp;_sigthreshold=3D0.05&amp;RE=
PORT=3D50&amp;_server_mudpit_switch=3D99999999&amp;_ignoreionsscorebelow=3D=
0&amp;_showsubsets=3D0&amp;_showpopups=3DTRUE&amp;_sortunassigned=3Dscore=
down&amp;_requireboldred=3D0#Hit23">gi|326525000</A></B></TT></TD>
    <TD noWrap><TT>&nbsp;&nbsp;6509</TT></TD>
    <TD noWrap align=3Dright><TT>40</TT></TD>
    <TD noWrap><TT>&nbsp;&nbsp;predicted protein [Hordeum vulgare subsp. =

      vulgare]</TT></TD></TR>
  <TR>
    <TD noWrap align=3Dright><TT><B>24.</B></TT></TD>
    <TD noWrap><TT><B>&nbsp;<A=20
      =
href=3D"http://zxw-pc/mascot/cgi/master_results.pl?file=3D..%2Fdata%2F201=
21225%2FF002422.dat&amp;REPTYPE=3Dprotein&amp;_sigthreshold=3D0.05&amp;RE=
PORT=3D50&amp;_server_mudpit_switch=3D99999999&amp;_ignoreionsscorebelow=3D=
0&amp;_showsubsets=3D0&amp;_showpopups=3DTRUE&amp;_sortunassigned=3Dscore=
down&amp;_requireboldred=3D0#Hit24">gi|297834114</A></B></TT></TD>
    <TD noWrap><TT>&nbsp;&nbsp;54051</TT></TD>
    <TD noWrap align=3Dright><TT>40</TT></TD>
    <TD noWrap><TT>&nbsp;&nbsp;hypothetical protein ARALYDRAFT_897519=20
      [Arabidopsis lyrata subsp. lyrata]</TT></TD></TR>
  <TR>
    <TD noWrap align=3Dright><TT><B>25.</B></TT></TD>
    <TD noWrap><TT><B>&nbsp;<A=20
      =
href=3D"http://zxw-pc/mascot/cgi/master_results.pl?file=3D..%2Fdata%2F201=
21225%2FF002422.dat&amp;REPTYPE=3Dprotein&amp;_sigthreshold=3D0.05&amp;RE=
PORT=3D50&amp;_server_mudpit_switch=3D99999999&amp;_ignoreionsscorebelow=3D=
0&amp;_showsubsets=3D0&amp;_showpopups=3DTRUE&amp;_sortunassigned=3Dscore=
down&amp;_requireboldred=3D0#Hit25">gi|297330779</A></B></TT></TD>
    <TD noWrap><TT>&nbsp;&nbsp;54051</TT></TD>
    <TD noWrap align=3Dright><TT>40</TT></TD>
    <TD noWrap><TT>&nbsp;&nbsp;hypothetical protein ARALYDRAFT_897519=20
      [Arabidopsis lyrata subsp. lyrata]</TT></TD></TR>
  <TR>
    <TD noWrap align=3Dright><TT><B>26.</B></TT></TD>
    <TD noWrap><TT><B>&nbsp;<A=20
      =
href=3D"http://zxw-pc/mascot/cgi/master_results.pl?file=3D..%2Fdata%2F201=
21225%2FF002422.dat&amp;REPTYPE=3Dprotein&amp;_sigthreshold=3D0.05&amp;RE=
PORT=3D50&amp;_server_mudpit_switch=3D99999999&amp;_ignoreionsscorebelow=3D=
0&amp;_showsubsets=3D0&amp;_showpopups=3DTRUE&amp;_sortunassigned=3Dscore=
down&amp;_requireboldred=3D0#Hit26">gi|169142735</A></B></TT></TD>
    <TD noWrap><TT>&nbsp;&nbsp;28118</TT></TD>
    <TD noWrap align=3Dright><TT>40</TT></TD>
    <TD noWrap><TT>&nbsp;&nbsp;clp protease proteolytic subunit =
[Oenothera=20
      argillicola]</TT></TD></TR>
  <TR>
    <TD noWrap align=3Dright><TT><B>27.</B></TT></TD>
    <TD noWrap><TT><B>&nbsp;<A=20
      =
href=3D"http://zxw-pc/mascot/cgi/master_results.pl?file=3D..%2Fdata%2F201=
21225%2FF002422.dat&amp;REPTYPE=3Dprotein&amp;_sigthreshold=3D0.05&amp;RE=
PORT=3D50&amp;_server_mudpit_switch=3D99999999&amp;_ignoreionsscorebelow=3D=
0&amp;_showsubsets=3D0&amp;_showpopups=3DTRUE&amp;_sortunassigned=3Dscore=
down&amp;_requireboldred=3D0#Hit27">gi|159792973</A></B></TT></TD>
    <TD noWrap><TT>&nbsp;&nbsp;28118</TT></TD>
    <TD noWrap align=3Dright><TT>40</TT></TD>
    <TD noWrap><TT>&nbsp;&nbsp;clp protease proteolytic subunit =
[Oenothera=20
      argillicola]</TT></TD></TR>
  <TR>
    <TD noWrap align=3Dright><TT><B>28.</B></TT></TD>
    <TD noWrap><TT><B>&nbsp;<A=20
      =
href=3D"http://zxw-pc/mascot/cgi/master_results.pl?file=3D..%2Fdata%2F201=
21225%2FF002422.dat&amp;REPTYPE=3Dprotein&amp;_sigthreshold=3D0.05&amp;RE=
PORT=3D50&amp;_server_mudpit_switch=3D99999999&amp;_ignoreionsscorebelow=3D=
0&amp;_showsubsets=3D0&amp;_showpopups=3DTRUE&amp;_sortunassigned=3Dscore=
down&amp;_requireboldred=3D0#Hit28">gi|307102186</A></B></TT></TD>
    <TD noWrap><TT>&nbsp;&nbsp;36504</TT></TD>
    <TD noWrap align=3Dright><TT>39</TT></TD>
    <TD noWrap><TT>&nbsp;&nbsp;hypothetical protein CHLNCDRAFT_136594=20
      [Chlorella variabilis]</TT></TD></TR>
  <TR>
    <TD noWrap align=3Dright><TT><B>29.</B></TT></TD>
    <TD noWrap><TT><B>&nbsp;<A=20
      =
href=3D"http://zxw-pc/mascot/cgi/master_results.pl?file=3D..%2Fdata%2F201=
21225%2FF002422.dat&amp;REPTYPE=3Dprotein&amp;_sigthreshold=3D0.05&amp;RE=
PORT=3D50&amp;_server_mudpit_switch=3D99999999&amp;_ignoreionsscorebelow=3D=
0&amp;_showsubsets=3D0&amp;_showpopups=3DTRUE&amp;_sortunassigned=3Dscore=
down&amp;_requireboldred=3D0#Hit29">gi|297843250</A></B></TT></TD>
    <TD noWrap><TT>&nbsp;&nbsp;17589</TT></TD>
    <TD noWrap align=3Dright><TT>39</TT></TD>
    <TD noWrap><TT>&nbsp;&nbsp;hypothetical protein ARALYDRAFT_470423=20
      [Arabidopsis lyrata subsp. lyrata]</TT></TD></TR>
  <TR>
    <TD noWrap align=3Dright><TT><B>30.</B></TT></TD>
    <TD noWrap><TT><B>&nbsp;<A=20
      =
href=3D"http://zxw-pc/mascot/cgi/master_results.pl?file=3D..%2Fdata%2F201=
21225%2FF002422.dat&amp;REPTYPE=3Dprotein&amp;_sigthreshold=3D0.05&amp;RE=
PORT=3D50&amp;_server_mudpit_switch=3D99999999&amp;_ignoreionsscorebelow=3D=
0&amp;_showsubsets=3D0&amp;_showpopups=3DTRUE&amp;_sortunassigned=3Dscore=
down&amp;_requireboldred=3D0#Hit30">gi|297335348</A></B></TT></TD>
    <TD noWrap><TT>&nbsp;&nbsp;17589</TT></TD>
    <TD noWrap align=3Dright><TT>39</TT></TD>
    <TD noWrap><TT>&nbsp;&nbsp;hypothetical protein ARALYDRAFT_470423=20
      [Arabidopsis lyrata subsp. lyrata]</TT></TD></TR>
  <TR>
    <TD noWrap align=3Dright><TT><B>31.</B></TT></TD>
    <TD noWrap><TT><B>&nbsp;<A=20
      =
href=3D"http://zxw-pc/mascot/cgi/master_results.pl?file=3D..%2Fdata%2F201=
21225%2FF002422.dat&amp;REPTYPE=3Dprotein&amp;_sigthreshold=3D0.05&amp;RE=
PORT=3D50&amp;_server_mudpit_switch=3D99999999&amp;_ignoreionsscorebelow=3D=
0&amp;_showsubsets=3D0&amp;_showpopups=3DTRUE&amp;_sortunassigned=3Dscore=
down&amp;_requireboldred=3D0#Hit31">gi|224126849</A></B></TT></TD>
    <TD noWrap><TT>&nbsp;&nbsp;10994</TT></TD>
    <TD noWrap align=3Dright><TT>39</TT></TD>
    <TD noWrap><TT>&nbsp;&nbsp;predicted protein [Populus=20
  trichocarpa]</TT></TD></TR>
  <TR>
    <TD noWrap align=3Dright><TT><B>32.</B></TT></TD>
    <TD noWrap><TT><B>&nbsp;<A=20
      =
href=3D"http://zxw-pc/mascot/cgi/master_results.pl?file=3D..%2Fdata%2F201=
21225%2FF002422.dat&amp;REPTYPE=3Dprotein&amp;_sigthreshold=3D0.05&amp;RE=
PORT=3D50&amp;_server_mudpit_switch=3D99999999&amp;_ignoreionsscorebelow=3D=
0&amp;_showsubsets=3D0&amp;_showpopups=3DTRUE&amp;_sortunassigned=3Dscore=
down&amp;_requireboldred=3D0#Hit32">gi|222870168</A></B></TT></TD>
    <TD noWrap><TT>&nbsp;&nbsp;10994</TT></TD>
    <TD noWrap align=3Dright><TT>39</TT></TD>
    <TD noWrap><TT>&nbsp;&nbsp;predicted protein [Populus=20
  trichocarpa]</TT></TD></TR>
  <TR>
    <TD noWrap align=3Dright><TT><B>33.</B></TT></TD>
    <TD noWrap><TT><B>&nbsp;<A=20
      =
href=3D"http://zxw-pc/mascot/cgi/master_results.pl?file=3D..%2Fdata%2F201=
21225%2FF002422.dat&amp;REPTYPE=3Dprotein&amp;_sigthreshold=3D0.05&amp;RE=
PORT=3D50&amp;_server_mudpit_switch=3D99999999&amp;_ignoreionsscorebelow=3D=
0&amp;_showsubsets=3D0&amp;_showpopups=3DTRUE&amp;_sortunassigned=3Dscore=
down&amp;_requireboldred=3D0#Hit33">gi|222855563</A></B></TT></TD>
    <TD noWrap><TT>&nbsp;&nbsp;81437</TT></TD>
    <TD noWrap align=3Dright><TT>39</TT></TD>
    <TD noWrap><TT>&nbsp;&nbsp;predicted protein [Populus=20
  trichocarpa]</TT></TD></TR>
  <TR>
    <TD noWrap align=3Dright><TT><B>34.</B></TT></TD>
    <TD noWrap><TT><B>&nbsp;<A=20
      =
href=3D"http://zxw-pc/mascot/cgi/master_results.pl?file=3D..%2Fdata%2F201=
21225%2FF002422.dat&amp;REPTYPE=3Dprotein&amp;_sigthreshold=3D0.05&amp;RE=
PORT=3D50&amp;_server_mudpit_switch=3D99999999&amp;_ignoreionsscorebelow=3D=
0&amp;_showsubsets=3D0&amp;_showpopups=3DTRUE&amp;_sortunassigned=3Dscore=
down&amp;_requireboldred=3D0#Hit34">gi|224092388</A></B></TT></TD>
    <TD noWrap><TT>&nbsp;&nbsp;81437</TT></TD>
    <TD noWrap align=3Dright><TT>39</TT></TD>
    <TD noWrap><TT>&nbsp;&nbsp;predicted protein [Populus=20
  trichocarpa]</TT></TD></TR>
  <TR>
    <TD noWrap align=3Dright><TT><B>35.</B></TT></TD>
    <TD noWrap><TT><B>&nbsp;<A=20
      =
href=3D"http://zxw-pc/mascot/cgi/master_results.pl?file=3D..%2Fdata%2F201=
21225%2FF002422.dat&amp;REPTYPE=3Dprotein&amp;_sigthreshold=3D0.05&amp;RE=
PORT=3D50&amp;_server_mudpit_switch=3D99999999&amp;_ignoreionsscorebelow=3D=
0&amp;_showsubsets=3D0&amp;_showpopups=3DTRUE&amp;_sortunassigned=3Dscore=
down&amp;_requireboldred=3D0#Hit35">gi|226510488</A></B></TT></TD>
    <TD noWrap><TT>&nbsp;&nbsp;47090</TT></TD>
    <TD noWrap align=3Dright><TT>39</TT></TD>
    <TD noWrap><TT>&nbsp;&nbsp;hypothetical protein LOC100279448 [Zea=20
      mays]</TT></TD></TR>
  <TR>
    <TD noWrap align=3Dright><TT><B>36.</B></TT></TD>
    <TD noWrap><TT><B>&nbsp;<A=20
      =
href=3D"http://zxw-pc/mascot/cgi/master_results.pl?file=3D..%2Fdata%2F201=
21225%2FF002422.dat&amp;REPTYPE=3Dprotein&amp;_sigthreshold=3D0.05&amp;RE=
PORT=3D50&amp;_server_mudpit_switch=3D99999999&amp;_ignoreionsscorebelow=3D=
0&amp;_showsubsets=3D0&amp;_showpopups=3DTRUE&amp;_sortunassigned=3Dscore=
down&amp;_requireboldred=3D0#Hit36">gi|219884971</A></B></TT></TD>
    <TD noWrap><TT>&nbsp;&nbsp;47090</TT></TD>
    <TD noWrap align=3Dright><TT>39</TT></TD>
    <TD noWrap><TT>&nbsp;&nbsp;unknown [Zea mays]</TT></TD></TR>
  <TR>
    <TD noWrap align=3Dright><TT><B>37.</B></TT></TD>
    <TD noWrap><TT><B>&nbsp;<A=20
      =
href=3D"http://zxw-pc/mascot/cgi/master_results.pl?file=3D..%2Fdata%2F201=
21225%2FF002422.dat&amp;REPTYPE=3Dprotein&amp;_sigthreshold=3D0.05&amp;RE=
PORT=3D50&amp;_server_mudpit_switch=3D99999999&amp;_ignoreionsscorebelow=3D=
0&amp;_showsubsets=3D0&amp;_showpopups=3DTRUE&amp;_sortunassigned=3Dscore=
down&amp;_requireboldred=3D0#Hit37">gi|4091899</A></B></TT></TD>
    <TD noWrap><TT>&nbsp;&nbsp;15357</TT></TD>
    <TD noWrap align=3Dright><TT>39</TT></TD>
    <TD noWrap><TT>&nbsp;&nbsp;lectin 3 [Helianthus =
tuberosus]</TT></TD></TR>
  <TR>
    <TD noWrap align=3Dright><TT><B>38.</B></TT></TD>
    <TD noWrap><TT><B>&nbsp;<A=20
      =
href=3D"http://zxw-pc/mascot/cgi/master_results.pl?file=3D..%2Fdata%2F201=
21225%2FF002422.dat&amp;REPTYPE=3Dprotein&amp;_sigthreshold=3D0.05&amp;RE=
PORT=3D50&amp;_server_mudpit_switch=3D99999999&amp;_ignoreionsscorebelow=3D=
0&amp;_showsubsets=3D0&amp;_showpopups=3DTRUE&amp;_sortunassigned=3Dscore=
down&amp;_requireboldred=3D0#Hit38">gi|297848908</A></B></TT></TD>
    <TD noWrap><TT>&nbsp;&nbsp;15932</TT></TD>
    <TD noWrap align=3Dright><TT>38</TT></TD>
    <TD noWrap><TT>&nbsp;&nbsp;agenet domain-containing protein =
[Arabidopsis=20
      lyrata subsp. lyrata]</TT></TD></TR>
  <TR>
    <TD noWrap align=3Dright><TT><B>39.</B></TT></TD>
    <TD noWrap><TT><B>&nbsp;<A=20
      =
href=3D"http://zxw-pc/mascot/cgi/master_results.pl?file=3D..%2Fdata%2F201=
21225%2FF002422.dat&amp;REPTYPE=3Dprotein&amp;_sigthreshold=3D0.05&amp;RE=
PORT=3D50&amp;_server_mudpit_switch=3D99999999&amp;_ignoreionsscorebelow=3D=
0&amp;_showsubsets=3D0&amp;_showpopups=3DTRUE&amp;_sortunassigned=3Dscore=
down&amp;_requireboldred=3D0#Hit39">gi|297338177</A></B></TT></TD>
    <TD noWrap><TT>&nbsp;&nbsp;15932</TT></TD>
    <TD noWrap align=3Dright><TT>38</TT></TD>
    <TD noWrap><TT>&nbsp;&nbsp;agenet domain-containing protein =
[Arabidopsis=20
      lyrata subsp. lyrata]</TT></TD></TR>
  <TR>
    <TD noWrap align=3Dright><TT><B>40.</B></TT></TD>
    <TD noWrap><TT><B>&nbsp;<A=20
      =
href=3D"http://zxw-pc/mascot/cgi/master_results.pl?file=3D..%2Fdata%2F201=
21225%2FF002422.dat&amp;REPTYPE=3Dprotein&amp;_sigthreshold=3D0.05&amp;RE=
PORT=3D50&amp;_server_mudpit_switch=3D99999999&amp;_ignoreionsscorebelow=3D=
0&amp;_showsubsets=3D0&amp;_showpopups=3DTRUE&amp;_sortunassigned=3Dscore=
down&amp;_requireboldred=3D0#Hit40">gi|222869030</A></B></TT></TD>
    <TD noWrap><TT>&nbsp;&nbsp;11867</TT></TD>
    <TD noWrap align=3Dright><TT>38</TT></TD>
    <TD noWrap><TT>&nbsp;&nbsp;predicted protein [Populus=20
  trichocarpa]</TT></TD></TR>
  <TR>
    <TD noWrap align=3Dright><TT><B>41.</B></TT></TD>
    <TD noWrap><TT><B>&nbsp;<A=20
      =
href=3D"http://zxw-pc/mascot/cgi/master_results.pl?file=3D..%2Fdata%2F201=
21225%2FF002422.dat&amp;REPTYPE=3Dprotein&amp;_sigthreshold=3D0.05&amp;RE=
PORT=3D50&amp;_server_mudpit_switch=3D99999999&amp;_ignoreionsscorebelow=3D=
0&amp;_showsubsets=3D0&amp;_showpopups=3DTRUE&amp;_sortunassigned=3Dscore=
down&amp;_requireboldred=3D0#Hit41">gi|224135307</A></B></TT></TD>
    <TD noWrap><TT>&nbsp;&nbsp;11867</TT></TD>
    <TD noWrap align=3Dright><TT>38</TT></TD>
    <TD noWrap><TT>&nbsp;&nbsp;predicted protein [Populus=20
  trichocarpa]</TT></TD></TR>
  <TR>
    <TD noWrap align=3Dright><TT><B>42.</B></TT></TD>
    <TD noWrap><TT><B>&nbsp;<A=20
      =
href=3D"http://zxw-pc/mascot/cgi/master_results.pl?file=3D..%2Fdata%2F201=
21225%2FF002422.dat&amp;REPTYPE=3Dprotein&amp;_sigthreshold=3D0.05&amp;RE=
PORT=3D50&amp;_server_mudpit_switch=3D99999999&amp;_ignoreionsscorebelow=3D=
0&amp;_showsubsets=3D0&amp;_showpopups=3DTRUE&amp;_sortunassigned=3Dscore=
down&amp;_requireboldred=3D0#Hit42">gi|227295754</A></B></TT></TD>
    <TD noWrap><TT>&nbsp;&nbsp;33132</TT></TD>
    <TD noWrap align=3Dright><TT>38</TT></TD>
    <TD noWrap><TT>&nbsp;&nbsp;unnamed protein product [Brassica=20
  napus]</TT></TD></TR>
  <TR>
    <TD noWrap align=3Dright><TT><B>43.</B></TT></TD>
    <TD noWrap><TT><B>&nbsp;<A=20
      =
href=3D"http://zxw-pc/mascot/cgi/master_results.pl?file=3D..%2Fdata%2F201=
21225%2FF002422.dat&amp;REPTYPE=3Dprotein&amp;_sigthreshold=3D0.05&amp;RE=
PORT=3D50&amp;_server_mudpit_switch=3D99999999&amp;_ignoreionsscorebelow=3D=
0&amp;_showsubsets=3D0&amp;_showpopups=3DTRUE&amp;_sortunassigned=3Dscore=
down&amp;_requireboldred=3D0#Hit43">gi|257673424</A></B></TT></TD>
    <TD noWrap><TT>&nbsp;&nbsp;30405</TT></TD>
    <TD noWrap align=3Dright><TT>38</TT></TD>
    <TD noWrap><TT>&nbsp;&nbsp;unnamed protein product [Brassica=20
  napus]</TT></TD></TR>
  <TR>
    <TD noWrap align=3Dright><TT><B>44.</B></TT></TD>
    <TD noWrap><TT><B>&nbsp;<A=20
      =
href=3D"http://zxw-pc/mascot/cgi/master_results.pl?file=3D..%2Fdata%2F201=
21225%2FF002422.dat&amp;REPTYPE=3Dprotein&amp;_sigthreshold=3D0.05&amp;RE=
PORT=3D50&amp;_server_mudpit_switch=3D99999999&amp;_ignoreionsscorebelow=3D=
0&amp;_showsubsets=3D0&amp;_showpopups=3DTRUE&amp;_sortunassigned=3Dscore=
down&amp;_requireboldred=3D0#Hit44">gi|227473275</A></B></TT></TD>
    <TD noWrap><TT>&nbsp;&nbsp;30405</TT></TD>
    <TD noWrap align=3Dright><TT>38</TT></TD>
    <TD noWrap><TT>&nbsp;&nbsp;unnamed protein product [Brassica=20
  napus]</TT></TD></TR>
  <TR>
    <TD noWrap align=3Dright><TT><B>45.</B></TT></TD>
    <TD noWrap><TT><B>&nbsp;<A=20
      =
href=3D"http://zxw-pc/mascot/cgi/master_results.pl?file=3D..%2Fdata%2F201=
21225%2FF002422.dat&amp;REPTYPE=3Dprotein&amp;_sigthreshold=3D0.05&amp;RE=
PORT=3D50&amp;_server_mudpit_switch=3D99999999&amp;_ignoreionsscorebelow=3D=
0&amp;_showsubsets=3D0&amp;_showpopups=3DTRUE&amp;_sortunassigned=3Dscore=
down&amp;_requireboldred=3D0#Hit45">gi|219912028</A></B></TT></TD>
    <TD noWrap><TT>&nbsp;&nbsp;30405</TT></TD>
    <TD noWrap align=3Dright><TT>38</TT></TD>
    <TD noWrap><TT>&nbsp;&nbsp;unnamed protein product [Brassica=20
  napus]</TT></TD></TR>
  <TR>
    <TD noWrap align=3Dright><TT><B>46.</B></TT></TD>
    <TD noWrap><TT><B>&nbsp;<A=20
      =
href=3D"http://zxw-pc/mascot/cgi/master_results.pl?file=3D..%2Fdata%2F201=
21225%2FF002422.dat&amp;REPTYPE=3Dprotein&amp;_sigthreshold=3D0.05&amp;RE=
PORT=3D50&amp;_server_mudpit_switch=3D99999999&amp;_ignoreionsscorebelow=3D=
0&amp;_showsubsets=3D0&amp;_showpopups=3DTRUE&amp;_sortunassigned=3Dscore=
down&amp;_requireboldred=3D0#Hit46">gi|222615596</A></B></TT></TD>
    <TD noWrap><TT>&nbsp;&nbsp;10169</TT></TD>
    <TD noWrap align=3Dright><TT>38</TT></TD>
    <TD noWrap><TT>&nbsp;&nbsp;hypothetical protein OsJ_33132 [Oryza =
sativa=20
      Japonica Group]</TT></TD></TR>
  <TR>
    <TD noWrap align=3Dright><TT><B>47.</B></TT></TD>
    <TD noWrap><TT><B>&nbsp;<A=20
      =
href=3D"http://zxw-pc/mascot/cgi/master_results.pl?file=3D..%2Fdata%2F201=
21225%2FF002422.dat&amp;REPTYPE=3Dprotein&amp;_sigthreshold=3D0.05&amp;RE=
PORT=3D50&amp;_server_mudpit_switch=3D99999999&amp;_ignoreionsscorebelow=3D=
0&amp;_showsubsets=3D0&amp;_showpopups=3DTRUE&amp;_sortunassigned=3Dscore=
down&amp;_requireboldred=3D0#Hit47">gi|297728027</A></B></TT></TD>
    <TD noWrap><TT>&nbsp;&nbsp;10169</TT></TD>
    <TD noWrap align=3Dright><TT>38</TT></TD>
    <TD noWrap><TT>&nbsp;&nbsp;Os11g0172300 [Oryza sativa Japonica=20
    Group]</TT></TD></TR>
  <TR>
    <TD noWrap align=3Dright><TT><B>48.</B></TT></TD>
    <TD noWrap><TT><B>&nbsp;<A=20
      =
href=3D"http://zxw-pc/mascot/cgi/master_results.pl?file=3D..%2Fdata%2F201=
21225%2FF002422.dat&amp;REPTYPE=3Dprotein&amp;_sigthreshold=3D0.05&amp;RE=
PORT=3D50&amp;_server_mudpit_switch=3D99999999&amp;_ignoreionsscorebelow=3D=
0&amp;_showsubsets=3D0&amp;_showpopups=3DTRUE&amp;_sortunassigned=3Dscore=
down&amp;_requireboldred=3D0#Hit48">gi|62732967</A></B></TT></TD>
    <TD noWrap><TT>&nbsp;&nbsp;10169</TT></TD>
    <TD noWrap align=3Dright><TT>38</TT></TD>
    <TD noWrap><TT>&nbsp;&nbsp;expressed protein [Oryza sativa Japonica=20
      Group]</TT></TD></TR>
  <TR>
    <TD noWrap align=3Dright><TT><B>49.</B></TT></TD>
    <TD noWrap><TT><B>&nbsp;<A=20
      =
href=3D"http://zxw-pc/mascot/cgi/master_results.pl?file=3D..%2Fdata%2F201=
21225%2FF002422.dat&amp;REPTYPE=3Dprotein&amp;_sigthreshold=3D0.05&amp;RE=
PORT=3D50&amp;_server_mudpit_switch=3D99999999&amp;_ignoreionsscorebelow=3D=
0&amp;_showsubsets=3D0&amp;_showpopups=3DTRUE&amp;_sortunassigned=3Dscore=
down&amp;_requireboldred=3D0#Hit49">gi|255679832</A></B></TT></TD>
    <TD noWrap><TT>&nbsp;&nbsp;10169</TT></TD>
    <TD noWrap align=3Dright><TT>38</TT></TD>
    <TD noWrap><TT>&nbsp;&nbsp;Os11g0172300 [Oryza sativa Japonica=20
    Group]</TT></TD></TR>
  <TR>
    <TD noWrap align=3Dright><TT><B>50.</B></TT></TD>
    <TD noWrap><TT><B>&nbsp;<A=20
      =
href=3D"http://zxw-pc/mascot/cgi/master_results.pl?file=3D..%2Fdata%2F201=
21225%2FF002422.dat&amp;REPTYPE=3Dprotein&amp;_sigthreshold=3D0.05&amp;RE=
PORT=3D50&amp;_server_mudpit_switch=3D99999999&amp;_ignoreionsscorebelow=3D=
0&amp;_showsubsets=3D0&amp;_showpopups=3DTRUE&amp;_sortunassigned=3Dscore=
down&amp;_requireboldred=3D0#Hit50">gi|222859629</A></B></TT></TD>
    <TD noWrap><TT>&nbsp;&nbsp;17264</TT></TD>
    <TD noWrap align=3Dright><TT>38</TT></TD>
    <TD noWrap><TT>&nbsp;&nbsp;predicted protein [Populus=20
  trichocarpa]</TT></TD></TR></TBODY></TABLE>
<H3>Results List</H3>
<TABLE border=3D0 cellSpacing=3D0>
  <TBODY>
  <TR>
    <TD><TT><B><A =
name=3DHit1>1.</A>&nbsp;&nbsp;&nbsp;&nbsp;</B></TT></TD>
    <TD noWrap><TT><A=20
      =
href=3D"http://zxw-pc/mascot/cgi/protein_view.pl?file=3D../data/20121225/=
F002422.dat&amp;hit=3D1"=20
      =
target=3D_blank>gi|110739101</A>&nbsp;&nbsp;&nbsp;&nbsp;<B>Mass:</B>&nbsp=
;2906&nbsp;&nbsp;&nbsp;&nbsp;&nbsp;<B>Score:</B>&nbsp;51&nbsp;&nbsp;&nbsp=
;&nbsp;&nbsp;<B>Expect:</B>&nbsp;15&nbsp;&nbsp;<B>Matches:</B>&nbsp;3</TT=
></TD></TR>
  <TR>
    <TD>&nbsp;</TD>
    <TD noWrap><TT>hypothetical protein [Arabidopsis=20
  thaliana]</TT></TD></TR></TBODY></TABLE>
<TABLE border=3D0 cellSpacing=3D0 cellPadding=3D0>
  <TBODY>
  <TR>
    <TD><TT>&nbsp;&nbsp;&nbsp;&nbsp;&nbsp;&nbsp;</TT></TD>
    <TD align=3Dright><TT><B>Observed&nbsp;&nbsp;</B></TT></TD>
    <TD noWrap align=3Dright><TT><B>Mr(expt)&nbsp;&nbsp;</B></TT></TD>
    <TD noWrap align=3Dright><TT><B>Mr(calc)&nbsp;&nbsp;</B></TT></TD>
    <TD align=3Dright><TT><B>&nbsp;ppm&nbsp;&nbsp;</B></TT></TD>
    <TD align=3Dright><TT><B>Start&nbsp;</B></TT></TD>
    <TD align=3Dright><TT><B>&nbsp;</B></TT></TD>
    <TD align=3Dright><TT><B>End&nbsp;</B></TT></TD>
    <TD align=3Dright><TT><B>Miss&nbsp;</B></TT></TD>
    <TD align=3Dright><TT><B>Ions&nbsp;</B></TT></TD>
    <TD><TT><B>&nbsp;Peptide</B></TT></TD></TR>
  <TR>
    <TD align=3Dright>&nbsp;</TD>
    <TD align=3Dright><TT>2215.0532&nbsp;&nbsp;</TT></TD>
    <TD align=3Dright><TT>2214.0459&nbsp;&nbsp;</TT></TD>
    <TD align=3Dright><TT>2214.0851&nbsp;&nbsp;</TT></TD>
    <TD noWrap align=3Dright><TT>-17.71&nbsp;</TT></TD>
    <TD align=3Dright><TT>2&nbsp;</TT></TD>
    <TD noWrap align=3Dright><TT>-&nbsp;</TT></TD>
    <TD align=3Dright><TT>20&nbsp;</TT></TD>
    <TD align=3Dright><TT>0&nbsp;&nbsp;</TT></TD>
    <TD noWrap align=3Dright><TT>---&nbsp;&nbsp;</TT></TD>
    <TD noWrap><TT>&nbsp;M.HCLDLGLVFSLQEQNQSQR.L</TT></TD></TR>
  <TR>
    <TD align=3Dright>&nbsp;</TD>
    <TD align=3Dright><TT>2346.0322&nbsp;&nbsp;</TT></TD>
    <TD align=3Dright><TT>2345.0249&nbsp;&nbsp;</TT></TD>
    <TD align=3Dright><TT>2345.1256&nbsp;&nbsp;</TT></TD>
    <TD noWrap align=3Dright><TT>-42.94&nbsp;</TT></TD>
    <TD align=3Dright><TT>1&nbsp;</TT></TD>
    <TD noWrap align=3Dright><TT>-&nbsp;</TT></TD>
    <TD align=3Dright><TT>20&nbsp;</TT></TD>
    <TD align=3Dright><TT>0&nbsp;&nbsp;</TT></TD>
    <TD noWrap align=3Dright><TT>---&nbsp;&nbsp;</TT></TD>
    <TD noWrap><TT>&nbsp;-.MHCLDLGLVFSLQEQNQSQR.L</TT></TD></TR>
  <TR>
    <TD align=3Dright>&nbsp;</TD>
    <TD align=3Dright><TT>2776.3240&nbsp;&nbsp;</TT></TD>
    <TD align=3Dright><TT>2775.3167&nbsp;&nbsp;</TT></TD>
    <TD align=3Dright><TT>2775.3650&nbsp;&nbsp;</TT></TD>
    <TD noWrap align=3Dright><TT>-17.40&nbsp;</TT></TD>
    <TD align=3Dright><TT>2&nbsp;</TT></TD>
    <TD noWrap align=3Dright><TT>-&nbsp;</TT></TD>
    <TD align=3Dright><TT>25&nbsp;</TT></TD>
    <TD align=3Dright><TT>1&nbsp;&nbsp;</TT></TD>
    <TD noWrap align=3Dright><TT>---&nbsp;&nbsp;</TT></TD>
    <TD =
noWrap><TT>&nbsp;M.HCLDLGLVFSLQEQNQSQRLLDGY.-</TT></TD></TR></TBODY></TAB=
LE>
<TABLE border=3D0 cellSpacing=3D0>
  <TBODY>
  <TR>
    <TD><TT>&nbsp;&nbsp;&nbsp;&nbsp;&nbsp;&nbsp;</TT></TD>
    <TD><TT><B>No match to: </B>774.4197, 809.3709, 842.4479, 861.0043,=20
      870.4908, 977.4440, 1134.4346, 1197.5872, 1213.5635, 1346.6420, =
1395.5740,=20
      1544.6113, 1544.6113, 1571.6830, 1597.6892, 1597.6892, 1619.6837,=20
      1629.6764, 1635.6576, 1641.6594, 1990.8064, 1990.8064, 2012.8108,=20
      2064.0046, 2064.0046, 2086.0222, 2086.0222, 2112.9666, 2112.9666,=20
      2114.4797, 2134.9272, 2193.0630, 2193.0630, 2231.0852, 2349.1826,=20
      2349.1826, 2660.1331, 2660.1331, 2760.3357, 2760.3357, 2782.3171,=20
      2807.2214, 3225.6450, 3349.5332</TT></TD></TR></TBODY></TABLE><BR>
<TABLE border=3D0 cellSpacing=3D0>
  <TBODY>
  <TR>
    <TD><TT><B><A =
name=3DHit2>2.</A>&nbsp;&nbsp;&nbsp;&nbsp;</B></TT></TD>
    <TD noWrap><TT><A=20
      =
href=3D"http://zxw-pc/mascot/cgi/protein_view.pl?file=3D../data/20121225/=
F002422.dat&amp;hit=3D2"=20
      =
target=3D_blank>gi|255590219</A>&nbsp;&nbsp;&nbsp;&nbsp;<B>Mass:</B>&nbsp=
;30647&nbsp;&nbsp;&nbsp;&nbsp;<B>Score:</B>&nbsp;50&nbsp;&nbsp;&nbsp;&nbs=
p;&nbsp;<B>Expect:</B>&nbsp;19&nbsp;&nbsp;<B>Matches:</B>&nbsp;5</TT></TD=
></TR>
  <TR>
    <TD>&nbsp;</TD>
    <TD noWrap><TT>conserved hypothetical protein [Ricinus=20
  communis]</TT></TD></TR></TBODY></TABLE>
<TABLE border=3D0 cellSpacing=3D0 cellPadding=3D0>
  <TBODY>
  <TR>
    <TD><TT>&nbsp;&nbsp;&nbsp;&nbsp;&nbsp;&nbsp;</TT></TD>
    <TD align=3Dright><TT><B>Observed&nbsp;&nbsp;</B></TT></TD>
    <TD noWrap align=3Dright><TT><B>Mr(expt)&nbsp;&nbsp;</B></TT></TD>
    <TD noWrap align=3Dright><TT><B>Mr(calc)&nbsp;&nbsp;</B></TT></TD>
    <TD align=3Dright><TT><B>&nbsp;ppm&nbsp;&nbsp;</B></TT></TD>
    <TD align=3Dright><TT><B>Start&nbsp;</B></TT></TD>
    <TD align=3Dright><TT><B>&nbsp;</B></TT></TD>
    <TD align=3Dright><TT><B>End&nbsp;</B></TT></TD>
    <TD align=3Dright><TT><B>Miss&nbsp;</B></TT></TD>
    <TD align=3Dright><TT><B>Ions&nbsp;</B></TT></TD>
    <TD><TT><B>&nbsp;Peptide</B></TT></TD></TR>
  <TR>
    <TD align=3Dright>&nbsp;</TD>
    <TD align=3Dright><TT>809.3709&nbsp;&nbsp;</TT></TD>
    <TD align=3Dright><TT>808.3636&nbsp;&nbsp;</TT></TD>
    <TD align=3Dright><TT>808.3571&nbsp;&nbsp;</TT></TD>
    <TD noWrap align=3Dright><TT>8.04&nbsp;</TT></TD>
    <TD align=3Dright><TT>138&nbsp;</TT></TD>
    <TD noWrap align=3Dright><TT>-&nbsp;</TT></TD>
    <TD align=3Dright><TT>143&nbsp;</TT></TD>
    <TD align=3Dright><TT>0&nbsp;&nbsp;</TT></TD>
    <TD noWrap align=3Dright><TT>---&nbsp;&nbsp;</TT></TD>
    <TD noWrap><TT>&nbsp;R.QQQMMK.Q + Oxidation (M)</TT></TD></TR>
  <TR>
    <TD align=3Dright>&nbsp;</TD>
    <TD align=3Dright><TT>977.4440&nbsp;&nbsp;</TT></TD>
    <TD align=3Dright><TT>976.4367&nbsp;&nbsp;</TT></TD>
    <TD align=3Dright><TT>976.5342&nbsp;&nbsp;</TT></TD>
    <TD noWrap align=3Dright><TT>-99.83&nbsp;</TT></TD>
    <TD align=3Dright><TT>207&nbsp;</TT></TD>
    <TD noWrap align=3Dright><TT>-&nbsp;</TT></TD>
    <TD align=3Dright><TT>216&nbsp;</TT></TD>
    <TD align=3Dright><TT>0&nbsp;&nbsp;</TT></TD>
    <TD noWrap align=3Dright><TT>---&nbsp;&nbsp;</TT></TD>
    <TD noWrap><TT>&nbsp;R.AVFLGNTGAK.R</TT></TD></TR>
  <TR>
    <TD align=3Dright>&nbsp;</TD>
    <TD align=3Dright><TT>1597.6892&nbsp;&nbsp;</TT></TD>
    <TD align=3Dright><TT>1596.6819&nbsp;&nbsp;</TT></TD>
    <TD align=3Dright><TT>1596.8121&nbsp;&nbsp;</TT></TD>
    <TD noWrap align=3Dright><TT>-81.51&nbsp;</TT></TD>
    <TD align=3Dright><TT>144&nbsp;</TT></TD>
    <TD noWrap align=3Dright><TT>-&nbsp;</TT></TD>
    <TD align=3Dright><TT>157&nbsp;</TT></TD>
    <TD align=3Dright><TT>1&nbsp;&nbsp;</TT></TD>
    <TD noWrap align=3Dright><TT>---&nbsp;&nbsp;</TT></TD>
    <TD noWrap><TT>&nbsp;K.QQRNNVWAAGPQTK.G</TT></TD></TR>
  <TR>
    <TD align=3Dright>&nbsp;</TD>
    <TD align=3Dright><TT>1597.6892&nbsp;&nbsp;</TT></TD>
    <TD align=3Dright><TT>1596.6819&nbsp;&nbsp;</TT></TD>
    <TD align=3Dright><TT>1596.8121&nbsp;&nbsp;</TT></TD>
    <TD noWrap align=3Dright><TT>-81.51&nbsp;</TT></TD>
    <TD align=3Dright><TT>144&nbsp;</TT></TD>
    <TD noWrap align=3Dright><TT>-&nbsp;</TT></TD>
    <TD align=3Dright><TT>157&nbsp;</TT></TD>
    <TD align=3Dright><TT>1&nbsp;&nbsp;</TT></TD>
    <TD noWrap align=3Dright><TT>26&nbsp;&nbsp;</TT></TD>
    <TD noWrap><TT>&nbsp;K.QQRNNVWAAGPQTK.G</TT></TD></TR>
  <TR>
    <TD align=3Dright>&nbsp;</TD>
    <TD align=3Dright><TT>1641.6594&nbsp;&nbsp;</TT></TD>
    <TD align=3Dright><TT>1640.6521&nbsp;&nbsp;</TT></TD>
    <TD align=3Dright><TT>1640.7498&nbsp;&nbsp;</TT></TD>
    <TD noWrap align=3Dright><TT>-59.52&nbsp;</TT></TD>
    <TD align=3Dright><TT>1&nbsp;</TT></TD>
    <TD noWrap align=3Dright><TT>-&nbsp;</TT></TD>
    <TD align=3Dright><TT>15&nbsp;</TT></TD>
    <TD align=3Dright><TT>1&nbsp;&nbsp;</TT></TD>
    <TD noWrap align=3Dright><TT>---&nbsp;&nbsp;</TT></TD>
    <TD =
noWrap><TT>&nbsp;-.MARSTLETCGNETTK.E</TT></TD></TR></TBODY></TABLE>
<TABLE border=3D0 cellSpacing=3D0>
  <TBODY>
  <TR>
    <TD><TT>&nbsp;&nbsp;&nbsp;&nbsp;&nbsp;&nbsp;</TT></TD>
    <TD><TT><B>No match to: </B>774.4197, 842.4479, 861.0043, 870.4908,=20
      1134.4346, 1197.5872, 1213.5635, 1346.6420, 1395.5740, 1544.6113,=20
      1544.6113, 1571.6830, 1619.6837, 1629.6764, 1635.6576, 1990.8064,=20
      1990.8064, 2012.8108, 2064.0046, 2064.0046, 2086.0222, 2086.0222,=20
      2112.9666, 2112.9666, 2114.4797, 2134.9272, 2193.0630, 2193.0630,=20
      2215.0532, 2231.0852, 2346.0322, 2349.1826, 2349.1826, 2660.1331,=20
      2660.1331, 2760.3357, 2760.3357, 2776.3240, 2782.3171, 2807.2214,=20
      3225.6450, 3349.5332</TT></TD></TR></TBODY></TABLE><BR>
<TABLE border=3D0 cellSpacing=3D0>
  <TBODY>
  <TR>
    <TD><TT><B><A =
name=3DHit3>3.</A>&nbsp;&nbsp;&nbsp;&nbsp;</B></TT></TD>
    <TD noWrap><TT><A=20
      =
href=3D"http://zxw-pc/mascot/cgi/protein_view.pl?file=3D../data/20121225/=
F002422.dat&amp;hit=3D3"=20
      =
target=3D_blank>gi|223523749</A>&nbsp;&nbsp;&nbsp;&nbsp;<B>Mass:</B>&nbsp=
;30647&nbsp;&nbsp;&nbsp;&nbsp;<B>Score:</B>&nbsp;50&nbsp;&nbsp;&nbsp;&nbs=
p;&nbsp;<B>Expect:</B>&nbsp;19&nbsp;&nbsp;<B>Matches:</B>&nbsp;5</TT></TD=
></TR>
  <TR>
    <TD>&nbsp;</TD>
    <TD noWrap><TT>conserved hypothetical protein [Ricinus=20
  communis]</TT></TD></TR></TBODY></TABLE>
<TABLE border=3D0 cellSpacing=3D0 cellPadding=3D0>
  <TBODY>
  <TR>
    <TD><TT>&nbsp;&nbsp;&nbsp;&nbsp;&nbsp;&nbsp;</TT></TD>
    <TD align=3Dright><TT><B>Observed&nbsp;&nbsp;</B></TT></TD>
    <TD noWrap align=3Dright><TT><B>Mr(expt)&nbsp;&nbsp;</B></TT></TD>
    <TD noWrap align=3Dright><TT><B>Mr(calc)&nbsp;&nbsp;</B></TT></TD>
    <TD align=3Dright><TT><B>&nbsp;ppm&nbsp;&nbsp;</B></TT></TD>
    <TD align=3Dright><TT><B>Start&nbsp;</B></TT></TD>
    <TD align=3Dright><TT><B>&nbsp;</B></TT></TD>
    <TD align=3Dright><TT><B>End&nbsp;</B></TT></TD>
    <TD align=3Dright><TT><B>Miss&nbsp;</B></TT></TD>
    <TD align=3Dright><TT><B>Ions&nbsp;</B></TT></TD>
    <TD><TT><B>&nbsp;Peptide</B></TT></TD></TR>
  <TR>
    <TD align=3Dright>&nbsp;</TD>
    <TD align=3Dright><TT>809.3709&nbsp;&nbsp;</TT></TD>
    <TD align=3Dright><TT>808.3636&nbsp;&nbsp;</TT></TD>
    <TD align=3Dright><TT>808.3571&nbsp;&nbsp;</TT></TD>
    <TD noWrap align=3Dright><TT>8.04&nbsp;</TT></TD>
    <TD align=3Dright><TT>138&nbsp;</TT></TD>
    <TD noWrap align=3Dright><TT>-&nbsp;</TT></TD>
    <TD align=3Dright><TT>143&nbsp;</TT></TD>
    <TD align=3Dright><TT>0&nbsp;&nbsp;</TT></TD>
    <TD noWrap align=3Dright><TT>---&nbsp;&nbsp;</TT></TD>
    <TD noWrap><TT>&nbsp;R.QQQMMK.Q + Oxidation (M)</TT></TD></TR>
  <TR>
    <TD align=3Dright>&nbsp;</TD>
    <TD align=3Dright><TT>977.4440&nbsp;&nbsp;</TT></TD>
    <TD align=3Dright><TT>976.4367&nbsp;&nbsp;</TT></TD>
    <TD align=3Dright><TT>976.5342&nbsp;&nbsp;</TT></TD>
    <TD noWrap align=3Dright><TT>-99.83&nbsp;</TT></TD>
    <TD align=3Dright><TT>207&nbsp;</TT></TD>
    <TD noWrap align=3Dright><TT>-&nbsp;</TT></TD>
    <TD align=3Dright><TT>216&nbsp;</TT></TD>
    <TD align=3Dright><TT>0&nbsp;&nbsp;</TT></TD>
    <TD noWrap align=3Dright><TT>---&nbsp;&nbsp;</TT></TD>
    <TD noWrap><TT>&nbsp;R.AVFLGNTGAK.R</TT></TD></TR>
  <TR>
    <TD align=3Dright>&nbsp;</TD>
    <TD align=3Dright><TT>1597.6892&nbsp;&nbsp;</TT></TD>
    <TD align=3Dright><TT>1596.6819&nbsp;&nbsp;</TT></TD>
    <TD align=3Dright><TT>1596.8121&nbsp;&nbsp;</TT></TD>
    <TD noWrap align=3Dright><TT>-81.51&nbsp;</TT></TD>
    <TD align=3Dright><TT>144&nbsp;</TT></TD>
    <TD noWrap align=3Dright><TT>-&nbsp;</TT></TD>
    <TD align=3Dright><TT>157&nbsp;</TT></TD>
    <TD align=3Dright><TT>1&nbsp;&nbsp;</TT></TD>
    <TD noWrap align=3Dright><TT>---&nbsp;&nbsp;</TT></TD>
    <TD noWrap><TT>&nbsp;K.QQRNNVWAAGPQTK.G</TT></TD></TR>
  <TR>
    <TD align=3Dright>&nbsp;</TD>
    <TD align=3Dright><TT>1597.6892&nbsp;&nbsp;</TT></TD>
    <TD align=3Dright><TT>1596.6819&nbsp;&nbsp;</TT></TD>
    <TD align=3Dright><TT>1596.8121&nbsp;&nbsp;</TT></TD>
    <TD noWrap align=3Dright><TT>-81.51&nbsp;</TT></TD>
    <TD align=3Dright><TT>144&nbsp;</TT></TD>
    <TD noWrap align=3Dright><TT>-&nbsp;</TT></TD>
    <TD align=3Dright><TT>157&nbsp;</TT></TD>
    <TD align=3Dright><TT>1&nbsp;&nbsp;</TT></TD>
    <TD noWrap align=3Dright><TT>26&nbsp;&nbsp;</TT></TD>
    <TD noWrap><TT>&nbsp;K.QQRNNVWAAGPQTK.G</TT></TD></TR>
  <TR>
    <TD align=3Dright>&nbsp;</TD>
    <TD align=3Dright><TT>1641.6594&nbsp;&nbsp;</TT></TD>
    <TD align=3Dright><TT>1640.6521&nbsp;&nbsp;</TT></TD>
    <TD align=3Dright><TT>1640.7498&nbsp;&nbsp;</TT></TD>
    <TD noWrap align=3Dright><TT>-59.52&nbsp;</TT></TD>
    <TD align=3Dright><TT>1&nbsp;</TT></TD>
    <TD noWrap align=3Dright><TT>-&nbsp;</TT></TD>
    <TD align=3Dright><TT>15&nbsp;</TT></TD>
    <TD align=3Dright><TT>1&nbsp;&nbsp;</TT></TD>
    <TD noWrap align=3Dright><TT>---&nbsp;&nbsp;</TT></TD>
    <TD =
noWrap><TT>&nbsp;-.MARSTLETCGNETTK.E</TT></TD></TR></TBODY></TABLE>
<TABLE border=3D0 cellSpacing=3D0>
  <TBODY>
  <TR>
    <TD><TT>&nbsp;&nbsp;&nbsp;&nbsp;&nbsp;&nbsp;</TT></TD>
    <TD><TT><B>No match to: </B>774.4197, 842.4479, 861.0043, 870.4908,=20
      1134.4346, 1197.5872, 1213.5635, 1346.6420, 1395.5740, 1544.6113,=20
      1544.6113, 1571.6830, 1619.6837, 1629.6764, 1635.6576, 1990.8064,=20
      1990.8064, 2012.8108, 2064.0046, 2064.0046, 2086.0222, 2086.0222,=20
      2112.9666, 2112.9666, 2114.4797, 2134.9272, 2193.0630, 2193.0630,=20
      2215.0532, 2231.0852, 2346.0322, 2349.1826, 2349.1826, 2660.1331,=20
      2660.1331, 2760.3357, 2760.3357, 2776.3240, 2782.3171, 2807.2214,=20
      3225.6450, 3349.5332</TT></TD></TR></TBODY></TABLE><BR>
<TABLE border=3D0 cellSpacing=3D0>
  <TBODY>
  <TR>
    <TD><TT><B><A =
name=3DHit4>4.</A>&nbsp;&nbsp;&nbsp;&nbsp;</B></TT></TD>
    <TD noWrap><TT><A=20
      =
href=3D"http://zxw-pc/mascot/cgi/protein_view.pl?file=3D../data/20121225/=
F002422.dat&amp;hit=3D4"=20
      =
target=3D_blank>gi|222869473</A>&nbsp;&nbsp;&nbsp;&nbsp;<B>Mass:</B>&nbsp=
;147859&nbsp;&nbsp;&nbsp;<B>Score:</B>&nbsp;49&nbsp;&nbsp;&nbsp;&nbsp;&nb=
sp;<B>Expect:</B>&nbsp;21&nbsp;&nbsp;<B>Matches:</B>&nbsp;13</TT></TD></T=
R>
  <TR>
    <TD>&nbsp;</TD>
    <TD noWrap><TT>predicted protein [Populus=20
trichocarpa]</TT></TD></TR></TBODY></TABLE>
<TABLE border=3D0 cellSpacing=3D0 cellPadding=3D0>
  <TBODY>
  <TR>
    <TD><TT>&nbsp;&nbsp;&nbsp;&nbsp;&nbsp;&nbsp;</TT></TD>
    <TD align=3Dright><TT><B>Observed&nbsp;&nbsp;</B></TT></TD>
    <TD noWrap align=3Dright><TT><B>Mr(expt)&nbsp;&nbsp;</B></TT></TD>
    <TD noWrap align=3Dright><TT><B>Mr(calc)&nbsp;&nbsp;</B></TT></TD>
    <TD align=3Dright><TT><B>&nbsp;ppm&nbsp;&nbsp;</B></TT></TD>
    <TD align=3Dright><TT><B>Start&nbsp;</B></TT></TD>
    <TD align=3Dright><TT><B>&nbsp;</B></TT></TD>
    <TD align=3Dright><TT><B>End&nbsp;</B></TT></TD>
    <TD align=3Dright><TT><B>Miss&nbsp;</B></TT></TD>
    <TD align=3Dright><TT><B>Ions&nbsp;</B></TT></TD>
    <TD><TT><B>&nbsp;Peptide</B></TT></TD></TR>
  <TR>
    <TD align=3Dright>&nbsp;</TD>
    <TD align=3Dright><TT>774.4197&nbsp;&nbsp;</TT></TD>
    <TD align=3Dright><TT>773.4124&nbsp;&nbsp;</TT></TD>
    <TD align=3Dright><TT>773.3919&nbsp;&nbsp;</TT></TD>
    <TD noWrap align=3Dright><TT>26.5&nbsp;</TT></TD>
    <TD align=3Dright><TT>1107&nbsp;</TT></TD>
    <TD noWrap align=3Dright><TT>-&nbsp;</TT></TD>
    <TD align=3Dright><TT>1112&nbsp;</TT></TD>
    <TD align=3Dright><TT>0&nbsp;&nbsp;</TT></TD>
    <TD noWrap align=3Dright><TT>---&nbsp;&nbsp;</TT></TD>
    <TD noWrap><TT>&nbsp;R.LEEEVR.D</TT></TD></TR>
  <TR>
    <TD align=3Dright>&nbsp;</TD>
    <TD align=3Dright><TT>1197.5872&nbsp;&nbsp;</TT></TD>
    <TD align=3Dright><TT>1196.5799&nbsp;&nbsp;</TT></TD>
    <TD align=3Dright><TT>1196.6441&nbsp;&nbsp;</TT></TD>
    <TD noWrap align=3Dright><TT>-53.63&nbsp;</TT></TD>
    <TD align=3Dright><TT>1188&nbsp;</TT></TD>
    <TD noWrap align=3Dright><TT>-&nbsp;</TT></TD>
    <TD align=3Dright><TT>1197&nbsp;</TT></TD>
    <TD align=3Dright><TT>1&nbsp;&nbsp;</TT></TD>
    <TD noWrap align=3Dright><TT>---&nbsp;&nbsp;</TT></TD>
    <TD noWrap><TT>&nbsp;K.DELAKFFSLK.S</TT></TD></TR>
  <TR>
    <TD align=3Dright>&nbsp;</TD>
    <TD align=3Dright><TT>1346.6420&nbsp;&nbsp;</TT></TD>
    <TD align=3Dright><TT>1345.6347&nbsp;&nbsp;</TT></TD>
    <TD align=3Dright><TT>1345.6837&nbsp;&nbsp;</TT></TD>
    <TD noWrap align=3Dright><TT>-36.42&nbsp;</TT></TD>
    <TD align=3Dright><TT>1102&nbsp;</TT></TD>
    <TD noWrap align=3Dright><TT>-&nbsp;</TT></TD>
    <TD align=3Dright><TT>1112&nbsp;</TT></TD>
    <TD align=3Dright><TT>1&nbsp;&nbsp;</TT></TD>
    <TD noWrap align=3Dright><TT>---&nbsp;&nbsp;</TT></TD>
    <TD noWrap><TT>&nbsp;K.TVSERLEEEVR.D</TT></TD></TR>
  <TR>
    <TD align=3Dright>&nbsp;</TD>
    <TD align=3Dright><TT>1571.6830&nbsp;&nbsp;</TT></TD>
    <TD align=3Dright><TT>1570.6757&nbsp;&nbsp;</TT></TD>
    <TD align=3Dright><TT>1570.8243&nbsp;&nbsp;</TT></TD>
    <TD noWrap align=3Dright><TT>-94.56&nbsp;</TT></TD>
    <TD align=3Dright><TT>138&nbsp;</TT></TD>
    <TD noWrap align=3Dright><TT>-&nbsp;</TT></TD>
    <TD align=3Dright><TT>150&nbsp;</TT></TD>
    <TD align=3Dright><TT>0&nbsp;&nbsp;</TT></TD>
    <TD noWrap align=3Dright><TT>---&nbsp;&nbsp;</TT></TD>
    <TD noWrap><TT>&nbsp;K.FLYELLTDTLTSR.L</TT></TD></TR>
  <TR>
    <TD align=3Dright>&nbsp;</TD>
    <TD align=3Dright><TT>1597.6892&nbsp;&nbsp;</TT></TD>
    <TD align=3Dright><TT>1596.6819&nbsp;&nbsp;</TT></TD>
    <TD align=3Dright><TT>1596.7995&nbsp;&nbsp;</TT></TD>
    <TD noWrap align=3Dright><TT>-73.63&nbsp;</TT></TD>
    <TD align=3Dright><TT>511&nbsp;</TT></TD>
    <TD noWrap align=3Dright><TT>-&nbsp;</TT></TD>
    <TD align=3Dright><TT>526&nbsp;</TT></TD>
    <TD align=3Dright><TT>0&nbsp;&nbsp;</TT></TD>
    <TD noWrap align=3Dright><TT>---&nbsp;&nbsp;</TT></TD>
    <TD noWrap><TT>&nbsp;K.ALENTSGPVGELPADK.L</TT></TD></TR>
  <TR>
    <TD align=3Dright>&nbsp;</TD>
    <TD align=3Dright><TT>1597.6892&nbsp;&nbsp;</TT></TD>
    <TD align=3Dright><TT>1596.6819&nbsp;&nbsp;</TT></TD>
    <TD align=3Dright><TT>1596.7995&nbsp;&nbsp;</TT></TD>
    <TD noWrap align=3Dright><TT>-73.63&nbsp;</TT></TD>
    <TD align=3Dright><TT>511&nbsp;</TT></TD>
    <TD noWrap align=3Dright><TT>-&nbsp;</TT></TD>
    <TD align=3Dright><TT>526&nbsp;</TT></TD>
    <TD align=3Dright><TT>0&nbsp;&nbsp;</TT></TD>
    <TD noWrap align=3Dright><TT>14&nbsp;&nbsp;</TT></TD>
    <TD noWrap><TT>&nbsp;K.ALENTSGPVGELPADK.L</TT></TD></TR>
  <TR>
    <TD align=3Dright>&nbsp;</TD>
    <TD align=3Dright><TT>2064.0046&nbsp;&nbsp;</TT></TD>
    <TD align=3Dright><TT>2062.9973&nbsp;&nbsp;</TT></TD>
    <TD align=3Dright><TT>2063.0457&nbsp;&nbsp;</TT></TD>
    <TD noWrap align=3Dright><TT>-23.43&nbsp;</TT></TD>
    <TD align=3Dright><TT>85&nbsp;</TT></TD>
    <TD noWrap align=3Dright><TT>-&nbsp;</TT></TD>
    <TD align=3Dright><TT>104&nbsp;</TT></TD>
    <TD align=3Dright><TT>1&nbsp;&nbsp;</TT></TD>
    <TD noWrap align=3Dright><TT>---&nbsp;&nbsp;</TT></TD>
    <TD noWrap><TT>&nbsp;K.VLDVIDCTGSGDIDTSKVVK.A</TT></TD></TR>
  <TR>
    <TD align=3Dright>&nbsp;</TD>
    <TD align=3Dright><TT>2064.0046&nbsp;&nbsp;</TT></TD>
    <TD align=3Dright><TT>2062.9973&nbsp;&nbsp;</TT></TD>
    <TD align=3Dright><TT>2063.0457&nbsp;&nbsp;</TT></TD>
    <TD noWrap align=3Dright><TT>-23.43&nbsp;</TT></TD>
    <TD align=3Dright><TT>85&nbsp;</TT></TD>
    <TD noWrap align=3Dright><TT>-&nbsp;</TT></TD>
    <TD align=3Dright><TT>104&nbsp;</TT></TD>
    <TD align=3Dright><TT>1&nbsp;&nbsp;</TT></TD>
    <TD noWrap align=3Dright><TT>9&nbsp;&nbsp;</TT></TD>
    <TD noWrap><TT>&nbsp;K.VLDVIDCTGSGDIDTSKVVK.A</TT></TD></TR>
  <TR>
    <TD align=3Dright>&nbsp;</TD>
    <TD align=3Dright><TT>2112.9666&nbsp;&nbsp;</TT></TD>
    <TD align=3Dright><TT>2111.9593&nbsp;&nbsp;</TT></TD>
    <TD align=3Dright><TT>2112.0343&nbsp;&nbsp;</TT></TD>
    <TD noWrap align=3Dright><TT>-35.51&nbsp;</TT></TD>
    <TD align=3Dright><TT>1282&nbsp;</TT></TD>
    <TD noWrap align=3Dright><TT>-&nbsp;</TT></TD>
    <TD align=3Dright><TT>1301&nbsp;</TT></TD>
    <TD align=3Dright><TT>1&nbsp;&nbsp;</TT></TD>
    <TD noWrap align=3Dright><TT>---&nbsp;&nbsp;</TT></TD>
    <TD noWrap><TT>&nbsp;R.LGAALKALNEMMQDNGDPPK.K</TT></TD></TR>
  <TR>
    <TD align=3Dright>&nbsp;</TD>
    <TD align=3Dright><TT>2112.9666&nbsp;&nbsp;</TT></TD>
    <TD align=3Dright><TT>2111.9593&nbsp;&nbsp;</TT></TD>
    <TD align=3Dright><TT>2112.0343&nbsp;&nbsp;</TT></TD>
    <TD noWrap align=3Dright><TT>-35.51&nbsp;</TT></TD>
    <TD align=3Dright><TT>1282&nbsp;</TT></TD>
    <TD noWrap align=3Dright><TT>-&nbsp;</TT></TD>
    <TD align=3Dright><TT>1301&nbsp;</TT></TD>
    <TD align=3Dright><TT>1&nbsp;&nbsp;</TT></TD>
    <TD noWrap align=3Dright><TT>---&nbsp;&nbsp;</TT></TD>
    <TD noWrap><TT>&nbsp;R.LGAALKALNEMMQDNGDPPK.K</TT></TD></TR>
  <TR>
    <TD align=3Dright>&nbsp;</TD>
    <TD align=3Dright><TT>2760.3357&nbsp;&nbsp;</TT></TD>
    <TD align=3Dright><TT>2759.3284&nbsp;&nbsp;</TT></TD>
    <TD align=3Dright><TT>2759.2708&nbsp;&nbsp;</TT></TD>
    <TD noWrap align=3Dright><TT>20.9&nbsp;</TT></TD>
    <TD align=3Dright><TT>1164&nbsp;</TT></TD>
    <TD noWrap align=3Dright><TT>-&nbsp;</TT></TD>
    <TD align=3Dright><TT>1187&nbsp;</TT></TD>
    <TD align=3Dright><TT>1&nbsp;&nbsp;</TT></TD>
    <TD noWrap align=3Dright><TT>---&nbsp;&nbsp;</TT></TD>
    <TD noWrap><TT>&nbsp;K.VEDKIHHHEDVMDAADEVIDSIDK.D</TT></TD></TR>
  <TR>
    <TD align=3Dright>&nbsp;</TD>
    <TD align=3Dright><TT>2760.3357&nbsp;&nbsp;</TT></TD>
    <TD align=3Dright><TT>2759.3284&nbsp;&nbsp;</TT></TD>
    <TD align=3Dright><TT>2759.2708&nbsp;&nbsp;</TT></TD>
    <TD noWrap align=3Dright><TT>20.9&nbsp;</TT></TD>
    <TD align=3Dright><TT>1164&nbsp;</TT></TD>
    <TD noWrap align=3Dright><TT>-&nbsp;</TT></TD>
    <TD align=3Dright><TT>1187&nbsp;</TT></TD>
    <TD align=3Dright><TT>1&nbsp;&nbsp;</TT></TD>
    <TD noWrap align=3Dright><TT>---&nbsp;&nbsp;</TT></TD>
    <TD noWrap><TT>&nbsp;K.VEDKIHHHEDVMDAADEVIDSIDK.D</TT></TD></TR>
  <TR>
    <TD align=3Dright>&nbsp;</TD>
    <TD align=3Dright><TT>2776.3240&nbsp;&nbsp;</TT></TD>
    <TD align=3Dright><TT>2775.3167&nbsp;&nbsp;</TT></TD>
    <TD align=3Dright><TT>2775.2657&nbsp;&nbsp;</TT></TD>
    <TD noWrap align=3Dright><TT>18.4&nbsp;</TT></TD>
    <TD align=3Dright><TT>1164&nbsp;</TT></TD>
    <TD noWrap align=3Dright><TT>-&nbsp;</TT></TD>
    <TD align=3Dright><TT>1187&nbsp;</TT></TD>
    <TD align=3Dright><TT>1&nbsp;&nbsp;</TT></TD>
    <TD noWrap align=3Dright><TT>---&nbsp;&nbsp;</TT></TD>
    <TD noWrap><TT>&nbsp;K.VEDKIHHHEDVMDAADEVIDSIDK.D + Oxidation=20
  (M)</TT></TD></TR></TBODY></TABLE>
<TABLE border=3D0 cellSpacing=3D0>
  <TBODY>
  <TR>
    <TD><TT>&nbsp;&nbsp;&nbsp;&nbsp;&nbsp;&nbsp;</TT></TD>
    <TD><TT><B>No match to: </B>809.3709, 842.4479, 861.0043, 870.4908,=20
      977.4440, 1134.4346, 1213.5635, 1395.5740, 1544.6113, 1544.6113,=20
      1619.6837, 1629.6764, 1635.6576, 1641.6594, 1990.8064, 1990.8064,=20
      2012.8108, 2086.0222, 2086.0222, 2114.4797, 2134.9272, 2193.0630,=20
      2193.0630, 2215.0532, 2231.0852, 2346.0322, 2349.1826, 2349.1826,=20
      2660.1331, 2660.1331, 2782.3171, 2807.2214, 3225.6450,=20
  3349.5332</TT></TD></TR></TBODY></TABLE><BR>
<TABLE border=3D0 cellSpacing=3D0>
  <TBODY>
  <TR>
    <TD><TT><B><A =
name=3DHit5>5.</A>&nbsp;&nbsp;&nbsp;&nbsp;</B></TT></TD>
    <TD noWrap><TT><A=20
      =
href=3D"http://zxw-pc/mascot/cgi/protein_view.pl?file=3D../data/20121225/=
F002422.dat&amp;hit=3D5"=20
      =
target=3D_blank>gi|224137032</A>&nbsp;&nbsp;&nbsp;&nbsp;<B>Mass:</B>&nbsp=
;147859&nbsp;&nbsp;&nbsp;<B>Score:</B>&nbsp;49&nbsp;&nbsp;&nbsp;&nbsp;&nb=
sp;<B>Expect:</B>&nbsp;21&nbsp;&nbsp;<B>Matches:</B>&nbsp;13</TT></TD></T=
R>
  <TR>
    <TD>&nbsp;</TD>
    <TD noWrap><TT>predicted protein [Populus=20
trichocarpa]</TT></TD></TR></TBODY></TABLE>
<TABLE border=3D0 cellSpacing=3D0 cellPadding=3D0>
  <TBODY>
  <TR>
    <TD><TT>&nbsp;&nbsp;&nbsp;&nbsp;&nbsp;&nbsp;</TT></TD>
    <TD align=3Dright><TT><B>Observed&nbsp;&nbsp;</B></TT></TD>
    <TD noWrap align=3Dright><TT><B>Mr(expt)&nbsp;&nbsp;</B></TT></TD>
    <TD noWrap align=3Dright><TT><B>Mr(calc)&nbsp;&nbsp;</B></TT></TD>
    <TD align=3Dright><TT><B>&nbsp;ppm&nbsp;&nbsp;</B></TT></TD>
    <TD align=3Dright><TT><B>Start&nbsp;</B></TT></TD>
    <TD align=3Dright><TT><B>&nbsp;</B></TT></TD>
    <TD align=3Dright><TT><B>End&nbsp;</B></TT></TD>
    <TD align=3Dright><TT><B>Miss&nbsp;</B></TT></TD>
    <TD align=3Dright><TT><B>Ions&nbsp;</B></TT></TD>
    <TD><TT><B>&nbsp;Peptide</B></TT></TD></TR>
  <TR>
    <TD align=3Dright>&nbsp;</TD>
    <TD align=3Dright><TT>774.4197&nbsp;&nbsp;</TT></TD>
    <TD align=3Dright><TT>773.4124&nbsp;&nbsp;</TT></TD>
    <TD align=3Dright><TT>773.3919&nbsp;&nbsp;</TT></TD>
    <TD noWrap align=3Dright><TT>26.5&nbsp;</TT></TD>
    <TD align=3Dright><TT>1107&nbsp;</TT></TD>
    <TD noWrap align=3Dright><TT>-&nbsp;</TT></TD>
    <TD align=3Dright><TT>1112&nbsp;</TT></TD>
    <TD align=3Dright><TT>0&nbsp;&nbsp;</TT></TD>
    <TD noWrap align=3Dright><TT>---&nbsp;&nbsp;</TT></TD>
    <TD noWrap><TT>&nbsp;R.LEEEVR.D</TT></TD></TR>
  <TR>
    <TD align=3Dright>&nbsp;</TD>
    <TD align=3Dright><TT>1197.5872&nbsp;&nbsp;</TT></TD>
    <TD align=3Dright><TT>1196.5799&nbsp;&nbsp;</TT></TD>
    <TD align=3Dright><TT>1196.6441&nbsp;&nbsp;</TT></TD>
    <TD noWrap align=3Dright><TT>-53.63&nbsp;</TT></TD>
    <TD align=3Dright><TT>1188&nbsp;</TT></TD>
    <TD noWrap align=3Dright><TT>-&nbsp;</TT></TD>
    <TD align=3Dright><TT>1197&nbsp;</TT></TD>
    <TD align=3Dright><TT>1&nbsp;&nbsp;</TT></TD>
    <TD noWrap align=3Dright><TT>---&nbsp;&nbsp;</TT></TD>
    <TD noWrap><TT>&nbsp;K.DELAKFFSLK.S</TT></TD></TR>
  <TR>
    <TD align=3Dright>&nbsp;</TD>
    <TD align=3Dright><TT>1346.6420&nbsp;&nbsp;</TT></TD>
    <TD align=3Dright><TT>1345.6347&nbsp;&nbsp;</TT></TD>
    <TD align=3Dright><TT>1345.6837&nbsp;&nbsp;</TT></TD>
    <TD noWrap align=3Dright><TT>-36.42&nbsp;</TT></TD>
    <TD align=3Dright><TT>1102&nbsp;</TT></TD>
    <TD noWrap align=3Dright><TT>-&nbsp;</TT></TD>
    <TD align=3Dright><TT>1112&nbsp;</TT></TD>
    <TD align=3Dright><TT>1&nbsp;&nbsp;</TT></TD>
    <TD noWrap align=3Dright><TT>---&nbsp;&nbsp;</TT></TD>
    <TD noWrap><TT>&nbsp;K.TVSERLEEEVR.D</TT></TD></TR>
  <TR>
    <TD align=3Dright>&nbsp;</TD>
    <TD align=3Dright><TT>1571.6830&nbsp;&nbsp;</TT></TD>
    <TD align=3Dright><TT>1570.6757&nbsp;&nbsp;</TT></TD>
    <TD align=3Dright><TT>1570.8243&nbsp;&nbsp;</TT></TD>
    <TD noWrap align=3Dright><TT>-94.56&nbsp;</TT></TD>
    <TD align=3Dright><TT>138&nbsp;</TT></TD>
    <TD noWrap align=3Dright><TT>-&nbsp;</TT></TD>
    <TD align=3Dright><TT>150&nbsp;</TT></TD>
    <TD align=3Dright><TT>0&nbsp;&nbsp;</TT></TD>
    <TD noWrap align=3Dright><TT>---&nbsp;&nbsp;</TT></TD>
    <TD noWrap><TT>&nbsp;K.FLYELLTDTLTSR.L</TT></TD></TR>
  <TR>
    <TD align=3Dright>&nbsp;</TD>
    <TD align=3Dright><TT>1597.6892&nbsp;&nbsp;</TT></TD>
    <TD align=3Dright><TT>1596.6819&nbsp;&nbsp;</TT></TD>
    <TD align=3Dright><TT>1596.7995&nbsp;&nbsp;</TT></TD>
    <TD noWrap align=3Dright><TT>-73.63&nbsp;</TT></TD>
    <TD align=3Dright><TT>511&nbsp;</TT></TD>
    <TD noWrap align=3Dright><TT>-&nbsp;</TT></TD>
    <TD align=3Dright><TT>526&nbsp;</TT></TD>
    <TD align=3Dright><TT>0&nbsp;&nbsp;</TT></TD>
    <TD noWrap align=3Dright><TT>---&nbsp;&nbsp;</TT></TD>
    <TD noWrap><TT>&nbsp;K.ALENTSGPVGELPADK.L</TT></TD></TR>
  <TR>
    <TD align=3Dright>&nbsp;</TD>
    <TD align=3Dright><TT>1597.6892&nbsp;&nbsp;</TT></TD>
    <TD align=3Dright><TT>1596.6819&nbsp;&nbsp;</TT></TD>
    <TD align=3Dright><TT>1596.7995&nbsp;&nbsp;</TT></TD>
    <TD noWrap align=3Dright><TT>-73.63&nbsp;</TT></TD>
    <TD align=3Dright><TT>511&nbsp;</TT></TD>
    <TD noWrap align=3Dright><TT>-&nbsp;</TT></TD>
    <TD align=3Dright><TT>526&nbsp;</TT></TD>
    <TD align=3Dright><TT>0&nbsp;&nbsp;</TT></TD>
    <TD noWrap align=3Dright><TT>14&nbsp;&nbsp;</TT></TD>
    <TD noWrap><TT>&nbsp;K.ALENTSGPVGELPADK.L</TT></TD></TR>
  <TR>
    <TD align=3Dright>&nbsp;</TD>
    <TD align=3Dright><TT>2064.0046&nbsp;&nbsp;</TT></TD>
    <TD align=3Dright><TT>2062.9973&nbsp;&nbsp;</TT></TD>
    <TD align=3Dright><TT>2063.0457&nbsp;&nbsp;</TT></TD>
    <TD noWrap align=3Dright><TT>-23.43&nbsp;</TT></TD>
    <TD align=3Dright><TT>85&nbsp;</TT></TD>
    <TD noWrap align=3Dright><TT>-&nbsp;</TT></TD>
    <TD align=3Dright><TT>104&nbsp;</TT></TD>
    <TD align=3Dright><TT>1&nbsp;&nbsp;</TT></TD>
    <TD noWrap align=3Dright><TT>---&nbsp;&nbsp;</TT></TD>
    <TD noWrap><TT>&nbsp;K.VLDVIDCTGSGDIDTSKVVK.A</TT></TD></TR>
  <TR>
    <TD align=3Dright>&nbsp;</TD>
    <TD align=3Dright><TT>2064.0046&nbsp;&nbsp;</TT></TD>
    <TD align=3Dright><TT>2062.9973&nbsp;&nbsp;</TT></TD>
    <TD align=3Dright><TT>2063.0457&nbsp;&nbsp;</TT></TD>
    <TD noWrap align=3Dright><TT>-23.43&nbsp;</TT></TD>
    <TD align=3Dright><TT>85&nbsp;</TT></TD>
    <TD noWrap align=3Dright><TT>-&nbsp;</TT></TD>
    <TD align=3Dright><TT>104&nbsp;</TT></TD>
    <TD align=3Dright><TT>1&nbsp;&nbsp;</TT></TD>
    <TD noWrap align=3Dright><TT>9&nbsp;&nbsp;</TT></TD>
    <TD noWrap><TT>&nbsp;K.VLDVIDCTGSGDIDTSKVVK.A</TT></TD></TR>
  <TR>
    <TD align=3Dright>&nbsp;</TD>
    <TD align=3Dright><TT>2112.9666&nbsp;&nbsp;</TT></TD>
    <TD align=3Dright><TT>2111.9593&nbsp;&nbsp;</TT></TD>
    <TD align=3Dright><TT>2112.0343&nbsp;&nbsp;</TT></TD>
    <TD noWrap align=3Dright><TT>-35.51&nbsp;</TT></TD>
    <TD align=3Dright><TT>1282&nbsp;</TT></TD>
    <TD noWrap align=3Dright><TT>-&nbsp;</TT></TD>
    <TD align=3Dright><TT>1301&nbsp;</TT></TD>
    <TD align=3Dright><TT>1&nbsp;&nbsp;</TT></TD>
    <TD noWrap align=3Dright><TT>---&nbsp;&nbsp;</TT></TD>
    <TD noWrap><TT>&nbsp;R.LGAALKALNEMMQDNGDPPK.K</TT></TD></TR>
  <TR>
    <TD align=3Dright>&nbsp;</TD>
    <TD align=3Dright><TT>2112.9666&nbsp;&nbsp;</TT></TD>
    <TD align=3Dright><TT>2111.9593&nbsp;&nbsp;</TT></TD>
    <TD align=3Dright><TT>2112.0343&nbsp;&nbsp;</TT></TD>
    <TD noWrap align=3Dright><TT>-35.51&nbsp;</TT></TD>
    <TD align=3Dright><TT>1282&nbsp;</TT></TD>
    <TD noWrap align=3Dright><TT>-&nbsp;</TT></TD>
    <TD align=3Dright><TT>1301&nbsp;</TT></TD>
    <TD align=3Dright><TT>1&nbsp;&nbsp;</TT></TD>
    <TD noWrap align=3Dright><TT>---&nbsp;&nbsp;</TT></TD>
    <TD noWrap><TT>&nbsp;R.LGAALKALNEMMQDNGDPPK.K</TT></TD></TR>
  <TR>
    <TD align=3Dright>&nbsp;</TD>
    <TD align=3Dright><TT>2760.3357&nbsp;&nbsp;</TT></TD>
    <TD align=3Dright><TT>2759.3284&nbsp;&nbsp;</TT></TD>
    <TD align=3Dright><TT>2759.2708&nbsp;&nbsp;</TT></TD>
    <TD noWrap align=3Dright><TT>20.9&nbsp;</TT></TD>
    <TD align=3Dright><TT>1164&nbsp;</TT></TD>
    <TD noWrap align=3Dright><TT>-&nbsp;</TT></TD>
    <TD align=3Dright><TT>1187&nbsp;</TT></TD>
    <TD align=3Dright><TT>1&nbsp;&nbsp;</TT></TD>
    <TD noWrap align=3Dright><TT>---&nbsp;&nbsp;</TT></TD>
    <TD noWrap><TT>&nbsp;K.VEDKIHHHEDVMDAADEVIDSIDK.D</TT></TD></TR>
  <TR>
    <TD align=3Dright>&nbsp;</TD>
    <TD align=3Dright><TT>2760.3357&nbsp;&nbsp;</TT></TD>
    <TD align=3Dright><TT>2759.3284&nbsp;&nbsp;</TT></TD>
    <TD align=3Dright><TT>2759.2708&nbsp;&nbsp;</TT></TD>
    <TD noWrap align=3Dright><TT>20.9&nbsp;</TT></TD>
    <TD align=3Dright><TT>1164&nbsp;</TT></TD>
    <TD noWrap align=3Dright><TT>-&nbsp;</TT></TD>
    <TD align=3Dright><TT>1187&nbsp;</TT></TD>
    <TD align=3Dright><TT>1&nbsp;&nbsp;</TT></TD>
    <TD noWrap align=3Dright><TT>---&nbsp;&nbsp;</TT></TD>
    <TD noWrap><TT>&nbsp;K.VEDKIHHHEDVMDAADEVIDSIDK.D</TT></TD></TR>
  <TR>
    <TD align=3Dright>&nbsp;</TD>
    <TD align=3Dright><TT>2776.3240&nbsp;&nbsp;</TT></TD>
    <TD align=3Dright><TT>2775.3167&nbsp;&nbsp;</TT></TD>
    <TD align=3Dright><TT>2775.2657&nbsp;&nbsp;</TT></TD>
    <TD noWrap align=3Dright><TT>18.4&nbsp;</TT></TD>
    <TD align=3Dright><TT>1164&nbsp;</TT></TD>
    <TD noWrap align=3Dright><TT>-&nbsp;</TT></TD>
    <TD align=3Dright><TT>1187&nbsp;</TT></TD>
    <TD align=3Dright><TT>1&nbsp;&nbsp;</TT></TD>
    <TD noWrap align=3Dright><TT>---&nbsp;&nbsp;</TT></TD>
    <TD noWrap><TT>&nbsp;K.VEDKIHHHEDVMDAADEVIDSIDK.D + Oxidation=20
  (M)</TT></TD></TR></TBODY></TABLE>
<TABLE border=3D0 cellSpacing=3D0>
  <TBODY>
  <TR>
    <TD><TT>&nbsp;&nbsp;&nbsp;&nbsp;&nbsp;&nbsp;</TT></TD>
    <TD><TT><B>No match to: </B>809.3709, 842.4479, 861.0043, 870.4908,=20
      977.4440, 1134.4346, 1213.5635, 1395.5740, 1544.6113, 1544.6113,=20
      1619.6837, 1629.6764, 1635.6576, 1641.6594, 1990.8064, 1990.8064,=20
      2012.8108, 2086.0222, 2086.0222, 2114.4797, 2134.9272, 2193.0630,=20
      2193.0630, 2215.0532, 2231.0852, 2346.0322, 2349.1826, 2349.1826,=20
      2660.1331, 2660.1331, 2782.3171, 2807.2214, 3225.6450,=20
  3349.5332</TT></TD></TR></TBODY></TABLE><BR>
<TABLE border=3D0 cellSpacing=3D0>
  <TBODY>
  <TR>
    <TD><TT><B><A =
name=3DHit6>6.</A>&nbsp;&nbsp;&nbsp;&nbsp;</B></TT></TD>
    <TD noWrap><TT><A=20
      =
href=3D"http://zxw-pc/mascot/cgi/protein_view.pl?file=3D../data/20121225/=
F002422.dat&amp;hit=3D6"=20
      =
target=3D_blank>gi|302804693</A>&nbsp;&nbsp;&nbsp;&nbsp;<B>Mass:</B>&nbsp=
;24775&nbsp;&nbsp;&nbsp;&nbsp;<B>Score:</B>&nbsp;44&nbsp;&nbsp;&nbsp;&nbs=
p;&nbsp;<B>Expect:</B>&nbsp;74&nbsp;&nbsp;<B>Matches:</B>&nbsp;7</TT></TD=
></TR>
  <TR>
    <TD>&nbsp;</TD>
    <TD noWrap><TT>hypothetical protein SELMODRAFT_423300 [Selaginella=20
      moellendorffii]</TT></TD></TR></TBODY></TABLE>
<TABLE border=3D0 cellSpacing=3D0 cellPadding=3D0>
  <TBODY>
  <TR>
    <TD><TT>&nbsp;&nbsp;&nbsp;&nbsp;&nbsp;&nbsp;</TT></TD>
    <TD align=3Dright><TT><B>Observed&nbsp;&nbsp;</B></TT></TD>
    <TD noWrap align=3Dright><TT><B>Mr(expt)&nbsp;&nbsp;</B></TT></TD>
    <TD noWrap align=3Dright><TT><B>Mr(calc)&nbsp;&nbsp;</B></TT></TD>
    <TD align=3Dright><TT><B>&nbsp;ppm&nbsp;&nbsp;</B></TT></TD>
    <TD align=3Dright><TT><B>Start&nbsp;</B></TT></TD>
    <TD align=3Dright><TT><B>&nbsp;</B></TT></TD>
    <TD align=3Dright><TT><B>End&nbsp;</B></TT></TD>
    <TD align=3Dright><TT><B>Miss&nbsp;</B></TT></TD>
    <TD align=3Dright><TT><B>Ions&nbsp;</B></TT></TD>
    <TD><TT><B>&nbsp;Peptide</B></TT></TD></TR>
  <TR>
    <TD align=3Dright>&nbsp;</TD>
    <TD align=3Dright><TT>1346.6420&nbsp;&nbsp;</TT></TD>
    <TD align=3Dright><TT>1345.6347&nbsp;&nbsp;</TT></TD>
    <TD align=3Dright><TT>1345.6925&nbsp;&nbsp;</TT></TD>
    <TD noWrap align=3Dright><TT>-42.90&nbsp;</TT></TD>
    <TD align=3Dright><TT>99&nbsp;</TT></TD>
    <TD noWrap align=3Dright><TT>-&nbsp;</TT></TD>
    <TD align=3Dright><TT>109&nbsp;</TT></TD>
    <TD align=3Dright><TT>1&nbsp;&nbsp;</TT></TD>
    <TD noWrap align=3Dright><TT>---&nbsp;&nbsp;</TT></TD>
    <TD noWrap><TT>&nbsp;R.MQRALGNLNWK.D + Oxidation (M)</TT></TD></TR>
  <TR>
    <TD align=3Dright>&nbsp;</TD>
    <TD align=3Dright><TT>2012.8108&nbsp;&nbsp;</TT></TD>
    <TD align=3Dright><TT>2011.8035&nbsp;&nbsp;</TT></TD>
    <TD align=3Dright><TT>2011.9826&nbsp;&nbsp;</TT></TD>
    <TD noWrap align=3Dright><TT>-88.99&nbsp;</TT></TD>
    <TD align=3Dright><TT>1&nbsp;</TT></TD>
    <TD noWrap align=3Dright><TT>-&nbsp;</TT></TD>
    <TD align=3Dright><TT>17&nbsp;</TT></TD>
    <TD align=3Dright><TT>1&nbsp;&nbsp;</TT></TD>
    <TD noWrap align=3Dright><TT>---&nbsp;&nbsp;</TT></TD>
    <TD noWrap><TT>&nbsp;-.MWAGKYVNSWQTSLDVK.D</TT></TD></TR>
  <TR>
    <TD align=3Dright>&nbsp;</TD>
    <TD align=3Dright><TT>2086.0222&nbsp;&nbsp;</TT></TD>
    <TD align=3Dright><TT>2085.0149&nbsp;&nbsp;</TT></TD>
    <TD align=3Dright><TT>2085.1946&nbsp;&nbsp;</TT></TD>
    <TD noWrap align=3Dright><TT>-86.17&nbsp;</TT></TD>
    <TD align=3Dright><TT>81&nbsp;</TT></TD>
    <TD noWrap align=3Dright><TT>-&nbsp;</TT></TD>
    <TD align=3Dright><TT>98&nbsp;</TT></TD>
    <TD align=3Dright><TT>1&nbsp;&nbsp;</TT></TD>
    <TD noWrap align=3Dright><TT>---&nbsp;&nbsp;</TT></TD>
    <TD noWrap><TT>&nbsp;K.IYKNIQIIVVNQDSLGIR.M</TT></TD></TR>
  <TR>
    <TD align=3Dright>&nbsp;</TD>
    <TD align=3Dright><TT>2086.0222&nbsp;&nbsp;</TT></TD>
    <TD align=3Dright><TT>2085.0149&nbsp;&nbsp;</TT></TD>
    <TD align=3Dright><TT>2085.1946&nbsp;&nbsp;</TT></TD>
    <TD noWrap align=3Dright><TT>-86.17&nbsp;</TT></TD>
    <TD align=3Dright><TT>81&nbsp;</TT></TD>
    <TD noWrap align=3Dright><TT>-&nbsp;</TT></TD>
    <TD align=3Dright><TT>98&nbsp;</TT></TD>
    <TD align=3Dright><TT>1&nbsp;&nbsp;</TT></TD>
    <TD noWrap align=3Dright><TT>---&nbsp;&nbsp;</TT></TD>
    <TD noWrap><TT>&nbsp;K.IYKNIQIIVVNQDSLGIR.M</TT></TD></TR>
  <TR>
    <TD align=3Dright>&nbsp;</TD>
    <TD align=3Dright><TT>2112.9666&nbsp;&nbsp;</TT></TD>
    <TD align=3Dright><TT>2111.9593&nbsp;&nbsp;</TT></TD>
    <TD align=3Dright><TT>2112.1473&nbsp;&nbsp;</TT></TD>
    <TD noWrap align=3Dright><TT>-89.02&nbsp;</TT></TD>
    <TD align=3Dright><TT>84&nbsp;</TT></TD>
    <TD noWrap align=3Dright><TT>-&nbsp;</TT></TD>
    <TD align=3Dright><TT>101&nbsp;</TT></TD>
    <TD align=3Dright><TT>1&nbsp;&nbsp;</TT></TD>
    <TD noWrap align=3Dright><TT>---&nbsp;&nbsp;</TT></TD>
    <TD noWrap><TT>&nbsp;K.NIQIIVVNQDSLGIRMQR.A + Oxidation =
(M)</TT></TD></TR>
  <TR>
    <TD align=3Dright>&nbsp;</TD>
    <TD align=3Dright><TT>2112.9666&nbsp;&nbsp;</TT></TD>
    <TD align=3Dright><TT>2111.9593&nbsp;&nbsp;</TT></TD>
    <TD align=3Dright><TT>2112.1473&nbsp;&nbsp;</TT></TD>
    <TD noWrap align=3Dright><TT>-89.02&nbsp;</TT></TD>
    <TD align=3Dright><TT>84&nbsp;</TT></TD>
    <TD noWrap align=3Dright><TT>-&nbsp;</TT></TD>
    <TD align=3Dright><TT>101&nbsp;</TT></TD>
    <TD align=3Dright><TT>1&nbsp;&nbsp;</TT></TD>
    <TD noWrap align=3Dright><TT>---&nbsp;&nbsp;</TT></TD>
    <TD noWrap><TT>&nbsp;K.NIQIIVVNQDSLGIRMQR.A + Oxidation =
(M)</TT></TD></TR>
  <TR>
    <TD align=3Dright>&nbsp;</TD>
    <TD align=3Dright><TT>3349.5332&nbsp;&nbsp;</TT></TD>
    <TD align=3Dright><TT>3348.5259&nbsp;&nbsp;</TT></TD>
    <TD align=3Dright><TT>3348.5835&nbsp;&nbsp;</TT></TD>
    <TD noWrap align=3Dright><TT>-17.20&nbsp;</TT></TD>
    <TD align=3Dright><TT>115&nbsp;</TT></TD>
    <TD noWrap align=3Dright><TT>-&nbsp;</TT></TD>
    <TD align=3Dright><TT>144&nbsp;</TT></TD>
    <TD align=3Dright><TT>1&nbsp;&nbsp;</TT></TD>
    <TD noWrap align=3Dright><TT>---&nbsp;&nbsp;</TT></TD>
    <TD noWrap><TT>&nbsp;R.QAESFPLPLGMSCYSNIFFSNKSFSGFLSK.G + Oxidation=20
      (M)</TT></TD></TR></TBODY></TABLE>
<TABLE border=3D0 cellSpacing=3D0>
  <TBODY>
  <TR>
    <TD><TT>&nbsp;&nbsp;&nbsp;&nbsp;&nbsp;&nbsp;</TT></TD>
    <TD><TT><B>No match to: </B>774.4197, 809.3709, 842.4479, 861.0043,=20
      870.4908, 977.4440, 1134.4346, 1197.5872, 1213.5635, 1395.5740, =
1544.6113,=20
      1544.6113, 1571.6830, 1597.6892, 1597.6892, 1619.6837, 1629.6764,=20
      1635.6576, 1641.6594, 1990.8064, 1990.8064, 2064.0046, 2064.0046,=20
      2114.4797, 2134.9272, 2193.0630, 2193.0630, 2215.0532, 2231.0852,=20
      2346.0322, 2349.1826, 2349.1826, 2660.1331, 2660.1331, 2760.3357,=20
      2760.3357, 2776.3240, 2782.3171, 2807.2214,=20
3225.6450</TT></TD></TR></TBODY></TABLE><BR>
<TABLE border=3D0 cellSpacing=3D0>
  <TBODY>
  <TR>
    <TD><TT><B><A =
name=3DHit7>7.</A>&nbsp;&nbsp;&nbsp;&nbsp;</B></TT></TD>
    <TD noWrap><TT><A=20
      =
href=3D"http://zxw-pc/mascot/cgi/protein_view.pl?file=3D../data/20121225/=
F002422.dat&amp;hit=3D7"=20
      =
target=3D_blank>gi|300147947</A>&nbsp;&nbsp;&nbsp;&nbsp;<B>Mass:</B>&nbsp=
;24775&nbsp;&nbsp;&nbsp;&nbsp;<B>Score:</B>&nbsp;44&nbsp;&nbsp;&nbsp;&nbs=
p;&nbsp;<B>Expect:</B>&nbsp;74&nbsp;&nbsp;<B>Matches:</B>&nbsp;7</TT></TD=
></TR>
  <TR>
    <TD>&nbsp;</TD>
    <TD noWrap><TT>hypothetical protein SELMODRAFT_423300 [Selaginella=20
      moellendorffii]</TT></TD></TR></TBODY></TABLE>
<TABLE border=3D0 cellSpacing=3D0 cellPadding=3D0>
  <TBODY>
  <TR>
    <TD><TT>&nbsp;&nbsp;&nbsp;&nbsp;&nbsp;&nbsp;</TT></TD>
    <TD align=3Dright><TT><B>Observed&nbsp;&nbsp;</B></TT></TD>
    <TD noWrap align=3Dright><TT><B>Mr(expt)&nbsp;&nbsp;</B></TT></TD>
    <TD noWrap align=3Dright><TT><B>Mr(calc)&nbsp;&nbsp;</B></TT></TD>
    <TD align=3Dright><TT><B>&nbsp;ppm&nbsp;&nbsp;</B></TT></TD>
    <TD align=3Dright><TT><B>Start&nbsp;</B></TT></TD>
    <TD align=3Dright><TT><B>&nbsp;</B></TT></TD>
    <TD align=3Dright><TT><B>End&nbsp;</B></TT></TD>
    <TD align=3Dright><TT><B>Miss&nbsp;</B></TT></TD>
    <TD align=3Dright><TT><B>Ions&nbsp;</B></TT></TD>
    <TD><TT><B>&nbsp;Peptide</B></TT></TD></TR>
  <TR>
    <TD align=3Dright>&nbsp;</TD>
    <TD align=3Dright><TT>1346.6420&nbsp;&nbsp;</TT></TD>
    <TD align=3Dright><TT>1345.6347&nbsp;&nbsp;</TT></TD>
    <TD align=3Dright><TT>1345.6925&nbsp;&nbsp;</TT></TD>
    <TD noWrap align=3Dright><TT>-42.90&nbsp;</TT></TD>
    <TD align=3Dright><TT>99&nbsp;</TT></TD>
    <TD noWrap align=3Dright><TT>-&nbsp;</TT></TD>
    <TD align=3Dright><TT>109&nbsp;</TT></TD>
    <TD align=3Dright><TT>1&nbsp;&nbsp;</TT></TD>
    <TD noWrap align=3Dright><TT>---&nbsp;&nbsp;</TT></TD>
    <TD noWrap><TT>&nbsp;R.MQRALGNLNWK.D + Oxidation (M)</TT></TD></TR>
  <TR>
    <TD align=3Dright>&nbsp;</TD>
    <TD align=3Dright><TT>2012.8108&nbsp;&nbsp;</TT></TD>
    <TD align=3Dright><TT>2011.8035&nbsp;&nbsp;</TT></TD>
    <TD align=3Dright><TT>2011.9826&nbsp;&nbsp;</TT></TD>
    <TD noWrap align=3Dright><TT>-88.99&nbsp;</TT></TD>
    <TD align=3Dright><TT>1&nbsp;</TT></TD>
    <TD noWrap align=3Dright><TT>-&nbsp;</TT></TD>
    <TD align=3Dright><TT>17&nbsp;</TT></TD>
    <TD align=3Dright><TT>1&nbsp;&nbsp;</TT></TD>
    <TD noWrap align=3Dright><TT>---&nbsp;&nbsp;</TT></TD>
    <TD noWrap><TT>&nbsp;-.MWAGKYVNSWQTSLDVK.D</TT></TD></TR>
  <TR>
    <TD align=3Dright>&nbsp;</TD>
    <TD align=3Dright><TT>2086.0222&nbsp;&nbsp;</TT></TD>
    <TD align=3Dright><TT>2085.0149&nbsp;&nbsp;</TT></TD>
    <TD align=3Dright><TT>2085.1946&nbsp;&nbsp;</TT></TD>
    <TD noWrap align=3Dright><TT>-86.17&nbsp;</TT></TD>
    <TD align=3Dright><TT>81&nbsp;</TT></TD>
    <TD noWrap align=3Dright><TT>-&nbsp;</TT></TD>
    <TD align=3Dright><TT>98&nbsp;</TT></TD>
    <TD align=3Dright><TT>1&nbsp;&nbsp;</TT></TD>
    <TD noWrap align=3Dright><TT>---&nbsp;&nbsp;</TT></TD>
    <TD noWrap><TT>&nbsp;K.IYKNIQIIVVNQDSLGIR.M</TT></TD></TR>
  <TR>
    <TD align=3Dright>&nbsp;</TD>
    <TD align=3Dright><TT>2086.0222&nbsp;&nbsp;</TT></TD>
    <TD align=3Dright><TT>2085.0149&nbsp;&nbsp;</TT></TD>
    <TD align=3Dright><TT>2085.1946&nbsp;&nbsp;</TT></TD>
    <TD noWrap align=3Dright><TT>-86.17&nbsp;</TT></TD>
    <TD align=3Dright><TT>81&nbsp;</TT></TD>
    <TD noWrap align=3Dright><TT>-&nbsp;</TT></TD>
    <TD align=3Dright><TT>98&nbsp;</TT></TD>
    <TD align=3Dright><TT>1&nbsp;&nbsp;</TT></TD>
    <TD noWrap align=3Dright><TT>---&nbsp;&nbsp;</TT></TD>
    <TD noWrap><TT>&nbsp;K.IYKNIQIIVVNQDSLGIR.M</TT></TD></TR>
  <TR>
    <TD align=3Dright>&nbsp;</TD>
    <TD align=3Dright><TT>2112.9666&nbsp;&nbsp;</TT></TD>
    <TD align=3Dright><TT>2111.9593&nbsp;&nbsp;</TT></TD>
    <TD align=3Dright><TT>2112.1473&nbsp;&nbsp;</TT></TD>
    <TD noWrap align=3Dright><TT>-89.02&nbsp;</TT></TD>
    <TD align=3Dright><TT>84&nbsp;</TT></TD>
    <TD noWrap align=3Dright><TT>-&nbsp;</TT></TD>
    <TD align=3Dright><TT>101&nbsp;</TT></TD>
    <TD align=3Dright><TT>1&nbsp;&nbsp;</TT></TD>
    <TD noWrap align=3Dright><TT>---&nbsp;&nbsp;</TT></TD>
    <TD noWrap><TT>&nbsp;K.NIQIIVVNQDSLGIRMQR.A + Oxidation =
(M)</TT></TD></TR>
  <TR>
    <TD align=3Dright>&nbsp;</TD>
    <TD align=3Dright><TT>2112.9666&nbsp;&nbsp;</TT></TD>
    <TD align=3Dright><TT>2111.9593&nbsp;&nbsp;</TT></TD>
    <TD align=3Dright><TT>2112.1473&nbsp;&nbsp;</TT></TD>
    <TD noWrap align=3Dright><TT>-89.02&nbsp;</TT></TD>
    <TD align=3Dright><TT>84&nbsp;</TT></TD>
    <TD noWrap align=3Dright><TT>-&nbsp;</TT></TD>
    <TD align=3Dright><TT>101&nbsp;</TT></TD>
    <TD align=3Dright><TT>1&nbsp;&nbsp;</TT></TD>
    <TD noWrap align=3Dright><TT>---&nbsp;&nbsp;</TT></TD>
    <TD noWrap><TT>&nbsp;K.NIQIIVVNQDSLGIRMQR.A + Oxidation =
(M)</TT></TD></TR>
  <TR>
    <TD align=3Dright>&nbsp;</TD>
    <TD align=3Dright><TT>3349.5332&nbsp;&nbsp;</TT></TD>
    <TD align=3Dright><TT>3348.5259&nbsp;&nbsp;</TT></TD>
    <TD align=3Dright><TT>3348.5835&nbsp;&nbsp;</TT></TD>
    <TD noWrap align=3Dright><TT>-17.20&nbsp;</TT></TD>
    <TD align=3Dright><TT>115&nbsp;</TT></TD>
    <TD noWrap align=3Dright><TT>-&nbsp;</TT></TD>
    <TD align=3Dright><TT>144&nbsp;</TT></TD>
    <TD align=3Dright><TT>1&nbsp;&nbsp;</TT></TD>
    <TD noWrap align=3Dright><TT>---&nbsp;&nbsp;</TT></TD>
    <TD noWrap><TT>&nbsp;R.QAESFPLPLGMSCYSNIFFSNKSFSGFLSK.G + Oxidation=20
      (M)</TT></TD></TR></TBODY></TABLE>
<TABLE border=3D0 cellSpacing=3D0>
  <TBODY>
  <TR>
    <TD><TT>&nbsp;&nbsp;&nbsp;&nbsp;&nbsp;&nbsp;</TT></TD>
    <TD><TT><B>No match to: </B>774.4197, 809.3709, 842.4479, 861.0043,=20
      870.4908, 977.4440, 1134.4346, 1197.5872, 1213.5635, 1395.5740, =
1544.6113,=20
      1544.6113, 1571.6830, 1597.6892, 1597.6892, 1619.6837, 1629.6764,=20
      1635.6576, 1641.6594, 1990.8064, 1990.8064, 2064.0046, 2064.0046,=20
      2114.4797, 2134.9272, 2193.0630, 2193.0630, 2215.0532, 2231.0852,=20
      2346.0322, 2349.1826, 2349.1826, 2660.1331, 2660.1331, 2760.3357,=20
      2760.3357, 2776.3240, 2782.3171, 2807.2214,=20
3225.6450</TT></TD></TR></TBODY></TABLE><BR>
<TABLE border=3D0 cellSpacing=3D0>
  <TBODY>
  <TR>
    <TD><TT><B><A =
name=3DHit8>8.</A>&nbsp;&nbsp;&nbsp;&nbsp;</B></TT></TD>
    <TD noWrap><TT><A=20
      =
href=3D"http://zxw-pc/mascot/cgi/protein_view.pl?file=3D../data/20121225/=
F002422.dat&amp;hit=3D8"=20
      =
target=3D_blank>gi|222866043</A>&nbsp;&nbsp;&nbsp;&nbsp;<B>Mass:</B>&nbsp=
;28626&nbsp;&nbsp;&nbsp;&nbsp;<B>Score:</B>&nbsp;43&nbsp;&nbsp;&nbsp;&nbs=
p;&nbsp;<B>Expect:</B>&nbsp;99&nbsp;&nbsp;<B>Matches:</B>&nbsp;8</TT></TD=
></TR>
  <TR>
    <TD>&nbsp;</TD>
    <TD noWrap><TT>predicted protein [Populus=20
trichocarpa]</TT></TD></TR></TBODY></TABLE>
<TABLE border=3D0 cellSpacing=3D0 cellPadding=3D0>
  <TBODY>
  <TR>
    <TD><TT>&nbsp;&nbsp;&nbsp;&nbsp;&nbsp;&nbsp;</TT></TD>
    <TD align=3Dright><TT><B>Observed&nbsp;&nbsp;</B></TT></TD>
    <TD noWrap align=3Dright><TT><B>Mr(expt)&nbsp;&nbsp;</B></TT></TD>
    <TD noWrap align=3Dright><TT><B>Mr(calc)&nbsp;&nbsp;</B></TT></TD>
    <TD align=3Dright><TT><B>&nbsp;ppm&nbsp;&nbsp;</B></TT></TD>
    <TD align=3Dright><TT><B>Start&nbsp;</B></TT></TD>
    <TD align=3Dright><TT><B>&nbsp;</B></TT></TD>
    <TD align=3Dright><TT><B>End&nbsp;</B></TT></TD>
    <TD align=3Dright><TT><B>Miss&nbsp;</B></TT></TD>
    <TD align=3Dright><TT><B>Ions&nbsp;</B></TT></TD>
    <TD><TT><B>&nbsp;Peptide</B></TT></TD></TR>
  <TR>
    <TD align=3Dright>&nbsp;</TD>
    <TD align=3Dright><TT>1134.4346&nbsp;&nbsp;</TT></TD>
    <TD align=3Dright><TT>1133.4273&nbsp;&nbsp;</TT></TD>
    <TD align=3Dright><TT>1133.4733&nbsp;&nbsp;</TT></TD>
    <TD noWrap align=3Dright><TT>-40.53&nbsp;</TT></TD>
    <TD align=3Dright><TT>28&nbsp;</TT></TD>
    <TD noWrap align=3Dright><TT>-&nbsp;</TT></TD>
    <TD align=3Dright><TT>36&nbsp;</TT></TD>
    <TD align=3Dright><TT>1&nbsp;&nbsp;</TT></TD>
    <TD noWrap align=3Dright><TT>---&nbsp;&nbsp;</TT></TD>
    <TD noWrap><TT>&nbsp;R.EKMSDMSYK.L + Oxidation (M)</TT></TD></TR>
  <TR>
    <TD align=3Dright>&nbsp;</TD>
    <TD align=3Dright><TT>1197.5872&nbsp;&nbsp;</TT></TD>
    <TD align=3Dright><TT>1196.5799&nbsp;&nbsp;</TT></TD>
    <TD align=3Dright><TT>1196.5720&nbsp;&nbsp;</TT></TD>
    <TD noWrap align=3Dright><TT>6.62&nbsp;</TT></TD>
    <TD align=3Dright><TT>125&nbsp;</TT></TD>
    <TD noWrap align=3Dright><TT>-&nbsp;</TT></TD>
    <TD align=3Dright><TT>135&nbsp;</TT></TD>
    <TD align=3Dright><TT>0&nbsp;&nbsp;</TT></TD>
    <TD noWrap align=3Dright><TT>---&nbsp;&nbsp;</TT></TD>
    <TD noWrap><TT>&nbsp;K.MSSPANAHNLR.N</TT></TD></TR>
  <TR>
    <TD align=3Dright>&nbsp;</TD>
    <TD align=3Dright><TT>1213.5635&nbsp;&nbsp;</TT></TD>
    <TD align=3Dright><TT>1212.5562&nbsp;&nbsp;</TT></TD>
    <TD align=3Dright><TT>1212.5669&nbsp;&nbsp;</TT></TD>
    <TD noWrap align=3Dright><TT>-8.83&nbsp;</TT></TD>
    <TD align=3Dright><TT>125&nbsp;</TT></TD>
    <TD noWrap align=3Dright><TT>-&nbsp;</TT></TD>
    <TD align=3Dright><TT>135&nbsp;</TT></TD>
    <TD align=3Dright><TT>0&nbsp;&nbsp;</TT></TD>
    <TD noWrap align=3Dright><TT>---&nbsp;&nbsp;</TT></TD>
    <TD noWrap><TT>&nbsp;K.MSSPANAHNLR.N + Oxidation (M)</TT></TD></TR>
  <TR>
    <TD align=3Dright>&nbsp;</TD>
    <TD align=3Dright><TT>1597.6892&nbsp;&nbsp;</TT></TD>
    <TD align=3Dright><TT>1596.6819&nbsp;&nbsp;</TT></TD>
    <TD align=3Dright><TT>1596.8107&nbsp;&nbsp;</TT></TD>
    <TD noWrap align=3Dright><TT>-80.66&nbsp;</TT></TD>
    <TD align=3Dright><TT>172&nbsp;</TT></TD>
    <TD noWrap align=3Dright><TT>-&nbsp;</TT></TD>
    <TD align=3Dright><TT>186&nbsp;</TT></TD>
    <TD align=3Dright><TT>1&nbsp;&nbsp;</TT></TD>
    <TD noWrap align=3Dright><TT>---&nbsp;&nbsp;</TT></TD>
    <TD noWrap><TT>&nbsp;R.NLSSKLSFPSTSSSR.Y</TT></TD></TR>
  <TR>
    <TD align=3Dright>&nbsp;</TD>
    <TD align=3Dright><TT>1597.6892&nbsp;&nbsp;</TT></TD>
    <TD align=3Dright><TT>1596.6819&nbsp;&nbsp;</TT></TD>
    <TD align=3Dright><TT>1596.8107&nbsp;&nbsp;</TT></TD>
    <TD noWrap align=3Dright><TT>-80.66&nbsp;</TT></TD>
    <TD align=3Dright><TT>136&nbsp;</TT></TD>
    <TD noWrap align=3Dright><TT>-&nbsp;</TT></TD>
    <TD align=3Dright><TT>150&nbsp;</TT></TD>
    <TD align=3Dright><TT>1&nbsp;&nbsp;</TT></TD>
    <TD noWrap align=3Dright><TT>---&nbsp;&nbsp;</TT></TD>
    <TD noWrap><TT>&nbsp;R.NLSSKLSFPSTSSSR.Y</TT></TD></TR>
  <TR>
    <TD align=3Dright>&nbsp;</TD>
    <TD align=3Dright><TT>2349.1826&nbsp;&nbsp;</TT></TD>
    <TD align=3Dright><TT>2348.1753&nbsp;&nbsp;</TT></TD>
    <TD align=3Dright><TT>2348.0188&nbsp;&nbsp;</TT></TD>
    <TD noWrap align=3Dright><TT>66.7&nbsp;</TT></TD>
    <TD align=3Dright><TT>30&nbsp;</TT></TD>
    <TD noWrap align=3Dright><TT>-&nbsp;</TT></TD>
    <TD align=3Dright><TT>50&nbsp;</TT></TD>
    <TD align=3Dright><TT>1&nbsp;&nbsp;</TT></TD>
    <TD noWrap align=3Dright><TT>---&nbsp;&nbsp;</TT></TD>
    <TD noWrap><TT>&nbsp;K.MSDMSYKLSSPSTFSSGYTEK.E + Oxidation =
(M)</TT></TD></TR>
  <TR>
    <TD align=3Dright>&nbsp;</TD>
    <TD align=3Dright><TT>2349.1826&nbsp;&nbsp;</TT></TD>
    <TD align=3Dright><TT>2348.1753&nbsp;&nbsp;</TT></TD>
    <TD align=3Dright><TT>2348.0188&nbsp;&nbsp;</TT></TD>
    <TD noWrap align=3Dright><TT>66.7&nbsp;</TT></TD>
    <TD align=3Dright><TT>30&nbsp;</TT></TD>
    <TD noWrap align=3Dright><TT>-&nbsp;</TT></TD>
    <TD align=3Dright><TT>50&nbsp;</TT></TD>
    <TD align=3Dright><TT>1&nbsp;&nbsp;</TT></TD>
    <TD noWrap align=3Dright><TT>---&nbsp;&nbsp;</TT></TD>
    <TD noWrap><TT>&nbsp;K.MSDMSYKLSSPSTFSSGYTEK.E + Oxidation =
(M)</TT></TD></TR>
  <TR>
    <TD align=3Dright>&nbsp;</TD>
    <TD align=3Dright><TT>2776.3240&nbsp;&nbsp;</TT></TD>
    <TD align=3Dright><TT>2775.3167&nbsp;&nbsp;</TT></TD>
    <TD align=3Dright><TT>2775.3563&nbsp;&nbsp;</TT></TD>
    <TD noWrap align=3Dright><TT>-14.25&nbsp;</TT></TD>
    <TD align=3Dright><TT>2&nbsp;</TT></TD>
    <TD noWrap align=3Dright><TT>-&nbsp;</TT></TD>
    <TD align=3Dright><TT>27&nbsp;</TT></TD>
    <TD align=3Dright><TT>1&nbsp;&nbsp;</TT></TD>
    <TD noWrap align=3Dright><TT>---&nbsp;&nbsp;</TT></TD>
    <TD=20
noWrap><TT>&nbsp;M.SNYIYDDASVLSDTSSIQSVKGSLAR.E</TT></TD></TR></TBODY></T=
ABLE>
<TABLE border=3D0 cellSpacing=3D0>
  <TBODY>
  <TR>
    <TD><TT>&nbsp;&nbsp;&nbsp;&nbsp;&nbsp;&nbsp;</TT></TD>
    <TD><TT><B>No match to: </B>774.4197, 809.3709, 842.4479, 861.0043,=20
      870.4908, 977.4440, 1346.6420, 1395.5740, 1544.6113, 1544.6113, =
1571.6830,=20
      1619.6837, 1629.6764, 1635.6576, 1641.6594, 1990.8064, 1990.8064,=20
      2012.8108, 2064.0046, 2064.0046, 2086.0222, 2086.0222, 2112.9666,=20
      2112.9666, 2114.4797, 2134.9272, 2193.0630, 2193.0630, 2215.0532,=20
      2231.0852, 2346.0322, 2660.1331, 2660.1331, 2760.3357, 2760.3357,=20
      2782.3171, 2807.2214, 3225.6450, =
3349.5332</TT></TD></TR></TBODY></TABLE><BR>
<TABLE border=3D0 cellSpacing=3D0>
  <TBODY>
  <TR>
    <TD><TT><B><A =
name=3DHit9>9.</A>&nbsp;&nbsp;&nbsp;&nbsp;</B></TT></TD>
    <TD noWrap><TT><A=20
      =
href=3D"http://zxw-pc/mascot/cgi/protein_view.pl?file=3D../data/20121225/=
F002422.dat&amp;hit=3D9"=20
      =
target=3D_blank>gi|224142531</A>&nbsp;&nbsp;&nbsp;&nbsp;<B>Mass:</B>&nbsp=
;28626&nbsp;&nbsp;&nbsp;&nbsp;<B>Score:</B>&nbsp;43&nbsp;&nbsp;&nbsp;&nbs=
p;&nbsp;<B>Expect:</B>&nbsp;99&nbsp;&nbsp;<B>Matches:</B>&nbsp;8</TT></TD=
></TR>
  <TR>
    <TD>&nbsp;</TD>
    <TD noWrap><TT>predicted protein [Populus=20
trichocarpa]</TT></TD></TR></TBODY></TABLE>
<TABLE border=3D0 cellSpacing=3D0 cellPadding=3D0>
  <TBODY>
  <TR>
    <TD><TT>&nbsp;&nbsp;&nbsp;&nbsp;&nbsp;&nbsp;</TT></TD>
    <TD align=3Dright><TT><B>Observed&nbsp;&nbsp;</B></TT></TD>
    <TD noWrap align=3Dright><TT><B>Mr(expt)&nbsp;&nbsp;</B></TT></TD>
    <TD noWrap align=3Dright><TT><B>Mr(calc)&nbsp;&nbsp;</B></TT></TD>
    <TD align=3Dright><TT><B>&nbsp;ppm&nbsp;&nbsp;</B></TT></TD>
    <TD align=3Dright><TT><B>Start&nbsp;</B></TT></TD>
    <TD align=3Dright><TT><B>&nbsp;</B></TT></TD>
    <TD align=3Dright><TT><B>End&nbsp;</B></TT></TD>
    <TD align=3Dright><TT><B>Miss&nbsp;</B></TT></TD>
    <TD align=3Dright><TT><B>Ions&nbsp;</B></TT></TD>
    <TD><TT><B>&nbsp;Peptide</B></TT></TD></TR>
  <TR>
    <TD align=3Dright>&nbsp;</TD>
    <TD align=3Dright><TT>1134.4346&nbsp;&nbsp;</TT></TD>
    <TD align=3Dright><TT>1133.4273&nbsp;&nbsp;</TT></TD>
    <TD align=3Dright><TT>1133.4733&nbsp;&nbsp;</TT></TD>
    <TD noWrap align=3Dright><TT>-40.53&nbsp;</TT></TD>
    <TD align=3Dright><TT>28&nbsp;</TT></TD>
    <TD noWrap align=3Dright><TT>-&nbsp;</TT></TD>
    <TD align=3Dright><TT>36&nbsp;</TT></TD>
    <TD align=3Dright><TT>1&nbsp;&nbsp;</TT></TD>
    <TD noWrap align=3Dright><TT>---&nbsp;&nbsp;</TT></TD>
    <TD noWrap><TT>&nbsp;R.EKMSDMSYK.L + Oxidation (M)</TT></TD></TR>
  <TR>
    <TD align=3Dright>&nbsp;</TD>
    <TD align=3Dright><TT>1197.5872&nbsp;&nbsp;</TT></TD>
    <TD align=3Dright><TT>1196.5799&nbsp;&nbsp;</TT></TD>
    <TD align=3Dright><TT>1196.5720&nbsp;&nbsp;</TT></TD>
    <TD noWrap align=3Dright><TT>6.62&nbsp;</TT></TD>
    <TD align=3Dright><TT>125&nbsp;</TT></TD>
    <TD noWrap align=3Dright><TT>-&nbsp;</TT></TD>
    <TD align=3Dright><TT>135&nbsp;</TT></TD>
    <TD align=3Dright><TT>0&nbsp;&nbsp;</TT></TD>
    <TD noWrap align=3Dright><TT>---&nbsp;&nbsp;</TT></TD>
    <TD noWrap><TT>&nbsp;K.MSSPANAHNLR.N</TT></TD></TR>
  <TR>
    <TD align=3Dright>&nbsp;</TD>
    <TD align=3Dright><TT>1213.5635&nbsp;&nbsp;</TT></TD>
    <TD align=3Dright><TT>1212.5562&nbsp;&nbsp;</TT></TD>
    <TD align=3Dright><TT>1212.5669&nbsp;&nbsp;</TT></TD>
    <TD noWrap align=3Dright><TT>-8.83&nbsp;</TT></TD>
    <TD align=3Dright><TT>125&nbsp;</TT></TD>
    <TD noWrap align=3Dright><TT>-&nbsp;</TT></TD>
    <TD align=3Dright><TT>135&nbsp;</TT></TD>
    <TD align=3Dright><TT>0&nbsp;&nbsp;</TT></TD>
    <TD noWrap align=3Dright><TT>---&nbsp;&nbsp;</TT></TD>
    <TD noWrap><TT>&nbsp;K.MSSPANAHNLR.N + Oxidation (M)</TT></TD></TR>
  <TR>
    <TD align=3Dright>&nbsp;</TD>
    <TD align=3Dright><TT>1597.6892&nbsp;&nbsp;</TT></TD>
    <TD align=3Dright><TT>1596.6819&nbsp;&nbsp;</TT></TD>
    <TD align=3Dright><TT>1596.8107&nbsp;&nbsp;</TT></TD>
    <TD noWrap align=3Dright><TT>-80.66&nbsp;</TT></TD>
    <TD align=3Dright><TT>172&nbsp;</TT></TD>
    <TD noWrap align=3Dright><TT>-&nbsp;</TT></TD>
    <TD align=3Dright><TT>186&nbsp;</TT></TD>
    <TD align=3Dright><TT>1&nbsp;&nbsp;</TT></TD>
    <TD noWrap align=3Dright><TT>---&nbsp;&nbsp;</TT></TD>
    <TD noWrap><TT>&nbsp;R.NLSSKLSFPSTSSSR.Y</TT></TD></TR>
  <TR>
    <TD align=3Dright>&nbsp;</TD>
    <TD align=3Dright><TT>1597.6892&nbsp;&nbsp;</TT></TD>
    <TD align=3Dright><TT>1596.6819&nbsp;&nbsp;</TT></TD>
    <TD align=3Dright><TT>1596.8107&nbsp;&nbsp;</TT></TD>
    <TD noWrap align=3Dright><TT>-80.66&nbsp;</TT></TD>
    <TD align=3Dright><TT>136&nbsp;</TT></TD>
    <TD noWrap align=3Dright><TT>-&nbsp;</TT></TD>
    <TD align=3Dright><TT>150&nbsp;</TT></TD>
    <TD align=3Dright><TT>1&nbsp;&nbsp;</TT></TD>
    <TD noWrap align=3Dright><TT>---&nbsp;&nbsp;</TT></TD>
    <TD noWrap><TT>&nbsp;R.NLSSKLSFPSTSSSR.Y</TT></TD></TR>
  <TR>
    <TD align=3Dright>&nbsp;</TD>
    <TD align=3Dright><TT>2349.1826&nbsp;&nbsp;</TT></TD>
    <TD align=3Dright><TT>2348.1753&nbsp;&nbsp;</TT></TD>
    <TD align=3Dright><TT>2348.0188&nbsp;&nbsp;</TT></TD>
    <TD noWrap align=3Dright><TT>66.7&nbsp;</TT></TD>
    <TD align=3Dright><TT>30&nbsp;</TT></TD>
    <TD noWrap align=3Dright><TT>-&nbsp;</TT></TD>
    <TD align=3Dright><TT>50&nbsp;</TT></TD>
    <TD align=3Dright><TT>1&nbsp;&nbsp;</TT></TD>
    <TD noWrap align=3Dright><TT>---&nbsp;&nbsp;</TT></TD>
    <TD noWrap><TT>&nbsp;K.MSDMSYKLSSPSTFSSGYTEK.E + Oxidation =
(M)</TT></TD></TR>
  <TR>
    <TD align=3Dright>&nbsp;</TD>
    <TD align=3Dright><TT>2349.1826&nbsp;&nbsp;</TT></TD>
    <TD align=3Dright><TT>2348.1753&nbsp;&nbsp;</TT></TD>
    <TD align=3Dright><TT>2348.0188&nbsp;&nbsp;</TT></TD>
    <TD noWrap align=3Dright><TT>66.7&nbsp;</TT></TD>
    <TD align=3Dright><TT>30&nbsp;</TT></TD>
    <TD noWrap align=3Dright><TT>-&nbsp;</TT></TD>
    <TD align=3Dright><TT>50&nbsp;</TT></TD>
    <TD align=3Dright><TT>1&nbsp;&nbsp;</TT></TD>
    <TD noWrap align=3Dright><TT>---&nbsp;&nbsp;</TT></TD>
    <TD noWrap><TT>&nbsp;K.MSDMSYKLSSPSTFSSGYTEK.E + Oxidation =
(M)</TT></TD></TR>
  <TR>
    <TD align=3Dright>&nbsp;</TD>
    <TD align=3Dright><TT>2776.3240&nbsp;&nbsp;</TT></TD>
    <TD align=3Dright><TT>2775.3167&nbsp;&nbsp;</TT></TD>
    <TD align=3Dright><TT>2775.3563&nbsp;&nbsp;</TT></TD>
    <TD noWrap align=3Dright><TT>-14.25&nbsp;</TT></TD>
    <TD align=3Dright><TT>2&nbsp;</TT></TD>
    <TD noWrap align=3Dright><TT>-&nbsp;</TT></TD>
    <TD align=3Dright><TT>27&nbsp;</TT></TD>
    <TD align=3Dright><TT>1&nbsp;&nbsp;</TT></TD>
    <TD noWrap align=3Dright><TT>---&nbsp;&nbsp;</TT></TD>
    <TD=20
noWrap><TT>&nbsp;M.SNYIYDDASVLSDTSSIQSVKGSLAR.E</TT></TD></TR></TBODY></T=
ABLE>
<TABLE border=3D0 cellSpacing=3D0>
  <TBODY>
  <TR>
    <TD><TT>&nbsp;&nbsp;&nbsp;&nbsp;&nbsp;&nbsp;</TT></TD>
    <TD><TT><B>No match to: </B>774.4197, 809.3709, 842.4479, 861.0043,=20
      870.4908, 977.4440, 1346.6420, 1395.5740, 1544.6113, 1544.6113, =
1571.6830,=20
      1619.6837, 1629.6764, 1635.6576, 1641.6594, 1990.8064, 1990.8064,=20
      2012.8108, 2064.0046, 2064.0046, 2086.0222, 2086.0222, 2112.9666,=20
      2112.9666, 2114.4797, 2134.9272, 2193.0630, 2193.0630, 2215.0532,=20
      2231.0852, 2346.0322, 2660.1331, 2660.1331, 2760.3357, 2760.3357,=20
      2782.3171, 2807.2214, 3225.6450, =
3349.5332</TT></TD></TR></TBODY></TABLE><BR>
<TABLE border=3D0 cellSpacing=3D0>
  <TBODY>
  <TR>
    <TD><TT><B><A name=3DHit10>10.</A>&nbsp;&nbsp;&nbsp;</B></TT></TD>
    <TD noWrap><TT><A=20
      =
href=3D"http://zxw-pc/mascot/cgi/protein_view.pl?file=3D../data/20121225/=
F002422.dat&amp;hit=3D10"=20
      =
target=3D_blank>gi|238012608</A>&nbsp;&nbsp;&nbsp;&nbsp;<B>Mass:</B>&nbsp=
;4864&nbsp;&nbsp;&nbsp;&nbsp;&nbsp;<B>Score:</B>&nbsp;42&nbsp;&nbsp;&nbsp=
;&nbsp;&nbsp;<B>Expect:</B>&nbsp;1.2e+002&nbsp;&nbsp;<B>Matches:</B>&nbsp=
;4</TT></TD></TR>
  <TR>
    <TD>&nbsp;</TD>
    <TD noWrap><TT>unknown [Zea mays]</TT></TD></TR></TBODY></TABLE>
<TABLE border=3D0 cellSpacing=3D0 cellPadding=3D0>
  <TBODY>
  <TR>
    <TD><TT>&nbsp;&nbsp;&nbsp;&nbsp;&nbsp;&nbsp;</TT></TD>
    <TD align=3Dright><TT><B>Observed&nbsp;&nbsp;</B></TT></TD>
    <TD noWrap align=3Dright><TT><B>Mr(expt)&nbsp;&nbsp;</B></TT></TD>
    <TD noWrap align=3Dright><TT><B>Mr(calc)&nbsp;&nbsp;</B></TT></TD>
    <TD align=3Dright><TT><B>&nbsp;ppm&nbsp;&nbsp;</B></TT></TD>
    <TD align=3Dright><TT><B>Start&nbsp;</B></TT></TD>
    <TD align=3Dright><TT><B>&nbsp;</B></TT></TD>
    <TD align=3Dright><TT><B>End&nbsp;</B></TT></TD>
    <TD align=3Dright><TT><B>Miss&nbsp;</B></TT></TD>
    <TD align=3Dright><TT><B>Ions&nbsp;</B></TT></TD>
    <TD><TT><B>&nbsp;Peptide</B></TT></TD></TR>
  <TR>
    <TD align=3Dright>&nbsp;</TD>
    <TD align=3Dright><TT>2086.0222&nbsp;&nbsp;</TT></TD>
    <TD align=3Dright><TT>2085.0149&nbsp;&nbsp;</TT></TD>
    <TD align=3Dright><TT>2085.0565&nbsp;&nbsp;</TT></TD>
    <TD noWrap align=3Dright><TT>-19.93&nbsp;</TT></TD>
    <TD align=3Dright><TT>26&nbsp;</TT></TD>
    <TD noWrap align=3Dright><TT>-&nbsp;</TT></TD>
    <TD align=3Dright><TT>43&nbsp;</TT></TD>
    <TD align=3Dright><TT>0&nbsp;&nbsp;</TT></TD>
    <TD noWrap align=3Dright><TT>---&nbsp;&nbsp;</TT></TD>
    <TD noWrap><TT>&nbsp;R.ELFMTNHVLIINQDGTPK.Q + Oxidation =
(M)</TT></TD></TR>
  <TR>
    <TD align=3Dright>&nbsp;</TD>
    <TD align=3Dright><TT>2086.0222&nbsp;&nbsp;</TT></TD>
    <TD align=3Dright><TT>2085.0149&nbsp;&nbsp;</TT></TD>
    <TD align=3Dright><TT>2085.0565&nbsp;&nbsp;</TT></TD>
    <TD noWrap align=3Dright><TT>-19.93&nbsp;</TT></TD>
    <TD align=3Dright><TT>26&nbsp;</TT></TD>
    <TD noWrap align=3Dright><TT>-&nbsp;</TT></TD>
    <TD align=3Dright><TT>43&nbsp;</TT></TD>
    <TD align=3Dright><TT>0&nbsp;&nbsp;</TT></TD>
    <TD noWrap align=3Dright><TT>---&nbsp;&nbsp;</TT></TD>
    <TD noWrap><TT>&nbsp;R.ELFMTNHVLIINQDGTPK.Q + Oxidation =
(M)</TT></TD></TR>
  <TR>
    <TD align=3Dright>&nbsp;</TD>
    <TD align=3Dright><TT>2215.0532&nbsp;&nbsp;</TT></TD>
    <TD align=3Dright><TT>2214.0459&nbsp;&nbsp;</TT></TD>
    <TD align=3Dright><TT>2214.1229&nbsp;&nbsp;</TT></TD>
    <TD noWrap align=3Dright><TT>-34.76&nbsp;</TT></TD>
    <TD align=3Dright><TT>2&nbsp;</TT></TD>
    <TD noWrap align=3Dright><TT>-&nbsp;</TT></TD>
    <TD align=3Dright><TT>23&nbsp;</TT></TD>
    <TD align=3Dright><TT>0&nbsp;&nbsp;</TT></TD>
    <TD noWrap align=3Dright><TT>---&nbsp;&nbsp;</TT></TD>
    <TD noWrap><TT>&nbsp;M.HHGVPSPVHLPRPAGGPNSACK.S</TT></TD></TR>
  <TR>
    <TD align=3Dright>&nbsp;</TD>
    <TD align=3Dright><TT>2346.0322&nbsp;&nbsp;</TT></TD>
    <TD align=3Dright><TT>2345.0249&nbsp;&nbsp;</TT></TD>
    <TD align=3Dright><TT>2345.1634&nbsp;&nbsp;</TT></TD>
    <TD noWrap align=3Dright><TT>-59.03&nbsp;</TT></TD>
    <TD align=3Dright><TT>1&nbsp;</TT></TD>
    <TD noWrap align=3Dright><TT>-&nbsp;</TT></TD>
    <TD align=3Dright><TT>23&nbsp;</TT></TD>
    <TD align=3Dright><TT>0&nbsp;&nbsp;</TT></TD>
    <TD noWrap align=3Dright><TT>---&nbsp;&nbsp;</TT></TD>
    <TD =
noWrap><TT>&nbsp;-.MHHGVPSPVHLPRPAGGPNSACK.S</TT></TD></TR></TBODY></TABL=
E>
<TABLE border=3D0 cellSpacing=3D0>
  <TBODY>
  <TR>
    <TD><TT>&nbsp;&nbsp;&nbsp;&nbsp;&nbsp;&nbsp;</TT></TD>
    <TD><TT><B>No match to: </B>774.4197, 809.3709, 842.4479, 861.0043,=20
      870.4908, 977.4440, 1134.4346, 1197.5872, 1213.5635, 1346.6420, =
1395.5740,=20
      1544.6113, 1544.6113, 1571.6830, 1597.6892, 1597.6892, 1619.6837,=20
      1629.6764, 1635.6576, 1641.6594, 1990.8064, 1990.8064, 2012.8108,=20
      2064.0046, 2064.0046, 2112.9666, 2112.9666, 2114.4797, 2134.9272,=20
      2193.0630, 2193.0630, 2231.0852, 2349.1826, 2349.1826, 2660.1331,=20
      2660.1331, 2760.3357, 2760.3357, 2776.3240, 2782.3171, 2807.2214,=20
      3225.6450, 3349.5332</TT></TD></TR></TBODY></TABLE><BR>
<TABLE border=3D0 cellSpacing=3D0>
  <TBODY>
  <TR>
    <TD><TT><B><A name=3DHit11>11.</A>&nbsp;&nbsp;&nbsp;</B></TT></TD>
    <TD noWrap><TT><A=20
      =
href=3D"http://zxw-pc/mascot/cgi/protein_view.pl?file=3D../data/20121225/=
F002422.dat&amp;hit=3D11"=20
      =
target=3D_blank>gi|108709970</A>&nbsp;&nbsp;&nbsp;&nbsp;<B>Mass:</B>&nbsp=
;34428&nbsp;&nbsp;&nbsp;&nbsp;<B>Score:</B>&nbsp;42&nbsp;&nbsp;&nbsp;&nbs=
p;&nbsp;<B>Expect:</B>&nbsp;1.3e+002&nbsp;&nbsp;<B>Matches:</B>&nbsp;7</T=
T></TD></TR>
  <TR>
    <TD>&nbsp;</TD>
    <TD noWrap><TT>hypothetical protein LOC_Os03g43350 [Oryza sativa =
Japonica=20
      Group]</TT></TD></TR></TBODY></TABLE>
<TABLE border=3D0 cellSpacing=3D0 cellPadding=3D0>
  <TBODY>
  <TR>
    <TD><TT>&nbsp;&nbsp;&nbsp;&nbsp;&nbsp;&nbsp;</TT></TD>
    <TD align=3Dright><TT><B>Observed&nbsp;&nbsp;</B></TT></TD>
    <TD noWrap align=3Dright><TT><B>Mr(expt)&nbsp;&nbsp;</B></TT></TD>
    <TD noWrap align=3Dright><TT><B>Mr(calc)&nbsp;&nbsp;</B></TT></TD>
    <TD align=3Dright><TT><B>&nbsp;ppm&nbsp;&nbsp;</B></TT></TD>
    <TD align=3Dright><TT><B>Start&nbsp;</B></TT></TD>
    <TD align=3Dright><TT><B>&nbsp;</B></TT></TD>
    <TD align=3Dright><TT><B>End&nbsp;</B></TT></TD>
    <TD align=3Dright><TT><B>Miss&nbsp;</B></TT></TD>
    <TD align=3Dright><TT><B>Ions&nbsp;</B></TT></TD>
    <TD><TT><B>&nbsp;Peptide</B></TT></TD></TR>
  <TR>
    <TD align=3Dright>&nbsp;</TD>
    <TD align=3Dright><TT>842.4479&nbsp;&nbsp;</TT></TD>
    <TD align=3Dright><TT>841.4406&nbsp;&nbsp;</TT></TD>
    <TD align=3Dright><TT>841.3640&nbsp;&nbsp;</TT></TD>
    <TD noWrap align=3Dright><TT>91.1&nbsp;</TT></TD>
    <TD align=3Dright><TT>1&nbsp;</TT></TD>
    <TD noWrap align=3Dright><TT>-&nbsp;</TT></TD>
    <TD align=3Dright><TT>7&nbsp;</TT></TD>
    <TD align=3Dright><TT>0&nbsp;&nbsp;</TT></TD>
    <TD noWrap align=3Dright><TT>---&nbsp;&nbsp;</TT></TD>
    <TD noWrap><TT>&nbsp;-.MAQYEGK.H + Oxidation (M)</TT></TD></TR>
  <TR>
    <TD align=3Dright>&nbsp;</TD>
    <TD align=3Dright><TT>977.4440&nbsp;&nbsp;</TT></TD>
    <TD align=3Dright><TT>976.4367&nbsp;&nbsp;</TT></TD>
    <TD align=3Dright><TT>976.5164&nbsp;&nbsp;</TT></TD>
    <TD noWrap align=3Dright><TT>-81.67&nbsp;</TT></TD>
    <TD align=3Dright><TT>123&nbsp;</TT></TD>
    <TD noWrap align=3Dright><TT>-&nbsp;</TT></TD>
    <TD align=3Dright><TT>131&nbsp;</TT></TD>
    <TD align=3Dright><TT>0&nbsp;&nbsp;</TT></TD>
    <TD noWrap align=3Dright><TT>---&nbsp;&nbsp;</TT></TD>
    <TD noWrap><TT>&nbsp;R.TGCVVFVPR.H</TT></TD></TR>
  <TR>
    <TD align=3Dright>&nbsp;</TD>
    <TD align=3Dright><TT>1213.5635&nbsp;&nbsp;</TT></TD>
    <TD align=3Dright><TT>1212.5562&nbsp;&nbsp;</TT></TD>
    <TD align=3Dright><TT>1212.5999&nbsp;&nbsp;</TT></TD>
    <TD noWrap align=3Dright><TT>-36.06&nbsp;</TT></TD>
    <TD align=3Dright><TT>2&nbsp;</TT></TD>
    <TD noWrap align=3Dright><TT>-&nbsp;</TT></TD>
    <TD align=3Dright><TT>12&nbsp;</TT></TD>
    <TD align=3Dright><TT>1&nbsp;&nbsp;</TT></TD>
    <TD noWrap align=3Dright><TT>---&nbsp;&nbsp;</TT></TD>
    <TD noWrap><TT>&nbsp;M.AQYEGKHGPAR.Y</TT></TD></TR>
  <TR>
    <TD align=3Dright>&nbsp;</TD>
    <TD align=3Dright><TT>1346.6420&nbsp;&nbsp;</TT></TD>
    <TD align=3Dright><TT>1345.6347&nbsp;&nbsp;</TT></TD>
    <TD align=3Dright><TT>1345.6734&nbsp;&nbsp;</TT></TD>
    <TD noWrap align=3Dright><TT>-28.71&nbsp;</TT></TD>
    <TD align=3Dright><TT>97&nbsp;</TT></TD>
    <TD noWrap align=3Dright><TT>-&nbsp;</TT></TD>
    <TD align=3Dright><TT>107&nbsp;</TT></TD>
    <TD align=3Dright><TT>1&nbsp;&nbsp;</TT></TD>
    <TD noWrap align=3Dright><TT>---&nbsp;&nbsp;</TT></TD>
    <TD noWrap><TT>&nbsp;K.ILAMPPMEEKR.D + 2 Oxidation =
(M)</TT></TD></TR>
  <TR>
    <TD align=3Dright>&nbsp;</TD>
    <TD align=3Dright><TT>1619.6837&nbsp;&nbsp;</TT></TD>
    <TD align=3Dright><TT>1618.6764&nbsp;&nbsp;</TT></TD>
    <TD align=3Dright><TT>1618.7046&nbsp;&nbsp;</TT></TD>
    <TD noWrap align=3Dright><TT>-17.41&nbsp;</TT></TD>
    <TD align=3Dright><TT>108&nbsp;</TT></TD>
    <TD noWrap align=3Dright><TT>-&nbsp;</TT></TD>
    <TD align=3Dright><TT>122&nbsp;</TT></TD>
    <TD align=3Dright><TT>0&nbsp;&nbsp;</TT></TD>
    <TD noWrap align=3Dright><TT>---&nbsp;&nbsp;</TT></TD>
    <TD noWrap><TT>&nbsp;R.DTDHLDVGGACFDVR.T</TT></TD></TR>
  <TR>
    <TD align=3Dright>&nbsp;</TD>
    <TD align=3Dright><TT>2064.0046&nbsp;&nbsp;</TT></TD>
    <TD align=3Dright><TT>2062.9973&nbsp;&nbsp;</TT></TD>
    <TD align=3Dright><TT>2062.9836&nbsp;&nbsp;</TT></TD>
    <TD noWrap align=3Dright><TT>6.65&nbsp;</TT></TD>
    <TD align=3Dright><TT>237&nbsp;</TT></TD>
    <TD noWrap align=3Dright><TT>-&nbsp;</TT></TD>
    <TD align=3Dright><TT>254&nbsp;</TT></TD>
    <TD align=3Dright><TT>1&nbsp;&nbsp;</TT></TD>
    <TD noWrap align=3Dright><TT>---&nbsp;&nbsp;</TT></TD>
    <TD noWrap><TT>&nbsp;K.CLGNWGLPFHGRGYFDPK.L</TT></TD></TR>
  <TR>
    <TD align=3Dright>&nbsp;</TD>
    <TD align=3Dright><TT>2064.0046&nbsp;&nbsp;</TT></TD>
    <TD align=3Dright><TT>2062.9973&nbsp;&nbsp;</TT></TD>
    <TD align=3Dright><TT>2062.9836&nbsp;&nbsp;</TT></TD>
    <TD noWrap align=3Dright><TT>6.65&nbsp;</TT></TD>
    <TD align=3Dright><TT>237&nbsp;</TT></TD>
    <TD noWrap align=3Dright><TT>-&nbsp;</TT></TD>
    <TD align=3Dright><TT>254&nbsp;</TT></TD>
    <TD align=3Dright><TT>1&nbsp;&nbsp;</TT></TD>
    <TD noWrap align=3Dright><TT>---&nbsp;&nbsp;</TT></TD>
    <TD =
noWrap><TT>&nbsp;K.CLGNWGLPFHGRGYFDPK.L</TT></TD></TR></TBODY></TABLE>
<TABLE border=3D0 cellSpacing=3D0>
  <TBODY>
  <TR>
    <TD><TT>&nbsp;&nbsp;&nbsp;&nbsp;&nbsp;&nbsp;</TT></TD>
    <TD><TT><B>No match to: </B>774.4197, 809.3709, 861.0043, 870.4908,=20
      1134.4346, 1197.5872, 1395.5740, 1544.6113, 1544.6113, 1571.6830,=20
      1597.6892, 1597.6892, 1629.6764, 1635.6576, 1641.6594, 1990.8064,=20
      1990.8064, 2012.8108, 2086.0222, 2086.0222, 2112.9666, 2112.9666,=20
      2114.4797, 2134.9272, 2193.0630, 2193.0630, 2215.0532, 2231.0852,=20
      2346.0322, 2349.1826, 2349.1826, 2660.1331, 2660.1331, 2760.3357,=20
      2760.3357, 2776.3240, 2782.3171, 2807.2214, 3225.6450,=20
  3349.5332</TT></TD></TR></TBODY></TABLE><BR>
<TABLE border=3D0 cellSpacing=3D0>
  <TBODY>
  <TR>
    <TD><TT><B><A name=3DHit12>12.</A>&nbsp;&nbsp;&nbsp;</B></TT></TD>
    <TD noWrap><TT><A=20
      =
href=3D"http://zxw-pc/mascot/cgi/protein_view.pl?file=3D../data/20121225/=
F002422.dat&amp;hit=3D12"=20
      =
target=3D_blank>gi|53370665</A>&nbsp;&nbsp;&nbsp;&nbsp;<B>Mass:</B>&nbsp;=
34428&nbsp;&nbsp;&nbsp;&nbsp;<B>Score:</B>&nbsp;42&nbsp;&nbsp;&nbsp;&nbsp=
;&nbsp;<B>Expect:</B>&nbsp;1.3e+002&nbsp;&nbsp;<B>Matches:</B>&nbsp;7</TT=
></TD></TR>
  <TR>
    <TD>&nbsp;</TD>
    <TD noWrap><TT>hypothetical protein LOC_Os03g43350 [Oryza sativa =
Japonica=20
      Group]</TT></TD></TR></TBODY></TABLE>
<TABLE border=3D0 cellSpacing=3D0 cellPadding=3D0>
  <TBODY>
  <TR>
    <TD><TT>&nbsp;&nbsp;&nbsp;&nbsp;&nbsp;&nbsp;</TT></TD>
    <TD align=3Dright><TT><B>Observed&nbsp;&nbsp;</B></TT></TD>
    <TD noWrap align=3Dright><TT><B>Mr(expt)&nbsp;&nbsp;</B></TT></TD>
    <TD noWrap align=3Dright><TT><B>Mr(calc)&nbsp;&nbsp;</B></TT></TD>
    <TD align=3Dright><TT><B>&nbsp;ppm&nbsp;&nbsp;</B></TT></TD>
    <TD align=3Dright><TT><B>Start&nbsp;</B></TT></TD>
    <TD align=3Dright><TT><B>&nbsp;</B></TT></TD>
    <TD align=3Dright><TT><B>End&nbsp;</B></TT></TD>
    <TD align=3Dright><TT><B>Miss&nbsp;</B></TT></TD>
    <TD align=3Dright><TT><B>Ions&nbsp;</B></TT></TD>
    <TD><TT><B>&nbsp;Peptide</B></TT></TD></TR>
  <TR>
    <TD align=3Dright>&nbsp;</TD>
    <TD align=3Dright><TT>842.4479&nbsp;&nbsp;</TT></TD>
    <TD align=3Dright><TT>841.4406&nbsp;&nbsp;</TT></TD>
    <TD align=3Dright><TT>841.3640&nbsp;&nbsp;</TT></TD>
    <TD noWrap align=3Dright><TT>91.1&nbsp;</TT></TD>
    <TD align=3Dright><TT>1&nbsp;</TT></TD>
    <TD noWrap align=3Dright><TT>-&nbsp;</TT></TD>
    <TD align=3Dright><TT>7&nbsp;</TT></TD>
    <TD align=3Dright><TT>0&nbsp;&nbsp;</TT></TD>
    <TD noWrap align=3Dright><TT>---&nbsp;&nbsp;</TT></TD>
    <TD noWrap><TT>&nbsp;-.MAQYEGK.H + Oxidation (M)</TT></TD></TR>
  <TR>
    <TD align=3Dright>&nbsp;</TD>
    <TD align=3Dright><TT>977.4440&nbsp;&nbsp;</TT></TD>
    <TD align=3Dright><TT>976.4367&nbsp;&nbsp;</TT></TD>
    <TD align=3Dright><TT>976.5164&nbsp;&nbsp;</TT></TD>
    <TD noWrap align=3Dright><TT>-81.67&nbsp;</TT></TD>
    <TD align=3Dright><TT>123&nbsp;</TT></TD>
    <TD noWrap align=3Dright><TT>-&nbsp;</TT></TD>
    <TD align=3Dright><TT>131&nbsp;</TT></TD>
    <TD align=3Dright><TT>0&nbsp;&nbsp;</TT></TD>
    <TD noWrap align=3Dright><TT>---&nbsp;&nbsp;</TT></TD>
    <TD noWrap><TT>&nbsp;R.TGCVVFVPR.H</TT></TD></TR>
  <TR>
    <TD align=3Dright>&nbsp;</TD>
    <TD align=3Dright><TT>1213.5635&nbsp;&nbsp;</TT></TD>
    <TD align=3Dright><TT>1212.5562&nbsp;&nbsp;</TT></TD>
    <TD align=3Dright><TT>1212.5999&nbsp;&nbsp;</TT></TD>
    <TD noWrap align=3Dright><TT>-36.06&nbsp;</TT></TD>
    <TD align=3Dright><TT>2&nbsp;</TT></TD>
    <TD noWrap align=3Dright><TT>-&nbsp;</TT></TD>
    <TD align=3Dright><TT>12&nbsp;</TT></TD>
    <TD align=3Dright><TT>1&nbsp;&nbsp;</TT></TD>
    <TD noWrap align=3Dright><TT>---&nbsp;&nbsp;</TT></TD>
    <TD noWrap><TT>&nbsp;M.AQYEGKHGPAR.Y</TT></TD></TR>
  <TR>
    <TD align=3Dright>&nbsp;</TD>
    <TD align=3Dright><TT>1346.6420&nbsp;&nbsp;</TT></TD>
    <TD align=3Dright><TT>1345.6347&nbsp;&nbsp;</TT></TD>
    <TD align=3Dright><TT>1345.6734&nbsp;&nbsp;</TT></TD>
    <TD noWrap align=3Dright><TT>-28.71&nbsp;</TT></TD>
    <TD align=3Dright><TT>97&nbsp;</TT></TD>
    <TD noWrap align=3Dright><TT>-&nbsp;</TT></TD>
    <TD align=3Dright><TT>107&nbsp;</TT></TD>
    <TD align=3Dright><TT>1&nbsp;&nbsp;</TT></TD>
    <TD noWrap align=3Dright><TT>---&nbsp;&nbsp;</TT></TD>
    <TD noWrap><TT>&nbsp;K.ILAMPPMEEKR.D + 2 Oxidation =
(M)</TT></TD></TR>
  <TR>
    <TD align=3Dright>&nbsp;</TD>
    <TD align=3Dright><TT>1619.6837&nbsp;&nbsp;</TT></TD>
    <TD align=3Dright><TT>1618.6764&nbsp;&nbsp;</TT></TD>
    <TD align=3Dright><TT>1618.7046&nbsp;&nbsp;</TT></TD>
    <TD noWrap align=3Dright><TT>-17.41&nbsp;</TT></TD>
    <TD align=3Dright><TT>108&nbsp;</TT></TD>
    <TD noWrap align=3Dright><TT>-&nbsp;</TT></TD>
    <TD align=3Dright><TT>122&nbsp;</TT></TD>
    <TD align=3Dright><TT>0&nbsp;&nbsp;</TT></TD>
    <TD noWrap align=3Dright><TT>---&nbsp;&nbsp;</TT></TD>
    <TD noWrap><TT>&nbsp;R.DTDHLDVGGACFDVR.T</TT></TD></TR>
  <TR>
    <TD align=3Dright>&nbsp;</TD>
    <TD align=3Dright><TT>2064.0046&nbsp;&nbsp;</TT></TD>
    <TD align=3Dright><TT>2062.9973&nbsp;&nbsp;</TT></TD>
    <TD align=3Dright><TT>2062.9836&nbsp;&nbsp;</TT></TD>
    <TD noWrap align=3Dright><TT>6.65&nbsp;</TT></TD>
    <TD align=3Dright><TT>237&nbsp;</TT></TD>
    <TD noWrap align=3Dright><TT>-&nbsp;</TT></TD>
    <TD align=3Dright><TT>254&nbsp;</TT></TD>
    <TD align=3Dright><TT>1&nbsp;&nbsp;</TT></TD>
    <TD noWrap align=3Dright><TT>---&nbsp;&nbsp;</TT></TD>
    <TD noWrap><TT>&nbsp;K.CLGNWGLPFHGRGYFDPK.L</TT></TD></TR>
  <TR>
    <TD align=3Dright>&nbsp;</TD>
    <TD align=3Dright><TT>2064.0046&nbsp;&nbsp;</TT></TD>
    <TD align=3Dright><TT>2062.9973&nbsp;&nbsp;</TT></TD>
    <TD align=3Dright><TT>2062.9836&nbsp;&nbsp;</TT></TD>
    <TD noWrap align=3Dright><TT>6.65&nbsp;</TT></TD>
    <TD align=3Dright><TT>237&nbsp;</TT></TD>
    <TD noWrap align=3Dright><TT>-&nbsp;</TT></TD>
    <TD align=3Dright><TT>254&nbsp;</TT></TD>
    <TD align=3Dright><TT>1&nbsp;&nbsp;</TT></TD>
    <TD noWrap align=3Dright><TT>---&nbsp;&nbsp;</TT></TD>
    <TD =
noWrap><TT>&nbsp;K.CLGNWGLPFHGRGYFDPK.L</TT></TD></TR></TBODY></TABLE>
<TABLE border=3D0 cellSpacing=3D0>
  <TBODY>
  <TR>
    <TD><TT>&nbsp;&nbsp;&nbsp;&nbsp;&nbsp;&nbsp;</TT></TD>
    <TD><TT><B>No match to: </B>774.4197, 809.3709, 861.0043, 870.4908,=20
      1134.4346, 1197.5872, 1395.5740, 1544.6113, 1544.6113, 1571.6830,=20
      1597.6892, 1597.6892, 1629.6764, 1635.6576, 1641.6594, 1990.8064,=20
      1990.8064, 2012.8108, 2086.0222, 2086.0222, 2112.9666, 2112.9666,=20
      2114.4797, 2134.9272, 2193.0630, 2193.0630, 2215.0532, 2231.0852,=20
      2346.0322, 2349.1826, 2349.1826, 2660.1331, 2660.1331, 2760.3357,=20
      2760.3357, 2776.3240, 2782.3171, 2807.2214, 3225.6450,=20
  3349.5332</TT></TD></TR></TBODY></TABLE><BR>
<TABLE border=3D0 cellSpacing=3D0>
  <TBODY>
  <TR>
    <TD><TT><B><A name=3DHit13>13.</A>&nbsp;&nbsp;&nbsp;</B></TT></TD>
    <TD noWrap><TT><A=20
      =
href=3D"http://zxw-pc/mascot/cgi/protein_view.pl?file=3D../data/20121225/=
F002422.dat&amp;hit=3D13"=20
      =
target=3D_blank>gi|242085696</A>&nbsp;&nbsp;&nbsp;&nbsp;<B>Mass:</B>&nbsp=
;32138&nbsp;&nbsp;&nbsp;&nbsp;<B>Score:</B>&nbsp;41&nbsp;&nbsp;&nbsp;&nbs=
p;&nbsp;<B>Expect:</B>&nbsp;1.4e+002&nbsp;&nbsp;<B>Matches:</B>&nbsp;8</T=
T></TD></TR>
  <TR>
    <TD>&nbsp;</TD>
    <TD noWrap><TT>hypothetical protein SORBIDRAFT_08g016800 [Sorghum=20
      bicolor]</TT></TD></TR></TBODY></TABLE>
<TABLE border=3D0 cellSpacing=3D0 cellPadding=3D0>
  <TBODY>
  <TR>
    <TD><TT>&nbsp;&nbsp;&nbsp;&nbsp;&nbsp;&nbsp;</TT></TD>
    <TD align=3Dright><TT><B>Observed&nbsp;&nbsp;</B></TT></TD>
    <TD noWrap align=3Dright><TT><B>Mr(expt)&nbsp;&nbsp;</B></TT></TD>
    <TD noWrap align=3Dright><TT><B>Mr(calc)&nbsp;&nbsp;</B></TT></TD>
    <TD align=3Dright><TT><B>&nbsp;ppm&nbsp;&nbsp;</B></TT></TD>
    <TD align=3Dright><TT><B>Start&nbsp;</B></TT></TD>
    <TD align=3Dright><TT><B>&nbsp;</B></TT></TD>
    <TD align=3Dright><TT><B>End&nbsp;</B></TT></TD>
    <TD align=3Dright><TT><B>Miss&nbsp;</B></TT></TD>
    <TD align=3Dright><TT><B>Ions&nbsp;</B></TT></TD>
    <TD><TT><B>&nbsp;Peptide</B></TT></TD></TR>
  <TR>
    <TD align=3Dright>&nbsp;</TD>
    <TD align=3Dright><TT>842.4479&nbsp;&nbsp;</TT></TD>
    <TD align=3Dright><TT>841.4406&nbsp;&nbsp;</TT></TD>
    <TD align=3Dright><TT>841.4294&nbsp;&nbsp;</TT></TD>
    <TD noWrap align=3Dright><TT>13.4&nbsp;</TT></TD>
    <TD align=3Dright><TT>78&nbsp;</TT></TD>
    <TD noWrap align=3Dright><TT>-&nbsp;</TT></TD>
    <TD align=3Dright><TT>85&nbsp;</TT></TD>
    <TD align=3Dright><TT>0&nbsp;&nbsp;</TT></TD>
    <TD noWrap align=3Dright><TT>---&nbsp;&nbsp;</TT></TD>
    <TD noWrap><TT>&nbsp;K.AAELSSHK.R</TT></TD></TR>
  <TR>
    <TD align=3Dright>&nbsp;</TD>
    <TD align=3Dright><TT>2012.8108&nbsp;&nbsp;</TT></TD>
    <TD align=3Dright><TT>2011.8035&nbsp;&nbsp;</TT></TD>
    <TD align=3Dright><TT>2011.8865&nbsp;&nbsp;</TT></TD>
    <TD noWrap align=3Dright><TT>-41.25&nbsp;</TT></TD>
    <TD align=3Dright><TT>1&nbsp;</TT></TD>
    <TD noWrap align=3Dright><TT>-&nbsp;</TT></TD>
    <TD align=3Dright><TT>20&nbsp;</TT></TD>
    <TD align=3Dright><TT>1&nbsp;&nbsp;</TT></TD>
    <TD noWrap align=3Dright><TT>---&nbsp;&nbsp;</TT></TD>
    <TD noWrap><TT>&nbsp;-.MGGNGSKSSSATSDQVDNVR.D + Oxidation =
(M)</TT></TD></TR>
  <TR>
    <TD align=3Dright>&nbsp;</TD>
    <TD align=3Dright><TT>2086.0222&nbsp;&nbsp;</TT></TD>
    <TD align=3Dright><TT>2085.0149&nbsp;&nbsp;</TT></TD>
    <TD align=3Dright><TT>2085.0088&nbsp;&nbsp;</TT></TD>
    <TD noWrap align=3Dright><TT>2.93&nbsp;</TT></TD>
    <TD align=3Dright><TT>154&nbsp;</TT></TD>
    <TD noWrap align=3Dright><TT>-&nbsp;</TT></TD>
    <TD align=3Dright><TT>172&nbsp;</TT></TD>
    <TD align=3Dright><TT>1&nbsp;&nbsp;</TT></TD>
    <TD noWrap align=3Dright><TT>---&nbsp;&nbsp;</TT></TD>
    <TD noWrap><TT>&nbsp;R.KAALVFMDAADAYQEVAEK.E + Oxidation =
(M)</TT></TD></TR>
  <TR>
    <TD align=3Dright>&nbsp;</TD>
    <TD align=3Dright><TT>2086.0222&nbsp;&nbsp;</TT></TD>
    <TD align=3Dright><TT>2085.0149&nbsp;&nbsp;</TT></TD>
    <TD align=3Dright><TT>2085.0088&nbsp;&nbsp;</TT></TD>
    <TD noWrap align=3Dright><TT>2.93&nbsp;</TT></TD>
    <TD align=3Dright><TT>122&nbsp;</TT></TD>
    <TD noWrap align=3Dright><TT>-&nbsp;</TT></TD>
    <TD align=3Dright><TT>140&nbsp;</TT></TD>
    <TD align=3Dright><TT>1&nbsp;&nbsp;</TT></TD>
    <TD noWrap align=3Dright><TT>---&nbsp;&nbsp;</TT></TD>
    <TD noWrap><TT>&nbsp;R.KAALVFMDAADAYQEVAEK.K + Oxidation =
(M)</TT></TD></TR>
  <TR>
    <TD align=3Dright>&nbsp;</TD>
    <TD align=3Dright><TT>2112.9666&nbsp;&nbsp;</TT></TD>
    <TD align=3Dright><TT>2111.9593&nbsp;&nbsp;</TT></TD>
    <TD align=3Dright><TT>2112.0343&nbsp;&nbsp;</TT></TD>
    <TD noWrap align=3Dright><TT>-35.51&nbsp;</TT></TD>
    <TD align=3Dright><TT>59&nbsp;</TT></TD>
    <TD noWrap align=3Dright><TT>-&nbsp;</TT></TD>
    <TD align=3Dright><TT>77&nbsp;</TT></TD>
    <TD align=3Dright><TT>1&nbsp;&nbsp;</TT></TD>
    <TD noWrap align=3Dright><TT>---&nbsp;&nbsp;</TT></TD>
    <TD noWrap><TT>&nbsp;R.MVSGQASAQGMLVRELEYK.A + Oxidation =
(M)</TT></TD></TR>
  <TR>
    <TD align=3Dright>&nbsp;</TD>
    <TD align=3Dright><TT>2112.9666&nbsp;&nbsp;</TT></TD>
    <TD align=3Dright><TT>2111.9593&nbsp;&nbsp;</TT></TD>
    <TD align=3Dright><TT>2112.0343&nbsp;&nbsp;</TT></TD>
    <TD noWrap align=3Dright><TT>-35.51&nbsp;</TT></TD>
    <TD align=3Dright><TT>59&nbsp;</TT></TD>
    <TD noWrap align=3Dright><TT>-&nbsp;</TT></TD>
    <TD align=3Dright><TT>77&nbsp;</TT></TD>
    <TD align=3Dright><TT>1&nbsp;&nbsp;</TT></TD>
    <TD noWrap align=3Dright><TT>---&nbsp;&nbsp;</TT></TD>
    <TD noWrap><TT>&nbsp;R.MVSGQASAQGMLVRELEYK.A + Oxidation =
(M)</TT></TD></TR>
  <TR>
    <TD align=3Dright>&nbsp;</TD>
    <TD align=3Dright><TT>2349.1826&nbsp;&nbsp;</TT></TD>
    <TD align=3Dright><TT>2348.1753&nbsp;&nbsp;</TT></TD>
    <TD align=3Dright><TT>2348.0664&nbsp;&nbsp;</TT></TD>
    <TD noWrap align=3Dright><TT>46.4&nbsp;</TT></TD>
    <TD align=3Dright><TT>187&nbsp;</TT></TD>
    <TD noWrap align=3Dright><TT>-&nbsp;</TT></TD>
    <TD align=3Dright><TT>207&nbsp;</TT></TD>
    <TD align=3Dright><TT>1&nbsp;&nbsp;</TT></TD>
    <TD noWrap align=3Dright><TT>---&nbsp;&nbsp;</TT></TD>
    <TD noWrap><TT>&nbsp;K.AAMVFMDAADAYQEASEKQIK.E + 2 Oxidation=20
(M)</TT></TD></TR>
  <TR>
    <TD align=3Dright>&nbsp;</TD>
    <TD align=3Dright><TT>2349.1826&nbsp;&nbsp;</TT></TD>
    <TD align=3Dright><TT>2348.1753&nbsp;&nbsp;</TT></TD>
    <TD align=3Dright><TT>2348.0664&nbsp;&nbsp;</TT></TD>
    <TD noWrap align=3Dright><TT>46.4&nbsp;</TT></TD>
    <TD align=3Dright><TT>187&nbsp;</TT></TD>
    <TD noWrap align=3Dright><TT>-&nbsp;</TT></TD>
    <TD align=3Dright><TT>207&nbsp;</TT></TD>
    <TD align=3Dright><TT>1&nbsp;&nbsp;</TT></TD>
    <TD noWrap align=3Dright><TT>---&nbsp;&nbsp;</TT></TD>
    <TD noWrap><TT>&nbsp;K.AAMVFMDAADAYQEASEKQIK.E + 2 Oxidation=20
  (M)</TT></TD></TR></TBODY></TABLE>
<TABLE border=3D0 cellSpacing=3D0>
  <TBODY>
  <TR>
    <TD><TT>&nbsp;&nbsp;&nbsp;&nbsp;&nbsp;&nbsp;</TT></TD>
    <TD><TT><B>No match to: </B>774.4197, 809.3709, 861.0043, 870.4908,=20
      977.4440, 1134.4346, 1197.5872, 1213.5635, 1346.6420, 1395.5740,=20
      1544.6113, 1544.6113, 1571.6830, 1597.6892, 1597.6892, 1619.6837,=20
      1629.6764, 1635.6576, 1641.6594, 1990.8064, 1990.8064, 2064.0046,=20
      2064.0046, 2114.4797, 2134.9272, 2193.0630, 2193.0630, 2215.0532,=20
      2231.0852, 2346.0322, 2660.1331, 2660.1331, 2760.3357, 2760.3357,=20
      2776.3240, 2782.3171, 2807.2214, 3225.6450,=20
3349.5332</TT></TD></TR></TBODY></TABLE><BR>
<TABLE border=3D0 cellSpacing=3D0>
  <TBODY>
  <TR>
    <TD><TT><B><A name=3DHit14>14.</A>&nbsp;&nbsp;&nbsp;</B></TT></TD>
    <TD noWrap><TT><A=20
      =
href=3D"http://zxw-pc/mascot/cgi/protein_view.pl?file=3D../data/20121225/=
F002422.dat&amp;hit=3D14"=20
      =
target=3D_blank>gi|241943966</A>&nbsp;&nbsp;&nbsp;&nbsp;<B>Mass:</B>&nbsp=
;32138&nbsp;&nbsp;&nbsp;&nbsp;<B>Score:</B>&nbsp;41&nbsp;&nbsp;&nbsp;&nbs=
p;&nbsp;<B>Expect:</B>&nbsp;1.4e+002&nbsp;&nbsp;<B>Matches:</B>&nbsp;8</T=
T></TD></TR>
  <TR>
    <TD>&nbsp;</TD>
    <TD noWrap><TT>hypothetical protein SORBIDRAFT_08g016800 [Sorghum=20
      bicolor]</TT></TD></TR></TBODY></TABLE>
<TABLE border=3D0 cellSpacing=3D0 cellPadding=3D0>
  <TBODY>
  <TR>
    <TD><TT>&nbsp;&nbsp;&nbsp;&nbsp;&nbsp;&nbsp;</TT></TD>
    <TD align=3Dright><TT><B>Observed&nbsp;&nbsp;</B></TT></TD>
    <TD noWrap align=3Dright><TT><B>Mr(expt)&nbsp;&nbsp;</B></TT></TD>
    <TD noWrap align=3Dright><TT><B>Mr(calc)&nbsp;&nbsp;</B></TT></TD>
    <TD align=3Dright><TT><B>&nbsp;ppm&nbsp;&nbsp;</B></TT></TD>
    <TD align=3Dright><TT><B>Start&nbsp;</B></TT></TD>
    <TD align=3Dright><TT><B>&nbsp;</B></TT></TD>
    <TD align=3Dright><TT><B>End&nbsp;</B></TT></TD>
    <TD align=3Dright><TT><B>Miss&nbsp;</B></TT></TD>
    <TD align=3Dright><TT><B>Ions&nbsp;</B></TT></TD>
    <TD><TT><B>&nbsp;Peptide</B></TT></TD></TR>
  <TR>
    <TD align=3Dright>&nbsp;</TD>
    <TD align=3Dright><TT>842.4479&nbsp;&nbsp;</TT></TD>
    <TD align=3Dright><TT>841.4406&nbsp;&nbsp;</TT></TD>
    <TD align=3Dright><TT>841.4294&nbsp;&nbsp;</TT></TD>
    <TD noWrap align=3Dright><TT>13.4&nbsp;</TT></TD>
    <TD align=3Dright><TT>78&nbsp;</TT></TD>
    <TD noWrap align=3Dright><TT>-&nbsp;</TT></TD>
    <TD align=3Dright><TT>85&nbsp;</TT></TD>
    <TD align=3Dright><TT>0&nbsp;&nbsp;</TT></TD>
    <TD noWrap align=3Dright><TT>---&nbsp;&nbsp;</TT></TD>
    <TD noWrap><TT>&nbsp;K.AAELSSHK.R</TT></TD></TR>
  <TR>
    <TD align=3Dright>&nbsp;</TD>
    <TD align=3Dright><TT>2012.8108&nbsp;&nbsp;</TT></TD>
    <TD align=3Dright><TT>2011.8035&nbsp;&nbsp;</TT></TD>
    <TD align=3Dright><TT>2011.8865&nbsp;&nbsp;</TT></TD>
    <TD noWrap align=3Dright><TT>-41.25&nbsp;</TT></TD>
    <TD align=3Dright><TT>1&nbsp;</TT></TD>
    <TD noWrap align=3Dright><TT>-&nbsp;</TT></TD>
    <TD align=3Dright><TT>20&nbsp;</TT></TD>
    <TD align=3Dright><TT>1&nbsp;&nbsp;</TT></TD>
    <TD noWrap align=3Dright><TT>---&nbsp;&nbsp;</TT></TD>
    <TD noWrap><TT>&nbsp;-.MGGNGSKSSSATSDQVDNVR.D + Oxidation =
(M)</TT></TD></TR>
  <TR>
    <TD align=3Dright>&nbsp;</TD>
    <TD align=3Dright><TT>2086.0222&nbsp;&nbsp;</TT></TD>
    <TD align=3Dright><TT>2085.0149&nbsp;&nbsp;</TT></TD>
    <TD align=3Dright><TT>2085.0088&nbsp;&nbsp;</TT></TD>
    <TD noWrap align=3Dright><TT>2.93&nbsp;</TT></TD>
    <TD align=3Dright><TT>154&nbsp;</TT></TD>
    <TD noWrap align=3Dright><TT>-&nbsp;</TT></TD>
    <TD align=3Dright><TT>172&nbsp;</TT></TD>
    <TD align=3Dright><TT>1&nbsp;&nbsp;</TT></TD>
    <TD noWrap align=3Dright><TT>---&nbsp;&nbsp;</TT></TD>
    <TD noWrap><TT>&nbsp;R.KAALVFMDAADAYQEVAEK.E + Oxidation =
(M)</TT></TD></TR>
  <TR>
    <TD align=3Dright>&nbsp;</TD>
    <TD align=3Dright><TT>2086.0222&nbsp;&nbsp;</TT></TD>
    <TD align=3Dright><TT>2085.0149&nbsp;&nbsp;</TT></TD>
    <TD align=3Dright><TT>2085.0088&nbsp;&nbsp;</TT></TD>
    <TD noWrap align=3Dright><TT>2.93&nbsp;</TT></TD>
    <TD align=3Dright><TT>122&nbsp;</TT></TD>
    <TD noWrap align=3Dright><TT>-&nbsp;</TT></TD>
    <TD align=3Dright><TT>140&nbsp;</TT></TD>
    <TD align=3Dright><TT>1&nbsp;&nbsp;</TT></TD>
    <TD noWrap align=3Dright><TT>---&nbsp;&nbsp;</TT></TD>
    <TD noWrap><TT>&nbsp;R.KAALVFMDAADAYQEVAEK.K + Oxidation =
(M)</TT></TD></TR>
  <TR>
    <TD align=3Dright>&nbsp;</TD>
    <TD align=3Dright><TT>2112.9666&nbsp;&nbsp;</TT></TD>
    <TD align=3Dright><TT>2111.9593&nbsp;&nbsp;</TT></TD>
    <TD align=3Dright><TT>2112.0343&nbsp;&nbsp;</TT></TD>
    <TD noWrap align=3Dright><TT>-35.51&nbsp;</TT></TD>
    <TD align=3Dright><TT>59&nbsp;</TT></TD>
    <TD noWrap align=3Dright><TT>-&nbsp;</TT></TD>
    <TD align=3Dright><TT>77&nbsp;</TT></TD>
    <TD align=3Dright><TT>1&nbsp;&nbsp;</TT></TD>
    <TD noWrap align=3Dright><TT>---&nbsp;&nbsp;</TT></TD>
    <TD noWrap><TT>&nbsp;R.MVSGQASAQGMLVRELEYK.A + Oxidation =
(M)</TT></TD></TR>
  <TR>
    <TD align=3Dright>&nbsp;</TD>
    <TD align=3Dright><TT>2112.9666&nbsp;&nbsp;</TT></TD>
    <TD align=3Dright><TT>2111.9593&nbsp;&nbsp;</TT></TD>
    <TD align=3Dright><TT>2112.0343&nbsp;&nbsp;</TT></TD>
    <TD noWrap align=3Dright><TT>-35.51&nbsp;</TT></TD>
    <TD align=3Dright><TT>59&nbsp;</TT></TD>
    <TD noWrap align=3Dright><TT>-&nbsp;</TT></TD>
    <TD align=3Dright><TT>77&nbsp;</TT></TD>
    <TD align=3Dright><TT>1&nbsp;&nbsp;</TT></TD>
    <TD noWrap align=3Dright><TT>---&nbsp;&nbsp;</TT></TD>
    <TD noWrap><TT>&nbsp;R.MVSGQASAQGMLVRELEYK.A + Oxidation =
(M)</TT></TD></TR>
  <TR>
    <TD align=3Dright>&nbsp;</TD>
    <TD align=3Dright><TT>2349.1826&nbsp;&nbsp;</TT></TD>
    <TD align=3Dright><TT>2348.1753&nbsp;&nbsp;</TT></TD>
    <TD align=3Dright><TT>2348.0664&nbsp;&nbsp;</TT></TD>
    <TD noWrap align=3Dright><TT>46.4&nbsp;</TT></TD>
    <TD align=3Dright><TT>187&nbsp;</TT></TD>
    <TD noWrap align=3Dright><TT>-&nbsp;</TT></TD>
    <TD align=3Dright><TT>207&nbsp;</TT></TD>
    <TD align=3Dright><TT>1&nbsp;&nbsp;</TT></TD>
    <TD noWrap align=3Dright><TT>---&nbsp;&nbsp;</TT></TD>
    <TD noWrap><TT>&nbsp;K.AAMVFMDAADAYQEASEKQIK.E + 2 Oxidation=20
(M)</TT></TD></TR>
  <TR>
    <TD align=3Dright>&nbsp;</TD>
    <TD align=3Dright><TT>2349.1826&nbsp;&nbsp;</TT></TD>
    <TD align=3Dright><TT>2348.1753&nbsp;&nbsp;</TT></TD>
    <TD align=3Dright><TT>2348.0664&nbsp;&nbsp;</TT></TD>
    <TD noWrap align=3Dright><TT>46.4&nbsp;</TT></TD>
    <TD align=3Dright><TT>187&nbsp;</TT></TD>
    <TD noWrap align=3Dright><TT>-&nbsp;</TT></TD>
    <TD align=3Dright><TT>207&nbsp;</TT></TD>
    <TD align=3Dright><TT>1&nbsp;&nbsp;</TT></TD>
    <TD noWrap align=3Dright><TT>---&nbsp;&nbsp;</TT></TD>
    <TD noWrap><TT>&nbsp;K.AAMVFMDAADAYQEASEKQIK.E + 2 Oxidation=20
  (M)</TT></TD></TR></TBODY></TABLE>
<TABLE border=3D0 cellSpacing=3D0>
  <TBODY>
  <TR>
    <TD><TT>&nbsp;&nbsp;&nbsp;&nbsp;&nbsp;&nbsp;</TT></TD>
    <TD><TT><B>No match to: </B>774.4197, 809.3709, 861.0043, 870.4908,=20
      977.4440, 1134.4346, 1197.5872, 1213.5635, 1346.6420, 1395.5740,=20
      1544.6113, 1544.6113, 1571.6830, 1597.6892, 1597.6892, 1619.6837,=20
      1629.6764, 1635.6576, 1641.6594, 1990.8064, 1990.8064, 2064.0046,=20
      2064.0046, 2114.4797, 2134.9272, 2193.0630, 2193.0630, 2215.0532,=20
      2231.0852, 2346.0322, 2660.1331, 2660.1331, 2760.3357, 2760.3357,=20
      2776.3240, 2782.3171, 2807.2214, 3225.6450,=20
3349.5332</TT></TD></TR></TBODY></TABLE><BR>
<TABLE border=3D0 cellSpacing=3D0>
  <TBODY>
  <TR>
    <TD><TT><B><A name=3DHit15>15.</A>&nbsp;&nbsp;&nbsp;</B></TT></TD>
    <TD noWrap><TT><A=20
      =
href=3D"http://zxw-pc/mascot/cgi/protein_view.pl?file=3D../data/20121225/=
F002422.dat&amp;hit=3D15"=20
      =
target=3D_blank>gi|312282291</A>&nbsp;&nbsp;&nbsp;&nbsp;<B>Mass:</B>&nbsp=
;32892&nbsp;&nbsp;&nbsp;&nbsp;<B>Score:</B>&nbsp;41&nbsp;&nbsp;&nbsp;&nbs=
p;&nbsp;<B>Expect:</B>&nbsp;1.5e+002&nbsp;&nbsp;<B>Matches:</B>&nbsp;7</T=
T></TD></TR>
  <TR>
    <TD>&nbsp;</TD>
    <TD noWrap><TT>unnamed protein product [Thellungiella=20
  halophila]</TT></TD></TR></TBODY></TABLE>
<TABLE border=3D0 cellSpacing=3D0 cellPadding=3D0>
  <TBODY>
  <TR>
    <TD><TT>&nbsp;&nbsp;&nbsp;&nbsp;&nbsp;&nbsp;</TT></TD>
    <TD align=3Dright><TT><B>Observed&nbsp;&nbsp;</B></TT></TD>
    <TD noWrap align=3Dright><TT><B>Mr(expt)&nbsp;&nbsp;</B></TT></TD>
    <TD noWrap align=3Dright><TT><B>Mr(calc)&nbsp;&nbsp;</B></TT></TD>
    <TD align=3Dright><TT><B>&nbsp;ppm&nbsp;&nbsp;</B></TT></TD>
    <TD align=3Dright><TT><B>Start&nbsp;</B></TT></TD>
    <TD align=3Dright><TT><B>&nbsp;</B></TT></TD>
    <TD align=3Dright><TT><B>End&nbsp;</B></TT></TD>
    <TD align=3Dright><TT><B>Miss&nbsp;</B></TT></TD>
    <TD align=3Dright><TT><B>Ions&nbsp;</B></TT></TD>
    <TD><TT><B>&nbsp;Peptide</B></TT></TD></TR>
  <TR>
    <TD align=3Dright>&nbsp;</TD>
    <TD align=3Dright><TT>842.4479&nbsp;&nbsp;</TT></TD>
    <TD align=3Dright><TT>841.4406&nbsp;&nbsp;</TT></TD>
    <TD align=3Dright><TT>841.4698&nbsp;&nbsp;</TT></TD>
    <TD noWrap align=3Dright><TT>-34.66&nbsp;</TT></TD>
    <TD align=3Dright><TT>63&nbsp;</TT></TD>
    <TD noWrap align=3Dright><TT>-&nbsp;</TT></TD>
    <TD align=3Dright><TT>69&nbsp;</TT></TD>
    <TD align=3Dright><TT>1&nbsp;&nbsp;</TT></TD>
    <TD noWrap align=3Dright><TT>---&nbsp;&nbsp;</TT></TD>
    <TD noWrap><TT>&nbsp;R.SKYLFGK.V</TT></TD></TR>
  <TR>
    <TD align=3Dright>&nbsp;</TD>
    <TD align=3Dright><TT>2064.0046&nbsp;&nbsp;</TT></TD>
    <TD align=3Dright><TT>2062.9973&nbsp;&nbsp;</TT></TD>
    <TD align=3Dright><TT>2062.9201&nbsp;&nbsp;</TT></TD>
    <TD noWrap align=3Dright><TT>37.5&nbsp;</TT></TD>
    <TD align=3Dright><TT>33&nbsp;</TT></TD>
    <TD noWrap align=3Dright><TT>-&nbsp;</TT></TD>
    <TD align=3Dright><TT>50&nbsp;</TT></TD>
    <TD align=3Dright><TT>1&nbsp;&nbsp;</TT></TD>
    <TD noWrap align=3Dright><TT>---&nbsp;&nbsp;</TT></TD>
    <TD noWrap><TT>&nbsp;R.SSWAMDHCVNDGEVTRLK.L + Oxidation =
(M)</TT></TD></TR>
  <TR>
    <TD align=3Dright>&nbsp;</TD>
    <TD align=3Dright><TT>2064.0046&nbsp;&nbsp;</TT></TD>
    <TD align=3Dright><TT>2062.9973&nbsp;&nbsp;</TT></TD>
    <TD align=3Dright><TT>2062.9201&nbsp;&nbsp;</TT></TD>
    <TD noWrap align=3Dright><TT>37.5&nbsp;</TT></TD>
    <TD align=3Dright><TT>33&nbsp;</TT></TD>
    <TD noWrap align=3Dright><TT>-&nbsp;</TT></TD>
    <TD align=3Dright><TT>50&nbsp;</TT></TD>
    <TD align=3Dright><TT>1&nbsp;&nbsp;</TT></TD>
    <TD noWrap align=3Dright><TT>---&nbsp;&nbsp;</TT></TD>
    <TD noWrap><TT>&nbsp;R.SSWAMDHCVNDGEVTRLK.L + Oxidation =
(M)</TT></TD></TR>
  <TR>
    <TD align=3Dright>&nbsp;</TD>
    <TD align=3Dright><TT>2660.1331&nbsp;&nbsp;</TT></TD>
    <TD align=3Dright><TT>2659.1258&nbsp;&nbsp;</TT></TD>
    <TD align=3Dright><TT>2659.1431&nbsp;&nbsp;</TT></TD>
    <TD noWrap align=3Dright><TT>-6.51&nbsp;</TT></TD>
    <TD align=3Dright><TT>27&nbsp;</TT></TD>
    <TD noWrap align=3Dright><TT>-&nbsp;</TT></TD>
    <TD align=3Dright><TT>48&nbsp;</TT></TD>
    <TD align=3Dright><TT>1&nbsp;&nbsp;</TT></TD>
    <TD noWrap align=3Dright><TT>---&nbsp;&nbsp;</TT></TD>
    <TD noWrap><TT>&nbsp;K.FEELYRSSWAMDHCVNDGEVTR.L + Oxidation =
(M)</TT></TD></TR>
  <TR>
    <TD align=3Dright>&nbsp;</TD>
    <TD align=3Dright><TT>2660.1331&nbsp;&nbsp;</TT></TD>
    <TD align=3Dright><TT>2659.1258&nbsp;&nbsp;</TT></TD>
    <TD align=3Dright><TT>2659.1431&nbsp;&nbsp;</TT></TD>
    <TD noWrap align=3Dright><TT>-6.51&nbsp;</TT></TD>
    <TD align=3Dright><TT>27&nbsp;</TT></TD>
    <TD noWrap align=3Dright><TT>-&nbsp;</TT></TD>
    <TD align=3Dright><TT>48&nbsp;</TT></TD>
    <TD align=3Dright><TT>1&nbsp;&nbsp;</TT></TD>
    <TD noWrap align=3Dright><TT>---&nbsp;&nbsp;</TT></TD>
    <TD noWrap><TT>&nbsp;K.FEELYRSSWAMDHCVNDGEVTR.L + Oxidation =
(M)</TT></TD></TR>
  <TR>
    <TD align=3Dright>&nbsp;</TD>
    <TD align=3Dright><TT>2782.3171&nbsp;&nbsp;</TT></TD>
    <TD align=3Dright><TT>2781.3098&nbsp;&nbsp;</TT></TD>
    <TD align=3Dright><TT>2781.2209&nbsp;&nbsp;</TT></TD>
    <TD noWrap align=3Dright><TT>32.0&nbsp;</TT></TD>
    <TD align=3Dright><TT>1&nbsp;</TT></TD>
    <TD noWrap align=3Dright><TT>-&nbsp;</TT></TD>
    <TD align=3Dright><TT>26&nbsp;</TT></TD>
    <TD align=3Dright><TT>0&nbsp;&nbsp;</TT></TD>
    <TD noWrap align=3Dright><TT>---&nbsp;&nbsp;</TT></TD>
    <TD noWrap><TT>&nbsp;-.MVGMGWFMCMMMIVCVISCGAAVPAK.F + Oxidation=20
  (M)</TT></TD></TR>
  <TR>
    <TD align=3Dright>&nbsp;</TD>
    <TD align=3Dright><TT>3225.6450&nbsp;&nbsp;</TT></TD>
    <TD align=3Dright><TT>3224.6377&nbsp;&nbsp;</TT></TD>
    <TD align=3Dright><TT>3224.5601&nbsp;&nbsp;</TT></TD>
    <TD noWrap align=3Dright><TT>24.1&nbsp;</TT></TD>
    <TD align=3Dright><TT>172&nbsp;</TT></TD>
    <TD noWrap align=3Dright><TT>-&nbsp;</TT></TD>
    <TD align=3Dright><TT>201&nbsp;</TT></TD>
    <TD align=3Dright><TT>1&nbsp;&nbsp;</TT></TD>
    <TD noWrap align=3Dright><TT>---&nbsp;&nbsp;</TT></TD>
    <TD=20
noWrap><TT>&nbsp;K.GIPFAKDQAMGVYSSIWNADDWATQGGLVK.T</TT></TD></TR></TBODY=
></TABLE>
<TABLE border=3D0 cellSpacing=3D0>
  <TBODY>
  <TR>
    <TD><TT>&nbsp;&nbsp;&nbsp;&nbsp;&nbsp;&nbsp;</TT></TD>
    <TD><TT><B>No match to: </B>774.4197, 809.3709, 861.0043, 870.4908,=20
      977.4440, 1134.4346, 1197.5872, 1213.5635, 1346.6420, 1395.5740,=20
      1544.6113, 1544.6113, 1571.6830, 1597.6892, 1597.6892, 1619.6837,=20
      1629.6764, 1635.6576, 1641.6594, 1990.8064, 1990.8064, 2012.8108,=20
      2086.0222, 2086.0222, 2112.9666, 2112.9666, 2114.4797, 2134.9272,=20
      2193.0630, 2193.0630, 2215.0532, 2231.0852, 2346.0322, 2349.1826,=20
      2349.1826, 2760.3357, 2760.3357, 2776.3240, 2807.2214,=20
  3349.5332</TT></TD></TR></TBODY></TABLE><BR>
<TABLE border=3D0 cellSpacing=3D0>
  <TBODY>
  <TR>
    <TD><TT><B><A name=3DHit16>16.</A>&nbsp;&nbsp;&nbsp;</B></TT></TD>
    <TD noWrap><TT><A=20
      =
href=3D"http://zxw-pc/mascot/cgi/protein_view.pl?file=3D../data/20121225/=
F002422.dat&amp;hit=3D16"=20
      =
target=3D_blank>gi|222840616</A>&nbsp;&nbsp;&nbsp;&nbsp;<B>Mass:</B>&nbsp=
;19167&nbsp;&nbsp;&nbsp;&nbsp;<B>Score:</B>&nbsp;41&nbsp;&nbsp;&nbsp;&nbs=
p;&nbsp;<B>Expect:</B>&nbsp;1.6e+002&nbsp;&nbsp;<B>Matches:</B>&nbsp;4</T=
T></TD></TR>
  <TR>
    <TD>&nbsp;</TD>
    <TD noWrap><TT>predicted protein [Populus=20
trichocarpa]</TT></TD></TR></TBODY></TABLE>
<TABLE border=3D0 cellSpacing=3D0 cellPadding=3D0>
  <TBODY>
  <TR>
    <TD><TT>&nbsp;&nbsp;&nbsp;&nbsp;&nbsp;&nbsp;</TT></TD>
    <TD align=3Dright><TT><B>Observed&nbsp;&nbsp;</B></TT></TD>
    <TD noWrap align=3Dright><TT><B>Mr(expt)&nbsp;&nbsp;</B></TT></TD>
    <TD noWrap align=3Dright><TT><B>Mr(calc)&nbsp;&nbsp;</B></TT></TD>
    <TD align=3Dright><TT><B>&nbsp;ppm&nbsp;&nbsp;</B></TT></TD>
    <TD align=3Dright><TT><B>Start&nbsp;</B></TT></TD>
    <TD align=3Dright><TT><B>&nbsp;</B></TT></TD>
    <TD align=3Dright><TT><B>End&nbsp;</B></TT></TD>
    <TD align=3Dright><TT><B>Miss&nbsp;</B></TT></TD>
    <TD align=3Dright><TT><B>Ions&nbsp;</B></TT></TD>
    <TD><TT><B>&nbsp;Peptide</B></TT></TD></TR>
  <TR>
    <TD align=3Dright>&nbsp;</TD>
    <TD align=3Dright><TT>1544.6113&nbsp;&nbsp;</TT></TD>
    <TD align=3Dright><TT>1543.6040&nbsp;&nbsp;</TT></TD>
    <TD align=3Dright><TT>1543.7453&nbsp;&nbsp;</TT></TD>
    <TD noWrap align=3Dright><TT>-91.54&nbsp;</TT></TD>
    <TD align=3Dright><TT>91&nbsp;</TT></TD>
    <TD noWrap align=3Dright><TT>-&nbsp;</TT></TD>
    <TD align=3Dright><TT>105&nbsp;</TT></TD>
    <TD align=3Dright><TT>0&nbsp;&nbsp;</TT></TD>
    <TD noWrap align=3Dright><TT>---&nbsp;&nbsp;</TT></TD>
    <TD noWrap><TT>&nbsp;R.GSFLYGGTQVMGATR.N</TT></TD></TR>
  <TR>
    <TD align=3Dright>&nbsp;</TD>
    <TD align=3Dright><TT>1544.6113&nbsp;&nbsp;</TT></TD>
    <TD align=3Dright><TT>1543.6040&nbsp;&nbsp;</TT></TD>
    <TD align=3Dright><TT>1543.7453&nbsp;&nbsp;</TT></TD>
    <TD noWrap align=3Dright><TT>-91.54&nbsp;</TT></TD>
    <TD align=3Dright><TT>91&nbsp;</TT></TD>
    <TD noWrap align=3Dright><TT>-&nbsp;</TT></TD>
    <TD align=3Dright><TT>105&nbsp;</TT></TD>
    <TD align=3Dright><TT>0&nbsp;&nbsp;</TT></TD>
    <TD noWrap align=3Dright><TT>26&nbsp;&nbsp;</TT></TD>
    <TD noWrap><TT>&nbsp;R.GSFLYGGTQVMGATR.N</TT></TD></TR>
  <TR>
    <TD align=3Dright>&nbsp;</TD>
    <TD align=3Dright><TT>2112.9666&nbsp;&nbsp;</TT></TD>
    <TD align=3Dright><TT>2111.9593&nbsp;&nbsp;</TT></TD>
    <TD align=3Dright><TT>2112.0923&nbsp;&nbsp;</TT></TD>
    <TD noWrap align=3Dright><TT>-62.98&nbsp;</TT></TD>
    <TD align=3Dright><TT>2&nbsp;</TT></TD>
    <TD noWrap align=3Dright><TT>-&nbsp;</TT></TD>
    <TD align=3Dright><TT>22&nbsp;</TT></TD>
    <TD align=3Dright><TT>1&nbsp;&nbsp;</TT></TD>
    <TD noWrap align=3Dright><TT>---&nbsp;&nbsp;</TT></TD>
    <TD noWrap><TT>&nbsp;M.PPSVSSVVSSIPSSQSRAQGR.I</TT></TD></TR>
  <TR>
    <TD align=3Dright>&nbsp;</TD>
    <TD align=3Dright><TT>2112.9666&nbsp;&nbsp;</TT></TD>
    <TD align=3Dright><TT>2111.9593&nbsp;&nbsp;</TT></TD>
    <TD align=3Dright><TT>2112.0923&nbsp;&nbsp;</TT></TD>
    <TD noWrap align=3Dright><TT>-62.98&nbsp;</TT></TD>
    <TD align=3Dright><TT>2&nbsp;</TT></TD>
    <TD noWrap align=3Dright><TT>-&nbsp;</TT></TD>
    <TD align=3Dright><TT>22&nbsp;</TT></TD>
    <TD align=3Dright><TT>1&nbsp;&nbsp;</TT></TD>
    <TD noWrap align=3Dright><TT>---&nbsp;&nbsp;</TT></TD>
    <TD =
noWrap><TT>&nbsp;M.PPSVSSVVSSIPSSQSRAQGR.I</TT></TD></TR></TBODY></TABLE>=

<TABLE border=3D0 cellSpacing=3D0>
  <TBODY>
  <TR>
    <TD><TT>&nbsp;&nbsp;&nbsp;&nbsp;&nbsp;&nbsp;</TT></TD>
    <TD><TT><B>No match to: </B>774.4197, 809.3709, 842.4479, 861.0043,=20
      870.4908, 977.4440, 1134.4346, 1197.5872, 1213.5635, 1346.6420, =
1395.5740,=20
      1571.6830, 1597.6892, 1597.6892, 1619.6837, 1629.6764, 1635.6576,=20
      1641.6594, 1990.8064, 1990.8064, 2012.8108, 2064.0046, 2064.0046,=20
      2086.0222, 2086.0222, 2114.4797, 2134.9272, 2193.0630, 2193.0630,=20
      2215.0532, 2231.0852, 2346.0322, 2349.1826, 2349.1826, 2660.1331,=20
      2660.1331, 2760.3357, 2760.3357, 2776.3240, 2782.3171, 2807.2214,=20
      3225.6450, 3349.5332</TT></TD></TR></TBODY></TABLE><BR>
<TABLE border=3D0 cellSpacing=3D0>
  <TBODY>
  <TR>
    <TD><TT><B><A name=3DHit17>17.</A>&nbsp;&nbsp;&nbsp;</B></TT></TD>
    <TD noWrap><TT><A=20
      =
href=3D"http://zxw-pc/mascot/cgi/protein_view.pl?file=3D../data/20121225/=
F002422.dat&amp;hit=3D17"=20
      =
target=3D_blank>gi|224070650</A>&nbsp;&nbsp;&nbsp;&nbsp;<B>Mass:</B>&nbsp=
;19167&nbsp;&nbsp;&nbsp;&nbsp;<B>Score:</B>&nbsp;41&nbsp;&nbsp;&nbsp;&nbs=
p;&nbsp;<B>Expect:</B>&nbsp;1.6e+002&nbsp;&nbsp;<B>Matches:</B>&nbsp;4</T=
T></TD></TR>
  <TR>
    <TD>&nbsp;</TD>
    <TD noWrap><TT>predicted protein [Populus=20
trichocarpa]</TT></TD></TR></TBODY></TABLE>
<TABLE border=3D0 cellSpacing=3D0 cellPadding=3D0>
  <TBODY>
  <TR>
    <TD><TT>&nbsp;&nbsp;&nbsp;&nbsp;&nbsp;&nbsp;</TT></TD>
    <TD align=3Dright><TT><B>Observed&nbsp;&nbsp;</B></TT></TD>
    <TD noWrap align=3Dright><TT><B>Mr(expt)&nbsp;&nbsp;</B></TT></TD>
    <TD noWrap align=3Dright><TT><B>Mr(calc)&nbsp;&nbsp;</B></TT></TD>
    <TD align=3Dright><TT><B>&nbsp;ppm&nbsp;&nbsp;</B></TT></TD>
    <TD align=3Dright><TT><B>Start&nbsp;</B></TT></TD>
    <TD align=3Dright><TT><B>&nbsp;</B></TT></TD>
    <TD align=3Dright><TT><B>End&nbsp;</B></TT></TD>
    <TD align=3Dright><TT><B>Miss&nbsp;</B></TT></TD>
    <TD align=3Dright><TT><B>Ions&nbsp;</B></TT></TD>
    <TD><TT><B>&nbsp;Peptide</B></TT></TD></TR>
  <TR>
    <TD align=3Dright>&nbsp;</TD>
    <TD align=3Dright><TT>1544.6113&nbsp;&nbsp;</TT></TD>
    <TD align=3Dright><TT>1543.6040&nbsp;&nbsp;</TT></TD>
    <TD align=3Dright><TT>1543.7453&nbsp;&nbsp;</TT></TD>
    <TD noWrap align=3Dright><TT>-91.54&nbsp;</TT></TD>
    <TD align=3Dright><TT>91&nbsp;</TT></TD>
    <TD noWrap align=3Dright><TT>-&nbsp;</TT></TD>
    <TD align=3Dright><TT>105&nbsp;</TT></TD>
    <TD align=3Dright><TT>0&nbsp;&nbsp;</TT></TD>
    <TD noWrap align=3Dright><TT>---&nbsp;&nbsp;</TT></TD>
    <TD noWrap><TT>&nbsp;R.GSFLYGGTQVMGATR.N</TT></TD></TR>
  <TR>
    <TD align=3Dright>&nbsp;</TD>
    <TD align=3Dright><TT>1544.6113&nbsp;&nbsp;</TT></TD>
    <TD align=3Dright><TT>1543.6040&nbsp;&nbsp;</TT></TD>
    <TD align=3Dright><TT>1543.7453&nbsp;&nbsp;</TT></TD>
    <TD noWrap align=3Dright><TT>-91.54&nbsp;</TT></TD>
    <TD align=3Dright><TT>91&nbsp;</TT></TD>
    <TD noWrap align=3Dright><TT>-&nbsp;</TT></TD>
    <TD align=3Dright><TT>105&nbsp;</TT></TD>
    <TD align=3Dright><TT>0&nbsp;&nbsp;</TT></TD>
    <TD noWrap align=3Dright><TT>26&nbsp;&nbsp;</TT></TD>
    <TD noWrap><TT>&nbsp;R.GSFLYGGTQVMGATR.N</TT></TD></TR>
  <TR>
    <TD align=3Dright>&nbsp;</TD>
    <TD align=3Dright><TT>2112.9666&nbsp;&nbsp;</TT></TD>
    <TD align=3Dright><TT>2111.9593&nbsp;&nbsp;</TT></TD>
    <TD align=3Dright><TT>2112.0923&nbsp;&nbsp;</TT></TD>
    <TD noWrap align=3Dright><TT>-62.98&nbsp;</TT></TD>
    <TD align=3Dright><TT>2&nbsp;</TT></TD>
    <TD noWrap align=3Dright><TT>-&nbsp;</TT></TD>
    <TD align=3Dright><TT>22&nbsp;</TT></TD>
    <TD align=3Dright><TT>1&nbsp;&nbsp;</TT></TD>
    <TD noWrap align=3Dright><TT>---&nbsp;&nbsp;</TT></TD>
    <TD noWrap><TT>&nbsp;M.PPSVSSVVSSIPSSQSRAQGR.I</TT></TD></TR>
  <TR>
    <TD align=3Dright>&nbsp;</TD>
    <TD align=3Dright><TT>2112.9666&nbsp;&nbsp;</TT></TD>
    <TD align=3Dright><TT>2111.9593&nbsp;&nbsp;</TT></TD>
    <TD align=3Dright><TT>2112.0923&nbsp;&nbsp;</TT></TD>
    <TD noWrap align=3Dright><TT>-62.98&nbsp;</TT></TD>
    <TD align=3Dright><TT>2&nbsp;</TT></TD>
    <TD noWrap align=3Dright><TT>-&nbsp;</TT></TD>
    <TD align=3Dright><TT>22&nbsp;</TT></TD>
    <TD align=3Dright><TT>1&nbsp;&nbsp;</TT></TD>
    <TD noWrap align=3Dright><TT>---&nbsp;&nbsp;</TT></TD>
    <TD =
noWrap><TT>&nbsp;M.PPSVSSVVSSIPSSQSRAQGR.I</TT></TD></TR></TBODY></TABLE>=

<TABLE border=3D0 cellSpacing=3D0>
  <TBODY>
  <TR>
    <TD><TT>&nbsp;&nbsp;&nbsp;&nbsp;&nbsp;&nbsp;</TT></TD>
    <TD><TT><B>No match to: </B>774.4197, 809.3709, 842.4479, 861.0043,=20
      870.4908, 977.4440, 1134.4346, 1197.5872, 1213.5635, 1346.6420, =
1395.5740,=20
      1571.6830, 1597.6892, 1597.6892, 1619.6837, 1629.6764, 1635.6576,=20
      1641.6594, 1990.8064, 1990.8064, 2012.8108, 2064.0046, 2064.0046,=20
      2086.0222, 2086.0222, 2114.4797, 2134.9272, 2193.0630, 2193.0630,=20
      2215.0532, 2231.0852, 2346.0322, 2349.1826, 2349.1826, 2660.1331,=20
      2660.1331, 2760.3357, 2760.3357, 2776.3240, 2782.3171, 2807.2214,=20
      3225.6450, 3349.5332</TT></TD></TR></TBODY></TABLE><BR>
<TABLE border=3D0 cellSpacing=3D0>
  <TBODY>
  <TR>
    <TD><TT><B><A name=3DHit18>18.</A>&nbsp;&nbsp;&nbsp;</B></TT></TD>
    <TD noWrap><TT><A=20
      =
href=3D"http://zxw-pc/mascot/cgi/protein_view.pl?file=3D../data/20121225/=
F002422.dat&amp;hit=3D18"=20
      =
target=3D_blank>gi|297596293</A>&nbsp;&nbsp;&nbsp;&nbsp;<B>Mass:</B>&nbsp=
;65106&nbsp;&nbsp;&nbsp;&nbsp;<B>Score:</B>&nbsp;40&nbsp;&nbsp;&nbsp;&nbs=
p;&nbsp;<B>Expect:</B>&nbsp;1.6e+002&nbsp;&nbsp;<B>Matches:</B>&nbsp;11</=
TT></TD></TR>
  <TR>
    <TD>&nbsp;</TD>
    <TD noWrap><TT>Os01g0201900 [Oryza sativa Japonica=20
  Group]</TT></TD></TR></TBODY></TABLE>
<TABLE border=3D0 cellSpacing=3D0 cellPadding=3D0>
  <TBODY>
  <TR>
    <TD><TT>&nbsp;&nbsp;&nbsp;&nbsp;&nbsp;&nbsp;</TT></TD>
    <TD align=3Dright><TT><B>Observed&nbsp;&nbsp;</B></TT></TD>
    <TD noWrap align=3Dright><TT><B>Mr(expt)&nbsp;&nbsp;</B></TT></TD>
    <TD noWrap align=3Dright><TT><B>Mr(calc)&nbsp;&nbsp;</B></TT></TD>
    <TD align=3Dright><TT><B>&nbsp;ppm&nbsp;&nbsp;</B></TT></TD>
    <TD align=3Dright><TT><B>Start&nbsp;</B></TT></TD>
    <TD align=3Dright><TT><B>&nbsp;</B></TT></TD>
    <TD align=3Dright><TT><B>End&nbsp;</B></TT></TD>
    <TD align=3Dright><TT><B>Miss&nbsp;</B></TT></TD>
    <TD align=3Dright><TT><B>Ions&nbsp;</B></TT></TD>
    <TD><TT><B>&nbsp;Peptide</B></TT></TD></TR>
  <TR>
    <TD align=3Dright>&nbsp;</TD>
    <TD align=3Dright><TT>809.3709&nbsp;&nbsp;</TT></TD>
    <TD align=3Dright><TT>808.3636&nbsp;&nbsp;</TT></TD>
    <TD align=3Dright><TT>808.3715&nbsp;&nbsp;</TT></TD>
    <TD noWrap align=3Dright><TT>-9.76&nbsp;</TT></TD>
    <TD align=3Dright><TT>405&nbsp;</TT></TD>
    <TD noWrap align=3Dright><TT>-&nbsp;</TT></TD>
    <TD align=3Dright><TT>410&nbsp;</TT></TD>
    <TD align=3Dright><TT>0&nbsp;&nbsp;</TT></TD>
    <TD noWrap align=3Dright><TT>---&nbsp;&nbsp;</TT></TD>
    <TD noWrap><TT>&nbsp;R.LQYDDR.F</TT></TD></TR>
  <TR>
    <TD align=3Dright>&nbsp;</TD>
    <TD align=3Dright><TT>1346.6420&nbsp;&nbsp;</TT></TD>
    <TD align=3Dright><TT>1345.6347&nbsp;&nbsp;</TT></TD>
    <TD align=3Dright><TT>1345.6296&nbsp;&nbsp;</TT></TD>
    <TD noWrap align=3Dright><TT>3.81&nbsp;</TT></TD>
    <TD align=3Dright><TT>536&nbsp;</TT></TD>
    <TD noWrap align=3Dright><TT>-&nbsp;</TT></TD>
    <TD align=3Dright><TT>549&nbsp;</TT></TD>
    <TD align=3Dright><TT>0&nbsp;&nbsp;</TT></TD>
    <TD noWrap align=3Dright><TT>---&nbsp;&nbsp;</TT></TD>
    <TD noWrap><TT>&nbsp;R.AAIPEMPSSSSGGR.H</TT></TD></TR>
  <TR>
    <TD align=3Dright>&nbsp;</TD>
    <TD align=3Dright><TT>1544.6113&nbsp;&nbsp;</TT></TD>
    <TD align=3Dright><TT>1543.6040&nbsp;&nbsp;</TT></TD>
    <TD align=3Dright><TT>1543.7161&nbsp;&nbsp;</TT></TD>
    <TD noWrap align=3Dright><TT>-72.60&nbsp;</TT></TD>
    <TD align=3Dright><TT>521&nbsp;</TT></TD>
    <TD noWrap align=3Dright><TT>-&nbsp;</TT></TD>
    <TD align=3Dright><TT>535&nbsp;</TT></TD>
    <TD align=3Dright><TT>1&nbsp;&nbsp;</TT></TD>
    <TD noWrap align=3Dright><TT>---&nbsp;&nbsp;</TT></TD>
    <TD noWrap><TT>&nbsp;R.DAACPSRNAENVAAR.A</TT></TD></TR>
  <TR>
    <TD align=3Dright>&nbsp;</TD>
    <TD align=3Dright><TT>1544.6113&nbsp;&nbsp;</TT></TD>
    <TD align=3Dright><TT>1543.6040&nbsp;&nbsp;</TT></TD>
    <TD align=3Dright><TT>1543.7161&nbsp;&nbsp;</TT></TD>
    <TD noWrap align=3Dright><TT>-72.60&nbsp;</TT></TD>
    <TD align=3Dright><TT>521&nbsp;</TT></TD>
    <TD noWrap align=3Dright><TT>-&nbsp;</TT></TD>
    <TD align=3Dright><TT>535&nbsp;</TT></TD>
    <TD align=3Dright><TT>1&nbsp;&nbsp;</TT></TD>
    <TD noWrap align=3Dright><TT>---&nbsp;&nbsp;</TT></TD>
    <TD noWrap><TT>&nbsp;R.DAACPSRNAENVAAR.A</TT></TD></TR>
  <TR>
    <TD align=3Dright>&nbsp;</TD>
    <TD align=3Dright><TT>1597.6892&nbsp;&nbsp;</TT></TD>
    <TD align=3Dright><TT>1596.6819&nbsp;&nbsp;</TT></TD>
    <TD align=3Dright><TT>1596.7678&nbsp;&nbsp;</TT></TD>
    <TD noWrap align=3Dright><TT>-53.79&nbsp;</TT></TD>
    <TD align=3Dright><TT>591&nbsp;</TT></TD>
    <TD noWrap align=3Dright><TT>-&nbsp;</TT></TD>
    <TD align=3Dright><TT>606&nbsp;</TT></TD>
    <TD align=3Dright><TT>1&nbsp;&nbsp;</TT></TD>
    <TD noWrap align=3Dright><TT>---&nbsp;&nbsp;</TT></TD>
    <TD noWrap><TT>&nbsp;K.SGNASATRNMGAGLYK.L</TT></TD></TR>
  <TR>
    <TD align=3Dright>&nbsp;</TD>
    <TD align=3Dright><TT>1597.6892&nbsp;&nbsp;</TT></TD>
    <TD align=3Dright><TT>1596.6819&nbsp;&nbsp;</TT></TD>
    <TD align=3Dright><TT>1596.7678&nbsp;&nbsp;</TT></TD>
    <TD noWrap align=3Dright><TT>-53.79&nbsp;</TT></TD>
    <TD align=3Dright><TT>591&nbsp;</TT></TD>
    <TD noWrap align=3Dright><TT>-&nbsp;</TT></TD>
    <TD align=3Dright><TT>606&nbsp;</TT></TD>
    <TD align=3Dright><TT>1&nbsp;&nbsp;</TT></TD>
    <TD noWrap align=3Dright><TT>---&nbsp;&nbsp;</TT></TD>
    <TD noWrap><TT>&nbsp;K.SGNASATRNMGAGLYK.L</TT></TD></TR>
  <TR>
    <TD align=3Dright>&nbsp;</TD>
    <TD align=3Dright><TT>2193.0630&nbsp;&nbsp;</TT></TD>
    <TD align=3Dright><TT>2192.0557&nbsp;&nbsp;</TT></TD>
    <TD align=3Dright><TT>2192.0181&nbsp;&nbsp;</TT></TD>
    <TD noWrap align=3Dright><TT>17.1&nbsp;</TT></TD>
    <TD align=3Dright><TT>247&nbsp;</TT></TD>
    <TD noWrap align=3Dright><TT>-&nbsp;</TT></TD>
    <TD align=3Dright><TT>265&nbsp;</TT></TD>
    <TD align=3Dright><TT>0&nbsp;&nbsp;</TT></TD>
    <TD noWrap align=3Dright><TT>---&nbsp;&nbsp;</TT></TD>
    <TD noWrap><TT>&nbsp;K.SPCALPNHTVQDSFQQHQR.Y</TT></TD></TR>
  <TR>
    <TD align=3Dright>&nbsp;</TD>
    <TD align=3Dright><TT>2193.0630&nbsp;&nbsp;</TT></TD>
    <TD align=3Dright><TT>2192.0557&nbsp;&nbsp;</TT></TD>
    <TD align=3Dright><TT>2192.0181&nbsp;&nbsp;</TT></TD>
    <TD noWrap align=3Dright><TT>17.1&nbsp;</TT></TD>
    <TD align=3Dright><TT>247&nbsp;</TT></TD>
    <TD noWrap align=3Dright><TT>-&nbsp;</TT></TD>
    <TD align=3Dright><TT>265&nbsp;</TT></TD>
    <TD align=3Dright><TT>0&nbsp;&nbsp;</TT></TD>
    <TD noWrap align=3Dright><TT>---&nbsp;&nbsp;</TT></TD>
    <TD noWrap><TT>&nbsp;K.SPCALPNHTVQDSFQQHQR.Y</TT></TD></TR>
  <TR>
    <TD align=3Dright>&nbsp;</TD>
    <TD align=3Dright><TT>2215.0532&nbsp;&nbsp;</TT></TD>
    <TD align=3Dright><TT>2214.0459&nbsp;&nbsp;</TT></TD>
    <TD align=3Dright><TT>2214.0045&nbsp;&nbsp;</TT></TD>
    <TD noWrap align=3Dright><TT>18.7&nbsp;</TT></TD>
    <TD align=3Dright><TT>84&nbsp;</TT></TD>
    <TD noWrap align=3Dright><TT>-&nbsp;</TT></TD>
    <TD align=3Dright><TT>104&nbsp;</TT></TD>
    <TD align=3Dright><TT>1&nbsp;&nbsp;</TT></TD>
    <TD noWrap align=3Dright><TT>---&nbsp;&nbsp;</TT></TD>
    <TD noWrap><TT>&nbsp;K.HIAAESCSSHMPETATKEASK.S</TT></TD></TR>
  <TR>
    <TD align=3Dright>&nbsp;</TD>
    <TD align=3Dright><TT>2231.0852&nbsp;&nbsp;</TT></TD>
    <TD align=3Dright><TT>2230.0779&nbsp;&nbsp;</TT></TD>
    <TD align=3Dright><TT>2229.9994&nbsp;&nbsp;</TT></TD>
    <TD noWrap align=3Dright><TT>35.2&nbsp;</TT></TD>
    <TD align=3Dright><TT>84&nbsp;</TT></TD>
    <TD noWrap align=3Dright><TT>-&nbsp;</TT></TD>
    <TD align=3Dright><TT>104&nbsp;</TT></TD>
    <TD align=3Dright><TT>1&nbsp;&nbsp;</TT></TD>
    <TD noWrap align=3Dright><TT>---&nbsp;&nbsp;</TT></TD>
    <TD noWrap><TT>&nbsp;K.HIAAESCSSHMPETATKEASK.S + Oxidation =
(M)</TT></TD></TR>
  <TR>
    <TD align=3Dright>&nbsp;</TD>
    <TD align=3Dright><TT>2776.3240&nbsp;&nbsp;</TT></TD>
    <TD align=3Dright><TT>2775.3167&nbsp;&nbsp;</TT></TD>
    <TD align=3Dright><TT>2775.3504&nbsp;&nbsp;</TT></TD>
    <TD noWrap align=3Dright><TT>-12.14&nbsp;</TT></TD>
    <TD align=3Dright><TT>331&nbsp;</TT></TD>
    <TD noWrap align=3Dright><TT>-&nbsp;</TT></TD>
    <TD align=3Dright><TT>354&nbsp;</TT></TD>
    <TD align=3Dright><TT>1&nbsp;&nbsp;</TT></TD>
    <TD noWrap align=3Dright><TT>---&nbsp;&nbsp;</TT></TD>
    <TD =
noWrap><TT>&nbsp;R.GEYVSGTHSYTEDHPTKLFLELPR.Q</TT></TD></TR></TBODY></TAB=
LE>
<TABLE border=3D0 cellSpacing=3D0>
  <TBODY>
  <TR>
    <TD><TT>&nbsp;&nbsp;&nbsp;&nbsp;&nbsp;&nbsp;</TT></TD>
    <TD><TT><B>No match to: </B>774.4197, 842.4479, 861.0043, 870.4908,=20
      977.4440, 1134.4346, 1197.5872, 1213.5635, 1395.5740, 1571.6830,=20
      1619.6837, 1629.6764, 1635.6576, 1641.6594, 1990.8064, 1990.8064,=20
      2012.8108, 2064.0046, 2064.0046, 2086.0222, 2086.0222, 2112.9666,=20
      2112.9666, 2114.4797, 2134.9272, 2346.0322, 2349.1826, 2349.1826,=20
      2660.1331, 2660.1331, 2760.3357, 2760.3357, 2782.3171, 2807.2214,=20
      3225.6450, 3349.5332</TT></TD></TR></TBODY></TABLE><BR>
<TABLE border=3D0 cellSpacing=3D0>
  <TBODY>
  <TR>
    <TD><TT><B><A name=3DHit19>19.</A>&nbsp;&nbsp;&nbsp;</B></TT></TD>
    <TD noWrap><TT><A=20
      =
href=3D"http://zxw-pc/mascot/cgi/protein_view.pl?file=3D../data/20121225/=
F002422.dat&amp;hit=3D19"=20
      =
target=3D_blank>gi|255672979</A>&nbsp;&nbsp;&nbsp;&nbsp;<B>Mass:</B>&nbsp=
;65106&nbsp;&nbsp;&nbsp;&nbsp;<B>Score:</B>&nbsp;40&nbsp;&nbsp;&nbsp;&nbs=
p;&nbsp;<B>Expect:</B>&nbsp;1.6e+002&nbsp;&nbsp;<B>Matches:</B>&nbsp;11</=
TT></TD></TR>
  <TR>
    <TD>&nbsp;</TD>
    <TD noWrap><TT>Os01g0201900 [Oryza sativa Japonica=20
  Group]</TT></TD></TR></TBODY></TABLE>
<TABLE border=3D0 cellSpacing=3D0 cellPadding=3D0>
  <TBODY>
  <TR>
    <TD><TT>&nbsp;&nbsp;&nbsp;&nbsp;&nbsp;&nbsp;</TT></TD>
    <TD align=3Dright><TT><B>Observed&nbsp;&nbsp;</B></TT></TD>
    <TD noWrap align=3Dright><TT><B>Mr(expt)&nbsp;&nbsp;</B></TT></TD>
    <TD noWrap align=3Dright><TT><B>Mr(calc)&nbsp;&nbsp;</B></TT></TD>
    <TD align=3Dright><TT><B>&nbsp;ppm&nbsp;&nbsp;</B></TT></TD>
    <TD align=3Dright><TT><B>Start&nbsp;</B></TT></TD>
    <TD align=3Dright><TT><B>&nbsp;</B></TT></TD>
    <TD align=3Dright><TT><B>End&nbsp;</B></TT></TD>
    <TD align=3Dright><TT><B>Miss&nbsp;</B></TT></TD>
    <TD align=3Dright><TT><B>Ions&nbsp;</B></TT></TD>
    <TD><TT><B>&nbsp;Peptide</B></TT></TD></TR>
  <TR>
    <TD align=3Dright>&nbsp;</TD>
    <TD align=3Dright><TT>809.3709&nbsp;&nbsp;</TT></TD>
    <TD align=3Dright><TT>808.3636&nbsp;&nbsp;</TT></TD>
    <TD align=3Dright><TT>808.3715&nbsp;&nbsp;</TT></TD>
    <TD noWrap align=3Dright><TT>-9.76&nbsp;</TT></TD>
    <TD align=3Dright><TT>405&nbsp;</TT></TD>
    <TD noWrap align=3Dright><TT>-&nbsp;</TT></TD>
    <TD align=3Dright><TT>410&nbsp;</TT></TD>
    <TD align=3Dright><TT>0&nbsp;&nbsp;</TT></TD>
    <TD noWrap align=3Dright><TT>---&nbsp;&nbsp;</TT></TD>
    <TD noWrap><TT>&nbsp;R.LQYDDR.F</TT></TD></TR>
  <TR>
    <TD align=3Dright>&nbsp;</TD>
    <TD align=3Dright><TT>1346.6420&nbsp;&nbsp;</TT></TD>
    <TD align=3Dright><TT>1345.6347&nbsp;&nbsp;</TT></TD>
    <TD align=3Dright><TT>1345.6296&nbsp;&nbsp;</TT></TD>
    <TD noWrap align=3Dright><TT>3.81&nbsp;</TT></TD>
    <TD align=3Dright><TT>536&nbsp;</TT></TD>
    <TD noWrap align=3Dright><TT>-&nbsp;</TT></TD>
    <TD align=3Dright><TT>549&nbsp;</TT></TD>
    <TD align=3Dright><TT>0&nbsp;&nbsp;</TT></TD>
    <TD noWrap align=3Dright><TT>---&nbsp;&nbsp;</TT></TD>
    <TD noWrap><TT>&nbsp;R.AAIPEMPSSSSGGR.H</TT></TD></TR>
  <TR>
    <TD align=3Dright>&nbsp;</TD>
    <TD align=3Dright><TT>1544.6113&nbsp;&nbsp;</TT></TD>
    <TD align=3Dright><TT>1543.6040&nbsp;&nbsp;</TT></TD>
    <TD align=3Dright><TT>1543.7161&nbsp;&nbsp;</TT></TD>
    <TD noWrap align=3Dright><TT>-72.60&nbsp;</TT></TD>
    <TD align=3Dright><TT>521&nbsp;</TT></TD>
    <TD noWrap align=3Dright><TT>-&nbsp;</TT></TD>
    <TD align=3Dright><TT>535&nbsp;</TT></TD>
    <TD align=3Dright><TT>1&nbsp;&nbsp;</TT></TD>
    <TD noWrap align=3Dright><TT>---&nbsp;&nbsp;</TT></TD>
    <TD noWrap><TT>&nbsp;R.DAACPSRNAENVAAR.A</TT></TD></TR>
  <TR>
    <TD align=3Dright>&nbsp;</TD>
    <TD align=3Dright><TT>1544.6113&nbsp;&nbsp;</TT></TD>
    <TD align=3Dright><TT>1543.6040&nbsp;&nbsp;</TT></TD>
    <TD align=3Dright><TT>1543.7161&nbsp;&nbsp;</TT></TD>
    <TD noWrap align=3Dright><TT>-72.60&nbsp;</TT></TD>
    <TD align=3Dright><TT>521&nbsp;</TT></TD>
    <TD noWrap align=3Dright><TT>-&nbsp;</TT></TD>
    <TD align=3Dright><TT>535&nbsp;</TT></TD>
    <TD align=3Dright><TT>1&nbsp;&nbsp;</TT></TD>
    <TD noWrap align=3Dright><TT>---&nbsp;&nbsp;</TT></TD>
    <TD noWrap><TT>&nbsp;R.DAACPSRNAENVAAR.A</TT></TD></TR>
  <TR>
    <TD align=3Dright>&nbsp;</TD>
    <TD align=3Dright><TT>1597.6892&nbsp;&nbsp;</TT></TD>
    <TD align=3Dright><TT>1596.6819&nbsp;&nbsp;</TT></TD>
    <TD align=3Dright><TT>1596.7678&nbsp;&nbsp;</TT></TD>
    <TD noWrap align=3Dright><TT>-53.79&nbsp;</TT></TD>
    <TD align=3Dright><TT>591&nbsp;</TT></TD>
    <TD noWrap align=3Dright><TT>-&nbsp;</TT></TD>
    <TD align=3Dright><TT>606&nbsp;</TT></TD>
    <TD align=3Dright><TT>1&nbsp;&nbsp;</TT></TD>
    <TD noWrap align=3Dright><TT>---&nbsp;&nbsp;</TT></TD>
    <TD noWrap><TT>&nbsp;K.SGNASATRNMGAGLYK.L</TT></TD></TR>
  <TR>
    <TD align=3Dright>&nbsp;</TD>
    <TD align=3Dright><TT>1597.6892&nbsp;&nbsp;</TT></TD>
    <TD align=3Dright><TT>1596.6819&nbsp;&nbsp;</TT></TD>
    <TD align=3Dright><TT>1596.7678&nbsp;&nbsp;</TT></TD>
    <TD noWrap align=3Dright><TT>-53.79&nbsp;</TT></TD>
    <TD align=3Dright><TT>591&nbsp;</TT></TD>
    <TD noWrap align=3Dright><TT>-&nbsp;</TT></TD>
    <TD align=3Dright><TT>606&nbsp;</TT></TD>
    <TD align=3Dright><TT>1&nbsp;&nbsp;</TT></TD>
    <TD noWrap align=3Dright><TT>---&nbsp;&nbsp;</TT></TD>
    <TD noWrap><TT>&nbsp;K.SGNASATRNMGAGLYK.L</TT></TD></TR>
  <TR>
    <TD align=3Dright>&nbsp;</TD>
    <TD align=3Dright><TT>2193.0630&nbsp;&nbsp;</TT></TD>
    <TD align=3Dright><TT>2192.0557&nbsp;&nbsp;</TT></TD>
    <TD align=3Dright><TT>2192.0181&nbsp;&nbsp;</TT></TD>
    <TD noWrap align=3Dright><TT>17.1&nbsp;</TT></TD>
    <TD align=3Dright><TT>247&nbsp;</TT></TD>
    <TD noWrap align=3Dright><TT>-&nbsp;</TT></TD>
    <TD align=3Dright><TT>265&nbsp;</TT></TD>
    <TD align=3Dright><TT>0&nbsp;&nbsp;</TT></TD>
    <TD noWrap align=3Dright><TT>---&nbsp;&nbsp;</TT></TD>
    <TD noWrap><TT>&nbsp;K.SPCALPNHTVQDSFQQHQR.Y</TT></TD></TR>
  <TR>
    <TD align=3Dright>&nbsp;</TD>
    <TD align=3Dright><TT>2193.0630&nbsp;&nbsp;</TT></TD>
    <TD align=3Dright><TT>2192.0557&nbsp;&nbsp;</TT></TD>
    <TD align=3Dright><TT>2192.0181&nbsp;&nbsp;</TT></TD>
    <TD noWrap align=3Dright><TT>17.1&nbsp;</TT></TD>
    <TD align=3Dright><TT>247&nbsp;</TT></TD>
    <TD noWrap align=3Dright><TT>-&nbsp;</TT></TD>
    <TD align=3Dright><TT>265&nbsp;</TT></TD>
    <TD align=3Dright><TT>0&nbsp;&nbsp;</TT></TD>
    <TD noWrap align=3Dright><TT>---&nbsp;&nbsp;</TT></TD>
    <TD noWrap><TT>&nbsp;K.SPCALPNHTVQDSFQQHQR.Y</TT></TD></TR>
  <TR>
    <TD align=3Dright>&nbsp;</TD>
    <TD align=3Dright><TT>2215.0532&nbsp;&nbsp;</TT></TD>
    <TD align=3Dright><TT>2214.0459&nbsp;&nbsp;</TT></TD>
    <TD align=3Dright><TT>2214.0045&nbsp;&nbsp;</TT></TD>
    <TD noWrap align=3Dright><TT>18.7&nbsp;</TT></TD>
    <TD align=3Dright><TT>84&nbsp;</TT></TD>
    <TD noWrap align=3Dright><TT>-&nbsp;</TT></TD>
    <TD align=3Dright><TT>104&nbsp;</TT></TD>
    <TD align=3Dright><TT>1&nbsp;&nbsp;</TT></TD>
    <TD noWrap align=3Dright><TT>---&nbsp;&nbsp;</TT></TD>
    <TD noWrap><TT>&nbsp;K.HIAAESCSSHMPETATKEASK.S</TT></TD></TR>
  <TR>
    <TD align=3Dright>&nbsp;</TD>
    <TD align=3Dright><TT>2231.0852&nbsp;&nbsp;</TT></TD>
    <TD align=3Dright><TT>2230.0779&nbsp;&nbsp;</TT></TD>
    <TD align=3Dright><TT>2229.9994&nbsp;&nbsp;</TT></TD>
    <TD noWrap align=3Dright><TT>35.2&nbsp;</TT></TD>
    <TD align=3Dright><TT>84&nbsp;</TT></TD>
    <TD noWrap align=3Dright><TT>-&nbsp;</TT></TD>
    <TD align=3Dright><TT>104&nbsp;</TT></TD>
    <TD align=3Dright><TT>1&nbsp;&nbsp;</TT></TD>
    <TD noWrap align=3Dright><TT>---&nbsp;&nbsp;</TT></TD>
    <TD noWrap><TT>&nbsp;K.HIAAESCSSHMPETATKEASK.S + Oxidation =
(M)</TT></TD></TR>
  <TR>
    <TD align=3Dright>&nbsp;</TD>
    <TD align=3Dright><TT>2776.3240&nbsp;&nbsp;</TT></TD>
    <TD align=3Dright><TT>2775.3167&nbsp;&nbsp;</TT></TD>
    <TD align=3Dright><TT>2775.3504&nbsp;&nbsp;</TT></TD>
    <TD noWrap align=3Dright><TT>-12.14&nbsp;</TT></TD>
    <TD align=3Dright><TT>331&nbsp;</TT></TD>
    <TD noWrap align=3Dright><TT>-&nbsp;</TT></TD>
    <TD align=3Dright><TT>354&nbsp;</TT></TD>
    <TD align=3Dright><TT>1&nbsp;&nbsp;</TT></TD>
    <TD noWrap align=3Dright><TT>---&nbsp;&nbsp;</TT></TD>
    <TD =
noWrap><TT>&nbsp;R.GEYVSGTHSYTEDHPTKLFLELPR.Q</TT></TD></TR></TBODY></TAB=
LE>
<TABLE border=3D0 cellSpacing=3D0>
  <TBODY>
  <TR>
    <TD><TT>&nbsp;&nbsp;&nbsp;&nbsp;&nbsp;&nbsp;</TT></TD>
    <TD><TT><B>No match to: </B>774.4197, 842.4479, 861.0043, 870.4908,=20
      977.4440, 1134.4346, 1197.5872, 1213.5635, 1395.5740, 1571.6830,=20
      1619.6837, 1629.6764, 1635.6576, 1641.6594, 1990.8064, 1990.8064,=20
      2012.8108, 2064.0046, 2064.0046, 2086.0222, 2086.0222, 2112.9666,=20
      2112.9666, 2114.4797, 2134.9272, 2346.0322, 2349.1826, 2349.1826,=20
      2660.1331, 2660.1331, 2760.3357, 2760.3357, 2782.3171, 2807.2214,=20
      3225.6450, 3349.5332</TT></TD></TR></TBODY></TABLE><BR>
<TABLE border=3D0 cellSpacing=3D0>
  <TBODY>
  <TR>
    <TD><TT><B><A name=3DHit20>20.</A>&nbsp;&nbsp;&nbsp;</B></TT></TD>
    <TD noWrap><TT><A=20
      =
href=3D"http://zxw-pc/mascot/cgi/protein_view.pl?file=3D../data/20121225/=
F002422.dat&amp;hit=3D20"=20
      =
target=3D_blank>gi|56201693</A>&nbsp;&nbsp;&nbsp;&nbsp;<B>Mass:</B>&nbsp;=
65106&nbsp;&nbsp;&nbsp;&nbsp;<B>Score:</B>&nbsp;40&nbsp;&nbsp;&nbsp;&nbsp=
;&nbsp;<B>Expect:</B>&nbsp;1.6e+002&nbsp;&nbsp;<B>Matches:</B>&nbsp;11</T=
T></TD></TR>
  <TR>
    <TD>&nbsp;</TD>
    <TD noWrap><TT>unknown protein [Oryza sativa Japonica=20
  Group]</TT></TD></TR></TBODY></TABLE>
<TABLE border=3D0 cellSpacing=3D0 cellPadding=3D0>
  <TBODY>
  <TR>
    <TD><TT>&nbsp;&nbsp;&nbsp;&nbsp;&nbsp;&nbsp;</TT></TD>
    <TD align=3Dright><TT><B>Observed&nbsp;&nbsp;</B></TT></TD>
    <TD noWrap align=3Dright><TT><B>Mr(expt)&nbsp;&nbsp;</B></TT></TD>
    <TD noWrap align=3Dright><TT><B>Mr(calc)&nbsp;&nbsp;</B></TT></TD>
    <TD align=3Dright><TT><B>&nbsp;ppm&nbsp;&nbsp;</B></TT></TD>
    <TD align=3Dright><TT><B>Start&nbsp;</B></TT></TD>
    <TD align=3Dright><TT><B>&nbsp;</B></TT></TD>
    <TD align=3Dright><TT><B>End&nbsp;</B></TT></TD>
    <TD align=3Dright><TT><B>Miss&nbsp;</B></TT></TD>
    <TD align=3Dright><TT><B>Ions&nbsp;</B></TT></TD>
    <TD><TT><B>&nbsp;Peptide</B></TT></TD></TR>
  <TR>
    <TD align=3Dright>&nbsp;</TD>
    <TD align=3Dright><TT>809.3709&nbsp;&nbsp;</TT></TD>
    <TD align=3Dright><TT>808.3636&nbsp;&nbsp;</TT></TD>
    <TD align=3Dright><TT>808.3715&nbsp;&nbsp;</TT></TD>
    <TD noWrap align=3Dright><TT>-9.76&nbsp;</TT></TD>
    <TD align=3Dright><TT>405&nbsp;</TT></TD>
    <TD noWrap align=3Dright><TT>-&nbsp;</TT></TD>
    <TD align=3Dright><TT>410&nbsp;</TT></TD>
    <TD align=3Dright><TT>0&nbsp;&nbsp;</TT></TD>
    <TD noWrap align=3Dright><TT>---&nbsp;&nbsp;</TT></TD>
    <TD noWrap><TT>&nbsp;R.LQYDDR.F</TT></TD></TR>
  <TR>
    <TD align=3Dright>&nbsp;</TD>
    <TD align=3Dright><TT>1346.6420&nbsp;&nbsp;</TT></TD>
    <TD align=3Dright><TT>1345.6347&nbsp;&nbsp;</TT></TD>
    <TD align=3Dright><TT>1345.6296&nbsp;&nbsp;</TT></TD>
    <TD noWrap align=3Dright><TT>3.81&nbsp;</TT></TD>
    <TD align=3Dright><TT>536&nbsp;</TT></TD>
    <TD noWrap align=3Dright><TT>-&nbsp;</TT></TD>
    <TD align=3Dright><TT>549&nbsp;</TT></TD>
    <TD align=3Dright><TT>0&nbsp;&nbsp;</TT></TD>
    <TD noWrap align=3Dright><TT>---&nbsp;&nbsp;</TT></TD>
    <TD noWrap><TT>&nbsp;R.AAIPEMPSSSSGGR.H</TT></TD></TR>
  <TR>
    <TD align=3Dright>&nbsp;</TD>
    <TD align=3Dright><TT>1544.6113&nbsp;&nbsp;</TT></TD>
    <TD align=3Dright><TT>1543.6040&nbsp;&nbsp;</TT></TD>
    <TD align=3Dright><TT>1543.7161&nbsp;&nbsp;</TT></TD>
    <TD noWrap align=3Dright><TT>-72.60&nbsp;</TT></TD>
    <TD align=3Dright><TT>521&nbsp;</TT></TD>
    <TD noWrap align=3Dright><TT>-&nbsp;</TT></TD>
    <TD align=3Dright><TT>535&nbsp;</TT></TD>
    <TD align=3Dright><TT>1&nbsp;&nbsp;</TT></TD>
    <TD noWrap align=3Dright><TT>---&nbsp;&nbsp;</TT></TD>
    <TD noWrap><TT>&nbsp;R.DAACPSRNAENVAAR.A</TT></TD></TR>
  <TR>
    <TD align=3Dright>&nbsp;</TD>
    <TD align=3Dright><TT>1544.6113&nbsp;&nbsp;</TT></TD>
    <TD align=3Dright><TT>1543.6040&nbsp;&nbsp;</TT></TD>
    <TD align=3Dright><TT>1543.7161&nbsp;&nbsp;</TT></TD>
    <TD noWrap align=3Dright><TT>-72.60&nbsp;</TT></TD>
    <TD align=3Dright><TT>521&nbsp;</TT></TD>
    <TD noWrap align=3Dright><TT>-&nbsp;</TT></TD>
    <TD align=3Dright><TT>535&nbsp;</TT></TD>
    <TD align=3Dright><TT>1&nbsp;&nbsp;</TT></TD>
    <TD noWrap align=3Dright><TT>---&nbsp;&nbsp;</TT></TD>
    <TD noWrap><TT>&nbsp;R.DAACPSRNAENVAAR.A</TT></TD></TR>
  <TR>
    <TD align=3Dright>&nbsp;</TD>
    <TD align=3Dright><TT>1597.6892&nbsp;&nbsp;</TT></TD>
    <TD align=3Dright><TT>1596.6819&nbsp;&nbsp;</TT></TD>
    <TD align=3Dright><TT>1596.7678&nbsp;&nbsp;</TT></TD>
    <TD noWrap align=3Dright><TT>-53.79&nbsp;</TT></TD>
    <TD align=3Dright><TT>591&nbsp;</TT></TD>
    <TD noWrap align=3Dright><TT>-&nbsp;</TT></TD>
    <TD align=3Dright><TT>606&nbsp;</TT></TD>
    <TD align=3Dright><TT>1&nbsp;&nbsp;</TT></TD>
    <TD noWrap align=3Dright><TT>---&nbsp;&nbsp;</TT></TD>
    <TD noWrap><TT>&nbsp;K.SGNASATRNMGAGLYK.L</TT></TD></TR>
  <TR>
    <TD align=3Dright>&nbsp;</TD>
    <TD align=3Dright><TT>1597.6892&nbsp;&nbsp;</TT></TD>
    <TD align=3Dright><TT>1596.6819&nbsp;&nbsp;</TT></TD>
    <TD align=3Dright><TT>1596.7678&nbsp;&nbsp;</TT></TD>
    <TD noWrap align=3Dright><TT>-53.79&nbsp;</TT></TD>
    <TD align=3Dright><TT>591&nbsp;</TT></TD>
    <TD noWrap align=3Dright><TT>-&nbsp;</TT></TD>
    <TD align=3Dright><TT>606&nbsp;</TT></TD>
    <TD align=3Dright><TT>1&nbsp;&nbsp;</TT></TD>
    <TD noWrap align=3Dright><TT>---&nbsp;&nbsp;</TT></TD>
    <TD noWrap><TT>&nbsp;K.SGNASATRNMGAGLYK.L</TT></TD></TR>
  <TR>
    <TD align=3Dright>&nbsp;</TD>
    <TD align=3Dright><TT>2193.0630&nbsp;&nbsp;</TT></TD>
    <TD align=3Dright><TT>2192.0557&nbsp;&nbsp;</TT></TD>
    <TD align=3Dright><TT>2192.0181&nbsp;&nbsp;</TT></TD>
    <TD noWrap align=3Dright><TT>17.1&nbsp;</TT></TD>
    <TD align=3Dright><TT>247&nbsp;</TT></TD>
    <TD noWrap align=3Dright><TT>-&nbsp;</TT></TD>
    <TD align=3Dright><TT>265&nbsp;</TT></TD>
    <TD align=3Dright><TT>0&nbsp;&nbsp;</TT></TD>
    <TD noWrap align=3Dright><TT>---&nbsp;&nbsp;</TT></TD>
    <TD noWrap><TT>&nbsp;K.SPCALPNHTVQDSFQQHQR.Y</TT></TD></TR>
  <TR>
    <TD align=3Dright>&nbsp;</TD>
    <TD align=3Dright><TT>2193.0630&nbsp;&nbsp;</TT></TD>
    <TD align=3Dright><TT>2192.0557&nbsp;&nbsp;</TT></TD>
    <TD align=3Dright><TT>2192.0181&nbsp;&nbsp;</TT></TD>
    <TD noWrap align=3Dright><TT>17.1&nbsp;</TT></TD>
    <TD align=3Dright><TT>247&nbsp;</TT></TD>
    <TD noWrap align=3Dright><TT>-&nbsp;</TT></TD>
    <TD align=3Dright><TT>265&nbsp;</TT></TD>
    <TD align=3Dright><TT>0&nbsp;&nbsp;</TT></TD>
    <TD noWrap align=3Dright><TT>---&nbsp;&nbsp;</TT></TD>
    <TD noWrap><TT>&nbsp;K.SPCALPNHTVQDSFQQHQR.Y</TT></TD></TR>
  <TR>
    <TD align=3Dright>&nbsp;</TD>
    <TD align=3Dright><TT>2215.0532&nbsp;&nbsp;</TT></TD>
    <TD align=3Dright><TT>2214.0459&nbsp;&nbsp;</TT></TD>
    <TD align=3Dright><TT>2214.0045&nbsp;&nbsp;</TT></TD>
    <TD noWrap align=3Dright><TT>18.7&nbsp;</TT></TD>
    <TD align=3Dright><TT>84&nbsp;</TT></TD>
    <TD noWrap align=3Dright><TT>-&nbsp;</TT></TD>
    <TD align=3Dright><TT>104&nbsp;</TT></TD>
    <TD align=3Dright><TT>1&nbsp;&nbsp;</TT></TD>
    <TD noWrap align=3Dright><TT>---&nbsp;&nbsp;</TT></TD>
    <TD noWrap><TT>&nbsp;K.HIAAESCSSHMPETATKEASK.S</TT></TD></TR>
  <TR>
    <TD align=3Dright>&nbsp;</TD>
    <TD align=3Dright><TT>2231.0852&nbsp;&nbsp;</TT></TD>
    <TD align=3Dright><TT>2230.0779&nbsp;&nbsp;</TT></TD>
    <TD align=3Dright><TT>2229.9994&nbsp;&nbsp;</TT></TD>
    <TD noWrap align=3Dright><TT>35.2&nbsp;</TT></TD>
    <TD align=3Dright><TT>84&nbsp;</TT></TD>
    <TD noWrap align=3Dright><TT>-&nbsp;</TT></TD>
    <TD align=3Dright><TT>104&nbsp;</TT></TD>
    <TD align=3Dright><TT>1&nbsp;&nbsp;</TT></TD>
    <TD noWrap align=3Dright><TT>---&nbsp;&nbsp;</TT></TD>
    <TD noWrap><TT>&nbsp;K.HIAAESCSSHMPETATKEASK.S + Oxidation =
(M)</TT></TD></TR>
  <TR>
    <TD align=3Dright>&nbsp;</TD>
    <TD align=3Dright><TT>2776.3240&nbsp;&nbsp;</TT></TD>
    <TD align=3Dright><TT>2775.3167&nbsp;&nbsp;</TT></TD>
    <TD align=3Dright><TT>2775.3504&nbsp;&nbsp;</TT></TD>
    <TD noWrap align=3Dright><TT>-12.14&nbsp;</TT></TD>
    <TD align=3Dright><TT>331&nbsp;</TT></TD>
    <TD noWrap align=3Dright><TT>-&nbsp;</TT></TD>
    <TD align=3Dright><TT>354&nbsp;</TT></TD>
    <TD align=3Dright><TT>1&nbsp;&nbsp;</TT></TD>
    <TD noWrap align=3Dright><TT>---&nbsp;&nbsp;</TT></TD>
    <TD =
noWrap><TT>&nbsp;R.GEYVSGTHSYTEDHPTKLFLELPR.Q</TT></TD></TR></TBODY></TAB=
LE>
<TABLE border=3D0 cellSpacing=3D0>
  <TBODY>
  <TR>
    <TD><TT>&nbsp;&nbsp;&nbsp;&nbsp;&nbsp;&nbsp;</TT></TD>
    <TD><TT><B>No match to: </B>774.4197, 842.4479, 861.0043, 870.4908,=20
      977.4440, 1134.4346, 1197.5872, 1213.5635, 1395.5740, 1571.6830,=20
      1619.6837, 1629.6764, 1635.6576, 1641.6594, 1990.8064, 1990.8064,=20
      2012.8108, 2064.0046, 2064.0046, 2086.0222, 2086.0222, 2112.9666,=20
      2112.9666, 2114.4797, 2134.9272, 2346.0322, 2349.1826, 2349.1826,=20
      2660.1331, 2660.1331, 2760.3357, 2760.3357, 2782.3171, 2807.2214,=20
      3225.6450, 3349.5332</TT></TD></TR></TBODY></TABLE><BR>
<TABLE border=3D0 cellSpacing=3D0>
  <TBODY>
  <TR>
    <TD><TT><B><A name=3DHit21>21.</A>&nbsp;&nbsp;&nbsp;</B></TT></TD>
    <TD noWrap><TT><A=20
      =
href=3D"http://zxw-pc/mascot/cgi/protein_view.pl?file=3D../data/20121225/=
F002422.dat&amp;hit=3D21"=20
      =
target=3D_blank>gi|215741199</A>&nbsp;&nbsp;&nbsp;&nbsp;<B>Mass:</B>&nbsp=
;65106&nbsp;&nbsp;&nbsp;&nbsp;<B>Score:</B>&nbsp;40&nbsp;&nbsp;&nbsp;&nbs=
p;&nbsp;<B>Expect:</B>&nbsp;1.6e+002&nbsp;&nbsp;<B>Matches:</B>&nbsp;11</=
TT></TD></TR>
  <TR>
    <TD>&nbsp;</TD>
    <TD noWrap><TT>unnamed protein product [Oryza sativa Japonica=20
    Group]</TT></TD></TR></TBODY></TABLE>
<TABLE border=3D0 cellSpacing=3D0 cellPadding=3D0>
  <TBODY>
  <TR>
    <TD><TT>&nbsp;&nbsp;&nbsp;&nbsp;&nbsp;&nbsp;</TT></TD>
    <TD align=3Dright><TT><B>Observed&nbsp;&nbsp;</B></TT></TD>
    <TD noWrap align=3Dright><TT><B>Mr(expt)&nbsp;&nbsp;</B></TT></TD>
    <TD noWrap align=3Dright><TT><B>Mr(calc)&nbsp;&nbsp;</B></TT></TD>
    <TD align=3Dright><TT><B>&nbsp;ppm&nbsp;&nbsp;</B></TT></TD>
    <TD align=3Dright><TT><B>Start&nbsp;</B></TT></TD>
    <TD align=3Dright><TT><B>&nbsp;</B></TT></TD>
    <TD align=3Dright><TT><B>End&nbsp;</B></TT></TD>
    <TD align=3Dright><TT><B>Miss&nbsp;</B></TT></TD>
    <TD align=3Dright><TT><B>Ions&nbsp;</B></TT></TD>
    <TD><TT><B>&nbsp;Peptide</B></TT></TD></TR>
  <TR>
    <TD align=3Dright>&nbsp;</TD>
    <TD align=3Dright><TT>809.3709&nbsp;&nbsp;</TT></TD>
    <TD align=3Dright><TT>808.3636&nbsp;&nbsp;</TT></TD>
    <TD align=3Dright><TT>808.3715&nbsp;&nbsp;</TT></TD>
    <TD noWrap align=3Dright><TT>-9.76&nbsp;</TT></TD>
    <TD align=3Dright><TT>405&nbsp;</TT></TD>
    <TD noWrap align=3Dright><TT>-&nbsp;</TT></TD>
    <TD align=3Dright><TT>410&nbsp;</TT></TD>
    <TD align=3Dright><TT>0&nbsp;&nbsp;</TT></TD>
    <TD noWrap align=3Dright><TT>---&nbsp;&nbsp;</TT></TD>
    <TD noWrap><TT>&nbsp;R.LQYDDR.F</TT></TD></TR>
  <TR>
    <TD align=3Dright>&nbsp;</TD>
    <TD align=3Dright><TT>1346.6420&nbsp;&nbsp;</TT></TD>
    <TD align=3Dright><TT>1345.6347&nbsp;&nbsp;</TT></TD>
    <TD align=3Dright><TT>1345.6296&nbsp;&nbsp;</TT></TD>
    <TD noWrap align=3Dright><TT>3.81&nbsp;</TT></TD>
    <TD align=3Dright><TT>536&nbsp;</TT></TD>
    <TD noWrap align=3Dright><TT>-&nbsp;</TT></TD>
    <TD align=3Dright><TT>549&nbsp;</TT></TD>
    <TD align=3Dright><TT>0&nbsp;&nbsp;</TT></TD>
    <TD noWrap align=3Dright><TT>---&nbsp;&nbsp;</TT></TD>
    <TD noWrap><TT>&nbsp;R.AAIPEMPSSSSGGR.H</TT></TD></TR>
  <TR>
    <TD align=3Dright>&nbsp;</TD>
    <TD align=3Dright><TT>1544.6113&nbsp;&nbsp;</TT></TD>
    <TD align=3Dright><TT>1543.6040&nbsp;&nbsp;</TT></TD>
    <TD align=3Dright><TT>1543.7161&nbsp;&nbsp;</TT></TD>
    <TD noWrap align=3Dright><TT>-72.60&nbsp;</TT></TD>
    <TD align=3Dright><TT>521&nbsp;</TT></TD>
    <TD noWrap align=3Dright><TT>-&nbsp;</TT></TD>
    <TD align=3Dright><TT>535&nbsp;</TT></TD>
    <TD align=3Dright><TT>1&nbsp;&nbsp;</TT></TD>
    <TD noWrap align=3Dright><TT>---&nbsp;&nbsp;</TT></TD>
    <TD noWrap><TT>&nbsp;R.DAACPSRNAENVAAR.A</TT></TD></TR>
  <TR>
    <TD align=3Dright>&nbsp;</TD>
    <TD align=3Dright><TT>1544.6113&nbsp;&nbsp;</TT></TD>
    <TD align=3Dright><TT>1543.6040&nbsp;&nbsp;</TT></TD>
    <TD align=3Dright><TT>1543.7161&nbsp;&nbsp;</TT></TD>
    <TD noWrap align=3Dright><TT>-72.60&nbsp;</TT></TD>
    <TD align=3Dright><TT>521&nbsp;</TT></TD>
    <TD noWrap align=3Dright><TT>-&nbsp;</TT></TD>
    <TD align=3Dright><TT>535&nbsp;</TT></TD>
    <TD align=3Dright><TT>1&nbsp;&nbsp;</TT></TD>
    <TD noWrap align=3Dright><TT>---&nbsp;&nbsp;</TT></TD>
    <TD noWrap><TT>&nbsp;R.DAACPSRNAENVAAR.A</TT></TD></TR>
  <TR>
    <TD align=3Dright>&nbsp;</TD>
    <TD align=3Dright><TT>1597.6892&nbsp;&nbsp;</TT></TD>
    <TD align=3Dright><TT>1596.6819&nbsp;&nbsp;</TT></TD>
    <TD align=3Dright><TT>1596.7678&nbsp;&nbsp;</TT></TD>
    <TD noWrap align=3Dright><TT>-53.79&nbsp;</TT></TD>
    <TD align=3Dright><TT>591&nbsp;</TT></TD>
    <TD noWrap align=3Dright><TT>-&nbsp;</TT></TD>
    <TD align=3Dright><TT>606&nbsp;</TT></TD>
    <TD align=3Dright><TT>1&nbsp;&nbsp;</TT></TD>
    <TD noWrap align=3Dright><TT>---&nbsp;&nbsp;</TT></TD>
    <TD noWrap><TT>&nbsp;K.SGNASATRNMGAGLYK.L</TT></TD></TR>
  <TR>
    <TD align=3Dright>&nbsp;</TD>
    <TD align=3Dright><TT>1597.6892&nbsp;&nbsp;</TT></TD>
    <TD align=3Dright><TT>1596.6819&nbsp;&nbsp;</TT></TD>
    <TD align=3Dright><TT>1596.7678&nbsp;&nbsp;</TT></TD>
    <TD noWrap align=3Dright><TT>-53.79&nbsp;</TT></TD>
    <TD align=3Dright><TT>591&nbsp;</TT></TD>
    <TD noWrap align=3Dright><TT>-&nbsp;</TT></TD>
    <TD align=3Dright><TT>606&nbsp;</TT></TD>
    <TD align=3Dright><TT>1&nbsp;&nbsp;</TT></TD>
    <TD noWrap align=3Dright><TT>---&nbsp;&nbsp;</TT></TD>
    <TD noWrap><TT>&nbsp;K.SGNASATRNMGAGLYK.L</TT></TD></TR>
  <TR>
    <TD align=3Dright>&nbsp;</TD>
    <TD align=3Dright><TT>2193.0630&nbsp;&nbsp;</TT></TD>
    <TD align=3Dright><TT>2192.0557&nbsp;&nbsp;</TT></TD>
    <TD align=3Dright><TT>2192.0181&nbsp;&nbsp;</TT></TD>
    <TD noWrap align=3Dright><TT>17.1&nbsp;</TT></TD>
    <TD align=3Dright><TT>247&nbsp;</TT></TD>
    <TD noWrap align=3Dright><TT>-&nbsp;</TT></TD>
    <TD align=3Dright><TT>265&nbsp;</TT></TD>
    <TD align=3Dright><TT>0&nbsp;&nbsp;</TT></TD>
    <TD noWrap align=3Dright><TT>---&nbsp;&nbsp;</TT></TD>
    <TD noWrap><TT>&nbsp;K.SPCALPNHTVQDSFQQHQR.Y</TT></TD></TR>
  <TR>
    <TD align=3Dright>&nbsp;</TD>
    <TD align=3Dright><TT>2193.0630&nbsp;&nbsp;</TT></TD>
    <TD align=3Dright><TT>2192.0557&nbsp;&nbsp;</TT></TD>
    <TD align=3Dright><TT>2192.0181&nbsp;&nbsp;</TT></TD>
    <TD noWrap align=3Dright><TT>17.1&nbsp;</TT></TD>
    <TD align=3Dright><TT>247&nbsp;</TT></TD>
    <TD noWrap align=3Dright><TT>-&nbsp;</TT></TD>
    <TD align=3Dright><TT>265&nbsp;</TT></TD>
    <TD align=3Dright><TT>0&nbsp;&nbsp;</TT></TD>
    <TD noWrap align=3Dright><TT>---&nbsp;&nbsp;</TT></TD>
    <TD noWrap><TT>&nbsp;K.SPCALPNHTVQDSFQQHQR.Y</TT></TD></TR>
  <TR>
    <TD align=3Dright>&nbsp;</TD>
    <TD align=3Dright><TT>2215.0532&nbsp;&nbsp;</TT></TD>
    <TD align=3Dright><TT>2214.0459&nbsp;&nbsp;</TT></TD>
    <TD align=3Dright><TT>2214.0045&nbsp;&nbsp;</TT></TD>
    <TD noWrap align=3Dright><TT>18.7&nbsp;</TT></TD>
    <TD align=3Dright><TT>84&nbsp;</TT></TD>
    <TD noWrap align=3Dright><TT>-&nbsp;</TT></TD>
    <TD align=3Dright><TT>104&nbsp;</TT></TD>
    <TD align=3Dright><TT>1&nbsp;&nbsp;</TT></TD>
    <TD noWrap align=3Dright><TT>---&nbsp;&nbsp;</TT></TD>
    <TD noWrap><TT>&nbsp;K.HIAAESCSSHMPETATKEASK.S</TT></TD></TR>
  <TR>
    <TD align=3Dright>&nbsp;</TD>
    <TD align=3Dright><TT>2231.0852&nbsp;&nbsp;</TT></TD>
    <TD align=3Dright><TT>2230.0779&nbsp;&nbsp;</TT></TD>
    <TD align=3Dright><TT>2229.9994&nbsp;&nbsp;</TT></TD>
    <TD noWrap align=3Dright><TT>35.2&nbsp;</TT></TD>
    <TD align=3Dright><TT>84&nbsp;</TT></TD>
    <TD noWrap align=3Dright><TT>-&nbsp;</TT></TD>
    <TD align=3Dright><TT>104&nbsp;</TT></TD>
    <TD align=3Dright><TT>1&nbsp;&nbsp;</TT></TD>
    <TD noWrap align=3Dright><TT>---&nbsp;&nbsp;</TT></TD>
    <TD noWrap><TT>&nbsp;K.HIAAESCSSHMPETATKEASK.S + Oxidation =
(M)</TT></TD></TR>
  <TR>
    <TD align=3Dright>&nbsp;</TD>
    <TD align=3Dright><TT>2776.3240&nbsp;&nbsp;</TT></TD>
    <TD align=3Dright><TT>2775.3167&nbsp;&nbsp;</TT></TD>
    <TD align=3Dright><TT>2775.3504&nbsp;&nbsp;</TT></TD>
    <TD noWrap align=3Dright><TT>-12.14&nbsp;</TT></TD>
    <TD align=3Dright><TT>331&nbsp;</TT></TD>
    <TD noWrap align=3Dright><TT>-&nbsp;</TT></TD>
    <TD align=3Dright><TT>354&nbsp;</TT></TD>
    <TD align=3Dright><TT>1&nbsp;&nbsp;</TT></TD>
    <TD noWrap align=3Dright><TT>---&nbsp;&nbsp;</TT></TD>
    <TD =
noWrap><TT>&nbsp;R.GEYVSGTHSYTEDHPTKLFLELPR.Q</TT></TD></TR></TBODY></TAB=
LE>
<TABLE border=3D0 cellSpacing=3D0>
  <TBODY>
  <TR>
    <TD><TT>&nbsp;&nbsp;&nbsp;&nbsp;&nbsp;&nbsp;</TT></TD>
    <TD><TT><B>No match to: </B>774.4197, 842.4479, 861.0043, 870.4908,=20
      977.4440, 1134.4346, 1197.5872, 1213.5635, 1395.5740, 1571.6830,=20
      1619.6837, 1629.6764, 1635.6576, 1641.6594, 1990.8064, 1990.8064,=20
      2012.8108, 2064.0046, 2064.0046, 2086.0222, 2086.0222, 2112.9666,=20
      2112.9666, 2114.4797, 2134.9272, 2346.0322, 2349.1826, 2349.1826,=20
      2660.1331, 2660.1331, 2760.3357, 2760.3357, 2782.3171, 2807.2214,=20
      3225.6450, 3349.5332</TT></TD></TR></TBODY></TABLE><BR>
<TABLE border=3D0 cellSpacing=3D0>
  <TBODY>
  <TR>
    <TD><TT><B><A name=3DHit22>22.</A>&nbsp;&nbsp;&nbsp;</B></TT></TD>
    <TD noWrap><TT><A=20
      =
href=3D"http://zxw-pc/mascot/cgi/protein_view.pl?file=3D../data/20121225/=
F002422.dat&amp;hit=3D22"=20
      =
target=3D_blank>gi|77553861</A>&nbsp;&nbsp;&nbsp;&nbsp;<B>Mass:</B>&nbsp;=
16417&nbsp;&nbsp;&nbsp;&nbsp;<B>Score:</B>&nbsp;40&nbsp;&nbsp;&nbsp;&nbsp=
;&nbsp;<B>Expect:</B>&nbsp;1.8e+002&nbsp;&nbsp;<B>Matches:</B>&nbsp;4</TT=
></TD></TR>
  <TR>
    <TD>&nbsp;</TD>
    <TD noWrap><TT>retrotransposon protein, putative, unclassified =
[Oryza=20
      sativa Japonica Group]</TT></TD></TR></TBODY></TABLE>
<TABLE border=3D0 cellSpacing=3D0 cellPadding=3D0>
  <TBODY>
  <TR>
    <TD><TT>&nbsp;&nbsp;&nbsp;&nbsp;&nbsp;&nbsp;</TT></TD>
    <TD align=3Dright><TT><B>Observed&nbsp;&nbsp;</B></TT></TD>
    <TD noWrap align=3Dright><TT><B>Mr(expt)&nbsp;&nbsp;</B></TT></TD>
    <TD noWrap align=3Dright><TT><B>Mr(calc)&nbsp;&nbsp;</B></TT></TD>
    <TD align=3Dright><TT><B>&nbsp;ppm&nbsp;&nbsp;</B></TT></TD>
    <TD align=3Dright><TT><B>Start&nbsp;</B></TT></TD>
    <TD align=3Dright><TT><B>&nbsp;</B></TT></TD>
    <TD align=3Dright><TT><B>End&nbsp;</B></TT></TD>
    <TD align=3Dright><TT><B>Miss&nbsp;</B></TT></TD>
    <TD align=3Dright><TT><B>Ions&nbsp;</B></TT></TD>
    <TD><TT><B>&nbsp;Peptide</B></TT></TD></TR>
  <TR>
    <TD align=3Dright>&nbsp;</TD>
    <TD align=3Dright><TT>1629.6764&nbsp;&nbsp;</TT></TD>
    <TD align=3Dright><TT>1628.6691&nbsp;&nbsp;</TT></TD>
    <TD align=3Dright><TT>1628.8005&nbsp;&nbsp;</TT></TD>
    <TD noWrap align=3Dright><TT>-80.68&nbsp;</TT></TD>
    <TD align=3Dright><TT>82&nbsp;</TT></TD>
    <TD noWrap align=3Dright><TT>-&nbsp;</TT></TD>
    <TD align=3Dright><TT>97&nbsp;</TT></TD>
    <TD align=3Dright><TT>1&nbsp;&nbsp;</TT></TD>
    <TD noWrap align=3Dright><TT>---&nbsp;&nbsp;</TT></TD>
    <TD noWrap><TT>&nbsp;R.SRAAGAEELPGDLSEK.I</TT></TD></TR>
  <TR>
    <TD align=3Dright>&nbsp;</TD>
    <TD align=3Dright><TT>2660.1331&nbsp;&nbsp;</TT></TD>
    <TD align=3Dright><TT>2659.1258&nbsp;&nbsp;</TT></TD>
    <TD align=3Dright><TT>2659.2853&nbsp;&nbsp;</TT></TD>
    <TD noWrap align=3Dright><TT>-59.97&nbsp;</TT></TD>
    <TD align=3Dright><TT>4&nbsp;</TT></TD>
    <TD noWrap align=3Dright><TT>-&nbsp;</TT></TD>
    <TD align=3Dright><TT>27&nbsp;</TT></TD>
    <TD align=3Dright><TT>1&nbsp;&nbsp;</TT></TD>
    <TD noWrap align=3Dright><TT>---&nbsp;&nbsp;</TT></TD>
    <TD noWrap><TT>&nbsp;R.GGVLEHLWSAWMDSDSLPTFGKAR.K</TT></TD></TR>
  <TR>
    <TD align=3Dright>&nbsp;</TD>
    <TD align=3Dright><TT>2660.1331&nbsp;&nbsp;</TT></TD>
    <TD align=3Dright><TT>2659.1258&nbsp;&nbsp;</TT></TD>
    <TD align=3Dright><TT>2659.2853&nbsp;&nbsp;</TT></TD>
    <TD noWrap align=3Dright><TT>-59.97&nbsp;</TT></TD>
    <TD align=3Dright><TT>2&nbsp;</TT></TD>
    <TD noWrap align=3Dright><TT>-&nbsp;</TT></TD>
    <TD align=3Dright><TT>25&nbsp;</TT></TD>
    <TD align=3Dright><TT>1&nbsp;&nbsp;</TT></TD>
    <TD noWrap align=3Dright><TT>---&nbsp;&nbsp;</TT></TD>
    <TD noWrap><TT>&nbsp;M.ARGGVLEHLWSAWMDSDSLPTFGK.A</TT></TD></TR>
  <TR>
    <TD align=3Dright>&nbsp;</TD>
    <TD align=3Dright><TT>2807.2214&nbsp;&nbsp;</TT></TD>
    <TD align=3Dright><TT>2806.2141&nbsp;&nbsp;</TT></TD>
    <TD align=3Dright><TT>2806.3207&nbsp;&nbsp;</TT></TD>
    <TD noWrap align=3Dright><TT>-37.98&nbsp;</TT></TD>
    <TD align=3Dright><TT>1&nbsp;</TT></TD>
    <TD noWrap align=3Dright><TT>-&nbsp;</TT></TD>
    <TD align=3Dright><TT>25&nbsp;</TT></TD>
    <TD align=3Dright><TT>1&nbsp;&nbsp;</TT></TD>
    <TD noWrap align=3Dright><TT>---&nbsp;&nbsp;</TT></TD>
    <TD noWrap><TT>&nbsp;-.MARGGVLEHLWSAWMDSDSLPTFGK.A + Oxidation=20
  (M)</TT></TD></TR></TBODY></TABLE>
<TABLE border=3D0 cellSpacing=3D0>
  <TBODY>
  <TR>
    <TD><TT>&nbsp;&nbsp;&nbsp;&nbsp;&nbsp;&nbsp;</TT></TD>
    <TD><TT><B>No match to: </B>774.4197, 809.3709, 842.4479, 861.0043,=20
      870.4908, 977.4440, 1134.4346, 1197.5872, 1213.5635, 1346.6420, =
1395.5740,=20
      1544.6113, 1544.6113, 1571.6830, 1597.6892, 1597.6892, 1619.6837,=20
      1635.6576, 1641.6594, 1990.8064, 1990.8064, 2012.8108, 2064.0046,=20
      2064.0046, 2086.0222, 2086.0222, 2112.9666, 2112.9666, 2114.4797,=20
      2134.9272, 2193.0630, 2193.0630, 2215.0532, 2231.0852, 2346.0322,=20
      2349.1826, 2349.1826, 2760.3357, 2760.3357, 2776.3240, 2782.3171,=20
      3225.6450, 3349.5332</TT></TD></TR></TBODY></TABLE><BR>
<TABLE border=3D0 cellSpacing=3D0>
  <TBODY>
  <TR>
    <TD><TT><B><A name=3DHit23>23.</A>&nbsp;&nbsp;&nbsp;</B></TT></TD>
    <TD noWrap><TT><A=20
      =
href=3D"http://zxw-pc/mascot/cgi/protein_view.pl?file=3D../data/20121225/=
F002422.dat&amp;hit=3D23"=20
      =
target=3D_blank>gi|326525000</A>&nbsp;&nbsp;&nbsp;&nbsp;<B>Mass:</B>&nbsp=
;6509&nbsp;&nbsp;&nbsp;&nbsp;&nbsp;<B>Score:</B>&nbsp;40&nbsp;&nbsp;&nbsp=
;&nbsp;&nbsp;<B>Expect:</B>&nbsp;1.9e+002&nbsp;&nbsp;<B>Matches:</B>&nbsp=
;5</TT></TD></TR>
  <TR>
    <TD>&nbsp;</TD>
    <TD noWrap><TT>predicted protein [Hordeum vulgare subsp.=20
  vulgare]</TT></TD></TR></TBODY></TABLE>
<TABLE border=3D0 cellSpacing=3D0 cellPadding=3D0>
  <TBODY>
  <TR>
    <TD><TT>&nbsp;&nbsp;&nbsp;&nbsp;&nbsp;&nbsp;</TT></TD>
    <TD align=3Dright><TT><B>Observed&nbsp;&nbsp;</B></TT></TD>
    <TD noWrap align=3Dright><TT><B>Mr(expt)&nbsp;&nbsp;</B></TT></TD>
    <TD noWrap align=3Dright><TT><B>Mr(calc)&nbsp;&nbsp;</B></TT></TD>
    <TD align=3Dright><TT><B>&nbsp;ppm&nbsp;&nbsp;</B></TT></TD>
    <TD align=3Dright><TT><B>Start&nbsp;</B></TT></TD>
    <TD align=3Dright><TT><B>&nbsp;</B></TT></TD>
    <TD align=3Dright><TT><B>End&nbsp;</B></TT></TD>
    <TD align=3Dright><TT><B>Miss&nbsp;</B></TT></TD>
    <TD align=3Dright><TT><B>Ions&nbsp;</B></TT></TD>
    <TD><TT><B>&nbsp;Peptide</B></TT></TD></TR>
  <TR>
    <TD align=3Dright>&nbsp;</TD>
    <TD align=3Dright><TT>2064.0046&nbsp;&nbsp;</TT></TD>
    <TD align=3Dright><TT>2062.9973&nbsp;&nbsp;</TT></TD>
    <TD align=3Dright><TT>2062.9616&nbsp;&nbsp;</TT></TD>
    <TD noWrap align=3Dright><TT>17.3&nbsp;</TT></TD>
    <TD align=3Dright><TT>10&nbsp;</TT></TD>
    <TD noWrap align=3Dright><TT>-&nbsp;</TT></TD>
    <TD align=3Dright><TT>27&nbsp;</TT></TD>
    <TD align=3Dright><TT>1&nbsp;&nbsp;</TT></TD>
    <TD noWrap align=3Dright><TT>---&nbsp;&nbsp;</TT></TD>
    <TD noWrap><TT>&nbsp;K.STDMSDDEPDIDIEKLLK.D</TT></TD></TR>
  <TR>
    <TD align=3Dright>&nbsp;</TD>
    <TD align=3Dright><TT>2064.0046&nbsp;&nbsp;</TT></TD>
    <TD align=3Dright><TT>2062.9973&nbsp;&nbsp;</TT></TD>
    <TD align=3Dright><TT>2062.9616&nbsp;&nbsp;</TT></TD>
    <TD noWrap align=3Dright><TT>17.3&nbsp;</TT></TD>
    <TD align=3Dright><TT>10&nbsp;</TT></TD>
    <TD noWrap align=3Dright><TT>-&nbsp;</TT></TD>
    <TD align=3Dright><TT>27&nbsp;</TT></TD>
    <TD align=3Dright><TT>1&nbsp;&nbsp;</TT></TD>
    <TD noWrap align=3Dright><TT>---&nbsp;&nbsp;</TT></TD>
    <TD noWrap><TT>&nbsp;K.STDMSDDEPDIDIEKLLK.D</TT></TD></TR>
  <TR>
    <TD align=3Dright>&nbsp;</TD>
    <TD align=3Dright><TT>2660.1331&nbsp;&nbsp;</TT></TD>
    <TD align=3Dright><TT>2659.1258&nbsp;&nbsp;</TT></TD>
    <TD align=3Dright><TT>2659.1959&nbsp;&nbsp;</TT></TD>
    <TD noWrap align=3Dright><TT>-26.36&nbsp;</TT></TD>
    <TD align=3Dright><TT>2&nbsp;</TT></TD>
    <TD noWrap align=3Dright><TT>-&nbsp;</TT></TD>
    <TD align=3Dright><TT>24&nbsp;</TT></TD>
    <TD align=3Dright><TT>1&nbsp;&nbsp;</TT></TD>
    <TD noWrap align=3Dright><TT>---&nbsp;&nbsp;</TT></TD>
    <TD noWrap><TT>&nbsp;M.YHKPAPEKSTDMSDDEPDIDIEK.L</TT></TD></TR>
  <TR>
    <TD align=3Dright>&nbsp;</TD>
    <TD align=3Dright><TT>2660.1331&nbsp;&nbsp;</TT></TD>
    <TD align=3Dright><TT>2659.1258&nbsp;&nbsp;</TT></TD>
    <TD align=3Dright><TT>2659.1959&nbsp;&nbsp;</TT></TD>
    <TD noWrap align=3Dright><TT>-26.36&nbsp;</TT></TD>
    <TD align=3Dright><TT>2&nbsp;</TT></TD>
    <TD noWrap align=3Dright><TT>-&nbsp;</TT></TD>
    <TD align=3Dright><TT>24&nbsp;</TT></TD>
    <TD align=3Dright><TT>1&nbsp;&nbsp;</TT></TD>
    <TD noWrap align=3Dright><TT>---&nbsp;&nbsp;</TT></TD>
    <TD noWrap><TT>&nbsp;M.YHKPAPEKSTDMSDDEPDIDIEK.L</TT></TD></TR>
  <TR>
    <TD align=3Dright>&nbsp;</TD>
    <TD align=3Dright><TT>2807.2214&nbsp;&nbsp;</TT></TD>
    <TD align=3Dright><TT>2806.2141&nbsp;&nbsp;</TT></TD>
    <TD align=3Dright><TT>2806.2313&nbsp;&nbsp;</TT></TD>
    <TD noWrap align=3Dright><TT>-6.12&nbsp;</TT></TD>
    <TD align=3Dright><TT>1&nbsp;</TT></TD>
    <TD noWrap align=3Dright><TT>-&nbsp;</TT></TD>
    <TD align=3Dright><TT>24&nbsp;</TT></TD>
    <TD align=3Dright><TT>1&nbsp;&nbsp;</TT></TD>
    <TD noWrap align=3Dright><TT>---&nbsp;&nbsp;</TT></TD>
    <TD noWrap><TT>&nbsp;-.MYHKPAPEKSTDMSDDEPDIDIEK.L + Oxidation=20
  (M)</TT></TD></TR></TBODY></TABLE>
<TABLE border=3D0 cellSpacing=3D0>
  <TBODY>
  <TR>
    <TD><TT>&nbsp;&nbsp;&nbsp;&nbsp;&nbsp;&nbsp;</TT></TD>
    <TD><TT><B>No match to: </B>774.4197, 809.3709, 842.4479, 861.0043,=20
      870.4908, 977.4440, 1134.4346, 1197.5872, 1213.5635, 1346.6420, =
1395.5740,=20
      1544.6113, 1544.6113, 1571.6830, 1597.6892, 1597.6892, 1619.6837,=20
      1629.6764, 1635.6576, 1641.6594, 1990.8064, 1990.8064, 2012.8108,=20
      2086.0222, 2086.0222, 2112.9666, 2112.9666, 2114.4797, 2134.9272,=20
      2193.0630, 2193.0630, 2215.0532, 2231.0852, 2346.0322, 2349.1826,=20
      2349.1826, 2760.3357, 2760.3357, 2776.3240, 2782.3171, 3225.6450,=20
      3349.5332</TT></TD></TR></TBODY></TABLE><BR>
<TABLE border=3D0 cellSpacing=3D0>
  <TBODY>
  <TR>
    <TD><TT><B><A name=3DHit24>24.</A>&nbsp;&nbsp;&nbsp;</B></TT></TD>
    <TD noWrap><TT><A=20
      =
href=3D"http://zxw-pc/mascot/cgi/protein_view.pl?file=3D../data/20121225/=
F002422.dat&amp;hit=3D24"=20
      =
target=3D_blank>gi|297834114</A>&nbsp;&nbsp;&nbsp;&nbsp;<B>Mass:</B>&nbsp=
;54051&nbsp;&nbsp;&nbsp;&nbsp;<B>Score:</B>&nbsp;40&nbsp;&nbsp;&nbsp;&nbs=
p;&nbsp;<B>Expect:</B>&nbsp;1.9e+002&nbsp;&nbsp;<B>Matches:</B>&nbsp;10</=
TT></TD></TR>
  <TR>
    <TD>&nbsp;</TD>
    <TD noWrap><TT>hypothetical protein ARALYDRAFT_897519 [Arabidopsis =
lyrata=20
      subsp. lyrata]</TT></TD></TR></TBODY></TABLE>
<TABLE border=3D0 cellSpacing=3D0 cellPadding=3D0>
  <TBODY>
  <TR>
    <TD><TT>&nbsp;&nbsp;&nbsp;&nbsp;&nbsp;&nbsp;</TT></TD>
    <TD align=3Dright><TT><B>Observed&nbsp;&nbsp;</B></TT></TD>
    <TD noWrap align=3Dright><TT><B>Mr(expt)&nbsp;&nbsp;</B></TT></TD>
    <TD noWrap align=3Dright><TT><B>Mr(calc)&nbsp;&nbsp;</B></TT></TD>
    <TD align=3Dright><TT><B>&nbsp;ppm&nbsp;&nbsp;</B></TT></TD>
    <TD align=3Dright><TT><B>Start&nbsp;</B></TT></TD>
    <TD align=3Dright><TT><B>&nbsp;</B></TT></TD>
    <TD align=3Dright><TT><B>End&nbsp;</B></TT></TD>
    <TD align=3Dright><TT><B>Miss&nbsp;</B></TT></TD>
    <TD align=3Dright><TT><B>Ions&nbsp;</B></TT></TD>
    <TD><TT><B>&nbsp;Peptide</B></TT></TD></TR>
  <TR>
    <TD align=3Dright>&nbsp;</TD>
    <TD align=3Dright><TT>774.4197&nbsp;&nbsp;</TT></TD>
    <TD align=3Dright><TT>773.4124&nbsp;&nbsp;</TT></TD>
    <TD align=3Dright><TT>773.4072&nbsp;&nbsp;</TT></TD>
    <TD noWrap align=3Dright><TT>6.75&nbsp;</TT></TD>
    <TD align=3Dright><TT>88&nbsp;</TT></TD>
    <TD noWrap align=3Dright><TT>-&nbsp;</TT></TD>
    <TD align=3Dright><TT>93&nbsp;</TT></TD>
    <TD align=3Dright><TT>0&nbsp;&nbsp;</TT></TD>
    <TD noWrap align=3Dright><TT>---&nbsp;&nbsp;</TT></TD>
    <TD noWrap><TT>&nbsp;R.HVDYIK.K</TT></TD></TR>
  <TR>
    <TD align=3Dright>&nbsp;</TD>
    <TD align=3Dright><TT>870.4908&nbsp;&nbsp;</TT></TD>
    <TD align=3Dright><TT>869.4836&nbsp;&nbsp;</TT></TD>
    <TD align=3Dright><TT>869.4395&nbsp;&nbsp;</TT></TD>
    <TD noWrap align=3Dright><TT>50.6&nbsp;</TT></TD>
    <TD align=3Dright><TT>130&nbsp;</TT></TD>
    <TD noWrap align=3Dright><TT>-&nbsp;</TT></TD>
    <TD align=3Dright><TT>136&nbsp;</TT></TD>
    <TD align=3Dright><TT>1&nbsp;&nbsp;</TT></TD>
    <TD noWrap align=3Dright><TT>---&nbsp;&nbsp;</TT></TD>
    <TD noWrap><TT>&nbsp;R.AKDFFSR.E</TT></TD></TR>
  <TR>
    <TD align=3Dright>&nbsp;</TD>
    <TD align=3Dright><TT>1197.5872&nbsp;&nbsp;</TT></TD>
    <TD align=3Dright><TT>1196.5799&nbsp;&nbsp;</TT></TD>
    <TD align=3Dright><TT>1196.5938&nbsp;&nbsp;</TT></TD>
    <TD noWrap align=3Dright><TT>-11.61&nbsp;</TT></TD>
    <TD align=3Dright><TT>132&nbsp;</TT></TD>
    <TD noWrap align=3Dright><TT>-&nbsp;</TT></TD>
    <TD align=3Dright><TT>140&nbsp;</TT></TD>
    <TD align=3Dright><TT>1&nbsp;&nbsp;</TT></TD>
    <TD noWrap align=3Dright><TT>---&nbsp;&nbsp;</TT></TD>
    <TD noWrap><TT>&nbsp;K.DFFSRELQR.F</TT></TD></TR>
  <TR>
    <TD align=3Dright>&nbsp;</TD>
    <TD align=3Dright><TT>1213.5635&nbsp;&nbsp;</TT></TD>
    <TD align=3Dright><TT>1212.5562&nbsp;&nbsp;</TT></TD>
    <TD align=3Dright><TT>1212.5809&nbsp;&nbsp;</TT></TD>
    <TD noWrap align=3Dright><TT>-20.34&nbsp;</TT></TD>
    <TD align=3Dright><TT>380&nbsp;</TT></TD>
    <TD noWrap align=3Dright><TT>-&nbsp;</TT></TD>
    <TD align=3Dright><TT>390&nbsp;</TT></TD>
    <TD align=3Dright><TT>0&nbsp;&nbsp;</TT></TD>
    <TD noWrap align=3Dright><TT>---&nbsp;&nbsp;</TT></TD>
    <TD noWrap><TT>&nbsp;K.TDSFVSLSCVR.E</TT></TD></TR>
  <TR>
    <TD align=3Dright>&nbsp;</TD>
    <TD align=3Dright><TT>2086.0222&nbsp;&nbsp;</TT></TD>
    <TD align=3Dright><TT>2085.0149&nbsp;&nbsp;</TT></TD>
    <TD align=3Dright><TT>2085.0313&nbsp;&nbsp;</TT></TD>
    <TD noWrap align=3Dright><TT>-7.87&nbsp;</TT></TD>
    <TD align=3Dright><TT>421&nbsp;</TT></TD>
    <TD noWrap align=3Dright><TT>-&nbsp;</TT></TD>
    <TD align=3Dright><TT>439&nbsp;</TT></TD>
    <TD align=3Dright><TT>1&nbsp;&nbsp;</TT></TD>
    <TD noWrap align=3Dright><TT>---&nbsp;&nbsp;</TT></TD>
    <TD noWrap><TT>&nbsp;K.IDLGSVSWTRFLTSTSGCR.V</TT></TD></TR>
  <TR>
    <TD align=3Dright>&nbsp;</TD>
    <TD align=3Dright><TT>2086.0222&nbsp;&nbsp;</TT></TD>
    <TD align=3Dright><TT>2085.0149&nbsp;&nbsp;</TT></TD>
    <TD align=3Dright><TT>2085.0313&nbsp;&nbsp;</TT></TD>
    <TD noWrap align=3Dright><TT>-7.87&nbsp;</TT></TD>
    <TD align=3Dright><TT>421&nbsp;</TT></TD>
    <TD noWrap align=3Dright><TT>-&nbsp;</TT></TD>
    <TD align=3Dright><TT>439&nbsp;</TT></TD>
    <TD align=3Dright><TT>1&nbsp;&nbsp;</TT></TD>
    <TD noWrap align=3Dright><TT>---&nbsp;&nbsp;</TT></TD>
    <TD noWrap><TT>&nbsp;K.IDLGSVSWTRFLTSTSGCR.V</TT></TD></TR>
  <TR>
    <TD align=3Dright>&nbsp;</TD>
    <TD align=3Dright><TT>2193.0630&nbsp;&nbsp;</TT></TD>
    <TD align=3Dright><TT>2192.0557&nbsp;&nbsp;</TT></TD>
    <TD align=3Dright><TT>2192.0824&nbsp;&nbsp;</TT></TD>
    <TD noWrap align=3Dright><TT>-12.15&nbsp;</TT></TD>
    <TD align=3Dright><TT>403&nbsp;</TT></TD>
    <TD noWrap align=3Dright><TT>-&nbsp;</TT></TD>
    <TD align=3Dright><TT>420&nbsp;</TT></TD>
    <TD align=3Dright><TT>0&nbsp;&nbsp;</TT></TD>
    <TD noWrap align=3Dright><TT>---&nbsp;&nbsp;</TT></TD>
    <TD noWrap><TT>&nbsp;K.FSDTMELIHTLEIWVTNK.I + Oxidation =
(M)</TT></TD></TR>
  <TR>
    <TD align=3Dright>&nbsp;</TD>
    <TD align=3Dright><TT>2193.0630&nbsp;&nbsp;</TT></TD>
    <TD align=3Dright><TT>2192.0557&nbsp;&nbsp;</TT></TD>
    <TD align=3Dright><TT>2192.0824&nbsp;&nbsp;</TT></TD>
    <TD noWrap align=3Dright><TT>-12.15&nbsp;</TT></TD>
    <TD align=3Dright><TT>403&nbsp;</TT></TD>
    <TD noWrap align=3Dright><TT>-&nbsp;</TT></TD>
    <TD align=3Dright><TT>420&nbsp;</TT></TD>
    <TD align=3Dright><TT>0&nbsp;&nbsp;</TT></TD>
    <TD noWrap align=3Dright><TT>---&nbsp;&nbsp;</TT></TD>
    <TD noWrap><TT>&nbsp;K.FSDTMELIHTLEIWVTNK.I + Oxidation =
(M)</TT></TD></TR>
  <TR>
    <TD align=3Dright>&nbsp;</TD>
    <TD align=3Dright><TT>2349.1826&nbsp;&nbsp;</TT></TD>
    <TD align=3Dright><TT>2348.1753&nbsp;&nbsp;</TT></TD>
    <TD align=3Dright><TT>2348.1790&nbsp;&nbsp;</TT></TD>
    <TD noWrap align=3Dright><TT>-1.55&nbsp;</TT></TD>
    <TD align=3Dright><TT>51&nbsp;</TT></TD>
    <TD noWrap align=3Dright><TT>-&nbsp;</TT></TD>
    <TD align=3Dright><TT>71&nbsp;</TT></TD>
    <TD align=3Dright><TT>1&nbsp;&nbsp;</TT></TD>
    <TD noWrap align=3Dright><TT>---&nbsp;&nbsp;</TT></TD>
    <TD noWrap><TT>&nbsp;R.LCIEVTPSSKTTLLPDELCMR.C</TT></TD></TR>
  <TR>
    <TD align=3Dright>&nbsp;</TD>
    <TD align=3Dright><TT>2349.1826&nbsp;&nbsp;</TT></TD>
    <TD align=3Dright><TT>2348.1753&nbsp;&nbsp;</TT></TD>
    <TD align=3Dright><TT>2348.1790&nbsp;&nbsp;</TT></TD>
    <TD noWrap align=3Dright><TT>-1.55&nbsp;</TT></TD>
    <TD align=3Dright><TT>51&nbsp;</TT></TD>
    <TD noWrap align=3Dright><TT>-&nbsp;</TT></TD>
    <TD align=3Dright><TT>71&nbsp;</TT></TD>
    <TD align=3Dright><TT>1&nbsp;&nbsp;</TT></TD>
    <TD noWrap align=3Dright><TT>---&nbsp;&nbsp;</TT></TD>
    <TD =
noWrap><TT>&nbsp;R.LCIEVTPSSKTTLLPDELCMR.C</TT></TD></TR></TBODY></TABLE>=

<TABLE border=3D0 cellSpacing=3D0>
  <TBODY>
  <TR>
    <TD><TT>&nbsp;&nbsp;&nbsp;&nbsp;&nbsp;&nbsp;</TT></TD>
    <TD><TT><B>No match to: </B>809.3709, 842.4479, 861.0043, 977.4440,=20
      1134.4346, 1346.6420, 1395.5740, 1544.6113, 1544.6113, 1571.6830,=20
      1597.6892, 1597.6892, 1619.6837, 1629.6764, 1635.6576, 1641.6594,=20
      1990.8064, 1990.8064, 2012.8108, 2064.0046, 2064.0046, 2112.9666,=20
      2112.9666, 2114.4797, 2134.9272, 2215.0532, 2231.0852, 2346.0322,=20
      2660.1331, 2660.1331, 2760.3357, 2760.3357, 2776.3240, 2782.3171,=20
      2807.2214, 3225.6450, 3349.5332</TT></TD></TR></TBODY></TABLE><BR>
<TABLE border=3D0 cellSpacing=3D0>
  <TBODY>
  <TR>
    <TD><TT><B><A name=3DHit25>25.</A>&nbsp;&nbsp;&nbsp;</B></TT></TD>
    <TD noWrap><TT><A=20
      =
href=3D"http://zxw-pc/mascot/cgi/protein_view.pl?file=3D../data/20121225/=
F002422.dat&amp;hit=3D25"=20
      =
target=3D_blank>gi|297330779</A>&nbsp;&nbsp;&nbsp;&nbsp;<B>Mass:</B>&nbsp=
;54051&nbsp;&nbsp;&nbsp;&nbsp;<B>Score:</B>&nbsp;40&nbsp;&nbsp;&nbsp;&nbs=
p;&nbsp;<B>Expect:</B>&nbsp;1.9e+002&nbsp;&nbsp;<B>Matches:</B>&nbsp;10</=
TT></TD></TR>
  <TR>
    <TD>&nbsp;</TD>
    <TD noWrap><TT>hypothetical protein ARALYDRAFT_897519 [Arabidopsis =
lyrata=20
      subsp. lyrata]</TT></TD></TR></TBODY></TABLE>
<TABLE border=3D0 cellSpacing=3D0 cellPadding=3D0>
  <TBODY>
  <TR>
    <TD><TT>&nbsp;&nbsp;&nbsp;&nbsp;&nbsp;&nbsp;</TT></TD>
    <TD align=3Dright><TT><B>Observed&nbsp;&nbsp;</B></TT></TD>
    <TD noWrap align=3Dright><TT><B>Mr(expt)&nbsp;&nbsp;</B></TT></TD>
    <TD noWrap align=3Dright><TT><B>Mr(calc)&nbsp;&nbsp;</B></TT></TD>
    <TD align=3Dright><TT><B>&nbsp;ppm&nbsp;&nbsp;</B></TT></TD>
    <TD align=3Dright><TT><B>Start&nbsp;</B></TT></TD>
    <TD align=3Dright><TT><B>&nbsp;</B></TT></TD>
    <TD align=3Dright><TT><B>End&nbsp;</B></TT></TD>
    <TD align=3Dright><TT><B>Miss&nbsp;</B></TT></TD>
    <TD align=3Dright><TT><B>Ions&nbsp;</B></TT></TD>
    <TD><TT><B>&nbsp;Peptide</B></TT></TD></TR>
  <TR>
    <TD align=3Dright>&nbsp;</TD>
    <TD align=3Dright><TT>774.4197&nbsp;&nbsp;</TT></TD>
    <TD align=3Dright><TT>773.4124&nbsp;&nbsp;</TT></TD>
    <TD align=3Dright><TT>773.4072&nbsp;&nbsp;</TT></TD>
    <TD noWrap align=3Dright><TT>6.75&nbsp;</TT></TD>
    <TD align=3Dright><TT>88&nbsp;</TT></TD>
    <TD noWrap align=3Dright><TT>-&nbsp;</TT></TD>
    <TD align=3Dright><TT>93&nbsp;</TT></TD>
    <TD align=3Dright><TT>0&nbsp;&nbsp;</TT></TD>
    <TD noWrap align=3Dright><TT>---&nbsp;&nbsp;</TT></TD>
    <TD noWrap><TT>&nbsp;R.HVDYIK.K</TT></TD></TR>
  <TR>
    <TD align=3Dright>&nbsp;</TD>
    <TD align=3Dright><TT>870.4908&nbsp;&nbsp;</TT></TD>
    <TD align=3Dright><TT>869.4836&nbsp;&nbsp;</TT></TD>
    <TD align=3Dright><TT>869.4395&nbsp;&nbsp;</TT></TD>
    <TD noWrap align=3Dright><TT>50.6&nbsp;</TT></TD>
    <TD align=3Dright><TT>130&nbsp;</TT></TD>
    <TD noWrap align=3Dright><TT>-&nbsp;</TT></TD>
    <TD align=3Dright><TT>136&nbsp;</TT></TD>
    <TD align=3Dright><TT>1&nbsp;&nbsp;</TT></TD>
    <TD noWrap align=3Dright><TT>---&nbsp;&nbsp;</TT></TD>
    <TD noWrap><TT>&nbsp;R.AKDFFSR.E</TT></TD></TR>
  <TR>
    <TD align=3Dright>&nbsp;</TD>
    <TD align=3Dright><TT>1197.5872&nbsp;&nbsp;</TT></TD>
    <TD align=3Dright><TT>1196.5799&nbsp;&nbsp;</TT></TD>
    <TD align=3Dright><TT>1196.5938&nbsp;&nbsp;</TT></TD>
    <TD noWrap align=3Dright><TT>-11.61&nbsp;</TT></TD>
    <TD align=3Dright><TT>132&nbsp;</TT></TD>
    <TD noWrap align=3Dright><TT>-&nbsp;</TT></TD>
    <TD align=3Dright><TT>140&nbsp;</TT></TD>
    <TD align=3Dright><TT>1&nbsp;&nbsp;</TT></TD>
    <TD noWrap align=3Dright><TT>---&nbsp;&nbsp;</TT></TD>
    <TD noWrap><TT>&nbsp;K.DFFSRELQR.F</TT></TD></TR>
  <TR>
    <TD align=3Dright>&nbsp;</TD>
    <TD align=3Dright><TT>1213.5635&nbsp;&nbsp;</TT></TD>
    <TD align=3Dright><TT>1212.5562&nbsp;&nbsp;</TT></TD>
    <TD align=3Dright><TT>1212.5809&nbsp;&nbsp;</TT></TD>
    <TD noWrap align=3Dright><TT>-20.34&nbsp;</TT></TD>
    <TD align=3Dright><TT>380&nbsp;</TT></TD>
    <TD noWrap align=3Dright><TT>-&nbsp;</TT></TD>
    <TD align=3Dright><TT>390&nbsp;</TT></TD>
    <TD align=3Dright><TT>0&nbsp;&nbsp;</TT></TD>
    <TD noWrap align=3Dright><TT>---&nbsp;&nbsp;</TT></TD>
    <TD noWrap><TT>&nbsp;K.TDSFVSLSCVR.E</TT></TD></TR>
  <TR>
    <TD align=3Dright>&nbsp;</TD>
    <TD align=3Dright><TT>2086.0222&nbsp;&nbsp;</TT></TD>
    <TD align=3Dright><TT>2085.0149&nbsp;&nbsp;</TT></TD>
    <TD align=3Dright><TT>2085.0313&nbsp;&nbsp;</TT></TD>
    <TD noWrap align=3Dright><TT>-7.87&nbsp;</TT></TD>
    <TD align=3Dright><TT>421&nbsp;</TT></TD>
    <TD noWrap align=3Dright><TT>-&nbsp;</TT></TD>
    <TD align=3Dright><TT>439&nbsp;</TT></TD>
    <TD align=3Dright><TT>1&nbsp;&nbsp;</TT></TD>
    <TD noWrap align=3Dright><TT>---&nbsp;&nbsp;</TT></TD>
    <TD noWrap><TT>&nbsp;K.IDLGSVSWTRFLTSTSGCR.V</TT></TD></TR>
  <TR>
    <TD align=3Dright>&nbsp;</TD>
    <TD align=3Dright><TT>2086.0222&nbsp;&nbsp;</TT></TD>
    <TD align=3Dright><TT>2085.0149&nbsp;&nbsp;</TT></TD>
    <TD align=3Dright><TT>2085.0313&nbsp;&nbsp;</TT></TD>
    <TD noWrap align=3Dright><TT>-7.87&nbsp;</TT></TD>
    <TD align=3Dright><TT>421&nbsp;</TT></TD>
    <TD noWrap align=3Dright><TT>-&nbsp;</TT></TD>
    <TD align=3Dright><TT>439&nbsp;</TT></TD>
    <TD align=3Dright><TT>1&nbsp;&nbsp;</TT></TD>
    <TD noWrap align=3Dright><TT>---&nbsp;&nbsp;</TT></TD>
    <TD noWrap><TT>&nbsp;K.IDLGSVSWTRFLTSTSGCR.V</TT></TD></TR>
  <TR>
    <TD align=3Dright>&nbsp;</TD>
    <TD align=3Dright><TT>2193.0630&nbsp;&nbsp;</TT></TD>
    <TD align=3Dright><TT>2192.0557&nbsp;&nbsp;</TT></TD>
    <TD align=3Dright><TT>2192.0824&nbsp;&nbsp;</TT></TD>
    <TD noWrap align=3Dright><TT>-12.15&nbsp;</TT></TD>
    <TD align=3Dright><TT>403&nbsp;</TT></TD>
    <TD noWrap align=3Dright><TT>-&nbsp;</TT></TD>
    <TD align=3Dright><TT>420&nbsp;</TT></TD>
    <TD align=3Dright><TT>0&nbsp;&nbsp;</TT></TD>
    <TD noWrap align=3Dright><TT>---&nbsp;&nbsp;</TT></TD>
    <TD noWrap><TT>&nbsp;K.FSDTMELIHTLEIWVTNK.I + Oxidation =
(M)</TT></TD></TR>
  <TR>
    <TD align=3Dright>&nbsp;</TD>
    <TD align=3Dright><TT>2193.0630&nbsp;&nbsp;</TT></TD>
    <TD align=3Dright><TT>2192.0557&nbsp;&nbsp;</TT></TD>
    <TD align=3Dright><TT>2192.0824&nbsp;&nbsp;</TT></TD>
    <TD noWrap align=3Dright><TT>-12.15&nbsp;</TT></TD>
    <TD align=3Dright><TT>403&nbsp;</TT></TD>
    <TD noWrap align=3Dright><TT>-&nbsp;</TT></TD>
    <TD align=3Dright><TT>420&nbsp;</TT></TD>
    <TD align=3Dright><TT>0&nbsp;&nbsp;</TT></TD>
    <TD noWrap align=3Dright><TT>---&nbsp;&nbsp;</TT></TD>
    <TD noWrap><TT>&nbsp;K.FSDTMELIHTLEIWVTNK.I + Oxidation =
(M)</TT></TD></TR>
  <TR>
    <TD align=3Dright>&nbsp;</TD>
    <TD align=3Dright><TT>2349.1826&nbsp;&nbsp;</TT></TD>
    <TD align=3Dright><TT>2348.1753&nbsp;&nbsp;</TT></TD>
    <TD align=3Dright><TT>2348.1790&nbsp;&nbsp;</TT></TD>
    <TD noWrap align=3Dright><TT>-1.55&nbsp;</TT></TD>
    <TD align=3Dright><TT>51&nbsp;</TT></TD>
    <TD noWrap align=3Dright><TT>-&nbsp;</TT></TD>
    <TD align=3Dright><TT>71&nbsp;</TT></TD>
    <TD align=3Dright><TT>1&nbsp;&nbsp;</TT></TD>
    <TD noWrap align=3Dright><TT>---&nbsp;&nbsp;</TT></TD>
    <TD noWrap><TT>&nbsp;R.LCIEVTPSSKTTLLPDELCMR.C</TT></TD></TR>
  <TR>
    <TD align=3Dright>&nbsp;</TD>
    <TD align=3Dright><TT>2349.1826&nbsp;&nbsp;</TT></TD>
    <TD align=3Dright><TT>2348.1753&nbsp;&nbsp;</TT></TD>
    <TD align=3Dright><TT>2348.1790&nbsp;&nbsp;</TT></TD>
    <TD noWrap align=3Dright><TT>-1.55&nbsp;</TT></TD>
    <TD align=3Dright><TT>51&nbsp;</TT></TD>
    <TD noWrap align=3Dright><TT>-&nbsp;</TT></TD>
    <TD align=3Dright><TT>71&nbsp;</TT></TD>
    <TD align=3Dright><TT>1&nbsp;&nbsp;</TT></TD>
    <TD noWrap align=3Dright><TT>---&nbsp;&nbsp;</TT></TD>
    <TD =
noWrap><TT>&nbsp;R.LCIEVTPSSKTTLLPDELCMR.C</TT></TD></TR></TBODY></TABLE>=

<TABLE border=3D0 cellSpacing=3D0>
  <TBODY>
  <TR>
    <TD><TT>&nbsp;&nbsp;&nbsp;&nbsp;&nbsp;&nbsp;</TT></TD>
    <TD><TT><B>No match to: </B>809.3709, 842.4479, 861.0043, 977.4440,=20
      1134.4346, 1346.6420, 1395.5740, 1544.6113, 1544.6113, 1571.6830,=20
      1597.6892, 1597.6892, 1619.6837, 1629.6764, 1635.6576, 1641.6594,=20
      1990.8064, 1990.8064, 2012.8108, 2064.0046, 2064.0046, 2112.9666,=20
      2112.9666, 2114.4797, 2134.9272, 2215.0532, 2231.0852, 2346.0322,=20
      2660.1331, 2660.1331, 2760.3357, 2760.3357, 2776.3240, 2782.3171,=20
      2807.2214, 3225.6450, 3349.5332</TT></TD></TR></TBODY></TABLE><BR>
<TABLE border=3D0 cellSpacing=3D0>
  <TBODY>
  <TR>
    <TD><TT><B><A name=3DHit26>26.</A>&nbsp;&nbsp;&nbsp;</B></TT></TD>
    <TD noWrap><TT><A=20
      =
href=3D"http://zxw-pc/mascot/cgi/protein_view.pl?file=3D../data/20121225/=
F002422.dat&amp;hit=3D26"=20
      =
target=3D_blank>gi|169142735</A>&nbsp;&nbsp;&nbsp;&nbsp;<B>Mass:</B>&nbsp=
;28118&nbsp;&nbsp;&nbsp;&nbsp;<B>Score:</B>&nbsp;40&nbsp;&nbsp;&nbsp;&nbs=
p;&nbsp;<B>Expect:</B>&nbsp;1.9e+002&nbsp;&nbsp;<B>Matches:</B>&nbsp;8</T=
T></TD></TR>
  <TR>
    <TD>&nbsp;</TD>
    <TD noWrap><TT>clp protease proteolytic subunit [Oenothera=20
      argillicola]</TT></TD></TR></TBODY></TABLE>
<TABLE border=3D0 cellSpacing=3D0 cellPadding=3D0>
  <TBODY>
  <TR>
    <TD><TT>&nbsp;&nbsp;&nbsp;&nbsp;&nbsp;&nbsp;</TT></TD>
    <TD align=3Dright><TT><B>Observed&nbsp;&nbsp;</B></TT></TD>
    <TD noWrap align=3Dright><TT><B>Mr(expt)&nbsp;&nbsp;</B></TT></TD>
    <TD noWrap align=3Dright><TT><B>Mr(calc)&nbsp;&nbsp;</B></TT></TD>
    <TD align=3Dright><TT><B>&nbsp;ppm&nbsp;&nbsp;</B></TT></TD>
    <TD align=3Dright><TT><B>Start&nbsp;</B></TT></TD>
    <TD align=3Dright><TT><B>&nbsp;</B></TT></TD>
    <TD align=3Dright><TT><B>End&nbsp;</B></TT></TD>
    <TD align=3Dright><TT><B>Miss&nbsp;</B></TT></TD>
    <TD align=3Dright><TT><B>Ions&nbsp;</B></TT></TD>
    <TD><TT><B>&nbsp;Peptide</B></TT></TD></TR>
  <TR>
    <TD align=3Dright>&nbsp;</TD>
    <TD align=3Dright><TT>774.4197&nbsp;&nbsp;</TT></TD>
    <TD align=3Dright><TT>773.4124&nbsp;&nbsp;</TT></TD>
    <TD align=3Dright><TT>773.3854&nbsp;&nbsp;</TT></TD>
    <TD noWrap align=3Dright><TT>34.9&nbsp;</TT></TD>
    <TD align=3Dright><TT>124&nbsp;</TT></TD>
    <TD noWrap align=3Dright><TT>-&nbsp;</TT></TD>
    <TD align=3Dright><TT>130&nbsp;</TT></TD>
    <TD align=3Dright><TT>0&nbsp;&nbsp;</TT></TD>
    <TD noWrap align=3Dright><TT>---&nbsp;&nbsp;</TT></TD>
    <TD noWrap><TT>&nbsp;R.LMGPNAR.V + Oxidation (M)</TT></TD></TR>
  <TR>
    <TD align=3Dright>&nbsp;</TD>
    <TD align=3Dright><TT>1990.8064&nbsp;&nbsp;</TT></TD>
    <TD align=3Dright><TT>1989.7991&nbsp;&nbsp;</TT></TD>
    <TD align=3Dright><TT>1989.9868&nbsp;&nbsp;</TT></TD>
    <TD noWrap align=3Dright><TT>-94.31&nbsp;</TT></TD>
    <TD align=3Dright><TT>144&nbsp;</TT></TD>
    <TD noWrap align=3Dright><TT>-&nbsp;</TT></TD>
    <TD align=3Dright><TT>160&nbsp;</TT></TD>
    <TD align=3Dright><TT>1&nbsp;&nbsp;</TT></TD>
    <TD noWrap align=3Dright><TT>---&nbsp;&nbsp;</TT></TD>
    <TD noWrap><TT>&nbsp;K.DRSLEVHLDSGEVEHIR.N</TT></TD></TR>
  <TR>
    <TD align=3Dright>&nbsp;</TD>
    <TD align=3Dright><TT>1990.8064&nbsp;&nbsp;</TT></TD>
    <TD align=3Dright><TT>1989.7991&nbsp;&nbsp;</TT></TD>
    <TD align=3Dright><TT>1989.9868&nbsp;&nbsp;</TT></TD>
    <TD noWrap align=3Dright><TT>-94.31&nbsp;</TT></TD>
    <TD align=3Dright><TT>144&nbsp;</TT></TD>
    <TD noWrap align=3Dright><TT>-&nbsp;</TT></TD>
    <TD align=3Dright><TT>160&nbsp;</TT></TD>
    <TD align=3Dright><TT>1&nbsp;&nbsp;</TT></TD>
    <TD noWrap align=3Dright><TT>---&nbsp;&nbsp;</TT></TD>
    <TD noWrap><TT>&nbsp;K.DRSLEVHLDSGEVEHIR.N</TT></TD></TR>
  <TR>
    <TD align=3Dright>&nbsp;</TD>
    <TD align=3Dright><TT>2112.9666&nbsp;&nbsp;</TT></TD>
    <TD align=3Dright><TT>2111.9593&nbsp;&nbsp;</TT></TD>
    <TD align=3Dright><TT>2112.1004&nbsp;&nbsp;</TT></TD>
    <TD noWrap align=3Dright><TT>-66.78&nbsp;</TT></TD>
    <TD align=3Dright><TT>195&nbsp;</TT></TD>
    <TD noWrap align=3Dright><TT>-&nbsp;</TT></TD>
    <TD align=3Dright><TT>212&nbsp;</TT></TD>
    <TD align=3Dright><TT>1&nbsp;&nbsp;</TT></TD>
    <TD noWrap align=3Dright><TT>---&nbsp;&nbsp;</TT></TD>
    <TD noWrap><TT>&nbsp;K.YYGIVDDIGVENLFARLR.E</TT></TD></TR>
  <TR>
    <TD align=3Dright>&nbsp;</TD>
    <TD align=3Dright><TT>2112.9666&nbsp;&nbsp;</TT></TD>
    <TD align=3Dright><TT>2111.9593&nbsp;&nbsp;</TT></TD>
    <TD align=3Dright><TT>2112.1004&nbsp;&nbsp;</TT></TD>
    <TD noWrap align=3Dright><TT>-66.78&nbsp;</TT></TD>
    <TD align=3Dright><TT>195&nbsp;</TT></TD>
    <TD noWrap align=3Dright><TT>-&nbsp;</TT></TD>
    <TD align=3Dright><TT>212&nbsp;</TT></TD>
    <TD align=3Dright><TT>1&nbsp;&nbsp;</TT></TD>
    <TD noWrap align=3Dright><TT>---&nbsp;&nbsp;</TT></TD>
    <TD noWrap><TT>&nbsp;K.YYGIVDDIGVENLFARLR.E</TT></TD></TR>
  <TR>
    <TD align=3Dright>&nbsp;</TD>
    <TD align=3Dright><TT>2231.0852&nbsp;&nbsp;</TT></TD>
    <TD align=3Dright><TT>2230.0779&nbsp;&nbsp;</TT></TD>
    <TD align=3Dright><TT>2230.1052&nbsp;&nbsp;</TT></TD>
    <TD noWrap align=3Dright><TT>-12.22&nbsp;</TT></TD>
    <TD align=3Dright><TT>176&nbsp;</TT></TD>
    <TD noWrap align=3Dright><TT>-&nbsp;</TT></TD>
    <TD align=3Dright><TT>194&nbsp;</TT></TD>
    <TD align=3Dright><TT>1&nbsp;&nbsp;</TT></TD>
    <TD noWrap align=3Dright><TT>---&nbsp;&nbsp;</TT></TD>
    <TD noWrap><TT>&nbsp;R.EVLNDHLERNLFMTATEAK.Y</TT></TD></TR>
  <TR>
    <TD align=3Dright>&nbsp;</TD>
    <TD align=3Dright><TT>2349.1826&nbsp;&nbsp;</TT></TD>
    <TD align=3Dright><TT>2348.1753&nbsp;&nbsp;</TT></TD>
    <TD align=3Dright><TT>2348.1907&nbsp;&nbsp;</TT></TD>
    <TD noWrap align=3Dright><TT>-6.53&nbsp;</TT></TD>
    <TD align=3Dright><TT>146&nbsp;</TT></TD>
    <TD noWrap align=3Dright><TT>-&nbsp;</TT></TD>
    <TD align=3Dright><TT>165&nbsp;</TT></TD>
    <TD align=3Dright><TT>1&nbsp;&nbsp;</TT></TD>
    <TD noWrap align=3Dright><TT>---&nbsp;&nbsp;</TT></TD>
    <TD noWrap><TT>&nbsp;R.SLEVHLDSGEVEHIRNMVIR.V + Oxidation =
(M)</TT></TD></TR>
  <TR>
    <TD align=3Dright>&nbsp;</TD>
    <TD align=3Dright><TT>2349.1826&nbsp;&nbsp;</TT></TD>
    <TD align=3Dright><TT>2348.1753&nbsp;&nbsp;</TT></TD>
    <TD align=3Dright><TT>2348.1907&nbsp;&nbsp;</TT></TD>
    <TD noWrap align=3Dright><TT>-6.53&nbsp;</TT></TD>
    <TD align=3Dright><TT>146&nbsp;</TT></TD>
    <TD noWrap align=3Dright><TT>-&nbsp;</TT></TD>
    <TD align=3Dright><TT>165&nbsp;</TT></TD>
    <TD align=3Dright><TT>1&nbsp;&nbsp;</TT></TD>
    <TD noWrap align=3Dright><TT>---&nbsp;&nbsp;</TT></TD>
    <TD noWrap><TT>&nbsp;R.SLEVHLDSGEVEHIRNMVIR.V + Oxidation=20
  (M)</TT></TD></TR></TBODY></TABLE>
<TABLE border=3D0 cellSpacing=3D0>
  <TBODY>
  <TR>
    <TD><TT>&nbsp;&nbsp;&nbsp;&nbsp;&nbsp;&nbsp;</TT></TD>
    <TD><TT><B>No match to: </B>809.3709, 842.4479, 861.0043, 870.4908,=20
      977.4440, 1134.4346, 1197.5872, 1213.5635, 1346.6420, 1395.5740,=20
      1544.6113, 1544.6113, 1571.6830, 1597.6892, 1597.6892, 1619.6837,=20
      1629.6764, 1635.6576, 1641.6594, 2012.8108, 2064.0046, 2064.0046,=20
      2086.0222, 2086.0222, 2114.4797, 2134.9272, 2193.0630, 2193.0630,=20
      2215.0532, 2346.0322, 2660.1331, 2660.1331, 2760.3357, 2760.3357,=20
      2776.3240, 2782.3171, 2807.2214, 3225.6450,=20
3349.5332</TT></TD></TR></TBODY></TABLE><BR>
<TABLE border=3D0 cellSpacing=3D0>
  <TBODY>
  <TR>
    <TD><TT><B><A name=3DHit27>27.</A>&nbsp;&nbsp;&nbsp;</B></TT></TD>
    <TD noWrap><TT><A=20
      =
href=3D"http://zxw-pc/mascot/cgi/protein_view.pl?file=3D../data/20121225/=
F002422.dat&amp;hit=3D27"=20
      =
target=3D_blank>gi|159792973</A>&nbsp;&nbsp;&nbsp;&nbsp;<B>Mass:</B>&nbsp=
;28118&nbsp;&nbsp;&nbsp;&nbsp;<B>Score:</B>&nbsp;40&nbsp;&nbsp;&nbsp;&nbs=
p;&nbsp;<B>Expect:</B>&nbsp;1.9e+002&nbsp;&nbsp;<B>Matches:</B>&nbsp;8</T=
T></TD></TR>
  <TR>
    <TD>&nbsp;</TD>
    <TD noWrap><TT>clp protease proteolytic subunit [Oenothera=20
      argillicola]</TT></TD></TR></TBODY></TABLE>
<TABLE border=3D0 cellSpacing=3D0 cellPadding=3D0>
  <TBODY>
  <TR>
    <TD><TT>&nbsp;&nbsp;&nbsp;&nbsp;&nbsp;&nbsp;</TT></TD>
    <TD align=3Dright><TT><B>Observed&nbsp;&nbsp;</B></TT></TD>
    <TD noWrap align=3Dright><TT><B>Mr(expt)&nbsp;&nbsp;</B></TT></TD>
    <TD noWrap align=3Dright><TT><B>Mr(calc)&nbsp;&nbsp;</B></TT></TD>
    <TD align=3Dright><TT><B>&nbsp;ppm&nbsp;&nbsp;</B></TT></TD>
    <TD align=3Dright><TT><B>Start&nbsp;</B></TT></TD>
    <TD align=3Dright><TT><B>&nbsp;</B></TT></TD>
    <TD align=3Dright><TT><B>End&nbsp;</B></TT></TD>
    <TD align=3Dright><TT><B>Miss&nbsp;</B></TT></TD>
    <TD align=3Dright><TT><B>Ions&nbsp;</B></TT></TD>
    <TD><TT><B>&nbsp;Peptide</B></TT></TD></TR>
  <TR>
    <TD align=3Dright>&nbsp;</TD>
    <TD align=3Dright><TT>774.4197&nbsp;&nbsp;</TT></TD>
    <TD align=3Dright><TT>773.4124&nbsp;&nbsp;</TT></TD>
    <TD align=3Dright><TT>773.3854&nbsp;&nbsp;</TT></TD>
    <TD noWrap align=3Dright><TT>34.9&nbsp;</TT></TD>
    <TD align=3Dright><TT>124&nbsp;</TT></TD>
    <TD noWrap align=3Dright><TT>-&nbsp;</TT></TD>
    <TD align=3Dright><TT>130&nbsp;</TT></TD>
    <TD align=3Dright><TT>0&nbsp;&nbsp;</TT></TD>
    <TD noWrap align=3Dright><TT>---&nbsp;&nbsp;</TT></TD>
    <TD noWrap><TT>&nbsp;R.LMGPNAR.V + Oxidation (M)</TT></TD></TR>
  <TR>
    <TD align=3Dright>&nbsp;</TD>
    <TD align=3Dright><TT>1990.8064&nbsp;&nbsp;</TT></TD>
    <TD align=3Dright><TT>1989.7991&nbsp;&nbsp;</TT></TD>
    <TD align=3Dright><TT>1989.9868&nbsp;&nbsp;</TT></TD>
    <TD noWrap align=3Dright><TT>-94.31&nbsp;</TT></TD>
    <TD align=3Dright><TT>144&nbsp;</TT></TD>
    <TD noWrap align=3Dright><TT>-&nbsp;</TT></TD>
    <TD align=3Dright><TT>160&nbsp;</TT></TD>
    <TD align=3Dright><TT>1&nbsp;&nbsp;</TT></TD>
    <TD noWrap align=3Dright><TT>---&nbsp;&nbsp;</TT></TD>
    <TD noWrap><TT>&nbsp;K.DRSLEVHLDSGEVEHIR.N</TT></TD></TR>
  <TR>
    <TD align=3Dright>&nbsp;</TD>
    <TD align=3Dright><TT>1990.8064&nbsp;&nbsp;</TT></TD>
    <TD align=3Dright><TT>1989.7991&nbsp;&nbsp;</TT></TD>
    <TD align=3Dright><TT>1989.9868&nbsp;&nbsp;</TT></TD>
    <TD noWrap align=3Dright><TT>-94.31&nbsp;</TT></TD>
    <TD align=3Dright><TT>144&nbsp;</TT></TD>
    <TD noWrap align=3Dright><TT>-&nbsp;</TT></TD>
    <TD align=3Dright><TT>160&nbsp;</TT></TD>
    <TD align=3Dright><TT>1&nbsp;&nbsp;</TT></TD>
    <TD noWrap align=3Dright><TT>---&nbsp;&nbsp;</TT></TD>
    <TD noWrap><TT>&nbsp;K.DRSLEVHLDSGEVEHIR.N</TT></TD></TR>
  <TR>
    <TD align=3Dright>&nbsp;</TD>
    <TD align=3Dright><TT>2112.9666&nbsp;&nbsp;</TT></TD>
    <TD align=3Dright><TT>2111.9593&nbsp;&nbsp;</TT></TD>
    <TD align=3Dright><TT>2112.1004&nbsp;&nbsp;</TT></TD>
    <TD noWrap align=3Dright><TT>-66.78&nbsp;</TT></TD>
    <TD align=3Dright><TT>195&nbsp;</TT></TD>
    <TD noWrap align=3Dright><TT>-&nbsp;</TT></TD>
    <TD align=3Dright><TT>212&nbsp;</TT></TD>
    <TD align=3Dright><TT>1&nbsp;&nbsp;</TT></TD>
    <TD noWrap align=3Dright><TT>---&nbsp;&nbsp;</TT></TD>
    <TD noWrap><TT>&nbsp;K.YYGIVDDIGVENLFARLR.E</TT></TD></TR>
  <TR>
    <TD align=3Dright>&nbsp;</TD>
    <TD align=3Dright><TT>2112.9666&nbsp;&nbsp;</TT></TD>
    <TD align=3Dright><TT>2111.9593&nbsp;&nbsp;</TT></TD>
    <TD align=3Dright><TT>2112.1004&nbsp;&nbsp;</TT></TD>
    <TD noWrap align=3Dright><TT>-66.78&nbsp;</TT></TD>
    <TD align=3Dright><TT>195&nbsp;</TT></TD>
    <TD noWrap align=3Dright><TT>-&nbsp;</TT></TD>
    <TD align=3Dright><TT>212&nbsp;</TT></TD>
    <TD align=3Dright><TT>1&nbsp;&nbsp;</TT></TD>
    <TD noWrap align=3Dright><TT>---&nbsp;&nbsp;</TT></TD>
    <TD noWrap><TT>&nbsp;K.YYGIVDDIGVENLFARLR.E</TT></TD></TR>
  <TR>
    <TD align=3Dright>&nbsp;</TD>
    <TD align=3Dright><TT>2231.0852&nbsp;&nbsp;</TT></TD>
    <TD align=3Dright><TT>2230.0779&nbsp;&nbsp;</TT></TD>
    <TD align=3Dright><TT>2230.1052&nbsp;&nbsp;</TT></TD>
    <TD noWrap align=3Dright><TT>-12.22&nbsp;</TT></TD>
    <TD align=3Dright><TT>176&nbsp;</TT></TD>
    <TD noWrap align=3Dright><TT>-&nbsp;</TT></TD>
    <TD align=3Dright><TT>194&nbsp;</TT></TD>
    <TD align=3Dright><TT>1&nbsp;&nbsp;</TT></TD>
    <TD noWrap align=3Dright><TT>---&nbsp;&nbsp;</TT></TD>
    <TD noWrap><TT>&nbsp;R.EVLNDHLERNLFMTATEAK.Y</TT></TD></TR>
  <TR>
    <TD align=3Dright>&nbsp;</TD>
    <TD align=3Dright><TT>2349.1826&nbsp;&nbsp;</TT></TD>
    <TD align=3Dright><TT>2348.1753&nbsp;&nbsp;</TT></TD>
    <TD align=3Dright><TT>2348.1907&nbsp;&nbsp;</TT></TD>
    <TD noWrap align=3Dright><TT>-6.53&nbsp;</TT></TD>
    <TD align=3Dright><TT>146&nbsp;</TT></TD>
    <TD noWrap align=3Dright><TT>-&nbsp;</TT></TD>
    <TD align=3Dright><TT>165&nbsp;</TT></TD>
    <TD align=3Dright><TT>1&nbsp;&nbsp;</TT></TD>
    <TD noWrap align=3Dright><TT>---&nbsp;&nbsp;</TT></TD>
    <TD noWrap><TT>&nbsp;R.SLEVHLDSGEVEHIRNMVIR.V + Oxidation =
(M)</TT></TD></TR>
  <TR>
    <TD align=3Dright>&nbsp;</TD>
    <TD align=3Dright><TT>2349.1826&nbsp;&nbsp;</TT></TD>
    <TD align=3Dright><TT>2348.1753&nbsp;&nbsp;</TT></TD>
    <TD align=3Dright><TT>2348.1907&nbsp;&nbsp;</TT></TD>
    <TD noWrap align=3Dright><TT>-6.53&nbsp;</TT></TD>
    <TD align=3Dright><TT>146&nbsp;</TT></TD>
    <TD noWrap align=3Dright><TT>-&nbsp;</TT></TD>
    <TD align=3Dright><TT>165&nbsp;</TT></TD>
    <TD align=3Dright><TT>1&nbsp;&nbsp;</TT></TD>
    <TD noWrap align=3Dright><TT>---&nbsp;&nbsp;</TT></TD>
    <TD noWrap><TT>&nbsp;R.SLEVHLDSGEVEHIRNMVIR.V + Oxidation=20
  (M)</TT></TD></TR></TBODY></TABLE>
<TABLE border=3D0 cellSpacing=3D0>
  <TBODY>
  <TR>
    <TD><TT>&nbsp;&nbsp;&nbsp;&nbsp;&nbsp;&nbsp;</TT></TD>
    <TD><TT><B>No match to: </B>809.3709, 842.4479, 861.0043, 870.4908,=20
      977.4440, 1134.4346, 1197.5872, 1213.5635, 1346.6420, 1395.5740,=20
      1544.6113, 1544.6113, 1571.6830, 1597.6892, 1597.6892, 1619.6837,=20
      1629.6764, 1635.6576, 1641.6594, 2012.8108, 2064.0046, 2064.0046,=20
      2086.0222, 2086.0222, 2114.4797, 2134.9272, 2193.0630, 2193.0630,=20
      2215.0532, 2346.0322, 2660.1331, 2660.1331, 2760.3357, 2760.3357,=20
      2776.3240, 2782.3171, 2807.2214, 3225.6450,=20
3349.5332</TT></TD></TR></TBODY></TABLE><BR>
<TABLE border=3D0 cellSpacing=3D0>
  <TBODY>
  <TR>
    <TD><TT><B><A name=3DHit28>28.</A>&nbsp;&nbsp;&nbsp;</B></TT></TD>
    <TD noWrap><TT><A=20
      =
href=3D"http://zxw-pc/mascot/cgi/protein_view.pl?file=3D../data/20121225/=
F002422.dat&amp;hit=3D28"=20
      =
target=3D_blank>gi|307102186</A>&nbsp;&nbsp;&nbsp;&nbsp;<B>Mass:</B>&nbsp=
;36504&nbsp;&nbsp;&nbsp;&nbsp;<B>Score:</B>&nbsp;39&nbsp;&nbsp;&nbsp;&nbs=
p;&nbsp;<B>Expect:</B>&nbsp;2.3e+002&nbsp;&nbsp;<B>Matches:</B>&nbsp;8</T=
T></TD></TR>
  <TR>
    <TD>&nbsp;</TD>
    <TD noWrap><TT>hypothetical protein CHLNCDRAFT_136594 [Chlorella=20
      variabilis]</TT></TD></TR></TBODY></TABLE>
<TABLE border=3D0 cellSpacing=3D0 cellPadding=3D0>
  <TBODY>
  <TR>
    <TD><TT>&nbsp;&nbsp;&nbsp;&nbsp;&nbsp;&nbsp;</TT></TD>
    <TD align=3Dright><TT><B>Observed&nbsp;&nbsp;</B></TT></TD>
    <TD noWrap align=3Dright><TT><B>Mr(expt)&nbsp;&nbsp;</B></TT></TD>
    <TD noWrap align=3Dright><TT><B>Mr(calc)&nbsp;&nbsp;</B></TT></TD>
    <TD align=3Dright><TT><B>&nbsp;ppm&nbsp;&nbsp;</B></TT></TD>
    <TD align=3Dright><TT><B>Start&nbsp;</B></TT></TD>
    <TD align=3Dright><TT><B>&nbsp;</B></TT></TD>
    <TD align=3Dright><TT><B>End&nbsp;</B></TT></TD>
    <TD align=3Dright><TT><B>Miss&nbsp;</B></TT></TD>
    <TD align=3Dright><TT><B>Ions&nbsp;</B></TT></TD>
    <TD><TT><B>&nbsp;Peptide</B></TT></TD></TR>
  <TR>
    <TD align=3Dright>&nbsp;</TD>
    <TD align=3Dright><TT>2193.0630&nbsp;&nbsp;</TT></TD>
    <TD align=3Dright><TT>2192.0557&nbsp;&nbsp;</TT></TD>
    <TD align=3Dright><TT>2192.1001&nbsp;&nbsp;</TT></TD>
    <TD noWrap align=3Dright><TT>-20.24&nbsp;</TT></TD>
    <TD align=3Dright><TT>125&nbsp;</TT></TD>
    <TD noWrap align=3Dright><TT>-&nbsp;</TT></TD>
    <TD align=3Dright><TT>144&nbsp;</TT></TD>
    <TD align=3Dright><TT>0&nbsp;&nbsp;</TT></TD>
    <TD noWrap align=3Dright><TT>---&nbsp;&nbsp;</TT></TD>
    <TD noWrap><TT>&nbsp;R.TAFVYELEEAGAPDIPTTLR.R</TT></TD></TR>
  <TR>
    <TD align=3Dright>&nbsp;</TD>
    <TD align=3Dright><TT>2193.0630&nbsp;&nbsp;</TT></TD>
    <TD align=3Dright><TT>2192.0557&nbsp;&nbsp;</TT></TD>
    <TD align=3Dright><TT>2192.1001&nbsp;&nbsp;</TT></TD>
    <TD noWrap align=3Dright><TT>-20.24&nbsp;</TT></TD>
    <TD align=3Dright><TT>125&nbsp;</TT></TD>
    <TD noWrap align=3Dright><TT>-&nbsp;</TT></TD>
    <TD align=3Dright><TT>144&nbsp;</TT></TD>
    <TD align=3Dright><TT>0&nbsp;&nbsp;</TT></TD>
    <TD noWrap align=3Dright><TT>---&nbsp;&nbsp;</TT></TD>
    <TD noWrap><TT>&nbsp;R.TAFVYELEEAGAPDIPTTLR.R</TT></TD></TR>
  <TR>
    <TD align=3Dright>&nbsp;</TD>
    <TD align=3Dright><TT>2349.1826&nbsp;&nbsp;</TT></TD>
    <TD align=3Dright><TT>2348.1753&nbsp;&nbsp;</TT></TD>
    <TD align=3Dright><TT>2348.2012&nbsp;&nbsp;</TT></TD>
    <TD noWrap align=3Dright><TT>-11.02&nbsp;</TT></TD>
    <TD align=3Dright><TT>125&nbsp;</TT></TD>
    <TD noWrap align=3Dright><TT>-&nbsp;</TT></TD>
    <TD align=3Dright><TT>145&nbsp;</TT></TD>
    <TD align=3Dright><TT>1&nbsp;&nbsp;</TT></TD>
    <TD noWrap align=3Dright><TT>---&nbsp;&nbsp;</TT></TD>
    <TD noWrap><TT>&nbsp;R.TAFVYELEEAGAPDIPTTLRR.S</TT></TD></TR>
  <TR>
    <TD align=3Dright>&nbsp;</TD>
    <TD align=3Dright><TT>2349.1826&nbsp;&nbsp;</TT></TD>
    <TD align=3Dright><TT>2348.1753&nbsp;&nbsp;</TT></TD>
    <TD align=3Dright><TT>2348.2012&nbsp;&nbsp;</TT></TD>
    <TD noWrap align=3Dright><TT>-11.02&nbsp;</TT></TD>
    <TD align=3Dright><TT>124&nbsp;</TT></TD>
    <TD noWrap align=3Dright><TT>-&nbsp;</TT></TD>
    <TD align=3Dright><TT>144&nbsp;</TT></TD>
    <TD align=3Dright><TT>1&nbsp;&nbsp;</TT></TD>
    <TD noWrap align=3Dright><TT>---&nbsp;&nbsp;</TT></TD>
    <TD noWrap><TT>&nbsp;R.RTAFVYELEEAGAPDIPTTLR.R</TT></TD></TR>
  <TR>
    <TD align=3Dright>&nbsp;</TD>
    <TD align=3Dright><TT>2760.3357&nbsp;&nbsp;</TT></TD>
    <TD align=3Dright><TT>2759.3284&nbsp;&nbsp;</TT></TD>
    <TD align=3Dright><TT>2759.4006&nbsp;&nbsp;</TT></TD>
    <TD noWrap align=3Dright><TT>-26.16&nbsp;</TT></TD>
    <TD align=3Dright><TT>99&nbsp;</TT></TD>
    <TD noWrap align=3Dright><TT>-&nbsp;</TT></TD>
    <TD align=3Dright><TT>123&nbsp;</TT></TD>
    <TD align=3Dright><TT>1&nbsp;&nbsp;</TT></TD>
    <TD noWrap align=3Dright><TT>---&nbsp;&nbsp;</TT></TD>
    <TD noWrap><TT>&nbsp;R.AVHAFFFDPSQRGAGMPVAELFLPR.R</TT></TD></TR>
  <TR>
    <TD align=3Dright>&nbsp;</TD>
    <TD align=3Dright><TT>2760.3357&nbsp;&nbsp;</TT></TD>
    <TD align=3Dright><TT>2759.3284&nbsp;&nbsp;</TT></TD>
    <TD align=3Dright><TT>2759.4006&nbsp;&nbsp;</TT></TD>
    <TD noWrap align=3Dright><TT>-26.16&nbsp;</TT></TD>
    <TD align=3Dright><TT>99&nbsp;</TT></TD>
    <TD noWrap align=3Dright><TT>-&nbsp;</TT></TD>
    <TD align=3Dright><TT>123&nbsp;</TT></TD>
    <TD align=3Dright><TT>1&nbsp;&nbsp;</TT></TD>
    <TD noWrap align=3Dright><TT>---&nbsp;&nbsp;</TT></TD>
    <TD noWrap><TT>&nbsp;R.AVHAFFFDPSQRGAGMPVAELFLPR.R</TT></TD></TR>
  <TR>
    <TD align=3Dright>&nbsp;</TD>
    <TD align=3Dright><TT>2776.3240&nbsp;&nbsp;</TT></TD>
    <TD align=3Dright><TT>2775.3167&nbsp;&nbsp;</TT></TD>
    <TD align=3Dright><TT>2775.3955&nbsp;&nbsp;</TT></TD>
    <TD noWrap align=3Dright><TT>-28.40&nbsp;</TT></TD>
    <TD align=3Dright><TT>99&nbsp;</TT></TD>
    <TD noWrap align=3Dright><TT>-&nbsp;</TT></TD>
    <TD align=3Dright><TT>123&nbsp;</TT></TD>
    <TD align=3Dright><TT>1&nbsp;&nbsp;</TT></TD>
    <TD noWrap align=3Dright><TT>---&nbsp;&nbsp;</TT></TD>
    <TD noWrap><TT>&nbsp;R.AVHAFFFDPSQRGAGMPVAELFLPR.R + Oxidation=20
  (M)</TT></TD></TR>
  <TR>
    <TD align=3Dright>&nbsp;</TD>
    <TD align=3Dright><TT>3225.6450&nbsp;&nbsp;</TT></TD>
    <TD align=3Dright><TT>3224.6377&nbsp;&nbsp;</TT></TD>
    <TD align=3Dright><TT>3224.6407&nbsp;&nbsp;</TT></TD>
    <TD noWrap align=3Dright><TT>-0.93&nbsp;</TT></TD>
    <TD align=3Dright><TT>81&nbsp;</TT></TD>
    <TD noWrap align=3Dright><TT>-&nbsp;</TT></TD>
    <TD align=3Dright><TT>110&nbsp;</TT></TD>
    <TD align=3Dright><TT>1&nbsp;&nbsp;</TT></TD>
    <TD noWrap align=3Dright><TT>---&nbsp;&nbsp;</TT></TD>
    <TD=20
noWrap><TT>&nbsp;R.VPLGEPEAPATFATPLGRAVHAFFFDPSQR.G</TT></TD></TR></TBODY=
></TABLE>
<TABLE border=3D0 cellSpacing=3D0>
  <TBODY>
  <TR>
    <TD><TT>&nbsp;&nbsp;&nbsp;&nbsp;&nbsp;&nbsp;</TT></TD>
    <TD><TT><B>No match to: </B>774.4197, 809.3709, 842.4479, 861.0043,=20
      870.4908, 977.4440, 1134.4346, 1197.5872, 1213.5635, 1346.6420, =
1395.5740,=20
      1544.6113, 1544.6113, 1571.6830, 1597.6892, 1597.6892, 1619.6837,=20
      1629.6764, 1635.6576, 1641.6594, 1990.8064, 1990.8064, 2012.8108,=20
      2064.0046, 2064.0046, 2086.0222, 2086.0222, 2112.9666, 2112.9666,=20
      2114.4797, 2134.9272, 2215.0532, 2231.0852, 2346.0322, 2660.1331,=20
      2660.1331, 2782.3171, 2807.2214, =
3349.5332</TT></TD></TR></TBODY></TABLE><BR>
<TABLE border=3D0 cellSpacing=3D0>
  <TBODY>
  <TR>
    <TD><TT><B><A name=3DHit29>29.</A>&nbsp;&nbsp;&nbsp;</B></TT></TD>
    <TD noWrap><TT><A=20
      =
href=3D"http://zxw-pc/mascot/cgi/protein_view.pl?file=3D../data/20121225/=
F002422.dat&amp;hit=3D29"=20
      =
target=3D_blank>gi|297843250</A>&nbsp;&nbsp;&nbsp;&nbsp;<B>Mass:</B>&nbsp=
;17589&nbsp;&nbsp;&nbsp;&nbsp;<B>Score:</B>&nbsp;39&nbsp;&nbsp;&nbsp;&nbs=
p;&nbsp;<B>Expect:</B>&nbsp;2.3e+002&nbsp;&nbsp;<B>Matches:</B>&nbsp;8</T=
T></TD></TR>
  <TR>
    <TD>&nbsp;</TD>
    <TD noWrap><TT>hypothetical protein ARALYDRAFT_470423 [Arabidopsis =
lyrata=20
      subsp. lyrata]</TT></TD></TR></TBODY></TABLE>
<TABLE border=3D0 cellSpacing=3D0 cellPadding=3D0>
  <TBODY>
  <TR>
    <TD><TT>&nbsp;&nbsp;&nbsp;&nbsp;&nbsp;&nbsp;</TT></TD>
    <TD align=3Dright><TT><B>Observed&nbsp;&nbsp;</B></TT></TD>
    <TD noWrap align=3Dright><TT><B>Mr(expt)&nbsp;&nbsp;</B></TT></TD>
    <TD noWrap align=3Dright><TT><B>Mr(calc)&nbsp;&nbsp;</B></TT></TD>
    <TD align=3Dright><TT><B>&nbsp;ppm&nbsp;&nbsp;</B></TT></TD>
    <TD align=3Dright><TT><B>Start&nbsp;</B></TT></TD>
    <TD align=3Dright><TT><B>&nbsp;</B></TT></TD>
    <TD align=3Dright><TT><B>End&nbsp;</B></TT></TD>
    <TD align=3Dright><TT><B>Miss&nbsp;</B></TT></TD>
    <TD align=3Dright><TT><B>Ions&nbsp;</B></TT></TD>
    <TD><TT><B>&nbsp;Peptide</B></TT></TD></TR>
  <TR>
    <TD align=3Dright>&nbsp;</TD>
    <TD align=3Dright><TT>1597.6892&nbsp;&nbsp;</TT></TD>
    <TD align=3Dright><TT>1596.6819&nbsp;&nbsp;</TT></TD>
    <TD align=3Dright><TT>1596.7211&nbsp;&nbsp;</TT></TD>
    <TD noWrap align=3Dright><TT>-24.51&nbsp;</TT></TD>
    <TD align=3Dright><TT>1&nbsp;</TT></TD>
    <TD noWrap align=3Dright><TT>-&nbsp;</TT></TD>
    <TD align=3Dright><TT>14&nbsp;</TT></TD>
    <TD align=3Dright><TT>1&nbsp;&nbsp;</TT></TD>
    <TD noWrap align=3Dright><TT>---&nbsp;&nbsp;</TT></TD>
    <TD noWrap><TT>&nbsp;-.MAFSNPQECAICKR.V</TT></TD></TR>
  <TR>
    <TD align=3Dright>&nbsp;</TD>
    <TD align=3Dright><TT>1597.6892&nbsp;&nbsp;</TT></TD>
    <TD align=3Dright><TT>1596.6819&nbsp;&nbsp;</TT></TD>
    <TD align=3Dright><TT>1596.7211&nbsp;&nbsp;</TT></TD>
    <TD noWrap align=3Dright><TT>-24.51&nbsp;</TT></TD>
    <TD align=3Dright><TT>1&nbsp;</TT></TD>
    <TD noWrap align=3Dright><TT>-&nbsp;</TT></TD>
    <TD align=3Dright><TT>14&nbsp;</TT></TD>
    <TD align=3Dright><TT>1&nbsp;&nbsp;</TT></TD>
    <TD noWrap align=3Dright><TT>---&nbsp;&nbsp;</TT></TD>
    <TD noWrap><TT>&nbsp;-.MAFSNPQECAICKR.V</TT></TD></TR>
  <TR>
    <TD align=3Dright>&nbsp;</TD>
    <TD align=3Dright><TT>2112.9666&nbsp;&nbsp;</TT></TD>
    <TD align=3Dright><TT>2111.9593&nbsp;&nbsp;</TT></TD>
    <TD align=3Dright><TT>2112.1442&nbsp;&nbsp;</TT></TD>
    <TD noWrap align=3Dright><TT>-87.51&nbsp;</TT></TD>
    <TD align=3Dright><TT>114&nbsp;</TT></TD>
    <TD noWrap align=3Dright><TT>-&nbsp;</TT></TD>
    <TD align=3Dright><TT>130&nbsp;</TT></TD>
    <TD align=3Dright><TT>0&nbsp;&nbsp;</TT></TD>
    <TD noWrap align=3Dright><TT>---&nbsp;&nbsp;</TT></TD>
    <TD noWrap><TT>&nbsp;K.LMDLFPTLPLIWQLEQR.R</TT></TD></TR>
  <TR>
    <TD align=3Dright>&nbsp;</TD>
    <TD align=3Dright><TT>2112.9666&nbsp;&nbsp;</TT></TD>
    <TD align=3Dright><TT>2111.9593&nbsp;&nbsp;</TT></TD>
    <TD align=3Dright><TT>2112.1442&nbsp;&nbsp;</TT></TD>
    <TD noWrap align=3Dright><TT>-87.51&nbsp;</TT></TD>
    <TD align=3Dright><TT>114&nbsp;</TT></TD>
    <TD noWrap align=3Dright><TT>-&nbsp;</TT></TD>
    <TD align=3Dright><TT>130&nbsp;</TT></TD>
    <TD align=3Dright><TT>0&nbsp;&nbsp;</TT></TD>
    <TD noWrap align=3Dright><TT>---&nbsp;&nbsp;</TT></TD>
    <TD noWrap><TT>&nbsp;K.LMDLFPTLPLIWQLEQR.R</TT></TD></TR>
  <TR>
    <TD align=3Dright>&nbsp;</TD>
    <TD align=3Dright><TT>2193.0630&nbsp;&nbsp;</TT></TD>
    <TD align=3Dright><TT>2192.0557&nbsp;&nbsp;</TT></TD>
    <TD align=3Dright><TT>2192.0193&nbsp;&nbsp;</TT></TD>
    <TD noWrap align=3Dright><TT>16.6&nbsp;</TT></TD>
    <TD align=3Dright><TT>132&nbsp;</TT></TD>
    <TD noWrap align=3Dright><TT>-&nbsp;</TT></TD>
    <TD align=3Dright><TT>153&nbsp;</TT></TD>
    <TD align=3Dright><TT>0&nbsp;&nbsp;</TT></TD>
    <TD noWrap align=3Dright><TT>---&nbsp;&nbsp;</TT></TD>
    <TD noWrap><TT>&nbsp;R.AEDSAVTENGGANSSSIDLSLR.L</TT></TD></TR>
  <TR>
    <TD align=3Dright>&nbsp;</TD>
    <TD align=3Dright><TT>2193.0630&nbsp;&nbsp;</TT></TD>
    <TD align=3Dright><TT>2192.0557&nbsp;&nbsp;</TT></TD>
    <TD align=3Dright><TT>2192.0193&nbsp;&nbsp;</TT></TD>
    <TD noWrap align=3Dright><TT>16.6&nbsp;</TT></TD>
    <TD align=3Dright><TT>132&nbsp;</TT></TD>
    <TD noWrap align=3Dright><TT>-&nbsp;</TT></TD>
    <TD align=3Dright><TT>153&nbsp;</TT></TD>
    <TD align=3Dright><TT>0&nbsp;&nbsp;</TT></TD>
    <TD noWrap align=3Dright><TT>---&nbsp;&nbsp;</TT></TD>
    <TD noWrap><TT>&nbsp;R.AEDSAVTENGGANSSSIDLSLR.L</TT></TD></TR>
  <TR>
    <TD align=3Dright>&nbsp;</TD>
    <TD align=3Dright><TT>2349.1826&nbsp;&nbsp;</TT></TD>
    <TD align=3Dright><TT>2348.1753&nbsp;&nbsp;</TT></TD>
    <TD align=3Dright><TT>2348.1204&nbsp;&nbsp;</TT></TD>
    <TD noWrap align=3Dright><TT>23.4&nbsp;</TT></TD>
    <TD align=3Dright><TT>131&nbsp;</TT></TD>
    <TD noWrap align=3Dright><TT>-&nbsp;</TT></TD>
    <TD align=3Dright><TT>153&nbsp;</TT></TD>
    <TD align=3Dright><TT>1&nbsp;&nbsp;</TT></TD>
    <TD noWrap align=3Dright><TT>---&nbsp;&nbsp;</TT></TD>
    <TD noWrap><TT>&nbsp;R.RAEDSAVTENGGANSSSIDLSLR.L</TT></TD></TR>
  <TR>
    <TD align=3Dright>&nbsp;</TD>
    <TD align=3Dright><TT>2349.1826&nbsp;&nbsp;</TT></TD>
    <TD align=3Dright><TT>2348.1753&nbsp;&nbsp;</TT></TD>
    <TD align=3Dright><TT>2348.1204&nbsp;&nbsp;</TT></TD>
    <TD noWrap align=3Dright><TT>23.4&nbsp;</TT></TD>
    <TD align=3Dright><TT>131&nbsp;</TT></TD>
    <TD noWrap align=3Dright><TT>-&nbsp;</TT></TD>
    <TD align=3Dright><TT>153&nbsp;</TT></TD>
    <TD align=3Dright><TT>1&nbsp;&nbsp;</TT></TD>
    <TD noWrap align=3Dright><TT>---&nbsp;&nbsp;</TT></TD>
    <TD =
noWrap><TT>&nbsp;R.RAEDSAVTENGGANSSSIDLSLR.L</TT></TD></TR></TBODY></TABL=
E>
<TABLE border=3D0 cellSpacing=3D0>
  <TBODY>
  <TR>
    <TD><TT>&nbsp;&nbsp;&nbsp;&nbsp;&nbsp;&nbsp;</TT></TD>
    <TD><TT><B>No match to: </B>774.4197, 809.3709, 842.4479, 861.0043,=20
      870.4908, 977.4440, 1134.4346, 1197.5872, 1213.5635, 1346.6420, =
1395.5740,=20
      1544.6113, 1544.6113, 1571.6830, 1619.6837, 1629.6764, 1635.6576,=20
      1641.6594, 1990.8064, 1990.8064, 2012.8108, 2064.0046, 2064.0046,=20
      2086.0222, 2086.0222, 2114.4797, 2134.9272, 2215.0532, 2231.0852,=20
      2346.0322, 2660.1331, 2660.1331, 2760.3357, 2760.3357, 2776.3240,=20
      2782.3171, 2807.2214, 3225.6450, =
3349.5332</TT></TD></TR></TBODY></TABLE><BR>
<TABLE border=3D0 cellSpacing=3D0>
  <TBODY>
  <TR>
    <TD><TT><B><A name=3DHit30>30.</A>&nbsp;&nbsp;&nbsp;</B></TT></TD>
    <TD noWrap><TT><A=20
      =
href=3D"http://zxw-pc/mascot/cgi/protein_view.pl?file=3D../data/20121225/=
F002422.dat&amp;hit=3D30"=20
      =
target=3D_blank>gi|297335348</A>&nbsp;&nbsp;&nbsp;&nbsp;<B>Mass:</B>&nbsp=
;17589&nbsp;&nbsp;&nbsp;&nbsp;<B>Score:</B>&nbsp;39&nbsp;&nbsp;&nbsp;&nbs=
p;&nbsp;<B>Expect:</B>&nbsp;2.3e+002&nbsp;&nbsp;<B>Matches:</B>&nbsp;8</T=
T></TD></TR>
  <TR>
    <TD>&nbsp;</TD>
    <TD noWrap><TT>hypothetical protein ARALYDRAFT_470423 [Arabidopsis =
lyrata=20
      subsp. lyrata]</TT></TD></TR></TBODY></TABLE>
<TABLE border=3D0 cellSpacing=3D0 cellPadding=3D0>
  <TBODY>
  <TR>
    <TD><TT>&nbsp;&nbsp;&nbsp;&nbsp;&nbsp;&nbsp;</TT></TD>
    <TD align=3Dright><TT><B>Observed&nbsp;&nbsp;</B></TT></TD>
    <TD noWrap align=3Dright><TT><B>Mr(expt)&nbsp;&nbsp;</B></TT></TD>
    <TD noWrap align=3Dright><TT><B>Mr(calc)&nbsp;&nbsp;</B></TT></TD>
    <TD align=3Dright><TT><B>&nbsp;ppm&nbsp;&nbsp;</B></TT></TD>
    <TD align=3Dright><TT><B>Start&nbsp;</B></TT></TD>
    <TD align=3Dright><TT><B>&nbsp;</B></TT></TD>
    <TD align=3Dright><TT><B>End&nbsp;</B></TT></TD>
    <TD align=3Dright><TT><B>Miss&nbsp;</B></TT></TD>
    <TD align=3Dright><TT><B>Ions&nbsp;</B></TT></TD>
    <TD><TT><B>&nbsp;Peptide</B></TT></TD></TR>
  <TR>
    <TD align=3Dright>&nbsp;</TD>
    <TD align=3Dright><TT>1597.6892&nbsp;&nbsp;</TT></TD>
    <TD align=3Dright><TT>1596.6819&nbsp;&nbsp;</TT></TD>
    <TD align=3Dright><TT>1596.7211&nbsp;&nbsp;</TT></TD>
    <TD noWrap align=3Dright><TT>-24.51&nbsp;</TT></TD>
    <TD align=3Dright><TT>1&nbsp;</TT></TD>
    <TD noWrap align=3Dright><TT>-&nbsp;</TT></TD>
    <TD align=3Dright><TT>14&nbsp;</TT></TD>
    <TD align=3Dright><TT>1&nbsp;&nbsp;</TT></TD>
    <TD noWrap align=3Dright><TT>---&nbsp;&nbsp;</TT></TD>
    <TD noWrap><TT>&nbsp;-.MAFSNPQECAICKR.V</TT></TD></TR>
  <TR>
    <TD align=3Dright>&nbsp;</TD>
    <TD align=3Dright><TT>1597.6892&nbsp;&nbsp;</TT></TD>
    <TD align=3Dright><TT>1596.6819&nbsp;&nbsp;</TT></TD>
    <TD align=3Dright><TT>1596.7211&nbsp;&nbsp;</TT></TD>
    <TD noWrap align=3Dright><TT>-24.51&nbsp;</TT></TD>
    <TD align=3Dright><TT>1&nbsp;</TT></TD>
    <TD noWrap align=3Dright><TT>-&nbsp;</TT></TD>
    <TD align=3Dright><TT>14&nbsp;</TT></TD>
    <TD align=3Dright><TT>1&nbsp;&nbsp;</TT></TD>
    <TD noWrap align=3Dright><TT>---&nbsp;&nbsp;</TT></TD>
    <TD noWrap><TT>&nbsp;-.MAFSNPQECAICKR.V</TT></TD></TR>
  <TR>
    <TD align=3Dright>&nbsp;</TD>
    <TD align=3Dright><TT>2112.9666&nbsp;&nbsp;</TT></TD>
    <TD align=3Dright><TT>2111.9593&nbsp;&nbsp;</TT></TD>
    <TD align=3Dright><TT>2112.1442&nbsp;&nbsp;</TT></TD>
    <TD noWrap align=3Dright><TT>-87.51&nbsp;</TT></TD>
    <TD align=3Dright><TT>114&nbsp;</TT></TD>
    <TD noWrap align=3Dright><TT>-&nbsp;</TT></TD>
    <TD align=3Dright><TT>130&nbsp;</TT></TD>
    <TD align=3Dright><TT>0&nbsp;&nbsp;</TT></TD>
    <TD noWrap align=3Dright><TT>---&nbsp;&nbsp;</TT></TD>
    <TD noWrap><TT>&nbsp;K.LMDLFPTLPLIWQLEQR.R</TT></TD></TR>
  <TR>
    <TD align=3Dright>&nbsp;</TD>
    <TD align=3Dright><TT>2112.9666&nbsp;&nbsp;</TT></TD>
    <TD align=3Dright><TT>2111.9593&nbsp;&nbsp;</TT></TD>
    <TD align=3Dright><TT>2112.1442&nbsp;&nbsp;</TT></TD>
    <TD noWrap align=3Dright><TT>-87.51&nbsp;</TT></TD>
    <TD align=3Dright><TT>114&nbsp;</TT></TD>
    <TD noWrap align=3Dright><TT>-&nbsp;</TT></TD>
    <TD align=3Dright><TT>130&nbsp;</TT></TD>
    <TD align=3Dright><TT>0&nbsp;&nbsp;</TT></TD>
    <TD noWrap align=3Dright><TT>---&nbsp;&nbsp;</TT></TD>
    <TD noWrap><TT>&nbsp;K.LMDLFPTLPLIWQLEQR.R</TT></TD></TR>
  <TR>
    <TD align=3Dright>&nbsp;</TD>
    <TD align=3Dright><TT>2193.0630&nbsp;&nbsp;</TT></TD>
    <TD align=3Dright><TT>2192.0557&nbsp;&nbsp;</TT></TD>
    <TD align=3Dright><TT>2192.0193&nbsp;&nbsp;</TT></TD>
    <TD noWrap align=3Dright><TT>16.6&nbsp;</TT></TD>
    <TD align=3Dright><TT>132&nbsp;</TT></TD>
    <TD noWrap align=3Dright><TT>-&nbsp;</TT></TD>
    <TD align=3Dright><TT>153&nbsp;</TT></TD>
    <TD align=3Dright><TT>0&nbsp;&nbsp;</TT></TD>
    <TD noWrap align=3Dright><TT>---&nbsp;&nbsp;</TT></TD>
    <TD noWrap><TT>&nbsp;R.AEDSAVTENGGANSSSIDLSLR.L</TT></TD></TR>
  <TR>
    <TD align=3Dright>&nbsp;</TD>
    <TD align=3Dright><TT>2193.0630&nbsp;&nbsp;</TT></TD>
    <TD align=3Dright><TT>2192.0557&nbsp;&nbsp;</TT></TD>
    <TD align=3Dright><TT>2192.0193&nbsp;&nbsp;</TT></TD>
    <TD noWrap align=3Dright><TT>16.6&nbsp;</TT></TD>
    <TD align=3Dright><TT>132&nbsp;</TT></TD>
    <TD noWrap align=3Dright><TT>-&nbsp;</TT></TD>
    <TD align=3Dright><TT>153&nbsp;</TT></TD>
    <TD align=3Dright><TT>0&nbsp;&nbsp;</TT></TD>
    <TD noWrap align=3Dright><TT>---&nbsp;&nbsp;</TT></TD>
    <TD noWrap><TT>&nbsp;R.AEDSAVTENGGANSSSIDLSLR.L</TT></TD></TR>
  <TR>
    <TD align=3Dright>&nbsp;</TD>
    <TD align=3Dright><TT>2349.1826&nbsp;&nbsp;</TT></TD>
    <TD align=3Dright><TT>2348.1753&nbsp;&nbsp;</TT></TD>
    <TD align=3Dright><TT>2348.1204&nbsp;&nbsp;</TT></TD>
    <TD noWrap align=3Dright><TT>23.4&nbsp;</TT></TD>
    <TD align=3Dright><TT>131&nbsp;</TT></TD>
    <TD noWrap align=3Dright><TT>-&nbsp;</TT></TD>
    <TD align=3Dright><TT>153&nbsp;</TT></TD>
    <TD align=3Dright><TT>1&nbsp;&nbsp;</TT></TD>
    <TD noWrap align=3Dright><TT>---&nbsp;&nbsp;</TT></TD>
    <TD noWrap><TT>&nbsp;R.RAEDSAVTENGGANSSSIDLSLR.L</TT></TD></TR>
  <TR>
    <TD align=3Dright>&nbsp;</TD>
    <TD align=3Dright><TT>2349.1826&nbsp;&nbsp;</TT></TD>
    <TD align=3Dright><TT>2348.1753&nbsp;&nbsp;</TT></TD>
    <TD align=3Dright><TT>2348.1204&nbsp;&nbsp;</TT></TD>
    <TD noWrap align=3Dright><TT>23.4&nbsp;</TT></TD>
    <TD align=3Dright><TT>131&nbsp;</TT></TD>
    <TD noWrap align=3Dright><TT>-&nbsp;</TT></TD>
    <TD align=3Dright><TT>153&nbsp;</TT></TD>
    <TD align=3Dright><TT>1&nbsp;&nbsp;</TT></TD>
    <TD noWrap align=3Dright><TT>---&nbsp;&nbsp;</TT></TD>
    <TD =
noWrap><TT>&nbsp;R.RAEDSAVTENGGANSSSIDLSLR.L</TT></TD></TR></TBODY></TABL=
E>
<TABLE border=3D0 cellSpacing=3D0>
  <TBODY>
  <TR>
    <TD><TT>&nbsp;&nbsp;&nbsp;&nbsp;&nbsp;&nbsp;</TT></TD>
    <TD><TT><B>No match to: </B>774.4197, 809.3709, 842.4479, 861.0043,=20
      870.4908, 977.4440, 1134.4346, 1197.5872, 1213.5635, 1346.6420, =
1395.5740,=20
      1544.6113, 1544.6113, 1571.6830, 1619.6837, 1629.6764, 1635.6576,=20
      1641.6594, 1990.8064, 1990.8064, 2012.8108, 2064.0046, 2064.0046,=20
      2086.0222, 2086.0222, 2114.4797, 2134.9272, 2215.0532, 2231.0852,=20
      2346.0322, 2660.1331, 2660.1331, 2760.3357, 2760.3357, 2776.3240,=20
      2782.3171, 2807.2214, 3225.6450, =
3349.5332</TT></TD></TR></TBODY></TABLE><BR>
<TABLE border=3D0 cellSpacing=3D0>
  <TBODY>
  <TR>
    <TD><TT><B><A name=3DHit31>31.</A>&nbsp;&nbsp;&nbsp;</B></TT></TD>
    <TD noWrap><TT><A=20
      =
href=3D"http://zxw-pc/mascot/cgi/protein_view.pl?file=3D../data/20121225/=
F002422.dat&amp;hit=3D31"=20
      =
target=3D_blank>gi|224126849</A>&nbsp;&nbsp;&nbsp;&nbsp;<B>Mass:</B>&nbsp=
;10994&nbsp;&nbsp;&nbsp;&nbsp;<B>Score:</B>&nbsp;39&nbsp;&nbsp;&nbsp;&nbs=
p;&nbsp;<B>Expect:</B>&nbsp;2.4e+002&nbsp;&nbsp;<B>Matches:</B>&nbsp;6</T=
T></TD></TR>
  <TR>
    <TD>&nbsp;</TD>
    <TD noWrap><TT>predicted protein [Populus=20
trichocarpa]</TT></TD></TR></TBODY></TABLE>
<TABLE border=3D0 cellSpacing=3D0 cellPadding=3D0>
  <TBODY>
  <TR>
    <TD><TT>&nbsp;&nbsp;&nbsp;&nbsp;&nbsp;&nbsp;</TT></TD>
    <TD align=3Dright><TT><B>Observed&nbsp;&nbsp;</B></TT></TD>
    <TD noWrap align=3Dright><TT><B>Mr(expt)&nbsp;&nbsp;</B></TT></TD>
    <TD noWrap align=3Dright><TT><B>Mr(calc)&nbsp;&nbsp;</B></TT></TD>
    <TD align=3Dright><TT><B>&nbsp;ppm&nbsp;&nbsp;</B></TT></TD>
    <TD align=3Dright><TT><B>Start&nbsp;</B></TT></TD>
    <TD align=3Dright><TT><B>&nbsp;</B></TT></TD>
    <TD align=3Dright><TT><B>End&nbsp;</B></TT></TD>
    <TD align=3Dright><TT><B>Miss&nbsp;</B></TT></TD>
    <TD align=3Dright><TT><B>Ions&nbsp;</B></TT></TD>
    <TD><TT><B>&nbsp;Peptide</B></TT></TD></TR>
  <TR>
    <TD align=3Dright>&nbsp;</TD>
    <TD align=3Dright><TT>977.4440&nbsp;&nbsp;</TT></TD>
    <TD align=3Dright><TT>976.4367&nbsp;&nbsp;</TT></TD>
    <TD align=3Dright><TT>976.4760&nbsp;&nbsp;</TT></TD>
    <TD noWrap align=3Dright><TT>-40.27&nbsp;</TT></TD>
    <TD align=3Dright><TT>59&nbsp;</TT></TD>
    <TD noWrap align=3Dright><TT>-&nbsp;</TT></TD>
    <TD align=3Dright><TT>66&nbsp;</TT></TD>
    <TD align=3Dright><TT>1&nbsp;&nbsp;</TT></TD>
    <TD noWrap align=3Dright><TT>---&nbsp;&nbsp;</TT></TD>
    <TD noWrap><TT>&nbsp;R.DMGREVVR.E + Oxidation (M)</TT></TD></TR>
  <TR>
    <TD align=3Dright>&nbsp;</TD>
    <TD align=3Dright><TT>1544.6113&nbsp;&nbsp;</TT></TD>
    <TD align=3Dright><TT>1543.6040&nbsp;&nbsp;</TT></TD>
    <TD align=3Dright><TT>1543.7493&nbsp;&nbsp;</TT></TD>
    <TD noWrap align=3Dright><TT>-94.12&nbsp;</TT></TD>
    <TD align=3Dright><TT>2&nbsp;</TT></TD>
    <TD noWrap align=3Dright><TT>-&nbsp;</TT></TD>
    <TD align=3Dright><TT>14&nbsp;</TT></TD>
    <TD align=3Dright><TT>0&nbsp;&nbsp;</TT></TD>
    <TD noWrap align=3Dright><TT>---&nbsp;&nbsp;</TT></TD>
    <TD noWrap><TT>&nbsp;K.NAFLDIACFFIDR.R</TT></TD></TR>
  <TR>
    <TD align=3Dright>&nbsp;</TD>
    <TD align=3Dright><TT>1544.6113&nbsp;&nbsp;</TT></TD>
    <TD align=3Dright><TT>1543.6040&nbsp;&nbsp;</TT></TD>
    <TD align=3Dright><TT>1543.7493&nbsp;&nbsp;</TT></TD>
    <TD noWrap align=3Dright><TT>-94.12&nbsp;</TT></TD>
    <TD align=3Dright><TT>2&nbsp;</TT></TD>
    <TD noWrap align=3Dright><TT>-&nbsp;</TT></TD>
    <TD align=3Dright><TT>14&nbsp;</TT></TD>
    <TD align=3Dright><TT>0&nbsp;&nbsp;</TT></TD>
    <TD noWrap align=3Dright><TT>---&nbsp;&nbsp;</TT></TD>
    <TD noWrap><TT>&nbsp;K.NAFLDIACFFIDR.R</TT></TD></TR>
  <TR>
    <TD align=3Dright>&nbsp;</TD>
    <TD align=3Dright><TT>2086.0222&nbsp;&nbsp;</TT></TD>
    <TD align=3Dright><TT>2085.0149&nbsp;&nbsp;</TT></TD>
    <TD align=3Dright><TT>2085.0392&nbsp;&nbsp;</TT></TD>
    <TD noWrap align=3Dright><TT>-11.63&nbsp;</TT></TD>
    <TD align=3Dright><TT>77&nbsp;</TT></TD>
    <TD noWrap align=3Dright><TT>-&nbsp;</TT></TD>
    <TD align=3Dright><TT>93&nbsp;</TT></TD>
    <TD align=3Dright><TT>1&nbsp;&nbsp;</TT></TD>
    <TD noWrap align=3Dright><TT>---&nbsp;&nbsp;</TT></TD>
    <TD noWrap><TT>&nbsp;R.TRIWNQGDAWNVLEQQK.V</TT></TD></TR>
  <TR>
    <TD align=3Dright>&nbsp;</TD>
    <TD align=3Dright><TT>2086.0222&nbsp;&nbsp;</TT></TD>
    <TD align=3Dright><TT>2085.0149&nbsp;&nbsp;</TT></TD>
    <TD align=3Dright><TT>2085.0392&nbsp;&nbsp;</TT></TD>
    <TD noWrap align=3Dright><TT>-11.63&nbsp;</TT></TD>
    <TD align=3Dright><TT>77&nbsp;</TT></TD>
    <TD noWrap align=3Dright><TT>-&nbsp;</TT></TD>
    <TD align=3Dright><TT>93&nbsp;</TT></TD>
    <TD align=3Dright><TT>1&nbsp;&nbsp;</TT></TD>
    <TD noWrap align=3Dright><TT>---&nbsp;&nbsp;</TT></TD>
    <TD noWrap><TT>&nbsp;R.TRIWNQGDAWNVLEQQK.V</TT></TD></TR>
  <TR>
    <TD align=3Dright>&nbsp;</TD>
    <TD align=3Dright><TT>2215.0532&nbsp;&nbsp;</TT></TD>
    <TD align=3Dright><TT>2214.0459&nbsp;&nbsp;</TT></TD>
    <TD align=3Dright><TT>2214.1103&nbsp;&nbsp;</TT></TD>
    <TD noWrap align=3Dright><TT>-29.06&nbsp;</TT></TD>
    <TD align=3Dright><TT>27&nbsp;</TT></TD>
    <TD noWrap align=3Dright><TT>-&nbsp;</TT></TD>
    <TD align=3Dright><TT>45&nbsp;</TT></TD>
    <TD align=3Dright><TT>1&nbsp;&nbsp;</TT></TD>
    <TD noWrap align=3Dright><TT>---&nbsp;&nbsp;</TT></TD>
    <TD =
noWrap><TT>&nbsp;R.CGYNPEVDLQTLHERSLIK.V</TT></TD></TR></TBODY></TABLE>
<TABLE border=3D0 cellSpacing=3D0>
  <TBODY>
  <TR>
    <TD><TT>&nbsp;&nbsp;&nbsp;&nbsp;&nbsp;&nbsp;</TT></TD>
    <TD><TT><B>No match to: </B>774.4197, 809.3709, 842.4479, 861.0043,=20
      870.4908, 1134.4346, 1197.5872, 1213.5635, 1346.6420, 1395.5740,=20
      1571.6830, 1597.6892, 1597.6892, 1619.6837, 1629.6764, 1635.6576,=20
      1641.6594, 1990.8064, 1990.8064, 2012.8108, 2064.0046, 2064.0046,=20
      2112.9666, 2112.9666, 2114.4797, 2134.9272, 2193.0630, 2193.0630,=20
      2231.0852, 2346.0322, 2349.1826, 2349.1826, 2660.1331, 2660.1331,=20
      2760.3357, 2760.3357, 2776.3240, 2782.3171, 2807.2214, 3225.6450,=20
      3349.5332</TT></TD></TR></TBODY></TABLE><BR>
<TABLE border=3D0 cellSpacing=3D0>
  <TBODY>
  <TR>
    <TD><TT><B><A name=3DHit32>32.</A>&nbsp;&nbsp;&nbsp;</B></TT></TD>
    <TD noWrap><TT><A=20
      =
href=3D"http://zxw-pc/mascot/cgi/protein_view.pl?file=3D../data/20121225/=
F002422.dat&amp;hit=3D32"=20
      =
target=3D_blank>gi|222870168</A>&nbsp;&nbsp;&nbsp;&nbsp;<B>Mass:</B>&nbsp=
;10994&nbsp;&nbsp;&nbsp;&nbsp;<B>Score:</B>&nbsp;39&nbsp;&nbsp;&nbsp;&nbs=
p;&nbsp;<B>Expect:</B>&nbsp;2.4e+002&nbsp;&nbsp;<B>Matches:</B>&nbsp;6</T=
T></TD></TR>
  <TR>
    <TD>&nbsp;</TD>
    <TD noWrap><TT>predicted protein [Populus=20
trichocarpa]</TT></TD></TR></TBODY></TABLE>
<TABLE border=3D0 cellSpacing=3D0 cellPadding=3D0>
  <TBODY>
  <TR>
    <TD><TT>&nbsp;&nbsp;&nbsp;&nbsp;&nbsp;&nbsp;</TT></TD>
    <TD align=3Dright><TT><B>Observed&nbsp;&nbsp;</B></TT></TD>
    <TD noWrap align=3Dright><TT><B>Mr(expt)&nbsp;&nbsp;</B></TT></TD>
    <TD noWrap align=3Dright><TT><B>Mr(calc)&nbsp;&nbsp;</B></TT></TD>
    <TD align=3Dright><TT><B>&nbsp;ppm&nbsp;&nbsp;</B></TT></TD>
    <TD align=3Dright><TT><B>Start&nbsp;</B></TT></TD>
    <TD align=3Dright><TT><B>&nbsp;</B></TT></TD>
    <TD align=3Dright><TT><B>End&nbsp;</B></TT></TD>
    <TD align=3Dright><TT><B>Miss&nbsp;</B></TT></TD>
    <TD align=3Dright><TT><B>Ions&nbsp;</B></TT></TD>
    <TD><TT><B>&nbsp;Peptide</B></TT></TD></TR>
  <TR>
    <TD align=3Dright>&nbsp;</TD>
    <TD align=3Dright><TT>977.4440&nbsp;&nbsp;</TT></TD>
    <TD align=3Dright><TT>976.4367&nbsp;&nbsp;</TT></TD>
    <TD align=3Dright><TT>976.4760&nbsp;&nbsp;</TT></TD>
    <TD noWrap align=3Dright><TT>-40.27&nbsp;</TT></TD>
    <TD align=3Dright><TT>59&nbsp;</TT></TD>
    <TD noWrap align=3Dright><TT>-&nbsp;</TT></TD>
    <TD align=3Dright><TT>66&nbsp;</TT></TD>
    <TD align=3Dright><TT>1&nbsp;&nbsp;</TT></TD>
    <TD noWrap align=3Dright><TT>---&nbsp;&nbsp;</TT></TD>
    <TD noWrap><TT>&nbsp;R.DMGREVVR.E + Oxidation (M)</TT></TD></TR>
  <TR>
    <TD align=3Dright>&nbsp;</TD>
    <TD align=3Dright><TT>1544.6113&nbsp;&nbsp;</TT></TD>
    <TD align=3Dright><TT>1543.6040&nbsp;&nbsp;</TT></TD>
    <TD align=3Dright><TT>1543.7493&nbsp;&nbsp;</TT></TD>
    <TD noWrap align=3Dright><TT>-94.12&nbsp;</TT></TD>
    <TD align=3Dright><TT>2&nbsp;</TT></TD>
    <TD noWrap align=3Dright><TT>-&nbsp;</TT></TD>
    <TD align=3Dright><TT>14&nbsp;</TT></TD>
    <TD align=3Dright><TT>0&nbsp;&nbsp;</TT></TD>
    <TD noWrap align=3Dright><TT>---&nbsp;&nbsp;</TT></TD>
    <TD noWrap><TT>&nbsp;K.NAFLDIACFFIDR.R</TT></TD></TR>
  <TR>
    <TD align=3Dright>&nbsp;</TD>
    <TD align=3Dright><TT>1544.6113&nbsp;&nbsp;</TT></TD>
    <TD align=3Dright><TT>1543.6040&nbsp;&nbsp;</TT></TD>
    <TD align=3Dright><TT>1543.7493&nbsp;&nbsp;</TT></TD>
    <TD noWrap align=3Dright><TT>-94.12&nbsp;</TT></TD>
    <TD align=3Dright><TT>2&nbsp;</TT></TD>
    <TD noWrap align=3Dright><TT>-&nbsp;</TT></TD>
    <TD align=3Dright><TT>14&nbsp;</TT></TD>
    <TD align=3Dright><TT>0&nbsp;&nbsp;</TT></TD>
    <TD noWrap align=3Dright><TT>---&nbsp;&nbsp;</TT></TD>
    <TD noWrap><TT>&nbsp;K.NAFLDIACFFIDR.R</TT></TD></TR>
  <TR>
    <TD align=3Dright>&nbsp;</TD>
    <TD align=3Dright><TT>2086.0222&nbsp;&nbsp;</TT></TD>
    <TD align=3Dright><TT>2085.0149&nbsp;&nbsp;</TT></TD>
    <TD align=3Dright><TT>2085.0392&nbsp;&nbsp;</TT></TD>
    <TD noWrap align=3Dright><TT>-11.63&nbsp;</TT></TD>
    <TD align=3Dright><TT>77&nbsp;</TT></TD>
    <TD noWrap align=3Dright><TT>-&nbsp;</TT></TD>
    <TD align=3Dright><TT>93&nbsp;</TT></TD>
    <TD align=3Dright><TT>1&nbsp;&nbsp;</TT></TD>
    <TD noWrap align=3Dright><TT>---&nbsp;&nbsp;</TT></TD>
    <TD noWrap><TT>&nbsp;R.TRIWNQGDAWNVLEQQK.V</TT></TD></TR>
  <TR>
    <TD align=3Dright>&nbsp;</TD>
    <TD align=3Dright><TT>2086.0222&nbsp;&nbsp;</TT></TD>
    <TD align=3Dright><TT>2085.0149&nbsp;&nbsp;</TT></TD>
    <TD align=3Dright><TT>2085.0392&nbsp;&nbsp;</TT></TD>
    <TD noWrap align=3Dright><TT>-11.63&nbsp;</TT></TD>
    <TD align=3Dright><TT>77&nbsp;</TT></TD>
    <TD noWrap align=3Dright><TT>-&nbsp;</TT></TD>
    <TD align=3Dright><TT>93&nbsp;</TT></TD>
    <TD align=3Dright><TT>1&nbsp;&nbsp;</TT></TD>
    <TD noWrap align=3Dright><TT>---&nbsp;&nbsp;</TT></TD>
    <TD noWrap><TT>&nbsp;R.TRIWNQGDAWNVLEQQK.V</TT></TD></TR>
  <TR>
    <TD align=3Dright>&nbsp;</TD>
    <TD align=3Dright><TT>2215.0532&nbsp;&nbsp;</TT></TD>
    <TD align=3Dright><TT>2214.0459&nbsp;&nbsp;</TT></TD>
    <TD align=3Dright><TT>2214.1103&nbsp;&nbsp;</TT></TD>
    <TD noWrap align=3Dright><TT>-29.06&nbsp;</TT></TD>
    <TD align=3Dright><TT>27&nbsp;</TT></TD>
    <TD noWrap align=3Dright><TT>-&nbsp;</TT></TD>
    <TD align=3Dright><TT>45&nbsp;</TT></TD>
    <TD align=3Dright><TT>1&nbsp;&nbsp;</TT></TD>
    <TD noWrap align=3Dright><TT>---&nbsp;&nbsp;</TT></TD>
    <TD =
noWrap><TT>&nbsp;R.CGYNPEVDLQTLHERSLIK.V</TT></TD></TR></TBODY></TABLE>
<TABLE border=3D0 cellSpacing=3D0>
  <TBODY>
  <TR>
    <TD><TT>&nbsp;&nbsp;&nbsp;&nbsp;&nbsp;&nbsp;</TT></TD>
    <TD><TT><B>No match to: </B>774.4197, 809.3709, 842.4479, 861.0043,=20
      870.4908, 1134.4346, 1197.5872, 1213.5635, 1346.6420, 1395.5740,=20
      1571.6830, 1597.6892, 1597.6892, 1619.6837, 1629.6764, 1635.6576,=20
      1641.6594, 1990.8064, 1990.8064, 2012.8108, 2064.0046, 2064.0046,=20
      2112.9666, 2112.9666, 2114.4797, 2134.9272, 2193.0630, 2193.0630,=20
      2231.0852, 2346.0322, 2349.1826, 2349.1826, 2660.1331, 2660.1331,=20
      2760.3357, 2760.3357, 2776.3240, 2782.3171, 2807.2214, 3225.6450,=20
      3349.5332</TT></TD></TR></TBODY></TABLE><BR>
<TABLE border=3D0 cellSpacing=3D0>
  <TBODY>
  <TR>
    <TD><TT><B><A name=3DHit33>33.</A>&nbsp;&nbsp;&nbsp;</B></TT></TD>
    <TD noWrap><TT><A=20
      =
href=3D"http://zxw-pc/mascot/cgi/protein_view.pl?file=3D../data/20121225/=
F002422.dat&amp;hit=3D33"=20
      =
target=3D_blank>gi|222855563</A>&nbsp;&nbsp;&nbsp;&nbsp;<B>Mass:</B>&nbsp=
;81437&nbsp;&nbsp;&nbsp;&nbsp;<B>Score:</B>&nbsp;39&nbsp;&nbsp;&nbsp;&nbs=
p;&nbsp;<B>Expect:</B>&nbsp;2.4e+002&nbsp;&nbsp;<B>Matches:</B>&nbsp;11</=
TT></TD></TR>
  <TR>
    <TD>&nbsp;</TD>
    <TD noWrap><TT>predicted protein [Populus=20
trichocarpa]</TT></TD></TR></TBODY></TABLE>
<TABLE border=3D0 cellSpacing=3D0 cellPadding=3D0>
  <TBODY>
  <TR>
    <TD><TT>&nbsp;&nbsp;&nbsp;&nbsp;&nbsp;&nbsp;</TT></TD>
    <TD align=3Dright><TT><B>Observed&nbsp;&nbsp;</B></TT></TD>
    <TD noWrap align=3Dright><TT><B>Mr(expt)&nbsp;&nbsp;</B></TT></TD>
    <TD noWrap align=3Dright><TT><B>Mr(calc)&nbsp;&nbsp;</B></TT></TD>
    <TD align=3Dright><TT><B>&nbsp;ppm&nbsp;&nbsp;</B></TT></TD>
    <TD align=3Dright><TT><B>Start&nbsp;</B></TT></TD>
    <TD align=3Dright><TT><B>&nbsp;</B></TT></TD>
    <TD align=3Dright><TT><B>End&nbsp;</B></TT></TD>
    <TD align=3Dright><TT><B>Miss&nbsp;</B></TT></TD>
    <TD align=3Dright><TT><B>Ions&nbsp;</B></TT></TD>
    <TD><TT><B>&nbsp;Peptide</B></TT></TD></TR>
  <TR>
    <TD align=3Dright>&nbsp;</TD>
    <TD align=3Dright><TT>774.4197&nbsp;&nbsp;</TT></TD>
    <TD align=3Dright><TT>773.4124&nbsp;&nbsp;</TT></TD>
    <TD align=3Dright><TT>773.4031&nbsp;&nbsp;</TT></TD>
    <TD noWrap align=3Dright><TT>12.0&nbsp;</TT></TD>
    <TD align=3Dright><TT>547&nbsp;</TT></TD>
    <TD noWrap align=3Dright><TT>-&nbsp;</TT></TD>
    <TD align=3Dright><TT>552&nbsp;</TT></TD>
    <TD align=3Dright><TT>1&nbsp;&nbsp;</TT></TD>
    <TD noWrap align=3Dright><TT>---&nbsp;&nbsp;</TT></TD>
    <TD noWrap><TT>&nbsp;K.RNLEDK.K</TT></TD></TR>
  <TR>
    <TD align=3Dright>&nbsp;</TD>
    <TD align=3Dright><TT>977.4440&nbsp;&nbsp;</TT></TD>
    <TD align=3Dright><TT>976.4367&nbsp;&nbsp;</TT></TD>
    <TD align=3Dright><TT>976.5342&nbsp;&nbsp;</TT></TD>
    <TD noWrap align=3Dright><TT>-99.81&nbsp;</TT></TD>
    <TD align=3Dright><TT>723&nbsp;</TT></TD>
    <TD noWrap align=3Dright><TT>-&nbsp;</TT></TD>
    <TD align=3Dright><TT>730&nbsp;</TT></TD>
    <TD align=3Dright><TT>1&nbsp;&nbsp;</TT></TD>
    <TD noWrap align=3Dright><TT>---&nbsp;&nbsp;</TT></TD>
    <TD noWrap><TT>&nbsp;R.VRLDAFEK.F</TT></TD></TR>
  <TR>
    <TD align=3Dright>&nbsp;</TD>
    <TD align=3Dright><TT>1395.5740&nbsp;&nbsp;</TT></TD>
    <TD align=3Dright><TT>1394.5667&nbsp;&nbsp;</TT></TD>
    <TD align=3Dright><TT>1394.6314&nbsp;&nbsp;</TT></TD>
    <TD noWrap align=3Dright><TT>-46.36&nbsp;</TT></TD>
    <TD align=3Dright><TT>367&nbsp;</TT></TD>
    <TD noWrap align=3Dright><TT>-&nbsp;</TT></TD>
    <TD align=3Dright><TT>378&nbsp;</TT></TD>
    <TD align=3Dright><TT>0&nbsp;&nbsp;</TT></TD>
    <TD noWrap align=3Dright><TT>---&nbsp;&nbsp;</TT></TD>
    <TD noWrap><TT>&nbsp;K.EFETAETQQGQK.H</TT></TD></TR>
  <TR>
    <TD align=3Dright>&nbsp;</TD>
    <TD align=3Dright><TT>1597.6892&nbsp;&nbsp;</TT></TD>
    <TD align=3Dright><TT>1596.6819&nbsp;&nbsp;</TT></TD>
    <TD align=3Dright><TT>1596.8082&nbsp;&nbsp;</TT></TD>
    <TD noWrap align=3Dright><TT>-79.08&nbsp;</TT></TD>
    <TD align=3Dright><TT>87&nbsp;</TT></TD>
    <TD noWrap align=3Dright><TT>-&nbsp;</TT></TD>
    <TD align=3Dright><TT>99&nbsp;</TT></TD>
    <TD align=3Dright><TT>1&nbsp;&nbsp;</TT></TD>
    <TD noWrap align=3Dright><TT>---&nbsp;&nbsp;</TT></TD>
    <TD noWrap><TT>&nbsp;R.HMEPRAYNLIPEK.F</TT></TD></TR>
  <TR>
    <TD align=3Dright>&nbsp;</TD>
    <TD align=3Dright><TT>1597.6892&nbsp;&nbsp;</TT></TD>
    <TD align=3Dright><TT>1596.6819&nbsp;&nbsp;</TT></TD>
    <TD align=3Dright><TT>1596.8082&nbsp;&nbsp;</TT></TD>
    <TD noWrap align=3Dright><TT>-79.08&nbsp;</TT></TD>
    <TD align=3Dright><TT>87&nbsp;</TT></TD>
    <TD noWrap align=3Dright><TT>-&nbsp;</TT></TD>
    <TD align=3Dright><TT>99&nbsp;</TT></TD>
    <TD align=3Dright><TT>1&nbsp;&nbsp;</TT></TD>
    <TD noWrap align=3Dright><TT>---&nbsp;&nbsp;</TT></TD>
    <TD noWrap><TT>&nbsp;R.HMEPRAYNLIPEK.F</TT></TD></TR>
  <TR>
    <TD align=3Dright>&nbsp;</TD>
    <TD align=3Dright><TT>1635.6576&nbsp;&nbsp;</TT></TD>
    <TD align=3Dright><TT>1634.6503&nbsp;&nbsp;</TT></TD>
    <TD align=3Dright><TT>1634.7392&nbsp;&nbsp;</TT></TD>
    <TD noWrap align=3Dright><TT>-54.37&nbsp;</TT></TD>
    <TD align=3Dright><TT>128&nbsp;</TT></TD>
    <TD noWrap align=3Dright><TT>-&nbsp;</TT></TD>
    <TD align=3Dright><TT>142&nbsp;</TT></TD>
    <TD align=3Dright><TT>1&nbsp;&nbsp;</TT></TD>
    <TD noWrap align=3Dright><TT>---&nbsp;&nbsp;</TT></TD>
    <TD noWrap><TT>&nbsp;R.KAPMEPSSNNSMSQK.L</TT></TD></TR>
  <TR>
    <TD align=3Dright>&nbsp;</TD>
    <TD align=3Dright><TT>2086.0222&nbsp;&nbsp;</TT></TD>
    <TD align=3Dright><TT>2085.0149&nbsp;&nbsp;</TT></TD>
    <TD align=3Dright><TT>2084.9264&nbsp;&nbsp;</TT></TD>
    <TD noWrap align=3Dright><TT>42.5&nbsp;</TT></TD>
    <TD align=3Dright><TT>24&nbsp;</TT></TD>
    <TD noWrap align=3Dright><TT>-&nbsp;</TT></TD>
    <TD align=3Dright><TT>41&nbsp;</TT></TD>
    <TD align=3Dright><TT>0&nbsp;&nbsp;</TT></TD>
    <TD noWrap align=3Dright><TT>---&nbsp;&nbsp;</TT></TD>
    <TD noWrap><TT>&nbsp;R.IHDPALQQMSMPDMQMGR.M</TT></TD></TR>
  <TR>
    <TD align=3Dright>&nbsp;</TD>
    <TD align=3Dright><TT>2086.0222&nbsp;&nbsp;</TT></TD>
    <TD align=3Dright><TT>2085.0149&nbsp;&nbsp;</TT></TD>
    <TD align=3Dright><TT>2084.9264&nbsp;&nbsp;</TT></TD>
    <TD noWrap align=3Dright><TT>42.5&nbsp;</TT></TD>
    <TD align=3Dright><TT>24&nbsp;</TT></TD>
    <TD noWrap align=3Dright><TT>-&nbsp;</TT></TD>
    <TD align=3Dright><TT>41&nbsp;</TT></TD>
    <TD align=3Dright><TT>0&nbsp;&nbsp;</TT></TD>
    <TD noWrap align=3Dright><TT>---&nbsp;&nbsp;</TT></TD>
    <TD noWrap><TT>&nbsp;R.IHDPALQQMSMPDMQMGR.M</TT></TD></TR>
  <TR>
    <TD align=3Dright>&nbsp;</TD>
    <TD align=3Dright><TT>2193.0630&nbsp;&nbsp;</TT></TD>
    <TD align=3Dright><TT>2192.0557&nbsp;&nbsp;</TT></TD>
    <TD align=3Dright><TT>2191.9911&nbsp;&nbsp;</TT></TD>
    <TD noWrap align=3Dright><TT>29.5&nbsp;</TT></TD>
    <TD align=3Dright><TT>129&nbsp;</TT></TD>
    <TD noWrap align=3Dright><TT>-&nbsp;</TT></TD>
    <TD align=3Dright><TT>148&nbsp;</TT></TD>
    <TD align=3Dright><TT>1&nbsp;&nbsp;</TT></TD>
    <TD noWrap align=3Dright><TT>---&nbsp;&nbsp;</TT></TD>
    <TD noWrap><TT>&nbsp;K.APMEPSSNNSMSQKLSMPPK.R + 2 Oxidation =
(M)</TT></TD></TR>
  <TR>
    <TD align=3Dright>&nbsp;</TD>
    <TD align=3Dright><TT>2193.0630&nbsp;&nbsp;</TT></TD>
    <TD align=3Dright><TT>2192.0557&nbsp;&nbsp;</TT></TD>
    <TD align=3Dright><TT>2191.9911&nbsp;&nbsp;</TT></TD>
    <TD noWrap align=3Dright><TT>29.5&nbsp;</TT></TD>
    <TD align=3Dright><TT>129&nbsp;</TT></TD>
    <TD noWrap align=3Dright><TT>-&nbsp;</TT></TD>
    <TD align=3Dright><TT>148&nbsp;</TT></TD>
    <TD align=3Dright><TT>1&nbsp;&nbsp;</TT></TD>
    <TD noWrap align=3Dright><TT>---&nbsp;&nbsp;</TT></TD>
    <TD noWrap><TT>&nbsp;K.APMEPSSNNSMSQKLSMPPK.R + 2 Oxidation =
(M)</TT></TD></TR>
  <TR>
    <TD align=3Dright>&nbsp;</TD>
    <TD align=3Dright><TT>2346.0322&nbsp;&nbsp;</TT></TD>
    <TD align=3Dright><TT>2345.0249&nbsp;&nbsp;</TT></TD>
    <TD align=3Dright><TT>2345.1607&nbsp;&nbsp;</TT></TD>
    <TD noWrap align=3Dright><TT>-57.88&nbsp;</TT></TD>
    <TD align=3Dright><TT>464&nbsp;</TT></TD>
    <TD noWrap align=3Dright><TT>-&nbsp;</TT></TD>
    <TD align=3Dright><TT>484&nbsp;</TT></TD>
    <TD align=3Dright><TT>1&nbsp;&nbsp;</TT></TD>
    <TD noWrap align=3Dright><TT>---&nbsp;&nbsp;</TT></TD>
    <TD noWrap><TT>&nbsp;R.MAKAEELAQMVVLPDSDVDIR.R + Oxidation=20
  (M)</TT></TD></TR></TBODY></TABLE>
<TABLE border=3D0 cellSpacing=3D0>
  <TBODY>
  <TR>
    <TD><TT>&nbsp;&nbsp;&nbsp;&nbsp;&nbsp;&nbsp;</TT></TD>
    <TD><TT><B>No match to: </B>809.3709, 842.4479, 861.0043, 870.4908,=20
      1134.4346, 1197.5872, 1213.5635, 1346.6420, 1544.6113, 1544.6113,=20
      1571.6830, 1619.6837, 1629.6764, 1641.6594, 1990.8064, 1990.8064,=20
      2012.8108, 2064.0046, 2064.0046, 2112.9666, 2112.9666, 2114.4797,=20
      2134.9272, 2215.0532, 2231.0852, 2349.1826, 2349.1826, 2660.1331,=20
      2660.1331, 2760.3357, 2760.3357, 2776.3240, 2782.3171, 2807.2214,=20
      3225.6450, 3349.5332</TT></TD></TR></TBODY></TABLE><BR>
<TABLE border=3D0 cellSpacing=3D0>
  <TBODY>
  <TR>
    <TD><TT><B><A name=3DHit34>34.</A>&nbsp;&nbsp;&nbsp;</B></TT></TD>
    <TD noWrap><TT><A=20
      =
href=3D"http://zxw-pc/mascot/cgi/protein_view.pl?file=3D../data/20121225/=
F002422.dat&amp;hit=3D34"=20
      =
target=3D_blank>gi|224092388</A>&nbsp;&nbsp;&nbsp;&nbsp;<B>Mass:</B>&nbsp=
;81437&nbsp;&nbsp;&nbsp;&nbsp;<B>Score:</B>&nbsp;39&nbsp;&nbsp;&nbsp;&nbs=
p;&nbsp;<B>Expect:</B>&nbsp;2.4e+002&nbsp;&nbsp;<B>Matches:</B>&nbsp;11</=
TT></TD></TR>
  <TR>
    <TD>&nbsp;</TD>
    <TD noWrap><TT>predicted protein [Populus=20
trichocarpa]</TT></TD></TR></TBODY></TABLE>
<TABLE border=3D0 cellSpacing=3D0 cellPadding=3D0>
  <TBODY>
  <TR>
    <TD><TT>&nbsp;&nbsp;&nbsp;&nbsp;&nbsp;&nbsp;</TT></TD>
    <TD align=3Dright><TT><B>Observed&nbsp;&nbsp;</B></TT></TD>
    <TD noWrap align=3Dright><TT><B>Mr(expt)&nbsp;&nbsp;</B></TT></TD>
    <TD noWrap align=3Dright><TT><B>Mr(calc)&nbsp;&nbsp;</B></TT></TD>
    <TD align=3Dright><TT><B>&nbsp;ppm&nbsp;&nbsp;</B></TT></TD>
    <TD align=3Dright><TT><B>Start&nbsp;</B></TT></TD>
    <TD align=3Dright><TT><B>&nbsp;</B></TT></TD>
    <TD align=3Dright><TT><B>End&nbsp;</B></TT></TD>
    <TD align=3Dright><TT><B>Miss&nbsp;</B></TT></TD>
    <TD align=3Dright><TT><B>Ions&nbsp;</B></TT></TD>
    <TD><TT><B>&nbsp;Peptide</B></TT></TD></TR>
  <TR>
    <TD align=3Dright>&nbsp;</TD>
    <TD align=3Dright><TT>774.4197&nbsp;&nbsp;</TT></TD>
    <TD align=3Dright><TT>773.4124&nbsp;&nbsp;</TT></TD>
    <TD align=3Dright><TT>773.4031&nbsp;&nbsp;</TT></TD>
    <TD noWrap align=3Dright><TT>12.0&nbsp;</TT></TD>
    <TD align=3Dright><TT>547&nbsp;</TT></TD>
    <TD noWrap align=3Dright><TT>-&nbsp;</TT></TD>
    <TD align=3Dright><TT>552&nbsp;</TT></TD>
    <TD align=3Dright><TT>1&nbsp;&nbsp;</TT></TD>
    <TD noWrap align=3Dright><TT>---&nbsp;&nbsp;</TT></TD>
    <TD noWrap><TT>&nbsp;K.RNLEDK.K</TT></TD></TR>
  <TR>
    <TD align=3Dright>&nbsp;</TD>
    <TD align=3Dright><TT>977.4440&nbsp;&nbsp;</TT></TD>
    <TD align=3Dright><TT>976.4367&nbsp;&nbsp;</TT></TD>
    <TD align=3Dright><TT>976.5342&nbsp;&nbsp;</TT></TD>
    <TD noWrap align=3Dright><TT>-99.81&nbsp;</TT></TD>
    <TD align=3Dright><TT>723&nbsp;</TT></TD>
    <TD noWrap align=3Dright><TT>-&nbsp;</TT></TD>
    <TD align=3Dright><TT>730&nbsp;</TT></TD>
    <TD align=3Dright><TT>1&nbsp;&nbsp;</TT></TD>
    <TD noWrap align=3Dright><TT>---&nbsp;&nbsp;</TT></TD>
    <TD noWrap><TT>&nbsp;R.VRLDAFEK.F</TT></TD></TR>
  <TR>
    <TD align=3Dright>&nbsp;</TD>
    <TD align=3Dright><TT>1395.5740&nbsp;&nbsp;</TT></TD>
    <TD align=3Dright><TT>1394.5667&nbsp;&nbsp;</TT></TD>
    <TD align=3Dright><TT>1394.6314&nbsp;&nbsp;</TT></TD>
    <TD noWrap align=3Dright><TT>-46.36&nbsp;</TT></TD>
    <TD align=3Dright><TT>367&nbsp;</TT></TD>
    <TD noWrap align=3Dright><TT>-&nbsp;</TT></TD>
    <TD align=3Dright><TT>378&nbsp;</TT></TD>
    <TD align=3Dright><TT>0&nbsp;&nbsp;</TT></TD>
    <TD noWrap align=3Dright><TT>---&nbsp;&nbsp;</TT></TD>
    <TD noWrap><TT>&nbsp;K.EFETAETQQGQK.H</TT></TD></TR>
  <TR>
    <TD align=3Dright>&nbsp;</TD>
    <TD align=3Dright><TT>1597.6892&nbsp;&nbsp;</TT></TD>
    <TD align=3Dright><TT>1596.6819&nbsp;&nbsp;</TT></TD>
    <TD align=3Dright><TT>1596.8082&nbsp;&nbsp;</TT></TD>
    <TD noWrap align=3Dright><TT>-79.08&nbsp;</TT></TD>
    <TD align=3Dright><TT>87&nbsp;</TT></TD>
    <TD noWrap align=3Dright><TT>-&nbsp;</TT></TD>
    <TD align=3Dright><TT>99&nbsp;</TT></TD>
    <TD align=3Dright><TT>1&nbsp;&nbsp;</TT></TD>
    <TD noWrap align=3Dright><TT>---&nbsp;&nbsp;</TT></TD>
    <TD noWrap><TT>&nbsp;R.HMEPRAYNLIPEK.F</TT></TD></TR>
  <TR>
    <TD align=3Dright>&nbsp;</TD>
    <TD align=3Dright><TT>1597.6892&nbsp;&nbsp;</TT></TD>
    <TD align=3Dright><TT>1596.6819&nbsp;&nbsp;</TT></TD>
    <TD align=3Dright><TT>1596.8082&nbsp;&nbsp;</TT></TD>
    <TD noWrap align=3Dright><TT>-79.08&nbsp;</TT></TD>
    <TD align=3Dright><TT>87&nbsp;</TT></TD>
    <TD noWrap align=3Dright><TT>-&nbsp;</TT></TD>
    <TD align=3Dright><TT>99&nbsp;</TT></TD>
    <TD align=3Dright><TT>1&nbsp;&nbsp;</TT></TD>
    <TD noWrap align=3Dright><TT>---&nbsp;&nbsp;</TT></TD>
    <TD noWrap><TT>&nbsp;R.HMEPRAYNLIPEK.F</TT></TD></TR>
  <TR>
    <TD align=3Dright>&nbsp;</TD>
    <TD align=3Dright><TT>1635.6576&nbsp;&nbsp;</TT></TD>
    <TD align=3Dright><TT>1634.6503&nbsp;&nbsp;</TT></TD>
    <TD align=3Dright><TT>1634.7392&nbsp;&nbsp;</TT></TD>
    <TD noWrap align=3Dright><TT>-54.37&nbsp;</TT></TD>
    <TD align=3Dright><TT>128&nbsp;</TT></TD>
    <TD noWrap align=3Dright><TT>-&nbsp;</TT></TD>
    <TD align=3Dright><TT>142&nbsp;</TT></TD>
    <TD align=3Dright><TT>1&nbsp;&nbsp;</TT></TD>
    <TD noWrap align=3Dright><TT>---&nbsp;&nbsp;</TT></TD>
    <TD noWrap><TT>&nbsp;R.KAPMEPSSNNSMSQK.L</TT></TD></TR>
  <TR>
    <TD align=3Dright>&nbsp;</TD>
    <TD align=3Dright><TT>2086.0222&nbsp;&nbsp;</TT></TD>
    <TD align=3Dright><TT>2085.0149&nbsp;&nbsp;</TT></TD>
    <TD align=3Dright><TT>2084.9264&nbsp;&nbsp;</TT></TD>
    <TD noWrap align=3Dright><TT>42.5&nbsp;</TT></TD>
    <TD align=3Dright><TT>24&nbsp;</TT></TD>
    <TD noWrap align=3Dright><TT>-&nbsp;</TT></TD>
    <TD align=3Dright><TT>41&nbsp;</TT></TD>
    <TD align=3Dright><TT>0&nbsp;&nbsp;</TT></TD>
    <TD noWrap align=3Dright><TT>---&nbsp;&nbsp;</TT></TD>
    <TD noWrap><TT>&nbsp;R.IHDPALQQMSMPDMQMGR.M</TT></TD></TR>
  <TR>
    <TD align=3Dright>&nbsp;</TD>
    <TD align=3Dright><TT>2086.0222&nbsp;&nbsp;</TT></TD>
    <TD align=3Dright><TT>2085.0149&nbsp;&nbsp;</TT></TD>
    <TD align=3Dright><TT>2084.9264&nbsp;&nbsp;</TT></TD>
    <TD noWrap align=3Dright><TT>42.5&nbsp;</TT></TD>
    <TD align=3Dright><TT>24&nbsp;</TT></TD>
    <TD noWrap align=3Dright><TT>-&nbsp;</TT></TD>
    <TD align=3Dright><TT>41&nbsp;</TT></TD>
    <TD align=3Dright><TT>0&nbsp;&nbsp;</TT></TD>
    <TD noWrap align=3Dright><TT>---&nbsp;&nbsp;</TT></TD>
    <TD noWrap><TT>&nbsp;R.IHDPALQQMSMPDMQMGR.M</TT></TD></TR>
  <TR>
    <TD align=3Dright>&nbsp;</TD>
    <TD align=3Dright><TT>2193.0630&nbsp;&nbsp;</TT></TD>
    <TD align=3Dright><TT>2192.0557&nbsp;&nbsp;</TT></TD>
    <TD align=3Dright><TT>2191.9911&nbsp;&nbsp;</TT></TD>
    <TD noWrap align=3Dright><TT>29.5&nbsp;</TT></TD>
    <TD align=3Dright><TT>129&nbsp;</TT></TD>
    <TD noWrap align=3Dright><TT>-&nbsp;</TT></TD>
    <TD align=3Dright><TT>148&nbsp;</TT></TD>
    <TD align=3Dright><TT>1&nbsp;&nbsp;</TT></TD>
    <TD noWrap align=3Dright><TT>---&nbsp;&nbsp;</TT></TD>
    <TD noWrap><TT>&nbsp;K.APMEPSSNNSMSQKLSMPPK.R + 2 Oxidation =
(M)</TT></TD></TR>
  <TR>
    <TD align=3Dright>&nbsp;</TD>
    <TD align=3Dright><TT>2193.0630&nbsp;&nbsp;</TT></TD>
    <TD align=3Dright><TT>2192.0557&nbsp;&nbsp;</TT></TD>
    <TD align=3Dright><TT>2191.9911&nbsp;&nbsp;</TT></TD>
    <TD noWrap align=3Dright><TT>29.5&nbsp;</TT></TD>
    <TD align=3Dright><TT>129&nbsp;</TT></TD>
    <TD noWrap align=3Dright><TT>-&nbsp;</TT></TD>
    <TD align=3Dright><TT>148&nbsp;</TT></TD>
    <TD align=3Dright><TT>1&nbsp;&nbsp;</TT></TD>
    <TD noWrap align=3Dright><TT>---&nbsp;&nbsp;</TT></TD>
    <TD noWrap><TT>&nbsp;K.APMEPSSNNSMSQKLSMPPK.R + 2 Oxidation =
(M)</TT></TD></TR>
  <TR>
    <TD align=3Dright>&nbsp;</TD>
    <TD align=3Dright><TT>2346.0322&nbsp;&nbsp;</TT></TD>
    <TD align=3Dright><TT>2345.0249&nbsp;&nbsp;</TT></TD>
    <TD align=3Dright><TT>2345.1607&nbsp;&nbsp;</TT></TD>
    <TD noWrap align=3Dright><TT>-57.88&nbsp;</TT></TD>
    <TD align=3Dright><TT>464&nbsp;</TT></TD>
    <TD noWrap align=3Dright><TT>-&nbsp;</TT></TD>
    <TD align=3Dright><TT>484&nbsp;</TT></TD>
    <TD align=3Dright><TT>1&nbsp;&nbsp;</TT></TD>
    <TD noWrap align=3Dright><TT>---&nbsp;&nbsp;</TT></TD>
    <TD noWrap><TT>&nbsp;R.MAKAEELAQMVVLPDSDVDIR.R + Oxidation=20
  (M)</TT></TD></TR></TBODY></TABLE>
<TABLE border=3D0 cellSpacing=3D0>
  <TBODY>
  <TR>
    <TD><TT>&nbsp;&nbsp;&nbsp;&nbsp;&nbsp;&nbsp;</TT></TD>
    <TD><TT><B>No match to: </B>809.3709, 842.4479, 861.0043, 870.4908,=20
      1134.4346, 1197.5872, 1213.5635, 1346.6420, 1544.6113, 1544.6113,=20
      1571.6830, 1619.6837, 1629.6764, 1641.6594, 1990.8064, 1990.8064,=20
      2012.8108, 2064.0046, 2064.0046, 2112.9666, 2112.9666, 2114.4797,=20
      2134.9272, 2215.0532, 2231.0852, 2349.1826, 2349.1826, 2660.1331,=20
      2660.1331, 2760.3357, 2760.3357, 2776.3240, 2782.3171, 2807.2214,=20
      3225.6450, 3349.5332</TT></TD></TR></TBODY></TABLE><BR>
<TABLE border=3D0 cellSpacing=3D0>
  <TBODY>
  <TR>
    <TD><TT><B><A name=3DHit35>35.</A>&nbsp;&nbsp;&nbsp;</B></TT></TD>
    <TD noWrap><TT><A=20
      =
href=3D"http://zxw-pc/mascot/cgi/protein_view.pl?file=3D../data/20121225/=
F002422.dat&amp;hit=3D35"=20
      =
target=3D_blank>gi|226510488</A>&nbsp;&nbsp;&nbsp;&nbsp;<B>Mass:</B>&nbsp=
;47090&nbsp;&nbsp;&nbsp;&nbsp;<B>Score:</B>&nbsp;39&nbsp;&nbsp;&nbsp;&nbs=
p;&nbsp;<B>Expect:</B>&nbsp;2.4e+002&nbsp;&nbsp;<B>Matches:</B>&nbsp;9</T=
T></TD></TR>
  <TR>
    <TD>&nbsp;</TD>
    <TD noWrap><TT>hypothetical protein LOC100279448 [Zea=20
  mays]</TT></TD></TR></TBODY></TABLE>
<TABLE border=3D0 cellSpacing=3D0 cellPadding=3D0>
  <TBODY>
  <TR>
    <TD><TT>&nbsp;&nbsp;&nbsp;&nbsp;&nbsp;&nbsp;</TT></TD>
    <TD align=3Dright><TT><B>Observed&nbsp;&nbsp;</B></TT></TD>
    <TD noWrap align=3Dright><TT><B>Mr(expt)&nbsp;&nbsp;</B></TT></TD>
    <TD noWrap align=3Dright><TT><B>Mr(calc)&nbsp;&nbsp;</B></TT></TD>
    <TD align=3Dright><TT><B>&nbsp;ppm&nbsp;&nbsp;</B></TT></TD>
    <TD align=3Dright><TT><B>Start&nbsp;</B></TT></TD>
    <TD align=3Dright><TT><B>&nbsp;</B></TT></TD>
    <TD align=3Dright><TT><B>End&nbsp;</B></TT></TD>
    <TD align=3Dright><TT><B>Miss&nbsp;</B></TT></TD>
    <TD align=3Dright><TT><B>Ions&nbsp;</B></TT></TD>
    <TD><TT><B>&nbsp;Peptide</B></TT></TD></TR>
  <TR>
    <TD align=3Dright>&nbsp;</TD>
    <TD align=3Dright><TT>870.4908&nbsp;&nbsp;</TT></TD>
    <TD align=3Dright><TT>869.4836&nbsp;&nbsp;</TT></TD>
    <TD align=3Dright><TT>869.5334&nbsp;&nbsp;</TT></TD>
    <TD noWrap align=3Dright><TT>-57.33&nbsp;</TT></TD>
    <TD align=3Dright><TT>163&nbsp;</TT></TD>
    <TD noWrap align=3Dright><TT>-&nbsp;</TT></TD>
    <TD align=3Dright><TT>170&nbsp;</TT></TD>
    <TD align=3Dright><TT>0&nbsp;&nbsp;</TT></TD>
    <TD noWrap align=3Dright><TT>---&nbsp;&nbsp;</TT></TD>
    <TD noWrap><TT>&nbsp;K.LLAAINQK.I</TT></TD></TR>
  <TR>
    <TD align=3Dright>&nbsp;</TD>
    <TD align=3Dright><TT>1197.5872&nbsp;&nbsp;</TT></TD>
    <TD align=3Dright><TT>1196.5799&nbsp;&nbsp;</TT></TD>
    <TD align=3Dright><TT>1196.6625&nbsp;&nbsp;</TT></TD>
    <TD noWrap align=3Dright><TT>-69.04&nbsp;</TT></TD>
    <TD align=3Dright><TT>36&nbsp;</TT></TD>
    <TD noWrap align=3Dright><TT>-&nbsp;</TT></TD>
    <TD align=3Dright><TT>45&nbsp;</TT></TD>
    <TD align=3Dright><TT>1&nbsp;&nbsp;</TT></TD>
    <TD noWrap align=3Dright><TT>---&nbsp;&nbsp;</TT></TD>
    <TD noWrap><TT>&nbsp;R.TIPLNEQARR.I</TT></TD></TR>
  <TR>
    <TD align=3Dright>&nbsp;</TD>
    <TD align=3Dright><TT>2064.0046&nbsp;&nbsp;</TT></TD>
    <TD align=3Dright><TT>2062.9973&nbsp;&nbsp;</TT></TD>
    <TD align=3Dright><TT>2063.0589&nbsp;&nbsp;</TT></TD>
    <TD noWrap align=3Dright><TT>-29.82&nbsp;</TT></TD>
    <TD align=3Dright><TT>279&nbsp;</TT></TD>
    <TD noWrap align=3Dright><TT>-&nbsp;</TT></TD>
    <TD align=3Dright><TT>295&nbsp;</TT></TD>
    <TD align=3Dright><TT>1&nbsp;&nbsp;</TT></TD>
    <TD noWrap align=3Dright><TT>---&nbsp;&nbsp;</TT></TD>
    <TD noWrap><TT>&nbsp;R.LEVVGEYHLGEFVNRFR.H</TT></TD></TR>
  <TR>
    <TD align=3Dright>&nbsp;</TD>
    <TD align=3Dright><TT>2064.0046&nbsp;&nbsp;</TT></TD>
    <TD align=3Dright><TT>2062.9973&nbsp;&nbsp;</TT></TD>
    <TD align=3Dright><TT>2063.0589&nbsp;&nbsp;</TT></TD>
    <TD noWrap align=3Dright><TT>-29.82&nbsp;</TT></TD>
    <TD align=3Dright><TT>279&nbsp;</TT></TD>
    <TD noWrap align=3Dright><TT>-&nbsp;</TT></TD>
    <TD align=3Dright><TT>295&nbsp;</TT></TD>
    <TD align=3Dright><TT>1&nbsp;&nbsp;</TT></TD>
    <TD noWrap align=3Dright><TT>---&nbsp;&nbsp;</TT></TD>
    <TD noWrap><TT>&nbsp;R.LEVVGEYHLGEFVNRFR.H</TT></TD></TR>
  <TR>
    <TD align=3Dright>&nbsp;</TD>
    <TD align=3Dright><TT>2086.0222&nbsp;&nbsp;</TT></TD>
    <TD align=3Dright><TT>2085.0149&nbsp;&nbsp;</TT></TD>
    <TD align=3Dright><TT>2085.1834&nbsp;&nbsp;</TT></TD>
    <TD noWrap align=3Dright><TT>-80.79&nbsp;</TT></TD>
    <TD align=3Dright><TT>129&nbsp;</TT></TD>
    <TD noWrap align=3Dright><TT>-&nbsp;</TT></TD>
    <TD align=3Dright><TT>147&nbsp;</TT></TD>
    <TD align=3Dright><TT>1&nbsp;&nbsp;</TT></TD>
    <TD noWrap align=3Dright><TT>---&nbsp;&nbsp;</TT></TD>
    <TD noWrap><TT>&nbsp;K.GRILVFAVEDGSLQLIVEK.E</TT></TD></TR>
  <TR>
    <TD align=3Dright>&nbsp;</TD>
    <TD align=3Dright><TT>2086.0222&nbsp;&nbsp;</TT></TD>
    <TD align=3Dright><TT>2085.0149&nbsp;&nbsp;</TT></TD>
    <TD align=3Dright><TT>2085.1834&nbsp;&nbsp;</TT></TD>
    <TD noWrap align=3Dright><TT>-80.79&nbsp;</TT></TD>
    <TD align=3Dright><TT>129&nbsp;</TT></TD>
    <TD noWrap align=3Dright><TT>-&nbsp;</TT></TD>
    <TD align=3Dright><TT>147&nbsp;</TT></TD>
    <TD align=3Dright><TT>1&nbsp;&nbsp;</TT></TD>
    <TD noWrap align=3Dright><TT>---&nbsp;&nbsp;</TT></TD>
    <TD noWrap><TT>&nbsp;K.GRILVFAVEDGSLQLIVEK.E</TT></TD></TR>
  <TR>
    <TD align=3Dright>&nbsp;</TD>
    <TD align=3Dright><TT>2112.9666&nbsp;&nbsp;</TT></TD>
    <TD align=3Dright><TT>2111.9593&nbsp;&nbsp;</TT></TD>
    <TD align=3Dright><TT>2112.1541&nbsp;&nbsp;</TT></TD>
    <TD noWrap align=3Dright><TT>-92.20&nbsp;</TT></TD>
    <TD align=3Dright><TT>205&nbsp;</TT></TD>
    <TD noWrap align=3Dright><TT>-&nbsp;</TT></TD>
    <TD align=3Dright><TT>223&nbsp;</TT></TD>
    <TD align=3Dright><TT>1&nbsp;&nbsp;</TT></TD>
    <TD noWrap align=3Dright><TT>---&nbsp;&nbsp;</TT></TD>
    <TD noWrap><TT>&nbsp;R.GDFIVVGDLMKSISLLVYK.H + Oxidation =
(M)</TT></TD></TR>
  <TR>
    <TD align=3Dright>&nbsp;</TD>
    <TD align=3Dright><TT>2112.9666&nbsp;&nbsp;</TT></TD>
    <TD align=3Dright><TT>2111.9593&nbsp;&nbsp;</TT></TD>
    <TD align=3Dright><TT>2112.1541&nbsp;&nbsp;</TT></TD>
    <TD noWrap align=3Dright><TT>-92.20&nbsp;</TT></TD>
    <TD align=3Dright><TT>205&nbsp;</TT></TD>
    <TD noWrap align=3Dright><TT>-&nbsp;</TT></TD>
    <TD align=3Dright><TT>223&nbsp;</TT></TD>
    <TD align=3Dright><TT>1&nbsp;&nbsp;</TT></TD>
    <TD noWrap align=3Dright><TT>---&nbsp;&nbsp;</TT></TD>
    <TD noWrap><TT>&nbsp;R.GDFIVVGDLMKSISLLVYK.H + Oxidation =
(M)</TT></TD></TR>
  <TR>
    <TD align=3Dright>&nbsp;</TD>
    <TD align=3Dright><TT>2231.0852&nbsp;&nbsp;</TT></TD>
    <TD align=3Dright><TT>2230.0779&nbsp;&nbsp;</TT></TD>
    <TD align=3Dright><TT>2230.2460&nbsp;&nbsp;</TT></TD>
    <TD noWrap align=3Dright><TT>-75.38&nbsp;</TT></TD>
    <TD align=3Dright><TT>131&nbsp;</TT></TD>
    <TD noWrap align=3Dright><TT>-&nbsp;</TT></TD>
    <TD align=3Dright><TT>150&nbsp;</TT></TD>
    <TD align=3Dright><TT>1&nbsp;&nbsp;</TT></TD>
    <TD noWrap align=3Dright><TT>---&nbsp;&nbsp;</TT></TD>
    <TD =
noWrap><TT>&nbsp;R.ILVFAVEDGSLQLIVEKETK.G</TT></TD></TR></TBODY></TABLE>
<TABLE border=3D0 cellSpacing=3D0>
  <TBODY>
  <TR>
    <TD><TT>&nbsp;&nbsp;&nbsp;&nbsp;&nbsp;&nbsp;</TT></TD>
    <TD><TT><B>No match to: </B>774.4197, 809.3709, 842.4479, 861.0043,=20
      977.4440, 1134.4346, 1213.5635, 1346.6420, 1395.5740, 1544.6113,=20
      1544.6113, 1571.6830, 1597.6892, 1597.6892, 1619.6837, 1629.6764,=20
      1635.6576, 1641.6594, 1990.8064, 1990.8064, 2012.8108, 2114.4797,=20
      2134.9272, 2193.0630, 2193.0630, 2215.0532, 2346.0322, 2349.1826,=20
      2349.1826, 2660.1331, 2660.1331, 2760.3357, 2760.3357, 2776.3240,=20
      2782.3171, 2807.2214, 3225.6450, =
3349.5332</TT></TD></TR></TBODY></TABLE><BR>
<TABLE border=3D0 cellSpacing=3D0>
  <TBODY>
  <TR>
    <TD><TT><B><A name=3DHit36>36.</A>&nbsp;&nbsp;&nbsp;</B></TT></TD>
    <TD noWrap><TT><A=20
      =
href=3D"http://zxw-pc/mascot/cgi/protein_view.pl?file=3D../data/20121225/=
F002422.dat&amp;hit=3D36"=20
      =
target=3D_blank>gi|219884971</A>&nbsp;&nbsp;&nbsp;&nbsp;<B>Mass:</B>&nbsp=
;47090&nbsp;&nbsp;&nbsp;&nbsp;<B>Score:</B>&nbsp;39&nbsp;&nbsp;&nbsp;&nbs=
p;&nbsp;<B>Expect:</B>&nbsp;2.4e+002&nbsp;&nbsp;<B>Matches:</B>&nbsp;9</T=
T></TD></TR>
  <TR>
    <TD>&nbsp;</TD>
    <TD noWrap><TT>unknown [Zea mays]</TT></TD></TR></TBODY></TABLE>
<TABLE border=3D0 cellSpacing=3D0 cellPadding=3D0>
  <TBODY>
  <TR>
    <TD><TT>&nbsp;&nbsp;&nbsp;&nbsp;&nbsp;&nbsp;</TT></TD>
    <TD align=3Dright><TT><B>Observed&nbsp;&nbsp;</B></TT></TD>
    <TD noWrap align=3Dright><TT><B>Mr(expt)&nbsp;&nbsp;</B></TT></TD>
    <TD noWrap align=3Dright><TT><B>Mr(calc)&nbsp;&nbsp;</B></TT></TD>
    <TD align=3Dright><TT><B>&nbsp;ppm&nbsp;&nbsp;</B></TT></TD>
    <TD align=3Dright><TT><B>Start&nbsp;</B></TT></TD>
    <TD align=3Dright><TT><B>&nbsp;</B></TT></TD>
    <TD align=3Dright><TT><B>End&nbsp;</B></TT></TD>
    <TD align=3Dright><TT><B>Miss&nbsp;</B></TT></TD>
    <TD align=3Dright><TT><B>Ions&nbsp;</B></TT></TD>
    <TD><TT><B>&nbsp;Peptide</B></TT></TD></TR>
  <TR>
    <TD align=3Dright>&nbsp;</TD>
    <TD align=3Dright><TT>870.4908&nbsp;&nbsp;</TT></TD>
    <TD align=3Dright><TT>869.4836&nbsp;&nbsp;</TT></TD>
    <TD align=3Dright><TT>869.5334&nbsp;&nbsp;</TT></TD>
    <TD noWrap align=3Dright><TT>-57.33&nbsp;</TT></TD>
    <TD align=3Dright><TT>163&nbsp;</TT></TD>
    <TD noWrap align=3Dright><TT>-&nbsp;</TT></TD>
    <TD align=3Dright><TT>170&nbsp;</TT></TD>
    <TD align=3Dright><TT>0&nbsp;&nbsp;</TT></TD>
    <TD noWrap align=3Dright><TT>---&nbsp;&nbsp;</TT></TD>
    <TD noWrap><TT>&nbsp;K.LLAAINQK.I</TT></TD></TR>
  <TR>
    <TD align=3Dright>&nbsp;</TD>
    <TD align=3Dright><TT>1197.5872&nbsp;&nbsp;</TT></TD>
    <TD align=3Dright><TT>1196.5799&nbsp;&nbsp;</TT></TD>
    <TD align=3Dright><TT>1196.6625&nbsp;&nbsp;</TT></TD>
    <TD noWrap align=3Dright><TT>-69.04&nbsp;</TT></TD>
    <TD align=3Dright><TT>36&nbsp;</TT></TD>
    <TD noWrap align=3Dright><TT>-&nbsp;</TT></TD>
    <TD align=3Dright><TT>45&nbsp;</TT></TD>
    <TD align=3Dright><TT>1&nbsp;&nbsp;</TT></TD>
    <TD noWrap align=3Dright><TT>---&nbsp;&nbsp;</TT></TD>
    <TD noWrap><TT>&nbsp;R.TIPLNEQARR.I</TT></TD></TR>
  <TR>
    <TD align=3Dright>&nbsp;</TD>
    <TD align=3Dright><TT>2064.0046&nbsp;&nbsp;</TT></TD>
    <TD align=3Dright><TT>2062.9973&nbsp;&nbsp;</TT></TD>
    <TD align=3Dright><TT>2063.0589&nbsp;&nbsp;</TT></TD>
    <TD noWrap align=3Dright><TT>-29.82&nbsp;</TT></TD>
    <TD align=3Dright><TT>279&nbsp;</TT></TD>
    <TD noWrap align=3Dright><TT>-&nbsp;</TT></TD>
    <TD align=3Dright><TT>295&nbsp;</TT></TD>
    <TD align=3Dright><TT>1&nbsp;&nbsp;</TT></TD>
    <TD noWrap align=3Dright><TT>---&nbsp;&nbsp;</TT></TD>
    <TD noWrap><TT>&nbsp;R.LEVVGEYHLGEFVNRFR.H</TT></TD></TR>
  <TR>
    <TD align=3Dright>&nbsp;</TD>
    <TD align=3Dright><TT>2064.0046&nbsp;&nbsp;</TT></TD>
    <TD align=3Dright><TT>2062.9973&nbsp;&nbsp;</TT></TD>
    <TD align=3Dright><TT>2063.0589&nbsp;&nbsp;</TT></TD>
    <TD noWrap align=3Dright><TT>-29.82&nbsp;</TT></TD>
    <TD align=3Dright><TT>279&nbsp;</TT></TD>
    <TD noWrap align=3Dright><TT>-&nbsp;</TT></TD>
    <TD align=3Dright><TT>295&nbsp;</TT></TD>
    <TD align=3Dright><TT>1&nbsp;&nbsp;</TT></TD>
    <TD noWrap align=3Dright><TT>---&nbsp;&nbsp;</TT></TD>
    <TD noWrap><TT>&nbsp;R.LEVVGEYHLGEFVNRFR.H</TT></TD></TR>
  <TR>
    <TD align=3Dright>&nbsp;</TD>
    <TD align=3Dright><TT>2086.0222&nbsp;&nbsp;</TT></TD>
    <TD align=3Dright><TT>2085.0149&nbsp;&nbsp;</TT></TD>
    <TD align=3Dright><TT>2085.1834&nbsp;&nbsp;</TT></TD>
    <TD noWrap align=3Dright><TT>-80.79&nbsp;</TT></TD>
    <TD align=3Dright><TT>129&nbsp;</TT></TD>
    <TD noWrap align=3Dright><TT>-&nbsp;</TT></TD>
    <TD align=3Dright><TT>147&nbsp;</TT></TD>
    <TD align=3Dright><TT>1&nbsp;&nbsp;</TT></TD>
    <TD noWrap align=3Dright><TT>---&nbsp;&nbsp;</TT></TD>
    <TD noWrap><TT>&nbsp;K.GRILVFAVEDGSLQLIVEK.E</TT></TD></TR>
  <TR>
    <TD align=3Dright>&nbsp;</TD>
    <TD align=3Dright><TT>2086.0222&nbsp;&nbsp;</TT></TD>
    <TD align=3Dright><TT>2085.0149&nbsp;&nbsp;</TT></TD>
    <TD align=3Dright><TT>2085.1834&nbsp;&nbsp;</TT></TD>
    <TD noWrap align=3Dright><TT>-80.79&nbsp;</TT></TD>
    <TD align=3Dright><TT>129&nbsp;</TT></TD>
    <TD noWrap align=3Dright><TT>-&nbsp;</TT></TD>
    <TD align=3Dright><TT>147&nbsp;</TT></TD>
    <TD align=3Dright><TT>1&nbsp;&nbsp;</TT></TD>
    <TD noWrap align=3Dright><TT>---&nbsp;&nbsp;</TT></TD>
    <TD noWrap><TT>&nbsp;K.GRILVFAVEDGSLQLIVEK.E</TT></TD></TR>
  <TR>
    <TD align=3Dright>&nbsp;</TD>
    <TD align=3Dright><TT>2112.9666&nbsp;&nbsp;</TT></TD>
    <TD align=3Dright><TT>2111.9593&nbsp;&nbsp;</TT></TD>
    <TD align=3Dright><TT>2112.1541&nbsp;&nbsp;</TT></TD>
    <TD noWrap align=3Dright><TT>-92.20&nbsp;</TT></TD>
    <TD align=3Dright><TT>205&nbsp;</TT></TD>
    <TD noWrap align=3Dright><TT>-&nbsp;</TT></TD>
    <TD align=3Dright><TT>223&nbsp;</TT></TD>
    <TD align=3Dright><TT>1&nbsp;&nbsp;</TT></TD>
    <TD noWrap align=3Dright><TT>---&nbsp;&nbsp;</TT></TD>
    <TD noWrap><TT>&nbsp;R.GDFIVVGDLMKSISLLVYK.H + Oxidation =
(M)</TT></TD></TR>
  <TR>
    <TD align=3Dright>&nbsp;</TD>
    <TD align=3Dright><TT>2112.9666&nbsp;&nbsp;</TT></TD>
    <TD align=3Dright><TT>2111.9593&nbsp;&nbsp;</TT></TD>
    <TD align=3Dright><TT>2112.1541&nbsp;&nbsp;</TT></TD>
    <TD noWrap align=3Dright><TT>-92.20&nbsp;</TT></TD>
    <TD align=3Dright><TT>205&nbsp;</TT></TD>
    <TD noWrap align=3Dright><TT>-&nbsp;</TT></TD>
    <TD align=3Dright><TT>223&nbsp;</TT></TD>
    <TD align=3Dright><TT>1&nbsp;&nbsp;</TT></TD>
    <TD noWrap align=3Dright><TT>---&nbsp;&nbsp;</TT></TD>
    <TD noWrap><TT>&nbsp;R.GDFIVVGDLMKSISLLVYK.H + Oxidation =
(M)</TT></TD></TR>
  <TR>
    <TD align=3Dright>&nbsp;</TD>
    <TD align=3Dright><TT>2231.0852&nbsp;&nbsp;</TT></TD>
    <TD align=3Dright><TT>2230.0779&nbsp;&nbsp;</TT></TD>
    <TD align=3Dright><TT>2230.2460&nbsp;&nbsp;</TT></TD>
    <TD noWrap align=3Dright><TT>-75.38&nbsp;</TT></TD>
    <TD align=3Dright><TT>131&nbsp;</TT></TD>
    <TD noWrap align=3Dright><TT>-&nbsp;</TT></TD>
    <TD align=3Dright><TT>150&nbsp;</TT></TD>
    <TD align=3Dright><TT>1&nbsp;&nbsp;</TT></TD>
    <TD noWrap align=3Dright><TT>---&nbsp;&nbsp;</TT></TD>
    <TD =
noWrap><TT>&nbsp;R.ILVFAVEDGSLQLIVEKETK.G</TT></TD></TR></TBODY></TABLE>
<TABLE border=3D0 cellSpacing=3D0>
  <TBODY>
  <TR>
    <TD><TT>&nbsp;&nbsp;&nbsp;&nbsp;&nbsp;&nbsp;</TT></TD>
    <TD><TT><B>No match to: </B>774.4197, 809.3709, 842.4479, 861.0043,=20
      977.4440, 1134.4346, 1213.5635, 1346.6420, 1395.5740, 1544.6113,=20
      1544.6113, 1571.6830, 1597.6892, 1597.6892, 1619.6837, 1629.6764,=20
      1635.6576, 1641.6594, 1990.8064, 1990.8064, 2012.8108, 2114.4797,=20
      2134.9272, 2193.0630, 2193.0630, 2215.0532, 2346.0322, 2349.1826,=20
      2349.1826, 2660.1331, 2660.1331, 2760.3357, 2760.3357, 2776.3240,=20
      2782.3171, 2807.2214, 3225.6450, =
3349.5332</TT></TD></TR></TBODY></TABLE><BR>
<TABLE border=3D0 cellSpacing=3D0>
  <TBODY>
  <TR>
    <TD><TT><B><A name=3DHit37>37.</A>&nbsp;&nbsp;&nbsp;</B></TT></TD>
    <TD noWrap><TT><A=20
      =
href=3D"http://zxw-pc/mascot/cgi/protein_view.pl?file=3D../data/20121225/=
F002422.dat&amp;hit=3D37"=20
      =
target=3D_blank>gi|4091899</A>&nbsp;&nbsp;&nbsp;&nbsp;<B>Mass:</B>&nbsp;1=
5357&nbsp;&nbsp;&nbsp;&nbsp;<B>Score:</B>&nbsp;39&nbsp;&nbsp;&nbsp;&nbsp;=
&nbsp;<B>Expect:</B>&nbsp;2.6e+002&nbsp;&nbsp;<B>Matches:</B>&nbsp;5</TT>=
</TD></TR>
  <TR>
    <TD>&nbsp;</TD>
    <TD noWrap><TT>lectin 3 [Helianthus =
tuberosus]</TT></TD></TR></TBODY></TABLE>
<TABLE border=3D0 cellSpacing=3D0 cellPadding=3D0>
  <TBODY>
  <TR>
    <TD><TT>&nbsp;&nbsp;&nbsp;&nbsp;&nbsp;&nbsp;</TT></TD>
    <TD align=3Dright><TT><B>Observed&nbsp;&nbsp;</B></TT></TD>
    <TD noWrap align=3Dright><TT><B>Mr(expt)&nbsp;&nbsp;</B></TT></TD>
    <TD noWrap align=3Dright><TT><B>Mr(calc)&nbsp;&nbsp;</B></TT></TD>
    <TD align=3Dright><TT><B>&nbsp;ppm&nbsp;&nbsp;</B></TT></TD>
    <TD align=3Dright><TT><B>Start&nbsp;</B></TT></TD>
    <TD align=3Dright><TT><B>&nbsp;</B></TT></TD>
    <TD align=3Dright><TT><B>End&nbsp;</B></TT></TD>
    <TD align=3Dright><TT><B>Miss&nbsp;</B></TT></TD>
    <TD align=3Dright><TT><B>Ions&nbsp;</B></TT></TD>
    <TD><TT><B>&nbsp;Peptide</B></TT></TD></TR>
  <TR>
    <TD align=3Dright>&nbsp;</TD>
    <TD align=3Dright><TT>1641.6594&nbsp;&nbsp;</TT></TD>
    <TD align=3Dright><TT>1640.6521&nbsp;&nbsp;</TT></TD>
    <TD align=3Dright><TT>1640.7907&nbsp;&nbsp;</TT></TD>
    <TD noWrap align=3Dright><TT>-84.45&nbsp;</TT></TD>
    <TD align=3Dright><TT>2&nbsp;</TT></TD>
    <TD noWrap align=3Dright><TT>-&nbsp;</TT></TD>
    <TD align=3Dright><TT>19&nbsp;</TT></TD>
    <TD align=3Dright><TT>0&nbsp;&nbsp;</TT></TD>
    <TD noWrap align=3Dright><TT>---&nbsp;&nbsp;</TT></TD>
    <TD noWrap><TT>&nbsp;M.AASDIGVQAGPWGGNGGK.R</TT></TD></TR>
  <TR>
    <TD align=3Dright>&nbsp;</TD>
    <TD align=3Dright><TT>2012.8108&nbsp;&nbsp;</TT></TD>
    <TD align=3Dright><TT>2011.8035&nbsp;&nbsp;</TT></TD>
    <TD align=3Dright><TT>2011.9487&nbsp;&nbsp;</TT></TD>
    <TD noWrap align=3Dright><TT>-72.16&nbsp;</TT></TD>
    <TD align=3Dright><TT>50&nbsp;</TT></TD>
    <TD noWrap align=3Dright><TT>-&nbsp;</TT></TD>
    <TD align=3Dright><TT>67&nbsp;</TT></TD>
    <TD align=3Dright><TT>1&nbsp;&nbsp;</TT></TD>
    <TD noWrap align=3Dright><TT>---&nbsp;&nbsp;</TT></TD>
    <TD noWrap><TT>&nbsp;K.DKDNIEYLSGQFGVQGDK.A</TT></TD></TR>
  <TR>
    <TD align=3Dright>&nbsp;</TD>
    <TD align=3Dright><TT>2112.9666&nbsp;&nbsp;</TT></TD>
    <TD align=3Dright><TT>2111.9593&nbsp;&nbsp;</TT></TD>
    <TD align=3Dright><TT>2112.1256&nbsp;&nbsp;</TT></TD>
    <TD noWrap align=3Dright><TT>-78.71&nbsp;</TT></TD>
    <TD align=3Dright><TT>106&nbsp;</TT></TD>
    <TD noWrap align=3Dright><TT>-&nbsp;</TT></TD>
    <TD align=3Dright><TT>126&nbsp;</TT></TD>
    <TD align=3Dright><TT>1&nbsp;&nbsp;</TT></TD>
    <TD noWrap align=3Dright><TT>---&nbsp;&nbsp;</TT></TD>
    <TD noWrap><TT>&nbsp;K.VYGPFGTVAGSSFSLPLTKGK.F</TT></TD></TR>
  <TR>
    <TD align=3Dright>&nbsp;</TD>
    <TD align=3Dright><TT>2112.9666&nbsp;&nbsp;</TT></TD>
    <TD align=3Dright><TT>2111.9593&nbsp;&nbsp;</TT></TD>
    <TD align=3Dright><TT>2112.1256&nbsp;&nbsp;</TT></TD>
    <TD noWrap align=3Dright><TT>-78.71&nbsp;</TT></TD>
    <TD align=3Dright><TT>106&nbsp;</TT></TD>
    <TD noWrap align=3Dright><TT>-&nbsp;</TT></TD>
    <TD align=3Dright><TT>126&nbsp;</TT></TD>
    <TD align=3Dright><TT>1&nbsp;&nbsp;</TT></TD>
    <TD noWrap align=3Dright><TT>---&nbsp;&nbsp;</TT></TD>
    <TD noWrap><TT>&nbsp;K.VYGPFGTVAGSSFSLPLTKGK.F</TT></TD></TR>
  <TR>
    <TD align=3Dright>&nbsp;</TD>
    <TD align=3Dright><TT>2231.0852&nbsp;&nbsp;</TT></TD>
    <TD align=3Dright><TT>2230.0779&nbsp;&nbsp;</TT></TD>
    <TD align=3Dright><TT>2230.2435&nbsp;&nbsp;</TT></TD>
    <TD noWrap align=3Dright><TT>-74.26&nbsp;</TT></TD>
    <TD align=3Dright><TT>30&nbsp;</TT></TD>
    <TD noWrap align=3Dright><TT>-&nbsp;</TT></TD>
    <TD align=3Dright><TT>49&nbsp;</TT></TD>
    <TD align=3Dright><TT>1&nbsp;&nbsp;</TT></TD>
    <TD noWrap align=3Dright><TT>---&nbsp;&nbsp;</TT></TD>
    <TD =
noWrap><TT>&nbsp;K.ITSIIIKGGTCIFSIQFVYK.D</TT></TD></TR></TBODY></TABLE>
<TABLE border=3D0 cellSpacing=3D0>
  <TBODY>
  <TR>
    <TD><TT>&nbsp;&nbsp;&nbsp;&nbsp;&nbsp;&nbsp;</TT></TD>
    <TD><TT><B>No match to: </B>774.4197, 809.3709, 842.4479, 861.0043,=20
      870.4908, 977.4440, 1134.4346, 1197.5872, 1213.5635, 1346.6420, =
1395.5740,=20
      1544.6113, 1544.6113, 1571.6830, 1597.6892, 1597.6892, 1619.6837,=20
      1629.6764, 1635.6576, 1990.8064, 1990.8064, 2064.0046, 2064.0046,=20
      2086.0222, 2086.0222, 2114.4797, 2134.9272, 2193.0630, 2193.0630,=20
      2215.0532, 2346.0322, 2349.1826, 2349.1826, 2660.1331, 2660.1331,=20
      2760.3357, 2760.3357, 2776.3240, 2782.3171, 2807.2214, 3225.6450,=20
      3349.5332</TT></TD></TR></TBODY></TABLE><BR>
<TABLE border=3D0 cellSpacing=3D0>
  <TBODY>
  <TR>
    <TD><TT><B><A name=3DHit38>38.</A>&nbsp;&nbsp;&nbsp;</B></TT></TD>
    <TD noWrap><TT><A=20
      =
href=3D"http://zxw-pc/mascot/cgi/protein_view.pl?file=3D../data/20121225/=
F002422.dat&amp;hit=3D38"=20
      =
target=3D_blank>gi|297848908</A>&nbsp;&nbsp;&nbsp;&nbsp;<B>Mass:</B>&nbsp=
;15932&nbsp;&nbsp;&nbsp;&nbsp;<B>Score:</B>&nbsp;38&nbsp;&nbsp;&nbsp;&nbs=
p;&nbsp;<B>Expect:</B>&nbsp;2.9e+002&nbsp;&nbsp;<B>Matches:</B>&nbsp;5</T=
T></TD></TR>
  <TR>
    <TD>&nbsp;</TD>
    <TD noWrap><TT>agenet domain-containing protein [Arabidopsis lyrata =
subsp.=20
      lyrata]</TT></TD></TR></TBODY></TABLE>
<TABLE border=3D0 cellSpacing=3D0 cellPadding=3D0>
  <TBODY>
  <TR>
    <TD><TT>&nbsp;&nbsp;&nbsp;&nbsp;&nbsp;&nbsp;</TT></TD>
    <TD align=3Dright><TT><B>Observed&nbsp;&nbsp;</B></TT></TD>
    <TD noWrap align=3Dright><TT><B>Mr(expt)&nbsp;&nbsp;</B></TT></TD>
    <TD noWrap align=3Dright><TT><B>Mr(calc)&nbsp;&nbsp;</B></TT></TD>
    <TD align=3Dright><TT><B>&nbsp;ppm&nbsp;&nbsp;</B></TT></TD>
    <TD align=3Dright><TT><B>Start&nbsp;</B></TT></TD>
    <TD align=3Dright><TT><B>&nbsp;</B></TT></TD>
    <TD align=3Dright><TT><B>End&nbsp;</B></TT></TD>
    <TD align=3Dright><TT><B>Miss&nbsp;</B></TT></TD>
    <TD align=3Dright><TT><B>Ions&nbsp;</B></TT></TD>
    <TD><TT><B>&nbsp;Peptide</B></TT></TD></TR>
  <TR>
    <TD align=3Dright>&nbsp;</TD>
    <TD align=3Dright><TT>1134.4346&nbsp;&nbsp;</TT></TD>
    <TD align=3Dright><TT>1133.4273&nbsp;&nbsp;</TT></TD>
    <TD align=3Dright><TT>1133.5387&nbsp;&nbsp;</TT></TD>
    <TD noWrap align=3Dright><TT>-98.23&nbsp;</TT></TD>
    <TD align=3Dright><TT>77&nbsp;</TT></TD>
    <TD noWrap align=3Dright><TT>-&nbsp;</TT></TD>
    <TD align=3Dright><TT>86&nbsp;</TT></TD>
    <TD align=3Dright><TT>1&nbsp;&nbsp;</TT></TD>
    <TD noWrap align=3Dright><TT>---&nbsp;&nbsp;</TT></TD>
    <TD noWrap><TT>&nbsp;R.CQDKVDALDK.D</TT></TD></TR>
  <TR>
    <TD align=3Dright>&nbsp;</TD>
    <TD align=3Dright><TT>1346.6420&nbsp;&nbsp;</TT></TD>
    <TD align=3Dright><TT>1345.6347&nbsp;&nbsp;</TT></TD>
    <TD align=3Dright><TT>1345.6415&nbsp;&nbsp;</TT></TD>
    <TD noWrap align=3Dright><TT>-5.04&nbsp;</TT></TD>
    <TD align=3Dright><TT>87&nbsp;</TT></TD>
    <TD noWrap align=3Dright><TT>-&nbsp;</TT></TD>
    <TD align=3Dright><TT>98&nbsp;</TT></TD>
    <TD align=3Dright><TT>0&nbsp;&nbsp;</TT></TD>
    <TD noWrap align=3Dright><TT>---&nbsp;&nbsp;</TT></TD>
    <TD noWrap><TT>&nbsp;K.DGWWVGEVTAAR.G</TT></TD></TR>
  <TR>
    <TD align=3Dright>&nbsp;</TD>
    <TD align=3Dright><TT>2760.3357&nbsp;&nbsp;</TT></TD>
    <TD align=3Dright><TT>2759.3284&nbsp;&nbsp;</TT></TD>
    <TD align=3Dright><TT>2759.3152&nbsp;&nbsp;</TT></TD>
    <TD noWrap align=3Dright><TT>4.78&nbsp;</TT></TD>
    <TD align=3Dright><TT>99&nbsp;</TT></TD>
    <TD noWrap align=3Dright><TT>-&nbsp;</TT></TD>
    <TD align=3Dright><TT>121&nbsp;</TT></TD>
    <TD align=3Dright><TT>0&nbsp;&nbsp;</TT></TD>
    <TD noWrap align=3Dright><TT>---&nbsp;&nbsp;</TT></TD>
    <TD noWrap><TT>&nbsp;R.GNMYSVYFLTTGEELQYPLYSLR.R + Oxidation=20
(M)</TT></TD></TR>
  <TR>
    <TD align=3Dright>&nbsp;</TD>
    <TD align=3Dright><TT>2760.3357&nbsp;&nbsp;</TT></TD>
    <TD align=3Dright><TT>2759.3284&nbsp;&nbsp;</TT></TD>
    <TD align=3Dright><TT>2759.3152&nbsp;&nbsp;</TT></TD>
    <TD noWrap align=3Dright><TT>4.78&nbsp;</TT></TD>
    <TD align=3Dright><TT>99&nbsp;</TT></TD>
    <TD noWrap align=3Dright><TT>-&nbsp;</TT></TD>
    <TD align=3Dright><TT>121&nbsp;</TT></TD>
    <TD align=3Dright><TT>0&nbsp;&nbsp;</TT></TD>
    <TD noWrap align=3Dright><TT>---&nbsp;&nbsp;</TT></TD>
    <TD noWrap><TT>&nbsp;R.GNMYSVYFLTTGEELQYPLYSLR.R + Oxidation=20
(M)</TT></TD></TR>
  <TR>
    <TD align=3Dright>&nbsp;</TD>
    <TD align=3Dright><TT>3225.6450&nbsp;&nbsp;</TT></TD>
    <TD align=3Dright><TT>3224.6377&nbsp;&nbsp;</TT></TD>
    <TD align=3Dright><TT>3224.6937&nbsp;&nbsp;</TT></TD>
    <TD noWrap align=3Dright><TT>-17.36&nbsp;</TT></TD>
    <TD align=3Dright><TT>49&nbsp;</TT></TD>
    <TD noWrap align=3Dright><TT>-&nbsp;</TT></TD>
    <TD align=3Dright><TT>76&nbsp;</TT></TD>
    <TD align=3Dright><TT>1&nbsp;&nbsp;</TT></TD>
    <TD noWrap align=3Dright><TT>---&nbsp;&nbsp;</TT></TD>
    <TD noWrap><TT>&nbsp;K.DQSKPLIEVISADELRPMPPKSLPVMFR.C + 2 Oxidation=20
      (M)</TT></TD></TR></TBODY></TABLE>
<TABLE border=3D0 cellSpacing=3D0>
  <TBODY>
  <TR>
    <TD><TT>&nbsp;&nbsp;&nbsp;&nbsp;&nbsp;&nbsp;</TT></TD>
    <TD><TT><B>No match to: </B>774.4197, 809.3709, 842.4479, 861.0043,=20
      870.4908, 977.4440, 1197.5872, 1213.5635, 1395.5740, 1544.6113, =
1544.6113,=20
      1571.6830, 1597.6892, 1597.6892, 1619.6837, 1629.6764, 1635.6576,=20
      1641.6594, 1990.8064, 1990.8064, 2012.8108, 2064.0046, 2064.0046,=20
      2086.0222, 2086.0222, 2112.9666, 2112.9666, 2114.4797, 2134.9272,=20
      2193.0630, 2193.0630, 2215.0532, 2231.0852, 2346.0322, 2349.1826,=20
      2349.1826, 2660.1331, 2660.1331, 2776.3240, 2782.3171, 2807.2214,=20
      3349.5332</TT></TD></TR></TBODY></TABLE><BR>
<TABLE border=3D0 cellSpacing=3D0>
  <TBODY>
  <TR>
    <TD><TT><B><A name=3DHit39>39.</A>&nbsp;&nbsp;&nbsp;</B></TT></TD>
    <TD noWrap><TT><A=20
      =
href=3D"http://zxw-pc/mascot/cgi/protein_view.pl?file=3D../data/20121225/=
F002422.dat&amp;hit=3D39"=20
      =
target=3D_blank>gi|297338177</A>&nbsp;&nbsp;&nbsp;&nbsp;<B>Mass:</B>&nbsp=
;15932&nbsp;&nbsp;&nbsp;&nbsp;<B>Score:</B>&nbsp;38&nbsp;&nbsp;&nbsp;&nbs=
p;&nbsp;<B>Expect:</B>&nbsp;2.9e+002&nbsp;&nbsp;<B>Matches:</B>&nbsp;5</T=
T></TD></TR>
  <TR>
    <TD>&nbsp;</TD>
    <TD noWrap><TT>agenet domain-containing protein [Arabidopsis lyrata =
subsp.=20
      lyrata]</TT></TD></TR></TBODY></TABLE>
<TABLE border=3D0 cellSpacing=3D0 cellPadding=3D0>
  <TBODY>
  <TR>
    <TD><TT>&nbsp;&nbsp;&nbsp;&nbsp;&nbsp;&nbsp;</TT></TD>
    <TD align=3Dright><TT><B>Observed&nbsp;&nbsp;</B></TT></TD>
    <TD noWrap align=3Dright><TT><B>Mr(expt)&nbsp;&nbsp;</B></TT></TD>
    <TD noWrap align=3Dright><TT><B>Mr(calc)&nbsp;&nbsp;</B></TT></TD>
    <TD align=3Dright><TT><B>&nbsp;ppm&nbsp;&nbsp;</B></TT></TD>
    <TD align=3Dright><TT><B>Start&nbsp;</B></TT></TD>
    <TD align=3Dright><TT><B>&nbsp;</B></TT></TD>
    <TD align=3Dright><TT><B>End&nbsp;</B></TT></TD>
    <TD align=3Dright><TT><B>Miss&nbsp;</B></TT></TD>
    <TD align=3Dright><TT><B>Ions&nbsp;</B></TT></TD>
    <TD><TT><B>&nbsp;Peptide</B></TT></TD></TR>
  <TR>
    <TD align=3Dright>&nbsp;</TD>
    <TD align=3Dright><TT>1134.4346&nbsp;&nbsp;</TT></TD>
    <TD align=3Dright><TT>1133.4273&nbsp;&nbsp;</TT></TD>
    <TD align=3Dright><TT>1133.5387&nbsp;&nbsp;</TT></TD>
    <TD noWrap align=3Dright><TT>-98.23&nbsp;</TT></TD>
    <TD align=3Dright><TT>77&nbsp;</TT></TD>
    <TD noWrap align=3Dright><TT>-&nbsp;</TT></TD>
    <TD align=3Dright><TT>86&nbsp;</TT></TD>
    <TD align=3Dright><TT>1&nbsp;&nbsp;</TT></TD>
    <TD noWrap align=3Dright><TT>---&nbsp;&nbsp;</TT></TD>
    <TD noWrap><TT>&nbsp;R.CQDKVDALDK.D</TT></TD></TR>
  <TR>
    <TD align=3Dright>&nbsp;</TD>
    <TD align=3Dright><TT>1346.6420&nbsp;&nbsp;</TT></TD>
    <TD align=3Dright><TT>1345.6347&nbsp;&nbsp;</TT></TD>
    <TD align=3Dright><TT>1345.6415&nbsp;&nbsp;</TT></TD>
    <TD noWrap align=3Dright><TT>-5.04&nbsp;</TT></TD>
    <TD align=3Dright><TT>87&nbsp;</TT></TD>
    <TD noWrap align=3Dright><TT>-&nbsp;</TT></TD>
    <TD align=3Dright><TT>98&nbsp;</TT></TD>
    <TD align=3Dright><TT>0&nbsp;&nbsp;</TT></TD>
    <TD noWrap align=3Dright><TT>---&nbsp;&nbsp;</TT></TD>
    <TD noWrap><TT>&nbsp;K.DGWWVGEVTAAR.G</TT></TD></TR>
  <TR>
    <TD align=3Dright>&nbsp;</TD>
    <TD align=3Dright><TT>2760.3357&nbsp;&nbsp;</TT></TD>
    <TD align=3Dright><TT>2759.3284&nbsp;&nbsp;</TT></TD>
    <TD align=3Dright><TT>2759.3152&nbsp;&nbsp;</TT></TD>
    <TD noWrap align=3Dright><TT>4.78&nbsp;</TT></TD>
    <TD align=3Dright><TT>99&nbsp;</TT></TD>
    <TD noWrap align=3Dright><TT>-&nbsp;</TT></TD>
    <TD align=3Dright><TT>121&nbsp;</TT></TD>
    <TD align=3Dright><TT>0&nbsp;&nbsp;</TT></TD>
    <TD noWrap align=3Dright><TT>---&nbsp;&nbsp;</TT></TD>
    <TD noWrap><TT>&nbsp;R.GNMYSVYFLTTGEELQYPLYSLR.R + Oxidation=20
(M)</TT></TD></TR>
  <TR>
    <TD align=3Dright>&nbsp;</TD>
    <TD align=3Dright><TT>2760.3357&nbsp;&nbsp;</TT></TD>
    <TD align=3Dright><TT>2759.3284&nbsp;&nbsp;</TT></TD>
    <TD align=3Dright><TT>2759.3152&nbsp;&nbsp;</TT></TD>
    <TD noWrap align=3Dright><TT>4.78&nbsp;</TT></TD>
    <TD align=3Dright><TT>99&nbsp;</TT></TD>
    <TD noWrap align=3Dright><TT>-&nbsp;</TT></TD>
    <TD align=3Dright><TT>121&nbsp;</TT></TD>
    <TD align=3Dright><TT>0&nbsp;&nbsp;</TT></TD>
    <TD noWrap align=3Dright><TT>---&nbsp;&nbsp;</TT></TD>
    <TD noWrap><TT>&nbsp;R.GNMYSVYFLTTGEELQYPLYSLR.R + Oxidation=20
(M)</TT></TD></TR>
  <TR>
    <TD align=3Dright>&nbsp;</TD>
    <TD align=3Dright><TT>3225.6450&nbsp;&nbsp;</TT></TD>
    <TD align=3Dright><TT>3224.6377&nbsp;&nbsp;</TT></TD>
    <TD align=3Dright><TT>3224.6937&nbsp;&nbsp;</TT></TD>
    <TD noWrap align=3Dright><TT>-17.36&nbsp;</TT></TD>
    <TD align=3Dright><TT>49&nbsp;</TT></TD>
    <TD noWrap align=3Dright><TT>-&nbsp;</TT></TD>
    <TD align=3Dright><TT>76&nbsp;</TT></TD>
    <TD align=3Dright><TT>1&nbsp;&nbsp;</TT></TD>
    <TD noWrap align=3Dright><TT>---&nbsp;&nbsp;</TT></TD>
    <TD noWrap><TT>&nbsp;K.DQSKPLIEVISADELRPMPPKSLPVMFR.C + 2 Oxidation=20
      (M)</TT></TD></TR></TBODY></TABLE>
<TABLE border=3D0 cellSpacing=3D0>
  <TBODY>
  <TR>
    <TD><TT>&nbsp;&nbsp;&nbsp;&nbsp;&nbsp;&nbsp;</TT></TD>
    <TD><TT><B>No match to: </B>774.4197, 809.3709, 842.4479, 861.0043,=20
      870.4908, 977.4440, 1197.5872, 1213.5635, 1395.5740, 1544.6113, =
1544.6113,=20
      1571.6830, 1597.6892, 1597.6892, 1619.6837, 1629.6764, 1635.6576,=20
      1641.6594, 1990.8064, 1990.8064, 2012.8108, 2064.0046, 2064.0046,=20
      2086.0222, 2086.0222, 2112.9666, 2112.9666, 2114.4797, 2134.9272,=20
      2193.0630, 2193.0630, 2215.0532, 2231.0852, 2346.0322, 2349.1826,=20
      2349.1826, 2660.1331, 2660.1331, 2776.3240, 2782.3171, 2807.2214,=20
      3349.5332</TT></TD></TR></TBODY></TABLE><BR>
<TABLE border=3D0 cellSpacing=3D0>
  <TBODY>
  <TR>
    <TD><TT><B><A name=3DHit40>40.</A>&nbsp;&nbsp;&nbsp;</B></TT></TD>
    <TD noWrap><TT><A=20
      =
href=3D"http://zxw-pc/mascot/cgi/protein_view.pl?file=3D../data/20121225/=
F002422.dat&amp;hit=3D40"=20
      =
target=3D_blank>gi|222869030</A>&nbsp;&nbsp;&nbsp;&nbsp;<B>Mass:</B>&nbsp=
;11867&nbsp;&nbsp;&nbsp;&nbsp;<B>Score:</B>&nbsp;38&nbsp;&nbsp;&nbsp;&nbs=
p;&nbsp;<B>Expect:</B>&nbsp;3e+002&nbsp;&nbsp;<B>Matches:</B>&nbsp;7</TT>=
</TD></TR>
  <TR>
    <TD>&nbsp;</TD>
    <TD noWrap><TT>predicted protein [Populus=20
trichocarpa]</TT></TD></TR></TBODY></TABLE>
<TABLE border=3D0 cellSpacing=3D0 cellPadding=3D0>
  <TBODY>
  <TR>
    <TD><TT>&nbsp;&nbsp;&nbsp;&nbsp;&nbsp;&nbsp;</TT></TD>
    <TD align=3Dright><TT><B>Observed&nbsp;&nbsp;</B></TT></TD>
    <TD noWrap align=3Dright><TT><B>Mr(expt)&nbsp;&nbsp;</B></TT></TD>
    <TD noWrap align=3Dright><TT><B>Mr(calc)&nbsp;&nbsp;</B></TT></TD>
    <TD align=3Dright><TT><B>&nbsp;ppm&nbsp;&nbsp;</B></TT></TD>
    <TD align=3Dright><TT><B>Start&nbsp;</B></TT></TD>
    <TD align=3Dright><TT><B>&nbsp;</B></TT></TD>
    <TD align=3Dright><TT><B>End&nbsp;</B></TT></TD>
    <TD align=3Dright><TT><B>Miss&nbsp;</B></TT></TD>
    <TD align=3Dright><TT><B>Ions&nbsp;</B></TT></TD>
    <TD><TT><B>&nbsp;Peptide</B></TT></TD></TR>
  <TR>
    <TD align=3Dright>&nbsp;</TD>
    <TD align=3Dright><TT>870.4908&nbsp;&nbsp;</TT></TD>
    <TD align=3Dright><TT>869.4836&nbsp;&nbsp;</TT></TD>
    <TD align=3Dright><TT>869.4872&nbsp;&nbsp;</TT></TD>
    <TD noWrap align=3Dright><TT>-4.13&nbsp;</TT></TD>
    <TD align=3Dright><TT>47&nbsp;</TT></TD>
    <TD noWrap align=3Dright><TT>-&nbsp;</TT></TD>
    <TD align=3Dright><TT>53&nbsp;</TT></TD>
    <TD align=3Dright><TT>1&nbsp;&nbsp;</TT></TD>
    <TD noWrap align=3Dright><TT>---&nbsp;&nbsp;</TT></TD>
    <TD noWrap><TT>&nbsp;R.LYGPHKR.C</TT></TD></TR>
  <TR>
    <TD align=3Dright>&nbsp;</TD>
    <TD align=3Dright><TT>1597.6892&nbsp;&nbsp;</TT></TD>
    <TD align=3Dright><TT>1596.6819&nbsp;&nbsp;</TT></TD>
    <TD align=3Dright><TT>1596.8372&nbsp;&nbsp;</TT></TD>
    <TD noWrap align=3Dright><TT>-97.26&nbsp;</TT></TD>
    <TD align=3Dright><TT>39&nbsp;</TT></TD>
    <TD noWrap align=3Dright><TT>-&nbsp;</TT></TD>
    <TD align=3Dright><TT>52&nbsp;</TT></TD>
    <TD align=3Dright><TT>1&nbsp;&nbsp;</TT></TD>
    <TD noWrap align=3Dright><TT>---&nbsp;&nbsp;</TT></TD>
    <TD noWrap><TT>&nbsp;K.SHTTTISRLYGPHK.R</TT></TD></TR>
  <TR>
    <TD align=3Dright>&nbsp;</TD>
    <TD align=3Dright><TT>1597.6892&nbsp;&nbsp;</TT></TD>
    <TD align=3Dright><TT>1596.6819&nbsp;&nbsp;</TT></TD>
    <TD align=3Dright><TT>1596.8372&nbsp;&nbsp;</TT></TD>
    <TD noWrap align=3Dright><TT>-97.26&nbsp;</TT></TD>
    <TD align=3Dright><TT>39&nbsp;</TT></TD>
    <TD noWrap align=3Dright><TT>-&nbsp;</TT></TD>
    <TD align=3Dright><TT>52&nbsp;</TT></TD>
    <TD align=3Dright><TT>1&nbsp;&nbsp;</TT></TD>
    <TD noWrap align=3Dright><TT>5&nbsp;&nbsp;</TT></TD>
    <TD noWrap><TT>&nbsp;K.SHTTTISRLYGPHK.R</TT></TD></TR>
  <TR>
    <TD align=3Dright>&nbsp;</TD>
    <TD align=3Dright><TT>2193.0630&nbsp;&nbsp;</TT></TD>
    <TD align=3Dright><TT>2192.0557&nbsp;&nbsp;</TT></TD>
    <TD align=3Dright><TT>2192.0724&nbsp;&nbsp;</TT></TD>
    <TD noWrap align=3Dright><TT>-7.63&nbsp;</TT></TD>
    <TD align=3Dright><TT>54&nbsp;</TT></TD>
    <TD noWrap align=3Dright><TT>-&nbsp;</TT></TD>
    <TD align=3Dright><TT>72&nbsp;</TT></TD>
    <TD align=3Dright><TT>0&nbsp;&nbsp;</TT></TD>
    <TD noWrap align=3Dright><TT>---&nbsp;&nbsp;</TT></TD>
    <TD noWrap><TT>&nbsp;R.CEYHGGVLGHSLEYLQIFK.N</TT></TD></TR>
  <TR>
    <TD align=3Dright>&nbsp;</TD>
    <TD align=3Dright><TT>2193.0630&nbsp;&nbsp;</TT></TD>
    <TD align=3Dright><TT>2192.0557&nbsp;&nbsp;</TT></TD>
    <TD align=3Dright><TT>2192.0724&nbsp;&nbsp;</TT></TD>
    <TD noWrap align=3Dright><TT>-7.63&nbsp;</TT></TD>
    <TD align=3Dright><TT>54&nbsp;</TT></TD>
    <TD noWrap align=3Dright><TT>-&nbsp;</TT></TD>
    <TD align=3Dright><TT>72&nbsp;</TT></TD>
    <TD align=3Dright><TT>0&nbsp;&nbsp;</TT></TD>
    <TD noWrap align=3Dright><TT>---&nbsp;&nbsp;</TT></TD>
    <TD noWrap><TT>&nbsp;R.CEYHGGVLGHSLEYLQIFK.N</TT></TD></TR>
  <TR>
    <TD align=3Dright>&nbsp;</TD>
    <TD align=3Dright><TT>2349.1826&nbsp;&nbsp;</TT></TD>
    <TD align=3Dright><TT>2348.1753&nbsp;&nbsp;</TT></TD>
    <TD align=3Dright><TT>2348.1736&nbsp;&nbsp;</TT></TD>
    <TD noWrap align=3Dright><TT>0.75&nbsp;</TT></TD>
    <TD align=3Dright><TT>53&nbsp;</TT></TD>
    <TD noWrap align=3Dright><TT>-&nbsp;</TT></TD>
    <TD align=3Dright><TT>72&nbsp;</TT></TD>
    <TD align=3Dright><TT>1&nbsp;&nbsp;</TT></TD>
    <TD noWrap align=3Dright><TT>---&nbsp;&nbsp;</TT></TD>
    <TD noWrap><TT>&nbsp;K.RCEYHGGVLGHSLEYLQIFK.N</TT></TD></TR>
  <TR>
    <TD align=3Dright>&nbsp;</TD>
    <TD align=3Dright><TT>2349.1826&nbsp;&nbsp;</TT></TD>
    <TD align=3Dright><TT>2348.1753&nbsp;&nbsp;</TT></TD>
    <TD align=3Dright><TT>2348.1736&nbsp;&nbsp;</TT></TD>
    <TD noWrap align=3Dright><TT>0.75&nbsp;</TT></TD>
    <TD align=3Dright><TT>53&nbsp;</TT></TD>
    <TD noWrap align=3Dright><TT>-&nbsp;</TT></TD>
    <TD align=3Dright><TT>72&nbsp;</TT></TD>
    <TD align=3Dright><TT>1&nbsp;&nbsp;</TT></TD>
    <TD noWrap align=3Dright><TT>---&nbsp;&nbsp;</TT></TD>
    <TD =
noWrap><TT>&nbsp;K.RCEYHGGVLGHSLEYLQIFK.N</TT></TD></TR></TBODY></TABLE>
<TABLE border=3D0 cellSpacing=3D0>
  <TBODY>
  <TR>
    <TD><TT>&nbsp;&nbsp;&nbsp;&nbsp;&nbsp;&nbsp;</TT></TD>
    <TD><TT><B>No match to: </B>774.4197, 809.3709, 842.4479, 861.0043,=20
      977.4440, 1134.4346, 1197.5872, 1213.5635, 1346.6420, 1395.5740,=20
      1544.6113, 1544.6113, 1571.6830, 1619.6837, 1629.6764, 1635.6576,=20
      1641.6594, 1990.8064, 1990.8064, 2012.8108, 2064.0046, 2064.0046,=20
      2086.0222, 2086.0222, 2112.9666, 2112.9666, 2114.4797, 2134.9272,=20
      2215.0532, 2231.0852, 2346.0322, 2660.1331, 2660.1331, 2760.3357,=20
      2760.3357, 2776.3240, 2782.3171, 2807.2214, 3225.6450,=20
  3349.5332</TT></TD></TR></TBODY></TABLE><BR>
<TABLE border=3D0 cellSpacing=3D0>
  <TBODY>
  <TR>
    <TD><TT><B><A name=3DHit41>41.</A>&nbsp;&nbsp;&nbsp;</B></TT></TD>
    <TD noWrap><TT><A=20
      =
href=3D"http://zxw-pc/mascot/cgi/protein_view.pl?file=3D../data/20121225/=
F002422.dat&amp;hit=3D41"=20
      =
target=3D_blank>gi|224135307</A>&nbsp;&nbsp;&nbsp;&nbsp;<B>Mass:</B>&nbsp=
;11867&nbsp;&nbsp;&nbsp;&nbsp;<B>Score:</B>&nbsp;38&nbsp;&nbsp;&nbsp;&nbs=
p;&nbsp;<B>Expect:</B>&nbsp;3e+002&nbsp;&nbsp;<B>Matches:</B>&nbsp;7</TT>=
</TD></TR>
  <TR>
    <TD>&nbsp;</TD>
    <TD noWrap><TT>predicted protein [Populus=20
trichocarpa]</TT></TD></TR></TBODY></TABLE>
<TABLE border=3D0 cellSpacing=3D0 cellPadding=3D0>
  <TBODY>
  <TR>
    <TD><TT>&nbsp;&nbsp;&nbsp;&nbsp;&nbsp;&nbsp;</TT></TD>
    <TD align=3Dright><TT><B>Observed&nbsp;&nbsp;</B></TT></TD>
    <TD noWrap align=3Dright><TT><B>Mr(expt)&nbsp;&nbsp;</B></TT></TD>
    <TD noWrap align=3Dright><TT><B>Mr(calc)&nbsp;&nbsp;</B></TT></TD>
    <TD align=3Dright><TT><B>&nbsp;ppm&nbsp;&nbsp;</B></TT></TD>
    <TD align=3Dright><TT><B>Start&nbsp;</B></TT></TD>
    <TD align=3Dright><TT><B>&nbsp;</B></TT></TD>
    <TD align=3Dright><TT><B>End&nbsp;</B></TT></TD>
    <TD align=3Dright><TT><B>Miss&nbsp;</B></TT></TD>
    <TD align=3Dright><TT><B>Ions&nbsp;</B></TT></TD>
    <TD><TT><B>&nbsp;Peptide</B></TT></TD></TR>
  <TR>
    <TD align=3Dright>&nbsp;</TD>
    <TD align=3Dright><TT>870.4908&nbsp;&nbsp;</TT></TD>
    <TD align=3Dright><TT>869.4836&nbsp;&nbsp;</TT></TD>
    <TD align=3Dright><TT>869.4872&nbsp;&nbsp;</TT></TD>
    <TD noWrap align=3Dright><TT>-4.13&nbsp;</TT></TD>
    <TD align=3Dright><TT>47&nbsp;</TT></TD>
    <TD noWrap align=3Dright><TT>-&nbsp;</TT></TD>
    <TD align=3Dright><TT>53&nbsp;</TT></TD>
    <TD align=3Dright><TT>1&nbsp;&nbsp;</TT></TD>
    <TD noWrap align=3Dright><TT>---&nbsp;&nbsp;</TT></TD>
    <TD noWrap><TT>&nbsp;R.LYGPHKR.C</TT></TD></TR>
  <TR>
    <TD align=3Dright>&nbsp;</TD>
    <TD align=3Dright><TT>1597.6892&nbsp;&nbsp;</TT></TD>
    <TD align=3Dright><TT>1596.6819&nbsp;&nbsp;</TT></TD>
    <TD align=3Dright><TT>1596.8372&nbsp;&nbsp;</TT></TD>
    <TD noWrap align=3Dright><TT>-97.26&nbsp;</TT></TD>
    <TD align=3Dright><TT>39&nbsp;</TT></TD>
    <TD noWrap align=3Dright><TT>-&nbsp;</TT></TD>
    <TD align=3Dright><TT>52&nbsp;</TT></TD>
    <TD align=3Dright><TT>1&nbsp;&nbsp;</TT></TD>
    <TD noWrap align=3Dright><TT>---&nbsp;&nbsp;</TT></TD>
    <TD noWrap><TT>&nbsp;K.SHTTTISRLYGPHK.R</TT></TD></TR>
  <TR>
    <TD align=3Dright>&nbsp;</TD>
    <TD align=3Dright><TT>1597.6892&nbsp;&nbsp;</TT></TD>
    <TD align=3Dright><TT>1596.6819&nbsp;&nbsp;</TT></TD>
    <TD align=3Dright><TT>1596.8372&nbsp;&nbsp;</TT></TD>
    <TD noWrap align=3Dright><TT>-97.26&nbsp;</TT></TD>
    <TD align=3Dright><TT>39&nbsp;</TT></TD>
    <TD noWrap align=3Dright><TT>-&nbsp;</TT></TD>
    <TD align=3Dright><TT>52&nbsp;</TT></TD>
    <TD align=3Dright><TT>1&nbsp;&nbsp;</TT></TD>
    <TD noWrap align=3Dright><TT>5&nbsp;&nbsp;</TT></TD>
    <TD noWrap><TT>&nbsp;K.SHTTTISRLYGPHK.R</TT></TD></TR>
  <TR>
    <TD align=3Dright>&nbsp;</TD>
    <TD align=3Dright><TT>2193.0630&nbsp;&nbsp;</TT></TD>
    <TD align=3Dright><TT>2192.0557&nbsp;&nbsp;</TT></TD>
    <TD align=3Dright><TT>2192.0724&nbsp;&nbsp;</TT></TD>
    <TD noWrap align=3Dright><TT>-7.63&nbsp;</TT></TD>
    <TD align=3Dright><TT>54&nbsp;</TT></TD>
    <TD noWrap align=3Dright><TT>-&nbsp;</TT></TD>
    <TD align=3Dright><TT>72&nbsp;</TT></TD>
    <TD align=3Dright><TT>0&nbsp;&nbsp;</TT></TD>
    <TD noWrap align=3Dright><TT>---&nbsp;&nbsp;</TT></TD>
    <TD noWrap><TT>&nbsp;R.CEYHGGVLGHSLEYLQIFK.N</TT></TD></TR>
  <TR>
    <TD align=3Dright>&nbsp;</TD>
    <TD align=3Dright><TT>2193.0630&nbsp;&nbsp;</TT></TD>
    <TD align=3Dright><TT>2192.0557&nbsp;&nbsp;</TT></TD>
    <TD align=3Dright><TT>2192.0724&nbsp;&nbsp;</TT></TD>
    <TD noWrap align=3Dright><TT>-7.63&nbsp;</TT></TD>
    <TD align=3Dright><TT>54&nbsp;</TT></TD>
    <TD noWrap align=3Dright><TT>-&nbsp;</TT></TD>
    <TD align=3Dright><TT>72&nbsp;</TT></TD>
    <TD align=3Dright><TT>0&nbsp;&nbsp;</TT></TD>
    <TD noWrap align=3Dright><TT>---&nbsp;&nbsp;</TT></TD>
    <TD noWrap><TT>&nbsp;R.CEYHGGVLGHSLEYLQIFK.N</TT></TD></TR>
  <TR>
    <TD align=3Dright>&nbsp;</TD>
    <TD align=3Dright><TT>2349.1826&nbsp;&nbsp;</TT></TD>
    <TD align=3Dright><TT>2348.1753&nbsp;&nbsp;</TT></TD>
    <TD align=3Dright><TT>2348.1736&nbsp;&nbsp;</TT></TD>
    <TD noWrap align=3Dright><TT>0.75&nbsp;</TT></TD>
    <TD align=3Dright><TT>53&nbsp;</TT></TD>
    <TD noWrap align=3Dright><TT>-&nbsp;</TT></TD>
    <TD align=3Dright><TT>72&nbsp;</TT></TD>
    <TD align=3Dright><TT>1&nbsp;&nbsp;</TT></TD>
    <TD noWrap align=3Dright><TT>---&nbsp;&nbsp;</TT></TD>
    <TD noWrap><TT>&nbsp;K.RCEYHGGVLGHSLEYLQIFK.N</TT></TD></TR>
  <TR>
    <TD align=3Dright>&nbsp;</TD>
    <TD align=3Dright><TT>2349.1826&nbsp;&nbsp;</TT></TD>
    <TD align=3Dright><TT>2348.1753&nbsp;&nbsp;</TT></TD>
    <TD align=3Dright><TT>2348.1736&nbsp;&nbsp;</TT></TD>
    <TD noWrap align=3Dright><TT>0.75&nbsp;</TT></TD>
    <TD align=3Dright><TT>53&nbsp;</TT></TD>
    <TD noWrap align=3Dright><TT>-&nbsp;</TT></TD>
    <TD align=3Dright><TT>72&nbsp;</TT></TD>
    <TD align=3Dright><TT>1&nbsp;&nbsp;</TT></TD>
    <TD noWrap align=3Dright><TT>---&nbsp;&nbsp;</TT></TD>
    <TD =
noWrap><TT>&nbsp;K.RCEYHGGVLGHSLEYLQIFK.N</TT></TD></TR></TBODY></TABLE>
<TABLE border=3D0 cellSpacing=3D0>
  <TBODY>
  <TR>
    <TD><TT>&nbsp;&nbsp;&nbsp;&nbsp;&nbsp;&nbsp;</TT></TD>
    <TD><TT><B>No match to: </B>774.4197, 809.3709, 842.4479, 861.0043,=20
      977.4440, 1134.4346, 1197.5872, 1213.5635, 1346.6420, 1395.5740,=20
      1544.6113, 1544.6113, 1571.6830, 1619.6837, 1629.6764, 1635.6576,=20
      1641.6594, 1990.8064, 1990.8064, 2012.8108, 2064.0046, 2064.0046,=20
      2086.0222, 2086.0222, 2112.9666, 2112.9666, 2114.4797, 2134.9272,=20
      2215.0532, 2231.0852, 2346.0322, 2660.1331, 2660.1331, 2760.3357,=20
      2760.3357, 2776.3240, 2782.3171, 2807.2214, 3225.6450,=20
  3349.5332</TT></TD></TR></TBODY></TABLE><BR>
<TABLE border=3D0 cellSpacing=3D0>
  <TBODY>
  <TR>
    <TD><TT><B><A name=3DHit42>42.</A>&nbsp;&nbsp;&nbsp;</B></TT></TD>
    <TD noWrap><TT><A=20
      =
href=3D"http://zxw-pc/mascot/cgi/protein_view.pl?file=3D../data/20121225/=
F002422.dat&amp;hit=3D42"=20
      =
target=3D_blank>gi|227295754</A>&nbsp;&nbsp;&nbsp;&nbsp;<B>Mass:</B>&nbsp=
;33132&nbsp;&nbsp;&nbsp;&nbsp;<B>Score:</B>&nbsp;38&nbsp;&nbsp;&nbsp;&nbs=
p;&nbsp;<B>Expect:</B>&nbsp;3e+002&nbsp;&nbsp;<B>Matches:</B>&nbsp;7</TT>=
</TD></TR>
  <TR>
    <TD>&nbsp;</TD>
    <TD noWrap><TT>unnamed protein product [Brassica=20
napus]</TT></TD></TR></TBODY></TABLE>
<TABLE border=3D0 cellSpacing=3D0 cellPadding=3D0>
  <TBODY>
  <TR>
    <TD><TT>&nbsp;&nbsp;&nbsp;&nbsp;&nbsp;&nbsp;</TT></TD>
    <TD align=3Dright><TT><B>Observed&nbsp;&nbsp;</B></TT></TD>
    <TD noWrap align=3Dright><TT><B>Mr(expt)&nbsp;&nbsp;</B></TT></TD>
    <TD noWrap align=3Dright><TT><B>Mr(calc)&nbsp;&nbsp;</B></TT></TD>
    <TD align=3Dright><TT><B>&nbsp;ppm&nbsp;&nbsp;</B></TT></TD>
    <TD align=3Dright><TT><B>Start&nbsp;</B></TT></TD>
    <TD align=3Dright><TT><B>&nbsp;</B></TT></TD>
    <TD align=3Dright><TT><B>End&nbsp;</B></TT></TD>
    <TD align=3Dright><TT><B>Miss&nbsp;</B></TT></TD>
    <TD align=3Dright><TT><B>Ions&nbsp;</B></TT></TD>
    <TD><TT><B>&nbsp;Peptide</B></TT></TD></TR>
  <TR>
    <TD align=3Dright>&nbsp;</TD>
    <TD align=3Dright><TT>774.4197&nbsp;&nbsp;</TT></TD>
    <TD align=3Dright><TT>773.4124&nbsp;&nbsp;</TT></TD>
    <TD align=3Dright><TT>773.4283&nbsp;&nbsp;</TT></TD>
    <TD noWrap align=3Dright><TT>-20.53&nbsp;</TT></TD>
    <TD align=3Dright><TT>141&nbsp;</TT></TD>
    <TD noWrap align=3Dright><TT>-&nbsp;</TT></TD>
    <TD align=3Dright><TT>147&nbsp;</TT></TD>
    <TD align=3Dright><TT>1&nbsp;&nbsp;</TT></TD>
    <TD noWrap align=3Dright><TT>---&nbsp;&nbsp;</TT></TD>
    <TD noWrap><TT>&nbsp;R.LEAGKEK.G</TT></TD></TR>
  <TR>
    <TD align=3Dright>&nbsp;</TD>
    <TD align=3Dright><TT>1134.4346&nbsp;&nbsp;</TT></TD>
    <TD align=3Dright><TT>1133.4273&nbsp;&nbsp;</TT></TD>
    <TD align=3Dright><TT>1133.5200&nbsp;&nbsp;</TT></TD>
    <TD noWrap align=3Dright><TT>-81.79&nbsp;</TT></TD>
    <TD align=3Dright><TT>55&nbsp;</TT></TD>
    <TD noWrap align=3Dright><TT>-&nbsp;</TT></TD>
    <TD align=3Dright><TT>66&nbsp;</TT></TD>
    <TD align=3Dright><TT>0&nbsp;&nbsp;</TT></TD>
    <TD noWrap align=3Dright><TT>---&nbsp;&nbsp;</TT></TD>
    <TD noWrap><TT>&nbsp;K.SSSPSSSPSPSK.G</TT></TD></TR>
  <TR>
    <TD align=3Dright>&nbsp;</TD>
    <TD align=3Dright><TT>2193.0630&nbsp;&nbsp;</TT></TD>
    <TD align=3Dright><TT>2192.0557&nbsp;&nbsp;</TT></TD>
    <TD align=3Dright><TT>2192.2357&nbsp;&nbsp;</TT></TD>
    <TD noWrap align=3Dright><TT>-82.11&nbsp;</TT></TD>
    <TD align=3Dright><TT>271&nbsp;</TT></TD>
    <TD noWrap align=3Dright><TT>-&nbsp;</TT></TD>
    <TD align=3Dright><TT>289&nbsp;</TT></TD>
    <TD align=3Dright><TT>1&nbsp;&nbsp;</TT></TD>
    <TD noWrap align=3Dright><TT>---&nbsp;&nbsp;</TT></TD>
    <TD noWrap><TT>&nbsp;K.LLEFELPGGIPQSWPKLLR.A</TT></TD></TR>
  <TR>
    <TD align=3Dright>&nbsp;</TD>
    <TD align=3Dright><TT>2193.0630&nbsp;&nbsp;</TT></TD>
    <TD align=3Dright><TT>2192.0557&nbsp;&nbsp;</TT></TD>
    <TD align=3Dright><TT>2192.2357&nbsp;&nbsp;</TT></TD>
    <TD noWrap align=3Dright><TT>-82.11&nbsp;</TT></TD>
    <TD align=3Dright><TT>271&nbsp;</TT></TD>
    <TD noWrap align=3Dright><TT>-&nbsp;</TT></TD>
    <TD align=3Dright><TT>289&nbsp;</TT></TD>
    <TD align=3Dright><TT>1&nbsp;&nbsp;</TT></TD>
    <TD noWrap align=3Dright><TT>---&nbsp;&nbsp;</TT></TD>
    <TD noWrap><TT>&nbsp;K.LLEFELPGGIPQSWPKLLR.A</TT></TD></TR>
  <TR>
    <TD align=3Dright>&nbsp;</TD>
    <TD align=3Dright><TT>2660.1331&nbsp;&nbsp;</TT></TD>
    <TD align=3Dright><TT>2659.1258&nbsp;&nbsp;</TT></TD>
    <TD align=3Dright><TT>2659.0949&nbsp;&nbsp;</TT></TD>
    <TD noWrap align=3Dright><TT>11.6&nbsp;</TT></TD>
    <TD align=3Dright><TT>195&nbsp;</TT></TD>
    <TD noWrap align=3Dright><TT>-&nbsp;</TT></TD>
    <TD align=3Dright><TT>220&nbsp;</TT></TD>
    <TD align=3Dright><TT>1&nbsp;&nbsp;</TT></TD>
    <TD noWrap align=3Dright><TT>---&nbsp;&nbsp;</TT></TD>
    <TD noWrap><TT>&nbsp;R.ICSECGANYNVACIDIKGGDGDGDDR.M</TT></TD></TR>
  <TR>
    <TD align=3Dright>&nbsp;</TD>
    <TD align=3Dright><TT>2660.1331&nbsp;&nbsp;</TT></TD>
    <TD align=3Dright><TT>2659.1258&nbsp;&nbsp;</TT></TD>
    <TD align=3Dright><TT>2659.0949&nbsp;&nbsp;</TT></TD>
    <TD noWrap align=3Dright><TT>11.6&nbsp;</TT></TD>
    <TD align=3Dright><TT>195&nbsp;</TT></TD>
    <TD noWrap align=3Dright><TT>-&nbsp;</TT></TD>
    <TD align=3Dright><TT>220&nbsp;</TT></TD>
    <TD align=3Dright><TT>1&nbsp;&nbsp;</TT></TD>
    <TD noWrap align=3Dright><TT>---&nbsp;&nbsp;</TT></TD>
    <TD noWrap><TT>&nbsp;R.ICSECGANYNVACIDIKGGDGDGDDR.M</TT></TD></TR>
  <TR>
    <TD align=3Dright>&nbsp;</TD>
    <TD align=3Dright><TT>2807.2214&nbsp;&nbsp;</TT></TD>
    <TD align=3Dright><TT>2806.2141&nbsp;&nbsp;</TT></TD>
    <TD align=3Dright><TT>2806.3872&nbsp;&nbsp;</TT></TD>
    <TD noWrap align=3Dright><TT>-61.67&nbsp;</TT></TD>
    <TD align=3Dright><TT>28&nbsp;</TT></TD>
    <TD noWrap align=3Dright><TT>-&nbsp;</TT></TD>
    <TD align=3Dright><TT>54&nbsp;</TT></TD>
    <TD align=3Dright><TT>1&nbsp;&nbsp;</TT></TD>
    <TD noWrap align=3Dright><TT>---&nbsp;&nbsp;</TT></TD>
    <TD=20
noWrap><TT>&nbsp;R.SLSSSSPHGPSLDPEIDLKEAAAELEK.S</TT></TD></TR></TBODY></=
TABLE>
<TABLE border=3D0 cellSpacing=3D0>
  <TBODY>
  <TR>
    <TD><TT>&nbsp;&nbsp;&nbsp;&nbsp;&nbsp;&nbsp;</TT></TD>
    <TD><TT><B>No match to: </B>809.3709, 842.4479, 861.0043, 870.4908,=20
      977.4440, 1197.5872, 1213.5635, 1346.6420, 1395.5740, 1544.6113,=20
      1544.6113, 1571.6830, 1597.6892, 1597.6892, 1619.6837, 1629.6764,=20
      1635.6576, 1641.6594, 1990.8064, 1990.8064, 2012.8108, 2064.0046,=20
      2064.0046, 2086.0222, 2086.0222, 2112.9666, 2112.9666, 2114.4797,=20
      2134.9272, 2215.0532, 2231.0852, 2346.0322, 2349.1826, 2349.1826,=20
      2760.3357, 2760.3357, 2776.3240, 2782.3171, 3225.6450,=20
  3349.5332</TT></TD></TR></TBODY></TABLE><BR>
<TABLE border=3D0 cellSpacing=3D0>
  <TBODY>
  <TR>
    <TD><TT><B><A name=3DHit43>43.</A>&nbsp;&nbsp;&nbsp;</B></TT></TD>
    <TD noWrap><TT><A=20
      =
href=3D"http://zxw-pc/mascot/cgi/protein_view.pl?file=3D../data/20121225/=
F002422.dat&amp;hit=3D43"=20
      =
target=3D_blank>gi|257673424</A>&nbsp;&nbsp;&nbsp;&nbsp;<B>Mass:</B>&nbsp=
;30405&nbsp;&nbsp;&nbsp;&nbsp;<B>Score:</B>&nbsp;38&nbsp;&nbsp;&nbsp;&nbs=
p;&nbsp;<B>Expect:</B>&nbsp;3.1e+002&nbsp;&nbsp;<B>Matches:</B>&nbsp;8</T=
T></TD></TR>
  <TR>
    <TD>&nbsp;</TD>
    <TD noWrap><TT>unnamed protein product [Brassica=20
napus]</TT></TD></TR></TBODY></TABLE>
<TABLE border=3D0 cellSpacing=3D0 cellPadding=3D0>
  <TBODY>
  <TR>
    <TD><TT>&nbsp;&nbsp;&nbsp;&nbsp;&nbsp;&nbsp;</TT></TD>
    <TD align=3Dright><TT><B>Observed&nbsp;&nbsp;</B></TT></TD>
    <TD noWrap align=3Dright><TT><B>Mr(expt)&nbsp;&nbsp;</B></TT></TD>
    <TD noWrap align=3Dright><TT><B>Mr(calc)&nbsp;&nbsp;</B></TT></TD>
    <TD align=3Dright><TT><B>&nbsp;ppm&nbsp;&nbsp;</B></TT></TD>
    <TD align=3Dright><TT><B>Start&nbsp;</B></TT></TD>
    <TD align=3Dright><TT><B>&nbsp;</B></TT></TD>
    <TD align=3Dright><TT><B>End&nbsp;</B></TT></TD>
    <TD align=3Dright><TT><B>Miss&nbsp;</B></TT></TD>
    <TD align=3Dright><TT><B>Ions&nbsp;</B></TT></TD>
    <TD><TT><B>&nbsp;Peptide</B></TT></TD></TR>
  <TR>
    <TD align=3Dright>&nbsp;</TD>
    <TD align=3Dright><TT>1134.4346&nbsp;&nbsp;</TT></TD>
    <TD align=3Dright><TT>1133.4273&nbsp;&nbsp;</TT></TD>
    <TD align=3Dright><TT>1133.5274&nbsp;&nbsp;</TT></TD>
    <TD noWrap align=3Dright><TT>-88.30&nbsp;</TT></TD>
    <TD align=3Dright><TT>94&nbsp;</TT></TD>
    <TD noWrap align=3Dright><TT>-&nbsp;</TT></TD>
    <TD align=3Dright><TT>103&nbsp;</TT></TD>
    <TD align=3Dright><TT>0&nbsp;&nbsp;</TT></TD>
    <TD noWrap align=3Dright><TT>---&nbsp;&nbsp;</TT></TD>
    <TD noWrap><TT>&nbsp;K.VEDELADICK.D</TT></TD></TR>
  <TR>
    <TD align=3Dright>&nbsp;</TD>
    <TD align=3Dright><TT>1990.8064&nbsp;&nbsp;</TT></TD>
    <TD align=3Dright><TT>1989.7991&nbsp;&nbsp;</TT></TD>
    <TD align=3Dright><TT>1989.8659&nbsp;&nbsp;</TT></TD>
    <TD noWrap align=3Dright><TT>-33.57&nbsp;</TT></TD>
    <TD align=3Dright><TT>18&nbsp;</TT></TD>
    <TD noWrap align=3Dright><TT>-&nbsp;</TT></TD>
    <TD align=3Dright><TT>33&nbsp;</TT></TD>
    <TD align=3Dright><TT>1&nbsp;&nbsp;</TT></TD>
    <TD noWrap align=3Dright><TT>---&nbsp;&nbsp;</TT></TD>
    <TD noWrap><TT>&nbsp;K.LSEQAERYDEMVETMK.K + 2 Oxidation =
(M)</TT></TD></TR>
  <TR>
    <TD align=3Dright>&nbsp;</TD>
    <TD align=3Dright><TT>1990.8064&nbsp;&nbsp;</TT></TD>
    <TD align=3Dright><TT>1989.7991&nbsp;&nbsp;</TT></TD>
    <TD align=3Dright><TT>1989.8659&nbsp;&nbsp;</TT></TD>
    <TD noWrap align=3Dright><TT>-33.57&nbsp;</TT></TD>
    <TD align=3Dright><TT>18&nbsp;</TT></TD>
    <TD noWrap align=3Dright><TT>-&nbsp;</TT></TD>
    <TD align=3Dright><TT>33&nbsp;</TT></TD>
    <TD align=3Dright><TT>1&nbsp;&nbsp;</TT></TD>
    <TD noWrap align=3Dright><TT>---&nbsp;&nbsp;</TT></TD>
    <TD noWrap><TT>&nbsp;K.LSEQAERYDEMVETMK.K + 2 Oxidation =
(M)</TT></TD></TR>
  <TR>
    <TD align=3Dright>&nbsp;</TD>
    <TD align=3Dright><TT>2086.0222&nbsp;&nbsp;</TT></TD>
    <TD align=3Dright><TT>2085.0149&nbsp;&nbsp;</TT></TD>
    <TD align=3Dright><TT>2085.0127&nbsp;&nbsp;</TT></TD>
    <TD noWrap align=3Dright><TT>1.08&nbsp;</TT></TD>
    <TD align=3Dright><TT>156&nbsp;</TT></TD>
    <TD noWrap align=3Dright><TT>-&nbsp;</TT></TD>
    <TD align=3Dright><TT>175&nbsp;</TT></TD>
    <TD align=3Dright><TT>0&nbsp;&nbsp;</TT></TD>
    <TD noWrap align=3Dright><TT>---&nbsp;&nbsp;</TT></TD>
    <TD noWrap><TT>&nbsp;K.GYEAATQAASTDLPSTHPIR.L</TT></TD></TR>
  <TR>
    <TD align=3Dright>&nbsp;</TD>
    <TD align=3Dright><TT>2086.0222&nbsp;&nbsp;</TT></TD>
    <TD align=3Dright><TT>2085.0149&nbsp;&nbsp;</TT></TD>
    <TD align=3Dright><TT>2085.0127&nbsp;&nbsp;</TT></TD>
    <TD noWrap align=3Dright><TT>1.08&nbsp;</TT></TD>
    <TD align=3Dright><TT>156&nbsp;</TT></TD>
    <TD noWrap align=3Dright><TT>-&nbsp;</TT></TD>
    <TD align=3Dright><TT>175&nbsp;</TT></TD>
    <TD align=3Dright><TT>0&nbsp;&nbsp;</TT></TD>
    <TD noWrap align=3Dright><TT>---&nbsp;&nbsp;</TT></TD>
    <TD noWrap><TT>&nbsp;K.GYEAATQAASTDLPSTHPIR.L</TT></TD></TR>
  <TR>
    <TD align=3Dright>&nbsp;</TD>
    <TD align=3Dright><TT>2760.3357&nbsp;&nbsp;</TT></TD>
    <TD align=3Dright><TT>2759.3284&nbsp;&nbsp;</TT></TD>
    <TD align=3Dright><TT>2759.2410&nbsp;&nbsp;</TT></TD>
    <TD noWrap align=3Dright><TT>31.7&nbsp;</TT></TD>
    <TD align=3Dright><TT>231&nbsp;</TT></TD>
    <TD noWrap align=3Dright><TT>-&nbsp;</TT></TD>
    <TD align=3Dright><TT>255&nbsp;</TT></TD>
    <TD align=3Dright><TT>1&nbsp;&nbsp;</TT></TD>
    <TD noWrap align=3Dright><TT>---&nbsp;&nbsp;</TT></TD>
    <TD noWrap><TT>&nbsp;R.DNLTLWTSDLPEDGGEDNAKTDEPK.K</TT></TD></TR>
  <TR>
    <TD align=3Dright>&nbsp;</TD>
    <TD align=3Dright><TT>2760.3357&nbsp;&nbsp;</TT></TD>
    <TD align=3Dright><TT>2759.3284&nbsp;&nbsp;</TT></TD>
    <TD align=3Dright><TT>2759.2410&nbsp;&nbsp;</TT></TD>
    <TD noWrap align=3Dright><TT>31.7&nbsp;</TT></TD>
    <TD align=3Dright><TT>231&nbsp;</TT></TD>
    <TD noWrap align=3Dright><TT>-&nbsp;</TT></TD>
    <TD align=3Dright><TT>255&nbsp;</TT></TD>
    <TD align=3Dright><TT>1&nbsp;&nbsp;</TT></TD>
    <TD noWrap align=3Dright><TT>---&nbsp;&nbsp;</TT></TD>
    <TD noWrap><TT>&nbsp;R.DNLTLWTSDLPEDGGEDNAKTDEPK.K</TT></TD></TR>
  <TR>
    <TD align=3Dright>&nbsp;</TD>
    <TD align=3Dright><TT>2782.3171&nbsp;&nbsp;</TT></TD>
    <TD align=3Dright><TT>2781.3098&nbsp;&nbsp;</TT></TD>
    <TD align=3Dright><TT>2781.3167&nbsp;&nbsp;</TT></TD>
    <TD noWrap align=3Dright><TT>-2.46&nbsp;</TT></TD>
    <TD align=3Dright><TT>196&nbsp;</TT></TD>
    <TD noWrap align=3Dright><TT>-&nbsp;</TT></TD>
    <TD align=3Dright><TT>220&nbsp;</TT></TD>
    <TD align=3Dright><TT>1&nbsp;&nbsp;</TT></TD>
    <TD noWrap align=3Dright><TT>---&nbsp;&nbsp;</TT></TD>
    <TD=20
noWrap><TT>&nbsp;R.ACHLAKQAFDEAIAELDTLSEESYK.D</TT></TD></TR></TBODY></TA=
BLE>
<TABLE border=3D0 cellSpacing=3D0>
  <TBODY>
  <TR>
    <TD><TT>&nbsp;&nbsp;&nbsp;&nbsp;&nbsp;&nbsp;</TT></TD>
    <TD><TT><B>No match to: </B>774.4197, 809.3709, 842.4479, 861.0043,=20
      870.4908, 977.4440, 1197.5872, 1213.5635, 1346.6420, 1395.5740, =
1544.6113,=20
      1544.6113, 1571.6830, 1597.6892, 1597.6892, 1619.6837, 1629.6764,=20
      1635.6576, 1641.6594, 2012.8108, 2064.0046, 2064.0046, 2112.9666,=20
      2112.9666, 2114.4797, 2134.9272, 2193.0630, 2193.0630, 2215.0532,=20
      2231.0852, 2346.0322, 2349.1826, 2349.1826, 2660.1331, 2660.1331,=20
      2776.3240, 2807.2214, 3225.6450, =
3349.5332</TT></TD></TR></TBODY></TABLE><BR>
<TABLE border=3D0 cellSpacing=3D0>
  <TBODY>
  <TR>
    <TD><TT><B><A name=3DHit44>44.</A>&nbsp;&nbsp;&nbsp;</B></TT></TD>
    <TD noWrap><TT><A=20
      =
href=3D"http://zxw-pc/mascot/cgi/protein_view.pl?file=3D../data/20121225/=
F002422.dat&amp;hit=3D44"=20
      =
target=3D_blank>gi|227473275</A>&nbsp;&nbsp;&nbsp;&nbsp;<B>Mass:</B>&nbsp=
;30405&nbsp;&nbsp;&nbsp;&nbsp;<B>Score:</B>&nbsp;38&nbsp;&nbsp;&nbsp;&nbs=
p;&nbsp;<B>Expect:</B>&nbsp;3.1e+002&nbsp;&nbsp;<B>Matches:</B>&nbsp;8</T=
T></TD></TR>
  <TR>
    <TD>&nbsp;</TD>
    <TD noWrap><TT>unnamed protein product [Brassica=20
napus]</TT></TD></TR></TBODY></TABLE>
<TABLE border=3D0 cellSpacing=3D0 cellPadding=3D0>
  <TBODY>
  <TR>
    <TD><TT>&nbsp;&nbsp;&nbsp;&nbsp;&nbsp;&nbsp;</TT></TD>
    <TD align=3Dright><TT><B>Observed&nbsp;&nbsp;</B></TT></TD>
    <TD noWrap align=3Dright><TT><B>Mr(expt)&nbsp;&nbsp;</B></TT></TD>
    <TD noWrap align=3Dright><TT><B>Mr(calc)&nbsp;&nbsp;</B></TT></TD>
    <TD align=3Dright><TT><B>&nbsp;ppm&nbsp;&nbsp;</B></TT></TD>
    <TD align=3Dright><TT><B>Start&nbsp;</B></TT></TD>
    <TD align=3Dright><TT><B>&nbsp;</B></TT></TD>
    <TD align=3Dright><TT><B>End&nbsp;</B></TT></TD>
    <TD align=3Dright><TT><B>Miss&nbsp;</B></TT></TD>
    <TD align=3Dright><TT><B>Ions&nbsp;</B></TT></TD>
    <TD><TT><B>&nbsp;Peptide</B></TT></TD></TR>
  <TR>
    <TD align=3Dright>&nbsp;</TD>
    <TD align=3Dright><TT>1134.4346&nbsp;&nbsp;</TT></TD>
    <TD align=3Dright><TT>1133.4273&nbsp;&nbsp;</TT></TD>
    <TD align=3Dright><TT>1133.5274&nbsp;&nbsp;</TT></TD>
    <TD noWrap align=3Dright><TT>-88.30&nbsp;</TT></TD>
    <TD align=3Dright><TT>94&nbsp;</TT></TD>
    <TD noWrap align=3Dright><TT>-&nbsp;</TT></TD>
    <TD align=3Dright><TT>103&nbsp;</TT></TD>
    <TD align=3Dright><TT>0&nbsp;&nbsp;</TT></TD>
    <TD noWrap align=3Dright><TT>---&nbsp;&nbsp;</TT></TD>
    <TD noWrap><TT>&nbsp;K.VEDELADICK.D</TT></TD></TR>
  <TR>
    <TD align=3Dright>&nbsp;</TD>
    <TD align=3Dright><TT>1990.8064&nbsp;&nbsp;</TT></TD>
    <TD align=3Dright><TT>1989.7991&nbsp;&nbsp;</TT></TD>
    <TD align=3Dright><TT>1989.8659&nbsp;&nbsp;</TT></TD>
    <TD noWrap align=3Dright><TT>-33.57&nbsp;</TT></TD>
    <TD align=3Dright><TT>18&nbsp;</TT></TD>
    <TD noWrap align=3Dright><TT>-&nbsp;</TT></TD>
    <TD align=3Dright><TT>33&nbsp;</TT></TD>
    <TD align=3Dright><TT>1&nbsp;&nbsp;</TT></TD>
    <TD noWrap align=3Dright><TT>---&nbsp;&nbsp;</TT></TD>
    <TD noWrap><TT>&nbsp;K.LSEQAERYDEMVETMK.K + 2 Oxidation =
(M)</TT></TD></TR>
  <TR>
    <TD align=3Dright>&nbsp;</TD>
    <TD align=3Dright><TT>1990.8064&nbsp;&nbsp;</TT></TD>
    <TD align=3Dright><TT>1989.7991&nbsp;&nbsp;</TT></TD>
    <TD align=3Dright><TT>1989.8659&nbsp;&nbsp;</TT></TD>
    <TD noWrap align=3Dright><TT>-33.57&nbsp;</TT></TD>
    <TD align=3Dright><TT>18&nbsp;</TT></TD>
    <TD noWrap align=3Dright><TT>-&nbsp;</TT></TD>
    <TD align=3Dright><TT>33&nbsp;</TT></TD>
    <TD align=3Dright><TT>1&nbsp;&nbsp;</TT></TD>
    <TD noWrap align=3Dright><TT>---&nbsp;&nbsp;</TT></TD>
    <TD noWrap><TT>&nbsp;K.LSEQAERYDEMVETMK.K + 2 Oxidation =
(M)</TT></TD></TR>
  <TR>
    <TD align=3Dright>&nbsp;</TD>
    <TD align=3Dright><TT>2086.0222&nbsp;&nbsp;</TT></TD>
    <TD align=3Dright><TT>2085.0149&nbsp;&nbsp;</TT></TD>
    <TD align=3Dright><TT>2085.0127&nbsp;&nbsp;</TT></TD>
    <TD noWrap align=3Dright><TT>1.08&nbsp;</TT></TD>
    <TD align=3Dright><TT>156&nbsp;</TT></TD>
    <TD noWrap align=3Dright><TT>-&nbsp;</TT></TD>
    <TD align=3Dright><TT>175&nbsp;</TT></TD>
    <TD align=3Dright><TT>0&nbsp;&nbsp;</TT></TD>
    <TD noWrap align=3Dright><TT>---&nbsp;&nbsp;</TT></TD>
    <TD noWrap><TT>&nbsp;K.GYEAATQAASTDLPSTHPIR.L</TT></TD></TR>
  <TR>
    <TD align=3Dright>&nbsp;</TD>
    <TD align=3Dright><TT>2086.0222&nbsp;&nbsp;</TT></TD>
    <TD align=3Dright><TT>2085.0149&nbsp;&nbsp;</TT></TD>
    <TD align=3Dright><TT>2085.0127&nbsp;&nbsp;</TT></TD>
    <TD noWrap align=3Dright><TT>1.08&nbsp;</TT></TD>
    <TD align=3Dright><TT>156&nbsp;</TT></TD>
    <TD noWrap align=3Dright><TT>-&nbsp;</TT></TD>
    <TD align=3Dright><TT>175&nbsp;</TT></TD>
    <TD align=3Dright><TT>0&nbsp;&nbsp;</TT></TD>
    <TD noWrap align=3Dright><TT>---&nbsp;&nbsp;</TT></TD>
    <TD noWrap><TT>&nbsp;K.GYEAATQAASTDLPSTHPIR.L</TT></TD></TR>
  <TR>
    <TD align=3Dright>&nbsp;</TD>
    <TD align=3Dright><TT>2760.3357&nbsp;&nbsp;</TT></TD>
    <TD align=3Dright><TT>2759.3284&nbsp;&nbsp;</TT></TD>
    <TD align=3Dright><TT>2759.2410&nbsp;&nbsp;</TT></TD>
    <TD noWrap align=3Dright><TT>31.7&nbsp;</TT></TD>
    <TD align=3Dright><TT>231&nbsp;</TT></TD>
    <TD noWrap align=3Dright><TT>-&nbsp;</TT></TD>
    <TD align=3Dright><TT>255&nbsp;</TT></TD>
    <TD align=3Dright><TT>1&nbsp;&nbsp;</TT></TD>
    <TD noWrap align=3Dright><TT>---&nbsp;&nbsp;</TT></TD>
    <TD noWrap><TT>&nbsp;R.DNLTLWTSDLPEDGGEDNAKTDEPK.K</TT></TD></TR>
  <TR>
    <TD align=3Dright>&nbsp;</TD>
    <TD align=3Dright><TT>2760.3357&nbsp;&nbsp;</TT></TD>
    <TD align=3Dright><TT>2759.3284&nbsp;&nbsp;</TT></TD>
    <TD align=3Dright><TT>2759.2410&nbsp;&nbsp;</TT></TD>
    <TD noWrap align=3Dright><TT>31.7&nbsp;</TT></TD>
    <TD align=3Dright><TT>231&nbsp;</TT></TD>
    <TD noWrap align=3Dright><TT>-&nbsp;</TT></TD>
    <TD align=3Dright><TT>255&nbsp;</TT></TD>
    <TD align=3Dright><TT>1&nbsp;&nbsp;</TT></TD>
    <TD noWrap align=3Dright><TT>---&nbsp;&nbsp;</TT></TD>
    <TD noWrap><TT>&nbsp;R.DNLTLWTSDLPEDGGEDNAKTDEPK.K</TT></TD></TR>
  <TR>
    <TD align=3Dright>&nbsp;</TD>
    <TD align=3Dright><TT>2782.3171&nbsp;&nbsp;</TT></TD>
    <TD align=3Dright><TT>2781.3098&nbsp;&nbsp;</TT></TD>
    <TD align=3Dright><TT>2781.3167&nbsp;&nbsp;</TT></TD>
    <TD noWrap align=3Dright><TT>-2.46&nbsp;</TT></TD>
    <TD align=3Dright><TT>196&nbsp;</TT></TD>
    <TD noWrap align=3Dright><TT>-&nbsp;</TT></TD>
    <TD align=3Dright><TT>220&nbsp;</TT></TD>
    <TD align=3Dright><TT>1&nbsp;&nbsp;</TT></TD>
    <TD noWrap align=3Dright><TT>---&nbsp;&nbsp;</TT></TD>
    <TD=20
noWrap><TT>&nbsp;R.ACHLAKQAFDEAIAELDTLSEESYK.D</TT></TD></TR></TBODY></TA=
BLE>
<TABLE border=3D0 cellSpacing=3D0>
  <TBODY>
  <TR>
    <TD><TT>&nbsp;&nbsp;&nbsp;&nbsp;&nbsp;&nbsp;</TT></TD>
    <TD><TT><B>No match to: </B>774.4197, 809.3709, 842.4479, 861.0043,=20
      870.4908, 977.4440, 1197.5872, 1213.5635, 1346.6420, 1395.5740, =
1544.6113,=20
      1544.6113, 1571.6830, 1597.6892, 1597.6892, 1619.6837, 1629.6764,=20
      1635.6576, 1641.6594, 2012.8108, 2064.0046, 2064.0046, 2112.9666,=20
      2112.9666, 2114.4797, 2134.9272, 2193.0630, 2193.0630, 2215.0532,=20
      2231.0852, 2346.0322, 2349.1826, 2349.1826, 2660.1331, 2660.1331,=20
      2776.3240, 2807.2214, 3225.6450, =
3349.5332</TT></TD></TR></TBODY></TABLE><BR>
<TABLE border=3D0 cellSpacing=3D0>
  <TBODY>
  <TR>
    <TD><TT><B><A name=3DHit45>45.</A>&nbsp;&nbsp;&nbsp;</B></TT></TD>
    <TD noWrap><TT><A=20
      =
href=3D"http://zxw-pc/mascot/cgi/protein_view.pl?file=3D../data/20121225/=
F002422.dat&amp;hit=3D45"=20
      =
target=3D_blank>gi|219912028</A>&nbsp;&nbsp;&nbsp;&nbsp;<B>Mass:</B>&nbsp=
;30405&nbsp;&nbsp;&nbsp;&nbsp;<B>Score:</B>&nbsp;38&nbsp;&nbsp;&nbsp;&nbs=
p;&nbsp;<B>Expect:</B>&nbsp;3.1e+002&nbsp;&nbsp;<B>Matches:</B>&nbsp;8</T=
T></TD></TR>
  <TR>
    <TD>&nbsp;</TD>
    <TD noWrap><TT>unnamed protein product [Brassica=20
napus]</TT></TD></TR></TBODY></TABLE>
<TABLE border=3D0 cellSpacing=3D0 cellPadding=3D0>
  <TBODY>
  <TR>
    <TD><TT>&nbsp;&nbsp;&nbsp;&nbsp;&nbsp;&nbsp;</TT></TD>
    <TD align=3Dright><TT><B>Observed&nbsp;&nbsp;</B></TT></TD>
    <TD noWrap align=3Dright><TT><B>Mr(expt)&nbsp;&nbsp;</B></TT></TD>
    <TD noWrap align=3Dright><TT><B>Mr(calc)&nbsp;&nbsp;</B></TT></TD>
    <TD align=3Dright><TT><B>&nbsp;ppm&nbsp;&nbsp;</B></TT></TD>
    <TD align=3Dright><TT><B>Start&nbsp;</B></TT></TD>
    <TD align=3Dright><TT><B>&nbsp;</B></TT></TD>
    <TD align=3Dright><TT><B>End&nbsp;</B></TT></TD>
    <TD align=3Dright><TT><B>Miss&nbsp;</B></TT></TD>
    <TD align=3Dright><TT><B>Ions&nbsp;</B></TT></TD>
    <TD><TT><B>&nbsp;Peptide</B></TT></TD></TR>
  <TR>
    <TD align=3Dright>&nbsp;</TD>
    <TD align=3Dright><TT>1134.4346&nbsp;&nbsp;</TT></TD>
    <TD align=3Dright><TT>1133.4273&nbsp;&nbsp;</TT></TD>
    <TD align=3Dright><TT>1133.5274&nbsp;&nbsp;</TT></TD>
    <TD noWrap align=3Dright><TT>-88.30&nbsp;</TT></TD>
    <TD align=3Dright><TT>94&nbsp;</TT></TD>
    <TD noWrap align=3Dright><TT>-&nbsp;</TT></TD>
    <TD align=3Dright><TT>103&nbsp;</TT></TD>
    <TD align=3Dright><TT>0&nbsp;&nbsp;</TT></TD>
    <TD noWrap align=3Dright><TT>---&nbsp;&nbsp;</TT></TD>
    <TD noWrap><TT>&nbsp;K.VEDELADICK.D</TT></TD></TR>
  <TR>
    <TD align=3Dright>&nbsp;</TD>
    <TD align=3Dright><TT>1990.8064&nbsp;&nbsp;</TT></TD>
    <TD align=3Dright><TT>1989.7991&nbsp;&nbsp;</TT></TD>
    <TD align=3Dright><TT>1989.8659&nbsp;&nbsp;</TT></TD>
    <TD noWrap align=3Dright><TT>-33.57&nbsp;</TT></TD>
    <TD align=3Dright><TT>18&nbsp;</TT></TD>
    <TD noWrap align=3Dright><TT>-&nbsp;</TT></TD>
    <TD align=3Dright><TT>33&nbsp;</TT></TD>
    <TD align=3Dright><TT>1&nbsp;&nbsp;</TT></TD>
    <TD noWrap align=3Dright><TT>---&nbsp;&nbsp;</TT></TD>
    <TD noWrap><TT>&nbsp;K.LSEQAERYDEMVETMK.K + 2 Oxidation =
(M)</TT></TD></TR>
  <TR>
    <TD align=3Dright>&nbsp;</TD>
    <TD align=3Dright><TT>1990.8064&nbsp;&nbsp;</TT></TD>
    <TD align=3Dright><TT>1989.7991&nbsp;&nbsp;</TT></TD>
    <TD align=3Dright><TT>1989.8659&nbsp;&nbsp;</TT></TD>
    <TD noWrap align=3Dright><TT>-33.57&nbsp;</TT></TD>
    <TD align=3Dright><TT>18&nbsp;</TT></TD>
    <TD noWrap align=3Dright><TT>-&nbsp;</TT></TD>
    <TD align=3Dright><TT>33&nbsp;</TT></TD>
    <TD align=3Dright><TT>1&nbsp;&nbsp;</TT></TD>
    <TD noWrap align=3Dright><TT>---&nbsp;&nbsp;</TT></TD>
    <TD noWrap><TT>&nbsp;K.LSEQAERYDEMVETMK.K + 2 Oxidation =
(M)</TT></TD></TR>
  <TR>
    <TD align=3Dright>&nbsp;</TD>
    <TD align=3Dright><TT>2086.0222&nbsp;&nbsp;</TT></TD>
    <TD align=3Dright><TT>2085.0149&nbsp;&nbsp;</TT></TD>
    <TD align=3Dright><TT>2085.0127&nbsp;&nbsp;</TT></TD>
    <TD noWrap align=3Dright><TT>1.08&nbsp;</TT></TD>
    <TD align=3Dright><TT>156&nbsp;</TT></TD>
    <TD noWrap align=3Dright><TT>-&nbsp;</TT></TD>
    <TD align=3Dright><TT>175&nbsp;</TT></TD>
    <TD align=3Dright><TT>0&nbsp;&nbsp;</TT></TD>
    <TD noWrap align=3Dright><TT>---&nbsp;&nbsp;</TT></TD>
    <TD noWrap><TT>&nbsp;K.GYEAATQAASTDLPSTHPIR.L</TT></TD></TR>
  <TR>
    <TD align=3Dright>&nbsp;</TD>
    <TD align=3Dright><TT>2086.0222&nbsp;&nbsp;</TT></TD>
    <TD align=3Dright><TT>2085.0149&nbsp;&nbsp;</TT></TD>
    <TD align=3Dright><TT>2085.0127&nbsp;&nbsp;</TT></TD>
    <TD noWrap align=3Dright><TT>1.08&nbsp;</TT></TD>
    <TD align=3Dright><TT>156&nbsp;</TT></TD>
    <TD noWrap align=3Dright><TT>-&nbsp;</TT></TD>
    <TD align=3Dright><TT>175&nbsp;</TT></TD>
    <TD align=3Dright><TT>0&nbsp;&nbsp;</TT></TD>
    <TD noWrap align=3Dright><TT>---&nbsp;&nbsp;</TT></TD>
    <TD noWrap><TT>&nbsp;K.GYEAATQAASTDLPSTHPIR.L</TT></TD></TR>
  <TR>
    <TD align=3Dright>&nbsp;</TD>
    <TD align=3Dright><TT>2760.3357&nbsp;&nbsp;</TT></TD>
    <TD align=3Dright><TT>2759.3284&nbsp;&nbsp;</TT></TD>
    <TD align=3Dright><TT>2759.2410&nbsp;&nbsp;</TT></TD>
    <TD noWrap align=3Dright><TT>31.7&nbsp;</TT></TD>
    <TD align=3Dright><TT>231&nbsp;</TT></TD>
    <TD noWrap align=3Dright><TT>-&nbsp;</TT></TD>
    <TD align=3Dright><TT>255&nbsp;</TT></TD>
    <TD align=3Dright><TT>1&nbsp;&nbsp;</TT></TD>
    <TD noWrap align=3Dright><TT>---&nbsp;&nbsp;</TT></TD>
    <TD noWrap><TT>&nbsp;R.DNLTLWTSDLPEDGGEDNAKTDEPK.K</TT></TD></TR>
  <TR>
    <TD align=3Dright>&nbsp;</TD>
    <TD align=3Dright><TT>2760.3357&nbsp;&nbsp;</TT></TD>
    <TD align=3Dright><TT>2759.3284&nbsp;&nbsp;</TT></TD>
    <TD align=3Dright><TT>2759.2410&nbsp;&nbsp;</TT></TD>
    <TD noWrap align=3Dright><TT>31.7&nbsp;</TT></TD>
    <TD align=3Dright><TT>231&nbsp;</TT></TD>
    <TD noWrap align=3Dright><TT>-&nbsp;</TT></TD>
    <TD align=3Dright><TT>255&nbsp;</TT></TD>
    <TD align=3Dright><TT>1&nbsp;&nbsp;</TT></TD>
    <TD noWrap align=3Dright><TT>---&nbsp;&nbsp;</TT></TD>
    <TD noWrap><TT>&nbsp;R.DNLTLWTSDLPEDGGEDNAKTDEPK.K</TT></TD></TR>
  <TR>
    <TD align=3Dright>&nbsp;</TD>
    <TD align=3Dright><TT>2782.3171&nbsp;&nbsp;</TT></TD>
    <TD align=3Dright><TT>2781.3098&nbsp;&nbsp;</TT></TD>
    <TD align=3Dright><TT>2781.3167&nbsp;&nbsp;</TT></TD>
    <TD noWrap align=3Dright><TT>-2.46&nbsp;</TT></TD>
    <TD align=3Dright><TT>196&nbsp;</TT></TD>
    <TD noWrap align=3Dright><TT>-&nbsp;</TT></TD>
    <TD align=3Dright><TT>220&nbsp;</TT></TD>
    <TD align=3Dright><TT>1&nbsp;&nbsp;</TT></TD>
    <TD noWrap align=3Dright><TT>---&nbsp;&nbsp;</TT></TD>
    <TD=20
noWrap><TT>&nbsp;R.ACHLAKQAFDEAIAELDTLSEESYK.D</TT></TD></TR></TBODY></TA=
BLE>
<TABLE border=3D0 cellSpacing=3D0>
  <TBODY>
  <TR>
    <TD><TT>&nbsp;&nbsp;&nbsp;&nbsp;&nbsp;&nbsp;</TT></TD>
    <TD><TT><B>No match to: </B>774.4197, 809.3709, 842.4479, 861.0043,=20
      870.4908, 977.4440, 1197.5872, 1213.5635, 1346.6420, 1395.5740, =
1544.6113,=20
      1544.6113, 1571.6830, 1597.6892, 1597.6892, 1619.6837, 1629.6764,=20
      1635.6576, 1641.6594, 2012.8108, 2064.0046, 2064.0046, 2112.9666,=20
      2112.9666, 2114.4797, 2134.9272, 2193.0630, 2193.0630, 2215.0532,=20
      2231.0852, 2346.0322, 2349.1826, 2349.1826, 2660.1331, 2660.1331,=20
      2776.3240, 2807.2214, 3225.6450, =
3349.5332</TT></TD></TR></TBODY></TABLE><BR>
<TABLE border=3D0 cellSpacing=3D0>
  <TBODY>
  <TR>
    <TD><TT><B><A name=3DHit46>46.</A>&nbsp;&nbsp;&nbsp;</B></TT></TD>
    <TD noWrap><TT><A=20
      =
href=3D"http://zxw-pc/mascot/cgi/protein_view.pl?file=3D../data/20121225/=
F002422.dat&amp;hit=3D46"=20
      =
target=3D_blank>gi|222615596</A>&nbsp;&nbsp;&nbsp;&nbsp;<B>Mass:</B>&nbsp=
;10169&nbsp;&nbsp;&nbsp;&nbsp;<B>Score:</B>&nbsp;38&nbsp;&nbsp;&nbsp;&nbs=
p;&nbsp;<B>Expect:</B>&nbsp;3.2e+002&nbsp;&nbsp;<B>Matches:</B>&nbsp;4</T=
T></TD></TR>
  <TR>
    <TD>&nbsp;</TD>
    <TD noWrap><TT>hypothetical protein OsJ_33132 [Oryza sativa Japonica =

      Group]</TT></TD></TR></TBODY></TABLE>
<TABLE border=3D0 cellSpacing=3D0 cellPadding=3D0>
  <TBODY>
  <TR>
    <TD><TT>&nbsp;&nbsp;&nbsp;&nbsp;&nbsp;&nbsp;</TT></TD>
    <TD align=3Dright><TT><B>Observed&nbsp;&nbsp;</B></TT></TD>
    <TD noWrap align=3Dright><TT><B>Mr(expt)&nbsp;&nbsp;</B></TT></TD>
    <TD noWrap align=3Dright><TT><B>Mr(calc)&nbsp;&nbsp;</B></TT></TD>
    <TD align=3Dright><TT><B>&nbsp;ppm&nbsp;&nbsp;</B></TT></TD>
    <TD align=3Dright><TT><B>Start&nbsp;</B></TT></TD>
    <TD align=3Dright><TT><B>&nbsp;</B></TT></TD>
    <TD align=3Dright><TT><B>End&nbsp;</B></TT></TD>
    <TD align=3Dright><TT><B>Miss&nbsp;</B></TT></TD>
    <TD align=3Dright><TT><B>Ions&nbsp;</B></TT></TD>
    <TD><TT><B>&nbsp;Peptide</B></TT></TD></TR>
  <TR>
    <TD align=3Dright>&nbsp;</TD>
    <TD align=3Dright><TT>2660.1331&nbsp;&nbsp;</TT></TD>
    <TD align=3Dright><TT>2659.1258&nbsp;&nbsp;</TT></TD>
    <TD align=3Dright><TT>2659.1609&nbsp;&nbsp;</TT></TD>
    <TD noWrap align=3Dright><TT>-13.20&nbsp;</TT></TD>
    <TD align=3Dright><TT>2&nbsp;</TT></TD>
    <TD noWrap align=3Dright><TT>-&nbsp;</TT></TD>
    <TD align=3Dright><TT>26&nbsp;</TT></TD>
    <TD align=3Dright><TT>0&nbsp;&nbsp;</TT></TD>
    <TD noWrap align=3Dright><TT>---&nbsp;&nbsp;</TT></TD>
    <TD noWrap><TT>&nbsp;M.LGGGHEVEDSFDPCFTDAHTVSPSR.T</TT></TD></TR>
  <TR>
    <TD align=3Dright>&nbsp;</TD>
    <TD align=3Dright><TT>2660.1331&nbsp;&nbsp;</TT></TD>
    <TD align=3Dright><TT>2659.1258&nbsp;&nbsp;</TT></TD>
    <TD align=3Dright><TT>2659.1609&nbsp;&nbsp;</TT></TD>
    <TD noWrap align=3Dright><TT>-13.20&nbsp;</TT></TD>
    <TD align=3Dright><TT>2&nbsp;</TT></TD>
    <TD noWrap align=3Dright><TT>-&nbsp;</TT></TD>
    <TD align=3Dright><TT>26&nbsp;</TT></TD>
    <TD align=3Dright><TT>0&nbsp;&nbsp;</TT></TD>
    <TD noWrap align=3Dright><TT>---&nbsp;&nbsp;</TT></TD>
    <TD noWrap><TT>&nbsp;M.LGGGHEVEDSFDPCFTDAHTVSPSR.T</TT></TD></TR>
  <TR>
    <TD align=3Dright>&nbsp;</TD>
    <TD align=3Dright><TT>2807.2214&nbsp;&nbsp;</TT></TD>
    <TD align=3Dright><TT>2806.2141&nbsp;&nbsp;</TT></TD>
    <TD align=3Dright><TT>2806.1963&nbsp;&nbsp;</TT></TD>
    <TD noWrap align=3Dright><TT>6.34&nbsp;</TT></TD>
    <TD align=3Dright><TT>1&nbsp;</TT></TD>
    <TD noWrap align=3Dright><TT>-&nbsp;</TT></TD>
    <TD align=3Dright><TT>26&nbsp;</TT></TD>
    <TD align=3Dright><TT>0&nbsp;&nbsp;</TT></TD>
    <TD noWrap align=3Dright><TT>---&nbsp;&nbsp;</TT></TD>
    <TD noWrap><TT>&nbsp;-.MLGGGHEVEDSFDPCFTDAHTVSPSR.T + Oxidation=20
  (M)</TT></TD></TR>
  <TR>
    <TD align=3Dright>&nbsp;</TD>
    <TD align=3Dright><TT>3349.5332&nbsp;&nbsp;</TT></TD>
    <TD align=3Dright><TT>3348.5259&nbsp;&nbsp;</TT></TD>
    <TD align=3Dright><TT>3348.4776&nbsp;&nbsp;</TT></TD>
    <TD noWrap align=3Dright><TT>14.4&nbsp;</TT></TD>
    <TD align=3Dright><TT>1&nbsp;</TT></TD>
    <TD noWrap align=3Dright><TT>-&nbsp;</TT></TD>
    <TD align=3Dright><TT>31&nbsp;</TT></TD>
    <TD align=3Dright><TT>1&nbsp;&nbsp;</TT></TD>
    <TD noWrap align=3Dright><TT>---&nbsp;&nbsp;</TT></TD>
    <TD noWrap><TT>&nbsp;-.MLGGGHEVEDSFDPCFTDAHTVSPSRTSTPR.L + Oxidation =

      (M)</TT></TD></TR></TBODY></TABLE>
<TABLE border=3D0 cellSpacing=3D0>
  <TBODY>
  <TR>
    <TD><TT>&nbsp;&nbsp;&nbsp;&nbsp;&nbsp;&nbsp;</TT></TD>
    <TD><TT><B>No match to: </B>774.4197, 809.3709, 842.4479, 861.0043,=20
      870.4908, 977.4440, 1134.4346, 1197.5872, 1213.5635, 1346.6420, =
1395.5740,=20
      1544.6113, 1544.6113, 1571.6830, 1597.6892, 1597.6892, 1619.6837,=20
      1629.6764, 1635.6576, 1641.6594, 1990.8064, 1990.8064, 2012.8108,=20
      2064.0046, 2064.0046, 2086.0222, 2086.0222, 2112.9666, 2112.9666,=20
      2114.4797, 2134.9272, 2193.0630, 2193.0630, 2215.0532, 2231.0852,=20
      2346.0322, 2349.1826, 2349.1826, 2760.3357, 2760.3357, 2776.3240,=20
      2782.3171, 3225.6450</TT></TD></TR></TBODY></TABLE><BR>
<TABLE border=3D0 cellSpacing=3D0>
  <TBODY>
  <TR>
    <TD><TT><B><A name=3DHit47>47.</A>&nbsp;&nbsp;&nbsp;</B></TT></TD>
    <TD noWrap><TT><A=20
      =
href=3D"http://zxw-pc/mascot/cgi/protein_view.pl?file=3D../data/20121225/=
F002422.dat&amp;hit=3D47"=20
      =
target=3D_blank>gi|297728027</A>&nbsp;&nbsp;&nbsp;&nbsp;<B>Mass:</B>&nbsp=
;10169&nbsp;&nbsp;&nbsp;&nbsp;<B>Score:</B>&nbsp;38&nbsp;&nbsp;&nbsp;&nbs=
p;&nbsp;<B>Expect:</B>&nbsp;3.2e+002&nbsp;&nbsp;<B>Matches:</B>&nbsp;4</T=
T></TD></TR>
  <TR>
    <TD>&nbsp;</TD>
    <TD noWrap><TT>Os11g0172300 [Oryza sativa Japonica=20
  Group]</TT></TD></TR></TBODY></TABLE>
<TABLE border=3D0 cellSpacing=3D0 cellPadding=3D0>
  <TBODY>
  <TR>
    <TD><TT>&nbsp;&nbsp;&nbsp;&nbsp;&nbsp;&nbsp;</TT></TD>
    <TD align=3Dright><TT><B>Observed&nbsp;&nbsp;</B></TT></TD>
    <TD noWrap align=3Dright><TT><B>Mr(expt)&nbsp;&nbsp;</B></TT></TD>
    <TD noWrap align=3Dright><TT><B>Mr(calc)&nbsp;&nbsp;</B></TT></TD>
    <TD align=3Dright><TT><B>&nbsp;ppm&nbsp;&nbsp;</B></TT></TD>
    <TD align=3Dright><TT><B>Start&nbsp;</B></TT></TD>
    <TD align=3Dright><TT><B>&nbsp;</B></TT></TD>
    <TD align=3Dright><TT><B>End&nbsp;</B></TT></TD>
    <TD align=3Dright><TT><B>Miss&nbsp;</B></TT></TD>
    <TD align=3Dright><TT><B>Ions&nbsp;</B></TT></TD>
    <TD><TT><B>&nbsp;Peptide</B></TT></TD></TR>
  <TR>
    <TD align=3Dright>&nbsp;</TD>
    <TD align=3Dright><TT>2660.1331&nbsp;&nbsp;</TT></TD>
    <TD align=3Dright><TT>2659.1258&nbsp;&nbsp;</TT></TD>
    <TD align=3Dright><TT>2659.1609&nbsp;&nbsp;</TT></TD>
    <TD noWrap align=3Dright><TT>-13.20&nbsp;</TT></TD>
    <TD align=3Dright><TT>2&nbsp;</TT></TD>
    <TD noWrap align=3Dright><TT>-&nbsp;</TT></TD>
    <TD align=3Dright><TT>26&nbsp;</TT></TD>
    <TD align=3Dright><TT>0&nbsp;&nbsp;</TT></TD>
    <TD noWrap align=3Dright><TT>---&nbsp;&nbsp;</TT></TD>
    <TD noWrap><TT>&nbsp;M.LGGGHEVEDSFDPCFTDAHTVSPSR.T</TT></TD></TR>
  <TR>
    <TD align=3Dright>&nbsp;</TD>
    <TD align=3Dright><TT>2660.1331&nbsp;&nbsp;</TT></TD>
    <TD align=3Dright><TT>2659.1258&nbsp;&nbsp;</TT></TD>
    <TD align=3Dright><TT>2659.1609&nbsp;&nbsp;</TT></TD>
    <TD noWrap align=3Dright><TT>-13.20&nbsp;</TT></TD>
    <TD align=3Dright><TT>2&nbsp;</TT></TD>
    <TD noWrap align=3Dright><TT>-&nbsp;</TT></TD>
    <TD align=3Dright><TT>26&nbsp;</TT></TD>
    <TD align=3Dright><TT>0&nbsp;&nbsp;</TT></TD>
    <TD noWrap align=3Dright><TT>---&nbsp;&nbsp;</TT></TD>
    <TD noWrap><TT>&nbsp;M.LGGGHEVEDSFDPCFTDAHTVSPSR.T</TT></TD></TR>
  <TR>
    <TD align=3Dright>&nbsp;</TD>
    <TD align=3Dright><TT>2807.2214&nbsp;&nbsp;</TT></TD>
    <TD align=3Dright><TT>2806.2141&nbsp;&nbsp;</TT></TD>
    <TD align=3Dright><TT>2806.1963&nbsp;&nbsp;</TT></TD>
    <TD noWrap align=3Dright><TT>6.34&nbsp;</TT></TD>
    <TD align=3Dright><TT>1&nbsp;</TT></TD>
    <TD noWrap align=3Dright><TT>-&nbsp;</TT></TD>
    <TD align=3Dright><TT>26&nbsp;</TT></TD>
    <TD align=3Dright><TT>0&nbsp;&nbsp;</TT></TD>
    <TD noWrap align=3Dright><TT>---&nbsp;&nbsp;</TT></TD>
    <TD noWrap><TT>&nbsp;-.MLGGGHEVEDSFDPCFTDAHTVSPSR.T + Oxidation=20
  (M)</TT></TD></TR>
  <TR>
    <TD align=3Dright>&nbsp;</TD>
    <TD align=3Dright><TT>3349.5332&nbsp;&nbsp;</TT></TD>
    <TD align=3Dright><TT>3348.5259&nbsp;&nbsp;</TT></TD>
    <TD align=3Dright><TT>3348.4776&nbsp;&nbsp;</TT></TD>
    <TD noWrap align=3Dright><TT>14.4&nbsp;</TT></TD>
    <TD align=3Dright><TT>1&nbsp;</TT></TD>
    <TD noWrap align=3Dright><TT>-&nbsp;</TT></TD>
    <TD align=3Dright><TT>31&nbsp;</TT></TD>
    <TD align=3Dright><TT>1&nbsp;&nbsp;</TT></TD>
    <TD noWrap align=3Dright><TT>---&nbsp;&nbsp;</TT></TD>
    <TD noWrap><TT>&nbsp;-.MLGGGHEVEDSFDPCFTDAHTVSPSRTSTPR.L + Oxidation =

      (M)</TT></TD></TR></TBODY></TABLE>
<TABLE border=3D0 cellSpacing=3D0>
  <TBODY>
  <TR>
    <TD><TT>&nbsp;&nbsp;&nbsp;&nbsp;&nbsp;&nbsp;</TT></TD>
    <TD><TT><B>No match to: </B>774.4197, 809.3709, 842.4479, 861.0043,=20
      870.4908, 977.4440, 1134.4346, 1197.5872, 1213.5635, 1346.6420, =
1395.5740,=20
      1544.6113, 1544.6113, 1571.6830, 1597.6892, 1597.6892, 1619.6837,=20
      1629.6764, 1635.6576, 1641.6594, 1990.8064, 1990.8064, 2012.8108,=20
      2064.0046, 2064.0046, 2086.0222, 2086.0222, 2112.9666, 2112.9666,=20
      2114.4797, 2134.9272, 2193.0630, 2193.0630, 2215.0532, 2231.0852,=20
      2346.0322, 2349.1826, 2349.1826, 2760.3357, 2760.3357, 2776.3240,=20
      2782.3171, 3225.6450</TT></TD></TR></TBODY></TABLE><BR>
<TABLE border=3D0 cellSpacing=3D0>
  <TBODY>
  <TR>
    <TD><TT><B><A name=3DHit48>48.</A>&nbsp;&nbsp;&nbsp;</B></TT></TD>
    <TD noWrap><TT><A=20
      =
href=3D"http://zxw-pc/mascot/cgi/protein_view.pl?file=3D../data/20121225/=
F002422.dat&amp;hit=3D48"=20
      =
target=3D_blank>gi|62732967</A>&nbsp;&nbsp;&nbsp;&nbsp;<B>Mass:</B>&nbsp;=
10169&nbsp;&nbsp;&nbsp;&nbsp;<B>Score:</B>&nbsp;38&nbsp;&nbsp;&nbsp;&nbsp=
;&nbsp;<B>Expect:</B>&nbsp;3.2e+002&nbsp;&nbsp;<B>Matches:</B>&nbsp;4</TT=
></TD></TR>
  <TR>
    <TD>&nbsp;</TD>
    <TD noWrap><TT>expressed protein [Oryza sativa Japonica=20
  Group]</TT></TD></TR></TBODY></TABLE>
<TABLE border=3D0 cellSpacing=3D0 cellPadding=3D0>
  <TBODY>
  <TR>
    <TD><TT>&nbsp;&nbsp;&nbsp;&nbsp;&nbsp;&nbsp;</TT></TD>
    <TD align=3Dright><TT><B>Observed&nbsp;&nbsp;</B></TT></TD>
    <TD noWrap align=3Dright><TT><B>Mr(expt)&nbsp;&nbsp;</B></TT></TD>
    <TD noWrap align=3Dright><TT><B>Mr(calc)&nbsp;&nbsp;</B></TT></TD>
    <TD align=3Dright><TT><B>&nbsp;ppm&nbsp;&nbsp;</B></TT></TD>
    <TD align=3Dright><TT><B>Start&nbsp;</B></TT></TD>
    <TD align=3Dright><TT><B>&nbsp;</B></TT></TD>
    <TD align=3Dright><TT><B>End&nbsp;</B></TT></TD>
    <TD align=3Dright><TT><B>Miss&nbsp;</B></TT></TD>
    <TD align=3Dright><TT><B>Ions&nbsp;</B></TT></TD>
    <TD><TT><B>&nbsp;Peptide</B></TT></TD></TR>
  <TR>
    <TD align=3Dright>&nbsp;</TD>
    <TD align=3Dright><TT>2660.1331&nbsp;&nbsp;</TT></TD>
    <TD align=3Dright><TT>2659.1258&nbsp;&nbsp;</TT></TD>
    <TD align=3Dright><TT>2659.1609&nbsp;&nbsp;</TT></TD>
    <TD noWrap align=3Dright><TT>-13.20&nbsp;</TT></TD>
    <TD align=3Dright><TT>2&nbsp;</TT></TD>
    <TD noWrap align=3Dright><TT>-&nbsp;</TT></TD>
    <TD align=3Dright><TT>26&nbsp;</TT></TD>
    <TD align=3Dright><TT>0&nbsp;&nbsp;</TT></TD>
    <TD noWrap align=3Dright><TT>---&nbsp;&nbsp;</TT></TD>
    <TD noWrap><TT>&nbsp;M.LGGGHEVEDSFDPCFTDAHTVSPSR.T</TT></TD></TR>
  <TR>
    <TD align=3Dright>&nbsp;</TD>
    <TD align=3Dright><TT>2660.1331&nbsp;&nbsp;</TT></TD>
    <TD align=3Dright><TT>2659.1258&nbsp;&nbsp;</TT></TD>
    <TD align=3Dright><TT>2659.1609&nbsp;&nbsp;</TT></TD>
    <TD noWrap align=3Dright><TT>-13.20&nbsp;</TT></TD>
    <TD align=3Dright><TT>2&nbsp;</TT></TD>
    <TD noWrap align=3Dright><TT>-&nbsp;</TT></TD>
    <TD align=3Dright><TT>26&nbsp;</TT></TD>
    <TD align=3Dright><TT>0&nbsp;&nbsp;</TT></TD>
    <TD noWrap align=3Dright><TT>---&nbsp;&nbsp;</TT></TD>
    <TD noWrap><TT>&nbsp;M.LGGGHEVEDSFDPCFTDAHTVSPSR.T</TT></TD></TR>
  <TR>
    <TD align=3Dright>&nbsp;</TD>
    <TD align=3Dright><TT>2807.2214&nbsp;&nbsp;</TT></TD>
    <TD align=3Dright><TT>2806.2141&nbsp;&nbsp;</TT></TD>
    <TD align=3Dright><TT>2806.1963&nbsp;&nbsp;</TT></TD>
    <TD noWrap align=3Dright><TT>6.34&nbsp;</TT></TD>
    <TD align=3Dright><TT>1&nbsp;</TT></TD>
    <TD noWrap align=3Dright><TT>-&nbsp;</TT></TD>
    <TD align=3Dright><TT>26&nbsp;</TT></TD>
    <TD align=3Dright><TT>0&nbsp;&nbsp;</TT></TD>
    <TD noWrap align=3Dright><TT>---&nbsp;&nbsp;</TT></TD>
    <TD noWrap><TT>&nbsp;-.MLGGGHEVEDSFDPCFTDAHTVSPSR.T + Oxidation=20
  (M)</TT></TD></TR>
  <TR>
    <TD align=3Dright>&nbsp;</TD>
    <TD align=3Dright><TT>3349.5332&nbsp;&nbsp;</TT></TD>
    <TD align=3Dright><TT>3348.5259&nbsp;&nbsp;</TT></TD>
    <TD align=3Dright><TT>3348.4776&nbsp;&nbsp;</TT></TD>
    <TD noWrap align=3Dright><TT>14.4&nbsp;</TT></TD>
    <TD align=3Dright><TT>1&nbsp;</TT></TD>
    <TD noWrap align=3Dright><TT>-&nbsp;</TT></TD>
    <TD align=3Dright><TT>31&nbsp;</TT></TD>
    <TD align=3Dright><TT>1&nbsp;&nbsp;</TT></TD>
    <TD noWrap align=3Dright><TT>---&nbsp;&nbsp;</TT></TD>
    <TD noWrap><TT>&nbsp;-.MLGGGHEVEDSFDPCFTDAHTVSPSRTSTPR.L + Oxidation =

      (M)</TT></TD></TR></TBODY></TABLE>
<TABLE border=3D0 cellSpacing=3D0>
  <TBODY>
  <TR>
    <TD><TT>&nbsp;&nbsp;&nbsp;&nbsp;&nbsp;&nbsp;</TT></TD>
    <TD><TT><B>No match to: </B>774.4197, 809.3709, 842.4479, 861.0043,=20
      870.4908, 977.4440, 1134.4346, 1197.5872, 1213.5635, 1346.6420, =
1395.5740,=20
      1544.6113, 1544.6113, 1571.6830, 1597.6892, 1597.6892, 1619.6837,=20
      1629.6764, 1635.6576, 1641.6594, 1990.8064, 1990.8064, 2012.8108,=20
      2064.0046, 2064.0046, 2086.0222, 2086.0222, 2112.9666, 2112.9666,=20
      2114.4797, 2134.9272, 2193.0630, 2193.0630, 2215.0532, 2231.0852,=20
      2346.0322, 2349.1826, 2349.1826, 2760.3357, 2760.3357, 2776.3240,=20
      2782.3171, 3225.6450</TT></TD></TR></TBODY></TABLE><BR>
<TABLE border=3D0 cellSpacing=3D0>
  <TBODY>
  <TR>
    <TD><TT><B><A name=3DHit49>49.</A>&nbsp;&nbsp;&nbsp;</B></TT></TD>
    <TD noWrap><TT><A=20
      =
href=3D"http://zxw-pc/mascot/cgi/protein_view.pl?file=3D../data/20121225/=
F002422.dat&amp;hit=3D49"=20
      =
target=3D_blank>gi|255679832</A>&nbsp;&nbsp;&nbsp;&nbsp;<B>Mass:</B>&nbsp=
;10169&nbsp;&nbsp;&nbsp;&nbsp;<B>Score:</B>&nbsp;38&nbsp;&nbsp;&nbsp;&nbs=
p;&nbsp;<B>Expect:</B>&nbsp;3.2e+002&nbsp;&nbsp;<B>Matches:</B>&nbsp;4</T=
T></TD></TR>
  <TR>
    <TD>&nbsp;</TD>
    <TD noWrap><TT>Os11g0172300 [Oryza sativa Japonica=20
  Group]</TT></TD></TR></TBODY></TABLE>
<TABLE border=3D0 cellSpacing=3D0 cellPadding=3D0>
  <TBODY>
  <TR>
    <TD><TT>&nbsp;&nbsp;&nbsp;&nbsp;&nbsp;&nbsp;</TT></TD>
    <TD align=3Dright><TT><B>Observed&nbsp;&nbsp;</B></TT></TD>
    <TD noWrap align=3Dright><TT><B>Mr(expt)&nbsp;&nbsp;</B></TT></TD>
    <TD noWrap align=3Dright><TT><B>Mr(calc)&nbsp;&nbsp;</B></TT></TD>
    <TD align=3Dright><TT><B>&nbsp;ppm&nbsp;&nbsp;</B></TT></TD>
    <TD align=3Dright><TT><B>Start&nbsp;</B></TT></TD>
    <TD align=3Dright><TT><B>&nbsp;</B></TT></TD>
    <TD align=3Dright><TT><B>End&nbsp;</B></TT></TD>
    <TD align=3Dright><TT><B>Miss&nbsp;</B></TT></TD>
    <TD align=3Dright><TT><B>Ions&nbsp;</B></TT></TD>
    <TD><TT><B>&nbsp;Peptide</B></TT></TD></TR>
  <TR>
    <TD align=3Dright>&nbsp;</TD>
    <TD align=3Dright><TT>2660.1331&nbsp;&nbsp;</TT></TD>
    <TD align=3Dright><TT>2659.1258&nbsp;&nbsp;</TT></TD>
    <TD align=3Dright><TT>2659.1609&nbsp;&nbsp;</TT></TD>
    <TD noWrap align=3Dright><TT>-13.20&nbsp;</TT></TD>
    <TD align=3Dright><TT>2&nbsp;</TT></TD>
    <TD noWrap align=3Dright><TT>-&nbsp;</TT></TD>
    <TD align=3Dright><TT>26&nbsp;</TT></TD>
    <TD align=3Dright><TT>0&nbsp;&nbsp;</TT></TD>
    <TD noWrap align=3Dright><TT>---&nbsp;&nbsp;</TT></TD>
    <TD noWrap><TT>&nbsp;M.LGGGHEVEDSFDPCFTDAHTVSPSR.T</TT></TD></TR>
  <TR>
    <TD align=3Dright>&nbsp;</TD>
    <TD align=3Dright><TT>2660.1331&nbsp;&nbsp;</TT></TD>
    <TD align=3Dright><TT>2659.1258&nbsp;&nbsp;</TT></TD>
    <TD align=3Dright><TT>2659.1609&nbsp;&nbsp;</TT></TD>
    <TD noWrap align=3Dright><TT>-13.20&nbsp;</TT></TD>
    <TD align=3Dright><TT>2&nbsp;</TT></TD>
    <TD noWrap align=3Dright><TT>-&nbsp;</TT></TD>
    <TD align=3Dright><TT>26&nbsp;</TT></TD>
    <TD align=3Dright><TT>0&nbsp;&nbsp;</TT></TD>
    <TD noWrap align=3Dright><TT>---&nbsp;&nbsp;</TT></TD>
    <TD noWrap><TT>&nbsp;M.LGGGHEVEDSFDPCFTDAHTVSPSR.T</TT></TD></TR>
  <TR>
    <TD align=3Dright>&nbsp;</TD>
    <TD align=3Dright><TT>2807.2214&nbsp;&nbsp;</TT></TD>
    <TD align=3Dright><TT>2806.2141&nbsp;&nbsp;</TT></TD>
    <TD align=3Dright><TT>2806.1963&nbsp;&nbsp;</TT></TD>
    <TD noWrap align=3Dright><TT>6.34&nbsp;</TT></TD>
    <TD align=3Dright><TT>1&nbsp;</TT></TD>
    <TD noWrap align=3Dright><TT>-&nbsp;</TT></TD>
    <TD align=3Dright><TT>26&nbsp;</TT></TD>
    <TD align=3Dright><TT>0&nbsp;&nbsp;</TT></TD>
    <TD noWrap align=3Dright><TT>---&nbsp;&nbsp;</TT></TD>
    <TD noWrap><TT>&nbsp;-.MLGGGHEVEDSFDPCFTDAHTVSPSR.T + Oxidation=20
  (M)</TT></TD></TR>
  <TR>
    <TD align=3Dright>&nbsp;</TD>
    <TD align=3Dright><TT>3349.5332&nbsp;&nbsp;</TT></TD>
    <TD align=3Dright><TT>3348.5259&nbsp;&nbsp;</TT></TD>
    <TD align=3Dright><TT>3348.4776&nbsp;&nbsp;</TT></TD>
    <TD noWrap align=3Dright><TT>14.4&nbsp;</TT></TD>
    <TD align=3Dright><TT>1&nbsp;</TT></TD>
    <TD noWrap align=3Dright><TT>-&nbsp;</TT></TD>
    <TD align=3Dright><TT>31&nbsp;</TT></TD>
    <TD align=3Dright><TT>1&nbsp;&nbsp;</TT></TD>
    <TD noWrap align=3Dright><TT>---&nbsp;&nbsp;</TT></TD>
    <TD noWrap><TT>&nbsp;-.MLGGGHEVEDSFDPCFTDAHTVSPSRTSTPR.L + Oxidation =

      (M)</TT></TD></TR></TBODY></TABLE>
<TABLE border=3D0 cellSpacing=3D0>
  <TBODY>
  <TR>
    <TD><TT>&nbsp;&nbsp;&nbsp;&nbsp;&nbsp;&nbsp;</TT></TD>
    <TD><TT><B>No match to: </B>774.4197, 809.3709, 842.4479, 861.0043,=20
      870.4908, 977.4440, 1134.4346, 1197.5872, 1213.5635, 1346.6420, =
1395.5740,=20
      1544.6113, 1544.6113, 1571.6830, 1597.6892, 1597.6892, 1619.6837,=20
      1629.6764, 1635.6576, 1641.6594, 1990.8064, 1990.8064, 2012.8108,=20
      2064.0046, 2064.0046, 2086.0222, 2086.0222, 2112.9666, 2112.9666,=20
      2114.4797, 2134.9272, 2193.0630, 2193.0630, 2215.0532, 2231.0852,=20
      2346.0322, 2349.1826, 2349.1826, 2760.3357, 2760.3357, 2776.3240,=20
      2782.3171, 3225.6450</TT></TD></TR></TBODY></TABLE><BR>
<TABLE border=3D0 cellSpacing=3D0>
  <TBODY>
  <TR>
    <TD><TT><B><A name=3DHit50>50.</A>&nbsp;&nbsp;&nbsp;</B></TT></TD>
    <TD noWrap><TT><A=20
      =
href=3D"http://zxw-pc/mascot/cgi/protein_view.pl?file=3D../data/20121225/=
F002422.dat&amp;hit=3D50"=20
      =
target=3D_blank>gi|222859629</A>&nbsp;&nbsp;&nbsp;&nbsp;<B>Mass:</B>&nbsp=
;17264&nbsp;&nbsp;&nbsp;&nbsp;<B>Score:</B>&nbsp;38&nbsp;&nbsp;&nbsp;&nbs=
p;&nbsp;<B>Expect:</B>&nbsp;3.2e+002&nbsp;&nbsp;<B>Matches:</B>&nbsp;7</T=
T></TD></TR>
  <TR>
    <TD>&nbsp;</TD>
    <TD noWrap><TT>predicted protein [Populus=20
trichocarpa]</TT></TD></TR></TBODY></TABLE>
<TABLE border=3D0 cellSpacing=3D0 cellPadding=3D0>
  <TBODY>
  <TR>
    <TD><TT>&nbsp;&nbsp;&nbsp;&nbsp;&nbsp;&nbsp;</TT></TD>
    <TD align=3Dright><TT><B>Observed&nbsp;&nbsp;</B></TT></TD>
    <TD noWrap align=3Dright><TT><B>Mr(expt)&nbsp;&nbsp;</B></TT></TD>
    <TD noWrap align=3Dright><TT><B>Mr(calc)&nbsp;&nbsp;</B></TT></TD>
    <TD align=3Dright><TT><B>&nbsp;ppm&nbsp;&nbsp;</B></TT></TD>
    <TD align=3Dright><TT><B>Start&nbsp;</B></TT></TD>
    <TD align=3Dright><TT><B>&nbsp;</B></TT></TD>
    <TD align=3Dright><TT><B>End&nbsp;</B></TT></TD>
    <TD align=3Dright><TT><B>Miss&nbsp;</B></TT></TD>
    <TD align=3Dright><TT><B>Ions&nbsp;</B></TT></TD>
    <TD><TT><B>&nbsp;Peptide</B></TT></TD></TR>
  <TR>
    <TD align=3Dright>&nbsp;</TD>
    <TD align=3Dright><TT>1635.6576&nbsp;&nbsp;</TT></TD>
    <TD align=3Dright><TT>1634.6503&nbsp;&nbsp;</TT></TD>
    <TD align=3Dright><TT>1634.7689&nbsp;&nbsp;</TT></TD>
    <TD noWrap align=3Dright><TT>-72.52&nbsp;</TT></TD>
    <TD align=3Dright><TT>104&nbsp;</TT></TD>
    <TD noWrap align=3Dright><TT>-&nbsp;</TT></TD>
    <TD align=3Dright><TT>118&nbsp;</TT></TD>
    <TD align=3Dright><TT>0&nbsp;&nbsp;</TT></TD>
    <TD noWrap align=3Dright><TT>---&nbsp;&nbsp;</TT></TD>
    <TD noWrap><TT>&nbsp;R.NQTGSFAAAFVEHEK.H</TT></TD></TR>
  <TR>
    <TD align=3Dright>&nbsp;</TD>
    <TD align=3Dright><TT>2064.0046&nbsp;&nbsp;</TT></TD>
    <TD align=3Dright><TT>2062.9973&nbsp;&nbsp;</TT></TD>
    <TD align=3Dright><TT>2062.9861&nbsp;&nbsp;</TT></TD>
    <TD noWrap align=3Dright><TT>5.46&nbsp;</TT></TD>
    <TD align=3Dright><TT>104&nbsp;</TT></TD>
    <TD noWrap align=3Dright><TT>-&nbsp;</TT></TD>
    <TD align=3Dright><TT>121&nbsp;</TT></TD>
    <TD align=3Dright><TT>1&nbsp;&nbsp;</TT></TD>
    <TD noWrap align=3Dright><TT>---&nbsp;&nbsp;</TT></TD>
    <TD noWrap><TT>&nbsp;R.NQTGSFAAAFVEHEKHYK.E</TT></TD></TR>
  <TR>
    <TD align=3Dright>&nbsp;</TD>
    <TD align=3Dright><TT>2064.0046&nbsp;&nbsp;</TT></TD>
    <TD align=3Dright><TT>2062.9973&nbsp;&nbsp;</TT></TD>
    <TD align=3Dright><TT>2062.9861&nbsp;&nbsp;</TT></TD>
    <TD noWrap align=3Dright><TT>5.46&nbsp;</TT></TD>
    <TD align=3Dright><TT>104&nbsp;</TT></TD>
    <TD noWrap align=3Dright><TT>-&nbsp;</TT></TD>
    <TD align=3Dright><TT>121&nbsp;</TT></TD>
    <TD align=3Dright><TT>1&nbsp;&nbsp;</TT></TD>
    <TD noWrap align=3Dright><TT>---&nbsp;&nbsp;</TT></TD>
    <TD noWrap><TT>&nbsp;R.NQTGSFAAAFVEHEKHYK.E</TT></TD></TR>
  <TR>
    <TD align=3Dright>&nbsp;</TD>
    <TD align=3Dright><TT>2193.0630&nbsp;&nbsp;</TT></TD>
    <TD align=3Dright><TT>2192.0557&nbsp;&nbsp;</TT></TD>
    <TD align=3Dright><TT>2192.0361&nbsp;&nbsp;</TT></TD>
    <TD noWrap align=3Dright><TT>8.95&nbsp;</TT></TD>
    <TD align=3Dright><TT>85&nbsp;</TT></TD>
    <TD noWrap align=3Dright><TT>-&nbsp;</TT></TD>
    <TD align=3Dright><TT>103&nbsp;</TT></TD>
    <TD align=3Dright><TT>0&nbsp;&nbsp;</TT></TD>
    <TD noWrap align=3Dright><TT>---&nbsp;&nbsp;</TT></TD>
    <TD noWrap><TT>&nbsp;R.NGDCIVFPVFYHVDPSEVR.N</TT></TD></TR>
  <TR>
    <TD align=3Dright>&nbsp;</TD>
    <TD align=3Dright><TT>2193.0630&nbsp;&nbsp;</TT></TD>
    <TD align=3Dright><TT>2192.0557&nbsp;&nbsp;</TT></TD>
    <TD align=3Dright><TT>2192.0361&nbsp;&nbsp;</TT></TD>
    <TD noWrap align=3Dright><TT>8.95&nbsp;</TT></TD>
    <TD align=3Dright><TT>85&nbsp;</TT></TD>
    <TD noWrap align=3Dright><TT>-&nbsp;</TT></TD>
    <TD align=3Dright><TT>103&nbsp;</TT></TD>
    <TD align=3Dright><TT>0&nbsp;&nbsp;</TT></TD>
    <TD noWrap align=3Dright><TT>---&nbsp;&nbsp;</TT></TD>
    <TD noWrap><TT>&nbsp;R.NGDCIVFPVFYHVDPSEVR.N</TT></TD></TR>
  <TR>
    <TD align=3Dright>&nbsp;</TD>
    <TD align=3Dright><TT>2349.1826&nbsp;&nbsp;</TT></TD>
    <TD align=3Dright><TT>2348.1753&nbsp;&nbsp;</TT></TD>
    <TD align=3Dright><TT>2348.1372&nbsp;&nbsp;</TT></TD>
    <TD noWrap align=3Dright><TT>16.2&nbsp;</TT></TD>
    <TD align=3Dright><TT>84&nbsp;</TT></TD>
    <TD noWrap align=3Dright><TT>-&nbsp;</TT></TD>
    <TD align=3Dright><TT>103&nbsp;</TT></TD>
    <TD align=3Dright><TT>1&nbsp;&nbsp;</TT></TD>
    <TD noWrap align=3Dright><TT>---&nbsp;&nbsp;</TT></TD>
    <TD noWrap><TT>&nbsp;K.RNGDCIVFPVFYHVDPSEVR.N</TT></TD></TR>
  <TR>
    <TD align=3Dright>&nbsp;</TD>
    <TD align=3Dright><TT>2349.1826&nbsp;&nbsp;</TT></TD>
    <TD align=3Dright><TT>2348.1753&nbsp;&nbsp;</TT></TD>
    <TD align=3Dright><TT>2348.1372&nbsp;&nbsp;</TT></TD>
    <TD noWrap align=3Dright><TT>16.2&nbsp;</TT></TD>
    <TD align=3Dright><TT>84&nbsp;</TT></TD>
    <TD noWrap align=3Dright><TT>-&nbsp;</TT></TD>
    <TD align=3Dright><TT>103&nbsp;</TT></TD>
    <TD align=3Dright><TT>1&nbsp;&nbsp;</TT></TD>
    <TD noWrap align=3Dright><TT>---&nbsp;&nbsp;</TT></TD>
    <TD =
noWrap><TT>&nbsp;K.RNGDCIVFPVFYHVDPSEVR.N</TT></TD></TR></TBODY></TABLE>
<TABLE border=3D0 cellSpacing=3D0>
  <TBODY>
  <TR>
    <TD><TT>&nbsp;&nbsp;&nbsp;&nbsp;&nbsp;&nbsp;</TT></TD>
    <TD><TT><B>No match to: </B>774.4197, 809.3709, 842.4479, 861.0043,=20
      870.4908, 977.4440, 1134.4346, 1197.5872, 1213.5635, 1346.6420, =
1395.5740,=20
      1544.6113, 1544.6113, 1571.6830, 1597.6892, 1597.6892, 1619.6837,=20
      1629.6764, 1641.6594, 1990.8064, 1990.8064, 2012.8108, 2086.0222,=20
      2086.0222, 2112.9666, 2112.9666, 2114.4797, 2134.9272, 2215.0532,=20
      2231.0852, 2346.0322, 2660.1331, 2660.1331, 2760.3357, 2760.3357,=20
      2776.3240, 2782.3171, 2807.2214, 3225.6450,=20
3349.5332</TT></TD></TR></TBODY></TABLE><BR>
<H3>Search Parameters</H3><FONT face=3D"Courier =
New,Courier,monospace"><PRE><B>Type of search         : MS/MS Ion =
Search</B>
<B>Enzyme                 : Trypsin</B>
<B>Variable modifications : <A =
href=3D"http://zxw-pc/mascot/cgi/client.pl?modification&amp;mod_name=3DOx=
idation+%28M%29&amp;file=3D../data/20121225/F002422.dat" =
target=3D_blank>Oxidation (M)</A></B>
<B>Mass values            : Monoisotopic</B>
<B>Protein Mass           : Unrestricted</B>
<B>Peptide Mass Tolerance : =C2=B1 100 ppm</B>
<B>Fragment Mass Tolerance: =C2=B1 0.8 Da</B>
<B>Max Missed Cleavages   : 1</B>
<B>Instrument type        : MALDI-TOF-TOF</B>
<A name=3DQuery1><B>Query1 (774.4197,1+)   </A>: &lt;no title&gt;</B>
<A name=3DQuery2><B>Query2 (809.3709,1+)   </A>: &lt;no title&gt;</B>
<A name=3DQuery3><B>Query3 (842.4479,1+)   </A>: &lt;no title&gt;</B>
<A name=3DQuery4><B>Query4 (861.0043,1+)   </A>: &lt;no title&gt;</B>
<A name=3DQuery5><B>Query5 (870.4908,1+)   </A>: &lt;no title&gt;</B>
<A name=3DQuery6><B>Query6 (977.4440,1+)   </A>: &lt;no title&gt;</B>
<A name=3DQuery7><B>Query7 (1134.4346,1+)  </A>: &lt;no title&gt;</B>
<A name=3DQuery8><B>Query8 (1197.5872,1+)  </A>: &lt;no title&gt;</B>
<A name=3DQuery9><B>Query9 (1213.5635,1+)  </A>: &lt;no title&gt;</B>
<A name=3DQuery10><B>Query10 (1346.6420,1+) </A>: &lt;no title&gt;</B>
<A name=3DQuery11><B>Query11 (1395.5740,1+) </A>: &lt;no title&gt;</B>
<A name=3DQuery12><B>Query12 (1544.6113,1+) </A>: &lt;no title&gt;</B>
<A name=3DQuery13><B>Query13 (1544.6113,1+) </A>: Label: K15, Spot_Id: =
795047, Peak_List_Id: 465159, MSMS Job_Run_Id: 23273, Comment: </B>
<A name=3DQuery14><B>Query14 (1571.6830,1+) </A>: &lt;no title&gt;</B>
<A name=3DQuery15><B>Query15 (1597.6892,1+) </A>: &lt;no title&gt;</B>
<A name=3DQuery16><B>Query16 (1597.6892,1+) </A>: Label: K15, Spot_Id: =
795047, Peak_List_Id: 465153, MSMS Job_Run_Id: 23273, Comment: </B>
<A name=3DQuery17><B>Query17 (1619.6837,1+) </A>: &lt;no title&gt;</B>
<A name=3DQuery18><B>Query18 (1629.6764,1+) </A>: &lt;no title&gt;</B>
<A name=3DQuery19><B>Query19 (1635.6576,1+) </A>: &lt;no title&gt;</B>
<A name=3DQuery20><B>Query20 (1641.6594,1+) </A>: &lt;no title&gt;</B>
<A name=3DQuery21><B>Query21 (1990.8064,1+) </A>: &lt;no title&gt;</B>
<A name=3DQuery22><B>Query22 (1990.8064,1+) </A>: Label: K15, Spot_Id: =
795047, Peak_List_Id: 465155, MSMS Job_Run_Id: 23273, Comment: </B>
<A name=3DQuery23><B>Query23 (2012.8108,1+) </A>: &lt;no title&gt;</B>
<A name=3DQuery24><B>Query24 (2064.0046,1+) </A>: &lt;no title&gt;</B>
<A name=3DQuery25><B>Query25 (2064.0046,1+) </A>: Label: K15, Spot_Id: =
795047, Peak_List_Id: 465158, MSMS Job_Run_Id: 23273, Comment: </B>
<A name=3DQuery26><B>Query26 (2086.0222,1+) </A>: &lt;no title&gt;</B>
<A name=3DQuery27><B>Query27 (2086.0222,1+) </A>: Label: K15, Spot_Id: =
795047, Peak_List_Id: 465161, MSMS Job_Run_Id: 23273, Comment: </B>
<A name=3DQuery28><B>Query28 (2112.9666,1+) </A>: &lt;no title&gt;</B>
<A name=3DQuery29><B>Query29 (2112.9666,1+) </A>: Label: K15, Spot_Id: =
795047, Peak_List_Id: 465152, MSMS Job_Run_Id: 23273, Comment: </B>
<A name=3DQuery30><B>Query30 (2114.4797,1+) </A>: &lt;no title&gt;</B>
<A name=3DQuery31><B>Query31 (2134.9272,1+) </A>: &lt;no title&gt;</B>
<A name=3DQuery32><B>Query32 (2193.0630,1+) </A>: &lt;no title&gt;</B>
<A name=3DQuery33><B>Query33 (2193.0630,1+) </A>: Label: K15, Spot_Id: =
795047, Peak_List_Id: 465156, MSMS Job_Run_Id: 23273, Comment: </B>
<A name=3DQuery34><B>Query34 (2215.0532,1+) </A>: &lt;no title&gt;</B>
<A name=3DQuery35><B>Query35 (2231.0852,1+) </A>: &lt;no title&gt;</B>
<A name=3DQuery36><B>Query36 (2346.0322,1+) </A>: &lt;no title&gt;</B>
<A name=3DQuery37><B>Query37 (2349.1826,1+) </A>: &lt;no title&gt;</B>
<A name=3DQuery38><B>Query38 (2349.1826,1+) </A>: Label: K15, Spot_Id: =
795047, Peak_List_Id: 465154, MSMS Job_Run_Id: 23273, Comment: </B>
<A name=3DQuery39><B>Query39 (2660.1331,1+) </A>: &lt;no title&gt;</B>
<A name=3DQuery40><B>Query40 (2660.1331,1+) </A>: Label: K15, Spot_Id: =
795047, Peak_List_Id: 465160, MSMS Job_Run_Id: 23273, Comment: </B>
<A name=3DQuery41><B>Query41 (2760.3357,1+) </A>: &lt;no title&gt;</B>
<A name=3DQuery42><B>Query42 (2760.3357,1+) </A>: Label: K15, Spot_Id: =
795047, Peak_List_Id: 465157, MSMS Job_Run_Id: 23273, Comment: </B>
<A name=3DQuery43><B>Query43 (2776.3240,1+) </A>: &lt;no title&gt;</B>
<A name=3DQuery44><B>Query44 (2782.3171,1+) </A>: &lt;no title&gt;</B>
<A name=3DQuery45><B>Query45 (2807.2214,1+) </A>: &lt;no title&gt;</B>
<A name=3DQuery46><B>Query46 (3225.6450,1+) </A>: &lt;no title&gt;</B>
<A name=3DQuery47><B>Query47 (3349.5332,1+) </A>: &lt;no title&gt;</B>
</PRE></FONT>
<P>
<TABLE border=3D2 cellSpacing=3D2 cellPadding=3D1 width=3D"100%">
  <TBODY>
  <TR>
    <TD noWrap align=3Dcenter><B>Mascot:</B>&nbsp; <A=20
      =
href=3D"http://www.matrixscience.com/">http://www.matrixscience.com/</A> =

  </TD></TR></TBODY></TABLE></P></BODY></HTML>

------=_NextPart_000_0009_01CDE361.0B6391A0
Content-Type: image/gif
Content-Transfer-Encoding: base64
Content-Location: http://zxw-pc/mascot/images/88x31_logo_white.gif

R0lGODlhWAAfANX/AMDAwP/v7//f3//Pz/+/v/+vr/+fn/+Pj/9/f/9wcP9gYP9QUP9AQP8wMP8g
IP8QEP8AAO/v/+/v79/f/9/f38/P/8/Pz7+//7+/v6+v/6+vr5+f/5+fn4+P/4+Pj39//39/f3Bw
/3BwcGBg/2BgYFBQ/1BQUEBA/0BAQDAw/zAwMCAg/yAgIBAQ/xAQEAAA/wAAAAAAAAAAAAAAAAAA
AAAAAAAAAAAAAAAAAAAAAAAAAAAAAAAAAAAAAAAAAAAAACH5BAEAAAAALAAAAABYAB8AQAb/QIBw
SCwaj8ikcslsEl0wTDHz+bxOgMrp8mpFiJFThfsyjl4j82tVLaVGk+Hq1TF2ut8jCkYRSkgcToKD
hIQUKiBCHnxEAghDBA8QQg4QBEQBQwyWQ5ICAAsBAZcACKQJEAsMQgQQk5hCAhAPlAACn0MkUYMS
HCIaABMfJychRSPEH0YbWEMXJyUhxCPSJQAb0icjH8gfeRvIxRnXxCfeGcQlFwAWIn1HLC7vQhtl
AFZ1ES0v6/QrRGSIWPlXpF6LISWuVNgA4EyaIRta9Jvw4kUcInsCDZEARcqQBQ6I0AJQAEIDIgQU
xJo1pOQqIQFUCmFQyYAQAzZBQXikqYAQ/wQQZAIgkFPIHmCFkipdyrSp06eDSLiQUDBhM3JrjFSY
Y++aMgAnXnwdUUFIwodgX1gTso/hkAgVK0w4Ma4IBxZHQMDACzCNlRJiKFokEu5EiopFrFwdYiWF
EC5rhYQ1BqbEhsN1inCE4YGIBBAo5kEdrRS0EQkwEhEp0AABAgYGeA6liUBBAgOXFDDYvUDA7t+/
LxHYzTPAb1wHHCxAsMBAgtnAf2cawsGFhSIUYOwiAtSVgwFCDphM4mmlpQQhiSgQMMBVAAEyNx1A
UtJBgQVCh2DQjoRE5yEOODDdAA+AV0oqMClgoAIQzDcTJwAE8Fp4zwEIwXQANABBTillEv9AeREu
px8LGpFm4okopqjiiiyOxoEKHg2xz2Jn8KPVPkSYA0AGeDT0EI8v5HEYWiG84BhEiAEQARueoXDd
EYv8R0QKij2GzAtuvVUCkIwJUUFFF30l2EVf2nhNVkWEBVhZRnDASBH7wUBVjhEoFkYEZ3w1BFkA
BESEYGy+1dYFH6wQaJ89HgMmlDC4cIQIMJBQRAlxWNHCOEWi5ZUzSQqhzwt1ETGHW1UKMSYRFaRQ
1h1HErEIX3ZZl2NFjo2QRglcpZBBBIehIcQIuQpzwj4tnHDRXMSKseMaHzxT0QppZNArFh/0ukI/
RqlQhAkmiNbitwBIoMKTG71ZxC1JEIDsYYqjJEUBCSB4q5dqQrSHS3s5GRDUEAmMpFNRlZBigL/i
PTCggBFqCLBMAcwyHQInDWFBpEfooi0RmzBAyiMfQhieTwdW+C8ABxCA7lAIoLKAEKGQBEF6H1n4
SSjqDpHddkS4KakRBWzCEgDyIaHvyj8FVcADRdkiU00JgNcwBLgYsQkC+pJChF4oHDFxEQnIBnTE
AauXSXswDy2ETwl8YtwQ7TVY78uNyMQgT5e0LMTEUua1swAF9MybgT8FiN8n8Emi8QALuLJAAgxI
ou4mD8h2QH4BLPBAA8tlMpwrtvmcCQgieDAnuKQXEgQAOw==

------=_NextPart_000_0009_01CDE361.0B6391A0
Content-Type: application/octet-stream
Content-Transfer-Encoding: base64
Content-Location: http://zxw-pc/mascot/cgi/score_gif.pl?score_gif_697261500465

R0lGODlhkAHIAMIAAP///wAAAP8AAAD/AAAA/////wAAAAAAACH5BAEAAAAALAAAAACQAcgAAAP+
CLrc/jDKSau9OOvNu/9gKI5kaZ5oqq5s675wLM90bd94ru987//AoHBILBqPyKRyyWw6n9CodEqt
Wq/YrHbL7Xq/4LB4TC6bz+i0es1uu9/wuHxOr98I+AFDv+Ar/ACAfgIDAoaEhn97i32Mio2Qj5KB
jpSRlpOClZqXnJmboJ2hn6KlpKeYqZ6qo6ymrqiAPgSwtZyGhYeFr6u9rb68v8LBxLHDxsW2x8rJ
wMjPHQEK0im0zMa6h4TLztfe3eDc4s3j0OHk6ObltRrU0tQn1t+b2rm46+fq6fP7+fz6AP8J9Edw
WYZ306rh21Pv0MCF/SAGLBix4kSJDy2yu4D+EAA8EwQoSkKUTcBFjSIznlypsmXKlxhTYnCnghZM
ALgaoozJc6dPljeB9hR6SYg1mCXv/XQ5lOnSoE6JSo364SNIlA11NYXKdavXp1+nduXw0SoJeS6z
mhwrNixVtm/dwoU6k4HZESElksxpMi7Yv20B+w1MuGWFAIgT3w2BxyZEvjkFz5VLWXLlwnTbuTi6
MOk2y6AxXx5MevLSIPJeqv0sOnTp0aZbyxYIBK3qpK9dx849e7fvddGqBd1Lsjfs47qRGxd82KPi
xYydQkaUvPry67yz795QViFTz7+ta1c+Xjxc1FjBkw+PnX359hhrx1T7vr77++vz77PwPLH+cL32
FGeffvCZR+CARXHUgmMVTbdLgRAiGCF+Bla1oFDqVTjhgRRu6Bp3KzSWnoMclqihhChux19/0IFg
Gz70dZiiiR7WSNoPeVlEXC42yugjjTMy1wODJznYV5A9AvnjiTKh9x2JTCopZZRUQuNkWhkmWSWS
XC4ZkHwj7tXllFqWOWaCQw4XII9nmullm3CuEmIDaEFAZEZGbvnmnmTGWYlmGuDBAC11OsBZRFn6
qWeffG5ZV0IWELqAPIUOGuaajGa66KYRKgjpBZROKsGL/cSoqZunKjobR/1FKqoCaDUmq5pZocqp
qrjKeFAGocI6qnQ7HtmorcTmOtoLsQL+UKmlT+6Y6rDG3uoed/5RIGuvvwK1GrTcPuvth49+etWl
DnUr7bfFqsifXf/puGYi0aaLbryGrbtAix/cSVGe8p7rb79TkVUtCodelKi5ANOLMFVX3gZlwgtH
PG+Ts8yHm8T/KjwxcLPQWhLEG2eM8Zc7iHgTvxqLHDLIaOKI4cMpsyxzzEaRq5XKOM88sjdganvx
yjTvLPSf4dbkMV86Az10zql4yoK+46C8dNJMT03WZi87W7XSXGcM4tM2K0X12EH3edBz3vkMWdlb
tz0zjkcLaPXcXSc8E77RnRys22yTvTCINBGcNaZ80114qpoFXoKIamu9nNR19y35ror+j9u4PQMe
HLnhZJ+NmNEA1mrftpuXznfFer9rnqmHt945tZ97hxTM7AXbF+eS4y7Lrvem7bDj5UHueu5A8y7u
4havjZ/mw+te/KN4e5DjSra3R3rzpr9NAYvRcwA1OsL3xrrf2dNbc7OEX1c98dif3o5ivsPIfGvh
s08+08bPGXbmtJfvPP53ix1I8hC6j7mifnqYXyCud78G0sxpc0qdTj6hwHfdLBPjs58Gdwa7gY1r
dsATBANVkcFBWNCB/9Oeyy5XD3r8LBLru8XeUOg/xAXQg8jbnydiyAgE4qR/7aOh175GsLixSYaq
oyAQ/zDCFG5wXlcTnASzIYoKNpH+IS8UohbhBILubaBgD7GiGJXnCB4G8YlDvKEXvxg21pAwi5gw
4yN8eEYn/m2FLEzEDk94wBmyooI1rCOQVtSqIhYQaX1M4h+XuEBACvKRNnofwQQ1xcgoMYRYZKQF
1xLILUJLYGBDXws7ccU+lHABckSjJwd5N6zlUWxvJCMM+YjECarylnc8DIvShiVZjoSWPfSjJhy5
SkiiCG6HlFswFTlMTZaymNA85pCAxcxFjBGTpoSjHTvJRSeBMH2xxCYTtYlKYBpzm7dqmPycSU4F
pJIPdIwmOjuFx16KaY+iqyUVLwnOeeLSbNWQFQamp5J3ulOY1mSnJrnpzzfxcqD+1LRlM8XZSIXe
k6EYPdGCGAeqwY0Sg9fEHD4N2NCMRlJ/yhrVtVKzTopuEhYG/WE1G0HMf54zPq50lQ7LaM45IpSm
Fu2nSW0asAuByojw0qclF+nSZ1b0ojeNamHStiw7RXSfTBVqNoNaLp7mc6glPc1Gq2pVUV4wnFod
py/j2FNLxJOocKVYxV7pRhG2EydthedPFVHTsMqTY3N9JUzzetCZ8pWrZ/VrXJuCTHd9FRI+DOlH
0dpVqS5WrDz4nj4ii1hY2nWtJnzsXy0r17l+c7KfbepdY/pWxboWsIH9XVqfKlKvknSZEk2oS8HK
22T0zJ61naVo3bpXSkg2sb3+HS3JSkZAx94WssVNYGfrmkmoKveyLEHdY6L7Q9V2drDDfS1pYWva
zky3F6d0J2Flmtvxune5sW3pbF86UkQqlTr8RG1ysUubesq2sr8Mb2Hbe1jv7va9/O1GY6m3Xs4a
eL7pva544asDzfLDwRA+LieF+1wJ71fB3jTvg/W7VeuyVcDsxeqEE0zezLYRvattMHf7+uEaD4FU
E4kwa2d8Xht72LcdS+YRcati3Wb4uytOMk4rTMntGta4PSZljFH84yo3LcSIijJIQVtOFLfWxywm
AktLpWHwdpi4T5buga2s5Ja5eKccti+RlzrRI685zGy+MVJvN2f8ZpXEah3+sR7B3GYrTbOSfq4z
oGm7aPraVs4ILjTPsGwwLVN20HFWJnTTTGgwq5PMSH60pn3KaRpH2tP+lS+AT3xmvZba0pKOdSsW
XFAZv1rQnq1ucPN86ldot0E8xjV1S7xrVkOa18i+sUeRS+xG69jWBMaztOU0C0HRFcZcVq+Xgz1f
bjybyjbFcKOXPE04B7jVAy4yUIW9Z1J8WZAaHnZR0yTkpPb5QX9mdqDtXOx9cXvc53Sqo4XkYkTj
W9H6ZnTCB37uY4cR1mD9Nro1cr7TLlzgEne4q6NNEIzflag75jTFe/bfi0954uJeuLdPrvGMpjzX
mC23YOs7ajRzvLv8Bvj+M0J+85vGW12ZbXcib/5zF2Z7s/9WecDLDPQKX5XORnY200U95Cyz+8MZ
r3lmwGRxmO9b6kfnubpzPPX3ih3qMZd5yb2u8A03XOvpRnuBu92MrFd9tC+XN8NSDWoThxblSWf7
JvWej7MnmrdFJziTCSoSwx886iYPdabvbvOxQ/nODfV42NeLil8XKfCE17zfuwz4W+dc6Z60u703
3fNJVFzEpxe86vnMesurOfah/7hfHS8syAueaHhce+43v23Tgx3XZm55VPOObcyLOXmj13bpiQ7x
ZmP67ZTfuO0xmvgtR7/zQXau8plvdOTTPPtxP/y66Z76smN/9YYuuJP+qX91KRN/+tvvfoJn727u
urncXTd85kd18Fd5cnd5uNd8/WZSvFdFC/V/gsMrL1Z+Cyh94wd6Cnh8FYhX4BZW5Gd/zocsKQVR
5mZscJdiB3h7GriC12eC6IeC6vdX+pdaG7gRETiCkSJ09/V468eCssdyJ/iBEiZ6GxhT4BcPr+Iq
Btd7PRh5Azh5Bah9KYhzPkh4DMV/Q7d9EGg5ZLVSXviFYBiGYjiGZFiGZniGaJiGariGbNiGbviG
cBiHY2hUOFgBZJUtgeI9HXCHEcCHZcVGgJiHehiIEjiIgniIiFgTdWiHhliIiUiCj6hThAiJjhiJ
jDiJlJiJHdWIKLX+iZZoLZyoiZJYiaToiaVoiqJ4iZg4iqmoivXUihPghw8gi7MYiqwIi3h4ire4
i66oi6C4irzodMD4i59IjL4Yi3toi72Ii32ojMsYjMjojHYwjdRYjdZ4jdiYjdq4jdyoBMmyBtZw
LWggjr7SjUYRKrS4BdaWjlxQKJJiji4TjklYBu8oUOPIONgCj8Ioj+VIj+WYj2SAjvOojzjAjwAp
BvzILGrwjotIkDYgjgcZBuQ4kGfAkOzokKGUUheZBQm5kVXQKwyJkcLYj2lAKdZ2j98okiq5kizZ
ki75kjAZkzI5kzRZkzZ5kziZkzgAP/YiAWuEQzoZlDwAD92zRtud0ztCmZQ7QJQe4Rz3Ejs86RxE
yZQC1ABmMTDV8g5TaZRK2ZUQQJU0wZRNiZRjWZZQ+ZVi2ZRgmRBp6ZVu6TmVY5bigjaf0pYOEJdU
aZVR+ZZ82Rzs8pdj2R13SZb40hGEWZbH05eKOQFW0ZhIGZYPkJZ3kZds2TuOuZiYyZhWeZdVKUBY
eZaJOQ2eOZpxKZWZeZqomZqquZqsuQUJAAA7

------=_NextPart_000_0009_01CDE361.0B6391A0
Content-Type: application/octet-stream
Content-Transfer-Encoding: quoted-printable
Content-Location: http://zxw-pc/mascot/templates/browser.js

	var browser_EXCLUDE =3D 1;=20
	var browser_IE =3D 0;=20
	var browser_IE4 =3D 0;=20
	var browser_IE5 =3D 0;=20
	var browser_IE6 =3D 0;
	var browser_MZ7 =3D 0;
	var browser_NS3 =3D 0;
	var browser_NS4 =3D 0;
	var browser_NS6 =3D 0;=20
	var browser_NS7 =3D 0;=20
	var browser_OP5 =3D 0;=20
	var browser_OP6 =3D 0;
	var browser_OP7 =3D 0;
	var browser_KDE =3D 0;
	var browser_SAF =3D 0;

	var agt=3Dnavigator.userAgent.toLowerCase();

  if(typeof navigator.vendor !=3D "undefined" && navigator.vendor =3D=3D =
"KDE"){
  	var thisKDE =3D agt;
  	var splitKDE =3D thisKDE.split("konqueror/");
  	var aKDE =3D splitKDE[1] . split("; ");
  	var KDEn =3D parseFloat(aKDE[0]);
  	if (KDEn >=3D 2.2) {
  		browser_KDE =3D 1;
  //		browser_NS6 =3D 1;
  		browser_EXCLUDE =3D 0;
  	}
  }

  else if(agt.indexOf('webtv') !=3D -1){browser_EXCLUDE =3D 1;}
 =20
  else if(typeof window.opera !=3D "undefined"){
  	browser_EXCLUDE =3D 0;
  	if(agt.indexOf("opera/5") !=3D -1 || agt.indexOf("opera 5") !=3D =
-1){browser_OP5 =3D 1;}
  	if(agt.indexOf("opera/6") !=3D -1 || agt.indexOf("opera 6") !=3D =
-1){browser_OP6 =3D 1;}
  	if(agt.indexOf("opera/7") !=3D -1 || agt.indexOf("opera 7") !=3D =
-1){browser_OP7 =3D 1;}
  }
 =20
  else if(typeof document.all !=3D "undefined"){
  	browser_EXCLUDE =3D 0;
  	browser_IE =3D 1;
  	if(typeof document.getElementById !=3D "undefined"){
  		browser_IE5 =3D 1;
  		if(agt.indexOf("msie 6") !=3D -1){
  			browser_IE6 =3D 1;
  		}
  	}
  	else{browser_IE4 =3D 1;}
  }
 =20
  else if(typeof document.getElementById !=3D "undefined"){
  	browser_EXCLUDE =3D 0;
  	if(agt.indexOf("netscape/6") !=3D -1 || agt.indexOf("netscape6") !=3D =
-1){browser_NS6 =3D 1;}
  	else if(agt.indexOf("netscape/7") !=3D -1 || agt.indexOf("netscape7") =
!=3D -1){browser_NS6 =3D 1; browser_NS7 =3D 1;}
  	else if(agt.indexOf("gecko") !=3D -1){browser_NS6 =3D 1; browser_MZ7 =
=3D 1;}
  	if(agt.indexOf("safari") !=3D -1 || (typeof document.childNodes !=3D =
"undefined" && typeof document.all =3D=3D "undefined" && typeof =
navigator.taintEnabled =3D=3D "undefined")){browser_MZ7 =3D 0; =
browser_NS6 =3D 1; browser_SAF =3D 1;}
  }
 =20
  else if((agt.indexOf('mozilla') !=3D -1) && =
(parseInt(navigator.appVersion) >=3D 3)){
  	browser_EXCLUDE =3D 0;
  	if (parseInt(navigator.appVersion) >=3D 4) {
    	browser_NS4 =3D 1;
  	} else {
    	browser_NS3 =3D 1;
  	}
  	if(typeof navigator.mimeTypes['*'] =3D=3D "undefined"){
  		browser_EXCLUDE =3D 1;
  		browser_NS4 =3D 0;
    	browser_NS3 =3D 0;
  	}
  }
 =20
  if(agt.indexOf('escape') !=3D -1){browser_EXCLUDE =3D 1; browser_NS3 =
=3D 0; browser_NS4 =3D 0;}
 =20
  if(typeof navigator.__ice_version !=3D "undefined"){browser_EXCLUDE =
=3D 1; browser_IE4 =3D 0;}

	var sTemp =3D "Browser detected as ";
	if (browser_EXCLUDE) { sTemp +=3D "EXCLUDE " }
	if (browser_IE)  { sTemp +=3D "IE " }
	if (browser_IE4) { sTemp +=3D "IE4 " }
	if (browser_IE5) { sTemp +=3D "IE5 " }
	if (browser_IE6) { sTemp +=3D "IE6 " }
	if (browser_MZ7) { sTemp +=3D "MZ7 " }
	if (browser_NS3) { sTemp +=3D "NS3 " }
	if (browser_NS4) { sTemp +=3D "NS4 " }
	if (browser_NS6) { sTemp +=3D "NS6 " }
	if (browser_NS7) { sTemp +=3D "NS7 " }
	if (browser_OP5) { sTemp +=3D "OP5 " }
	if (browser_OP6) { sTemp +=3D "OP6 " }
	if (browser_OP7) { sTemp +=3D "OP7 " }
	if (browser_KDE) { sTemp +=3D "KDE " }
	if (browser_SAF) { sTemp +=3D "SAF " }
//	alert(sTemp);

------=_NextPart_000_0009_01CDE361.0B6391A0--
