# Supplementary material for: Proteomic Analyses Provide Novel Insights into Plant Growth and Ginsenoside Biosynthesis in Forest Cultivated Panax ginseng (F. Ginseng)
Source: Front Plant Sci. 2016 Jan 26;7:1. doi: 10.3389/fpls.2016.00001 (PMC4726751; doi:10.3389/fpls.2016.00001)
Supplement: Supplementary file 6 [file DataSheet1.ZIP › The raw files of MS/the raw files of MALDI-TOFTOF MS/K16.mht]

From: =?gb2312?B?08kgV2luZG93cyBJbnRlcm5ldCBFeHBsb3JlciA5ILGjtOY=?=
Subject: Protein Summary Report (Project: zxw, Spot Set: zxw\20121225, Label: K16, Spot Id: 795048, Peak List Id: 464835, MS Job Run Id: 23272)
Date: Wed, 26 Dec 2012 12:03:47 +0800
MIME-Version: 1.0
Content-Type: multipart/related;
	type="text/html";
	boundary="----=_NextPart_000_0012_01CDE361.0F9617C0"
X-MimeOLE: Produced By Microsoft MimeOLE V6.1.7601.17609

���� MIME ��ʽ�Ķ෽�ʼ���

------=_NextPart_000_0012_01CDE361.0F9617C0
Content-Type: text/html;
	charset="utf-8"
Content-Transfer-Encoding: quoted-printable
Content-Location: http://zxw-pc/mascot/cgi/master_results.pl?file=..%2Fdata%2F20121225%2FF002423.dat&REPTYPE=protein&_sigthreshold=0.05&REPORT=50&_server_mudpit_switch=99999999&_ignoreionsscorebelow=0&_showsubsets=0&_showpopups=TRUE&_sortunassigned=scoredown&_requireboldred=0

=EF=BB=BF<!DOCTYPE HTML PUBLIC "-//W3C//DTD HTML 4.0 Transitional//EN">
<!-- 0 seconds --><!-- 0 seconds --><!-- 0 seconds =
--><HTML><HEAD><TITLE>Protein Summary Report (Project: zxw, Spot Set: =
zxw\20121225, Label: K16, Spot Id: 795048, Peak List Id: 464835, MS Job =
Run Id: 23272)</TITLE>
<META content=3D"text/html; charset=3Dutf-8" http-equiv=3DContent-Type>
<STYLE type=3Dtext/css>.tooltip {
	POSITION: absolute; VISIBILITY: hidden; TOP: 0px; LEFT: 0px
}
</STYLE>

<SCRIPT language=3DJavaScript type=3Dtext/javascript=20
src=3D"http://zxw-pc/mascot/templates/browser.js"></SCRIPT>

<SCRIPT language=3DJavaScript>=0A=
<!-- Begin hiding Javascript from old browsers.=0A=
 =0A=
  var arrayReady=3D0;=0A=
  =0A=
  if (document.images){=0A=
    redBall =3D new Image();=0A=
    redBall.src =3D "../images/red_ball_white.gif";  =0A=
    cyanBall =3D new Image();=0A=
    cyanBall.src =3D "../images/cyan_ball_white.gif";  =0A=
  }=0A=
  =0A=
  function cover(hit,query,protSeq){=0A=
    document.Results.OV_Title.value =3D queryTitle[query];=0A=
    document.Results.OV_Accession.value =3D protName[hit];=0A=
    document.Results.OV_Sequence.value =3D protSeq;=0A=
    if (hit =3D=3D 0) {=0A=
      self.status =3D queryTitle[query];=0A=
    } else {=0A=
      self.status =3D protName[hit] + ": " + protSeq;=0A=
    }=0A=
    if (protSeq !=3D "" && document.fred && arrayReady =3D=3D 1){=0A=
      var i =3D 0;=0A=
      var element =3D 0;=0A=
      element =3D eval(protSeq+"["+i+"]");=0A=
      while(element) {=0A=
        document.images[element].src =3D redBall.src;=0A=
        i++;=0A=
        element =3D eval(protSeq+"["+i+"]");=0A=
      }=0A=
    }=0A=
  }=0A=
=0A=
  function uncover(hit,query,protSeq){=0A=
    document.Results.OV_Title.value =3D "-Query-";=0A=
    document.Results.OV_Accession.value=3D"-Accession-";=0A=
    document.Results.OV_Sequence.value=3D"-Sequence-";=0A=
    self.status=3D"";=0A=
    if (protSeq !=3D "" && document.fred && arrayReady =3D=3D 1){=0A=
      var i =3D 0;=0A=
      var element =3D 0;=0A=
      element =3D eval(protSeq+"["+i+"]");=0A=
      while(element) {=0A=
        document.images[element].src =3D cyanBall.src;=0A=
        i++;=0A=
        element =3D eval(protSeq+"["+i+"]");=0A=
      }=0A=
    }=0A=
  }=0A=
=0A=
  function checkQuery(checkState,numChecks,form){=0A=
    if (numChecks =3D=3D 1){=0A=
      form.QUE.checked =3D checkState;=0A=
    } else {=0A=
      for (var i =3D 0; i < form.elements.length; i++) {=0A=
        if (form.elements[i].name =3D=3D "QUE"){=0A=
          form.elements[i].checked =3D checkState;=0A=
        }=0A=
      }=0A=
    }=0A=
  }=0A=
=0A=
  function SaveClicks(checkBox,form){=0A=
    if (form.ErrTolRepeat && form.ErrTolRepeat.checked) {=0A=
      return;=0A=
    }=0A=
    var checkState =3D checkBox.checked;=0A=
    var thisHit =3D 0;=0A=
    for (var i =3D 0; i < form.elements.length; i++) {=0A=
      if (thisHit =3D=3D 1){=0A=
        if (form.elements[i].name =3D=3D "QUE") {=0A=
          form.elements[i].checked =3D !checkState;=0A=
        } else {=0A=
          break;=0A=
        }=0A=
      } else {=0A=
        if (form.elements[i] =3D=3D checkBox){=0A=
          thisHit =3D 1;=0A=
        }=0A=
      }=0A=
    }=0A=
  }=0A=
=0A=
  function unMatched(form){=0A=
    var numMisses =3D 0;=0A=
    for (var i =3D 0; i < form.elements.length; i++) {=0A=
      if (form.elements[i].name =3D=3D "MISSES"){=0A=
        numMisses++;=0A=
      } =0A=
    }=0A=
    if (numMisses < 1) {=0A=
      alert("No unmatched mass values to be searched");=0A=
      return false;=0A=
    }=0A=
    for (var i =3D 0; i < form.elements.length; i++) {=0A=
      if (form.elements[i].name =3D=3D "QUE"){=0A=
        form.elements[i].name =3D "DUMMY";=0A=
      } =0A=
    }=0A=
    for (var i =3D 0; i < form.elements.length; i++) {=0A=
      if (form.elements[i].name =3D=3D "MISSES"){=0A=
        form.elements[i].name =3D "QUE";=0A=
      } =0A=
    }=0A=
    form.submit();=0A=
    return true;=0A=
  }=0A=
=0A=
  function setReFormatAction(form){=0A=
    if (form.REPTYPE.options[form.REPTYPE.selectedIndex].value =3D=3D =
"export"){=0A=
      form.action =3D "./export_dat_2.pl";=0A=
    } else if (form.REPTYPE.options[form.REPTYPE.selectedIndex].value =
=3D=3D "family") {=0A=
      form.action =3D "./master_results_2.pl";=0A=
    } else {=0A=
      form.action =3D "./master_results.pl";=0A=
    }=0A=
  }=0A=
  =0A=
  function chooseQueryList(form) {=0A=
    var formatForm =3D window.document.forms['Re-format'];=0A=
    if (formatForm._querylist.value =3D=3D 'unassigned') {=0A=
      form.QUERYLIST.value =3D queryListUnassigned;=0A=
    } else if (formatForm._querylist.value =3D=3D 'identity') {=0A=
      form.QUERYLIST.value =3D queryListIdentity;=0A=
    } else if (formatForm._querylist.value =3D=3D 'homology') {=0A=
      form.QUERYLIST.value =3D queryListHomology;=0A=
    } else {=0A=
      form.QUERYLIST.value =3D "All";=0A=
    }=0A=
    return true;=0A=
  }=0A=
    =0A=
  function makeAccessionString(form){=0A=
    if (!form.ErrTolRepeat || !form.ErrTolRepeat.checked) {=0A=
      form.ACCESSION.value =3D "";=0A=
      return true;=0A=
    }=0A=
    var tempString =3D "";=0A=
    var numAccessions =3D 1;=0A=
    for (var i =3D 0; i < form.elements.length; i++) {=0A=
      if (form.elements[i].name =3D=3D "INCLUDE" && =
form.elements[i].checked){=0A=
        tempString =3D tempString + =
unescape(et_list[form.elements[i].value]) + ",";=0A=
      }=0A=
    }=0A=
    if (tempString =3D=3D "") {=0A=
      alert("No hits selected for error tolerant search");=0A=
      return false;=0A=
    }=0A=
    tempString =3D tempString.substring(0, tempString.length - 1);=0A=
    form.ACCESSION.value =3D tempString;=0A=
    checkQuery(1,57, form);=0A=
    return true;=0A=
  }=0A=
=0A=
  function clearEl() {}=0A=
=0A=
  function makeArchive(form){=0A=
    var tempUrl =3D =
"http://zxw-pc/mascot/cgi/master_results.pl?file=3D..%2Fdata%2F20121225%2=
FF002423.dat;REPTYPE=3Darchive;_sigthreshold=3D0.05;REPORT=3D50;_server_m=
udpit_switch=3D99999999;_ignoreionsscorebelow=3D0;_showsubsets=3D0;_showp=
opups=3DTRUE;_sortunassigned=3Dscoredown;_requireboldred=3D0&INTERMEDIATE=
=3D%2e%2e%2fdata%2f20121225%2fF002423%2edat";    for (var i =3D 0; i < =
form.elements.length; i++) {=0A=
      if (form.elements[i].name =3D=3D "INCLUDE" && =
form.elements[i].checked){=0A=
        tempUrl =3D tempUrl + "&INCLUDE=3D" + form.elements[i].value;=0A=
      }=0A=
    }=0A=
    window.location.href =3D tempUrl;=0A=
  }=0A=
=0A=
// End hiding Javascript from old browsers. -->=0A=
</SCRIPT>

<META name=3DGENERATOR content=3D"MSHTML 9.00.8112.16457"></HEAD>
<BODY aLink=3D#0000ff bgColor=3D#ffffff vLink=3D#0000ff>
<H1><IMG border=3D0 name=3Dfred align=3Dtop=20
src=3D"http://zxw-pc/mascot/images/88x31_logo_white.gif" width=3D88 =
height=3D31=20
NATURALSIZEFLAG=3D"3"> Mascot Search Results</H1><FONT=20
face=3D"Courier New,Courier,monospace"><PRE><B>User            : </B>
<B>Email           : </B>
<B>Search title    : Project: zxw, Spot Set: zxw\20121225, Label: K16, =
Spot Id: 795048, Peak List Id: 464835, MS Job Run Id: 23272</B>
<B>MS data file    : =
C:\Users\lei\Desktop\=EF=BF=BD=EF=BF=BD=EF=BF=BD=EF=BF=BD=EF=BF=BD=EF=BF=BD=
=EF=BF=BD=EF=BF=BD\201212\20121225\ppw_K16_135641680527.txt</B>
<B>Database        : viridiplantae p (1850050 sequences; 642453415 =
residues)</B>
<B>Timestamp       : 25 Dec 2012 at 08:13:52 GMT</B>
<B>Warning         : <FONT color=3D#ff0000>A Peptide summary report will =
usually give a much clearer picture of MS/MS search results.</FONT></B>
<B>Top Score       : 181 for <FONT color=3D#ff0000>gi|116077986</FONT>, =
pterocarpan reductase [Lotus japonicus]</B>
</PRE></FONT>
<H3>Mascot Score Histogram</H3>Protein score is -10*Log(P), where P is =
the=20
probability that the observed match is a random event.<BR>Protein scores =
greater=20
than 75 are significant (p&lt;0.05).<BR>Protein scores are derived from =
ions=20
scores as a non-probabilistic basis for ranking protein hits.
<P><IMG alt=3D"Score Distribution"=20
src=3D"http://zxw-pc/mascot/cgi/score_gif.pl?score_gif_803853574305" =
width=3D400=20
height=3D200>=20
<FORM onsubmit=3D"return setReFormatAction(this)" method=3Dget =
name=3DRe-format=20
action=3D./master_results.pl><INPUT name=3Dfile =
value=3D../data/20121225/F002423.dat=20
type=3Dhidden>=20
<H3>Protein Summary Report</H3>
<TABLE border=3D0 cellSpacing=3D1 cellPadding=3D3>
  <TBODY>
  <TR>
    <TD bgColor=3D#eeeeff noWrap><INPUT value=3D"Format As" =
type=3Dsubmit> </TD>
    <TD bgColor=3D#eeeeff noWrap><SELECT name=3DREPTYPE> <OPTION =
selected=20
        value=3Dprotein>Protein Summary (deprecated)</OPTION> <OPTION=20
        value=3Dfamily>Protein Family Summary</OPTION> <OPTION=20
        value=3Dpeptide>Peptide Summary</OPTION> <OPTION =
value=3Dselect>Select=20
        Summary (protein hits)</OPTION> <OPTION =
value=3Dunassigned>Select Summary=20
        (unassigned)</OPTION> <OPTION value=3Dexport>Export Search=20
      Results</OPTION></SELECT> </TD>
    <TD bgColor=3D#eeeeff>&nbsp;</TD>
    <TD bgColor=3D#eeeeff noWrap><A=20
      href=3D"http://zxw-pc/mascot/help/msms_summaries_help.html"=20
      target=3D_blank>Help</A> </TD></TR>
  <TR>
    <TD bgColor=3D#eeeeff>&nbsp;</TD>
    <TD bgColor=3D#eeeeff noWrap>Significance threshold p&lt; <INPUT=20
      name=3D_sigthreshold value=3D0.05 size=3D8> </TD>
    <TD bgColor=3D#eeeeff noWrap>Max. number of hits <INPUT =
name=3DREPORT value=3D50=20
      size=3D5> </TD>
    <TD bgColor=3D#eeeeff>&nbsp;</TD></TR></TBODY></TABLE></FORM>
<FORM method=3Dpost name=3DResults action=3D./search_form.pl><INPUT =
name=3DQUE=20
value=3D"744.350814 from(745.358090,1+)  intensity(2263.9216)  query(1)" =

type=3Dhidden> <INPUT name=3DMISSES=20
value=3D"744.350814 from(745.358090,1+)  intensity(2263.9216)  query(1)" =

type=3Dhidden> <INPUT name=3DQUE=20
value=3D"773.421134 from(774.428410,1+)  intensity(9571.7646)  query(2)" =

type=3Dhidden> <INPUT name=3DQUE=20
value=3D"795.416914 from(796.424190,1+)  intensity(3190.7844)  query(3)" =

type=3Dhidden> <INPUT name=3DMISSES=20
value=3D"795.416914 from(796.424190,1+)  intensity(3190.7844)  query(3)" =

type=3Dhidden> <INPUT name=3DQUE=20
value=3D"808.361984 from(809.369260,1+)  intensity(3132.1570)  query(4)" =

type=3Dhidden> <INPUT name=3DMISSES=20
value=3D"808.361984 from(809.369260,1+)  intensity(3132.1570)  query(4)" =

type=3Dhidden> <INPUT name=3DQUE=20
value=3D"824.046194 from(825.053470,1+)  intensity(7670.9805)  query(5)" =

type=3Dhidden> <INPUT name=3DMISSES=20
value=3D"824.046194 from(825.053470,1+)  intensity(7670.9805)  query(5)" =

type=3Dhidden> <INPUT name=3DQUE=20
value=3D"828.334824 from(829.342100,1+)  intensity(1874.3137)  query(6)" =

type=3Dhidden> <INPUT name=3DMISSES=20
value=3D"828.334824 from(829.342100,1+)  intensity(1874.3137)  query(6)" =

type=3Dhidden> <INPUT name=3DQUE=20
value=3D"840.017014 from(841.024290,1+)  intensity(1650.0000)  query(7)" =

type=3Dhidden> <INPUT name=3DMISSES=20
value=3D"840.017014 from(841.024290,1+)  intensity(1650.0000)  query(7)" =

type=3Dhidden> <INPUT name=3DQUE=20
value=3D"841.450854 from(842.458130,1+)  intensity(9893.3340)  query(8)" =

type=3Dhidden> <INPUT name=3DMISSES=20
value=3D"841.450854 from(842.458130,1+)  intensity(9893.3340)  query(8)" =

type=3Dhidden> <INPUT name=3DQUE=20
value=3D"869.481434 from(870.488710,1+)  intensity(6433.7256)  query(9)" =

type=3Dhidden> <INPUT name=3DMISSES=20
value=3D"869.481434 from(870.488710,1+)  intensity(6433.7256)  query(9)" =

type=3Dhidden> <INPUT name=3DQUE=20
value=3D"976.446704 from(977.453980,1+)  intensity(3347.4512)  =
query(10)"=20
type=3Dhidden> <INPUT name=3DMISSES=20
value=3D"976.446704 from(977.453980,1+)  intensity(3347.4512)  =
query(10)"=20
type=3Dhidden> <INPUT name=3DQUE=20
value=3D"1067.528124 from(1068.535400,1+)  intensity(67267.8980)  =
query(11)"=20
type=3Dhidden> <INPUT name=3DQUE=20
value=3D"1067.528124 from(1068.535400,1+)  intensity(0.0000)  =
title(Label%3a%20K16%2c%20Spot_Id%3a%20795048%2c%20Peak_List_Id%3a%204651=
66%2c%20MSMS%20Job_Run_Id%3a%2023273%2c%20Comment%3a%20)  query(12)"=20
type=3Dhidden> <INPUT name=3DQUE=20
value=3D"1084.485724 from(1085.493000,1+)  intensity(3314.5098)  =
query(13)"=20
type=3Dhidden> <INPUT name=3DMISSES=20
value=3D"1084.485724 from(1085.493000,1+)  intensity(3314.5098)  =
query(13)"=20
type=3Dhidden> <INPUT name=3DQUE=20
value=3D"1196.591224 from(1197.598500,1+)  intensity(2343.3333)  =
query(14)"=20
type=3Dhidden> <INPUT name=3DMISSES=20
value=3D"1196.591224 from(1197.598500,1+)  intensity(2343.3333)  =
query(14)"=20
type=3Dhidden> <INPUT name=3DQUE=20
value=3D"1212.569024 from(1213.576300,1+)  intensity(2244.0132)  =
query(15)"=20
type=3Dhidden> <INPUT name=3DMISSES=20
value=3D"1212.569024 from(1213.576300,1+)  intensity(2244.0132)  =
query(15)"=20
type=3Dhidden> <INPUT name=3DQUE=20
value=3D"1218.616224 from(1219.623500,1+)  intensity(2799.1243)  =
query(16)"=20
type=3Dhidden> <INPUT name=3DMISSES=20
value=3D"1218.616224 from(1219.623500,1+)  intensity(2799.1243)  =
query(16)"=20
type=3Dhidden> <INPUT name=3DQUE=20
value=3D"1238.567924 from(1239.575200,1+)  intensity(31011.1780)  =
query(17)"=20
type=3Dhidden> <INPUT name=3DMISSES=20
value=3D"1238.567924 from(1239.575200,1+)  intensity(31011.1780)  =
query(17)"=20
type=3Dhidden> <INPUT name=3DQUE=20
value=3D"1238.567924 from(1239.575200,1+)  intensity(0.0000)  =
title(Label%3a%20K16%2c%20Spot_Id%3a%20795048%2c%20Peak_List_Id%3a%204651=
69%2c%20MSMS%20Job_Run_Id%3a%2023273%2c%20Comment%3a%20)  query(18)"=20
type=3Dhidden> <INPUT name=3DMISSES=20
value=3D"1238.567924 from(1239.575200,1+)  intensity(0.0000)  =
title(Label%3a%20K16%2c%20Spot_Id%3a%20795048%2c%20Peak_List_Id%3a%204651=
69%2c%20MSMS%20Job_Run_Id%3a%2023273%2c%20Comment%3a%20)  query(18)"=20
type=3Dhidden> <INPUT name=3DQUE=20
value=3D"1276.670224 from(1277.677500,1+)  intensity(2653.7256)  =
query(19)"=20
type=3Dhidden> <INPUT name=3DMISSES=20
value=3D"1276.670224 from(1277.677500,1+)  intensity(2653.7256)  =
query(19)"=20
type=3Dhidden> <INPUT name=3DQUE=20
value=3D"1310.599024 from(1311.606300,1+)  intensity(6934.3140)  =
query(20)"=20
type=3Dhidden> <INPUT name=3DMISSES=20
value=3D"1310.599024 from(1311.606300,1+)  intensity(6934.3140)  =
query(20)"=20
type=3Dhidden> <INPUT name=3DQUE=20
value=3D"1345.646524 from(1346.653800,1+)  intensity(14772.7460)  =
query(21)"=20
type=3Dhidden> <INPUT name=3DMISSES=20
value=3D"1345.646524 from(1346.653800,1+)  intensity(14772.7460)  =
query(21)"=20
type=3Dhidden> <INPUT name=3DQUE=20
value=3D"1345.646524 from(1346.653800,1+)  intensity(0.0000)  =
title(Label%3a%20K16%2c%20Spot_Id%3a%20795048%2c%20Peak_List_Id%3a%204651=
71%2c%20MSMS%20Job_Run_Id%3a%2023273%2c%20Comment%3a%20)  query(22)"=20
type=3Dhidden> <INPUT name=3DMISSES=20
value=3D"1345.646524 from(1346.653800,1+)  intensity(0.0000)  =
title(Label%3a%20K16%2c%20Spot_Id%3a%20795048%2c%20Peak_List_Id%3a%204651=
71%2c%20MSMS%20Job_Run_Id%3a%2023273%2c%20Comment%3a%20)  query(22)"=20
type=3Dhidden> <INPUT name=3DQUE=20
value=3D"1394.569524 from(1395.576800,1+)  intensity(74338.8200)  =
query(23)"=20
type=3Dhidden> <INPUT name=3DQUE=20
value=3D"1394.569524 from(1395.576800,1+)  intensity(0.0000)  =
title(Label%3a%20K16%2c%20Spot_Id%3a%20795048%2c%20Peak_List_Id%3a%204651=
64%2c%20MSMS%20Job_Run_Id%3a%2023273%2c%20Comment%3a%20)  query(24)"=20
type=3Dhidden> <INPUT name=3DQUE=20
value=3D"1543.612724 from(1544.620000,1+)  intensity(5939.2158)  =
query(25)"=20
type=3Dhidden> <INPUT name=3DMISSES=20
value=3D"1543.612724 from(1544.620000,1+)  intensity(5939.2158)  =
query(25)"=20
type=3Dhidden> <INPUT name=3DQUE=20
value=3D"1570.679824 from(1571.687100,1+)  intensity(7433.9219)  =
query(26)"=20
type=3Dhidden> <INPUT name=3DMISSES=20
value=3D"1570.679824 from(1571.687100,1+)  intensity(7433.9219)  =
query(26)"=20
type=3Dhidden> <INPUT name=3DQUE=20
value=3D"1596.688924 from(1597.696200,1+)  intensity(74305.5000)  =
query(27)"=20
type=3Dhidden> <INPUT name=3DMISSES=20
value=3D"1596.688924 from(1597.696200,1+)  intensity(74305.5000)  =
query(27)"=20
type=3Dhidden> <INPUT name=3DQUE=20
value=3D"1596.688924 from(1597.696200,1+)  intensity(0.0000)  =
title(Label%3a%20K16%2c%20Spot_Id%3a%20795048%2c%20Peak_List_Id%3a%204651=
65%2c%20MSMS%20Job_Run_Id%3a%2023273%2c%20Comment%3a%20)  query(28)"=20
type=3Dhidden> <INPUT name=3DMISSES=20
value=3D"1596.688924 from(1597.696200,1+)  intensity(0.0000)  =
title(Label%3a%20K16%2c%20Spot_Id%3a%20795048%2c%20Peak_List_Id%3a%204651=
65%2c%20MSMS%20Job_Run_Id%3a%2023273%2c%20Comment%3a%20)  query(28)"=20
type=3Dhidden> <INPUT name=3DQUE=20
value=3D"1618.687824 from(1619.695100,1+)  intensity(25765.8830)  =
query(29)"=20
type=3Dhidden> <INPUT name=3DMISSES=20
value=3D"1618.687824 from(1619.695100,1+)  intensity(25765.8830)  =
query(29)"=20
type=3Dhidden> <INPUT name=3DQUE=20
value=3D"1634.666724 from(1635.674000,1+)  intensity(4606.6753)  =
query(30)"=20
type=3Dhidden> <INPUT name=3DMISSES=20
value=3D"1634.666724 from(1635.674000,1+)  intensity(4606.6753)  =
query(30)"=20
type=3Dhidden> <INPUT name=3DQUE=20
value=3D"1641.676024 from(1642.683300,1+)  intensity(2127.0496)  =
query(31)"=20
type=3Dhidden> <INPUT name=3DMISSES=20
value=3D"1641.676024 from(1642.683300,1+)  intensity(2127.0496)  =
query(31)"=20
type=3Dhidden> <INPUT name=3DQUE=20
value=3D"1749.741724 from(1750.749000,1+)  intensity(9856.6670)  =
query(32)"=20
type=3Dhidden> <INPUT name=3DMISSES=20
value=3D"1749.741724 from(1750.749000,1+)  intensity(9856.6670)  =
query(32)"=20
type=3Dhidden> <INPUT name=3DQUE=20
value=3D"1809.767524 from(1810.774800,1+)  intensity(5280.3926)  =
query(33)"=20
type=3Dhidden> <INPUT name=3DMISSES=20
value=3D"1809.767524 from(1810.774800,1+)  intensity(5280.3926)  =
query(33)"=20
type=3Dhidden> <INPUT name=3DQUE=20
value=3D"1989.801724 from(1990.809000,1+)  intensity(33488.4340)  =
query(34)"=20
type=3Dhidden> <INPUT name=3DMISSES=20
value=3D"1989.801724 from(1990.809000,1+)  intensity(33488.4340)  =
query(34)"=20
type=3Dhidden> <INPUT name=3DQUE=20
value=3D"1989.801724 from(1990.809000,1+)  intensity(0.0000)  =
title(Label%3a%20K16%2c%20Spot_Id%3a%20795048%2c%20Peak_List_Id%3a%204651=
68%2c%20MSMS%20Job_Run_Id%3a%2023273%2c%20Comment%3a%20)  query(35)"=20
type=3Dhidden> <INPUT name=3DMISSES=20
value=3D"1989.801724 from(1990.809000,1+)  intensity(0.0000)  =
title(Label%3a%20K16%2c%20Spot_Id%3a%20795048%2c%20Peak_List_Id%3a%204651=
68%2c%20MSMS%20Job_Run_Id%3a%2023273%2c%20Comment%3a%20)  query(35)"=20
type=3Dhidden> <INPUT name=3DQUE=20
value=3D"2011.811824 from(2012.819100,1+)  intensity(15901.7660)  =
query(36)"=20
type=3Dhidden> <INPUT name=3DMISSES=20
value=3D"2011.811824 from(2012.819100,1+)  intensity(15901.7660)  =
query(36)"=20
type=3Dhidden> <INPUT name=3DQUE=20
value=3D"2062.990024 from(2063.997300,1+)  intensity(15190.9540)  =
query(37)"=20
type=3Dhidden> <INPUT name=3DMISSES=20
value=3D"2062.990024 from(2063.997300,1+)  intensity(15190.9540)  =
query(37)"=20
type=3Dhidden> <INPUT name=3DQUE=20
value=3D"2062.990024 from(2063.997300,1+)  intensity(0.0000)  =
title(Label%3a%20K16%2c%20Spot_Id%3a%20795048%2c%20Peak_List_Id%3a%204651=
70%2c%20MSMS%20Job_Run_Id%3a%2023273%2c%20Comment%3a%20)  query(38)"=20
type=3Dhidden> <INPUT name=3DMISSES=20
value=3D"2062.990024 from(2063.997300,1+)  intensity(0.0000)  =
title(Label%3a%20K16%2c%20Spot_Id%3a%20795048%2c%20Peak_List_Id%3a%204651=
70%2c%20MSMS%20Job_Run_Id%3a%2023273%2c%20Comment%3a%20)  query(38)"=20
type=3Dhidden> <INPUT name=3DQUE=20
value=3D"2063.983424 from(2064.990700,1+)  intensity(4061.3430)  =
query(39)"=20
type=3Dhidden> <INPUT name=3DMISSES=20
value=3D"2063.983424 from(2064.990700,1+)  intensity(4061.3430)  =
query(39)"=20
type=3Dhidden> <INPUT name=3DQUE=20
value=3D"2085.006424 from(2086.013700,1+)  intensity(13329.6080)  =
query(40)"=20
type=3Dhidden> <INPUT name=3DMISSES=20
value=3D"2085.006424 from(2086.013700,1+)  intensity(13329.6080)  =
query(40)"=20
type=3Dhidden> <INPUT name=3DQUE=20
value=3D"2111.952424 from(2112.959700,1+)  intensity(334181.7800)  =
query(41)"=20
type=3Dhidden> <INPUT name=3DMISSES=20
value=3D"2111.952424 from(2112.959700,1+)  intensity(334181.7800)  =
query(41)"=20
type=3Dhidden> <INPUT name=3DQUE=20
value=3D"2111.952424 from(2112.959700,1+)  intensity(0.0000)  =
title(Label%3a%20K16%2c%20Spot_Id%3a%20795048%2c%20Peak_List_Id%3a%204651=
62%2c%20MSMS%20Job_Run_Id%3a%2023273%2c%20Comment%3a%20)  query(42)"=20
type=3Dhidden> <INPUT name=3DMISSES=20
value=3D"2111.952424 from(2112.959700,1+)  intensity(0.0000)  =
title(Label%3a%20K16%2c%20Spot_Id%3a%20795048%2c%20Peak_List_Id%3a%204651=
62%2c%20MSMS%20Job_Run_Id%3a%2023273%2c%20Comment%3a%20)  query(42)"=20
type=3Dhidden> <INPUT name=3DQUE=20
value=3D"2113.460224 from(2114.467500,1+)  intensity(8433.1377)  =
query(43)"=20
type=3Dhidden> <INPUT name=3DMISSES=20
value=3D"2113.460224 from(2114.467500,1+)  intensity(8433.1377)  =
query(43)"=20
type=3Dhidden> <INPUT name=3DQUE=20
value=3D"2133.928024 from(2134.935300,1+)  intensity(7732.1567)  =
query(44)"=20
type=3Dhidden> <INPUT name=3DMISSES=20
value=3D"2133.928024 from(2134.935300,1+)  intensity(7732.1567)  =
query(44)"=20
type=3Dhidden> <INPUT name=3DQUE=20
value=3D"2192.055424 from(2193.062700,1+)  intensity(49149.0230)  =
query(45)"=20
type=3Dhidden> <INPUT name=3DMISSES=20
value=3D"2192.055424 from(2193.062700,1+)  intensity(49149.0230)  =
query(45)"=20
type=3Dhidden> <INPUT name=3DQUE=20
value=3D"2192.055424 from(2193.062700,1+)  intensity(0.0000)  =
title(Label%3a%20K16%2c%20Spot_Id%3a%20795048%2c%20Peak_List_Id%3a%204651=
67%2c%20MSMS%20Job_Run_Id%3a%2023273%2c%20Comment%3a%20)  query(46)"=20
type=3Dhidden> <INPUT name=3DMISSES=20
value=3D"2192.055424 from(2193.062700,1+)  intensity(0.0000)  =
title(Label%3a%20K16%2c%20Spot_Id%3a%20795048%2c%20Peak_List_Id%3a%204651=
67%2c%20MSMS%20Job_Run_Id%3a%2023273%2c%20Comment%3a%20)  query(46)"=20
type=3Dhidden> <INPUT name=3DQUE=20
value=3D"2214.052524 from(2215.059800,1+)  intensity(19047.8440)  =
query(47)"=20
type=3Dhidden> <INPUT name=3DMISSES=20
value=3D"2214.052524 from(2215.059800,1+)  intensity(19047.8440)  =
query(47)"=20
type=3Dhidden> <INPUT name=3DQUE=20
value=3D"2231.041324 from(2232.048600,1+)  intensity(2470.3921)  =
query(48)"=20
type=3Dhidden> <INPUT name=3DMISSES=20
value=3D"2231.041324 from(2232.048600,1+)  intensity(2470.3921)  =
query(48)"=20
type=3Dhidden> <INPUT name=3DQUE=20
value=3D"2345.013724 from(2346.021000,1+)  intensity(4576.6670)  =
query(49)"=20
type=3Dhidden> <INPUT name=3DMISSES=20
value=3D"2345.013724 from(2346.021000,1+)  intensity(4576.6670)  =
query(49)"=20
type=3Dhidden> <INPUT name=3DQUE=20
value=3D"2348.167324 from(2349.174600,1+)  intensity(95472.3520)  =
query(50)"=20
type=3Dhidden> <INPUT name=3DMISSES=20
value=3D"2348.167324 from(2349.174600,1+)  intensity(95472.3520)  =
query(50)"=20
type=3Dhidden> <INPUT name=3DQUE=20
value=3D"2348.167324 from(2349.174600,1+)  intensity(0.0000)  =
title(Label%3a%20K16%2c%20Spot_Id%3a%20795048%2c%20Peak_List_Id%3a%204651=
63%2c%20MSMS%20Job_Run_Id%3a%2023273%2c%20Comment%3a%20)  query(51)"=20
type=3Dhidden> <INPUT name=3DMISSES=20
value=3D"2348.167324 from(2349.174600,1+)  intensity(0.0000)  =
title(Label%3a%20K16%2c%20Spot_Id%3a%20795048%2c%20Peak_List_Id%3a%204651=
63%2c%20MSMS%20Job_Run_Id%3a%2023273%2c%20Comment%3a%20)  query(51)"=20
type=3Dhidden> <INPUT name=3DQUE=20
value=3D"2659.119224 from(2660.126500,1+)  intensity(11152.0790)  =
query(52)"=20
type=3Dhidden> <INPUT name=3DMISSES=20
value=3D"2659.119224 from(2660.126500,1+)  intensity(11152.0790)  =
query(52)"=20
type=3Dhidden> <INPUT name=3DQUE=20
value=3D"2759.318124 from(2760.325400,1+)  intensity(12020.9220)  =
query(53)"=20
type=3Dhidden> <INPUT name=3DMISSES=20
value=3D"2759.318124 from(2760.325400,1+)  intensity(12020.9220)  =
query(53)"=20
type=3Dhidden> <INPUT name=3DQUE=20
value=3D"2775.308124 from(2776.315400,1+)  intensity(8274.7207)  =
query(54)"=20
type=3Dhidden> <INPUT name=3DMISSES=20
value=3D"2775.308124 from(2776.315400,1+)  intensity(8274.7207)  =
query(54)"=20
type=3Dhidden> <INPUT name=3DQUE=20
value=3D"2782.311524 from(2783.318800,1+)  intensity(3131.9670)  =
query(55)"=20
type=3Dhidden> <INPUT name=3DMISSES=20
value=3D"2782.311524 from(2783.318800,1+)  intensity(3131.9670)  =
query(55)"=20
type=3Dhidden> <INPUT name=3DQUE=20
value=3D"2807.211224 from(2808.218500,1+)  intensity(3848.8408)  =
query(56)"=20
type=3Dhidden> <INPUT name=3DMISSES=20
value=3D"2807.211224 from(2808.218500,1+)  intensity(3848.8408)  =
query(56)"=20
type=3Dhidden> <INPUT name=3DQUE=20
value=3D"3224.630924 from(3225.638200,1+)  intensity(30051.4490)  =
query(57)"=20
type=3Dhidden> <INPUT name=3DMISSES=20
value=3D"3224.630924 from(3225.638200,1+)  intensity(30051.4490)  =
query(57)"=20
type=3Dhidden> <INPUT name=3DFORMVER value=3D2 type=3Dhidden> <INPUT =
name=3DSEARCH=20
value=3DMIS type=3Dhidden> <INPUT name=3DUSERNAME type=3Dhidden> <INPUT =
name=3DUSEREMAIL=20
type=3Dhidden> <INPUT name=3DCOM=20
value=3D"Project: zxw, Spot Set: zxw\20121225, Label: K16, Spot Id: =
795048, Peak List Id: 464835, MS Job Run Id: 23272"=20
type=3Dhidden> <INPUT name=3DMODS type=3Dhidden> <INPUT name=3DIT_MODS=20
value=3D"Oxidation (M)" type=3Dhidden> <INPUT name=3DCLE value=3DTrypsin =
type=3Dhidden>=20
<INPUT name=3DMASS value=3DMonoisotopic type=3Dhidden> <INPUT name=3DSEG =
type=3Dhidden>=20
<INPUT name=3DTOL value=3D100 type=3Dhidden> <INPUT name=3DTOLU =
value=3Dppm type=3Dhidden>=20
<INPUT name=3DITOL value=3D0.8 type=3Dhidden> <INPUT name=3DITOLU =
value=3DDa type=3Dhidden>=20
<INPUT name=3DDB value=3Dviridiplantae type=3Dhidden> <INPUT =
name=3DCHARGE value=3D1+=20
type=3Dhidden> <INPUT name=3DPFA value=3D1 type=3Dhidden> <INPUT =
name=3DFILE=20
value=3DC:\Users\lei\Desktop\=EF=BF=BD=EF=BF=BD=EF=BF=BD=EF=BF=BD=EF=BF=BD=
=EF=BF=BD=EF=BF=BD=EF=BF=BD\201212\20121225\ppw_K16_135641680527.txt=20
type=3Dhidden> <INPUT name=3DFORMAT value=3D"Mascot generic" =
type=3Dhidden> <INPUT=20
name=3DINTERMEDIATE value=3D../data/20121225/F002423.dat type=3Dhidden> =
<INPUT=20
name=3DREPORT value=3D50 type=3Dhidden> <INPUT name=3DOVERVIEW =
value=3DOFF type=3Dhidden>=20
<INPUT name=3DPRECURSOR type=3Dhidden> <INPUT name=3DTAXONOMY =
value=3D"All entries"=20
type=3Dhidden> <INPUT name=3DREPTYPE type=3Dhidden> <INPUT =
name=3DrepeatSearch=20
value=3D"not again" type=3Dhidden> <INPUT name=3DINSTRUMENT =
value=3DMALDI-TOF-TOF=20
type=3Dhidden> <INPUT name=3DACCESSION type=3Dhidden> <INPUT =
name=3DQUANTITATION=20
type=3Dhidden>=20
<P><INPUT value=3D"Re-Search All" type=3Dsubmit> &nbsp;&nbsp;<INPUT =
onclick=3D"unMatched(this.form); return true" value=3D"Search Unmatched" =
type=3Dbutton>=20
</FORM>
<H3>Index</H3>
<TABLE border=3D0 cellSpacing=3D0 cellPadding=3D0>
  <TBODY>
  <TR>
    <TD>&nbsp;</TD>
    <TD><TT><B>&nbsp;Accession</B></TT></TD>
    <TD><TT><B>&nbsp;&nbsp;Mass</B></TT></TD>
    <TD><TT><B>&nbsp;&nbsp;Score</B></TT></TD>
    <TD><TT><B>&nbsp;&nbsp;Description</B></TT></TD></TR>
  <TR>
    <TD noWrap align=3Dright><TT><B>1.</B></TT></TD>
    <TD noWrap><TT><B>&nbsp;<A=20
      =
href=3D"http://zxw-pc/mascot/cgi/master_results.pl?file=3D..%2Fdata%2F201=
21225%2FF002423.dat&amp;REPTYPE=3Dprotein&amp;_sigthreshold=3D0.05&amp;RE=
PORT=3D50&amp;_server_mudpit_switch=3D99999999&amp;_ignoreionsscorebelow=3D=
0&amp;_showsubsets=3D0&amp;_showpopups=3DTRUE&amp;_sortunassigned=3Dscore=
down&amp;_requireboldred=3D0#Hit1">gi|116077986</A></B></TT></TD>
    <TD noWrap><TT>&nbsp;&nbsp;33970</TT></TD>
    <TD noWrap align=3Dright><TT>181</TT></TD>
    <TD noWrap><TT>&nbsp;&nbsp;pterocarpan reductase [Lotus=20
  japonicus]</TT></TD></TR>
  <TR>
    <TD noWrap align=3Dright><TT><B>2.</B></TT></TD>
    <TD noWrap><TT><B>&nbsp;<A=20
      =
href=3D"http://zxw-pc/mascot/cgi/master_results.pl?file=3D..%2Fdata%2F201=
21225%2FF002423.dat&amp;REPTYPE=3Dprotein&amp;_sigthreshold=3D0.05&amp;RE=
PORT=3D50&amp;_server_mudpit_switch=3D99999999&amp;_ignoreionsscorebelow=3D=
0&amp;_showsubsets=3D0&amp;_showpopups=3DTRUE&amp;_sortunassigned=3Dscore=
down&amp;_requireboldred=3D0#Hit2">gi|297844930</A></B></TT></TD>
    <TD noWrap><TT>&nbsp;&nbsp;33810</TT></TD>
    <TD noWrap align=3Dright><TT>103</TT></TD>
    <TD noWrap><TT>&nbsp;&nbsp;hypothetical protein ARALYDRAFT_472180=20
      [Arabidopsis lyrata subsp. lyrata]</TT></TD></TR>
  <TR>
    <TD noWrap align=3Dright><TT><B>3.</B></TT></TD>
    <TD noWrap><TT><B>&nbsp;<A=20
      =
href=3D"http://zxw-pc/mascot/cgi/master_results.pl?file=3D..%2Fdata%2F201=
21225%2FF002423.dat&amp;REPTYPE=3Dprotein&amp;_sigthreshold=3D0.05&amp;RE=
PORT=3D50&amp;_server_mudpit_switch=3D99999999&amp;_ignoreionsscorebelow=3D=
0&amp;_showsubsets=3D0&amp;_showpopups=3DTRUE&amp;_sortunassigned=3Dscore=
down&amp;_requireboldred=3D0#Hit3">gi|297336188</A></B></TT></TD>
    <TD noWrap><TT>&nbsp;&nbsp;33810</TT></TD>
    <TD noWrap align=3Dright><TT>103</TT></TD>
    <TD noWrap><TT>&nbsp;&nbsp;hypothetical protein ARALYDRAFT_472180=20
      [Arabidopsis lyrata subsp. lyrata]</TT></TD></TR>
  <TR>
    <TD noWrap align=3Dright><TT><B>4.</B></TT></TD>
    <TD noWrap><TT><B>&nbsp;<A=20
      =
href=3D"http://zxw-pc/mascot/cgi/master_results.pl?file=3D..%2Fdata%2F201=
21225%2FF002423.dat&amp;REPTYPE=3Dprotein&amp;_sigthreshold=3D0.05&amp;RE=
PORT=3D50&amp;_server_mudpit_switch=3D99999999&amp;_ignoreionsscorebelow=3D=
0&amp;_showsubsets=3D0&amp;_showpopups=3DTRUE&amp;_sortunassigned=3Dscore=
down&amp;_requireboldred=3D0#Hit4">gi|306755669</A></B></TT></TD>
    <TD noWrap><TT>&nbsp;&nbsp;5353</TT></TD>
    <TD noWrap align=3Dright><TT>98</TT></TD>
    <TD noWrap><TT>&nbsp;&nbsp;RecName: Full=3DIsoflavone reductase =
homolog=20
      2</TT></TD></TR>
  <TR>
    <TD noWrap align=3Dright><TT><B>5.</B></TT></TD>
    <TD noWrap><TT><B>&nbsp;<A=20
      =
href=3D"http://zxw-pc/mascot/cgi/master_results.pl?file=3D..%2Fdata%2F201=
21225%2FF002423.dat&amp;REPTYPE=3Dprotein&amp;_sigthreshold=3D0.05&amp;RE=
PORT=3D50&amp;_server_mudpit_switch=3D99999999&amp;_ignoreionsscorebelow=3D=
0&amp;_showsubsets=3D0&amp;_showpopups=3DTRUE&amp;_sortunassigned=3Dscore=
down&amp;_requireboldred=3D0#Hit5">gi|297744407</A></B></TT></TD>
    <TD noWrap><TT>&nbsp;&nbsp;33617</TT></TD>
    <TD noWrap align=3Dright><TT>97</TT></TD>
    <TD noWrap><TT>&nbsp;&nbsp;unnamed protein product [Vitis=20
  vinifera]</TT></TD></TR>
  <TR>
    <TD noWrap align=3Dright><TT><B>6.</B></TT></TD>
    <TD noWrap><TT><B>&nbsp;<A=20
      =
href=3D"http://zxw-pc/mascot/cgi/master_results.pl?file=3D..%2Fdata%2F201=
21225%2FF002423.dat&amp;REPTYPE=3Dprotein&amp;_sigthreshold=3D0.05&amp;RE=
PORT=3D50&amp;_server_mudpit_switch=3D99999999&amp;_ignoreionsscorebelow=3D=
0&amp;_showsubsets=3D0&amp;_showpopups=3DTRUE&amp;_sortunassigned=3Dscore=
down&amp;_requireboldred=3D0#Hit6">gi|225428432</A></B></TT></TD>
    <TD noWrap><TT>&nbsp;&nbsp;33617</TT></TD>
    <TD noWrap align=3Dright><TT>97</TT></TD>
    <TD noWrap><TT>&nbsp;&nbsp;PREDICTED: hypothetical protein [Vitis=20
      vinifera]</TT></TD></TR>
  <TR>
    <TD noWrap align=3Dright><TT><B>7.</B></TT></TD>
    <TD noWrap><TT><B>&nbsp;<A=20
      =
href=3D"http://zxw-pc/mascot/cgi/master_results.pl?file=3D..%2Fdata%2F201=
21225%2FF002423.dat&amp;REPTYPE=3Dprotein&amp;_sigthreshold=3D0.05&amp;RE=
PORT=3D50&amp;_server_mudpit_switch=3D99999999&amp;_ignoreionsscorebelow=3D=
0&amp;_showsubsets=3D0&amp;_showpopups=3DTRUE&amp;_sortunassigned=3Dscore=
down&amp;_requireboldred=3D0#Hit7">gi|222856326</A></B></TT></TD>
    <TD noWrap><TT>&nbsp;&nbsp;33888</TT></TD>
    <TD noWrap align=3Dright><TT>94</TT></TD>
    <TD noWrap><TT>&nbsp;&nbsp;phenylcoumaran benzylic ether reductase 7 =

      [Populus trichocarpa]</TT></TD></TR>
  <TR>
    <TD noWrap align=3Dright><TT><B>8.</B></TT></TD>
    <TD noWrap><TT><B>&nbsp;<A=20
      =
href=3D"http://zxw-pc/mascot/cgi/master_results.pl?file=3D..%2Fdata%2F201=
21225%2FF002423.dat&amp;REPTYPE=3Dprotein&amp;_sigthreshold=3D0.05&amp;RE=
PORT=3D50&amp;_server_mudpit_switch=3D99999999&amp;_ignoreionsscorebelow=3D=
0&amp;_showsubsets=3D0&amp;_showpopups=3DTRUE&amp;_sortunassigned=3Dscore=
down&amp;_requireboldred=3D0#Hit8">gi|224082882</A></B></TT></TD>
    <TD noWrap><TT>&nbsp;&nbsp;33888</TT></TD>
    <TD noWrap align=3Dright><TT>94</TT></TD>
    <TD noWrap><TT>&nbsp;&nbsp;phenylcoumaran benzylic ether reductase 7 =

      [Populus trichocarpa]</TT></TD></TR>
  <TR>
    <TD noWrap align=3Dright><TT><B>9.</B></TT></TD>
    <TD noWrap><TT><B>&nbsp;<A=20
      =
href=3D"http://zxw-pc/mascot/cgi/master_results.pl?file=3D..%2Fdata%2F201=
21225%2FF002423.dat&amp;REPTYPE=3Dprotein&amp;_sigthreshold=3D0.05&amp;RE=
PORT=3D50&amp;_server_mudpit_switch=3D99999999&amp;_ignoreionsscorebelow=3D=
0&amp;_showsubsets=3D0&amp;_showpopups=3DTRUE&amp;_sortunassigned=3Dscore=
down&amp;_requireboldred=3D0#Hit9">gi|169639228</A></B></TT></TD>
    <TD noWrap><TT>&nbsp;&nbsp;33501</TT></TD>
    <TD noWrap align=3Dright><TT>93</TT></TD>
    <TD noWrap><TT>&nbsp;&nbsp;phenylcoumaran benzylic ether reductase 2 =

      [Linum corymbulosum]</TT></TD></TR>
  <TR>
    <TD noWrap align=3Dright><TT><B>10.</B></TT></TD>
    <TD noWrap><TT><B>&nbsp;<A=20
      =
href=3D"http://zxw-pc/mascot/cgi/master_results.pl?file=3D..%2Fdata%2F201=
21225%2FF002423.dat&amp;REPTYPE=3Dprotein&amp;_sigthreshold=3D0.05&amp;RE=
PORT=3D50&amp;_server_mudpit_switch=3D99999999&amp;_ignoreionsscorebelow=3D=
0&amp;_showsubsets=3D0&amp;_showpopups=3DTRUE&amp;_sortunassigned=3Dscore=
down&amp;_requireboldred=3D0#Hit10">gi|169639226</A></B></TT></TD>
    <TD noWrap><TT>&nbsp;&nbsp;33586</TT></TD>
    <TD noWrap align=3Dright><TT>93</TT></TD>
    <TD noWrap><TT>&nbsp;&nbsp;phenylcoumaran benzylic ether reductase 1 =

      [Linum corymbulosum]</TT></TD></TR>
  <TR>
    <TD noWrap align=3Dright><TT><B>11.</B></TT></TD>
    <TD noWrap><TT><B>&nbsp;<A=20
      =
href=3D"http://zxw-pc/mascot/cgi/master_results.pl?file=3D..%2Fdata%2F201=
21225%2FF002423.dat&amp;REPTYPE=3Dprotein&amp;_sigthreshold=3D0.05&amp;RE=
PORT=3D50&amp;_server_mudpit_switch=3D99999999&amp;_ignoreionsscorebelow=3D=
0&amp;_showsubsets=3D0&amp;_showpopups=3DTRUE&amp;_sortunassigned=3Dscore=
down&amp;_requireboldred=3D0#Hit11">gi|289656556</A></B></TT></TD>
    <TD noWrap><TT>&nbsp;&nbsp;33791</TT></TD>
    <TD noWrap align=3Dright><TT>93</TT></TD>
    <TD noWrap><TT>&nbsp;&nbsp;phenylcoumaran benzylic ether =
reductase-like=20
      protein [Salvia fruticosa]</TT></TD></TR>
  <TR>
    <TD noWrap align=3Dright><TT><B>12.</B></TT></TD>
    <TD noWrap><TT><B>&nbsp;<A=20
      =
href=3D"http://zxw-pc/mascot/cgi/master_results.pl?file=3D..%2Fdata%2F201=
21225%2FF002423.dat&amp;REPTYPE=3Dprotein&amp;_sigthreshold=3D0.05&amp;RE=
PORT=3D50&amp;_server_mudpit_switch=3D99999999&amp;_ignoreionsscorebelow=3D=
0&amp;_showsubsets=3D0&amp;_showpopups=3DTRUE&amp;_sortunassigned=3Dscore=
down&amp;_requireboldred=3D0#Hit12">gi|7578909</A></B></TT></TD>
    <TD noWrap><TT>&nbsp;&nbsp;33266</TT></TD>
    <TD noWrap align=3Dright><TT>93</TT></TD>
    <TD noWrap><TT>&nbsp;&nbsp;phenylcoumaran benzylic ether reductase =
homolog=20
      TH6 [Tsuga heterophylla]</TT></TD></TR>
  <TR>
    <TD noWrap align=3Dright><TT><B>13.</B></TT></TD>
    <TD noWrap><TT><B>&nbsp;<A=20
      =
href=3D"http://zxw-pc/mascot/cgi/master_results.pl?file=3D..%2Fdata%2F201=
21225%2FF002423.dat&amp;REPTYPE=3Dprotein&amp;_sigthreshold=3D0.05&amp;RE=
PORT=3D50&amp;_server_mudpit_switch=3D99999999&amp;_ignoreionsscorebelow=3D=
0&amp;_showsubsets=3D0&amp;_showpopups=3DTRUE&amp;_sortunassigned=3Dscore=
down&amp;_requireboldred=3D0#Hit13">gi|7578907</A></B></TT></TD>
    <TD noWrap><TT>&nbsp;&nbsp;33278</TT></TD>
    <TD noWrap align=3Dright><TT>93</TT></TD>
    <TD noWrap><TT>&nbsp;&nbsp;phenylcoumaran benzylic ether reductase =
homolog=20
      TP5 [Tsuga heterophylla]</TT></TD></TR>
  <TR>
    <TD noWrap align=3Dright><TT><B>14.</B></TT></TD>
    <TD noWrap><TT><B>&nbsp;<A=20
      =
href=3D"http://zxw-pc/mascot/cgi/master_results.pl?file=3D..%2Fdata%2F201=
21225%2FF002423.dat&amp;REPTYPE=3Dprotein&amp;_sigthreshold=3D0.05&amp;RE=
PORT=3D50&amp;_server_mudpit_switch=3D99999999&amp;_ignoreionsscorebelow=3D=
0&amp;_showsubsets=3D0&amp;_showpopups=3DTRUE&amp;_sortunassigned=3Dscore=
down&amp;_requireboldred=3D0#Hit14">gi|76559892</A></B></TT></TD>
    <TD noWrap><TT>&nbsp;&nbsp;33819</TT></TD>
    <TD noWrap align=3Dright><TT>93</TT></TD>
    <TD noWrap><TT>&nbsp;&nbsp;TPA: isoflavone reductase-like protein 4 =
[Vitis=20
      vinifera]</TT></TD></TR>
  <TR>
    <TD noWrap align=3Dright><TT><B>15.</B></TT></TD>
    <TD noWrap><TT><B>&nbsp;<A=20
      =
href=3D"http://zxw-pc/mascot/cgi/master_results.pl?file=3D..%2Fdata%2F201=
21225%2FF002423.dat&amp;REPTYPE=3Dprotein&amp;_sigthreshold=3D0.05&amp;RE=
PORT=3D50&amp;_server_mudpit_switch=3D99999999&amp;_ignoreionsscorebelow=3D=
0&amp;_showsubsets=3D0&amp;_showpopups=3DTRUE&amp;_sortunassigned=3Dscore=
down&amp;_requireboldred=3D0#Hit15">gi|302142513</A></B></TT></TD>
    <TD noWrap><TT>&nbsp;&nbsp;33785</TT></TD>
    <TD noWrap align=3Dright><TT>93</TT></TD>
    <TD noWrap><TT>&nbsp;&nbsp;unnamed protein product [Vitis=20
  vinifera]</TT></TD></TR>
  <TR>
    <TD noWrap align=3Dright><TT><B>16.</B></TT></TD>
    <TD noWrap><TT><B>&nbsp;<A=20
      =
href=3D"http://zxw-pc/mascot/cgi/master_results.pl?file=3D..%2Fdata%2F201=
21225%2FF002423.dat&amp;REPTYPE=3Dprotein&amp;_sigthreshold=3D0.05&amp;RE=
PORT=3D50&amp;_server_mudpit_switch=3D99999999&amp;_ignoreionsscorebelow=3D=
0&amp;_showsubsets=3D0&amp;_showpopups=3DTRUE&amp;_sortunassigned=3Dscore=
down&amp;_requireboldred=3D0#Hit16">gi|225458243</A></B></TT></TD>
    <TD noWrap><TT>&nbsp;&nbsp;33785</TT></TD>
    <TD noWrap align=3Dright><TT>93</TT></TD>
    <TD noWrap><TT>&nbsp;&nbsp;PREDICTED: hypothetical protein [Vitis=20
      vinifera]</TT></TD></TR>
  <TR>
    <TD noWrap align=3Dright><TT><B>17.</B></TT></TD>
    <TD noWrap><TT><B>&nbsp;<A=20
      =
href=3D"http://zxw-pc/mascot/cgi/master_results.pl?file=3D..%2Fdata%2F201=
21225%2FF002423.dat&amp;REPTYPE=3Dprotein&amp;_sigthreshold=3D0.05&amp;RE=
PORT=3D50&amp;_server_mudpit_switch=3D99999999&amp;_ignoreionsscorebelow=3D=
0&amp;_showsubsets=3D0&amp;_showpopups=3DTRUE&amp;_sortunassigned=3Dscore=
down&amp;_requireboldred=3D0#Hit17">gi|332191745</A></B></TT></TD>
    <TD noWrap><TT>&nbsp;&nbsp;34344</TT></TD>
    <TD noWrap align=3Dright><TT>93</TT></TD>
    <TD noWrap><TT>&nbsp;&nbsp;NmrA-like negative transcriptional=20
      regulator-like protein [Arabidopsis thaliana]</TT></TD></TR>
  <TR>
    <TD noWrap align=3Dright><TT><B>18.</B></TT></TD>
    <TD noWrap><TT><B>&nbsp;<A=20
      =
href=3D"http://zxw-pc/mascot/cgi/master_results.pl?file=3D..%2Fdata%2F201=
21225%2FF002423.dat&amp;REPTYPE=3Dprotein&amp;_sigthreshold=3D0.05&amp;RE=
PORT=3D50&amp;_server_mudpit_switch=3D99999999&amp;_ignoreionsscorebelow=3D=
0&amp;_showsubsets=3D0&amp;_showpopups=3DTRUE&amp;_sortunassigned=3Dscore=
down&amp;_requireboldred=3D0#Hit18">gi|15223574</A></B></TT></TD>
    <TD noWrap><TT>&nbsp;&nbsp;34344</TT></TD>
    <TD noWrap align=3Dright><TT>93</TT></TD>
    <TD noWrap><TT>&nbsp;&nbsp;NmrA-like negative transcriptional=20
      regulator-like protein [Arabidopsis thaliana]</TT></TD></TR>
  <TR>
    <TD noWrap align=3Dright><TT><B>19.</B></TT></TD>
    <TD noWrap><TT><B>&nbsp;<A=20
      =
href=3D"http://zxw-pc/mascot/cgi/master_results.pl?file=3D..%2Fdata%2F201=
21225%2FF002423.dat&amp;REPTYPE=3Dprotein&amp;_sigthreshold=3D0.05&amp;RE=
PORT=3D50&amp;_server_mudpit_switch=3D99999999&amp;_ignoreionsscorebelow=3D=
0&amp;_showsubsets=3D0&amp;_showpopups=3DTRUE&amp;_sortunassigned=3Dscore=
down&amp;_requireboldred=3D0#Hit19">gi|89001055</A></B></TT></TD>
    <TD noWrap><TT>&nbsp;&nbsp;34344</TT></TD>
    <TD noWrap align=3Dright><TT>93</TT></TD>
    <TD noWrap><TT>&nbsp;&nbsp;At1g19540 [Arabidopsis =
thaliana]</TT></TD></TR>
  <TR>
    <TD noWrap align=3Dright><TT><B>20.</B></TT></TD>
    <TD noWrap><TT><B>&nbsp;<A=20
      =
href=3D"http://zxw-pc/mascot/cgi/master_results.pl?file=3D..%2Fdata%2F201=
21225%2FF002423.dat&amp;REPTYPE=3Dprotein&amp;_sigthreshold=3D0.05&amp;RE=
PORT=3D50&amp;_server_mudpit_switch=3D99999999&amp;_ignoreionsscorebelow=3D=
0&amp;_showsubsets=3D0&amp;_showpopups=3DTRUE&amp;_sortunassigned=3Dscore=
down&amp;_requireboldred=3D0#Hit20">gi|8778426</A></B></TT></TD>
    <TD noWrap><TT>&nbsp;&nbsp;35368</TT></TD>
    <TD noWrap align=3Dright><TT>93</TT></TD>
    <TD noWrap><TT>&nbsp;&nbsp;F18O14.30 [Arabidopsis =
thaliana]</TT></TD></TR>
  <TR>
    <TD noWrap align=3Dright><TT><B>21.</B></TT></TD>
    <TD noWrap><TT><B>&nbsp;<A=20
      =
href=3D"http://zxw-pc/mascot/cgi/master_results.pl?file=3D..%2Fdata%2F201=
21225%2FF002423.dat&amp;REPTYPE=3Dprotein&amp;_sigthreshold=3D0.05&amp;RE=
PORT=3D50&amp;_server_mudpit_switch=3D99999999&amp;_ignoreionsscorebelow=3D=
0&amp;_showsubsets=3D0&amp;_showpopups=3DTRUE&amp;_sortunassigned=3Dscore=
down&amp;_requireboldred=3D0#Hit21">gi|218963652</A></B></TT></TD>
    <TD noWrap><TT>&nbsp;&nbsp;36167</TT></TD>
    <TD noWrap align=3Dright><TT>93</TT></TD>
    <TD noWrap><TT>&nbsp;&nbsp;t-anol/isoeugenol synthase [Pimpinella=20
      anisum]</TT></TD></TR>
  <TR>
    <TD noWrap align=3Dright><TT><B>22.</B></TT></TD>
    <TD noWrap><TT><B>&nbsp;<A=20
      =
href=3D"http://zxw-pc/mascot/cgi/master_results.pl?file=3D..%2Fdata%2F201=
21225%2FF002423.dat&amp;REPTYPE=3Dprotein&amp;_sigthreshold=3D0.05&amp;RE=
PORT=3D50&amp;_server_mudpit_switch=3D99999999&amp;_ignoreionsscorebelow=3D=
0&amp;_showsubsets=3D0&amp;_showpopups=3DTRUE&amp;_sortunassigned=3Dscore=
down&amp;_requireboldred=3D0#Hit22">gi|222850194</A></B></TT></TD>
    <TD noWrap><TT>&nbsp;&nbsp;34053</TT></TD>
    <TD noWrap align=3Dright><TT>83</TT></TD>
    <TD noWrap><TT>&nbsp;&nbsp;phenylcoumaran benzylic ether reductase 2 =

      [Populus trichocarpa]</TT></TD></TR>
  <TR>
    <TD noWrap align=3Dright><TT><B>23.</B></TT></TD>
    <TD noWrap><TT><B>&nbsp;<A=20
      =
href=3D"http://zxw-pc/mascot/cgi/master_results.pl?file=3D..%2Fdata%2F201=
21225%2FF002423.dat&amp;REPTYPE=3Dprotein&amp;_sigthreshold=3D0.05&amp;RE=
PORT=3D50&amp;_server_mudpit_switch=3D99999999&amp;_ignoreionsscorebelow=3D=
0&amp;_showsubsets=3D0&amp;_showpopups=3DTRUE&amp;_sortunassigned=3Dscore=
down&amp;_requireboldred=3D0#Hit23">gi|222843751</A></B></TT></TD>
    <TD noWrap><TT>&nbsp;&nbsp;33958</TT></TD>
    <TD noWrap align=3Dright><TT>83</TT></TD>
    <TD noWrap><TT>&nbsp;&nbsp;phenylcoumaran benzylic ether reductase 1 =

      [Populus trichocarpa]</TT></TD></TR>
  <TR>
    <TD noWrap align=3Dright><TT><B>24.</B></TT></TD>
    <TD noWrap><TT><B>&nbsp;<A=20
      =
href=3D"http://zxw-pc/mascot/cgi/master_results.pl?file=3D..%2Fdata%2F201=
21225%2FF002423.dat&amp;REPTYPE=3Dprotein&amp;_sigthreshold=3D0.05&amp;RE=
PORT=3D50&amp;_server_mudpit_switch=3D99999999&amp;_ignoreionsscorebelow=3D=
0&amp;_showsubsets=3D0&amp;_showpopups=3DTRUE&amp;_sortunassigned=3Dscore=
down&amp;_requireboldred=3D0#Hit24">gi|224105365</A></B></TT></TD>
    <TD noWrap><TT>&nbsp;&nbsp;34053</TT></TD>
    <TD noWrap align=3Dright><TT>83</TT></TD>
    <TD noWrap><TT>&nbsp;&nbsp;phenylcoumaran benzylic ether reductase 2 =

      [Populus trichocarpa]</TT></TD></TR>
  <TR>
    <TD noWrap align=3Dright><TT><B>25.</B></TT></TD>
    <TD noWrap><TT><B>&nbsp;<A=20
      =
href=3D"http://zxw-pc/mascot/cgi/master_results.pl?file=3D..%2Fdata%2F201=
21225%2FF002423.dat&amp;REPTYPE=3Dprotein&amp;_sigthreshold=3D0.05&amp;RE=
PORT=3D50&amp;_server_mudpit_switch=3D99999999&amp;_ignoreionsscorebelow=3D=
0&amp;_showsubsets=3D0&amp;_showpopups=3DTRUE&amp;_sortunassigned=3Dscore=
down&amp;_requireboldred=3D0#Hit25">gi|224066197</A></B></TT></TD>
    <TD noWrap><TT>&nbsp;&nbsp;33958</TT></TD>
    <TD noWrap align=3Dright><TT>83</TT></TD>
    <TD noWrap><TT>&nbsp;&nbsp;phenylcoumaran benzylic ether reductase 1 =

      [Populus trichocarpa]</TT></TD></TR>
  <TR>
    <TD noWrap align=3Dright><TT><B>26.</B></TT></TD>
    <TD noWrap><TT><B>&nbsp;<A=20
      =
href=3D"http://zxw-pc/mascot/cgi/master_results.pl?file=3D..%2Fdata%2F201=
21225%2FF002423.dat&amp;REPTYPE=3Dprotein&amp;_sigthreshold=3D0.05&amp;RE=
PORT=3D50&amp;_server_mudpit_switch=3D99999999&amp;_ignoreionsscorebelow=3D=
0&amp;_showsubsets=3D0&amp;_showpopups=3DTRUE&amp;_sortunassigned=3Dscore=
down&amp;_requireboldred=3D0#Hit26">gi|118485308</A></B></TT></TD>
    <TD noWrap><TT>&nbsp;&nbsp;33958</TT></TD>
    <TD noWrap align=3Dright><TT>83</TT></TD>
    <TD noWrap><TT>&nbsp;&nbsp;unknown [Populus =
trichocarpa]</TT></TD></TR>
  <TR>
    <TD noWrap align=3Dright><TT><B>27.</B></TT></TD>
    <TD noWrap><TT><B>&nbsp;<A=20
      =
href=3D"http://zxw-pc/mascot/cgi/master_results.pl?file=3D..%2Fdata%2F201=
21225%2FF002423.dat&amp;REPTYPE=3Dprotein&amp;_sigthreshold=3D0.05&amp;RE=
PORT=3D50&amp;_server_mudpit_switch=3D99999999&amp;_ignoreionsscorebelow=3D=
0&amp;_showsubsets=3D0&amp;_showpopups=3DTRUE&amp;_sortunassigned=3Dscore=
down&amp;_requireboldred=3D0#Hit27">gi|5805052</A></B></TT></TD>
    <TD noWrap><TT>&nbsp;&nbsp;33958</TT></TD>
    <TD noWrap align=3Dright><TT>83</TT></TD>
    <TD noWrap><TT>&nbsp;&nbsp;phenylcoumaran benzylic ether reductase=20
      [Populus trichocarpa]</TT></TD></TR>
  <TR>
    <TD noWrap align=3Dright><TT><B>28.</B></TT></TD>
    <TD noWrap><TT><B>&nbsp;<A=20
      =
href=3D"http://zxw-pc/mascot/cgi/master_results.pl?file=3D..%2Fdata%2F201=
21225%2FF002423.dat&amp;REPTYPE=3Dprotein&amp;_sigthreshold=3D0.05&amp;RE=
PORT=3D50&amp;_server_mudpit_switch=3D99999999&amp;_ignoreionsscorebelow=3D=
0&amp;_showsubsets=3D0&amp;_showpopups=3DTRUE&amp;_sortunassigned=3Dscore=
down&amp;_requireboldred=3D0#Hit28">gi|49455471</A></B></TT></TD>
    <TD noWrap><TT>&nbsp;&nbsp;33986</TT></TD>
    <TD noWrap align=3Dright><TT>83</TT></TD>
    <TD noWrap><TT>&nbsp;&nbsp;unnamed protein product [Populus=20
      trichocarpa]</TT></TD></TR>
  <TR>
    <TD noWrap align=3Dright><TT><B>29.</B></TT></TD>
    <TD noWrap><TT><B>&nbsp;<A=20
      =
href=3D"http://zxw-pc/mascot/cgi/master_results.pl?file=3D..%2Fdata%2F201=
21225%2FF002423.dat&amp;REPTYPE=3Dprotein&amp;_sigthreshold=3D0.05&amp;RE=
PORT=3D50&amp;_server_mudpit_switch=3D99999999&amp;_ignoreionsscorebelow=3D=
0&amp;_showsubsets=3D0&amp;_showpopups=3DTRUE&amp;_sortunassigned=3Dscore=
down&amp;_requireboldred=3D0#Hit29">gi|3114905</A></B></TT></TD>
    <TD noWrap><TT>&nbsp;&nbsp;33958</TT></TD>
    <TD noWrap align=3Dright><TT>83</TT></TD>
    <TD noWrap><TT>&nbsp;&nbsp;phenylcoumaran benzylic ether reductase=20
      [Populus trichocarpa]</TT></TD></TR>
  <TR>
    <TD noWrap align=3Dright><TT><B>30.</B></TT></TD>
    <TD noWrap><TT><B>&nbsp;<A=20
      =
href=3D"http://zxw-pc/mascot/cgi/master_results.pl?file=3D..%2Fdata%2F201=
21225%2FF002423.dat&amp;REPTYPE=3Dprotein&amp;_sigthreshold=3D0.05&amp;RE=
PORT=3D50&amp;_server_mudpit_switch=3D99999999&amp;_ignoreionsscorebelow=3D=
0&amp;_showsubsets=3D0&amp;_showpopups=3DTRUE&amp;_sortunassigned=3Dscore=
down&amp;_requireboldred=3D0#Hit30">gi|3114903</A></B></TT></TD>
    <TD noWrap><TT>&nbsp;&nbsp;33986</TT></TD>
    <TD noWrap align=3Dright><TT>83</TT></TD>
    <TD noWrap><TT>&nbsp;&nbsp;phenylcoumaran benzylic ether reductase=20
      [Populus trichocarpa]</TT></TD></TR>
  <TR>
    <TD noWrap align=3Dright><TT><B>31.</B></TT></TD>
    <TD noWrap><TT><B>&nbsp;<A=20
      =
href=3D"http://zxw-pc/mascot/cgi/master_results.pl?file=3D..%2Fdata%2F201=
21225%2FF002423.dat&amp;REPTYPE=3Dprotein&amp;_sigthreshold=3D0.05&amp;RE=
PORT=3D50&amp;_server_mudpit_switch=3D99999999&amp;_ignoreionsscorebelow=3D=
0&amp;_showsubsets=3D0&amp;_showpopups=3DTRUE&amp;_sortunassigned=3Dscore=
down&amp;_requireboldred=3D0#Hit31">gi|3114901</A></B></TT></TD>
    <TD noWrap><TT>&nbsp;&nbsp;33958</TT></TD>
    <TD noWrap align=3Dright><TT>83</TT></TD>
    <TD noWrap><TT>&nbsp;&nbsp;phenylcoumaran benzylic ether reductase=20
      [Populus trichocarpa]</TT></TD></TR>
  <TR>
    <TD noWrap align=3Dright><TT><B>32.</B></TT></TD>
    <TD noWrap><TT><B>&nbsp;<A=20
      =
href=3D"http://zxw-pc/mascot/cgi/master_results.pl?file=3D..%2Fdata%2F201=
21225%2FF002423.dat&amp;REPTYPE=3Dprotein&amp;_sigthreshold=3D0.05&amp;RE=
PORT=3D50&amp;_server_mudpit_switch=3D99999999&amp;_ignoreionsscorebelow=3D=
0&amp;_showsubsets=3D0&amp;_showpopups=3DTRUE&amp;_sortunassigned=3Dscore=
down&amp;_requireboldred=3D0#Hit32">gi|3114899</A></B></TT></TD>
    <TD noWrap><TT>&nbsp;&nbsp;33986</TT></TD>
    <TD noWrap align=3Dright><TT>83</TT></TD>
    <TD noWrap><TT>&nbsp;&nbsp;phenylcoumaran benzylic ether reductase=20
      [Populus trichocarpa]</TT></TD></TR>
  <TR>
    <TD noWrap align=3Dright><TT><B>33.</B></TT></TD>
    <TD noWrap><TT><B>&nbsp;<A=20
      =
href=3D"http://zxw-pc/mascot/cgi/master_results.pl?file=3D..%2Fdata%2F201=
21225%2FF002423.dat&amp;REPTYPE=3Dprotein&amp;_sigthreshold=3D0.05&amp;RE=
PORT=3D50&amp;_server_mudpit_switch=3D99999999&amp;_ignoreionsscorebelow=3D=
0&amp;_showsubsets=3D0&amp;_showpopups=3DTRUE&amp;_sortunassigned=3Dscore=
down&amp;_requireboldred=3D0#Hit33">gi|6525021</A></B></TT></TD>
    <TD noWrap><TT>&nbsp;&nbsp;33952</TT></TD>
    <TD noWrap align=3Dright><TT>83</TT></TD>
    <TD noWrap><TT>&nbsp;&nbsp;isoflavone reductase-like =
NAD(P)H-dependent=20
      oxidoreductase [Medicago sativa]</TT></TD></TR>
  <TR>
    <TD noWrap align=3Dright><TT><B>34.</B></TT></TD>
    <TD noWrap><TT><B>&nbsp;<A=20
      =
href=3D"http://zxw-pc/mascot/cgi/master_results.pl?file=3D..%2Fdata%2F201=
21225%2FF002423.dat&amp;REPTYPE=3Dprotein&amp;_sigthreshold=3D0.05&amp;RE=
PORT=3D50&amp;_server_mudpit_switch=3D99999999&amp;_ignoreionsscorebelow=3D=
0&amp;_showsubsets=3D0&amp;_showpopups=3DTRUE&amp;_sortunassigned=3Dscore=
down&amp;_requireboldred=3D0#Hit34">gi|51091961</A></B></TT></TD>
    <TD noWrap><TT>&nbsp;&nbsp;14648</TT></TD>
    <TD noWrap align=3Dright><TT>57</TT></TD>
    <TD noWrap><TT>&nbsp;&nbsp;unknown protein [Oryza sativa Japonica=20
      Group]</TT></TD></TR>
  <TR>
    <TD noWrap align=3Dright><TT><B>35.</B></TT></TD>
    <TD noWrap><TT><B>&nbsp;<A=20
      =
href=3D"http://zxw-pc/mascot/cgi/master_results.pl?file=3D..%2Fdata%2F201=
21225%2FF002423.dat&amp;REPTYPE=3Dprotein&amp;_sigthreshold=3D0.05&amp;RE=
PORT=3D50&amp;_server_mudpit_switch=3D99999999&amp;_ignoreionsscorebelow=3D=
0&amp;_showsubsets=3D0&amp;_showpopups=3DTRUE&amp;_sortunassigned=3Dscore=
down&amp;_requireboldred=3D0#Hit35">gi|222859644</A></B></TT></TD>
    <TD noWrap><TT>&nbsp;&nbsp;17252</TT></TD>
    <TD noWrap align=3Dright><TT>55</TT></TD>
    <TD noWrap><TT>&nbsp;&nbsp;predicted protein [Populus=20
  trichocarpa]</TT></TD></TR>
  <TR>
    <TD noWrap align=3Dright><TT><B>36.</B></TT></TD>
    <TD noWrap><TT><B>&nbsp;<A=20
      =
href=3D"http://zxw-pc/mascot/cgi/master_results.pl?file=3D..%2Fdata%2F201=
21225%2FF002423.dat&amp;REPTYPE=3Dprotein&amp;_sigthreshold=3D0.05&amp;RE=
PORT=3D50&amp;_server_mudpit_switch=3D99999999&amp;_ignoreionsscorebelow=3D=
0&amp;_showsubsets=3D0&amp;_showpopups=3DTRUE&amp;_sortunassigned=3Dscore=
down&amp;_requireboldred=3D0#Hit36">gi|224113807</A></B></TT></TD>
    <TD noWrap><TT>&nbsp;&nbsp;17252</TT></TD>
    <TD noWrap align=3Dright><TT>55</TT></TD>
    <TD noWrap><TT>&nbsp;&nbsp;predicted protein [Populus=20
  trichocarpa]</TT></TD></TR>
  <TR>
    <TD noWrap align=3Dright><TT><B>37.</B></TT></TD>
    <TD noWrap><TT><B>&nbsp;<A=20
      =
href=3D"http://zxw-pc/mascot/cgi/master_results.pl?file=3D..%2Fdata%2F201=
21225%2FF002423.dat&amp;REPTYPE=3Dprotein&amp;_sigthreshold=3D0.05&amp;RE=
PORT=3D50&amp;_server_mudpit_switch=3D99999999&amp;_ignoreionsscorebelow=3D=
0&amp;_showsubsets=3D0&amp;_showpopups=3DTRUE&amp;_sortunassigned=3Dscore=
down&amp;_requireboldred=3D0#Hit37">gi|222859629</A></B></TT></TD>
    <TD noWrap><TT>&nbsp;&nbsp;17264</TT></TD>
    <TD noWrap align=3Dright><TT>54</TT></TD>
    <TD noWrap><TT>&nbsp;&nbsp;predicted protein [Populus=20
  trichocarpa]</TT></TD></TR>
  <TR>
    <TD noWrap align=3Dright><TT><B>38.</B></TT></TD>
    <TD noWrap><TT><B>&nbsp;<A=20
      =
href=3D"http://zxw-pc/mascot/cgi/master_results.pl?file=3D..%2Fdata%2F201=
21225%2FF002423.dat&amp;REPTYPE=3Dprotein&amp;_sigthreshold=3D0.05&amp;RE=
PORT=3D50&amp;_server_mudpit_switch=3D99999999&amp;_ignoreionsscorebelow=3D=
0&amp;_showsubsets=3D0&amp;_showpopups=3DTRUE&amp;_sortunassigned=3Dscore=
down&amp;_requireboldred=3D0#Hit38">gi|224113761</A></B></TT></TD>
    <TD noWrap><TT>&nbsp;&nbsp;17264</TT></TD>
    <TD noWrap align=3Dright><TT>54</TT></TD>
    <TD noWrap><TT>&nbsp;&nbsp;predicted protein [Populus=20
  trichocarpa]</TT></TD></TR>
  <TR>
    <TD noWrap align=3Dright><TT><B>39.</B></TT></TD>
    <TD noWrap><TT><B>&nbsp;<A=20
      =
href=3D"http://zxw-pc/mascot/cgi/master_results.pl?file=3D..%2Fdata%2F201=
21225%2FF002423.dat&amp;REPTYPE=3Dprotein&amp;_sigthreshold=3D0.05&amp;RE=
PORT=3D50&amp;_server_mudpit_switch=3D99999999&amp;_ignoreionsscorebelow=3D=
0&amp;_showsubsets=3D0&amp;_showpopups=3DTRUE&amp;_sortunassigned=3Dscore=
down&amp;_requireboldred=3D0#Hit39">gi|218157</A></B></TT></TD>
    <TD noWrap><TT>&nbsp;&nbsp;38695</TT></TD>
    <TD noWrap align=3Dright><TT>51</TT></TD>
    <TD noWrap><TT>&nbsp;&nbsp;cytoplasmic aldolase [Oryza sativa =
Japonica=20
      Group]</TT></TD></TR>
  <TR>
    <TD noWrap align=3Dright><TT><B>40.</B></TT></TD>
    <TD noWrap><TT><B>&nbsp;<A=20
      =
href=3D"http://zxw-pc/mascot/cgi/master_results.pl?file=3D..%2Fdata%2F201=
21225%2FF002423.dat&amp;REPTYPE=3Dprotein&amp;_sigthreshold=3D0.05&amp;RE=
PORT=3D50&amp;_server_mudpit_switch=3D99999999&amp;_ignoreionsscorebelow=3D=
0&amp;_showsubsets=3D0&amp;_showpopups=3DTRUE&amp;_sortunassigned=3Dscore=
down&amp;_requireboldred=3D0#Hit40">gi|302790020</A></B></TT></TD>
    <TD noWrap><TT>&nbsp;&nbsp;169861</TT></TD>
    <TD noWrap align=3Dright><TT>50</TT></TD>
    <TD noWrap><TT>&nbsp;&nbsp;hypothetical protein SELMODRAFT_416745=20
      [Selaginella moellendorffii]</TT></TD></TR>
  <TR>
    <TD noWrap align=3Dright><TT><B>41.</B></TT></TD>
    <TD noWrap><TT><B>&nbsp;<A=20
      =
href=3D"http://zxw-pc/mascot/cgi/master_results.pl?file=3D..%2Fdata%2F201=
21225%2FF002423.dat&amp;REPTYPE=3Dprotein&amp;_sigthreshold=3D0.05&amp;RE=
PORT=3D50&amp;_server_mudpit_switch=3D99999999&amp;_ignoreionsscorebelow=3D=
0&amp;_showsubsets=3D0&amp;_showpopups=3DTRUE&amp;_sortunassigned=3Dscore=
down&amp;_requireboldred=3D0#Hit41">gi|300155816</A></B></TT></TD>
    <TD noWrap><TT>&nbsp;&nbsp;169861</TT></TD>
    <TD noWrap align=3Dright><TT>50</TT></TD>
    <TD noWrap><TT>&nbsp;&nbsp;hypothetical protein SELMODRAFT_416745=20
      [Selaginella moellendorffii]</TT></TD></TR>
  <TR>
    <TD noWrap align=3Dright><TT><B>42.</B></TT></TD>
    <TD noWrap><TT><B>&nbsp;<A=20
      =
href=3D"http://zxw-pc/mascot/cgi/master_results.pl?file=3D..%2Fdata%2F201=
21225%2FF002423.dat&amp;REPTYPE=3Dprotein&amp;_sigthreshold=3D0.05&amp;RE=
PORT=3D50&amp;_server_mudpit_switch=3D99999999&amp;_ignoreionsscorebelow=3D=
0&amp;_showsubsets=3D0&amp;_showpopups=3DTRUE&amp;_sortunassigned=3Dscore=
down&amp;_requireboldred=3D0#Hit42">gi|110288655</A></B></TT></TD>
    <TD noWrap><TT>&nbsp;&nbsp;38681</TT></TD>
    <TD noWrap align=3Dright><TT>49</TT></TD>
    <TD noWrap><TT>&nbsp;&nbsp;Fructose-bisphosphate aldolase, =
cytoplasmic=20
      isozyme, putative, expressed [Oryza sativa Japonica =
Group]</TT></TD></TR>
  <TR>
    <TD noWrap align=3Dright><TT><B>43.</B></TT></TD>
    <TD noWrap><TT><B>&nbsp;<A=20
      =
href=3D"http://zxw-pc/mascot/cgi/master_results.pl?file=3D..%2Fdata%2F201=
21225%2FF002423.dat&amp;REPTYPE=3Dprotein&amp;_sigthreshold=3D0.05&amp;RE=
PORT=3D50&amp;_server_mudpit_switch=3D99999999&amp;_ignoreionsscorebelow=3D=
0&amp;_showsubsets=3D0&amp;_showpopups=3DTRUE&amp;_sortunassigned=3Dscore=
down&amp;_requireboldred=3D0#Hit43">gi|125574121</A></B></TT></TD>
    <TD noWrap><TT>&nbsp;&nbsp;38681</TT></TD>
    <TD noWrap align=3Dright><TT>49</TT></TD>
    <TD noWrap><TT>&nbsp;&nbsp;hypothetical protein OsJ_30817 [Oryza =
sativa=20
      Japonica Group]</TT></TD></TR>
  <TR>
    <TD noWrap align=3Dright><TT><B>44.</B></TT></TD>
    <TD noWrap><TT><B>&nbsp;<A=20
      =
href=3D"http://zxw-pc/mascot/cgi/master_results.pl?file=3D..%2Fdata%2F201=
21225%2FF002423.dat&amp;REPTYPE=3Dprotein&amp;_sigthreshold=3D0.05&amp;RE=
PORT=3D50&amp;_server_mudpit_switch=3D99999999&amp;_ignoreionsscorebelow=3D=
0&amp;_showsubsets=3D0&amp;_showpopups=3DTRUE&amp;_sortunassigned=3Dscore=
down&amp;_requireboldred=3D0#Hit44">gi|125548604</A></B></TT></TD>
    <TD noWrap><TT>&nbsp;&nbsp;38700</TT></TD>
    <TD noWrap align=3Dright><TT>49</TT></TD>
    <TD noWrap><TT>&nbsp;&nbsp;hypothetical protein OsI_16195 [Oryza =
sativa=20
      Indica Group]</TT></TD></TR>
  <TR>
    <TD noWrap align=3Dright><TT><B>45.</B></TT></TD>
    <TD noWrap><TT><B>&nbsp;<A=20
      =
href=3D"http://zxw-pc/mascot/cgi/master_results.pl?file=3D..%2Fdata%2F201=
21225%2FF002423.dat&amp;REPTYPE=3Dprotein&amp;_sigthreshold=3D0.05&amp;RE=
PORT=3D50&amp;_server_mudpit_switch=3D99999999&amp;_ignoreionsscorebelow=3D=
0&amp;_showsubsets=3D0&amp;_showpopups=3DTRUE&amp;_sortunassigned=3Dscore=
down&amp;_requireboldred=3D0#Hit45">gi|215708712</A></B></TT></TD>
    <TD noWrap><TT>&nbsp;&nbsp;38681</TT></TD>
    <TD noWrap align=3Dright><TT>49</TT></TD>
    <TD noWrap><TT>&nbsp;&nbsp;unnamed protein product [Oryza sativa =
Japonica=20
      Group]</TT></TD></TR>
  <TR>
    <TD noWrap align=3Dright><TT><B>46.</B></TT></TD>
    <TD noWrap><TT><B>&nbsp;<A=20
      =
href=3D"http://zxw-pc/mascot/cgi/master_results.pl?file=3D..%2Fdata%2F201=
21225%2FF002423.dat&amp;REPTYPE=3Dprotein&amp;_sigthreshold=3D0.05&amp;RE=
PORT=3D50&amp;_server_mudpit_switch=3D99999999&amp;_ignoreionsscorebelow=3D=
0&amp;_showsubsets=3D0&amp;_showpopups=3DTRUE&amp;_sortunassigned=3Dscore=
down&amp;_requireboldred=3D0#Hit46">gi|215701125</A></B></TT></TD>
    <TD noWrap><TT>&nbsp;&nbsp;38681</TT></TD>
    <TD noWrap align=3Dright><TT>49</TT></TD>
    <TD noWrap><TT>&nbsp;&nbsp;unnamed protein product [Oryza sativa =
Japonica=20
      Group]</TT></TD></TR>
  <TR>
    <TD noWrap align=3Dright><TT><B>47.</B></TT></TD>
    <TD noWrap><TT><B>&nbsp;<A=20
      =
href=3D"http://zxw-pc/mascot/cgi/master_results.pl?file=3D..%2Fdata%2F201=
21225%2FF002423.dat&amp;REPTYPE=3Dprotein&amp;_sigthreshold=3D0.05&amp;RE=
PORT=3D50&amp;_server_mudpit_switch=3D99999999&amp;_ignoreionsscorebelow=3D=
0&amp;_showsubsets=3D0&amp;_showpopups=3DTRUE&amp;_sortunassigned=3Dscore=
down&amp;_requireboldred=3D0#Hit47">gi|222869473</A></B></TT></TD>
    <TD noWrap><TT>&nbsp;&nbsp;147859</TT></TD>
    <TD noWrap align=3Dright><TT>49</TT></TD>
    <TD noWrap><TT>&nbsp;&nbsp;predicted protein [Populus=20
  trichocarpa]</TT></TD></TR>
  <TR>
    <TD noWrap align=3Dright><TT><B>48.</B></TT></TD>
    <TD noWrap><TT><B>&nbsp;<A=20
      =
href=3D"http://zxw-pc/mascot/cgi/master_results.pl?file=3D..%2Fdata%2F201=
21225%2FF002423.dat&amp;REPTYPE=3Dprotein&amp;_sigthreshold=3D0.05&amp;RE=
PORT=3D50&amp;_server_mudpit_switch=3D99999999&amp;_ignoreionsscorebelow=3D=
0&amp;_showsubsets=3D0&amp;_showpopups=3DTRUE&amp;_sortunassigned=3Dscore=
down&amp;_requireboldred=3D0#Hit48">gi|224137032</A></B></TT></TD>
    <TD noWrap><TT>&nbsp;&nbsp;147859</TT></TD>
    <TD noWrap align=3Dright><TT>49</TT></TD>
    <TD noWrap><TT>&nbsp;&nbsp;predicted protein [Populus=20
  trichocarpa]</TT></TD></TR>
  <TR>
    <TD noWrap align=3Dright><TT><B>49.</B></TT></TD>
    <TD noWrap><TT><B>&nbsp;<A=20
      =
href=3D"http://zxw-pc/mascot/cgi/master_results.pl?file=3D..%2Fdata%2F201=
21225%2FF002423.dat&amp;REPTYPE=3Dprotein&amp;_sigthreshold=3D0.05&amp;RE=
PORT=3D50&amp;_server_mudpit_switch=3D99999999&amp;_ignoreionsscorebelow=3D=
0&amp;_showsubsets=3D0&amp;_showpopups=3DTRUE&amp;_sortunassigned=3Dscore=
down&amp;_requireboldred=3D0#Hit49">gi|110739101</A></B></TT></TD>
    <TD noWrap><TT>&nbsp;&nbsp;2906</TT></TD>
    <TD noWrap align=3Dright><TT>48</TT></TD>
    <TD noWrap><TT>&nbsp;&nbsp;hypothetical protein [Arabidopsis=20
    thaliana]</TT></TD></TR>
  <TR>
    <TD noWrap align=3Dright><TT><B>50.</B></TT></TD>
    <TD noWrap><TT><B>&nbsp;<A=20
      =
href=3D"http://zxw-pc/mascot/cgi/master_results.pl?file=3D..%2Fdata%2F201=
21225%2FF002423.dat&amp;REPTYPE=3Dprotein&amp;_sigthreshold=3D0.05&amp;RE=
PORT=3D50&amp;_server_mudpit_switch=3D99999999&amp;_ignoreionsscorebelow=3D=
0&amp;_showsubsets=3D0&amp;_showpopups=3DTRUE&amp;_sortunassigned=3Dscore=
down&amp;_requireboldred=3D0#Hit50">gi|147865783</A></B></TT></TD>
    <TD noWrap><TT>&nbsp;&nbsp;196903</TT></TD>
    <TD noWrap align=3Dright><TT>48</TT></TD>
    <TD noWrap><TT>&nbsp;&nbsp;hypothetical protein VITISV_020815 [Vitis =

      vinifera]</TT></TD></TR></TBODY></TABLE>
<H3>Results List</H3>
<TABLE border=3D0 cellSpacing=3D0>
  <TBODY>
  <TR>
    <TD><TT><B><A =
name=3DHit1>1.</A>&nbsp;&nbsp;&nbsp;&nbsp;</B></TT></TD>
    <TD noWrap><TT><A=20
      =
href=3D"http://zxw-pc/mascot/cgi/protein_view.pl?file=3D../data/20121225/=
F002423.dat&amp;hit=3D1"=20
      =
target=3D_blank>gi|116077986</A>&nbsp;&nbsp;&nbsp;&nbsp;<B>Mass:</B>&nbsp=
;33970&nbsp;&nbsp;&nbsp;&nbsp;<B>Score:</B>&nbsp;181&nbsp;&nbsp;&nbsp;&nb=
sp;<B>Expect:</B>&nbsp;1.5e-012&nbsp;&nbsp;<B>Matches:</B>&nbsp;5</TT></T=
D></TR>
  <TR>
    <TD>&nbsp;</TD>
    <TD noWrap><TT>pterocarpan reductase [Lotus=20
japonicus]</TT></TD></TR></TBODY></TABLE>
<TABLE border=3D0 cellSpacing=3D0 cellPadding=3D0>
  <TBODY>
  <TR>
    <TD><TT>&nbsp;&nbsp;&nbsp;&nbsp;&nbsp;&nbsp;</TT></TD>
    <TD align=3Dright><TT><B>Observed&nbsp;&nbsp;</B></TT></TD>
    <TD noWrap align=3Dright><TT><B>Mr(expt)&nbsp;&nbsp;</B></TT></TD>
    <TD noWrap align=3Dright><TT><B>Mr(calc)&nbsp;&nbsp;</B></TT></TD>
    <TD align=3Dright><TT><B>&nbsp;ppm&nbsp;&nbsp;</B></TT></TD>
    <TD align=3Dright><TT><B>Start&nbsp;</B></TT></TD>
    <TD align=3Dright><TT><B>&nbsp;</B></TT></TD>
    <TD align=3Dright><TT><B>End&nbsp;</B></TT></TD>
    <TD align=3Dright><TT><B>Miss&nbsp;</B></TT></TD>
    <TD align=3Dright><TT><B>Ions&nbsp;</B></TT></TD>
    <TD><TT><B>&nbsp;Peptide</B></TT></TD></TR>
  <TR>
    <TD align=3Dright>&nbsp;</TD>
    <TD align=3Dright><TT>774.4284&nbsp;&nbsp;</TT></TD>
    <TD align=3Dright><TT>773.4211&nbsp;&nbsp;</TT></TD>
    <TD align=3Dright><TT>773.4647&nbsp;&nbsp;</TT></TD>
    <TD noWrap align=3Dright><TT>-56.31&nbsp;</TT></TD>
    <TD align=3Dright><TT>236&nbsp;</TT></TD>
    <TD noWrap align=3Dright><TT>-&nbsp;</TT></TD>
    <TD align=3Dright><TT>242&nbsp;</TT></TD>
    <TD align=3Dright><TT>1&nbsp;&nbsp;</TT></TD>
    <TD noWrap align=3Dright><TT>---&nbsp;&nbsp;</TT></TD>
    <TD noWrap><TT>&nbsp;K.IGKTVEK.V</TT></TD></TR>
  <TR>
    <TD align=3Dright>&nbsp;</TD>
    <TD align=3Dright><TT>1068.5354&nbsp;&nbsp;</TT></TD>
    <TD align=3Dright><TT>1067.5281&nbsp;&nbsp;</TT></TD>
    <TD align=3Dright><TT>1067.5876&nbsp;&nbsp;</TT></TD>
    <TD noWrap align=3Dright><TT>-55.73&nbsp;</TT></TD>
    <TD align=3Dright><TT>27&nbsp;</TT></TD>
    <TD noWrap align=3Dright><TT>-&nbsp;</TT></TD>
    <TD align=3Dright><TT>36&nbsp;</TT></TD>
    <TD align=3Dright><TT>0&nbsp;&nbsp;</TT></TD>
    <TD noWrap align=3Dright><TT>---&nbsp;&nbsp;</TT></TD>
    <TD noWrap><TT>&nbsp;K.AGHPTFALVR.E</TT></TD></TR>
  <TR>
    <TD align=3Dright>&nbsp;</TD>
    <TD align=3Dright><TT>1068.5354&nbsp;&nbsp;</TT></TD>
    <TD align=3Dright><TT>1067.5281&nbsp;&nbsp;</TT></TD>
    <TD align=3Dright><TT>1067.5876&nbsp;&nbsp;</TT></TD>
    <TD noWrap align=3Dright><TT>-55.73&nbsp;</TT></TD>
    <TD align=3Dright><TT>27&nbsp;</TT></TD>
    <TD noWrap align=3Dright><TT>-&nbsp;</TT></TD>
    <TD align=3Dright><TT>36&nbsp;</TT></TD>
    <TD align=3Dright><TT>0&nbsp;&nbsp;</TT></TD>
    <TD noWrap align=3Dright><TT>79&nbsp;&nbsp;</TT></TD>
    <TD noWrap><TT>&nbsp;K.AGHPTFALVR.E</TT></TD></TR>
  <TR>
    <TD align=3Dright>&nbsp;</TD>
    <TD align=3Dright><TT>1395.5768&nbsp;&nbsp;</TT></TD>
    <TD align=3Dright><TT>1394.5695&nbsp;&nbsp;</TT></TD>
    <TD align=3Dright><TT>1394.6467&nbsp;&nbsp;</TT></TD>
    <TD noWrap align=3Dright><TT>-55.30&nbsp;</TT></TD>
    <TD align=3Dright><TT>108&nbsp;</TT></TD>
    <TD noWrap align=3Dright><TT>-&nbsp;</TT></TD>
    <TD align=3Dright><TT>119&nbsp;</TT></TD>
    <TD align=3Dright><TT>0&nbsp;&nbsp;</TT></TD>
    <TD noWrap align=3Dright><TT>---&nbsp;&nbsp;</TT></TD>
    <TD noWrap><TT>&nbsp;R.FLPSEFGNDVDR.T</TT></TD></TR>
  <TR>
    <TD align=3Dright>&nbsp;</TD>
    <TD align=3Dright><TT>1395.5768&nbsp;&nbsp;</TT></TD>
    <TD align=3Dright><TT>1394.5695&nbsp;&nbsp;</TT></TD>
    <TD align=3Dright><TT>1394.6467&nbsp;&nbsp;</TT></TD>
    <TD noWrap align=3Dright><TT>-55.30&nbsp;</TT></TD>
    <TD align=3Dright><TT>108&nbsp;</TT></TD>
    <TD noWrap align=3Dright><TT>-&nbsp;</TT></TD>
    <TD align=3Dright><TT>119&nbsp;</TT></TD>
    <TD align=3Dright><TT>0&nbsp;&nbsp;</TT></TD>
    <TD noWrap align=3Dright><TT>89&nbsp;&nbsp;</TT></TD>
    <TD noWrap><TT>&nbsp;R.FLPSEFGNDVDR.T</TT></TD></TR></TBODY></TABLE>
<TABLE border=3D0 cellSpacing=3D0>
  <TBODY>
  <TR>
    <TD><TT>&nbsp;&nbsp;&nbsp;&nbsp;&nbsp;&nbsp;</TT></TD>
    <TD><TT><B>No match to: </B>745.3581, 796.4242, 809.3693, 825.0535,=20
      829.3421, 841.0243, 842.4581, 870.4887, 977.4540, 1085.4930, =
1197.5985,=20
      1213.5763, 1219.6235, 1239.5752, 1239.5752, 1277.6775, 1311.6063,=20
      1346.6538, 1346.6538, 1544.6200, 1571.6871, 1597.6962, 1597.6962,=20
      1619.6951, 1635.6740, 1642.6833, 1750.7490, 1810.7748, 1990.8090,=20
      1990.8090, 2012.8191, 2063.9973, 2063.9973, 2064.9907, 2086.0137,=20
      2112.9597, 2112.9597, 2114.4675, 2134.9353, 2193.0627, 2193.0627,=20
      2215.0598, 2232.0486, 2346.0210, 2349.1746, 2349.1746, 2660.1265,=20
      2760.3254, 2776.3154, 2783.3188, 2808.2185,=20
3225.6382</TT></TD></TR></TBODY></TABLE><BR>
<TABLE border=3D0 cellSpacing=3D0>
  <TBODY>
  <TR>
    <TD><TT><B><A =
name=3DHit2>2.</A>&nbsp;&nbsp;&nbsp;&nbsp;</B></TT></TD>
    <TD noWrap><TT><A=20
      =
href=3D"http://zxw-pc/mascot/cgi/protein_view.pl?file=3D../data/20121225/=
F002423.dat&amp;hit=3D2"=20
      =
target=3D_blank>gi|297844930</A>&nbsp;&nbsp;&nbsp;&nbsp;<B>Mass:</B>&nbsp=
;33810&nbsp;&nbsp;&nbsp;&nbsp;<B>Score:</B>&nbsp;103&nbsp;&nbsp;&nbsp;&nb=
sp;<B>Expect:</B>&nbsp;9.3e-005&nbsp;&nbsp;<B>Matches:</B>&nbsp;5</TT></T=
D></TR>
  <TR>
    <TD>&nbsp;</TD>
    <TD noWrap><TT>hypothetical protein ARALYDRAFT_472180 [Arabidopsis =
lyrata=20
      subsp. lyrata]</TT></TD></TR></TBODY></TABLE>
<TABLE border=3D0 cellSpacing=3D0 cellPadding=3D0>
  <TBODY>
  <TR>
    <TD><TT>&nbsp;&nbsp;&nbsp;&nbsp;&nbsp;&nbsp;</TT></TD>
    <TD align=3Dright><TT><B>Observed&nbsp;&nbsp;</B></TT></TD>
    <TD noWrap align=3Dright><TT><B>Mr(expt)&nbsp;&nbsp;</B></TT></TD>
    <TD noWrap align=3Dright><TT><B>Mr(calc)&nbsp;&nbsp;</B></TT></TD>
    <TD align=3Dright><TT><B>&nbsp;ppm&nbsp;&nbsp;</B></TT></TD>
    <TD align=3Dright><TT><B>Start&nbsp;</B></TT></TD>
    <TD align=3Dright><TT><B>&nbsp;</B></TT></TD>
    <TD align=3Dright><TT><B>End&nbsp;</B></TT></TD>
    <TD align=3Dright><TT><B>Miss&nbsp;</B></TT></TD>
    <TD align=3Dright><TT><B>Ions&nbsp;</B></TT></TD>
    <TD><TT><B>&nbsp;Peptide</B></TT></TD></TR>
  <TR>
    <TD align=3Dright>&nbsp;</TD>
    <TD align=3Dright><TT>774.4284&nbsp;&nbsp;</TT></TD>
    <TD align=3Dright><TT>773.4211&nbsp;&nbsp;</TT></TD>
    <TD align=3Dright><TT>773.4647&nbsp;&nbsp;</TT></TD>
    <TD noWrap align=3Dright><TT>-56.31&nbsp;</TT></TD>
    <TD align=3Dright><TT>234&nbsp;</TT></TD>
    <TD noWrap align=3Dright><TT>-&nbsp;</TT></TD>
    <TD align=3Dright><TT>240&nbsp;</TT></TD>
    <TD align=3Dright><TT>1&nbsp;&nbsp;</TT></TD>
    <TD noWrap align=3Dright><TT>---&nbsp;&nbsp;</TT></TD>
    <TD noWrap><TT>&nbsp;K.IGKTLDK.S</TT></TD></TR>
  <TR>
    <TD align=3Dright>&nbsp;</TD>
    <TD align=3Dright><TT>1395.5768&nbsp;&nbsp;</TT></TD>
    <TD align=3Dright><TT>1394.5695&nbsp;&nbsp;</TT></TD>
    <TD align=3Dright><TT>1394.6467&nbsp;&nbsp;</TT></TD>
    <TD noWrap align=3Dright><TT>-55.30&nbsp;</TT></TD>
    <TD align=3Dright><TT>106&nbsp;</TT></TD>
    <TD noWrap align=3Dright><TT>-&nbsp;</TT></TD>
    <TD align=3Dright><TT>117&nbsp;</TT></TD>
    <TD align=3Dright><TT>0&nbsp;&nbsp;</TT></TD>
    <TD noWrap align=3Dright><TT>---&nbsp;&nbsp;</TT></TD>
    <TD noWrap><TT>&nbsp;R.FLPSEFGNDVDR.T</TT></TD></TR>
  <TR>
    <TD align=3Dright>&nbsp;</TD>
    <TD align=3Dright><TT>1395.5768&nbsp;&nbsp;</TT></TD>
    <TD align=3Dright><TT>1394.5695&nbsp;&nbsp;</TT></TD>
    <TD align=3Dright><TT>1394.6467&nbsp;&nbsp;</TT></TD>
    <TD noWrap align=3Dright><TT>-55.30&nbsp;</TT></TD>
    <TD align=3Dright><TT>106&nbsp;</TT></TD>
    <TD noWrap align=3Dright><TT>-&nbsp;</TT></TD>
    <TD align=3Dright><TT>117&nbsp;</TT></TD>
    <TD align=3Dright><TT>0&nbsp;&nbsp;</TT></TD>
    <TD noWrap align=3Dright><TT>89&nbsp;&nbsp;</TT></TD>
    <TD noWrap><TT>&nbsp;R.FLPSEFGNDVDR.T</TT></TD></TR>
  <TR>
    <TD align=3Dright>&nbsp;</TD>
    <TD align=3Dright><TT>2063.9973&nbsp;&nbsp;</TT></TD>
    <TD align=3Dright><TT>2062.9900&nbsp;&nbsp;</TT></TD>
    <TD align=3Dright><TT>2063.1150&nbsp;&nbsp;</TT></TD>
    <TD noWrap align=3Dright><TT>-60.59&nbsp;</TT></TD>
    <TD align=3Dright><TT>52&nbsp;</TT></TD>
    <TD noWrap align=3Dright><TT>-&nbsp;</TT></TD>
    <TD align=3Dright><TT>70&nbsp;</TT></TD>
    <TD align=3Dright><TT>1&nbsp;&nbsp;</TT></TD>
    <TD noWrap align=3Dright><TT>---&nbsp;&nbsp;</TT></TD>
    <TD noWrap><TT>&nbsp;K.DLGVTILYGSLNDKESLVK.A</TT></TD></TR>
  <TR>
    <TD align=3Dright>&nbsp;</TD>
    <TD align=3Dright><TT>2063.9973&nbsp;&nbsp;</TT></TD>
    <TD align=3Dright><TT>2062.9900&nbsp;&nbsp;</TT></TD>
    <TD align=3Dright><TT>2063.1150&nbsp;&nbsp;</TT></TD>
    <TD noWrap align=3Dright><TT>-60.59&nbsp;</TT></TD>
    <TD align=3Dright><TT>52&nbsp;</TT></TD>
    <TD noWrap align=3Dright><TT>-&nbsp;</TT></TD>
    <TD align=3Dright><TT>70&nbsp;</TT></TD>
    <TD align=3Dright><TT>1&nbsp;&nbsp;</TT></TD>
    <TD noWrap align=3Dright><TT>---&nbsp;&nbsp;</TT></TD>
    <TD =
noWrap><TT>&nbsp;K.DLGVTILYGSLNDKESLVK.A</TT></TD></TR></TBODY></TABLE>
<TABLE border=3D0 cellSpacing=3D0>
  <TBODY>
  <TR>
    <TD><TT>&nbsp;&nbsp;&nbsp;&nbsp;&nbsp;&nbsp;</TT></TD>
    <TD><TT><B>No match to: </B>745.3581, 796.4242, 809.3693, 825.0535,=20
      829.3421, 841.0243, 842.4581, 870.4887, 977.4540, 1068.5354, =
1068.5354,=20
      1085.4930, 1197.5985, 1213.5763, 1219.6235, 1239.5752, 1239.5752,=20
      1277.6775, 1311.6063, 1346.6538, 1346.6538, 1544.6200, 1571.6871,=20
      1597.6962, 1597.6962, 1619.6951, 1635.6740, 1642.6833, 1750.7490,=20
      1810.7748, 1990.8090, 1990.8090, 2012.8191, 2064.9907, 2086.0137,=20
      2112.9597, 2112.9597, 2114.4675, 2134.9353, 2193.0627, 2193.0627,=20
      2215.0598, 2232.0486, 2346.0210, 2349.1746, 2349.1746, 2660.1265,=20
      2760.3254, 2776.3154, 2783.3188, 2808.2185,=20
3225.6382</TT></TD></TR></TBODY></TABLE><BR>
<TABLE border=3D0 cellSpacing=3D0>
  <TBODY>
  <TR>
    <TD><TT><B><A =
name=3DHit3>3.</A>&nbsp;&nbsp;&nbsp;&nbsp;</B></TT></TD>
    <TD noWrap><TT><A=20
      =
href=3D"http://zxw-pc/mascot/cgi/protein_view.pl?file=3D../data/20121225/=
F002423.dat&amp;hit=3D3"=20
      =
target=3D_blank>gi|297336188</A>&nbsp;&nbsp;&nbsp;&nbsp;<B>Mass:</B>&nbsp=
;33810&nbsp;&nbsp;&nbsp;&nbsp;<B>Score:</B>&nbsp;103&nbsp;&nbsp;&nbsp;&nb=
sp;<B>Expect:</B>&nbsp;9.3e-005&nbsp;&nbsp;<B>Matches:</B>&nbsp;5</TT></T=
D></TR>
  <TR>
    <TD>&nbsp;</TD>
    <TD noWrap><TT>hypothetical protein ARALYDRAFT_472180 [Arabidopsis =
lyrata=20
      subsp. lyrata]</TT></TD></TR></TBODY></TABLE>
<TABLE border=3D0 cellSpacing=3D0 cellPadding=3D0>
  <TBODY>
  <TR>
    <TD><TT>&nbsp;&nbsp;&nbsp;&nbsp;&nbsp;&nbsp;</TT></TD>
    <TD align=3Dright><TT><B>Observed&nbsp;&nbsp;</B></TT></TD>
    <TD noWrap align=3Dright><TT><B>Mr(expt)&nbsp;&nbsp;</B></TT></TD>
    <TD noWrap align=3Dright><TT><B>Mr(calc)&nbsp;&nbsp;</B></TT></TD>
    <TD align=3Dright><TT><B>&nbsp;ppm&nbsp;&nbsp;</B></TT></TD>
    <TD align=3Dright><TT><B>Start&nbsp;</B></TT></TD>
    <TD align=3Dright><TT><B>&nbsp;</B></TT></TD>
    <TD align=3Dright><TT><B>End&nbsp;</B></TT></TD>
    <TD align=3Dright><TT><B>Miss&nbsp;</B></TT></TD>
    <TD align=3Dright><TT><B>Ions&nbsp;</B></TT></TD>
    <TD><TT><B>&nbsp;Peptide</B></TT></TD></TR>
  <TR>
    <TD align=3Dright>&nbsp;</TD>
    <TD align=3Dright><TT>774.4284&nbsp;&nbsp;</TT></TD>
    <TD align=3Dright><TT>773.4211&nbsp;&nbsp;</TT></TD>
    <TD align=3Dright><TT>773.4647&nbsp;&nbsp;</TT></TD>
    <TD noWrap align=3Dright><TT>-56.31&nbsp;</TT></TD>
    <TD align=3Dright><TT>234&nbsp;</TT></TD>
    <TD noWrap align=3Dright><TT>-&nbsp;</TT></TD>
    <TD align=3Dright><TT>240&nbsp;</TT></TD>
    <TD align=3Dright><TT>1&nbsp;&nbsp;</TT></TD>
    <TD noWrap align=3Dright><TT>---&nbsp;&nbsp;</TT></TD>
    <TD noWrap><TT>&nbsp;K.IGKTLDK.S</TT></TD></TR>
  <TR>
    <TD align=3Dright>&nbsp;</TD>
    <TD align=3Dright><TT>1395.5768&nbsp;&nbsp;</TT></TD>
    <TD align=3Dright><TT>1394.5695&nbsp;&nbsp;</TT></TD>
    <TD align=3Dright><TT>1394.6467&nbsp;&nbsp;</TT></TD>
    <TD noWrap align=3Dright><TT>-55.30&nbsp;</TT></TD>
    <TD align=3Dright><TT>106&nbsp;</TT></TD>
    <TD noWrap align=3Dright><TT>-&nbsp;</TT></TD>
    <TD align=3Dright><TT>117&nbsp;</TT></TD>
    <TD align=3Dright><TT>0&nbsp;&nbsp;</TT></TD>
    <TD noWrap align=3Dright><TT>---&nbsp;&nbsp;</TT></TD>
    <TD noWrap><TT>&nbsp;R.FLPSEFGNDVDR.T</TT></TD></TR>
  <TR>
    <TD align=3Dright>&nbsp;</TD>
    <TD align=3Dright><TT>1395.5768&nbsp;&nbsp;</TT></TD>
    <TD align=3Dright><TT>1394.5695&nbsp;&nbsp;</TT></TD>
    <TD align=3Dright><TT>1394.6467&nbsp;&nbsp;</TT></TD>
    <TD noWrap align=3Dright><TT>-55.30&nbsp;</TT></TD>
    <TD align=3Dright><TT>106&nbsp;</TT></TD>
    <TD noWrap align=3Dright><TT>-&nbsp;</TT></TD>
    <TD align=3Dright><TT>117&nbsp;</TT></TD>
    <TD align=3Dright><TT>0&nbsp;&nbsp;</TT></TD>
    <TD noWrap align=3Dright><TT>89&nbsp;&nbsp;</TT></TD>
    <TD noWrap><TT>&nbsp;R.FLPSEFGNDVDR.T</TT></TD></TR>
  <TR>
    <TD align=3Dright>&nbsp;</TD>
    <TD align=3Dright><TT>2063.9973&nbsp;&nbsp;</TT></TD>
    <TD align=3Dright><TT>2062.9900&nbsp;&nbsp;</TT></TD>
    <TD align=3Dright><TT>2063.1150&nbsp;&nbsp;</TT></TD>
    <TD noWrap align=3Dright><TT>-60.59&nbsp;</TT></TD>
    <TD align=3Dright><TT>52&nbsp;</TT></TD>
    <TD noWrap align=3Dright><TT>-&nbsp;</TT></TD>
    <TD align=3Dright><TT>70&nbsp;</TT></TD>
    <TD align=3Dright><TT>1&nbsp;&nbsp;</TT></TD>
    <TD noWrap align=3Dright><TT>---&nbsp;&nbsp;</TT></TD>
    <TD noWrap><TT>&nbsp;K.DLGVTILYGSLNDKESLVK.A</TT></TD></TR>
  <TR>
    <TD align=3Dright>&nbsp;</TD>
    <TD align=3Dright><TT>2063.9973&nbsp;&nbsp;</TT></TD>
    <TD align=3Dright><TT>2062.9900&nbsp;&nbsp;</TT></TD>
    <TD align=3Dright><TT>2063.1150&nbsp;&nbsp;</TT></TD>
    <TD noWrap align=3Dright><TT>-60.59&nbsp;</TT></TD>
    <TD align=3Dright><TT>52&nbsp;</TT></TD>
    <TD noWrap align=3Dright><TT>-&nbsp;</TT></TD>
    <TD align=3Dright><TT>70&nbsp;</TT></TD>
    <TD align=3Dright><TT>1&nbsp;&nbsp;</TT></TD>
    <TD noWrap align=3Dright><TT>---&nbsp;&nbsp;</TT></TD>
    <TD =
noWrap><TT>&nbsp;K.DLGVTILYGSLNDKESLVK.A</TT></TD></TR></TBODY></TABLE>
<TABLE border=3D0 cellSpacing=3D0>
  <TBODY>
  <TR>
    <TD><TT>&nbsp;&nbsp;&nbsp;&nbsp;&nbsp;&nbsp;</TT></TD>
    <TD><TT><B>No match to: </B>745.3581, 796.4242, 809.3693, 825.0535,=20
      829.3421, 841.0243, 842.4581, 870.4887, 977.4540, 1068.5354, =
1068.5354,=20
      1085.4930, 1197.5985, 1213.5763, 1219.6235, 1239.5752, 1239.5752,=20
      1277.6775, 1311.6063, 1346.6538, 1346.6538, 1544.6200, 1571.6871,=20
      1597.6962, 1597.6962, 1619.6951, 1635.6740, 1642.6833, 1750.7490,=20
      1810.7748, 1990.8090, 1990.8090, 2012.8191, 2064.9907, 2086.0137,=20
      2112.9597, 2112.9597, 2114.4675, 2134.9353, 2193.0627, 2193.0627,=20
      2215.0598, 2232.0486, 2346.0210, 2349.1746, 2349.1746, 2660.1265,=20
      2760.3254, 2776.3154, 2783.3188, 2808.2185,=20
3225.6382</TT></TD></TR></TBODY></TABLE><BR>
<TABLE border=3D0 cellSpacing=3D0>
  <TBODY>
  <TR>
    <TD><TT><B><A =
name=3DHit4>4.</A>&nbsp;&nbsp;&nbsp;&nbsp;</B></TT></TD>
    <TD noWrap><TT><A=20
      =
href=3D"http://zxw-pc/mascot/cgi/protein_view.pl?file=3D../data/20121225/=
F002423.dat&amp;hit=3D4"=20
      =
target=3D_blank>gi|306755669</A>&nbsp;&nbsp;&nbsp;&nbsp;<B>Mass:</B>&nbsp=
;5353&nbsp;&nbsp;&nbsp;&nbsp;&nbsp;<B>Score:</B>&nbsp;98&nbsp;&nbsp;&nbsp=
;&nbsp;&nbsp;<B>Expect:</B>&nbsp;0.00028&nbsp;&nbsp;<B>Matches:</B>&nbsp;=
2</TT></TD></TR>
  <TR>
    <TD>&nbsp;</TD>
    <TD noWrap><TT>RecName: Full=3DIsoflavone reductase homolog=20
  2</TT></TD></TR></TBODY></TABLE>
<TABLE border=3D0 cellSpacing=3D0 cellPadding=3D0>
  <TBODY>
  <TR>
    <TD><TT>&nbsp;&nbsp;&nbsp;&nbsp;&nbsp;&nbsp;</TT></TD>
    <TD align=3Dright><TT><B>Observed&nbsp;&nbsp;</B></TT></TD>
    <TD noWrap align=3Dright><TT><B>Mr(expt)&nbsp;&nbsp;</B></TT></TD>
    <TD noWrap align=3Dright><TT><B>Mr(calc)&nbsp;&nbsp;</B></TT></TD>
    <TD align=3Dright><TT><B>&nbsp;ppm&nbsp;&nbsp;</B></TT></TD>
    <TD align=3Dright><TT><B>Start&nbsp;</B></TT></TD>
    <TD align=3Dright><TT><B>&nbsp;</B></TT></TD>
    <TD align=3Dright><TT><B>End&nbsp;</B></TT></TD>
    <TD align=3Dright><TT><B>Miss&nbsp;</B></TT></TD>
    <TD align=3Dright><TT><B>Ions&nbsp;</B></TT></TD>
    <TD><TT><B>&nbsp;Peptide</B></TT></TD></TR>
  <TR>
    <TD align=3Dright>&nbsp;</TD>
    <TD align=3Dright><TT>1395.5768&nbsp;&nbsp;</TT></TD>
    <TD align=3Dright><TT>1394.5695&nbsp;&nbsp;</TT></TD>
    <TD align=3Dright><TT>1394.6467&nbsp;&nbsp;</TT></TD>
    <TD noWrap align=3Dright><TT>-55.30&nbsp;</TT></TD>
    <TD align=3Dright><TT>23&nbsp;</TT></TD>
    <TD noWrap align=3Dright><TT>-&nbsp;</TT></TD>
    <TD align=3Dright><TT>34&nbsp;</TT></TD>
    <TD align=3Dright><TT>0&nbsp;&nbsp;</TT></TD>
    <TD noWrap align=3Dright><TT>---&nbsp;&nbsp;</TT></TD>
    <TD noWrap><TT>&nbsp;K.FLPSEFGNDVDR.V</TT></TD></TR>
  <TR>
    <TD align=3Dright>&nbsp;</TD>
    <TD align=3Dright><TT>1395.5768&nbsp;&nbsp;</TT></TD>
    <TD align=3Dright><TT>1394.5695&nbsp;&nbsp;</TT></TD>
    <TD align=3Dright><TT>1394.6467&nbsp;&nbsp;</TT></TD>
    <TD noWrap align=3Dright><TT>-55.30&nbsp;</TT></TD>
    <TD align=3Dright><TT>23&nbsp;</TT></TD>
    <TD noWrap align=3Dright><TT>-&nbsp;</TT></TD>
    <TD align=3Dright><TT>34&nbsp;</TT></TD>
    <TD align=3Dright><TT>0&nbsp;&nbsp;</TT></TD>
    <TD noWrap align=3Dright><TT>89&nbsp;&nbsp;</TT></TD>
    <TD noWrap><TT>&nbsp;K.FLPSEFGNDVDR.V</TT></TD></TR></TBODY></TABLE>
<TABLE border=3D0 cellSpacing=3D0>
  <TBODY>
  <TR>
    <TD><TT>&nbsp;&nbsp;&nbsp;&nbsp;&nbsp;&nbsp;</TT></TD>
    <TD><TT><B>No match to: </B>745.3581, 774.4284, 796.4242, 809.3693,=20
      825.0535, 829.3421, 841.0243, 842.4581, 870.4887, 977.4540, =
1068.5354,=20
      1068.5354, 1085.4930, 1197.5985, 1213.5763, 1219.6235, 1239.5752,=20
      1239.5752, 1277.6775, 1311.6063, 1346.6538, 1346.6538, 1544.6200,=20
      1571.6871, 1597.6962, 1597.6962, 1619.6951, 1635.6740, 1642.6833,=20
      1750.7490, 1810.7748, 1990.8090, 1990.8090, 2012.8191, 2063.9973,=20
      2063.9973, 2064.9907, 2086.0137, 2112.9597, 2112.9597, 2114.4675,=20
      2134.9353, 2193.0627, 2193.0627, 2215.0598, 2232.0486, 2346.0210,=20
      2349.1746, 2349.1746, 2660.1265, 2760.3254, 2776.3154, 2783.3188,=20
      2808.2185, 3225.6382</TT></TD></TR></TBODY></TABLE><BR>
<TABLE border=3D0 cellSpacing=3D0>
  <TBODY>
  <TR>
    <TD><TT><B><A =
name=3DHit5>5.</A>&nbsp;&nbsp;&nbsp;&nbsp;</B></TT></TD>
    <TD noWrap><TT><A=20
      =
href=3D"http://zxw-pc/mascot/cgi/protein_view.pl?file=3D../data/20121225/=
F002423.dat&amp;hit=3D5"=20
      =
target=3D_blank>gi|297744407</A>&nbsp;&nbsp;&nbsp;&nbsp;<B>Mass:</B>&nbsp=
;33617&nbsp;&nbsp;&nbsp;&nbsp;<B>Score:</B>&nbsp;97&nbsp;&nbsp;&nbsp;&nbs=
p;&nbsp;<B>Expect:</B>&nbsp;0.00039&nbsp;&nbsp;<B>Matches:</B>&nbsp;3</TT=
></TD></TR>
  <TR>
    <TD>&nbsp;</TD>
    <TD noWrap><TT>unnamed protein product [Vitis=20
vinifera]</TT></TD></TR></TBODY></TABLE>
<TABLE border=3D0 cellSpacing=3D0 cellPadding=3D0>
  <TBODY>
  <TR>
    <TD><TT>&nbsp;&nbsp;&nbsp;&nbsp;&nbsp;&nbsp;</TT></TD>
    <TD align=3Dright><TT><B>Observed&nbsp;&nbsp;</B></TT></TD>
    <TD noWrap align=3Dright><TT><B>Mr(expt)&nbsp;&nbsp;</B></TT></TD>
    <TD noWrap align=3Dright><TT><B>Mr(calc)&nbsp;&nbsp;</B></TT></TD>
    <TD align=3Dright><TT><B>&nbsp;ppm&nbsp;&nbsp;</B></TT></TD>
    <TD align=3Dright><TT><B>Start&nbsp;</B></TT></TD>
    <TD align=3Dright><TT><B>&nbsp;</B></TT></TD>
    <TD align=3Dright><TT><B>End&nbsp;</B></TT></TD>
    <TD align=3Dright><TT><B>Miss&nbsp;</B></TT></TD>
    <TD align=3Dright><TT><B>Ions&nbsp;</B></TT></TD>
    <TD><TT><B>&nbsp;Peptide</B></TT></TD></TR>
  <TR>
    <TD align=3Dright>&nbsp;</TD>
    <TD align=3Dright><TT>977.4540&nbsp;&nbsp;</TT></TD>
    <TD align=3Dright><TT>976.4467&nbsp;&nbsp;</TT></TD>
    <TD align=3Dright><TT>976.4713&nbsp;&nbsp;</TT></TD>
    <TD noWrap align=3Dright><TT>-25.20&nbsp;</TT></TD>
    <TD align=3Dright><TT>35&nbsp;</TT></TD>
    <TD noWrap align=3Dright><TT>-&nbsp;</TT></TD>
    <TD align=3Dright><TT>43&nbsp;</TT></TD>
    <TD align=3Dright><TT>0&nbsp;&nbsp;</TT></TD>
    <TD noWrap align=3Dright><TT>---&nbsp;&nbsp;</TT></TD>
    <TD noWrap><TT>&nbsp;R.DTTLSDPTK.S</TT></TD></TR>
  <TR>
    <TD align=3Dright>&nbsp;</TD>
    <TD align=3Dright><TT>1395.5768&nbsp;&nbsp;</TT></TD>
    <TD align=3Dright><TT>1394.5695&nbsp;&nbsp;</TT></TD>
    <TD align=3Dright><TT>1394.6467&nbsp;&nbsp;</TT></TD>
    <TD noWrap align=3Dright><TT>-55.30&nbsp;</TT></TD>
    <TD align=3Dright><TT>106&nbsp;</TT></TD>
    <TD noWrap align=3Dright><TT>-&nbsp;</TT></TD>
    <TD align=3Dright><TT>117&nbsp;</TT></TD>
    <TD align=3Dright><TT>0&nbsp;&nbsp;</TT></TD>
    <TD noWrap align=3Dright><TT>---&nbsp;&nbsp;</TT></TD>
    <TD noWrap><TT>&nbsp;R.FLPSEFGNDVDR.L</TT></TD></TR>
  <TR>
    <TD align=3Dright>&nbsp;</TD>
    <TD align=3Dright><TT>1395.5768&nbsp;&nbsp;</TT></TD>
    <TD align=3Dright><TT>1394.5695&nbsp;&nbsp;</TT></TD>
    <TD align=3Dright><TT>1394.6467&nbsp;&nbsp;</TT></TD>
    <TD noWrap align=3Dright><TT>-55.30&nbsp;</TT></TD>
    <TD align=3Dright><TT>106&nbsp;</TT></TD>
    <TD noWrap align=3Dright><TT>-&nbsp;</TT></TD>
    <TD align=3Dright><TT>117&nbsp;</TT></TD>
    <TD align=3Dright><TT>0&nbsp;&nbsp;</TT></TD>
    <TD noWrap align=3Dright><TT>89&nbsp;&nbsp;</TT></TD>
    <TD noWrap><TT>&nbsp;R.FLPSEFGNDVDR.L</TT></TD></TR></TBODY></TABLE>
<TABLE border=3D0 cellSpacing=3D0>
  <TBODY>
  <TR>
    <TD><TT>&nbsp;&nbsp;&nbsp;&nbsp;&nbsp;&nbsp;</TT></TD>
    <TD><TT><B>No match to: </B>745.3581, 774.4284, 796.4242, 809.3693,=20
      825.0535, 829.3421, 841.0243, 842.4581, 870.4887, 1068.5354, =
1068.5354,=20
      1085.4930, 1197.5985, 1213.5763, 1219.6235, 1239.5752, 1239.5752,=20
      1277.6775, 1311.6063, 1346.6538, 1346.6538, 1544.6200, 1571.6871,=20
      1597.6962, 1597.6962, 1619.6951, 1635.6740, 1642.6833, 1750.7490,=20
      1810.7748, 1990.8090, 1990.8090, 2012.8191, 2063.9973, 2063.9973,=20
      2064.9907, 2086.0137, 2112.9597, 2112.9597, 2114.4675, 2134.9353,=20
      2193.0627, 2193.0627, 2215.0598, 2232.0486, 2346.0210, 2349.1746,=20
      2349.1746, 2660.1265, 2760.3254, 2776.3154, 2783.3188, 2808.2185,=20
      3225.6382</TT></TD></TR></TBODY></TABLE><BR>
<TABLE border=3D0 cellSpacing=3D0>
  <TBODY>
  <TR>
    <TD><TT><B><A =
name=3DHit6>6.</A>&nbsp;&nbsp;&nbsp;&nbsp;</B></TT></TD>
    <TD noWrap><TT><A=20
      =
href=3D"http://zxw-pc/mascot/cgi/protein_view.pl?file=3D../data/20121225/=
F002423.dat&amp;hit=3D6"=20
      =
target=3D_blank>gi|225428432</A>&nbsp;&nbsp;&nbsp;&nbsp;<B>Mass:</B>&nbsp=
;33617&nbsp;&nbsp;&nbsp;&nbsp;<B>Score:</B>&nbsp;97&nbsp;&nbsp;&nbsp;&nbs=
p;&nbsp;<B>Expect:</B>&nbsp;0.00039&nbsp;&nbsp;<B>Matches:</B>&nbsp;3</TT=
></TD></TR>
  <TR>
    <TD>&nbsp;</TD>
    <TD noWrap><TT>PREDICTED: hypothetical protein [Vitis=20
  vinifera]</TT></TD></TR></TBODY></TABLE>
<TABLE border=3D0 cellSpacing=3D0 cellPadding=3D0>
  <TBODY>
  <TR>
    <TD><TT>&nbsp;&nbsp;&nbsp;&nbsp;&nbsp;&nbsp;</TT></TD>
    <TD align=3Dright><TT><B>Observed&nbsp;&nbsp;</B></TT></TD>
    <TD noWrap align=3Dright><TT><B>Mr(expt)&nbsp;&nbsp;</B></TT></TD>
    <TD noWrap align=3Dright><TT><B>Mr(calc)&nbsp;&nbsp;</B></TT></TD>
    <TD align=3Dright><TT><B>&nbsp;ppm&nbsp;&nbsp;</B></TT></TD>
    <TD align=3Dright><TT><B>Start&nbsp;</B></TT></TD>
    <TD align=3Dright><TT><B>&nbsp;</B></TT></TD>
    <TD align=3Dright><TT><B>End&nbsp;</B></TT></TD>
    <TD align=3Dright><TT><B>Miss&nbsp;</B></TT></TD>
    <TD align=3Dright><TT><B>Ions&nbsp;</B></TT></TD>
    <TD><TT><B>&nbsp;Peptide</B></TT></TD></TR>
  <TR>
    <TD align=3Dright>&nbsp;</TD>
    <TD align=3Dright><TT>977.4540&nbsp;&nbsp;</TT></TD>
    <TD align=3Dright><TT>976.4467&nbsp;&nbsp;</TT></TD>
    <TD align=3Dright><TT>976.4713&nbsp;&nbsp;</TT></TD>
    <TD noWrap align=3Dright><TT>-25.20&nbsp;</TT></TD>
    <TD align=3Dright><TT>35&nbsp;</TT></TD>
    <TD noWrap align=3Dright><TT>-&nbsp;</TT></TD>
    <TD align=3Dright><TT>43&nbsp;</TT></TD>
    <TD align=3Dright><TT>0&nbsp;&nbsp;</TT></TD>
    <TD noWrap align=3Dright><TT>---&nbsp;&nbsp;</TT></TD>
    <TD noWrap><TT>&nbsp;R.DTTLSDPTK.S</TT></TD></TR>
  <TR>
    <TD align=3Dright>&nbsp;</TD>
    <TD align=3Dright><TT>1395.5768&nbsp;&nbsp;</TT></TD>
    <TD align=3Dright><TT>1394.5695&nbsp;&nbsp;</TT></TD>
    <TD align=3Dright><TT>1394.6467&nbsp;&nbsp;</TT></TD>
    <TD noWrap align=3Dright><TT>-55.30&nbsp;</TT></TD>
    <TD align=3Dright><TT>106&nbsp;</TT></TD>
    <TD noWrap align=3Dright><TT>-&nbsp;</TT></TD>
    <TD align=3Dright><TT>117&nbsp;</TT></TD>
    <TD align=3Dright><TT>0&nbsp;&nbsp;</TT></TD>
    <TD noWrap align=3Dright><TT>---&nbsp;&nbsp;</TT></TD>
    <TD noWrap><TT>&nbsp;R.FLPSEFGNDVDR.L</TT></TD></TR>
  <TR>
    <TD align=3Dright>&nbsp;</TD>
    <TD align=3Dright><TT>1395.5768&nbsp;&nbsp;</TT></TD>
    <TD align=3Dright><TT>1394.5695&nbsp;&nbsp;</TT></TD>
    <TD align=3Dright><TT>1394.6467&nbsp;&nbsp;</TT></TD>
    <TD noWrap align=3Dright><TT>-55.30&nbsp;</TT></TD>
    <TD align=3Dright><TT>106&nbsp;</TT></TD>
    <TD noWrap align=3Dright><TT>-&nbsp;</TT></TD>
    <TD align=3Dright><TT>117&nbsp;</TT></TD>
    <TD align=3Dright><TT>0&nbsp;&nbsp;</TT></TD>
    <TD noWrap align=3Dright><TT>89&nbsp;&nbsp;</TT></TD>
    <TD noWrap><TT>&nbsp;R.FLPSEFGNDVDR.L</TT></TD></TR></TBODY></TABLE>
<TABLE border=3D0 cellSpacing=3D0>
  <TBODY>
  <TR>
    <TD><TT>&nbsp;&nbsp;&nbsp;&nbsp;&nbsp;&nbsp;</TT></TD>
    <TD><TT><B>No match to: </B>745.3581, 774.4284, 796.4242, 809.3693,=20
      825.0535, 829.3421, 841.0243, 842.4581, 870.4887, 1068.5354, =
1068.5354,=20
      1085.4930, 1197.5985, 1213.5763, 1219.6235, 1239.5752, 1239.5752,=20
      1277.6775, 1311.6063, 1346.6538, 1346.6538, 1544.6200, 1571.6871,=20
      1597.6962, 1597.6962, 1619.6951, 1635.6740, 1642.6833, 1750.7490,=20
      1810.7748, 1990.8090, 1990.8090, 2012.8191, 2063.9973, 2063.9973,=20
      2064.9907, 2086.0137, 2112.9597, 2112.9597, 2114.4675, 2134.9353,=20
      2193.0627, 2193.0627, 2215.0598, 2232.0486, 2346.0210, 2349.1746,=20
      2349.1746, 2660.1265, 2760.3254, 2776.3154, 2783.3188, 2808.2185,=20
      3225.6382</TT></TD></TR></TBODY></TABLE><BR>
<TABLE border=3D0 cellSpacing=3D0>
  <TBODY>
  <TR>
    <TD><TT><B><A =
name=3DHit7>7.</A>&nbsp;&nbsp;&nbsp;&nbsp;</B></TT></TD>
    <TD noWrap><TT><A=20
      =
href=3D"http://zxw-pc/mascot/cgi/protein_view.pl?file=3D../data/20121225/=
F002423.dat&amp;hit=3D7"=20
      =
target=3D_blank>gi|222856326</A>&nbsp;&nbsp;&nbsp;&nbsp;<B>Mass:</B>&nbsp=
;33888&nbsp;&nbsp;&nbsp;&nbsp;<B>Score:</B>&nbsp;94&nbsp;&nbsp;&nbsp;&nbs=
p;&nbsp;<B>Expect:</B>&nbsp;0.00077&nbsp;&nbsp;<B>Matches:</B>&nbsp;4</TT=
></TD></TR>
  <TR>
    <TD>&nbsp;</TD>
    <TD noWrap><TT>phenylcoumaran benzylic ether reductase 7 [Populus=20
      trichocarpa]</TT></TD></TR></TBODY></TABLE>
<TABLE border=3D0 cellSpacing=3D0 cellPadding=3D0>
  <TBODY>
  <TR>
    <TD><TT>&nbsp;&nbsp;&nbsp;&nbsp;&nbsp;&nbsp;</TT></TD>
    <TD align=3Dright><TT><B>Observed&nbsp;&nbsp;</B></TT></TD>
    <TD noWrap align=3Dright><TT><B>Mr(expt)&nbsp;&nbsp;</B></TT></TD>
    <TD noWrap align=3Dright><TT><B>Mr(calc)&nbsp;&nbsp;</B></TT></TD>
    <TD align=3Dright><TT><B>&nbsp;ppm&nbsp;&nbsp;</B></TT></TD>
    <TD align=3Dright><TT><B>Start&nbsp;</B></TT></TD>
    <TD align=3Dright><TT><B>&nbsp;</B></TT></TD>
    <TD align=3Dright><TT><B>End&nbsp;</B></TT></TD>
    <TD align=3Dright><TT><B>Miss&nbsp;</B></TT></TD>
    <TD align=3Dright><TT><B>Ions&nbsp;</B></TT></TD>
    <TD><TT><B>&nbsp;Peptide</B></TT></TD></TR>
  <TR>
    <TD align=3Dright>&nbsp;</TD>
    <TD align=3Dright><TT>1068.5354&nbsp;&nbsp;</TT></TD>
    <TD align=3Dright><TT>1067.5281&nbsp;&nbsp;</TT></TD>
    <TD align=3Dright><TT>1067.5876&nbsp;&nbsp;</TT></TD>
    <TD noWrap align=3Dright><TT>-55.73&nbsp;</TT></TD>
    <TD align=3Dright><TT>27&nbsp;</TT></TD>
    <TD noWrap align=3Dright><TT>-&nbsp;</TT></TD>
    <TD align=3Dright><TT>36&nbsp;</TT></TD>
    <TD align=3Dright><TT>0&nbsp;&nbsp;</TT></TD>
    <TD noWrap align=3Dright><TT>---&nbsp;&nbsp;</TT></TD>
    <TD noWrap><TT>&nbsp;K.AGHPTFALVR.E</TT></TD></TR>
  <TR>
    <TD align=3Dright>&nbsp;</TD>
    <TD align=3Dright><TT>1068.5354&nbsp;&nbsp;</TT></TD>
    <TD align=3Dright><TT>1067.5281&nbsp;&nbsp;</TT></TD>
    <TD align=3Dright><TT>1067.5876&nbsp;&nbsp;</TT></TD>
    <TD noWrap align=3Dright><TT>-55.73&nbsp;</TT></TD>
    <TD align=3Dright><TT>27&nbsp;</TT></TD>
    <TD noWrap align=3Dright><TT>-&nbsp;</TT></TD>
    <TD align=3Dright><TT>36&nbsp;</TT></TD>
    <TD align=3Dright><TT>0&nbsp;&nbsp;</TT></TD>
    <TD noWrap align=3Dright><TT>79&nbsp;&nbsp;</TT></TD>
    <TD noWrap><TT>&nbsp;K.AGHPTFALVR.E</TT></TD></TR>
  <TR>
    <TD align=3Dright>&nbsp;</TD>
    <TD align=3Dright><TT>1219.6235&nbsp;&nbsp;</TT></TD>
    <TD align=3Dright><TT>1218.6162&nbsp;&nbsp;</TT></TD>
    <TD align=3Dright><TT>1218.6860&nbsp;&nbsp;</TT></TD>
    <TD noWrap align=3Dright><TT>-57.22&nbsp;</TT></TD>
    <TD align=3Dright><TT>241&nbsp;</TT></TD>
    <TD noWrap align=3Dright><TT>-&nbsp;</TT></TD>
    <TD align=3Dright><TT>250&nbsp;</TT></TD>
    <TD align=3Dright><TT>1&nbsp;&nbsp;</TT></TD>
    <TD noWrap align=3Dright><TT>---&nbsp;&nbsp;</TT></TD>
    <TD noWrap><TT>&nbsp;K.TYVPEEKLLK.D</TT></TD></TR>
  <TR>
    <TD align=3Dright>&nbsp;</TD>
    <TD align=3Dright><TT>2760.3254&nbsp;&nbsp;</TT></TD>
    <TD align=3Dright><TT>2759.3181&nbsp;&nbsp;</TT></TD>
    <TD align=3Dright><TT>2759.4606&nbsp;&nbsp;</TT></TD>
    <TD noWrap align=3Dright><TT>-51.64&nbsp;</TT></TD>
    <TD align=3Dright><TT>48&nbsp;</TT></TD>
    <TD noWrap align=3Dright><TT>-&nbsp;</TT></TD>
    <TD align=3Dright><TT>72&nbsp;</TT></TD>
    <TD align=3Dright><TT>1&nbsp;&nbsp;</TT></TD>
    <TD noWrap align=3Dright><TT>---&nbsp;&nbsp;</TT></TD>
    <TD=20
noWrap><TT>&nbsp;K.LVENFKNLGVTLIHGDIDGHDNLVK.S</TT></TD></TR></TBODY></TA=
BLE>
<TABLE border=3D0 cellSpacing=3D0>
  <TBODY>
  <TR>
    <TD><TT>&nbsp;&nbsp;&nbsp;&nbsp;&nbsp;&nbsp;</TT></TD>
    <TD><TT><B>No match to: </B>745.3581, 774.4284, 796.4242, 809.3693,=20
      825.0535, 829.3421, 841.0243, 842.4581, 870.4887, 977.4540, =
1085.4930,=20
      1197.5985, 1213.5763, 1239.5752, 1239.5752, 1277.6775, 1311.6063,=20
      1346.6538, 1346.6538, 1395.5768, 1395.5768, 1544.6200, 1571.6871,=20
      1597.6962, 1597.6962, 1619.6951, 1635.6740, 1642.6833, 1750.7490,=20
      1810.7748, 1990.8090, 1990.8090, 2012.8191, 2063.9973, 2063.9973,=20
      2064.9907, 2086.0137, 2112.9597, 2112.9597, 2114.4675, 2134.9353,=20
      2193.0627, 2193.0627, 2215.0598, 2232.0486, 2346.0210, 2349.1746,=20
      2349.1746, 2660.1265, 2776.3154, 2783.3188, 2808.2185,=20
  3225.6382</TT></TD></TR></TBODY></TABLE><BR>
<TABLE border=3D0 cellSpacing=3D0>
  <TBODY>
  <TR>
    <TD><TT><B><A =
name=3DHit8>8.</A>&nbsp;&nbsp;&nbsp;&nbsp;</B></TT></TD>
    <TD noWrap><TT><A=20
      =
href=3D"http://zxw-pc/mascot/cgi/protein_view.pl?file=3D../data/20121225/=
F002423.dat&amp;hit=3D8"=20
      =
target=3D_blank>gi|224082882</A>&nbsp;&nbsp;&nbsp;&nbsp;<B>Mass:</B>&nbsp=
;33888&nbsp;&nbsp;&nbsp;&nbsp;<B>Score:</B>&nbsp;94&nbsp;&nbsp;&nbsp;&nbs=
p;&nbsp;<B>Expect:</B>&nbsp;0.00077&nbsp;&nbsp;<B>Matches:</B>&nbsp;4</TT=
></TD></TR>
  <TR>
    <TD>&nbsp;</TD>
    <TD noWrap><TT>phenylcoumaran benzylic ether reductase 7 [Populus=20
      trichocarpa]</TT></TD></TR></TBODY></TABLE>
<TABLE border=3D0 cellSpacing=3D0 cellPadding=3D0>
  <TBODY>
  <TR>
    <TD><TT>&nbsp;&nbsp;&nbsp;&nbsp;&nbsp;&nbsp;</TT></TD>
    <TD align=3Dright><TT><B>Observed&nbsp;&nbsp;</B></TT></TD>
    <TD noWrap align=3Dright><TT><B>Mr(expt)&nbsp;&nbsp;</B></TT></TD>
    <TD noWrap align=3Dright><TT><B>Mr(calc)&nbsp;&nbsp;</B></TT></TD>
    <TD align=3Dright><TT><B>&nbsp;ppm&nbsp;&nbsp;</B></TT></TD>
    <TD align=3Dright><TT><B>Start&nbsp;</B></TT></TD>
    <TD align=3Dright><TT><B>&nbsp;</B></TT></TD>
    <TD align=3Dright><TT><B>End&nbsp;</B></TT></TD>
    <TD align=3Dright><TT><B>Miss&nbsp;</B></TT></TD>
    <TD align=3Dright><TT><B>Ions&nbsp;</B></TT></TD>
    <TD><TT><B>&nbsp;Peptide</B></TT></TD></TR>
  <TR>
    <TD align=3Dright>&nbsp;</TD>
    <TD align=3Dright><TT>1068.5354&nbsp;&nbsp;</TT></TD>
    <TD align=3Dright><TT>1067.5281&nbsp;&nbsp;</TT></TD>
    <TD align=3Dright><TT>1067.5876&nbsp;&nbsp;</TT></TD>
    <TD noWrap align=3Dright><TT>-55.73&nbsp;</TT></TD>
    <TD align=3Dright><TT>27&nbsp;</TT></TD>
    <TD noWrap align=3Dright><TT>-&nbsp;</TT></TD>
    <TD align=3Dright><TT>36&nbsp;</TT></TD>
    <TD align=3Dright><TT>0&nbsp;&nbsp;</TT></TD>
    <TD noWrap align=3Dright><TT>---&nbsp;&nbsp;</TT></TD>
    <TD noWrap><TT>&nbsp;K.AGHPTFALVR.E</TT></TD></TR>
  <TR>
    <TD align=3Dright>&nbsp;</TD>
    <TD align=3Dright><TT>1068.5354&nbsp;&nbsp;</TT></TD>
    <TD align=3Dright><TT>1067.5281&nbsp;&nbsp;</TT></TD>
    <TD align=3Dright><TT>1067.5876&nbsp;&nbsp;</TT></TD>
    <TD noWrap align=3Dright><TT>-55.73&nbsp;</TT></TD>
    <TD align=3Dright><TT>27&nbsp;</TT></TD>
    <TD noWrap align=3Dright><TT>-&nbsp;</TT></TD>
    <TD align=3Dright><TT>36&nbsp;</TT></TD>
    <TD align=3Dright><TT>0&nbsp;&nbsp;</TT></TD>
    <TD noWrap align=3Dright><TT>79&nbsp;&nbsp;</TT></TD>
    <TD noWrap><TT>&nbsp;K.AGHPTFALVR.E</TT></TD></TR>
  <TR>
    <TD align=3Dright>&nbsp;</TD>
    <TD align=3Dright><TT>1219.6235&nbsp;&nbsp;</TT></TD>
    <TD align=3Dright><TT>1218.6162&nbsp;&nbsp;</TT></TD>
    <TD align=3Dright><TT>1218.6860&nbsp;&nbsp;</TT></TD>
    <TD noWrap align=3Dright><TT>-57.22&nbsp;</TT></TD>
    <TD align=3Dright><TT>241&nbsp;</TT></TD>
    <TD noWrap align=3Dright><TT>-&nbsp;</TT></TD>
    <TD align=3Dright><TT>250&nbsp;</TT></TD>
    <TD align=3Dright><TT>1&nbsp;&nbsp;</TT></TD>
    <TD noWrap align=3Dright><TT>---&nbsp;&nbsp;</TT></TD>
    <TD noWrap><TT>&nbsp;K.TYVPEEKLLK.D</TT></TD></TR>
  <TR>
    <TD align=3Dright>&nbsp;</TD>
    <TD align=3Dright><TT>2760.3254&nbsp;&nbsp;</TT></TD>
    <TD align=3Dright><TT>2759.3181&nbsp;&nbsp;</TT></TD>
    <TD align=3Dright><TT>2759.4606&nbsp;&nbsp;</TT></TD>
    <TD noWrap align=3Dright><TT>-51.64&nbsp;</TT></TD>
    <TD align=3Dright><TT>48&nbsp;</TT></TD>
    <TD noWrap align=3Dright><TT>-&nbsp;</TT></TD>
    <TD align=3Dright><TT>72&nbsp;</TT></TD>
    <TD align=3Dright><TT>1&nbsp;&nbsp;</TT></TD>
    <TD noWrap align=3Dright><TT>---&nbsp;&nbsp;</TT></TD>
    <TD=20
noWrap><TT>&nbsp;K.LVENFKNLGVTLIHGDIDGHDNLVK.S</TT></TD></TR></TBODY></TA=
BLE>
<TABLE border=3D0 cellSpacing=3D0>
  <TBODY>
  <TR>
    <TD><TT>&nbsp;&nbsp;&nbsp;&nbsp;&nbsp;&nbsp;</TT></TD>
    <TD><TT><B>No match to: </B>745.3581, 774.4284, 796.4242, 809.3693,=20
      825.0535, 829.3421, 841.0243, 842.4581, 870.4887, 977.4540, =
1085.4930,=20
      1197.5985, 1213.5763, 1239.5752, 1239.5752, 1277.6775, 1311.6063,=20
      1346.6538, 1346.6538, 1395.5768, 1395.5768, 1544.6200, 1571.6871,=20
      1597.6962, 1597.6962, 1619.6951, 1635.6740, 1642.6833, 1750.7490,=20
      1810.7748, 1990.8090, 1990.8090, 2012.8191, 2063.9973, 2063.9973,=20
      2064.9907, 2086.0137, 2112.9597, 2112.9597, 2114.4675, 2134.9353,=20
      2193.0627, 2193.0627, 2215.0598, 2232.0486, 2346.0210, 2349.1746,=20
      2349.1746, 2660.1265, 2776.3154, 2783.3188, 2808.2185,=20
  3225.6382</TT></TD></TR></TBODY></TABLE><BR>
<TABLE border=3D0 cellSpacing=3D0>
  <TBODY>
  <TR>
    <TD><TT><B><A =
name=3DHit9>9.</A>&nbsp;&nbsp;&nbsp;&nbsp;</B></TT></TD>
    <TD noWrap><TT><A=20
      =
href=3D"http://zxw-pc/mascot/cgi/protein_view.pl?file=3D../data/20121225/=
F002423.dat&amp;hit=3D9"=20
      =
target=3D_blank>gi|169639228</A>&nbsp;&nbsp;&nbsp;&nbsp;<B>Mass:</B>&nbsp=
;33501&nbsp;&nbsp;&nbsp;&nbsp;<B>Score:</B>&nbsp;93&nbsp;&nbsp;&nbsp;&nbs=
p;&nbsp;<B>Expect:</B>&nbsp;0.00085&nbsp;&nbsp;<B>Matches:</B>&nbsp;2</TT=
></TD></TR>
  <TR>
    <TD>&nbsp;</TD>
    <TD noWrap><TT>phenylcoumaran benzylic ether reductase 2 [Linum=20
      corymbulosum]</TT></TD></TR></TBODY></TABLE>
<TABLE border=3D0 cellSpacing=3D0 cellPadding=3D0>
  <TBODY>
  <TR>
    <TD><TT>&nbsp;&nbsp;&nbsp;&nbsp;&nbsp;&nbsp;</TT></TD>
    <TD align=3Dright><TT><B>Observed&nbsp;&nbsp;</B></TT></TD>
    <TD noWrap align=3Dright><TT><B>Mr(expt)&nbsp;&nbsp;</B></TT></TD>
    <TD noWrap align=3Dright><TT><B>Mr(calc)&nbsp;&nbsp;</B></TT></TD>
    <TD align=3Dright><TT><B>&nbsp;ppm&nbsp;&nbsp;</B></TT></TD>
    <TD align=3Dright><TT><B>Start&nbsp;</B></TT></TD>
    <TD align=3Dright><TT><B>&nbsp;</B></TT></TD>
    <TD align=3Dright><TT><B>End&nbsp;</B></TT></TD>
    <TD align=3Dright><TT><B>Miss&nbsp;</B></TT></TD>
    <TD align=3Dright><TT><B>Ions&nbsp;</B></TT></TD>
    <TD><TT><B>&nbsp;Peptide</B></TT></TD></TR>
  <TR>
    <TD align=3Dright>&nbsp;</TD>
    <TD align=3Dright><TT>1395.5768&nbsp;&nbsp;</TT></TD>
    <TD align=3Dright><TT>1394.5695&nbsp;&nbsp;</TT></TD>
    <TD align=3Dright><TT>1394.6467&nbsp;&nbsp;</TT></TD>
    <TD noWrap align=3Dright><TT>-55.30&nbsp;</TT></TD>
    <TD align=3Dright><TT>105&nbsp;</TT></TD>
    <TD noWrap align=3Dright><TT>-&nbsp;</TT></TD>
    <TD align=3Dright><TT>116&nbsp;</TT></TD>
    <TD align=3Dright><TT>0&nbsp;&nbsp;</TT></TD>
    <TD noWrap align=3Dright><TT>---&nbsp;&nbsp;</TT></TD>
    <TD noWrap><TT>&nbsp;R.FLPSEFGNDVDR.T</TT></TD></TR>
  <TR>
    <TD align=3Dright>&nbsp;</TD>
    <TD align=3Dright><TT>1395.5768&nbsp;&nbsp;</TT></TD>
    <TD align=3Dright><TT>1394.5695&nbsp;&nbsp;</TT></TD>
    <TD align=3Dright><TT>1394.6467&nbsp;&nbsp;</TT></TD>
    <TD noWrap align=3Dright><TT>-55.30&nbsp;</TT></TD>
    <TD align=3Dright><TT>105&nbsp;</TT></TD>
    <TD noWrap align=3Dright><TT>-&nbsp;</TT></TD>
    <TD align=3Dright><TT>116&nbsp;</TT></TD>
    <TD align=3Dright><TT>0&nbsp;&nbsp;</TT></TD>
    <TD noWrap align=3Dright><TT>89&nbsp;&nbsp;</TT></TD>
    <TD noWrap><TT>&nbsp;R.FLPSEFGNDVDR.T</TT></TD></TR></TBODY></TABLE>
<TABLE border=3D0 cellSpacing=3D0>
  <TBODY>
  <TR>
    <TD><TT>&nbsp;&nbsp;&nbsp;&nbsp;&nbsp;&nbsp;</TT></TD>
    <TD><TT><B>No match to: </B>745.3581, 774.4284, 796.4242, 809.3693,=20
      825.0535, 829.3421, 841.0243, 842.4581, 870.4887, 977.4540, =
1068.5354,=20
      1068.5354, 1085.4930, 1197.5985, 1213.5763, 1219.6235, 1239.5752,=20
      1239.5752, 1277.6775, 1311.6063, 1346.6538, 1346.6538, 1544.6200,=20
      1571.6871, 1597.6962, 1597.6962, 1619.6951, 1635.6740, 1642.6833,=20
      1750.7490, 1810.7748, 1990.8090, 1990.8090, 2012.8191, 2063.9973,=20
      2063.9973, 2064.9907, 2086.0137, 2112.9597, 2112.9597, 2114.4675,=20
      2134.9353, 2193.0627, 2193.0627, 2215.0598, 2232.0486, 2346.0210,=20
      2349.1746, 2349.1746, 2660.1265, 2760.3254, 2776.3154, 2783.3188,=20
      2808.2185, 3225.6382</TT></TD></TR></TBODY></TABLE><BR>
<TABLE border=3D0 cellSpacing=3D0>
  <TBODY>
  <TR>
    <TD><TT><B><A name=3DHit10>10.</A>&nbsp;&nbsp;&nbsp;</B></TT></TD>
    <TD noWrap><TT><A=20
      =
href=3D"http://zxw-pc/mascot/cgi/protein_view.pl?file=3D../data/20121225/=
F002423.dat&amp;hit=3D10"=20
      =
target=3D_blank>gi|169639226</A>&nbsp;&nbsp;&nbsp;&nbsp;<B>Mass:</B>&nbsp=
;33586&nbsp;&nbsp;&nbsp;&nbsp;<B>Score:</B>&nbsp;93&nbsp;&nbsp;&nbsp;&nbs=
p;&nbsp;<B>Expect:</B>&nbsp;0.00085&nbsp;&nbsp;<B>Matches:</B>&nbsp;2</TT=
></TD></TR>
  <TR>
    <TD>&nbsp;</TD>
    <TD noWrap><TT>phenylcoumaran benzylic ether reductase 1 [Linum=20
      corymbulosum]</TT></TD></TR></TBODY></TABLE>
<TABLE border=3D0 cellSpacing=3D0 cellPadding=3D0>
  <TBODY>
  <TR>
    <TD><TT>&nbsp;&nbsp;&nbsp;&nbsp;&nbsp;&nbsp;</TT></TD>
    <TD align=3Dright><TT><B>Observed&nbsp;&nbsp;</B></TT></TD>
    <TD noWrap align=3Dright><TT><B>Mr(expt)&nbsp;&nbsp;</B></TT></TD>
    <TD noWrap align=3Dright><TT><B>Mr(calc)&nbsp;&nbsp;</B></TT></TD>
    <TD align=3Dright><TT><B>&nbsp;ppm&nbsp;&nbsp;</B></TT></TD>
    <TD align=3Dright><TT><B>Start&nbsp;</B></TT></TD>
    <TD align=3Dright><TT><B>&nbsp;</B></TT></TD>
    <TD align=3Dright><TT><B>End&nbsp;</B></TT></TD>
    <TD align=3Dright><TT><B>Miss&nbsp;</B></TT></TD>
    <TD align=3Dright><TT><B>Ions&nbsp;</B></TT></TD>
    <TD><TT><B>&nbsp;Peptide</B></TT></TD></TR>
  <TR>
    <TD align=3Dright>&nbsp;</TD>
    <TD align=3Dright><TT>1395.5768&nbsp;&nbsp;</TT></TD>
    <TD align=3Dright><TT>1394.5695&nbsp;&nbsp;</TT></TD>
    <TD align=3Dright><TT>1394.6467&nbsp;&nbsp;</TT></TD>
    <TD noWrap align=3Dright><TT>-55.30&nbsp;</TT></TD>
    <TD align=3Dright><TT>105&nbsp;</TT></TD>
    <TD noWrap align=3Dright><TT>-&nbsp;</TT></TD>
    <TD align=3Dright><TT>116&nbsp;</TT></TD>
    <TD align=3Dright><TT>0&nbsp;&nbsp;</TT></TD>
    <TD noWrap align=3Dright><TT>---&nbsp;&nbsp;</TT></TD>
    <TD noWrap><TT>&nbsp;R.FLPSEFGNDVDR.T</TT></TD></TR>
  <TR>
    <TD align=3Dright>&nbsp;</TD>
    <TD align=3Dright><TT>1395.5768&nbsp;&nbsp;</TT></TD>
    <TD align=3Dright><TT>1394.5695&nbsp;&nbsp;</TT></TD>
    <TD align=3Dright><TT>1394.6467&nbsp;&nbsp;</TT></TD>
    <TD noWrap align=3Dright><TT>-55.30&nbsp;</TT></TD>
    <TD align=3Dright><TT>105&nbsp;</TT></TD>
    <TD noWrap align=3Dright><TT>-&nbsp;</TT></TD>
    <TD align=3Dright><TT>116&nbsp;</TT></TD>
    <TD align=3Dright><TT>0&nbsp;&nbsp;</TT></TD>
    <TD noWrap align=3Dright><TT>89&nbsp;&nbsp;</TT></TD>
    <TD noWrap><TT>&nbsp;R.FLPSEFGNDVDR.T</TT></TD></TR></TBODY></TABLE>
<TABLE border=3D0 cellSpacing=3D0>
  <TBODY>
  <TR>
    <TD><TT>&nbsp;&nbsp;&nbsp;&nbsp;&nbsp;&nbsp;</TT></TD>
    <TD><TT><B>No match to: </B>745.3581, 774.4284, 796.4242, 809.3693,=20
      825.0535, 829.3421, 841.0243, 842.4581, 870.4887, 977.4540, =
1068.5354,=20
      1068.5354, 1085.4930, 1197.5985, 1213.5763, 1219.6235, 1239.5752,=20
      1239.5752, 1277.6775, 1311.6063, 1346.6538, 1346.6538, 1544.6200,=20
      1571.6871, 1597.6962, 1597.6962, 1619.6951, 1635.6740, 1642.6833,=20
      1750.7490, 1810.7748, 1990.8090, 1990.8090, 2012.8191, 2063.9973,=20
      2063.9973, 2064.9907, 2086.0137, 2112.9597, 2112.9597, 2114.4675,=20
      2134.9353, 2193.0627, 2193.0627, 2215.0598, 2232.0486, 2346.0210,=20
      2349.1746, 2349.1746, 2660.1265, 2760.3254, 2776.3154, 2783.3188,=20
      2808.2185, 3225.6382</TT></TD></TR></TBODY></TABLE><BR>
<TABLE border=3D0 cellSpacing=3D0>
  <TBODY>
  <TR>
    <TD><TT><B><A name=3DHit11>11.</A>&nbsp;&nbsp;&nbsp;</B></TT></TD>
    <TD noWrap><TT><A=20
      =
href=3D"http://zxw-pc/mascot/cgi/protein_view.pl?file=3D../data/20121225/=
F002423.dat&amp;hit=3D11"=20
      =
target=3D_blank>gi|289656556</A>&nbsp;&nbsp;&nbsp;&nbsp;<B>Mass:</B>&nbsp=
;33791&nbsp;&nbsp;&nbsp;&nbsp;<B>Score:</B>&nbsp;93&nbsp;&nbsp;&nbsp;&nbs=
p;&nbsp;<B>Expect:</B>&nbsp;0.00085&nbsp;&nbsp;<B>Matches:</B>&nbsp;2</TT=
></TD></TR>
  <TR>
    <TD>&nbsp;</TD>
    <TD noWrap><TT>phenylcoumaran benzylic ether reductase-like protein=20
      [Salvia fruticosa]</TT></TD></TR></TBODY></TABLE>
<TABLE border=3D0 cellSpacing=3D0 cellPadding=3D0>
  <TBODY>
  <TR>
    <TD><TT>&nbsp;&nbsp;&nbsp;&nbsp;&nbsp;&nbsp;</TT></TD>
    <TD align=3Dright><TT><B>Observed&nbsp;&nbsp;</B></TT></TD>
    <TD noWrap align=3Dright><TT><B>Mr(expt)&nbsp;&nbsp;</B></TT></TD>
    <TD noWrap align=3Dright><TT><B>Mr(calc)&nbsp;&nbsp;</B></TT></TD>
    <TD align=3Dright><TT><B>&nbsp;ppm&nbsp;&nbsp;</B></TT></TD>
    <TD align=3Dright><TT><B>Start&nbsp;</B></TT></TD>
    <TD align=3Dright><TT><B>&nbsp;</B></TT></TD>
    <TD align=3Dright><TT><B>End&nbsp;</B></TT></TD>
    <TD align=3Dright><TT><B>Miss&nbsp;</B></TT></TD>
    <TD align=3Dright><TT><B>Ions&nbsp;</B></TT></TD>
    <TD><TT><B>&nbsp;Peptide</B></TT></TD></TR>
  <TR>
    <TD align=3Dright>&nbsp;</TD>
    <TD align=3Dright><TT>1395.5768&nbsp;&nbsp;</TT></TD>
    <TD align=3Dright><TT>1394.5695&nbsp;&nbsp;</TT></TD>
    <TD align=3Dright><TT>1394.6467&nbsp;&nbsp;</TT></TD>
    <TD noWrap align=3Dright><TT>-55.30&nbsp;</TT></TD>
    <TD align=3Dright><TT>106&nbsp;</TT></TD>
    <TD noWrap align=3Dright><TT>-&nbsp;</TT></TD>
    <TD align=3Dright><TT>117&nbsp;</TT></TD>
    <TD align=3Dright><TT>0&nbsp;&nbsp;</TT></TD>
    <TD noWrap align=3Dright><TT>---&nbsp;&nbsp;</TT></TD>
    <TD noWrap><TT>&nbsp;R.FLPSEFGNDVDR.C</TT></TD></TR>
  <TR>
    <TD align=3Dright>&nbsp;</TD>
    <TD align=3Dright><TT>1395.5768&nbsp;&nbsp;</TT></TD>
    <TD align=3Dright><TT>1394.5695&nbsp;&nbsp;</TT></TD>
    <TD align=3Dright><TT>1394.6467&nbsp;&nbsp;</TT></TD>
    <TD noWrap align=3Dright><TT>-55.30&nbsp;</TT></TD>
    <TD align=3Dright><TT>106&nbsp;</TT></TD>
    <TD noWrap align=3Dright><TT>-&nbsp;</TT></TD>
    <TD align=3Dright><TT>117&nbsp;</TT></TD>
    <TD align=3Dright><TT>0&nbsp;&nbsp;</TT></TD>
    <TD noWrap align=3Dright><TT>89&nbsp;&nbsp;</TT></TD>
    <TD noWrap><TT>&nbsp;R.FLPSEFGNDVDR.C</TT></TD></TR></TBODY></TABLE>
<TABLE border=3D0 cellSpacing=3D0>
  <TBODY>
  <TR>
    <TD><TT>&nbsp;&nbsp;&nbsp;&nbsp;&nbsp;&nbsp;</TT></TD>
    <TD><TT><B>No match to: </B>745.3581, 774.4284, 796.4242, 809.3693,=20
      825.0535, 829.3421, 841.0243, 842.4581, 870.4887, 977.4540, =
1068.5354,=20
      1068.5354, 1085.4930, 1197.5985, 1213.5763, 1219.6235, 1239.5752,=20
      1239.5752, 1277.6775, 1311.6063, 1346.6538, 1346.6538, 1544.6200,=20
      1571.6871, 1597.6962, 1597.6962, 1619.6951, 1635.6740, 1642.6833,=20
      1750.7490, 1810.7748, 1990.8090, 1990.8090, 2012.8191, 2063.9973,=20
      2063.9973, 2064.9907, 2086.0137, 2112.9597, 2112.9597, 2114.4675,=20
      2134.9353, 2193.0627, 2193.0627, 2215.0598, 2232.0486, 2346.0210,=20
      2349.1746, 2349.1746, 2660.1265, 2760.3254, 2776.3154, 2783.3188,=20
      2808.2185, 3225.6382</TT></TD></TR></TBODY></TABLE><BR>
<TABLE border=3D0 cellSpacing=3D0>
  <TBODY>
  <TR>
    <TD><TT><B><A name=3DHit12>12.</A>&nbsp;&nbsp;&nbsp;</B></TT></TD>
    <TD noWrap><TT><A=20
      =
href=3D"http://zxw-pc/mascot/cgi/protein_view.pl?file=3D../data/20121225/=
F002423.dat&amp;hit=3D12"=20
      =
target=3D_blank>gi|7578909</A>&nbsp;&nbsp;&nbsp;&nbsp;<B>Mass:</B>&nbsp;3=
3266&nbsp;&nbsp;&nbsp;&nbsp;<B>Score:</B>&nbsp;93&nbsp;&nbsp;&nbsp;&nbsp;=
&nbsp;<B>Expect:</B>&nbsp;0.00085&nbsp;&nbsp;<B>Matches:</B>&nbsp;2</TT><=
/TD></TR>
  <TR>
    <TD>&nbsp;</TD>
    <TD noWrap><TT>phenylcoumaran benzylic ether reductase homolog TH6 =
[Tsuga=20
      heterophylla]</TT></TD></TR></TBODY></TABLE>
<TABLE border=3D0 cellSpacing=3D0 cellPadding=3D0>
  <TBODY>
  <TR>
    <TD><TT>&nbsp;&nbsp;&nbsp;&nbsp;&nbsp;&nbsp;</TT></TD>
    <TD align=3Dright><TT><B>Observed&nbsp;&nbsp;</B></TT></TD>
    <TD noWrap align=3Dright><TT><B>Mr(expt)&nbsp;&nbsp;</B></TT></TD>
    <TD noWrap align=3Dright><TT><B>Mr(calc)&nbsp;&nbsp;</B></TT></TD>
    <TD align=3Dright><TT><B>&nbsp;ppm&nbsp;&nbsp;</B></TT></TD>
    <TD align=3Dright><TT><B>Start&nbsp;</B></TT></TD>
    <TD align=3Dright><TT><B>&nbsp;</B></TT></TD>
    <TD align=3Dright><TT><B>End&nbsp;</B></TT></TD>
    <TD align=3Dright><TT><B>Miss&nbsp;</B></TT></TD>
    <TD align=3Dright><TT><B>Ions&nbsp;</B></TT></TD>
    <TD><TT><B>&nbsp;Peptide</B></TT></TD></TR>
  <TR>
    <TD align=3Dright>&nbsp;</TD>
    <TD align=3Dright><TT>1395.5768&nbsp;&nbsp;</TT></TD>
    <TD align=3Dright><TT>1394.5695&nbsp;&nbsp;</TT></TD>
    <TD align=3Dright><TT>1394.6467&nbsp;&nbsp;</TT></TD>
    <TD noWrap align=3Dright><TT>-55.30&nbsp;</TT></TD>
    <TD align=3Dright><TT>108&nbsp;</TT></TD>
    <TD noWrap align=3Dright><TT>-&nbsp;</TT></TD>
    <TD align=3Dright><TT>119&nbsp;</TT></TD>
    <TD align=3Dright><TT>0&nbsp;&nbsp;</TT></TD>
    <TD noWrap align=3Dright><TT>---&nbsp;&nbsp;</TT></TD>
    <TD noWrap><TT>&nbsp;R.FLPSEFGNDVDR.T</TT></TD></TR>
  <TR>
    <TD align=3Dright>&nbsp;</TD>
    <TD align=3Dright><TT>1395.5768&nbsp;&nbsp;</TT></TD>
    <TD align=3Dright><TT>1394.5695&nbsp;&nbsp;</TT></TD>
    <TD align=3Dright><TT>1394.6467&nbsp;&nbsp;</TT></TD>
    <TD noWrap align=3Dright><TT>-55.30&nbsp;</TT></TD>
    <TD align=3Dright><TT>108&nbsp;</TT></TD>
    <TD noWrap align=3Dright><TT>-&nbsp;</TT></TD>
    <TD align=3Dright><TT>119&nbsp;</TT></TD>
    <TD align=3Dright><TT>0&nbsp;&nbsp;</TT></TD>
    <TD noWrap align=3Dright><TT>89&nbsp;&nbsp;</TT></TD>
    <TD noWrap><TT>&nbsp;R.FLPSEFGNDVDR.T</TT></TD></TR></TBODY></TABLE>
<TABLE border=3D0 cellSpacing=3D0>
  <TBODY>
  <TR>
    <TD><TT>&nbsp;&nbsp;&nbsp;&nbsp;&nbsp;&nbsp;</TT></TD>
    <TD><TT><B>No match to: </B>745.3581, 774.4284, 796.4242, 809.3693,=20
      825.0535, 829.3421, 841.0243, 842.4581, 870.4887, 977.4540, =
1068.5354,=20
      1068.5354, 1085.4930, 1197.5985, 1213.5763, 1219.6235, 1239.5752,=20
      1239.5752, 1277.6775, 1311.6063, 1346.6538, 1346.6538, 1544.6200,=20
      1571.6871, 1597.6962, 1597.6962, 1619.6951, 1635.6740, 1642.6833,=20
      1750.7490, 1810.7748, 1990.8090, 1990.8090, 2012.8191, 2063.9973,=20
      2063.9973, 2064.9907, 2086.0137, 2112.9597, 2112.9597, 2114.4675,=20
      2134.9353, 2193.0627, 2193.0627, 2215.0598, 2232.0486, 2346.0210,=20
      2349.1746, 2349.1746, 2660.1265, 2760.3254, 2776.3154, 2783.3188,=20
      2808.2185, 3225.6382</TT></TD></TR></TBODY></TABLE><BR>
<TABLE border=3D0 cellSpacing=3D0>
  <TBODY>
  <TR>
    <TD><TT><B><A name=3DHit13>13.</A>&nbsp;&nbsp;&nbsp;</B></TT></TD>
    <TD noWrap><TT><A=20
      =
href=3D"http://zxw-pc/mascot/cgi/protein_view.pl?file=3D../data/20121225/=
F002423.dat&amp;hit=3D13"=20
      =
target=3D_blank>gi|7578907</A>&nbsp;&nbsp;&nbsp;&nbsp;<B>Mass:</B>&nbsp;3=
3278&nbsp;&nbsp;&nbsp;&nbsp;<B>Score:</B>&nbsp;93&nbsp;&nbsp;&nbsp;&nbsp;=
&nbsp;<B>Expect:</B>&nbsp;0.00085&nbsp;&nbsp;<B>Matches:</B>&nbsp;2</TT><=
/TD></TR>
  <TR>
    <TD>&nbsp;</TD>
    <TD noWrap><TT>phenylcoumaran benzylic ether reductase homolog TP5 =
[Tsuga=20
      heterophylla]</TT></TD></TR></TBODY></TABLE>
<TABLE border=3D0 cellSpacing=3D0 cellPadding=3D0>
  <TBODY>
  <TR>
    <TD><TT>&nbsp;&nbsp;&nbsp;&nbsp;&nbsp;&nbsp;</TT></TD>
    <TD align=3Dright><TT><B>Observed&nbsp;&nbsp;</B></TT></TD>
    <TD noWrap align=3Dright><TT><B>Mr(expt)&nbsp;&nbsp;</B></TT></TD>
    <TD noWrap align=3Dright><TT><B>Mr(calc)&nbsp;&nbsp;</B></TT></TD>
    <TD align=3Dright><TT><B>&nbsp;ppm&nbsp;&nbsp;</B></TT></TD>
    <TD align=3Dright><TT><B>Start&nbsp;</B></TT></TD>
    <TD align=3Dright><TT><B>&nbsp;</B></TT></TD>
    <TD align=3Dright><TT><B>End&nbsp;</B></TT></TD>
    <TD align=3Dright><TT><B>Miss&nbsp;</B></TT></TD>
    <TD align=3Dright><TT><B>Ions&nbsp;</B></TT></TD>
    <TD><TT><B>&nbsp;Peptide</B></TT></TD></TR>
  <TR>
    <TD align=3Dright>&nbsp;</TD>
    <TD align=3Dright><TT>1395.5768&nbsp;&nbsp;</TT></TD>
    <TD align=3Dright><TT>1394.5695&nbsp;&nbsp;</TT></TD>
    <TD align=3Dright><TT>1394.6467&nbsp;&nbsp;</TT></TD>
    <TD noWrap align=3Dright><TT>-55.30&nbsp;</TT></TD>
    <TD align=3Dright><TT>108&nbsp;</TT></TD>
    <TD noWrap align=3Dright><TT>-&nbsp;</TT></TD>
    <TD align=3Dright><TT>119&nbsp;</TT></TD>
    <TD align=3Dright><TT>0&nbsp;&nbsp;</TT></TD>
    <TD noWrap align=3Dright><TT>---&nbsp;&nbsp;</TT></TD>
    <TD noWrap><TT>&nbsp;R.FLPSEFGNDVDR.T</TT></TD></TR>
  <TR>
    <TD align=3Dright>&nbsp;</TD>
    <TD align=3Dright><TT>1395.5768&nbsp;&nbsp;</TT></TD>
    <TD align=3Dright><TT>1394.5695&nbsp;&nbsp;</TT></TD>
    <TD align=3Dright><TT>1394.6467&nbsp;&nbsp;</TT></TD>
    <TD noWrap align=3Dright><TT>-55.30&nbsp;</TT></TD>
    <TD align=3Dright><TT>108&nbsp;</TT></TD>
    <TD noWrap align=3Dright><TT>-&nbsp;</TT></TD>
    <TD align=3Dright><TT>119&nbsp;</TT></TD>
    <TD align=3Dright><TT>0&nbsp;&nbsp;</TT></TD>
    <TD noWrap align=3Dright><TT>89&nbsp;&nbsp;</TT></TD>
    <TD noWrap><TT>&nbsp;R.FLPSEFGNDVDR.T</TT></TD></TR></TBODY></TABLE>
<TABLE border=3D0 cellSpacing=3D0>
  <TBODY>
  <TR>
    <TD><TT>&nbsp;&nbsp;&nbsp;&nbsp;&nbsp;&nbsp;</TT></TD>
    <TD><TT><B>No match to: </B>745.3581, 774.4284, 796.4242, 809.3693,=20
      825.0535, 829.3421, 841.0243, 842.4581, 870.4887, 977.4540, =
1068.5354,=20
      1068.5354, 1085.4930, 1197.5985, 1213.5763, 1219.6235, 1239.5752,=20
      1239.5752, 1277.6775, 1311.6063, 1346.6538, 1346.6538, 1544.6200,=20
      1571.6871, 1597.6962, 1597.6962, 1619.6951, 1635.6740, 1642.6833,=20
      1750.7490, 1810.7748, 1990.8090, 1990.8090, 2012.8191, 2063.9973,=20
      2063.9973, 2064.9907, 2086.0137, 2112.9597, 2112.9597, 2114.4675,=20
      2134.9353, 2193.0627, 2193.0627, 2215.0598, 2232.0486, 2346.0210,=20
      2349.1746, 2349.1746, 2660.1265, 2760.3254, 2776.3154, 2783.3188,=20
      2808.2185, 3225.6382</TT></TD></TR></TBODY></TABLE><BR>
<TABLE border=3D0 cellSpacing=3D0>
  <TBODY>
  <TR>
    <TD><TT><B><A name=3DHit14>14.</A>&nbsp;&nbsp;&nbsp;</B></TT></TD>
    <TD noWrap><TT><A=20
      =
href=3D"http://zxw-pc/mascot/cgi/protein_view.pl?file=3D../data/20121225/=
F002423.dat&amp;hit=3D14"=20
      =
target=3D_blank>gi|76559892</A>&nbsp;&nbsp;&nbsp;&nbsp;<B>Mass:</B>&nbsp;=
33819&nbsp;&nbsp;&nbsp;&nbsp;<B>Score:</B>&nbsp;93&nbsp;&nbsp;&nbsp;&nbsp=
;&nbsp;<B>Expect:</B>&nbsp;0.00085&nbsp;&nbsp;<B>Matches:</B>&nbsp;2</TT>=
</TD></TR>
  <TR>
    <TD>&nbsp;</TD>
    <TD noWrap><TT>TPA: isoflavone reductase-like protein 4 [Vitis=20
      vinifera]</TT></TD></TR></TBODY></TABLE>
<TABLE border=3D0 cellSpacing=3D0 cellPadding=3D0>
  <TBODY>
  <TR>
    <TD><TT>&nbsp;&nbsp;&nbsp;&nbsp;&nbsp;&nbsp;</TT></TD>
    <TD align=3Dright><TT><B>Observed&nbsp;&nbsp;</B></TT></TD>
    <TD noWrap align=3Dright><TT><B>Mr(expt)&nbsp;&nbsp;</B></TT></TD>
    <TD noWrap align=3Dright><TT><B>Mr(calc)&nbsp;&nbsp;</B></TT></TD>
    <TD align=3Dright><TT><B>&nbsp;ppm&nbsp;&nbsp;</B></TT></TD>
    <TD align=3Dright><TT><B>Start&nbsp;</B></TT></TD>
    <TD align=3Dright><TT><B>&nbsp;</B></TT></TD>
    <TD align=3Dright><TT><B>End&nbsp;</B></TT></TD>
    <TD align=3Dright><TT><B>Miss&nbsp;</B></TT></TD>
    <TD align=3Dright><TT><B>Ions&nbsp;</B></TT></TD>
    <TD><TT><B>&nbsp;Peptide</B></TT></TD></TR>
  <TR>
    <TD align=3Dright>&nbsp;</TD>
    <TD align=3Dright><TT>1395.5768&nbsp;&nbsp;</TT></TD>
    <TD align=3Dright><TT>1394.5695&nbsp;&nbsp;</TT></TD>
    <TD align=3Dright><TT>1394.6467&nbsp;&nbsp;</TT></TD>
    <TD noWrap align=3Dright><TT>-55.30&nbsp;</TT></TD>
    <TD align=3Dright><TT>108&nbsp;</TT></TD>
    <TD noWrap align=3Dright><TT>-&nbsp;</TT></TD>
    <TD align=3Dright><TT>119&nbsp;</TT></TD>
    <TD align=3Dright><TT>0&nbsp;&nbsp;</TT></TD>
    <TD noWrap align=3Dright><TT>---&nbsp;&nbsp;</TT></TD>
    <TD noWrap><TT>&nbsp;R.FLPSEFGNDVDR.V</TT></TD></TR>
  <TR>
    <TD align=3Dright>&nbsp;</TD>
    <TD align=3Dright><TT>1395.5768&nbsp;&nbsp;</TT></TD>
    <TD align=3Dright><TT>1394.5695&nbsp;&nbsp;</TT></TD>
    <TD align=3Dright><TT>1394.6467&nbsp;&nbsp;</TT></TD>
    <TD noWrap align=3Dright><TT>-55.30&nbsp;</TT></TD>
    <TD align=3Dright><TT>108&nbsp;</TT></TD>
    <TD noWrap align=3Dright><TT>-&nbsp;</TT></TD>
    <TD align=3Dright><TT>119&nbsp;</TT></TD>
    <TD align=3Dright><TT>0&nbsp;&nbsp;</TT></TD>
    <TD noWrap align=3Dright><TT>89&nbsp;&nbsp;</TT></TD>
    <TD noWrap><TT>&nbsp;R.FLPSEFGNDVDR.V</TT></TD></TR></TBODY></TABLE>
<TABLE border=3D0 cellSpacing=3D0>
  <TBODY>
  <TR>
    <TD><TT>&nbsp;&nbsp;&nbsp;&nbsp;&nbsp;&nbsp;</TT></TD>
    <TD><TT><B>No match to: </B>745.3581, 774.4284, 796.4242, 809.3693,=20
      825.0535, 829.3421, 841.0243, 842.4581, 870.4887, 977.4540, =
1068.5354,=20
      1068.5354, 1085.4930, 1197.5985, 1213.5763, 1219.6235, 1239.5752,=20
      1239.5752, 1277.6775, 1311.6063, 1346.6538, 1346.6538, 1544.6200,=20
      1571.6871, 1597.6962, 1597.6962, 1619.6951, 1635.6740, 1642.6833,=20
      1750.7490, 1810.7748, 1990.8090, 1990.8090, 2012.8191, 2063.9973,=20
      2063.9973, 2064.9907, 2086.0137, 2112.9597, 2112.9597, 2114.4675,=20
      2134.9353, 2193.0627, 2193.0627, 2215.0598, 2232.0486, 2346.0210,=20
      2349.1746, 2349.1746, 2660.1265, 2760.3254, 2776.3154, 2783.3188,=20
      2808.2185, 3225.6382</TT></TD></TR></TBODY></TABLE><BR>
<TABLE border=3D0 cellSpacing=3D0>
  <TBODY>
  <TR>
    <TD><TT><B><A name=3DHit15>15.</A>&nbsp;&nbsp;&nbsp;</B></TT></TD>
    <TD noWrap><TT><A=20
      =
href=3D"http://zxw-pc/mascot/cgi/protein_view.pl?file=3D../data/20121225/=
F002423.dat&amp;hit=3D15"=20
      =
target=3D_blank>gi|302142513</A>&nbsp;&nbsp;&nbsp;&nbsp;<B>Mass:</B>&nbsp=
;33785&nbsp;&nbsp;&nbsp;&nbsp;<B>Score:</B>&nbsp;93&nbsp;&nbsp;&nbsp;&nbs=
p;&nbsp;<B>Expect:</B>&nbsp;0.00085&nbsp;&nbsp;<B>Matches:</B>&nbsp;2</TT=
></TD></TR>
  <TR>
    <TD>&nbsp;</TD>
    <TD noWrap><TT>unnamed protein product [Vitis=20
vinifera]</TT></TD></TR></TBODY></TABLE>
<TABLE border=3D0 cellSpacing=3D0 cellPadding=3D0>
  <TBODY>
  <TR>
    <TD><TT>&nbsp;&nbsp;&nbsp;&nbsp;&nbsp;&nbsp;</TT></TD>
    <TD align=3Dright><TT><B>Observed&nbsp;&nbsp;</B></TT></TD>
    <TD noWrap align=3Dright><TT><B>Mr(expt)&nbsp;&nbsp;</B></TT></TD>
    <TD noWrap align=3Dright><TT><B>Mr(calc)&nbsp;&nbsp;</B></TT></TD>
    <TD align=3Dright><TT><B>&nbsp;ppm&nbsp;&nbsp;</B></TT></TD>
    <TD align=3Dright><TT><B>Start&nbsp;</B></TT></TD>
    <TD align=3Dright><TT><B>&nbsp;</B></TT></TD>
    <TD align=3Dright><TT><B>End&nbsp;</B></TT></TD>
    <TD align=3Dright><TT><B>Miss&nbsp;</B></TT></TD>
    <TD align=3Dright><TT><B>Ions&nbsp;</B></TT></TD>
    <TD><TT><B>&nbsp;Peptide</B></TT></TD></TR>
  <TR>
    <TD align=3Dright>&nbsp;</TD>
    <TD align=3Dright><TT>1395.5768&nbsp;&nbsp;</TT></TD>
    <TD align=3Dright><TT>1394.5695&nbsp;&nbsp;</TT></TD>
    <TD align=3Dright><TT>1394.6467&nbsp;&nbsp;</TT></TD>
    <TD noWrap align=3Dright><TT>-55.30&nbsp;</TT></TD>
    <TD align=3Dright><TT>108&nbsp;</TT></TD>
    <TD noWrap align=3Dright><TT>-&nbsp;</TT></TD>
    <TD align=3Dright><TT>119&nbsp;</TT></TD>
    <TD align=3Dright><TT>0&nbsp;&nbsp;</TT></TD>
    <TD noWrap align=3Dright><TT>---&nbsp;&nbsp;</TT></TD>
    <TD noWrap><TT>&nbsp;R.FLPSEFGNDVDR.V</TT></TD></TR>
  <TR>
    <TD align=3Dright>&nbsp;</TD>
    <TD align=3Dright><TT>1395.5768&nbsp;&nbsp;</TT></TD>
    <TD align=3Dright><TT>1394.5695&nbsp;&nbsp;</TT></TD>
    <TD align=3Dright><TT>1394.6467&nbsp;&nbsp;</TT></TD>
    <TD noWrap align=3Dright><TT>-55.30&nbsp;</TT></TD>
    <TD align=3Dright><TT>108&nbsp;</TT></TD>
    <TD noWrap align=3Dright><TT>-&nbsp;</TT></TD>
    <TD align=3Dright><TT>119&nbsp;</TT></TD>
    <TD align=3Dright><TT>0&nbsp;&nbsp;</TT></TD>
    <TD noWrap align=3Dright><TT>89&nbsp;&nbsp;</TT></TD>
    <TD noWrap><TT>&nbsp;R.FLPSEFGNDVDR.V</TT></TD></TR></TBODY></TABLE>
<TABLE border=3D0 cellSpacing=3D0>
  <TBODY>
  <TR>
    <TD><TT>&nbsp;&nbsp;&nbsp;&nbsp;&nbsp;&nbsp;</TT></TD>
    <TD><TT><B>No match to: </B>745.3581, 774.4284, 796.4242, 809.3693,=20
      825.0535, 829.3421, 841.0243, 842.4581, 870.4887, 977.4540, =
1068.5354,=20
      1068.5354, 1085.4930, 1197.5985, 1213.5763, 1219.6235, 1239.5752,=20
      1239.5752, 1277.6775, 1311.6063, 1346.6538, 1346.6538, 1544.6200,=20
      1571.6871, 1597.6962, 1597.6962, 1619.6951, 1635.6740, 1642.6833,=20
      1750.7490, 1810.7748, 1990.8090, 1990.8090, 2012.8191, 2063.9973,=20
      2063.9973, 2064.9907, 2086.0137, 2112.9597, 2112.9597, 2114.4675,=20
      2134.9353, 2193.0627, 2193.0627, 2215.0598, 2232.0486, 2346.0210,=20
      2349.1746, 2349.1746, 2660.1265, 2760.3254, 2776.3154, 2783.3188,=20
      2808.2185, 3225.6382</TT></TD></TR></TBODY></TABLE><BR>
<TABLE border=3D0 cellSpacing=3D0>
  <TBODY>
  <TR>
    <TD><TT><B><A name=3DHit16>16.</A>&nbsp;&nbsp;&nbsp;</B></TT></TD>
    <TD noWrap><TT><A=20
      =
href=3D"http://zxw-pc/mascot/cgi/protein_view.pl?file=3D../data/20121225/=
F002423.dat&amp;hit=3D16"=20
      =
target=3D_blank>gi|225458243</A>&nbsp;&nbsp;&nbsp;&nbsp;<B>Mass:</B>&nbsp=
;33785&nbsp;&nbsp;&nbsp;&nbsp;<B>Score:</B>&nbsp;93&nbsp;&nbsp;&nbsp;&nbs=
p;&nbsp;<B>Expect:</B>&nbsp;0.00085&nbsp;&nbsp;<B>Matches:</B>&nbsp;2</TT=
></TD></TR>
  <TR>
    <TD>&nbsp;</TD>
    <TD noWrap><TT>PREDICTED: hypothetical protein [Vitis=20
  vinifera]</TT></TD></TR></TBODY></TABLE>
<TABLE border=3D0 cellSpacing=3D0 cellPadding=3D0>
  <TBODY>
  <TR>
    <TD><TT>&nbsp;&nbsp;&nbsp;&nbsp;&nbsp;&nbsp;</TT></TD>
    <TD align=3Dright><TT><B>Observed&nbsp;&nbsp;</B></TT></TD>
    <TD noWrap align=3Dright><TT><B>Mr(expt)&nbsp;&nbsp;</B></TT></TD>
    <TD noWrap align=3Dright><TT><B>Mr(calc)&nbsp;&nbsp;</B></TT></TD>
    <TD align=3Dright><TT><B>&nbsp;ppm&nbsp;&nbsp;</B></TT></TD>
    <TD align=3Dright><TT><B>Start&nbsp;</B></TT></TD>
    <TD align=3Dright><TT><B>&nbsp;</B></TT></TD>
    <TD align=3Dright><TT><B>End&nbsp;</B></TT></TD>
    <TD align=3Dright><TT><B>Miss&nbsp;</B></TT></TD>
    <TD align=3Dright><TT><B>Ions&nbsp;</B></TT></TD>
    <TD><TT><B>&nbsp;Peptide</B></TT></TD></TR>
  <TR>
    <TD align=3Dright>&nbsp;</TD>
    <TD align=3Dright><TT>1395.5768&nbsp;&nbsp;</TT></TD>
    <TD align=3Dright><TT>1394.5695&nbsp;&nbsp;</TT></TD>
    <TD align=3Dright><TT>1394.6467&nbsp;&nbsp;</TT></TD>
    <TD noWrap align=3Dright><TT>-55.30&nbsp;</TT></TD>
    <TD align=3Dright><TT>108&nbsp;</TT></TD>
    <TD noWrap align=3Dright><TT>-&nbsp;</TT></TD>
    <TD align=3Dright><TT>119&nbsp;</TT></TD>
    <TD align=3Dright><TT>0&nbsp;&nbsp;</TT></TD>
    <TD noWrap align=3Dright><TT>---&nbsp;&nbsp;</TT></TD>
    <TD noWrap><TT>&nbsp;R.FLPSEFGNDVDR.V</TT></TD></TR>
  <TR>
    <TD align=3Dright>&nbsp;</TD>
    <TD align=3Dright><TT>1395.5768&nbsp;&nbsp;</TT></TD>
    <TD align=3Dright><TT>1394.5695&nbsp;&nbsp;</TT></TD>
    <TD align=3Dright><TT>1394.6467&nbsp;&nbsp;</TT></TD>
    <TD noWrap align=3Dright><TT>-55.30&nbsp;</TT></TD>
    <TD align=3Dright><TT>108&nbsp;</TT></TD>
    <TD noWrap align=3Dright><TT>-&nbsp;</TT></TD>
    <TD align=3Dright><TT>119&nbsp;</TT></TD>
    <TD align=3Dright><TT>0&nbsp;&nbsp;</TT></TD>
    <TD noWrap align=3Dright><TT>89&nbsp;&nbsp;</TT></TD>
    <TD noWrap><TT>&nbsp;R.FLPSEFGNDVDR.V</TT></TD></TR></TBODY></TABLE>
<TABLE border=3D0 cellSpacing=3D0>
  <TBODY>
  <TR>
    <TD><TT>&nbsp;&nbsp;&nbsp;&nbsp;&nbsp;&nbsp;</TT></TD>
    <TD><TT><B>No match to: </B>745.3581, 774.4284, 796.4242, 809.3693,=20
      825.0535, 829.3421, 841.0243, 842.4581, 870.4887, 977.4540, =
1068.5354,=20
      1068.5354, 1085.4930, 1197.5985, 1213.5763, 1219.6235, 1239.5752,=20
      1239.5752, 1277.6775, 1311.6063, 1346.6538, 1346.6538, 1544.6200,=20
      1571.6871, 1597.6962, 1597.6962, 1619.6951, 1635.6740, 1642.6833,=20
      1750.7490, 1810.7748, 1990.8090, 1990.8090, 2012.8191, 2063.9973,=20
      2063.9973, 2064.9907, 2086.0137, 2112.9597, 2112.9597, 2114.4675,=20
      2134.9353, 2193.0627, 2193.0627, 2215.0598, 2232.0486, 2346.0210,=20
      2349.1746, 2349.1746, 2660.1265, 2760.3254, 2776.3154, 2783.3188,=20
      2808.2185, 3225.6382</TT></TD></TR></TBODY></TABLE><BR>
<TABLE border=3D0 cellSpacing=3D0>
  <TBODY>
  <TR>
    <TD><TT><B><A name=3DHit17>17.</A>&nbsp;&nbsp;&nbsp;</B></TT></TD>
    <TD noWrap><TT><A=20
      =
href=3D"http://zxw-pc/mascot/cgi/protein_view.pl?file=3D../data/20121225/=
F002423.dat&amp;hit=3D17"=20
      =
target=3D_blank>gi|332191745</A>&nbsp;&nbsp;&nbsp;&nbsp;<B>Mass:</B>&nbsp=
;34344&nbsp;&nbsp;&nbsp;&nbsp;<B>Score:</B>&nbsp;93&nbsp;&nbsp;&nbsp;&nbs=
p;&nbsp;<B>Expect:</B>&nbsp;0.00085&nbsp;&nbsp;<B>Matches:</B>&nbsp;2</TT=
></TD></TR>
  <TR>
    <TD>&nbsp;</TD>
    <TD noWrap><TT>NmrA-like negative transcriptional regulator-like =
protein=20
      [Arabidopsis thaliana]</TT></TD></TR></TBODY></TABLE>
<TABLE border=3D0 cellSpacing=3D0 cellPadding=3D0>
  <TBODY>
  <TR>
    <TD><TT>&nbsp;&nbsp;&nbsp;&nbsp;&nbsp;&nbsp;</TT></TD>
    <TD align=3Dright><TT><B>Observed&nbsp;&nbsp;</B></TT></TD>
    <TD noWrap align=3Dright><TT><B>Mr(expt)&nbsp;&nbsp;</B></TT></TD>
    <TD noWrap align=3Dright><TT><B>Mr(calc)&nbsp;&nbsp;</B></TT></TD>
    <TD align=3Dright><TT><B>&nbsp;ppm&nbsp;&nbsp;</B></TT></TD>
    <TD align=3Dright><TT><B>Start&nbsp;</B></TT></TD>
    <TD align=3Dright><TT><B>&nbsp;</B></TT></TD>
    <TD align=3Dright><TT><B>End&nbsp;</B></TT></TD>
    <TD align=3Dright><TT><B>Miss&nbsp;</B></TT></TD>
    <TD align=3Dright><TT><B>Ions&nbsp;</B></TT></TD>
    <TD><TT><B>&nbsp;Peptide</B></TT></TD></TR>
  <TR>
    <TD align=3Dright>&nbsp;</TD>
    <TD align=3Dright><TT>1395.5768&nbsp;&nbsp;</TT></TD>
    <TD align=3Dright><TT>1394.5695&nbsp;&nbsp;</TT></TD>
    <TD align=3Dright><TT>1394.6467&nbsp;&nbsp;</TT></TD>
    <TD noWrap align=3Dright><TT>-55.30&nbsp;</TT></TD>
    <TD align=3Dright><TT>108&nbsp;</TT></TD>
    <TD noWrap align=3Dright><TT>-&nbsp;</TT></TD>
    <TD align=3Dright><TT>119&nbsp;</TT></TD>
    <TD align=3Dright><TT>0&nbsp;&nbsp;</TT></TD>
    <TD noWrap align=3Dright><TT>---&nbsp;&nbsp;</TT></TD>
    <TD noWrap><TT>&nbsp;R.FLPSEFGNDVDR.T</TT></TD></TR>
  <TR>
    <TD align=3Dright>&nbsp;</TD>
    <TD align=3Dright><TT>1395.5768&nbsp;&nbsp;</TT></TD>
    <TD align=3Dright><TT>1394.5695&nbsp;&nbsp;</TT></TD>
    <TD align=3Dright><TT>1394.6467&nbsp;&nbsp;</TT></TD>
    <TD noWrap align=3Dright><TT>-55.30&nbsp;</TT></TD>
    <TD align=3Dright><TT>108&nbsp;</TT></TD>
    <TD noWrap align=3Dright><TT>-&nbsp;</TT></TD>
    <TD align=3Dright><TT>119&nbsp;</TT></TD>
    <TD align=3Dright><TT>0&nbsp;&nbsp;</TT></TD>
    <TD noWrap align=3Dright><TT>89&nbsp;&nbsp;</TT></TD>
    <TD noWrap><TT>&nbsp;R.FLPSEFGNDVDR.T</TT></TD></TR></TBODY></TABLE>
<TABLE border=3D0 cellSpacing=3D0>
  <TBODY>
  <TR>
    <TD><TT>&nbsp;&nbsp;&nbsp;&nbsp;&nbsp;&nbsp;</TT></TD>
    <TD><TT><B>No match to: </B>745.3581, 774.4284, 796.4242, 809.3693,=20
      825.0535, 829.3421, 841.0243, 842.4581, 870.4887, 977.4540, =
1068.5354,=20
      1068.5354, 1085.4930, 1197.5985, 1213.5763, 1219.6235, 1239.5752,=20
      1239.5752, 1277.6775, 1311.6063, 1346.6538, 1346.6538, 1544.6200,=20
      1571.6871, 1597.6962, 1597.6962, 1619.6951, 1635.6740, 1642.6833,=20
      1750.7490, 1810.7748, 1990.8090, 1990.8090, 2012.8191, 2063.9973,=20
      2063.9973, 2064.9907, 2086.0137, 2112.9597, 2112.9597, 2114.4675,=20
      2134.9353, 2193.0627, 2193.0627, 2215.0598, 2232.0486, 2346.0210,=20
      2349.1746, 2349.1746, 2660.1265, 2760.3254, 2776.3154, 2783.3188,=20
      2808.2185, 3225.6382</TT></TD></TR></TBODY></TABLE><BR>
<TABLE border=3D0 cellSpacing=3D0>
  <TBODY>
  <TR>
    <TD><TT><B><A name=3DHit18>18.</A>&nbsp;&nbsp;&nbsp;</B></TT></TD>
    <TD noWrap><TT><A=20
      =
href=3D"http://zxw-pc/mascot/cgi/protein_view.pl?file=3D../data/20121225/=
F002423.dat&amp;hit=3D18"=20
      =
target=3D_blank>gi|15223574</A>&nbsp;&nbsp;&nbsp;&nbsp;<B>Mass:</B>&nbsp;=
34344&nbsp;&nbsp;&nbsp;&nbsp;<B>Score:</B>&nbsp;93&nbsp;&nbsp;&nbsp;&nbsp=
;&nbsp;<B>Expect:</B>&nbsp;0.00085&nbsp;&nbsp;<B>Matches:</B>&nbsp;2</TT>=
</TD></TR>
  <TR>
    <TD>&nbsp;</TD>
    <TD noWrap><TT>NmrA-like negative transcriptional regulator-like =
protein=20
      [Arabidopsis thaliana]</TT></TD></TR></TBODY></TABLE>
<TABLE border=3D0 cellSpacing=3D0 cellPadding=3D0>
  <TBODY>
  <TR>
    <TD><TT>&nbsp;&nbsp;&nbsp;&nbsp;&nbsp;&nbsp;</TT></TD>
    <TD align=3Dright><TT><B>Observed&nbsp;&nbsp;</B></TT></TD>
    <TD noWrap align=3Dright><TT><B>Mr(expt)&nbsp;&nbsp;</B></TT></TD>
    <TD noWrap align=3Dright><TT><B>Mr(calc)&nbsp;&nbsp;</B></TT></TD>
    <TD align=3Dright><TT><B>&nbsp;ppm&nbsp;&nbsp;</B></TT></TD>
    <TD align=3Dright><TT><B>Start&nbsp;</B></TT></TD>
    <TD align=3Dright><TT><B>&nbsp;</B></TT></TD>
    <TD align=3Dright><TT><B>End&nbsp;</B></TT></TD>
    <TD align=3Dright><TT><B>Miss&nbsp;</B></TT></TD>
    <TD align=3Dright><TT><B>Ions&nbsp;</B></TT></TD>
    <TD><TT><B>&nbsp;Peptide</B></TT></TD></TR>
  <TR>
    <TD align=3Dright>&nbsp;</TD>
    <TD align=3Dright><TT>1395.5768&nbsp;&nbsp;</TT></TD>
    <TD align=3Dright><TT>1394.5695&nbsp;&nbsp;</TT></TD>
    <TD align=3Dright><TT>1394.6467&nbsp;&nbsp;</TT></TD>
    <TD noWrap align=3Dright><TT>-55.30&nbsp;</TT></TD>
    <TD align=3Dright><TT>108&nbsp;</TT></TD>
    <TD noWrap align=3Dright><TT>-&nbsp;</TT></TD>
    <TD align=3Dright><TT>119&nbsp;</TT></TD>
    <TD align=3Dright><TT>0&nbsp;&nbsp;</TT></TD>
    <TD noWrap align=3Dright><TT>---&nbsp;&nbsp;</TT></TD>
    <TD noWrap><TT>&nbsp;R.FLPSEFGNDVDR.T</TT></TD></TR>
  <TR>
    <TD align=3Dright>&nbsp;</TD>
    <TD align=3Dright><TT>1395.5768&nbsp;&nbsp;</TT></TD>
    <TD align=3Dright><TT>1394.5695&nbsp;&nbsp;</TT></TD>
    <TD align=3Dright><TT>1394.6467&nbsp;&nbsp;</TT></TD>
    <TD noWrap align=3Dright><TT>-55.30&nbsp;</TT></TD>
    <TD align=3Dright><TT>108&nbsp;</TT></TD>
    <TD noWrap align=3Dright><TT>-&nbsp;</TT></TD>
    <TD align=3Dright><TT>119&nbsp;</TT></TD>
    <TD align=3Dright><TT>0&nbsp;&nbsp;</TT></TD>
    <TD noWrap align=3Dright><TT>89&nbsp;&nbsp;</TT></TD>
    <TD noWrap><TT>&nbsp;R.FLPSEFGNDVDR.T</TT></TD></TR></TBODY></TABLE>
<TABLE border=3D0 cellSpacing=3D0>
  <TBODY>
  <TR>
    <TD><TT>&nbsp;&nbsp;&nbsp;&nbsp;&nbsp;&nbsp;</TT></TD>
    <TD><TT><B>No match to: </B>745.3581, 774.4284, 796.4242, 809.3693,=20
      825.0535, 829.3421, 841.0243, 842.4581, 870.4887, 977.4540, =
1068.5354,=20
      1068.5354, 1085.4930, 1197.5985, 1213.5763, 1219.6235, 1239.5752,=20
      1239.5752, 1277.6775, 1311.6063, 1346.6538, 1346.6538, 1544.6200,=20
      1571.6871, 1597.6962, 1597.6962, 1619.6951, 1635.6740, 1642.6833,=20
      1750.7490, 1810.7748, 1990.8090, 1990.8090, 2012.8191, 2063.9973,=20
      2063.9973, 2064.9907, 2086.0137, 2112.9597, 2112.9597, 2114.4675,=20
      2134.9353, 2193.0627, 2193.0627, 2215.0598, 2232.0486, 2346.0210,=20
      2349.1746, 2349.1746, 2660.1265, 2760.3254, 2776.3154, 2783.3188,=20
      2808.2185, 3225.6382</TT></TD></TR></TBODY></TABLE><BR>
<TABLE border=3D0 cellSpacing=3D0>
  <TBODY>
  <TR>
    <TD><TT><B><A name=3DHit19>19.</A>&nbsp;&nbsp;&nbsp;</B></TT></TD>
    <TD noWrap><TT><A=20
      =
href=3D"http://zxw-pc/mascot/cgi/protein_view.pl?file=3D../data/20121225/=
F002423.dat&amp;hit=3D19"=20
      =
target=3D_blank>gi|89001055</A>&nbsp;&nbsp;&nbsp;&nbsp;<B>Mass:</B>&nbsp;=
34344&nbsp;&nbsp;&nbsp;&nbsp;<B>Score:</B>&nbsp;93&nbsp;&nbsp;&nbsp;&nbsp=
;&nbsp;<B>Expect:</B>&nbsp;0.00085&nbsp;&nbsp;<B>Matches:</B>&nbsp;2</TT>=
</TD></TR>
  <TR>
    <TD>&nbsp;</TD>
    <TD noWrap><TT>At1g19540 [Arabidopsis =
thaliana]</TT></TD></TR></TBODY></TABLE>
<TABLE border=3D0 cellSpacing=3D0 cellPadding=3D0>
  <TBODY>
  <TR>
    <TD><TT>&nbsp;&nbsp;&nbsp;&nbsp;&nbsp;&nbsp;</TT></TD>
    <TD align=3Dright><TT><B>Observed&nbsp;&nbsp;</B></TT></TD>
    <TD noWrap align=3Dright><TT><B>Mr(expt)&nbsp;&nbsp;</B></TT></TD>
    <TD noWrap align=3Dright><TT><B>Mr(calc)&nbsp;&nbsp;</B></TT></TD>
    <TD align=3Dright><TT><B>&nbsp;ppm&nbsp;&nbsp;</B></TT></TD>
    <TD align=3Dright><TT><B>Start&nbsp;</B></TT></TD>
    <TD align=3Dright><TT><B>&nbsp;</B></TT></TD>
    <TD align=3Dright><TT><B>End&nbsp;</B></TT></TD>
    <TD align=3Dright><TT><B>Miss&nbsp;</B></TT></TD>
    <TD align=3Dright><TT><B>Ions&nbsp;</B></TT></TD>
    <TD><TT><B>&nbsp;Peptide</B></TT></TD></TR>
  <TR>
    <TD align=3Dright>&nbsp;</TD>
    <TD align=3Dright><TT>1395.5768&nbsp;&nbsp;</TT></TD>
    <TD align=3Dright><TT>1394.5695&nbsp;&nbsp;</TT></TD>
    <TD align=3Dright><TT>1394.6467&nbsp;&nbsp;</TT></TD>
    <TD noWrap align=3Dright><TT>-55.30&nbsp;</TT></TD>
    <TD align=3Dright><TT>108&nbsp;</TT></TD>
    <TD noWrap align=3Dright><TT>-&nbsp;</TT></TD>
    <TD align=3Dright><TT>119&nbsp;</TT></TD>
    <TD align=3Dright><TT>0&nbsp;&nbsp;</TT></TD>
    <TD noWrap align=3Dright><TT>---&nbsp;&nbsp;</TT></TD>
    <TD noWrap><TT>&nbsp;R.FLPSEFGNDVDR.T</TT></TD></TR>
  <TR>
    <TD align=3Dright>&nbsp;</TD>
    <TD align=3Dright><TT>1395.5768&nbsp;&nbsp;</TT></TD>
    <TD align=3Dright><TT>1394.5695&nbsp;&nbsp;</TT></TD>
    <TD align=3Dright><TT>1394.6467&nbsp;&nbsp;</TT></TD>
    <TD noWrap align=3Dright><TT>-55.30&nbsp;</TT></TD>
    <TD align=3Dright><TT>108&nbsp;</TT></TD>
    <TD noWrap align=3Dright><TT>-&nbsp;</TT></TD>
    <TD align=3Dright><TT>119&nbsp;</TT></TD>
    <TD align=3Dright><TT>0&nbsp;&nbsp;</TT></TD>
    <TD noWrap align=3Dright><TT>89&nbsp;&nbsp;</TT></TD>
    <TD noWrap><TT>&nbsp;R.FLPSEFGNDVDR.T</TT></TD></TR></TBODY></TABLE>
<TABLE border=3D0 cellSpacing=3D0>
  <TBODY>
  <TR>
    <TD><TT>&nbsp;&nbsp;&nbsp;&nbsp;&nbsp;&nbsp;</TT></TD>
    <TD><TT><B>No match to: </B>745.3581, 774.4284, 796.4242, 809.3693,=20
      825.0535, 829.3421, 841.0243, 842.4581, 870.4887, 977.4540, =
1068.5354,=20
      1068.5354, 1085.4930, 1197.5985, 1213.5763, 1219.6235, 1239.5752,=20
      1239.5752, 1277.6775, 1311.6063, 1346.6538, 1346.6538, 1544.6200,=20
      1571.6871, 1597.6962, 1597.6962, 1619.6951, 1635.6740, 1642.6833,=20
      1750.7490, 1810.7748, 1990.8090, 1990.8090, 2012.8191, 2063.9973,=20
      2063.9973, 2064.9907, 2086.0137, 2112.9597, 2112.9597, 2114.4675,=20
      2134.9353, 2193.0627, 2193.0627, 2215.0598, 2232.0486, 2346.0210,=20
      2349.1746, 2349.1746, 2660.1265, 2760.3254, 2776.3154, 2783.3188,=20
      2808.2185, 3225.6382</TT></TD></TR></TBODY></TABLE><BR>
<TABLE border=3D0 cellSpacing=3D0>
  <TBODY>
  <TR>
    <TD><TT><B><A name=3DHit20>20.</A>&nbsp;&nbsp;&nbsp;</B></TT></TD>
    <TD noWrap><TT><A=20
      =
href=3D"http://zxw-pc/mascot/cgi/protein_view.pl?file=3D../data/20121225/=
F002423.dat&amp;hit=3D20"=20
      =
target=3D_blank>gi|8778426</A>&nbsp;&nbsp;&nbsp;&nbsp;<B>Mass:</B>&nbsp;3=
5368&nbsp;&nbsp;&nbsp;&nbsp;<B>Score:</B>&nbsp;93&nbsp;&nbsp;&nbsp;&nbsp;=
&nbsp;<B>Expect:</B>&nbsp;0.00087&nbsp;&nbsp;<B>Matches:</B>&nbsp;2</TT><=
/TD></TR>
  <TR>
    <TD>&nbsp;</TD>
    <TD noWrap><TT>F18O14.30 [Arabidopsis =
thaliana]</TT></TD></TR></TBODY></TABLE>
<TABLE border=3D0 cellSpacing=3D0 cellPadding=3D0>
  <TBODY>
  <TR>
    <TD><TT>&nbsp;&nbsp;&nbsp;&nbsp;&nbsp;&nbsp;</TT></TD>
    <TD align=3Dright><TT><B>Observed&nbsp;&nbsp;</B></TT></TD>
    <TD noWrap align=3Dright><TT><B>Mr(expt)&nbsp;&nbsp;</B></TT></TD>
    <TD noWrap align=3Dright><TT><B>Mr(calc)&nbsp;&nbsp;</B></TT></TD>
    <TD align=3Dright><TT><B>&nbsp;ppm&nbsp;&nbsp;</B></TT></TD>
    <TD align=3Dright><TT><B>Start&nbsp;</B></TT></TD>
    <TD align=3Dright><TT><B>&nbsp;</B></TT></TD>
    <TD align=3Dright><TT><B>End&nbsp;</B></TT></TD>
    <TD align=3Dright><TT><B>Miss&nbsp;</B></TT></TD>
    <TD align=3Dright><TT><B>Ions&nbsp;</B></TT></TD>
    <TD><TT><B>&nbsp;Peptide</B></TT></TD></TR>
  <TR>
    <TD align=3Dright>&nbsp;</TD>
    <TD align=3Dright><TT>1395.5768&nbsp;&nbsp;</TT></TD>
    <TD align=3Dright><TT>1394.5695&nbsp;&nbsp;</TT></TD>
    <TD align=3Dright><TT>1394.6467&nbsp;&nbsp;</TT></TD>
    <TD noWrap align=3Dright><TT>-55.30&nbsp;</TT></TD>
    <TD align=3Dright><TT>117&nbsp;</TT></TD>
    <TD noWrap align=3Dright><TT>-&nbsp;</TT></TD>
    <TD align=3Dright><TT>128&nbsp;</TT></TD>
    <TD align=3Dright><TT>0&nbsp;&nbsp;</TT></TD>
    <TD noWrap align=3Dright><TT>---&nbsp;&nbsp;</TT></TD>
    <TD noWrap><TT>&nbsp;R.FLPSEFGNDVDR.T</TT></TD></TR>
  <TR>
    <TD align=3Dright>&nbsp;</TD>
    <TD align=3Dright><TT>1395.5768&nbsp;&nbsp;</TT></TD>
    <TD align=3Dright><TT>1394.5695&nbsp;&nbsp;</TT></TD>
    <TD align=3Dright><TT>1394.6467&nbsp;&nbsp;</TT></TD>
    <TD noWrap align=3Dright><TT>-55.30&nbsp;</TT></TD>
    <TD align=3Dright><TT>117&nbsp;</TT></TD>
    <TD noWrap align=3Dright><TT>-&nbsp;</TT></TD>
    <TD align=3Dright><TT>128&nbsp;</TT></TD>
    <TD align=3Dright><TT>0&nbsp;&nbsp;</TT></TD>
    <TD noWrap align=3Dright><TT>89&nbsp;&nbsp;</TT></TD>
    <TD noWrap><TT>&nbsp;R.FLPSEFGNDVDR.T</TT></TD></TR></TBODY></TABLE>
<TABLE border=3D0 cellSpacing=3D0>
  <TBODY>
  <TR>
    <TD><TT>&nbsp;&nbsp;&nbsp;&nbsp;&nbsp;&nbsp;</TT></TD>
    <TD><TT><B>No match to: </B>745.3581, 774.4284, 796.4242, 809.3693,=20
      825.0535, 829.3421, 841.0243, 842.4581, 870.4887, 977.4540, =
1068.5354,=20
      1068.5354, 1085.4930, 1197.5985, 1213.5763, 1219.6235, 1239.5752,=20
      1239.5752, 1277.6775, 1311.6063, 1346.6538, 1346.6538, 1544.6200,=20
      1571.6871, 1597.6962, 1597.6962, 1619.6951, 1635.6740, 1642.6833,=20
      1750.7490, 1810.7748, 1990.8090, 1990.8090, 2012.8191, 2063.9973,=20
      2063.9973, 2064.9907, 2086.0137, 2112.9597, 2112.9597, 2114.4675,=20
      2134.9353, 2193.0627, 2193.0627, 2215.0598, 2232.0486, 2346.0210,=20
      2349.1746, 2349.1746, 2660.1265, 2760.3254, 2776.3154, 2783.3188,=20
      2808.2185, 3225.6382</TT></TD></TR></TBODY></TABLE><BR>
<TABLE border=3D0 cellSpacing=3D0>
  <TBODY>
  <TR>
    <TD><TT><B><A name=3DHit21>21.</A>&nbsp;&nbsp;&nbsp;</B></TT></TD>
    <TD noWrap><TT><A=20
      =
href=3D"http://zxw-pc/mascot/cgi/protein_view.pl?file=3D../data/20121225/=
F002423.dat&amp;hit=3D21"=20
      =
target=3D_blank>gi|218963652</A>&nbsp;&nbsp;&nbsp;&nbsp;<B>Mass:</B>&nbsp=
;36167&nbsp;&nbsp;&nbsp;&nbsp;<B>Score:</B>&nbsp;93&nbsp;&nbsp;&nbsp;&nbs=
p;&nbsp;<B>Expect:</B>&nbsp;0.00087&nbsp;&nbsp;<B>Matches:</B>&nbsp;2</TT=
></TD></TR>
  <TR>
    <TD>&nbsp;</TD>
    <TD noWrap><TT>t-anol/isoeugenol synthase [Pimpinella=20
  anisum]</TT></TD></TR></TBODY></TABLE>
<TABLE border=3D0 cellSpacing=3D0 cellPadding=3D0>
  <TBODY>
  <TR>
    <TD><TT>&nbsp;&nbsp;&nbsp;&nbsp;&nbsp;&nbsp;</TT></TD>
    <TD align=3Dright><TT><B>Observed&nbsp;&nbsp;</B></TT></TD>
    <TD noWrap align=3Dright><TT><B>Mr(expt)&nbsp;&nbsp;</B></TT></TD>
    <TD noWrap align=3Dright><TT><B>Mr(calc)&nbsp;&nbsp;</B></TT></TD>
    <TD align=3Dright><TT><B>&nbsp;ppm&nbsp;&nbsp;</B></TT></TD>
    <TD align=3Dright><TT><B>Start&nbsp;</B></TT></TD>
    <TD align=3Dright><TT><B>&nbsp;</B></TT></TD>
    <TD align=3Dright><TT><B>End&nbsp;</B></TT></TD>
    <TD align=3Dright><TT><B>Miss&nbsp;</B></TT></TD>
    <TD align=3Dright><TT><B>Ions&nbsp;</B></TT></TD>
    <TD><TT><B>&nbsp;Peptide</B></TT></TD></TR>
  <TR>
    <TD align=3Dright>&nbsp;</TD>
    <TD align=3Dright><TT>1395.5768&nbsp;&nbsp;</TT></TD>
    <TD align=3Dright><TT>1394.5695&nbsp;&nbsp;</TT></TD>
    <TD align=3Dright><TT>1394.6467&nbsp;&nbsp;</TT></TD>
    <TD noWrap align=3Dright><TT>-55.30&nbsp;</TT></TD>
    <TD align=3Dright><TT>112&nbsp;</TT></TD>
    <TD noWrap align=3Dright><TT>-&nbsp;</TT></TD>
    <TD align=3Dright><TT>123&nbsp;</TT></TD>
    <TD align=3Dright><TT>0&nbsp;&nbsp;</TT></TD>
    <TD noWrap align=3Dright><TT>---&nbsp;&nbsp;</TT></TD>
    <TD noWrap><TT>&nbsp;R.FIPSEFGNDVDR.I</TT></TD></TR>
  <TR>
    <TD align=3Dright>&nbsp;</TD>
    <TD align=3Dright><TT>1395.5768&nbsp;&nbsp;</TT></TD>
    <TD align=3Dright><TT>1394.5695&nbsp;&nbsp;</TT></TD>
    <TD align=3Dright><TT>1394.6467&nbsp;&nbsp;</TT></TD>
    <TD noWrap align=3Dright><TT>-55.30&nbsp;</TT></TD>
    <TD align=3Dright><TT>112&nbsp;</TT></TD>
    <TD noWrap align=3Dright><TT>-&nbsp;</TT></TD>
    <TD align=3Dright><TT>123&nbsp;</TT></TD>
    <TD align=3Dright><TT>0&nbsp;&nbsp;</TT></TD>
    <TD noWrap align=3Dright><TT>89&nbsp;&nbsp;</TT></TD>
    <TD noWrap><TT>&nbsp;R.FIPSEFGNDVDR.I</TT></TD></TR></TBODY></TABLE>
<TABLE border=3D0 cellSpacing=3D0>
  <TBODY>
  <TR>
    <TD><TT>&nbsp;&nbsp;&nbsp;&nbsp;&nbsp;&nbsp;</TT></TD>
    <TD><TT><B>No match to: </B>745.3581, 774.4284, 796.4242, 809.3693,=20
      825.0535, 829.3421, 841.0243, 842.4581, 870.4887, 977.4540, =
1068.5354,=20
      1068.5354, 1085.4930, 1197.5985, 1213.5763, 1219.6235, 1239.5752,=20
      1239.5752, 1277.6775, 1311.6063, 1346.6538, 1346.6538, 1544.6200,=20
      1571.6871, 1597.6962, 1597.6962, 1619.6951, 1635.6740, 1642.6833,=20
      1750.7490, 1810.7748, 1990.8090, 1990.8090, 2012.8191, 2063.9973,=20
      2063.9973, 2064.9907, 2086.0137, 2112.9597, 2112.9597, 2114.4675,=20
      2134.9353, 2193.0627, 2193.0627, 2215.0598, 2232.0486, 2346.0210,=20
      2349.1746, 2349.1746, 2660.1265, 2760.3254, 2776.3154, 2783.3188,=20
      2808.2185, 3225.6382</TT></TD></TR></TBODY></TABLE><BR>
<TABLE border=3D0 cellSpacing=3D0>
  <TBODY>
  <TR>
    <TD><TT><B><A name=3DHit22>22.</A>&nbsp;&nbsp;&nbsp;</B></TT></TD>
    <TD noWrap><TT><A=20
      =
href=3D"http://zxw-pc/mascot/cgi/protein_view.pl?file=3D../data/20121225/=
F002423.dat&amp;hit=3D22"=20
      =
target=3D_blank>gi|222850194</A>&nbsp;&nbsp;&nbsp;&nbsp;<B>Mass:</B>&nbsp=
;34053&nbsp;&nbsp;&nbsp;&nbsp;<B>Score:</B>&nbsp;83&nbsp;&nbsp;&nbsp;&nbs=
p;&nbsp;<B>Expect:</B>&nbsp;0.0099&nbsp;&nbsp;<B>Matches:</B>&nbsp;2</TT>=
</TD></TR>
  <TR>
    <TD>&nbsp;</TD>
    <TD noWrap><TT>phenylcoumaran benzylic ether reductase 2 [Populus=20
      trichocarpa]</TT></TD></TR></TBODY></TABLE>
<TABLE border=3D0 cellSpacing=3D0 cellPadding=3D0>
  <TBODY>
  <TR>
    <TD><TT>&nbsp;&nbsp;&nbsp;&nbsp;&nbsp;&nbsp;</TT></TD>
    <TD align=3Dright><TT><B>Observed&nbsp;&nbsp;</B></TT></TD>
    <TD noWrap align=3Dright><TT><B>Mr(expt)&nbsp;&nbsp;</B></TT></TD>
    <TD noWrap align=3Dright><TT><B>Mr(calc)&nbsp;&nbsp;</B></TT></TD>
    <TD align=3Dright><TT><B>&nbsp;ppm&nbsp;&nbsp;</B></TT></TD>
    <TD align=3Dright><TT><B>Start&nbsp;</B></TT></TD>
    <TD align=3Dright><TT><B>&nbsp;</B></TT></TD>
    <TD align=3Dright><TT><B>End&nbsp;</B></TT></TD>
    <TD align=3Dright><TT><B>Miss&nbsp;</B></TT></TD>
    <TD align=3Dright><TT><B>Ions&nbsp;</B></TT></TD>
    <TD><TT><B>&nbsp;Peptide</B></TT></TD></TR>
  <TR>
    <TD align=3Dright>&nbsp;</TD>
    <TD align=3Dright><TT>1068.5354&nbsp;&nbsp;</TT></TD>
    <TD align=3Dright><TT>1067.5281&nbsp;&nbsp;</TT></TD>
    <TD align=3Dright><TT>1067.5876&nbsp;&nbsp;</TT></TD>
    <TD noWrap align=3Dright><TT>-55.73&nbsp;</TT></TD>
    <TD align=3Dright><TT>27&nbsp;</TT></TD>
    <TD noWrap align=3Dright><TT>-&nbsp;</TT></TD>
    <TD align=3Dright><TT>36&nbsp;</TT></TD>
    <TD align=3Dright><TT>0&nbsp;&nbsp;</TT></TD>
    <TD noWrap align=3Dright><TT>---&nbsp;&nbsp;</TT></TD>
    <TD noWrap><TT>&nbsp;K.AGHPTFALVR.K</TT></TD></TR>
  <TR>
    <TD align=3Dright>&nbsp;</TD>
    <TD align=3Dright><TT>1068.5354&nbsp;&nbsp;</TT></TD>
    <TD align=3Dright><TT>1067.5281&nbsp;&nbsp;</TT></TD>
    <TD align=3Dright><TT>1067.5876&nbsp;&nbsp;</TT></TD>
    <TD noWrap align=3Dright><TT>-55.73&nbsp;</TT></TD>
    <TD align=3Dright><TT>27&nbsp;</TT></TD>
    <TD noWrap align=3Dright><TT>-&nbsp;</TT></TD>
    <TD align=3Dright><TT>36&nbsp;</TT></TD>
    <TD align=3Dright><TT>0&nbsp;&nbsp;</TT></TD>
    <TD noWrap align=3Dright><TT>79&nbsp;&nbsp;</TT></TD>
    <TD noWrap><TT>&nbsp;K.AGHPTFALVR.K</TT></TD></TR></TBODY></TABLE>
<TABLE border=3D0 cellSpacing=3D0>
  <TBODY>
  <TR>
    <TD><TT>&nbsp;&nbsp;&nbsp;&nbsp;&nbsp;&nbsp;</TT></TD>
    <TD><TT><B>No match to: </B>745.3581, 774.4284, 796.4242, 809.3693,=20
      825.0535, 829.3421, 841.0243, 842.4581, 870.4887, 977.4540, =
1085.4930,=20
      1197.5985, 1213.5763, 1219.6235, 1239.5752, 1239.5752, 1277.6775,=20
      1311.6063, 1346.6538, 1346.6538, 1395.5768, 1395.5768, 1544.6200,=20
      1571.6871, 1597.6962, 1597.6962, 1619.6951, 1635.6740, 1642.6833,=20
      1750.7490, 1810.7748, 1990.8090, 1990.8090, 2012.8191, 2063.9973,=20
      2063.9973, 2064.9907, 2086.0137, 2112.9597, 2112.9597, 2114.4675,=20
      2134.9353, 2193.0627, 2193.0627, 2215.0598, 2232.0486, 2346.0210,=20
      2349.1746, 2349.1746, 2660.1265, 2760.3254, 2776.3154, 2783.3188,=20
      2808.2185, 3225.6382</TT></TD></TR></TBODY></TABLE><BR>
<TABLE border=3D0 cellSpacing=3D0>
  <TBODY>
  <TR>
    <TD><TT><B><A name=3DHit23>23.</A>&nbsp;&nbsp;&nbsp;</B></TT></TD>
    <TD noWrap><TT><A=20
      =
href=3D"http://zxw-pc/mascot/cgi/protein_view.pl?file=3D../data/20121225/=
F002423.dat&amp;hit=3D23"=20
      =
target=3D_blank>gi|222843751</A>&nbsp;&nbsp;&nbsp;&nbsp;<B>Mass:</B>&nbsp=
;33958&nbsp;&nbsp;&nbsp;&nbsp;<B>Score:</B>&nbsp;83&nbsp;&nbsp;&nbsp;&nbs=
p;&nbsp;<B>Expect:</B>&nbsp;0.0099&nbsp;&nbsp;<B>Matches:</B>&nbsp;2</TT>=
</TD></TR>
  <TR>
    <TD>&nbsp;</TD>
    <TD noWrap><TT>phenylcoumaran benzylic ether reductase 1 [Populus=20
      trichocarpa]</TT></TD></TR></TBODY></TABLE>
<TABLE border=3D0 cellSpacing=3D0 cellPadding=3D0>
  <TBODY>
  <TR>
    <TD><TT>&nbsp;&nbsp;&nbsp;&nbsp;&nbsp;&nbsp;</TT></TD>
    <TD align=3Dright><TT><B>Observed&nbsp;&nbsp;</B></TT></TD>
    <TD noWrap align=3Dright><TT><B>Mr(expt)&nbsp;&nbsp;</B></TT></TD>
    <TD noWrap align=3Dright><TT><B>Mr(calc)&nbsp;&nbsp;</B></TT></TD>
    <TD align=3Dright><TT><B>&nbsp;ppm&nbsp;&nbsp;</B></TT></TD>
    <TD align=3Dright><TT><B>Start&nbsp;</B></TT></TD>
    <TD align=3Dright><TT><B>&nbsp;</B></TT></TD>
    <TD align=3Dright><TT><B>End&nbsp;</B></TT></TD>
    <TD align=3Dright><TT><B>Miss&nbsp;</B></TT></TD>
    <TD align=3Dright><TT><B>Ions&nbsp;</B></TT></TD>
    <TD><TT><B>&nbsp;Peptide</B></TT></TD></TR>
  <TR>
    <TD align=3Dright>&nbsp;</TD>
    <TD align=3Dright><TT>1068.5354&nbsp;&nbsp;</TT></TD>
    <TD align=3Dright><TT>1067.5281&nbsp;&nbsp;</TT></TD>
    <TD align=3Dright><TT>1067.5876&nbsp;&nbsp;</TT></TD>
    <TD noWrap align=3Dright><TT>-55.73&nbsp;</TT></TD>
    <TD align=3Dright><TT>27&nbsp;</TT></TD>
    <TD noWrap align=3Dright><TT>-&nbsp;</TT></TD>
    <TD align=3Dright><TT>36&nbsp;</TT></TD>
    <TD align=3Dright><TT>0&nbsp;&nbsp;</TT></TD>
    <TD noWrap align=3Dright><TT>---&nbsp;&nbsp;</TT></TD>
    <TD noWrap><TT>&nbsp;K.AGHPTFALVR.E</TT></TD></TR>
  <TR>
    <TD align=3Dright>&nbsp;</TD>
    <TD align=3Dright><TT>1068.5354&nbsp;&nbsp;</TT></TD>
    <TD align=3Dright><TT>1067.5281&nbsp;&nbsp;</TT></TD>
    <TD align=3Dright><TT>1067.5876&nbsp;&nbsp;</TT></TD>
    <TD noWrap align=3Dright><TT>-55.73&nbsp;</TT></TD>
    <TD align=3Dright><TT>27&nbsp;</TT></TD>
    <TD noWrap align=3Dright><TT>-&nbsp;</TT></TD>
    <TD align=3Dright><TT>36&nbsp;</TT></TD>
    <TD align=3Dright><TT>0&nbsp;&nbsp;</TT></TD>
    <TD noWrap align=3Dright><TT>79&nbsp;&nbsp;</TT></TD>
    <TD noWrap><TT>&nbsp;K.AGHPTFALVR.E</TT></TD></TR></TBODY></TABLE>
<TABLE border=3D0 cellSpacing=3D0>
  <TBODY>
  <TR>
    <TD><TT>&nbsp;&nbsp;&nbsp;&nbsp;&nbsp;&nbsp;</TT></TD>
    <TD><TT><B>No match to: </B>745.3581, 774.4284, 796.4242, 809.3693,=20
      825.0535, 829.3421, 841.0243, 842.4581, 870.4887, 977.4540, =
1085.4930,=20
      1197.5985, 1213.5763, 1219.6235, 1239.5752, 1239.5752, 1277.6775,=20
      1311.6063, 1346.6538, 1346.6538, 1395.5768, 1395.5768, 1544.6200,=20
      1571.6871, 1597.6962, 1597.6962, 1619.6951, 1635.6740, 1642.6833,=20
      1750.7490, 1810.7748, 1990.8090, 1990.8090, 2012.8191, 2063.9973,=20
      2063.9973, 2064.9907, 2086.0137, 2112.9597, 2112.9597, 2114.4675,=20
      2134.9353, 2193.0627, 2193.0627, 2215.0598, 2232.0486, 2346.0210,=20
      2349.1746, 2349.1746, 2660.1265, 2760.3254, 2776.3154, 2783.3188,=20
      2808.2185, 3225.6382</TT></TD></TR></TBODY></TABLE><BR>
<TABLE border=3D0 cellSpacing=3D0>
  <TBODY>
  <TR>
    <TD><TT><B><A name=3DHit24>24.</A>&nbsp;&nbsp;&nbsp;</B></TT></TD>
    <TD noWrap><TT><A=20
      =
href=3D"http://zxw-pc/mascot/cgi/protein_view.pl?file=3D../data/20121225/=
F002423.dat&amp;hit=3D24"=20
      =
target=3D_blank>gi|224105365</A>&nbsp;&nbsp;&nbsp;&nbsp;<B>Mass:</B>&nbsp=
;34053&nbsp;&nbsp;&nbsp;&nbsp;<B>Score:</B>&nbsp;83&nbsp;&nbsp;&nbsp;&nbs=
p;&nbsp;<B>Expect:</B>&nbsp;0.0099&nbsp;&nbsp;<B>Matches:</B>&nbsp;2</TT>=
</TD></TR>
  <TR>
    <TD>&nbsp;</TD>
    <TD noWrap><TT>phenylcoumaran benzylic ether reductase 2 [Populus=20
      trichocarpa]</TT></TD></TR></TBODY></TABLE>
<TABLE border=3D0 cellSpacing=3D0 cellPadding=3D0>
  <TBODY>
  <TR>
    <TD><TT>&nbsp;&nbsp;&nbsp;&nbsp;&nbsp;&nbsp;</TT></TD>
    <TD align=3Dright><TT><B>Observed&nbsp;&nbsp;</B></TT></TD>
    <TD noWrap align=3Dright><TT><B>Mr(expt)&nbsp;&nbsp;</B></TT></TD>
    <TD noWrap align=3Dright><TT><B>Mr(calc)&nbsp;&nbsp;</B></TT></TD>
    <TD align=3Dright><TT><B>&nbsp;ppm&nbsp;&nbsp;</B></TT></TD>
    <TD align=3Dright><TT><B>Start&nbsp;</B></TT></TD>
    <TD align=3Dright><TT><B>&nbsp;</B></TT></TD>
    <TD align=3Dright><TT><B>End&nbsp;</B></TT></TD>
    <TD align=3Dright><TT><B>Miss&nbsp;</B></TT></TD>
    <TD align=3Dright><TT><B>Ions&nbsp;</B></TT></TD>
    <TD><TT><B>&nbsp;Peptide</B></TT></TD></TR>
  <TR>
    <TD align=3Dright>&nbsp;</TD>
    <TD align=3Dright><TT>1068.5354&nbsp;&nbsp;</TT></TD>
    <TD align=3Dright><TT>1067.5281&nbsp;&nbsp;</TT></TD>
    <TD align=3Dright><TT>1067.5876&nbsp;&nbsp;</TT></TD>
    <TD noWrap align=3Dright><TT>-55.73&nbsp;</TT></TD>
    <TD align=3Dright><TT>27&nbsp;</TT></TD>
    <TD noWrap align=3Dright><TT>-&nbsp;</TT></TD>
    <TD align=3Dright><TT>36&nbsp;</TT></TD>
    <TD align=3Dright><TT>0&nbsp;&nbsp;</TT></TD>
    <TD noWrap align=3Dright><TT>---&nbsp;&nbsp;</TT></TD>
    <TD noWrap><TT>&nbsp;K.AGHPTFALVR.K</TT></TD></TR>
  <TR>
    <TD align=3Dright>&nbsp;</TD>
    <TD align=3Dright><TT>1068.5354&nbsp;&nbsp;</TT></TD>
    <TD align=3Dright><TT>1067.5281&nbsp;&nbsp;</TT></TD>
    <TD align=3Dright><TT>1067.5876&nbsp;&nbsp;</TT></TD>
    <TD noWrap align=3Dright><TT>-55.73&nbsp;</TT></TD>
    <TD align=3Dright><TT>27&nbsp;</TT></TD>
    <TD noWrap align=3Dright><TT>-&nbsp;</TT></TD>
    <TD align=3Dright><TT>36&nbsp;</TT></TD>
    <TD align=3Dright><TT>0&nbsp;&nbsp;</TT></TD>
    <TD noWrap align=3Dright><TT>79&nbsp;&nbsp;</TT></TD>
    <TD noWrap><TT>&nbsp;K.AGHPTFALVR.K</TT></TD></TR></TBODY></TABLE>
<TABLE border=3D0 cellSpacing=3D0>
  <TBODY>
  <TR>
    <TD><TT>&nbsp;&nbsp;&nbsp;&nbsp;&nbsp;&nbsp;</TT></TD>
    <TD><TT><B>No match to: </B>745.3581, 774.4284, 796.4242, 809.3693,=20
      825.0535, 829.3421, 841.0243, 842.4581, 870.4887, 977.4540, =
1085.4930,=20
      1197.5985, 1213.5763, 1219.6235, 1239.5752, 1239.5752, 1277.6775,=20
      1311.6063, 1346.6538, 1346.6538, 1395.5768, 1395.5768, 1544.6200,=20
      1571.6871, 1597.6962, 1597.6962, 1619.6951, 1635.6740, 1642.6833,=20
      1750.7490, 1810.7748, 1990.8090, 1990.8090, 2012.8191, 2063.9973,=20
      2063.9973, 2064.9907, 2086.0137, 2112.9597, 2112.9597, 2114.4675,=20
      2134.9353, 2193.0627, 2193.0627, 2215.0598, 2232.0486, 2346.0210,=20
      2349.1746, 2349.1746, 2660.1265, 2760.3254, 2776.3154, 2783.3188,=20
      2808.2185, 3225.6382</TT></TD></TR></TBODY></TABLE><BR>
<TABLE border=3D0 cellSpacing=3D0>
  <TBODY>
  <TR>
    <TD><TT><B><A name=3DHit25>25.</A>&nbsp;&nbsp;&nbsp;</B></TT></TD>
    <TD noWrap><TT><A=20
      =
href=3D"http://zxw-pc/mascot/cgi/protein_view.pl?file=3D../data/20121225/=
F002423.dat&amp;hit=3D25"=20
      =
target=3D_blank>gi|224066197</A>&nbsp;&nbsp;&nbsp;&nbsp;<B>Mass:</B>&nbsp=
;33958&nbsp;&nbsp;&nbsp;&nbsp;<B>Score:</B>&nbsp;83&nbsp;&nbsp;&nbsp;&nbs=
p;&nbsp;<B>Expect:</B>&nbsp;0.0099&nbsp;&nbsp;<B>Matches:</B>&nbsp;2</TT>=
</TD></TR>
  <TR>
    <TD>&nbsp;</TD>
    <TD noWrap><TT>phenylcoumaran benzylic ether reductase 1 [Populus=20
      trichocarpa]</TT></TD></TR></TBODY></TABLE>
<TABLE border=3D0 cellSpacing=3D0 cellPadding=3D0>
  <TBODY>
  <TR>
    <TD><TT>&nbsp;&nbsp;&nbsp;&nbsp;&nbsp;&nbsp;</TT></TD>
    <TD align=3Dright><TT><B>Observed&nbsp;&nbsp;</B></TT></TD>
    <TD noWrap align=3Dright><TT><B>Mr(expt)&nbsp;&nbsp;</B></TT></TD>
    <TD noWrap align=3Dright><TT><B>Mr(calc)&nbsp;&nbsp;</B></TT></TD>
    <TD align=3Dright><TT><B>&nbsp;ppm&nbsp;&nbsp;</B></TT></TD>
    <TD align=3Dright><TT><B>Start&nbsp;</B></TT></TD>
    <TD align=3Dright><TT><B>&nbsp;</B></TT></TD>
    <TD align=3Dright><TT><B>End&nbsp;</B></TT></TD>
    <TD align=3Dright><TT><B>Miss&nbsp;</B></TT></TD>
    <TD align=3Dright><TT><B>Ions&nbsp;</B></TT></TD>
    <TD><TT><B>&nbsp;Peptide</B></TT></TD></TR>
  <TR>
    <TD align=3Dright>&nbsp;</TD>
    <TD align=3Dright><TT>1068.5354&nbsp;&nbsp;</TT></TD>
    <TD align=3Dright><TT>1067.5281&nbsp;&nbsp;</TT></TD>
    <TD align=3Dright><TT>1067.5876&nbsp;&nbsp;</TT></TD>
    <TD noWrap align=3Dright><TT>-55.73&nbsp;</TT></TD>
    <TD align=3Dright><TT>27&nbsp;</TT></TD>
    <TD noWrap align=3Dright><TT>-&nbsp;</TT></TD>
    <TD align=3Dright><TT>36&nbsp;</TT></TD>
    <TD align=3Dright><TT>0&nbsp;&nbsp;</TT></TD>
    <TD noWrap align=3Dright><TT>---&nbsp;&nbsp;</TT></TD>
    <TD noWrap><TT>&nbsp;K.AGHPTFALVR.E</TT></TD></TR>
  <TR>
    <TD align=3Dright>&nbsp;</TD>
    <TD align=3Dright><TT>1068.5354&nbsp;&nbsp;</TT></TD>
    <TD align=3Dright><TT>1067.5281&nbsp;&nbsp;</TT></TD>
    <TD align=3Dright><TT>1067.5876&nbsp;&nbsp;</TT></TD>
    <TD noWrap align=3Dright><TT>-55.73&nbsp;</TT></TD>
    <TD align=3Dright><TT>27&nbsp;</TT></TD>
    <TD noWrap align=3Dright><TT>-&nbsp;</TT></TD>
    <TD align=3Dright><TT>36&nbsp;</TT></TD>
    <TD align=3Dright><TT>0&nbsp;&nbsp;</TT></TD>
    <TD noWrap align=3Dright><TT>79&nbsp;&nbsp;</TT></TD>
    <TD noWrap><TT>&nbsp;K.AGHPTFALVR.E</TT></TD></TR></TBODY></TABLE>
<TABLE border=3D0 cellSpacing=3D0>
  <TBODY>
  <TR>
    <TD><TT>&nbsp;&nbsp;&nbsp;&nbsp;&nbsp;&nbsp;</TT></TD>
    <TD><TT><B>No match to: </B>745.3581, 774.4284, 796.4242, 809.3693,=20
      825.0535, 829.3421, 841.0243, 842.4581, 870.4887, 977.4540, =
1085.4930,=20
      1197.5985, 1213.5763, 1219.6235, 1239.5752, 1239.5752, 1277.6775,=20
      1311.6063, 1346.6538, 1346.6538, 1395.5768, 1395.5768, 1544.6200,=20
      1571.6871, 1597.6962, 1597.6962, 1619.6951, 1635.6740, 1642.6833,=20
      1750.7490, 1810.7748, 1990.8090, 1990.8090, 2012.8191, 2063.9973,=20
      2063.9973, 2064.9907, 2086.0137, 2112.9597, 2112.9597, 2114.4675,=20
      2134.9353, 2193.0627, 2193.0627, 2215.0598, 2232.0486, 2346.0210,=20
      2349.1746, 2349.1746, 2660.1265, 2760.3254, 2776.3154, 2783.3188,=20
      2808.2185, 3225.6382</TT></TD></TR></TBODY></TABLE><BR>
<TABLE border=3D0 cellSpacing=3D0>
  <TBODY>
  <TR>
    <TD><TT><B><A name=3DHit26>26.</A>&nbsp;&nbsp;&nbsp;</B></TT></TD>
    <TD noWrap><TT><A=20
      =
href=3D"http://zxw-pc/mascot/cgi/protein_view.pl?file=3D../data/20121225/=
F002423.dat&amp;hit=3D26"=20
      =
target=3D_blank>gi|118485308</A>&nbsp;&nbsp;&nbsp;&nbsp;<B>Mass:</B>&nbsp=
;33958&nbsp;&nbsp;&nbsp;&nbsp;<B>Score:</B>&nbsp;83&nbsp;&nbsp;&nbsp;&nbs=
p;&nbsp;<B>Expect:</B>&nbsp;0.0099&nbsp;&nbsp;<B>Matches:</B>&nbsp;2</TT>=
</TD></TR>
  <TR>
    <TD>&nbsp;</TD>
    <TD noWrap><TT>unknown [Populus =
trichocarpa]</TT></TD></TR></TBODY></TABLE>
<TABLE border=3D0 cellSpacing=3D0 cellPadding=3D0>
  <TBODY>
  <TR>
    <TD><TT>&nbsp;&nbsp;&nbsp;&nbsp;&nbsp;&nbsp;</TT></TD>
    <TD align=3Dright><TT><B>Observed&nbsp;&nbsp;</B></TT></TD>
    <TD noWrap align=3Dright><TT><B>Mr(expt)&nbsp;&nbsp;</B></TT></TD>
    <TD noWrap align=3Dright><TT><B>Mr(calc)&nbsp;&nbsp;</B></TT></TD>
    <TD align=3Dright><TT><B>&nbsp;ppm&nbsp;&nbsp;</B></TT></TD>
    <TD align=3Dright><TT><B>Start&nbsp;</B></TT></TD>
    <TD align=3Dright><TT><B>&nbsp;</B></TT></TD>
    <TD align=3Dright><TT><B>End&nbsp;</B></TT></TD>
    <TD align=3Dright><TT><B>Miss&nbsp;</B></TT></TD>
    <TD align=3Dright><TT><B>Ions&nbsp;</B></TT></TD>
    <TD><TT><B>&nbsp;Peptide</B></TT></TD></TR>
  <TR>
    <TD align=3Dright>&nbsp;</TD>
    <TD align=3Dright><TT>1068.5354&nbsp;&nbsp;</TT></TD>
    <TD align=3Dright><TT>1067.5281&nbsp;&nbsp;</TT></TD>
    <TD align=3Dright><TT>1067.5876&nbsp;&nbsp;</TT></TD>
    <TD noWrap align=3Dright><TT>-55.73&nbsp;</TT></TD>
    <TD align=3Dright><TT>27&nbsp;</TT></TD>
    <TD noWrap align=3Dright><TT>-&nbsp;</TT></TD>
    <TD align=3Dright><TT>36&nbsp;</TT></TD>
    <TD align=3Dright><TT>0&nbsp;&nbsp;</TT></TD>
    <TD noWrap align=3Dright><TT>---&nbsp;&nbsp;</TT></TD>
    <TD noWrap><TT>&nbsp;K.AGHPTFALVR.E</TT></TD></TR>
  <TR>
    <TD align=3Dright>&nbsp;</TD>
    <TD align=3Dright><TT>1068.5354&nbsp;&nbsp;</TT></TD>
    <TD align=3Dright><TT>1067.5281&nbsp;&nbsp;</TT></TD>
    <TD align=3Dright><TT>1067.5876&nbsp;&nbsp;</TT></TD>
    <TD noWrap align=3Dright><TT>-55.73&nbsp;</TT></TD>
    <TD align=3Dright><TT>27&nbsp;</TT></TD>
    <TD noWrap align=3Dright><TT>-&nbsp;</TT></TD>
    <TD align=3Dright><TT>36&nbsp;</TT></TD>
    <TD align=3Dright><TT>0&nbsp;&nbsp;</TT></TD>
    <TD noWrap align=3Dright><TT>79&nbsp;&nbsp;</TT></TD>
    <TD noWrap><TT>&nbsp;K.AGHPTFALVR.E</TT></TD></TR></TBODY></TABLE>
<TABLE border=3D0 cellSpacing=3D0>
  <TBODY>
  <TR>
    <TD><TT>&nbsp;&nbsp;&nbsp;&nbsp;&nbsp;&nbsp;</TT></TD>
    <TD><TT><B>No match to: </B>745.3581, 774.4284, 796.4242, 809.3693,=20
      825.0535, 829.3421, 841.0243, 842.4581, 870.4887, 977.4540, =
1085.4930,=20
      1197.5985, 1213.5763, 1219.6235, 1239.5752, 1239.5752, 1277.6775,=20
      1311.6063, 1346.6538, 1346.6538, 1395.5768, 1395.5768, 1544.6200,=20
      1571.6871, 1597.6962, 1597.6962, 1619.6951, 1635.6740, 1642.6833,=20
      1750.7490, 1810.7748, 1990.8090, 1990.8090, 2012.8191, 2063.9973,=20
      2063.9973, 2064.9907, 2086.0137, 2112.9597, 2112.9597, 2114.4675,=20
      2134.9353, 2193.0627, 2193.0627, 2215.0598, 2232.0486, 2346.0210,=20
      2349.1746, 2349.1746, 2660.1265, 2760.3254, 2776.3154, 2783.3188,=20
      2808.2185, 3225.6382</TT></TD></TR></TBODY></TABLE><BR>
<TABLE border=3D0 cellSpacing=3D0>
  <TBODY>
  <TR>
    <TD><TT><B><A name=3DHit27>27.</A>&nbsp;&nbsp;&nbsp;</B></TT></TD>
    <TD noWrap><TT><A=20
      =
href=3D"http://zxw-pc/mascot/cgi/protein_view.pl?file=3D../data/20121225/=
F002423.dat&amp;hit=3D27"=20
      =
target=3D_blank>gi|5805052</A>&nbsp;&nbsp;&nbsp;&nbsp;<B>Mass:</B>&nbsp;3=
3958&nbsp;&nbsp;&nbsp;&nbsp;<B>Score:</B>&nbsp;83&nbsp;&nbsp;&nbsp;&nbsp;=
&nbsp;<B>Expect:</B>&nbsp;0.0099&nbsp;&nbsp;<B>Matches:</B>&nbsp;2</TT></=
TD></TR>
  <TR>
    <TD>&nbsp;</TD>
    <TD noWrap><TT>phenylcoumaran benzylic ether reductase [Populus=20
      trichocarpa]</TT></TD></TR></TBODY></TABLE>
<TABLE border=3D0 cellSpacing=3D0 cellPadding=3D0>
  <TBODY>
  <TR>
    <TD><TT>&nbsp;&nbsp;&nbsp;&nbsp;&nbsp;&nbsp;</TT></TD>
    <TD align=3Dright><TT><B>Observed&nbsp;&nbsp;</B></TT></TD>
    <TD noWrap align=3Dright><TT><B>Mr(expt)&nbsp;&nbsp;</B></TT></TD>
    <TD noWrap align=3Dright><TT><B>Mr(calc)&nbsp;&nbsp;</B></TT></TD>
    <TD align=3Dright><TT><B>&nbsp;ppm&nbsp;&nbsp;</B></TT></TD>
    <TD align=3Dright><TT><B>Start&nbsp;</B></TT></TD>
    <TD align=3Dright><TT><B>&nbsp;</B></TT></TD>
    <TD align=3Dright><TT><B>End&nbsp;</B></TT></TD>
    <TD align=3Dright><TT><B>Miss&nbsp;</B></TT></TD>
    <TD align=3Dright><TT><B>Ions&nbsp;</B></TT></TD>
    <TD><TT><B>&nbsp;Peptide</B></TT></TD></TR>
  <TR>
    <TD align=3Dright>&nbsp;</TD>
    <TD align=3Dright><TT>1068.5354&nbsp;&nbsp;</TT></TD>
    <TD align=3Dright><TT>1067.5281&nbsp;&nbsp;</TT></TD>
    <TD align=3Dright><TT>1067.5876&nbsp;&nbsp;</TT></TD>
    <TD noWrap align=3Dright><TT>-55.73&nbsp;</TT></TD>
    <TD align=3Dright><TT>27&nbsp;</TT></TD>
    <TD noWrap align=3Dright><TT>-&nbsp;</TT></TD>
    <TD align=3Dright><TT>36&nbsp;</TT></TD>
    <TD align=3Dright><TT>0&nbsp;&nbsp;</TT></TD>
    <TD noWrap align=3Dright><TT>---&nbsp;&nbsp;</TT></TD>
    <TD noWrap><TT>&nbsp;K.AGHPTFALVR.E</TT></TD></TR>
  <TR>
    <TD align=3Dright>&nbsp;</TD>
    <TD align=3Dright><TT>1068.5354&nbsp;&nbsp;</TT></TD>
    <TD align=3Dright><TT>1067.5281&nbsp;&nbsp;</TT></TD>
    <TD align=3Dright><TT>1067.5876&nbsp;&nbsp;</TT></TD>
    <TD noWrap align=3Dright><TT>-55.73&nbsp;</TT></TD>
    <TD align=3Dright><TT>27&nbsp;</TT></TD>
    <TD noWrap align=3Dright><TT>-&nbsp;</TT></TD>
    <TD align=3Dright><TT>36&nbsp;</TT></TD>
    <TD align=3Dright><TT>0&nbsp;&nbsp;</TT></TD>
    <TD noWrap align=3Dright><TT>79&nbsp;&nbsp;</TT></TD>
    <TD noWrap><TT>&nbsp;K.AGHPTFALVR.E</TT></TD></TR></TBODY></TABLE>
<TABLE border=3D0 cellSpacing=3D0>
  <TBODY>
  <TR>
    <TD><TT>&nbsp;&nbsp;&nbsp;&nbsp;&nbsp;&nbsp;</TT></TD>
    <TD><TT><B>No match to: </B>745.3581, 774.4284, 796.4242, 809.3693,=20
      825.0535, 829.3421, 841.0243, 842.4581, 870.4887, 977.4540, =
1085.4930,=20
      1197.5985, 1213.5763, 1219.6235, 1239.5752, 1239.5752, 1277.6775,=20
      1311.6063, 1346.6538, 1346.6538, 1395.5768, 1395.5768, 1544.6200,=20
      1571.6871, 1597.6962, 1597.6962, 1619.6951, 1635.6740, 1642.6833,=20
      1750.7490, 1810.7748, 1990.8090, 1990.8090, 2012.8191, 2063.9973,=20
      2063.9973, 2064.9907, 2086.0137, 2112.9597, 2112.9597, 2114.4675,=20
      2134.9353, 2193.0627, 2193.0627, 2215.0598, 2232.0486, 2346.0210,=20
      2349.1746, 2349.1746, 2660.1265, 2760.3254, 2776.3154, 2783.3188,=20
      2808.2185, 3225.6382</TT></TD></TR></TBODY></TABLE><BR>
<TABLE border=3D0 cellSpacing=3D0>
  <TBODY>
  <TR>
    <TD><TT><B><A name=3DHit28>28.</A>&nbsp;&nbsp;&nbsp;</B></TT></TD>
    <TD noWrap><TT><A=20
      =
href=3D"http://zxw-pc/mascot/cgi/protein_view.pl?file=3D../data/20121225/=
F002423.dat&amp;hit=3D28"=20
      =
target=3D_blank>gi|49455471</A>&nbsp;&nbsp;&nbsp;&nbsp;<B>Mass:</B>&nbsp;=
33986&nbsp;&nbsp;&nbsp;&nbsp;<B>Score:</B>&nbsp;83&nbsp;&nbsp;&nbsp;&nbsp=
;&nbsp;<B>Expect:</B>&nbsp;0.0099&nbsp;&nbsp;<B>Matches:</B>&nbsp;2</TT><=
/TD></TR>
  <TR>
    <TD>&nbsp;</TD>
    <TD noWrap><TT>unnamed protein product [Populus=20
  trichocarpa]</TT></TD></TR></TBODY></TABLE>
<TABLE border=3D0 cellSpacing=3D0 cellPadding=3D0>
  <TBODY>
  <TR>
    <TD><TT>&nbsp;&nbsp;&nbsp;&nbsp;&nbsp;&nbsp;</TT></TD>
    <TD align=3Dright><TT><B>Observed&nbsp;&nbsp;</B></TT></TD>
    <TD noWrap align=3Dright><TT><B>Mr(expt)&nbsp;&nbsp;</B></TT></TD>
    <TD noWrap align=3Dright><TT><B>Mr(calc)&nbsp;&nbsp;</B></TT></TD>
    <TD align=3Dright><TT><B>&nbsp;ppm&nbsp;&nbsp;</B></TT></TD>
    <TD align=3Dright><TT><B>Start&nbsp;</B></TT></TD>
    <TD align=3Dright><TT><B>&nbsp;</B></TT></TD>
    <TD align=3Dright><TT><B>End&nbsp;</B></TT></TD>
    <TD align=3Dright><TT><B>Miss&nbsp;</B></TT></TD>
    <TD align=3Dright><TT><B>Ions&nbsp;</B></TT></TD>
    <TD><TT><B>&nbsp;Peptide</B></TT></TD></TR>
  <TR>
    <TD align=3Dright>&nbsp;</TD>
    <TD align=3Dright><TT>1068.5354&nbsp;&nbsp;</TT></TD>
    <TD align=3Dright><TT>1067.5281&nbsp;&nbsp;</TT></TD>
    <TD align=3Dright><TT>1067.5876&nbsp;&nbsp;</TT></TD>
    <TD noWrap align=3Dright><TT>-55.73&nbsp;</TT></TD>
    <TD align=3Dright><TT>27&nbsp;</TT></TD>
    <TD noWrap align=3Dright><TT>-&nbsp;</TT></TD>
    <TD align=3Dright><TT>36&nbsp;</TT></TD>
    <TD align=3Dright><TT>0&nbsp;&nbsp;</TT></TD>
    <TD noWrap align=3Dright><TT>---&nbsp;&nbsp;</TT></TD>
    <TD noWrap><TT>&nbsp;K.AGHPTFALVR.E</TT></TD></TR>
  <TR>
    <TD align=3Dright>&nbsp;</TD>
    <TD align=3Dright><TT>1068.5354&nbsp;&nbsp;</TT></TD>
    <TD align=3Dright><TT>1067.5281&nbsp;&nbsp;</TT></TD>
    <TD align=3Dright><TT>1067.5876&nbsp;&nbsp;</TT></TD>
    <TD noWrap align=3Dright><TT>-55.73&nbsp;</TT></TD>
    <TD align=3Dright><TT>27&nbsp;</TT></TD>
    <TD noWrap align=3Dright><TT>-&nbsp;</TT></TD>
    <TD align=3Dright><TT>36&nbsp;</TT></TD>
    <TD align=3Dright><TT>0&nbsp;&nbsp;</TT></TD>
    <TD noWrap align=3Dright><TT>79&nbsp;&nbsp;</TT></TD>
    <TD noWrap><TT>&nbsp;K.AGHPTFALVR.E</TT></TD></TR></TBODY></TABLE>
<TABLE border=3D0 cellSpacing=3D0>
  <TBODY>
  <TR>
    <TD><TT>&nbsp;&nbsp;&nbsp;&nbsp;&nbsp;&nbsp;</TT></TD>
    <TD><TT><B>No match to: </B>745.3581, 774.4284, 796.4242, 809.3693,=20
      825.0535, 829.3421, 841.0243, 842.4581, 870.4887, 977.4540, =
1085.4930,=20
      1197.5985, 1213.5763, 1219.6235, 1239.5752, 1239.5752, 1277.6775,=20
      1311.6063, 1346.6538, 1346.6538, 1395.5768, 1395.5768, 1544.6200,=20
      1571.6871, 1597.6962, 1597.6962, 1619.6951, 1635.6740, 1642.6833,=20
      1750.7490, 1810.7748, 1990.8090, 1990.8090, 2012.8191, 2063.9973,=20
      2063.9973, 2064.9907, 2086.0137, 2112.9597, 2112.9597, 2114.4675,=20
      2134.9353, 2193.0627, 2193.0627, 2215.0598, 2232.0486, 2346.0210,=20
      2349.1746, 2349.1746, 2660.1265, 2760.3254, 2776.3154, 2783.3188,=20
      2808.2185, 3225.6382</TT></TD></TR></TBODY></TABLE><BR>
<TABLE border=3D0 cellSpacing=3D0>
  <TBODY>
  <TR>
    <TD><TT><B><A name=3DHit29>29.</A>&nbsp;&nbsp;&nbsp;</B></TT></TD>
    <TD noWrap><TT><A=20
      =
href=3D"http://zxw-pc/mascot/cgi/protein_view.pl?file=3D../data/20121225/=
F002423.dat&amp;hit=3D29"=20
      =
target=3D_blank>gi|3114905</A>&nbsp;&nbsp;&nbsp;&nbsp;<B>Mass:</B>&nbsp;3=
3958&nbsp;&nbsp;&nbsp;&nbsp;<B>Score:</B>&nbsp;83&nbsp;&nbsp;&nbsp;&nbsp;=
&nbsp;<B>Expect:</B>&nbsp;0.0099&nbsp;&nbsp;<B>Matches:</B>&nbsp;2</TT></=
TD></TR>
  <TR>
    <TD>&nbsp;</TD>
    <TD noWrap><TT>phenylcoumaran benzylic ether reductase [Populus=20
      trichocarpa]</TT></TD></TR></TBODY></TABLE>
<TABLE border=3D0 cellSpacing=3D0 cellPadding=3D0>
  <TBODY>
  <TR>
    <TD><TT>&nbsp;&nbsp;&nbsp;&nbsp;&nbsp;&nbsp;</TT></TD>
    <TD align=3Dright><TT><B>Observed&nbsp;&nbsp;</B></TT></TD>
    <TD noWrap align=3Dright><TT><B>Mr(expt)&nbsp;&nbsp;</B></TT></TD>
    <TD noWrap align=3Dright><TT><B>Mr(calc)&nbsp;&nbsp;</B></TT></TD>
    <TD align=3Dright><TT><B>&nbsp;ppm&nbsp;&nbsp;</B></TT></TD>
    <TD align=3Dright><TT><B>Start&nbsp;</B></TT></TD>
    <TD align=3Dright><TT><B>&nbsp;</B></TT></TD>
    <TD align=3Dright><TT><B>End&nbsp;</B></TT></TD>
    <TD align=3Dright><TT><B>Miss&nbsp;</B></TT></TD>
    <TD align=3Dright><TT><B>Ions&nbsp;</B></TT></TD>
    <TD><TT><B>&nbsp;Peptide</B></TT></TD></TR>
  <TR>
    <TD align=3Dright>&nbsp;</TD>
    <TD align=3Dright><TT>1068.5354&nbsp;&nbsp;</TT></TD>
    <TD align=3Dright><TT>1067.5281&nbsp;&nbsp;</TT></TD>
    <TD align=3Dright><TT>1067.5876&nbsp;&nbsp;</TT></TD>
    <TD noWrap align=3Dright><TT>-55.73&nbsp;</TT></TD>
    <TD align=3Dright><TT>27&nbsp;</TT></TD>
    <TD noWrap align=3Dright><TT>-&nbsp;</TT></TD>
    <TD align=3Dright><TT>36&nbsp;</TT></TD>
    <TD align=3Dright><TT>0&nbsp;&nbsp;</TT></TD>
    <TD noWrap align=3Dright><TT>---&nbsp;&nbsp;</TT></TD>
    <TD noWrap><TT>&nbsp;K.AGHPTFALVR.E</TT></TD></TR>
  <TR>
    <TD align=3Dright>&nbsp;</TD>
    <TD align=3Dright><TT>1068.5354&nbsp;&nbsp;</TT></TD>
    <TD align=3Dright><TT>1067.5281&nbsp;&nbsp;</TT></TD>
    <TD align=3Dright><TT>1067.5876&nbsp;&nbsp;</TT></TD>
    <TD noWrap align=3Dright><TT>-55.73&nbsp;</TT></TD>
    <TD align=3Dright><TT>27&nbsp;</TT></TD>
    <TD noWrap align=3Dright><TT>-&nbsp;</TT></TD>
    <TD align=3Dright><TT>36&nbsp;</TT></TD>
    <TD align=3Dright><TT>0&nbsp;&nbsp;</TT></TD>
    <TD noWrap align=3Dright><TT>79&nbsp;&nbsp;</TT></TD>
    <TD noWrap><TT>&nbsp;K.AGHPTFALVR.E</TT></TD></TR></TBODY></TABLE>
<TABLE border=3D0 cellSpacing=3D0>
  <TBODY>
  <TR>
    <TD><TT>&nbsp;&nbsp;&nbsp;&nbsp;&nbsp;&nbsp;</TT></TD>
    <TD><TT><B>No match to: </B>745.3581, 774.4284, 796.4242, 809.3693,=20
      825.0535, 829.3421, 841.0243, 842.4581, 870.4887, 977.4540, =
1085.4930,=20
      1197.5985, 1213.5763, 1219.6235, 1239.5752, 1239.5752, 1277.6775,=20
      1311.6063, 1346.6538, 1346.6538, 1395.5768, 1395.5768, 1544.6200,=20
      1571.6871, 1597.6962, 1597.6962, 1619.6951, 1635.6740, 1642.6833,=20
      1750.7490, 1810.7748, 1990.8090, 1990.8090, 2012.8191, 2063.9973,=20
      2063.9973, 2064.9907, 2086.0137, 2112.9597, 2112.9597, 2114.4675,=20
      2134.9353, 2193.0627, 2193.0627, 2215.0598, 2232.0486, 2346.0210,=20
      2349.1746, 2349.1746, 2660.1265, 2760.3254, 2776.3154, 2783.3188,=20
      2808.2185, 3225.6382</TT></TD></TR></TBODY></TABLE><BR>
<TABLE border=3D0 cellSpacing=3D0>
  <TBODY>
  <TR>
    <TD><TT><B><A name=3DHit30>30.</A>&nbsp;&nbsp;&nbsp;</B></TT></TD>
    <TD noWrap><TT><A=20
      =
href=3D"http://zxw-pc/mascot/cgi/protein_view.pl?file=3D../data/20121225/=
F002423.dat&amp;hit=3D30"=20
      =
target=3D_blank>gi|3114903</A>&nbsp;&nbsp;&nbsp;&nbsp;<B>Mass:</B>&nbsp;3=
3986&nbsp;&nbsp;&nbsp;&nbsp;<B>Score:</B>&nbsp;83&nbsp;&nbsp;&nbsp;&nbsp;=
&nbsp;<B>Expect:</B>&nbsp;0.0099&nbsp;&nbsp;<B>Matches:</B>&nbsp;2</TT></=
TD></TR>
  <TR>
    <TD>&nbsp;</TD>
    <TD noWrap><TT>phenylcoumaran benzylic ether reductase [Populus=20
      trichocarpa]</TT></TD></TR></TBODY></TABLE>
<TABLE border=3D0 cellSpacing=3D0 cellPadding=3D0>
  <TBODY>
  <TR>
    <TD><TT>&nbsp;&nbsp;&nbsp;&nbsp;&nbsp;&nbsp;</TT></TD>
    <TD align=3Dright><TT><B>Observed&nbsp;&nbsp;</B></TT></TD>
    <TD noWrap align=3Dright><TT><B>Mr(expt)&nbsp;&nbsp;</B></TT></TD>
    <TD noWrap align=3Dright><TT><B>Mr(calc)&nbsp;&nbsp;</B></TT></TD>
    <TD align=3Dright><TT><B>&nbsp;ppm&nbsp;&nbsp;</B></TT></TD>
    <TD align=3Dright><TT><B>Start&nbsp;</B></TT></TD>
    <TD align=3Dright><TT><B>&nbsp;</B></TT></TD>
    <TD align=3Dright><TT><B>End&nbsp;</B></TT></TD>
    <TD align=3Dright><TT><B>Miss&nbsp;</B></TT></TD>
    <TD align=3Dright><TT><B>Ions&nbsp;</B></TT></TD>
    <TD><TT><B>&nbsp;Peptide</B></TT></TD></TR>
  <TR>
    <TD align=3Dright>&nbsp;</TD>
    <TD align=3Dright><TT>1068.5354&nbsp;&nbsp;</TT></TD>
    <TD align=3Dright><TT>1067.5281&nbsp;&nbsp;</TT></TD>
    <TD align=3Dright><TT>1067.5876&nbsp;&nbsp;</TT></TD>
    <TD noWrap align=3Dright><TT>-55.73&nbsp;</TT></TD>
    <TD align=3Dright><TT>27&nbsp;</TT></TD>
    <TD noWrap align=3Dright><TT>-&nbsp;</TT></TD>
    <TD align=3Dright><TT>36&nbsp;</TT></TD>
    <TD align=3Dright><TT>0&nbsp;&nbsp;</TT></TD>
    <TD noWrap align=3Dright><TT>---&nbsp;&nbsp;</TT></TD>
    <TD noWrap><TT>&nbsp;K.AGHPTFALVR.E</TT></TD></TR>
  <TR>
    <TD align=3Dright>&nbsp;</TD>
    <TD align=3Dright><TT>1068.5354&nbsp;&nbsp;</TT></TD>
    <TD align=3Dright><TT>1067.5281&nbsp;&nbsp;</TT></TD>
    <TD align=3Dright><TT>1067.5876&nbsp;&nbsp;</TT></TD>
    <TD noWrap align=3Dright><TT>-55.73&nbsp;</TT></TD>
    <TD align=3Dright><TT>27&nbsp;</TT></TD>
    <TD noWrap align=3Dright><TT>-&nbsp;</TT></TD>
    <TD align=3Dright><TT>36&nbsp;</TT></TD>
    <TD align=3Dright><TT>0&nbsp;&nbsp;</TT></TD>
    <TD noWrap align=3Dright><TT>79&nbsp;&nbsp;</TT></TD>
    <TD noWrap><TT>&nbsp;K.AGHPTFALVR.E</TT></TD></TR></TBODY></TABLE>
<TABLE border=3D0 cellSpacing=3D0>
  <TBODY>
  <TR>
    <TD><TT>&nbsp;&nbsp;&nbsp;&nbsp;&nbsp;&nbsp;</TT></TD>
    <TD><TT><B>No match to: </B>745.3581, 774.4284, 796.4242, 809.3693,=20
      825.0535, 829.3421, 841.0243, 842.4581, 870.4887, 977.4540, =
1085.4930,=20
      1197.5985, 1213.5763, 1219.6235, 1239.5752, 1239.5752, 1277.6775,=20
      1311.6063, 1346.6538, 1346.6538, 1395.5768, 1395.5768, 1544.6200,=20
      1571.6871, 1597.6962, 1597.6962, 1619.6951, 1635.6740, 1642.6833,=20
      1750.7490, 1810.7748, 1990.8090, 1990.8090, 2012.8191, 2063.9973,=20
      2063.9973, 2064.9907, 2086.0137, 2112.9597, 2112.9597, 2114.4675,=20
      2134.9353, 2193.0627, 2193.0627, 2215.0598, 2232.0486, 2346.0210,=20
      2349.1746, 2349.1746, 2660.1265, 2760.3254, 2776.3154, 2783.3188,=20
      2808.2185, 3225.6382</TT></TD></TR></TBODY></TABLE><BR>
<TABLE border=3D0 cellSpacing=3D0>
  <TBODY>
  <TR>
    <TD><TT><B><A name=3DHit31>31.</A>&nbsp;&nbsp;&nbsp;</B></TT></TD>
    <TD noWrap><TT><A=20
      =
href=3D"http://zxw-pc/mascot/cgi/protein_view.pl?file=3D../data/20121225/=
F002423.dat&amp;hit=3D31"=20
      =
target=3D_blank>gi|3114901</A>&nbsp;&nbsp;&nbsp;&nbsp;<B>Mass:</B>&nbsp;3=
3958&nbsp;&nbsp;&nbsp;&nbsp;<B>Score:</B>&nbsp;83&nbsp;&nbsp;&nbsp;&nbsp;=
&nbsp;<B>Expect:</B>&nbsp;0.0099&nbsp;&nbsp;<B>Matches:</B>&nbsp;2</TT></=
TD></TR>
  <TR>
    <TD>&nbsp;</TD>
    <TD noWrap><TT>phenylcoumaran benzylic ether reductase [Populus=20
      trichocarpa]</TT></TD></TR></TBODY></TABLE>
<TABLE border=3D0 cellSpacing=3D0 cellPadding=3D0>
  <TBODY>
  <TR>
    <TD><TT>&nbsp;&nbsp;&nbsp;&nbsp;&nbsp;&nbsp;</TT></TD>
    <TD align=3Dright><TT><B>Observed&nbsp;&nbsp;</B></TT></TD>
    <TD noWrap align=3Dright><TT><B>Mr(expt)&nbsp;&nbsp;</B></TT></TD>
    <TD noWrap align=3Dright><TT><B>Mr(calc)&nbsp;&nbsp;</B></TT></TD>
    <TD align=3Dright><TT><B>&nbsp;ppm&nbsp;&nbsp;</B></TT></TD>
    <TD align=3Dright><TT><B>Start&nbsp;</B></TT></TD>
    <TD align=3Dright><TT><B>&nbsp;</B></TT></TD>
    <TD align=3Dright><TT><B>End&nbsp;</B></TT></TD>
    <TD align=3Dright><TT><B>Miss&nbsp;</B></TT></TD>
    <TD align=3Dright><TT><B>Ions&nbsp;</B></TT></TD>
    <TD><TT><B>&nbsp;Peptide</B></TT></TD></TR>
  <TR>
    <TD align=3Dright>&nbsp;</TD>
    <TD align=3Dright><TT>1068.5354&nbsp;&nbsp;</TT></TD>
    <TD align=3Dright><TT>1067.5281&nbsp;&nbsp;</TT></TD>
    <TD align=3Dright><TT>1067.5876&nbsp;&nbsp;</TT></TD>
    <TD noWrap align=3Dright><TT>-55.73&nbsp;</TT></TD>
    <TD align=3Dright><TT>27&nbsp;</TT></TD>
    <TD noWrap align=3Dright><TT>-&nbsp;</TT></TD>
    <TD align=3Dright><TT>36&nbsp;</TT></TD>
    <TD align=3Dright><TT>0&nbsp;&nbsp;</TT></TD>
    <TD noWrap align=3Dright><TT>---&nbsp;&nbsp;</TT></TD>
    <TD noWrap><TT>&nbsp;K.AGHPTFALVR.E</TT></TD></TR>
  <TR>
    <TD align=3Dright>&nbsp;</TD>
    <TD align=3Dright><TT>1068.5354&nbsp;&nbsp;</TT></TD>
    <TD align=3Dright><TT>1067.5281&nbsp;&nbsp;</TT></TD>
    <TD align=3Dright><TT>1067.5876&nbsp;&nbsp;</TT></TD>
    <TD noWrap align=3Dright><TT>-55.73&nbsp;</TT></TD>
    <TD align=3Dright><TT>27&nbsp;</TT></TD>
    <TD noWrap align=3Dright><TT>-&nbsp;</TT></TD>
    <TD align=3Dright><TT>36&nbsp;</TT></TD>
    <TD align=3Dright><TT>0&nbsp;&nbsp;</TT></TD>
    <TD noWrap align=3Dright><TT>79&nbsp;&nbsp;</TT></TD>
    <TD noWrap><TT>&nbsp;K.AGHPTFALVR.E</TT></TD></TR></TBODY></TABLE>
<TABLE border=3D0 cellSpacing=3D0>
  <TBODY>
  <TR>
    <TD><TT>&nbsp;&nbsp;&nbsp;&nbsp;&nbsp;&nbsp;</TT></TD>
    <TD><TT><B>No match to: </B>745.3581, 774.4284, 796.4242, 809.3693,=20
      825.0535, 829.3421, 841.0243, 842.4581, 870.4887, 977.4540, =
1085.4930,=20
      1197.5985, 1213.5763, 1219.6235, 1239.5752, 1239.5752, 1277.6775,=20
      1311.6063, 1346.6538, 1346.6538, 1395.5768, 1395.5768, 1544.6200,=20
      1571.6871, 1597.6962, 1597.6962, 1619.6951, 1635.6740, 1642.6833,=20
      1750.7490, 1810.7748, 1990.8090, 1990.8090, 2012.8191, 2063.9973,=20
      2063.9973, 2064.9907, 2086.0137, 2112.9597, 2112.9597, 2114.4675,=20
      2134.9353, 2193.0627, 2193.0627, 2215.0598, 2232.0486, 2346.0210,=20
      2349.1746, 2349.1746, 2660.1265, 2760.3254, 2776.3154, 2783.3188,=20
      2808.2185, 3225.6382</TT></TD></TR></TBODY></TABLE><BR>
<TABLE border=3D0 cellSpacing=3D0>
  <TBODY>
  <TR>
    <TD><TT><B><A name=3DHit32>32.</A>&nbsp;&nbsp;&nbsp;</B></TT></TD>
    <TD noWrap><TT><A=20
      =
href=3D"http://zxw-pc/mascot/cgi/protein_view.pl?file=3D../data/20121225/=
F002423.dat&amp;hit=3D32"=20
      =
target=3D_blank>gi|3114899</A>&nbsp;&nbsp;&nbsp;&nbsp;<B>Mass:</B>&nbsp;3=
3986&nbsp;&nbsp;&nbsp;&nbsp;<B>Score:</B>&nbsp;83&nbsp;&nbsp;&nbsp;&nbsp;=
&nbsp;<B>Expect:</B>&nbsp;0.0099&nbsp;&nbsp;<B>Matches:</B>&nbsp;2</TT></=
TD></TR>
  <TR>
    <TD>&nbsp;</TD>
    <TD noWrap><TT>phenylcoumaran benzylic ether reductase [Populus=20
      trichocarpa]</TT></TD></TR></TBODY></TABLE>
<TABLE border=3D0 cellSpacing=3D0 cellPadding=3D0>
  <TBODY>
  <TR>
    <TD><TT>&nbsp;&nbsp;&nbsp;&nbsp;&nbsp;&nbsp;</TT></TD>
    <TD align=3Dright><TT><B>Observed&nbsp;&nbsp;</B></TT></TD>
    <TD noWrap align=3Dright><TT><B>Mr(expt)&nbsp;&nbsp;</B></TT></TD>
    <TD noWrap align=3Dright><TT><B>Mr(calc)&nbsp;&nbsp;</B></TT></TD>
    <TD align=3Dright><TT><B>&nbsp;ppm&nbsp;&nbsp;</B></TT></TD>
    <TD align=3Dright><TT><B>Start&nbsp;</B></TT></TD>
    <TD align=3Dright><TT><B>&nbsp;</B></TT></TD>
    <TD align=3Dright><TT><B>End&nbsp;</B></TT></TD>
    <TD align=3Dright><TT><B>Miss&nbsp;</B></TT></TD>
    <TD align=3Dright><TT><B>Ions&nbsp;</B></TT></TD>
    <TD><TT><B>&nbsp;Peptide</B></TT></TD></TR>
  <TR>
    <TD align=3Dright>&nbsp;</TD>
    <TD align=3Dright><TT>1068.5354&nbsp;&nbsp;</TT></TD>
    <TD align=3Dright><TT>1067.5281&nbsp;&nbsp;</TT></TD>
    <TD align=3Dright><TT>1067.5876&nbsp;&nbsp;</TT></TD>
    <TD noWrap align=3Dright><TT>-55.73&nbsp;</TT></TD>
    <TD align=3Dright><TT>27&nbsp;</TT></TD>
    <TD noWrap align=3Dright><TT>-&nbsp;</TT></TD>
    <TD align=3Dright><TT>36&nbsp;</TT></TD>
    <TD align=3Dright><TT>0&nbsp;&nbsp;</TT></TD>
    <TD noWrap align=3Dright><TT>---&nbsp;&nbsp;</TT></TD>
    <TD noWrap><TT>&nbsp;K.AGHPTFALVR.E</TT></TD></TR>
  <TR>
    <TD align=3Dright>&nbsp;</TD>
    <TD align=3Dright><TT>1068.5354&nbsp;&nbsp;</TT></TD>
    <TD align=3Dright><TT>1067.5281&nbsp;&nbsp;</TT></TD>
    <TD align=3Dright><TT>1067.5876&nbsp;&nbsp;</TT></TD>
    <TD noWrap align=3Dright><TT>-55.73&nbsp;</TT></TD>
    <TD align=3Dright><TT>27&nbsp;</TT></TD>
    <TD noWrap align=3Dright><TT>-&nbsp;</TT></TD>
    <TD align=3Dright><TT>36&nbsp;</TT></TD>
    <TD align=3Dright><TT>0&nbsp;&nbsp;</TT></TD>
    <TD noWrap align=3Dright><TT>79&nbsp;&nbsp;</TT></TD>
    <TD noWrap><TT>&nbsp;K.AGHPTFALVR.E</TT></TD></TR></TBODY></TABLE>
<TABLE border=3D0 cellSpacing=3D0>
  <TBODY>
  <TR>
    <TD><TT>&nbsp;&nbsp;&nbsp;&nbsp;&nbsp;&nbsp;</TT></TD>
    <TD><TT><B>No match to: </B>745.3581, 774.4284, 796.4242, 809.3693,=20
      825.0535, 829.3421, 841.0243, 842.4581, 870.4887, 977.4540, =
1085.4930,=20
      1197.5985, 1213.5763, 1219.6235, 1239.5752, 1239.5752, 1277.6775,=20
      1311.6063, 1346.6538, 1346.6538, 1395.5768, 1395.5768, 1544.6200,=20
      1571.6871, 1597.6962, 1597.6962, 1619.6951, 1635.6740, 1642.6833,=20
      1750.7490, 1810.7748, 1990.8090, 1990.8090, 2012.8191, 2063.9973,=20
      2063.9973, 2064.9907, 2086.0137, 2112.9597, 2112.9597, 2114.4675,=20
      2134.9353, 2193.0627, 2193.0627, 2215.0598, 2232.0486, 2346.0210,=20
      2349.1746, 2349.1746, 2660.1265, 2760.3254, 2776.3154, 2783.3188,=20
      2808.2185, 3225.6382</TT></TD></TR></TBODY></TABLE><BR>
<TABLE border=3D0 cellSpacing=3D0>
  <TBODY>
  <TR>
    <TD><TT><B><A name=3DHit33>33.</A>&nbsp;&nbsp;&nbsp;</B></TT></TD>
    <TD noWrap><TT><A=20
      =
href=3D"http://zxw-pc/mascot/cgi/protein_view.pl?file=3D../data/20121225/=
F002423.dat&amp;hit=3D33"=20
      =
target=3D_blank>gi|6525021</A>&nbsp;&nbsp;&nbsp;&nbsp;<B>Mass:</B>&nbsp;3=
3952&nbsp;&nbsp;&nbsp;&nbsp;<B>Score:</B>&nbsp;83&nbsp;&nbsp;&nbsp;&nbsp;=
&nbsp;<B>Expect:</B>&nbsp;0.0099&nbsp;&nbsp;<B>Matches:</B>&nbsp;2</TT></=
TD></TR>
  <TR>
    <TD>&nbsp;</TD>
    <TD noWrap><TT>isoflavone reductase-like NAD(P)H-dependent =
oxidoreductase=20
      [Medicago sativa]</TT></TD></TR></TBODY></TABLE>
<TABLE border=3D0 cellSpacing=3D0 cellPadding=3D0>
  <TBODY>
  <TR>
    <TD><TT>&nbsp;&nbsp;&nbsp;&nbsp;&nbsp;&nbsp;</TT></TD>
    <TD align=3Dright><TT><B>Observed&nbsp;&nbsp;</B></TT></TD>
    <TD noWrap align=3Dright><TT><B>Mr(expt)&nbsp;&nbsp;</B></TT></TD>
    <TD noWrap align=3Dright><TT><B>Mr(calc)&nbsp;&nbsp;</B></TT></TD>
    <TD align=3Dright><TT><B>&nbsp;ppm&nbsp;&nbsp;</B></TT></TD>
    <TD align=3Dright><TT><B>Start&nbsp;</B></TT></TD>
    <TD align=3Dright><TT><B>&nbsp;</B></TT></TD>
    <TD align=3Dright><TT><B>End&nbsp;</B></TT></TD>
    <TD align=3Dright><TT><B>Miss&nbsp;</B></TT></TD>
    <TD align=3Dright><TT><B>Ions&nbsp;</B></TT></TD>
    <TD><TT><B>&nbsp;Peptide</B></TT></TD></TR>
  <TR>
    <TD align=3Dright>&nbsp;</TD>
    <TD align=3Dright><TT>1068.5354&nbsp;&nbsp;</TT></TD>
    <TD align=3Dright><TT>1067.5281&nbsp;&nbsp;</TT></TD>
    <TD align=3Dright><TT>1067.5876&nbsp;&nbsp;</TT></TD>
    <TD noWrap align=3Dright><TT>-55.73&nbsp;</TT></TD>
    <TD align=3Dright><TT>27&nbsp;</TT></TD>
    <TD noWrap align=3Dright><TT>-&nbsp;</TT></TD>
    <TD align=3Dright><TT>36&nbsp;</TT></TD>
    <TD align=3Dright><TT>0&nbsp;&nbsp;</TT></TD>
    <TD noWrap align=3Dright><TT>---&nbsp;&nbsp;</TT></TD>
    <TD noWrap><TT>&nbsp;K.AGHPTFALVR.E</TT></TD></TR>
  <TR>
    <TD align=3Dright>&nbsp;</TD>
    <TD align=3Dright><TT>1068.5354&nbsp;&nbsp;</TT></TD>
    <TD align=3Dright><TT>1067.5281&nbsp;&nbsp;</TT></TD>
    <TD align=3Dright><TT>1067.5876&nbsp;&nbsp;</TT></TD>
    <TD noWrap align=3Dright><TT>-55.73&nbsp;</TT></TD>
    <TD align=3Dright><TT>27&nbsp;</TT></TD>
    <TD noWrap align=3Dright><TT>-&nbsp;</TT></TD>
    <TD align=3Dright><TT>36&nbsp;</TT></TD>
    <TD align=3Dright><TT>0&nbsp;&nbsp;</TT></TD>
    <TD noWrap align=3Dright><TT>79&nbsp;&nbsp;</TT></TD>
    <TD noWrap><TT>&nbsp;K.AGHPTFALVR.E</TT></TD></TR></TBODY></TABLE>
<TABLE border=3D0 cellSpacing=3D0>
  <TBODY>
  <TR>
    <TD><TT>&nbsp;&nbsp;&nbsp;&nbsp;&nbsp;&nbsp;</TT></TD>
    <TD><TT><B>No match to: </B>745.3581, 774.4284, 796.4242, 809.3693,=20
      825.0535, 829.3421, 841.0243, 842.4581, 870.4887, 977.4540, =
1085.4930,=20
      1197.5985, 1213.5763, 1219.6235, 1239.5752, 1239.5752, 1277.6775,=20
      1311.6063, 1346.6538, 1346.6538, 1395.5768, 1395.5768, 1544.6200,=20
      1571.6871, 1597.6962, 1597.6962, 1619.6951, 1635.6740, 1642.6833,=20
      1750.7490, 1810.7748, 1990.8090, 1990.8090, 2012.8191, 2063.9973,=20
      2063.9973, 2064.9907, 2086.0137, 2112.9597, 2112.9597, 2114.4675,=20
      2134.9353, 2193.0627, 2193.0627, 2215.0598, 2232.0486, 2346.0210,=20
      2349.1746, 2349.1746, 2660.1265, 2760.3254, 2776.3154, 2783.3188,=20
      2808.2185, 3225.6382</TT></TD></TR></TBODY></TABLE><BR>
<TABLE border=3D0 cellSpacing=3D0>
  <TBODY>
  <TR>
    <TD><TT><B><A name=3DHit34>34.</A>&nbsp;&nbsp;&nbsp;</B></TT></TD>
    <TD noWrap><TT><A=20
      =
href=3D"http://zxw-pc/mascot/cgi/protein_view.pl?file=3D../data/20121225/=
F002423.dat&amp;hit=3D34"=20
      =
target=3D_blank>gi|51091961</A>&nbsp;&nbsp;&nbsp;&nbsp;<B>Mass:</B>&nbsp;=
14648&nbsp;&nbsp;&nbsp;&nbsp;<B>Score:</B>&nbsp;57&nbsp;&nbsp;&nbsp;&nbsp=
;&nbsp;<B>Expect:</B>&nbsp;3.4&nbsp;&nbsp;<B>Matches:</B>&nbsp;9</TT></TD=
></TR>
  <TR>
    <TD>&nbsp;</TD>
    <TD noWrap><TT>unknown protein [Oryza sativa Japonica=20
  Group]</TT></TD></TR></TBODY></TABLE>
<TABLE border=3D0 cellSpacing=3D0 cellPadding=3D0>
  <TBODY>
  <TR>
    <TD><TT>&nbsp;&nbsp;&nbsp;&nbsp;&nbsp;&nbsp;</TT></TD>
    <TD align=3Dright><TT><B>Observed&nbsp;&nbsp;</B></TT></TD>
    <TD noWrap align=3Dright><TT><B>Mr(expt)&nbsp;&nbsp;</B></TT></TD>
    <TD noWrap align=3Dright><TT><B>Mr(calc)&nbsp;&nbsp;</B></TT></TD>
    <TD align=3Dright><TT><B>&nbsp;ppm&nbsp;&nbsp;</B></TT></TD>
    <TD align=3Dright><TT><B>Start&nbsp;</B></TT></TD>
    <TD align=3Dright><TT><B>&nbsp;</B></TT></TD>
    <TD align=3Dright><TT><B>End&nbsp;</B></TT></TD>
    <TD align=3Dright><TT><B>Miss&nbsp;</B></TT></TD>
    <TD align=3Dright><TT><B>Ions&nbsp;</B></TT></TD>
    <TD><TT><B>&nbsp;Peptide</B></TT></TD></TR>
  <TR>
    <TD align=3Dright>&nbsp;</TD>
    <TD align=3Dright><TT>870.4887&nbsp;&nbsp;</TT></TD>
    <TD align=3Dright><TT>869.4814&nbsp;&nbsp;</TT></TD>
    <TD align=3Dright><TT>869.4607&nbsp;&nbsp;</TT></TD>
    <TD noWrap align=3Dright><TT>23.9&nbsp;</TT></TD>
    <TD align=3Dright><TT>93&nbsp;</TT></TD>
    <TD noWrap align=3Dright><TT>-&nbsp;</TT></TD>
    <TD align=3Dright><TT>100&nbsp;</TT></TD>
    <TD align=3Dright><TT>0&nbsp;&nbsp;</TT></TD>
    <TD noWrap align=3Dright><TT>---&nbsp;&nbsp;</TT></TD>
    <TD noWrap><TT>&nbsp;K.DGHILTSK.W</TT></TD></TR>
  <TR>
    <TD align=3Dright>&nbsp;</TD>
    <TD align=3Dright><TT>1085.4930&nbsp;&nbsp;</TT></TD>
    <TD align=3Dright><TT>1084.4857&nbsp;&nbsp;</TT></TD>
    <TD align=3Dright><TT>1084.5877&nbsp;&nbsp;</TT></TD>
    <TD noWrap align=3Dright><TT>-93.99&nbsp;</TT></TD>
    <TD align=3Dright><TT>91&nbsp;</TT></TD>
    <TD noWrap align=3Dright><TT>-&nbsp;</TT></TD>
    <TD align=3Dright><TT>100&nbsp;</TT></TD>
    <TD align=3Dright><TT>1&nbsp;&nbsp;</TT></TD>
    <TD noWrap align=3Dright><TT>---&nbsp;&nbsp;</TT></TD>
    <TD noWrap><TT>&nbsp;K.SKDGHILTSK.W</TT></TD></TR>
  <TR>
    <TD align=3Dright>&nbsp;</TD>
    <TD align=3Dright><TT>1277.6775&nbsp;&nbsp;</TT></TD>
    <TD align=3Dright><TT>1276.6702&nbsp;&nbsp;</TT></TD>
    <TD align=3Dright><TT>1276.6160&nbsp;&nbsp;</TT></TD>
    <TD noWrap align=3Dright><TT>42.5&nbsp;</TT></TD>
    <TD align=3Dright><TT>63&nbsp;</TT></TD>
    <TD noWrap align=3Dright><TT>-&nbsp;</TT></TD>
    <TD align=3Dright><TT>74&nbsp;</TT></TD>
    <TD align=3Dright><TT>0&nbsp;&nbsp;</TT></TD>
    <TD noWrap align=3Dright><TT>---&nbsp;&nbsp;</TT></TD>
    <TD noWrap><TT>&nbsp;R.FAPSAAQSTNQR.F</TT></TD></TR>
  <TR>
    <TD align=3Dright>&nbsp;</TD>
    <TD align=3Dright><TT>1395.5768&nbsp;&nbsp;</TT></TD>
    <TD align=3Dright><TT>1394.5695&nbsp;&nbsp;</TT></TD>
    <TD align=3Dright><TT>1394.6983&nbsp;&nbsp;</TT></TD>
    <TD noWrap align=3Dright><TT>-92.32&nbsp;</TT></TD>
    <TD align=3Dright><TT>75&nbsp;</TT></TD>
    <TD noWrap align=3Dright><TT>-&nbsp;</TT></TD>
    <TD align=3Dright><TT>85&nbsp;</TT></TD>
    <TD align=3Dright><TT>0&nbsp;&nbsp;</TT></TD>
    <TD noWrap align=3Dright><TT>---&nbsp;&nbsp;</TT></TD>
    <TD noWrap><TT>&nbsp;R.FTFWPNVESLR.G</TT></TD></TR>
  <TR>
    <TD align=3Dright>&nbsp;</TD>
    <TD align=3Dright><TT>1395.5768&nbsp;&nbsp;</TT></TD>
    <TD align=3Dright><TT>1394.5695&nbsp;&nbsp;</TT></TD>
    <TD align=3Dright><TT>1394.6983&nbsp;&nbsp;</TT></TD>
    <TD noWrap align=3Dright><TT>-92.32&nbsp;</TT></TD>
    <TD align=3Dright><TT>75&nbsp;</TT></TD>
    <TD noWrap align=3Dright><TT>-&nbsp;</TT></TD>
    <TD align=3Dright><TT>85&nbsp;</TT></TD>
    <TD align=3Dright><TT>0&nbsp;&nbsp;</TT></TD>
    <TD noWrap align=3Dright><TT>1&nbsp;&nbsp;</TT></TD>
    <TD noWrap><TT>&nbsp;R.FTFWPNVESLR.G</TT></TD></TR>
  <TR>
    <TD align=3Dright>&nbsp;</TD>
    <TD align=3Dright><TT>1597.6962&nbsp;&nbsp;</TT></TD>
    <TD align=3Dright><TT>1596.6889&nbsp;&nbsp;</TT></TD>
    <TD align=3Dright><TT>1596.6627&nbsp;&nbsp;</TT></TD>
    <TD noWrap align=3Dright><TT>16.4&nbsp;</TT></TD>
    <TD align=3Dright><TT>13&nbsp;</TT></TD>
    <TD noWrap align=3Dright><TT>-&nbsp;</TT></TD>
    <TD align=3Dright><TT>25&nbsp;</TT></TD>
    <TD align=3Dright><TT>0&nbsp;&nbsp;</TT></TD>
    <TD noWrap align=3Dright><TT>---&nbsp;&nbsp;</TT></TD>
    <TD noWrap><TT>&nbsp;K.CSWEQQDPFSTNR.F</TT></TD></TR>
  <TR>
    <TD align=3Dright>&nbsp;</TD>
    <TD align=3Dright><TT>1597.6962&nbsp;&nbsp;</TT></TD>
    <TD align=3Dright><TT>1596.6889&nbsp;&nbsp;</TT></TD>
    <TD align=3Dright><TT>1596.6627&nbsp;&nbsp;</TT></TD>
    <TD noWrap align=3Dright><TT>16.4&nbsp;</TT></TD>
    <TD align=3Dright><TT>13&nbsp;</TT></TD>
    <TD noWrap align=3Dright><TT>-&nbsp;</TT></TD>
    <TD align=3Dright><TT>25&nbsp;</TT></TD>
    <TD align=3Dright><TT>0&nbsp;&nbsp;</TT></TD>
    <TD noWrap align=3Dright><TT>---&nbsp;&nbsp;</TT></TD>
    <TD noWrap><TT>&nbsp;K.CSWEQQDPFSTNR.F</TT></TD></TR>
  <TR>
    <TD align=3Dright>&nbsp;</TD>
    <TD align=3Dright><TT>2193.0627&nbsp;&nbsp;</TT></TD>
    <TD align=3Dright><TT>2192.0554&nbsp;&nbsp;</TT></TD>
    <TD align=3Dright><TT>2192.0895&nbsp;&nbsp;</TT></TD>
    <TD noWrap align=3Dright><TT>-15.56&nbsp;</TT></TD>
    <TD align=3Dright><TT>110&nbsp;</TT></TD>
    <TD noWrap align=3Dright><TT>-&nbsp;</TT></TD>
    <TD align=3Dright><TT>130&nbsp;</TT></TD>
    <TD align=3Dright><TT>0&nbsp;&nbsp;</TT></TD>
    <TD noWrap align=3Dright><TT>---&nbsp;&nbsp;</TT></TD>
    <TD noWrap><TT>&nbsp;R.LNIGGTLSSNPPAPQEPLCER.Y</TT></TD></TR>
  <TR>
    <TD align=3Dright>&nbsp;</TD>
    <TD align=3Dright><TT>2193.0627&nbsp;&nbsp;</TT></TD>
    <TD align=3Dright><TT>2192.0554&nbsp;&nbsp;</TT></TD>
    <TD align=3Dright><TT>2192.0895&nbsp;&nbsp;</TT></TD>
    <TD noWrap align=3Dright><TT>-15.56&nbsp;</TT></TD>
    <TD align=3Dright><TT>110&nbsp;</TT></TD>
    <TD noWrap align=3Dright><TT>-&nbsp;</TT></TD>
    <TD align=3Dright><TT>130&nbsp;</TT></TD>
    <TD align=3Dright><TT>0&nbsp;&nbsp;</TT></TD>
    <TD noWrap align=3Dright><TT>---&nbsp;&nbsp;</TT></TD>
    <TD =
noWrap><TT>&nbsp;R.LNIGGTLSSNPPAPQEPLCER.Y</TT></TD></TR></TBODY></TABLE>=

<TABLE border=3D0 cellSpacing=3D0>
  <TBODY>
  <TR>
    <TD><TT>&nbsp;&nbsp;&nbsp;&nbsp;&nbsp;&nbsp;</TT></TD>
    <TD><TT><B>No match to: </B>745.3581, 774.4284, 796.4242, 809.3693,=20
      825.0535, 829.3421, 841.0243, 842.4581, 977.4540, 1068.5354, =
1068.5354,=20
      1197.5985, 1213.5763, 1219.6235, 1239.5752, 1239.5752, 1311.6063,=20
      1346.6538, 1346.6538, 1544.6200, 1571.6871, 1619.6951, 1635.6740,=20
      1642.6833, 1750.7490, 1810.7748, 1990.8090, 1990.8090, 2012.8191,=20
      2063.9973, 2063.9973, 2064.9907, 2086.0137, 2112.9597, 2112.9597,=20
      2114.4675, 2134.9353, 2215.0598, 2232.0486, 2346.0210, 2349.1746,=20
      2349.1746, 2660.1265, 2760.3254, 2776.3154, 2783.3188, 2808.2185,=20
      3225.6382</TT></TD></TR></TBODY></TABLE><BR>
<TABLE border=3D0 cellSpacing=3D0>
  <TBODY>
  <TR>
    <TD><TT><B><A name=3DHit35>35.</A>&nbsp;&nbsp;&nbsp;</B></TT></TD>
    <TD noWrap><TT><A=20
      =
href=3D"http://zxw-pc/mascot/cgi/protein_view.pl?file=3D../data/20121225/=
F002423.dat&amp;hit=3D35"=20
      =
target=3D_blank>gi|222859644</A>&nbsp;&nbsp;&nbsp;&nbsp;<B>Mass:</B>&nbsp=
;17252&nbsp;&nbsp;&nbsp;&nbsp;<B>Score:</B>&nbsp;55&nbsp;&nbsp;&nbsp;&nbs=
p;&nbsp;<B>Expect:</B>&nbsp;6&nbsp;&nbsp;<B>Matches:</B>&nbsp;9</TT></TD>=
</TR>
  <TR>
    <TD>&nbsp;</TD>
    <TD noWrap><TT>predicted protein [Populus=20
trichocarpa]</TT></TD></TR></TBODY></TABLE>
<TABLE border=3D0 cellSpacing=3D0 cellPadding=3D0>
  <TBODY>
  <TR>
    <TD><TT>&nbsp;&nbsp;&nbsp;&nbsp;&nbsp;&nbsp;</TT></TD>
    <TD align=3Dright><TT><B>Observed&nbsp;&nbsp;</B></TT></TD>
    <TD noWrap align=3Dright><TT><B>Mr(expt)&nbsp;&nbsp;</B></TT></TD>
    <TD noWrap align=3Dright><TT><B>Mr(calc)&nbsp;&nbsp;</B></TT></TD>
    <TD align=3Dright><TT><B>&nbsp;ppm&nbsp;&nbsp;</B></TT></TD>
    <TD align=3Dright><TT><B>Start&nbsp;</B></TT></TD>
    <TD align=3Dright><TT><B>&nbsp;</B></TT></TD>
    <TD align=3Dright><TT><B>End&nbsp;</B></TT></TD>
    <TD align=3Dright><TT><B>Miss&nbsp;</B></TT></TD>
    <TD align=3Dright><TT><B>Ions&nbsp;</B></TT></TD>
    <TD><TT><B>&nbsp;Peptide</B></TT></TD></TR>
  <TR>
    <TD align=3Dright>&nbsp;</TD>
    <TD align=3Dright><TT>796.4242&nbsp;&nbsp;</TT></TD>
    <TD align=3Dright><TT>795.4169&nbsp;&nbsp;</TT></TD>
    <TD align=3Dright><TT>795.3664&nbsp;&nbsp;</TT></TD>
    <TD noWrap align=3Dright><TT>63.6&nbsp;</TT></TD>
    <TD align=3Dright><TT>65&nbsp;</TT></TD>
    <TD noWrap align=3Dright><TT>-&nbsp;</TT></TD>
    <TD align=3Dright><TT>70&nbsp;</TT></TD>
    <TD align=3Dright><TT>0&nbsp;&nbsp;</TT></TD>
    <TD noWrap align=3Dright><TT>---&nbsp;&nbsp;</TT></TD>
    <TD noWrap><TT>&nbsp;K.NYAWSR.W</TT></TD></TR>
  <TR>
    <TD align=3Dright>&nbsp;</TD>
    <TD align=3Dright><TT>1277.6775&nbsp;&nbsp;</TT></TD>
    <TD align=3Dright><TT>1276.6702&nbsp;&nbsp;</TT></TD>
    <TD align=3Dright><TT>1276.5605&nbsp;&nbsp;</TT></TD>
    <TD noWrap align=3Dright><TT>85.9&nbsp;</TT></TD>
    <TD align=3Dright><TT>136&nbsp;</TT></TD>
    <TD noWrap align=3Dright><TT>-&nbsp;</TT></TD>
    <TD align=3Dright><TT>148&nbsp;</TT></TD>
    <TD align=3Dright><TT>0&nbsp;&nbsp;</TT></TD>
    <TD noWrap align=3Dright><TT>---&nbsp;&nbsp;</TT></TD>
    <TD noWrap><TT>&nbsp;K.EVANLAGMDLGDG.- + Oxidation =
(M)</TT></TD></TR>
  <TR>
    <TD align=3Dright>&nbsp;</TD>
    <TD align=3Dright><TT>1635.6740&nbsp;&nbsp;</TT></TD>
    <TD align=3Dright><TT>1634.6667&nbsp;&nbsp;</TT></TD>
    <TD align=3Dright><TT>1634.7689&nbsp;&nbsp;</TT></TD>
    <TD noWrap align=3Dright><TT>-62.49&nbsp;</TT></TD>
    <TD align=3Dright><TT>104&nbsp;</TT></TD>
    <TD noWrap align=3Dright><TT>-&nbsp;</TT></TD>
    <TD align=3Dright><TT>118&nbsp;</TT></TD>
    <TD align=3Dright><TT>0&nbsp;&nbsp;</TT></TD>
    <TD noWrap align=3Dright><TT>---&nbsp;&nbsp;</TT></TD>
    <TD noWrap><TT>&nbsp;R.NQTGSFAAAFVEHEK.H</TT></TD></TR>
  <TR>
    <TD align=3Dright>&nbsp;</TD>
    <TD align=3Dright><TT>2063.9973&nbsp;&nbsp;</TT></TD>
    <TD align=3Dright><TT>2062.9900&nbsp;&nbsp;</TT></TD>
    <TD align=3Dright><TT>2062.9861&nbsp;&nbsp;</TT></TD>
    <TD noWrap align=3Dright><TT>1.92&nbsp;</TT></TD>
    <TD align=3Dright><TT>104&nbsp;</TT></TD>
    <TD noWrap align=3Dright><TT>-&nbsp;</TT></TD>
    <TD align=3Dright><TT>121&nbsp;</TT></TD>
    <TD align=3Dright><TT>1&nbsp;&nbsp;</TT></TD>
    <TD noWrap align=3Dright><TT>---&nbsp;&nbsp;</TT></TD>
    <TD noWrap><TT>&nbsp;R.NQTGSFAAAFVEHEKHYK.E</TT></TD></TR>
  <TR>
    <TD align=3Dright>&nbsp;</TD>
    <TD align=3Dright><TT>2063.9973&nbsp;&nbsp;</TT></TD>
    <TD align=3Dright><TT>2062.9900&nbsp;&nbsp;</TT></TD>
    <TD align=3Dright><TT>2062.9861&nbsp;&nbsp;</TT></TD>
    <TD noWrap align=3Dright><TT>1.92&nbsp;</TT></TD>
    <TD align=3Dright><TT>104&nbsp;</TT></TD>
    <TD noWrap align=3Dright><TT>-&nbsp;</TT></TD>
    <TD align=3Dright><TT>121&nbsp;</TT></TD>
    <TD align=3Dright><TT>1&nbsp;&nbsp;</TT></TD>
    <TD noWrap align=3Dright><TT>---&nbsp;&nbsp;</TT></TD>
    <TD noWrap><TT>&nbsp;R.NQTGSFAAAFVEHEKHYK.E</TT></TD></TR>
  <TR>
    <TD align=3Dright>&nbsp;</TD>
    <TD align=3Dright><TT>2193.0627&nbsp;&nbsp;</TT></TD>
    <TD align=3Dright><TT>2192.0554&nbsp;&nbsp;</TT></TD>
    <TD align=3Dright><TT>2192.0361&nbsp;&nbsp;</TT></TD>
    <TD noWrap align=3Dright><TT>8.81&nbsp;</TT></TD>
    <TD align=3Dright><TT>85&nbsp;</TT></TD>
    <TD noWrap align=3Dright><TT>-&nbsp;</TT></TD>
    <TD align=3Dright><TT>103&nbsp;</TT></TD>
    <TD align=3Dright><TT>0&nbsp;&nbsp;</TT></TD>
    <TD noWrap align=3Dright><TT>---&nbsp;&nbsp;</TT></TD>
    <TD noWrap><TT>&nbsp;R.NGDCIVFPVFYHVDPSEVR.N</TT></TD></TR>
  <TR>
    <TD align=3Dright>&nbsp;</TD>
    <TD align=3Dright><TT>2193.0627&nbsp;&nbsp;</TT></TD>
    <TD align=3Dright><TT>2192.0554&nbsp;&nbsp;</TT></TD>
    <TD align=3Dright><TT>2192.0361&nbsp;&nbsp;</TT></TD>
    <TD noWrap align=3Dright><TT>8.81&nbsp;</TT></TD>
    <TD align=3Dright><TT>85&nbsp;</TT></TD>
    <TD noWrap align=3Dright><TT>-&nbsp;</TT></TD>
    <TD align=3Dright><TT>103&nbsp;</TT></TD>
    <TD align=3Dright><TT>0&nbsp;&nbsp;</TT></TD>
    <TD noWrap align=3Dright><TT>---&nbsp;&nbsp;</TT></TD>
    <TD noWrap><TT>&nbsp;R.NGDCIVFPVFYHVDPSEVR.N</TT></TD></TR>
  <TR>
    <TD align=3Dright>&nbsp;</TD>
    <TD align=3Dright><TT>2349.1746&nbsp;&nbsp;</TT></TD>
    <TD align=3Dright><TT>2348.1673&nbsp;&nbsp;</TT></TD>
    <TD align=3Dright><TT>2348.1372&nbsp;&nbsp;</TT></TD>
    <TD noWrap align=3Dright><TT>12.8&nbsp;</TT></TD>
    <TD align=3Dright><TT>84&nbsp;</TT></TD>
    <TD noWrap align=3Dright><TT>-&nbsp;</TT></TD>
    <TD align=3Dright><TT>103&nbsp;</TT></TD>
    <TD align=3Dright><TT>1&nbsp;&nbsp;</TT></TD>
    <TD noWrap align=3Dright><TT>---&nbsp;&nbsp;</TT></TD>
    <TD noWrap><TT>&nbsp;K.RNGDCIVFPVFYHVDPSEVR.N</TT></TD></TR>
  <TR>
    <TD align=3Dright>&nbsp;</TD>
    <TD align=3Dright><TT>2349.1746&nbsp;&nbsp;</TT></TD>
    <TD align=3Dright><TT>2348.1673&nbsp;&nbsp;</TT></TD>
    <TD align=3Dright><TT>2348.1372&nbsp;&nbsp;</TT></TD>
    <TD noWrap align=3Dright><TT>12.8&nbsp;</TT></TD>
    <TD align=3Dright><TT>84&nbsp;</TT></TD>
    <TD noWrap align=3Dright><TT>-&nbsp;</TT></TD>
    <TD align=3Dright><TT>103&nbsp;</TT></TD>
    <TD align=3Dright><TT>1&nbsp;&nbsp;</TT></TD>
    <TD noWrap align=3Dright><TT>---&nbsp;&nbsp;</TT></TD>
    <TD =
noWrap><TT>&nbsp;K.RNGDCIVFPVFYHVDPSEVR.N</TT></TD></TR></TBODY></TABLE>
<TABLE border=3D0 cellSpacing=3D0>
  <TBODY>
  <TR>
    <TD><TT>&nbsp;&nbsp;&nbsp;&nbsp;&nbsp;&nbsp;</TT></TD>
    <TD><TT><B>No match to: </B>745.3581, 774.4284, 809.3693, 825.0535,=20
      829.3421, 841.0243, 842.4581, 870.4887, 977.4540, 1068.5354, =
1068.5354,=20
      1085.4930, 1197.5985, 1213.5763, 1219.6235, 1239.5752, 1239.5752,=20
      1311.6063, 1346.6538, 1346.6538, 1395.5768, 1395.5768, 1544.6200,=20
      1571.6871, 1597.6962, 1597.6962, 1619.6951, 1642.6833, 1750.7490,=20
      1810.7748, 1990.8090, 1990.8090, 2012.8191, 2064.9907, 2086.0137,=20
      2112.9597, 2112.9597, 2114.4675, 2134.9353, 2215.0598, 2232.0486,=20
      2346.0210, 2660.1265, 2760.3254, 2776.3154, 2783.3188, 2808.2185,=20
      3225.6382</TT></TD></TR></TBODY></TABLE><BR>
<TABLE border=3D0 cellSpacing=3D0>
  <TBODY>
  <TR>
    <TD><TT><B><A name=3DHit36>36.</A>&nbsp;&nbsp;&nbsp;</B></TT></TD>
    <TD noWrap><TT><A=20
      =
href=3D"http://zxw-pc/mascot/cgi/protein_view.pl?file=3D../data/20121225/=
F002423.dat&amp;hit=3D36"=20
      =
target=3D_blank>gi|224113807</A>&nbsp;&nbsp;&nbsp;&nbsp;<B>Mass:</B>&nbsp=
;17252&nbsp;&nbsp;&nbsp;&nbsp;<B>Score:</B>&nbsp;55&nbsp;&nbsp;&nbsp;&nbs=
p;&nbsp;<B>Expect:</B>&nbsp;6&nbsp;&nbsp;<B>Matches:</B>&nbsp;9</TT></TD>=
</TR>
  <TR>
    <TD>&nbsp;</TD>
    <TD noWrap><TT>predicted protein [Populus=20
trichocarpa]</TT></TD></TR></TBODY></TABLE>
<TABLE border=3D0 cellSpacing=3D0 cellPadding=3D0>
  <TBODY>
  <TR>
    <TD><TT>&nbsp;&nbsp;&nbsp;&nbsp;&nbsp;&nbsp;</TT></TD>
    <TD align=3Dright><TT><B>Observed&nbsp;&nbsp;</B></TT></TD>
    <TD noWrap align=3Dright><TT><B>Mr(expt)&nbsp;&nbsp;</B></TT></TD>
    <TD noWrap align=3Dright><TT><B>Mr(calc)&nbsp;&nbsp;</B></TT></TD>
    <TD align=3Dright><TT><B>&nbsp;ppm&nbsp;&nbsp;</B></TT></TD>
    <TD align=3Dright><TT><B>Start&nbsp;</B></TT></TD>
    <TD align=3Dright><TT><B>&nbsp;</B></TT></TD>
    <TD align=3Dright><TT><B>End&nbsp;</B></TT></TD>
    <TD align=3Dright><TT><B>Miss&nbsp;</B></TT></TD>
    <TD align=3Dright><TT><B>Ions&nbsp;</B></TT></TD>
    <TD><TT><B>&nbsp;Peptide</B></TT></TD></TR>
  <TR>
    <TD align=3Dright>&nbsp;</TD>
    <TD align=3Dright><TT>796.4242&nbsp;&nbsp;</TT></TD>
    <TD align=3Dright><TT>795.4169&nbsp;&nbsp;</TT></TD>
    <TD align=3Dright><TT>795.3664&nbsp;&nbsp;</TT></TD>
    <TD noWrap align=3Dright><TT>63.6&nbsp;</TT></TD>
    <TD align=3Dright><TT>65&nbsp;</TT></TD>
    <TD noWrap align=3Dright><TT>-&nbsp;</TT></TD>
    <TD align=3Dright><TT>70&nbsp;</TT></TD>
    <TD align=3Dright><TT>0&nbsp;&nbsp;</TT></TD>
    <TD noWrap align=3Dright><TT>---&nbsp;&nbsp;</TT></TD>
    <TD noWrap><TT>&nbsp;K.NYAWSR.W</TT></TD></TR>
  <TR>
    <TD align=3Dright>&nbsp;</TD>
    <TD align=3Dright><TT>1277.6775&nbsp;&nbsp;</TT></TD>
    <TD align=3Dright><TT>1276.6702&nbsp;&nbsp;</TT></TD>
    <TD align=3Dright><TT>1276.5605&nbsp;&nbsp;</TT></TD>
    <TD noWrap align=3Dright><TT>85.9&nbsp;</TT></TD>
    <TD align=3Dright><TT>136&nbsp;</TT></TD>
    <TD noWrap align=3Dright><TT>-&nbsp;</TT></TD>
    <TD align=3Dright><TT>148&nbsp;</TT></TD>
    <TD align=3Dright><TT>0&nbsp;&nbsp;</TT></TD>
    <TD noWrap align=3Dright><TT>---&nbsp;&nbsp;</TT></TD>
    <TD noWrap><TT>&nbsp;K.EVANLAGMDLGDG.- + Oxidation =
(M)</TT></TD></TR>
  <TR>
    <TD align=3Dright>&nbsp;</TD>
    <TD align=3Dright><TT>1635.6740&nbsp;&nbsp;</TT></TD>
    <TD align=3Dright><TT>1634.6667&nbsp;&nbsp;</TT></TD>
    <TD align=3Dright><TT>1634.7689&nbsp;&nbsp;</TT></TD>
    <TD noWrap align=3Dright><TT>-62.49&nbsp;</TT></TD>
    <TD align=3Dright><TT>104&nbsp;</TT></TD>
    <TD noWrap align=3Dright><TT>-&nbsp;</TT></TD>
    <TD align=3Dright><TT>118&nbsp;</TT></TD>
    <TD align=3Dright><TT>0&nbsp;&nbsp;</TT></TD>
    <TD noWrap align=3Dright><TT>---&nbsp;&nbsp;</TT></TD>
    <TD noWrap><TT>&nbsp;R.NQTGSFAAAFVEHEK.H</TT></TD></TR>
  <TR>
    <TD align=3Dright>&nbsp;</TD>
    <TD align=3Dright><TT>2063.9973&nbsp;&nbsp;</TT></TD>
    <TD align=3Dright><TT>2062.9900&nbsp;&nbsp;</TT></TD>
    <TD align=3Dright><TT>2062.9861&nbsp;&nbsp;</TT></TD>
    <TD noWrap align=3Dright><TT>1.92&nbsp;</TT></TD>
    <TD align=3Dright><TT>104&nbsp;</TT></TD>
    <TD noWrap align=3Dright><TT>-&nbsp;</TT></TD>
    <TD align=3Dright><TT>121&nbsp;</TT></TD>
    <TD align=3Dright><TT>1&nbsp;&nbsp;</TT></TD>
    <TD noWrap align=3Dright><TT>---&nbsp;&nbsp;</TT></TD>
    <TD noWrap><TT>&nbsp;R.NQTGSFAAAFVEHEKHYK.E</TT></TD></TR>
  <TR>
    <TD align=3Dright>&nbsp;</TD>
    <TD align=3Dright><TT>2063.9973&nbsp;&nbsp;</TT></TD>
    <TD align=3Dright><TT>2062.9900&nbsp;&nbsp;</TT></TD>
    <TD align=3Dright><TT>2062.9861&nbsp;&nbsp;</TT></TD>
    <TD noWrap align=3Dright><TT>1.92&nbsp;</TT></TD>
    <TD align=3Dright><TT>104&nbsp;</TT></TD>
    <TD noWrap align=3Dright><TT>-&nbsp;</TT></TD>
    <TD align=3Dright><TT>121&nbsp;</TT></TD>
    <TD align=3Dright><TT>1&nbsp;&nbsp;</TT></TD>
    <TD noWrap align=3Dright><TT>---&nbsp;&nbsp;</TT></TD>
    <TD noWrap><TT>&nbsp;R.NQTGSFAAAFVEHEKHYK.E</TT></TD></TR>
  <TR>
    <TD align=3Dright>&nbsp;</TD>
    <TD align=3Dright><TT>2193.0627&nbsp;&nbsp;</TT></TD>
    <TD align=3Dright><TT>2192.0554&nbsp;&nbsp;</TT></TD>
    <TD align=3Dright><TT>2192.0361&nbsp;&nbsp;</TT></TD>
    <TD noWrap align=3Dright><TT>8.81&nbsp;</TT></TD>
    <TD align=3Dright><TT>85&nbsp;</TT></TD>
    <TD noWrap align=3Dright><TT>-&nbsp;</TT></TD>
    <TD align=3Dright><TT>103&nbsp;</TT></TD>
    <TD align=3Dright><TT>0&nbsp;&nbsp;</TT></TD>
    <TD noWrap align=3Dright><TT>---&nbsp;&nbsp;</TT></TD>
    <TD noWrap><TT>&nbsp;R.NGDCIVFPVFYHVDPSEVR.N</TT></TD></TR>
  <TR>
    <TD align=3Dright>&nbsp;</TD>
    <TD align=3Dright><TT>2193.0627&nbsp;&nbsp;</TT></TD>
    <TD align=3Dright><TT>2192.0554&nbsp;&nbsp;</TT></TD>
    <TD align=3Dright><TT>2192.0361&nbsp;&nbsp;</TT></TD>
    <TD noWrap align=3Dright><TT>8.81&nbsp;</TT></TD>
    <TD align=3Dright><TT>85&nbsp;</TT></TD>
    <TD noWrap align=3Dright><TT>-&nbsp;</TT></TD>
    <TD align=3Dright><TT>103&nbsp;</TT></TD>
    <TD align=3Dright><TT>0&nbsp;&nbsp;</TT></TD>
    <TD noWrap align=3Dright><TT>---&nbsp;&nbsp;</TT></TD>
    <TD noWrap><TT>&nbsp;R.NGDCIVFPVFYHVDPSEVR.N</TT></TD></TR>
  <TR>
    <TD align=3Dright>&nbsp;</TD>
    <TD align=3Dright><TT>2349.1746&nbsp;&nbsp;</TT></TD>
    <TD align=3Dright><TT>2348.1673&nbsp;&nbsp;</TT></TD>
    <TD align=3Dright><TT>2348.1372&nbsp;&nbsp;</TT></TD>
    <TD noWrap align=3Dright><TT>12.8&nbsp;</TT></TD>
    <TD align=3Dright><TT>84&nbsp;</TT></TD>
    <TD noWrap align=3Dright><TT>-&nbsp;</TT></TD>
    <TD align=3Dright><TT>103&nbsp;</TT></TD>
    <TD align=3Dright><TT>1&nbsp;&nbsp;</TT></TD>
    <TD noWrap align=3Dright><TT>---&nbsp;&nbsp;</TT></TD>
    <TD noWrap><TT>&nbsp;K.RNGDCIVFPVFYHVDPSEVR.N</TT></TD></TR>
  <TR>
    <TD align=3Dright>&nbsp;</TD>
    <TD align=3Dright><TT>2349.1746&nbsp;&nbsp;</TT></TD>
    <TD align=3Dright><TT>2348.1673&nbsp;&nbsp;</TT></TD>
    <TD align=3Dright><TT>2348.1372&nbsp;&nbsp;</TT></TD>
    <TD noWrap align=3Dright><TT>12.8&nbsp;</TT></TD>
    <TD align=3Dright><TT>84&nbsp;</TT></TD>
    <TD noWrap align=3Dright><TT>-&nbsp;</TT></TD>
    <TD align=3Dright><TT>103&nbsp;</TT></TD>
    <TD align=3Dright><TT>1&nbsp;&nbsp;</TT></TD>
    <TD noWrap align=3Dright><TT>---&nbsp;&nbsp;</TT></TD>
    <TD =
noWrap><TT>&nbsp;K.RNGDCIVFPVFYHVDPSEVR.N</TT></TD></TR></TBODY></TABLE>
<TABLE border=3D0 cellSpacing=3D0>
  <TBODY>
  <TR>
    <TD><TT>&nbsp;&nbsp;&nbsp;&nbsp;&nbsp;&nbsp;</TT></TD>
    <TD><TT><B>No match to: </B>745.3581, 774.4284, 809.3693, 825.0535,=20
      829.3421, 841.0243, 842.4581, 870.4887, 977.4540, 1068.5354, =
1068.5354,=20
      1085.4930, 1197.5985, 1213.5763, 1219.6235, 1239.5752, 1239.5752,=20
      1311.6063, 1346.6538, 1346.6538, 1395.5768, 1395.5768, 1544.6200,=20
      1571.6871, 1597.6962, 1597.6962, 1619.6951, 1642.6833, 1750.7490,=20
      1810.7748, 1990.8090, 1990.8090, 2012.8191, 2064.9907, 2086.0137,=20
      2112.9597, 2112.9597, 2114.4675, 2134.9353, 2215.0598, 2232.0486,=20
      2346.0210, 2660.1265, 2760.3254, 2776.3154, 2783.3188, 2808.2185,=20
      3225.6382</TT></TD></TR></TBODY></TABLE><BR>
<TABLE border=3D0 cellSpacing=3D0>
  <TBODY>
  <TR>
    <TD><TT><B><A name=3DHit37>37.</A>&nbsp;&nbsp;&nbsp;</B></TT></TD>
    <TD noWrap><TT><A=20
      =
href=3D"http://zxw-pc/mascot/cgi/protein_view.pl?file=3D../data/20121225/=
F002423.dat&amp;hit=3D37"=20
      =
target=3D_blank>gi|222859629</A>&nbsp;&nbsp;&nbsp;&nbsp;<B>Mass:</B>&nbsp=
;17264&nbsp;&nbsp;&nbsp;&nbsp;<B>Score:</B>&nbsp;54&nbsp;&nbsp;&nbsp;&nbs=
p;&nbsp;<B>Expect:</B>&nbsp;7.5&nbsp;&nbsp;<B>Matches:</B>&nbsp;9</TT></T=
D></TR>
  <TR>
    <TD>&nbsp;</TD>
    <TD noWrap><TT>predicted protein [Populus=20
trichocarpa]</TT></TD></TR></TBODY></TABLE>
<TABLE border=3D0 cellSpacing=3D0 cellPadding=3D0>
  <TBODY>
  <TR>
    <TD><TT>&nbsp;&nbsp;&nbsp;&nbsp;&nbsp;&nbsp;</TT></TD>
    <TD align=3Dright><TT><B>Observed&nbsp;&nbsp;</B></TT></TD>
    <TD noWrap align=3Dright><TT><B>Mr(expt)&nbsp;&nbsp;</B></TT></TD>
    <TD noWrap align=3Dright><TT><B>Mr(calc)&nbsp;&nbsp;</B></TT></TD>
    <TD align=3Dright><TT><B>&nbsp;ppm&nbsp;&nbsp;</B></TT></TD>
    <TD align=3Dright><TT><B>Start&nbsp;</B></TT></TD>
    <TD align=3Dright><TT><B>&nbsp;</B></TT></TD>
    <TD align=3Dright><TT><B>End&nbsp;</B></TT></TD>
    <TD align=3Dright><TT><B>Miss&nbsp;</B></TT></TD>
    <TD align=3Dright><TT><B>Ions&nbsp;</B></TT></TD>
    <TD><TT><B>&nbsp;Peptide</B></TT></TD></TR>
  <TR>
    <TD align=3Dright>&nbsp;</TD>
    <TD align=3Dright><TT>796.4242&nbsp;&nbsp;</TT></TD>
    <TD align=3Dright><TT>795.4169&nbsp;&nbsp;</TT></TD>
    <TD align=3Dright><TT>795.3664&nbsp;&nbsp;</TT></TD>
    <TD noWrap align=3Dright><TT>63.6&nbsp;</TT></TD>
    <TD align=3Dright><TT>65&nbsp;</TT></TD>
    <TD noWrap align=3Dright><TT>-&nbsp;</TT></TD>
    <TD align=3Dright><TT>70&nbsp;</TT></TD>
    <TD align=3Dright><TT>0&nbsp;&nbsp;</TT></TD>
    <TD noWrap align=3Dright><TT>---&nbsp;&nbsp;</TT></TD>
    <TD noWrap><TT>&nbsp;K.NYAWSR.W</TT></TD></TR>
  <TR>
    <TD align=3Dright>&nbsp;</TD>
    <TD align=3Dright><TT>1277.6775&nbsp;&nbsp;</TT></TD>
    <TD align=3Dright><TT>1276.6702&nbsp;&nbsp;</TT></TD>
    <TD align=3Dright><TT>1276.5605&nbsp;&nbsp;</TT></TD>
    <TD noWrap align=3Dright><TT>85.9&nbsp;</TT></TD>
    <TD align=3Dright><TT>136&nbsp;</TT></TD>
    <TD noWrap align=3Dright><TT>-&nbsp;</TT></TD>
    <TD align=3Dright><TT>148&nbsp;</TT></TD>
    <TD align=3Dright><TT>0&nbsp;&nbsp;</TT></TD>
    <TD noWrap align=3Dright><TT>---&nbsp;&nbsp;</TT></TD>
    <TD noWrap><TT>&nbsp;K.EVANLAGMDLGDG.- + Oxidation =
(M)</TT></TD></TR>
  <TR>
    <TD align=3Dright>&nbsp;</TD>
    <TD align=3Dright><TT>1635.6740&nbsp;&nbsp;</TT></TD>
    <TD align=3Dright><TT>1634.6667&nbsp;&nbsp;</TT></TD>
    <TD align=3Dright><TT>1634.7689&nbsp;&nbsp;</TT></TD>
    <TD noWrap align=3Dright><TT>-62.49&nbsp;</TT></TD>
    <TD align=3Dright><TT>104&nbsp;</TT></TD>
    <TD noWrap align=3Dright><TT>-&nbsp;</TT></TD>
    <TD align=3Dright><TT>118&nbsp;</TT></TD>
    <TD align=3Dright><TT>0&nbsp;&nbsp;</TT></TD>
    <TD noWrap align=3Dright><TT>---&nbsp;&nbsp;</TT></TD>
    <TD noWrap><TT>&nbsp;R.NQTGSFAAAFVEHEK.H</TT></TD></TR>
  <TR>
    <TD align=3Dright>&nbsp;</TD>
    <TD align=3Dright><TT>2063.9973&nbsp;&nbsp;</TT></TD>
    <TD align=3Dright><TT>2062.9900&nbsp;&nbsp;</TT></TD>
    <TD align=3Dright><TT>2062.9861&nbsp;&nbsp;</TT></TD>
    <TD noWrap align=3Dright><TT>1.92&nbsp;</TT></TD>
    <TD align=3Dright><TT>104&nbsp;</TT></TD>
    <TD noWrap align=3Dright><TT>-&nbsp;</TT></TD>
    <TD align=3Dright><TT>121&nbsp;</TT></TD>
    <TD align=3Dright><TT>1&nbsp;&nbsp;</TT></TD>
    <TD noWrap align=3Dright><TT>---&nbsp;&nbsp;</TT></TD>
    <TD noWrap><TT>&nbsp;R.NQTGSFAAAFVEHEKHYK.E</TT></TD></TR>
  <TR>
    <TD align=3Dright>&nbsp;</TD>
    <TD align=3Dright><TT>2063.9973&nbsp;&nbsp;</TT></TD>
    <TD align=3Dright><TT>2062.9900&nbsp;&nbsp;</TT></TD>
    <TD align=3Dright><TT>2062.9861&nbsp;&nbsp;</TT></TD>
    <TD noWrap align=3Dright><TT>1.92&nbsp;</TT></TD>
    <TD align=3Dright><TT>104&nbsp;</TT></TD>
    <TD noWrap align=3Dright><TT>-&nbsp;</TT></TD>
    <TD align=3Dright><TT>121&nbsp;</TT></TD>
    <TD align=3Dright><TT>1&nbsp;&nbsp;</TT></TD>
    <TD noWrap align=3Dright><TT>---&nbsp;&nbsp;</TT></TD>
    <TD noWrap><TT>&nbsp;R.NQTGSFAAAFVEHEKHYK.E</TT></TD></TR>
  <TR>
    <TD align=3Dright>&nbsp;</TD>
    <TD align=3Dright><TT>2193.0627&nbsp;&nbsp;</TT></TD>
    <TD align=3Dright><TT>2192.0554&nbsp;&nbsp;</TT></TD>
    <TD align=3Dright><TT>2192.0361&nbsp;&nbsp;</TT></TD>
    <TD noWrap align=3Dright><TT>8.81&nbsp;</TT></TD>
    <TD align=3Dright><TT>85&nbsp;</TT></TD>
    <TD noWrap align=3Dright><TT>-&nbsp;</TT></TD>
    <TD align=3Dright><TT>103&nbsp;</TT></TD>
    <TD align=3Dright><TT>0&nbsp;&nbsp;</TT></TD>
    <TD noWrap align=3Dright><TT>---&nbsp;&nbsp;</TT></TD>
    <TD noWrap><TT>&nbsp;R.NGDCIVFPVFYHVDPSEVR.N</TT></TD></TR>
  <TR>
    <TD align=3Dright>&nbsp;</TD>
    <TD align=3Dright><TT>2193.0627&nbsp;&nbsp;</TT></TD>
    <TD align=3Dright><TT>2192.0554&nbsp;&nbsp;</TT></TD>
    <TD align=3Dright><TT>2192.0361&nbsp;&nbsp;</TT></TD>
    <TD noWrap align=3Dright><TT>8.81&nbsp;</TT></TD>
    <TD align=3Dright><TT>85&nbsp;</TT></TD>
    <TD noWrap align=3Dright><TT>-&nbsp;</TT></TD>
    <TD align=3Dright><TT>103&nbsp;</TT></TD>
    <TD align=3Dright><TT>0&nbsp;&nbsp;</TT></TD>
    <TD noWrap align=3Dright><TT>---&nbsp;&nbsp;</TT></TD>
    <TD noWrap><TT>&nbsp;R.NGDCIVFPVFYHVDPSEVR.N</TT></TD></TR>
  <TR>
    <TD align=3Dright>&nbsp;</TD>
    <TD align=3Dright><TT>2349.1746&nbsp;&nbsp;</TT></TD>
    <TD align=3Dright><TT>2348.1673&nbsp;&nbsp;</TT></TD>
    <TD align=3Dright><TT>2348.1372&nbsp;&nbsp;</TT></TD>
    <TD noWrap align=3Dright><TT>12.8&nbsp;</TT></TD>
    <TD align=3Dright><TT>84&nbsp;</TT></TD>
    <TD noWrap align=3Dright><TT>-&nbsp;</TT></TD>
    <TD align=3Dright><TT>103&nbsp;</TT></TD>
    <TD align=3Dright><TT>1&nbsp;&nbsp;</TT></TD>
    <TD noWrap align=3Dright><TT>---&nbsp;&nbsp;</TT></TD>
    <TD noWrap><TT>&nbsp;K.RNGDCIVFPVFYHVDPSEVR.N</TT></TD></TR>
  <TR>
    <TD align=3Dright>&nbsp;</TD>
    <TD align=3Dright><TT>2349.1746&nbsp;&nbsp;</TT></TD>
    <TD align=3Dright><TT>2348.1673&nbsp;&nbsp;</TT></TD>
    <TD align=3Dright><TT>2348.1372&nbsp;&nbsp;</TT></TD>
    <TD noWrap align=3Dright><TT>12.8&nbsp;</TT></TD>
    <TD align=3Dright><TT>84&nbsp;</TT></TD>
    <TD noWrap align=3Dright><TT>-&nbsp;</TT></TD>
    <TD align=3Dright><TT>103&nbsp;</TT></TD>
    <TD align=3Dright><TT>1&nbsp;&nbsp;</TT></TD>
    <TD noWrap align=3Dright><TT>---&nbsp;&nbsp;</TT></TD>
    <TD =
noWrap><TT>&nbsp;K.RNGDCIVFPVFYHVDPSEVR.N</TT></TD></TR></TBODY></TABLE>
<TABLE border=3D0 cellSpacing=3D0>
  <TBODY>
  <TR>
    <TD><TT>&nbsp;&nbsp;&nbsp;&nbsp;&nbsp;&nbsp;</TT></TD>
    <TD><TT><B>No match to: </B>745.3581, 774.4284, 809.3693, 825.0535,=20
      829.3421, 841.0243, 842.4581, 870.4887, 977.4540, 1068.5354, =
1068.5354,=20
      1085.4930, 1197.5985, 1213.5763, 1219.6235, 1239.5752, 1239.5752,=20
      1311.6063, 1346.6538, 1346.6538, 1395.5768, 1395.5768, 1544.6200,=20
      1571.6871, 1597.6962, 1597.6962, 1619.6951, 1642.6833, 1750.7490,=20
      1810.7748, 1990.8090, 1990.8090, 2012.8191, 2064.9907, 2086.0137,=20
      2112.9597, 2112.9597, 2114.4675, 2134.9353, 2215.0598, 2232.0486,=20
      2346.0210, 2660.1265, 2760.3254, 2776.3154, 2783.3188, 2808.2185,=20
      3225.6382</TT></TD></TR></TBODY></TABLE><BR>
<TABLE border=3D0 cellSpacing=3D0>
  <TBODY>
  <TR>
    <TD><TT><B><A name=3DHit38>38.</A>&nbsp;&nbsp;&nbsp;</B></TT></TD>
    <TD noWrap><TT><A=20
      =
href=3D"http://zxw-pc/mascot/cgi/protein_view.pl?file=3D../data/20121225/=
F002423.dat&amp;hit=3D38"=20
      =
target=3D_blank>gi|224113761</A>&nbsp;&nbsp;&nbsp;&nbsp;<B>Mass:</B>&nbsp=
;17264&nbsp;&nbsp;&nbsp;&nbsp;<B>Score:</B>&nbsp;54&nbsp;&nbsp;&nbsp;&nbs=
p;&nbsp;<B>Expect:</B>&nbsp;7.5&nbsp;&nbsp;<B>Matches:</B>&nbsp;9</TT></T=
D></TR>
  <TR>
    <TD>&nbsp;</TD>
    <TD noWrap><TT>predicted protein [Populus=20
trichocarpa]</TT></TD></TR></TBODY></TABLE>
<TABLE border=3D0 cellSpacing=3D0 cellPadding=3D0>
  <TBODY>
  <TR>
    <TD><TT>&nbsp;&nbsp;&nbsp;&nbsp;&nbsp;&nbsp;</TT></TD>
    <TD align=3Dright><TT><B>Observed&nbsp;&nbsp;</B></TT></TD>
    <TD noWrap align=3Dright><TT><B>Mr(expt)&nbsp;&nbsp;</B></TT></TD>
    <TD noWrap align=3Dright><TT><B>Mr(calc)&nbsp;&nbsp;</B></TT></TD>
    <TD align=3Dright><TT><B>&nbsp;ppm&nbsp;&nbsp;</B></TT></TD>
    <TD align=3Dright><TT><B>Start&nbsp;</B></TT></TD>
    <TD align=3Dright><TT><B>&nbsp;</B></TT></TD>
    <TD align=3Dright><TT><B>End&nbsp;</B></TT></TD>
    <TD align=3Dright><TT><B>Miss&nbsp;</B></TT></TD>
    <TD align=3Dright><TT><B>Ions&nbsp;</B></TT></TD>
    <TD><TT><B>&nbsp;Peptide</B></TT></TD></TR>
  <TR>
    <TD align=3Dright>&nbsp;</TD>
    <TD align=3Dright><TT>796.4242&nbsp;&nbsp;</TT></TD>
    <TD align=3Dright><TT>795.4169&nbsp;&nbsp;</TT></TD>
    <TD align=3Dright><TT>795.3664&nbsp;&nbsp;</TT></TD>
    <TD noWrap align=3Dright><TT>63.6&nbsp;</TT></TD>
    <TD align=3Dright><TT>65&nbsp;</TT></TD>
    <TD noWrap align=3Dright><TT>-&nbsp;</TT></TD>
    <TD align=3Dright><TT>70&nbsp;</TT></TD>
    <TD align=3Dright><TT>0&nbsp;&nbsp;</TT></TD>
    <TD noWrap align=3Dright><TT>---&nbsp;&nbsp;</TT></TD>
    <TD noWrap><TT>&nbsp;K.NYAWSR.W</TT></TD></TR>
  <TR>
    <TD align=3Dright>&nbsp;</TD>
    <TD align=3Dright><TT>1277.6775&nbsp;&nbsp;</TT></TD>
    <TD align=3Dright><TT>1276.6702&nbsp;&nbsp;</TT></TD>
    <TD align=3Dright><TT>1276.5605&nbsp;&nbsp;</TT></TD>
    <TD noWrap align=3Dright><TT>85.9&nbsp;</TT></TD>
    <TD align=3Dright><TT>136&nbsp;</TT></TD>
    <TD noWrap align=3Dright><TT>-&nbsp;</TT></TD>
    <TD align=3Dright><TT>148&nbsp;</TT></TD>
    <TD align=3Dright><TT>0&nbsp;&nbsp;</TT></TD>
    <TD noWrap align=3Dright><TT>---&nbsp;&nbsp;</TT></TD>
    <TD noWrap><TT>&nbsp;K.EVANLAGMDLGDG.- + Oxidation =
(M)</TT></TD></TR>
  <TR>
    <TD align=3Dright>&nbsp;</TD>
    <TD align=3Dright><TT>1635.6740&nbsp;&nbsp;</TT></TD>
    <TD align=3Dright><TT>1634.6667&nbsp;&nbsp;</TT></TD>
    <TD align=3Dright><TT>1634.7689&nbsp;&nbsp;</TT></TD>
    <TD noWrap align=3Dright><TT>-62.49&nbsp;</TT></TD>
    <TD align=3Dright><TT>104&nbsp;</TT></TD>
    <TD noWrap align=3Dright><TT>-&nbsp;</TT></TD>
    <TD align=3Dright><TT>118&nbsp;</TT></TD>
    <TD align=3Dright><TT>0&nbsp;&nbsp;</TT></TD>
    <TD noWrap align=3Dright><TT>---&nbsp;&nbsp;</TT></TD>
    <TD noWrap><TT>&nbsp;R.NQTGSFAAAFVEHEK.H</TT></TD></TR>
  <TR>
    <TD align=3Dright>&nbsp;</TD>
    <TD align=3Dright><TT>2063.9973&nbsp;&nbsp;</TT></TD>
    <TD align=3Dright><TT>2062.9900&nbsp;&nbsp;</TT></TD>
    <TD align=3Dright><TT>2062.9861&nbsp;&nbsp;</TT></TD>
    <TD noWrap align=3Dright><TT>1.92&nbsp;</TT></TD>
    <TD align=3Dright><TT>104&nbsp;</TT></TD>
    <TD noWrap align=3Dright><TT>-&nbsp;</TT></TD>
    <TD align=3Dright><TT>121&nbsp;</TT></TD>
    <TD align=3Dright><TT>1&nbsp;&nbsp;</TT></TD>
    <TD noWrap align=3Dright><TT>---&nbsp;&nbsp;</TT></TD>
    <TD noWrap><TT>&nbsp;R.NQTGSFAAAFVEHEKHYK.E</TT></TD></TR>
  <TR>
    <TD align=3Dright>&nbsp;</TD>
    <TD align=3Dright><TT>2063.9973&nbsp;&nbsp;</TT></TD>
    <TD align=3Dright><TT>2062.9900&nbsp;&nbsp;</TT></TD>
    <TD align=3Dright><TT>2062.9861&nbsp;&nbsp;</TT></TD>
    <TD noWrap align=3Dright><TT>1.92&nbsp;</TT></TD>
    <TD align=3Dright><TT>104&nbsp;</TT></TD>
    <TD noWrap align=3Dright><TT>-&nbsp;</TT></TD>
    <TD align=3Dright><TT>121&nbsp;</TT></TD>
    <TD align=3Dright><TT>1&nbsp;&nbsp;</TT></TD>
    <TD noWrap align=3Dright><TT>---&nbsp;&nbsp;</TT></TD>
    <TD noWrap><TT>&nbsp;R.NQTGSFAAAFVEHEKHYK.E</TT></TD></TR>
  <TR>
    <TD align=3Dright>&nbsp;</TD>
    <TD align=3Dright><TT>2193.0627&nbsp;&nbsp;</TT></TD>
    <TD align=3Dright><TT>2192.0554&nbsp;&nbsp;</TT></TD>
    <TD align=3Dright><TT>2192.0361&nbsp;&nbsp;</TT></TD>
    <TD noWrap align=3Dright><TT>8.81&nbsp;</TT></TD>
    <TD align=3Dright><TT>85&nbsp;</TT></TD>
    <TD noWrap align=3Dright><TT>-&nbsp;</TT></TD>
    <TD align=3Dright><TT>103&nbsp;</TT></TD>
    <TD align=3Dright><TT>0&nbsp;&nbsp;</TT></TD>
    <TD noWrap align=3Dright><TT>---&nbsp;&nbsp;</TT></TD>
    <TD noWrap><TT>&nbsp;R.NGDCIVFPVFYHVDPSEVR.N</TT></TD></TR>
  <TR>
    <TD align=3Dright>&nbsp;</TD>
    <TD align=3Dright><TT>2193.0627&nbsp;&nbsp;</TT></TD>
    <TD align=3Dright><TT>2192.0554&nbsp;&nbsp;</TT></TD>
    <TD align=3Dright><TT>2192.0361&nbsp;&nbsp;</TT></TD>
    <TD noWrap align=3Dright><TT>8.81&nbsp;</TT></TD>
    <TD align=3Dright><TT>85&nbsp;</TT></TD>
    <TD noWrap align=3Dright><TT>-&nbsp;</TT></TD>
    <TD align=3Dright><TT>103&nbsp;</TT></TD>
    <TD align=3Dright><TT>0&nbsp;&nbsp;</TT></TD>
    <TD noWrap align=3Dright><TT>---&nbsp;&nbsp;</TT></TD>
    <TD noWrap><TT>&nbsp;R.NGDCIVFPVFYHVDPSEVR.N</TT></TD></TR>
  <TR>
    <TD align=3Dright>&nbsp;</TD>
    <TD align=3Dright><TT>2349.1746&nbsp;&nbsp;</TT></TD>
    <TD align=3Dright><TT>2348.1673&nbsp;&nbsp;</TT></TD>
    <TD align=3Dright><TT>2348.1372&nbsp;&nbsp;</TT></TD>
    <TD noWrap align=3Dright><TT>12.8&nbsp;</TT></TD>
    <TD align=3Dright><TT>84&nbsp;</TT></TD>
    <TD noWrap align=3Dright><TT>-&nbsp;</TT></TD>
    <TD align=3Dright><TT>103&nbsp;</TT></TD>
    <TD align=3Dright><TT>1&nbsp;&nbsp;</TT></TD>
    <TD noWrap align=3Dright><TT>---&nbsp;&nbsp;</TT></TD>
    <TD noWrap><TT>&nbsp;K.RNGDCIVFPVFYHVDPSEVR.N</TT></TD></TR>
  <TR>
    <TD align=3Dright>&nbsp;</TD>
    <TD align=3Dright><TT>2349.1746&nbsp;&nbsp;</TT></TD>
    <TD align=3Dright><TT>2348.1673&nbsp;&nbsp;</TT></TD>
    <TD align=3Dright><TT>2348.1372&nbsp;&nbsp;</TT></TD>
    <TD noWrap align=3Dright><TT>12.8&nbsp;</TT></TD>
    <TD align=3Dright><TT>84&nbsp;</TT></TD>
    <TD noWrap align=3Dright><TT>-&nbsp;</TT></TD>
    <TD align=3Dright><TT>103&nbsp;</TT></TD>
    <TD align=3Dright><TT>1&nbsp;&nbsp;</TT></TD>
    <TD noWrap align=3Dright><TT>---&nbsp;&nbsp;</TT></TD>
    <TD =
noWrap><TT>&nbsp;K.RNGDCIVFPVFYHVDPSEVR.N</TT></TD></TR></TBODY></TABLE>
<TABLE border=3D0 cellSpacing=3D0>
  <TBODY>
  <TR>
    <TD><TT>&nbsp;&nbsp;&nbsp;&nbsp;&nbsp;&nbsp;</TT></TD>
    <TD><TT><B>No match to: </B>745.3581, 774.4284, 809.3693, 825.0535,=20
      829.3421, 841.0243, 842.4581, 870.4887, 977.4540, 1068.5354, =
1068.5354,=20
      1085.4930, 1197.5985, 1213.5763, 1219.6235, 1239.5752, 1239.5752,=20
      1311.6063, 1346.6538, 1346.6538, 1395.5768, 1395.5768, 1544.6200,=20
      1571.6871, 1597.6962, 1597.6962, 1619.6951, 1642.6833, 1750.7490,=20
      1810.7748, 1990.8090, 1990.8090, 2012.8191, 2064.9907, 2086.0137,=20
      2112.9597, 2112.9597, 2114.4675, 2134.9353, 2215.0598, 2232.0486,=20
      2346.0210, 2660.1265, 2760.3254, 2776.3154, 2783.3188, 2808.2185,=20
      3225.6382</TT></TD></TR></TBODY></TABLE><BR>
<TABLE border=3D0 cellSpacing=3D0>
  <TBODY>
  <TR>
    <TD><TT><B><A name=3DHit39>39.</A>&nbsp;&nbsp;&nbsp;</B></TT></TD>
    <TD noWrap><TT><A=20
      =
href=3D"http://zxw-pc/mascot/cgi/protein_view.pl?file=3D../data/20121225/=
F002423.dat&amp;hit=3D39"=20
      =
target=3D_blank>gi|218157</A>&nbsp;&nbsp;&nbsp;&nbsp;<B>Mass:</B>&nbsp;38=
695&nbsp;&nbsp;&nbsp;&nbsp;<B>Score:</B>&nbsp;51&nbsp;&nbsp;&nbsp;&nbsp;&=
nbsp;<B>Expect:</B>&nbsp;13&nbsp;&nbsp;<B>Matches:</B>&nbsp;5</TT></TD></=
TR>
  <TR>
    <TD>&nbsp;</TD>
    <TD noWrap><TT>cytoplasmic aldolase [Oryza sativa Japonica=20
  Group]</TT></TD></TR></TBODY></TABLE>
<TABLE border=3D0 cellSpacing=3D0 cellPadding=3D0>
  <TBODY>
  <TR>
    <TD><TT>&nbsp;&nbsp;&nbsp;&nbsp;&nbsp;&nbsp;</TT></TD>
    <TD align=3Dright><TT><B>Observed&nbsp;&nbsp;</B></TT></TD>
    <TD noWrap align=3Dright><TT><B>Mr(expt)&nbsp;&nbsp;</B></TT></TD>
    <TD noWrap align=3Dright><TT><B>Mr(calc)&nbsp;&nbsp;</B></TT></TD>
    <TD align=3Dright><TT><B>&nbsp;ppm&nbsp;&nbsp;</B></TT></TD>
    <TD align=3Dright><TT><B>Start&nbsp;</B></TT></TD>
    <TD align=3Dright><TT><B>&nbsp;</B></TT></TD>
    <TD align=3Dright><TT><B>End&nbsp;</B></TT></TD>
    <TD align=3Dright><TT><B>Miss&nbsp;</B></TT></TD>
    <TD align=3Dright><TT><B>Ions&nbsp;</B></TT></TD>
    <TD><TT><B>&nbsp;Peptide</B></TT></TD></TR>
  <TR>
    <TD align=3Dright>&nbsp;</TD>
    <TD align=3Dright><TT>829.3421&nbsp;&nbsp;</TT></TD>
    <TD align=3Dright><TT>828.3348&nbsp;&nbsp;</TT></TD>
    <TD align=3Dright><TT>828.3766&nbsp;&nbsp;</TT></TD>
    <TD noWrap align=3Dright><TT>-50.42&nbsp;</TT></TD>
    <TD align=3Dright><TT>133&nbsp;</TT></TD>
    <TD noWrap align=3Dright><TT>-&nbsp;</TT></TD>
    <TD align=3Dright><TT>139&nbsp;</TT></TD>
    <TD align=3Dright><TT>0&nbsp;&nbsp;</TT></TD>
    <TD noWrap align=3Dright><TT>---&nbsp;&nbsp;</TT></TD>
    <TD noWrap><TT>&nbsp;K.YYEAGAR.F</TT></TD></TR>
  <TR>
    <TD align=3Dright>&nbsp;</TD>
    <TD align=3Dright><TT>1197.5985&nbsp;&nbsp;</TT></TD>
    <TD align=3Dright><TT>1196.5912&nbsp;&nbsp;</TT></TD>
    <TD align=3Dright><TT>1196.6765&nbsp;&nbsp;</TT></TD>
    <TD noWrap align=3Dright><TT>-71.23&nbsp;</TT></TD>
    <TD align=3Dright><TT>95&nbsp;</TT></TD>
    <TD noWrap align=3Dright><TT>-&nbsp;</TT></TD>
    <TD align=3Dright><TT>106&nbsp;</TT></TD>
    <TD align=3Dright><TT>1&nbsp;&nbsp;</TT></TD>
    <TD noWrap align=3Dright><TT>---&nbsp;&nbsp;</TT></TD>
    <TD noWrap><TT>&nbsp;K.EAGALPGIKVDK.G</TT></TD></TR>
  <TR>
    <TD align=3Dright>&nbsp;</TD>
    <TD align=3Dright><TT>1311.6063&nbsp;&nbsp;</TT></TD>
    <TD align=3Dright><TT>1310.5990&nbsp;&nbsp;</TT></TD>
    <TD align=3Dright><TT>1310.6772&nbsp;&nbsp;</TT></TD>
    <TD noWrap align=3Dright><TT>-59.61&nbsp;</TT></TD>
    <TD align=3Dright><TT>288&nbsp;</TT></TD>
    <TD noWrap align=3Dright><TT>-&nbsp;</TT></TD>
    <TD align=3Dright><TT>298&nbsp;</TT></TD>
    <TD align=3Dright><TT>0&nbsp;&nbsp;</TT></TD>
    <TD noWrap align=3Dright><TT>---&nbsp;&nbsp;</TT></TD>
    <TD noWrap><TT>&nbsp;K.KPWSLSFSFGR.A</TT></TD></TR>
  <TR>
    <TD align=3Dright>&nbsp;</TD>
    <TD align=3Dright><TT>1346.6538&nbsp;&nbsp;</TT></TD>
    <TD align=3Dright><TT>1345.6465&nbsp;&nbsp;</TT></TD>
    <TD align=3Dright><TT>1345.7242&nbsp;&nbsp;</TT></TD>
    <TD noWrap align=3Dright><TT>-57.68&nbsp;</TT></TD>
    <TD align=3Dright><TT>238&nbsp;</TT></TD>
    <TD noWrap align=3Dright><TT>-&nbsp;</TT></TD>
    <TD align=3Dright><TT>249&nbsp;</TT></TD>
    <TD align=3Dright><TT>0&nbsp;&nbsp;</TT></TD>
    <TD noWrap align=3Dright><TT>---&nbsp;&nbsp;</TT></TD>
    <TD noWrap><TT>&nbsp;K.VAPEVIAEYTVR.T</TT></TD></TR>
  <TR>
    <TD align=3Dright>&nbsp;</TD>
    <TD align=3Dright><TT>1346.6538&nbsp;&nbsp;</TT></TD>
    <TD align=3Dright><TT>1345.6465&nbsp;&nbsp;</TT></TD>
    <TD align=3Dright><TT>1345.7242&nbsp;&nbsp;</TT></TD>
    <TD noWrap align=3Dright><TT>-57.68&nbsp;</TT></TD>
    <TD align=3Dright><TT>238&nbsp;</TT></TD>
    <TD noWrap align=3Dright><TT>-&nbsp;</TT></TD>
    <TD align=3Dright><TT>249&nbsp;</TT></TD>
    <TD align=3Dright><TT>0&nbsp;&nbsp;</TT></TD>
    <TD noWrap align=3Dright><TT>34&nbsp;&nbsp;</TT></TD>
    <TD noWrap><TT>&nbsp;K.VAPEVIAEYTVR.T</TT></TD></TR></TBODY></TABLE>
<TABLE border=3D0 cellSpacing=3D0>
  <TBODY>
  <TR>
    <TD><TT>&nbsp;&nbsp;&nbsp;&nbsp;&nbsp;&nbsp;</TT></TD>
    <TD><TT><B>No match to: </B>745.3581, 774.4284, 796.4242, 809.3693,=20
      825.0535, 841.0243, 842.4581, 870.4887, 977.4540, 1068.5354, =
1068.5354,=20
      1085.4930, 1213.5763, 1219.6235, 1239.5752, 1239.5752, 1277.6775,=20
      1395.5768, 1395.5768, 1544.6200, 1571.6871, 1597.6962, 1597.6962,=20
      1619.6951, 1635.6740, 1642.6833, 1750.7490, 1810.7748, 1990.8090,=20
      1990.8090, 2012.8191, 2063.9973, 2063.9973, 2064.9907, 2086.0137,=20
      2112.9597, 2112.9597, 2114.4675, 2134.9353, 2193.0627, 2193.0627,=20
      2215.0598, 2232.0486, 2346.0210, 2349.1746, 2349.1746, 2660.1265,=20
      2760.3254, 2776.3154, 2783.3188, 2808.2185,=20
3225.6382</TT></TD></TR></TBODY></TABLE><BR>
<TABLE border=3D0 cellSpacing=3D0>
  <TBODY>
  <TR>
    <TD><TT><B><A name=3DHit40>40.</A>&nbsp;&nbsp;&nbsp;</B></TT></TD>
    <TD noWrap><TT><A=20
      =
href=3D"http://zxw-pc/mascot/cgi/protein_view.pl?file=3D../data/20121225/=
F002423.dat&amp;hit=3D40"=20
      =
target=3D_blank>gi|302790020</A>&nbsp;&nbsp;&nbsp;&nbsp;<B>Mass:</B>&nbsp=
;169861&nbsp;&nbsp;&nbsp;<B>Score:</B>&nbsp;50&nbsp;&nbsp;&nbsp;&nbsp;&nb=
sp;<B>Expect:</B>&nbsp;21&nbsp;&nbsp;<B>Matches:</B>&nbsp;17</TT></TD></T=
R>
  <TR>
    <TD>&nbsp;</TD>
    <TD noWrap><TT>hypothetical protein SELMODRAFT_416745 [Selaginella=20
      moellendorffii]</TT></TD></TR></TBODY></TABLE>
<TABLE border=3D0 cellSpacing=3D0 cellPadding=3D0>
  <TBODY>
  <TR>
    <TD><TT>&nbsp;&nbsp;&nbsp;&nbsp;&nbsp;&nbsp;</TT></TD>
    <TD align=3Dright><TT><B>Observed&nbsp;&nbsp;</B></TT></TD>
    <TD noWrap align=3Dright><TT><B>Mr(expt)&nbsp;&nbsp;</B></TT></TD>
    <TD noWrap align=3Dright><TT><B>Mr(calc)&nbsp;&nbsp;</B></TT></TD>
    <TD align=3Dright><TT><B>&nbsp;ppm&nbsp;&nbsp;</B></TT></TD>
    <TD align=3Dright><TT><B>Start&nbsp;</B></TT></TD>
    <TD align=3Dright><TT><B>&nbsp;</B></TT></TD>
    <TD align=3Dright><TT><B>End&nbsp;</B></TT></TD>
    <TD align=3Dright><TT><B>Miss&nbsp;</B></TT></TD>
    <TD align=3Dright><TT><B>Ions&nbsp;</B></TT></TD>
    <TD><TT><B>&nbsp;Peptide</B></TT></TD></TR>
  <TR>
    <TD align=3Dright>&nbsp;</TD>
    <TD align=3Dright><TT>829.3421&nbsp;&nbsp;</TT></TD>
    <TD align=3Dright><TT>828.3348&nbsp;&nbsp;</TT></TD>
    <TD align=3Dright><TT>828.4130&nbsp;&nbsp;</TT></TD>
    <TD noWrap align=3Dright><TT>-94.38&nbsp;</TT></TD>
    <TD align=3Dright><TT>612&nbsp;</TT></TD>
    <TD noWrap align=3Dright><TT>-&nbsp;</TT></TD>
    <TD align=3Dright><TT>618&nbsp;</TT></TD>
    <TD align=3Dright><TT>0&nbsp;&nbsp;</TT></TD>
    <TD noWrap align=3Dright><TT>---&nbsp;&nbsp;</TT></TD>
    <TD noWrap><TT>&nbsp;R.TVSYFGR.A</TT></TD></TR>
  <TR>
    <TD align=3Dright>&nbsp;</TD>
    <TD align=3Dright><TT>842.4581&nbsp;&nbsp;</TT></TD>
    <TD align=3Dright><TT>841.4509&nbsp;&nbsp;</TT></TD>
    <TD align=3Dright><TT>841.4116&nbsp;&nbsp;</TT></TD>
    <TD noWrap align=3Dright><TT>46.6&nbsp;</TT></TD>
    <TD align=3Dright><TT>997&nbsp;</TT></TD>
    <TD noWrap align=3Dright><TT>-&nbsp;</TT></TD>
    <TD align=3Dright><TT>1003&nbsp;</TT></TD>
    <TD align=3Dright><TT>0&nbsp;&nbsp;</TT></TD>
    <TD noWrap align=3Dright><TT>---&nbsp;&nbsp;</TT></TD>
    <TD noWrap><TT>&nbsp;R.LLNHCDK.R</TT></TD></TR>
  <TR>
    <TD align=3Dright>&nbsp;</TD>
    <TD align=3Dright><TT>1197.5985&nbsp;&nbsp;</TT></TD>
    <TD align=3Dright><TT>1196.5912&nbsp;&nbsp;</TT></TD>
    <TD align=3Dright><TT>1196.5496&nbsp;&nbsp;</TT></TD>
    <TD noWrap align=3Dright><TT>34.8&nbsp;</TT></TD>
    <TD align=3Dright><TT>169&nbsp;</TT></TD>
    <TD noWrap align=3Dright><TT>-&nbsp;</TT></TD>
    <TD align=3Dright><TT>179&nbsp;</TT></TD>
    <TD align=3Dright><TT>0&nbsp;&nbsp;</TT></TD>
    <TD noWrap align=3Dright><TT>---&nbsp;&nbsp;</TT></TD>
    <TD noWrap><TT>&nbsp;K.ALFDSCLDSAR.S</TT></TD></TR>
  <TR>
    <TD align=3Dright>&nbsp;</TD>
    <TD align=3Dright><TT>1239.5752&nbsp;&nbsp;</TT></TD>
    <TD align=3Dright><TT>1238.5679&nbsp;&nbsp;</TT></TD>
    <TD align=3Dright><TT>1238.5713&nbsp;&nbsp;</TT></TD>
    <TD noWrap align=3Dright><TT>-2.77&nbsp;</TT></TD>
    <TD align=3Dright><TT>531&nbsp;</TT></TD>
    <TD noWrap align=3Dright><TT>-&nbsp;</TT></TD>
    <TD align=3Dright><TT>540&nbsp;</TT></TD>
    <TD align=3Dright><TT>0&nbsp;&nbsp;</TT></TD>
    <TD noWrap align=3Dright><TT>---&nbsp;&nbsp;</TT></TD>
    <TD noWrap><TT>&nbsp;R.QMFQNASELR.Q + Oxidation (M)</TT></TD></TR>
  <TR>
    <TD align=3Dright>&nbsp;</TD>
    <TD align=3Dright><TT>1239.5752&nbsp;&nbsp;</TT></TD>
    <TD align=3Dright><TT>1238.5679&nbsp;&nbsp;</TT></TD>
    <TD align=3Dright><TT>1238.5713&nbsp;&nbsp;</TT></TD>
    <TD noWrap align=3Dright><TT>-2.77&nbsp;</TT></TD>
    <TD align=3Dright><TT>531&nbsp;</TT></TD>
    <TD noWrap align=3Dright><TT>-&nbsp;</TT></TD>
    <TD align=3Dright><TT>540&nbsp;</TT></TD>
    <TD align=3Dright><TT>0&nbsp;&nbsp;</TT></TD>
    <TD noWrap align=3Dright><TT>---&nbsp;&nbsp;</TT></TD>
    <TD noWrap><TT>&nbsp;R.QMFQNASELR.Q + Oxidation (M)</TT></TD></TR>
  <TR>
    <TD align=3Dright>&nbsp;</TD>
    <TD align=3Dright><TT>1311.6063&nbsp;&nbsp;</TT></TD>
    <TD align=3Dright><TT>1310.5990&nbsp;&nbsp;</TT></TD>
    <TD align=3Dright><TT>1310.6152&nbsp;&nbsp;</TT></TD>
    <TD noWrap align=3Dright><TT>-12.31&nbsp;</TT></TD>
    <TD align=3Dright><TT>93&nbsp;</TT></TD>
    <TD noWrap align=3Dright><TT>-&nbsp;</TT></TD>
    <TD align=3Dright><TT>103&nbsp;</TT></TD>
    <TD align=3Dright><TT>0&nbsp;&nbsp;</TT></TD>
    <TD noWrap align=3Dright><TT>---&nbsp;&nbsp;</TT></TD>
    <TD noWrap><TT>&nbsp;K.SFVDCHFICLK.Q</TT></TD></TR>
  <TR>
    <TD align=3Dright>&nbsp;</TD>
    <TD align=3Dright><TT>1395.5768&nbsp;&nbsp;</TT></TD>
    <TD align=3Dright><TT>1394.5695&nbsp;&nbsp;</TT></TD>
    <TD align=3Dright><TT>1394.6864&nbsp;&nbsp;</TT></TD>
    <TD noWrap align=3Dright><TT>-83.79&nbsp;</TT></TD>
    <TD align=3Dright><TT>285&nbsp;</TT></TD>
    <TD noWrap align=3Dright><TT>-&nbsp;</TT></TD>
    <TD align=3Dright><TT>296&nbsp;</TT></TD>
    <TD align=3Dright><TT>0&nbsp;&nbsp;</TT></TD>
    <TD noWrap align=3Dright><TT>---&nbsp;&nbsp;</TT></TD>
    <TD noWrap><TT>&nbsp;R.TLANFMVNLNDK.L + Oxidation (M)</TT></TD></TR>
  <TR>
    <TD align=3Dright>&nbsp;</TD>
    <TD align=3Dright><TT>1395.5768&nbsp;&nbsp;</TT></TD>
    <TD align=3Dright><TT>1394.5695&nbsp;&nbsp;</TT></TD>
    <TD align=3Dright><TT>1394.6864&nbsp;&nbsp;</TT></TD>
    <TD noWrap align=3Dright><TT>-83.79&nbsp;</TT></TD>
    <TD align=3Dright><TT>285&nbsp;</TT></TD>
    <TD noWrap align=3Dright><TT>-&nbsp;</TT></TD>
    <TD align=3Dright><TT>296&nbsp;</TT></TD>
    <TD align=3Dright><TT>0&nbsp;&nbsp;</TT></TD>
    <TD noWrap align=3Dright><TT>---&nbsp;&nbsp;</TT></TD>
    <TD noWrap><TT>&nbsp;R.TLANFMVNLNDK.L + Oxidation (M)</TT></TD></TR>
  <TR>
    <TD align=3Dright>&nbsp;</TD>
    <TD align=3Dright><TT>2064.9907&nbsp;&nbsp;</TT></TD>
    <TD align=3Dright><TT>2063.9834&nbsp;&nbsp;</TT></TD>
    <TD align=3Dright><TT>2064.0390&nbsp;&nbsp;</TT></TD>
    <TD noWrap align=3Dright><TT>-26.94&nbsp;</TT></TD>
    <TD align=3Dright><TT>812&nbsp;</TT></TD>
    <TD noWrap align=3Dright><TT>-&nbsp;</TT></TD>
    <TD align=3Dright><TT>828&nbsp;</TT></TD>
    <TD align=3Dright><TT>1&nbsp;&nbsp;</TT></TD>
    <TD noWrap align=3Dright><TT>---&nbsp;&nbsp;</TT></TD>
    <TD noWrap><TT>&nbsp;K.VYFKGVQMVLFEANEFK.R + Oxidation =
(M)</TT></TD></TR>
  <TR>
    <TD align=3Dright>&nbsp;</TD>
    <TD align=3Dright><TT>2086.0137&nbsp;&nbsp;</TT></TD>
    <TD align=3Dright><TT>2085.0064&nbsp;&nbsp;</TT></TD>
    <TD align=3Dright><TT>2084.9871&nbsp;&nbsp;</TT></TD>
    <TD noWrap align=3Dright><TT>9.29&nbsp;</TT></TD>
    <TD align=3Dright><TT>416&nbsp;</TT></TD>
    <TD noWrap align=3Dright><TT>-&nbsp;</TT></TD>
    <TD align=3Dright><TT>434&nbsp;</TT></TD>
    <TD align=3Dright><TT>1&nbsp;&nbsp;</TT></TD>
    <TD noWrap align=3Dright><TT>---&nbsp;&nbsp;</TT></TD>
    <TD noWrap><TT>&nbsp;R.EITGDTQAMVSRLAACFEK.Y + Oxidation =
(M)</TT></TD></TR>
  <TR>
    <TD align=3Dright>&nbsp;</TD>
    <TD align=3Dright><TT>2193.0627&nbsp;&nbsp;</TT></TD>
    <TD align=3Dright><TT>2192.0554&nbsp;&nbsp;</TT></TD>
    <TD align=3Dright><TT>2192.1122&nbsp;&nbsp;</TT></TD>
    <TD noWrap align=3Dright><TT>-25.91&nbsp;</TT></TD>
    <TD align=3Dright><TT>1288&nbsp;</TT></TD>
    <TD noWrap align=3Dright><TT>-&nbsp;</TT></TD>
    <TD align=3Dright><TT>1306&nbsp;</TT></TD>
    <TD align=3Dright><TT>1&nbsp;&nbsp;</TT></TD>
    <TD noWrap align=3Dright><TT>---&nbsp;&nbsp;</TT></TD>
    <TD noWrap><TT>&nbsp;K.QDLKPTVKSFADCHFICLK.Q</TT></TD></TR>
  <TR>
    <TD align=3Dright>&nbsp;</TD>
    <TD align=3Dright><TT>2193.0627&nbsp;&nbsp;</TT></TD>
    <TD align=3Dright><TT>2192.0554&nbsp;&nbsp;</TT></TD>
    <TD align=3Dright><TT>2191.9184&nbsp;&nbsp;</TT></TD>
    <TD noWrap align=3Dright><TT>62.5&nbsp;</TT></TD>
    <TD align=3Dright><TT>52&nbsp;</TT></TD>
    <TD noWrap align=3Dright><TT>-&nbsp;</TT></TD>
    <TD align=3Dright><TT>71&nbsp;</TT></TD>
    <TD align=3Dright><TT>1&nbsp;&nbsp;</TT></TD>
    <TD noWrap align=3Dright><TT>---&nbsp;&nbsp;</TT></TD>
    <TD noWrap><TT>&nbsp;K.DTAARFEQEMEGTSCSSCLK.R</TT></TD></TR>
  <TR>
    <TD align=3Dright>&nbsp;</TD>
    <TD align=3Dright><TT>2349.1746&nbsp;&nbsp;</TT></TD>
    <TD align=3Dright><TT>2348.1673&nbsp;&nbsp;</TT></TD>
    <TD align=3Dright><TT>2348.1180&nbsp;&nbsp;</TT></TD>
    <TD noWrap align=3Dright><TT>21.0&nbsp;</TT></TD>
    <TD align=3Dright><TT>212&nbsp;</TT></TD>
    <TD noWrap align=3Dright><TT>-&nbsp;</TT></TD>
    <TD align=3Dright><TT>231&nbsp;</TT></TD>
    <TD align=3Dright><TT>1&nbsp;&nbsp;</TT></TD>
    <TD noWrap align=3Dright><TT>---&nbsp;&nbsp;</TT></TD>
    <TD noWrap><TT>&nbsp;K.SIAEGLDVEYRAIASYWMMK.T + Oxidation =
(M)</TT></TD></TR>
  <TR>
    <TD align=3Dright>&nbsp;</TD>
    <TD align=3Dright><TT>2349.1746&nbsp;&nbsp;</TT></TD>
    <TD align=3Dright><TT>2348.1673&nbsp;&nbsp;</TT></TD>
    <TD align=3Dright><TT>2348.1180&nbsp;&nbsp;</TT></TD>
    <TD noWrap align=3Dright><TT>21.0&nbsp;</TT></TD>
    <TD align=3Dright><TT>212&nbsp;</TT></TD>
    <TD noWrap align=3Dright><TT>-&nbsp;</TT></TD>
    <TD align=3Dright><TT>231&nbsp;</TT></TD>
    <TD align=3Dright><TT>1&nbsp;&nbsp;</TT></TD>
    <TD noWrap align=3Dright><TT>---&nbsp;&nbsp;</TT></TD>
    <TD noWrap><TT>&nbsp;K.SIAEGLDVEYRAIASYWMMK.T + Oxidation =
(M)</TT></TD></TR>
  <TR>
    <TD align=3Dright>&nbsp;</TD>
    <TD align=3Dright><TT>2760.3254&nbsp;&nbsp;</TT></TD>
    <TD align=3Dright><TT>2759.3181&nbsp;&nbsp;</TT></TD>
    <TD align=3Dright><TT>2759.4065&nbsp;&nbsp;</TT></TD>
    <TD noWrap align=3Dright><TT>-32.01&nbsp;</TT></TD>
    <TD align=3Dright><TT>180&nbsp;</TT></TD>
    <TD noWrap align=3Dright><TT>-&nbsp;</TT></TD>
    <TD align=3Dright><TT>205&nbsp;</TT></TD>
    <TD align=3Dright><TT>1&nbsp;&nbsp;</TT></TD>
    <TD noWrap align=3Dright><TT>---&nbsp;&nbsp;</TT></TD>
    <TD noWrap><TT>&nbsp;R.SDFLRYHAAMGLGLIIQQDGGEGALK.C</TT></TD></TR>
  <TR>
    <TD align=3Dright>&nbsp;</TD>
    <TD align=3Dright><TT>2776.3154&nbsp;&nbsp;</TT></TD>
    <TD align=3Dright><TT>2775.3081&nbsp;&nbsp;</TT></TD>
    <TD align=3Dright><TT>2775.4014&nbsp;&nbsp;</TT></TD>
    <TD noWrap align=3Dright><TT>-33.60&nbsp;</TT></TD>
    <TD align=3Dright><TT>180&nbsp;</TT></TD>
    <TD noWrap align=3Dright><TT>-&nbsp;</TT></TD>
    <TD align=3Dright><TT>205&nbsp;</TT></TD>
    <TD align=3Dright><TT>1&nbsp;&nbsp;</TT></TD>
    <TD noWrap align=3Dright><TT>---&nbsp;&nbsp;</TT></TD>
    <TD noWrap><TT>&nbsp;R.SDFLRYHAAMGLGLIIQQDGGEGALK.C + Oxidation=20
  (M)</TT></TD></TR>
  <TR>
    <TD align=3Dright>&nbsp;</TD>
    <TD align=3Dright><TT>3225.6382&nbsp;&nbsp;</TT></TD>
    <TD align=3Dright><TT>3224.6309&nbsp;&nbsp;</TT></TD>
    <TD align=3Dright><TT>3224.5951&nbsp;&nbsp;</TT></TD>
    <TD noWrap align=3Dright><TT>11.1&nbsp;</TT></TD>
    <TD align=3Dright><TT>959&nbsp;</TT></TD>
    <TD noWrap align=3Dright><TT>-&nbsp;</TT></TD>
    <TD align=3Dright><TT>986&nbsp;</TT></TD>
    <TD align=3Dright><TT>0&nbsp;&nbsp;</TT></TD>
    <TD noWrap align=3Dright><TT>---&nbsp;&nbsp;</TT></TD>
    <TD noWrap><TT>&nbsp;R.LIFVPTEDVSLVPFGAMIDEDDNYLIQR.Y + Oxidation=20
    (M)</TT></TD></TR></TBODY></TABLE>
<TABLE border=3D0 cellSpacing=3D0>
  <TBODY>
  <TR>
    <TD><TT>&nbsp;&nbsp;&nbsp;&nbsp;&nbsp;&nbsp;</TT></TD>
    <TD><TT><B>No match to: </B>745.3581, 774.4284, 796.4242, 809.3693,=20
      825.0535, 841.0243, 870.4887, 977.4540, 1068.5354, 1068.5354, =
1085.4930,=20
      1213.5763, 1219.6235, 1277.6775, 1346.6538, 1346.6538, 1544.6200,=20
      1571.6871, 1597.6962, 1597.6962, 1619.6951, 1635.6740, 1642.6833,=20
      1750.7490, 1810.7748, 1990.8090, 1990.8090, 2012.8191, 2063.9973,=20
      2063.9973, 2112.9597, 2112.9597, 2114.4675, 2134.9353, 2215.0598,=20
      2232.0486, 2346.0210, 2660.1265, 2783.3188,=20
2808.2185</TT></TD></TR></TBODY></TABLE><BR>
<TABLE border=3D0 cellSpacing=3D0>
  <TBODY>
  <TR>
    <TD><TT><B><A name=3DHit41>41.</A>&nbsp;&nbsp;&nbsp;</B></TT></TD>
    <TD noWrap><TT><A=20
      =
href=3D"http://zxw-pc/mascot/cgi/protein_view.pl?file=3D../data/20121225/=
F002423.dat&amp;hit=3D41"=20
      =
target=3D_blank>gi|300155816</A>&nbsp;&nbsp;&nbsp;&nbsp;<B>Mass:</B>&nbsp=
;169861&nbsp;&nbsp;&nbsp;<B>Score:</B>&nbsp;50&nbsp;&nbsp;&nbsp;&nbsp;&nb=
sp;<B>Expect:</B>&nbsp;21&nbsp;&nbsp;<B>Matches:</B>&nbsp;17</TT></TD></T=
R>
  <TR>
    <TD>&nbsp;</TD>
    <TD noWrap><TT>hypothetical protein SELMODRAFT_416745 [Selaginella=20
      moellendorffii]</TT></TD></TR></TBODY></TABLE>
<TABLE border=3D0 cellSpacing=3D0 cellPadding=3D0>
  <TBODY>
  <TR>
    <TD><TT>&nbsp;&nbsp;&nbsp;&nbsp;&nbsp;&nbsp;</TT></TD>
    <TD align=3Dright><TT><B>Observed&nbsp;&nbsp;</B></TT></TD>
    <TD noWrap align=3Dright><TT><B>Mr(expt)&nbsp;&nbsp;</B></TT></TD>
    <TD noWrap align=3Dright><TT><B>Mr(calc)&nbsp;&nbsp;</B></TT></TD>
    <TD align=3Dright><TT><B>&nbsp;ppm&nbsp;&nbsp;</B></TT></TD>
    <TD align=3Dright><TT><B>Start&nbsp;</B></TT></TD>
    <TD align=3Dright><TT><B>&nbsp;</B></TT></TD>
    <TD align=3Dright><TT><B>End&nbsp;</B></TT></TD>
    <TD align=3Dright><TT><B>Miss&nbsp;</B></TT></TD>
    <TD align=3Dright><TT><B>Ions&nbsp;</B></TT></TD>
    <TD><TT><B>&nbsp;Peptide</B></TT></TD></TR>
  <TR>
    <TD align=3Dright>&nbsp;</TD>
    <TD align=3Dright><TT>829.3421&nbsp;&nbsp;</TT></TD>
    <TD align=3Dright><TT>828.3348&nbsp;&nbsp;</TT></TD>
    <TD align=3Dright><TT>828.4130&nbsp;&nbsp;</TT></TD>
    <TD noWrap align=3Dright><TT>-94.38&nbsp;</TT></TD>
    <TD align=3Dright><TT>612&nbsp;</TT></TD>
    <TD noWrap align=3Dright><TT>-&nbsp;</TT></TD>
    <TD align=3Dright><TT>618&nbsp;</TT></TD>
    <TD align=3Dright><TT>0&nbsp;&nbsp;</TT></TD>
    <TD noWrap align=3Dright><TT>---&nbsp;&nbsp;</TT></TD>
    <TD noWrap><TT>&nbsp;R.TVSYFGR.A</TT></TD></TR>
  <TR>
    <TD align=3Dright>&nbsp;</TD>
    <TD align=3Dright><TT>842.4581&nbsp;&nbsp;</TT></TD>
    <TD align=3Dright><TT>841.4509&nbsp;&nbsp;</TT></TD>
    <TD align=3Dright><TT>841.4116&nbsp;&nbsp;</TT></TD>
    <TD noWrap align=3Dright><TT>46.6&nbsp;</TT></TD>
    <TD align=3Dright><TT>997&nbsp;</TT></TD>
    <TD noWrap align=3Dright><TT>-&nbsp;</TT></TD>
    <TD align=3Dright><TT>1003&nbsp;</TT></TD>
    <TD align=3Dright><TT>0&nbsp;&nbsp;</TT></TD>
    <TD noWrap align=3Dright><TT>---&nbsp;&nbsp;</TT></TD>
    <TD noWrap><TT>&nbsp;R.LLNHCDK.R</TT></TD></TR>
  <TR>
    <TD align=3Dright>&nbsp;</TD>
    <TD align=3Dright><TT>1197.5985&nbsp;&nbsp;</TT></TD>
    <TD align=3Dright><TT>1196.5912&nbsp;&nbsp;</TT></TD>
    <TD align=3Dright><TT>1196.5496&nbsp;&nbsp;</TT></TD>
    <TD noWrap align=3Dright><TT>34.8&nbsp;</TT></TD>
    <TD align=3Dright><TT>169&nbsp;</TT></TD>
    <TD noWrap align=3Dright><TT>-&nbsp;</TT></TD>
    <TD align=3Dright><TT>179&nbsp;</TT></TD>
    <TD align=3Dright><TT>0&nbsp;&nbsp;</TT></TD>
    <TD noWrap align=3Dright><TT>---&nbsp;&nbsp;</TT></TD>
    <TD noWrap><TT>&nbsp;K.ALFDSCLDSAR.S</TT></TD></TR>
  <TR>
    <TD align=3Dright>&nbsp;</TD>
    <TD align=3Dright><TT>1239.5752&nbsp;&nbsp;</TT></TD>
    <TD align=3Dright><TT>1238.5679&nbsp;&nbsp;</TT></TD>
    <TD align=3Dright><TT>1238.5713&nbsp;&nbsp;</TT></TD>
    <TD noWrap align=3Dright><TT>-2.77&nbsp;</TT></TD>
    <TD align=3Dright><TT>531&nbsp;</TT></TD>
    <TD noWrap align=3Dright><TT>-&nbsp;</TT></TD>
    <TD align=3Dright><TT>540&nbsp;</TT></TD>
    <TD align=3Dright><TT>0&nbsp;&nbsp;</TT></TD>
    <TD noWrap align=3Dright><TT>---&nbsp;&nbsp;</TT></TD>
    <TD noWrap><TT>&nbsp;R.QMFQNASELR.Q + Oxidation (M)</TT></TD></TR>
  <TR>
    <TD align=3Dright>&nbsp;</TD>
    <TD align=3Dright><TT>1239.5752&nbsp;&nbsp;</TT></TD>
    <TD align=3Dright><TT>1238.5679&nbsp;&nbsp;</TT></TD>
    <TD align=3Dright><TT>1238.5713&nbsp;&nbsp;</TT></TD>
    <TD noWrap align=3Dright><TT>-2.77&nbsp;</TT></TD>
    <TD align=3Dright><TT>531&nbsp;</TT></TD>
    <TD noWrap align=3Dright><TT>-&nbsp;</TT></TD>
    <TD align=3Dright><TT>540&nbsp;</TT></TD>
    <TD align=3Dright><TT>0&nbsp;&nbsp;</TT></TD>
    <TD noWrap align=3Dright><TT>---&nbsp;&nbsp;</TT></TD>
    <TD noWrap><TT>&nbsp;R.QMFQNASELR.Q + Oxidation (M)</TT></TD></TR>
  <TR>
    <TD align=3Dright>&nbsp;</TD>
    <TD align=3Dright><TT>1311.6063&nbsp;&nbsp;</TT></TD>
    <TD align=3Dright><TT>1310.5990&nbsp;&nbsp;</TT></TD>
    <TD align=3Dright><TT>1310.6152&nbsp;&nbsp;</TT></TD>
    <TD noWrap align=3Dright><TT>-12.31&nbsp;</TT></TD>
    <TD align=3Dright><TT>93&nbsp;</TT></TD>
    <TD noWrap align=3Dright><TT>-&nbsp;</TT></TD>
    <TD align=3Dright><TT>103&nbsp;</TT></TD>
    <TD align=3Dright><TT>0&nbsp;&nbsp;</TT></TD>
    <TD noWrap align=3Dright><TT>---&nbsp;&nbsp;</TT></TD>
    <TD noWrap><TT>&nbsp;K.SFVDCHFICLK.Q</TT></TD></TR>
  <TR>
    <TD align=3Dright>&nbsp;</TD>
    <TD align=3Dright><TT>1395.5768&nbsp;&nbsp;</TT></TD>
    <TD align=3Dright><TT>1394.5695&nbsp;&nbsp;</TT></TD>
    <TD align=3Dright><TT>1394.6864&nbsp;&nbsp;</TT></TD>
    <TD noWrap align=3Dright><TT>-83.79&nbsp;</TT></TD>
    <TD align=3Dright><TT>285&nbsp;</TT></TD>
    <TD noWrap align=3Dright><TT>-&nbsp;</TT></TD>
    <TD align=3Dright><TT>296&nbsp;</TT></TD>
    <TD align=3Dright><TT>0&nbsp;&nbsp;</TT></TD>
    <TD noWrap align=3Dright><TT>---&nbsp;&nbsp;</TT></TD>
    <TD noWrap><TT>&nbsp;R.TLANFMVNLNDK.L + Oxidation (M)</TT></TD></TR>
  <TR>
    <TD align=3Dright>&nbsp;</TD>
    <TD align=3Dright><TT>1395.5768&nbsp;&nbsp;</TT></TD>
    <TD align=3Dright><TT>1394.5695&nbsp;&nbsp;</TT></TD>
    <TD align=3Dright><TT>1394.6864&nbsp;&nbsp;</TT></TD>
    <TD noWrap align=3Dright><TT>-83.79&nbsp;</TT></TD>
    <TD align=3Dright><TT>285&nbsp;</TT></TD>
    <TD noWrap align=3Dright><TT>-&nbsp;</TT></TD>
    <TD align=3Dright><TT>296&nbsp;</TT></TD>
    <TD align=3Dright><TT>0&nbsp;&nbsp;</TT></TD>
    <TD noWrap align=3Dright><TT>---&nbsp;&nbsp;</TT></TD>
    <TD noWrap><TT>&nbsp;R.TLANFMVNLNDK.L + Oxidation (M)</TT></TD></TR>
  <TR>
    <TD align=3Dright>&nbsp;</TD>
    <TD align=3Dright><TT>2064.9907&nbsp;&nbsp;</TT></TD>
    <TD align=3Dright><TT>2063.9834&nbsp;&nbsp;</TT></TD>
    <TD align=3Dright><TT>2064.0390&nbsp;&nbsp;</TT></TD>
    <TD noWrap align=3Dright><TT>-26.94&nbsp;</TT></TD>
    <TD align=3Dright><TT>812&nbsp;</TT></TD>
    <TD noWrap align=3Dright><TT>-&nbsp;</TT></TD>
    <TD align=3Dright><TT>828&nbsp;</TT></TD>
    <TD align=3Dright><TT>1&nbsp;&nbsp;</TT></TD>
    <TD noWrap align=3Dright><TT>---&nbsp;&nbsp;</TT></TD>
    <TD noWrap><TT>&nbsp;K.VYFKGVQMVLFEANEFK.R + Oxidation =
(M)</TT></TD></TR>
  <TR>
    <TD align=3Dright>&nbsp;</TD>
    <TD align=3Dright><TT>2086.0137&nbsp;&nbsp;</TT></TD>
    <TD align=3Dright><TT>2085.0064&nbsp;&nbsp;</TT></TD>
    <TD align=3Dright><TT>2084.9871&nbsp;&nbsp;</TT></TD>
    <TD noWrap align=3Dright><TT>9.29&nbsp;</TT></TD>
    <TD align=3Dright><TT>416&nbsp;</TT></TD>
    <TD noWrap align=3Dright><TT>-&nbsp;</TT></TD>
    <TD align=3Dright><TT>434&nbsp;</TT></TD>
    <TD align=3Dright><TT>1&nbsp;&nbsp;</TT></TD>
    <TD noWrap align=3Dright><TT>---&nbsp;&nbsp;</TT></TD>
    <TD noWrap><TT>&nbsp;R.EITGDTQAMVSRLAACFEK.Y + Oxidation =
(M)</TT></TD></TR>
  <TR>
    <TD align=3Dright>&nbsp;</TD>
    <TD align=3Dright><TT>2193.0627&nbsp;&nbsp;</TT></TD>
    <TD align=3Dright><TT>2192.0554&nbsp;&nbsp;</TT></TD>
    <TD align=3Dright><TT>2192.1122&nbsp;&nbsp;</TT></TD>
    <TD noWrap align=3Dright><TT>-25.91&nbsp;</TT></TD>
    <TD align=3Dright><TT>1288&nbsp;</TT></TD>
    <TD noWrap align=3Dright><TT>-&nbsp;</TT></TD>
    <TD align=3Dright><TT>1306&nbsp;</TT></TD>
    <TD align=3Dright><TT>1&nbsp;&nbsp;</TT></TD>
    <TD noWrap align=3Dright><TT>---&nbsp;&nbsp;</TT></TD>
    <TD noWrap><TT>&nbsp;K.QDLKPTVKSFADCHFICLK.Q</TT></TD></TR>
  <TR>
    <TD align=3Dright>&nbsp;</TD>
    <TD align=3Dright><TT>2193.0627&nbsp;&nbsp;</TT></TD>
    <TD align=3Dright><TT>2192.0554&nbsp;&nbsp;</TT></TD>
    <TD align=3Dright><TT>2191.9184&nbsp;&nbsp;</TT></TD>
    <TD noWrap align=3Dright><TT>62.5&nbsp;</TT></TD>
    <TD align=3Dright><TT>52&nbsp;</TT></TD>
    <TD noWrap align=3Dright><TT>-&nbsp;</TT></TD>
    <TD align=3Dright><TT>71&nbsp;</TT></TD>
    <TD align=3Dright><TT>1&nbsp;&nbsp;</TT></TD>
    <TD noWrap align=3Dright><TT>---&nbsp;&nbsp;</TT></TD>
    <TD noWrap><TT>&nbsp;K.DTAARFEQEMEGTSCSSCLK.R</TT></TD></TR>
  <TR>
    <TD align=3Dright>&nbsp;</TD>
    <TD align=3Dright><TT>2349.1746&nbsp;&nbsp;</TT></TD>
    <TD align=3Dright><TT>2348.1673&nbsp;&nbsp;</TT></TD>
    <TD align=3Dright><TT>2348.1180&nbsp;&nbsp;</TT></TD>
    <TD noWrap align=3Dright><TT>21.0&nbsp;</TT></TD>
    <TD align=3Dright><TT>212&nbsp;</TT></TD>
    <TD noWrap align=3Dright><TT>-&nbsp;</TT></TD>
    <TD align=3Dright><TT>231&nbsp;</TT></TD>
    <TD align=3Dright><TT>1&nbsp;&nbsp;</TT></TD>
    <TD noWrap align=3Dright><TT>---&nbsp;&nbsp;</TT></TD>
    <TD noWrap><TT>&nbsp;K.SIAEGLDVEYRAIASYWMMK.T + Oxidation =
(M)</TT></TD></TR>
  <TR>
    <TD align=3Dright>&nbsp;</TD>
    <TD align=3Dright><TT>2349.1746&nbsp;&nbsp;</TT></TD>
    <TD align=3Dright><TT>2348.1673&nbsp;&nbsp;</TT></TD>
    <TD align=3Dright><TT>2348.1180&nbsp;&nbsp;</TT></TD>
    <TD noWrap align=3Dright><TT>21.0&nbsp;</TT></TD>
    <TD align=3Dright><TT>212&nbsp;</TT></TD>
    <TD noWrap align=3Dright><TT>-&nbsp;</TT></TD>
    <TD align=3Dright><TT>231&nbsp;</TT></TD>
    <TD align=3Dright><TT>1&nbsp;&nbsp;</TT></TD>
    <TD noWrap align=3Dright><TT>---&nbsp;&nbsp;</TT></TD>
    <TD noWrap><TT>&nbsp;K.SIAEGLDVEYRAIASYWMMK.T + Oxidation =
(M)</TT></TD></TR>
  <TR>
    <TD align=3Dright>&nbsp;</TD>
    <TD align=3Dright><TT>2760.3254&nbsp;&nbsp;</TT></TD>
    <TD align=3Dright><TT>2759.3181&nbsp;&nbsp;</TT></TD>
    <TD align=3Dright><TT>2759.4065&nbsp;&nbsp;</TT></TD>
    <TD noWrap align=3Dright><TT>-32.01&nbsp;</TT></TD>
    <TD align=3Dright><TT>180&nbsp;</TT></TD>
    <TD noWrap align=3Dright><TT>-&nbsp;</TT></TD>
    <TD align=3Dright><TT>205&nbsp;</TT></TD>
    <TD align=3Dright><TT>1&nbsp;&nbsp;</TT></TD>
    <TD noWrap align=3Dright><TT>---&nbsp;&nbsp;</TT></TD>
    <TD noWrap><TT>&nbsp;R.SDFLRYHAAMGLGLIIQQDGGEGALK.C</TT></TD></TR>
  <TR>
    <TD align=3Dright>&nbsp;</TD>
    <TD align=3Dright><TT>2776.3154&nbsp;&nbsp;</TT></TD>
    <TD align=3Dright><TT>2775.3081&nbsp;&nbsp;</TT></TD>
    <TD align=3Dright><TT>2775.4014&nbsp;&nbsp;</TT></TD>
    <TD noWrap align=3Dright><TT>-33.60&nbsp;</TT></TD>
    <TD align=3Dright><TT>180&nbsp;</TT></TD>
    <TD noWrap align=3Dright><TT>-&nbsp;</TT></TD>
    <TD align=3Dright><TT>205&nbsp;</TT></TD>
    <TD align=3Dright><TT>1&nbsp;&nbsp;</TT></TD>
    <TD noWrap align=3Dright><TT>---&nbsp;&nbsp;</TT></TD>
    <TD noWrap><TT>&nbsp;R.SDFLRYHAAMGLGLIIQQDGGEGALK.C + Oxidation=20
  (M)</TT></TD></TR>
  <TR>
    <TD align=3Dright>&nbsp;</TD>
    <TD align=3Dright><TT>3225.6382&nbsp;&nbsp;</TT></TD>
    <TD align=3Dright><TT>3224.6309&nbsp;&nbsp;</TT></TD>
    <TD align=3Dright><TT>3224.5951&nbsp;&nbsp;</TT></TD>
    <TD noWrap align=3Dright><TT>11.1&nbsp;</TT></TD>
    <TD align=3Dright><TT>959&nbsp;</TT></TD>
    <TD noWrap align=3Dright><TT>-&nbsp;</TT></TD>
    <TD align=3Dright><TT>986&nbsp;</TT></TD>
    <TD align=3Dright><TT>0&nbsp;&nbsp;</TT></TD>
    <TD noWrap align=3Dright><TT>---&nbsp;&nbsp;</TT></TD>
    <TD noWrap><TT>&nbsp;R.LIFVPTEDVSLVPFGAMIDEDDNYLIQR.Y + Oxidation=20
    (M)</TT></TD></TR></TBODY></TABLE>
<TABLE border=3D0 cellSpacing=3D0>
  <TBODY>
  <TR>
    <TD><TT>&nbsp;&nbsp;&nbsp;&nbsp;&nbsp;&nbsp;</TT></TD>
    <TD><TT><B>No match to: </B>745.3581, 774.4284, 796.4242, 809.3693,=20
      825.0535, 841.0243, 870.4887, 977.4540, 1068.5354, 1068.5354, =
1085.4930,=20
      1213.5763, 1219.6235, 1277.6775, 1346.6538, 1346.6538, 1544.6200,=20
      1571.6871, 1597.6962, 1597.6962, 1619.6951, 1635.6740, 1642.6833,=20
      1750.7490, 1810.7748, 1990.8090, 1990.8090, 2012.8191, 2063.9973,=20
      2063.9973, 2112.9597, 2112.9597, 2114.4675, 2134.9353, 2215.0598,=20
      2232.0486, 2346.0210, 2660.1265, 2783.3188,=20
2808.2185</TT></TD></TR></TBODY></TABLE><BR>
<TABLE border=3D0 cellSpacing=3D0>
  <TBODY>
  <TR>
    <TD><TT><B><A name=3DHit42>42.</A>&nbsp;&nbsp;&nbsp;</B></TT></TD>
    <TD noWrap><TT><A=20
      =
href=3D"http://zxw-pc/mascot/cgi/protein_view.pl?file=3D../data/20121225/=
F002423.dat&amp;hit=3D42"=20
      =
target=3D_blank>gi|110288655</A>&nbsp;&nbsp;&nbsp;&nbsp;<B>Mass:</B>&nbsp=
;38681&nbsp;&nbsp;&nbsp;&nbsp;<B>Score:</B>&nbsp;49&nbsp;&nbsp;&nbsp;&nbs=
p;&nbsp;<B>Expect:</B>&nbsp;24&nbsp;&nbsp;<B>Matches:</B>&nbsp;5</TT></TD=
></TR>
  <TR>
    <TD>&nbsp;</TD>
    <TD noWrap><TT>Fructose-bisphosphate aldolase, cytoplasmic isozyme,=20
      putative, expressed [Oryza sativa Japonica =
Group]</TT></TD></TR></TBODY></TABLE>
<TABLE border=3D0 cellSpacing=3D0 cellPadding=3D0>
  <TBODY>
  <TR>
    <TD><TT>&nbsp;&nbsp;&nbsp;&nbsp;&nbsp;&nbsp;</TT></TD>
    <TD align=3Dright><TT><B>Observed&nbsp;&nbsp;</B></TT></TD>
    <TD noWrap align=3Dright><TT><B>Mr(expt)&nbsp;&nbsp;</B></TT></TD>
    <TD noWrap align=3Dright><TT><B>Mr(calc)&nbsp;&nbsp;</B></TT></TD>
    <TD align=3Dright><TT><B>&nbsp;ppm&nbsp;&nbsp;</B></TT></TD>
    <TD align=3Dright><TT><B>Start&nbsp;</B></TT></TD>
    <TD align=3Dright><TT><B>&nbsp;</B></TT></TD>
    <TD align=3Dright><TT><B>End&nbsp;</B></TT></TD>
    <TD align=3Dright><TT><B>Miss&nbsp;</B></TT></TD>
    <TD align=3Dright><TT><B>Ions&nbsp;</B></TT></TD>
    <TD><TT><B>&nbsp;Peptide</B></TT></TD></TR>
  <TR>
    <TD align=3Dright>&nbsp;</TD>
    <TD align=3Dright><TT>829.3421&nbsp;&nbsp;</TT></TD>
    <TD align=3Dright><TT>828.3348&nbsp;&nbsp;</TT></TD>
    <TD align=3Dright><TT>828.3766&nbsp;&nbsp;</TT></TD>
    <TD noWrap align=3Dright><TT>-50.42&nbsp;</TT></TD>
    <TD align=3Dright><TT>133&nbsp;</TT></TD>
    <TD noWrap align=3Dright><TT>-&nbsp;</TT></TD>
    <TD align=3Dright><TT>139&nbsp;</TT></TD>
    <TD align=3Dright><TT>0&nbsp;&nbsp;</TT></TD>
    <TD noWrap align=3Dright><TT>---&nbsp;&nbsp;</TT></TD>
    <TD noWrap><TT>&nbsp;K.YYEAGAR.F</TT></TD></TR>
  <TR>
    <TD align=3Dright>&nbsp;</TD>
    <TD align=3Dright><TT>1197.5985&nbsp;&nbsp;</TT></TD>
    <TD align=3Dright><TT>1196.5912&nbsp;&nbsp;</TT></TD>
    <TD align=3Dright><TT>1196.6765&nbsp;&nbsp;</TT></TD>
    <TD noWrap align=3Dright><TT>-71.23&nbsp;</TT></TD>
    <TD align=3Dright><TT>95&nbsp;</TT></TD>
    <TD noWrap align=3Dright><TT>-&nbsp;</TT></TD>
    <TD align=3Dright><TT>106&nbsp;</TT></TD>
    <TD align=3Dright><TT>1&nbsp;&nbsp;</TT></TD>
    <TD noWrap align=3Dright><TT>---&nbsp;&nbsp;</TT></TD>
    <TD noWrap><TT>&nbsp;K.EAGALPGIKVDK.G</TT></TD></TR>
  <TR>
    <TD align=3Dright>&nbsp;</TD>
    <TD align=3Dright><TT>1311.6063&nbsp;&nbsp;</TT></TD>
    <TD align=3Dright><TT>1310.5990&nbsp;&nbsp;</TT></TD>
    <TD align=3Dright><TT>1310.6772&nbsp;&nbsp;</TT></TD>
    <TD noWrap align=3Dright><TT>-59.61&nbsp;</TT></TD>
    <TD align=3Dright><TT>288&nbsp;</TT></TD>
    <TD noWrap align=3Dright><TT>-&nbsp;</TT></TD>
    <TD align=3Dright><TT>298&nbsp;</TT></TD>
    <TD align=3Dright><TT>0&nbsp;&nbsp;</TT></TD>
    <TD noWrap align=3Dright><TT>---&nbsp;&nbsp;</TT></TD>
    <TD noWrap><TT>&nbsp;K.KPWSLSFSFGR.A</TT></TD></TR>
  <TR>
    <TD align=3Dright>&nbsp;</TD>
    <TD align=3Dright><TT>1346.6538&nbsp;&nbsp;</TT></TD>
    <TD align=3Dright><TT>1345.6465&nbsp;&nbsp;</TT></TD>
    <TD align=3Dright><TT>1345.7242&nbsp;&nbsp;</TT></TD>
    <TD noWrap align=3Dright><TT>-57.68&nbsp;</TT></TD>
    <TD align=3Dright><TT>238&nbsp;</TT></TD>
    <TD noWrap align=3Dright><TT>-&nbsp;</TT></TD>
    <TD align=3Dright><TT>249&nbsp;</TT></TD>
    <TD align=3Dright><TT>0&nbsp;&nbsp;</TT></TD>
    <TD noWrap align=3Dright><TT>---&nbsp;&nbsp;</TT></TD>
    <TD noWrap><TT>&nbsp;K.VAPEVIAEYTVR.T</TT></TD></TR>
  <TR>
    <TD align=3Dright>&nbsp;</TD>
    <TD align=3Dright><TT>1346.6538&nbsp;&nbsp;</TT></TD>
    <TD align=3Dright><TT>1345.6465&nbsp;&nbsp;</TT></TD>
    <TD align=3Dright><TT>1345.7242&nbsp;&nbsp;</TT></TD>
    <TD noWrap align=3Dright><TT>-57.68&nbsp;</TT></TD>
    <TD align=3Dright><TT>238&nbsp;</TT></TD>
    <TD noWrap align=3Dright><TT>-&nbsp;</TT></TD>
    <TD align=3Dright><TT>249&nbsp;</TT></TD>
    <TD align=3Dright><TT>0&nbsp;&nbsp;</TT></TD>
    <TD noWrap align=3Dright><TT>34&nbsp;&nbsp;</TT></TD>
    <TD noWrap><TT>&nbsp;K.VAPEVIAEYTVR.T</TT></TD></TR></TBODY></TABLE>
<TABLE border=3D0 cellSpacing=3D0>
  <TBODY>
  <TR>
    <TD><TT>&nbsp;&nbsp;&nbsp;&nbsp;&nbsp;&nbsp;</TT></TD>
    <TD><TT><B>No match to: </B>745.3581, 774.4284, 796.4242, 809.3693,=20
      825.0535, 841.0243, 842.4581, 870.4887, 977.4540, 1068.5354, =
1068.5354,=20
      1085.4930, 1213.5763, 1219.6235, 1239.5752, 1239.5752, 1277.6775,=20
      1395.5768, 1395.5768, 1544.6200, 1571.6871, 1597.6962, 1597.6962,=20
      1619.6951, 1635.6740, 1642.6833, 1750.7490, 1810.7748, 1990.8090,=20
      1990.8090, 2012.8191, 2063.9973, 2063.9973, 2064.9907, 2086.0137,=20
      2112.9597, 2112.9597, 2114.4675, 2134.9353, 2193.0627, 2193.0627,=20
      2215.0598, 2232.0486, 2346.0210, 2349.1746, 2349.1746, 2660.1265,=20
      2760.3254, 2776.3154, 2783.3188, 2808.2185,=20
3225.6382</TT></TD></TR></TBODY></TABLE><BR>
<TABLE border=3D0 cellSpacing=3D0>
  <TBODY>
  <TR>
    <TD><TT><B><A name=3DHit43>43.</A>&nbsp;&nbsp;&nbsp;</B></TT></TD>
    <TD noWrap><TT><A=20
      =
href=3D"http://zxw-pc/mascot/cgi/protein_view.pl?file=3D../data/20121225/=
F002423.dat&amp;hit=3D43"=20
      =
target=3D_blank>gi|125574121</A>&nbsp;&nbsp;&nbsp;&nbsp;<B>Mass:</B>&nbsp=
;38681&nbsp;&nbsp;&nbsp;&nbsp;<B>Score:</B>&nbsp;49&nbsp;&nbsp;&nbsp;&nbs=
p;&nbsp;<B>Expect:</B>&nbsp;24&nbsp;&nbsp;<B>Matches:</B>&nbsp;5</TT></TD=
></TR>
  <TR>
    <TD>&nbsp;</TD>
    <TD noWrap><TT>hypothetical protein OsJ_30817 [Oryza sativa Japonica =

      Group]</TT></TD></TR></TBODY></TABLE>
<TABLE border=3D0 cellSpacing=3D0 cellPadding=3D0>
  <TBODY>
  <TR>
    <TD><TT>&nbsp;&nbsp;&nbsp;&nbsp;&nbsp;&nbsp;</TT></TD>
    <TD align=3Dright><TT><B>Observed&nbsp;&nbsp;</B></TT></TD>
    <TD noWrap align=3Dright><TT><B>Mr(expt)&nbsp;&nbsp;</B></TT></TD>
    <TD noWrap align=3Dright><TT><B>Mr(calc)&nbsp;&nbsp;</B></TT></TD>
    <TD align=3Dright><TT><B>&nbsp;ppm&nbsp;&nbsp;</B></TT></TD>
    <TD align=3Dright><TT><B>Start&nbsp;</B></TT></TD>
    <TD align=3Dright><TT><B>&nbsp;</B></TT></TD>
    <TD align=3Dright><TT><B>End&nbsp;</B></TT></TD>
    <TD align=3Dright><TT><B>Miss&nbsp;</B></TT></TD>
    <TD align=3Dright><TT><B>Ions&nbsp;</B></TT></TD>
    <TD><TT><B>&nbsp;Peptide</B></TT></TD></TR>
  <TR>
    <TD align=3Dright>&nbsp;</TD>
    <TD align=3Dright><TT>829.3421&nbsp;&nbsp;</TT></TD>
    <TD align=3Dright><TT>828.3348&nbsp;&nbsp;</TT></TD>
    <TD align=3Dright><TT>828.3766&nbsp;&nbsp;</TT></TD>
    <TD noWrap align=3Dright><TT>-50.42&nbsp;</TT></TD>
    <TD align=3Dright><TT>133&nbsp;</TT></TD>
    <TD noWrap align=3Dright><TT>-&nbsp;</TT></TD>
    <TD align=3Dright><TT>139&nbsp;</TT></TD>
    <TD align=3Dright><TT>0&nbsp;&nbsp;</TT></TD>
    <TD noWrap align=3Dright><TT>---&nbsp;&nbsp;</TT></TD>
    <TD noWrap><TT>&nbsp;K.YYEAGAR.F</TT></TD></TR>
  <TR>
    <TD align=3Dright>&nbsp;</TD>
    <TD align=3Dright><TT>1197.5985&nbsp;&nbsp;</TT></TD>
    <TD align=3Dright><TT>1196.5912&nbsp;&nbsp;</TT></TD>
    <TD align=3Dright><TT>1196.6765&nbsp;&nbsp;</TT></TD>
    <TD noWrap align=3Dright><TT>-71.23&nbsp;</TT></TD>
    <TD align=3Dright><TT>95&nbsp;</TT></TD>
    <TD noWrap align=3Dright><TT>-&nbsp;</TT></TD>
    <TD align=3Dright><TT>106&nbsp;</TT></TD>
    <TD align=3Dright><TT>1&nbsp;&nbsp;</TT></TD>
    <TD noWrap align=3Dright><TT>---&nbsp;&nbsp;</TT></TD>
    <TD noWrap><TT>&nbsp;K.EAGALPGIKVDK.G</TT></TD></TR>
  <TR>
    <TD align=3Dright>&nbsp;</TD>
    <TD align=3Dright><TT>1311.6063&nbsp;&nbsp;</TT></TD>
    <TD align=3Dright><TT>1310.5990&nbsp;&nbsp;</TT></TD>
    <TD align=3Dright><TT>1310.6772&nbsp;&nbsp;</TT></TD>
    <TD noWrap align=3Dright><TT>-59.61&nbsp;</TT></TD>
    <TD align=3Dright><TT>288&nbsp;</TT></TD>
    <TD noWrap align=3Dright><TT>-&nbsp;</TT></TD>
    <TD align=3Dright><TT>298&nbsp;</TT></TD>
    <TD align=3Dright><TT>0&nbsp;&nbsp;</TT></TD>
    <TD noWrap align=3Dright><TT>---&nbsp;&nbsp;</TT></TD>
    <TD noWrap><TT>&nbsp;K.KPWSLSFSFGR.A</TT></TD></TR>
  <TR>
    <TD align=3Dright>&nbsp;</TD>
    <TD align=3Dright><TT>1346.6538&nbsp;&nbsp;</TT></TD>
    <TD align=3Dright><TT>1345.6465&nbsp;&nbsp;</TT></TD>
    <TD align=3Dright><TT>1345.7242&nbsp;&nbsp;</TT></TD>
    <TD noWrap align=3Dright><TT>-57.68&nbsp;</TT></TD>
    <TD align=3Dright><TT>238&nbsp;</TT></TD>
    <TD noWrap align=3Dright><TT>-&nbsp;</TT></TD>
    <TD align=3Dright><TT>249&nbsp;</TT></TD>
    <TD align=3Dright><TT>0&nbsp;&nbsp;</TT></TD>
    <TD noWrap align=3Dright><TT>---&nbsp;&nbsp;</TT></TD>
    <TD noWrap><TT>&nbsp;K.VAPEVIAEYTVR.T</TT></TD></TR>
  <TR>
    <TD align=3Dright>&nbsp;</TD>
    <TD align=3Dright><TT>1346.6538&nbsp;&nbsp;</TT></TD>
    <TD align=3Dright><TT>1345.6465&nbsp;&nbsp;</TT></TD>
    <TD align=3Dright><TT>1345.7242&nbsp;&nbsp;</TT></TD>
    <TD noWrap align=3Dright><TT>-57.68&nbsp;</TT></TD>
    <TD align=3Dright><TT>238&nbsp;</TT></TD>
    <TD noWrap align=3Dright><TT>-&nbsp;</TT></TD>
    <TD align=3Dright><TT>249&nbsp;</TT></TD>
    <TD align=3Dright><TT>0&nbsp;&nbsp;</TT></TD>
    <TD noWrap align=3Dright><TT>34&nbsp;&nbsp;</TT></TD>
    <TD noWrap><TT>&nbsp;K.VAPEVIAEYTVR.T</TT></TD></TR></TBODY></TABLE>
<TABLE border=3D0 cellSpacing=3D0>
  <TBODY>
  <TR>
    <TD><TT>&nbsp;&nbsp;&nbsp;&nbsp;&nbsp;&nbsp;</TT></TD>
    <TD><TT><B>No match to: </B>745.3581, 774.4284, 796.4242, 809.3693,=20
      825.0535, 841.0243, 842.4581, 870.4887, 977.4540, 1068.5354, =
1068.5354,=20
      1085.4930, 1213.5763, 1219.6235, 1239.5752, 1239.5752, 1277.6775,=20
      1395.5768, 1395.5768, 1544.6200, 1571.6871, 1597.6962, 1597.6962,=20
      1619.6951, 1635.6740, 1642.6833, 1750.7490, 1810.7748, 1990.8090,=20
      1990.8090, 2012.8191, 2063.9973, 2063.9973, 2064.9907, 2086.0137,=20
      2112.9597, 2112.9597, 2114.4675, 2134.9353, 2193.0627, 2193.0627,=20
      2215.0598, 2232.0486, 2346.0210, 2349.1746, 2349.1746, 2660.1265,=20
      2760.3254, 2776.3154, 2783.3188, 2808.2185,=20
3225.6382</TT></TD></TR></TBODY></TABLE><BR>
<TABLE border=3D0 cellSpacing=3D0>
  <TBODY>
  <TR>
    <TD><TT><B><A name=3DHit44>44.</A>&nbsp;&nbsp;&nbsp;</B></TT></TD>
    <TD noWrap><TT><A=20
      =
href=3D"http://zxw-pc/mascot/cgi/protein_view.pl?file=3D../data/20121225/=
F002423.dat&amp;hit=3D44"=20
      =
target=3D_blank>gi|125548604</A>&nbsp;&nbsp;&nbsp;&nbsp;<B>Mass:</B>&nbsp=
;38700&nbsp;&nbsp;&nbsp;&nbsp;<B>Score:</B>&nbsp;49&nbsp;&nbsp;&nbsp;&nbs=
p;&nbsp;<B>Expect:</B>&nbsp;24&nbsp;&nbsp;<B>Matches:</B>&nbsp;5</TT></TD=
></TR>
  <TR>
    <TD>&nbsp;</TD>
    <TD noWrap><TT>hypothetical protein OsI_16195 [Oryza sativa Indica=20
      Group]</TT></TD></TR></TBODY></TABLE>
<TABLE border=3D0 cellSpacing=3D0 cellPadding=3D0>
  <TBODY>
  <TR>
    <TD><TT>&nbsp;&nbsp;&nbsp;&nbsp;&nbsp;&nbsp;</TT></TD>
    <TD align=3Dright><TT><B>Observed&nbsp;&nbsp;</B></TT></TD>
    <TD noWrap align=3Dright><TT><B>Mr(expt)&nbsp;&nbsp;</B></TT></TD>
    <TD noWrap align=3Dright><TT><B>Mr(calc)&nbsp;&nbsp;</B></TT></TD>
    <TD align=3Dright><TT><B>&nbsp;ppm&nbsp;&nbsp;</B></TT></TD>
    <TD align=3Dright><TT><B>Start&nbsp;</B></TT></TD>
    <TD align=3Dright><TT><B>&nbsp;</B></TT></TD>
    <TD align=3Dright><TT><B>End&nbsp;</B></TT></TD>
    <TD align=3Dright><TT><B>Miss&nbsp;</B></TT></TD>
    <TD align=3Dright><TT><B>Ions&nbsp;</B></TT></TD>
    <TD><TT><B>&nbsp;Peptide</B></TT></TD></TR>
  <TR>
    <TD align=3Dright>&nbsp;</TD>
    <TD align=3Dright><TT>829.3421&nbsp;&nbsp;</TT></TD>
    <TD align=3Dright><TT>828.3348&nbsp;&nbsp;</TT></TD>
    <TD align=3Dright><TT>828.3766&nbsp;&nbsp;</TT></TD>
    <TD noWrap align=3Dright><TT>-50.42&nbsp;</TT></TD>
    <TD align=3Dright><TT>133&nbsp;</TT></TD>
    <TD noWrap align=3Dright><TT>-&nbsp;</TT></TD>
    <TD align=3Dright><TT>139&nbsp;</TT></TD>
    <TD align=3Dright><TT>0&nbsp;&nbsp;</TT></TD>
    <TD noWrap align=3Dright><TT>---&nbsp;&nbsp;</TT></TD>
    <TD noWrap><TT>&nbsp;K.YYEAGAR.F</TT></TD></TR>
  <TR>
    <TD align=3Dright>&nbsp;</TD>
    <TD align=3Dright><TT>1197.5985&nbsp;&nbsp;</TT></TD>
    <TD align=3Dright><TT>1196.5912&nbsp;&nbsp;</TT></TD>
    <TD align=3Dright><TT>1196.6765&nbsp;&nbsp;</TT></TD>
    <TD noWrap align=3Dright><TT>-71.23&nbsp;</TT></TD>
    <TD align=3Dright><TT>95&nbsp;</TT></TD>
    <TD noWrap align=3Dright><TT>-&nbsp;</TT></TD>
    <TD align=3Dright><TT>106&nbsp;</TT></TD>
    <TD align=3Dright><TT>1&nbsp;&nbsp;</TT></TD>
    <TD noWrap align=3Dright><TT>---&nbsp;&nbsp;</TT></TD>
    <TD noWrap><TT>&nbsp;K.EAGALPGIKVDK.G</TT></TD></TR>
  <TR>
    <TD align=3Dright>&nbsp;</TD>
    <TD align=3Dright><TT>1311.6063&nbsp;&nbsp;</TT></TD>
    <TD align=3Dright><TT>1310.5990&nbsp;&nbsp;</TT></TD>
    <TD align=3Dright><TT>1310.6772&nbsp;&nbsp;</TT></TD>
    <TD noWrap align=3Dright><TT>-59.61&nbsp;</TT></TD>
    <TD align=3Dright><TT>288&nbsp;</TT></TD>
    <TD noWrap align=3Dright><TT>-&nbsp;</TT></TD>
    <TD align=3Dright><TT>298&nbsp;</TT></TD>
    <TD align=3Dright><TT>0&nbsp;&nbsp;</TT></TD>
    <TD noWrap align=3Dright><TT>---&nbsp;&nbsp;</TT></TD>
    <TD noWrap><TT>&nbsp;K.KPWSLSFSFGR.A</TT></TD></TR>
  <TR>
    <TD align=3Dright>&nbsp;</TD>
    <TD align=3Dright><TT>1346.6538&nbsp;&nbsp;</TT></TD>
    <TD align=3Dright><TT>1345.6465&nbsp;&nbsp;</TT></TD>
    <TD align=3Dright><TT>1345.7242&nbsp;&nbsp;</TT></TD>
    <TD noWrap align=3Dright><TT>-57.68&nbsp;</TT></TD>
    <TD align=3Dright><TT>238&nbsp;</TT></TD>
    <TD noWrap align=3Dright><TT>-&nbsp;</TT></TD>
    <TD align=3Dright><TT>249&nbsp;</TT></TD>
    <TD align=3Dright><TT>0&nbsp;&nbsp;</TT></TD>
    <TD noWrap align=3Dright><TT>---&nbsp;&nbsp;</TT></TD>
    <TD noWrap><TT>&nbsp;K.VAPEVIAEYTVR.T</TT></TD></TR>
  <TR>
    <TD align=3Dright>&nbsp;</TD>
    <TD align=3Dright><TT>1346.6538&nbsp;&nbsp;</TT></TD>
    <TD align=3Dright><TT>1345.6465&nbsp;&nbsp;</TT></TD>
    <TD align=3Dright><TT>1345.7242&nbsp;&nbsp;</TT></TD>
    <TD noWrap align=3Dright><TT>-57.68&nbsp;</TT></TD>
    <TD align=3Dright><TT>238&nbsp;</TT></TD>
    <TD noWrap align=3Dright><TT>-&nbsp;</TT></TD>
    <TD align=3Dright><TT>249&nbsp;</TT></TD>
    <TD align=3Dright><TT>0&nbsp;&nbsp;</TT></TD>
    <TD noWrap align=3Dright><TT>34&nbsp;&nbsp;</TT></TD>
    <TD noWrap><TT>&nbsp;K.VAPEVIAEYTVR.T</TT></TD></TR></TBODY></TABLE>
<TABLE border=3D0 cellSpacing=3D0>
  <TBODY>
  <TR>
    <TD><TT>&nbsp;&nbsp;&nbsp;&nbsp;&nbsp;&nbsp;</TT></TD>
    <TD><TT><B>No match to: </B>745.3581, 774.4284, 796.4242, 809.3693,=20
      825.0535, 841.0243, 842.4581, 870.4887, 977.4540, 1068.5354, =
1068.5354,=20
      1085.4930, 1213.5763, 1219.6235, 1239.5752, 1239.5752, 1277.6775,=20
      1395.5768, 1395.5768, 1544.6200, 1571.6871, 1597.6962, 1597.6962,=20
      1619.6951, 1635.6740, 1642.6833, 1750.7490, 1810.7748, 1990.8090,=20
      1990.8090, 2012.8191, 2063.9973, 2063.9973, 2064.9907, 2086.0137,=20
      2112.9597, 2112.9597, 2114.4675, 2134.9353, 2193.0627, 2193.0627,=20
      2215.0598, 2232.0486, 2346.0210, 2349.1746, 2349.1746, 2660.1265,=20
      2760.3254, 2776.3154, 2783.3188, 2808.2185,=20
3225.6382</TT></TD></TR></TBODY></TABLE><BR>
<TABLE border=3D0 cellSpacing=3D0>
  <TBODY>
  <TR>
    <TD><TT><B><A name=3DHit45>45.</A>&nbsp;&nbsp;&nbsp;</B></TT></TD>
    <TD noWrap><TT><A=20
      =
href=3D"http://zxw-pc/mascot/cgi/protein_view.pl?file=3D../data/20121225/=
F002423.dat&amp;hit=3D45"=20
      =
target=3D_blank>gi|215708712</A>&nbsp;&nbsp;&nbsp;&nbsp;<B>Mass:</B>&nbsp=
;38681&nbsp;&nbsp;&nbsp;&nbsp;<B>Score:</B>&nbsp;49&nbsp;&nbsp;&nbsp;&nbs=
p;&nbsp;<B>Expect:</B>&nbsp;24&nbsp;&nbsp;<B>Matches:</B>&nbsp;5</TT></TD=
></TR>
  <TR>
    <TD>&nbsp;</TD>
    <TD noWrap><TT>unnamed protein product [Oryza sativa Japonica=20
    Group]</TT></TD></TR></TBODY></TABLE>
<TABLE border=3D0 cellSpacing=3D0 cellPadding=3D0>
  <TBODY>
  <TR>
    <TD><TT>&nbsp;&nbsp;&nbsp;&nbsp;&nbsp;&nbsp;</TT></TD>
    <TD align=3Dright><TT><B>Observed&nbsp;&nbsp;</B></TT></TD>
    <TD noWrap align=3Dright><TT><B>Mr(expt)&nbsp;&nbsp;</B></TT></TD>
    <TD noWrap align=3Dright><TT><B>Mr(calc)&nbsp;&nbsp;</B></TT></TD>
    <TD align=3Dright><TT><B>&nbsp;ppm&nbsp;&nbsp;</B></TT></TD>
    <TD align=3Dright><TT><B>Start&nbsp;</B></TT></TD>
    <TD align=3Dright><TT><B>&nbsp;</B></TT></TD>
    <TD align=3Dright><TT><B>End&nbsp;</B></TT></TD>
    <TD align=3Dright><TT><B>Miss&nbsp;</B></TT></TD>
    <TD align=3Dright><TT><B>Ions&nbsp;</B></TT></TD>
    <TD><TT><B>&nbsp;Peptide</B></TT></TD></TR>
  <TR>
    <TD align=3Dright>&nbsp;</TD>
    <TD align=3Dright><TT>829.3421&nbsp;&nbsp;</TT></TD>
    <TD align=3Dright><TT>828.3348&nbsp;&nbsp;</TT></TD>
    <TD align=3Dright><TT>828.3766&nbsp;&nbsp;</TT></TD>
    <TD noWrap align=3Dright><TT>-50.42&nbsp;</TT></TD>
    <TD align=3Dright><TT>133&nbsp;</TT></TD>
    <TD noWrap align=3Dright><TT>-&nbsp;</TT></TD>
    <TD align=3Dright><TT>139&nbsp;</TT></TD>
    <TD align=3Dright><TT>0&nbsp;&nbsp;</TT></TD>
    <TD noWrap align=3Dright><TT>---&nbsp;&nbsp;</TT></TD>
    <TD noWrap><TT>&nbsp;K.YYEAGAR.F</TT></TD></TR>
  <TR>
    <TD align=3Dright>&nbsp;</TD>
    <TD align=3Dright><TT>1197.5985&nbsp;&nbsp;</TT></TD>
    <TD align=3Dright><TT>1196.5912&nbsp;&nbsp;</TT></TD>
    <TD align=3Dright><TT>1196.6765&nbsp;&nbsp;</TT></TD>
    <TD noWrap align=3Dright><TT>-71.23&nbsp;</TT></TD>
    <TD align=3Dright><TT>95&nbsp;</TT></TD>
    <TD noWrap align=3Dright><TT>-&nbsp;</TT></TD>
    <TD align=3Dright><TT>106&nbsp;</TT></TD>
    <TD align=3Dright><TT>1&nbsp;&nbsp;</TT></TD>
    <TD noWrap align=3Dright><TT>---&nbsp;&nbsp;</TT></TD>
    <TD noWrap><TT>&nbsp;K.EAGALPGIKVDK.G</TT></TD></TR>
  <TR>
    <TD align=3Dright>&nbsp;</TD>
    <TD align=3Dright><TT>1311.6063&nbsp;&nbsp;</TT></TD>
    <TD align=3Dright><TT>1310.5990&nbsp;&nbsp;</TT></TD>
    <TD align=3Dright><TT>1310.6772&nbsp;&nbsp;</TT></TD>
    <TD noWrap align=3Dright><TT>-59.61&nbsp;</TT></TD>
    <TD align=3Dright><TT>288&nbsp;</TT></TD>
    <TD noWrap align=3Dright><TT>-&nbsp;</TT></TD>
    <TD align=3Dright><TT>298&nbsp;</TT></TD>
    <TD align=3Dright><TT>0&nbsp;&nbsp;</TT></TD>
    <TD noWrap align=3Dright><TT>---&nbsp;&nbsp;</TT></TD>
    <TD noWrap><TT>&nbsp;K.KPWSLSFSFGR.A</TT></TD></TR>
  <TR>
    <TD align=3Dright>&nbsp;</TD>
    <TD align=3Dright><TT>1346.6538&nbsp;&nbsp;</TT></TD>
    <TD align=3Dright><TT>1345.6465&nbsp;&nbsp;</TT></TD>
    <TD align=3Dright><TT>1345.7242&nbsp;&nbsp;</TT></TD>
    <TD noWrap align=3Dright><TT>-57.68&nbsp;</TT></TD>
    <TD align=3Dright><TT>238&nbsp;</TT></TD>
    <TD noWrap align=3Dright><TT>-&nbsp;</TT></TD>
    <TD align=3Dright><TT>249&nbsp;</TT></TD>
    <TD align=3Dright><TT>0&nbsp;&nbsp;</TT></TD>
    <TD noWrap align=3Dright><TT>---&nbsp;&nbsp;</TT></TD>
    <TD noWrap><TT>&nbsp;K.VAPEVIAEYTVR.T</TT></TD></TR>
  <TR>
    <TD align=3Dright>&nbsp;</TD>
    <TD align=3Dright><TT>1346.6538&nbsp;&nbsp;</TT></TD>
    <TD align=3Dright><TT>1345.6465&nbsp;&nbsp;</TT></TD>
    <TD align=3Dright><TT>1345.7242&nbsp;&nbsp;</TT></TD>
    <TD noWrap align=3Dright><TT>-57.68&nbsp;</TT></TD>
    <TD align=3Dright><TT>238&nbsp;</TT></TD>
    <TD noWrap align=3Dright><TT>-&nbsp;</TT></TD>
    <TD align=3Dright><TT>249&nbsp;</TT></TD>
    <TD align=3Dright><TT>0&nbsp;&nbsp;</TT></TD>
    <TD noWrap align=3Dright><TT>34&nbsp;&nbsp;</TT></TD>
    <TD noWrap><TT>&nbsp;K.VAPEVIAEYTVR.T</TT></TD></TR></TBODY></TABLE>
<TABLE border=3D0 cellSpacing=3D0>
  <TBODY>
  <TR>
    <TD><TT>&nbsp;&nbsp;&nbsp;&nbsp;&nbsp;&nbsp;</TT></TD>
    <TD><TT><B>No match to: </B>745.3581, 774.4284, 796.4242, 809.3693,=20
      825.0535, 841.0243, 842.4581, 870.4887, 977.4540, 1068.5354, =
1068.5354,=20
      1085.4930, 1213.5763, 1219.6235, 1239.5752, 1239.5752, 1277.6775,=20
      1395.5768, 1395.5768, 1544.6200, 1571.6871, 1597.6962, 1597.6962,=20
      1619.6951, 1635.6740, 1642.6833, 1750.7490, 1810.7748, 1990.8090,=20
      1990.8090, 2012.8191, 2063.9973, 2063.9973, 2064.9907, 2086.0137,=20
      2112.9597, 2112.9597, 2114.4675, 2134.9353, 2193.0627, 2193.0627,=20
      2215.0598, 2232.0486, 2346.0210, 2349.1746, 2349.1746, 2660.1265,=20
      2760.3254, 2776.3154, 2783.3188, 2808.2185,=20
3225.6382</TT></TD></TR></TBODY></TABLE><BR>
<TABLE border=3D0 cellSpacing=3D0>
  <TBODY>
  <TR>
    <TD><TT><B><A name=3DHit46>46.</A>&nbsp;&nbsp;&nbsp;</B></TT></TD>
    <TD noWrap><TT><A=20
      =
href=3D"http://zxw-pc/mascot/cgi/protein_view.pl?file=3D../data/20121225/=
F002423.dat&amp;hit=3D46"=20
      =
target=3D_blank>gi|215701125</A>&nbsp;&nbsp;&nbsp;&nbsp;<B>Mass:</B>&nbsp=
;38681&nbsp;&nbsp;&nbsp;&nbsp;<B>Score:</B>&nbsp;49&nbsp;&nbsp;&nbsp;&nbs=
p;&nbsp;<B>Expect:</B>&nbsp;24&nbsp;&nbsp;<B>Matches:</B>&nbsp;5</TT></TD=
></TR>
  <TR>
    <TD>&nbsp;</TD>
    <TD noWrap><TT>unnamed protein product [Oryza sativa Japonica=20
    Group]</TT></TD></TR></TBODY></TABLE>
<TABLE border=3D0 cellSpacing=3D0 cellPadding=3D0>
  <TBODY>
  <TR>
    <TD><TT>&nbsp;&nbsp;&nbsp;&nbsp;&nbsp;&nbsp;</TT></TD>
    <TD align=3Dright><TT><B>Observed&nbsp;&nbsp;</B></TT></TD>
    <TD noWrap align=3Dright><TT><B>Mr(expt)&nbsp;&nbsp;</B></TT></TD>
    <TD noWrap align=3Dright><TT><B>Mr(calc)&nbsp;&nbsp;</B></TT></TD>
    <TD align=3Dright><TT><B>&nbsp;ppm&nbsp;&nbsp;</B></TT></TD>
    <TD align=3Dright><TT><B>Start&nbsp;</B></TT></TD>
    <TD align=3Dright><TT><B>&nbsp;</B></TT></TD>
    <TD align=3Dright><TT><B>End&nbsp;</B></TT></TD>
    <TD align=3Dright><TT><B>Miss&nbsp;</B></TT></TD>
    <TD align=3Dright><TT><B>Ions&nbsp;</B></TT></TD>
    <TD><TT><B>&nbsp;Peptide</B></TT></TD></TR>
  <TR>
    <TD align=3Dright>&nbsp;</TD>
    <TD align=3Dright><TT>829.3421&nbsp;&nbsp;</TT></TD>
    <TD align=3Dright><TT>828.3348&nbsp;&nbsp;</TT></TD>
    <TD align=3Dright><TT>828.3766&nbsp;&nbsp;</TT></TD>
    <TD noWrap align=3Dright><TT>-50.42&nbsp;</TT></TD>
    <TD align=3Dright><TT>133&nbsp;</TT></TD>
    <TD noWrap align=3Dright><TT>-&nbsp;</TT></TD>
    <TD align=3Dright><TT>139&nbsp;</TT></TD>
    <TD align=3Dright><TT>0&nbsp;&nbsp;</TT></TD>
    <TD noWrap align=3Dright><TT>---&nbsp;&nbsp;</TT></TD>
    <TD noWrap><TT>&nbsp;K.YYEAGAR.F</TT></TD></TR>
  <TR>
    <TD align=3Dright>&nbsp;</TD>
    <TD align=3Dright><TT>1197.5985&nbsp;&nbsp;</TT></TD>
    <TD align=3Dright><TT>1196.5912&nbsp;&nbsp;</TT></TD>
    <TD align=3Dright><TT>1196.6765&nbsp;&nbsp;</TT></TD>
    <TD noWrap align=3Dright><TT>-71.23&nbsp;</TT></TD>
    <TD align=3Dright><TT>95&nbsp;</TT></TD>
    <TD noWrap align=3Dright><TT>-&nbsp;</TT></TD>
    <TD align=3Dright><TT>106&nbsp;</TT></TD>
    <TD align=3Dright><TT>1&nbsp;&nbsp;</TT></TD>
    <TD noWrap align=3Dright><TT>---&nbsp;&nbsp;</TT></TD>
    <TD noWrap><TT>&nbsp;K.EAGALPGIKVDK.G</TT></TD></TR>
  <TR>
    <TD align=3Dright>&nbsp;</TD>
    <TD align=3Dright><TT>1311.6063&nbsp;&nbsp;</TT></TD>
    <TD align=3Dright><TT>1310.5990&nbsp;&nbsp;</TT></TD>
    <TD align=3Dright><TT>1310.6772&nbsp;&nbsp;</TT></TD>
    <TD noWrap align=3Dright><TT>-59.61&nbsp;</TT></TD>
    <TD align=3Dright><TT>288&nbsp;</TT></TD>
    <TD noWrap align=3Dright><TT>-&nbsp;</TT></TD>
    <TD align=3Dright><TT>298&nbsp;</TT></TD>
    <TD align=3Dright><TT>0&nbsp;&nbsp;</TT></TD>
    <TD noWrap align=3Dright><TT>---&nbsp;&nbsp;</TT></TD>
    <TD noWrap><TT>&nbsp;K.KPWSLSFSFGR.A</TT></TD></TR>
  <TR>
    <TD align=3Dright>&nbsp;</TD>
    <TD align=3Dright><TT>1346.6538&nbsp;&nbsp;</TT></TD>
    <TD align=3Dright><TT>1345.6465&nbsp;&nbsp;</TT></TD>
    <TD align=3Dright><TT>1345.7242&nbsp;&nbsp;</TT></TD>
    <TD noWrap align=3Dright><TT>-57.68&nbsp;</TT></TD>
    <TD align=3Dright><TT>238&nbsp;</TT></TD>
    <TD noWrap align=3Dright><TT>-&nbsp;</TT></TD>
    <TD align=3Dright><TT>249&nbsp;</TT></TD>
    <TD align=3Dright><TT>0&nbsp;&nbsp;</TT></TD>
    <TD noWrap align=3Dright><TT>---&nbsp;&nbsp;</TT></TD>
    <TD noWrap><TT>&nbsp;K.VAPEVIAEYTVR.T</TT></TD></TR>
  <TR>
    <TD align=3Dright>&nbsp;</TD>
    <TD align=3Dright><TT>1346.6538&nbsp;&nbsp;</TT></TD>
    <TD align=3Dright><TT>1345.6465&nbsp;&nbsp;</TT></TD>
    <TD align=3Dright><TT>1345.7242&nbsp;&nbsp;</TT></TD>
    <TD noWrap align=3Dright><TT>-57.68&nbsp;</TT></TD>
    <TD align=3Dright><TT>238&nbsp;</TT></TD>
    <TD noWrap align=3Dright><TT>-&nbsp;</TT></TD>
    <TD align=3Dright><TT>249&nbsp;</TT></TD>
    <TD align=3Dright><TT>0&nbsp;&nbsp;</TT></TD>
    <TD noWrap align=3Dright><TT>34&nbsp;&nbsp;</TT></TD>
    <TD noWrap><TT>&nbsp;K.VAPEVIAEYTVR.T</TT></TD></TR></TBODY></TABLE>
<TABLE border=3D0 cellSpacing=3D0>
  <TBODY>
  <TR>
    <TD><TT>&nbsp;&nbsp;&nbsp;&nbsp;&nbsp;&nbsp;</TT></TD>
    <TD><TT><B>No match to: </B>745.3581, 774.4284, 796.4242, 809.3693,=20
      825.0535, 841.0243, 842.4581, 870.4887, 977.4540, 1068.5354, =
1068.5354,=20
      1085.4930, 1213.5763, 1219.6235, 1239.5752, 1239.5752, 1277.6775,=20
      1395.5768, 1395.5768, 1544.6200, 1571.6871, 1597.6962, 1597.6962,=20
      1619.6951, 1635.6740, 1642.6833, 1750.7490, 1810.7748, 1990.8090,=20
      1990.8090, 2012.8191, 2063.9973, 2063.9973, 2064.9907, 2086.0137,=20
      2112.9597, 2112.9597, 2114.4675, 2134.9353, 2193.0627, 2193.0627,=20
      2215.0598, 2232.0486, 2346.0210, 2349.1746, 2349.1746, 2660.1265,=20
      2760.3254, 2776.3154, 2783.3188, 2808.2185,=20
3225.6382</TT></TD></TR></TBODY></TABLE><BR>
<TABLE border=3D0 cellSpacing=3D0>
  <TBODY>
  <TR>
    <TD><TT><B><A name=3DHit47>47.</A>&nbsp;&nbsp;&nbsp;</B></TT></TD>
    <TD noWrap><TT><A=20
      =
href=3D"http://zxw-pc/mascot/cgi/protein_view.pl?file=3D../data/20121225/=
F002423.dat&amp;hit=3D47"=20
      =
target=3D_blank>gi|222869473</A>&nbsp;&nbsp;&nbsp;&nbsp;<B>Mass:</B>&nbsp=
;147859&nbsp;&nbsp;&nbsp;<B>Score:</B>&nbsp;49&nbsp;&nbsp;&nbsp;&nbsp;&nb=
sp;<B>Expect:</B>&nbsp;24&nbsp;&nbsp;<B>Matches:</B>&nbsp;16</TT></TD></T=
R>
  <TR>
    <TD>&nbsp;</TD>
    <TD noWrap><TT>predicted protein [Populus=20
trichocarpa]</TT></TD></TR></TBODY></TABLE>
<TABLE border=3D0 cellSpacing=3D0 cellPadding=3D0>
  <TBODY>
  <TR>
    <TD><TT>&nbsp;&nbsp;&nbsp;&nbsp;&nbsp;&nbsp;</TT></TD>
    <TD align=3Dright><TT><B>Observed&nbsp;&nbsp;</B></TT></TD>
    <TD noWrap align=3Dright><TT><B>Mr(expt)&nbsp;&nbsp;</B></TT></TD>
    <TD noWrap align=3Dright><TT><B>Mr(calc)&nbsp;&nbsp;</B></TT></TD>
    <TD align=3Dright><TT><B>&nbsp;ppm&nbsp;&nbsp;</B></TT></TD>
    <TD align=3Dright><TT><B>Start&nbsp;</B></TT></TD>
    <TD align=3Dright><TT><B>&nbsp;</B></TT></TD>
    <TD align=3Dright><TT><B>End&nbsp;</B></TT></TD>
    <TD align=3Dright><TT><B>Miss&nbsp;</B></TT></TD>
    <TD align=3Dright><TT><B>Ions&nbsp;</B></TT></TD>
    <TD><TT><B>&nbsp;Peptide</B></TT></TD></TR>
  <TR>
    <TD align=3Dright>&nbsp;</TD>
    <TD align=3Dright><TT>774.4284&nbsp;&nbsp;</TT></TD>
    <TD align=3Dright><TT>773.4211&nbsp;&nbsp;</TT></TD>
    <TD align=3Dright><TT>773.3919&nbsp;&nbsp;</TT></TD>
    <TD noWrap align=3Dright><TT>37.8&nbsp;</TT></TD>
    <TD align=3Dright><TT>1107&nbsp;</TT></TD>
    <TD noWrap align=3Dright><TT>-&nbsp;</TT></TD>
    <TD align=3Dright><TT>1112&nbsp;</TT></TD>
    <TD align=3Dright><TT>0&nbsp;&nbsp;</TT></TD>
    <TD noWrap align=3Dright><TT>---&nbsp;&nbsp;</TT></TD>
    <TD noWrap><TT>&nbsp;R.LEEEVR.D</TT></TD></TR>
  <TR>
    <TD align=3Dright>&nbsp;</TD>
    <TD align=3Dright><TT>1197.5985&nbsp;&nbsp;</TT></TD>
    <TD align=3Dright><TT>1196.5912&nbsp;&nbsp;</TT></TD>
    <TD align=3Dright><TT>1196.6441&nbsp;&nbsp;</TT></TD>
    <TD noWrap align=3Dright><TT>-44.19&nbsp;</TT></TD>
    <TD align=3Dright><TT>1188&nbsp;</TT></TD>
    <TD noWrap align=3Dright><TT>-&nbsp;</TT></TD>
    <TD align=3Dright><TT>1197&nbsp;</TT></TD>
    <TD align=3Dright><TT>1&nbsp;&nbsp;</TT></TD>
    <TD noWrap align=3Dright><TT>---&nbsp;&nbsp;</TT></TD>
    <TD noWrap><TT>&nbsp;K.DELAKFFSLK.S</TT></TD></TR>
  <TR>
    <TD align=3Dright>&nbsp;</TD>
    <TD align=3Dright><TT>1219.6235&nbsp;&nbsp;</TT></TD>
    <TD align=3Dright><TT>1218.6162&nbsp;&nbsp;</TT></TD>
    <TD align=3Dright><TT>1218.7084&nbsp;&nbsp;</TT></TD>
    <TD noWrap align=3Dright><TT>-75.66&nbsp;</TT></TD>
    <TD align=3Dright><TT>1268&nbsp;</TT></TD>
    <TD noWrap align=3Dright><TT>-&nbsp;</TT></TD>
    <TD align=3Dright><TT>1277&nbsp;</TT></TD>
    <TD align=3Dright><TT>1&nbsp;&nbsp;</TT></TD>
    <TD noWrap align=3Dright><TT>---&nbsp;&nbsp;</TT></TD>
    <TD noWrap><TT>&nbsp;K.YGTLLVLRER.R</TT></TD></TR>
  <TR>
    <TD align=3Dright>&nbsp;</TD>
    <TD align=3Dright><TT>1346.6538&nbsp;&nbsp;</TT></TD>
    <TD align=3Dright><TT>1345.6465&nbsp;&nbsp;</TT></TD>
    <TD align=3Dright><TT>1345.6837&nbsp;&nbsp;</TT></TD>
    <TD noWrap align=3Dright><TT>-27.65&nbsp;</TT></TD>
    <TD align=3Dright><TT>1102&nbsp;</TT></TD>
    <TD noWrap align=3Dright><TT>-&nbsp;</TT></TD>
    <TD align=3Dright><TT>1112&nbsp;</TT></TD>
    <TD align=3Dright><TT>1&nbsp;&nbsp;</TT></TD>
    <TD noWrap align=3Dright><TT>---&nbsp;&nbsp;</TT></TD>
    <TD noWrap><TT>&nbsp;K.TVSERLEEEVR.D</TT></TD></TR>
  <TR>
    <TD align=3Dright>&nbsp;</TD>
    <TD align=3Dright><TT>1346.6538&nbsp;&nbsp;</TT></TD>
    <TD align=3Dright><TT>1345.6465&nbsp;&nbsp;</TT></TD>
    <TD align=3Dright><TT>1345.6837&nbsp;&nbsp;</TT></TD>
    <TD noWrap align=3Dright><TT>-27.65&nbsp;</TT></TD>
    <TD align=3Dright><TT>1102&nbsp;</TT></TD>
    <TD noWrap align=3Dright><TT>-&nbsp;</TT></TD>
    <TD align=3Dright><TT>1112&nbsp;</TT></TD>
    <TD align=3Dright><TT>1&nbsp;&nbsp;</TT></TD>
    <TD noWrap align=3Dright><TT>---&nbsp;&nbsp;</TT></TD>
    <TD noWrap><TT>&nbsp;K.TVSERLEEEVR.D</TT></TD></TR>
  <TR>
    <TD align=3Dright>&nbsp;</TD>
    <TD align=3Dright><TT>1571.6871&nbsp;&nbsp;</TT></TD>
    <TD align=3Dright><TT>1570.6798&nbsp;&nbsp;</TT></TD>
    <TD align=3Dright><TT>1570.8243&nbsp;&nbsp;</TT></TD>
    <TD noWrap align=3Dright><TT>-91.95&nbsp;</TT></TD>
    <TD align=3Dright><TT>138&nbsp;</TT></TD>
    <TD noWrap align=3Dright><TT>-&nbsp;</TT></TD>
    <TD align=3Dright><TT>150&nbsp;</TT></TD>
    <TD align=3Dright><TT>0&nbsp;&nbsp;</TT></TD>
    <TD noWrap align=3Dright><TT>---&nbsp;&nbsp;</TT></TD>
    <TD noWrap><TT>&nbsp;K.FLYELLTDTLTSR.L</TT></TD></TR>
  <TR>
    <TD align=3Dright>&nbsp;</TD>
    <TD align=3Dright><TT>1597.6962&nbsp;&nbsp;</TT></TD>
    <TD align=3Dright><TT>1596.6889&nbsp;&nbsp;</TT></TD>
    <TD align=3Dright><TT>1596.7995&nbsp;&nbsp;</TT></TD>
    <TD noWrap align=3Dright><TT>-69.25&nbsp;</TT></TD>
    <TD align=3Dright><TT>511&nbsp;</TT></TD>
    <TD noWrap align=3Dright><TT>-&nbsp;</TT></TD>
    <TD align=3Dright><TT>526&nbsp;</TT></TD>
    <TD align=3Dright><TT>0&nbsp;&nbsp;</TT></TD>
    <TD noWrap align=3Dright><TT>---&nbsp;&nbsp;</TT></TD>
    <TD noWrap><TT>&nbsp;K.ALENTSGPVGELPADK.L</TT></TD></TR>
  <TR>
    <TD align=3Dright>&nbsp;</TD>
    <TD align=3Dright><TT>1597.6962&nbsp;&nbsp;</TT></TD>
    <TD align=3Dright><TT>1596.6889&nbsp;&nbsp;</TT></TD>
    <TD align=3Dright><TT>1596.7995&nbsp;&nbsp;</TT></TD>
    <TD noWrap align=3Dright><TT>-69.25&nbsp;</TT></TD>
    <TD align=3Dright><TT>511&nbsp;</TT></TD>
    <TD noWrap align=3Dright><TT>-&nbsp;</TT></TD>
    <TD align=3Dright><TT>526&nbsp;</TT></TD>
    <TD align=3Dright><TT>0&nbsp;&nbsp;</TT></TD>
    <TD noWrap align=3Dright><TT>10&nbsp;&nbsp;</TT></TD>
    <TD noWrap><TT>&nbsp;K.ALENTSGPVGELPADK.L</TT></TD></TR>
  <TR>
    <TD align=3Dright>&nbsp;</TD>
    <TD align=3Dright><TT>2063.9973&nbsp;&nbsp;</TT></TD>
    <TD align=3Dright><TT>2062.9900&nbsp;&nbsp;</TT></TD>
    <TD align=3Dright><TT>2063.0457&nbsp;&nbsp;</TT></TD>
    <TD noWrap align=3Dright><TT>-26.97&nbsp;</TT></TD>
    <TD align=3Dright><TT>85&nbsp;</TT></TD>
    <TD noWrap align=3Dright><TT>-&nbsp;</TT></TD>
    <TD align=3Dright><TT>104&nbsp;</TT></TD>
    <TD align=3Dright><TT>1&nbsp;&nbsp;</TT></TD>
    <TD noWrap align=3Dright><TT>---&nbsp;&nbsp;</TT></TD>
    <TD noWrap><TT>&nbsp;K.VLDVIDCTGSGDIDTSKVVK.A</TT></TD></TR>
  <TR>
    <TD align=3Dright>&nbsp;</TD>
    <TD align=3Dright><TT>2063.9973&nbsp;&nbsp;</TT></TD>
    <TD align=3Dright><TT>2062.9900&nbsp;&nbsp;</TT></TD>
    <TD align=3Dright><TT>2063.0457&nbsp;&nbsp;</TT></TD>
    <TD noWrap align=3Dright><TT>-26.97&nbsp;</TT></TD>
    <TD align=3Dright><TT>85&nbsp;</TT></TD>
    <TD noWrap align=3Dright><TT>-&nbsp;</TT></TD>
    <TD align=3Dright><TT>104&nbsp;</TT></TD>
    <TD align=3Dright><TT>1&nbsp;&nbsp;</TT></TD>
    <TD noWrap align=3Dright><TT>2&nbsp;&nbsp;</TT></TD>
    <TD noWrap><TT>&nbsp;K.VLDVIDCTGSGDIDTSKVVK.A</TT></TD></TR>
  <TR>
    <TD align=3Dright>&nbsp;</TD>
    <TD align=3Dright><TT>2064.9907&nbsp;&nbsp;</TT></TD>
    <TD align=3Dright><TT>2063.9834&nbsp;&nbsp;</TT></TD>
    <TD align=3Dright><TT>2064.0649&nbsp;&nbsp;</TT></TD>
    <TD noWrap align=3Dright><TT>-39.46&nbsp;</TT></TD>
    <TD align=3Dright><TT>980&nbsp;</TT></TD>
    <TD noWrap align=3Dright><TT>-&nbsp;</TT></TD>
    <TD align=3Dright><TT>998&nbsp;</TT></TD>
    <TD align=3Dright><TT>1&nbsp;&nbsp;</TT></TD>
    <TD noWrap align=3Dright><TT>---&nbsp;&nbsp;</TT></TD>
    <TD noWrap><TT>&nbsp;K.SSVLVPGHCAFITSKLFCR.K</TT></TD></TR>
  <TR>
    <TD align=3Dright>&nbsp;</TD>
    <TD align=3Dright><TT>2112.9597&nbsp;&nbsp;</TT></TD>
    <TD align=3Dright><TT>2111.9524&nbsp;&nbsp;</TT></TD>
    <TD align=3Dright><TT>2112.0343&nbsp;&nbsp;</TT></TD>
    <TD noWrap align=3Dright><TT>-38.77&nbsp;</TT></TD>
    <TD align=3Dright><TT>1282&nbsp;</TT></TD>
    <TD noWrap align=3Dright><TT>-&nbsp;</TT></TD>
    <TD align=3Dright><TT>1301&nbsp;</TT></TD>
    <TD align=3Dright><TT>1&nbsp;&nbsp;</TT></TD>
    <TD noWrap align=3Dright><TT>---&nbsp;&nbsp;</TT></TD>
    <TD noWrap><TT>&nbsp;R.LGAALKALNEMMQDNGDPPK.K</TT></TD></TR>
  <TR>
    <TD align=3Dright>&nbsp;</TD>
    <TD align=3Dright><TT>2112.9597&nbsp;&nbsp;</TT></TD>
    <TD align=3Dright><TT>2111.9524&nbsp;&nbsp;</TT></TD>
    <TD align=3Dright><TT>2112.0343&nbsp;&nbsp;</TT></TD>
    <TD noWrap align=3Dright><TT>-38.77&nbsp;</TT></TD>
    <TD align=3Dright><TT>1282&nbsp;</TT></TD>
    <TD noWrap align=3Dright><TT>-&nbsp;</TT></TD>
    <TD align=3Dright><TT>1301&nbsp;</TT></TD>
    <TD align=3Dright><TT>1&nbsp;&nbsp;</TT></TD>
    <TD noWrap align=3Dright><TT>---&nbsp;&nbsp;</TT></TD>
    <TD noWrap><TT>&nbsp;R.LGAALKALNEMMQDNGDPPK.K</TT></TD></TR>
  <TR>
    <TD align=3Dright>&nbsp;</TD>
    <TD align=3Dright><TT>2232.0486&nbsp;&nbsp;</TT></TD>
    <TD align=3Dright><TT>2231.0413&nbsp;&nbsp;</TT></TD>
    <TD align=3Dright><TT>2231.0092&nbsp;&nbsp;</TT></TD>
    <TD noWrap align=3Dright><TT>14.4&nbsp;</TT></TD>
    <TD align=3Dright><TT>889&nbsp;</TT></TD>
    <TD noWrap align=3Dright><TT>-&nbsp;</TT></TD>
    <TD align=3Dright><TT>906&nbsp;</TT></TD>
    <TD align=3Dright><TT>1&nbsp;&nbsp;</TT></TD>
    <TD noWrap align=3Dright><TT>---&nbsp;&nbsp;</TT></TD>
    <TD noWrap><TT>&nbsp;R.IYDTKFESQFYMVSDTNK.R + Oxidation =
(M)</TT></TD></TR>
  <TR>
    <TD align=3Dright>&nbsp;</TD>
    <TD align=3Dright><TT>2760.3254&nbsp;&nbsp;</TT></TD>
    <TD align=3Dright><TT>2759.3181&nbsp;&nbsp;</TT></TD>
    <TD align=3Dright><TT>2759.2708&nbsp;&nbsp;</TT></TD>
    <TD noWrap align=3Dright><TT>17.1&nbsp;</TT></TD>
    <TD align=3Dright><TT>1164&nbsp;</TT></TD>
    <TD noWrap align=3Dright><TT>-&nbsp;</TT></TD>
    <TD align=3Dright><TT>1187&nbsp;</TT></TD>
    <TD align=3Dright><TT>1&nbsp;&nbsp;</TT></TD>
    <TD noWrap align=3Dright><TT>---&nbsp;&nbsp;</TT></TD>
    <TD noWrap><TT>&nbsp;K.VEDKIHHHEDVMDAADEVIDSIDK.D</TT></TD></TR>
  <TR>
    <TD align=3Dright>&nbsp;</TD>
    <TD align=3Dright><TT>2776.3154&nbsp;&nbsp;</TT></TD>
    <TD align=3Dright><TT>2775.3081&nbsp;&nbsp;</TT></TD>
    <TD align=3Dright><TT>2775.2657&nbsp;&nbsp;</TT></TD>
    <TD noWrap align=3Dright><TT>15.3&nbsp;</TT></TD>
    <TD align=3Dright><TT>1164&nbsp;</TT></TD>
    <TD noWrap align=3Dright><TT>-&nbsp;</TT></TD>
    <TD align=3Dright><TT>1187&nbsp;</TT></TD>
    <TD align=3Dright><TT>1&nbsp;&nbsp;</TT></TD>
    <TD noWrap align=3Dright><TT>---&nbsp;&nbsp;</TT></TD>
    <TD noWrap><TT>&nbsp;K.VEDKIHHHEDVMDAADEVIDSIDK.D + Oxidation=20
  (M)</TT></TD></TR></TBODY></TABLE>
<TABLE border=3D0 cellSpacing=3D0>
  <TBODY>
  <TR>
    <TD><TT>&nbsp;&nbsp;&nbsp;&nbsp;&nbsp;&nbsp;</TT></TD>
    <TD><TT><B>No match to: </B>745.3581, 796.4242, 809.3693, 825.0535,=20
      829.3421, 841.0243, 842.4581, 870.4887, 977.4540, 1068.5354, =
1068.5354,=20
      1085.4930, 1213.5763, 1239.5752, 1239.5752, 1277.6775, 1311.6063,=20
      1395.5768, 1395.5768, 1544.6200, 1619.6951, 1635.6740, 1642.6833,=20
      1750.7490, 1810.7748, 1990.8090, 1990.8090, 2012.8191, 2086.0137,=20
      2114.4675, 2134.9353, 2193.0627, 2193.0627, 2215.0598, 2346.0210,=20
      2349.1746, 2349.1746, 2660.1265, 2783.3188, 2808.2185,=20
  3225.6382</TT></TD></TR></TBODY></TABLE><BR>
<TABLE border=3D0 cellSpacing=3D0>
  <TBODY>
  <TR>
    <TD><TT><B><A name=3DHit48>48.</A>&nbsp;&nbsp;&nbsp;</B></TT></TD>
    <TD noWrap><TT><A=20
      =
href=3D"http://zxw-pc/mascot/cgi/protein_view.pl?file=3D../data/20121225/=
F002423.dat&amp;hit=3D48"=20
      =
target=3D_blank>gi|224137032</A>&nbsp;&nbsp;&nbsp;&nbsp;<B>Mass:</B>&nbsp=
;147859&nbsp;&nbsp;&nbsp;<B>Score:</B>&nbsp;49&nbsp;&nbsp;&nbsp;&nbsp;&nb=
sp;<B>Expect:</B>&nbsp;24&nbsp;&nbsp;<B>Matches:</B>&nbsp;16</TT></TD></T=
R>
  <TR>
    <TD>&nbsp;</TD>
    <TD noWrap><TT>predicted protein [Populus=20
trichocarpa]</TT></TD></TR></TBODY></TABLE>
<TABLE border=3D0 cellSpacing=3D0 cellPadding=3D0>
  <TBODY>
  <TR>
    <TD><TT>&nbsp;&nbsp;&nbsp;&nbsp;&nbsp;&nbsp;</TT></TD>
    <TD align=3Dright><TT><B>Observed&nbsp;&nbsp;</B></TT></TD>
    <TD noWrap align=3Dright><TT><B>Mr(expt)&nbsp;&nbsp;</B></TT></TD>
    <TD noWrap align=3Dright><TT><B>Mr(calc)&nbsp;&nbsp;</B></TT></TD>
    <TD align=3Dright><TT><B>&nbsp;ppm&nbsp;&nbsp;</B></TT></TD>
    <TD align=3Dright><TT><B>Start&nbsp;</B></TT></TD>
    <TD align=3Dright><TT><B>&nbsp;</B></TT></TD>
    <TD align=3Dright><TT><B>End&nbsp;</B></TT></TD>
    <TD align=3Dright><TT><B>Miss&nbsp;</B></TT></TD>
    <TD align=3Dright><TT><B>Ions&nbsp;</B></TT></TD>
    <TD><TT><B>&nbsp;Peptide</B></TT></TD></TR>
  <TR>
    <TD align=3Dright>&nbsp;</TD>
    <TD align=3Dright><TT>774.4284&nbsp;&nbsp;</TT></TD>
    <TD align=3Dright><TT>773.4211&nbsp;&nbsp;</TT></TD>
    <TD align=3Dright><TT>773.3919&nbsp;&nbsp;</TT></TD>
    <TD noWrap align=3Dright><TT>37.8&nbsp;</TT></TD>
    <TD align=3Dright><TT>1107&nbsp;</TT></TD>
    <TD noWrap align=3Dright><TT>-&nbsp;</TT></TD>
    <TD align=3Dright><TT>1112&nbsp;</TT></TD>
    <TD align=3Dright><TT>0&nbsp;&nbsp;</TT></TD>
    <TD noWrap align=3Dright><TT>---&nbsp;&nbsp;</TT></TD>
    <TD noWrap><TT>&nbsp;R.LEEEVR.D</TT></TD></TR>
  <TR>
    <TD align=3Dright>&nbsp;</TD>
    <TD align=3Dright><TT>1197.5985&nbsp;&nbsp;</TT></TD>
    <TD align=3Dright><TT>1196.5912&nbsp;&nbsp;</TT></TD>
    <TD align=3Dright><TT>1196.6441&nbsp;&nbsp;</TT></TD>
    <TD noWrap align=3Dright><TT>-44.19&nbsp;</TT></TD>
    <TD align=3Dright><TT>1188&nbsp;</TT></TD>
    <TD noWrap align=3Dright><TT>-&nbsp;</TT></TD>
    <TD align=3Dright><TT>1197&nbsp;</TT></TD>
    <TD align=3Dright><TT>1&nbsp;&nbsp;</TT></TD>
    <TD noWrap align=3Dright><TT>---&nbsp;&nbsp;</TT></TD>
    <TD noWrap><TT>&nbsp;K.DELAKFFSLK.S</TT></TD></TR>
  <TR>
    <TD align=3Dright>&nbsp;</TD>
    <TD align=3Dright><TT>1219.6235&nbsp;&nbsp;</TT></TD>
    <TD align=3Dright><TT>1218.6162&nbsp;&nbsp;</TT></TD>
    <TD align=3Dright><TT>1218.7084&nbsp;&nbsp;</TT></TD>
    <TD noWrap align=3Dright><TT>-75.66&nbsp;</TT></TD>
    <TD align=3Dright><TT>1268&nbsp;</TT></TD>
    <TD noWrap align=3Dright><TT>-&nbsp;</TT></TD>
    <TD align=3Dright><TT>1277&nbsp;</TT></TD>
    <TD align=3Dright><TT>1&nbsp;&nbsp;</TT></TD>
    <TD noWrap align=3Dright><TT>---&nbsp;&nbsp;</TT></TD>
    <TD noWrap><TT>&nbsp;K.YGTLLVLRER.R</TT></TD></TR>
  <TR>
    <TD align=3Dright>&nbsp;</TD>
    <TD align=3Dright><TT>1346.6538&nbsp;&nbsp;</TT></TD>
    <TD align=3Dright><TT>1345.6465&nbsp;&nbsp;</TT></TD>
    <TD align=3Dright><TT>1345.6837&nbsp;&nbsp;</TT></TD>
    <TD noWrap align=3Dright><TT>-27.65&nbsp;</TT></TD>
    <TD align=3Dright><TT>1102&nbsp;</TT></TD>
    <TD noWrap align=3Dright><TT>-&nbsp;</TT></TD>
    <TD align=3Dright><TT>1112&nbsp;</TT></TD>
    <TD align=3Dright><TT>1&nbsp;&nbsp;</TT></TD>
    <TD noWrap align=3Dright><TT>---&nbsp;&nbsp;</TT></TD>
    <TD noWrap><TT>&nbsp;K.TVSERLEEEVR.D</TT></TD></TR>
  <TR>
    <TD align=3Dright>&nbsp;</TD>
    <TD align=3Dright><TT>1346.6538&nbsp;&nbsp;</TT></TD>
    <TD align=3Dright><TT>1345.6465&nbsp;&nbsp;</TT></TD>
    <TD align=3Dright><TT>1345.6837&nbsp;&nbsp;</TT></TD>
    <TD noWrap align=3Dright><TT>-27.65&nbsp;</TT></TD>
    <TD align=3Dright><TT>1102&nbsp;</TT></TD>
    <TD noWrap align=3Dright><TT>-&nbsp;</TT></TD>
    <TD align=3Dright><TT>1112&nbsp;</TT></TD>
    <TD align=3Dright><TT>1&nbsp;&nbsp;</TT></TD>
    <TD noWrap align=3Dright><TT>---&nbsp;&nbsp;</TT></TD>
    <TD noWrap><TT>&nbsp;K.TVSERLEEEVR.D</TT></TD></TR>
  <TR>
    <TD align=3Dright>&nbsp;</TD>
    <TD align=3Dright><TT>1571.6871&nbsp;&nbsp;</TT></TD>
    <TD align=3Dright><TT>1570.6798&nbsp;&nbsp;</TT></TD>
    <TD align=3Dright><TT>1570.8243&nbsp;&nbsp;</TT></TD>
    <TD noWrap align=3Dright><TT>-91.95&nbsp;</TT></TD>
    <TD align=3Dright><TT>138&nbsp;</TT></TD>
    <TD noWrap align=3Dright><TT>-&nbsp;</TT></TD>
    <TD align=3Dright><TT>150&nbsp;</TT></TD>
    <TD align=3Dright><TT>0&nbsp;&nbsp;</TT></TD>
    <TD noWrap align=3Dright><TT>---&nbsp;&nbsp;</TT></TD>
    <TD noWrap><TT>&nbsp;K.FLYELLTDTLTSR.L</TT></TD></TR>
  <TR>
    <TD align=3Dright>&nbsp;</TD>
    <TD align=3Dright><TT>1597.6962&nbsp;&nbsp;</TT></TD>
    <TD align=3Dright><TT>1596.6889&nbsp;&nbsp;</TT></TD>
    <TD align=3Dright><TT>1596.7995&nbsp;&nbsp;</TT></TD>
    <TD noWrap align=3Dright><TT>-69.25&nbsp;</TT></TD>
    <TD align=3Dright><TT>511&nbsp;</TT></TD>
    <TD noWrap align=3Dright><TT>-&nbsp;</TT></TD>
    <TD align=3Dright><TT>526&nbsp;</TT></TD>
    <TD align=3Dright><TT>0&nbsp;&nbsp;</TT></TD>
    <TD noWrap align=3Dright><TT>---&nbsp;&nbsp;</TT></TD>
    <TD noWrap><TT>&nbsp;K.ALENTSGPVGELPADK.L</TT></TD></TR>
  <TR>
    <TD align=3Dright>&nbsp;</TD>
    <TD align=3Dright><TT>1597.6962&nbsp;&nbsp;</TT></TD>
    <TD align=3Dright><TT>1596.6889&nbsp;&nbsp;</TT></TD>
    <TD align=3Dright><TT>1596.7995&nbsp;&nbsp;</TT></TD>
    <TD noWrap align=3Dright><TT>-69.25&nbsp;</TT></TD>
    <TD align=3Dright><TT>511&nbsp;</TT></TD>
    <TD noWrap align=3Dright><TT>-&nbsp;</TT></TD>
    <TD align=3Dright><TT>526&nbsp;</TT></TD>
    <TD align=3Dright><TT>0&nbsp;&nbsp;</TT></TD>
    <TD noWrap align=3Dright><TT>10&nbsp;&nbsp;</TT></TD>
    <TD noWrap><TT>&nbsp;K.ALENTSGPVGELPADK.L</TT></TD></TR>
  <TR>
    <TD align=3Dright>&nbsp;</TD>
    <TD align=3Dright><TT>2063.9973&nbsp;&nbsp;</TT></TD>
    <TD align=3Dright><TT>2062.9900&nbsp;&nbsp;</TT></TD>
    <TD align=3Dright><TT>2063.0457&nbsp;&nbsp;</TT></TD>
    <TD noWrap align=3Dright><TT>-26.97&nbsp;</TT></TD>
    <TD align=3Dright><TT>85&nbsp;</TT></TD>
    <TD noWrap align=3Dright><TT>-&nbsp;</TT></TD>
    <TD align=3Dright><TT>104&nbsp;</TT></TD>
    <TD align=3Dright><TT>1&nbsp;&nbsp;</TT></TD>
    <TD noWrap align=3Dright><TT>---&nbsp;&nbsp;</TT></TD>
    <TD noWrap><TT>&nbsp;K.VLDVIDCTGSGDIDTSKVVK.A</TT></TD></TR>
  <TR>
    <TD align=3Dright>&nbsp;</TD>
    <TD align=3Dright><TT>2063.9973&nbsp;&nbsp;</TT></TD>
    <TD align=3Dright><TT>2062.9900&nbsp;&nbsp;</TT></TD>
    <TD align=3Dright><TT>2063.0457&nbsp;&nbsp;</TT></TD>
    <TD noWrap align=3Dright><TT>-26.97&nbsp;</TT></TD>
    <TD align=3Dright><TT>85&nbsp;</TT></TD>
    <TD noWrap align=3Dright><TT>-&nbsp;</TT></TD>
    <TD align=3Dright><TT>104&nbsp;</TT></TD>
    <TD align=3Dright><TT>1&nbsp;&nbsp;</TT></TD>
    <TD noWrap align=3Dright><TT>2&nbsp;&nbsp;</TT></TD>
    <TD noWrap><TT>&nbsp;K.VLDVIDCTGSGDIDTSKVVK.A</TT></TD></TR>
  <TR>
    <TD align=3Dright>&nbsp;</TD>
    <TD align=3Dright><TT>2064.9907&nbsp;&nbsp;</TT></TD>
    <TD align=3Dright><TT>2063.9834&nbsp;&nbsp;</TT></TD>
    <TD align=3Dright><TT>2064.0649&nbsp;&nbsp;</TT></TD>
    <TD noWrap align=3Dright><TT>-39.46&nbsp;</TT></TD>
    <TD align=3Dright><TT>980&nbsp;</TT></TD>
    <TD noWrap align=3Dright><TT>-&nbsp;</TT></TD>
    <TD align=3Dright><TT>998&nbsp;</TT></TD>
    <TD align=3Dright><TT>1&nbsp;&nbsp;</TT></TD>
    <TD noWrap align=3Dright><TT>---&nbsp;&nbsp;</TT></TD>
    <TD noWrap><TT>&nbsp;K.SSVLVPGHCAFITSKLFCR.K</TT></TD></TR>
  <TR>
    <TD align=3Dright>&nbsp;</TD>
    <TD align=3Dright><TT>2112.9597&nbsp;&nbsp;</TT></TD>
    <TD align=3Dright><TT>2111.9524&nbsp;&nbsp;</TT></TD>
    <TD align=3Dright><TT>2112.0343&nbsp;&nbsp;</TT></TD>
    <TD noWrap align=3Dright><TT>-38.77&nbsp;</TT></TD>
    <TD align=3Dright><TT>1282&nbsp;</TT></TD>
    <TD noWrap align=3Dright><TT>-&nbsp;</TT></TD>
    <TD align=3Dright><TT>1301&nbsp;</TT></TD>
    <TD align=3Dright><TT>1&nbsp;&nbsp;</TT></TD>
    <TD noWrap align=3Dright><TT>---&nbsp;&nbsp;</TT></TD>
    <TD noWrap><TT>&nbsp;R.LGAALKALNEMMQDNGDPPK.K</TT></TD></TR>
  <TR>
    <TD align=3Dright>&nbsp;</TD>
    <TD align=3Dright><TT>2112.9597&nbsp;&nbsp;</TT></TD>
    <TD align=3Dright><TT>2111.9524&nbsp;&nbsp;</TT></TD>
    <TD align=3Dright><TT>2112.0343&nbsp;&nbsp;</TT></TD>
    <TD noWrap align=3Dright><TT>-38.77&nbsp;</TT></TD>
    <TD align=3Dright><TT>1282&nbsp;</TT></TD>
    <TD noWrap align=3Dright><TT>-&nbsp;</TT></TD>
    <TD align=3Dright><TT>1301&nbsp;</TT></TD>
    <TD align=3Dright><TT>1&nbsp;&nbsp;</TT></TD>
    <TD noWrap align=3Dright><TT>---&nbsp;&nbsp;</TT></TD>
    <TD noWrap><TT>&nbsp;R.LGAALKALNEMMQDNGDPPK.K</TT></TD></TR>
  <TR>
    <TD align=3Dright>&nbsp;</TD>
    <TD align=3Dright><TT>2232.0486&nbsp;&nbsp;</TT></TD>
    <TD align=3Dright><TT>2231.0413&nbsp;&nbsp;</TT></TD>
    <TD align=3Dright><TT>2231.0092&nbsp;&nbsp;</TT></TD>
    <TD noWrap align=3Dright><TT>14.4&nbsp;</TT></TD>
    <TD align=3Dright><TT>889&nbsp;</TT></TD>
    <TD noWrap align=3Dright><TT>-&nbsp;</TT></TD>
    <TD align=3Dright><TT>906&nbsp;</TT></TD>
    <TD align=3Dright><TT>1&nbsp;&nbsp;</TT></TD>
    <TD noWrap align=3Dright><TT>---&nbsp;&nbsp;</TT></TD>
    <TD noWrap><TT>&nbsp;R.IYDTKFESQFYMVSDTNK.R + Oxidation =
(M)</TT></TD></TR>
  <TR>
    <TD align=3Dright>&nbsp;</TD>
    <TD align=3Dright><TT>2760.3254&nbsp;&nbsp;</TT></TD>
    <TD align=3Dright><TT>2759.3181&nbsp;&nbsp;</TT></TD>
    <TD align=3Dright><TT>2759.2708&nbsp;&nbsp;</TT></TD>
    <TD noWrap align=3Dright><TT>17.1&nbsp;</TT></TD>
    <TD align=3Dright><TT>1164&nbsp;</TT></TD>
    <TD noWrap align=3Dright><TT>-&nbsp;</TT></TD>
    <TD align=3Dright><TT>1187&nbsp;</TT></TD>
    <TD align=3Dright><TT>1&nbsp;&nbsp;</TT></TD>
    <TD noWrap align=3Dright><TT>---&nbsp;&nbsp;</TT></TD>
    <TD noWrap><TT>&nbsp;K.VEDKIHHHEDVMDAADEVIDSIDK.D</TT></TD></TR>
  <TR>
    <TD align=3Dright>&nbsp;</TD>
    <TD align=3Dright><TT>2776.3154&nbsp;&nbsp;</TT></TD>
    <TD align=3Dright><TT>2775.3081&nbsp;&nbsp;</TT></TD>
    <TD align=3Dright><TT>2775.2657&nbsp;&nbsp;</TT></TD>
    <TD noWrap align=3Dright><TT>15.3&nbsp;</TT></TD>
    <TD align=3Dright><TT>1164&nbsp;</TT></TD>
    <TD noWrap align=3Dright><TT>-&nbsp;</TT></TD>
    <TD align=3Dright><TT>1187&nbsp;</TT></TD>
    <TD align=3Dright><TT>1&nbsp;&nbsp;</TT></TD>
    <TD noWrap align=3Dright><TT>---&nbsp;&nbsp;</TT></TD>
    <TD noWrap><TT>&nbsp;K.VEDKIHHHEDVMDAADEVIDSIDK.D + Oxidation=20
  (M)</TT></TD></TR></TBODY></TABLE>
<TABLE border=3D0 cellSpacing=3D0>
  <TBODY>
  <TR>
    <TD><TT>&nbsp;&nbsp;&nbsp;&nbsp;&nbsp;&nbsp;</TT></TD>
    <TD><TT><B>No match to: </B>745.3581, 796.4242, 809.3693, 825.0535,=20
      829.3421, 841.0243, 842.4581, 870.4887, 977.4540, 1068.5354, =
1068.5354,=20
      1085.4930, 1213.5763, 1239.5752, 1239.5752, 1277.6775, 1311.6063,=20
      1395.5768, 1395.5768, 1544.6200, 1619.6951, 1635.6740, 1642.6833,=20
      1750.7490, 1810.7748, 1990.8090, 1990.8090, 2012.8191, 2086.0137,=20
      2114.4675, 2134.9353, 2193.0627, 2193.0627, 2215.0598, 2346.0210,=20
      2349.1746, 2349.1746, 2660.1265, 2783.3188, 2808.2185,=20
  3225.6382</TT></TD></TR></TBODY></TABLE><BR>
<TABLE border=3D0 cellSpacing=3D0>
  <TBODY>
  <TR>
    <TD><TT><B><A name=3DHit49>49.</A>&nbsp;&nbsp;&nbsp;</B></TT></TD>
    <TD noWrap><TT><A=20
      =
href=3D"http://zxw-pc/mascot/cgi/protein_view.pl?file=3D../data/20121225/=
F002423.dat&amp;hit=3D49"=20
      =
target=3D_blank>gi|110739101</A>&nbsp;&nbsp;&nbsp;&nbsp;<B>Mass:</B>&nbsp=
;2906&nbsp;&nbsp;&nbsp;&nbsp;&nbsp;<B>Score:</B>&nbsp;48&nbsp;&nbsp;&nbsp=
;&nbsp;&nbsp;<B>Expect:</B>&nbsp;26&nbsp;&nbsp;<B>Matches:</B>&nbsp;3</TT=
></TD></TR>
  <TR>
    <TD>&nbsp;</TD>
    <TD noWrap><TT>hypothetical protein [Arabidopsis=20
  thaliana]</TT></TD></TR></TBODY></TABLE>
<TABLE border=3D0 cellSpacing=3D0 cellPadding=3D0>
  <TBODY>
  <TR>
    <TD><TT>&nbsp;&nbsp;&nbsp;&nbsp;&nbsp;&nbsp;</TT></TD>
    <TD align=3Dright><TT><B>Observed&nbsp;&nbsp;</B></TT></TD>
    <TD noWrap align=3Dright><TT><B>Mr(expt)&nbsp;&nbsp;</B></TT></TD>
    <TD noWrap align=3Dright><TT><B>Mr(calc)&nbsp;&nbsp;</B></TT></TD>
    <TD align=3Dright><TT><B>&nbsp;ppm&nbsp;&nbsp;</B></TT></TD>
    <TD align=3Dright><TT><B>Start&nbsp;</B></TT></TD>
    <TD align=3Dright><TT><B>&nbsp;</B></TT></TD>
    <TD align=3Dright><TT><B>End&nbsp;</B></TT></TD>
    <TD align=3Dright><TT><B>Miss&nbsp;</B></TT></TD>
    <TD align=3Dright><TT><B>Ions&nbsp;</B></TT></TD>
    <TD><TT><B>&nbsp;Peptide</B></TT></TD></TR>
  <TR>
    <TD align=3Dright>&nbsp;</TD>
    <TD align=3Dright><TT>2215.0598&nbsp;&nbsp;</TT></TD>
    <TD align=3Dright><TT>2214.0525&nbsp;&nbsp;</TT></TD>
    <TD align=3Dright><TT>2214.0851&nbsp;&nbsp;</TT></TD>
    <TD noWrap align=3Dright><TT>-14.73&nbsp;</TT></TD>
    <TD align=3Dright><TT>2&nbsp;</TT></TD>
    <TD noWrap align=3Dright><TT>-&nbsp;</TT></TD>
    <TD align=3Dright><TT>20&nbsp;</TT></TD>
    <TD align=3Dright><TT>0&nbsp;&nbsp;</TT></TD>
    <TD noWrap align=3Dright><TT>---&nbsp;&nbsp;</TT></TD>
    <TD noWrap><TT>&nbsp;M.HCLDLGLVFSLQEQNQSQR.L</TT></TD></TR>
  <TR>
    <TD align=3Dright>&nbsp;</TD>
    <TD align=3Dright><TT>2346.0210&nbsp;&nbsp;</TT></TD>
    <TD align=3Dright><TT>2345.0137&nbsp;&nbsp;</TT></TD>
    <TD align=3Dright><TT>2345.1256&nbsp;&nbsp;</TT></TD>
    <TD noWrap align=3Dright><TT>-47.72&nbsp;</TT></TD>
    <TD align=3Dright><TT>1&nbsp;</TT></TD>
    <TD noWrap align=3Dright><TT>-&nbsp;</TT></TD>
    <TD align=3Dright><TT>20&nbsp;</TT></TD>
    <TD align=3Dright><TT>0&nbsp;&nbsp;</TT></TD>
    <TD noWrap align=3Dright><TT>---&nbsp;&nbsp;</TT></TD>
    <TD noWrap><TT>&nbsp;-.MHCLDLGLVFSLQEQNQSQR.L</TT></TD></TR>
  <TR>
    <TD align=3Dright>&nbsp;</TD>
    <TD align=3Dright><TT>2776.3154&nbsp;&nbsp;</TT></TD>
    <TD align=3Dright><TT>2775.3081&nbsp;&nbsp;</TT></TD>
    <TD align=3Dright><TT>2775.3650&nbsp;&nbsp;</TT></TD>
    <TD noWrap align=3Dright><TT>-20.49&nbsp;</TT></TD>
    <TD align=3Dright><TT>2&nbsp;</TT></TD>
    <TD noWrap align=3Dright><TT>-&nbsp;</TT></TD>
    <TD align=3Dright><TT>25&nbsp;</TT></TD>
    <TD align=3Dright><TT>1&nbsp;&nbsp;</TT></TD>
    <TD noWrap align=3Dright><TT>---&nbsp;&nbsp;</TT></TD>
    <TD =
noWrap><TT>&nbsp;M.HCLDLGLVFSLQEQNQSQRLLDGY.-</TT></TD></TR></TBODY></TAB=
LE>
<TABLE border=3D0 cellSpacing=3D0>
  <TBODY>
  <TR>
    <TD><TT>&nbsp;&nbsp;&nbsp;&nbsp;&nbsp;&nbsp;</TT></TD>
    <TD><TT><B>No match to: </B>745.3581, 774.4284, 796.4242, 809.3693,=20
      825.0535, 829.3421, 841.0243, 842.4581, 870.4887, 977.4540, =
1068.5354,=20
      1068.5354, 1085.4930, 1197.5985, 1213.5763, 1219.6235, 1239.5752,=20
      1239.5752, 1277.6775, 1311.6063, 1346.6538, 1346.6538, 1395.5768,=20
      1395.5768, 1544.6200, 1571.6871, 1597.6962, 1597.6962, 1619.6951,=20
      1635.6740, 1642.6833, 1750.7490, 1810.7748, 1990.8090, 1990.8090,=20
      2012.8191, 2063.9973, 2063.9973, 2064.9907, 2086.0137, 2112.9597,=20
      2112.9597, 2114.4675, 2134.9353, 2193.0627, 2193.0627, 2232.0486,=20
      2349.1746, 2349.1746, 2660.1265, 2760.3254, 2783.3188, 2808.2185,=20
      3225.6382</TT></TD></TR></TBODY></TABLE><BR>
<TABLE border=3D0 cellSpacing=3D0>
  <TBODY>
  <TR>
    <TD><TT><B><A name=3DHit50>50.</A>&nbsp;&nbsp;&nbsp;</B></TT></TD>
    <TD noWrap><TT><A=20
      =
href=3D"http://zxw-pc/mascot/cgi/protein_view.pl?file=3D../data/20121225/=
F002423.dat&amp;hit=3D50"=20
      =
target=3D_blank>gi|147865783</A>&nbsp;&nbsp;&nbsp;&nbsp;<B>Mass:</B>&nbsp=
;196903&nbsp;&nbsp;&nbsp;<B>Score:</B>&nbsp;48&nbsp;&nbsp;&nbsp;&nbsp;&nb=
sp;<B>Expect:</B>&nbsp;27&nbsp;&nbsp;<B>Matches:</B>&nbsp;19</TT></TD></T=
R>
  <TR>
    <TD>&nbsp;</TD>
    <TD noWrap><TT>hypothetical protein VITISV_020815 [Vitis=20
  vinifera]</TT></TD></TR></TBODY></TABLE>
<TABLE border=3D0 cellSpacing=3D0 cellPadding=3D0>
  <TBODY>
  <TR>
    <TD><TT>&nbsp;&nbsp;&nbsp;&nbsp;&nbsp;&nbsp;</TT></TD>
    <TD align=3Dright><TT><B>Observed&nbsp;&nbsp;</B></TT></TD>
    <TD noWrap align=3Dright><TT><B>Mr(expt)&nbsp;&nbsp;</B></TT></TD>
    <TD noWrap align=3Dright><TT><B>Mr(calc)&nbsp;&nbsp;</B></TT></TD>
    <TD align=3Dright><TT><B>&nbsp;ppm&nbsp;&nbsp;</B></TT></TD>
    <TD align=3Dright><TT><B>Start&nbsp;</B></TT></TD>
    <TD align=3Dright><TT><B>&nbsp;</B></TT></TD>
    <TD align=3Dright><TT><B>End&nbsp;</B></TT></TD>
    <TD align=3Dright><TT><B>Miss&nbsp;</B></TT></TD>
    <TD align=3Dright><TT><B>Ions&nbsp;</B></TT></TD>
    <TD><TT><B>&nbsp;Peptide</B></TT></TD></TR>
  <TR>
    <TD align=3Dright>&nbsp;</TD>
    <TD align=3Dright><TT>774.4284&nbsp;&nbsp;</TT></TD>
    <TD align=3Dright><TT>773.4211&nbsp;&nbsp;</TT></TD>
    <TD align=3Dright><TT>773.4759&nbsp;&nbsp;</TT></TD>
    <TD noWrap align=3Dright><TT>-70.83&nbsp;</TT></TD>
    <TD align=3Dright><TT>1343&nbsp;</TT></TD>
    <TD noWrap align=3Dright><TT>-&nbsp;</TT></TD>
    <TD align=3Dright><TT>1349&nbsp;</TT></TD>
    <TD align=3Dright><TT>1&nbsp;&nbsp;</TT></TD>
    <TD noWrap align=3Dright><TT>---&nbsp;&nbsp;</TT></TD>
    <TD noWrap><TT>&nbsp;R.TGILSKR.W</TT></TD></TR>
  <TR>
    <TD align=3Dright>&nbsp;</TD>
    <TD align=3Dright><TT>809.3693&nbsp;&nbsp;</TT></TD>
    <TD align=3Dright><TT>808.3620&nbsp;&nbsp;</TT></TD>
    <TD align=3Dright><TT>808.4079&nbsp;&nbsp;</TT></TD>
    <TD noWrap align=3Dright><TT>-56.81&nbsp;</TT></TD>
    <TD align=3Dright><TT>855&nbsp;</TT></TD>
    <TD noWrap align=3Dright><TT>-&nbsp;</TT></TD>
    <TD align=3Dright><TT>862&nbsp;</TT></TD>
    <TD align=3Dright><TT>1&nbsp;&nbsp;</TT></TD>
    <TD noWrap align=3Dright><TT>---&nbsp;&nbsp;</TT></TD>
    <TD noWrap><TT>&nbsp;K.GFSGDAKK.R</TT></TD></TR>
  <TR>
    <TD align=3Dright>&nbsp;</TD>
    <TD align=3Dright><TT>870.4887&nbsp;&nbsp;</TT></TD>
    <TD align=3Dright><TT>869.4814&nbsp;&nbsp;</TT></TD>
    <TD align=3Dright><TT>869.4905&nbsp;&nbsp;</TT></TD>
    <TD noWrap align=3Dright><TT>-10.45&nbsp;</TT></TD>
    <TD align=3Dright><TT>1481&nbsp;</TT></TD>
    <TD noWrap align=3Dright><TT>-&nbsp;</TT></TD>
    <TD align=3Dright><TT>1487&nbsp;</TT></TD>
    <TD align=3Dright><TT>1&nbsp;&nbsp;</TT></TD>
    <TD noWrap align=3Dright><TT>---&nbsp;&nbsp;</TT></TD>
    <TD noWrap><TT>&nbsp;R.CTLKHLR.L</TT></TD></TR>
  <TR>
    <TD align=3Dright>&nbsp;</TD>
    <TD align=3Dright><TT>1197.5985&nbsp;&nbsp;</TT></TD>
    <TD align=3Dright><TT>1196.5912&nbsp;&nbsp;</TT></TD>
    <TD align=3Dright><TT>1196.5318&nbsp;&nbsp;</TT></TD>
    <TD noWrap align=3Dright><TT>49.6&nbsp;</TT></TD>
    <TD align=3Dright><TT>116&nbsp;</TT></TD>
    <TD noWrap align=3Dright><TT>-&nbsp;</TT></TD>
    <TD align=3Dright><TT>125&nbsp;</TT></TD>
    <TD align=3Dright><TT>0&nbsp;&nbsp;</TT></TD>
    <TD noWrap align=3Dright><TT>---&nbsp;&nbsp;</TT></TD>
    <TD noWrap><TT>&nbsp;K.VTCWMVTGER.Q + Oxidation (M)</TT></TD></TR>
  <TR>
    <TD align=3Dright>&nbsp;</TD>
    <TD align=3Dright><TT>1239.5752&nbsp;&nbsp;</TT></TD>
    <TD align=3Dright><TT>1238.5679&nbsp;&nbsp;</TT></TD>
    <TD align=3Dright><TT>1238.6084&nbsp;&nbsp;</TT></TD>
    <TD noWrap align=3Dright><TT>-32.69&nbsp;</TT></TD>
    <TD align=3Dright><TT>1579&nbsp;</TT></TD>
    <TD noWrap align=3Dright><TT>-&nbsp;</TT></TD>
    <TD align=3Dright><TT>1589&nbsp;</TT></TD>
    <TD align=3Dright><TT>0&nbsp;&nbsp;</TT></TD>
    <TD noWrap align=3Dright><TT>---&nbsp;&nbsp;</TT></TD>
    <TD noWrap><TT>&nbsp;K.YGGHLPSFSFK.N</TT></TD></TR>
  <TR>
    <TD align=3Dright>&nbsp;</TD>
    <TD align=3Dright><TT>1239.5752&nbsp;&nbsp;</TT></TD>
    <TD align=3Dright><TT>1238.5679&nbsp;&nbsp;</TT></TD>
    <TD align=3Dright><TT>1238.6084&nbsp;&nbsp;</TT></TD>
    <TD noWrap align=3Dright><TT>-32.69&nbsp;</TT></TD>
    <TD align=3Dright><TT>1579&nbsp;</TT></TD>
    <TD noWrap align=3Dright><TT>-&nbsp;</TT></TD>
    <TD align=3Dright><TT>1589&nbsp;</TT></TD>
    <TD align=3Dright><TT>0&nbsp;&nbsp;</TT></TD>
    <TD noWrap align=3Dright><TT>---&nbsp;&nbsp;</TT></TD>
    <TD noWrap><TT>&nbsp;K.YGGHLPSFSFK.N</TT></TD></TR>
  <TR>
    <TD align=3Dright>&nbsp;</TD>
    <TD align=3Dright><TT>1277.6775&nbsp;&nbsp;</TT></TD>
    <TD align=3Dright><TT>1276.6702&nbsp;&nbsp;</TT></TD>
    <TD align=3Dright><TT>1276.6962&nbsp;&nbsp;</TT></TD>
    <TD noWrap align=3Dright><TT>-20.33&nbsp;</TT></TD>
    <TD align=3Dright><TT>1473&nbsp;</TT></TD>
    <TD noWrap align=3Dright><TT>-&nbsp;</TT></TD>
    <TD align=3Dright><TT>1484&nbsp;</TT></TD>
    <TD align=3Dright><TT>1&nbsp;&nbsp;</TT></TD>
    <TD noWrap align=3Dright><TT>---&nbsp;&nbsp;</TT></TD>
    <TD noWrap><TT>&nbsp;R.LFSVPGGRCTLK.H</TT></TD></TR>
  <TR>
    <TD align=3Dright>&nbsp;</TD>
    <TD align=3Dright><TT>1346.6538&nbsp;&nbsp;</TT></TD>
    <TD align=3Dright><TT>1345.6465&nbsp;&nbsp;</TT></TD>
    <TD align=3Dright><TT>1345.6489&nbsp;&nbsp;</TT></TD>
    <TD noWrap align=3Dright><TT>-1.77&nbsp;</TT></TD>
    <TD align=3Dright><TT>770&nbsp;</TT></TD>
    <TD noWrap align=3Dright><TT>-&nbsp;</TT></TD>
    <TD align=3Dright><TT>780&nbsp;</TT></TD>
    <TD align=3Dright><TT>0&nbsp;&nbsp;</TT></TD>
    <TD noWrap align=3Dright><TT>---&nbsp;&nbsp;</TT></TD>
    <TD noWrap><TT>&nbsp;K.VVHMEVGWFDK.A</TT></TD></TR>
  <TR>
    <TD align=3Dright>&nbsp;</TD>
    <TD align=3Dright><TT>1346.6538&nbsp;&nbsp;</TT></TD>
    <TD align=3Dright><TT>1345.6465&nbsp;&nbsp;</TT></TD>
    <TD align=3Dright><TT>1345.6489&nbsp;&nbsp;</TT></TD>
    <TD noWrap align=3Dright><TT>-1.77&nbsp;</TT></TD>
    <TD align=3Dright><TT>770&nbsp;</TT></TD>
    <TD noWrap align=3Dright><TT>-&nbsp;</TT></TD>
    <TD align=3Dright><TT>780&nbsp;</TT></TD>
    <TD align=3Dright><TT>0&nbsp;&nbsp;</TT></TD>
    <TD noWrap align=3Dright><TT>---&nbsp;&nbsp;</TT></TD>
    <TD noWrap><TT>&nbsp;K.VVHMEVGWFDK.A</TT></TD></TR>
  <TR>
    <TD align=3Dright>&nbsp;</TD>
    <TD align=3Dright><TT>1571.6871&nbsp;&nbsp;</TT></TD>
    <TD align=3Dright><TT>1570.6798&nbsp;&nbsp;</TT></TD>
    <TD align=3Dright><TT>1570.8355&nbsp;&nbsp;</TT></TD>
    <TD noWrap align=3Dright><TT>-99.10&nbsp;</TT></TD>
    <TD align=3Dright><TT>1639&nbsp;</TT></TD>
    <TD noWrap align=3Dright><TT>-&nbsp;</TT></TD>
    <TD align=3Dright><TT>1652&nbsp;</TT></TD>
    <TD align=3Dright><TT>0&nbsp;&nbsp;</TT></TD>
    <TD noWrap align=3Dright><TT>---&nbsp;&nbsp;</TT></TD>
    <TD noWrap><TT>&nbsp;K.LQLPENGPTFTNIK.Q</TT></TD></TR>
  <TR>
    <TD align=3Dright>&nbsp;</TD>
    <TD align=3Dright><TT>1990.8090&nbsp;&nbsp;</TT></TD>
    <TD align=3Dright><TT>1989.8017&nbsp;&nbsp;</TT></TD>
    <TD align=3Dright><TT>1989.9540&nbsp;&nbsp;</TT></TD>
    <TD noWrap align=3Dright><TT>-76.50&nbsp;</TT></TD>
    <TD align=3Dright><TT>880&nbsp;</TT></TD>
    <TD noWrap align=3Dright><TT>-&nbsp;</TT></TD>
    <TD align=3Dright><TT>896&nbsp;</TT></TD>
    <TD align=3Dright><TT>1&nbsp;&nbsp;</TT></TD>
    <TD noWrap align=3Dright><TT>---&nbsp;&nbsp;</TT></TD>
    <TD noWrap><TT>&nbsp;R.TVASFCAEEKVMQLYQK.K + Oxidation =
(M)</TT></TD></TR>
  <TR>
    <TD align=3Dright>&nbsp;</TD>
    <TD align=3Dright><TT>1990.8090&nbsp;&nbsp;</TT></TD>
    <TD align=3Dright><TT>1989.8017&nbsp;&nbsp;</TT></TD>
    <TD align=3Dright><TT>1989.9540&nbsp;&nbsp;</TT></TD>
    <TD noWrap align=3Dright><TT>-76.50&nbsp;</TT></TD>
    <TD align=3Dright><TT>880&nbsp;</TT></TD>
    <TD noWrap align=3Dright><TT>-&nbsp;</TT></TD>
    <TD align=3Dright><TT>896&nbsp;</TT></TD>
    <TD align=3Dright><TT>1&nbsp;&nbsp;</TT></TD>
    <TD noWrap align=3Dright><TT>---&nbsp;&nbsp;</TT></TD>
    <TD noWrap><TT>&nbsp;R.TVASFCAEEKVMQLYQK.K + Oxidation =
(M)</TT></TD></TR>
  <TR>
    <TD align=3Dright>&nbsp;</TD>
    <TD align=3Dright><TT>2193.0627&nbsp;&nbsp;</TT></TD>
    <TD align=3Dright><TT>2192.0554&nbsp;&nbsp;</TT></TD>
    <TD align=3Dright><TT>2192.2245&nbsp;&nbsp;</TT></TD>
    <TD noWrap align=3Dright><TT>-77.13&nbsp;</TT></TD>
    <TD align=3Dright><TT>1676&nbsp;</TT></TD>
    <TD noWrap align=3Dright><TT>-&nbsp;</TT></TD>
    <TD align=3Dright><TT>1694&nbsp;</TT></TD>
    <TD align=3Dright><TT>1&nbsp;&nbsp;</TT></TD>
    <TD noWrap align=3Dright><TT>---&nbsp;&nbsp;</TT></TD>
    <TD noWrap><TT>&nbsp;K.AFPLLQKLELNLFSPSFTK.Q</TT></TD></TR>
  <TR>
    <TD align=3Dright>&nbsp;</TD>
    <TD align=3Dright><TT>2193.0627&nbsp;&nbsp;</TT></TD>
    <TD align=3Dright><TT>2192.0554&nbsp;&nbsp;</TT></TD>
    <TD align=3Dright><TT>2192.2245&nbsp;&nbsp;</TT></TD>
    <TD noWrap align=3Dright><TT>-77.13&nbsp;</TT></TD>
    <TD align=3Dright><TT>1676&nbsp;</TT></TD>
    <TD noWrap align=3Dright><TT>-&nbsp;</TT></TD>
    <TD align=3Dright><TT>1694&nbsp;</TT></TD>
    <TD align=3Dright><TT>1&nbsp;&nbsp;</TT></TD>
    <TD noWrap align=3Dright><TT>---&nbsp;&nbsp;</TT></TD>
    <TD noWrap><TT>&nbsp;K.AFPLLQKLELNLFSPSFTK.Q</TT></TD></TR>
  <TR>
    <TD align=3Dright>&nbsp;</TD>
    <TD align=3Dright><TT>2346.0210&nbsp;&nbsp;</TT></TD>
    <TD align=3Dright><TT>2345.0137&nbsp;&nbsp;</TT></TD>
    <TD align=3Dright><TT>2345.1223&nbsp;&nbsp;</TT></TD>
    <TD noWrap align=3Dright><TT>-46.29&nbsp;</TT></TD>
    <TD align=3Dright><TT>770&nbsp;</TT></TD>
    <TD noWrap align=3Dright><TT>-&nbsp;</TT></TD>
    <TD align=3Dright><TT>791&nbsp;</TT></TD>
    <TD align=3Dright><TT>1&nbsp;&nbsp;</TT></TD>
    <TD noWrap align=3Dright><TT>---&nbsp;&nbsp;</TT></TD>
    <TD noWrap><TT>&nbsp;K.VVHMEVGWFDKAENSSGAIGGR.L</TT></TD></TR>
  <TR>
    <TD align=3Dright>&nbsp;</TD>
    <TD align=3Dright><TT>2349.1746&nbsp;&nbsp;</TT></TD>
    <TD align=3Dright><TT>2348.1673&nbsp;&nbsp;</TT></TD>
    <TD align=3Dright><TT>2348.2596&nbsp;&nbsp;</TT></TD>
    <TD noWrap align=3Dright><TT>-39.29&nbsp;</TT></TD>
    <TD align=3Dright><TT>1533&nbsp;</TT></TD>
    <TD noWrap align=3Dright><TT>-&nbsp;</TT></TD>
    <TD align=3Dright><TT>1554&nbsp;</TT></TD>
    <TD align=3Dright><TT>0&nbsp;&nbsp;</TT></TD>
    <TD noWrap align=3Dright><TT>---&nbsp;&nbsp;</TT></TD>
    <TD noWrap><TT>&nbsp;R.LSLCVCNGLVNLSFSALNLQLK.F</TT></TD></TR>
  <TR>
    <TD align=3Dright>&nbsp;</TD>
    <TD align=3Dright><TT>2349.1746&nbsp;&nbsp;</TT></TD>
    <TD align=3Dright><TT>2348.1673&nbsp;&nbsp;</TT></TD>
    <TD align=3Dright><TT>2348.2596&nbsp;&nbsp;</TT></TD>
    <TD noWrap align=3Dright><TT>-39.29&nbsp;</TT></TD>
    <TD align=3Dright><TT>1533&nbsp;</TT></TD>
    <TD noWrap align=3Dright><TT>-&nbsp;</TT></TD>
    <TD align=3Dright><TT>1554&nbsp;</TT></TD>
    <TD align=3Dright><TT>0&nbsp;&nbsp;</TT></TD>
    <TD noWrap align=3Dright><TT>---&nbsp;&nbsp;</TT></TD>
    <TD noWrap><TT>&nbsp;R.LSLCVCNGLVNLSFSALNLQLK.F</TT></TD></TR>
  <TR>
    <TD align=3Dright>&nbsp;</TD>
    <TD align=3Dright><TT>2776.3154&nbsp;&nbsp;</TT></TD>
    <TD align=3Dright><TT>2775.3081&nbsp;&nbsp;</TT></TD>
    <TD align=3Dright><TT>2775.3320&nbsp;&nbsp;</TT></TD>
    <TD noWrap align=3Dright><TT>-8.60&nbsp;</TT></TD>
    <TD align=3Dright><TT>1653&nbsp;</TT></TD>
    <TD noWrap align=3Dright><TT>-&nbsp;</TT></TD>
    <TD align=3Dright><TT>1675&nbsp;</TT></TD>
    <TD align=3Dright><TT>0&nbsp;&nbsp;</TT></TD>
    <TD noWrap align=3Dright><TT>---&nbsp;&nbsp;</TT></TD>
    <TD noWrap><TT>&nbsp;K.QFELTVFPFDDDDDLSWIGYILK.A</TT></TD></TR>
  <TR>
    <TD align=3Dright>&nbsp;</TD>
    <TD align=3Dright><TT>2808.2185&nbsp;&nbsp;</TT></TD>
    <TD align=3Dright><TT>2807.2112&nbsp;&nbsp;</TT></TD>
    <TD align=3Dright><TT>2807.4562&nbsp;&nbsp;</TT></TD>
    <TD noWrap align=3Dright><TT>-87.25&nbsp;</TT></TD>
    <TD align=3Dright><TT>309&nbsp;</TT></TD>
    <TD noWrap align=3Dright><TT>-&nbsp;</TT></TD>
    <TD align=3Dright><TT>337&nbsp;</TT></TD>
    <TD align=3Dright><TT>0&nbsp;&nbsp;</TT></TD>
    <TD noWrap align=3Dright><TT>---&nbsp;&nbsp;</TT></TD>
    <TD=20
noWrap><TT>&nbsp;K.GYSGGNVVGVIVAVLTASMSLGQTSPCIK.A</TT></TD></TR></TBODY>=
</TABLE>
<TABLE border=3D0 cellSpacing=3D0>
  <TBODY>
  <TR>
    <TD><TT>&nbsp;&nbsp;&nbsp;&nbsp;&nbsp;&nbsp;</TT></TD>
    <TD><TT><B>No match to: </B>745.3581, 796.4242, 825.0535, 829.3421,=20
      841.0243, 842.4581, 977.4540, 1068.5354, 1068.5354, 1085.4930, =
1213.5763,=20
      1219.6235, 1311.6063, 1395.5768, 1395.5768, 1544.6200, 1597.6962,=20
      1597.6962, 1619.6951, 1635.6740, 1642.6833, 1750.7490, 1810.7748,=20
      2012.8191, 2063.9973, 2063.9973, 2064.9907, 2086.0137, 2112.9597,=20
      2112.9597, 2114.4675, 2134.9353, 2215.0598, 2232.0486, 2660.1265,=20
      2760.3254, 2783.3188, 3225.6382</TT></TD></TR></TBODY></TABLE><BR>
<H3>Search Parameters</H3><FONT face=3D"Courier =
New,Courier,monospace"><PRE><B>Type of search         : MS/MS Ion =
Search</B>
<B>Enzyme                 : Trypsin</B>
<B>Variable modifications : <A =
href=3D"http://zxw-pc/mascot/cgi/client.pl?modification&amp;mod_name=3DOx=
idation+%28M%29&amp;file=3D../data/20121225/F002423.dat" =
target=3D_blank>Oxidation (M)</A></B>
<B>Mass values            : Monoisotopic</B>
<B>Protein Mass           : Unrestricted</B>
<B>Peptide Mass Tolerance : =C2=B1 100 ppm</B>
<B>Fragment Mass Tolerance: =C2=B1 0.8 Da</B>
<B>Max Missed Cleavages   : 1</B>
<B>Instrument type        : MALDI-TOF-TOF</B>
<A name=3DQuery1><B>Query1 (745.3581,1+)   </A>: &lt;no title&gt;</B>
<A name=3DQuery2><B>Query2 (774.4284,1+)   </A>: &lt;no title&gt;</B>
<A name=3DQuery3><B>Query3 (796.4242,1+)   </A>: &lt;no title&gt;</B>
<A name=3DQuery4><B>Query4 (809.3693,1+)   </A>: &lt;no title&gt;</B>
<A name=3DQuery5><B>Query5 (825.0535,1+)   </A>: &lt;no title&gt;</B>
<A name=3DQuery6><B>Query6 (829.3421,1+)   </A>: &lt;no title&gt;</B>
<A name=3DQuery7><B>Query7 (841.0243,1+)   </A>: &lt;no title&gt;</B>
<A name=3DQuery8><B>Query8 (842.4581,1+)   </A>: &lt;no title&gt;</B>
<A name=3DQuery9><B>Query9 (870.4887,1+)   </A>: &lt;no title&gt;</B>
<A name=3DQuery10><B>Query10 (977.4540,1+)  </A>: &lt;no title&gt;</B>
<A name=3DQuery11><B>Query11 (1068.5354,1+) </A>: &lt;no title&gt;</B>
<A name=3DQuery12><B>Query12 (1068.5354,1+) </A>: Label: K16, Spot_Id: =
795048, Peak_List_Id: 465166, MSMS Job_Run_Id: 23273, Comment: </B>
<A name=3DQuery13><B>Query13 (1085.4930,1+) </A>: &lt;no title&gt;</B>
<A name=3DQuery14><B>Query14 (1197.5985,1+) </A>: &lt;no title&gt;</B>
<A name=3DQuery15><B>Query15 (1213.5763,1+) </A>: &lt;no title&gt;</B>
<A name=3DQuery16><B>Query16 (1219.6235,1+) </A>: &lt;no title&gt;</B>
<A name=3DQuery17><B>Query17 (1239.5752,1+) </A>: &lt;no title&gt;</B>
<A name=3DQuery18><B>Query18 (1239.5752,1+) </A>: Label: K16, Spot_Id: =
795048, Peak_List_Id: 465169, MSMS Job_Run_Id: 23273, Comment: </B>
<A name=3DQuery19><B>Query19 (1277.6775,1+) </A>: &lt;no title&gt;</B>
<A name=3DQuery20><B>Query20 (1311.6063,1+) </A>: &lt;no title&gt;</B>
<A name=3DQuery21><B>Query21 (1346.6538,1+) </A>: &lt;no title&gt;</B>
<A name=3DQuery22><B>Query22 (1346.6538,1+) </A>: Label: K16, Spot_Id: =
795048, Peak_List_Id: 465171, MSMS Job_Run_Id: 23273, Comment: </B>
<A name=3DQuery23><B>Query23 (1395.5768,1+) </A>: &lt;no title&gt;</B>
<A name=3DQuery24><B>Query24 (1395.5768,1+) </A>: Label: K16, Spot_Id: =
795048, Peak_List_Id: 465164, MSMS Job_Run_Id: 23273, Comment: </B>
<A name=3DQuery25><B>Query25 (1544.6200,1+) </A>: &lt;no title&gt;</B>
<A name=3DQuery26><B>Query26 (1571.6871,1+) </A>: &lt;no title&gt;</B>
<A name=3DQuery27><B>Query27 (1597.6962,1+) </A>: &lt;no title&gt;</B>
<A name=3DQuery28><B>Query28 (1597.6962,1+) </A>: Label: K16, Spot_Id: =
795048, Peak_List_Id: 465165, MSMS Job_Run_Id: 23273, Comment: </B>
<A name=3DQuery29><B>Query29 (1619.6951,1+) </A>: &lt;no title&gt;</B>
<A name=3DQuery30><B>Query30 (1635.6740,1+) </A>: &lt;no title&gt;</B>
<A name=3DQuery31><B>Query31 (1642.6833,1+) </A>: &lt;no title&gt;</B>
<A name=3DQuery32><B>Query32 (1750.7490,1+) </A>: &lt;no title&gt;</B>
<A name=3DQuery33><B>Query33 (1810.7748,1+) </A>: &lt;no title&gt;</B>
<A name=3DQuery34><B>Query34 (1990.8090,1+) </A>: &lt;no title&gt;</B>
<A name=3DQuery35><B>Query35 (1990.8090,1+) </A>: Label: K16, Spot_Id: =
795048, Peak_List_Id: 465168, MSMS Job_Run_Id: 23273, Comment: </B>
<A name=3DQuery36><B>Query36 (2012.8191,1+) </A>: &lt;no title&gt;</B>
<A name=3DQuery37><B>Query37 (2063.9973,1+) </A>: &lt;no title&gt;</B>
<A name=3DQuery38><B>Query38 (2063.9973,1+) </A>: Label: K16, Spot_Id: =
795048, Peak_List_Id: 465170, MSMS Job_Run_Id: 23273, Comment: </B>
<A name=3DQuery39><B>Query39 (2064.9907,1+) </A>: &lt;no title&gt;</B>
<A name=3DQuery40><B>Query40 (2086.0137,1+) </A>: &lt;no title&gt;</B>
<A name=3DQuery41><B>Query41 (2112.9597,1+) </A>: &lt;no title&gt;</B>
<A name=3DQuery42><B>Query42 (2112.9597,1+) </A>: Label: K16, Spot_Id: =
795048, Peak_List_Id: 465162, MSMS Job_Run_Id: 23273, Comment: </B>
<A name=3DQuery43><B>Query43 (2114.4675,1+) </A>: &lt;no title&gt;</B>
<A name=3DQuery44><B>Query44 (2134.9353,1+) </A>: &lt;no title&gt;</B>
<A name=3DQuery45><B>Query45 (2193.0627,1+) </A>: &lt;no title&gt;</B>
<A name=3DQuery46><B>Query46 (2193.0627,1+) </A>: Label: K16, Spot_Id: =
795048, Peak_List_Id: 465167, MSMS Job_Run_Id: 23273, Comment: </B>
<A name=3DQuery47><B>Query47 (2215.0598,1+) </A>: &lt;no title&gt;</B>
<A name=3DQuery48><B>Query48 (2232.0486,1+) </A>: &lt;no title&gt;</B>
<A name=3DQuery49><B>Query49 (2346.0210,1+) </A>: &lt;no title&gt;</B>
<A name=3DQuery50><B>Query50 (2349.1746,1+) </A>: &lt;no title&gt;</B>
<A name=3DQuery51><B>Query51 (2349.1746,1+) </A>: Label: K16, Spot_Id: =
795048, Peak_List_Id: 465163, MSMS Job_Run_Id: 23273, Comment: </B>
<A name=3DQuery52><B>Query52 (2660.1265,1+) </A>: &lt;no title&gt;</B>
<A name=3DQuery53><B>Query53 (2760.3254,1+) </A>: &lt;no title&gt;</B>
<A name=3DQuery54><B>Query54 (2776.3154,1+) </A>: &lt;no title&gt;</B>
<A name=3DQuery55><B>Query55 (2783.3188,1+) </A>: &lt;no title&gt;</B>
<A name=3DQuery56><B>Query56 (2808.2185,1+) </A>: &lt;no title&gt;</B>
<A name=3DQuery57><B>Query57 (3225.6382,1+) </A>: &lt;no title&gt;</B>
</PRE></FONT>
<P>
<TABLE border=3D2 cellSpacing=3D2 cellPadding=3D1 width=3D"100%">
  <TBODY>
  <TR>
    <TD noWrap align=3Dcenter><B>Mascot:</B>&nbsp; <A=20
      =
href=3D"http://www.matrixscience.com/">http://www.matrixscience.com/</A> =

  </TD></TR></TBODY></TABLE></P></BODY></HTML>

------=_NextPart_000_0012_01CDE361.0F9617C0
Content-Type: image/gif
Content-Transfer-Encoding: base64
Content-Location: http://zxw-pc/mascot/images/88x31_logo_white.gif

R0lGODlhWAAfANX/AMDAwP/v7//f3//Pz/+/v/+vr/+fn/+Pj/9/f/9wcP9gYP9QUP9AQP8wMP8g
IP8QEP8AAO/v/+/v79/f/9/f38/P/8/Pz7+//7+/v6+v/6+vr5+f/5+fn4+P/4+Pj39//39/f3Bw
/3BwcGBg/2BgYFBQ/1BQUEBA/0BAQDAw/zAwMCAg/yAgIBAQ/xAQEAAA/wAAAAAAAAAAAAAAAAAA
AAAAAAAAAAAAAAAAAAAAAAAAAAAAAAAAAAAAAAAAAAAAACH5BAEAAAAALAAAAABYAB8AQAb/QIBw
SCwaj8ikcslsEl0wTDHz+bxOgMrp8mpFiJFThfsyjl4j82tVLaVGk+Hq1TF2ut8jCkYRSkgcToKD
hIQUKiBCHnxEAghDBA8QQg4QBEQBQwyWQ5ICAAsBAZcACKQJEAsMQgQQk5hCAhAPlAACn0MkUYMS
HCIaABMfJychRSPEH0YbWEMXJyUhxCPSJQAb0icjH8gfeRvIxRnXxCfeGcQlFwAWIn1HLC7vQhtl
AFZ1ES0v6/QrRGSIWPlXpF6LISWuVNgA4EyaIRta9Jvw4kUcInsCDZEARcqQBQ6I0AJQAEIDIgQU
xJo1pOQqIQFUCmFQyYAQAzZBQXikqYAQ/wQQZAIgkFPIHmCFkipdyrSp06eDSLiQUDBhM3JrjFSY
Y++aMgAnXnwdUUFIwodgX1gTso/hkAgVK0w4Ma4IBxZHQMDACzCNlRJiKFokEu5EiopFrFwdYiWF
EC5rhYQ1BqbEhsN1inCE4YGIBBAo5kEdrRS0EQkwEhEp0AABAgYGeA6liUBBAgOXFDDYvUDA7t+/
LxHYzTPAb1wHHCxAsMBAgtnAf2cawsGFhSIUYOwiAtSVgwFCDphM4mmlpQQhiSgQMMBVAAEyNx1A
UtJBgQVCh2DQjoRE5yEOODDdAA+AV0oqMClgoAIQzDcTJwAE8Fp4zwEIwXQANABBTillEv9AeREu
px8LGpFm4okopqjiiiyOxoEKHg2xz2Jn8KPVPkSYA0AGeDT0EI8v5HEYWiG84BhEiAEQARueoXDd
EYv8R0QKij2GzAtuvVUCkIwJUUFFF30l2EVf2nhNVkWEBVhZRnDASBH7wUBVjhEoFkYEZ3w1BFkA
BESEYGy+1dYFH6wQaJ89HgMmlDC4cIQIMJBQRAlxWNHCOEWi5ZUzSQqhzwt1ETGHW1UKMSYRFaRQ
1h1HErEIX3ZZl2NFjo2QRglcpZBBBIehIcQIuQpzwj4tnHDRXMSKseMaHzxT0QppZNArFh/0ukI/
RqlQhAkmiNbitwBIoMKTG71ZxC1JEIDsYYqjJEUBCSB4q5dqQrSHS3s5GRDUEAmMpFNRlZBigL/i
PTCggBFqCLBMAcwyHQInDWFBpEfooi0RmzBAyiMfQhieTwdW+C8ABxCA7lAIoLKAEKGQBEF6H1n4
SSjqDpHddkS4KakRBWzCEgDyIaHvyj8FVcADRdkiU00JgNcwBLgYsQkC+pJChF4oHDFxEQnIBnTE
AauXSXswDy2ETwl8YtwQ7TVY78uNyMQgT5e0LMTEUua1swAF9MybgT8FiN8n8Emi8QALuLJAAgxI
ou4mD8h2QH4BLPBAA8tlMpwrtvmcCQgieDAnuKQXEgQAOw==

------=_NextPart_000_0012_01CDE361.0F9617C0
Content-Type: application/octet-stream
Content-Transfer-Encoding: base64
Content-Location: http://zxw-pc/mascot/cgi/score_gif.pl?score_gif_803853574305

R0lGODlhkAHIAMIAAP///wAAAP8AAAD/AAAA/////wAAAAAAACH5BAEAAAAALAAAAACQAcgAAAP+
CLrc/jDKSau9OOvNu/9gKI5kaZ5oqq5s675wLM90bd94ru987//AoHBILBqPyKRyyWw6n9CodEqt
Wq/YrHbL7Xq/4LB4TC6bz+i0es1uu9/wuHxOr98I+AFDv+Ar/ACAgnuEfYV/h4GJg4aNKwKQkZF2
lDEEio6YiJmMm56aoJ2hi6SPkpKVlQEKqymXo5yln6K0srCziSenqKl1rautJ6+3xLWxx7jIxbkl
u5O9dMCsrrbGydfLytbEzc4C0NEAv67b5dXn2uimzuDh4iqX5unz2PL1LN7f7fsir/bZ9+gBHKjL
Gz93JvAM+8dQ3cB/JvIdfBPsHYphDx02FAj+kYTEiW0qVixBYGPAkxk5tvgIMk2AlzBHkkyJ0iRN
ggXZtVwj82JNjUBVCsy5a6fRCguD/hS6FFtEg0fBDVOIRwJGm1iV3uymMypPpFMtlNSalelWFCy9
igEWs2eDS1MVTohHtq7Zjk+7qh0jUuyCsH+pVr1ZtinhdUX3VsL41+pdu4Zt5k2s2A5jBZcZXIV8
+PFQj1Arf2kL0y/mxhHGeo7MeVuKtKJHYxCMeXDqzqxXn518KvbaFv5aC9cNiGhv32DczszNHPfu
EbCRYyH9khrx4c1FcaUsHaTq7NidF0cbujs/uYXFhx/Pm5f5icGvywevIvp7qfPV52cPvfz+/Xab
7beeVtsd998+3+lH34L1+XdgL3QJKKFh5On1oBTKJcRgehwiZuCFUQSTYT8TKmhie8+AGOICI4YQ
4IYDmlWgeypCQZ0wecQIo4wVclfjiitEuOOQz4Fm4Y90xEdkhzzOmCKST8QET4lMNociJFDayECL
HbxoYpXOOYlllk70dRGYaBLY44dkKmGmMF/qGKZxNLbpZmnWpUmlQ3Q+aecbSe0pqFNi6vOnG3Lt
J8kAk+iJkgT2LRDpoWkkWJgAjEaS6ZK2WDApAJ9SaoaQ+kGSqamGOsoNBZ+GKioZSqqn6aJyujZB
qw6+ikag2S1K66CrRoDrkbqe4SVWvmL+qaqtEAzrY7FBcAmCpZBhmiynyniaq6TbQsuDtNPGCaq1
swKrHavdjkust9+6EGtWs2paa6e3pusquzeAy0GiXyZr6rzZQmpvuvjm25Z1G/orLoXCDrxuwV9Q
uxq5qOqzLDPoPqzusxDrUF2Q4laMqrkYC6zxvR3HII1FcMYZ778kZ5Ixx9xqnPIMK+ubAa/i+Ysp
wIQ2fDLBN6tskbSMZfbWegpfHHCzDtNcNA1SgqUZAEr/VSXF5GIbdL1D2zx1EHChhrVjTIpsbcyf
VOAsm2PXUDVSZmMk2GAdvvwz26DMDDcDKMetwptz1e1Ywno7/fUDb9cpuAyEH372abf+KfrywkU2
0Lifj0M+jWmnZY3Z1qd2jTmzYEu98d+ds0Bdi7RRjvZwajPKN39Cqx5460y8W1fiQAebO+sK7M47
CQf7hHjtwZ87vOOAE328CTp3yfTligvvwOZjTg/D3MKQfu3p9PoNfc2qe089C+jRzrXtXmsPddjp
q4988i3nzfztGHBvqP1S4BmygMc/bdGPeAC8H/iWszyKke8z89Od9BI4gurNRnzxip/zUodA41Hw
Axb0S9rel6rmZcB/H3xBCOnmsv1psGQR7OAEU7gB/LWsXwR8ocxMJkGx0XAIxyJL00y4wxier3gz
/KEFXocjiTGHhBYjYv+ihkAlgnD+hXQbYeng98DFGZFz0fOhFTPwsSm18H1S7BsHj7g6No6RjFic
jeVc2EX5aY6KbnzjEm+kvAaeqo6o2x4ewahHITgRN1DUYdvcNsjuFbIIpCpL7UrIN0YeMI+P3IHv
HpNDQMKQcY38XyYNOUc0FtCSPazfKO9gGxyKzJNPA+UlCblKHhzSJImE5SLNR8s29rKWOYikXSZ5
SgOmsorAvAOMOpk93MnymJhMJg0EKERmpnGNvfSgNN11vVc285NhhOYvtzlNDFZMkWrkpSMFKUZy
wkCYniEmOp35TBm2053cPOMW00jPO85ynfisAb845LNvFvGLAA0nMgP6giDeZYj+xeShPVXJUOCY
03QGneI/RVnRaYaMhBFVJ0cVGs2OmlF/ppynRsWZUJNuIHagI6g1KylRNmrTpQ4QneRc6cCMprOe
Nk0iTiFAlZ1ddFO6/GlNsynUoebUbFl03xYpiU5UTnShTmUhUe+2TDoKoqDhEelSW5rVncnRj7+a
BUQZhE2y+tKtZZWcTpdWyj92IpdgGutI0YfVuOa0lUg56pgYIc8TWTWo9/TrB+CZm8IOYqZWEuvz
xqlYEukzraEAa34ki9C9VpaBMvXqHtZq2Mm69aafPStalXUIvIbVtJ59a2xT6yLBRrERjuWMMa9a
UtrurCpa9FUsIDuntsYWtb7+pcAmWUPcqcprs8bVa3L7GNqUZhZ7r4WtdKerobo2qrXOJdJ2O8vd
hNg2GbnVzW4RS9HyXoCxnUkvIpqrpuhq170jWO5hmqtZttqXvPi1LE/3yQnSpue/QKVsgLU64O86
wrXQBbCEF7yvHM0HwpuQb3ERzE6Wzpa78N2IhvVA3yaNN8GnbWpl9dsQ/paYYSfuMG8V7FtqPtTF
3szuhGXM3r7S1qGRMbCkwou5GPvTwxR+y3lhMeL6cvjIM4YriD861eGKVr2cRfFxVaxYFgMFx9Y9
8JNJytTEftbGQQazXXWsZSOTWco1bmV11/xgIuf1vjuGcm9Te0ulYBgTTTb+sZv52uM9n5nKwsXF
izPXZjw3OsmUQymB1bpovDiax2Vu74+9+1xK5zjCeX7zls284m72FLzju3OoCZ1pH/N5yYQFqX+z
jOkUk7rLiC6Xoq8c2TGz2taa5nNXwzzaSvPJ10jcKKSxZps5Y/ar2AX1o6dd6w/XCLm2NDWdPfFn
Ma862UgWFbY1CetCBBrGyJbtoLM0bh2EOChNNjYE163uS9up3cEc9qSvy+sNf7ve/0YSvhn4Xk7D
zNOnlna16T1w0TScRHOl62q/cVc7s1nPrS40jS/08HDJLrDY6TYSqzzrdKNQ3FxGWMQbE1xdj0Le
j6I1xoHt6gN1fLFQ/ev+3XbO8577/OdAD7rQh070ohv96EhPutKXzvSmO93nwMl54V66r6pbXQMr
f+rVzUr1rauW613Hute/PqWsf5zsBQ+72NWO9rSv/e1wbzuDwU53uc/djHafetzdvnfQ1T3vOwV8
4Pku+Mr1/e6E74HZr8b2xDse8ZCPvN7//njljr3yky88UUnZeL9r/gGLl7rnPy9xyo/+9JLPPOYH
v/plu/71sI9974p6dliVfnJjiAu/Qn+oy5RtVHbD/e/DYBvf4/5mtAdM7oXfGOV7YfjJFz2+wuL8
5csO+tZnfvWLhv1RGW77XchM9+M2fttfn/liED/6kY+a4Zch+NQ3P/q63Y/8VvKeCjBNWu6Tb3/Z
+///ABiAAjiABFiAWbJAEtAi+oInBsgXLLJEyPOADfgb08AWLPIxc8OAZWSBDyATGoiB4iAiZTSB
SCAiIViBEvgmJsgK49CBK/gOJgiCL0iCRlA1I7GCIpGBEsgyHfg5O7gyF8iANFgEN9gAOLglPeiD
IwKESsiDTjiENWiEUvg549ATL2iFDxiDWTiFUFiCXBiEWyKCYtiELjiGLNiCYRhHXbiGbNiG75EA
ADs=

------=_NextPart_000_0012_01CDE361.0F9617C0
Content-Type: application/octet-stream
Content-Transfer-Encoding: quoted-printable
Content-Location: http://zxw-pc/mascot/templates/browser.js

	var browser_EXCLUDE =3D 1;=20
	var browser_IE =3D 0;=20
	var browser_IE4 =3D 0;=20
	var browser_IE5 =3D 0;=20
	var browser_IE6 =3D 0;
	var browser_MZ7 =3D 0;
	var browser_NS3 =3D 0;
	var browser_NS4 =3D 0;
	var browser_NS6 =3D 0;=20
	var browser_NS7 =3D 0;=20
	var browser_OP5 =3D 0;=20
	var browser_OP6 =3D 0;
	var browser_OP7 =3D 0;
	var browser_KDE =3D 0;
	var browser_SAF =3D 0;

	var agt=3Dnavigator.userAgent.toLowerCase();

  if(typeof navigator.vendor !=3D "undefined" && navigator.vendor =3D=3D =
"KDE"){
  	var thisKDE =3D agt;
  	var splitKDE =3D thisKDE.split("konqueror/");
  	var aKDE =3D splitKDE[1] . split("; ");
  	var KDEn =3D parseFloat(aKDE[0]);
  	if (KDEn >=3D 2.2) {
  		browser_KDE =3D 1;
  //		browser_NS6 =3D 1;
  		browser_EXCLUDE =3D 0;
  	}
  }

  else if(agt.indexOf('webtv') !=3D -1){browser_EXCLUDE =3D 1;}
 =20
  else if(typeof window.opera !=3D "undefined"){
  	browser_EXCLUDE =3D 0;
  	if(agt.indexOf("opera/5") !=3D -1 || agt.indexOf("opera 5") !=3D =
-1){browser_OP5 =3D 1;}
  	if(agt.indexOf("opera/6") !=3D -1 || agt.indexOf("opera 6") !=3D =
-1){browser_OP6 =3D 1;}
  	if(agt.indexOf("opera/7") !=3D -1 || agt.indexOf("opera 7") !=3D =
-1){browser_OP7 =3D 1;}
  }
 =20
  else if(typeof document.all !=3D "undefined"){
  	browser_EXCLUDE =3D 0;
  	browser_IE =3D 1;
  	if(typeof document.getElementById !=3D "undefined"){
  		browser_IE5 =3D 1;
  		if(agt.indexOf("msie 6") !=3D -1){
  			browser_IE6 =3D 1;
  		}
  	}
  	else{browser_IE4 =3D 1;}
  }
 =20
  else if(typeof document.getElementById !=3D "undefined"){
  	browser_EXCLUDE =3D 0;
  	if(agt.indexOf("netscape/6") !=3D -1 || agt.indexOf("netscape6") !=3D =
-1){browser_NS6 =3D 1;}
  	else if(agt.indexOf("netscape/7") !=3D -1 || agt.indexOf("netscape7") =
!=3D -1){browser_NS6 =3D 1; browser_NS7 =3D 1;}
  	else if(agt.indexOf("gecko") !=3D -1){browser_NS6 =3D 1; browser_MZ7 =
=3D 1;}
  	if(agt.indexOf("safari") !=3D -1 || (typeof document.childNodes !=3D =
"undefined" && typeof document.all =3D=3D "undefined" && typeof =
navigator.taintEnabled =3D=3D "undefined")){browser_MZ7 =3D 0; =
browser_NS6 =3D 1; browser_SAF =3D 1;}
  }
 =20
  else if((agt.indexOf('mozilla') !=3D -1) && =
(parseInt(navigator.appVersion) >=3D 3)){
  	browser_EXCLUDE =3D 0;
  	if (parseInt(navigator.appVersion) >=3D 4) {
    	browser_NS4 =3D 1;
  	} else {
    	browser_NS3 =3D 1;
  	}
  	if(typeof navigator.mimeTypes['*'] =3D=3D "undefined"){
  		browser_EXCLUDE =3D 1;
  		browser_NS4 =3D 0;
    	browser_NS3 =3D 0;
  	}
  }
 =20
  if(agt.indexOf('escape') !=3D -1){browser_EXCLUDE =3D 1; browser_NS3 =
=3D 0; browser_NS4 =3D 0;}
 =20
  if(typeof navigator.__ice_version !=3D "undefined"){browser_EXCLUDE =
=3D 1; browser_IE4 =3D 0;}

	var sTemp =3D "Browser detected as ";
	if (browser_EXCLUDE) { sTemp +=3D "EXCLUDE " }
	if (browser_IE)  { sTemp +=3D "IE " }
	if (browser_IE4) { sTemp +=3D "IE4 " }
	if (browser_IE5) { sTemp +=3D "IE5 " }
	if (browser_IE6) { sTemp +=3D "IE6 " }
	if (browser_MZ7) { sTemp +=3D "MZ7 " }
	if (browser_NS3) { sTemp +=3D "NS3 " }
	if (browser_NS4) { sTemp +=3D "NS4 " }
	if (browser_NS6) { sTemp +=3D "NS6 " }
	if (browser_NS7) { sTemp +=3D "NS7 " }
	if (browser_OP5) { sTemp +=3D "OP5 " }
	if (browser_OP6) { sTemp +=3D "OP6 " }
	if (browser_OP7) { sTemp +=3D "OP7 " }
	if (browser_KDE) { sTemp +=3D "KDE " }
	if (browser_SAF) { sTemp +=3D "SAF " }
//	alert(sTemp);

------=_NextPart_000_0012_01CDE361.0F9617C0--
