# Supplementary material for: Proteomic Analyses Provide Novel Insights into Plant Growth and Ginsenoside Biosynthesis in Forest Cultivated Panax ginseng (F. Ginseng)
Source: Front Plant Sci. 2016 Jan 26;7:1. doi: 10.3389/fpls.2016.00001 (PMC4726751; doi:10.3389/fpls.2016.00001)
Supplement: Supplementary file 6 [file DataSheet1.ZIP › The raw files of MS/the raw files of MALDI-TOFTOF MS/K17.mht]

From: =?gb2312?B?08kgV2luZG93cyBJbnRlcm5ldCBFeHBsb3JlciA5ILGjtOY=?=
Subject: Protein Summary Report (Project: zxw, Spot Set: zxw\20121225, Label: K17, Spot Id: 795049, Peak List Id: 464836, MS Job Run Id: 23272)
Date: Wed, 26 Dec 2012 12:03:54 +0800
MIME-Version: 1.0
Content-Type: multipart/related;
	type="text/html";
	boundary="----=_NextPart_000_001B_01CDE361.13A81D90"
X-MimeOLE: Produced By Microsoft MimeOLE V6.1.7601.17609

���� MIME ��ʽ�Ķ෽�ʼ���

------=_NextPart_000_001B_01CDE361.13A81D90
Content-Type: text/html;
	charset="utf-8"
Content-Transfer-Encoding: quoted-printable
Content-Location: http://zxw-pc/mascot/cgi/master_results.pl?file=..%2Fdata%2F20121225%2FF002424.dat&REPTYPE=protein&_sigthreshold=0.05&REPORT=50&_server_mudpit_switch=99999999&_ignoreionsscorebelow=0&_showsubsets=0&_showpopups=TRUE&_sortunassigned=scoredown&_requireboldred=0

=EF=BB=BF<!DOCTYPE HTML PUBLIC "-//W3C//DTD HTML 4.0 Transitional//EN">
<!-- 0 seconds --><!-- 0 seconds --><!-- 0 seconds =
--><HTML><HEAD><TITLE>Protein Summary Report (Project: zxw, Spot Set: =
zxw\20121225, Label: K17, Spot Id: 795049, Peak List Id: 464836, MS Job =
Run Id: 23272)</TITLE>
<META content=3D"text/html; charset=3Dutf-8" http-equiv=3DContent-Type>
<STYLE type=3Dtext/css>.tooltip {
	POSITION: absolute; VISIBILITY: hidden; TOP: 0px; LEFT: 0px
}
</STYLE>

<SCRIPT language=3DJavaScript type=3Dtext/javascript=20
src=3D"http://zxw-pc/mascot/templates/browser.js"></SCRIPT>

<SCRIPT language=3DJavaScript>=0A=
<!-- Begin hiding Javascript from old browsers.=0A=
 =0A=
  var arrayReady=3D0;=0A=
  =0A=
  if (document.images){=0A=
    redBall =3D new Image();=0A=
    redBall.src =3D "../images/red_ball_white.gif";  =0A=
    cyanBall =3D new Image();=0A=
    cyanBall.src =3D "../images/cyan_ball_white.gif";  =0A=
  }=0A=
  =0A=
  function cover(hit,query,protSeq){=0A=
    document.Results.OV_Title.value =3D queryTitle[query];=0A=
    document.Results.OV_Accession.value =3D protName[hit];=0A=
    document.Results.OV_Sequence.value =3D protSeq;=0A=
    if (hit =3D=3D 0) {=0A=
      self.status =3D queryTitle[query];=0A=
    } else {=0A=
      self.status =3D protName[hit] + ": " + protSeq;=0A=
    }=0A=
    if (protSeq !=3D "" && document.fred && arrayReady =3D=3D 1){=0A=
      var i =3D 0;=0A=
      var element =3D 0;=0A=
      element =3D eval(protSeq+"["+i+"]");=0A=
      while(element) {=0A=
        document.images[element].src =3D redBall.src;=0A=
        i++;=0A=
        element =3D eval(protSeq+"["+i+"]");=0A=
      }=0A=
    }=0A=
  }=0A=
=0A=
  function uncover(hit,query,protSeq){=0A=
    document.Results.OV_Title.value =3D "-Query-";=0A=
    document.Results.OV_Accession.value=3D"-Accession-";=0A=
    document.Results.OV_Sequence.value=3D"-Sequence-";=0A=
    self.status=3D"";=0A=
    if (protSeq !=3D "" && document.fred && arrayReady =3D=3D 1){=0A=
      var i =3D 0;=0A=
      var element =3D 0;=0A=
      element =3D eval(protSeq+"["+i+"]");=0A=
      while(element) {=0A=
        document.images[element].src =3D cyanBall.src;=0A=
        i++;=0A=
        element =3D eval(protSeq+"["+i+"]");=0A=
      }=0A=
    }=0A=
  }=0A=
=0A=
  function checkQuery(checkState,numChecks,form){=0A=
    if (numChecks =3D=3D 1){=0A=
      form.QUE.checked =3D checkState;=0A=
    } else {=0A=
      for (var i =3D 0; i < form.elements.length; i++) {=0A=
        if (form.elements[i].name =3D=3D "QUE"){=0A=
          form.elements[i].checked =3D checkState;=0A=
        }=0A=
      }=0A=
    }=0A=
  }=0A=
=0A=
  function SaveClicks(checkBox,form){=0A=
    if (form.ErrTolRepeat && form.ErrTolRepeat.checked) {=0A=
      return;=0A=
    }=0A=
    var checkState =3D checkBox.checked;=0A=
    var thisHit =3D 0;=0A=
    for (var i =3D 0; i < form.elements.length; i++) {=0A=
      if (thisHit =3D=3D 1){=0A=
        if (form.elements[i].name =3D=3D "QUE") {=0A=
          form.elements[i].checked =3D !checkState;=0A=
        } else {=0A=
          break;=0A=
        }=0A=
      } else {=0A=
        if (form.elements[i] =3D=3D checkBox){=0A=
          thisHit =3D 1;=0A=
        }=0A=
      }=0A=
    }=0A=
  }=0A=
=0A=
  function unMatched(form){=0A=
    var numMisses =3D 0;=0A=
    for (var i =3D 0; i < form.elements.length; i++) {=0A=
      if (form.elements[i].name =3D=3D "MISSES"){=0A=
        numMisses++;=0A=
      } =0A=
    }=0A=
    if (numMisses < 1) {=0A=
      alert("No unmatched mass values to be searched");=0A=
      return false;=0A=
    }=0A=
    for (var i =3D 0; i < form.elements.length; i++) {=0A=
      if (form.elements[i].name =3D=3D "QUE"){=0A=
        form.elements[i].name =3D "DUMMY";=0A=
      } =0A=
    }=0A=
    for (var i =3D 0; i < form.elements.length; i++) {=0A=
      if (form.elements[i].name =3D=3D "MISSES"){=0A=
        form.elements[i].name =3D "QUE";=0A=
      } =0A=
    }=0A=
    form.submit();=0A=
    return true;=0A=
  }=0A=
=0A=
  function setReFormatAction(form){=0A=
    if (form.REPTYPE.options[form.REPTYPE.selectedIndex].value =3D=3D =
"export"){=0A=
      form.action =3D "./export_dat_2.pl";=0A=
    } else if (form.REPTYPE.options[form.REPTYPE.selectedIndex].value =
=3D=3D "family") {=0A=
      form.action =3D "./master_results_2.pl";=0A=
    } else {=0A=
      form.action =3D "./master_results.pl";=0A=
    }=0A=
  }=0A=
  =0A=
  function chooseQueryList(form) {=0A=
    var formatForm =3D window.document.forms['Re-format'];=0A=
    if (formatForm._querylist.value =3D=3D 'unassigned') {=0A=
      form.QUERYLIST.value =3D queryListUnassigned;=0A=
    } else if (formatForm._querylist.value =3D=3D 'identity') {=0A=
      form.QUERYLIST.value =3D queryListIdentity;=0A=
    } else if (formatForm._querylist.value =3D=3D 'homology') {=0A=
      form.QUERYLIST.value =3D queryListHomology;=0A=
    } else {=0A=
      form.QUERYLIST.value =3D "All";=0A=
    }=0A=
    return true;=0A=
  }=0A=
    =0A=
  function makeAccessionString(form){=0A=
    if (!form.ErrTolRepeat || !form.ErrTolRepeat.checked) {=0A=
      form.ACCESSION.value =3D "";=0A=
      return true;=0A=
    }=0A=
    var tempString =3D "";=0A=
    var numAccessions =3D 1;=0A=
    for (var i =3D 0; i < form.elements.length; i++) {=0A=
      if (form.elements[i].name =3D=3D "INCLUDE" && =
form.elements[i].checked){=0A=
        tempString =3D tempString + =
unescape(et_list[form.elements[i].value]) + ",";=0A=
      }=0A=
    }=0A=
    if (tempString =3D=3D "") {=0A=
      alert("No hits selected for error tolerant search");=0A=
      return false;=0A=
    }=0A=
    tempString =3D tempString.substring(0, tempString.length - 1);=0A=
    form.ACCESSION.value =3D tempString;=0A=
    checkQuery(1,53, form);=0A=
    return true;=0A=
  }=0A=
=0A=
  function clearEl() {}=0A=
=0A=
  function makeArchive(form){=0A=
    var tempUrl =3D =
"http://zxw-pc/mascot/cgi/master_results.pl?file=3D..%2Fdata%2F20121225%2=
FF002424.dat;REPTYPE=3Darchive;_sigthreshold=3D0.05;REPORT=3D50;_server_m=
udpit_switch=3D99999999;_ignoreionsscorebelow=3D0;_showsubsets=3D0;_showp=
opups=3DTRUE;_sortunassigned=3Dscoredown;_requireboldred=3D0&INTERMEDIATE=
=3D%2e%2e%2fdata%2f20121225%2fF002424%2edat";    for (var i =3D 0; i < =
form.elements.length; i++) {=0A=
      if (form.elements[i].name =3D=3D "INCLUDE" && =
form.elements[i].checked){=0A=
        tempUrl =3D tempUrl + "&INCLUDE=3D" + form.elements[i].value;=0A=
      }=0A=
    }=0A=
    window.location.href =3D tempUrl;=0A=
  }=0A=
=0A=
// End hiding Javascript from old browsers. -->=0A=
</SCRIPT>

<META name=3DGENERATOR content=3D"MSHTML 9.00.8112.16457"></HEAD>
<BODY aLink=3D#0000ff bgColor=3D#ffffff vLink=3D#0000ff>
<H1><IMG border=3D0 name=3Dfred align=3Dtop=20
src=3D"http://zxw-pc/mascot/images/88x31_logo_white.gif" width=3D88 =
height=3D31=20
NATURALSIZEFLAG=3D"3"> Mascot Search Results</H1><FONT=20
face=3D"Courier New,Courier,monospace"><PRE><B>User            : </B>
<B>Email           : </B>
<B>Search title    : Project: zxw, Spot Set: zxw\20121225, Label: K17, =
Spot Id: 795049, Peak List Id: 464836, MS Job Run Id: 23272</B>
<B>MS data file    : =
C:\Users\lei\Desktop\=EF=BF=BD=EF=BF=BD=EF=BF=BD=EF=BF=BD=EF=BF=BD=EF=BF=BD=
=EF=BF=BD=EF=BF=BD\201212\20121225\ppw_K17_135641680528.txt</B>
<B>Database        : viridiplantae p (1850050 sequences; 642453415 =
residues)</B>
<B>Timestamp       : 25 Dec 2012 at 08:14:43 GMT</B>
<B>Warning         : <FONT color=3D#ff0000>A Peptide summary report will =
usually give a much clearer picture of MS/MS search results.</FONT></B>
<B>Top Score       : 72 for <FONT color=3D#ff0000>gi|218157</FONT>, =
cytoplasmic aldolase [Oryza sativa Japonica Group]</B>
</PRE></FONT>
<H3>Mascot Score Histogram</H3>Protein score is -10*Log(P), where P is =
the=20
probability that the observed match is a random event.<BR>Protein scores =
greater=20
than 75 are significant (p&lt;0.05).<BR>Protein scores are derived from =
ions=20
scores as a non-probabilistic basis for ranking protein hits.
<P><IMG alt=3D"Score Distribution"=20
src=3D"http://zxw-pc/mascot/cgi/score_gif.pl?score_gif_524813188924" =
width=3D400=20
height=3D200>=20
<FORM onsubmit=3D"return setReFormatAction(this)" method=3Dget =
name=3DRe-format=20
action=3D./master_results.pl><INPUT name=3Dfile =
value=3D../data/20121225/F002424.dat=20
type=3Dhidden>=20
<H3>Protein Summary Report</H3>
<TABLE border=3D0 cellSpacing=3D1 cellPadding=3D3>
  <TBODY>
  <TR>
    <TD bgColor=3D#eeeeff noWrap><INPUT value=3D"Format As" =
type=3Dsubmit> </TD>
    <TD bgColor=3D#eeeeff noWrap><SELECT name=3DREPTYPE> <OPTION =
selected=20
        value=3Dprotein>Protein Summary (deprecated)</OPTION> <OPTION=20
        value=3Dfamily>Protein Family Summary</OPTION> <OPTION=20
        value=3Dpeptide>Peptide Summary</OPTION> <OPTION =
value=3Dselect>Select=20
        Summary (protein hits)</OPTION> <OPTION =
value=3Dunassigned>Select Summary=20
        (unassigned)</OPTION> <OPTION value=3Dexport>Export Search=20
      Results</OPTION></SELECT> </TD>
    <TD bgColor=3D#eeeeff>&nbsp;</TD>
    <TD bgColor=3D#eeeeff noWrap><A=20
      href=3D"http://zxw-pc/mascot/help/msms_summaries_help.html"=20
      target=3D_blank>Help</A> </TD></TR>
  <TR>
    <TD bgColor=3D#eeeeff>&nbsp;</TD>
    <TD bgColor=3D#eeeeff noWrap>Significance threshold p&lt; <INPUT=20
      name=3D_sigthreshold value=3D0.05 size=3D8> </TD>
    <TD bgColor=3D#eeeeff noWrap>Max. number of hits <INPUT =
name=3DREPORT value=3D50=20
      size=3D5> </TD>
    <TD bgColor=3D#eeeeff>&nbsp;</TD></TR></TBODY></TABLE></FORM>
<FORM method=3Dpost name=3DResults action=3D./search_form.pl><INPUT =
name=3DQUE=20
value=3D"744.353804 from(745.361080,1+)  intensity(3527.4512)  query(1)" =

type=3Dhidden> <INPUT name=3DMISSES=20
value=3D"744.353804 from(745.361080,1+)  intensity(3527.4512)  query(1)" =

type=3Dhidden> <INPUT name=3DQUE=20
value=3D"773.416614 from(774.423890,1+)  intensity(3696.4707)  query(2)" =

type=3Dhidden> <INPUT name=3DMISSES=20
value=3D"773.416614 from(774.423890,1+)  intensity(3696.4707)  query(2)" =

type=3Dhidden> <INPUT name=3DQUE=20
value=3D"808.361984 from(809.369260,1+)  intensity(4640.0000)  query(3)" =

type=3Dhidden> <INPUT name=3DMISSES=20
value=3D"808.361984 from(809.369260,1+)  intensity(4640.0000)  query(3)" =

type=3Dhidden> <INPUT name=3DQUE=20
value=3D"824.051194 from(825.058470,1+)  intensity(9854.7061)  query(4)" =

type=3Dhidden> <INPUT name=3DMISSES=20
value=3D"824.051194 from(825.058470,1+)  intensity(9854.7061)  query(4)" =

type=3Dhidden> <INPUT name=3DQUE=20
value=3D"828.331284 from(829.338560,1+)  intensity(8081.3730)  query(5)" =

type=3Dhidden> <INPUT name=3DQUE=20
value=3D"840.030994 from(841.038270,1+)  intensity(2447.4509)  query(6)" =

type=3Dhidden> <INPUT name=3DMISSES=20
value=3D"840.030994 from(841.038270,1+)  intensity(2447.4509)  query(6)" =

type=3Dhidden> <INPUT name=3DQUE=20
value=3D"841.453904 from(842.461180,1+)  intensity(14685.8830)  =
query(7)"=20
type=3Dhidden> <INPUT name=3DMISSES=20
value=3D"841.453904 from(842.461180,1+)  intensity(14685.8830)  =
query(7)"=20
type=3Dhidden> <INPUT name=3DQUE=20
value=3D"869.483084 from(870.490360,1+)  intensity(8998.0391)  query(8)" =

type=3Dhidden> <INPUT name=3DMISSES=20
value=3D"869.483084 from(870.490360,1+)  intensity(8998.0391)  query(8)" =

type=3Dhidden> <INPUT name=3DQUE=20
value=3D"976.448594 from(977.455870,1+)  intensity(10960.5890)  =
query(9)"=20
type=3Dhidden> <INPUT name=3DMISSES=20
value=3D"976.448594 from(977.455870,1+)  intensity(10960.5890)  =
query(9)"=20
type=3Dhidden> <INPUT name=3DQUE=20
value=3D"976.448594 from(977.455870,1+)  intensity(0.0000)  =
title(Label%3a%20K17%2c%20Spot_Id%3a%20795049%2c%20Peak_List_Id%3a%204651=
81%2c%20MSMS%20Job_Run_Id%3a%2023273%2c%20Comment%3a%20)  query(10)"=20
type=3Dhidden> <INPUT name=3DMISSES=20
value=3D"976.448594 from(977.455870,1+)  intensity(0.0000)  =
title(Label%3a%20K17%2c%20Spot_Id%3a%20795049%2c%20Peak_List_Id%3a%204651=
81%2c%20MSMS%20Job_Run_Id%3a%2023273%2c%20Comment%3a%20)  query(10)"=20
type=3Dhidden> <INPUT name=3DQUE=20
value=3D"1096.537624 from(1097.544900,1+)  intensity(2751.1765)  =
query(11)"=20
type=3Dhidden> <INPUT name=3DMISSES=20
value=3D"1096.537624 from(1097.544900,1+)  intensity(2751.1765)  =
query(11)"=20
type=3Dhidden> <INPUT name=3DQUE=20
value=3D"1196.580724 from(1197.588000,1+)  intensity(4279.2158)  =
query(12)"=20
type=3Dhidden> <INPUT name=3DQUE=20
value=3D"1212.562424 from(1213.569700,1+)  intensity(7177.4512)  =
query(13)"=20
type=3Dhidden> <INPUT name=3DMISSES=20
value=3D"1212.562424 from(1213.569700,1+)  intensity(7177.4512)  =
query(13)"=20
type=3Dhidden> <INPUT name=3DQUE=20
value=3D"1310.603324 from(1311.610600,1+)  intensity(6183.7256)  =
query(14)"=20
type=3Dhidden> <INPUT name=3DQUE=20
value=3D"1345.644624 from(1346.651900,1+)  intensity(21905.0980)  =
query(15)"=20
type=3Dhidden> <INPUT name=3DQUE=20
value=3D"1345.644624 from(1346.651900,1+)  intensity(0.0000)  =
title(Label%3a%20K17%2c%20Spot_Id%3a%20795049%2c%20Peak_List_Id%3a%204651=
77%2c%20MSMS%20Job_Run_Id%3a%2023273%2c%20Comment%3a%20)  query(16)"=20
type=3Dhidden> <INPUT name=3DQUE=20
value=3D"1543.614424 from(1544.621700,1+)  intensity(8978.6279)  =
query(17)"=20
type=3Dhidden> <INPUT name=3DMISSES=20
value=3D"1543.614424 from(1544.621700,1+)  intensity(8978.6279)  =
query(17)"=20
type=3Dhidden> <INPUT name=3DQUE=20
value=3D"1570.672624 from(1571.679900,1+)  intensity(3218.6274)  =
query(18)"=20
type=3Dhidden> <INPUT name=3DMISSES=20
value=3D"1570.672624 from(1571.679900,1+)  intensity(3218.6274)  =
query(18)"=20
type=3Dhidden> <INPUT name=3DQUE=20
value=3D"1596.692824 from(1597.700100,1+)  intensity(95820.1950)  =
query(19)"=20
type=3Dhidden> <INPUT name=3DMISSES=20
value=3D"1596.692824 from(1597.700100,1+)  intensity(95820.1950)  =
query(19)"=20
type=3Dhidden> <INPUT name=3DQUE=20
value=3D"1596.692824 from(1597.700100,1+)  intensity(0.0000)  =
title(Label%3a%20K17%2c%20Spot_Id%3a%20795049%2c%20Peak_List_Id%3a%204651=
73%2c%20MSMS%20Job_Run_Id%3a%2023273%2c%20Comment%3a%20)  query(20)"=20
type=3Dhidden> <INPUT name=3DMISSES=20
value=3D"1596.692824 from(1597.700100,1+)  intensity(0.0000)  =
title(Label%3a%20K17%2c%20Spot_Id%3a%20795049%2c%20Peak_List_Id%3a%204651=
73%2c%20MSMS%20Job_Run_Id%3a%2023273%2c%20Comment%3a%20)  query(20)"=20
type=3Dhidden> <INPUT name=3DQUE=20
value=3D"1612.689424 from(1613.696700,1+)  intensity(3760.2915)  =
query(21)"=20
type=3Dhidden> <INPUT name=3DMISSES=20
value=3D"1612.689424 from(1613.696700,1+)  intensity(3760.2915)  =
query(21)"=20
type=3Dhidden> <INPUT name=3DQUE=20
value=3D"1615.722424 from(1616.729700,1+)  intensity(2650.0149)  =
query(22)"=20
type=3Dhidden> <INPUT name=3DMISSES=20
value=3D"1615.722424 from(1616.729700,1+)  intensity(2650.0149)  =
query(22)"=20
type=3Dhidden> <INPUT name=3DQUE=20
value=3D"1618.694424 from(1619.701700,1+)  intensity(27390.1130)  =
query(23)"=20
type=3Dhidden> <INPUT name=3DMISSES=20
value=3D"1618.694424 from(1619.701700,1+)  intensity(27390.1130)  =
query(23)"=20
type=3Dhidden> <INPUT name=3DQUE=20
value=3D"1628.675724 from(1629.683000,1+)  intensity(2669.8938)  =
query(24)"=20
type=3Dhidden> <INPUT name=3DMISSES=20
value=3D"1628.675724 from(1629.683000,1+)  intensity(2669.8938)  =
query(24)"=20
type=3Dhidden> <INPUT name=3DQUE=20
value=3D"1634.672324 from(1635.679600,1+)  intensity(5859.0640)  =
query(25)"=20
type=3Dhidden> <INPUT name=3DMISSES=20
value=3D"1634.672324 from(1635.679600,1+)  intensity(5859.0640)  =
query(25)"=20
type=3Dhidden> <INPUT name=3DQUE=20
value=3D"1640.681724 from(1641.689000,1+)  intensity(3499.6443)  =
query(26)"=20
type=3Dhidden> <INPUT name=3DMISSES=20
value=3D"1640.681724 from(1641.689000,1+)  intensity(3499.6443)  =
query(26)"=20
type=3Dhidden> <INPUT name=3DQUE=20
value=3D"1853.789024 from(1854.796300,1+)  intensity(4893.8340)  =
query(27)"=20
type=3Dhidden> <INPUT name=3DMISSES=20
value=3D"1853.789024 from(1854.796300,1+)  intensity(4893.8340)  =
query(27)"=20
type=3Dhidden> <INPUT name=3DQUE=20
value=3D"1989.806324 from(1990.813600,1+)  intensity(63987.0630)  =
query(28)"=20
type=3Dhidden> <INPUT name=3DMISSES=20
value=3D"1989.806324 from(1990.813600,1+)  intensity(63987.0630)  =
query(28)"=20
type=3Dhidden> <INPUT name=3DQUE=20
value=3D"1989.806324 from(1990.813600,1+)  intensity(0.0000)  =
title(Label%3a%20K17%2c%20Spot_Id%3a%20795049%2c%20Peak_List_Id%3a%204651=
74%2c%20MSMS%20Job_Run_Id%3a%2023273%2c%20Comment%3a%20)  query(29)"=20
type=3Dhidden> <INPUT name=3DMISSES=20
value=3D"1989.806324 from(1990.813600,1+)  intensity(0.0000)  =
title(Label%3a%20K17%2c%20Spot_Id%3a%20795049%2c%20Peak_List_Id%3a%204651=
74%2c%20MSMS%20Job_Run_Id%3a%2023273%2c%20Comment%3a%20)  query(29)"=20
type=3Dhidden> <INPUT name=3DQUE=20
value=3D"2011.814524 from(2012.821800,1+)  intensity(28203.9220)  =
query(30)"=20
type=3Dhidden> <INPUT name=3DMISSES=20
value=3D"2011.814524 from(2012.821800,1+)  intensity(28203.9220)  =
query(30)"=20
type=3Dhidden> <INPUT name=3DQUE=20
value=3D"2063.004224 from(2064.011500,1+)  intensity(19846.5920)  =
query(31)"=20
type=3Dhidden> <INPUT name=3DMISSES=20
value=3D"2063.004224 from(2064.011500,1+)  intensity(19846.5920)  =
query(31)"=20
type=3Dhidden> <INPUT name=3DQUE=20
value=3D"2063.004224 from(2064.011500,1+)  intensity(0.0000)  =
title(Label%3a%20K17%2c%20Spot_Id%3a%20795049%2c%20Peak_List_Id%3a%204651=
78%2c%20MSMS%20Job_Run_Id%3a%2023273%2c%20Comment%3a%20)  query(32)"=20
type=3Dhidden> <INPUT name=3DMISSES=20
value=3D"2063.004224 from(2064.011500,1+)  intensity(0.0000)  =
title(Label%3a%20K17%2c%20Spot_Id%3a%20795049%2c%20Peak_List_Id%3a%204651=
78%2c%20MSMS%20Job_Run_Id%3a%2023273%2c%20Comment%3a%20)  query(32)"=20
type=3Dhidden> <INPUT name=3DQUE=20
value=3D"2063.991524 from(2064.998800,1+)  intensity(6492.1855)  =
query(33)"=20
type=3Dhidden> <INPUT name=3DMISSES=20
value=3D"2063.991524 from(2064.998800,1+)  intensity(6492.1855)  =
query(33)"=20
type=3Dhidden> <INPUT name=3DQUE=20
value=3D"2085.016124 from(2086.023400,1+)  intensity(13315.4900)  =
query(34)"=20
type=3Dhidden> <INPUT name=3DMISSES=20
value=3D"2085.016124 from(2086.023400,1+)  intensity(13315.4900)  =
query(34)"=20
type=3Dhidden> <INPUT name=3DQUE=20
value=3D"2085.016124 from(2086.023400,1+)  intensity(0.0000)  =
title(Label%3a%20K17%2c%20Spot_Id%3a%20795049%2c%20Peak_List_Id%3a%204651=
79%2c%20MSMS%20Job_Run_Id%3a%2023273%2c%20Comment%3a%20)  query(35)"=20
type=3Dhidden> <INPUT name=3DMISSES=20
value=3D"2085.016124 from(2086.023400,1+)  intensity(0.0000)  =
title(Label%3a%20K17%2c%20Spot_Id%3a%20795049%2c%20Peak_List_Id%3a%204651=
79%2c%20MSMS%20Job_Run_Id%3a%2023273%2c%20Comment%3a%20)  query(35)"=20
type=3Dhidden> <INPUT name=3DQUE=20
value=3D"2111.960724 from(2112.968000,1+)  intensity(313192.5300)  =
query(36)"=20
type=3Dhidden> <INPUT name=3DMISSES=20
value=3D"2111.960724 from(2112.968000,1+)  intensity(313192.5300)  =
query(36)"=20
type=3Dhidden> <INPUT name=3DQUE=20
value=3D"2111.960724 from(2112.968000,1+)  intensity(0.0000)  =
title(Label%3a%20K17%2c%20Spot_Id%3a%20795049%2c%20Peak_List_Id%3a%204651=
72%2c%20MSMS%20Job_Run_Id%3a%2023273%2c%20Comment%3a%20)  query(37)"=20
type=3Dhidden> <INPUT name=3DMISSES=20
value=3D"2111.960724 from(2112.968000,1+)  intensity(0.0000)  =
title(Label%3a%20K17%2c%20Spot_Id%3a%20795049%2c%20Peak_List_Id%3a%204651=
72%2c%20MSMS%20Job_Run_Id%3a%2023273%2c%20Comment%3a%20)  query(37)"=20
type=3Dhidden> <INPUT name=3DQUE=20
value=3D"2113.470524 from(2114.477800,1+)  intensity(7730.1963)  =
query(38)"=20
type=3Dhidden> <INPUT name=3DMISSES=20
value=3D"2113.470524 from(2114.477800,1+)  intensity(7730.1963)  =
query(38)"=20
type=3Dhidden> <INPUT name=3DQUE=20
value=3D"2133.928724 from(2134.936000,1+)  intensity(6179.2158)  =
query(39)"=20
type=3Dhidden> <INPUT name=3DMISSES=20
value=3D"2133.928724 from(2134.936000,1+)  intensity(6179.2158)  =
query(39)"=20
type=3Dhidden> <INPUT name=3DQUE=20
value=3D"2192.059824 from(2193.067100,1+)  intensity(39211.9610)  =
query(40)"=20
type=3Dhidden> <INPUT name=3DMISSES=20
value=3D"2192.059824 from(2193.067100,1+)  intensity(39211.9610)  =
query(40)"=20
type=3Dhidden> <INPUT name=3DQUE=20
value=3D"2192.059824 from(2193.067100,1+)  intensity(0.0000)  =
title(Label%3a%20K17%2c%20Spot_Id%3a%20795049%2c%20Peak_List_Id%3a%204651=
76%2c%20MSMS%20Job_Run_Id%3a%2023273%2c%20Comment%3a%20)  query(41)"=20
type=3Dhidden> <INPUT name=3DMISSES=20
value=3D"2192.059824 from(2193.067100,1+)  intensity(0.0000)  =
title(Label%3a%20K17%2c%20Spot_Id%3a%20795049%2c%20Peak_List_Id%3a%204651=
76%2c%20MSMS%20Job_Run_Id%3a%2023273%2c%20Comment%3a%20)  query(41)"=20
type=3Dhidden> <INPUT name=3DQUE=20
value=3D"2210.983424 from(2211.990700,1+)  intensity(5297.3911)  =
query(42)"=20
type=3Dhidden> <INPUT name=3DMISSES=20
value=3D"2210.983424 from(2211.990700,1+)  intensity(5297.3911)  =
query(42)"=20
type=3Dhidden> <INPUT name=3DQUE=20
value=3D"2214.059824 from(2215.067100,1+)  intensity(11160.6070)  =
query(43)"=20
type=3Dhidden> <INPUT name=3DMISSES=20
value=3D"2214.059824 from(2215.067100,1+)  intensity(11160.6070)  =
query(43)"=20
type=3Dhidden> <INPUT name=3DQUE=20
value=3D"2345.029124 from(2346.036400,1+)  intensity(8537.8438)  =
query(44)"=20
type=3Dhidden> <INPUT name=3DMISSES=20
value=3D"2345.029124 from(2346.036400,1+)  intensity(8537.8438)  =
query(44)"=20
type=3Dhidden> <INPUT name=3DQUE=20
value=3D"2348.172424 from(2349.179700,1+)  intensity(56627.6480)  =
query(45)"=20
type=3Dhidden> <INPUT name=3DMISSES=20
value=3D"2348.172424 from(2349.179700,1+)  intensity(56627.6480)  =
query(45)"=20
type=3Dhidden> <INPUT name=3DQUE=20
value=3D"2348.172424 from(2349.179700,1+)  intensity(0.0000)  =
title(Label%3a%20K17%2c%20Spot_Id%3a%20795049%2c%20Peak_List_Id%3a%204651=
75%2c%20MSMS%20Job_Run_Id%3a%2023273%2c%20Comment%3a%20)  query(46)"=20
type=3Dhidden> <INPUT name=3DMISSES=20
value=3D"2348.172424 from(2349.179700,1+)  intensity(0.0000)  =
title(Label%3a%20K17%2c%20Spot_Id%3a%20795049%2c%20Peak_List_Id%3a%204651=
75%2c%20MSMS%20Job_Run_Id%3a%2023273%2c%20Comment%3a%20)  query(46)"=20
type=3Dhidden> <INPUT name=3DQUE=20
value=3D"2659.122824 from(2660.130100,1+)  intensity(8387.6494)  =
query(47)"=20
type=3Dhidden> <INPUT name=3DMISSES=20
value=3D"2659.122824 from(2660.130100,1+)  intensity(8387.6494)  =
query(47)"=20
type=3Dhidden> <INPUT name=3DQUE=20
value=3D"2742.315024 from(2743.322300,1+)  intensity(3563.8438)  =
query(48)"=20
type=3Dhidden> <INPUT name=3DMISSES=20
value=3D"2742.315024 from(2743.322300,1+)  intensity(3563.8438)  =
query(48)"=20
type=3Dhidden> <INPUT name=3DQUE=20
value=3D"2759.326024 from(2760.333300,1+)  intensity(11897.5080)  =
query(49)"=20
type=3Dhidden> <INPUT name=3DMISSES=20
value=3D"2759.326024 from(2760.333300,1+)  intensity(11897.5080)  =
query(49)"=20
type=3Dhidden> <INPUT name=3DQUE=20
value=3D"2759.326024 from(2760.333300,1+)  intensity(0.0000)  =
title(Label%3a%20K17%2c%20Spot_Id%3a%20795049%2c%20Peak_List_Id%3a%204651=
80%2c%20MSMS%20Job_Run_Id%3a%2023273%2c%20Comment%3a%20)  query(50)"=20
type=3Dhidden> <INPUT name=3DMISSES=20
value=3D"2759.326024 from(2760.333300,1+)  intensity(0.0000)  =
title(Label%3a%20K17%2c%20Spot_Id%3a%20795049%2c%20Peak_List_Id%3a%204651=
80%2c%20MSMS%20Job_Run_Id%3a%2023273%2c%20Comment%3a%20)  query(50)"=20
type=3Dhidden> <INPUT name=3DQUE=20
value=3D"2775.312824 from(2776.320100,1+)  intensity(9516.2051)  =
query(51)"=20
type=3Dhidden> <INPUT name=3DMISSES=20
value=3D"2775.312824 from(2776.320100,1+)  intensity(9516.2051)  =
query(51)"=20
type=3Dhidden> <INPUT name=3DQUE=20
value=3D"2807.210524 from(2808.217800,1+)  intensity(2761.5747)  =
query(52)"=20
type=3Dhidden> <INPUT name=3DMISSES=20
value=3D"2807.210524 from(2808.217800,1+)  intensity(2761.5747)  =
query(52)"=20
type=3Dhidden> <INPUT name=3DQUE=20
value=3D"3224.630924 from(3225.638200,1+)  intensity(25469.3670)  =
query(53)"=20
type=3Dhidden> <INPUT name=3DMISSES=20
value=3D"3224.630924 from(3225.638200,1+)  intensity(25469.3670)  =
query(53)"=20
type=3Dhidden> <INPUT name=3DFORMVER value=3D2 type=3Dhidden> <INPUT =
name=3DSEARCH=20
value=3DMIS type=3Dhidden> <INPUT name=3DUSERNAME type=3Dhidden> <INPUT =
name=3DUSEREMAIL=20
type=3Dhidden> <INPUT name=3DCOM=20
value=3D"Project: zxw, Spot Set: zxw\20121225, Label: K17, Spot Id: =
795049, Peak List Id: 464836, MS Job Run Id: 23272"=20
type=3Dhidden> <INPUT name=3DMODS type=3Dhidden> <INPUT name=3DIT_MODS=20
value=3D"Oxidation (M)" type=3Dhidden> <INPUT name=3DCLE value=3DTrypsin =
type=3Dhidden>=20
<INPUT name=3DMASS value=3DMonoisotopic type=3Dhidden> <INPUT name=3DSEG =
type=3Dhidden>=20
<INPUT name=3DTOL value=3D100 type=3Dhidden> <INPUT name=3DTOLU =
value=3Dppm type=3Dhidden>=20
<INPUT name=3DITOL value=3D0.8 type=3Dhidden> <INPUT name=3DITOLU =
value=3DDa type=3Dhidden>=20
<INPUT name=3DDB value=3Dviridiplantae type=3Dhidden> <INPUT =
name=3DCHARGE value=3D1+=20
type=3Dhidden> <INPUT name=3DPFA value=3D1 type=3Dhidden> <INPUT =
name=3DFILE=20
value=3DC:\Users\lei\Desktop\=EF=BF=BD=EF=BF=BD=EF=BF=BD=EF=BF=BD=EF=BF=BD=
=EF=BF=BD=EF=BF=BD=EF=BF=BD\201212\20121225\ppw_K17_135641680528.txt=20
type=3Dhidden> <INPUT name=3DFORMAT value=3D"Mascot generic" =
type=3Dhidden> <INPUT=20
name=3DINTERMEDIATE value=3D../data/20121225/F002424.dat type=3Dhidden> =
<INPUT=20
name=3DREPORT value=3D50 type=3Dhidden> <INPUT name=3DOVERVIEW =
value=3DOFF type=3Dhidden>=20
<INPUT name=3DPRECURSOR type=3Dhidden> <INPUT name=3DTAXONOMY =
value=3D"All entries"=20
type=3Dhidden> <INPUT name=3DREPTYPE type=3Dhidden> <INPUT =
name=3DrepeatSearch=20
value=3D"not again" type=3Dhidden> <INPUT name=3DINSTRUMENT =
value=3DMALDI-TOF-TOF=20
type=3Dhidden> <INPUT name=3DACCESSION type=3Dhidden> <INPUT =
name=3DQUANTITATION=20
type=3Dhidden>=20
<P><INPUT value=3D"Re-Search All" type=3Dsubmit> &nbsp;&nbsp;<INPUT =
onclick=3D"unMatched(this.form); return true" value=3D"Search Unmatched" =
type=3Dbutton>=20
</FORM>
<H3>Index</H3>
<TABLE border=3D0 cellSpacing=3D0 cellPadding=3D0>
  <TBODY>
  <TR>
    <TD>&nbsp;</TD>
    <TD><TT><B>&nbsp;Accession</B></TT></TD>
    <TD><TT><B>&nbsp;&nbsp;Mass</B></TT></TD>
    <TD><TT><B>&nbsp;&nbsp;Score</B></TT></TD>
    <TD><TT><B>&nbsp;&nbsp;Description</B></TT></TD></TR>
  <TR>
    <TD noWrap align=3Dright><TT><B>1.</B></TT></TD>
    <TD noWrap><TT><B>&nbsp;<A=20
      =
href=3D"http://zxw-pc/mascot/cgi/master_results.pl?file=3D..%2Fdata%2F201=
21225%2FF002424.dat&amp;REPTYPE=3Dprotein&amp;_sigthreshold=3D0.05&amp;RE=
PORT=3D50&amp;_server_mudpit_switch=3D99999999&amp;_ignoreionsscorebelow=3D=
0&amp;_showsubsets=3D0&amp;_showpopups=3DTRUE&amp;_sortunassigned=3Dscore=
down&amp;_requireboldred=3D0#Hit1">gi|218157</A></B></TT></TD>
    <TD noWrap><TT>&nbsp;&nbsp;38695</TT></TD>
    <TD noWrap align=3Dright><TT>72</TT></TD>
    <TD noWrap><TT>&nbsp;&nbsp;cytoplasmic aldolase [Oryza sativa =
Japonica=20
      Group]</TT></TD></TR>
  <TR>
    <TD noWrap align=3Dright><TT><B>2.</B></TT></TD>
    <TD noWrap><TT><B>&nbsp;<A=20
      =
href=3D"http://zxw-pc/mascot/cgi/master_results.pl?file=3D..%2Fdata%2F201=
21225%2FF002424.dat&amp;REPTYPE=3Dprotein&amp;_sigthreshold=3D0.05&amp;RE=
PORT=3D50&amp;_server_mudpit_switch=3D99999999&amp;_ignoreionsscorebelow=3D=
0&amp;_showsubsets=3D0&amp;_showpopups=3DTRUE&amp;_sortunassigned=3Dscore=
down&amp;_requireboldred=3D0#Hit2">gi|110288655</A></B></TT></TD>
    <TD noWrap><TT>&nbsp;&nbsp;38681</TT></TD>
    <TD noWrap align=3Dright><TT>70</TT></TD>
    <TD noWrap><TT>&nbsp;&nbsp;Fructose-bisphosphate aldolase, =
cytoplasmic=20
      isozyme, putative, expressed [Oryza sativa Japonica =
Group]</TT></TD></TR>
  <TR>
    <TD noWrap align=3Dright><TT><B>3.</B></TT></TD>
    <TD noWrap><TT><B>&nbsp;<A=20
      =
href=3D"http://zxw-pc/mascot/cgi/master_results.pl?file=3D..%2Fdata%2F201=
21225%2FF002424.dat&amp;REPTYPE=3Dprotein&amp;_sigthreshold=3D0.05&amp;RE=
PORT=3D50&amp;_server_mudpit_switch=3D99999999&amp;_ignoreionsscorebelow=3D=
0&amp;_showsubsets=3D0&amp;_showpopups=3DTRUE&amp;_sortunassigned=3Dscore=
down&amp;_requireboldred=3D0#Hit3">gi|125574121</A></B></TT></TD>
    <TD noWrap><TT>&nbsp;&nbsp;38681</TT></TD>
    <TD noWrap align=3Dright><TT>70</TT></TD>
    <TD noWrap><TT>&nbsp;&nbsp;hypothetical protein OsJ_30817 [Oryza =
sativa=20
      Japonica Group]</TT></TD></TR>
  <TR>
    <TD noWrap align=3Dright><TT><B>4.</B></TT></TD>
    <TD noWrap><TT><B>&nbsp;<A=20
      =
href=3D"http://zxw-pc/mascot/cgi/master_results.pl?file=3D..%2Fdata%2F201=
21225%2FF002424.dat&amp;REPTYPE=3Dprotein&amp;_sigthreshold=3D0.05&amp;RE=
PORT=3D50&amp;_server_mudpit_switch=3D99999999&amp;_ignoreionsscorebelow=3D=
0&amp;_showsubsets=3D0&amp;_showpopups=3DTRUE&amp;_sortunassigned=3Dscore=
down&amp;_requireboldred=3D0#Hit4">gi|125548604</A></B></TT></TD>
    <TD noWrap><TT>&nbsp;&nbsp;38700</TT></TD>
    <TD noWrap align=3Dright><TT>70</TT></TD>
    <TD noWrap><TT>&nbsp;&nbsp;hypothetical protein OsI_16195 [Oryza =
sativa=20
      Indica Group]</TT></TD></TR>
  <TR>
    <TD noWrap align=3Dright><TT><B>5.</B></TT></TD>
    <TD noWrap><TT><B>&nbsp;<A=20
      =
href=3D"http://zxw-pc/mascot/cgi/master_results.pl?file=3D..%2Fdata%2F201=
21225%2FF002424.dat&amp;REPTYPE=3Dprotein&amp;_sigthreshold=3D0.05&amp;RE=
PORT=3D50&amp;_server_mudpit_switch=3D99999999&amp;_ignoreionsscorebelow=3D=
0&amp;_showsubsets=3D0&amp;_showpopups=3DTRUE&amp;_sortunassigned=3Dscore=
down&amp;_requireboldred=3D0#Hit5">gi|215708712</A></B></TT></TD>
    <TD noWrap><TT>&nbsp;&nbsp;38681</TT></TD>
    <TD noWrap align=3Dright><TT>70</TT></TD>
    <TD noWrap><TT>&nbsp;&nbsp;unnamed protein product [Oryza sativa =
Japonica=20
      Group]</TT></TD></TR>
  <TR>
    <TD noWrap align=3Dright><TT><B>6.</B></TT></TD>
    <TD noWrap><TT><B>&nbsp;<A=20
      =
href=3D"http://zxw-pc/mascot/cgi/master_results.pl?file=3D..%2Fdata%2F201=
21225%2FF002424.dat&amp;REPTYPE=3Dprotein&amp;_sigthreshold=3D0.05&amp;RE=
PORT=3D50&amp;_server_mudpit_switch=3D99999999&amp;_ignoreionsscorebelow=3D=
0&amp;_showsubsets=3D0&amp;_showpopups=3DTRUE&amp;_sortunassigned=3Dscore=
down&amp;_requireboldred=3D0#Hit6">gi|215701125</A></B></TT></TD>
    <TD noWrap><TT>&nbsp;&nbsp;38681</TT></TD>
    <TD noWrap align=3Dright><TT>70</TT></TD>
    <TD noWrap><TT>&nbsp;&nbsp;unnamed protein product [Oryza sativa =
Japonica=20
      Group]</TT></TD></TR>
  <TR>
    <TD noWrap align=3Dright><TT><B>7.</B></TT></TD>
    <TD noWrap><TT><B>&nbsp;<A=20
      =
href=3D"http://zxw-pc/mascot/cgi/master_results.pl?file=3D..%2Fdata%2F201=
21225%2FF002424.dat&amp;REPTYPE=3Dprotein&amp;_sigthreshold=3D0.05&amp;RE=
PORT=3D50&amp;_server_mudpit_switch=3D99999999&amp;_ignoreionsscorebelow=3D=
0&amp;_showsubsets=3D0&amp;_showpopups=3DTRUE&amp;_sortunassigned=3Dscore=
down&amp;_requireboldred=3D0#Hit7">gi|281485512</A></B></TT></TD>
    <TD noWrap><TT>&nbsp;&nbsp;38714</TT></TD>
    <TD noWrap align=3Dright><TT>66</TT></TD>
    <TD noWrap><TT>&nbsp;&nbsp;aldolase C-2 [Phyllostachys =
edulis]</TT></TD></TR>
  <TR>
    <TD noWrap align=3Dright><TT><B>8.</B></TT></TD>
    <TD noWrap><TT><B>&nbsp;<A=20
      =
href=3D"http://zxw-pc/mascot/cgi/master_results.pl?file=3D..%2Fdata%2F201=
21225%2FF002424.dat&amp;REPTYPE=3Dprotein&amp;_sigthreshold=3D0.05&amp;RE=
PORT=3D50&amp;_server_mudpit_switch=3D99999999&amp;_ignoreionsscorebelow=3D=
0&amp;_showsubsets=3D0&amp;_showpopups=3DTRUE&amp;_sortunassigned=3Dscore=
down&amp;_requireboldred=3D0#Hit8">gi|281485510</A></B></TT></TD>
    <TD noWrap><TT>&nbsp;&nbsp;38829</TT></TD>
    <TD noWrap align=3Dright><TT>66</TT></TD>
    <TD noWrap><TT>&nbsp;&nbsp;aldolase C-1 [Phyllostachys =
edulis]</TT></TD></TR>
  <TR>
    <TD noWrap align=3Dright><TT><B>9.</B></TT></TD>
    <TD noWrap><TT><B>&nbsp;<A=20
      =
href=3D"http://zxw-pc/mascot/cgi/master_results.pl?file=3D..%2Fdata%2F201=
21225%2FF002424.dat&amp;REPTYPE=3Dprotein&amp;_sigthreshold=3D0.05&amp;RE=
PORT=3D50&amp;_server_mudpit_switch=3D99999999&amp;_ignoreionsscorebelow=3D=
0&amp;_showsubsets=3D0&amp;_showpopups=3DTRUE&amp;_sortunassigned=3Dscore=
down&amp;_requireboldred=3D0#Hit9">gi|242065066</A></B></TT></TD>
    <TD noWrap><TT>&nbsp;&nbsp;38732</TT></TD>
    <TD noWrap align=3Dright><TT>66</TT></TD>
    <TD noWrap><TT>&nbsp;&nbsp;hypothetical protein SORBIDRAFT_04g019020 =

      [Sorghum bicolor]</TT></TD></TR>
  <TR>
    <TD noWrap align=3Dright><TT><B>10.</B></TT></TD>
    <TD noWrap><TT><B>&nbsp;<A=20
      =
href=3D"http://zxw-pc/mascot/cgi/master_results.pl?file=3D..%2Fdata%2F201=
21225%2FF002424.dat&amp;REPTYPE=3Dprotein&amp;_sigthreshold=3D0.05&amp;RE=
PORT=3D50&amp;_server_mudpit_switch=3D99999999&amp;_ignoreionsscorebelow=3D=
0&amp;_showsubsets=3D0&amp;_showpopups=3DTRUE&amp;_sortunassigned=3Dscore=
down&amp;_requireboldred=3D0#Hit10">gi|241933653</A></B></TT></TD>
    <TD noWrap><TT>&nbsp;&nbsp;38732</TT></TD>
    <TD noWrap align=3Dright><TT>66</TT></TD>
    <TD noWrap><TT>&nbsp;&nbsp;hypothetical protein SORBIDRAFT_04g019020 =

      [Sorghum bicolor]</TT></TD></TR>
  <TR>
    <TD noWrap align=3Dright><TT><B>11.</B></TT></TD>
    <TD noWrap><TT><B>&nbsp;<A=20
      =
href=3D"http://zxw-pc/mascot/cgi/master_results.pl?file=3D..%2Fdata%2F201=
21225%2FF002424.dat&amp;REPTYPE=3Dprotein&amp;_sigthreshold=3D0.05&amp;RE=
PORT=3D50&amp;_server_mudpit_switch=3D99999999&amp;_ignoreionsscorebelow=3D=
0&amp;_showsubsets=3D0&amp;_showpopups=3DTRUE&amp;_sortunassigned=3Dscore=
down&amp;_requireboldred=3D0#Hit11">gi|14484932</A></B></TT></TD>
    <TD noWrap><TT>&nbsp;&nbsp;22423</TT></TD>
    <TD noWrap align=3Dright><TT>64</TT></TD>
    <TD noWrap><TT>&nbsp;&nbsp;fructose-1,6-bisphosphate aldolase =
[Solanum=20
      lycopersicum]</TT></TD></TR>
  <TR>
    <TD noWrap align=3Dright><TT><B>12.</B></TT></TD>
    <TD noWrap><TT><B>&nbsp;<A=20
      =
href=3D"http://zxw-pc/mascot/cgi/master_results.pl?file=3D..%2Fdata%2F201=
21225%2FF002424.dat&amp;REPTYPE=3Dprotein&amp;_sigthreshold=3D0.05&amp;RE=
PORT=3D50&amp;_server_mudpit_switch=3D99999999&amp;_ignoreionsscorebelow=3D=
0&amp;_showsubsets=3D0&amp;_showpopups=3DTRUE&amp;_sortunassigned=3Dscore=
down&amp;_requireboldred=3D0#Hit12">gi|2213867</A></B></TT></TD>
    <TD noWrap><TT>&nbsp;&nbsp;38134</TT></TD>
    <TD noWrap align=3Dright><TT>61</TT></TD>
    <TD noWrap><TT>&nbsp;&nbsp;fructose-biphosphate aldolase =
[Mesembryanthemum=20
      crystallinum]</TT></TD></TR>
  <TR>
    <TD noWrap align=3Dright><TT><B>13.</B></TT></TD>
    <TD noWrap><TT><B>&nbsp;<A=20
      =
href=3D"http://zxw-pc/mascot/cgi/master_results.pl?file=3D..%2Fdata%2F201=
21225%2FF002424.dat&amp;REPTYPE=3Dprotein&amp;_sigthreshold=3D0.05&amp;RE=
PORT=3D50&amp;_server_mudpit_switch=3D99999999&amp;_ignoreionsscorebelow=3D=
0&amp;_showsubsets=3D0&amp;_showpopups=3DTRUE&amp;_sortunassigned=3Dscore=
down&amp;_requireboldred=3D0#Hit13">gi|226316439</A></B></TT></TD>
    <TD noWrap><TT>&nbsp;&nbsp;38830</TT></TD>
    <TD noWrap align=3Dright><TT>61</TT></TD>
    <TD noWrap><TT>&nbsp;&nbsp;fructose-bisphosphate aldolase [Secale=20
      cereale]</TT></TD></TR>
  <TR>
    <TD noWrap align=3Dright><TT><B>14.</B></TT></TD>
    <TD noWrap><TT><B>&nbsp;<A=20
      =
href=3D"http://zxw-pc/mascot/cgi/master_results.pl?file=3D..%2Fdata%2F201=
21225%2FF002424.dat&amp;REPTYPE=3Dprotein&amp;_sigthreshold=3D0.05&amp;RE=
PORT=3D50&amp;_server_mudpit_switch=3D99999999&amp;_ignoreionsscorebelow=3D=
0&amp;_showsubsets=3D0&amp;_showpopups=3DTRUE&amp;_sortunassigned=3Dscore=
down&amp;_requireboldred=3D0#Hit14">gi|281398830</A></B></TT></TD>
    <TD noWrap><TT>&nbsp;&nbsp;13443</TT></TD>
    <TD noWrap align=3Dright><TT>60</TT></TD>
    <TD noWrap><TT>&nbsp;&nbsp;fructose-biphosphate aldolase [Honckenya=20
      peploides]</TT></TD></TR>
  <TR>
    <TD noWrap align=3Dright><TT><B>15.</B></TT></TD>
    <TD noWrap><TT><B>&nbsp;<A=20
      =
href=3D"http://zxw-pc/mascot/cgi/master_results.pl?file=3D..%2Fdata%2F201=
21225%2FF002424.dat&amp;REPTYPE=3Dprotein&amp;_sigthreshold=3D0.05&amp;RE=
PORT=3D50&amp;_server_mudpit_switch=3D99999999&amp;_ignoreionsscorebelow=3D=
0&amp;_showsubsets=3D0&amp;_showpopups=3DTRUE&amp;_sortunassigned=3Dscore=
down&amp;_requireboldred=3D0#Hit15">gi|281398828</A></B></TT></TD>
    <TD noWrap><TT>&nbsp;&nbsp;13442</TT></TD>
    <TD noWrap align=3Dright><TT>60</TT></TD>
    <TD noWrap><TT>&nbsp;&nbsp;fructose-biphosphate aldolase [Schiedea=20
      membranacea]</TT></TD></TR>
  <TR>
    <TD noWrap align=3Dright><TT><B>16.</B></TT></TD>
    <TD noWrap><TT><B>&nbsp;<A=20
      =
href=3D"http://zxw-pc/mascot/cgi/master_results.pl?file=3D..%2Fdata%2F201=
21225%2FF002424.dat&amp;REPTYPE=3Dprotein&amp;_sigthreshold=3D0.05&amp;RE=
PORT=3D50&amp;_server_mudpit_switch=3D99999999&amp;_ignoreionsscorebelow=3D=
0&amp;_showsubsets=3D0&amp;_showpopups=3DTRUE&amp;_sortunassigned=3Dscore=
down&amp;_requireboldred=3D0#Hit16">gi|281398826</A></B></TT></TD>
    <TD noWrap><TT>&nbsp;&nbsp;13442</TT></TD>
    <TD noWrap align=3Dright><TT>60</TT></TD>
    <TD noWrap><TT>&nbsp;&nbsp;fructose-biphosphate aldolase [Schiedea=20
      globosa]</TT></TD></TR>
  <TR>
    <TD noWrap align=3Dright><TT><B>17.</B></TT></TD>
    <TD noWrap><TT><B>&nbsp;<A=20
      =
href=3D"http://zxw-pc/mascot/cgi/master_results.pl?file=3D..%2Fdata%2F201=
21225%2FF002424.dat&amp;REPTYPE=3Dprotein&amp;_sigthreshold=3D0.05&amp;RE=
PORT=3D50&amp;_server_mudpit_switch=3D99999999&amp;_ignoreionsscorebelow=3D=
0&amp;_showsubsets=3D0&amp;_showpopups=3DTRUE&amp;_sortunassigned=3Dscore=
down&amp;_requireboldred=3D0#Hit17">gi|77999255</A></B></TT></TD>
    <TD noWrap><TT>&nbsp;&nbsp;38413</TT></TD>
    <TD noWrap align=3Dright><TT>59</TT></TD>
    <TD noWrap><TT>&nbsp;&nbsp;unknown [Solanum =
tuberosum]</TT></TD></TR>
  <TR>
    <TD noWrap align=3Dright><TT><B>18.</B></TT></TD>
    <TD noWrap><TT><B>&nbsp;<A=20
      =
href=3D"http://zxw-pc/mascot/cgi/master_results.pl?file=3D..%2Fdata%2F201=
21225%2FF002424.dat&amp;REPTYPE=3Dprotein&amp;_sigthreshold=3D0.05&amp;RE=
PORT=3D50&amp;_server_mudpit_switch=3D99999999&amp;_ignoreionsscorebelow=3D=
0&amp;_showsubsets=3D0&amp;_showpopups=3DTRUE&amp;_sortunassigned=3Dscore=
down&amp;_requireboldred=3D0#Hit18">gi|110739101</A></B></TT></TD>
    <TD noWrap><TT>&nbsp;&nbsp;2906</TT></TD>
    <TD noWrap align=3Dright><TT>49</TT></TD>
    <TD noWrap><TT>&nbsp;&nbsp;hypothetical protein [Arabidopsis=20
    thaliana]</TT></TD></TR>
  <TR>
    <TD noWrap align=3Dright><TT><B>19.</B></TT></TD>
    <TD noWrap><TT><B>&nbsp;<A=20
      =
href=3D"http://zxw-pc/mascot/cgi/master_results.pl?file=3D..%2Fdata%2F201=
21225%2FF002424.dat&amp;REPTYPE=3Dprotein&amp;_sigthreshold=3D0.05&amp;RE=
PORT=3D50&amp;_server_mudpit_switch=3D99999999&amp;_ignoreionsscorebelow=3D=
0&amp;_showsubsets=3D0&amp;_showpopups=3DTRUE&amp;_sortunassigned=3Dscore=
down&amp;_requireboldred=3D0#Hit19">gi|222869473</A></B></TT></TD>
    <TD noWrap><TT>&nbsp;&nbsp;147859</TT></TD>
    <TD noWrap align=3Dright><TT>47</TT></TD>
    <TD noWrap><TT>&nbsp;&nbsp;predicted protein [Populus=20
  trichocarpa]</TT></TD></TR>
  <TR>
    <TD noWrap align=3Dright><TT><B>20.</B></TT></TD>
    <TD noWrap><TT><B>&nbsp;<A=20
      =
href=3D"http://zxw-pc/mascot/cgi/master_results.pl?file=3D..%2Fdata%2F201=
21225%2FF002424.dat&amp;REPTYPE=3Dprotein&amp;_sigthreshold=3D0.05&amp;RE=
PORT=3D50&amp;_server_mudpit_switch=3D99999999&amp;_ignoreionsscorebelow=3D=
0&amp;_showsubsets=3D0&amp;_showpopups=3DTRUE&amp;_sortunassigned=3Dscore=
down&amp;_requireboldred=3D0#Hit20">gi|224137032</A></B></TT></TD>
    <TD noWrap><TT>&nbsp;&nbsp;147859</TT></TD>
    <TD noWrap align=3Dright><TT>47</TT></TD>
    <TD noWrap><TT>&nbsp;&nbsp;predicted protein [Populus=20
  trichocarpa]</TT></TD></TR>
  <TR>
    <TD noWrap align=3Dright><TT><B>21.</B></TT></TD>
    <TD noWrap><TT><B>&nbsp;<A=20
      =
href=3D"http://zxw-pc/mascot/cgi/master_results.pl?file=3D..%2Fdata%2F201=
21225%2FF002424.dat&amp;REPTYPE=3Dprotein&amp;_sigthreshold=3D0.05&amp;RE=
PORT=3D50&amp;_server_mudpit_switch=3D99999999&amp;_ignoreionsscorebelow=3D=
0&amp;_showsubsets=3D0&amp;_showpopups=3DTRUE&amp;_sortunassigned=3Dscore=
down&amp;_requireboldred=3D0#Hit21">gi|297844858</A></B></TT></TD>
    <TD noWrap><TT>&nbsp;&nbsp;8950</TT></TD>
    <TD noWrap align=3Dright><TT>46</TT></TD>
    <TD noWrap><TT>&nbsp;&nbsp;hypothetical protein ARALYDRAFT_889331=20
      [Arabidopsis lyrata subsp. lyrata]</TT></TD></TR>
  <TR>
    <TD noWrap align=3Dright><TT><B>22.</B></TT></TD>
    <TD noWrap><TT><B>&nbsp;<A=20
      =
href=3D"http://zxw-pc/mascot/cgi/master_results.pl?file=3D..%2Fdata%2F201=
21225%2FF002424.dat&amp;REPTYPE=3Dprotein&amp;_sigthreshold=3D0.05&amp;RE=
PORT=3D50&amp;_server_mudpit_switch=3D99999999&amp;_ignoreionsscorebelow=3D=
0&amp;_showsubsets=3D0&amp;_showpopups=3DTRUE&amp;_sortunassigned=3Dscore=
down&amp;_requireboldred=3D0#Hit22">gi|297336152</A></B></TT></TD>
    <TD noWrap><TT>&nbsp;&nbsp;8950</TT></TD>
    <TD noWrap align=3Dright><TT>46</TT></TD>
    <TD noWrap><TT>&nbsp;&nbsp;hypothetical protein ARALYDRAFT_889331=20
      [Arabidopsis lyrata subsp. lyrata]</TT></TD></TR>
  <TR>
    <TD noWrap align=3Dright><TT><B>23.</B></TT></TD>
    <TD noWrap><TT><B>&nbsp;<A=20
      =
href=3D"http://zxw-pc/mascot/cgi/master_results.pl?file=3D..%2Fdata%2F201=
21225%2FF002424.dat&amp;REPTYPE=3Dprotein&amp;_sigthreshold=3D0.05&amp;RE=
PORT=3D50&amp;_server_mudpit_switch=3D99999999&amp;_ignoreionsscorebelow=3D=
0&amp;_showsubsets=3D0&amp;_showpopups=3DTRUE&amp;_sortunassigned=3Dscore=
down&amp;_requireboldred=3D0#Hit23">gi|303290026</A></B></TT></TD>
    <TD noWrap><TT>&nbsp;&nbsp;29076</TT></TD>
    <TD noWrap align=3Dright><TT>44</TT></TD>
    <TD noWrap><TT>&nbsp;&nbsp;predicted protein [Micromonas pusilla=20
      CCMP1545]</TT></TD></TR>
  <TR>
    <TD noWrap align=3Dright><TT><B>24.</B></TT></TD>
    <TD noWrap><TT><B>&nbsp;<A=20
      =
href=3D"http://zxw-pc/mascot/cgi/master_results.pl?file=3D..%2Fdata%2F201=
21225%2FF002424.dat&amp;REPTYPE=3Dprotein&amp;_sigthreshold=3D0.05&amp;RE=
PORT=3D50&amp;_server_mudpit_switch=3D99999999&amp;_ignoreionsscorebelow=3D=
0&amp;_showsubsets=3D0&amp;_showpopups=3DTRUE&amp;_sortunassigned=3Dscore=
down&amp;_requireboldred=3D0#Hit24">gi|226453898</A></B></TT></TD>
    <TD noWrap><TT>&nbsp;&nbsp;29076</TT></TD>
    <TD noWrap align=3Dright><TT>44</TT></TD>
    <TD noWrap><TT>&nbsp;&nbsp;predicted protein [Micromonas pusilla=20
      CCMP1545]</TT></TD></TR>
  <TR>
    <TD noWrap align=3Dright><TT><B>25.</B></TT></TD>
    <TD noWrap><TT><B>&nbsp;<A=20
      =
href=3D"http://zxw-pc/mascot/cgi/master_results.pl?file=3D..%2Fdata%2F201=
21225%2FF002424.dat&amp;REPTYPE=3Dprotein&amp;_sigthreshold=3D0.05&amp;RE=
PORT=3D50&amp;_server_mudpit_switch=3D99999999&amp;_ignoreionsscorebelow=3D=
0&amp;_showsubsets=3D0&amp;_showpopups=3DTRUE&amp;_sortunassigned=3Dscore=
down&amp;_requireboldred=3D0#Hit25">gi|222865125</A></B></TT></TD>
    <TD noWrap><TT>&nbsp;&nbsp;39496</TT></TD>
    <TD noWrap align=3Dright><TT>44</TT></TD>
    <TD noWrap><TT>&nbsp;&nbsp;predicted protein [Populus=20
  trichocarpa]</TT></TD></TR>
  <TR>
    <TD noWrap align=3Dright><TT><B>26.</B></TT></TD>
    <TD noWrap><TT><B>&nbsp;<A=20
      =
href=3D"http://zxw-pc/mascot/cgi/master_results.pl?file=3D..%2Fdata%2F201=
21225%2FF002424.dat&amp;REPTYPE=3Dprotein&amp;_sigthreshold=3D0.05&amp;RE=
PORT=3D50&amp;_server_mudpit_switch=3D99999999&amp;_ignoreionsscorebelow=3D=
0&amp;_showsubsets=3D0&amp;_showpopups=3DTRUE&amp;_sortunassigned=3Dscore=
down&amp;_requireboldred=3D0#Hit26">gi|224112108</A></B></TT></TD>
    <TD noWrap><TT>&nbsp;&nbsp;39496</TT></TD>
    <TD noWrap align=3Dright><TT>44</TT></TD>
    <TD noWrap><TT>&nbsp;&nbsp;predicted protein [Populus=20
  trichocarpa]</TT></TD></TR>
  <TR>
    <TD noWrap align=3Dright><TT><B>27.</B></TT></TD>
    <TD noWrap><TT><B>&nbsp;<A=20
      =
href=3D"http://zxw-pc/mascot/cgi/master_results.pl?file=3D..%2Fdata%2F201=
21225%2FF002424.dat&amp;REPTYPE=3Dprotein&amp;_sigthreshold=3D0.05&amp;RE=
PORT=3D50&amp;_server_mudpit_switch=3D99999999&amp;_ignoreionsscorebelow=3D=
0&amp;_showsubsets=3D0&amp;_showpopups=3DTRUE&amp;_sortunassigned=3Dscore=
down&amp;_requireboldred=3D0#Hit27">gi|257745108</A></B></TT></TD>
    <TD noWrap><TT>&nbsp;&nbsp;18379</TT></TD>
    <TD noWrap align=3Dright><TT>44</TT></TD>
    <TD noWrap><TT>&nbsp;&nbsp;unnamed protein product [Zea =
mays]</TT></TD></TR>
  <TR>
    <TD noWrap align=3Dright><TT><B>28.</B></TT></TD>
    <TD noWrap><TT><B>&nbsp;<A=20
      =
href=3D"http://zxw-pc/mascot/cgi/master_results.pl?file=3D..%2Fdata%2F201=
21225%2FF002424.dat&amp;REPTYPE=3Dprotein&amp;_sigthreshold=3D0.05&amp;RE=
PORT=3D50&amp;_server_mudpit_switch=3D99999999&amp;_ignoreionsscorebelow=3D=
0&amp;_showsubsets=3D0&amp;_showpopups=3DTRUE&amp;_sortunassigned=3Dscore=
down&amp;_requireboldred=3D0#Hit28">gi|257732432</A></B></TT></TD>
    <TD noWrap><TT>&nbsp;&nbsp;18379</TT></TD>
    <TD noWrap align=3Dright><TT>44</TT></TD>
    <TD noWrap><TT>&nbsp;&nbsp;unnamed protein product [Zea =
mays]</TT></TD></TR>
  <TR>
    <TD noWrap align=3Dright><TT><B>29.</B></TT></TD>
    <TD noWrap><TT><B>&nbsp;<A=20
      =
href=3D"http://zxw-pc/mascot/cgi/master_results.pl?file=3D..%2Fdata%2F201=
21225%2FF002424.dat&amp;REPTYPE=3Dprotein&amp;_sigthreshold=3D0.05&amp;RE=
PORT=3D50&amp;_server_mudpit_switch=3D99999999&amp;_ignoreionsscorebelow=3D=
0&amp;_showsubsets=3D0&amp;_showpopups=3DTRUE&amp;_sortunassigned=3Dscore=
down&amp;_requireboldred=3D0#Hit29">gi|257337420</A></B></TT></TD>
    <TD noWrap><TT>&nbsp;&nbsp;18379</TT></TD>
    <TD noWrap align=3Dright><TT>44</TT></TD>
    <TD noWrap><TT>&nbsp;&nbsp;unnamed protein product [Zea =
mays]</TT></TD></TR>
  <TR>
    <TD noWrap align=3Dright><TT><B>30.</B></TT></TD>
    <TD noWrap><TT><B>&nbsp;<A=20
      =
href=3D"http://zxw-pc/mascot/cgi/master_results.pl?file=3D..%2Fdata%2F201=
21225%2FF002424.dat&amp;REPTYPE=3Dprotein&amp;_sigthreshold=3D0.05&amp;RE=
PORT=3D50&amp;_server_mudpit_switch=3D99999999&amp;_ignoreionsscorebelow=3D=
0&amp;_showsubsets=3D0&amp;_showpopups=3DTRUE&amp;_sortunassigned=3Dscore=
down&amp;_requireboldred=3D0#Hit30">gi|219900153</A></B></TT></TD>
    <TD noWrap><TT>&nbsp;&nbsp;18379</TT></TD>
    <TD noWrap align=3Dright><TT>44</TT></TD>
    <TD noWrap><TT>&nbsp;&nbsp;unnamed protein product [Zea =
mays]</TT></TD></TR>
  <TR>
    <TD noWrap align=3Dright><TT><B>31.</B></TT></TD>
    <TD noWrap><TT><B>&nbsp;<A=20
      =
href=3D"http://zxw-pc/mascot/cgi/master_results.pl?file=3D..%2Fdata%2F201=
21225%2FF002424.dat&amp;REPTYPE=3Dprotein&amp;_sigthreshold=3D0.05&amp;RE=
PORT=3D50&amp;_server_mudpit_switch=3D99999999&amp;_ignoreionsscorebelow=3D=
0&amp;_showsubsets=3D0&amp;_showpopups=3DTRUE&amp;_sortunassigned=3Dscore=
down&amp;_requireboldred=3D0#Hit31">gi|219749584</A></B></TT></TD>
    <TD noWrap><TT>&nbsp;&nbsp;18379</TT></TD>
    <TD noWrap align=3Dright><TT>44</TT></TD>
    <TD noWrap><TT>&nbsp;&nbsp;unnamed protein product [Zea =
mays]</TT></TD></TR>
  <TR>
    <TD noWrap align=3Dright><TT><B>32.</B></TT></TD>
    <TD noWrap><TT><B>&nbsp;<A=20
      =
href=3D"http://zxw-pc/mascot/cgi/master_results.pl?file=3D..%2Fdata%2F201=
21225%2FF002424.dat&amp;REPTYPE=3Dprotein&amp;_sigthreshold=3D0.05&amp;RE=
PORT=3D50&amp;_server_mudpit_switch=3D99999999&amp;_ignoreionsscorebelow=3D=
0&amp;_showsubsets=3D0&amp;_showpopups=3DTRUE&amp;_sortunassigned=3Dscore=
down&amp;_requireboldred=3D0#Hit32">gi|219736493</A></B></TT></TD>
    <TD noWrap><TT>&nbsp;&nbsp;18379</TT></TD>
    <TD noWrap align=3Dright><TT>44</TT></TD>
    <TD noWrap><TT>&nbsp;&nbsp;unnamed protein product [Zea =
mays]</TT></TD></TR>
  <TR>
    <TD noWrap align=3Dright><TT><B>33.</B></TT></TD>
    <TD noWrap><TT><B>&nbsp;<A=20
      =
href=3D"http://zxw-pc/mascot/cgi/master_results.pl?file=3D..%2Fdata%2F201=
21225%2FF002424.dat&amp;REPTYPE=3Dprotein&amp;_sigthreshold=3D0.05&amp;RE=
PORT=3D50&amp;_server_mudpit_switch=3D99999999&amp;_ignoreionsscorebelow=3D=
0&amp;_showsubsets=3D0&amp;_showpopups=3DTRUE&amp;_sortunassigned=3Dscore=
down&amp;_requireboldred=3D0#Hit33">gi|332640278</A></B></TT></TD>
    <TD noWrap><TT>&nbsp;&nbsp;22255</TT></TD>
    <TD noWrap align=3Dright><TT>43</TT></TD>
    <TD noWrap><TT>&nbsp;&nbsp;uncharacterized protein [Arabidopsis=20
      thaliana]</TT></TD></TR>
  <TR>
    <TD noWrap align=3Dright><TT><B>34.</B></TT></TD>
    <TD noWrap><TT><B>&nbsp;<A=20
      =
href=3D"http://zxw-pc/mascot/cgi/master_results.pl?file=3D..%2Fdata%2F201=
21225%2FF002424.dat&amp;REPTYPE=3Dprotein&amp;_sigthreshold=3D0.05&amp;RE=
PORT=3D50&amp;_server_mudpit_switch=3D99999999&amp;_ignoreionsscorebelow=3D=
0&amp;_showsubsets=3D0&amp;_showpopups=3DTRUE&amp;_sortunassigned=3Dscore=
down&amp;_requireboldred=3D0#Hit34">gi|334185029</A></B></TT></TD>
    <TD noWrap><TT>&nbsp;&nbsp;22255</TT></TD>
    <TD noWrap align=3Dright><TT>43</TT></TD>
    <TD noWrap><TT>&nbsp;&nbsp;uncharacterized protein [Arabidopsis=20
      thaliana]</TT></TD></TR>
  <TR>
    <TD noWrap align=3Dright><TT><B>35.</B></TT></TD>
    <TD noWrap><TT><B>&nbsp;<A=20
      =
href=3D"http://zxw-pc/mascot/cgi/master_results.pl?file=3D..%2Fdata%2F201=
21225%2FF002424.dat&amp;REPTYPE=3Dprotein&amp;_sigthreshold=3D0.05&amp;RE=
PORT=3D50&amp;_server_mudpit_switch=3D99999999&amp;_ignoreionsscorebelow=3D=
0&amp;_showsubsets=3D0&amp;_showpopups=3DTRUE&amp;_sortunassigned=3Dscore=
down&amp;_requireboldred=3D0#Hit35">gi|302806772</A></B></TT></TD>
    <TD noWrap><TT>&nbsp;&nbsp;23983</TT></TD>
    <TD noWrap align=3Dright><TT>43</TT></TD>
    <TD noWrap><TT>&nbsp;&nbsp;hypothetical protein SELMODRAFT_424204=20
      [Selaginella moellendorffii]</TT></TD></TR>
  <TR>
    <TD noWrap align=3Dright><TT><B>36.</B></TT></TD>
    <TD noWrap><TT><B>&nbsp;<A=20
      =
href=3D"http://zxw-pc/mascot/cgi/master_results.pl?file=3D..%2Fdata%2F201=
21225%2FF002424.dat&amp;REPTYPE=3Dprotein&amp;_sigthreshold=3D0.05&amp;RE=
PORT=3D50&amp;_server_mudpit_switch=3D99999999&amp;_ignoreionsscorebelow=3D=
0&amp;_showsubsets=3D0&amp;_showpopups=3DTRUE&amp;_sortunassigned=3Dscore=
down&amp;_requireboldred=3D0#Hit36">gi|300146945</A></B></TT></TD>
    <TD noWrap><TT>&nbsp;&nbsp;23983</TT></TD>
    <TD noWrap align=3Dright><TT>43</TT></TD>
    <TD noWrap><TT>&nbsp;&nbsp;hypothetical protein SELMODRAFT_424204=20
      [Selaginella moellendorffii]</TT></TD></TR>
  <TR>
    <TD noWrap align=3Dright><TT><B>37.</B></TT></TD>
    <TD noWrap><TT><B>&nbsp;<A=20
      =
href=3D"http://zxw-pc/mascot/cgi/master_results.pl?file=3D..%2Fdata%2F201=
21225%2FF002424.dat&amp;REPTYPE=3Dprotein&amp;_sigthreshold=3D0.05&amp;RE=
PORT=3D50&amp;_server_mudpit_switch=3D99999999&amp;_ignoreionsscorebelow=3D=
0&amp;_showsubsets=3D0&amp;_showpopups=3DTRUE&amp;_sortunassigned=3Dscore=
down&amp;_requireboldred=3D0#Hit37">gi|255590219</A></B></TT></TD>
    <TD noWrap><TT>&nbsp;&nbsp;30647</TT></TD>
    <TD noWrap align=3Dright><TT>43</TT></TD>
    <TD noWrap><TT>&nbsp;&nbsp;conserved hypothetical protein [Ricinus=20
      communis]</TT></TD></TR>
  <TR>
    <TD noWrap align=3Dright><TT><B>38.</B></TT></TD>
    <TD noWrap><TT><B>&nbsp;<A=20
      =
href=3D"http://zxw-pc/mascot/cgi/master_results.pl?file=3D..%2Fdata%2F201=
21225%2FF002424.dat&amp;REPTYPE=3Dprotein&amp;_sigthreshold=3D0.05&amp;RE=
PORT=3D50&amp;_server_mudpit_switch=3D99999999&amp;_ignoreionsscorebelow=3D=
0&amp;_showsubsets=3D0&amp;_showpopups=3DTRUE&amp;_sortunassigned=3Dscore=
down&amp;_requireboldred=3D0#Hit38">gi|223523749</A></B></TT></TD>
    <TD noWrap><TT>&nbsp;&nbsp;30647</TT></TD>
    <TD noWrap align=3Dright><TT>43</TT></TD>
    <TD noWrap><TT>&nbsp;&nbsp;conserved hypothetical protein [Ricinus=20
      communis]</TT></TD></TR>
  <TR>
    <TD noWrap align=3Dright><TT><B>39.</B></TT></TD>
    <TD noWrap><TT><B>&nbsp;<A=20
      =
href=3D"http://zxw-pc/mascot/cgi/master_results.pl?file=3D..%2Fdata%2F201=
21225%2FF002424.dat&amp;REPTYPE=3Dprotein&amp;_sigthreshold=3D0.05&amp;RE=
PORT=3D50&amp;_server_mudpit_switch=3D99999999&amp;_ignoreionsscorebelow=3D=
0&amp;_showsubsets=3D0&amp;_showpopups=3DTRUE&amp;_sortunassigned=3Dscore=
down&amp;_requireboldred=3D0#Hit39">gi|308812045</A></B></TT></TD>
    <TD noWrap><TT>&nbsp;&nbsp;78841</TT></TD>
    <TD noWrap align=3Dright><TT>42</TT></TD>
    <TD noWrap><TT>&nbsp;&nbsp;Translation initiation factor 3, subunit =
b=20
      (eIF-3b) (ISS) [Ostreococcus tauri]</TT></TD></TR>
  <TR>
    <TD noWrap align=3Dright><TT><B>40.</B></TT></TD>
    <TD noWrap><TT><B>&nbsp;<A=20
      =
href=3D"http://zxw-pc/mascot/cgi/master_results.pl?file=3D..%2Fdata%2F201=
21225%2FF002424.dat&amp;REPTYPE=3Dprotein&amp;_sigthreshold=3D0.05&amp;RE=
PORT=3D50&amp;_server_mudpit_switch=3D99999999&amp;_ignoreionsscorebelow=3D=
0&amp;_showsubsets=3D0&amp;_showpopups=3DTRUE&amp;_sortunassigned=3Dscore=
down&amp;_requireboldred=3D0#Hit40">gi|116055210</A></B></TT></TD>
    <TD noWrap><TT>&nbsp;&nbsp;78841</TT></TD>
    <TD noWrap align=3Dright><TT>42</TT></TD>
    <TD noWrap><TT>&nbsp;&nbsp;Translation initiation factor 3, subunit =
b=20
      (eIF-3b) (ISS) [Ostreococcus tauri]</TT></TD></TR>
  <TR>
    <TD noWrap align=3Dright><TT><B>41.</B></TT></TD>
    <TD noWrap><TT><B>&nbsp;<A=20
      =
href=3D"http://zxw-pc/mascot/cgi/master_results.pl?file=3D..%2Fdata%2F201=
21225%2FF002424.dat&amp;REPTYPE=3Dprotein&amp;_sigthreshold=3D0.05&amp;RE=
PORT=3D50&amp;_server_mudpit_switch=3D99999999&amp;_ignoreionsscorebelow=3D=
0&amp;_showsubsets=3D0&amp;_showpopups=3DTRUE&amp;_sortunassigned=3Dscore=
down&amp;_requireboldred=3D0#Hit41">gi|125597313</A></B></TT></TD>
    <TD noWrap><TT>&nbsp;&nbsp;10533</TT></TD>
    <TD noWrap align=3Dright><TT>42</TT></TD>
    <TD noWrap><TT>&nbsp;&nbsp;hypothetical protein OsJ_21435 [Oryza =
sativa=20
      Japonica Group]</TT></TD></TR>
  <TR>
    <TD noWrap align=3Dright><TT><B>42.</B></TT></TD>
    <TD noWrap><TT><B>&nbsp;<A=20
      =
href=3D"http://zxw-pc/mascot/cgi/master_results.pl?file=3D..%2Fdata%2F201=
21225%2FF002424.dat&amp;REPTYPE=3Dprotein&amp;_sigthreshold=3D0.05&amp;RE=
PORT=3D50&amp;_server_mudpit_switch=3D99999999&amp;_ignoreionsscorebelow=3D=
0&amp;_showsubsets=3D0&amp;_showpopups=3DTRUE&amp;_sortunassigned=3Dscore=
down&amp;_requireboldred=3D0#Hit42">gi|223947387</A></B></TT></TD>
    <TD noWrap><TT>&nbsp;&nbsp;37964</TT></TD>
    <TD noWrap align=3Dright><TT>42</TT></TD>
    <TD noWrap><TT>&nbsp;&nbsp;unknown [Zea mays]</TT></TD></TR>
  <TR>
    <TD noWrap align=3Dright><TT><B>43.</B></TT></TD>
    <TD noWrap><TT><B>&nbsp;<A=20
      =
href=3D"http://zxw-pc/mascot/cgi/master_results.pl?file=3D..%2Fdata%2F201=
21225%2FF002424.dat&amp;REPTYPE=3Dprotein&amp;_sigthreshold=3D0.05&amp;RE=
PORT=3D50&amp;_server_mudpit_switch=3D99999999&amp;_ignoreionsscorebelow=3D=
0&amp;_showsubsets=3D0&amp;_showpopups=3DTRUE&amp;_sortunassigned=3Dscore=
down&amp;_requireboldred=3D0#Hit43">gi|293333219</A></B></TT></TD>
    <TD noWrap><TT>&nbsp;&nbsp;37964</TT></TD>
    <TD noWrap align=3Dright><TT>42</TT></TD>
    <TD noWrap><TT>&nbsp;&nbsp;hypothetical protein LOC100382077 [Zea=20
      mays]</TT></TD></TR>
  <TR>
    <TD noWrap align=3Dright><TT><B>44.</B></TT></TD>
    <TD noWrap><TT><B>&nbsp;<A=20
      =
href=3D"http://zxw-pc/mascot/cgi/master_results.pl?file=3D..%2Fdata%2F201=
21225%2FF002424.dat&amp;REPTYPE=3Dprotein&amp;_sigthreshold=3D0.05&amp;RE=
PORT=3D50&amp;_server_mudpit_switch=3D99999999&amp;_ignoreionsscorebelow=3D=
0&amp;_showsubsets=3D0&amp;_showpopups=3DTRUE&amp;_sortunassigned=3Dscore=
down&amp;_requireboldred=3D0#Hit44">gi|222066092</A></B></TT></TD>
    <TD noWrap><TT>&nbsp;&nbsp;18856</TT></TD>
    <TD noWrap align=3Dright><TT>42</TT></TD>
    <TD noWrap><TT>&nbsp;&nbsp;NBS-LLR resistance protein [Gossypium=20
      arboreum]</TT></TD></TR>
  <TR>
    <TD noWrap align=3Dright><TT><B>45.</B></TT></TD>
    <TD noWrap><TT><B>&nbsp;<A=20
      =
href=3D"http://zxw-pc/mascot/cgi/master_results.pl?file=3D..%2Fdata%2F201=
21225%2FF002424.dat&amp;REPTYPE=3Dprotein&amp;_sigthreshold=3D0.05&amp;RE=
PORT=3D50&amp;_server_mudpit_switch=3D99999999&amp;_ignoreionsscorebelow=3D=
0&amp;_showsubsets=3D0&amp;_showpopups=3DTRUE&amp;_sortunassigned=3Dscore=
down&amp;_requireboldred=3D0#Hit45">gi|326528007</A></B></TT></TD>
    <TD noWrap><TT>&nbsp;&nbsp;22555</TT></TD>
    <TD noWrap align=3Dright><TT>42</TT></TD>
    <TD noWrap><TT>&nbsp;&nbsp;predicted protein [Hordeum vulgare subsp. =

      vulgare]</TT></TD></TR>
  <TR>
    <TD noWrap align=3Dright><TT><B>46.</B></TT></TD>
    <TD noWrap><TT><B>&nbsp;<A=20
      =
href=3D"http://zxw-pc/mascot/cgi/master_results.pl?file=3D..%2Fdata%2F201=
21225%2FF002424.dat&amp;REPTYPE=3Dprotein&amp;_sigthreshold=3D0.05&amp;RE=
PORT=3D50&amp;_server_mudpit_switch=3D99999999&amp;_ignoreionsscorebelow=3D=
0&amp;_showsubsets=3D0&amp;_showpopups=3DTRUE&amp;_sortunassigned=3Dscore=
down&amp;_requireboldred=3D0#Hit46">gi|326512322</A></B></TT></TD>
    <TD noWrap><TT>&nbsp;&nbsp;22555</TT></TD>
    <TD noWrap align=3Dright><TT>42</TT></TD>
    <TD noWrap><TT>&nbsp;&nbsp;predicted protein [Hordeum vulgare subsp. =

      vulgare]</TT></TD></TR>
  <TR>
    <TD noWrap align=3Dright><TT><B>47.</B></TT></TD>
    <TD noWrap><TT><B>&nbsp;<A=20
      =
href=3D"http://zxw-pc/mascot/cgi/master_results.pl?file=3D..%2Fdata%2F201=
21225%2FF002424.dat&amp;REPTYPE=3Dprotein&amp;_sigthreshold=3D0.05&amp;RE=
PORT=3D50&amp;_server_mudpit_switch=3D99999999&amp;_ignoreionsscorebelow=3D=
0&amp;_showsubsets=3D0&amp;_showpopups=3DTRUE&amp;_sortunassigned=3Dscore=
down&amp;_requireboldred=3D0#Hit47">gi|218191243</A></B></TT></TD>
    <TD noWrap><TT>&nbsp;&nbsp;85229</TT></TD>
    <TD noWrap align=3Dright><TT>42</TT></TD>
    <TD noWrap><TT>&nbsp;&nbsp;hypothetical protein OsI_08217 [Oryza =
sativa=20
      Indica Group]</TT></TD></TR>
  <TR>
    <TD noWrap align=3Dright><TT><B>48.</B></TT></TD>
    <TD noWrap><TT><B>&nbsp;<A=20
      =
href=3D"http://zxw-pc/mascot/cgi/master_results.pl?file=3D..%2Fdata%2F201=
21225%2FF002424.dat&amp;REPTYPE=3Dprotein&amp;_sigthreshold=3D0.05&amp;RE=
PORT=3D50&amp;_server_mudpit_switch=3D99999999&amp;_ignoreionsscorebelow=3D=
0&amp;_showsubsets=3D0&amp;_showpopups=3DTRUE&amp;_sortunassigned=3Dscore=
down&amp;_requireboldred=3D0#Hit48">gi|255637700</A></B></TT></TD>
    <TD noWrap><TT>&nbsp;&nbsp;56125</TT></TD>
    <TD noWrap align=3Dright><TT>42</TT></TD>
    <TD noWrap><TT>&nbsp;&nbsp;unknown [Glycine max]</TT></TD></TR>
  <TR>
    <TD noWrap align=3Dright><TT><B>49.</B></TT></TD>
    <TD noWrap><TT><B>&nbsp;<A=20
      =
href=3D"http://zxw-pc/mascot/cgi/master_results.pl?file=3D..%2Fdata%2F201=
21225%2FF002424.dat&amp;REPTYPE=3Dprotein&amp;_sigthreshold=3D0.05&amp;RE=
PORT=3D50&amp;_server_mudpit_switch=3D99999999&amp;_ignoreionsscorebelow=3D=
0&amp;_showsubsets=3D0&amp;_showpopups=3DTRUE&amp;_sortunassigned=3Dscore=
down&amp;_requireboldred=3D0#Hit49">gi|302836189</A></B></TT></TD>
    <TD noWrap><TT>&nbsp;&nbsp;155989</TT></TD>
    <TD noWrap align=3Dright><TT>41</TT></TD>
    <TD noWrap><TT>&nbsp;&nbsp;intraflagellar transport particle protein =

      IFT140 [Volvox carteri f. nagariensis]</TT></TD></TR>
  <TR>
    <TD noWrap align=3Dright><TT><B>50.</B></TT></TD>
    <TD noWrap><TT><B>&nbsp;<A=20
      =
href=3D"http://zxw-pc/mascot/cgi/master_results.pl?file=3D..%2Fdata%2F201=
21225%2FF002424.dat&amp;REPTYPE=3Dprotein&amp;_sigthreshold=3D0.05&amp;RE=
PORT=3D50&amp;_server_mudpit_switch=3D99999999&amp;_ignoreionsscorebelow=3D=
0&amp;_showsubsets=3D0&amp;_showpopups=3DTRUE&amp;_sortunassigned=3Dscore=
down&amp;_requireboldred=3D0#Hit50">gi|300265014</A></B></TT></TD>
    <TD noWrap><TT>&nbsp;&nbsp;155989</TT></TD>
    <TD noWrap align=3Dright><TT>41</TT></TD>
    <TD noWrap><TT>&nbsp;&nbsp;intraflagellar transport particle protein =

      IFT140 [Volvox carteri f. =
nagariensis]</TT></TD></TR></TBODY></TABLE>
<H3>Results List</H3>
<TABLE border=3D0 cellSpacing=3D0>
  <TBODY>
  <TR>
    <TD><TT><B><A =
name=3DHit1>1.</A>&nbsp;&nbsp;&nbsp;&nbsp;</B></TT></TD>
    <TD noWrap><TT><A=20
      =
href=3D"http://zxw-pc/mascot/cgi/protein_view.pl?file=3D../data/20121225/=
F002424.dat&amp;hit=3D1"=20
      =
target=3D_blank>gi|218157</A>&nbsp;&nbsp;&nbsp;&nbsp;<B>Mass:</B>&nbsp;38=
695&nbsp;&nbsp;&nbsp;&nbsp;<B>Score:</B>&nbsp;72&nbsp;&nbsp;&nbsp;&nbsp;&=
nbsp;<B>Expect:</B>&nbsp;0.1&nbsp;&nbsp;<B>Matches:</B>&nbsp;5</TT></TD><=
/TR>
  <TR>
    <TD>&nbsp;</TD>
    <TD noWrap><TT>cytoplasmic aldolase [Oryza sativa Japonica=20
  Group]</TT></TD></TR></TBODY></TABLE>
<TABLE border=3D0 cellSpacing=3D0 cellPadding=3D0>
  <TBODY>
  <TR>
    <TD><TT>&nbsp;&nbsp;&nbsp;&nbsp;&nbsp;&nbsp;</TT></TD>
    <TD align=3Dright><TT><B>Observed&nbsp;&nbsp;</B></TT></TD>
    <TD noWrap align=3Dright><TT><B>Mr(expt)&nbsp;&nbsp;</B></TT></TD>
    <TD noWrap align=3Dright><TT><B>Mr(calc)&nbsp;&nbsp;</B></TT></TD>
    <TD align=3Dright><TT><B>&nbsp;ppm&nbsp;&nbsp;</B></TT></TD>
    <TD align=3Dright><TT><B>Start&nbsp;</B></TT></TD>
    <TD align=3Dright><TT><B>&nbsp;</B></TT></TD>
    <TD align=3Dright><TT><B>End&nbsp;</B></TT></TD>
    <TD align=3Dright><TT><B>Miss&nbsp;</B></TT></TD>
    <TD align=3Dright><TT><B>Ions&nbsp;</B></TT></TD>
    <TD><TT><B>&nbsp;Peptide</B></TT></TD></TR>
  <TR>
    <TD align=3Dright>&nbsp;</TD>
    <TD align=3Dright><TT>829.3386&nbsp;&nbsp;</TT></TD>
    <TD align=3Dright><TT>828.3313&nbsp;&nbsp;</TT></TD>
    <TD align=3Dright><TT>828.3766&nbsp;&nbsp;</TT></TD>
    <TD noWrap align=3Dright><TT>-54.69&nbsp;</TT></TD>
    <TD align=3Dright><TT>133&nbsp;</TT></TD>
    <TD noWrap align=3Dright><TT>-&nbsp;</TT></TD>
    <TD align=3Dright><TT>139&nbsp;</TT></TD>
    <TD align=3Dright><TT>0&nbsp;&nbsp;</TT></TD>
    <TD noWrap align=3Dright><TT>---&nbsp;&nbsp;</TT></TD>
    <TD noWrap><TT>&nbsp;K.YYEAGAR.F</TT></TD></TR>
  <TR>
    <TD align=3Dright>&nbsp;</TD>
    <TD align=3Dright><TT>1197.5880&nbsp;&nbsp;</TT></TD>
    <TD align=3Dright><TT>1196.5807&nbsp;&nbsp;</TT></TD>
    <TD align=3Dright><TT>1196.6765&nbsp;&nbsp;</TT></TD>
    <TD noWrap align=3Dright><TT>-80.01&nbsp;</TT></TD>
    <TD align=3Dright><TT>95&nbsp;</TT></TD>
    <TD noWrap align=3Dright><TT>-&nbsp;</TT></TD>
    <TD align=3Dright><TT>106&nbsp;</TT></TD>
    <TD align=3Dright><TT>1&nbsp;&nbsp;</TT></TD>
    <TD noWrap align=3Dright><TT>---&nbsp;&nbsp;</TT></TD>
    <TD noWrap><TT>&nbsp;K.EAGALPGIKVDK.G</TT></TD></TR>
  <TR>
    <TD align=3Dright>&nbsp;</TD>
    <TD align=3Dright><TT>1311.6106&nbsp;&nbsp;</TT></TD>
    <TD align=3Dright><TT>1310.6033&nbsp;&nbsp;</TT></TD>
    <TD align=3Dright><TT>1310.6772&nbsp;&nbsp;</TT></TD>
    <TD noWrap align=3Dright><TT>-56.33&nbsp;</TT></TD>
    <TD align=3Dright><TT>288&nbsp;</TT></TD>
    <TD noWrap align=3Dright><TT>-&nbsp;</TT></TD>
    <TD align=3Dright><TT>298&nbsp;</TT></TD>
    <TD align=3Dright><TT>0&nbsp;&nbsp;</TT></TD>
    <TD noWrap align=3Dright><TT>---&nbsp;&nbsp;</TT></TD>
    <TD noWrap><TT>&nbsp;K.KPWSLSFSFGR.A</TT></TD></TR>
  <TR>
    <TD align=3Dright>&nbsp;</TD>
    <TD align=3Dright><TT>1346.6519&nbsp;&nbsp;</TT></TD>
    <TD align=3Dright><TT>1345.6446&nbsp;&nbsp;</TT></TD>
    <TD align=3Dright><TT>1345.7242&nbsp;&nbsp;</TT></TD>
    <TD noWrap align=3Dright><TT>-59.10&nbsp;</TT></TD>
    <TD align=3Dright><TT>238&nbsp;</TT></TD>
    <TD noWrap align=3Dright><TT>-&nbsp;</TT></TD>
    <TD align=3Dright><TT>249&nbsp;</TT></TD>
    <TD align=3Dright><TT>0&nbsp;&nbsp;</TT></TD>
    <TD noWrap align=3Dright><TT>---&nbsp;&nbsp;</TT></TD>
    <TD noWrap><TT>&nbsp;K.VAPEVIAEYTVR.T</TT></TD></TR>
  <TR>
    <TD align=3Dright>&nbsp;</TD>
    <TD align=3Dright><TT>1346.6519&nbsp;&nbsp;</TT></TD>
    <TD align=3Dright><TT>1345.6446&nbsp;&nbsp;</TT></TD>
    <TD align=3Dright><TT>1345.7242&nbsp;&nbsp;</TT></TD>
    <TD noWrap align=3Dright><TT>-59.10&nbsp;</TT></TD>
    <TD align=3Dright><TT>238&nbsp;</TT></TD>
    <TD noWrap align=3Dright><TT>-&nbsp;</TT></TD>
    <TD align=3Dright><TT>249&nbsp;</TT></TD>
    <TD align=3Dright><TT>0&nbsp;&nbsp;</TT></TD>
    <TD noWrap align=3Dright><TT>54&nbsp;&nbsp;</TT></TD>
    <TD noWrap><TT>&nbsp;K.VAPEVIAEYTVR.T</TT></TD></TR></TBODY></TABLE>
<TABLE border=3D0 cellSpacing=3D0>
  <TBODY>
  <TR>
    <TD><TT>&nbsp;&nbsp;&nbsp;&nbsp;&nbsp;&nbsp;</TT></TD>
    <TD><TT><B>No match to: </B>745.3611, 774.4239, 809.3693, 825.0585,=20
      841.0383, 842.4612, 870.4904, 977.4559, 977.4559, 1097.5449, =
1213.5697,=20
      1544.6217, 1571.6799, 1597.7001, 1597.7001, 1613.6967, 1616.7297,=20
      1619.7017, 1629.6830, 1635.6796, 1641.6890, 1854.7963, 1990.8136,=20
      1990.8136, 2012.8218, 2064.0115, 2064.0115, 2064.9988, 2086.0234,=20
      2086.0234, 2112.9680, 2112.9680, 2114.4778, 2134.9360, 2193.0671,=20
      2193.0671, 2211.9907, 2215.0671, 2346.0364, 2349.1797, 2349.1797,=20
      2660.1301, 2743.3223, 2760.3333, 2760.3333, 2776.3201, 2808.2178,=20
      3225.6382</TT></TD></TR></TBODY></TABLE><BR>
<TABLE border=3D0 cellSpacing=3D0>
  <TBODY>
  <TR>
    <TD><TT><B><A =
name=3DHit2>2.</A>&nbsp;&nbsp;&nbsp;&nbsp;</B></TT></TD>
    <TD noWrap><TT><A=20
      =
href=3D"http://zxw-pc/mascot/cgi/protein_view.pl?file=3D../data/20121225/=
F002424.dat&amp;hit=3D2"=20
      =
target=3D_blank>gi|110288655</A>&nbsp;&nbsp;&nbsp;&nbsp;<B>Mass:</B>&nbsp=
;38681&nbsp;&nbsp;&nbsp;&nbsp;<B>Score:</B>&nbsp;70&nbsp;&nbsp;&nbsp;&nbs=
p;&nbsp;<B>Expect:</B>&nbsp;0.19&nbsp;&nbsp;<B>Matches:</B>&nbsp;5</TT></=
TD></TR>
  <TR>
    <TD>&nbsp;</TD>
    <TD noWrap><TT>Fructose-bisphosphate aldolase, cytoplasmic isozyme,=20
      putative, expressed [Oryza sativa Japonica =
Group]</TT></TD></TR></TBODY></TABLE>
<TABLE border=3D0 cellSpacing=3D0 cellPadding=3D0>
  <TBODY>
  <TR>
    <TD><TT>&nbsp;&nbsp;&nbsp;&nbsp;&nbsp;&nbsp;</TT></TD>
    <TD align=3Dright><TT><B>Observed&nbsp;&nbsp;</B></TT></TD>
    <TD noWrap align=3Dright><TT><B>Mr(expt)&nbsp;&nbsp;</B></TT></TD>
    <TD noWrap align=3Dright><TT><B>Mr(calc)&nbsp;&nbsp;</B></TT></TD>
    <TD align=3Dright><TT><B>&nbsp;ppm&nbsp;&nbsp;</B></TT></TD>
    <TD align=3Dright><TT><B>Start&nbsp;</B></TT></TD>
    <TD align=3Dright><TT><B>&nbsp;</B></TT></TD>
    <TD align=3Dright><TT><B>End&nbsp;</B></TT></TD>
    <TD align=3Dright><TT><B>Miss&nbsp;</B></TT></TD>
    <TD align=3Dright><TT><B>Ions&nbsp;</B></TT></TD>
    <TD><TT><B>&nbsp;Peptide</B></TT></TD></TR>
  <TR>
    <TD align=3Dright>&nbsp;</TD>
    <TD align=3Dright><TT>829.3386&nbsp;&nbsp;</TT></TD>
    <TD align=3Dright><TT>828.3313&nbsp;&nbsp;</TT></TD>
    <TD align=3Dright><TT>828.3766&nbsp;&nbsp;</TT></TD>
    <TD noWrap align=3Dright><TT>-54.69&nbsp;</TT></TD>
    <TD align=3Dright><TT>133&nbsp;</TT></TD>
    <TD noWrap align=3Dright><TT>-&nbsp;</TT></TD>
    <TD align=3Dright><TT>139&nbsp;</TT></TD>
    <TD align=3Dright><TT>0&nbsp;&nbsp;</TT></TD>
    <TD noWrap align=3Dright><TT>---&nbsp;&nbsp;</TT></TD>
    <TD noWrap><TT>&nbsp;K.YYEAGAR.F</TT></TD></TR>
  <TR>
    <TD align=3Dright>&nbsp;</TD>
    <TD align=3Dright><TT>1197.5880&nbsp;&nbsp;</TT></TD>
    <TD align=3Dright><TT>1196.5807&nbsp;&nbsp;</TT></TD>
    <TD align=3Dright><TT>1196.6765&nbsp;&nbsp;</TT></TD>
    <TD noWrap align=3Dright><TT>-80.01&nbsp;</TT></TD>
    <TD align=3Dright><TT>95&nbsp;</TT></TD>
    <TD noWrap align=3Dright><TT>-&nbsp;</TT></TD>
    <TD align=3Dright><TT>106&nbsp;</TT></TD>
    <TD align=3Dright><TT>1&nbsp;&nbsp;</TT></TD>
    <TD noWrap align=3Dright><TT>---&nbsp;&nbsp;</TT></TD>
    <TD noWrap><TT>&nbsp;K.EAGALPGIKVDK.G</TT></TD></TR>
  <TR>
    <TD align=3Dright>&nbsp;</TD>
    <TD align=3Dright><TT>1311.6106&nbsp;&nbsp;</TT></TD>
    <TD align=3Dright><TT>1310.6033&nbsp;&nbsp;</TT></TD>
    <TD align=3Dright><TT>1310.6772&nbsp;&nbsp;</TT></TD>
    <TD noWrap align=3Dright><TT>-56.33&nbsp;</TT></TD>
    <TD align=3Dright><TT>288&nbsp;</TT></TD>
    <TD noWrap align=3Dright><TT>-&nbsp;</TT></TD>
    <TD align=3Dright><TT>298&nbsp;</TT></TD>
    <TD align=3Dright><TT>0&nbsp;&nbsp;</TT></TD>
    <TD noWrap align=3Dright><TT>---&nbsp;&nbsp;</TT></TD>
    <TD noWrap><TT>&nbsp;K.KPWSLSFSFGR.A</TT></TD></TR>
  <TR>
    <TD align=3Dright>&nbsp;</TD>
    <TD align=3Dright><TT>1346.6519&nbsp;&nbsp;</TT></TD>
    <TD align=3Dright><TT>1345.6446&nbsp;&nbsp;</TT></TD>
    <TD align=3Dright><TT>1345.7242&nbsp;&nbsp;</TT></TD>
    <TD noWrap align=3Dright><TT>-59.10&nbsp;</TT></TD>
    <TD align=3Dright><TT>238&nbsp;</TT></TD>
    <TD noWrap align=3Dright><TT>-&nbsp;</TT></TD>
    <TD align=3Dright><TT>249&nbsp;</TT></TD>
    <TD align=3Dright><TT>0&nbsp;&nbsp;</TT></TD>
    <TD noWrap align=3Dright><TT>---&nbsp;&nbsp;</TT></TD>
    <TD noWrap><TT>&nbsp;K.VAPEVIAEYTVR.T</TT></TD></TR>
  <TR>
    <TD align=3Dright>&nbsp;</TD>
    <TD align=3Dright><TT>1346.6519&nbsp;&nbsp;</TT></TD>
    <TD align=3Dright><TT>1345.6446&nbsp;&nbsp;</TT></TD>
    <TD align=3Dright><TT>1345.7242&nbsp;&nbsp;</TT></TD>
    <TD noWrap align=3Dright><TT>-59.10&nbsp;</TT></TD>
    <TD align=3Dright><TT>238&nbsp;</TT></TD>
    <TD noWrap align=3Dright><TT>-&nbsp;</TT></TD>
    <TD align=3Dright><TT>249&nbsp;</TT></TD>
    <TD align=3Dright><TT>0&nbsp;&nbsp;</TT></TD>
    <TD noWrap align=3Dright><TT>54&nbsp;&nbsp;</TT></TD>
    <TD noWrap><TT>&nbsp;K.VAPEVIAEYTVR.T</TT></TD></TR></TBODY></TABLE>
<TABLE border=3D0 cellSpacing=3D0>
  <TBODY>
  <TR>
    <TD><TT>&nbsp;&nbsp;&nbsp;&nbsp;&nbsp;&nbsp;</TT></TD>
    <TD><TT><B>No match to: </B>745.3611, 774.4239, 809.3693, 825.0585,=20
      841.0383, 842.4612, 870.4904, 977.4559, 977.4559, 1097.5449, =
1213.5697,=20
      1544.6217, 1571.6799, 1597.7001, 1597.7001, 1613.6967, 1616.7297,=20
      1619.7017, 1629.6830, 1635.6796, 1641.6890, 1854.7963, 1990.8136,=20
      1990.8136, 2012.8218, 2064.0115, 2064.0115, 2064.9988, 2086.0234,=20
      2086.0234, 2112.9680, 2112.9680, 2114.4778, 2134.9360, 2193.0671,=20
      2193.0671, 2211.9907, 2215.0671, 2346.0364, 2349.1797, 2349.1797,=20
      2660.1301, 2743.3223, 2760.3333, 2760.3333, 2776.3201, 2808.2178,=20
      3225.6382</TT></TD></TR></TBODY></TABLE><BR>
<TABLE border=3D0 cellSpacing=3D0>
  <TBODY>
  <TR>
    <TD><TT><B><A =
name=3DHit3>3.</A>&nbsp;&nbsp;&nbsp;&nbsp;</B></TT></TD>
    <TD noWrap><TT><A=20
      =
href=3D"http://zxw-pc/mascot/cgi/protein_view.pl?file=3D../data/20121225/=
F002424.dat&amp;hit=3D3"=20
      =
target=3D_blank>gi|125574121</A>&nbsp;&nbsp;&nbsp;&nbsp;<B>Mass:</B>&nbsp=
;38681&nbsp;&nbsp;&nbsp;&nbsp;<B>Score:</B>&nbsp;70&nbsp;&nbsp;&nbsp;&nbs=
p;&nbsp;<B>Expect:</B>&nbsp;0.19&nbsp;&nbsp;<B>Matches:</B>&nbsp;5</TT></=
TD></TR>
  <TR>
    <TD>&nbsp;</TD>
    <TD noWrap><TT>hypothetical protein OsJ_30817 [Oryza sativa Japonica =

      Group]</TT></TD></TR></TBODY></TABLE>
<TABLE border=3D0 cellSpacing=3D0 cellPadding=3D0>
  <TBODY>
  <TR>
    <TD><TT>&nbsp;&nbsp;&nbsp;&nbsp;&nbsp;&nbsp;</TT></TD>
    <TD align=3Dright><TT><B>Observed&nbsp;&nbsp;</B></TT></TD>
    <TD noWrap align=3Dright><TT><B>Mr(expt)&nbsp;&nbsp;</B></TT></TD>
    <TD noWrap align=3Dright><TT><B>Mr(calc)&nbsp;&nbsp;</B></TT></TD>
    <TD align=3Dright><TT><B>&nbsp;ppm&nbsp;&nbsp;</B></TT></TD>
    <TD align=3Dright><TT><B>Start&nbsp;</B></TT></TD>
    <TD align=3Dright><TT><B>&nbsp;</B></TT></TD>
    <TD align=3Dright><TT><B>End&nbsp;</B></TT></TD>
    <TD align=3Dright><TT><B>Miss&nbsp;</B></TT></TD>
    <TD align=3Dright><TT><B>Ions&nbsp;</B></TT></TD>
    <TD><TT><B>&nbsp;Peptide</B></TT></TD></TR>
  <TR>
    <TD align=3Dright>&nbsp;</TD>
    <TD align=3Dright><TT>829.3386&nbsp;&nbsp;</TT></TD>
    <TD align=3Dright><TT>828.3313&nbsp;&nbsp;</TT></TD>
    <TD align=3Dright><TT>828.3766&nbsp;&nbsp;</TT></TD>
    <TD noWrap align=3Dright><TT>-54.69&nbsp;</TT></TD>
    <TD align=3Dright><TT>133&nbsp;</TT></TD>
    <TD noWrap align=3Dright><TT>-&nbsp;</TT></TD>
    <TD align=3Dright><TT>139&nbsp;</TT></TD>
    <TD align=3Dright><TT>0&nbsp;&nbsp;</TT></TD>
    <TD noWrap align=3Dright><TT>---&nbsp;&nbsp;</TT></TD>
    <TD noWrap><TT>&nbsp;K.YYEAGAR.F</TT></TD></TR>
  <TR>
    <TD align=3Dright>&nbsp;</TD>
    <TD align=3Dright><TT>1197.5880&nbsp;&nbsp;</TT></TD>
    <TD align=3Dright><TT>1196.5807&nbsp;&nbsp;</TT></TD>
    <TD align=3Dright><TT>1196.6765&nbsp;&nbsp;</TT></TD>
    <TD noWrap align=3Dright><TT>-80.01&nbsp;</TT></TD>
    <TD align=3Dright><TT>95&nbsp;</TT></TD>
    <TD noWrap align=3Dright><TT>-&nbsp;</TT></TD>
    <TD align=3Dright><TT>106&nbsp;</TT></TD>
    <TD align=3Dright><TT>1&nbsp;&nbsp;</TT></TD>
    <TD noWrap align=3Dright><TT>---&nbsp;&nbsp;</TT></TD>
    <TD noWrap><TT>&nbsp;K.EAGALPGIKVDK.G</TT></TD></TR>
  <TR>
    <TD align=3Dright>&nbsp;</TD>
    <TD align=3Dright><TT>1311.6106&nbsp;&nbsp;</TT></TD>
    <TD align=3Dright><TT>1310.6033&nbsp;&nbsp;</TT></TD>
    <TD align=3Dright><TT>1310.6772&nbsp;&nbsp;</TT></TD>
    <TD noWrap align=3Dright><TT>-56.33&nbsp;</TT></TD>
    <TD align=3Dright><TT>288&nbsp;</TT></TD>
    <TD noWrap align=3Dright><TT>-&nbsp;</TT></TD>
    <TD align=3Dright><TT>298&nbsp;</TT></TD>
    <TD align=3Dright><TT>0&nbsp;&nbsp;</TT></TD>
    <TD noWrap align=3Dright><TT>---&nbsp;&nbsp;</TT></TD>
    <TD noWrap><TT>&nbsp;K.KPWSLSFSFGR.A</TT></TD></TR>
  <TR>
    <TD align=3Dright>&nbsp;</TD>
    <TD align=3Dright><TT>1346.6519&nbsp;&nbsp;</TT></TD>
    <TD align=3Dright><TT>1345.6446&nbsp;&nbsp;</TT></TD>
    <TD align=3Dright><TT>1345.7242&nbsp;&nbsp;</TT></TD>
    <TD noWrap align=3Dright><TT>-59.10&nbsp;</TT></TD>
    <TD align=3Dright><TT>238&nbsp;</TT></TD>
    <TD noWrap align=3Dright><TT>-&nbsp;</TT></TD>
    <TD align=3Dright><TT>249&nbsp;</TT></TD>
    <TD align=3Dright><TT>0&nbsp;&nbsp;</TT></TD>
    <TD noWrap align=3Dright><TT>---&nbsp;&nbsp;</TT></TD>
    <TD noWrap><TT>&nbsp;K.VAPEVIAEYTVR.T</TT></TD></TR>
  <TR>
    <TD align=3Dright>&nbsp;</TD>
    <TD align=3Dright><TT>1346.6519&nbsp;&nbsp;</TT></TD>
    <TD align=3Dright><TT>1345.6446&nbsp;&nbsp;</TT></TD>
    <TD align=3Dright><TT>1345.7242&nbsp;&nbsp;</TT></TD>
    <TD noWrap align=3Dright><TT>-59.10&nbsp;</TT></TD>
    <TD align=3Dright><TT>238&nbsp;</TT></TD>
    <TD noWrap align=3Dright><TT>-&nbsp;</TT></TD>
    <TD align=3Dright><TT>249&nbsp;</TT></TD>
    <TD align=3Dright><TT>0&nbsp;&nbsp;</TT></TD>
    <TD noWrap align=3Dright><TT>54&nbsp;&nbsp;</TT></TD>
    <TD noWrap><TT>&nbsp;K.VAPEVIAEYTVR.T</TT></TD></TR></TBODY></TABLE>
<TABLE border=3D0 cellSpacing=3D0>
  <TBODY>
  <TR>
    <TD><TT>&nbsp;&nbsp;&nbsp;&nbsp;&nbsp;&nbsp;</TT></TD>
    <TD><TT><B>No match to: </B>745.3611, 774.4239, 809.3693, 825.0585,=20
      841.0383, 842.4612, 870.4904, 977.4559, 977.4559, 1097.5449, =
1213.5697,=20
      1544.6217, 1571.6799, 1597.7001, 1597.7001, 1613.6967, 1616.7297,=20
      1619.7017, 1629.6830, 1635.6796, 1641.6890, 1854.7963, 1990.8136,=20
      1990.8136, 2012.8218, 2064.0115, 2064.0115, 2064.9988, 2086.0234,=20
      2086.0234, 2112.9680, 2112.9680, 2114.4778, 2134.9360, 2193.0671,=20
      2193.0671, 2211.9907, 2215.0671, 2346.0364, 2349.1797, 2349.1797,=20
      2660.1301, 2743.3223, 2760.3333, 2760.3333, 2776.3201, 2808.2178,=20
      3225.6382</TT></TD></TR></TBODY></TABLE><BR>
<TABLE border=3D0 cellSpacing=3D0>
  <TBODY>
  <TR>
    <TD><TT><B><A =
name=3DHit4>4.</A>&nbsp;&nbsp;&nbsp;&nbsp;</B></TT></TD>
    <TD noWrap><TT><A=20
      =
href=3D"http://zxw-pc/mascot/cgi/protein_view.pl?file=3D../data/20121225/=
F002424.dat&amp;hit=3D4"=20
      =
target=3D_blank>gi|125548604</A>&nbsp;&nbsp;&nbsp;&nbsp;<B>Mass:</B>&nbsp=
;38700&nbsp;&nbsp;&nbsp;&nbsp;<B>Score:</B>&nbsp;70&nbsp;&nbsp;&nbsp;&nbs=
p;&nbsp;<B>Expect:</B>&nbsp;0.19&nbsp;&nbsp;<B>Matches:</B>&nbsp;5</TT></=
TD></TR>
  <TR>
    <TD>&nbsp;</TD>
    <TD noWrap><TT>hypothetical protein OsI_16195 [Oryza sativa Indica=20
      Group]</TT></TD></TR></TBODY></TABLE>
<TABLE border=3D0 cellSpacing=3D0 cellPadding=3D0>
  <TBODY>
  <TR>
    <TD><TT>&nbsp;&nbsp;&nbsp;&nbsp;&nbsp;&nbsp;</TT></TD>
    <TD align=3Dright><TT><B>Observed&nbsp;&nbsp;</B></TT></TD>
    <TD noWrap align=3Dright><TT><B>Mr(expt)&nbsp;&nbsp;</B></TT></TD>
    <TD noWrap align=3Dright><TT><B>Mr(calc)&nbsp;&nbsp;</B></TT></TD>
    <TD align=3Dright><TT><B>&nbsp;ppm&nbsp;&nbsp;</B></TT></TD>
    <TD align=3Dright><TT><B>Start&nbsp;</B></TT></TD>
    <TD align=3Dright><TT><B>&nbsp;</B></TT></TD>
    <TD align=3Dright><TT><B>End&nbsp;</B></TT></TD>
    <TD align=3Dright><TT><B>Miss&nbsp;</B></TT></TD>
    <TD align=3Dright><TT><B>Ions&nbsp;</B></TT></TD>
    <TD><TT><B>&nbsp;Peptide</B></TT></TD></TR>
  <TR>
    <TD align=3Dright>&nbsp;</TD>
    <TD align=3Dright><TT>829.3386&nbsp;&nbsp;</TT></TD>
    <TD align=3Dright><TT>828.3313&nbsp;&nbsp;</TT></TD>
    <TD align=3Dright><TT>828.3766&nbsp;&nbsp;</TT></TD>
    <TD noWrap align=3Dright><TT>-54.69&nbsp;</TT></TD>
    <TD align=3Dright><TT>133&nbsp;</TT></TD>
    <TD noWrap align=3Dright><TT>-&nbsp;</TT></TD>
    <TD align=3Dright><TT>139&nbsp;</TT></TD>
    <TD align=3Dright><TT>0&nbsp;&nbsp;</TT></TD>
    <TD noWrap align=3Dright><TT>---&nbsp;&nbsp;</TT></TD>
    <TD noWrap><TT>&nbsp;K.YYEAGAR.F</TT></TD></TR>
  <TR>
    <TD align=3Dright>&nbsp;</TD>
    <TD align=3Dright><TT>1197.5880&nbsp;&nbsp;</TT></TD>
    <TD align=3Dright><TT>1196.5807&nbsp;&nbsp;</TT></TD>
    <TD align=3Dright><TT>1196.6765&nbsp;&nbsp;</TT></TD>
    <TD noWrap align=3Dright><TT>-80.01&nbsp;</TT></TD>
    <TD align=3Dright><TT>95&nbsp;</TT></TD>
    <TD noWrap align=3Dright><TT>-&nbsp;</TT></TD>
    <TD align=3Dright><TT>106&nbsp;</TT></TD>
    <TD align=3Dright><TT>1&nbsp;&nbsp;</TT></TD>
    <TD noWrap align=3Dright><TT>---&nbsp;&nbsp;</TT></TD>
    <TD noWrap><TT>&nbsp;K.EAGALPGIKVDK.G</TT></TD></TR>
  <TR>
    <TD align=3Dright>&nbsp;</TD>
    <TD align=3Dright><TT>1311.6106&nbsp;&nbsp;</TT></TD>
    <TD align=3Dright><TT>1310.6033&nbsp;&nbsp;</TT></TD>
    <TD align=3Dright><TT>1310.6772&nbsp;&nbsp;</TT></TD>
    <TD noWrap align=3Dright><TT>-56.33&nbsp;</TT></TD>
    <TD align=3Dright><TT>288&nbsp;</TT></TD>
    <TD noWrap align=3Dright><TT>-&nbsp;</TT></TD>
    <TD align=3Dright><TT>298&nbsp;</TT></TD>
    <TD align=3Dright><TT>0&nbsp;&nbsp;</TT></TD>
    <TD noWrap align=3Dright><TT>---&nbsp;&nbsp;</TT></TD>
    <TD noWrap><TT>&nbsp;K.KPWSLSFSFGR.A</TT></TD></TR>
  <TR>
    <TD align=3Dright>&nbsp;</TD>
    <TD align=3Dright><TT>1346.6519&nbsp;&nbsp;</TT></TD>
    <TD align=3Dright><TT>1345.6446&nbsp;&nbsp;</TT></TD>
    <TD align=3Dright><TT>1345.7242&nbsp;&nbsp;</TT></TD>
    <TD noWrap align=3Dright><TT>-59.10&nbsp;</TT></TD>
    <TD align=3Dright><TT>238&nbsp;</TT></TD>
    <TD noWrap align=3Dright><TT>-&nbsp;</TT></TD>
    <TD align=3Dright><TT>249&nbsp;</TT></TD>
    <TD align=3Dright><TT>0&nbsp;&nbsp;</TT></TD>
    <TD noWrap align=3Dright><TT>---&nbsp;&nbsp;</TT></TD>
    <TD noWrap><TT>&nbsp;K.VAPEVIAEYTVR.T</TT></TD></TR>
  <TR>
    <TD align=3Dright>&nbsp;</TD>
    <TD align=3Dright><TT>1346.6519&nbsp;&nbsp;</TT></TD>
    <TD align=3Dright><TT>1345.6446&nbsp;&nbsp;</TT></TD>
    <TD align=3Dright><TT>1345.7242&nbsp;&nbsp;</TT></TD>
    <TD noWrap align=3Dright><TT>-59.10&nbsp;</TT></TD>
    <TD align=3Dright><TT>238&nbsp;</TT></TD>
    <TD noWrap align=3Dright><TT>-&nbsp;</TT></TD>
    <TD align=3Dright><TT>249&nbsp;</TT></TD>
    <TD align=3Dright><TT>0&nbsp;&nbsp;</TT></TD>
    <TD noWrap align=3Dright><TT>54&nbsp;&nbsp;</TT></TD>
    <TD noWrap><TT>&nbsp;K.VAPEVIAEYTVR.T</TT></TD></TR></TBODY></TABLE>
<TABLE border=3D0 cellSpacing=3D0>
  <TBODY>
  <TR>
    <TD><TT>&nbsp;&nbsp;&nbsp;&nbsp;&nbsp;&nbsp;</TT></TD>
    <TD><TT><B>No match to: </B>745.3611, 774.4239, 809.3693, 825.0585,=20
      841.0383, 842.4612, 870.4904, 977.4559, 977.4559, 1097.5449, =
1213.5697,=20
      1544.6217, 1571.6799, 1597.7001, 1597.7001, 1613.6967, 1616.7297,=20
      1619.7017, 1629.6830, 1635.6796, 1641.6890, 1854.7963, 1990.8136,=20
      1990.8136, 2012.8218, 2064.0115, 2064.0115, 2064.9988, 2086.0234,=20
      2086.0234, 2112.9680, 2112.9680, 2114.4778, 2134.9360, 2193.0671,=20
      2193.0671, 2211.9907, 2215.0671, 2346.0364, 2349.1797, 2349.1797,=20
      2660.1301, 2743.3223, 2760.3333, 2760.3333, 2776.3201, 2808.2178,=20
      3225.6382</TT></TD></TR></TBODY></TABLE><BR>
<TABLE border=3D0 cellSpacing=3D0>
  <TBODY>
  <TR>
    <TD><TT><B><A =
name=3DHit5>5.</A>&nbsp;&nbsp;&nbsp;&nbsp;</B></TT></TD>
    <TD noWrap><TT><A=20
      =
href=3D"http://zxw-pc/mascot/cgi/protein_view.pl?file=3D../data/20121225/=
F002424.dat&amp;hit=3D5"=20
      =
target=3D_blank>gi|215708712</A>&nbsp;&nbsp;&nbsp;&nbsp;<B>Mass:</B>&nbsp=
;38681&nbsp;&nbsp;&nbsp;&nbsp;<B>Score:</B>&nbsp;70&nbsp;&nbsp;&nbsp;&nbs=
p;&nbsp;<B>Expect:</B>&nbsp;0.19&nbsp;&nbsp;<B>Matches:</B>&nbsp;5</TT></=
TD></TR>
  <TR>
    <TD>&nbsp;</TD>
    <TD noWrap><TT>unnamed protein product [Oryza sativa Japonica=20
    Group]</TT></TD></TR></TBODY></TABLE>
<TABLE border=3D0 cellSpacing=3D0 cellPadding=3D0>
  <TBODY>
  <TR>
    <TD><TT>&nbsp;&nbsp;&nbsp;&nbsp;&nbsp;&nbsp;</TT></TD>
    <TD align=3Dright><TT><B>Observed&nbsp;&nbsp;</B></TT></TD>
    <TD noWrap align=3Dright><TT><B>Mr(expt)&nbsp;&nbsp;</B></TT></TD>
    <TD noWrap align=3Dright><TT><B>Mr(calc)&nbsp;&nbsp;</B></TT></TD>
    <TD align=3Dright><TT><B>&nbsp;ppm&nbsp;&nbsp;</B></TT></TD>
    <TD align=3Dright><TT><B>Start&nbsp;</B></TT></TD>
    <TD align=3Dright><TT><B>&nbsp;</B></TT></TD>
    <TD align=3Dright><TT><B>End&nbsp;</B></TT></TD>
    <TD align=3Dright><TT><B>Miss&nbsp;</B></TT></TD>
    <TD align=3Dright><TT><B>Ions&nbsp;</B></TT></TD>
    <TD><TT><B>&nbsp;Peptide</B></TT></TD></TR>
  <TR>
    <TD align=3Dright>&nbsp;</TD>
    <TD align=3Dright><TT>829.3386&nbsp;&nbsp;</TT></TD>
    <TD align=3Dright><TT>828.3313&nbsp;&nbsp;</TT></TD>
    <TD align=3Dright><TT>828.3766&nbsp;&nbsp;</TT></TD>
    <TD noWrap align=3Dright><TT>-54.69&nbsp;</TT></TD>
    <TD align=3Dright><TT>133&nbsp;</TT></TD>
    <TD noWrap align=3Dright><TT>-&nbsp;</TT></TD>
    <TD align=3Dright><TT>139&nbsp;</TT></TD>
    <TD align=3Dright><TT>0&nbsp;&nbsp;</TT></TD>
    <TD noWrap align=3Dright><TT>---&nbsp;&nbsp;</TT></TD>
    <TD noWrap><TT>&nbsp;K.YYEAGAR.F</TT></TD></TR>
  <TR>
    <TD align=3Dright>&nbsp;</TD>
    <TD align=3Dright><TT>1197.5880&nbsp;&nbsp;</TT></TD>
    <TD align=3Dright><TT>1196.5807&nbsp;&nbsp;</TT></TD>
    <TD align=3Dright><TT>1196.6765&nbsp;&nbsp;</TT></TD>
    <TD noWrap align=3Dright><TT>-80.01&nbsp;</TT></TD>
    <TD align=3Dright><TT>95&nbsp;</TT></TD>
    <TD noWrap align=3Dright><TT>-&nbsp;</TT></TD>
    <TD align=3Dright><TT>106&nbsp;</TT></TD>
    <TD align=3Dright><TT>1&nbsp;&nbsp;</TT></TD>
    <TD noWrap align=3Dright><TT>---&nbsp;&nbsp;</TT></TD>
    <TD noWrap><TT>&nbsp;K.EAGALPGIKVDK.G</TT></TD></TR>
  <TR>
    <TD align=3Dright>&nbsp;</TD>
    <TD align=3Dright><TT>1311.6106&nbsp;&nbsp;</TT></TD>
    <TD align=3Dright><TT>1310.6033&nbsp;&nbsp;</TT></TD>
    <TD align=3Dright><TT>1310.6772&nbsp;&nbsp;</TT></TD>
    <TD noWrap align=3Dright><TT>-56.33&nbsp;</TT></TD>
    <TD align=3Dright><TT>288&nbsp;</TT></TD>
    <TD noWrap align=3Dright><TT>-&nbsp;</TT></TD>
    <TD align=3Dright><TT>298&nbsp;</TT></TD>
    <TD align=3Dright><TT>0&nbsp;&nbsp;</TT></TD>
    <TD noWrap align=3Dright><TT>---&nbsp;&nbsp;</TT></TD>
    <TD noWrap><TT>&nbsp;K.KPWSLSFSFGR.A</TT></TD></TR>
  <TR>
    <TD align=3Dright>&nbsp;</TD>
    <TD align=3Dright><TT>1346.6519&nbsp;&nbsp;</TT></TD>
    <TD align=3Dright><TT>1345.6446&nbsp;&nbsp;</TT></TD>
    <TD align=3Dright><TT>1345.7242&nbsp;&nbsp;</TT></TD>
    <TD noWrap align=3Dright><TT>-59.10&nbsp;</TT></TD>
    <TD align=3Dright><TT>238&nbsp;</TT></TD>
    <TD noWrap align=3Dright><TT>-&nbsp;</TT></TD>
    <TD align=3Dright><TT>249&nbsp;</TT></TD>
    <TD align=3Dright><TT>0&nbsp;&nbsp;</TT></TD>
    <TD noWrap align=3Dright><TT>---&nbsp;&nbsp;</TT></TD>
    <TD noWrap><TT>&nbsp;K.VAPEVIAEYTVR.T</TT></TD></TR>
  <TR>
    <TD align=3Dright>&nbsp;</TD>
    <TD align=3Dright><TT>1346.6519&nbsp;&nbsp;</TT></TD>
    <TD align=3Dright><TT>1345.6446&nbsp;&nbsp;</TT></TD>
    <TD align=3Dright><TT>1345.7242&nbsp;&nbsp;</TT></TD>
    <TD noWrap align=3Dright><TT>-59.10&nbsp;</TT></TD>
    <TD align=3Dright><TT>238&nbsp;</TT></TD>
    <TD noWrap align=3Dright><TT>-&nbsp;</TT></TD>
    <TD align=3Dright><TT>249&nbsp;</TT></TD>
    <TD align=3Dright><TT>0&nbsp;&nbsp;</TT></TD>
    <TD noWrap align=3Dright><TT>54&nbsp;&nbsp;</TT></TD>
    <TD noWrap><TT>&nbsp;K.VAPEVIAEYTVR.T</TT></TD></TR></TBODY></TABLE>
<TABLE border=3D0 cellSpacing=3D0>
  <TBODY>
  <TR>
    <TD><TT>&nbsp;&nbsp;&nbsp;&nbsp;&nbsp;&nbsp;</TT></TD>
    <TD><TT><B>No match to: </B>745.3611, 774.4239, 809.3693, 825.0585,=20
      841.0383, 842.4612, 870.4904, 977.4559, 977.4559, 1097.5449, =
1213.5697,=20
      1544.6217, 1571.6799, 1597.7001, 1597.7001, 1613.6967, 1616.7297,=20
      1619.7017, 1629.6830, 1635.6796, 1641.6890, 1854.7963, 1990.8136,=20
      1990.8136, 2012.8218, 2064.0115, 2064.0115, 2064.9988, 2086.0234,=20
      2086.0234, 2112.9680, 2112.9680, 2114.4778, 2134.9360, 2193.0671,=20
      2193.0671, 2211.9907, 2215.0671, 2346.0364, 2349.1797, 2349.1797,=20
      2660.1301, 2743.3223, 2760.3333, 2760.3333, 2776.3201, 2808.2178,=20
      3225.6382</TT></TD></TR></TBODY></TABLE><BR>
<TABLE border=3D0 cellSpacing=3D0>
  <TBODY>
  <TR>
    <TD><TT><B><A =
name=3DHit6>6.</A>&nbsp;&nbsp;&nbsp;&nbsp;</B></TT></TD>
    <TD noWrap><TT><A=20
      =
href=3D"http://zxw-pc/mascot/cgi/protein_view.pl?file=3D../data/20121225/=
F002424.dat&amp;hit=3D6"=20
      =
target=3D_blank>gi|215701125</A>&nbsp;&nbsp;&nbsp;&nbsp;<B>Mass:</B>&nbsp=
;38681&nbsp;&nbsp;&nbsp;&nbsp;<B>Score:</B>&nbsp;70&nbsp;&nbsp;&nbsp;&nbs=
p;&nbsp;<B>Expect:</B>&nbsp;0.19&nbsp;&nbsp;<B>Matches:</B>&nbsp;5</TT></=
TD></TR>
  <TR>
    <TD>&nbsp;</TD>
    <TD noWrap><TT>unnamed protein product [Oryza sativa Japonica=20
    Group]</TT></TD></TR></TBODY></TABLE>
<TABLE border=3D0 cellSpacing=3D0 cellPadding=3D0>
  <TBODY>
  <TR>
    <TD><TT>&nbsp;&nbsp;&nbsp;&nbsp;&nbsp;&nbsp;</TT></TD>
    <TD align=3Dright><TT><B>Observed&nbsp;&nbsp;</B></TT></TD>
    <TD noWrap align=3Dright><TT><B>Mr(expt)&nbsp;&nbsp;</B></TT></TD>
    <TD noWrap align=3Dright><TT><B>Mr(calc)&nbsp;&nbsp;</B></TT></TD>
    <TD align=3Dright><TT><B>&nbsp;ppm&nbsp;&nbsp;</B></TT></TD>
    <TD align=3Dright><TT><B>Start&nbsp;</B></TT></TD>
    <TD align=3Dright><TT><B>&nbsp;</B></TT></TD>
    <TD align=3Dright><TT><B>End&nbsp;</B></TT></TD>
    <TD align=3Dright><TT><B>Miss&nbsp;</B></TT></TD>
    <TD align=3Dright><TT><B>Ions&nbsp;</B></TT></TD>
    <TD><TT><B>&nbsp;Peptide</B></TT></TD></TR>
  <TR>
    <TD align=3Dright>&nbsp;</TD>
    <TD align=3Dright><TT>829.3386&nbsp;&nbsp;</TT></TD>
    <TD align=3Dright><TT>828.3313&nbsp;&nbsp;</TT></TD>
    <TD align=3Dright><TT>828.3766&nbsp;&nbsp;</TT></TD>
    <TD noWrap align=3Dright><TT>-54.69&nbsp;</TT></TD>
    <TD align=3Dright><TT>133&nbsp;</TT></TD>
    <TD noWrap align=3Dright><TT>-&nbsp;</TT></TD>
    <TD align=3Dright><TT>139&nbsp;</TT></TD>
    <TD align=3Dright><TT>0&nbsp;&nbsp;</TT></TD>
    <TD noWrap align=3Dright><TT>---&nbsp;&nbsp;</TT></TD>
    <TD noWrap><TT>&nbsp;K.YYEAGAR.F</TT></TD></TR>
  <TR>
    <TD align=3Dright>&nbsp;</TD>
    <TD align=3Dright><TT>1197.5880&nbsp;&nbsp;</TT></TD>
    <TD align=3Dright><TT>1196.5807&nbsp;&nbsp;</TT></TD>
    <TD align=3Dright><TT>1196.6765&nbsp;&nbsp;</TT></TD>
    <TD noWrap align=3Dright><TT>-80.01&nbsp;</TT></TD>
    <TD align=3Dright><TT>95&nbsp;</TT></TD>
    <TD noWrap align=3Dright><TT>-&nbsp;</TT></TD>
    <TD align=3Dright><TT>106&nbsp;</TT></TD>
    <TD align=3Dright><TT>1&nbsp;&nbsp;</TT></TD>
    <TD noWrap align=3Dright><TT>---&nbsp;&nbsp;</TT></TD>
    <TD noWrap><TT>&nbsp;K.EAGALPGIKVDK.G</TT></TD></TR>
  <TR>
    <TD align=3Dright>&nbsp;</TD>
    <TD align=3Dright><TT>1311.6106&nbsp;&nbsp;</TT></TD>
    <TD align=3Dright><TT>1310.6033&nbsp;&nbsp;</TT></TD>
    <TD align=3Dright><TT>1310.6772&nbsp;&nbsp;</TT></TD>
    <TD noWrap align=3Dright><TT>-56.33&nbsp;</TT></TD>
    <TD align=3Dright><TT>288&nbsp;</TT></TD>
    <TD noWrap align=3Dright><TT>-&nbsp;</TT></TD>
    <TD align=3Dright><TT>298&nbsp;</TT></TD>
    <TD align=3Dright><TT>0&nbsp;&nbsp;</TT></TD>
    <TD noWrap align=3Dright><TT>---&nbsp;&nbsp;</TT></TD>
    <TD noWrap><TT>&nbsp;K.KPWSLSFSFGR.A</TT></TD></TR>
  <TR>
    <TD align=3Dright>&nbsp;</TD>
    <TD align=3Dright><TT>1346.6519&nbsp;&nbsp;</TT></TD>
    <TD align=3Dright><TT>1345.6446&nbsp;&nbsp;</TT></TD>
    <TD align=3Dright><TT>1345.7242&nbsp;&nbsp;</TT></TD>
    <TD noWrap align=3Dright><TT>-59.10&nbsp;</TT></TD>
    <TD align=3Dright><TT>238&nbsp;</TT></TD>
    <TD noWrap align=3Dright><TT>-&nbsp;</TT></TD>
    <TD align=3Dright><TT>249&nbsp;</TT></TD>
    <TD align=3Dright><TT>0&nbsp;&nbsp;</TT></TD>
    <TD noWrap align=3Dright><TT>---&nbsp;&nbsp;</TT></TD>
    <TD noWrap><TT>&nbsp;K.VAPEVIAEYTVR.T</TT></TD></TR>
  <TR>
    <TD align=3Dright>&nbsp;</TD>
    <TD align=3Dright><TT>1346.6519&nbsp;&nbsp;</TT></TD>
    <TD align=3Dright><TT>1345.6446&nbsp;&nbsp;</TT></TD>
    <TD align=3Dright><TT>1345.7242&nbsp;&nbsp;</TT></TD>
    <TD noWrap align=3Dright><TT>-59.10&nbsp;</TT></TD>
    <TD align=3Dright><TT>238&nbsp;</TT></TD>
    <TD noWrap align=3Dright><TT>-&nbsp;</TT></TD>
    <TD align=3Dright><TT>249&nbsp;</TT></TD>
    <TD align=3Dright><TT>0&nbsp;&nbsp;</TT></TD>
    <TD noWrap align=3Dright><TT>54&nbsp;&nbsp;</TT></TD>
    <TD noWrap><TT>&nbsp;K.VAPEVIAEYTVR.T</TT></TD></TR></TBODY></TABLE>
<TABLE border=3D0 cellSpacing=3D0>
  <TBODY>
  <TR>
    <TD><TT>&nbsp;&nbsp;&nbsp;&nbsp;&nbsp;&nbsp;</TT></TD>
    <TD><TT><B>No match to: </B>745.3611, 774.4239, 809.3693, 825.0585,=20
      841.0383, 842.4612, 870.4904, 977.4559, 977.4559, 1097.5449, =
1213.5697,=20
      1544.6217, 1571.6799, 1597.7001, 1597.7001, 1613.6967, 1616.7297,=20
      1619.7017, 1629.6830, 1635.6796, 1641.6890, 1854.7963, 1990.8136,=20
      1990.8136, 2012.8218, 2064.0115, 2064.0115, 2064.9988, 2086.0234,=20
      2086.0234, 2112.9680, 2112.9680, 2114.4778, 2134.9360, 2193.0671,=20
      2193.0671, 2211.9907, 2215.0671, 2346.0364, 2349.1797, 2349.1797,=20
      2660.1301, 2743.3223, 2760.3333, 2760.3333, 2776.3201, 2808.2178,=20
      3225.6382</TT></TD></TR></TBODY></TABLE><BR>
<TABLE border=3D0 cellSpacing=3D0>
  <TBODY>
  <TR>
    <TD><TT><B><A =
name=3DHit7>7.</A>&nbsp;&nbsp;&nbsp;&nbsp;</B></TT></TD>
    <TD noWrap><TT><A=20
      =
href=3D"http://zxw-pc/mascot/cgi/protein_view.pl?file=3D../data/20121225/=
F002424.dat&amp;hit=3D7"=20
      =
target=3D_blank>gi|281485512</A>&nbsp;&nbsp;&nbsp;&nbsp;<B>Mass:</B>&nbsp=
;38714&nbsp;&nbsp;&nbsp;&nbsp;<B>Score:</B>&nbsp;66&nbsp;&nbsp;&nbsp;&nbs=
p;&nbsp;<B>Expect:</B>&nbsp;0.46&nbsp;&nbsp;<B>Matches:</B>&nbsp;4</TT></=
TD></TR>
  <TR>
    <TD>&nbsp;</TD>
    <TD noWrap><TT>aldolase C-2 [Phyllostachys=20
edulis]</TT></TD></TR></TBODY></TABLE>
<TABLE border=3D0 cellSpacing=3D0 cellPadding=3D0>
  <TBODY>
  <TR>
    <TD><TT>&nbsp;&nbsp;&nbsp;&nbsp;&nbsp;&nbsp;</TT></TD>
    <TD align=3Dright><TT><B>Observed&nbsp;&nbsp;</B></TT></TD>
    <TD noWrap align=3Dright><TT><B>Mr(expt)&nbsp;&nbsp;</B></TT></TD>
    <TD noWrap align=3Dright><TT><B>Mr(calc)&nbsp;&nbsp;</B></TT></TD>
    <TD align=3Dright><TT><B>&nbsp;ppm&nbsp;&nbsp;</B></TT></TD>
    <TD align=3Dright><TT><B>Start&nbsp;</B></TT></TD>
    <TD align=3Dright><TT><B>&nbsp;</B></TT></TD>
    <TD align=3Dright><TT><B>End&nbsp;</B></TT></TD>
    <TD align=3Dright><TT><B>Miss&nbsp;</B></TT></TD>
    <TD align=3Dright><TT><B>Ions&nbsp;</B></TT></TD>
    <TD><TT><B>&nbsp;Peptide</B></TT></TD></TR>
  <TR>
    <TD align=3Dright>&nbsp;</TD>
    <TD align=3Dright><TT>829.3386&nbsp;&nbsp;</TT></TD>
    <TD align=3Dright><TT>828.3313&nbsp;&nbsp;</TT></TD>
    <TD align=3Dright><TT>828.3766&nbsp;&nbsp;</TT></TD>
    <TD noWrap align=3Dright><TT>-54.69&nbsp;</TT></TD>
    <TD align=3Dright><TT>133&nbsp;</TT></TD>
    <TD noWrap align=3Dright><TT>-&nbsp;</TT></TD>
    <TD align=3Dright><TT>139&nbsp;</TT></TD>
    <TD align=3Dright><TT>0&nbsp;&nbsp;</TT></TD>
    <TD noWrap align=3Dright><TT>---&nbsp;&nbsp;</TT></TD>
    <TD noWrap><TT>&nbsp;K.YYEAGAR.F</TT></TD></TR>
  <TR>
    <TD align=3Dright>&nbsp;</TD>
    <TD align=3Dright><TT>1311.6106&nbsp;&nbsp;</TT></TD>
    <TD align=3Dright><TT>1310.6033&nbsp;&nbsp;</TT></TD>
    <TD align=3Dright><TT>1310.6772&nbsp;&nbsp;</TT></TD>
    <TD noWrap align=3Dright><TT>-56.33&nbsp;</TT></TD>
    <TD align=3Dright><TT>288&nbsp;</TT></TD>
    <TD noWrap align=3Dright><TT>-&nbsp;</TT></TD>
    <TD align=3Dright><TT>298&nbsp;</TT></TD>
    <TD align=3Dright><TT>0&nbsp;&nbsp;</TT></TD>
    <TD noWrap align=3Dright><TT>---&nbsp;&nbsp;</TT></TD>
    <TD noWrap><TT>&nbsp;K.KPWSLSFSFGR.A</TT></TD></TR>
  <TR>
    <TD align=3Dright>&nbsp;</TD>
    <TD align=3Dright><TT>1346.6519&nbsp;&nbsp;</TT></TD>
    <TD align=3Dright><TT>1345.6446&nbsp;&nbsp;</TT></TD>
    <TD align=3Dright><TT>1345.7242&nbsp;&nbsp;</TT></TD>
    <TD noWrap align=3Dright><TT>-59.10&nbsp;</TT></TD>
    <TD align=3Dright><TT>238&nbsp;</TT></TD>
    <TD noWrap align=3Dright><TT>-&nbsp;</TT></TD>
    <TD align=3Dright><TT>249&nbsp;</TT></TD>
    <TD align=3Dright><TT>0&nbsp;&nbsp;</TT></TD>
    <TD noWrap align=3Dright><TT>---&nbsp;&nbsp;</TT></TD>
    <TD noWrap><TT>&nbsp;K.VAPEVIAEYTVR.T</TT></TD></TR>
  <TR>
    <TD align=3Dright>&nbsp;</TD>
    <TD align=3Dright><TT>1346.6519&nbsp;&nbsp;</TT></TD>
    <TD align=3Dright><TT>1345.6446&nbsp;&nbsp;</TT></TD>
    <TD align=3Dright><TT>1345.7242&nbsp;&nbsp;</TT></TD>
    <TD noWrap align=3Dright><TT>-59.10&nbsp;</TT></TD>
    <TD align=3Dright><TT>238&nbsp;</TT></TD>
    <TD noWrap align=3Dright><TT>-&nbsp;</TT></TD>
    <TD align=3Dright><TT>249&nbsp;</TT></TD>
    <TD align=3Dright><TT>0&nbsp;&nbsp;</TT></TD>
    <TD noWrap align=3Dright><TT>54&nbsp;&nbsp;</TT></TD>
    <TD noWrap><TT>&nbsp;K.VAPEVIAEYTVR.T</TT></TD></TR></TBODY></TABLE>
<TABLE border=3D0 cellSpacing=3D0>
  <TBODY>
  <TR>
    <TD><TT>&nbsp;&nbsp;&nbsp;&nbsp;&nbsp;&nbsp;</TT></TD>
    <TD><TT><B>No match to: </B>745.3611, 774.4239, 809.3693, 825.0585,=20
      841.0383, 842.4612, 870.4904, 977.4559, 977.4559, 1097.5449, =
1197.5880,=20
      1213.5697, 1544.6217, 1571.6799, 1597.7001, 1597.7001, 1613.6967,=20
      1616.7297, 1619.7017, 1629.6830, 1635.6796, 1641.6890, 1854.7963,=20
      1990.8136, 1990.8136, 2012.8218, 2064.0115, 2064.0115, 2064.9988,=20
      2086.0234, 2086.0234, 2112.9680, 2112.9680, 2114.4778, 2134.9360,=20
      2193.0671, 2193.0671, 2211.9907, 2215.0671, 2346.0364, 2349.1797,=20
      2349.1797, 2660.1301, 2743.3223, 2760.3333, 2760.3333, 2776.3201,=20
      2808.2178, 3225.6382</TT></TD></TR></TBODY></TABLE><BR>
<TABLE border=3D0 cellSpacing=3D0>
  <TBODY>
  <TR>
    <TD><TT><B><A =
name=3DHit8>8.</A>&nbsp;&nbsp;&nbsp;&nbsp;</B></TT></TD>
    <TD noWrap><TT><A=20
      =
href=3D"http://zxw-pc/mascot/cgi/protein_view.pl?file=3D../data/20121225/=
F002424.dat&amp;hit=3D8"=20
      =
target=3D_blank>gi|281485510</A>&nbsp;&nbsp;&nbsp;&nbsp;<B>Mass:</B>&nbsp=
;38829&nbsp;&nbsp;&nbsp;&nbsp;<B>Score:</B>&nbsp;66&nbsp;&nbsp;&nbsp;&nbs=
p;&nbsp;<B>Expect:</B>&nbsp;0.46&nbsp;&nbsp;<B>Matches:</B>&nbsp;4</TT></=
TD></TR>
  <TR>
    <TD>&nbsp;</TD>
    <TD noWrap><TT>aldolase C-1 [Phyllostachys=20
edulis]</TT></TD></TR></TBODY></TABLE>
<TABLE border=3D0 cellSpacing=3D0 cellPadding=3D0>
  <TBODY>
  <TR>
    <TD><TT>&nbsp;&nbsp;&nbsp;&nbsp;&nbsp;&nbsp;</TT></TD>
    <TD align=3Dright><TT><B>Observed&nbsp;&nbsp;</B></TT></TD>
    <TD noWrap align=3Dright><TT><B>Mr(expt)&nbsp;&nbsp;</B></TT></TD>
    <TD noWrap align=3Dright><TT><B>Mr(calc)&nbsp;&nbsp;</B></TT></TD>
    <TD align=3Dright><TT><B>&nbsp;ppm&nbsp;&nbsp;</B></TT></TD>
    <TD align=3Dright><TT><B>Start&nbsp;</B></TT></TD>
    <TD align=3Dright><TT><B>&nbsp;</B></TT></TD>
    <TD align=3Dright><TT><B>End&nbsp;</B></TT></TD>
    <TD align=3Dright><TT><B>Miss&nbsp;</B></TT></TD>
    <TD align=3Dright><TT><B>Ions&nbsp;</B></TT></TD>
    <TD><TT><B>&nbsp;Peptide</B></TT></TD></TR>
  <TR>
    <TD align=3Dright>&nbsp;</TD>
    <TD align=3Dright><TT>829.3386&nbsp;&nbsp;</TT></TD>
    <TD align=3Dright><TT>828.3313&nbsp;&nbsp;</TT></TD>
    <TD align=3Dright><TT>828.3766&nbsp;&nbsp;</TT></TD>
    <TD noWrap align=3Dright><TT>-54.69&nbsp;</TT></TD>
    <TD align=3Dright><TT>133&nbsp;</TT></TD>
    <TD noWrap align=3Dright><TT>-&nbsp;</TT></TD>
    <TD align=3Dright><TT>139&nbsp;</TT></TD>
    <TD align=3Dright><TT>0&nbsp;&nbsp;</TT></TD>
    <TD noWrap align=3Dright><TT>---&nbsp;&nbsp;</TT></TD>
    <TD noWrap><TT>&nbsp;K.YYEAGAR.F</TT></TD></TR>
  <TR>
    <TD align=3Dright>&nbsp;</TD>
    <TD align=3Dright><TT>1311.6106&nbsp;&nbsp;</TT></TD>
    <TD align=3Dright><TT>1310.6033&nbsp;&nbsp;</TT></TD>
    <TD align=3Dright><TT>1310.6772&nbsp;&nbsp;</TT></TD>
    <TD noWrap align=3Dright><TT>-56.33&nbsp;</TT></TD>
    <TD align=3Dright><TT>288&nbsp;</TT></TD>
    <TD noWrap align=3Dright><TT>-&nbsp;</TT></TD>
    <TD align=3Dright><TT>298&nbsp;</TT></TD>
    <TD align=3Dright><TT>0&nbsp;&nbsp;</TT></TD>
    <TD noWrap align=3Dright><TT>---&nbsp;&nbsp;</TT></TD>
    <TD noWrap><TT>&nbsp;K.KPWSLSFSFGR.A</TT></TD></TR>
  <TR>
    <TD align=3Dright>&nbsp;</TD>
    <TD align=3Dright><TT>1346.6519&nbsp;&nbsp;</TT></TD>
    <TD align=3Dright><TT>1345.6446&nbsp;&nbsp;</TT></TD>
    <TD align=3Dright><TT>1345.7242&nbsp;&nbsp;</TT></TD>
    <TD noWrap align=3Dright><TT>-59.10&nbsp;</TT></TD>
    <TD align=3Dright><TT>238&nbsp;</TT></TD>
    <TD noWrap align=3Dright><TT>-&nbsp;</TT></TD>
    <TD align=3Dright><TT>249&nbsp;</TT></TD>
    <TD align=3Dright><TT>0&nbsp;&nbsp;</TT></TD>
    <TD noWrap align=3Dright><TT>---&nbsp;&nbsp;</TT></TD>
    <TD noWrap><TT>&nbsp;K.VAPEVIAEYTVR.T</TT></TD></TR>
  <TR>
    <TD align=3Dright>&nbsp;</TD>
    <TD align=3Dright><TT>1346.6519&nbsp;&nbsp;</TT></TD>
    <TD align=3Dright><TT>1345.6446&nbsp;&nbsp;</TT></TD>
    <TD align=3Dright><TT>1345.7242&nbsp;&nbsp;</TT></TD>
    <TD noWrap align=3Dright><TT>-59.10&nbsp;</TT></TD>
    <TD align=3Dright><TT>238&nbsp;</TT></TD>
    <TD noWrap align=3Dright><TT>-&nbsp;</TT></TD>
    <TD align=3Dright><TT>249&nbsp;</TT></TD>
    <TD align=3Dright><TT>0&nbsp;&nbsp;</TT></TD>
    <TD noWrap align=3Dright><TT>54&nbsp;&nbsp;</TT></TD>
    <TD noWrap><TT>&nbsp;K.VAPEVIAEYTVR.T</TT></TD></TR></TBODY></TABLE>
<TABLE border=3D0 cellSpacing=3D0>
  <TBODY>
  <TR>
    <TD><TT>&nbsp;&nbsp;&nbsp;&nbsp;&nbsp;&nbsp;</TT></TD>
    <TD><TT><B>No match to: </B>745.3611, 774.4239, 809.3693, 825.0585,=20
      841.0383, 842.4612, 870.4904, 977.4559, 977.4559, 1097.5449, =
1197.5880,=20
      1213.5697, 1544.6217, 1571.6799, 1597.7001, 1597.7001, 1613.6967,=20
      1616.7297, 1619.7017, 1629.6830, 1635.6796, 1641.6890, 1854.7963,=20
      1990.8136, 1990.8136, 2012.8218, 2064.0115, 2064.0115, 2064.9988,=20
      2086.0234, 2086.0234, 2112.9680, 2112.9680, 2114.4778, 2134.9360,=20
      2193.0671, 2193.0671, 2211.9907, 2215.0671, 2346.0364, 2349.1797,=20
      2349.1797, 2660.1301, 2743.3223, 2760.3333, 2760.3333, 2776.3201,=20
      2808.2178, 3225.6382</TT></TD></TR></TBODY></TABLE><BR>
<TABLE border=3D0 cellSpacing=3D0>
  <TBODY>
  <TR>
    <TD><TT><B><A =
name=3DHit9>9.</A>&nbsp;&nbsp;&nbsp;&nbsp;</B></TT></TD>
    <TD noWrap><TT><A=20
      =
href=3D"http://zxw-pc/mascot/cgi/protein_view.pl?file=3D../data/20121225/=
F002424.dat&amp;hit=3D9"=20
      =
target=3D_blank>gi|242065066</A>&nbsp;&nbsp;&nbsp;&nbsp;<B>Mass:</B>&nbsp=
;38732&nbsp;&nbsp;&nbsp;&nbsp;<B>Score:</B>&nbsp;66&nbsp;&nbsp;&nbsp;&nbs=
p;&nbsp;<B>Expect:</B>&nbsp;0.46&nbsp;&nbsp;<B>Matches:</B>&nbsp;4</TT></=
TD></TR>
  <TR>
    <TD>&nbsp;</TD>
    <TD noWrap><TT>hypothetical protein SORBIDRAFT_04g019020 [Sorghum=20
      bicolor]</TT></TD></TR></TBODY></TABLE>
<TABLE border=3D0 cellSpacing=3D0 cellPadding=3D0>
  <TBODY>
  <TR>
    <TD><TT>&nbsp;&nbsp;&nbsp;&nbsp;&nbsp;&nbsp;</TT></TD>
    <TD align=3Dright><TT><B>Observed&nbsp;&nbsp;</B></TT></TD>
    <TD noWrap align=3Dright><TT><B>Mr(expt)&nbsp;&nbsp;</B></TT></TD>
    <TD noWrap align=3Dright><TT><B>Mr(calc)&nbsp;&nbsp;</B></TT></TD>
    <TD align=3Dright><TT><B>&nbsp;ppm&nbsp;&nbsp;</B></TT></TD>
    <TD align=3Dright><TT><B>Start&nbsp;</B></TT></TD>
    <TD align=3Dright><TT><B>&nbsp;</B></TT></TD>
    <TD align=3Dright><TT><B>End&nbsp;</B></TT></TD>
    <TD align=3Dright><TT><B>Miss&nbsp;</B></TT></TD>
    <TD align=3Dright><TT><B>Ions&nbsp;</B></TT></TD>
    <TD><TT><B>&nbsp;Peptide</B></TT></TD></TR>
  <TR>
    <TD align=3Dright>&nbsp;</TD>
    <TD align=3Dright><TT>829.3386&nbsp;&nbsp;</TT></TD>
    <TD align=3Dright><TT>828.3313&nbsp;&nbsp;</TT></TD>
    <TD align=3Dright><TT>828.3766&nbsp;&nbsp;</TT></TD>
    <TD noWrap align=3Dright><TT>-54.69&nbsp;</TT></TD>
    <TD align=3Dright><TT>133&nbsp;</TT></TD>
    <TD noWrap align=3Dright><TT>-&nbsp;</TT></TD>
    <TD align=3Dright><TT>139&nbsp;</TT></TD>
    <TD align=3Dright><TT>0&nbsp;&nbsp;</TT></TD>
    <TD noWrap align=3Dright><TT>---&nbsp;&nbsp;</TT></TD>
    <TD noWrap><TT>&nbsp;K.YYEAGAR.F</TT></TD></TR>
  <TR>
    <TD align=3Dright>&nbsp;</TD>
    <TD align=3Dright><TT>1311.6106&nbsp;&nbsp;</TT></TD>
    <TD align=3Dright><TT>1310.6033&nbsp;&nbsp;</TT></TD>
    <TD align=3Dright><TT>1310.6772&nbsp;&nbsp;</TT></TD>
    <TD noWrap align=3Dright><TT>-56.33&nbsp;</TT></TD>
    <TD align=3Dright><TT>288&nbsp;</TT></TD>
    <TD noWrap align=3Dright><TT>-&nbsp;</TT></TD>
    <TD align=3Dright><TT>298&nbsp;</TT></TD>
    <TD align=3Dright><TT>0&nbsp;&nbsp;</TT></TD>
    <TD noWrap align=3Dright><TT>---&nbsp;&nbsp;</TT></TD>
    <TD noWrap><TT>&nbsp;K.KPWSLSFSFGR.A</TT></TD></TR>
  <TR>
    <TD align=3Dright>&nbsp;</TD>
    <TD align=3Dright><TT>1346.6519&nbsp;&nbsp;</TT></TD>
    <TD align=3Dright><TT>1345.6446&nbsp;&nbsp;</TT></TD>
    <TD align=3Dright><TT>1345.7242&nbsp;&nbsp;</TT></TD>
    <TD noWrap align=3Dright><TT>-59.10&nbsp;</TT></TD>
    <TD align=3Dright><TT>238&nbsp;</TT></TD>
    <TD noWrap align=3Dright><TT>-&nbsp;</TT></TD>
    <TD align=3Dright><TT>249&nbsp;</TT></TD>
    <TD align=3Dright><TT>0&nbsp;&nbsp;</TT></TD>
    <TD noWrap align=3Dright><TT>---&nbsp;&nbsp;</TT></TD>
    <TD noWrap><TT>&nbsp;K.VAPEVIAEYTVR.A</TT></TD></TR>
  <TR>
    <TD align=3Dright>&nbsp;</TD>
    <TD align=3Dright><TT>1346.6519&nbsp;&nbsp;</TT></TD>
    <TD align=3Dright><TT>1345.6446&nbsp;&nbsp;</TT></TD>
    <TD align=3Dright><TT>1345.7242&nbsp;&nbsp;</TT></TD>
    <TD noWrap align=3Dright><TT>-59.10&nbsp;</TT></TD>
    <TD align=3Dright><TT>238&nbsp;</TT></TD>
    <TD noWrap align=3Dright><TT>-&nbsp;</TT></TD>
    <TD align=3Dright><TT>249&nbsp;</TT></TD>
    <TD align=3Dright><TT>0&nbsp;&nbsp;</TT></TD>
    <TD noWrap align=3Dright><TT>54&nbsp;&nbsp;</TT></TD>
    <TD noWrap><TT>&nbsp;K.VAPEVIAEYTVR.A</TT></TD></TR></TBODY></TABLE>
<TABLE border=3D0 cellSpacing=3D0>
  <TBODY>
  <TR>
    <TD><TT>&nbsp;&nbsp;&nbsp;&nbsp;&nbsp;&nbsp;</TT></TD>
    <TD><TT><B>No match to: </B>745.3611, 774.4239, 809.3693, 825.0585,=20
      841.0383, 842.4612, 870.4904, 977.4559, 977.4559, 1097.5449, =
1197.5880,=20
      1213.5697, 1544.6217, 1571.6799, 1597.7001, 1597.7001, 1613.6967,=20
      1616.7297, 1619.7017, 1629.6830, 1635.6796, 1641.6890, 1854.7963,=20
      1990.8136, 1990.8136, 2012.8218, 2064.0115, 2064.0115, 2064.9988,=20
      2086.0234, 2086.0234, 2112.9680, 2112.9680, 2114.4778, 2134.9360,=20
      2193.0671, 2193.0671, 2211.9907, 2215.0671, 2346.0364, 2349.1797,=20
      2349.1797, 2660.1301, 2743.3223, 2760.3333, 2760.3333, 2776.3201,=20
      2808.2178, 3225.6382</TT></TD></TR></TBODY></TABLE><BR>
<TABLE border=3D0 cellSpacing=3D0>
  <TBODY>
  <TR>
    <TD><TT><B><A name=3DHit10>10.</A>&nbsp;&nbsp;&nbsp;</B></TT></TD>
    <TD noWrap><TT><A=20
      =
href=3D"http://zxw-pc/mascot/cgi/protein_view.pl?file=3D../data/20121225/=
F002424.dat&amp;hit=3D10"=20
      =
target=3D_blank>gi|241933653</A>&nbsp;&nbsp;&nbsp;&nbsp;<B>Mass:</B>&nbsp=
;38732&nbsp;&nbsp;&nbsp;&nbsp;<B>Score:</B>&nbsp;66&nbsp;&nbsp;&nbsp;&nbs=
p;&nbsp;<B>Expect:</B>&nbsp;0.46&nbsp;&nbsp;<B>Matches:</B>&nbsp;4</TT></=
TD></TR>
  <TR>
    <TD>&nbsp;</TD>
    <TD noWrap><TT>hypothetical protein SORBIDRAFT_04g019020 [Sorghum=20
      bicolor]</TT></TD></TR></TBODY></TABLE>
<TABLE border=3D0 cellSpacing=3D0 cellPadding=3D0>
  <TBODY>
  <TR>
    <TD><TT>&nbsp;&nbsp;&nbsp;&nbsp;&nbsp;&nbsp;</TT></TD>
    <TD align=3Dright><TT><B>Observed&nbsp;&nbsp;</B></TT></TD>
    <TD noWrap align=3Dright><TT><B>Mr(expt)&nbsp;&nbsp;</B></TT></TD>
    <TD noWrap align=3Dright><TT><B>Mr(calc)&nbsp;&nbsp;</B></TT></TD>
    <TD align=3Dright><TT><B>&nbsp;ppm&nbsp;&nbsp;</B></TT></TD>
    <TD align=3Dright><TT><B>Start&nbsp;</B></TT></TD>
    <TD align=3Dright><TT><B>&nbsp;</B></TT></TD>
    <TD align=3Dright><TT><B>End&nbsp;</B></TT></TD>
    <TD align=3Dright><TT><B>Miss&nbsp;</B></TT></TD>
    <TD align=3Dright><TT><B>Ions&nbsp;</B></TT></TD>
    <TD><TT><B>&nbsp;Peptide</B></TT></TD></TR>
  <TR>
    <TD align=3Dright>&nbsp;</TD>
    <TD align=3Dright><TT>829.3386&nbsp;&nbsp;</TT></TD>
    <TD align=3Dright><TT>828.3313&nbsp;&nbsp;</TT></TD>
    <TD align=3Dright><TT>828.3766&nbsp;&nbsp;</TT></TD>
    <TD noWrap align=3Dright><TT>-54.69&nbsp;</TT></TD>
    <TD align=3Dright><TT>133&nbsp;</TT></TD>
    <TD noWrap align=3Dright><TT>-&nbsp;</TT></TD>
    <TD align=3Dright><TT>139&nbsp;</TT></TD>
    <TD align=3Dright><TT>0&nbsp;&nbsp;</TT></TD>
    <TD noWrap align=3Dright><TT>---&nbsp;&nbsp;</TT></TD>
    <TD noWrap><TT>&nbsp;K.YYEAGAR.F</TT></TD></TR>
  <TR>
    <TD align=3Dright>&nbsp;</TD>
    <TD align=3Dright><TT>1311.6106&nbsp;&nbsp;</TT></TD>
    <TD align=3Dright><TT>1310.6033&nbsp;&nbsp;</TT></TD>
    <TD align=3Dright><TT>1310.6772&nbsp;&nbsp;</TT></TD>
    <TD noWrap align=3Dright><TT>-56.33&nbsp;</TT></TD>
    <TD align=3Dright><TT>288&nbsp;</TT></TD>
    <TD noWrap align=3Dright><TT>-&nbsp;</TT></TD>
    <TD align=3Dright><TT>298&nbsp;</TT></TD>
    <TD align=3Dright><TT>0&nbsp;&nbsp;</TT></TD>
    <TD noWrap align=3Dright><TT>---&nbsp;&nbsp;</TT></TD>
    <TD noWrap><TT>&nbsp;K.KPWSLSFSFGR.A</TT></TD></TR>
  <TR>
    <TD align=3Dright>&nbsp;</TD>
    <TD align=3Dright><TT>1346.6519&nbsp;&nbsp;</TT></TD>
    <TD align=3Dright><TT>1345.6446&nbsp;&nbsp;</TT></TD>
    <TD align=3Dright><TT>1345.7242&nbsp;&nbsp;</TT></TD>
    <TD noWrap align=3Dright><TT>-59.10&nbsp;</TT></TD>
    <TD align=3Dright><TT>238&nbsp;</TT></TD>
    <TD noWrap align=3Dright><TT>-&nbsp;</TT></TD>
    <TD align=3Dright><TT>249&nbsp;</TT></TD>
    <TD align=3Dright><TT>0&nbsp;&nbsp;</TT></TD>
    <TD noWrap align=3Dright><TT>---&nbsp;&nbsp;</TT></TD>
    <TD noWrap><TT>&nbsp;K.VAPEVIAEYTVR.A</TT></TD></TR>
  <TR>
    <TD align=3Dright>&nbsp;</TD>
    <TD align=3Dright><TT>1346.6519&nbsp;&nbsp;</TT></TD>
    <TD align=3Dright><TT>1345.6446&nbsp;&nbsp;</TT></TD>
    <TD align=3Dright><TT>1345.7242&nbsp;&nbsp;</TT></TD>
    <TD noWrap align=3Dright><TT>-59.10&nbsp;</TT></TD>
    <TD align=3Dright><TT>238&nbsp;</TT></TD>
    <TD noWrap align=3Dright><TT>-&nbsp;</TT></TD>
    <TD align=3Dright><TT>249&nbsp;</TT></TD>
    <TD align=3Dright><TT>0&nbsp;&nbsp;</TT></TD>
    <TD noWrap align=3Dright><TT>54&nbsp;&nbsp;</TT></TD>
    <TD noWrap><TT>&nbsp;K.VAPEVIAEYTVR.A</TT></TD></TR></TBODY></TABLE>
<TABLE border=3D0 cellSpacing=3D0>
  <TBODY>
  <TR>
    <TD><TT>&nbsp;&nbsp;&nbsp;&nbsp;&nbsp;&nbsp;</TT></TD>
    <TD><TT><B>No match to: </B>745.3611, 774.4239, 809.3693, 825.0585,=20
      841.0383, 842.4612, 870.4904, 977.4559, 977.4559, 1097.5449, =
1197.5880,=20
      1213.5697, 1544.6217, 1571.6799, 1597.7001, 1597.7001, 1613.6967,=20
      1616.7297, 1619.7017, 1629.6830, 1635.6796, 1641.6890, 1854.7963,=20
      1990.8136, 1990.8136, 2012.8218, 2064.0115, 2064.0115, 2064.9988,=20
      2086.0234, 2086.0234, 2112.9680, 2112.9680, 2114.4778, 2134.9360,=20
      2193.0671, 2193.0671, 2211.9907, 2215.0671, 2346.0364, 2349.1797,=20
      2349.1797, 2660.1301, 2743.3223, 2760.3333, 2760.3333, 2776.3201,=20
      2808.2178, 3225.6382</TT></TD></TR></TBODY></TABLE><BR>
<TABLE border=3D0 cellSpacing=3D0>
  <TBODY>
  <TR>
    <TD><TT><B><A name=3DHit11>11.</A>&nbsp;&nbsp;&nbsp;</B></TT></TD>
    <TD noWrap><TT><A=20
      =
href=3D"http://zxw-pc/mascot/cgi/protein_view.pl?file=3D../data/20121225/=
F002424.dat&amp;hit=3D11"=20
      =
target=3D_blank>gi|14484932</A>&nbsp;&nbsp;&nbsp;&nbsp;<B>Mass:</B>&nbsp;=
22423&nbsp;&nbsp;&nbsp;&nbsp;<B>Score:</B>&nbsp;64&nbsp;&nbsp;&nbsp;&nbsp=
;&nbsp;<B>Expect:</B>&nbsp;0.67&nbsp;&nbsp;<B>Matches:</B>&nbsp;3</TT></T=
D></TR>
  <TR>
    <TD>&nbsp;</TD>
    <TD noWrap><TT>fructose-1,6-bisphosphate aldolase [Solanum=20
      lycopersicum]</TT></TD></TR></TBODY></TABLE>
<TABLE border=3D0 cellSpacing=3D0 cellPadding=3D0>
  <TBODY>
  <TR>
    <TD><TT>&nbsp;&nbsp;&nbsp;&nbsp;&nbsp;&nbsp;</TT></TD>
    <TD align=3Dright><TT><B>Observed&nbsp;&nbsp;</B></TT></TD>
    <TD noWrap align=3Dright><TT><B>Mr(expt)&nbsp;&nbsp;</B></TT></TD>
    <TD noWrap align=3Dright><TT><B>Mr(calc)&nbsp;&nbsp;</B></TT></TD>
    <TD align=3Dright><TT><B>&nbsp;ppm&nbsp;&nbsp;</B></TT></TD>
    <TD align=3Dright><TT><B>Start&nbsp;</B></TT></TD>
    <TD align=3Dright><TT><B>&nbsp;</B></TT></TD>
    <TD align=3Dright><TT><B>End&nbsp;</B></TT></TD>
    <TD align=3Dright><TT><B>Miss&nbsp;</B></TT></TD>
    <TD align=3Dright><TT><B>Ions&nbsp;</B></TT></TD>
    <TD><TT><B>&nbsp;Peptide</B></TT></TD></TR>
  <TR>
    <TD align=3Dright>&nbsp;</TD>
    <TD align=3Dright><TT>1311.6106&nbsp;&nbsp;</TT></TD>
    <TD align=3Dright><TT>1310.6033&nbsp;&nbsp;</TT></TD>
    <TD align=3Dright><TT>1310.6772&nbsp;&nbsp;</TT></TD>
    <TD noWrap align=3Dright><TT>-56.33&nbsp;</TT></TD>
    <TD align=3Dright><TT>138&nbsp;</TT></TD>
    <TD noWrap align=3Dright><TT>-&nbsp;</TT></TD>
    <TD align=3Dright><TT>148&nbsp;</TT></TD>
    <TD align=3Dright><TT>0&nbsp;&nbsp;</TT></TD>
    <TD noWrap align=3Dright><TT>---&nbsp;&nbsp;</TT></TD>
    <TD noWrap><TT>&nbsp;K.KPWSLSFSFGR.A</TT></TD></TR>
  <TR>
    <TD align=3Dright>&nbsp;</TD>
    <TD align=3Dright><TT>1346.6519&nbsp;&nbsp;</TT></TD>
    <TD align=3Dright><TT>1345.6446&nbsp;&nbsp;</TT></TD>
    <TD align=3Dright><TT>1345.7242&nbsp;&nbsp;</TT></TD>
    <TD noWrap align=3Dright><TT>-59.10&nbsp;</TT></TD>
    <TD align=3Dright><TT>88&nbsp;</TT></TD>
    <TD noWrap align=3Dright><TT>-&nbsp;</TT></TD>
    <TD align=3Dright><TT>99&nbsp;</TT></TD>
    <TD align=3Dright><TT>0&nbsp;&nbsp;</TT></TD>
    <TD noWrap align=3Dright><TT>---&nbsp;&nbsp;</TT></TD>
    <TD noWrap><TT>&nbsp;K.VAPEVIAEYTVR.A</TT></TD></TR>
  <TR>
    <TD align=3Dright>&nbsp;</TD>
    <TD align=3Dright><TT>1346.6519&nbsp;&nbsp;</TT></TD>
    <TD align=3Dright><TT>1345.6446&nbsp;&nbsp;</TT></TD>
    <TD align=3Dright><TT>1345.7242&nbsp;&nbsp;</TT></TD>
    <TD noWrap align=3Dright><TT>-59.10&nbsp;</TT></TD>
    <TD align=3Dright><TT>88&nbsp;</TT></TD>
    <TD noWrap align=3Dright><TT>-&nbsp;</TT></TD>
    <TD align=3Dright><TT>99&nbsp;</TT></TD>
    <TD align=3Dright><TT>0&nbsp;&nbsp;</TT></TD>
    <TD noWrap align=3Dright><TT>54&nbsp;&nbsp;</TT></TD>
    <TD noWrap><TT>&nbsp;K.VAPEVIAEYTVR.A</TT></TD></TR></TBODY></TABLE>
<TABLE border=3D0 cellSpacing=3D0>
  <TBODY>
  <TR>
    <TD><TT>&nbsp;&nbsp;&nbsp;&nbsp;&nbsp;&nbsp;</TT></TD>
    <TD><TT><B>No match to: </B>745.3611, 774.4239, 809.3693, 825.0585,=20
      829.3386, 841.0383, 842.4612, 870.4904, 977.4559, 977.4559, =
1097.5449,=20
      1197.5880, 1213.5697, 1544.6217, 1571.6799, 1597.7001, 1597.7001,=20
      1613.6967, 1616.7297, 1619.7017, 1629.6830, 1635.6796, 1641.6890,=20
      1854.7963, 1990.8136, 1990.8136, 2012.8218, 2064.0115, 2064.0115,=20
      2064.9988, 2086.0234, 2086.0234, 2112.9680, 2112.9680, 2114.4778,=20
      2134.9360, 2193.0671, 2193.0671, 2211.9907, 2215.0671, 2346.0364,=20
      2349.1797, 2349.1797, 2660.1301, 2743.3223, 2760.3333, 2760.3333,=20
      2776.3201, 2808.2178, 3225.6382</TT></TD></TR></TBODY></TABLE><BR>
<TABLE border=3D0 cellSpacing=3D0>
  <TBODY>
  <TR>
    <TD><TT><B><A name=3DHit12>12.</A>&nbsp;&nbsp;&nbsp;</B></TT></TD>
    <TD noWrap><TT><A=20
      =
href=3D"http://zxw-pc/mascot/cgi/protein_view.pl?file=3D../data/20121225/=
F002424.dat&amp;hit=3D12"=20
      =
target=3D_blank>gi|2213867</A>&nbsp;&nbsp;&nbsp;&nbsp;<B>Mass:</B>&nbsp;3=
8134&nbsp;&nbsp;&nbsp;&nbsp;<B>Score:</B>&nbsp;61&nbsp;&nbsp;&nbsp;&nbsp;=
&nbsp;<B>Expect:</B>&nbsp;1.5&nbsp;&nbsp;<B>Matches:</B>&nbsp;3</TT></TD>=
</TR>
  <TR>
    <TD>&nbsp;</TD>
    <TD noWrap><TT>fructose-biphosphate aldolase [Mesembryanthemum=20
      crystallinum]</TT></TD></TR></TBODY></TABLE>
<TABLE border=3D0 cellSpacing=3D0 cellPadding=3D0>
  <TBODY>
  <TR>
    <TD><TT>&nbsp;&nbsp;&nbsp;&nbsp;&nbsp;&nbsp;</TT></TD>
    <TD align=3Dright><TT><B>Observed&nbsp;&nbsp;</B></TT></TD>
    <TD noWrap align=3Dright><TT><B>Mr(expt)&nbsp;&nbsp;</B></TT></TD>
    <TD noWrap align=3Dright><TT><B>Mr(calc)&nbsp;&nbsp;</B></TT></TD>
    <TD align=3Dright><TT><B>&nbsp;ppm&nbsp;&nbsp;</B></TT></TD>
    <TD align=3Dright><TT><B>Start&nbsp;</B></TT></TD>
    <TD align=3Dright><TT><B>&nbsp;</B></TT></TD>
    <TD align=3Dright><TT><B>End&nbsp;</B></TT></TD>
    <TD align=3Dright><TT><B>Miss&nbsp;</B></TT></TD>
    <TD align=3Dright><TT><B>Ions&nbsp;</B></TT></TD>
    <TD><TT><B>&nbsp;Peptide</B></TT></TD></TR>
  <TR>
    <TD align=3Dright>&nbsp;</TD>
    <TD align=3Dright><TT>842.4612&nbsp;&nbsp;</TT></TD>
    <TD align=3Dright><TT>841.4539&nbsp;&nbsp;</TT></TD>
    <TD align=3Dright><TT>841.4116&nbsp;&nbsp;</TT></TD>
    <TD noWrap align=3Dright><TT>50.3&nbsp;</TT></TD>
    <TD align=3Dright><TT>1&nbsp;</TT></TD>
    <TD noWrap align=3Dright><TT>-&nbsp;</TT></TD>
    <TD align=3Dright><TT>7&nbsp;</TT></TD>
    <TD align=3Dright><TT>1&nbsp;&nbsp;</TT></TD>
    <TD noWrap align=3Dright><TT>---&nbsp;&nbsp;</TT></TD>
    <TD noWrap><TT>&nbsp;-.MTAYRGK.Y + Oxidation (M)</TT></TD></TR>
  <TR>
    <TD align=3Dright>&nbsp;</TD>
    <TD align=3Dright><TT>1346.6519&nbsp;&nbsp;</TT></TD>
    <TD align=3Dright><TT>1345.6446&nbsp;&nbsp;</TT></TD>
    <TD align=3Dright><TT>1345.7242&nbsp;&nbsp;</TT></TD>
    <TD noWrap align=3Dright><TT>-59.10&nbsp;</TT></TD>
    <TD align=3Dright><TT>238&nbsp;</TT></TD>
    <TD noWrap align=3Dright><TT>-&nbsp;</TT></TD>
    <TD align=3Dright><TT>249&nbsp;</TT></TD>
    <TD align=3Dright><TT>0&nbsp;&nbsp;</TT></TD>
    <TD noWrap align=3Dright><TT>---&nbsp;&nbsp;</TT></TD>
    <TD noWrap><TT>&nbsp;K.VAPEVIAEYTVR.A</TT></TD></TR>
  <TR>
    <TD align=3Dright>&nbsp;</TD>
    <TD align=3Dright><TT>1346.6519&nbsp;&nbsp;</TT></TD>
    <TD align=3Dright><TT>1345.6446&nbsp;&nbsp;</TT></TD>
    <TD align=3Dright><TT>1345.7242&nbsp;&nbsp;</TT></TD>
    <TD noWrap align=3Dright><TT>-59.10&nbsp;</TT></TD>
    <TD align=3Dright><TT>238&nbsp;</TT></TD>
    <TD noWrap align=3Dright><TT>-&nbsp;</TT></TD>
    <TD align=3Dright><TT>249&nbsp;</TT></TD>
    <TD align=3Dright><TT>0&nbsp;&nbsp;</TT></TD>
    <TD noWrap align=3Dright><TT>54&nbsp;&nbsp;</TT></TD>
    <TD noWrap><TT>&nbsp;K.VAPEVIAEYTVR.A</TT></TD></TR></TBODY></TABLE>
<TABLE border=3D0 cellSpacing=3D0>
  <TBODY>
  <TR>
    <TD><TT>&nbsp;&nbsp;&nbsp;&nbsp;&nbsp;&nbsp;</TT></TD>
    <TD><TT><B>No match to: </B>745.3611, 774.4239, 809.3693, 825.0585,=20
      829.3386, 841.0383, 870.4904, 977.4559, 977.4559, 1097.5449, =
1197.5880,=20
      1213.5697, 1311.6106, 1544.6217, 1571.6799, 1597.7001, 1597.7001,=20
      1613.6967, 1616.7297, 1619.7017, 1629.6830, 1635.6796, 1641.6890,=20
      1854.7963, 1990.8136, 1990.8136, 2012.8218, 2064.0115, 2064.0115,=20
      2064.9988, 2086.0234, 2086.0234, 2112.9680, 2112.9680, 2114.4778,=20
      2134.9360, 2193.0671, 2193.0671, 2211.9907, 2215.0671, 2346.0364,=20
      2349.1797, 2349.1797, 2660.1301, 2743.3223, 2760.3333, 2760.3333,=20
      2776.3201, 2808.2178, 3225.6382</TT></TD></TR></TBODY></TABLE><BR>
<TABLE border=3D0 cellSpacing=3D0>
  <TBODY>
  <TR>
    <TD><TT><B><A name=3DHit13>13.</A>&nbsp;&nbsp;&nbsp;</B></TT></TD>
    <TD noWrap><TT><A=20
      =
href=3D"http://zxw-pc/mascot/cgi/protein_view.pl?file=3D../data/20121225/=
F002424.dat&amp;hit=3D13"=20
      =
target=3D_blank>gi|226316439</A>&nbsp;&nbsp;&nbsp;&nbsp;<B>Mass:</B>&nbsp=
;38830&nbsp;&nbsp;&nbsp;&nbsp;<B>Score:</B>&nbsp;61&nbsp;&nbsp;&nbsp;&nbs=
p;&nbsp;<B>Expect:</B>&nbsp;1.5&nbsp;&nbsp;<B>Matches:</B>&nbsp;3</TT></T=
D></TR>
  <TR>
    <TD>&nbsp;</TD>
    <TD noWrap><TT>fructose-bisphosphate aldolase [Secale=20
  cereale]</TT></TD></TR></TBODY></TABLE>
<TABLE border=3D0 cellSpacing=3D0 cellPadding=3D0>
  <TBODY>
  <TR>
    <TD><TT>&nbsp;&nbsp;&nbsp;&nbsp;&nbsp;&nbsp;</TT></TD>
    <TD align=3Dright><TT><B>Observed&nbsp;&nbsp;</B></TT></TD>
    <TD noWrap align=3Dright><TT><B>Mr(expt)&nbsp;&nbsp;</B></TT></TD>
    <TD noWrap align=3Dright><TT><B>Mr(calc)&nbsp;&nbsp;</B></TT></TD>
    <TD align=3Dright><TT><B>&nbsp;ppm&nbsp;&nbsp;</B></TT></TD>
    <TD align=3Dright><TT><B>Start&nbsp;</B></TT></TD>
    <TD align=3Dright><TT><B>&nbsp;</B></TT></TD>
    <TD align=3Dright><TT><B>End&nbsp;</B></TT></TD>
    <TD align=3Dright><TT><B>Miss&nbsp;</B></TT></TD>
    <TD align=3Dright><TT><B>Ions&nbsp;</B></TT></TD>
    <TD><TT><B>&nbsp;Peptide</B></TT></TD></TR>
  <TR>
    <TD align=3Dright>&nbsp;</TD>
    <TD align=3Dright><TT>829.3386&nbsp;&nbsp;</TT></TD>
    <TD align=3Dright><TT>828.3313&nbsp;&nbsp;</TT></TD>
    <TD align=3Dright><TT>828.3766&nbsp;&nbsp;</TT></TD>
    <TD noWrap align=3Dright><TT>-54.69&nbsp;</TT></TD>
    <TD align=3Dright><TT>133&nbsp;</TT></TD>
    <TD noWrap align=3Dright><TT>-&nbsp;</TT></TD>
    <TD align=3Dright><TT>139&nbsp;</TT></TD>
    <TD align=3Dright><TT>0&nbsp;&nbsp;</TT></TD>
    <TD noWrap align=3Dright><TT>---&nbsp;&nbsp;</TT></TD>
    <TD noWrap><TT>&nbsp;K.YYEAGAR.Y</TT></TD></TR>
  <TR>
    <TD align=3Dright>&nbsp;</TD>
    <TD align=3Dright><TT>1346.6519&nbsp;&nbsp;</TT></TD>
    <TD align=3Dright><TT>1345.6446&nbsp;&nbsp;</TT></TD>
    <TD align=3Dright><TT>1345.7242&nbsp;&nbsp;</TT></TD>
    <TD noWrap align=3Dright><TT>-59.10&nbsp;</TT></TD>
    <TD align=3Dright><TT>238&nbsp;</TT></TD>
    <TD noWrap align=3Dright><TT>-&nbsp;</TT></TD>
    <TD align=3Dright><TT>249&nbsp;</TT></TD>
    <TD align=3Dright><TT>0&nbsp;&nbsp;</TT></TD>
    <TD noWrap align=3Dright><TT>---&nbsp;&nbsp;</TT></TD>
    <TD noWrap><TT>&nbsp;K.VAPEVIAEYTVR.T</TT></TD></TR>
  <TR>
    <TD align=3Dright>&nbsp;</TD>
    <TD align=3Dright><TT>1346.6519&nbsp;&nbsp;</TT></TD>
    <TD align=3Dright><TT>1345.6446&nbsp;&nbsp;</TT></TD>
    <TD align=3Dright><TT>1345.7242&nbsp;&nbsp;</TT></TD>
    <TD noWrap align=3Dright><TT>-59.10&nbsp;</TT></TD>
    <TD align=3Dright><TT>238&nbsp;</TT></TD>
    <TD noWrap align=3Dright><TT>-&nbsp;</TT></TD>
    <TD align=3Dright><TT>249&nbsp;</TT></TD>
    <TD align=3Dright><TT>0&nbsp;&nbsp;</TT></TD>
    <TD noWrap align=3Dright><TT>54&nbsp;&nbsp;</TT></TD>
    <TD noWrap><TT>&nbsp;K.VAPEVIAEYTVR.T</TT></TD></TR></TBODY></TABLE>
<TABLE border=3D0 cellSpacing=3D0>
  <TBODY>
  <TR>
    <TD><TT>&nbsp;&nbsp;&nbsp;&nbsp;&nbsp;&nbsp;</TT></TD>
    <TD><TT><B>No match to: </B>745.3611, 774.4239, 809.3693, 825.0585,=20
      841.0383, 842.4612, 870.4904, 977.4559, 977.4559, 1097.5449, =
1197.5880,=20
      1213.5697, 1311.6106, 1544.6217, 1571.6799, 1597.7001, 1597.7001,=20
      1613.6967, 1616.7297, 1619.7017, 1629.6830, 1635.6796, 1641.6890,=20
      1854.7963, 1990.8136, 1990.8136, 2012.8218, 2064.0115, 2064.0115,=20
      2064.9988, 2086.0234, 2086.0234, 2112.9680, 2112.9680, 2114.4778,=20
      2134.9360, 2193.0671, 2193.0671, 2211.9907, 2215.0671, 2346.0364,=20
      2349.1797, 2349.1797, 2660.1301, 2743.3223, 2760.3333, 2760.3333,=20
      2776.3201, 2808.2178, 3225.6382</TT></TD></TR></TBODY></TABLE><BR>
<TABLE border=3D0 cellSpacing=3D0>
  <TBODY>
  <TR>
    <TD><TT><B><A name=3DHit14>14.</A>&nbsp;&nbsp;&nbsp;</B></TT></TD>
    <TD noWrap><TT><A=20
      =
href=3D"http://zxw-pc/mascot/cgi/protein_view.pl?file=3D../data/20121225/=
F002424.dat&amp;hit=3D14"=20
      =
target=3D_blank>gi|281398830</A>&nbsp;&nbsp;&nbsp;&nbsp;<B>Mass:</B>&nbsp=
;13443&nbsp;&nbsp;&nbsp;&nbsp;<B>Score:</B>&nbsp;60&nbsp;&nbsp;&nbsp;&nbs=
p;&nbsp;<B>Expect:</B>&nbsp;1.8&nbsp;&nbsp;<B>Matches:</B>&nbsp;2</TT></T=
D></TR>
  <TR>
    <TD>&nbsp;</TD>
    <TD noWrap><TT>fructose-biphosphate aldolase [Honckenya=20
  peploides]</TT></TD></TR></TBODY></TABLE>
<TABLE border=3D0 cellSpacing=3D0 cellPadding=3D0>
  <TBODY>
  <TR>
    <TD><TT>&nbsp;&nbsp;&nbsp;&nbsp;&nbsp;&nbsp;</TT></TD>
    <TD align=3Dright><TT><B>Observed&nbsp;&nbsp;</B></TT></TD>
    <TD noWrap align=3Dright><TT><B>Mr(expt)&nbsp;&nbsp;</B></TT></TD>
    <TD noWrap align=3Dright><TT><B>Mr(calc)&nbsp;&nbsp;</B></TT></TD>
    <TD align=3Dright><TT><B>&nbsp;ppm&nbsp;&nbsp;</B></TT></TD>
    <TD align=3Dright><TT><B>Start&nbsp;</B></TT></TD>
    <TD align=3Dright><TT><B>&nbsp;</B></TT></TD>
    <TD align=3Dright><TT><B>End&nbsp;</B></TT></TD>
    <TD align=3Dright><TT><B>Miss&nbsp;</B></TT></TD>
    <TD align=3Dright><TT><B>Ions&nbsp;</B></TT></TD>
    <TD><TT><B>&nbsp;Peptide</B></TT></TD></TR>
  <TR>
    <TD align=3Dright>&nbsp;</TD>
    <TD align=3Dright><TT>1346.6519&nbsp;&nbsp;</TT></TD>
    <TD align=3Dright><TT>1345.6446&nbsp;&nbsp;</TT></TD>
    <TD align=3Dright><TT>1345.7242&nbsp;&nbsp;</TT></TD>
    <TD noWrap align=3Dright><TT>-59.10&nbsp;</TT></TD>
    <TD align=3Dright><TT>28&nbsp;</TT></TD>
    <TD noWrap align=3Dright><TT>-&nbsp;</TT></TD>
    <TD align=3Dright><TT>39&nbsp;</TT></TD>
    <TD align=3Dright><TT>0&nbsp;&nbsp;</TT></TD>
    <TD noWrap align=3Dright><TT>---&nbsp;&nbsp;</TT></TD>
    <TD noWrap><TT>&nbsp;K.VAPEVIAEYTVR.T</TT></TD></TR>
  <TR>
    <TD align=3Dright>&nbsp;</TD>
    <TD align=3Dright><TT>1346.6519&nbsp;&nbsp;</TT></TD>
    <TD align=3Dright><TT>1345.6446&nbsp;&nbsp;</TT></TD>
    <TD align=3Dright><TT>1345.7242&nbsp;&nbsp;</TT></TD>
    <TD noWrap align=3Dright><TT>-59.10&nbsp;</TT></TD>
    <TD align=3Dright><TT>28&nbsp;</TT></TD>
    <TD noWrap align=3Dright><TT>-&nbsp;</TT></TD>
    <TD align=3Dright><TT>39&nbsp;</TT></TD>
    <TD align=3Dright><TT>0&nbsp;&nbsp;</TT></TD>
    <TD noWrap align=3Dright><TT>54&nbsp;&nbsp;</TT></TD>
    <TD noWrap><TT>&nbsp;K.VAPEVIAEYTVR.T</TT></TD></TR></TBODY></TABLE>
<TABLE border=3D0 cellSpacing=3D0>
  <TBODY>
  <TR>
    <TD><TT>&nbsp;&nbsp;&nbsp;&nbsp;&nbsp;&nbsp;</TT></TD>
    <TD><TT><B>No match to: </B>745.3611, 774.4239, 809.3693, 825.0585,=20
      829.3386, 841.0383, 842.4612, 870.4904, 977.4559, 977.4559, =
1097.5449,=20
      1197.5880, 1213.5697, 1311.6106, 1544.6217, 1571.6799, 1597.7001,=20
      1597.7001, 1613.6967, 1616.7297, 1619.7017, 1629.6830, 1635.6796,=20
      1641.6890, 1854.7963, 1990.8136, 1990.8136, 2012.8218, 2064.0115,=20
      2064.0115, 2064.9988, 2086.0234, 2086.0234, 2112.9680, 2112.9680,=20
      2114.4778, 2134.9360, 2193.0671, 2193.0671, 2211.9907, 2215.0671,=20
      2346.0364, 2349.1797, 2349.1797, 2660.1301, 2743.3223, 2760.3333,=20
      2760.3333, 2776.3201, 2808.2178, =
3225.6382</TT></TD></TR></TBODY></TABLE><BR>
<TABLE border=3D0 cellSpacing=3D0>
  <TBODY>
  <TR>
    <TD><TT><B><A name=3DHit15>15.</A>&nbsp;&nbsp;&nbsp;</B></TT></TD>
    <TD noWrap><TT><A=20
      =
href=3D"http://zxw-pc/mascot/cgi/protein_view.pl?file=3D../data/20121225/=
F002424.dat&amp;hit=3D15"=20
      =
target=3D_blank>gi|281398828</A>&nbsp;&nbsp;&nbsp;&nbsp;<B>Mass:</B>&nbsp=
;13442&nbsp;&nbsp;&nbsp;&nbsp;<B>Score:</B>&nbsp;60&nbsp;&nbsp;&nbsp;&nbs=
p;&nbsp;<B>Expect:</B>&nbsp;1.8&nbsp;&nbsp;<B>Matches:</B>&nbsp;2</TT></T=
D></TR>
  <TR>
    <TD>&nbsp;</TD>
    <TD noWrap><TT>fructose-biphosphate aldolase [Schiedea=20
  membranacea]</TT></TD></TR></TBODY></TABLE>
<TABLE border=3D0 cellSpacing=3D0 cellPadding=3D0>
  <TBODY>
  <TR>
    <TD><TT>&nbsp;&nbsp;&nbsp;&nbsp;&nbsp;&nbsp;</TT></TD>
    <TD align=3Dright><TT><B>Observed&nbsp;&nbsp;</B></TT></TD>
    <TD noWrap align=3Dright><TT><B>Mr(expt)&nbsp;&nbsp;</B></TT></TD>
    <TD noWrap align=3Dright><TT><B>Mr(calc)&nbsp;&nbsp;</B></TT></TD>
    <TD align=3Dright><TT><B>&nbsp;ppm&nbsp;&nbsp;</B></TT></TD>
    <TD align=3Dright><TT><B>Start&nbsp;</B></TT></TD>
    <TD align=3Dright><TT><B>&nbsp;</B></TT></TD>
    <TD align=3Dright><TT><B>End&nbsp;</B></TT></TD>
    <TD align=3Dright><TT><B>Miss&nbsp;</B></TT></TD>
    <TD align=3Dright><TT><B>Ions&nbsp;</B></TT></TD>
    <TD><TT><B>&nbsp;Peptide</B></TT></TD></TR>
  <TR>
    <TD align=3Dright>&nbsp;</TD>
    <TD align=3Dright><TT>1346.6519&nbsp;&nbsp;</TT></TD>
    <TD align=3Dright><TT>1345.6446&nbsp;&nbsp;</TT></TD>
    <TD align=3Dright><TT>1345.7242&nbsp;&nbsp;</TT></TD>
    <TD noWrap align=3Dright><TT>-59.10&nbsp;</TT></TD>
    <TD align=3Dright><TT>28&nbsp;</TT></TD>
    <TD noWrap align=3Dright><TT>-&nbsp;</TT></TD>
    <TD align=3Dright><TT>39&nbsp;</TT></TD>
    <TD align=3Dright><TT>0&nbsp;&nbsp;</TT></TD>
    <TD noWrap align=3Dright><TT>---&nbsp;&nbsp;</TT></TD>
    <TD noWrap><TT>&nbsp;K.VAPEVIAEYTVR.T</TT></TD></TR>
  <TR>
    <TD align=3Dright>&nbsp;</TD>
    <TD align=3Dright><TT>1346.6519&nbsp;&nbsp;</TT></TD>
    <TD align=3Dright><TT>1345.6446&nbsp;&nbsp;</TT></TD>
    <TD align=3Dright><TT>1345.7242&nbsp;&nbsp;</TT></TD>
    <TD noWrap align=3Dright><TT>-59.10&nbsp;</TT></TD>
    <TD align=3Dright><TT>28&nbsp;</TT></TD>
    <TD noWrap align=3Dright><TT>-&nbsp;</TT></TD>
    <TD align=3Dright><TT>39&nbsp;</TT></TD>
    <TD align=3Dright><TT>0&nbsp;&nbsp;</TT></TD>
    <TD noWrap align=3Dright><TT>54&nbsp;&nbsp;</TT></TD>
    <TD noWrap><TT>&nbsp;K.VAPEVIAEYTVR.T</TT></TD></TR></TBODY></TABLE>
<TABLE border=3D0 cellSpacing=3D0>
  <TBODY>
  <TR>
    <TD><TT>&nbsp;&nbsp;&nbsp;&nbsp;&nbsp;&nbsp;</TT></TD>
    <TD><TT><B>No match to: </B>745.3611, 774.4239, 809.3693, 825.0585,=20
      829.3386, 841.0383, 842.4612, 870.4904, 977.4559, 977.4559, =
1097.5449,=20
      1197.5880, 1213.5697, 1311.6106, 1544.6217, 1571.6799, 1597.7001,=20
      1597.7001, 1613.6967, 1616.7297, 1619.7017, 1629.6830, 1635.6796,=20
      1641.6890, 1854.7963, 1990.8136, 1990.8136, 2012.8218, 2064.0115,=20
      2064.0115, 2064.9988, 2086.0234, 2086.0234, 2112.9680, 2112.9680,=20
      2114.4778, 2134.9360, 2193.0671, 2193.0671, 2211.9907, 2215.0671,=20
      2346.0364, 2349.1797, 2349.1797, 2660.1301, 2743.3223, 2760.3333,=20
      2760.3333, 2776.3201, 2808.2178, =
3225.6382</TT></TD></TR></TBODY></TABLE><BR>
<TABLE border=3D0 cellSpacing=3D0>
  <TBODY>
  <TR>
    <TD><TT><B><A name=3DHit16>16.</A>&nbsp;&nbsp;&nbsp;</B></TT></TD>
    <TD noWrap><TT><A=20
      =
href=3D"http://zxw-pc/mascot/cgi/protein_view.pl?file=3D../data/20121225/=
F002424.dat&amp;hit=3D16"=20
      =
target=3D_blank>gi|281398826</A>&nbsp;&nbsp;&nbsp;&nbsp;<B>Mass:</B>&nbsp=
;13442&nbsp;&nbsp;&nbsp;&nbsp;<B>Score:</B>&nbsp;60&nbsp;&nbsp;&nbsp;&nbs=
p;&nbsp;<B>Expect:</B>&nbsp;1.8&nbsp;&nbsp;<B>Matches:</B>&nbsp;2</TT></T=
D></TR>
  <TR>
    <TD>&nbsp;</TD>
    <TD noWrap><TT>fructose-biphosphate aldolase [Schiedea=20
  globosa]</TT></TD></TR></TBODY></TABLE>
<TABLE border=3D0 cellSpacing=3D0 cellPadding=3D0>
  <TBODY>
  <TR>
    <TD><TT>&nbsp;&nbsp;&nbsp;&nbsp;&nbsp;&nbsp;</TT></TD>
    <TD align=3Dright><TT><B>Observed&nbsp;&nbsp;</B></TT></TD>
    <TD noWrap align=3Dright><TT><B>Mr(expt)&nbsp;&nbsp;</B></TT></TD>
    <TD noWrap align=3Dright><TT><B>Mr(calc)&nbsp;&nbsp;</B></TT></TD>
    <TD align=3Dright><TT><B>&nbsp;ppm&nbsp;&nbsp;</B></TT></TD>
    <TD align=3Dright><TT><B>Start&nbsp;</B></TT></TD>
    <TD align=3Dright><TT><B>&nbsp;</B></TT></TD>
    <TD align=3Dright><TT><B>End&nbsp;</B></TT></TD>
    <TD align=3Dright><TT><B>Miss&nbsp;</B></TT></TD>
    <TD align=3Dright><TT><B>Ions&nbsp;</B></TT></TD>
    <TD><TT><B>&nbsp;Peptide</B></TT></TD></TR>
  <TR>
    <TD align=3Dright>&nbsp;</TD>
    <TD align=3Dright><TT>1346.6519&nbsp;&nbsp;</TT></TD>
    <TD align=3Dright><TT>1345.6446&nbsp;&nbsp;</TT></TD>
    <TD align=3Dright><TT>1345.7242&nbsp;&nbsp;</TT></TD>
    <TD noWrap align=3Dright><TT>-59.10&nbsp;</TT></TD>
    <TD align=3Dright><TT>28&nbsp;</TT></TD>
    <TD noWrap align=3Dright><TT>-&nbsp;</TT></TD>
    <TD align=3Dright><TT>39&nbsp;</TT></TD>
    <TD align=3Dright><TT>0&nbsp;&nbsp;</TT></TD>
    <TD noWrap align=3Dright><TT>---&nbsp;&nbsp;</TT></TD>
    <TD noWrap><TT>&nbsp;K.VAPEVIAEYTVR.T</TT></TD></TR>
  <TR>
    <TD align=3Dright>&nbsp;</TD>
    <TD align=3Dright><TT>1346.6519&nbsp;&nbsp;</TT></TD>
    <TD align=3Dright><TT>1345.6446&nbsp;&nbsp;</TT></TD>
    <TD align=3Dright><TT>1345.7242&nbsp;&nbsp;</TT></TD>
    <TD noWrap align=3Dright><TT>-59.10&nbsp;</TT></TD>
    <TD align=3Dright><TT>28&nbsp;</TT></TD>
    <TD noWrap align=3Dright><TT>-&nbsp;</TT></TD>
    <TD align=3Dright><TT>39&nbsp;</TT></TD>
    <TD align=3Dright><TT>0&nbsp;&nbsp;</TT></TD>
    <TD noWrap align=3Dright><TT>54&nbsp;&nbsp;</TT></TD>
    <TD noWrap><TT>&nbsp;K.VAPEVIAEYTVR.T</TT></TD></TR></TBODY></TABLE>
<TABLE border=3D0 cellSpacing=3D0>
  <TBODY>
  <TR>
    <TD><TT>&nbsp;&nbsp;&nbsp;&nbsp;&nbsp;&nbsp;</TT></TD>
    <TD><TT><B>No match to: </B>745.3611, 774.4239, 809.3693, 825.0585,=20
      829.3386, 841.0383, 842.4612, 870.4904, 977.4559, 977.4559, =
1097.5449,=20
      1197.5880, 1213.5697, 1311.6106, 1544.6217, 1571.6799, 1597.7001,=20
      1597.7001, 1613.6967, 1616.7297, 1619.7017, 1629.6830, 1635.6796,=20
      1641.6890, 1854.7963, 1990.8136, 1990.8136, 2012.8218, 2064.0115,=20
      2064.0115, 2064.9988, 2086.0234, 2086.0234, 2112.9680, 2112.9680,=20
      2114.4778, 2134.9360, 2193.0671, 2193.0671, 2211.9907, 2215.0671,=20
      2346.0364, 2349.1797, 2349.1797, 2660.1301, 2743.3223, 2760.3333,=20
      2760.3333, 2776.3201, 2808.2178, =
3225.6382</TT></TD></TR></TBODY></TABLE><BR>
<TABLE border=3D0 cellSpacing=3D0>
  <TBODY>
  <TR>
    <TD><TT><B><A name=3DHit17>17.</A>&nbsp;&nbsp;&nbsp;</B></TT></TD>
    <TD noWrap><TT><A=20
      =
href=3D"http://zxw-pc/mascot/cgi/protein_view.pl?file=3D../data/20121225/=
F002424.dat&amp;hit=3D17"=20
      =
target=3D_blank>gi|77999255</A>&nbsp;&nbsp;&nbsp;&nbsp;<B>Mass:</B>&nbsp;=
38413&nbsp;&nbsp;&nbsp;&nbsp;<B>Score:</B>&nbsp;59&nbsp;&nbsp;&nbsp;&nbsp=
;&nbsp;<B>Expect:</B>&nbsp;2.3&nbsp;&nbsp;<B>Matches:</B>&nbsp;3</TT></TD=
></TR>
  <TR>
    <TD>&nbsp;</TD>
    <TD noWrap><TT>unknown [Solanum =
tuberosum]</TT></TD></TR></TBODY></TABLE>
<TABLE border=3D0 cellSpacing=3D0 cellPadding=3D0>
  <TBODY>
  <TR>
    <TD><TT>&nbsp;&nbsp;&nbsp;&nbsp;&nbsp;&nbsp;</TT></TD>
    <TD align=3Dright><TT><B>Observed&nbsp;&nbsp;</B></TT></TD>
    <TD noWrap align=3Dright><TT><B>Mr(expt)&nbsp;&nbsp;</B></TT></TD>
    <TD noWrap align=3Dright><TT><B>Mr(calc)&nbsp;&nbsp;</B></TT></TD>
    <TD align=3Dright><TT><B>&nbsp;ppm&nbsp;&nbsp;</B></TT></TD>
    <TD align=3Dright><TT><B>Start&nbsp;</B></TT></TD>
    <TD align=3Dright><TT><B>&nbsp;</B></TT></TD>
    <TD align=3Dright><TT><B>End&nbsp;</B></TT></TD>
    <TD align=3Dright><TT><B>Miss&nbsp;</B></TT></TD>
    <TD align=3Dright><TT><B>Ions&nbsp;</B></TT></TD>
    <TD><TT><B>&nbsp;Peptide</B></TT></TD></TR>
  <TR>
    <TD align=3Dright>&nbsp;</TD>
    <TD align=3Dright><TT>1346.6519&nbsp;&nbsp;</TT></TD>
    <TD align=3Dright><TT>1345.6446&nbsp;&nbsp;</TT></TD>
    <TD align=3Dright><TT>1345.7242&nbsp;&nbsp;</TT></TD>
    <TD noWrap align=3Dright><TT>-59.10&nbsp;</TT></TD>
    <TD align=3Dright><TT>238&nbsp;</TT></TD>
    <TD noWrap align=3Dright><TT>-&nbsp;</TT></TD>
    <TD align=3Dright><TT>249&nbsp;</TT></TD>
    <TD align=3Dright><TT>0&nbsp;&nbsp;</TT></TD>
    <TD noWrap align=3Dright><TT>---&nbsp;&nbsp;</TT></TD>
    <TD noWrap><TT>&nbsp;K.VAPEVIAEYTVR.A</TT></TD></TR>
  <TR>
    <TD align=3Dright>&nbsp;</TD>
    <TD align=3Dright><TT>1346.6519&nbsp;&nbsp;</TT></TD>
    <TD align=3Dright><TT>1345.6446&nbsp;&nbsp;</TT></TD>
    <TD align=3Dright><TT>1345.7242&nbsp;&nbsp;</TT></TD>
    <TD noWrap align=3Dright><TT>-59.10&nbsp;</TT></TD>
    <TD align=3Dright><TT>238&nbsp;</TT></TD>
    <TD noWrap align=3Dright><TT>-&nbsp;</TT></TD>
    <TD align=3Dright><TT>249&nbsp;</TT></TD>
    <TD align=3Dright><TT>0&nbsp;&nbsp;</TT></TD>
    <TD noWrap align=3Dright><TT>54&nbsp;&nbsp;</TT></TD>
    <TD noWrap><TT>&nbsp;K.VAPEVIAEYTVR.A</TT></TD></TR>
  <TR>
    <TD align=3Dright>&nbsp;</TD>
    <TD align=3Dright><TT>1616.7297&nbsp;&nbsp;</TT></TD>
    <TD align=3Dright><TT>1615.7224&nbsp;&nbsp;</TT></TD>
    <TD align=3Dright><TT>1615.8278&nbsp;&nbsp;</TT></TD>
    <TD noWrap align=3Dright><TT>-65.19&nbsp;</TT></TD>
    <TD align=3Dright><TT>40&nbsp;</TT></TD>
    <TD noWrap align=3Dright><TT>-&nbsp;</TT></TD>
    <TD align=3Dright><TT>53&nbsp;</TT></TD>
    <TD align=3Dright><TT>1&nbsp;&nbsp;</TT></TD>
    <TD noWrap align=3Dright><TT>---&nbsp;&nbsp;</TT></TD>
    <TD =
noWrap><TT>&nbsp;R.LSSINVENVESNRR.A</TT></TD></TR></TBODY></TABLE>
<TABLE border=3D0 cellSpacing=3D0>
  <TBODY>
  <TR>
    <TD><TT>&nbsp;&nbsp;&nbsp;&nbsp;&nbsp;&nbsp;</TT></TD>
    <TD><TT><B>No match to: </B>745.3611, 774.4239, 809.3693, 825.0585,=20
      829.3386, 841.0383, 842.4612, 870.4904, 977.4559, 977.4559, =
1097.5449,=20
      1197.5880, 1213.5697, 1311.6106, 1544.6217, 1571.6799, 1597.7001,=20
      1597.7001, 1613.6967, 1619.7017, 1629.6830, 1635.6796, 1641.6890,=20
      1854.7963, 1990.8136, 1990.8136, 2012.8218, 2064.0115, 2064.0115,=20
      2064.9988, 2086.0234, 2086.0234, 2112.9680, 2112.9680, 2114.4778,=20
      2134.9360, 2193.0671, 2193.0671, 2211.9907, 2215.0671, 2346.0364,=20
      2349.1797, 2349.1797, 2660.1301, 2743.3223, 2760.3333, 2760.3333,=20
      2776.3201, 2808.2178, 3225.6382</TT></TD></TR></TBODY></TABLE><BR>
<TABLE border=3D0 cellSpacing=3D0>
  <TBODY>
  <TR>
    <TD><TT><B><A name=3DHit18>18.</A>&nbsp;&nbsp;&nbsp;</B></TT></TD>
    <TD noWrap><TT><A=20
      =
href=3D"http://zxw-pc/mascot/cgi/protein_view.pl?file=3D../data/20121225/=
F002424.dat&amp;hit=3D18"=20
      =
target=3D_blank>gi|110739101</A>&nbsp;&nbsp;&nbsp;&nbsp;<B>Mass:</B>&nbsp=
;2906&nbsp;&nbsp;&nbsp;&nbsp;&nbsp;<B>Score:</B>&nbsp;49&nbsp;&nbsp;&nbsp=
;&nbsp;&nbsp;<B>Expect:</B>&nbsp;21&nbsp;&nbsp;<B>Matches:</B>&nbsp;3</TT=
></TD></TR>
  <TR>
    <TD>&nbsp;</TD>
    <TD noWrap><TT>hypothetical protein [Arabidopsis=20
  thaliana]</TT></TD></TR></TBODY></TABLE>
<TABLE border=3D0 cellSpacing=3D0 cellPadding=3D0>
  <TBODY>
  <TR>
    <TD><TT>&nbsp;&nbsp;&nbsp;&nbsp;&nbsp;&nbsp;</TT></TD>
    <TD align=3Dright><TT><B>Observed&nbsp;&nbsp;</B></TT></TD>
    <TD noWrap align=3Dright><TT><B>Mr(expt)&nbsp;&nbsp;</B></TT></TD>
    <TD noWrap align=3Dright><TT><B>Mr(calc)&nbsp;&nbsp;</B></TT></TD>
    <TD align=3Dright><TT><B>&nbsp;ppm&nbsp;&nbsp;</B></TT></TD>
    <TD align=3Dright><TT><B>Start&nbsp;</B></TT></TD>
    <TD align=3Dright><TT><B>&nbsp;</B></TT></TD>
    <TD align=3Dright><TT><B>End&nbsp;</B></TT></TD>
    <TD align=3Dright><TT><B>Miss&nbsp;</B></TT></TD>
    <TD align=3Dright><TT><B>Ions&nbsp;</B></TT></TD>
    <TD><TT><B>&nbsp;Peptide</B></TT></TD></TR>
  <TR>
    <TD align=3Dright>&nbsp;</TD>
    <TD align=3Dright><TT>2215.0671&nbsp;&nbsp;</TT></TD>
    <TD align=3Dright><TT>2214.0598&nbsp;&nbsp;</TT></TD>
    <TD align=3Dright><TT>2214.0851&nbsp;&nbsp;</TT></TD>
    <TD noWrap align=3Dright><TT>-11.44&nbsp;</TT></TD>
    <TD align=3Dright><TT>2&nbsp;</TT></TD>
    <TD noWrap align=3Dright><TT>-&nbsp;</TT></TD>
    <TD align=3Dright><TT>20&nbsp;</TT></TD>
    <TD align=3Dright><TT>0&nbsp;&nbsp;</TT></TD>
    <TD noWrap align=3Dright><TT>---&nbsp;&nbsp;</TT></TD>
    <TD noWrap><TT>&nbsp;M.HCLDLGLVFSLQEQNQSQR.L</TT></TD></TR>
  <TR>
    <TD align=3Dright>&nbsp;</TD>
    <TD align=3Dright><TT>2346.0364&nbsp;&nbsp;</TT></TD>
    <TD align=3Dright><TT>2345.0291&nbsp;&nbsp;</TT></TD>
    <TD align=3Dright><TT>2345.1256&nbsp;&nbsp;</TT></TD>
    <TD noWrap align=3Dright><TT>-41.15&nbsp;</TT></TD>
    <TD align=3Dright><TT>1&nbsp;</TT></TD>
    <TD noWrap align=3Dright><TT>-&nbsp;</TT></TD>
    <TD align=3Dright><TT>20&nbsp;</TT></TD>
    <TD align=3Dright><TT>0&nbsp;&nbsp;</TT></TD>
    <TD noWrap align=3Dright><TT>---&nbsp;&nbsp;</TT></TD>
    <TD noWrap><TT>&nbsp;-.MHCLDLGLVFSLQEQNQSQR.L</TT></TD></TR>
  <TR>
    <TD align=3Dright>&nbsp;</TD>
    <TD align=3Dright><TT>2776.3201&nbsp;&nbsp;</TT></TD>
    <TD align=3Dright><TT>2775.3128&nbsp;&nbsp;</TT></TD>
    <TD align=3Dright><TT>2775.3650&nbsp;&nbsp;</TT></TD>
    <TD noWrap align=3Dright><TT>-18.80&nbsp;</TT></TD>
    <TD align=3Dright><TT>2&nbsp;</TT></TD>
    <TD noWrap align=3Dright><TT>-&nbsp;</TT></TD>
    <TD align=3Dright><TT>25&nbsp;</TT></TD>
    <TD align=3Dright><TT>1&nbsp;&nbsp;</TT></TD>
    <TD noWrap align=3Dright><TT>---&nbsp;&nbsp;</TT></TD>
    <TD =
noWrap><TT>&nbsp;M.HCLDLGLVFSLQEQNQSQRLLDGY.-</TT></TD></TR></TBODY></TAB=
LE>
<TABLE border=3D0 cellSpacing=3D0>
  <TBODY>
  <TR>
    <TD><TT>&nbsp;&nbsp;&nbsp;&nbsp;&nbsp;&nbsp;</TT></TD>
    <TD><TT><B>No match to: </B>745.3611, 774.4239, 809.3693, 825.0585,=20
      829.3386, 841.0383, 842.4612, 870.4904, 977.4559, 977.4559, =
1097.5449,=20
      1197.5880, 1213.5697, 1311.6106, 1346.6519, 1346.6519, 1544.6217,=20
      1571.6799, 1597.7001, 1597.7001, 1613.6967, 1616.7297, 1619.7017,=20
      1629.6830, 1635.6796, 1641.6890, 1854.7963, 1990.8136, 1990.8136,=20
      2012.8218, 2064.0115, 2064.0115, 2064.9988, 2086.0234, 2086.0234,=20
      2112.9680, 2112.9680, 2114.4778, 2134.9360, 2193.0671, 2193.0671,=20
      2211.9907, 2349.1797, 2349.1797, 2660.1301, 2743.3223, 2760.3333,=20
      2760.3333, 2808.2178, 3225.6382</TT></TD></TR></TBODY></TABLE><BR>
<TABLE border=3D0 cellSpacing=3D0>
  <TBODY>
  <TR>
    <TD><TT><B><A name=3DHit19>19.</A>&nbsp;&nbsp;&nbsp;</B></TT></TD>
    <TD noWrap><TT><A=20
      =
href=3D"http://zxw-pc/mascot/cgi/protein_view.pl?file=3D../data/20121225/=
F002424.dat&amp;hit=3D19"=20
      =
target=3D_blank>gi|222869473</A>&nbsp;&nbsp;&nbsp;&nbsp;<B>Mass:</B>&nbsp=
;147859&nbsp;&nbsp;&nbsp;<B>Score:</B>&nbsp;47&nbsp;&nbsp;&nbsp;&nbsp;&nb=
sp;<B>Expect:</B>&nbsp;35&nbsp;&nbsp;<B>Matches:</B>&nbsp;15</TT></TD></T=
R>
  <TR>
    <TD>&nbsp;</TD>
    <TD noWrap><TT>predicted protein [Populus=20
trichocarpa]</TT></TD></TR></TBODY></TABLE>
<TABLE border=3D0 cellSpacing=3D0 cellPadding=3D0>
  <TBODY>
  <TR>
    <TD><TT>&nbsp;&nbsp;&nbsp;&nbsp;&nbsp;&nbsp;</TT></TD>
    <TD align=3Dright><TT><B>Observed&nbsp;&nbsp;</B></TT></TD>
    <TD noWrap align=3Dright><TT><B>Mr(expt)&nbsp;&nbsp;</B></TT></TD>
    <TD noWrap align=3Dright><TT><B>Mr(calc)&nbsp;&nbsp;</B></TT></TD>
    <TD align=3Dright><TT><B>&nbsp;ppm&nbsp;&nbsp;</B></TT></TD>
    <TD align=3Dright><TT><B>Start&nbsp;</B></TT></TD>
    <TD align=3Dright><TT><B>&nbsp;</B></TT></TD>
    <TD align=3Dright><TT><B>End&nbsp;</B></TT></TD>
    <TD align=3Dright><TT><B>Miss&nbsp;</B></TT></TD>
    <TD align=3Dright><TT><B>Ions&nbsp;</B></TT></TD>
    <TD><TT><B>&nbsp;Peptide</B></TT></TD></TR>
  <TR>
    <TD align=3Dright>&nbsp;</TD>
    <TD align=3Dright><TT>774.4239&nbsp;&nbsp;</TT></TD>
    <TD align=3Dright><TT>773.4166&nbsp;&nbsp;</TT></TD>
    <TD align=3Dright><TT>773.3919&nbsp;&nbsp;</TT></TD>
    <TD noWrap align=3Dright><TT>31.9&nbsp;</TT></TD>
    <TD align=3Dright><TT>1107&nbsp;</TT></TD>
    <TD noWrap align=3Dright><TT>-&nbsp;</TT></TD>
    <TD align=3Dright><TT>1112&nbsp;</TT></TD>
    <TD align=3Dright><TT>0&nbsp;&nbsp;</TT></TD>
    <TD noWrap align=3Dright><TT>---&nbsp;&nbsp;</TT></TD>
    <TD noWrap><TT>&nbsp;R.LEEEVR.D</TT></TD></TR>
  <TR>
    <TD align=3Dright>&nbsp;</TD>
    <TD align=3Dright><TT>1197.5880&nbsp;&nbsp;</TT></TD>
    <TD align=3Dright><TT>1196.5807&nbsp;&nbsp;</TT></TD>
    <TD align=3Dright><TT>1196.6441&nbsp;&nbsp;</TT></TD>
    <TD noWrap align=3Dright><TT>-52.96&nbsp;</TT></TD>
    <TD align=3Dright><TT>1188&nbsp;</TT></TD>
    <TD noWrap align=3Dright><TT>-&nbsp;</TT></TD>
    <TD align=3Dright><TT>1197&nbsp;</TT></TD>
    <TD align=3Dright><TT>1&nbsp;&nbsp;</TT></TD>
    <TD noWrap align=3Dright><TT>---&nbsp;&nbsp;</TT></TD>
    <TD noWrap><TT>&nbsp;K.DELAKFFSLK.S</TT></TD></TR>
  <TR>
    <TD align=3Dright>&nbsp;</TD>
    <TD align=3Dright><TT>1346.6519&nbsp;&nbsp;</TT></TD>
    <TD align=3Dright><TT>1345.6446&nbsp;&nbsp;</TT></TD>
    <TD align=3Dright><TT>1345.6837&nbsp;&nbsp;</TT></TD>
    <TD noWrap align=3Dright><TT>-29.06&nbsp;</TT></TD>
    <TD align=3Dright><TT>1102&nbsp;</TT></TD>
    <TD noWrap align=3Dright><TT>-&nbsp;</TT></TD>
    <TD align=3Dright><TT>1112&nbsp;</TT></TD>
    <TD align=3Dright><TT>1&nbsp;&nbsp;</TT></TD>
    <TD noWrap align=3Dright><TT>---&nbsp;&nbsp;</TT></TD>
    <TD noWrap><TT>&nbsp;K.TVSERLEEEVR.D</TT></TD></TR>
  <TR>
    <TD align=3Dright>&nbsp;</TD>
    <TD align=3Dright><TT>1346.6519&nbsp;&nbsp;</TT></TD>
    <TD align=3Dright><TT>1345.6446&nbsp;&nbsp;</TT></TD>
    <TD align=3Dright><TT>1345.6837&nbsp;&nbsp;</TT></TD>
    <TD noWrap align=3Dright><TT>-29.06&nbsp;</TT></TD>
    <TD align=3Dright><TT>1102&nbsp;</TT></TD>
    <TD noWrap align=3Dright><TT>-&nbsp;</TT></TD>
    <TD align=3Dright><TT>1112&nbsp;</TT></TD>
    <TD align=3Dright><TT>1&nbsp;&nbsp;</TT></TD>
    <TD noWrap align=3Dright><TT>---&nbsp;&nbsp;</TT></TD>
    <TD noWrap><TT>&nbsp;K.TVSERLEEEVR.D</TT></TD></TR>
  <TR>
    <TD align=3Dright>&nbsp;</TD>
    <TD align=3Dright><TT>1571.6799&nbsp;&nbsp;</TT></TD>
    <TD align=3Dright><TT>1570.6726&nbsp;&nbsp;</TT></TD>
    <TD align=3Dright><TT>1570.8243&nbsp;&nbsp;</TT></TD>
    <TD noWrap align=3Dright><TT>-96.54&nbsp;</TT></TD>
    <TD align=3Dright><TT>138&nbsp;</TT></TD>
    <TD noWrap align=3Dright><TT>-&nbsp;</TT></TD>
    <TD align=3Dright><TT>150&nbsp;</TT></TD>
    <TD align=3Dright><TT>0&nbsp;&nbsp;</TT></TD>
    <TD noWrap align=3Dright><TT>---&nbsp;&nbsp;</TT></TD>
    <TD noWrap><TT>&nbsp;K.FLYELLTDTLTSR.L</TT></TD></TR>
  <TR>
    <TD align=3Dright>&nbsp;</TD>
    <TD align=3Dright><TT>1597.7001&nbsp;&nbsp;</TT></TD>
    <TD align=3Dright><TT>1596.6928&nbsp;&nbsp;</TT></TD>
    <TD align=3Dright><TT>1596.7995&nbsp;&nbsp;</TT></TD>
    <TD noWrap align=3Dright><TT>-66.81&nbsp;</TT></TD>
    <TD align=3Dright><TT>511&nbsp;</TT></TD>
    <TD noWrap align=3Dright><TT>-&nbsp;</TT></TD>
    <TD align=3Dright><TT>526&nbsp;</TT></TD>
    <TD align=3Dright><TT>0&nbsp;&nbsp;</TT></TD>
    <TD noWrap align=3Dright><TT>---&nbsp;&nbsp;</TT></TD>
    <TD noWrap><TT>&nbsp;K.ALENTSGPVGELPADK.L</TT></TD></TR>
  <TR>
    <TD align=3Dright>&nbsp;</TD>
    <TD align=3Dright><TT>1597.7001&nbsp;&nbsp;</TT></TD>
    <TD align=3Dright><TT>1596.6928&nbsp;&nbsp;</TT></TD>
    <TD align=3Dright><TT>1596.7995&nbsp;&nbsp;</TT></TD>
    <TD noWrap align=3Dright><TT>-66.81&nbsp;</TT></TD>
    <TD align=3Dright><TT>511&nbsp;</TT></TD>
    <TD noWrap align=3Dright><TT>-&nbsp;</TT></TD>
    <TD align=3Dright><TT>526&nbsp;</TT></TD>
    <TD align=3Dright><TT>0&nbsp;&nbsp;</TT></TD>
    <TD noWrap align=3Dright><TT>9&nbsp;&nbsp;</TT></TD>
    <TD noWrap><TT>&nbsp;K.ALENTSGPVGELPADK.L</TT></TD></TR>
  <TR>
    <TD align=3Dright>&nbsp;</TD>
    <TD align=3Dright><TT>2064.0115&nbsp;&nbsp;</TT></TD>
    <TD align=3Dright><TT>2063.0042&nbsp;&nbsp;</TT></TD>
    <TD align=3Dright><TT>2063.0457&nbsp;&nbsp;</TT></TD>
    <TD noWrap align=3Dright><TT>-20.09&nbsp;</TT></TD>
    <TD align=3Dright><TT>85&nbsp;</TT></TD>
    <TD noWrap align=3Dright><TT>-&nbsp;</TT></TD>
    <TD align=3Dright><TT>104&nbsp;</TT></TD>
    <TD align=3Dright><TT>1&nbsp;&nbsp;</TT></TD>
    <TD noWrap align=3Dright><TT>---&nbsp;&nbsp;</TT></TD>
    <TD noWrap><TT>&nbsp;K.VLDVIDCTGSGDIDTSKVVK.A</TT></TD></TR>
  <TR>
    <TD align=3Dright>&nbsp;</TD>
    <TD align=3Dright><TT>2064.0115&nbsp;&nbsp;</TT></TD>
    <TD align=3Dright><TT>2063.0042&nbsp;&nbsp;</TT></TD>
    <TD align=3Dright><TT>2063.0457&nbsp;&nbsp;</TT></TD>
    <TD noWrap align=3Dright><TT>-20.09&nbsp;</TT></TD>
    <TD align=3Dright><TT>85&nbsp;</TT></TD>
    <TD noWrap align=3Dright><TT>-&nbsp;</TT></TD>
    <TD align=3Dright><TT>104&nbsp;</TT></TD>
    <TD align=3Dright><TT>1&nbsp;&nbsp;</TT></TD>
    <TD noWrap align=3Dright><TT>8&nbsp;&nbsp;</TT></TD>
    <TD noWrap><TT>&nbsp;K.VLDVIDCTGSGDIDTSKVVK.A</TT></TD></TR>
  <TR>
    <TD align=3Dright>&nbsp;</TD>
    <TD align=3Dright><TT>2064.9988&nbsp;&nbsp;</TT></TD>
    <TD align=3Dright><TT>2063.9915&nbsp;&nbsp;</TT></TD>
    <TD align=3Dright><TT>2064.0649&nbsp;&nbsp;</TT></TD>
    <TD noWrap align=3Dright><TT>-35.54&nbsp;</TT></TD>
    <TD align=3Dright><TT>980&nbsp;</TT></TD>
    <TD noWrap align=3Dright><TT>-&nbsp;</TT></TD>
    <TD align=3Dright><TT>998&nbsp;</TT></TD>
    <TD align=3Dright><TT>1&nbsp;&nbsp;</TT></TD>
    <TD noWrap align=3Dright><TT>---&nbsp;&nbsp;</TT></TD>
    <TD noWrap><TT>&nbsp;K.SSVLVPGHCAFITSKLFCR.K</TT></TD></TR>
  <TR>
    <TD align=3Dright>&nbsp;</TD>
    <TD align=3Dright><TT>2112.9680&nbsp;&nbsp;</TT></TD>
    <TD align=3Dright><TT>2111.9607&nbsp;&nbsp;</TT></TD>
    <TD align=3Dright><TT>2112.0343&nbsp;&nbsp;</TT></TD>
    <TD noWrap align=3Dright><TT>-34.84&nbsp;</TT></TD>
    <TD align=3Dright><TT>1282&nbsp;</TT></TD>
    <TD noWrap align=3Dright><TT>-&nbsp;</TT></TD>
    <TD align=3Dright><TT>1301&nbsp;</TT></TD>
    <TD align=3Dright><TT>1&nbsp;&nbsp;</TT></TD>
    <TD noWrap align=3Dright><TT>---&nbsp;&nbsp;</TT></TD>
    <TD noWrap><TT>&nbsp;R.LGAALKALNEMMQDNGDPPK.K</TT></TD></TR>
  <TR>
    <TD align=3Dright>&nbsp;</TD>
    <TD align=3Dright><TT>2112.9680&nbsp;&nbsp;</TT></TD>
    <TD align=3Dright><TT>2111.9607&nbsp;&nbsp;</TT></TD>
    <TD align=3Dright><TT>2112.0343&nbsp;&nbsp;</TT></TD>
    <TD noWrap align=3Dright><TT>-34.84&nbsp;</TT></TD>
    <TD align=3Dright><TT>1282&nbsp;</TT></TD>
    <TD noWrap align=3Dright><TT>-&nbsp;</TT></TD>
    <TD align=3Dright><TT>1301&nbsp;</TT></TD>
    <TD align=3Dright><TT>1&nbsp;&nbsp;</TT></TD>
    <TD noWrap align=3Dright><TT>---&nbsp;&nbsp;</TT></TD>
    <TD noWrap><TT>&nbsp;R.LGAALKALNEMMQDNGDPPK.K</TT></TD></TR>
  <TR>
    <TD align=3Dright>&nbsp;</TD>
    <TD align=3Dright><TT>2760.3333&nbsp;&nbsp;</TT></TD>
    <TD align=3Dright><TT>2759.3260&nbsp;&nbsp;</TT></TD>
    <TD align=3Dright><TT>2759.2708&nbsp;&nbsp;</TT></TD>
    <TD noWrap align=3Dright><TT>20.0&nbsp;</TT></TD>
    <TD align=3Dright><TT>1164&nbsp;</TT></TD>
    <TD noWrap align=3Dright><TT>-&nbsp;</TT></TD>
    <TD align=3Dright><TT>1187&nbsp;</TT></TD>
    <TD align=3Dright><TT>1&nbsp;&nbsp;</TT></TD>
    <TD noWrap align=3Dright><TT>---&nbsp;&nbsp;</TT></TD>
    <TD noWrap><TT>&nbsp;K.VEDKIHHHEDVMDAADEVIDSIDK.D</TT></TD></TR>
  <TR>
    <TD align=3Dright>&nbsp;</TD>
    <TD align=3Dright><TT>2760.3333&nbsp;&nbsp;</TT></TD>
    <TD align=3Dright><TT>2759.3260&nbsp;&nbsp;</TT></TD>
    <TD align=3Dright><TT>2759.2708&nbsp;&nbsp;</TT></TD>
    <TD noWrap align=3Dright><TT>20.0&nbsp;</TT></TD>
    <TD align=3Dright><TT>1164&nbsp;</TT></TD>
    <TD noWrap align=3Dright><TT>-&nbsp;</TT></TD>
    <TD align=3Dright><TT>1187&nbsp;</TT></TD>
    <TD align=3Dright><TT>1&nbsp;&nbsp;</TT></TD>
    <TD noWrap align=3Dright><TT>---&nbsp;&nbsp;</TT></TD>
    <TD noWrap><TT>&nbsp;K.VEDKIHHHEDVMDAADEVIDSIDK.D</TT></TD></TR>
  <TR>
    <TD align=3Dright>&nbsp;</TD>
    <TD align=3Dright><TT>2776.3201&nbsp;&nbsp;</TT></TD>
    <TD align=3Dright><TT>2775.3128&nbsp;&nbsp;</TT></TD>
    <TD align=3Dright><TT>2775.2657&nbsp;&nbsp;</TT></TD>
    <TD noWrap align=3Dright><TT>17.0&nbsp;</TT></TD>
    <TD align=3Dright><TT>1164&nbsp;</TT></TD>
    <TD noWrap align=3Dright><TT>-&nbsp;</TT></TD>
    <TD align=3Dright><TT>1187&nbsp;</TT></TD>
    <TD align=3Dright><TT>1&nbsp;&nbsp;</TT></TD>
    <TD noWrap align=3Dright><TT>---&nbsp;&nbsp;</TT></TD>
    <TD noWrap><TT>&nbsp;K.VEDKIHHHEDVMDAADEVIDSIDK.D + Oxidation=20
  (M)</TT></TD></TR></TBODY></TABLE>
<TABLE border=3D0 cellSpacing=3D0>
  <TBODY>
  <TR>
    <TD><TT>&nbsp;&nbsp;&nbsp;&nbsp;&nbsp;&nbsp;</TT></TD>
    <TD><TT><B>No match to: </B>745.3611, 809.3693, 825.0585, 829.3386,=20
      841.0383, 842.4612, 870.4904, 977.4559, 977.4559, 1097.5449, =
1213.5697,=20
      1311.6106, 1544.6217, 1613.6967, 1616.7297, 1619.7017, 1629.6830,=20
      1635.6796, 1641.6890, 1854.7963, 1990.8136, 1990.8136, 2012.8218,=20
      2086.0234, 2086.0234, 2114.4778, 2134.9360, 2193.0671, 2193.0671,=20
      2211.9907, 2215.0671, 2346.0364, 2349.1797, 2349.1797, 2660.1301,=20
      2743.3223, 2808.2178, 3225.6382</TT></TD></TR></TBODY></TABLE><BR>
<TABLE border=3D0 cellSpacing=3D0>
  <TBODY>
  <TR>
    <TD><TT><B><A name=3DHit20>20.</A>&nbsp;&nbsp;&nbsp;</B></TT></TD>
    <TD noWrap><TT><A=20
      =
href=3D"http://zxw-pc/mascot/cgi/protein_view.pl?file=3D../data/20121225/=
F002424.dat&amp;hit=3D20"=20
      =
target=3D_blank>gi|224137032</A>&nbsp;&nbsp;&nbsp;&nbsp;<B>Mass:</B>&nbsp=
;147859&nbsp;&nbsp;&nbsp;<B>Score:</B>&nbsp;47&nbsp;&nbsp;&nbsp;&nbsp;&nb=
sp;<B>Expect:</B>&nbsp;35&nbsp;&nbsp;<B>Matches:</B>&nbsp;15</TT></TD></T=
R>
  <TR>
    <TD>&nbsp;</TD>
    <TD noWrap><TT>predicted protein [Populus=20
trichocarpa]</TT></TD></TR></TBODY></TABLE>
<TABLE border=3D0 cellSpacing=3D0 cellPadding=3D0>
  <TBODY>
  <TR>
    <TD><TT>&nbsp;&nbsp;&nbsp;&nbsp;&nbsp;&nbsp;</TT></TD>
    <TD align=3Dright><TT><B>Observed&nbsp;&nbsp;</B></TT></TD>
    <TD noWrap align=3Dright><TT><B>Mr(expt)&nbsp;&nbsp;</B></TT></TD>
    <TD noWrap align=3Dright><TT><B>Mr(calc)&nbsp;&nbsp;</B></TT></TD>
    <TD align=3Dright><TT><B>&nbsp;ppm&nbsp;&nbsp;</B></TT></TD>
    <TD align=3Dright><TT><B>Start&nbsp;</B></TT></TD>
    <TD align=3Dright><TT><B>&nbsp;</B></TT></TD>
    <TD align=3Dright><TT><B>End&nbsp;</B></TT></TD>
    <TD align=3Dright><TT><B>Miss&nbsp;</B></TT></TD>
    <TD align=3Dright><TT><B>Ions&nbsp;</B></TT></TD>
    <TD><TT><B>&nbsp;Peptide</B></TT></TD></TR>
  <TR>
    <TD align=3Dright>&nbsp;</TD>
    <TD align=3Dright><TT>774.4239&nbsp;&nbsp;</TT></TD>
    <TD align=3Dright><TT>773.4166&nbsp;&nbsp;</TT></TD>
    <TD align=3Dright><TT>773.3919&nbsp;&nbsp;</TT></TD>
    <TD noWrap align=3Dright><TT>31.9&nbsp;</TT></TD>
    <TD align=3Dright><TT>1107&nbsp;</TT></TD>
    <TD noWrap align=3Dright><TT>-&nbsp;</TT></TD>
    <TD align=3Dright><TT>1112&nbsp;</TT></TD>
    <TD align=3Dright><TT>0&nbsp;&nbsp;</TT></TD>
    <TD noWrap align=3Dright><TT>---&nbsp;&nbsp;</TT></TD>
    <TD noWrap><TT>&nbsp;R.LEEEVR.D</TT></TD></TR>
  <TR>
    <TD align=3Dright>&nbsp;</TD>
    <TD align=3Dright><TT>1197.5880&nbsp;&nbsp;</TT></TD>
    <TD align=3Dright><TT>1196.5807&nbsp;&nbsp;</TT></TD>
    <TD align=3Dright><TT>1196.6441&nbsp;&nbsp;</TT></TD>
    <TD noWrap align=3Dright><TT>-52.96&nbsp;</TT></TD>
    <TD align=3Dright><TT>1188&nbsp;</TT></TD>
    <TD noWrap align=3Dright><TT>-&nbsp;</TT></TD>
    <TD align=3Dright><TT>1197&nbsp;</TT></TD>
    <TD align=3Dright><TT>1&nbsp;&nbsp;</TT></TD>
    <TD noWrap align=3Dright><TT>---&nbsp;&nbsp;</TT></TD>
    <TD noWrap><TT>&nbsp;K.DELAKFFSLK.S</TT></TD></TR>
  <TR>
    <TD align=3Dright>&nbsp;</TD>
    <TD align=3Dright><TT>1346.6519&nbsp;&nbsp;</TT></TD>
    <TD align=3Dright><TT>1345.6446&nbsp;&nbsp;</TT></TD>
    <TD align=3Dright><TT>1345.6837&nbsp;&nbsp;</TT></TD>
    <TD noWrap align=3Dright><TT>-29.06&nbsp;</TT></TD>
    <TD align=3Dright><TT>1102&nbsp;</TT></TD>
    <TD noWrap align=3Dright><TT>-&nbsp;</TT></TD>
    <TD align=3Dright><TT>1112&nbsp;</TT></TD>
    <TD align=3Dright><TT>1&nbsp;&nbsp;</TT></TD>
    <TD noWrap align=3Dright><TT>---&nbsp;&nbsp;</TT></TD>
    <TD noWrap><TT>&nbsp;K.TVSERLEEEVR.D</TT></TD></TR>
  <TR>
    <TD align=3Dright>&nbsp;</TD>
    <TD align=3Dright><TT>1346.6519&nbsp;&nbsp;</TT></TD>
    <TD align=3Dright><TT>1345.6446&nbsp;&nbsp;</TT></TD>
    <TD align=3Dright><TT>1345.6837&nbsp;&nbsp;</TT></TD>
    <TD noWrap align=3Dright><TT>-29.06&nbsp;</TT></TD>
    <TD align=3Dright><TT>1102&nbsp;</TT></TD>
    <TD noWrap align=3Dright><TT>-&nbsp;</TT></TD>
    <TD align=3Dright><TT>1112&nbsp;</TT></TD>
    <TD align=3Dright><TT>1&nbsp;&nbsp;</TT></TD>
    <TD noWrap align=3Dright><TT>---&nbsp;&nbsp;</TT></TD>
    <TD noWrap><TT>&nbsp;K.TVSERLEEEVR.D</TT></TD></TR>
  <TR>
    <TD align=3Dright>&nbsp;</TD>
    <TD align=3Dright><TT>1571.6799&nbsp;&nbsp;</TT></TD>
    <TD align=3Dright><TT>1570.6726&nbsp;&nbsp;</TT></TD>
    <TD align=3Dright><TT>1570.8243&nbsp;&nbsp;</TT></TD>
    <TD noWrap align=3Dright><TT>-96.54&nbsp;</TT></TD>
    <TD align=3Dright><TT>138&nbsp;</TT></TD>
    <TD noWrap align=3Dright><TT>-&nbsp;</TT></TD>
    <TD align=3Dright><TT>150&nbsp;</TT></TD>
    <TD align=3Dright><TT>0&nbsp;&nbsp;</TT></TD>
    <TD noWrap align=3Dright><TT>---&nbsp;&nbsp;</TT></TD>
    <TD noWrap><TT>&nbsp;K.FLYELLTDTLTSR.L</TT></TD></TR>
  <TR>
    <TD align=3Dright>&nbsp;</TD>
    <TD align=3Dright><TT>1597.7001&nbsp;&nbsp;</TT></TD>
    <TD align=3Dright><TT>1596.6928&nbsp;&nbsp;</TT></TD>
    <TD align=3Dright><TT>1596.7995&nbsp;&nbsp;</TT></TD>
    <TD noWrap align=3Dright><TT>-66.81&nbsp;</TT></TD>
    <TD align=3Dright><TT>511&nbsp;</TT></TD>
    <TD noWrap align=3Dright><TT>-&nbsp;</TT></TD>
    <TD align=3Dright><TT>526&nbsp;</TT></TD>
    <TD align=3Dright><TT>0&nbsp;&nbsp;</TT></TD>
    <TD noWrap align=3Dright><TT>---&nbsp;&nbsp;</TT></TD>
    <TD noWrap><TT>&nbsp;K.ALENTSGPVGELPADK.L</TT></TD></TR>
  <TR>
    <TD align=3Dright>&nbsp;</TD>
    <TD align=3Dright><TT>1597.7001&nbsp;&nbsp;</TT></TD>
    <TD align=3Dright><TT>1596.6928&nbsp;&nbsp;</TT></TD>
    <TD align=3Dright><TT>1596.7995&nbsp;&nbsp;</TT></TD>
    <TD noWrap align=3Dright><TT>-66.81&nbsp;</TT></TD>
    <TD align=3Dright><TT>511&nbsp;</TT></TD>
    <TD noWrap align=3Dright><TT>-&nbsp;</TT></TD>
    <TD align=3Dright><TT>526&nbsp;</TT></TD>
    <TD align=3Dright><TT>0&nbsp;&nbsp;</TT></TD>
    <TD noWrap align=3Dright><TT>9&nbsp;&nbsp;</TT></TD>
    <TD noWrap><TT>&nbsp;K.ALENTSGPVGELPADK.L</TT></TD></TR>
  <TR>
    <TD align=3Dright>&nbsp;</TD>
    <TD align=3Dright><TT>2064.0115&nbsp;&nbsp;</TT></TD>
    <TD align=3Dright><TT>2063.0042&nbsp;&nbsp;</TT></TD>
    <TD align=3Dright><TT>2063.0457&nbsp;&nbsp;</TT></TD>
    <TD noWrap align=3Dright><TT>-20.09&nbsp;</TT></TD>
    <TD align=3Dright><TT>85&nbsp;</TT></TD>
    <TD noWrap align=3Dright><TT>-&nbsp;</TT></TD>
    <TD align=3Dright><TT>104&nbsp;</TT></TD>
    <TD align=3Dright><TT>1&nbsp;&nbsp;</TT></TD>
    <TD noWrap align=3Dright><TT>---&nbsp;&nbsp;</TT></TD>
    <TD noWrap><TT>&nbsp;K.VLDVIDCTGSGDIDTSKVVK.A</TT></TD></TR>
  <TR>
    <TD align=3Dright>&nbsp;</TD>
    <TD align=3Dright><TT>2064.0115&nbsp;&nbsp;</TT></TD>
    <TD align=3Dright><TT>2063.0042&nbsp;&nbsp;</TT></TD>
    <TD align=3Dright><TT>2063.0457&nbsp;&nbsp;</TT></TD>
    <TD noWrap align=3Dright><TT>-20.09&nbsp;</TT></TD>
    <TD align=3Dright><TT>85&nbsp;</TT></TD>
    <TD noWrap align=3Dright><TT>-&nbsp;</TT></TD>
    <TD align=3Dright><TT>104&nbsp;</TT></TD>
    <TD align=3Dright><TT>1&nbsp;&nbsp;</TT></TD>
    <TD noWrap align=3Dright><TT>8&nbsp;&nbsp;</TT></TD>
    <TD noWrap><TT>&nbsp;K.VLDVIDCTGSGDIDTSKVVK.A</TT></TD></TR>
  <TR>
    <TD align=3Dright>&nbsp;</TD>
    <TD align=3Dright><TT>2064.9988&nbsp;&nbsp;</TT></TD>
    <TD align=3Dright><TT>2063.9915&nbsp;&nbsp;</TT></TD>
    <TD align=3Dright><TT>2064.0649&nbsp;&nbsp;</TT></TD>
    <TD noWrap align=3Dright><TT>-35.54&nbsp;</TT></TD>
    <TD align=3Dright><TT>980&nbsp;</TT></TD>
    <TD noWrap align=3Dright><TT>-&nbsp;</TT></TD>
    <TD align=3Dright><TT>998&nbsp;</TT></TD>
    <TD align=3Dright><TT>1&nbsp;&nbsp;</TT></TD>
    <TD noWrap align=3Dright><TT>---&nbsp;&nbsp;</TT></TD>
    <TD noWrap><TT>&nbsp;K.SSVLVPGHCAFITSKLFCR.K</TT></TD></TR>
  <TR>
    <TD align=3Dright>&nbsp;</TD>
    <TD align=3Dright><TT>2112.9680&nbsp;&nbsp;</TT></TD>
    <TD align=3Dright><TT>2111.9607&nbsp;&nbsp;</TT></TD>
    <TD align=3Dright><TT>2112.0343&nbsp;&nbsp;</TT></TD>
    <TD noWrap align=3Dright><TT>-34.84&nbsp;</TT></TD>
    <TD align=3Dright><TT>1282&nbsp;</TT></TD>
    <TD noWrap align=3Dright><TT>-&nbsp;</TT></TD>
    <TD align=3Dright><TT>1301&nbsp;</TT></TD>
    <TD align=3Dright><TT>1&nbsp;&nbsp;</TT></TD>
    <TD noWrap align=3Dright><TT>---&nbsp;&nbsp;</TT></TD>
    <TD noWrap><TT>&nbsp;R.LGAALKALNEMMQDNGDPPK.K</TT></TD></TR>
  <TR>
    <TD align=3Dright>&nbsp;</TD>
    <TD align=3Dright><TT>2112.9680&nbsp;&nbsp;</TT></TD>
    <TD align=3Dright><TT>2111.9607&nbsp;&nbsp;</TT></TD>
    <TD align=3Dright><TT>2112.0343&nbsp;&nbsp;</TT></TD>
    <TD noWrap align=3Dright><TT>-34.84&nbsp;</TT></TD>
    <TD align=3Dright><TT>1282&nbsp;</TT></TD>
    <TD noWrap align=3Dright><TT>-&nbsp;</TT></TD>
    <TD align=3Dright><TT>1301&nbsp;</TT></TD>
    <TD align=3Dright><TT>1&nbsp;&nbsp;</TT></TD>
    <TD noWrap align=3Dright><TT>---&nbsp;&nbsp;</TT></TD>
    <TD noWrap><TT>&nbsp;R.LGAALKALNEMMQDNGDPPK.K</TT></TD></TR>
  <TR>
    <TD align=3Dright>&nbsp;</TD>
    <TD align=3Dright><TT>2760.3333&nbsp;&nbsp;</TT></TD>
    <TD align=3Dright><TT>2759.3260&nbsp;&nbsp;</TT></TD>
    <TD align=3Dright><TT>2759.2708&nbsp;&nbsp;</TT></TD>
    <TD noWrap align=3Dright><TT>20.0&nbsp;</TT></TD>
    <TD align=3Dright><TT>1164&nbsp;</TT></TD>
    <TD noWrap align=3Dright><TT>-&nbsp;</TT></TD>
    <TD align=3Dright><TT>1187&nbsp;</TT></TD>
    <TD align=3Dright><TT>1&nbsp;&nbsp;</TT></TD>
    <TD noWrap align=3Dright><TT>---&nbsp;&nbsp;</TT></TD>
    <TD noWrap><TT>&nbsp;K.VEDKIHHHEDVMDAADEVIDSIDK.D</TT></TD></TR>
  <TR>
    <TD align=3Dright>&nbsp;</TD>
    <TD align=3Dright><TT>2760.3333&nbsp;&nbsp;</TT></TD>
    <TD align=3Dright><TT>2759.3260&nbsp;&nbsp;</TT></TD>
    <TD align=3Dright><TT>2759.2708&nbsp;&nbsp;</TT></TD>
    <TD noWrap align=3Dright><TT>20.0&nbsp;</TT></TD>
    <TD align=3Dright><TT>1164&nbsp;</TT></TD>
    <TD noWrap align=3Dright><TT>-&nbsp;</TT></TD>
    <TD align=3Dright><TT>1187&nbsp;</TT></TD>
    <TD align=3Dright><TT>1&nbsp;&nbsp;</TT></TD>
    <TD noWrap align=3Dright><TT>---&nbsp;&nbsp;</TT></TD>
    <TD noWrap><TT>&nbsp;K.VEDKIHHHEDVMDAADEVIDSIDK.D</TT></TD></TR>
  <TR>
    <TD align=3Dright>&nbsp;</TD>
    <TD align=3Dright><TT>2776.3201&nbsp;&nbsp;</TT></TD>
    <TD align=3Dright><TT>2775.3128&nbsp;&nbsp;</TT></TD>
    <TD align=3Dright><TT>2775.2657&nbsp;&nbsp;</TT></TD>
    <TD noWrap align=3Dright><TT>17.0&nbsp;</TT></TD>
    <TD align=3Dright><TT>1164&nbsp;</TT></TD>
    <TD noWrap align=3Dright><TT>-&nbsp;</TT></TD>
    <TD align=3Dright><TT>1187&nbsp;</TT></TD>
    <TD align=3Dright><TT>1&nbsp;&nbsp;</TT></TD>
    <TD noWrap align=3Dright><TT>---&nbsp;&nbsp;</TT></TD>
    <TD noWrap><TT>&nbsp;K.VEDKIHHHEDVMDAADEVIDSIDK.D + Oxidation=20
  (M)</TT></TD></TR></TBODY></TABLE>
<TABLE border=3D0 cellSpacing=3D0>
  <TBODY>
  <TR>
    <TD><TT>&nbsp;&nbsp;&nbsp;&nbsp;&nbsp;&nbsp;</TT></TD>
    <TD><TT><B>No match to: </B>745.3611, 809.3693, 825.0585, 829.3386,=20
      841.0383, 842.4612, 870.4904, 977.4559, 977.4559, 1097.5449, =
1213.5697,=20
      1311.6106, 1544.6217, 1613.6967, 1616.7297, 1619.7017, 1629.6830,=20
      1635.6796, 1641.6890, 1854.7963, 1990.8136, 1990.8136, 2012.8218,=20
      2086.0234, 2086.0234, 2114.4778, 2134.9360, 2193.0671, 2193.0671,=20
      2211.9907, 2215.0671, 2346.0364, 2349.1797, 2349.1797, 2660.1301,=20
      2743.3223, 2808.2178, 3225.6382</TT></TD></TR></TBODY></TABLE><BR>
<TABLE border=3D0 cellSpacing=3D0>
  <TBODY>
  <TR>
    <TD><TT><B><A name=3DHit21>21.</A>&nbsp;&nbsp;&nbsp;</B></TT></TD>
    <TD noWrap><TT><A=20
      =
href=3D"http://zxw-pc/mascot/cgi/protein_view.pl?file=3D../data/20121225/=
F002424.dat&amp;hit=3D21"=20
      =
target=3D_blank>gi|297844858</A>&nbsp;&nbsp;&nbsp;&nbsp;<B>Mass:</B>&nbsp=
;8950&nbsp;&nbsp;&nbsp;&nbsp;&nbsp;<B>Score:</B>&nbsp;46&nbsp;&nbsp;&nbsp=
;&nbsp;&nbsp;<B>Expect:</B>&nbsp;51&nbsp;&nbsp;<B>Matches:</B>&nbsp;5</TT=
></TD></TR>
  <TR>
    <TD>&nbsp;</TD>
    <TD noWrap><TT>hypothetical protein ARALYDRAFT_889331 [Arabidopsis =
lyrata=20
      subsp. lyrata]</TT></TD></TR></TBODY></TABLE>
<TABLE border=3D0 cellSpacing=3D0 cellPadding=3D0>
  <TBODY>
  <TR>
    <TD><TT>&nbsp;&nbsp;&nbsp;&nbsp;&nbsp;&nbsp;</TT></TD>
    <TD align=3Dright><TT><B>Observed&nbsp;&nbsp;</B></TT></TD>
    <TD noWrap align=3Dright><TT><B>Mr(expt)&nbsp;&nbsp;</B></TT></TD>
    <TD noWrap align=3Dright><TT><B>Mr(calc)&nbsp;&nbsp;</B></TT></TD>
    <TD align=3Dright><TT><B>&nbsp;ppm&nbsp;&nbsp;</B></TT></TD>
    <TD align=3Dright><TT><B>Start&nbsp;</B></TT></TD>
    <TD align=3Dright><TT><B>&nbsp;</B></TT></TD>
    <TD align=3Dright><TT><B>End&nbsp;</B></TT></TD>
    <TD align=3Dright><TT><B>Miss&nbsp;</B></TT></TD>
    <TD align=3Dright><TT><B>Ions&nbsp;</B></TT></TD>
    <TD><TT><B>&nbsp;Peptide</B></TT></TD></TR>
  <TR>
    <TD align=3Dright>&nbsp;</TD>
    <TD align=3Dright><TT>977.4559&nbsp;&nbsp;</TT></TD>
    <TD align=3Dright><TT>976.4486&nbsp;&nbsp;</TT></TD>
    <TD align=3Dright><TT>976.5012&nbsp;&nbsp;</TT></TD>
    <TD noWrap align=3Dright><TT>-53.83&nbsp;</TT></TD>
    <TD align=3Dright><TT>46&nbsp;</TT></TD>
    <TD noWrap align=3Dright><TT>-&nbsp;</TT></TD>
    <TD align=3Dright><TT>54&nbsp;</TT></TD>
    <TD align=3Dright><TT>1&nbsp;&nbsp;</TT></TD>
    <TD noWrap align=3Dright><TT>---&nbsp;&nbsp;</TT></TD>
    <TD noWrap><TT>&nbsp;K.MGQGLDKTK.A</TT></TD></TR>
  <TR>
    <TD align=3Dright>&nbsp;</TD>
    <TD align=3Dright><TT>977.4559&nbsp;&nbsp;</TT></TD>
    <TD align=3Dright><TT>976.4486&nbsp;&nbsp;</TT></TD>
    <TD align=3Dright><TT>976.5012&nbsp;&nbsp;</TT></TD>
    <TD noWrap align=3Dright><TT>-53.83&nbsp;</TT></TD>
    <TD align=3Dright><TT>46&nbsp;</TT></TD>
    <TD noWrap align=3Dright><TT>-&nbsp;</TT></TD>
    <TD align=3Dright><TT>54&nbsp;</TT></TD>
    <TD align=3Dright><TT>1&nbsp;&nbsp;</TT></TD>
    <TD noWrap align=3Dright><TT>---&nbsp;&nbsp;</TT></TD>
    <TD noWrap><TT>&nbsp;K.MGQGLDKTK.A</TT></TD></TR>
  <TR>
    <TD align=3Dright>&nbsp;</TD>
    <TD align=3Dright><TT>1097.5449&nbsp;&nbsp;</TT></TD>
    <TD align=3Dright><TT>1096.5376&nbsp;&nbsp;</TT></TD>
    <TD align=3Dright><TT>1096.4996&nbsp;&nbsp;</TT></TD>
    <TD noWrap align=3Dright><TT>34.6&nbsp;</TT></TD>
    <TD align=3Dright><TT>30&nbsp;</TT></TD>
    <TD noWrap align=3Dright><TT>-&nbsp;</TT></TD>
    <TD align=3Dright><TT>41&nbsp;</TT></TD>
    <TD align=3Dright><TT>0&nbsp;&nbsp;</TT></TD>
    <TD noWrap align=3Dright><TT>---&nbsp;&nbsp;</TT></TD>
    <TD noWrap><TT>&nbsp;R.SSGSGTTSNTAK.Y</TT></TD></TR>
  <TR>
    <TD align=3Dright>&nbsp;</TD>
    <TD align=3Dright><TT>2064.9988&nbsp;&nbsp;</TT></TD>
    <TD align=3Dright><TT>2063.9915&nbsp;&nbsp;</TT></TD>
    <TD align=3Dright><TT>2064.0196&nbsp;&nbsp;</TT></TD>
    <TD noWrap align=3Dright><TT>-13.61&nbsp;</TT></TD>
    <TD align=3Dright><TT>19&nbsp;</TT></TD>
    <TD noWrap align=3Dright><TT>-&nbsp;</TT></TD>
    <TD align=3Dright><TT>41&nbsp;</TT></TD>
    <TD align=3Dright><TT>1&nbsp;&nbsp;</TT></TD>
    <TD noWrap align=3Dright><TT>---&nbsp;&nbsp;</TT></TD>
    <TD noWrap><TT>&nbsp;R.GGQVGSGAVVRSSGSGTTSNTAK.Y</TT></TD></TR>
  <TR>
    <TD align=3Dright>&nbsp;</TD>
    <TD align=3Dright><TT>2776.3201&nbsp;&nbsp;</TT></TD>
    <TD align=3Dright><TT>2775.3128&nbsp;&nbsp;</TT></TD>
    <TD align=3Dright><TT>2775.2710&nbsp;&nbsp;</TT></TD>
    <TD noWrap align=3Dright><TT>15.1&nbsp;</TT></TD>
    <TD align=3Dright><TT>2&nbsp;</TT></TD>
    <TD noWrap align=3Dright><TT>-&nbsp;</TT></TD>
    <TD align=3Dright><TT>29&nbsp;</TT></TD>
    <TD align=3Dright><TT>1&nbsp;&nbsp;</TT></TD>
    <TD noWrap align=3Dright><TT>---&nbsp;&nbsp;</TT></TD>
    <TD=20
noWrap><TT>&nbsp;M.NGTSWADQWDNSGGSARGGQVGSGAVVR.S</TT></TD></TR></TBODY><=
/TABLE>
<TABLE border=3D0 cellSpacing=3D0>
  <TBODY>
  <TR>
    <TD><TT>&nbsp;&nbsp;&nbsp;&nbsp;&nbsp;&nbsp;</TT></TD>
    <TD><TT><B>No match to: </B>745.3611, 774.4239, 809.3693, 825.0585,=20
      829.3386, 841.0383, 842.4612, 870.4904, 1197.5880, 1213.5697, =
1311.6106,=20
      1346.6519, 1346.6519, 1544.6217, 1571.6799, 1597.7001, 1597.7001,=20
      1613.6967, 1616.7297, 1619.7017, 1629.6830, 1635.6796, 1641.6890,=20
      1854.7963, 1990.8136, 1990.8136, 2012.8218, 2064.0115, 2064.0115,=20
      2086.0234, 2086.0234, 2112.9680, 2112.9680, 2114.4778, 2134.9360,=20
      2193.0671, 2193.0671, 2211.9907, 2215.0671, 2346.0364, 2349.1797,=20
      2349.1797, 2660.1301, 2743.3223, 2760.3333, 2760.3333, 2808.2178,=20
      3225.6382</TT></TD></TR></TBODY></TABLE><BR>
<TABLE border=3D0 cellSpacing=3D0>
  <TBODY>
  <TR>
    <TD><TT><B><A name=3DHit22>22.</A>&nbsp;&nbsp;&nbsp;</B></TT></TD>
    <TD noWrap><TT><A=20
      =
href=3D"http://zxw-pc/mascot/cgi/protein_view.pl?file=3D../data/20121225/=
F002424.dat&amp;hit=3D22"=20
      =
target=3D_blank>gi|297336152</A>&nbsp;&nbsp;&nbsp;&nbsp;<B>Mass:</B>&nbsp=
;8950&nbsp;&nbsp;&nbsp;&nbsp;&nbsp;<B>Score:</B>&nbsp;46&nbsp;&nbsp;&nbsp=
;&nbsp;&nbsp;<B>Expect:</B>&nbsp;51&nbsp;&nbsp;<B>Matches:</B>&nbsp;5</TT=
></TD></TR>
  <TR>
    <TD>&nbsp;</TD>
    <TD noWrap><TT>hypothetical protein ARALYDRAFT_889331 [Arabidopsis =
lyrata=20
      subsp. lyrata]</TT></TD></TR></TBODY></TABLE>
<TABLE border=3D0 cellSpacing=3D0 cellPadding=3D0>
  <TBODY>
  <TR>
    <TD><TT>&nbsp;&nbsp;&nbsp;&nbsp;&nbsp;&nbsp;</TT></TD>
    <TD align=3Dright><TT><B>Observed&nbsp;&nbsp;</B></TT></TD>
    <TD noWrap align=3Dright><TT><B>Mr(expt)&nbsp;&nbsp;</B></TT></TD>
    <TD noWrap align=3Dright><TT><B>Mr(calc)&nbsp;&nbsp;</B></TT></TD>
    <TD align=3Dright><TT><B>&nbsp;ppm&nbsp;&nbsp;</B></TT></TD>
    <TD align=3Dright><TT><B>Start&nbsp;</B></TT></TD>
    <TD align=3Dright><TT><B>&nbsp;</B></TT></TD>
    <TD align=3Dright><TT><B>End&nbsp;</B></TT></TD>
    <TD align=3Dright><TT><B>Miss&nbsp;</B></TT></TD>
    <TD align=3Dright><TT><B>Ions&nbsp;</B></TT></TD>
    <TD><TT><B>&nbsp;Peptide</B></TT></TD></TR>
  <TR>
    <TD align=3Dright>&nbsp;</TD>
    <TD align=3Dright><TT>977.4559&nbsp;&nbsp;</TT></TD>
    <TD align=3Dright><TT>976.4486&nbsp;&nbsp;</TT></TD>
    <TD align=3Dright><TT>976.5012&nbsp;&nbsp;</TT></TD>
    <TD noWrap align=3Dright><TT>-53.83&nbsp;</TT></TD>
    <TD align=3Dright><TT>46&nbsp;</TT></TD>
    <TD noWrap align=3Dright><TT>-&nbsp;</TT></TD>
    <TD align=3Dright><TT>54&nbsp;</TT></TD>
    <TD align=3Dright><TT>1&nbsp;&nbsp;</TT></TD>
    <TD noWrap align=3Dright><TT>---&nbsp;&nbsp;</TT></TD>
    <TD noWrap><TT>&nbsp;K.MGQGLDKTK.A</TT></TD></TR>
  <TR>
    <TD align=3Dright>&nbsp;</TD>
    <TD align=3Dright><TT>977.4559&nbsp;&nbsp;</TT></TD>
    <TD align=3Dright><TT>976.4486&nbsp;&nbsp;</TT></TD>
    <TD align=3Dright><TT>976.5012&nbsp;&nbsp;</TT></TD>
    <TD noWrap align=3Dright><TT>-53.83&nbsp;</TT></TD>
    <TD align=3Dright><TT>46&nbsp;</TT></TD>
    <TD noWrap align=3Dright><TT>-&nbsp;</TT></TD>
    <TD align=3Dright><TT>54&nbsp;</TT></TD>
    <TD align=3Dright><TT>1&nbsp;&nbsp;</TT></TD>
    <TD noWrap align=3Dright><TT>---&nbsp;&nbsp;</TT></TD>
    <TD noWrap><TT>&nbsp;K.MGQGLDKTK.A</TT></TD></TR>
  <TR>
    <TD align=3Dright>&nbsp;</TD>
    <TD align=3Dright><TT>1097.5449&nbsp;&nbsp;</TT></TD>
    <TD align=3Dright><TT>1096.5376&nbsp;&nbsp;</TT></TD>
    <TD align=3Dright><TT>1096.4996&nbsp;&nbsp;</TT></TD>
    <TD noWrap align=3Dright><TT>34.6&nbsp;</TT></TD>
    <TD align=3Dright><TT>30&nbsp;</TT></TD>
    <TD noWrap align=3Dright><TT>-&nbsp;</TT></TD>
    <TD align=3Dright><TT>41&nbsp;</TT></TD>
    <TD align=3Dright><TT>0&nbsp;&nbsp;</TT></TD>
    <TD noWrap align=3Dright><TT>---&nbsp;&nbsp;</TT></TD>
    <TD noWrap><TT>&nbsp;R.SSGSGTTSNTAK.Y</TT></TD></TR>
  <TR>
    <TD align=3Dright>&nbsp;</TD>
    <TD align=3Dright><TT>2064.9988&nbsp;&nbsp;</TT></TD>
    <TD align=3Dright><TT>2063.9915&nbsp;&nbsp;</TT></TD>
    <TD align=3Dright><TT>2064.0196&nbsp;&nbsp;</TT></TD>
    <TD noWrap align=3Dright><TT>-13.61&nbsp;</TT></TD>
    <TD align=3Dright><TT>19&nbsp;</TT></TD>
    <TD noWrap align=3Dright><TT>-&nbsp;</TT></TD>
    <TD align=3Dright><TT>41&nbsp;</TT></TD>
    <TD align=3Dright><TT>1&nbsp;&nbsp;</TT></TD>
    <TD noWrap align=3Dright><TT>---&nbsp;&nbsp;</TT></TD>
    <TD noWrap><TT>&nbsp;R.GGQVGSGAVVRSSGSGTTSNTAK.Y</TT></TD></TR>
  <TR>
    <TD align=3Dright>&nbsp;</TD>
    <TD align=3Dright><TT>2776.3201&nbsp;&nbsp;</TT></TD>
    <TD align=3Dright><TT>2775.3128&nbsp;&nbsp;</TT></TD>
    <TD align=3Dright><TT>2775.2710&nbsp;&nbsp;</TT></TD>
    <TD noWrap align=3Dright><TT>15.1&nbsp;</TT></TD>
    <TD align=3Dright><TT>2&nbsp;</TT></TD>
    <TD noWrap align=3Dright><TT>-&nbsp;</TT></TD>
    <TD align=3Dright><TT>29&nbsp;</TT></TD>
    <TD align=3Dright><TT>1&nbsp;&nbsp;</TT></TD>
    <TD noWrap align=3Dright><TT>---&nbsp;&nbsp;</TT></TD>
    <TD=20
noWrap><TT>&nbsp;M.NGTSWADQWDNSGGSARGGQVGSGAVVR.S</TT></TD></TR></TBODY><=
/TABLE>
<TABLE border=3D0 cellSpacing=3D0>
  <TBODY>
  <TR>
    <TD><TT>&nbsp;&nbsp;&nbsp;&nbsp;&nbsp;&nbsp;</TT></TD>
    <TD><TT><B>No match to: </B>745.3611, 774.4239, 809.3693, 825.0585,=20
      829.3386, 841.0383, 842.4612, 870.4904, 1197.5880, 1213.5697, =
1311.6106,=20
      1346.6519, 1346.6519, 1544.6217, 1571.6799, 1597.7001, 1597.7001,=20
      1613.6967, 1616.7297, 1619.7017, 1629.6830, 1635.6796, 1641.6890,=20
      1854.7963, 1990.8136, 1990.8136, 2012.8218, 2064.0115, 2064.0115,=20
      2086.0234, 2086.0234, 2112.9680, 2112.9680, 2114.4778, 2134.9360,=20
      2193.0671, 2193.0671, 2211.9907, 2215.0671, 2346.0364, 2349.1797,=20
      2349.1797, 2660.1301, 2743.3223, 2760.3333, 2760.3333, 2808.2178,=20
      3225.6382</TT></TD></TR></TBODY></TABLE><BR>
<TABLE border=3D0 cellSpacing=3D0>
  <TBODY>
  <TR>
    <TD><TT><B><A name=3DHit23>23.</A>&nbsp;&nbsp;&nbsp;</B></TT></TD>
    <TD noWrap><TT><A=20
      =
href=3D"http://zxw-pc/mascot/cgi/protein_view.pl?file=3D../data/20121225/=
F002424.dat&amp;hit=3D23"=20
      =
target=3D_blank>gi|303290026</A>&nbsp;&nbsp;&nbsp;&nbsp;<B>Mass:</B>&nbsp=
;29076&nbsp;&nbsp;&nbsp;&nbsp;<B>Score:</B>&nbsp;44&nbsp;&nbsp;&nbsp;&nbs=
p;&nbsp;<B>Expect:</B>&nbsp;70&nbsp;&nbsp;<B>Matches:</B>&nbsp;7</TT></TD=
></TR>
  <TR>
    <TD>&nbsp;</TD>
    <TD noWrap><TT>predicted protein [Micromonas pusilla=20
  CCMP1545]</TT></TD></TR></TBODY></TABLE>
<TABLE border=3D0 cellSpacing=3D0 cellPadding=3D0>
  <TBODY>
  <TR>
    <TD><TT>&nbsp;&nbsp;&nbsp;&nbsp;&nbsp;&nbsp;</TT></TD>
    <TD align=3Dright><TT><B>Observed&nbsp;&nbsp;</B></TT></TD>
    <TD noWrap align=3Dright><TT><B>Mr(expt)&nbsp;&nbsp;</B></TT></TD>
    <TD noWrap align=3Dright><TT><B>Mr(calc)&nbsp;&nbsp;</B></TT></TD>
    <TD align=3Dright><TT><B>&nbsp;ppm&nbsp;&nbsp;</B></TT></TD>
    <TD align=3Dright><TT><B>Start&nbsp;</B></TT></TD>
    <TD align=3Dright><TT><B>&nbsp;</B></TT></TD>
    <TD align=3Dright><TT><B>End&nbsp;</B></TT></TD>
    <TD align=3Dright><TT><B>Miss&nbsp;</B></TT></TD>
    <TD align=3Dright><TT><B>Ions&nbsp;</B></TT></TD>
    <TD><TT><B>&nbsp;Peptide</B></TT></TD></TR>
  <TR>
    <TD align=3Dright>&nbsp;</TD>
    <TD align=3Dright><TT>842.4612&nbsp;&nbsp;</TT></TD>
    <TD align=3Dright><TT>841.4539&nbsp;&nbsp;</TT></TD>
    <TD align=3Dright><TT>841.4381&nbsp;&nbsp;</TT></TD>
    <TD noWrap align=3Dright><TT>18.8&nbsp;</TT></TD>
    <TD align=3Dright><TT>55&nbsp;</TT></TD>
    <TD noWrap align=3Dright><TT>-&nbsp;</TT></TD>
    <TD align=3Dright><TT>60&nbsp;</TT></TD>
    <TD align=3Dright><TT>1&nbsp;&nbsp;</TT></TD>
    <TD noWrap align=3Dright><TT>---&nbsp;&nbsp;</TT></TD>
    <TD noWrap><TT>&nbsp;K.CKHLWR.A</TT></TD></TR>
  <TR>
    <TD align=3Dright>&nbsp;</TD>
    <TD align=3Dright><TT>1597.7001&nbsp;&nbsp;</TT></TD>
    <TD align=3Dright><TT>1596.6928&nbsp;&nbsp;</TT></TD>
    <TD align=3Dright><TT>1596.6885&nbsp;&nbsp;</TT></TD>
    <TD noWrap align=3Dright><TT>2.68&nbsp;</TT></TD>
    <TD align=3Dright><TT>228&nbsp;</TT></TD>
    <TD noWrap align=3Dright><TT>-&nbsp;</TT></TD>
    <TD align=3Dright><TT>242&nbsp;</TT></TD>
    <TD align=3Dright><TT>1&nbsp;&nbsp;</TT></TD>
    <TD noWrap align=3Dright><TT>---&nbsp;&nbsp;</TT></TD>
    <TD noWrap><TT>&nbsp;K.SDGPHGCPECNIRGR.Q</TT></TD></TR>
  <TR>
    <TD align=3Dright>&nbsp;</TD>
    <TD align=3Dright><TT>1597.7001&nbsp;&nbsp;</TT></TD>
    <TD align=3Dright><TT>1596.6928&nbsp;&nbsp;</TT></TD>
    <TD align=3Dright><TT>1596.6885&nbsp;&nbsp;</TT></TD>
    <TD noWrap align=3Dright><TT>2.68&nbsp;</TT></TD>
    <TD align=3Dright><TT>228&nbsp;</TT></TD>
    <TD noWrap align=3Dright><TT>-&nbsp;</TT></TD>
    <TD align=3Dright><TT>242&nbsp;</TT></TD>
    <TD align=3Dright><TT>1&nbsp;&nbsp;</TT></TD>
    <TD noWrap align=3Dright><TT>7&nbsp;&nbsp;</TT></TD>
    <TD noWrap><TT>&nbsp;K.SDGPHGCPECNIRGR.Q</TT></TD></TR>
  <TR>
    <TD align=3Dright>&nbsp;</TD>
    <TD align=3Dright><TT>1613.6967&nbsp;&nbsp;</TT></TD>
    <TD align=3Dright><TT>1612.6894&nbsp;&nbsp;</TT></TD>
    <TD align=3Dright><TT>1612.7086&nbsp;&nbsp;</TT></TD>
    <TD noWrap align=3Dright><TT>-11.89&nbsp;</TT></TD>
    <TD align=3Dright><TT>226&nbsp;</TT></TD>
    <TD noWrap align=3Dright><TT>-&nbsp;</TT></TD>
    <TD align=3Dright><TT>240&nbsp;</TT></TD>
    <TD align=3Dright><TT>1&nbsp;&nbsp;</TT></TD>
    <TD noWrap align=3Dright><TT>---&nbsp;&nbsp;</TT></TD>
    <TD noWrap><TT>&nbsp;R.TKSDGPHGCPECNIR.G</TT></TD></TR>
  <TR>
    <TD align=3Dright>&nbsp;</TD>
    <TD align=3Dright><TT>1619.7017&nbsp;&nbsp;</TT></TD>
    <TD align=3Dright><TT>1618.6944&nbsp;&nbsp;</TT></TD>
    <TD align=3Dright><TT>1618.7490&nbsp;&nbsp;</TT></TD>
    <TD noWrap align=3Dright><TT>-33.74&nbsp;</TT></TD>
    <TD align=3Dright><TT>78&nbsp;</TT></TD>
    <TD noWrap align=3Dright><TT>-&nbsp;</TT></TD>
    <TD align=3Dright><TT>92&nbsp;</TT></TD>
    <TD align=3Dright><TT>1&nbsp;&nbsp;</TT></TD>
    <TD noWrap align=3Dright><TT>---&nbsp;&nbsp;</TT></TD>
    <TD noWrap><TT>&nbsp;K.CCLSRGQGCHTVLSR.T</TT></TD></TR>
  <TR>
    <TD align=3Dright>&nbsp;</TD>
    <TD align=3Dright><TT>1635.6796&nbsp;&nbsp;</TT></TD>
    <TD align=3Dright><TT>1634.6723&nbsp;&nbsp;</TT></TD>
    <TD align=3Dright><TT>1634.7763&nbsp;&nbsp;</TT></TD>
    <TD noWrap align=3Dright><TT>-63.59&nbsp;</TT></TD>
    <TD align=3Dright><TT>164&nbsp;</TT></TD>
    <TD noWrap align=3Dright><TT>-&nbsp;</TT></TD>
    <TD align=3Dright><TT>177&nbsp;</TT></TD>
    <TD align=3Dright><TT>0&nbsp;&nbsp;</TT></TD>
    <TD noWrap align=3Dright><TT>---&nbsp;&nbsp;</TT></TD>
    <TD noWrap><TT>&nbsp;K.TNPPVSNFLTWCEK.N</TT></TD></TR>
  <TR>
    <TD align=3Dright>&nbsp;</TD>
    <TD align=3Dright><TT>1641.6890&nbsp;&nbsp;</TT></TD>
    <TD align=3Dright><TT>1640.6817&nbsp;&nbsp;</TT></TD>
    <TD align=3Dright><TT>1640.8297&nbsp;&nbsp;</TT></TD>
    <TD noWrap align=3Dright><TT>-90.20&nbsp;</TT></TD>
    <TD align=3Dright><TT>30&nbsp;</TT></TD>
    <TD noWrap align=3Dright><TT>-&nbsp;</TT></TD>
    <TD align=3Dright><TT>42&nbsp;</TT></TD>
    <TD align=3Dright><TT>1&nbsp;&nbsp;</TT></TD>
    <TD noWrap align=3Dright><TT>---&nbsp;&nbsp;</TT></TD>
    <TD =
noWrap><TT>&nbsp;R.EFYEVDKLQELTK.G</TT></TD></TR></TBODY></TABLE>
<TABLE border=3D0 cellSpacing=3D0>
  <TBODY>
  <TR>
    <TD><TT>&nbsp;&nbsp;&nbsp;&nbsp;&nbsp;&nbsp;</TT></TD>
    <TD><TT><B>No match to: </B>745.3611, 774.4239, 809.3693, 825.0585,=20
      829.3386, 841.0383, 870.4904, 977.4559, 977.4559, 1097.5449, =
1197.5880,=20
      1213.5697, 1311.6106, 1346.6519, 1346.6519, 1544.6217, 1571.6799,=20
      1616.7297, 1629.6830, 1854.7963, 1990.8136, 1990.8136, 2012.8218,=20
      2064.0115, 2064.0115, 2064.9988, 2086.0234, 2086.0234, 2112.9680,=20
      2112.9680, 2114.4778, 2134.9360, 2193.0671, 2193.0671, 2211.9907,=20
      2215.0671, 2346.0364, 2349.1797, 2349.1797, 2660.1301, 2743.3223,=20
      2760.3333, 2760.3333, 2776.3201, 2808.2178,=20
3225.6382</TT></TD></TR></TBODY></TABLE><BR>
<TABLE border=3D0 cellSpacing=3D0>
  <TBODY>
  <TR>
    <TD><TT><B><A name=3DHit24>24.</A>&nbsp;&nbsp;&nbsp;</B></TT></TD>
    <TD noWrap><TT><A=20
      =
href=3D"http://zxw-pc/mascot/cgi/protein_view.pl?file=3D../data/20121225/=
F002424.dat&amp;hit=3D24"=20
      =
target=3D_blank>gi|226453898</A>&nbsp;&nbsp;&nbsp;&nbsp;<B>Mass:</B>&nbsp=
;29076&nbsp;&nbsp;&nbsp;&nbsp;<B>Score:</B>&nbsp;44&nbsp;&nbsp;&nbsp;&nbs=
p;&nbsp;<B>Expect:</B>&nbsp;70&nbsp;&nbsp;<B>Matches:</B>&nbsp;7</TT></TD=
></TR>
  <TR>
    <TD>&nbsp;</TD>
    <TD noWrap><TT>predicted protein [Micromonas pusilla=20
  CCMP1545]</TT></TD></TR></TBODY></TABLE>
<TABLE border=3D0 cellSpacing=3D0 cellPadding=3D0>
  <TBODY>
  <TR>
    <TD><TT>&nbsp;&nbsp;&nbsp;&nbsp;&nbsp;&nbsp;</TT></TD>
    <TD align=3Dright><TT><B>Observed&nbsp;&nbsp;</B></TT></TD>
    <TD noWrap align=3Dright><TT><B>Mr(expt)&nbsp;&nbsp;</B></TT></TD>
    <TD noWrap align=3Dright><TT><B>Mr(calc)&nbsp;&nbsp;</B></TT></TD>
    <TD align=3Dright><TT><B>&nbsp;ppm&nbsp;&nbsp;</B></TT></TD>
    <TD align=3Dright><TT><B>Start&nbsp;</B></TT></TD>
    <TD align=3Dright><TT><B>&nbsp;</B></TT></TD>
    <TD align=3Dright><TT><B>End&nbsp;</B></TT></TD>
    <TD align=3Dright><TT><B>Miss&nbsp;</B></TT></TD>
    <TD align=3Dright><TT><B>Ions&nbsp;</B></TT></TD>
    <TD><TT><B>&nbsp;Peptide</B></TT></TD></TR>
  <TR>
    <TD align=3Dright>&nbsp;</TD>
    <TD align=3Dright><TT>842.4612&nbsp;&nbsp;</TT></TD>
    <TD align=3Dright><TT>841.4539&nbsp;&nbsp;</TT></TD>
    <TD align=3Dright><TT>841.4381&nbsp;&nbsp;</TT></TD>
    <TD noWrap align=3Dright><TT>18.8&nbsp;</TT></TD>
    <TD align=3Dright><TT>55&nbsp;</TT></TD>
    <TD noWrap align=3Dright><TT>-&nbsp;</TT></TD>
    <TD align=3Dright><TT>60&nbsp;</TT></TD>
    <TD align=3Dright><TT>1&nbsp;&nbsp;</TT></TD>
    <TD noWrap align=3Dright><TT>---&nbsp;&nbsp;</TT></TD>
    <TD noWrap><TT>&nbsp;K.CKHLWR.A</TT></TD></TR>
  <TR>
    <TD align=3Dright>&nbsp;</TD>
    <TD align=3Dright><TT>1597.7001&nbsp;&nbsp;</TT></TD>
    <TD align=3Dright><TT>1596.6928&nbsp;&nbsp;</TT></TD>
    <TD align=3Dright><TT>1596.6885&nbsp;&nbsp;</TT></TD>
    <TD noWrap align=3Dright><TT>2.68&nbsp;</TT></TD>
    <TD align=3Dright><TT>228&nbsp;</TT></TD>
    <TD noWrap align=3Dright><TT>-&nbsp;</TT></TD>
    <TD align=3Dright><TT>242&nbsp;</TT></TD>
    <TD align=3Dright><TT>1&nbsp;&nbsp;</TT></TD>
    <TD noWrap align=3Dright><TT>---&nbsp;&nbsp;</TT></TD>
    <TD noWrap><TT>&nbsp;K.SDGPHGCPECNIRGR.Q</TT></TD></TR>
  <TR>
    <TD align=3Dright>&nbsp;</TD>
    <TD align=3Dright><TT>1597.7001&nbsp;&nbsp;</TT></TD>
    <TD align=3Dright><TT>1596.6928&nbsp;&nbsp;</TT></TD>
    <TD align=3Dright><TT>1596.6885&nbsp;&nbsp;</TT></TD>
    <TD noWrap align=3Dright><TT>2.68&nbsp;</TT></TD>
    <TD align=3Dright><TT>228&nbsp;</TT></TD>
    <TD noWrap align=3Dright><TT>-&nbsp;</TT></TD>
    <TD align=3Dright><TT>242&nbsp;</TT></TD>
    <TD align=3Dright><TT>1&nbsp;&nbsp;</TT></TD>
    <TD noWrap align=3Dright><TT>7&nbsp;&nbsp;</TT></TD>
    <TD noWrap><TT>&nbsp;K.SDGPHGCPECNIRGR.Q</TT></TD></TR>
  <TR>
    <TD align=3Dright>&nbsp;</TD>
    <TD align=3Dright><TT>1613.6967&nbsp;&nbsp;</TT></TD>
    <TD align=3Dright><TT>1612.6894&nbsp;&nbsp;</TT></TD>
    <TD align=3Dright><TT>1612.7086&nbsp;&nbsp;</TT></TD>
    <TD noWrap align=3Dright><TT>-11.89&nbsp;</TT></TD>
    <TD align=3Dright><TT>226&nbsp;</TT></TD>
    <TD noWrap align=3Dright><TT>-&nbsp;</TT></TD>
    <TD align=3Dright><TT>240&nbsp;</TT></TD>
    <TD align=3Dright><TT>1&nbsp;&nbsp;</TT></TD>
    <TD noWrap align=3Dright><TT>---&nbsp;&nbsp;</TT></TD>
    <TD noWrap><TT>&nbsp;R.TKSDGPHGCPECNIR.G</TT></TD></TR>
  <TR>
    <TD align=3Dright>&nbsp;</TD>
    <TD align=3Dright><TT>1619.7017&nbsp;&nbsp;</TT></TD>
    <TD align=3Dright><TT>1618.6944&nbsp;&nbsp;</TT></TD>
    <TD align=3Dright><TT>1618.7490&nbsp;&nbsp;</TT></TD>
    <TD noWrap align=3Dright><TT>-33.74&nbsp;</TT></TD>
    <TD align=3Dright><TT>78&nbsp;</TT></TD>
    <TD noWrap align=3Dright><TT>-&nbsp;</TT></TD>
    <TD align=3Dright><TT>92&nbsp;</TT></TD>
    <TD align=3Dright><TT>1&nbsp;&nbsp;</TT></TD>
    <TD noWrap align=3Dright><TT>---&nbsp;&nbsp;</TT></TD>
    <TD noWrap><TT>&nbsp;K.CCLSRGQGCHTVLSR.T</TT></TD></TR>
  <TR>
    <TD align=3Dright>&nbsp;</TD>
    <TD align=3Dright><TT>1635.6796&nbsp;&nbsp;</TT></TD>
    <TD align=3Dright><TT>1634.6723&nbsp;&nbsp;</TT></TD>
    <TD align=3Dright><TT>1634.7763&nbsp;&nbsp;</TT></TD>
    <TD noWrap align=3Dright><TT>-63.59&nbsp;</TT></TD>
    <TD align=3Dright><TT>164&nbsp;</TT></TD>
    <TD noWrap align=3Dright><TT>-&nbsp;</TT></TD>
    <TD align=3Dright><TT>177&nbsp;</TT></TD>
    <TD align=3Dright><TT>0&nbsp;&nbsp;</TT></TD>
    <TD noWrap align=3Dright><TT>---&nbsp;&nbsp;</TT></TD>
    <TD noWrap><TT>&nbsp;K.TNPPVSNFLTWCEK.N</TT></TD></TR>
  <TR>
    <TD align=3Dright>&nbsp;</TD>
    <TD align=3Dright><TT>1641.6890&nbsp;&nbsp;</TT></TD>
    <TD align=3Dright><TT>1640.6817&nbsp;&nbsp;</TT></TD>
    <TD align=3Dright><TT>1640.8297&nbsp;&nbsp;</TT></TD>
    <TD noWrap align=3Dright><TT>-90.20&nbsp;</TT></TD>
    <TD align=3Dright><TT>30&nbsp;</TT></TD>
    <TD noWrap align=3Dright><TT>-&nbsp;</TT></TD>
    <TD align=3Dright><TT>42&nbsp;</TT></TD>
    <TD align=3Dright><TT>1&nbsp;&nbsp;</TT></TD>
    <TD noWrap align=3Dright><TT>---&nbsp;&nbsp;</TT></TD>
    <TD =
noWrap><TT>&nbsp;R.EFYEVDKLQELTK.G</TT></TD></TR></TBODY></TABLE>
<TABLE border=3D0 cellSpacing=3D0>
  <TBODY>
  <TR>
    <TD><TT>&nbsp;&nbsp;&nbsp;&nbsp;&nbsp;&nbsp;</TT></TD>
    <TD><TT><B>No match to: </B>745.3611, 774.4239, 809.3693, 825.0585,=20
      829.3386, 841.0383, 870.4904, 977.4559, 977.4559, 1097.5449, =
1197.5880,=20
      1213.5697, 1311.6106, 1346.6519, 1346.6519, 1544.6217, 1571.6799,=20
      1616.7297, 1629.6830, 1854.7963, 1990.8136, 1990.8136, 2012.8218,=20
      2064.0115, 2064.0115, 2064.9988, 2086.0234, 2086.0234, 2112.9680,=20
      2112.9680, 2114.4778, 2134.9360, 2193.0671, 2193.0671, 2211.9907,=20
      2215.0671, 2346.0364, 2349.1797, 2349.1797, 2660.1301, 2743.3223,=20
      2760.3333, 2760.3333, 2776.3201, 2808.2178,=20
3225.6382</TT></TD></TR></TBODY></TABLE><BR>
<TABLE border=3D0 cellSpacing=3D0>
  <TBODY>
  <TR>
    <TD><TT><B><A name=3DHit25>25.</A>&nbsp;&nbsp;&nbsp;</B></TT></TD>
    <TD noWrap><TT><A=20
      =
href=3D"http://zxw-pc/mascot/cgi/protein_view.pl?file=3D../data/20121225/=
F002424.dat&amp;hit=3D25"=20
      =
target=3D_blank>gi|222865125</A>&nbsp;&nbsp;&nbsp;&nbsp;<B>Mass:</B>&nbsp=
;39496&nbsp;&nbsp;&nbsp;&nbsp;<B>Score:</B>&nbsp;44&nbsp;&nbsp;&nbsp;&nbs=
p;&nbsp;<B>Expect:</B>&nbsp;81&nbsp;&nbsp;<B>Matches:</B>&nbsp;7</TT></TD=
></TR>
  <TR>
    <TD>&nbsp;</TD>
    <TD noWrap><TT>predicted protein [Populus=20
trichocarpa]</TT></TD></TR></TBODY></TABLE>
<TABLE border=3D0 cellSpacing=3D0 cellPadding=3D0>
  <TBODY>
  <TR>
    <TD><TT>&nbsp;&nbsp;&nbsp;&nbsp;&nbsp;&nbsp;</TT></TD>
    <TD align=3Dright><TT><B>Observed&nbsp;&nbsp;</B></TT></TD>
    <TD noWrap align=3Dright><TT><B>Mr(expt)&nbsp;&nbsp;</B></TT></TD>
    <TD noWrap align=3Dright><TT><B>Mr(calc)&nbsp;&nbsp;</B></TT></TD>
    <TD align=3Dright><TT><B>&nbsp;ppm&nbsp;&nbsp;</B></TT></TD>
    <TD align=3Dright><TT><B>Start&nbsp;</B></TT></TD>
    <TD align=3Dright><TT><B>&nbsp;</B></TT></TD>
    <TD align=3Dright><TT><B>End&nbsp;</B></TT></TD>
    <TD align=3Dright><TT><B>Miss&nbsp;</B></TT></TD>
    <TD align=3Dright><TT><B>Ions&nbsp;</B></TT></TD>
    <TD><TT><B>&nbsp;Peptide</B></TT></TD></TR>
  <TR>
    <TD align=3Dright>&nbsp;</TD>
    <TD align=3Dright><TT>1097.5449&nbsp;&nbsp;</TT></TD>
    <TD align=3Dright><TT>1096.5376&nbsp;&nbsp;</TT></TD>
    <TD align=3Dright><TT>1096.4971&nbsp;&nbsp;</TT></TD>
    <TD noWrap align=3Dright><TT>36.9&nbsp;</TT></TD>
    <TD align=3Dright><TT>202&nbsp;</TT></TD>
    <TD noWrap align=3Dright><TT>-&nbsp;</TT></TD>
    <TD align=3Dright><TT>211&nbsp;</TT></TD>
    <TD align=3Dright><TT>0&nbsp;&nbsp;</TT></TD>
    <TD noWrap align=3Dright><TT>---&nbsp;&nbsp;</TT></TD>
    <TD noWrap><TT>&nbsp;R.ESPAHNMSPK.Q</TT></TD></TR>
  <TR>
    <TD align=3Dright>&nbsp;</TD>
    <TD align=3Dright><TT>1597.7001&nbsp;&nbsp;</TT></TD>
    <TD align=3Dright><TT>1596.6928&nbsp;&nbsp;</TT></TD>
    <TD align=3Dright><TT>1596.7128&nbsp;&nbsp;</TT></TD>
    <TD noWrap align=3Dright><TT>-12.53&nbsp;</TT></TD>
    <TD align=3Dright><TT>348&nbsp;</TT></TD>
    <TD noWrap align=3Dright><TT>-&nbsp;</TT></TD>
    <TD align=3Dright><TT>363&nbsp;</TT></TD>
    <TD align=3Dright><TT>0&nbsp;&nbsp;</TT></TD>
    <TD noWrap align=3Dright><TT>---&nbsp;&nbsp;</TT></TD>
    <TD noWrap><TT>&nbsp;K.SPSTSNHSHGSADSVK.S</TT></TD></TR>
  <TR>
    <TD align=3Dright>&nbsp;</TD>
    <TD align=3Dright><TT>1597.7001&nbsp;&nbsp;</TT></TD>
    <TD align=3Dright><TT>1596.6928&nbsp;&nbsp;</TT></TD>
    <TD align=3Dright><TT>1596.7128&nbsp;&nbsp;</TT></TD>
    <TD noWrap align=3Dright><TT>-12.53&nbsp;</TT></TD>
    <TD align=3Dright><TT>348&nbsp;</TT></TD>
    <TD noWrap align=3Dright><TT>-&nbsp;</TT></TD>
    <TD align=3Dright><TT>363&nbsp;</TT></TD>
    <TD align=3Dright><TT>0&nbsp;&nbsp;</TT></TD>
    <TD noWrap align=3Dright><TT>---&nbsp;&nbsp;</TT></TD>
    <TD noWrap><TT>&nbsp;K.SPSTSNHSHGSADSVK.S</TT></TD></TR>
  <TR>
    <TD align=3Dright>&nbsp;</TD>
    <TD align=3Dright><TT>2346.0364&nbsp;&nbsp;</TT></TD>
    <TD align=3Dright><TT>2345.0291&nbsp;&nbsp;</TT></TD>
    <TD align=3Dright><TT>2345.0255&nbsp;&nbsp;</TT></TD>
    <TD noWrap align=3Dright><TT>1.54&nbsp;</TT></TD>
    <TD align=3Dright><TT>180&nbsp;</TT></TD>
    <TD noWrap align=3Dright><TT>-&nbsp;</TT></TD>
    <TD align=3Dright><TT>201&nbsp;</TT></TD>
    <TD align=3Dright><TT>0&nbsp;&nbsp;</TT></TD>
    <TD noWrap align=3Dright><TT>---&nbsp;&nbsp;</TT></TD>
    <TD noWrap><TT>&nbsp;R.SEENEDGSSDHALTPTVSDVTR.E</TT></TD></TR>
  <TR>
    <TD align=3Dright>&nbsp;</TD>
    <TD align=3Dright><TT>2743.3223&nbsp;&nbsp;</TT></TD>
    <TD align=3Dright><TT>2742.3150&nbsp;&nbsp;</TT></TD>
    <TD align=3Dright><TT>2742.2369&nbsp;&nbsp;</TT></TD>
    <TD noWrap align=3Dright><TT>28.5&nbsp;</TT></TD>
    <TD align=3Dright><TT>140&nbsp;</TT></TD>
    <TD noWrap align=3Dright><TT>-&nbsp;</TT></TD>
    <TD align=3Dright><TT>166&nbsp;</TT></TD>
    <TD align=3Dright><TT>0&nbsp;&nbsp;</TT></TD>
    <TD noWrap align=3Dright><TT>---&nbsp;&nbsp;</TT></TD>
    <TD noWrap><TT>&nbsp;K.ESADPGAGSADFESSNKPHEVTQPASK.D</TT></TD></TR>
  <TR>
    <TD align=3Dright>&nbsp;</TD>
    <TD align=3Dright><TT>2776.3201&nbsp;&nbsp;</TT></TD>
    <TD align=3Dright><TT>2775.3128&nbsp;&nbsp;</TT></TD>
    <TD align=3Dright><TT>2775.2763&nbsp;&nbsp;</TT></TD>
    <TD noWrap align=3Dright><TT>13.2&nbsp;</TT></TD>
    <TD align=3Dright><TT>113&nbsp;</TT></TD>
    <TD noWrap align=3Dright><TT>-&nbsp;</TT></TD>
    <TD align=3Dright><TT>139&nbsp;</TT></TD>
    <TD align=3Dright><TT>0&nbsp;&nbsp;</TT></TD>
    <TD noWrap align=3Dright><TT>---&nbsp;&nbsp;</TT></TD>
    <TD noWrap><TT>&nbsp;K.FGFSSSSSSSSSSSGSSLYDLFDLIPK.E</TT></TD></TR>
  <TR>
    <TD align=3Dright>&nbsp;</TD>
    <TD align=3Dright><TT>2808.2178&nbsp;&nbsp;</TT></TD>
    <TD align=3Dright><TT>2807.2105&nbsp;&nbsp;</TT></TD>
    <TD align=3Dright><TT>2807.2313&nbsp;&nbsp;</TT></TD>
    <TD noWrap align=3Dright><TT>-7.39&nbsp;</TT></TD>
    <TD align=3Dright><TT>1&nbsp;</TT></TD>
    <TD noWrap align=3Dright><TT>-&nbsp;</TT></TD>
    <TD align=3Dright><TT>27&nbsp;</TT></TD>
    <TD align=3Dright><TT>1&nbsp;&nbsp;</TT></TD>
    <TD noWrap align=3Dright><TT>---&nbsp;&nbsp;</TT></TD>
    <TD noWrap><TT>&nbsp;-.MIAGAASGDWDLDMAAMDLEHGSRSGK.H + Oxidation=20
    (M)</TT></TD></TR></TBODY></TABLE>
<TABLE border=3D0 cellSpacing=3D0>
  <TBODY>
  <TR>
    <TD><TT>&nbsp;&nbsp;&nbsp;&nbsp;&nbsp;&nbsp;</TT></TD>
    <TD><TT><B>No match to: </B>745.3611, 774.4239, 809.3693, 825.0585,=20
      829.3386, 841.0383, 842.4612, 870.4904, 977.4559, 977.4559, =
1197.5880,=20
      1213.5697, 1311.6106, 1346.6519, 1346.6519, 1544.6217, 1571.6799,=20
      1613.6967, 1616.7297, 1619.7017, 1629.6830, 1635.6796, 1641.6890,=20
      1854.7963, 1990.8136, 1990.8136, 2012.8218, 2064.0115, 2064.0115,=20
      2064.9988, 2086.0234, 2086.0234, 2112.9680, 2112.9680, 2114.4778,=20
      2134.9360, 2193.0671, 2193.0671, 2211.9907, 2215.0671, 2349.1797,=20
      2349.1797, 2660.1301, 2760.3333, 2760.3333,=20
3225.6382</TT></TD></TR></TBODY></TABLE><BR>
<TABLE border=3D0 cellSpacing=3D0>
  <TBODY>
  <TR>
    <TD><TT><B><A name=3DHit26>26.</A>&nbsp;&nbsp;&nbsp;</B></TT></TD>
    <TD noWrap><TT><A=20
      =
href=3D"http://zxw-pc/mascot/cgi/protein_view.pl?file=3D../data/20121225/=
F002424.dat&amp;hit=3D26"=20
      =
target=3D_blank>gi|224112108</A>&nbsp;&nbsp;&nbsp;&nbsp;<B>Mass:</B>&nbsp=
;39496&nbsp;&nbsp;&nbsp;&nbsp;<B>Score:</B>&nbsp;44&nbsp;&nbsp;&nbsp;&nbs=
p;&nbsp;<B>Expect:</B>&nbsp;81&nbsp;&nbsp;<B>Matches:</B>&nbsp;7</TT></TD=
></TR>
  <TR>
    <TD>&nbsp;</TD>
    <TD noWrap><TT>predicted protein [Populus=20
trichocarpa]</TT></TD></TR></TBODY></TABLE>
<TABLE border=3D0 cellSpacing=3D0 cellPadding=3D0>
  <TBODY>
  <TR>
    <TD><TT>&nbsp;&nbsp;&nbsp;&nbsp;&nbsp;&nbsp;</TT></TD>
    <TD align=3Dright><TT><B>Observed&nbsp;&nbsp;</B></TT></TD>
    <TD noWrap align=3Dright><TT><B>Mr(expt)&nbsp;&nbsp;</B></TT></TD>
    <TD noWrap align=3Dright><TT><B>Mr(calc)&nbsp;&nbsp;</B></TT></TD>
    <TD align=3Dright><TT><B>&nbsp;ppm&nbsp;&nbsp;</B></TT></TD>
    <TD align=3Dright><TT><B>Start&nbsp;</B></TT></TD>
    <TD align=3Dright><TT><B>&nbsp;</B></TT></TD>
    <TD align=3Dright><TT><B>End&nbsp;</B></TT></TD>
    <TD align=3Dright><TT><B>Miss&nbsp;</B></TT></TD>
    <TD align=3Dright><TT><B>Ions&nbsp;</B></TT></TD>
    <TD><TT><B>&nbsp;Peptide</B></TT></TD></TR>
  <TR>
    <TD align=3Dright>&nbsp;</TD>
    <TD align=3Dright><TT>1097.5449&nbsp;&nbsp;</TT></TD>
    <TD align=3Dright><TT>1096.5376&nbsp;&nbsp;</TT></TD>
    <TD align=3Dright><TT>1096.4971&nbsp;&nbsp;</TT></TD>
    <TD noWrap align=3Dright><TT>36.9&nbsp;</TT></TD>
    <TD align=3Dright><TT>202&nbsp;</TT></TD>
    <TD noWrap align=3Dright><TT>-&nbsp;</TT></TD>
    <TD align=3Dright><TT>211&nbsp;</TT></TD>
    <TD align=3Dright><TT>0&nbsp;&nbsp;</TT></TD>
    <TD noWrap align=3Dright><TT>---&nbsp;&nbsp;</TT></TD>
    <TD noWrap><TT>&nbsp;R.ESPAHNMSPK.Q</TT></TD></TR>
  <TR>
    <TD align=3Dright>&nbsp;</TD>
    <TD align=3Dright><TT>1597.7001&nbsp;&nbsp;</TT></TD>
    <TD align=3Dright><TT>1596.6928&nbsp;&nbsp;</TT></TD>
    <TD align=3Dright><TT>1596.7128&nbsp;&nbsp;</TT></TD>
    <TD noWrap align=3Dright><TT>-12.53&nbsp;</TT></TD>
    <TD align=3Dright><TT>348&nbsp;</TT></TD>
    <TD noWrap align=3Dright><TT>-&nbsp;</TT></TD>
    <TD align=3Dright><TT>363&nbsp;</TT></TD>
    <TD align=3Dright><TT>0&nbsp;&nbsp;</TT></TD>
    <TD noWrap align=3Dright><TT>---&nbsp;&nbsp;</TT></TD>
    <TD noWrap><TT>&nbsp;K.SPSTSNHSHGSADSVK.S</TT></TD></TR>
  <TR>
    <TD align=3Dright>&nbsp;</TD>
    <TD align=3Dright><TT>1597.7001&nbsp;&nbsp;</TT></TD>
    <TD align=3Dright><TT>1596.6928&nbsp;&nbsp;</TT></TD>
    <TD align=3Dright><TT>1596.7128&nbsp;&nbsp;</TT></TD>
    <TD noWrap align=3Dright><TT>-12.53&nbsp;</TT></TD>
    <TD align=3Dright><TT>348&nbsp;</TT></TD>
    <TD noWrap align=3Dright><TT>-&nbsp;</TT></TD>
    <TD align=3Dright><TT>363&nbsp;</TT></TD>
    <TD align=3Dright><TT>0&nbsp;&nbsp;</TT></TD>
    <TD noWrap align=3Dright><TT>---&nbsp;&nbsp;</TT></TD>
    <TD noWrap><TT>&nbsp;K.SPSTSNHSHGSADSVK.S</TT></TD></TR>
  <TR>
    <TD align=3Dright>&nbsp;</TD>
    <TD align=3Dright><TT>2346.0364&nbsp;&nbsp;</TT></TD>
    <TD align=3Dright><TT>2345.0291&nbsp;&nbsp;</TT></TD>
    <TD align=3Dright><TT>2345.0255&nbsp;&nbsp;</TT></TD>
    <TD noWrap align=3Dright><TT>1.54&nbsp;</TT></TD>
    <TD align=3Dright><TT>180&nbsp;</TT></TD>
    <TD noWrap align=3Dright><TT>-&nbsp;</TT></TD>
    <TD align=3Dright><TT>201&nbsp;</TT></TD>
    <TD align=3Dright><TT>0&nbsp;&nbsp;</TT></TD>
    <TD noWrap align=3Dright><TT>---&nbsp;&nbsp;</TT></TD>
    <TD noWrap><TT>&nbsp;R.SEENEDGSSDHALTPTVSDVTR.E</TT></TD></TR>
  <TR>
    <TD align=3Dright>&nbsp;</TD>
    <TD align=3Dright><TT>2743.3223&nbsp;&nbsp;</TT></TD>
    <TD align=3Dright><TT>2742.3150&nbsp;&nbsp;</TT></TD>
    <TD align=3Dright><TT>2742.2369&nbsp;&nbsp;</TT></TD>
    <TD noWrap align=3Dright><TT>28.5&nbsp;</TT></TD>
    <TD align=3Dright><TT>140&nbsp;</TT></TD>
    <TD noWrap align=3Dright><TT>-&nbsp;</TT></TD>
    <TD align=3Dright><TT>166&nbsp;</TT></TD>
    <TD align=3Dright><TT>0&nbsp;&nbsp;</TT></TD>
    <TD noWrap align=3Dright><TT>---&nbsp;&nbsp;</TT></TD>
    <TD noWrap><TT>&nbsp;K.ESADPGAGSADFESSNKPHEVTQPASK.D</TT></TD></TR>
  <TR>
    <TD align=3Dright>&nbsp;</TD>
    <TD align=3Dright><TT>2776.3201&nbsp;&nbsp;</TT></TD>
    <TD align=3Dright><TT>2775.3128&nbsp;&nbsp;</TT></TD>
    <TD align=3Dright><TT>2775.2763&nbsp;&nbsp;</TT></TD>
    <TD noWrap align=3Dright><TT>13.2&nbsp;</TT></TD>
    <TD align=3Dright><TT>113&nbsp;</TT></TD>
    <TD noWrap align=3Dright><TT>-&nbsp;</TT></TD>
    <TD align=3Dright><TT>139&nbsp;</TT></TD>
    <TD align=3Dright><TT>0&nbsp;&nbsp;</TT></TD>
    <TD noWrap align=3Dright><TT>---&nbsp;&nbsp;</TT></TD>
    <TD noWrap><TT>&nbsp;K.FGFSSSSSSSSSSSGSSLYDLFDLIPK.E</TT></TD></TR>
  <TR>
    <TD align=3Dright>&nbsp;</TD>
    <TD align=3Dright><TT>2808.2178&nbsp;&nbsp;</TT></TD>
    <TD align=3Dright><TT>2807.2105&nbsp;&nbsp;</TT></TD>
    <TD align=3Dright><TT>2807.2313&nbsp;&nbsp;</TT></TD>
    <TD noWrap align=3Dright><TT>-7.39&nbsp;</TT></TD>
    <TD align=3Dright><TT>1&nbsp;</TT></TD>
    <TD noWrap align=3Dright><TT>-&nbsp;</TT></TD>
    <TD align=3Dright><TT>27&nbsp;</TT></TD>
    <TD align=3Dright><TT>1&nbsp;&nbsp;</TT></TD>
    <TD noWrap align=3Dright><TT>---&nbsp;&nbsp;</TT></TD>
    <TD noWrap><TT>&nbsp;-.MIAGAASGDWDLDMAAMDLEHGSRSGK.H + Oxidation=20
    (M)</TT></TD></TR></TBODY></TABLE>
<TABLE border=3D0 cellSpacing=3D0>
  <TBODY>
  <TR>
    <TD><TT>&nbsp;&nbsp;&nbsp;&nbsp;&nbsp;&nbsp;</TT></TD>
    <TD><TT><B>No match to: </B>745.3611, 774.4239, 809.3693, 825.0585,=20
      829.3386, 841.0383, 842.4612, 870.4904, 977.4559, 977.4559, =
1197.5880,=20
      1213.5697, 1311.6106, 1346.6519, 1346.6519, 1544.6217, 1571.6799,=20
      1613.6967, 1616.7297, 1619.7017, 1629.6830, 1635.6796, 1641.6890,=20
      1854.7963, 1990.8136, 1990.8136, 2012.8218, 2064.0115, 2064.0115,=20
      2064.9988, 2086.0234, 2086.0234, 2112.9680, 2112.9680, 2114.4778,=20
      2134.9360, 2193.0671, 2193.0671, 2211.9907, 2215.0671, 2349.1797,=20
      2349.1797, 2660.1301, 2760.3333, 2760.3333,=20
3225.6382</TT></TD></TR></TBODY></TABLE><BR>
<TABLE border=3D0 cellSpacing=3D0>
  <TBODY>
  <TR>
    <TD><TT><B><A name=3DHit27>27.</A>&nbsp;&nbsp;&nbsp;</B></TT></TD>
    <TD noWrap><TT><A=20
      =
href=3D"http://zxw-pc/mascot/cgi/protein_view.pl?file=3D../data/20121225/=
F002424.dat&amp;hit=3D27"=20
      =
target=3D_blank>gi|257745108</A>&nbsp;&nbsp;&nbsp;&nbsp;<B>Mass:</B>&nbsp=
;18379&nbsp;&nbsp;&nbsp;&nbsp;<B>Score:</B>&nbsp;44&nbsp;&nbsp;&nbsp;&nbs=
p;&nbsp;<B>Expect:</B>&nbsp;83&nbsp;&nbsp;<B>Matches:</B>&nbsp;6</TT></TD=
></TR>
  <TR>
    <TD>&nbsp;</TD>
    <TD noWrap><TT>unnamed protein product [Zea =
mays]</TT></TD></TR></TBODY></TABLE>
<TABLE border=3D0 cellSpacing=3D0 cellPadding=3D0>
  <TBODY>
  <TR>
    <TD><TT>&nbsp;&nbsp;&nbsp;&nbsp;&nbsp;&nbsp;</TT></TD>
    <TD align=3Dright><TT><B>Observed&nbsp;&nbsp;</B></TT></TD>
    <TD noWrap align=3Dright><TT><B>Mr(expt)&nbsp;&nbsp;</B></TT></TD>
    <TD noWrap align=3Dright><TT><B>Mr(calc)&nbsp;&nbsp;</B></TT></TD>
    <TD align=3Dright><TT><B>&nbsp;ppm&nbsp;&nbsp;</B></TT></TD>
    <TD align=3Dright><TT><B>Start&nbsp;</B></TT></TD>
    <TD align=3Dright><TT><B>&nbsp;</B></TT></TD>
    <TD align=3Dright><TT><B>End&nbsp;</B></TT></TD>
    <TD align=3Dright><TT><B>Miss&nbsp;</B></TT></TD>
    <TD align=3Dright><TT><B>Ions&nbsp;</B></TT></TD>
    <TD><TT><B>&nbsp;Peptide</B></TT></TD></TR>
  <TR>
    <TD align=3Dright>&nbsp;</TD>
    <TD align=3Dright><TT>774.4239&nbsp;&nbsp;</TT></TD>
    <TD align=3Dright><TT>773.4166&nbsp;&nbsp;</TT></TD>
    <TD align=3Dright><TT>773.4283&nbsp;&nbsp;</TT></TD>
    <TD noWrap align=3Dright><TT>-15.11&nbsp;</TT></TD>
    <TD align=3Dright><TT>165&nbsp;</TT></TD>
    <TD noWrap align=3Dright><TT>-&nbsp;</TT></TD>
    <TD align=3Dright><TT>171&nbsp;</TT></TD>
    <TD align=3Dright><TT>1&nbsp;&nbsp;</TT></TD>
    <TD noWrap align=3Dright><TT>---&nbsp;&nbsp;</TT></TD>
    <TD noWrap><TT>&nbsp;K.IEKSGQL.-</TT></TD></TR>
  <TR>
    <TD align=3Dright>&nbsp;</TD>
    <TD align=3Dright><TT>1097.5449&nbsp;&nbsp;</TT></TD>
    <TD align=3Dright><TT>1096.5376&nbsp;&nbsp;</TT></TD>
    <TD align=3Dright><TT>1096.5474&nbsp;&nbsp;</TT></TD>
    <TD noWrap align=3Dright><TT>-8.94&nbsp;</TT></TD>
    <TD align=3Dright><TT>20&nbsp;</TT></TD>
    <TD noWrap align=3Dright><TT>-&nbsp;</TT></TD>
    <TD align=3Dright><TT>28&nbsp;</TT></TD>
    <TD align=3Dright><TT>0&nbsp;&nbsp;</TT></TD>
    <TD noWrap align=3Dright><TT>---&nbsp;&nbsp;</TT></TD>
    <TD noWrap><TT>&nbsp;R.IVMELYADK.V + Oxidation (M)</TT></TD></TR>
  <TR>
    <TD align=3Dright>&nbsp;</TD>
    <TD align=3Dright><TT>1613.6967&nbsp;&nbsp;</TT></TD>
    <TD align=3Dright><TT>1612.6894&nbsp;&nbsp;</TT></TD>
    <TD align=3Dright><TT>1612.8110&nbsp;&nbsp;</TT></TD>
    <TD noWrap align=3Dright><TT>-75.39&nbsp;</TT></TD>
    <TD align=3Dright><TT>49&nbsp;</TT></TD>
    <TD noWrap align=3Dright><TT>-&nbsp;</TT></TD>
    <TD align=3Dright><TT>62&nbsp;</TT></TD>
    <TD align=3Dright><TT>0&nbsp;&nbsp;</TT></TD>
    <TD noWrap align=3Dright><TT>---&nbsp;&nbsp;</TT></TD>
    <TD noWrap><TT>&nbsp;K.SGKPLHYEGSVFHR.V</TT></TD></TR>
  <TR>
    <TD align=3Dright>&nbsp;</TD>
    <TD align=3Dright><TT>2086.0234&nbsp;&nbsp;</TT></TD>
    <TD align=3Dright><TT>2085.0161&nbsp;&nbsp;</TT></TD>
    <TD align=3Dright><TT>2085.0565&nbsp;&nbsp;</TT></TD>
    <TD noWrap align=3Dright><TT>-19.37&nbsp;</TT></TD>
    <TD align=3Dright><TT>133&nbsp;</TT></TD>
    <TD noWrap align=3Dright><TT>-&nbsp;</TT></TD>
    <TD align=3Dright><TT>151&nbsp;</TT></TD>
    <TD align=3Dright><TT>0&nbsp;&nbsp;</TT></TD>
    <TD noWrap align=3Dright><TT>---&nbsp;&nbsp;</TT></TD>
    <TD noWrap><TT>&nbsp;K.HVVFGQVVEGMDVVQAVEK.V + Oxidation =
(M)</TT></TD></TR>
  <TR>
    <TD align=3Dright>&nbsp;</TD>
    <TD align=3Dright><TT>2086.0234&nbsp;&nbsp;</TT></TD>
    <TD align=3Dright><TT>2085.0161&nbsp;&nbsp;</TT></TD>
    <TD align=3Dright><TT>2085.0565&nbsp;&nbsp;</TT></TD>
    <TD noWrap align=3Dright><TT>-19.37&nbsp;</TT></TD>
    <TD align=3Dright><TT>133&nbsp;</TT></TD>
    <TD noWrap align=3Dright><TT>-&nbsp;</TT></TD>
    <TD align=3Dright><TT>151&nbsp;</TT></TD>
    <TD align=3Dright><TT>0&nbsp;&nbsp;</TT></TD>
    <TD noWrap align=3Dright><TT>---&nbsp;&nbsp;</TT></TD>
    <TD noWrap><TT>&nbsp;K.HVVFGQVVEGMDVVQAVEK.V + Oxidation =
(M)</TT></TD></TR>
  <TR>
    <TD align=3Dright>&nbsp;</TD>
    <TD align=3Dright><TT>2743.3223&nbsp;&nbsp;</TT></TD>
    <TD align=3Dright><TT>2742.3150&nbsp;&nbsp;</TT></TD>
    <TD align=3Dright><TT>2742.4011&nbsp;&nbsp;</TT></TD>
    <TD noWrap align=3Dright><TT>-31.40&nbsp;</TT></TD>
    <TD align=3Dright><TT>133&nbsp;</TT></TD>
    <TD noWrap align=3Dright><TT>-&nbsp;</TT></TD>
    <TD align=3Dright><TT>158&nbsp;</TT></TD>
    <TD align=3Dright><TT>1&nbsp;&nbsp;</TT></TD>
    <TD noWrap align=3Dright><TT>---&nbsp;&nbsp;</TT></TD>
    <TD noWrap><TT>&nbsp;K.HVVFGQVVEGMDVVQAVEKVGSQTGK.T + Oxidation=20
  (M)</TT></TD></TR></TBODY></TABLE>
<TABLE border=3D0 cellSpacing=3D0>
  <TBODY>
  <TR>
    <TD><TT>&nbsp;&nbsp;&nbsp;&nbsp;&nbsp;&nbsp;</TT></TD>
    <TD><TT><B>No match to: </B>745.3611, 809.3693, 825.0585, 829.3386,=20
      841.0383, 842.4612, 870.4904, 977.4559, 977.4559, 1197.5880, =
1213.5697,=20
      1311.6106, 1346.6519, 1346.6519, 1544.6217, 1571.6799, 1597.7001,=20
      1597.7001, 1616.7297, 1619.7017, 1629.6830, 1635.6796, 1641.6890,=20
      1854.7963, 1990.8136, 1990.8136, 2012.8218, 2064.0115, 2064.0115,=20
      2064.9988, 2112.9680, 2112.9680, 2114.4778, 2134.9360, 2193.0671,=20
      2193.0671, 2211.9907, 2215.0671, 2346.0364, 2349.1797, 2349.1797,=20
      2660.1301, 2760.3333, 2760.3333, 2776.3201, 2808.2178,=20
  3225.6382</TT></TD></TR></TBODY></TABLE><BR>
<TABLE border=3D0 cellSpacing=3D0>
  <TBODY>
  <TR>
    <TD><TT><B><A name=3DHit28>28.</A>&nbsp;&nbsp;&nbsp;</B></TT></TD>
    <TD noWrap><TT><A=20
      =
href=3D"http://zxw-pc/mascot/cgi/protein_view.pl?file=3D../data/20121225/=
F002424.dat&amp;hit=3D28"=20
      =
target=3D_blank>gi|257732432</A>&nbsp;&nbsp;&nbsp;&nbsp;<B>Mass:</B>&nbsp=
;18379&nbsp;&nbsp;&nbsp;&nbsp;<B>Score:</B>&nbsp;44&nbsp;&nbsp;&nbsp;&nbs=
p;&nbsp;<B>Expect:</B>&nbsp;83&nbsp;&nbsp;<B>Matches:</B>&nbsp;6</TT></TD=
></TR>
  <TR>
    <TD>&nbsp;</TD>
    <TD noWrap><TT>unnamed protein product [Zea =
mays]</TT></TD></TR></TBODY></TABLE>
<TABLE border=3D0 cellSpacing=3D0 cellPadding=3D0>
  <TBODY>
  <TR>
    <TD><TT>&nbsp;&nbsp;&nbsp;&nbsp;&nbsp;&nbsp;</TT></TD>
    <TD align=3Dright><TT><B>Observed&nbsp;&nbsp;</B></TT></TD>
    <TD noWrap align=3Dright><TT><B>Mr(expt)&nbsp;&nbsp;</B></TT></TD>
    <TD noWrap align=3Dright><TT><B>Mr(calc)&nbsp;&nbsp;</B></TT></TD>
    <TD align=3Dright><TT><B>&nbsp;ppm&nbsp;&nbsp;</B></TT></TD>
    <TD align=3Dright><TT><B>Start&nbsp;</B></TT></TD>
    <TD align=3Dright><TT><B>&nbsp;</B></TT></TD>
    <TD align=3Dright><TT><B>End&nbsp;</B></TT></TD>
    <TD align=3Dright><TT><B>Miss&nbsp;</B></TT></TD>
    <TD align=3Dright><TT><B>Ions&nbsp;</B></TT></TD>
    <TD><TT><B>&nbsp;Peptide</B></TT></TD></TR>
  <TR>
    <TD align=3Dright>&nbsp;</TD>
    <TD align=3Dright><TT>774.4239&nbsp;&nbsp;</TT></TD>
    <TD align=3Dright><TT>773.4166&nbsp;&nbsp;</TT></TD>
    <TD align=3Dright><TT>773.4283&nbsp;&nbsp;</TT></TD>
    <TD noWrap align=3Dright><TT>-15.11&nbsp;</TT></TD>
    <TD align=3Dright><TT>165&nbsp;</TT></TD>
    <TD noWrap align=3Dright><TT>-&nbsp;</TT></TD>
    <TD align=3Dright><TT>171&nbsp;</TT></TD>
    <TD align=3Dright><TT>1&nbsp;&nbsp;</TT></TD>
    <TD noWrap align=3Dright><TT>---&nbsp;&nbsp;</TT></TD>
    <TD noWrap><TT>&nbsp;K.IEKSGQL.-</TT></TD></TR>
  <TR>
    <TD align=3Dright>&nbsp;</TD>
    <TD align=3Dright><TT>1097.5449&nbsp;&nbsp;</TT></TD>
    <TD align=3Dright><TT>1096.5376&nbsp;&nbsp;</TT></TD>
    <TD align=3Dright><TT>1096.5474&nbsp;&nbsp;</TT></TD>
    <TD noWrap align=3Dright><TT>-8.94&nbsp;</TT></TD>
    <TD align=3Dright><TT>20&nbsp;</TT></TD>
    <TD noWrap align=3Dright><TT>-&nbsp;</TT></TD>
    <TD align=3Dright><TT>28&nbsp;</TT></TD>
    <TD align=3Dright><TT>0&nbsp;&nbsp;</TT></TD>
    <TD noWrap align=3Dright><TT>---&nbsp;&nbsp;</TT></TD>
    <TD noWrap><TT>&nbsp;R.IVMELYADK.V + Oxidation (M)</TT></TD></TR>
  <TR>
    <TD align=3Dright>&nbsp;</TD>
    <TD align=3Dright><TT>1613.6967&nbsp;&nbsp;</TT></TD>
    <TD align=3Dright><TT>1612.6894&nbsp;&nbsp;</TT></TD>
    <TD align=3Dright><TT>1612.8110&nbsp;&nbsp;</TT></TD>
    <TD noWrap align=3Dright><TT>-75.39&nbsp;</TT></TD>
    <TD align=3Dright><TT>49&nbsp;</TT></TD>
    <TD noWrap align=3Dright><TT>-&nbsp;</TT></TD>
    <TD align=3Dright><TT>62&nbsp;</TT></TD>
    <TD align=3Dright><TT>0&nbsp;&nbsp;</TT></TD>
    <TD noWrap align=3Dright><TT>---&nbsp;&nbsp;</TT></TD>
    <TD noWrap><TT>&nbsp;K.SGKPLHYEGSVFHR.V</TT></TD></TR>
  <TR>
    <TD align=3Dright>&nbsp;</TD>
    <TD align=3Dright><TT>2086.0234&nbsp;&nbsp;</TT></TD>
    <TD align=3Dright><TT>2085.0161&nbsp;&nbsp;</TT></TD>
    <TD align=3Dright><TT>2085.0565&nbsp;&nbsp;</TT></TD>
    <TD noWrap align=3Dright><TT>-19.37&nbsp;</TT></TD>
    <TD align=3Dright><TT>133&nbsp;</TT></TD>
    <TD noWrap align=3Dright><TT>-&nbsp;</TT></TD>
    <TD align=3Dright><TT>151&nbsp;</TT></TD>
    <TD align=3Dright><TT>0&nbsp;&nbsp;</TT></TD>
    <TD noWrap align=3Dright><TT>---&nbsp;&nbsp;</TT></TD>
    <TD noWrap><TT>&nbsp;K.HVVFGQVVEGMDVVQAVEK.V + Oxidation =
(M)</TT></TD></TR>
  <TR>
    <TD align=3Dright>&nbsp;</TD>
    <TD align=3Dright><TT>2086.0234&nbsp;&nbsp;</TT></TD>
    <TD align=3Dright><TT>2085.0161&nbsp;&nbsp;</TT></TD>
    <TD align=3Dright><TT>2085.0565&nbsp;&nbsp;</TT></TD>
    <TD noWrap align=3Dright><TT>-19.37&nbsp;</TT></TD>
    <TD align=3Dright><TT>133&nbsp;</TT></TD>
    <TD noWrap align=3Dright><TT>-&nbsp;</TT></TD>
    <TD align=3Dright><TT>151&nbsp;</TT></TD>
    <TD align=3Dright><TT>0&nbsp;&nbsp;</TT></TD>
    <TD noWrap align=3Dright><TT>---&nbsp;&nbsp;</TT></TD>
    <TD noWrap><TT>&nbsp;K.HVVFGQVVEGMDVVQAVEK.V + Oxidation =
(M)</TT></TD></TR>
  <TR>
    <TD align=3Dright>&nbsp;</TD>
    <TD align=3Dright><TT>2743.3223&nbsp;&nbsp;</TT></TD>
    <TD align=3Dright><TT>2742.3150&nbsp;&nbsp;</TT></TD>
    <TD align=3Dright><TT>2742.4011&nbsp;&nbsp;</TT></TD>
    <TD noWrap align=3Dright><TT>-31.40&nbsp;</TT></TD>
    <TD align=3Dright><TT>133&nbsp;</TT></TD>
    <TD noWrap align=3Dright><TT>-&nbsp;</TT></TD>
    <TD align=3Dright><TT>158&nbsp;</TT></TD>
    <TD align=3Dright><TT>1&nbsp;&nbsp;</TT></TD>
    <TD noWrap align=3Dright><TT>---&nbsp;&nbsp;</TT></TD>
    <TD noWrap><TT>&nbsp;K.HVVFGQVVEGMDVVQAVEKVGSQTGK.T + Oxidation=20
  (M)</TT></TD></TR></TBODY></TABLE>
<TABLE border=3D0 cellSpacing=3D0>
  <TBODY>
  <TR>
    <TD><TT>&nbsp;&nbsp;&nbsp;&nbsp;&nbsp;&nbsp;</TT></TD>
    <TD><TT><B>No match to: </B>745.3611, 809.3693, 825.0585, 829.3386,=20
      841.0383, 842.4612, 870.4904, 977.4559, 977.4559, 1197.5880, =
1213.5697,=20
      1311.6106, 1346.6519, 1346.6519, 1544.6217, 1571.6799, 1597.7001,=20
      1597.7001, 1616.7297, 1619.7017, 1629.6830, 1635.6796, 1641.6890,=20
      1854.7963, 1990.8136, 1990.8136, 2012.8218, 2064.0115, 2064.0115,=20
      2064.9988, 2112.9680, 2112.9680, 2114.4778, 2134.9360, 2193.0671,=20
      2193.0671, 2211.9907, 2215.0671, 2346.0364, 2349.1797, 2349.1797,=20
      2660.1301, 2760.3333, 2760.3333, 2776.3201, 2808.2178,=20
  3225.6382</TT></TD></TR></TBODY></TABLE><BR>
<TABLE border=3D0 cellSpacing=3D0>
  <TBODY>
  <TR>
    <TD><TT><B><A name=3DHit29>29.</A>&nbsp;&nbsp;&nbsp;</B></TT></TD>
    <TD noWrap><TT><A=20
      =
href=3D"http://zxw-pc/mascot/cgi/protein_view.pl?file=3D../data/20121225/=
F002424.dat&amp;hit=3D29"=20
      =
target=3D_blank>gi|257337420</A>&nbsp;&nbsp;&nbsp;&nbsp;<B>Mass:</B>&nbsp=
;18379&nbsp;&nbsp;&nbsp;&nbsp;<B>Score:</B>&nbsp;44&nbsp;&nbsp;&nbsp;&nbs=
p;&nbsp;<B>Expect:</B>&nbsp;83&nbsp;&nbsp;<B>Matches:</B>&nbsp;6</TT></TD=
></TR>
  <TR>
    <TD>&nbsp;</TD>
    <TD noWrap><TT>unnamed protein product [Zea =
mays]</TT></TD></TR></TBODY></TABLE>
<TABLE border=3D0 cellSpacing=3D0 cellPadding=3D0>
  <TBODY>
  <TR>
    <TD><TT>&nbsp;&nbsp;&nbsp;&nbsp;&nbsp;&nbsp;</TT></TD>
    <TD align=3Dright><TT><B>Observed&nbsp;&nbsp;</B></TT></TD>
    <TD noWrap align=3Dright><TT><B>Mr(expt)&nbsp;&nbsp;</B></TT></TD>
    <TD noWrap align=3Dright><TT><B>Mr(calc)&nbsp;&nbsp;</B></TT></TD>
    <TD align=3Dright><TT><B>&nbsp;ppm&nbsp;&nbsp;</B></TT></TD>
    <TD align=3Dright><TT><B>Start&nbsp;</B></TT></TD>
    <TD align=3Dright><TT><B>&nbsp;</B></TT></TD>
    <TD align=3Dright><TT><B>End&nbsp;</B></TT></TD>
    <TD align=3Dright><TT><B>Miss&nbsp;</B></TT></TD>
    <TD align=3Dright><TT><B>Ions&nbsp;</B></TT></TD>
    <TD><TT><B>&nbsp;Peptide</B></TT></TD></TR>
  <TR>
    <TD align=3Dright>&nbsp;</TD>
    <TD align=3Dright><TT>774.4239&nbsp;&nbsp;</TT></TD>
    <TD align=3Dright><TT>773.4166&nbsp;&nbsp;</TT></TD>
    <TD align=3Dright><TT>773.4283&nbsp;&nbsp;</TT></TD>
    <TD noWrap align=3Dright><TT>-15.11&nbsp;</TT></TD>
    <TD align=3Dright><TT>165&nbsp;</TT></TD>
    <TD noWrap align=3Dright><TT>-&nbsp;</TT></TD>
    <TD align=3Dright><TT>171&nbsp;</TT></TD>
    <TD align=3Dright><TT>1&nbsp;&nbsp;</TT></TD>
    <TD noWrap align=3Dright><TT>---&nbsp;&nbsp;</TT></TD>
    <TD noWrap><TT>&nbsp;K.IEKSGQL.-</TT></TD></TR>
  <TR>
    <TD align=3Dright>&nbsp;</TD>
    <TD align=3Dright><TT>1097.5449&nbsp;&nbsp;</TT></TD>
    <TD align=3Dright><TT>1096.5376&nbsp;&nbsp;</TT></TD>
    <TD align=3Dright><TT>1096.5474&nbsp;&nbsp;</TT></TD>
    <TD noWrap align=3Dright><TT>-8.94&nbsp;</TT></TD>
    <TD align=3Dright><TT>20&nbsp;</TT></TD>
    <TD noWrap align=3Dright><TT>-&nbsp;</TT></TD>
    <TD align=3Dright><TT>28&nbsp;</TT></TD>
    <TD align=3Dright><TT>0&nbsp;&nbsp;</TT></TD>
    <TD noWrap align=3Dright><TT>---&nbsp;&nbsp;</TT></TD>
    <TD noWrap><TT>&nbsp;R.IVMELYADK.V + Oxidation (M)</TT></TD></TR>
  <TR>
    <TD align=3Dright>&nbsp;</TD>
    <TD align=3Dright><TT>1613.6967&nbsp;&nbsp;</TT></TD>
    <TD align=3Dright><TT>1612.6894&nbsp;&nbsp;</TT></TD>
    <TD align=3Dright><TT>1612.8110&nbsp;&nbsp;</TT></TD>
    <TD noWrap align=3Dright><TT>-75.39&nbsp;</TT></TD>
    <TD align=3Dright><TT>49&nbsp;</TT></TD>
    <TD noWrap align=3Dright><TT>-&nbsp;</TT></TD>
    <TD align=3Dright><TT>62&nbsp;</TT></TD>
    <TD align=3Dright><TT>0&nbsp;&nbsp;</TT></TD>
    <TD noWrap align=3Dright><TT>---&nbsp;&nbsp;</TT></TD>
    <TD noWrap><TT>&nbsp;K.SGKPLHYEGSVFHR.V</TT></TD></TR>
  <TR>
    <TD align=3Dright>&nbsp;</TD>
    <TD align=3Dright><TT>2086.0234&nbsp;&nbsp;</TT></TD>
    <TD align=3Dright><TT>2085.0161&nbsp;&nbsp;</TT></TD>
    <TD align=3Dright><TT>2085.0565&nbsp;&nbsp;</TT></TD>
    <TD noWrap align=3Dright><TT>-19.37&nbsp;</TT></TD>
    <TD align=3Dright><TT>133&nbsp;</TT></TD>
    <TD noWrap align=3Dright><TT>-&nbsp;</TT></TD>
    <TD align=3Dright><TT>151&nbsp;</TT></TD>
    <TD align=3Dright><TT>0&nbsp;&nbsp;</TT></TD>
    <TD noWrap align=3Dright><TT>---&nbsp;&nbsp;</TT></TD>
    <TD noWrap><TT>&nbsp;K.HVVFGQVVEGMDVVQAVEK.V + Oxidation =
(M)</TT></TD></TR>
  <TR>
    <TD align=3Dright>&nbsp;</TD>
    <TD align=3Dright><TT>2086.0234&nbsp;&nbsp;</TT></TD>
    <TD align=3Dright><TT>2085.0161&nbsp;&nbsp;</TT></TD>
    <TD align=3Dright><TT>2085.0565&nbsp;&nbsp;</TT></TD>
    <TD noWrap align=3Dright><TT>-19.37&nbsp;</TT></TD>
    <TD align=3Dright><TT>133&nbsp;</TT></TD>
    <TD noWrap align=3Dright><TT>-&nbsp;</TT></TD>
    <TD align=3Dright><TT>151&nbsp;</TT></TD>
    <TD align=3Dright><TT>0&nbsp;&nbsp;</TT></TD>
    <TD noWrap align=3Dright><TT>---&nbsp;&nbsp;</TT></TD>
    <TD noWrap><TT>&nbsp;K.HVVFGQVVEGMDVVQAVEK.V + Oxidation =
(M)</TT></TD></TR>
  <TR>
    <TD align=3Dright>&nbsp;</TD>
    <TD align=3Dright><TT>2743.3223&nbsp;&nbsp;</TT></TD>
    <TD align=3Dright><TT>2742.3150&nbsp;&nbsp;</TT></TD>
    <TD align=3Dright><TT>2742.4011&nbsp;&nbsp;</TT></TD>
    <TD noWrap align=3Dright><TT>-31.40&nbsp;</TT></TD>
    <TD align=3Dright><TT>133&nbsp;</TT></TD>
    <TD noWrap align=3Dright><TT>-&nbsp;</TT></TD>
    <TD align=3Dright><TT>158&nbsp;</TT></TD>
    <TD align=3Dright><TT>1&nbsp;&nbsp;</TT></TD>
    <TD noWrap align=3Dright><TT>---&nbsp;&nbsp;</TT></TD>
    <TD noWrap><TT>&nbsp;K.HVVFGQVVEGMDVVQAVEKVGSQTGK.T + Oxidation=20
  (M)</TT></TD></TR></TBODY></TABLE>
<TABLE border=3D0 cellSpacing=3D0>
  <TBODY>
  <TR>
    <TD><TT>&nbsp;&nbsp;&nbsp;&nbsp;&nbsp;&nbsp;</TT></TD>
    <TD><TT><B>No match to: </B>745.3611, 809.3693, 825.0585, 829.3386,=20
      841.0383, 842.4612, 870.4904, 977.4559, 977.4559, 1197.5880, =
1213.5697,=20
      1311.6106, 1346.6519, 1346.6519, 1544.6217, 1571.6799, 1597.7001,=20
      1597.7001, 1616.7297, 1619.7017, 1629.6830, 1635.6796, 1641.6890,=20
      1854.7963, 1990.8136, 1990.8136, 2012.8218, 2064.0115, 2064.0115,=20
      2064.9988, 2112.9680, 2112.9680, 2114.4778, 2134.9360, 2193.0671,=20
      2193.0671, 2211.9907, 2215.0671, 2346.0364, 2349.1797, 2349.1797,=20
      2660.1301, 2760.3333, 2760.3333, 2776.3201, 2808.2178,=20
  3225.6382</TT></TD></TR></TBODY></TABLE><BR>
<TABLE border=3D0 cellSpacing=3D0>
  <TBODY>
  <TR>
    <TD><TT><B><A name=3DHit30>30.</A>&nbsp;&nbsp;&nbsp;</B></TT></TD>
    <TD noWrap><TT><A=20
      =
href=3D"http://zxw-pc/mascot/cgi/protein_view.pl?file=3D../data/20121225/=
F002424.dat&amp;hit=3D30"=20
      =
target=3D_blank>gi|219900153</A>&nbsp;&nbsp;&nbsp;&nbsp;<B>Mass:</B>&nbsp=
;18379&nbsp;&nbsp;&nbsp;&nbsp;<B>Score:</B>&nbsp;44&nbsp;&nbsp;&nbsp;&nbs=
p;&nbsp;<B>Expect:</B>&nbsp;83&nbsp;&nbsp;<B>Matches:</B>&nbsp;6</TT></TD=
></TR>
  <TR>
    <TD>&nbsp;</TD>
    <TD noWrap><TT>unnamed protein product [Zea =
mays]</TT></TD></TR></TBODY></TABLE>
<TABLE border=3D0 cellSpacing=3D0 cellPadding=3D0>
  <TBODY>
  <TR>
    <TD><TT>&nbsp;&nbsp;&nbsp;&nbsp;&nbsp;&nbsp;</TT></TD>
    <TD align=3Dright><TT><B>Observed&nbsp;&nbsp;</B></TT></TD>
    <TD noWrap align=3Dright><TT><B>Mr(expt)&nbsp;&nbsp;</B></TT></TD>
    <TD noWrap align=3Dright><TT><B>Mr(calc)&nbsp;&nbsp;</B></TT></TD>
    <TD align=3Dright><TT><B>&nbsp;ppm&nbsp;&nbsp;</B></TT></TD>
    <TD align=3Dright><TT><B>Start&nbsp;</B></TT></TD>
    <TD align=3Dright><TT><B>&nbsp;</B></TT></TD>
    <TD align=3Dright><TT><B>End&nbsp;</B></TT></TD>
    <TD align=3Dright><TT><B>Miss&nbsp;</B></TT></TD>
    <TD align=3Dright><TT><B>Ions&nbsp;</B></TT></TD>
    <TD><TT><B>&nbsp;Peptide</B></TT></TD></TR>
  <TR>
    <TD align=3Dright>&nbsp;</TD>
    <TD align=3Dright><TT>774.4239&nbsp;&nbsp;</TT></TD>
    <TD align=3Dright><TT>773.4166&nbsp;&nbsp;</TT></TD>
    <TD align=3Dright><TT>773.4283&nbsp;&nbsp;</TT></TD>
    <TD noWrap align=3Dright><TT>-15.11&nbsp;</TT></TD>
    <TD align=3Dright><TT>165&nbsp;</TT></TD>
    <TD noWrap align=3Dright><TT>-&nbsp;</TT></TD>
    <TD align=3Dright><TT>171&nbsp;</TT></TD>
    <TD align=3Dright><TT>1&nbsp;&nbsp;</TT></TD>
    <TD noWrap align=3Dright><TT>---&nbsp;&nbsp;</TT></TD>
    <TD noWrap><TT>&nbsp;K.IEKSGQL.-</TT></TD></TR>
  <TR>
    <TD align=3Dright>&nbsp;</TD>
    <TD align=3Dright><TT>1097.5449&nbsp;&nbsp;</TT></TD>
    <TD align=3Dright><TT>1096.5376&nbsp;&nbsp;</TT></TD>
    <TD align=3Dright><TT>1096.5474&nbsp;&nbsp;</TT></TD>
    <TD noWrap align=3Dright><TT>-8.94&nbsp;</TT></TD>
    <TD align=3Dright><TT>20&nbsp;</TT></TD>
    <TD noWrap align=3Dright><TT>-&nbsp;</TT></TD>
    <TD align=3Dright><TT>28&nbsp;</TT></TD>
    <TD align=3Dright><TT>0&nbsp;&nbsp;</TT></TD>
    <TD noWrap align=3Dright><TT>---&nbsp;&nbsp;</TT></TD>
    <TD noWrap><TT>&nbsp;R.IVMELYADK.V + Oxidation (M)</TT></TD></TR>
  <TR>
    <TD align=3Dright>&nbsp;</TD>
    <TD align=3Dright><TT>1613.6967&nbsp;&nbsp;</TT></TD>
    <TD align=3Dright><TT>1612.6894&nbsp;&nbsp;</TT></TD>
    <TD align=3Dright><TT>1612.8110&nbsp;&nbsp;</TT></TD>
    <TD noWrap align=3Dright><TT>-75.39&nbsp;</TT></TD>
    <TD align=3Dright><TT>49&nbsp;</TT></TD>
    <TD noWrap align=3Dright><TT>-&nbsp;</TT></TD>
    <TD align=3Dright><TT>62&nbsp;</TT></TD>
    <TD align=3Dright><TT>0&nbsp;&nbsp;</TT></TD>
    <TD noWrap align=3Dright><TT>---&nbsp;&nbsp;</TT></TD>
    <TD noWrap><TT>&nbsp;K.SGKPLHYEGSVFHR.V</TT></TD></TR>
  <TR>
    <TD align=3Dright>&nbsp;</TD>
    <TD align=3Dright><TT>2086.0234&nbsp;&nbsp;</TT></TD>
    <TD align=3Dright><TT>2085.0161&nbsp;&nbsp;</TT></TD>
    <TD align=3Dright><TT>2085.0565&nbsp;&nbsp;</TT></TD>
    <TD noWrap align=3Dright><TT>-19.37&nbsp;</TT></TD>
    <TD align=3Dright><TT>133&nbsp;</TT></TD>
    <TD noWrap align=3Dright><TT>-&nbsp;</TT></TD>
    <TD align=3Dright><TT>151&nbsp;</TT></TD>
    <TD align=3Dright><TT>0&nbsp;&nbsp;</TT></TD>
    <TD noWrap align=3Dright><TT>---&nbsp;&nbsp;</TT></TD>
    <TD noWrap><TT>&nbsp;K.HVVFGQVVEGMDVVQAVEK.V + Oxidation =
(M)</TT></TD></TR>
  <TR>
    <TD align=3Dright>&nbsp;</TD>
    <TD align=3Dright><TT>2086.0234&nbsp;&nbsp;</TT></TD>
    <TD align=3Dright><TT>2085.0161&nbsp;&nbsp;</TT></TD>
    <TD align=3Dright><TT>2085.0565&nbsp;&nbsp;</TT></TD>
    <TD noWrap align=3Dright><TT>-19.37&nbsp;</TT></TD>
    <TD align=3Dright><TT>133&nbsp;</TT></TD>
    <TD noWrap align=3Dright><TT>-&nbsp;</TT></TD>
    <TD align=3Dright><TT>151&nbsp;</TT></TD>
    <TD align=3Dright><TT>0&nbsp;&nbsp;</TT></TD>
    <TD noWrap align=3Dright><TT>---&nbsp;&nbsp;</TT></TD>
    <TD noWrap><TT>&nbsp;K.HVVFGQVVEGMDVVQAVEK.V + Oxidation =
(M)</TT></TD></TR>
  <TR>
    <TD align=3Dright>&nbsp;</TD>
    <TD align=3Dright><TT>2743.3223&nbsp;&nbsp;</TT></TD>
    <TD align=3Dright><TT>2742.3150&nbsp;&nbsp;</TT></TD>
    <TD align=3Dright><TT>2742.4011&nbsp;&nbsp;</TT></TD>
    <TD noWrap align=3Dright><TT>-31.40&nbsp;</TT></TD>
    <TD align=3Dright><TT>133&nbsp;</TT></TD>
    <TD noWrap align=3Dright><TT>-&nbsp;</TT></TD>
    <TD align=3Dright><TT>158&nbsp;</TT></TD>
    <TD align=3Dright><TT>1&nbsp;&nbsp;</TT></TD>
    <TD noWrap align=3Dright><TT>---&nbsp;&nbsp;</TT></TD>
    <TD noWrap><TT>&nbsp;K.HVVFGQVVEGMDVVQAVEKVGSQTGK.T + Oxidation=20
  (M)</TT></TD></TR></TBODY></TABLE>
<TABLE border=3D0 cellSpacing=3D0>
  <TBODY>
  <TR>
    <TD><TT>&nbsp;&nbsp;&nbsp;&nbsp;&nbsp;&nbsp;</TT></TD>
    <TD><TT><B>No match to: </B>745.3611, 809.3693, 825.0585, 829.3386,=20
      841.0383, 842.4612, 870.4904, 977.4559, 977.4559, 1197.5880, =
1213.5697,=20
      1311.6106, 1346.6519, 1346.6519, 1544.6217, 1571.6799, 1597.7001,=20
      1597.7001, 1616.7297, 1619.7017, 1629.6830, 1635.6796, 1641.6890,=20
      1854.7963, 1990.8136, 1990.8136, 2012.8218, 2064.0115, 2064.0115,=20
      2064.9988, 2112.9680, 2112.9680, 2114.4778, 2134.9360, 2193.0671,=20
      2193.0671, 2211.9907, 2215.0671, 2346.0364, 2349.1797, 2349.1797,=20
      2660.1301, 2760.3333, 2760.3333, 2776.3201, 2808.2178,=20
  3225.6382</TT></TD></TR></TBODY></TABLE><BR>
<TABLE border=3D0 cellSpacing=3D0>
  <TBODY>
  <TR>
    <TD><TT><B><A name=3DHit31>31.</A>&nbsp;&nbsp;&nbsp;</B></TT></TD>
    <TD noWrap><TT><A=20
      =
href=3D"http://zxw-pc/mascot/cgi/protein_view.pl?file=3D../data/20121225/=
F002424.dat&amp;hit=3D31"=20
      =
target=3D_blank>gi|219749584</A>&nbsp;&nbsp;&nbsp;&nbsp;<B>Mass:</B>&nbsp=
;18379&nbsp;&nbsp;&nbsp;&nbsp;<B>Score:</B>&nbsp;44&nbsp;&nbsp;&nbsp;&nbs=
p;&nbsp;<B>Expect:</B>&nbsp;83&nbsp;&nbsp;<B>Matches:</B>&nbsp;6</TT></TD=
></TR>
  <TR>
    <TD>&nbsp;</TD>
    <TD noWrap><TT>unnamed protein product [Zea =
mays]</TT></TD></TR></TBODY></TABLE>
<TABLE border=3D0 cellSpacing=3D0 cellPadding=3D0>
  <TBODY>
  <TR>
    <TD><TT>&nbsp;&nbsp;&nbsp;&nbsp;&nbsp;&nbsp;</TT></TD>
    <TD align=3Dright><TT><B>Observed&nbsp;&nbsp;</B></TT></TD>
    <TD noWrap align=3Dright><TT><B>Mr(expt)&nbsp;&nbsp;</B></TT></TD>
    <TD noWrap align=3Dright><TT><B>Mr(calc)&nbsp;&nbsp;</B></TT></TD>
    <TD align=3Dright><TT><B>&nbsp;ppm&nbsp;&nbsp;</B></TT></TD>
    <TD align=3Dright><TT><B>Start&nbsp;</B></TT></TD>
    <TD align=3Dright><TT><B>&nbsp;</B></TT></TD>
    <TD align=3Dright><TT><B>End&nbsp;</B></TT></TD>
    <TD align=3Dright><TT><B>Miss&nbsp;</B></TT></TD>
    <TD align=3Dright><TT><B>Ions&nbsp;</B></TT></TD>
    <TD><TT><B>&nbsp;Peptide</B></TT></TD></TR>
  <TR>
    <TD align=3Dright>&nbsp;</TD>
    <TD align=3Dright><TT>774.4239&nbsp;&nbsp;</TT></TD>
    <TD align=3Dright><TT>773.4166&nbsp;&nbsp;</TT></TD>
    <TD align=3Dright><TT>773.4283&nbsp;&nbsp;</TT></TD>
    <TD noWrap align=3Dright><TT>-15.11&nbsp;</TT></TD>
    <TD align=3Dright><TT>165&nbsp;</TT></TD>
    <TD noWrap align=3Dright><TT>-&nbsp;</TT></TD>
    <TD align=3Dright><TT>171&nbsp;</TT></TD>
    <TD align=3Dright><TT>1&nbsp;&nbsp;</TT></TD>
    <TD noWrap align=3Dright><TT>---&nbsp;&nbsp;</TT></TD>
    <TD noWrap><TT>&nbsp;K.IEKSGQL.-</TT></TD></TR>
  <TR>
    <TD align=3Dright>&nbsp;</TD>
    <TD align=3Dright><TT>1097.5449&nbsp;&nbsp;</TT></TD>
    <TD align=3Dright><TT>1096.5376&nbsp;&nbsp;</TT></TD>
    <TD align=3Dright><TT>1096.5474&nbsp;&nbsp;</TT></TD>
    <TD noWrap align=3Dright><TT>-8.94&nbsp;</TT></TD>
    <TD align=3Dright><TT>20&nbsp;</TT></TD>
    <TD noWrap align=3Dright><TT>-&nbsp;</TT></TD>
    <TD align=3Dright><TT>28&nbsp;</TT></TD>
    <TD align=3Dright><TT>0&nbsp;&nbsp;</TT></TD>
    <TD noWrap align=3Dright><TT>---&nbsp;&nbsp;</TT></TD>
    <TD noWrap><TT>&nbsp;R.IVMELYADK.V + Oxidation (M)</TT></TD></TR>
  <TR>
    <TD align=3Dright>&nbsp;</TD>
    <TD align=3Dright><TT>1613.6967&nbsp;&nbsp;</TT></TD>
    <TD align=3Dright><TT>1612.6894&nbsp;&nbsp;</TT></TD>
    <TD align=3Dright><TT>1612.8110&nbsp;&nbsp;</TT></TD>
    <TD noWrap align=3Dright><TT>-75.39&nbsp;</TT></TD>
    <TD align=3Dright><TT>49&nbsp;</TT></TD>
    <TD noWrap align=3Dright><TT>-&nbsp;</TT></TD>
    <TD align=3Dright><TT>62&nbsp;</TT></TD>
    <TD align=3Dright><TT>0&nbsp;&nbsp;</TT></TD>
    <TD noWrap align=3Dright><TT>---&nbsp;&nbsp;</TT></TD>
    <TD noWrap><TT>&nbsp;K.SGKPLHYEGSVFHR.V</TT></TD></TR>
  <TR>
    <TD align=3Dright>&nbsp;</TD>
    <TD align=3Dright><TT>2086.0234&nbsp;&nbsp;</TT></TD>
    <TD align=3Dright><TT>2085.0161&nbsp;&nbsp;</TT></TD>
    <TD align=3Dright><TT>2085.0565&nbsp;&nbsp;</TT></TD>
    <TD noWrap align=3Dright><TT>-19.37&nbsp;</TT></TD>
    <TD align=3Dright><TT>133&nbsp;</TT></TD>
    <TD noWrap align=3Dright><TT>-&nbsp;</TT></TD>
    <TD align=3Dright><TT>151&nbsp;</TT></TD>
    <TD align=3Dright><TT>0&nbsp;&nbsp;</TT></TD>
    <TD noWrap align=3Dright><TT>---&nbsp;&nbsp;</TT></TD>
    <TD noWrap><TT>&nbsp;K.HVVFGQVVEGMDVVQAVEK.V + Oxidation =
(M)</TT></TD></TR>
  <TR>
    <TD align=3Dright>&nbsp;</TD>
    <TD align=3Dright><TT>2086.0234&nbsp;&nbsp;</TT></TD>
    <TD align=3Dright><TT>2085.0161&nbsp;&nbsp;</TT></TD>
    <TD align=3Dright><TT>2085.0565&nbsp;&nbsp;</TT></TD>
    <TD noWrap align=3Dright><TT>-19.37&nbsp;</TT></TD>
    <TD align=3Dright><TT>133&nbsp;</TT></TD>
    <TD noWrap align=3Dright><TT>-&nbsp;</TT></TD>
    <TD align=3Dright><TT>151&nbsp;</TT></TD>
    <TD align=3Dright><TT>0&nbsp;&nbsp;</TT></TD>
    <TD noWrap align=3Dright><TT>---&nbsp;&nbsp;</TT></TD>
    <TD noWrap><TT>&nbsp;K.HVVFGQVVEGMDVVQAVEK.V + Oxidation =
(M)</TT></TD></TR>
  <TR>
    <TD align=3Dright>&nbsp;</TD>
    <TD align=3Dright><TT>2743.3223&nbsp;&nbsp;</TT></TD>
    <TD align=3Dright><TT>2742.3150&nbsp;&nbsp;</TT></TD>
    <TD align=3Dright><TT>2742.4011&nbsp;&nbsp;</TT></TD>
    <TD noWrap align=3Dright><TT>-31.40&nbsp;</TT></TD>
    <TD align=3Dright><TT>133&nbsp;</TT></TD>
    <TD noWrap align=3Dright><TT>-&nbsp;</TT></TD>
    <TD align=3Dright><TT>158&nbsp;</TT></TD>
    <TD align=3Dright><TT>1&nbsp;&nbsp;</TT></TD>
    <TD noWrap align=3Dright><TT>---&nbsp;&nbsp;</TT></TD>
    <TD noWrap><TT>&nbsp;K.HVVFGQVVEGMDVVQAVEKVGSQTGK.T + Oxidation=20
  (M)</TT></TD></TR></TBODY></TABLE>
<TABLE border=3D0 cellSpacing=3D0>
  <TBODY>
  <TR>
    <TD><TT>&nbsp;&nbsp;&nbsp;&nbsp;&nbsp;&nbsp;</TT></TD>
    <TD><TT><B>No match to: </B>745.3611, 809.3693, 825.0585, 829.3386,=20
      841.0383, 842.4612, 870.4904, 977.4559, 977.4559, 1197.5880, =
1213.5697,=20
      1311.6106, 1346.6519, 1346.6519, 1544.6217, 1571.6799, 1597.7001,=20
      1597.7001, 1616.7297, 1619.7017, 1629.6830, 1635.6796, 1641.6890,=20
      1854.7963, 1990.8136, 1990.8136, 2012.8218, 2064.0115, 2064.0115,=20
      2064.9988, 2112.9680, 2112.9680, 2114.4778, 2134.9360, 2193.0671,=20
      2193.0671, 2211.9907, 2215.0671, 2346.0364, 2349.1797, 2349.1797,=20
      2660.1301, 2760.3333, 2760.3333, 2776.3201, 2808.2178,=20
  3225.6382</TT></TD></TR></TBODY></TABLE><BR>
<TABLE border=3D0 cellSpacing=3D0>
  <TBODY>
  <TR>
    <TD><TT><B><A name=3DHit32>32.</A>&nbsp;&nbsp;&nbsp;</B></TT></TD>
    <TD noWrap><TT><A=20
      =
href=3D"http://zxw-pc/mascot/cgi/protein_view.pl?file=3D../data/20121225/=
F002424.dat&amp;hit=3D32"=20
      =
target=3D_blank>gi|219736493</A>&nbsp;&nbsp;&nbsp;&nbsp;<B>Mass:</B>&nbsp=
;18379&nbsp;&nbsp;&nbsp;&nbsp;<B>Score:</B>&nbsp;44&nbsp;&nbsp;&nbsp;&nbs=
p;&nbsp;<B>Expect:</B>&nbsp;83&nbsp;&nbsp;<B>Matches:</B>&nbsp;6</TT></TD=
></TR>
  <TR>
    <TD>&nbsp;</TD>
    <TD noWrap><TT>unnamed protein product [Zea =
mays]</TT></TD></TR></TBODY></TABLE>
<TABLE border=3D0 cellSpacing=3D0 cellPadding=3D0>
  <TBODY>
  <TR>
    <TD><TT>&nbsp;&nbsp;&nbsp;&nbsp;&nbsp;&nbsp;</TT></TD>
    <TD align=3Dright><TT><B>Observed&nbsp;&nbsp;</B></TT></TD>
    <TD noWrap align=3Dright><TT><B>Mr(expt)&nbsp;&nbsp;</B></TT></TD>
    <TD noWrap align=3Dright><TT><B>Mr(calc)&nbsp;&nbsp;</B></TT></TD>
    <TD align=3Dright><TT><B>&nbsp;ppm&nbsp;&nbsp;</B></TT></TD>
    <TD align=3Dright><TT><B>Start&nbsp;</B></TT></TD>
    <TD align=3Dright><TT><B>&nbsp;</B></TT></TD>
    <TD align=3Dright><TT><B>End&nbsp;</B></TT></TD>
    <TD align=3Dright><TT><B>Miss&nbsp;</B></TT></TD>
    <TD align=3Dright><TT><B>Ions&nbsp;</B></TT></TD>
    <TD><TT><B>&nbsp;Peptide</B></TT></TD></TR>
  <TR>
    <TD align=3Dright>&nbsp;</TD>
    <TD align=3Dright><TT>774.4239&nbsp;&nbsp;</TT></TD>
    <TD align=3Dright><TT>773.4166&nbsp;&nbsp;</TT></TD>
    <TD align=3Dright><TT>773.4283&nbsp;&nbsp;</TT></TD>
    <TD noWrap align=3Dright><TT>-15.11&nbsp;</TT></TD>
    <TD align=3Dright><TT>165&nbsp;</TT></TD>
    <TD noWrap align=3Dright><TT>-&nbsp;</TT></TD>
    <TD align=3Dright><TT>171&nbsp;</TT></TD>
    <TD align=3Dright><TT>1&nbsp;&nbsp;</TT></TD>
    <TD noWrap align=3Dright><TT>---&nbsp;&nbsp;</TT></TD>
    <TD noWrap><TT>&nbsp;K.IEKSGQL.-</TT></TD></TR>
  <TR>
    <TD align=3Dright>&nbsp;</TD>
    <TD align=3Dright><TT>1097.5449&nbsp;&nbsp;</TT></TD>
    <TD align=3Dright><TT>1096.5376&nbsp;&nbsp;</TT></TD>
    <TD align=3Dright><TT>1096.5474&nbsp;&nbsp;</TT></TD>
    <TD noWrap align=3Dright><TT>-8.94&nbsp;</TT></TD>
    <TD align=3Dright><TT>20&nbsp;</TT></TD>
    <TD noWrap align=3Dright><TT>-&nbsp;</TT></TD>
    <TD align=3Dright><TT>28&nbsp;</TT></TD>
    <TD align=3Dright><TT>0&nbsp;&nbsp;</TT></TD>
    <TD noWrap align=3Dright><TT>---&nbsp;&nbsp;</TT></TD>
    <TD noWrap><TT>&nbsp;R.IVMELYADK.V + Oxidation (M)</TT></TD></TR>
  <TR>
    <TD align=3Dright>&nbsp;</TD>
    <TD align=3Dright><TT>1613.6967&nbsp;&nbsp;</TT></TD>
    <TD align=3Dright><TT>1612.6894&nbsp;&nbsp;</TT></TD>
    <TD align=3Dright><TT>1612.8110&nbsp;&nbsp;</TT></TD>
    <TD noWrap align=3Dright><TT>-75.39&nbsp;</TT></TD>
    <TD align=3Dright><TT>49&nbsp;</TT></TD>
    <TD noWrap align=3Dright><TT>-&nbsp;</TT></TD>
    <TD align=3Dright><TT>62&nbsp;</TT></TD>
    <TD align=3Dright><TT>0&nbsp;&nbsp;</TT></TD>
    <TD noWrap align=3Dright><TT>---&nbsp;&nbsp;</TT></TD>
    <TD noWrap><TT>&nbsp;K.SGKPLHYEGSVFHR.V</TT></TD></TR>
  <TR>
    <TD align=3Dright>&nbsp;</TD>
    <TD align=3Dright><TT>2086.0234&nbsp;&nbsp;</TT></TD>
    <TD align=3Dright><TT>2085.0161&nbsp;&nbsp;</TT></TD>
    <TD align=3Dright><TT>2085.0565&nbsp;&nbsp;</TT></TD>
    <TD noWrap align=3Dright><TT>-19.37&nbsp;</TT></TD>
    <TD align=3Dright><TT>133&nbsp;</TT></TD>
    <TD noWrap align=3Dright><TT>-&nbsp;</TT></TD>
    <TD align=3Dright><TT>151&nbsp;</TT></TD>
    <TD align=3Dright><TT>0&nbsp;&nbsp;</TT></TD>
    <TD noWrap align=3Dright><TT>---&nbsp;&nbsp;</TT></TD>
    <TD noWrap><TT>&nbsp;K.HVVFGQVVEGMDVVQAVEK.V + Oxidation =
(M)</TT></TD></TR>
  <TR>
    <TD align=3Dright>&nbsp;</TD>
    <TD align=3Dright><TT>2086.0234&nbsp;&nbsp;</TT></TD>
    <TD align=3Dright><TT>2085.0161&nbsp;&nbsp;</TT></TD>
    <TD align=3Dright><TT>2085.0565&nbsp;&nbsp;</TT></TD>
    <TD noWrap align=3Dright><TT>-19.37&nbsp;</TT></TD>
    <TD align=3Dright><TT>133&nbsp;</TT></TD>
    <TD noWrap align=3Dright><TT>-&nbsp;</TT></TD>
    <TD align=3Dright><TT>151&nbsp;</TT></TD>
    <TD align=3Dright><TT>0&nbsp;&nbsp;</TT></TD>
    <TD noWrap align=3Dright><TT>---&nbsp;&nbsp;</TT></TD>
    <TD noWrap><TT>&nbsp;K.HVVFGQVVEGMDVVQAVEK.V + Oxidation =
(M)</TT></TD></TR>
  <TR>
    <TD align=3Dright>&nbsp;</TD>
    <TD align=3Dright><TT>2743.3223&nbsp;&nbsp;</TT></TD>
    <TD align=3Dright><TT>2742.3150&nbsp;&nbsp;</TT></TD>
    <TD align=3Dright><TT>2742.4011&nbsp;&nbsp;</TT></TD>
    <TD noWrap align=3Dright><TT>-31.40&nbsp;</TT></TD>
    <TD align=3Dright><TT>133&nbsp;</TT></TD>
    <TD noWrap align=3Dright><TT>-&nbsp;</TT></TD>
    <TD align=3Dright><TT>158&nbsp;</TT></TD>
    <TD align=3Dright><TT>1&nbsp;&nbsp;</TT></TD>
    <TD noWrap align=3Dright><TT>---&nbsp;&nbsp;</TT></TD>
    <TD noWrap><TT>&nbsp;K.HVVFGQVVEGMDVVQAVEKVGSQTGK.T + Oxidation=20
  (M)</TT></TD></TR></TBODY></TABLE>
<TABLE border=3D0 cellSpacing=3D0>
  <TBODY>
  <TR>
    <TD><TT>&nbsp;&nbsp;&nbsp;&nbsp;&nbsp;&nbsp;</TT></TD>
    <TD><TT><B>No match to: </B>745.3611, 809.3693, 825.0585, 829.3386,=20
      841.0383, 842.4612, 870.4904, 977.4559, 977.4559, 1197.5880, =
1213.5697,=20
      1311.6106, 1346.6519, 1346.6519, 1544.6217, 1571.6799, 1597.7001,=20
      1597.7001, 1616.7297, 1619.7017, 1629.6830, 1635.6796, 1641.6890,=20
      1854.7963, 1990.8136, 1990.8136, 2012.8218, 2064.0115, 2064.0115,=20
      2064.9988, 2112.9680, 2112.9680, 2114.4778, 2134.9360, 2193.0671,=20
      2193.0671, 2211.9907, 2215.0671, 2346.0364, 2349.1797, 2349.1797,=20
      2660.1301, 2760.3333, 2760.3333, 2776.3201, 2808.2178,=20
  3225.6382</TT></TD></TR></TBODY></TABLE><BR>
<TABLE border=3D0 cellSpacing=3D0>
  <TBODY>
  <TR>
    <TD><TT><B><A name=3DHit33>33.</A>&nbsp;&nbsp;&nbsp;</B></TT></TD>
    <TD noWrap><TT><A=20
      =
href=3D"http://zxw-pc/mascot/cgi/protein_view.pl?file=3D../data/20121225/=
F002424.dat&amp;hit=3D33"=20
      =
target=3D_blank>gi|332640278</A>&nbsp;&nbsp;&nbsp;&nbsp;<B>Mass:</B>&nbsp=
;22255&nbsp;&nbsp;&nbsp;&nbsp;<B>Score:</B>&nbsp;43&nbsp;&nbsp;&nbsp;&nbs=
p;&nbsp;<B>Expect:</B>&nbsp;1e+002&nbsp;&nbsp;<B>Matches:</B>&nbsp;7</TT>=
</TD></TR>
  <TR>
    <TD>&nbsp;</TD>
    <TD noWrap><TT>uncharacterized protein [Arabidopsis=20
  thaliana]</TT></TD></TR></TBODY></TABLE>
<TABLE border=3D0 cellSpacing=3D0 cellPadding=3D0>
  <TBODY>
  <TR>
    <TD><TT>&nbsp;&nbsp;&nbsp;&nbsp;&nbsp;&nbsp;</TT></TD>
    <TD align=3Dright><TT><B>Observed&nbsp;&nbsp;</B></TT></TD>
    <TD noWrap align=3Dright><TT><B>Mr(expt)&nbsp;&nbsp;</B></TT></TD>
    <TD noWrap align=3Dright><TT><B>Mr(calc)&nbsp;&nbsp;</B></TT></TD>
    <TD align=3Dright><TT><B>&nbsp;ppm&nbsp;&nbsp;</B></TT></TD>
    <TD align=3Dright><TT><B>Start&nbsp;</B></TT></TD>
    <TD align=3Dright><TT><B>&nbsp;</B></TT></TD>
    <TD align=3Dright><TT><B>End&nbsp;</B></TT></TD>
    <TD align=3Dright><TT><B>Miss&nbsp;</B></TT></TD>
    <TD align=3Dright><TT><B>Ions&nbsp;</B></TT></TD>
    <TD><TT><B>&nbsp;Peptide</B></TT></TD></TR>
  <TR>
    <TD align=3Dright>&nbsp;</TD>
    <TD align=3Dright><TT>977.4559&nbsp;&nbsp;</TT></TD>
    <TD align=3Dright><TT>976.4486&nbsp;&nbsp;</TT></TD>
    <TD align=3Dright><TT>976.5011&nbsp;&nbsp;</TT></TD>
    <TD noWrap align=3Dright><TT>-53.81&nbsp;</TT></TD>
    <TD align=3Dright><TT>1&nbsp;</TT></TD>
    <TD noWrap align=3Dright><TT>-&nbsp;</TT></TD>
    <TD align=3Dright><TT>8&nbsp;</TT></TD>
    <TD align=3Dright><TT>1&nbsp;&nbsp;</TT></TD>
    <TD noWrap align=3Dright><TT>---&nbsp;&nbsp;</TT></TD>
    <TD noWrap><TT>&nbsp;-.MAEVEVKR.G + Oxidation (M)</TT></TD></TR>
  <TR>
    <TD align=3Dright>&nbsp;</TD>
    <TD align=3Dright><TT>977.4559&nbsp;&nbsp;</TT></TD>
    <TD align=3Dright><TT>976.4486&nbsp;&nbsp;</TT></TD>
    <TD align=3Dright><TT>976.5011&nbsp;&nbsp;</TT></TD>
    <TD noWrap align=3Dright><TT>-53.81&nbsp;</TT></TD>
    <TD align=3Dright><TT>1&nbsp;</TT></TD>
    <TD noWrap align=3Dright><TT>-&nbsp;</TT></TD>
    <TD align=3Dright><TT>8&nbsp;</TT></TD>
    <TD align=3Dright><TT>1&nbsp;&nbsp;</TT></TD>
    <TD noWrap align=3Dright><TT>---&nbsp;&nbsp;</TT></TD>
    <TD noWrap><TT>&nbsp;-.MAEVEVKR.G + Oxidation (M)</TT></TD></TR>
  <TR>
    <TD align=3Dright>&nbsp;</TD>
    <TD align=3Dright><TT>1346.6519&nbsp;&nbsp;</TT></TD>
    <TD align=3Dright><TT>1345.6446&nbsp;&nbsp;</TT></TD>
    <TD align=3Dright><TT>1345.7718&nbsp;&nbsp;</TT></TD>
    <TD noWrap align=3Dright><TT>-94.49&nbsp;</TT></TD>
    <TD align=3Dright><TT>11&nbsp;</TT></TD>
    <TD noWrap align=3Dright><TT>-&nbsp;</TT></TD>
    <TD align=3Dright><TT>22&nbsp;</TT></TD>
    <TD align=3Dright><TT>1&nbsp;&nbsp;</TT></TD>
    <TD noWrap align=3Dright><TT>---&nbsp;&nbsp;</TT></TD>
    <TD noWrap><TT>&nbsp;K.LWTTTGIIRTGK.T</TT></TD></TR>
  <TR>
    <TD align=3Dright>&nbsp;</TD>
    <TD align=3Dright><TT>1346.6519&nbsp;&nbsp;</TT></TD>
    <TD align=3Dright><TT>1345.6446&nbsp;&nbsp;</TT></TD>
    <TD align=3Dright><TT>1345.7718&nbsp;&nbsp;</TT></TD>
    <TD noWrap align=3Dright><TT>-94.49&nbsp;</TT></TD>
    <TD align=3Dright><TT>11&nbsp;</TT></TD>
    <TD noWrap align=3Dright><TT>-&nbsp;</TT></TD>
    <TD align=3Dright><TT>22&nbsp;</TT></TD>
    <TD align=3Dright><TT>1&nbsp;&nbsp;</TT></TD>
    <TD noWrap align=3Dright><TT>---&nbsp;&nbsp;</TT></TD>
    <TD noWrap><TT>&nbsp;K.LWTTTGIIRTGK.T</TT></TD></TR>
  <TR>
    <TD align=3Dright>&nbsp;</TD>
    <TD align=3Dright><TT>2012.8218&nbsp;&nbsp;</TT></TD>
    <TD align=3Dright><TT>2011.8145&nbsp;&nbsp;</TT></TD>
    <TD align=3Dright><TT>2011.8833&nbsp;&nbsp;</TT></TD>
    <TD noWrap align=3Dright><TT>-34.21&nbsp;</TT></TD>
    <TD align=3Dright><TT>148&nbsp;</TT></TD>
    <TD noWrap align=3Dright><TT>-&nbsp;</TT></TD>
    <TD align=3Dright><TT>167&nbsp;</TT></TD>
    <TD align=3Dright><TT>0&nbsp;&nbsp;</TT></TD>
    <TD noWrap align=3Dright><TT>---&nbsp;&nbsp;</TT></TD>
    <TD noWrap><TT>&nbsp;K.SSPGEPSFVTCFSGDSPPSK.E</TT></TD></TR>
  <TR>
    <TD align=3Dright>&nbsp;</TD>
    <TD align=3Dright><TT>2660.1301&nbsp;&nbsp;</TT></TD>
    <TD align=3Dright><TT>2659.1228&nbsp;&nbsp;</TT></TD>
    <TD align=3Dright><TT>2659.1359&nbsp;&nbsp;</TT></TD>
    <TD noWrap align=3Dright><TT>-4.91&nbsp;</TT></TD>
    <TD align=3Dright><TT>54&nbsp;</TT></TD>
    <TD noWrap align=3Dright><TT>-&nbsp;</TT></TD>
    <TD align=3Dright><TT>75&nbsp;</TT></TD>
    <TD align=3Dright><TT>1&nbsp;&nbsp;</TT></TD>
    <TD noWrap align=3Dright><TT>---&nbsp;&nbsp;</TT></TD>
    <TD noWrap><TT>&nbsp;K.DLYGEIAEGKYGCCWENYEVYR.Y</TT></TD></TR>
  <TR>
    <TD align=3Dright>&nbsp;</TD>
    <TD align=3Dright><TT>2808.2178&nbsp;&nbsp;</TT></TD>
    <TD align=3Dright><TT>2807.2105&nbsp;&nbsp;</TT></TD>
    <TD align=3Dright><TT>2807.3775&nbsp;&nbsp;</TT></TD>
    <TD noWrap align=3Dright><TT>-59.47&nbsp;</TT></TD>
    <TD align=3Dright><TT>123&nbsp;</TT></TD>
    <TD noWrap align=3Dright><TT>-&nbsp;</TT></TD>
    <TD align=3Dright><TT>146&nbsp;</TT></TD>
    <TD align=3Dright><TT>0&nbsp;&nbsp;</TT></TD>
    <TD noWrap align=3Dright><TT>---&nbsp;&nbsp;</TT></TD>
    <TD =
noWrap><TT>&nbsp;K.LLSDMHICDARPVFDVYLPNSQFK.K</TT></TD></TR></TBODY></TAB=
LE>
<TABLE border=3D0 cellSpacing=3D0>
  <TBODY>
  <TR>
    <TD><TT>&nbsp;&nbsp;&nbsp;&nbsp;&nbsp;&nbsp;</TT></TD>
    <TD><TT><B>No match to: </B>745.3611, 774.4239, 809.3693, 825.0585,=20
      829.3386, 841.0383, 842.4612, 870.4904, 1097.5449, 1197.5880, =
1213.5697,=20
      1311.6106, 1544.6217, 1571.6799, 1597.7001, 1597.7001, 1613.6967,=20
      1616.7297, 1619.7017, 1629.6830, 1635.6796, 1641.6890, 1854.7963,=20
      1990.8136, 1990.8136, 2064.0115, 2064.0115, 2064.9988, 2086.0234,=20
      2086.0234, 2112.9680, 2112.9680, 2114.4778, 2134.9360, 2193.0671,=20
      2193.0671, 2211.9907, 2215.0671, 2346.0364, 2349.1797, 2349.1797,=20
      2743.3223, 2760.3333, 2760.3333, 2776.3201,=20
3225.6382</TT></TD></TR></TBODY></TABLE><BR>
<TABLE border=3D0 cellSpacing=3D0>
  <TBODY>
  <TR>
    <TD><TT><B><A name=3DHit34>34.</A>&nbsp;&nbsp;&nbsp;</B></TT></TD>
    <TD noWrap><TT><A=20
      =
href=3D"http://zxw-pc/mascot/cgi/protein_view.pl?file=3D../data/20121225/=
F002424.dat&amp;hit=3D34"=20
      =
target=3D_blank>gi|334185029</A>&nbsp;&nbsp;&nbsp;&nbsp;<B>Mass:</B>&nbsp=
;22255&nbsp;&nbsp;&nbsp;&nbsp;<B>Score:</B>&nbsp;43&nbsp;&nbsp;&nbsp;&nbs=
p;&nbsp;<B>Expect:</B>&nbsp;1e+002&nbsp;&nbsp;<B>Matches:</B>&nbsp;7</TT>=
</TD></TR>
  <TR>
    <TD>&nbsp;</TD>
    <TD noWrap><TT>uncharacterized protein [Arabidopsis=20
  thaliana]</TT></TD></TR></TBODY></TABLE>
<TABLE border=3D0 cellSpacing=3D0 cellPadding=3D0>
  <TBODY>
  <TR>
    <TD><TT>&nbsp;&nbsp;&nbsp;&nbsp;&nbsp;&nbsp;</TT></TD>
    <TD align=3Dright><TT><B>Observed&nbsp;&nbsp;</B></TT></TD>
    <TD noWrap align=3Dright><TT><B>Mr(expt)&nbsp;&nbsp;</B></TT></TD>
    <TD noWrap align=3Dright><TT><B>Mr(calc)&nbsp;&nbsp;</B></TT></TD>
    <TD align=3Dright><TT><B>&nbsp;ppm&nbsp;&nbsp;</B></TT></TD>
    <TD align=3Dright><TT><B>Start&nbsp;</B></TT></TD>
    <TD align=3Dright><TT><B>&nbsp;</B></TT></TD>
    <TD align=3Dright><TT><B>End&nbsp;</B></TT></TD>
    <TD align=3Dright><TT><B>Miss&nbsp;</B></TT></TD>
    <TD align=3Dright><TT><B>Ions&nbsp;</B></TT></TD>
    <TD><TT><B>&nbsp;Peptide</B></TT></TD></TR>
  <TR>
    <TD align=3Dright>&nbsp;</TD>
    <TD align=3Dright><TT>977.4559&nbsp;&nbsp;</TT></TD>
    <TD align=3Dright><TT>976.4486&nbsp;&nbsp;</TT></TD>
    <TD align=3Dright><TT>976.5011&nbsp;&nbsp;</TT></TD>
    <TD noWrap align=3Dright><TT>-53.81&nbsp;</TT></TD>
    <TD align=3Dright><TT>1&nbsp;</TT></TD>
    <TD noWrap align=3Dright><TT>-&nbsp;</TT></TD>
    <TD align=3Dright><TT>8&nbsp;</TT></TD>
    <TD align=3Dright><TT>1&nbsp;&nbsp;</TT></TD>
    <TD noWrap align=3Dright><TT>---&nbsp;&nbsp;</TT></TD>
    <TD noWrap><TT>&nbsp;-.MAEVEVKR.G + Oxidation (M)</TT></TD></TR>
  <TR>
    <TD align=3Dright>&nbsp;</TD>
    <TD align=3Dright><TT>977.4559&nbsp;&nbsp;</TT></TD>
    <TD align=3Dright><TT>976.4486&nbsp;&nbsp;</TT></TD>
    <TD align=3Dright><TT>976.5011&nbsp;&nbsp;</TT></TD>
    <TD noWrap align=3Dright><TT>-53.81&nbsp;</TT></TD>
    <TD align=3Dright><TT>1&nbsp;</TT></TD>
    <TD noWrap align=3Dright><TT>-&nbsp;</TT></TD>
    <TD align=3Dright><TT>8&nbsp;</TT></TD>
    <TD align=3Dright><TT>1&nbsp;&nbsp;</TT></TD>
    <TD noWrap align=3Dright><TT>---&nbsp;&nbsp;</TT></TD>
    <TD noWrap><TT>&nbsp;-.MAEVEVKR.G + Oxidation (M)</TT></TD></TR>
  <TR>
    <TD align=3Dright>&nbsp;</TD>
    <TD align=3Dright><TT>1346.6519&nbsp;&nbsp;</TT></TD>
    <TD align=3Dright><TT>1345.6446&nbsp;&nbsp;</TT></TD>
    <TD align=3Dright><TT>1345.7718&nbsp;&nbsp;</TT></TD>
    <TD noWrap align=3Dright><TT>-94.49&nbsp;</TT></TD>
    <TD align=3Dright><TT>11&nbsp;</TT></TD>
    <TD noWrap align=3Dright><TT>-&nbsp;</TT></TD>
    <TD align=3Dright><TT>22&nbsp;</TT></TD>
    <TD align=3Dright><TT>1&nbsp;&nbsp;</TT></TD>
    <TD noWrap align=3Dright><TT>---&nbsp;&nbsp;</TT></TD>
    <TD noWrap><TT>&nbsp;K.LWTTTGIIRTGK.T</TT></TD></TR>
  <TR>
    <TD align=3Dright>&nbsp;</TD>
    <TD align=3Dright><TT>1346.6519&nbsp;&nbsp;</TT></TD>
    <TD align=3Dright><TT>1345.6446&nbsp;&nbsp;</TT></TD>
    <TD align=3Dright><TT>1345.7718&nbsp;&nbsp;</TT></TD>
    <TD noWrap align=3Dright><TT>-94.49&nbsp;</TT></TD>
    <TD align=3Dright><TT>11&nbsp;</TT></TD>
    <TD noWrap align=3Dright><TT>-&nbsp;</TT></TD>
    <TD align=3Dright><TT>22&nbsp;</TT></TD>
    <TD align=3Dright><TT>1&nbsp;&nbsp;</TT></TD>
    <TD noWrap align=3Dright><TT>---&nbsp;&nbsp;</TT></TD>
    <TD noWrap><TT>&nbsp;K.LWTTTGIIRTGK.T</TT></TD></TR>
  <TR>
    <TD align=3Dright>&nbsp;</TD>
    <TD align=3Dright><TT>2012.8218&nbsp;&nbsp;</TT></TD>
    <TD align=3Dright><TT>2011.8145&nbsp;&nbsp;</TT></TD>
    <TD align=3Dright><TT>2011.8833&nbsp;&nbsp;</TT></TD>
    <TD noWrap align=3Dright><TT>-34.21&nbsp;</TT></TD>
    <TD align=3Dright><TT>148&nbsp;</TT></TD>
    <TD noWrap align=3Dright><TT>-&nbsp;</TT></TD>
    <TD align=3Dright><TT>167&nbsp;</TT></TD>
    <TD align=3Dright><TT>0&nbsp;&nbsp;</TT></TD>
    <TD noWrap align=3Dright><TT>---&nbsp;&nbsp;</TT></TD>
    <TD noWrap><TT>&nbsp;K.SSPGEPSFVTCFSGDSPPSK.E</TT></TD></TR>
  <TR>
    <TD align=3Dright>&nbsp;</TD>
    <TD align=3Dright><TT>2660.1301&nbsp;&nbsp;</TT></TD>
    <TD align=3Dright><TT>2659.1228&nbsp;&nbsp;</TT></TD>
    <TD align=3Dright><TT>2659.1359&nbsp;&nbsp;</TT></TD>
    <TD noWrap align=3Dright><TT>-4.91&nbsp;</TT></TD>
    <TD align=3Dright><TT>54&nbsp;</TT></TD>
    <TD noWrap align=3Dright><TT>-&nbsp;</TT></TD>
    <TD align=3Dright><TT>75&nbsp;</TT></TD>
    <TD align=3Dright><TT>1&nbsp;&nbsp;</TT></TD>
    <TD noWrap align=3Dright><TT>---&nbsp;&nbsp;</TT></TD>
    <TD noWrap><TT>&nbsp;K.DLYGEIAEGKYGCCWENYEVYR.Y</TT></TD></TR>
  <TR>
    <TD align=3Dright>&nbsp;</TD>
    <TD align=3Dright><TT>2808.2178&nbsp;&nbsp;</TT></TD>
    <TD align=3Dright><TT>2807.2105&nbsp;&nbsp;</TT></TD>
    <TD align=3Dright><TT>2807.3775&nbsp;&nbsp;</TT></TD>
    <TD noWrap align=3Dright><TT>-59.47&nbsp;</TT></TD>
    <TD align=3Dright><TT>123&nbsp;</TT></TD>
    <TD noWrap align=3Dright><TT>-&nbsp;</TT></TD>
    <TD align=3Dright><TT>146&nbsp;</TT></TD>
    <TD align=3Dright><TT>0&nbsp;&nbsp;</TT></TD>
    <TD noWrap align=3Dright><TT>---&nbsp;&nbsp;</TT></TD>
    <TD =
noWrap><TT>&nbsp;K.LLSDMHICDARPVFDVYLPNSQFK.K</TT></TD></TR></TBODY></TAB=
LE>
<TABLE border=3D0 cellSpacing=3D0>
  <TBODY>
  <TR>
    <TD><TT>&nbsp;&nbsp;&nbsp;&nbsp;&nbsp;&nbsp;</TT></TD>
    <TD><TT><B>No match to: </B>745.3611, 774.4239, 809.3693, 825.0585,=20
      829.3386, 841.0383, 842.4612, 870.4904, 1097.5449, 1197.5880, =
1213.5697,=20
      1311.6106, 1544.6217, 1571.6799, 1597.7001, 1597.7001, 1613.6967,=20
      1616.7297, 1619.7017, 1629.6830, 1635.6796, 1641.6890, 1854.7963,=20
      1990.8136, 1990.8136, 2064.0115, 2064.0115, 2064.9988, 2086.0234,=20
      2086.0234, 2112.9680, 2112.9680, 2114.4778, 2134.9360, 2193.0671,=20
      2193.0671, 2211.9907, 2215.0671, 2346.0364, 2349.1797, 2349.1797,=20
      2743.3223, 2760.3333, 2760.3333, 2776.3201,=20
3225.6382</TT></TD></TR></TBODY></TABLE><BR>
<TABLE border=3D0 cellSpacing=3D0>
  <TBODY>
  <TR>
    <TD><TT><B><A name=3DHit35>35.</A>&nbsp;&nbsp;&nbsp;</B></TT></TD>
    <TD noWrap><TT><A=20
      =
href=3D"http://zxw-pc/mascot/cgi/protein_view.pl?file=3D../data/20121225/=
F002424.dat&amp;hit=3D35"=20
      =
target=3D_blank>gi|302806772</A>&nbsp;&nbsp;&nbsp;&nbsp;<B>Mass:</B>&nbsp=
;23983&nbsp;&nbsp;&nbsp;&nbsp;<B>Score:</B>&nbsp;43&nbsp;&nbsp;&nbsp;&nbs=
p;&nbsp;<B>Expect:</B>&nbsp;1e+002&nbsp;&nbsp;<B>Matches:</B>&nbsp;8</TT>=
</TD></TR>
  <TR>
    <TD>&nbsp;</TD>
    <TD noWrap><TT>hypothetical protein SELMODRAFT_424204 [Selaginella=20
      moellendorffii]</TT></TD></TR></TBODY></TABLE>
<TABLE border=3D0 cellSpacing=3D0 cellPadding=3D0>
  <TBODY>
  <TR>
    <TD><TT>&nbsp;&nbsp;&nbsp;&nbsp;&nbsp;&nbsp;</TT></TD>
    <TD align=3Dright><TT><B>Observed&nbsp;&nbsp;</B></TT></TD>
    <TD noWrap align=3Dright><TT><B>Mr(expt)&nbsp;&nbsp;</B></TT></TD>
    <TD noWrap align=3Dright><TT><B>Mr(calc)&nbsp;&nbsp;</B></TT></TD>
    <TD align=3Dright><TT><B>&nbsp;ppm&nbsp;&nbsp;</B></TT></TD>
    <TD align=3Dright><TT><B>Start&nbsp;</B></TT></TD>
    <TD align=3Dright><TT><B>&nbsp;</B></TT></TD>
    <TD align=3Dright><TT><B>End&nbsp;</B></TT></TD>
    <TD align=3Dright><TT><B>Miss&nbsp;</B></TT></TD>
    <TD align=3Dright><TT><B>Ions&nbsp;</B></TT></TD>
    <TD><TT><B>&nbsp;Peptide</B></TT></TD></TR>
  <TR>
    <TD align=3Dright>&nbsp;</TD>
    <TD align=3Dright><TT>745.3611&nbsp;&nbsp;</TT></TD>
    <TD align=3Dright><TT>744.3538&nbsp;&nbsp;</TT></TD>
    <TD align=3Dright><TT>744.3627&nbsp;&nbsp;</TT></TD>
    <TD noWrap align=3Dright><TT>-11.93&nbsp;</TT></TD>
    <TD align=3Dright><TT>138&nbsp;</TT></TD>
    <TD noWrap align=3Dright><TT>-&nbsp;</TT></TD>
    <TD align=3Dright><TT>144&nbsp;</TT></TD>
    <TD align=3Dright><TT>1&nbsp;&nbsp;</TT></TD>
    <TD noWrap align=3Dright><TT>---&nbsp;&nbsp;</TT></TD>
    <TD noWrap><TT>&nbsp;K.NDGARGR.R</TT></TD></TR>
  <TR>
    <TD align=3Dright>&nbsp;</TD>
    <TD align=3Dright><TT>809.3693&nbsp;&nbsp;</TT></TD>
    <TD align=3Dright><TT>808.3620&nbsp;&nbsp;</TT></TD>
    <TD align=3Dright><TT>808.4331&nbsp;&nbsp;</TT></TD>
    <TD noWrap align=3Dright><TT>-87.92&nbsp;</TT></TD>
    <TD align=3Dright><TT>69&nbsp;</TT></TD>
    <TD noWrap align=3Dright><TT>-&nbsp;</TT></TD>
    <TD align=3Dright><TT>75&nbsp;</TT></TD>
    <TD align=3Dright><TT>0&nbsp;&nbsp;</TT></TD>
    <TD noWrap align=3Dright><TT>---&nbsp;&nbsp;</TT></TD>
    <TD noWrap><TT>&nbsp;K.TLAETFK.W</TT></TD></TR>
  <TR>
    <TD align=3Dright>&nbsp;</TD>
    <TD align=3Dright><TT>870.4904&nbsp;&nbsp;</TT></TD>
    <TD align=3Dright><TT>869.4831&nbsp;&nbsp;</TT></TD>
    <TD align=3Dright><TT>869.4429&nbsp;&nbsp;</TT></TD>
    <TD noWrap align=3Dright><TT>46.2&nbsp;</TT></TD>
    <TD align=3Dright><TT>81&nbsp;</TT></TD>
    <TD noWrap align=3Dright><TT>-&nbsp;</TT></TD>
    <TD align=3Dright><TT>88&nbsp;</TT></TD>
    <TD align=3Dright><TT>0&nbsp;&nbsp;</TT></TD>
    <TD noWrap align=3Dright><TT>---&nbsp;&nbsp;</TT></TD>
    <TD noWrap><TT>&nbsp;R.GVVHCDLK.H</TT></TD></TR>
  <TR>
    <TD align=3Dright>&nbsp;</TD>
    <TD align=3Dright><TT>1619.7017&nbsp;&nbsp;</TT></TD>
    <TD align=3Dright><TT>1618.6944&nbsp;&nbsp;</TT></TD>
    <TD align=3Dright><TT>1618.8137&nbsp;&nbsp;</TT></TD>
    <TD noWrap align=3Dright><TT>-73.68&nbsp;</TT></TD>
    <TD align=3Dright><TT>128&nbsp;</TT></TD>
    <TD noWrap align=3Dright><TT>-&nbsp;</TT></TD>
    <TD align=3Dright><TT>142&nbsp;</TT></TD>
    <TD align=3Dright><TT>1&nbsp;&nbsp;</TT></TD>
    <TD noWrap align=3Dright><TT>---&nbsp;&nbsp;</TT></TD>
    <TD noWrap><TT>&nbsp;K.YMAPEVVAVKNDGAR.G</TT></TD></TR>
  <TR>
    <TD align=3Dright>&nbsp;</TD>
    <TD align=3Dright><TT>1635.6796&nbsp;&nbsp;</TT></TD>
    <TD align=3Dright><TT>1634.6723&nbsp;&nbsp;</TT></TD>
    <TD align=3Dright><TT>1634.8086&nbsp;&nbsp;</TT></TD>
    <TD noWrap align=3Dright><TT>-83.37&nbsp;</TT></TD>
    <TD align=3Dright><TT>128&nbsp;</TT></TD>
    <TD noWrap align=3Dright><TT>-&nbsp;</TT></TD>
    <TD align=3Dright><TT>142&nbsp;</TT></TD>
    <TD align=3Dright><TT>1&nbsp;&nbsp;</TT></TD>
    <TD noWrap align=3Dright><TT>---&nbsp;&nbsp;</TT></TD>
    <TD noWrap><TT>&nbsp;K.YMAPEVVAVKNDGAR.G + Oxidation =
(M)</TT></TD></TR>
  <TR>
    <TD align=3Dright>&nbsp;</TD>
    <TD align=3Dright><TT>2112.9680&nbsp;&nbsp;</TT></TD>
    <TD align=3Dright><TT>2111.9607&nbsp;&nbsp;</TT></TD>
    <TD align=3Dright><TT>2112.0570&nbsp;&nbsp;</TT></TD>
    <TD noWrap align=3Dright><TT>-45.59&nbsp;</TT></TD>
    <TD align=3Dright><TT>10&nbsp;</TT></TD>
    <TD noWrap align=3Dright><TT>-&nbsp;</TT></TD>
    <TD align=3Dright><TT>28&nbsp;</TT></TD>
    <TD align=3Dright><TT>1&nbsp;&nbsp;</TT></TD>
    <TD noWrap align=3Dright><TT>---&nbsp;&nbsp;</TT></TD>
    <TD noWrap><TT>&nbsp;R.LMSKLCVCPGVVAFEDFVR.E</TT></TD></TR>
  <TR>
    <TD align=3Dright>&nbsp;</TD>
    <TD align=3Dright><TT>2112.9680&nbsp;&nbsp;</TT></TD>
    <TD align=3Dright><TT>2111.9607&nbsp;&nbsp;</TT></TD>
    <TD align=3Dright><TT>2112.0570&nbsp;&nbsp;</TT></TD>
    <TD noWrap align=3Dright><TT>-45.59&nbsp;</TT></TD>
    <TD align=3Dright><TT>10&nbsp;</TT></TD>
    <TD noWrap align=3Dright><TT>-&nbsp;</TT></TD>
    <TD align=3Dright><TT>28&nbsp;</TT></TD>
    <TD align=3Dright><TT>1&nbsp;&nbsp;</TT></TD>
    <TD noWrap align=3Dright><TT>---&nbsp;&nbsp;</TT></TD>
    <TD noWrap><TT>&nbsp;R.LMSKLCVCPGVVAFEDFVR.E</TT></TD></TR>
  <TR>
    <TD align=3Dright>&nbsp;</TD>
    <TD align=3Dright><TT>2808.2178&nbsp;&nbsp;</TT></TD>
    <TD align=3Dright><TT>2807.2105&nbsp;&nbsp;</TT></TD>
    <TD align=3Dright><TT>2807.3357&nbsp;&nbsp;</TT></TD>
    <TD noWrap align=3Dright><TT>-44.60&nbsp;</TT></TD>
    <TD align=3Dright><TT>179&nbsp;</TT></TD>
    <TD noWrap align=3Dright><TT>-&nbsp;</TT></TD>
    <TD align=3Dright><TT>205&nbsp;</TT></TD>
    <TD align=3Dright><TT>0&nbsp;&nbsp;</TT></TD>
    <TD noWrap align=3Dright><TT>---&nbsp;&nbsp;</TT></TD>
    <TD=20
noWrap><TT>&nbsp;R.AGAFPSDLVSCEAEDLIQGMLAVEQSK.R</TT></TD></TR></TBODY></=
TABLE>
<TABLE border=3D0 cellSpacing=3D0>
  <TBODY>
  <TR>
    <TD><TT>&nbsp;&nbsp;&nbsp;&nbsp;&nbsp;&nbsp;</TT></TD>
    <TD><TT><B>No match to: </B>774.4239, 825.0585, 829.3386, 841.0383,=20
      842.4612, 977.4559, 977.4559, 1097.5449, 1197.5880, 1213.5697, =
1311.6106,=20
      1346.6519, 1346.6519, 1544.6217, 1571.6799, 1597.7001, 1597.7001,=20
      1613.6967, 1616.7297, 1629.6830, 1641.6890, 1854.7963, 1990.8136,=20
      1990.8136, 2012.8218, 2064.0115, 2064.0115, 2064.9988, 2086.0234,=20
      2086.0234, 2114.4778, 2134.9360, 2193.0671, 2193.0671, 2211.9907,=20
      2215.0671, 2346.0364, 2349.1797, 2349.1797, 2660.1301, 2743.3223,=20
      2760.3333, 2760.3333, 2776.3201, =
3225.6382</TT></TD></TR></TBODY></TABLE><BR>
<TABLE border=3D0 cellSpacing=3D0>
  <TBODY>
  <TR>
    <TD><TT><B><A name=3DHit36>36.</A>&nbsp;&nbsp;&nbsp;</B></TT></TD>
    <TD noWrap><TT><A=20
      =
href=3D"http://zxw-pc/mascot/cgi/protein_view.pl?file=3D../data/20121225/=
F002424.dat&amp;hit=3D36"=20
      =
target=3D_blank>gi|300146945</A>&nbsp;&nbsp;&nbsp;&nbsp;<B>Mass:</B>&nbsp=
;23983&nbsp;&nbsp;&nbsp;&nbsp;<B>Score:</B>&nbsp;43&nbsp;&nbsp;&nbsp;&nbs=
p;&nbsp;<B>Expect:</B>&nbsp;1e+002&nbsp;&nbsp;<B>Matches:</B>&nbsp;8</TT>=
</TD></TR>
  <TR>
    <TD>&nbsp;</TD>
    <TD noWrap><TT>hypothetical protein SELMODRAFT_424204 [Selaginella=20
      moellendorffii]</TT></TD></TR></TBODY></TABLE>
<TABLE border=3D0 cellSpacing=3D0 cellPadding=3D0>
  <TBODY>
  <TR>
    <TD><TT>&nbsp;&nbsp;&nbsp;&nbsp;&nbsp;&nbsp;</TT></TD>
    <TD align=3Dright><TT><B>Observed&nbsp;&nbsp;</B></TT></TD>
    <TD noWrap align=3Dright><TT><B>Mr(expt)&nbsp;&nbsp;</B></TT></TD>
    <TD noWrap align=3Dright><TT><B>Mr(calc)&nbsp;&nbsp;</B></TT></TD>
    <TD align=3Dright><TT><B>&nbsp;ppm&nbsp;&nbsp;</B></TT></TD>
    <TD align=3Dright><TT><B>Start&nbsp;</B></TT></TD>
    <TD align=3Dright><TT><B>&nbsp;</B></TT></TD>
    <TD align=3Dright><TT><B>End&nbsp;</B></TT></TD>
    <TD align=3Dright><TT><B>Miss&nbsp;</B></TT></TD>
    <TD align=3Dright><TT><B>Ions&nbsp;</B></TT></TD>
    <TD><TT><B>&nbsp;Peptide</B></TT></TD></TR>
  <TR>
    <TD align=3Dright>&nbsp;</TD>
    <TD align=3Dright><TT>745.3611&nbsp;&nbsp;</TT></TD>
    <TD align=3Dright><TT>744.3538&nbsp;&nbsp;</TT></TD>
    <TD align=3Dright><TT>744.3627&nbsp;&nbsp;</TT></TD>
    <TD noWrap align=3Dright><TT>-11.93&nbsp;</TT></TD>
    <TD align=3Dright><TT>138&nbsp;</TT></TD>
    <TD noWrap align=3Dright><TT>-&nbsp;</TT></TD>
    <TD align=3Dright><TT>144&nbsp;</TT></TD>
    <TD align=3Dright><TT>1&nbsp;&nbsp;</TT></TD>
    <TD noWrap align=3Dright><TT>---&nbsp;&nbsp;</TT></TD>
    <TD noWrap><TT>&nbsp;K.NDGARGR.R</TT></TD></TR>
  <TR>
    <TD align=3Dright>&nbsp;</TD>
    <TD align=3Dright><TT>809.3693&nbsp;&nbsp;</TT></TD>
    <TD align=3Dright><TT>808.3620&nbsp;&nbsp;</TT></TD>
    <TD align=3Dright><TT>808.4331&nbsp;&nbsp;</TT></TD>
    <TD noWrap align=3Dright><TT>-87.92&nbsp;</TT></TD>
    <TD align=3Dright><TT>69&nbsp;</TT></TD>
    <TD noWrap align=3Dright><TT>-&nbsp;</TT></TD>
    <TD align=3Dright><TT>75&nbsp;</TT></TD>
    <TD align=3Dright><TT>0&nbsp;&nbsp;</TT></TD>
    <TD noWrap align=3Dright><TT>---&nbsp;&nbsp;</TT></TD>
    <TD noWrap><TT>&nbsp;K.TLAETFK.W</TT></TD></TR>
  <TR>
    <TD align=3Dright>&nbsp;</TD>
    <TD align=3Dright><TT>870.4904&nbsp;&nbsp;</TT></TD>
    <TD align=3Dright><TT>869.4831&nbsp;&nbsp;</TT></TD>
    <TD align=3Dright><TT>869.4429&nbsp;&nbsp;</TT></TD>
    <TD noWrap align=3Dright><TT>46.2&nbsp;</TT></TD>
    <TD align=3Dright><TT>81&nbsp;</TT></TD>
    <TD noWrap align=3Dright><TT>-&nbsp;</TT></TD>
    <TD align=3Dright><TT>88&nbsp;</TT></TD>
    <TD align=3Dright><TT>0&nbsp;&nbsp;</TT></TD>
    <TD noWrap align=3Dright><TT>---&nbsp;&nbsp;</TT></TD>
    <TD noWrap><TT>&nbsp;R.GVVHCDLK.H</TT></TD></TR>
  <TR>
    <TD align=3Dright>&nbsp;</TD>
    <TD align=3Dright><TT>1619.7017&nbsp;&nbsp;</TT></TD>
    <TD align=3Dright><TT>1618.6944&nbsp;&nbsp;</TT></TD>
    <TD align=3Dright><TT>1618.8137&nbsp;&nbsp;</TT></TD>
    <TD noWrap align=3Dright><TT>-73.68&nbsp;</TT></TD>
    <TD align=3Dright><TT>128&nbsp;</TT></TD>
    <TD noWrap align=3Dright><TT>-&nbsp;</TT></TD>
    <TD align=3Dright><TT>142&nbsp;</TT></TD>
    <TD align=3Dright><TT>1&nbsp;&nbsp;</TT></TD>
    <TD noWrap align=3Dright><TT>---&nbsp;&nbsp;</TT></TD>
    <TD noWrap><TT>&nbsp;K.YMAPEVVAVKNDGAR.G</TT></TD></TR>
  <TR>
    <TD align=3Dright>&nbsp;</TD>
    <TD align=3Dright><TT>1635.6796&nbsp;&nbsp;</TT></TD>
    <TD align=3Dright><TT>1634.6723&nbsp;&nbsp;</TT></TD>
    <TD align=3Dright><TT>1634.8086&nbsp;&nbsp;</TT></TD>
    <TD noWrap align=3Dright><TT>-83.37&nbsp;</TT></TD>
    <TD align=3Dright><TT>128&nbsp;</TT></TD>
    <TD noWrap align=3Dright><TT>-&nbsp;</TT></TD>
    <TD align=3Dright><TT>142&nbsp;</TT></TD>
    <TD align=3Dright><TT>1&nbsp;&nbsp;</TT></TD>
    <TD noWrap align=3Dright><TT>---&nbsp;&nbsp;</TT></TD>
    <TD noWrap><TT>&nbsp;K.YMAPEVVAVKNDGAR.G + Oxidation =
(M)</TT></TD></TR>
  <TR>
    <TD align=3Dright>&nbsp;</TD>
    <TD align=3Dright><TT>2112.9680&nbsp;&nbsp;</TT></TD>
    <TD align=3Dright><TT>2111.9607&nbsp;&nbsp;</TT></TD>
    <TD align=3Dright><TT>2112.0570&nbsp;&nbsp;</TT></TD>
    <TD noWrap align=3Dright><TT>-45.59&nbsp;</TT></TD>
    <TD align=3Dright><TT>10&nbsp;</TT></TD>
    <TD noWrap align=3Dright><TT>-&nbsp;</TT></TD>
    <TD align=3Dright><TT>28&nbsp;</TT></TD>
    <TD align=3Dright><TT>1&nbsp;&nbsp;</TT></TD>
    <TD noWrap align=3Dright><TT>---&nbsp;&nbsp;</TT></TD>
    <TD noWrap><TT>&nbsp;R.LMSKLCVCPGVVAFEDFVR.E</TT></TD></TR>
  <TR>
    <TD align=3Dright>&nbsp;</TD>
    <TD align=3Dright><TT>2112.9680&nbsp;&nbsp;</TT></TD>
    <TD align=3Dright><TT>2111.9607&nbsp;&nbsp;</TT></TD>
    <TD align=3Dright><TT>2112.0570&nbsp;&nbsp;</TT></TD>
    <TD noWrap align=3Dright><TT>-45.59&nbsp;</TT></TD>
    <TD align=3Dright><TT>10&nbsp;</TT></TD>
    <TD noWrap align=3Dright><TT>-&nbsp;</TT></TD>
    <TD align=3Dright><TT>28&nbsp;</TT></TD>
    <TD align=3Dright><TT>1&nbsp;&nbsp;</TT></TD>
    <TD noWrap align=3Dright><TT>---&nbsp;&nbsp;</TT></TD>
    <TD noWrap><TT>&nbsp;R.LMSKLCVCPGVVAFEDFVR.E</TT></TD></TR>
  <TR>
    <TD align=3Dright>&nbsp;</TD>
    <TD align=3Dright><TT>2808.2178&nbsp;&nbsp;</TT></TD>
    <TD align=3Dright><TT>2807.2105&nbsp;&nbsp;</TT></TD>
    <TD align=3Dright><TT>2807.3357&nbsp;&nbsp;</TT></TD>
    <TD noWrap align=3Dright><TT>-44.60&nbsp;</TT></TD>
    <TD align=3Dright><TT>179&nbsp;</TT></TD>
    <TD noWrap align=3Dright><TT>-&nbsp;</TT></TD>
    <TD align=3Dright><TT>205&nbsp;</TT></TD>
    <TD align=3Dright><TT>0&nbsp;&nbsp;</TT></TD>
    <TD noWrap align=3Dright><TT>---&nbsp;&nbsp;</TT></TD>
    <TD=20
noWrap><TT>&nbsp;R.AGAFPSDLVSCEAEDLIQGMLAVEQSK.R</TT></TD></TR></TBODY></=
TABLE>
<TABLE border=3D0 cellSpacing=3D0>
  <TBODY>
  <TR>
    <TD><TT>&nbsp;&nbsp;&nbsp;&nbsp;&nbsp;&nbsp;</TT></TD>
    <TD><TT><B>No match to: </B>774.4239, 825.0585, 829.3386, 841.0383,=20
      842.4612, 977.4559, 977.4559, 1097.5449, 1197.5880, 1213.5697, =
1311.6106,=20
      1346.6519, 1346.6519, 1544.6217, 1571.6799, 1597.7001, 1597.7001,=20
      1613.6967, 1616.7297, 1629.6830, 1641.6890, 1854.7963, 1990.8136,=20
      1990.8136, 2012.8218, 2064.0115, 2064.0115, 2064.9988, 2086.0234,=20
      2086.0234, 2114.4778, 2134.9360, 2193.0671, 2193.0671, 2211.9907,=20
      2215.0671, 2346.0364, 2349.1797, 2349.1797, 2660.1301, 2743.3223,=20
      2760.3333, 2760.3333, 2776.3201, =
3225.6382</TT></TD></TR></TBODY></TABLE><BR>
<TABLE border=3D0 cellSpacing=3D0>
  <TBODY>
  <TR>
    <TD><TT><B><A name=3DHit37>37.</A>&nbsp;&nbsp;&nbsp;</B></TT></TD>
    <TD noWrap><TT><A=20
      =
href=3D"http://zxw-pc/mascot/cgi/protein_view.pl?file=3D../data/20121225/=
F002424.dat&amp;hit=3D37"=20
      =
target=3D_blank>gi|255590219</A>&nbsp;&nbsp;&nbsp;&nbsp;<B>Mass:</B>&nbsp=
;30647&nbsp;&nbsp;&nbsp;&nbsp;<B>Score:</B>&nbsp;43&nbsp;&nbsp;&nbsp;&nbs=
p;&nbsp;<B>Expect:</B>&nbsp;1e+002&nbsp;&nbsp;<B>Matches:</B>&nbsp;6</TT>=
</TD></TR>
  <TR>
    <TD>&nbsp;</TD>
    <TD noWrap><TT>conserved hypothetical protein [Ricinus=20
  communis]</TT></TD></TR></TBODY></TABLE>
<TABLE border=3D0 cellSpacing=3D0 cellPadding=3D0>
  <TBODY>
  <TR>
    <TD><TT>&nbsp;&nbsp;&nbsp;&nbsp;&nbsp;&nbsp;</TT></TD>
    <TD align=3Dright><TT><B>Observed&nbsp;&nbsp;</B></TT></TD>
    <TD noWrap align=3Dright><TT><B>Mr(expt)&nbsp;&nbsp;</B></TT></TD>
    <TD noWrap align=3Dright><TT><B>Mr(calc)&nbsp;&nbsp;</B></TT></TD>
    <TD align=3Dright><TT><B>&nbsp;ppm&nbsp;&nbsp;</B></TT></TD>
    <TD align=3Dright><TT><B>Start&nbsp;</B></TT></TD>
    <TD align=3Dright><TT><B>&nbsp;</B></TT></TD>
    <TD align=3Dright><TT><B>End&nbsp;</B></TT></TD>
    <TD align=3Dright><TT><B>Miss&nbsp;</B></TT></TD>
    <TD align=3Dright><TT><B>Ions&nbsp;</B></TT></TD>
    <TD><TT><B>&nbsp;Peptide</B></TT></TD></TR>
  <TR>
    <TD align=3Dright>&nbsp;</TD>
    <TD align=3Dright><TT>809.3693&nbsp;&nbsp;</TT></TD>
    <TD align=3Dright><TT>808.3620&nbsp;&nbsp;</TT></TD>
    <TD align=3Dright><TT>808.3571&nbsp;&nbsp;</TT></TD>
    <TD noWrap align=3Dright><TT>6.00&nbsp;</TT></TD>
    <TD align=3Dright><TT>138&nbsp;</TT></TD>
    <TD noWrap align=3Dright><TT>-&nbsp;</TT></TD>
    <TD align=3Dright><TT>143&nbsp;</TT></TD>
    <TD align=3Dright><TT>0&nbsp;&nbsp;</TT></TD>
    <TD noWrap align=3Dright><TT>---&nbsp;&nbsp;</TT></TD>
    <TD noWrap><TT>&nbsp;R.QQQMMK.Q + Oxidation (M)</TT></TD></TR>
  <TR>
    <TD align=3Dright>&nbsp;</TD>
    <TD align=3Dright><TT>977.4559&nbsp;&nbsp;</TT></TD>
    <TD align=3Dright><TT>976.4486&nbsp;&nbsp;</TT></TD>
    <TD align=3Dright><TT>976.5342&nbsp;&nbsp;</TT></TD>
    <TD noWrap align=3Dright><TT>-87.64&nbsp;</TT></TD>
    <TD align=3Dright><TT>207&nbsp;</TT></TD>
    <TD noWrap align=3Dright><TT>-&nbsp;</TT></TD>
    <TD align=3Dright><TT>216&nbsp;</TT></TD>
    <TD align=3Dright><TT>0&nbsp;&nbsp;</TT></TD>
    <TD noWrap align=3Dright><TT>---&nbsp;&nbsp;</TT></TD>
    <TD noWrap><TT>&nbsp;R.AVFLGNTGAK.R</TT></TD></TR>
  <TR>
    <TD align=3Dright>&nbsp;</TD>
    <TD align=3Dright><TT>977.4559&nbsp;&nbsp;</TT></TD>
    <TD align=3Dright><TT>976.4486&nbsp;&nbsp;</TT></TD>
    <TD align=3Dright><TT>976.5342&nbsp;&nbsp;</TT></TD>
    <TD noWrap align=3Dright><TT>-87.64&nbsp;</TT></TD>
    <TD align=3Dright><TT>207&nbsp;</TT></TD>
    <TD noWrap align=3Dright><TT>-&nbsp;</TT></TD>
    <TD align=3Dright><TT>216&nbsp;</TT></TD>
    <TD align=3Dright><TT>0&nbsp;&nbsp;</TT></TD>
    <TD noWrap align=3Dright><TT>---&nbsp;&nbsp;</TT></TD>
    <TD noWrap><TT>&nbsp;R.AVFLGNTGAK.R</TT></TD></TR>
  <TR>
    <TD align=3Dright>&nbsp;</TD>
    <TD align=3Dright><TT>1597.7001&nbsp;&nbsp;</TT></TD>
    <TD align=3Dright><TT>1596.6928&nbsp;&nbsp;</TT></TD>
    <TD align=3Dright><TT>1596.8121&nbsp;&nbsp;</TT></TD>
    <TD noWrap align=3Dright><TT>-74.68&nbsp;</TT></TD>
    <TD align=3Dright><TT>144&nbsp;</TT></TD>
    <TD noWrap align=3Dright><TT>-&nbsp;</TT></TD>
    <TD align=3Dright><TT>157&nbsp;</TT></TD>
    <TD align=3Dright><TT>1&nbsp;&nbsp;</TT></TD>
    <TD noWrap align=3Dright><TT>---&nbsp;&nbsp;</TT></TD>
    <TD noWrap><TT>&nbsp;K.QQRNNVWAAGPQTK.G</TT></TD></TR>
  <TR>
    <TD align=3Dright>&nbsp;</TD>
    <TD align=3Dright><TT>1597.7001&nbsp;&nbsp;</TT></TD>
    <TD align=3Dright><TT>1596.6928&nbsp;&nbsp;</TT></TD>
    <TD align=3Dright><TT>1596.8121&nbsp;&nbsp;</TT></TD>
    <TD noWrap align=3Dright><TT>-74.68&nbsp;</TT></TD>
    <TD align=3Dright><TT>144&nbsp;</TT></TD>
    <TD noWrap align=3Dright><TT>-&nbsp;</TT></TD>
    <TD align=3Dright><TT>157&nbsp;</TT></TD>
    <TD align=3Dright><TT>1&nbsp;&nbsp;</TT></TD>
    <TD noWrap align=3Dright><TT>20&nbsp;&nbsp;</TT></TD>
    <TD noWrap><TT>&nbsp;K.QQRNNVWAAGPQTK.G</TT></TD></TR>
  <TR>
    <TD align=3Dright>&nbsp;</TD>
    <TD align=3Dright><TT>1641.6890&nbsp;&nbsp;</TT></TD>
    <TD align=3Dright><TT>1640.6817&nbsp;&nbsp;</TT></TD>
    <TD align=3Dright><TT>1640.7498&nbsp;&nbsp;</TT></TD>
    <TD noWrap align=3Dright><TT>-41.48&nbsp;</TT></TD>
    <TD align=3Dright><TT>1&nbsp;</TT></TD>
    <TD noWrap align=3Dright><TT>-&nbsp;</TT></TD>
    <TD align=3Dright><TT>15&nbsp;</TT></TD>
    <TD align=3Dright><TT>1&nbsp;&nbsp;</TT></TD>
    <TD noWrap align=3Dright><TT>---&nbsp;&nbsp;</TT></TD>
    <TD =
noWrap><TT>&nbsp;-.MARSTLETCGNETTK.E</TT></TD></TR></TBODY></TABLE>
<TABLE border=3D0 cellSpacing=3D0>
  <TBODY>
  <TR>
    <TD><TT>&nbsp;&nbsp;&nbsp;&nbsp;&nbsp;&nbsp;</TT></TD>
    <TD><TT><B>No match to: </B>745.3611, 774.4239, 825.0585, 829.3386,=20
      841.0383, 842.4612, 870.4904, 1097.5449, 1197.5880, 1213.5697, =
1311.6106,=20
      1346.6519, 1346.6519, 1544.6217, 1571.6799, 1613.6967, 1616.7297,=20
      1619.7017, 1629.6830, 1635.6796, 1854.7963, 1990.8136, 1990.8136,=20
      2012.8218, 2064.0115, 2064.0115, 2064.9988, 2086.0234, 2086.0234,=20
      2112.9680, 2112.9680, 2114.4778, 2134.9360, 2193.0671, 2193.0671,=20
      2211.9907, 2215.0671, 2346.0364, 2349.1797, 2349.1797, 2660.1301,=20
      2743.3223, 2760.3333, 2760.3333, 2776.3201, 2808.2178,=20
  3225.6382</TT></TD></TR></TBODY></TABLE><BR>
<TABLE border=3D0 cellSpacing=3D0>
  <TBODY>
  <TR>
    <TD><TT><B><A name=3DHit38>38.</A>&nbsp;&nbsp;&nbsp;</B></TT></TD>
    <TD noWrap><TT><A=20
      =
href=3D"http://zxw-pc/mascot/cgi/protein_view.pl?file=3D../data/20121225/=
F002424.dat&amp;hit=3D38"=20
      =
target=3D_blank>gi|223523749</A>&nbsp;&nbsp;&nbsp;&nbsp;<B>Mass:</B>&nbsp=
;30647&nbsp;&nbsp;&nbsp;&nbsp;<B>Score:</B>&nbsp;43&nbsp;&nbsp;&nbsp;&nbs=
p;&nbsp;<B>Expect:</B>&nbsp;1e+002&nbsp;&nbsp;<B>Matches:</B>&nbsp;6</TT>=
</TD></TR>
  <TR>
    <TD>&nbsp;</TD>
    <TD noWrap><TT>conserved hypothetical protein [Ricinus=20
  communis]</TT></TD></TR></TBODY></TABLE>
<TABLE border=3D0 cellSpacing=3D0 cellPadding=3D0>
  <TBODY>
  <TR>
    <TD><TT>&nbsp;&nbsp;&nbsp;&nbsp;&nbsp;&nbsp;</TT></TD>
    <TD align=3Dright><TT><B>Observed&nbsp;&nbsp;</B></TT></TD>
    <TD noWrap align=3Dright><TT><B>Mr(expt)&nbsp;&nbsp;</B></TT></TD>
    <TD noWrap align=3Dright><TT><B>Mr(calc)&nbsp;&nbsp;</B></TT></TD>
    <TD align=3Dright><TT><B>&nbsp;ppm&nbsp;&nbsp;</B></TT></TD>
    <TD align=3Dright><TT><B>Start&nbsp;</B></TT></TD>
    <TD align=3Dright><TT><B>&nbsp;</B></TT></TD>
    <TD align=3Dright><TT><B>End&nbsp;</B></TT></TD>
    <TD align=3Dright><TT><B>Miss&nbsp;</B></TT></TD>
    <TD align=3Dright><TT><B>Ions&nbsp;</B></TT></TD>
    <TD><TT><B>&nbsp;Peptide</B></TT></TD></TR>
  <TR>
    <TD align=3Dright>&nbsp;</TD>
    <TD align=3Dright><TT>809.3693&nbsp;&nbsp;</TT></TD>
    <TD align=3Dright><TT>808.3620&nbsp;&nbsp;</TT></TD>
    <TD align=3Dright><TT>808.3571&nbsp;&nbsp;</TT></TD>
    <TD noWrap align=3Dright><TT>6.00&nbsp;</TT></TD>
    <TD align=3Dright><TT>138&nbsp;</TT></TD>
    <TD noWrap align=3Dright><TT>-&nbsp;</TT></TD>
    <TD align=3Dright><TT>143&nbsp;</TT></TD>
    <TD align=3Dright><TT>0&nbsp;&nbsp;</TT></TD>
    <TD noWrap align=3Dright><TT>---&nbsp;&nbsp;</TT></TD>
    <TD noWrap><TT>&nbsp;R.QQQMMK.Q + Oxidation (M)</TT></TD></TR>
  <TR>
    <TD align=3Dright>&nbsp;</TD>
    <TD align=3Dright><TT>977.4559&nbsp;&nbsp;</TT></TD>
    <TD align=3Dright><TT>976.4486&nbsp;&nbsp;</TT></TD>
    <TD align=3Dright><TT>976.5342&nbsp;&nbsp;</TT></TD>
    <TD noWrap align=3Dright><TT>-87.64&nbsp;</TT></TD>
    <TD align=3Dright><TT>207&nbsp;</TT></TD>
    <TD noWrap align=3Dright><TT>-&nbsp;</TT></TD>
    <TD align=3Dright><TT>216&nbsp;</TT></TD>
    <TD align=3Dright><TT>0&nbsp;&nbsp;</TT></TD>
    <TD noWrap align=3Dright><TT>---&nbsp;&nbsp;</TT></TD>
    <TD noWrap><TT>&nbsp;R.AVFLGNTGAK.R</TT></TD></TR>
  <TR>
    <TD align=3Dright>&nbsp;</TD>
    <TD align=3Dright><TT>977.4559&nbsp;&nbsp;</TT></TD>
    <TD align=3Dright><TT>976.4486&nbsp;&nbsp;</TT></TD>
    <TD align=3Dright><TT>976.5342&nbsp;&nbsp;</TT></TD>
    <TD noWrap align=3Dright><TT>-87.64&nbsp;</TT></TD>
    <TD align=3Dright><TT>207&nbsp;</TT></TD>
    <TD noWrap align=3Dright><TT>-&nbsp;</TT></TD>
    <TD align=3Dright><TT>216&nbsp;</TT></TD>
    <TD align=3Dright><TT>0&nbsp;&nbsp;</TT></TD>
    <TD noWrap align=3Dright><TT>---&nbsp;&nbsp;</TT></TD>
    <TD noWrap><TT>&nbsp;R.AVFLGNTGAK.R</TT></TD></TR>
  <TR>
    <TD align=3Dright>&nbsp;</TD>
    <TD align=3Dright><TT>1597.7001&nbsp;&nbsp;</TT></TD>
    <TD align=3Dright><TT>1596.6928&nbsp;&nbsp;</TT></TD>
    <TD align=3Dright><TT>1596.8121&nbsp;&nbsp;</TT></TD>
    <TD noWrap align=3Dright><TT>-74.68&nbsp;</TT></TD>
    <TD align=3Dright><TT>144&nbsp;</TT></TD>
    <TD noWrap align=3Dright><TT>-&nbsp;</TT></TD>
    <TD align=3Dright><TT>157&nbsp;</TT></TD>
    <TD align=3Dright><TT>1&nbsp;&nbsp;</TT></TD>
    <TD noWrap align=3Dright><TT>---&nbsp;&nbsp;</TT></TD>
    <TD noWrap><TT>&nbsp;K.QQRNNVWAAGPQTK.G</TT></TD></TR>
  <TR>
    <TD align=3Dright>&nbsp;</TD>
    <TD align=3Dright><TT>1597.7001&nbsp;&nbsp;</TT></TD>
    <TD align=3Dright><TT>1596.6928&nbsp;&nbsp;</TT></TD>
    <TD align=3Dright><TT>1596.8121&nbsp;&nbsp;</TT></TD>
    <TD noWrap align=3Dright><TT>-74.68&nbsp;</TT></TD>
    <TD align=3Dright><TT>144&nbsp;</TT></TD>
    <TD noWrap align=3Dright><TT>-&nbsp;</TT></TD>
    <TD align=3Dright><TT>157&nbsp;</TT></TD>
    <TD align=3Dright><TT>1&nbsp;&nbsp;</TT></TD>
    <TD noWrap align=3Dright><TT>20&nbsp;&nbsp;</TT></TD>
    <TD noWrap><TT>&nbsp;K.QQRNNVWAAGPQTK.G</TT></TD></TR>
  <TR>
    <TD align=3Dright>&nbsp;</TD>
    <TD align=3Dright><TT>1641.6890&nbsp;&nbsp;</TT></TD>
    <TD align=3Dright><TT>1640.6817&nbsp;&nbsp;</TT></TD>
    <TD align=3Dright><TT>1640.7498&nbsp;&nbsp;</TT></TD>
    <TD noWrap align=3Dright><TT>-41.48&nbsp;</TT></TD>
    <TD align=3Dright><TT>1&nbsp;</TT></TD>
    <TD noWrap align=3Dright><TT>-&nbsp;</TT></TD>
    <TD align=3Dright><TT>15&nbsp;</TT></TD>
    <TD align=3Dright><TT>1&nbsp;&nbsp;</TT></TD>
    <TD noWrap align=3Dright><TT>---&nbsp;&nbsp;</TT></TD>
    <TD =
noWrap><TT>&nbsp;-.MARSTLETCGNETTK.E</TT></TD></TR></TBODY></TABLE>
<TABLE border=3D0 cellSpacing=3D0>
  <TBODY>
  <TR>
    <TD><TT>&nbsp;&nbsp;&nbsp;&nbsp;&nbsp;&nbsp;</TT></TD>
    <TD><TT><B>No match to: </B>745.3611, 774.4239, 825.0585, 829.3386,=20
      841.0383, 842.4612, 870.4904, 1097.5449, 1197.5880, 1213.5697, =
1311.6106,=20
      1346.6519, 1346.6519, 1544.6217, 1571.6799, 1613.6967, 1616.7297,=20
      1619.7017, 1629.6830, 1635.6796, 1854.7963, 1990.8136, 1990.8136,=20
      2012.8218, 2064.0115, 2064.0115, 2064.9988, 2086.0234, 2086.0234,=20
      2112.9680, 2112.9680, 2114.4778, 2134.9360, 2193.0671, 2193.0671,=20
      2211.9907, 2215.0671, 2346.0364, 2349.1797, 2349.1797, 2660.1301,=20
      2743.3223, 2760.3333, 2760.3333, 2776.3201, 2808.2178,=20
  3225.6382</TT></TD></TR></TBODY></TABLE><BR>
<TABLE border=3D0 cellSpacing=3D0>
  <TBODY>
  <TR>
    <TD><TT><B><A name=3DHit39>39.</A>&nbsp;&nbsp;&nbsp;</B></TT></TD>
    <TD noWrap><TT><A=20
      =
href=3D"http://zxw-pc/mascot/cgi/protein_view.pl?file=3D../data/20121225/=
F002424.dat&amp;hit=3D39"=20
      =
target=3D_blank>gi|308812045</A>&nbsp;&nbsp;&nbsp;&nbsp;<B>Mass:</B>&nbsp=
;78841&nbsp;&nbsp;&nbsp;&nbsp;<B>Score:</B>&nbsp;42&nbsp;&nbsp;&nbsp;&nbs=
p;&nbsp;<B>Expect:</B>&nbsp;1.1e+002&nbsp;&nbsp;<B>Matches:</B>&nbsp;10</=
TT></TD></TR>
  <TR>
    <TD>&nbsp;</TD>
    <TD noWrap><TT>Translation initiation factor 3, subunit b (eIF-3b) =
(ISS)=20
      [Ostreococcus tauri]</TT></TD></TR></TBODY></TABLE>
<TABLE border=3D0 cellSpacing=3D0 cellPadding=3D0>
  <TBODY>
  <TR>
    <TD><TT>&nbsp;&nbsp;&nbsp;&nbsp;&nbsp;&nbsp;</TT></TD>
    <TD align=3Dright><TT><B>Observed&nbsp;&nbsp;</B></TT></TD>
    <TD noWrap align=3Dright><TT><B>Mr(expt)&nbsp;&nbsp;</B></TT></TD>
    <TD noWrap align=3Dright><TT><B>Mr(calc)&nbsp;&nbsp;</B></TT></TD>
    <TD align=3Dright><TT><B>&nbsp;ppm&nbsp;&nbsp;</B></TT></TD>
    <TD align=3Dright><TT><B>Start&nbsp;</B></TT></TD>
    <TD align=3Dright><TT><B>&nbsp;</B></TT></TD>
    <TD align=3Dright><TT><B>End&nbsp;</B></TT></TD>
    <TD align=3Dright><TT><B>Miss&nbsp;</B></TT></TD>
    <TD align=3Dright><TT><B>Ions&nbsp;</B></TT></TD>
    <TD><TT><B>&nbsp;Peptide</B></TT></TD></TR>
  <TR>
    <TD align=3Dright>&nbsp;</TD>
    <TD align=3Dright><TT>774.4239&nbsp;&nbsp;</TT></TD>
    <TD align=3Dright><TT>773.4166&nbsp;&nbsp;</TT></TD>
    <TD align=3Dright><TT>773.3780&nbsp;&nbsp;</TT></TD>
    <TD noWrap align=3Dright><TT>49.9&nbsp;</TT></TD>
    <TD align=3Dright><TT>11&nbsp;</TT></TD>
    <TD noWrap align=3Dright><TT>-&nbsp;</TT></TD>
    <TD align=3Dright><TT>17&nbsp;</TT></TD>
    <TD align=3Dright><TT>1&nbsp;&nbsp;</TT></TD>
    <TD noWrap align=3Dright><TT>---&nbsp;&nbsp;</TT></TD>
    <TD noWrap><TT>&nbsp;R.DEGARAR.G</TT></TD></TR>
  <TR>
    <TD align=3Dright>&nbsp;</TD>
    <TD align=3Dright><TT>1544.6217&nbsp;&nbsp;</TT></TD>
    <TD align=3Dright><TT>1543.6144&nbsp;&nbsp;</TT></TD>
    <TD align=3Dright><TT>1543.7379&nbsp;&nbsp;</TT></TD>
    <TD noWrap align=3Dright><TT>-79.99&nbsp;</TT></TD>
    <TD align=3Dright><TT>2&nbsp;</TT></TD>
    <TD noWrap align=3Dright><TT>-&nbsp;</TT></TD>
    <TD align=3Dright><TT>15&nbsp;</TT></TD>
    <TD align=3Dright><TT>1&nbsp;&nbsp;</TT></TD>
    <TD noWrap align=3Dright><TT>---&nbsp;&nbsp;</TT></TD>
    <TD noWrap><TT>&nbsp;M.DAIPSNFPRDEGAR.A</TT></TD></TR>
  <TR>
    <TD align=3Dright>&nbsp;</TD>
    <TD align=3Dright><TT>1571.6799&nbsp;&nbsp;</TT></TD>
    <TD align=3Dright><TT>1570.6726&nbsp;&nbsp;</TT></TD>
    <TD align=3Dright><TT>1570.7351&nbsp;&nbsp;</TT></TD>
    <TD noWrap align=3Dright><TT>-39.76&nbsp;</TT></TD>
    <TD align=3Dright><TT>362&nbsp;</TT></TD>
    <TD noWrap align=3Dright><TT>-&nbsp;</TT></TD>
    <TD align=3Dright><TT>376&nbsp;</TT></TD>
    <TD align=3Dright><TT>1&nbsp;&nbsp;</TT></TD>
    <TD noWrap align=3Dright><TT>---&nbsp;&nbsp;</TT></TD>
    <TD noWrap><TT>&nbsp;K.WAGQSNGKCGAFFAK.I</TT></TD></TR>
  <TR>
    <TD align=3Dright>&nbsp;</TD>
    <TD align=3Dright><TT>1597.7001&nbsp;&nbsp;</TT></TD>
    <TD align=3Dright><TT>1596.6928&nbsp;&nbsp;</TT></TD>
    <TD align=3Dright><TT>1596.6773&nbsp;&nbsp;</TT></TD>
    <TD noWrap align=3Dright><TT>9.73&nbsp;</TT></TD>
    <TD align=3Dright><TT>209&nbsp;</TT></TD>
    <TD noWrap align=3Dright><TT>-&nbsp;</TT></TD>
    <TD align=3Dright><TT>220&nbsp;</TT></TD>
    <TD align=3Dright><TT>1&nbsp;&nbsp;</TT></TD>
    <TD noWrap align=3Dright><TT>---&nbsp;&nbsp;</TT></TD>
    <TD noWrap><TT>&nbsp;K.RENTQAWMMDQR.G + 2 Oxidation =
(M)</TT></TD></TR>
  <TR>
    <TD align=3Dright>&nbsp;</TD>
    <TD align=3Dright><TT>1597.7001&nbsp;&nbsp;</TT></TD>
    <TD align=3Dright><TT>1596.6928&nbsp;&nbsp;</TT></TD>
    <TD align=3Dright><TT>1596.6773&nbsp;&nbsp;</TT></TD>
    <TD noWrap align=3Dright><TT>9.73&nbsp;</TT></TD>
    <TD align=3Dright><TT>209&nbsp;</TT></TD>
    <TD noWrap align=3Dright><TT>-&nbsp;</TT></TD>
    <TD align=3Dright><TT>220&nbsp;</TT></TD>
    <TD align=3Dright><TT>1&nbsp;&nbsp;</TT></TD>
    <TD noWrap align=3Dright><TT>6&nbsp;&nbsp;</TT></TD>
    <TD noWrap><TT>&nbsp;K.RENTQAWMMDQR.G + 2 Oxidation =
(M)</TT></TD></TR>
  <TR>
    <TD align=3Dright>&nbsp;</TD>
    <TD align=3Dright><TT>1641.6890&nbsp;&nbsp;</TT></TD>
    <TD align=3Dright><TT>1640.6817&nbsp;&nbsp;</TT></TD>
    <TD align=3Dright><TT>1640.8172&nbsp;&nbsp;</TT></TD>
    <TD noWrap align=3Dright><TT>-82.54&nbsp;</TT></TD>
    <TD align=3Dright><TT>552&nbsp;</TT></TD>
    <TD noWrap align=3Dright><TT>-&nbsp;</TT></TD>
    <TD align=3Dright><TT>565&nbsp;</TT></TD>
    <TD align=3Dright><TT>1&nbsp;&nbsp;</TT></TD>
    <TD noWrap align=3Dright><TT>---&nbsp;&nbsp;</TT></TD>
    <TD noWrap><TT>&nbsp;K.NKTANHLFWSPNGR.V</TT></TD></TR>
  <TR>
    <TD align=3Dright>&nbsp;</TD>
    <TD align=3Dright><TT>2064.9988&nbsp;&nbsp;</TT></TD>
    <TD align=3Dright><TT>2063.9915&nbsp;&nbsp;</TT></TD>
    <TD align=3Dright><TT>2063.9735&nbsp;&nbsp;</TT></TD>
    <TD noWrap align=3Dright><TT>8.74&nbsp;</TT></TD>
    <TD align=3Dright><TT>609&nbsp;</TT></TD>
    <TD noWrap align=3Dright><TT>-&nbsp;</TT></TD>
    <TD align=3Dright><TT>626&nbsp;</TT></TD>
    <TD align=3Dright><TT>0&nbsp;&nbsp;</TT></TD>
    <TD noWrap align=3Dright><TT>---&nbsp;&nbsp;</TT></TD>
    <TD noWrap><TT>&nbsp;R.FVTTAVTSVHQMENGYHK.W + Oxidation =
(M)</TT></TD></TR>
  <TR>
    <TD align=3Dright>&nbsp;</TD>
    <TD align=3Dright><TT>2193.0671&nbsp;&nbsp;</TT></TD>
    <TD align=3Dright><TT>2192.0598&nbsp;&nbsp;</TT></TD>
    <TD align=3Dright><TT>2192.2218&nbsp;&nbsp;</TT></TD>
    <TD noWrap align=3Dright><TT>-73.90&nbsp;</TT></TD>
    <TD align=3Dright><TT>554&nbsp;</TT></TD>
    <TD noWrap align=3Dright><TT>-&nbsp;</TT></TD>
    <TD align=3Dright><TT>573&nbsp;</TT></TD>
    <TD align=3Dright><TT>1&nbsp;&nbsp;</TT></TD>
    <TD noWrap align=3Dright><TT>---&nbsp;&nbsp;</TT></TD>
    <TD noWrap><TT>&nbsp;K.TANHLFWSPNGRVVILAGLK.T</TT></TD></TR>
  <TR>
    <TD align=3Dright>&nbsp;</TD>
    <TD align=3Dright><TT>2193.0671&nbsp;&nbsp;</TT></TD>
    <TD align=3Dright><TT>2192.0598&nbsp;&nbsp;</TT></TD>
    <TD align=3Dright><TT>2192.2218&nbsp;&nbsp;</TT></TD>
    <TD noWrap align=3Dright><TT>-73.90&nbsp;</TT></TD>
    <TD align=3Dright><TT>554&nbsp;</TT></TD>
    <TD noWrap align=3Dright><TT>-&nbsp;</TT></TD>
    <TD align=3Dright><TT>573&nbsp;</TT></TD>
    <TD align=3Dright><TT>1&nbsp;&nbsp;</TT></TD>
    <TD noWrap align=3Dright><TT>---&nbsp;&nbsp;</TT></TD>
    <TD noWrap><TT>&nbsp;K.TANHLFWSPNGRVVILAGLK.T</TT></TD></TR>
  <TR>
    <TD align=3Dright>&nbsp;</TD>
    <TD align=3Dright><TT>2808.2178&nbsp;&nbsp;</TT></TD>
    <TD align=3Dright><TT>2807.2105&nbsp;&nbsp;</TT></TD>
    <TD align=3Dright><TT>2807.4647&nbsp;&nbsp;</TT></TD>
    <TD noWrap align=3Dright><TT>-90.53&nbsp;</TT></TD>
    <TD align=3Dright><TT>337&nbsp;</TT></TD>
    <TD noWrap align=3Dright><TT>-&nbsp;</TT></TD>
    <TD align=3Dright><TT>361&nbsp;</TT></TD>
    <TD align=3Dright><TT>1&nbsp;&nbsp;</TT></TD>
    <TD noWrap align=3Dright><TT>---&nbsp;&nbsp;</TT></TD>
    <TD=20
noWrap><TT>&nbsp;K.LRTFTGPISDFIAEGQQGLTWPVFK.W</TT></TD></TR></TBODY></TA=
BLE>
<TABLE border=3D0 cellSpacing=3D0>
  <TBODY>
  <TR>
    <TD><TT>&nbsp;&nbsp;&nbsp;&nbsp;&nbsp;&nbsp;</TT></TD>
    <TD><TT><B>No match to: </B>745.3611, 809.3693, 825.0585, 829.3386,=20
      841.0383, 842.4612, 870.4904, 977.4559, 977.4559, 1097.5449, =
1197.5880,=20
      1213.5697, 1311.6106, 1346.6519, 1346.6519, 1613.6967, 1616.7297,=20
      1619.7017, 1629.6830, 1635.6796, 1854.7963, 1990.8136, 1990.8136,=20
      2012.8218, 2064.0115, 2064.0115, 2086.0234, 2086.0234, 2112.9680,=20
      2112.9680, 2114.4778, 2134.9360, 2211.9907, 2215.0671, 2346.0364,=20
      2349.1797, 2349.1797, 2660.1301, 2743.3223, 2760.3333, 2760.3333,=20
      2776.3201, 3225.6382</TT></TD></TR></TBODY></TABLE><BR>
<TABLE border=3D0 cellSpacing=3D0>
  <TBODY>
  <TR>
    <TD><TT><B><A name=3DHit40>40.</A>&nbsp;&nbsp;&nbsp;</B></TT></TD>
    <TD noWrap><TT><A=20
      =
href=3D"http://zxw-pc/mascot/cgi/protein_view.pl?file=3D../data/20121225/=
F002424.dat&amp;hit=3D40"=20
      =
target=3D_blank>gi|116055210</A>&nbsp;&nbsp;&nbsp;&nbsp;<B>Mass:</B>&nbsp=
;78841&nbsp;&nbsp;&nbsp;&nbsp;<B>Score:</B>&nbsp;42&nbsp;&nbsp;&nbsp;&nbs=
p;&nbsp;<B>Expect:</B>&nbsp;1.1e+002&nbsp;&nbsp;<B>Matches:</B>&nbsp;10</=
TT></TD></TR>
  <TR>
    <TD>&nbsp;</TD>
    <TD noWrap><TT>Translation initiation factor 3, subunit b (eIF-3b) =
(ISS)=20
      [Ostreococcus tauri]</TT></TD></TR></TBODY></TABLE>
<TABLE border=3D0 cellSpacing=3D0 cellPadding=3D0>
  <TBODY>
  <TR>
    <TD><TT>&nbsp;&nbsp;&nbsp;&nbsp;&nbsp;&nbsp;</TT></TD>
    <TD align=3Dright><TT><B>Observed&nbsp;&nbsp;</B></TT></TD>
    <TD noWrap align=3Dright><TT><B>Mr(expt)&nbsp;&nbsp;</B></TT></TD>
    <TD noWrap align=3Dright><TT><B>Mr(calc)&nbsp;&nbsp;</B></TT></TD>
    <TD align=3Dright><TT><B>&nbsp;ppm&nbsp;&nbsp;</B></TT></TD>
    <TD align=3Dright><TT><B>Start&nbsp;</B></TT></TD>
    <TD align=3Dright><TT><B>&nbsp;</B></TT></TD>
    <TD align=3Dright><TT><B>End&nbsp;</B></TT></TD>
    <TD align=3Dright><TT><B>Miss&nbsp;</B></TT></TD>
    <TD align=3Dright><TT><B>Ions&nbsp;</B></TT></TD>
    <TD><TT><B>&nbsp;Peptide</B></TT></TD></TR>
  <TR>
    <TD align=3Dright>&nbsp;</TD>
    <TD align=3Dright><TT>774.4239&nbsp;&nbsp;</TT></TD>
    <TD align=3Dright><TT>773.4166&nbsp;&nbsp;</TT></TD>
    <TD align=3Dright><TT>773.3780&nbsp;&nbsp;</TT></TD>
    <TD noWrap align=3Dright><TT>49.9&nbsp;</TT></TD>
    <TD align=3Dright><TT>11&nbsp;</TT></TD>
    <TD noWrap align=3Dright><TT>-&nbsp;</TT></TD>
    <TD align=3Dright><TT>17&nbsp;</TT></TD>
    <TD align=3Dright><TT>1&nbsp;&nbsp;</TT></TD>
    <TD noWrap align=3Dright><TT>---&nbsp;&nbsp;</TT></TD>
    <TD noWrap><TT>&nbsp;R.DEGARAR.G</TT></TD></TR>
  <TR>
    <TD align=3Dright>&nbsp;</TD>
    <TD align=3Dright><TT>1544.6217&nbsp;&nbsp;</TT></TD>
    <TD align=3Dright><TT>1543.6144&nbsp;&nbsp;</TT></TD>
    <TD align=3Dright><TT>1543.7379&nbsp;&nbsp;</TT></TD>
    <TD noWrap align=3Dright><TT>-79.99&nbsp;</TT></TD>
    <TD align=3Dright><TT>2&nbsp;</TT></TD>
    <TD noWrap align=3Dright><TT>-&nbsp;</TT></TD>
    <TD align=3Dright><TT>15&nbsp;</TT></TD>
    <TD align=3Dright><TT>1&nbsp;&nbsp;</TT></TD>
    <TD noWrap align=3Dright><TT>---&nbsp;&nbsp;</TT></TD>
    <TD noWrap><TT>&nbsp;M.DAIPSNFPRDEGAR.A</TT></TD></TR>
  <TR>
    <TD align=3Dright>&nbsp;</TD>
    <TD align=3Dright><TT>1571.6799&nbsp;&nbsp;</TT></TD>
    <TD align=3Dright><TT>1570.6726&nbsp;&nbsp;</TT></TD>
    <TD align=3Dright><TT>1570.7351&nbsp;&nbsp;</TT></TD>
    <TD noWrap align=3Dright><TT>-39.76&nbsp;</TT></TD>
    <TD align=3Dright><TT>362&nbsp;</TT></TD>
    <TD noWrap align=3Dright><TT>-&nbsp;</TT></TD>
    <TD align=3Dright><TT>376&nbsp;</TT></TD>
    <TD align=3Dright><TT>1&nbsp;&nbsp;</TT></TD>
    <TD noWrap align=3Dright><TT>---&nbsp;&nbsp;</TT></TD>
    <TD noWrap><TT>&nbsp;K.WAGQSNGKCGAFFAK.I</TT></TD></TR>
  <TR>
    <TD align=3Dright>&nbsp;</TD>
    <TD align=3Dright><TT>1597.7001&nbsp;&nbsp;</TT></TD>
    <TD align=3Dright><TT>1596.6928&nbsp;&nbsp;</TT></TD>
    <TD align=3Dright><TT>1596.6773&nbsp;&nbsp;</TT></TD>
    <TD noWrap align=3Dright><TT>9.73&nbsp;</TT></TD>
    <TD align=3Dright><TT>209&nbsp;</TT></TD>
    <TD noWrap align=3Dright><TT>-&nbsp;</TT></TD>
    <TD align=3Dright><TT>220&nbsp;</TT></TD>
    <TD align=3Dright><TT>1&nbsp;&nbsp;</TT></TD>
    <TD noWrap align=3Dright><TT>---&nbsp;&nbsp;</TT></TD>
    <TD noWrap><TT>&nbsp;K.RENTQAWMMDQR.G + 2 Oxidation =
(M)</TT></TD></TR>
  <TR>
    <TD align=3Dright>&nbsp;</TD>
    <TD align=3Dright><TT>1597.7001&nbsp;&nbsp;</TT></TD>
    <TD align=3Dright><TT>1596.6928&nbsp;&nbsp;</TT></TD>
    <TD align=3Dright><TT>1596.6773&nbsp;&nbsp;</TT></TD>
    <TD noWrap align=3Dright><TT>9.73&nbsp;</TT></TD>
    <TD align=3Dright><TT>209&nbsp;</TT></TD>
    <TD noWrap align=3Dright><TT>-&nbsp;</TT></TD>
    <TD align=3Dright><TT>220&nbsp;</TT></TD>
    <TD align=3Dright><TT>1&nbsp;&nbsp;</TT></TD>
    <TD noWrap align=3Dright><TT>6&nbsp;&nbsp;</TT></TD>
    <TD noWrap><TT>&nbsp;K.RENTQAWMMDQR.G + 2 Oxidation =
(M)</TT></TD></TR>
  <TR>
    <TD align=3Dright>&nbsp;</TD>
    <TD align=3Dright><TT>1641.6890&nbsp;&nbsp;</TT></TD>
    <TD align=3Dright><TT>1640.6817&nbsp;&nbsp;</TT></TD>
    <TD align=3Dright><TT>1640.8172&nbsp;&nbsp;</TT></TD>
    <TD noWrap align=3Dright><TT>-82.54&nbsp;</TT></TD>
    <TD align=3Dright><TT>552&nbsp;</TT></TD>
    <TD noWrap align=3Dright><TT>-&nbsp;</TT></TD>
    <TD align=3Dright><TT>565&nbsp;</TT></TD>
    <TD align=3Dright><TT>1&nbsp;&nbsp;</TT></TD>
    <TD noWrap align=3Dright><TT>---&nbsp;&nbsp;</TT></TD>
    <TD noWrap><TT>&nbsp;K.NKTANHLFWSPNGR.V</TT></TD></TR>
  <TR>
    <TD align=3Dright>&nbsp;</TD>
    <TD align=3Dright><TT>2064.9988&nbsp;&nbsp;</TT></TD>
    <TD align=3Dright><TT>2063.9915&nbsp;&nbsp;</TT></TD>
    <TD align=3Dright><TT>2063.9735&nbsp;&nbsp;</TT></TD>
    <TD noWrap align=3Dright><TT>8.74&nbsp;</TT></TD>
    <TD align=3Dright><TT>609&nbsp;</TT></TD>
    <TD noWrap align=3Dright><TT>-&nbsp;</TT></TD>
    <TD align=3Dright><TT>626&nbsp;</TT></TD>
    <TD align=3Dright><TT>0&nbsp;&nbsp;</TT></TD>
    <TD noWrap align=3Dright><TT>---&nbsp;&nbsp;</TT></TD>
    <TD noWrap><TT>&nbsp;R.FVTTAVTSVHQMENGYHK.W + Oxidation =
(M)</TT></TD></TR>
  <TR>
    <TD align=3Dright>&nbsp;</TD>
    <TD align=3Dright><TT>2193.0671&nbsp;&nbsp;</TT></TD>
    <TD align=3Dright><TT>2192.0598&nbsp;&nbsp;</TT></TD>
    <TD align=3Dright><TT>2192.2218&nbsp;&nbsp;</TT></TD>
    <TD noWrap align=3Dright><TT>-73.90&nbsp;</TT></TD>
    <TD align=3Dright><TT>554&nbsp;</TT></TD>
    <TD noWrap align=3Dright><TT>-&nbsp;</TT></TD>
    <TD align=3Dright><TT>573&nbsp;</TT></TD>
    <TD align=3Dright><TT>1&nbsp;&nbsp;</TT></TD>
    <TD noWrap align=3Dright><TT>---&nbsp;&nbsp;</TT></TD>
    <TD noWrap><TT>&nbsp;K.TANHLFWSPNGRVVILAGLK.T</TT></TD></TR>
  <TR>
    <TD align=3Dright>&nbsp;</TD>
    <TD align=3Dright><TT>2193.0671&nbsp;&nbsp;</TT></TD>
    <TD align=3Dright><TT>2192.0598&nbsp;&nbsp;</TT></TD>
    <TD align=3Dright><TT>2192.2218&nbsp;&nbsp;</TT></TD>
    <TD noWrap align=3Dright><TT>-73.90&nbsp;</TT></TD>
    <TD align=3Dright><TT>554&nbsp;</TT></TD>
    <TD noWrap align=3Dright><TT>-&nbsp;</TT></TD>
    <TD align=3Dright><TT>573&nbsp;</TT></TD>
    <TD align=3Dright><TT>1&nbsp;&nbsp;</TT></TD>
    <TD noWrap align=3Dright><TT>---&nbsp;&nbsp;</TT></TD>
    <TD noWrap><TT>&nbsp;K.TANHLFWSPNGRVVILAGLK.T</TT></TD></TR>
  <TR>
    <TD align=3Dright>&nbsp;</TD>
    <TD align=3Dright><TT>2808.2178&nbsp;&nbsp;</TT></TD>
    <TD align=3Dright><TT>2807.2105&nbsp;&nbsp;</TT></TD>
    <TD align=3Dright><TT>2807.4647&nbsp;&nbsp;</TT></TD>
    <TD noWrap align=3Dright><TT>-90.53&nbsp;</TT></TD>
    <TD align=3Dright><TT>337&nbsp;</TT></TD>
    <TD noWrap align=3Dright><TT>-&nbsp;</TT></TD>
    <TD align=3Dright><TT>361&nbsp;</TT></TD>
    <TD align=3Dright><TT>1&nbsp;&nbsp;</TT></TD>
    <TD noWrap align=3Dright><TT>---&nbsp;&nbsp;</TT></TD>
    <TD=20
noWrap><TT>&nbsp;K.LRTFTGPISDFIAEGQQGLTWPVFK.W</TT></TD></TR></TBODY></TA=
BLE>
<TABLE border=3D0 cellSpacing=3D0>
  <TBODY>
  <TR>
    <TD><TT>&nbsp;&nbsp;&nbsp;&nbsp;&nbsp;&nbsp;</TT></TD>
    <TD><TT><B>No match to: </B>745.3611, 809.3693, 825.0585, 829.3386,=20
      841.0383, 842.4612, 870.4904, 977.4559, 977.4559, 1097.5449, =
1197.5880,=20
      1213.5697, 1311.6106, 1346.6519, 1346.6519, 1613.6967, 1616.7297,=20
      1619.7017, 1629.6830, 1635.6796, 1854.7963, 1990.8136, 1990.8136,=20
      2012.8218, 2064.0115, 2064.0115, 2086.0234, 2086.0234, 2112.9680,=20
      2112.9680, 2114.4778, 2134.9360, 2211.9907, 2215.0671, 2346.0364,=20
      2349.1797, 2349.1797, 2660.1301, 2743.3223, 2760.3333, 2760.3333,=20
      2776.3201, 3225.6382</TT></TD></TR></TBODY></TABLE><BR>
<TABLE border=3D0 cellSpacing=3D0>
  <TBODY>
  <TR>
    <TD><TT><B><A name=3DHit41>41.</A>&nbsp;&nbsp;&nbsp;</B></TT></TD>
    <TD noWrap><TT><A=20
      =
href=3D"http://zxw-pc/mascot/cgi/protein_view.pl?file=3D../data/20121225/=
F002424.dat&amp;hit=3D41"=20
      =
target=3D_blank>gi|125597313</A>&nbsp;&nbsp;&nbsp;&nbsp;<B>Mass:</B>&nbsp=
;10533&nbsp;&nbsp;&nbsp;&nbsp;<B>Score:</B>&nbsp;42&nbsp;&nbsp;&nbsp;&nbs=
p;&nbsp;<B>Expect:</B>&nbsp;1.1e+002&nbsp;&nbsp;<B>Matches:</B>&nbsp;4</T=
T></TD></TR>
  <TR>
    <TD>&nbsp;</TD>
    <TD noWrap><TT>hypothetical protein OsJ_21435 [Oryza sativa Japonica =

      Group]</TT></TD></TR></TBODY></TABLE>
<TABLE border=3D0 cellSpacing=3D0 cellPadding=3D0>
  <TBODY>
  <TR>
    <TD><TT>&nbsp;&nbsp;&nbsp;&nbsp;&nbsp;&nbsp;</TT></TD>
    <TD align=3Dright><TT><B>Observed&nbsp;&nbsp;</B></TT></TD>
    <TD noWrap align=3Dright><TT><B>Mr(expt)&nbsp;&nbsp;</B></TT></TD>
    <TD noWrap align=3Dright><TT><B>Mr(calc)&nbsp;&nbsp;</B></TT></TD>
    <TD align=3Dright><TT><B>&nbsp;ppm&nbsp;&nbsp;</B></TT></TD>
    <TD align=3Dright><TT><B>Start&nbsp;</B></TT></TD>
    <TD align=3Dright><TT><B>&nbsp;</B></TT></TD>
    <TD align=3Dright><TT><B>End&nbsp;</B></TT></TD>
    <TD align=3Dright><TT><B>Miss&nbsp;</B></TT></TD>
    <TD align=3Dright><TT><B>Ions&nbsp;</B></TT></TD>
    <TD><TT><B>&nbsp;Peptide</B></TT></TD></TR>
  <TR>
    <TD align=3Dright>&nbsp;</TD>
    <TD align=3Dright><TT>1616.7297&nbsp;&nbsp;</TT></TD>
    <TD align=3Dright><TT>1615.7224&nbsp;&nbsp;</TT></TD>
    <TD align=3Dright><TT>1615.6871&nbsp;&nbsp;</TT></TD>
    <TD noWrap align=3Dright><TT>21.9&nbsp;</TT></TD>
    <TD align=3Dright><TT>1&nbsp;</TT></TD>
    <TD noWrap align=3Dright><TT>-&nbsp;</TT></TD>
    <TD align=3Dright><TT>13&nbsp;</TT></TD>
    <TD align=3Dright><TT>1&nbsp;&nbsp;</TT></TD>
    <TD noWrap align=3Dright><TT>---&nbsp;&nbsp;</TT></TD>
    <TD noWrap><TT>&nbsp;-.MEETTWRAYCNGR.K</TT></TD></TR>
  <TR>
    <TD align=3Dright>&nbsp;</TD>
    <TD align=3Dright><TT>2660.1301&nbsp;&nbsp;</TT></TD>
    <TD align=3Dright><TT>2659.1228&nbsp;&nbsp;</TT></TD>
    <TD align=3Dright><TT>2659.2476&nbsp;&nbsp;</TT></TD>
    <TD noWrap align=3Dright><TT>-46.91&nbsp;</TT></TD>
    <TD align=3Dright><TT>72&nbsp;</TT></TD>
    <TD noWrap align=3Dright><TT>-&nbsp;</TT></TD>
    <TD align=3Dright><TT>95&nbsp;</TT></TD>
    <TD align=3Dright><TT>0&nbsp;&nbsp;</TT></TD>
    <TD noWrap align=3Dright><TT>---&nbsp;&nbsp;</TT></TD>
    <TD noWrap><TT>&nbsp;R.DSEAFYMVSPDGNAGPELSIYLLR.V + Oxidation=20
  (M)</TT></TD></TR>
  <TR>
    <TD align=3Dright>&nbsp;</TD>
    <TD align=3Dright><TT>2743.3223&nbsp;&nbsp;</TT></TD>
    <TD align=3Dright><TT>2742.3150&nbsp;&nbsp;</TT></TD>
    <TD align=3Dright><TT>2742.3211&nbsp;&nbsp;</TT></TD>
    <TD noWrap align=3Dright><TT>-2.20&nbsp;</TT></TD>
    <TD align=3Dright><TT>72&nbsp;</TT></TD>
    <TD noWrap align=3Dright><TT>-&nbsp;</TT></TD>
    <TD align=3Dright><TT>96&nbsp;</TT></TD>
    <TD align=3Dright><TT>1&nbsp;&nbsp;</TT></TD>
    <TD noWrap align=3Dright><TT>---&nbsp;&nbsp;</TT></TD>
    <TD noWrap><TT>&nbsp;R.DSEAFYMVSPDGNAGPELSIYLLRV.-</TT></TD></TR>
  <TR>
    <TD align=3Dright>&nbsp;</TD>
    <TD align=3Dright><TT>2808.2178&nbsp;&nbsp;</TT></TD>
    <TD align=3Dright><TT>2807.2105&nbsp;&nbsp;</TT></TD>
    <TD align=3Dright><TT>2807.2929&nbsp;&nbsp;</TT></TD>
    <TD noWrap align=3Dright><TT>-29.34&nbsp;</TT></TD>
    <TD align=3Dright><TT>33&nbsp;</TT></TD>
    <TD noWrap align=3Dright><TT>-&nbsp;</TT></TD>
    <TD align=3Dright><TT>61&nbsp;</TT></TD>
    <TD align=3Dright><TT>0&nbsp;&nbsp;</TT></TD>
    <TD noWrap align=3Dright><TT>---&nbsp;&nbsp;</TT></TD>
    <TD noWrap><TT>&nbsp;R.AVEPVTVGAGVLPDGGGVAGGEGDMMYMR.A + Oxidation=20
    (M)</TT></TD></TR></TBODY></TABLE>
<TABLE border=3D0 cellSpacing=3D0>
  <TBODY>
  <TR>
    <TD><TT>&nbsp;&nbsp;&nbsp;&nbsp;&nbsp;&nbsp;</TT></TD>
    <TD><TT><B>No match to: </B>745.3611, 774.4239, 809.3693, 825.0585,=20
      829.3386, 841.0383, 842.4612, 870.4904, 977.4559, 977.4559, =
1097.5449,=20
      1197.5880, 1213.5697, 1311.6106, 1346.6519, 1346.6519, 1544.6217,=20
      1571.6799, 1597.7001, 1597.7001, 1613.6967, 1619.7017, 1629.6830,=20
      1635.6796, 1641.6890, 1854.7963, 1990.8136, 1990.8136, 2012.8218,=20
      2064.0115, 2064.0115, 2064.9988, 2086.0234, 2086.0234, 2112.9680,=20
      2112.9680, 2114.4778, 2134.9360, 2193.0671, 2193.0671, 2211.9907,=20
      2215.0671, 2346.0364, 2349.1797, 2349.1797, 2760.3333, 2760.3333,=20
      2776.3201, 3225.6382</TT></TD></TR></TBODY></TABLE><BR>
<TABLE border=3D0 cellSpacing=3D0>
  <TBODY>
  <TR>
    <TD><TT><B><A name=3DHit42>42.</A>&nbsp;&nbsp;&nbsp;</B></TT></TD>
    <TD noWrap><TT><A=20
      =
href=3D"http://zxw-pc/mascot/cgi/protein_view.pl?file=3D../data/20121225/=
F002424.dat&amp;hit=3D42"=20
      =
target=3D_blank>gi|223947387</A>&nbsp;&nbsp;&nbsp;&nbsp;<B>Mass:</B>&nbsp=
;37964&nbsp;&nbsp;&nbsp;&nbsp;<B>Score:</B>&nbsp;42&nbsp;&nbsp;&nbsp;&nbs=
p;&nbsp;<B>Expect:</B>&nbsp;1.1e+002&nbsp;&nbsp;<B>Matches:</B>&nbsp;8</T=
T></TD></TR>
  <TR>
    <TD>&nbsp;</TD>
    <TD noWrap><TT>unknown [Zea mays]</TT></TD></TR></TBODY></TABLE>
<TABLE border=3D0 cellSpacing=3D0 cellPadding=3D0>
  <TBODY>
  <TR>
    <TD><TT>&nbsp;&nbsp;&nbsp;&nbsp;&nbsp;&nbsp;</TT></TD>
    <TD align=3Dright><TT><B>Observed&nbsp;&nbsp;</B></TT></TD>
    <TD noWrap align=3Dright><TT><B>Mr(expt)&nbsp;&nbsp;</B></TT></TD>
    <TD noWrap align=3Dright><TT><B>Mr(calc)&nbsp;&nbsp;</B></TT></TD>
    <TD align=3Dright><TT><B>&nbsp;ppm&nbsp;&nbsp;</B></TT></TD>
    <TD align=3Dright><TT><B>Start&nbsp;</B></TT></TD>
    <TD align=3Dright><TT><B>&nbsp;</B></TT></TD>
    <TD align=3Dright><TT><B>End&nbsp;</B></TT></TD>
    <TD align=3Dright><TT><B>Miss&nbsp;</B></TT></TD>
    <TD align=3Dright><TT><B>Ions&nbsp;</B></TT></TD>
    <TD><TT><B>&nbsp;Peptide</B></TT></TD></TR>
  <TR>
    <TD align=3Dright>&nbsp;</TD>
    <TD align=3Dright><TT>745.3611&nbsp;&nbsp;</TT></TD>
    <TD align=3Dright><TT>744.3538&nbsp;&nbsp;</TT></TD>
    <TD align=3Dright><TT>744.4065&nbsp;&nbsp;</TT></TD>
    <TD noWrap align=3Dright><TT>-70.74&nbsp;</TT></TD>
    <TD align=3Dright><TT>56&nbsp;</TT></TD>
    <TD noWrap align=3Dright><TT>-&nbsp;</TT></TD>
    <TD align=3Dright><TT>61&nbsp;</TT></TD>
    <TD align=3Dright><TT>1&nbsp;&nbsp;</TT></TD>
    <TD noWrap align=3Dright><TT>---&nbsp;&nbsp;</TT></TD>
    <TD noWrap><TT>&nbsp;K.TPCLRR.L</TT></TD></TR>
  <TR>
    <TD align=3Dright>&nbsp;</TD>
    <TD align=3Dright><TT>1571.6799&nbsp;&nbsp;</TT></TD>
    <TD align=3Dright><TT>1570.6726&nbsp;&nbsp;</TT></TD>
    <TD align=3Dright><TT>1570.7528&nbsp;&nbsp;</TT></TD>
    <TD noWrap align=3Dright><TT>-51.06&nbsp;</TT></TD>
    <TD align=3Dright><TT>147&nbsp;</TT></TD>
    <TD noWrap align=3Dright><TT>-&nbsp;</TT></TD>
    <TD align=3Dright><TT>160&nbsp;</TT></TD>
    <TD align=3Dright><TT>0&nbsp;&nbsp;</TT></TD>
    <TD noWrap align=3Dright><TT>---&nbsp;&nbsp;</TT></TD>
    <TD noWrap><TT>&nbsp;R.DIWELAAHDAAFGR.L</TT></TD></TR>
  <TR>
    <TD align=3Dright>&nbsp;</TD>
    <TD align=3Dright><TT>1616.7297&nbsp;&nbsp;</TT></TD>
    <TD align=3Dright><TT>1615.7224&nbsp;&nbsp;</TT></TD>
    <TD align=3Dright><TT>1615.8604&nbsp;&nbsp;</TT></TD>
    <TD noWrap align=3Dright><TT>-85.36&nbsp;</TT></TD>
    <TD align=3Dright><TT>281&nbsp;</TT></TD>
    <TD noWrap align=3Dright><TT>-&nbsp;</TT></TD>
    <TD align=3Dright><TT>296&nbsp;</TT></TD>
    <TD align=3Dright><TT>0&nbsp;&nbsp;</TT></TD>
    <TD noWrap align=3Dright><TT>---&nbsp;&nbsp;</TT></TD>
    <TD noWrap><TT>&nbsp;K.VIILDIVVGAGSSCDR.K</TT></TD></TR>
  <TR>
    <TD align=3Dright>&nbsp;</TD>
    <TD align=3Dright><TT>2064.9988&nbsp;&nbsp;</TT></TD>
    <TD align=3Dright><TT>2063.9915&nbsp;&nbsp;</TT></TD>
    <TD align=3Dright><TT>2064.0139&nbsp;&nbsp;</TT></TD>
    <TD noWrap align=3Dright><TT>-10.83&nbsp;</TT></TD>
    <TD align=3Dright><TT>1&nbsp;</TT></TD>
    <TD noWrap align=3Dright><TT>-&nbsp;</TT></TD>
    <TD align=3Dright><TT>17&nbsp;</TT></TD>
    <TD align=3Dright><TT>0&nbsp;&nbsp;</TT></TD>
    <TD noWrap align=3Dright><TT>---&nbsp;&nbsp;</TT></TD>
    <TD noWrap><TT>&nbsp;-.MLDAELQLWNHTFGYVK.S</TT></TD></TR>
  <TR>
    <TD align=3Dright>&nbsp;</TD>
    <TD align=3Dright><TT>2760.3333&nbsp;&nbsp;</TT></TD>
    <TD align=3Dright><TT>2759.3260&nbsp;&nbsp;</TT></TD>
    <TD align=3Dright><TT>2759.3047&nbsp;&nbsp;</TT></TD>
    <TD noWrap align=3Dright><TT>7.73&nbsp;</TT></TD>
    <TD align=3Dright><TT>298&nbsp;</TT></TD>
    <TD noWrap align=3Dright><TT>-&nbsp;</TT></TD>
    <TD align=3Dright><TT>320&nbsp;</TT></TD>
    <TD align=3Dright><TT>1&nbsp;&nbsp;</TT></TD>
    <TD noWrap align=3Dright><TT>---&nbsp;&nbsp;</TT></TD>
    <TD noWrap><TT>&nbsp;K.NVETQCLFDLFIMFINGAERDER.Q</TT></TD></TR>
  <TR>
    <TD align=3Dright>&nbsp;</TD>
    <TD align=3Dright><TT>2760.3333&nbsp;&nbsp;</TT></TD>
    <TD align=3Dright><TT>2759.3260&nbsp;&nbsp;</TT></TD>
    <TD align=3Dright><TT>2759.3047&nbsp;&nbsp;</TT></TD>
    <TD noWrap align=3Dright><TT>7.73&nbsp;</TT></TD>
    <TD align=3Dright><TT>298&nbsp;</TT></TD>
    <TD noWrap align=3Dright><TT>-&nbsp;</TT></TD>
    <TD align=3Dright><TT>320&nbsp;</TT></TD>
    <TD align=3Dright><TT>1&nbsp;&nbsp;</TT></TD>
    <TD noWrap align=3Dright><TT>---&nbsp;&nbsp;</TT></TD>
    <TD noWrap><TT>&nbsp;K.NVETQCLFDLFIMFINGAERDER.Q</TT></TD></TR>
  <TR>
    <TD align=3Dright>&nbsp;</TD>
    <TD align=3Dright><TT>2776.3201&nbsp;&nbsp;</TT></TD>
    <TD align=3Dright><TT>2775.3128&nbsp;&nbsp;</TT></TD>
    <TD align=3Dright><TT>2775.2996&nbsp;&nbsp;</TT></TD>
    <TD noWrap align=3Dright><TT>4.76&nbsp;</TT></TD>
    <TD align=3Dright><TT>298&nbsp;</TT></TD>
    <TD noWrap align=3Dright><TT>-&nbsp;</TT></TD>
    <TD align=3Dright><TT>320&nbsp;</TT></TD>
    <TD align=3Dright><TT>1&nbsp;&nbsp;</TT></TD>
    <TD noWrap align=3Dright><TT>---&nbsp;&nbsp;</TT></TD>
    <TD noWrap><TT>&nbsp;K.NVETQCLFDLFIMFINGAERDER.Q + Oxidation=20
(M)</TT></TD></TR>
  <TR>
    <TD align=3Dright>&nbsp;</TD>
    <TD align=3Dright><TT>3225.6382&nbsp;&nbsp;</TT></TD>
    <TD align=3Dright><TT>3224.6309&nbsp;&nbsp;</TT></TD>
    <TD align=3Dright><TT>3224.7339&nbsp;&nbsp;</TT></TD>
    <TD noWrap align=3Dright><TT>-31.95&nbsp;</TT></TD>
    <TD align=3Dright><TT>18&nbsp;</TT></TD>
    <TD noWrap align=3Dright><TT>-&nbsp;</TT></TD>
    <TD align=3Dright><TT>48&nbsp;</TT></TD>
    <TD align=3Dright><TT>1&nbsp;&nbsp;</TT></TD>
    <TD noWrap align=3Dright><TT>---&nbsp;&nbsp;</TT></TD>
    <TD noWrap><TT>&nbsp;K.SMALKAAIDLGIPEAIHQHGGTATLPQIVTR.V + Oxidation =

      (M)</TT></TD></TR></TBODY></TABLE>
<TABLE border=3D0 cellSpacing=3D0>
  <TBODY>
  <TR>
    <TD><TT>&nbsp;&nbsp;&nbsp;&nbsp;&nbsp;&nbsp;</TT></TD>
    <TD><TT><B>No match to: </B>774.4239, 809.3693, 825.0585, 829.3386,=20
      841.0383, 842.4612, 870.4904, 977.4559, 977.4559, 1097.5449, =
1197.5880,=20
      1213.5697, 1311.6106, 1346.6519, 1346.6519, 1544.6217, 1597.7001,=20
      1597.7001, 1613.6967, 1619.7017, 1629.6830, 1635.6796, 1641.6890,=20
      1854.7963, 1990.8136, 1990.8136, 2012.8218, 2064.0115, 2064.0115,=20
      2086.0234, 2086.0234, 2112.9680, 2112.9680, 2114.4778, 2134.9360,=20
      2193.0671, 2193.0671, 2211.9907, 2215.0671, 2346.0364, 2349.1797,=20
      2349.1797, 2660.1301, 2743.3223, =
2808.2178</TT></TD></TR></TBODY></TABLE><BR>
<TABLE border=3D0 cellSpacing=3D0>
  <TBODY>
  <TR>
    <TD><TT><B><A name=3DHit43>43.</A>&nbsp;&nbsp;&nbsp;</B></TT></TD>
    <TD noWrap><TT><A=20
      =
href=3D"http://zxw-pc/mascot/cgi/protein_view.pl?file=3D../data/20121225/=
F002424.dat&amp;hit=3D43"=20
      =
target=3D_blank>gi|293333219</A>&nbsp;&nbsp;&nbsp;&nbsp;<B>Mass:</B>&nbsp=
;37964&nbsp;&nbsp;&nbsp;&nbsp;<B>Score:</B>&nbsp;42&nbsp;&nbsp;&nbsp;&nbs=
p;&nbsp;<B>Expect:</B>&nbsp;1.1e+002&nbsp;&nbsp;<B>Matches:</B>&nbsp;8</T=
T></TD></TR>
  <TR>
    <TD>&nbsp;</TD>
    <TD noWrap><TT>hypothetical protein LOC100382077 [Zea=20
  mays]</TT></TD></TR></TBODY></TABLE>
<TABLE border=3D0 cellSpacing=3D0 cellPadding=3D0>
  <TBODY>
  <TR>
    <TD><TT>&nbsp;&nbsp;&nbsp;&nbsp;&nbsp;&nbsp;</TT></TD>
    <TD align=3Dright><TT><B>Observed&nbsp;&nbsp;</B></TT></TD>
    <TD noWrap align=3Dright><TT><B>Mr(expt)&nbsp;&nbsp;</B></TT></TD>
    <TD noWrap align=3Dright><TT><B>Mr(calc)&nbsp;&nbsp;</B></TT></TD>
    <TD align=3Dright><TT><B>&nbsp;ppm&nbsp;&nbsp;</B></TT></TD>
    <TD align=3Dright><TT><B>Start&nbsp;</B></TT></TD>
    <TD align=3Dright><TT><B>&nbsp;</B></TT></TD>
    <TD align=3Dright><TT><B>End&nbsp;</B></TT></TD>
    <TD align=3Dright><TT><B>Miss&nbsp;</B></TT></TD>
    <TD align=3Dright><TT><B>Ions&nbsp;</B></TT></TD>
    <TD><TT><B>&nbsp;Peptide</B></TT></TD></TR>
  <TR>
    <TD align=3Dright>&nbsp;</TD>
    <TD align=3Dright><TT>745.3611&nbsp;&nbsp;</TT></TD>
    <TD align=3Dright><TT>744.3538&nbsp;&nbsp;</TT></TD>
    <TD align=3Dright><TT>744.4065&nbsp;&nbsp;</TT></TD>
    <TD noWrap align=3Dright><TT>-70.74&nbsp;</TT></TD>
    <TD align=3Dright><TT>56&nbsp;</TT></TD>
    <TD noWrap align=3Dright><TT>-&nbsp;</TT></TD>
    <TD align=3Dright><TT>61&nbsp;</TT></TD>
    <TD align=3Dright><TT>1&nbsp;&nbsp;</TT></TD>
    <TD noWrap align=3Dright><TT>---&nbsp;&nbsp;</TT></TD>
    <TD noWrap><TT>&nbsp;K.TPCLRR.L</TT></TD></TR>
  <TR>
    <TD align=3Dright>&nbsp;</TD>
    <TD align=3Dright><TT>1571.6799&nbsp;&nbsp;</TT></TD>
    <TD align=3Dright><TT>1570.6726&nbsp;&nbsp;</TT></TD>
    <TD align=3Dright><TT>1570.7528&nbsp;&nbsp;</TT></TD>
    <TD noWrap align=3Dright><TT>-51.06&nbsp;</TT></TD>
    <TD align=3Dright><TT>147&nbsp;</TT></TD>
    <TD noWrap align=3Dright><TT>-&nbsp;</TT></TD>
    <TD align=3Dright><TT>160&nbsp;</TT></TD>
    <TD align=3Dright><TT>0&nbsp;&nbsp;</TT></TD>
    <TD noWrap align=3Dright><TT>---&nbsp;&nbsp;</TT></TD>
    <TD noWrap><TT>&nbsp;R.DIWELAAHDAAFGR.L</TT></TD></TR>
  <TR>
    <TD align=3Dright>&nbsp;</TD>
    <TD align=3Dright><TT>1616.7297&nbsp;&nbsp;</TT></TD>
    <TD align=3Dright><TT>1615.7224&nbsp;&nbsp;</TT></TD>
    <TD align=3Dright><TT>1615.8604&nbsp;&nbsp;</TT></TD>
    <TD noWrap align=3Dright><TT>-85.36&nbsp;</TT></TD>
    <TD align=3Dright><TT>281&nbsp;</TT></TD>
    <TD noWrap align=3Dright><TT>-&nbsp;</TT></TD>
    <TD align=3Dright><TT>296&nbsp;</TT></TD>
    <TD align=3Dright><TT>0&nbsp;&nbsp;</TT></TD>
    <TD noWrap align=3Dright><TT>---&nbsp;&nbsp;</TT></TD>
    <TD noWrap><TT>&nbsp;K.VIILDIVVGAGSSCDR.K</TT></TD></TR>
  <TR>
    <TD align=3Dright>&nbsp;</TD>
    <TD align=3Dright><TT>2064.9988&nbsp;&nbsp;</TT></TD>
    <TD align=3Dright><TT>2063.9915&nbsp;&nbsp;</TT></TD>
    <TD align=3Dright><TT>2064.0139&nbsp;&nbsp;</TT></TD>
    <TD noWrap align=3Dright><TT>-10.83&nbsp;</TT></TD>
    <TD align=3Dright><TT>1&nbsp;</TT></TD>
    <TD noWrap align=3Dright><TT>-&nbsp;</TT></TD>
    <TD align=3Dright><TT>17&nbsp;</TT></TD>
    <TD align=3Dright><TT>0&nbsp;&nbsp;</TT></TD>
    <TD noWrap align=3Dright><TT>---&nbsp;&nbsp;</TT></TD>
    <TD noWrap><TT>&nbsp;-.MLDAELQLWNHTFGYVK.S</TT></TD></TR>
  <TR>
    <TD align=3Dright>&nbsp;</TD>
    <TD align=3Dright><TT>2760.3333&nbsp;&nbsp;</TT></TD>
    <TD align=3Dright><TT>2759.3260&nbsp;&nbsp;</TT></TD>
    <TD align=3Dright><TT>2759.3047&nbsp;&nbsp;</TT></TD>
    <TD noWrap align=3Dright><TT>7.73&nbsp;</TT></TD>
    <TD align=3Dright><TT>298&nbsp;</TT></TD>
    <TD noWrap align=3Dright><TT>-&nbsp;</TT></TD>
    <TD align=3Dright><TT>320&nbsp;</TT></TD>
    <TD align=3Dright><TT>1&nbsp;&nbsp;</TT></TD>
    <TD noWrap align=3Dright><TT>---&nbsp;&nbsp;</TT></TD>
    <TD noWrap><TT>&nbsp;K.NVETQCLFDLFIMFINGAERDER.Q</TT></TD></TR>
  <TR>
    <TD align=3Dright>&nbsp;</TD>
    <TD align=3Dright><TT>2760.3333&nbsp;&nbsp;</TT></TD>
    <TD align=3Dright><TT>2759.3260&nbsp;&nbsp;</TT></TD>
    <TD align=3Dright><TT>2759.3047&nbsp;&nbsp;</TT></TD>
    <TD noWrap align=3Dright><TT>7.73&nbsp;</TT></TD>
    <TD align=3Dright><TT>298&nbsp;</TT></TD>
    <TD noWrap align=3Dright><TT>-&nbsp;</TT></TD>
    <TD align=3Dright><TT>320&nbsp;</TT></TD>
    <TD align=3Dright><TT>1&nbsp;&nbsp;</TT></TD>
    <TD noWrap align=3Dright><TT>---&nbsp;&nbsp;</TT></TD>
    <TD noWrap><TT>&nbsp;K.NVETQCLFDLFIMFINGAERDER.Q</TT></TD></TR>
  <TR>
    <TD align=3Dright>&nbsp;</TD>
    <TD align=3Dright><TT>2776.3201&nbsp;&nbsp;</TT></TD>
    <TD align=3Dright><TT>2775.3128&nbsp;&nbsp;</TT></TD>
    <TD align=3Dright><TT>2775.2996&nbsp;&nbsp;</TT></TD>
    <TD noWrap align=3Dright><TT>4.76&nbsp;</TT></TD>
    <TD align=3Dright><TT>298&nbsp;</TT></TD>
    <TD noWrap align=3Dright><TT>-&nbsp;</TT></TD>
    <TD align=3Dright><TT>320&nbsp;</TT></TD>
    <TD align=3Dright><TT>1&nbsp;&nbsp;</TT></TD>
    <TD noWrap align=3Dright><TT>---&nbsp;&nbsp;</TT></TD>
    <TD noWrap><TT>&nbsp;K.NVETQCLFDLFIMFINGAERDER.Q + Oxidation=20
(M)</TT></TD></TR>
  <TR>
    <TD align=3Dright>&nbsp;</TD>
    <TD align=3Dright><TT>3225.6382&nbsp;&nbsp;</TT></TD>
    <TD align=3Dright><TT>3224.6309&nbsp;&nbsp;</TT></TD>
    <TD align=3Dright><TT>3224.7339&nbsp;&nbsp;</TT></TD>
    <TD noWrap align=3Dright><TT>-31.95&nbsp;</TT></TD>
    <TD align=3Dright><TT>18&nbsp;</TT></TD>
    <TD noWrap align=3Dright><TT>-&nbsp;</TT></TD>
    <TD align=3Dright><TT>48&nbsp;</TT></TD>
    <TD align=3Dright><TT>1&nbsp;&nbsp;</TT></TD>
    <TD noWrap align=3Dright><TT>---&nbsp;&nbsp;</TT></TD>
    <TD noWrap><TT>&nbsp;K.SMALKAAIDLGIPEAIHQHGGTATLPQIVTR.V + Oxidation =

      (M)</TT></TD></TR></TBODY></TABLE>
<TABLE border=3D0 cellSpacing=3D0>
  <TBODY>
  <TR>
    <TD><TT>&nbsp;&nbsp;&nbsp;&nbsp;&nbsp;&nbsp;</TT></TD>
    <TD><TT><B>No match to: </B>774.4239, 809.3693, 825.0585, 829.3386,=20
      841.0383, 842.4612, 870.4904, 977.4559, 977.4559, 1097.5449, =
1197.5880,=20
      1213.5697, 1311.6106, 1346.6519, 1346.6519, 1544.6217, 1597.7001,=20
      1597.7001, 1613.6967, 1619.7017, 1629.6830, 1635.6796, 1641.6890,=20
      1854.7963, 1990.8136, 1990.8136, 2012.8218, 2064.0115, 2064.0115,=20
      2086.0234, 2086.0234, 2112.9680, 2112.9680, 2114.4778, 2134.9360,=20
      2193.0671, 2193.0671, 2211.9907, 2215.0671, 2346.0364, 2349.1797,=20
      2349.1797, 2660.1301, 2743.3223, =
2808.2178</TT></TD></TR></TBODY></TABLE><BR>
<TABLE border=3D0 cellSpacing=3D0>
  <TBODY>
  <TR>
    <TD><TT><B><A name=3DHit44>44.</A>&nbsp;&nbsp;&nbsp;</B></TT></TD>
    <TD noWrap><TT><A=20
      =
href=3D"http://zxw-pc/mascot/cgi/protein_view.pl?file=3D../data/20121225/=
F002424.dat&amp;hit=3D44"=20
      =
target=3D_blank>gi|222066092</A>&nbsp;&nbsp;&nbsp;&nbsp;<B>Mass:</B>&nbsp=
;18856&nbsp;&nbsp;&nbsp;&nbsp;<B>Score:</B>&nbsp;42&nbsp;&nbsp;&nbsp;&nbs=
p;&nbsp;<B>Expect:</B>&nbsp;1.1e+002&nbsp;&nbsp;<B>Matches:</B>&nbsp;5</T=
T></TD></TR>
  <TR>
    <TD>&nbsp;</TD>
    <TD noWrap><TT>NBS-LLR resistance protein [Gossypium=20
  arboreum]</TT></TD></TR></TBODY></TABLE>
<TABLE border=3D0 cellSpacing=3D0 cellPadding=3D0>
  <TBODY>
  <TR>
    <TD><TT>&nbsp;&nbsp;&nbsp;&nbsp;&nbsp;&nbsp;</TT></TD>
    <TD align=3Dright><TT><B>Observed&nbsp;&nbsp;</B></TT></TD>
    <TD noWrap align=3Dright><TT><B>Mr(expt)&nbsp;&nbsp;</B></TT></TD>
    <TD noWrap align=3Dright><TT><B>Mr(calc)&nbsp;&nbsp;</B></TT></TD>
    <TD align=3Dright><TT><B>&nbsp;ppm&nbsp;&nbsp;</B></TT></TD>
    <TD align=3Dright><TT><B>Start&nbsp;</B></TT></TD>
    <TD align=3Dright><TT><B>&nbsp;</B></TT></TD>
    <TD align=3Dright><TT><B>End&nbsp;</B></TT></TD>
    <TD align=3Dright><TT><B>Miss&nbsp;</B></TT></TD>
    <TD align=3Dright><TT><B>Ions&nbsp;</B></TT></TD>
    <TD><TT><B>&nbsp;Peptide</B></TT></TD></TR>
  <TR>
    <TD align=3Dright>&nbsp;</TD>
    <TD align=3Dright><TT>2064.9988&nbsp;&nbsp;</TT></TD>
    <TD align=3Dright><TT>2063.9915&nbsp;&nbsp;</TT></TD>
    <TD align=3Dright><TT>2063.9993&nbsp;&nbsp;</TT></TD>
    <TD noWrap align=3Dright><TT>-3.75&nbsp;</TT></TD>
    <TD align=3Dright><TT>123&nbsp;</TT></TD>
    <TD noWrap align=3Dright><TT>-&nbsp;</TT></TD>
    <TD align=3Dright><TT>139&nbsp;</TT></TD>
    <TD align=3Dright><TT>0&nbsp;&nbsp;</TT></TD>
    <TD noWrap align=3Dright><TT>---&nbsp;&nbsp;</TT></TD>
    <TD noWrap><TT>&nbsp;K.SFPIGVLEHEEAWEFFK.K</TT></TD></TR>
  <TR>
    <TD align=3Dright>&nbsp;</TD>
    <TD align=3Dright><TT>2112.9680&nbsp;&nbsp;</TT></TD>
    <TD align=3Dright><TT>2111.9607&nbsp;&nbsp;</TT></TD>
    <TD align=3Dright><TT>2112.1314&nbsp;&nbsp;</TT></TD>
    <TD noWrap align=3Dright><TT>-80.80&nbsp;</TT></TD>
    <TD align=3Dright><TT>141&nbsp;</TT></TD>
    <TD noWrap align=3Dright><TT>-&nbsp;</TT></TD>
    <TD align=3Dright><TT>161&nbsp;</TT></TD>
    <TD align=3Dright><TT>1&nbsp;&nbsp;</TT></TD>
    <TD noWrap align=3Dright><TT>---&nbsp;&nbsp;</TT></TD>
    <TD noWrap><TT>&nbsp;K.IAGDGVESSDLLPIATEVAKK.C</TT></TD></TR>
  <TR>
    <TD align=3Dright>&nbsp;</TD>
    <TD align=3Dright><TT>2112.9680&nbsp;&nbsp;</TT></TD>
    <TD align=3Dright><TT>2111.9607&nbsp;&nbsp;</TT></TD>
    <TD align=3Dright><TT>2112.1314&nbsp;&nbsp;</TT></TD>
    <TD noWrap align=3Dright><TT>-80.80&nbsp;</TT></TD>
    <TD align=3Dright><TT>140&nbsp;</TT></TD>
    <TD noWrap align=3Dright><TT>-&nbsp;</TT></TD>
    <TD align=3Dright><TT>160&nbsp;</TT></TD>
    <TD align=3Dright><TT>1&nbsp;&nbsp;</TT></TD>
    <TD noWrap align=3Dright><TT>---&nbsp;&nbsp;</TT></TD>
    <TD noWrap><TT>&nbsp;K.KIAGDGVESSDLLPIATEVAK.K</TT></TD></TR>
  <TR>
    <TD align=3Dright>&nbsp;</TD>
    <TD align=3Dright><TT>2193.0671&nbsp;&nbsp;</TT></TD>
    <TD align=3Dright><TT>2192.0598&nbsp;&nbsp;</TT></TD>
    <TD align=3Dright><TT>2192.0942&nbsp;&nbsp;</TT></TD>
    <TD noWrap align=3Dright><TT>-15.69&nbsp;</TT></TD>
    <TD align=3Dright><TT>123&nbsp;</TT></TD>
    <TD noWrap align=3Dright><TT>-&nbsp;</TT></TD>
    <TD align=3Dright><TT>140&nbsp;</TT></TD>
    <TD align=3Dright><TT>1&nbsp;&nbsp;</TT></TD>
    <TD noWrap align=3Dright><TT>---&nbsp;&nbsp;</TT></TD>
    <TD noWrap><TT>&nbsp;K.SFPIGVLEHEEAWEFFKK.I</TT></TD></TR>
  <TR>
    <TD align=3Dright>&nbsp;</TD>
    <TD align=3Dright><TT>2193.0671&nbsp;&nbsp;</TT></TD>
    <TD align=3Dright><TT>2192.0598&nbsp;&nbsp;</TT></TD>
    <TD align=3Dright><TT>2192.0942&nbsp;&nbsp;</TT></TD>
    <TD noWrap align=3Dright><TT>-15.69&nbsp;</TT></TD>
    <TD align=3Dright><TT>122&nbsp;</TT></TD>
    <TD noWrap align=3Dright><TT>-&nbsp;</TT></TD>
    <TD align=3Dright><TT>139&nbsp;</TT></TD>
    <TD align=3Dright><TT>1&nbsp;&nbsp;</TT></TD>
    <TD noWrap align=3Dright><TT>---&nbsp;&nbsp;</TT></TD>
    <TD =
noWrap><TT>&nbsp;K.KSFPIGVLEHEEAWEFFK.K</TT></TD></TR></TBODY></TABLE>
<TABLE border=3D0 cellSpacing=3D0>
  <TBODY>
  <TR>
    <TD><TT>&nbsp;&nbsp;&nbsp;&nbsp;&nbsp;&nbsp;</TT></TD>
    <TD><TT><B>No match to: </B>745.3611, 774.4239, 809.3693, 825.0585,=20
      829.3386, 841.0383, 842.4612, 870.4904, 977.4559, 977.4559, =
1097.5449,=20
      1197.5880, 1213.5697, 1311.6106, 1346.6519, 1346.6519, 1544.6217,=20
      1571.6799, 1597.7001, 1597.7001, 1613.6967, 1616.7297, 1619.7017,=20
      1629.6830, 1635.6796, 1641.6890, 1854.7963, 1990.8136, 1990.8136,=20
      2012.8218, 2064.0115, 2064.0115, 2086.0234, 2086.0234, 2114.4778,=20
      2134.9360, 2211.9907, 2215.0671, 2346.0364, 2349.1797, 2349.1797,=20
      2660.1301, 2743.3223, 2760.3333, 2760.3333, 2776.3201, 2808.2178,=20
      3225.6382</TT></TD></TR></TBODY></TABLE><BR>
<TABLE border=3D0 cellSpacing=3D0>
  <TBODY>
  <TR>
    <TD><TT><B><A name=3DHit45>45.</A>&nbsp;&nbsp;&nbsp;</B></TT></TD>
    <TD noWrap><TT><A=20
      =
href=3D"http://zxw-pc/mascot/cgi/protein_view.pl?file=3D../data/20121225/=
F002424.dat&amp;hit=3D45"=20
      =
target=3D_blank>gi|326528007</A>&nbsp;&nbsp;&nbsp;&nbsp;<B>Mass:</B>&nbsp=
;22555&nbsp;&nbsp;&nbsp;&nbsp;<B>Score:</B>&nbsp;42&nbsp;&nbsp;&nbsp;&nbs=
p;&nbsp;<B>Expect:</B>&nbsp;1.2e+002&nbsp;&nbsp;<B>Matches:</B>&nbsp;7</T=
T></TD></TR>
  <TR>
    <TD>&nbsp;</TD>
    <TD noWrap><TT>predicted protein [Hordeum vulgare subsp.=20
  vulgare]</TT></TD></TR></TBODY></TABLE>
<TABLE border=3D0 cellSpacing=3D0 cellPadding=3D0>
  <TBODY>
  <TR>
    <TD><TT>&nbsp;&nbsp;&nbsp;&nbsp;&nbsp;&nbsp;</TT></TD>
    <TD align=3Dright><TT><B>Observed&nbsp;&nbsp;</B></TT></TD>
    <TD noWrap align=3Dright><TT><B>Mr(expt)&nbsp;&nbsp;</B></TT></TD>
    <TD noWrap align=3Dright><TT><B>Mr(calc)&nbsp;&nbsp;</B></TT></TD>
    <TD align=3Dright><TT><B>&nbsp;ppm&nbsp;&nbsp;</B></TT></TD>
    <TD align=3Dright><TT><B>Start&nbsp;</B></TT></TD>
    <TD align=3Dright><TT><B>&nbsp;</B></TT></TD>
    <TD align=3Dright><TT><B>End&nbsp;</B></TT></TD>
    <TD align=3Dright><TT><B>Miss&nbsp;</B></TT></TD>
    <TD align=3Dright><TT><B>Ions&nbsp;</B></TT></TD>
    <TD><TT><B>&nbsp;Peptide</B></TT></TD></TR>
  <TR>
    <TD align=3Dright>&nbsp;</TD>
    <TD align=3Dright><TT>977.4559&nbsp;&nbsp;</TT></TD>
    <TD align=3Dright><TT>976.4486&nbsp;&nbsp;</TT></TD>
    <TD align=3Dright><TT>976.4648&nbsp;&nbsp;</TT></TD>
    <TD noWrap align=3Dright><TT>-16.56&nbsp;</TT></TD>
    <TD align=3Dright><TT>96&nbsp;</TT></TD>
    <TD noWrap align=3Dright><TT>-&nbsp;</TT></TD>
    <TD align=3Dright><TT>104&nbsp;</TT></TD>
    <TD align=3Dright><TT>0&nbsp;&nbsp;</TT></TD>
    <TD noWrap align=3Dright><TT>---&nbsp;&nbsp;</TT></TD>
    <TD noWrap><TT>&nbsp;R.DVSMDAALR.R</TT></TD></TR>
  <TR>
    <TD align=3Dright>&nbsp;</TD>
    <TD align=3Dright><TT>977.4559&nbsp;&nbsp;</TT></TD>
    <TD align=3Dright><TT>976.4486&nbsp;&nbsp;</TT></TD>
    <TD align=3Dright><TT>976.4648&nbsp;&nbsp;</TT></TD>
    <TD noWrap align=3Dright><TT>-16.56&nbsp;</TT></TD>
    <TD align=3Dright><TT>96&nbsp;</TT></TD>
    <TD noWrap align=3Dright><TT>-&nbsp;</TT></TD>
    <TD align=3Dright><TT>104&nbsp;</TT></TD>
    <TD align=3Dright><TT>0&nbsp;&nbsp;</TT></TD>
    <TD noWrap align=3Dright><TT>---&nbsp;&nbsp;</TT></TD>
    <TD noWrap><TT>&nbsp;R.DVSMDAALR.R</TT></TD></TR>
  <TR>
    <TD align=3Dright>&nbsp;</TD>
    <TD align=3Dright><TT>1097.5449&nbsp;&nbsp;</TT></TD>
    <TD align=3Dright><TT>1096.5376&nbsp;&nbsp;</TT></TD>
    <TD align=3Dright><TT>1096.5084&nbsp;&nbsp;</TT></TD>
    <TD noWrap align=3Dright><TT>26.7&nbsp;</TT></TD>
    <TD align=3Dright><TT>73&nbsp;</TT></TD>
    <TD noWrap align=3Dright><TT>-&nbsp;</TT></TD>
    <TD align=3Dright><TT>82&nbsp;</TT></TD>
    <TD align=3Dright><TT>1&nbsp;&nbsp;</TT></TD>
    <TD noWrap align=3Dright><TT>---&nbsp;&nbsp;</TT></TD>
    <TD noWrap><TT>&nbsp;R.RTFADCSAAR.A</TT></TD></TR>
  <TR>
    <TD align=3Dright>&nbsp;</TD>
    <TD align=3Dright><TT>1197.5880&nbsp;&nbsp;</TT></TD>
    <TD align=3Dright><TT>1196.5807&nbsp;&nbsp;</TT></TD>
    <TD align=3Dright><TT>1196.6989&nbsp;&nbsp;</TT></TD>
    <TD noWrap align=3Dright><TT>-98.76&nbsp;</TT></TD>
    <TD align=3Dright><TT>106&nbsp;</TT></TD>
    <TD noWrap align=3Dright><TT>-&nbsp;</TT></TD>
    <TD align=3Dright><TT>116&nbsp;</TT></TD>
    <TD align=3Dright><TT>1&nbsp;&nbsp;</TT></TD>
    <TD noWrap align=3Dright><TT>---&nbsp;&nbsp;</TT></TD>
    <TD noWrap><TT>&nbsp;R.ELQALLAARGR.A</TT></TD></TR>
  <TR>
    <TD align=3Dright>&nbsp;</TD>
    <TD align=3Dright><TT>1597.7001&nbsp;&nbsp;</TT></TD>
    <TD align=3Dright><TT>1596.6928&nbsp;&nbsp;</TT></TD>
    <TD align=3Dright><TT>1596.6695&nbsp;&nbsp;</TT></TD>
    <TD noWrap align=3Dright><TT>14.6&nbsp;</TT></TD>
    <TD align=3Dright><TT>1&nbsp;</TT></TD>
    <TD noWrap align=3Dright><TT>-&nbsp;</TT></TD>
    <TD align=3Dright><TT>18&nbsp;</TT></TD>
    <TD align=3Dright><TT>1&nbsp;&nbsp;</TT></TD>
    <TD noWrap align=3Dright><TT>---&nbsp;&nbsp;</TT></TD>
    <TD noWrap><TT>&nbsp;-.MEGGCGVAGGTEGGCGKK.Q</TT></TD></TR>
  <TR>
    <TD align=3Dright>&nbsp;</TD>
    <TD align=3Dright><TT>1597.7001&nbsp;&nbsp;</TT></TD>
    <TD align=3Dright><TT>1596.6928&nbsp;&nbsp;</TT></TD>
    <TD align=3Dright><TT>1596.6695&nbsp;&nbsp;</TT></TD>
    <TD noWrap align=3Dright><TT>14.6&nbsp;</TT></TD>
    <TD align=3Dright><TT>1&nbsp;</TT></TD>
    <TD noWrap align=3Dright><TT>-&nbsp;</TT></TD>
    <TD align=3Dright><TT>18&nbsp;</TT></TD>
    <TD align=3Dright><TT>1&nbsp;&nbsp;</TT></TD>
    <TD noWrap align=3Dright><TT>18&nbsp;&nbsp;</TT></TD>
    <TD noWrap><TT>&nbsp;-.MEGGCGVAGGTEGGCGKK.Q</TT></TD></TR>
  <TR>
    <TD align=3Dright>&nbsp;</TD>
    <TD align=3Dright><TT>1613.6967&nbsp;&nbsp;</TT></TD>
    <TD align=3Dright><TT>1612.6894&nbsp;&nbsp;</TT></TD>
    <TD align=3Dright><TT>1612.6644&nbsp;&nbsp;</TT></TD>
    <TD noWrap align=3Dright><TT>15.5&nbsp;</TT></TD>
    <TD align=3Dright><TT>1&nbsp;</TT></TD>
    <TD noWrap align=3Dright><TT>-&nbsp;</TT></TD>
    <TD align=3Dright><TT>18&nbsp;</TT></TD>
    <TD align=3Dright><TT>1&nbsp;&nbsp;</TT></TD>
    <TD noWrap align=3Dright><TT>---&nbsp;&nbsp;</TT></TD>
    <TD noWrap><TT>&nbsp;-.MEGGCGVAGGTEGGCGKK.Q + Oxidation=20
  (M)</TT></TD></TR></TBODY></TABLE>
<TABLE border=3D0 cellSpacing=3D0>
  <TBODY>
  <TR>
    <TD><TT>&nbsp;&nbsp;&nbsp;&nbsp;&nbsp;&nbsp;</TT></TD>
    <TD><TT><B>No match to: </B>745.3611, 774.4239, 809.3693, 825.0585,=20
      829.3386, 841.0383, 842.4612, 870.4904, 1213.5697, 1311.6106, =
1346.6519,=20
      1346.6519, 1544.6217, 1571.6799, 1616.7297, 1619.7017, 1629.6830,=20
      1635.6796, 1641.6890, 1854.7963, 1990.8136, 1990.8136, 2012.8218,=20
      2064.0115, 2064.0115, 2064.9988, 2086.0234, 2086.0234, 2112.9680,=20
      2112.9680, 2114.4778, 2134.9360, 2193.0671, 2193.0671, 2211.9907,=20
      2215.0671, 2346.0364, 2349.1797, 2349.1797, 2660.1301, 2743.3223,=20
      2760.3333, 2760.3333, 2776.3201, 2808.2178,=20
3225.6382</TT></TD></TR></TBODY></TABLE><BR>
<TABLE border=3D0 cellSpacing=3D0>
  <TBODY>
  <TR>
    <TD><TT><B><A name=3DHit46>46.</A>&nbsp;&nbsp;&nbsp;</B></TT></TD>
    <TD noWrap><TT><A=20
      =
href=3D"http://zxw-pc/mascot/cgi/protein_view.pl?file=3D../data/20121225/=
F002424.dat&amp;hit=3D46"=20
      =
target=3D_blank>gi|326512322</A>&nbsp;&nbsp;&nbsp;&nbsp;<B>Mass:</B>&nbsp=
;22555&nbsp;&nbsp;&nbsp;&nbsp;<B>Score:</B>&nbsp;42&nbsp;&nbsp;&nbsp;&nbs=
p;&nbsp;<B>Expect:</B>&nbsp;1.2e+002&nbsp;&nbsp;<B>Matches:</B>&nbsp;7</T=
T></TD></TR>
  <TR>
    <TD>&nbsp;</TD>
    <TD noWrap><TT>predicted protein [Hordeum vulgare subsp.=20
  vulgare]</TT></TD></TR></TBODY></TABLE>
<TABLE border=3D0 cellSpacing=3D0 cellPadding=3D0>
  <TBODY>
  <TR>
    <TD><TT>&nbsp;&nbsp;&nbsp;&nbsp;&nbsp;&nbsp;</TT></TD>
    <TD align=3Dright><TT><B>Observed&nbsp;&nbsp;</B></TT></TD>
    <TD noWrap align=3Dright><TT><B>Mr(expt)&nbsp;&nbsp;</B></TT></TD>
    <TD noWrap align=3Dright><TT><B>Mr(calc)&nbsp;&nbsp;</B></TT></TD>
    <TD align=3Dright><TT><B>&nbsp;ppm&nbsp;&nbsp;</B></TT></TD>
    <TD align=3Dright><TT><B>Start&nbsp;</B></TT></TD>
    <TD align=3Dright><TT><B>&nbsp;</B></TT></TD>
    <TD align=3Dright><TT><B>End&nbsp;</B></TT></TD>
    <TD align=3Dright><TT><B>Miss&nbsp;</B></TT></TD>
    <TD align=3Dright><TT><B>Ions&nbsp;</B></TT></TD>
    <TD><TT><B>&nbsp;Peptide</B></TT></TD></TR>
  <TR>
    <TD align=3Dright>&nbsp;</TD>
    <TD align=3Dright><TT>977.4559&nbsp;&nbsp;</TT></TD>
    <TD align=3Dright><TT>976.4486&nbsp;&nbsp;</TT></TD>
    <TD align=3Dright><TT>976.4648&nbsp;&nbsp;</TT></TD>
    <TD noWrap align=3Dright><TT>-16.56&nbsp;</TT></TD>
    <TD align=3Dright><TT>96&nbsp;</TT></TD>
    <TD noWrap align=3Dright><TT>-&nbsp;</TT></TD>
    <TD align=3Dright><TT>104&nbsp;</TT></TD>
    <TD align=3Dright><TT>0&nbsp;&nbsp;</TT></TD>
    <TD noWrap align=3Dright><TT>---&nbsp;&nbsp;</TT></TD>
    <TD noWrap><TT>&nbsp;R.DVSMDAALR.R</TT></TD></TR>
  <TR>
    <TD align=3Dright>&nbsp;</TD>
    <TD align=3Dright><TT>977.4559&nbsp;&nbsp;</TT></TD>
    <TD align=3Dright><TT>976.4486&nbsp;&nbsp;</TT></TD>
    <TD align=3Dright><TT>976.4648&nbsp;&nbsp;</TT></TD>
    <TD noWrap align=3Dright><TT>-16.56&nbsp;</TT></TD>
    <TD align=3Dright><TT>96&nbsp;</TT></TD>
    <TD noWrap align=3Dright><TT>-&nbsp;</TT></TD>
    <TD align=3Dright><TT>104&nbsp;</TT></TD>
    <TD align=3Dright><TT>0&nbsp;&nbsp;</TT></TD>
    <TD noWrap align=3Dright><TT>---&nbsp;&nbsp;</TT></TD>
    <TD noWrap><TT>&nbsp;R.DVSMDAALR.R</TT></TD></TR>
  <TR>
    <TD align=3Dright>&nbsp;</TD>
    <TD align=3Dright><TT>1097.5449&nbsp;&nbsp;</TT></TD>
    <TD align=3Dright><TT>1096.5376&nbsp;&nbsp;</TT></TD>
    <TD align=3Dright><TT>1096.5084&nbsp;&nbsp;</TT></TD>
    <TD noWrap align=3Dright><TT>26.7&nbsp;</TT></TD>
    <TD align=3Dright><TT>73&nbsp;</TT></TD>
    <TD noWrap align=3Dright><TT>-&nbsp;</TT></TD>
    <TD align=3Dright><TT>82&nbsp;</TT></TD>
    <TD align=3Dright><TT>1&nbsp;&nbsp;</TT></TD>
    <TD noWrap align=3Dright><TT>---&nbsp;&nbsp;</TT></TD>
    <TD noWrap><TT>&nbsp;R.RTFADCSAAR.A</TT></TD></TR>
  <TR>
    <TD align=3Dright>&nbsp;</TD>
    <TD align=3Dright><TT>1197.5880&nbsp;&nbsp;</TT></TD>
    <TD align=3Dright><TT>1196.5807&nbsp;&nbsp;</TT></TD>
    <TD align=3Dright><TT>1196.6989&nbsp;&nbsp;</TT></TD>
    <TD noWrap align=3Dright><TT>-98.76&nbsp;</TT></TD>
    <TD align=3Dright><TT>106&nbsp;</TT></TD>
    <TD noWrap align=3Dright><TT>-&nbsp;</TT></TD>
    <TD align=3Dright><TT>116&nbsp;</TT></TD>
    <TD align=3Dright><TT>1&nbsp;&nbsp;</TT></TD>
    <TD noWrap align=3Dright><TT>---&nbsp;&nbsp;</TT></TD>
    <TD noWrap><TT>&nbsp;R.ELQALLAARGR.A</TT></TD></TR>
  <TR>
    <TD align=3Dright>&nbsp;</TD>
    <TD align=3Dright><TT>1597.7001&nbsp;&nbsp;</TT></TD>
    <TD align=3Dright><TT>1596.6928&nbsp;&nbsp;</TT></TD>
    <TD align=3Dright><TT>1596.6695&nbsp;&nbsp;</TT></TD>
    <TD noWrap align=3Dright><TT>14.6&nbsp;</TT></TD>
    <TD align=3Dright><TT>1&nbsp;</TT></TD>
    <TD noWrap align=3Dright><TT>-&nbsp;</TT></TD>
    <TD align=3Dright><TT>18&nbsp;</TT></TD>
    <TD align=3Dright><TT>1&nbsp;&nbsp;</TT></TD>
    <TD noWrap align=3Dright><TT>---&nbsp;&nbsp;</TT></TD>
    <TD noWrap><TT>&nbsp;-.MEGGCGVAGGTEGGCGKK.Q</TT></TD></TR>
  <TR>
    <TD align=3Dright>&nbsp;</TD>
    <TD align=3Dright><TT>1597.7001&nbsp;&nbsp;</TT></TD>
    <TD align=3Dright><TT>1596.6928&nbsp;&nbsp;</TT></TD>
    <TD align=3Dright><TT>1596.6695&nbsp;&nbsp;</TT></TD>
    <TD noWrap align=3Dright><TT>14.6&nbsp;</TT></TD>
    <TD align=3Dright><TT>1&nbsp;</TT></TD>
    <TD noWrap align=3Dright><TT>-&nbsp;</TT></TD>
    <TD align=3Dright><TT>18&nbsp;</TT></TD>
    <TD align=3Dright><TT>1&nbsp;&nbsp;</TT></TD>
    <TD noWrap align=3Dright><TT>18&nbsp;&nbsp;</TT></TD>
    <TD noWrap><TT>&nbsp;-.MEGGCGVAGGTEGGCGKK.Q</TT></TD></TR>
  <TR>
    <TD align=3Dright>&nbsp;</TD>
    <TD align=3Dright><TT>1613.6967&nbsp;&nbsp;</TT></TD>
    <TD align=3Dright><TT>1612.6894&nbsp;&nbsp;</TT></TD>
    <TD align=3Dright><TT>1612.6644&nbsp;&nbsp;</TT></TD>
    <TD noWrap align=3Dright><TT>15.5&nbsp;</TT></TD>
    <TD align=3Dright><TT>1&nbsp;</TT></TD>
    <TD noWrap align=3Dright><TT>-&nbsp;</TT></TD>
    <TD align=3Dright><TT>18&nbsp;</TT></TD>
    <TD align=3Dright><TT>1&nbsp;&nbsp;</TT></TD>
    <TD noWrap align=3Dright><TT>---&nbsp;&nbsp;</TT></TD>
    <TD noWrap><TT>&nbsp;-.MEGGCGVAGGTEGGCGKK.Q + Oxidation=20
  (M)</TT></TD></TR></TBODY></TABLE>
<TABLE border=3D0 cellSpacing=3D0>
  <TBODY>
  <TR>
    <TD><TT>&nbsp;&nbsp;&nbsp;&nbsp;&nbsp;&nbsp;</TT></TD>
    <TD><TT><B>No match to: </B>745.3611, 774.4239, 809.3693, 825.0585,=20
      829.3386, 841.0383, 842.4612, 870.4904, 1213.5697, 1311.6106, =
1346.6519,=20
      1346.6519, 1544.6217, 1571.6799, 1616.7297, 1619.7017, 1629.6830,=20
      1635.6796, 1641.6890, 1854.7963, 1990.8136, 1990.8136, 2012.8218,=20
      2064.0115, 2064.0115, 2064.9988, 2086.0234, 2086.0234, 2112.9680,=20
      2112.9680, 2114.4778, 2134.9360, 2193.0671, 2193.0671, 2211.9907,=20
      2215.0671, 2346.0364, 2349.1797, 2349.1797, 2660.1301, 2743.3223,=20
      2760.3333, 2760.3333, 2776.3201, 2808.2178,=20
3225.6382</TT></TD></TR></TBODY></TABLE><BR>
<TABLE border=3D0 cellSpacing=3D0>
  <TBODY>
  <TR>
    <TD><TT><B><A name=3DHit47>47.</A>&nbsp;&nbsp;&nbsp;</B></TT></TD>
    <TD noWrap><TT><A=20
      =
href=3D"http://zxw-pc/mascot/cgi/protein_view.pl?file=3D../data/20121225/=
F002424.dat&amp;hit=3D47"=20
      =
target=3D_blank>gi|218191243</A>&nbsp;&nbsp;&nbsp;&nbsp;<B>Mass:</B>&nbsp=
;85229&nbsp;&nbsp;&nbsp;&nbsp;<B>Score:</B>&nbsp;42&nbsp;&nbsp;&nbsp;&nbs=
p;&nbsp;<B>Expect:</B>&nbsp;1.2e+002&nbsp;&nbsp;<B>Matches:</B>&nbsp;10</=
TT></TD></TR>
  <TR>
    <TD>&nbsp;</TD>
    <TD noWrap><TT>hypothetical protein OsI_08217 [Oryza sativa Indica=20
      Group]</TT></TD></TR></TBODY></TABLE>
<TABLE border=3D0 cellSpacing=3D0 cellPadding=3D0>
  <TBODY>
  <TR>
    <TD><TT>&nbsp;&nbsp;&nbsp;&nbsp;&nbsp;&nbsp;</TT></TD>
    <TD align=3Dright><TT><B>Observed&nbsp;&nbsp;</B></TT></TD>
    <TD noWrap align=3Dright><TT><B>Mr(expt)&nbsp;&nbsp;</B></TT></TD>
    <TD noWrap align=3Dright><TT><B>Mr(calc)&nbsp;&nbsp;</B></TT></TD>
    <TD align=3Dright><TT><B>&nbsp;ppm&nbsp;&nbsp;</B></TT></TD>
    <TD align=3Dright><TT><B>Start&nbsp;</B></TT></TD>
    <TD align=3Dright><TT><B>&nbsp;</B></TT></TD>
    <TD align=3Dright><TT><B>End&nbsp;</B></TT></TD>
    <TD align=3Dright><TT><B>Miss&nbsp;</B></TT></TD>
    <TD align=3Dright><TT><B>Ions&nbsp;</B></TT></TD>
    <TD><TT><B>&nbsp;Peptide</B></TT></TD></TR>
  <TR>
    <TD align=3Dright>&nbsp;</TD>
    <TD align=3Dright><TT>1311.6106&nbsp;&nbsp;</TT></TD>
    <TD align=3Dright><TT>1310.6033&nbsp;&nbsp;</TT></TD>
    <TD align=3Dright><TT>1310.6772&nbsp;&nbsp;</TT></TD>
    <TD noWrap align=3Dright><TT>-56.35&nbsp;</TT></TD>
    <TD align=3Dright><TT>762&nbsp;</TT></TD>
    <TD noWrap align=3Dright><TT>-&nbsp;</TT></TD>
    <TD align=3Dright><TT>772&nbsp;</TT></TD>
    <TD align=3Dright><TT>1&nbsp;&nbsp;</TT></TD>
    <TD noWrap align=3Dright><TT>---&nbsp;&nbsp;</TT></TD>
    <TD noWrap><TT>&nbsp;R.TFQNFGFPVRV.-</TT></TD></TR>
  <TR>
    <TD align=3Dright>&nbsp;</TD>
    <TD align=3Dright><TT>1990.8136&nbsp;&nbsp;</TT></TD>
    <TD align=3Dright><TT>1989.8063&nbsp;&nbsp;</TT></TD>
    <TD align=3Dright><TT>1989.8512&nbsp;&nbsp;</TT></TD>
    <TD noWrap align=3Dright><TT>-22.54&nbsp;</TT></TD>
    <TD align=3Dright><TT>24&nbsp;</TT></TD>
    <TD noWrap align=3Dright><TT>-&nbsp;</TT></TD>
    <TD align=3Dright><TT>43&nbsp;</TT></TD>
    <TD align=3Dright><TT>0&nbsp;&nbsp;</TT></TD>
    <TD noWrap align=3Dright><TT>---&nbsp;&nbsp;</TT></TD>
    <TD noWrap><TT>&nbsp;R.ILSSSGSSTSASDDDGDHPR.R</TT></TD></TR>
  <TR>
    <TD align=3Dright>&nbsp;</TD>
    <TD align=3Dright><TT>1990.8136&nbsp;&nbsp;</TT></TD>
    <TD align=3Dright><TT>1989.8063&nbsp;&nbsp;</TT></TD>
    <TD align=3Dright><TT>1989.8512&nbsp;&nbsp;</TT></TD>
    <TD noWrap align=3Dright><TT>-22.54&nbsp;</TT></TD>
    <TD align=3Dright><TT>24&nbsp;</TT></TD>
    <TD noWrap align=3Dright><TT>-&nbsp;</TT></TD>
    <TD align=3Dright><TT>43&nbsp;</TT></TD>
    <TD align=3Dright><TT>0&nbsp;&nbsp;</TT></TD>
    <TD noWrap align=3Dright><TT>---&nbsp;&nbsp;</TT></TD>
    <TD noWrap><TT>&nbsp;R.ILSSSGSSTSASDDDGDHPR.R</TT></TD></TR>
  <TR>
    <TD align=3Dright>&nbsp;</TD>
    <TD align=3Dright><TT>2086.0234&nbsp;&nbsp;</TT></TD>
    <TD align=3Dright><TT>2085.0161&nbsp;&nbsp;</TT></TD>
    <TD align=3Dright><TT>2084.9738&nbsp;&nbsp;</TT></TD>
    <TD noWrap align=3Dright><TT>20.3&nbsp;</TT></TD>
    <TD align=3Dright><TT>613&nbsp;</TT></TD>
    <TD noWrap align=3Dright><TT>-&nbsp;</TT></TD>
    <TD align=3Dright><TT>629&nbsp;</TT></TD>
    <TD align=3Dright><TT>1&nbsp;&nbsp;</TT></TD>
    <TD noWrap align=3Dright><TT>---&nbsp;&nbsp;</TT></TD>
    <TD noWrap><TT>&nbsp;K.GRYLISASEDSHVYMWR.C + Oxidation =
(M)</TT></TD></TR>
  <TR>
    <TD align=3Dright>&nbsp;</TD>
    <TD align=3Dright><TT>2086.0234&nbsp;&nbsp;</TT></TD>
    <TD align=3Dright><TT>2085.0161&nbsp;&nbsp;</TT></TD>
    <TD align=3Dright><TT>2084.9738&nbsp;&nbsp;</TT></TD>
    <TD noWrap align=3Dright><TT>20.3&nbsp;</TT></TD>
    <TD align=3Dright><TT>613&nbsp;</TT></TD>
    <TD noWrap align=3Dright><TT>-&nbsp;</TT></TD>
    <TD align=3Dright><TT>629&nbsp;</TT></TD>
    <TD align=3Dright><TT>1&nbsp;&nbsp;</TT></TD>
    <TD noWrap align=3Dright><TT>---&nbsp;&nbsp;</TT></TD>
    <TD noWrap><TT>&nbsp;K.GRYLISASEDSHVYMWR.C + Oxidation =
(M)</TT></TD></TR>
  <TR>
    <TD align=3Dright>&nbsp;</TD>
    <TD align=3Dright><TT>2211.9907&nbsp;&nbsp;</TT></TD>
    <TD align=3Dright><TT>2210.9834&nbsp;&nbsp;</TT></TD>
    <TD align=3Dright><TT>2211.0994&nbsp;&nbsp;</TT></TD>
    <TD noWrap align=3Dright><TT>-52.45&nbsp;</TT></TD>
    <TD align=3Dright><TT>175&nbsp;</TT></TD>
    <TD noWrap align=3Dright><TT>-&nbsp;</TT></TD>
    <TD align=3Dright><TT>193&nbsp;</TT></TD>
    <TD align=3Dright><TT>1&nbsp;&nbsp;</TT></TD>
    <TD noWrap align=3Dright><TT>---&nbsp;&nbsp;</TT></TD>
    <TD noWrap><TT>&nbsp;R.EVGTGRQLTMEEFELFIGR.S</TT></TD></TR>
  <TR>
    <TD align=3Dright>&nbsp;</TD>
    <TD align=3Dright><TT>2215.0671&nbsp;&nbsp;</TT></TD>
    <TD align=3Dright><TT>2214.0598&nbsp;&nbsp;</TT></TD>
    <TD align=3Dright><TT>2214.0052&nbsp;&nbsp;</TT></TD>
    <TD noWrap align=3Dright><TT>24.7&nbsp;</TT></TD>
    <TD align=3Dright><TT>461&nbsp;</TT></TD>
    <TD noWrap align=3Dright><TT>-&nbsp;</TT></TD>
    <TD align=3Dright><TT>479&nbsp;</TT></TD>
    <TD align=3Dright><TT>0&nbsp;&nbsp;</TT></TD>
    <TD noWrap align=3Dright><TT>---&nbsp;&nbsp;</TT></TD>
    <TD noWrap><TT>&nbsp;K.TFSHSDYVTCIQFNPVNDK.Y</TT></TD></TR>
  <TR>
    <TD align=3Dright>&nbsp;</TD>
    <TD align=3Dright><TT>2346.0364&nbsp;&nbsp;</TT></TD>
    <TD align=3Dright><TT>2345.0291&nbsp;&nbsp;</TT></TD>
    <TD align=3Dright><TT>2345.0130&nbsp;&nbsp;</TT></TD>
    <TD noWrap align=3Dright><TT>6.90&nbsp;</TT></TD>
    <TD align=3Dright><TT>274&nbsp;</TT></TD>
    <TD noWrap align=3Dright><TT>-&nbsp;</TT></TD>
    <TD align=3Dright><TT>296&nbsp;</TT></TD>
    <TD align=3Dright><TT>1&nbsp;&nbsp;</TT></TD>
    <TD noWrap align=3Dright><TT>---&nbsp;&nbsp;</TT></TD>
    <TD noWrap><TT>&nbsp;K.GGHRSSSATDDSQDGVAHHGPDR.V</TT></TD></TR>
  <TR>
    <TD align=3Dright>&nbsp;</TD>
    <TD align=3Dright><TT>2776.3201&nbsp;&nbsp;</TT></TD>
    <TD align=3Dright><TT>2775.3128&nbsp;&nbsp;</TT></TD>
    <TD align=3Dright><TT>2775.1956&nbsp;&nbsp;</TT></TD>
    <TD noWrap align=3Dright><TT>42.2&nbsp;</TT></TD>
    <TD align=3Dright><TT>1&nbsp;</TT></TD>
    <TD noWrap align=3Dright><TT>-&nbsp;</TT></TD>
    <TD align=3Dright><TT>23&nbsp;</TT></TD>
    <TD align=3Dright><TT>0&nbsp;&nbsp;</TT></TD>
    <TD noWrap align=3Dright><TT>---&nbsp;&nbsp;</TT></TD>
    <TD noWrap><TT>&nbsp;-.MSVEEEVVGEEEEEELFYESLDR.I</TT></TD></TR>
  <TR>
    <TD align=3Dright>&nbsp;</TD>
    <TD align=3Dright><TT>3225.6382&nbsp;&nbsp;</TT></TD>
    <TD align=3Dright><TT>3224.6309&nbsp;&nbsp;</TT></TD>
    <TD align=3Dright><TT>3224.5125&nbsp;&nbsp;</TT></TD>
    <TD noWrap align=3Dright><TT>36.7&nbsp;</TT></TD>
    <TD align=3Dright><TT>461&nbsp;</TT></TD>
    <TD noWrap align=3Dright><TT>-&nbsp;</TT></TD>
    <TD align=3Dright><TT>488&nbsp;</TT></TD>
    <TD align=3Dright><TT>1&nbsp;&nbsp;</TT></TD>
    <TD noWrap align=3Dright><TT>---&nbsp;&nbsp;</TT></TD>
    <TD=20
noWrap><TT>&nbsp;K.TFSHSDYVTCIQFNPVNDKYFISGSLDK.K</TT></TD></TR></TBODY><=
/TABLE>
<TABLE border=3D0 cellSpacing=3D0>
  <TBODY>
  <TR>
    <TD><TT>&nbsp;&nbsp;&nbsp;&nbsp;&nbsp;&nbsp;</TT></TD>
    <TD><TT><B>No match to: </B>745.3611, 774.4239, 809.3693, 825.0585,=20
      829.3386, 841.0383, 842.4612, 870.4904, 977.4559, 977.4559, =
1097.5449,=20
      1197.5880, 1213.5697, 1346.6519, 1346.6519, 1544.6217, 1571.6799,=20
      1597.7001, 1597.7001, 1613.6967, 1616.7297, 1619.7017, 1629.6830,=20
      1635.6796, 1641.6890, 1854.7963, 2012.8218, 2064.0115, 2064.0115,=20
      2064.9988, 2112.9680, 2112.9680, 2114.4778, 2134.9360, 2193.0671,=20
      2193.0671, 2349.1797, 2349.1797, 2660.1301, 2743.3223, 2760.3333,=20
      2760.3333, 2808.2178</TT></TD></TR></TBODY></TABLE><BR>
<TABLE border=3D0 cellSpacing=3D0>
  <TBODY>
  <TR>
    <TD><TT><B><A name=3DHit48>48.</A>&nbsp;&nbsp;&nbsp;</B></TT></TD>
    <TD noWrap><TT><A=20
      =
href=3D"http://zxw-pc/mascot/cgi/protein_view.pl?file=3D../data/20121225/=
F002424.dat&amp;hit=3D48"=20
      =
target=3D_blank>gi|255637700</A>&nbsp;&nbsp;&nbsp;&nbsp;<B>Mass:</B>&nbsp=
;56125&nbsp;&nbsp;&nbsp;&nbsp;<B>Score:</B>&nbsp;42&nbsp;&nbsp;&nbsp;&nbs=
p;&nbsp;<B>Expect:</B>&nbsp;1.3e+002&nbsp;&nbsp;<B>Matches:</B>&nbsp;10</=
TT></TD></TR>
  <TR>
    <TD>&nbsp;</TD>
    <TD noWrap><TT>unknown [Glycine max]</TT></TD></TR></TBODY></TABLE>
<TABLE border=3D0 cellSpacing=3D0 cellPadding=3D0>
  <TBODY>
  <TR>
    <TD><TT>&nbsp;&nbsp;&nbsp;&nbsp;&nbsp;&nbsp;</TT></TD>
    <TD align=3Dright><TT><B>Observed&nbsp;&nbsp;</B></TT></TD>
    <TD noWrap align=3Dright><TT><B>Mr(expt)&nbsp;&nbsp;</B></TT></TD>
    <TD noWrap align=3Dright><TT><B>Mr(calc)&nbsp;&nbsp;</B></TT></TD>
    <TD align=3Dright><TT><B>&nbsp;ppm&nbsp;&nbsp;</B></TT></TD>
    <TD align=3Dright><TT><B>Start&nbsp;</B></TT></TD>
    <TD align=3Dright><TT><B>&nbsp;</B></TT></TD>
    <TD align=3Dright><TT><B>End&nbsp;</B></TT></TD>
    <TD align=3Dright><TT><B>Miss&nbsp;</B></TT></TD>
    <TD align=3Dright><TT><B>Ions&nbsp;</B></TT></TD>
    <TD><TT><B>&nbsp;Peptide</B></TT></TD></TR>
  <TR>
    <TD align=3Dright>&nbsp;</TD>
    <TD align=3Dright><TT>842.4612&nbsp;&nbsp;</TT></TD>
    <TD align=3Dright><TT>841.4539&nbsp;&nbsp;</TT></TD>
    <TD align=3Dright><TT>841.4004&nbsp;&nbsp;</TT></TD>
    <TD noWrap align=3Dright><TT>63.6&nbsp;</TT></TD>
    <TD align=3Dright><TT>452&nbsp;</TT></TD>
    <TD noWrap align=3Dright><TT>-&nbsp;</TT></TD>
    <TD align=3Dright><TT>458&nbsp;</TT></TD>
    <TD align=3Dright><TT>1&nbsp;&nbsp;</TT></TD>
    <TD noWrap align=3Dright><TT>---&nbsp;&nbsp;</TT></TD>
    <TD noWrap><TT>&nbsp;K.AMDAYKK.E + Oxidation (M)</TT></TD></TR>
  <TR>
    <TD align=3Dright>&nbsp;</TD>
    <TD align=3Dright><TT>1213.5697&nbsp;&nbsp;</TT></TD>
    <TD align=3Dright><TT>1212.5624&nbsp;&nbsp;</TT></TD>
    <TD align=3Dright><TT>1212.6826&nbsp;&nbsp;</TT></TD>
    <TD noWrap align=3Dright><TT>-99.14&nbsp;</TT></TD>
    <TD align=3Dright><TT>2&nbsp;</TT></TD>
    <TD noWrap align=3Dright><TT>-&nbsp;</TT></TD>
    <TD align=3Dright><TT>13&nbsp;</TT></TD>
    <TD align=3Dright><TT>1&nbsp;&nbsp;</TT></TD>
    <TD noWrap align=3Dright><TT>---&nbsp;&nbsp;</TT></TD>
    <TD noWrap><TT>&nbsp;M.GGTVVAEVPTKR.G</TT></TD></TR>
  <TR>
    <TD align=3Dright>&nbsp;</TD>
    <TD align=3Dright><TT>1616.7297&nbsp;&nbsp;</TT></TD>
    <TD align=3Dright><TT>1615.7224&nbsp;&nbsp;</TT></TD>
    <TD align=3Dright><TT>1615.7551&nbsp;&nbsp;</TT></TD>
    <TD noWrap align=3Dright><TT>-20.25&nbsp;</TT></TD>
    <TD align=3Dright><TT>321&nbsp;</TT></TD>
    <TD noWrap align=3Dright><TT>-&nbsp;</TT></TD>
    <TD align=3Dright><TT>333&nbsp;</TT></TD>
    <TD align=3Dright><TT>1&nbsp;&nbsp;</TT></TD>
    <TD noWrap align=3Dright><TT>---&nbsp;&nbsp;</TT></TD>
    <TD noWrap><TT>&nbsp;K.NKEQYALEMEAYK.Q</TT></TD></TR>
  <TR>
    <TD align=3Dright>&nbsp;</TD>
    <TD align=3Dright><TT>2012.8218&nbsp;&nbsp;</TT></TD>
    <TD align=3Dright><TT>2011.8145&nbsp;&nbsp;</TT></TD>
    <TD align=3Dright><TT>2011.8139&nbsp;&nbsp;</TT></TD>
    <TD noWrap align=3Dright><TT>0.32&nbsp;</TT></TD>
    <TD align=3Dright><TT>337&nbsp;</TT></TD>
    <TD noWrap align=3Dright><TT>-&nbsp;</TT></TD>
    <TD align=3Dright><TT>352&nbsp;</TT></TD>
    <TD align=3Dright><TT>1&nbsp;&nbsp;</TT></TD>
    <TD noWrap align=3Dright><TT>---&nbsp;&nbsp;</TT></TD>
    <TD noWrap><TT>&nbsp;K.DEEAAHFMKEEEEQMK.L + 2 Oxidation =
(M)</TT></TD></TR>
  <TR>
    <TD align=3Dright>&nbsp;</TD>
    <TD align=3Dright><TT>2064.0115&nbsp;&nbsp;</TT></TD>
    <TD align=3Dright><TT>2063.0042&nbsp;&nbsp;</TT></TD>
    <TD align=3Dright><TT>2063.0609&nbsp;&nbsp;</TT></TD>
    <TD noWrap align=3Dright><TT>-27.45&nbsp;</TT></TD>
    <TD align=3Dright><TT>124&nbsp;</TT></TD>
    <TD noWrap align=3Dright><TT>-&nbsp;</TT></TD>
    <TD align=3Dright><TT>140&nbsp;</TT></TD>
    <TD align=3Dright><TT>1&nbsp;&nbsp;</TT></TD>
    <TD noWrap align=3Dright><TT>---&nbsp;&nbsp;</TT></TD>
    <TD noWrap><TT>&nbsp;K.EFKPTMNLLVLKDNEEK.K + Oxidation =
(M)</TT></TD></TR>
  <TR>
    <TD align=3Dright>&nbsp;</TD>
    <TD align=3Dright><TT>2064.0115&nbsp;&nbsp;</TT></TD>
    <TD align=3Dright><TT>2063.0042&nbsp;&nbsp;</TT></TD>
    <TD align=3Dright><TT>2063.0609&nbsp;&nbsp;</TT></TD>
    <TD noWrap align=3Dright><TT>-27.45&nbsp;</TT></TD>
    <TD align=3Dright><TT>124&nbsp;</TT></TD>
    <TD noWrap align=3Dright><TT>-&nbsp;</TT></TD>
    <TD align=3Dright><TT>140&nbsp;</TT></TD>
    <TD align=3Dright><TT>1&nbsp;&nbsp;</TT></TD>
    <TD noWrap align=3Dright><TT>---&nbsp;&nbsp;</TT></TD>
    <TD noWrap><TT>&nbsp;K.EFKPTMNLLVLKDNEEK.K + Oxidation =
(M)</TT></TD></TR>
  <TR>
    <TD align=3Dright>&nbsp;</TD>
    <TD align=3Dright><TT>2064.9988&nbsp;&nbsp;</TT></TD>
    <TD align=3Dright><TT>2063.9915&nbsp;&nbsp;</TT></TD>
    <TD align=3Dright><TT>2064.0053&nbsp;&nbsp;</TT></TD>
    <TD noWrap align=3Dright><TT>-6.68&nbsp;</TT></TD>
    <TD align=3Dright><TT>66&nbsp;</TT></TD>
    <TD noWrap align=3Dright><TT>-&nbsp;</TT></TD>
    <TD align=3Dright><TT>81&nbsp;</TT></TD>
    <TD align=3Dright><TT>1&nbsp;&nbsp;</TT></TD>
    <TD noWrap align=3Dright><TT>---&nbsp;&nbsp;</TT></TD>
    <TD noWrap><TT>&nbsp;K.ELLEMQEMLQQMRLEK.E + Oxidation =
(M)</TT></TD></TR>
  <TR>
    <TD align=3Dright>&nbsp;</TD>
    <TD align=3Dright><TT>2134.9360&nbsp;&nbsp;</TT></TD>
    <TD align=3Dright><TT>2133.9287&nbsp;&nbsp;</TT></TD>
    <TD align=3Dright><TT>2134.0557&nbsp;&nbsp;</TT></TD>
    <TD noWrap align=3Dright><TT>-59.50&nbsp;</TT></TD>
    <TD align=3Dright><TT>154&nbsp;</TT></TD>
    <TD noWrap align=3Dright><TT>-&nbsp;</TT></TD>
    <TD align=3Dright><TT>170&nbsp;</TT></TD>
    <TD align=3Dright><TT>1&nbsp;&nbsp;</TT></TD>
    <TD noWrap align=3Dright><TT>---&nbsp;&nbsp;</TT></TD>
    <TD noWrap><TT>&nbsp;R.SSPPYILWMKDQWNEIK.K</TT></TD></TR>
  <TR>
    <TD align=3Dright>&nbsp;</TD>
    <TD align=3Dright><TT>2349.1797&nbsp;&nbsp;</TT></TD>
    <TD align=3Dright><TT>2348.1724&nbsp;&nbsp;</TT></TD>
    <TD align=3Dright><TT>2348.1484&nbsp;&nbsp;</TT></TD>
    <TD noWrap align=3Dright><TT>10.2&nbsp;</TT></TD>
    <TD align=3Dright><TT>263&nbsp;</TT></TD>
    <TD noWrap align=3Dright><TT>-&nbsp;</TT></TD>
    <TD align=3Dright><TT>281&nbsp;</TT></TD>
    <TD align=3Dright><TT>1&nbsp;&nbsp;</TT></TD>
    <TD noWrap align=3Dright><TT>---&nbsp;&nbsp;</TT></TD>
    <TD noWrap><TT>&nbsp;K.DPLRPRHPMSAYFLFTNDR.R + Oxidation =
(M)</TT></TD></TR>
  <TR>
    <TD align=3Dright>&nbsp;</TD>
    <TD align=3Dright><TT>2349.1797&nbsp;&nbsp;</TT></TD>
    <TD align=3Dright><TT>2348.1724&nbsp;&nbsp;</TT></TD>
    <TD align=3Dright><TT>2348.1484&nbsp;&nbsp;</TT></TD>
    <TD noWrap align=3Dright><TT>10.2&nbsp;</TT></TD>
    <TD align=3Dright><TT>263&nbsp;</TT></TD>
    <TD noWrap align=3Dright><TT>-&nbsp;</TT></TD>
    <TD align=3Dright><TT>281&nbsp;</TT></TD>
    <TD align=3Dright><TT>1&nbsp;&nbsp;</TT></TD>
    <TD noWrap align=3Dright><TT>---&nbsp;&nbsp;</TT></TD>
    <TD noWrap><TT>&nbsp;K.DPLRPRHPMSAYFLFTNDR.R + Oxidation=20
  (M)</TT></TD></TR></TBODY></TABLE>
<TABLE border=3D0 cellSpacing=3D0>
  <TBODY>
  <TR>
    <TD><TT>&nbsp;&nbsp;&nbsp;&nbsp;&nbsp;&nbsp;</TT></TD>
    <TD><TT><B>No match to: </B>745.3611, 774.4239, 809.3693, 825.0585,=20
      829.3386, 841.0383, 870.4904, 977.4559, 977.4559, 1097.5449, =
1197.5880,=20
      1311.6106, 1346.6519, 1346.6519, 1544.6217, 1571.6799, 1597.7001,=20
      1597.7001, 1613.6967, 1619.7017, 1629.6830, 1635.6796, 1641.6890,=20
      1854.7963, 1990.8136, 1990.8136, 2086.0234, 2086.0234, 2112.9680,=20
      2112.9680, 2114.4778, 2193.0671, 2193.0671, 2211.9907, 2215.0671,=20
      2346.0364, 2660.1301, 2743.3223, 2760.3333, 2760.3333, 2776.3201,=20
      2808.2178, 3225.6382</TT></TD></TR></TBODY></TABLE><BR>
<TABLE border=3D0 cellSpacing=3D0>
  <TBODY>
  <TR>
    <TD><TT><B><A name=3DHit49>49.</A>&nbsp;&nbsp;&nbsp;</B></TT></TD>
    <TD noWrap><TT><A=20
      =
href=3D"http://zxw-pc/mascot/cgi/protein_view.pl?file=3D../data/20121225/=
F002424.dat&amp;hit=3D49"=20
      =
target=3D_blank>gi|302836189</A>&nbsp;&nbsp;&nbsp;&nbsp;<B>Mass:</B>&nbsp=
;155989&nbsp;&nbsp;&nbsp;<B>Score:</B>&nbsp;41&nbsp;&nbsp;&nbsp;&nbsp;&nb=
sp;<B>Expect:</B>&nbsp;1.3e+002&nbsp;&nbsp;<B>Matches:</B>&nbsp;15</TT></=
TD></TR>
  <TR>
    <TD>&nbsp;</TD>
    <TD noWrap><TT>intraflagellar transport particle protein IFT140 =
[Volvox=20
      carteri f. nagariensis]</TT></TD></TR></TBODY></TABLE>
<TABLE border=3D0 cellSpacing=3D0 cellPadding=3D0>
  <TBODY>
  <TR>
    <TD><TT>&nbsp;&nbsp;&nbsp;&nbsp;&nbsp;&nbsp;</TT></TD>
    <TD align=3Dright><TT><B>Observed&nbsp;&nbsp;</B></TT></TD>
    <TD noWrap align=3Dright><TT><B>Mr(expt)&nbsp;&nbsp;</B></TT></TD>
    <TD noWrap align=3Dright><TT><B>Mr(calc)&nbsp;&nbsp;</B></TT></TD>
    <TD align=3Dright><TT><B>&nbsp;ppm&nbsp;&nbsp;</B></TT></TD>
    <TD align=3Dright><TT><B>Start&nbsp;</B></TT></TD>
    <TD align=3Dright><TT><B>&nbsp;</B></TT></TD>
    <TD align=3Dright><TT><B>End&nbsp;</B></TT></TD>
    <TD align=3Dright><TT><B>Miss&nbsp;</B></TT></TD>
    <TD align=3Dright><TT><B>Ions&nbsp;</B></TT></TD>
    <TD><TT><B>&nbsp;Peptide</B></TT></TD></TR>
  <TR>
    <TD align=3Dright>&nbsp;</TD>
    <TD align=3Dright><TT>745.3611&nbsp;&nbsp;</TT></TD>
    <TD align=3Dright><TT>744.3538&nbsp;&nbsp;</TT></TD>
    <TD align=3Dright><TT>744.4130&nbsp;&nbsp;</TT></TD>
    <TD noWrap align=3Dright><TT>-79.49&nbsp;</TT></TD>
    <TD align=3Dright><TT>1255&nbsp;</TT></TD>
    <TD noWrap align=3Dright><TT>-&nbsp;</TT></TD>
    <TD align=3Dright><TT>1261&nbsp;</TT></TD>
    <TD align=3Dright><TT>0&nbsp;&nbsp;</TT></TD>
    <TD noWrap align=3Dright><TT>---&nbsp;&nbsp;</TT></TD>
    <TD noWrap><TT>&nbsp;R.LAAISDR.I</TT></TD></TR>
  <TR>
    <TD align=3Dright>&nbsp;</TD>
    <TD align=3Dright><TT>774.4239&nbsp;&nbsp;</TT></TD>
    <TD align=3Dright><TT>773.4166&nbsp;&nbsp;</TT></TD>
    <TD align=3Dright><TT>773.4833&nbsp;&nbsp;</TT></TD>
    <TD noWrap align=3Dright><TT>-86.20&nbsp;</TT></TD>
    <TD align=3Dright><TT>1150&nbsp;</TT></TD>
    <TD noWrap align=3Dright><TT>-&nbsp;</TT></TD>
    <TD align=3Dright><TT>1156&nbsp;</TT></TD>
    <TD align=3Dright><TT>1&nbsp;&nbsp;</TT></TD>
    <TD noWrap align=3Dright><TT>---&nbsp;&nbsp;</TT></TD>
    <TD noWrap><TT>&nbsp;K.AMKALLK.G</TT></TD></TR>
  <TR>
    <TD align=3Dright>&nbsp;</TD>
    <TD align=3Dright><TT>870.4904&nbsp;&nbsp;</TT></TD>
    <TD align=3Dright><TT>869.4831&nbsp;&nbsp;</TT></TD>
    <TD align=3Dright><TT>869.4680&nbsp;&nbsp;</TT></TD>
    <TD noWrap align=3Dright><TT>17.3&nbsp;</TT></TD>
    <TD align=3Dright><TT>347&nbsp;</TT></TD>
    <TD noWrap align=3Dright><TT>-&nbsp;</TT></TD>
    <TD align=3Dright><TT>353&nbsp;</TT></TD>
    <TD align=3Dright><TT>1&nbsp;&nbsp;</TT></TD>
    <TD noWrap align=3Dright><TT>---&nbsp;&nbsp;</TT></TD>
    <TD noWrap><TT>&nbsp;R.KTMLSYK.Y</TT></TD></TR>
  <TR>
    <TD align=3Dright>&nbsp;</TD>
    <TD align=3Dright><TT>977.4559&nbsp;&nbsp;</TT></TD>
    <TD align=3Dright><TT>976.4486&nbsp;&nbsp;</TT></TD>
    <TD align=3Dright><TT>976.4760&nbsp;&nbsp;</TT></TD>
    <TD noWrap align=3Dright><TT>-28.06&nbsp;</TT></TD>
    <TD align=3Dright><TT>23&nbsp;</TT></TD>
    <TD noWrap align=3Dright><TT>-&nbsp;</TT></TD>
    <TD align=3Dright><TT>31&nbsp;</TT></TD>
    <TD align=3Dright><TT>1&nbsp;&nbsp;</TT></TD>
    <TD noWrap align=3Dright><TT>---&nbsp;&nbsp;</TT></TD>
    <TD noWrap><TT>&nbsp;K.NVRGTECAK.L</TT></TD></TR>
  <TR>
    <TD align=3Dright>&nbsp;</TD>
    <TD align=3Dright><TT>977.4559&nbsp;&nbsp;</TT></TD>
    <TD align=3Dright><TT>976.4486&nbsp;&nbsp;</TT></TD>
    <TD align=3Dright><TT>976.4760&nbsp;&nbsp;</TT></TD>
    <TD noWrap align=3Dright><TT>-28.06&nbsp;</TT></TD>
    <TD align=3Dright><TT>23&nbsp;</TT></TD>
    <TD noWrap align=3Dright><TT>-&nbsp;</TT></TD>
    <TD align=3Dright><TT>31&nbsp;</TT></TD>
    <TD align=3Dright><TT>1&nbsp;&nbsp;</TT></TD>
    <TD noWrap align=3Dright><TT>---&nbsp;&nbsp;</TT></TD>
    <TD noWrap><TT>&nbsp;K.NVRGTECAK.L</TT></TD></TR>
  <TR>
    <TD align=3Dright>&nbsp;</TD>
    <TD align=3Dright><TT>1197.5880&nbsp;&nbsp;</TT></TD>
    <TD align=3Dright><TT>1196.5807&nbsp;&nbsp;</TT></TD>
    <TD align=3Dright><TT>1196.6189&nbsp;&nbsp;</TT></TD>
    <TD noWrap align=3Dright><TT>-31.94&nbsp;</TT></TD>
    <TD align=3Dright><TT>801&nbsp;</TT></TD>
    <TD noWrap align=3Dright><TT>-&nbsp;</TT></TD>
    <TD align=3Dright><TT>809&nbsp;</TT></TD>
    <TD align=3Dright><TT>0&nbsp;&nbsp;</TT></TD>
    <TD noWrap align=3Dright><TT>---&nbsp;&nbsp;</TT></TD>
    <TD noWrap><TT>&nbsp;R.YDLLNQLYR.A</TT></TD></TR>
  <TR>
    <TD align=3Dright>&nbsp;</TD>
    <TD align=3Dright><TT>1571.6799&nbsp;&nbsp;</TT></TD>
    <TD align=3Dright><TT>1570.6726&nbsp;&nbsp;</TT></TD>
    <TD align=3Dright><TT>1570.8144&nbsp;&nbsp;</TT></TD>
    <TD noWrap align=3Dright><TT>-90.26&nbsp;</TT></TD>
    <TD align=3Dright><TT>494&nbsp;</TT></TD>
    <TD noWrap align=3Dright><TT>-&nbsp;</TT></TD>
    <TD align=3Dright><TT>506&nbsp;</TT></TD>
    <TD align=3Dright><TT>0&nbsp;&nbsp;</TT></TD>
    <TD noWrap align=3Dright><TT>---&nbsp;&nbsp;</TT></TD>
    <TD noWrap><TT>&nbsp;R.DFLVTVTNFNFVR.I</TT></TD></TR>
  <TR>
    <TD align=3Dright>&nbsp;</TD>
    <TD align=3Dright><TT>1597.7001&nbsp;&nbsp;</TT></TD>
    <TD align=3Dright><TT>1596.6928&nbsp;&nbsp;</TT></TD>
    <TD align=3Dright><TT>1596.7454&nbsp;&nbsp;</TT></TD>
    <TD noWrap align=3Dright><TT>-32.90&nbsp;</TT></TD>
    <TD align=3Dright><TT>195&nbsp;</TT></TD>
    <TD noWrap align=3Dright><TT>-&nbsp;</TT></TD>
    <TD align=3Dright><TT>208&nbsp;</TT></TD>
    <TD align=3Dright><TT>1&nbsp;&nbsp;</TT></TD>
    <TD noWrap align=3Dright><TT>---&nbsp;&nbsp;</TT></TD>
    <TD noWrap><TT>&nbsp;R.DEQLGSWATTSKMK.F + Oxidation =
(M)</TT></TD></TR>
  <TR>
    <TD align=3Dright>&nbsp;</TD>
    <TD align=3Dright><TT>1597.7001&nbsp;&nbsp;</TT></TD>
    <TD align=3Dright><TT>1596.6928&nbsp;&nbsp;</TT></TD>
    <TD align=3Dright><TT>1596.7454&nbsp;&nbsp;</TT></TD>
    <TD noWrap align=3Dright><TT>-32.90&nbsp;</TT></TD>
    <TD align=3Dright><TT>195&nbsp;</TT></TD>
    <TD noWrap align=3Dright><TT>-&nbsp;</TT></TD>
    <TD align=3Dright><TT>208&nbsp;</TT></TD>
    <TD align=3Dright><TT>1&nbsp;&nbsp;</TT></TD>
    <TD noWrap align=3Dright><TT>---&nbsp;&nbsp;</TT></TD>
    <TD noWrap><TT>&nbsp;R.DEQLGSWATTSKMK.F + Oxidation =
(M)</TT></TD></TR>
  <TR>
    <TD align=3Dright>&nbsp;</TD>
    <TD align=3Dright><TT>1619.7017&nbsp;&nbsp;</TT></TD>
    <TD align=3Dright><TT>1618.6944&nbsp;&nbsp;</TT></TD>
    <TD align=3Dright><TT>1618.8137&nbsp;&nbsp;</TT></TD>
    <TD noWrap align=3Dright><TT>-73.68&nbsp;</TT></TD>
    <TD align=3Dright><TT>83&nbsp;</TT></TD>
    <TD noWrap align=3Dright><TT>-&nbsp;</TT></TD>
    <TD align=3Dright><TT>96&nbsp;</TT></TD>
    <TD align=3Dright><TT>1&nbsp;&nbsp;</TT></TD>
    <TD noWrap align=3Dright><TT>---&nbsp;&nbsp;</TT></TD>
    <TD noWrap><TT>&nbsp;R.LITGDENGRISMWK.T</TT></TD></TR>
  <TR>
    <TD align=3Dright>&nbsp;</TD>
    <TD align=3Dright><TT>1635.6796&nbsp;&nbsp;</TT></TD>
    <TD align=3Dright><TT>1634.6723&nbsp;&nbsp;</TT></TD>
    <TD align=3Dright><TT>1634.8086&nbsp;&nbsp;</TT></TD>
    <TD noWrap align=3Dright><TT>-83.37&nbsp;</TT></TD>
    <TD align=3Dright><TT>83&nbsp;</TT></TD>
    <TD noWrap align=3Dright><TT>-&nbsp;</TT></TD>
    <TD align=3Dright><TT>96&nbsp;</TT></TD>
    <TD align=3Dright><TT>1&nbsp;&nbsp;</TT></TD>
    <TD noWrap align=3Dright><TT>---&nbsp;&nbsp;</TT></TD>
    <TD noWrap><TT>&nbsp;R.LITGDENGRISMWK.T + Oxidation =
(M)</TT></TD></TR>
  <TR>
    <TD align=3Dright>&nbsp;</TD>
    <TD align=3Dright><TT>1854.7963&nbsp;&nbsp;</TT></TD>
    <TD align=3Dright><TT>1853.7890&nbsp;&nbsp;</TT></TD>
    <TD align=3Dright><TT>1853.9669&nbsp;&nbsp;</TT></TD>
    <TD noWrap align=3Dright><TT>-95.96&nbsp;</TT></TD>
    <TD align=3Dright><TT>539&nbsp;</TT></TD>
    <TD noWrap align=3Dright><TT>-&nbsp;</TT></TD>
    <TD align=3Dright><TT>557&nbsp;</TT></TD>
    <TD align=3Dright><TT>0&nbsp;&nbsp;</TT></TD>
    <TD noWrap align=3Dright><TT>---&nbsp;&nbsp;</TT></TD>
    <TD noWrap><TT>&nbsp;K.VNGSGSMVATLLVGPEPAR.A</TT></TD></TR>
  <TR>
    <TD align=3Dright>&nbsp;</TD>
    <TD align=3Dright><TT>2211.9907&nbsp;&nbsp;</TT></TD>
    <TD align=3Dright><TT>2210.9834&nbsp;&nbsp;</TT></TD>
    <TD align=3Dright><TT>2211.0089&nbsp;&nbsp;</TT></TD>
    <TD noWrap align=3Dright><TT>-11.51&nbsp;</TT></TD>
    <TD align=3Dright><TT>665&nbsp;</TT></TD>
    <TD noWrap align=3Dright><TT>-&nbsp;</TT></TD>
    <TD align=3Dright><TT>685&nbsp;</TT></TD>
    <TD align=3Dright><TT>0&nbsp;&nbsp;</TT></TD>
    <TD noWrap align=3Dright><TT>---&nbsp;&nbsp;</TT></TD>
    <TD noWrap><TT>&nbsp;K.CMVQPNPGSGAYQPFTSNVSK.V</TT></TD></TR>
  <TR>
    <TD align=3Dright>&nbsp;</TD>
    <TD align=3Dright><TT>2776.3201&nbsp;&nbsp;</TT></TD>
    <TD align=3Dright><TT>2775.3128&nbsp;&nbsp;</TT></TD>
    <TD align=3Dright><TT>2775.3398&nbsp;&nbsp;</TT></TD>
    <TD noWrap align=3Dright><TT>-9.73&nbsp;</TT></TD>
    <TD align=3Dright><TT>2&nbsp;</TT></TD>
    <TD noWrap align=3Dright><TT>-&nbsp;</TT></TD>
    <TD align=3Dright><TT>25&nbsp;</TT></TD>
    <TD align=3Dright><TT>1&nbsp;&nbsp;</TT></TD>
    <TD noWrap align=3Dright><TT>---&nbsp;&nbsp;</TT></TD>
    <TD noWrap><TT>&nbsp;M.CDPYYTVQGRPLDPNNEANIKNVR.G</TT></TD></TR>
  <TR>
    <TD align=3Dright>&nbsp;</TD>
    <TD align=3Dright><TT>3225.6382&nbsp;&nbsp;</TT></TD>
    <TD align=3Dright><TT>3224.6309&nbsp;&nbsp;</TT></TD>
    <TD align=3Dright><TT>3224.5192&nbsp;&nbsp;</TT></TD>
    <TD noWrap align=3Dright><TT>34.6&nbsp;</TT></TD>
    <TD align=3Dright><TT>1024&nbsp;</TT></TD>
    <TD noWrap align=3Dright><TT>-&nbsp;</TT></TD>
    <TD align=3Dright><TT>1051&nbsp;</TT></TD>
    <TD align=3Dright><TT>1&nbsp;&nbsp;</TT></TD>
    <TD noWrap align=3Dright><TT>---&nbsp;&nbsp;</TT></TD>
    <TD noWrap><TT>&nbsp;K.LSKAVEMCFQAQLFDVLQHIADDMTPDK.S + 2 Oxidation=20
      (M)</TT></TD></TR></TBODY></TABLE>
<TABLE border=3D0 cellSpacing=3D0>
  <TBODY>
  <TR>
    <TD><TT>&nbsp;&nbsp;&nbsp;&nbsp;&nbsp;&nbsp;</TT></TD>
    <TD><TT><B>No match to: </B>809.3693, 825.0585, 829.3386, 841.0383,=20
      842.4612, 1097.5449, 1213.5697, 1311.6106, 1346.6519, 1346.6519,=20
      1544.6217, 1613.6967, 1616.7297, 1629.6830, 1641.6890, 1990.8136,=20
      1990.8136, 2012.8218, 2064.0115, 2064.0115, 2064.9988, 2086.0234,=20
      2086.0234, 2112.9680, 2112.9680, 2114.4778, 2134.9360, 2193.0671,=20
      2193.0671, 2215.0671, 2346.0364, 2349.1797, 2349.1797, 2660.1301,=20
      2743.3223, 2760.3333, 2760.3333, =
2808.2178</TT></TD></TR></TBODY></TABLE><BR>
<TABLE border=3D0 cellSpacing=3D0>
  <TBODY>
  <TR>
    <TD><TT><B><A name=3DHit50>50.</A>&nbsp;&nbsp;&nbsp;</B></TT></TD>
    <TD noWrap><TT><A=20
      =
href=3D"http://zxw-pc/mascot/cgi/protein_view.pl?file=3D../data/20121225/=
F002424.dat&amp;hit=3D50"=20
      =
target=3D_blank>gi|300265014</A>&nbsp;&nbsp;&nbsp;&nbsp;<B>Mass:</B>&nbsp=
;155989&nbsp;&nbsp;&nbsp;<B>Score:</B>&nbsp;41&nbsp;&nbsp;&nbsp;&nbsp;&nb=
sp;<B>Expect:</B>&nbsp;1.3e+002&nbsp;&nbsp;<B>Matches:</B>&nbsp;15</TT></=
TD></TR>
  <TR>
    <TD>&nbsp;</TD>
    <TD noWrap><TT>intraflagellar transport particle protein IFT140 =
[Volvox=20
      carteri f. nagariensis]</TT></TD></TR></TBODY></TABLE>
<TABLE border=3D0 cellSpacing=3D0 cellPadding=3D0>
  <TBODY>
  <TR>
    <TD><TT>&nbsp;&nbsp;&nbsp;&nbsp;&nbsp;&nbsp;</TT></TD>
    <TD align=3Dright><TT><B>Observed&nbsp;&nbsp;</B></TT></TD>
    <TD noWrap align=3Dright><TT><B>Mr(expt)&nbsp;&nbsp;</B></TT></TD>
    <TD noWrap align=3Dright><TT><B>Mr(calc)&nbsp;&nbsp;</B></TT></TD>
    <TD align=3Dright><TT><B>&nbsp;ppm&nbsp;&nbsp;</B></TT></TD>
    <TD align=3Dright><TT><B>Start&nbsp;</B></TT></TD>
    <TD align=3Dright><TT><B>&nbsp;</B></TT></TD>
    <TD align=3Dright><TT><B>End&nbsp;</B></TT></TD>
    <TD align=3Dright><TT><B>Miss&nbsp;</B></TT></TD>
    <TD align=3Dright><TT><B>Ions&nbsp;</B></TT></TD>
    <TD><TT><B>&nbsp;Peptide</B></TT></TD></TR>
  <TR>
    <TD align=3Dright>&nbsp;</TD>
    <TD align=3Dright><TT>745.3611&nbsp;&nbsp;</TT></TD>
    <TD align=3Dright><TT>744.3538&nbsp;&nbsp;</TT></TD>
    <TD align=3Dright><TT>744.4130&nbsp;&nbsp;</TT></TD>
    <TD noWrap align=3Dright><TT>-79.49&nbsp;</TT></TD>
    <TD align=3Dright><TT>1255&nbsp;</TT></TD>
    <TD noWrap align=3Dright><TT>-&nbsp;</TT></TD>
    <TD align=3Dright><TT>1261&nbsp;</TT></TD>
    <TD align=3Dright><TT>0&nbsp;&nbsp;</TT></TD>
    <TD noWrap align=3Dright><TT>---&nbsp;&nbsp;</TT></TD>
    <TD noWrap><TT>&nbsp;R.LAAISDR.I</TT></TD></TR>
  <TR>
    <TD align=3Dright>&nbsp;</TD>
    <TD align=3Dright><TT>774.4239&nbsp;&nbsp;</TT></TD>
    <TD align=3Dright><TT>773.4166&nbsp;&nbsp;</TT></TD>
    <TD align=3Dright><TT>773.4833&nbsp;&nbsp;</TT></TD>
    <TD noWrap align=3Dright><TT>-86.20&nbsp;</TT></TD>
    <TD align=3Dright><TT>1150&nbsp;</TT></TD>
    <TD noWrap align=3Dright><TT>-&nbsp;</TT></TD>
    <TD align=3Dright><TT>1156&nbsp;</TT></TD>
    <TD align=3Dright><TT>1&nbsp;&nbsp;</TT></TD>
    <TD noWrap align=3Dright><TT>---&nbsp;&nbsp;</TT></TD>
    <TD noWrap><TT>&nbsp;K.AMKALLK.G</TT></TD></TR>
  <TR>
    <TD align=3Dright>&nbsp;</TD>
    <TD align=3Dright><TT>870.4904&nbsp;&nbsp;</TT></TD>
    <TD align=3Dright><TT>869.4831&nbsp;&nbsp;</TT></TD>
    <TD align=3Dright><TT>869.4680&nbsp;&nbsp;</TT></TD>
    <TD noWrap align=3Dright><TT>17.3&nbsp;</TT></TD>
    <TD align=3Dright><TT>347&nbsp;</TT></TD>
    <TD noWrap align=3Dright><TT>-&nbsp;</TT></TD>
    <TD align=3Dright><TT>353&nbsp;</TT></TD>
    <TD align=3Dright><TT>1&nbsp;&nbsp;</TT></TD>
    <TD noWrap align=3Dright><TT>---&nbsp;&nbsp;</TT></TD>
    <TD noWrap><TT>&nbsp;R.KTMLSYK.Y</TT></TD></TR>
  <TR>
    <TD align=3Dright>&nbsp;</TD>
    <TD align=3Dright><TT>977.4559&nbsp;&nbsp;</TT></TD>
    <TD align=3Dright><TT>976.4486&nbsp;&nbsp;</TT></TD>
    <TD align=3Dright><TT>976.4760&nbsp;&nbsp;</TT></TD>
    <TD noWrap align=3Dright><TT>-28.06&nbsp;</TT></TD>
    <TD align=3Dright><TT>23&nbsp;</TT></TD>
    <TD noWrap align=3Dright><TT>-&nbsp;</TT></TD>
    <TD align=3Dright><TT>31&nbsp;</TT></TD>
    <TD align=3Dright><TT>1&nbsp;&nbsp;</TT></TD>
    <TD noWrap align=3Dright><TT>---&nbsp;&nbsp;</TT></TD>
    <TD noWrap><TT>&nbsp;K.NVRGTECAK.L</TT></TD></TR>
  <TR>
    <TD align=3Dright>&nbsp;</TD>
    <TD align=3Dright><TT>977.4559&nbsp;&nbsp;</TT></TD>
    <TD align=3Dright><TT>976.4486&nbsp;&nbsp;</TT></TD>
    <TD align=3Dright><TT>976.4760&nbsp;&nbsp;</TT></TD>
    <TD noWrap align=3Dright><TT>-28.06&nbsp;</TT></TD>
    <TD align=3Dright><TT>23&nbsp;</TT></TD>
    <TD noWrap align=3Dright><TT>-&nbsp;</TT></TD>
    <TD align=3Dright><TT>31&nbsp;</TT></TD>
    <TD align=3Dright><TT>1&nbsp;&nbsp;</TT></TD>
    <TD noWrap align=3Dright><TT>---&nbsp;&nbsp;</TT></TD>
    <TD noWrap><TT>&nbsp;K.NVRGTECAK.L</TT></TD></TR>
  <TR>
    <TD align=3Dright>&nbsp;</TD>
    <TD align=3Dright><TT>1197.5880&nbsp;&nbsp;</TT></TD>
    <TD align=3Dright><TT>1196.5807&nbsp;&nbsp;</TT></TD>
    <TD align=3Dright><TT>1196.6189&nbsp;&nbsp;</TT></TD>
    <TD noWrap align=3Dright><TT>-31.94&nbsp;</TT></TD>
    <TD align=3Dright><TT>801&nbsp;</TT></TD>
    <TD noWrap align=3Dright><TT>-&nbsp;</TT></TD>
    <TD align=3Dright><TT>809&nbsp;</TT></TD>
    <TD align=3Dright><TT>0&nbsp;&nbsp;</TT></TD>
    <TD noWrap align=3Dright><TT>---&nbsp;&nbsp;</TT></TD>
    <TD noWrap><TT>&nbsp;R.YDLLNQLYR.A</TT></TD></TR>
  <TR>
    <TD align=3Dright>&nbsp;</TD>
    <TD align=3Dright><TT>1571.6799&nbsp;&nbsp;</TT></TD>
    <TD align=3Dright><TT>1570.6726&nbsp;&nbsp;</TT></TD>
    <TD align=3Dright><TT>1570.8144&nbsp;&nbsp;</TT></TD>
    <TD noWrap align=3Dright><TT>-90.26&nbsp;</TT></TD>
    <TD align=3Dright><TT>494&nbsp;</TT></TD>
    <TD noWrap align=3Dright><TT>-&nbsp;</TT></TD>
    <TD align=3Dright><TT>506&nbsp;</TT></TD>
    <TD align=3Dright><TT>0&nbsp;&nbsp;</TT></TD>
    <TD noWrap align=3Dright><TT>---&nbsp;&nbsp;</TT></TD>
    <TD noWrap><TT>&nbsp;R.DFLVTVTNFNFVR.I</TT></TD></TR>
  <TR>
    <TD align=3Dright>&nbsp;</TD>
    <TD align=3Dright><TT>1597.7001&nbsp;&nbsp;</TT></TD>
    <TD align=3Dright><TT>1596.6928&nbsp;&nbsp;</TT></TD>
    <TD align=3Dright><TT>1596.7454&nbsp;&nbsp;</TT></TD>
    <TD noWrap align=3Dright><TT>-32.90&nbsp;</TT></TD>
    <TD align=3Dright><TT>195&nbsp;</TT></TD>
    <TD noWrap align=3Dright><TT>-&nbsp;</TT></TD>
    <TD align=3Dright><TT>208&nbsp;</TT></TD>
    <TD align=3Dright><TT>1&nbsp;&nbsp;</TT></TD>
    <TD noWrap align=3Dright><TT>---&nbsp;&nbsp;</TT></TD>
    <TD noWrap><TT>&nbsp;R.DEQLGSWATTSKMK.F + Oxidation =
(M)</TT></TD></TR>
  <TR>
    <TD align=3Dright>&nbsp;</TD>
    <TD align=3Dright><TT>1597.7001&nbsp;&nbsp;</TT></TD>
    <TD align=3Dright><TT>1596.6928&nbsp;&nbsp;</TT></TD>
    <TD align=3Dright><TT>1596.7454&nbsp;&nbsp;</TT></TD>
    <TD noWrap align=3Dright><TT>-32.90&nbsp;</TT></TD>
    <TD align=3Dright><TT>195&nbsp;</TT></TD>
    <TD noWrap align=3Dright><TT>-&nbsp;</TT></TD>
    <TD align=3Dright><TT>208&nbsp;</TT></TD>
    <TD align=3Dright><TT>1&nbsp;&nbsp;</TT></TD>
    <TD noWrap align=3Dright><TT>---&nbsp;&nbsp;</TT></TD>
    <TD noWrap><TT>&nbsp;R.DEQLGSWATTSKMK.F + Oxidation =
(M)</TT></TD></TR>
  <TR>
    <TD align=3Dright>&nbsp;</TD>
    <TD align=3Dright><TT>1619.7017&nbsp;&nbsp;</TT></TD>
    <TD align=3Dright><TT>1618.6944&nbsp;&nbsp;</TT></TD>
    <TD align=3Dright><TT>1618.8137&nbsp;&nbsp;</TT></TD>
    <TD noWrap align=3Dright><TT>-73.68&nbsp;</TT></TD>
    <TD align=3Dright><TT>83&nbsp;</TT></TD>
    <TD noWrap align=3Dright><TT>-&nbsp;</TT></TD>
    <TD align=3Dright><TT>96&nbsp;</TT></TD>
    <TD align=3Dright><TT>1&nbsp;&nbsp;</TT></TD>
    <TD noWrap align=3Dright><TT>---&nbsp;&nbsp;</TT></TD>
    <TD noWrap><TT>&nbsp;R.LITGDENGRISMWK.T</TT></TD></TR>
  <TR>
    <TD align=3Dright>&nbsp;</TD>
    <TD align=3Dright><TT>1635.6796&nbsp;&nbsp;</TT></TD>
    <TD align=3Dright><TT>1634.6723&nbsp;&nbsp;</TT></TD>
    <TD align=3Dright><TT>1634.8086&nbsp;&nbsp;</TT></TD>
    <TD noWrap align=3Dright><TT>-83.37&nbsp;</TT></TD>
    <TD align=3Dright><TT>83&nbsp;</TT></TD>
    <TD noWrap align=3Dright><TT>-&nbsp;</TT></TD>
    <TD align=3Dright><TT>96&nbsp;</TT></TD>
    <TD align=3Dright><TT>1&nbsp;&nbsp;</TT></TD>
    <TD noWrap align=3Dright><TT>---&nbsp;&nbsp;</TT></TD>
    <TD noWrap><TT>&nbsp;R.LITGDENGRISMWK.T + Oxidation =
(M)</TT></TD></TR>
  <TR>
    <TD align=3Dright>&nbsp;</TD>
    <TD align=3Dright><TT>1854.7963&nbsp;&nbsp;</TT></TD>
    <TD align=3Dright><TT>1853.7890&nbsp;&nbsp;</TT></TD>
    <TD align=3Dright><TT>1853.9669&nbsp;&nbsp;</TT></TD>
    <TD noWrap align=3Dright><TT>-95.96&nbsp;</TT></TD>
    <TD align=3Dright><TT>539&nbsp;</TT></TD>
    <TD noWrap align=3Dright><TT>-&nbsp;</TT></TD>
    <TD align=3Dright><TT>557&nbsp;</TT></TD>
    <TD align=3Dright><TT>0&nbsp;&nbsp;</TT></TD>
    <TD noWrap align=3Dright><TT>---&nbsp;&nbsp;</TT></TD>
    <TD noWrap><TT>&nbsp;K.VNGSGSMVATLLVGPEPAR.A</TT></TD></TR>
  <TR>
    <TD align=3Dright>&nbsp;</TD>
    <TD align=3Dright><TT>2211.9907&nbsp;&nbsp;</TT></TD>
    <TD align=3Dright><TT>2210.9834&nbsp;&nbsp;</TT></TD>
    <TD align=3Dright><TT>2211.0089&nbsp;&nbsp;</TT></TD>
    <TD noWrap align=3Dright><TT>-11.51&nbsp;</TT></TD>
    <TD align=3Dright><TT>665&nbsp;</TT></TD>
    <TD noWrap align=3Dright><TT>-&nbsp;</TT></TD>
    <TD align=3Dright><TT>685&nbsp;</TT></TD>
    <TD align=3Dright><TT>0&nbsp;&nbsp;</TT></TD>
    <TD noWrap align=3Dright><TT>---&nbsp;&nbsp;</TT></TD>
    <TD noWrap><TT>&nbsp;K.CMVQPNPGSGAYQPFTSNVSK.V</TT></TD></TR>
  <TR>
    <TD align=3Dright>&nbsp;</TD>
    <TD align=3Dright><TT>2776.3201&nbsp;&nbsp;</TT></TD>
    <TD align=3Dright><TT>2775.3128&nbsp;&nbsp;</TT></TD>
    <TD align=3Dright><TT>2775.3398&nbsp;&nbsp;</TT></TD>
    <TD noWrap align=3Dright><TT>-9.73&nbsp;</TT></TD>
    <TD align=3Dright><TT>2&nbsp;</TT></TD>
    <TD noWrap align=3Dright><TT>-&nbsp;</TT></TD>
    <TD align=3Dright><TT>25&nbsp;</TT></TD>
    <TD align=3Dright><TT>1&nbsp;&nbsp;</TT></TD>
    <TD noWrap align=3Dright><TT>---&nbsp;&nbsp;</TT></TD>
    <TD noWrap><TT>&nbsp;M.CDPYYTVQGRPLDPNNEANIKNVR.G</TT></TD></TR>
  <TR>
    <TD align=3Dright>&nbsp;</TD>
    <TD align=3Dright><TT>3225.6382&nbsp;&nbsp;</TT></TD>
    <TD align=3Dright><TT>3224.6309&nbsp;&nbsp;</TT></TD>
    <TD align=3Dright><TT>3224.5192&nbsp;&nbsp;</TT></TD>
    <TD noWrap align=3Dright><TT>34.6&nbsp;</TT></TD>
    <TD align=3Dright><TT>1024&nbsp;</TT></TD>
    <TD noWrap align=3Dright><TT>-&nbsp;</TT></TD>
    <TD align=3Dright><TT>1051&nbsp;</TT></TD>
    <TD align=3Dright><TT>1&nbsp;&nbsp;</TT></TD>
    <TD noWrap align=3Dright><TT>---&nbsp;&nbsp;</TT></TD>
    <TD noWrap><TT>&nbsp;K.LSKAVEMCFQAQLFDVLQHIADDMTPDK.S + 2 Oxidation=20
      (M)</TT></TD></TR></TBODY></TABLE>
<TABLE border=3D0 cellSpacing=3D0>
  <TBODY>
  <TR>
    <TD><TT>&nbsp;&nbsp;&nbsp;&nbsp;&nbsp;&nbsp;</TT></TD>
    <TD><TT><B>No match to: </B>809.3693, 825.0585, 829.3386, 841.0383,=20
      842.4612, 1097.5449, 1213.5697, 1311.6106, 1346.6519, 1346.6519,=20
      1544.6217, 1613.6967, 1616.7297, 1629.6830, 1641.6890, 1990.8136,=20
      1990.8136, 2012.8218, 2064.0115, 2064.0115, 2064.9988, 2086.0234,=20
      2086.0234, 2112.9680, 2112.9680, 2114.4778, 2134.9360, 2193.0671,=20
      2193.0671, 2215.0671, 2346.0364, 2349.1797, 2349.1797, 2660.1301,=20
      2743.3223, 2760.3333, 2760.3333, =
2808.2178</TT></TD></TR></TBODY></TABLE><BR>
<H3>Search Parameters</H3><FONT face=3D"Courier =
New,Courier,monospace"><PRE><B>Type of search         : MS/MS Ion =
Search</B>
<B>Enzyme                 : Trypsin</B>
<B>Variable modifications : <A =
href=3D"http://zxw-pc/mascot/cgi/client.pl?modification&amp;mod_name=3DOx=
idation+%28M%29&amp;file=3D../data/20121225/F002424.dat" =
target=3D_blank>Oxidation (M)</A></B>
<B>Mass values            : Monoisotopic</B>
<B>Protein Mass           : Unrestricted</B>
<B>Peptide Mass Tolerance : =C2=B1 100 ppm</B>
<B>Fragment Mass Tolerance: =C2=B1 0.8 Da</B>
<B>Max Missed Cleavages   : 1</B>
<B>Instrument type        : MALDI-TOF-TOF</B>
<A name=3DQuery1><B>Query1 (745.3611,1+)   </A>: &lt;no title&gt;</B>
<A name=3DQuery2><B>Query2 (774.4239,1+)   </A>: &lt;no title&gt;</B>
<A name=3DQuery3><B>Query3 (809.3693,1+)   </A>: &lt;no title&gt;</B>
<A name=3DQuery4><B>Query4 (825.0585,1+)   </A>: &lt;no title&gt;</B>
<A name=3DQuery5><B>Query5 (829.3386,1+)   </A>: &lt;no title&gt;</B>
<A name=3DQuery6><B>Query6 (841.0383,1+)   </A>: &lt;no title&gt;</B>
<A name=3DQuery7><B>Query7 (842.4612,1+)   </A>: &lt;no title&gt;</B>
<A name=3DQuery8><B>Query8 (870.4904,1+)   </A>: &lt;no title&gt;</B>
<A name=3DQuery9><B>Query9 (977.4559,1+)   </A>: &lt;no title&gt;</B>
<A name=3DQuery10><B>Query10 (977.4559,1+)  </A>: Label: K17, Spot_Id: =
795049, Peak_List_Id: 465181, MSMS Job_Run_Id: 23273, Comment: </B>
<A name=3DQuery11><B>Query11 (1097.5449,1+) </A>: &lt;no title&gt;</B>
<A name=3DQuery12><B>Query12 (1197.5880,1+) </A>: &lt;no title&gt;</B>
<A name=3DQuery13><B>Query13 (1213.5697,1+) </A>: &lt;no title&gt;</B>
<A name=3DQuery14><B>Query14 (1311.6106,1+) </A>: &lt;no title&gt;</B>
<A name=3DQuery15><B>Query15 (1346.6519,1+) </A>: &lt;no title&gt;</B>
<A name=3DQuery16><B>Query16 (1346.6519,1+) </A>: Label: K17, Spot_Id: =
795049, Peak_List_Id: 465177, MSMS Job_Run_Id: 23273, Comment: </B>
<A name=3DQuery17><B>Query17 (1544.6217,1+) </A>: &lt;no title&gt;</B>
<A name=3DQuery18><B>Query18 (1571.6799,1+) </A>: &lt;no title&gt;</B>
<A name=3DQuery19><B>Query19 (1597.7001,1+) </A>: &lt;no title&gt;</B>
<A name=3DQuery20><B>Query20 (1597.7001,1+) </A>: Label: K17, Spot_Id: =
795049, Peak_List_Id: 465173, MSMS Job_Run_Id: 23273, Comment: </B>
<A name=3DQuery21><B>Query21 (1613.6967,1+) </A>: &lt;no title&gt;</B>
<A name=3DQuery22><B>Query22 (1616.7297,1+) </A>: &lt;no title&gt;</B>
<A name=3DQuery23><B>Query23 (1619.7017,1+) </A>: &lt;no title&gt;</B>
<A name=3DQuery24><B>Query24 (1629.6830,1+) </A>: &lt;no title&gt;</B>
<A name=3DQuery25><B>Query25 (1635.6796,1+) </A>: &lt;no title&gt;</B>
<A name=3DQuery26><B>Query26 (1641.6890,1+) </A>: &lt;no title&gt;</B>
<A name=3DQuery27><B>Query27 (1854.7963,1+) </A>: &lt;no title&gt;</B>
<A name=3DQuery28><B>Query28 (1990.8136,1+) </A>: &lt;no title&gt;</B>
<A name=3DQuery29><B>Query29 (1990.8136,1+) </A>: Label: K17, Spot_Id: =
795049, Peak_List_Id: 465174, MSMS Job_Run_Id: 23273, Comment: </B>
<A name=3DQuery30><B>Query30 (2012.8218,1+) </A>: &lt;no title&gt;</B>
<A name=3DQuery31><B>Query31 (2064.0115,1+) </A>: &lt;no title&gt;</B>
<A name=3DQuery32><B>Query32 (2064.0115,1+) </A>: Label: K17, Spot_Id: =
795049, Peak_List_Id: 465178, MSMS Job_Run_Id: 23273, Comment: </B>
<A name=3DQuery33><B>Query33 (2064.9988,1+) </A>: &lt;no title&gt;</B>
<A name=3DQuery34><B>Query34 (2086.0234,1+) </A>: &lt;no title&gt;</B>
<A name=3DQuery35><B>Query35 (2086.0234,1+) </A>: Label: K17, Spot_Id: =
795049, Peak_List_Id: 465179, MSMS Job_Run_Id: 23273, Comment: </B>
<A name=3DQuery36><B>Query36 (2112.9680,1+) </A>: &lt;no title&gt;</B>
<A name=3DQuery37><B>Query37 (2112.9680,1+) </A>: Label: K17, Spot_Id: =
795049, Peak_List_Id: 465172, MSMS Job_Run_Id: 23273, Comment: </B>
<A name=3DQuery38><B>Query38 (2114.4778,1+) </A>: &lt;no title&gt;</B>
<A name=3DQuery39><B>Query39 (2134.9360,1+) </A>: &lt;no title&gt;</B>
<A name=3DQuery40><B>Query40 (2193.0671,1+) </A>: &lt;no title&gt;</B>
<A name=3DQuery41><B>Query41 (2193.0671,1+) </A>: Label: K17, Spot_Id: =
795049, Peak_List_Id: 465176, MSMS Job_Run_Id: 23273, Comment: </B>
<A name=3DQuery42><B>Query42 (2211.9907,1+) </A>: &lt;no title&gt;</B>
<A name=3DQuery43><B>Query43 (2215.0671,1+) </A>: &lt;no title&gt;</B>
<A name=3DQuery44><B>Query44 (2346.0364,1+) </A>: &lt;no title&gt;</B>
<A name=3DQuery45><B>Query45 (2349.1797,1+) </A>: &lt;no title&gt;</B>
<A name=3DQuery46><B>Query46 (2349.1797,1+) </A>: Label: K17, Spot_Id: =
795049, Peak_List_Id: 465175, MSMS Job_Run_Id: 23273, Comment: </B>
<A name=3DQuery47><B>Query47 (2660.1301,1+) </A>: &lt;no title&gt;</B>
<A name=3DQuery48><B>Query48 (2743.3223,1+) </A>: &lt;no title&gt;</B>
<A name=3DQuery49><B>Query49 (2760.3333,1+) </A>: &lt;no title&gt;</B>
<A name=3DQuery50><B>Query50 (2760.3333,1+) </A>: Label: K17, Spot_Id: =
795049, Peak_List_Id: 465180, MSMS Job_Run_Id: 23273, Comment: </B>
<A name=3DQuery51><B>Query51 (2776.3201,1+) </A>: &lt;no title&gt;</B>
<A name=3DQuery52><B>Query52 (2808.2178,1+) </A>: &lt;no title&gt;</B>
<A name=3DQuery53><B>Query53 (3225.6382,1+) </A>: &lt;no title&gt;</B>
</PRE></FONT>
<P>
<TABLE border=3D2 cellSpacing=3D2 cellPadding=3D1 width=3D"100%">
  <TBODY>
  <TR>
    <TD noWrap align=3Dcenter><B>Mascot:</B>&nbsp; <A=20
      =
href=3D"http://www.matrixscience.com/">http://www.matrixscience.com/</A> =

  </TD></TR></TBODY></TABLE></P></BODY></HTML>

------=_NextPart_000_001B_01CDE361.13A81D90
Content-Type: image/gif
Content-Transfer-Encoding: base64
Content-Location: http://zxw-pc/mascot/images/88x31_logo_white.gif

R0lGODlhWAAfANX/AMDAwP/v7//f3//Pz/+/v/+vr/+fn/+Pj/9/f/9wcP9gYP9QUP9AQP8wMP8g
IP8QEP8AAO/v/+/v79/f/9/f38/P/8/Pz7+//7+/v6+v/6+vr5+f/5+fn4+P/4+Pj39//39/f3Bw
/3BwcGBg/2BgYFBQ/1BQUEBA/0BAQDAw/zAwMCAg/yAgIBAQ/xAQEAAA/wAAAAAAAAAAAAAAAAAA
AAAAAAAAAAAAAAAAAAAAAAAAAAAAAAAAAAAAAAAAAAAAACH5BAEAAAAALAAAAABYAB8AQAb/QIBw
SCwaj8ikcslsEl0wTDHz+bxOgMrp8mpFiJFThfsyjl4j82tVLaVGk+Hq1TF2ut8jCkYRSkgcToKD
hIQUKiBCHnxEAghDBA8QQg4QBEQBQwyWQ5ICAAsBAZcACKQJEAsMQgQQk5hCAhAPlAACn0MkUYMS
HCIaABMfJychRSPEH0YbWEMXJyUhxCPSJQAb0icjH8gfeRvIxRnXxCfeGcQlFwAWIn1HLC7vQhtl
AFZ1ES0v6/QrRGSIWPlXpF6LISWuVNgA4EyaIRta9Jvw4kUcInsCDZEARcqQBQ6I0AJQAEIDIgQU
xJo1pOQqIQFUCmFQyYAQAzZBQXikqYAQ/wQQZAIgkFPIHmCFkipdyrSp06eDSLiQUDBhM3JrjFSY
Y++aMgAnXnwdUUFIwodgX1gTso/hkAgVK0w4Ma4IBxZHQMDACzCNlRJiKFokEu5EiopFrFwdYiWF
EC5rhYQ1BqbEhsN1inCE4YGIBBAo5kEdrRS0EQkwEhEp0AABAgYGeA6liUBBAgOXFDDYvUDA7t+/
LxHYzTPAb1wHHCxAsMBAgtnAf2cawsGFhSIUYOwiAtSVgwFCDphM4mmlpQQhiSgQMMBVAAEyNx1A
UtJBgQVCh2DQjoRE5yEOODDdAA+AV0oqMClgoAIQzDcTJwAE8Fp4zwEIwXQANABBTillEv9AeREu
px8LGpFm4okopqjiiiyOxoEKHg2xz2Jn8KPVPkSYA0AGeDT0EI8v5HEYWiG84BhEiAEQARueoXDd
EYv8R0QKij2GzAtuvVUCkIwJUUFFF30l2EVf2nhNVkWEBVhZRnDASBH7wUBVjhEoFkYEZ3w1BFkA
BESEYGy+1dYFH6wQaJ89HgMmlDC4cIQIMJBQRAlxWNHCOEWi5ZUzSQqhzwt1ETGHW1UKMSYRFaRQ
1h1HErEIX3ZZl2NFjo2QRglcpZBBBIehIcQIuQpzwj4tnHDRXMSKseMaHzxT0QppZNArFh/0ukI/
RqlQhAkmiNbitwBIoMKTG71ZxC1JEIDsYYqjJEUBCSB4q5dqQrSHS3s5GRDUEAmMpFNRlZBigL/i
PTCggBFqCLBMAcwyHQInDWFBpEfooi0RmzBAyiMfQhieTwdW+C8ABxCA7lAIoLKAEKGQBEF6H1n4
SSjqDpHddkS4KakRBWzCEgDyIaHvyj8FVcADRdkiU00JgNcwBLgYsQkC+pJChF4oHDFxEQnIBnTE
AauXSXswDy2ETwl8YtwQ7TVY78uNyMQgT5e0LMTEUua1swAF9MybgT8FiN8n8Emi8QALuLJAAgxI
ou4mD8h2QH4BLPBAA8tlMpwrtvmcCQgieDAnuKQXEgQAOw==

------=_NextPart_000_001B_01CDE361.13A81D90
Content-Type: application/octet-stream
Content-Transfer-Encoding: base64
Content-Location: http://zxw-pc/mascot/cgi/score_gif.pl?score_gif_524813188924

R0lGODlhkAHIAMIAAP///wAAAP8AAAD/AAAA/////wAAAAAAACH5BAEAAAAALAAAAACQAcgAAAP+
CLrc/jDKSau9OOvNu/9gKI5kaZ5oqq5s675wLM90bd94ru987//AoHBILBqPyKRyyWw6n9CodEqt
Wq/YrHbL7Xq/4LB4TC6bz+i0es1uu9/wuHxOr98I+AFDv+Ar/ACAgnuECgIDAomHiX+FjX2OgZGD
kJWPl5KWmZiUnJOfmp2bo6KloJ6hp6SqpqmuqEoEq6+zsJmJiIqItK22vbXAv8KsxLzFvsfBycPG
zZghAQrRKbLKzsq6iofL3NfMyN7d4OPW5N/l6Oe/JNPR0yfV6eKB2rm48+r4+uH85vv+/eQFXCfC
nTRq/9LVUyQQoMOGEPMNTCjxYcWIqgoCaEf+7eK3RdkEWKRIcqLJkScxpvSYTOPGC/HwyJQgi2Uz
XAtXlkTJU2VPmz93+hw1A8+CeBOqAcWGU5fQpVCfStVJNWhAFO9oAog5U6tVXwudVh0adWzZr2Sn
9hyRNavXrUcZyJyrllRYkWfTmq2bty9foS4PVkAaNwIBv5ZANkWLmPHfvZAdj/0QoLJlt2/lam18
S/GiyHoliw5NmrNpdhtiFoag9G/Ie6BPx348WvZoG3OrdTU8u8/dbb1r0y493DbxJkhN3z0uPDjz
58ajr8A84jBtz7maa4devLvzpZQ3XqYuoubjpji/e98uXb17WyDaIuQO6TVw9uvp43+vH93+knjK
2dfefgT2N6CBkSCxm4HLHehgfg/yBx5l41XW0XX2gFRghBtC6OFk0LRgXm/ofdahhB+eqCJpIbLQ
2mwCpoggijSuOCFbIn73G4cz2igjj+dAUyF5ISTHV4M/Jlljj0xelIR1wWHHSJNK+rgkkBkdMWJz
Je5i5ZdUXlklMFriF6OYaIKJ5ZJPGsXejmOuqWacw8VSHJJphjlnnjw+aZuUIukpqJyD0qmJgjN2
GWihfBq6Z4HhufCicGc+yqilhHIWGJHV6VjppaBm6mh/Lb60gpGx4YnpqKI2mpKQ410YZYbZhcrq
ra6iheOpiUqZq62/tnqbEZNy96mwwK7+Guw8JVyGwm75HLsHnMtWq+y1/gVmKjz4UMuJqsmGi+y4
zJa6rQlQWgSuH4BiS6614rYUHwOcfrBlQ+3Ooii877qLK3zxWaZCsczs64m0/P4bb8JOAMgNwn94
u7C/DFPMBKrmSCzIugr3O/HHgPjZ7Wu15OvxyR0rjGhFJhdiMMgpVwyzgm5K9PIgEM9ssc7h/jdR
zrTWE/POKP9q50AaT0ty0UQP3bO2sqq7tCMty8w0z4SaO7BPVT9ys9NXhy3jvDmq9HV9XYKtttVj
o5YBYYQ94HA4QCfN9t1N88dWrBS4qYAscTeAsUJ1T4031muvSAPgqwV+lEccGxJ0oGL+H145pEK+
3fhm4nTdWdCWJ444m+FxNNjmR+VGcDFnNwK06JePPqxGpveNOms/px2K3Xn3LjuTONaelGaOrxYR
7/QY7nvszNe1t4V90/V335Arv4nnzYeuva5lsjw5Kq3/nv3yzgcM/bMoha/H69uLD3tCbgvG7UiF
605+++OzqG29HgwuDPKTw8v78DdA7rWIf/2rHnpK9j33EfCBBuTAkBCogZl4Lyzg89X9NujA7ZTJ
bBpcBfs4mL8SZul550NX7rAzCQAWsIMwdBLU5iM1+9nFeiaEYAzlBSsKciBdx8PhArD3whySkIce
8KG9uNZASqiviFDUIUGSyLf52Sz+hDizoRF3KMUTIop+WlRaGLtIxiMeqiBVVCHS6qcYLprxjUMx
gRIrqMA2doKIZXSjHkUhR3gY5YIhySDo4LjFQnpRayRY3U2wSIgR7jGKhMSKs2gYrTFGzJGGzGPs
jlZDFu5OiJqE5CNROEl41NEeDMTgKCMZyjOicWuAXIy+GNlKVtrylbwC4SBFaMlV+nKLe5PUCmnV
QkyKMpMc7GEp1dhJYn5ygcj85TH/k4eRQZNqTZxmLX25ss5lsxJP3GY0N0ms9NHSdb0cpzaTyclK
evJbxhTnOnnGySCmM3K3VGf7RLbGaybmm/mcJzC7501VOvGc0pTnPsupy5wcLJ3+Ao3o4XwGxnfe
EKIKDajM6qkOAOIzoRplZxFkckqG3BGgIE1p/rrZDzyGM6QqFd0Hr7jLLFpUnzAl55OGKbRn3lSi
OZXpTvv5U9+AMqgZpaeCSsqIkxoUqDFdaAxyg4F7fQSlfHhpVJG6MxkUb3gNzUYq4snVrT5tcQs6
XUWdCU+MlhWnH6uBagyjOmsW9ZL+fGtJtHoyF77qDlVlqgD/+dSkRoWsIPvojRZXVSYW1msIhStU
/GoxPEZQmNODiTlr2ki3mlWwXORrueTqNwvMzR9sZOtnd2JZxCE2SENtZk/bakeoIka0/KJsHJdq
V1Q6NZCr3ctrWaVY+BG0pVj+NURkbUsR3fartYsdgiLB8cThGpYVxWUYbh9CUYykdrbB/Qp0U2Zd
ctDMf9j9blOZC5nthma8vHDuaIkF2t/KUrJSKW9Y0/OT7K7luA5x6XKvS1TVnka/7EouiEa6WYfy
8q7hJYt/SyNfV7gXtrF1p4HFCGH8ngS+jJmwKRB8SAYXGLwbO2qEaergPyk4YySmBT9lu17CAtfD
jokxQC5czLw+h6UBVjCPCQwWHctDxyDerYlZLNaHdpi9/VVxXyosyBYD5rw8FQttN0xkx974TlIm
hpH5GFt7dljEUBbIkHmS5FJQGSIzNrNvsfnYFetjzKwbMIx9nBcg40vIerb+szfezBIkv1h/S+5G
dT2LYzmbFMyMBsWas5Xhh90Tz0Ruc3PDbAxMP6PMHVXvYPVKlUnHUkMS9jRReHviGl9C010ecaRL
Hej/cfq/5Tx1rQ7K2Vj3FsWumTUsYM1dhjKZvw/mMqmjzOcjxdjUJZau3zQMbKNaUsC9DimxU91s
ugkbzqBehkdBuegnkxHayK1zqL+NYfr+2tXXS66o7xNTVbcC3XitLWj8fFV1Kzfbybt0t/NJ6Duz
m85f3rexFb1cUacy4TlF80oKDs5az/eD3hX4XbFt5Vpuu74GNzeuMe5oLV9U35AF+PoOrj18/9nf
g7Y3ckBu4/t29swyX1b+zqvcZG6j/McAfjnEP9fxfCs74D8fJ8XXWu0gw/yyQOjKsU2U7KYjfc41
R7VNj44lh9tEfUsnes+3bnUyV9rbOL82oFUe9gCp/elH1jjWmW7yFH+bo+L2ussaLvdHBytyLg8g
vRMMd1v3Hd5TdHerRx1vf8/bvlp3FBHHDHiLx/eo2+b3MTg+dg5zvfIqVxLYDe14lr967UWnNBGm
a41yfx7z8jY9gvRuktHLPqt8F/mqcVPBLMNmy03nPLLtrnsH8e7jN3/9wOOe9uLrgHGNXfzgPe/3
lKd+5c2fu7hAf/28v33o685+9VUPg7maluanL7346z7EQ3No8renPuL+/939mA888141nu10PSVe
X3/c3RZ4U2F7zvcK8FeAw4Z6nXcN+ZdZrKE6EBiBEjiBFFiBFniBGJiBGriBHNiBHviBIBiCIjiC
FFg2cKFZKJiCpqU50aeCauWCttOCKyiDLziDMAhWN5gZNbg1XyU3NBiDOcgbP4iDNliEOwiERoiE
R0iES6iDSviETLg1LJiEUViFTmiFQhiEuDOEV9iFWUiFXriFWuiDXPiFPtCDgjOFYGiGUBiGZDiG
DoCGaViGYriGddiEbIiFd9iGz0eHb2iHf4iHe6iHgciHg+iGcaiGgliIhJiIfuiIdhCJkjiJlFiJ
lniJmJiJmjiHDmj+BVTViVewG3J4MdJzgpvoN9DniYk4it01PayIHK54iidoflQgPbQ4BXCjf1Wg
G7o4ibxoiq+IcakYjMTSFbe4iw5IjG3wi8eIjM0IBarxjFFgfsrIBlQljVIwjKEYF9j4BNS4icBo
isiYWak4jrMojuYYi+CIFNVYjOyoBQvSjiamGeBYj/Z4j/iYj/q4j/zYj/74jwAZkAI5kARZkBSS
QhPAP0okMAbZkErwDhQ0Rwm5ABLpkBZJAxD5EufDkKXEkOJBkR/5AJjhkRwZkuJRkReZkhiQkdBj
EIIhH/IDkcJDLxl5ECzJETWpkjrJDiVJLyB5LlWUk5wykyzZAGlNtJNImURGuZQv6ZMOIJQT6RZF
6ZRJWZVk85NYaTouyZTbQh1TqZEgKZVWOZZKSZUUmUIbmZa1Qx4kqZbyc5YoSZZyOZd0WZd2eZdq
kAAAOw==

------=_NextPart_000_001B_01CDE361.13A81D90
Content-Type: application/octet-stream
Content-Transfer-Encoding: quoted-printable
Content-Location: http://zxw-pc/mascot/templates/browser.js

	var browser_EXCLUDE =3D 1;=20
	var browser_IE =3D 0;=20
	var browser_IE4 =3D 0;=20
	var browser_IE5 =3D 0;=20
	var browser_IE6 =3D 0;
	var browser_MZ7 =3D 0;
	var browser_NS3 =3D 0;
	var browser_NS4 =3D 0;
	var browser_NS6 =3D 0;=20
	var browser_NS7 =3D 0;=20
	var browser_OP5 =3D 0;=20
	var browser_OP6 =3D 0;
	var browser_OP7 =3D 0;
	var browser_KDE =3D 0;
	var browser_SAF =3D 0;

	var agt=3Dnavigator.userAgent.toLowerCase();

  if(typeof navigator.vendor !=3D "undefined" && navigator.vendor =3D=3D =
"KDE"){
  	var thisKDE =3D agt;
  	var splitKDE =3D thisKDE.split("konqueror/");
  	var aKDE =3D splitKDE[1] . split("; ");
  	var KDEn =3D parseFloat(aKDE[0]);
  	if (KDEn >=3D 2.2) {
  		browser_KDE =3D 1;
  //		browser_NS6 =3D 1;
  		browser_EXCLUDE =3D 0;
  	}
  }

  else if(agt.indexOf('webtv') !=3D -1){browser_EXCLUDE =3D 1;}
 =20
  else if(typeof window.opera !=3D "undefined"){
  	browser_EXCLUDE =3D 0;
  	if(agt.indexOf("opera/5") !=3D -1 || agt.indexOf("opera 5") !=3D =
-1){browser_OP5 =3D 1;}
  	if(agt.indexOf("opera/6") !=3D -1 || agt.indexOf("opera 6") !=3D =
-1){browser_OP6 =3D 1;}
  	if(agt.indexOf("opera/7") !=3D -1 || agt.indexOf("opera 7") !=3D =
-1){browser_OP7 =3D 1;}
  }
 =20
  else if(typeof document.all !=3D "undefined"){
  	browser_EXCLUDE =3D 0;
  	browser_IE =3D 1;
  	if(typeof document.getElementById !=3D "undefined"){
  		browser_IE5 =3D 1;
  		if(agt.indexOf("msie 6") !=3D -1){
  			browser_IE6 =3D 1;
  		}
  	}
  	else{browser_IE4 =3D 1;}
  }
 =20
  else if(typeof document.getElementById !=3D "undefined"){
  	browser_EXCLUDE =3D 0;
  	if(agt.indexOf("netscape/6") !=3D -1 || agt.indexOf("netscape6") !=3D =
-1){browser_NS6 =3D 1;}
  	else if(agt.indexOf("netscape/7") !=3D -1 || agt.indexOf("netscape7") =
!=3D -1){browser_NS6 =3D 1; browser_NS7 =3D 1;}
  	else if(agt.indexOf("gecko") !=3D -1){browser_NS6 =3D 1; browser_MZ7 =
=3D 1;}
  	if(agt.indexOf("safari") !=3D -1 || (typeof document.childNodes !=3D =
"undefined" && typeof document.all =3D=3D "undefined" && typeof =
navigator.taintEnabled =3D=3D "undefined")){browser_MZ7 =3D 0; =
browser_NS6 =3D 1; browser_SAF =3D 1;}
  }
 =20
  else if((agt.indexOf('mozilla') !=3D -1) && =
(parseInt(navigator.appVersion) >=3D 3)){
  	browser_EXCLUDE =3D 0;
  	if (parseInt(navigator.appVersion) >=3D 4) {
    	browser_NS4 =3D 1;
  	} else {
    	browser_NS3 =3D 1;
  	}
  	if(typeof navigator.mimeTypes['*'] =3D=3D "undefined"){
  		browser_EXCLUDE =3D 1;
  		browser_NS4 =3D 0;
    	browser_NS3 =3D 0;
  	}
  }
 =20
  if(agt.indexOf('escape') !=3D -1){browser_EXCLUDE =3D 1; browser_NS3 =
=3D 0; browser_NS4 =3D 0;}
 =20
  if(typeof navigator.__ice_version !=3D "undefined"){browser_EXCLUDE =
=3D 1; browser_IE4 =3D 0;}

	var sTemp =3D "Browser detected as ";
	if (browser_EXCLUDE) { sTemp +=3D "EXCLUDE " }
	if (browser_IE)  { sTemp +=3D "IE " }
	if (browser_IE4) { sTemp +=3D "IE4 " }
	if (browser_IE5) { sTemp +=3D "IE5 " }
	if (browser_IE6) { sTemp +=3D "IE6 " }
	if (browser_MZ7) { sTemp +=3D "MZ7 " }
	if (browser_NS3) { sTemp +=3D "NS3 " }
	if (browser_NS4) { sTemp +=3D "NS4 " }
	if (browser_NS6) { sTemp +=3D "NS6 " }
	if (browser_NS7) { sTemp +=3D "NS7 " }
	if (browser_OP5) { sTemp +=3D "OP5 " }
	if (browser_OP6) { sTemp +=3D "OP6 " }
	if (browser_OP7) { sTemp +=3D "OP7 " }
	if (browser_KDE) { sTemp +=3D "KDE " }
	if (browser_SAF) { sTemp +=3D "SAF " }
//	alert(sTemp);

------=_NextPart_000_001B_01CDE361.13A81D90--
