# Supplementary material for: Proteomic Analyses Provide Novel Insights into Plant Growth and Ginsenoside Biosynthesis in Forest Cultivated Panax ginseng (F. Ginseng)
Source: Front Plant Sci. 2016 Jan 26;7:1. doi: 10.3389/fpls.2016.00001 (PMC4726751; doi:10.3389/fpls.2016.00001)
Supplement: Supplementary file 6 [file DataSheet1.ZIP › The raw files of MS/the raw files of MALDI-TOFTOF MS/K18.mht]

From: =?gb2312?B?08kgV2luZG93cyBJbnRlcm5ldCBFeHBsb3JlciA5ILGjtOY=?=
Subject: Protein Summary Report (Project: zxw, Spot Set: zxw\20121225, Label: K18, Spot Id: 795050, Peak List Id: 464837, MS Job Run Id: 23272)
Date: Wed, 26 Dec 2012 12:04:00 +0800
MIME-Version: 1.0
Content-Type: multipart/related;
	type="text/html";
	boundary="----=_NextPart_000_0024_01CDE361.179201F0"
X-MimeOLE: Produced By Microsoft MimeOLE V6.1.7601.17609

���� MIME ��ʽ�Ķ෽�ʼ���

------=_NextPart_000_0024_01CDE361.179201F0
Content-Type: text/html;
	charset="utf-8"
Content-Transfer-Encoding: quoted-printable
Content-Location: http://zxw-pc/mascot/cgi/master_results.pl?file=..%2Fdata%2F20121225%2FF002425.dat&REPTYPE=protein&_sigthreshold=0.05&REPORT=50&_server_mudpit_switch=99999999&_ignoreionsscorebelow=0&_showsubsets=0&_showpopups=TRUE&_sortunassigned=scoredown&_requireboldred=0

=EF=BB=BF<!DOCTYPE HTML PUBLIC "-//W3C//DTD HTML 4.0 Transitional//EN">
<!-- 0 seconds --><!-- 0 seconds --><!-- 0 seconds =
--><HTML><HEAD><TITLE>Protein Summary Report (Project: zxw, Spot Set: =
zxw\20121225, Label: K18, Spot Id: 795050, Peak List Id: 464837, MS Job =
Run Id: 23272)</TITLE>
<META content=3D"text/html; charset=3Dutf-8" http-equiv=3DContent-Type>
<STYLE type=3Dtext/css>.tooltip {
	POSITION: absolute; VISIBILITY: hidden; TOP: 0px; LEFT: 0px
}
</STYLE>

<SCRIPT language=3DJavaScript type=3Dtext/javascript=20
src=3D"http://zxw-pc/mascot/templates/browser.js"></SCRIPT>

<SCRIPT language=3DJavaScript>=0A=
<!-- Begin hiding Javascript from old browsers.=0A=
 =0A=
  var arrayReady=3D0;=0A=
  =0A=
  if (document.images){=0A=
    redBall =3D new Image();=0A=
    redBall.src =3D "../images/red_ball_white.gif";  =0A=
    cyanBall =3D new Image();=0A=
    cyanBall.src =3D "../images/cyan_ball_white.gif";  =0A=
  }=0A=
  =0A=
  function cover(hit,query,protSeq){=0A=
    document.Results.OV_Title.value =3D queryTitle[query];=0A=
    document.Results.OV_Accession.value =3D protName[hit];=0A=
    document.Results.OV_Sequence.value =3D protSeq;=0A=
    if (hit =3D=3D 0) {=0A=
      self.status =3D queryTitle[query];=0A=
    } else {=0A=
      self.status =3D protName[hit] + ": " + protSeq;=0A=
    }=0A=
    if (protSeq !=3D "" && document.fred && arrayReady =3D=3D 1){=0A=
      var i =3D 0;=0A=
      var element =3D 0;=0A=
      element =3D eval(protSeq+"["+i+"]");=0A=
      while(element) {=0A=
        document.images[element].src =3D redBall.src;=0A=
        i++;=0A=
        element =3D eval(protSeq+"["+i+"]");=0A=
      }=0A=
    }=0A=
  }=0A=
=0A=
  function uncover(hit,query,protSeq){=0A=
    document.Results.OV_Title.value =3D "-Query-";=0A=
    document.Results.OV_Accession.value=3D"-Accession-";=0A=
    document.Results.OV_Sequence.value=3D"-Sequence-";=0A=
    self.status=3D"";=0A=
    if (protSeq !=3D "" && document.fred && arrayReady =3D=3D 1){=0A=
      var i =3D 0;=0A=
      var element =3D 0;=0A=
      element =3D eval(protSeq+"["+i+"]");=0A=
      while(element) {=0A=
        document.images[element].src =3D cyanBall.src;=0A=
        i++;=0A=
        element =3D eval(protSeq+"["+i+"]");=0A=
      }=0A=
    }=0A=
  }=0A=
=0A=
  function checkQuery(checkState,numChecks,form){=0A=
    if (numChecks =3D=3D 1){=0A=
      form.QUE.checked =3D checkState;=0A=
    } else {=0A=
      for (var i =3D 0; i < form.elements.length; i++) {=0A=
        if (form.elements[i].name =3D=3D "QUE"){=0A=
          form.elements[i].checked =3D checkState;=0A=
        }=0A=
      }=0A=
    }=0A=
  }=0A=
=0A=
  function SaveClicks(checkBox,form){=0A=
    if (form.ErrTolRepeat && form.ErrTolRepeat.checked) {=0A=
      return;=0A=
    }=0A=
    var checkState =3D checkBox.checked;=0A=
    var thisHit =3D 0;=0A=
    for (var i =3D 0; i < form.elements.length; i++) {=0A=
      if (thisHit =3D=3D 1){=0A=
        if (form.elements[i].name =3D=3D "QUE") {=0A=
          form.elements[i].checked =3D !checkState;=0A=
        } else {=0A=
          break;=0A=
        }=0A=
      } else {=0A=
        if (form.elements[i] =3D=3D checkBox){=0A=
          thisHit =3D 1;=0A=
        }=0A=
      }=0A=
    }=0A=
  }=0A=
=0A=
  function unMatched(form){=0A=
    var numMisses =3D 0;=0A=
    for (var i =3D 0; i < form.elements.length; i++) {=0A=
      if (form.elements[i].name =3D=3D "MISSES"){=0A=
        numMisses++;=0A=
      } =0A=
    }=0A=
    if (numMisses < 1) {=0A=
      alert("No unmatched mass values to be searched");=0A=
      return false;=0A=
    }=0A=
    for (var i =3D 0; i < form.elements.length; i++) {=0A=
      if (form.elements[i].name =3D=3D "QUE"){=0A=
        form.elements[i].name =3D "DUMMY";=0A=
      } =0A=
    }=0A=
    for (var i =3D 0; i < form.elements.length; i++) {=0A=
      if (form.elements[i].name =3D=3D "MISSES"){=0A=
        form.elements[i].name =3D "QUE";=0A=
      } =0A=
    }=0A=
    form.submit();=0A=
    return true;=0A=
  }=0A=
=0A=
  function setReFormatAction(form){=0A=
    if (form.REPTYPE.options[form.REPTYPE.selectedIndex].value =3D=3D =
"export"){=0A=
      form.action =3D "./export_dat_2.pl";=0A=
    } else if (form.REPTYPE.options[form.REPTYPE.selectedIndex].value =
=3D=3D "family") {=0A=
      form.action =3D "./master_results_2.pl";=0A=
    } else {=0A=
      form.action =3D "./master_results.pl";=0A=
    }=0A=
  }=0A=
  =0A=
  function chooseQueryList(form) {=0A=
    var formatForm =3D window.document.forms['Re-format'];=0A=
    if (formatForm._querylist.value =3D=3D 'unassigned') {=0A=
      form.QUERYLIST.value =3D queryListUnassigned;=0A=
    } else if (formatForm._querylist.value =3D=3D 'identity') {=0A=
      form.QUERYLIST.value =3D queryListIdentity;=0A=
    } else if (formatForm._querylist.value =3D=3D 'homology') {=0A=
      form.QUERYLIST.value =3D queryListHomology;=0A=
    } else {=0A=
      form.QUERYLIST.value =3D "All";=0A=
    }=0A=
    return true;=0A=
  }=0A=
    =0A=
  function makeAccessionString(form){=0A=
    if (!form.ErrTolRepeat || !form.ErrTolRepeat.checked) {=0A=
      form.ACCESSION.value =3D "";=0A=
      return true;=0A=
    }=0A=
    var tempString =3D "";=0A=
    var numAccessions =3D 1;=0A=
    for (var i =3D 0; i < form.elements.length; i++) {=0A=
      if (form.elements[i].name =3D=3D "INCLUDE" && =
form.elements[i].checked){=0A=
        tempString =3D tempString + =
unescape(et_list[form.elements[i].value]) + ",";=0A=
      }=0A=
    }=0A=
    if (tempString =3D=3D "") {=0A=
      alert("No hits selected for error tolerant search");=0A=
      return false;=0A=
    }=0A=
    tempString =3D tempString.substring(0, tempString.length - 1);=0A=
    form.ACCESSION.value =3D tempString;=0A=
    checkQuery(1,40, form);=0A=
    return true;=0A=
  }=0A=
=0A=
  function clearEl() {}=0A=
=0A=
  function makeArchive(form){=0A=
    var tempUrl =3D =
"http://zxw-pc/mascot/cgi/master_results.pl?file=3D..%2Fdata%2F20121225%2=
FF002425.dat;REPTYPE=3Darchive;_sigthreshold=3D0.05;REPORT=3D50;_server_m=
udpit_switch=3D99999999;_ignoreionsscorebelow=3D0;_showsubsets=3D0;_showp=
opups=3DTRUE;_sortunassigned=3Dscoredown;_requireboldred=3D0&INTERMEDIATE=
=3D%2e%2e%2fdata%2f20121225%2fF002425%2edat";    for (var i =3D 0; i < =
form.elements.length; i++) {=0A=
      if (form.elements[i].name =3D=3D "INCLUDE" && =
form.elements[i].checked){=0A=
        tempUrl =3D tempUrl + "&INCLUDE=3D" + form.elements[i].value;=0A=
      }=0A=
    }=0A=
    window.location.href =3D tempUrl;=0A=
  }=0A=
=0A=
// End hiding Javascript from old browsers. -->=0A=
</SCRIPT>

<META name=3DGENERATOR content=3D"MSHTML 9.00.8112.16457"></HEAD>
<BODY aLink=3D#0000ff bgColor=3D#ffffff vLink=3D#0000ff>
<H1><IMG border=3D0 name=3Dfred align=3Dtop=20
src=3D"http://zxw-pc/mascot/images/88x31_logo_white.gif" width=3D88 =
height=3D31=20
NATURALSIZEFLAG=3D"3"> Mascot Search Results</H1><FONT=20
face=3D"Courier New,Courier,monospace"><PRE><B>User            : </B>
<B>Email           : </B>
<B>Search title    : Project: zxw, Spot Set: zxw\20121225, Label: K18, =
Spot Id: 795050, Peak List Id: 464837, MS Job Run Id: 23272</B>
<B>MS data file    : =
C:\Users\lei\Desktop\=EF=BF=BD=EF=BF=BD=EF=BF=BD=EF=BF=BD=EF=BF=BD=EF=BF=BD=
=EF=BF=BD=EF=BF=BD\201212\20121225\ppw_K18_135641680529.txt</B>
<B>Database        : viridiplantae p (1850050 sequences; 642453415 =
residues)</B>
<B>Timestamp       : 25 Dec 2012 at 08:15:32 GMT</B>
<B>Warning         : <FONT color=3D#ff0000>A Peptide summary report will =
usually give a much clearer picture of MS/MS search results.</FONT></B>
<B>Top Score       : 64 for <FONT color=3D#ff0000>gi|51701931</FONT>, =
RecName: Full=3DRibonuclease-like storage protein; AltName: Full=3DRoot =
28 kDa major protein; Flags: Precursor</B>
</PRE></FONT>
<H3>Mascot Score Histogram</H3>Protein score is -10*Log(P), where P is =
the=20
probability that the observed match is a random event.<BR>Protein scores =
greater=20
than 75 are significant (p&lt;0.05).<BR>Protein scores are derived from =
ions=20
scores as a non-probabilistic basis for ranking protein hits.
<P><IMG alt=3D"Score Distribution"=20
src=3D"http://zxw-pc/mascot/cgi/score_gif.pl?score_gif_592706230654" =
width=3D400=20
height=3D200>=20
<FORM onsubmit=3D"return setReFormatAction(this)" method=3Dget =
name=3DRe-format=20
action=3D./master_results.pl><INPUT name=3Dfile =
value=3D../data/20121225/F002425.dat=20
type=3Dhidden>=20
<H3>Protein Summary Report</H3>
<TABLE border=3D0 cellSpacing=3D1 cellPadding=3D3>
  <TBODY>
  <TR>
    <TD bgColor=3D#eeeeff noWrap><INPUT value=3D"Format As" =
type=3Dsubmit> </TD>
    <TD bgColor=3D#eeeeff noWrap><SELECT name=3DREPTYPE> <OPTION =
selected=20
        value=3Dprotein>Protein Summary (deprecated)</OPTION> <OPTION=20
        value=3Dfamily>Protein Family Summary</OPTION> <OPTION=20
        value=3Dpeptide>Peptide Summary</OPTION> <OPTION =
value=3Dselect>Select=20
        Summary (protein hits)</OPTION> <OPTION =
value=3Dunassigned>Select Summary=20
        (unassigned)</OPTION> <OPTION value=3Dexport>Export Search=20
      Results</OPTION></SELECT> </TD>
    <TD bgColor=3D#eeeeff>&nbsp;</TD>
    <TD bgColor=3D#eeeeff noWrap><A=20
      href=3D"http://zxw-pc/mascot/help/msms_summaries_help.html"=20
      target=3D_blank>Help</A> </TD></TR>
  <TR>
    <TD bgColor=3D#eeeeff>&nbsp;</TD>
    <TD bgColor=3D#eeeeff noWrap>Significance threshold p&lt; <INPUT=20
      name=3D_sigthreshold value=3D0.05 size=3D8> </TD>
    <TD bgColor=3D#eeeeff noWrap>Max. number of hits <INPUT =
name=3DREPORT value=3D50=20
      size=3D5> </TD>
    <TD bgColor=3D#eeeeff>&nbsp;</TD></TR></TBODY></TABLE></FORM>
<FORM method=3Dpost name=3DResults action=3D./search_form.pl><INPUT =
name=3DQUE=20
value=3D"811.308334 from(812.315610,1+)  intensity(13086.8630)  =
query(1)"=20
type=3Dhidden> <INPUT name=3DMISSES=20
value=3D"811.308334 from(812.315610,1+)  intensity(13086.8630)  =
query(1)"=20
type=3Dhidden> <INPUT name=3DQUE=20
value=3D"822.056144 from(823.063420,1+)  intensity(6664.5850)  query(2)" =

type=3Dhidden> <INPUT name=3DMISSES=20
value=3D"822.056144 from(823.063420,1+)  intensity(6664.5850)  query(2)" =

type=3Dhidden> <INPUT name=3DQUE=20
value=3D"824.048324 from(825.055600,1+)  intensity(21984.4360)  =
query(3)"=20
type=3Dhidden> <INPUT name=3DMISSES=20
value=3D"824.048324 from(825.055600,1+)  intensity(21984.4360)  =
query(3)"=20
type=3Dhidden> <INPUT name=3DQUE=20
value=3D"828.332624 from(829.339900,1+)  intensity(118745.4900)  =
query(4)"=20
type=3Dhidden> <INPUT name=3DQUE=20
value=3D"838.465194 from(839.472470,1+)  intensity(6328.4673)  query(5)" =

type=3Dhidden> <INPUT name=3DMISSES=20
value=3D"838.465194 from(839.472470,1+)  intensity(6328.4673)  query(5)" =

type=3Dhidden> <INPUT name=3DQUE=20
value=3D"840.020374 from(841.027650,1+)  intensity(7924.5098)  query(6)" =

type=3Dhidden> <INPUT name=3DMISSES=20
value=3D"840.020374 from(841.027650,1+)  intensity(7924.5098)  query(6)" =

type=3Dhidden> <INPUT name=3DQUE=20
value=3D"841.460864 from(842.468140,1+)  intensity(15981.3360)  =
query(7)"=20
type=3Dhidden> <INPUT name=3DMISSES=20
value=3D"841.460864 from(842.468140,1+)  intensity(15981.3360)  =
query(7)"=20
type=3Dhidden> <INPUT name=3DQUE=20
value=3D"869.483874 from(870.491150,1+)  intensity(9049.2158)  query(8)" =

type=3Dhidden> <INPUT name=3DMISSES=20
value=3D"869.483874 from(870.491150,1+)  intensity(9049.2158)  query(8)" =

type=3Dhidden> <INPUT name=3DQUE=20
value=3D"993.072434 from(994.079710,1+)  intensity(17740.9800)  =
query(9)"=20
type=3Dhidden> <INPUT name=3DMISSES=20
value=3D"993.072434 from(994.079710,1+)  intensity(17740.9800)  =
query(9)"=20
type=3Dhidden> <INPUT name=3DQUE=20
value=3D"993.072434 from(994.079710,1+)  intensity(0.0000)  =
title(Label%3a%20K18%2c%20Spot_Id%3a%20795050%2c%20Peak_List_Id%3a%204651=
89%2c%20MSMS%20Job_Run_Id%3a%2023273%2c%20Comment%3a%20)  query(10)"=20
type=3Dhidden> <INPUT name=3DMISSES=20
value=3D"993.072434 from(994.079710,1+)  intensity(0.0000)  =
title(Label%3a%20K18%2c%20Spot_Id%3a%20795050%2c%20Peak_List_Id%3a%204651=
89%2c%20MSMS%20Job_Run_Id%3a%2023273%2c%20Comment%3a%20)  query(10)"=20
type=3Dhidden> <INPUT name=3DQUE=20
value=3D"1017.422924 from(1018.430200,1+)  intensity(4113.1372)  =
query(11)"=20
type=3Dhidden> <INPUT name=3DMISSES=20
value=3D"1017.422924 from(1018.430200,1+)  intensity(4113.1372)  =
query(11)"=20
type=3Dhidden> <INPUT name=3DQUE=20
value=3D"1035.066624 from(1036.073900,1+)  intensity(12026.0790)  =
query(12)"=20
type=3Dhidden> <INPUT name=3DMISSES=20
value=3D"1035.066624 from(1036.073900,1+)  intensity(12026.0790)  =
query(12)"=20
type=3Dhidden> <INPUT name=3DQUE=20
value=3D"1044.500124 from(1045.507400,1+)  intensity(2824.1177)  =
query(13)"=20
type=3Dhidden> <INPUT name=3DMISSES=20
value=3D"1044.500124 from(1045.507400,1+)  intensity(2824.1177)  =
query(13)"=20
type=3Dhidden> <INPUT name=3DQUE=20
value=3D"1155.539624 from(1156.546900,1+)  intensity(2879.4119)  =
query(14)"=20
type=3Dhidden> <INPUT name=3DMISSES=20
value=3D"1155.539624 from(1156.546900,1+)  intensity(2879.4119)  =
query(14)"=20
type=3Dhidden> <INPUT name=3DQUE=20
value=3D"1220.534924 from(1221.542200,1+)  intensity(22297.6460)  =
query(15)"=20
type=3Dhidden> <INPUT name=3DMISSES=20
value=3D"1220.534924 from(1221.542200,1+)  intensity(22297.6460)  =
query(15)"=20
type=3Dhidden> <INPUT name=3DQUE=20
value=3D"1220.534924 from(1221.542200,1+)  intensity(0.0000)  =
title(Label%3a%20K18%2c%20Spot_Id%3a%20795050%2c%20Peak_List_Id%3a%204651=
87%2c%20MSMS%20Job_Run_Id%3a%2023273%2c%20Comment%3a%20)  query(16)"=20
type=3Dhidden> <INPUT name=3DMISSES=20
value=3D"1220.534924 from(1221.542200,1+)  intensity(0.0000)  =
title(Label%3a%20K18%2c%20Spot_Id%3a%20795050%2c%20Peak_List_Id%3a%204651=
87%2c%20MSMS%20Job_Run_Id%3a%2023273%2c%20Comment%3a%20)  query(16)"=20
type=3Dhidden> <INPUT name=3DQUE=20
value=3D"1224.073424 from(1225.080700,1+)  intensity(4982.3530)  =
query(17)"=20
type=3Dhidden> <INPUT name=3DMISSES=20
value=3D"1224.073424 from(1225.080700,1+)  intensity(4982.3530)  =
query(17)"=20
type=3Dhidden> <INPUT name=3DQUE=20
value=3D"1236.531424 from(1237.538700,1+)  intensity(6664.7061)  =
query(18)"=20
type=3Dhidden> <INPUT name=3DMISSES=20
value=3D"1236.531424 from(1237.538700,1+)  intensity(6664.7061)  =
query(18)"=20
type=3Dhidden> <INPUT name=3DQUE=20
value=3D"1268.535524 from(1269.542800,1+)  intensity(68099.0780)  =
query(19)"=20
type=3Dhidden> <INPUT name=3DMISSES=20
value=3D"1268.535524 from(1269.542800,1+)  intensity(68099.0780)  =
query(19)"=20
type=3Dhidden> <INPUT name=3DQUE=20
value=3D"1268.535524 from(1269.542800,1+)  intensity(0.0000)  =
title(Label%3a%20K18%2c%20Spot_Id%3a%20795050%2c%20Peak_List_Id%3a%204651=
85%2c%20MSMS%20Job_Run_Id%3a%2023273%2c%20Comment%3a%20)  query(20)"=20
type=3Dhidden> <INPUT name=3DMISSES=20
value=3D"1268.535524 from(1269.542800,1+)  intensity(0.0000)  =
title(Label%3a%20K18%2c%20Spot_Id%3a%20795050%2c%20Peak_List_Id%3a%204651=
85%2c%20MSMS%20Job_Run_Id%3a%2023273%2c%20Comment%3a%20)  query(20)"=20
type=3Dhidden> <INPUT name=3DQUE=20
value=3D"1275.568924 from(1276.576200,1+)  intensity(9516.7549)  =
query(21)"=20
type=3Dhidden> <INPUT name=3DMISSES=20
value=3D"1275.568924 from(1276.576200,1+)  intensity(9516.7549)  =
query(21)"=20
type=3Dhidden> <INPUT name=3DQUE=20
value=3D"1284.516624 from(1285.523900,1+)  intensity(74845.7340)  =
query(22)"=20
type=3Dhidden> <INPUT name=3DMISSES=20
value=3D"1284.516624 from(1285.523900,1+)  intensity(74845.7340)  =
query(22)"=20
type=3Dhidden> <INPUT name=3DQUE=20
value=3D"1284.516624 from(1285.523900,1+)  intensity(0.0000)  =
title(Label%3a%20K18%2c%20Spot_Id%3a%20795050%2c%20Peak_List_Id%3a%204651=
84%2c%20MSMS%20Job_Run_Id%3a%2023273%2c%20Comment%3a%20)  query(23)"=20
type=3Dhidden> <INPUT name=3DMISSES=20
value=3D"1284.516624 from(1285.523900,1+)  intensity(0.0000)  =
title(Label%3a%20K18%2c%20Spot_Id%3a%20795050%2c%20Peak_List_Id%3a%204651=
84%2c%20MSMS%20Job_Run_Id%3a%2023273%2c%20Comment%3a%20)  query(23)"=20
type=3Dhidden> <INPUT name=3DQUE=20
value=3D"1300.519724 from(1301.527000,1+)  intensity(12871.2290)  =
query(24)"=20
type=3Dhidden> <INPUT name=3DMISSES=20
value=3D"1300.519724 from(1301.527000,1+)  intensity(12871.2290)  =
query(24)"=20
type=3Dhidden> <INPUT name=3DQUE=20
value=3D"1300.519724 from(1301.527000,1+)  intensity(0.0000)  =
title(Label%3a%20K18%2c%20Spot_Id%3a%20795050%2c%20Peak_List_Id%3a%204651=
91%2c%20MSMS%20Job_Run_Id%3a%2023273%2c%20Comment%3a%20)  query(25)"=20
type=3Dhidden> <INPUT name=3DMISSES=20
value=3D"1300.519724 from(1301.527000,1+)  intensity(0.0000)  =
title(Label%3a%20K18%2c%20Spot_Id%3a%20795050%2c%20Peak_List_Id%3a%204651=
91%2c%20MSMS%20Job_Run_Id%3a%2023273%2c%20Comment%3a%20)  query(25)"=20
type=3Dhidden> <INPUT name=3DQUE=20
value=3D"1302.497024 from(1303.504300,1+)  intensity(12866.9020)  =
query(26)"=20
type=3Dhidden> <INPUT name=3DMISSES=20
value=3D"1302.497024 from(1303.504300,1+)  intensity(12866.9020)  =
query(26)"=20
type=3Dhidden> <INPUT name=3DQUE=20
value=3D"1316.507724 from(1317.515000,1+)  intensity(4039.4119)  =
query(27)"=20
type=3Dhidden> <INPUT name=3DMISSES=20
value=3D"1316.507724 from(1317.515000,1+)  intensity(4039.4119)  =
query(27)"=20
type=3Dhidden> <INPUT name=3DQUE=20
value=3D"1382.624324 from(1383.631600,1+)  intensity(34057.6480)  =
query(28)"=20
type=3Dhidden> <INPUT name=3DQUE=20
value=3D"1382.624324 from(1383.631600,1+)  intensity(0.0000)  =
title(Label%3a%20K18%2c%20Spot_Id%3a%20795050%2c%20Peak_List_Id%3a%204651=
86%2c%20MSMS%20Job_Run_Id%3a%2023273%2c%20Comment%3a%20)  query(29)"=20
type=3Dhidden> <INPUT name=3DQUE=20
value=3D"1404.628324 from(1405.635600,1+)  intensity(2967.6472)  =
query(30)"=20
type=3Dhidden> <INPUT name=3DMISSES=20
value=3D"1404.628324 from(1405.635600,1+)  intensity(2967.6472)  =
query(30)"=20
type=3Dhidden> <INPUT name=3DQUE=20
value=3D"1688.575524 from(1689.582800,1+)  intensity(97483.7270)  =
query(31)"=20
type=3Dhidden> <INPUT name=3DMISSES=20
value=3D"1688.575524 from(1689.582800,1+)  intensity(97483.7270)  =
query(31)"=20
type=3Dhidden> <INPUT name=3DQUE=20
value=3D"1688.575524 from(1689.582800,1+)  intensity(0.0000)  =
title(Label%3a%20K18%2c%20Spot_Id%3a%20795050%2c%20Peak_List_Id%3a%204651=
82%2c%20MSMS%20Job_Run_Id%3a%2023273%2c%20Comment%3a%20)  query(32)"=20
type=3Dhidden> <INPUT name=3DMISSES=20
value=3D"1688.575524 from(1689.582800,1+)  intensity(0.0000)  =
title(Label%3a%20K18%2c%20Spot_Id%3a%20795050%2c%20Peak_List_Id%3a%204651=
82%2c%20MSMS%20Job_Run_Id%3a%2023273%2c%20Comment%3a%20)  query(32)"=20
type=3Dhidden> <INPUT name=3DQUE=20
value=3D"1950.915624 from(1951.922900,1+)  intensity(6581.3730)  =
query(33)"=20
type=3Dhidden> <INPUT name=3DQUE=20
value=3D"2055.788124 from(2056.795400,1+)  intensity(13355.8830)  =
query(34)"=20
type=3Dhidden> <INPUT name=3DMISSES=20
value=3D"2055.788124 from(2056.795400,1+)  intensity(13355.8830)  =
query(34)"=20
type=3Dhidden> <INPUT name=3DQUE=20
value=3D"2055.788124 from(2056.795400,1+)  intensity(0.0000)  =
title(Label%3a%20K18%2c%20Spot_Id%3a%20795050%2c%20Peak_List_Id%3a%204651=
90%2c%20MSMS%20Job_Run_Id%3a%2023273%2c%20Comment%3a%20)  query(35)"=20
type=3Dhidden> <INPUT name=3DMISSES=20
value=3D"2055.788124 from(2056.795400,1+)  intensity(0.0000)  =
title(Label%3a%20K18%2c%20Spot_Id%3a%20795050%2c%20Peak_List_Id%3a%204651=
90%2c%20MSMS%20Job_Run_Id%3a%2023273%2c%20Comment%3a%20)  query(35)"=20
type=3Dhidden> <INPUT name=3DQUE=20
value=3D"2437.125824 from(2438.133100,1+)  intensity(8644.7061)  =
query(36)"=20
type=3Dhidden> <INPUT name=3DMISSES=20
value=3D"2437.125824 from(2438.133100,1+)  intensity(8644.7061)  =
query(36)"=20
type=3Dhidden> <INPUT name=3DQUE=20
value=3D"2480.061124 from(2481.068400,1+)  intensity(78622.5550)  =
query(37)"=20
type=3Dhidden> <INPUT name=3DMISSES=20
value=3D"2480.061124 from(2481.068400,1+)  intensity(78622.5550)  =
query(37)"=20
type=3Dhidden> <INPUT name=3DQUE=20
value=3D"2480.061124 from(2481.068400,1+)  intensity(0.0000)  =
title(Label%3a%20K18%2c%20Spot_Id%3a%20795050%2c%20Peak_List_Id%3a%204651=
83%2c%20MSMS%20Job_Run_Id%3a%2023273%2c%20Comment%3a%20)  query(38)"=20
type=3Dhidden> <INPUT name=3DMISSES=20
value=3D"2480.061124 from(2481.068400,1+)  intensity(0.0000)  =
title(Label%3a%20K18%2c%20Spot_Id%3a%20795050%2c%20Peak_List_Id%3a%204651=
83%2c%20MSMS%20Job_Run_Id%3a%2023273%2c%20Comment%3a%20)  query(38)"=20
type=3Dhidden> <INPUT name=3DQUE=20
value=3D"2662.271524 from(2663.278800,1+)  intensity(19365.5000)  =
query(39)"=20
type=3Dhidden> <INPUT name=3DMISSES=20
value=3D"2662.271524 from(2663.278800,1+)  intensity(19365.5000)  =
query(39)"=20
type=3Dhidden> <INPUT name=3DQUE=20
value=3D"2662.271524 from(2663.278800,1+)  intensity(0.0000)  =
title(Label%3a%20K18%2c%20Spot_Id%3a%20795050%2c%20Peak_List_Id%3a%204651=
88%2c%20MSMS%20Job_Run_Id%3a%2023273%2c%20Comment%3a%20)  query(40)"=20
type=3Dhidden> <INPUT name=3DMISSES=20
value=3D"2662.271524 from(2663.278800,1+)  intensity(0.0000)  =
title(Label%3a%20K18%2c%20Spot_Id%3a%20795050%2c%20Peak_List_Id%3a%204651=
88%2c%20MSMS%20Job_Run_Id%3a%2023273%2c%20Comment%3a%20)  query(40)"=20
type=3Dhidden> <INPUT name=3DFORMVER value=3D2 type=3Dhidden> <INPUT =
name=3DSEARCH=20
value=3DMIS type=3Dhidden> <INPUT name=3DUSERNAME type=3Dhidden> <INPUT =
name=3DUSEREMAIL=20
type=3Dhidden> <INPUT name=3DCOM=20
value=3D"Project: zxw, Spot Set: zxw\20121225, Label: K18, Spot Id: =
795050, Peak List Id: 464837, MS Job Run Id: 23272"=20
type=3Dhidden> <INPUT name=3DMODS type=3Dhidden> <INPUT name=3DIT_MODS=20
value=3D"Oxidation (M)" type=3Dhidden> <INPUT name=3DCLE value=3DTrypsin =
type=3Dhidden>=20
<INPUT name=3DMASS value=3DMonoisotopic type=3Dhidden> <INPUT name=3DSEG =
type=3Dhidden>=20
<INPUT name=3DTOL value=3D100 type=3Dhidden> <INPUT name=3DTOLU =
value=3Dppm type=3Dhidden>=20
<INPUT name=3DITOL value=3D0.8 type=3Dhidden> <INPUT name=3DITOLU =
value=3DDa type=3Dhidden>=20
<INPUT name=3DDB value=3Dviridiplantae type=3Dhidden> <INPUT =
name=3DCHARGE value=3D1+=20
type=3Dhidden> <INPUT name=3DPFA value=3D1 type=3Dhidden> <INPUT =
name=3DFILE=20
value=3DC:\Users\lei\Desktop\=EF=BF=BD=EF=BF=BD=EF=BF=BD=EF=BF=BD=EF=BF=BD=
=EF=BF=BD=EF=BF=BD=EF=BF=BD\201212\20121225\ppw_K18_135641680529.txt=20
type=3Dhidden> <INPUT name=3DFORMAT value=3D"Mascot generic" =
type=3Dhidden> <INPUT=20
name=3DINTERMEDIATE value=3D../data/20121225/F002425.dat type=3Dhidden> =
<INPUT=20
name=3DREPORT value=3D50 type=3Dhidden> <INPUT name=3DOVERVIEW =
value=3DOFF type=3Dhidden>=20
<INPUT name=3DPRECURSOR type=3Dhidden> <INPUT name=3DTAXONOMY =
value=3D"All entries"=20
type=3Dhidden> <INPUT name=3DREPTYPE type=3Dhidden> <INPUT =
name=3DrepeatSearch=20
value=3D"not again" type=3Dhidden> <INPUT name=3DINSTRUMENT =
value=3DMALDI-TOF-TOF=20
type=3Dhidden> <INPUT name=3DACCESSION type=3Dhidden> <INPUT =
name=3DQUANTITATION=20
type=3Dhidden>=20
<P><INPUT value=3D"Re-Search All" type=3Dsubmit> &nbsp;&nbsp;<INPUT =
onclick=3D"unMatched(this.form); return true" value=3D"Search Unmatched" =
type=3Dbutton>=20
</FORM>
<H3>Index</H3>
<TABLE border=3D0 cellSpacing=3D0 cellPadding=3D0>
  <TBODY>
  <TR>
    <TD>&nbsp;</TD>
    <TD><TT><B>&nbsp;Accession</B></TT></TD>
    <TD><TT><B>&nbsp;&nbsp;Mass</B></TT></TD>
    <TD><TT><B>&nbsp;&nbsp;Score</B></TT></TD>
    <TD><TT><B>&nbsp;&nbsp;Description</B></TT></TD></TR>
  <TR>
    <TD noWrap align=3Dright><TT><B>1.</B></TT></TD>
    <TD noWrap><TT><B>&nbsp;<A=20
      =
href=3D"http://zxw-pc/mascot/cgi/master_results.pl?file=3D..%2Fdata%2F201=
21225%2FF002425.dat&amp;REPTYPE=3Dprotein&amp;_sigthreshold=3D0.05&amp;RE=
PORT=3D50&amp;_server_mudpit_switch=3D99999999&amp;_ignoreionsscorebelow=3D=
0&amp;_showsubsets=3D0&amp;_showpopups=3DTRUE&amp;_sortunassigned=3Dscore=
down&amp;_requireboldred=3D0#Hit1">gi|51701931</A></B></TT></TD>
    <TD noWrap><TT>&nbsp;&nbsp;27323</TT></TD>
    <TD noWrap align=3Dright><TT>64</TT></TD>
    <TD noWrap><TT>&nbsp;&nbsp;RecName: Full=3DRibonuclease-like storage =

      protein; AltName: Full=3DRoot 28 kDa major protein; Flags:=20
  Precursor</TT></TD></TR>
  <TR>
    <TD noWrap align=3Dright><TT><B>2.</B></TT></TD>
    <TD noWrap><TT><B>&nbsp;<A=20
      =
href=3D"http://zxw-pc/mascot/cgi/master_results.pl?file=3D..%2Fdata%2F201=
21225%2FF002425.dat&amp;REPTYPE=3Dprotein&amp;_sigthreshold=3D0.05&amp;RE=
PORT=3D50&amp;_server_mudpit_switch=3D99999999&amp;_ignoreionsscorebelow=3D=
0&amp;_showsubsets=3D0&amp;_showpopups=3DTRUE&amp;_sortunassigned=3Dscore=
down&amp;_requireboldred=3D0#Hit2">gi|40557610</A></B></TT></TD>
    <TD noWrap><TT>&nbsp;&nbsp;27323</TT></TD>
    <TD noWrap align=3Dright><TT>64</TT></TD>
    <TD noWrap><TT>&nbsp;&nbsp;RNase-like major storage protein [Panax=20
      ginseng]</TT></TD></TR>
  <TR>
    <TD noWrap align=3Dright><TT><B>3.</B></TT></TD>
    <TD noWrap><TT><B>&nbsp;<A=20
      =
href=3D"http://zxw-pc/mascot/cgi/master_results.pl?file=3D..%2Fdata%2F201=
21225%2FF002425.dat&amp;REPTYPE=3Dprotein&amp;_sigthreshold=3D0.05&amp;RE=
PORT=3D50&amp;_server_mudpit_switch=3D99999999&amp;_ignoreionsscorebelow=3D=
0&amp;_showsubsets=3D0&amp;_showpopups=3DTRUE&amp;_sortunassigned=3Dscore=
down&amp;_requireboldred=3D0#Hit3">gi|242080447</A></B></TT></TD>
    <TD noWrap><TT>&nbsp;&nbsp;89804</TT></TD>
    <TD noWrap align=3Dright><TT>47</TT></TD>
    <TD noWrap><TT>&nbsp;&nbsp;hypothetical protein SORBIDRAFT_07g002440 =

      [Sorghum bicolor]</TT></TD></TR>
  <TR>
    <TD noWrap align=3Dright><TT><B>4.</B></TT></TD>
    <TD noWrap><TT><B>&nbsp;<A=20
      =
href=3D"http://zxw-pc/mascot/cgi/master_results.pl?file=3D..%2Fdata%2F201=
21225%2FF002425.dat&amp;REPTYPE=3Dprotein&amp;_sigthreshold=3D0.05&amp;RE=
PORT=3D50&amp;_server_mudpit_switch=3D99999999&amp;_ignoreionsscorebelow=3D=
0&amp;_showsubsets=3D0&amp;_showpopups=3DTRUE&amp;_sortunassigned=3Dscore=
down&amp;_requireboldred=3D0#Hit4">gi|241941342</A></B></TT></TD>
    <TD noWrap><TT>&nbsp;&nbsp;89804</TT></TD>
    <TD noWrap align=3Dright><TT>47</TT></TD>
    <TD noWrap><TT>&nbsp;&nbsp;hypothetical protein SORBIDRAFT_07g002440 =

      [Sorghum bicolor]</TT></TD></TR>
  <TR>
    <TD noWrap align=3Dright><TT><B>5.</B></TT></TD>
    <TD noWrap><TT><B>&nbsp;<A=20
      =
href=3D"http://zxw-pc/mascot/cgi/master_results.pl?file=3D..%2Fdata%2F201=
21225%2FF002425.dat&amp;REPTYPE=3Dprotein&amp;_sigthreshold=3D0.05&amp;RE=
PORT=3D50&amp;_server_mudpit_switch=3D99999999&amp;_ignoreionsscorebelow=3D=
0&amp;_showsubsets=3D0&amp;_showpopups=3DTRUE&amp;_sortunassigned=3Dscore=
down&amp;_requireboldred=3D0#Hit5">gi|77549680</A></B></TT></TD>
    <TD noWrap><TT>&nbsp;&nbsp;5729</TT></TD>
    <TD noWrap align=3Dright><TT>44</TT></TD>
    <TD noWrap><TT>&nbsp;&nbsp;hypothetical protein LOC_Os11g15730 =
[Oryza=20
      sativa Japonica Group]</TT></TD></TR>
  <TR>
    <TD noWrap align=3Dright><TT><B>6.</B></TT></TD>
    <TD noWrap><TT><B>&nbsp;<A=20
      =
href=3D"http://zxw-pc/mascot/cgi/master_results.pl?file=3D..%2Fdata%2F201=
21225%2FF002425.dat&amp;REPTYPE=3Dprotein&amp;_sigthreshold=3D0.05&amp;RE=
PORT=3D50&amp;_server_mudpit_switch=3D99999999&amp;_ignoreionsscorebelow=3D=
0&amp;_showsubsets=3D0&amp;_showpopups=3DTRUE&amp;_sortunassigned=3Dscore=
down&amp;_requireboldred=3D0#Hit6">gi|62733807</A></B></TT></TD>
    <TD noWrap><TT>&nbsp;&nbsp;5729</TT></TD>
    <TD noWrap align=3Dright><TT>44</TT></TD>
    <TD noWrap><TT>&nbsp;&nbsp;hypothetical protein LOC_Os11g15730 =
[Oryza=20
      sativa Japonica Group]</TT></TD></TR>
  <TR>
    <TD noWrap align=3Dright><TT><B>7.</B></TT></TD>
    <TD noWrap><TT><B>&nbsp;<A=20
      =
href=3D"http://zxw-pc/mascot/cgi/master_results.pl?file=3D..%2Fdata%2F201=
21225%2FF002425.dat&amp;REPTYPE=3Dprotein&amp;_sigthreshold=3D0.05&amp;RE=
PORT=3D50&amp;_server_mudpit_switch=3D99999999&amp;_ignoreionsscorebelow=3D=
0&amp;_showsubsets=3D0&amp;_showpopups=3DTRUE&amp;_sortunassigned=3Dscore=
down&amp;_requireboldred=3D0#Hit7">gi|308807266</A></B></TT></TD>
    <TD noWrap><TT>&nbsp;&nbsp;64363</TT></TD>
    <TD noWrap align=3Dright><TT>42</TT></TD>
    <TD noWrap><TT>&nbsp;&nbsp;unnamed protein product [Ostreococcus=20
      tauri]</TT></TD></TR>
  <TR>
    <TD noWrap align=3Dright><TT><B>8.</B></TT></TD>
    <TD noWrap><TT><B>&nbsp;<A=20
      =
href=3D"http://zxw-pc/mascot/cgi/master_results.pl?file=3D..%2Fdata%2F201=
21225%2FF002425.dat&amp;REPTYPE=3Dprotein&amp;_sigthreshold=3D0.05&amp;RE=
PORT=3D50&amp;_server_mudpit_switch=3D99999999&amp;_ignoreionsscorebelow=3D=
0&amp;_showsubsets=3D0&amp;_showpopups=3DTRUE&amp;_sortunassigned=3Dscore=
down&amp;_requireboldred=3D0#Hit8">gi|116059405</A></B></TT></TD>
    <TD noWrap><TT>&nbsp;&nbsp;64363</TT></TD>
    <TD noWrap align=3Dright><TT>42</TT></TD>
    <TD noWrap><TT>&nbsp;&nbsp;unnamed protein product [Ostreococcus=20
      tauri]</TT></TD></TR>
  <TR>
    <TD noWrap align=3Dright><TT><B>9.</B></TT></TD>
    <TD noWrap><TT><B>&nbsp;<A=20
      =
href=3D"http://zxw-pc/mascot/cgi/master_results.pl?file=3D..%2Fdata%2F201=
21225%2FF002425.dat&amp;REPTYPE=3Dprotein&amp;_sigthreshold=3D0.05&amp;RE=
PORT=3D50&amp;_server_mudpit_switch=3D99999999&amp;_ignoreionsscorebelow=3D=
0&amp;_showsubsets=3D0&amp;_showpopups=3DTRUE&amp;_sortunassigned=3Dscore=
down&amp;_requireboldred=3D0#Hit9">gi|168040313</A></B></TT></TD>
    <TD noWrap><TT>&nbsp;&nbsp;12340</TT></TD>
    <TD noWrap align=3Dright><TT>42</TT></TD>
    <TD noWrap><TT>&nbsp;&nbsp;predicted protein [Physcomitrella patens =
subsp.=20
      patens]</TT></TD></TR>
  <TR>
    <TD noWrap align=3Dright><TT><B>10.</B></TT></TD>
    <TD noWrap><TT><B>&nbsp;<A=20
      =
href=3D"http://zxw-pc/mascot/cgi/master_results.pl?file=3D..%2Fdata%2F201=
21225%2FF002425.dat&amp;REPTYPE=3Dprotein&amp;_sigthreshold=3D0.05&amp;RE=
PORT=3D50&amp;_server_mudpit_switch=3D99999999&amp;_ignoreionsscorebelow=3D=
0&amp;_showsubsets=3D0&amp;_showpopups=3DTRUE&amp;_sortunassigned=3Dscore=
down&amp;_requireboldred=3D0#Hit10">gi|162676015</A></B></TT></TD>
    <TD noWrap><TT>&nbsp;&nbsp;12340</TT></TD>
    <TD noWrap align=3Dright><TT>42</TT></TD>
    <TD noWrap><TT>&nbsp;&nbsp;predicted protein [Physcomitrella patens =
subsp.=20
      patens]</TT></TD></TR>
  <TR>
    <TD noWrap align=3Dright><TT><B>11.</B></TT></TD>
    <TD noWrap><TT><B>&nbsp;<A=20
      =
href=3D"http://zxw-pc/mascot/cgi/master_results.pl?file=3D..%2Fdata%2F201=
21225%2FF002425.dat&amp;REPTYPE=3Dprotein&amp;_sigthreshold=3D0.05&amp;RE=
PORT=3D50&amp;_server_mudpit_switch=3D99999999&amp;_ignoreionsscorebelow=3D=
0&amp;_showsubsets=3D0&amp;_showpopups=3DTRUE&amp;_sortunassigned=3Dscore=
down&amp;_requireboldred=3D0#Hit11">gi|297835674</A></B></TT></TD>
    <TD noWrap><TT>&nbsp;&nbsp;7356</TT></TD>
    <TD noWrap align=3Dright><TT>40</TT></TD>
    <TD noWrap><TT>&nbsp;&nbsp;predicted protein [Arabidopsis lyrata =
subsp.=20
      lyrata]</TT></TD></TR>
  <TR>
    <TD noWrap align=3Dright><TT><B>12.</B></TT></TD>
    <TD noWrap><TT><B>&nbsp;<A=20
      =
href=3D"http://zxw-pc/mascot/cgi/master_results.pl?file=3D..%2Fdata%2F201=
21225%2FF002425.dat&amp;REPTYPE=3Dprotein&amp;_sigthreshold=3D0.05&amp;RE=
PORT=3D50&amp;_server_mudpit_switch=3D99999999&amp;_ignoreionsscorebelow=3D=
0&amp;_showsubsets=3D0&amp;_showpopups=3DTRUE&amp;_sortunassigned=3Dscore=
down&amp;_requireboldred=3D0#Hit12">gi|297331559</A></B></TT></TD>
    <TD noWrap><TT>&nbsp;&nbsp;7356</TT></TD>
    <TD noWrap align=3Dright><TT>40</TT></TD>
    <TD noWrap><TT>&nbsp;&nbsp;predicted protein [Arabidopsis lyrata =
subsp.=20
      lyrata]</TT></TD></TR>
  <TR>
    <TD noWrap align=3Dright><TT><B>13.</B></TT></TD>
    <TD noWrap><TT><B>&nbsp;<A=20
      =
href=3D"http://zxw-pc/mascot/cgi/master_results.pl?file=3D..%2Fdata%2F201=
21225%2FF002425.dat&amp;REPTYPE=3Dprotein&amp;_sigthreshold=3D0.05&amp;RE=
PORT=3D50&amp;_server_mudpit_switch=3D99999999&amp;_ignoreionsscorebelow=3D=
0&amp;_showsubsets=3D0&amp;_showpopups=3DTRUE&amp;_sortunassigned=3Dscore=
down&amp;_requireboldred=3D0#Hit13">gi|255538726</A></B></TT></TD>
    <TD noWrap><TT>&nbsp;&nbsp;70689</TT></TD>
    <TD noWrap align=3Dright><TT>38</TT></TD>
    <TD noWrap><TT>&nbsp;&nbsp;phosphatidylinositol transporter, =
putative=20
      [Ricinus communis]</TT></TD></TR>
  <TR>
    <TD noWrap align=3Dright><TT><B>14.</B></TT></TD>
    <TD noWrap><TT><B>&nbsp;<A=20
      =
href=3D"http://zxw-pc/mascot/cgi/master_results.pl?file=3D..%2Fdata%2F201=
21225%2FF002425.dat&amp;REPTYPE=3Dprotein&amp;_sigthreshold=3D0.05&amp;RE=
PORT=3D50&amp;_server_mudpit_switch=3D99999999&amp;_ignoreionsscorebelow=3D=
0&amp;_showsubsets=3D0&amp;_showpopups=3DTRUE&amp;_sortunassigned=3Dscore=
down&amp;_requireboldred=3D0#Hit14">gi|223551129</A></B></TT></TD>
    <TD noWrap><TT>&nbsp;&nbsp;70689</TT></TD>
    <TD noWrap align=3Dright><TT>38</TT></TD>
    <TD noWrap><TT>&nbsp;&nbsp;phosphatidylinositol transporter, =
putative=20
      [Ricinus communis]</TT></TD></TR>
  <TR>
    <TD noWrap align=3Dright><TT><B>15.</B></TT></TD>
    <TD noWrap><TT><B>&nbsp;<A=20
      =
href=3D"http://zxw-pc/mascot/cgi/master_results.pl?file=3D..%2Fdata%2F201=
21225%2FF002425.dat&amp;REPTYPE=3Dprotein&amp;_sigthreshold=3D0.05&amp;RE=
PORT=3D50&amp;_server_mudpit_switch=3D99999999&amp;_ignoreionsscorebelow=3D=
0&amp;_showsubsets=3D0&amp;_showpopups=3DTRUE&amp;_sortunassigned=3Dscore=
down&amp;_requireboldred=3D0#Hit15">gi|255556316</A></B></TT></TD>
    <TD noWrap><TT>&nbsp;&nbsp;23893</TT></TD>
    <TD noWrap align=3Dright><TT>37</TT></TD>
    <TD noWrap><TT>&nbsp;&nbsp;conserved hypothetical protein [Ricinus=20
      communis]</TT></TD></TR>
  <TR>
    <TD noWrap align=3Dright><TT><B>16.</B></TT></TD>
    <TD noWrap><TT><B>&nbsp;<A=20
      =
href=3D"http://zxw-pc/mascot/cgi/master_results.pl?file=3D..%2Fdata%2F201=
21225%2FF002425.dat&amp;REPTYPE=3Dprotein&amp;_sigthreshold=3D0.05&amp;RE=
PORT=3D50&amp;_server_mudpit_switch=3D99999999&amp;_ignoreionsscorebelow=3D=
0&amp;_showsubsets=3D0&amp;_showpopups=3DTRUE&amp;_sortunassigned=3Dscore=
down&amp;_requireboldred=3D0#Hit16">gi|223541507</A></B></TT></TD>
    <TD noWrap><TT>&nbsp;&nbsp;23893</TT></TD>
    <TD noWrap align=3Dright><TT>37</TT></TD>
    <TD noWrap><TT>&nbsp;&nbsp;conserved hypothetical protein [Ricinus=20
      communis]</TT></TD></TR>
  <TR>
    <TD noWrap align=3Dright><TT><B>17.</B></TT></TD>
    <TD noWrap><TT><B>&nbsp;<A=20
      =
href=3D"http://zxw-pc/mascot/cgi/master_results.pl?file=3D..%2Fdata%2F201=
21225%2FF002425.dat&amp;REPTYPE=3Dprotein&amp;_sigthreshold=3D0.05&amp;RE=
PORT=3D50&amp;_server_mudpit_switch=3D99999999&amp;_ignoreionsscorebelow=3D=
0&amp;_showsubsets=3D0&amp;_showpopups=3DTRUE&amp;_sortunassigned=3Dscore=
down&amp;_requireboldred=3D0#Hit17">gi|226505834</A></B></TT></TD>
    <TD noWrap><TT>&nbsp;&nbsp;12751</TT></TD>
    <TD noWrap align=3Dright><TT>35</TT></TD>
    <TD noWrap><TT>&nbsp;&nbsp;hypothetical protein LOC100276160 [Zea=20
      mays]</TT></TD></TR>
  <TR>
    <TD noWrap align=3Dright><TT><B>18.</B></TT></TD>
    <TD noWrap><TT><B>&nbsp;<A=20
      =
href=3D"http://zxw-pc/mascot/cgi/master_results.pl?file=3D..%2Fdata%2F201=
21225%2FF002425.dat&amp;REPTYPE=3Dprotein&amp;_sigthreshold=3D0.05&amp;RE=
PORT=3D50&amp;_server_mudpit_switch=3D99999999&amp;_ignoreionsscorebelow=3D=
0&amp;_showsubsets=3D0&amp;_showpopups=3DTRUE&amp;_sortunassigned=3Dscore=
down&amp;_requireboldred=3D0#Hit18">gi|195621350</A></B></TT></TD>
    <TD noWrap><TT>&nbsp;&nbsp;12751</TT></TD>
    <TD noWrap align=3Dright><TT>35</TT></TD>
    <TD noWrap><TT>&nbsp;&nbsp;hypothetical protein [Zea =
mays]</TT></TD></TR>
  <TR>
    <TD noWrap align=3Dright><TT><B>19.</B></TT></TD>
    <TD noWrap><TT><B>&nbsp;<A=20
      =
href=3D"http://zxw-pc/mascot/cgi/master_results.pl?file=3D..%2Fdata%2F201=
21225%2FF002425.dat&amp;REPTYPE=3Dprotein&amp;_sigthreshold=3D0.05&amp;RE=
PORT=3D50&amp;_server_mudpit_switch=3D99999999&amp;_ignoreionsscorebelow=3D=
0&amp;_showsubsets=3D0&amp;_showpopups=3DTRUE&amp;_sortunassigned=3Dscore=
down&amp;_requireboldred=3D0#Hit19">gi|32489972</A></B></TT></TD>
    <TD noWrap><TT>&nbsp;&nbsp;20390</TT></TD>
    <TD noWrap align=3Dright><TT>35</TT></TD>
    <TD noWrap><TT>&nbsp;&nbsp;OSJNBa0032N05.20 [Oryza sativa Japonica=20
      Group]</TT></TD></TR>
  <TR>
    <TD noWrap align=3Dright><TT><B>20.</B></TT></TD>
    <TD noWrap><TT><B>&nbsp;<A=20
      =
href=3D"http://zxw-pc/mascot/cgi/master_results.pl?file=3D..%2Fdata%2F201=
21225%2FF002425.dat&amp;REPTYPE=3Dprotein&amp;_sigthreshold=3D0.05&amp;RE=
PORT=3D50&amp;_server_mudpit_switch=3D99999999&amp;_ignoreionsscorebelow=3D=
0&amp;_showsubsets=3D0&amp;_showpopups=3DTRUE&amp;_sortunassigned=3Dscore=
down&amp;_requireboldred=3D0#Hit20">gi|302780030</A></B></TT></TD>
    <TD noWrap><TT>&nbsp;&nbsp;29097</TT></TD>
    <TD noWrap align=3Dright><TT>34</TT></TD>
    <TD noWrap><TT>&nbsp;&nbsp;hypothetical protein SELMODRAFT_412385=20
      [Selaginella moellendorffii]</TT></TD></TR>
  <TR>
    <TD noWrap align=3Dright><TT><B>21.</B></TT></TD>
    <TD noWrap><TT><B>&nbsp;<A=20
      =
href=3D"http://zxw-pc/mascot/cgi/master_results.pl?file=3D..%2Fdata%2F201=
21225%2FF002425.dat&amp;REPTYPE=3Dprotein&amp;_sigthreshold=3D0.05&amp;RE=
PORT=3D50&amp;_server_mudpit_switch=3D99999999&amp;_ignoreionsscorebelow=3D=
0&amp;_showsubsets=3D0&amp;_showpopups=3DTRUE&amp;_sortunassigned=3Dscore=
down&amp;_requireboldred=3D0#Hit21">gi|300160922</A></B></TT></TD>
    <TD noWrap><TT>&nbsp;&nbsp;29097</TT></TD>
    <TD noWrap align=3Dright><TT>34</TT></TD>
    <TD noWrap><TT>&nbsp;&nbsp;hypothetical protein SELMODRAFT_412385=20
      [Selaginella moellendorffii]</TT></TD></TR>
  <TR>
    <TD noWrap align=3Dright><TT><B>22.</B></TT></TD>
    <TD noWrap><TT><B>&nbsp;<A=20
      =
href=3D"http://zxw-pc/mascot/cgi/master_results.pl?file=3D..%2Fdata%2F201=
21225%2FF002425.dat&amp;REPTYPE=3Dprotein&amp;_sigthreshold=3D0.05&amp;RE=
PORT=3D50&amp;_server_mudpit_switch=3D99999999&amp;_ignoreionsscorebelow=3D=
0&amp;_showsubsets=3D0&amp;_showpopups=3DTRUE&amp;_sortunassigned=3Dscore=
down&amp;_requireboldred=3D0#Hit22">gi|147777754</A></B></TT></TD>
    <TD noWrap><TT>&nbsp;&nbsp;61810</TT></TD>
    <TD noWrap align=3Dright><TT>34</TT></TD>
    <TD noWrap><TT>&nbsp;&nbsp;hypothetical protein VITISV_029279 [Vitis =

      vinifera]</TT></TD></TR>
  <TR>
    <TD noWrap align=3Dright><TT><B>23.</B></TT></TD>
    <TD noWrap><TT><B>&nbsp;<A=20
      =
href=3D"http://zxw-pc/mascot/cgi/master_results.pl?file=3D..%2Fdata%2F201=
21225%2FF002425.dat&amp;REPTYPE=3Dprotein&amp;_sigthreshold=3D0.05&amp;RE=
PORT=3D50&amp;_server_mudpit_switch=3D99999999&amp;_ignoreionsscorebelow=3D=
0&amp;_showsubsets=3D0&amp;_showpopups=3DTRUE&amp;_sortunassigned=3Dscore=
down&amp;_requireboldred=3D0#Hit23">gi|168019614</A></B></TT></TD>
    <TD noWrap><TT>&nbsp;&nbsp;16295</TT></TD>
    <TD noWrap align=3Dright><TT>34</TT></TD>
    <TD noWrap><TT>&nbsp;&nbsp;predicted protein [Physcomitrella patens =
subsp.=20
      patens]</TT></TD></TR>
  <TR>
    <TD noWrap align=3Dright><TT><B>24.</B></TT></TD>
    <TD noWrap><TT><B>&nbsp;<A=20
      =
href=3D"http://zxw-pc/mascot/cgi/master_results.pl?file=3D..%2Fdata%2F201=
21225%2FF002425.dat&amp;REPTYPE=3Dprotein&amp;_sigthreshold=3D0.05&amp;RE=
PORT=3D50&amp;_server_mudpit_switch=3D99999999&amp;_ignoreionsscorebelow=3D=
0&amp;_showsubsets=3D0&amp;_showpopups=3DTRUE&amp;_sortunassigned=3Dscore=
down&amp;_requireboldred=3D0#Hit24">gi|162686417</A></B></TT></TD>
    <TD noWrap><TT>&nbsp;&nbsp;16295</TT></TD>
    <TD noWrap align=3Dright><TT>34</TT></TD>
    <TD noWrap><TT>&nbsp;&nbsp;predicted protein [Physcomitrella patens =
subsp.=20
      patens]</TT></TD></TR>
  <TR>
    <TD noWrap align=3Dright><TT><B>25.</B></TT></TD>
    <TD noWrap><TT><B>&nbsp;<A=20
      =
href=3D"http://zxw-pc/mascot/cgi/master_results.pl?file=3D..%2Fdata%2F201=
21225%2FF002425.dat&amp;REPTYPE=3Dprotein&amp;_sigthreshold=3D0.05&amp;RE=
PORT=3D50&amp;_server_mudpit_switch=3D99999999&amp;_ignoreionsscorebelow=3D=
0&amp;_showsubsets=3D0&amp;_showpopups=3DTRUE&amp;_sortunassigned=3Dscore=
down&amp;_requireboldred=3D0#Hit25">gi|296086695</A></B></TT></TD>
    <TD noWrap><TT>&nbsp;&nbsp;15630</TT></TD>
    <TD noWrap align=3Dright><TT>33</TT></TD>
    <TD noWrap><TT>&nbsp;&nbsp;unnamed protein product [Vitis=20
  vinifera]</TT></TD></TR>
  <TR>
    <TD noWrap align=3Dright><TT><B>26.</B></TT></TD>
    <TD noWrap><TT><B>&nbsp;<A=20
      =
href=3D"http://zxw-pc/mascot/cgi/master_results.pl?file=3D..%2Fdata%2F201=
21225%2FF002425.dat&amp;REPTYPE=3Dprotein&amp;_sigthreshold=3D0.05&amp;RE=
PORT=3D50&amp;_server_mudpit_switch=3D99999999&amp;_ignoreionsscorebelow=3D=
0&amp;_showsubsets=3D0&amp;_showpopups=3DTRUE&amp;_sortunassigned=3Dscore=
down&amp;_requireboldred=3D0#Hit26">gi|118481187</A></B></TT></TD>
    <TD noWrap><TT>&nbsp;&nbsp;41481</TT></TD>
    <TD noWrap align=3Dright><TT>33</TT></TD>
    <TD noWrap><TT>&nbsp;&nbsp;unknown [Populus =
trichocarpa]</TT></TD></TR>
  <TR>
    <TD noWrap align=3Dright><TT><B>27.</B></TT></TD>
    <TD noWrap><TT><B>&nbsp;<A=20
      =
href=3D"http://zxw-pc/mascot/cgi/master_results.pl?file=3D..%2Fdata%2F201=
21225%2FF002425.dat&amp;REPTYPE=3Dprotein&amp;_sigthreshold=3D0.05&amp;RE=
PORT=3D50&amp;_server_mudpit_switch=3D99999999&amp;_ignoreionsscorebelow=3D=
0&amp;_showsubsets=3D0&amp;_showpopups=3DTRUE&amp;_sortunassigned=3Dscore=
down&amp;_requireboldred=3D0#Hit27">gi|224032331</A></B></TT></TD>
    <TD noWrap><TT>&nbsp;&nbsp;7384</TT></TD>
    <TD noWrap align=3Dright><TT>33</TT></TD>
    <TD noWrap><TT>&nbsp;&nbsp;unknown [Zea mays]</TT></TD></TR>
  <TR>
    <TD noWrap align=3Dright><TT><B>28.</B></TT></TD>
    <TD noWrap><TT><B>&nbsp;<A=20
      =
href=3D"http://zxw-pc/mascot/cgi/master_results.pl?file=3D..%2Fdata%2F201=
21225%2FF002425.dat&amp;REPTYPE=3Dprotein&amp;_sigthreshold=3D0.05&amp;RE=
PORT=3D50&amp;_server_mudpit_switch=3D99999999&amp;_ignoreionsscorebelow=3D=
0&amp;_showsubsets=3D0&amp;_showpopups=3DTRUE&amp;_sortunassigned=3Dscore=
down&amp;_requireboldred=3D0#Hit28">gi|255631584</A></B></TT></TD>
    <TD noWrap><TT>&nbsp;&nbsp;22387</TT></TD>
    <TD noWrap align=3Dright><TT>33</TT></TD>
    <TD noWrap><TT>&nbsp;&nbsp;unknown [Glycine max]</TT></TD></TR>
  <TR>
    <TD noWrap align=3Dright><TT><B>29.</B></TT></TD>
    <TD noWrap><TT><B>&nbsp;<A=20
      =
href=3D"http://zxw-pc/mascot/cgi/master_results.pl?file=3D..%2Fdata%2F201=
21225%2FF002425.dat&amp;REPTYPE=3Dprotein&amp;_sigthreshold=3D0.05&amp;RE=
PORT=3D50&amp;_server_mudpit_switch=3D99999999&amp;_ignoreionsscorebelow=3D=
0&amp;_showsubsets=3D0&amp;_showpopups=3DTRUE&amp;_sortunassigned=3Dscore=
down&amp;_requireboldred=3D0#Hit29">gi|68509984</A></B></TT></TD>
    <TD noWrap><TT>&nbsp;&nbsp;42509</TT></TD>
    <TD noWrap align=3Dright><TT>33</TT></TD>
    <TD noWrap><TT>&nbsp;&nbsp;GA 20-oxidase [Sesbania =
rostrata]</TT></TD></TR>
  <TR>
    <TD noWrap align=3Dright><TT><B>30.</B></TT></TD>
    <TD noWrap><TT><B>&nbsp;<A=20
      =
href=3D"http://zxw-pc/mascot/cgi/master_results.pl?file=3D..%2Fdata%2F201=
21225%2FF002425.dat&amp;REPTYPE=3Dprotein&amp;_sigthreshold=3D0.05&amp;RE=
PORT=3D50&amp;_server_mudpit_switch=3D99999999&amp;_ignoreionsscorebelow=3D=
0&amp;_showsubsets=3D0&amp;_showpopups=3DTRUE&amp;_sortunassigned=3Dscore=
down&amp;_requireboldred=3D0#Hit30">gi|297735187</A></B></TT></TD>
    <TD noWrap><TT>&nbsp;&nbsp;76593</TT></TD>
    <TD noWrap align=3Dright><TT>33</TT></TD>
    <TD noWrap><TT>&nbsp;&nbsp;unnamed protein product [Vitis=20
  vinifera]</TT></TD></TR>
  <TR>
    <TD noWrap align=3Dright><TT><B>31.</B></TT></TD>
    <TD noWrap><TT><B>&nbsp;<A=20
      =
href=3D"http://zxw-pc/mascot/cgi/master_results.pl?file=3D..%2Fdata%2F201=
21225%2FF002425.dat&amp;REPTYPE=3Dprotein&amp;_sigthreshold=3D0.05&amp;RE=
PORT=3D50&amp;_server_mudpit_switch=3D99999999&amp;_ignoreionsscorebelow=3D=
0&amp;_showsubsets=3D0&amp;_showpopups=3DTRUE&amp;_sortunassigned=3Dscore=
down&amp;_requireboldred=3D0#Hit31">gi|225430814</A></B></TT></TD>
    <TD noWrap><TT>&nbsp;&nbsp;76593</TT></TD>
    <TD noWrap align=3Dright><TT>33</TT></TD>
    <TD noWrap><TT>&nbsp;&nbsp;PREDICTED: hypothetical protein [Vitis=20
      vinifera]</TT></TD></TR>
  <TR>
    <TD noWrap align=3Dright><TT><B>32.</B></TT></TD>
    <TD noWrap><TT><B>&nbsp;<A=20
      =
href=3D"http://zxw-pc/mascot/cgi/master_results.pl?file=3D..%2Fdata%2F201=
21225%2FF002425.dat&amp;REPTYPE=3Dprotein&amp;_sigthreshold=3D0.05&amp;RE=
PORT=3D50&amp;_server_mudpit_switch=3D99999999&amp;_ignoreionsscorebelow=3D=
0&amp;_showsubsets=3D0&amp;_showpopups=3DTRUE&amp;_sortunassigned=3Dscore=
down&amp;_requireboldred=3D0#Hit32">gi|222842753</A></B></TT></TD>
    <TD noWrap><TT>&nbsp;&nbsp;47178</TT></TD>
    <TD noWrap align=3Dright><TT>33</TT></TD>
    <TD noWrap><TT>&nbsp;&nbsp;predicted protein [Populus=20
  trichocarpa]</TT></TD></TR>
  <TR>
    <TD noWrap align=3Dright><TT><B>33.</B></TT></TD>
    <TD noWrap><TT><B>&nbsp;<A=20
      =
href=3D"http://zxw-pc/mascot/cgi/master_results.pl?file=3D..%2Fdata%2F201=
21225%2FF002425.dat&amp;REPTYPE=3Dprotein&amp;_sigthreshold=3D0.05&amp;RE=
PORT=3D50&amp;_server_mudpit_switch=3D99999999&amp;_ignoreionsscorebelow=3D=
0&amp;_showsubsets=3D0&amp;_showpopups=3DTRUE&amp;_sortunassigned=3Dscore=
down&amp;_requireboldred=3D0#Hit33">gi|224063175</A></B></TT></TD>
    <TD noWrap><TT>&nbsp;&nbsp;47178</TT></TD>
    <TD noWrap align=3Dright><TT>33</TT></TD>
    <TD noWrap><TT>&nbsp;&nbsp;predicted protein [Populus=20
  trichocarpa]</TT></TD></TR>
  <TR>
    <TD noWrap align=3Dright><TT><B>34.</B></TT></TD>
    <TD noWrap><TT><B>&nbsp;<A=20
      =
href=3D"http://zxw-pc/mascot/cgi/master_results.pl?file=3D..%2Fdata%2F201=
21225%2FF002425.dat&amp;REPTYPE=3Dprotein&amp;_sigthreshold=3D0.05&amp;RE=
PORT=3D50&amp;_server_mudpit_switch=3D99999999&amp;_ignoreionsscorebelow=3D=
0&amp;_showsubsets=3D0&amp;_showpopups=3DTRUE&amp;_sortunassigned=3Dscore=
down&amp;_requireboldred=3D0#Hit34">gi|77552302</A></B></TT></TD>
    <TD noWrap><TT>&nbsp;&nbsp;108780</TT></TD>
    <TD noWrap align=3Dright><TT>32</TT></TD>
    <TD noWrap><TT>&nbsp;&nbsp;transposon protein, putative, CACTA, =
En/Spm=20
      sub-class [Oryza sativa Japonica Group]</TT></TD></TR>
  <TR>
    <TD noWrap align=3Dright><TT><B>35.</B></TT></TD>
    <TD noWrap><TT><B>&nbsp;<A=20
      =
href=3D"http://zxw-pc/mascot/cgi/master_results.pl?file=3D..%2Fdata%2F201=
21225%2FF002425.dat&amp;REPTYPE=3Dprotein&amp;_sigthreshold=3D0.05&amp;RE=
PORT=3D50&amp;_server_mudpit_switch=3D99999999&amp;_ignoreionsscorebelow=3D=
0&amp;_showsubsets=3D0&amp;_showpopups=3DTRUE&amp;_sortunassigned=3Dscore=
down&amp;_requireboldred=3D0#Hit35">gi|308802121</A></B></TT></TD>
    <TD noWrap><TT>&nbsp;&nbsp;8603</TT></TD>
    <TD noWrap align=3Dright><TT>32</TT></TD>
    <TD noWrap><TT>&nbsp;&nbsp;unnamed protein product [Ostreococcus=20
      tauri]</TT></TD></TR>
  <TR>
    <TD noWrap align=3Dright><TT><B>36.</B></TT></TD>
    <TD noWrap><TT><B>&nbsp;<A=20
      =
href=3D"http://zxw-pc/mascot/cgi/master_results.pl?file=3D..%2Fdata%2F201=
21225%2FF002425.dat&amp;REPTYPE=3Dprotein&amp;_sigthreshold=3D0.05&amp;RE=
PORT=3D50&amp;_server_mudpit_switch=3D99999999&amp;_ignoreionsscorebelow=3D=
0&amp;_showsubsets=3D0&amp;_showpopups=3DTRUE&amp;_sortunassigned=3Dscore=
down&amp;_requireboldred=3D0#Hit36">gi|116056826</A></B></TT></TD>
    <TD noWrap><TT>&nbsp;&nbsp;8603</TT></TD>
    <TD noWrap align=3Dright><TT>32</TT></TD>
    <TD noWrap><TT>&nbsp;&nbsp;unnamed protein product [Ostreococcus=20
      tauri]</TT></TD></TR>
  <TR>
    <TD noWrap align=3Dright><TT><B>37.</B></TT></TD>
    <TD noWrap><TT><B>&nbsp;<A=20
      =
href=3D"http://zxw-pc/mascot/cgi/master_results.pl?file=3D..%2Fdata%2F201=
21225%2FF002425.dat&amp;REPTYPE=3Dprotein&amp;_sigthreshold=3D0.05&amp;RE=
PORT=3D50&amp;_server_mudpit_switch=3D99999999&amp;_ignoreionsscorebelow=3D=
0&amp;_showsubsets=3D0&amp;_showpopups=3DTRUE&amp;_sortunassigned=3Dscore=
down&amp;_requireboldred=3D0#Hit37">gi|115477405</A></B></TT></TD>
    <TD noWrap><TT>&nbsp;&nbsp;25705</TT></TD>
    <TD noWrap align=3Dright><TT>32</TT></TD>
    <TD noWrap><TT>&nbsp;&nbsp;Os08g0526400 [Oryza sativa Japonica=20
    Group]</TT></TD></TR>
  <TR>
    <TD noWrap align=3Dright><TT><B>38.</B></TT></TD>
    <TD noWrap><TT><B>&nbsp;<A=20
      =
href=3D"http://zxw-pc/mascot/cgi/master_results.pl?file=3D..%2Fdata%2F201=
21225%2FF002425.dat&amp;REPTYPE=3Dprotein&amp;_sigthreshold=3D0.05&amp;RE=
PORT=3D50&amp;_server_mudpit_switch=3D99999999&amp;_ignoreionsscorebelow=3D=
0&amp;_showsubsets=3D0&amp;_showpopups=3DTRUE&amp;_sortunassigned=3Dscore=
down&amp;_requireboldred=3D0#Hit38">gi|113624267</A></B></TT></TD>
    <TD noWrap><TT>&nbsp;&nbsp;25705</TT></TD>
    <TD noWrap align=3Dright><TT>32</TT></TD>
    <TD noWrap><TT>&nbsp;&nbsp;Os08g0526400 [Oryza sativa Japonica=20
    Group]</TT></TD></TR>
  <TR>
    <TD noWrap align=3Dright><TT><B>39.</B></TT></TD>
    <TD noWrap><TT><B>&nbsp;<A=20
      =
href=3D"http://zxw-pc/mascot/cgi/master_results.pl?file=3D..%2Fdata%2F201=
21225%2FF002425.dat&amp;REPTYPE=3Dprotein&amp;_sigthreshold=3D0.05&amp;RE=
PORT=3D50&amp;_server_mudpit_switch=3D99999999&amp;_ignoreionsscorebelow=3D=
0&amp;_showsubsets=3D0&amp;_showpopups=3DTRUE&amp;_sortunassigned=3Dscore=
down&amp;_requireboldred=3D0#Hit39">gi|255552380</A></B></TT></TD>
    <TD noWrap><TT>&nbsp;&nbsp;42487</TT></TD>
    <TD noWrap align=3Dright><TT>32</TT></TD>
    <TD noWrap><TT>&nbsp;&nbsp;Histone-lysine N-methyltransferase ATXR6, =

      putative [Ricinus communis]</TT></TD></TR>
  <TR>
    <TD noWrap align=3Dright><TT><B>40.</B></TT></TD>
    <TD noWrap><TT><B>&nbsp;<A=20
      =
href=3D"http://zxw-pc/mascot/cgi/master_results.pl?file=3D..%2Fdata%2F201=
21225%2FF002425.dat&amp;REPTYPE=3Dprotein&amp;_sigthreshold=3D0.05&amp;RE=
PORT=3D50&amp;_server_mudpit_switch=3D99999999&amp;_ignoreionsscorebelow=3D=
0&amp;_showsubsets=3D0&amp;_showpopups=3DTRUE&amp;_sortunassigned=3Dscore=
down&amp;_requireboldred=3D0#Hit40">gi|223543605</A></B></TT></TD>
    <TD noWrap><TT>&nbsp;&nbsp;42487</TT></TD>
    <TD noWrap align=3Dright><TT>32</TT></TD>
    <TD noWrap><TT>&nbsp;&nbsp;Histone-lysine N-methyltransferase ATXR6, =

      putative [Ricinus communis]</TT></TD></TR>
  <TR>
    <TD noWrap align=3Dright><TT><B>41.</B></TT></TD>
    <TD noWrap><TT><B>&nbsp;<A=20
      =
href=3D"http://zxw-pc/mascot/cgi/master_results.pl?file=3D..%2Fdata%2F201=
21225%2FF002425.dat&amp;REPTYPE=3Dprotein&amp;_sigthreshold=3D0.05&amp;RE=
PORT=3D50&amp;_server_mudpit_switch=3D99999999&amp;_ignoreionsscorebelow=3D=
0&amp;_showsubsets=3D0&amp;_showpopups=3DTRUE&amp;_sortunassigned=3Dscore=
down&amp;_requireboldred=3D0#Hit41">gi|305691159</A></B></TT></TD>
    <TD noWrap><TT>&nbsp;&nbsp;103854</TT></TD>
    <TD noWrap align=3Dright><TT>32</TT></TD>
    <TD noWrap><TT>&nbsp;&nbsp;leaf rust resistance protein Lr10 =
[Triticum=20
      turgidum subsp. dicoccoides]</TT></TD></TR>
  <TR>
    <TD noWrap align=3Dright><TT><B>42.</B></TT></TD>
    <TD noWrap><TT><B>&nbsp;<A=20
      =
href=3D"http://zxw-pc/mascot/cgi/master_results.pl?file=3D..%2Fdata%2F201=
21225%2FF002425.dat&amp;REPTYPE=3Dprotein&amp;_sigthreshold=3D0.05&amp;RE=
PORT=3D50&amp;_server_mudpit_switch=3D99999999&amp;_ignoreionsscorebelow=3D=
0&amp;_showsubsets=3D0&amp;_showpopups=3DTRUE&amp;_sortunassigned=3Dscore=
down&amp;_requireboldred=3D0#Hit42">gi|305691157</A></B></TT></TD>
    <TD noWrap><TT>&nbsp;&nbsp;103854</TT></TD>
    <TD noWrap align=3Dright><TT>32</TT></TD>
    <TD noWrap><TT>&nbsp;&nbsp;leaf rust resistance protein Lr10 =
[Triticum=20
      turgidum subsp. dicoccoides]</TT></TD></TR>
  <TR>
    <TD noWrap align=3Dright><TT><B>43.</B></TT></TD>
    <TD noWrap><TT><B>&nbsp;<A=20
      =
href=3D"http://zxw-pc/mascot/cgi/master_results.pl?file=3D..%2Fdata%2F201=
21225%2FF002425.dat&amp;REPTYPE=3Dprotein&amp;_sigthreshold=3D0.05&amp;RE=
PORT=3D50&amp;_server_mudpit_switch=3D99999999&amp;_ignoreionsscorebelow=3D=
0&amp;_showsubsets=3D0&amp;_showpopups=3DTRUE&amp;_sortunassigned=3Dscore=
down&amp;_requireboldred=3D0#Hit43">gi|305691155</A></B></TT></TD>
    <TD noWrap><TT>&nbsp;&nbsp;103854</TT></TD>
    <TD noWrap align=3Dright><TT>32</TT></TD>
    <TD noWrap><TT>&nbsp;&nbsp;leaf rust resistance protein Lr10 =
[Triticum=20
      turgidum subsp. dicoccoides]</TT></TD></TR>
  <TR>
    <TD noWrap align=3Dright><TT><B>44.</B></TT></TD>
    <TD noWrap><TT><B>&nbsp;<A=20
      =
href=3D"http://zxw-pc/mascot/cgi/master_results.pl?file=3D..%2Fdata%2F201=
21225%2FF002425.dat&amp;REPTYPE=3Dprotein&amp;_sigthreshold=3D0.05&amp;RE=
PORT=3D50&amp;_server_mudpit_switch=3D99999999&amp;_ignoreionsscorebelow=3D=
0&amp;_showsubsets=3D0&amp;_showpopups=3DTRUE&amp;_sortunassigned=3Dscore=
down&amp;_requireboldred=3D0#Hit44">gi|305691153</A></B></TT></TD>
    <TD noWrap><TT>&nbsp;&nbsp;103854</TT></TD>
    <TD noWrap align=3Dright><TT>32</TT></TD>
    <TD noWrap><TT>&nbsp;&nbsp;leaf rust resistance protein Lr10 =
[Triticum=20
      turgidum subsp. dicoccoides]</TT></TD></TR>
  <TR>
    <TD noWrap align=3Dright><TT><B>45.</B></TT></TD>
    <TD noWrap><TT><B>&nbsp;<A=20
      =
href=3D"http://zxw-pc/mascot/cgi/master_results.pl?file=3D..%2Fdata%2F201=
21225%2FF002425.dat&amp;REPTYPE=3Dprotein&amp;_sigthreshold=3D0.05&amp;RE=
PORT=3D50&amp;_server_mudpit_switch=3D99999999&amp;_ignoreionsscorebelow=3D=
0&amp;_showsubsets=3D0&amp;_showpopups=3DTRUE&amp;_sortunassigned=3Dscore=
down&amp;_requireboldred=3D0#Hit45">gi|305691151</A></B></TT></TD>
    <TD noWrap><TT>&nbsp;&nbsp;103840</TT></TD>
    <TD noWrap align=3Dright><TT>32</TT></TD>
    <TD noWrap><TT>&nbsp;&nbsp;leaf rust resistance protein Lr10 =
[Triticum=20
      turgidum subsp. dicoccoides]</TT></TD></TR>
  <TR>
    <TD noWrap align=3Dright><TT><B>46.</B></TT></TD>
    <TD noWrap><TT><B>&nbsp;<A=20
      =
href=3D"http://zxw-pc/mascot/cgi/master_results.pl?file=3D..%2Fdata%2F201=
21225%2FF002425.dat&amp;REPTYPE=3Dprotein&amp;_sigthreshold=3D0.05&amp;RE=
PORT=3D50&amp;_server_mudpit_switch=3D99999999&amp;_ignoreionsscorebelow=3D=
0&amp;_showsubsets=3D0&amp;_showpopups=3DTRUE&amp;_sortunassigned=3Dscore=
down&amp;_requireboldred=3D0#Hit46">gi|305691149</A></B></TT></TD>
    <TD noWrap><TT>&nbsp;&nbsp;103854</TT></TD>
    <TD noWrap align=3Dright><TT>32</TT></TD>
    <TD noWrap><TT>&nbsp;&nbsp;leaf rust resistance protein Lr10 =
[Triticum=20
      turgidum subsp. dicoccoides]</TT></TD></TR>
  <TR>
    <TD noWrap align=3Dright><TT><B>47.</B></TT></TD>
    <TD noWrap><TT><B>&nbsp;<A=20
      =
href=3D"http://zxw-pc/mascot/cgi/master_results.pl?file=3D..%2Fdata%2F201=
21225%2FF002425.dat&amp;REPTYPE=3Dprotein&amp;_sigthreshold=3D0.05&amp;RE=
PORT=3D50&amp;_server_mudpit_switch=3D99999999&amp;_ignoreionsscorebelow=3D=
0&amp;_showsubsets=3D0&amp;_showpopups=3DTRUE&amp;_sortunassigned=3Dscore=
down&amp;_requireboldred=3D0#Hit47">gi|305691147</A></B></TT></TD>
    <TD noWrap><TT>&nbsp;&nbsp;103780</TT></TD>
    <TD noWrap align=3Dright><TT>32</TT></TD>
    <TD noWrap><TT>&nbsp;&nbsp;leaf rust resistance protein Lr10 =
[Triticum=20
      turgidum subsp. dicoccoides]</TT></TD></TR>
  <TR>
    <TD noWrap align=3Dright><TT><B>48.</B></TT></TD>
    <TD noWrap><TT><B>&nbsp;<A=20
      =
href=3D"http://zxw-pc/mascot/cgi/master_results.pl?file=3D..%2Fdata%2F201=
21225%2FF002425.dat&amp;REPTYPE=3Dprotein&amp;_sigthreshold=3D0.05&amp;RE=
PORT=3D50&amp;_server_mudpit_switch=3D99999999&amp;_ignoreionsscorebelow=3D=
0&amp;_showsubsets=3D0&amp;_showpopups=3DTRUE&amp;_sortunassigned=3Dscore=
down&amp;_requireboldred=3D0#Hit48">gi|195975972</A></B></TT></TD>
    <TD noWrap><TT>&nbsp;&nbsp;103854</TT></TD>
    <TD noWrap align=3Dright><TT>32</TT></TD>
    <TD noWrap><TT>&nbsp;&nbsp;resistance protein RGA2 [Triticum =
turgidum=20
      subsp. durum]</TT></TD></TR>
  <TR>
    <TD noWrap align=3Dright><TT><B>49.</B></TT></TD>
    <TD noWrap><TT><B>&nbsp;<A=20
      =
href=3D"http://zxw-pc/mascot/cgi/master_results.pl?file=3D..%2Fdata%2F201=
21225%2FF002425.dat&amp;REPTYPE=3Dprotein&amp;_sigthreshold=3D0.05&amp;RE=
PORT=3D50&amp;_server_mudpit_switch=3D99999999&amp;_ignoreionsscorebelow=3D=
0&amp;_showsubsets=3D0&amp;_showpopups=3DTRUE&amp;_sortunassigned=3Dscore=
down&amp;_requireboldred=3D0#Hit49">gi|305691141</A></B></TT></TD>
    <TD noWrap><TT>&nbsp;&nbsp;103737</TT></TD>
    <TD noWrap align=3Dright><TT>32</TT></TD>
    <TD noWrap><TT>&nbsp;&nbsp;leaf rust resistance protein Lr10 =
[Triticum=20
      turgidum subsp. dicoccoides]</TT></TD></TR>
  <TR>
    <TD noWrap align=3Dright><TT><B>50.</B></TT></TD>
    <TD noWrap><TT><B>&nbsp;<A=20
      =
href=3D"http://zxw-pc/mascot/cgi/master_results.pl?file=3D..%2Fdata%2F201=
21225%2FF002425.dat&amp;REPTYPE=3Dprotein&amp;_sigthreshold=3D0.05&amp;RE=
PORT=3D50&amp;_server_mudpit_switch=3D99999999&amp;_ignoreionsscorebelow=3D=
0&amp;_showsubsets=3D0&amp;_showpopups=3DTRUE&amp;_sortunassigned=3Dscore=
down&amp;_requireboldred=3D0#Hit50">gi|305691139</A></B></TT></TD>
    <TD noWrap><TT>&nbsp;&nbsp;103737</TT></TD>
    <TD noWrap align=3Dright><TT>32</TT></TD>
    <TD noWrap><TT>&nbsp;&nbsp;leaf rust resistance protein Lr10 =
[Triticum=20
      turgidum subsp. dicoccoides]</TT></TD></TR></TBODY></TABLE>
<H3>Results List</H3>
<TABLE border=3D0 cellSpacing=3D0>
  <TBODY>
  <TR>
    <TD><TT><B><A =
name=3DHit1>1.</A>&nbsp;&nbsp;&nbsp;&nbsp;</B></TT></TD>
    <TD noWrap><TT><A=20
      =
href=3D"http://zxw-pc/mascot/cgi/protein_view.pl?file=3D../data/20121225/=
F002425.dat&amp;hit=3D1"=20
      =
target=3D_blank>gi|51701931</A>&nbsp;&nbsp;&nbsp;&nbsp;<B>Mass:</B>&nbsp;=
27323&nbsp;&nbsp;&nbsp;&nbsp;<B>Score:</B>&nbsp;64&nbsp;&nbsp;&nbsp;&nbsp=
;&nbsp;<B>Expect:</B>&nbsp;0.79&nbsp;&nbsp;<B>Matches:</B>&nbsp;4</TT></T=
D></TR>
  <TR>
    <TD>&nbsp;</TD>
    <TD noWrap><TT>RecName: Full=3DRibonuclease-like storage protein; =
AltName:=20
      Full=3DRoot 28 kDa major protein; Flags: =
Precursor</TT></TD></TR></TBODY></TABLE>
<TABLE border=3D0 cellSpacing=3D0 cellPadding=3D0>
  <TBODY>
  <TR>
    <TD><TT>&nbsp;&nbsp;&nbsp;&nbsp;&nbsp;&nbsp;</TT></TD>
    <TD align=3Dright><TT><B>Observed&nbsp;&nbsp;</B></TT></TD>
    <TD noWrap align=3Dright><TT><B>Mr(expt)&nbsp;&nbsp;</B></TT></TD>
    <TD noWrap align=3Dright><TT><B>Mr(calc)&nbsp;&nbsp;</B></TT></TD>
    <TD align=3Dright><TT><B>&nbsp;ppm&nbsp;&nbsp;</B></TT></TD>
    <TD align=3Dright><TT><B>Start&nbsp;</B></TT></TD>
    <TD align=3Dright><TT><B>&nbsp;</B></TT></TD>
    <TD align=3Dright><TT><B>End&nbsp;</B></TT></TD>
    <TD align=3Dright><TT><B>Miss&nbsp;</B></TT></TD>
    <TD align=3Dright><TT><B>Ions&nbsp;</B></TT></TD>
    <TD><TT><B>&nbsp;Peptide</B></TT></TD></TR>
  <TR>
    <TD align=3Dright>&nbsp;</TD>
    <TD align=3Dright><TT>829.3399&nbsp;&nbsp;</TT></TD>
    <TD align=3Dright><TT>828.3326&nbsp;&nbsp;</TT></TD>
    <TD align=3Dright><TT>828.3766&nbsp;&nbsp;</TT></TD>
    <TD noWrap align=3Dright><TT>-53.11&nbsp;</TT></TD>
    <TD align=3Dright><TT>127&nbsp;</TT></TD>
    <TD noWrap align=3Dright><TT>-&nbsp;</TT></TD>
    <TD align=3Dright><TT>132&nbsp;</TT></TD>
    <TD align=3Dright><TT>0&nbsp;&nbsp;</TT></TD>
    <TD noWrap align=3Dright><TT>---&nbsp;&nbsp;</TT></TD>
    <TD noWrap><TT>&nbsp;K.QTDYFR.T</TT></TD></TR>
  <TR>
    <TD align=3Dright>&nbsp;</TD>
    <TD align=3Dright><TT>1383.6316&nbsp;&nbsp;</TT></TD>
    <TD align=3Dright><TT>1382.6243&nbsp;&nbsp;</TT></TD>
    <TD align=3Dright><TT>1382.7194&nbsp;&nbsp;</TT></TD>
    <TD noWrap align=3Dright><TT>-68.76&nbsp;</TT></TD>
    <TD align=3Dright><TT>171&nbsp;</TT></TD>
    <TD noWrap align=3Dright><TT>-&nbsp;</TT></TD>
    <TD align=3Dright><TT>182&nbsp;</TT></TD>
    <TD align=3Dright><TT>0&nbsp;&nbsp;</TT></TD>
    <TD noWrap align=3Dright><TT>---&nbsp;&nbsp;</TT></TD>
    <TD noWrap><TT>&nbsp;K.HLNAVPEIDFTK.N</TT></TD></TR>
  <TR>
    <TD align=3Dright>&nbsp;</TD>
    <TD align=3Dright><TT>1383.6316&nbsp;&nbsp;</TT></TD>
    <TD align=3Dright><TT>1382.6243&nbsp;&nbsp;</TT></TD>
    <TD align=3Dright><TT>1382.7194&nbsp;&nbsp;</TT></TD>
    <TD noWrap align=3Dright><TT>-68.76&nbsp;</TT></TD>
    <TD align=3Dright><TT>171&nbsp;</TT></TD>
    <TD noWrap align=3Dright><TT>-&nbsp;</TT></TD>
    <TD align=3Dright><TT>182&nbsp;</TT></TD>
    <TD align=3Dright><TT>0&nbsp;&nbsp;</TT></TD>
    <TD noWrap align=3Dright><TT>44&nbsp;&nbsp;</TT></TD>
    <TD noWrap><TT>&nbsp;K.HLNAVPEIDFTK.N</TT></TD></TR>
  <TR>
    <TD align=3Dright>&nbsp;</TD>
    <TD align=3Dright><TT>1951.9229&nbsp;&nbsp;</TT></TD>
    <TD align=3Dright><TT>1950.9156&nbsp;&nbsp;</TT></TD>
    <TD align=3Dright><TT>1951.0203&nbsp;&nbsp;</TT></TD>
    <TD noWrap align=3Dright><TT>-53.66&nbsp;</TT></TD>
    <TD align=3Dright><TT>53&nbsp;</TT></TD>
    <TD noWrap align=3Dright><TT>-&nbsp;</TT></TD>
    <TD align=3Dright><TT>69&nbsp;</TT></TD>
    <TD align=3Dright><TT>0&nbsp;&nbsp;</TT></TD>
    <TD noWrap align=3Dright><TT>---&nbsp;&nbsp;</TT></TD>
    <TD =
noWrap><TT>&nbsp;K.SLLNTFTIHGLYPYNAK.G</TT></TD></TR></TBODY></TABLE>
<TABLE border=3D0 cellSpacing=3D0>
  <TBODY>
  <TR>
    <TD><TT>&nbsp;&nbsp;&nbsp;&nbsp;&nbsp;&nbsp;</TT></TD>
    <TD><TT><B>No match to: </B>812.3156, 823.0634, 825.0556, 839.4725,=20
      841.0276, 842.4681, 870.4911, 994.0797, 994.0797, 1018.4302, =
1036.0739,=20
      1045.5074, 1156.5469, 1221.5422, 1221.5422, 1225.0807, 1237.5387,=20
      1269.5428, 1269.5428, 1276.5762, 1285.5239, 1285.5239, 1301.5270,=20
      1301.5270, 1303.5043, 1317.5150, 1405.6356, 1689.5828, 1689.5828,=20
      2056.7954, 2056.7954, 2438.1331, 2481.0684, 2481.0684, 2663.2788,=20
      2663.2788</TT></TD></TR></TBODY></TABLE><BR>
<TABLE border=3D0 cellSpacing=3D0>
  <TBODY>
  <TR>
    <TD><TT><B><A =
name=3DHit2>2.</A>&nbsp;&nbsp;&nbsp;&nbsp;</B></TT></TD>
    <TD noWrap><TT><A=20
      =
href=3D"http://zxw-pc/mascot/cgi/protein_view.pl?file=3D../data/20121225/=
F002425.dat&amp;hit=3D2"=20
      =
target=3D_blank>gi|40557610</A>&nbsp;&nbsp;&nbsp;&nbsp;<B>Mass:</B>&nbsp;=
27323&nbsp;&nbsp;&nbsp;&nbsp;<B>Score:</B>&nbsp;64&nbsp;&nbsp;&nbsp;&nbsp=
;&nbsp;<B>Expect:</B>&nbsp;0.79&nbsp;&nbsp;<B>Matches:</B>&nbsp;4</TT></T=
D></TR>
  <TR>
    <TD>&nbsp;</TD>
    <TD noWrap><TT>RNase-like major storage protein [Panax=20
  ginseng]</TT></TD></TR></TBODY></TABLE>
<TABLE border=3D0 cellSpacing=3D0 cellPadding=3D0>
  <TBODY>
  <TR>
    <TD><TT>&nbsp;&nbsp;&nbsp;&nbsp;&nbsp;&nbsp;</TT></TD>
    <TD align=3Dright><TT><B>Observed&nbsp;&nbsp;</B></TT></TD>
    <TD noWrap align=3Dright><TT><B>Mr(expt)&nbsp;&nbsp;</B></TT></TD>
    <TD noWrap align=3Dright><TT><B>Mr(calc)&nbsp;&nbsp;</B></TT></TD>
    <TD align=3Dright><TT><B>&nbsp;ppm&nbsp;&nbsp;</B></TT></TD>
    <TD align=3Dright><TT><B>Start&nbsp;</B></TT></TD>
    <TD align=3Dright><TT><B>&nbsp;</B></TT></TD>
    <TD align=3Dright><TT><B>End&nbsp;</B></TT></TD>
    <TD align=3Dright><TT><B>Miss&nbsp;</B></TT></TD>
    <TD align=3Dright><TT><B>Ions&nbsp;</B></TT></TD>
    <TD><TT><B>&nbsp;Peptide</B></TT></TD></TR>
  <TR>
    <TD align=3Dright>&nbsp;</TD>
    <TD align=3Dright><TT>829.3399&nbsp;&nbsp;</TT></TD>
    <TD align=3Dright><TT>828.3326&nbsp;&nbsp;</TT></TD>
    <TD align=3Dright><TT>828.3766&nbsp;&nbsp;</TT></TD>
    <TD noWrap align=3Dright><TT>-53.11&nbsp;</TT></TD>
    <TD align=3Dright><TT>127&nbsp;</TT></TD>
    <TD noWrap align=3Dright><TT>-&nbsp;</TT></TD>
    <TD align=3Dright><TT>132&nbsp;</TT></TD>
    <TD align=3Dright><TT>0&nbsp;&nbsp;</TT></TD>
    <TD noWrap align=3Dright><TT>---&nbsp;&nbsp;</TT></TD>
    <TD noWrap><TT>&nbsp;K.QTDYFR.T</TT></TD></TR>
  <TR>
    <TD align=3Dright>&nbsp;</TD>
    <TD align=3Dright><TT>1383.6316&nbsp;&nbsp;</TT></TD>
    <TD align=3Dright><TT>1382.6243&nbsp;&nbsp;</TT></TD>
    <TD align=3Dright><TT>1382.7194&nbsp;&nbsp;</TT></TD>
    <TD noWrap align=3Dright><TT>-68.76&nbsp;</TT></TD>
    <TD align=3Dright><TT>171&nbsp;</TT></TD>
    <TD noWrap align=3Dright><TT>-&nbsp;</TT></TD>
    <TD align=3Dright><TT>182&nbsp;</TT></TD>
    <TD align=3Dright><TT>0&nbsp;&nbsp;</TT></TD>
    <TD noWrap align=3Dright><TT>---&nbsp;&nbsp;</TT></TD>
    <TD noWrap><TT>&nbsp;K.HLNAVPEIDFTK.N</TT></TD></TR>
  <TR>
    <TD align=3Dright>&nbsp;</TD>
    <TD align=3Dright><TT>1383.6316&nbsp;&nbsp;</TT></TD>
    <TD align=3Dright><TT>1382.6243&nbsp;&nbsp;</TT></TD>
    <TD align=3Dright><TT>1382.7194&nbsp;&nbsp;</TT></TD>
    <TD noWrap align=3Dright><TT>-68.76&nbsp;</TT></TD>
    <TD align=3Dright><TT>171&nbsp;</TT></TD>
    <TD noWrap align=3Dright><TT>-&nbsp;</TT></TD>
    <TD align=3Dright><TT>182&nbsp;</TT></TD>
    <TD align=3Dright><TT>0&nbsp;&nbsp;</TT></TD>
    <TD noWrap align=3Dright><TT>44&nbsp;&nbsp;</TT></TD>
    <TD noWrap><TT>&nbsp;K.HLNAVPEIDFTK.N</TT></TD></TR>
  <TR>
    <TD align=3Dright>&nbsp;</TD>
    <TD align=3Dright><TT>1951.9229&nbsp;&nbsp;</TT></TD>
    <TD align=3Dright><TT>1950.9156&nbsp;&nbsp;</TT></TD>
    <TD align=3Dright><TT>1951.0203&nbsp;&nbsp;</TT></TD>
    <TD noWrap align=3Dright><TT>-53.66&nbsp;</TT></TD>
    <TD align=3Dright><TT>53&nbsp;</TT></TD>
    <TD noWrap align=3Dright><TT>-&nbsp;</TT></TD>
    <TD align=3Dright><TT>69&nbsp;</TT></TD>
    <TD align=3Dright><TT>0&nbsp;&nbsp;</TT></TD>
    <TD noWrap align=3Dright><TT>---&nbsp;&nbsp;</TT></TD>
    <TD =
noWrap><TT>&nbsp;K.SLLNTFTIHGLYPYNAK.G</TT></TD></TR></TBODY></TABLE>
<TABLE border=3D0 cellSpacing=3D0>
  <TBODY>
  <TR>
    <TD><TT>&nbsp;&nbsp;&nbsp;&nbsp;&nbsp;&nbsp;</TT></TD>
    <TD><TT><B>No match to: </B>812.3156, 823.0634, 825.0556, 839.4725,=20
      841.0276, 842.4681, 870.4911, 994.0797, 994.0797, 1018.4302, =
1036.0739,=20
      1045.5074, 1156.5469, 1221.5422, 1221.5422, 1225.0807, 1237.5387,=20
      1269.5428, 1269.5428, 1276.5762, 1285.5239, 1285.5239, 1301.5270,=20
      1301.5270, 1303.5043, 1317.5150, 1405.6356, 1689.5828, 1689.5828,=20
      2056.7954, 2056.7954, 2438.1331, 2481.0684, 2481.0684, 2663.2788,=20
      2663.2788</TT></TD></TR></TBODY></TABLE><BR>
<TABLE border=3D0 cellSpacing=3D0>
  <TBODY>
  <TR>
    <TD><TT><B><A =
name=3DHit3>3.</A>&nbsp;&nbsp;&nbsp;&nbsp;</B></TT></TD>
    <TD noWrap><TT><A=20
      =
href=3D"http://zxw-pc/mascot/cgi/protein_view.pl?file=3D../data/20121225/=
F002425.dat&amp;hit=3D3"=20
      =
target=3D_blank>gi|242080447</A>&nbsp;&nbsp;&nbsp;&nbsp;<B>Mass:</B>&nbsp=
;89804&nbsp;&nbsp;&nbsp;&nbsp;<B>Score:</B>&nbsp;47&nbsp;&nbsp;&nbsp;&nbs=
p;&nbsp;<B>Expect:</B>&nbsp;34&nbsp;&nbsp;<B>Matches:</B>&nbsp;6</TT></TD=
></TR>
  <TR>
    <TD>&nbsp;</TD>
    <TD noWrap><TT>hypothetical protein SORBIDRAFT_07g002440 [Sorghum=20
      bicolor]</TT></TD></TR></TBODY></TABLE>
<TABLE border=3D0 cellSpacing=3D0 cellPadding=3D0>
  <TBODY>
  <TR>
    <TD><TT>&nbsp;&nbsp;&nbsp;&nbsp;&nbsp;&nbsp;</TT></TD>
    <TD align=3Dright><TT><B>Observed&nbsp;&nbsp;</B></TT></TD>
    <TD noWrap align=3Dright><TT><B>Mr(expt)&nbsp;&nbsp;</B></TT></TD>
    <TD noWrap align=3Dright><TT><B>Mr(calc)&nbsp;&nbsp;</B></TT></TD>
    <TD align=3Dright><TT><B>&nbsp;ppm&nbsp;&nbsp;</B></TT></TD>
    <TD align=3Dright><TT><B>Start&nbsp;</B></TT></TD>
    <TD align=3Dright><TT><B>&nbsp;</B></TT></TD>
    <TD align=3Dright><TT><B>End&nbsp;</B></TT></TD>
    <TD align=3Dright><TT><B>Miss&nbsp;</B></TT></TD>
    <TD align=3Dright><TT><B>Ions&nbsp;</B></TT></TD>
    <TD><TT><B>&nbsp;Peptide</B></TT></TD></TR>
  <TR>
    <TD align=3Dright>&nbsp;</TD>
    <TD align=3Dright><TT>870.4911&nbsp;&nbsp;</TT></TD>
    <TD align=3Dright><TT>869.4839&nbsp;&nbsp;</TT></TD>
    <TD align=3Dright><TT>869.4429&nbsp;&nbsp;</TT></TD>
    <TD noWrap align=3Dright><TT>47.1&nbsp;</TT></TD>
    <TD align=3Dright><TT>140&nbsp;</TT></TD>
    <TD noWrap align=3Dright><TT>-&nbsp;</TT></TD>
    <TD align=3Dright><TT>146&nbsp;</TT></TD>
    <TD align=3Dright><TT>0&nbsp;&nbsp;</TT></TD>
    <TD noWrap align=3Dright><TT>---&nbsp;&nbsp;</TT></TD>
    <TD noWrap><TT>&nbsp;K.IMEPQPR.H</TT></TD></TR>
  <TR>
    <TD align=3Dright>&nbsp;</TD>
    <TD align=3Dright><TT>1221.5422&nbsp;&nbsp;</TT></TD>
    <TD align=3Dright><TT>1220.5349&nbsp;&nbsp;</TT></TD>
    <TD align=3Dright><TT>1220.6289&nbsp;&nbsp;</TT></TD>
    <TD noWrap align=3Dright><TT>-76.96&nbsp;</TT></TD>
    <TD align=3Dright><TT>464&nbsp;</TT></TD>
    <TD noWrap align=3Dright><TT>-&nbsp;</TT></TD>
    <TD align=3Dright><TT>473&nbsp;</TT></TD>
    <TD align=3Dright><TT>0&nbsp;&nbsp;</TT></TD>
    <TD noWrap align=3Dright><TT>---&nbsp;&nbsp;</TT></TD>
    <TD noWrap><TT>&nbsp;K.ELQDFVTEIK.K</TT></TD></TR>
  <TR>
    <TD align=3Dright>&nbsp;</TD>
    <TD align=3Dright><TT>1221.5422&nbsp;&nbsp;</TT></TD>
    <TD align=3Dright><TT>1220.5349&nbsp;&nbsp;</TT></TD>
    <TD align=3Dright><TT>1220.6289&nbsp;&nbsp;</TT></TD>
    <TD noWrap align=3Dright><TT>-76.96&nbsp;</TT></TD>
    <TD align=3Dright><TT>464&nbsp;</TT></TD>
    <TD noWrap align=3Dright><TT>-&nbsp;</TT></TD>
    <TD align=3Dright><TT>473&nbsp;</TT></TD>
    <TD align=3Dright><TT>0&nbsp;&nbsp;</TT></TD>
    <TD noWrap align=3Dright><TT>---&nbsp;&nbsp;</TT></TD>
    <TD noWrap><TT>&nbsp;K.ELQDFVTEIK.K</TT></TD></TR>
  <TR>
    <TD align=3Dright>&nbsp;</TD>
    <TD align=3Dright><TT>1383.6316&nbsp;&nbsp;</TT></TD>
    <TD align=3Dright><TT>1382.6243&nbsp;&nbsp;</TT></TD>
    <TD align=3Dright><TT>1382.6613&nbsp;&nbsp;</TT></TD>
    <TD noWrap align=3Dright><TT>-26.72&nbsp;</TT></TD>
    <TD align=3Dright><TT>654&nbsp;</TT></TD>
    <TD noWrap align=3Dright><TT>-&nbsp;</TT></TD>
    <TD align=3Dright><TT>665&nbsp;</TT></TD>
    <TD align=3Dright><TT>1&nbsp;&nbsp;</TT></TD>
    <TD noWrap align=3Dright><TT>---&nbsp;&nbsp;</TT></TD>
    <TD noWrap><TT>&nbsp;R.LTDGMGRTVDFR.N + Oxidation (M)</TT></TD></TR>
  <TR>
    <TD align=3Dright>&nbsp;</TD>
    <TD align=3Dright><TT>1383.6316&nbsp;&nbsp;</TT></TD>
    <TD align=3Dright><TT>1382.6243&nbsp;&nbsp;</TT></TD>
    <TD align=3Dright><TT>1382.6613&nbsp;&nbsp;</TT></TD>
    <TD noWrap align=3Dright><TT>-26.72&nbsp;</TT></TD>
    <TD align=3Dright><TT>654&nbsp;</TT></TD>
    <TD noWrap align=3Dright><TT>-&nbsp;</TT></TD>
    <TD align=3Dright><TT>665&nbsp;</TT></TD>
    <TD align=3Dright><TT>1&nbsp;&nbsp;</TT></TD>
    <TD noWrap align=3Dright><TT>34&nbsp;&nbsp;</TT></TD>
    <TD noWrap><TT>&nbsp;R.LTDGMGRTVDFR.N + Oxidation (M)</TT></TD></TR>
  <TR>
    <TD align=3Dright>&nbsp;</TD>
    <TD align=3Dright><TT>1951.9229&nbsp;&nbsp;</TT></TD>
    <TD align=3Dright><TT>1950.9156&nbsp;&nbsp;</TT></TD>
    <TD align=3Dright><TT>1951.0700&nbsp;&nbsp;</TT></TD>
    <TD noWrap align=3Dright><TT>-79.10&nbsp;</TT></TD>
    <TD align=3Dright><TT>386&nbsp;</TT></TD>
    <TD noWrap align=3Dright><TT>-&nbsp;</TT></TD>
    <TD align=3Dright><TT>402&nbsp;</TT></TD>
    <TD align=3Dright><TT>1&nbsp;&nbsp;</TT></TD>
    <TD noWrap align=3Dright><TT>---&nbsp;&nbsp;</TT></TD>
    <TD =
noWrap><TT>&nbsp;R.QVKVPEPMVEEAIEILK.G</TT></TD></TR></TBODY></TABLE>
<TABLE border=3D0 cellSpacing=3D0>
  <TBODY>
  <TR>
    <TD><TT>&nbsp;&nbsp;&nbsp;&nbsp;&nbsp;&nbsp;</TT></TD>
    <TD><TT><B>No match to: </B>812.3156, 823.0634, 825.0556, 829.3399,=20
      839.4725, 841.0276, 842.4681, 994.0797, 994.0797, 1018.4302, =
1036.0739,=20
      1045.5074, 1156.5469, 1225.0807, 1237.5387, 1269.5428, 1269.5428,=20
      1276.5762, 1285.5239, 1285.5239, 1301.5270, 1301.5270, 1303.5043,=20
      1317.5150, 1405.6356, 1689.5828, 1689.5828, 2056.7954, 2056.7954,=20
      2438.1331, 2481.0684, 2481.0684, 2663.2788,=20
2663.2788</TT></TD></TR></TBODY></TABLE><BR>
<TABLE border=3D0 cellSpacing=3D0>
  <TBODY>
  <TR>
    <TD><TT><B><A =
name=3DHit4>4.</A>&nbsp;&nbsp;&nbsp;&nbsp;</B></TT></TD>
    <TD noWrap><TT><A=20
      =
href=3D"http://zxw-pc/mascot/cgi/protein_view.pl?file=3D../data/20121225/=
F002425.dat&amp;hit=3D4"=20
      =
target=3D_blank>gi|241941342</A>&nbsp;&nbsp;&nbsp;&nbsp;<B>Mass:</B>&nbsp=
;89804&nbsp;&nbsp;&nbsp;&nbsp;<B>Score:</B>&nbsp;47&nbsp;&nbsp;&nbsp;&nbs=
p;&nbsp;<B>Expect:</B>&nbsp;34&nbsp;&nbsp;<B>Matches:</B>&nbsp;6</TT></TD=
></TR>
  <TR>
    <TD>&nbsp;</TD>
    <TD noWrap><TT>hypothetical protein SORBIDRAFT_07g002440 [Sorghum=20
      bicolor]</TT></TD></TR></TBODY></TABLE>
<TABLE border=3D0 cellSpacing=3D0 cellPadding=3D0>
  <TBODY>
  <TR>
    <TD><TT>&nbsp;&nbsp;&nbsp;&nbsp;&nbsp;&nbsp;</TT></TD>
    <TD align=3Dright><TT><B>Observed&nbsp;&nbsp;</B></TT></TD>
    <TD noWrap align=3Dright><TT><B>Mr(expt)&nbsp;&nbsp;</B></TT></TD>
    <TD noWrap align=3Dright><TT><B>Mr(calc)&nbsp;&nbsp;</B></TT></TD>
    <TD align=3Dright><TT><B>&nbsp;ppm&nbsp;&nbsp;</B></TT></TD>
    <TD align=3Dright><TT><B>Start&nbsp;</B></TT></TD>
    <TD align=3Dright><TT><B>&nbsp;</B></TT></TD>
    <TD align=3Dright><TT><B>End&nbsp;</B></TT></TD>
    <TD align=3Dright><TT><B>Miss&nbsp;</B></TT></TD>
    <TD align=3Dright><TT><B>Ions&nbsp;</B></TT></TD>
    <TD><TT><B>&nbsp;Peptide</B></TT></TD></TR>
  <TR>
    <TD align=3Dright>&nbsp;</TD>
    <TD align=3Dright><TT>870.4911&nbsp;&nbsp;</TT></TD>
    <TD align=3Dright><TT>869.4839&nbsp;&nbsp;</TT></TD>
    <TD align=3Dright><TT>869.4429&nbsp;&nbsp;</TT></TD>
    <TD noWrap align=3Dright><TT>47.1&nbsp;</TT></TD>
    <TD align=3Dright><TT>140&nbsp;</TT></TD>
    <TD noWrap align=3Dright><TT>-&nbsp;</TT></TD>
    <TD align=3Dright><TT>146&nbsp;</TT></TD>
    <TD align=3Dright><TT>0&nbsp;&nbsp;</TT></TD>
    <TD noWrap align=3Dright><TT>---&nbsp;&nbsp;</TT></TD>
    <TD noWrap><TT>&nbsp;K.IMEPQPR.H</TT></TD></TR>
  <TR>
    <TD align=3Dright>&nbsp;</TD>
    <TD align=3Dright><TT>1221.5422&nbsp;&nbsp;</TT></TD>
    <TD align=3Dright><TT>1220.5349&nbsp;&nbsp;</TT></TD>
    <TD align=3Dright><TT>1220.6289&nbsp;&nbsp;</TT></TD>
    <TD noWrap align=3Dright><TT>-76.96&nbsp;</TT></TD>
    <TD align=3Dright><TT>464&nbsp;</TT></TD>
    <TD noWrap align=3Dright><TT>-&nbsp;</TT></TD>
    <TD align=3Dright><TT>473&nbsp;</TT></TD>
    <TD align=3Dright><TT>0&nbsp;&nbsp;</TT></TD>
    <TD noWrap align=3Dright><TT>---&nbsp;&nbsp;</TT></TD>
    <TD noWrap><TT>&nbsp;K.ELQDFVTEIK.K</TT></TD></TR>
  <TR>
    <TD align=3Dright>&nbsp;</TD>
    <TD align=3Dright><TT>1221.5422&nbsp;&nbsp;</TT></TD>
    <TD align=3Dright><TT>1220.5349&nbsp;&nbsp;</TT></TD>
    <TD align=3Dright><TT>1220.6289&nbsp;&nbsp;</TT></TD>
    <TD noWrap align=3Dright><TT>-76.96&nbsp;</TT></TD>
    <TD align=3Dright><TT>464&nbsp;</TT></TD>
    <TD noWrap align=3Dright><TT>-&nbsp;</TT></TD>
    <TD align=3Dright><TT>473&nbsp;</TT></TD>
    <TD align=3Dright><TT>0&nbsp;&nbsp;</TT></TD>
    <TD noWrap align=3Dright><TT>---&nbsp;&nbsp;</TT></TD>
    <TD noWrap><TT>&nbsp;K.ELQDFVTEIK.K</TT></TD></TR>
  <TR>
    <TD align=3Dright>&nbsp;</TD>
    <TD align=3Dright><TT>1383.6316&nbsp;&nbsp;</TT></TD>
    <TD align=3Dright><TT>1382.6243&nbsp;&nbsp;</TT></TD>
    <TD align=3Dright><TT>1382.6613&nbsp;&nbsp;</TT></TD>
    <TD noWrap align=3Dright><TT>-26.72&nbsp;</TT></TD>
    <TD align=3Dright><TT>654&nbsp;</TT></TD>
    <TD noWrap align=3Dright><TT>-&nbsp;</TT></TD>
    <TD align=3Dright><TT>665&nbsp;</TT></TD>
    <TD align=3Dright><TT>1&nbsp;&nbsp;</TT></TD>
    <TD noWrap align=3Dright><TT>---&nbsp;&nbsp;</TT></TD>
    <TD noWrap><TT>&nbsp;R.LTDGMGRTVDFR.N + Oxidation (M)</TT></TD></TR>
  <TR>
    <TD align=3Dright>&nbsp;</TD>
    <TD align=3Dright><TT>1383.6316&nbsp;&nbsp;</TT></TD>
    <TD align=3Dright><TT>1382.6243&nbsp;&nbsp;</TT></TD>
    <TD align=3Dright><TT>1382.6613&nbsp;&nbsp;</TT></TD>
    <TD noWrap align=3Dright><TT>-26.72&nbsp;</TT></TD>
    <TD align=3Dright><TT>654&nbsp;</TT></TD>
    <TD noWrap align=3Dright><TT>-&nbsp;</TT></TD>
    <TD align=3Dright><TT>665&nbsp;</TT></TD>
    <TD align=3Dright><TT>1&nbsp;&nbsp;</TT></TD>
    <TD noWrap align=3Dright><TT>34&nbsp;&nbsp;</TT></TD>
    <TD noWrap><TT>&nbsp;R.LTDGMGRTVDFR.N + Oxidation (M)</TT></TD></TR>
  <TR>
    <TD align=3Dright>&nbsp;</TD>
    <TD align=3Dright><TT>1951.9229&nbsp;&nbsp;</TT></TD>
    <TD align=3Dright><TT>1950.9156&nbsp;&nbsp;</TT></TD>
    <TD align=3Dright><TT>1951.0700&nbsp;&nbsp;</TT></TD>
    <TD noWrap align=3Dright><TT>-79.10&nbsp;</TT></TD>
    <TD align=3Dright><TT>386&nbsp;</TT></TD>
    <TD noWrap align=3Dright><TT>-&nbsp;</TT></TD>
    <TD align=3Dright><TT>402&nbsp;</TT></TD>
    <TD align=3Dright><TT>1&nbsp;&nbsp;</TT></TD>
    <TD noWrap align=3Dright><TT>---&nbsp;&nbsp;</TT></TD>
    <TD =
noWrap><TT>&nbsp;R.QVKVPEPMVEEAIEILK.G</TT></TD></TR></TBODY></TABLE>
<TABLE border=3D0 cellSpacing=3D0>
  <TBODY>
  <TR>
    <TD><TT>&nbsp;&nbsp;&nbsp;&nbsp;&nbsp;&nbsp;</TT></TD>
    <TD><TT><B>No match to: </B>812.3156, 823.0634, 825.0556, 829.3399,=20
      839.4725, 841.0276, 842.4681, 994.0797, 994.0797, 1018.4302, =
1036.0739,=20
      1045.5074, 1156.5469, 1225.0807, 1237.5387, 1269.5428, 1269.5428,=20
      1276.5762, 1285.5239, 1285.5239, 1301.5270, 1301.5270, 1303.5043,=20
      1317.5150, 1405.6356, 1689.5828, 1689.5828, 2056.7954, 2056.7954,=20
      2438.1331, 2481.0684, 2481.0684, 2663.2788,=20
2663.2788</TT></TD></TR></TBODY></TABLE><BR>
<TABLE border=3D0 cellSpacing=3D0>
  <TBODY>
  <TR>
    <TD><TT><B><A =
name=3DHit5>5.</A>&nbsp;&nbsp;&nbsp;&nbsp;</B></TT></TD>
    <TD noWrap><TT><A=20
      =
href=3D"http://zxw-pc/mascot/cgi/protein_view.pl?file=3D../data/20121225/=
F002425.dat&amp;hit=3D5"=20
      =
target=3D_blank>gi|77549680</A>&nbsp;&nbsp;&nbsp;&nbsp;<B>Mass:</B>&nbsp;=
5729&nbsp;&nbsp;&nbsp;&nbsp;&nbsp;<B>Score:</B>&nbsp;44&nbsp;&nbsp;&nbsp;=
&nbsp;&nbsp;<B>Expect:</B>&nbsp;83&nbsp;&nbsp;<B>Matches:</B>&nbsp;4</TT>=
</TD></TR>
  <TR>
    <TD>&nbsp;</TD>
    <TD noWrap><TT>hypothetical protein LOC_Os11g15730 [Oryza sativa =
Japonica=20
      Group]</TT></TD></TR></TBODY></TABLE>
<TABLE border=3D0 cellSpacing=3D0 cellPadding=3D0>
  <TBODY>
  <TR>
    <TD><TT>&nbsp;&nbsp;&nbsp;&nbsp;&nbsp;&nbsp;</TT></TD>
    <TD align=3Dright><TT><B>Observed&nbsp;&nbsp;</B></TT></TD>
    <TD noWrap align=3Dright><TT><B>Mr(expt)&nbsp;&nbsp;</B></TT></TD>
    <TD noWrap align=3Dright><TT><B>Mr(calc)&nbsp;&nbsp;</B></TT></TD>
    <TD align=3Dright><TT><B>&nbsp;ppm&nbsp;&nbsp;</B></TT></TD>
    <TD align=3Dright><TT><B>Start&nbsp;</B></TT></TD>
    <TD align=3Dright><TT><B>&nbsp;</B></TT></TD>
    <TD align=3Dright><TT><B>End&nbsp;</B></TT></TD>
    <TD align=3Dright><TT><B>Miss&nbsp;</B></TT></TD>
    <TD align=3Dright><TT><B>Ions&nbsp;</B></TT></TD>
    <TD><TT><B>&nbsp;Peptide</B></TT></TD></TR>
  <TR>
    <TD align=3Dright>&nbsp;</TD>
    <TD align=3Dright><TT>1221.5422&nbsp;&nbsp;</TT></TD>
    <TD align=3Dright><TT>1220.5349&nbsp;&nbsp;</TT></TD>
    <TD align=3Dright><TT>1220.6513&nbsp;&nbsp;</TT></TD>
    <TD noWrap align=3Dright><TT>-95.36&nbsp;</TT></TD>
    <TD align=3Dright><TT>33&nbsp;</TT></TD>
    <TD noWrap align=3Dright><TT>-&nbsp;</TT></TD>
    <TD align=3Dright><TT>43&nbsp;</TT></TD>
    <TD align=3Dright><TT>1&nbsp;&nbsp;</TT></TD>
    <TD noWrap align=3Dright><TT>---&nbsp;&nbsp;</TT></TD>
    <TD noWrap><TT>&nbsp;K.LESITGFNGRK.F</TT></TD></TR>
  <TR>
    <TD align=3Dright>&nbsp;</TD>
    <TD align=3Dright><TT>1221.5422&nbsp;&nbsp;</TT></TD>
    <TD align=3Dright><TT>1220.5349&nbsp;&nbsp;</TT></TD>
    <TD align=3Dright><TT>1220.6513&nbsp;&nbsp;</TT></TD>
    <TD noWrap align=3Dright><TT>-95.36&nbsp;</TT></TD>
    <TD align=3Dright><TT>32&nbsp;</TT></TD>
    <TD noWrap align=3Dright><TT>-&nbsp;</TT></TD>
    <TD align=3Dright><TT>42&nbsp;</TT></TD>
    <TD align=3Dright><TT>1&nbsp;&nbsp;</TT></TD>
    <TD noWrap align=3Dright><TT>---&nbsp;&nbsp;</TT></TD>
    <TD noWrap><TT>&nbsp;R.KLESITGFNGR.K</TT></TD></TR>
  <TR>
    <TD align=3Dright>&nbsp;</TD>
    <TD align=3Dright><TT>1269.5428&nbsp;&nbsp;</TT></TD>
    <TD align=3Dright><TT>1268.5355&nbsp;&nbsp;</TT></TD>
    <TD align=3Dright><TT>1268.6248&nbsp;&nbsp;</TT></TD>
    <TD noWrap align=3Dright><TT>-70.40&nbsp;</TT></TD>
    <TD align=3Dright><TT>18&nbsp;</TT></TD>
    <TD noWrap align=3Dright><TT>-&nbsp;</TT></TD>
    <TD align=3Dright><TT>29&nbsp;</TT></TD>
    <TD align=3Dright><TT>1&nbsp;&nbsp;</TT></TD>
    <TD noWrap align=3Dright><TT>---&nbsp;&nbsp;</TT></TD>
    <TD noWrap><TT>&nbsp;K.ESTFLEGSSGKK.A</TT></TD></TR>
  <TR>
    <TD align=3Dright>&nbsp;</TD>
    <TD align=3Dright><TT>1269.5428&nbsp;&nbsp;</TT></TD>
    <TD align=3Dright><TT>1268.5355&nbsp;&nbsp;</TT></TD>
    <TD align=3Dright><TT>1268.6248&nbsp;&nbsp;</TT></TD>
    <TD noWrap align=3Dright><TT>-70.40&nbsp;</TT></TD>
    <TD align=3Dright><TT>17&nbsp;</TT></TD>
    <TD noWrap align=3Dright><TT>-&nbsp;</TT></TD>
    <TD align=3Dright><TT>28&nbsp;</TT></TD>
    <TD align=3Dright><TT>1&nbsp;&nbsp;</TT></TD>
    <TD noWrap align=3Dright><TT>---&nbsp;&nbsp;</TT></TD>
    <TD noWrap><TT>&nbsp;K.KESTFLEGSSGK.K</TT></TD></TR></TBODY></TABLE>
<TABLE border=3D0 cellSpacing=3D0>
  <TBODY>
  <TR>
    <TD><TT>&nbsp;&nbsp;&nbsp;&nbsp;&nbsp;&nbsp;</TT></TD>
    <TD><TT><B>No match to: </B>812.3156, 823.0634, 825.0556, 829.3399,=20
      839.4725, 841.0276, 842.4681, 870.4911, 994.0797, 994.0797, =
1018.4302,=20
      1036.0739, 1045.5074, 1156.5469, 1225.0807, 1237.5387, 1276.5762,=20
      1285.5239, 1285.5239, 1301.5270, 1301.5270, 1303.5043, 1317.5150,=20
      1383.6316, 1383.6316, 1405.6356, 1689.5828, 1689.5828, 1951.9229,=20
      2056.7954, 2056.7954, 2438.1331, 2481.0684, 2481.0684, 2663.2788,=20
      2663.2788</TT></TD></TR></TBODY></TABLE><BR>
<TABLE border=3D0 cellSpacing=3D0>
  <TBODY>
  <TR>
    <TD><TT><B><A =
name=3DHit6>6.</A>&nbsp;&nbsp;&nbsp;&nbsp;</B></TT></TD>
    <TD noWrap><TT><A=20
      =
href=3D"http://zxw-pc/mascot/cgi/protein_view.pl?file=3D../data/20121225/=
F002425.dat&amp;hit=3D6"=20
      =
target=3D_blank>gi|62733807</A>&nbsp;&nbsp;&nbsp;&nbsp;<B>Mass:</B>&nbsp;=
5729&nbsp;&nbsp;&nbsp;&nbsp;&nbsp;<B>Score:</B>&nbsp;44&nbsp;&nbsp;&nbsp;=
&nbsp;&nbsp;<B>Expect:</B>&nbsp;83&nbsp;&nbsp;<B>Matches:</B>&nbsp;4</TT>=
</TD></TR>
  <TR>
    <TD>&nbsp;</TD>
    <TD noWrap><TT>hypothetical protein LOC_Os11g15730 [Oryza sativa =
Japonica=20
      Group]</TT></TD></TR></TBODY></TABLE>
<TABLE border=3D0 cellSpacing=3D0 cellPadding=3D0>
  <TBODY>
  <TR>
    <TD><TT>&nbsp;&nbsp;&nbsp;&nbsp;&nbsp;&nbsp;</TT></TD>
    <TD align=3Dright><TT><B>Observed&nbsp;&nbsp;</B></TT></TD>
    <TD noWrap align=3Dright><TT><B>Mr(expt)&nbsp;&nbsp;</B></TT></TD>
    <TD noWrap align=3Dright><TT><B>Mr(calc)&nbsp;&nbsp;</B></TT></TD>
    <TD align=3Dright><TT><B>&nbsp;ppm&nbsp;&nbsp;</B></TT></TD>
    <TD align=3Dright><TT><B>Start&nbsp;</B></TT></TD>
    <TD align=3Dright><TT><B>&nbsp;</B></TT></TD>
    <TD align=3Dright><TT><B>End&nbsp;</B></TT></TD>
    <TD align=3Dright><TT><B>Miss&nbsp;</B></TT></TD>
    <TD align=3Dright><TT><B>Ions&nbsp;</B></TT></TD>
    <TD><TT><B>&nbsp;Peptide</B></TT></TD></TR>
  <TR>
    <TD align=3Dright>&nbsp;</TD>
    <TD align=3Dright><TT>1221.5422&nbsp;&nbsp;</TT></TD>
    <TD align=3Dright><TT>1220.5349&nbsp;&nbsp;</TT></TD>
    <TD align=3Dright><TT>1220.6513&nbsp;&nbsp;</TT></TD>
    <TD noWrap align=3Dright><TT>-95.36&nbsp;</TT></TD>
    <TD align=3Dright><TT>33&nbsp;</TT></TD>
    <TD noWrap align=3Dright><TT>-&nbsp;</TT></TD>
    <TD align=3Dright><TT>43&nbsp;</TT></TD>
    <TD align=3Dright><TT>1&nbsp;&nbsp;</TT></TD>
    <TD noWrap align=3Dright><TT>---&nbsp;&nbsp;</TT></TD>
    <TD noWrap><TT>&nbsp;K.LESITGFNGRK.F</TT></TD></TR>
  <TR>
    <TD align=3Dright>&nbsp;</TD>
    <TD align=3Dright><TT>1221.5422&nbsp;&nbsp;</TT></TD>
    <TD align=3Dright><TT>1220.5349&nbsp;&nbsp;</TT></TD>
    <TD align=3Dright><TT>1220.6513&nbsp;&nbsp;</TT></TD>
    <TD noWrap align=3Dright><TT>-95.36&nbsp;</TT></TD>
    <TD align=3Dright><TT>32&nbsp;</TT></TD>
    <TD noWrap align=3Dright><TT>-&nbsp;</TT></TD>
    <TD align=3Dright><TT>42&nbsp;</TT></TD>
    <TD align=3Dright><TT>1&nbsp;&nbsp;</TT></TD>
    <TD noWrap align=3Dright><TT>---&nbsp;&nbsp;</TT></TD>
    <TD noWrap><TT>&nbsp;R.KLESITGFNGR.K</TT></TD></TR>
  <TR>
    <TD align=3Dright>&nbsp;</TD>
    <TD align=3Dright><TT>1269.5428&nbsp;&nbsp;</TT></TD>
    <TD align=3Dright><TT>1268.5355&nbsp;&nbsp;</TT></TD>
    <TD align=3Dright><TT>1268.6248&nbsp;&nbsp;</TT></TD>
    <TD noWrap align=3Dright><TT>-70.40&nbsp;</TT></TD>
    <TD align=3Dright><TT>18&nbsp;</TT></TD>
    <TD noWrap align=3Dright><TT>-&nbsp;</TT></TD>
    <TD align=3Dright><TT>29&nbsp;</TT></TD>
    <TD align=3Dright><TT>1&nbsp;&nbsp;</TT></TD>
    <TD noWrap align=3Dright><TT>---&nbsp;&nbsp;</TT></TD>
    <TD noWrap><TT>&nbsp;K.ESTFLEGSSGKK.A</TT></TD></TR>
  <TR>
    <TD align=3Dright>&nbsp;</TD>
    <TD align=3Dright><TT>1269.5428&nbsp;&nbsp;</TT></TD>
    <TD align=3Dright><TT>1268.5355&nbsp;&nbsp;</TT></TD>
    <TD align=3Dright><TT>1268.6248&nbsp;&nbsp;</TT></TD>
    <TD noWrap align=3Dright><TT>-70.40&nbsp;</TT></TD>
    <TD align=3Dright><TT>17&nbsp;</TT></TD>
    <TD noWrap align=3Dright><TT>-&nbsp;</TT></TD>
    <TD align=3Dright><TT>28&nbsp;</TT></TD>
    <TD align=3Dright><TT>1&nbsp;&nbsp;</TT></TD>
    <TD noWrap align=3Dright><TT>---&nbsp;&nbsp;</TT></TD>
    <TD noWrap><TT>&nbsp;K.KESTFLEGSSGK.K</TT></TD></TR></TBODY></TABLE>
<TABLE border=3D0 cellSpacing=3D0>
  <TBODY>
  <TR>
    <TD><TT>&nbsp;&nbsp;&nbsp;&nbsp;&nbsp;&nbsp;</TT></TD>
    <TD><TT><B>No match to: </B>812.3156, 823.0634, 825.0556, 829.3399,=20
      839.4725, 841.0276, 842.4681, 870.4911, 994.0797, 994.0797, =
1018.4302,=20
      1036.0739, 1045.5074, 1156.5469, 1225.0807, 1237.5387, 1276.5762,=20
      1285.5239, 1285.5239, 1301.5270, 1301.5270, 1303.5043, 1317.5150,=20
      1383.6316, 1383.6316, 1405.6356, 1689.5828, 1689.5828, 1951.9229,=20
      2056.7954, 2056.7954, 2438.1331, 2481.0684, 2481.0684, 2663.2788,=20
      2663.2788</TT></TD></TR></TBODY></TABLE><BR>
<TABLE border=3D0 cellSpacing=3D0>
  <TBODY>
  <TR>
    <TD><TT><B><A =
name=3DHit7>7.</A>&nbsp;&nbsp;&nbsp;&nbsp;</B></TT></TD>
    <TD noWrap><TT><A=20
      =
href=3D"http://zxw-pc/mascot/cgi/protein_view.pl?file=3D../data/20121225/=
F002425.dat&amp;hit=3D7"=20
      =
target=3D_blank>gi|308807266</A>&nbsp;&nbsp;&nbsp;&nbsp;<B>Mass:</B>&nbsp=
;64363&nbsp;&nbsp;&nbsp;&nbsp;<B>Score:</B>&nbsp;42&nbsp;&nbsp;&nbsp;&nbs=
p;&nbsp;<B>Expect:</B>&nbsp;1e+002&nbsp;&nbsp;<B>Matches:</B>&nbsp;11</TT=
></TD></TR>
  <TR>
    <TD>&nbsp;</TD>
    <TD noWrap><TT>unnamed protein product [Ostreococcus=20
  tauri]</TT></TD></TR></TBODY></TABLE>
<TABLE border=3D0 cellSpacing=3D0 cellPadding=3D0>
  <TBODY>
  <TR>
    <TD><TT>&nbsp;&nbsp;&nbsp;&nbsp;&nbsp;&nbsp;</TT></TD>
    <TD align=3Dright><TT><B>Observed&nbsp;&nbsp;</B></TT></TD>
    <TD noWrap align=3Dright><TT><B>Mr(expt)&nbsp;&nbsp;</B></TT></TD>
    <TD noWrap align=3Dright><TT><B>Mr(calc)&nbsp;&nbsp;</B></TT></TD>
    <TD align=3Dright><TT><B>&nbsp;ppm&nbsp;&nbsp;</B></TT></TD>
    <TD align=3Dright><TT><B>Start&nbsp;</B></TT></TD>
    <TD align=3Dright><TT><B>&nbsp;</B></TT></TD>
    <TD align=3Dright><TT><B>End&nbsp;</B></TT></TD>
    <TD align=3Dright><TT><B>Miss&nbsp;</B></TT></TD>
    <TD align=3Dright><TT><B>Ions&nbsp;</B></TT></TD>
    <TD><TT><B>&nbsp;Peptide</B></TT></TD></TR>
  <TR>
    <TD align=3Dright>&nbsp;</TD>
    <TD align=3Dright><TT>1221.5422&nbsp;&nbsp;</TT></TD>
    <TD align=3Dright><TT>1220.5349&nbsp;&nbsp;</TT></TD>
    <TD align=3Dright><TT>1220.6360&nbsp;&nbsp;</TT></TD>
    <TD noWrap align=3Dright><TT>-82.84&nbsp;</TT></TD>
    <TD align=3Dright><TT>142&nbsp;</TT></TD>
    <TD noWrap align=3Dright><TT>-&nbsp;</TT></TD>
    <TD align=3Dright><TT>153&nbsp;</TT></TD>
    <TD align=3Dright><TT>1&nbsp;&nbsp;</TT></TD>
    <TD noWrap align=3Dright><TT>---&nbsp;&nbsp;</TT></TD>
    <TD noWrap><TT>&nbsp;R.STASAATSELKR.E</TT></TD></TR>
  <TR>
    <TD align=3Dright>&nbsp;</TD>
    <TD align=3Dright><TT>1221.5422&nbsp;&nbsp;</TT></TD>
    <TD align=3Dright><TT>1220.5349&nbsp;&nbsp;</TT></TD>
    <TD align=3Dright><TT>1220.6360&nbsp;&nbsp;</TT></TD>
    <TD noWrap align=3Dright><TT>-82.84&nbsp;</TT></TD>
    <TD align=3Dright><TT>142&nbsp;</TT></TD>
    <TD noWrap align=3Dright><TT>-&nbsp;</TT></TD>
    <TD align=3Dright><TT>153&nbsp;</TT></TD>
    <TD align=3Dright><TT>1&nbsp;&nbsp;</TT></TD>
    <TD noWrap align=3Dright><TT>---&nbsp;&nbsp;</TT></TD>
    <TD noWrap><TT>&nbsp;R.STASAATSELKR.E</TT></TD></TR>
  <TR>
    <TD align=3Dright>&nbsp;</TD>
    <TD align=3Dright><TT>1301.5270&nbsp;&nbsp;</TT></TD>
    <TD align=3Dright><TT>1300.5197&nbsp;&nbsp;</TT></TD>
    <TD align=3Dright><TT>1300.5466&nbsp;&nbsp;</TT></TD>
    <TD noWrap align=3Dright><TT>-20.67&nbsp;</TT></TD>
    <TD align=3Dright><TT>287&nbsp;</TT></TD>
    <TD noWrap align=3Dright><TT>-&nbsp;</TT></TD>
    <TD align=3Dright><TT>298&nbsp;</TT></TD>
    <TD align=3Dright><TT>0&nbsp;&nbsp;</TT></TD>
    <TD noWrap align=3Dright><TT>---&nbsp;&nbsp;</TT></TD>
    <TD noWrap><TT>&nbsp;R.SDEMASGHQPSR.S</TT></TD></TR>
  <TR>
    <TD align=3Dright>&nbsp;</TD>
    <TD align=3Dright><TT>1301.5270&nbsp;&nbsp;</TT></TD>
    <TD align=3Dright><TT>1300.5197&nbsp;&nbsp;</TT></TD>
    <TD align=3Dright><TT>1300.5466&nbsp;&nbsp;</TT></TD>
    <TD noWrap align=3Dright><TT>-20.67&nbsp;</TT></TD>
    <TD align=3Dright><TT>287&nbsp;</TT></TD>
    <TD noWrap align=3Dright><TT>-&nbsp;</TT></TD>
    <TD align=3Dright><TT>298&nbsp;</TT></TD>
    <TD align=3Dright><TT>0&nbsp;&nbsp;</TT></TD>
    <TD noWrap align=3Dright><TT>5&nbsp;&nbsp;</TT></TD>
    <TD noWrap><TT>&nbsp;R.SDEMASGHQPSR.S</TT></TD></TR>
  <TR>
    <TD align=3Dright>&nbsp;</TD>
    <TD align=3Dright><TT>1303.5043&nbsp;&nbsp;</TT></TD>
    <TD align=3Dright><TT>1302.4970&nbsp;&nbsp;</TT></TD>
    <TD align=3Dright><TT>1302.6125&nbsp;&nbsp;</TT></TD>
    <TD noWrap align=3Dright><TT>-88.66&nbsp;</TT></TD>
    <TD align=3Dright><TT>174&nbsp;</TT></TD>
    <TD noWrap align=3Dright><TT>-&nbsp;</TT></TD>
    <TD align=3Dright><TT>184&nbsp;</TT></TD>
    <TD align=3Dright><TT>0&nbsp;&nbsp;</TT></TD>
    <TD noWrap align=3Dright><TT>---&nbsp;&nbsp;</TT></TD>
    <TD noWrap><TT>&nbsp;R.EPMEALAEEIR.G + Oxidation (M)</TT></TD></TR>
  <TR>
    <TD align=3Dright>&nbsp;</TD>
    <TD align=3Dright><TT>1317.5150&nbsp;&nbsp;</TT></TD>
    <TD align=3Dright><TT>1316.5077&nbsp;&nbsp;</TT></TD>
    <TD align=3Dright><TT>1316.5415&nbsp;&nbsp;</TT></TD>
    <TD noWrap align=3Dright><TT>-25.67&nbsp;</TT></TD>
    <TD align=3Dright><TT>287&nbsp;</TT></TD>
    <TD noWrap align=3Dright><TT>-&nbsp;</TT></TD>
    <TD align=3Dright><TT>298&nbsp;</TT></TD>
    <TD align=3Dright><TT>0&nbsp;&nbsp;</TT></TD>
    <TD noWrap align=3Dright><TT>---&nbsp;&nbsp;</TT></TD>
    <TD noWrap><TT>&nbsp;R.SDEMASGHQPSR.S + Oxidation (M)</TT></TD></TR>
  <TR>
    <TD align=3Dright>&nbsp;</TD>
    <TD align=3Dright><TT>1405.6356&nbsp;&nbsp;</TT></TD>
    <TD align=3Dright><TT>1404.6283&nbsp;&nbsp;</TT></TD>
    <TD align=3Dright><TT>1404.7547&nbsp;&nbsp;</TT></TD>
    <TD noWrap align=3Dright><TT>-90.00&nbsp;</TT></TD>
    <TD align=3Dright><TT>469&nbsp;</TT></TD>
    <TD noWrap align=3Dright><TT>-&nbsp;</TT></TD>
    <TD align=3Dright><TT>481&nbsp;</TT></TD>
    <TD align=3Dright><TT>1&nbsp;&nbsp;</TT></TD>
    <TD noWrap align=3Dright><TT>---&nbsp;&nbsp;</TT></TD>
    <TD noWrap><TT>&nbsp;R.GRVQAVLADMAFK.E</TT></TD></TR>
  <TR>
    <TD align=3Dright>&nbsp;</TD>
    <TD align=3Dright><TT>2481.0684&nbsp;&nbsp;</TT></TD>
    <TD align=3Dright><TT>2480.0611&nbsp;&nbsp;</TT></TD>
    <TD align=3Dright><TT>2480.2079&nbsp;&nbsp;</TT></TD>
    <TD noWrap align=3Dright><TT>-59.18&nbsp;</TT></TD>
    <TD align=3Dright><TT>586&nbsp;</TT></TD>
    <TD noWrap align=3Dright><TT>-&nbsp;</TT></TD>
    <TD align=3Dright><TT>609&nbsp;</TT></TD>
    <TD align=3Dright><TT>1&nbsp;&nbsp;</TT></TD>
    <TD noWrap align=3Dright><TT>---&nbsp;&nbsp;</TT></TD>
    <TD noWrap><TT>&nbsp;R.GCYAEALRLAPEYAPAIAALDAMT.-</TT></TD></TR>
  <TR>
    <TD align=3Dright>&nbsp;</TD>
    <TD align=3Dright><TT>2481.0684&nbsp;&nbsp;</TT></TD>
    <TD align=3Dright><TT>2480.0611&nbsp;&nbsp;</TT></TD>
    <TD align=3Dright><TT>2480.2079&nbsp;&nbsp;</TT></TD>
    <TD noWrap align=3Dright><TT>-59.18&nbsp;</TT></TD>
    <TD align=3Dright><TT>586&nbsp;</TT></TD>
    <TD noWrap align=3Dright><TT>-&nbsp;</TT></TD>
    <TD align=3Dright><TT>609&nbsp;</TT></TD>
    <TD align=3Dright><TT>1&nbsp;&nbsp;</TT></TD>
    <TD noWrap align=3Dright><TT>---&nbsp;&nbsp;</TT></TD>
    <TD noWrap><TT>&nbsp;R.GCYAEALRLAPEYAPAIAALDAMT.-</TT></TD></TR>
  <TR>
    <TD align=3Dright>&nbsp;</TD>
    <TD align=3Dright><TT>2663.2788&nbsp;&nbsp;</TT></TD>
    <TD align=3Dright><TT>2662.2715&nbsp;&nbsp;</TT></TD>
    <TD align=3Dright><TT>2662.2868&nbsp;&nbsp;</TT></TD>
    <TD noWrap align=3Dright><TT>-5.73&nbsp;</TT></TD>
    <TD align=3Dright><TT>193&nbsp;</TT></TD>
    <TD noWrap align=3Dright><TT>-&nbsp;</TT></TD>
    <TD align=3Dright><TT>219&nbsp;</TT></TD>
    <TD align=3Dright><TT>1&nbsp;&nbsp;</TT></TD>
    <TD noWrap align=3Dright><TT>---&nbsp;&nbsp;</TT></TD>
    <TD noWrap><TT>&nbsp;R.EIVASASVADGSAAGGRLTEDEMAALR.A + Oxidation=20
    (M)</TT></TD></TR>
  <TR>
    <TD align=3Dright>&nbsp;</TD>
    <TD align=3Dright><TT>2663.2788&nbsp;&nbsp;</TT></TD>
    <TD align=3Dright><TT>2662.2715&nbsp;&nbsp;</TT></TD>
    <TD align=3Dright><TT>2662.2868&nbsp;&nbsp;</TT></TD>
    <TD noWrap align=3Dright><TT>-5.73&nbsp;</TT></TD>
    <TD align=3Dright><TT>193&nbsp;</TT></TD>
    <TD noWrap align=3Dright><TT>-&nbsp;</TT></TD>
    <TD align=3Dright><TT>219&nbsp;</TT></TD>
    <TD align=3Dright><TT>1&nbsp;&nbsp;</TT></TD>
    <TD noWrap align=3Dright><TT>---&nbsp;&nbsp;</TT></TD>
    <TD noWrap><TT>&nbsp;R.EIVASASVADGSAAGGRLTEDEMAALR.A + Oxidation=20
    (M)</TT></TD></TR></TBODY></TABLE>
<TABLE border=3D0 cellSpacing=3D0>
  <TBODY>
  <TR>
    <TD><TT>&nbsp;&nbsp;&nbsp;&nbsp;&nbsp;&nbsp;</TT></TD>
    <TD><TT><B>No match to: </B>812.3156, 823.0634, 825.0556, 829.3399,=20
      839.4725, 841.0276, 842.4681, 870.4911, 994.0797, 994.0797, =
1018.4302,=20
      1036.0739, 1045.5074, 1156.5469, 1225.0807, 1237.5387, 1269.5428,=20
      1269.5428, 1276.5762, 1285.5239, 1285.5239, 1383.6316, 1383.6316,=20
      1689.5828, 1689.5828, 1951.9229, 2056.7954, 2056.7954,=20
  2438.1331</TT></TD></TR></TBODY></TABLE><BR>
<TABLE border=3D0 cellSpacing=3D0>
  <TBODY>
  <TR>
    <TD><TT><B><A =
name=3DHit8>8.</A>&nbsp;&nbsp;&nbsp;&nbsp;</B></TT></TD>
    <TD noWrap><TT><A=20
      =
href=3D"http://zxw-pc/mascot/cgi/protein_view.pl?file=3D../data/20121225/=
F002425.dat&amp;hit=3D8"=20
      =
target=3D_blank>gi|116059405</A>&nbsp;&nbsp;&nbsp;&nbsp;<B>Mass:</B>&nbsp=
;64363&nbsp;&nbsp;&nbsp;&nbsp;<B>Score:</B>&nbsp;42&nbsp;&nbsp;&nbsp;&nbs=
p;&nbsp;<B>Expect:</B>&nbsp;1e+002&nbsp;&nbsp;<B>Matches:</B>&nbsp;11</TT=
></TD></TR>
  <TR>
    <TD>&nbsp;</TD>
    <TD noWrap><TT>unnamed protein product [Ostreococcus=20
  tauri]</TT></TD></TR></TBODY></TABLE>
<TABLE border=3D0 cellSpacing=3D0 cellPadding=3D0>
  <TBODY>
  <TR>
    <TD><TT>&nbsp;&nbsp;&nbsp;&nbsp;&nbsp;&nbsp;</TT></TD>
    <TD align=3Dright><TT><B>Observed&nbsp;&nbsp;</B></TT></TD>
    <TD noWrap align=3Dright><TT><B>Mr(expt)&nbsp;&nbsp;</B></TT></TD>
    <TD noWrap align=3Dright><TT><B>Mr(calc)&nbsp;&nbsp;</B></TT></TD>
    <TD align=3Dright><TT><B>&nbsp;ppm&nbsp;&nbsp;</B></TT></TD>
    <TD align=3Dright><TT><B>Start&nbsp;</B></TT></TD>
    <TD align=3Dright><TT><B>&nbsp;</B></TT></TD>
    <TD align=3Dright><TT><B>End&nbsp;</B></TT></TD>
    <TD align=3Dright><TT><B>Miss&nbsp;</B></TT></TD>
    <TD align=3Dright><TT><B>Ions&nbsp;</B></TT></TD>
    <TD><TT><B>&nbsp;Peptide</B></TT></TD></TR>
  <TR>
    <TD align=3Dright>&nbsp;</TD>
    <TD align=3Dright><TT>1221.5422&nbsp;&nbsp;</TT></TD>
    <TD align=3Dright><TT>1220.5349&nbsp;&nbsp;</TT></TD>
    <TD align=3Dright><TT>1220.6360&nbsp;&nbsp;</TT></TD>
    <TD noWrap align=3Dright><TT>-82.84&nbsp;</TT></TD>
    <TD align=3Dright><TT>142&nbsp;</TT></TD>
    <TD noWrap align=3Dright><TT>-&nbsp;</TT></TD>
    <TD align=3Dright><TT>153&nbsp;</TT></TD>
    <TD align=3Dright><TT>1&nbsp;&nbsp;</TT></TD>
    <TD noWrap align=3Dright><TT>---&nbsp;&nbsp;</TT></TD>
    <TD noWrap><TT>&nbsp;R.STASAATSELKR.E</TT></TD></TR>
  <TR>
    <TD align=3Dright>&nbsp;</TD>
    <TD align=3Dright><TT>1221.5422&nbsp;&nbsp;</TT></TD>
    <TD align=3Dright><TT>1220.5349&nbsp;&nbsp;</TT></TD>
    <TD align=3Dright><TT>1220.6360&nbsp;&nbsp;</TT></TD>
    <TD noWrap align=3Dright><TT>-82.84&nbsp;</TT></TD>
    <TD align=3Dright><TT>142&nbsp;</TT></TD>
    <TD noWrap align=3Dright><TT>-&nbsp;</TT></TD>
    <TD align=3Dright><TT>153&nbsp;</TT></TD>
    <TD align=3Dright><TT>1&nbsp;&nbsp;</TT></TD>
    <TD noWrap align=3Dright><TT>---&nbsp;&nbsp;</TT></TD>
    <TD noWrap><TT>&nbsp;R.STASAATSELKR.E</TT></TD></TR>
  <TR>
    <TD align=3Dright>&nbsp;</TD>
    <TD align=3Dright><TT>1301.5270&nbsp;&nbsp;</TT></TD>
    <TD align=3Dright><TT>1300.5197&nbsp;&nbsp;</TT></TD>
    <TD align=3Dright><TT>1300.5466&nbsp;&nbsp;</TT></TD>
    <TD noWrap align=3Dright><TT>-20.67&nbsp;</TT></TD>
    <TD align=3Dright><TT>287&nbsp;</TT></TD>
    <TD noWrap align=3Dright><TT>-&nbsp;</TT></TD>
    <TD align=3Dright><TT>298&nbsp;</TT></TD>
    <TD align=3Dright><TT>0&nbsp;&nbsp;</TT></TD>
    <TD noWrap align=3Dright><TT>---&nbsp;&nbsp;</TT></TD>
    <TD noWrap><TT>&nbsp;R.SDEMASGHQPSR.S</TT></TD></TR>
  <TR>
    <TD align=3Dright>&nbsp;</TD>
    <TD align=3Dright><TT>1301.5270&nbsp;&nbsp;</TT></TD>
    <TD align=3Dright><TT>1300.5197&nbsp;&nbsp;</TT></TD>
    <TD align=3Dright><TT>1300.5466&nbsp;&nbsp;</TT></TD>
    <TD noWrap align=3Dright><TT>-20.67&nbsp;</TT></TD>
    <TD align=3Dright><TT>287&nbsp;</TT></TD>
    <TD noWrap align=3Dright><TT>-&nbsp;</TT></TD>
    <TD align=3Dright><TT>298&nbsp;</TT></TD>
    <TD align=3Dright><TT>0&nbsp;&nbsp;</TT></TD>
    <TD noWrap align=3Dright><TT>5&nbsp;&nbsp;</TT></TD>
    <TD noWrap><TT>&nbsp;R.SDEMASGHQPSR.S</TT></TD></TR>
  <TR>
    <TD align=3Dright>&nbsp;</TD>
    <TD align=3Dright><TT>1303.5043&nbsp;&nbsp;</TT></TD>
    <TD align=3Dright><TT>1302.4970&nbsp;&nbsp;</TT></TD>
    <TD align=3Dright><TT>1302.6125&nbsp;&nbsp;</TT></TD>
    <TD noWrap align=3Dright><TT>-88.66&nbsp;</TT></TD>
    <TD align=3Dright><TT>174&nbsp;</TT></TD>
    <TD noWrap align=3Dright><TT>-&nbsp;</TT></TD>
    <TD align=3Dright><TT>184&nbsp;</TT></TD>
    <TD align=3Dright><TT>0&nbsp;&nbsp;</TT></TD>
    <TD noWrap align=3Dright><TT>---&nbsp;&nbsp;</TT></TD>
    <TD noWrap><TT>&nbsp;R.EPMEALAEEIR.G + Oxidation (M)</TT></TD></TR>
  <TR>
    <TD align=3Dright>&nbsp;</TD>
    <TD align=3Dright><TT>1317.5150&nbsp;&nbsp;</TT></TD>
    <TD align=3Dright><TT>1316.5077&nbsp;&nbsp;</TT></TD>
    <TD align=3Dright><TT>1316.5415&nbsp;&nbsp;</TT></TD>
    <TD noWrap align=3Dright><TT>-25.67&nbsp;</TT></TD>
    <TD align=3Dright><TT>287&nbsp;</TT></TD>
    <TD noWrap align=3Dright><TT>-&nbsp;</TT></TD>
    <TD align=3Dright><TT>298&nbsp;</TT></TD>
    <TD align=3Dright><TT>0&nbsp;&nbsp;</TT></TD>
    <TD noWrap align=3Dright><TT>---&nbsp;&nbsp;</TT></TD>
    <TD noWrap><TT>&nbsp;R.SDEMASGHQPSR.S + Oxidation (M)</TT></TD></TR>
  <TR>
    <TD align=3Dright>&nbsp;</TD>
    <TD align=3Dright><TT>1405.6356&nbsp;&nbsp;</TT></TD>
    <TD align=3Dright><TT>1404.6283&nbsp;&nbsp;</TT></TD>
    <TD align=3Dright><TT>1404.7547&nbsp;&nbsp;</TT></TD>
    <TD noWrap align=3Dright><TT>-90.00&nbsp;</TT></TD>
    <TD align=3Dright><TT>469&nbsp;</TT></TD>
    <TD noWrap align=3Dright><TT>-&nbsp;</TT></TD>
    <TD align=3Dright><TT>481&nbsp;</TT></TD>
    <TD align=3Dright><TT>1&nbsp;&nbsp;</TT></TD>
    <TD noWrap align=3Dright><TT>---&nbsp;&nbsp;</TT></TD>
    <TD noWrap><TT>&nbsp;R.GRVQAVLADMAFK.E</TT></TD></TR>
  <TR>
    <TD align=3Dright>&nbsp;</TD>
    <TD align=3Dright><TT>2481.0684&nbsp;&nbsp;</TT></TD>
    <TD align=3Dright><TT>2480.0611&nbsp;&nbsp;</TT></TD>
    <TD align=3Dright><TT>2480.2079&nbsp;&nbsp;</TT></TD>
    <TD noWrap align=3Dright><TT>-59.18&nbsp;</TT></TD>
    <TD align=3Dright><TT>586&nbsp;</TT></TD>
    <TD noWrap align=3Dright><TT>-&nbsp;</TT></TD>
    <TD align=3Dright><TT>609&nbsp;</TT></TD>
    <TD align=3Dright><TT>1&nbsp;&nbsp;</TT></TD>
    <TD noWrap align=3Dright><TT>---&nbsp;&nbsp;</TT></TD>
    <TD noWrap><TT>&nbsp;R.GCYAEALRLAPEYAPAIAALDAMT.-</TT></TD></TR>
  <TR>
    <TD align=3Dright>&nbsp;</TD>
    <TD align=3Dright><TT>2481.0684&nbsp;&nbsp;</TT></TD>
    <TD align=3Dright><TT>2480.0611&nbsp;&nbsp;</TT></TD>
    <TD align=3Dright><TT>2480.2079&nbsp;&nbsp;</TT></TD>
    <TD noWrap align=3Dright><TT>-59.18&nbsp;</TT></TD>
    <TD align=3Dright><TT>586&nbsp;</TT></TD>
    <TD noWrap align=3Dright><TT>-&nbsp;</TT></TD>
    <TD align=3Dright><TT>609&nbsp;</TT></TD>
    <TD align=3Dright><TT>1&nbsp;&nbsp;</TT></TD>
    <TD noWrap align=3Dright><TT>---&nbsp;&nbsp;</TT></TD>
    <TD noWrap><TT>&nbsp;R.GCYAEALRLAPEYAPAIAALDAMT.-</TT></TD></TR>
  <TR>
    <TD align=3Dright>&nbsp;</TD>
    <TD align=3Dright><TT>2663.2788&nbsp;&nbsp;</TT></TD>
    <TD align=3Dright><TT>2662.2715&nbsp;&nbsp;</TT></TD>
    <TD align=3Dright><TT>2662.2868&nbsp;&nbsp;</TT></TD>
    <TD noWrap align=3Dright><TT>-5.73&nbsp;</TT></TD>
    <TD align=3Dright><TT>193&nbsp;</TT></TD>
    <TD noWrap align=3Dright><TT>-&nbsp;</TT></TD>
    <TD align=3Dright><TT>219&nbsp;</TT></TD>
    <TD align=3Dright><TT>1&nbsp;&nbsp;</TT></TD>
    <TD noWrap align=3Dright><TT>---&nbsp;&nbsp;</TT></TD>
    <TD noWrap><TT>&nbsp;R.EIVASASVADGSAAGGRLTEDEMAALR.A + Oxidation=20
    (M)</TT></TD></TR>
  <TR>
    <TD align=3Dright>&nbsp;</TD>
    <TD align=3Dright><TT>2663.2788&nbsp;&nbsp;</TT></TD>
    <TD align=3Dright><TT>2662.2715&nbsp;&nbsp;</TT></TD>
    <TD align=3Dright><TT>2662.2868&nbsp;&nbsp;</TT></TD>
    <TD noWrap align=3Dright><TT>-5.73&nbsp;</TT></TD>
    <TD align=3Dright><TT>193&nbsp;</TT></TD>
    <TD noWrap align=3Dright><TT>-&nbsp;</TT></TD>
    <TD align=3Dright><TT>219&nbsp;</TT></TD>
    <TD align=3Dright><TT>1&nbsp;&nbsp;</TT></TD>
    <TD noWrap align=3Dright><TT>---&nbsp;&nbsp;</TT></TD>
    <TD noWrap><TT>&nbsp;R.EIVASASVADGSAAGGRLTEDEMAALR.A + Oxidation=20
    (M)</TT></TD></TR></TBODY></TABLE>
<TABLE border=3D0 cellSpacing=3D0>
  <TBODY>
  <TR>
    <TD><TT>&nbsp;&nbsp;&nbsp;&nbsp;&nbsp;&nbsp;</TT></TD>
    <TD><TT><B>No match to: </B>812.3156, 823.0634, 825.0556, 829.3399,=20
      839.4725, 841.0276, 842.4681, 870.4911, 994.0797, 994.0797, =
1018.4302,=20
      1036.0739, 1045.5074, 1156.5469, 1225.0807, 1237.5387, 1269.5428,=20
      1269.5428, 1276.5762, 1285.5239, 1285.5239, 1383.6316, 1383.6316,=20
      1689.5828, 1689.5828, 1951.9229, 2056.7954, 2056.7954,=20
  2438.1331</TT></TD></TR></TBODY></TABLE><BR>
<TABLE border=3D0 cellSpacing=3D0>
  <TBODY>
  <TR>
    <TD><TT><B><A =
name=3DHit9>9.</A>&nbsp;&nbsp;&nbsp;&nbsp;</B></TT></TD>
    <TD noWrap><TT><A=20
      =
href=3D"http://zxw-pc/mascot/cgi/protein_view.pl?file=3D../data/20121225/=
F002425.dat&amp;hit=3D9"=20
      =
target=3D_blank>gi|168040313</A>&nbsp;&nbsp;&nbsp;&nbsp;<B>Mass:</B>&nbsp=
;12340&nbsp;&nbsp;&nbsp;&nbsp;<B>Score:</B>&nbsp;42&nbsp;&nbsp;&nbsp;&nbs=
p;&nbsp;<B>Expect:</B>&nbsp;1.2e+002&nbsp;&nbsp;<B>Matches:</B>&nbsp;5</T=
T></TD></TR>
  <TR>
    <TD>&nbsp;</TD>
    <TD noWrap><TT>predicted protein [Physcomitrella patens subsp.=20
    patens]</TT></TD></TR></TBODY></TABLE>
<TABLE border=3D0 cellSpacing=3D0 cellPadding=3D0>
  <TBODY>
  <TR>
    <TD><TT>&nbsp;&nbsp;&nbsp;&nbsp;&nbsp;&nbsp;</TT></TD>
    <TD align=3Dright><TT><B>Observed&nbsp;&nbsp;</B></TT></TD>
    <TD noWrap align=3Dright><TT><B>Mr(expt)&nbsp;&nbsp;</B></TT></TD>
    <TD noWrap align=3Dright><TT><B>Mr(calc)&nbsp;&nbsp;</B></TT></TD>
    <TD align=3Dright><TT><B>&nbsp;ppm&nbsp;&nbsp;</B></TT></TD>
    <TD align=3Dright><TT><B>Start&nbsp;</B></TT></TD>
    <TD align=3Dright><TT><B>&nbsp;</B></TT></TD>
    <TD align=3Dright><TT><B>End&nbsp;</B></TT></TD>
    <TD align=3Dright><TT><B>Miss&nbsp;</B></TT></TD>
    <TD align=3Dright><TT><B>Ions&nbsp;</B></TT></TD>
    <TD><TT><B>&nbsp;Peptide</B></TT></TD></TR>
  <TR>
    <TD align=3Dright>&nbsp;</TD>
    <TD align=3Dright><TT>842.4681&nbsp;&nbsp;</TT></TD>
    <TD align=3Dright><TT>841.4609&nbsp;&nbsp;</TT></TD>
    <TD align=3Dright><TT>841.4082&nbsp;&nbsp;</TT></TD>
    <TD noWrap align=3Dright><TT>62.5&nbsp;</TT></TD>
    <TD align=3Dright><TT>86&nbsp;</TT></TD>
    <TD noWrap align=3Dright><TT>-&nbsp;</TT></TD>
    <TD align=3Dright><TT>92&nbsp;</TT></TD>
    <TD align=3Dright><TT>0&nbsp;&nbsp;</TT></TD>
    <TD noWrap align=3Dright><TT>---&nbsp;&nbsp;</TT></TD>
    <TD noWrap><TT>&nbsp;R.FYAGTQR.E</TT></TD></TR>
  <TR>
    <TD align=3Dright>&nbsp;</TD>
    <TD align=3Dright><TT>1018.4302&nbsp;&nbsp;</TT></TD>
    <TD align=3Dright><TT>1017.4229&nbsp;&nbsp;</TT></TD>
    <TD align=3Dright><TT>1017.4913&nbsp;&nbsp;</TT></TD>
    <TD noWrap align=3Dright><TT>-67.22&nbsp;</TT></TD>
    <TD align=3Dright><TT>1&nbsp;</TT></TD>
    <TD noWrap align=3Dright><TT>-&nbsp;</TT></TD>
    <TD align=3Dright><TT>9&nbsp;</TT></TD>
    <TD align=3Dright><TT>1&nbsp;&nbsp;</TT></TD>
    <TD noWrap align=3Dright><TT>---&nbsp;&nbsp;</TT></TD>
    <TD noWrap><TT>&nbsp;-.MEKGEGVPR.D + Oxidation (M)</TT></TD></TR>
  <TR>
    <TD align=3Dright>&nbsp;</TD>
    <TD align=3Dright><TT>1405.6356&nbsp;&nbsp;</TT></TD>
    <TD align=3Dright><TT>1404.6283&nbsp;&nbsp;</TT></TD>
    <TD align=3Dright><TT>1404.7006&nbsp;&nbsp;</TT></TD>
    <TD noWrap align=3Dright><TT>-51.45&nbsp;</TT></TD>
    <TD align=3Dright><TT>65&nbsp;</TT></TD>
    <TD noWrap align=3Dright><TT>-&nbsp;</TT></TD>
    <TD align=3Dright><TT>77&nbsp;</TT></TD>
    <TD align=3Dright><TT>1&nbsp;&nbsp;</TT></TD>
    <TD noWrap align=3Dright><TT>---&nbsp;&nbsp;</TT></TD>
    <TD noWrap><TT>&nbsp;K.GLAAGVRLCWCEK.T</TT></TD></TR>
  <TR>
    <TD align=3Dright>&nbsp;</TD>
    <TD align=3Dright><TT>2056.7954&nbsp;&nbsp;</TT></TD>
    <TD align=3Dright><TT>2055.7881&nbsp;&nbsp;</TT></TD>
    <TD align=3Dright><TT>2055.8779&nbsp;&nbsp;</TT></TD>
    <TD noWrap align=3Dright><TT>-43.65&nbsp;</TT></TD>
    <TD align=3Dright><TT>93&nbsp;</TT></TD>
    <TD noWrap align=3Dright><TT>-&nbsp;</TT></TD>
    <TD align=3Dright><TT>111&nbsp;</TT></TD>
    <TD align=3Dright><TT>0&nbsp;&nbsp;</TT></TD>
    <TD noWrap align=3Dright><TT>---&nbsp;&nbsp;</TT></TD>
    <TD noWrap><TT>&nbsp;R.ESQQHGPCWELVCGGLNEA.-</TT></TD></TR>
  <TR>
    <TD align=3Dright>&nbsp;</TD>
    <TD align=3Dright><TT>2056.7954&nbsp;&nbsp;</TT></TD>
    <TD align=3Dright><TT>2055.7881&nbsp;&nbsp;</TT></TD>
    <TD align=3Dright><TT>2055.8779&nbsp;&nbsp;</TT></TD>
    <TD noWrap align=3Dright><TT>-43.65&nbsp;</TT></TD>
    <TD align=3Dright><TT>93&nbsp;</TT></TD>
    <TD noWrap align=3Dright><TT>-&nbsp;</TT></TD>
    <TD align=3Dright><TT>111&nbsp;</TT></TD>
    <TD align=3Dright><TT>0&nbsp;&nbsp;</TT></TD>
    <TD noWrap align=3Dright><TT>---&nbsp;&nbsp;</TT></TD>
    <TD =
noWrap><TT>&nbsp;R.ESQQHGPCWELVCGGLNEA.-</TT></TD></TR></TBODY></TABLE>
<TABLE border=3D0 cellSpacing=3D0>
  <TBODY>
  <TR>
    <TD><TT>&nbsp;&nbsp;&nbsp;&nbsp;&nbsp;&nbsp;</TT></TD>
    <TD><TT><B>No match to: </B>812.3156, 823.0634, 825.0556, 829.3399,=20
      839.4725, 841.0276, 870.4911, 994.0797, 994.0797, 1036.0739, =
1045.5074,=20
      1156.5469, 1221.5422, 1221.5422, 1225.0807, 1237.5387, 1269.5428,=20
      1269.5428, 1276.5762, 1285.5239, 1285.5239, 1301.5270, 1301.5270,=20
      1303.5043, 1317.5150, 1383.6316, 1383.6316, 1689.5828, 1689.5828,=20
      1951.9229, 2438.1331, 2481.0684, 2481.0684, 2663.2788,=20
  2663.2788</TT></TD></TR></TBODY></TABLE><BR>
<TABLE border=3D0 cellSpacing=3D0>
  <TBODY>
  <TR>
    <TD><TT><B><A name=3DHit10>10.</A>&nbsp;&nbsp;&nbsp;</B></TT></TD>
    <TD noWrap><TT><A=20
      =
href=3D"http://zxw-pc/mascot/cgi/protein_view.pl?file=3D../data/20121225/=
F002425.dat&amp;hit=3D10"=20
      =
target=3D_blank>gi|162676015</A>&nbsp;&nbsp;&nbsp;&nbsp;<B>Mass:</B>&nbsp=
;12340&nbsp;&nbsp;&nbsp;&nbsp;<B>Score:</B>&nbsp;42&nbsp;&nbsp;&nbsp;&nbs=
p;&nbsp;<B>Expect:</B>&nbsp;1.2e+002&nbsp;&nbsp;<B>Matches:</B>&nbsp;5</T=
T></TD></TR>
  <TR>
    <TD>&nbsp;</TD>
    <TD noWrap><TT>predicted protein [Physcomitrella patens subsp.=20
    patens]</TT></TD></TR></TBODY></TABLE>
<TABLE border=3D0 cellSpacing=3D0 cellPadding=3D0>
  <TBODY>
  <TR>
    <TD><TT>&nbsp;&nbsp;&nbsp;&nbsp;&nbsp;&nbsp;</TT></TD>
    <TD align=3Dright><TT><B>Observed&nbsp;&nbsp;</B></TT></TD>
    <TD noWrap align=3Dright><TT><B>Mr(expt)&nbsp;&nbsp;</B></TT></TD>
    <TD noWrap align=3Dright><TT><B>Mr(calc)&nbsp;&nbsp;</B></TT></TD>
    <TD align=3Dright><TT><B>&nbsp;ppm&nbsp;&nbsp;</B></TT></TD>
    <TD align=3Dright><TT><B>Start&nbsp;</B></TT></TD>
    <TD align=3Dright><TT><B>&nbsp;</B></TT></TD>
    <TD align=3Dright><TT><B>End&nbsp;</B></TT></TD>
    <TD align=3Dright><TT><B>Miss&nbsp;</B></TT></TD>
    <TD align=3Dright><TT><B>Ions&nbsp;</B></TT></TD>
    <TD><TT><B>&nbsp;Peptide</B></TT></TD></TR>
  <TR>
    <TD align=3Dright>&nbsp;</TD>
    <TD align=3Dright><TT>842.4681&nbsp;&nbsp;</TT></TD>
    <TD align=3Dright><TT>841.4609&nbsp;&nbsp;</TT></TD>
    <TD align=3Dright><TT>841.4082&nbsp;&nbsp;</TT></TD>
    <TD noWrap align=3Dright><TT>62.5&nbsp;</TT></TD>
    <TD align=3Dright><TT>86&nbsp;</TT></TD>
    <TD noWrap align=3Dright><TT>-&nbsp;</TT></TD>
    <TD align=3Dright><TT>92&nbsp;</TT></TD>
    <TD align=3Dright><TT>0&nbsp;&nbsp;</TT></TD>
    <TD noWrap align=3Dright><TT>---&nbsp;&nbsp;</TT></TD>
    <TD noWrap><TT>&nbsp;R.FYAGTQR.E</TT></TD></TR>
  <TR>
    <TD align=3Dright>&nbsp;</TD>
    <TD align=3Dright><TT>1018.4302&nbsp;&nbsp;</TT></TD>
    <TD align=3Dright><TT>1017.4229&nbsp;&nbsp;</TT></TD>
    <TD align=3Dright><TT>1017.4913&nbsp;&nbsp;</TT></TD>
    <TD noWrap align=3Dright><TT>-67.22&nbsp;</TT></TD>
    <TD align=3Dright><TT>1&nbsp;</TT></TD>
    <TD noWrap align=3Dright><TT>-&nbsp;</TT></TD>
    <TD align=3Dright><TT>9&nbsp;</TT></TD>
    <TD align=3Dright><TT>1&nbsp;&nbsp;</TT></TD>
    <TD noWrap align=3Dright><TT>---&nbsp;&nbsp;</TT></TD>
    <TD noWrap><TT>&nbsp;-.MEKGEGVPR.D + Oxidation (M)</TT></TD></TR>
  <TR>
    <TD align=3Dright>&nbsp;</TD>
    <TD align=3Dright><TT>1405.6356&nbsp;&nbsp;</TT></TD>
    <TD align=3Dright><TT>1404.6283&nbsp;&nbsp;</TT></TD>
    <TD align=3Dright><TT>1404.7006&nbsp;&nbsp;</TT></TD>
    <TD noWrap align=3Dright><TT>-51.45&nbsp;</TT></TD>
    <TD align=3Dright><TT>65&nbsp;</TT></TD>
    <TD noWrap align=3Dright><TT>-&nbsp;</TT></TD>
    <TD align=3Dright><TT>77&nbsp;</TT></TD>
    <TD align=3Dright><TT>1&nbsp;&nbsp;</TT></TD>
    <TD noWrap align=3Dright><TT>---&nbsp;&nbsp;</TT></TD>
    <TD noWrap><TT>&nbsp;K.GLAAGVRLCWCEK.T</TT></TD></TR>
  <TR>
    <TD align=3Dright>&nbsp;</TD>
    <TD align=3Dright><TT>2056.7954&nbsp;&nbsp;</TT></TD>
    <TD align=3Dright><TT>2055.7881&nbsp;&nbsp;</TT></TD>
    <TD align=3Dright><TT>2055.8779&nbsp;&nbsp;</TT></TD>
    <TD noWrap align=3Dright><TT>-43.65&nbsp;</TT></TD>
    <TD align=3Dright><TT>93&nbsp;</TT></TD>
    <TD noWrap align=3Dright><TT>-&nbsp;</TT></TD>
    <TD align=3Dright><TT>111&nbsp;</TT></TD>
    <TD align=3Dright><TT>0&nbsp;&nbsp;</TT></TD>
    <TD noWrap align=3Dright><TT>---&nbsp;&nbsp;</TT></TD>
    <TD noWrap><TT>&nbsp;R.ESQQHGPCWELVCGGLNEA.-</TT></TD></TR>
  <TR>
    <TD align=3Dright>&nbsp;</TD>
    <TD align=3Dright><TT>2056.7954&nbsp;&nbsp;</TT></TD>
    <TD align=3Dright><TT>2055.7881&nbsp;&nbsp;</TT></TD>
    <TD align=3Dright><TT>2055.8779&nbsp;&nbsp;</TT></TD>
    <TD noWrap align=3Dright><TT>-43.65&nbsp;</TT></TD>
    <TD align=3Dright><TT>93&nbsp;</TT></TD>
    <TD noWrap align=3Dright><TT>-&nbsp;</TT></TD>
    <TD align=3Dright><TT>111&nbsp;</TT></TD>
    <TD align=3Dright><TT>0&nbsp;&nbsp;</TT></TD>
    <TD noWrap align=3Dright><TT>---&nbsp;&nbsp;</TT></TD>
    <TD =
noWrap><TT>&nbsp;R.ESQQHGPCWELVCGGLNEA.-</TT></TD></TR></TBODY></TABLE>
<TABLE border=3D0 cellSpacing=3D0>
  <TBODY>
  <TR>
    <TD><TT>&nbsp;&nbsp;&nbsp;&nbsp;&nbsp;&nbsp;</TT></TD>
    <TD><TT><B>No match to: </B>812.3156, 823.0634, 825.0556, 829.3399,=20
      839.4725, 841.0276, 870.4911, 994.0797, 994.0797, 1036.0739, =
1045.5074,=20
      1156.5469, 1221.5422, 1221.5422, 1225.0807, 1237.5387, 1269.5428,=20
      1269.5428, 1276.5762, 1285.5239, 1285.5239, 1301.5270, 1301.5270,=20
      1303.5043, 1317.5150, 1383.6316, 1383.6316, 1689.5828, 1689.5828,=20
      1951.9229, 2438.1331, 2481.0684, 2481.0684, 2663.2788,=20
  2663.2788</TT></TD></TR></TBODY></TABLE><BR>
<TABLE border=3D0 cellSpacing=3D0>
  <TBODY>
  <TR>
    <TD><TT><B><A name=3DHit11>11.</A>&nbsp;&nbsp;&nbsp;</B></TT></TD>
    <TD noWrap><TT><A=20
      =
href=3D"http://zxw-pc/mascot/cgi/protein_view.pl?file=3D../data/20121225/=
F002425.dat&amp;hit=3D11"=20
      =
target=3D_blank>gi|297835674</A>&nbsp;&nbsp;&nbsp;&nbsp;<B>Mass:</B>&nbsp=
;7356&nbsp;&nbsp;&nbsp;&nbsp;&nbsp;<B>Score:</B>&nbsp;40&nbsp;&nbsp;&nbsp=
;&nbsp;&nbsp;<B>Expect:</B>&nbsp;1.7e+002&nbsp;&nbsp;<B>Matches:</B>&nbsp=
;4</TT></TD></TR>
  <TR>
    <TD>&nbsp;</TD>
    <TD noWrap><TT>predicted protein [Arabidopsis lyrata subsp.=20
  lyrata]</TT></TD></TR></TBODY></TABLE>
<TABLE border=3D0 cellSpacing=3D0 cellPadding=3D0>
  <TBODY>
  <TR>
    <TD><TT>&nbsp;&nbsp;&nbsp;&nbsp;&nbsp;&nbsp;</TT></TD>
    <TD align=3Dright><TT><B>Observed&nbsp;&nbsp;</B></TT></TD>
    <TD noWrap align=3Dright><TT><B>Mr(expt)&nbsp;&nbsp;</B></TT></TD>
    <TD noWrap align=3Dright><TT><B>Mr(calc)&nbsp;&nbsp;</B></TT></TD>
    <TD align=3Dright><TT><B>&nbsp;ppm&nbsp;&nbsp;</B></TT></TD>
    <TD align=3Dright><TT><B>Start&nbsp;</B></TT></TD>
    <TD align=3Dright><TT><B>&nbsp;</B></TT></TD>
    <TD align=3Dright><TT><B>End&nbsp;</B></TT></TD>
    <TD align=3Dright><TT><B>Miss&nbsp;</B></TT></TD>
    <TD align=3Dright><TT><B>Ions&nbsp;</B></TT></TD>
    <TD><TT><B>&nbsp;Peptide</B></TT></TD></TR>
  <TR>
    <TD align=3Dright>&nbsp;</TD>
    <TD align=3Dright><TT>839.4725&nbsp;&nbsp;</TT></TD>
    <TD align=3Dright><TT>838.4652&nbsp;&nbsp;</TT></TD>
    <TD align=3Dright><TT>838.4185&nbsp;&nbsp;</TT></TD>
    <TD noWrap align=3Dright><TT>55.7&nbsp;</TT></TD>
    <TD align=3Dright><TT>9&nbsp;</TT></TD>
    <TD noWrap align=3Dright><TT>-&nbsp;</TT></TD>
    <TD align=3Dright><TT>16&nbsp;</TT></TD>
    <TD align=3Dright><TT>0&nbsp;&nbsp;</TT></TD>
    <TD noWrap align=3Dright><TT>---&nbsp;&nbsp;</TT></TD>
    <TD noWrap><TT>&nbsp;K.TGQFSTAK.E</TT></TD></TR>
  <TR>
    <TD align=3Dright>&nbsp;</TD>
    <TD align=3Dright><TT>1018.4302&nbsp;&nbsp;</TT></TD>
    <TD align=3Dright><TT>1017.4229&nbsp;&nbsp;</TT></TD>
    <TD align=3Dright><TT>1017.5140&nbsp;&nbsp;</TT></TD>
    <TD noWrap align=3Dright><TT>-89.47&nbsp;</TT></TD>
    <TD align=3Dright><TT>1&nbsp;</TT></TD>
    <TD noWrap align=3Dright><TT>-&nbsp;</TT></TD>
    <TD align=3Dright><TT>8&nbsp;</TT></TD>
    <TD align=3Dright><TT>0&nbsp;&nbsp;</TT></TD>
    <TD noWrap align=3Dright><TT>---&nbsp;&nbsp;</TT></TD>
    <TD noWrap><TT>&nbsp;-.MWCQLLPK.T</TT></TD></TR>
  <TR>
    <TD align=3Dright>&nbsp;</TD>
    <TD align=3Dright><TT>1276.5762&nbsp;&nbsp;</TT></TD>
    <TD align=3Dright><TT>1275.5689&nbsp;&nbsp;</TT></TD>
    <TD align=3Dright><TT>1275.6546&nbsp;&nbsp;</TT></TD>
    <TD noWrap align=3Dright><TT>-67.20&nbsp;</TT></TD>
    <TD align=3Dright><TT>25&nbsp;</TT></TD>
    <TD noWrap align=3Dright><TT>-&nbsp;</TT></TD>
    <TD align=3Dright><TT>34&nbsp;</TT></TD>
    <TD align=3Dright><TT>1&nbsp;&nbsp;</TT></TD>
    <TD noWrap align=3Dright><TT>---&nbsp;&nbsp;</TT></TD>
    <TD noWrap><TT>&nbsp;K.VRDGIPFMWR.L</TT></TD></TR>
  <TR>
    <TD align=3Dright>&nbsp;</TD>
    <TD align=3Dright><TT>1951.9229&nbsp;&nbsp;</TT></TD>
    <TD align=3Dright><TT>1950.9156&nbsp;&nbsp;</TT></TD>
    <TD align=3Dright><TT>1950.8000&nbsp;&nbsp;</TT></TD>
    <TD noWrap align=3Dright><TT>59.3&nbsp;</TT></TD>
    <TD align=3Dright><TT>39&nbsp;</TT></TD>
    <TD noWrap align=3Dright><TT>-&nbsp;</TT></TD>
    <TD align=3Dright><TT>57&nbsp;</TT></TD>
    <TD align=3Dright><TT>0&nbsp;&nbsp;</TT></TD>
    <TD noWrap align=3Dright><TT>---&nbsp;&nbsp;</TT></TD>
    <TD noWrap><TT>&nbsp;K.SYSMEGTAEAESSTGETAK.K + Oxidation=20
  (M)</TT></TD></TR></TBODY></TABLE>
<TABLE border=3D0 cellSpacing=3D0>
  <TBODY>
  <TR>
    <TD><TT>&nbsp;&nbsp;&nbsp;&nbsp;&nbsp;&nbsp;</TT></TD>
    <TD><TT><B>No match to: </B>812.3156, 823.0634, 825.0556, 829.3399,=20
      841.0276, 842.4681, 870.4911, 994.0797, 994.0797, 1036.0739, =
1045.5074,=20
      1156.5469, 1221.5422, 1221.5422, 1225.0807, 1237.5387, 1269.5428,=20
      1269.5428, 1285.5239, 1285.5239, 1301.5270, 1301.5270, 1303.5043,=20
      1317.5150, 1383.6316, 1383.6316, 1405.6356, 1689.5828, 1689.5828,=20
      2056.7954, 2056.7954, 2438.1331, 2481.0684, 2481.0684, 2663.2788,=20
      2663.2788</TT></TD></TR></TBODY></TABLE><BR>
<TABLE border=3D0 cellSpacing=3D0>
  <TBODY>
  <TR>
    <TD><TT><B><A name=3DHit12>12.</A>&nbsp;&nbsp;&nbsp;</B></TT></TD>
    <TD noWrap><TT><A=20
      =
href=3D"http://zxw-pc/mascot/cgi/protein_view.pl?file=3D../data/20121225/=
F002425.dat&amp;hit=3D12"=20
      =
target=3D_blank>gi|297331559</A>&nbsp;&nbsp;&nbsp;&nbsp;<B>Mass:</B>&nbsp=
;7356&nbsp;&nbsp;&nbsp;&nbsp;&nbsp;<B>Score:</B>&nbsp;40&nbsp;&nbsp;&nbsp=
;&nbsp;&nbsp;<B>Expect:</B>&nbsp;1.7e+002&nbsp;&nbsp;<B>Matches:</B>&nbsp=
;4</TT></TD></TR>
  <TR>
    <TD>&nbsp;</TD>
    <TD noWrap><TT>predicted protein [Arabidopsis lyrata subsp.=20
  lyrata]</TT></TD></TR></TBODY></TABLE>
<TABLE border=3D0 cellSpacing=3D0 cellPadding=3D0>
  <TBODY>
  <TR>
    <TD><TT>&nbsp;&nbsp;&nbsp;&nbsp;&nbsp;&nbsp;</TT></TD>
    <TD align=3Dright><TT><B>Observed&nbsp;&nbsp;</B></TT></TD>
    <TD noWrap align=3Dright><TT><B>Mr(expt)&nbsp;&nbsp;</B></TT></TD>
    <TD noWrap align=3Dright><TT><B>Mr(calc)&nbsp;&nbsp;</B></TT></TD>
    <TD align=3Dright><TT><B>&nbsp;ppm&nbsp;&nbsp;</B></TT></TD>
    <TD align=3Dright><TT><B>Start&nbsp;</B></TT></TD>
    <TD align=3Dright><TT><B>&nbsp;</B></TT></TD>
    <TD align=3Dright><TT><B>End&nbsp;</B></TT></TD>
    <TD align=3Dright><TT><B>Miss&nbsp;</B></TT></TD>
    <TD align=3Dright><TT><B>Ions&nbsp;</B></TT></TD>
    <TD><TT><B>&nbsp;Peptide</B></TT></TD></TR>
  <TR>
    <TD align=3Dright>&nbsp;</TD>
    <TD align=3Dright><TT>839.4725&nbsp;&nbsp;</TT></TD>
    <TD align=3Dright><TT>838.4652&nbsp;&nbsp;</TT></TD>
    <TD align=3Dright><TT>838.4185&nbsp;&nbsp;</TT></TD>
    <TD noWrap align=3Dright><TT>55.7&nbsp;</TT></TD>
    <TD align=3Dright><TT>9&nbsp;</TT></TD>
    <TD noWrap align=3Dright><TT>-&nbsp;</TT></TD>
    <TD align=3Dright><TT>16&nbsp;</TT></TD>
    <TD align=3Dright><TT>0&nbsp;&nbsp;</TT></TD>
    <TD noWrap align=3Dright><TT>---&nbsp;&nbsp;</TT></TD>
    <TD noWrap><TT>&nbsp;K.TGQFSTAK.E</TT></TD></TR>
  <TR>
    <TD align=3Dright>&nbsp;</TD>
    <TD align=3Dright><TT>1018.4302&nbsp;&nbsp;</TT></TD>
    <TD align=3Dright><TT>1017.4229&nbsp;&nbsp;</TT></TD>
    <TD align=3Dright><TT>1017.5140&nbsp;&nbsp;</TT></TD>
    <TD noWrap align=3Dright><TT>-89.47&nbsp;</TT></TD>
    <TD align=3Dright><TT>1&nbsp;</TT></TD>
    <TD noWrap align=3Dright><TT>-&nbsp;</TT></TD>
    <TD align=3Dright><TT>8&nbsp;</TT></TD>
    <TD align=3Dright><TT>0&nbsp;&nbsp;</TT></TD>
    <TD noWrap align=3Dright><TT>---&nbsp;&nbsp;</TT></TD>
    <TD noWrap><TT>&nbsp;-.MWCQLLPK.T</TT></TD></TR>
  <TR>
    <TD align=3Dright>&nbsp;</TD>
    <TD align=3Dright><TT>1276.5762&nbsp;&nbsp;</TT></TD>
    <TD align=3Dright><TT>1275.5689&nbsp;&nbsp;</TT></TD>
    <TD align=3Dright><TT>1275.6546&nbsp;&nbsp;</TT></TD>
    <TD noWrap align=3Dright><TT>-67.20&nbsp;</TT></TD>
    <TD align=3Dright><TT>25&nbsp;</TT></TD>
    <TD noWrap align=3Dright><TT>-&nbsp;</TT></TD>
    <TD align=3Dright><TT>34&nbsp;</TT></TD>
    <TD align=3Dright><TT>1&nbsp;&nbsp;</TT></TD>
    <TD noWrap align=3Dright><TT>---&nbsp;&nbsp;</TT></TD>
    <TD noWrap><TT>&nbsp;K.VRDGIPFMWR.L</TT></TD></TR>
  <TR>
    <TD align=3Dright>&nbsp;</TD>
    <TD align=3Dright><TT>1951.9229&nbsp;&nbsp;</TT></TD>
    <TD align=3Dright><TT>1950.9156&nbsp;&nbsp;</TT></TD>
    <TD align=3Dright><TT>1950.8000&nbsp;&nbsp;</TT></TD>
    <TD noWrap align=3Dright><TT>59.3&nbsp;</TT></TD>
    <TD align=3Dright><TT>39&nbsp;</TT></TD>
    <TD noWrap align=3Dright><TT>-&nbsp;</TT></TD>
    <TD align=3Dright><TT>57&nbsp;</TT></TD>
    <TD align=3Dright><TT>0&nbsp;&nbsp;</TT></TD>
    <TD noWrap align=3Dright><TT>---&nbsp;&nbsp;</TT></TD>
    <TD noWrap><TT>&nbsp;K.SYSMEGTAEAESSTGETAK.K + Oxidation=20
  (M)</TT></TD></TR></TBODY></TABLE>
<TABLE border=3D0 cellSpacing=3D0>
  <TBODY>
  <TR>
    <TD><TT>&nbsp;&nbsp;&nbsp;&nbsp;&nbsp;&nbsp;</TT></TD>
    <TD><TT><B>No match to: </B>812.3156, 823.0634, 825.0556, 829.3399,=20
      841.0276, 842.4681, 870.4911, 994.0797, 994.0797, 1036.0739, =
1045.5074,=20
      1156.5469, 1221.5422, 1221.5422, 1225.0807, 1237.5387, 1269.5428,=20
      1269.5428, 1285.5239, 1285.5239, 1301.5270, 1301.5270, 1303.5043,=20
      1317.5150, 1383.6316, 1383.6316, 1405.6356, 1689.5828, 1689.5828,=20
      2056.7954, 2056.7954, 2438.1331, 2481.0684, 2481.0684, 2663.2788,=20
      2663.2788</TT></TD></TR></TBODY></TABLE><BR>
<TABLE border=3D0 cellSpacing=3D0>
  <TBODY>
  <TR>
    <TD><TT><B><A name=3DHit13>13.</A>&nbsp;&nbsp;&nbsp;</B></TT></TD>
    <TD noWrap><TT><A=20
      =
href=3D"http://zxw-pc/mascot/cgi/protein_view.pl?file=3D../data/20121225/=
F002425.dat&amp;hit=3D13"=20
      =
target=3D_blank>gi|255538726</A>&nbsp;&nbsp;&nbsp;&nbsp;<B>Mass:</B>&nbsp=
;70689&nbsp;&nbsp;&nbsp;&nbsp;<B>Score:</B>&nbsp;38&nbsp;&nbsp;&nbsp;&nbs=
p;&nbsp;<B>Expect:</B>&nbsp;2.7e+002&nbsp;&nbsp;<B>Matches:</B>&nbsp;7</T=
T></TD></TR>
  <TR>
    <TD>&nbsp;</TD>
    <TD noWrap><TT>phosphatidylinositol transporter, putative [Ricinus=20
      communis]</TT></TD></TR></TBODY></TABLE>
<TABLE border=3D0 cellSpacing=3D0 cellPadding=3D0>
  <TBODY>
  <TR>
    <TD><TT>&nbsp;&nbsp;&nbsp;&nbsp;&nbsp;&nbsp;</TT></TD>
    <TD align=3Dright><TT><B>Observed&nbsp;&nbsp;</B></TT></TD>
    <TD noWrap align=3Dright><TT><B>Mr(expt)&nbsp;&nbsp;</B></TT></TD>
    <TD noWrap align=3Dright><TT><B>Mr(calc)&nbsp;&nbsp;</B></TT></TD>
    <TD align=3Dright><TT><B>&nbsp;ppm&nbsp;&nbsp;</B></TT></TD>
    <TD align=3Dright><TT><B>Start&nbsp;</B></TT></TD>
    <TD align=3Dright><TT><B>&nbsp;</B></TT></TD>
    <TD align=3Dright><TT><B>End&nbsp;</B></TT></TD>
    <TD align=3Dright><TT><B>Miss&nbsp;</B></TT></TD>
    <TD align=3Dright><TT><B>Ions&nbsp;</B></TT></TD>
    <TD><TT><B>&nbsp;Peptide</B></TT></TD></TR>
  <TR>
    <TD align=3Dright>&nbsp;</TD>
    <TD align=3Dright><TT>812.3156&nbsp;&nbsp;</TT></TD>
    <TD align=3Dright><TT>811.3083&nbsp;&nbsp;</TT></TD>
    <TD align=3Dright><TT>811.3316&nbsp;&nbsp;</TT></TD>
    <TD noWrap align=3Dright><TT>-28.74&nbsp;</TT></TD>
    <TD align=3Dright><TT>327&nbsp;</TT></TD>
    <TD noWrap align=3Dright><TT>-&nbsp;</TT></TD>
    <TD align=3Dright><TT>333&nbsp;</TT></TD>
    <TD align=3Dright><TT>1&nbsp;&nbsp;</TT></TD>
    <TD noWrap align=3Dright><TT>---&nbsp;&nbsp;</TT></TD>
    <TD noWrap><TT>&nbsp;R.GCMRSDK.G + Oxidation (M)</TT></TD></TR>
  <TR>
    <TD align=3Dright>&nbsp;</TD>
    <TD align=3Dright><TT>1269.5428&nbsp;&nbsp;</TT></TD>
    <TD align=3Dright><TT>1268.5355&nbsp;&nbsp;</TT></TD>
    <TD align=3Dright><TT>1268.6435&nbsp;&nbsp;</TT></TD>
    <TD noWrap align=3Dright><TT>-85.08&nbsp;</TT></TD>
    <TD align=3Dright><TT>344&nbsp;</TT></TD>
    <TD noWrap align=3Dright><TT>-&nbsp;</TT></TD>
    <TD align=3Dright><TT>354&nbsp;</TT></TD>
    <TD align=3Dright><TT>0&nbsp;&nbsp;</TT></TD>
    <TD noWrap align=3Dright><TT>---&nbsp;&nbsp;</TT></TD>
    <TD noWrap><TT>&nbsp;K.MVLSGEVLYSR.Q + Oxidation (M)</TT></TD></TR>
  <TR>
    <TD align=3Dright>&nbsp;</TD>
    <TD align=3Dright><TT>1269.5428&nbsp;&nbsp;</TT></TD>
    <TD align=3Dright><TT>1268.5355&nbsp;&nbsp;</TT></TD>
    <TD align=3Dright><TT>1268.6435&nbsp;&nbsp;</TT></TD>
    <TD noWrap align=3Dright><TT>-85.08&nbsp;</TT></TD>
    <TD align=3Dright><TT>344&nbsp;</TT></TD>
    <TD noWrap align=3Dright><TT>-&nbsp;</TT></TD>
    <TD align=3Dright><TT>354&nbsp;</TT></TD>
    <TD align=3Dright><TT>0&nbsp;&nbsp;</TT></TD>
    <TD noWrap align=3Dright><TT>15&nbsp;&nbsp;</TT></TD>
    <TD noWrap><TT>&nbsp;K.MVLSGEVLYSR.Q + Oxidation (M)</TT></TD></TR>
  <TR>
    <TD align=3Dright>&nbsp;</TD>
    <TD align=3Dright><TT>1951.9229&nbsp;&nbsp;</TT></TD>
    <TD align=3Dright><TT>1950.9156&nbsp;&nbsp;</TT></TD>
    <TD align=3Dright><TT>1951.0415&nbsp;&nbsp;</TT></TD>
    <TD noWrap align=3Dright><TT>-64.50&nbsp;</TT></TD>
    <TD align=3Dright><TT>275&nbsp;</TT></TD>
    <TD noWrap align=3Dright><TT>-&nbsp;</TT></TD>
    <TD align=3Dright><TT>291&nbsp;</TT></TD>
    <TD align=3Dright><TT>1&nbsp;&nbsp;</TT></TD>
    <TD noWrap align=3Dright><TT>---&nbsp;&nbsp;</TT></TD>
    <TD noWrap><TT>&nbsp;K.LLWNTVKSFLDTQTASK.I</TT></TD></TR>
  <TR>
    <TD align=3Dright>&nbsp;</TD>
    <TD align=3Dright><TT>2438.1331&nbsp;&nbsp;</TT></TD>
    <TD align=3Dright><TT>2437.1258&nbsp;&nbsp;</TT></TD>
    <TD align=3Dright><TT>2437.2635&nbsp;&nbsp;</TT></TD>
    <TD noWrap align=3Dright><TT>-56.48&nbsp;</TT></TD>
    <TD align=3Dright><TT>344&nbsp;</TT></TD>
    <TD noWrap align=3Dright><TT>-&nbsp;</TT></TD>
    <TD align=3Dright><TT>365&nbsp;</TT></TD>
    <TD align=3Dright><TT>1&nbsp;&nbsp;</TT></TD>
    <TD noWrap align=3Dright><TT>---&nbsp;&nbsp;</TT></TD>
    <TD noWrap><TT>&nbsp;K.MVLSGEVLYSRQIVTISNSEGR.V</TT></TD></TR>
  <TR>
    <TD align=3Dright>&nbsp;</TD>
    <TD align=3Dright><TT>2481.0684&nbsp;&nbsp;</TT></TD>
    <TD align=3Dright><TT>2480.0611&nbsp;&nbsp;</TT></TD>
    <TD align=3Dright><TT>2480.0941&nbsp;&nbsp;</TT></TD>
    <TD noWrap align=3Dright><TT>-13.30&nbsp;</TT></TD>
    <TD align=3Dright><TT>136&nbsp;</TT></TD>
    <TD noWrap align=3Dright><TT>-&nbsp;</TT></TD>
    <TD align=3Dright><TT>156&nbsp;</TT></TD>
    <TD align=3Dright><TT>0&nbsp;&nbsp;</TT></TD>
    <TD noWrap align=3Dright><TT>---&nbsp;&nbsp;</TT></TD>
    <TD noWrap><TT>&nbsp;K.DFGTDTIMEDFEFSELNEVVK.Y + Oxidation =
(M)</TT></TD></TR>
  <TR>
    <TD align=3Dright>&nbsp;</TD>
    <TD align=3Dright><TT>2481.0684&nbsp;&nbsp;</TT></TD>
    <TD align=3Dright><TT>2480.0611&nbsp;&nbsp;</TT></TD>
    <TD align=3Dright><TT>2480.0941&nbsp;&nbsp;</TT></TD>
    <TD noWrap align=3Dright><TT>-13.30&nbsp;</TT></TD>
    <TD align=3Dright><TT>136&nbsp;</TT></TD>
    <TD noWrap align=3Dright><TT>-&nbsp;</TT></TD>
    <TD align=3Dright><TT>156&nbsp;</TT></TD>
    <TD align=3Dright><TT>0&nbsp;&nbsp;</TT></TD>
    <TD noWrap align=3Dright><TT>---&nbsp;&nbsp;</TT></TD>
    <TD noWrap><TT>&nbsp;K.DFGTDTIMEDFEFSELNEVVK.Y + Oxidation=20
  (M)</TT></TD></TR></TBODY></TABLE>
<TABLE border=3D0 cellSpacing=3D0>
  <TBODY>
  <TR>
    <TD><TT>&nbsp;&nbsp;&nbsp;&nbsp;&nbsp;&nbsp;</TT></TD>
    <TD><TT><B>No match to: </B>823.0634, 825.0556, 829.3399, 839.4725,=20
      841.0276, 842.4681, 870.4911, 994.0797, 994.0797, 1018.4302, =
1036.0739,=20
      1045.5074, 1156.5469, 1221.5422, 1221.5422, 1225.0807, 1237.5387,=20
      1276.5762, 1285.5239, 1285.5239, 1301.5270, 1301.5270, 1303.5043,=20
      1317.5150, 1383.6316, 1383.6316, 1405.6356, 1689.5828, 1689.5828,=20
      2056.7954, 2056.7954, 2663.2788, =
2663.2788</TT></TD></TR></TBODY></TABLE><BR>
<TABLE border=3D0 cellSpacing=3D0>
  <TBODY>
  <TR>
    <TD><TT><B><A name=3DHit14>14.</A>&nbsp;&nbsp;&nbsp;</B></TT></TD>
    <TD noWrap><TT><A=20
      =
href=3D"http://zxw-pc/mascot/cgi/protein_view.pl?file=3D../data/20121225/=
F002425.dat&amp;hit=3D14"=20
      =
target=3D_blank>gi|223551129</A>&nbsp;&nbsp;&nbsp;&nbsp;<B>Mass:</B>&nbsp=
;70689&nbsp;&nbsp;&nbsp;&nbsp;<B>Score:</B>&nbsp;38&nbsp;&nbsp;&nbsp;&nbs=
p;&nbsp;<B>Expect:</B>&nbsp;2.7e+002&nbsp;&nbsp;<B>Matches:</B>&nbsp;7</T=
T></TD></TR>
  <TR>
    <TD>&nbsp;</TD>
    <TD noWrap><TT>phosphatidylinositol transporter, putative [Ricinus=20
      communis]</TT></TD></TR></TBODY></TABLE>
<TABLE border=3D0 cellSpacing=3D0 cellPadding=3D0>
  <TBODY>
  <TR>
    <TD><TT>&nbsp;&nbsp;&nbsp;&nbsp;&nbsp;&nbsp;</TT></TD>
    <TD align=3Dright><TT><B>Observed&nbsp;&nbsp;</B></TT></TD>
    <TD noWrap align=3Dright><TT><B>Mr(expt)&nbsp;&nbsp;</B></TT></TD>
    <TD noWrap align=3Dright><TT><B>Mr(calc)&nbsp;&nbsp;</B></TT></TD>
    <TD align=3Dright><TT><B>&nbsp;ppm&nbsp;&nbsp;</B></TT></TD>
    <TD align=3Dright><TT><B>Start&nbsp;</B></TT></TD>
    <TD align=3Dright><TT><B>&nbsp;</B></TT></TD>
    <TD align=3Dright><TT><B>End&nbsp;</B></TT></TD>
    <TD align=3Dright><TT><B>Miss&nbsp;</B></TT></TD>
    <TD align=3Dright><TT><B>Ions&nbsp;</B></TT></TD>
    <TD><TT><B>&nbsp;Peptide</B></TT></TD></TR>
  <TR>
    <TD align=3Dright>&nbsp;</TD>
    <TD align=3Dright><TT>812.3156&nbsp;&nbsp;</TT></TD>
    <TD align=3Dright><TT>811.3083&nbsp;&nbsp;</TT></TD>
    <TD align=3Dright><TT>811.3316&nbsp;&nbsp;</TT></TD>
    <TD noWrap align=3Dright><TT>-28.74&nbsp;</TT></TD>
    <TD align=3Dright><TT>327&nbsp;</TT></TD>
    <TD noWrap align=3Dright><TT>-&nbsp;</TT></TD>
    <TD align=3Dright><TT>333&nbsp;</TT></TD>
    <TD align=3Dright><TT>1&nbsp;&nbsp;</TT></TD>
    <TD noWrap align=3Dright><TT>---&nbsp;&nbsp;</TT></TD>
    <TD noWrap><TT>&nbsp;R.GCMRSDK.G + Oxidation (M)</TT></TD></TR>
  <TR>
    <TD align=3Dright>&nbsp;</TD>
    <TD align=3Dright><TT>1269.5428&nbsp;&nbsp;</TT></TD>
    <TD align=3Dright><TT>1268.5355&nbsp;&nbsp;</TT></TD>
    <TD align=3Dright><TT>1268.6435&nbsp;&nbsp;</TT></TD>
    <TD noWrap align=3Dright><TT>-85.08&nbsp;</TT></TD>
    <TD align=3Dright><TT>344&nbsp;</TT></TD>
    <TD noWrap align=3Dright><TT>-&nbsp;</TT></TD>
    <TD align=3Dright><TT>354&nbsp;</TT></TD>
    <TD align=3Dright><TT>0&nbsp;&nbsp;</TT></TD>
    <TD noWrap align=3Dright><TT>---&nbsp;&nbsp;</TT></TD>
    <TD noWrap><TT>&nbsp;K.MVLSGEVLYSR.Q + Oxidation (M)</TT></TD></TR>
  <TR>
    <TD align=3Dright>&nbsp;</TD>
    <TD align=3Dright><TT>1269.5428&nbsp;&nbsp;</TT></TD>
    <TD align=3Dright><TT>1268.5355&nbsp;&nbsp;</TT></TD>
    <TD align=3Dright><TT>1268.6435&nbsp;&nbsp;</TT></TD>
    <TD noWrap align=3Dright><TT>-85.08&nbsp;</TT></TD>
    <TD align=3Dright><TT>344&nbsp;</TT></TD>
    <TD noWrap align=3Dright><TT>-&nbsp;</TT></TD>
    <TD align=3Dright><TT>354&nbsp;</TT></TD>
    <TD align=3Dright><TT>0&nbsp;&nbsp;</TT></TD>
    <TD noWrap align=3Dright><TT>15&nbsp;&nbsp;</TT></TD>
    <TD noWrap><TT>&nbsp;K.MVLSGEVLYSR.Q + Oxidation (M)</TT></TD></TR>
  <TR>
    <TD align=3Dright>&nbsp;</TD>
    <TD align=3Dright><TT>1951.9229&nbsp;&nbsp;</TT></TD>
    <TD align=3Dright><TT>1950.9156&nbsp;&nbsp;</TT></TD>
    <TD align=3Dright><TT>1951.0415&nbsp;&nbsp;</TT></TD>
    <TD noWrap align=3Dright><TT>-64.50&nbsp;</TT></TD>
    <TD align=3Dright><TT>275&nbsp;</TT></TD>
    <TD noWrap align=3Dright><TT>-&nbsp;</TT></TD>
    <TD align=3Dright><TT>291&nbsp;</TT></TD>
    <TD align=3Dright><TT>1&nbsp;&nbsp;</TT></TD>
    <TD noWrap align=3Dright><TT>---&nbsp;&nbsp;</TT></TD>
    <TD noWrap><TT>&nbsp;K.LLWNTVKSFLDTQTASK.I</TT></TD></TR>
  <TR>
    <TD align=3Dright>&nbsp;</TD>
    <TD align=3Dright><TT>2438.1331&nbsp;&nbsp;</TT></TD>
    <TD align=3Dright><TT>2437.1258&nbsp;&nbsp;</TT></TD>
    <TD align=3Dright><TT>2437.2635&nbsp;&nbsp;</TT></TD>
    <TD noWrap align=3Dright><TT>-56.48&nbsp;</TT></TD>
    <TD align=3Dright><TT>344&nbsp;</TT></TD>
    <TD noWrap align=3Dright><TT>-&nbsp;</TT></TD>
    <TD align=3Dright><TT>365&nbsp;</TT></TD>
    <TD align=3Dright><TT>1&nbsp;&nbsp;</TT></TD>
    <TD noWrap align=3Dright><TT>---&nbsp;&nbsp;</TT></TD>
    <TD noWrap><TT>&nbsp;K.MVLSGEVLYSRQIVTISNSEGR.V</TT></TD></TR>
  <TR>
    <TD align=3Dright>&nbsp;</TD>
    <TD align=3Dright><TT>2481.0684&nbsp;&nbsp;</TT></TD>
    <TD align=3Dright><TT>2480.0611&nbsp;&nbsp;</TT></TD>
    <TD align=3Dright><TT>2480.0941&nbsp;&nbsp;</TT></TD>
    <TD noWrap align=3Dright><TT>-13.30&nbsp;</TT></TD>
    <TD align=3Dright><TT>136&nbsp;</TT></TD>
    <TD noWrap align=3Dright><TT>-&nbsp;</TT></TD>
    <TD align=3Dright><TT>156&nbsp;</TT></TD>
    <TD align=3Dright><TT>0&nbsp;&nbsp;</TT></TD>
    <TD noWrap align=3Dright><TT>---&nbsp;&nbsp;</TT></TD>
    <TD noWrap><TT>&nbsp;K.DFGTDTIMEDFEFSELNEVVK.Y + Oxidation =
(M)</TT></TD></TR>
  <TR>
    <TD align=3Dright>&nbsp;</TD>
    <TD align=3Dright><TT>2481.0684&nbsp;&nbsp;</TT></TD>
    <TD align=3Dright><TT>2480.0611&nbsp;&nbsp;</TT></TD>
    <TD align=3Dright><TT>2480.0941&nbsp;&nbsp;</TT></TD>
    <TD noWrap align=3Dright><TT>-13.30&nbsp;</TT></TD>
    <TD align=3Dright><TT>136&nbsp;</TT></TD>
    <TD noWrap align=3Dright><TT>-&nbsp;</TT></TD>
    <TD align=3Dright><TT>156&nbsp;</TT></TD>
    <TD align=3Dright><TT>0&nbsp;&nbsp;</TT></TD>
    <TD noWrap align=3Dright><TT>---&nbsp;&nbsp;</TT></TD>
    <TD noWrap><TT>&nbsp;K.DFGTDTIMEDFEFSELNEVVK.Y + Oxidation=20
  (M)</TT></TD></TR></TBODY></TABLE>
<TABLE border=3D0 cellSpacing=3D0>
  <TBODY>
  <TR>
    <TD><TT>&nbsp;&nbsp;&nbsp;&nbsp;&nbsp;&nbsp;</TT></TD>
    <TD><TT><B>No match to: </B>823.0634, 825.0556, 829.3399, 839.4725,=20
      841.0276, 842.4681, 870.4911, 994.0797, 994.0797, 1018.4302, =
1036.0739,=20
      1045.5074, 1156.5469, 1221.5422, 1221.5422, 1225.0807, 1237.5387,=20
      1276.5762, 1285.5239, 1285.5239, 1301.5270, 1301.5270, 1303.5043,=20
      1317.5150, 1383.6316, 1383.6316, 1405.6356, 1689.5828, 1689.5828,=20
      2056.7954, 2056.7954, 2663.2788, =
2663.2788</TT></TD></TR></TBODY></TABLE><BR>
<TABLE border=3D0 cellSpacing=3D0>
  <TBODY>
  <TR>
    <TD><TT><B><A name=3DHit15>15.</A>&nbsp;&nbsp;&nbsp;</B></TT></TD>
    <TD noWrap><TT><A=20
      =
href=3D"http://zxw-pc/mascot/cgi/protein_view.pl?file=3D../data/20121225/=
F002425.dat&amp;hit=3D15"=20
      =
target=3D_blank>gi|255556316</A>&nbsp;&nbsp;&nbsp;&nbsp;<B>Mass:</B>&nbsp=
;23893&nbsp;&nbsp;&nbsp;&nbsp;<B>Score:</B>&nbsp;37&nbsp;&nbsp;&nbsp;&nbs=
p;&nbsp;<B>Expect:</B>&nbsp;3.9e+002&nbsp;&nbsp;<B>Matches:</B>&nbsp;8</T=
T></TD></TR>
  <TR>
    <TD>&nbsp;</TD>
    <TD noWrap><TT>conserved hypothetical protein [Ricinus=20
  communis]</TT></TD></TR></TBODY></TABLE>
<TABLE border=3D0 cellSpacing=3D0 cellPadding=3D0>
  <TBODY>
  <TR>
    <TD><TT>&nbsp;&nbsp;&nbsp;&nbsp;&nbsp;&nbsp;</TT></TD>
    <TD align=3Dright><TT><B>Observed&nbsp;&nbsp;</B></TT></TD>
    <TD noWrap align=3Dright><TT><B>Mr(expt)&nbsp;&nbsp;</B></TT></TD>
    <TD noWrap align=3Dright><TT><B>Mr(calc)&nbsp;&nbsp;</B></TT></TD>
    <TD align=3Dright><TT><B>&nbsp;ppm&nbsp;&nbsp;</B></TT></TD>
    <TD align=3Dright><TT><B>Start&nbsp;</B></TT></TD>
    <TD align=3Dright><TT><B>&nbsp;</B></TT></TD>
    <TD align=3Dright><TT><B>End&nbsp;</B></TT></TD>
    <TD align=3Dright><TT><B>Miss&nbsp;</B></TT></TD>
    <TD align=3Dright><TT><B>Ions&nbsp;</B></TT></TD>
    <TD><TT><B>&nbsp;Peptide</B></TT></TD></TR>
  <TR>
    <TD align=3Dright>&nbsp;</TD>
    <TD align=3Dright><TT>1018.4302&nbsp;&nbsp;</TT></TD>
    <TD align=3Dright><TT>1017.4229&nbsp;&nbsp;</TT></TD>
    <TD align=3Dright><TT>1017.4702&nbsp;&nbsp;</TT></TD>
    <TD noWrap align=3Dright><TT>-46.45&nbsp;</TT></TD>
    <TD align=3Dright><TT>141&nbsp;</TT></TD>
    <TD noWrap align=3Dright><TT>-&nbsp;</TT></TD>
    <TD align=3Dright><TT>148&nbsp;</TT></TD>
    <TD align=3Dright><TT>0&nbsp;&nbsp;</TT></TD>
    <TD noWrap align=3Dright><TT>---&nbsp;&nbsp;</TT></TD>
    <TD noWrap><TT>&nbsp;K.LAPDMNWR.Q + Oxidation (M)</TT></TD></TR>
  <TR>
    <TD align=3Dright>&nbsp;</TD>
    <TD align=3Dright><TT>1045.5074&nbsp;&nbsp;</TT></TD>
    <TD align=3Dright><TT>1044.5001&nbsp;&nbsp;</TT></TD>
    <TD align=3Dright><TT>1044.5790&nbsp;&nbsp;</TT></TD>
    <TD noWrap align=3Dright><TT>-75.51&nbsp;</TT></TD>
    <TD align=3Dright><TT>91&nbsp;</TT></TD>
    <TD noWrap align=3Dright><TT>-&nbsp;</TT></TD>
    <TD align=3Dright><TT>98&nbsp;</TT></TD>
    <TD align=3Dright><TT>1&nbsp;&nbsp;</TT></TD>
    <TD noWrap align=3Dright><TT>---&nbsp;&nbsp;</TT></TD>
    <TD noWrap><TT>&nbsp;R.NMKILPWK.L + Oxidation (M)</TT></TD></TR>
  <TR>
    <TD align=3Dright>&nbsp;</TD>
    <TD align=3Dright><TT>1269.5428&nbsp;&nbsp;</TT></TD>
    <TD align=3Dright><TT>1268.5355&nbsp;&nbsp;</TT></TD>
    <TD align=3Dright><TT>1268.5450&nbsp;&nbsp;</TT></TD>
    <TD noWrap align=3Dright><TT>-7.50&nbsp;</TT></TD>
    <TD align=3Dright><TT>41&nbsp;</TT></TD>
    <TD noWrap align=3Dright><TT>-&nbsp;</TT></TD>
    <TD align=3Dright><TT>51&nbsp;</TT></TD>
    <TD align=3Dright><TT>0&nbsp;&nbsp;</TT></TD>
    <TD noWrap align=3Dright><TT>---&nbsp;&nbsp;</TT></TD>
    <TD noWrap><TT>&nbsp;K.MEEITCCEALK.F</TT></TD></TR>
  <TR>
    <TD align=3Dright>&nbsp;</TD>
    <TD align=3Dright><TT>1269.5428&nbsp;&nbsp;</TT></TD>
    <TD align=3Dright><TT>1268.5355&nbsp;&nbsp;</TT></TD>
    <TD align=3Dright><TT>1268.5450&nbsp;&nbsp;</TT></TD>
    <TD noWrap align=3Dright><TT>-7.50&nbsp;</TT></TD>
    <TD align=3Dright><TT>41&nbsp;</TT></TD>
    <TD noWrap align=3Dright><TT>-&nbsp;</TT></TD>
    <TD align=3Dright><TT>51&nbsp;</TT></TD>
    <TD align=3Dright><TT>0&nbsp;&nbsp;</TT></TD>
    <TD noWrap align=3Dright><TT>---&nbsp;&nbsp;</TT></TD>
    <TD noWrap><TT>&nbsp;K.MEEITCCEALK.F</TT></TD></TR>
  <TR>
    <TD align=3Dright>&nbsp;</TD>
    <TD align=3Dright><TT>1276.5762&nbsp;&nbsp;</TT></TD>
    <TD align=3Dright><TT>1275.5689&nbsp;&nbsp;</TT></TD>
    <TD align=3Dright><TT>1275.6758&nbsp;&nbsp;</TT></TD>
    <TD noWrap align=3Dright><TT>-83.74&nbsp;</TT></TD>
    <TD align=3Dright><TT>81&nbsp;</TT></TD>
    <TD noWrap align=3Dright><TT>-&nbsp;</TT></TD>
    <TD align=3Dright><TT>90&nbsp;</TT></TD>
    <TD align=3Dright><TT>1&nbsp;&nbsp;</TT></TD>
    <TD noWrap align=3Dright><TT>---&nbsp;&nbsp;</TT></TD>
    <TD noWrap><TT>&nbsp;K.SIGMWLERLR.N + Oxidation (M)</TT></TD></TR>
  <TR>
    <TD align=3Dright>&nbsp;</TD>
    <TD align=3Dright><TT>1285.5239&nbsp;&nbsp;</TT></TD>
    <TD align=3Dright><TT>1284.5166&nbsp;&nbsp;</TT></TD>
    <TD align=3Dright><TT>1284.5400&nbsp;&nbsp;</TT></TD>
    <TD noWrap align=3Dright><TT>-18.17&nbsp;</TT></TD>
    <TD align=3Dright><TT>41&nbsp;</TT></TD>
    <TD noWrap align=3Dright><TT>-&nbsp;</TT></TD>
    <TD align=3Dright><TT>51&nbsp;</TT></TD>
    <TD align=3Dright><TT>0&nbsp;&nbsp;</TT></TD>
    <TD noWrap align=3Dright><TT>---&nbsp;&nbsp;</TT></TD>
    <TD noWrap><TT>&nbsp;K.MEEITCCEALK.F + Oxidation (M)</TT></TD></TR>
  <TR>
    <TD align=3Dright>&nbsp;</TD>
    <TD align=3Dright><TT>1285.5239&nbsp;&nbsp;</TT></TD>
    <TD align=3Dright><TT>1284.5166&nbsp;&nbsp;</TT></TD>
    <TD align=3Dright><TT>1284.5400&nbsp;&nbsp;</TT></TD>
    <TD noWrap align=3Dright><TT>-18.17&nbsp;</TT></TD>
    <TD align=3Dright><TT>41&nbsp;</TT></TD>
    <TD noWrap align=3Dright><TT>-&nbsp;</TT></TD>
    <TD align=3Dright><TT>51&nbsp;</TT></TD>
    <TD align=3Dright><TT>0&nbsp;&nbsp;</TT></TD>
    <TD noWrap align=3Dright><TT>2&nbsp;&nbsp;</TT></TD>
    <TD noWrap><TT>&nbsp;K.MEEITCCEALK.F + Oxidation (M)</TT></TD></TR>
  <TR>
    <TD align=3Dright>&nbsp;</TD>
    <TD align=3Dright><TT>1405.6356&nbsp;&nbsp;</TT></TD>
    <TD align=3Dright><TT>1404.6283&nbsp;&nbsp;</TT></TD>
    <TD align=3Dright><TT>1404.7105&nbsp;&nbsp;</TT></TD>
    <TD noWrap align=3Dright><TT>-58.47&nbsp;</TT></TD>
    <TD align=3Dright><TT>1&nbsp;</TT></TD>
    <TD noWrap align=3Dright><TT>-&nbsp;</TT></TD>
    <TD align=3Dright><TT>12&nbsp;</TT></TD>
    <TD align=3Dright><TT>1&nbsp;&nbsp;</TT></TD>
    <TD noWrap align=3Dright><TT>---&nbsp;&nbsp;</TT></TD>
    <TD noWrap><TT>&nbsp;-.MVIEENQCAKIK.F</TT></TD></TR></TBODY></TABLE>
<TABLE border=3D0 cellSpacing=3D0>
  <TBODY>
  <TR>
    <TD><TT>&nbsp;&nbsp;&nbsp;&nbsp;&nbsp;&nbsp;</TT></TD>
    <TD><TT><B>No match to: </B>812.3156, 823.0634, 825.0556, 829.3399,=20
      839.4725, 841.0276, 842.4681, 870.4911, 994.0797, 994.0797, =
1036.0739,=20
      1156.5469, 1221.5422, 1221.5422, 1225.0807, 1237.5387, 1301.5270,=20
      1301.5270, 1303.5043, 1317.5150, 1383.6316, 1383.6316, 1689.5828,=20
      1689.5828, 1951.9229, 2056.7954, 2056.7954, 2438.1331, 2481.0684,=20
      2481.0684, 2663.2788, 2663.2788</TT></TD></TR></TBODY></TABLE><BR>
<TABLE border=3D0 cellSpacing=3D0>
  <TBODY>
  <TR>
    <TD><TT><B><A name=3DHit16>16.</A>&nbsp;&nbsp;&nbsp;</B></TT></TD>
    <TD noWrap><TT><A=20
      =
href=3D"http://zxw-pc/mascot/cgi/protein_view.pl?file=3D../data/20121225/=
F002425.dat&amp;hit=3D16"=20
      =
target=3D_blank>gi|223541507</A>&nbsp;&nbsp;&nbsp;&nbsp;<B>Mass:</B>&nbsp=
;23893&nbsp;&nbsp;&nbsp;&nbsp;<B>Score:</B>&nbsp;37&nbsp;&nbsp;&nbsp;&nbs=
p;&nbsp;<B>Expect:</B>&nbsp;3.9e+002&nbsp;&nbsp;<B>Matches:</B>&nbsp;8</T=
T></TD></TR>
  <TR>
    <TD>&nbsp;</TD>
    <TD noWrap><TT>conserved hypothetical protein [Ricinus=20
  communis]</TT></TD></TR></TBODY></TABLE>
<TABLE border=3D0 cellSpacing=3D0 cellPadding=3D0>
  <TBODY>
  <TR>
    <TD><TT>&nbsp;&nbsp;&nbsp;&nbsp;&nbsp;&nbsp;</TT></TD>
    <TD align=3Dright><TT><B>Observed&nbsp;&nbsp;</B></TT></TD>
    <TD noWrap align=3Dright><TT><B>Mr(expt)&nbsp;&nbsp;</B></TT></TD>
    <TD noWrap align=3Dright><TT><B>Mr(calc)&nbsp;&nbsp;</B></TT></TD>
    <TD align=3Dright><TT><B>&nbsp;ppm&nbsp;&nbsp;</B></TT></TD>
    <TD align=3Dright><TT><B>Start&nbsp;</B></TT></TD>
    <TD align=3Dright><TT><B>&nbsp;</B></TT></TD>
    <TD align=3Dright><TT><B>End&nbsp;</B></TT></TD>
    <TD align=3Dright><TT><B>Miss&nbsp;</B></TT></TD>
    <TD align=3Dright><TT><B>Ions&nbsp;</B></TT></TD>
    <TD><TT><B>&nbsp;Peptide</B></TT></TD></TR>
  <TR>
    <TD align=3Dright>&nbsp;</TD>
    <TD align=3Dright><TT>1018.4302&nbsp;&nbsp;</TT></TD>
    <TD align=3Dright><TT>1017.4229&nbsp;&nbsp;</TT></TD>
    <TD align=3Dright><TT>1017.4702&nbsp;&nbsp;</TT></TD>
    <TD noWrap align=3Dright><TT>-46.45&nbsp;</TT></TD>
    <TD align=3Dright><TT>141&nbsp;</TT></TD>
    <TD noWrap align=3Dright><TT>-&nbsp;</TT></TD>
    <TD align=3Dright><TT>148&nbsp;</TT></TD>
    <TD align=3Dright><TT>0&nbsp;&nbsp;</TT></TD>
    <TD noWrap align=3Dright><TT>---&nbsp;&nbsp;</TT></TD>
    <TD noWrap><TT>&nbsp;K.LAPDMNWR.Q + Oxidation (M)</TT></TD></TR>
  <TR>
    <TD align=3Dright>&nbsp;</TD>
    <TD align=3Dright><TT>1045.5074&nbsp;&nbsp;</TT></TD>
    <TD align=3Dright><TT>1044.5001&nbsp;&nbsp;</TT></TD>
    <TD align=3Dright><TT>1044.5790&nbsp;&nbsp;</TT></TD>
    <TD noWrap align=3Dright><TT>-75.51&nbsp;</TT></TD>
    <TD align=3Dright><TT>91&nbsp;</TT></TD>
    <TD noWrap align=3Dright><TT>-&nbsp;</TT></TD>
    <TD align=3Dright><TT>98&nbsp;</TT></TD>
    <TD align=3Dright><TT>1&nbsp;&nbsp;</TT></TD>
    <TD noWrap align=3Dright><TT>---&nbsp;&nbsp;</TT></TD>
    <TD noWrap><TT>&nbsp;R.NMKILPWK.L + Oxidation (M)</TT></TD></TR>
  <TR>
    <TD align=3Dright>&nbsp;</TD>
    <TD align=3Dright><TT>1269.5428&nbsp;&nbsp;</TT></TD>
    <TD align=3Dright><TT>1268.5355&nbsp;&nbsp;</TT></TD>
    <TD align=3Dright><TT>1268.5450&nbsp;&nbsp;</TT></TD>
    <TD noWrap align=3Dright><TT>-7.50&nbsp;</TT></TD>
    <TD align=3Dright><TT>41&nbsp;</TT></TD>
    <TD noWrap align=3Dright><TT>-&nbsp;</TT></TD>
    <TD align=3Dright><TT>51&nbsp;</TT></TD>
    <TD align=3Dright><TT>0&nbsp;&nbsp;</TT></TD>
    <TD noWrap align=3Dright><TT>---&nbsp;&nbsp;</TT></TD>
    <TD noWrap><TT>&nbsp;K.MEEITCCEALK.F</TT></TD></TR>
  <TR>
    <TD align=3Dright>&nbsp;</TD>
    <TD align=3Dright><TT>1269.5428&nbsp;&nbsp;</TT></TD>
    <TD align=3Dright><TT>1268.5355&nbsp;&nbsp;</TT></TD>
    <TD align=3Dright><TT>1268.5450&nbsp;&nbsp;</TT></TD>
    <TD noWrap align=3Dright><TT>-7.50&nbsp;</TT></TD>
    <TD align=3Dright><TT>41&nbsp;</TT></TD>
    <TD noWrap align=3Dright><TT>-&nbsp;</TT></TD>
    <TD align=3Dright><TT>51&nbsp;</TT></TD>
    <TD align=3Dright><TT>0&nbsp;&nbsp;</TT></TD>
    <TD noWrap align=3Dright><TT>---&nbsp;&nbsp;</TT></TD>
    <TD noWrap><TT>&nbsp;K.MEEITCCEALK.F</TT></TD></TR>
  <TR>
    <TD align=3Dright>&nbsp;</TD>
    <TD align=3Dright><TT>1276.5762&nbsp;&nbsp;</TT></TD>
    <TD align=3Dright><TT>1275.5689&nbsp;&nbsp;</TT></TD>
    <TD align=3Dright><TT>1275.6758&nbsp;&nbsp;</TT></TD>
    <TD noWrap align=3Dright><TT>-83.74&nbsp;</TT></TD>
    <TD align=3Dright><TT>81&nbsp;</TT></TD>
    <TD noWrap align=3Dright><TT>-&nbsp;</TT></TD>
    <TD align=3Dright><TT>90&nbsp;</TT></TD>
    <TD align=3Dright><TT>1&nbsp;&nbsp;</TT></TD>
    <TD noWrap align=3Dright><TT>---&nbsp;&nbsp;</TT></TD>
    <TD noWrap><TT>&nbsp;K.SIGMWLERLR.N + Oxidation (M)</TT></TD></TR>
  <TR>
    <TD align=3Dright>&nbsp;</TD>
    <TD align=3Dright><TT>1285.5239&nbsp;&nbsp;</TT></TD>
    <TD align=3Dright><TT>1284.5166&nbsp;&nbsp;</TT></TD>
    <TD align=3Dright><TT>1284.5400&nbsp;&nbsp;</TT></TD>
    <TD noWrap align=3Dright><TT>-18.17&nbsp;</TT></TD>
    <TD align=3Dright><TT>41&nbsp;</TT></TD>
    <TD noWrap align=3Dright><TT>-&nbsp;</TT></TD>
    <TD align=3Dright><TT>51&nbsp;</TT></TD>
    <TD align=3Dright><TT>0&nbsp;&nbsp;</TT></TD>
    <TD noWrap align=3Dright><TT>---&nbsp;&nbsp;</TT></TD>
    <TD noWrap><TT>&nbsp;K.MEEITCCEALK.F + Oxidation (M)</TT></TD></TR>
  <TR>
    <TD align=3Dright>&nbsp;</TD>
    <TD align=3Dright><TT>1285.5239&nbsp;&nbsp;</TT></TD>
    <TD align=3Dright><TT>1284.5166&nbsp;&nbsp;</TT></TD>
    <TD align=3Dright><TT>1284.5400&nbsp;&nbsp;</TT></TD>
    <TD noWrap align=3Dright><TT>-18.17&nbsp;</TT></TD>
    <TD align=3Dright><TT>41&nbsp;</TT></TD>
    <TD noWrap align=3Dright><TT>-&nbsp;</TT></TD>
    <TD align=3Dright><TT>51&nbsp;</TT></TD>
    <TD align=3Dright><TT>0&nbsp;&nbsp;</TT></TD>
    <TD noWrap align=3Dright><TT>2&nbsp;&nbsp;</TT></TD>
    <TD noWrap><TT>&nbsp;K.MEEITCCEALK.F + Oxidation (M)</TT></TD></TR>
  <TR>
    <TD align=3Dright>&nbsp;</TD>
    <TD align=3Dright><TT>1405.6356&nbsp;&nbsp;</TT></TD>
    <TD align=3Dright><TT>1404.6283&nbsp;&nbsp;</TT></TD>
    <TD align=3Dright><TT>1404.7105&nbsp;&nbsp;</TT></TD>
    <TD noWrap align=3Dright><TT>-58.47&nbsp;</TT></TD>
    <TD align=3Dright><TT>1&nbsp;</TT></TD>
    <TD noWrap align=3Dright><TT>-&nbsp;</TT></TD>
    <TD align=3Dright><TT>12&nbsp;</TT></TD>
    <TD align=3Dright><TT>1&nbsp;&nbsp;</TT></TD>
    <TD noWrap align=3Dright><TT>---&nbsp;&nbsp;</TT></TD>
    <TD noWrap><TT>&nbsp;-.MVIEENQCAKIK.F</TT></TD></TR></TBODY></TABLE>
<TABLE border=3D0 cellSpacing=3D0>
  <TBODY>
  <TR>
    <TD><TT>&nbsp;&nbsp;&nbsp;&nbsp;&nbsp;&nbsp;</TT></TD>
    <TD><TT><B>No match to: </B>812.3156, 823.0634, 825.0556, 829.3399,=20
      839.4725, 841.0276, 842.4681, 870.4911, 994.0797, 994.0797, =
1036.0739,=20
      1156.5469, 1221.5422, 1221.5422, 1225.0807, 1237.5387, 1301.5270,=20
      1301.5270, 1303.5043, 1317.5150, 1383.6316, 1383.6316, 1689.5828,=20
      1689.5828, 1951.9229, 2056.7954, 2056.7954, 2438.1331, 2481.0684,=20
      2481.0684, 2663.2788, 2663.2788</TT></TD></TR></TBODY></TABLE><BR>
<TABLE border=3D0 cellSpacing=3D0>
  <TBODY>
  <TR>
    <TD><TT><B><A name=3DHit17>17.</A>&nbsp;&nbsp;&nbsp;</B></TT></TD>
    <TD noWrap><TT><A=20
      =
href=3D"http://zxw-pc/mascot/cgi/protein_view.pl?file=3D../data/20121225/=
F002425.dat&amp;hit=3D17"=20
      =
target=3D_blank>gi|226505834</A>&nbsp;&nbsp;&nbsp;&nbsp;<B>Mass:</B>&nbsp=
;12751&nbsp;&nbsp;&nbsp;&nbsp;<B>Score:</B>&nbsp;35&nbsp;&nbsp;&nbsp;&nbs=
p;&nbsp;<B>Expect:</B>&nbsp;5.6e+002&nbsp;&nbsp;<B>Matches:</B>&nbsp;3</T=
T></TD></TR>
  <TR>
    <TD>&nbsp;</TD>
    <TD noWrap><TT>hypothetical protein LOC100276160 [Zea=20
  mays]</TT></TD></TR></TBODY></TABLE>
<TABLE border=3D0 cellSpacing=3D0 cellPadding=3D0>
  <TBODY>
  <TR>
    <TD><TT>&nbsp;&nbsp;&nbsp;&nbsp;&nbsp;&nbsp;</TT></TD>
    <TD align=3Dright><TT><B>Observed&nbsp;&nbsp;</B></TT></TD>
    <TD noWrap align=3Dright><TT><B>Mr(expt)&nbsp;&nbsp;</B></TT></TD>
    <TD noWrap align=3Dright><TT><B>Mr(calc)&nbsp;&nbsp;</B></TT></TD>
    <TD align=3Dright><TT><B>&nbsp;ppm&nbsp;&nbsp;</B></TT></TD>
    <TD align=3Dright><TT><B>Start&nbsp;</B></TT></TD>
    <TD align=3Dright><TT><B>&nbsp;</B></TT></TD>
    <TD align=3Dright><TT><B>End&nbsp;</B></TT></TD>
    <TD align=3Dright><TT><B>Miss&nbsp;</B></TT></TD>
    <TD align=3Dright><TT><B>Ions&nbsp;</B></TT></TD>
    <TD><TT><B>&nbsp;Peptide</B></TT></TD></TR>
  <TR>
    <TD align=3Dright>&nbsp;</TD>
    <TD align=3Dright><TT>1237.5387&nbsp;&nbsp;</TT></TD>
    <TD align=3Dright><TT>1236.5314&nbsp;&nbsp;</TT></TD>
    <TD align=3Dright><TT>1236.6463&nbsp;&nbsp;</TT></TD>
    <TD noWrap align=3Dright><TT>-92.86&nbsp;</TT></TD>
    <TD align=3Dright><TT>60&nbsp;</TT></TD>
    <TD noWrap align=3Dright><TT>-&nbsp;</TT></TD>
    <TD align=3Dright><TT>70&nbsp;</TT></TD>
    <TD align=3Dright><TT>1&nbsp;&nbsp;</TT></TD>
    <TD noWrap align=3Dright><TT>---&nbsp;&nbsp;</TT></TD>
    <TD noWrap><TT>&nbsp;R.TATETVFQGKR.T</TT></TD></TR>
  <TR>
    <TD align=3Dright>&nbsp;</TD>
    <TD align=3Dright><TT>1301.5270&nbsp;&nbsp;</TT></TD>
    <TD align=3Dright><TT>1300.5197&nbsp;&nbsp;</TT></TD>
    <TD align=3Dright><TT>1300.5329&nbsp;&nbsp;</TT></TD>
    <TD noWrap align=3Dright><TT>-10.09&nbsp;</TT></TD>
    <TD align=3Dright><TT>15&nbsp;</TT></TD>
    <TD noWrap align=3Dright><TT>-&nbsp;</TT></TD>
    <TD align=3Dright><TT>25&nbsp;</TT></TD>
    <TD align=3Dright><TT>0&nbsp;&nbsp;</TT></TD>
    <TD noWrap align=3Dright><TT>11&nbsp;&nbsp;</TT></TD>
    <TD noWrap><TT>&nbsp;K.NMYPCFDANAR.H</TT></TD></TR>
  <TR>
    <TD align=3Dright>&nbsp;</TD>
    <TD align=3Dright><TT>1405.6356&nbsp;&nbsp;</TT></TD>
    <TD align=3Dright><TT>1404.6283&nbsp;&nbsp;</TT></TD>
    <TD align=3Dright><TT>1404.6746&nbsp;&nbsp;</TT></TD>
    <TD noWrap align=3Dright><TT>-32.93&nbsp;</TT></TD>
    <TD align=3Dright><TT>96&nbsp;</TT></TD>
    <TD noWrap align=3Dright><TT>-&nbsp;</TT></TD>
    <TD align=3Dright><TT>108&nbsp;</TT></TD>
    <TD align=3Dright><TT>1&nbsp;&nbsp;</TT></TD>
    <TD noWrap align=3Dright><TT>---&nbsp;&nbsp;</TT></TD>
    <TD =
noWrap><TT>&nbsp;K.SEQIGKYGHGSSR.H</TT></TD></TR></TBODY></TABLE>
<TABLE border=3D0 cellSpacing=3D0>
  <TBODY>
  <TR>
    <TD><TT>&nbsp;&nbsp;&nbsp;&nbsp;&nbsp;&nbsp;</TT></TD>
    <TD><TT><B>No match to: </B>812.3156, 823.0634, 825.0556, 829.3399,=20
      839.4725, 841.0276, 842.4681, 870.4911, 994.0797, 994.0797, =
1018.4302,=20
      1036.0739, 1045.5074, 1156.5469, 1221.5422, 1221.5422, 1225.0807,=20
      1269.5428, 1269.5428, 1276.5762, 1285.5239, 1285.5239, 1301.5270,=20
      1303.5043, 1317.5150, 1383.6316, 1383.6316, 1689.5828, 1689.5828,=20
      1951.9229, 2056.7954, 2056.7954, 2438.1331, 2481.0684, 2481.0684,=20
      2663.2788, 2663.2788</TT></TD></TR></TBODY></TABLE><BR>
<TABLE border=3D0 cellSpacing=3D0>
  <TBODY>
  <TR>
    <TD><TT><B><A name=3DHit18>18.</A>&nbsp;&nbsp;&nbsp;</B></TT></TD>
    <TD noWrap><TT><A=20
      =
href=3D"http://zxw-pc/mascot/cgi/protein_view.pl?file=3D../data/20121225/=
F002425.dat&amp;hit=3D18"=20
      =
target=3D_blank>gi|195621350</A>&nbsp;&nbsp;&nbsp;&nbsp;<B>Mass:</B>&nbsp=
;12751&nbsp;&nbsp;&nbsp;&nbsp;<B>Score:</B>&nbsp;35&nbsp;&nbsp;&nbsp;&nbs=
p;&nbsp;<B>Expect:</B>&nbsp;5.6e+002&nbsp;&nbsp;<B>Matches:</B>&nbsp;3</T=
T></TD></TR>
  <TR>
    <TD>&nbsp;</TD>
    <TD noWrap><TT>hypothetical protein [Zea =
mays]</TT></TD></TR></TBODY></TABLE>
<TABLE border=3D0 cellSpacing=3D0 cellPadding=3D0>
  <TBODY>
  <TR>
    <TD><TT>&nbsp;&nbsp;&nbsp;&nbsp;&nbsp;&nbsp;</TT></TD>
    <TD align=3Dright><TT><B>Observed&nbsp;&nbsp;</B></TT></TD>
    <TD noWrap align=3Dright><TT><B>Mr(expt)&nbsp;&nbsp;</B></TT></TD>
    <TD noWrap align=3Dright><TT><B>Mr(calc)&nbsp;&nbsp;</B></TT></TD>
    <TD align=3Dright><TT><B>&nbsp;ppm&nbsp;&nbsp;</B></TT></TD>
    <TD align=3Dright><TT><B>Start&nbsp;</B></TT></TD>
    <TD align=3Dright><TT><B>&nbsp;</B></TT></TD>
    <TD align=3Dright><TT><B>End&nbsp;</B></TT></TD>
    <TD align=3Dright><TT><B>Miss&nbsp;</B></TT></TD>
    <TD align=3Dright><TT><B>Ions&nbsp;</B></TT></TD>
    <TD><TT><B>&nbsp;Peptide</B></TT></TD></TR>
  <TR>
    <TD align=3Dright>&nbsp;</TD>
    <TD align=3Dright><TT>1237.5387&nbsp;&nbsp;</TT></TD>
    <TD align=3Dright><TT>1236.5314&nbsp;&nbsp;</TT></TD>
    <TD align=3Dright><TT>1236.6463&nbsp;&nbsp;</TT></TD>
    <TD noWrap align=3Dright><TT>-92.86&nbsp;</TT></TD>
    <TD align=3Dright><TT>60&nbsp;</TT></TD>
    <TD noWrap align=3Dright><TT>-&nbsp;</TT></TD>
    <TD align=3Dright><TT>70&nbsp;</TT></TD>
    <TD align=3Dright><TT>1&nbsp;&nbsp;</TT></TD>
    <TD noWrap align=3Dright><TT>---&nbsp;&nbsp;</TT></TD>
    <TD noWrap><TT>&nbsp;R.TATETVFQGKR.T</TT></TD></TR>
  <TR>
    <TD align=3Dright>&nbsp;</TD>
    <TD align=3Dright><TT>1301.5270&nbsp;&nbsp;</TT></TD>
    <TD align=3Dright><TT>1300.5197&nbsp;&nbsp;</TT></TD>
    <TD align=3Dright><TT>1300.5329&nbsp;&nbsp;</TT></TD>
    <TD noWrap align=3Dright><TT>-10.09&nbsp;</TT></TD>
    <TD align=3Dright><TT>15&nbsp;</TT></TD>
    <TD noWrap align=3Dright><TT>-&nbsp;</TT></TD>
    <TD align=3Dright><TT>25&nbsp;</TT></TD>
    <TD align=3Dright><TT>0&nbsp;&nbsp;</TT></TD>
    <TD noWrap align=3Dright><TT>11&nbsp;&nbsp;</TT></TD>
    <TD noWrap><TT>&nbsp;K.NMYPCFDANAR.H</TT></TD></TR>
  <TR>
    <TD align=3Dright>&nbsp;</TD>
    <TD align=3Dright><TT>1405.6356&nbsp;&nbsp;</TT></TD>
    <TD align=3Dright><TT>1404.6283&nbsp;&nbsp;</TT></TD>
    <TD align=3Dright><TT>1404.6746&nbsp;&nbsp;</TT></TD>
    <TD noWrap align=3Dright><TT>-32.93&nbsp;</TT></TD>
    <TD align=3Dright><TT>96&nbsp;</TT></TD>
    <TD noWrap align=3Dright><TT>-&nbsp;</TT></TD>
    <TD align=3Dright><TT>108&nbsp;</TT></TD>
    <TD align=3Dright><TT>1&nbsp;&nbsp;</TT></TD>
    <TD noWrap align=3Dright><TT>---&nbsp;&nbsp;</TT></TD>
    <TD =
noWrap><TT>&nbsp;K.SEQIGKYGHGSSR.H</TT></TD></TR></TBODY></TABLE>
<TABLE border=3D0 cellSpacing=3D0>
  <TBODY>
  <TR>
    <TD><TT>&nbsp;&nbsp;&nbsp;&nbsp;&nbsp;&nbsp;</TT></TD>
    <TD><TT><B>No match to: </B>812.3156, 823.0634, 825.0556, 829.3399,=20
      839.4725, 841.0276, 842.4681, 870.4911, 994.0797, 994.0797, =
1018.4302,=20
      1036.0739, 1045.5074, 1156.5469, 1221.5422, 1221.5422, 1225.0807,=20
      1269.5428, 1269.5428, 1276.5762, 1285.5239, 1285.5239, 1301.5270,=20
      1303.5043, 1317.5150, 1383.6316, 1383.6316, 1689.5828, 1689.5828,=20
      1951.9229, 2056.7954, 2056.7954, 2438.1331, 2481.0684, 2481.0684,=20
      2663.2788, 2663.2788</TT></TD></TR></TBODY></TABLE><BR>
<TABLE border=3D0 cellSpacing=3D0>
  <TBODY>
  <TR>
    <TD><TT><B><A name=3DHit19>19.</A>&nbsp;&nbsp;&nbsp;</B></TT></TD>
    <TD noWrap><TT><A=20
      =
href=3D"http://zxw-pc/mascot/cgi/protein_view.pl?file=3D../data/20121225/=
F002425.dat&amp;hit=3D19"=20
      =
target=3D_blank>gi|32489972</A>&nbsp;&nbsp;&nbsp;&nbsp;<B>Mass:</B>&nbsp;=
20390&nbsp;&nbsp;&nbsp;&nbsp;<B>Score:</B>&nbsp;35&nbsp;&nbsp;&nbsp;&nbsp=
;&nbsp;<B>Expect:</B>&nbsp;6e+002&nbsp;&nbsp;<B>Matches:</B>&nbsp;7</TT><=
/TD></TR>
  <TR>
    <TD>&nbsp;</TD>
    <TD noWrap><TT>OSJNBa0032N05.20 [Oryza sativa Japonica=20
  Group]</TT></TD></TR></TBODY></TABLE>
<TABLE border=3D0 cellSpacing=3D0 cellPadding=3D0>
  <TBODY>
  <TR>
    <TD><TT>&nbsp;&nbsp;&nbsp;&nbsp;&nbsp;&nbsp;</TT></TD>
    <TD align=3Dright><TT><B>Observed&nbsp;&nbsp;</B></TT></TD>
    <TD noWrap align=3Dright><TT><B>Mr(expt)&nbsp;&nbsp;</B></TT></TD>
    <TD noWrap align=3Dright><TT><B>Mr(calc)&nbsp;&nbsp;</B></TT></TD>
    <TD align=3Dright><TT><B>&nbsp;ppm&nbsp;&nbsp;</B></TT></TD>
    <TD align=3Dright><TT><B>Start&nbsp;</B></TT></TD>
    <TD align=3Dright><TT><B>&nbsp;</B></TT></TD>
    <TD align=3Dright><TT><B>End&nbsp;</B></TT></TD>
    <TD align=3Dright><TT><B>Miss&nbsp;</B></TT></TD>
    <TD align=3Dright><TT><B>Ions&nbsp;</B></TT></TD>
    <TD><TT><B>&nbsp;Peptide</B></TT></TD></TR>
  <TR>
    <TD align=3Dright>&nbsp;</TD>
    <TD align=3Dright><TT>1221.5422&nbsp;&nbsp;</TT></TD>
    <TD align=3Dright><TT>1220.5349&nbsp;&nbsp;</TT></TD>
    <TD align=3Dright><TT>1220.5893&nbsp;&nbsp;</TT></TD>
    <TD noWrap align=3Dright><TT>-44.56&nbsp;</TT></TD>
    <TD align=3Dright><TT>156&nbsp;</TT></TD>
    <TD noWrap align=3Dright><TT>-&nbsp;</TT></TD>
    <TD align=3Dright><TT>167&nbsp;</TT></TD>
    <TD align=3Dright><TT>1&nbsp;&nbsp;</TT></TD>
    <TD noWrap align=3Dright><TT>---&nbsp;&nbsp;</TT></TD>
    <TD noWrap><TT>&nbsp;K.LSMGACDAPTKK.I</TT></TD></TR>
  <TR>
    <TD align=3Dright>&nbsp;</TD>
    <TD align=3Dright><TT>1221.5422&nbsp;&nbsp;</TT></TD>
    <TD align=3Dright><TT>1220.5349&nbsp;&nbsp;</TT></TD>
    <TD align=3Dright><TT>1220.5893&nbsp;&nbsp;</TT></TD>
    <TD noWrap align=3Dright><TT>-44.56&nbsp;</TT></TD>
    <TD align=3Dright><TT>156&nbsp;</TT></TD>
    <TD noWrap align=3Dright><TT>-&nbsp;</TT></TD>
    <TD align=3Dright><TT>167&nbsp;</TT></TD>
    <TD align=3Dright><TT>1&nbsp;&nbsp;</TT></TD>
    <TD noWrap align=3Dright><TT>---&nbsp;&nbsp;</TT></TD>
    <TD noWrap><TT>&nbsp;K.LSMGACDAPTKK.I</TT></TD></TR>
  <TR>
    <TD align=3Dright>&nbsp;</TD>
    <TD align=3Dright><TT>1237.5387&nbsp;&nbsp;</TT></TD>
    <TD align=3Dright><TT>1236.5314&nbsp;&nbsp;</TT></TD>
    <TD align=3Dright><TT>1236.5842&nbsp;&nbsp;</TT></TD>
    <TD noWrap align=3Dright><TT>-42.70&nbsp;</TT></TD>
    <TD align=3Dright><TT>156&nbsp;</TT></TD>
    <TD noWrap align=3Dright><TT>-&nbsp;</TT></TD>
    <TD align=3Dright><TT>167&nbsp;</TT></TD>
    <TD align=3Dright><TT>1&nbsp;&nbsp;</TT></TD>
    <TD noWrap align=3Dright><TT>---&nbsp;&nbsp;</TT></TD>
    <TD noWrap><TT>&nbsp;K.LSMGACDAPTKK.I + Oxidation (M)</TT></TD></TR>
  <TR>
    <TD align=3Dright>&nbsp;</TD>
    <TD align=3Dright><TT>1276.5762&nbsp;&nbsp;</TT></TD>
    <TD align=3Dright><TT>1275.5689&nbsp;&nbsp;</TT></TD>
    <TD align=3Dright><TT>1275.6645&nbsp;&nbsp;</TT></TD>
    <TD noWrap align=3Dright><TT>-74.94&nbsp;</TT></TD>
    <TD align=3Dright><TT>27&nbsp;</TT></TD>
    <TD noWrap align=3Dright><TT>-&nbsp;</TT></TD>
    <TD align=3Dright><TT>37&nbsp;</TT></TD>
    <TD align=3Dright><TT>1&nbsp;&nbsp;</TT></TD>
    <TD noWrap align=3Dright><TT>---&nbsp;&nbsp;</TT></TD>
    <TD noWrap><TT>&nbsp;R.DKGLPYSMLPR.K</TT></TD></TR>
  <TR>
    <TD align=3Dright>&nbsp;</TD>
    <TD align=3Dright><TT>1405.6356&nbsp;&nbsp;</TT></TD>
    <TD align=3Dright><TT>1404.6283&nbsp;&nbsp;</TT></TD>
    <TD align=3Dright><TT>1404.6741&nbsp;&nbsp;</TT></TD>
    <TD noWrap align=3Dright><TT>-32.59&nbsp;</TT></TD>
    <TD align=3Dright><TT>153&nbsp;</TT></TD>
    <TD noWrap align=3Dright><TT>-&nbsp;</TT></TD>
    <TD align=3Dright><TT>166&nbsp;</TT></TD>
    <TD align=3Dright><TT>1&nbsp;&nbsp;</TT></TD>
    <TD noWrap align=3Dright><TT>---&nbsp;&nbsp;</TT></TD>
    <TD noWrap><TT>&nbsp;K.APKLSMGACDAPTK.K + Oxidation =
(M)</TT></TD></TR>
  <TR>
    <TD align=3Dright>&nbsp;</TD>
    <TD align=3Dright><TT>2481.0684&nbsp;&nbsp;</TT></TD>
    <TD align=3Dright><TT>2480.0611&nbsp;&nbsp;</TT></TD>
    <TD align=3Dright><TT>2480.1915&nbsp;&nbsp;</TT></TD>
    <TD noWrap align=3Dright><TT>-52.58&nbsp;</TT></TD>
    <TD align=3Dright><TT>1&nbsp;</TT></TD>
    <TD noWrap align=3Dright><TT>-&nbsp;</TT></TD>
    <TD align=3Dright><TT>21&nbsp;</TT></TD>
    <TD align=3Dright><TT>1&nbsp;&nbsp;</TT></TD>
    <TD noWrap align=3Dright><TT>---&nbsp;&nbsp;</TT></TD>
    <TD noWrap><TT>&nbsp;-.MARMGWELCHVFRPYAVVGDK.C + Oxidation =
(M)</TT></TD></TR>
  <TR>
    <TD align=3Dright>&nbsp;</TD>
    <TD align=3Dright><TT>2481.0684&nbsp;&nbsp;</TT></TD>
    <TD align=3Dright><TT>2480.0611&nbsp;&nbsp;</TT></TD>
    <TD align=3Dright><TT>2480.1915&nbsp;&nbsp;</TT></TD>
    <TD noWrap align=3Dright><TT>-52.58&nbsp;</TT></TD>
    <TD align=3Dright><TT>1&nbsp;</TT></TD>
    <TD noWrap align=3Dright><TT>-&nbsp;</TT></TD>
    <TD align=3Dright><TT>21&nbsp;</TT></TD>
    <TD align=3Dright><TT>1&nbsp;&nbsp;</TT></TD>
    <TD noWrap align=3Dright><TT>---&nbsp;&nbsp;</TT></TD>
    <TD noWrap><TT>&nbsp;-.MARMGWELCHVFRPYAVVGDK.C + Oxidation=20
  (M)</TT></TD></TR></TBODY></TABLE>
<TABLE border=3D0 cellSpacing=3D0>
  <TBODY>
  <TR>
    <TD><TT>&nbsp;&nbsp;&nbsp;&nbsp;&nbsp;&nbsp;</TT></TD>
    <TD><TT><B>No match to: </B>812.3156, 823.0634, 825.0556, 829.3399,=20
      839.4725, 841.0276, 842.4681, 870.4911, 994.0797, 994.0797, =
1018.4302,=20
      1036.0739, 1045.5074, 1156.5469, 1225.0807, 1269.5428, 1269.5428,=20
      1285.5239, 1285.5239, 1301.5270, 1301.5270, 1303.5043, 1317.5150,=20
      1383.6316, 1383.6316, 1689.5828, 1689.5828, 1951.9229, 2056.7954,=20
      2056.7954, 2438.1331, 2663.2788, =
2663.2788</TT></TD></TR></TBODY></TABLE><BR>
<TABLE border=3D0 cellSpacing=3D0>
  <TBODY>
  <TR>
    <TD><TT><B><A name=3DHit20>20.</A>&nbsp;&nbsp;&nbsp;</B></TT></TD>
    <TD noWrap><TT><A=20
      =
href=3D"http://zxw-pc/mascot/cgi/protein_view.pl?file=3D../data/20121225/=
F002425.dat&amp;hit=3D20"=20
      =
target=3D_blank>gi|302780030</A>&nbsp;&nbsp;&nbsp;&nbsp;<B>Mass:</B>&nbsp=
;29097&nbsp;&nbsp;&nbsp;&nbsp;<B>Score:</B>&nbsp;34&nbsp;&nbsp;&nbsp;&nbs=
p;&nbsp;<B>Expect:</B>&nbsp;6.9e+002&nbsp;&nbsp;<B>Matches:</B>&nbsp;6</T=
T></TD></TR>
  <TR>
    <TD>&nbsp;</TD>
    <TD noWrap><TT>hypothetical protein SELMODRAFT_412385 [Selaginella=20
      moellendorffii]</TT></TD></TR></TBODY></TABLE>
<TABLE border=3D0 cellSpacing=3D0 cellPadding=3D0>
  <TBODY>
  <TR>
    <TD><TT>&nbsp;&nbsp;&nbsp;&nbsp;&nbsp;&nbsp;</TT></TD>
    <TD align=3Dright><TT><B>Observed&nbsp;&nbsp;</B></TT></TD>
    <TD noWrap align=3Dright><TT><B>Mr(expt)&nbsp;&nbsp;</B></TT></TD>
    <TD noWrap align=3Dright><TT><B>Mr(calc)&nbsp;&nbsp;</B></TT></TD>
    <TD align=3Dright><TT><B>&nbsp;ppm&nbsp;&nbsp;</B></TT></TD>
    <TD align=3Dright><TT><B>Start&nbsp;</B></TT></TD>
    <TD align=3Dright><TT><B>&nbsp;</B></TT></TD>
    <TD align=3Dright><TT><B>End&nbsp;</B></TT></TD>
    <TD align=3Dright><TT><B>Miss&nbsp;</B></TT></TD>
    <TD align=3Dright><TT><B>Ions&nbsp;</B></TT></TD>
    <TD><TT><B>&nbsp;Peptide</B></TT></TD></TR>
  <TR>
    <TD align=3Dright>&nbsp;</TD>
    <TD align=3Dright><TT>870.4911&nbsp;&nbsp;</TT></TD>
    <TD align=3Dright><TT>869.4839&nbsp;&nbsp;</TT></TD>
    <TD align=3Dright><TT>869.4971&nbsp;&nbsp;</TT></TD>
    <TD noWrap align=3Dright><TT>-15.18&nbsp;</TT></TD>
    <TD align=3Dright><TT>133&nbsp;</TT></TD>
    <TD noWrap align=3Dright><TT>-&nbsp;</TT></TD>
    <TD align=3Dright><TT>140&nbsp;</TT></TD>
    <TD align=3Dright><TT>0&nbsp;&nbsp;</TT></TD>
    <TD noWrap align=3Dright><TT>---&nbsp;&nbsp;</TT></TD>
    <TD noWrap><TT>&nbsp;R.DVIGPTIR.G</TT></TD></TR>
  <TR>
    <TD align=3Dright>&nbsp;</TD>
    <TD align=3Dright><TT>1045.5074&nbsp;&nbsp;</TT></TD>
    <TD align=3Dright><TT>1044.5001&nbsp;&nbsp;</TT></TD>
    <TD align=3Dright><TT>1044.5505&nbsp;&nbsp;</TT></TD>
    <TD noWrap align=3Dright><TT>-48.23&nbsp;</TT></TD>
    <TD align=3Dright><TT>97&nbsp;</TT></TD>
    <TD noWrap align=3Dright><TT>-&nbsp;</TT></TD>
    <TD align=3Dright><TT>104&nbsp;</TT></TD>
    <TD align=3Dright><TT>1&nbsp;&nbsp;</TT></TD>
    <TD noWrap align=3Dright><TT>---&nbsp;&nbsp;</TT></TD>
    <TD noWrap><TT>&nbsp;R.GFRVTFYR.W</TT></TD></TR>
  <TR>
    <TD align=3Dright>&nbsp;</TD>
    <TD align=3Dright><TT>1156.5469&nbsp;&nbsp;</TT></TD>
    <TD align=3Dright><TT>1155.5396&nbsp;&nbsp;</TT></TD>
    <TD align=3Dright><TT>1155.5825&nbsp;&nbsp;</TT></TD>
    <TD noWrap align=3Dright><TT>-37.12&nbsp;</TT></TD>
    <TD align=3Dright><TT>100&nbsp;</TT></TD>
    <TD noWrap align=3Dright><TT>-&nbsp;</TT></TD>
    <TD align=3Dright><TT>107&nbsp;</TT></TD>
    <TD align=3Dright><TT>1&nbsp;&nbsp;</TT></TD>
    <TD noWrap align=3Dright><TT>---&nbsp;&nbsp;</TT></TD>
    <TD noWrap><TT>&nbsp;R.VTFYRWER.L</TT></TD></TR>
  <TR>
    <TD align=3Dright>&nbsp;</TD>
    <TD align=3Dright><TT>1405.6356&nbsp;&nbsp;</TT></TD>
    <TD align=3Dright><TT>1404.6283&nbsp;&nbsp;</TT></TD>
    <TD align=3Dright><TT>1404.5690&nbsp;&nbsp;</TT></TD>
    <TD noWrap align=3Dright><TT>42.3&nbsp;</TT></TD>
    <TD align=3Dright><TT>68&nbsp;</TT></TD>
    <TD noWrap align=3Dright><TT>-&nbsp;</TT></TD>
    <TD align=3Dright><TT>78&nbsp;</TT></TD>
    <TD align=3Dright><TT>0&nbsp;&nbsp;</TT></TD>
    <TD noWrap align=3Dright><TT>---&nbsp;&nbsp;</TT></TD>
    <TD noWrap><TT>&nbsp;R.TPYDMYECLDR.E</TT></TD></TR>
  <TR>
    <TD align=3Dright>&nbsp;</TD>
    <TD align=3Dright><TT>2481.0684&nbsp;&nbsp;</TT></TD>
    <TD align=3Dright><TT>2480.0611&nbsp;&nbsp;</TT></TD>
    <TD align=3Dright><TT>2480.0811&nbsp;&nbsp;</TT></TD>
    <TD noWrap align=3Dright><TT>-8.04&nbsp;</TT></TD>
    <TD align=3Dright><TT>58&nbsp;</TT></TD>
    <TD noWrap align=3Dright><TT>-&nbsp;</TT></TD>
    <TD align=3Dright><TT>78&nbsp;</TT></TD>
    <TD align=3Dright><TT>1&nbsp;&nbsp;</TT></TD>
    <TD noWrap align=3Dright><TT>---&nbsp;&nbsp;</TT></TD>
    <TD noWrap><TT>&nbsp;R.DGDVIFLCGRTPYDMYECLDR.E</TT></TD></TR>
  <TR>
    <TD align=3Dright>&nbsp;</TD>
    <TD align=3Dright><TT>2481.0684&nbsp;&nbsp;</TT></TD>
    <TD align=3Dright><TT>2480.0611&nbsp;&nbsp;</TT></TD>
    <TD align=3Dright><TT>2480.0811&nbsp;&nbsp;</TT></TD>
    <TD noWrap align=3Dright><TT>-8.04&nbsp;</TT></TD>
    <TD align=3Dright><TT>58&nbsp;</TT></TD>
    <TD noWrap align=3Dright><TT>-&nbsp;</TT></TD>
    <TD align=3Dright><TT>78&nbsp;</TT></TD>
    <TD align=3Dright><TT>1&nbsp;&nbsp;</TT></TD>
    <TD noWrap align=3Dright><TT>---&nbsp;&nbsp;</TT></TD>
    <TD =
noWrap><TT>&nbsp;R.DGDVIFLCGRTPYDMYECLDR.E</TT></TD></TR></TBODY></TABLE>=

<TABLE border=3D0 cellSpacing=3D0>
  <TBODY>
  <TR>
    <TD><TT>&nbsp;&nbsp;&nbsp;&nbsp;&nbsp;&nbsp;</TT></TD>
    <TD><TT><B>No match to: </B>812.3156, 823.0634, 825.0556, 829.3399,=20
      839.4725, 841.0276, 842.4681, 994.0797, 994.0797, 1018.4302, =
1036.0739,=20
      1221.5422, 1221.5422, 1225.0807, 1237.5387, 1269.5428, 1269.5428,=20
      1276.5762, 1285.5239, 1285.5239, 1301.5270, 1301.5270, 1303.5043,=20
      1317.5150, 1383.6316, 1383.6316, 1689.5828, 1689.5828, 1951.9229,=20
      2056.7954, 2056.7954, 2438.1331, 2663.2788,=20
2663.2788</TT></TD></TR></TBODY></TABLE><BR>
<TABLE border=3D0 cellSpacing=3D0>
  <TBODY>
  <TR>
    <TD><TT><B><A name=3DHit21>21.</A>&nbsp;&nbsp;&nbsp;</B></TT></TD>
    <TD noWrap><TT><A=20
      =
href=3D"http://zxw-pc/mascot/cgi/protein_view.pl?file=3D../data/20121225/=
F002425.dat&amp;hit=3D21"=20
      =
target=3D_blank>gi|300160922</A>&nbsp;&nbsp;&nbsp;&nbsp;<B>Mass:</B>&nbsp=
;29097&nbsp;&nbsp;&nbsp;&nbsp;<B>Score:</B>&nbsp;34&nbsp;&nbsp;&nbsp;&nbs=
p;&nbsp;<B>Expect:</B>&nbsp;6.9e+002&nbsp;&nbsp;<B>Matches:</B>&nbsp;6</T=
T></TD></TR>
  <TR>
    <TD>&nbsp;</TD>
    <TD noWrap><TT>hypothetical protein SELMODRAFT_412385 [Selaginella=20
      moellendorffii]</TT></TD></TR></TBODY></TABLE>
<TABLE border=3D0 cellSpacing=3D0 cellPadding=3D0>
  <TBODY>
  <TR>
    <TD><TT>&nbsp;&nbsp;&nbsp;&nbsp;&nbsp;&nbsp;</TT></TD>
    <TD align=3Dright><TT><B>Observed&nbsp;&nbsp;</B></TT></TD>
    <TD noWrap align=3Dright><TT><B>Mr(expt)&nbsp;&nbsp;</B></TT></TD>
    <TD noWrap align=3Dright><TT><B>Mr(calc)&nbsp;&nbsp;</B></TT></TD>
    <TD align=3Dright><TT><B>&nbsp;ppm&nbsp;&nbsp;</B></TT></TD>
    <TD align=3Dright><TT><B>Start&nbsp;</B></TT></TD>
    <TD align=3Dright><TT><B>&nbsp;</B></TT></TD>
    <TD align=3Dright><TT><B>End&nbsp;</B></TT></TD>
    <TD align=3Dright><TT><B>Miss&nbsp;</B></TT></TD>
    <TD align=3Dright><TT><B>Ions&nbsp;</B></TT></TD>
    <TD><TT><B>&nbsp;Peptide</B></TT></TD></TR>
  <TR>
    <TD align=3Dright>&nbsp;</TD>
    <TD align=3Dright><TT>870.4911&nbsp;&nbsp;</TT></TD>
    <TD align=3Dright><TT>869.4839&nbsp;&nbsp;</TT></TD>
    <TD align=3Dright><TT>869.4971&nbsp;&nbsp;</TT></TD>
    <TD noWrap align=3Dright><TT>-15.18&nbsp;</TT></TD>
    <TD align=3Dright><TT>133&nbsp;</TT></TD>
    <TD noWrap align=3Dright><TT>-&nbsp;</TT></TD>
    <TD align=3Dright><TT>140&nbsp;</TT></TD>
    <TD align=3Dright><TT>0&nbsp;&nbsp;</TT></TD>
    <TD noWrap align=3Dright><TT>---&nbsp;&nbsp;</TT></TD>
    <TD noWrap><TT>&nbsp;R.DVIGPTIR.G</TT></TD></TR>
  <TR>
    <TD align=3Dright>&nbsp;</TD>
    <TD align=3Dright><TT>1045.5074&nbsp;&nbsp;</TT></TD>
    <TD align=3Dright><TT>1044.5001&nbsp;&nbsp;</TT></TD>
    <TD align=3Dright><TT>1044.5505&nbsp;&nbsp;</TT></TD>
    <TD noWrap align=3Dright><TT>-48.23&nbsp;</TT></TD>
    <TD align=3Dright><TT>97&nbsp;</TT></TD>
    <TD noWrap align=3Dright><TT>-&nbsp;</TT></TD>
    <TD align=3Dright><TT>104&nbsp;</TT></TD>
    <TD align=3Dright><TT>1&nbsp;&nbsp;</TT></TD>
    <TD noWrap align=3Dright><TT>---&nbsp;&nbsp;</TT></TD>
    <TD noWrap><TT>&nbsp;R.GFRVTFYR.W</TT></TD></TR>
  <TR>
    <TD align=3Dright>&nbsp;</TD>
    <TD align=3Dright><TT>1156.5469&nbsp;&nbsp;</TT></TD>
    <TD align=3Dright><TT>1155.5396&nbsp;&nbsp;</TT></TD>
    <TD align=3Dright><TT>1155.5825&nbsp;&nbsp;</TT></TD>
    <TD noWrap align=3Dright><TT>-37.12&nbsp;</TT></TD>
    <TD align=3Dright><TT>100&nbsp;</TT></TD>
    <TD noWrap align=3Dright><TT>-&nbsp;</TT></TD>
    <TD align=3Dright><TT>107&nbsp;</TT></TD>
    <TD align=3Dright><TT>1&nbsp;&nbsp;</TT></TD>
    <TD noWrap align=3Dright><TT>---&nbsp;&nbsp;</TT></TD>
    <TD noWrap><TT>&nbsp;R.VTFYRWER.L</TT></TD></TR>
  <TR>
    <TD align=3Dright>&nbsp;</TD>
    <TD align=3Dright><TT>1405.6356&nbsp;&nbsp;</TT></TD>
    <TD align=3Dright><TT>1404.6283&nbsp;&nbsp;</TT></TD>
    <TD align=3Dright><TT>1404.5690&nbsp;&nbsp;</TT></TD>
    <TD noWrap align=3Dright><TT>42.3&nbsp;</TT></TD>
    <TD align=3Dright><TT>68&nbsp;</TT></TD>
    <TD noWrap align=3Dright><TT>-&nbsp;</TT></TD>
    <TD align=3Dright><TT>78&nbsp;</TT></TD>
    <TD align=3Dright><TT>0&nbsp;&nbsp;</TT></TD>
    <TD noWrap align=3Dright><TT>---&nbsp;&nbsp;</TT></TD>
    <TD noWrap><TT>&nbsp;R.TPYDMYECLDR.E</TT></TD></TR>
  <TR>
    <TD align=3Dright>&nbsp;</TD>
    <TD align=3Dright><TT>2481.0684&nbsp;&nbsp;</TT></TD>
    <TD align=3Dright><TT>2480.0611&nbsp;&nbsp;</TT></TD>
    <TD align=3Dright><TT>2480.0811&nbsp;&nbsp;</TT></TD>
    <TD noWrap align=3Dright><TT>-8.04&nbsp;</TT></TD>
    <TD align=3Dright><TT>58&nbsp;</TT></TD>
    <TD noWrap align=3Dright><TT>-&nbsp;</TT></TD>
    <TD align=3Dright><TT>78&nbsp;</TT></TD>
    <TD align=3Dright><TT>1&nbsp;&nbsp;</TT></TD>
    <TD noWrap align=3Dright><TT>---&nbsp;&nbsp;</TT></TD>
    <TD noWrap><TT>&nbsp;R.DGDVIFLCGRTPYDMYECLDR.E</TT></TD></TR>
  <TR>
    <TD align=3Dright>&nbsp;</TD>
    <TD align=3Dright><TT>2481.0684&nbsp;&nbsp;</TT></TD>
    <TD align=3Dright><TT>2480.0611&nbsp;&nbsp;</TT></TD>
    <TD align=3Dright><TT>2480.0811&nbsp;&nbsp;</TT></TD>
    <TD noWrap align=3Dright><TT>-8.04&nbsp;</TT></TD>
    <TD align=3Dright><TT>58&nbsp;</TT></TD>
    <TD noWrap align=3Dright><TT>-&nbsp;</TT></TD>
    <TD align=3Dright><TT>78&nbsp;</TT></TD>
    <TD align=3Dright><TT>1&nbsp;&nbsp;</TT></TD>
    <TD noWrap align=3Dright><TT>---&nbsp;&nbsp;</TT></TD>
    <TD =
noWrap><TT>&nbsp;R.DGDVIFLCGRTPYDMYECLDR.E</TT></TD></TR></TBODY></TABLE>=

<TABLE border=3D0 cellSpacing=3D0>
  <TBODY>
  <TR>
    <TD><TT>&nbsp;&nbsp;&nbsp;&nbsp;&nbsp;&nbsp;</TT></TD>
    <TD><TT><B>No match to: </B>812.3156, 823.0634, 825.0556, 829.3399,=20
      839.4725, 841.0276, 842.4681, 994.0797, 994.0797, 1018.4302, =
1036.0739,=20
      1221.5422, 1221.5422, 1225.0807, 1237.5387, 1269.5428, 1269.5428,=20
      1276.5762, 1285.5239, 1285.5239, 1301.5270, 1301.5270, 1303.5043,=20
      1317.5150, 1383.6316, 1383.6316, 1689.5828, 1689.5828, 1951.9229,=20
      2056.7954, 2056.7954, 2438.1331, 2663.2788,=20
2663.2788</TT></TD></TR></TBODY></TABLE><BR>
<TABLE border=3D0 cellSpacing=3D0>
  <TBODY>
  <TR>
    <TD><TT><B><A name=3DHit22>22.</A>&nbsp;&nbsp;&nbsp;</B></TT></TD>
    <TD noWrap><TT><A=20
      =
href=3D"http://zxw-pc/mascot/cgi/protein_view.pl?file=3D../data/20121225/=
F002425.dat&amp;hit=3D22"=20
      =
target=3D_blank>gi|147777754</A>&nbsp;&nbsp;&nbsp;&nbsp;<B>Mass:</B>&nbsp=
;61810&nbsp;&nbsp;&nbsp;&nbsp;<B>Score:</B>&nbsp;34&nbsp;&nbsp;&nbsp;&nbs=
p;&nbsp;<B>Expect:</B>&nbsp;7.9e+002&nbsp;&nbsp;<B>Matches:</B>&nbsp;7</T=
T></TD></TR>
  <TR>
    <TD>&nbsp;</TD>
    <TD noWrap><TT>hypothetical protein VITISV_029279 [Vitis=20
  vinifera]</TT></TD></TR></TBODY></TABLE>
<TABLE border=3D0 cellSpacing=3D0 cellPadding=3D0>
  <TBODY>
  <TR>
    <TD><TT>&nbsp;&nbsp;&nbsp;&nbsp;&nbsp;&nbsp;</TT></TD>
    <TD align=3Dright><TT><B>Observed&nbsp;&nbsp;</B></TT></TD>
    <TD noWrap align=3Dright><TT><B>Mr(expt)&nbsp;&nbsp;</B></TT></TD>
    <TD noWrap align=3Dright><TT><B>Mr(calc)&nbsp;&nbsp;</B></TT></TD>
    <TD align=3Dright><TT><B>&nbsp;ppm&nbsp;&nbsp;</B></TT></TD>
    <TD align=3Dright><TT><B>Start&nbsp;</B></TT></TD>
    <TD align=3Dright><TT><B>&nbsp;</B></TT></TD>
    <TD align=3Dright><TT><B>End&nbsp;</B></TT></TD>
    <TD align=3Dright><TT><B>Miss&nbsp;</B></TT></TD>
    <TD align=3Dright><TT><B>Ions&nbsp;</B></TT></TD>
    <TD><TT><B>&nbsp;Peptide</B></TT></TD></TR>
  <TR>
    <TD align=3Dright>&nbsp;</TD>
    <TD align=3Dright><TT>842.4681&nbsp;&nbsp;</TT></TD>
    <TD align=3Dright><TT>841.4609&nbsp;&nbsp;</TT></TD>
    <TD align=3Dright><TT>841.4770&nbsp;&nbsp;</TT></TD>
    <TD noWrap align=3Dright><TT>-19.16&nbsp;</TT></TD>
    <TD align=3Dright><TT>57&nbsp;</TT></TD>
    <TD noWrap align=3Dright><TT>-&nbsp;</TT></TD>
    <TD align=3Dright><TT>64&nbsp;</TT></TD>
    <TD align=3Dright><TT>0&nbsp;&nbsp;</TT></TD>
    <TD noWrap align=3Dright><TT>---&nbsp;&nbsp;</TT></TD>
    <TD noWrap><TT>&nbsp;K.SGGRPLQK.K</TT></TD></TR>
  <TR>
    <TD align=3Dright>&nbsp;</TD>
    <TD align=3Dright><TT>1221.5422&nbsp;&nbsp;</TT></TD>
    <TD align=3Dright><TT>1220.5349&nbsp;&nbsp;</TT></TD>
    <TD align=3Dright><TT>1220.6223&nbsp;&nbsp;</TT></TD>
    <TD noWrap align=3Dright><TT>-71.61&nbsp;</TT></TD>
    <TD align=3Dright><TT>387&nbsp;</TT></TD>
    <TD noWrap align=3Dright><TT>-&nbsp;</TT></TD>
    <TD align=3Dright><TT>396&nbsp;</TT></TD>
    <TD align=3Dright><TT>1&nbsp;&nbsp;</TT></TD>
    <TD noWrap align=3Dright><TT>---&nbsp;&nbsp;</TT></TD>
    <TD noWrap><TT>&nbsp;R.ICREPFTLDK.W</TT></TD></TR>
  <TR>
    <TD align=3Dright>&nbsp;</TD>
    <TD align=3Dright><TT>1221.5422&nbsp;&nbsp;</TT></TD>
    <TD align=3Dright><TT>1220.5349&nbsp;&nbsp;</TT></TD>
    <TD align=3Dright><TT>1220.6223&nbsp;&nbsp;</TT></TD>
    <TD noWrap align=3Dright><TT>-71.61&nbsp;</TT></TD>
    <TD align=3Dright><TT>387&nbsp;</TT></TD>
    <TD noWrap align=3Dright><TT>-&nbsp;</TT></TD>
    <TD align=3Dright><TT>396&nbsp;</TT></TD>
    <TD align=3Dright><TT>1&nbsp;&nbsp;</TT></TD>
    <TD noWrap align=3Dright><TT>---&nbsp;&nbsp;</TT></TD>
    <TD noWrap><TT>&nbsp;R.ICREPFTLDK.W</TT></TD></TR>
  <TR>
    <TD align=3Dright>&nbsp;</TD>
    <TD align=3Dright><TT>1383.6316&nbsp;&nbsp;</TT></TD>
    <TD align=3Dright><TT>1382.6243&nbsp;&nbsp;</TT></TD>
    <TD align=3Dright><TT>1382.7307&nbsp;&nbsp;</TT></TD>
    <TD noWrap align=3Dright><TT>-76.90&nbsp;</TT></TD>
    <TD align=3Dright><TT>224&nbsp;</TT></TD>
    <TD noWrap align=3Dright><TT>-&nbsp;</TT></TD>
    <TD align=3Dright><TT>235&nbsp;</TT></TD>
    <TD align=3Dright><TT>0&nbsp;&nbsp;</TT></TD>
    <TD noWrap align=3Dright><TT>---&nbsp;&nbsp;</TT></TD>
    <TD noWrap><TT>&nbsp;R.NPTLIHFTIDGR.H</TT></TD></TR>
  <TR>
    <TD align=3Dright>&nbsp;</TD>
    <TD align=3Dright><TT>1383.6316&nbsp;&nbsp;</TT></TD>
    <TD align=3Dright><TT>1382.6243&nbsp;&nbsp;</TT></TD>
    <TD align=3Dright><TT>1382.7307&nbsp;&nbsp;</TT></TD>
    <TD noWrap align=3Dright><TT>-76.90&nbsp;</TT></TD>
    <TD align=3Dright><TT>224&nbsp;</TT></TD>
    <TD noWrap align=3Dright><TT>-&nbsp;</TT></TD>
    <TD align=3Dright><TT>235&nbsp;</TT></TD>
    <TD align=3Dright><TT>0&nbsp;&nbsp;</TT></TD>
    <TD noWrap align=3Dright><TT>---&nbsp;&nbsp;</TT></TD>
    <TD noWrap><TT>&nbsp;R.NPTLIHFTIDGR.H</TT></TD></TR>
  <TR>
    <TD align=3Dright>&nbsp;</TD>
    <TD align=3Dright><TT>2663.2788&nbsp;&nbsp;</TT></TD>
    <TD align=3Dright><TT>2662.2715&nbsp;&nbsp;</TT></TD>
    <TD align=3Dright><TT>2662.3748&nbsp;&nbsp;</TT></TD>
    <TD noWrap align=3Dright><TT>-38.79&nbsp;</TT></TD>
    <TD align=3Dright><TT>461&nbsp;</TT></TD>
    <TD noWrap align=3Dright><TT>-&nbsp;</TT></TD>
    <TD align=3Dright><TT>484&nbsp;</TT></TD>
    <TD align=3Dright><TT>1&nbsp;&nbsp;</TT></TD>
    <TD noWrap align=3Dright><TT>---&nbsp;&nbsp;</TT></TD>
    <TD noWrap><TT>&nbsp;R.ELFRALETLTASQSNLAQEMAAIR.A</TT></TD></TR>
  <TR>
    <TD align=3Dright>&nbsp;</TD>
    <TD align=3Dright><TT>2663.2788&nbsp;&nbsp;</TT></TD>
    <TD align=3Dright><TT>2662.2715&nbsp;&nbsp;</TT></TD>
    <TD align=3Dright><TT>2662.3748&nbsp;&nbsp;</TT></TD>
    <TD noWrap align=3Dright><TT>-38.79&nbsp;</TT></TD>
    <TD align=3Dright><TT>461&nbsp;</TT></TD>
    <TD noWrap align=3Dright><TT>-&nbsp;</TT></TD>
    <TD align=3Dright><TT>484&nbsp;</TT></TD>
    <TD align=3Dright><TT>1&nbsp;&nbsp;</TT></TD>
    <TD noWrap align=3Dright><TT>14&nbsp;&nbsp;</TT></TD>
    <TD =
noWrap><TT>&nbsp;R.ELFRALETLTASQSNLAQEMAAIR.A</TT></TD></TR></TBODY></TAB=
LE>
<TABLE border=3D0 cellSpacing=3D0>
  <TBODY>
  <TR>
    <TD><TT>&nbsp;&nbsp;&nbsp;&nbsp;&nbsp;&nbsp;</TT></TD>
    <TD><TT><B>No match to: </B>812.3156, 823.0634, 825.0556, 829.3399,=20
      839.4725, 841.0276, 870.4911, 994.0797, 994.0797, 1018.4302, =
1036.0739,=20
      1045.5074, 1156.5469, 1225.0807, 1237.5387, 1269.5428, 1269.5428,=20
      1276.5762, 1285.5239, 1285.5239, 1301.5270, 1301.5270, 1303.5043,=20
      1317.5150, 1405.6356, 1689.5828, 1689.5828, 1951.9229, 2056.7954,=20
      2056.7954, 2438.1331, 2481.0684, =
2481.0684</TT></TD></TR></TBODY></TABLE><BR>
<TABLE border=3D0 cellSpacing=3D0>
  <TBODY>
  <TR>
    <TD><TT><B><A name=3DHit23>23.</A>&nbsp;&nbsp;&nbsp;</B></TT></TD>
    <TD noWrap><TT><A=20
      =
href=3D"http://zxw-pc/mascot/cgi/protein_view.pl?file=3D../data/20121225/=
F002425.dat&amp;hit=3D23"=20
      =
target=3D_blank>gi|168019614</A>&nbsp;&nbsp;&nbsp;&nbsp;<B>Mass:</B>&nbsp=
;16295&nbsp;&nbsp;&nbsp;&nbsp;<B>Score:</B>&nbsp;34&nbsp;&nbsp;&nbsp;&nbs=
p;&nbsp;<B>Expect:</B>&nbsp;8.3e+002&nbsp;&nbsp;<B>Matches:</B>&nbsp;3</T=
T></TD></TR>
  <TR>
    <TD>&nbsp;</TD>
    <TD noWrap><TT>predicted protein [Physcomitrella patens subsp.=20
    patens]</TT></TD></TR></TBODY></TABLE>
<TABLE border=3D0 cellSpacing=3D0 cellPadding=3D0>
  <TBODY>
  <TR>
    <TD><TT>&nbsp;&nbsp;&nbsp;&nbsp;&nbsp;&nbsp;</TT></TD>
    <TD align=3Dright><TT><B>Observed&nbsp;&nbsp;</B></TT></TD>
    <TD noWrap align=3Dright><TT><B>Mr(expt)&nbsp;&nbsp;</B></TT></TD>
    <TD noWrap align=3Dright><TT><B>Mr(calc)&nbsp;&nbsp;</B></TT></TD>
    <TD align=3Dright><TT><B>&nbsp;ppm&nbsp;&nbsp;</B></TT></TD>
    <TD align=3Dright><TT><B>Start&nbsp;</B></TT></TD>
    <TD align=3Dright><TT><B>&nbsp;</B></TT></TD>
    <TD align=3Dright><TT><B>End&nbsp;</B></TT></TD>
    <TD align=3Dright><TT><B>Miss&nbsp;</B></TT></TD>
    <TD align=3Dright><TT><B>Ions&nbsp;</B></TT></TD>
    <TD><TT><B>&nbsp;Peptide</B></TT></TD></TR>
  <TR>
    <TD align=3Dright>&nbsp;</TD>
    <TD align=3Dright><TT>1269.5428&nbsp;&nbsp;</TT></TD>
    <TD align=3Dright><TT>1268.5355&nbsp;&nbsp;</TT></TD>
    <TD align=3Dright><TT>1268.6044&nbsp;&nbsp;</TT></TD>
    <TD noWrap align=3Dright><TT>-54.29&nbsp;</TT></TD>
    <TD align=3Dright><TT>117&nbsp;</TT></TD>
    <TD noWrap align=3Dright><TT>-&nbsp;</TT></TD>
    <TD align=3Dright><TT>128&nbsp;</TT></TD>
    <TD align=3Dright><TT>0&nbsp;&nbsp;</TT></TD>
    <TD noWrap align=3Dright><TT>---&nbsp;&nbsp;</TT></TD>
    <TD noWrap><TT>&nbsp;K.RPHDAGATCSVR.G</TT></TD></TR>
  <TR>
    <TD align=3Dright>&nbsp;</TD>
    <TD align=3Dright><TT>1269.5428&nbsp;&nbsp;</TT></TD>
    <TD align=3Dright><TT>1268.5355&nbsp;&nbsp;</TT></TD>
    <TD align=3Dright><TT>1268.6044&nbsp;&nbsp;</TT></TD>
    <TD noWrap align=3Dright><TT>-54.29&nbsp;</TT></TD>
    <TD align=3Dright><TT>117&nbsp;</TT></TD>
    <TD noWrap align=3Dright><TT>-&nbsp;</TT></TD>
    <TD align=3Dright><TT>128&nbsp;</TT></TD>
    <TD align=3Dright><TT>0&nbsp;&nbsp;</TT></TD>
    <TD noWrap align=3Dright><TT>17&nbsp;&nbsp;</TT></TD>
    <TD noWrap><TT>&nbsp;K.RPHDAGATCSVR.G</TT></TD></TR>
  <TR>
    <TD align=3Dright>&nbsp;</TD>
    <TD align=3Dright><TT>1951.9229&nbsp;&nbsp;</TT></TD>
    <TD align=3Dright><TT>1950.9156&nbsp;&nbsp;</TT></TD>
    <TD align=3Dright><TT>1950.8741&nbsp;&nbsp;</TT></TD>
    <TD noWrap align=3Dright><TT>21.3&nbsp;</TT></TD>
    <TD align=3Dright><TT>2&nbsp;</TT></TD>
    <TD noWrap align=3Dright><TT>-&nbsp;</TT></TD>
    <TD align=3Dright><TT>19&nbsp;</TT></TD>
    <TD align=3Dright><TT>1&nbsp;&nbsp;</TT></TD>
    <TD noWrap align=3Dright><TT>---&nbsp;&nbsp;</TT></TD>
    <TD noWrap><TT>&nbsp;M.RASSLQSGGGSQDYMTYK.K + Oxidation=20
  (M)</TT></TD></TR></TBODY></TABLE>
<TABLE border=3D0 cellSpacing=3D0>
  <TBODY>
  <TR>
    <TD><TT>&nbsp;&nbsp;&nbsp;&nbsp;&nbsp;&nbsp;</TT></TD>
    <TD><TT><B>No match to: </B>812.3156, 823.0634, 825.0556, 829.3399,=20
      839.4725, 841.0276, 842.4681, 870.4911, 994.0797, 994.0797, =
1018.4302,=20
      1036.0739, 1045.5074, 1156.5469, 1221.5422, 1221.5422, 1225.0807,=20
      1237.5387, 1276.5762, 1285.5239, 1285.5239, 1301.5270, 1301.5270,=20
      1303.5043, 1317.5150, 1383.6316, 1383.6316, 1405.6356, 1689.5828,=20
      1689.5828, 2056.7954, 2056.7954, 2438.1331, 2481.0684, 2481.0684,=20
      2663.2788, 2663.2788</TT></TD></TR></TBODY></TABLE><BR>
<TABLE border=3D0 cellSpacing=3D0>
  <TBODY>
  <TR>
    <TD><TT><B><A name=3DHit24>24.</A>&nbsp;&nbsp;&nbsp;</B></TT></TD>
    <TD noWrap><TT><A=20
      =
href=3D"http://zxw-pc/mascot/cgi/protein_view.pl?file=3D../data/20121225/=
F002425.dat&amp;hit=3D24"=20
      =
target=3D_blank>gi|162686417</A>&nbsp;&nbsp;&nbsp;&nbsp;<B>Mass:</B>&nbsp=
;16295&nbsp;&nbsp;&nbsp;&nbsp;<B>Score:</B>&nbsp;34&nbsp;&nbsp;&nbsp;&nbs=
p;&nbsp;<B>Expect:</B>&nbsp;8.3e+002&nbsp;&nbsp;<B>Matches:</B>&nbsp;3</T=
T></TD></TR>
  <TR>
    <TD>&nbsp;</TD>
    <TD noWrap><TT>predicted protein [Physcomitrella patens subsp.=20
    patens]</TT></TD></TR></TBODY></TABLE>
<TABLE border=3D0 cellSpacing=3D0 cellPadding=3D0>
  <TBODY>
  <TR>
    <TD><TT>&nbsp;&nbsp;&nbsp;&nbsp;&nbsp;&nbsp;</TT></TD>
    <TD align=3Dright><TT><B>Observed&nbsp;&nbsp;</B></TT></TD>
    <TD noWrap align=3Dright><TT><B>Mr(expt)&nbsp;&nbsp;</B></TT></TD>
    <TD noWrap align=3Dright><TT><B>Mr(calc)&nbsp;&nbsp;</B></TT></TD>
    <TD align=3Dright><TT><B>&nbsp;ppm&nbsp;&nbsp;</B></TT></TD>
    <TD align=3Dright><TT><B>Start&nbsp;</B></TT></TD>
    <TD align=3Dright><TT><B>&nbsp;</B></TT></TD>
    <TD align=3Dright><TT><B>End&nbsp;</B></TT></TD>
    <TD align=3Dright><TT><B>Miss&nbsp;</B></TT></TD>
    <TD align=3Dright><TT><B>Ions&nbsp;</B></TT></TD>
    <TD><TT><B>&nbsp;Peptide</B></TT></TD></TR>
  <TR>
    <TD align=3Dright>&nbsp;</TD>
    <TD align=3Dright><TT>1269.5428&nbsp;&nbsp;</TT></TD>
    <TD align=3Dright><TT>1268.5355&nbsp;&nbsp;</TT></TD>
    <TD align=3Dright><TT>1268.6044&nbsp;&nbsp;</TT></TD>
    <TD noWrap align=3Dright><TT>-54.29&nbsp;</TT></TD>
    <TD align=3Dright><TT>117&nbsp;</TT></TD>
    <TD noWrap align=3Dright><TT>-&nbsp;</TT></TD>
    <TD align=3Dright><TT>128&nbsp;</TT></TD>
    <TD align=3Dright><TT>0&nbsp;&nbsp;</TT></TD>
    <TD noWrap align=3Dright><TT>---&nbsp;&nbsp;</TT></TD>
    <TD noWrap><TT>&nbsp;K.RPHDAGATCSVR.G</TT></TD></TR>
  <TR>
    <TD align=3Dright>&nbsp;</TD>
    <TD align=3Dright><TT>1269.5428&nbsp;&nbsp;</TT></TD>
    <TD align=3Dright><TT>1268.5355&nbsp;&nbsp;</TT></TD>
    <TD align=3Dright><TT>1268.6044&nbsp;&nbsp;</TT></TD>
    <TD noWrap align=3Dright><TT>-54.29&nbsp;</TT></TD>
    <TD align=3Dright><TT>117&nbsp;</TT></TD>
    <TD noWrap align=3Dright><TT>-&nbsp;</TT></TD>
    <TD align=3Dright><TT>128&nbsp;</TT></TD>
    <TD align=3Dright><TT>0&nbsp;&nbsp;</TT></TD>
    <TD noWrap align=3Dright><TT>17&nbsp;&nbsp;</TT></TD>
    <TD noWrap><TT>&nbsp;K.RPHDAGATCSVR.G</TT></TD></TR>
  <TR>
    <TD align=3Dright>&nbsp;</TD>
    <TD align=3Dright><TT>1951.9229&nbsp;&nbsp;</TT></TD>
    <TD align=3Dright><TT>1950.9156&nbsp;&nbsp;</TT></TD>
    <TD align=3Dright><TT>1950.8741&nbsp;&nbsp;</TT></TD>
    <TD noWrap align=3Dright><TT>21.3&nbsp;</TT></TD>
    <TD align=3Dright><TT>2&nbsp;</TT></TD>
    <TD noWrap align=3Dright><TT>-&nbsp;</TT></TD>
    <TD align=3Dright><TT>19&nbsp;</TT></TD>
    <TD align=3Dright><TT>1&nbsp;&nbsp;</TT></TD>
    <TD noWrap align=3Dright><TT>---&nbsp;&nbsp;</TT></TD>
    <TD noWrap><TT>&nbsp;M.RASSLQSGGGSQDYMTYK.K + Oxidation=20
  (M)</TT></TD></TR></TBODY></TABLE>
<TABLE border=3D0 cellSpacing=3D0>
  <TBODY>
  <TR>
    <TD><TT>&nbsp;&nbsp;&nbsp;&nbsp;&nbsp;&nbsp;</TT></TD>
    <TD><TT><B>No match to: </B>812.3156, 823.0634, 825.0556, 829.3399,=20
      839.4725, 841.0276, 842.4681, 870.4911, 994.0797, 994.0797, =
1018.4302,=20
      1036.0739, 1045.5074, 1156.5469, 1221.5422, 1221.5422, 1225.0807,=20
      1237.5387, 1276.5762, 1285.5239, 1285.5239, 1301.5270, 1301.5270,=20
      1303.5043, 1317.5150, 1383.6316, 1383.6316, 1405.6356, 1689.5828,=20
      1689.5828, 2056.7954, 2056.7954, 2438.1331, 2481.0684, 2481.0684,=20
      2663.2788, 2663.2788</TT></TD></TR></TBODY></TABLE><BR>
<TABLE border=3D0 cellSpacing=3D0>
  <TBODY>
  <TR>
    <TD><TT><B><A name=3DHit25>25.</A>&nbsp;&nbsp;&nbsp;</B></TT></TD>
    <TD noWrap><TT><A=20
      =
href=3D"http://zxw-pc/mascot/cgi/protein_view.pl?file=3D../data/20121225/=
F002425.dat&amp;hit=3D25"=20
      =
target=3D_blank>gi|296086695</A>&nbsp;&nbsp;&nbsp;&nbsp;<B>Mass:</B>&nbsp=
;15630&nbsp;&nbsp;&nbsp;&nbsp;<B>Score:</B>&nbsp;33&nbsp;&nbsp;&nbsp;&nbs=
p;&nbsp;<B>Expect:</B>&nbsp;8.9e+002&nbsp;&nbsp;<B>Matches:</B>&nbsp;5</T=
T></TD></TR>
  <TR>
    <TD>&nbsp;</TD>
    <TD noWrap><TT>unnamed protein product [Vitis=20
vinifera]</TT></TD></TR></TBODY></TABLE>
<TABLE border=3D0 cellSpacing=3D0 cellPadding=3D0>
  <TBODY>
  <TR>
    <TD><TT>&nbsp;&nbsp;&nbsp;&nbsp;&nbsp;&nbsp;</TT></TD>
    <TD align=3Dright><TT><B>Observed&nbsp;&nbsp;</B></TT></TD>
    <TD noWrap align=3Dright><TT><B>Mr(expt)&nbsp;&nbsp;</B></TT></TD>
    <TD noWrap align=3Dright><TT><B>Mr(calc)&nbsp;&nbsp;</B></TT></TD>
    <TD align=3Dright><TT><B>&nbsp;ppm&nbsp;&nbsp;</B></TT></TD>
    <TD align=3Dright><TT><B>Start&nbsp;</B></TT></TD>
    <TD align=3Dright><TT><B>&nbsp;</B></TT></TD>
    <TD align=3Dright><TT><B>End&nbsp;</B></TT></TD>
    <TD align=3Dright><TT><B>Miss&nbsp;</B></TT></TD>
    <TD align=3Dright><TT><B>Ions&nbsp;</B></TT></TD>
    <TD><TT><B>&nbsp;Peptide</B></TT></TD></TR>
  <TR>
    <TD align=3Dright>&nbsp;</TD>
    <TD align=3Dright><TT>1018.4302&nbsp;&nbsp;</TT></TD>
    <TD align=3Dright><TT>1017.4229&nbsp;&nbsp;</TT></TD>
    <TD align=3Dright><TT>1017.5066&nbsp;&nbsp;</TT></TD>
    <TD noWrap align=3Dright><TT>-82.21&nbsp;</TT></TD>
    <TD align=3Dright><TT>95&nbsp;</TT></TD>
    <TD noWrap align=3Dright><TT>-&nbsp;</TT></TD>
    <TD align=3Dright><TT>102&nbsp;</TT></TD>
    <TD align=3Dright><TT>0&nbsp;&nbsp;</TT></TD>
    <TD noWrap align=3Dright><TT>---&nbsp;&nbsp;</TT></TD>
    <TD noWrap><TT>&nbsp;K.YPHMLSVR.N + Oxidation (M)</TT></TD></TR>
  <TR>
    <TD align=3Dright>&nbsp;</TD>
    <TD align=3Dright><TT>2481.0684&nbsp;&nbsp;</TT></TD>
    <TD align=3Dright><TT>2480.0611&nbsp;&nbsp;</TT></TD>
    <TD align=3Dright><TT>2480.2239&nbsp;&nbsp;</TT></TD>
    <TD noWrap align=3Dright><TT>-65.62&nbsp;</TT></TD>
    <TD align=3Dright><TT>33&nbsp;</TT></TD>
    <TD noWrap align=3Dright><TT>-&nbsp;</TT></TD>
    <TD align=3Dright><TT>52&nbsp;</TT></TD>
    <TD align=3Dright><TT>1&nbsp;&nbsp;</TT></TD>
    <TD noWrap align=3Dright><TT>---&nbsp;&nbsp;</TT></TD>
    <TD noWrap><TT>&nbsp;R.SSRFSPLSFLFNMLFFSYFK.D + Oxidation =
(M)</TT></TD></TR>
  <TR>
    <TD align=3Dright>&nbsp;</TD>
    <TD align=3Dright><TT>2481.0684&nbsp;&nbsp;</TT></TD>
    <TD align=3Dright><TT>2480.0611&nbsp;&nbsp;</TT></TD>
    <TD align=3Dright><TT>2480.2239&nbsp;&nbsp;</TT></TD>
    <TD noWrap align=3Dright><TT>-65.62&nbsp;</TT></TD>
    <TD align=3Dright><TT>33&nbsp;</TT></TD>
    <TD noWrap align=3Dright><TT>-&nbsp;</TT></TD>
    <TD align=3Dright><TT>52&nbsp;</TT></TD>
    <TD align=3Dright><TT>1&nbsp;&nbsp;</TT></TD>
    <TD noWrap align=3Dright><TT>---&nbsp;&nbsp;</TT></TD>
    <TD noWrap><TT>&nbsp;R.SSRFSPLSFLFNMLFFSYFK.D + Oxidation =
(M)</TT></TD></TR>
  <TR>
    <TD align=3Dright>&nbsp;</TD>
    <TD align=3Dright><TT>2663.2788&nbsp;&nbsp;</TT></TD>
    <TD align=3Dright><TT>2662.2715&nbsp;&nbsp;</TT></TD>
    <TD align=3Dright><TT>2662.4079&nbsp;&nbsp;</TT></TD>
    <TD noWrap align=3Dright><TT>-51.21&nbsp;</TT></TD>
    <TD align=3Dright><TT>108&nbsp;</TT></TD>
    <TD noWrap align=3Dright><TT>-&nbsp;</TT></TD>
    <TD align=3Dright><TT>131&nbsp;</TT></TD>
    <TD align=3Dright><TT>1&nbsp;&nbsp;</TT></TD>
    <TD noWrap align=3Dright><TT>---&nbsp;&nbsp;</TT></TD>
    <TD noWrap><TT>&nbsp;R.GSVVRYVQLPPEGVDIELLHDATR.R</TT></TD></TR>
  <TR>
    <TD align=3Dright>&nbsp;</TD>
    <TD align=3Dright><TT>2663.2788&nbsp;&nbsp;</TT></TD>
    <TD align=3Dright><TT>2662.2715&nbsp;&nbsp;</TT></TD>
    <TD align=3Dright><TT>2662.4079&nbsp;&nbsp;</TT></TD>
    <TD noWrap align=3Dright><TT>-51.21&nbsp;</TT></TD>
    <TD align=3Dright><TT>108&nbsp;</TT></TD>
    <TD noWrap align=3Dright><TT>-&nbsp;</TT></TD>
    <TD align=3Dright><TT>131&nbsp;</TT></TD>
    <TD align=3Dright><TT>1&nbsp;&nbsp;</TT></TD>
    <TD noWrap align=3Dright><TT>4&nbsp;&nbsp;</TT></TD>
    <TD =
noWrap><TT>&nbsp;R.GSVVRYVQLPPEGVDIELLHDATR.R</TT></TD></TR></TBODY></TAB=
LE>
<TABLE border=3D0 cellSpacing=3D0>
  <TBODY>
  <TR>
    <TD><TT>&nbsp;&nbsp;&nbsp;&nbsp;&nbsp;&nbsp;</TT></TD>
    <TD><TT><B>No match to: </B>812.3156, 823.0634, 825.0556, 829.3399,=20
      839.4725, 841.0276, 842.4681, 870.4911, 994.0797, 994.0797, =
1036.0739,=20
      1045.5074, 1156.5469, 1221.5422, 1221.5422, 1225.0807, 1237.5387,=20
      1269.5428, 1269.5428, 1276.5762, 1285.5239, 1285.5239, 1301.5270,=20
      1301.5270, 1303.5043, 1317.5150, 1383.6316, 1383.6316, 1405.6356,=20
      1689.5828, 1689.5828, 1951.9229, 2056.7954, 2056.7954,=20
  2438.1331</TT></TD></TR></TBODY></TABLE><BR>
<TABLE border=3D0 cellSpacing=3D0>
  <TBODY>
  <TR>
    <TD><TT><B><A name=3DHit26>26.</A>&nbsp;&nbsp;&nbsp;</B></TT></TD>
    <TD noWrap><TT><A=20
      =
href=3D"http://zxw-pc/mascot/cgi/protein_view.pl?file=3D../data/20121225/=
F002425.dat&amp;hit=3D26"=20
      =
target=3D_blank>gi|118481187</A>&nbsp;&nbsp;&nbsp;&nbsp;<B>Mass:</B>&nbsp=
;41481&nbsp;&nbsp;&nbsp;&nbsp;<B>Score:</B>&nbsp;33&nbsp;&nbsp;&nbsp;&nbs=
p;&nbsp;<B>Expect:</B>&nbsp;9.3e+002&nbsp;&nbsp;<B>Matches:</B>&nbsp;8</T=
T></TD></TR>
  <TR>
    <TD>&nbsp;</TD>
    <TD noWrap><TT>unknown [Populus =
trichocarpa]</TT></TD></TR></TBODY></TABLE>
<TABLE border=3D0 cellSpacing=3D0 cellPadding=3D0>
  <TBODY>
  <TR>
    <TD><TT>&nbsp;&nbsp;&nbsp;&nbsp;&nbsp;&nbsp;</TT></TD>
    <TD align=3Dright><TT><B>Observed&nbsp;&nbsp;</B></TT></TD>
    <TD noWrap align=3Dright><TT><B>Mr(expt)&nbsp;&nbsp;</B></TT></TD>
    <TD noWrap align=3Dright><TT><B>Mr(calc)&nbsp;&nbsp;</B></TT></TD>
    <TD align=3Dright><TT><B>&nbsp;ppm&nbsp;&nbsp;</B></TT></TD>
    <TD align=3Dright><TT><B>Start&nbsp;</B></TT></TD>
    <TD align=3Dright><TT><B>&nbsp;</B></TT></TD>
    <TD align=3Dright><TT><B>End&nbsp;</B></TT></TD>
    <TD align=3Dright><TT><B>Miss&nbsp;</B></TT></TD>
    <TD align=3Dright><TT><B>Ions&nbsp;</B></TT></TD>
    <TD><TT><B>&nbsp;Peptide</B></TT></TD></TR>
  <TR>
    <TD align=3Dright>&nbsp;</TD>
    <TD align=3Dright><TT>842.4681&nbsp;&nbsp;</TT></TD>
    <TD align=3Dright><TT>841.4609&nbsp;&nbsp;</TT></TD>
    <TD align=3Dright><TT>841.5385&nbsp;&nbsp;</TT></TD>
    <TD noWrap align=3Dright><TT>-92.25&nbsp;</TT></TD>
    <TD align=3Dright><TT>292&nbsp;</TT></TD>
    <TD noWrap align=3Dright><TT>-&nbsp;</TT></TD>
    <TD align=3Dright><TT>298&nbsp;</TT></TD>
    <TD align=3Dright><TT>1&nbsp;&nbsp;</TT></TD>
    <TD noWrap align=3Dright><TT>---&nbsp;&nbsp;</TT></TD>
    <TD noWrap><TT>&nbsp;R.RAIELLK.A</TT></TD></TR>
  <TR>
    <TD align=3Dright>&nbsp;</TD>
    <TD align=3Dright><TT>1045.5074&nbsp;&nbsp;</TT></TD>
    <TD align=3Dright><TT>1044.5001&nbsp;&nbsp;</TT></TD>
    <TD align=3Dright><TT>1044.5253&nbsp;&nbsp;</TT></TD>
    <TD noWrap align=3Dright><TT>-24.12&nbsp;</TT></TD>
    <TD align=3Dright><TT>343&nbsp;</TT></TD>
    <TD noWrap align=3Dright><TT>-&nbsp;</TT></TD>
    <TD align=3Dright><TT>350&nbsp;</TT></TD>
    <TD align=3Dright><TT>1&nbsp;&nbsp;</TT></TD>
    <TD noWrap align=3Dright><TT>---&nbsp;&nbsp;</TT></TD>
    <TD noWrap><TT>&nbsp;K.RWAEAAWR.N</TT></TD></TR>
  <TR>
    <TD align=3Dright>&nbsp;</TD>
    <TD align=3Dright><TT>1221.5422&nbsp;&nbsp;</TT></TD>
    <TD align=3Dright><TT>1220.5349&nbsp;&nbsp;</TT></TD>
    <TD align=3Dright><TT>1220.5269&nbsp;&nbsp;</TT></TD>
    <TD noWrap align=3Dright><TT>6.57&nbsp;</TT></TD>
    <TD align=3Dright><TT>121&nbsp;</TT></TD>
    <TD noWrap align=3Dright><TT>-&nbsp;</TT></TD>
    <TD align=3Dright><TT>132&nbsp;</TT></TD>
    <TD align=3Dright><TT>0&nbsp;&nbsp;</TT></TD>
    <TD noWrap align=3Dright><TT>---&nbsp;&nbsp;</TT></TD>
    <TD noWrap><TT>&nbsp;K.NSDEGSEVASAR.A</TT></TD></TR>
  <TR>
    <TD align=3Dright>&nbsp;</TD>
    <TD align=3Dright><TT>1221.5422&nbsp;&nbsp;</TT></TD>
    <TD align=3Dright><TT>1220.5349&nbsp;&nbsp;</TT></TD>
    <TD align=3Dright><TT>1220.5269&nbsp;&nbsp;</TT></TD>
    <TD noWrap align=3Dright><TT>6.57&nbsp;</TT></TD>
    <TD align=3Dright><TT>121&nbsp;</TT></TD>
    <TD noWrap align=3Dright><TT>-&nbsp;</TT></TD>
    <TD align=3Dright><TT>132&nbsp;</TT></TD>
    <TD align=3Dright><TT>0&nbsp;&nbsp;</TT></TD>
    <TD noWrap align=3Dright><TT>---&nbsp;&nbsp;</TT></TD>
    <TD noWrap><TT>&nbsp;K.NSDEGSEVASAR.A</TT></TD></TR>
  <TR>
    <TD align=3Dright>&nbsp;</TD>
    <TD align=3Dright><TT>2481.0684&nbsp;&nbsp;</TT></TD>
    <TD align=3Dright><TT>2480.0611&nbsp;&nbsp;</TT></TD>
    <TD align=3Dright><TT>2480.2151&nbsp;&nbsp;</TT></TD>
    <TD noWrap align=3Dright><TT>-62.10&nbsp;</TT></TD>
    <TD align=3Dright><TT>312&nbsp;</TT></TD>
    <TD noWrap align=3Dright><TT>-&nbsp;</TT></TD>
    <TD align=3Dright><TT>334&nbsp;</TT></TD>
    <TD align=3Dright><TT>1&nbsp;&nbsp;</TT></TD>
    <TD noWrap align=3Dright><TT>---&nbsp;&nbsp;</TT></TD>
    <TD noWrap><TT>&nbsp;R.SGMDIIALARGGYAETLCIQENR.K</TT></TD></TR>
  <TR>
    <TD align=3Dright>&nbsp;</TD>
    <TD align=3Dright><TT>2481.0684&nbsp;&nbsp;</TT></TD>
    <TD align=3Dright><TT>2480.0611&nbsp;&nbsp;</TT></TD>
    <TD align=3Dright><TT>2480.2151&nbsp;&nbsp;</TT></TD>
    <TD noWrap align=3Dright><TT>-62.10&nbsp;</TT></TD>
    <TD align=3Dright><TT>312&nbsp;</TT></TD>
    <TD noWrap align=3Dright><TT>-&nbsp;</TT></TD>
    <TD align=3Dright><TT>334&nbsp;</TT></TD>
    <TD align=3Dright><TT>1&nbsp;&nbsp;</TT></TD>
    <TD noWrap align=3Dright><TT>---&nbsp;&nbsp;</TT></TD>
    <TD noWrap><TT>&nbsp;R.SGMDIIALARGGYAETLCIQENR.K</TT></TD></TR>
  <TR>
    <TD align=3Dright>&nbsp;</TD>
    <TD align=3Dright><TT>2663.2788&nbsp;&nbsp;</TT></TD>
    <TD align=3Dright><TT>2662.2715&nbsp;&nbsp;</TT></TD>
    <TD align=3Dright><TT>2662.2830&nbsp;&nbsp;</TT></TD>
    <TD noWrap align=3Dright><TT>-4.30&nbsp;</TT></TD>
    <TD align=3Dright><TT>84&nbsp;</TT></TD>
    <TD noWrap align=3Dright><TT>-&nbsp;</TT></TD>
    <TD align=3Dright><TT>109&nbsp;</TT></TD>
    <TD align=3Dright><TT>0&nbsp;&nbsp;</TT></TD>
    <TD noWrap align=3Dright><TT>---&nbsp;&nbsp;</TT></TD>
    <TD noWrap><TT>&nbsp;R.VAAMEALVGLNLEMGNDDTSSVLADK.C</TT></TD></TR>
  <TR>
    <TD align=3Dright>&nbsp;</TD>
    <TD align=3Dright><TT>2663.2788&nbsp;&nbsp;</TT></TD>
    <TD align=3Dright><TT>2662.2715&nbsp;&nbsp;</TT></TD>
    <TD align=3Dright><TT>2662.2830&nbsp;&nbsp;</TT></TD>
    <TD noWrap align=3Dright><TT>-4.30&nbsp;</TT></TD>
    <TD align=3Dright><TT>84&nbsp;</TT></TD>
    <TD noWrap align=3Dright><TT>-&nbsp;</TT></TD>
    <TD align=3Dright><TT>109&nbsp;</TT></TD>
    <TD align=3Dright><TT>0&nbsp;&nbsp;</TT></TD>
    <TD noWrap align=3Dright><TT>---&nbsp;&nbsp;</TT></TD>
    <TD=20
noWrap><TT>&nbsp;R.VAAMEALVGLNLEMGNDDTSSVLADK.C</TT></TD></TR></TBODY></T=
ABLE>
<TABLE border=3D0 cellSpacing=3D0>
  <TBODY>
  <TR>
    <TD><TT>&nbsp;&nbsp;&nbsp;&nbsp;&nbsp;&nbsp;</TT></TD>
    <TD><TT><B>No match to: </B>812.3156, 823.0634, 825.0556, 829.3399,=20
      839.4725, 841.0276, 870.4911, 994.0797, 994.0797, 1018.4302, =
1036.0739,=20
      1156.5469, 1225.0807, 1237.5387, 1269.5428, 1269.5428, 1276.5762,=20
      1285.5239, 1285.5239, 1301.5270, 1301.5270, 1303.5043, 1317.5150,=20
      1383.6316, 1383.6316, 1405.6356, 1689.5828, 1689.5828, 1951.9229,=20
      2056.7954, 2056.7954, 2438.1331</TT></TD></TR></TBODY></TABLE><BR>
<TABLE border=3D0 cellSpacing=3D0>
  <TBODY>
  <TR>
    <TD><TT><B><A name=3DHit27>27.</A>&nbsp;&nbsp;&nbsp;</B></TT></TD>
    <TD noWrap><TT><A=20
      =
href=3D"http://zxw-pc/mascot/cgi/protein_view.pl?file=3D../data/20121225/=
F002425.dat&amp;hit=3D27"=20
      =
target=3D_blank>gi|224032331</A>&nbsp;&nbsp;&nbsp;&nbsp;<B>Mass:</B>&nbsp=
;7384&nbsp;&nbsp;&nbsp;&nbsp;&nbsp;<B>Score:</B>&nbsp;33&nbsp;&nbsp;&nbsp=
;&nbsp;&nbsp;<B>Expect:</B>&nbsp;9.3e+002&nbsp;&nbsp;<B>Matches:</B>&nbsp=
;4</TT></TD></TR>
  <TR>
    <TD>&nbsp;</TD>
    <TD noWrap><TT>unknown [Zea mays]</TT></TD></TR></TBODY></TABLE>
<TABLE border=3D0 cellSpacing=3D0 cellPadding=3D0>
  <TBODY>
  <TR>
    <TD><TT>&nbsp;&nbsp;&nbsp;&nbsp;&nbsp;&nbsp;</TT></TD>
    <TD align=3Dright><TT><B>Observed&nbsp;&nbsp;</B></TT></TD>
    <TD noWrap align=3Dright><TT><B>Mr(expt)&nbsp;&nbsp;</B></TT></TD>
    <TD noWrap align=3Dright><TT><B>Mr(calc)&nbsp;&nbsp;</B></TT></TD>
    <TD align=3Dright><TT><B>&nbsp;ppm&nbsp;&nbsp;</B></TT></TD>
    <TD align=3Dright><TT><B>Start&nbsp;</B></TT></TD>
    <TD align=3Dright><TT><B>&nbsp;</B></TT></TD>
    <TD align=3Dright><TT><B>End&nbsp;</B></TT></TD>
    <TD align=3Dright><TT><B>Miss&nbsp;</B></TT></TD>
    <TD align=3Dright><TT><B>Ions&nbsp;</B></TT></TD>
    <TD><TT><B>&nbsp;Peptide</B></TT></TD></TR>
  <TR>
    <TD align=3Dright>&nbsp;</TD>
    <TD align=3Dright><TT>1301.5270&nbsp;&nbsp;</TT></TD>
    <TD align=3Dright><TT>1300.5197&nbsp;&nbsp;</TT></TD>
    <TD align=3Dright><TT>1300.6268&nbsp;&nbsp;</TT></TD>
    <TD noWrap align=3Dright><TT>-82.29&nbsp;</TT></TD>
    <TD align=3Dright><TT>1&nbsp;</TT></TD>
    <TD noWrap align=3Dright><TT>-&nbsp;</TT></TD>
    <TD align=3Dright><TT>11&nbsp;</TT></TD>
    <TD align=3Dright><TT>0&nbsp;&nbsp;</TT></TD>
    <TD noWrap align=3Dright><TT>---&nbsp;&nbsp;</TT></TD>
    <TD noWrap><TT>&nbsp;-.MKPCLNDLDPR.S</TT></TD></TR>
  <TR>
    <TD align=3Dright>&nbsp;</TD>
    <TD align=3Dright><TT>1301.5270&nbsp;&nbsp;</TT></TD>
    <TD align=3Dright><TT>1300.5197&nbsp;&nbsp;</TT></TD>
    <TD align=3Dright><TT>1300.6268&nbsp;&nbsp;</TT></TD>
    <TD noWrap align=3Dright><TT>-82.29&nbsp;</TT></TD>
    <TD align=3Dright><TT>1&nbsp;</TT></TD>
    <TD noWrap align=3Dright><TT>-&nbsp;</TT></TD>
    <TD align=3Dright><TT>11&nbsp;</TT></TD>
    <TD align=3Dright><TT>0&nbsp;&nbsp;</TT></TD>
    <TD noWrap align=3Dright><TT>11&nbsp;&nbsp;</TT></TD>
    <TD noWrap><TT>&nbsp;-.MKPCLNDLDPR.S</TT></TD></TR>
  <TR>
    <TD align=3Dright>&nbsp;</TD>
    <TD align=3Dright><TT>1317.5150&nbsp;&nbsp;</TT></TD>
    <TD align=3Dright><TT>1316.5077&nbsp;&nbsp;</TT></TD>
    <TD align=3Dright><TT>1316.6217&nbsp;&nbsp;</TT></TD>
    <TD noWrap align=3Dright><TT>-86.55&nbsp;</TT></TD>
    <TD align=3Dright><TT>1&nbsp;</TT></TD>
    <TD noWrap align=3Dright><TT>-&nbsp;</TT></TD>
    <TD align=3Dright><TT>11&nbsp;</TT></TD>
    <TD align=3Dright><TT>0&nbsp;&nbsp;</TT></TD>
    <TD noWrap align=3Dright><TT>---&nbsp;&nbsp;</TT></TD>
    <TD noWrap><TT>&nbsp;-.MKPCLNDLDPR.S + Oxidation (M)</TT></TD></TR>
  <TR>
    <TD align=3Dright>&nbsp;</TD>
    <TD align=3Dright><TT>1951.9229&nbsp;&nbsp;</TT></TD>
    <TD align=3Dright><TT>1950.9156&nbsp;&nbsp;</TT></TD>
    <TD align=3Dright><TT>1950.9582&nbsp;&nbsp;</TT></TD>
    <TD noWrap align=3Dright><TT>-21.80&nbsp;</TT></TD>
    <TD align=3Dright><TT>41&nbsp;</TT></TD>
    <TD noWrap align=3Dright><TT>-&nbsp;</TT></TD>
    <TD align=3Dright><TT>58&nbsp;</TT></TD>
    <TD align=3Dright><TT>0&nbsp;&nbsp;</TT></TD>
    <TD noWrap align=3Dright><TT>---&nbsp;&nbsp;</TT></TD>
    <TD =
noWrap><TT>&nbsp;R.NITLGCQIHDGSDNVPIR.S</TT></TD></TR></TBODY></TABLE>
<TABLE border=3D0 cellSpacing=3D0>
  <TBODY>
  <TR>
    <TD><TT>&nbsp;&nbsp;&nbsp;&nbsp;&nbsp;&nbsp;</TT></TD>
    <TD><TT><B>No match to: </B>812.3156, 823.0634, 825.0556, 829.3399,=20
      839.4725, 841.0276, 842.4681, 870.4911, 994.0797, 994.0797, =
1018.4302,=20
      1036.0739, 1045.5074, 1156.5469, 1221.5422, 1221.5422, 1225.0807,=20
      1237.5387, 1269.5428, 1269.5428, 1276.5762, 1285.5239, 1285.5239,=20
      1303.5043, 1383.6316, 1383.6316, 1405.6356, 1689.5828, 1689.5828,=20
      2056.7954, 2056.7954, 2438.1331, 2481.0684, 2481.0684, 2663.2788,=20
      2663.2788</TT></TD></TR></TBODY></TABLE><BR>
<TABLE border=3D0 cellSpacing=3D0>
  <TBODY>
  <TR>
    <TD><TT><B><A name=3DHit28>28.</A>&nbsp;&nbsp;&nbsp;</B></TT></TD>
    <TD noWrap><TT><A=20
      =
href=3D"http://zxw-pc/mascot/cgi/protein_view.pl?file=3D../data/20121225/=
F002425.dat&amp;hit=3D28"=20
      =
target=3D_blank>gi|255631584</A>&nbsp;&nbsp;&nbsp;&nbsp;<B>Mass:</B>&nbsp=
;22387&nbsp;&nbsp;&nbsp;&nbsp;<B>Score:</B>&nbsp;33&nbsp;&nbsp;&nbsp;&nbs=
p;&nbsp;<B>Expect:</B>&nbsp;9.7e+002&nbsp;&nbsp;<B>Matches:</B>&nbsp;9</T=
T></TD></TR>
  <TR>
    <TD>&nbsp;</TD>
    <TD noWrap><TT>unknown [Glycine max]</TT></TD></TR></TBODY></TABLE>
<TABLE border=3D0 cellSpacing=3D0 cellPadding=3D0>
  <TBODY>
  <TR>
    <TD><TT>&nbsp;&nbsp;&nbsp;&nbsp;&nbsp;&nbsp;</TT></TD>
    <TD align=3Dright><TT><B>Observed&nbsp;&nbsp;</B></TT></TD>
    <TD noWrap align=3Dright><TT><B>Mr(expt)&nbsp;&nbsp;</B></TT></TD>
    <TD noWrap align=3Dright><TT><B>Mr(calc)&nbsp;&nbsp;</B></TT></TD>
    <TD align=3Dright><TT><B>&nbsp;ppm&nbsp;&nbsp;</B></TT></TD>
    <TD align=3Dright><TT><B>Start&nbsp;</B></TT></TD>
    <TD align=3Dright><TT><B>&nbsp;</B></TT></TD>
    <TD align=3Dright><TT><B>End&nbsp;</B></TT></TD>
    <TD align=3Dright><TT><B>Miss&nbsp;</B></TT></TD>
    <TD align=3Dright><TT><B>Ions&nbsp;</B></TT></TD>
    <TD><TT><B>&nbsp;Peptide</B></TT></TD></TR>
  <TR>
    <TD align=3Dright>&nbsp;</TD>
    <TD align=3Dright><TT>1045.5074&nbsp;&nbsp;</TT></TD>
    <TD align=3Dright><TT>1044.5001&nbsp;&nbsp;</TT></TD>
    <TD align=3Dright><TT>1044.5564&nbsp;&nbsp;</TT></TD>
    <TD noWrap align=3Dright><TT>-53.84&nbsp;</TT></TD>
    <TD align=3Dright><TT>47&nbsp;</TT></TD>
    <TD noWrap align=3Dright><TT>-&nbsp;</TT></TD>
    <TD align=3Dright><TT>55&nbsp;</TT></TD>
    <TD align=3Dright><TT>1&nbsp;&nbsp;</TT></TD>
    <TD noWrap align=3Dright><TT>---&nbsp;&nbsp;</TT></TD>
    <TD noWrap><TT>&nbsp;K.IRTVEQDGK.T</TT></TD></TR>
  <TR>
    <TD align=3Dright>&nbsp;</TD>
    <TD align=3Dright><TT>1221.5422&nbsp;&nbsp;</TT></TD>
    <TD align=3Dright><TT>1220.5349&nbsp;&nbsp;</TT></TD>
    <TD align=3Dright><TT>1220.5278&nbsp;&nbsp;</TT></TD>
    <TD noWrap align=3Dright><TT>5.84&nbsp;</TT></TD>
    <TD align=3Dright><TT>190&nbsp;</TT></TD>
    <TD noWrap align=3Dright><TT>-&nbsp;</TT></TD>
    <TD align=3Dright><TT>202&nbsp;</TT></TD>
    <TD align=3Dright><TT>1&nbsp;&nbsp;</TT></TD>
    <TD noWrap align=3Dright><TT>---&nbsp;&nbsp;</TT></TD>
    <TD noWrap><TT>&nbsp;R.GQPVAQKGGCCSS.-</TT></TD></TR>
  <TR>
    <TD align=3Dright>&nbsp;</TD>
    <TD align=3Dright><TT>1221.5422&nbsp;&nbsp;</TT></TD>
    <TD align=3Dright><TT>1220.5349&nbsp;&nbsp;</TT></TD>
    <TD align=3Dright><TT>1220.5278&nbsp;&nbsp;</TT></TD>
    <TD noWrap align=3Dright><TT>5.84&nbsp;</TT></TD>
    <TD align=3Dright><TT>190&nbsp;</TT></TD>
    <TD noWrap align=3Dright><TT>-&nbsp;</TT></TD>
    <TD align=3Dright><TT>202&nbsp;</TT></TD>
    <TD align=3Dright><TT>1&nbsp;&nbsp;</TT></TD>
    <TD noWrap align=3Dright><TT>---&nbsp;&nbsp;</TT></TD>
    <TD noWrap><TT>&nbsp;R.GQPVAQKGGCCSS.-</TT></TD></TR>
  <TR>
    <TD align=3Dright>&nbsp;</TD>
    <TD align=3Dright><TT>1285.5239&nbsp;&nbsp;</TT></TD>
    <TD align=3Dright><TT>1284.5166&nbsp;&nbsp;</TT></TD>
    <TD align=3Dright><TT>1284.6060&nbsp;&nbsp;</TT></TD>
    <TD noWrap align=3Dright><TT>-69.57&nbsp;</TT></TD>
    <TD align=3Dright><TT>1&nbsp;</TT></TD>
    <TD noWrap align=3Dright><TT>-&nbsp;</TT></TD>
    <TD align=3Dright><TT>10&nbsp;</TT></TD>
    <TD align=3Dright><TT>0&nbsp;&nbsp;</TT></TD>
    <TD noWrap align=3Dright><TT>---&nbsp;&nbsp;</TT></TD>
    <TD noWrap><TT>&nbsp;-.MNPEYDYLLK.L</TT></TD></TR>
  <TR>
    <TD align=3Dright>&nbsp;</TD>
    <TD align=3Dright><TT>1285.5239&nbsp;&nbsp;</TT></TD>
    <TD align=3Dright><TT>1284.5166&nbsp;&nbsp;</TT></TD>
    <TD align=3Dright><TT>1284.6060&nbsp;&nbsp;</TT></TD>
    <TD noWrap align=3Dright><TT>-69.57&nbsp;</TT></TD>
    <TD align=3Dright><TT>1&nbsp;</TT></TD>
    <TD noWrap align=3Dright><TT>-&nbsp;</TT></TD>
    <TD align=3Dright><TT>10&nbsp;</TT></TD>
    <TD align=3Dright><TT>0&nbsp;&nbsp;</TT></TD>
    <TD noWrap align=3Dright><TT>---&nbsp;&nbsp;</TT></TD>
    <TD noWrap><TT>&nbsp;-.MNPEYDYLLK.L</TT></TD></TR>
  <TR>
    <TD align=3Dright>&nbsp;</TD>
    <TD align=3Dright><TT>1301.5270&nbsp;&nbsp;</TT></TD>
    <TD align=3Dright><TT>1300.5197&nbsp;&nbsp;</TT></TD>
    <TD align=3Dright><TT>1300.6009&nbsp;&nbsp;</TT></TD>
    <TD noWrap align=3Dright><TT>-62.42&nbsp;</TT></TD>
    <TD align=3Dright><TT>1&nbsp;</TT></TD>
    <TD noWrap align=3Dright><TT>-&nbsp;</TT></TD>
    <TD align=3Dright><TT>10&nbsp;</TT></TD>
    <TD align=3Dright><TT>0&nbsp;&nbsp;</TT></TD>
    <TD noWrap align=3Dright><TT>---&nbsp;&nbsp;</TT></TD>
    <TD noWrap><TT>&nbsp;-.MNPEYDYLLK.L + Oxidation (M)</TT></TD></TR>
  <TR>
    <TD align=3Dright>&nbsp;</TD>
    <TD align=3Dright><TT>1301.5270&nbsp;&nbsp;</TT></TD>
    <TD align=3Dright><TT>1300.5197&nbsp;&nbsp;</TT></TD>
    <TD align=3Dright><TT>1300.6009&nbsp;&nbsp;</TT></TD>
    <TD noWrap align=3Dright><TT>-62.42&nbsp;</TT></TD>
    <TD align=3Dright><TT>1&nbsp;</TT></TD>
    <TD noWrap align=3Dright><TT>-&nbsp;</TT></TD>
    <TD align=3Dright><TT>10&nbsp;</TT></TD>
    <TD align=3Dright><TT>0&nbsp;&nbsp;</TT></TD>
    <TD noWrap align=3Dright><TT>---&nbsp;&nbsp;</TT></TD>
    <TD noWrap><TT>&nbsp;-.MNPEYDYLLK.L + Oxidation (M)</TT></TD></TR>
  <TR>
    <TD align=3Dright>&nbsp;</TD>
    <TD align=3Dright><TT>2056.7954&nbsp;&nbsp;</TT></TD>
    <TD align=3Dright><TT>2055.7881&nbsp;&nbsp;</TT></TD>
    <TD align=3Dright><TT>2055.9717&nbsp;&nbsp;</TT></TD>
    <TD noWrap align=3Dright><TT>-89.31&nbsp;</TT></TD>
    <TD align=3Dright><TT>154&nbsp;</TT></TD>
    <TD noWrap align=3Dright><TT>-&nbsp;</TT></TD>
    <TD align=3Dright><TT>172&nbsp;</TT></TD>
    <TD align=3Dright><TT>1&nbsp;&nbsp;</TT></TD>
    <TD noWrap align=3Dright><TT>---&nbsp;&nbsp;</TT></TD>
    <TD noWrap><TT>&nbsp;K.GATNVEQAFMAMTASIKDR.M + Oxidation =
(M)</TT></TD></TR>
  <TR>
    <TD align=3Dright>&nbsp;</TD>
    <TD align=3Dright><TT>2056.7954&nbsp;&nbsp;</TT></TD>
    <TD align=3Dright><TT>2055.7881&nbsp;&nbsp;</TT></TD>
    <TD align=3Dright><TT>2055.9717&nbsp;&nbsp;</TT></TD>
    <TD noWrap align=3Dright><TT>-89.31&nbsp;</TT></TD>
    <TD align=3Dright><TT>154&nbsp;</TT></TD>
    <TD noWrap align=3Dright><TT>-&nbsp;</TT></TD>
    <TD align=3Dright><TT>172&nbsp;</TT></TD>
    <TD align=3Dright><TT>1&nbsp;&nbsp;</TT></TD>
    <TD noWrap align=3Dright><TT>---&nbsp;&nbsp;</TT></TD>
    <TD noWrap><TT>&nbsp;K.GATNVEQAFMAMTASIKDR.M + Oxidation=20
  (M)</TT></TD></TR></TBODY></TABLE>
<TABLE border=3D0 cellSpacing=3D0>
  <TBODY>
  <TR>
    <TD><TT>&nbsp;&nbsp;&nbsp;&nbsp;&nbsp;&nbsp;</TT></TD>
    <TD><TT><B>No match to: </B>812.3156, 823.0634, 825.0556, 829.3399,=20
      839.4725, 841.0276, 842.4681, 870.4911, 994.0797, 994.0797, =
1018.4302,=20
      1036.0739, 1156.5469, 1225.0807, 1237.5387, 1269.5428, 1269.5428,=20
      1276.5762, 1303.5043, 1317.5150, 1383.6316, 1383.6316, 1405.6356,=20
      1689.5828, 1689.5828, 1951.9229, 2438.1331, 2481.0684, 2481.0684,=20
      2663.2788, 2663.2788</TT></TD></TR></TBODY></TABLE><BR>
<TABLE border=3D0 cellSpacing=3D0>
  <TBODY>
  <TR>
    <TD><TT><B><A name=3DHit29>29.</A>&nbsp;&nbsp;&nbsp;</B></TT></TD>
    <TD noWrap><TT><A=20
      =
href=3D"http://zxw-pc/mascot/cgi/protein_view.pl?file=3D../data/20121225/=
F002425.dat&amp;hit=3D29"=20
      =
target=3D_blank>gi|68509984</A>&nbsp;&nbsp;&nbsp;&nbsp;<B>Mass:</B>&nbsp;=
42509&nbsp;&nbsp;&nbsp;&nbsp;<B>Score:</B>&nbsp;33&nbsp;&nbsp;&nbsp;&nbsp=
;&nbsp;<B>Expect:</B>&nbsp;9.7e+002&nbsp;&nbsp;<B>Matches:</B>&nbsp;8</TT=
></TD></TR>
  <TR>
    <TD>&nbsp;</TD>
    <TD noWrap><TT>GA 20-oxidase [Sesbania =
rostrata]</TT></TD></TR></TBODY></TABLE>
<TABLE border=3D0 cellSpacing=3D0 cellPadding=3D0>
  <TBODY>
  <TR>
    <TD><TT>&nbsp;&nbsp;&nbsp;&nbsp;&nbsp;&nbsp;</TT></TD>
    <TD align=3Dright><TT><B>Observed&nbsp;&nbsp;</B></TT></TD>
    <TD noWrap align=3Dright><TT><B>Mr(expt)&nbsp;&nbsp;</B></TT></TD>
    <TD noWrap align=3Dright><TT><B>Mr(calc)&nbsp;&nbsp;</B></TT></TD>
    <TD align=3Dright><TT><B>&nbsp;ppm&nbsp;&nbsp;</B></TT></TD>
    <TD align=3Dright><TT><B>Start&nbsp;</B></TT></TD>
    <TD align=3Dright><TT><B>&nbsp;</B></TT></TD>
    <TD align=3Dright><TT><B>End&nbsp;</B></TT></TD>
    <TD align=3Dright><TT><B>Miss&nbsp;</B></TT></TD>
    <TD align=3Dright><TT><B>Ions&nbsp;</B></TT></TD>
    <TD><TT><B>&nbsp;Peptide</B></TT></TD></TR>
  <TR>
    <TD align=3Dright>&nbsp;</TD>
    <TD align=3Dright><TT>1285.5239&nbsp;&nbsp;</TT></TD>
    <TD align=3Dright><TT>1284.5166&nbsp;&nbsp;</TT></TD>
    <TD align=3Dright><TT>1284.5479&nbsp;&nbsp;</TT></TD>
    <TD noWrap align=3Dright><TT>-24.31&nbsp;</TT></TD>
    <TD align=3Dright><TT>209&nbsp;</TT></TD>
    <TD noWrap align=3Dright><TT>-&nbsp;</TT></TD>
    <TD align=3Dright><TT>219&nbsp;</TT></TD>
    <TD align=3Dright><TT>0&nbsp;&nbsp;</TT></TD>
    <TD noWrap align=3Dright><TT>---&nbsp;&nbsp;</TT></TD>
    <TD noWrap><TT>&nbsp;K.DLFEDGCSIMR.C</TT></TD></TR>
  <TR>
    <TD align=3Dright>&nbsp;</TD>
    <TD align=3Dright><TT>1285.5239&nbsp;&nbsp;</TT></TD>
    <TD align=3Dright><TT>1284.5166&nbsp;&nbsp;</TT></TD>
    <TD align=3Dright><TT>1284.5479&nbsp;&nbsp;</TT></TD>
    <TD noWrap align=3Dright><TT>-24.31&nbsp;</TT></TD>
    <TD align=3Dright><TT>209&nbsp;</TT></TD>
    <TD noWrap align=3Dright><TT>-&nbsp;</TT></TD>
    <TD align=3Dright><TT>219&nbsp;</TT></TD>
    <TD align=3Dright><TT>0&nbsp;&nbsp;</TT></TD>
    <TD noWrap align=3Dright><TT>18&nbsp;&nbsp;</TT></TD>
    <TD noWrap><TT>&nbsp;K.DLFEDGCSIMR.C</TT></TD></TR>
  <TR>
    <TD align=3Dright>&nbsp;</TD>
    <TD align=3Dright><TT>1301.5270&nbsp;&nbsp;</TT></TD>
    <TD align=3Dright><TT>1300.5197&nbsp;&nbsp;</TT></TD>
    <TD align=3Dright><TT>1300.5428&nbsp;&nbsp;</TT></TD>
    <TD noWrap align=3Dright><TT>-17.72&nbsp;</TT></TD>
    <TD align=3Dright><TT>209&nbsp;</TT></TD>
    <TD noWrap align=3Dright><TT>-&nbsp;</TT></TD>
    <TD align=3Dright><TT>219&nbsp;</TT></TD>
    <TD align=3Dright><TT>0&nbsp;&nbsp;</TT></TD>
    <TD noWrap align=3Dright><TT>---&nbsp;&nbsp;</TT></TD>
    <TD noWrap><TT>&nbsp;K.DLFEDGCSIMR.C + Oxidation (M)</TT></TD></TR>
  <TR>
    <TD align=3Dright>&nbsp;</TD>
    <TD align=3Dright><TT>1301.5270&nbsp;&nbsp;</TT></TD>
    <TD align=3Dright><TT>1300.5197&nbsp;&nbsp;</TT></TD>
    <TD align=3Dright><TT>1300.5428&nbsp;&nbsp;</TT></TD>
    <TD noWrap align=3Dright><TT>-17.72&nbsp;</TT></TD>
    <TD align=3Dright><TT>209&nbsp;</TT></TD>
    <TD noWrap align=3Dright><TT>-&nbsp;</TT></TD>
    <TD align=3Dright><TT>219&nbsp;</TT></TD>
    <TD align=3Dright><TT>0&nbsp;&nbsp;</TT></TD>
    <TD noWrap align=3Dright><TT>---&nbsp;&nbsp;</TT></TD>
    <TD noWrap><TT>&nbsp;K.DLFEDGCSIMR.C + Oxidation (M)</TT></TD></TR>
  <TR>
    <TD align=3Dright>&nbsp;</TD>
    <TD align=3Dright><TT>1383.6316&nbsp;&nbsp;</TT></TD>
    <TD align=3Dright><TT>1382.6243&nbsp;&nbsp;</TT></TD>
    <TD align=3Dright><TT>1382.6904&nbsp;&nbsp;</TT></TD>
    <TD noWrap align=3Dright><TT>-47.80&nbsp;</TT></TD>
    <TD align=3Dright><TT>306&nbsp;</TT></TD>
    <TD noWrap align=3Dright><TT>-&nbsp;</TT></TD>
    <TD align=3Dright><TT>317&nbsp;</TT></TD>
    <TD align=3Dright><TT>1&nbsp;&nbsp;</TT></TD>
    <TD noWrap align=3Dright><TT>---&nbsp;&nbsp;</TT></TD>
    <TD noWrap><TT>&nbsp;R.SLAFFVCPKEDK.V</TT></TD></TR>
  <TR>
    <TD align=3Dright>&nbsp;</TD>
    <TD align=3Dright><TT>1383.6316&nbsp;&nbsp;</TT></TD>
    <TD align=3Dright><TT>1382.6243&nbsp;&nbsp;</TT></TD>
    <TD align=3Dright><TT>1382.6904&nbsp;&nbsp;</TT></TD>
    <TD noWrap align=3Dright><TT>-47.80&nbsp;</TT></TD>
    <TD align=3Dright><TT>306&nbsp;</TT></TD>
    <TD noWrap align=3Dright><TT>-&nbsp;</TT></TD>
    <TD align=3Dright><TT>317&nbsp;</TT></TD>
    <TD align=3Dright><TT>1&nbsp;&nbsp;</TT></TD>
    <TD noWrap align=3Dright><TT>---&nbsp;&nbsp;</TT></TD>
    <TD noWrap><TT>&nbsp;R.SLAFFVCPKEDK.V</TT></TD></TR>
  <TR>
    <TD align=3Dright>&nbsp;</TD>
    <TD align=3Dright><TT>2481.0684&nbsp;&nbsp;</TT></TD>
    <TD align=3Dright><TT>2480.0611&nbsp;&nbsp;</TT></TD>
    <TD align=3Dright><TT>2480.2369&nbsp;&nbsp;</TT></TD>
    <TD noWrap align=3Dright><TT>-70.89&nbsp;</TT></TD>
    <TD align=3Dright><TT>41&nbsp;</TT></TD>
    <TD noWrap align=3Dright><TT>-&nbsp;</TT></TD>
    <TD align=3Dright><TT>62&nbsp;</TT></TD>
    <TD align=3Dright><TT>0&nbsp;&nbsp;</TT></TD>
    <TD noWrap align=3Dright><TT>---&nbsp;&nbsp;</TT></TD>
    <TD noWrap><TT>&nbsp;K.ECLVNAHEELQAPLVDLDGFLR.G</TT></TD></TR>
  <TR>
    <TD align=3Dright>&nbsp;</TD>
    <TD align=3Dright><TT>2481.0684&nbsp;&nbsp;</TT></TD>
    <TD align=3Dright><TT>2480.0611&nbsp;&nbsp;</TT></TD>
    <TD align=3Dright><TT>2480.2369&nbsp;&nbsp;</TT></TD>
    <TD noWrap align=3Dright><TT>-70.89&nbsp;</TT></TD>
    <TD align=3Dright><TT>41&nbsp;</TT></TD>
    <TD noWrap align=3Dright><TT>-&nbsp;</TT></TD>
    <TD align=3Dright><TT>62&nbsp;</TT></TD>
    <TD align=3Dright><TT>0&nbsp;&nbsp;</TT></TD>
    <TD noWrap align=3Dright><TT>---&nbsp;&nbsp;</TT></TD>
    <TD =
noWrap><TT>&nbsp;K.ECLVNAHEELQAPLVDLDGFLR.G</TT></TD></TR></TBODY></TABLE=
>
<TABLE border=3D0 cellSpacing=3D0>
  <TBODY>
  <TR>
    <TD><TT>&nbsp;&nbsp;&nbsp;&nbsp;&nbsp;&nbsp;</TT></TD>
    <TD><TT><B>No match to: </B>812.3156, 823.0634, 825.0556, 829.3399,=20
      839.4725, 841.0276, 842.4681, 870.4911, 994.0797, 994.0797, =
1018.4302,=20
      1036.0739, 1045.5074, 1156.5469, 1221.5422, 1221.5422, 1225.0807,=20
      1237.5387, 1269.5428, 1269.5428, 1276.5762, 1303.5043, 1317.5150,=20
      1405.6356, 1689.5828, 1689.5828, 1951.9229, 2056.7954, 2056.7954,=20
      2438.1331, 2663.2788, 2663.2788</TT></TD></TR></TBODY></TABLE><BR>
<TABLE border=3D0 cellSpacing=3D0>
  <TBODY>
  <TR>
    <TD><TT><B><A name=3DHit30>30.</A>&nbsp;&nbsp;&nbsp;</B></TT></TD>
    <TD noWrap><TT><A=20
      =
href=3D"http://zxw-pc/mascot/cgi/protein_view.pl?file=3D../data/20121225/=
F002425.dat&amp;hit=3D30"=20
      =
target=3D_blank>gi|297735187</A>&nbsp;&nbsp;&nbsp;&nbsp;<B>Mass:</B>&nbsp=
;76593&nbsp;&nbsp;&nbsp;&nbsp;<B>Score:</B>&nbsp;33&nbsp;&nbsp;&nbsp;&nbs=
p;&nbsp;<B>Expect:</B>&nbsp;1e+003&nbsp;&nbsp;<B>Matches:</B>&nbsp;8</TT>=
</TD></TR>
  <TR>
    <TD>&nbsp;</TD>
    <TD noWrap><TT>unnamed protein product [Vitis=20
vinifera]</TT></TD></TR></TBODY></TABLE>
<TABLE border=3D0 cellSpacing=3D0 cellPadding=3D0>
  <TBODY>
  <TR>
    <TD><TT>&nbsp;&nbsp;&nbsp;&nbsp;&nbsp;&nbsp;</TT></TD>
    <TD align=3Dright><TT><B>Observed&nbsp;&nbsp;</B></TT></TD>
    <TD noWrap align=3Dright><TT><B>Mr(expt)&nbsp;&nbsp;</B></TT></TD>
    <TD noWrap align=3Dright><TT><B>Mr(calc)&nbsp;&nbsp;</B></TT></TD>
    <TD align=3Dright><TT><B>&nbsp;ppm&nbsp;&nbsp;</B></TT></TD>
    <TD align=3Dright><TT><B>Start&nbsp;</B></TT></TD>
    <TD align=3Dright><TT><B>&nbsp;</B></TT></TD>
    <TD align=3Dright><TT><B>End&nbsp;</B></TT></TD>
    <TD align=3Dright><TT><B>Miss&nbsp;</B></TT></TD>
    <TD align=3Dright><TT><B>Ions&nbsp;</B></TT></TD>
    <TD><TT><B>&nbsp;Peptide</B></TT></TD></TR>
  <TR>
    <TD align=3Dright>&nbsp;</TD>
    <TD align=3Dright><TT>829.3399&nbsp;&nbsp;</TT></TD>
    <TD align=3Dright><TT>828.3326&nbsp;&nbsp;</TT></TD>
    <TD align=3Dright><TT>828.3978&nbsp;&nbsp;</TT></TD>
    <TD noWrap align=3Dright><TT>-78.62&nbsp;</TT></TD>
    <TD align=3Dright><TT>98&nbsp;</TT></TD>
    <TD noWrap align=3Dright><TT>-&nbsp;</TT></TD>
    <TD align=3Dright><TT>104&nbsp;</TT></TD>
    <TD align=3Dright><TT>0&nbsp;&nbsp;</TT></TD>
    <TD noWrap align=3Dright><TT>---&nbsp;&nbsp;</TT></TD>
    <TD noWrap><TT>&nbsp;R.DEDPVVR.E</TT></TD></TR>
  <TR>
    <TD align=3Dright>&nbsp;</TD>
    <TD align=3Dright><TT>1221.5422&nbsp;&nbsp;</TT></TD>
    <TD align=3Dright><TT>1220.5349&nbsp;&nbsp;</TT></TD>
    <TD align=3Dright><TT>1220.6336&nbsp;&nbsp;</TT></TD>
    <TD noWrap align=3Dright><TT>-80.82&nbsp;</TT></TD>
    <TD align=3Dright><TT>347&nbsp;</TT></TD>
    <TD noWrap align=3Dright><TT>-&nbsp;</TT></TD>
    <TD align=3Dright><TT>357&nbsp;</TT></TD>
    <TD align=3Dright><TT>0&nbsp;&nbsp;</TT></TD>
    <TD noWrap align=3Dright><TT>---&nbsp;&nbsp;</TT></TD>
    <TD noWrap><TT>&nbsp;K.TLLCEGPPVHR.F</TT></TD></TR>
  <TR>
    <TD align=3Dright>&nbsp;</TD>
    <TD align=3Dright><TT>1221.5422&nbsp;&nbsp;</TT></TD>
    <TD align=3Dright><TT>1220.5349&nbsp;&nbsp;</TT></TD>
    <TD align=3Dright><TT>1220.6336&nbsp;&nbsp;</TT></TD>
    <TD noWrap align=3Dright><TT>-80.82&nbsp;</TT></TD>
    <TD align=3Dright><TT>347&nbsp;</TT></TD>
    <TD noWrap align=3Dright><TT>-&nbsp;</TT></TD>
    <TD align=3Dright><TT>357&nbsp;</TT></TD>
    <TD align=3Dright><TT>0&nbsp;&nbsp;</TT></TD>
    <TD noWrap align=3Dright><TT>---&nbsp;&nbsp;</TT></TD>
    <TD noWrap><TT>&nbsp;K.TLLCEGPPVHR.F</TT></TD></TR>
  <TR>
    <TD align=3Dright>&nbsp;</TD>
    <TD align=3Dright><TT>1269.5428&nbsp;&nbsp;</TT></TD>
    <TD align=3Dright><TT>1268.5355&nbsp;&nbsp;</TT></TD>
    <TD align=3Dright><TT>1268.6612&nbsp;&nbsp;</TT></TD>
    <TD noWrap align=3Dright><TT>-99.07&nbsp;</TT></TD>
    <TD align=3Dright><TT>54&nbsp;</TT></TD>
    <TD noWrap align=3Dright><TT>-&nbsp;</TT></TD>
    <TD align=3Dright><TT>64&nbsp;</TT></TD>
    <TD align=3Dright><TT>1&nbsp;&nbsp;</TT></TD>
    <TD noWrap align=3Dright><TT>---&nbsp;&nbsp;</TT></TD>
    <TD noWrap><TT>&nbsp;K.EEDSQPPLVKK.A</TT></TD></TR>
  <TR>
    <TD align=3Dright>&nbsp;</TD>
    <TD align=3Dright><TT>1269.5428&nbsp;&nbsp;</TT></TD>
    <TD align=3Dright><TT>1268.5355&nbsp;&nbsp;</TT></TD>
    <TD align=3Dright><TT>1268.6612&nbsp;&nbsp;</TT></TD>
    <TD noWrap align=3Dright><TT>-99.07&nbsp;</TT></TD>
    <TD align=3Dright><TT>53&nbsp;</TT></TD>
    <TD noWrap align=3Dright><TT>-&nbsp;</TT></TD>
    <TD align=3Dright><TT>63&nbsp;</TT></TD>
    <TD align=3Dright><TT>1&nbsp;&nbsp;</TT></TD>
    <TD noWrap align=3Dright><TT>---&nbsp;&nbsp;</TT></TD>
    <TD noWrap><TT>&nbsp;K.KEEDSQPPLVK.K</TT></TD></TR>
  <TR>
    <TD align=3Dright>&nbsp;</TD>
    <TD align=3Dright><TT>1276.5762&nbsp;&nbsp;</TT></TD>
    <TD align=3Dright><TT>1275.5689&nbsp;&nbsp;</TT></TD>
    <TD align=3Dright><TT>1275.5401&nbsp;&nbsp;</TT></TD>
    <TD noWrap align=3Dright><TT>22.6&nbsp;</TT></TD>
    <TD align=3Dright><TT>1&nbsp;</TT></TD>
    <TD noWrap align=3Dright><TT>-&nbsp;</TT></TD>
    <TD align=3Dright><TT>11&nbsp;</TT></TD>
    <TD align=3Dright><TT>0&nbsp;&nbsp;</TT></TD>
    <TD noWrap align=3Dright><TT>---&nbsp;&nbsp;</TT></TD>
    <TD noWrap><TT>&nbsp;-.MDLDDLDGPNR.A + Oxidation (M)</TT></TD></TR>
  <TR>
    <TD align=3Dright>&nbsp;</TD>
    <TD align=3Dright><TT>1285.5239&nbsp;&nbsp;</TT></TD>
    <TD align=3Dright><TT>1284.5166&nbsp;&nbsp;</TT></TD>
    <TD align=3Dright><TT>1284.5371&nbsp;&nbsp;</TT></TD>
    <TD noWrap align=3Dright><TT>-15.92&nbsp;</TT></TD>
    <TD align=3Dright><TT>280&nbsp;</TT></TD>
    <TD noWrap align=3Dright><TT>-&nbsp;</TT></TD>
    <TD align=3Dright><TT>290&nbsp;</TT></TD>
    <TD align=3Dright><TT>0&nbsp;&nbsp;</TT></TD>
    <TD noWrap align=3Dright><TT>---&nbsp;&nbsp;</TT></TD>
    <TD noWrap><TT>&nbsp;K.YHSSESDFSAR.Y</TT></TD></TR>
  <TR>
    <TD align=3Dright>&nbsp;</TD>
    <TD align=3Dright><TT>1285.5239&nbsp;&nbsp;</TT></TD>
    <TD align=3Dright><TT>1284.5166&nbsp;&nbsp;</TT></TD>
    <TD align=3Dright><TT>1284.5371&nbsp;&nbsp;</TT></TD>
    <TD noWrap align=3Dright><TT>-15.92&nbsp;</TT></TD>
    <TD align=3Dright><TT>280&nbsp;</TT></TD>
    <TD noWrap align=3Dright><TT>-&nbsp;</TT></TD>
    <TD align=3Dright><TT>290&nbsp;</TT></TD>
    <TD align=3Dright><TT>0&nbsp;&nbsp;</TT></TD>
    <TD noWrap align=3Dright><TT>5&nbsp;&nbsp;</TT></TD>
    <TD noWrap><TT>&nbsp;K.YHSSESDFSAR.Y</TT></TD></TR></TBODY></TABLE>
<TABLE border=3D0 cellSpacing=3D0>
  <TBODY>
  <TR>
    <TD><TT>&nbsp;&nbsp;&nbsp;&nbsp;&nbsp;&nbsp;</TT></TD>
    <TD><TT><B>No match to: </B>812.3156, 823.0634, 825.0556, 839.4725,=20
      841.0276, 842.4681, 870.4911, 994.0797, 994.0797, 1018.4302, =
1036.0739,=20
      1045.5074, 1156.5469, 1225.0807, 1237.5387, 1301.5270, 1301.5270,=20
      1303.5043, 1317.5150, 1383.6316, 1383.6316, 1405.6356, 1689.5828,=20
      1689.5828, 1951.9229, 2056.7954, 2056.7954, 2438.1331, 2481.0684,=20
      2481.0684, 2663.2788, 2663.2788</TT></TD></TR></TBODY></TABLE><BR>
<TABLE border=3D0 cellSpacing=3D0>
  <TBODY>
  <TR>
    <TD><TT><B><A name=3DHit31>31.</A>&nbsp;&nbsp;&nbsp;</B></TT></TD>
    <TD noWrap><TT><A=20
      =
href=3D"http://zxw-pc/mascot/cgi/protein_view.pl?file=3D../data/20121225/=
F002425.dat&amp;hit=3D31"=20
      =
target=3D_blank>gi|225430814</A>&nbsp;&nbsp;&nbsp;&nbsp;<B>Mass:</B>&nbsp=
;76593&nbsp;&nbsp;&nbsp;&nbsp;<B>Score:</B>&nbsp;33&nbsp;&nbsp;&nbsp;&nbs=
p;&nbsp;<B>Expect:</B>&nbsp;1e+003&nbsp;&nbsp;<B>Matches:</B>&nbsp;8</TT>=
</TD></TR>
  <TR>
    <TD>&nbsp;</TD>
    <TD noWrap><TT>PREDICTED: hypothetical protein [Vitis=20
  vinifera]</TT></TD></TR></TBODY></TABLE>
<TABLE border=3D0 cellSpacing=3D0 cellPadding=3D0>
  <TBODY>
  <TR>
    <TD><TT>&nbsp;&nbsp;&nbsp;&nbsp;&nbsp;&nbsp;</TT></TD>
    <TD align=3Dright><TT><B>Observed&nbsp;&nbsp;</B></TT></TD>
    <TD noWrap align=3Dright><TT><B>Mr(expt)&nbsp;&nbsp;</B></TT></TD>
    <TD noWrap align=3Dright><TT><B>Mr(calc)&nbsp;&nbsp;</B></TT></TD>
    <TD align=3Dright><TT><B>&nbsp;ppm&nbsp;&nbsp;</B></TT></TD>
    <TD align=3Dright><TT><B>Start&nbsp;</B></TT></TD>
    <TD align=3Dright><TT><B>&nbsp;</B></TT></TD>
    <TD align=3Dright><TT><B>End&nbsp;</B></TT></TD>
    <TD align=3Dright><TT><B>Miss&nbsp;</B></TT></TD>
    <TD align=3Dright><TT><B>Ions&nbsp;</B></TT></TD>
    <TD><TT><B>&nbsp;Peptide</B></TT></TD></TR>
  <TR>
    <TD align=3Dright>&nbsp;</TD>
    <TD align=3Dright><TT>829.3399&nbsp;&nbsp;</TT></TD>
    <TD align=3Dright><TT>828.3326&nbsp;&nbsp;</TT></TD>
    <TD align=3Dright><TT>828.3978&nbsp;&nbsp;</TT></TD>
    <TD noWrap align=3Dright><TT>-78.62&nbsp;</TT></TD>
    <TD align=3Dright><TT>98&nbsp;</TT></TD>
    <TD noWrap align=3Dright><TT>-&nbsp;</TT></TD>
    <TD align=3Dright><TT>104&nbsp;</TT></TD>
    <TD align=3Dright><TT>0&nbsp;&nbsp;</TT></TD>
    <TD noWrap align=3Dright><TT>---&nbsp;&nbsp;</TT></TD>
    <TD noWrap><TT>&nbsp;R.DEDPVVR.E</TT></TD></TR>
  <TR>
    <TD align=3Dright>&nbsp;</TD>
    <TD align=3Dright><TT>1221.5422&nbsp;&nbsp;</TT></TD>
    <TD align=3Dright><TT>1220.5349&nbsp;&nbsp;</TT></TD>
    <TD align=3Dright><TT>1220.6336&nbsp;&nbsp;</TT></TD>
    <TD noWrap align=3Dright><TT>-80.82&nbsp;</TT></TD>
    <TD align=3Dright><TT>347&nbsp;</TT></TD>
    <TD noWrap align=3Dright><TT>-&nbsp;</TT></TD>
    <TD align=3Dright><TT>357&nbsp;</TT></TD>
    <TD align=3Dright><TT>0&nbsp;&nbsp;</TT></TD>
    <TD noWrap align=3Dright><TT>---&nbsp;&nbsp;</TT></TD>
    <TD noWrap><TT>&nbsp;K.TLLCEGPPVHR.F</TT></TD></TR>
  <TR>
    <TD align=3Dright>&nbsp;</TD>
    <TD align=3Dright><TT>1221.5422&nbsp;&nbsp;</TT></TD>
    <TD align=3Dright><TT>1220.5349&nbsp;&nbsp;</TT></TD>
    <TD align=3Dright><TT>1220.6336&nbsp;&nbsp;</TT></TD>
    <TD noWrap align=3Dright><TT>-80.82&nbsp;</TT></TD>
    <TD align=3Dright><TT>347&nbsp;</TT></TD>
    <TD noWrap align=3Dright><TT>-&nbsp;</TT></TD>
    <TD align=3Dright><TT>357&nbsp;</TT></TD>
    <TD align=3Dright><TT>0&nbsp;&nbsp;</TT></TD>
    <TD noWrap align=3Dright><TT>---&nbsp;&nbsp;</TT></TD>
    <TD noWrap><TT>&nbsp;K.TLLCEGPPVHR.F</TT></TD></TR>
  <TR>
    <TD align=3Dright>&nbsp;</TD>
    <TD align=3Dright><TT>1269.5428&nbsp;&nbsp;</TT></TD>
    <TD align=3Dright><TT>1268.5355&nbsp;&nbsp;</TT></TD>
    <TD align=3Dright><TT>1268.6612&nbsp;&nbsp;</TT></TD>
    <TD noWrap align=3Dright><TT>-99.07&nbsp;</TT></TD>
    <TD align=3Dright><TT>54&nbsp;</TT></TD>
    <TD noWrap align=3Dright><TT>-&nbsp;</TT></TD>
    <TD align=3Dright><TT>64&nbsp;</TT></TD>
    <TD align=3Dright><TT>1&nbsp;&nbsp;</TT></TD>
    <TD noWrap align=3Dright><TT>---&nbsp;&nbsp;</TT></TD>
    <TD noWrap><TT>&nbsp;K.EEDSQPPLVKK.A</TT></TD></TR>
  <TR>
    <TD align=3Dright>&nbsp;</TD>
    <TD align=3Dright><TT>1269.5428&nbsp;&nbsp;</TT></TD>
    <TD align=3Dright><TT>1268.5355&nbsp;&nbsp;</TT></TD>
    <TD align=3Dright><TT>1268.6612&nbsp;&nbsp;</TT></TD>
    <TD noWrap align=3Dright><TT>-99.07&nbsp;</TT></TD>
    <TD align=3Dright><TT>53&nbsp;</TT></TD>
    <TD noWrap align=3Dright><TT>-&nbsp;</TT></TD>
    <TD align=3Dright><TT>63&nbsp;</TT></TD>
    <TD align=3Dright><TT>1&nbsp;&nbsp;</TT></TD>
    <TD noWrap align=3Dright><TT>---&nbsp;&nbsp;</TT></TD>
    <TD noWrap><TT>&nbsp;K.KEEDSQPPLVK.K</TT></TD></TR>
  <TR>
    <TD align=3Dright>&nbsp;</TD>
    <TD align=3Dright><TT>1276.5762&nbsp;&nbsp;</TT></TD>
    <TD align=3Dright><TT>1275.5689&nbsp;&nbsp;</TT></TD>
    <TD align=3Dright><TT>1275.5401&nbsp;&nbsp;</TT></TD>
    <TD noWrap align=3Dright><TT>22.6&nbsp;</TT></TD>
    <TD align=3Dright><TT>1&nbsp;</TT></TD>
    <TD noWrap align=3Dright><TT>-&nbsp;</TT></TD>
    <TD align=3Dright><TT>11&nbsp;</TT></TD>
    <TD align=3Dright><TT>0&nbsp;&nbsp;</TT></TD>
    <TD noWrap align=3Dright><TT>---&nbsp;&nbsp;</TT></TD>
    <TD noWrap><TT>&nbsp;-.MDLDDLDGPNR.A + Oxidation (M)</TT></TD></TR>
  <TR>
    <TD align=3Dright>&nbsp;</TD>
    <TD align=3Dright><TT>1285.5239&nbsp;&nbsp;</TT></TD>
    <TD align=3Dright><TT>1284.5166&nbsp;&nbsp;</TT></TD>
    <TD align=3Dright><TT>1284.5371&nbsp;&nbsp;</TT></TD>
    <TD noWrap align=3Dright><TT>-15.92&nbsp;</TT></TD>
    <TD align=3Dright><TT>280&nbsp;</TT></TD>
    <TD noWrap align=3Dright><TT>-&nbsp;</TT></TD>
    <TD align=3Dright><TT>290&nbsp;</TT></TD>
    <TD align=3Dright><TT>0&nbsp;&nbsp;</TT></TD>
    <TD noWrap align=3Dright><TT>---&nbsp;&nbsp;</TT></TD>
    <TD noWrap><TT>&nbsp;K.YHSSESDFSAR.Y</TT></TD></TR>
  <TR>
    <TD align=3Dright>&nbsp;</TD>
    <TD align=3Dright><TT>1285.5239&nbsp;&nbsp;</TT></TD>
    <TD align=3Dright><TT>1284.5166&nbsp;&nbsp;</TT></TD>
    <TD align=3Dright><TT>1284.5371&nbsp;&nbsp;</TT></TD>
    <TD noWrap align=3Dright><TT>-15.92&nbsp;</TT></TD>
    <TD align=3Dright><TT>280&nbsp;</TT></TD>
    <TD noWrap align=3Dright><TT>-&nbsp;</TT></TD>
    <TD align=3Dright><TT>290&nbsp;</TT></TD>
    <TD align=3Dright><TT>0&nbsp;&nbsp;</TT></TD>
    <TD noWrap align=3Dright><TT>5&nbsp;&nbsp;</TT></TD>
    <TD noWrap><TT>&nbsp;K.YHSSESDFSAR.Y</TT></TD></TR></TBODY></TABLE>
<TABLE border=3D0 cellSpacing=3D0>
  <TBODY>
  <TR>
    <TD><TT>&nbsp;&nbsp;&nbsp;&nbsp;&nbsp;&nbsp;</TT></TD>
    <TD><TT><B>No match to: </B>812.3156, 823.0634, 825.0556, 839.4725,=20
      841.0276, 842.4681, 870.4911, 994.0797, 994.0797, 1018.4302, =
1036.0739,=20
      1045.5074, 1156.5469, 1225.0807, 1237.5387, 1301.5270, 1301.5270,=20
      1303.5043, 1317.5150, 1383.6316, 1383.6316, 1405.6356, 1689.5828,=20
      1689.5828, 1951.9229, 2056.7954, 2056.7954, 2438.1331, 2481.0684,=20
      2481.0684, 2663.2788, 2663.2788</TT></TD></TR></TBODY></TABLE><BR>
<TABLE border=3D0 cellSpacing=3D0>
  <TBODY>
  <TR>
    <TD><TT><B><A name=3DHit32>32.</A>&nbsp;&nbsp;&nbsp;</B></TT></TD>
    <TD noWrap><TT><A=20
      =
href=3D"http://zxw-pc/mascot/cgi/protein_view.pl?file=3D../data/20121225/=
F002425.dat&amp;hit=3D32"=20
      =
target=3D_blank>gi|222842753</A>&nbsp;&nbsp;&nbsp;&nbsp;<B>Mass:</B>&nbsp=
;47178&nbsp;&nbsp;&nbsp;&nbsp;<B>Score:</B>&nbsp;33&nbsp;&nbsp;&nbsp;&nbs=
p;&nbsp;<B>Expect:</B>&nbsp;1e+003&nbsp;&nbsp;<B>Matches:</B>&nbsp;8</TT>=
</TD></TR>
  <TR>
    <TD>&nbsp;</TD>
    <TD noWrap><TT>predicted protein [Populus=20
trichocarpa]</TT></TD></TR></TBODY></TABLE>
<TABLE border=3D0 cellSpacing=3D0 cellPadding=3D0>
  <TBODY>
  <TR>
    <TD><TT>&nbsp;&nbsp;&nbsp;&nbsp;&nbsp;&nbsp;</TT></TD>
    <TD align=3Dright><TT><B>Observed&nbsp;&nbsp;</B></TT></TD>
    <TD noWrap align=3Dright><TT><B>Mr(expt)&nbsp;&nbsp;</B></TT></TD>
    <TD noWrap align=3Dright><TT><B>Mr(calc)&nbsp;&nbsp;</B></TT></TD>
    <TD align=3Dright><TT><B>&nbsp;ppm&nbsp;&nbsp;</B></TT></TD>
    <TD align=3Dright><TT><B>Start&nbsp;</B></TT></TD>
    <TD align=3Dright><TT><B>&nbsp;</B></TT></TD>
    <TD align=3Dright><TT><B>End&nbsp;</B></TT></TD>
    <TD align=3Dright><TT><B>Miss&nbsp;</B></TT></TD>
    <TD align=3Dright><TT><B>Ions&nbsp;</B></TT></TD>
    <TD><TT><B>&nbsp;Peptide</B></TT></TD></TR>
  <TR>
    <TD align=3Dright>&nbsp;</TD>
    <TD align=3Dright><TT>842.4681&nbsp;&nbsp;</TT></TD>
    <TD align=3Dright><TT>841.4609&nbsp;&nbsp;</TT></TD>
    <TD align=3Dright><TT>841.5385&nbsp;&nbsp;</TT></TD>
    <TD noWrap align=3Dright><TT>-92.25&nbsp;</TT></TD>
    <TD align=3Dright><TT>346&nbsp;</TT></TD>
    <TD noWrap align=3Dright><TT>-&nbsp;</TT></TD>
    <TD align=3Dright><TT>352&nbsp;</TT></TD>
    <TD align=3Dright><TT>1&nbsp;&nbsp;</TT></TD>
    <TD noWrap align=3Dright><TT>---&nbsp;&nbsp;</TT></TD>
    <TD noWrap><TT>&nbsp;R.RAIELLK.A</TT></TD></TR>
  <TR>
    <TD align=3Dright>&nbsp;</TD>
    <TD align=3Dright><TT>1045.5074&nbsp;&nbsp;</TT></TD>
    <TD align=3Dright><TT>1044.5001&nbsp;&nbsp;</TT></TD>
    <TD align=3Dright><TT>1044.5253&nbsp;&nbsp;</TT></TD>
    <TD noWrap align=3Dright><TT>-24.12&nbsp;</TT></TD>
    <TD align=3Dright><TT>397&nbsp;</TT></TD>
    <TD noWrap align=3Dright><TT>-&nbsp;</TT></TD>
    <TD align=3Dright><TT>404&nbsp;</TT></TD>
    <TD align=3Dright><TT>1&nbsp;&nbsp;</TT></TD>
    <TD noWrap align=3Dright><TT>---&nbsp;&nbsp;</TT></TD>
    <TD noWrap><TT>&nbsp;K.RWAEAAWR.N</TT></TD></TR>
  <TR>
    <TD align=3Dright>&nbsp;</TD>
    <TD align=3Dright><TT>1221.5422&nbsp;&nbsp;</TT></TD>
    <TD align=3Dright><TT>1220.5349&nbsp;&nbsp;</TT></TD>
    <TD align=3Dright><TT>1220.5269&nbsp;&nbsp;</TT></TD>
    <TD noWrap align=3Dright><TT>6.57&nbsp;</TT></TD>
    <TD align=3Dright><TT>175&nbsp;</TT></TD>
    <TD noWrap align=3Dright><TT>-&nbsp;</TT></TD>
    <TD align=3Dright><TT>186&nbsp;</TT></TD>
    <TD align=3Dright><TT>0&nbsp;&nbsp;</TT></TD>
    <TD noWrap align=3Dright><TT>---&nbsp;&nbsp;</TT></TD>
    <TD noWrap><TT>&nbsp;K.NSDEGSEVASAR.A</TT></TD></TR>
  <TR>
    <TD align=3Dright>&nbsp;</TD>
    <TD align=3Dright><TT>1221.5422&nbsp;&nbsp;</TT></TD>
    <TD align=3Dright><TT>1220.5349&nbsp;&nbsp;</TT></TD>
    <TD align=3Dright><TT>1220.5269&nbsp;&nbsp;</TT></TD>
    <TD noWrap align=3Dright><TT>6.57&nbsp;</TT></TD>
    <TD align=3Dright><TT>175&nbsp;</TT></TD>
    <TD noWrap align=3Dright><TT>-&nbsp;</TT></TD>
    <TD align=3Dright><TT>186&nbsp;</TT></TD>
    <TD align=3Dright><TT>0&nbsp;&nbsp;</TT></TD>
    <TD noWrap align=3Dright><TT>---&nbsp;&nbsp;</TT></TD>
    <TD noWrap><TT>&nbsp;K.NSDEGSEVASAR.A</TT></TD></TR>
  <TR>
    <TD align=3Dright>&nbsp;</TD>
    <TD align=3Dright><TT>2481.0684&nbsp;&nbsp;</TT></TD>
    <TD align=3Dright><TT>2480.0611&nbsp;&nbsp;</TT></TD>
    <TD align=3Dright><TT>2480.2151&nbsp;&nbsp;</TT></TD>
    <TD noWrap align=3Dright><TT>-62.10&nbsp;</TT></TD>
    <TD align=3Dright><TT>366&nbsp;</TT></TD>
    <TD noWrap align=3Dright><TT>-&nbsp;</TT></TD>
    <TD align=3Dright><TT>388&nbsp;</TT></TD>
    <TD align=3Dright><TT>1&nbsp;&nbsp;</TT></TD>
    <TD noWrap align=3Dright><TT>---&nbsp;&nbsp;</TT></TD>
    <TD noWrap><TT>&nbsp;R.SGMDIIALARGGYAETLCIQENR.K</TT></TD></TR>
  <TR>
    <TD align=3Dright>&nbsp;</TD>
    <TD align=3Dright><TT>2481.0684&nbsp;&nbsp;</TT></TD>
    <TD align=3Dright><TT>2480.0611&nbsp;&nbsp;</TT></TD>
    <TD align=3Dright><TT>2480.2151&nbsp;&nbsp;</TT></TD>
    <TD noWrap align=3Dright><TT>-62.10&nbsp;</TT></TD>
    <TD align=3Dright><TT>366&nbsp;</TT></TD>
    <TD noWrap align=3Dright><TT>-&nbsp;</TT></TD>
    <TD align=3Dright><TT>388&nbsp;</TT></TD>
    <TD align=3Dright><TT>1&nbsp;&nbsp;</TT></TD>
    <TD noWrap align=3Dright><TT>---&nbsp;&nbsp;</TT></TD>
    <TD noWrap><TT>&nbsp;R.SGMDIIALARGGYAETLCIQENR.K</TT></TD></TR>
  <TR>
    <TD align=3Dright>&nbsp;</TD>
    <TD align=3Dright><TT>2663.2788&nbsp;&nbsp;</TT></TD>
    <TD align=3Dright><TT>2662.2715&nbsp;&nbsp;</TT></TD>
    <TD align=3Dright><TT>2662.2830&nbsp;&nbsp;</TT></TD>
    <TD noWrap align=3Dright><TT>-4.30&nbsp;</TT></TD>
    <TD align=3Dright><TT>138&nbsp;</TT></TD>
    <TD noWrap align=3Dright><TT>-&nbsp;</TT></TD>
    <TD align=3Dright><TT>163&nbsp;</TT></TD>
    <TD align=3Dright><TT>0&nbsp;&nbsp;</TT></TD>
    <TD noWrap align=3Dright><TT>---&nbsp;&nbsp;</TT></TD>
    <TD noWrap><TT>&nbsp;R.VAAMEALVGLNLEMGNDDTSSVLADK.C</TT></TD></TR>
  <TR>
    <TD align=3Dright>&nbsp;</TD>
    <TD align=3Dright><TT>2663.2788&nbsp;&nbsp;</TT></TD>
    <TD align=3Dright><TT>2662.2715&nbsp;&nbsp;</TT></TD>
    <TD align=3Dright><TT>2662.2830&nbsp;&nbsp;</TT></TD>
    <TD noWrap align=3Dright><TT>-4.30&nbsp;</TT></TD>
    <TD align=3Dright><TT>138&nbsp;</TT></TD>
    <TD noWrap align=3Dright><TT>-&nbsp;</TT></TD>
    <TD align=3Dright><TT>163&nbsp;</TT></TD>
    <TD align=3Dright><TT>0&nbsp;&nbsp;</TT></TD>
    <TD noWrap align=3Dright><TT>---&nbsp;&nbsp;</TT></TD>
    <TD=20
noWrap><TT>&nbsp;R.VAAMEALVGLNLEMGNDDTSSVLADK.C</TT></TD></TR></TBODY></T=
ABLE>
<TABLE border=3D0 cellSpacing=3D0>
  <TBODY>
  <TR>
    <TD><TT>&nbsp;&nbsp;&nbsp;&nbsp;&nbsp;&nbsp;</TT></TD>
    <TD><TT><B>No match to: </B>812.3156, 823.0634, 825.0556, 829.3399,=20
      839.4725, 841.0276, 870.4911, 994.0797, 994.0797, 1018.4302, =
1036.0739,=20
      1156.5469, 1225.0807, 1237.5387, 1269.5428, 1269.5428, 1276.5762,=20
      1285.5239, 1285.5239, 1301.5270, 1301.5270, 1303.5043, 1317.5150,=20
      1383.6316, 1383.6316, 1405.6356, 1689.5828, 1689.5828, 1951.9229,=20
      2056.7954, 2056.7954, 2438.1331</TT></TD></TR></TBODY></TABLE><BR>
<TABLE border=3D0 cellSpacing=3D0>
  <TBODY>
  <TR>
    <TD><TT><B><A name=3DHit33>33.</A>&nbsp;&nbsp;&nbsp;</B></TT></TD>
    <TD noWrap><TT><A=20
      =
href=3D"http://zxw-pc/mascot/cgi/protein_view.pl?file=3D../data/20121225/=
F002425.dat&amp;hit=3D33"=20
      =
target=3D_blank>gi|224063175</A>&nbsp;&nbsp;&nbsp;&nbsp;<B>Mass:</B>&nbsp=
;47178&nbsp;&nbsp;&nbsp;&nbsp;<B>Score:</B>&nbsp;33&nbsp;&nbsp;&nbsp;&nbs=
p;&nbsp;<B>Expect:</B>&nbsp;1e+003&nbsp;&nbsp;<B>Matches:</B>&nbsp;8</TT>=
</TD></TR>
  <TR>
    <TD>&nbsp;</TD>
    <TD noWrap><TT>predicted protein [Populus=20
trichocarpa]</TT></TD></TR></TBODY></TABLE>
<TABLE border=3D0 cellSpacing=3D0 cellPadding=3D0>
  <TBODY>
  <TR>
    <TD><TT>&nbsp;&nbsp;&nbsp;&nbsp;&nbsp;&nbsp;</TT></TD>
    <TD align=3Dright><TT><B>Observed&nbsp;&nbsp;</B></TT></TD>
    <TD noWrap align=3Dright><TT><B>Mr(expt)&nbsp;&nbsp;</B></TT></TD>
    <TD noWrap align=3Dright><TT><B>Mr(calc)&nbsp;&nbsp;</B></TT></TD>
    <TD align=3Dright><TT><B>&nbsp;ppm&nbsp;&nbsp;</B></TT></TD>
    <TD align=3Dright><TT><B>Start&nbsp;</B></TT></TD>
    <TD align=3Dright><TT><B>&nbsp;</B></TT></TD>
    <TD align=3Dright><TT><B>End&nbsp;</B></TT></TD>
    <TD align=3Dright><TT><B>Miss&nbsp;</B></TT></TD>
    <TD align=3Dright><TT><B>Ions&nbsp;</B></TT></TD>
    <TD><TT><B>&nbsp;Peptide</B></TT></TD></TR>
  <TR>
    <TD align=3Dright>&nbsp;</TD>
    <TD align=3Dright><TT>842.4681&nbsp;&nbsp;</TT></TD>
    <TD align=3Dright><TT>841.4609&nbsp;&nbsp;</TT></TD>
    <TD align=3Dright><TT>841.5385&nbsp;&nbsp;</TT></TD>
    <TD noWrap align=3Dright><TT>-92.25&nbsp;</TT></TD>
    <TD align=3Dright><TT>346&nbsp;</TT></TD>
    <TD noWrap align=3Dright><TT>-&nbsp;</TT></TD>
    <TD align=3Dright><TT>352&nbsp;</TT></TD>
    <TD align=3Dright><TT>1&nbsp;&nbsp;</TT></TD>
    <TD noWrap align=3Dright><TT>---&nbsp;&nbsp;</TT></TD>
    <TD noWrap><TT>&nbsp;R.RAIELLK.A</TT></TD></TR>
  <TR>
    <TD align=3Dright>&nbsp;</TD>
    <TD align=3Dright><TT>1045.5074&nbsp;&nbsp;</TT></TD>
    <TD align=3Dright><TT>1044.5001&nbsp;&nbsp;</TT></TD>
    <TD align=3Dright><TT>1044.5253&nbsp;&nbsp;</TT></TD>
    <TD noWrap align=3Dright><TT>-24.12&nbsp;</TT></TD>
    <TD align=3Dright><TT>397&nbsp;</TT></TD>
    <TD noWrap align=3Dright><TT>-&nbsp;</TT></TD>
    <TD align=3Dright><TT>404&nbsp;</TT></TD>
    <TD align=3Dright><TT>1&nbsp;&nbsp;</TT></TD>
    <TD noWrap align=3Dright><TT>---&nbsp;&nbsp;</TT></TD>
    <TD noWrap><TT>&nbsp;K.RWAEAAWR.N</TT></TD></TR>
  <TR>
    <TD align=3Dright>&nbsp;</TD>
    <TD align=3Dright><TT>1221.5422&nbsp;&nbsp;</TT></TD>
    <TD align=3Dright><TT>1220.5349&nbsp;&nbsp;</TT></TD>
    <TD align=3Dright><TT>1220.5269&nbsp;&nbsp;</TT></TD>
    <TD noWrap align=3Dright><TT>6.57&nbsp;</TT></TD>
    <TD align=3Dright><TT>175&nbsp;</TT></TD>
    <TD noWrap align=3Dright><TT>-&nbsp;</TT></TD>
    <TD align=3Dright><TT>186&nbsp;</TT></TD>
    <TD align=3Dright><TT>0&nbsp;&nbsp;</TT></TD>
    <TD noWrap align=3Dright><TT>---&nbsp;&nbsp;</TT></TD>
    <TD noWrap><TT>&nbsp;K.NSDEGSEVASAR.A</TT></TD></TR>
  <TR>
    <TD align=3Dright>&nbsp;</TD>
    <TD align=3Dright><TT>1221.5422&nbsp;&nbsp;</TT></TD>
    <TD align=3Dright><TT>1220.5349&nbsp;&nbsp;</TT></TD>
    <TD align=3Dright><TT>1220.5269&nbsp;&nbsp;</TT></TD>
    <TD noWrap align=3Dright><TT>6.57&nbsp;</TT></TD>
    <TD align=3Dright><TT>175&nbsp;</TT></TD>
    <TD noWrap align=3Dright><TT>-&nbsp;</TT></TD>
    <TD align=3Dright><TT>186&nbsp;</TT></TD>
    <TD align=3Dright><TT>0&nbsp;&nbsp;</TT></TD>
    <TD noWrap align=3Dright><TT>---&nbsp;&nbsp;</TT></TD>
    <TD noWrap><TT>&nbsp;K.NSDEGSEVASAR.A</TT></TD></TR>
  <TR>
    <TD align=3Dright>&nbsp;</TD>
    <TD align=3Dright><TT>2481.0684&nbsp;&nbsp;</TT></TD>
    <TD align=3Dright><TT>2480.0611&nbsp;&nbsp;</TT></TD>
    <TD align=3Dright><TT>2480.2151&nbsp;&nbsp;</TT></TD>
    <TD noWrap align=3Dright><TT>-62.10&nbsp;</TT></TD>
    <TD align=3Dright><TT>366&nbsp;</TT></TD>
    <TD noWrap align=3Dright><TT>-&nbsp;</TT></TD>
    <TD align=3Dright><TT>388&nbsp;</TT></TD>
    <TD align=3Dright><TT>1&nbsp;&nbsp;</TT></TD>
    <TD noWrap align=3Dright><TT>---&nbsp;&nbsp;</TT></TD>
    <TD noWrap><TT>&nbsp;R.SGMDIIALARGGYAETLCIQENR.K</TT></TD></TR>
  <TR>
    <TD align=3Dright>&nbsp;</TD>
    <TD align=3Dright><TT>2481.0684&nbsp;&nbsp;</TT></TD>
    <TD align=3Dright><TT>2480.0611&nbsp;&nbsp;</TT></TD>
    <TD align=3Dright><TT>2480.2151&nbsp;&nbsp;</TT></TD>
    <TD noWrap align=3Dright><TT>-62.10&nbsp;</TT></TD>
    <TD align=3Dright><TT>366&nbsp;</TT></TD>
    <TD noWrap align=3Dright><TT>-&nbsp;</TT></TD>
    <TD align=3Dright><TT>388&nbsp;</TT></TD>
    <TD align=3Dright><TT>1&nbsp;&nbsp;</TT></TD>
    <TD noWrap align=3Dright><TT>---&nbsp;&nbsp;</TT></TD>
    <TD noWrap><TT>&nbsp;R.SGMDIIALARGGYAETLCIQENR.K</TT></TD></TR>
  <TR>
    <TD align=3Dright>&nbsp;</TD>
    <TD align=3Dright><TT>2663.2788&nbsp;&nbsp;</TT></TD>
    <TD align=3Dright><TT>2662.2715&nbsp;&nbsp;</TT></TD>
    <TD align=3Dright><TT>2662.2830&nbsp;&nbsp;</TT></TD>
    <TD noWrap align=3Dright><TT>-4.30&nbsp;</TT></TD>
    <TD align=3Dright><TT>138&nbsp;</TT></TD>
    <TD noWrap align=3Dright><TT>-&nbsp;</TT></TD>
    <TD align=3Dright><TT>163&nbsp;</TT></TD>
    <TD align=3Dright><TT>0&nbsp;&nbsp;</TT></TD>
    <TD noWrap align=3Dright><TT>---&nbsp;&nbsp;</TT></TD>
    <TD noWrap><TT>&nbsp;R.VAAMEALVGLNLEMGNDDTSSVLADK.C</TT></TD></TR>
  <TR>
    <TD align=3Dright>&nbsp;</TD>
    <TD align=3Dright><TT>2663.2788&nbsp;&nbsp;</TT></TD>
    <TD align=3Dright><TT>2662.2715&nbsp;&nbsp;</TT></TD>
    <TD align=3Dright><TT>2662.2830&nbsp;&nbsp;</TT></TD>
    <TD noWrap align=3Dright><TT>-4.30&nbsp;</TT></TD>
    <TD align=3Dright><TT>138&nbsp;</TT></TD>
    <TD noWrap align=3Dright><TT>-&nbsp;</TT></TD>
    <TD align=3Dright><TT>163&nbsp;</TT></TD>
    <TD align=3Dright><TT>0&nbsp;&nbsp;</TT></TD>
    <TD noWrap align=3Dright><TT>---&nbsp;&nbsp;</TT></TD>
    <TD=20
noWrap><TT>&nbsp;R.VAAMEALVGLNLEMGNDDTSSVLADK.C</TT></TD></TR></TBODY></T=
ABLE>
<TABLE border=3D0 cellSpacing=3D0>
  <TBODY>
  <TR>
    <TD><TT>&nbsp;&nbsp;&nbsp;&nbsp;&nbsp;&nbsp;</TT></TD>
    <TD><TT><B>No match to: </B>812.3156, 823.0634, 825.0556, 829.3399,=20
      839.4725, 841.0276, 870.4911, 994.0797, 994.0797, 1018.4302, =
1036.0739,=20
      1156.5469, 1225.0807, 1237.5387, 1269.5428, 1269.5428, 1276.5762,=20
      1285.5239, 1285.5239, 1301.5270, 1301.5270, 1303.5043, 1317.5150,=20
      1383.6316, 1383.6316, 1405.6356, 1689.5828, 1689.5828, 1951.9229,=20
      2056.7954, 2056.7954, 2438.1331</TT></TD></TR></TBODY></TABLE><BR>
<TABLE border=3D0 cellSpacing=3D0>
  <TBODY>
  <TR>
    <TD><TT><B><A name=3DHit34>34.</A>&nbsp;&nbsp;&nbsp;</B></TT></TD>
    <TD noWrap><TT><A=20
      =
href=3D"http://zxw-pc/mascot/cgi/protein_view.pl?file=3D../data/20121225/=
F002425.dat&amp;hit=3D34"=20
      =
target=3D_blank>gi|77552302</A>&nbsp;&nbsp;&nbsp;&nbsp;<B>Mass:</B>&nbsp;=
108780&nbsp;&nbsp;&nbsp;<B>Score:</B>&nbsp;32&nbsp;&nbsp;&nbsp;&nbsp;&nbs=
p;<B>Expect:</B>&nbsp;1.1e+003&nbsp;&nbsp;<B>Matches:</B>&nbsp;9</TT></TD=
></TR>
  <TR>
    <TD>&nbsp;</TD>
    <TD noWrap><TT>transposon protein, putative, CACTA, En/Spm sub-class =

      [Oryza sativa Japonica Group]</TT></TD></TR></TBODY></TABLE>
<TABLE border=3D0 cellSpacing=3D0 cellPadding=3D0>
  <TBODY>
  <TR>
    <TD><TT>&nbsp;&nbsp;&nbsp;&nbsp;&nbsp;&nbsp;</TT></TD>
    <TD align=3Dright><TT><B>Observed&nbsp;&nbsp;</B></TT></TD>
    <TD noWrap align=3Dright><TT><B>Mr(expt)&nbsp;&nbsp;</B></TT></TD>
    <TD noWrap align=3Dright><TT><B>Mr(calc)&nbsp;&nbsp;</B></TT></TD>
    <TD align=3Dright><TT><B>&nbsp;ppm&nbsp;&nbsp;</B></TT></TD>
    <TD align=3Dright><TT><B>Start&nbsp;</B></TT></TD>
    <TD align=3Dright><TT><B>&nbsp;</B></TT></TD>
    <TD align=3Dright><TT><B>End&nbsp;</B></TT></TD>
    <TD align=3Dright><TT><B>Miss&nbsp;</B></TT></TD>
    <TD align=3Dright><TT><B>Ions&nbsp;</B></TT></TD>
    <TD><TT><B>&nbsp;Peptide</B></TT></TD></TR>
  <TR>
    <TD align=3Dright>&nbsp;</TD>
    <TD align=3Dright><TT>839.4725&nbsp;&nbsp;</TT></TD>
    <TD align=3Dright><TT>838.4652&nbsp;&nbsp;</TT></TD>
    <TD align=3Dright><TT>838.5388&nbsp;&nbsp;</TT></TD>
    <TD noWrap align=3Dright><TT>-87.84&nbsp;</TT></TD>
    <TD align=3Dright><TT>662&nbsp;</TT></TD>
    <TD noWrap align=3Dright><TT>-&nbsp;</TT></TD>
    <TD align=3Dright><TT>668&nbsp;</TT></TD>
    <TD align=3Dright><TT>1&nbsp;&nbsp;</TT></TD>
    <TD noWrap align=3Dright><TT>---&nbsp;&nbsp;</TT></TD>
    <TD noWrap><TT>&nbsp;K.VRNPIIK.L</TT></TD></TR>
  <TR>
    <TD align=3Dright>&nbsp;</TD>
    <TD align=3Dright><TT>842.4681&nbsp;&nbsp;</TT></TD>
    <TD align=3Dright><TT>841.4609&nbsp;&nbsp;</TT></TD>
    <TD align=3Dright><TT>841.4334&nbsp;&nbsp;</TT></TD>
    <TD noWrap align=3Dright><TT>32.7&nbsp;</TT></TD>
    <TD align=3Dright><TT>123&nbsp;</TT></TD>
    <TD noWrap align=3Dright><TT>-&nbsp;</TT></TD>
    <TD align=3Dright><TT>128&nbsp;</TT></TD>
    <TD align=3Dright><TT>1&nbsp;&nbsp;</TT></TD>
    <TD noWrap align=3Dright><TT>---&nbsp;&nbsp;</TT></TD>
    <TD noWrap><TT>&nbsp;R.QYEKFK.G</TT></TD></TR>
  <TR>
    <TD align=3Dright>&nbsp;</TD>
    <TD align=3Dright><TT>1156.5469&nbsp;&nbsp;</TT></TD>
    <TD align=3Dright><TT>1155.5396&nbsp;&nbsp;</TT></TD>
    <TD align=3Dright><TT>1155.4316&nbsp;&nbsp;</TT></TD>
    <TD noWrap align=3Dright><TT>93.5&nbsp;</TT></TD>
    <TD align=3Dright><TT>113&nbsp;</TT></TD>
    <TD noWrap align=3Dright><TT>-&nbsp;</TT></TD>
    <TD align=3Dright><TT>122&nbsp;</TT></TD>
    <TD align=3Dright><TT>0&nbsp;&nbsp;</TT></TD>
    <TD noWrap align=3Dright><TT>---&nbsp;&nbsp;</TT></TD>
    <TD noWrap><TT>&nbsp;R.DGETAYDDDR.Q</TT></TD></TR>
  <TR>
    <TD align=3Dright>&nbsp;</TD>
    <TD align=3Dright><TT>1269.5428&nbsp;&nbsp;</TT></TD>
    <TD align=3Dright><TT>1268.5355&nbsp;&nbsp;</TT></TD>
    <TD align=3Dright><TT>1268.5972&nbsp;&nbsp;</TT></TD>
    <TD noWrap align=3Dright><TT>-48.60&nbsp;</TT></TD>
    <TD align=3Dright><TT>402&nbsp;</TT></TD>
    <TD noWrap align=3Dright><TT>-&nbsp;</TT></TD>
    <TD align=3Dright><TT>411&nbsp;</TT></TD>
    <TD align=3Dright><TT>1&nbsp;&nbsp;</TT></TD>
    <TD noWrap align=3Dright><TT>---&nbsp;&nbsp;</TT></TD>
    <TD noWrap><TT>&nbsp;R.GVQMWDAYKR.E + Oxidation (M)</TT></TD></TR>
  <TR>
    <TD align=3Dright>&nbsp;</TD>
    <TD align=3Dright><TT>1269.5428&nbsp;&nbsp;</TT></TD>
    <TD align=3Dright><TT>1268.5355&nbsp;&nbsp;</TT></TD>
    <TD align=3Dright><TT>1268.5972&nbsp;&nbsp;</TT></TD>
    <TD noWrap align=3Dright><TT>-48.60&nbsp;</TT></TD>
    <TD align=3Dright><TT>402&nbsp;</TT></TD>
    <TD noWrap align=3Dright><TT>-&nbsp;</TT></TD>
    <TD align=3Dright><TT>411&nbsp;</TT></TD>
    <TD align=3Dright><TT>1&nbsp;&nbsp;</TT></TD>
    <TD noWrap align=3Dright><TT>---&nbsp;&nbsp;</TT></TD>
    <TD noWrap><TT>&nbsp;R.GVQMWDAYKR.E + Oxidation (M)</TT></TD></TR>
  <TR>
    <TD align=3Dright>&nbsp;</TD>
    <TD align=3Dright><TT>1383.6316&nbsp;&nbsp;</TT></TD>
    <TD align=3Dright><TT>1382.6243&nbsp;&nbsp;</TT></TD>
    <TD align=3Dright><TT>1382.7306&nbsp;&nbsp;</TT></TD>
    <TD noWrap align=3Dright><TT>-76.87&nbsp;</TT></TD>
    <TD align=3Dright><TT>842&nbsp;</TT></TD>
    <TD noWrap align=3Dright><TT>-&nbsp;</TT></TD>
    <TD align=3Dright><TT>853&nbsp;</TT></TD>
    <TD align=3Dright><TT>1&nbsp;&nbsp;</TT></TD>
    <TD noWrap align=3Dright><TT>---&nbsp;&nbsp;</TT></TD>
    <TD noWrap><TT>&nbsp;K.SEAWIAKQHSVK.W</TT></TD></TR>
  <TR>
    <TD align=3Dright>&nbsp;</TD>
    <TD align=3Dright><TT>1383.6316&nbsp;&nbsp;</TT></TD>
    <TD align=3Dright><TT>1382.6243&nbsp;&nbsp;</TT></TD>
    <TD align=3Dright><TT>1382.7306&nbsp;&nbsp;</TT></TD>
    <TD noWrap align=3Dright><TT>-76.87&nbsp;</TT></TD>
    <TD align=3Dright><TT>842&nbsp;</TT></TD>
    <TD noWrap align=3Dright><TT>-&nbsp;</TT></TD>
    <TD align=3Dright><TT>853&nbsp;</TT></TD>
    <TD align=3Dright><TT>1&nbsp;&nbsp;</TT></TD>
    <TD noWrap align=3Dright><TT>---&nbsp;&nbsp;</TT></TD>
    <TD noWrap><TT>&nbsp;K.SEAWIAKQHSVK.W</TT></TD></TR>
  <TR>
    <TD align=3Dright>&nbsp;</TD>
    <TD align=3Dright><TT>2056.7954&nbsp;&nbsp;</TT></TD>
    <TD align=3Dright><TT>2055.7881&nbsp;&nbsp;</TT></TD>
    <TD align=3Dright><TT>2055.8990&nbsp;&nbsp;</TT></TD>
    <TD noWrap align=3Dright><TT>-53.92&nbsp;</TT></TD>
    <TD align=3Dright><TT>1&nbsp;</TT></TD>
    <TD noWrap align=3Dright><TT>-&nbsp;</TT></TD>
    <TD align=3Dright><TT>18&nbsp;</TT></TD>
    <TD align=3Dright><TT>1&nbsp;&nbsp;</TT></TD>
    <TD noWrap align=3Dright><TT>---&nbsp;&nbsp;</TT></TD>
    <TD noWrap><TT>&nbsp;-.MDEGGMNVPERGTLEYAR.R + 2 Oxidation =
(M)</TT></TD></TR>
  <TR>
    <TD align=3Dright>&nbsp;</TD>
    <TD align=3Dright><TT>2056.7954&nbsp;&nbsp;</TT></TD>
    <TD align=3Dright><TT>2055.7881&nbsp;&nbsp;</TT></TD>
    <TD align=3Dright><TT>2055.8990&nbsp;&nbsp;</TT></TD>
    <TD noWrap align=3Dright><TT>-53.92&nbsp;</TT></TD>
    <TD align=3Dright><TT>1&nbsp;</TT></TD>
    <TD noWrap align=3Dright><TT>-&nbsp;</TT></TD>
    <TD align=3Dright><TT>18&nbsp;</TT></TD>
    <TD align=3Dright><TT>1&nbsp;&nbsp;</TT></TD>
    <TD noWrap align=3Dright><TT>13&nbsp;&nbsp;</TT></TD>
    <TD noWrap><TT>&nbsp;-.MDEGGMNVPERGTLEYAR.R + 2 Oxidation=20
  (M)</TT></TD></TR></TBODY></TABLE>
<TABLE border=3D0 cellSpacing=3D0>
  <TBODY>
  <TR>
    <TD><TT>&nbsp;&nbsp;&nbsp;&nbsp;&nbsp;&nbsp;</TT></TD>
    <TD><TT><B>No match to: </B>812.3156, 823.0634, 825.0556, 829.3399,=20
      841.0276, 870.4911, 994.0797, 994.0797, 1018.4302, 1036.0739, =
1045.5074,=20
      1221.5422, 1221.5422, 1225.0807, 1237.5387, 1276.5762, 1285.5239,=20
      1285.5239, 1301.5270, 1301.5270, 1303.5043, 1317.5150, 1405.6356,=20
      1689.5828, 1689.5828, 1951.9229, 2438.1331, 2481.0684, 2481.0684,=20
      2663.2788, 2663.2788</TT></TD></TR></TBODY></TABLE><BR>
<TABLE border=3D0 cellSpacing=3D0>
  <TBODY>
  <TR>
    <TD><TT><B><A name=3DHit35>35.</A>&nbsp;&nbsp;&nbsp;</B></TT></TD>
    <TD noWrap><TT><A=20
      =
href=3D"http://zxw-pc/mascot/cgi/protein_view.pl?file=3D../data/20121225/=
F002425.dat&amp;hit=3D35"=20
      =
target=3D_blank>gi|308802121</A>&nbsp;&nbsp;&nbsp;&nbsp;<B>Mass:</B>&nbsp=
;8603&nbsp;&nbsp;&nbsp;&nbsp;&nbsp;<B>Score:</B>&nbsp;32&nbsp;&nbsp;&nbsp=
;&nbsp;&nbsp;<B>Expect:</B>&nbsp;1.1e+003&nbsp;&nbsp;<B>Matches:</B>&nbsp=
;5</TT></TD></TR>
  <TR>
    <TD>&nbsp;</TD>
    <TD noWrap><TT>unnamed protein product [Ostreococcus=20
  tauri]</TT></TD></TR></TBODY></TABLE>
<TABLE border=3D0 cellSpacing=3D0 cellPadding=3D0>
  <TBODY>
  <TR>
    <TD><TT>&nbsp;&nbsp;&nbsp;&nbsp;&nbsp;&nbsp;</TT></TD>
    <TD align=3Dright><TT><B>Observed&nbsp;&nbsp;</B></TT></TD>
    <TD noWrap align=3Dright><TT><B>Mr(expt)&nbsp;&nbsp;</B></TT></TD>
    <TD noWrap align=3Dright><TT><B>Mr(calc)&nbsp;&nbsp;</B></TT></TD>
    <TD align=3Dright><TT><B>&nbsp;ppm&nbsp;&nbsp;</B></TT></TD>
    <TD align=3Dright><TT><B>Start&nbsp;</B></TT></TD>
    <TD align=3Dright><TT><B>&nbsp;</B></TT></TD>
    <TD align=3Dright><TT><B>End&nbsp;</B></TT></TD>
    <TD align=3Dright><TT><B>Miss&nbsp;</B></TT></TD>
    <TD align=3Dright><TT><B>Ions&nbsp;</B></TT></TD>
    <TD><TT><B>&nbsp;Peptide</B></TT></TD></TR>
  <TR>
    <TD align=3Dright>&nbsp;</TD>
    <TD align=3Dright><TT>839.4725&nbsp;&nbsp;</TT></TD>
    <TD align=3Dright><TT>838.4652&nbsp;&nbsp;</TT></TD>
    <TD align=3Dright><TT>838.4814&nbsp;&nbsp;</TT></TD>
    <TD noWrap align=3Dright><TT>-19.27&nbsp;</TT></TD>
    <TD align=3Dright><TT>20&nbsp;</TT></TD>
    <TD noWrap align=3Dright><TT>-&nbsp;</TT></TD>
    <TD align=3Dright><TT>26&nbsp;</TT></TD>
    <TD align=3Dright><TT>0&nbsp;&nbsp;</TT></TD>
    <TD noWrap align=3Dright><TT>---&nbsp;&nbsp;</TT></TD>
    <TD noWrap><TT>&nbsp;R.IFPIHGR.F</TT></TD></TR>
  <TR>
    <TD align=3Dright>&nbsp;</TD>
    <TD align=3Dright><TT>1301.5270&nbsp;&nbsp;</TT></TD>
    <TD align=3Dright><TT>1300.5197&nbsp;&nbsp;</TT></TD>
    <TD align=3Dright><TT>1300.6380&nbsp;&nbsp;</TT></TD>
    <TD noWrap align=3Dright><TT>-90.91&nbsp;</TT></TD>
    <TD align=3Dright><TT>1&nbsp;</TT></TD>
    <TD noWrap align=3Dright><TT>-&nbsp;</TT></TD>
    <TD align=3Dright><TT>12&nbsp;</TT></TD>
    <TD align=3Dright><TT>1&nbsp;&nbsp;</TT></TD>
    <TD noWrap align=3Dright><TT>---&nbsp;&nbsp;</TT></TD>
    <TD noWrap><TT>&nbsp;-.MAACPRLAPESR.V</TT></TD></TR>
  <TR>
    <TD align=3Dright>&nbsp;</TD>
    <TD align=3Dright><TT>1301.5270&nbsp;&nbsp;</TT></TD>
    <TD align=3Dright><TT>1300.5197&nbsp;&nbsp;</TT></TD>
    <TD align=3Dright><TT>1300.6380&nbsp;&nbsp;</TT></TD>
    <TD noWrap align=3Dright><TT>-90.91&nbsp;</TT></TD>
    <TD align=3Dright><TT>1&nbsp;</TT></TD>
    <TD noWrap align=3Dright><TT>-&nbsp;</TT></TD>
    <TD align=3Dright><TT>12&nbsp;</TT></TD>
    <TD align=3Dright><TT>1&nbsp;&nbsp;</TT></TD>
    <TD noWrap align=3Dright><TT>2&nbsp;&nbsp;</TT></TD>
    <TD noWrap><TT>&nbsp;-.MAACPRLAPESR.V</TT></TD></TR>
  <TR>
    <TD align=3Dright>&nbsp;</TD>
    <TD align=3Dright><TT>1317.5150&nbsp;&nbsp;</TT></TD>
    <TD align=3Dright><TT>1316.5077&nbsp;&nbsp;</TT></TD>
    <TD align=3Dright><TT>1316.6329&nbsp;&nbsp;</TT></TD>
    <TD noWrap align=3Dright><TT>-95.06&nbsp;</TT></TD>
    <TD align=3Dright><TT>1&nbsp;</TT></TD>
    <TD noWrap align=3Dright><TT>-&nbsp;</TT></TD>
    <TD align=3Dright><TT>12&nbsp;</TT></TD>
    <TD align=3Dright><TT>1&nbsp;&nbsp;</TT></TD>
    <TD noWrap align=3Dright><TT>---&nbsp;&nbsp;</TT></TD>
    <TD noWrap><TT>&nbsp;-.MAACPRLAPESR.V + Oxidation (M)</TT></TD></TR>
  <TR>
    <TD align=3Dright>&nbsp;</TD>
    <TD align=3Dright><TT>1951.9229&nbsp;&nbsp;</TT></TD>
    <TD align=3Dright><TT>1950.9156&nbsp;&nbsp;</TT></TD>
    <TD align=3Dright><TT>1951.0123&nbsp;&nbsp;</TT></TD>
    <TD noWrap align=3Dright><TT>-49.54&nbsp;</TT></TD>
    <TD align=3Dright><TT>39&nbsp;</TT></TD>
    <TD noWrap align=3Dright><TT>-&nbsp;</TT></TD>
    <TD align=3Dright><TT>56&nbsp;</TT></TD>
    <TD align=3Dright><TT>1&nbsp;&nbsp;</TT></TD>
    <TD noWrap align=3Dright><TT>---&nbsp;&nbsp;</TT></TD>
    <TD =
noWrap><TT>&nbsp;K.SQTFDRASSLNVLSSALR.A</TT></TD></TR></TBODY></TABLE>
<TABLE border=3D0 cellSpacing=3D0>
  <TBODY>
  <TR>
    <TD><TT>&nbsp;&nbsp;&nbsp;&nbsp;&nbsp;&nbsp;</TT></TD>
    <TD><TT><B>No match to: </B>812.3156, 823.0634, 825.0556, 829.3399,=20
      841.0276, 842.4681, 870.4911, 994.0797, 994.0797, 1018.4302, =
1036.0739,=20
      1045.5074, 1156.5469, 1221.5422, 1221.5422, 1225.0807, 1237.5387,=20
      1269.5428, 1269.5428, 1276.5762, 1285.5239, 1285.5239, 1303.5043,=20
      1383.6316, 1383.6316, 1405.6356, 1689.5828, 1689.5828, 2056.7954,=20
      2056.7954, 2438.1331, 2481.0684, 2481.0684, 2663.2788,=20
  2663.2788</TT></TD></TR></TBODY></TABLE><BR>
<TABLE border=3D0 cellSpacing=3D0>
  <TBODY>
  <TR>
    <TD><TT><B><A name=3DHit36>36.</A>&nbsp;&nbsp;&nbsp;</B></TT></TD>
    <TD noWrap><TT><A=20
      =
href=3D"http://zxw-pc/mascot/cgi/protein_view.pl?file=3D../data/20121225/=
F002425.dat&amp;hit=3D36"=20
      =
target=3D_blank>gi|116056826</A>&nbsp;&nbsp;&nbsp;&nbsp;<B>Mass:</B>&nbsp=
;8603&nbsp;&nbsp;&nbsp;&nbsp;&nbsp;<B>Score:</B>&nbsp;32&nbsp;&nbsp;&nbsp=
;&nbsp;&nbsp;<B>Expect:</B>&nbsp;1.1e+003&nbsp;&nbsp;<B>Matches:</B>&nbsp=
;5</TT></TD></TR>
  <TR>
    <TD>&nbsp;</TD>
    <TD noWrap><TT>unnamed protein product [Ostreococcus=20
  tauri]</TT></TD></TR></TBODY></TABLE>
<TABLE border=3D0 cellSpacing=3D0 cellPadding=3D0>
  <TBODY>
  <TR>
    <TD><TT>&nbsp;&nbsp;&nbsp;&nbsp;&nbsp;&nbsp;</TT></TD>
    <TD align=3Dright><TT><B>Observed&nbsp;&nbsp;</B></TT></TD>
    <TD noWrap align=3Dright><TT><B>Mr(expt)&nbsp;&nbsp;</B></TT></TD>
    <TD noWrap align=3Dright><TT><B>Mr(calc)&nbsp;&nbsp;</B></TT></TD>
    <TD align=3Dright><TT><B>&nbsp;ppm&nbsp;&nbsp;</B></TT></TD>
    <TD align=3Dright><TT><B>Start&nbsp;</B></TT></TD>
    <TD align=3Dright><TT><B>&nbsp;</B></TT></TD>
    <TD align=3Dright><TT><B>End&nbsp;</B></TT></TD>
    <TD align=3Dright><TT><B>Miss&nbsp;</B></TT></TD>
    <TD align=3Dright><TT><B>Ions&nbsp;</B></TT></TD>
    <TD><TT><B>&nbsp;Peptide</B></TT></TD></TR>
  <TR>
    <TD align=3Dright>&nbsp;</TD>
    <TD align=3Dright><TT>839.4725&nbsp;&nbsp;</TT></TD>
    <TD align=3Dright><TT>838.4652&nbsp;&nbsp;</TT></TD>
    <TD align=3Dright><TT>838.4814&nbsp;&nbsp;</TT></TD>
    <TD noWrap align=3Dright><TT>-19.27&nbsp;</TT></TD>
    <TD align=3Dright><TT>20&nbsp;</TT></TD>
    <TD noWrap align=3Dright><TT>-&nbsp;</TT></TD>
    <TD align=3Dright><TT>26&nbsp;</TT></TD>
    <TD align=3Dright><TT>0&nbsp;&nbsp;</TT></TD>
    <TD noWrap align=3Dright><TT>---&nbsp;&nbsp;</TT></TD>
    <TD noWrap><TT>&nbsp;R.IFPIHGR.F</TT></TD></TR>
  <TR>
    <TD align=3Dright>&nbsp;</TD>
    <TD align=3Dright><TT>1301.5270&nbsp;&nbsp;</TT></TD>
    <TD align=3Dright><TT>1300.5197&nbsp;&nbsp;</TT></TD>
    <TD align=3Dright><TT>1300.6380&nbsp;&nbsp;</TT></TD>
    <TD noWrap align=3Dright><TT>-90.91&nbsp;</TT></TD>
    <TD align=3Dright><TT>1&nbsp;</TT></TD>
    <TD noWrap align=3Dright><TT>-&nbsp;</TT></TD>
    <TD align=3Dright><TT>12&nbsp;</TT></TD>
    <TD align=3Dright><TT>1&nbsp;&nbsp;</TT></TD>
    <TD noWrap align=3Dright><TT>---&nbsp;&nbsp;</TT></TD>
    <TD noWrap><TT>&nbsp;-.MAACPRLAPESR.V</TT></TD></TR>
  <TR>
    <TD align=3Dright>&nbsp;</TD>
    <TD align=3Dright><TT>1301.5270&nbsp;&nbsp;</TT></TD>
    <TD align=3Dright><TT>1300.5197&nbsp;&nbsp;</TT></TD>
    <TD align=3Dright><TT>1300.6380&nbsp;&nbsp;</TT></TD>
    <TD noWrap align=3Dright><TT>-90.91&nbsp;</TT></TD>
    <TD align=3Dright><TT>1&nbsp;</TT></TD>
    <TD noWrap align=3Dright><TT>-&nbsp;</TT></TD>
    <TD align=3Dright><TT>12&nbsp;</TT></TD>
    <TD align=3Dright><TT>1&nbsp;&nbsp;</TT></TD>
    <TD noWrap align=3Dright><TT>2&nbsp;&nbsp;</TT></TD>
    <TD noWrap><TT>&nbsp;-.MAACPRLAPESR.V</TT></TD></TR>
  <TR>
    <TD align=3Dright>&nbsp;</TD>
    <TD align=3Dright><TT>1317.5150&nbsp;&nbsp;</TT></TD>
    <TD align=3Dright><TT>1316.5077&nbsp;&nbsp;</TT></TD>
    <TD align=3Dright><TT>1316.6329&nbsp;&nbsp;</TT></TD>
    <TD noWrap align=3Dright><TT>-95.06&nbsp;</TT></TD>
    <TD align=3Dright><TT>1&nbsp;</TT></TD>
    <TD noWrap align=3Dright><TT>-&nbsp;</TT></TD>
    <TD align=3Dright><TT>12&nbsp;</TT></TD>
    <TD align=3Dright><TT>1&nbsp;&nbsp;</TT></TD>
    <TD noWrap align=3Dright><TT>---&nbsp;&nbsp;</TT></TD>
    <TD noWrap><TT>&nbsp;-.MAACPRLAPESR.V + Oxidation (M)</TT></TD></TR>
  <TR>
    <TD align=3Dright>&nbsp;</TD>
    <TD align=3Dright><TT>1951.9229&nbsp;&nbsp;</TT></TD>
    <TD align=3Dright><TT>1950.9156&nbsp;&nbsp;</TT></TD>
    <TD align=3Dright><TT>1951.0123&nbsp;&nbsp;</TT></TD>
    <TD noWrap align=3Dright><TT>-49.54&nbsp;</TT></TD>
    <TD align=3Dright><TT>39&nbsp;</TT></TD>
    <TD noWrap align=3Dright><TT>-&nbsp;</TT></TD>
    <TD align=3Dright><TT>56&nbsp;</TT></TD>
    <TD align=3Dright><TT>1&nbsp;&nbsp;</TT></TD>
    <TD noWrap align=3Dright><TT>---&nbsp;&nbsp;</TT></TD>
    <TD =
noWrap><TT>&nbsp;K.SQTFDRASSLNVLSSALR.A</TT></TD></TR></TBODY></TABLE>
<TABLE border=3D0 cellSpacing=3D0>
  <TBODY>
  <TR>
    <TD><TT>&nbsp;&nbsp;&nbsp;&nbsp;&nbsp;&nbsp;</TT></TD>
    <TD><TT><B>No match to: </B>812.3156, 823.0634, 825.0556, 829.3399,=20
      841.0276, 842.4681, 870.4911, 994.0797, 994.0797, 1018.4302, =
1036.0739,=20
      1045.5074, 1156.5469, 1221.5422, 1221.5422, 1225.0807, 1237.5387,=20
      1269.5428, 1269.5428, 1276.5762, 1285.5239, 1285.5239, 1303.5043,=20
      1383.6316, 1383.6316, 1405.6356, 1689.5828, 1689.5828, 2056.7954,=20
      2056.7954, 2438.1331, 2481.0684, 2481.0684, 2663.2788,=20
  2663.2788</TT></TD></TR></TBODY></TABLE><BR>
<TABLE border=3D0 cellSpacing=3D0>
  <TBODY>
  <TR>
    <TD><TT><B><A name=3DHit37>37.</A>&nbsp;&nbsp;&nbsp;</B></TT></TD>
    <TD noWrap><TT><A=20
      =
href=3D"http://zxw-pc/mascot/cgi/protein_view.pl?file=3D../data/20121225/=
F002425.dat&amp;hit=3D37"=20
      =
target=3D_blank>gi|115477405</A>&nbsp;&nbsp;&nbsp;&nbsp;<B>Mass:</B>&nbsp=
;25705&nbsp;&nbsp;&nbsp;&nbsp;<B>Score:</B>&nbsp;32&nbsp;&nbsp;&nbsp;&nbs=
p;&nbsp;<B>Expect:</B>&nbsp;1.1e+003&nbsp;&nbsp;<B>Matches:</B>&nbsp;7</T=
T></TD></TR>
  <TR>
    <TD>&nbsp;</TD>
    <TD noWrap><TT>Os08g0526400 [Oryza sativa Japonica=20
  Group]</TT></TD></TR></TBODY></TABLE>
<TABLE border=3D0 cellSpacing=3D0 cellPadding=3D0>
  <TBODY>
  <TR>
    <TD><TT>&nbsp;&nbsp;&nbsp;&nbsp;&nbsp;&nbsp;</TT></TD>
    <TD align=3Dright><TT><B>Observed&nbsp;&nbsp;</B></TT></TD>
    <TD noWrap align=3Dright><TT><B>Mr(expt)&nbsp;&nbsp;</B></TT></TD>
    <TD noWrap align=3Dright><TT><B>Mr(calc)&nbsp;&nbsp;</B></TT></TD>
    <TD align=3Dright><TT><B>&nbsp;ppm&nbsp;&nbsp;</B></TT></TD>
    <TD align=3Dright><TT><B>Start&nbsp;</B></TT></TD>
    <TD align=3Dright><TT><B>&nbsp;</B></TT></TD>
    <TD align=3Dright><TT><B>End&nbsp;</B></TT></TD>
    <TD align=3Dright><TT><B>Miss&nbsp;</B></TT></TD>
    <TD align=3Dright><TT><B>Ions&nbsp;</B></TT></TD>
    <TD><TT><B>&nbsp;Peptide</B></TT></TD></TR>
  <TR>
    <TD align=3Dright>&nbsp;</TD>
    <TD align=3Dright><TT>1221.5422&nbsp;&nbsp;</TT></TD>
    <TD align=3Dright><TT>1220.5349&nbsp;&nbsp;</TT></TD>
    <TD align=3Dright><TT>1220.6050&nbsp;&nbsp;</TT></TD>
    <TD noWrap align=3Dright><TT>-57.45&nbsp;</TT></TD>
    <TD align=3Dright><TT>68&nbsp;</TT></TD>
    <TD noWrap align=3Dright><TT>-&nbsp;</TT></TD>
    <TD align=3Dright><TT>78&nbsp;</TT></TD>
    <TD align=3Dright><TT>0&nbsp;&nbsp;</TT></TD>
    <TD noWrap align=3Dright><TT>---&nbsp;&nbsp;</TT></TD>
    <TD noWrap><TT>&nbsp;R.APPPPPSHHER.A</TT></TD></TR>
  <TR>
    <TD align=3Dright>&nbsp;</TD>
    <TD align=3Dright><TT>1221.5422&nbsp;&nbsp;</TT></TD>
    <TD align=3Dright><TT>1220.5349&nbsp;&nbsp;</TT></TD>
    <TD align=3Dright><TT>1220.6050&nbsp;&nbsp;</TT></TD>
    <TD noWrap align=3Dright><TT>-57.45&nbsp;</TT></TD>
    <TD align=3Dright><TT>68&nbsp;</TT></TD>
    <TD noWrap align=3Dright><TT>-&nbsp;</TT></TD>
    <TD align=3Dright><TT>78&nbsp;</TT></TD>
    <TD align=3Dright><TT>0&nbsp;&nbsp;</TT></TD>
    <TD noWrap align=3Dright><TT>---&nbsp;&nbsp;</TT></TD>
    <TD noWrap><TT>&nbsp;R.APPPPPSHHER.A</TT></TD></TR>
  <TR>
    <TD align=3Dright>&nbsp;</TD>
    <TD align=3Dright><TT>1276.5762&nbsp;&nbsp;</TT></TD>
    <TD align=3Dright><TT>1275.5689&nbsp;&nbsp;</TT></TD>
    <TD align=3Dright><TT>1275.6432&nbsp;&nbsp;</TT></TD>
    <TD noWrap align=3Dright><TT>-58.24&nbsp;</TT></TD>
    <TD align=3Dright><TT>101&nbsp;</TT></TD>
    <TD noWrap align=3Dright><TT>-&nbsp;</TT></TD>
    <TD align=3Dright><TT>113&nbsp;</TT></TD>
    <TD align=3Dright><TT>1&nbsp;&nbsp;</TT></TD>
    <TD noWrap align=3Dright><TT>---&nbsp;&nbsp;</TT></TD>
    <TD noWrap><TT>&nbsp;R.HAAGGGETPPARR.G</TT></TD></TR>
  <TR>
    <TD align=3Dright>&nbsp;</TD>
    <TD align=3Dright><TT>1383.6316&nbsp;&nbsp;</TT></TD>
    <TD align=3Dright><TT>1382.6243&nbsp;&nbsp;</TT></TD>
    <TD align=3Dright><TT>1382.6651&nbsp;&nbsp;</TT></TD>
    <TD noWrap align=3Dright><TT>-29.49&nbsp;</TT></TD>
    <TD align=3Dright><TT>160&nbsp;</TT></TD>
    <TD noWrap align=3Dright><TT>-&nbsp;</TT></TD>
    <TD align=3Dright><TT>174&nbsp;</TT></TD>
    <TD align=3Dright><TT>1&nbsp;&nbsp;</TT></TD>
    <TD noWrap align=3Dright><TT>---&nbsp;&nbsp;</TT></TD>
    <TD noWrap><TT>&nbsp;K.GGGGGAPRGNETPTR.G</TT></TD></TR>
  <TR>
    <TD align=3Dright>&nbsp;</TD>
    <TD align=3Dright><TT>1383.6316&nbsp;&nbsp;</TT></TD>
    <TD align=3Dright><TT>1382.6243&nbsp;&nbsp;</TT></TD>
    <TD align=3Dright><TT>1382.6651&nbsp;&nbsp;</TT></TD>
    <TD noWrap align=3Dright><TT>-29.49&nbsp;</TT></TD>
    <TD align=3Dright><TT>160&nbsp;</TT></TD>
    <TD noWrap align=3Dright><TT>-&nbsp;</TT></TD>
    <TD align=3Dright><TT>174&nbsp;</TT></TD>
    <TD align=3Dright><TT>1&nbsp;&nbsp;</TT></TD>
    <TD noWrap align=3Dright><TT>---&nbsp;&nbsp;</TT></TD>
    <TD noWrap><TT>&nbsp;K.GGGGGAPRGNETPTR.G</TT></TD></TR>
  <TR>
    <TD align=3Dright>&nbsp;</TD>
    <TD align=3Dright><TT>2663.2788&nbsp;&nbsp;</TT></TD>
    <TD align=3Dright><TT>2662.2715&nbsp;&nbsp;</TT></TD>
    <TD align=3Dright><TT>2662.1969&nbsp;&nbsp;</TT></TD>
    <TD noWrap align=3Dright><TT>28.0&nbsp;</TT></TD>
    <TD align=3Dright><TT>43&nbsp;</TT></TD>
    <TD noWrap align=3Dright><TT>-&nbsp;</TT></TD>
    <TD align=3Dright><TT>67&nbsp;</TT></TD>
    <TD align=3Dright><TT>0&nbsp;&nbsp;</TT></TD>
    <TD noWrap align=3Dright><TT>---&nbsp;&nbsp;</TT></TD>
    <TD noWrap><TT>&nbsp;K.MFNPNDPVDNPEAFSSSIAAPSPSR.A + Oxidation=20
  (M)</TT></TD></TR>
  <TR>
    <TD align=3Dright>&nbsp;</TD>
    <TD align=3Dright><TT>2663.2788&nbsp;&nbsp;</TT></TD>
    <TD align=3Dright><TT>2662.2715&nbsp;&nbsp;</TT></TD>
    <TD align=3Dright><TT>2662.1969&nbsp;&nbsp;</TT></TD>
    <TD noWrap align=3Dright><TT>28.0&nbsp;</TT></TD>
    <TD align=3Dright><TT>43&nbsp;</TT></TD>
    <TD noWrap align=3Dright><TT>-&nbsp;</TT></TD>
    <TD align=3Dright><TT>67&nbsp;</TT></TD>
    <TD align=3Dright><TT>0&nbsp;&nbsp;</TT></TD>
    <TD noWrap align=3Dright><TT>---&nbsp;&nbsp;</TT></TD>
    <TD noWrap><TT>&nbsp;K.MFNPNDPVDNPEAFSSSIAAPSPSR.A + Oxidation=20
  (M)</TT></TD></TR></TBODY></TABLE>
<TABLE border=3D0 cellSpacing=3D0>
  <TBODY>
  <TR>
    <TD><TT>&nbsp;&nbsp;&nbsp;&nbsp;&nbsp;&nbsp;</TT></TD>
    <TD><TT><B>No match to: </B>812.3156, 823.0634, 825.0556, 829.3399,=20
      839.4725, 841.0276, 842.4681, 870.4911, 994.0797, 994.0797, =
1018.4302,=20
      1036.0739, 1045.5074, 1156.5469, 1225.0807, 1237.5387, 1269.5428,=20
      1269.5428, 1285.5239, 1285.5239, 1301.5270, 1301.5270, 1303.5043,=20
      1317.5150, 1405.6356, 1689.5828, 1689.5828, 1951.9229, 2056.7954,=20
      2056.7954, 2438.1331, 2481.0684, =
2481.0684</TT></TD></TR></TBODY></TABLE><BR>
<TABLE border=3D0 cellSpacing=3D0>
  <TBODY>
  <TR>
    <TD><TT><B><A name=3DHit38>38.</A>&nbsp;&nbsp;&nbsp;</B></TT></TD>
    <TD noWrap><TT><A=20
      =
href=3D"http://zxw-pc/mascot/cgi/protein_view.pl?file=3D../data/20121225/=
F002425.dat&amp;hit=3D38"=20
      =
target=3D_blank>gi|113624267</A>&nbsp;&nbsp;&nbsp;&nbsp;<B>Mass:</B>&nbsp=
;25705&nbsp;&nbsp;&nbsp;&nbsp;<B>Score:</B>&nbsp;32&nbsp;&nbsp;&nbsp;&nbs=
p;&nbsp;<B>Expect:</B>&nbsp;1.1e+003&nbsp;&nbsp;<B>Matches:</B>&nbsp;7</T=
T></TD></TR>
  <TR>
    <TD>&nbsp;</TD>
    <TD noWrap><TT>Os08g0526400 [Oryza sativa Japonica=20
  Group]</TT></TD></TR></TBODY></TABLE>
<TABLE border=3D0 cellSpacing=3D0 cellPadding=3D0>
  <TBODY>
  <TR>
    <TD><TT>&nbsp;&nbsp;&nbsp;&nbsp;&nbsp;&nbsp;</TT></TD>
    <TD align=3Dright><TT><B>Observed&nbsp;&nbsp;</B></TT></TD>
    <TD noWrap align=3Dright><TT><B>Mr(expt)&nbsp;&nbsp;</B></TT></TD>
    <TD noWrap align=3Dright><TT><B>Mr(calc)&nbsp;&nbsp;</B></TT></TD>
    <TD align=3Dright><TT><B>&nbsp;ppm&nbsp;&nbsp;</B></TT></TD>
    <TD align=3Dright><TT><B>Start&nbsp;</B></TT></TD>
    <TD align=3Dright><TT><B>&nbsp;</B></TT></TD>
    <TD align=3Dright><TT><B>End&nbsp;</B></TT></TD>
    <TD align=3Dright><TT><B>Miss&nbsp;</B></TT></TD>
    <TD align=3Dright><TT><B>Ions&nbsp;</B></TT></TD>
    <TD><TT><B>&nbsp;Peptide</B></TT></TD></TR>
  <TR>
    <TD align=3Dright>&nbsp;</TD>
    <TD align=3Dright><TT>1221.5422&nbsp;&nbsp;</TT></TD>
    <TD align=3Dright><TT>1220.5349&nbsp;&nbsp;</TT></TD>
    <TD align=3Dright><TT>1220.6050&nbsp;&nbsp;</TT></TD>
    <TD noWrap align=3Dright><TT>-57.45&nbsp;</TT></TD>
    <TD align=3Dright><TT>68&nbsp;</TT></TD>
    <TD noWrap align=3Dright><TT>-&nbsp;</TT></TD>
    <TD align=3Dright><TT>78&nbsp;</TT></TD>
    <TD align=3Dright><TT>0&nbsp;&nbsp;</TT></TD>
    <TD noWrap align=3Dright><TT>---&nbsp;&nbsp;</TT></TD>
    <TD noWrap><TT>&nbsp;R.APPPPPSHHER.A</TT></TD></TR>
  <TR>
    <TD align=3Dright>&nbsp;</TD>
    <TD align=3Dright><TT>1221.5422&nbsp;&nbsp;</TT></TD>
    <TD align=3Dright><TT>1220.5349&nbsp;&nbsp;</TT></TD>
    <TD align=3Dright><TT>1220.6050&nbsp;&nbsp;</TT></TD>
    <TD noWrap align=3Dright><TT>-57.45&nbsp;</TT></TD>
    <TD align=3Dright><TT>68&nbsp;</TT></TD>
    <TD noWrap align=3Dright><TT>-&nbsp;</TT></TD>
    <TD align=3Dright><TT>78&nbsp;</TT></TD>
    <TD align=3Dright><TT>0&nbsp;&nbsp;</TT></TD>
    <TD noWrap align=3Dright><TT>---&nbsp;&nbsp;</TT></TD>
    <TD noWrap><TT>&nbsp;R.APPPPPSHHER.A</TT></TD></TR>
  <TR>
    <TD align=3Dright>&nbsp;</TD>
    <TD align=3Dright><TT>1276.5762&nbsp;&nbsp;</TT></TD>
    <TD align=3Dright><TT>1275.5689&nbsp;&nbsp;</TT></TD>
    <TD align=3Dright><TT>1275.6432&nbsp;&nbsp;</TT></TD>
    <TD noWrap align=3Dright><TT>-58.24&nbsp;</TT></TD>
    <TD align=3Dright><TT>101&nbsp;</TT></TD>
    <TD noWrap align=3Dright><TT>-&nbsp;</TT></TD>
    <TD align=3Dright><TT>113&nbsp;</TT></TD>
    <TD align=3Dright><TT>1&nbsp;&nbsp;</TT></TD>
    <TD noWrap align=3Dright><TT>---&nbsp;&nbsp;</TT></TD>
    <TD noWrap><TT>&nbsp;R.HAAGGGETPPARR.G</TT></TD></TR>
  <TR>
    <TD align=3Dright>&nbsp;</TD>
    <TD align=3Dright><TT>1383.6316&nbsp;&nbsp;</TT></TD>
    <TD align=3Dright><TT>1382.6243&nbsp;&nbsp;</TT></TD>
    <TD align=3Dright><TT>1382.6651&nbsp;&nbsp;</TT></TD>
    <TD noWrap align=3Dright><TT>-29.49&nbsp;</TT></TD>
    <TD align=3Dright><TT>160&nbsp;</TT></TD>
    <TD noWrap align=3Dright><TT>-&nbsp;</TT></TD>
    <TD align=3Dright><TT>174&nbsp;</TT></TD>
    <TD align=3Dright><TT>1&nbsp;&nbsp;</TT></TD>
    <TD noWrap align=3Dright><TT>---&nbsp;&nbsp;</TT></TD>
    <TD noWrap><TT>&nbsp;K.GGGGGAPRGNETPTR.G</TT></TD></TR>
  <TR>
    <TD align=3Dright>&nbsp;</TD>
    <TD align=3Dright><TT>1383.6316&nbsp;&nbsp;</TT></TD>
    <TD align=3Dright><TT>1382.6243&nbsp;&nbsp;</TT></TD>
    <TD align=3Dright><TT>1382.6651&nbsp;&nbsp;</TT></TD>
    <TD noWrap align=3Dright><TT>-29.49&nbsp;</TT></TD>
    <TD align=3Dright><TT>160&nbsp;</TT></TD>
    <TD noWrap align=3Dright><TT>-&nbsp;</TT></TD>
    <TD align=3Dright><TT>174&nbsp;</TT></TD>
    <TD align=3Dright><TT>1&nbsp;&nbsp;</TT></TD>
    <TD noWrap align=3Dright><TT>---&nbsp;&nbsp;</TT></TD>
    <TD noWrap><TT>&nbsp;K.GGGGGAPRGNETPTR.G</TT></TD></TR>
  <TR>
    <TD align=3Dright>&nbsp;</TD>
    <TD align=3Dright><TT>2663.2788&nbsp;&nbsp;</TT></TD>
    <TD align=3Dright><TT>2662.2715&nbsp;&nbsp;</TT></TD>
    <TD align=3Dright><TT>2662.1969&nbsp;&nbsp;</TT></TD>
    <TD noWrap align=3Dright><TT>28.0&nbsp;</TT></TD>
    <TD align=3Dright><TT>43&nbsp;</TT></TD>
    <TD noWrap align=3Dright><TT>-&nbsp;</TT></TD>
    <TD align=3Dright><TT>67&nbsp;</TT></TD>
    <TD align=3Dright><TT>0&nbsp;&nbsp;</TT></TD>
    <TD noWrap align=3Dright><TT>---&nbsp;&nbsp;</TT></TD>
    <TD noWrap><TT>&nbsp;K.MFNPNDPVDNPEAFSSSIAAPSPSR.A + Oxidation=20
  (M)</TT></TD></TR>
  <TR>
    <TD align=3Dright>&nbsp;</TD>
    <TD align=3Dright><TT>2663.2788&nbsp;&nbsp;</TT></TD>
    <TD align=3Dright><TT>2662.2715&nbsp;&nbsp;</TT></TD>
    <TD align=3Dright><TT>2662.1969&nbsp;&nbsp;</TT></TD>
    <TD noWrap align=3Dright><TT>28.0&nbsp;</TT></TD>
    <TD align=3Dright><TT>43&nbsp;</TT></TD>
    <TD noWrap align=3Dright><TT>-&nbsp;</TT></TD>
    <TD align=3Dright><TT>67&nbsp;</TT></TD>
    <TD align=3Dright><TT>0&nbsp;&nbsp;</TT></TD>
    <TD noWrap align=3Dright><TT>---&nbsp;&nbsp;</TT></TD>
    <TD noWrap><TT>&nbsp;K.MFNPNDPVDNPEAFSSSIAAPSPSR.A + Oxidation=20
  (M)</TT></TD></TR></TBODY></TABLE>
<TABLE border=3D0 cellSpacing=3D0>
  <TBODY>
  <TR>
    <TD><TT>&nbsp;&nbsp;&nbsp;&nbsp;&nbsp;&nbsp;</TT></TD>
    <TD><TT><B>No match to: </B>812.3156, 823.0634, 825.0556, 829.3399,=20
      839.4725, 841.0276, 842.4681, 870.4911, 994.0797, 994.0797, =
1018.4302,=20
      1036.0739, 1045.5074, 1156.5469, 1225.0807, 1237.5387, 1269.5428,=20
      1269.5428, 1285.5239, 1285.5239, 1301.5270, 1301.5270, 1303.5043,=20
      1317.5150, 1405.6356, 1689.5828, 1689.5828, 1951.9229, 2056.7954,=20
      2056.7954, 2438.1331, 2481.0684, =
2481.0684</TT></TD></TR></TBODY></TABLE><BR>
<TABLE border=3D0 cellSpacing=3D0>
  <TBODY>
  <TR>
    <TD><TT><B><A name=3DHit39>39.</A>&nbsp;&nbsp;&nbsp;</B></TT></TD>
    <TD noWrap><TT><A=20
      =
href=3D"http://zxw-pc/mascot/cgi/protein_view.pl?file=3D../data/20121225/=
F002425.dat&amp;hit=3D39"=20
      =
target=3D_blank>gi|255552380</A>&nbsp;&nbsp;&nbsp;&nbsp;<B>Mass:</B>&nbsp=
;42487&nbsp;&nbsp;&nbsp;&nbsp;<B>Score:</B>&nbsp;32&nbsp;&nbsp;&nbsp;&nbs=
p;&nbsp;<B>Expect:</B>&nbsp;1.2e+003&nbsp;&nbsp;<B>Matches:</B>&nbsp;5</T=
T></TD></TR>
  <TR>
    <TD>&nbsp;</TD>
    <TD noWrap><TT>Histone-lysine N-methyltransferase ATXR6, putative =
[Ricinus=20
      communis]</TT></TD></TR></TBODY></TABLE>
<TABLE border=3D0 cellSpacing=3D0 cellPadding=3D0>
  <TBODY>
  <TR>
    <TD><TT>&nbsp;&nbsp;&nbsp;&nbsp;&nbsp;&nbsp;</TT></TD>
    <TD align=3Dright><TT><B>Observed&nbsp;&nbsp;</B></TT></TD>
    <TD noWrap align=3Dright><TT><B>Mr(expt)&nbsp;&nbsp;</B></TT></TD>
    <TD noWrap align=3Dright><TT><B>Mr(calc)&nbsp;&nbsp;</B></TT></TD>
    <TD align=3Dright><TT><B>&nbsp;ppm&nbsp;&nbsp;</B></TT></TD>
    <TD align=3Dright><TT><B>Start&nbsp;</B></TT></TD>
    <TD align=3Dright><TT><B>&nbsp;</B></TT></TD>
    <TD align=3Dright><TT><B>End&nbsp;</B></TT></TD>
    <TD align=3Dright><TT><B>Miss&nbsp;</B></TT></TD>
    <TD align=3Dright><TT><B>Ions&nbsp;</B></TT></TD>
    <TD><TT><B>&nbsp;Peptide</B></TT></TD></TR>
  <TR>
    <TD align=3Dright>&nbsp;</TD>
    <TD align=3Dright><TT>870.4911&nbsp;&nbsp;</TT></TD>
    <TD align=3Dright><TT>869.4839&nbsp;&nbsp;</TT></TD>
    <TD align=3Dright><TT>869.4541&nbsp;&nbsp;</TT></TD>
    <TD noWrap align=3Dright><TT>34.2&nbsp;</TT></TD>
    <TD align=3Dright><TT>126&nbsp;</TT></TD>
    <TD noWrap align=3Dright><TT>-&nbsp;</TT></TD>
    <TD align=3Dright><TT>132&nbsp;</TT></TD>
    <TD align=3Dright><TT>1&nbsp;&nbsp;</TT></TD>
    <TD noWrap align=3Dright><TT>---&nbsp;&nbsp;</TT></TD>
    <TD noWrap><TT>&nbsp;R.IQKCNHK.T</TT></TD></TR>
  <TR>
    <TD align=3Dright>&nbsp;</TD>
    <TD align=3Dright><TT>1221.5422&nbsp;&nbsp;</TT></TD>
    <TD align=3Dright><TT>1220.5349&nbsp;&nbsp;</TT></TD>
    <TD align=3Dright><TT>1220.6401&nbsp;&nbsp;</TT></TD>
    <TD noWrap align=3Dright><TT>-86.16&nbsp;</TT></TD>
    <TD align=3Dright><TT>25&nbsp;</TT></TD>
    <TD noWrap align=3Dright><TT>-&nbsp;</TT></TD>
    <TD align=3Dright><TT>36&nbsp;</TT></TD>
    <TD align=3Dright><TT>1&nbsp;&nbsp;</TT></TD>
    <TD noWrap align=3Dright><TT>---&nbsp;&nbsp;</TT></TD>
    <TD noWrap><TT>&nbsp;K.ATSPPDSPPPKK.L</TT></TD></TR>
  <TR>
    <TD align=3Dright>&nbsp;</TD>
    <TD align=3Dright><TT>1221.5422&nbsp;&nbsp;</TT></TD>
    <TD align=3Dright><TT>1220.5349&nbsp;&nbsp;</TT></TD>
    <TD align=3Dright><TT>1220.6401&nbsp;&nbsp;</TT></TD>
    <TD noWrap align=3Dright><TT>-86.16&nbsp;</TT></TD>
    <TD align=3Dright><TT>25&nbsp;</TT></TD>
    <TD noWrap align=3Dright><TT>-&nbsp;</TT></TD>
    <TD align=3Dright><TT>36&nbsp;</TT></TD>
    <TD align=3Dright><TT>1&nbsp;&nbsp;</TT></TD>
    <TD noWrap align=3Dright><TT>---&nbsp;&nbsp;</TT></TD>
    <TD noWrap><TT>&nbsp;K.ATSPPDSPPPKK.L</TT></TD></TR>
  <TR>
    <TD align=3Dright>&nbsp;</TD>
    <TD align=3Dright><TT>1285.5239&nbsp;&nbsp;</TT></TD>
    <TD align=3Dright><TT>1284.5166&nbsp;&nbsp;</TT></TD>
    <TD align=3Dright><TT>1284.5703&nbsp;&nbsp;</TT></TD>
    <TD noWrap align=3Dright><TT>-41.79&nbsp;</TT></TD>
    <TD align=3Dright><TT>332&nbsp;</TT></TD>
    <TD noWrap align=3Dright><TT>-&nbsp;</TT></TD>
    <TD align=3Dright><TT>342&nbsp;</TT></TD>
    <TD align=3Dright><TT>1&nbsp;&nbsp;</TT></TD>
    <TD noWrap align=3Dright><TT>---&nbsp;&nbsp;</TT></TD>
    <TD noWrap><TT>&nbsp;K.CVRYSVNGECR.V</TT></TD></TR>
  <TR>
    <TD align=3Dright>&nbsp;</TD>
    <TD align=3Dright><TT>1285.5239&nbsp;&nbsp;</TT></TD>
    <TD align=3Dright><TT>1284.5166&nbsp;&nbsp;</TT></TD>
    <TD align=3Dright><TT>1284.5703&nbsp;&nbsp;</TT></TD>
    <TD noWrap align=3Dright><TT>-41.79&nbsp;</TT></TD>
    <TD align=3Dright><TT>332&nbsp;</TT></TD>
    <TD noWrap align=3Dright><TT>-&nbsp;</TT></TD>
    <TD align=3Dright><TT>342&nbsp;</TT></TD>
    <TD align=3Dright><TT>1&nbsp;&nbsp;</TT></TD>
    <TD noWrap align=3Dright><TT>17&nbsp;&nbsp;</TT></TD>
    <TD noWrap><TT>&nbsp;K.CVRYSVNGECR.V</TT></TD></TR></TBODY></TABLE>
<TABLE border=3D0 cellSpacing=3D0>
  <TBODY>
  <TR>
    <TD><TT>&nbsp;&nbsp;&nbsp;&nbsp;&nbsp;&nbsp;</TT></TD>
    <TD><TT><B>No match to: </B>812.3156, 823.0634, 825.0556, 829.3399,=20
      839.4725, 841.0276, 842.4681, 994.0797, 994.0797, 1018.4302, =
1036.0739,=20
      1045.5074, 1156.5469, 1225.0807, 1237.5387, 1269.5428, 1269.5428,=20
      1276.5762, 1301.5270, 1301.5270, 1303.5043, 1317.5150, 1383.6316,=20
      1383.6316, 1405.6356, 1689.5828, 1689.5828, 1951.9229, 2056.7954,=20
      2056.7954, 2438.1331, 2481.0684, 2481.0684, 2663.2788,=20
  2663.2788</TT></TD></TR></TBODY></TABLE><BR>
<TABLE border=3D0 cellSpacing=3D0>
  <TBODY>
  <TR>
    <TD><TT><B><A name=3DHit40>40.</A>&nbsp;&nbsp;&nbsp;</B></TT></TD>
    <TD noWrap><TT><A=20
      =
href=3D"http://zxw-pc/mascot/cgi/protein_view.pl?file=3D../data/20121225/=
F002425.dat&amp;hit=3D40"=20
      =
target=3D_blank>gi|223543605</A>&nbsp;&nbsp;&nbsp;&nbsp;<B>Mass:</B>&nbsp=
;42487&nbsp;&nbsp;&nbsp;&nbsp;<B>Score:</B>&nbsp;32&nbsp;&nbsp;&nbsp;&nbs=
p;&nbsp;<B>Expect:</B>&nbsp;1.2e+003&nbsp;&nbsp;<B>Matches:</B>&nbsp;5</T=
T></TD></TR>
  <TR>
    <TD>&nbsp;</TD>
    <TD noWrap><TT>Histone-lysine N-methyltransferase ATXR6, putative =
[Ricinus=20
      communis]</TT></TD></TR></TBODY></TABLE>
<TABLE border=3D0 cellSpacing=3D0 cellPadding=3D0>
  <TBODY>
  <TR>
    <TD><TT>&nbsp;&nbsp;&nbsp;&nbsp;&nbsp;&nbsp;</TT></TD>
    <TD align=3Dright><TT><B>Observed&nbsp;&nbsp;</B></TT></TD>
    <TD noWrap align=3Dright><TT><B>Mr(expt)&nbsp;&nbsp;</B></TT></TD>
    <TD noWrap align=3Dright><TT><B>Mr(calc)&nbsp;&nbsp;</B></TT></TD>
    <TD align=3Dright><TT><B>&nbsp;ppm&nbsp;&nbsp;</B></TT></TD>
    <TD align=3Dright><TT><B>Start&nbsp;</B></TT></TD>
    <TD align=3Dright><TT><B>&nbsp;</B></TT></TD>
    <TD align=3Dright><TT><B>End&nbsp;</B></TT></TD>
    <TD align=3Dright><TT><B>Miss&nbsp;</B></TT></TD>
    <TD align=3Dright><TT><B>Ions&nbsp;</B></TT></TD>
    <TD><TT><B>&nbsp;Peptide</B></TT></TD></TR>
  <TR>
    <TD align=3Dright>&nbsp;</TD>
    <TD align=3Dright><TT>870.4911&nbsp;&nbsp;</TT></TD>
    <TD align=3Dright><TT>869.4839&nbsp;&nbsp;</TT></TD>
    <TD align=3Dright><TT>869.4541&nbsp;&nbsp;</TT></TD>
    <TD noWrap align=3Dright><TT>34.2&nbsp;</TT></TD>
    <TD align=3Dright><TT>126&nbsp;</TT></TD>
    <TD noWrap align=3Dright><TT>-&nbsp;</TT></TD>
    <TD align=3Dright><TT>132&nbsp;</TT></TD>
    <TD align=3Dright><TT>1&nbsp;&nbsp;</TT></TD>
    <TD noWrap align=3Dright><TT>---&nbsp;&nbsp;</TT></TD>
    <TD noWrap><TT>&nbsp;R.IQKCNHK.T</TT></TD></TR>
  <TR>
    <TD align=3Dright>&nbsp;</TD>
    <TD align=3Dright><TT>1221.5422&nbsp;&nbsp;</TT></TD>
    <TD align=3Dright><TT>1220.5349&nbsp;&nbsp;</TT></TD>
    <TD align=3Dright><TT>1220.6401&nbsp;&nbsp;</TT></TD>
    <TD noWrap align=3Dright><TT>-86.16&nbsp;</TT></TD>
    <TD align=3Dright><TT>25&nbsp;</TT></TD>
    <TD noWrap align=3Dright><TT>-&nbsp;</TT></TD>
    <TD align=3Dright><TT>36&nbsp;</TT></TD>
    <TD align=3Dright><TT>1&nbsp;&nbsp;</TT></TD>
    <TD noWrap align=3Dright><TT>---&nbsp;&nbsp;</TT></TD>
    <TD noWrap><TT>&nbsp;K.ATSPPDSPPPKK.L</TT></TD></TR>
  <TR>
    <TD align=3Dright>&nbsp;</TD>
    <TD align=3Dright><TT>1221.5422&nbsp;&nbsp;</TT></TD>
    <TD align=3Dright><TT>1220.5349&nbsp;&nbsp;</TT></TD>
    <TD align=3Dright><TT>1220.6401&nbsp;&nbsp;</TT></TD>
    <TD noWrap align=3Dright><TT>-86.16&nbsp;</TT></TD>
    <TD align=3Dright><TT>25&nbsp;</TT></TD>
    <TD noWrap align=3Dright><TT>-&nbsp;</TT></TD>
    <TD align=3Dright><TT>36&nbsp;</TT></TD>
    <TD align=3Dright><TT>1&nbsp;&nbsp;</TT></TD>
    <TD noWrap align=3Dright><TT>---&nbsp;&nbsp;</TT></TD>
    <TD noWrap><TT>&nbsp;K.ATSPPDSPPPKK.L</TT></TD></TR>
  <TR>
    <TD align=3Dright>&nbsp;</TD>
    <TD align=3Dright><TT>1285.5239&nbsp;&nbsp;</TT></TD>
    <TD align=3Dright><TT>1284.5166&nbsp;&nbsp;</TT></TD>
    <TD align=3Dright><TT>1284.5703&nbsp;&nbsp;</TT></TD>
    <TD noWrap align=3Dright><TT>-41.79&nbsp;</TT></TD>
    <TD align=3Dright><TT>332&nbsp;</TT></TD>
    <TD noWrap align=3Dright><TT>-&nbsp;</TT></TD>
    <TD align=3Dright><TT>342&nbsp;</TT></TD>
    <TD align=3Dright><TT>1&nbsp;&nbsp;</TT></TD>
    <TD noWrap align=3Dright><TT>---&nbsp;&nbsp;</TT></TD>
    <TD noWrap><TT>&nbsp;K.CVRYSVNGECR.V</TT></TD></TR>
  <TR>
    <TD align=3Dright>&nbsp;</TD>
    <TD align=3Dright><TT>1285.5239&nbsp;&nbsp;</TT></TD>
    <TD align=3Dright><TT>1284.5166&nbsp;&nbsp;</TT></TD>
    <TD align=3Dright><TT>1284.5703&nbsp;&nbsp;</TT></TD>
    <TD noWrap align=3Dright><TT>-41.79&nbsp;</TT></TD>
    <TD align=3Dright><TT>332&nbsp;</TT></TD>
    <TD noWrap align=3Dright><TT>-&nbsp;</TT></TD>
    <TD align=3Dright><TT>342&nbsp;</TT></TD>
    <TD align=3Dright><TT>1&nbsp;&nbsp;</TT></TD>
    <TD noWrap align=3Dright><TT>17&nbsp;&nbsp;</TT></TD>
    <TD noWrap><TT>&nbsp;K.CVRYSVNGECR.V</TT></TD></TR></TBODY></TABLE>
<TABLE border=3D0 cellSpacing=3D0>
  <TBODY>
  <TR>
    <TD><TT>&nbsp;&nbsp;&nbsp;&nbsp;&nbsp;&nbsp;</TT></TD>
    <TD><TT><B>No match to: </B>812.3156, 823.0634, 825.0556, 829.3399,=20
      839.4725, 841.0276, 842.4681, 994.0797, 994.0797, 1018.4302, =
1036.0739,=20
      1045.5074, 1156.5469, 1225.0807, 1237.5387, 1269.5428, 1269.5428,=20
      1276.5762, 1301.5270, 1301.5270, 1303.5043, 1317.5150, 1383.6316,=20
      1383.6316, 1405.6356, 1689.5828, 1689.5828, 1951.9229, 2056.7954,=20
      2056.7954, 2438.1331, 2481.0684, 2481.0684, 2663.2788,=20
  2663.2788</TT></TD></TR></TBODY></TABLE><BR>
<TABLE border=3D0 cellSpacing=3D0>
  <TBODY>
  <TR>
    <TD><TT><B><A name=3DHit41>41.</A>&nbsp;&nbsp;&nbsp;</B></TT></TD>
    <TD noWrap><TT><A=20
      =
href=3D"http://zxw-pc/mascot/cgi/protein_view.pl?file=3D../data/20121225/=
F002425.dat&amp;hit=3D41"=20
      =
target=3D_blank>gi|305691159</A>&nbsp;&nbsp;&nbsp;&nbsp;<B>Mass:</B>&nbsp=
;103854&nbsp;&nbsp;&nbsp;<B>Score:</B>&nbsp;32&nbsp;&nbsp;&nbsp;&nbsp;&nb=
sp;<B>Expect:</B>&nbsp;1.2e+003&nbsp;&nbsp;<B>Matches:</B>&nbsp;9</TT></T=
D></TR>
  <TR>
    <TD>&nbsp;</TD>
    <TD noWrap><TT>leaf rust resistance protein Lr10 [Triticum turgidum =
subsp.=20
      dicoccoides]</TT></TD></TR></TBODY></TABLE>
<TABLE border=3D0 cellSpacing=3D0 cellPadding=3D0>
  <TBODY>
  <TR>
    <TD><TT>&nbsp;&nbsp;&nbsp;&nbsp;&nbsp;&nbsp;</TT></TD>
    <TD align=3Dright><TT><B>Observed&nbsp;&nbsp;</B></TT></TD>
    <TD noWrap align=3Dright><TT><B>Mr(expt)&nbsp;&nbsp;</B></TT></TD>
    <TD noWrap align=3Dright><TT><B>Mr(calc)&nbsp;&nbsp;</B></TT></TD>
    <TD align=3Dright><TT><B>&nbsp;ppm&nbsp;&nbsp;</B></TT></TD>
    <TD align=3Dright><TT><B>Start&nbsp;</B></TT></TD>
    <TD align=3Dright><TT><B>&nbsp;</B></TT></TD>
    <TD align=3Dright><TT><B>End&nbsp;</B></TT></TD>
    <TD align=3Dright><TT><B>Miss&nbsp;</B></TT></TD>
    <TD align=3Dright><TT><B>Ions&nbsp;</B></TT></TD>
    <TD><TT><B>&nbsp;Peptide</B></TT></TD></TR>
  <TR>
    <TD align=3Dright>&nbsp;</TD>
    <TD align=3Dright><TT>812.3156&nbsp;&nbsp;</TT></TD>
    <TD align=3Dright><TT>811.3083&nbsp;&nbsp;</TT></TD>
    <TD align=3Dright><TT>811.3179&nbsp;&nbsp;</TT></TD>
    <TD noWrap align=3Dright><TT>-11.79&nbsp;</TT></TD>
    <TD align=3Dright><TT>755&nbsp;</TT></TD>
    <TD noWrap align=3Dright><TT>-&nbsp;</TT></TD>
    <TD align=3Dright><TT>760&nbsp;</TT></TD>
    <TD align=3Dright><TT>0&nbsp;&nbsp;</TT></TD>
    <TD noWrap align=3Dright><TT>---&nbsp;&nbsp;</TT></TD>
    <TD noWrap><TT>&nbsp;R.MCWMNK.W</TT></TD></TR>
  <TR>
    <TD align=3Dright>&nbsp;</TD>
    <TD align=3Dright><TT>1269.5428&nbsp;&nbsp;</TT></TD>
    <TD align=3Dright><TT>1268.5355&nbsp;&nbsp;</TT></TD>
    <TD align=3Dright><TT>1268.5853&nbsp;&nbsp;</TT></TD>
    <TD noWrap align=3Dright><TT>-39.25&nbsp;</TT></TD>
    <TD align=3Dright><TT>292&nbsp;</TT></TD>
    <TD noWrap align=3Dright><TT>-&nbsp;</TT></TD>
    <TD align=3Dright><TT>303&nbsp;</TT></TD>
    <TD align=3Dright><TT>0&nbsp;&nbsp;</TT></TD>
    <TD noWrap align=3Dright><TT>---&nbsp;&nbsp;</TT></TD>
    <TD noWrap><TT>&nbsp;K.NSCGSVIMTTTR.I</TT></TD></TR>
  <TR>
    <TD align=3Dright>&nbsp;</TD>
    <TD align=3Dright><TT>1269.5428&nbsp;&nbsp;</TT></TD>
    <TD align=3Dright><TT>1268.5355&nbsp;&nbsp;</TT></TD>
    <TD align=3Dright><TT>1268.5853&nbsp;&nbsp;</TT></TD>
    <TD noWrap align=3Dright><TT>-39.25&nbsp;</TT></TD>
    <TD align=3Dright><TT>292&nbsp;</TT></TD>
    <TD noWrap align=3Dright><TT>-&nbsp;</TT></TD>
    <TD align=3Dright><TT>303&nbsp;</TT></TD>
    <TD align=3Dright><TT>0&nbsp;&nbsp;</TT></TD>
    <TD noWrap align=3Dright><TT>12&nbsp;&nbsp;</TT></TD>
    <TD noWrap><TT>&nbsp;K.NSCGSVIMTTTR.I</TT></TD></TR>
  <TR>
    <TD align=3Dright>&nbsp;</TD>
    <TD align=3Dright><TT>1276.5762&nbsp;&nbsp;</TT></TD>
    <TD align=3Dright><TT>1275.5689&nbsp;&nbsp;</TT></TD>
    <TD align=3Dright><TT>1275.5958&nbsp;&nbsp;</TT></TD>
    <TD noWrap align=3Dright><TT>-21.05&nbsp;</TT></TD>
    <TD align=3Dright><TT>136&nbsp;</TT></TD>
    <TD noWrap align=3Dright><TT>-&nbsp;</TT></TD>
    <TD align=3Dright><TT>145&nbsp;</TT></TD>
    <TD align=3Dright><TT>0&nbsp;&nbsp;</TT></TD>
    <TD noWrap align=3Dright><TT>---&nbsp;&nbsp;</TT></TD>
    <TD noWrap><TT>&nbsp;R.YMVDYVYPAR.T</TT></TD></TR>
  <TR>
    <TD align=3Dright>&nbsp;</TD>
    <TD align=3Dright><TT>1285.5239&nbsp;&nbsp;</TT></TD>
    <TD align=3Dright><TT>1284.5166&nbsp;&nbsp;</TT></TD>
    <TD align=3Dright><TT>1284.5802&nbsp;&nbsp;</TT></TD>
    <TD noWrap align=3Dright><TT>-49.52&nbsp;</TT></TD>
    <TD align=3Dright><TT>292&nbsp;</TT></TD>
    <TD noWrap align=3Dright><TT>-&nbsp;</TT></TD>
    <TD align=3Dright><TT>303&nbsp;</TT></TD>
    <TD align=3Dright><TT>0&nbsp;&nbsp;</TT></TD>
    <TD noWrap align=3Dright><TT>---&nbsp;&nbsp;</TT></TD>
    <TD noWrap><TT>&nbsp;K.NSCGSVIMTTTR.I + Oxidation (M)</TT></TD></TR>
  <TR>
    <TD align=3Dright>&nbsp;</TD>
    <TD align=3Dright><TT>1285.5239&nbsp;&nbsp;</TT></TD>
    <TD align=3Dright><TT>1284.5166&nbsp;&nbsp;</TT></TD>
    <TD align=3Dright><TT>1284.5802&nbsp;&nbsp;</TT></TD>
    <TD noWrap align=3Dright><TT>-49.52&nbsp;</TT></TD>
    <TD align=3Dright><TT>292&nbsp;</TT></TD>
    <TD noWrap align=3Dright><TT>-&nbsp;</TT></TD>
    <TD align=3Dright><TT>303&nbsp;</TT></TD>
    <TD align=3Dright><TT>0&nbsp;&nbsp;</TT></TD>
    <TD noWrap align=3Dright><TT>---&nbsp;&nbsp;</TT></TD>
    <TD noWrap><TT>&nbsp;K.NSCGSVIMTTTR.I + Oxidation (M)</TT></TD></TR>
  <TR>
    <TD align=3Dright>&nbsp;</TD>
    <TD align=3Dright><TT>1951.9229&nbsp;&nbsp;</TT></TD>
    <TD align=3Dright><TT>1950.9156&nbsp;&nbsp;</TT></TD>
    <TD align=3Dright><TT>1950.9608&nbsp;&nbsp;</TT></TD>
    <TD noWrap align=3Dright><TT>-23.17&nbsp;</TT></TD>
    <TD align=3Dright><TT>638&nbsp;</TT></TD>
    <TD noWrap align=3Dright><TT>-&nbsp;</TT></TD>
    <TD align=3Dright><TT>654&nbsp;</TT></TD>
    <TD align=3Dright><TT>1&nbsp;&nbsp;</TT></TD>
    <TD noWrap align=3Dright><TT>---&nbsp;&nbsp;</TT></TD>
    <TD noWrap><TT>&nbsp;R.LFVSDETKLPDEIGNMK.R + Oxidation =
(M)</TT></TD></TR>
  <TR>
    <TD align=3Dright>&nbsp;</TD>
    <TD align=3Dright><TT>2663.2788&nbsp;&nbsp;</TT></TD>
    <TD align=3Dright><TT>2662.2715&nbsp;&nbsp;</TT></TD>
    <TD align=3Dright><TT>2662.2333&nbsp;&nbsp;</TT></TD>
    <TD noWrap align=3Dright><TT>14.3&nbsp;</TT></TD>
    <TD align=3Dright><TT>381&nbsp;</TT></TD>
    <TD noWrap align=3Dright><TT>-&nbsp;</TT></TD>
    <TD align=3Dright><TT>404&nbsp;</TT></TD>
    <TD align=3Dright><TT>1&nbsp;&nbsp;</TT></TD>
    <TD noWrap align=3Dright><TT>---&nbsp;&nbsp;</TT></TD>
    <TD noWrap><TT>&nbsp;K.EEWGHVGLSNVFAQGEKSDIDAMK.Y + Oxidation=20
  (M)</TT></TD></TR>
  <TR>
    <TD align=3Dright>&nbsp;</TD>
    <TD align=3Dright><TT>2663.2788&nbsp;&nbsp;</TT></TD>
    <TD align=3Dright><TT>2662.2715&nbsp;&nbsp;</TT></TD>
    <TD align=3Dright><TT>2662.2333&nbsp;&nbsp;</TT></TD>
    <TD noWrap align=3Dright><TT>14.3&nbsp;</TT></TD>
    <TD align=3Dright><TT>381&nbsp;</TT></TD>
    <TD noWrap align=3Dright><TT>-&nbsp;</TT></TD>
    <TD align=3Dright><TT>404&nbsp;</TT></TD>
    <TD align=3Dright><TT>1&nbsp;&nbsp;</TT></TD>
    <TD noWrap align=3Dright><TT>---&nbsp;&nbsp;</TT></TD>
    <TD noWrap><TT>&nbsp;K.EEWGHVGLSNVFAQGEKSDIDAMK.Y + Oxidation=20
  (M)</TT></TD></TR></TBODY></TABLE>
<TABLE border=3D0 cellSpacing=3D0>
  <TBODY>
  <TR>
    <TD><TT>&nbsp;&nbsp;&nbsp;&nbsp;&nbsp;&nbsp;</TT></TD>
    <TD><TT><B>No match to: </B>823.0634, 825.0556, 829.3399, 839.4725,=20
      841.0276, 842.4681, 870.4911, 994.0797, 994.0797, 1018.4302, =
1036.0739,=20
      1045.5074, 1156.5469, 1221.5422, 1221.5422, 1225.0807, 1237.5387,=20
      1301.5270, 1301.5270, 1303.5043, 1317.5150, 1383.6316, 1383.6316,=20
      1405.6356, 1689.5828, 1689.5828, 2056.7954, 2056.7954, 2438.1331,=20
      2481.0684, 2481.0684</TT></TD></TR></TBODY></TABLE><BR>
<TABLE border=3D0 cellSpacing=3D0>
  <TBODY>
  <TR>
    <TD><TT><B><A name=3DHit42>42.</A>&nbsp;&nbsp;&nbsp;</B></TT></TD>
    <TD noWrap><TT><A=20
      =
href=3D"http://zxw-pc/mascot/cgi/protein_view.pl?file=3D../data/20121225/=
F002425.dat&amp;hit=3D42"=20
      =
target=3D_blank>gi|305691157</A>&nbsp;&nbsp;&nbsp;&nbsp;<B>Mass:</B>&nbsp=
;103854&nbsp;&nbsp;&nbsp;<B>Score:</B>&nbsp;32&nbsp;&nbsp;&nbsp;&nbsp;&nb=
sp;<B>Expect:</B>&nbsp;1.2e+003&nbsp;&nbsp;<B>Matches:</B>&nbsp;9</TT></T=
D></TR>
  <TR>
    <TD>&nbsp;</TD>
    <TD noWrap><TT>leaf rust resistance protein Lr10 [Triticum turgidum =
subsp.=20
      dicoccoides]</TT></TD></TR></TBODY></TABLE>
<TABLE border=3D0 cellSpacing=3D0 cellPadding=3D0>
  <TBODY>
  <TR>
    <TD><TT>&nbsp;&nbsp;&nbsp;&nbsp;&nbsp;&nbsp;</TT></TD>
    <TD align=3Dright><TT><B>Observed&nbsp;&nbsp;</B></TT></TD>
    <TD noWrap align=3Dright><TT><B>Mr(expt)&nbsp;&nbsp;</B></TT></TD>
    <TD noWrap align=3Dright><TT><B>Mr(calc)&nbsp;&nbsp;</B></TT></TD>
    <TD align=3Dright><TT><B>&nbsp;ppm&nbsp;&nbsp;</B></TT></TD>
    <TD align=3Dright><TT><B>Start&nbsp;</B></TT></TD>
    <TD align=3Dright><TT><B>&nbsp;</B></TT></TD>
    <TD align=3Dright><TT><B>End&nbsp;</B></TT></TD>
    <TD align=3Dright><TT><B>Miss&nbsp;</B></TT></TD>
    <TD align=3Dright><TT><B>Ions&nbsp;</B></TT></TD>
    <TD><TT><B>&nbsp;Peptide</B></TT></TD></TR>
  <TR>
    <TD align=3Dright>&nbsp;</TD>
    <TD align=3Dright><TT>812.3156&nbsp;&nbsp;</TT></TD>
    <TD align=3Dright><TT>811.3083&nbsp;&nbsp;</TT></TD>
    <TD align=3Dright><TT>811.3179&nbsp;&nbsp;</TT></TD>
    <TD noWrap align=3Dright><TT>-11.79&nbsp;</TT></TD>
    <TD align=3Dright><TT>755&nbsp;</TT></TD>
    <TD noWrap align=3Dright><TT>-&nbsp;</TT></TD>
    <TD align=3Dright><TT>760&nbsp;</TT></TD>
    <TD align=3Dright><TT>0&nbsp;&nbsp;</TT></TD>
    <TD noWrap align=3Dright><TT>---&nbsp;&nbsp;</TT></TD>
    <TD noWrap><TT>&nbsp;R.MCWMNK.W</TT></TD></TR>
  <TR>
    <TD align=3Dright>&nbsp;</TD>
    <TD align=3Dright><TT>1269.5428&nbsp;&nbsp;</TT></TD>
    <TD align=3Dright><TT>1268.5355&nbsp;&nbsp;</TT></TD>
    <TD align=3Dright><TT>1268.5853&nbsp;&nbsp;</TT></TD>
    <TD noWrap align=3Dright><TT>-39.25&nbsp;</TT></TD>
    <TD align=3Dright><TT>292&nbsp;</TT></TD>
    <TD noWrap align=3Dright><TT>-&nbsp;</TT></TD>
    <TD align=3Dright><TT>303&nbsp;</TT></TD>
    <TD align=3Dright><TT>0&nbsp;&nbsp;</TT></TD>
    <TD noWrap align=3Dright><TT>---&nbsp;&nbsp;</TT></TD>
    <TD noWrap><TT>&nbsp;K.NSCGSVIMTTTR.I</TT></TD></TR>
  <TR>
    <TD align=3Dright>&nbsp;</TD>
    <TD align=3Dright><TT>1269.5428&nbsp;&nbsp;</TT></TD>
    <TD align=3Dright><TT>1268.5355&nbsp;&nbsp;</TT></TD>
    <TD align=3Dright><TT>1268.5853&nbsp;&nbsp;</TT></TD>
    <TD noWrap align=3Dright><TT>-39.25&nbsp;</TT></TD>
    <TD align=3Dright><TT>292&nbsp;</TT></TD>
    <TD noWrap align=3Dright><TT>-&nbsp;</TT></TD>
    <TD align=3Dright><TT>303&nbsp;</TT></TD>
    <TD align=3Dright><TT>0&nbsp;&nbsp;</TT></TD>
    <TD noWrap align=3Dright><TT>12&nbsp;&nbsp;</TT></TD>
    <TD noWrap><TT>&nbsp;K.NSCGSVIMTTTR.I</TT></TD></TR>
  <TR>
    <TD align=3Dright>&nbsp;</TD>
    <TD align=3Dright><TT>1276.5762&nbsp;&nbsp;</TT></TD>
    <TD align=3Dright><TT>1275.5689&nbsp;&nbsp;</TT></TD>
    <TD align=3Dright><TT>1275.5958&nbsp;&nbsp;</TT></TD>
    <TD noWrap align=3Dright><TT>-21.05&nbsp;</TT></TD>
    <TD align=3Dright><TT>136&nbsp;</TT></TD>
    <TD noWrap align=3Dright><TT>-&nbsp;</TT></TD>
    <TD align=3Dright><TT>145&nbsp;</TT></TD>
    <TD align=3Dright><TT>0&nbsp;&nbsp;</TT></TD>
    <TD noWrap align=3Dright><TT>---&nbsp;&nbsp;</TT></TD>
    <TD noWrap><TT>&nbsp;R.YMVDYVYPAR.T</TT></TD></TR>
  <TR>
    <TD align=3Dright>&nbsp;</TD>
    <TD align=3Dright><TT>1285.5239&nbsp;&nbsp;</TT></TD>
    <TD align=3Dright><TT>1284.5166&nbsp;&nbsp;</TT></TD>
    <TD align=3Dright><TT>1284.5802&nbsp;&nbsp;</TT></TD>
    <TD noWrap align=3Dright><TT>-49.52&nbsp;</TT></TD>
    <TD align=3Dright><TT>292&nbsp;</TT></TD>
    <TD noWrap align=3Dright><TT>-&nbsp;</TT></TD>
    <TD align=3Dright><TT>303&nbsp;</TT></TD>
    <TD align=3Dright><TT>0&nbsp;&nbsp;</TT></TD>
    <TD noWrap align=3Dright><TT>---&nbsp;&nbsp;</TT></TD>
    <TD noWrap><TT>&nbsp;K.NSCGSVIMTTTR.I + Oxidation (M)</TT></TD></TR>
  <TR>
    <TD align=3Dright>&nbsp;</TD>
    <TD align=3Dright><TT>1285.5239&nbsp;&nbsp;</TT></TD>
    <TD align=3Dright><TT>1284.5166&nbsp;&nbsp;</TT></TD>
    <TD align=3Dright><TT>1284.5802&nbsp;&nbsp;</TT></TD>
    <TD noWrap align=3Dright><TT>-49.52&nbsp;</TT></TD>
    <TD align=3Dright><TT>292&nbsp;</TT></TD>
    <TD noWrap align=3Dright><TT>-&nbsp;</TT></TD>
    <TD align=3Dright><TT>303&nbsp;</TT></TD>
    <TD align=3Dright><TT>0&nbsp;&nbsp;</TT></TD>
    <TD noWrap align=3Dright><TT>---&nbsp;&nbsp;</TT></TD>
    <TD noWrap><TT>&nbsp;K.NSCGSVIMTTTR.I + Oxidation (M)</TT></TD></TR>
  <TR>
    <TD align=3Dright>&nbsp;</TD>
    <TD align=3Dright><TT>1951.9229&nbsp;&nbsp;</TT></TD>
    <TD align=3Dright><TT>1950.9156&nbsp;&nbsp;</TT></TD>
    <TD align=3Dright><TT>1950.9608&nbsp;&nbsp;</TT></TD>
    <TD noWrap align=3Dright><TT>-23.17&nbsp;</TT></TD>
    <TD align=3Dright><TT>638&nbsp;</TT></TD>
    <TD noWrap align=3Dright><TT>-&nbsp;</TT></TD>
    <TD align=3Dright><TT>654&nbsp;</TT></TD>
    <TD align=3Dright><TT>1&nbsp;&nbsp;</TT></TD>
    <TD noWrap align=3Dright><TT>---&nbsp;&nbsp;</TT></TD>
    <TD noWrap><TT>&nbsp;R.LFVSDETKLPDEIGNMK.R + Oxidation =
(M)</TT></TD></TR>
  <TR>
    <TD align=3Dright>&nbsp;</TD>
    <TD align=3Dright><TT>2663.2788&nbsp;&nbsp;</TT></TD>
    <TD align=3Dright><TT>2662.2715&nbsp;&nbsp;</TT></TD>
    <TD align=3Dright><TT>2662.2333&nbsp;&nbsp;</TT></TD>
    <TD noWrap align=3Dright><TT>14.3&nbsp;</TT></TD>
    <TD align=3Dright><TT>381&nbsp;</TT></TD>
    <TD noWrap align=3Dright><TT>-&nbsp;</TT></TD>
    <TD align=3Dright><TT>404&nbsp;</TT></TD>
    <TD align=3Dright><TT>1&nbsp;&nbsp;</TT></TD>
    <TD noWrap align=3Dright><TT>---&nbsp;&nbsp;</TT></TD>
    <TD noWrap><TT>&nbsp;K.EEWGHVGLSNVFAQGEKSDIDAMK.Y + Oxidation=20
  (M)</TT></TD></TR>
  <TR>
    <TD align=3Dright>&nbsp;</TD>
    <TD align=3Dright><TT>2663.2788&nbsp;&nbsp;</TT></TD>
    <TD align=3Dright><TT>2662.2715&nbsp;&nbsp;</TT></TD>
    <TD align=3Dright><TT>2662.2333&nbsp;&nbsp;</TT></TD>
    <TD noWrap align=3Dright><TT>14.3&nbsp;</TT></TD>
    <TD align=3Dright><TT>381&nbsp;</TT></TD>
    <TD noWrap align=3Dright><TT>-&nbsp;</TT></TD>
    <TD align=3Dright><TT>404&nbsp;</TT></TD>
    <TD align=3Dright><TT>1&nbsp;&nbsp;</TT></TD>
    <TD noWrap align=3Dright><TT>---&nbsp;&nbsp;</TT></TD>
    <TD noWrap><TT>&nbsp;K.EEWGHVGLSNVFAQGEKSDIDAMK.Y + Oxidation=20
  (M)</TT></TD></TR></TBODY></TABLE>
<TABLE border=3D0 cellSpacing=3D0>
  <TBODY>
  <TR>
    <TD><TT>&nbsp;&nbsp;&nbsp;&nbsp;&nbsp;&nbsp;</TT></TD>
    <TD><TT><B>No match to: </B>823.0634, 825.0556, 829.3399, 839.4725,=20
      841.0276, 842.4681, 870.4911, 994.0797, 994.0797, 1018.4302, =
1036.0739,=20
      1045.5074, 1156.5469, 1221.5422, 1221.5422, 1225.0807, 1237.5387,=20
      1301.5270, 1301.5270, 1303.5043, 1317.5150, 1383.6316, 1383.6316,=20
      1405.6356, 1689.5828, 1689.5828, 2056.7954, 2056.7954, 2438.1331,=20
      2481.0684, 2481.0684</TT></TD></TR></TBODY></TABLE><BR>
<TABLE border=3D0 cellSpacing=3D0>
  <TBODY>
  <TR>
    <TD><TT><B><A name=3DHit43>43.</A>&nbsp;&nbsp;&nbsp;</B></TT></TD>
    <TD noWrap><TT><A=20
      =
href=3D"http://zxw-pc/mascot/cgi/protein_view.pl?file=3D../data/20121225/=
F002425.dat&amp;hit=3D43"=20
      =
target=3D_blank>gi|305691155</A>&nbsp;&nbsp;&nbsp;&nbsp;<B>Mass:</B>&nbsp=
;103854&nbsp;&nbsp;&nbsp;<B>Score:</B>&nbsp;32&nbsp;&nbsp;&nbsp;&nbsp;&nb=
sp;<B>Expect:</B>&nbsp;1.2e+003&nbsp;&nbsp;<B>Matches:</B>&nbsp;9</TT></T=
D></TR>
  <TR>
    <TD>&nbsp;</TD>
    <TD noWrap><TT>leaf rust resistance protein Lr10 [Triticum turgidum =
subsp.=20
      dicoccoides]</TT></TD></TR></TBODY></TABLE>
<TABLE border=3D0 cellSpacing=3D0 cellPadding=3D0>
  <TBODY>
  <TR>
    <TD><TT>&nbsp;&nbsp;&nbsp;&nbsp;&nbsp;&nbsp;</TT></TD>
    <TD align=3Dright><TT><B>Observed&nbsp;&nbsp;</B></TT></TD>
    <TD noWrap align=3Dright><TT><B>Mr(expt)&nbsp;&nbsp;</B></TT></TD>
    <TD noWrap align=3Dright><TT><B>Mr(calc)&nbsp;&nbsp;</B></TT></TD>
    <TD align=3Dright><TT><B>&nbsp;ppm&nbsp;&nbsp;</B></TT></TD>
    <TD align=3Dright><TT><B>Start&nbsp;</B></TT></TD>
    <TD align=3Dright><TT><B>&nbsp;</B></TT></TD>
    <TD align=3Dright><TT><B>End&nbsp;</B></TT></TD>
    <TD align=3Dright><TT><B>Miss&nbsp;</B></TT></TD>
    <TD align=3Dright><TT><B>Ions&nbsp;</B></TT></TD>
    <TD><TT><B>&nbsp;Peptide</B></TT></TD></TR>
  <TR>
    <TD align=3Dright>&nbsp;</TD>
    <TD align=3Dright><TT>812.3156&nbsp;&nbsp;</TT></TD>
    <TD align=3Dright><TT>811.3083&nbsp;&nbsp;</TT></TD>
    <TD align=3Dright><TT>811.3179&nbsp;&nbsp;</TT></TD>
    <TD noWrap align=3Dright><TT>-11.79&nbsp;</TT></TD>
    <TD align=3Dright><TT>755&nbsp;</TT></TD>
    <TD noWrap align=3Dright><TT>-&nbsp;</TT></TD>
    <TD align=3Dright><TT>760&nbsp;</TT></TD>
    <TD align=3Dright><TT>0&nbsp;&nbsp;</TT></TD>
    <TD noWrap align=3Dright><TT>---&nbsp;&nbsp;</TT></TD>
    <TD noWrap><TT>&nbsp;R.MCWMNK.W</TT></TD></TR>
  <TR>
    <TD align=3Dright>&nbsp;</TD>
    <TD align=3Dright><TT>1269.5428&nbsp;&nbsp;</TT></TD>
    <TD align=3Dright><TT>1268.5355&nbsp;&nbsp;</TT></TD>
    <TD align=3Dright><TT>1268.5853&nbsp;&nbsp;</TT></TD>
    <TD noWrap align=3Dright><TT>-39.25&nbsp;</TT></TD>
    <TD align=3Dright><TT>292&nbsp;</TT></TD>
    <TD noWrap align=3Dright><TT>-&nbsp;</TT></TD>
    <TD align=3Dright><TT>303&nbsp;</TT></TD>
    <TD align=3Dright><TT>0&nbsp;&nbsp;</TT></TD>
    <TD noWrap align=3Dright><TT>---&nbsp;&nbsp;</TT></TD>
    <TD noWrap><TT>&nbsp;K.NSCGSVIMTTTR.I</TT></TD></TR>
  <TR>
    <TD align=3Dright>&nbsp;</TD>
    <TD align=3Dright><TT>1269.5428&nbsp;&nbsp;</TT></TD>
    <TD align=3Dright><TT>1268.5355&nbsp;&nbsp;</TT></TD>
    <TD align=3Dright><TT>1268.5853&nbsp;&nbsp;</TT></TD>
    <TD noWrap align=3Dright><TT>-39.25&nbsp;</TT></TD>
    <TD align=3Dright><TT>292&nbsp;</TT></TD>
    <TD noWrap align=3Dright><TT>-&nbsp;</TT></TD>
    <TD align=3Dright><TT>303&nbsp;</TT></TD>
    <TD align=3Dright><TT>0&nbsp;&nbsp;</TT></TD>
    <TD noWrap align=3Dright><TT>12&nbsp;&nbsp;</TT></TD>
    <TD noWrap><TT>&nbsp;K.NSCGSVIMTTTR.I</TT></TD></TR>
  <TR>
    <TD align=3Dright>&nbsp;</TD>
    <TD align=3Dright><TT>1276.5762&nbsp;&nbsp;</TT></TD>
    <TD align=3Dright><TT>1275.5689&nbsp;&nbsp;</TT></TD>
    <TD align=3Dright><TT>1275.5958&nbsp;&nbsp;</TT></TD>
    <TD noWrap align=3Dright><TT>-21.05&nbsp;</TT></TD>
    <TD align=3Dright><TT>136&nbsp;</TT></TD>
    <TD noWrap align=3Dright><TT>-&nbsp;</TT></TD>
    <TD align=3Dright><TT>145&nbsp;</TT></TD>
    <TD align=3Dright><TT>0&nbsp;&nbsp;</TT></TD>
    <TD noWrap align=3Dright><TT>---&nbsp;&nbsp;</TT></TD>
    <TD noWrap><TT>&nbsp;R.YMVDYVYPAR.T</TT></TD></TR>
  <TR>
    <TD align=3Dright>&nbsp;</TD>
    <TD align=3Dright><TT>1285.5239&nbsp;&nbsp;</TT></TD>
    <TD align=3Dright><TT>1284.5166&nbsp;&nbsp;</TT></TD>
    <TD align=3Dright><TT>1284.5802&nbsp;&nbsp;</TT></TD>
    <TD noWrap align=3Dright><TT>-49.52&nbsp;</TT></TD>
    <TD align=3Dright><TT>292&nbsp;</TT></TD>
    <TD noWrap align=3Dright><TT>-&nbsp;</TT></TD>
    <TD align=3Dright><TT>303&nbsp;</TT></TD>
    <TD align=3Dright><TT>0&nbsp;&nbsp;</TT></TD>
    <TD noWrap align=3Dright><TT>---&nbsp;&nbsp;</TT></TD>
    <TD noWrap><TT>&nbsp;K.NSCGSVIMTTTR.I + Oxidation (M)</TT></TD></TR>
  <TR>
    <TD align=3Dright>&nbsp;</TD>
    <TD align=3Dright><TT>1285.5239&nbsp;&nbsp;</TT></TD>
    <TD align=3Dright><TT>1284.5166&nbsp;&nbsp;</TT></TD>
    <TD align=3Dright><TT>1284.5802&nbsp;&nbsp;</TT></TD>
    <TD noWrap align=3Dright><TT>-49.52&nbsp;</TT></TD>
    <TD align=3Dright><TT>292&nbsp;</TT></TD>
    <TD noWrap align=3Dright><TT>-&nbsp;</TT></TD>
    <TD align=3Dright><TT>303&nbsp;</TT></TD>
    <TD align=3Dright><TT>0&nbsp;&nbsp;</TT></TD>
    <TD noWrap align=3Dright><TT>---&nbsp;&nbsp;</TT></TD>
    <TD noWrap><TT>&nbsp;K.NSCGSVIMTTTR.I + Oxidation (M)</TT></TD></TR>
  <TR>
    <TD align=3Dright>&nbsp;</TD>
    <TD align=3Dright><TT>1951.9229&nbsp;&nbsp;</TT></TD>
    <TD align=3Dright><TT>1950.9156&nbsp;&nbsp;</TT></TD>
    <TD align=3Dright><TT>1950.9608&nbsp;&nbsp;</TT></TD>
    <TD noWrap align=3Dright><TT>-23.17&nbsp;</TT></TD>
    <TD align=3Dright><TT>638&nbsp;</TT></TD>
    <TD noWrap align=3Dright><TT>-&nbsp;</TT></TD>
    <TD align=3Dright><TT>654&nbsp;</TT></TD>
    <TD align=3Dright><TT>1&nbsp;&nbsp;</TT></TD>
    <TD noWrap align=3Dright><TT>---&nbsp;&nbsp;</TT></TD>
    <TD noWrap><TT>&nbsp;R.LFVSDETKLPDEIGNMK.R + Oxidation =
(M)</TT></TD></TR>
  <TR>
    <TD align=3Dright>&nbsp;</TD>
    <TD align=3Dright><TT>2663.2788&nbsp;&nbsp;</TT></TD>
    <TD align=3Dright><TT>2662.2715&nbsp;&nbsp;</TT></TD>
    <TD align=3Dright><TT>2662.2333&nbsp;&nbsp;</TT></TD>
    <TD noWrap align=3Dright><TT>14.3&nbsp;</TT></TD>
    <TD align=3Dright><TT>381&nbsp;</TT></TD>
    <TD noWrap align=3Dright><TT>-&nbsp;</TT></TD>
    <TD align=3Dright><TT>404&nbsp;</TT></TD>
    <TD align=3Dright><TT>1&nbsp;&nbsp;</TT></TD>
    <TD noWrap align=3Dright><TT>---&nbsp;&nbsp;</TT></TD>
    <TD noWrap><TT>&nbsp;K.EEWGHVGLSNVFAQGEKSDIDAMK.Y + Oxidation=20
  (M)</TT></TD></TR>
  <TR>
    <TD align=3Dright>&nbsp;</TD>
    <TD align=3Dright><TT>2663.2788&nbsp;&nbsp;</TT></TD>
    <TD align=3Dright><TT>2662.2715&nbsp;&nbsp;</TT></TD>
    <TD align=3Dright><TT>2662.2333&nbsp;&nbsp;</TT></TD>
    <TD noWrap align=3Dright><TT>14.3&nbsp;</TT></TD>
    <TD align=3Dright><TT>381&nbsp;</TT></TD>
    <TD noWrap align=3Dright><TT>-&nbsp;</TT></TD>
    <TD align=3Dright><TT>404&nbsp;</TT></TD>
    <TD align=3Dright><TT>1&nbsp;&nbsp;</TT></TD>
    <TD noWrap align=3Dright><TT>---&nbsp;&nbsp;</TT></TD>
    <TD noWrap><TT>&nbsp;K.EEWGHVGLSNVFAQGEKSDIDAMK.Y + Oxidation=20
  (M)</TT></TD></TR></TBODY></TABLE>
<TABLE border=3D0 cellSpacing=3D0>
  <TBODY>
  <TR>
    <TD><TT>&nbsp;&nbsp;&nbsp;&nbsp;&nbsp;&nbsp;</TT></TD>
    <TD><TT><B>No match to: </B>823.0634, 825.0556, 829.3399, 839.4725,=20
      841.0276, 842.4681, 870.4911, 994.0797, 994.0797, 1018.4302, =
1036.0739,=20
      1045.5074, 1156.5469, 1221.5422, 1221.5422, 1225.0807, 1237.5387,=20
      1301.5270, 1301.5270, 1303.5043, 1317.5150, 1383.6316, 1383.6316,=20
      1405.6356, 1689.5828, 1689.5828, 2056.7954, 2056.7954, 2438.1331,=20
      2481.0684, 2481.0684</TT></TD></TR></TBODY></TABLE><BR>
<TABLE border=3D0 cellSpacing=3D0>
  <TBODY>
  <TR>
    <TD><TT><B><A name=3DHit44>44.</A>&nbsp;&nbsp;&nbsp;</B></TT></TD>
    <TD noWrap><TT><A=20
      =
href=3D"http://zxw-pc/mascot/cgi/protein_view.pl?file=3D../data/20121225/=
F002425.dat&amp;hit=3D44"=20
      =
target=3D_blank>gi|305691153</A>&nbsp;&nbsp;&nbsp;&nbsp;<B>Mass:</B>&nbsp=
;103854&nbsp;&nbsp;&nbsp;<B>Score:</B>&nbsp;32&nbsp;&nbsp;&nbsp;&nbsp;&nb=
sp;<B>Expect:</B>&nbsp;1.2e+003&nbsp;&nbsp;<B>Matches:</B>&nbsp;9</TT></T=
D></TR>
  <TR>
    <TD>&nbsp;</TD>
    <TD noWrap><TT>leaf rust resistance protein Lr10 [Triticum turgidum =
subsp.=20
      dicoccoides]</TT></TD></TR></TBODY></TABLE>
<TABLE border=3D0 cellSpacing=3D0 cellPadding=3D0>
  <TBODY>
  <TR>
    <TD><TT>&nbsp;&nbsp;&nbsp;&nbsp;&nbsp;&nbsp;</TT></TD>
    <TD align=3Dright><TT><B>Observed&nbsp;&nbsp;</B></TT></TD>
    <TD noWrap align=3Dright><TT><B>Mr(expt)&nbsp;&nbsp;</B></TT></TD>
    <TD noWrap align=3Dright><TT><B>Mr(calc)&nbsp;&nbsp;</B></TT></TD>
    <TD align=3Dright><TT><B>&nbsp;ppm&nbsp;&nbsp;</B></TT></TD>
    <TD align=3Dright><TT><B>Start&nbsp;</B></TT></TD>
    <TD align=3Dright><TT><B>&nbsp;</B></TT></TD>
    <TD align=3Dright><TT><B>End&nbsp;</B></TT></TD>
    <TD align=3Dright><TT><B>Miss&nbsp;</B></TT></TD>
    <TD align=3Dright><TT><B>Ions&nbsp;</B></TT></TD>
    <TD><TT><B>&nbsp;Peptide</B></TT></TD></TR>
  <TR>
    <TD align=3Dright>&nbsp;</TD>
    <TD align=3Dright><TT>812.3156&nbsp;&nbsp;</TT></TD>
    <TD align=3Dright><TT>811.3083&nbsp;&nbsp;</TT></TD>
    <TD align=3Dright><TT>811.3179&nbsp;&nbsp;</TT></TD>
    <TD noWrap align=3Dright><TT>-11.79&nbsp;</TT></TD>
    <TD align=3Dright><TT>755&nbsp;</TT></TD>
    <TD noWrap align=3Dright><TT>-&nbsp;</TT></TD>
    <TD align=3Dright><TT>760&nbsp;</TT></TD>
    <TD align=3Dright><TT>0&nbsp;&nbsp;</TT></TD>
    <TD noWrap align=3Dright><TT>---&nbsp;&nbsp;</TT></TD>
    <TD noWrap><TT>&nbsp;R.MCWMNK.W</TT></TD></TR>
  <TR>
    <TD align=3Dright>&nbsp;</TD>
    <TD align=3Dright><TT>1269.5428&nbsp;&nbsp;</TT></TD>
    <TD align=3Dright><TT>1268.5355&nbsp;&nbsp;</TT></TD>
    <TD align=3Dright><TT>1268.5853&nbsp;&nbsp;</TT></TD>
    <TD noWrap align=3Dright><TT>-39.25&nbsp;</TT></TD>
    <TD align=3Dright><TT>292&nbsp;</TT></TD>
    <TD noWrap align=3Dright><TT>-&nbsp;</TT></TD>
    <TD align=3Dright><TT>303&nbsp;</TT></TD>
    <TD align=3Dright><TT>0&nbsp;&nbsp;</TT></TD>
    <TD noWrap align=3Dright><TT>---&nbsp;&nbsp;</TT></TD>
    <TD noWrap><TT>&nbsp;K.NSCGSVIMTTTR.I</TT></TD></TR>
  <TR>
    <TD align=3Dright>&nbsp;</TD>
    <TD align=3Dright><TT>1269.5428&nbsp;&nbsp;</TT></TD>
    <TD align=3Dright><TT>1268.5355&nbsp;&nbsp;</TT></TD>
    <TD align=3Dright><TT>1268.5853&nbsp;&nbsp;</TT></TD>
    <TD noWrap align=3Dright><TT>-39.25&nbsp;</TT></TD>
    <TD align=3Dright><TT>292&nbsp;</TT></TD>
    <TD noWrap align=3Dright><TT>-&nbsp;</TT></TD>
    <TD align=3Dright><TT>303&nbsp;</TT></TD>
    <TD align=3Dright><TT>0&nbsp;&nbsp;</TT></TD>
    <TD noWrap align=3Dright><TT>12&nbsp;&nbsp;</TT></TD>
    <TD noWrap><TT>&nbsp;K.NSCGSVIMTTTR.I</TT></TD></TR>
  <TR>
    <TD align=3Dright>&nbsp;</TD>
    <TD align=3Dright><TT>1276.5762&nbsp;&nbsp;</TT></TD>
    <TD align=3Dright><TT>1275.5689&nbsp;&nbsp;</TT></TD>
    <TD align=3Dright><TT>1275.5958&nbsp;&nbsp;</TT></TD>
    <TD noWrap align=3Dright><TT>-21.05&nbsp;</TT></TD>
    <TD align=3Dright><TT>136&nbsp;</TT></TD>
    <TD noWrap align=3Dright><TT>-&nbsp;</TT></TD>
    <TD align=3Dright><TT>145&nbsp;</TT></TD>
    <TD align=3Dright><TT>0&nbsp;&nbsp;</TT></TD>
    <TD noWrap align=3Dright><TT>---&nbsp;&nbsp;</TT></TD>
    <TD noWrap><TT>&nbsp;R.YMVDYVYPAR.T</TT></TD></TR>
  <TR>
    <TD align=3Dright>&nbsp;</TD>
    <TD align=3Dright><TT>1285.5239&nbsp;&nbsp;</TT></TD>
    <TD align=3Dright><TT>1284.5166&nbsp;&nbsp;</TT></TD>
    <TD align=3Dright><TT>1284.5802&nbsp;&nbsp;</TT></TD>
    <TD noWrap align=3Dright><TT>-49.52&nbsp;</TT></TD>
    <TD align=3Dright><TT>292&nbsp;</TT></TD>
    <TD noWrap align=3Dright><TT>-&nbsp;</TT></TD>
    <TD align=3Dright><TT>303&nbsp;</TT></TD>
    <TD align=3Dright><TT>0&nbsp;&nbsp;</TT></TD>
    <TD noWrap align=3Dright><TT>---&nbsp;&nbsp;</TT></TD>
    <TD noWrap><TT>&nbsp;K.NSCGSVIMTTTR.I + Oxidation (M)</TT></TD></TR>
  <TR>
    <TD align=3Dright>&nbsp;</TD>
    <TD align=3Dright><TT>1285.5239&nbsp;&nbsp;</TT></TD>
    <TD align=3Dright><TT>1284.5166&nbsp;&nbsp;</TT></TD>
    <TD align=3Dright><TT>1284.5802&nbsp;&nbsp;</TT></TD>
    <TD noWrap align=3Dright><TT>-49.52&nbsp;</TT></TD>
    <TD align=3Dright><TT>292&nbsp;</TT></TD>
    <TD noWrap align=3Dright><TT>-&nbsp;</TT></TD>
    <TD align=3Dright><TT>303&nbsp;</TT></TD>
    <TD align=3Dright><TT>0&nbsp;&nbsp;</TT></TD>
    <TD noWrap align=3Dright><TT>---&nbsp;&nbsp;</TT></TD>
    <TD noWrap><TT>&nbsp;K.NSCGSVIMTTTR.I + Oxidation (M)</TT></TD></TR>
  <TR>
    <TD align=3Dright>&nbsp;</TD>
    <TD align=3Dright><TT>1951.9229&nbsp;&nbsp;</TT></TD>
    <TD align=3Dright><TT>1950.9156&nbsp;&nbsp;</TT></TD>
    <TD align=3Dright><TT>1950.9608&nbsp;&nbsp;</TT></TD>
    <TD noWrap align=3Dright><TT>-23.17&nbsp;</TT></TD>
    <TD align=3Dright><TT>638&nbsp;</TT></TD>
    <TD noWrap align=3Dright><TT>-&nbsp;</TT></TD>
    <TD align=3Dright><TT>654&nbsp;</TT></TD>
    <TD align=3Dright><TT>1&nbsp;&nbsp;</TT></TD>
    <TD noWrap align=3Dright><TT>---&nbsp;&nbsp;</TT></TD>
    <TD noWrap><TT>&nbsp;R.LFVSDETKLPDEIGNMK.R + Oxidation =
(M)</TT></TD></TR>
  <TR>
    <TD align=3Dright>&nbsp;</TD>
    <TD align=3Dright><TT>2663.2788&nbsp;&nbsp;</TT></TD>
    <TD align=3Dright><TT>2662.2715&nbsp;&nbsp;</TT></TD>
    <TD align=3Dright><TT>2662.2333&nbsp;&nbsp;</TT></TD>
    <TD noWrap align=3Dright><TT>14.3&nbsp;</TT></TD>
    <TD align=3Dright><TT>381&nbsp;</TT></TD>
    <TD noWrap align=3Dright><TT>-&nbsp;</TT></TD>
    <TD align=3Dright><TT>404&nbsp;</TT></TD>
    <TD align=3Dright><TT>1&nbsp;&nbsp;</TT></TD>
    <TD noWrap align=3Dright><TT>---&nbsp;&nbsp;</TT></TD>
    <TD noWrap><TT>&nbsp;K.EEWGHVGLSNVFAQGEKSDIDAMK.Y + Oxidation=20
  (M)</TT></TD></TR>
  <TR>
    <TD align=3Dright>&nbsp;</TD>
    <TD align=3Dright><TT>2663.2788&nbsp;&nbsp;</TT></TD>
    <TD align=3Dright><TT>2662.2715&nbsp;&nbsp;</TT></TD>
    <TD align=3Dright><TT>2662.2333&nbsp;&nbsp;</TT></TD>
    <TD noWrap align=3Dright><TT>14.3&nbsp;</TT></TD>
    <TD align=3Dright><TT>381&nbsp;</TT></TD>
    <TD noWrap align=3Dright><TT>-&nbsp;</TT></TD>
    <TD align=3Dright><TT>404&nbsp;</TT></TD>
    <TD align=3Dright><TT>1&nbsp;&nbsp;</TT></TD>
    <TD noWrap align=3Dright><TT>---&nbsp;&nbsp;</TT></TD>
    <TD noWrap><TT>&nbsp;K.EEWGHVGLSNVFAQGEKSDIDAMK.Y + Oxidation=20
  (M)</TT></TD></TR></TBODY></TABLE>
<TABLE border=3D0 cellSpacing=3D0>
  <TBODY>
  <TR>
    <TD><TT>&nbsp;&nbsp;&nbsp;&nbsp;&nbsp;&nbsp;</TT></TD>
    <TD><TT><B>No match to: </B>823.0634, 825.0556, 829.3399, 839.4725,=20
      841.0276, 842.4681, 870.4911, 994.0797, 994.0797, 1018.4302, =
1036.0739,=20
      1045.5074, 1156.5469, 1221.5422, 1221.5422, 1225.0807, 1237.5387,=20
      1301.5270, 1301.5270, 1303.5043, 1317.5150, 1383.6316, 1383.6316,=20
      1405.6356, 1689.5828, 1689.5828, 2056.7954, 2056.7954, 2438.1331,=20
      2481.0684, 2481.0684</TT></TD></TR></TBODY></TABLE><BR>
<TABLE border=3D0 cellSpacing=3D0>
  <TBODY>
  <TR>
    <TD><TT><B><A name=3DHit45>45.</A>&nbsp;&nbsp;&nbsp;</B></TT></TD>
    <TD noWrap><TT><A=20
      =
href=3D"http://zxw-pc/mascot/cgi/protein_view.pl?file=3D../data/20121225/=
F002425.dat&amp;hit=3D45"=20
      =
target=3D_blank>gi|305691151</A>&nbsp;&nbsp;&nbsp;&nbsp;<B>Mass:</B>&nbsp=
;103840&nbsp;&nbsp;&nbsp;<B>Score:</B>&nbsp;32&nbsp;&nbsp;&nbsp;&nbsp;&nb=
sp;<B>Expect:</B>&nbsp;1.2e+003&nbsp;&nbsp;<B>Matches:</B>&nbsp;9</TT></T=
D></TR>
  <TR>
    <TD>&nbsp;</TD>
    <TD noWrap><TT>leaf rust resistance protein Lr10 [Triticum turgidum =
subsp.=20
      dicoccoides]</TT></TD></TR></TBODY></TABLE>
<TABLE border=3D0 cellSpacing=3D0 cellPadding=3D0>
  <TBODY>
  <TR>
    <TD><TT>&nbsp;&nbsp;&nbsp;&nbsp;&nbsp;&nbsp;</TT></TD>
    <TD align=3Dright><TT><B>Observed&nbsp;&nbsp;</B></TT></TD>
    <TD noWrap align=3Dright><TT><B>Mr(expt)&nbsp;&nbsp;</B></TT></TD>
    <TD noWrap align=3Dright><TT><B>Mr(calc)&nbsp;&nbsp;</B></TT></TD>
    <TD align=3Dright><TT><B>&nbsp;ppm&nbsp;&nbsp;</B></TT></TD>
    <TD align=3Dright><TT><B>Start&nbsp;</B></TT></TD>
    <TD align=3Dright><TT><B>&nbsp;</B></TT></TD>
    <TD align=3Dright><TT><B>End&nbsp;</B></TT></TD>
    <TD align=3Dright><TT><B>Miss&nbsp;</B></TT></TD>
    <TD align=3Dright><TT><B>Ions&nbsp;</B></TT></TD>
    <TD><TT><B>&nbsp;Peptide</B></TT></TD></TR>
  <TR>
    <TD align=3Dright>&nbsp;</TD>
    <TD align=3Dright><TT>812.3156&nbsp;&nbsp;</TT></TD>
    <TD align=3Dright><TT>811.3083&nbsp;&nbsp;</TT></TD>
    <TD align=3Dright><TT>811.3179&nbsp;&nbsp;</TT></TD>
    <TD noWrap align=3Dright><TT>-11.79&nbsp;</TT></TD>
    <TD align=3Dright><TT>755&nbsp;</TT></TD>
    <TD noWrap align=3Dright><TT>-&nbsp;</TT></TD>
    <TD align=3Dright><TT>760&nbsp;</TT></TD>
    <TD align=3Dright><TT>0&nbsp;&nbsp;</TT></TD>
    <TD noWrap align=3Dright><TT>---&nbsp;&nbsp;</TT></TD>
    <TD noWrap><TT>&nbsp;R.MCWMNK.W</TT></TD></TR>
  <TR>
    <TD align=3Dright>&nbsp;</TD>
    <TD align=3Dright><TT>1269.5428&nbsp;&nbsp;</TT></TD>
    <TD align=3Dright><TT>1268.5355&nbsp;&nbsp;</TT></TD>
    <TD align=3Dright><TT>1268.5853&nbsp;&nbsp;</TT></TD>
    <TD noWrap align=3Dright><TT>-39.25&nbsp;</TT></TD>
    <TD align=3Dright><TT>292&nbsp;</TT></TD>
    <TD noWrap align=3Dright><TT>-&nbsp;</TT></TD>
    <TD align=3Dright><TT>303&nbsp;</TT></TD>
    <TD align=3Dright><TT>0&nbsp;&nbsp;</TT></TD>
    <TD noWrap align=3Dright><TT>---&nbsp;&nbsp;</TT></TD>
    <TD noWrap><TT>&nbsp;K.NSCGSVIMTTTR.I</TT></TD></TR>
  <TR>
    <TD align=3Dright>&nbsp;</TD>
    <TD align=3Dright><TT>1269.5428&nbsp;&nbsp;</TT></TD>
    <TD align=3Dright><TT>1268.5355&nbsp;&nbsp;</TT></TD>
    <TD align=3Dright><TT>1268.5853&nbsp;&nbsp;</TT></TD>
    <TD noWrap align=3Dright><TT>-39.25&nbsp;</TT></TD>
    <TD align=3Dright><TT>292&nbsp;</TT></TD>
    <TD noWrap align=3Dright><TT>-&nbsp;</TT></TD>
    <TD align=3Dright><TT>303&nbsp;</TT></TD>
    <TD align=3Dright><TT>0&nbsp;&nbsp;</TT></TD>
    <TD noWrap align=3Dright><TT>12&nbsp;&nbsp;</TT></TD>
    <TD noWrap><TT>&nbsp;K.NSCGSVIMTTTR.I</TT></TD></TR>
  <TR>
    <TD align=3Dright>&nbsp;</TD>
    <TD align=3Dright><TT>1276.5762&nbsp;&nbsp;</TT></TD>
    <TD align=3Dright><TT>1275.5689&nbsp;&nbsp;</TT></TD>
    <TD align=3Dright><TT>1275.5958&nbsp;&nbsp;</TT></TD>
    <TD noWrap align=3Dright><TT>-21.05&nbsp;</TT></TD>
    <TD align=3Dright><TT>136&nbsp;</TT></TD>
    <TD noWrap align=3Dright><TT>-&nbsp;</TT></TD>
    <TD align=3Dright><TT>145&nbsp;</TT></TD>
    <TD align=3Dright><TT>0&nbsp;&nbsp;</TT></TD>
    <TD noWrap align=3Dright><TT>---&nbsp;&nbsp;</TT></TD>
    <TD noWrap><TT>&nbsp;R.YMVDYVYPAR.T</TT></TD></TR>
  <TR>
    <TD align=3Dright>&nbsp;</TD>
    <TD align=3Dright><TT>1285.5239&nbsp;&nbsp;</TT></TD>
    <TD align=3Dright><TT>1284.5166&nbsp;&nbsp;</TT></TD>
    <TD align=3Dright><TT>1284.5802&nbsp;&nbsp;</TT></TD>
    <TD noWrap align=3Dright><TT>-49.52&nbsp;</TT></TD>
    <TD align=3Dright><TT>292&nbsp;</TT></TD>
    <TD noWrap align=3Dright><TT>-&nbsp;</TT></TD>
    <TD align=3Dright><TT>303&nbsp;</TT></TD>
    <TD align=3Dright><TT>0&nbsp;&nbsp;</TT></TD>
    <TD noWrap align=3Dright><TT>---&nbsp;&nbsp;</TT></TD>
    <TD noWrap><TT>&nbsp;K.NSCGSVIMTTTR.I + Oxidation (M)</TT></TD></TR>
  <TR>
    <TD align=3Dright>&nbsp;</TD>
    <TD align=3Dright><TT>1285.5239&nbsp;&nbsp;</TT></TD>
    <TD align=3Dright><TT>1284.5166&nbsp;&nbsp;</TT></TD>
    <TD align=3Dright><TT>1284.5802&nbsp;&nbsp;</TT></TD>
    <TD noWrap align=3Dright><TT>-49.52&nbsp;</TT></TD>
    <TD align=3Dright><TT>292&nbsp;</TT></TD>
    <TD noWrap align=3Dright><TT>-&nbsp;</TT></TD>
    <TD align=3Dright><TT>303&nbsp;</TT></TD>
    <TD align=3Dright><TT>0&nbsp;&nbsp;</TT></TD>
    <TD noWrap align=3Dright><TT>---&nbsp;&nbsp;</TT></TD>
    <TD noWrap><TT>&nbsp;K.NSCGSVIMTTTR.I + Oxidation (M)</TT></TD></TR>
  <TR>
    <TD align=3Dright>&nbsp;</TD>
    <TD align=3Dright><TT>1951.9229&nbsp;&nbsp;</TT></TD>
    <TD align=3Dright><TT>1950.9156&nbsp;&nbsp;</TT></TD>
    <TD align=3Dright><TT>1950.9608&nbsp;&nbsp;</TT></TD>
    <TD noWrap align=3Dright><TT>-23.17&nbsp;</TT></TD>
    <TD align=3Dright><TT>638&nbsp;</TT></TD>
    <TD noWrap align=3Dright><TT>-&nbsp;</TT></TD>
    <TD align=3Dright><TT>654&nbsp;</TT></TD>
    <TD align=3Dright><TT>1&nbsp;&nbsp;</TT></TD>
    <TD noWrap align=3Dright><TT>---&nbsp;&nbsp;</TT></TD>
    <TD noWrap><TT>&nbsp;R.LFVSDETKLPDEIGNMK.R + Oxidation =
(M)</TT></TD></TR>
  <TR>
    <TD align=3Dright>&nbsp;</TD>
    <TD align=3Dright><TT>2663.2788&nbsp;&nbsp;</TT></TD>
    <TD align=3Dright><TT>2662.2715&nbsp;&nbsp;</TT></TD>
    <TD align=3Dright><TT>2662.2333&nbsp;&nbsp;</TT></TD>
    <TD noWrap align=3Dright><TT>14.3&nbsp;</TT></TD>
    <TD align=3Dright><TT>381&nbsp;</TT></TD>
    <TD noWrap align=3Dright><TT>-&nbsp;</TT></TD>
    <TD align=3Dright><TT>404&nbsp;</TT></TD>
    <TD align=3Dright><TT>1&nbsp;&nbsp;</TT></TD>
    <TD noWrap align=3Dright><TT>---&nbsp;&nbsp;</TT></TD>
    <TD noWrap><TT>&nbsp;K.EEWGHVGLSNVFAQGEKSDIDAMK.Y + Oxidation=20
  (M)</TT></TD></TR>
  <TR>
    <TD align=3Dright>&nbsp;</TD>
    <TD align=3Dright><TT>2663.2788&nbsp;&nbsp;</TT></TD>
    <TD align=3Dright><TT>2662.2715&nbsp;&nbsp;</TT></TD>
    <TD align=3Dright><TT>2662.2333&nbsp;&nbsp;</TT></TD>
    <TD noWrap align=3Dright><TT>14.3&nbsp;</TT></TD>
    <TD align=3Dright><TT>381&nbsp;</TT></TD>
    <TD noWrap align=3Dright><TT>-&nbsp;</TT></TD>
    <TD align=3Dright><TT>404&nbsp;</TT></TD>
    <TD align=3Dright><TT>1&nbsp;&nbsp;</TT></TD>
    <TD noWrap align=3Dright><TT>---&nbsp;&nbsp;</TT></TD>
    <TD noWrap><TT>&nbsp;K.EEWGHVGLSNVFAQGEKSDIDAMK.Y + Oxidation=20
  (M)</TT></TD></TR></TBODY></TABLE>
<TABLE border=3D0 cellSpacing=3D0>
  <TBODY>
  <TR>
    <TD><TT>&nbsp;&nbsp;&nbsp;&nbsp;&nbsp;&nbsp;</TT></TD>
    <TD><TT><B>No match to: </B>823.0634, 825.0556, 829.3399, 839.4725,=20
      841.0276, 842.4681, 870.4911, 994.0797, 994.0797, 1018.4302, =
1036.0739,=20
      1045.5074, 1156.5469, 1221.5422, 1221.5422, 1225.0807, 1237.5387,=20
      1301.5270, 1301.5270, 1303.5043, 1317.5150, 1383.6316, 1383.6316,=20
      1405.6356, 1689.5828, 1689.5828, 2056.7954, 2056.7954, 2438.1331,=20
      2481.0684, 2481.0684</TT></TD></TR></TBODY></TABLE><BR>
<TABLE border=3D0 cellSpacing=3D0>
  <TBODY>
  <TR>
    <TD><TT><B><A name=3DHit46>46.</A>&nbsp;&nbsp;&nbsp;</B></TT></TD>
    <TD noWrap><TT><A=20
      =
href=3D"http://zxw-pc/mascot/cgi/protein_view.pl?file=3D../data/20121225/=
F002425.dat&amp;hit=3D46"=20
      =
target=3D_blank>gi|305691149</A>&nbsp;&nbsp;&nbsp;&nbsp;<B>Mass:</B>&nbsp=
;103854&nbsp;&nbsp;&nbsp;<B>Score:</B>&nbsp;32&nbsp;&nbsp;&nbsp;&nbsp;&nb=
sp;<B>Expect:</B>&nbsp;1.2e+003&nbsp;&nbsp;<B>Matches:</B>&nbsp;9</TT></T=
D></TR>
  <TR>
    <TD>&nbsp;</TD>
    <TD noWrap><TT>leaf rust resistance protein Lr10 [Triticum turgidum =
subsp.=20
      dicoccoides]</TT></TD></TR></TBODY></TABLE>
<TABLE border=3D0 cellSpacing=3D0 cellPadding=3D0>
  <TBODY>
  <TR>
    <TD><TT>&nbsp;&nbsp;&nbsp;&nbsp;&nbsp;&nbsp;</TT></TD>
    <TD align=3Dright><TT><B>Observed&nbsp;&nbsp;</B></TT></TD>
    <TD noWrap align=3Dright><TT><B>Mr(expt)&nbsp;&nbsp;</B></TT></TD>
    <TD noWrap align=3Dright><TT><B>Mr(calc)&nbsp;&nbsp;</B></TT></TD>
    <TD align=3Dright><TT><B>&nbsp;ppm&nbsp;&nbsp;</B></TT></TD>
    <TD align=3Dright><TT><B>Start&nbsp;</B></TT></TD>
    <TD align=3Dright><TT><B>&nbsp;</B></TT></TD>
    <TD align=3Dright><TT><B>End&nbsp;</B></TT></TD>
    <TD align=3Dright><TT><B>Miss&nbsp;</B></TT></TD>
    <TD align=3Dright><TT><B>Ions&nbsp;</B></TT></TD>
    <TD><TT><B>&nbsp;Peptide</B></TT></TD></TR>
  <TR>
    <TD align=3Dright>&nbsp;</TD>
    <TD align=3Dright><TT>812.3156&nbsp;&nbsp;</TT></TD>
    <TD align=3Dright><TT>811.3083&nbsp;&nbsp;</TT></TD>
    <TD align=3Dright><TT>811.3179&nbsp;&nbsp;</TT></TD>
    <TD noWrap align=3Dright><TT>-11.79&nbsp;</TT></TD>
    <TD align=3Dright><TT>755&nbsp;</TT></TD>
    <TD noWrap align=3Dright><TT>-&nbsp;</TT></TD>
    <TD align=3Dright><TT>760&nbsp;</TT></TD>
    <TD align=3Dright><TT>0&nbsp;&nbsp;</TT></TD>
    <TD noWrap align=3Dright><TT>---&nbsp;&nbsp;</TT></TD>
    <TD noWrap><TT>&nbsp;R.MCWMNK.W</TT></TD></TR>
  <TR>
    <TD align=3Dright>&nbsp;</TD>
    <TD align=3Dright><TT>1269.5428&nbsp;&nbsp;</TT></TD>
    <TD align=3Dright><TT>1268.5355&nbsp;&nbsp;</TT></TD>
    <TD align=3Dright><TT>1268.5853&nbsp;&nbsp;</TT></TD>
    <TD noWrap align=3Dright><TT>-39.25&nbsp;</TT></TD>
    <TD align=3Dright><TT>292&nbsp;</TT></TD>
    <TD noWrap align=3Dright><TT>-&nbsp;</TT></TD>
    <TD align=3Dright><TT>303&nbsp;</TT></TD>
    <TD align=3Dright><TT>0&nbsp;&nbsp;</TT></TD>
    <TD noWrap align=3Dright><TT>---&nbsp;&nbsp;</TT></TD>
    <TD noWrap><TT>&nbsp;K.NSCGSVIMTTTR.I</TT></TD></TR>
  <TR>
    <TD align=3Dright>&nbsp;</TD>
    <TD align=3Dright><TT>1269.5428&nbsp;&nbsp;</TT></TD>
    <TD align=3Dright><TT>1268.5355&nbsp;&nbsp;</TT></TD>
    <TD align=3Dright><TT>1268.5853&nbsp;&nbsp;</TT></TD>
    <TD noWrap align=3Dright><TT>-39.25&nbsp;</TT></TD>
    <TD align=3Dright><TT>292&nbsp;</TT></TD>
    <TD noWrap align=3Dright><TT>-&nbsp;</TT></TD>
    <TD align=3Dright><TT>303&nbsp;</TT></TD>
    <TD align=3Dright><TT>0&nbsp;&nbsp;</TT></TD>
    <TD noWrap align=3Dright><TT>12&nbsp;&nbsp;</TT></TD>
    <TD noWrap><TT>&nbsp;K.NSCGSVIMTTTR.I</TT></TD></TR>
  <TR>
    <TD align=3Dright>&nbsp;</TD>
    <TD align=3Dright><TT>1276.5762&nbsp;&nbsp;</TT></TD>
    <TD align=3Dright><TT>1275.5689&nbsp;&nbsp;</TT></TD>
    <TD align=3Dright><TT>1275.5958&nbsp;&nbsp;</TT></TD>
    <TD noWrap align=3Dright><TT>-21.05&nbsp;</TT></TD>
    <TD align=3Dright><TT>136&nbsp;</TT></TD>
    <TD noWrap align=3Dright><TT>-&nbsp;</TT></TD>
    <TD align=3Dright><TT>145&nbsp;</TT></TD>
    <TD align=3Dright><TT>0&nbsp;&nbsp;</TT></TD>
    <TD noWrap align=3Dright><TT>---&nbsp;&nbsp;</TT></TD>
    <TD noWrap><TT>&nbsp;R.YMVDYVYPAR.T</TT></TD></TR>
  <TR>
    <TD align=3Dright>&nbsp;</TD>
    <TD align=3Dright><TT>1285.5239&nbsp;&nbsp;</TT></TD>
    <TD align=3Dright><TT>1284.5166&nbsp;&nbsp;</TT></TD>
    <TD align=3Dright><TT>1284.5802&nbsp;&nbsp;</TT></TD>
    <TD noWrap align=3Dright><TT>-49.52&nbsp;</TT></TD>
    <TD align=3Dright><TT>292&nbsp;</TT></TD>
    <TD noWrap align=3Dright><TT>-&nbsp;</TT></TD>
    <TD align=3Dright><TT>303&nbsp;</TT></TD>
    <TD align=3Dright><TT>0&nbsp;&nbsp;</TT></TD>
    <TD noWrap align=3Dright><TT>---&nbsp;&nbsp;</TT></TD>
    <TD noWrap><TT>&nbsp;K.NSCGSVIMTTTR.I + Oxidation (M)</TT></TD></TR>
  <TR>
    <TD align=3Dright>&nbsp;</TD>
    <TD align=3Dright><TT>1285.5239&nbsp;&nbsp;</TT></TD>
    <TD align=3Dright><TT>1284.5166&nbsp;&nbsp;</TT></TD>
    <TD align=3Dright><TT>1284.5802&nbsp;&nbsp;</TT></TD>
    <TD noWrap align=3Dright><TT>-49.52&nbsp;</TT></TD>
    <TD align=3Dright><TT>292&nbsp;</TT></TD>
    <TD noWrap align=3Dright><TT>-&nbsp;</TT></TD>
    <TD align=3Dright><TT>303&nbsp;</TT></TD>
    <TD align=3Dright><TT>0&nbsp;&nbsp;</TT></TD>
    <TD noWrap align=3Dright><TT>---&nbsp;&nbsp;</TT></TD>
    <TD noWrap><TT>&nbsp;K.NSCGSVIMTTTR.I + Oxidation (M)</TT></TD></TR>
  <TR>
    <TD align=3Dright>&nbsp;</TD>
    <TD align=3Dright><TT>1951.9229&nbsp;&nbsp;</TT></TD>
    <TD align=3Dright><TT>1950.9156&nbsp;&nbsp;</TT></TD>
    <TD align=3Dright><TT>1950.9608&nbsp;&nbsp;</TT></TD>
    <TD noWrap align=3Dright><TT>-23.17&nbsp;</TT></TD>
    <TD align=3Dright><TT>638&nbsp;</TT></TD>
    <TD noWrap align=3Dright><TT>-&nbsp;</TT></TD>
    <TD align=3Dright><TT>654&nbsp;</TT></TD>
    <TD align=3Dright><TT>1&nbsp;&nbsp;</TT></TD>
    <TD noWrap align=3Dright><TT>---&nbsp;&nbsp;</TT></TD>
    <TD noWrap><TT>&nbsp;R.LFVSDETKLPDEIGNMK.R + Oxidation =
(M)</TT></TD></TR>
  <TR>
    <TD align=3Dright>&nbsp;</TD>
    <TD align=3Dright><TT>2663.2788&nbsp;&nbsp;</TT></TD>
    <TD align=3Dright><TT>2662.2715&nbsp;&nbsp;</TT></TD>
    <TD align=3Dright><TT>2662.2333&nbsp;&nbsp;</TT></TD>
    <TD noWrap align=3Dright><TT>14.3&nbsp;</TT></TD>
    <TD align=3Dright><TT>381&nbsp;</TT></TD>
    <TD noWrap align=3Dright><TT>-&nbsp;</TT></TD>
    <TD align=3Dright><TT>404&nbsp;</TT></TD>
    <TD align=3Dright><TT>1&nbsp;&nbsp;</TT></TD>
    <TD noWrap align=3Dright><TT>---&nbsp;&nbsp;</TT></TD>
    <TD noWrap><TT>&nbsp;K.EEWGHVGLSNVFAQGEKSDIDAMK.Y + Oxidation=20
  (M)</TT></TD></TR>
  <TR>
    <TD align=3Dright>&nbsp;</TD>
    <TD align=3Dright><TT>2663.2788&nbsp;&nbsp;</TT></TD>
    <TD align=3Dright><TT>2662.2715&nbsp;&nbsp;</TT></TD>
    <TD align=3Dright><TT>2662.2333&nbsp;&nbsp;</TT></TD>
    <TD noWrap align=3Dright><TT>14.3&nbsp;</TT></TD>
    <TD align=3Dright><TT>381&nbsp;</TT></TD>
    <TD noWrap align=3Dright><TT>-&nbsp;</TT></TD>
    <TD align=3Dright><TT>404&nbsp;</TT></TD>
    <TD align=3Dright><TT>1&nbsp;&nbsp;</TT></TD>
    <TD noWrap align=3Dright><TT>---&nbsp;&nbsp;</TT></TD>
    <TD noWrap><TT>&nbsp;K.EEWGHVGLSNVFAQGEKSDIDAMK.Y + Oxidation=20
  (M)</TT></TD></TR></TBODY></TABLE>
<TABLE border=3D0 cellSpacing=3D0>
  <TBODY>
  <TR>
    <TD><TT>&nbsp;&nbsp;&nbsp;&nbsp;&nbsp;&nbsp;</TT></TD>
    <TD><TT><B>No match to: </B>823.0634, 825.0556, 829.3399, 839.4725,=20
      841.0276, 842.4681, 870.4911, 994.0797, 994.0797, 1018.4302, =
1036.0739,=20
      1045.5074, 1156.5469, 1221.5422, 1221.5422, 1225.0807, 1237.5387,=20
      1301.5270, 1301.5270, 1303.5043, 1317.5150, 1383.6316, 1383.6316,=20
      1405.6356, 1689.5828, 1689.5828, 2056.7954, 2056.7954, 2438.1331,=20
      2481.0684, 2481.0684</TT></TD></TR></TBODY></TABLE><BR>
<TABLE border=3D0 cellSpacing=3D0>
  <TBODY>
  <TR>
    <TD><TT><B><A name=3DHit47>47.</A>&nbsp;&nbsp;&nbsp;</B></TT></TD>
    <TD noWrap><TT><A=20
      =
href=3D"http://zxw-pc/mascot/cgi/protein_view.pl?file=3D../data/20121225/=
F002425.dat&amp;hit=3D47"=20
      =
target=3D_blank>gi|305691147</A>&nbsp;&nbsp;&nbsp;&nbsp;<B>Mass:</B>&nbsp=
;103780&nbsp;&nbsp;&nbsp;<B>Score:</B>&nbsp;32&nbsp;&nbsp;&nbsp;&nbsp;&nb=
sp;<B>Expect:</B>&nbsp;1.2e+003&nbsp;&nbsp;<B>Matches:</B>&nbsp;9</TT></T=
D></TR>
  <TR>
    <TD>&nbsp;</TD>
    <TD noWrap><TT>leaf rust resistance protein Lr10 [Triticum turgidum =
subsp.=20
      dicoccoides]</TT></TD></TR></TBODY></TABLE>
<TABLE border=3D0 cellSpacing=3D0 cellPadding=3D0>
  <TBODY>
  <TR>
    <TD><TT>&nbsp;&nbsp;&nbsp;&nbsp;&nbsp;&nbsp;</TT></TD>
    <TD align=3Dright><TT><B>Observed&nbsp;&nbsp;</B></TT></TD>
    <TD noWrap align=3Dright><TT><B>Mr(expt)&nbsp;&nbsp;</B></TT></TD>
    <TD noWrap align=3Dright><TT><B>Mr(calc)&nbsp;&nbsp;</B></TT></TD>
    <TD align=3Dright><TT><B>&nbsp;ppm&nbsp;&nbsp;</B></TT></TD>
    <TD align=3Dright><TT><B>Start&nbsp;</B></TT></TD>
    <TD align=3Dright><TT><B>&nbsp;</B></TT></TD>
    <TD align=3Dright><TT><B>End&nbsp;</B></TT></TD>
    <TD align=3Dright><TT><B>Miss&nbsp;</B></TT></TD>
    <TD align=3Dright><TT><B>Ions&nbsp;</B></TT></TD>
    <TD><TT><B>&nbsp;Peptide</B></TT></TD></TR>
  <TR>
    <TD align=3Dright>&nbsp;</TD>
    <TD align=3Dright><TT>812.3156&nbsp;&nbsp;</TT></TD>
    <TD align=3Dright><TT>811.3083&nbsp;&nbsp;</TT></TD>
    <TD align=3Dright><TT>811.3179&nbsp;&nbsp;</TT></TD>
    <TD noWrap align=3Dright><TT>-11.79&nbsp;</TT></TD>
    <TD align=3Dright><TT>755&nbsp;</TT></TD>
    <TD noWrap align=3Dright><TT>-&nbsp;</TT></TD>
    <TD align=3Dright><TT>760&nbsp;</TT></TD>
    <TD align=3Dright><TT>0&nbsp;&nbsp;</TT></TD>
    <TD noWrap align=3Dright><TT>---&nbsp;&nbsp;</TT></TD>
    <TD noWrap><TT>&nbsp;R.MCWMNK.W</TT></TD></TR>
  <TR>
    <TD align=3Dright>&nbsp;</TD>
    <TD align=3Dright><TT>1269.5428&nbsp;&nbsp;</TT></TD>
    <TD align=3Dright><TT>1268.5355&nbsp;&nbsp;</TT></TD>
    <TD align=3Dright><TT>1268.5853&nbsp;&nbsp;</TT></TD>
    <TD noWrap align=3Dright><TT>-39.25&nbsp;</TT></TD>
    <TD align=3Dright><TT>292&nbsp;</TT></TD>
    <TD noWrap align=3Dright><TT>-&nbsp;</TT></TD>
    <TD align=3Dright><TT>303&nbsp;</TT></TD>
    <TD align=3Dright><TT>0&nbsp;&nbsp;</TT></TD>
    <TD noWrap align=3Dright><TT>---&nbsp;&nbsp;</TT></TD>
    <TD noWrap><TT>&nbsp;K.NSCGSVIMTTTR.I</TT></TD></TR>
  <TR>
    <TD align=3Dright>&nbsp;</TD>
    <TD align=3Dright><TT>1269.5428&nbsp;&nbsp;</TT></TD>
    <TD align=3Dright><TT>1268.5355&nbsp;&nbsp;</TT></TD>
    <TD align=3Dright><TT>1268.5853&nbsp;&nbsp;</TT></TD>
    <TD noWrap align=3Dright><TT>-39.25&nbsp;</TT></TD>
    <TD align=3Dright><TT>292&nbsp;</TT></TD>
    <TD noWrap align=3Dright><TT>-&nbsp;</TT></TD>
    <TD align=3Dright><TT>303&nbsp;</TT></TD>
    <TD align=3Dright><TT>0&nbsp;&nbsp;</TT></TD>
    <TD noWrap align=3Dright><TT>12&nbsp;&nbsp;</TT></TD>
    <TD noWrap><TT>&nbsp;K.NSCGSVIMTTTR.I</TT></TD></TR>
  <TR>
    <TD align=3Dright>&nbsp;</TD>
    <TD align=3Dright><TT>1276.5762&nbsp;&nbsp;</TT></TD>
    <TD align=3Dright><TT>1275.5689&nbsp;&nbsp;</TT></TD>
    <TD align=3Dright><TT>1275.5958&nbsp;&nbsp;</TT></TD>
    <TD noWrap align=3Dright><TT>-21.05&nbsp;</TT></TD>
    <TD align=3Dright><TT>136&nbsp;</TT></TD>
    <TD noWrap align=3Dright><TT>-&nbsp;</TT></TD>
    <TD align=3Dright><TT>145&nbsp;</TT></TD>
    <TD align=3Dright><TT>0&nbsp;&nbsp;</TT></TD>
    <TD noWrap align=3Dright><TT>---&nbsp;&nbsp;</TT></TD>
    <TD noWrap><TT>&nbsp;R.YMVDYVYPAR.T</TT></TD></TR>
  <TR>
    <TD align=3Dright>&nbsp;</TD>
    <TD align=3Dright><TT>1285.5239&nbsp;&nbsp;</TT></TD>
    <TD align=3Dright><TT>1284.5166&nbsp;&nbsp;</TT></TD>
    <TD align=3Dright><TT>1284.5802&nbsp;&nbsp;</TT></TD>
    <TD noWrap align=3Dright><TT>-49.52&nbsp;</TT></TD>
    <TD align=3Dright><TT>292&nbsp;</TT></TD>
    <TD noWrap align=3Dright><TT>-&nbsp;</TT></TD>
    <TD align=3Dright><TT>303&nbsp;</TT></TD>
    <TD align=3Dright><TT>0&nbsp;&nbsp;</TT></TD>
    <TD noWrap align=3Dright><TT>---&nbsp;&nbsp;</TT></TD>
    <TD noWrap><TT>&nbsp;K.NSCGSVIMTTTR.I + Oxidation (M)</TT></TD></TR>
  <TR>
    <TD align=3Dright>&nbsp;</TD>
    <TD align=3Dright><TT>1285.5239&nbsp;&nbsp;</TT></TD>
    <TD align=3Dright><TT>1284.5166&nbsp;&nbsp;</TT></TD>
    <TD align=3Dright><TT>1284.5802&nbsp;&nbsp;</TT></TD>
    <TD noWrap align=3Dright><TT>-49.52&nbsp;</TT></TD>
    <TD align=3Dright><TT>292&nbsp;</TT></TD>
    <TD noWrap align=3Dright><TT>-&nbsp;</TT></TD>
    <TD align=3Dright><TT>303&nbsp;</TT></TD>
    <TD align=3Dright><TT>0&nbsp;&nbsp;</TT></TD>
    <TD noWrap align=3Dright><TT>---&nbsp;&nbsp;</TT></TD>
    <TD noWrap><TT>&nbsp;K.NSCGSVIMTTTR.I + Oxidation (M)</TT></TD></TR>
  <TR>
    <TD align=3Dright>&nbsp;</TD>
    <TD align=3Dright><TT>1951.9229&nbsp;&nbsp;</TT></TD>
    <TD align=3Dright><TT>1950.9156&nbsp;&nbsp;</TT></TD>
    <TD align=3Dright><TT>1950.9608&nbsp;&nbsp;</TT></TD>
    <TD noWrap align=3Dright><TT>-23.17&nbsp;</TT></TD>
    <TD align=3Dright><TT>638&nbsp;</TT></TD>
    <TD noWrap align=3Dright><TT>-&nbsp;</TT></TD>
    <TD align=3Dright><TT>654&nbsp;</TT></TD>
    <TD align=3Dright><TT>1&nbsp;&nbsp;</TT></TD>
    <TD noWrap align=3Dright><TT>---&nbsp;&nbsp;</TT></TD>
    <TD noWrap><TT>&nbsp;R.LFVSDETKLPDEIGNMK.R + Oxidation =
(M)</TT></TD></TR>
  <TR>
    <TD align=3Dright>&nbsp;</TD>
    <TD align=3Dright><TT>2663.2788&nbsp;&nbsp;</TT></TD>
    <TD align=3Dright><TT>2662.2715&nbsp;&nbsp;</TT></TD>
    <TD align=3Dright><TT>2662.2333&nbsp;&nbsp;</TT></TD>
    <TD noWrap align=3Dright><TT>14.3&nbsp;</TT></TD>
    <TD align=3Dright><TT>381&nbsp;</TT></TD>
    <TD noWrap align=3Dright><TT>-&nbsp;</TT></TD>
    <TD align=3Dright><TT>404&nbsp;</TT></TD>
    <TD align=3Dright><TT>1&nbsp;&nbsp;</TT></TD>
    <TD noWrap align=3Dright><TT>---&nbsp;&nbsp;</TT></TD>
    <TD noWrap><TT>&nbsp;K.EEWGHVGLSNVFAQGEKSDIDAMK.Y + Oxidation=20
  (M)</TT></TD></TR>
  <TR>
    <TD align=3Dright>&nbsp;</TD>
    <TD align=3Dright><TT>2663.2788&nbsp;&nbsp;</TT></TD>
    <TD align=3Dright><TT>2662.2715&nbsp;&nbsp;</TT></TD>
    <TD align=3Dright><TT>2662.2333&nbsp;&nbsp;</TT></TD>
    <TD noWrap align=3Dright><TT>14.3&nbsp;</TT></TD>
    <TD align=3Dright><TT>381&nbsp;</TT></TD>
    <TD noWrap align=3Dright><TT>-&nbsp;</TT></TD>
    <TD align=3Dright><TT>404&nbsp;</TT></TD>
    <TD align=3Dright><TT>1&nbsp;&nbsp;</TT></TD>
    <TD noWrap align=3Dright><TT>---&nbsp;&nbsp;</TT></TD>
    <TD noWrap><TT>&nbsp;K.EEWGHVGLSNVFAQGEKSDIDAMK.Y + Oxidation=20
  (M)</TT></TD></TR></TBODY></TABLE>
<TABLE border=3D0 cellSpacing=3D0>
  <TBODY>
  <TR>
    <TD><TT>&nbsp;&nbsp;&nbsp;&nbsp;&nbsp;&nbsp;</TT></TD>
    <TD><TT><B>No match to: </B>823.0634, 825.0556, 829.3399, 839.4725,=20
      841.0276, 842.4681, 870.4911, 994.0797, 994.0797, 1018.4302, =
1036.0739,=20
      1045.5074, 1156.5469, 1221.5422, 1221.5422, 1225.0807, 1237.5387,=20
      1301.5270, 1301.5270, 1303.5043, 1317.5150, 1383.6316, 1383.6316,=20
      1405.6356, 1689.5828, 1689.5828, 2056.7954, 2056.7954, 2438.1331,=20
      2481.0684, 2481.0684</TT></TD></TR></TBODY></TABLE><BR>
<TABLE border=3D0 cellSpacing=3D0>
  <TBODY>
  <TR>
    <TD><TT><B><A name=3DHit48>48.</A>&nbsp;&nbsp;&nbsp;</B></TT></TD>
    <TD noWrap><TT><A=20
      =
href=3D"http://zxw-pc/mascot/cgi/protein_view.pl?file=3D../data/20121225/=
F002425.dat&amp;hit=3D48"=20
      =
target=3D_blank>gi|195975972</A>&nbsp;&nbsp;&nbsp;&nbsp;<B>Mass:</B>&nbsp=
;103854&nbsp;&nbsp;&nbsp;<B>Score:</B>&nbsp;32&nbsp;&nbsp;&nbsp;&nbsp;&nb=
sp;<B>Expect:</B>&nbsp;1.2e+003&nbsp;&nbsp;<B>Matches:</B>&nbsp;9</TT></T=
D></TR>
  <TR>
    <TD>&nbsp;</TD>
    <TD noWrap><TT>resistance protein RGA2 [Triticum turgidum subsp.=20
      durum]</TT></TD></TR></TBODY></TABLE>
<TABLE border=3D0 cellSpacing=3D0 cellPadding=3D0>
  <TBODY>
  <TR>
    <TD><TT>&nbsp;&nbsp;&nbsp;&nbsp;&nbsp;&nbsp;</TT></TD>
    <TD align=3Dright><TT><B>Observed&nbsp;&nbsp;</B></TT></TD>
    <TD noWrap align=3Dright><TT><B>Mr(expt)&nbsp;&nbsp;</B></TT></TD>
    <TD noWrap align=3Dright><TT><B>Mr(calc)&nbsp;&nbsp;</B></TT></TD>
    <TD align=3Dright><TT><B>&nbsp;ppm&nbsp;&nbsp;</B></TT></TD>
    <TD align=3Dright><TT><B>Start&nbsp;</B></TT></TD>
    <TD align=3Dright><TT><B>&nbsp;</B></TT></TD>
    <TD align=3Dright><TT><B>End&nbsp;</B></TT></TD>
    <TD align=3Dright><TT><B>Miss&nbsp;</B></TT></TD>
    <TD align=3Dright><TT><B>Ions&nbsp;</B></TT></TD>
    <TD><TT><B>&nbsp;Peptide</B></TT></TD></TR>
  <TR>
    <TD align=3Dright>&nbsp;</TD>
    <TD align=3Dright><TT>812.3156&nbsp;&nbsp;</TT></TD>
    <TD align=3Dright><TT>811.3083&nbsp;&nbsp;</TT></TD>
    <TD align=3Dright><TT>811.3179&nbsp;&nbsp;</TT></TD>
    <TD noWrap align=3Dright><TT>-11.79&nbsp;</TT></TD>
    <TD align=3Dright><TT>755&nbsp;</TT></TD>
    <TD noWrap align=3Dright><TT>-&nbsp;</TT></TD>
    <TD align=3Dright><TT>760&nbsp;</TT></TD>
    <TD align=3Dright><TT>0&nbsp;&nbsp;</TT></TD>
    <TD noWrap align=3Dright><TT>---&nbsp;&nbsp;</TT></TD>
    <TD noWrap><TT>&nbsp;R.MCWMNK.W</TT></TD></TR>
  <TR>
    <TD align=3Dright>&nbsp;</TD>
    <TD align=3Dright><TT>1269.5428&nbsp;&nbsp;</TT></TD>
    <TD align=3Dright><TT>1268.5355&nbsp;&nbsp;</TT></TD>
    <TD align=3Dright><TT>1268.5853&nbsp;&nbsp;</TT></TD>
    <TD noWrap align=3Dright><TT>-39.25&nbsp;</TT></TD>
    <TD align=3Dright><TT>292&nbsp;</TT></TD>
    <TD noWrap align=3Dright><TT>-&nbsp;</TT></TD>
    <TD align=3Dright><TT>303&nbsp;</TT></TD>
    <TD align=3Dright><TT>0&nbsp;&nbsp;</TT></TD>
    <TD noWrap align=3Dright><TT>---&nbsp;&nbsp;</TT></TD>
    <TD noWrap><TT>&nbsp;K.NSCGSVIMTTTR.I</TT></TD></TR>
  <TR>
    <TD align=3Dright>&nbsp;</TD>
    <TD align=3Dright><TT>1269.5428&nbsp;&nbsp;</TT></TD>
    <TD align=3Dright><TT>1268.5355&nbsp;&nbsp;</TT></TD>
    <TD align=3Dright><TT>1268.5853&nbsp;&nbsp;</TT></TD>
    <TD noWrap align=3Dright><TT>-39.25&nbsp;</TT></TD>
    <TD align=3Dright><TT>292&nbsp;</TT></TD>
    <TD noWrap align=3Dright><TT>-&nbsp;</TT></TD>
    <TD align=3Dright><TT>303&nbsp;</TT></TD>
    <TD align=3Dright><TT>0&nbsp;&nbsp;</TT></TD>
    <TD noWrap align=3Dright><TT>12&nbsp;&nbsp;</TT></TD>
    <TD noWrap><TT>&nbsp;K.NSCGSVIMTTTR.I</TT></TD></TR>
  <TR>
    <TD align=3Dright>&nbsp;</TD>
    <TD align=3Dright><TT>1276.5762&nbsp;&nbsp;</TT></TD>
    <TD align=3Dright><TT>1275.5689&nbsp;&nbsp;</TT></TD>
    <TD align=3Dright><TT>1275.5958&nbsp;&nbsp;</TT></TD>
    <TD noWrap align=3Dright><TT>-21.05&nbsp;</TT></TD>
    <TD align=3Dright><TT>136&nbsp;</TT></TD>
    <TD noWrap align=3Dright><TT>-&nbsp;</TT></TD>
    <TD align=3Dright><TT>145&nbsp;</TT></TD>
    <TD align=3Dright><TT>0&nbsp;&nbsp;</TT></TD>
    <TD noWrap align=3Dright><TT>---&nbsp;&nbsp;</TT></TD>
    <TD noWrap><TT>&nbsp;R.YMVDYVYPAR.T</TT></TD></TR>
  <TR>
    <TD align=3Dright>&nbsp;</TD>
    <TD align=3Dright><TT>1285.5239&nbsp;&nbsp;</TT></TD>
    <TD align=3Dright><TT>1284.5166&nbsp;&nbsp;</TT></TD>
    <TD align=3Dright><TT>1284.5802&nbsp;&nbsp;</TT></TD>
    <TD noWrap align=3Dright><TT>-49.52&nbsp;</TT></TD>
    <TD align=3Dright><TT>292&nbsp;</TT></TD>
    <TD noWrap align=3Dright><TT>-&nbsp;</TT></TD>
    <TD align=3Dright><TT>303&nbsp;</TT></TD>
    <TD align=3Dright><TT>0&nbsp;&nbsp;</TT></TD>
    <TD noWrap align=3Dright><TT>---&nbsp;&nbsp;</TT></TD>
    <TD noWrap><TT>&nbsp;K.NSCGSVIMTTTR.I + Oxidation (M)</TT></TD></TR>
  <TR>
    <TD align=3Dright>&nbsp;</TD>
    <TD align=3Dright><TT>1285.5239&nbsp;&nbsp;</TT></TD>
    <TD align=3Dright><TT>1284.5166&nbsp;&nbsp;</TT></TD>
    <TD align=3Dright><TT>1284.5802&nbsp;&nbsp;</TT></TD>
    <TD noWrap align=3Dright><TT>-49.52&nbsp;</TT></TD>
    <TD align=3Dright><TT>292&nbsp;</TT></TD>
    <TD noWrap align=3Dright><TT>-&nbsp;</TT></TD>
    <TD align=3Dright><TT>303&nbsp;</TT></TD>
    <TD align=3Dright><TT>0&nbsp;&nbsp;</TT></TD>
    <TD noWrap align=3Dright><TT>---&nbsp;&nbsp;</TT></TD>
    <TD noWrap><TT>&nbsp;K.NSCGSVIMTTTR.I + Oxidation (M)</TT></TD></TR>
  <TR>
    <TD align=3Dright>&nbsp;</TD>
    <TD align=3Dright><TT>1951.9229&nbsp;&nbsp;</TT></TD>
    <TD align=3Dright><TT>1950.9156&nbsp;&nbsp;</TT></TD>
    <TD align=3Dright><TT>1950.9608&nbsp;&nbsp;</TT></TD>
    <TD noWrap align=3Dright><TT>-23.17&nbsp;</TT></TD>
    <TD align=3Dright><TT>638&nbsp;</TT></TD>
    <TD noWrap align=3Dright><TT>-&nbsp;</TT></TD>
    <TD align=3Dright><TT>654&nbsp;</TT></TD>
    <TD align=3Dright><TT>1&nbsp;&nbsp;</TT></TD>
    <TD noWrap align=3Dright><TT>---&nbsp;&nbsp;</TT></TD>
    <TD noWrap><TT>&nbsp;R.LFVSDETKLPDEIGNMK.R + Oxidation =
(M)</TT></TD></TR>
  <TR>
    <TD align=3Dright>&nbsp;</TD>
    <TD align=3Dright><TT>2663.2788&nbsp;&nbsp;</TT></TD>
    <TD align=3Dright><TT>2662.2715&nbsp;&nbsp;</TT></TD>
    <TD align=3Dright><TT>2662.2333&nbsp;&nbsp;</TT></TD>
    <TD noWrap align=3Dright><TT>14.3&nbsp;</TT></TD>
    <TD align=3Dright><TT>381&nbsp;</TT></TD>
    <TD noWrap align=3Dright><TT>-&nbsp;</TT></TD>
    <TD align=3Dright><TT>404&nbsp;</TT></TD>
    <TD align=3Dright><TT>1&nbsp;&nbsp;</TT></TD>
    <TD noWrap align=3Dright><TT>---&nbsp;&nbsp;</TT></TD>
    <TD noWrap><TT>&nbsp;K.EEWGHVGLSNVFAQGEKSDIDAMK.Y + Oxidation=20
  (M)</TT></TD></TR>
  <TR>
    <TD align=3Dright>&nbsp;</TD>
    <TD align=3Dright><TT>2663.2788&nbsp;&nbsp;</TT></TD>
    <TD align=3Dright><TT>2662.2715&nbsp;&nbsp;</TT></TD>
    <TD align=3Dright><TT>2662.2333&nbsp;&nbsp;</TT></TD>
    <TD noWrap align=3Dright><TT>14.3&nbsp;</TT></TD>
    <TD align=3Dright><TT>381&nbsp;</TT></TD>
    <TD noWrap align=3Dright><TT>-&nbsp;</TT></TD>
    <TD align=3Dright><TT>404&nbsp;</TT></TD>
    <TD align=3Dright><TT>1&nbsp;&nbsp;</TT></TD>
    <TD noWrap align=3Dright><TT>---&nbsp;&nbsp;</TT></TD>
    <TD noWrap><TT>&nbsp;K.EEWGHVGLSNVFAQGEKSDIDAMK.Y + Oxidation=20
  (M)</TT></TD></TR></TBODY></TABLE>
<TABLE border=3D0 cellSpacing=3D0>
  <TBODY>
  <TR>
    <TD><TT>&nbsp;&nbsp;&nbsp;&nbsp;&nbsp;&nbsp;</TT></TD>
    <TD><TT><B>No match to: </B>823.0634, 825.0556, 829.3399, 839.4725,=20
      841.0276, 842.4681, 870.4911, 994.0797, 994.0797, 1018.4302, =
1036.0739,=20
      1045.5074, 1156.5469, 1221.5422, 1221.5422, 1225.0807, 1237.5387,=20
      1301.5270, 1301.5270, 1303.5043, 1317.5150, 1383.6316, 1383.6316,=20
      1405.6356, 1689.5828, 1689.5828, 2056.7954, 2056.7954, 2438.1331,=20
      2481.0684, 2481.0684</TT></TD></TR></TBODY></TABLE><BR>
<TABLE border=3D0 cellSpacing=3D0>
  <TBODY>
  <TR>
    <TD><TT><B><A name=3DHit49>49.</A>&nbsp;&nbsp;&nbsp;</B></TT></TD>
    <TD noWrap><TT><A=20
      =
href=3D"http://zxw-pc/mascot/cgi/protein_view.pl?file=3D../data/20121225/=
F002425.dat&amp;hit=3D49"=20
      =
target=3D_blank>gi|305691141</A>&nbsp;&nbsp;&nbsp;&nbsp;<B>Mass:</B>&nbsp=
;103737&nbsp;&nbsp;&nbsp;<B>Score:</B>&nbsp;32&nbsp;&nbsp;&nbsp;&nbsp;&nb=
sp;<B>Expect:</B>&nbsp;1.2e+003&nbsp;&nbsp;<B>Matches:</B>&nbsp;9</TT></T=
D></TR>
  <TR>
    <TD>&nbsp;</TD>
    <TD noWrap><TT>leaf rust resistance protein Lr10 [Triticum turgidum =
subsp.=20
      dicoccoides]</TT></TD></TR></TBODY></TABLE>
<TABLE border=3D0 cellSpacing=3D0 cellPadding=3D0>
  <TBODY>
  <TR>
    <TD><TT>&nbsp;&nbsp;&nbsp;&nbsp;&nbsp;&nbsp;</TT></TD>
    <TD align=3Dright><TT><B>Observed&nbsp;&nbsp;</B></TT></TD>
    <TD noWrap align=3Dright><TT><B>Mr(expt)&nbsp;&nbsp;</B></TT></TD>
    <TD noWrap align=3Dright><TT><B>Mr(calc)&nbsp;&nbsp;</B></TT></TD>
    <TD align=3Dright><TT><B>&nbsp;ppm&nbsp;&nbsp;</B></TT></TD>
    <TD align=3Dright><TT><B>Start&nbsp;</B></TT></TD>
    <TD align=3Dright><TT><B>&nbsp;</B></TT></TD>
    <TD align=3Dright><TT><B>End&nbsp;</B></TT></TD>
    <TD align=3Dright><TT><B>Miss&nbsp;</B></TT></TD>
    <TD align=3Dright><TT><B>Ions&nbsp;</B></TT></TD>
    <TD><TT><B>&nbsp;Peptide</B></TT></TD></TR>
  <TR>
    <TD align=3Dright>&nbsp;</TD>
    <TD align=3Dright><TT>812.3156&nbsp;&nbsp;</TT></TD>
    <TD align=3Dright><TT>811.3083&nbsp;&nbsp;</TT></TD>
    <TD align=3Dright><TT>811.3179&nbsp;&nbsp;</TT></TD>
    <TD noWrap align=3Dright><TT>-11.79&nbsp;</TT></TD>
    <TD align=3Dright><TT>755&nbsp;</TT></TD>
    <TD noWrap align=3Dright><TT>-&nbsp;</TT></TD>
    <TD align=3Dright><TT>760&nbsp;</TT></TD>
    <TD align=3Dright><TT>0&nbsp;&nbsp;</TT></TD>
    <TD noWrap align=3Dright><TT>---&nbsp;&nbsp;</TT></TD>
    <TD noWrap><TT>&nbsp;R.MCWMNK.W</TT></TD></TR>
  <TR>
    <TD align=3Dright>&nbsp;</TD>
    <TD align=3Dright><TT>1045.5074&nbsp;&nbsp;</TT></TD>
    <TD align=3Dright><TT>1044.5001&nbsp;&nbsp;</TT></TD>
    <TD align=3Dright><TT>1044.5564&nbsp;&nbsp;</TT></TD>
    <TD noWrap align=3Dright><TT>-53.83&nbsp;</TT></TD>
    <TD align=3Dright><TT>128&nbsp;</TT></TD>
    <TD noWrap align=3Dright><TT>-&nbsp;</TT></TD>
    <TD align=3Dright><TT>136&nbsp;</TT></TD>
    <TD align=3Dright><TT>0&nbsp;&nbsp;</TT></TD>
    <TD noWrap align=3Dright><TT>---&nbsp;&nbsp;</TT></TD>
    <TD noWrap><TT>&nbsp;K.SQILEVSNR.C</TT></TD></TR>
  <TR>
    <TD align=3Dright>&nbsp;</TD>
    <TD align=3Dright><TT>1269.5428&nbsp;&nbsp;</TT></TD>
    <TD align=3Dright><TT>1268.5355&nbsp;&nbsp;</TT></TD>
    <TD align=3Dright><TT>1268.5853&nbsp;&nbsp;</TT></TD>
    <TD noWrap align=3Dright><TT>-39.25&nbsp;</TT></TD>
    <TD align=3Dright><TT>292&nbsp;</TT></TD>
    <TD noWrap align=3Dright><TT>-&nbsp;</TT></TD>
    <TD align=3Dright><TT>303&nbsp;</TT></TD>
    <TD align=3Dright><TT>0&nbsp;&nbsp;</TT></TD>
    <TD noWrap align=3Dright><TT>---&nbsp;&nbsp;</TT></TD>
    <TD noWrap><TT>&nbsp;K.NSCGSVIMTTTR.I</TT></TD></TR>
  <TR>
    <TD align=3Dright>&nbsp;</TD>
    <TD align=3Dright><TT>1269.5428&nbsp;&nbsp;</TT></TD>
    <TD align=3Dright><TT>1268.5355&nbsp;&nbsp;</TT></TD>
    <TD align=3Dright><TT>1268.5853&nbsp;&nbsp;</TT></TD>
    <TD noWrap align=3Dright><TT>-39.25&nbsp;</TT></TD>
    <TD align=3Dright><TT>292&nbsp;</TT></TD>
    <TD noWrap align=3Dright><TT>-&nbsp;</TT></TD>
    <TD align=3Dright><TT>303&nbsp;</TT></TD>
    <TD align=3Dright><TT>0&nbsp;&nbsp;</TT></TD>
    <TD noWrap align=3Dright><TT>12&nbsp;&nbsp;</TT></TD>
    <TD noWrap><TT>&nbsp;K.NSCGSVIMTTTR.I</TT></TD></TR>
  <TR>
    <TD align=3Dright>&nbsp;</TD>
    <TD align=3Dright><TT>1285.5239&nbsp;&nbsp;</TT></TD>
    <TD align=3Dright><TT>1284.5166&nbsp;&nbsp;</TT></TD>
    <TD align=3Dright><TT>1284.5802&nbsp;&nbsp;</TT></TD>
    <TD noWrap align=3Dright><TT>-49.52&nbsp;</TT></TD>
    <TD align=3Dright><TT>292&nbsp;</TT></TD>
    <TD noWrap align=3Dright><TT>-&nbsp;</TT></TD>
    <TD align=3Dright><TT>303&nbsp;</TT></TD>
    <TD align=3Dright><TT>0&nbsp;&nbsp;</TT></TD>
    <TD noWrap align=3Dright><TT>---&nbsp;&nbsp;</TT></TD>
    <TD noWrap><TT>&nbsp;K.NSCGSVIMTTTR.I + Oxidation (M)</TT></TD></TR>
  <TR>
    <TD align=3Dright>&nbsp;</TD>
    <TD align=3Dright><TT>1285.5239&nbsp;&nbsp;</TT></TD>
    <TD align=3Dright><TT>1284.5166&nbsp;&nbsp;</TT></TD>
    <TD align=3Dright><TT>1284.5802&nbsp;&nbsp;</TT></TD>
    <TD noWrap align=3Dright><TT>-49.52&nbsp;</TT></TD>
    <TD align=3Dright><TT>292&nbsp;</TT></TD>
    <TD noWrap align=3Dright><TT>-&nbsp;</TT></TD>
    <TD align=3Dright><TT>303&nbsp;</TT></TD>
    <TD align=3Dright><TT>0&nbsp;&nbsp;</TT></TD>
    <TD noWrap align=3Dright><TT>---&nbsp;&nbsp;</TT></TD>
    <TD noWrap><TT>&nbsp;K.NSCGSVIMTTTR.I + Oxidation (M)</TT></TD></TR>
  <TR>
    <TD align=3Dright>&nbsp;</TD>
    <TD align=3Dright><TT>1951.9229&nbsp;&nbsp;</TT></TD>
    <TD align=3Dright><TT>1950.9156&nbsp;&nbsp;</TT></TD>
    <TD align=3Dright><TT>1950.9608&nbsp;&nbsp;</TT></TD>
    <TD noWrap align=3Dright><TT>-23.17&nbsp;</TT></TD>
    <TD align=3Dright><TT>638&nbsp;</TT></TD>
    <TD noWrap align=3Dright><TT>-&nbsp;</TT></TD>
    <TD align=3Dright><TT>654&nbsp;</TT></TD>
    <TD align=3Dright><TT>1&nbsp;&nbsp;</TT></TD>
    <TD noWrap align=3Dright><TT>---&nbsp;&nbsp;</TT></TD>
    <TD noWrap><TT>&nbsp;R.LFVSDETKLPDEIGNMK.R + Oxidation =
(M)</TT></TD></TR>
  <TR>
    <TD align=3Dright>&nbsp;</TD>
    <TD align=3Dright><TT>2663.2788&nbsp;&nbsp;</TT></TD>
    <TD align=3Dright><TT>2662.2715&nbsp;&nbsp;</TT></TD>
    <TD align=3Dright><TT>2662.2333&nbsp;&nbsp;</TT></TD>
    <TD noWrap align=3Dright><TT>14.3&nbsp;</TT></TD>
    <TD align=3Dright><TT>381&nbsp;</TT></TD>
    <TD noWrap align=3Dright><TT>-&nbsp;</TT></TD>
    <TD align=3Dright><TT>404&nbsp;</TT></TD>
    <TD align=3Dright><TT>1&nbsp;&nbsp;</TT></TD>
    <TD noWrap align=3Dright><TT>---&nbsp;&nbsp;</TT></TD>
    <TD noWrap><TT>&nbsp;K.EEWGHVGLSNVFAQGEKSDIDAMK.Y + Oxidation=20
  (M)</TT></TD></TR>
  <TR>
    <TD align=3Dright>&nbsp;</TD>
    <TD align=3Dright><TT>2663.2788&nbsp;&nbsp;</TT></TD>
    <TD align=3Dright><TT>2662.2715&nbsp;&nbsp;</TT></TD>
    <TD align=3Dright><TT>2662.2333&nbsp;&nbsp;</TT></TD>
    <TD noWrap align=3Dright><TT>14.3&nbsp;</TT></TD>
    <TD align=3Dright><TT>381&nbsp;</TT></TD>
    <TD noWrap align=3Dright><TT>-&nbsp;</TT></TD>
    <TD align=3Dright><TT>404&nbsp;</TT></TD>
    <TD align=3Dright><TT>1&nbsp;&nbsp;</TT></TD>
    <TD noWrap align=3Dright><TT>---&nbsp;&nbsp;</TT></TD>
    <TD noWrap><TT>&nbsp;K.EEWGHVGLSNVFAQGEKSDIDAMK.Y + Oxidation=20
  (M)</TT></TD></TR></TBODY></TABLE>
<TABLE border=3D0 cellSpacing=3D0>
  <TBODY>
  <TR>
    <TD><TT>&nbsp;&nbsp;&nbsp;&nbsp;&nbsp;&nbsp;</TT></TD>
    <TD><TT><B>No match to: </B>823.0634, 825.0556, 829.3399, 839.4725,=20
      841.0276, 842.4681, 870.4911, 994.0797, 994.0797, 1018.4302, =
1036.0739,=20
      1156.5469, 1221.5422, 1221.5422, 1225.0807, 1237.5387, 1276.5762,=20
      1301.5270, 1301.5270, 1303.5043, 1317.5150, 1383.6316, 1383.6316,=20
      1405.6356, 1689.5828, 1689.5828, 2056.7954, 2056.7954, 2438.1331,=20
      2481.0684, 2481.0684</TT></TD></TR></TBODY></TABLE><BR>
<TABLE border=3D0 cellSpacing=3D0>
  <TBODY>
  <TR>
    <TD><TT><B><A name=3DHit50>50.</A>&nbsp;&nbsp;&nbsp;</B></TT></TD>
    <TD noWrap><TT><A=20
      =
href=3D"http://zxw-pc/mascot/cgi/protein_view.pl?file=3D../data/20121225/=
F002425.dat&amp;hit=3D50"=20
      =
target=3D_blank>gi|305691139</A>&nbsp;&nbsp;&nbsp;&nbsp;<B>Mass:</B>&nbsp=
;103737&nbsp;&nbsp;&nbsp;<B>Score:</B>&nbsp;32&nbsp;&nbsp;&nbsp;&nbsp;&nb=
sp;<B>Expect:</B>&nbsp;1.2e+003&nbsp;&nbsp;<B>Matches:</B>&nbsp;9</TT></T=
D></TR>
  <TR>
    <TD>&nbsp;</TD>
    <TD noWrap><TT>leaf rust resistance protein Lr10 [Triticum turgidum =
subsp.=20
      dicoccoides]</TT></TD></TR></TBODY></TABLE>
<TABLE border=3D0 cellSpacing=3D0 cellPadding=3D0>
  <TBODY>
  <TR>
    <TD><TT>&nbsp;&nbsp;&nbsp;&nbsp;&nbsp;&nbsp;</TT></TD>
    <TD align=3Dright><TT><B>Observed&nbsp;&nbsp;</B></TT></TD>
    <TD noWrap align=3Dright><TT><B>Mr(expt)&nbsp;&nbsp;</B></TT></TD>
    <TD noWrap align=3Dright><TT><B>Mr(calc)&nbsp;&nbsp;</B></TT></TD>
    <TD align=3Dright><TT><B>&nbsp;ppm&nbsp;&nbsp;</B></TT></TD>
    <TD align=3Dright><TT><B>Start&nbsp;</B></TT></TD>
    <TD align=3Dright><TT><B>&nbsp;</B></TT></TD>
    <TD align=3Dright><TT><B>End&nbsp;</B></TT></TD>
    <TD align=3Dright><TT><B>Miss&nbsp;</B></TT></TD>
    <TD align=3Dright><TT><B>Ions&nbsp;</B></TT></TD>
    <TD><TT><B>&nbsp;Peptide</B></TT></TD></TR>
  <TR>
    <TD align=3Dright>&nbsp;</TD>
    <TD align=3Dright><TT>812.3156&nbsp;&nbsp;</TT></TD>
    <TD align=3Dright><TT>811.3083&nbsp;&nbsp;</TT></TD>
    <TD align=3Dright><TT>811.3179&nbsp;&nbsp;</TT></TD>
    <TD noWrap align=3Dright><TT>-11.79&nbsp;</TT></TD>
    <TD align=3Dright><TT>755&nbsp;</TT></TD>
    <TD noWrap align=3Dright><TT>-&nbsp;</TT></TD>
    <TD align=3Dright><TT>760&nbsp;</TT></TD>
    <TD align=3Dright><TT>0&nbsp;&nbsp;</TT></TD>
    <TD noWrap align=3Dright><TT>---&nbsp;&nbsp;</TT></TD>
    <TD noWrap><TT>&nbsp;R.MCWMNK.W</TT></TD></TR>
  <TR>
    <TD align=3Dright>&nbsp;</TD>
    <TD align=3Dright><TT>1045.5074&nbsp;&nbsp;</TT></TD>
    <TD align=3Dright><TT>1044.5001&nbsp;&nbsp;</TT></TD>
    <TD align=3Dright><TT>1044.5564&nbsp;&nbsp;</TT></TD>
    <TD noWrap align=3Dright><TT>-53.83&nbsp;</TT></TD>
    <TD align=3Dright><TT>128&nbsp;</TT></TD>
    <TD noWrap align=3Dright><TT>-&nbsp;</TT></TD>
    <TD align=3Dright><TT>136&nbsp;</TT></TD>
    <TD align=3Dright><TT>0&nbsp;&nbsp;</TT></TD>
    <TD noWrap align=3Dright><TT>---&nbsp;&nbsp;</TT></TD>
    <TD noWrap><TT>&nbsp;K.SQILEVSNR.C</TT></TD></TR>
  <TR>
    <TD align=3Dright>&nbsp;</TD>
    <TD align=3Dright><TT>1269.5428&nbsp;&nbsp;</TT></TD>
    <TD align=3Dright><TT>1268.5355&nbsp;&nbsp;</TT></TD>
    <TD align=3Dright><TT>1268.5853&nbsp;&nbsp;</TT></TD>
    <TD noWrap align=3Dright><TT>-39.25&nbsp;</TT></TD>
    <TD align=3Dright><TT>292&nbsp;</TT></TD>
    <TD noWrap align=3Dright><TT>-&nbsp;</TT></TD>
    <TD align=3Dright><TT>303&nbsp;</TT></TD>
    <TD align=3Dright><TT>0&nbsp;&nbsp;</TT></TD>
    <TD noWrap align=3Dright><TT>---&nbsp;&nbsp;</TT></TD>
    <TD noWrap><TT>&nbsp;K.NSCGSVIMTTTR.I</TT></TD></TR>
  <TR>
    <TD align=3Dright>&nbsp;</TD>
    <TD align=3Dright><TT>1269.5428&nbsp;&nbsp;</TT></TD>
    <TD align=3Dright><TT>1268.5355&nbsp;&nbsp;</TT></TD>
    <TD align=3Dright><TT>1268.5853&nbsp;&nbsp;</TT></TD>
    <TD noWrap align=3Dright><TT>-39.25&nbsp;</TT></TD>
    <TD align=3Dright><TT>292&nbsp;</TT></TD>
    <TD noWrap align=3Dright><TT>-&nbsp;</TT></TD>
    <TD align=3Dright><TT>303&nbsp;</TT></TD>
    <TD align=3Dright><TT>0&nbsp;&nbsp;</TT></TD>
    <TD noWrap align=3Dright><TT>12&nbsp;&nbsp;</TT></TD>
    <TD noWrap><TT>&nbsp;K.NSCGSVIMTTTR.I</TT></TD></TR>
  <TR>
    <TD align=3Dright>&nbsp;</TD>
    <TD align=3Dright><TT>1285.5239&nbsp;&nbsp;</TT></TD>
    <TD align=3Dright><TT>1284.5166&nbsp;&nbsp;</TT></TD>
    <TD align=3Dright><TT>1284.5802&nbsp;&nbsp;</TT></TD>
    <TD noWrap align=3Dright><TT>-49.52&nbsp;</TT></TD>
    <TD align=3Dright><TT>292&nbsp;</TT></TD>
    <TD noWrap align=3Dright><TT>-&nbsp;</TT></TD>
    <TD align=3Dright><TT>303&nbsp;</TT></TD>
    <TD align=3Dright><TT>0&nbsp;&nbsp;</TT></TD>
    <TD noWrap align=3Dright><TT>---&nbsp;&nbsp;</TT></TD>
    <TD noWrap><TT>&nbsp;K.NSCGSVIMTTTR.I + Oxidation (M)</TT></TD></TR>
  <TR>
    <TD align=3Dright>&nbsp;</TD>
    <TD align=3Dright><TT>1285.5239&nbsp;&nbsp;</TT></TD>
    <TD align=3Dright><TT>1284.5166&nbsp;&nbsp;</TT></TD>
    <TD align=3Dright><TT>1284.5802&nbsp;&nbsp;</TT></TD>
    <TD noWrap align=3Dright><TT>-49.52&nbsp;</TT></TD>
    <TD align=3Dright><TT>292&nbsp;</TT></TD>
    <TD noWrap align=3Dright><TT>-&nbsp;</TT></TD>
    <TD align=3Dright><TT>303&nbsp;</TT></TD>
    <TD align=3Dright><TT>0&nbsp;&nbsp;</TT></TD>
    <TD noWrap align=3Dright><TT>---&nbsp;&nbsp;</TT></TD>
    <TD noWrap><TT>&nbsp;K.NSCGSVIMTTTR.I + Oxidation (M)</TT></TD></TR>
  <TR>
    <TD align=3Dright>&nbsp;</TD>
    <TD align=3Dright><TT>1951.9229&nbsp;&nbsp;</TT></TD>
    <TD align=3Dright><TT>1950.9156&nbsp;&nbsp;</TT></TD>
    <TD align=3Dright><TT>1950.9608&nbsp;&nbsp;</TT></TD>
    <TD noWrap align=3Dright><TT>-23.17&nbsp;</TT></TD>
    <TD align=3Dright><TT>638&nbsp;</TT></TD>
    <TD noWrap align=3Dright><TT>-&nbsp;</TT></TD>
    <TD align=3Dright><TT>654&nbsp;</TT></TD>
    <TD align=3Dright><TT>1&nbsp;&nbsp;</TT></TD>
    <TD noWrap align=3Dright><TT>---&nbsp;&nbsp;</TT></TD>
    <TD noWrap><TT>&nbsp;R.LFVSDETKLPDEIGNMK.R + Oxidation =
(M)</TT></TD></TR>
  <TR>
    <TD align=3Dright>&nbsp;</TD>
    <TD align=3Dright><TT>2663.2788&nbsp;&nbsp;</TT></TD>
    <TD align=3Dright><TT>2662.2715&nbsp;&nbsp;</TT></TD>
    <TD align=3Dright><TT>2662.2333&nbsp;&nbsp;</TT></TD>
    <TD noWrap align=3Dright><TT>14.3&nbsp;</TT></TD>
    <TD align=3Dright><TT>381&nbsp;</TT></TD>
    <TD noWrap align=3Dright><TT>-&nbsp;</TT></TD>
    <TD align=3Dright><TT>404&nbsp;</TT></TD>
    <TD align=3Dright><TT>1&nbsp;&nbsp;</TT></TD>
    <TD noWrap align=3Dright><TT>---&nbsp;&nbsp;</TT></TD>
    <TD noWrap><TT>&nbsp;K.EEWGHVGLSNVFAQGEKSDIDAMK.Y + Oxidation=20
  (M)</TT></TD></TR>
  <TR>
    <TD align=3Dright>&nbsp;</TD>
    <TD align=3Dright><TT>2663.2788&nbsp;&nbsp;</TT></TD>
    <TD align=3Dright><TT>2662.2715&nbsp;&nbsp;</TT></TD>
    <TD align=3Dright><TT>2662.2333&nbsp;&nbsp;</TT></TD>
    <TD noWrap align=3Dright><TT>14.3&nbsp;</TT></TD>
    <TD align=3Dright><TT>381&nbsp;</TT></TD>
    <TD noWrap align=3Dright><TT>-&nbsp;</TT></TD>
    <TD align=3Dright><TT>404&nbsp;</TT></TD>
    <TD align=3Dright><TT>1&nbsp;&nbsp;</TT></TD>
    <TD noWrap align=3Dright><TT>---&nbsp;&nbsp;</TT></TD>
    <TD noWrap><TT>&nbsp;K.EEWGHVGLSNVFAQGEKSDIDAMK.Y + Oxidation=20
  (M)</TT></TD></TR></TBODY></TABLE>
<TABLE border=3D0 cellSpacing=3D0>
  <TBODY>
  <TR>
    <TD><TT>&nbsp;&nbsp;&nbsp;&nbsp;&nbsp;&nbsp;</TT></TD>
    <TD><TT><B>No match to: </B>823.0634, 825.0556, 829.3399, 839.4725,=20
      841.0276, 842.4681, 870.4911, 994.0797, 994.0797, 1018.4302, =
1036.0739,=20
      1156.5469, 1221.5422, 1221.5422, 1225.0807, 1237.5387, 1276.5762,=20
      1301.5270, 1301.5270, 1303.5043, 1317.5150, 1383.6316, 1383.6316,=20
      1405.6356, 1689.5828, 1689.5828, 2056.7954, 2056.7954, 2438.1331,=20
      2481.0684, 2481.0684</TT></TD></TR></TBODY></TABLE><BR>
<H3>Search Parameters</H3><FONT face=3D"Courier =
New,Courier,monospace"><PRE><B>Type of search         : MS/MS Ion =
Search</B>
<B>Enzyme                 : Trypsin</B>
<B>Variable modifications : <A =
href=3D"http://zxw-pc/mascot/cgi/client.pl?modification&amp;mod_name=3DOx=
idation+%28M%29&amp;file=3D../data/20121225/F002425.dat" =
target=3D_blank>Oxidation (M)</A></B>
<B>Mass values            : Monoisotopic</B>
<B>Protein Mass           : Unrestricted</B>
<B>Peptide Mass Tolerance : =C2=B1 100 ppm</B>
<B>Fragment Mass Tolerance: =C2=B1 0.8 Da</B>
<B>Max Missed Cleavages   : 1</B>
<B>Instrument type        : MALDI-TOF-TOF</B>
<A name=3DQuery1><B>Query1 (812.3156,1+)   </A>: &lt;no title&gt;</B>
<A name=3DQuery2><B>Query2 (823.0634,1+)   </A>: &lt;no title&gt;</B>
<A name=3DQuery3><B>Query3 (825.0556,1+)   </A>: &lt;no title&gt;</B>
<A name=3DQuery4><B>Query4 (829.3399,1+)   </A>: &lt;no title&gt;</B>
<A name=3DQuery5><B>Query5 (839.4725,1+)   </A>: &lt;no title&gt;</B>
<A name=3DQuery6><B>Query6 (841.0276,1+)   </A>: &lt;no title&gt;</B>
<A name=3DQuery7><B>Query7 (842.4681,1+)   </A>: &lt;no title&gt;</B>
<A name=3DQuery8><B>Query8 (870.4911,1+)   </A>: &lt;no title&gt;</B>
<A name=3DQuery9><B>Query9 (994.0797,1+)   </A>: &lt;no title&gt;</B>
<A name=3DQuery10><B>Query10 (994.0797,1+)  </A>: Label: K18, Spot_Id: =
795050, Peak_List_Id: 465189, MSMS Job_Run_Id: 23273, Comment: </B>
<A name=3DQuery11><B>Query11 (1018.4302,1+) </A>: &lt;no title&gt;</B>
<A name=3DQuery12><B>Query12 (1036.0739,1+) </A>: &lt;no title&gt;</B>
<A name=3DQuery13><B>Query13 (1045.5074,1+) </A>: &lt;no title&gt;</B>
<A name=3DQuery14><B>Query14 (1156.5469,1+) </A>: &lt;no title&gt;</B>
<A name=3DQuery15><B>Query15 (1221.5422,1+) </A>: &lt;no title&gt;</B>
<A name=3DQuery16><B>Query16 (1221.5422,1+) </A>: Label: K18, Spot_Id: =
795050, Peak_List_Id: 465187, MSMS Job_Run_Id: 23273, Comment: </B>
<A name=3DQuery17><B>Query17 (1225.0807,1+) </A>: &lt;no title&gt;</B>
<A name=3DQuery18><B>Query18 (1237.5387,1+) </A>: &lt;no title&gt;</B>
<A name=3DQuery19><B>Query19 (1269.5428,1+) </A>: &lt;no title&gt;</B>
<A name=3DQuery20><B>Query20 (1269.5428,1+) </A>: Label: K18, Spot_Id: =
795050, Peak_List_Id: 465185, MSMS Job_Run_Id: 23273, Comment: </B>
<A name=3DQuery21><B>Query21 (1276.5762,1+) </A>: &lt;no title&gt;</B>
<A name=3DQuery22><B>Query22 (1285.5239,1+) </A>: &lt;no title&gt;</B>
<A name=3DQuery23><B>Query23 (1285.5239,1+) </A>: Label: K18, Spot_Id: =
795050, Peak_List_Id: 465184, MSMS Job_Run_Id: 23273, Comment: </B>
<A name=3DQuery24><B>Query24 (1301.5270,1+) </A>: &lt;no title&gt;</B>
<A name=3DQuery25><B>Query25 (1301.5270,1+) </A>: Label: K18, Spot_Id: =
795050, Peak_List_Id: 465191, MSMS Job_Run_Id: 23273, Comment: </B>
<A name=3DQuery26><B>Query26 (1303.5043,1+) </A>: &lt;no title&gt;</B>
<A name=3DQuery27><B>Query27 (1317.5150,1+) </A>: &lt;no title&gt;</B>
<A name=3DQuery28><B>Query28 (1383.6316,1+) </A>: &lt;no title&gt;</B>
<A name=3DQuery29><B>Query29 (1383.6316,1+) </A>: Label: K18, Spot_Id: =
795050, Peak_List_Id: 465186, MSMS Job_Run_Id: 23273, Comment: </B>
<A name=3DQuery30><B>Query30 (1405.6356,1+) </A>: &lt;no title&gt;</B>
<A name=3DQuery31><B>Query31 (1689.5828,1+) </A>: &lt;no title&gt;</B>
<A name=3DQuery32><B>Query32 (1689.5828,1+) </A>: Label: K18, Spot_Id: =
795050, Peak_List_Id: 465182, MSMS Job_Run_Id: 23273, Comment: </B>
<A name=3DQuery33><B>Query33 (1951.9229,1+) </A>: &lt;no title&gt;</B>
<A name=3DQuery34><B>Query34 (2056.7954,1+) </A>: &lt;no title&gt;</B>
<A name=3DQuery35><B>Query35 (2056.7954,1+) </A>: Label: K18, Spot_Id: =
795050, Peak_List_Id: 465190, MSMS Job_Run_Id: 23273, Comment: </B>
<A name=3DQuery36><B>Query36 (2438.1331,1+) </A>: &lt;no title&gt;</B>
<A name=3DQuery37><B>Query37 (2481.0684,1+) </A>: &lt;no title&gt;</B>
<A name=3DQuery38><B>Query38 (2481.0684,1+) </A>: Label: K18, Spot_Id: =
795050, Peak_List_Id: 465183, MSMS Job_Run_Id: 23273, Comment: </B>
<A name=3DQuery39><B>Query39 (2663.2788,1+) </A>: &lt;no title&gt;</B>
<A name=3DQuery40><B>Query40 (2663.2788,1+) </A>: Label: K18, Spot_Id: =
795050, Peak_List_Id: 465188, MSMS Job_Run_Id: 23273, Comment: </B>
</PRE></FONT>
<P>
<TABLE border=3D2 cellSpacing=3D2 cellPadding=3D1 width=3D"100%">
  <TBODY>
  <TR>
    <TD noWrap align=3Dcenter><B>Mascot:</B>&nbsp; <A=20
      =
href=3D"http://www.matrixscience.com/">http://www.matrixscience.com/</A> =

  </TD></TR></TBODY></TABLE></P></BODY></HTML>

------=_NextPart_000_0024_01CDE361.179201F0
Content-Type: image/gif
Content-Transfer-Encoding: base64
Content-Location: http://zxw-pc/mascot/images/88x31_logo_white.gif

R0lGODlhWAAfANX/AMDAwP/v7//f3//Pz/+/v/+vr/+fn/+Pj/9/f/9wcP9gYP9QUP9AQP8wMP8g
IP8QEP8AAO/v/+/v79/f/9/f38/P/8/Pz7+//7+/v6+v/6+vr5+f/5+fn4+P/4+Pj39//39/f3Bw
/3BwcGBg/2BgYFBQ/1BQUEBA/0BAQDAw/zAwMCAg/yAgIBAQ/xAQEAAA/wAAAAAAAAAAAAAAAAAA
AAAAAAAAAAAAAAAAAAAAAAAAAAAAAAAAAAAAAAAAAAAAACH5BAEAAAAALAAAAABYAB8AQAb/QIBw
SCwaj8ikcslsEl0wTDHz+bxOgMrp8mpFiJFThfsyjl4j82tVLaVGk+Hq1TF2ut8jCkYRSkgcToKD
hIQUKiBCHnxEAghDBA8QQg4QBEQBQwyWQ5ICAAsBAZcACKQJEAsMQgQQk5hCAhAPlAACn0MkUYMS
HCIaABMfJychRSPEH0YbWEMXJyUhxCPSJQAb0icjH8gfeRvIxRnXxCfeGcQlFwAWIn1HLC7vQhtl
AFZ1ES0v6/QrRGSIWPlXpF6LISWuVNgA4EyaIRta9Jvw4kUcInsCDZEARcqQBQ6I0AJQAEIDIgQU
xJo1pOQqIQFUCmFQyYAQAzZBQXikqYAQ/wQQZAIgkFPIHmCFkipdyrSp06eDSLiQUDBhM3JrjFSY
Y++aMgAnXnwdUUFIwodgX1gTso/hkAgVK0w4Ma4IBxZHQMDACzCNlRJiKFokEu5EiopFrFwdYiWF
EC5rhYQ1BqbEhsN1inCE4YGIBBAo5kEdrRS0EQkwEhEp0AABAgYGeA6liUBBAgOXFDDYvUDA7t+/
LxHYzTPAb1wHHCxAsMBAgtnAf2cawsGFhSIUYOwiAtSVgwFCDphM4mmlpQQhiSgQMMBVAAEyNx1A
UtJBgQVCh2DQjoRE5yEOODDdAA+AV0oqMClgoAIQzDcTJwAE8Fp4zwEIwXQANABBTillEv9AeREu
px8LGpFm4okopqjiiiyOxoEKHg2xz2Jn8KPVPkSYA0AGeDT0EI8v5HEYWiG84BhEiAEQARueoXDd
EYv8R0QKij2GzAtuvVUCkIwJUUFFF30l2EVf2nhNVkWEBVhZRnDASBH7wUBVjhEoFkYEZ3w1BFkA
BESEYGy+1dYFH6wQaJ89HgMmlDC4cIQIMJBQRAlxWNHCOEWi5ZUzSQqhzwt1ETGHW1UKMSYRFaRQ
1h1HErEIX3ZZl2NFjo2QRglcpZBBBIehIcQIuQpzwj4tnHDRXMSKseMaHzxT0QppZNArFh/0ukI/
RqlQhAkmiNbitwBIoMKTG71ZxC1JEIDsYYqjJEUBCSB4q5dqQrSHS3s5GRDUEAmMpFNRlZBigL/i
PTCggBFqCLBMAcwyHQInDWFBpEfooi0RmzBAyiMfQhieTwdW+C8ABxCA7lAIoLKAEKGQBEF6H1n4
SSjqDpHddkS4KakRBWzCEgDyIaHvyj8FVcADRdkiU00JgNcwBLgYsQkC+pJChF4oHDFxEQnIBnTE
AauXSXswDy2ETwl8YtwQ7TVY78uNyMQgT5e0LMTEUua1swAF9MybgT8FiN8n8Emi8QALuLJAAgxI
ou4mD8h2QH4BLPBAA8tlMpwrtvmcCQgieDAnuKQXEgQAOw==

------=_NextPart_000_0024_01CDE361.179201F0
Content-Type: application/octet-stream
Content-Transfer-Encoding: base64
Content-Location: http://zxw-pc/mascot/cgi/score_gif.pl?score_gif_592706230654

R0lGODlhkAHIAMIAAP///wAAAP8AAAD/AAAA/////wAAAAAAACH5BAEAAAAALAAAAACQAcgAAAP+
CLrc/jDKSau9OOvNu/9gKI5kaZ5oqq5s675wLM90bd94ru987//AoHBILBqPyKRyyWw6n9CodEqt
Wq/YrHbL7Xq/4LB4TC6bz+i0es1uu9/wuHxOr98I+AFDv+Ar/ACAfgIDAoaEhn97i32Mio2Qj5KB
jpSRlpOClZqXnJmboJ2hn6KlpKeYqZ6qo6ymrqiAPgSwtZyGhYeFr6u9rb68v8LBxLHDxsW2x8rJ
wMjPHQEK0im0zMa6h4TLztfe3eDc4s3j0OHk6ObltRrU0tQn1t+b2rm46+fq6fP7+fz6AP8J9Edw
WYZ306rh21Pv0MCF/SAGLBix4kSJDy2yu4D+EAA8EwQoSkKUTcBFjSIznlypsmXKlxhTYnCHAg8t
mABwNUQZsyfPnyxxBvU59JIQazBL3gPqkmhTpkKfFp0q9cNHkCgb6nIatSvXr1DBUvXK4eNVEvJc
ajVJdqzYqm3hvo0bdSaDsyNCSiSp06TcsIDdBv4ruHDLCgESK8ab92lfnYPpzp0cmbLhuu1cIF2o
dFvlz5ctEx4tmekPm1k7lw4NmrTo1a41Akn7cm1s1rhv64bNe120akL5kszdu3Vx4q+T212cuALq
BWkh3IT4GJFx5civa89OdYNZCvKs0YruYHNE1dh3pz+ufntVGOOhS5BXG7179vjX67/fSrP+gvAM
2CRgTLblx9+B3LWXoD8WMKeYBQD+N19w9gyn4IUGLrifhsnYhUFaEUrnmHC7cGgihhuiiOBvF5AX
33xD2XdihirOmCJ73n04oIQT0IfPWp7ZuCKNRN74FkcOMhYCbT8qVeOTRQ5pZGunUaiVkFhCOWWW
mOmAGk7VlaillGRyuaVAR8UY5plRmlnmmAEF4WM/QLYJ55125onRbAQ6qeebf7op6EY96GURiYng
yeaigDI6ySwjVihmoIo2aumgmfnXlIyVDkrpp2d66JEKz6nFKaiXdqqqnRwtoGRjqT22qqOzpspq
gw4Ct5ekiaLqKa2+PnkQC9NVFKZftf7+aiuwoqW56ZrLRqvstLp596BCQdXJrLTJdgvbsK7Gg0ef
sgZr7rbUfttquDVZWVK66Hobb1zrJlRTpDvBy+25++5pbXPYJgWtvgTL2+8+csZK4rwMH1wwg6eR
y5fBDzdccYezuNvXxRxT7HE3PHxJHaIOf2yxya84K/DCJfPbscveJJztqSfDbHPNlbQQ3o4iKmwP
yi/j3DKLLYbYo8YW3jz00kFn2iIAO48LI5gkN2010N3mqEGIIAoo9cqSCn210gVr/eED5AXocz1i
Y0021gcxByHaMK6dyNt4t/02sfLxKB3SuYyt9+CpzvRqA17/J3UExZ50LNNuE05tjjT+3fssy4JD
nnfhw1Yej91LZS565Ct2bm8JpZparuSkj34rkgC3u+uVrde++eSF4puN5qzfrmpZ11oONtu8F+96
ik6ParnqmNve+/PugXs6VqA7b7z1WYJ7+AeGroSoX76HD332FCS5/QYiG1s19uyLH73Mw291vfvH
vx938NQzH/b847ffrKgrYBKd/NQ/+vmPSoaLXTwA16sCOpB/g6lXAHUHmfpZ8IDdaYfcQPI1zgwM
gyA0IL34NLMPivCBF+wSrhaDrRJO7IQQTOGRzLbA2b0rhCjEoWxoiDoKWkeGMdQhS0BwPg6Y5yI0
CyIMgTjE+ykwf/UxYQ6XKEQ0FWr+cfpzCBW3OEV/lS9JujoUr8DXRSWWMU5xI5UPJ3XGKnIxZdbK
QHTShjg1Ne+NTHRjfwy3NRBBrUegC5IezUhINCIGjIDkWt1c+DM8DjKPIJug37rmNQaSsZCPzOQq
JPlHv9GNarzCpCNHaRBNdfKUdLvc/iDZRlIaRWdqo2Pfsig/VoqylTkjFc9kOUtasgWXtwwmKqpk
w41pEpi25BMo83VMYWZyNh08jxT7oC1nunJ0MvOlIAVRIGQ2s2MkZKQWHfG9ZH6zdsQUI+1usb5r
ntN3kFrm7j6RRHO6c2/w8+AdGVLPd3ozWNmM4j6pSUBr/rNts8CiQBtJzjHa86D+kEun9xzqisc9
1KDXi+fIQknPaV70o1nLpzQH+odqgvSeJwtokzwaiG5i9KQpjVj1PFFOf74UbiHLQzGTxgiL2hSm
3NKo+jjKin6i9KYwU5k+V6kKk/70qZRS6QBZOsZfIhWiZZOpOO/W0HViFaq0kqhKaspOoh4VqFkN
2RqRpQmjfvWsvztNNJFIVafC9a7xkupE7MrP1V31r2nN3Uy7ekO8AtZjukwdeCxJCp8aFq0h/Rz6
1ioKtx72sXfSmWLBY0emctOykMUsjfjmyfJ4bU57NapLQ/vWUJnSORJjaCTI2trLhhWWLWJsRdtZ
W9a+qYW8LA9lO0pSsNq2dJr+Da5wVUm8TPD1uL49kV4H8tySFjS6xpWuVn0JC9pCN7uZzWn3xkrR
sjKzrVQVi3exS0WhOo63jVAtaP/i2N6CUKkj9Wxfi1tVFM1XtKybLkGq29LrYmK9uyEwgIMYTu7S
tLw9hS9xVgve9mZsp4HbrVkX8V+iIHjBF3RvRuob37p2+CckZm+A5XrEh8jXxH5FzolVXDIBc0PB
FB4EhI2jYPsasMELHedsd/yIFCfYwCC+74XVWdgIb7jE/FUvkSvcPxFTxMh6eHGUAYNlH6+YhPEL
XVO1LFsZp/e7P04oaqlLZiGPZMp86HKbaznmGB8Yzl4mx4yz6WDCGtO88yz+Koz5m+MFfFgBXUbz
jfcsVpEcOicSpsScxfxZO+vYq5CQ85lpHItCw1Gt8qygoAk96e7iGdJPVsSkt5lngDz6USKlK6kH
XeY7Y7rIkc4yrZtb5xe2esS5zqVWg0znSvt6yLe2hKZnzexaX7rJis4vryMJqcEiG9q4TrWkd13s
/Trb0KdONKdt0eNX7sAmugW0qNHb7Gl72822xrayg73nJPfC08PMXah/OGr9EpTbVn1zsuNMb4Cz
OtquPjWswbxUd/+73Vy99p+dfF4OG/zeSP71OcSditfObauUfnfEBS5vgmtb1xAP+cO/jWiFUzkY
jJ6gcutobZJPPNMFT/n+wa1raXAPHNHBRvg3yr1wyaJysRhuIM5PDmmdY7znLf85qisOZX+PGxz4
JlT+Zi6ffbOx6g7necpNLfVlW73Am375KV7dcdIeHXGnjbvc5073utv97njPu973zve++/3vgA+8
4AdP+Lrj9u2LhO3ZFv80xn+88ZB/vOQVH3nKT56zjre85jHPN673kvOXB2TmQb950Vee9Kg3fegT
X3rWp971qm+90U8P+9ozTo64H33sX3973du+Z7T/fSqD33viA3+7vD++7JWf/OGvvvjPZ/7upy/8
5Rrf+cvHfvPv4HvoZ9/60dc+9b2/fZpfH/zfN3/40V9+tXXfDvCPv/z+50//+tv//vivf+o83wQ/
YiFxpWUFpcJ/cRAhL/J/AEKAR+AiiCcFc9SA+ndKCmgEL2I0U7AjFuiA5jeBbiA1GRgF4jFJV5CA
n+eAz/GBEYiCTxCCErgFB8iBQ0CCAWh/LziCA6KCGoiD/ScfOkgHBgiBGighMBiDfXOAVfCDQ7gG
+8cF/oeATWiDT5h/UjiFVFiFVniFWJiFWriFXNiFXviFYBiGYggELNQg5ZNAY5iGTwAPRVREZjg9
ahiHRsCGoxI711KGHmGHdPhE7HIXekgTfyiHgvgCewiI7PIdp8OGntMAdhguhZgQdDiIkpgCZXgV
kWgWeBiJygMBi7hUiR3hKng4iaI4ApbIiId4Fw+giYfziYm4iXA4irAYAqWIivZiiA6giqnoiLoI
iaYYi74oi73oh5gIioroOYwRPMgIMGeBP7/YjM74jNAYjdKYhQkAADs=

------=_NextPart_000_0024_01CDE361.179201F0
Content-Type: application/octet-stream
Content-Transfer-Encoding: quoted-printable
Content-Location: http://zxw-pc/mascot/templates/browser.js

	var browser_EXCLUDE =3D 1;=20
	var browser_IE =3D 0;=20
	var browser_IE4 =3D 0;=20
	var browser_IE5 =3D 0;=20
	var browser_IE6 =3D 0;
	var browser_MZ7 =3D 0;
	var browser_NS3 =3D 0;
	var browser_NS4 =3D 0;
	var browser_NS6 =3D 0;=20
	var browser_NS7 =3D 0;=20
	var browser_OP5 =3D 0;=20
	var browser_OP6 =3D 0;
	var browser_OP7 =3D 0;
	var browser_KDE =3D 0;
	var browser_SAF =3D 0;

	var agt=3Dnavigator.userAgent.toLowerCase();

  if(typeof navigator.vendor !=3D "undefined" && navigator.vendor =3D=3D =
"KDE"){
  	var thisKDE =3D agt;
  	var splitKDE =3D thisKDE.split("konqueror/");
  	var aKDE =3D splitKDE[1] . split("; ");
  	var KDEn =3D parseFloat(aKDE[0]);
  	if (KDEn >=3D 2.2) {
  		browser_KDE =3D 1;
  //		browser_NS6 =3D 1;
  		browser_EXCLUDE =3D 0;
  	}
  }

  else if(agt.indexOf('webtv') !=3D -1){browser_EXCLUDE =3D 1;}
 =20
  else if(typeof window.opera !=3D "undefined"){
  	browser_EXCLUDE =3D 0;
  	if(agt.indexOf("opera/5") !=3D -1 || agt.indexOf("opera 5") !=3D =
-1){browser_OP5 =3D 1;}
  	if(agt.indexOf("opera/6") !=3D -1 || agt.indexOf("opera 6") !=3D =
-1){browser_OP6 =3D 1;}
  	if(agt.indexOf("opera/7") !=3D -1 || agt.indexOf("opera 7") !=3D =
-1){browser_OP7 =3D 1;}
  }
 =20
  else if(typeof document.all !=3D "undefined"){
  	browser_EXCLUDE =3D 0;
  	browser_IE =3D 1;
  	if(typeof document.getElementById !=3D "undefined"){
  		browser_IE5 =3D 1;
  		if(agt.indexOf("msie 6") !=3D -1){
  			browser_IE6 =3D 1;
  		}
  	}
  	else{browser_IE4 =3D 1;}
  }
 =20
  else if(typeof document.getElementById !=3D "undefined"){
  	browser_EXCLUDE =3D 0;
  	if(agt.indexOf("netscape/6") !=3D -1 || agt.indexOf("netscape6") !=3D =
-1){browser_NS6 =3D 1;}
  	else if(agt.indexOf("netscape/7") !=3D -1 || agt.indexOf("netscape7") =
!=3D -1){browser_NS6 =3D 1; browser_NS7 =3D 1;}
  	else if(agt.indexOf("gecko") !=3D -1){browser_NS6 =3D 1; browser_MZ7 =
=3D 1;}
  	if(agt.indexOf("safari") !=3D -1 || (typeof document.childNodes !=3D =
"undefined" && typeof document.all =3D=3D "undefined" && typeof =
navigator.taintEnabled =3D=3D "undefined")){browser_MZ7 =3D 0; =
browser_NS6 =3D 1; browser_SAF =3D 1;}
  }
 =20
  else if((agt.indexOf('mozilla') !=3D -1) && =
(parseInt(navigator.appVersion) >=3D 3)){
  	browser_EXCLUDE =3D 0;
  	if (parseInt(navigator.appVersion) >=3D 4) {
    	browser_NS4 =3D 1;
  	} else {
    	browser_NS3 =3D 1;
  	}
  	if(typeof navigator.mimeTypes['*'] =3D=3D "undefined"){
  		browser_EXCLUDE =3D 1;
  		browser_NS4 =3D 0;
    	browser_NS3 =3D 0;
  	}
  }
 =20
  if(agt.indexOf('escape') !=3D -1){browser_EXCLUDE =3D 1; browser_NS3 =
=3D 0; browser_NS4 =3D 0;}
 =20
  if(typeof navigator.__ice_version !=3D "undefined"){browser_EXCLUDE =
=3D 1; browser_IE4 =3D 0;}

	var sTemp =3D "Browser detected as ";
	if (browser_EXCLUDE) { sTemp +=3D "EXCLUDE " }
	if (browser_IE)  { sTemp +=3D "IE " }
	if (browser_IE4) { sTemp +=3D "IE4 " }
	if (browser_IE5) { sTemp +=3D "IE5 " }
	if (browser_IE6) { sTemp +=3D "IE6 " }
	if (browser_MZ7) { sTemp +=3D "MZ7 " }
	if (browser_NS3) { sTemp +=3D "NS3 " }
	if (browser_NS4) { sTemp +=3D "NS4 " }
	if (browser_NS6) { sTemp +=3D "NS6 " }
	if (browser_NS7) { sTemp +=3D "NS7 " }
	if (browser_OP5) { sTemp +=3D "OP5 " }
	if (browser_OP6) { sTemp +=3D "OP6 " }
	if (browser_OP7) { sTemp +=3D "OP7 " }
	if (browser_KDE) { sTemp +=3D "KDE " }
	if (browser_SAF) { sTemp +=3D "SAF " }
//	alert(sTemp);

------=_NextPart_000_0024_01CDE361.179201F0--
