# Supplementary material for: Proteomic Analyses Provide Novel Insights into Plant Growth and Ginsenoside Biosynthesis in Forest Cultivated Panax ginseng (F. Ginseng)
Source: Front Plant Sci. 2016 Jan 26;7:1. doi: 10.3389/fpls.2016.00001 (PMC4726751; doi:10.3389/fpls.2016.00001)
Supplement: Supplementary file 6 [file DataSheet1.ZIP › The raw files of MS/the raw files of MALDI-TOFTOF MS/K19.mht]

From: =?gb2312?B?08kgV2luZG93cyBJbnRlcm5ldCBFeHBsb3JlciA5ILGjtOY=?=
Subject: Protein Summary Report (Project: zxw, Spot Set: zxw\20121225, Label: K19, Spot Id: 795051, Peak List Id: 464838, MS Job Run Id: 23272)
Date: Wed, 26 Dec 2012 12:04:07 +0800
MIME-Version: 1.0
Content-Type: multipart/related;
	type="text/html";
	boundary="----=_NextPart_000_002D_01CDE361.1B6466B0"
X-MimeOLE: Produced By Microsoft MimeOLE V6.1.7601.17609

���� MIME ��ʽ�Ķ෽�ʼ���

------=_NextPart_000_002D_01CDE361.1B6466B0
Content-Type: text/html;
	charset="utf-8"
Content-Transfer-Encoding: quoted-printable
Content-Location: http://zxw-pc/mascot/cgi/master_results.pl?file=..%2Fdata%2F20121225%2FF002426.dat&REPTYPE=protein&_sigthreshold=0.05&REPORT=50&_server_mudpit_switch=99999999&_ignoreionsscorebelow=0&_showsubsets=0&_showpopups=TRUE&_sortunassigned=scoredown&_requireboldred=0

=EF=BB=BF<!DOCTYPE HTML PUBLIC "-//W3C//DTD HTML 4.0 Transitional//EN">
<!-- 0 seconds --><!-- 0 seconds --><!-- 0 seconds =
--><HTML><HEAD><TITLE>Protein Summary Report (Project: zxw, Spot Set: =
zxw\20121225, Label: K19, Spot Id: 795051, Peak List Id: 464838, MS Job =
Run Id: 23272)</TITLE>
<META content=3D"text/html; charset=3Dutf-8" http-equiv=3DContent-Type>
<STYLE type=3Dtext/css>.tooltip {
	POSITION: absolute; VISIBILITY: hidden; TOP: 0px; LEFT: 0px
}
</STYLE>

<SCRIPT language=3DJavaScript type=3Dtext/javascript=20
src=3D"http://zxw-pc/mascot/templates/browser.js"></SCRIPT>

<SCRIPT language=3DJavaScript>=0A=
<!-- Begin hiding Javascript from old browsers.=0A=
 =0A=
  var arrayReady=3D0;=0A=
  =0A=
  if (document.images){=0A=
    redBall =3D new Image();=0A=
    redBall.src =3D "../images/red_ball_white.gif";  =0A=
    cyanBall =3D new Image();=0A=
    cyanBall.src =3D "../images/cyan_ball_white.gif";  =0A=
  }=0A=
  =0A=
  function cover(hit,query,protSeq){=0A=
    document.Results.OV_Title.value =3D queryTitle[query];=0A=
    document.Results.OV_Accession.value =3D protName[hit];=0A=
    document.Results.OV_Sequence.value =3D protSeq;=0A=
    if (hit =3D=3D 0) {=0A=
      self.status =3D queryTitle[query];=0A=
    } else {=0A=
      self.status =3D protName[hit] + ": " + protSeq;=0A=
    }=0A=
    if (protSeq !=3D "" && document.fred && arrayReady =3D=3D 1){=0A=
      var i =3D 0;=0A=
      var element =3D 0;=0A=
      element =3D eval(protSeq+"["+i+"]");=0A=
      while(element) {=0A=
        document.images[element].src =3D redBall.src;=0A=
        i++;=0A=
        element =3D eval(protSeq+"["+i+"]");=0A=
      }=0A=
    }=0A=
  }=0A=
=0A=
  function uncover(hit,query,protSeq){=0A=
    document.Results.OV_Title.value =3D "-Query-";=0A=
    document.Results.OV_Accession.value=3D"-Accession-";=0A=
    document.Results.OV_Sequence.value=3D"-Sequence-";=0A=
    self.status=3D"";=0A=
    if (protSeq !=3D "" && document.fred && arrayReady =3D=3D 1){=0A=
      var i =3D 0;=0A=
      var element =3D 0;=0A=
      element =3D eval(protSeq+"["+i+"]");=0A=
      while(element) {=0A=
        document.images[element].src =3D cyanBall.src;=0A=
        i++;=0A=
        element =3D eval(protSeq+"["+i+"]");=0A=
      }=0A=
    }=0A=
  }=0A=
=0A=
  function checkQuery(checkState,numChecks,form){=0A=
    if (numChecks =3D=3D 1){=0A=
      form.QUE.checked =3D checkState;=0A=
    } else {=0A=
      for (var i =3D 0; i < form.elements.length; i++) {=0A=
        if (form.elements[i].name =3D=3D "QUE"){=0A=
          form.elements[i].checked =3D checkState;=0A=
        }=0A=
      }=0A=
    }=0A=
  }=0A=
=0A=
  function SaveClicks(checkBox,form){=0A=
    if (form.ErrTolRepeat && form.ErrTolRepeat.checked) {=0A=
      return;=0A=
    }=0A=
    var checkState =3D checkBox.checked;=0A=
    var thisHit =3D 0;=0A=
    for (var i =3D 0; i < form.elements.length; i++) {=0A=
      if (thisHit =3D=3D 1){=0A=
        if (form.elements[i].name =3D=3D "QUE") {=0A=
          form.elements[i].checked =3D !checkState;=0A=
        } else {=0A=
          break;=0A=
        }=0A=
      } else {=0A=
        if (form.elements[i] =3D=3D checkBox){=0A=
          thisHit =3D 1;=0A=
        }=0A=
      }=0A=
    }=0A=
  }=0A=
=0A=
  function unMatched(form){=0A=
    var numMisses =3D 0;=0A=
    for (var i =3D 0; i < form.elements.length; i++) {=0A=
      if (form.elements[i].name =3D=3D "MISSES"){=0A=
        numMisses++;=0A=
      } =0A=
    }=0A=
    if (numMisses < 1) {=0A=
      alert("No unmatched mass values to be searched");=0A=
      return false;=0A=
    }=0A=
    for (var i =3D 0; i < form.elements.length; i++) {=0A=
      if (form.elements[i].name =3D=3D "QUE"){=0A=
        form.elements[i].name =3D "DUMMY";=0A=
      } =0A=
    }=0A=
    for (var i =3D 0; i < form.elements.length; i++) {=0A=
      if (form.elements[i].name =3D=3D "MISSES"){=0A=
        form.elements[i].name =3D "QUE";=0A=
      } =0A=
    }=0A=
    form.submit();=0A=
    return true;=0A=
  }=0A=
=0A=
  function setReFormatAction(form){=0A=
    if (form.REPTYPE.options[form.REPTYPE.selectedIndex].value =3D=3D =
"export"){=0A=
      form.action =3D "./export_dat_2.pl";=0A=
    } else if (form.REPTYPE.options[form.REPTYPE.selectedIndex].value =
=3D=3D "family") {=0A=
      form.action =3D "./master_results_2.pl";=0A=
    } else {=0A=
      form.action =3D "./master_results.pl";=0A=
    }=0A=
  }=0A=
  =0A=
  function chooseQueryList(form) {=0A=
    var formatForm =3D window.document.forms['Re-format'];=0A=
    if (formatForm._querylist.value =3D=3D 'unassigned') {=0A=
      form.QUERYLIST.value =3D queryListUnassigned;=0A=
    } else if (formatForm._querylist.value =3D=3D 'identity') {=0A=
      form.QUERYLIST.value =3D queryListIdentity;=0A=
    } else if (formatForm._querylist.value =3D=3D 'homology') {=0A=
      form.QUERYLIST.value =3D queryListHomology;=0A=
    } else {=0A=
      form.QUERYLIST.value =3D "All";=0A=
    }=0A=
    return true;=0A=
  }=0A=
    =0A=
  function makeAccessionString(form){=0A=
    if (!form.ErrTolRepeat || !form.ErrTolRepeat.checked) {=0A=
      form.ACCESSION.value =3D "";=0A=
      return true;=0A=
    }=0A=
    var tempString =3D "";=0A=
    var numAccessions =3D 1;=0A=
    for (var i =3D 0; i < form.elements.length; i++) {=0A=
      if (form.elements[i].name =3D=3D "INCLUDE" && =
form.elements[i].checked){=0A=
        tempString =3D tempString + =
unescape(et_list[form.elements[i].value]) + ",";=0A=
      }=0A=
    }=0A=
    if (tempString =3D=3D "") {=0A=
      alert("No hits selected for error tolerant search");=0A=
      return false;=0A=
    }=0A=
    tempString =3D tempString.substring(0, tempString.length - 1);=0A=
    form.ACCESSION.value =3D tempString;=0A=
    checkQuery(1,48, form);=0A=
    return true;=0A=
  }=0A=
=0A=
  function clearEl() {}=0A=
=0A=
  function makeArchive(form){=0A=
    var tempUrl =3D =
"http://zxw-pc/mascot/cgi/master_results.pl?file=3D..%2Fdata%2F20121225%2=
FF002426.dat;REPTYPE=3Darchive;_sigthreshold=3D0.05;REPORT=3D50;_server_m=
udpit_switch=3D99999999;_ignoreionsscorebelow=3D0;_showsubsets=3D0;_showp=
opups=3DTRUE;_sortunassigned=3Dscoredown;_requireboldred=3D0&INTERMEDIATE=
=3D%2e%2e%2fdata%2f20121225%2fF002426%2edat";    for (var i =3D 0; i < =
form.elements.length; i++) {=0A=
      if (form.elements[i].name =3D=3D "INCLUDE" && =
form.elements[i].checked){=0A=
        tempUrl =3D tempUrl + "&INCLUDE=3D" + form.elements[i].value;=0A=
      }=0A=
    }=0A=
    window.location.href =3D tempUrl;=0A=
  }=0A=
=0A=
// End hiding Javascript from old browsers. -->=0A=
</SCRIPT>

<META name=3DGENERATOR content=3D"MSHTML 9.00.8112.16457"></HEAD>
<BODY aLink=3D#0000ff bgColor=3D#ffffff vLink=3D#0000ff>
<H1><IMG border=3D0 name=3Dfred align=3Dtop=20
src=3D"http://zxw-pc/mascot/images/88x31_logo_white.gif" width=3D88 =
height=3D31=20
NATURALSIZEFLAG=3D"3"> Mascot Search Results</H1><FONT=20
face=3D"Courier New,Courier,monospace"><PRE><B>User            : </B>
<B>Email           : </B>
<B>Search title    : Project: zxw, Spot Set: zxw\20121225, Label: K19, =
Spot Id: 795051, Peak List Id: 464838, MS Job Run Id: 23272</B>
<B>MS data file    : =
C:\Users\lei\Desktop\=EF=BF=BD=EF=BF=BD=EF=BF=BD=EF=BF=BD=EF=BF=BD=EF=BF=BD=
=EF=BF=BD=EF=BF=BD\201212\20121225\ppw_K19_135641680630.txt</B>
<B>Database        : viridiplantae p (1850050 sequences; 642453415 =
residues)</B>
<B>Timestamp       : 25 Dec 2012 at 08:16:26 GMT</B>
<B>Warning         : <FONT color=3D#ff0000>A Peptide summary report will =
usually give a much clearer picture of MS/MS search results.</FONT></B>
<B>Top Score       : 118 for <FONT color=3D#ff0000>gi|156556444</FONT>, =
unnamed protein product [Lactuca sativa]</B>
</PRE></FONT>
<H3>Mascot Score Histogram</H3>Protein score is -10*Log(P), where P is =
the=20
probability that the observed match is a random event.<BR>Protein scores =
greater=20
than 75 are significant (p&lt;0.05).<BR>Protein scores are derived from =
ions=20
scores as a non-probabilistic basis for ranking protein hits.
<P><IMG alt=3D"Score Distribution"=20
src=3D"http://zxw-pc/mascot/cgi/score_gif.pl?score_gif_611037353892" =
width=3D400=20
height=3D200>=20
<FORM onsubmit=3D"return setReFormatAction(this)" method=3Dget =
name=3DRe-format=20
action=3D./master_results.pl><INPUT name=3Dfile =
value=3D../data/20121225/F002426.dat=20
type=3Dhidden>=20
<H3>Protein Summary Report</H3>
<TABLE border=3D0 cellSpacing=3D1 cellPadding=3D3>
  <TBODY>
  <TR>
    <TD bgColor=3D#eeeeff noWrap><INPUT value=3D"Format As" =
type=3Dsubmit> </TD>
    <TD bgColor=3D#eeeeff noWrap><SELECT name=3DREPTYPE> <OPTION =
selected=20
        value=3Dprotein>Protein Summary (deprecated)</OPTION> <OPTION=20
        value=3Dfamily>Protein Family Summary</OPTION> <OPTION=20
        value=3Dpeptide>Peptide Summary</OPTION> <OPTION =
value=3Dselect>Select=20
        Summary (protein hits)</OPTION> <OPTION =
value=3Dunassigned>Select Summary=20
        (unassigned)</OPTION> <OPTION value=3Dexport>Export Search=20
      Results</OPTION></SELECT> </TD>
    <TD bgColor=3D#eeeeff>&nbsp;</TD>
    <TD bgColor=3D#eeeeff noWrap><A=20
      href=3D"http://zxw-pc/mascot/help/msms_summaries_help.html"=20
      target=3D_blank>Help</A> </TD></TR>
  <TR>
    <TD bgColor=3D#eeeeff>&nbsp;</TD>
    <TD bgColor=3D#eeeeff noWrap>Significance threshold p&lt; <INPUT=20
      name=3D_sigthreshold value=3D0.05 size=3D8> </TD>
    <TD bgColor=3D#eeeeff noWrap>Max. number of hits <INPUT =
name=3DREPORT value=3D50=20
      size=3D5> </TD>
    <TD bgColor=3D#eeeeff>&nbsp;</TD></TR></TBODY></TABLE></FORM>
<FORM method=3Dpost name=3DResults action=3D./search_form.pl><INPUT =
name=3DQUE=20
value=3D"720.372854 from(721.380130,1+)  intensity(3423.8452)  query(1)" =

type=3Dhidden> <INPUT name=3DMISSES=20
value=3D"720.372854 from(721.380130,1+)  intensity(3423.8452)  query(1)" =

type=3Dhidden> <INPUT name=3DQUE=20
value=3D"722.295884 from(723.303160,1+)  intensity(2802.0374)  query(2)" =

type=3Dhidden> <INPUT name=3DQUE=20
value=3D"828.335374 from(829.342650,1+)  intensity(10483.5290)  =
query(3)"=20
type=3Dhidden> <INPUT name=3DMISSES=20
value=3D"828.335374 from(829.342650,1+)  intensity(10483.5290)  =
query(3)"=20
type=3Dhidden> <INPUT name=3DQUE=20
value=3D"841.456594 from(842.463870,1+)  intensity(3589.6079)  query(4)" =

type=3Dhidden> <INPUT name=3DMISSES=20
value=3D"841.456594 from(842.463870,1+)  intensity(3589.6079)  query(4)" =

type=3Dhidden> <INPUT name=3DQUE=20
value=3D"869.476364 from(870.483640,1+)  intensity(3028.6274)  query(5)" =

type=3Dhidden> <INPUT name=3DMISSES=20
value=3D"869.476364 from(870.483640,1+)  intensity(3028.6274)  query(5)" =

type=3Dhidden> <INPUT name=3DQUE=20
value=3D"1033.499524 from(1034.506800,1+)  intensity(10389.8100)  =
query(6)"=20
type=3Dhidden> <INPUT name=3DMISSES=20
value=3D"1033.499524 from(1034.506800,1+)  intensity(10389.8100)  =
query(6)"=20
type=3Dhidden> <INPUT name=3DQUE=20
value=3D"1035.548424 from(1036.555700,1+)  intensity(9525.9834)  =
query(7)"=20
type=3Dhidden> <INPUT name=3DMISSES=20
value=3D"1035.548424 from(1036.555700,1+)  intensity(9525.9834)  =
query(7)"=20
type=3Dhidden> <INPUT name=3DQUE=20
value=3D"1073.511924 from(1074.519200,1+)  intensity(15842.7450)  =
query(8)"=20
type=3Dhidden> <INPUT name=3DMISSES=20
value=3D"1073.511924 from(1074.519200,1+)  intensity(15842.7450)  =
query(8)"=20
type=3Dhidden> <INPUT name=3DQUE=20
value=3D"1099.519424 from(1100.526700,1+)  intensity(6867.1865)  =
query(9)"=20
type=3Dhidden> <INPUT name=3DMISSES=20
value=3D"1099.519424 from(1100.526700,1+)  intensity(6867.1865)  =
query(9)"=20
type=3Dhidden> <INPUT name=3DQUE=20
value=3D"1100.525224 from(1101.532500,1+)  intensity(4840.5503)  =
query(10)"=20
type=3Dhidden> <INPUT name=3DMISSES=20
value=3D"1100.525224 from(1101.532500,1+)  intensity(4840.5503)  =
query(10)"=20
type=3Dhidden> <INPUT name=3DQUE=20
value=3D"1102.517824 from(1103.525100,1+)  intensity(3362.0674)  =
query(11)"=20
type=3Dhidden> <INPUT name=3DMISSES=20
value=3D"1102.517824 from(1103.525100,1+)  intensity(3362.0674)  =
query(11)"=20
type=3Dhidden> <INPUT name=3DQUE=20
value=3D"1117.528224 from(1118.535500,1+)  intensity(865298.6300)  =
query(12)"=20
type=3Dhidden> <INPUT name=3DMISSES=20
value=3D"1117.528224 from(1118.535500,1+)  intensity(865298.6300)  =
query(12)"=20
type=3Dhidden> <INPUT name=3DQUE=20
value=3D"1117.528224 from(1118.535500,1+)  intensity(0.0000)  =
title(Label%3a%20K19%2c%20Spot_Id%3a%20795051%2c%20Peak_List_Id%3a%204651=
92%2c%20MSMS%20Job_Run_Id%3a%2023273%2c%20Comment%3a%20)  query(13)"=20
type=3Dhidden> <INPUT name=3DMISSES=20
value=3D"1117.528224 from(1118.535500,1+)  intensity(0.0000)  =
title(Label%3a%20K19%2c%20Spot_Id%3a%20795051%2c%20Peak_List_Id%3a%204651=
92%2c%20MSMS%20Job_Run_Id%3a%2023273%2c%20Comment%3a%20)  query(13)"=20
type=3Dhidden> <INPUT name=3DQUE=20
value=3D"1139.494924 from(1140.502200,1+)  intensity(24670.0000)  =
query(14)"=20
type=3Dhidden> <INPUT name=3DMISSES=20
value=3D"1139.494924 from(1140.502200,1+)  intensity(24670.0000)  =
query(14)"=20
type=3Dhidden> <INPUT name=3DQUE=20
value=3D"1161.487524 from(1162.494800,1+)  intensity(3525.6863)  =
query(15)"=20
type=3Dhidden> <INPUT name=3DMISSES=20
value=3D"1161.487524 from(1162.494800,1+)  intensity(3525.6863)  =
query(15)"=20
type=3Dhidden> <INPUT name=3DQUE=20
value=3D"1206.582124 from(1207.589400,1+)  intensity(15941.9610)  =
query(16)"=20
type=3Dhidden> <INPUT name=3DMISSES=20
value=3D"1206.582124 from(1207.589400,1+)  intensity(15941.9610)  =
query(16)"=20
type=3Dhidden> <INPUT name=3DQUE=20
value=3D"1268.538624 from(1269.545900,1+)  intensity(3050.5881)  =
query(17)"=20
type=3Dhidden> <INPUT name=3DMISSES=20
value=3D"1268.538624 from(1269.545900,1+)  intensity(3050.5881)  =
query(17)"=20
type=3Dhidden> <INPUT name=3DQUE=20
value=3D"1276.440624 from(1277.447900,1+)  intensity(36842.5510)  =
query(18)"=20
type=3Dhidden> <INPUT name=3DMISSES=20
value=3D"1276.440624 from(1277.447900,1+)  intensity(36842.5510)  =
query(18)"=20
type=3Dhidden> <INPUT name=3DQUE=20
value=3D"1276.440624 from(1277.447900,1+)  intensity(0.0000)  =
title(Label%3a%20K19%2c%20Spot_Id%3a%20795051%2c%20Peak_List_Id%3a%204651=
97%2c%20MSMS%20Job_Run_Id%3a%2023273%2c%20Comment%3a%20)  query(19)"=20
type=3Dhidden> <INPUT name=3DMISSES=20
value=3D"1276.440624 from(1277.447900,1+)  intensity(0.0000)  =
title(Label%3a%20K19%2c%20Spot_Id%3a%20795051%2c%20Peak_List_Id%3a%204651=
97%2c%20MSMS%20Job_Run_Id%3a%2023273%2c%20Comment%3a%20)  query(19)"=20
type=3Dhidden> <INPUT name=3DQUE=20
value=3D"1295.686924 from(1296.694200,1+)  intensity(23095.4900)  =
query(20)"=20
type=3Dhidden> <INPUT name=3DMISSES=20
value=3D"1295.686924 from(1296.694200,1+)  intensity(23095.4900)  =
query(20)"=20
type=3Dhidden> <INPUT name=3DQUE=20
value=3D"1295.686924 from(1296.694200,1+)  intensity(0.0000)  =
title(Label%3a%20K19%2c%20Spot_Id%3a%20795051%2c%20Peak_List_Id%3a%204652=
00%2c%20MSMS%20Job_Run_Id%3a%2023273%2c%20Comment%3a%20)  query(21)"=20
type=3Dhidden> <INPUT name=3DMISSES=20
value=3D"1295.686924 from(1296.694200,1+)  intensity(0.0000)  =
title(Label%3a%20K19%2c%20Spot_Id%3a%20795051%2c%20Peak_List_Id%3a%204652=
00%2c%20MSMS%20Job_Run_Id%3a%2023273%2c%20Comment%3a%20)  query(21)"=20
type=3Dhidden> <INPUT name=3DQUE=20
value=3D"1309.705024 from(1310.712300,1+)  intensity(19224.7070)  =
query(22)"=20
type=3Dhidden> <INPUT name=3DMISSES=20
value=3D"1309.705024 from(1310.712300,1+)  intensity(19224.7070)  =
query(22)"=20
type=3Dhidden> <INPUT name=3DQUE=20
value=3D"1309.705024 from(1310.712300,1+)  intensity(0.0000)  =
title(Label%3a%20K19%2c%20Spot_Id%3a%20795051%2c%20Peak_List_Id%3a%204652=
01%2c%20MSMS%20Job_Run_Id%3a%2023273%2c%20Comment%3a%20)  query(23)"=20
type=3Dhidden> <INPUT name=3DMISSES=20
value=3D"1309.705024 from(1310.712300,1+)  intensity(0.0000)  =
title(Label%3a%20K19%2c%20Spot_Id%3a%20795051%2c%20Peak_List_Id%3a%204652=
01%2c%20MSMS%20Job_Run_Id%3a%2023273%2c%20Comment%3a%20)  query(23)"=20
type=3Dhidden> <INPUT name=3DQUE=20
value=3D"1320.535424 from(1321.542700,1+)  intensity(3947.3186)  =
query(24)"=20
type=3Dhidden> <INPUT name=3DMISSES=20
value=3D"1320.535424 from(1321.542700,1+)  intensity(3947.3186)  =
query(24)"=20
type=3Dhidden> <INPUT name=3DQUE=20
value=3D"1326.649724 from(1327.657000,1+)  intensity(12331.8970)  =
query(25)"=20
type=3Dhidden> <INPUT name=3DQUE=20
value=3D"1402.597924 from(1403.605200,1+)  intensity(5892.3530)  =
query(26)"=20
type=3Dhidden> <INPUT name=3DMISSES=20
value=3D"1402.597924 from(1403.605200,1+)  intensity(5892.3530)  =
query(26)"=20
type=3Dhidden> <INPUT name=3DQUE=20
value=3D"1419.604524 from(1420.611800,1+)  intensity(93802.5940)  =
query(27)"=20
type=3Dhidden> <INPUT name=3DMISSES=20
value=3D"1419.604524 from(1420.611800,1+)  intensity(93802.5940)  =
query(27)"=20
type=3Dhidden> <INPUT name=3DQUE=20
value=3D"1419.604524 from(1420.611800,1+)  intensity(0.0000)  =
title(Label%3a%20K19%2c%20Spot_Id%3a%20795051%2c%20Peak_List_Id%3a%204651=
95%2c%20MSMS%20Job_Run_Id%3a%2023273%2c%20Comment%3a%20)  query(28)"=20
type=3Dhidden> <INPUT name=3DMISSES=20
value=3D"1419.604524 from(1420.611800,1+)  intensity(0.0000)  =
title(Label%3a%20K19%2c%20Spot_Id%3a%20795051%2c%20Peak_List_Id%3a%204651=
95%2c%20MSMS%20Job_Run_Id%3a%2023273%2c%20Comment%3a%20)  query(28)"=20
type=3Dhidden> <INPUT name=3DQUE=20
value=3D"1441.610424 from(1442.617700,1+)  intensity(20564.1910)  =
query(29)"=20
type=3Dhidden> <INPUT name=3DMISSES=20
value=3D"1441.610424 from(1442.617700,1+)  intensity(20564.1910)  =
query(29)"=20
type=3Dhidden> <INPUT name=3DQUE=20
value=3D"1486.601124 from(1487.608400,1+)  intensity(3126.4707)  =
query(30)"=20
type=3Dhidden> <INPUT name=3DMISSES=20
value=3D"1486.601124 from(1487.608400,1+)  intensity(3126.4707)  =
query(30)"=20
type=3Dhidden> <INPUT name=3DQUE=20
value=3D"1797.864524 from(1798.871800,1+)  intensity(31706.2750)  =
query(31)"=20
type=3Dhidden> <INPUT name=3DQUE=20
value=3D"1797.864524 from(1798.871800,1+)  intensity(0.0000)  =
title(Label%3a%20K19%2c%20Spot_Id%3a%20795051%2c%20Peak_List_Id%3a%204651=
98%2c%20MSMS%20Job_Run_Id%3a%2023273%2c%20Comment%3a%20)  query(32)"=20
type=3Dhidden> <INPUT name=3DQUE=20
value=3D"2086.902124 from(2087.909400,1+)  intensity(165002.1600)  =
query(33)"=20
type=3Dhidden> <INPUT name=3DMISSES=20
value=3D"2086.902124 from(2087.909400,1+)  intensity(165002.1600)  =
query(33)"=20
type=3Dhidden> <INPUT name=3DQUE=20
value=3D"2086.902124 from(2087.909400,1+)  intensity(0.0000)  =
title(Label%3a%20K19%2c%20Spot_Id%3a%20795051%2c%20Peak_List_Id%3a%204651=
94%2c%20MSMS%20Job_Run_Id%3a%2023273%2c%20Comment%3a%20)  query(34)"=20
type=3Dhidden> <INPUT name=3DMISSES=20
value=3D"2086.902124 from(2087.909400,1+)  intensity(0.0000)  =
title(Label%3a%20K19%2c%20Spot_Id%3a%20795051%2c%20Peak_List_Id%3a%204651=
94%2c%20MSMS%20Job_Run_Id%3a%2023273%2c%20Comment%3a%20)  query(34)"=20
type=3Dhidden> <INPUT name=3DQUE=20
value=3D"2127.950024 from(2128.957300,1+)  intensity(15513.5300)  =
query(35)"=20
type=3Dhidden> <INPUT name=3DMISSES=20
value=3D"2127.950024 from(2128.957300,1+)  intensity(15513.5300)  =
query(35)"=20
type=3Dhidden> <INPUT name=3DQUE=20
value=3D"2157.978124 from(2158.985400,1+)  intensity(13648.8240)  =
query(36)"=20
type=3Dhidden> <INPUT name=3DQUE=20
value=3D"2198.043224 from(2199.050500,1+)  intensity(17757.0590)  =
query(37)"=20
type=3Dhidden> <INPUT name=3DMISSES=20
value=3D"2198.043224 from(2199.050500,1+)  intensity(17757.0590)  =
query(37)"=20
type=3Dhidden> <INPUT name=3DQUE=20
value=3D"2214.999024 from(2216.006300,1+)  intensity(515038.0300)  =
query(38)"=20
type=3Dhidden> <INPUT name=3DMISSES=20
value=3D"2214.999024 from(2216.006300,1+)  intensity(515038.0300)  =
query(38)"=20
type=3Dhidden> <INPUT name=3DQUE=20
value=3D"2214.999024 from(2216.006300,1+)  intensity(0.0000)  =
title(Label%3a%20K19%2c%20Spot_Id%3a%20795051%2c%20Peak_List_Id%3a%204651=
93%2c%20MSMS%20Job_Run_Id%3a%2023273%2c%20Comment%3a%20)  query(39)"=20
type=3Dhidden> <INPUT name=3DMISSES=20
value=3D"2214.999024 from(2216.006300,1+)  intensity(0.0000)  =
title(Label%3a%20K19%2c%20Spot_Id%3a%20795051%2c%20Peak_List_Id%3a%204651=
93%2c%20MSMS%20Job_Run_Id%3a%2023273%2c%20Comment%3a%20)  query(39)"=20
type=3Dhidden> <INPUT name=3DQUE=20
value=3D"2216.565024 from(2217.572300,1+)  intensity(20080.7850)  =
query(40)"=20
type=3Dhidden> <INPUT name=3DMISSES=20
value=3D"2216.565024 from(2217.572300,1+)  intensity(20080.7850)  =
query(40)"=20
type=3Dhidden> <INPUT name=3DQUE=20
value=3D"2236.969024 from(2237.976300,1+)  intensity(11424.9020)  =
query(41)"=20
type=3Dhidden> <INPUT name=3DMISSES=20
value=3D"2236.969024 from(2237.976300,1+)  intensity(11424.9020)  =
query(41)"=20
type=3Dhidden> <INPUT name=3DQUE=20
value=3D"2256.037924 from(2257.045200,1+)  intensity(47260.1990)  =
query(42)"=20
type=3Dhidden> <INPUT name=3DMISSES=20
value=3D"2256.037924 from(2257.045200,1+)  intensity(47260.1990)  =
query(42)"=20
type=3Dhidden> <INPUT name=3DQUE=20
value=3D"2256.037924 from(2257.045200,1+)  intensity(0.0000)  =
title(Label%3a%20K19%2c%20Spot_Id%3a%20795051%2c%20Peak_List_Id%3a%204651=
96%2c%20MSMS%20Job_Run_Id%3a%2023273%2c%20Comment%3a%20)  query(43)"=20
type=3Dhidden> <INPUT name=3DMISSES=20
value=3D"2256.037924 from(2257.045200,1+)  intensity(0.0000)  =
title(Label%3a%20K19%2c%20Spot_Id%3a%20795051%2c%20Peak_List_Id%3a%204651=
96%2c%20MSMS%20Job_Run_Id%3a%2023273%2c%20Comment%3a%20)  query(43)"=20
type=3Dhidden> <INPUT name=3DQUE=20
value=3D"2299.047924 from(2300.055200,1+)  intensity(6556.4707)  =
query(44)"=20
type=3Dhidden> <INPUT name=3DMISSES=20
value=3D"2299.047924 from(2300.055200,1+)  intensity(6556.4707)  =
query(44)"=20
type=3Dhidden> <INPUT name=3DQUE=20
value=3D"2603.148524 from(2604.155800,1+)  intensity(24436.4340)  =
query(45)"=20
type=3Dhidden> <INPUT name=3DMISSES=20
value=3D"2603.148524 from(2604.155800,1+)  intensity(24436.4340)  =
query(45)"=20
type=3Dhidden> <INPUT name=3DQUE=20
value=3D"2603.148524 from(2604.155800,1+)  intensity(0.0000)  =
title(Label%3a%20K19%2c%20Spot_Id%3a%20795051%2c%20Peak_List_Id%3a%204651=
99%2c%20MSMS%20Job_Run_Id%3a%2023273%2c%20Comment%3a%20)  query(46)"=20
type=3Dhidden> <INPUT name=3DMISSES=20
value=3D"2603.148524 from(2604.155800,1+)  intensity(0.0000)  =
title(Label%3a%20K19%2c%20Spot_Id%3a%20795051%2c%20Peak_List_Id%3a%204651=
99%2c%20MSMS%20Job_Run_Id%3a%2023273%2c%20Comment%3a%20)  query(46)"=20
type=3Dhidden> <INPUT name=3DQUE=20
value=3D"2625.140624 from(2626.147900,1+)  intensity(5717.0020)  =
query(47)"=20
type=3Dhidden> <INPUT name=3DMISSES=20
value=3D"2625.140624 from(2626.147900,1+)  intensity(5717.0020)  =
query(47)"=20
type=3Dhidden> <INPUT name=3DQUE=20
value=3D"2663.285224 from(2664.292500,1+)  intensity(3491.0039)  =
query(48)"=20
type=3Dhidden> <INPUT name=3DMISSES=20
value=3D"2663.285224 from(2664.292500,1+)  intensity(3491.0039)  =
query(48)"=20
type=3Dhidden> <INPUT name=3DFORMVER value=3D2 type=3Dhidden> <INPUT =
name=3DSEARCH=20
value=3DMIS type=3Dhidden> <INPUT name=3DUSERNAME type=3Dhidden> <INPUT =
name=3DUSEREMAIL=20
type=3Dhidden> <INPUT name=3DCOM=20
value=3D"Project: zxw, Spot Set: zxw\20121225, Label: K19, Spot Id: =
795051, Peak List Id: 464838, MS Job Run Id: 23272"=20
type=3Dhidden> <INPUT name=3DMODS type=3Dhidden> <INPUT name=3DIT_MODS=20
value=3D"Oxidation (M)" type=3Dhidden> <INPUT name=3DCLE value=3DTrypsin =
type=3Dhidden>=20
<INPUT name=3DMASS value=3DMonoisotopic type=3Dhidden> <INPUT name=3DSEG =
type=3Dhidden>=20
<INPUT name=3DTOL value=3D100 type=3Dhidden> <INPUT name=3DTOLU =
value=3Dppm type=3Dhidden>=20
<INPUT name=3DITOL value=3D0.8 type=3Dhidden> <INPUT name=3DITOLU =
value=3DDa type=3Dhidden>=20
<INPUT name=3DDB value=3Dviridiplantae type=3Dhidden> <INPUT =
name=3DCHARGE value=3D1+=20
type=3Dhidden> <INPUT name=3DPFA value=3D1 type=3Dhidden> <INPUT =
name=3DFILE=20
value=3DC:\Users\lei\Desktop\=EF=BF=BD=EF=BF=BD=EF=BF=BD=EF=BF=BD=EF=BF=BD=
=EF=BF=BD=EF=BF=BD=EF=BF=BD\201212\20121225\ppw_K19_135641680630.txt=20
type=3Dhidden> <INPUT name=3DFORMAT value=3D"Mascot generic" =
type=3Dhidden> <INPUT=20
name=3DINTERMEDIATE value=3D../data/20121225/F002426.dat type=3Dhidden> =
<INPUT=20
name=3DREPORT value=3D50 type=3Dhidden> <INPUT name=3DOVERVIEW =
value=3DOFF type=3Dhidden>=20
<INPUT name=3DPRECURSOR type=3Dhidden> <INPUT name=3DTAXONOMY =
value=3D"All entries"=20
type=3Dhidden> <INPUT name=3DREPTYPE type=3Dhidden> <INPUT =
name=3DrepeatSearch=20
value=3D"not again" type=3Dhidden> <INPUT name=3DINSTRUMENT =
value=3DMALDI-TOF-TOF=20
type=3Dhidden> <INPUT name=3DACCESSION type=3Dhidden> <INPUT =
name=3DQUANTITATION=20
type=3Dhidden>=20
<P><INPUT value=3D"Re-Search All" type=3Dsubmit> &nbsp;&nbsp;<INPUT =
onclick=3D"unMatched(this.form); return true" value=3D"Search Unmatched" =
type=3Dbutton>=20
</FORM>
<H3>Index</H3>
<TABLE border=3D0 cellSpacing=3D0 cellPadding=3D0>
  <TBODY>
  <TR>
    <TD>&nbsp;</TD>
    <TD><TT><B>&nbsp;Accession</B></TT></TD>
    <TD><TT><B>&nbsp;&nbsp;Mass</B></TT></TD>
    <TD><TT><B>&nbsp;&nbsp;Score</B></TT></TD>
    <TD><TT><B>&nbsp;&nbsp;Description</B></TT></TD></TR>
  <TR>
    <TD noWrap align=3Dright><TT><B>1.</B></TT></TD>
    <TD noWrap><TT><B>&nbsp;<A=20
      =
href=3D"http://zxw-pc/mascot/cgi/master_results.pl?file=3D..%2Fdata%2F201=
21225%2FF002426.dat&amp;REPTYPE=3Dprotein&amp;_sigthreshold=3D0.05&amp;RE=
PORT=3D50&amp;_server_mudpit_switch=3D99999999&amp;_ignoreionsscorebelow=3D=
0&amp;_showsubsets=3D0&amp;_showpopups=3DTRUE&amp;_sortunassigned=3Dscore=
down&amp;_requireboldred=3D0#Hit1">gi|156556444</A></B></TT></TD>
    <TD noWrap><TT>&nbsp;&nbsp;17269</TT></TD>
    <TD noWrap align=3Dright><TT>118</TT></TD>
    <TD noWrap><TT>&nbsp;&nbsp;unnamed protein product [Lactuca=20
  sativa]</TT></TD></TR>
  <TR>
    <TD noWrap align=3Dright><TT><B>2.</B></TT></TD>
    <TD noWrap><TT><B>&nbsp;<A=20
      =
href=3D"http://zxw-pc/mascot/cgi/master_results.pl?file=3D..%2Fdata%2F201=
21225%2FF002426.dat&amp;REPTYPE=3Dprotein&amp;_sigthreshold=3D0.05&amp;RE=
PORT=3D50&amp;_server_mudpit_switch=3D99999999&amp;_ignoreionsscorebelow=3D=
0&amp;_showsubsets=3D0&amp;_showpopups=3DTRUE&amp;_sortunassigned=3Dscore=
down&amp;_requireboldred=3D0#Hit2">gi|20138786</A></B></TT></TD>
    <TD noWrap><TT>&nbsp;&nbsp;17255</TT></TD>
    <TD noWrap align=3Dright><TT>108</TT></TD>
    <TD noWrap><TT>&nbsp;&nbsp;RecName: Full=3DEukaryotic translation =
initiation=20
      factor 5A; Short=3DeIF-5A</TT></TD></TR>
  <TR>
    <TD noWrap align=3Dright><TT><B>3.</B></TT></TD>
    <TD noWrap><TT><B>&nbsp;<A=20
      =
href=3D"http://zxw-pc/mascot/cgi/master_results.pl?file=3D..%2Fdata%2F201=
21225%2FF002426.dat&amp;REPTYPE=3Dprotein&amp;_sigthreshold=3D0.05&amp;RE=
PORT=3D50&amp;_server_mudpit_switch=3D99999999&amp;_ignoreionsscorebelow=3D=
0&amp;_showsubsets=3D0&amp;_showpopups=3DTRUE&amp;_sortunassigned=3Dscore=
down&amp;_requireboldred=3D0#Hit3">gi|6689385</A></B></TT></TD>
    <TD noWrap><TT>&nbsp;&nbsp;17255</TT></TD>
    <TD noWrap align=3Dright><TT>108</TT></TD>
    <TD noWrap><TT>&nbsp;&nbsp;translation initiation factor 5A =
precursor=20
      protein (eIF-5A) [Senecio vernalis]</TT></TD></TR>
  <TR>
    <TD noWrap align=3Dright><TT><B>4.</B></TT></TD>
    <TD noWrap><TT><B>&nbsp;<A=20
      =
href=3D"http://zxw-pc/mascot/cgi/master_results.pl?file=3D..%2Fdata%2F201=
21225%2FF002426.dat&amp;REPTYPE=3Dprotein&amp;_sigthreshold=3D0.05&amp;RE=
PORT=3D50&amp;_server_mudpit_switch=3D99999999&amp;_ignoreionsscorebelow=3D=
0&amp;_showsubsets=3D0&amp;_showpopups=3DTRUE&amp;_sortunassigned=3Dscore=
down&amp;_requireboldred=3D0#Hit4">gi|255631724</A></B></TT></TD>
    <TD noWrap><TT>&nbsp;&nbsp;12986</TT></TD>
    <TD noWrap align=3Dright><TT>96</TT></TD>
    <TD noWrap><TT>&nbsp;&nbsp;unknown [Glycine max]</TT></TD></TR>
  <TR>
    <TD noWrap align=3Dright><TT><B>5.</B></TT></TD>
    <TD noWrap><TT><B>&nbsp;<A=20
      =
href=3D"http://zxw-pc/mascot/cgi/master_results.pl?file=3D..%2Fdata%2F201=
21225%2FF002426.dat&amp;REPTYPE=3Dprotein&amp;_sigthreshold=3D0.05&amp;RE=
PORT=3D50&amp;_server_mudpit_switch=3D99999999&amp;_ignoreionsscorebelow=3D=
0&amp;_showsubsets=3D0&amp;_showpopups=3DTRUE&amp;_sortunassigned=3Dscore=
down&amp;_requireboldred=3D0#Hit5">gi|62642102</A></B></TT></TD>
    <TD noWrap><TT>&nbsp;&nbsp;16243</TT></TD>
    <TD noWrap align=3Dright><TT>96</TT></TD>
    <TD noWrap><TT>&nbsp;&nbsp;eukaryotic translation initiation factor =
5A=20
      [Picea abies]</TT></TD></TR>
  <TR>
    <TD noWrap align=3Dright><TT><B>6.</B></TT></TD>
    <TD noWrap><TT><B>&nbsp;<A=20
      =
href=3D"http://zxw-pc/mascot/cgi/master_results.pl?file=3D..%2Fdata%2F201=
21225%2FF002426.dat&amp;REPTYPE=3Dprotein&amp;_sigthreshold=3D0.05&amp;RE=
PORT=3D50&amp;_server_mudpit_switch=3D99999999&amp;_ignoreionsscorebelow=3D=
0&amp;_showsubsets=3D0&amp;_showpopups=3DTRUE&amp;_sortunassigned=3Dscore=
down&amp;_requireboldred=3D0#Hit6">gi|255627721</A></B></TT></TD>
    <TD noWrap><TT>&nbsp;&nbsp;17329</TT></TD>
    <TD noWrap align=3Dright><TT>94</TT></TD>
    <TD noWrap><TT>&nbsp;&nbsp;unknown [Glycine max]</TT></TD></TR>
  <TR>
    <TD noWrap align=3Dright><TT><B>7.</B></TT></TD>
    <TD noWrap><TT><B>&nbsp;<A=20
      =
href=3D"http://zxw-pc/mascot/cgi/master_results.pl?file=3D..%2Fdata%2F201=
21225%2FF002426.dat&amp;REPTYPE=3Dprotein&amp;_sigthreshold=3D0.05&amp;RE=
PORT=3D50&amp;_server_mudpit_switch=3D99999999&amp;_ignoreionsscorebelow=3D=
0&amp;_showsubsets=3D0&amp;_showpopups=3DTRUE&amp;_sortunassigned=3Dscore=
down&amp;_requireboldred=3D0#Hit7">gi|255625781</A></B></TT></TD>
    <TD noWrap><TT>&nbsp;&nbsp;17387</TT></TD>
    <TD noWrap align=3Dright><TT>94</TT></TD>
    <TD noWrap><TT>&nbsp;&nbsp;unknown [Glycine max]</TT></TD></TR>
  <TR>
    <TD noWrap align=3Dright><TT><B>8.</B></TT></TD>
    <TD noWrap><TT><B>&nbsp;<A=20
      =
href=3D"http://zxw-pc/mascot/cgi/master_results.pl?file=3D..%2Fdata%2F201=
21225%2FF002426.dat&amp;REPTYPE=3Dprotein&amp;_sigthreshold=3D0.05&amp;RE=
PORT=3D50&amp;_server_mudpit_switch=3D99999999&amp;_ignoreionsscorebelow=3D=
0&amp;_showsubsets=3D0&amp;_showpopups=3DTRUE&amp;_sortunassigned=3Dscore=
down&amp;_requireboldred=3D0#Hit8">gi|217038830</A></B></TT></TD>
    <TD noWrap><TT>&nbsp;&nbsp;17387</TT></TD>
    <TD noWrap align=3Dright><TT>94</TT></TD>
    <TD noWrap><TT>&nbsp;&nbsp;eukaryotic translation initiation factor =
5A1=20
      [Glycine max]</TT></TD></TR>
  <TR>
    <TD noWrap align=3Dright><TT><B>9.</B></TT></TD>
    <TD noWrap><TT><B>&nbsp;<A=20
      =
href=3D"http://zxw-pc/mascot/cgi/master_results.pl?file=3D..%2Fdata%2F201=
21225%2FF002426.dat&amp;REPTYPE=3Dprotein&amp;_sigthreshold=3D0.05&amp;RE=
PORT=3D50&amp;_server_mudpit_switch=3D99999999&amp;_ignoreionsscorebelow=3D=
0&amp;_showsubsets=3D0&amp;_showpopups=3DTRUE&amp;_sortunassigned=3Dscore=
down&amp;_requireboldred=3D0#Hit9">gi|13094963</A></B></TT></TD>
    <TD noWrap><TT>&nbsp;&nbsp;17588</TT></TD>
    <TD noWrap align=3Dright><TT>93</TT></TD>
    <TD noWrap><TT>&nbsp;&nbsp;initiation factor eIF5-A [Manihot=20
      esculenta]</TT></TD></TR>
  <TR>
    <TD noWrap align=3Dright><TT><B>10.</B></TT></TD>
    <TD noWrap><TT><B>&nbsp;<A=20
      =
href=3D"http://zxw-pc/mascot/cgi/master_results.pl?file=3D..%2Fdata%2F201=
21225%2FF002426.dat&amp;REPTYPE=3Dprotein&amp;_sigthreshold=3D0.05&amp;RE=
PORT=3D50&amp;_server_mudpit_switch=3D99999999&amp;_ignoreionsscorebelow=3D=
0&amp;_showsubsets=3D0&amp;_showpopups=3DTRUE&amp;_sortunassigned=3Dscore=
down&amp;_requireboldred=3D0#Hit10">gi|62642104</A></B></TT></TD>
    <TD noWrap><TT>&nbsp;&nbsp;17268</TT></TD>
    <TD noWrap align=3Dright><TT>93</TT></TD>
    <TD noWrap><TT>&nbsp;&nbsp;eukaryotic translation initiation factor =
5A 2=20
      [Picea abies]</TT></TD></TR>
  <TR>
    <TD noWrap align=3Dright><TT><B>11.</B></TT></TD>
    <TD noWrap><TT><B>&nbsp;<A=20
      =
href=3D"http://zxw-pc/mascot/cgi/master_results.pl?file=3D..%2Fdata%2F201=
21225%2FF002426.dat&amp;REPTYPE=3Dprotein&amp;_sigthreshold=3D0.05&amp;RE=
PORT=3D50&amp;_server_mudpit_switch=3D99999999&amp;_ignoreionsscorebelow=3D=
0&amp;_showsubsets=3D0&amp;_showpopups=3DTRUE&amp;_sortunassigned=3Dscore=
down&amp;_requireboldred=3D0#Hit11">gi|20138704</A></B></TT></TD>
    <TD noWrap><TT>&nbsp;&nbsp;17605</TT></TD>
    <TD noWrap align=3Dright><TT>92</TT></TD>
    <TD noWrap><TT>&nbsp;&nbsp;RecName: Full=3DEukaryotic translation =
initiation=20
      factor 5A; Short=3DeIF-5A</TT></TD></TR>
  <TR>
    <TD noWrap align=3Dright><TT><B>12.</B></TT></TD>
    <TD noWrap><TT><B>&nbsp;<A=20
      =
href=3D"http://zxw-pc/mascot/cgi/master_results.pl?file=3D..%2Fdata%2F201=
21225%2FF002426.dat&amp;REPTYPE=3Dprotein&amp;_sigthreshold=3D0.05&amp;RE=
PORT=3D50&amp;_server_mudpit_switch=3D99999999&amp;_ignoreionsscorebelow=3D=
0&amp;_showsubsets=3D0&amp;_showpopups=3DTRUE&amp;_sortunassigned=3Dscore=
down&amp;_requireboldred=3D0#Hit12">gi|14193249</A></B></TT></TD>
    <TD noWrap><TT>&nbsp;&nbsp;17605</TT></TD>
    <TD noWrap align=3Dright><TT>92</TT></TD>
    <TD noWrap><TT>&nbsp;&nbsp;translation initiation factor 5A [Manihot =

      esculenta]</TT></TD></TR>
  <TR>
    <TD noWrap align=3Dright><TT><B>13.</B></TT></TD>
    <TD noWrap><TT><B>&nbsp;<A=20
      =
href=3D"http://zxw-pc/mascot/cgi/master_results.pl?file=3D..%2Fdata%2F201=
21225%2FF002426.dat&amp;REPTYPE=3Dprotein&amp;_sigthreshold=3D0.05&amp;RE=
PORT=3D50&amp;_server_mudpit_switch=3D99999999&amp;_ignoreionsscorebelow=3D=
0&amp;_showsubsets=3D0&amp;_showpopups=3DTRUE&amp;_sortunassigned=3Dscore=
down&amp;_requireboldred=3D0#Hit13">gi|224286569</A></B></TT></TD>
    <TD noWrap><TT>&nbsp;&nbsp;17281</TT></TD>
    <TD noWrap align=3Dright><TT>92</TT></TD>
    <TD noWrap><TT>&nbsp;&nbsp;unknown [Picea sitchensis]</TT></TD></TR>
  <TR>
    <TD noWrap align=3Dright><TT><B>14.</B></TT></TD>
    <TD noWrap><TT><B>&nbsp;<A=20
      =
href=3D"http://zxw-pc/mascot/cgi/master_results.pl?file=3D..%2Fdata%2F201=
21225%2FF002426.dat&amp;REPTYPE=3Dprotein&amp;_sigthreshold=3D0.05&amp;RE=
PORT=3D50&amp;_server_mudpit_switch=3D99999999&amp;_ignoreionsscorebelow=3D=
0&amp;_showsubsets=3D0&amp;_showpopups=3DTRUE&amp;_sortunassigned=3Dscore=
down&amp;_requireboldred=3D0#Hit14">gi|116792056</A></B></TT></TD>
    <TD noWrap><TT>&nbsp;&nbsp;17281</TT></TD>
    <TD noWrap align=3Dright><TT>92</TT></TD>
    <TD noWrap><TT>&nbsp;&nbsp;unknown [Picea sitchensis]</TT></TD></TR>
  <TR>
    <TD noWrap align=3Dright><TT><B>15.</B></TT></TD>
    <TD noWrap><TT><B>&nbsp;<A=20
      =
href=3D"http://zxw-pc/mascot/cgi/master_results.pl?file=3D..%2Fdata%2F201=
21225%2FF002426.dat&amp;REPTYPE=3Dprotein&amp;_sigthreshold=3D0.05&amp;RE=
PORT=3D50&amp;_server_mudpit_switch=3D99999999&amp;_ignoreionsscorebelow=3D=
0&amp;_showsubsets=3D0&amp;_showpopups=3DTRUE&amp;_sortunassigned=3Dscore=
down&amp;_requireboldred=3D0#Hit15">gi|116791765</A></B></TT></TD>
    <TD noWrap><TT>&nbsp;&nbsp;17281</TT></TD>
    <TD noWrap align=3Dright><TT>92</TT></TD>
    <TD noWrap><TT>&nbsp;&nbsp;unknown [Picea sitchensis]</TT></TD></TR>
  <TR>
    <TD noWrap align=3Dright><TT><B>16.</B></TT></TD>
    <TD noWrap><TT><B>&nbsp;<A=20
      =
href=3D"http://zxw-pc/mascot/cgi/master_results.pl?file=3D..%2Fdata%2F201=
21225%2FF002426.dat&amp;REPTYPE=3Dprotein&amp;_sigthreshold=3D0.05&amp;RE=
PORT=3D50&amp;_server_mudpit_switch=3D99999999&amp;_ignoreionsscorebelow=3D=
0&amp;_showsubsets=3D0&amp;_showpopups=3DTRUE&amp;_sortunassigned=3Dscore=
down&amp;_requireboldred=3D0#Hit16">gi|116782641</A></B></TT></TD>
    <TD noWrap><TT>&nbsp;&nbsp;17281</TT></TD>
    <TD noWrap align=3Dright><TT>92</TT></TD>
    <TD noWrap><TT>&nbsp;&nbsp;unknown [Picea sitchensis]</TT></TD></TR>
  <TR>
    <TD noWrap align=3Dright><TT><B>17.</B></TT></TD>
    <TD noWrap><TT><B>&nbsp;<A=20
      =
href=3D"http://zxw-pc/mascot/cgi/master_results.pl?file=3D..%2Fdata%2F201=
21225%2FF002426.dat&amp;REPTYPE=3Dprotein&amp;_sigthreshold=3D0.05&amp;RE=
PORT=3D50&amp;_server_mudpit_switch=3D99999999&amp;_ignoreionsscorebelow=3D=
0&amp;_showsubsets=3D0&amp;_showpopups=3DTRUE&amp;_sortunassigned=3Dscore=
down&amp;_requireboldred=3D0#Hit17">gi|116781951</A></B></TT></TD>
    <TD noWrap><TT>&nbsp;&nbsp;17281</TT></TD>
    <TD noWrap align=3Dright><TT>92</TT></TD>
    <TD noWrap><TT>&nbsp;&nbsp;unknown [Picea sitchensis]</TT></TD></TR>
  <TR>
    <TD noWrap align=3Dright><TT><B>18.</B></TT></TD>
    <TD noWrap><TT><B>&nbsp;<A=20
      =
href=3D"http://zxw-pc/mascot/cgi/master_results.pl?file=3D..%2Fdata%2F201=
21225%2FF002426.dat&amp;REPTYPE=3Dprotein&amp;_sigthreshold=3D0.05&amp;RE=
PORT=3D50&amp;_server_mudpit_switch=3D99999999&amp;_ignoreionsscorebelow=3D=
0&amp;_showsubsets=3D0&amp;_showpopups=3DTRUE&amp;_sortunassigned=3Dscore=
down&amp;_requireboldred=3D0#Hit18">gi|116779225</A></B></TT></TD>
    <TD noWrap><TT>&nbsp;&nbsp;17281</TT></TD>
    <TD noWrap align=3Dright><TT>92</TT></TD>
    <TD noWrap><TT>&nbsp;&nbsp;unknown [Picea sitchensis]</TT></TD></TR>
  <TR>
    <TD noWrap align=3Dright><TT><B>19.</B></TT></TD>
    <TD noWrap><TT><B>&nbsp;<A=20
      =
href=3D"http://zxw-pc/mascot/cgi/master_results.pl?file=3D..%2Fdata%2F201=
21225%2FF002426.dat&amp;REPTYPE=3Dprotein&amp;_sigthreshold=3D0.05&amp;RE=
PORT=3D50&amp;_server_mudpit_switch=3D99999999&amp;_ignoreionsscorebelow=3D=
0&amp;_showsubsets=3D0&amp;_showpopups=3DTRUE&amp;_sortunassigned=3Dscore=
down&amp;_requireboldred=3D0#Hit19">gi|62642107</A></B></TT></TD>
    <TD noWrap><TT>&nbsp;&nbsp;17281</TT></TD>
    <TD noWrap align=3Dright><TT>92</TT></TD>
    <TD noWrap><TT>&nbsp;&nbsp;eukaryotic translation initiation factor =
5A=20
      [Picea abies]</TT></TD></TR>
  <TR>
    <TD noWrap align=3Dright><TT><B>20.</B></TT></TD>
    <TD noWrap><TT><B>&nbsp;<A=20
      =
href=3D"http://zxw-pc/mascot/cgi/master_results.pl?file=3D..%2Fdata%2F201=
21225%2FF002426.dat&amp;REPTYPE=3Dprotein&amp;_sigthreshold=3D0.05&amp;RE=
PORT=3D50&amp;_server_mudpit_switch=3D99999999&amp;_ignoreionsscorebelow=3D=
0&amp;_showsubsets=3D0&amp;_showpopups=3DTRUE&amp;_sortunassigned=3Dscore=
down&amp;_requireboldred=3D0#Hit20">gi|53748427</A></B></TT></TD>
    <TD noWrap><TT>&nbsp;&nbsp;17315</TT></TD>
    <TD noWrap align=3Dright><TT>86</TT></TD>
    <TD noWrap><TT>&nbsp;&nbsp;eukaryotic translation initiation factor =
5A-1=20
      [Plantago major]</TT></TD></TR>
  <TR>
    <TD noWrap align=3Dright><TT><B>21.</B></TT></TD>
    <TD noWrap><TT><B>&nbsp;<A=20
      =
href=3D"http://zxw-pc/mascot/cgi/master_results.pl?file=3D..%2Fdata%2F201=
21225%2FF002426.dat&amp;REPTYPE=3Dprotein&amp;_sigthreshold=3D0.05&amp;RE=
PORT=3D50&amp;_server_mudpit_switch=3D99999999&amp;_ignoreionsscorebelow=3D=
0&amp;_showsubsets=3D0&amp;_showpopups=3DTRUE&amp;_sortunassigned=3Dscore=
down&amp;_requireboldred=3D0#Hit21">gi|20138707</A></B></TT></TD>
    <TD noWrap><TT>&nbsp;&nbsp;17543</TT></TD>
    <TD noWrap align=3Dright><TT>85</TT></TD>
    <TD noWrap><TT>&nbsp;&nbsp;RecName: Full=3DEukaryotic translation =
initiation=20
      factor 5A-2; Short=3DeIF-5A-2</TT></TD></TR>
  <TR>
    <TD noWrap align=3Dright><TT><B>22.</B></TT></TD>
    <TD noWrap><TT><B>&nbsp;<A=20
      =
href=3D"http://zxw-pc/mascot/cgi/master_results.pl?file=3D..%2Fdata%2F201=
21225%2FF002426.dat&amp;REPTYPE=3Dprotein&amp;_sigthreshold=3D0.05&amp;RE=
PORT=3D50&amp;_server_mudpit_switch=3D99999999&amp;_ignoreionsscorebelow=3D=
0&amp;_showsubsets=3D0&amp;_showpopups=3DTRUE&amp;_sortunassigned=3Dscore=
down&amp;_requireboldred=3D0#Hit22">gi|12407789</A></B></TT></TD>
    <TD noWrap><TT>&nbsp;&nbsp;17543</TT></TD>
    <TD noWrap align=3Dright><TT>85</TT></TD>
    <TD noWrap><TT>&nbsp;&nbsp;eukaryotic translation initiation factor =
5A-2=20
      [Solanum lycopersicum]</TT></TD></TR>
  <TR>
    <TD noWrap align=3Dright><TT><B>23.</B></TT></TD>
    <TD noWrap><TT><B>&nbsp;<A=20
      =
href=3D"http://zxw-pc/mascot/cgi/master_results.pl?file=3D..%2Fdata%2F201=
21225%2FF002426.dat&amp;REPTYPE=3Dprotein&amp;_sigthreshold=3D0.05&amp;RE=
PORT=3D50&amp;_server_mudpit_switch=3D99999999&amp;_ignoreionsscorebelow=3D=
0&amp;_showsubsets=3D0&amp;_showpopups=3DTRUE&amp;_sortunassigned=3Dscore=
down&amp;_requireboldred=3D0#Hit23">gi|213034125</A></B></TT></TD>
    <TD noWrap><TT>&nbsp;&nbsp;17543</TT></TD>
    <TD noWrap align=3Dright><TT>85</TT></TD>
    <TD noWrap><TT>&nbsp;&nbsp;unnamed protein product=20
  [Lycopersicon]</TT></TD></TR>
  <TR>
    <TD noWrap align=3Dright><TT><B>24.</B></TT></TD>
    <TD noWrap><TT><B>&nbsp;<A=20
      =
href=3D"http://zxw-pc/mascot/cgi/master_results.pl?file=3D..%2Fdata%2F201=
21225%2FF002426.dat&amp;REPTYPE=3Dprotein&amp;_sigthreshold=3D0.05&amp;RE=
PORT=3D50&amp;_server_mudpit_switch=3D99999999&amp;_ignoreionsscorebelow=3D=
0&amp;_showsubsets=3D0&amp;_showpopups=3DTRUE&amp;_sortunassigned=3Dscore=
down&amp;_requireboldred=3D0#Hit24">gi|156556452</A></B></TT></TD>
    <TD noWrap><TT>&nbsp;&nbsp;17543</TT></TD>
    <TD noWrap align=3Dright><TT>85</TT></TD>
    <TD noWrap><TT>&nbsp;&nbsp;unnamed protein product [Solanum=20
      lycopersicum]</TT></TD></TR>
  <TR>
    <TD noWrap align=3Dright><TT><B>25.</B></TT></TD>
    <TD noWrap><TT><B>&nbsp;<A=20
      =
href=3D"http://zxw-pc/mascot/cgi/master_results.pl?file=3D..%2Fdata%2F201=
21225%2FF002426.dat&amp;REPTYPE=3Dprotein&amp;_sigthreshold=3D0.05&amp;RE=
PORT=3D50&amp;_server_mudpit_switch=3D99999999&amp;_ignoreionsscorebelow=3D=
0&amp;_showsubsets=3D0&amp;_showpopups=3DTRUE&amp;_sortunassigned=3Dscore=
down&amp;_requireboldred=3D0#Hit25">gi|156556317</A></B></TT></TD>
    <TD noWrap><TT>&nbsp;&nbsp;17543</TT></TD>
    <TD noWrap align=3Dright><TT>85</TT></TD>
    <TD noWrap><TT>&nbsp;&nbsp;unnamed protein product [Solanum=20
      lycopersicum]</TT></TD></TR>
  <TR>
    <TD noWrap align=3Dright><TT><B>26.</B></TT></TD>
    <TD noWrap><TT><B>&nbsp;<A=20
      =
href=3D"http://zxw-pc/mascot/cgi/master_results.pl?file=3D..%2Fdata%2F201=
21225%2FF002426.dat&amp;REPTYPE=3Dprotein&amp;_sigthreshold=3D0.05&amp;RE=
PORT=3D50&amp;_server_mudpit_switch=3D99999999&amp;_ignoreionsscorebelow=3D=
0&amp;_showsubsets=3D0&amp;_showpopups=3DTRUE&amp;_sortunassigned=3Dscore=
down&amp;_requireboldred=3D0#Hit26">gi|60495309</A></B></TT></TD>
    <TD noWrap><TT>&nbsp;&nbsp;17543</TT></TD>
    <TD noWrap align=3Dright><TT>85</TT></TD>
    <TD noWrap><TT>&nbsp;&nbsp;unnamed protein product [Solanum=20
      lycopersicum]</TT></TD></TR>
  <TR>
    <TD noWrap align=3Dright><TT><B>27.</B></TT></TD>
    <TD noWrap><TT><B>&nbsp;<A=20
      =
href=3D"http://zxw-pc/mascot/cgi/master_results.pl?file=3D..%2Fdata%2F201=
21225%2FF002426.dat&amp;REPTYPE=3Dprotein&amp;_sigthreshold=3D0.05&amp;RE=
PORT=3D50&amp;_server_mudpit_switch=3D99999999&amp;_ignoreionsscorebelow=3D=
0&amp;_showsubsets=3D0&amp;_showpopups=3DTRUE&amp;_sortunassigned=3Dscore=
down&amp;_requireboldred=3D0#Hit27">gi|27656672</A></B></TT></TD>
    <TD noWrap><TT>&nbsp;&nbsp;17543</TT></TD>
    <TD noWrap align=3Dright><TT>85</TT></TD>
    <TD noWrap><TT>&nbsp;&nbsp;unnamed protein product [Lycopersicon=20
      esculentum]</TT></TD></TR>
  <TR>
    <TD noWrap align=3Dright><TT><B>28.</B></TT></TD>
    <TD noWrap><TT><B>&nbsp;<A=20
      =
href=3D"http://zxw-pc/mascot/cgi/master_results.pl?file=3D..%2Fdata%2F201=
21225%2FF002426.dat&amp;REPTYPE=3Dprotein&amp;_sigthreshold=3D0.05&amp;RE=
PORT=3D50&amp;_server_mudpit_switch=3D99999999&amp;_ignoreionsscorebelow=3D=
0&amp;_showsubsets=3D0&amp;_showpopups=3DTRUE&amp;_sortunassigned=3Dscore=
down&amp;_requireboldred=3D0#Hit28">gi|12578705</A></B></TT></TD>
    <TD noWrap><TT>&nbsp;&nbsp;17543</TT></TD>
    <TD noWrap align=3Dright><TT>85</TT></TD>
    <TD noWrap><TT>&nbsp;&nbsp;unnamed protein product [Lycopersicon=20
      esculentum]</TT></TD></TR>
  <TR>
    <TD noWrap align=3Dright><TT><B>29.</B></TT></TD>
    <TD noWrap><TT><B>&nbsp;<A=20
      =
href=3D"http://zxw-pc/mascot/cgi/master_results.pl?file=3D..%2Fdata%2F201=
21225%2FF002426.dat&amp;REPTYPE=3Dprotein&amp;_sigthreshold=3D0.05&amp;RE=
PORT=3D50&amp;_server_mudpit_switch=3D99999999&amp;_ignoreionsscorebelow=3D=
0&amp;_showsubsets=3D0&amp;_showpopups=3DTRUE&amp;_sortunassigned=3Dscore=
down&amp;_requireboldred=3D0#Hit29">gi|224285675</A></B></TT></TD>
    <TD noWrap><TT>&nbsp;&nbsp;17303</TT></TD>
    <TD noWrap align=3Dright><TT>84</TT></TD>
    <TD noWrap><TT>&nbsp;&nbsp;unknown [Picea sitchensis]</TT></TD></TR>
  <TR>
    <TD noWrap align=3Dright><TT><B>30.</B></TT></TD>
    <TD noWrap><TT><B>&nbsp;<A=20
      =
href=3D"http://zxw-pc/mascot/cgi/master_results.pl?file=3D..%2Fdata%2F201=
21225%2FF002426.dat&amp;REPTYPE=3Dprotein&amp;_sigthreshold=3D0.05&amp;RE=
PORT=3D50&amp;_server_mudpit_switch=3D99999999&amp;_ignoreionsscorebelow=3D=
0&amp;_showsubsets=3D0&amp;_showpopups=3DTRUE&amp;_sortunassigned=3Dscore=
down&amp;_requireboldred=3D0#Hit30">gi|224284806</A></B></TT></TD>
    <TD noWrap><TT>&nbsp;&nbsp;17303</TT></TD>
    <TD noWrap align=3Dright><TT>84</TT></TD>
    <TD noWrap><TT>&nbsp;&nbsp;unknown [Picea sitchensis]</TT></TD></TR>
  <TR>
    <TD noWrap align=3Dright><TT><B>31.</B></TT></TD>
    <TD noWrap><TT><B>&nbsp;<A=20
      =
href=3D"http://zxw-pc/mascot/cgi/master_results.pl?file=3D..%2Fdata%2F201=
21225%2FF002426.dat&amp;REPTYPE=3Dprotein&amp;_sigthreshold=3D0.05&amp;RE=
PORT=3D50&amp;_server_mudpit_switch=3D99999999&amp;_ignoreionsscorebelow=3D=
0&amp;_showsubsets=3D0&amp;_showpopups=3DTRUE&amp;_sortunassigned=3Dscore=
down&amp;_requireboldred=3D0#Hit31">gi|116792374</A></B></TT></TD>
    <TD noWrap><TT>&nbsp;&nbsp;17303</TT></TD>
    <TD noWrap align=3Dright><TT>84</TT></TD>
    <TD noWrap><TT>&nbsp;&nbsp;unknown [Picea sitchensis]</TT></TD></TR>
  <TR>
    <TD noWrap align=3Dright><TT><B>32.</B></TT></TD>
    <TD noWrap><TT><B>&nbsp;<A=20
      =
href=3D"http://zxw-pc/mascot/cgi/master_results.pl?file=3D..%2Fdata%2F201=
21225%2FF002426.dat&amp;REPTYPE=3Dprotein&amp;_sigthreshold=3D0.05&amp;RE=
PORT=3D50&amp;_server_mudpit_switch=3D99999999&amp;_ignoreionsscorebelow=3D=
0&amp;_showsubsets=3D0&amp;_showpopups=3DTRUE&amp;_sortunassigned=3Dscore=
down&amp;_requireboldred=3D0#Hit32">gi|116792039</A></B></TT></TD>
    <TD noWrap><TT>&nbsp;&nbsp;17303</TT></TD>
    <TD noWrap align=3Dright><TT>84</TT></TD>
    <TD noWrap><TT>&nbsp;&nbsp;unknown [Picea sitchensis]</TT></TD></TR>
  <TR>
    <TD noWrap align=3Dright><TT><B>33.</B></TT></TD>
    <TD noWrap><TT><B>&nbsp;<A=20
      =
href=3D"http://zxw-pc/mascot/cgi/master_results.pl?file=3D..%2Fdata%2F201=
21225%2FF002426.dat&amp;REPTYPE=3Dprotein&amp;_sigthreshold=3D0.05&amp;RE=
PORT=3D50&amp;_server_mudpit_switch=3D99999999&amp;_ignoreionsscorebelow=3D=
0&amp;_showsubsets=3D0&amp;_showpopups=3DTRUE&amp;_sortunassigned=3Dscore=
down&amp;_requireboldred=3D0#Hit33">gi|116781502</A></B></TT></TD>
    <TD noWrap><TT>&nbsp;&nbsp;17303</TT></TD>
    <TD noWrap align=3Dright><TT>84</TT></TD>
    <TD noWrap><TT>&nbsp;&nbsp;unknown [Picea sitchensis]</TT></TD></TR>
  <TR>
    <TD noWrap align=3Dright><TT><B>34.</B></TT></TD>
    <TD noWrap><TT><B>&nbsp;<A=20
      =
href=3D"http://zxw-pc/mascot/cgi/master_results.pl?file=3D..%2Fdata%2F201=
21225%2FF002426.dat&amp;REPTYPE=3Dprotein&amp;_sigthreshold=3D0.05&amp;RE=
PORT=3D50&amp;_server_mudpit_switch=3D99999999&amp;_ignoreionsscorebelow=3D=
0&amp;_showsubsets=3D0&amp;_showpopups=3DTRUE&amp;_sortunassigned=3Dscore=
down&amp;_requireboldred=3D0#Hit34">gi|148908259</A></B></TT></TD>
    <TD noWrap><TT>&nbsp;&nbsp;17303</TT></TD>
    <TD noWrap align=3Dright><TT>84</TT></TD>
    <TD noWrap><TT>&nbsp;&nbsp;unknown [Picea sitchensis]</TT></TD></TR>
  <TR>
    <TD noWrap align=3Dright><TT><B>35.</B></TT></TD>
    <TD noWrap><TT><B>&nbsp;<A=20
      =
href=3D"http://zxw-pc/mascot/cgi/master_results.pl?file=3D..%2Fdata%2F201=
21225%2FF002426.dat&amp;REPTYPE=3Dprotein&amp;_sigthreshold=3D0.05&amp;RE=
PORT=3D50&amp;_server_mudpit_switch=3D99999999&amp;_ignoreionsscorebelow=3D=
0&amp;_showsubsets=3D0&amp;_showpopups=3DTRUE&amp;_sortunassigned=3Dscore=
down&amp;_requireboldred=3D0#Hit35">gi|62642111</A></B></TT></TD>
    <TD noWrap><TT>&nbsp;&nbsp;17430</TT></TD>
    <TD noWrap align=3Dright><TT>84</TT></TD>
    <TD noWrap><TT>&nbsp;&nbsp;eukaryotic translation initiation factor =
5A 2=20
      [Picea abies]</TT></TD></TR>
  <TR>
    <TD noWrap align=3Dright><TT><B>36.</B></TT></TD>
    <TD noWrap><TT><B>&nbsp;<A=20
      =
href=3D"http://zxw-pc/mascot/cgi/master_results.pl?file=3D..%2Fdata%2F201=
21225%2FF002426.dat&amp;REPTYPE=3Dprotein&amp;_sigthreshold=3D0.05&amp;RE=
PORT=3D50&amp;_server_mudpit_switch=3D99999999&amp;_ignoreionsscorebelow=3D=
0&amp;_showsubsets=3D0&amp;_showpopups=3DTRUE&amp;_sortunassigned=3Dscore=
down&amp;_requireboldred=3D0#Hit36">gi|46577792</A></B></TT></TD>
    <TD noWrap><TT>&nbsp;&nbsp;17323</TT></TD>
    <TD noWrap align=3Dright><TT>84</TT></TD>
    <TD noWrap><TT>&nbsp;&nbsp;translation initiation factor 5A [Tamarix =

      androssowii]</TT></TD></TR>
  <TR>
    <TD noWrap align=3Dright><TT><B>37.</B></TT></TD>
    <TD noWrap><TT><B>&nbsp;<A=20
      =
href=3D"http://zxw-pc/mascot/cgi/master_results.pl?file=3D..%2Fdata%2F201=
21225%2FF002426.dat&amp;REPTYPE=3Dprotein&amp;_sigthreshold=3D0.05&amp;RE=
PORT=3D50&amp;_server_mudpit_switch=3D99999999&amp;_ignoreionsscorebelow=3D=
0&amp;_showsubsets=3D0&amp;_showpopups=3DTRUE&amp;_sortunassigned=3Dscore=
down&amp;_requireboldred=3D0#Hit37">gi|192910692</A></B></TT></TD>
    <TD noWrap><TT>&nbsp;&nbsp;17343</TT></TD>
    <TD noWrap align=3Dright><TT>84</TT></TD>
    <TD noWrap><TT>&nbsp;&nbsp;eukaryotic translation initiation factor =
5A=20
      isoform IV [Elaeis guineensis]</TT></TD></TR>
  <TR>
    <TD noWrap align=3Dright><TT><B>38.</B></TT></TD>
    <TD noWrap><TT><B>&nbsp;<A=20
      =
href=3D"http://zxw-pc/mascot/cgi/master_results.pl?file=3D..%2Fdata%2F201=
21225%2FF002426.dat&amp;REPTYPE=3Dprotein&amp;_sigthreshold=3D0.05&amp;RE=
PORT=3D50&amp;_server_mudpit_switch=3D99999999&amp;_ignoreionsscorebelow=3D=
0&amp;_showsubsets=3D0&amp;_showpopups=3DTRUE&amp;_sortunassigned=3Dscore=
down&amp;_requireboldred=3D0#Hit38">gi|192910690</A></B></TT></TD>
    <TD noWrap><TT>&nbsp;&nbsp;17303</TT></TD>
    <TD noWrap align=3Dright><TT>84</TT></TD>
    <TD noWrap><TT>&nbsp;&nbsp;eukaryotic translation initiation factor =
5A=20
      isoform IV [Elaeis guineensis]</TT></TD></TR>
  <TR>
    <TD noWrap align=3Dright><TT><B>39.</B></TT></TD>
    <TD noWrap><TT><B>&nbsp;<A=20
      =
href=3D"http://zxw-pc/mascot/cgi/master_results.pl?file=3D..%2Fdata%2F201=
21225%2FF002426.dat&amp;REPTYPE=3Dprotein&amp;_sigthreshold=3D0.05&amp;RE=
PORT=3D50&amp;_server_mudpit_switch=3D99999999&amp;_ignoreionsscorebelow=3D=
0&amp;_showsubsets=3D0&amp;_showpopups=3DTRUE&amp;_sortunassigned=3Dscore=
down&amp;_requireboldred=3D0#Hit39">gi|255547309</A></B></TT></TD>
    <TD noWrap><TT>&nbsp;&nbsp;17563</TT></TD>
    <TD noWrap align=3Dright><TT>84</TT></TD>
    <TD noWrap><TT>&nbsp;&nbsp;initiation factor 5a, putative [Ricinus=20
      communis]</TT></TD></TR>
  <TR>
    <TD noWrap align=3Dright><TT><B>40.</B></TT></TD>
    <TD noWrap><TT><B>&nbsp;<A=20
      =
href=3D"http://zxw-pc/mascot/cgi/master_results.pl?file=3D..%2Fdata%2F201=
21225%2FF002426.dat&amp;REPTYPE=3Dprotein&amp;_sigthreshold=3D0.05&amp;RE=
PORT=3D50&amp;_server_mudpit_switch=3D99999999&amp;_ignoreionsscorebelow=3D=
0&amp;_showsubsets=3D0&amp;_showpopups=3DTRUE&amp;_sortunassigned=3Dscore=
down&amp;_requireboldred=3D0#Hit40">gi|223546316</A></B></TT></TD>
    <TD noWrap><TT>&nbsp;&nbsp;17563</TT></TD>
    <TD noWrap align=3Dright><TT>84</TT></TD>
    <TD noWrap><TT>&nbsp;&nbsp;initiation factor 5a, putative [Ricinus=20
      communis]</TT></TD></TR>
  <TR>
    <TD noWrap align=3Dright><TT><B>41.</B></TT></TD>
    <TD noWrap><TT><B>&nbsp;<A=20
      =
href=3D"http://zxw-pc/mascot/cgi/master_results.pl?file=3D..%2Fdata%2F201=
21225%2FF002426.dat&amp;REPTYPE=3Dprotein&amp;_sigthreshold=3D0.05&amp;RE=
PORT=3D50&amp;_server_mudpit_switch=3D99999999&amp;_ignoreionsscorebelow=3D=
0&amp;_showsubsets=3D0&amp;_showpopups=3DTRUE&amp;_sortunassigned=3Dscore=
down&amp;_requireboldred=3D0#Hit41">gi|223047850</A></B></TT></TD>
    <TD noWrap><TT>&nbsp;&nbsp;17390</TT></TD>
    <TD noWrap align=3Dright><TT>77</TT></TD>
    <TD noWrap><TT>&nbsp;&nbsp;eIF5A1 [Populus deltoides]</TT></TD></TR>
  <TR>
    <TD noWrap align=3Dright><TT><B>42.</B></TT></TD>
    <TD noWrap><TT><B>&nbsp;<A=20
      =
href=3D"http://zxw-pc/mascot/cgi/master_results.pl?file=3D..%2Fdata%2F201=
21225%2FF002426.dat&amp;REPTYPE=3Dprotein&amp;_sigthreshold=3D0.05&amp;RE=
PORT=3D50&amp;_server_mudpit_switch=3D99999999&amp;_ignoreionsscorebelow=3D=
0&amp;_showsubsets=3D0&amp;_showpopups=3DTRUE&amp;_sortunassigned=3Dscore=
down&amp;_requireboldred=3D0#Hit42">gi|12230561</A></B></TT></TD>
    <TD noWrap><TT>&nbsp;&nbsp;15247</TT></TD>
    <TD noWrap align=3Dright><TT>66</TT></TD>
    <TD noWrap><TT>&nbsp;&nbsp;RecName: Full=3DSuperoxide dismutase=20
    [Cu-Zn]</TT></TD></TR>
  <TR>
    <TD noWrap align=3Dright><TT><B>43.</B></TT></TD>
    <TD noWrap><TT><B>&nbsp;<A=20
      =
href=3D"http://zxw-pc/mascot/cgi/master_results.pl?file=3D..%2Fdata%2F201=
21225%2FF002426.dat&amp;REPTYPE=3Dprotein&amp;_sigthreshold=3D0.05&amp;RE=
PORT=3D50&amp;_server_mudpit_switch=3D99999999&amp;_ignoreionsscorebelow=3D=
0&amp;_showsubsets=3D0&amp;_showpopups=3DTRUE&amp;_sortunassigned=3Dscore=
down&amp;_requireboldred=3D0#Hit43">gi|2645997</A></B></TT></TD>
    <TD noWrap><TT>&nbsp;&nbsp;15247</TT></TD>
    <TD noWrap align=3Dright><TT>66</TT></TD>
    <TD noWrap><TT>&nbsp;&nbsp;Cu/Zn superoxide dismutase [Panax=20
    ginseng]</TT></TD></TR>
  <TR>
    <TD noWrap align=3Dright><TT><B>44.</B></TT></TD>
    <TD noWrap><TT><B>&nbsp;<A=20
      =
href=3D"http://zxw-pc/mascot/cgi/master_results.pl?file=3D..%2Fdata%2F201=
21225%2FF002426.dat&amp;REPTYPE=3Dprotein&amp;_sigthreshold=3D0.05&amp;RE=
PORT=3D50&amp;_server_mudpit_switch=3D99999999&amp;_ignoreionsscorebelow=3D=
0&amp;_showsubsets=3D0&amp;_showpopups=3DTRUE&amp;_sortunassigned=3Dscore=
down&amp;_requireboldred=3D0#Hit44">gi|255588999</A></B></TT></TD>
    <TD noWrap><TT>&nbsp;&nbsp;6178</TT></TD>
    <TD noWrap align=3Dright><TT>55</TT></TD>
    <TD noWrap><TT>&nbsp;&nbsp;conserved hypothetical protein [Ricinus=20
      communis]</TT></TD></TR>
  <TR>
    <TD noWrap align=3Dright><TT><B>45.</B></TT></TD>
    <TD noWrap><TT><B>&nbsp;<A=20
      =
href=3D"http://zxw-pc/mascot/cgi/master_results.pl?file=3D..%2Fdata%2F201=
21225%2FF002426.dat&amp;REPTYPE=3Dprotein&amp;_sigthreshold=3D0.05&amp;RE=
PORT=3D50&amp;_server_mudpit_switch=3D99999999&amp;_ignoreionsscorebelow=3D=
0&amp;_showsubsets=3D0&amp;_showpopups=3DTRUE&amp;_sortunassigned=3Dscore=
down&amp;_requireboldred=3D0#Hit45">gi|223524560</A></B></TT></TD>
    <TD noWrap><TT>&nbsp;&nbsp;6178</TT></TD>
    <TD noWrap align=3Dright><TT>55</TT></TD>
    <TD noWrap><TT>&nbsp;&nbsp;conserved hypothetical protein [Ricinus=20
      communis]</TT></TD></TR>
  <TR>
    <TD noWrap align=3Dright><TT><B>46.</B></TT></TD>
    <TD noWrap><TT><B>&nbsp;<A=20
      =
href=3D"http://zxw-pc/mascot/cgi/master_results.pl?file=3D..%2Fdata%2F201=
21225%2FF002426.dat&amp;REPTYPE=3Dprotein&amp;_sigthreshold=3D0.05&amp;RE=
PORT=3D50&amp;_server_mudpit_switch=3D99999999&amp;_ignoreionsscorebelow=3D=
0&amp;_showsubsets=3D0&amp;_showpopups=3DTRUE&amp;_sortunassigned=3Dscore=
down&amp;_requireboldred=3D0#Hit46">gi|147768824</A></B></TT></TD>
    <TD noWrap><TT>&nbsp;&nbsp;74873</TT></TD>
    <TD noWrap align=3Dright><TT>50</TT></TD>
    <TD noWrap><TT>&nbsp;&nbsp;hypothetical protein VITISV_040482 [Vitis =

      vinifera]</TT></TD></TR>
  <TR>
    <TD noWrap align=3Dright><TT><B>47.</B></TT></TD>
    <TD noWrap><TT><B>&nbsp;<A=20
      =
href=3D"http://zxw-pc/mascot/cgi/master_results.pl?file=3D..%2Fdata%2F201=
21225%2FF002426.dat&amp;REPTYPE=3Dprotein&amp;_sigthreshold=3D0.05&amp;RE=
PORT=3D50&amp;_server_mudpit_switch=3D99999999&amp;_ignoreionsscorebelow=3D=
0&amp;_showsubsets=3D0&amp;_showpopups=3DTRUE&amp;_sortunassigned=3Dscore=
down&amp;_requireboldred=3D0#Hit47">gi|242047142</A></B></TT></TD>
    <TD noWrap><TT>&nbsp;&nbsp;68547</TT></TD>
    <TD noWrap align=3Dright><TT>49</TT></TD>
    <TD noWrap><TT>&nbsp;&nbsp;hypothetical protein SORBIDRAFT_02g000820 =

      [Sorghum bicolor]</TT></TD></TR>
  <TR>
    <TD noWrap align=3Dright><TT><B>48.</B></TT></TD>
    <TD noWrap><TT><B>&nbsp;<A=20
      =
href=3D"http://zxw-pc/mascot/cgi/master_results.pl?file=3D..%2Fdata%2F201=
21225%2FF002426.dat&amp;REPTYPE=3Dprotein&amp;_sigthreshold=3D0.05&amp;RE=
PORT=3D50&amp;_server_mudpit_switch=3D99999999&amp;_ignoreionsscorebelow=3D=
0&amp;_showsubsets=3D0&amp;_showpopups=3DTRUE&amp;_sortunassigned=3Dscore=
down&amp;_requireboldred=3D0#Hit48">gi|241924694</A></B></TT></TD>
    <TD noWrap><TT>&nbsp;&nbsp;68547</TT></TD>
    <TD noWrap align=3Dright><TT>49</TT></TD>
    <TD noWrap><TT>&nbsp;&nbsp;hypothetical protein SORBIDRAFT_02g000820 =

      [Sorghum bicolor]</TT></TD></TR>
  <TR>
    <TD noWrap align=3Dright><TT><B>49.</B></TT></TD>
    <TD noWrap><TT><B>&nbsp;<A=20
      =
href=3D"http://zxw-pc/mascot/cgi/master_results.pl?file=3D..%2Fdata%2F201=
21225%2FF002426.dat&amp;REPTYPE=3Dprotein&amp;_sigthreshold=3D0.05&amp;RE=
PORT=3D50&amp;_server_mudpit_switch=3D99999999&amp;_ignoreionsscorebelow=3D=
0&amp;_showsubsets=3D0&amp;_showpopups=3DTRUE&amp;_sortunassigned=3Dscore=
down&amp;_requireboldred=3D0#Hit49">gi|147800350</A></B></TT></TD>
    <TD noWrap><TT>&nbsp;&nbsp;4375</TT></TD>
    <TD noWrap align=3Dright><TT>49</TT></TD>
    <TD noWrap><TT>&nbsp;&nbsp;hypothetical protein VITISV_031511 [Vitis =

      vinifera]</TT></TD></TR>
  <TR>
    <TD noWrap align=3Dright><TT><B>50.</B></TT></TD>
    <TD noWrap><TT><B>&nbsp;<A=20
      =
href=3D"http://zxw-pc/mascot/cgi/master_results.pl?file=3D..%2Fdata%2F201=
21225%2FF002426.dat&amp;REPTYPE=3Dprotein&amp;_sigthreshold=3D0.05&amp;RE=
PORT=3D50&amp;_server_mudpit_switch=3D99999999&amp;_ignoreionsscorebelow=3D=
0&amp;_showsubsets=3D0&amp;_showpopups=3DTRUE&amp;_sortunassigned=3Dscore=
down&amp;_requireboldred=3D0#Hit50">gi|222849785</A></B></TT></TD>
    <TD noWrap><TT>&nbsp;&nbsp;50382</TT></TD>
    <TD noWrap align=3Dright><TT>49</TT></TD>
    <TD noWrap><TT>&nbsp;&nbsp;predicted protein [Populus=20
  trichocarpa]</TT></TD></TR></TBODY></TABLE>
<H3>Results List</H3>
<TABLE border=3D0 cellSpacing=3D0>
  <TBODY>
  <TR>
    <TD><TT><B><A =
name=3DHit1>1.</A>&nbsp;&nbsp;&nbsp;&nbsp;</B></TT></TD>
    <TD noWrap><TT><A=20
      =
href=3D"http://zxw-pc/mascot/cgi/protein_view.pl?file=3D../data/20121225/=
F002426.dat&amp;hit=3D1"=20
      =
target=3D_blank>gi|156556444</A>&nbsp;&nbsp;&nbsp;&nbsp;<B>Mass:</B>&nbsp=
;17269&nbsp;&nbsp;&nbsp;&nbsp;<B>Score:</B>&nbsp;118&nbsp;&nbsp;&nbsp;&nb=
sp;<B>Expect:</B>&nbsp;2.9e-006&nbsp;&nbsp;<B>Matches:</B>&nbsp;5</TT></T=
D></TR>
  <TR>
    <TD>&nbsp;</TD>
    <TD noWrap><TT>unnamed protein product [Lactuca=20
sativa]</TT></TD></TR></TBODY></TABLE>
<TABLE border=3D0 cellSpacing=3D0 cellPadding=3D0>
  <TBODY>
  <TR>
    <TD><TT>&nbsp;&nbsp;&nbsp;&nbsp;&nbsp;&nbsp;</TT></TD>
    <TD align=3Dright><TT><B>Observed&nbsp;&nbsp;</B></TT></TD>
    <TD noWrap align=3Dright><TT><B>Mr(expt)&nbsp;&nbsp;</B></TT></TD>
    <TD noWrap align=3Dright><TT><B>Mr(calc)&nbsp;&nbsp;</B></TT></TD>
    <TD align=3Dright><TT><B>&nbsp;ppm&nbsp;&nbsp;</B></TT></TD>
    <TD align=3Dright><TT><B>Start&nbsp;</B></TT></TD>
    <TD align=3Dright><TT><B>&nbsp;</B></TT></TD>
    <TD align=3Dright><TT><B>End&nbsp;</B></TT></TD>
    <TD align=3Dright><TT><B>Miss&nbsp;</B></TT></TD>
    <TD align=3Dright><TT><B>Ions&nbsp;</B></TT></TD>
    <TD><TT><B>&nbsp;Peptide</B></TT></TD></TR>
  <TR>
    <TD align=3Dright>&nbsp;</TD>
    <TD align=3Dright><TT>723.3032&nbsp;&nbsp;</TT></TD>
    <TD align=3Dright><TT>722.2959&nbsp;&nbsp;</TT></TD>
    <TD align=3Dright><TT>722.3235&nbsp;&nbsp;</TT></TD>
    <TD noWrap align=3Dright><TT>-38.26&nbsp;</TT></TD>
    <TD align=3Dright><TT>129&nbsp;</TT></TD>
    <TD noWrap align=3Dright><TT>-&nbsp;</TT></TD>
    <TD align=3Dright><TT>135&nbsp;</TT></TD>
    <TD align=3Dright><TT>0&nbsp;&nbsp;</TT></TD>
    <TD noWrap align=3Dright><TT>---&nbsp;&nbsp;</TT></TD>
    <TD noWrap><TT>&nbsp;K.DGFAEGK.D</TT></TD></TR>
  <TR>
    <TD align=3Dright>&nbsp;</TD>
    <TD align=3Dright><TT>1327.6570&nbsp;&nbsp;</TT></TD>
    <TD align=3Dright><TT>1326.6497&nbsp;&nbsp;</TT></TD>
    <TD align=3Dright><TT>1326.7395&nbsp;&nbsp;</TT></TD>
    <TD noWrap align=3Dright><TT>-67.64&nbsp;</TT></TD>
    <TD align=3Dright><TT>117&nbsp;</TT></TD>
    <TD noWrap align=3Dright><TT>-&nbsp;</TT></TD>
    <TD align=3Dright><TT>128&nbsp;</TT></TD>
    <TD align=3Dright><TT>0&nbsp;&nbsp;</TT></TD>
    <TD noWrap align=3Dright><TT>---&nbsp;&nbsp;</TT></TD>
    <TD noWrap><TT>&nbsp;K.LPTDDALLTQIK.D</TT></TD></TR>
  <TR>
    <TD align=3Dright>&nbsp;</TD>
    <TD align=3Dright><TT>1798.8718&nbsp;&nbsp;</TT></TD>
    <TD align=3Dright><TT>1797.8645&nbsp;&nbsp;</TT></TD>
    <TD align=3Dright><TT>1797.9724&nbsp;&nbsp;</TT></TD>
    <TD noWrap align=3Dright><TT>-59.99&nbsp;</TT></TD>
    <TD align=3Dright><TT>113&nbsp;</TT></TD>
    <TD noWrap align=3Dright><TT>-&nbsp;</TT></TD>
    <TD align=3Dright><TT>128&nbsp;</TT></TD>
    <TD align=3Dright><TT>1&nbsp;&nbsp;</TT></TD>
    <TD noWrap align=3Dright><TT>---&nbsp;&nbsp;</TT></TD>
    <TD noWrap><TT>&nbsp;K.DDLKLPTDDALLTQIK.D</TT></TD></TR>
  <TR>
    <TD align=3Dright>&nbsp;</TD>
    <TD align=3Dright><TT>1798.8718&nbsp;&nbsp;</TT></TD>
    <TD align=3Dright><TT>1797.8645&nbsp;&nbsp;</TT></TD>
    <TD align=3Dright><TT>1797.9724&nbsp;&nbsp;</TT></TD>
    <TD noWrap align=3Dright><TT>-59.99&nbsp;</TT></TD>
    <TD align=3Dright><TT>113&nbsp;</TT></TD>
    <TD noWrap align=3Dright><TT>-&nbsp;</TT></TD>
    <TD align=3Dright><TT>128&nbsp;</TT></TD>
    <TD align=3Dright><TT>1&nbsp;&nbsp;</TT></TD>
    <TD noWrap align=3Dright><TT>84&nbsp;&nbsp;</TT></TD>
    <TD noWrap><TT>&nbsp;K.DDLKLPTDDALLTQIK.D</TT></TD></TR>
  <TR>
    <TD align=3Dright>&nbsp;</TD>
    <TD align=3Dright><TT>2158.9854&nbsp;&nbsp;</TT></TD>
    <TD align=3Dright><TT>2157.9781&nbsp;&nbsp;</TT></TD>
    <TD align=3Dright><TT>2158.0589&nbsp;&nbsp;</TT></TD>
    <TD noWrap align=3Dright><TT>-37.44&nbsp;</TT></TD>
    <TD align=3Dright><TT>70&nbsp;</TT></TD>
    <TD noWrap align=3Dright><TT>-&nbsp;</TT></TD>
    <TD align=3Dright><TT>88&nbsp;</TT></TD>
    <TD align=3Dright><TT>1&nbsp;&nbsp;</TT></TD>
    <TD noWrap align=3Dright><TT>---&nbsp;&nbsp;</TT></TD>
    <TD =
noWrap><TT>&nbsp;K.KLEDIVPSSHNCDVPHVNR.T</TT></TD></TR></TBODY></TABLE>
<TABLE border=3D0 cellSpacing=3D0>
  <TBODY>
  <TR>
    <TD><TT>&nbsp;&nbsp;&nbsp;&nbsp;&nbsp;&nbsp;</TT></TD>
    <TD><TT><B>No match to: </B>721.3801, 829.3427, 842.4639, 870.4836,=20
      1034.5068, 1036.5557, 1074.5192, 1100.5267, 1101.5325, 1103.5251,=20
      1118.5355, 1118.5355, 1140.5022, 1162.4948, 1207.5894, 1269.5459,=20
      1277.4479, 1277.4479, 1296.6942, 1296.6942, 1310.7123, 1310.7123,=20
      1321.5427, 1403.6052, 1420.6118, 1420.6118, 1442.6177, 1487.6084,=20
      2087.9094, 2087.9094, 2128.9573, 2199.0505, 2216.0063, 2216.0063,=20
      2217.5723, 2237.9763, 2257.0452, 2257.0452, 2300.0552, 2604.1558,=20
      2604.1558, 2626.1479, 2664.2925</TT></TD></TR></TBODY></TABLE><BR>
<TABLE border=3D0 cellSpacing=3D0>
  <TBODY>
  <TR>
    <TD><TT><B><A =
name=3DHit2>2.</A>&nbsp;&nbsp;&nbsp;&nbsp;</B></TT></TD>
    <TD noWrap><TT><A=20
      =
href=3D"http://zxw-pc/mascot/cgi/protein_view.pl?file=3D../data/20121225/=
F002426.dat&amp;hit=3D2"=20
      =
target=3D_blank>gi|20138786</A>&nbsp;&nbsp;&nbsp;&nbsp;<B>Mass:</B>&nbsp;=
17255&nbsp;&nbsp;&nbsp;&nbsp;<B>Score:</B>&nbsp;108&nbsp;&nbsp;&nbsp;&nbs=
p;<B>Expect:</B>&nbsp;2.9e-005&nbsp;&nbsp;<B>Matches:</B>&nbsp;4</TT></TD=
></TR>
  <TR>
    <TD>&nbsp;</TD>
    <TD noWrap><TT>RecName: Full=3DEukaryotic translation initiation =
factor 5A;=20
      Short=3DeIF-5A</TT></TD></TR></TBODY></TABLE>
<TABLE border=3D0 cellSpacing=3D0 cellPadding=3D0>
  <TBODY>
  <TR>
    <TD><TT>&nbsp;&nbsp;&nbsp;&nbsp;&nbsp;&nbsp;</TT></TD>
    <TD align=3Dright><TT><B>Observed&nbsp;&nbsp;</B></TT></TD>
    <TD noWrap align=3Dright><TT><B>Mr(expt)&nbsp;&nbsp;</B></TT></TD>
    <TD noWrap align=3Dright><TT><B>Mr(calc)&nbsp;&nbsp;</B></TT></TD>
    <TD align=3Dright><TT><B>&nbsp;ppm&nbsp;&nbsp;</B></TT></TD>
    <TD align=3Dright><TT><B>Start&nbsp;</B></TT></TD>
    <TD align=3Dright><TT><B>&nbsp;</B></TT></TD>
    <TD align=3Dright><TT><B>End&nbsp;</B></TT></TD>
    <TD align=3Dright><TT><B>Miss&nbsp;</B></TT></TD>
    <TD align=3Dright><TT><B>Ions&nbsp;</B></TT></TD>
    <TD><TT><B>&nbsp;Peptide</B></TT></TD></TR>
  <TR>
    <TD align=3Dright>&nbsp;</TD>
    <TD align=3Dright><TT>1327.6570&nbsp;&nbsp;</TT></TD>
    <TD align=3Dright><TT>1326.6497&nbsp;&nbsp;</TT></TD>
    <TD align=3Dright><TT>1326.7395&nbsp;&nbsp;</TT></TD>
    <TD noWrap align=3Dright><TT>-67.64&nbsp;</TT></TD>
    <TD align=3Dright><TT>117&nbsp;</TT></TD>
    <TD noWrap align=3Dright><TT>-&nbsp;</TT></TD>
    <TD align=3Dright><TT>128&nbsp;</TT></TD>
    <TD align=3Dright><TT>0&nbsp;&nbsp;</TT></TD>
    <TD noWrap align=3Dright><TT>---&nbsp;&nbsp;</TT></TD>
    <TD noWrap><TT>&nbsp;K.LPTDDALLTQIK.D</TT></TD></TR>
  <TR>
    <TD align=3Dright>&nbsp;</TD>
    <TD align=3Dright><TT>1798.8718&nbsp;&nbsp;</TT></TD>
    <TD align=3Dright><TT>1797.8645&nbsp;&nbsp;</TT></TD>
    <TD align=3Dright><TT>1797.9724&nbsp;&nbsp;</TT></TD>
    <TD noWrap align=3Dright><TT>-59.99&nbsp;</TT></TD>
    <TD align=3Dright><TT>113&nbsp;</TT></TD>
    <TD noWrap align=3Dright><TT>-&nbsp;</TT></TD>
    <TD align=3Dright><TT>128&nbsp;</TT></TD>
    <TD align=3Dright><TT>1&nbsp;&nbsp;</TT></TD>
    <TD noWrap align=3Dright><TT>---&nbsp;&nbsp;</TT></TD>
    <TD noWrap><TT>&nbsp;K.DDLKLPTDDALLTQIK.D</TT></TD></TR>
  <TR>
    <TD align=3Dright>&nbsp;</TD>
    <TD align=3Dright><TT>1798.8718&nbsp;&nbsp;</TT></TD>
    <TD align=3Dright><TT>1797.8645&nbsp;&nbsp;</TT></TD>
    <TD align=3Dright><TT>1797.9724&nbsp;&nbsp;</TT></TD>
    <TD noWrap align=3Dright><TT>-59.99&nbsp;</TT></TD>
    <TD align=3Dright><TT>113&nbsp;</TT></TD>
    <TD noWrap align=3Dright><TT>-&nbsp;</TT></TD>
    <TD align=3Dright><TT>128&nbsp;</TT></TD>
    <TD align=3Dright><TT>1&nbsp;&nbsp;</TT></TD>
    <TD noWrap align=3Dright><TT>84&nbsp;&nbsp;</TT></TD>
    <TD noWrap><TT>&nbsp;K.DDLKLPTDDALLTQIK.D</TT></TD></TR>
  <TR>
    <TD align=3Dright>&nbsp;</TD>
    <TD align=3Dright><TT>2158.9854&nbsp;&nbsp;</TT></TD>
    <TD align=3Dright><TT>2157.9781&nbsp;&nbsp;</TT></TD>
    <TD align=3Dright><TT>2158.0589&nbsp;&nbsp;</TT></TD>
    <TD noWrap align=3Dright><TT>-37.44&nbsp;</TT></TD>
    <TD align=3Dright><TT>70&nbsp;</TT></TD>
    <TD noWrap align=3Dright><TT>-&nbsp;</TT></TD>
    <TD align=3Dright><TT>88&nbsp;</TT></TD>
    <TD align=3Dright><TT>1&nbsp;&nbsp;</TT></TD>
    <TD noWrap align=3Dright><TT>---&nbsp;&nbsp;</TT></TD>
    <TD =
noWrap><TT>&nbsp;K.KLEDIVPSSHNCDVPHVNR.T</TT></TD></TR></TBODY></TABLE>
<TABLE border=3D0 cellSpacing=3D0>
  <TBODY>
  <TR>
    <TD><TT>&nbsp;&nbsp;&nbsp;&nbsp;&nbsp;&nbsp;</TT></TD>
    <TD><TT><B>No match to: </B>721.3801, 723.3032, 829.3427, 842.4639,=20
      870.4836, 1034.5068, 1036.5557, 1074.5192, 1100.5267, 1101.5325,=20
      1103.5251, 1118.5355, 1118.5355, 1140.5022, 1162.4948, 1207.5894,=20
      1269.5459, 1277.4479, 1277.4479, 1296.6942, 1296.6942, 1310.7123,=20
      1310.7123, 1321.5427, 1403.6052, 1420.6118, 1420.6118, 1442.6177,=20
      1487.6084, 2087.9094, 2087.9094, 2128.9573, 2199.0505, 2216.0063,=20
      2216.0063, 2217.5723, 2237.9763, 2257.0452, 2257.0452, 2300.0552,=20
      2604.1558, 2604.1558, 2626.1479, =
2664.2925</TT></TD></TR></TBODY></TABLE><BR>
<TABLE border=3D0 cellSpacing=3D0>
  <TBODY>
  <TR>
    <TD><TT><B><A =
name=3DHit3>3.</A>&nbsp;&nbsp;&nbsp;&nbsp;</B></TT></TD>
    <TD noWrap><TT><A=20
      =
href=3D"http://zxw-pc/mascot/cgi/protein_view.pl?file=3D../data/20121225/=
F002426.dat&amp;hit=3D3"=20
      =
target=3D_blank>gi|6689385</A>&nbsp;&nbsp;&nbsp;&nbsp;<B>Mass:</B>&nbsp;1=
7255&nbsp;&nbsp;&nbsp;&nbsp;<B>Score:</B>&nbsp;108&nbsp;&nbsp;&nbsp;&nbsp=
;<B>Expect:</B>&nbsp;2.9e-005&nbsp;&nbsp;<B>Matches:</B>&nbsp;4</TT></TD>=
</TR>
  <TR>
    <TD>&nbsp;</TD>
    <TD noWrap><TT>translation initiation factor 5A precursor protein =
(eIF-5A)=20
      [Senecio vernalis]</TT></TD></TR></TBODY></TABLE>
<TABLE border=3D0 cellSpacing=3D0 cellPadding=3D0>
  <TBODY>
  <TR>
    <TD><TT>&nbsp;&nbsp;&nbsp;&nbsp;&nbsp;&nbsp;</TT></TD>
    <TD align=3Dright><TT><B>Observed&nbsp;&nbsp;</B></TT></TD>
    <TD noWrap align=3Dright><TT><B>Mr(expt)&nbsp;&nbsp;</B></TT></TD>
    <TD noWrap align=3Dright><TT><B>Mr(calc)&nbsp;&nbsp;</B></TT></TD>
    <TD align=3Dright><TT><B>&nbsp;ppm&nbsp;&nbsp;</B></TT></TD>
    <TD align=3Dright><TT><B>Start&nbsp;</B></TT></TD>
    <TD align=3Dright><TT><B>&nbsp;</B></TT></TD>
    <TD align=3Dright><TT><B>End&nbsp;</B></TT></TD>
    <TD align=3Dright><TT><B>Miss&nbsp;</B></TT></TD>
    <TD align=3Dright><TT><B>Ions&nbsp;</B></TT></TD>
    <TD><TT><B>&nbsp;Peptide</B></TT></TD></TR>
  <TR>
    <TD align=3Dright>&nbsp;</TD>
    <TD align=3Dright><TT>1327.6570&nbsp;&nbsp;</TT></TD>
    <TD align=3Dright><TT>1326.6497&nbsp;&nbsp;</TT></TD>
    <TD align=3Dright><TT>1326.7395&nbsp;&nbsp;</TT></TD>
    <TD noWrap align=3Dright><TT>-67.64&nbsp;</TT></TD>
    <TD align=3Dright><TT>117&nbsp;</TT></TD>
    <TD noWrap align=3Dright><TT>-&nbsp;</TT></TD>
    <TD align=3Dright><TT>128&nbsp;</TT></TD>
    <TD align=3Dright><TT>0&nbsp;&nbsp;</TT></TD>
    <TD noWrap align=3Dright><TT>---&nbsp;&nbsp;</TT></TD>
    <TD noWrap><TT>&nbsp;K.LPTDDALLTQIK.D</TT></TD></TR>
  <TR>
    <TD align=3Dright>&nbsp;</TD>
    <TD align=3Dright><TT>1798.8718&nbsp;&nbsp;</TT></TD>
    <TD align=3Dright><TT>1797.8645&nbsp;&nbsp;</TT></TD>
    <TD align=3Dright><TT>1797.9724&nbsp;&nbsp;</TT></TD>
    <TD noWrap align=3Dright><TT>-59.99&nbsp;</TT></TD>
    <TD align=3Dright><TT>113&nbsp;</TT></TD>
    <TD noWrap align=3Dright><TT>-&nbsp;</TT></TD>
    <TD align=3Dright><TT>128&nbsp;</TT></TD>
    <TD align=3Dright><TT>1&nbsp;&nbsp;</TT></TD>
    <TD noWrap align=3Dright><TT>---&nbsp;&nbsp;</TT></TD>
    <TD noWrap><TT>&nbsp;K.DDLKLPTDDALLTQIK.D</TT></TD></TR>
  <TR>
    <TD align=3Dright>&nbsp;</TD>
    <TD align=3Dright><TT>1798.8718&nbsp;&nbsp;</TT></TD>
    <TD align=3Dright><TT>1797.8645&nbsp;&nbsp;</TT></TD>
    <TD align=3Dright><TT>1797.9724&nbsp;&nbsp;</TT></TD>
    <TD noWrap align=3Dright><TT>-59.99&nbsp;</TT></TD>
    <TD align=3Dright><TT>113&nbsp;</TT></TD>
    <TD noWrap align=3Dright><TT>-&nbsp;</TT></TD>
    <TD align=3Dright><TT>128&nbsp;</TT></TD>
    <TD align=3Dright><TT>1&nbsp;&nbsp;</TT></TD>
    <TD noWrap align=3Dright><TT>84&nbsp;&nbsp;</TT></TD>
    <TD noWrap><TT>&nbsp;K.DDLKLPTDDALLTQIK.D</TT></TD></TR>
  <TR>
    <TD align=3Dright>&nbsp;</TD>
    <TD align=3Dright><TT>2158.9854&nbsp;&nbsp;</TT></TD>
    <TD align=3Dright><TT>2157.9781&nbsp;&nbsp;</TT></TD>
    <TD align=3Dright><TT>2158.0589&nbsp;&nbsp;</TT></TD>
    <TD noWrap align=3Dright><TT>-37.44&nbsp;</TT></TD>
    <TD align=3Dright><TT>70&nbsp;</TT></TD>
    <TD noWrap align=3Dright><TT>-&nbsp;</TT></TD>
    <TD align=3Dright><TT>88&nbsp;</TT></TD>
    <TD align=3Dright><TT>1&nbsp;&nbsp;</TT></TD>
    <TD noWrap align=3Dright><TT>---&nbsp;&nbsp;</TT></TD>
    <TD =
noWrap><TT>&nbsp;K.KLEDIVPSSHNCDVPHVNR.T</TT></TD></TR></TBODY></TABLE>
<TABLE border=3D0 cellSpacing=3D0>
  <TBODY>
  <TR>
    <TD><TT>&nbsp;&nbsp;&nbsp;&nbsp;&nbsp;&nbsp;</TT></TD>
    <TD><TT><B>No match to: </B>721.3801, 723.3032, 829.3427, 842.4639,=20
      870.4836, 1034.5068, 1036.5557, 1074.5192, 1100.5267, 1101.5325,=20
      1103.5251, 1118.5355, 1118.5355, 1140.5022, 1162.4948, 1207.5894,=20
      1269.5459, 1277.4479, 1277.4479, 1296.6942, 1296.6942, 1310.7123,=20
      1310.7123, 1321.5427, 1403.6052, 1420.6118, 1420.6118, 1442.6177,=20
      1487.6084, 2087.9094, 2087.9094, 2128.9573, 2199.0505, 2216.0063,=20
      2216.0063, 2217.5723, 2237.9763, 2257.0452, 2257.0452, 2300.0552,=20
      2604.1558, 2604.1558, 2626.1479, =
2664.2925</TT></TD></TR></TBODY></TABLE><BR>
<TABLE border=3D0 cellSpacing=3D0>
  <TBODY>
  <TR>
    <TD><TT><B><A =
name=3DHit4>4.</A>&nbsp;&nbsp;&nbsp;&nbsp;</B></TT></TD>
    <TD noWrap><TT><A=20
      =
href=3D"http://zxw-pc/mascot/cgi/protein_view.pl?file=3D../data/20121225/=
F002426.dat&amp;hit=3D4"=20
      =
target=3D_blank>gi|255631724</A>&nbsp;&nbsp;&nbsp;&nbsp;<B>Mass:</B>&nbsp=
;12986&nbsp;&nbsp;&nbsp;&nbsp;<B>Score:</B>&nbsp;96&nbsp;&nbsp;&nbsp;&nbs=
p;&nbsp;<B>Expect:</B>&nbsp;0.0005&nbsp;&nbsp;<B>Matches:</B>&nbsp;4</TT>=
</TD></TR>
  <TR>
    <TD>&nbsp;</TD>
    <TD noWrap><TT>unknown [Glycine max]</TT></TD></TR></TBODY></TABLE>
<TABLE border=3D0 cellSpacing=3D0 cellPadding=3D0>
  <TBODY>
  <TR>
    <TD><TT>&nbsp;&nbsp;&nbsp;&nbsp;&nbsp;&nbsp;</TT></TD>
    <TD align=3Dright><TT><B>Observed&nbsp;&nbsp;</B></TT></TD>
    <TD noWrap align=3Dright><TT><B>Mr(expt)&nbsp;&nbsp;</B></TT></TD>
    <TD noWrap align=3Dright><TT><B>Mr(calc)&nbsp;&nbsp;</B></TT></TD>
    <TD align=3Dright><TT><B>&nbsp;ppm&nbsp;&nbsp;</B></TT></TD>
    <TD align=3Dright><TT><B>Start&nbsp;</B></TT></TD>
    <TD align=3Dright><TT><B>&nbsp;</B></TT></TD>
    <TD align=3Dright><TT><B>End&nbsp;</B></TT></TD>
    <TD align=3Dright><TT><B>Miss&nbsp;</B></TT></TD>
    <TD align=3Dright><TT><B>Ions&nbsp;</B></TT></TD>
    <TD><TT><B>&nbsp;Peptide</B></TT></TD></TR>
  <TR>
    <TD align=3Dright>&nbsp;</TD>
    <TD align=3Dright><TT>721.3801&nbsp;&nbsp;</TT></TD>
    <TD align=3Dright><TT>720.3729&nbsp;&nbsp;</TT></TD>
    <TD align=3Dright><TT>720.4031&nbsp;&nbsp;</TT></TD>
    <TD noWrap align=3Dright><TT>-41.99&nbsp;</TT></TD>
    <TD align=3Dright><TT>42&nbsp;</TT></TD>
    <TD noWrap align=3Dright><TT>-&nbsp;</TT></TD>
    <TD align=3Dright><TT>47&nbsp;</TT></TD>
    <TD align=3Dright><TT>0&nbsp;&nbsp;</TT></TD>
    <TD noWrap align=3Dright><TT>---&nbsp;&nbsp;</TT></TD>
    <TD noWrap><TT>&nbsp;K.VPHVNR.I</TT></TD></TR>
  <TR>
    <TD align=3Dright>&nbsp;</TD>
    <TD align=3Dright><TT>723.3032&nbsp;&nbsp;</TT></TD>
    <TD align=3Dright><TT>722.2959&nbsp;&nbsp;</TT></TD>
    <TD align=3Dright><TT>722.3235&nbsp;&nbsp;</TT></TD>
    <TD noWrap align=3Dright><TT>-38.26&nbsp;</TT></TD>
    <TD align=3Dright><TT>88&nbsp;</TT></TD>
    <TD noWrap align=3Dright><TT>-&nbsp;</TT></TD>
    <TD align=3Dright><TT>94&nbsp;</TT></TD>
    <TD align=3Dright><TT>0&nbsp;&nbsp;</TT></TD>
    <TD noWrap align=3Dright><TT>---&nbsp;&nbsp;</TT></TD>
    <TD noWrap><TT>&nbsp;K.DGFAEGK.D</TT></TD></TR>
  <TR>
    <TD align=3Dright>&nbsp;</TD>
    <TD align=3Dright><TT>1118.5355&nbsp;&nbsp;</TT></TD>
    <TD align=3Dright><TT>1117.5282&nbsp;&nbsp;</TT></TD>
    <TD align=3Dright><TT>1117.5880&nbsp;&nbsp;</TT></TD>
    <TD noWrap align=3Dright><TT>-53.50&nbsp;</TT></TD>
    <TD align=3Dright><TT>19&nbsp;</TT></TD>
    <TD noWrap align=3Dright><TT>-&nbsp;</TT></TD>
    <TD align=3Dright><TT>28&nbsp;</TT></TD>
    <TD align=3Dright><TT>0&nbsp;&nbsp;</TT></TD>
    <TD noWrap align=3Dright><TT>---&nbsp;&nbsp;</TT></TD>
    <TD noWrap><TT>&nbsp;K.TFPQQAGTIR.K</TT></TD></TR>
  <TR>
    <TD align=3Dright>&nbsp;</TD>
    <TD align=3Dright><TT>1118.5355&nbsp;&nbsp;</TT></TD>
    <TD align=3Dright><TT>1117.5282&nbsp;&nbsp;</TT></TD>
    <TD align=3Dright><TT>1117.5880&nbsp;&nbsp;</TT></TD>
    <TD noWrap align=3Dright><TT>-53.50&nbsp;</TT></TD>
    <TD align=3Dright><TT>19&nbsp;</TT></TD>
    <TD noWrap align=3Dright><TT>-&nbsp;</TT></TD>
    <TD align=3Dright><TT>28&nbsp;</TT></TD>
    <TD align=3Dright><TT>0&nbsp;&nbsp;</TT></TD>
    <TD noWrap align=3Dright><TT>72&nbsp;&nbsp;</TT></TD>
    <TD noWrap><TT>&nbsp;K.TFPQQAGTIR.K</TT></TD></TR></TBODY></TABLE>
<TABLE border=3D0 cellSpacing=3D0>
  <TBODY>
  <TR>
    <TD><TT>&nbsp;&nbsp;&nbsp;&nbsp;&nbsp;&nbsp;</TT></TD>
    <TD><TT><B>No match to: </B>829.3427, 842.4639, 870.4836, 1034.5068, =

      1036.5557, 1074.5192, 1100.5267, 1101.5325, 1103.5251, 1140.5022,=20
      1162.4948, 1207.5894, 1269.5459, 1277.4479, 1277.4479, 1296.6942,=20
      1296.6942, 1310.7123, 1310.7123, 1321.5427, 1327.6570, 1403.6052,=20
      1420.6118, 1420.6118, 1442.6177, 1487.6084, 1798.8718, 1798.8718,=20
      2087.9094, 2087.9094, 2128.9573, 2158.9854, 2199.0505, 2216.0063,=20
      2216.0063, 2217.5723, 2237.9763, 2257.0452, 2257.0452, 2300.0552,=20
      2604.1558, 2604.1558, 2626.1479, =
2664.2925</TT></TD></TR></TBODY></TABLE><BR>
<TABLE border=3D0 cellSpacing=3D0>
  <TBODY>
  <TR>
    <TD><TT><B><A =
name=3DHit5>5.</A>&nbsp;&nbsp;&nbsp;&nbsp;</B></TT></TD>
    <TD noWrap><TT><A=20
      =
href=3D"http://zxw-pc/mascot/cgi/protein_view.pl?file=3D../data/20121225/=
F002426.dat&amp;hit=3D5"=20
      =
target=3D_blank>gi|62642102</A>&nbsp;&nbsp;&nbsp;&nbsp;<B>Mass:</B>&nbsp;=
16243&nbsp;&nbsp;&nbsp;&nbsp;<B>Score:</B>&nbsp;96&nbsp;&nbsp;&nbsp;&nbsp=
;&nbsp;<B>Expect:</B>&nbsp;0.00052&nbsp;&nbsp;<B>Matches:</B>&nbsp;4</TT>=
</TD></TR>
  <TR>
    <TD>&nbsp;</TD>
    <TD noWrap><TT>eukaryotic translation initiation factor 5A [Picea=20
      abies]</TT></TD></TR></TBODY></TABLE>
<TABLE border=3D0 cellSpacing=3D0 cellPadding=3D0>
  <TBODY>
  <TR>
    <TD><TT>&nbsp;&nbsp;&nbsp;&nbsp;&nbsp;&nbsp;</TT></TD>
    <TD align=3Dright><TT><B>Observed&nbsp;&nbsp;</B></TT></TD>
    <TD noWrap align=3Dright><TT><B>Mr(expt)&nbsp;&nbsp;</B></TT></TD>
    <TD noWrap align=3Dright><TT><B>Mr(calc)&nbsp;&nbsp;</B></TT></TD>
    <TD align=3Dright><TT><B>&nbsp;ppm&nbsp;&nbsp;</B></TT></TD>
    <TD align=3Dright><TT><B>Start&nbsp;</B></TT></TD>
    <TD align=3Dright><TT><B>&nbsp;</B></TT></TD>
    <TD align=3Dright><TT><B>End&nbsp;</B></TT></TD>
    <TD align=3Dright><TT><B>Miss&nbsp;</B></TT></TD>
    <TD align=3Dright><TT><B>Ions&nbsp;</B></TT></TD>
    <TD><TT><B>&nbsp;Peptide</B></TT></TD></TR>
  <TR>
    <TD align=3Dright>&nbsp;</TD>
    <TD align=3Dright><TT>1118.5355&nbsp;&nbsp;</TT></TD>
    <TD align=3Dright><TT>1117.5282&nbsp;&nbsp;</TT></TD>
    <TD align=3Dright><TT>1117.5880&nbsp;&nbsp;</TT></TD>
    <TD noWrap align=3Dright><TT>-53.50&nbsp;</TT></TD>
    <TD align=3Dright><TT>19&nbsp;</TT></TD>
    <TD noWrap align=3Dright><TT>-&nbsp;</TT></TD>
    <TD align=3Dright><TT>28&nbsp;</TT></TD>
    <TD align=3Dright><TT>0&nbsp;&nbsp;</TT></TD>
    <TD noWrap align=3Dright><TT>---&nbsp;&nbsp;</TT></TD>
    <TD noWrap><TT>&nbsp;K.TFPQQAGTIR.K</TT></TD></TR>
  <TR>
    <TD align=3Dright>&nbsp;</TD>
    <TD align=3Dright><TT>1118.5355&nbsp;&nbsp;</TT></TD>
    <TD align=3Dright><TT>1117.5282&nbsp;&nbsp;</TT></TD>
    <TD align=3Dright><TT>1117.5880&nbsp;&nbsp;</TT></TD>
    <TD noWrap align=3Dright><TT>-53.50&nbsp;</TT></TD>
    <TD align=3Dright><TT>19&nbsp;</TT></TD>
    <TD noWrap align=3Dright><TT>-&nbsp;</TT></TD>
    <TD align=3Dright><TT>28&nbsp;</TT></TD>
    <TD align=3Dright><TT>0&nbsp;&nbsp;</TT></TD>
    <TD noWrap align=3Dright><TT>72&nbsp;&nbsp;</TT></TD>
    <TD noWrap><TT>&nbsp;K.TFPQQAGTIR.K</TT></TD></TR>
  <TR>
    <TD align=3Dright>&nbsp;</TD>
    <TD align=3Dright><TT>1207.5894&nbsp;&nbsp;</TT></TD>
    <TD align=3Dright><TT>1206.5821&nbsp;&nbsp;</TT></TD>
    <TD align=3Dright><TT>1206.4789&nbsp;&nbsp;</TT></TD>
    <TD noWrap align=3Dright><TT>85.6&nbsp;</TT></TD>
    <TD align=3Dright><TT>2&nbsp;</TT></TD>
    <TD noWrap align=3Dright><TT>-&nbsp;</TT></TD>
    <TD align=3Dright><TT>11&nbsp;</TT></TD>
    <TD align=3Dright><TT>0&nbsp;&nbsp;</TT></TD>
    <TD noWrap align=3Dright><TT>---&nbsp;&nbsp;</TT></TD>
    <TD noWrap><TT>&nbsp;M.SDEDNHFESK.A</TT></TD></TR>
  <TR>
    <TD align=3Dright>&nbsp;</TD>
    <TD align=3Dright><TT>2199.0505&nbsp;&nbsp;</TT></TD>
    <TD align=3Dright><TT>2198.0432&nbsp;&nbsp;</TT></TD>
    <TD align=3Dright><TT>2197.9872&nbsp;&nbsp;</TT></TD>
    <TD noWrap align=3Dright><TT>25.5&nbsp;</TT></TD>
    <TD align=3Dright><TT>129&nbsp;</TT></TD>
    <TD noWrap align=3Dright><TT>-&nbsp;</TT></TD>
    <TD align=3Dright><TT>149&nbsp;</TT></TD>
    <TD align=3Dright><TT>1&nbsp;&nbsp;</TT></TD>
    <TD noWrap align=3Dright><TT>---&nbsp;&nbsp;</TT></TD>
    <TD =
noWrap><TT>&nbsp;K.DGFGEGKDLVVTVMSAMGEEQ.-</TT></TD></TR></TBODY></TABLE>=

<TABLE border=3D0 cellSpacing=3D0>
  <TBODY>
  <TR>
    <TD><TT>&nbsp;&nbsp;&nbsp;&nbsp;&nbsp;&nbsp;</TT></TD>
    <TD><TT><B>No match to: </B>721.3801, 723.3032, 829.3427, 842.4639,=20
      870.4836, 1034.5068, 1036.5557, 1074.5192, 1100.5267, 1101.5325,=20
      1103.5251, 1140.5022, 1162.4948, 1269.5459, 1277.4479, 1277.4479,=20
      1296.6942, 1296.6942, 1310.7123, 1310.7123, 1321.5427, 1327.6570,=20
      1403.6052, 1420.6118, 1420.6118, 1442.6177, 1487.6084, 1798.8718,=20
      1798.8718, 2087.9094, 2087.9094, 2128.9573, 2158.9854, 2216.0063,=20
      2216.0063, 2217.5723, 2237.9763, 2257.0452, 2257.0452, 2300.0552,=20
      2604.1558, 2604.1558, 2626.1479, =
2664.2925</TT></TD></TR></TBODY></TABLE><BR>
<TABLE border=3D0 cellSpacing=3D0>
  <TBODY>
  <TR>
    <TD><TT><B><A =
name=3DHit6>6.</A>&nbsp;&nbsp;&nbsp;&nbsp;</B></TT></TD>
    <TD noWrap><TT><A=20
      =
href=3D"http://zxw-pc/mascot/cgi/protein_view.pl?file=3D../data/20121225/=
F002426.dat&amp;hit=3D6"=20
      =
target=3D_blank>gi|255627721</A>&nbsp;&nbsp;&nbsp;&nbsp;<B>Mass:</B>&nbsp=
;17329&nbsp;&nbsp;&nbsp;&nbsp;<B>Score:</B>&nbsp;94&nbsp;&nbsp;&nbsp;&nbs=
p;&nbsp;<B>Expect:</B>&nbsp;0.00079&nbsp;&nbsp;<B>Matches:</B>&nbsp;4</TT=
></TD></TR>
  <TR>
    <TD>&nbsp;</TD>
    <TD noWrap><TT>unknown [Glycine max]</TT></TD></TR></TBODY></TABLE>
<TABLE border=3D0 cellSpacing=3D0 cellPadding=3D0>
  <TBODY>
  <TR>
    <TD><TT>&nbsp;&nbsp;&nbsp;&nbsp;&nbsp;&nbsp;</TT></TD>
    <TD align=3Dright><TT><B>Observed&nbsp;&nbsp;</B></TT></TD>
    <TD noWrap align=3Dright><TT><B>Mr(expt)&nbsp;&nbsp;</B></TT></TD>
    <TD noWrap align=3Dright><TT><B>Mr(calc)&nbsp;&nbsp;</B></TT></TD>
    <TD align=3Dright><TT><B>&nbsp;ppm&nbsp;&nbsp;</B></TT></TD>
    <TD align=3Dright><TT><B>Start&nbsp;</B></TT></TD>
    <TD align=3Dright><TT><B>&nbsp;</B></TT></TD>
    <TD align=3Dright><TT><B>End&nbsp;</B></TT></TD>
    <TD align=3Dright><TT><B>Miss&nbsp;</B></TT></TD>
    <TD align=3Dright><TT><B>Ions&nbsp;</B></TT></TD>
    <TD><TT><B>&nbsp;Peptide</B></TT></TD></TR>
  <TR>
    <TD align=3Dright>&nbsp;</TD>
    <TD align=3Dright><TT>723.3032&nbsp;&nbsp;</TT></TD>
    <TD align=3Dright><TT>722.2959&nbsp;&nbsp;</TT></TD>
    <TD align=3Dright><TT>722.3235&nbsp;&nbsp;</TT></TD>
    <TD noWrap align=3Dright><TT>-38.26&nbsp;</TT></TD>
    <TD align=3Dright><TT>129&nbsp;</TT></TD>
    <TD noWrap align=3Dright><TT>-&nbsp;</TT></TD>
    <TD align=3Dright><TT>135&nbsp;</TT></TD>
    <TD align=3Dright><TT>0&nbsp;&nbsp;</TT></TD>
    <TD noWrap align=3Dright><TT>---&nbsp;&nbsp;</TT></TD>
    <TD noWrap><TT>&nbsp;K.DGFAEGK.D</TT></TD></TR>
  <TR>
    <TD align=3Dright>&nbsp;</TD>
    <TD align=3Dright><TT>1118.5355&nbsp;&nbsp;</TT></TD>
    <TD align=3Dright><TT>1117.5282&nbsp;&nbsp;</TT></TD>
    <TD align=3Dright><TT>1117.5880&nbsp;&nbsp;</TT></TD>
    <TD noWrap align=3Dright><TT>-53.50&nbsp;</TT></TD>
    <TD align=3Dright><TT>19&nbsp;</TT></TD>
    <TD noWrap align=3Dright><TT>-&nbsp;</TT></TD>
    <TD align=3Dright><TT>28&nbsp;</TT></TD>
    <TD align=3Dright><TT>0&nbsp;&nbsp;</TT></TD>
    <TD noWrap align=3Dright><TT>---&nbsp;&nbsp;</TT></TD>
    <TD noWrap><TT>&nbsp;K.TFPQQAGTIR.K</TT></TD></TR>
  <TR>
    <TD align=3Dright>&nbsp;</TD>
    <TD align=3Dright><TT>1118.5355&nbsp;&nbsp;</TT></TD>
    <TD align=3Dright><TT>1117.5282&nbsp;&nbsp;</TT></TD>
    <TD align=3Dright><TT>1117.5880&nbsp;&nbsp;</TT></TD>
    <TD noWrap align=3Dright><TT>-53.50&nbsp;</TT></TD>
    <TD align=3Dright><TT>19&nbsp;</TT></TD>
    <TD noWrap align=3Dright><TT>-&nbsp;</TT></TD>
    <TD align=3Dright><TT>28&nbsp;</TT></TD>
    <TD align=3Dright><TT>0&nbsp;&nbsp;</TT></TD>
    <TD noWrap align=3Dright><TT>72&nbsp;&nbsp;</TT></TD>
    <TD noWrap><TT>&nbsp;K.TFPQQAGTIR.K</TT></TD></TR>
  <TR>
    <TD align=3Dright>&nbsp;</TD>
    <TD align=3Dright><TT>2158.9854&nbsp;&nbsp;</TT></TD>
    <TD align=3Dright><TT>2157.9781&nbsp;&nbsp;</TT></TD>
    <TD align=3Dright><TT>2158.0589&nbsp;&nbsp;</TT></TD>
    <TD noWrap align=3Dright><TT>-37.44&nbsp;</TT></TD>
    <TD align=3Dright><TT>70&nbsp;</TT></TD>
    <TD noWrap align=3Dright><TT>-&nbsp;</TT></TD>
    <TD align=3Dright><TT>88&nbsp;</TT></TD>
    <TD align=3Dright><TT>1&nbsp;&nbsp;</TT></TD>
    <TD noWrap align=3Dright><TT>---&nbsp;&nbsp;</TT></TD>
    <TD =
noWrap><TT>&nbsp;K.KLEDIVPSSHNCDVPHVNR.I</TT></TD></TR></TBODY></TABLE>
<TABLE border=3D0 cellSpacing=3D0>
  <TBODY>
  <TR>
    <TD><TT>&nbsp;&nbsp;&nbsp;&nbsp;&nbsp;&nbsp;</TT></TD>
    <TD><TT><B>No match to: </B>721.3801, 829.3427, 842.4639, 870.4836,=20
      1034.5068, 1036.5557, 1074.5192, 1100.5267, 1101.5325, 1103.5251,=20
      1140.5022, 1162.4948, 1207.5894, 1269.5459, 1277.4479, 1277.4479,=20
      1296.6942, 1296.6942, 1310.7123, 1310.7123, 1321.5427, 1327.6570,=20
      1403.6052, 1420.6118, 1420.6118, 1442.6177, 1487.6084, 1798.8718,=20
      1798.8718, 2087.9094, 2087.9094, 2128.9573, 2199.0505, 2216.0063,=20
      2216.0063, 2217.5723, 2237.9763, 2257.0452, 2257.0452, 2300.0552,=20
      2604.1558, 2604.1558, 2626.1479, =
2664.2925</TT></TD></TR></TBODY></TABLE><BR>
<TABLE border=3D0 cellSpacing=3D0>
  <TBODY>
  <TR>
    <TD><TT><B><A =
name=3DHit7>7.</A>&nbsp;&nbsp;&nbsp;&nbsp;</B></TT></TD>
    <TD noWrap><TT><A=20
      =
href=3D"http://zxw-pc/mascot/cgi/protein_view.pl?file=3D../data/20121225/=
F002426.dat&amp;hit=3D7"=20
      =
target=3D_blank>gi|255625781</A>&nbsp;&nbsp;&nbsp;&nbsp;<B>Mass:</B>&nbsp=
;17387&nbsp;&nbsp;&nbsp;&nbsp;<B>Score:</B>&nbsp;94&nbsp;&nbsp;&nbsp;&nbs=
p;&nbsp;<B>Expect:</B>&nbsp;0.00079&nbsp;&nbsp;<B>Matches:</B>&nbsp;4</TT=
></TD></TR>
  <TR>
    <TD>&nbsp;</TD>
    <TD noWrap><TT>unknown [Glycine max]</TT></TD></TR></TBODY></TABLE>
<TABLE border=3D0 cellSpacing=3D0 cellPadding=3D0>
  <TBODY>
  <TR>
    <TD><TT>&nbsp;&nbsp;&nbsp;&nbsp;&nbsp;&nbsp;</TT></TD>
    <TD align=3Dright><TT><B>Observed&nbsp;&nbsp;</B></TT></TD>
    <TD noWrap align=3Dright><TT><B>Mr(expt)&nbsp;&nbsp;</B></TT></TD>
    <TD noWrap align=3Dright><TT><B>Mr(calc)&nbsp;&nbsp;</B></TT></TD>
    <TD align=3Dright><TT><B>&nbsp;ppm&nbsp;&nbsp;</B></TT></TD>
    <TD align=3Dright><TT><B>Start&nbsp;</B></TT></TD>
    <TD align=3Dright><TT><B>&nbsp;</B></TT></TD>
    <TD align=3Dright><TT><B>End&nbsp;</B></TT></TD>
    <TD align=3Dright><TT><B>Miss&nbsp;</B></TT></TD>
    <TD align=3Dright><TT><B>Ions&nbsp;</B></TT></TD>
    <TD><TT><B>&nbsp;Peptide</B></TT></TD></TR>
  <TR>
    <TD align=3Dright>&nbsp;</TD>
    <TD align=3Dright><TT>723.3032&nbsp;&nbsp;</TT></TD>
    <TD align=3Dright><TT>722.2959&nbsp;&nbsp;</TT></TD>
    <TD align=3Dright><TT>722.3235&nbsp;&nbsp;</TT></TD>
    <TD noWrap align=3Dright><TT>-38.26&nbsp;</TT></TD>
    <TD align=3Dright><TT>129&nbsp;</TT></TD>
    <TD noWrap align=3Dright><TT>-&nbsp;</TT></TD>
    <TD align=3Dright><TT>135&nbsp;</TT></TD>
    <TD align=3Dright><TT>0&nbsp;&nbsp;</TT></TD>
    <TD noWrap align=3Dright><TT>---&nbsp;&nbsp;</TT></TD>
    <TD noWrap><TT>&nbsp;K.DGFAEGK.D</TT></TD></TR>
  <TR>
    <TD align=3Dright>&nbsp;</TD>
    <TD align=3Dright><TT>1118.5355&nbsp;&nbsp;</TT></TD>
    <TD align=3Dright><TT>1117.5282&nbsp;&nbsp;</TT></TD>
    <TD align=3Dright><TT>1117.5880&nbsp;&nbsp;</TT></TD>
    <TD noWrap align=3Dright><TT>-53.50&nbsp;</TT></TD>
    <TD align=3Dright><TT>19&nbsp;</TT></TD>
    <TD noWrap align=3Dright><TT>-&nbsp;</TT></TD>
    <TD align=3Dright><TT>28&nbsp;</TT></TD>
    <TD align=3Dright><TT>0&nbsp;&nbsp;</TT></TD>
    <TD noWrap align=3Dright><TT>---&nbsp;&nbsp;</TT></TD>
    <TD noWrap><TT>&nbsp;K.TFPQQAGTIR.K</TT></TD></TR>
  <TR>
    <TD align=3Dright>&nbsp;</TD>
    <TD align=3Dright><TT>1118.5355&nbsp;&nbsp;</TT></TD>
    <TD align=3Dright><TT>1117.5282&nbsp;&nbsp;</TT></TD>
    <TD align=3Dright><TT>1117.5880&nbsp;&nbsp;</TT></TD>
    <TD noWrap align=3Dright><TT>-53.50&nbsp;</TT></TD>
    <TD align=3Dright><TT>19&nbsp;</TT></TD>
    <TD noWrap align=3Dright><TT>-&nbsp;</TT></TD>
    <TD align=3Dright><TT>28&nbsp;</TT></TD>
    <TD align=3Dright><TT>0&nbsp;&nbsp;</TT></TD>
    <TD noWrap align=3Dright><TT>72&nbsp;&nbsp;</TT></TD>
    <TD noWrap><TT>&nbsp;K.TFPQQAGTIR.K</TT></TD></TR>
  <TR>
    <TD align=3Dright>&nbsp;</TD>
    <TD align=3Dright><TT>2158.9854&nbsp;&nbsp;</TT></TD>
    <TD align=3Dright><TT>2157.9781&nbsp;&nbsp;</TT></TD>
    <TD align=3Dright><TT>2158.0589&nbsp;&nbsp;</TT></TD>
    <TD noWrap align=3Dright><TT>-37.44&nbsp;</TT></TD>
    <TD align=3Dright><TT>70&nbsp;</TT></TD>
    <TD noWrap align=3Dright><TT>-&nbsp;</TT></TD>
    <TD align=3Dright><TT>88&nbsp;</TT></TD>
    <TD align=3Dright><TT>1&nbsp;&nbsp;</TT></TD>
    <TD noWrap align=3Dright><TT>---&nbsp;&nbsp;</TT></TD>
    <TD =
noWrap><TT>&nbsp;K.KLEDIVPSSHNCDVPHVNR.I</TT></TD></TR></TBODY></TABLE>
<TABLE border=3D0 cellSpacing=3D0>
  <TBODY>
  <TR>
    <TD><TT>&nbsp;&nbsp;&nbsp;&nbsp;&nbsp;&nbsp;</TT></TD>
    <TD><TT><B>No match to: </B>721.3801, 829.3427, 842.4639, 870.4836,=20
      1034.5068, 1036.5557, 1074.5192, 1100.5267, 1101.5325, 1103.5251,=20
      1140.5022, 1162.4948, 1207.5894, 1269.5459, 1277.4479, 1277.4479,=20
      1296.6942, 1296.6942, 1310.7123, 1310.7123, 1321.5427, 1327.6570,=20
      1403.6052, 1420.6118, 1420.6118, 1442.6177, 1487.6084, 1798.8718,=20
      1798.8718, 2087.9094, 2087.9094, 2128.9573, 2199.0505, 2216.0063,=20
      2216.0063, 2217.5723, 2237.9763, 2257.0452, 2257.0452, 2300.0552,=20
      2604.1558, 2604.1558, 2626.1479, =
2664.2925</TT></TD></TR></TBODY></TABLE><BR>
<TABLE border=3D0 cellSpacing=3D0>
  <TBODY>
  <TR>
    <TD><TT><B><A =
name=3DHit8>8.</A>&nbsp;&nbsp;&nbsp;&nbsp;</B></TT></TD>
    <TD noWrap><TT><A=20
      =
href=3D"http://zxw-pc/mascot/cgi/protein_view.pl?file=3D../data/20121225/=
F002426.dat&amp;hit=3D8"=20
      =
target=3D_blank>gi|217038830</A>&nbsp;&nbsp;&nbsp;&nbsp;<B>Mass:</B>&nbsp=
;17387&nbsp;&nbsp;&nbsp;&nbsp;<B>Score:</B>&nbsp;94&nbsp;&nbsp;&nbsp;&nbs=
p;&nbsp;<B>Expect:</B>&nbsp;0.00079&nbsp;&nbsp;<B>Matches:</B>&nbsp;4</TT=
></TD></TR>
  <TR>
    <TD>&nbsp;</TD>
    <TD noWrap><TT>eukaryotic translation initiation factor 5A1 [Glycine =

      max]</TT></TD></TR></TBODY></TABLE>
<TABLE border=3D0 cellSpacing=3D0 cellPadding=3D0>
  <TBODY>
  <TR>
    <TD><TT>&nbsp;&nbsp;&nbsp;&nbsp;&nbsp;&nbsp;</TT></TD>
    <TD align=3Dright><TT><B>Observed&nbsp;&nbsp;</B></TT></TD>
    <TD noWrap align=3Dright><TT><B>Mr(expt)&nbsp;&nbsp;</B></TT></TD>
    <TD noWrap align=3Dright><TT><B>Mr(calc)&nbsp;&nbsp;</B></TT></TD>
    <TD align=3Dright><TT><B>&nbsp;ppm&nbsp;&nbsp;</B></TT></TD>
    <TD align=3Dright><TT><B>Start&nbsp;</B></TT></TD>
    <TD align=3Dright><TT><B>&nbsp;</B></TT></TD>
    <TD align=3Dright><TT><B>End&nbsp;</B></TT></TD>
    <TD align=3Dright><TT><B>Miss&nbsp;</B></TT></TD>
    <TD align=3Dright><TT><B>Ions&nbsp;</B></TT></TD>
    <TD><TT><B>&nbsp;Peptide</B></TT></TD></TR>
  <TR>
    <TD align=3Dright>&nbsp;</TD>
    <TD align=3Dright><TT>723.3032&nbsp;&nbsp;</TT></TD>
    <TD align=3Dright><TT>722.2959&nbsp;&nbsp;</TT></TD>
    <TD align=3Dright><TT>722.3235&nbsp;&nbsp;</TT></TD>
    <TD noWrap align=3Dright><TT>-38.26&nbsp;</TT></TD>
    <TD align=3Dright><TT>129&nbsp;</TT></TD>
    <TD noWrap align=3Dright><TT>-&nbsp;</TT></TD>
    <TD align=3Dright><TT>135&nbsp;</TT></TD>
    <TD align=3Dright><TT>0&nbsp;&nbsp;</TT></TD>
    <TD noWrap align=3Dright><TT>---&nbsp;&nbsp;</TT></TD>
    <TD noWrap><TT>&nbsp;K.DGFAEGK.D</TT></TD></TR>
  <TR>
    <TD align=3Dright>&nbsp;</TD>
    <TD align=3Dright><TT>1118.5355&nbsp;&nbsp;</TT></TD>
    <TD align=3Dright><TT>1117.5282&nbsp;&nbsp;</TT></TD>
    <TD align=3Dright><TT>1117.5880&nbsp;&nbsp;</TT></TD>
    <TD noWrap align=3Dright><TT>-53.50&nbsp;</TT></TD>
    <TD align=3Dright><TT>19&nbsp;</TT></TD>
    <TD noWrap align=3Dright><TT>-&nbsp;</TT></TD>
    <TD align=3Dright><TT>28&nbsp;</TT></TD>
    <TD align=3Dright><TT>0&nbsp;&nbsp;</TT></TD>
    <TD noWrap align=3Dright><TT>---&nbsp;&nbsp;</TT></TD>
    <TD noWrap><TT>&nbsp;K.TFPQQAGTIR.K</TT></TD></TR>
  <TR>
    <TD align=3Dright>&nbsp;</TD>
    <TD align=3Dright><TT>1118.5355&nbsp;&nbsp;</TT></TD>
    <TD align=3Dright><TT>1117.5282&nbsp;&nbsp;</TT></TD>
    <TD align=3Dright><TT>1117.5880&nbsp;&nbsp;</TT></TD>
    <TD noWrap align=3Dright><TT>-53.50&nbsp;</TT></TD>
    <TD align=3Dright><TT>19&nbsp;</TT></TD>
    <TD noWrap align=3Dright><TT>-&nbsp;</TT></TD>
    <TD align=3Dright><TT>28&nbsp;</TT></TD>
    <TD align=3Dright><TT>0&nbsp;&nbsp;</TT></TD>
    <TD noWrap align=3Dright><TT>72&nbsp;&nbsp;</TT></TD>
    <TD noWrap><TT>&nbsp;K.TFPQQAGTIR.K</TT></TD></TR>
  <TR>
    <TD align=3Dright>&nbsp;</TD>
    <TD align=3Dright><TT>2158.9854&nbsp;&nbsp;</TT></TD>
    <TD align=3Dright><TT>2157.9781&nbsp;&nbsp;</TT></TD>
    <TD align=3Dright><TT>2158.0589&nbsp;&nbsp;</TT></TD>
    <TD noWrap align=3Dright><TT>-37.44&nbsp;</TT></TD>
    <TD align=3Dright><TT>70&nbsp;</TT></TD>
    <TD noWrap align=3Dright><TT>-&nbsp;</TT></TD>
    <TD align=3Dright><TT>88&nbsp;</TT></TD>
    <TD align=3Dright><TT>1&nbsp;&nbsp;</TT></TD>
    <TD noWrap align=3Dright><TT>---&nbsp;&nbsp;</TT></TD>
    <TD =
noWrap><TT>&nbsp;K.KLEDIVPSSHNCDVPHVNR.I</TT></TD></TR></TBODY></TABLE>
<TABLE border=3D0 cellSpacing=3D0>
  <TBODY>
  <TR>
    <TD><TT>&nbsp;&nbsp;&nbsp;&nbsp;&nbsp;&nbsp;</TT></TD>
    <TD><TT><B>No match to: </B>721.3801, 829.3427, 842.4639, 870.4836,=20
      1034.5068, 1036.5557, 1074.5192, 1100.5267, 1101.5325, 1103.5251,=20
      1140.5022, 1162.4948, 1207.5894, 1269.5459, 1277.4479, 1277.4479,=20
      1296.6942, 1296.6942, 1310.7123, 1310.7123, 1321.5427, 1327.6570,=20
      1403.6052, 1420.6118, 1420.6118, 1442.6177, 1487.6084, 1798.8718,=20
      1798.8718, 2087.9094, 2087.9094, 2128.9573, 2199.0505, 2216.0063,=20
      2216.0063, 2217.5723, 2237.9763, 2257.0452, 2257.0452, 2300.0552,=20
      2604.1558, 2604.1558, 2626.1479, =
2664.2925</TT></TD></TR></TBODY></TABLE><BR>
<TABLE border=3D0 cellSpacing=3D0>
  <TBODY>
  <TR>
    <TD><TT><B><A =
name=3DHit9>9.</A>&nbsp;&nbsp;&nbsp;&nbsp;</B></TT></TD>
    <TD noWrap><TT><A=20
      =
href=3D"http://zxw-pc/mascot/cgi/protein_view.pl?file=3D../data/20121225/=
F002426.dat&amp;hit=3D9"=20
      =
target=3D_blank>gi|13094963</A>&nbsp;&nbsp;&nbsp;&nbsp;<B>Mass:</B>&nbsp;=
17588&nbsp;&nbsp;&nbsp;&nbsp;<B>Score:</B>&nbsp;93&nbsp;&nbsp;&nbsp;&nbsp=
;&nbsp;<B>Expect:</B>&nbsp;0.00089&nbsp;&nbsp;<B>Matches:</B>&nbsp;4</TT>=
</TD></TR>
  <TR>
    <TD>&nbsp;</TD>
    <TD noWrap><TT>initiation factor eIF5-A [Manihot=20
  esculenta]</TT></TD></TR></TBODY></TABLE>
<TABLE border=3D0 cellSpacing=3D0 cellPadding=3D0>
  <TBODY>
  <TR>
    <TD><TT>&nbsp;&nbsp;&nbsp;&nbsp;&nbsp;&nbsp;</TT></TD>
    <TD align=3Dright><TT><B>Observed&nbsp;&nbsp;</B></TT></TD>
    <TD noWrap align=3Dright><TT><B>Mr(expt)&nbsp;&nbsp;</B></TT></TD>
    <TD noWrap align=3Dright><TT><B>Mr(calc)&nbsp;&nbsp;</B></TT></TD>
    <TD align=3Dright><TT><B>&nbsp;ppm&nbsp;&nbsp;</B></TT></TD>
    <TD align=3Dright><TT><B>Start&nbsp;</B></TT></TD>
    <TD align=3Dright><TT><B>&nbsp;</B></TT></TD>
    <TD align=3Dright><TT><B>End&nbsp;</B></TT></TD>
    <TD align=3Dright><TT><B>Miss&nbsp;</B></TT></TD>
    <TD align=3Dright><TT><B>Ions&nbsp;</B></TT></TD>
    <TD><TT><B>&nbsp;Peptide</B></TT></TD></TR>
  <TR>
    <TD align=3Dright>&nbsp;</TD>
    <TD align=3Dright><TT>723.3032&nbsp;&nbsp;</TT></TD>
    <TD align=3Dright><TT>722.2959&nbsp;&nbsp;</TT></TD>
    <TD align=3Dright><TT>722.3235&nbsp;&nbsp;</TT></TD>
    <TD noWrap align=3Dright><TT>-38.26&nbsp;</TT></TD>
    <TD align=3Dright><TT>129&nbsp;</TT></TD>
    <TD noWrap align=3Dright><TT>-&nbsp;</TT></TD>
    <TD align=3Dright><TT>135&nbsp;</TT></TD>
    <TD align=3Dright><TT>0&nbsp;&nbsp;</TT></TD>
    <TD noWrap align=3Dright><TT>---&nbsp;&nbsp;</TT></TD>
    <TD noWrap><TT>&nbsp;K.DGFAEGK.D</TT></TD></TR>
  <TR>
    <TD align=3Dright>&nbsp;</TD>
    <TD align=3Dright><TT>1118.5355&nbsp;&nbsp;</TT></TD>
    <TD align=3Dright><TT>1117.5282&nbsp;&nbsp;</TT></TD>
    <TD align=3Dright><TT>1117.5880&nbsp;&nbsp;</TT></TD>
    <TD noWrap align=3Dright><TT>-53.50&nbsp;</TT></TD>
    <TD align=3Dright><TT>19&nbsp;</TT></TD>
    <TD noWrap align=3Dright><TT>-&nbsp;</TT></TD>
    <TD align=3Dright><TT>28&nbsp;</TT></TD>
    <TD align=3Dright><TT>0&nbsp;&nbsp;</TT></TD>
    <TD noWrap align=3Dright><TT>---&nbsp;&nbsp;</TT></TD>
    <TD noWrap><TT>&nbsp;K.TFPQQAGTIR.K</TT></TD></TR>
  <TR>
    <TD align=3Dright>&nbsp;</TD>
    <TD align=3Dright><TT>1118.5355&nbsp;&nbsp;</TT></TD>
    <TD align=3Dright><TT>1117.5282&nbsp;&nbsp;</TT></TD>
    <TD align=3Dright><TT>1117.5880&nbsp;&nbsp;</TT></TD>
    <TD noWrap align=3Dright><TT>-53.50&nbsp;</TT></TD>
    <TD align=3Dright><TT>19&nbsp;</TT></TD>
    <TD noWrap align=3Dright><TT>-&nbsp;</TT></TD>
    <TD align=3Dright><TT>28&nbsp;</TT></TD>
    <TD align=3Dright><TT>0&nbsp;&nbsp;</TT></TD>
    <TD noWrap align=3Dright><TT>72&nbsp;&nbsp;</TT></TD>
    <TD noWrap><TT>&nbsp;K.TFPQQAGTIR.K</TT></TD></TR>
  <TR>
    <TD align=3Dright>&nbsp;</TD>
    <TD align=3Dright><TT>2158.9854&nbsp;&nbsp;</TT></TD>
    <TD align=3Dright><TT>2157.9781&nbsp;&nbsp;</TT></TD>
    <TD align=3Dright><TT>2158.0589&nbsp;&nbsp;</TT></TD>
    <TD noWrap align=3Dright><TT>-37.44&nbsp;</TT></TD>
    <TD align=3Dright><TT>70&nbsp;</TT></TD>
    <TD noWrap align=3Dright><TT>-&nbsp;</TT></TD>
    <TD align=3Dright><TT>88&nbsp;</TT></TD>
    <TD align=3Dright><TT>1&nbsp;&nbsp;</TT></TD>
    <TD noWrap align=3Dright><TT>---&nbsp;&nbsp;</TT></TD>
    <TD =
noWrap><TT>&nbsp;K.KLEDIVPSSHNCDVPHVNR.T</TT></TD></TR></TBODY></TABLE>
<TABLE border=3D0 cellSpacing=3D0>
  <TBODY>
  <TR>
    <TD><TT>&nbsp;&nbsp;&nbsp;&nbsp;&nbsp;&nbsp;</TT></TD>
    <TD><TT><B>No match to: </B>721.3801, 829.3427, 842.4639, 870.4836,=20
      1034.5068, 1036.5557, 1074.5192, 1100.5267, 1101.5325, 1103.5251,=20
      1140.5022, 1162.4948, 1207.5894, 1269.5459, 1277.4479, 1277.4479,=20
      1296.6942, 1296.6942, 1310.7123, 1310.7123, 1321.5427, 1327.6570,=20
      1403.6052, 1420.6118, 1420.6118, 1442.6177, 1487.6084, 1798.8718,=20
      1798.8718, 2087.9094, 2087.9094, 2128.9573, 2199.0505, 2216.0063,=20
      2216.0063, 2217.5723, 2237.9763, 2257.0452, 2257.0452, 2300.0552,=20
      2604.1558, 2604.1558, 2626.1479, =
2664.2925</TT></TD></TR></TBODY></TABLE><BR>
<TABLE border=3D0 cellSpacing=3D0>
  <TBODY>
  <TR>
    <TD><TT><B><A name=3DHit10>10.</A>&nbsp;&nbsp;&nbsp;</B></TT></TD>
    <TD noWrap><TT><A=20
      =
href=3D"http://zxw-pc/mascot/cgi/protein_view.pl?file=3D../data/20121225/=
F002426.dat&amp;hit=3D10"=20
      =
target=3D_blank>gi|62642104</A>&nbsp;&nbsp;&nbsp;&nbsp;<B>Mass:</B>&nbsp;=
17268&nbsp;&nbsp;&nbsp;&nbsp;<B>Score:</B>&nbsp;93&nbsp;&nbsp;&nbsp;&nbsp=
;&nbsp;<B>Expect:</B>&nbsp;0.00097&nbsp;&nbsp;<B>Matches:</B>&nbsp;4</TT>=
</TD></TR>
  <TR>
    <TD>&nbsp;</TD>
    <TD noWrap><TT>eukaryotic translation initiation factor 5A 2 [Picea=20
      abies]</TT></TD></TR></TBODY></TABLE>
<TABLE border=3D0 cellSpacing=3D0 cellPadding=3D0>
  <TBODY>
  <TR>
    <TD><TT>&nbsp;&nbsp;&nbsp;&nbsp;&nbsp;&nbsp;</TT></TD>
    <TD align=3Dright><TT><B>Observed&nbsp;&nbsp;</B></TT></TD>
    <TD noWrap align=3Dright><TT><B>Mr(expt)&nbsp;&nbsp;</B></TT></TD>
    <TD noWrap align=3Dright><TT><B>Mr(calc)&nbsp;&nbsp;</B></TT></TD>
    <TD align=3Dright><TT><B>&nbsp;ppm&nbsp;&nbsp;</B></TT></TD>
    <TD align=3Dright><TT><B>Start&nbsp;</B></TT></TD>
    <TD align=3Dright><TT><B>&nbsp;</B></TT></TD>
    <TD align=3Dright><TT><B>End&nbsp;</B></TT></TD>
    <TD align=3Dright><TT><B>Miss&nbsp;</B></TT></TD>
    <TD align=3Dright><TT><B>Ions&nbsp;</B></TT></TD>
    <TD><TT><B>&nbsp;Peptide</B></TT></TD></TR>
  <TR>
    <TD align=3Dright>&nbsp;</TD>
    <TD align=3Dright><TT>723.3032&nbsp;&nbsp;</TT></TD>
    <TD align=3Dright><TT>722.2959&nbsp;&nbsp;</TT></TD>
    <TD align=3Dright><TT>722.3235&nbsp;&nbsp;</TT></TD>
    <TD noWrap align=3Dright><TT>-38.26&nbsp;</TT></TD>
    <TD align=3Dright><TT>129&nbsp;</TT></TD>
    <TD noWrap align=3Dright><TT>-&nbsp;</TT></TD>
    <TD align=3Dright><TT>135&nbsp;</TT></TD>
    <TD align=3Dright><TT>0&nbsp;&nbsp;</TT></TD>
    <TD noWrap align=3Dright><TT>---&nbsp;&nbsp;</TT></TD>
    <TD noWrap><TT>&nbsp;K.AGFDEGK.D</TT></TD></TR>
  <TR>
    <TD align=3Dright>&nbsp;</TD>
    <TD align=3Dright><TT>1118.5355&nbsp;&nbsp;</TT></TD>
    <TD align=3Dright><TT>1117.5282&nbsp;&nbsp;</TT></TD>
    <TD align=3Dright><TT>1117.5880&nbsp;&nbsp;</TT></TD>
    <TD noWrap align=3Dright><TT>-53.50&nbsp;</TT></TD>
    <TD align=3Dright><TT>19&nbsp;</TT></TD>
    <TD noWrap align=3Dright><TT>-&nbsp;</TT></TD>
    <TD align=3Dright><TT>28&nbsp;</TT></TD>
    <TD align=3Dright><TT>0&nbsp;&nbsp;</TT></TD>
    <TD noWrap align=3Dright><TT>---&nbsp;&nbsp;</TT></TD>
    <TD noWrap><TT>&nbsp;K.TFPQQAGTIR.K</TT></TD></TR>
  <TR>
    <TD align=3Dright>&nbsp;</TD>
    <TD align=3Dright><TT>1118.5355&nbsp;&nbsp;</TT></TD>
    <TD align=3Dright><TT>1117.5282&nbsp;&nbsp;</TT></TD>
    <TD align=3Dright><TT>1117.5880&nbsp;&nbsp;</TT></TD>
    <TD noWrap align=3Dright><TT>-53.50&nbsp;</TT></TD>
    <TD align=3Dright><TT>19&nbsp;</TT></TD>
    <TD noWrap align=3Dright><TT>-&nbsp;</TT></TD>
    <TD align=3Dright><TT>28&nbsp;</TT></TD>
    <TD align=3Dright><TT>0&nbsp;&nbsp;</TT></TD>
    <TD noWrap align=3Dright><TT>72&nbsp;&nbsp;</TT></TD>
    <TD noWrap><TT>&nbsp;K.TFPQQAGTIR.K</TT></TD></TR>
  <TR>
    <TD align=3Dright>&nbsp;</TD>
    <TD align=3Dright><TT>1207.5894&nbsp;&nbsp;</TT></TD>
    <TD align=3Dright><TT>1206.5821&nbsp;&nbsp;</TT></TD>
    <TD align=3Dright><TT>1206.4789&nbsp;&nbsp;</TT></TD>
    <TD noWrap align=3Dright><TT>85.5&nbsp;</TT></TD>
    <TD align=3Dright><TT>2&nbsp;</TT></TD>
    <TD noWrap align=3Dright><TT>-&nbsp;</TT></TD>
    <TD align=3Dright><TT>11&nbsp;</TT></TD>
    <TD align=3Dright><TT>0&nbsp;&nbsp;</TT></TD>
    <TD noWrap align=3Dright><TT>---&nbsp;&nbsp;</TT></TD>
    <TD noWrap><TT>&nbsp;M.SDDDHQFESK.G</TT></TD></TR></TBODY></TABLE>
<TABLE border=3D0 cellSpacing=3D0>
  <TBODY>
  <TR>
    <TD><TT>&nbsp;&nbsp;&nbsp;&nbsp;&nbsp;&nbsp;</TT></TD>
    <TD><TT><B>No match to: </B>721.3801, 829.3427, 842.4639, 870.4836,=20
      1034.5068, 1036.5557, 1074.5192, 1100.5267, 1101.5325, 1103.5251,=20
      1140.5022, 1162.4948, 1269.5459, 1277.4479, 1277.4479, 1296.6942,=20
      1296.6942, 1310.7123, 1310.7123, 1321.5427, 1327.6570, 1403.6052,=20
      1420.6118, 1420.6118, 1442.6177, 1487.6084, 1798.8718, 1798.8718,=20
      2087.9094, 2087.9094, 2128.9573, 2158.9854, 2199.0505, 2216.0063,=20
      2216.0063, 2217.5723, 2237.9763, 2257.0452, 2257.0452, 2300.0552,=20
      2604.1558, 2604.1558, 2626.1479, =
2664.2925</TT></TD></TR></TBODY></TABLE><BR>
<TABLE border=3D0 cellSpacing=3D0>
  <TBODY>
  <TR>
    <TD><TT><B><A name=3DHit11>11.</A>&nbsp;&nbsp;&nbsp;</B></TT></TD>
    <TD noWrap><TT><A=20
      =
href=3D"http://zxw-pc/mascot/cgi/protein_view.pl?file=3D../data/20121225/=
F002426.dat&amp;hit=3D11"=20
      =
target=3D_blank>gi|20138704</A>&nbsp;&nbsp;&nbsp;&nbsp;<B>Mass:</B>&nbsp;=
17605&nbsp;&nbsp;&nbsp;&nbsp;<B>Score:</B>&nbsp;92&nbsp;&nbsp;&nbsp;&nbsp=
;&nbsp;<B>Expect:</B>&nbsp;0.0011&nbsp;&nbsp;<B>Matches:</B>&nbsp;4</TT><=
/TD></TR>
  <TR>
    <TD>&nbsp;</TD>
    <TD noWrap><TT>RecName: Full=3DEukaryotic translation initiation =
factor 5A;=20
      Short=3DeIF-5A</TT></TD></TR></TBODY></TABLE>
<TABLE border=3D0 cellSpacing=3D0 cellPadding=3D0>
  <TBODY>
  <TR>
    <TD><TT>&nbsp;&nbsp;&nbsp;&nbsp;&nbsp;&nbsp;</TT></TD>
    <TD align=3Dright><TT><B>Observed&nbsp;&nbsp;</B></TT></TD>
    <TD noWrap align=3Dright><TT><B>Mr(expt)&nbsp;&nbsp;</B></TT></TD>
    <TD noWrap align=3Dright><TT><B>Mr(calc)&nbsp;&nbsp;</B></TT></TD>
    <TD align=3Dright><TT><B>&nbsp;ppm&nbsp;&nbsp;</B></TT></TD>
    <TD align=3Dright><TT><B>Start&nbsp;</B></TT></TD>
    <TD align=3Dright><TT><B>&nbsp;</B></TT></TD>
    <TD align=3Dright><TT><B>End&nbsp;</B></TT></TD>
    <TD align=3Dright><TT><B>Miss&nbsp;</B></TT></TD>
    <TD align=3Dright><TT><B>Ions&nbsp;</B></TT></TD>
    <TD><TT><B>&nbsp;Peptide</B></TT></TD></TR>
  <TR>
    <TD align=3Dright>&nbsp;</TD>
    <TD align=3Dright><TT>723.3032&nbsp;&nbsp;</TT></TD>
    <TD align=3Dright><TT>722.2959&nbsp;&nbsp;</TT></TD>
    <TD align=3Dright><TT>722.3235&nbsp;&nbsp;</TT></TD>
    <TD noWrap align=3Dright><TT>-38.26&nbsp;</TT></TD>
    <TD align=3Dright><TT>129&nbsp;</TT></TD>
    <TD noWrap align=3Dright><TT>-&nbsp;</TT></TD>
    <TD align=3Dright><TT>135&nbsp;</TT></TD>
    <TD align=3Dright><TT>0&nbsp;&nbsp;</TT></TD>
    <TD noWrap align=3Dright><TT>---&nbsp;&nbsp;</TT></TD>
    <TD noWrap><TT>&nbsp;K.DGFAEGK.D</TT></TD></TR>
  <TR>
    <TD align=3Dright>&nbsp;</TD>
    <TD align=3Dright><TT>1118.5355&nbsp;&nbsp;</TT></TD>
    <TD align=3Dright><TT>1117.5282&nbsp;&nbsp;</TT></TD>
    <TD align=3Dright><TT>1117.5880&nbsp;&nbsp;</TT></TD>
    <TD noWrap align=3Dright><TT>-53.50&nbsp;</TT></TD>
    <TD align=3Dright><TT>19&nbsp;</TT></TD>
    <TD noWrap align=3Dright><TT>-&nbsp;</TT></TD>
    <TD align=3Dright><TT>28&nbsp;</TT></TD>
    <TD align=3Dright><TT>0&nbsp;&nbsp;</TT></TD>
    <TD noWrap align=3Dright><TT>---&nbsp;&nbsp;</TT></TD>
    <TD noWrap><TT>&nbsp;K.TFPQQAGTIR.K</TT></TD></TR>
  <TR>
    <TD align=3Dright>&nbsp;</TD>
    <TD align=3Dright><TT>1118.5355&nbsp;&nbsp;</TT></TD>
    <TD align=3Dright><TT>1117.5282&nbsp;&nbsp;</TT></TD>
    <TD align=3Dright><TT>1117.5880&nbsp;&nbsp;</TT></TD>
    <TD noWrap align=3Dright><TT>-53.50&nbsp;</TT></TD>
    <TD align=3Dright><TT>19&nbsp;</TT></TD>
    <TD noWrap align=3Dright><TT>-&nbsp;</TT></TD>
    <TD align=3Dright><TT>28&nbsp;</TT></TD>
    <TD align=3Dright><TT>0&nbsp;&nbsp;</TT></TD>
    <TD noWrap align=3Dright><TT>72&nbsp;&nbsp;</TT></TD>
    <TD noWrap><TT>&nbsp;K.TFPQQAGTIR.K</TT></TD></TR>
  <TR>
    <TD align=3Dright>&nbsp;</TD>
    <TD align=3Dright><TT>2158.9854&nbsp;&nbsp;</TT></TD>
    <TD align=3Dright><TT>2157.9781&nbsp;&nbsp;</TT></TD>
    <TD align=3Dright><TT>2158.0589&nbsp;&nbsp;</TT></TD>
    <TD noWrap align=3Dright><TT>-37.44&nbsp;</TT></TD>
    <TD align=3Dright><TT>70&nbsp;</TT></TD>
    <TD noWrap align=3Dright><TT>-&nbsp;</TT></TD>
    <TD align=3Dright><TT>88&nbsp;</TT></TD>
    <TD align=3Dright><TT>1&nbsp;&nbsp;</TT></TD>
    <TD noWrap align=3Dright><TT>---&nbsp;&nbsp;</TT></TD>
    <TD =
noWrap><TT>&nbsp;K.KLEDIVPSSHNCDVPHVNR.T</TT></TD></TR></TBODY></TABLE>
<TABLE border=3D0 cellSpacing=3D0>
  <TBODY>
  <TR>
    <TD><TT>&nbsp;&nbsp;&nbsp;&nbsp;&nbsp;&nbsp;</TT></TD>
    <TD><TT><B>No match to: </B>721.3801, 829.3427, 842.4639, 870.4836,=20
      1034.5068, 1036.5557, 1074.5192, 1100.5267, 1101.5325, 1103.5251,=20
      1140.5022, 1162.4948, 1207.5894, 1269.5459, 1277.4479, 1277.4479,=20
      1296.6942, 1296.6942, 1310.7123, 1310.7123, 1321.5427, 1327.6570,=20
      1403.6052, 1420.6118, 1420.6118, 1442.6177, 1487.6084, 1798.8718,=20
      1798.8718, 2087.9094, 2087.9094, 2128.9573, 2199.0505, 2216.0063,=20
      2216.0063, 2217.5723, 2237.9763, 2257.0452, 2257.0452, 2300.0552,=20
      2604.1558, 2604.1558, 2626.1479, =
2664.2925</TT></TD></TR></TBODY></TABLE><BR>
<TABLE border=3D0 cellSpacing=3D0>
  <TBODY>
  <TR>
    <TD><TT><B><A name=3DHit12>12.</A>&nbsp;&nbsp;&nbsp;</B></TT></TD>
    <TD noWrap><TT><A=20
      =
href=3D"http://zxw-pc/mascot/cgi/protein_view.pl?file=3D../data/20121225/=
F002426.dat&amp;hit=3D12"=20
      =
target=3D_blank>gi|14193249</A>&nbsp;&nbsp;&nbsp;&nbsp;<B>Mass:</B>&nbsp;=
17605&nbsp;&nbsp;&nbsp;&nbsp;<B>Score:</B>&nbsp;92&nbsp;&nbsp;&nbsp;&nbsp=
;&nbsp;<B>Expect:</B>&nbsp;0.0011&nbsp;&nbsp;<B>Matches:</B>&nbsp;4</TT><=
/TD></TR>
  <TR>
    <TD>&nbsp;</TD>
    <TD noWrap><TT>translation initiation factor 5A [Manihot=20
  esculenta]</TT></TD></TR></TBODY></TABLE>
<TABLE border=3D0 cellSpacing=3D0 cellPadding=3D0>
  <TBODY>
  <TR>
    <TD><TT>&nbsp;&nbsp;&nbsp;&nbsp;&nbsp;&nbsp;</TT></TD>
    <TD align=3Dright><TT><B>Observed&nbsp;&nbsp;</B></TT></TD>
    <TD noWrap align=3Dright><TT><B>Mr(expt)&nbsp;&nbsp;</B></TT></TD>
    <TD noWrap align=3Dright><TT><B>Mr(calc)&nbsp;&nbsp;</B></TT></TD>
    <TD align=3Dright><TT><B>&nbsp;ppm&nbsp;&nbsp;</B></TT></TD>
    <TD align=3Dright><TT><B>Start&nbsp;</B></TT></TD>
    <TD align=3Dright><TT><B>&nbsp;</B></TT></TD>
    <TD align=3Dright><TT><B>End&nbsp;</B></TT></TD>
    <TD align=3Dright><TT><B>Miss&nbsp;</B></TT></TD>
    <TD align=3Dright><TT><B>Ions&nbsp;</B></TT></TD>
    <TD><TT><B>&nbsp;Peptide</B></TT></TD></TR>
  <TR>
    <TD align=3Dright>&nbsp;</TD>
    <TD align=3Dright><TT>723.3032&nbsp;&nbsp;</TT></TD>
    <TD align=3Dright><TT>722.2959&nbsp;&nbsp;</TT></TD>
    <TD align=3Dright><TT>722.3235&nbsp;&nbsp;</TT></TD>
    <TD noWrap align=3Dright><TT>-38.26&nbsp;</TT></TD>
    <TD align=3Dright><TT>129&nbsp;</TT></TD>
    <TD noWrap align=3Dright><TT>-&nbsp;</TT></TD>
    <TD align=3Dright><TT>135&nbsp;</TT></TD>
    <TD align=3Dright><TT>0&nbsp;&nbsp;</TT></TD>
    <TD noWrap align=3Dright><TT>---&nbsp;&nbsp;</TT></TD>
    <TD noWrap><TT>&nbsp;K.DGFAEGK.D</TT></TD></TR>
  <TR>
    <TD align=3Dright>&nbsp;</TD>
    <TD align=3Dright><TT>1118.5355&nbsp;&nbsp;</TT></TD>
    <TD align=3Dright><TT>1117.5282&nbsp;&nbsp;</TT></TD>
    <TD align=3Dright><TT>1117.5880&nbsp;&nbsp;</TT></TD>
    <TD noWrap align=3Dright><TT>-53.50&nbsp;</TT></TD>
    <TD align=3Dright><TT>19&nbsp;</TT></TD>
    <TD noWrap align=3Dright><TT>-&nbsp;</TT></TD>
    <TD align=3Dright><TT>28&nbsp;</TT></TD>
    <TD align=3Dright><TT>0&nbsp;&nbsp;</TT></TD>
    <TD noWrap align=3Dright><TT>---&nbsp;&nbsp;</TT></TD>
    <TD noWrap><TT>&nbsp;K.TFPQQAGTIR.K</TT></TD></TR>
  <TR>
    <TD align=3Dright>&nbsp;</TD>
    <TD align=3Dright><TT>1118.5355&nbsp;&nbsp;</TT></TD>
    <TD align=3Dright><TT>1117.5282&nbsp;&nbsp;</TT></TD>
    <TD align=3Dright><TT>1117.5880&nbsp;&nbsp;</TT></TD>
    <TD noWrap align=3Dright><TT>-53.50&nbsp;</TT></TD>
    <TD align=3Dright><TT>19&nbsp;</TT></TD>
    <TD noWrap align=3Dright><TT>-&nbsp;</TT></TD>
    <TD align=3Dright><TT>28&nbsp;</TT></TD>
    <TD align=3Dright><TT>0&nbsp;&nbsp;</TT></TD>
    <TD noWrap align=3Dright><TT>72&nbsp;&nbsp;</TT></TD>
    <TD noWrap><TT>&nbsp;K.TFPQQAGTIR.K</TT></TD></TR>
  <TR>
    <TD align=3Dright>&nbsp;</TD>
    <TD align=3Dright><TT>2158.9854&nbsp;&nbsp;</TT></TD>
    <TD align=3Dright><TT>2157.9781&nbsp;&nbsp;</TT></TD>
    <TD align=3Dright><TT>2158.0589&nbsp;&nbsp;</TT></TD>
    <TD noWrap align=3Dright><TT>-37.44&nbsp;</TT></TD>
    <TD align=3Dright><TT>70&nbsp;</TT></TD>
    <TD noWrap align=3Dright><TT>-&nbsp;</TT></TD>
    <TD align=3Dright><TT>88&nbsp;</TT></TD>
    <TD align=3Dright><TT>1&nbsp;&nbsp;</TT></TD>
    <TD noWrap align=3Dright><TT>---&nbsp;&nbsp;</TT></TD>
    <TD =
noWrap><TT>&nbsp;K.KLEDIVPSSHNCDVPHVNR.T</TT></TD></TR></TBODY></TABLE>
<TABLE border=3D0 cellSpacing=3D0>
  <TBODY>
  <TR>
    <TD><TT>&nbsp;&nbsp;&nbsp;&nbsp;&nbsp;&nbsp;</TT></TD>
    <TD><TT><B>No match to: </B>721.3801, 829.3427, 842.4639, 870.4836,=20
      1034.5068, 1036.5557, 1074.5192, 1100.5267, 1101.5325, 1103.5251,=20
      1140.5022, 1162.4948, 1207.5894, 1269.5459, 1277.4479, 1277.4479,=20
      1296.6942, 1296.6942, 1310.7123, 1310.7123, 1321.5427, 1327.6570,=20
      1403.6052, 1420.6118, 1420.6118, 1442.6177, 1487.6084, 1798.8718,=20
      1798.8718, 2087.9094, 2087.9094, 2128.9573, 2199.0505, 2216.0063,=20
      2216.0063, 2217.5723, 2237.9763, 2257.0452, 2257.0452, 2300.0552,=20
      2604.1558, 2604.1558, 2626.1479, =
2664.2925</TT></TD></TR></TBODY></TABLE><BR>
<TABLE border=3D0 cellSpacing=3D0>
  <TBODY>
  <TR>
    <TD><TT><B><A name=3DHit13>13.</A>&nbsp;&nbsp;&nbsp;</B></TT></TD>
    <TD noWrap><TT><A=20
      =
href=3D"http://zxw-pc/mascot/cgi/protein_view.pl?file=3D../data/20121225/=
F002426.dat&amp;hit=3D13"=20
      =
target=3D_blank>gi|224286569</A>&nbsp;&nbsp;&nbsp;&nbsp;<B>Mass:</B>&nbsp=
;17281&nbsp;&nbsp;&nbsp;&nbsp;<B>Score:</B>&nbsp;92&nbsp;&nbsp;&nbsp;&nbs=
p;&nbsp;<B>Expect:</B>&nbsp;0.0012&nbsp;&nbsp;<B>Matches:</B>&nbsp;4</TT>=
</TD></TR>
  <TR>
    <TD>&nbsp;</TD>
    <TD noWrap><TT>unknown [Picea =
sitchensis]</TT></TD></TR></TBODY></TABLE>
<TABLE border=3D0 cellSpacing=3D0 cellPadding=3D0>
  <TBODY>
  <TR>
    <TD><TT>&nbsp;&nbsp;&nbsp;&nbsp;&nbsp;&nbsp;</TT></TD>
    <TD align=3Dright><TT><B>Observed&nbsp;&nbsp;</B></TT></TD>
    <TD noWrap align=3Dright><TT><B>Mr(expt)&nbsp;&nbsp;</B></TT></TD>
    <TD noWrap align=3Dright><TT><B>Mr(calc)&nbsp;&nbsp;</B></TT></TD>
    <TD align=3Dright><TT><B>&nbsp;ppm&nbsp;&nbsp;</B></TT></TD>
    <TD align=3Dright><TT><B>Start&nbsp;</B></TT></TD>
    <TD align=3Dright><TT><B>&nbsp;</B></TT></TD>
    <TD align=3Dright><TT><B>End&nbsp;</B></TT></TD>
    <TD align=3Dright><TT><B>Miss&nbsp;</B></TT></TD>
    <TD align=3Dright><TT><B>Ions&nbsp;</B></TT></TD>
    <TD><TT><B>&nbsp;Peptide</B></TT></TD></TR>
  <TR>
    <TD align=3Dright>&nbsp;</TD>
    <TD align=3Dright><TT>723.3032&nbsp;&nbsp;</TT></TD>
    <TD align=3Dright><TT>722.2959&nbsp;&nbsp;</TT></TD>
    <TD align=3Dright><TT>722.3235&nbsp;&nbsp;</TT></TD>
    <TD noWrap align=3Dright><TT>-38.26&nbsp;</TT></TD>
    <TD align=3Dright><TT>129&nbsp;</TT></TD>
    <TD noWrap align=3Dright><TT>-&nbsp;</TT></TD>
    <TD align=3Dright><TT>135&nbsp;</TT></TD>
    <TD align=3Dright><TT>0&nbsp;&nbsp;</TT></TD>
    <TD noWrap align=3Dright><TT>---&nbsp;&nbsp;</TT></TD>
    <TD noWrap><TT>&nbsp;K.AGFDEGK.D</TT></TD></TR>
  <TR>
    <TD align=3Dright>&nbsp;</TD>
    <TD align=3Dright><TT>1118.5355&nbsp;&nbsp;</TT></TD>
    <TD align=3Dright><TT>1117.5282&nbsp;&nbsp;</TT></TD>
    <TD align=3Dright><TT>1117.5880&nbsp;&nbsp;</TT></TD>
    <TD noWrap align=3Dright><TT>-53.50&nbsp;</TT></TD>
    <TD align=3Dright><TT>19&nbsp;</TT></TD>
    <TD noWrap align=3Dright><TT>-&nbsp;</TT></TD>
    <TD align=3Dright><TT>28&nbsp;</TT></TD>
    <TD align=3Dright><TT>0&nbsp;&nbsp;</TT></TD>
    <TD noWrap align=3Dright><TT>---&nbsp;&nbsp;</TT></TD>
    <TD noWrap><TT>&nbsp;K.TFPQQAGTIR.K</TT></TD></TR>
  <TR>
    <TD align=3Dright>&nbsp;</TD>
    <TD align=3Dright><TT>1118.5355&nbsp;&nbsp;</TT></TD>
    <TD align=3Dright><TT>1117.5282&nbsp;&nbsp;</TT></TD>
    <TD align=3Dright><TT>1117.5880&nbsp;&nbsp;</TT></TD>
    <TD noWrap align=3Dright><TT>-53.50&nbsp;</TT></TD>
    <TD align=3Dright><TT>19&nbsp;</TT></TD>
    <TD noWrap align=3Dright><TT>-&nbsp;</TT></TD>
    <TD align=3Dright><TT>28&nbsp;</TT></TD>
    <TD align=3Dright><TT>0&nbsp;&nbsp;</TT></TD>
    <TD noWrap align=3Dright><TT>72&nbsp;&nbsp;</TT></TD>
    <TD noWrap><TT>&nbsp;K.TFPQQAGTIR.K</TT></TD></TR>
  <TR>
    <TD align=3Dright>&nbsp;</TD>
    <TD align=3Dright><TT>1207.5894&nbsp;&nbsp;</TT></TD>
    <TD align=3Dright><TT>1206.5821&nbsp;&nbsp;</TT></TD>
    <TD align=3Dright><TT>1206.4789&nbsp;&nbsp;</TT></TD>
    <TD noWrap align=3Dright><TT>85.5&nbsp;</TT></TD>
    <TD align=3Dright><TT>2&nbsp;</TT></TD>
    <TD noWrap align=3Dright><TT>-&nbsp;</TT></TD>
    <TD align=3Dright><TT>11&nbsp;</TT></TD>
    <TD align=3Dright><TT>0&nbsp;&nbsp;</TT></TD>
    <TD noWrap align=3Dright><TT>---&nbsp;&nbsp;</TT></TD>
    <TD noWrap><TT>&nbsp;M.SDDDHQFESK.A</TT></TD></TR></TBODY></TABLE>
<TABLE border=3D0 cellSpacing=3D0>
  <TBODY>
  <TR>
    <TD><TT>&nbsp;&nbsp;&nbsp;&nbsp;&nbsp;&nbsp;</TT></TD>
    <TD><TT><B>No match to: </B>721.3801, 829.3427, 842.4639, 870.4836,=20
      1034.5068, 1036.5557, 1074.5192, 1100.5267, 1101.5325, 1103.5251,=20
      1140.5022, 1162.4948, 1269.5459, 1277.4479, 1277.4479, 1296.6942,=20
      1296.6942, 1310.7123, 1310.7123, 1321.5427, 1327.6570, 1403.6052,=20
      1420.6118, 1420.6118, 1442.6177, 1487.6084, 1798.8718, 1798.8718,=20
      2087.9094, 2087.9094, 2128.9573, 2158.9854, 2199.0505, 2216.0063,=20
      2216.0063, 2217.5723, 2237.9763, 2257.0452, 2257.0452, 2300.0552,=20
      2604.1558, 2604.1558, 2626.1479, =
2664.2925</TT></TD></TR></TBODY></TABLE><BR>
<TABLE border=3D0 cellSpacing=3D0>
  <TBODY>
  <TR>
    <TD><TT><B><A name=3DHit14>14.</A>&nbsp;&nbsp;&nbsp;</B></TT></TD>
    <TD noWrap><TT><A=20
      =
href=3D"http://zxw-pc/mascot/cgi/protein_view.pl?file=3D../data/20121225/=
F002426.dat&amp;hit=3D14"=20
      =
target=3D_blank>gi|116792056</A>&nbsp;&nbsp;&nbsp;&nbsp;<B>Mass:</B>&nbsp=
;17281&nbsp;&nbsp;&nbsp;&nbsp;<B>Score:</B>&nbsp;92&nbsp;&nbsp;&nbsp;&nbs=
p;&nbsp;<B>Expect:</B>&nbsp;0.0012&nbsp;&nbsp;<B>Matches:</B>&nbsp;4</TT>=
</TD></TR>
  <TR>
    <TD>&nbsp;</TD>
    <TD noWrap><TT>unknown [Picea =
sitchensis]</TT></TD></TR></TBODY></TABLE>
<TABLE border=3D0 cellSpacing=3D0 cellPadding=3D0>
  <TBODY>
  <TR>
    <TD><TT>&nbsp;&nbsp;&nbsp;&nbsp;&nbsp;&nbsp;</TT></TD>
    <TD align=3Dright><TT><B>Observed&nbsp;&nbsp;</B></TT></TD>
    <TD noWrap align=3Dright><TT><B>Mr(expt)&nbsp;&nbsp;</B></TT></TD>
    <TD noWrap align=3Dright><TT><B>Mr(calc)&nbsp;&nbsp;</B></TT></TD>
    <TD align=3Dright><TT><B>&nbsp;ppm&nbsp;&nbsp;</B></TT></TD>
    <TD align=3Dright><TT><B>Start&nbsp;</B></TT></TD>
    <TD align=3Dright><TT><B>&nbsp;</B></TT></TD>
    <TD align=3Dright><TT><B>End&nbsp;</B></TT></TD>
    <TD align=3Dright><TT><B>Miss&nbsp;</B></TT></TD>
    <TD align=3Dright><TT><B>Ions&nbsp;</B></TT></TD>
    <TD><TT><B>&nbsp;Peptide</B></TT></TD></TR>
  <TR>
    <TD align=3Dright>&nbsp;</TD>
    <TD align=3Dright><TT>723.3032&nbsp;&nbsp;</TT></TD>
    <TD align=3Dright><TT>722.2959&nbsp;&nbsp;</TT></TD>
    <TD align=3Dright><TT>722.3235&nbsp;&nbsp;</TT></TD>
    <TD noWrap align=3Dright><TT>-38.26&nbsp;</TT></TD>
    <TD align=3Dright><TT>129&nbsp;</TT></TD>
    <TD noWrap align=3Dright><TT>-&nbsp;</TT></TD>
    <TD align=3Dright><TT>135&nbsp;</TT></TD>
    <TD align=3Dright><TT>0&nbsp;&nbsp;</TT></TD>
    <TD noWrap align=3Dright><TT>---&nbsp;&nbsp;</TT></TD>
    <TD noWrap><TT>&nbsp;K.AGFDEGK.D</TT></TD></TR>
  <TR>
    <TD align=3Dright>&nbsp;</TD>
    <TD align=3Dright><TT>1118.5355&nbsp;&nbsp;</TT></TD>
    <TD align=3Dright><TT>1117.5282&nbsp;&nbsp;</TT></TD>
    <TD align=3Dright><TT>1117.5880&nbsp;&nbsp;</TT></TD>
    <TD noWrap align=3Dright><TT>-53.50&nbsp;</TT></TD>
    <TD align=3Dright><TT>19&nbsp;</TT></TD>
    <TD noWrap align=3Dright><TT>-&nbsp;</TT></TD>
    <TD align=3Dright><TT>28&nbsp;</TT></TD>
    <TD align=3Dright><TT>0&nbsp;&nbsp;</TT></TD>
    <TD noWrap align=3Dright><TT>---&nbsp;&nbsp;</TT></TD>
    <TD noWrap><TT>&nbsp;K.TFPQQAGTIR.K</TT></TD></TR>
  <TR>
    <TD align=3Dright>&nbsp;</TD>
    <TD align=3Dright><TT>1118.5355&nbsp;&nbsp;</TT></TD>
    <TD align=3Dright><TT>1117.5282&nbsp;&nbsp;</TT></TD>
    <TD align=3Dright><TT>1117.5880&nbsp;&nbsp;</TT></TD>
    <TD noWrap align=3Dright><TT>-53.50&nbsp;</TT></TD>
    <TD align=3Dright><TT>19&nbsp;</TT></TD>
    <TD noWrap align=3Dright><TT>-&nbsp;</TT></TD>
    <TD align=3Dright><TT>28&nbsp;</TT></TD>
    <TD align=3Dright><TT>0&nbsp;&nbsp;</TT></TD>
    <TD noWrap align=3Dright><TT>72&nbsp;&nbsp;</TT></TD>
    <TD noWrap><TT>&nbsp;K.TFPQQAGTIR.K</TT></TD></TR>
  <TR>
    <TD align=3Dright>&nbsp;</TD>
    <TD align=3Dright><TT>1207.5894&nbsp;&nbsp;</TT></TD>
    <TD align=3Dright><TT>1206.5821&nbsp;&nbsp;</TT></TD>
    <TD align=3Dright><TT>1206.4789&nbsp;&nbsp;</TT></TD>
    <TD noWrap align=3Dright><TT>85.5&nbsp;</TT></TD>
    <TD align=3Dright><TT>2&nbsp;</TT></TD>
    <TD noWrap align=3Dright><TT>-&nbsp;</TT></TD>
    <TD align=3Dright><TT>11&nbsp;</TT></TD>
    <TD align=3Dright><TT>0&nbsp;&nbsp;</TT></TD>
    <TD noWrap align=3Dright><TT>---&nbsp;&nbsp;</TT></TD>
    <TD noWrap><TT>&nbsp;M.SDDDHQFESK.A</TT></TD></TR></TBODY></TABLE>
<TABLE border=3D0 cellSpacing=3D0>
  <TBODY>
  <TR>
    <TD><TT>&nbsp;&nbsp;&nbsp;&nbsp;&nbsp;&nbsp;</TT></TD>
    <TD><TT><B>No match to: </B>721.3801, 829.3427, 842.4639, 870.4836,=20
      1034.5068, 1036.5557, 1074.5192, 1100.5267, 1101.5325, 1103.5251,=20
      1140.5022, 1162.4948, 1269.5459, 1277.4479, 1277.4479, 1296.6942,=20
      1296.6942, 1310.7123, 1310.7123, 1321.5427, 1327.6570, 1403.6052,=20
      1420.6118, 1420.6118, 1442.6177, 1487.6084, 1798.8718, 1798.8718,=20
      2087.9094, 2087.9094, 2128.9573, 2158.9854, 2199.0505, 2216.0063,=20
      2216.0063, 2217.5723, 2237.9763, 2257.0452, 2257.0452, 2300.0552,=20
      2604.1558, 2604.1558, 2626.1479, =
2664.2925</TT></TD></TR></TBODY></TABLE><BR>
<TABLE border=3D0 cellSpacing=3D0>
  <TBODY>
  <TR>
    <TD><TT><B><A name=3DHit15>15.</A>&nbsp;&nbsp;&nbsp;</B></TT></TD>
    <TD noWrap><TT><A=20
      =
href=3D"http://zxw-pc/mascot/cgi/protein_view.pl?file=3D../data/20121225/=
F002426.dat&amp;hit=3D15"=20
      =
target=3D_blank>gi|116791765</A>&nbsp;&nbsp;&nbsp;&nbsp;<B>Mass:</B>&nbsp=
;17281&nbsp;&nbsp;&nbsp;&nbsp;<B>Score:</B>&nbsp;92&nbsp;&nbsp;&nbsp;&nbs=
p;&nbsp;<B>Expect:</B>&nbsp;0.0012&nbsp;&nbsp;<B>Matches:</B>&nbsp;4</TT>=
</TD></TR>
  <TR>
    <TD>&nbsp;</TD>
    <TD noWrap><TT>unknown [Picea =
sitchensis]</TT></TD></TR></TBODY></TABLE>
<TABLE border=3D0 cellSpacing=3D0 cellPadding=3D0>
  <TBODY>
  <TR>
    <TD><TT>&nbsp;&nbsp;&nbsp;&nbsp;&nbsp;&nbsp;</TT></TD>
    <TD align=3Dright><TT><B>Observed&nbsp;&nbsp;</B></TT></TD>
    <TD noWrap align=3Dright><TT><B>Mr(expt)&nbsp;&nbsp;</B></TT></TD>
    <TD noWrap align=3Dright><TT><B>Mr(calc)&nbsp;&nbsp;</B></TT></TD>
    <TD align=3Dright><TT><B>&nbsp;ppm&nbsp;&nbsp;</B></TT></TD>
    <TD align=3Dright><TT><B>Start&nbsp;</B></TT></TD>
    <TD align=3Dright><TT><B>&nbsp;</B></TT></TD>
    <TD align=3Dright><TT><B>End&nbsp;</B></TT></TD>
    <TD align=3Dright><TT><B>Miss&nbsp;</B></TT></TD>
    <TD align=3Dright><TT><B>Ions&nbsp;</B></TT></TD>
    <TD><TT><B>&nbsp;Peptide</B></TT></TD></TR>
  <TR>
    <TD align=3Dright>&nbsp;</TD>
    <TD align=3Dright><TT>723.3032&nbsp;&nbsp;</TT></TD>
    <TD align=3Dright><TT>722.2959&nbsp;&nbsp;</TT></TD>
    <TD align=3Dright><TT>722.3235&nbsp;&nbsp;</TT></TD>
    <TD noWrap align=3Dright><TT>-38.26&nbsp;</TT></TD>
    <TD align=3Dright><TT>129&nbsp;</TT></TD>
    <TD noWrap align=3Dright><TT>-&nbsp;</TT></TD>
    <TD align=3Dright><TT>135&nbsp;</TT></TD>
    <TD align=3Dright><TT>0&nbsp;&nbsp;</TT></TD>
    <TD noWrap align=3Dright><TT>---&nbsp;&nbsp;</TT></TD>
    <TD noWrap><TT>&nbsp;K.AGFDEGK.D</TT></TD></TR>
  <TR>
    <TD align=3Dright>&nbsp;</TD>
    <TD align=3Dright><TT>1118.5355&nbsp;&nbsp;</TT></TD>
    <TD align=3Dright><TT>1117.5282&nbsp;&nbsp;</TT></TD>
    <TD align=3Dright><TT>1117.5880&nbsp;&nbsp;</TT></TD>
    <TD noWrap align=3Dright><TT>-53.50&nbsp;</TT></TD>
    <TD align=3Dright><TT>19&nbsp;</TT></TD>
    <TD noWrap align=3Dright><TT>-&nbsp;</TT></TD>
    <TD align=3Dright><TT>28&nbsp;</TT></TD>
    <TD align=3Dright><TT>0&nbsp;&nbsp;</TT></TD>
    <TD noWrap align=3Dright><TT>---&nbsp;&nbsp;</TT></TD>
    <TD noWrap><TT>&nbsp;K.TFPQQAGTIR.K</TT></TD></TR>
  <TR>
    <TD align=3Dright>&nbsp;</TD>
    <TD align=3Dright><TT>1118.5355&nbsp;&nbsp;</TT></TD>
    <TD align=3Dright><TT>1117.5282&nbsp;&nbsp;</TT></TD>
    <TD align=3Dright><TT>1117.5880&nbsp;&nbsp;</TT></TD>
    <TD noWrap align=3Dright><TT>-53.50&nbsp;</TT></TD>
    <TD align=3Dright><TT>19&nbsp;</TT></TD>
    <TD noWrap align=3Dright><TT>-&nbsp;</TT></TD>
    <TD align=3Dright><TT>28&nbsp;</TT></TD>
    <TD align=3Dright><TT>0&nbsp;&nbsp;</TT></TD>
    <TD noWrap align=3Dright><TT>72&nbsp;&nbsp;</TT></TD>
    <TD noWrap><TT>&nbsp;K.TFPQQAGTIR.K</TT></TD></TR>
  <TR>
    <TD align=3Dright>&nbsp;</TD>
    <TD align=3Dright><TT>1207.5894&nbsp;&nbsp;</TT></TD>
    <TD align=3Dright><TT>1206.5821&nbsp;&nbsp;</TT></TD>
    <TD align=3Dright><TT>1206.4789&nbsp;&nbsp;</TT></TD>
    <TD noWrap align=3Dright><TT>85.5&nbsp;</TT></TD>
    <TD align=3Dright><TT>2&nbsp;</TT></TD>
    <TD noWrap align=3Dright><TT>-&nbsp;</TT></TD>
    <TD align=3Dright><TT>11&nbsp;</TT></TD>
    <TD align=3Dright><TT>0&nbsp;&nbsp;</TT></TD>
    <TD noWrap align=3Dright><TT>---&nbsp;&nbsp;</TT></TD>
    <TD noWrap><TT>&nbsp;M.SDDDHQFESK.A</TT></TD></TR></TBODY></TABLE>
<TABLE border=3D0 cellSpacing=3D0>
  <TBODY>
  <TR>
    <TD><TT>&nbsp;&nbsp;&nbsp;&nbsp;&nbsp;&nbsp;</TT></TD>
    <TD><TT><B>No match to: </B>721.3801, 829.3427, 842.4639, 870.4836,=20
      1034.5068, 1036.5557, 1074.5192, 1100.5267, 1101.5325, 1103.5251,=20
      1140.5022, 1162.4948, 1269.5459, 1277.4479, 1277.4479, 1296.6942,=20
      1296.6942, 1310.7123, 1310.7123, 1321.5427, 1327.6570, 1403.6052,=20
      1420.6118, 1420.6118, 1442.6177, 1487.6084, 1798.8718, 1798.8718,=20
      2087.9094, 2087.9094, 2128.9573, 2158.9854, 2199.0505, 2216.0063,=20
      2216.0063, 2217.5723, 2237.9763, 2257.0452, 2257.0452, 2300.0552,=20
      2604.1558, 2604.1558, 2626.1479, =
2664.2925</TT></TD></TR></TBODY></TABLE><BR>
<TABLE border=3D0 cellSpacing=3D0>
  <TBODY>
  <TR>
    <TD><TT><B><A name=3DHit16>16.</A>&nbsp;&nbsp;&nbsp;</B></TT></TD>
    <TD noWrap><TT><A=20
      =
href=3D"http://zxw-pc/mascot/cgi/protein_view.pl?file=3D../data/20121225/=
F002426.dat&amp;hit=3D16"=20
      =
target=3D_blank>gi|116782641</A>&nbsp;&nbsp;&nbsp;&nbsp;<B>Mass:</B>&nbsp=
;17281&nbsp;&nbsp;&nbsp;&nbsp;<B>Score:</B>&nbsp;92&nbsp;&nbsp;&nbsp;&nbs=
p;&nbsp;<B>Expect:</B>&nbsp;0.0012&nbsp;&nbsp;<B>Matches:</B>&nbsp;4</TT>=
</TD></TR>
  <TR>
    <TD>&nbsp;</TD>
    <TD noWrap><TT>unknown [Picea =
sitchensis]</TT></TD></TR></TBODY></TABLE>
<TABLE border=3D0 cellSpacing=3D0 cellPadding=3D0>
  <TBODY>
  <TR>
    <TD><TT>&nbsp;&nbsp;&nbsp;&nbsp;&nbsp;&nbsp;</TT></TD>
    <TD align=3Dright><TT><B>Observed&nbsp;&nbsp;</B></TT></TD>
    <TD noWrap align=3Dright><TT><B>Mr(expt)&nbsp;&nbsp;</B></TT></TD>
    <TD noWrap align=3Dright><TT><B>Mr(calc)&nbsp;&nbsp;</B></TT></TD>
    <TD align=3Dright><TT><B>&nbsp;ppm&nbsp;&nbsp;</B></TT></TD>
    <TD align=3Dright><TT><B>Start&nbsp;</B></TT></TD>
    <TD align=3Dright><TT><B>&nbsp;</B></TT></TD>
    <TD align=3Dright><TT><B>End&nbsp;</B></TT></TD>
    <TD align=3Dright><TT><B>Miss&nbsp;</B></TT></TD>
    <TD align=3Dright><TT><B>Ions&nbsp;</B></TT></TD>
    <TD><TT><B>&nbsp;Peptide</B></TT></TD></TR>
  <TR>
    <TD align=3Dright>&nbsp;</TD>
    <TD align=3Dright><TT>723.3032&nbsp;&nbsp;</TT></TD>
    <TD align=3Dright><TT>722.2959&nbsp;&nbsp;</TT></TD>
    <TD align=3Dright><TT>722.3235&nbsp;&nbsp;</TT></TD>
    <TD noWrap align=3Dright><TT>-38.26&nbsp;</TT></TD>
    <TD align=3Dright><TT>129&nbsp;</TT></TD>
    <TD noWrap align=3Dright><TT>-&nbsp;</TT></TD>
    <TD align=3Dright><TT>135&nbsp;</TT></TD>
    <TD align=3Dright><TT>0&nbsp;&nbsp;</TT></TD>
    <TD noWrap align=3Dright><TT>---&nbsp;&nbsp;</TT></TD>
    <TD noWrap><TT>&nbsp;K.AGFDEGK.D</TT></TD></TR>
  <TR>
    <TD align=3Dright>&nbsp;</TD>
    <TD align=3Dright><TT>1118.5355&nbsp;&nbsp;</TT></TD>
    <TD align=3Dright><TT>1117.5282&nbsp;&nbsp;</TT></TD>
    <TD align=3Dright><TT>1117.5880&nbsp;&nbsp;</TT></TD>
    <TD noWrap align=3Dright><TT>-53.50&nbsp;</TT></TD>
    <TD align=3Dright><TT>19&nbsp;</TT></TD>
    <TD noWrap align=3Dright><TT>-&nbsp;</TT></TD>
    <TD align=3Dright><TT>28&nbsp;</TT></TD>
    <TD align=3Dright><TT>0&nbsp;&nbsp;</TT></TD>
    <TD noWrap align=3Dright><TT>---&nbsp;&nbsp;</TT></TD>
    <TD noWrap><TT>&nbsp;K.TFPQQAGTIR.K</TT></TD></TR>
  <TR>
    <TD align=3Dright>&nbsp;</TD>
    <TD align=3Dright><TT>1118.5355&nbsp;&nbsp;</TT></TD>
    <TD align=3Dright><TT>1117.5282&nbsp;&nbsp;</TT></TD>
    <TD align=3Dright><TT>1117.5880&nbsp;&nbsp;</TT></TD>
    <TD noWrap align=3Dright><TT>-53.50&nbsp;</TT></TD>
    <TD align=3Dright><TT>19&nbsp;</TT></TD>
    <TD noWrap align=3Dright><TT>-&nbsp;</TT></TD>
    <TD align=3Dright><TT>28&nbsp;</TT></TD>
    <TD align=3Dright><TT>0&nbsp;&nbsp;</TT></TD>
    <TD noWrap align=3Dright><TT>72&nbsp;&nbsp;</TT></TD>
    <TD noWrap><TT>&nbsp;K.TFPQQAGTIR.K</TT></TD></TR>
  <TR>
    <TD align=3Dright>&nbsp;</TD>
    <TD align=3Dright><TT>1207.5894&nbsp;&nbsp;</TT></TD>
    <TD align=3Dright><TT>1206.5821&nbsp;&nbsp;</TT></TD>
    <TD align=3Dright><TT>1206.4789&nbsp;&nbsp;</TT></TD>
    <TD noWrap align=3Dright><TT>85.5&nbsp;</TT></TD>
    <TD align=3Dright><TT>2&nbsp;</TT></TD>
    <TD noWrap align=3Dright><TT>-&nbsp;</TT></TD>
    <TD align=3Dright><TT>11&nbsp;</TT></TD>
    <TD align=3Dright><TT>0&nbsp;&nbsp;</TT></TD>
    <TD noWrap align=3Dright><TT>---&nbsp;&nbsp;</TT></TD>
    <TD noWrap><TT>&nbsp;M.SDDDHQFESK.A</TT></TD></TR></TBODY></TABLE>
<TABLE border=3D0 cellSpacing=3D0>
  <TBODY>
  <TR>
    <TD><TT>&nbsp;&nbsp;&nbsp;&nbsp;&nbsp;&nbsp;</TT></TD>
    <TD><TT><B>No match to: </B>721.3801, 829.3427, 842.4639, 870.4836,=20
      1034.5068, 1036.5557, 1074.5192, 1100.5267, 1101.5325, 1103.5251,=20
      1140.5022, 1162.4948, 1269.5459, 1277.4479, 1277.4479, 1296.6942,=20
      1296.6942, 1310.7123, 1310.7123, 1321.5427, 1327.6570, 1403.6052,=20
      1420.6118, 1420.6118, 1442.6177, 1487.6084, 1798.8718, 1798.8718,=20
      2087.9094, 2087.9094, 2128.9573, 2158.9854, 2199.0505, 2216.0063,=20
      2216.0063, 2217.5723, 2237.9763, 2257.0452, 2257.0452, 2300.0552,=20
      2604.1558, 2604.1558, 2626.1479, =
2664.2925</TT></TD></TR></TBODY></TABLE><BR>
<TABLE border=3D0 cellSpacing=3D0>
  <TBODY>
  <TR>
    <TD><TT><B><A name=3DHit17>17.</A>&nbsp;&nbsp;&nbsp;</B></TT></TD>
    <TD noWrap><TT><A=20
      =
href=3D"http://zxw-pc/mascot/cgi/protein_view.pl?file=3D../data/20121225/=
F002426.dat&amp;hit=3D17"=20
      =
target=3D_blank>gi|116781951</A>&nbsp;&nbsp;&nbsp;&nbsp;<B>Mass:</B>&nbsp=
;17281&nbsp;&nbsp;&nbsp;&nbsp;<B>Score:</B>&nbsp;92&nbsp;&nbsp;&nbsp;&nbs=
p;&nbsp;<B>Expect:</B>&nbsp;0.0012&nbsp;&nbsp;<B>Matches:</B>&nbsp;4</TT>=
</TD></TR>
  <TR>
    <TD>&nbsp;</TD>
    <TD noWrap><TT>unknown [Picea =
sitchensis]</TT></TD></TR></TBODY></TABLE>
<TABLE border=3D0 cellSpacing=3D0 cellPadding=3D0>
  <TBODY>
  <TR>
    <TD><TT>&nbsp;&nbsp;&nbsp;&nbsp;&nbsp;&nbsp;</TT></TD>
    <TD align=3Dright><TT><B>Observed&nbsp;&nbsp;</B></TT></TD>
    <TD noWrap align=3Dright><TT><B>Mr(expt)&nbsp;&nbsp;</B></TT></TD>
    <TD noWrap align=3Dright><TT><B>Mr(calc)&nbsp;&nbsp;</B></TT></TD>
    <TD align=3Dright><TT><B>&nbsp;ppm&nbsp;&nbsp;</B></TT></TD>
    <TD align=3Dright><TT><B>Start&nbsp;</B></TT></TD>
    <TD align=3Dright><TT><B>&nbsp;</B></TT></TD>
    <TD align=3Dright><TT><B>End&nbsp;</B></TT></TD>
    <TD align=3Dright><TT><B>Miss&nbsp;</B></TT></TD>
    <TD align=3Dright><TT><B>Ions&nbsp;</B></TT></TD>
    <TD><TT><B>&nbsp;Peptide</B></TT></TD></TR>
  <TR>
    <TD align=3Dright>&nbsp;</TD>
    <TD align=3Dright><TT>723.3032&nbsp;&nbsp;</TT></TD>
    <TD align=3Dright><TT>722.2959&nbsp;&nbsp;</TT></TD>
    <TD align=3Dright><TT>722.3235&nbsp;&nbsp;</TT></TD>
    <TD noWrap align=3Dright><TT>-38.26&nbsp;</TT></TD>
    <TD align=3Dright><TT>129&nbsp;</TT></TD>
    <TD noWrap align=3Dright><TT>-&nbsp;</TT></TD>
    <TD align=3Dright><TT>135&nbsp;</TT></TD>
    <TD align=3Dright><TT>0&nbsp;&nbsp;</TT></TD>
    <TD noWrap align=3Dright><TT>---&nbsp;&nbsp;</TT></TD>
    <TD noWrap><TT>&nbsp;K.AGFDEGK.D</TT></TD></TR>
  <TR>
    <TD align=3Dright>&nbsp;</TD>
    <TD align=3Dright><TT>1118.5355&nbsp;&nbsp;</TT></TD>
    <TD align=3Dright><TT>1117.5282&nbsp;&nbsp;</TT></TD>
    <TD align=3Dright><TT>1117.5880&nbsp;&nbsp;</TT></TD>
    <TD noWrap align=3Dright><TT>-53.50&nbsp;</TT></TD>
    <TD align=3Dright><TT>19&nbsp;</TT></TD>
    <TD noWrap align=3Dright><TT>-&nbsp;</TT></TD>
    <TD align=3Dright><TT>28&nbsp;</TT></TD>
    <TD align=3Dright><TT>0&nbsp;&nbsp;</TT></TD>
    <TD noWrap align=3Dright><TT>---&nbsp;&nbsp;</TT></TD>
    <TD noWrap><TT>&nbsp;K.TFPQQAGTIR.K</TT></TD></TR>
  <TR>
    <TD align=3Dright>&nbsp;</TD>
    <TD align=3Dright><TT>1118.5355&nbsp;&nbsp;</TT></TD>
    <TD align=3Dright><TT>1117.5282&nbsp;&nbsp;</TT></TD>
    <TD align=3Dright><TT>1117.5880&nbsp;&nbsp;</TT></TD>
    <TD noWrap align=3Dright><TT>-53.50&nbsp;</TT></TD>
    <TD align=3Dright><TT>19&nbsp;</TT></TD>
    <TD noWrap align=3Dright><TT>-&nbsp;</TT></TD>
    <TD align=3Dright><TT>28&nbsp;</TT></TD>
    <TD align=3Dright><TT>0&nbsp;&nbsp;</TT></TD>
    <TD noWrap align=3Dright><TT>72&nbsp;&nbsp;</TT></TD>
    <TD noWrap><TT>&nbsp;K.TFPQQAGTIR.K</TT></TD></TR>
  <TR>
    <TD align=3Dright>&nbsp;</TD>
    <TD align=3Dright><TT>1207.5894&nbsp;&nbsp;</TT></TD>
    <TD align=3Dright><TT>1206.5821&nbsp;&nbsp;</TT></TD>
    <TD align=3Dright><TT>1206.4789&nbsp;&nbsp;</TT></TD>
    <TD noWrap align=3Dright><TT>85.5&nbsp;</TT></TD>
    <TD align=3Dright><TT>2&nbsp;</TT></TD>
    <TD noWrap align=3Dright><TT>-&nbsp;</TT></TD>
    <TD align=3Dright><TT>11&nbsp;</TT></TD>
    <TD align=3Dright><TT>0&nbsp;&nbsp;</TT></TD>
    <TD noWrap align=3Dright><TT>---&nbsp;&nbsp;</TT></TD>
    <TD noWrap><TT>&nbsp;M.SDDDHQFESK.A</TT></TD></TR></TBODY></TABLE>
<TABLE border=3D0 cellSpacing=3D0>
  <TBODY>
  <TR>
    <TD><TT>&nbsp;&nbsp;&nbsp;&nbsp;&nbsp;&nbsp;</TT></TD>
    <TD><TT><B>No match to: </B>721.3801, 829.3427, 842.4639, 870.4836,=20
      1034.5068, 1036.5557, 1074.5192, 1100.5267, 1101.5325, 1103.5251,=20
      1140.5022, 1162.4948, 1269.5459, 1277.4479, 1277.4479, 1296.6942,=20
      1296.6942, 1310.7123, 1310.7123, 1321.5427, 1327.6570, 1403.6052,=20
      1420.6118, 1420.6118, 1442.6177, 1487.6084, 1798.8718, 1798.8718,=20
      2087.9094, 2087.9094, 2128.9573, 2158.9854, 2199.0505, 2216.0063,=20
      2216.0063, 2217.5723, 2237.9763, 2257.0452, 2257.0452, 2300.0552,=20
      2604.1558, 2604.1558, 2626.1479, =
2664.2925</TT></TD></TR></TBODY></TABLE><BR>
<TABLE border=3D0 cellSpacing=3D0>
  <TBODY>
  <TR>
    <TD><TT><B><A name=3DHit18>18.</A>&nbsp;&nbsp;&nbsp;</B></TT></TD>
    <TD noWrap><TT><A=20
      =
href=3D"http://zxw-pc/mascot/cgi/protein_view.pl?file=3D../data/20121225/=
F002426.dat&amp;hit=3D18"=20
      =
target=3D_blank>gi|116779225</A>&nbsp;&nbsp;&nbsp;&nbsp;<B>Mass:</B>&nbsp=
;17281&nbsp;&nbsp;&nbsp;&nbsp;<B>Score:</B>&nbsp;92&nbsp;&nbsp;&nbsp;&nbs=
p;&nbsp;<B>Expect:</B>&nbsp;0.0012&nbsp;&nbsp;<B>Matches:</B>&nbsp;4</TT>=
</TD></TR>
  <TR>
    <TD>&nbsp;</TD>
    <TD noWrap><TT>unknown [Picea =
sitchensis]</TT></TD></TR></TBODY></TABLE>
<TABLE border=3D0 cellSpacing=3D0 cellPadding=3D0>
  <TBODY>
  <TR>
    <TD><TT>&nbsp;&nbsp;&nbsp;&nbsp;&nbsp;&nbsp;</TT></TD>
    <TD align=3Dright><TT><B>Observed&nbsp;&nbsp;</B></TT></TD>
    <TD noWrap align=3Dright><TT><B>Mr(expt)&nbsp;&nbsp;</B></TT></TD>
    <TD noWrap align=3Dright><TT><B>Mr(calc)&nbsp;&nbsp;</B></TT></TD>
    <TD align=3Dright><TT><B>&nbsp;ppm&nbsp;&nbsp;</B></TT></TD>
    <TD align=3Dright><TT><B>Start&nbsp;</B></TT></TD>
    <TD align=3Dright><TT><B>&nbsp;</B></TT></TD>
    <TD align=3Dright><TT><B>End&nbsp;</B></TT></TD>
    <TD align=3Dright><TT><B>Miss&nbsp;</B></TT></TD>
    <TD align=3Dright><TT><B>Ions&nbsp;</B></TT></TD>
    <TD><TT><B>&nbsp;Peptide</B></TT></TD></TR>
  <TR>
    <TD align=3Dright>&nbsp;</TD>
    <TD align=3Dright><TT>723.3032&nbsp;&nbsp;</TT></TD>
    <TD align=3Dright><TT>722.2959&nbsp;&nbsp;</TT></TD>
    <TD align=3Dright><TT>722.3235&nbsp;&nbsp;</TT></TD>
    <TD noWrap align=3Dright><TT>-38.26&nbsp;</TT></TD>
    <TD align=3Dright><TT>129&nbsp;</TT></TD>
    <TD noWrap align=3Dright><TT>-&nbsp;</TT></TD>
    <TD align=3Dright><TT>135&nbsp;</TT></TD>
    <TD align=3Dright><TT>0&nbsp;&nbsp;</TT></TD>
    <TD noWrap align=3Dright><TT>---&nbsp;&nbsp;</TT></TD>
    <TD noWrap><TT>&nbsp;K.AGFDEGK.D</TT></TD></TR>
  <TR>
    <TD align=3Dright>&nbsp;</TD>
    <TD align=3Dright><TT>1118.5355&nbsp;&nbsp;</TT></TD>
    <TD align=3Dright><TT>1117.5282&nbsp;&nbsp;</TT></TD>
    <TD align=3Dright><TT>1117.5880&nbsp;&nbsp;</TT></TD>
    <TD noWrap align=3Dright><TT>-53.50&nbsp;</TT></TD>
    <TD align=3Dright><TT>19&nbsp;</TT></TD>
    <TD noWrap align=3Dright><TT>-&nbsp;</TT></TD>
    <TD align=3Dright><TT>28&nbsp;</TT></TD>
    <TD align=3Dright><TT>0&nbsp;&nbsp;</TT></TD>
    <TD noWrap align=3Dright><TT>---&nbsp;&nbsp;</TT></TD>
    <TD noWrap><TT>&nbsp;K.TFPQQAGTIR.K</TT></TD></TR>
  <TR>
    <TD align=3Dright>&nbsp;</TD>
    <TD align=3Dright><TT>1118.5355&nbsp;&nbsp;</TT></TD>
    <TD align=3Dright><TT>1117.5282&nbsp;&nbsp;</TT></TD>
    <TD align=3Dright><TT>1117.5880&nbsp;&nbsp;</TT></TD>
    <TD noWrap align=3Dright><TT>-53.50&nbsp;</TT></TD>
    <TD align=3Dright><TT>19&nbsp;</TT></TD>
    <TD noWrap align=3Dright><TT>-&nbsp;</TT></TD>
    <TD align=3Dright><TT>28&nbsp;</TT></TD>
    <TD align=3Dright><TT>0&nbsp;&nbsp;</TT></TD>
    <TD noWrap align=3Dright><TT>72&nbsp;&nbsp;</TT></TD>
    <TD noWrap><TT>&nbsp;K.TFPQQAGTIR.K</TT></TD></TR>
  <TR>
    <TD align=3Dright>&nbsp;</TD>
    <TD align=3Dright><TT>1207.5894&nbsp;&nbsp;</TT></TD>
    <TD align=3Dright><TT>1206.5821&nbsp;&nbsp;</TT></TD>
    <TD align=3Dright><TT>1206.4789&nbsp;&nbsp;</TT></TD>
    <TD noWrap align=3Dright><TT>85.5&nbsp;</TT></TD>
    <TD align=3Dright><TT>2&nbsp;</TT></TD>
    <TD noWrap align=3Dright><TT>-&nbsp;</TT></TD>
    <TD align=3Dright><TT>11&nbsp;</TT></TD>
    <TD align=3Dright><TT>0&nbsp;&nbsp;</TT></TD>
    <TD noWrap align=3Dright><TT>---&nbsp;&nbsp;</TT></TD>
    <TD noWrap><TT>&nbsp;M.SDDDHQFESK.A</TT></TD></TR></TBODY></TABLE>
<TABLE border=3D0 cellSpacing=3D0>
  <TBODY>
  <TR>
    <TD><TT>&nbsp;&nbsp;&nbsp;&nbsp;&nbsp;&nbsp;</TT></TD>
    <TD><TT><B>No match to: </B>721.3801, 829.3427, 842.4639, 870.4836,=20
      1034.5068, 1036.5557, 1074.5192, 1100.5267, 1101.5325, 1103.5251,=20
      1140.5022, 1162.4948, 1269.5459, 1277.4479, 1277.4479, 1296.6942,=20
      1296.6942, 1310.7123, 1310.7123, 1321.5427, 1327.6570, 1403.6052,=20
      1420.6118, 1420.6118, 1442.6177, 1487.6084, 1798.8718, 1798.8718,=20
      2087.9094, 2087.9094, 2128.9573, 2158.9854, 2199.0505, 2216.0063,=20
      2216.0063, 2217.5723, 2237.9763, 2257.0452, 2257.0452, 2300.0552,=20
      2604.1558, 2604.1558, 2626.1479, =
2664.2925</TT></TD></TR></TBODY></TABLE><BR>
<TABLE border=3D0 cellSpacing=3D0>
  <TBODY>
  <TR>
    <TD><TT><B><A name=3DHit19>19.</A>&nbsp;&nbsp;&nbsp;</B></TT></TD>
    <TD noWrap><TT><A=20
      =
href=3D"http://zxw-pc/mascot/cgi/protein_view.pl?file=3D../data/20121225/=
F002426.dat&amp;hit=3D19"=20
      =
target=3D_blank>gi|62642107</A>&nbsp;&nbsp;&nbsp;&nbsp;<B>Mass:</B>&nbsp;=
17281&nbsp;&nbsp;&nbsp;&nbsp;<B>Score:</B>&nbsp;92&nbsp;&nbsp;&nbsp;&nbsp=
;&nbsp;<B>Expect:</B>&nbsp;0.0012&nbsp;&nbsp;<B>Matches:</B>&nbsp;4</TT><=
/TD></TR>
  <TR>
    <TD>&nbsp;</TD>
    <TD noWrap><TT>eukaryotic translation initiation factor 5A [Picea=20
      abies]</TT></TD></TR></TBODY></TABLE>
<TABLE border=3D0 cellSpacing=3D0 cellPadding=3D0>
  <TBODY>
  <TR>
    <TD><TT>&nbsp;&nbsp;&nbsp;&nbsp;&nbsp;&nbsp;</TT></TD>
    <TD align=3Dright><TT><B>Observed&nbsp;&nbsp;</B></TT></TD>
    <TD noWrap align=3Dright><TT><B>Mr(expt)&nbsp;&nbsp;</B></TT></TD>
    <TD noWrap align=3Dright><TT><B>Mr(calc)&nbsp;&nbsp;</B></TT></TD>
    <TD align=3Dright><TT><B>&nbsp;ppm&nbsp;&nbsp;</B></TT></TD>
    <TD align=3Dright><TT><B>Start&nbsp;</B></TT></TD>
    <TD align=3Dright><TT><B>&nbsp;</B></TT></TD>
    <TD align=3Dright><TT><B>End&nbsp;</B></TT></TD>
    <TD align=3Dright><TT><B>Miss&nbsp;</B></TT></TD>
    <TD align=3Dright><TT><B>Ions&nbsp;</B></TT></TD>
    <TD><TT><B>&nbsp;Peptide</B></TT></TD></TR>
  <TR>
    <TD align=3Dright>&nbsp;</TD>
    <TD align=3Dright><TT>723.3032&nbsp;&nbsp;</TT></TD>
    <TD align=3Dright><TT>722.2959&nbsp;&nbsp;</TT></TD>
    <TD align=3Dright><TT>722.3235&nbsp;&nbsp;</TT></TD>
    <TD noWrap align=3Dright><TT>-38.26&nbsp;</TT></TD>
    <TD align=3Dright><TT>129&nbsp;</TT></TD>
    <TD noWrap align=3Dright><TT>-&nbsp;</TT></TD>
    <TD align=3Dright><TT>135&nbsp;</TT></TD>
    <TD align=3Dright><TT>0&nbsp;&nbsp;</TT></TD>
    <TD noWrap align=3Dright><TT>---&nbsp;&nbsp;</TT></TD>
    <TD noWrap><TT>&nbsp;K.AGFDEGK.D</TT></TD></TR>
  <TR>
    <TD align=3Dright>&nbsp;</TD>
    <TD align=3Dright><TT>1118.5355&nbsp;&nbsp;</TT></TD>
    <TD align=3Dright><TT>1117.5282&nbsp;&nbsp;</TT></TD>
    <TD align=3Dright><TT>1117.5880&nbsp;&nbsp;</TT></TD>
    <TD noWrap align=3Dright><TT>-53.50&nbsp;</TT></TD>
    <TD align=3Dright><TT>19&nbsp;</TT></TD>
    <TD noWrap align=3Dright><TT>-&nbsp;</TT></TD>
    <TD align=3Dright><TT>28&nbsp;</TT></TD>
    <TD align=3Dright><TT>0&nbsp;&nbsp;</TT></TD>
    <TD noWrap align=3Dright><TT>---&nbsp;&nbsp;</TT></TD>
    <TD noWrap><TT>&nbsp;K.TFPQQAGTIR.K</TT></TD></TR>
  <TR>
    <TD align=3Dright>&nbsp;</TD>
    <TD align=3Dright><TT>1118.5355&nbsp;&nbsp;</TT></TD>
    <TD align=3Dright><TT>1117.5282&nbsp;&nbsp;</TT></TD>
    <TD align=3Dright><TT>1117.5880&nbsp;&nbsp;</TT></TD>
    <TD noWrap align=3Dright><TT>-53.50&nbsp;</TT></TD>
    <TD align=3Dright><TT>19&nbsp;</TT></TD>
    <TD noWrap align=3Dright><TT>-&nbsp;</TT></TD>
    <TD align=3Dright><TT>28&nbsp;</TT></TD>
    <TD align=3Dright><TT>0&nbsp;&nbsp;</TT></TD>
    <TD noWrap align=3Dright><TT>72&nbsp;&nbsp;</TT></TD>
    <TD noWrap><TT>&nbsp;K.TFPQQAGTIR.K</TT></TD></TR>
  <TR>
    <TD align=3Dright>&nbsp;</TD>
    <TD align=3Dright><TT>1207.5894&nbsp;&nbsp;</TT></TD>
    <TD align=3Dright><TT>1206.5821&nbsp;&nbsp;</TT></TD>
    <TD align=3Dright><TT>1206.4789&nbsp;&nbsp;</TT></TD>
    <TD noWrap align=3Dright><TT>85.5&nbsp;</TT></TD>
    <TD align=3Dright><TT>2&nbsp;</TT></TD>
    <TD noWrap align=3Dright><TT>-&nbsp;</TT></TD>
    <TD align=3Dright><TT>11&nbsp;</TT></TD>
    <TD align=3Dright><TT>0&nbsp;&nbsp;</TT></TD>
    <TD noWrap align=3Dright><TT>---&nbsp;&nbsp;</TT></TD>
    <TD noWrap><TT>&nbsp;M.SDDDHQFESK.A</TT></TD></TR></TBODY></TABLE>
<TABLE border=3D0 cellSpacing=3D0>
  <TBODY>
  <TR>
    <TD><TT>&nbsp;&nbsp;&nbsp;&nbsp;&nbsp;&nbsp;</TT></TD>
    <TD><TT><B>No match to: </B>721.3801, 829.3427, 842.4639, 870.4836,=20
      1034.5068, 1036.5557, 1074.5192, 1100.5267, 1101.5325, 1103.5251,=20
      1140.5022, 1162.4948, 1269.5459, 1277.4479, 1277.4479, 1296.6942,=20
      1296.6942, 1310.7123, 1310.7123, 1321.5427, 1327.6570, 1403.6052,=20
      1420.6118, 1420.6118, 1442.6177, 1487.6084, 1798.8718, 1798.8718,=20
      2087.9094, 2087.9094, 2128.9573, 2158.9854, 2199.0505, 2216.0063,=20
      2216.0063, 2217.5723, 2237.9763, 2257.0452, 2257.0452, 2300.0552,=20
      2604.1558, 2604.1558, 2626.1479, =
2664.2925</TT></TD></TR></TBODY></TABLE><BR>
<TABLE border=3D0 cellSpacing=3D0>
  <TBODY>
  <TR>
    <TD><TT><B><A name=3DHit20>20.</A>&nbsp;&nbsp;&nbsp;</B></TT></TD>
    <TD noWrap><TT><A=20
      =
href=3D"http://zxw-pc/mascot/cgi/protein_view.pl?file=3D../data/20121225/=
F002426.dat&amp;hit=3D20"=20
      =
target=3D_blank>gi|53748427</A>&nbsp;&nbsp;&nbsp;&nbsp;<B>Mass:</B>&nbsp;=
17315&nbsp;&nbsp;&nbsp;&nbsp;<B>Score:</B>&nbsp;86&nbsp;&nbsp;&nbsp;&nbsp=
;&nbsp;<B>Expect:</B>&nbsp;0.0052&nbsp;&nbsp;<B>Matches:</B>&nbsp;3</TT><=
/TD></TR>
  <TR>
    <TD>&nbsp;</TD>
    <TD noWrap><TT>eukaryotic translation initiation factor 5A-1 =
[Plantago=20
      major]</TT></TD></TR></TBODY></TABLE>
<TABLE border=3D0 cellSpacing=3D0 cellPadding=3D0>
  <TBODY>
  <TR>
    <TD><TT>&nbsp;&nbsp;&nbsp;&nbsp;&nbsp;&nbsp;</TT></TD>
    <TD align=3Dright><TT><B>Observed&nbsp;&nbsp;</B></TT></TD>
    <TD noWrap align=3Dright><TT><B>Mr(expt)&nbsp;&nbsp;</B></TT></TD>
    <TD noWrap align=3Dright><TT><B>Mr(calc)&nbsp;&nbsp;</B></TT></TD>
    <TD align=3Dright><TT><B>&nbsp;ppm&nbsp;&nbsp;</B></TT></TD>
    <TD align=3Dright><TT><B>Start&nbsp;</B></TT></TD>
    <TD align=3Dright><TT><B>&nbsp;</B></TT></TD>
    <TD align=3Dright><TT><B>End&nbsp;</B></TT></TD>
    <TD align=3Dright><TT><B>Miss&nbsp;</B></TT></TD>
    <TD align=3Dright><TT><B>Ions&nbsp;</B></TT></TD>
    <TD><TT><B>&nbsp;Peptide</B></TT></TD></TR>
  <TR>
    <TD align=3Dright>&nbsp;</TD>
    <TD align=3Dright><TT>1118.5355&nbsp;&nbsp;</TT></TD>
    <TD align=3Dright><TT>1117.5282&nbsp;&nbsp;</TT></TD>
    <TD align=3Dright><TT>1117.5880&nbsp;&nbsp;</TT></TD>
    <TD noWrap align=3Dright><TT>-53.50&nbsp;</TT></TD>
    <TD align=3Dright><TT>19&nbsp;</TT></TD>
    <TD noWrap align=3Dright><TT>-&nbsp;</TT></TD>
    <TD align=3Dright><TT>28&nbsp;</TT></TD>
    <TD align=3Dright><TT>0&nbsp;&nbsp;</TT></TD>
    <TD noWrap align=3Dright><TT>---&nbsp;&nbsp;</TT></TD>
    <TD noWrap><TT>&nbsp;K.TFPQQAGTIR.K</TT></TD></TR>
  <TR>
    <TD align=3Dright>&nbsp;</TD>
    <TD align=3Dright><TT>1118.5355&nbsp;&nbsp;</TT></TD>
    <TD align=3Dright><TT>1117.5282&nbsp;&nbsp;</TT></TD>
    <TD align=3Dright><TT>1117.5880&nbsp;&nbsp;</TT></TD>
    <TD noWrap align=3Dright><TT>-53.50&nbsp;</TT></TD>
    <TD align=3Dright><TT>19&nbsp;</TT></TD>
    <TD noWrap align=3Dright><TT>-&nbsp;</TT></TD>
    <TD align=3Dright><TT>28&nbsp;</TT></TD>
    <TD align=3Dright><TT>0&nbsp;&nbsp;</TT></TD>
    <TD noWrap align=3Dright><TT>72&nbsp;&nbsp;</TT></TD>
    <TD noWrap><TT>&nbsp;K.TFPQQAGTIR.K</TT></TD></TR>
  <TR>
    <TD align=3Dright>&nbsp;</TD>
    <TD align=3Dright><TT>2158.9854&nbsp;&nbsp;</TT></TD>
    <TD align=3Dright><TT>2157.9781&nbsp;&nbsp;</TT></TD>
    <TD align=3Dright><TT>2158.0589&nbsp;&nbsp;</TT></TD>
    <TD noWrap align=3Dright><TT>-37.44&nbsp;</TT></TD>
    <TD align=3Dright><TT>70&nbsp;</TT></TD>
    <TD noWrap align=3Dright><TT>-&nbsp;</TT></TD>
    <TD align=3Dright><TT>88&nbsp;</TT></TD>
    <TD align=3Dright><TT>1&nbsp;&nbsp;</TT></TD>
    <TD noWrap align=3Dright><TT>---&nbsp;&nbsp;</TT></TD>
    <TD =
noWrap><TT>&nbsp;K.KLEDIVPSSHNCDVPHVNR.V</TT></TD></TR></TBODY></TABLE>
<TABLE border=3D0 cellSpacing=3D0>
  <TBODY>
  <TR>
    <TD><TT>&nbsp;&nbsp;&nbsp;&nbsp;&nbsp;&nbsp;</TT></TD>
    <TD><TT><B>No match to: </B>721.3801, 723.3032, 829.3427, 842.4639,=20
      870.4836, 1034.5068, 1036.5557, 1074.5192, 1100.5267, 1101.5325,=20
      1103.5251, 1140.5022, 1162.4948, 1207.5894, 1269.5459, 1277.4479,=20
      1277.4479, 1296.6942, 1296.6942, 1310.7123, 1310.7123, 1321.5427,=20
      1327.6570, 1403.6052, 1420.6118, 1420.6118, 1442.6177, 1487.6084,=20
      1798.8718, 1798.8718, 2087.9094, 2087.9094, 2128.9573, 2199.0505,=20
      2216.0063, 2216.0063, 2217.5723, 2237.9763, 2257.0452, 2257.0452,=20
      2300.0552, 2604.1558, 2604.1558, 2626.1479,=20
2664.2925</TT></TD></TR></TBODY></TABLE><BR>
<TABLE border=3D0 cellSpacing=3D0>
  <TBODY>
  <TR>
    <TD><TT><B><A name=3DHit21>21.</A>&nbsp;&nbsp;&nbsp;</B></TT></TD>
    <TD noWrap><TT><A=20
      =
href=3D"http://zxw-pc/mascot/cgi/protein_view.pl?file=3D../data/20121225/=
F002426.dat&amp;hit=3D21"=20
      =
target=3D_blank>gi|20138707</A>&nbsp;&nbsp;&nbsp;&nbsp;<B>Mass:</B>&nbsp;=
17543&nbsp;&nbsp;&nbsp;&nbsp;<B>Score:</B>&nbsp;85&nbsp;&nbsp;&nbsp;&nbsp=
;&nbsp;<B>Expect:</B>&nbsp;0.0053&nbsp;&nbsp;<B>Matches:</B>&nbsp;3</TT><=
/TD></TR>
  <TR>
    <TD>&nbsp;</TD>
    <TD noWrap><TT>RecName: Full=3DEukaryotic translation initiation =
factor=20
      5A-2; Short=3DeIF-5A-2</TT></TD></TR></TBODY></TABLE>
<TABLE border=3D0 cellSpacing=3D0 cellPadding=3D0>
  <TBODY>
  <TR>
    <TD><TT>&nbsp;&nbsp;&nbsp;&nbsp;&nbsp;&nbsp;</TT></TD>
    <TD align=3Dright><TT><B>Observed&nbsp;&nbsp;</B></TT></TD>
    <TD noWrap align=3Dright><TT><B>Mr(expt)&nbsp;&nbsp;</B></TT></TD>
    <TD noWrap align=3Dright><TT><B>Mr(calc)&nbsp;&nbsp;</B></TT></TD>
    <TD align=3Dright><TT><B>&nbsp;ppm&nbsp;&nbsp;</B></TT></TD>
    <TD align=3Dright><TT><B>Start&nbsp;</B></TT></TD>
    <TD align=3Dright><TT><B>&nbsp;</B></TT></TD>
    <TD align=3Dright><TT><B>End&nbsp;</B></TT></TD>
    <TD align=3Dright><TT><B>Miss&nbsp;</B></TT></TD>
    <TD align=3Dright><TT><B>Ions&nbsp;</B></TT></TD>
    <TD><TT><B>&nbsp;Peptide</B></TT></TD></TR>
  <TR>
    <TD align=3Dright>&nbsp;</TD>
    <TD align=3Dright><TT>1118.5355&nbsp;&nbsp;</TT></TD>
    <TD align=3Dright><TT>1117.5282&nbsp;&nbsp;</TT></TD>
    <TD align=3Dright><TT>1117.5880&nbsp;&nbsp;</TT></TD>
    <TD noWrap align=3Dright><TT>-53.50&nbsp;</TT></TD>
    <TD align=3Dright><TT>19&nbsp;</TT></TD>
    <TD noWrap align=3Dright><TT>-&nbsp;</TT></TD>
    <TD align=3Dright><TT>28&nbsp;</TT></TD>
    <TD align=3Dright><TT>0&nbsp;&nbsp;</TT></TD>
    <TD noWrap align=3Dright><TT>---&nbsp;&nbsp;</TT></TD>
    <TD noWrap><TT>&nbsp;K.TFPQQAGTIR.K</TT></TD></TR>
  <TR>
    <TD align=3Dright>&nbsp;</TD>
    <TD align=3Dright><TT>1118.5355&nbsp;&nbsp;</TT></TD>
    <TD align=3Dright><TT>1117.5282&nbsp;&nbsp;</TT></TD>
    <TD align=3Dright><TT>1117.5880&nbsp;&nbsp;</TT></TD>
    <TD noWrap align=3Dright><TT>-53.50&nbsp;</TT></TD>
    <TD align=3Dright><TT>19&nbsp;</TT></TD>
    <TD noWrap align=3Dright><TT>-&nbsp;</TT></TD>
    <TD align=3Dright><TT>28&nbsp;</TT></TD>
    <TD align=3Dright><TT>0&nbsp;&nbsp;</TT></TD>
    <TD noWrap align=3Dright><TT>72&nbsp;&nbsp;</TT></TD>
    <TD noWrap><TT>&nbsp;K.TFPQQAGTIR.K</TT></TD></TR>
  <TR>
    <TD align=3Dright>&nbsp;</TD>
    <TD align=3Dright><TT>2158.9854&nbsp;&nbsp;</TT></TD>
    <TD align=3Dright><TT>2157.9781&nbsp;&nbsp;</TT></TD>
    <TD align=3Dright><TT>2158.0589&nbsp;&nbsp;</TT></TD>
    <TD noWrap align=3Dright><TT>-37.44&nbsp;</TT></TD>
    <TD align=3Dright><TT>70&nbsp;</TT></TD>
    <TD noWrap align=3Dright><TT>-&nbsp;</TT></TD>
    <TD align=3Dright><TT>88&nbsp;</TT></TD>
    <TD align=3Dright><TT>1&nbsp;&nbsp;</TT></TD>
    <TD noWrap align=3Dright><TT>---&nbsp;&nbsp;</TT></TD>
    <TD =
noWrap><TT>&nbsp;K.KLEDIVPSSHNCDVPHVNR.T</TT></TD></TR></TBODY></TABLE>
<TABLE border=3D0 cellSpacing=3D0>
  <TBODY>
  <TR>
    <TD><TT>&nbsp;&nbsp;&nbsp;&nbsp;&nbsp;&nbsp;</TT></TD>
    <TD><TT><B>No match to: </B>721.3801, 723.3032, 829.3427, 842.4639,=20
      870.4836, 1034.5068, 1036.5557, 1074.5192, 1100.5267, 1101.5325,=20
      1103.5251, 1140.5022, 1162.4948, 1207.5894, 1269.5459, 1277.4479,=20
      1277.4479, 1296.6942, 1296.6942, 1310.7123, 1310.7123, 1321.5427,=20
      1327.6570, 1403.6052, 1420.6118, 1420.6118, 1442.6177, 1487.6084,=20
      1798.8718, 1798.8718, 2087.9094, 2087.9094, 2128.9573, 2199.0505,=20
      2216.0063, 2216.0063, 2217.5723, 2237.9763, 2257.0452, 2257.0452,=20
      2300.0552, 2604.1558, 2604.1558, 2626.1479,=20
2664.2925</TT></TD></TR></TBODY></TABLE><BR>
<TABLE border=3D0 cellSpacing=3D0>
  <TBODY>
  <TR>
    <TD><TT><B><A name=3DHit22>22.</A>&nbsp;&nbsp;&nbsp;</B></TT></TD>
    <TD noWrap><TT><A=20
      =
href=3D"http://zxw-pc/mascot/cgi/protein_view.pl?file=3D../data/20121225/=
F002426.dat&amp;hit=3D22"=20
      =
target=3D_blank>gi|12407789</A>&nbsp;&nbsp;&nbsp;&nbsp;<B>Mass:</B>&nbsp;=
17543&nbsp;&nbsp;&nbsp;&nbsp;<B>Score:</B>&nbsp;85&nbsp;&nbsp;&nbsp;&nbsp=
;&nbsp;<B>Expect:</B>&nbsp;0.0053&nbsp;&nbsp;<B>Matches:</B>&nbsp;3</TT><=
/TD></TR>
  <TR>
    <TD>&nbsp;</TD>
    <TD noWrap><TT>eukaryotic translation initiation factor 5A-2 =
[Solanum=20
      lycopersicum]</TT></TD></TR></TBODY></TABLE>
<TABLE border=3D0 cellSpacing=3D0 cellPadding=3D0>
  <TBODY>
  <TR>
    <TD><TT>&nbsp;&nbsp;&nbsp;&nbsp;&nbsp;&nbsp;</TT></TD>
    <TD align=3Dright><TT><B>Observed&nbsp;&nbsp;</B></TT></TD>
    <TD noWrap align=3Dright><TT><B>Mr(expt)&nbsp;&nbsp;</B></TT></TD>
    <TD noWrap align=3Dright><TT><B>Mr(calc)&nbsp;&nbsp;</B></TT></TD>
    <TD align=3Dright><TT><B>&nbsp;ppm&nbsp;&nbsp;</B></TT></TD>
    <TD align=3Dright><TT><B>Start&nbsp;</B></TT></TD>
    <TD align=3Dright><TT><B>&nbsp;</B></TT></TD>
    <TD align=3Dright><TT><B>End&nbsp;</B></TT></TD>
    <TD align=3Dright><TT><B>Miss&nbsp;</B></TT></TD>
    <TD align=3Dright><TT><B>Ions&nbsp;</B></TT></TD>
    <TD><TT><B>&nbsp;Peptide</B></TT></TD></TR>
  <TR>
    <TD align=3Dright>&nbsp;</TD>
    <TD align=3Dright><TT>1118.5355&nbsp;&nbsp;</TT></TD>
    <TD align=3Dright><TT>1117.5282&nbsp;&nbsp;</TT></TD>
    <TD align=3Dright><TT>1117.5880&nbsp;&nbsp;</TT></TD>
    <TD noWrap align=3Dright><TT>-53.50&nbsp;</TT></TD>
    <TD align=3Dright><TT>19&nbsp;</TT></TD>
    <TD noWrap align=3Dright><TT>-&nbsp;</TT></TD>
    <TD align=3Dright><TT>28&nbsp;</TT></TD>
    <TD align=3Dright><TT>0&nbsp;&nbsp;</TT></TD>
    <TD noWrap align=3Dright><TT>---&nbsp;&nbsp;</TT></TD>
    <TD noWrap><TT>&nbsp;K.TFPQQAGTIR.K</TT></TD></TR>
  <TR>
    <TD align=3Dright>&nbsp;</TD>
    <TD align=3Dright><TT>1118.5355&nbsp;&nbsp;</TT></TD>
    <TD align=3Dright><TT>1117.5282&nbsp;&nbsp;</TT></TD>
    <TD align=3Dright><TT>1117.5880&nbsp;&nbsp;</TT></TD>
    <TD noWrap align=3Dright><TT>-53.50&nbsp;</TT></TD>
    <TD align=3Dright><TT>19&nbsp;</TT></TD>
    <TD noWrap align=3Dright><TT>-&nbsp;</TT></TD>
    <TD align=3Dright><TT>28&nbsp;</TT></TD>
    <TD align=3Dright><TT>0&nbsp;&nbsp;</TT></TD>
    <TD noWrap align=3Dright><TT>72&nbsp;&nbsp;</TT></TD>
    <TD noWrap><TT>&nbsp;K.TFPQQAGTIR.K</TT></TD></TR>
  <TR>
    <TD align=3Dright>&nbsp;</TD>
    <TD align=3Dright><TT>2158.9854&nbsp;&nbsp;</TT></TD>
    <TD align=3Dright><TT>2157.9781&nbsp;&nbsp;</TT></TD>
    <TD align=3Dright><TT>2158.0589&nbsp;&nbsp;</TT></TD>
    <TD noWrap align=3Dright><TT>-37.44&nbsp;</TT></TD>
    <TD align=3Dright><TT>70&nbsp;</TT></TD>
    <TD noWrap align=3Dright><TT>-&nbsp;</TT></TD>
    <TD align=3Dright><TT>88&nbsp;</TT></TD>
    <TD align=3Dright><TT>1&nbsp;&nbsp;</TT></TD>
    <TD noWrap align=3Dright><TT>---&nbsp;&nbsp;</TT></TD>
    <TD =
noWrap><TT>&nbsp;K.KLEDIVPSSHNCDVPHVNR.T</TT></TD></TR></TBODY></TABLE>
<TABLE border=3D0 cellSpacing=3D0>
  <TBODY>
  <TR>
    <TD><TT>&nbsp;&nbsp;&nbsp;&nbsp;&nbsp;&nbsp;</TT></TD>
    <TD><TT><B>No match to: </B>721.3801, 723.3032, 829.3427, 842.4639,=20
      870.4836, 1034.5068, 1036.5557, 1074.5192, 1100.5267, 1101.5325,=20
      1103.5251, 1140.5022, 1162.4948, 1207.5894, 1269.5459, 1277.4479,=20
      1277.4479, 1296.6942, 1296.6942, 1310.7123, 1310.7123, 1321.5427,=20
      1327.6570, 1403.6052, 1420.6118, 1420.6118, 1442.6177, 1487.6084,=20
      1798.8718, 1798.8718, 2087.9094, 2087.9094, 2128.9573, 2199.0505,=20
      2216.0063, 2216.0063, 2217.5723, 2237.9763, 2257.0452, 2257.0452,=20
      2300.0552, 2604.1558, 2604.1558, 2626.1479,=20
2664.2925</TT></TD></TR></TBODY></TABLE><BR>
<TABLE border=3D0 cellSpacing=3D0>
  <TBODY>
  <TR>
    <TD><TT><B><A name=3DHit23>23.</A>&nbsp;&nbsp;&nbsp;</B></TT></TD>
    <TD noWrap><TT><A=20
      =
href=3D"http://zxw-pc/mascot/cgi/protein_view.pl?file=3D../data/20121225/=
F002426.dat&amp;hit=3D23"=20
      =
target=3D_blank>gi|213034125</A>&nbsp;&nbsp;&nbsp;&nbsp;<B>Mass:</B>&nbsp=
;17543&nbsp;&nbsp;&nbsp;&nbsp;<B>Score:</B>&nbsp;85&nbsp;&nbsp;&nbsp;&nbs=
p;&nbsp;<B>Expect:</B>&nbsp;0.0053&nbsp;&nbsp;<B>Matches:</B>&nbsp;3</TT>=
</TD></TR>
  <TR>
    <TD>&nbsp;</TD>
    <TD noWrap><TT>unnamed protein product=20
[Lycopersicon]</TT></TD></TR></TBODY></TABLE>
<TABLE border=3D0 cellSpacing=3D0 cellPadding=3D0>
  <TBODY>
  <TR>
    <TD><TT>&nbsp;&nbsp;&nbsp;&nbsp;&nbsp;&nbsp;</TT></TD>
    <TD align=3Dright><TT><B>Observed&nbsp;&nbsp;</B></TT></TD>
    <TD noWrap align=3Dright><TT><B>Mr(expt)&nbsp;&nbsp;</B></TT></TD>
    <TD noWrap align=3Dright><TT><B>Mr(calc)&nbsp;&nbsp;</B></TT></TD>
    <TD align=3Dright><TT><B>&nbsp;ppm&nbsp;&nbsp;</B></TT></TD>
    <TD align=3Dright><TT><B>Start&nbsp;</B></TT></TD>
    <TD align=3Dright><TT><B>&nbsp;</B></TT></TD>
    <TD align=3Dright><TT><B>End&nbsp;</B></TT></TD>
    <TD align=3Dright><TT><B>Miss&nbsp;</B></TT></TD>
    <TD align=3Dright><TT><B>Ions&nbsp;</B></TT></TD>
    <TD><TT><B>&nbsp;Peptide</B></TT></TD></TR>
  <TR>
    <TD align=3Dright>&nbsp;</TD>
    <TD align=3Dright><TT>1118.5355&nbsp;&nbsp;</TT></TD>
    <TD align=3Dright><TT>1117.5282&nbsp;&nbsp;</TT></TD>
    <TD align=3Dright><TT>1117.5880&nbsp;&nbsp;</TT></TD>
    <TD noWrap align=3Dright><TT>-53.50&nbsp;</TT></TD>
    <TD align=3Dright><TT>19&nbsp;</TT></TD>
    <TD noWrap align=3Dright><TT>-&nbsp;</TT></TD>
    <TD align=3Dright><TT>28&nbsp;</TT></TD>
    <TD align=3Dright><TT>0&nbsp;&nbsp;</TT></TD>
    <TD noWrap align=3Dright><TT>---&nbsp;&nbsp;</TT></TD>
    <TD noWrap><TT>&nbsp;K.TFPQQAGTIR.K</TT></TD></TR>
  <TR>
    <TD align=3Dright>&nbsp;</TD>
    <TD align=3Dright><TT>1118.5355&nbsp;&nbsp;</TT></TD>
    <TD align=3Dright><TT>1117.5282&nbsp;&nbsp;</TT></TD>
    <TD align=3Dright><TT>1117.5880&nbsp;&nbsp;</TT></TD>
    <TD noWrap align=3Dright><TT>-53.50&nbsp;</TT></TD>
    <TD align=3Dright><TT>19&nbsp;</TT></TD>
    <TD noWrap align=3Dright><TT>-&nbsp;</TT></TD>
    <TD align=3Dright><TT>28&nbsp;</TT></TD>
    <TD align=3Dright><TT>0&nbsp;&nbsp;</TT></TD>
    <TD noWrap align=3Dright><TT>72&nbsp;&nbsp;</TT></TD>
    <TD noWrap><TT>&nbsp;K.TFPQQAGTIR.K</TT></TD></TR>
  <TR>
    <TD align=3Dright>&nbsp;</TD>
    <TD align=3Dright><TT>2158.9854&nbsp;&nbsp;</TT></TD>
    <TD align=3Dright><TT>2157.9781&nbsp;&nbsp;</TT></TD>
    <TD align=3Dright><TT>2158.0589&nbsp;&nbsp;</TT></TD>
    <TD noWrap align=3Dright><TT>-37.44&nbsp;</TT></TD>
    <TD align=3Dright><TT>70&nbsp;</TT></TD>
    <TD noWrap align=3Dright><TT>-&nbsp;</TT></TD>
    <TD align=3Dright><TT>88&nbsp;</TT></TD>
    <TD align=3Dright><TT>1&nbsp;&nbsp;</TT></TD>
    <TD noWrap align=3Dright><TT>---&nbsp;&nbsp;</TT></TD>
    <TD =
noWrap><TT>&nbsp;K.KLEDIVPSSHNCDVPHVNR.T</TT></TD></TR></TBODY></TABLE>
<TABLE border=3D0 cellSpacing=3D0>
  <TBODY>
  <TR>
    <TD><TT>&nbsp;&nbsp;&nbsp;&nbsp;&nbsp;&nbsp;</TT></TD>
    <TD><TT><B>No match to: </B>721.3801, 723.3032, 829.3427, 842.4639,=20
      870.4836, 1034.5068, 1036.5557, 1074.5192, 1100.5267, 1101.5325,=20
      1103.5251, 1140.5022, 1162.4948, 1207.5894, 1269.5459, 1277.4479,=20
      1277.4479, 1296.6942, 1296.6942, 1310.7123, 1310.7123, 1321.5427,=20
      1327.6570, 1403.6052, 1420.6118, 1420.6118, 1442.6177, 1487.6084,=20
      1798.8718, 1798.8718, 2087.9094, 2087.9094, 2128.9573, 2199.0505,=20
      2216.0063, 2216.0063, 2217.5723, 2237.9763, 2257.0452, 2257.0452,=20
      2300.0552, 2604.1558, 2604.1558, 2626.1479,=20
2664.2925</TT></TD></TR></TBODY></TABLE><BR>
<TABLE border=3D0 cellSpacing=3D0>
  <TBODY>
  <TR>
    <TD><TT><B><A name=3DHit24>24.</A>&nbsp;&nbsp;&nbsp;</B></TT></TD>
    <TD noWrap><TT><A=20
      =
href=3D"http://zxw-pc/mascot/cgi/protein_view.pl?file=3D../data/20121225/=
F002426.dat&amp;hit=3D24"=20
      =
target=3D_blank>gi|156556452</A>&nbsp;&nbsp;&nbsp;&nbsp;<B>Mass:</B>&nbsp=
;17543&nbsp;&nbsp;&nbsp;&nbsp;<B>Score:</B>&nbsp;85&nbsp;&nbsp;&nbsp;&nbs=
p;&nbsp;<B>Expect:</B>&nbsp;0.0053&nbsp;&nbsp;<B>Matches:</B>&nbsp;3</TT>=
</TD></TR>
  <TR>
    <TD>&nbsp;</TD>
    <TD noWrap><TT>unnamed protein product [Solanum=20
  lycopersicum]</TT></TD></TR></TBODY></TABLE>
<TABLE border=3D0 cellSpacing=3D0 cellPadding=3D0>
  <TBODY>
  <TR>
    <TD><TT>&nbsp;&nbsp;&nbsp;&nbsp;&nbsp;&nbsp;</TT></TD>
    <TD align=3Dright><TT><B>Observed&nbsp;&nbsp;</B></TT></TD>
    <TD noWrap align=3Dright><TT><B>Mr(expt)&nbsp;&nbsp;</B></TT></TD>
    <TD noWrap align=3Dright><TT><B>Mr(calc)&nbsp;&nbsp;</B></TT></TD>
    <TD align=3Dright><TT><B>&nbsp;ppm&nbsp;&nbsp;</B></TT></TD>
    <TD align=3Dright><TT><B>Start&nbsp;</B></TT></TD>
    <TD align=3Dright><TT><B>&nbsp;</B></TT></TD>
    <TD align=3Dright><TT><B>End&nbsp;</B></TT></TD>
    <TD align=3Dright><TT><B>Miss&nbsp;</B></TT></TD>
    <TD align=3Dright><TT><B>Ions&nbsp;</B></TT></TD>
    <TD><TT><B>&nbsp;Peptide</B></TT></TD></TR>
  <TR>
    <TD align=3Dright>&nbsp;</TD>
    <TD align=3Dright><TT>1118.5355&nbsp;&nbsp;</TT></TD>
    <TD align=3Dright><TT>1117.5282&nbsp;&nbsp;</TT></TD>
    <TD align=3Dright><TT>1117.5880&nbsp;&nbsp;</TT></TD>
    <TD noWrap align=3Dright><TT>-53.50&nbsp;</TT></TD>
    <TD align=3Dright><TT>19&nbsp;</TT></TD>
    <TD noWrap align=3Dright><TT>-&nbsp;</TT></TD>
    <TD align=3Dright><TT>28&nbsp;</TT></TD>
    <TD align=3Dright><TT>0&nbsp;&nbsp;</TT></TD>
    <TD noWrap align=3Dright><TT>---&nbsp;&nbsp;</TT></TD>
    <TD noWrap><TT>&nbsp;K.TFPQQAGTIR.K</TT></TD></TR>
  <TR>
    <TD align=3Dright>&nbsp;</TD>
    <TD align=3Dright><TT>1118.5355&nbsp;&nbsp;</TT></TD>
    <TD align=3Dright><TT>1117.5282&nbsp;&nbsp;</TT></TD>
    <TD align=3Dright><TT>1117.5880&nbsp;&nbsp;</TT></TD>
    <TD noWrap align=3Dright><TT>-53.50&nbsp;</TT></TD>
    <TD align=3Dright><TT>19&nbsp;</TT></TD>
    <TD noWrap align=3Dright><TT>-&nbsp;</TT></TD>
    <TD align=3Dright><TT>28&nbsp;</TT></TD>
    <TD align=3Dright><TT>0&nbsp;&nbsp;</TT></TD>
    <TD noWrap align=3Dright><TT>72&nbsp;&nbsp;</TT></TD>
    <TD noWrap><TT>&nbsp;K.TFPQQAGTIR.K</TT></TD></TR>
  <TR>
    <TD align=3Dright>&nbsp;</TD>
    <TD align=3Dright><TT>2158.9854&nbsp;&nbsp;</TT></TD>
    <TD align=3Dright><TT>2157.9781&nbsp;&nbsp;</TT></TD>
    <TD align=3Dright><TT>2158.0589&nbsp;&nbsp;</TT></TD>
    <TD noWrap align=3Dright><TT>-37.44&nbsp;</TT></TD>
    <TD align=3Dright><TT>70&nbsp;</TT></TD>
    <TD noWrap align=3Dright><TT>-&nbsp;</TT></TD>
    <TD align=3Dright><TT>88&nbsp;</TT></TD>
    <TD align=3Dright><TT>1&nbsp;&nbsp;</TT></TD>
    <TD noWrap align=3Dright><TT>---&nbsp;&nbsp;</TT></TD>
    <TD =
noWrap><TT>&nbsp;K.KLEDIVPSSHNCDVPHVNR.T</TT></TD></TR></TBODY></TABLE>
<TABLE border=3D0 cellSpacing=3D0>
  <TBODY>
  <TR>
    <TD><TT>&nbsp;&nbsp;&nbsp;&nbsp;&nbsp;&nbsp;</TT></TD>
    <TD><TT><B>No match to: </B>721.3801, 723.3032, 829.3427, 842.4639,=20
      870.4836, 1034.5068, 1036.5557, 1074.5192, 1100.5267, 1101.5325,=20
      1103.5251, 1140.5022, 1162.4948, 1207.5894, 1269.5459, 1277.4479,=20
      1277.4479, 1296.6942, 1296.6942, 1310.7123, 1310.7123, 1321.5427,=20
      1327.6570, 1403.6052, 1420.6118, 1420.6118, 1442.6177, 1487.6084,=20
      1798.8718, 1798.8718, 2087.9094, 2087.9094, 2128.9573, 2199.0505,=20
      2216.0063, 2216.0063, 2217.5723, 2237.9763, 2257.0452, 2257.0452,=20
      2300.0552, 2604.1558, 2604.1558, 2626.1479,=20
2664.2925</TT></TD></TR></TBODY></TABLE><BR>
<TABLE border=3D0 cellSpacing=3D0>
  <TBODY>
  <TR>
    <TD><TT><B><A name=3DHit25>25.</A>&nbsp;&nbsp;&nbsp;</B></TT></TD>
    <TD noWrap><TT><A=20
      =
href=3D"http://zxw-pc/mascot/cgi/protein_view.pl?file=3D../data/20121225/=
F002426.dat&amp;hit=3D25"=20
      =
target=3D_blank>gi|156556317</A>&nbsp;&nbsp;&nbsp;&nbsp;<B>Mass:</B>&nbsp=
;17543&nbsp;&nbsp;&nbsp;&nbsp;<B>Score:</B>&nbsp;85&nbsp;&nbsp;&nbsp;&nbs=
p;&nbsp;<B>Expect:</B>&nbsp;0.0053&nbsp;&nbsp;<B>Matches:</B>&nbsp;3</TT>=
</TD></TR>
  <TR>
    <TD>&nbsp;</TD>
    <TD noWrap><TT>unnamed protein product [Solanum=20
  lycopersicum]</TT></TD></TR></TBODY></TABLE>
<TABLE border=3D0 cellSpacing=3D0 cellPadding=3D0>
  <TBODY>
  <TR>
    <TD><TT>&nbsp;&nbsp;&nbsp;&nbsp;&nbsp;&nbsp;</TT></TD>
    <TD align=3Dright><TT><B>Observed&nbsp;&nbsp;</B></TT></TD>
    <TD noWrap align=3Dright><TT><B>Mr(expt)&nbsp;&nbsp;</B></TT></TD>
    <TD noWrap align=3Dright><TT><B>Mr(calc)&nbsp;&nbsp;</B></TT></TD>
    <TD align=3Dright><TT><B>&nbsp;ppm&nbsp;&nbsp;</B></TT></TD>
    <TD align=3Dright><TT><B>Start&nbsp;</B></TT></TD>
    <TD align=3Dright><TT><B>&nbsp;</B></TT></TD>
    <TD align=3Dright><TT><B>End&nbsp;</B></TT></TD>
    <TD align=3Dright><TT><B>Miss&nbsp;</B></TT></TD>
    <TD align=3Dright><TT><B>Ions&nbsp;</B></TT></TD>
    <TD><TT><B>&nbsp;Peptide</B></TT></TD></TR>
  <TR>
    <TD align=3Dright>&nbsp;</TD>
    <TD align=3Dright><TT>1118.5355&nbsp;&nbsp;</TT></TD>
    <TD align=3Dright><TT>1117.5282&nbsp;&nbsp;</TT></TD>
    <TD align=3Dright><TT>1117.5880&nbsp;&nbsp;</TT></TD>
    <TD noWrap align=3Dright><TT>-53.50&nbsp;</TT></TD>
    <TD align=3Dright><TT>19&nbsp;</TT></TD>
    <TD noWrap align=3Dright><TT>-&nbsp;</TT></TD>
    <TD align=3Dright><TT>28&nbsp;</TT></TD>
    <TD align=3Dright><TT>0&nbsp;&nbsp;</TT></TD>
    <TD noWrap align=3Dright><TT>---&nbsp;&nbsp;</TT></TD>
    <TD noWrap><TT>&nbsp;K.TFPQQAGTIR.K</TT></TD></TR>
  <TR>
    <TD align=3Dright>&nbsp;</TD>
    <TD align=3Dright><TT>1118.5355&nbsp;&nbsp;</TT></TD>
    <TD align=3Dright><TT>1117.5282&nbsp;&nbsp;</TT></TD>
    <TD align=3Dright><TT>1117.5880&nbsp;&nbsp;</TT></TD>
    <TD noWrap align=3Dright><TT>-53.50&nbsp;</TT></TD>
    <TD align=3Dright><TT>19&nbsp;</TT></TD>
    <TD noWrap align=3Dright><TT>-&nbsp;</TT></TD>
    <TD align=3Dright><TT>28&nbsp;</TT></TD>
    <TD align=3Dright><TT>0&nbsp;&nbsp;</TT></TD>
    <TD noWrap align=3Dright><TT>72&nbsp;&nbsp;</TT></TD>
    <TD noWrap><TT>&nbsp;K.TFPQQAGTIR.K</TT></TD></TR>
  <TR>
    <TD align=3Dright>&nbsp;</TD>
    <TD align=3Dright><TT>2158.9854&nbsp;&nbsp;</TT></TD>
    <TD align=3Dright><TT>2157.9781&nbsp;&nbsp;</TT></TD>
    <TD align=3Dright><TT>2158.0589&nbsp;&nbsp;</TT></TD>
    <TD noWrap align=3Dright><TT>-37.44&nbsp;</TT></TD>
    <TD align=3Dright><TT>70&nbsp;</TT></TD>
    <TD noWrap align=3Dright><TT>-&nbsp;</TT></TD>
    <TD align=3Dright><TT>88&nbsp;</TT></TD>
    <TD align=3Dright><TT>1&nbsp;&nbsp;</TT></TD>
    <TD noWrap align=3Dright><TT>---&nbsp;&nbsp;</TT></TD>
    <TD =
noWrap><TT>&nbsp;K.KLEDIVPSSHNCDVPHVNR.T</TT></TD></TR></TBODY></TABLE>
<TABLE border=3D0 cellSpacing=3D0>
  <TBODY>
  <TR>
    <TD><TT>&nbsp;&nbsp;&nbsp;&nbsp;&nbsp;&nbsp;</TT></TD>
    <TD><TT><B>No match to: </B>721.3801, 723.3032, 829.3427, 842.4639,=20
      870.4836, 1034.5068, 1036.5557, 1074.5192, 1100.5267, 1101.5325,=20
      1103.5251, 1140.5022, 1162.4948, 1207.5894, 1269.5459, 1277.4479,=20
      1277.4479, 1296.6942, 1296.6942, 1310.7123, 1310.7123, 1321.5427,=20
      1327.6570, 1403.6052, 1420.6118, 1420.6118, 1442.6177, 1487.6084,=20
      1798.8718, 1798.8718, 2087.9094, 2087.9094, 2128.9573, 2199.0505,=20
      2216.0063, 2216.0063, 2217.5723, 2237.9763, 2257.0452, 2257.0452,=20
      2300.0552, 2604.1558, 2604.1558, 2626.1479,=20
2664.2925</TT></TD></TR></TBODY></TABLE><BR>
<TABLE border=3D0 cellSpacing=3D0>
  <TBODY>
  <TR>
    <TD><TT><B><A name=3DHit26>26.</A>&nbsp;&nbsp;&nbsp;</B></TT></TD>
    <TD noWrap><TT><A=20
      =
href=3D"http://zxw-pc/mascot/cgi/protein_view.pl?file=3D../data/20121225/=
F002426.dat&amp;hit=3D26"=20
      =
target=3D_blank>gi|60495309</A>&nbsp;&nbsp;&nbsp;&nbsp;<B>Mass:</B>&nbsp;=
17543&nbsp;&nbsp;&nbsp;&nbsp;<B>Score:</B>&nbsp;85&nbsp;&nbsp;&nbsp;&nbsp=
;&nbsp;<B>Expect:</B>&nbsp;0.0053&nbsp;&nbsp;<B>Matches:</B>&nbsp;3</TT><=
/TD></TR>
  <TR>
    <TD>&nbsp;</TD>
    <TD noWrap><TT>unnamed protein product [Solanum=20
  lycopersicum]</TT></TD></TR></TBODY></TABLE>
<TABLE border=3D0 cellSpacing=3D0 cellPadding=3D0>
  <TBODY>
  <TR>
    <TD><TT>&nbsp;&nbsp;&nbsp;&nbsp;&nbsp;&nbsp;</TT></TD>
    <TD align=3Dright><TT><B>Observed&nbsp;&nbsp;</B></TT></TD>
    <TD noWrap align=3Dright><TT><B>Mr(expt)&nbsp;&nbsp;</B></TT></TD>
    <TD noWrap align=3Dright><TT><B>Mr(calc)&nbsp;&nbsp;</B></TT></TD>
    <TD align=3Dright><TT><B>&nbsp;ppm&nbsp;&nbsp;</B></TT></TD>
    <TD align=3Dright><TT><B>Start&nbsp;</B></TT></TD>
    <TD align=3Dright><TT><B>&nbsp;</B></TT></TD>
    <TD align=3Dright><TT><B>End&nbsp;</B></TT></TD>
    <TD align=3Dright><TT><B>Miss&nbsp;</B></TT></TD>
    <TD align=3Dright><TT><B>Ions&nbsp;</B></TT></TD>
    <TD><TT><B>&nbsp;Peptide</B></TT></TD></TR>
  <TR>
    <TD align=3Dright>&nbsp;</TD>
    <TD align=3Dright><TT>1118.5355&nbsp;&nbsp;</TT></TD>
    <TD align=3Dright><TT>1117.5282&nbsp;&nbsp;</TT></TD>
    <TD align=3Dright><TT>1117.5880&nbsp;&nbsp;</TT></TD>
    <TD noWrap align=3Dright><TT>-53.50&nbsp;</TT></TD>
    <TD align=3Dright><TT>19&nbsp;</TT></TD>
    <TD noWrap align=3Dright><TT>-&nbsp;</TT></TD>
    <TD align=3Dright><TT>28&nbsp;</TT></TD>
    <TD align=3Dright><TT>0&nbsp;&nbsp;</TT></TD>
    <TD noWrap align=3Dright><TT>---&nbsp;&nbsp;</TT></TD>
    <TD noWrap><TT>&nbsp;K.TFPQQAGTIR.K</TT></TD></TR>
  <TR>
    <TD align=3Dright>&nbsp;</TD>
    <TD align=3Dright><TT>1118.5355&nbsp;&nbsp;</TT></TD>
    <TD align=3Dright><TT>1117.5282&nbsp;&nbsp;</TT></TD>
    <TD align=3Dright><TT>1117.5880&nbsp;&nbsp;</TT></TD>
    <TD noWrap align=3Dright><TT>-53.50&nbsp;</TT></TD>
    <TD align=3Dright><TT>19&nbsp;</TT></TD>
    <TD noWrap align=3Dright><TT>-&nbsp;</TT></TD>
    <TD align=3Dright><TT>28&nbsp;</TT></TD>
    <TD align=3Dright><TT>0&nbsp;&nbsp;</TT></TD>
    <TD noWrap align=3Dright><TT>72&nbsp;&nbsp;</TT></TD>
    <TD noWrap><TT>&nbsp;K.TFPQQAGTIR.K</TT></TD></TR>
  <TR>
    <TD align=3Dright>&nbsp;</TD>
    <TD align=3Dright><TT>2158.9854&nbsp;&nbsp;</TT></TD>
    <TD align=3Dright><TT>2157.9781&nbsp;&nbsp;</TT></TD>
    <TD align=3Dright><TT>2158.0589&nbsp;&nbsp;</TT></TD>
    <TD noWrap align=3Dright><TT>-37.44&nbsp;</TT></TD>
    <TD align=3Dright><TT>70&nbsp;</TT></TD>
    <TD noWrap align=3Dright><TT>-&nbsp;</TT></TD>
    <TD align=3Dright><TT>88&nbsp;</TT></TD>
    <TD align=3Dright><TT>1&nbsp;&nbsp;</TT></TD>
    <TD noWrap align=3Dright><TT>---&nbsp;&nbsp;</TT></TD>
    <TD =
noWrap><TT>&nbsp;K.KLEDIVPSSHNCDVPHVNR.T</TT></TD></TR></TBODY></TABLE>
<TABLE border=3D0 cellSpacing=3D0>
  <TBODY>
  <TR>
    <TD><TT>&nbsp;&nbsp;&nbsp;&nbsp;&nbsp;&nbsp;</TT></TD>
    <TD><TT><B>No match to: </B>721.3801, 723.3032, 829.3427, 842.4639,=20
      870.4836, 1034.5068, 1036.5557, 1074.5192, 1100.5267, 1101.5325,=20
      1103.5251, 1140.5022, 1162.4948, 1207.5894, 1269.5459, 1277.4479,=20
      1277.4479, 1296.6942, 1296.6942, 1310.7123, 1310.7123, 1321.5427,=20
      1327.6570, 1403.6052, 1420.6118, 1420.6118, 1442.6177, 1487.6084,=20
      1798.8718, 1798.8718, 2087.9094, 2087.9094, 2128.9573, 2199.0505,=20
      2216.0063, 2216.0063, 2217.5723, 2237.9763, 2257.0452, 2257.0452,=20
      2300.0552, 2604.1558, 2604.1558, 2626.1479,=20
2664.2925</TT></TD></TR></TBODY></TABLE><BR>
<TABLE border=3D0 cellSpacing=3D0>
  <TBODY>
  <TR>
    <TD><TT><B><A name=3DHit27>27.</A>&nbsp;&nbsp;&nbsp;</B></TT></TD>
    <TD noWrap><TT><A=20
      =
href=3D"http://zxw-pc/mascot/cgi/protein_view.pl?file=3D../data/20121225/=
F002426.dat&amp;hit=3D27"=20
      =
target=3D_blank>gi|27656672</A>&nbsp;&nbsp;&nbsp;&nbsp;<B>Mass:</B>&nbsp;=
17543&nbsp;&nbsp;&nbsp;&nbsp;<B>Score:</B>&nbsp;85&nbsp;&nbsp;&nbsp;&nbsp=
;&nbsp;<B>Expect:</B>&nbsp;0.0053&nbsp;&nbsp;<B>Matches:</B>&nbsp;3</TT><=
/TD></TR>
  <TR>
    <TD>&nbsp;</TD>
    <TD noWrap><TT>unnamed protein product [Lycopersicon=20
  esculentum]</TT></TD></TR></TBODY></TABLE>
<TABLE border=3D0 cellSpacing=3D0 cellPadding=3D0>
  <TBODY>
  <TR>
    <TD><TT>&nbsp;&nbsp;&nbsp;&nbsp;&nbsp;&nbsp;</TT></TD>
    <TD align=3Dright><TT><B>Observed&nbsp;&nbsp;</B></TT></TD>
    <TD noWrap align=3Dright><TT><B>Mr(expt)&nbsp;&nbsp;</B></TT></TD>
    <TD noWrap align=3Dright><TT><B>Mr(calc)&nbsp;&nbsp;</B></TT></TD>
    <TD align=3Dright><TT><B>&nbsp;ppm&nbsp;&nbsp;</B></TT></TD>
    <TD align=3Dright><TT><B>Start&nbsp;</B></TT></TD>
    <TD align=3Dright><TT><B>&nbsp;</B></TT></TD>
    <TD align=3Dright><TT><B>End&nbsp;</B></TT></TD>
    <TD align=3Dright><TT><B>Miss&nbsp;</B></TT></TD>
    <TD align=3Dright><TT><B>Ions&nbsp;</B></TT></TD>
    <TD><TT><B>&nbsp;Peptide</B></TT></TD></TR>
  <TR>
    <TD align=3Dright>&nbsp;</TD>
    <TD align=3Dright><TT>1118.5355&nbsp;&nbsp;</TT></TD>
    <TD align=3Dright><TT>1117.5282&nbsp;&nbsp;</TT></TD>
    <TD align=3Dright><TT>1117.5880&nbsp;&nbsp;</TT></TD>
    <TD noWrap align=3Dright><TT>-53.50&nbsp;</TT></TD>
    <TD align=3Dright><TT>19&nbsp;</TT></TD>
    <TD noWrap align=3Dright><TT>-&nbsp;</TT></TD>
    <TD align=3Dright><TT>28&nbsp;</TT></TD>
    <TD align=3Dright><TT>0&nbsp;&nbsp;</TT></TD>
    <TD noWrap align=3Dright><TT>---&nbsp;&nbsp;</TT></TD>
    <TD noWrap><TT>&nbsp;K.TFPQQAGTIR.K</TT></TD></TR>
  <TR>
    <TD align=3Dright>&nbsp;</TD>
    <TD align=3Dright><TT>1118.5355&nbsp;&nbsp;</TT></TD>
    <TD align=3Dright><TT>1117.5282&nbsp;&nbsp;</TT></TD>
    <TD align=3Dright><TT>1117.5880&nbsp;&nbsp;</TT></TD>
    <TD noWrap align=3Dright><TT>-53.50&nbsp;</TT></TD>
    <TD align=3Dright><TT>19&nbsp;</TT></TD>
    <TD noWrap align=3Dright><TT>-&nbsp;</TT></TD>
    <TD align=3Dright><TT>28&nbsp;</TT></TD>
    <TD align=3Dright><TT>0&nbsp;&nbsp;</TT></TD>
    <TD noWrap align=3Dright><TT>72&nbsp;&nbsp;</TT></TD>
    <TD noWrap><TT>&nbsp;K.TFPQQAGTIR.K</TT></TD></TR>
  <TR>
    <TD align=3Dright>&nbsp;</TD>
    <TD align=3Dright><TT>2158.9854&nbsp;&nbsp;</TT></TD>
    <TD align=3Dright><TT>2157.9781&nbsp;&nbsp;</TT></TD>
    <TD align=3Dright><TT>2158.0589&nbsp;&nbsp;</TT></TD>
    <TD noWrap align=3Dright><TT>-37.44&nbsp;</TT></TD>
    <TD align=3Dright><TT>70&nbsp;</TT></TD>
    <TD noWrap align=3Dright><TT>-&nbsp;</TT></TD>
    <TD align=3Dright><TT>88&nbsp;</TT></TD>
    <TD align=3Dright><TT>1&nbsp;&nbsp;</TT></TD>
    <TD noWrap align=3Dright><TT>---&nbsp;&nbsp;</TT></TD>
    <TD =
noWrap><TT>&nbsp;K.KLEDIVPSSHNCDVPHVNR.T</TT></TD></TR></TBODY></TABLE>
<TABLE border=3D0 cellSpacing=3D0>
  <TBODY>
  <TR>
    <TD><TT>&nbsp;&nbsp;&nbsp;&nbsp;&nbsp;&nbsp;</TT></TD>
    <TD><TT><B>No match to: </B>721.3801, 723.3032, 829.3427, 842.4639,=20
      870.4836, 1034.5068, 1036.5557, 1074.5192, 1100.5267, 1101.5325,=20
      1103.5251, 1140.5022, 1162.4948, 1207.5894, 1269.5459, 1277.4479,=20
      1277.4479, 1296.6942, 1296.6942, 1310.7123, 1310.7123, 1321.5427,=20
      1327.6570, 1403.6052, 1420.6118, 1420.6118, 1442.6177, 1487.6084,=20
      1798.8718, 1798.8718, 2087.9094, 2087.9094, 2128.9573, 2199.0505,=20
      2216.0063, 2216.0063, 2217.5723, 2237.9763, 2257.0452, 2257.0452,=20
      2300.0552, 2604.1558, 2604.1558, 2626.1479,=20
2664.2925</TT></TD></TR></TBODY></TABLE><BR>
<TABLE border=3D0 cellSpacing=3D0>
  <TBODY>
  <TR>
    <TD><TT><B><A name=3DHit28>28.</A>&nbsp;&nbsp;&nbsp;</B></TT></TD>
    <TD noWrap><TT><A=20
      =
href=3D"http://zxw-pc/mascot/cgi/protein_view.pl?file=3D../data/20121225/=
F002426.dat&amp;hit=3D28"=20
      =
target=3D_blank>gi|12578705</A>&nbsp;&nbsp;&nbsp;&nbsp;<B>Mass:</B>&nbsp;=
17543&nbsp;&nbsp;&nbsp;&nbsp;<B>Score:</B>&nbsp;85&nbsp;&nbsp;&nbsp;&nbsp=
;&nbsp;<B>Expect:</B>&nbsp;0.0053&nbsp;&nbsp;<B>Matches:</B>&nbsp;3</TT><=
/TD></TR>
  <TR>
    <TD>&nbsp;</TD>
    <TD noWrap><TT>unnamed protein product [Lycopersicon=20
  esculentum]</TT></TD></TR></TBODY></TABLE>
<TABLE border=3D0 cellSpacing=3D0 cellPadding=3D0>
  <TBODY>
  <TR>
    <TD><TT>&nbsp;&nbsp;&nbsp;&nbsp;&nbsp;&nbsp;</TT></TD>
    <TD align=3Dright><TT><B>Observed&nbsp;&nbsp;</B></TT></TD>
    <TD noWrap align=3Dright><TT><B>Mr(expt)&nbsp;&nbsp;</B></TT></TD>
    <TD noWrap align=3Dright><TT><B>Mr(calc)&nbsp;&nbsp;</B></TT></TD>
    <TD align=3Dright><TT><B>&nbsp;ppm&nbsp;&nbsp;</B></TT></TD>
    <TD align=3Dright><TT><B>Start&nbsp;</B></TT></TD>
    <TD align=3Dright><TT><B>&nbsp;</B></TT></TD>
    <TD align=3Dright><TT><B>End&nbsp;</B></TT></TD>
    <TD align=3Dright><TT><B>Miss&nbsp;</B></TT></TD>
    <TD align=3Dright><TT><B>Ions&nbsp;</B></TT></TD>
    <TD><TT><B>&nbsp;Peptide</B></TT></TD></TR>
  <TR>
    <TD align=3Dright>&nbsp;</TD>
    <TD align=3Dright><TT>1118.5355&nbsp;&nbsp;</TT></TD>
    <TD align=3Dright><TT>1117.5282&nbsp;&nbsp;</TT></TD>
    <TD align=3Dright><TT>1117.5880&nbsp;&nbsp;</TT></TD>
    <TD noWrap align=3Dright><TT>-53.50&nbsp;</TT></TD>
    <TD align=3Dright><TT>19&nbsp;</TT></TD>
    <TD noWrap align=3Dright><TT>-&nbsp;</TT></TD>
    <TD align=3Dright><TT>28&nbsp;</TT></TD>
    <TD align=3Dright><TT>0&nbsp;&nbsp;</TT></TD>
    <TD noWrap align=3Dright><TT>---&nbsp;&nbsp;</TT></TD>
    <TD noWrap><TT>&nbsp;K.TFPQQAGTIR.K</TT></TD></TR>
  <TR>
    <TD align=3Dright>&nbsp;</TD>
    <TD align=3Dright><TT>1118.5355&nbsp;&nbsp;</TT></TD>
    <TD align=3Dright><TT>1117.5282&nbsp;&nbsp;</TT></TD>
    <TD align=3Dright><TT>1117.5880&nbsp;&nbsp;</TT></TD>
    <TD noWrap align=3Dright><TT>-53.50&nbsp;</TT></TD>
    <TD align=3Dright><TT>19&nbsp;</TT></TD>
    <TD noWrap align=3Dright><TT>-&nbsp;</TT></TD>
    <TD align=3Dright><TT>28&nbsp;</TT></TD>
    <TD align=3Dright><TT>0&nbsp;&nbsp;</TT></TD>
    <TD noWrap align=3Dright><TT>72&nbsp;&nbsp;</TT></TD>
    <TD noWrap><TT>&nbsp;K.TFPQQAGTIR.K</TT></TD></TR>
  <TR>
    <TD align=3Dright>&nbsp;</TD>
    <TD align=3Dright><TT>2158.9854&nbsp;&nbsp;</TT></TD>
    <TD align=3Dright><TT>2157.9781&nbsp;&nbsp;</TT></TD>
    <TD align=3Dright><TT>2158.0589&nbsp;&nbsp;</TT></TD>
    <TD noWrap align=3Dright><TT>-37.44&nbsp;</TT></TD>
    <TD align=3Dright><TT>70&nbsp;</TT></TD>
    <TD noWrap align=3Dright><TT>-&nbsp;</TT></TD>
    <TD align=3Dright><TT>88&nbsp;</TT></TD>
    <TD align=3Dright><TT>1&nbsp;&nbsp;</TT></TD>
    <TD noWrap align=3Dright><TT>---&nbsp;&nbsp;</TT></TD>
    <TD =
noWrap><TT>&nbsp;K.KLEDIVPSSHNCDVPHVNR.T</TT></TD></TR></TBODY></TABLE>
<TABLE border=3D0 cellSpacing=3D0>
  <TBODY>
  <TR>
    <TD><TT>&nbsp;&nbsp;&nbsp;&nbsp;&nbsp;&nbsp;</TT></TD>
    <TD><TT><B>No match to: </B>721.3801, 723.3032, 829.3427, 842.4639,=20
      870.4836, 1034.5068, 1036.5557, 1074.5192, 1100.5267, 1101.5325,=20
      1103.5251, 1140.5022, 1162.4948, 1207.5894, 1269.5459, 1277.4479,=20
      1277.4479, 1296.6942, 1296.6942, 1310.7123, 1310.7123, 1321.5427,=20
      1327.6570, 1403.6052, 1420.6118, 1420.6118, 1442.6177, 1487.6084,=20
      1798.8718, 1798.8718, 2087.9094, 2087.9094, 2128.9573, 2199.0505,=20
      2216.0063, 2216.0063, 2217.5723, 2237.9763, 2257.0452, 2257.0452,=20
      2300.0552, 2604.1558, 2604.1558, 2626.1479,=20
2664.2925</TT></TD></TR></TBODY></TABLE><BR>
<TABLE border=3D0 cellSpacing=3D0>
  <TBODY>
  <TR>
    <TD><TT><B><A name=3DHit29>29.</A>&nbsp;&nbsp;&nbsp;</B></TT></TD>
    <TD noWrap><TT><A=20
      =
href=3D"http://zxw-pc/mascot/cgi/protein_view.pl?file=3D../data/20121225/=
F002426.dat&amp;hit=3D29"=20
      =
target=3D_blank>gi|224285675</A>&nbsp;&nbsp;&nbsp;&nbsp;<B>Mass:</B>&nbsp=
;17303&nbsp;&nbsp;&nbsp;&nbsp;<B>Score:</B>&nbsp;84&nbsp;&nbsp;&nbsp;&nbs=
p;&nbsp;<B>Expect:</B>&nbsp;0.0072&nbsp;&nbsp;<B>Matches:</B>&nbsp;3</TT>=
</TD></TR>
  <TR>
    <TD>&nbsp;</TD>
    <TD noWrap><TT>unknown [Picea =
sitchensis]</TT></TD></TR></TBODY></TABLE>
<TABLE border=3D0 cellSpacing=3D0 cellPadding=3D0>
  <TBODY>
  <TR>
    <TD><TT>&nbsp;&nbsp;&nbsp;&nbsp;&nbsp;&nbsp;</TT></TD>
    <TD align=3Dright><TT><B>Observed&nbsp;&nbsp;</B></TT></TD>
    <TD noWrap align=3Dright><TT><B>Mr(expt)&nbsp;&nbsp;</B></TT></TD>
    <TD noWrap align=3Dright><TT><B>Mr(calc)&nbsp;&nbsp;</B></TT></TD>
    <TD align=3Dright><TT><B>&nbsp;ppm&nbsp;&nbsp;</B></TT></TD>
    <TD align=3Dright><TT><B>Start&nbsp;</B></TT></TD>
    <TD align=3Dright><TT><B>&nbsp;</B></TT></TD>
    <TD align=3Dright><TT><B>End&nbsp;</B></TT></TD>
    <TD align=3Dright><TT><B>Miss&nbsp;</B></TT></TD>
    <TD align=3Dright><TT><B>Ions&nbsp;</B></TT></TD>
    <TD><TT><B>&nbsp;Peptide</B></TT></TD></TR>
  <TR>
    <TD align=3Dright>&nbsp;</TD>
    <TD align=3Dright><TT>1118.5355&nbsp;&nbsp;</TT></TD>
    <TD align=3Dright><TT>1117.5282&nbsp;&nbsp;</TT></TD>
    <TD align=3Dright><TT>1117.5880&nbsp;&nbsp;</TT></TD>
    <TD noWrap align=3Dright><TT>-53.50&nbsp;</TT></TD>
    <TD align=3Dright><TT>19&nbsp;</TT></TD>
    <TD noWrap align=3Dright><TT>-&nbsp;</TT></TD>
    <TD align=3Dright><TT>28&nbsp;</TT></TD>
    <TD align=3Dright><TT>0&nbsp;&nbsp;</TT></TD>
    <TD noWrap align=3Dright><TT>---&nbsp;&nbsp;</TT></TD>
    <TD noWrap><TT>&nbsp;K.TFPQQAGTIR.K</TT></TD></TR>
  <TR>
    <TD align=3Dright>&nbsp;</TD>
    <TD align=3Dright><TT>1118.5355&nbsp;&nbsp;</TT></TD>
    <TD align=3Dright><TT>1117.5282&nbsp;&nbsp;</TT></TD>
    <TD align=3Dright><TT>1117.5880&nbsp;&nbsp;</TT></TD>
    <TD noWrap align=3Dright><TT>-53.50&nbsp;</TT></TD>
    <TD align=3Dright><TT>19&nbsp;</TT></TD>
    <TD noWrap align=3Dright><TT>-&nbsp;</TT></TD>
    <TD align=3Dright><TT>28&nbsp;</TT></TD>
    <TD align=3Dright><TT>0&nbsp;&nbsp;</TT></TD>
    <TD noWrap align=3Dright><TT>72&nbsp;&nbsp;</TT></TD>
    <TD noWrap><TT>&nbsp;K.TFPQQAGTIR.K</TT></TD></TR>
  <TR>
    <TD align=3Dright>&nbsp;</TD>
    <TD align=3Dright><TT>1207.5894&nbsp;&nbsp;</TT></TD>
    <TD align=3Dright><TT>1206.5821&nbsp;&nbsp;</TT></TD>
    <TD align=3Dright><TT>1206.4789&nbsp;&nbsp;</TT></TD>
    <TD noWrap align=3Dright><TT>85.6&nbsp;</TT></TD>
    <TD align=3Dright><TT>2&nbsp;</TT></TD>
    <TD noWrap align=3Dright><TT>-&nbsp;</TT></TD>
    <TD align=3Dright><TT>11&nbsp;</TT></TD>
    <TD align=3Dright><TT>0&nbsp;&nbsp;</TT></TD>
    <TD noWrap align=3Dright><TT>---&nbsp;&nbsp;</TT></TD>
    <TD noWrap><TT>&nbsp;M.SDEDNHFESK.A</TT></TD></TR></TBODY></TABLE>
<TABLE border=3D0 cellSpacing=3D0>
  <TBODY>
  <TR>
    <TD><TT>&nbsp;&nbsp;&nbsp;&nbsp;&nbsp;&nbsp;</TT></TD>
    <TD><TT><B>No match to: </B>721.3801, 723.3032, 829.3427, 842.4639,=20
      870.4836, 1034.5068, 1036.5557, 1074.5192, 1100.5267, 1101.5325,=20
      1103.5251, 1140.5022, 1162.4948, 1269.5459, 1277.4479, 1277.4479,=20
      1296.6942, 1296.6942, 1310.7123, 1310.7123, 1321.5427, 1327.6570,=20
      1403.6052, 1420.6118, 1420.6118, 1442.6177, 1487.6084, 1798.8718,=20
      1798.8718, 2087.9094, 2087.9094, 2128.9573, 2158.9854, 2199.0505,=20
      2216.0063, 2216.0063, 2217.5723, 2237.9763, 2257.0452, 2257.0452,=20
      2300.0552, 2604.1558, 2604.1558, 2626.1479,=20
2664.2925</TT></TD></TR></TBODY></TABLE><BR>
<TABLE border=3D0 cellSpacing=3D0>
  <TBODY>
  <TR>
    <TD><TT><B><A name=3DHit30>30.</A>&nbsp;&nbsp;&nbsp;</B></TT></TD>
    <TD noWrap><TT><A=20
      =
href=3D"http://zxw-pc/mascot/cgi/protein_view.pl?file=3D../data/20121225/=
F002426.dat&amp;hit=3D30"=20
      =
target=3D_blank>gi|224284806</A>&nbsp;&nbsp;&nbsp;&nbsp;<B>Mass:</B>&nbsp=
;17303&nbsp;&nbsp;&nbsp;&nbsp;<B>Score:</B>&nbsp;84&nbsp;&nbsp;&nbsp;&nbs=
p;&nbsp;<B>Expect:</B>&nbsp;0.0072&nbsp;&nbsp;<B>Matches:</B>&nbsp;3</TT>=
</TD></TR>
  <TR>
    <TD>&nbsp;</TD>
    <TD noWrap><TT>unknown [Picea =
sitchensis]</TT></TD></TR></TBODY></TABLE>
<TABLE border=3D0 cellSpacing=3D0 cellPadding=3D0>
  <TBODY>
  <TR>
    <TD><TT>&nbsp;&nbsp;&nbsp;&nbsp;&nbsp;&nbsp;</TT></TD>
    <TD align=3Dright><TT><B>Observed&nbsp;&nbsp;</B></TT></TD>
    <TD noWrap align=3Dright><TT><B>Mr(expt)&nbsp;&nbsp;</B></TT></TD>
    <TD noWrap align=3Dright><TT><B>Mr(calc)&nbsp;&nbsp;</B></TT></TD>
    <TD align=3Dright><TT><B>&nbsp;ppm&nbsp;&nbsp;</B></TT></TD>
    <TD align=3Dright><TT><B>Start&nbsp;</B></TT></TD>
    <TD align=3Dright><TT><B>&nbsp;</B></TT></TD>
    <TD align=3Dright><TT><B>End&nbsp;</B></TT></TD>
    <TD align=3Dright><TT><B>Miss&nbsp;</B></TT></TD>
    <TD align=3Dright><TT><B>Ions&nbsp;</B></TT></TD>
    <TD><TT><B>&nbsp;Peptide</B></TT></TD></TR>
  <TR>
    <TD align=3Dright>&nbsp;</TD>
    <TD align=3Dright><TT>1118.5355&nbsp;&nbsp;</TT></TD>
    <TD align=3Dright><TT>1117.5282&nbsp;&nbsp;</TT></TD>
    <TD align=3Dright><TT>1117.5880&nbsp;&nbsp;</TT></TD>
    <TD noWrap align=3Dright><TT>-53.50&nbsp;</TT></TD>
    <TD align=3Dright><TT>19&nbsp;</TT></TD>
    <TD noWrap align=3Dright><TT>-&nbsp;</TT></TD>
    <TD align=3Dright><TT>28&nbsp;</TT></TD>
    <TD align=3Dright><TT>0&nbsp;&nbsp;</TT></TD>
    <TD noWrap align=3Dright><TT>---&nbsp;&nbsp;</TT></TD>
    <TD noWrap><TT>&nbsp;K.TFPQQAGTIR.K</TT></TD></TR>
  <TR>
    <TD align=3Dright>&nbsp;</TD>
    <TD align=3Dright><TT>1118.5355&nbsp;&nbsp;</TT></TD>
    <TD align=3Dright><TT>1117.5282&nbsp;&nbsp;</TT></TD>
    <TD align=3Dright><TT>1117.5880&nbsp;&nbsp;</TT></TD>
    <TD noWrap align=3Dright><TT>-53.50&nbsp;</TT></TD>
    <TD align=3Dright><TT>19&nbsp;</TT></TD>
    <TD noWrap align=3Dright><TT>-&nbsp;</TT></TD>
    <TD align=3Dright><TT>28&nbsp;</TT></TD>
    <TD align=3Dright><TT>0&nbsp;&nbsp;</TT></TD>
    <TD noWrap align=3Dright><TT>72&nbsp;&nbsp;</TT></TD>
    <TD noWrap><TT>&nbsp;K.TFPQQAGTIR.K</TT></TD></TR>
  <TR>
    <TD align=3Dright>&nbsp;</TD>
    <TD align=3Dright><TT>1207.5894&nbsp;&nbsp;</TT></TD>
    <TD align=3Dright><TT>1206.5821&nbsp;&nbsp;</TT></TD>
    <TD align=3Dright><TT>1206.4789&nbsp;&nbsp;</TT></TD>
    <TD noWrap align=3Dright><TT>85.6&nbsp;</TT></TD>
    <TD align=3Dright><TT>2&nbsp;</TT></TD>
    <TD noWrap align=3Dright><TT>-&nbsp;</TT></TD>
    <TD align=3Dright><TT>11&nbsp;</TT></TD>
    <TD align=3Dright><TT>0&nbsp;&nbsp;</TT></TD>
    <TD noWrap align=3Dright><TT>---&nbsp;&nbsp;</TT></TD>
    <TD noWrap><TT>&nbsp;M.SDEDNHFESK.A</TT></TD></TR></TBODY></TABLE>
<TABLE border=3D0 cellSpacing=3D0>
  <TBODY>
  <TR>
    <TD><TT>&nbsp;&nbsp;&nbsp;&nbsp;&nbsp;&nbsp;</TT></TD>
    <TD><TT><B>No match to: </B>721.3801, 723.3032, 829.3427, 842.4639,=20
      870.4836, 1034.5068, 1036.5557, 1074.5192, 1100.5267, 1101.5325,=20
      1103.5251, 1140.5022, 1162.4948, 1269.5459, 1277.4479, 1277.4479,=20
      1296.6942, 1296.6942, 1310.7123, 1310.7123, 1321.5427, 1327.6570,=20
      1403.6052, 1420.6118, 1420.6118, 1442.6177, 1487.6084, 1798.8718,=20
      1798.8718, 2087.9094, 2087.9094, 2128.9573, 2158.9854, 2199.0505,=20
      2216.0063, 2216.0063, 2217.5723, 2237.9763, 2257.0452, 2257.0452,=20
      2300.0552, 2604.1558, 2604.1558, 2626.1479,=20
2664.2925</TT></TD></TR></TBODY></TABLE><BR>
<TABLE border=3D0 cellSpacing=3D0>
  <TBODY>
  <TR>
    <TD><TT><B><A name=3DHit31>31.</A>&nbsp;&nbsp;&nbsp;</B></TT></TD>
    <TD noWrap><TT><A=20
      =
href=3D"http://zxw-pc/mascot/cgi/protein_view.pl?file=3D../data/20121225/=
F002426.dat&amp;hit=3D31"=20
      =
target=3D_blank>gi|116792374</A>&nbsp;&nbsp;&nbsp;&nbsp;<B>Mass:</B>&nbsp=
;17303&nbsp;&nbsp;&nbsp;&nbsp;<B>Score:</B>&nbsp;84&nbsp;&nbsp;&nbsp;&nbs=
p;&nbsp;<B>Expect:</B>&nbsp;0.0072&nbsp;&nbsp;<B>Matches:</B>&nbsp;3</TT>=
</TD></TR>
  <TR>
    <TD>&nbsp;</TD>
    <TD noWrap><TT>unknown [Picea =
sitchensis]</TT></TD></TR></TBODY></TABLE>
<TABLE border=3D0 cellSpacing=3D0 cellPadding=3D0>
  <TBODY>
  <TR>
    <TD><TT>&nbsp;&nbsp;&nbsp;&nbsp;&nbsp;&nbsp;</TT></TD>
    <TD align=3Dright><TT><B>Observed&nbsp;&nbsp;</B></TT></TD>
    <TD noWrap align=3Dright><TT><B>Mr(expt)&nbsp;&nbsp;</B></TT></TD>
    <TD noWrap align=3Dright><TT><B>Mr(calc)&nbsp;&nbsp;</B></TT></TD>
    <TD align=3Dright><TT><B>&nbsp;ppm&nbsp;&nbsp;</B></TT></TD>
    <TD align=3Dright><TT><B>Start&nbsp;</B></TT></TD>
    <TD align=3Dright><TT><B>&nbsp;</B></TT></TD>
    <TD align=3Dright><TT><B>End&nbsp;</B></TT></TD>
    <TD align=3Dright><TT><B>Miss&nbsp;</B></TT></TD>
    <TD align=3Dright><TT><B>Ions&nbsp;</B></TT></TD>
    <TD><TT><B>&nbsp;Peptide</B></TT></TD></TR>
  <TR>
    <TD align=3Dright>&nbsp;</TD>
    <TD align=3Dright><TT>1118.5355&nbsp;&nbsp;</TT></TD>
    <TD align=3Dright><TT>1117.5282&nbsp;&nbsp;</TT></TD>
    <TD align=3Dright><TT>1117.5880&nbsp;&nbsp;</TT></TD>
    <TD noWrap align=3Dright><TT>-53.50&nbsp;</TT></TD>
    <TD align=3Dright><TT>19&nbsp;</TT></TD>
    <TD noWrap align=3Dright><TT>-&nbsp;</TT></TD>
    <TD align=3Dright><TT>28&nbsp;</TT></TD>
    <TD align=3Dright><TT>0&nbsp;&nbsp;</TT></TD>
    <TD noWrap align=3Dright><TT>---&nbsp;&nbsp;</TT></TD>
    <TD noWrap><TT>&nbsp;K.TFPQQAGTIR.K</TT></TD></TR>
  <TR>
    <TD align=3Dright>&nbsp;</TD>
    <TD align=3Dright><TT>1118.5355&nbsp;&nbsp;</TT></TD>
    <TD align=3Dright><TT>1117.5282&nbsp;&nbsp;</TT></TD>
    <TD align=3Dright><TT>1117.5880&nbsp;&nbsp;</TT></TD>
    <TD noWrap align=3Dright><TT>-53.50&nbsp;</TT></TD>
    <TD align=3Dright><TT>19&nbsp;</TT></TD>
    <TD noWrap align=3Dright><TT>-&nbsp;</TT></TD>
    <TD align=3Dright><TT>28&nbsp;</TT></TD>
    <TD align=3Dright><TT>0&nbsp;&nbsp;</TT></TD>
    <TD noWrap align=3Dright><TT>72&nbsp;&nbsp;</TT></TD>
    <TD noWrap><TT>&nbsp;K.TFPQQAGTIR.K</TT></TD></TR>
  <TR>
    <TD align=3Dright>&nbsp;</TD>
    <TD align=3Dright><TT>1207.5894&nbsp;&nbsp;</TT></TD>
    <TD align=3Dright><TT>1206.5821&nbsp;&nbsp;</TT></TD>
    <TD align=3Dright><TT>1206.4789&nbsp;&nbsp;</TT></TD>
    <TD noWrap align=3Dright><TT>85.6&nbsp;</TT></TD>
    <TD align=3Dright><TT>2&nbsp;</TT></TD>
    <TD noWrap align=3Dright><TT>-&nbsp;</TT></TD>
    <TD align=3Dright><TT>11&nbsp;</TT></TD>
    <TD align=3Dright><TT>0&nbsp;&nbsp;</TT></TD>
    <TD noWrap align=3Dright><TT>---&nbsp;&nbsp;</TT></TD>
    <TD noWrap><TT>&nbsp;M.SDEDNHFESK.A</TT></TD></TR></TBODY></TABLE>
<TABLE border=3D0 cellSpacing=3D0>
  <TBODY>
  <TR>
    <TD><TT>&nbsp;&nbsp;&nbsp;&nbsp;&nbsp;&nbsp;</TT></TD>
    <TD><TT><B>No match to: </B>721.3801, 723.3032, 829.3427, 842.4639,=20
      870.4836, 1034.5068, 1036.5557, 1074.5192, 1100.5267, 1101.5325,=20
      1103.5251, 1140.5022, 1162.4948, 1269.5459, 1277.4479, 1277.4479,=20
      1296.6942, 1296.6942, 1310.7123, 1310.7123, 1321.5427, 1327.6570,=20
      1403.6052, 1420.6118, 1420.6118, 1442.6177, 1487.6084, 1798.8718,=20
      1798.8718, 2087.9094, 2087.9094, 2128.9573, 2158.9854, 2199.0505,=20
      2216.0063, 2216.0063, 2217.5723, 2237.9763, 2257.0452, 2257.0452,=20
      2300.0552, 2604.1558, 2604.1558, 2626.1479,=20
2664.2925</TT></TD></TR></TBODY></TABLE><BR>
<TABLE border=3D0 cellSpacing=3D0>
  <TBODY>
  <TR>
    <TD><TT><B><A name=3DHit32>32.</A>&nbsp;&nbsp;&nbsp;</B></TT></TD>
    <TD noWrap><TT><A=20
      =
href=3D"http://zxw-pc/mascot/cgi/protein_view.pl?file=3D../data/20121225/=
F002426.dat&amp;hit=3D32"=20
      =
target=3D_blank>gi|116792039</A>&nbsp;&nbsp;&nbsp;&nbsp;<B>Mass:</B>&nbsp=
;17303&nbsp;&nbsp;&nbsp;&nbsp;<B>Score:</B>&nbsp;84&nbsp;&nbsp;&nbsp;&nbs=
p;&nbsp;<B>Expect:</B>&nbsp;0.0072&nbsp;&nbsp;<B>Matches:</B>&nbsp;3</TT>=
</TD></TR>
  <TR>
    <TD>&nbsp;</TD>
    <TD noWrap><TT>unknown [Picea =
sitchensis]</TT></TD></TR></TBODY></TABLE>
<TABLE border=3D0 cellSpacing=3D0 cellPadding=3D0>
  <TBODY>
  <TR>
    <TD><TT>&nbsp;&nbsp;&nbsp;&nbsp;&nbsp;&nbsp;</TT></TD>
    <TD align=3Dright><TT><B>Observed&nbsp;&nbsp;</B></TT></TD>
    <TD noWrap align=3Dright><TT><B>Mr(expt)&nbsp;&nbsp;</B></TT></TD>
    <TD noWrap align=3Dright><TT><B>Mr(calc)&nbsp;&nbsp;</B></TT></TD>
    <TD align=3Dright><TT><B>&nbsp;ppm&nbsp;&nbsp;</B></TT></TD>
    <TD align=3Dright><TT><B>Start&nbsp;</B></TT></TD>
    <TD align=3Dright><TT><B>&nbsp;</B></TT></TD>
    <TD align=3Dright><TT><B>End&nbsp;</B></TT></TD>
    <TD align=3Dright><TT><B>Miss&nbsp;</B></TT></TD>
    <TD align=3Dright><TT><B>Ions&nbsp;</B></TT></TD>
    <TD><TT><B>&nbsp;Peptide</B></TT></TD></TR>
  <TR>
    <TD align=3Dright>&nbsp;</TD>
    <TD align=3Dright><TT>1118.5355&nbsp;&nbsp;</TT></TD>
    <TD align=3Dright><TT>1117.5282&nbsp;&nbsp;</TT></TD>
    <TD align=3Dright><TT>1117.5880&nbsp;&nbsp;</TT></TD>
    <TD noWrap align=3Dright><TT>-53.50&nbsp;</TT></TD>
    <TD align=3Dright><TT>19&nbsp;</TT></TD>
    <TD noWrap align=3Dright><TT>-&nbsp;</TT></TD>
    <TD align=3Dright><TT>28&nbsp;</TT></TD>
    <TD align=3Dright><TT>0&nbsp;&nbsp;</TT></TD>
    <TD noWrap align=3Dright><TT>---&nbsp;&nbsp;</TT></TD>
    <TD noWrap><TT>&nbsp;K.TFPQQAGTIR.K</TT></TD></TR>
  <TR>
    <TD align=3Dright>&nbsp;</TD>
    <TD align=3Dright><TT>1118.5355&nbsp;&nbsp;</TT></TD>
    <TD align=3Dright><TT>1117.5282&nbsp;&nbsp;</TT></TD>
    <TD align=3Dright><TT>1117.5880&nbsp;&nbsp;</TT></TD>
    <TD noWrap align=3Dright><TT>-53.50&nbsp;</TT></TD>
    <TD align=3Dright><TT>19&nbsp;</TT></TD>
    <TD noWrap align=3Dright><TT>-&nbsp;</TT></TD>
    <TD align=3Dright><TT>28&nbsp;</TT></TD>
    <TD align=3Dright><TT>0&nbsp;&nbsp;</TT></TD>
    <TD noWrap align=3Dright><TT>72&nbsp;&nbsp;</TT></TD>
    <TD noWrap><TT>&nbsp;K.TFPQQAGTIR.K</TT></TD></TR>
  <TR>
    <TD align=3Dright>&nbsp;</TD>
    <TD align=3Dright><TT>1207.5894&nbsp;&nbsp;</TT></TD>
    <TD align=3Dright><TT>1206.5821&nbsp;&nbsp;</TT></TD>
    <TD align=3Dright><TT>1206.4789&nbsp;&nbsp;</TT></TD>
    <TD noWrap align=3Dright><TT>85.6&nbsp;</TT></TD>
    <TD align=3Dright><TT>2&nbsp;</TT></TD>
    <TD noWrap align=3Dright><TT>-&nbsp;</TT></TD>
    <TD align=3Dright><TT>11&nbsp;</TT></TD>
    <TD align=3Dright><TT>0&nbsp;&nbsp;</TT></TD>
    <TD noWrap align=3Dright><TT>---&nbsp;&nbsp;</TT></TD>
    <TD noWrap><TT>&nbsp;M.SDEDNHFESK.A</TT></TD></TR></TBODY></TABLE>
<TABLE border=3D0 cellSpacing=3D0>
  <TBODY>
  <TR>
    <TD><TT>&nbsp;&nbsp;&nbsp;&nbsp;&nbsp;&nbsp;</TT></TD>
    <TD><TT><B>No match to: </B>721.3801, 723.3032, 829.3427, 842.4639,=20
      870.4836, 1034.5068, 1036.5557, 1074.5192, 1100.5267, 1101.5325,=20
      1103.5251, 1140.5022, 1162.4948, 1269.5459, 1277.4479, 1277.4479,=20
      1296.6942, 1296.6942, 1310.7123, 1310.7123, 1321.5427, 1327.6570,=20
      1403.6052, 1420.6118, 1420.6118, 1442.6177, 1487.6084, 1798.8718,=20
      1798.8718, 2087.9094, 2087.9094, 2128.9573, 2158.9854, 2199.0505,=20
      2216.0063, 2216.0063, 2217.5723, 2237.9763, 2257.0452, 2257.0452,=20
      2300.0552, 2604.1558, 2604.1558, 2626.1479,=20
2664.2925</TT></TD></TR></TBODY></TABLE><BR>
<TABLE border=3D0 cellSpacing=3D0>
  <TBODY>
  <TR>
    <TD><TT><B><A name=3DHit33>33.</A>&nbsp;&nbsp;&nbsp;</B></TT></TD>
    <TD noWrap><TT><A=20
      =
href=3D"http://zxw-pc/mascot/cgi/protein_view.pl?file=3D../data/20121225/=
F002426.dat&amp;hit=3D33"=20
      =
target=3D_blank>gi|116781502</A>&nbsp;&nbsp;&nbsp;&nbsp;<B>Mass:</B>&nbsp=
;17303&nbsp;&nbsp;&nbsp;&nbsp;<B>Score:</B>&nbsp;84&nbsp;&nbsp;&nbsp;&nbs=
p;&nbsp;<B>Expect:</B>&nbsp;0.0072&nbsp;&nbsp;<B>Matches:</B>&nbsp;3</TT>=
</TD></TR>
  <TR>
    <TD>&nbsp;</TD>
    <TD noWrap><TT>unknown [Picea =
sitchensis]</TT></TD></TR></TBODY></TABLE>
<TABLE border=3D0 cellSpacing=3D0 cellPadding=3D0>
  <TBODY>
  <TR>
    <TD><TT>&nbsp;&nbsp;&nbsp;&nbsp;&nbsp;&nbsp;</TT></TD>
    <TD align=3Dright><TT><B>Observed&nbsp;&nbsp;</B></TT></TD>
    <TD noWrap align=3Dright><TT><B>Mr(expt)&nbsp;&nbsp;</B></TT></TD>
    <TD noWrap align=3Dright><TT><B>Mr(calc)&nbsp;&nbsp;</B></TT></TD>
    <TD align=3Dright><TT><B>&nbsp;ppm&nbsp;&nbsp;</B></TT></TD>
    <TD align=3Dright><TT><B>Start&nbsp;</B></TT></TD>
    <TD align=3Dright><TT><B>&nbsp;</B></TT></TD>
    <TD align=3Dright><TT><B>End&nbsp;</B></TT></TD>
    <TD align=3Dright><TT><B>Miss&nbsp;</B></TT></TD>
    <TD align=3Dright><TT><B>Ions&nbsp;</B></TT></TD>
    <TD><TT><B>&nbsp;Peptide</B></TT></TD></TR>
  <TR>
    <TD align=3Dright>&nbsp;</TD>
    <TD align=3Dright><TT>1118.5355&nbsp;&nbsp;</TT></TD>
    <TD align=3Dright><TT>1117.5282&nbsp;&nbsp;</TT></TD>
    <TD align=3Dright><TT>1117.5880&nbsp;&nbsp;</TT></TD>
    <TD noWrap align=3Dright><TT>-53.50&nbsp;</TT></TD>
    <TD align=3Dright><TT>19&nbsp;</TT></TD>
    <TD noWrap align=3Dright><TT>-&nbsp;</TT></TD>
    <TD align=3Dright><TT>28&nbsp;</TT></TD>
    <TD align=3Dright><TT>0&nbsp;&nbsp;</TT></TD>
    <TD noWrap align=3Dright><TT>---&nbsp;&nbsp;</TT></TD>
    <TD noWrap><TT>&nbsp;K.TFPQQAGTIR.K</TT></TD></TR>
  <TR>
    <TD align=3Dright>&nbsp;</TD>
    <TD align=3Dright><TT>1118.5355&nbsp;&nbsp;</TT></TD>
    <TD align=3Dright><TT>1117.5282&nbsp;&nbsp;</TT></TD>
    <TD align=3Dright><TT>1117.5880&nbsp;&nbsp;</TT></TD>
    <TD noWrap align=3Dright><TT>-53.50&nbsp;</TT></TD>
    <TD align=3Dright><TT>19&nbsp;</TT></TD>
    <TD noWrap align=3Dright><TT>-&nbsp;</TT></TD>
    <TD align=3Dright><TT>28&nbsp;</TT></TD>
    <TD align=3Dright><TT>0&nbsp;&nbsp;</TT></TD>
    <TD noWrap align=3Dright><TT>72&nbsp;&nbsp;</TT></TD>
    <TD noWrap><TT>&nbsp;K.TFPQQAGTIR.K</TT></TD></TR>
  <TR>
    <TD align=3Dright>&nbsp;</TD>
    <TD align=3Dright><TT>1207.5894&nbsp;&nbsp;</TT></TD>
    <TD align=3Dright><TT>1206.5821&nbsp;&nbsp;</TT></TD>
    <TD align=3Dright><TT>1206.4789&nbsp;&nbsp;</TT></TD>
    <TD noWrap align=3Dright><TT>85.6&nbsp;</TT></TD>
    <TD align=3Dright><TT>2&nbsp;</TT></TD>
    <TD noWrap align=3Dright><TT>-&nbsp;</TT></TD>
    <TD align=3Dright><TT>11&nbsp;</TT></TD>
    <TD align=3Dright><TT>0&nbsp;&nbsp;</TT></TD>
    <TD noWrap align=3Dright><TT>---&nbsp;&nbsp;</TT></TD>
    <TD noWrap><TT>&nbsp;M.SDEDNHFESK.A</TT></TD></TR></TBODY></TABLE>
<TABLE border=3D0 cellSpacing=3D0>
  <TBODY>
  <TR>
    <TD><TT>&nbsp;&nbsp;&nbsp;&nbsp;&nbsp;&nbsp;</TT></TD>
    <TD><TT><B>No match to: </B>721.3801, 723.3032, 829.3427, 842.4639,=20
      870.4836, 1034.5068, 1036.5557, 1074.5192, 1100.5267, 1101.5325,=20
      1103.5251, 1140.5022, 1162.4948, 1269.5459, 1277.4479, 1277.4479,=20
      1296.6942, 1296.6942, 1310.7123, 1310.7123, 1321.5427, 1327.6570,=20
      1403.6052, 1420.6118, 1420.6118, 1442.6177, 1487.6084, 1798.8718,=20
      1798.8718, 2087.9094, 2087.9094, 2128.9573, 2158.9854, 2199.0505,=20
      2216.0063, 2216.0063, 2217.5723, 2237.9763, 2257.0452, 2257.0452,=20
      2300.0552, 2604.1558, 2604.1558, 2626.1479,=20
2664.2925</TT></TD></TR></TBODY></TABLE><BR>
<TABLE border=3D0 cellSpacing=3D0>
  <TBODY>
  <TR>
    <TD><TT><B><A name=3DHit34>34.</A>&nbsp;&nbsp;&nbsp;</B></TT></TD>
    <TD noWrap><TT><A=20
      =
href=3D"http://zxw-pc/mascot/cgi/protein_view.pl?file=3D../data/20121225/=
F002426.dat&amp;hit=3D34"=20
      =
target=3D_blank>gi|148908259</A>&nbsp;&nbsp;&nbsp;&nbsp;<B>Mass:</B>&nbsp=
;17303&nbsp;&nbsp;&nbsp;&nbsp;<B>Score:</B>&nbsp;84&nbsp;&nbsp;&nbsp;&nbs=
p;&nbsp;<B>Expect:</B>&nbsp;0.0072&nbsp;&nbsp;<B>Matches:</B>&nbsp;3</TT>=
</TD></TR>
  <TR>
    <TD>&nbsp;</TD>
    <TD noWrap><TT>unknown [Picea =
sitchensis]</TT></TD></TR></TBODY></TABLE>
<TABLE border=3D0 cellSpacing=3D0 cellPadding=3D0>
  <TBODY>
  <TR>
    <TD><TT>&nbsp;&nbsp;&nbsp;&nbsp;&nbsp;&nbsp;</TT></TD>
    <TD align=3Dright><TT><B>Observed&nbsp;&nbsp;</B></TT></TD>
    <TD noWrap align=3Dright><TT><B>Mr(expt)&nbsp;&nbsp;</B></TT></TD>
    <TD noWrap align=3Dright><TT><B>Mr(calc)&nbsp;&nbsp;</B></TT></TD>
    <TD align=3Dright><TT><B>&nbsp;ppm&nbsp;&nbsp;</B></TT></TD>
    <TD align=3Dright><TT><B>Start&nbsp;</B></TT></TD>
    <TD align=3Dright><TT><B>&nbsp;</B></TT></TD>
    <TD align=3Dright><TT><B>End&nbsp;</B></TT></TD>
    <TD align=3Dright><TT><B>Miss&nbsp;</B></TT></TD>
    <TD align=3Dright><TT><B>Ions&nbsp;</B></TT></TD>
    <TD><TT><B>&nbsp;Peptide</B></TT></TD></TR>
  <TR>
    <TD align=3Dright>&nbsp;</TD>
    <TD align=3Dright><TT>1118.5355&nbsp;&nbsp;</TT></TD>
    <TD align=3Dright><TT>1117.5282&nbsp;&nbsp;</TT></TD>
    <TD align=3Dright><TT>1117.5880&nbsp;&nbsp;</TT></TD>
    <TD noWrap align=3Dright><TT>-53.50&nbsp;</TT></TD>
    <TD align=3Dright><TT>19&nbsp;</TT></TD>
    <TD noWrap align=3Dright><TT>-&nbsp;</TT></TD>
    <TD align=3Dright><TT>28&nbsp;</TT></TD>
    <TD align=3Dright><TT>0&nbsp;&nbsp;</TT></TD>
    <TD noWrap align=3Dright><TT>---&nbsp;&nbsp;</TT></TD>
    <TD noWrap><TT>&nbsp;K.TFPQQAGTIR.K</TT></TD></TR>
  <TR>
    <TD align=3Dright>&nbsp;</TD>
    <TD align=3Dright><TT>1118.5355&nbsp;&nbsp;</TT></TD>
    <TD align=3Dright><TT>1117.5282&nbsp;&nbsp;</TT></TD>
    <TD align=3Dright><TT>1117.5880&nbsp;&nbsp;</TT></TD>
    <TD noWrap align=3Dright><TT>-53.50&nbsp;</TT></TD>
    <TD align=3Dright><TT>19&nbsp;</TT></TD>
    <TD noWrap align=3Dright><TT>-&nbsp;</TT></TD>
    <TD align=3Dright><TT>28&nbsp;</TT></TD>
    <TD align=3Dright><TT>0&nbsp;&nbsp;</TT></TD>
    <TD noWrap align=3Dright><TT>72&nbsp;&nbsp;</TT></TD>
    <TD noWrap><TT>&nbsp;K.TFPQQAGTIR.K</TT></TD></TR>
  <TR>
    <TD align=3Dright>&nbsp;</TD>
    <TD align=3Dright><TT>1207.5894&nbsp;&nbsp;</TT></TD>
    <TD align=3Dright><TT>1206.5821&nbsp;&nbsp;</TT></TD>
    <TD align=3Dright><TT>1206.4789&nbsp;&nbsp;</TT></TD>
    <TD noWrap align=3Dright><TT>85.6&nbsp;</TT></TD>
    <TD align=3Dright><TT>2&nbsp;</TT></TD>
    <TD noWrap align=3Dright><TT>-&nbsp;</TT></TD>
    <TD align=3Dright><TT>11&nbsp;</TT></TD>
    <TD align=3Dright><TT>0&nbsp;&nbsp;</TT></TD>
    <TD noWrap align=3Dright><TT>---&nbsp;&nbsp;</TT></TD>
    <TD noWrap><TT>&nbsp;M.SDEDNHFESK.A</TT></TD></TR></TBODY></TABLE>
<TABLE border=3D0 cellSpacing=3D0>
  <TBODY>
  <TR>
    <TD><TT>&nbsp;&nbsp;&nbsp;&nbsp;&nbsp;&nbsp;</TT></TD>
    <TD><TT><B>No match to: </B>721.3801, 723.3032, 829.3427, 842.4639,=20
      870.4836, 1034.5068, 1036.5557, 1074.5192, 1100.5267, 1101.5325,=20
      1103.5251, 1140.5022, 1162.4948, 1269.5459, 1277.4479, 1277.4479,=20
      1296.6942, 1296.6942, 1310.7123, 1310.7123, 1321.5427, 1327.6570,=20
      1403.6052, 1420.6118, 1420.6118, 1442.6177, 1487.6084, 1798.8718,=20
      1798.8718, 2087.9094, 2087.9094, 2128.9573, 2158.9854, 2199.0505,=20
      2216.0063, 2216.0063, 2217.5723, 2237.9763, 2257.0452, 2257.0452,=20
      2300.0552, 2604.1558, 2604.1558, 2626.1479,=20
2664.2925</TT></TD></TR></TBODY></TABLE><BR>
<TABLE border=3D0 cellSpacing=3D0>
  <TBODY>
  <TR>
    <TD><TT><B><A name=3DHit35>35.</A>&nbsp;&nbsp;&nbsp;</B></TT></TD>
    <TD noWrap><TT><A=20
      =
href=3D"http://zxw-pc/mascot/cgi/protein_view.pl?file=3D../data/20121225/=
F002426.dat&amp;hit=3D35"=20
      =
target=3D_blank>gi|62642111</A>&nbsp;&nbsp;&nbsp;&nbsp;<B>Mass:</B>&nbsp;=
17430&nbsp;&nbsp;&nbsp;&nbsp;<B>Score:</B>&nbsp;84&nbsp;&nbsp;&nbsp;&nbsp=
;&nbsp;<B>Expect:</B>&nbsp;0.0072&nbsp;&nbsp;<B>Matches:</B>&nbsp;3</TT><=
/TD></TR>
  <TR>
    <TD>&nbsp;</TD>
    <TD noWrap><TT>eukaryotic translation initiation factor 5A 2 [Picea=20
      abies]</TT></TD></TR></TBODY></TABLE>
<TABLE border=3D0 cellSpacing=3D0 cellPadding=3D0>
  <TBODY>
  <TR>
    <TD><TT>&nbsp;&nbsp;&nbsp;&nbsp;&nbsp;&nbsp;</TT></TD>
    <TD align=3Dright><TT><B>Observed&nbsp;&nbsp;</B></TT></TD>
    <TD noWrap align=3Dright><TT><B>Mr(expt)&nbsp;&nbsp;</B></TT></TD>
    <TD noWrap align=3Dright><TT><B>Mr(calc)&nbsp;&nbsp;</B></TT></TD>
    <TD align=3Dright><TT><B>&nbsp;ppm&nbsp;&nbsp;</B></TT></TD>
    <TD align=3Dright><TT><B>Start&nbsp;</B></TT></TD>
    <TD align=3Dright><TT><B>&nbsp;</B></TT></TD>
    <TD align=3Dright><TT><B>End&nbsp;</B></TT></TD>
    <TD align=3Dright><TT><B>Miss&nbsp;</B></TT></TD>
    <TD align=3Dright><TT><B>Ions&nbsp;</B></TT></TD>
    <TD><TT><B>&nbsp;Peptide</B></TT></TD></TR>
  <TR>
    <TD align=3Dright>&nbsp;</TD>
    <TD align=3Dright><TT>1118.5355&nbsp;&nbsp;</TT></TD>
    <TD align=3Dright><TT>1117.5282&nbsp;&nbsp;</TT></TD>
    <TD align=3Dright><TT>1117.5880&nbsp;&nbsp;</TT></TD>
    <TD noWrap align=3Dright><TT>-53.50&nbsp;</TT></TD>
    <TD align=3Dright><TT>19&nbsp;</TT></TD>
    <TD noWrap align=3Dright><TT>-&nbsp;</TT></TD>
    <TD align=3Dright><TT>28&nbsp;</TT></TD>
    <TD align=3Dright><TT>0&nbsp;&nbsp;</TT></TD>
    <TD noWrap align=3Dright><TT>---&nbsp;&nbsp;</TT></TD>
    <TD noWrap><TT>&nbsp;K.TFPQQAGTIR.K</TT></TD></TR>
  <TR>
    <TD align=3Dright>&nbsp;</TD>
    <TD align=3Dright><TT>1118.5355&nbsp;&nbsp;</TT></TD>
    <TD align=3Dright><TT>1117.5282&nbsp;&nbsp;</TT></TD>
    <TD align=3Dright><TT>1117.5880&nbsp;&nbsp;</TT></TD>
    <TD noWrap align=3Dright><TT>-53.50&nbsp;</TT></TD>
    <TD align=3Dright><TT>19&nbsp;</TT></TD>
    <TD noWrap align=3Dright><TT>-&nbsp;</TT></TD>
    <TD align=3Dright><TT>28&nbsp;</TT></TD>
    <TD align=3Dright><TT>0&nbsp;&nbsp;</TT></TD>
    <TD noWrap align=3Dright><TT>72&nbsp;&nbsp;</TT></TD>
    <TD noWrap><TT>&nbsp;K.TFPQQAGTIR.K</TT></TD></TR>
  <TR>
    <TD align=3Dright>&nbsp;</TD>
    <TD align=3Dright><TT>1207.5894&nbsp;&nbsp;</TT></TD>
    <TD align=3Dright><TT>1206.5821&nbsp;&nbsp;</TT></TD>
    <TD align=3Dright><TT>1206.4789&nbsp;&nbsp;</TT></TD>
    <TD noWrap align=3Dright><TT>85.6&nbsp;</TT></TD>
    <TD align=3Dright><TT>2&nbsp;</TT></TD>
    <TD noWrap align=3Dright><TT>-&nbsp;</TT></TD>
    <TD align=3Dright><TT>11&nbsp;</TT></TD>
    <TD align=3Dright><TT>0&nbsp;&nbsp;</TT></TD>
    <TD noWrap align=3Dright><TT>---&nbsp;&nbsp;</TT></TD>
    <TD noWrap><TT>&nbsp;M.SDEDNHFESK.A</TT></TD></TR></TBODY></TABLE>
<TABLE border=3D0 cellSpacing=3D0>
  <TBODY>
  <TR>
    <TD><TT>&nbsp;&nbsp;&nbsp;&nbsp;&nbsp;&nbsp;</TT></TD>
    <TD><TT><B>No match to: </B>721.3801, 723.3032, 829.3427, 842.4639,=20
      870.4836, 1034.5068, 1036.5557, 1074.5192, 1100.5267, 1101.5325,=20
      1103.5251, 1140.5022, 1162.4948, 1269.5459, 1277.4479, 1277.4479,=20
      1296.6942, 1296.6942, 1310.7123, 1310.7123, 1321.5427, 1327.6570,=20
      1403.6052, 1420.6118, 1420.6118, 1442.6177, 1487.6084, 1798.8718,=20
      1798.8718, 2087.9094, 2087.9094, 2128.9573, 2158.9854, 2199.0505,=20
      2216.0063, 2216.0063, 2217.5723, 2237.9763, 2257.0452, 2257.0452,=20
      2300.0552, 2604.1558, 2604.1558, 2626.1479,=20
2664.2925</TT></TD></TR></TBODY></TABLE><BR>
<TABLE border=3D0 cellSpacing=3D0>
  <TBODY>
  <TR>
    <TD><TT><B><A name=3DHit36>36.</A>&nbsp;&nbsp;&nbsp;</B></TT></TD>
    <TD noWrap><TT><A=20
      =
href=3D"http://zxw-pc/mascot/cgi/protein_view.pl?file=3D../data/20121225/=
F002426.dat&amp;hit=3D36"=20
      =
target=3D_blank>gi|46577792</A>&nbsp;&nbsp;&nbsp;&nbsp;<B>Mass:</B>&nbsp;=
17323&nbsp;&nbsp;&nbsp;&nbsp;<B>Score:</B>&nbsp;84&nbsp;&nbsp;&nbsp;&nbsp=
;&nbsp;<B>Expect:</B>&nbsp;0.0075&nbsp;&nbsp;<B>Matches:</B>&nbsp;3</TT><=
/TD></TR>
  <TR>
    <TD>&nbsp;</TD>
    <TD noWrap><TT>translation initiation factor 5A [Tamarix=20
    androssowii]</TT></TD></TR></TBODY></TABLE>
<TABLE border=3D0 cellSpacing=3D0 cellPadding=3D0>
  <TBODY>
  <TR>
    <TD><TT>&nbsp;&nbsp;&nbsp;&nbsp;&nbsp;&nbsp;</TT></TD>
    <TD align=3Dright><TT><B>Observed&nbsp;&nbsp;</B></TT></TD>
    <TD noWrap align=3Dright><TT><B>Mr(expt)&nbsp;&nbsp;</B></TT></TD>
    <TD noWrap align=3Dright><TT><B>Mr(calc)&nbsp;&nbsp;</B></TT></TD>
    <TD align=3Dright><TT><B>&nbsp;ppm&nbsp;&nbsp;</B></TT></TD>
    <TD align=3Dright><TT><B>Start&nbsp;</B></TT></TD>
    <TD align=3Dright><TT><B>&nbsp;</B></TT></TD>
    <TD align=3Dright><TT><B>End&nbsp;</B></TT></TD>
    <TD align=3Dright><TT><B>Miss&nbsp;</B></TT></TD>
    <TD align=3Dright><TT><B>Ions&nbsp;</B></TT></TD>
    <TD><TT><B>&nbsp;Peptide</B></TT></TD></TR>
  <TR>
    <TD align=3Dright>&nbsp;</TD>
    <TD align=3Dright><TT>723.3032&nbsp;&nbsp;</TT></TD>
    <TD align=3Dright><TT>722.2959&nbsp;&nbsp;</TT></TD>
    <TD align=3Dright><TT>722.3235&nbsp;&nbsp;</TT></TD>
    <TD noWrap align=3Dright><TT>-38.26&nbsp;</TT></TD>
    <TD align=3Dright><TT>129&nbsp;</TT></TD>
    <TD noWrap align=3Dright><TT>-&nbsp;</TT></TD>
    <TD align=3Dright><TT>135&nbsp;</TT></TD>
    <TD align=3Dright><TT>0&nbsp;&nbsp;</TT></TD>
    <TD noWrap align=3Dright><TT>---&nbsp;&nbsp;</TT></TD>
    <TD noWrap><TT>&nbsp;K.DGFAEGK.D</TT></TD></TR>
  <TR>
    <TD align=3Dright>&nbsp;</TD>
    <TD align=3Dright><TT>1118.5355&nbsp;&nbsp;</TT></TD>
    <TD align=3Dright><TT>1117.5282&nbsp;&nbsp;</TT></TD>
    <TD align=3Dright><TT>1117.5880&nbsp;&nbsp;</TT></TD>
    <TD noWrap align=3Dright><TT>-53.50&nbsp;</TT></TD>
    <TD align=3Dright><TT>19&nbsp;</TT></TD>
    <TD noWrap align=3Dright><TT>-&nbsp;</TT></TD>
    <TD align=3Dright><TT>28&nbsp;</TT></TD>
    <TD align=3Dright><TT>0&nbsp;&nbsp;</TT></TD>
    <TD noWrap align=3Dright><TT>---&nbsp;&nbsp;</TT></TD>
    <TD noWrap><TT>&nbsp;K.TFPQQAGTIR.K</TT></TD></TR>
  <TR>
    <TD align=3Dright>&nbsp;</TD>
    <TD align=3Dright><TT>1118.5355&nbsp;&nbsp;</TT></TD>
    <TD align=3Dright><TT>1117.5282&nbsp;&nbsp;</TT></TD>
    <TD align=3Dright><TT>1117.5880&nbsp;&nbsp;</TT></TD>
    <TD noWrap align=3Dright><TT>-53.50&nbsp;</TT></TD>
    <TD align=3Dright><TT>19&nbsp;</TT></TD>
    <TD noWrap align=3Dright><TT>-&nbsp;</TT></TD>
    <TD align=3Dright><TT>28&nbsp;</TT></TD>
    <TD align=3Dright><TT>0&nbsp;&nbsp;</TT></TD>
    <TD noWrap align=3Dright><TT>72&nbsp;&nbsp;</TT></TD>
    <TD noWrap><TT>&nbsp;K.TFPQQAGTIR.K</TT></TD></TR></TBODY></TABLE>
<TABLE border=3D0 cellSpacing=3D0>
  <TBODY>
  <TR>
    <TD><TT>&nbsp;&nbsp;&nbsp;&nbsp;&nbsp;&nbsp;</TT></TD>
    <TD><TT><B>No match to: </B>721.3801, 829.3427, 842.4639, 870.4836,=20
      1034.5068, 1036.5557, 1074.5192, 1100.5267, 1101.5325, 1103.5251,=20
      1140.5022, 1162.4948, 1207.5894, 1269.5459, 1277.4479, 1277.4479,=20
      1296.6942, 1296.6942, 1310.7123, 1310.7123, 1321.5427, 1327.6570,=20
      1403.6052, 1420.6118, 1420.6118, 1442.6177, 1487.6084, 1798.8718,=20
      1798.8718, 2087.9094, 2087.9094, 2128.9573, 2158.9854, 2199.0505,=20
      2216.0063, 2216.0063, 2217.5723, 2237.9763, 2257.0452, 2257.0452,=20
      2300.0552, 2604.1558, 2604.1558, 2626.1479,=20
2664.2925</TT></TD></TR></TBODY></TABLE><BR>
<TABLE border=3D0 cellSpacing=3D0>
  <TBODY>
  <TR>
    <TD><TT><B><A name=3DHit37>37.</A>&nbsp;&nbsp;&nbsp;</B></TT></TD>
    <TD noWrap><TT><A=20
      =
href=3D"http://zxw-pc/mascot/cgi/protein_view.pl?file=3D../data/20121225/=
F002426.dat&amp;hit=3D37"=20
      =
target=3D_blank>gi|192910692</A>&nbsp;&nbsp;&nbsp;&nbsp;<B>Mass:</B>&nbsp=
;17343&nbsp;&nbsp;&nbsp;&nbsp;<B>Score:</B>&nbsp;84&nbsp;&nbsp;&nbsp;&nbs=
p;&nbsp;<B>Expect:</B>&nbsp;0.0075&nbsp;&nbsp;<B>Matches:</B>&nbsp;3</TT>=
</TD></TR>
  <TR>
    <TD>&nbsp;</TD>
    <TD noWrap><TT>eukaryotic translation initiation factor 5A isoform =
IV=20
      [Elaeis guineensis]</TT></TD></TR></TBODY></TABLE>
<TABLE border=3D0 cellSpacing=3D0 cellPadding=3D0>
  <TBODY>
  <TR>
    <TD><TT>&nbsp;&nbsp;&nbsp;&nbsp;&nbsp;&nbsp;</TT></TD>
    <TD align=3Dright><TT><B>Observed&nbsp;&nbsp;</B></TT></TD>
    <TD noWrap align=3Dright><TT><B>Mr(expt)&nbsp;&nbsp;</B></TT></TD>
    <TD noWrap align=3Dright><TT><B>Mr(calc)&nbsp;&nbsp;</B></TT></TD>
    <TD align=3Dright><TT><B>&nbsp;ppm&nbsp;&nbsp;</B></TT></TD>
    <TD align=3Dright><TT><B>Start&nbsp;</B></TT></TD>
    <TD align=3Dright><TT><B>&nbsp;</B></TT></TD>
    <TD align=3Dright><TT><B>End&nbsp;</B></TT></TD>
    <TD align=3Dright><TT><B>Miss&nbsp;</B></TT></TD>
    <TD align=3Dright><TT><B>Ions&nbsp;</B></TT></TD>
    <TD><TT><B>&nbsp;Peptide</B></TT></TD></TR>
  <TR>
    <TD align=3Dright>&nbsp;</TD>
    <TD align=3Dright><TT>723.3032&nbsp;&nbsp;</TT></TD>
    <TD align=3Dright><TT>722.2959&nbsp;&nbsp;</TT></TD>
    <TD align=3Dright><TT>722.3235&nbsp;&nbsp;</TT></TD>
    <TD noWrap align=3Dright><TT>-38.26&nbsp;</TT></TD>
    <TD align=3Dright><TT>129&nbsp;</TT></TD>
    <TD noWrap align=3Dright><TT>-&nbsp;</TT></TD>
    <TD align=3Dright><TT>135&nbsp;</TT></TD>
    <TD align=3Dright><TT>0&nbsp;&nbsp;</TT></TD>
    <TD noWrap align=3Dright><TT>---&nbsp;&nbsp;</TT></TD>
    <TD noWrap><TT>&nbsp;K.DGFAEGK.D</TT></TD></TR>
  <TR>
    <TD align=3Dright>&nbsp;</TD>
    <TD align=3Dright><TT>1118.5355&nbsp;&nbsp;</TT></TD>
    <TD align=3Dright><TT>1117.5282&nbsp;&nbsp;</TT></TD>
    <TD align=3Dright><TT>1117.5880&nbsp;&nbsp;</TT></TD>
    <TD noWrap align=3Dright><TT>-53.50&nbsp;</TT></TD>
    <TD align=3Dright><TT>19&nbsp;</TT></TD>
    <TD noWrap align=3Dright><TT>-&nbsp;</TT></TD>
    <TD align=3Dright><TT>28&nbsp;</TT></TD>
    <TD align=3Dright><TT>0&nbsp;&nbsp;</TT></TD>
    <TD noWrap align=3Dright><TT>---&nbsp;&nbsp;</TT></TD>
    <TD noWrap><TT>&nbsp;K.TFPQQAGTIR.K</TT></TD></TR>
  <TR>
    <TD align=3Dright>&nbsp;</TD>
    <TD align=3Dright><TT>1118.5355&nbsp;&nbsp;</TT></TD>
    <TD align=3Dright><TT>1117.5282&nbsp;&nbsp;</TT></TD>
    <TD align=3Dright><TT>1117.5880&nbsp;&nbsp;</TT></TD>
    <TD noWrap align=3Dright><TT>-53.50&nbsp;</TT></TD>
    <TD align=3Dright><TT>19&nbsp;</TT></TD>
    <TD noWrap align=3Dright><TT>-&nbsp;</TT></TD>
    <TD align=3Dright><TT>28&nbsp;</TT></TD>
    <TD align=3Dright><TT>0&nbsp;&nbsp;</TT></TD>
    <TD noWrap align=3Dright><TT>72&nbsp;&nbsp;</TT></TD>
    <TD noWrap><TT>&nbsp;K.TFPQQAGTIR.K</TT></TD></TR></TBODY></TABLE>
<TABLE border=3D0 cellSpacing=3D0>
  <TBODY>
  <TR>
    <TD><TT>&nbsp;&nbsp;&nbsp;&nbsp;&nbsp;&nbsp;</TT></TD>
    <TD><TT><B>No match to: </B>721.3801, 829.3427, 842.4639, 870.4836,=20
      1034.5068, 1036.5557, 1074.5192, 1100.5267, 1101.5325, 1103.5251,=20
      1140.5022, 1162.4948, 1207.5894, 1269.5459, 1277.4479, 1277.4479,=20
      1296.6942, 1296.6942, 1310.7123, 1310.7123, 1321.5427, 1327.6570,=20
      1403.6052, 1420.6118, 1420.6118, 1442.6177, 1487.6084, 1798.8718,=20
      1798.8718, 2087.9094, 2087.9094, 2128.9573, 2158.9854, 2199.0505,=20
      2216.0063, 2216.0063, 2217.5723, 2237.9763, 2257.0452, 2257.0452,=20
      2300.0552, 2604.1558, 2604.1558, 2626.1479,=20
2664.2925</TT></TD></TR></TBODY></TABLE><BR>
<TABLE border=3D0 cellSpacing=3D0>
  <TBODY>
  <TR>
    <TD><TT><B><A name=3DHit38>38.</A>&nbsp;&nbsp;&nbsp;</B></TT></TD>
    <TD noWrap><TT><A=20
      =
href=3D"http://zxw-pc/mascot/cgi/protein_view.pl?file=3D../data/20121225/=
F002426.dat&amp;hit=3D38"=20
      =
target=3D_blank>gi|192910690</A>&nbsp;&nbsp;&nbsp;&nbsp;<B>Mass:</B>&nbsp=
;17303&nbsp;&nbsp;&nbsp;&nbsp;<B>Score:</B>&nbsp;84&nbsp;&nbsp;&nbsp;&nbs=
p;&nbsp;<B>Expect:</B>&nbsp;0.0075&nbsp;&nbsp;<B>Matches:</B>&nbsp;3</TT>=
</TD></TR>
  <TR>
    <TD>&nbsp;</TD>
    <TD noWrap><TT>eukaryotic translation initiation factor 5A isoform =
IV=20
      [Elaeis guineensis]</TT></TD></TR></TBODY></TABLE>
<TABLE border=3D0 cellSpacing=3D0 cellPadding=3D0>
  <TBODY>
  <TR>
    <TD><TT>&nbsp;&nbsp;&nbsp;&nbsp;&nbsp;&nbsp;</TT></TD>
    <TD align=3Dright><TT><B>Observed&nbsp;&nbsp;</B></TT></TD>
    <TD noWrap align=3Dright><TT><B>Mr(expt)&nbsp;&nbsp;</B></TT></TD>
    <TD noWrap align=3Dright><TT><B>Mr(calc)&nbsp;&nbsp;</B></TT></TD>
    <TD align=3Dright><TT><B>&nbsp;ppm&nbsp;&nbsp;</B></TT></TD>
    <TD align=3Dright><TT><B>Start&nbsp;</B></TT></TD>
    <TD align=3Dright><TT><B>&nbsp;</B></TT></TD>
    <TD align=3Dright><TT><B>End&nbsp;</B></TT></TD>
    <TD align=3Dright><TT><B>Miss&nbsp;</B></TT></TD>
    <TD align=3Dright><TT><B>Ions&nbsp;</B></TT></TD>
    <TD><TT><B>&nbsp;Peptide</B></TT></TD></TR>
  <TR>
    <TD align=3Dright>&nbsp;</TD>
    <TD align=3Dright><TT>723.3032&nbsp;&nbsp;</TT></TD>
    <TD align=3Dright><TT>722.2959&nbsp;&nbsp;</TT></TD>
    <TD align=3Dright><TT>722.3235&nbsp;&nbsp;</TT></TD>
    <TD noWrap align=3Dright><TT>-38.26&nbsp;</TT></TD>
    <TD align=3Dright><TT>129&nbsp;</TT></TD>
    <TD noWrap align=3Dright><TT>-&nbsp;</TT></TD>
    <TD align=3Dright><TT>135&nbsp;</TT></TD>
    <TD align=3Dright><TT>0&nbsp;&nbsp;</TT></TD>
    <TD noWrap align=3Dright><TT>---&nbsp;&nbsp;</TT></TD>
    <TD noWrap><TT>&nbsp;K.DGFAEGK.D</TT></TD></TR>
  <TR>
    <TD align=3Dright>&nbsp;</TD>
    <TD align=3Dright><TT>1118.5355&nbsp;&nbsp;</TT></TD>
    <TD align=3Dright><TT>1117.5282&nbsp;&nbsp;</TT></TD>
    <TD align=3Dright><TT>1117.5880&nbsp;&nbsp;</TT></TD>
    <TD noWrap align=3Dright><TT>-53.50&nbsp;</TT></TD>
    <TD align=3Dright><TT>19&nbsp;</TT></TD>
    <TD noWrap align=3Dright><TT>-&nbsp;</TT></TD>
    <TD align=3Dright><TT>28&nbsp;</TT></TD>
    <TD align=3Dright><TT>0&nbsp;&nbsp;</TT></TD>
    <TD noWrap align=3Dright><TT>---&nbsp;&nbsp;</TT></TD>
    <TD noWrap><TT>&nbsp;K.TFPQQAGTIR.K</TT></TD></TR>
  <TR>
    <TD align=3Dright>&nbsp;</TD>
    <TD align=3Dright><TT>1118.5355&nbsp;&nbsp;</TT></TD>
    <TD align=3Dright><TT>1117.5282&nbsp;&nbsp;</TT></TD>
    <TD align=3Dright><TT>1117.5880&nbsp;&nbsp;</TT></TD>
    <TD noWrap align=3Dright><TT>-53.50&nbsp;</TT></TD>
    <TD align=3Dright><TT>19&nbsp;</TT></TD>
    <TD noWrap align=3Dright><TT>-&nbsp;</TT></TD>
    <TD align=3Dright><TT>28&nbsp;</TT></TD>
    <TD align=3Dright><TT>0&nbsp;&nbsp;</TT></TD>
    <TD noWrap align=3Dright><TT>72&nbsp;&nbsp;</TT></TD>
    <TD noWrap><TT>&nbsp;K.TFPQQAGTIR.K</TT></TD></TR></TBODY></TABLE>
<TABLE border=3D0 cellSpacing=3D0>
  <TBODY>
  <TR>
    <TD><TT>&nbsp;&nbsp;&nbsp;&nbsp;&nbsp;&nbsp;</TT></TD>
    <TD><TT><B>No match to: </B>721.3801, 829.3427, 842.4639, 870.4836,=20
      1034.5068, 1036.5557, 1074.5192, 1100.5267, 1101.5325, 1103.5251,=20
      1140.5022, 1162.4948, 1207.5894, 1269.5459, 1277.4479, 1277.4479,=20
      1296.6942, 1296.6942, 1310.7123, 1310.7123, 1321.5427, 1327.6570,=20
      1403.6052, 1420.6118, 1420.6118, 1442.6177, 1487.6084, 1798.8718,=20
      1798.8718, 2087.9094, 2087.9094, 2128.9573, 2158.9854, 2199.0505,=20
      2216.0063, 2216.0063, 2217.5723, 2237.9763, 2257.0452, 2257.0452,=20
      2300.0552, 2604.1558, 2604.1558, 2626.1479,=20
2664.2925</TT></TD></TR></TBODY></TABLE><BR>
<TABLE border=3D0 cellSpacing=3D0>
  <TBODY>
  <TR>
    <TD><TT><B><A name=3DHit39>39.</A>&nbsp;&nbsp;&nbsp;</B></TT></TD>
    <TD noWrap><TT><A=20
      =
href=3D"http://zxw-pc/mascot/cgi/protein_view.pl?file=3D../data/20121225/=
F002426.dat&amp;hit=3D39"=20
      =
target=3D_blank>gi|255547309</A>&nbsp;&nbsp;&nbsp;&nbsp;<B>Mass:</B>&nbsp=
;17563&nbsp;&nbsp;&nbsp;&nbsp;<B>Score:</B>&nbsp;84&nbsp;&nbsp;&nbsp;&nbs=
p;&nbsp;<B>Expect:</B>&nbsp;0.0077&nbsp;&nbsp;<B>Matches:</B>&nbsp;3</TT>=
</TD></TR>
  <TR>
    <TD>&nbsp;</TD>
    <TD noWrap><TT>initiation factor 5a, putative [Ricinus=20
  communis]</TT></TD></TR></TBODY></TABLE>
<TABLE border=3D0 cellSpacing=3D0 cellPadding=3D0>
  <TBODY>
  <TR>
    <TD><TT>&nbsp;&nbsp;&nbsp;&nbsp;&nbsp;&nbsp;</TT></TD>
    <TD align=3Dright><TT><B>Observed&nbsp;&nbsp;</B></TT></TD>
    <TD noWrap align=3Dright><TT><B>Mr(expt)&nbsp;&nbsp;</B></TT></TD>
    <TD noWrap align=3Dright><TT><B>Mr(calc)&nbsp;&nbsp;</B></TT></TD>
    <TD align=3Dright><TT><B>&nbsp;ppm&nbsp;&nbsp;</B></TT></TD>
    <TD align=3Dright><TT><B>Start&nbsp;</B></TT></TD>
    <TD align=3Dright><TT><B>&nbsp;</B></TT></TD>
    <TD align=3Dright><TT><B>End&nbsp;</B></TT></TD>
    <TD align=3Dright><TT><B>Miss&nbsp;</B></TT></TD>
    <TD align=3Dright><TT><B>Ions&nbsp;</B></TT></TD>
    <TD><TT><B>&nbsp;Peptide</B></TT></TD></TR>
  <TR>
    <TD align=3Dright>&nbsp;</TD>
    <TD align=3Dright><TT>723.3032&nbsp;&nbsp;</TT></TD>
    <TD align=3Dright><TT>722.2959&nbsp;&nbsp;</TT></TD>
    <TD align=3Dright><TT>722.3235&nbsp;&nbsp;</TT></TD>
    <TD noWrap align=3Dright><TT>-38.26&nbsp;</TT></TD>
    <TD align=3Dright><TT>129&nbsp;</TT></TD>
    <TD noWrap align=3Dright><TT>-&nbsp;</TT></TD>
    <TD align=3Dright><TT>135&nbsp;</TT></TD>
    <TD align=3Dright><TT>0&nbsp;&nbsp;</TT></TD>
    <TD noWrap align=3Dright><TT>---&nbsp;&nbsp;</TT></TD>
    <TD noWrap><TT>&nbsp;K.DGFAEGK.D</TT></TD></TR>
  <TR>
    <TD align=3Dright>&nbsp;</TD>
    <TD align=3Dright><TT>1118.5355&nbsp;&nbsp;</TT></TD>
    <TD align=3Dright><TT>1117.5282&nbsp;&nbsp;</TT></TD>
    <TD align=3Dright><TT>1117.5880&nbsp;&nbsp;</TT></TD>
    <TD noWrap align=3Dright><TT>-53.50&nbsp;</TT></TD>
    <TD align=3Dright><TT>19&nbsp;</TT></TD>
    <TD noWrap align=3Dright><TT>-&nbsp;</TT></TD>
    <TD align=3Dright><TT>28&nbsp;</TT></TD>
    <TD align=3Dright><TT>0&nbsp;&nbsp;</TT></TD>
    <TD noWrap align=3Dright><TT>---&nbsp;&nbsp;</TT></TD>
    <TD noWrap><TT>&nbsp;K.TFPQQAGTIR.K</TT></TD></TR>
  <TR>
    <TD align=3Dright>&nbsp;</TD>
    <TD align=3Dright><TT>1118.5355&nbsp;&nbsp;</TT></TD>
    <TD align=3Dright><TT>1117.5282&nbsp;&nbsp;</TT></TD>
    <TD align=3Dright><TT>1117.5880&nbsp;&nbsp;</TT></TD>
    <TD noWrap align=3Dright><TT>-53.50&nbsp;</TT></TD>
    <TD align=3Dright><TT>19&nbsp;</TT></TD>
    <TD noWrap align=3Dright><TT>-&nbsp;</TT></TD>
    <TD align=3Dright><TT>28&nbsp;</TT></TD>
    <TD align=3Dright><TT>0&nbsp;&nbsp;</TT></TD>
    <TD noWrap align=3Dright><TT>72&nbsp;&nbsp;</TT></TD>
    <TD noWrap><TT>&nbsp;K.TFPQQAGTIR.K</TT></TD></TR></TBODY></TABLE>
<TABLE border=3D0 cellSpacing=3D0>
  <TBODY>
  <TR>
    <TD><TT>&nbsp;&nbsp;&nbsp;&nbsp;&nbsp;&nbsp;</TT></TD>
    <TD><TT><B>No match to: </B>721.3801, 829.3427, 842.4639, 870.4836,=20
      1034.5068, 1036.5557, 1074.5192, 1100.5267, 1101.5325, 1103.5251,=20
      1140.5022, 1162.4948, 1207.5894, 1269.5459, 1277.4479, 1277.4479,=20
      1296.6942, 1296.6942, 1310.7123, 1310.7123, 1321.5427, 1327.6570,=20
      1403.6052, 1420.6118, 1420.6118, 1442.6177, 1487.6084, 1798.8718,=20
      1798.8718, 2087.9094, 2087.9094, 2128.9573, 2158.9854, 2199.0505,=20
      2216.0063, 2216.0063, 2217.5723, 2237.9763, 2257.0452, 2257.0452,=20
      2300.0552, 2604.1558, 2604.1558, 2626.1479,=20
2664.2925</TT></TD></TR></TBODY></TABLE><BR>
<TABLE border=3D0 cellSpacing=3D0>
  <TBODY>
  <TR>
    <TD><TT><B><A name=3DHit40>40.</A>&nbsp;&nbsp;&nbsp;</B></TT></TD>
    <TD noWrap><TT><A=20
      =
href=3D"http://zxw-pc/mascot/cgi/protein_view.pl?file=3D../data/20121225/=
F002426.dat&amp;hit=3D40"=20
      =
target=3D_blank>gi|223546316</A>&nbsp;&nbsp;&nbsp;&nbsp;<B>Mass:</B>&nbsp=
;17563&nbsp;&nbsp;&nbsp;&nbsp;<B>Score:</B>&nbsp;84&nbsp;&nbsp;&nbsp;&nbs=
p;&nbsp;<B>Expect:</B>&nbsp;0.0077&nbsp;&nbsp;<B>Matches:</B>&nbsp;3</TT>=
</TD></TR>
  <TR>
    <TD>&nbsp;</TD>
    <TD noWrap><TT>initiation factor 5a, putative [Ricinus=20
  communis]</TT></TD></TR></TBODY></TABLE>
<TABLE border=3D0 cellSpacing=3D0 cellPadding=3D0>
  <TBODY>
  <TR>
    <TD><TT>&nbsp;&nbsp;&nbsp;&nbsp;&nbsp;&nbsp;</TT></TD>
    <TD align=3Dright><TT><B>Observed&nbsp;&nbsp;</B></TT></TD>
    <TD noWrap align=3Dright><TT><B>Mr(expt)&nbsp;&nbsp;</B></TT></TD>
    <TD noWrap align=3Dright><TT><B>Mr(calc)&nbsp;&nbsp;</B></TT></TD>
    <TD align=3Dright><TT><B>&nbsp;ppm&nbsp;&nbsp;</B></TT></TD>
    <TD align=3Dright><TT><B>Start&nbsp;</B></TT></TD>
    <TD align=3Dright><TT><B>&nbsp;</B></TT></TD>
    <TD align=3Dright><TT><B>End&nbsp;</B></TT></TD>
    <TD align=3Dright><TT><B>Miss&nbsp;</B></TT></TD>
    <TD align=3Dright><TT><B>Ions&nbsp;</B></TT></TD>
    <TD><TT><B>&nbsp;Peptide</B></TT></TD></TR>
  <TR>
    <TD align=3Dright>&nbsp;</TD>
    <TD align=3Dright><TT>723.3032&nbsp;&nbsp;</TT></TD>
    <TD align=3Dright><TT>722.2959&nbsp;&nbsp;</TT></TD>
    <TD align=3Dright><TT>722.3235&nbsp;&nbsp;</TT></TD>
    <TD noWrap align=3Dright><TT>-38.26&nbsp;</TT></TD>
    <TD align=3Dright><TT>129&nbsp;</TT></TD>
    <TD noWrap align=3Dright><TT>-&nbsp;</TT></TD>
    <TD align=3Dright><TT>135&nbsp;</TT></TD>
    <TD align=3Dright><TT>0&nbsp;&nbsp;</TT></TD>
    <TD noWrap align=3Dright><TT>---&nbsp;&nbsp;</TT></TD>
    <TD noWrap><TT>&nbsp;K.DGFAEGK.D</TT></TD></TR>
  <TR>
    <TD align=3Dright>&nbsp;</TD>
    <TD align=3Dright><TT>1118.5355&nbsp;&nbsp;</TT></TD>
    <TD align=3Dright><TT>1117.5282&nbsp;&nbsp;</TT></TD>
    <TD align=3Dright><TT>1117.5880&nbsp;&nbsp;</TT></TD>
    <TD noWrap align=3Dright><TT>-53.50&nbsp;</TT></TD>
    <TD align=3Dright><TT>19&nbsp;</TT></TD>
    <TD noWrap align=3Dright><TT>-&nbsp;</TT></TD>
    <TD align=3Dright><TT>28&nbsp;</TT></TD>
    <TD align=3Dright><TT>0&nbsp;&nbsp;</TT></TD>
    <TD noWrap align=3Dright><TT>---&nbsp;&nbsp;</TT></TD>
    <TD noWrap><TT>&nbsp;K.TFPQQAGTIR.K</TT></TD></TR>
  <TR>
    <TD align=3Dright>&nbsp;</TD>
    <TD align=3Dright><TT>1118.5355&nbsp;&nbsp;</TT></TD>
    <TD align=3Dright><TT>1117.5282&nbsp;&nbsp;</TT></TD>
    <TD align=3Dright><TT>1117.5880&nbsp;&nbsp;</TT></TD>
    <TD noWrap align=3Dright><TT>-53.50&nbsp;</TT></TD>
    <TD align=3Dright><TT>19&nbsp;</TT></TD>
    <TD noWrap align=3Dright><TT>-&nbsp;</TT></TD>
    <TD align=3Dright><TT>28&nbsp;</TT></TD>
    <TD align=3Dright><TT>0&nbsp;&nbsp;</TT></TD>
    <TD noWrap align=3Dright><TT>72&nbsp;&nbsp;</TT></TD>
    <TD noWrap><TT>&nbsp;K.TFPQQAGTIR.K</TT></TD></TR></TBODY></TABLE>
<TABLE border=3D0 cellSpacing=3D0>
  <TBODY>
  <TR>
    <TD><TT>&nbsp;&nbsp;&nbsp;&nbsp;&nbsp;&nbsp;</TT></TD>
    <TD><TT><B>No match to: </B>721.3801, 829.3427, 842.4639, 870.4836,=20
      1034.5068, 1036.5557, 1074.5192, 1100.5267, 1101.5325, 1103.5251,=20
      1140.5022, 1162.4948, 1207.5894, 1269.5459, 1277.4479, 1277.4479,=20
      1296.6942, 1296.6942, 1310.7123, 1310.7123, 1321.5427, 1327.6570,=20
      1403.6052, 1420.6118, 1420.6118, 1442.6177, 1487.6084, 1798.8718,=20
      1798.8718, 2087.9094, 2087.9094, 2128.9573, 2158.9854, 2199.0505,=20
      2216.0063, 2216.0063, 2217.5723, 2237.9763, 2257.0452, 2257.0452,=20
      2300.0552, 2604.1558, 2604.1558, 2626.1479,=20
2664.2925</TT></TD></TR></TBODY></TABLE><BR>
<TABLE border=3D0 cellSpacing=3D0>
  <TBODY>
  <TR>
    <TD><TT><B><A name=3DHit41>41.</A>&nbsp;&nbsp;&nbsp;</B></TT></TD>
    <TD noWrap><TT><A=20
      =
href=3D"http://zxw-pc/mascot/cgi/protein_view.pl?file=3D../data/20121225/=
F002426.dat&amp;hit=3D41"=20
      =
target=3D_blank>gi|223047850</A>&nbsp;&nbsp;&nbsp;&nbsp;<B>Mass:</B>&nbsp=
;17390&nbsp;&nbsp;&nbsp;&nbsp;<B>Score:</B>&nbsp;77&nbsp;&nbsp;&nbsp;&nbs=
p;&nbsp;<B>Expect:</B>&nbsp;0.036&nbsp;&nbsp;<B>Matches:</B>&nbsp;2</TT><=
/TD></TR>
  <TR>
    <TD>&nbsp;</TD>
    <TD noWrap><TT>eIF5A1 [Populus =
deltoides]</TT></TD></TR></TBODY></TABLE>
<TABLE border=3D0 cellSpacing=3D0 cellPadding=3D0>
  <TBODY>
  <TR>
    <TD><TT>&nbsp;&nbsp;&nbsp;&nbsp;&nbsp;&nbsp;</TT></TD>
    <TD align=3Dright><TT><B>Observed&nbsp;&nbsp;</B></TT></TD>
    <TD noWrap align=3Dright><TT><B>Mr(expt)&nbsp;&nbsp;</B></TT></TD>
    <TD noWrap align=3Dright><TT><B>Mr(calc)&nbsp;&nbsp;</B></TT></TD>
    <TD align=3Dright><TT><B>&nbsp;ppm&nbsp;&nbsp;</B></TT></TD>
    <TD align=3Dright><TT><B>Start&nbsp;</B></TT></TD>
    <TD align=3Dright><TT><B>&nbsp;</B></TT></TD>
    <TD align=3Dright><TT><B>End&nbsp;</B></TT></TD>
    <TD align=3Dright><TT><B>Miss&nbsp;</B></TT></TD>
    <TD align=3Dright><TT><B>Ions&nbsp;</B></TT></TD>
    <TD><TT><B>&nbsp;Peptide</B></TT></TD></TR>
  <TR>
    <TD align=3Dright>&nbsp;</TD>
    <TD align=3Dright><TT>1118.5355&nbsp;&nbsp;</TT></TD>
    <TD align=3Dright><TT>1117.5282&nbsp;&nbsp;</TT></TD>
    <TD align=3Dright><TT>1117.5880&nbsp;&nbsp;</TT></TD>
    <TD noWrap align=3Dright><TT>-53.50&nbsp;</TT></TD>
    <TD align=3Dright><TT>19&nbsp;</TT></TD>
    <TD noWrap align=3Dright><TT>-&nbsp;</TT></TD>
    <TD align=3Dright><TT>28&nbsp;</TT></TD>
    <TD align=3Dright><TT>0&nbsp;&nbsp;</TT></TD>
    <TD noWrap align=3Dright><TT>---&nbsp;&nbsp;</TT></TD>
    <TD noWrap><TT>&nbsp;K.TFPQQAGTIR.K</TT></TD></TR>
  <TR>
    <TD align=3Dright>&nbsp;</TD>
    <TD align=3Dright><TT>1118.5355&nbsp;&nbsp;</TT></TD>
    <TD align=3Dright><TT>1117.5282&nbsp;&nbsp;</TT></TD>
    <TD align=3Dright><TT>1117.5880&nbsp;&nbsp;</TT></TD>
    <TD noWrap align=3Dright><TT>-53.50&nbsp;</TT></TD>
    <TD align=3Dright><TT>19&nbsp;</TT></TD>
    <TD noWrap align=3Dright><TT>-&nbsp;</TT></TD>
    <TD align=3Dright><TT>28&nbsp;</TT></TD>
    <TD align=3Dright><TT>0&nbsp;&nbsp;</TT></TD>
    <TD noWrap align=3Dright><TT>72&nbsp;&nbsp;</TT></TD>
    <TD noWrap><TT>&nbsp;K.TFPQQAGTIR.K</TT></TD></TR></TBODY></TABLE>
<TABLE border=3D0 cellSpacing=3D0>
  <TBODY>
  <TR>
    <TD><TT>&nbsp;&nbsp;&nbsp;&nbsp;&nbsp;&nbsp;</TT></TD>
    <TD><TT><B>No match to: </B>721.3801, 723.3032, 829.3427, 842.4639,=20
      870.4836, 1034.5068, 1036.5557, 1074.5192, 1100.5267, 1101.5325,=20
      1103.5251, 1140.5022, 1162.4948, 1207.5894, 1269.5459, 1277.4479,=20
      1277.4479, 1296.6942, 1296.6942, 1310.7123, 1310.7123, 1321.5427,=20
      1327.6570, 1403.6052, 1420.6118, 1420.6118, 1442.6177, 1487.6084,=20
      1798.8718, 1798.8718, 2087.9094, 2087.9094, 2128.9573, 2158.9854,=20
      2199.0505, 2216.0063, 2216.0063, 2217.5723, 2237.9763, 2257.0452,=20
      2257.0452, 2300.0552, 2604.1558, 2604.1558, 2626.1479,=20
  2664.2925</TT></TD></TR></TBODY></TABLE><BR>
<TABLE border=3D0 cellSpacing=3D0>
  <TBODY>
  <TR>
    <TD><TT><B><A name=3DHit42>42.</A>&nbsp;&nbsp;&nbsp;</B></TT></TD>
    <TD noWrap><TT><A=20
      =
href=3D"http://zxw-pc/mascot/cgi/protein_view.pl?file=3D../data/20121225/=
F002426.dat&amp;hit=3D42"=20
      =
target=3D_blank>gi|12230561</A>&nbsp;&nbsp;&nbsp;&nbsp;<B>Mass:</B>&nbsp;=
15247&nbsp;&nbsp;&nbsp;&nbsp;<B>Score:</B>&nbsp;66&nbsp;&nbsp;&nbsp;&nbsp=
;&nbsp;<B>Expect:</B>&nbsp;0.49&nbsp;&nbsp;<B>Matches:</B>&nbsp;3</TT></T=
D></TR>
  <TR>
    <TD>&nbsp;</TD>
    <TD noWrap><TT>RecName: Full=3DSuperoxide dismutase=20
  [Cu-Zn]</TT></TD></TR></TBODY></TABLE>
<TABLE border=3D0 cellSpacing=3D0 cellPadding=3D0>
  <TBODY>
  <TR>
    <TD><TT>&nbsp;&nbsp;&nbsp;&nbsp;&nbsp;&nbsp;</TT></TD>
    <TD align=3Dright><TT><B>Observed&nbsp;&nbsp;</B></TT></TD>
    <TD noWrap align=3Dright><TT><B>Mr(expt)&nbsp;&nbsp;</B></TT></TD>
    <TD noWrap align=3Dright><TT><B>Mr(calc)&nbsp;&nbsp;</B></TT></TD>
    <TD align=3Dright><TT><B>&nbsp;ppm&nbsp;&nbsp;</B></TT></TD>
    <TD align=3Dright><TT><B>Start&nbsp;</B></TT></TD>
    <TD align=3Dright><TT><B>&nbsp;</B></TT></TD>
    <TD align=3Dright><TT><B>End&nbsp;</B></TT></TD>
    <TD align=3Dright><TT><B>Miss&nbsp;</B></TT></TD>
    <TD align=3Dright><TT><B>Ions&nbsp;</B></TT></TD>
    <TD><TT><B>&nbsp;Peptide</B></TT></TD></TR>
  <TR>
    <TD align=3Dright>&nbsp;</TD>
    <TD align=3Dright><TT>1140.5022&nbsp;&nbsp;</TT></TD>
    <TD align=3Dright><TT>1139.4949&nbsp;&nbsp;</TT></TD>
    <TD align=3Dright><TT>1139.4843&nbsp;&nbsp;</TT></TD>
    <TD noWrap align=3Dright><TT>9.31&nbsp;</TT></TD>
    <TD align=3Dright><TT>69&nbsp;</TT></TD>
    <TD noWrap align=3Dright><TT>-&nbsp;</TT></TD>
    <TD align=3Dright><TT>78&nbsp;</TT></TD>
    <TD align=3Dright><TT>0&nbsp;&nbsp;</TT></TD>
    <TD noWrap align=3Dright><TT>---&nbsp;&nbsp;</TT></TD>
    <TD noWrap><TT>&nbsp;K.EHGAPEDETR.H</TT></TD></TR>
  <TR>
    <TD align=3Dright>&nbsp;</TD>
    <TD align=3Dright><TT>1310.7123&nbsp;&nbsp;</TT></TD>
    <TD align=3Dright><TT>1309.7050&nbsp;&nbsp;</TT></TD>
    <TD align=3Dright><TT>1309.7718&nbsp;&nbsp;</TT></TD>
    <TD noWrap align=3Dright><TT>-50.96&nbsp;</TT></TD>
    <TD align=3Dright><TT>102&nbsp;</TT></TD>
    <TD noWrap align=3Dright><TT>-&nbsp;</TT></TD>
    <TD align=3Dright><TT>114&nbsp;</TT></TD>
    <TD align=3Dright><TT>0&nbsp;&nbsp;</TT></TD>
    <TD noWrap align=3Dright><TT>---&nbsp;&nbsp;</TT></TD>
    <TD noWrap><TT>&nbsp;K.QIPLIGSGSIIGR.A</TT></TD></TR>
  <TR>
    <TD align=3Dright>&nbsp;</TD>
    <TD align=3Dright><TT>1310.7123&nbsp;&nbsp;</TT></TD>
    <TD align=3Dright><TT>1309.7050&nbsp;&nbsp;</TT></TD>
    <TD align=3Dright><TT>1309.7718&nbsp;&nbsp;</TT></TD>
    <TD noWrap align=3Dright><TT>-50.96&nbsp;</TT></TD>
    <TD align=3Dright><TT>102&nbsp;</TT></TD>
    <TD noWrap align=3Dright><TT>-&nbsp;</TT></TD>
    <TD align=3Dright><TT>114&nbsp;</TT></TD>
    <TD align=3Dright><TT>0&nbsp;&nbsp;</TT></TD>
    <TD noWrap align=3Dright><TT>53&nbsp;&nbsp;</TT></TD>
    <TD =
noWrap><TT>&nbsp;K.QIPLIGSGSIIGR.A</TT></TD></TR></TBODY></TABLE>
<TABLE border=3D0 cellSpacing=3D0>
  <TBODY>
  <TR>
    <TD><TT>&nbsp;&nbsp;&nbsp;&nbsp;&nbsp;&nbsp;</TT></TD>
    <TD><TT><B>No match to: </B>721.3801, 723.3032, 829.3427, 842.4639,=20
      870.4836, 1034.5068, 1036.5557, 1074.5192, 1100.5267, 1101.5325,=20
      1103.5251, 1118.5355, 1118.5355, 1162.4948, 1207.5894, 1269.5459,=20
      1277.4479, 1277.4479, 1296.6942, 1296.6942, 1321.5427, 1327.6570,=20
      1403.6052, 1420.6118, 1420.6118, 1442.6177, 1487.6084, 1798.8718,=20
      1798.8718, 2087.9094, 2087.9094, 2128.9573, 2158.9854, 2199.0505,=20
      2216.0063, 2216.0063, 2217.5723, 2237.9763, 2257.0452, 2257.0452,=20
      2300.0552, 2604.1558, 2604.1558, 2626.1479,=20
2664.2925</TT></TD></TR></TBODY></TABLE><BR>
<TABLE border=3D0 cellSpacing=3D0>
  <TBODY>
  <TR>
    <TD><TT><B><A name=3DHit43>43.</A>&nbsp;&nbsp;&nbsp;</B></TT></TD>
    <TD noWrap><TT><A=20
      =
href=3D"http://zxw-pc/mascot/cgi/protein_view.pl?file=3D../data/20121225/=
F002426.dat&amp;hit=3D43"=20
      =
target=3D_blank>gi|2645997</A>&nbsp;&nbsp;&nbsp;&nbsp;<B>Mass:</B>&nbsp;1=
5247&nbsp;&nbsp;&nbsp;&nbsp;<B>Score:</B>&nbsp;66&nbsp;&nbsp;&nbsp;&nbsp;=
&nbsp;<B>Expect:</B>&nbsp;0.49&nbsp;&nbsp;<B>Matches:</B>&nbsp;3</TT></TD=
></TR>
  <TR>
    <TD>&nbsp;</TD>
    <TD noWrap><TT>Cu/Zn superoxide dismutase [Panax=20
  ginseng]</TT></TD></TR></TBODY></TABLE>
<TABLE border=3D0 cellSpacing=3D0 cellPadding=3D0>
  <TBODY>
  <TR>
    <TD><TT>&nbsp;&nbsp;&nbsp;&nbsp;&nbsp;&nbsp;</TT></TD>
    <TD align=3Dright><TT><B>Observed&nbsp;&nbsp;</B></TT></TD>
    <TD noWrap align=3Dright><TT><B>Mr(expt)&nbsp;&nbsp;</B></TT></TD>
    <TD noWrap align=3Dright><TT><B>Mr(calc)&nbsp;&nbsp;</B></TT></TD>
    <TD align=3Dright><TT><B>&nbsp;ppm&nbsp;&nbsp;</B></TT></TD>
    <TD align=3Dright><TT><B>Start&nbsp;</B></TT></TD>
    <TD align=3Dright><TT><B>&nbsp;</B></TT></TD>
    <TD align=3Dright><TT><B>End&nbsp;</B></TT></TD>
    <TD align=3Dright><TT><B>Miss&nbsp;</B></TT></TD>
    <TD align=3Dright><TT><B>Ions&nbsp;</B></TT></TD>
    <TD><TT><B>&nbsp;Peptide</B></TT></TD></TR>
  <TR>
    <TD align=3Dright>&nbsp;</TD>
    <TD align=3Dright><TT>1140.5022&nbsp;&nbsp;</TT></TD>
    <TD align=3Dright><TT>1139.4949&nbsp;&nbsp;</TT></TD>
    <TD align=3Dright><TT>1139.4843&nbsp;&nbsp;</TT></TD>
    <TD noWrap align=3Dright><TT>9.31&nbsp;</TT></TD>
    <TD align=3Dright><TT>69&nbsp;</TT></TD>
    <TD noWrap align=3Dright><TT>-&nbsp;</TT></TD>
    <TD align=3Dright><TT>78&nbsp;</TT></TD>
    <TD align=3Dright><TT>0&nbsp;&nbsp;</TT></TD>
    <TD noWrap align=3Dright><TT>---&nbsp;&nbsp;</TT></TD>
    <TD noWrap><TT>&nbsp;K.EHGAPEDETR.H</TT></TD></TR>
  <TR>
    <TD align=3Dright>&nbsp;</TD>
    <TD align=3Dright><TT>1310.7123&nbsp;&nbsp;</TT></TD>
    <TD align=3Dright><TT>1309.7050&nbsp;&nbsp;</TT></TD>
    <TD align=3Dright><TT>1309.7718&nbsp;&nbsp;</TT></TD>
    <TD noWrap align=3Dright><TT>-50.96&nbsp;</TT></TD>
    <TD align=3Dright><TT>102&nbsp;</TT></TD>
    <TD noWrap align=3Dright><TT>-&nbsp;</TT></TD>
    <TD align=3Dright><TT>114&nbsp;</TT></TD>
    <TD align=3Dright><TT>0&nbsp;&nbsp;</TT></TD>
    <TD noWrap align=3Dright><TT>---&nbsp;&nbsp;</TT></TD>
    <TD noWrap><TT>&nbsp;K.QIPLIGSGSIIGR.A</TT></TD></TR>
  <TR>
    <TD align=3Dright>&nbsp;</TD>
    <TD align=3Dright><TT>1310.7123&nbsp;&nbsp;</TT></TD>
    <TD align=3Dright><TT>1309.7050&nbsp;&nbsp;</TT></TD>
    <TD align=3Dright><TT>1309.7718&nbsp;&nbsp;</TT></TD>
    <TD noWrap align=3Dright><TT>-50.96&nbsp;</TT></TD>
    <TD align=3Dright><TT>102&nbsp;</TT></TD>
    <TD noWrap align=3Dright><TT>-&nbsp;</TT></TD>
    <TD align=3Dright><TT>114&nbsp;</TT></TD>
    <TD align=3Dright><TT>0&nbsp;&nbsp;</TT></TD>
    <TD noWrap align=3Dright><TT>53&nbsp;&nbsp;</TT></TD>
    <TD =
noWrap><TT>&nbsp;K.QIPLIGSGSIIGR.A</TT></TD></TR></TBODY></TABLE>
<TABLE border=3D0 cellSpacing=3D0>
  <TBODY>
  <TR>
    <TD><TT>&nbsp;&nbsp;&nbsp;&nbsp;&nbsp;&nbsp;</TT></TD>
    <TD><TT><B>No match to: </B>721.3801, 723.3032, 829.3427, 842.4639,=20
      870.4836, 1034.5068, 1036.5557, 1074.5192, 1100.5267, 1101.5325,=20
      1103.5251, 1118.5355, 1118.5355, 1162.4948, 1207.5894, 1269.5459,=20
      1277.4479, 1277.4479, 1296.6942, 1296.6942, 1321.5427, 1327.6570,=20
      1403.6052, 1420.6118, 1420.6118, 1442.6177, 1487.6084, 1798.8718,=20
      1798.8718, 2087.9094, 2087.9094, 2128.9573, 2158.9854, 2199.0505,=20
      2216.0063, 2216.0063, 2217.5723, 2237.9763, 2257.0452, 2257.0452,=20
      2300.0552, 2604.1558, 2604.1558, 2626.1479,=20
2664.2925</TT></TD></TR></TBODY></TABLE><BR>
<TABLE border=3D0 cellSpacing=3D0>
  <TBODY>
  <TR>
    <TD><TT><B><A name=3DHit44>44.</A>&nbsp;&nbsp;&nbsp;</B></TT></TD>
    <TD noWrap><TT><A=20
      =
href=3D"http://zxw-pc/mascot/cgi/protein_view.pl?file=3D../data/20121225/=
F002426.dat&amp;hit=3D44"=20
      =
target=3D_blank>gi|255588999</A>&nbsp;&nbsp;&nbsp;&nbsp;<B>Mass:</B>&nbsp=
;6178&nbsp;&nbsp;&nbsp;&nbsp;&nbsp;<B>Score:</B>&nbsp;55&nbsp;&nbsp;&nbsp=
;&nbsp;&nbsp;<B>Expect:</B>&nbsp;6&nbsp;&nbsp;<B>Matches:</B>&nbsp;4</TT>=
</TD></TR>
  <TR>
    <TD>&nbsp;</TD>
    <TD noWrap><TT>conserved hypothetical protein [Ricinus=20
  communis]</TT></TD></TR></TBODY></TABLE>
<TABLE border=3D0 cellSpacing=3D0 cellPadding=3D0>
  <TBODY>
  <TR>
    <TD><TT>&nbsp;&nbsp;&nbsp;&nbsp;&nbsp;&nbsp;</TT></TD>
    <TD align=3Dright><TT><B>Observed&nbsp;&nbsp;</B></TT></TD>
    <TD noWrap align=3Dright><TT><B>Mr(expt)&nbsp;&nbsp;</B></TT></TD>
    <TD noWrap align=3Dright><TT><B>Mr(calc)&nbsp;&nbsp;</B></TT></TD>
    <TD align=3Dright><TT><B>&nbsp;ppm&nbsp;&nbsp;</B></TT></TD>
    <TD align=3Dright><TT><B>Start&nbsp;</B></TT></TD>
    <TD align=3Dright><TT><B>&nbsp;</B></TT></TD>
    <TD align=3Dright><TT><B>End&nbsp;</B></TT></TD>
    <TD align=3Dright><TT><B>Miss&nbsp;</B></TT></TD>
    <TD align=3Dright><TT><B>Ions&nbsp;</B></TT></TD>
    <TD><TT><B>&nbsp;Peptide</B></TT></TD></TR>
  <TR>
    <TD align=3Dright>&nbsp;</TD>
    <TD align=3Dright><TT>723.3032&nbsp;&nbsp;</TT></TD>
    <TD align=3Dright><TT>722.2959&nbsp;&nbsp;</TT></TD>
    <TD align=3Dright><TT>722.3381&nbsp;&nbsp;</TT></TD>
    <TD noWrap align=3Dright><TT>-58.47&nbsp;</TT></TD>
    <TD align=3Dright><TT>1&nbsp;</TT></TD>
    <TD noWrap align=3Dright><TT>-&nbsp;</TT></TD>
    <TD align=3Dright><TT>6&nbsp;</TT></TD>
    <TD align=3Dright><TT>1&nbsp;&nbsp;</TT></TD>
    <TD noWrap align=3Dright><TT>---&nbsp;&nbsp;</TT></TD>
    <TD noWrap><TT>&nbsp;-.MRTDGK.V + Oxidation (M)</TT></TD></TR>
  <TR>
    <TD align=3Dright>&nbsp;</TD>
    <TD align=3Dright><TT>1118.5355&nbsp;&nbsp;</TT></TD>
    <TD align=3Dright><TT>1117.5282&nbsp;&nbsp;</TT></TD>
    <TD align=3Dright><TT>1117.5410&nbsp;&nbsp;</TT></TD>
    <TD noWrap align=3Dright><TT>-11.47&nbsp;</TT></TD>
    <TD align=3Dright><TT>48&nbsp;</TT></TD>
    <TD noWrap align=3Dright><TT>-&nbsp;</TT></TD>
    <TD align=3Dright><TT>59&nbsp;</TT></TD>
    <TD align=3Dright><TT>1&nbsp;&nbsp;</TT></TD>
    <TD noWrap align=3Dright><TT>---&nbsp;&nbsp;</TT></TD>
    <TD noWrap><TT>&nbsp;R.GAAASAARQGCR.-</TT></TD></TR>
  <TR>
    <TD align=3Dright>&nbsp;</TD>
    <TD align=3Dright><TT>1118.5355&nbsp;&nbsp;</TT></TD>
    <TD align=3Dright><TT>1117.5282&nbsp;&nbsp;</TT></TD>
    <TD align=3Dright><TT>1117.5410&nbsp;&nbsp;</TT></TD>
    <TD noWrap align=3Dright><TT>-11.47&nbsp;</TT></TD>
    <TD align=3Dright><TT>48&nbsp;</TT></TD>
    <TD noWrap align=3Dright><TT>-&nbsp;</TT></TD>
    <TD align=3Dright><TT>59&nbsp;</TT></TD>
    <TD align=3Dright><TT>1&nbsp;&nbsp;</TT></TD>
    <TD noWrap align=3Dright><TT>25&nbsp;&nbsp;</TT></TD>
    <TD noWrap><TT>&nbsp;R.GAAASAARQGCR.-</TT></TD></TR>
  <TR>
    <TD align=3Dright>&nbsp;</TD>
    <TD align=3Dright><TT>1207.5894&nbsp;&nbsp;</TT></TD>
    <TD align=3Dright><TT>1206.5821&nbsp;&nbsp;</TT></TD>
    <TD align=3Dright><TT>1206.6469&nbsp;&nbsp;</TT></TD>
    <TD noWrap align=3Dright><TT>-53.71&nbsp;</TT></TD>
    <TD align=3Dright><TT>3&nbsp;</TT></TD>
    <TD noWrap align=3Dright><TT>-&nbsp;</TT></TD>
    <TD align=3Dright><TT>14&nbsp;</TT></TD>
    <TD align=3Dright><TT>1&nbsp;&nbsp;</TT></TD>
    <TD noWrap align=3Dright><TT>---&nbsp;&nbsp;</TT></TD>
    <TD noWrap><TT>&nbsp;R.TDGKVHGAPIGR.W</TT></TD></TR></TBODY></TABLE>
<TABLE border=3D0 cellSpacing=3D0>
  <TBODY>
  <TR>
    <TD><TT>&nbsp;&nbsp;&nbsp;&nbsp;&nbsp;&nbsp;</TT></TD>
    <TD><TT><B>No match to: </B>721.3801, 829.3427, 842.4639, 870.4836,=20
      1034.5068, 1036.5557, 1074.5192, 1100.5267, 1101.5325, 1103.5251,=20
      1140.5022, 1162.4948, 1269.5459, 1277.4479, 1277.4479, 1296.6942,=20
      1296.6942, 1310.7123, 1310.7123, 1321.5427, 1327.6570, 1403.6052,=20
      1420.6118, 1420.6118, 1442.6177, 1487.6084, 1798.8718, 1798.8718,=20
      2087.9094, 2087.9094, 2128.9573, 2158.9854, 2199.0505, 2216.0063,=20
      2216.0063, 2217.5723, 2237.9763, 2257.0452, 2257.0452, 2300.0552,=20
      2604.1558, 2604.1558, 2626.1479, =
2664.2925</TT></TD></TR></TBODY></TABLE><BR>
<TABLE border=3D0 cellSpacing=3D0>
  <TBODY>
  <TR>
    <TD><TT><B><A name=3DHit45>45.</A>&nbsp;&nbsp;&nbsp;</B></TT></TD>
    <TD noWrap><TT><A=20
      =
href=3D"http://zxw-pc/mascot/cgi/protein_view.pl?file=3D../data/20121225/=
F002426.dat&amp;hit=3D45"=20
      =
target=3D_blank>gi|223524560</A>&nbsp;&nbsp;&nbsp;&nbsp;<B>Mass:</B>&nbsp=
;6178&nbsp;&nbsp;&nbsp;&nbsp;&nbsp;<B>Score:</B>&nbsp;55&nbsp;&nbsp;&nbsp=
;&nbsp;&nbsp;<B>Expect:</B>&nbsp;6&nbsp;&nbsp;<B>Matches:</B>&nbsp;4</TT>=
</TD></TR>
  <TR>
    <TD>&nbsp;</TD>
    <TD noWrap><TT>conserved hypothetical protein [Ricinus=20
  communis]</TT></TD></TR></TBODY></TABLE>
<TABLE border=3D0 cellSpacing=3D0 cellPadding=3D0>
  <TBODY>
  <TR>
    <TD><TT>&nbsp;&nbsp;&nbsp;&nbsp;&nbsp;&nbsp;</TT></TD>
    <TD align=3Dright><TT><B>Observed&nbsp;&nbsp;</B></TT></TD>
    <TD noWrap align=3Dright><TT><B>Mr(expt)&nbsp;&nbsp;</B></TT></TD>
    <TD noWrap align=3Dright><TT><B>Mr(calc)&nbsp;&nbsp;</B></TT></TD>
    <TD align=3Dright><TT><B>&nbsp;ppm&nbsp;&nbsp;</B></TT></TD>
    <TD align=3Dright><TT><B>Start&nbsp;</B></TT></TD>
    <TD align=3Dright><TT><B>&nbsp;</B></TT></TD>
    <TD align=3Dright><TT><B>End&nbsp;</B></TT></TD>
    <TD align=3Dright><TT><B>Miss&nbsp;</B></TT></TD>
    <TD align=3Dright><TT><B>Ions&nbsp;</B></TT></TD>
    <TD><TT><B>&nbsp;Peptide</B></TT></TD></TR>
  <TR>
    <TD align=3Dright>&nbsp;</TD>
    <TD align=3Dright><TT>723.3032&nbsp;&nbsp;</TT></TD>
    <TD align=3Dright><TT>722.2959&nbsp;&nbsp;</TT></TD>
    <TD align=3Dright><TT>722.3381&nbsp;&nbsp;</TT></TD>
    <TD noWrap align=3Dright><TT>-58.47&nbsp;</TT></TD>
    <TD align=3Dright><TT>1&nbsp;</TT></TD>
    <TD noWrap align=3Dright><TT>-&nbsp;</TT></TD>
    <TD align=3Dright><TT>6&nbsp;</TT></TD>
    <TD align=3Dright><TT>1&nbsp;&nbsp;</TT></TD>
    <TD noWrap align=3Dright><TT>---&nbsp;&nbsp;</TT></TD>
    <TD noWrap><TT>&nbsp;-.MRTDGK.V + Oxidation (M)</TT></TD></TR>
  <TR>
    <TD align=3Dright>&nbsp;</TD>
    <TD align=3Dright><TT>1118.5355&nbsp;&nbsp;</TT></TD>
    <TD align=3Dright><TT>1117.5282&nbsp;&nbsp;</TT></TD>
    <TD align=3Dright><TT>1117.5410&nbsp;&nbsp;</TT></TD>
    <TD noWrap align=3Dright><TT>-11.47&nbsp;</TT></TD>
    <TD align=3Dright><TT>48&nbsp;</TT></TD>
    <TD noWrap align=3Dright><TT>-&nbsp;</TT></TD>
    <TD align=3Dright><TT>59&nbsp;</TT></TD>
    <TD align=3Dright><TT>1&nbsp;&nbsp;</TT></TD>
    <TD noWrap align=3Dright><TT>---&nbsp;&nbsp;</TT></TD>
    <TD noWrap><TT>&nbsp;R.GAAASAARQGCR.-</TT></TD></TR>
  <TR>
    <TD align=3Dright>&nbsp;</TD>
    <TD align=3Dright><TT>1118.5355&nbsp;&nbsp;</TT></TD>
    <TD align=3Dright><TT>1117.5282&nbsp;&nbsp;</TT></TD>
    <TD align=3Dright><TT>1117.5410&nbsp;&nbsp;</TT></TD>
    <TD noWrap align=3Dright><TT>-11.47&nbsp;</TT></TD>
    <TD align=3Dright><TT>48&nbsp;</TT></TD>
    <TD noWrap align=3Dright><TT>-&nbsp;</TT></TD>
    <TD align=3Dright><TT>59&nbsp;</TT></TD>
    <TD align=3Dright><TT>1&nbsp;&nbsp;</TT></TD>
    <TD noWrap align=3Dright><TT>25&nbsp;&nbsp;</TT></TD>
    <TD noWrap><TT>&nbsp;R.GAAASAARQGCR.-</TT></TD></TR>
  <TR>
    <TD align=3Dright>&nbsp;</TD>
    <TD align=3Dright><TT>1207.5894&nbsp;&nbsp;</TT></TD>
    <TD align=3Dright><TT>1206.5821&nbsp;&nbsp;</TT></TD>
    <TD align=3Dright><TT>1206.6469&nbsp;&nbsp;</TT></TD>
    <TD noWrap align=3Dright><TT>-53.71&nbsp;</TT></TD>
    <TD align=3Dright><TT>3&nbsp;</TT></TD>
    <TD noWrap align=3Dright><TT>-&nbsp;</TT></TD>
    <TD align=3Dright><TT>14&nbsp;</TT></TD>
    <TD align=3Dright><TT>1&nbsp;&nbsp;</TT></TD>
    <TD noWrap align=3Dright><TT>---&nbsp;&nbsp;</TT></TD>
    <TD noWrap><TT>&nbsp;R.TDGKVHGAPIGR.W</TT></TD></TR></TBODY></TABLE>
<TABLE border=3D0 cellSpacing=3D0>
  <TBODY>
  <TR>
    <TD><TT>&nbsp;&nbsp;&nbsp;&nbsp;&nbsp;&nbsp;</TT></TD>
    <TD><TT><B>No match to: </B>721.3801, 829.3427, 842.4639, 870.4836,=20
      1034.5068, 1036.5557, 1074.5192, 1100.5267, 1101.5325, 1103.5251,=20
      1140.5022, 1162.4948, 1269.5459, 1277.4479, 1277.4479, 1296.6942,=20
      1296.6942, 1310.7123, 1310.7123, 1321.5427, 1327.6570, 1403.6052,=20
      1420.6118, 1420.6118, 1442.6177, 1487.6084, 1798.8718, 1798.8718,=20
      2087.9094, 2087.9094, 2128.9573, 2158.9854, 2199.0505, 2216.0063,=20
      2216.0063, 2217.5723, 2237.9763, 2257.0452, 2257.0452, 2300.0552,=20
      2604.1558, 2604.1558, 2626.1479, =
2664.2925</TT></TD></TR></TBODY></TABLE><BR>
<TABLE border=3D0 cellSpacing=3D0>
  <TBODY>
  <TR>
    <TD><TT><B><A name=3DHit46>46.</A>&nbsp;&nbsp;&nbsp;</B></TT></TD>
    <TD noWrap><TT><A=20
      =
href=3D"http://zxw-pc/mascot/cgi/protein_view.pl?file=3D../data/20121225/=
F002426.dat&amp;hit=3D46"=20
      =
target=3D_blank>gi|147768824</A>&nbsp;&nbsp;&nbsp;&nbsp;<B>Mass:</B>&nbsp=
;74873&nbsp;&nbsp;&nbsp;&nbsp;<B>Score:</B>&nbsp;50&nbsp;&nbsp;&nbsp;&nbs=
p;&nbsp;<B>Expect:</B>&nbsp;18&nbsp;&nbsp;<B>Matches:</B>&nbsp;3</TT></TD=
></TR>
  <TR>
    <TD>&nbsp;</TD>
    <TD noWrap><TT>hypothetical protein VITISV_040482 [Vitis=20
  vinifera]</TT></TD></TR></TBODY></TABLE>
<TABLE border=3D0 cellSpacing=3D0 cellPadding=3D0>
  <TBODY>
  <TR>
    <TD><TT>&nbsp;&nbsp;&nbsp;&nbsp;&nbsp;&nbsp;</TT></TD>
    <TD align=3Dright><TT><B>Observed&nbsp;&nbsp;</B></TT></TD>
    <TD noWrap align=3Dright><TT><B>Mr(expt)&nbsp;&nbsp;</B></TT></TD>
    <TD noWrap align=3Dright><TT><B>Mr(calc)&nbsp;&nbsp;</B></TT></TD>
    <TD align=3Dright><TT><B>&nbsp;ppm&nbsp;&nbsp;</B></TT></TD>
    <TD align=3Dright><TT><B>Start&nbsp;</B></TT></TD>
    <TD align=3Dright><TT><B>&nbsp;</B></TT></TD>
    <TD align=3Dright><TT><B>End&nbsp;</B></TT></TD>
    <TD align=3Dright><TT><B>Miss&nbsp;</B></TT></TD>
    <TD align=3Dright><TT><B>Ions&nbsp;</B></TT></TD>
    <TD><TT><B>&nbsp;Peptide</B></TT></TD></TR>
  <TR>
    <TD align=3Dright>&nbsp;</TD>
    <TD align=3Dright><TT>1036.5557&nbsp;&nbsp;</TT></TD>
    <TD align=3Dright><TT>1035.5484&nbsp;&nbsp;</TT></TD>
    <TD align=3Dright><TT>1035.5634&nbsp;&nbsp;</TT></TD>
    <TD noWrap align=3Dright><TT>-14.46&nbsp;</TT></TD>
    <TD align=3Dright><TT>191&nbsp;</TT></TD>
    <TD noWrap align=3Dright><TT>-&nbsp;</TT></TD>
    <TD align=3Dright><TT>199&nbsp;</TT></TD>
    <TD align=3Dright><TT>1&nbsp;&nbsp;</TT></TD>
    <TD noWrap align=3Dright><TT>---&nbsp;&nbsp;</TT></TD>
    <TD noWrap><TT>&nbsp;K.LIETKSAMK.F + Oxidation (M)</TT></TD></TR>
  <TR>
    <TD align=3Dright>&nbsp;</TD>
    <TD align=3Dright><TT>1420.6118&nbsp;&nbsp;</TT></TD>
    <TD align=3Dright><TT>1419.6045&nbsp;&nbsp;</TT></TD>
    <TD align=3Dright><TT>1419.7292&nbsp;&nbsp;</TT></TD>
    <TD noWrap align=3Dright><TT>-87.85&nbsp;</TT></TD>
    <TD align=3Dright><TT>345&nbsp;</TT></TD>
    <TD noWrap align=3Dright><TT>-&nbsp;</TT></TD>
    <TD align=3Dright><TT>357&nbsp;</TT></TD>
    <TD align=3Dright><TT>1&nbsp;&nbsp;</TT></TD>
    <TD noWrap align=3Dright><TT>---&nbsp;&nbsp;</TT></TD>
    <TD noWrap><TT>&nbsp;K.GLEGCRLNLFNGK.C</TT></TD></TR>
  <TR>
    <TD align=3Dright>&nbsp;</TD>
    <TD align=3Dright><TT>1420.6118&nbsp;&nbsp;</TT></TD>
    <TD align=3Dright><TT>1419.6045&nbsp;&nbsp;</TT></TD>
    <TD align=3Dright><TT>1419.7292&nbsp;&nbsp;</TT></TD>
    <TD noWrap align=3Dright><TT>-87.85&nbsp;</TT></TD>
    <TD align=3Dright><TT>345&nbsp;</TT></TD>
    <TD noWrap align=3Dright><TT>-&nbsp;</TT></TD>
    <TD align=3Dright><TT>357&nbsp;</TT></TD>
    <TD align=3Dright><TT>1&nbsp;&nbsp;</TT></TD>
    <TD noWrap align=3Dright><TT>45&nbsp;&nbsp;</TT></TD>
    <TD =
noWrap><TT>&nbsp;K.GLEGCRLNLFNGK.C</TT></TD></TR></TBODY></TABLE>
<TABLE border=3D0 cellSpacing=3D0>
  <TBODY>
  <TR>
    <TD><TT>&nbsp;&nbsp;&nbsp;&nbsp;&nbsp;&nbsp;</TT></TD>
    <TD><TT><B>No match to: </B>721.3801, 723.3032, 829.3427, 842.4639,=20
      870.4836, 1034.5068, 1074.5192, 1100.5267, 1101.5325, 1103.5251,=20
      1118.5355, 1118.5355, 1140.5022, 1162.4948, 1207.5894, 1269.5459,=20
      1277.4479, 1277.4479, 1296.6942, 1296.6942, 1310.7123, 1310.7123,=20
      1321.5427, 1327.6570, 1403.6052, 1442.6177, 1487.6084, 1798.8718,=20
      1798.8718, 2087.9094, 2087.9094, 2128.9573, 2158.9854, 2199.0505,=20
      2216.0063, 2216.0063, 2217.5723, 2237.9763, 2257.0452, 2257.0452,=20
      2300.0552, 2604.1558, 2604.1558, 2626.1479,=20
2664.2925</TT></TD></TR></TBODY></TABLE><BR>
<TABLE border=3D0 cellSpacing=3D0>
  <TBODY>
  <TR>
    <TD><TT><B><A name=3DHit47>47.</A>&nbsp;&nbsp;&nbsp;</B></TT></TD>
    <TD noWrap><TT><A=20
      =
href=3D"http://zxw-pc/mascot/cgi/protein_view.pl?file=3D../data/20121225/=
F002426.dat&amp;hit=3D47"=20
      =
target=3D_blank>gi|242047142</A>&nbsp;&nbsp;&nbsp;&nbsp;<B>Mass:</B>&nbsp=
;68547&nbsp;&nbsp;&nbsp;&nbsp;<B>Score:</B>&nbsp;49&nbsp;&nbsp;&nbsp;&nbs=
p;&nbsp;<B>Expect:</B>&nbsp;22&nbsp;&nbsp;<B>Matches:</B>&nbsp;10</TT></T=
D></TR>
  <TR>
    <TD>&nbsp;</TD>
    <TD noWrap><TT>hypothetical protein SORBIDRAFT_02g000820 [Sorghum=20
      bicolor]</TT></TD></TR></TBODY></TABLE>
<TABLE border=3D0 cellSpacing=3D0 cellPadding=3D0>
  <TBODY>
  <TR>
    <TD><TT>&nbsp;&nbsp;&nbsp;&nbsp;&nbsp;&nbsp;</TT></TD>
    <TD align=3Dright><TT><B>Observed&nbsp;&nbsp;</B></TT></TD>
    <TD noWrap align=3Dright><TT><B>Mr(expt)&nbsp;&nbsp;</B></TT></TD>
    <TD noWrap align=3Dright><TT><B>Mr(calc)&nbsp;&nbsp;</B></TT></TD>
    <TD align=3Dright><TT><B>&nbsp;ppm&nbsp;&nbsp;</B></TT></TD>
    <TD align=3Dright><TT><B>Start&nbsp;</B></TT></TD>
    <TD align=3Dright><TT><B>&nbsp;</B></TT></TD>
    <TD align=3Dright><TT><B>End&nbsp;</B></TT></TD>
    <TD align=3Dright><TT><B>Miss&nbsp;</B></TT></TD>
    <TD align=3Dright><TT><B>Ions&nbsp;</B></TT></TD>
    <TD><TT><B>&nbsp;Peptide</B></TT></TD></TR>
  <TR>
    <TD align=3Dright>&nbsp;</TD>
    <TD align=3Dright><TT>1034.5068&nbsp;&nbsp;</TT></TD>
    <TD align=3Dright><TT>1033.4995&nbsp;&nbsp;</TT></TD>
    <TD align=3Dright><TT>1033.4862&nbsp;&nbsp;</TT></TD>
    <TD noWrap align=3Dright><TT>12.9&nbsp;</TT></TD>
    <TD align=3Dright><TT>534&nbsp;</TT></TD>
    <TD noWrap align=3Dright><TT>-&nbsp;</TT></TD>
    <TD align=3Dright><TT>542&nbsp;</TT></TD>
    <TD align=3Dright><TT>0&nbsp;&nbsp;</TT></TD>
    <TD noWrap align=3Dright><TT>---&nbsp;&nbsp;</TT></TD>
    <TD noWrap><TT>&nbsp;K.LEEVNGMAR.A + Oxidation (M)</TT></TD></TR>
  <TR>
    <TD align=3Dright>&nbsp;</TD>
    <TD align=3Dright><TT>1074.5192&nbsp;&nbsp;</TT></TD>
    <TD align=3Dright><TT>1073.5119&nbsp;&nbsp;</TT></TD>
    <TD align=3Dright><TT>1073.5651&nbsp;&nbsp;</TT></TD>
    <TD noWrap align=3Dright><TT>-49.56&nbsp;</TT></TD>
    <TD align=3Dright><TT>33&nbsp;</TT></TD>
    <TD noWrap align=3Dright><TT>-&nbsp;</TT></TD>
    <TD align=3Dright><TT>44&nbsp;</TT></TD>
    <TD align=3Dright><TT>0&nbsp;&nbsp;</TT></TD>
    <TD noWrap align=3Dright><TT>---&nbsp;&nbsp;</TT></TD>
    <TD noWrap><TT>&nbsp;R.AAALLAGCASAR.R</TT></TD></TR>
  <TR>
    <TD align=3Dright>&nbsp;</TD>
    <TD align=3Dright><TT>1103.5251&nbsp;&nbsp;</TT></TD>
    <TD align=3Dright><TT>1102.5178&nbsp;&nbsp;</TT></TD>
    <TD align=3Dright><TT>1102.5077&nbsp;&nbsp;</TT></TD>
    <TD noWrap align=3Dright><TT>9.18&nbsp;</TT></TD>
    <TD align=3Dright><TT>502&nbsp;</TT></TD>
    <TD noWrap align=3Dright><TT>-&nbsp;</TT></TD>
    <TD align=3Dright><TT>512&nbsp;</TT></TD>
    <TD align=3Dright><TT>0&nbsp;&nbsp;</TT></TD>
    <TD noWrap align=3Dright><TT>---&nbsp;&nbsp;</TT></TD>
    <TD noWrap><TT>&nbsp;K.EPGCSAVEVGR.R</TT></TD></TR>
  <TR>
    <TD align=3Dright>&nbsp;</TD>
    <TD align=3Dright><TT>1269.5459&nbsp;&nbsp;</TT></TD>
    <TD align=3Dright><TT>1268.5386&nbsp;&nbsp;</TT></TD>
    <TD align=3Dright><TT>1268.5594&nbsp;&nbsp;</TT></TD>
    <TD noWrap align=3Dright><TT>-16.40&nbsp;</TT></TD>
    <TD align=3Dright><TT>390&nbsp;</TT></TD>
    <TD noWrap align=3Dright><TT>-&nbsp;</TT></TD>
    <TD align=3Dright><TT>400&nbsp;</TT></TD>
    <TD align=3Dright><TT>0&nbsp;&nbsp;</TT></TD>
    <TD noWrap align=3Dright><TT>---&nbsp;&nbsp;</TT></TD>
    <TD noWrap><TT>&nbsp;R.SMAEEYGIEPK.V + Oxidation (M)</TT></TD></TR>
  <TR>
    <TD align=3Dright>&nbsp;</TD>
    <TD align=3Dright><TT>1420.6118&nbsp;&nbsp;</TT></TD>
    <TD align=3Dright><TT>1419.6045&nbsp;&nbsp;</TT></TD>
    <TD align=3Dright><TT>1419.6895&nbsp;&nbsp;</TT></TD>
    <TD noWrap align=3Dright><TT>-59.87&nbsp;</TT></TD>
    <TD align=3Dright><TT>280&nbsp;</TT></TD>
    <TD noWrap align=3Dright><TT>-&nbsp;</TT></TD>
    <TD align=3Dright><TT>291&nbsp;</TT></TD>
    <TD align=3Dright><TT>0&nbsp;&nbsp;</TT></TD>
    <TD noWrap align=3Dright><TT>---&nbsp;&nbsp;</TT></TD>
    <TD noWrap><TT>&nbsp;R.WLHSFVTNSSSR.R</TT></TD></TR>
  <TR>
    <TD align=3Dright>&nbsp;</TD>
    <TD align=3Dright><TT>1420.6118&nbsp;&nbsp;</TT></TD>
    <TD align=3Dright><TT>1419.6045&nbsp;&nbsp;</TT></TD>
    <TD align=3Dright><TT>1419.6895&nbsp;&nbsp;</TT></TD>
    <TD noWrap align=3Dright><TT>-59.87&nbsp;</TT></TD>
    <TD align=3Dright><TT>280&nbsp;</TT></TD>
    <TD noWrap align=3Dright><TT>-&nbsp;</TT></TD>
    <TD align=3Dright><TT>291&nbsp;</TT></TD>
    <TD align=3Dright><TT>0&nbsp;&nbsp;</TT></TD>
    <TD noWrap align=3Dright><TT>7&nbsp;&nbsp;</TT></TD>
    <TD noWrap><TT>&nbsp;R.WLHSFVTNSSSR.R</TT></TD></TR>
  <TR>
    <TD align=3Dright>&nbsp;</TD>
    <TD align=3Dright><TT>1798.8718&nbsp;&nbsp;</TT></TD>
    <TD align=3Dright><TT>1797.8645&nbsp;&nbsp;</TT></TD>
    <TD align=3Dright><TT>1797.8607&nbsp;&nbsp;</TT></TD>
    <TD noWrap align=3Dright><TT>2.13&nbsp;</TT></TD>
    <TD align=3Dright><TT>386&nbsp;</TT></TD>
    <TD noWrap align=3Dright><TT>-&nbsp;</TT></TD>
    <TD align=3Dright><TT>400&nbsp;</TT></TD>
    <TD align=3Dright><TT>1&nbsp;&nbsp;</TT></TD>
    <TD noWrap align=3Dright><TT>---&nbsp;&nbsp;</TT></TD>
    <TD noWrap><TT>&nbsp;R.ELFRSMAEEYGIEPK.V</TT></TD></TR>
  <TR>
    <TD align=3Dright>&nbsp;</TD>
    <TD align=3Dright><TT>1798.8718&nbsp;&nbsp;</TT></TD>
    <TD align=3Dright><TT>1797.8645&nbsp;&nbsp;</TT></TD>
    <TD align=3Dright><TT>1797.8607&nbsp;&nbsp;</TT></TD>
    <TD noWrap align=3Dright><TT>2.13&nbsp;</TT></TD>
    <TD align=3Dright><TT>386&nbsp;</TT></TD>
    <TD noWrap align=3Dright><TT>-&nbsp;</TT></TD>
    <TD align=3Dright><TT>400&nbsp;</TT></TD>
    <TD align=3Dright><TT>1&nbsp;&nbsp;</TT></TD>
    <TD noWrap align=3Dright><TT>---&nbsp;&nbsp;</TT></TD>
    <TD noWrap><TT>&nbsp;R.ELFRSMAEEYGIEPK.V</TT></TD></TR>
  <TR>
    <TD align=3Dright>&nbsp;</TD>
    <TD align=3Dright><TT>2128.9573&nbsp;&nbsp;</TT></TD>
    <TD align=3Dright><TT>2127.9500&nbsp;&nbsp;</TT></TD>
    <TD align=3Dright><TT>2127.9731&nbsp;&nbsp;</TT></TD>
    <TD noWrap align=3Dright><TT>-10.84&nbsp;</TT></TD>
    <TD align=3Dright><TT>329&nbsp;</TT></TD>
    <TD noWrap align=3Dright><TT>-&nbsp;</TT></TD>
    <TD align=3Dright><TT>347&nbsp;</TT></TD>
    <TD align=3Dright><TT>0&nbsp;&nbsp;</TT></TD>
    <TD noWrap align=3Dright><TT>---&nbsp;&nbsp;</TT></TD>
    <TD noWrap><TT>&nbsp;R.DIVAWNAMVNGYAMHGHSR.E</TT></TD></TR>
  <TR>
    <TD align=3Dright>&nbsp;</TD>
    <TD align=3Dright><TT>2664.2925&nbsp;&nbsp;</TT></TD>
    <TD align=3Dright><TT>2663.2852&nbsp;&nbsp;</TT></TD>
    <TD align=3Dright><TT>2663.2043&nbsp;&nbsp;</TT></TD>
    <TD noWrap align=3Dright><TT>30.4&nbsp;</TT></TD>
    <TD align=3Dright><TT>223&nbsp;</TT></TD>
    <TD noWrap align=3Dright><TT>-&nbsp;</TT></TD>
    <TD align=3Dright><TT>245&nbsp;</TT></TD>
    <TD align=3Dright><TT>0&nbsp;&nbsp;</TT></TD>
    <TD noWrap align=3Dright><TT>---&nbsp;&nbsp;</TT></TD>
    <TD =
noWrap><TT>&nbsp;K.DLICWNAMMDGYTQHGRPSEALR.L</TT></TD></TR></TBODY></TABL=
E>
<TABLE border=3D0 cellSpacing=3D0>
  <TBODY>
  <TR>
    <TD><TT>&nbsp;&nbsp;&nbsp;&nbsp;&nbsp;&nbsp;</TT></TD>
    <TD><TT><B>No match to: </B>721.3801, 723.3032, 829.3427, 842.4639,=20
      870.4836, 1036.5557, 1100.5267, 1101.5325, 1118.5355, 1118.5355,=20
      1140.5022, 1162.4948, 1207.5894, 1277.4479, 1277.4479, 1296.6942,=20
      1296.6942, 1310.7123, 1310.7123, 1321.5427, 1327.6570, 1403.6052,=20
      1442.6177, 1487.6084, 2087.9094, 2087.9094, 2158.9854, 2199.0505,=20
      2216.0063, 2216.0063, 2217.5723, 2237.9763, 2257.0452, 2257.0452,=20
      2300.0552, 2604.1558, 2604.1558, =
2626.1479</TT></TD></TR></TBODY></TABLE><BR>
<TABLE border=3D0 cellSpacing=3D0>
  <TBODY>
  <TR>
    <TD><TT><B><A name=3DHit48>48.</A>&nbsp;&nbsp;&nbsp;</B></TT></TD>
    <TD noWrap><TT><A=20
      =
href=3D"http://zxw-pc/mascot/cgi/protein_view.pl?file=3D../data/20121225/=
F002426.dat&amp;hit=3D48"=20
      =
target=3D_blank>gi|241924694</A>&nbsp;&nbsp;&nbsp;&nbsp;<B>Mass:</B>&nbsp=
;68547&nbsp;&nbsp;&nbsp;&nbsp;<B>Score:</B>&nbsp;49&nbsp;&nbsp;&nbsp;&nbs=
p;&nbsp;<B>Expect:</B>&nbsp;22&nbsp;&nbsp;<B>Matches:</B>&nbsp;10</TT></T=
D></TR>
  <TR>
    <TD>&nbsp;</TD>
    <TD noWrap><TT>hypothetical protein SORBIDRAFT_02g000820 [Sorghum=20
      bicolor]</TT></TD></TR></TBODY></TABLE>
<TABLE border=3D0 cellSpacing=3D0 cellPadding=3D0>
  <TBODY>
  <TR>
    <TD><TT>&nbsp;&nbsp;&nbsp;&nbsp;&nbsp;&nbsp;</TT></TD>
    <TD align=3Dright><TT><B>Observed&nbsp;&nbsp;</B></TT></TD>
    <TD noWrap align=3Dright><TT><B>Mr(expt)&nbsp;&nbsp;</B></TT></TD>
    <TD noWrap align=3Dright><TT><B>Mr(calc)&nbsp;&nbsp;</B></TT></TD>
    <TD align=3Dright><TT><B>&nbsp;ppm&nbsp;&nbsp;</B></TT></TD>
    <TD align=3Dright><TT><B>Start&nbsp;</B></TT></TD>
    <TD align=3Dright><TT><B>&nbsp;</B></TT></TD>
    <TD align=3Dright><TT><B>End&nbsp;</B></TT></TD>
    <TD align=3Dright><TT><B>Miss&nbsp;</B></TT></TD>
    <TD align=3Dright><TT><B>Ions&nbsp;</B></TT></TD>
    <TD><TT><B>&nbsp;Peptide</B></TT></TD></TR>
  <TR>
    <TD align=3Dright>&nbsp;</TD>
    <TD align=3Dright><TT>1034.5068&nbsp;&nbsp;</TT></TD>
    <TD align=3Dright><TT>1033.4995&nbsp;&nbsp;</TT></TD>
    <TD align=3Dright><TT>1033.4862&nbsp;&nbsp;</TT></TD>
    <TD noWrap align=3Dright><TT>12.9&nbsp;</TT></TD>
    <TD align=3Dright><TT>534&nbsp;</TT></TD>
    <TD noWrap align=3Dright><TT>-&nbsp;</TT></TD>
    <TD align=3Dright><TT>542&nbsp;</TT></TD>
    <TD align=3Dright><TT>0&nbsp;&nbsp;</TT></TD>
    <TD noWrap align=3Dright><TT>---&nbsp;&nbsp;</TT></TD>
    <TD noWrap><TT>&nbsp;K.LEEVNGMAR.A + Oxidation (M)</TT></TD></TR>
  <TR>
    <TD align=3Dright>&nbsp;</TD>
    <TD align=3Dright><TT>1074.5192&nbsp;&nbsp;</TT></TD>
    <TD align=3Dright><TT>1073.5119&nbsp;&nbsp;</TT></TD>
    <TD align=3Dright><TT>1073.5651&nbsp;&nbsp;</TT></TD>
    <TD noWrap align=3Dright><TT>-49.56&nbsp;</TT></TD>
    <TD align=3Dright><TT>33&nbsp;</TT></TD>
    <TD noWrap align=3Dright><TT>-&nbsp;</TT></TD>
    <TD align=3Dright><TT>44&nbsp;</TT></TD>
    <TD align=3Dright><TT>0&nbsp;&nbsp;</TT></TD>
    <TD noWrap align=3Dright><TT>---&nbsp;&nbsp;</TT></TD>
    <TD noWrap><TT>&nbsp;R.AAALLAGCASAR.R</TT></TD></TR>
  <TR>
    <TD align=3Dright>&nbsp;</TD>
    <TD align=3Dright><TT>1103.5251&nbsp;&nbsp;</TT></TD>
    <TD align=3Dright><TT>1102.5178&nbsp;&nbsp;</TT></TD>
    <TD align=3Dright><TT>1102.5077&nbsp;&nbsp;</TT></TD>
    <TD noWrap align=3Dright><TT>9.18&nbsp;</TT></TD>
    <TD align=3Dright><TT>502&nbsp;</TT></TD>
    <TD noWrap align=3Dright><TT>-&nbsp;</TT></TD>
    <TD align=3Dright><TT>512&nbsp;</TT></TD>
    <TD align=3Dright><TT>0&nbsp;&nbsp;</TT></TD>
    <TD noWrap align=3Dright><TT>---&nbsp;&nbsp;</TT></TD>
    <TD noWrap><TT>&nbsp;K.EPGCSAVEVGR.R</TT></TD></TR>
  <TR>
    <TD align=3Dright>&nbsp;</TD>
    <TD align=3Dright><TT>1269.5459&nbsp;&nbsp;</TT></TD>
    <TD align=3Dright><TT>1268.5386&nbsp;&nbsp;</TT></TD>
    <TD align=3Dright><TT>1268.5594&nbsp;&nbsp;</TT></TD>
    <TD noWrap align=3Dright><TT>-16.40&nbsp;</TT></TD>
    <TD align=3Dright><TT>390&nbsp;</TT></TD>
    <TD noWrap align=3Dright><TT>-&nbsp;</TT></TD>
    <TD align=3Dright><TT>400&nbsp;</TT></TD>
    <TD align=3Dright><TT>0&nbsp;&nbsp;</TT></TD>
    <TD noWrap align=3Dright><TT>---&nbsp;&nbsp;</TT></TD>
    <TD noWrap><TT>&nbsp;R.SMAEEYGIEPK.V + Oxidation (M)</TT></TD></TR>
  <TR>
    <TD align=3Dright>&nbsp;</TD>
    <TD align=3Dright><TT>1420.6118&nbsp;&nbsp;</TT></TD>
    <TD align=3Dright><TT>1419.6045&nbsp;&nbsp;</TT></TD>
    <TD align=3Dright><TT>1419.6895&nbsp;&nbsp;</TT></TD>
    <TD noWrap align=3Dright><TT>-59.87&nbsp;</TT></TD>
    <TD align=3Dright><TT>280&nbsp;</TT></TD>
    <TD noWrap align=3Dright><TT>-&nbsp;</TT></TD>
    <TD align=3Dright><TT>291&nbsp;</TT></TD>
    <TD align=3Dright><TT>0&nbsp;&nbsp;</TT></TD>
    <TD noWrap align=3Dright><TT>---&nbsp;&nbsp;</TT></TD>
    <TD noWrap><TT>&nbsp;R.WLHSFVTNSSSR.R</TT></TD></TR>
  <TR>
    <TD align=3Dright>&nbsp;</TD>
    <TD align=3Dright><TT>1420.6118&nbsp;&nbsp;</TT></TD>
    <TD align=3Dright><TT>1419.6045&nbsp;&nbsp;</TT></TD>
    <TD align=3Dright><TT>1419.6895&nbsp;&nbsp;</TT></TD>
    <TD noWrap align=3Dright><TT>-59.87&nbsp;</TT></TD>
    <TD align=3Dright><TT>280&nbsp;</TT></TD>
    <TD noWrap align=3Dright><TT>-&nbsp;</TT></TD>
    <TD align=3Dright><TT>291&nbsp;</TT></TD>
    <TD align=3Dright><TT>0&nbsp;&nbsp;</TT></TD>
    <TD noWrap align=3Dright><TT>7&nbsp;&nbsp;</TT></TD>
    <TD noWrap><TT>&nbsp;R.WLHSFVTNSSSR.R</TT></TD></TR>
  <TR>
    <TD align=3Dright>&nbsp;</TD>
    <TD align=3Dright><TT>1798.8718&nbsp;&nbsp;</TT></TD>
    <TD align=3Dright><TT>1797.8645&nbsp;&nbsp;</TT></TD>
    <TD align=3Dright><TT>1797.8607&nbsp;&nbsp;</TT></TD>
    <TD noWrap align=3Dright><TT>2.13&nbsp;</TT></TD>
    <TD align=3Dright><TT>386&nbsp;</TT></TD>
    <TD noWrap align=3Dright><TT>-&nbsp;</TT></TD>
    <TD align=3Dright><TT>400&nbsp;</TT></TD>
    <TD align=3Dright><TT>1&nbsp;&nbsp;</TT></TD>
    <TD noWrap align=3Dright><TT>---&nbsp;&nbsp;</TT></TD>
    <TD noWrap><TT>&nbsp;R.ELFRSMAEEYGIEPK.V</TT></TD></TR>
  <TR>
    <TD align=3Dright>&nbsp;</TD>
    <TD align=3Dright><TT>1798.8718&nbsp;&nbsp;</TT></TD>
    <TD align=3Dright><TT>1797.8645&nbsp;&nbsp;</TT></TD>
    <TD align=3Dright><TT>1797.8607&nbsp;&nbsp;</TT></TD>
    <TD noWrap align=3Dright><TT>2.13&nbsp;</TT></TD>
    <TD align=3Dright><TT>386&nbsp;</TT></TD>
    <TD noWrap align=3Dright><TT>-&nbsp;</TT></TD>
    <TD align=3Dright><TT>400&nbsp;</TT></TD>
    <TD align=3Dright><TT>1&nbsp;&nbsp;</TT></TD>
    <TD noWrap align=3Dright><TT>---&nbsp;&nbsp;</TT></TD>
    <TD noWrap><TT>&nbsp;R.ELFRSMAEEYGIEPK.V</TT></TD></TR>
  <TR>
    <TD align=3Dright>&nbsp;</TD>
    <TD align=3Dright><TT>2128.9573&nbsp;&nbsp;</TT></TD>
    <TD align=3Dright><TT>2127.9500&nbsp;&nbsp;</TT></TD>
    <TD align=3Dright><TT>2127.9731&nbsp;&nbsp;</TT></TD>
    <TD noWrap align=3Dright><TT>-10.84&nbsp;</TT></TD>
    <TD align=3Dright><TT>329&nbsp;</TT></TD>
    <TD noWrap align=3Dright><TT>-&nbsp;</TT></TD>
    <TD align=3Dright><TT>347&nbsp;</TT></TD>
    <TD align=3Dright><TT>0&nbsp;&nbsp;</TT></TD>
    <TD noWrap align=3Dright><TT>---&nbsp;&nbsp;</TT></TD>
    <TD noWrap><TT>&nbsp;R.DIVAWNAMVNGYAMHGHSR.E</TT></TD></TR>
  <TR>
    <TD align=3Dright>&nbsp;</TD>
    <TD align=3Dright><TT>2664.2925&nbsp;&nbsp;</TT></TD>
    <TD align=3Dright><TT>2663.2852&nbsp;&nbsp;</TT></TD>
    <TD align=3Dright><TT>2663.2043&nbsp;&nbsp;</TT></TD>
    <TD noWrap align=3Dright><TT>30.4&nbsp;</TT></TD>
    <TD align=3Dright><TT>223&nbsp;</TT></TD>
    <TD noWrap align=3Dright><TT>-&nbsp;</TT></TD>
    <TD align=3Dright><TT>245&nbsp;</TT></TD>
    <TD align=3Dright><TT>0&nbsp;&nbsp;</TT></TD>
    <TD noWrap align=3Dright><TT>---&nbsp;&nbsp;</TT></TD>
    <TD =
noWrap><TT>&nbsp;K.DLICWNAMMDGYTQHGRPSEALR.L</TT></TD></TR></TBODY></TABL=
E>
<TABLE border=3D0 cellSpacing=3D0>
  <TBODY>
  <TR>
    <TD><TT>&nbsp;&nbsp;&nbsp;&nbsp;&nbsp;&nbsp;</TT></TD>
    <TD><TT><B>No match to: </B>721.3801, 723.3032, 829.3427, 842.4639,=20
      870.4836, 1036.5557, 1100.5267, 1101.5325, 1118.5355, 1118.5355,=20
      1140.5022, 1162.4948, 1207.5894, 1277.4479, 1277.4479, 1296.6942,=20
      1296.6942, 1310.7123, 1310.7123, 1321.5427, 1327.6570, 1403.6052,=20
      1442.6177, 1487.6084, 2087.9094, 2087.9094, 2158.9854, 2199.0505,=20
      2216.0063, 2216.0063, 2217.5723, 2237.9763, 2257.0452, 2257.0452,=20
      2300.0552, 2604.1558, 2604.1558, =
2626.1479</TT></TD></TR></TBODY></TABLE><BR>
<TABLE border=3D0 cellSpacing=3D0>
  <TBODY>
  <TR>
    <TD><TT><B><A name=3DHit49>49.</A>&nbsp;&nbsp;&nbsp;</B></TT></TD>
    <TD noWrap><TT><A=20
      =
href=3D"http://zxw-pc/mascot/cgi/protein_view.pl?file=3D../data/20121225/=
F002426.dat&amp;hit=3D49"=20
      =
target=3D_blank>gi|147800350</A>&nbsp;&nbsp;&nbsp;&nbsp;<B>Mass:</B>&nbsp=
;4375&nbsp;&nbsp;&nbsp;&nbsp;&nbsp;<B>Score:</B>&nbsp;49&nbsp;&nbsp;&nbsp=
;&nbsp;&nbsp;<B>Expect:</B>&nbsp;22&nbsp;&nbsp;<B>Matches:</B>&nbsp;5</TT=
></TD></TR>
  <TR>
    <TD>&nbsp;</TD>
    <TD noWrap><TT>hypothetical protein VITISV_031511 [Vitis=20
  vinifera]</TT></TD></TR></TBODY></TABLE>
<TABLE border=3D0 cellSpacing=3D0 cellPadding=3D0>
  <TBODY>
  <TR>
    <TD><TT>&nbsp;&nbsp;&nbsp;&nbsp;&nbsp;&nbsp;</TT></TD>
    <TD align=3Dright><TT><B>Observed&nbsp;&nbsp;</B></TT></TD>
    <TD noWrap align=3Dright><TT><B>Mr(expt)&nbsp;&nbsp;</B></TT></TD>
    <TD noWrap align=3Dright><TT><B>Mr(calc)&nbsp;&nbsp;</B></TT></TD>
    <TD align=3Dright><TT><B>&nbsp;ppm&nbsp;&nbsp;</B></TT></TD>
    <TD align=3Dright><TT><B>Start&nbsp;</B></TT></TD>
    <TD align=3Dright><TT><B>&nbsp;</B></TT></TD>
    <TD align=3Dright><TT><B>End&nbsp;</B></TT></TD>
    <TD align=3Dright><TT><B>Miss&nbsp;</B></TT></TD>
    <TD align=3Dright><TT><B>Ions&nbsp;</B></TT></TD>
    <TD><TT><B>&nbsp;Peptide</B></TT></TD></TR>
  <TR>
    <TD align=3Dright>&nbsp;</TD>
    <TD align=3Dright><TT>1442.6177&nbsp;&nbsp;</TT></TD>
    <TD align=3Dright><TT>1441.6104&nbsp;&nbsp;</TT></TD>
    <TD align=3Dright><TT>1441.6316&nbsp;&nbsp;</TT></TD>
    <TD noWrap align=3Dright><TT>-14.70&nbsp;</TT></TD>
    <TD align=3Dright><TT>7&nbsp;</TT></TD>
    <TD noWrap align=3Dright><TT>-&nbsp;</TT></TD>
    <TD align=3Dright><TT>18&nbsp;</TT></TD>
    <TD align=3Dright><TT>0&nbsp;&nbsp;</TT></TD>
    <TD noWrap align=3Dright><TT>---&nbsp;&nbsp;</TT></TD>
    <TD noWrap><TT>&nbsp;R.ETEMLTDMESLK.L + Oxidation (M)</TT></TD></TR>
  <TR>
    <TD align=3Dright>&nbsp;</TD>
    <TD align=3Dright><TT>1798.8718&nbsp;&nbsp;</TT></TD>
    <TD align=3Dright><TT>1797.8645&nbsp;&nbsp;</TT></TD>
    <TD align=3Dright><TT>1797.8488&nbsp;&nbsp;</TT></TD>
    <TD noWrap align=3Dright><TT>8.74&nbsp;</TT></TD>
    <TD align=3Dright><TT>7&nbsp;</TT></TD>
    <TD noWrap align=3Dright><TT>-&nbsp;</TT></TD>
    <TD align=3Dright><TT>21&nbsp;</TT></TD>
    <TD align=3Dright><TT>1&nbsp;&nbsp;</TT></TD>
    <TD noWrap align=3Dright><TT>---&nbsp;&nbsp;</TT></TD>
    <TD noWrap><TT>&nbsp;R.ETEMLTDMESLKLSR.S + Oxidation =
(M)</TT></TD></TR>
  <TR>
    <TD align=3Dright>&nbsp;</TD>
    <TD align=3Dright><TT>1798.8718&nbsp;&nbsp;</TT></TD>
    <TD align=3Dright><TT>1797.8645&nbsp;&nbsp;</TT></TD>
    <TD align=3Dright><TT>1797.8488&nbsp;&nbsp;</TT></TD>
    <TD noWrap align=3Dright><TT>8.74&nbsp;</TT></TD>
    <TD align=3Dright><TT>7&nbsp;</TT></TD>
    <TD noWrap align=3Dright><TT>-&nbsp;</TT></TD>
    <TD align=3Dright><TT>21&nbsp;</TT></TD>
    <TD align=3Dright><TT>1&nbsp;&nbsp;</TT></TD>
    <TD noWrap align=3Dright><TT>---&nbsp;&nbsp;</TT></TD>
    <TD noWrap><TT>&nbsp;R.ETEMLTDMESLKLSR.S + Oxidation =
(M)</TT></TD></TR>
  <TR>
    <TD align=3Dright>&nbsp;</TD>
    <TD align=3Dright><TT>2158.9854&nbsp;&nbsp;</TT></TD>
    <TD align=3Dright><TT>2157.9781&nbsp;&nbsp;</TT></TD>
    <TD align=3Dright><TT>2157.9021&nbsp;&nbsp;</TT></TD>
    <TD noWrap align=3Dright><TT>35.2&nbsp;</TT></TD>
    <TD align=3Dright><TT>19&nbsp;</TT></TD>
    <TD noWrap align=3Dright><TT>-&nbsp;</TT></TD>
    <TD align=3Dright><TT>37&nbsp;</TT></TD>
    <TD align=3Dright><TT>1&nbsp;&nbsp;</TT></TD>
    <TD noWrap align=3Dright><TT>---&nbsp;&nbsp;</TT></TD>
    <TD noWrap><TT>&nbsp;K.LSRSSWMHDSSPSPPENND.- + Oxidation =
(M)</TT></TD></TR>
  <TR>
    <TD align=3Dright>&nbsp;</TD>
    <TD align=3Dright><TT>2300.0552&nbsp;&nbsp;</TT></TD>
    <TD align=3Dright><TT>2299.0479&nbsp;&nbsp;</TT></TD>
    <TD align=3Dright><TT>2299.0058&nbsp;&nbsp;</TT></TD>
    <TD noWrap align=3Dright><TT>18.3&nbsp;</TT></TD>
    <TD align=3Dright><TT>1&nbsp;</TT></TD>
    <TD noWrap align=3Dright><TT>-&nbsp;</TT></TD>
    <TD align=3Dright><TT>18&nbsp;</TT></TD>
    <TD align=3Dright><TT>1&nbsp;&nbsp;</TT></TD>
    <TD noWrap align=3Dright><TT>---&nbsp;&nbsp;</TT></TD>
    <TD noWrap><TT>&nbsp;-.MYDFIRETEMLTDMESLK.L + 3 Oxidation=20
  (M)</TT></TD></TR></TBODY></TABLE>
<TABLE border=3D0 cellSpacing=3D0>
  <TBODY>
  <TR>
    <TD><TT>&nbsp;&nbsp;&nbsp;&nbsp;&nbsp;&nbsp;</TT></TD>
    <TD><TT><B>No match to: </B>721.3801, 723.3032, 829.3427, 842.4639,=20
      870.4836, 1034.5068, 1036.5557, 1074.5192, 1100.5267, 1101.5325,=20
      1103.5251, 1118.5355, 1118.5355, 1140.5022, 1162.4948, 1207.5894,=20
      1269.5459, 1277.4479, 1277.4479, 1296.6942, 1296.6942, 1310.7123,=20
      1310.7123, 1321.5427, 1327.6570, 1403.6052, 1420.6118, 1420.6118,=20
      1487.6084, 2087.9094, 2087.9094, 2128.9573, 2199.0505, 2216.0063,=20
      2216.0063, 2217.5723, 2237.9763, 2257.0452, 2257.0452, 2604.1558,=20
      2604.1558, 2626.1479, 2664.2925</TT></TD></TR></TBODY></TABLE><BR>
<TABLE border=3D0 cellSpacing=3D0>
  <TBODY>
  <TR>
    <TD><TT><B><A name=3DHit50>50.</A>&nbsp;&nbsp;&nbsp;</B></TT></TD>
    <TD noWrap><TT><A=20
      =
href=3D"http://zxw-pc/mascot/cgi/protein_view.pl?file=3D../data/20121225/=
F002426.dat&amp;hit=3D50"=20
      =
target=3D_blank>gi|222849785</A>&nbsp;&nbsp;&nbsp;&nbsp;<B>Mass:</B>&nbsp=
;50382&nbsp;&nbsp;&nbsp;&nbsp;<B>Score:</B>&nbsp;49&nbsp;&nbsp;&nbsp;&nbs=
p;&nbsp;<B>Expect:</B>&nbsp;25&nbsp;&nbsp;<B>Matches:</B>&nbsp;8</TT></TD=
></TR>
  <TR>
    <TD>&nbsp;</TD>
    <TD noWrap><TT>predicted protein [Populus=20
trichocarpa]</TT></TD></TR></TBODY></TABLE>
<TABLE border=3D0 cellSpacing=3D0 cellPadding=3D0>
  <TBODY>
  <TR>
    <TD><TT>&nbsp;&nbsp;&nbsp;&nbsp;&nbsp;&nbsp;</TT></TD>
    <TD align=3Dright><TT><B>Observed&nbsp;&nbsp;</B></TT></TD>
    <TD noWrap align=3Dright><TT><B>Mr(expt)&nbsp;&nbsp;</B></TT></TD>
    <TD noWrap align=3Dright><TT><B>Mr(calc)&nbsp;&nbsp;</B></TT></TD>
    <TD align=3Dright><TT><B>&nbsp;ppm&nbsp;&nbsp;</B></TT></TD>
    <TD align=3Dright><TT><B>Start&nbsp;</B></TT></TD>
    <TD align=3Dright><TT><B>&nbsp;</B></TT></TD>
    <TD align=3Dright><TT><B>End&nbsp;</B></TT></TD>
    <TD align=3Dright><TT><B>Miss&nbsp;</B></TT></TD>
    <TD align=3Dright><TT><B>Ions&nbsp;</B></TT></TD>
    <TD><TT><B>&nbsp;Peptide</B></TT></TD></TR>
  <TR>
    <TD align=3Dright>&nbsp;</TD>
    <TD align=3Dright><TT>1103.5251&nbsp;&nbsp;</TT></TD>
    <TD align=3Dright><TT>1102.5178&nbsp;&nbsp;</TT></TD>
    <TD align=3Dright><TT>1102.5077&nbsp;&nbsp;</TT></TD>
    <TD noWrap align=3Dright><TT>9.19&nbsp;</TT></TD>
    <TD align=3Dright><TT>369&nbsp;</TT></TD>
    <TD noWrap align=3Dright><TT>-&nbsp;</TT></TD>
    <TD align=3Dright><TT>378&nbsp;</TT></TD>
    <TD align=3Dright><TT>1&nbsp;&nbsp;</TT></TD>
    <TD noWrap align=3Dright><TT>---&nbsp;&nbsp;</TT></TD>
    <TD noWrap><TT>&nbsp;K.TEEPCPGSRK.K</TT></TD></TR>
  <TR>
    <TD align=3Dright>&nbsp;</TD>
    <TD align=3Dright><TT>1798.8718&nbsp;&nbsp;</TT></TD>
    <TD align=3Dright><TT>1797.8645&nbsp;&nbsp;</TT></TD>
    <TD align=3Dright><TT>1797.8277&nbsp;&nbsp;</TT></TD>
    <TD noWrap align=3Dright><TT>20.5&nbsp;</TT></TD>
    <TD align=3Dright><TT>88&nbsp;</TT></TD>
    <TD noWrap align=3Dright><TT>-&nbsp;</TT></TD>
    <TD align=3Dright><TT>103&nbsp;</TT></TD>
    <TD align=3Dright><TT>0&nbsp;&nbsp;</TT></TD>
    <TD noWrap align=3Dright><TT>---&nbsp;&nbsp;</TT></TD>
    <TD noWrap><TT>&nbsp;R.LMGLESFPETSSVDMR.I</TT></TD></TR>
  <TR>
    <TD align=3Dright>&nbsp;</TD>
    <TD align=3Dright><TT>1798.8718&nbsp;&nbsp;</TT></TD>
    <TD align=3Dright><TT>1797.8645&nbsp;&nbsp;</TT></TD>
    <TD align=3Dright><TT>1797.8277&nbsp;&nbsp;</TT></TD>
    <TD noWrap align=3Dright><TT>20.5&nbsp;</TT></TD>
    <TD align=3Dright><TT>88&nbsp;</TT></TD>
    <TD noWrap align=3Dright><TT>-&nbsp;</TT></TD>
    <TD align=3Dright><TT>103&nbsp;</TT></TD>
    <TD align=3Dright><TT>0&nbsp;&nbsp;</TT></TD>
    <TD noWrap align=3Dright><TT>---&nbsp;&nbsp;</TT></TD>
    <TD noWrap><TT>&nbsp;R.LMGLESFPETSSVDMR.I</TT></TD></TR>
  <TR>
    <TD align=3Dright>&nbsp;</TD>
    <TD align=3Dright><TT>2199.0505&nbsp;&nbsp;</TT></TD>
    <TD align=3Dright><TT>2198.0432&nbsp;&nbsp;</TT></TD>
    <TD align=3Dright><TT>2198.0711&nbsp;&nbsp;</TT></TD>
    <TD noWrap align=3Dright><TT>-12.68&nbsp;</TT></TD>
    <TD align=3Dright><TT>396&nbsp;</TT></TD>
    <TD noWrap align=3Dright><TT>-&nbsp;</TT></TD>
    <TD align=3Dright><TT>414&nbsp;</TT></TD>
    <TD align=3Dright><TT>1&nbsp;&nbsp;</TT></TD>
    <TD noWrap align=3Dright><TT>---&nbsp;&nbsp;</TT></TD>
    <TD noWrap><TT>&nbsp;K.LTETQVVETNLNAYKNMCK.F</TT></TD></TR>
  <TR>
    <TD align=3Dright>&nbsp;</TD>
    <TD align=3Dright><TT>2257.0452&nbsp;&nbsp;</TT></TD>
    <TD align=3Dright><TT>2256.0379&nbsp;&nbsp;</TT></TD>
    <TD align=3Dright><TT>2256.0692&nbsp;&nbsp;</TT></TD>
    <TD noWrap align=3Dright><TT>-13.88&nbsp;</TT></TD>
    <TD align=3Dright><TT>44&nbsp;</TT></TD>
    <TD noWrap align=3Dright><TT>-&nbsp;</TT></TD>
    <TD align=3Dright><TT>64&nbsp;</TT></TD>
    <TD align=3Dright><TT>0&nbsp;&nbsp;</TT></TD>
    <TD noWrap align=3Dright><TT>---&nbsp;&nbsp;</TT></TD>
    <TD noWrap><TT>&nbsp;R.SLPTHPSDQITETSSILCDGR.H</TT></TD></TR>
  <TR>
    <TD align=3Dright>&nbsp;</TD>
    <TD align=3Dright><TT>2257.0452&nbsp;&nbsp;</TT></TD>
    <TD align=3Dright><TT>2256.0379&nbsp;&nbsp;</TT></TD>
    <TD align=3Dright><TT>2256.1096&nbsp;&nbsp;</TT></TD>
    <TD noWrap align=3Dright><TT>-31.78&nbsp;</TT></TD>
    <TD align=3Dright><TT>134&nbsp;</TT></TD>
    <TD noWrap align=3Dright><TT>-&nbsp;</TT></TD>
    <TD align=3Dright><TT>152&nbsp;</TT></TD>
    <TD align=3Dright><TT>1&nbsp;&nbsp;</TT></TD>
    <TD noWrap align=3Dright><TT>2&nbsp;&nbsp;</TT></TD>
    <TD noWrap><TT>&nbsp;R.VNSTLSFREMPTFLEVENK.E + Oxidation =
(M)</TT></TD></TR>
  <TR>
    <TD align=3Dright>&nbsp;</TD>
    <TD align=3Dright><TT>2300.0552&nbsp;&nbsp;</TT></TD>
    <TD align=3Dright><TT>2299.0479&nbsp;&nbsp;</TT></TD>
    <TD align=3Dright><TT>2299.1365&nbsp;&nbsp;</TT></TD>
    <TD noWrap align=3Dright><TT>-38.54&nbsp;</TT></TD>
    <TD align=3Dright><TT>246&nbsp;</TT></TD>
    <TD noWrap align=3Dright><TT>-&nbsp;</TT></TD>
    <TD align=3Dright><TT>266&nbsp;</TT></TD>
    <TD align=3Dright><TT>1&nbsp;&nbsp;</TT></TD>
    <TD noWrap align=3Dright><TT>---&nbsp;&nbsp;</TT></TD>
    <TD noWrap><TT>&nbsp;K.IEDSPAHMSLKGSEIVSLENK.W + Oxidation =
(M)</TT></TD></TR>
  <TR>
    <TD align=3Dright>&nbsp;</TD>
    <TD align=3Dright><TT>2664.2925&nbsp;&nbsp;</TT></TD>
    <TD align=3Dright><TT>2663.2852&nbsp;&nbsp;</TT></TD>
    <TD align=3Dright><TT>2663.2128&nbsp;&nbsp;</TT></TD>
    <TD noWrap align=3Dright><TT>27.2&nbsp;</TT></TD>
    <TD align=3Dright><TT>1&nbsp;</TT></TD>
    <TD noWrap align=3Dright><TT>-&nbsp;</TT></TD>
    <TD align=3Dright><TT>25&nbsp;</TT></TD>
    <TD align=3Dright><TT>1&nbsp;&nbsp;</TT></TD>
    <TD noWrap align=3Dright><TT>---&nbsp;&nbsp;</TT></TD>
    <TD noWrap><TT>&nbsp;-.MKLLPSPSISSSSTSSFDPNMCTSK.S + 2 Oxidation=20
    (M)</TT></TD></TR></TBODY></TABLE>
<TABLE border=3D0 cellSpacing=3D0>
  <TBODY>
  <TR>
    <TD><TT>&nbsp;&nbsp;&nbsp;&nbsp;&nbsp;&nbsp;</TT></TD>
    <TD><TT><B>No match to: </B>721.3801, 723.3032, 829.3427, 842.4639,=20
      870.4836, 1034.5068, 1036.5557, 1074.5192, 1100.5267, 1101.5325,=20
      1118.5355, 1118.5355, 1140.5022, 1162.4948, 1207.5894, 1269.5459,=20
      1277.4479, 1277.4479, 1296.6942, 1296.6942, 1310.7123, 1310.7123,=20
      1321.5427, 1327.6570, 1403.6052, 1420.6118, 1420.6118, 1442.6177,=20
      1487.6084, 2087.9094, 2087.9094, 2128.9573, 2158.9854, 2216.0063,=20
      2216.0063, 2217.5723, 2237.9763, 2604.1558, 2604.1558,=20
  2626.1479</TT></TD></TR></TBODY></TABLE><BR>
<H3>Search Parameters</H3><FONT face=3D"Courier =
New,Courier,monospace"><PRE><B>Type of search         : MS/MS Ion =
Search</B>
<B>Enzyme                 : Trypsin</B>
<B>Variable modifications : <A =
href=3D"http://zxw-pc/mascot/cgi/client.pl?modification&amp;mod_name=3DOx=
idation+%28M%29&amp;file=3D../data/20121225/F002426.dat" =
target=3D_blank>Oxidation (M)</A></B>
<B>Mass values            : Monoisotopic</B>
<B>Protein Mass           : Unrestricted</B>
<B>Peptide Mass Tolerance : =C2=B1 100 ppm</B>
<B>Fragment Mass Tolerance: =C2=B1 0.8 Da</B>
<B>Max Missed Cleavages   : 1</B>
<B>Instrument type        : MALDI-TOF-TOF</B>
<A name=3DQuery1><B>Query1 (721.3801,1+)   </A>: &lt;no title&gt;</B>
<A name=3DQuery2><B>Query2 (723.3032,1+)   </A>: &lt;no title&gt;</B>
<A name=3DQuery3><B>Query3 (829.3427,1+)   </A>: &lt;no title&gt;</B>
<A name=3DQuery4><B>Query4 (842.4639,1+)   </A>: &lt;no title&gt;</B>
<A name=3DQuery5><B>Query5 (870.4836,1+)   </A>: &lt;no title&gt;</B>
<A name=3DQuery6><B>Query6 (1034.5068,1+)  </A>: &lt;no title&gt;</B>
<A name=3DQuery7><B>Query7 (1036.5557,1+)  </A>: &lt;no title&gt;</B>
<A name=3DQuery8><B>Query8 (1074.5192,1+)  </A>: &lt;no title&gt;</B>
<A name=3DQuery9><B>Query9 (1100.5267,1+)  </A>: &lt;no title&gt;</B>
<A name=3DQuery10><B>Query10 (1101.5325,1+) </A>: &lt;no title&gt;</B>
<A name=3DQuery11><B>Query11 (1103.5251,1+) </A>: &lt;no title&gt;</B>
<A name=3DQuery12><B>Query12 (1118.5355,1+) </A>: &lt;no title&gt;</B>
<A name=3DQuery13><B>Query13 (1118.5355,1+) </A>: Label: K19, Spot_Id: =
795051, Peak_List_Id: 465192, MSMS Job_Run_Id: 23273, Comment: </B>
<A name=3DQuery14><B>Query14 (1140.5022,1+) </A>: &lt;no title&gt;</B>
<A name=3DQuery15><B>Query15 (1162.4948,1+) </A>: &lt;no title&gt;</B>
<A name=3DQuery16><B>Query16 (1207.5894,1+) </A>: &lt;no title&gt;</B>
<A name=3DQuery17><B>Query17 (1269.5459,1+) </A>: &lt;no title&gt;</B>
<A name=3DQuery18><B>Query18 (1277.4479,1+) </A>: &lt;no title&gt;</B>
<A name=3DQuery19><B>Query19 (1277.4479,1+) </A>: Label: K19, Spot_Id: =
795051, Peak_List_Id: 465197, MSMS Job_Run_Id: 23273, Comment: </B>
<A name=3DQuery20><B>Query20 (1296.6942,1+) </A>: &lt;no title&gt;</B>
<A name=3DQuery21><B>Query21 (1296.6942,1+) </A>: Label: K19, Spot_Id: =
795051, Peak_List_Id: 465200, MSMS Job_Run_Id: 23273, Comment: </B>
<A name=3DQuery22><B>Query22 (1310.7123,1+) </A>: &lt;no title&gt;</B>
<A name=3DQuery23><B>Query23 (1310.7123,1+) </A>: Label: K19, Spot_Id: =
795051, Peak_List_Id: 465201, MSMS Job_Run_Id: 23273, Comment: </B>
<A name=3DQuery24><B>Query24 (1321.5427,1+) </A>: &lt;no title&gt;</B>
<A name=3DQuery25><B>Query25 (1327.6570,1+) </A>: &lt;no title&gt;</B>
<A name=3DQuery26><B>Query26 (1403.6052,1+) </A>: &lt;no title&gt;</B>
<A name=3DQuery27><B>Query27 (1420.6118,1+) </A>: &lt;no title&gt;</B>
<A name=3DQuery28><B>Query28 (1420.6118,1+) </A>: Label: K19, Spot_Id: =
795051, Peak_List_Id: 465195, MSMS Job_Run_Id: 23273, Comment: </B>
<A name=3DQuery29><B>Query29 (1442.6177,1+) </A>: &lt;no title&gt;</B>
<A name=3DQuery30><B>Query30 (1487.6084,1+) </A>: &lt;no title&gt;</B>
<A name=3DQuery31><B>Query31 (1798.8718,1+) </A>: &lt;no title&gt;</B>
<A name=3DQuery32><B>Query32 (1798.8718,1+) </A>: Label: K19, Spot_Id: =
795051, Peak_List_Id: 465198, MSMS Job_Run_Id: 23273, Comment: </B>
<A name=3DQuery33><B>Query33 (2087.9094,1+) </A>: &lt;no title&gt;</B>
<A name=3DQuery34><B>Query34 (2087.9094,1+) </A>: Label: K19, Spot_Id: =
795051, Peak_List_Id: 465194, MSMS Job_Run_Id: 23273, Comment: </B>
<A name=3DQuery35><B>Query35 (2128.9573,1+) </A>: &lt;no title&gt;</B>
<A name=3DQuery36><B>Query36 (2158.9854,1+) </A>: &lt;no title&gt;</B>
<A name=3DQuery37><B>Query37 (2199.0505,1+) </A>: &lt;no title&gt;</B>
<A name=3DQuery38><B>Query38 (2216.0063,1+) </A>: &lt;no title&gt;</B>
<A name=3DQuery39><B>Query39 (2216.0063,1+) </A>: Label: K19, Spot_Id: =
795051, Peak_List_Id: 465193, MSMS Job_Run_Id: 23273, Comment: </B>
<A name=3DQuery40><B>Query40 (2217.5723,1+) </A>: &lt;no title&gt;</B>
<A name=3DQuery41><B>Query41 (2237.9763,1+) </A>: &lt;no title&gt;</B>
<A name=3DQuery42><B>Query42 (2257.0452,1+) </A>: &lt;no title&gt;</B>
<A name=3DQuery43><B>Query43 (2257.0452,1+) </A>: Label: K19, Spot_Id: =
795051, Peak_List_Id: 465196, MSMS Job_Run_Id: 23273, Comment: </B>
<A name=3DQuery44><B>Query44 (2300.0552,1+) </A>: &lt;no title&gt;</B>
<A name=3DQuery45><B>Query45 (2604.1558,1+) </A>: &lt;no title&gt;</B>
<A name=3DQuery46><B>Query46 (2604.1558,1+) </A>: Label: K19, Spot_Id: =
795051, Peak_List_Id: 465199, MSMS Job_Run_Id: 23273, Comment: </B>
<A name=3DQuery47><B>Query47 (2626.1479,1+) </A>: &lt;no title&gt;</B>
<A name=3DQuery48><B>Query48 (2664.2925,1+) </A>: &lt;no title&gt;</B>
</PRE></FONT>
<P>
<TABLE border=3D2 cellSpacing=3D2 cellPadding=3D1 width=3D"100%">
  <TBODY>
  <TR>
    <TD noWrap align=3Dcenter><B>Mascot:</B>&nbsp; <A=20
      =
href=3D"http://www.matrixscience.com/">http://www.matrixscience.com/</A> =

  </TD></TR></TBODY></TABLE></P></BODY></HTML>

------=_NextPart_000_002D_01CDE361.1B6466B0
Content-Type: image/gif
Content-Transfer-Encoding: base64
Content-Location: http://zxw-pc/mascot/images/88x31_logo_white.gif

R0lGODlhWAAfANX/AMDAwP/v7//f3//Pz/+/v/+vr/+fn/+Pj/9/f/9wcP9gYP9QUP9AQP8wMP8g
IP8QEP8AAO/v/+/v79/f/9/f38/P/8/Pz7+//7+/v6+v/6+vr5+f/5+fn4+P/4+Pj39//39/f3Bw
/3BwcGBg/2BgYFBQ/1BQUEBA/0BAQDAw/zAwMCAg/yAgIBAQ/xAQEAAA/wAAAAAAAAAAAAAAAAAA
AAAAAAAAAAAAAAAAAAAAAAAAAAAAAAAAAAAAAAAAAAAAACH5BAEAAAAALAAAAABYAB8AQAb/QIBw
SCwaj8ikcslsEl0wTDHz+bxOgMrp8mpFiJFThfsyjl4j82tVLaVGk+Hq1TF2ut8jCkYRSkgcToKD
hIQUKiBCHnxEAghDBA8QQg4QBEQBQwyWQ5ICAAsBAZcACKQJEAsMQgQQk5hCAhAPlAACn0MkUYMS
HCIaABMfJychRSPEH0YbWEMXJyUhxCPSJQAb0icjH8gfeRvIxRnXxCfeGcQlFwAWIn1HLC7vQhtl
AFZ1ES0v6/QrRGSIWPlXpF6LISWuVNgA4EyaIRta9Jvw4kUcInsCDZEARcqQBQ6I0AJQAEIDIgQU
xJo1pOQqIQFUCmFQyYAQAzZBQXikqYAQ/wQQZAIgkFPIHmCFkipdyrSp06eDSLiQUDBhM3JrjFSY
Y++aMgAnXnwdUUFIwodgX1gTso/hkAgVK0w4Ma4IBxZHQMDACzCNlRJiKFokEu5EiopFrFwdYiWF
EC5rhYQ1BqbEhsN1inCE4YGIBBAo5kEdrRS0EQkwEhEp0AABAgYGeA6liUBBAgOXFDDYvUDA7t+/
LxHYzTPAb1wHHCxAsMBAgtnAf2cawsGFhSIUYOwiAtSVgwFCDphM4mmlpQQhiSgQMMBVAAEyNx1A
UtJBgQVCh2DQjoRE5yEOODDdAA+AV0oqMClgoAIQzDcTJwAE8Fp4zwEIwXQANABBTillEv9AeREu
px8LGpFm4okopqjiiiyOxoEKHg2xz2Jn8KPVPkSYA0AGeDT0EI8v5HEYWiG84BhEiAEQARueoXDd
EYv8R0QKij2GzAtuvVUCkIwJUUFFF30l2EVf2nhNVkWEBVhZRnDASBH7wUBVjhEoFkYEZ3w1BFkA
BESEYGy+1dYFH6wQaJ89HgMmlDC4cIQIMJBQRAlxWNHCOEWi5ZUzSQqhzwt1ETGHW1UKMSYRFaRQ
1h1HErEIX3ZZl2NFjo2QRglcpZBBBIehIcQIuQpzwj4tnHDRXMSKseMaHzxT0QppZNArFh/0ukI/
RqlQhAkmiNbitwBIoMKTG71ZxC1JEIDsYYqjJEUBCSB4q5dqQrSHS3s5GRDUEAmMpFNRlZBigL/i
PTCggBFqCLBMAcwyHQInDWFBpEfooi0RmzBAyiMfQhieTwdW+C8ABxCA7lAIoLKAEKGQBEF6H1n4
SSjqDpHddkS4KakRBWzCEgDyIaHvyj8FVcADRdkiU00JgNcwBLgYsQkC+pJChF4oHDFxEQnIBnTE
AauXSXswDy2ETwl8YtwQ7TVY78uNyMQgT5e0LMTEUua1swAF9MybgT8FiN8n8Emi8QALuLJAAgxI
ou4mD8h2QH4BLPBAA8tlMpwrtvmcCQgieDAnuKQXEgQAOw==

------=_NextPart_000_002D_01CDE361.1B6466B0
Content-Type: application/octet-stream
Content-Transfer-Encoding: base64
Content-Location: http://zxw-pc/mascot/cgi/score_gif.pl?score_gif_611037353892

R0lGODlhkAHIAMIAAP///wAAAP8AAAD/AAAA/////wAAAAAAACH5BAEAAAAALAAAAACQAcgAAAP+
CLrc/jDKSau9OOvNu/9gKI5kaZ5oqq5s675wLM90bd94ru987//AoHBILBqPyKRyyWw6n9CodEqt
Wq/YrHbL7Xq/4LB4TC6bz+i0es1uu9/wuHxOr98I+AFDv+Ar/ACAgnuEfYV/h4GJg4aNiI6KkIyP
lJEwApiZmXZuBJafk6CLo5KklaGopqKlrC+ar5xHAQqzKZ6rp6qprbi9u7m8v76Xr5uxRLWztRN4
twrOEc7C07rVwdbA2cO8K8XGx0LKtBTOt57QD9DU1+za6+7Y2/At3pjgQ+IAyxXnC+gNBN7JGyiw
YDyDkFzUE3AP37gL5vxJ8IRwnkWCBzO260X+r17DKuUk+mvW7GJFjBtPqlTFYuFHZBaghYyWUqNJ
myhv1lTo8aWPffsg/Os3EefKnTqT5uSYwqXPHkDJkRQ58ahSq0uxhuLp7emOAGDDBi1B0ahZpFnP
XuzY1etXF7e0qk2LVq6rnm7BSJtr9ypfnN3w5uVSsu5fw4j9cmsqeLCOsSMCHlZMmW5lQFyLObah
TCxkEWUTWx7ddzRbzZs5M/gcIu5k0q9Lbw3cNvWWvaJlx96dGZbt27wvB4e9GIXT3zA8h7WlO/fw
0r01IafBGjQe4sKda1d62vf0GNUjZx+PvbzAlo2/twgPerv558Npo1bPQjlYW/DdNyev4jj+/SmS
6ZcfeVhF981/UoRG4IDvidaddAgCuKCAFE5ooD0RQlFYgxZy6KF83mX4hDoM7ufheYzVJqITAXZo
4ovxXMjQiiOeWOKNxfWXHo0hsCeejRUCWRl6KvLY4wI+foCbizgymeMJ/hkJwjJJekBikDBiGWOK
80nZo3LMNSnkmLMR2aWXIlS5QUlZOunmQA8eiKYRrmlp55vCmBninB+IpcKSZIrZpp4Q8tnnajGN
tGE6gjZ6J4iFGtpBVFJRxcygmIopo6SHIkkOAOUsymimj5J6V5GcauBnos9Y6kCdeDr6JqFypsrC
P6AyQNKGpgZa6qln2roCrrha2uux8XH+uaewf1JV7DPI/vropswOOxWo1xUVbazT0ophtT7A6iu3
5Mb5Lbg8ALrtuB/qiCq6OFxZ7rrQKRspvBOouWYesrJrIrX45guXv/3+6+2MAUugbwfi0lswYJDW
mrADC68p7byauhvsxKt5ht/FBIOs8bIcy9BiyBgHCXDJFFecgYIox1xvxOey7GkyJxTmMMgz2ysx
y/m4zA/PD6s88r0266P00jkXnXKHR/8M9HJhEm011OYinHQMMO/8tGkHb93Aqig07LTMEEddc9KU
Nv211+XRrPXWbZsgL9pXx+3z2mw/ZDe/ecN90so22yf0p4KfjaLcYpv8tuJzhd04LWT+2x045A6q
PXffLdyd+OUbaT455fdV/TjoQ2Y9+uEYdI356WtJ3jiYf5uNOt7cMT76wLDjrvfemxfucdmv+z44
8Lt7arrxxeepevJ+MwMQ4s1Xn5DsyfuYbavPtsr87ceLPvnw0s+UK029f5478tC37qyuu3puffqJ
iE+3fayer3866n8fO/bjq5L5uuc68M3vE88L4Mt0tT9G+e+Bi2Of2EoHkWs10IEQPGCZjLMjjhnu
Y/QzIFrs176y9e+E9UtgCclyHRSKUBsqbECUVliUDL4QTrp7wAxpKJQbuhCGJJRhB3k4PR9qMIUc
fJcCdkhEgPzQhpUgHAOY2ESJPPH+iTGc4hCreL4rHhCAWlQiF/XnRSNKcQFUbOKiyhjCKErQAWms
4snY+MAzLnGLcoSiHjf4RiGKkYu2a+MeiSHGOKrRjIJ0Xh/DuLEx7o+O/QsiI0nmyDke8YZ2BIAh
acimSyYyBlRM4yYTFshBYjKHcNziKAOmLk/WUZJoVCUeOSY/ROoRlnf84yrxZUlbRjKLsdTlLCdW
wE/aEpi5bGQyKWmzUkKyX2AMpjI1OUxebu+Zp1ykNJlJzT+WrJbGDCcq/TjNXcKrl+L8ZTSXibRJ
tjNpxTSlIJHZzXJWc0W7cp8897nOenLTnBHqXg33iUVc+vOd7JSalyyYP4J+UZv+CeXbNhG6UFcB
JH5WEcAANLHRGWFzfeN0p0IBik/3HQUTHUUpwj66FHqK8p5GEmgRV5KJlGrUlQUK6URHCtMMmW9o
l+EoR3EaOYO+1JtSEtWnciNUe7A0fFAa4lGn+c2M2rSj6XxNJqfKzW8SR6U1XSlRR9hPrlLUq7AJ
a03HmjqjyhKprLymUZqKUraCDaIH5SlcSckXujrUPW4V5l5ZadWmZhWwLn0rVWn5VY0K1ZdaLati
u8rYtIK1rpBFbGDtOVheMlWtmD0sfzb7z56iC5wE8etT0xbVQk72rKQEHGUcq1bR/k6nEQ3eTiXa
zMZeVayZbStpKUrSajmzGqD+vWlwb5tEZZpVoWglDV2Va9uc4vW5vGUZaqehWrtC1QShfC10aVnY
2v5VuMPV62KJ6dvHVreouM1rdotrK52ZJbmomG6m8Avf64o3u/3kRCtTot9FdLdUBc6cfwW7XrwK
uK+gxQVtwTqvA6O3BOFlMGUNKuDyUngVl3XsxSZM2ws3l5nY1W0mH3xSEm+0FPyVVohfbGLwSvW/
Kqbngy3rYgPHOFY/vuuCOdvgE8OWDgM2SYJPYWEyLVnIrXUujm1A3zSsca4RnoSLMYSpJhukyql0
rYaP7GANgJkI6MzJlj1aiBkD101rHtKZRcrbFFPZtBKYsxDiuQ43w3jGOPL+c2X0nNsI2LkGhJZv
jqNw3GsEWRBPhtGjbZLoDBN5w2XOQKJvpYEkp3bSffDycyKtkUrfeMzj5bCZ8UwDokAEwpeV8G/Z
jOAs35fVELB0aTtrY15PYNMglKmuPFxiEG95xLOWM651eOpLk9nIqb4AsInnvUS1+Ld/7rGMjz3o
ZYdZyqgGcHw3MG23XRB+8Uu3utfN7na7+93wjre8503vetv73vjOt773zW92d86iA9XnAjttMYIb
fOAIF7jCX33whTeU4Ql3OPGEzcCGQ1ziS434wzcOVI13HOPSszjHMw7ykP/b4yS/uMpHbvKSow/l
LV/5x2WecpYHnOY1T1f+wWF+c5u/3OU9FPnMfR50nv8c5z0fOtFtQPEiGr3oQMdg1F+186k73eoV
f7rUkX50rjvy62APu9jHnlQLNp0K+cznF9DBdr2g+xkMzcJQzr12ut9GJvpz9d3fd3ZGF+anbsfW
9giTd4kA/gp6N7xSsRCSw3shItXuwgALL3mqU77ujie85R/Pd4Aj/uqel/vlAw964FTb1X1vAt63
zniRJJ7z76u74WcP+wZm3gqLSn2CLqp7Jqjd9o+fitoXT/biG//4yE++8pfP/OY7HzmVE5j0LUC1
5/OIStQnAfatTyPsdwZJpSNb9Sn4/QeMZfzh1weVKMj9e3gfZ9tv2/Zj1R+9jilPae8fx/zbf4xV
BSX+HTN+91cdOIMo+jc20cd/dvB/Y6M8dTOA9wcB+QCBDKiAH1GBELg0E2iATAMZ3nczIMiBFggO
GAh+QLF+KOg3n4F+Kcg0JjiCMBiDMjiDqZIAADs=

------=_NextPart_000_002D_01CDE361.1B6466B0
Content-Type: application/octet-stream
Content-Transfer-Encoding: quoted-printable
Content-Location: http://zxw-pc/mascot/templates/browser.js

	var browser_EXCLUDE =3D 1;=20
	var browser_IE =3D 0;=20
	var browser_IE4 =3D 0;=20
	var browser_IE5 =3D 0;=20
	var browser_IE6 =3D 0;
	var browser_MZ7 =3D 0;
	var browser_NS3 =3D 0;
	var browser_NS4 =3D 0;
	var browser_NS6 =3D 0;=20
	var browser_NS7 =3D 0;=20
	var browser_OP5 =3D 0;=20
	var browser_OP6 =3D 0;
	var browser_OP7 =3D 0;
	var browser_KDE =3D 0;
	var browser_SAF =3D 0;

	var agt=3Dnavigator.userAgent.toLowerCase();

  if(typeof navigator.vendor !=3D "undefined" && navigator.vendor =3D=3D =
"KDE"){
  	var thisKDE =3D agt;
  	var splitKDE =3D thisKDE.split("konqueror/");
  	var aKDE =3D splitKDE[1] . split("; ");
  	var KDEn =3D parseFloat(aKDE[0]);
  	if (KDEn >=3D 2.2) {
  		browser_KDE =3D 1;
  //		browser_NS6 =3D 1;
  		browser_EXCLUDE =3D 0;
  	}
  }

  else if(agt.indexOf('webtv') !=3D -1){browser_EXCLUDE =3D 1;}
 =20
  else if(typeof window.opera !=3D "undefined"){
  	browser_EXCLUDE =3D 0;
  	if(agt.indexOf("opera/5") !=3D -1 || agt.indexOf("opera 5") !=3D =
-1){browser_OP5 =3D 1;}
  	if(agt.indexOf("opera/6") !=3D -1 || agt.indexOf("opera 6") !=3D =
-1){browser_OP6 =3D 1;}
  	if(agt.indexOf("opera/7") !=3D -1 || agt.indexOf("opera 7") !=3D =
-1){browser_OP7 =3D 1;}
  }
 =20
  else if(typeof document.all !=3D "undefined"){
  	browser_EXCLUDE =3D 0;
  	browser_IE =3D 1;
  	if(typeof document.getElementById !=3D "undefined"){
  		browser_IE5 =3D 1;
  		if(agt.indexOf("msie 6") !=3D -1){
  			browser_IE6 =3D 1;
  		}
  	}
  	else{browser_IE4 =3D 1;}
  }
 =20
  else if(typeof document.getElementById !=3D "undefined"){
  	browser_EXCLUDE =3D 0;
  	if(agt.indexOf("netscape/6") !=3D -1 || agt.indexOf("netscape6") !=3D =
-1){browser_NS6 =3D 1;}
  	else if(agt.indexOf("netscape/7") !=3D -1 || agt.indexOf("netscape7") =
!=3D -1){browser_NS6 =3D 1; browser_NS7 =3D 1;}
  	else if(agt.indexOf("gecko") !=3D -1){browser_NS6 =3D 1; browser_MZ7 =
=3D 1;}
  	if(agt.indexOf("safari") !=3D -1 || (typeof document.childNodes !=3D =
"undefined" && typeof document.all =3D=3D "undefined" && typeof =
navigator.taintEnabled =3D=3D "undefined")){browser_MZ7 =3D 0; =
browser_NS6 =3D 1; browser_SAF =3D 1;}
  }
 =20
  else if((agt.indexOf('mozilla') !=3D -1) && =
(parseInt(navigator.appVersion) >=3D 3)){
  	browser_EXCLUDE =3D 0;
  	if (parseInt(navigator.appVersion) >=3D 4) {
    	browser_NS4 =3D 1;
  	} else {
    	browser_NS3 =3D 1;
  	}
  	if(typeof navigator.mimeTypes['*'] =3D=3D "undefined"){
  		browser_EXCLUDE =3D 1;
  		browser_NS4 =3D 0;
    	browser_NS3 =3D 0;
  	}
  }
 =20
  if(agt.indexOf('escape') !=3D -1){browser_EXCLUDE =3D 1; browser_NS3 =
=3D 0; browser_NS4 =3D 0;}
 =20
  if(typeof navigator.__ice_version !=3D "undefined"){browser_EXCLUDE =
=3D 1; browser_IE4 =3D 0;}

	var sTemp =3D "Browser detected as ";
	if (browser_EXCLUDE) { sTemp +=3D "EXCLUDE " }
	if (browser_IE)  { sTemp +=3D "IE " }
	if (browser_IE4) { sTemp +=3D "IE4 " }
	if (browser_IE5) { sTemp +=3D "IE5 " }
	if (browser_IE6) { sTemp +=3D "IE6 " }
	if (browser_MZ7) { sTemp +=3D "MZ7 " }
	if (browser_NS3) { sTemp +=3D "NS3 " }
	if (browser_NS4) { sTemp +=3D "NS4 " }
	if (browser_NS6) { sTemp +=3D "NS6 " }
	if (browser_NS7) { sTemp +=3D "NS7 " }
	if (browser_OP5) { sTemp +=3D "OP5 " }
	if (browser_OP6) { sTemp +=3D "OP6 " }
	if (browser_OP7) { sTemp +=3D "OP7 " }
	if (browser_KDE) { sTemp +=3D "KDE " }
	if (browser_SAF) { sTemp +=3D "SAF " }
//	alert(sTemp);

------=_NextPart_000_002D_01CDE361.1B6466B0--
