# Supplementary material for: Proteomic Analyses Provide Novel Insights into Plant Growth and Ginsenoside Biosynthesis in Forest Cultivated Panax ginseng (F. Ginseng)
Source: Front Plant Sci. 2016 Jan 26;7:1. doi: 10.3389/fpls.2016.00001 (PMC4726751; doi:10.3389/fpls.2016.00001)
Supplement: Supplementary file 6 [file DataSheet1.ZIP › The raw files of MS/the raw files of MALDI-TOFTOF MS/K20.mht]

From: =?gb2312?B?08kgV2luZG93cyBJbnRlcm5ldCBFeHBsb3JlciA5ILGjtOY=?=
Subject: Protein Summary Report (Project: zxw, Spot Set: zxw\20121225, Label: K20, Spot Id: 795052, Peak List Id: 464839, MS Job Run Id: 23272)
Date: Wed, 26 Dec 2012 12:04:15 +0800
MIME-Version: 1.0
Content-Type: multipart/related;
	type="text/html";
	boundary="----=_NextPart_000_0036_01CDE361.206F7280"
X-MimeOLE: Produced By Microsoft MimeOLE V6.1.7601.17609

���� MIME ��ʽ�Ķ෽�ʼ���

------=_NextPart_000_0036_01CDE361.206F7280
Content-Type: text/html;
	charset="utf-8"
Content-Transfer-Encoding: quoted-printable
Content-Location: http://zxw-pc/mascot/cgi/master_results.pl?file=..%2Fdata%2F20121225%2FF002427.dat&REPTYPE=protein&_sigthreshold=0.05&REPORT=50&_server_mudpit_switch=99999999&_ignoreionsscorebelow=0&_showsubsets=0&_showpopups=TRUE&_sortunassigned=scoredown&_requireboldred=0

=EF=BB=BF<!DOCTYPE HTML PUBLIC "-//W3C//DTD HTML 4.0 Transitional//EN">
<!-- 0 seconds --><!-- 0 seconds --><!-- 0 seconds =
--><HTML><HEAD><TITLE>Protein Summary Report (Project: zxw, Spot Set: =
zxw\20121225, Label: K20, Spot Id: 795052, Peak List Id: 464839, MS Job =
Run Id: 23272)</TITLE>
<META content=3D"text/html; charset=3Dutf-8" http-equiv=3DContent-Type>
<STYLE type=3Dtext/css>.tooltip {
	POSITION: absolute; VISIBILITY: hidden; TOP: 0px; LEFT: 0px
}
</STYLE>

<SCRIPT language=3DJavaScript type=3Dtext/javascript=20
src=3D"http://zxw-pc/mascot/templates/browser.js"></SCRIPT>

<SCRIPT language=3DJavaScript>=0A=
<!-- Begin hiding Javascript from old browsers.=0A=
 =0A=
  var arrayReady=3D0;=0A=
  =0A=
  if (document.images){=0A=
    redBall =3D new Image();=0A=
    redBall.src =3D "../images/red_ball_white.gif";  =0A=
    cyanBall =3D new Image();=0A=
    cyanBall.src =3D "../images/cyan_ball_white.gif";  =0A=
  }=0A=
  =0A=
  function cover(hit,query,protSeq){=0A=
    document.Results.OV_Title.value =3D queryTitle[query];=0A=
    document.Results.OV_Accession.value =3D protName[hit];=0A=
    document.Results.OV_Sequence.value =3D protSeq;=0A=
    if (hit =3D=3D 0) {=0A=
      self.status =3D queryTitle[query];=0A=
    } else {=0A=
      self.status =3D protName[hit] + ": " + protSeq;=0A=
    }=0A=
    if (protSeq !=3D "" && document.fred && arrayReady =3D=3D 1){=0A=
      var i =3D 0;=0A=
      var element =3D 0;=0A=
      element =3D eval(protSeq+"["+i+"]");=0A=
      while(element) {=0A=
        document.images[element].src =3D redBall.src;=0A=
        i++;=0A=
        element =3D eval(protSeq+"["+i+"]");=0A=
      }=0A=
    }=0A=
  }=0A=
=0A=
  function uncover(hit,query,protSeq){=0A=
    document.Results.OV_Title.value =3D "-Query-";=0A=
    document.Results.OV_Accession.value=3D"-Accession-";=0A=
    document.Results.OV_Sequence.value=3D"-Sequence-";=0A=
    self.status=3D"";=0A=
    if (protSeq !=3D "" && document.fred && arrayReady =3D=3D 1){=0A=
      var i =3D 0;=0A=
      var element =3D 0;=0A=
      element =3D eval(protSeq+"["+i+"]");=0A=
      while(element) {=0A=
        document.images[element].src =3D cyanBall.src;=0A=
        i++;=0A=
        element =3D eval(protSeq+"["+i+"]");=0A=
      }=0A=
    }=0A=
  }=0A=
=0A=
  function checkQuery(checkState,numChecks,form){=0A=
    if (numChecks =3D=3D 1){=0A=
      form.QUE.checked =3D checkState;=0A=
    } else {=0A=
      for (var i =3D 0; i < form.elements.length; i++) {=0A=
        if (form.elements[i].name =3D=3D "QUE"){=0A=
          form.elements[i].checked =3D checkState;=0A=
        }=0A=
      }=0A=
    }=0A=
  }=0A=
=0A=
  function SaveClicks(checkBox,form){=0A=
    if (form.ErrTolRepeat && form.ErrTolRepeat.checked) {=0A=
      return;=0A=
    }=0A=
    var checkState =3D checkBox.checked;=0A=
    var thisHit =3D 0;=0A=
    for (var i =3D 0; i < form.elements.length; i++) {=0A=
      if (thisHit =3D=3D 1){=0A=
        if (form.elements[i].name =3D=3D "QUE") {=0A=
          form.elements[i].checked =3D !checkState;=0A=
        } else {=0A=
          break;=0A=
        }=0A=
      } else {=0A=
        if (form.elements[i] =3D=3D checkBox){=0A=
          thisHit =3D 1;=0A=
        }=0A=
      }=0A=
    }=0A=
  }=0A=
=0A=
  function unMatched(form){=0A=
    var numMisses =3D 0;=0A=
    for (var i =3D 0; i < form.elements.length; i++) {=0A=
      if (form.elements[i].name =3D=3D "MISSES"){=0A=
        numMisses++;=0A=
      } =0A=
    }=0A=
    if (numMisses < 1) {=0A=
      alert("No unmatched mass values to be searched");=0A=
      return false;=0A=
    }=0A=
    for (var i =3D 0; i < form.elements.length; i++) {=0A=
      if (form.elements[i].name =3D=3D "QUE"){=0A=
        form.elements[i].name =3D "DUMMY";=0A=
      } =0A=
    }=0A=
    for (var i =3D 0; i < form.elements.length; i++) {=0A=
      if (form.elements[i].name =3D=3D "MISSES"){=0A=
        form.elements[i].name =3D "QUE";=0A=
      } =0A=
    }=0A=
    form.submit();=0A=
    return true;=0A=
  }=0A=
=0A=
  function setReFormatAction(form){=0A=
    if (form.REPTYPE.options[form.REPTYPE.selectedIndex].value =3D=3D =
"export"){=0A=
      form.action =3D "./export_dat_2.pl";=0A=
    } else if (form.REPTYPE.options[form.REPTYPE.selectedIndex].value =
=3D=3D "family") {=0A=
      form.action =3D "./master_results_2.pl";=0A=
    } else {=0A=
      form.action =3D "./master_results.pl";=0A=
    }=0A=
  }=0A=
  =0A=
  function chooseQueryList(form) {=0A=
    var formatForm =3D window.document.forms['Re-format'];=0A=
    if (formatForm._querylist.value =3D=3D 'unassigned') {=0A=
      form.QUERYLIST.value =3D queryListUnassigned;=0A=
    } else if (formatForm._querylist.value =3D=3D 'identity') {=0A=
      form.QUERYLIST.value =3D queryListIdentity;=0A=
    } else if (formatForm._querylist.value =3D=3D 'homology') {=0A=
      form.QUERYLIST.value =3D queryListHomology;=0A=
    } else {=0A=
      form.QUERYLIST.value =3D "All";=0A=
    }=0A=
    return true;=0A=
  }=0A=
    =0A=
  function makeAccessionString(form){=0A=
    if (!form.ErrTolRepeat || !form.ErrTolRepeat.checked) {=0A=
      form.ACCESSION.value =3D "";=0A=
      return true;=0A=
    }=0A=
    var tempString =3D "";=0A=
    var numAccessions =3D 1;=0A=
    for (var i =3D 0; i < form.elements.length; i++) {=0A=
      if (form.elements[i].name =3D=3D "INCLUDE" && =
form.elements[i].checked){=0A=
        tempString =3D tempString + =
unescape(et_list[form.elements[i].value]) + ",";=0A=
      }=0A=
    }=0A=
    if (tempString =3D=3D "") {=0A=
      alert("No hits selected for error tolerant search");=0A=
      return false;=0A=
    }=0A=
    tempString =3D tempString.substring(0, tempString.length - 1);=0A=
    form.ACCESSION.value =3D tempString;=0A=
    checkQuery(1,52, form);=0A=
    return true;=0A=
  }=0A=
=0A=
  function clearEl() {}=0A=
=0A=
  function makeArchive(form){=0A=
    var tempUrl =3D =
"http://zxw-pc/mascot/cgi/master_results.pl?file=3D..%2Fdata%2F20121225%2=
FF002427.dat;REPTYPE=3Darchive;_sigthreshold=3D0.05;REPORT=3D50;_server_m=
udpit_switch=3D99999999;_ignoreionsscorebelow=3D0;_showsubsets=3D0;_showp=
opups=3DTRUE;_sortunassigned=3Dscoredown;_requireboldred=3D0&INTERMEDIATE=
=3D%2e%2e%2fdata%2f20121225%2fF002427%2edat";    for (var i =3D 0; i < =
form.elements.length; i++) {=0A=
      if (form.elements[i].name =3D=3D "INCLUDE" && =
form.elements[i].checked){=0A=
        tempUrl =3D tempUrl + "&INCLUDE=3D" + form.elements[i].value;=0A=
      }=0A=
    }=0A=
    window.location.href =3D tempUrl;=0A=
  }=0A=
=0A=
// End hiding Javascript from old browsers. -->=0A=
</SCRIPT>

<META name=3DGENERATOR content=3D"MSHTML 9.00.8112.16457"></HEAD>
<BODY aLink=3D#0000ff bgColor=3D#ffffff vLink=3D#0000ff>
<H1><IMG border=3D0 name=3Dfred align=3Dtop=20
src=3D"http://zxw-pc/mascot/images/88x31_logo_white.gif" width=3D88 =
height=3D31=20
NATURALSIZEFLAG=3D"3"> Mascot Search Results</H1><FONT=20
face=3D"Courier New,Courier,monospace"><PRE><B>User            : </B>
<B>Email           : </B>
<B>Search title    : Project: zxw, Spot Set: zxw\20121225, Label: K20, =
Spot Id: 795052, Peak List Id: 464839, MS Job Run Id: 23272</B>
<B>MS data file    : =
C:\Users\lei\Desktop\=EF=BF=BD=EF=BF=BD=EF=BF=BD=EF=BF=BD=EF=BF=BD=EF=BF=BD=
=EF=BF=BD=EF=BF=BD\201212\20121225\ppw_K20_135641680631.txt</B>
<B>Database        : viridiplantae p (1850050 sequences; 642453415 =
residues)</B>
<B>Timestamp       : 25 Dec 2012 at 08:17:24 GMT</B>
<B>Warning         : <FONT color=3D#ff0000>A Peptide summary report will =
usually give a much clearer picture of MS/MS search results.</FONT></B>
<B>Top Score       : 225 for <FONT color=3D#ff0000>gi|296088597</FONT>, =
unnamed protein product [Vitis vinifera]</B>
</PRE></FONT>
<H3>Mascot Score Histogram</H3>Protein score is -10*Log(P), where P is =
the=20
probability that the observed match is a random event.<BR>Protein scores =
greater=20
than 75 are significant (p&lt;0.05).<BR>Protein scores are derived from =
ions=20
scores as a non-probabilistic basis for ranking protein hits.
<P><IMG alt=3D"Score Distribution"=20
src=3D"http://zxw-pc/mascot/cgi/score_gif.pl?score_gif_788917122148" =
width=3D400=20
height=3D200>=20
<FORM onsubmit=3D"return setReFormatAction(this)" method=3Dget =
name=3DRe-format=20
action=3D./master_results.pl><INPUT name=3Dfile =
value=3D../data/20121225/F002427.dat=20
type=3Dhidden>=20
<H3>Protein Summary Report</H3>
<TABLE border=3D0 cellSpacing=3D1 cellPadding=3D3>
  <TBODY>
  <TR>
    <TD bgColor=3D#eeeeff noWrap><INPUT value=3D"Format As" =
type=3Dsubmit> </TD>
    <TD bgColor=3D#eeeeff noWrap><SELECT name=3DREPTYPE> <OPTION =
selected=20
        value=3Dprotein>Protein Summary (deprecated)</OPTION> <OPTION=20
        value=3Dfamily>Protein Family Summary</OPTION> <OPTION=20
        value=3Dpeptide>Peptide Summary</OPTION> <OPTION =
value=3Dselect>Select=20
        Summary (protein hits)</OPTION> <OPTION =
value=3Dunassigned>Select Summary=20
        (unassigned)</OPTION> <OPTION value=3Dexport>Export Search=20
      Results</OPTION></SELECT> </TD>
    <TD bgColor=3D#eeeeff>&nbsp;</TD>
    <TD bgColor=3D#eeeeff noWrap><A=20
      href=3D"http://zxw-pc/mascot/help/msms_summaries_help.html"=20
      target=3D_blank>Help</A> </TD></TR>
  <TR>
    <TD bgColor=3D#eeeeff>&nbsp;</TD>
    <TD bgColor=3D#eeeeff noWrap>Significance threshold p&lt; <INPUT=20
      name=3D_sigthreshold value=3D0.05 size=3D8> </TD>
    <TD bgColor=3D#eeeeff noWrap>Max. number of hits <INPUT =
name=3DREPORT value=3D50=20
      size=3D5> </TD>
    <TD bgColor=3D#eeeeff>&nbsp;</TD></TR></TBODY></TABLE></FORM>
<FORM method=3Dpost name=3DResults action=3D./search_form.pl><INPUT =
name=3DQUE=20
value=3D"701.370894 from(702.378170,1+)  intensity(14819.2170)  =
query(1)"=20
type=3Dhidden> <INPUT name=3DQUE=20
value=3D"805.399764 from(806.407040,1+)  intensity(27232.9410)  =
query(2)"=20
type=3Dhidden> <INPUT name=3DMISSES=20
value=3D"805.399764 from(806.407040,1+)  intensity(27232.9410)  =
query(2)"=20
type=3Dhidden> <INPUT name=3DQUE=20
value=3D"824.047354 from(825.054630,1+)  intensity(6424.9019)  query(3)" =

type=3Dhidden> <INPUT name=3DMISSES=20
value=3D"824.047354 from(825.054630,1+)  intensity(6424.9019)  query(3)" =

type=3Dhidden> <INPUT name=3DQUE=20
value=3D"841.449144 from(842.456420,1+)  intensity(1944.5098)  query(4)" =

type=3Dhidden> <INPUT name=3DMISSES=20
value=3D"841.449144 from(842.456420,1+)  intensity(1944.5098)  query(4)" =

type=3Dhidden> <INPUT name=3DQUE=20
value=3D"875.377854 from(876.385130,1+)  intensity(1941.5686)  query(5)" =

type=3Dhidden> <INPUT name=3DMISSES=20
value=3D"875.377854 from(876.385130,1+)  intensity(1941.5686)  query(5)" =

type=3Dhidden> <INPUT name=3DQUE=20
value=3D"1005.500024 from(1006.507300,1+)  intensity(100057.0600)  =
query(6)"=20
type=3Dhidden> <INPUT name=3DMISSES=20
value=3D"1005.500024 from(1006.507300,1+)  intensity(100057.0600)  =
query(6)"=20
type=3Dhidden> <INPUT name=3DQUE=20
value=3D"1005.500024 from(1006.507300,1+)  intensity(0.0000)  =
title(Label%3a%20K20%2c%20Spot_Id%3a%20795052%2c%20Peak_List_Id%3a%204652=
06%2c%20MSMS%20Job_Run_Id%3a%2023273%2c%20Comment%3a%20)  query(7)"=20
type=3Dhidden> <INPUT name=3DMISSES=20
value=3D"1005.500024 from(1006.507300,1+)  intensity(0.0000)  =
title(Label%3a%20K20%2c%20Spot_Id%3a%20795052%2c%20Peak_List_Id%3a%204652=
06%2c%20MSMS%20Job_Run_Id%3a%2023273%2c%20Comment%3a%20)  query(7)"=20
type=3Dhidden> <INPUT name=3DQUE=20
value=3D"1091.562424 from(1092.569700,1+)  intensity(2454.1177)  =
query(8)"=20
type=3Dhidden> <INPUT name=3DMISSES=20
value=3D"1091.562424 from(1092.569700,1+)  intensity(2454.1177)  =
query(8)"=20
type=3Dhidden> <INPUT name=3DQUE=20
value=3D"1123.473424 from(1124.480700,1+)  intensity(7372.1572)  =
query(9)"=20
type=3Dhidden> <INPUT name=3DMISSES=20
value=3D"1123.473424 from(1124.480700,1+)  intensity(7372.1572)  =
query(9)"=20
type=3Dhidden> <INPUT name=3DQUE=20
value=3D"1299.617924 from(1300.625200,1+)  intensity(3214.1177)  =
query(10)"=20
type=3Dhidden> <INPUT name=3DMISSES=20
value=3D"1299.617924 from(1300.625200,1+)  intensity(3214.1177)  =
query(10)"=20
type=3Dhidden> <INPUT name=3DQUE=20
value=3D"1358.592824 from(1359.600100,1+)  intensity(266327.8800)  =
query(11)"=20
type=3Dhidden> <INPUT name=3DMISSES=20
value=3D"1358.592824 from(1359.600100,1+)  intensity(266327.8800)  =
query(11)"=20
type=3Dhidden> <INPUT name=3DQUE=20
value=3D"1358.592824 from(1359.600100,1+)  intensity(0.0000)  =
title(Label%3a%20K20%2c%20Spot_Id%3a%20795052%2c%20Peak_List_Id%3a%204652=
03%2c%20MSMS%20Job_Run_Id%3a%2023273%2c%20Comment%3a%20)  query(12)"=20
type=3Dhidden> <INPUT name=3DMISSES=20
value=3D"1358.592824 from(1359.600100,1+)  intensity(0.0000)  =
title(Label%3a%20K20%2c%20Spot_Id%3a%20795052%2c%20Peak_List_Id%3a%204652=
03%2c%20MSMS%20Job_Run_Id%3a%2023273%2c%20Comment%3a%20)  query(12)"=20
type=3Dhidden> <INPUT name=3DQUE=20
value=3D"1369.669524 from(1370.676800,1+)  intensity(43478.0310)  =
query(13)"=20
type=3Dhidden> <INPUT name=3DMISSES=20
value=3D"1369.669524 from(1370.676800,1+)  intensity(43478.0310)  =
query(13)"=20
type=3Dhidden> <INPUT name=3DQUE=20
value=3D"1380.557624 from(1381.564900,1+)  intensity(3064.5508)  =
query(14)"=20
type=3Dhidden> <INPUT name=3DMISSES=20
value=3D"1380.557624 from(1381.564900,1+)  intensity(3064.5508)  =
query(14)"=20
type=3Dhidden> <INPUT name=3DQUE=20
value=3D"1383.537124 from(1384.544400,1+)  intensity(2230.5476)  =
query(15)"=20
type=3Dhidden> <INPUT name=3DMISSES=20
value=3D"1383.537124 from(1384.544400,1+)  intensity(2230.5476)  =
query(15)"=20
type=3Dhidden> <INPUT name=3DQUE=20
value=3D"1391.684824 from(1392.692100,1+)  intensity(14922.3530)  =
query(16)"=20
type=3Dhidden> <INPUT name=3DMISSES=20
value=3D"1391.684824 from(1392.692100,1+)  intensity(14922.3530)  =
query(16)"=20
type=3Dhidden> <INPUT name=3DQUE=20
value=3D"1391.684824 from(1392.692100,1+)  intensity(0.0000)  =
title(Label%3a%20K20%2c%20Spot_Id%3a%20795052%2c%20Peak_List_Id%3a%204652=
11%2c%20MSMS%20Job_Run_Id%3a%2023273%2c%20Comment%3a%20)  query(17)"=20
type=3Dhidden> <INPUT name=3DMISSES=20
value=3D"1391.684824 from(1392.692100,1+)  intensity(0.0000)  =
title(Label%3a%20K20%2c%20Spot_Id%3a%20795052%2c%20Peak_List_Id%3a%204652=
11%2c%20MSMS%20Job_Run_Id%3a%2023273%2c%20Comment%3a%20)  query(17)"=20
type=3Dhidden> <INPUT name=3DQUE=20
value=3D"1442.645024 from(1443.652300,1+)  intensity(5194.5835)  =
query(18)"=20
type=3Dhidden> <INPUT name=3DMISSES=20
value=3D"1442.645024 from(1443.652300,1+)  intensity(5194.5835)  =
query(18)"=20
type=3Dhidden> <INPUT name=3DQUE=20
value=3D"1447.669624 from(1448.676900,1+)  intensity(7362.7129)  =
query(19)"=20
type=3Dhidden> <INPUT name=3DMISSES=20
value=3D"1447.669624 from(1448.676900,1+)  intensity(7362.7129)  =
query(19)"=20
type=3Dhidden> <INPUT name=3DQUE=20
value=3D"1547.610724 from(1548.618000,1+)  intensity(21208.4300)  =
query(20)"=20
type=3Dhidden> <INPUT name=3DMISSES=20
value=3D"1547.610724 from(1548.618000,1+)  intensity(21208.4300)  =
query(20)"=20
type=3Dhidden> <INPUT name=3DQUE=20
value=3D"1547.610724 from(1548.618000,1+)  intensity(0.0000)  =
title(Label%3a%20K20%2c%20Spot_Id%3a%20795052%2c%20Peak_List_Id%3a%204652=
08%2c%20MSMS%20Job_Run_Id%3a%2023273%2c%20Comment%3a%20)  query(21)"=20
type=3Dhidden> <INPUT name=3DMISSES=20
value=3D"1547.610724 from(1548.618000,1+)  intensity(0.0000)  =
title(Label%3a%20K20%2c%20Spot_Id%3a%20795052%2c%20Peak_List_Id%3a%204652=
08%2c%20MSMS%20Job_Run_Id%3a%2023273%2c%20Comment%3a%20)  query(21)"=20
type=3Dhidden> <INPUT name=3DQUE=20
value=3D"1568.666024 from(1569.673300,1+)  intensity(12895.1810)  =
query(22)"=20
type=3Dhidden> <INPUT name=3DMISSES=20
value=3D"1568.666024 from(1569.673300,1+)  intensity(12895.1810)  =
query(22)"=20
type=3Dhidden> <INPUT name=3DQUE=20
value=3D"1569.657324 from(1570.664600,1+)  intensity(5236.9336)  =
query(23)"=20
type=3Dhidden> <INPUT name=3DMISSES=20
value=3D"1569.657324 from(1570.664600,1+)  intensity(5236.9336)  =
query(23)"=20
type=3Dhidden> <INPUT name=3DQUE=20
value=3D"1571.682224 from(1572.689500,1+)  intensity(3687.1023)  =
query(24)"=20
type=3Dhidden> <INPUT name=3DMISSES=20
value=3D"1571.682224 from(1572.689500,1+)  intensity(3687.1023)  =
query(24)"=20
type=3Dhidden> <INPUT name=3DQUE=20
value=3D"1598.746624 from(1599.753900,1+)  intensity(14290.5880)  =
query(25)"=20
type=3Dhidden> <INPUT name=3DMISSES=20
value=3D"1598.746624 from(1599.753900,1+)  intensity(14290.5880)  =
query(25)"=20
type=3Dhidden> <INPUT name=3DQUE=20
value=3D"1615.723224 from(1616.730500,1+)  intensity(855822.0600)  =
query(26)"=20
type=3Dhidden> <INPUT name=3DMISSES=20
value=3D"1615.723224 from(1616.730500,1+)  intensity(855822.0600)  =
query(26)"=20
type=3Dhidden> <INPUT name=3DQUE=20
value=3D"1615.723224 from(1616.730500,1+)  intensity(0.0000)  =
title(Label%3a%20K20%2c%20Spot_Id%3a%20795052%2c%20Peak_List_Id%3a%204652=
02%2c%20MSMS%20Job_Run_Id%3a%2023273%2c%20Comment%3a%20)  query(27)"=20
type=3Dhidden> <INPUT name=3DMISSES=20
value=3D"1615.723224 from(1616.730500,1+)  intensity(0.0000)  =
title(Label%3a%20K20%2c%20Spot_Id%3a%20795052%2c%20Peak_List_Id%3a%204652=
02%2c%20MSMS%20Job_Run_Id%3a%2023273%2c%20Comment%3a%20)  query(27)"=20
type=3Dhidden> <INPUT name=3DQUE=20
value=3D"1637.685024 from(1638.692300,1+)  intensity(23773.1370)  =
query(28)"=20
type=3Dhidden> <INPUT name=3DMISSES=20
value=3D"1637.685024 from(1638.692300,1+)  intensity(23773.1370)  =
query(28)"=20
type=3Dhidden> <INPUT name=3DQUE=20
value=3D"1699.770024 from(1700.777300,1+)  intensity(8512.1572)  =
query(29)"=20
type=3Dhidden> <INPUT name=3DMISSES=20
value=3D"1699.770024 from(1700.777300,1+)  intensity(8512.1572)  =
query(29)"=20
type=3Dhidden> <INPUT name=3DQUE=20
value=3D"1717.788424 from(1718.795700,1+)  intensity(18817.4510)  =
query(30)"=20
type=3Dhidden> <INPUT name=3DMISSES=20
value=3D"1717.788424 from(1718.795700,1+)  intensity(18817.4510)  =
query(30)"=20
type=3Dhidden> <INPUT name=3DQUE=20
value=3D"1717.788424 from(1718.795700,1+)  intensity(0.0000)  =
title(Label%3a%20K20%2c%20Spot_Id%3a%20795052%2c%20Peak_List_Id%3a%204652=
10%2c%20MSMS%20Job_Run_Id%3a%2023273%2c%20Comment%3a%20)  query(31)"=20
type=3Dhidden> <INPUT name=3DMISSES=20
value=3D"1717.788424 from(1718.795700,1+)  intensity(0.0000)  =
title(Label%3a%20K20%2c%20Spot_Id%3a%20795052%2c%20Peak_List_Id%3a%204652=
10%2c%20MSMS%20Job_Run_Id%3a%2023273%2c%20Comment%3a%20)  query(31)"=20
type=3Dhidden> <INPUT name=3DQUE=20
value=3D"1739.803224 from(1740.810500,1+)  intensity(7709.2158)  =
query(32)"=20
type=3Dhidden> <INPUT name=3DMISSES=20
value=3D"1739.803224 from(1740.810500,1+)  intensity(7709.2158)  =
query(32)"=20
type=3Dhidden> <INPUT name=3DQUE=20
value=3D"1873.916824 from(1874.924100,1+)  intensity(11117.0590)  =
query(33)"=20
type=3Dhidden> <INPUT name=3DMISSES=20
value=3D"1873.916824 from(1874.924100,1+)  intensity(11117.0590)  =
query(33)"=20
type=3Dhidden> <INPUT name=3DQUE=20
value=3D"2007.923524 from(2008.930800,1+)  intensity(158053.9200)  =
query(34)"=20
type=3Dhidden> <INPUT name=3DMISSES=20
value=3D"2007.923524 from(2008.930800,1+)  intensity(158053.9200)  =
query(34)"=20
type=3Dhidden> <INPUT name=3DQUE=20
value=3D"2007.923524 from(2008.930800,1+)  intensity(0.0000)  =
title(Label%3a%20K20%2c%20Spot_Id%3a%20795052%2c%20Peak_List_Id%3a%204652=
04%2c%20MSMS%20Job_Run_Id%3a%2023273%2c%20Comment%3a%20)  query(35)"=20
type=3Dhidden> <INPUT name=3DMISSES=20
value=3D"2007.923524 from(2008.930800,1+)  intensity(0.0000)  =
title(Label%3a%20K20%2c%20Spot_Id%3a%20795052%2c%20Peak_List_Id%3a%204652=
04%2c%20MSMS%20Job_Run_Id%3a%2023273%2c%20Comment%3a%20)  query(35)"=20
type=3Dhidden> <INPUT name=3DQUE=20
value=3D"2106.969524 from(2107.976800,1+)  intensity(58978.8200)  =
query(36)"=20
type=3Dhidden> <INPUT name=3DQUE=20
value=3D"2106.969524 from(2107.976800,1+)  intensity(0.0000)  =
title(Label%3a%20K20%2c%20Spot_Id%3a%20795052%2c%20Peak_List_Id%3a%204652=
07%2c%20MSMS%20Job_Run_Id%3a%2023273%2c%20Comment%3a%20)  query(37)"=20
type=3Dhidden> <INPUT name=3DQUE=20
value=3D"2128.971024 from(2129.978300,1+)  intensity(14809.8050)  =
query(38)"=20
type=3Dhidden> <INPUT name=3DMISSES=20
value=3D"2128.971024 from(2129.978300,1+)  intensity(14809.8050)  =
query(38)"=20
type=3Dhidden> <INPUT name=3DQUE=20
value=3D"2143.855024 from(2144.862300,1+)  intensity(20112.8540)  =
query(39)"=20
type=3Dhidden> <INPUT name=3DQUE=20
value=3D"2143.855024 from(2144.862300,1+)  intensity(0.0000)  =
title(Label%3a%20K20%2c%20Spot_Id%3a%20795052%2c%20Peak_List_Id%3a%204652=
09%2c%20MSMS%20Job_Run_Id%3a%2023273%2c%20Comment%3a%20)  query(40)"=20
type=3Dhidden> <INPUT name=3DQUE=20
value=3D"2149.074724 from(2150.082000,1+)  intensity(6349.4121)  =
query(41)"=20
type=3Dhidden> <INPUT name=3DMISSES=20
value=3D"2149.074724 from(2150.082000,1+)  intensity(6349.4121)  =
query(41)"=20
type=3Dhidden> <INPUT name=3DQUE=20
value=3D"2159.840124 from(2160.847400,1+)  intensity(14959.1660)  =
query(42)"=20
type=3Dhidden> <INPUT name=3DQUE=20
value=3D"2165.865324 from(2166.872600,1+)  intensity(6584.7559)  =
query(43)"=20
type=3Dhidden> <INPUT name=3DMISSES=20
value=3D"2165.865324 from(2166.872600,1+)  intensity(6584.7559)  =
query(43)"=20
type=3Dhidden> <INPUT name=3DQUE=20
value=3D"2179.971224 from(2180.978500,1+)  intensity(2566.2744)  =
query(44)"=20
type=3Dhidden> <INPUT name=3DMISSES=20
value=3D"2179.971224 from(2180.978500,1+)  intensity(2566.2744)  =
query(44)"=20
type=3Dhidden> <INPUT name=3DQUE=20
value=3D"2365.129424 from(2366.136700,1+)  intensity(124327.6500)  =
query(45)"=20
type=3Dhidden> <INPUT name=3DMISSES=20
value=3D"2365.129424 from(2366.136700,1+)  intensity(124327.6500)  =
query(45)"=20
type=3Dhidden> <INPUT name=3DQUE=20
value=3D"2365.129424 from(2366.136700,1+)  intensity(0.0000)  =
title(Label%3a%20K20%2c%20Spot_Id%3a%20795052%2c%20Peak_List_Id%3a%204652=
05%2c%20MSMS%20Job_Run_Id%3a%2023273%2c%20Comment%3a%20)  query(46)"=20
type=3Dhidden> <INPUT name=3DMISSES=20
value=3D"2365.129424 from(2366.136700,1+)  intensity(0.0000)  =
title(Label%3a%20K20%2c%20Spot_Id%3a%20795052%2c%20Peak_List_Id%3a%204652=
05%2c%20MSMS%20Job_Run_Id%3a%2023273%2c%20Comment%3a%20)  query(46)"=20
type=3Dhidden> <INPUT name=3DQUE=20
value=3D"2480.027924 from(2481.035200,1+)  intensity(13167.2560)  =
query(47)"=20
type=3Dhidden> <INPUT name=3DMISSES=20
value=3D"2480.027924 from(2481.035200,1+)  intensity(13167.2560)  =
query(47)"=20
type=3Dhidden> <INPUT name=3DQUE=20
value=3D"2497.015924 from(2498.023200,1+)  intensity(4106.1641)  =
query(48)"=20
type=3Dhidden> <INPUT name=3DMISSES=20
value=3D"2497.015924 from(2498.023200,1+)  intensity(4106.1641)  =
query(48)"=20
type=3Dhidden> <INPUT name=3DQUE=20
value=3D"2503.031824 from(2504.039100,1+)  intensity(1643.8358)  =
query(49)"=20
type=3Dhidden> <INPUT name=3DMISSES=20
value=3D"2503.031824 from(2504.039100,1+)  intensity(1643.8358)  =
query(49)"=20
type=3Dhidden> <INPUT name=3DQUE=20
value=3D"2624.297424 from(2625.304700,1+)  intensity(7361.4648)  =
query(50)"=20
type=3Dhidden> <INPUT name=3DMISSES=20
value=3D"2624.297424 from(2625.304700,1+)  intensity(7361.4648)  =
query(50)"=20
type=3Dhidden> <INPUT name=3DQUE=20
value=3D"2964.425124 from(2965.432400,1+)  intensity(2585.5786)  =
query(51)"=20
type=3Dhidden> <INPUT name=3DMISSES=20
value=3D"2964.425124 from(2965.432400,1+)  intensity(2585.5786)  =
query(51)"=20
type=3Dhidden> <INPUT name=3DQUE=20
value=3D"3313.645324 from(3314.652600,1+)  intensity(6757.5908)  =
query(52)"=20
type=3Dhidden> <INPUT name=3DMISSES=20
value=3D"3313.645324 from(3314.652600,1+)  intensity(6757.5908)  =
query(52)"=20
type=3Dhidden> <INPUT name=3DFORMVER value=3D2 type=3Dhidden> <INPUT =
name=3DSEARCH=20
value=3DMIS type=3Dhidden> <INPUT name=3DUSERNAME type=3Dhidden> <INPUT =
name=3DUSEREMAIL=20
type=3Dhidden> <INPUT name=3DCOM=20
value=3D"Project: zxw, Spot Set: zxw\20121225, Label: K20, Spot Id: =
795052, Peak List Id: 464839, MS Job Run Id: 23272"=20
type=3Dhidden> <INPUT name=3DMODS type=3Dhidden> <INPUT name=3DIT_MODS=20
value=3D"Oxidation (M)" type=3Dhidden> <INPUT name=3DCLE value=3DTrypsin =
type=3Dhidden>=20
<INPUT name=3DMASS value=3DMonoisotopic type=3Dhidden> <INPUT name=3DSEG =
type=3Dhidden>=20
<INPUT name=3DTOL value=3D100 type=3Dhidden> <INPUT name=3DTOLU =
value=3Dppm type=3Dhidden>=20
<INPUT name=3DITOL value=3D0.8 type=3Dhidden> <INPUT name=3DITOLU =
value=3DDa type=3Dhidden>=20
<INPUT name=3DDB value=3Dviridiplantae type=3Dhidden> <INPUT =
name=3DCHARGE value=3D1+=20
type=3Dhidden> <INPUT name=3DPFA value=3D1 type=3Dhidden> <INPUT =
name=3DFILE=20
value=3DC:\Users\lei\Desktop\=EF=BF=BD=EF=BF=BD=EF=BF=BD=EF=BF=BD=EF=BF=BD=
=EF=BF=BD=EF=BF=BD=EF=BF=BD\201212\20121225\ppw_K20_135641680631.txt=20
type=3Dhidden> <INPUT name=3DFORMAT value=3D"Mascot generic" =
type=3Dhidden> <INPUT=20
name=3DINTERMEDIATE value=3D../data/20121225/F002427.dat type=3Dhidden> =
<INPUT=20
name=3DREPORT value=3D50 type=3Dhidden> <INPUT name=3DOVERVIEW =
value=3DOFF type=3Dhidden>=20
<INPUT name=3DPRECURSOR type=3Dhidden> <INPUT name=3DTAXONOMY =
value=3D"All entries"=20
type=3Dhidden> <INPUT name=3DREPTYPE type=3Dhidden> <INPUT =
name=3DrepeatSearch=20
value=3D"not again" type=3Dhidden> <INPUT name=3DINSTRUMENT =
value=3DMALDI-TOF-TOF=20
type=3Dhidden> <INPUT name=3DACCESSION type=3Dhidden> <INPUT =
name=3DQUANTITATION=20
type=3Dhidden>=20
<P><INPUT value=3D"Re-Search All" type=3Dsubmit> &nbsp;&nbsp;<INPUT =
onclick=3D"unMatched(this.form); return true" value=3D"Search Unmatched" =
type=3Dbutton>=20
</FORM>
<H3>Index</H3>
<TABLE border=3D0 cellSpacing=3D0 cellPadding=3D0>
  <TBODY>
  <TR>
    <TD>&nbsp;</TD>
    <TD><TT><B>&nbsp;Accession</B></TT></TD>
    <TD><TT><B>&nbsp;&nbsp;Mass</B></TT></TD>
    <TD><TT><B>&nbsp;&nbsp;Score</B></TT></TD>
    <TD><TT><B>&nbsp;&nbsp;Description</B></TT></TD></TR>
  <TR>
    <TD noWrap align=3Dright><TT><B>1.</B></TT></TD>
    <TD noWrap><TT><B>&nbsp;<A=20
      =
href=3D"http://zxw-pc/mascot/cgi/master_results.pl?file=3D..%2Fdata%2F201=
21225%2FF002427.dat&amp;REPTYPE=3Dprotein&amp;_sigthreshold=3D0.05&amp;RE=
PORT=3D50&amp;_server_mudpit_switch=3D99999999&amp;_ignoreionsscorebelow=3D=
0&amp;_showsubsets=3D0&amp;_showpopups=3DTRUE&amp;_sortunassigned=3Dscore=
down&amp;_requireboldred=3D0#Hit1">gi|296088597</A></B></TT></TD>
    <TD noWrap><TT>&nbsp;&nbsp;51218</TT></TD>
    <TD noWrap align=3Dright><TT>225</TT></TD>
    <TD noWrap><TT>&nbsp;&nbsp;unnamed protein product [Vitis=20
  vinifera]</TT></TD></TR>
  <TR>
    <TD noWrap align=3Dright><TT><B>2.</B></TT></TD>
    <TD noWrap><TT><B>&nbsp;<A=20
      =
href=3D"http://zxw-pc/mascot/cgi/master_results.pl?file=3D..%2Fdata%2F201=
21225%2FF002427.dat&amp;REPTYPE=3Dprotein&amp;_sigthreshold=3D0.05&amp;RE=
PORT=3D50&amp;_server_mudpit_switch=3D99999999&amp;_ignoreionsscorebelow=3D=
0&amp;_showsubsets=3D0&amp;_showpopups=3DTRUE&amp;_sortunassigned=3Dscore=
down&amp;_requireboldred=3D0#Hit2">gi|225431563</A></B></TT></TD>
    <TD noWrap><TT>&nbsp;&nbsp;51218</TT></TD>
    <TD noWrap align=3Dright><TT>225</TT></TD>
    <TD noWrap><TT>&nbsp;&nbsp;PREDICTED: hypothetical protein [Vitis=20
      vinifera]</TT></TD></TR>
  <TR>
    <TD noWrap align=3Dright><TT><B>3.</B></TT></TD>
    <TD noWrap><TT><B>&nbsp;<A=20
      =
href=3D"http://zxw-pc/mascot/cgi/master_results.pl?file=3D..%2Fdata%2F201=
21225%2FF002427.dat&amp;REPTYPE=3Dprotein&amp;_sigthreshold=3D0.05&amp;RE=
PORT=3D50&amp;_server_mudpit_switch=3D99999999&amp;_ignoreionsscorebelow=3D=
0&amp;_showsubsets=3D0&amp;_showpopups=3DTRUE&amp;_sortunassigned=3Dscore=
down&amp;_requireboldred=3D0#Hit3">gi|168057301</A></B></TT></TD>
    <TD noWrap><TT>&nbsp;&nbsp;57312</TT></TD>
    <TD noWrap align=3Dright><TT>165</TT></TD>
    <TD noWrap><TT>&nbsp;&nbsp;predicted protein [Physcomitrella patens =
subsp.=20
      patens]</TT></TD></TR>
  <TR>
    <TD noWrap align=3Dright><TT><B>4.</B></TT></TD>
    <TD noWrap><TT><B>&nbsp;<A=20
      =
href=3D"http://zxw-pc/mascot/cgi/master_results.pl?file=3D..%2Fdata%2F201=
21225%2FF002427.dat&amp;REPTYPE=3Dprotein&amp;_sigthreshold=3D0.05&amp;RE=
PORT=3D50&amp;_server_mudpit_switch=3D99999999&amp;_ignoreionsscorebelow=3D=
0&amp;_showsubsets=3D0&amp;_showpopups=3DTRUE&amp;_sortunassigned=3Dscore=
down&amp;_requireboldred=3D0#Hit4">gi|162667922</A></B></TT></TD>
    <TD noWrap><TT>&nbsp;&nbsp;57312</TT></TD>
    <TD noWrap align=3Dright><TT>165</TT></TD>
    <TD noWrap><TT>&nbsp;&nbsp;predicted protein [Physcomitrella patens =
subsp.=20
      patens]</TT></TD></TR>
  <TR>
    <TD noWrap align=3Dright><TT><B>5.</B></TT></TD>
    <TD noWrap><TT><B>&nbsp;<A=20
      =
href=3D"http://zxw-pc/mascot/cgi/master_results.pl?file=3D..%2Fdata%2F201=
21225%2FF002427.dat&amp;REPTYPE=3Dprotein&amp;_sigthreshold=3D0.05&amp;RE=
PORT=3D50&amp;_server_mudpit_switch=3D99999999&amp;_ignoreionsscorebelow=3D=
0&amp;_showsubsets=3D0&amp;_showpopups=3DTRUE&amp;_sortunassigned=3Dscore=
down&amp;_requireboldred=3D0#Hit5">gi|17402533</A></B></TT></TD>
    <TD noWrap><TT>&nbsp;&nbsp;41001</TT></TD>
    <TD noWrap align=3Dright><TT>164</TT></TD>
    <TD noWrap><TT>&nbsp;&nbsp;UDP-glucose pyrophosphorylase [Nicotiana=20
      tabacum]</TT></TD></TR>
  <TR>
    <TD noWrap align=3Dright><TT><B>6.</B></TT></TD>
    <TD noWrap><TT><B>&nbsp;<A=20
      =
href=3D"http://zxw-pc/mascot/cgi/master_results.pl?file=3D..%2Fdata%2F201=
21225%2FF002427.dat&amp;REPTYPE=3Dprotein&amp;_sigthreshold=3D0.05&amp;RE=
PORT=3D50&amp;_server_mudpit_switch=3D99999999&amp;_ignoreionsscorebelow=3D=
0&amp;_showsubsets=3D0&amp;_showpopups=3DTRUE&amp;_sortunassigned=3Dscore=
down&amp;_requireboldred=3D0#Hit6">gi|28863907</A></B></TT></TD>
    <TD noWrap><TT>&nbsp;&nbsp;51798</TT></TD>
    <TD noWrap align=3Dright><TT>161</TT></TD>
    <TD noWrap><TT>&nbsp;&nbsp;UTP:alpha-D-glucose-1-phosphate=20
      uridylyltransferase [Solanum tuberosum]</TT></TD></TR>
  <TR>
    <TD noWrap align=3Dright><TT><B>7.</B></TT></TD>
    <TD noWrap><TT><B>&nbsp;<A=20
      =
href=3D"http://zxw-pc/mascot/cgi/master_results.pl?file=3D..%2Fdata%2F201=
21225%2FF002427.dat&amp;REPTYPE=3Dprotein&amp;_sigthreshold=3D0.05&amp;RE=
PORT=3D50&amp;_server_mudpit_switch=3D99999999&amp;_ignoreionsscorebelow=3D=
0&amp;_showsubsets=3D0&amp;_showpopups=3DTRUE&amp;_sortunassigned=3Dscore=
down&amp;_requireboldred=3D0#Hit7">gi|28863905</A></B></TT></TD>
    <TD noWrap><TT>&nbsp;&nbsp;51798</TT></TD>
    <TD noWrap align=3Dright><TT>161</TT></TD>
    <TD noWrap><TT>&nbsp;&nbsp;UTP:alpha-D-glucose-1-phosphate=20
      uridylyltransferase [Solanum tuberosum]</TT></TD></TR>
  <TR>
    <TD noWrap align=3Dright><TT><B>8.</B></TT></TD>
    <TD noWrap><TT><B>&nbsp;<A=20
      =
href=3D"http://zxw-pc/mascot/cgi/master_results.pl?file=3D..%2Fdata%2F201=
21225%2FF002427.dat&amp;REPTYPE=3Dprotein&amp;_sigthreshold=3D0.05&amp;RE=
PORT=3D50&amp;_server_mudpit_switch=3D99999999&amp;_ignoreionsscorebelow=3D=
0&amp;_showsubsets=3D0&amp;_showpopups=3DTRUE&amp;_sortunassigned=3Dscore=
down&amp;_requireboldred=3D0#Hit8">gi|28863903</A></B></TT></TD>
    <TD noWrap><TT>&nbsp;&nbsp;51818</TT></TD>
    <TD noWrap align=3Dright><TT>161</TT></TD>
    <TD noWrap><TT>&nbsp;&nbsp;UTP:alpha-D-glucose-1-phosphate=20
      uridylyltransferase [Solanum tuberosum]</TT></TD></TR>
  <TR>
    <TD noWrap align=3Dright><TT><B>9.</B></TT></TD>
    <TD noWrap><TT><B>&nbsp;<A=20
      =
href=3D"http://zxw-pc/mascot/cgi/master_results.pl?file=3D..%2Fdata%2F201=
21225%2FF002427.dat&amp;REPTYPE=3Dprotein&amp;_sigthreshold=3D0.05&amp;RE=
PORT=3D50&amp;_server_mudpit_switch=3D99999999&amp;_ignoreionsscorebelow=3D=
0&amp;_showsubsets=3D0&amp;_showpopups=3DTRUE&amp;_sortunassigned=3Dscore=
down&amp;_requireboldred=3D0#Hit9">gi|21599</A></B></TT></TD>
    <TD noWrap><TT>&nbsp;&nbsp;51798</TT></TD>
    <TD noWrap align=3Dright><TT>161</TT></TD>
    <TD noWrap><TT>&nbsp;&nbsp;UTP--glucose-1-phosphate =
uridylyltransferase=20
      [Solanum tuberosum]</TT></TD></TR>
  <TR>
    <TD noWrap align=3Dright><TT><B>10.</B></TT></TD>
    <TD noWrap><TT><B>&nbsp;<A=20
      =
href=3D"http://zxw-pc/mascot/cgi/master_results.pl?file=3D..%2Fdata%2F201=
21225%2FF002427.dat&amp;REPTYPE=3Dprotein&amp;_sigthreshold=3D0.05&amp;RE=
PORT=3D50&amp;_server_mudpit_switch=3D99999999&amp;_ignoreionsscorebelow=3D=
0&amp;_showsubsets=3D0&amp;_showpopups=3DTRUE&amp;_sortunassigned=3Dscore=
down&amp;_requireboldred=3D0#Hit10">gi|28863913</A></B></TT></TD>
    <TD noWrap><TT>&nbsp;&nbsp;51825</TT></TD>
    <TD noWrap align=3Dright><TT>160</TT></TD>
    <TD noWrap><TT>&nbsp;&nbsp;UTP:alpha-D-glucose-1-phosphate=20
      uridylyltransferase [Solanum tuberosum]</TT></TD></TR>
  <TR>
    <TD noWrap align=3Dright><TT><B>11.</B></TT></TD>
    <TD noWrap><TT><B>&nbsp;<A=20
      =
href=3D"http://zxw-pc/mascot/cgi/master_results.pl?file=3D..%2Fdata%2F201=
21225%2FF002427.dat&amp;REPTYPE=3Dprotein&amp;_sigthreshold=3D0.05&amp;RE=
PORT=3D50&amp;_server_mudpit_switch=3D99999999&amp;_ignoreionsscorebelow=3D=
0&amp;_showsubsets=3D0&amp;_showpopups=3DTRUE&amp;_sortunassigned=3Dscore=
down&amp;_requireboldred=3D0#Hit11">gi|297832968</A></B></TT></TD>
    <TD noWrap><TT>&nbsp;&nbsp;51708</TT></TD>
    <TD noWrap align=3Dright><TT>159</TT></TD>
    <TD noWrap><TT>&nbsp;&nbsp;UDP-glucose pyrophosphorylase =
[Arabidopsis=20
      lyrata subsp. lyrata]</TT></TD></TR>
  <TR>
    <TD noWrap align=3Dright><TT><B>12.</B></TT></TD>
    <TD noWrap><TT><B>&nbsp;<A=20
      =
href=3D"http://zxw-pc/mascot/cgi/master_results.pl?file=3D..%2Fdata%2F201=
21225%2FF002427.dat&amp;REPTYPE=3Dprotein&amp;_sigthreshold=3D0.05&amp;RE=
PORT=3D50&amp;_server_mudpit_switch=3D99999999&amp;_ignoreionsscorebelow=3D=
0&amp;_showsubsets=3D0&amp;_showpopups=3DTRUE&amp;_sortunassigned=3Dscore=
down&amp;_requireboldred=3D0#Hit12">gi|297330206</A></B></TT></TD>
    <TD noWrap><TT>&nbsp;&nbsp;51708</TT></TD>
    <TD noWrap align=3Dright><TT>159</TT></TD>
    <TD noWrap><TT>&nbsp;&nbsp;UDP-glucose pyrophosphorylase =
[Arabidopsis=20
      lyrata subsp. lyrata]</TT></TD></TR>
  <TR>
    <TD noWrap align=3Dright><TT><B>13.</B></TT></TD>
    <TD noWrap><TT><B>&nbsp;<A=20
      =
href=3D"http://zxw-pc/mascot/cgi/master_results.pl?file=3D..%2Fdata%2F201=
21225%2FF002427.dat&amp;REPTYPE=3Dprotein&amp;_sigthreshold=3D0.05&amp;RE=
PORT=3D50&amp;_server_mudpit_switch=3D99999999&amp;_ignoreionsscorebelow=3D=
0&amp;_showsubsets=3D0&amp;_showpopups=3DTRUE&amp;_sortunassigned=3Dscore=
down&amp;_requireboldred=3D0#Hit13">gi|224814363</A></B></TT></TD>
    <TD noWrap><TT>&nbsp;&nbsp;51694</TT></TD>
    <TD noWrap align=3Dright><TT>158</TT></TD>
    <TD noWrap><TT>&nbsp;&nbsp;UDP-glucose pyrophosphorylase [Bambusa=20
      oldhamii]</TT></TD></TR>
  <TR>
    <TD noWrap align=3Dright><TT><B>14.</B></TT></TD>
    <TD noWrap><TT><B>&nbsp;<A=20
      =
href=3D"http://zxw-pc/mascot/cgi/master_results.pl?file=3D..%2Fdata%2F201=
21225%2FF002427.dat&amp;REPTYPE=3Dprotein&amp;_sigthreshold=3D0.05&amp;RE=
PORT=3D50&amp;_server_mudpit_switch=3D99999999&amp;_ignoreionsscorebelow=3D=
0&amp;_showsubsets=3D0&amp;_showpopups=3DTRUE&amp;_sortunassigned=3Dscore=
down&amp;_requireboldred=3D0#Hit14">gi|332005028</A></B></TT></TD>
    <TD noWrap><TT>&nbsp;&nbsp;43722</TT></TD>
    <TD noWrap align=3Dright><TT>157</TT></TD>
    <TD noWrap><TT>&nbsp;&nbsp;UTP--glucose-1-phosphate =
uridylyltransferase 1=20
      [Arabidopsis thaliana]</TT></TD></TR>
  <TR>
    <TD noWrap align=3Dright><TT><B>15.</B></TT></TD>
    <TD noWrap><TT><B>&nbsp;<A=20
      =
href=3D"http://zxw-pc/mascot/cgi/master_results.pl?file=3D..%2Fdata%2F201=
21225%2FF002427.dat&amp;REPTYPE=3Dprotein&amp;_sigthreshold=3D0.05&amp;RE=
PORT=3D50&amp;_server_mudpit_switch=3D99999999&amp;_ignoreionsscorebelow=3D=
0&amp;_showsubsets=3D0&amp;_showpopups=3DTRUE&amp;_sortunassigned=3Dscore=
down&amp;_requireboldred=3D0#Hit15">gi|30686293</A></B></TT></TD>
    <TD noWrap><TT>&nbsp;&nbsp;43722</TT></TD>
    <TD noWrap align=3Dright><TT>157</TT></TD>
    <TD noWrap><TT>&nbsp;&nbsp;UTP--glucose-1-phosphate =
uridylyltransferase 1=20
      [Arabidopsis thaliana]</TT></TD></TR>
  <TR>
    <TD noWrap align=3Dright><TT><B>16.</B></TT></TD>
    <TD noWrap><TT><B>&nbsp;<A=20
      =
href=3D"http://zxw-pc/mascot/cgi/master_results.pl?file=3D..%2Fdata%2F201=
21225%2FF002427.dat&amp;REPTYPE=3Dprotein&amp;_sigthreshold=3D0.05&amp;RE=
PORT=3D50&amp;_server_mudpit_switch=3D99999999&amp;_ignoreionsscorebelow=3D=
0&amp;_showsubsets=3D0&amp;_showpopups=3DTRUE&amp;_sortunassigned=3Dscore=
down&amp;_requireboldred=3D0#Hit16">gi|13605559</A></B></TT></TD>
    <TD noWrap><TT>&nbsp;&nbsp;51676</TT></TD>
    <TD noWrap align=3Dright><TT>155</TT></TD>
    <TD noWrap><TT>&nbsp;&nbsp;AT3g03250/T17B22_6 [Arabidopsis=20
    thaliana]</TT></TD></TR>
  <TR>
    <TD noWrap align=3Dright><TT><B>17.</B></TT></TD>
    <TD noWrap><TT><B>&nbsp;<A=20
      =
href=3D"http://zxw-pc/mascot/cgi/master_results.pl?file=3D..%2Fdata%2F201=
21225%2FF002427.dat&amp;REPTYPE=3Dprotein&amp;_sigthreshold=3D0.05&amp;RE=
PORT=3D50&amp;_server_mudpit_switch=3D99999999&amp;_ignoreionsscorebelow=3D=
0&amp;_showsubsets=3D0&amp;_showpopups=3DTRUE&amp;_sortunassigned=3Dscore=
down&amp;_requireboldred=3D0#Hit17">gi|312283013</A></B></TT></TD>
    <TD noWrap><TT>&nbsp;&nbsp;51760</TT></TD>
    <TD noWrap align=3Dright><TT>155</TT></TD>
    <TD noWrap><TT>&nbsp;&nbsp;unnamed protein product [Thellungiella=20
      halophila]</TT></TD></TR>
  <TR>
    <TD noWrap align=3Dright><TT><B>18.</B></TT></TD>
    <TD noWrap><TT><B>&nbsp;<A=20
      =
href=3D"http://zxw-pc/mascot/cgi/master_results.pl?file=3D..%2Fdata%2F201=
21225%2FF002427.dat&amp;REPTYPE=3Dprotein&amp;_sigthreshold=3D0.05&amp;RE=
PORT=3D50&amp;_server_mudpit_switch=3D99999999&amp;_ignoreionsscorebelow=3D=
0&amp;_showsubsets=3D0&amp;_showpopups=3DTRUE&amp;_sortunassigned=3Dscore=
down&amp;_requireboldred=3D0#Hit18">gi|297811877</A></B></TT></TD>
    <TD noWrap><TT>&nbsp;&nbsp;51799</TT></TD>
    <TD noWrap align=3Dright><TT>155</TT></TD>
    <TD noWrap><TT>&nbsp;&nbsp;hypothetical protein ARALYDRAFT_909725=20
      [Arabidopsis lyrata subsp. lyrata]</TT></TD></TR>
  <TR>
    <TD noWrap align=3Dright><TT><B>19.</B></TT></TD>
    <TD noWrap><TT><B>&nbsp;<A=20
      =
href=3D"http://zxw-pc/mascot/cgi/master_results.pl?file=3D..%2Fdata%2F201=
21225%2FF002427.dat&amp;REPTYPE=3Dprotein&amp;_sigthreshold=3D0.05&amp;RE=
PORT=3D50&amp;_server_mudpit_switch=3D99999999&amp;_ignoreionsscorebelow=3D=
0&amp;_showsubsets=3D0&amp;_showpopups=3DTRUE&amp;_sortunassigned=3Dscore=
down&amp;_requireboldred=3D0#Hit19">gi|297319659</A></B></TT></TD>
    <TD noWrap><TT>&nbsp;&nbsp;51799</TT></TD>
    <TD noWrap align=3Dright><TT>155</TT></TD>
    <TD noWrap><TT>&nbsp;&nbsp;hypothetical protein ARALYDRAFT_909725=20
      [Arabidopsis lyrata subsp. lyrata]</TT></TD></TR>
  <TR>
    <TD noWrap align=3Dright><TT><B>20.</B></TT></TD>
    <TD noWrap><TT><B>&nbsp;<A=20
      =
href=3D"http://zxw-pc/mascot/cgi/master_results.pl?file=3D..%2Fdata%2F201=
21225%2FF002427.dat&amp;REPTYPE=3Dprotein&amp;_sigthreshold=3D0.05&amp;RE=
PORT=3D50&amp;_server_mudpit_switch=3D99999999&amp;_ignoreionsscorebelow=3D=
0&amp;_showsubsets=3D0&amp;_showpopups=3DTRUE&amp;_sortunassigned=3Dscore=
down&amp;_requireboldred=3D0#Hit20">gi|332005029</A></B></TT></TD>
    <TD noWrap><TT>&nbsp;&nbsp;51887</TT></TD>
    <TD noWrap align=3Dright><TT>155</TT></TD>
    <TD noWrap><TT>&nbsp;&nbsp;UTP--glucose-1-phosphate =
uridylyltransferase 1=20
      [Arabidopsis thaliana]</TT></TD></TR>
  <TR>
    <TD noWrap align=3Dright><TT><B>21.</B></TT></TD>
    <TD noWrap><TT><B>&nbsp;<A=20
      =
href=3D"http://zxw-pc/mascot/cgi/master_results.pl?file=3D..%2Fdata%2F201=
21225%2FF002427.dat&amp;REPTYPE=3Dprotein&amp;_sigthreshold=3D0.05&amp;RE=
PORT=3D50&amp;_server_mudpit_switch=3D99999999&amp;_ignoreionsscorebelow=3D=
0&amp;_showsubsets=3D0&amp;_showpopups=3DTRUE&amp;_sortunassigned=3Dscore=
down&amp;_requireboldred=3D0#Hit21">gi|12585448</A></B></TT></TD>
    <TD noWrap><TT>&nbsp;&nbsp;51887</TT></TD>
    <TD noWrap align=3Dright><TT>155</TT></TD>
    <TD noWrap><TT>&nbsp;&nbsp;RecName: Full=3DUTP--glucose-1-phosphate=20
      uridylyltransferase 1; AltName: Full=3DUDP-glucose =
pyrophosphorylase 1;=20
      Short=3DUDPGP 1; Short=3DUGPase 1</TT></TD></TR>
  <TR>
    <TD noWrap align=3Dright><TT><B>22.</B></TT></TD>
    <TD noWrap><TT><B>&nbsp;<A=20
      =
href=3D"http://zxw-pc/mascot/cgi/master_results.pl?file=3D..%2Fdata%2F201=
21225%2FF002427.dat&amp;REPTYPE=3Dprotein&amp;_sigthreshold=3D0.05&amp;RE=
PORT=3D50&amp;_server_mudpit_switch=3D99999999&amp;_ignoreionsscorebelow=3D=
0&amp;_showsubsets=3D0&amp;_showpopups=3DTRUE&amp;_sortunassigned=3Dscore=
down&amp;_requireboldred=3D0#Hit22">gi|15237947</A></B></TT></TD>
    <TD noWrap><TT>&nbsp;&nbsp;51887</TT></TD>
    <TD noWrap align=3Dright><TT>155</TT></TD>
    <TD noWrap><TT>&nbsp;&nbsp;UTP--glucose-1-phosphate =
uridylyltransferase 1=20
      [Arabidopsis thaliana]</TT></TD></TR>
  <TR>
    <TD noWrap align=3Dright><TT><B>23.</B></TT></TD>
    <TD noWrap><TT><B>&nbsp;<A=20
      =
href=3D"http://zxw-pc/mascot/cgi/master_results.pl?file=3D..%2Fdata%2F201=
21225%2FF002427.dat&amp;REPTYPE=3Dprotein&amp;_sigthreshold=3D0.05&amp;RE=
PORT=3D50&amp;_server_mudpit_switch=3D99999999&amp;_ignoreionsscorebelow=3D=
0&amp;_showsubsets=3D0&amp;_showpopups=3DTRUE&amp;_sortunassigned=3Dscore=
down&amp;_requireboldred=3D0#Hit23">gi|14532836</A></B></TT></TD>
    <TD noWrap><TT>&nbsp;&nbsp;51887</TT></TD>
    <TD noWrap align=3Dright><TT>155</TT></TD>
    <TD noWrap><TT>&nbsp;&nbsp;putative UDP-glucose pyrophosphorylase=20
      [Arabidopsis thaliana]</TT></TD></TR>
  <TR>
    <TD noWrap align=3Dright><TT><B>24.</B></TT></TD>
    <TD noWrap><TT><B>&nbsp;<A=20
      =
href=3D"http://zxw-pc/mascot/cgi/master_results.pl?file=3D..%2Fdata%2F201=
21225%2FF002427.dat&amp;REPTYPE=3Dprotein&amp;_sigthreshold=3D0.05&amp;RE=
PORT=3D50&amp;_server_mudpit_switch=3D99999999&amp;_ignoreionsscorebelow=3D=
0&amp;_showsubsets=3D0&amp;_showpopups=3DTRUE&amp;_sortunassigned=3Dscore=
down&amp;_requireboldred=3D0#Hit24">gi|13605671</A></B></TT></TD>
    <TD noWrap><TT>&nbsp;&nbsp;51887</TT></TD>
    <TD noWrap align=3Dright><TT>155</TT></TD>
    <TD noWrap><TT>&nbsp;&nbsp;AT5g17310/MKP11_16 [Arabidopsis=20
    thaliana]</TT></TD></TR>
  <TR>
    <TD noWrap align=3Dright><TT><B>25.</B></TT></TD>
    <TD noWrap><TT><B>&nbsp;<A=20
      =
href=3D"http://zxw-pc/mascot/cgi/master_results.pl?file=3D..%2Fdata%2F201=
21225%2FF002427.dat&amp;REPTYPE=3Dprotein&amp;_sigthreshold=3D0.05&amp;RE=
PORT=3D50&amp;_server_mudpit_switch=3D99999999&amp;_ignoreionsscorebelow=3D=
0&amp;_showsubsets=3D0&amp;_showpopups=3DTRUE&amp;_sortunassigned=3Dscore=
down&amp;_requireboldred=3D0#Hit25">gi|13430664</A></B></TT></TD>
    <TD noWrap><TT>&nbsp;&nbsp;51887</TT></TD>
    <TD noWrap align=3Dright><TT>155</TT></TD>
    <TD noWrap><TT>&nbsp;&nbsp;putative UDP-glucose pyrophosphorylase=20
      [Arabidopsis thaliana]</TT></TD></TR>
  <TR>
    <TD noWrap align=3Dright><TT><B>26.</B></TT></TD>
    <TD noWrap><TT><B>&nbsp;<A=20
      =
href=3D"http://zxw-pc/mascot/cgi/master_results.pl?file=3D..%2Fdata%2F201=
21225%2FF002427.dat&amp;REPTYPE=3Dprotein&amp;_sigthreshold=3D0.05&amp;RE=
PORT=3D50&amp;_server_mudpit_switch=3D99999999&amp;_ignoreionsscorebelow=3D=
0&amp;_showsubsets=3D0&amp;_showpopups=3DTRUE&amp;_sortunassigned=3Dscore=
down&amp;_requireboldred=3D0#Hit26">gi|10177076</A></B></TT></TD>
    <TD noWrap><TT>&nbsp;&nbsp;51887</TT></TD>
    <TD noWrap align=3Dright><TT>155</TT></TD>
    <TD noWrap><TT>&nbsp;&nbsp;UDP-glucose pyrophosphorylase =
[Arabidopsis=20
      thaliana]</TT></TD></TR>
  <TR>
    <TD noWrap align=3Dright><TT><B>27.</B></TT></TD>
    <TD noWrap><TT><B>&nbsp;<A=20
      =
href=3D"http://zxw-pc/mascot/cgi/master_results.pl?file=3D..%2Fdata%2F201=
21225%2FF002427.dat&amp;REPTYPE=3Dprotein&amp;_sigthreshold=3D0.05&amp;RE=
PORT=3D50&amp;_server_mudpit_switch=3D99999999&amp;_ignoreionsscorebelow=3D=
0&amp;_showsubsets=3D0&amp;_showpopups=3DTRUE&amp;_sortunassigned=3Dscore=
down&amp;_requireboldred=3D0#Hit27">gi|76160958</A></B></TT></TD>
    <TD noWrap><TT>&nbsp;&nbsp;51241</TT></TD>
    <TD noWrap align=3Dright><TT>155</TT></TD>
    <TD noWrap><TT>&nbsp;&nbsp;UDP-glucose pyrophosphorylase-like =
protein=20
      [Solanum tuberosum]</TT></TD></TR>
  <TR>
    <TD noWrap align=3Dright><TT><B>28.</B></TT></TD>
    <TD noWrap><TT><B>&nbsp;<A=20
      =
href=3D"http://zxw-pc/mascot/cgi/master_results.pl?file=3D..%2Fdata%2F201=
21225%2FF002427.dat&amp;REPTYPE=3Dprotein&amp;_sigthreshold=3D0.05&amp;RE=
PORT=3D50&amp;_server_mudpit_switch=3D99999999&amp;_ignoreionsscorebelow=3D=
0&amp;_showsubsets=3D0&amp;_showpopups=3DTRUE&amp;_sortunassigned=3Dscore=
down&amp;_requireboldred=3D0#Hit28">gi|212275438</A></B></TT></TD>
    <TD noWrap><TT>&nbsp;&nbsp;52146</TT></TD>
    <TD noWrap align=3Dright><TT>154</TT></TD>
    <TD noWrap><TT>&nbsp;&nbsp;hypothetical protein LOC100191846 [Zea=20
      mays]</TT></TD></TR>
  <TR>
    <TD noWrap align=3Dright><TT><B>29.</B></TT></TD>
    <TD noWrap><TT><B>&nbsp;<A=20
      =
href=3D"http://zxw-pc/mascot/cgi/master_results.pl?file=3D..%2Fdata%2F201=
21225%2FF002427.dat&amp;REPTYPE=3Dprotein&amp;_sigthreshold=3D0.05&amp;RE=
PORT=3D50&amp;_server_mudpit_switch=3D99999999&amp;_ignoreionsscorebelow=3D=
0&amp;_showsubsets=3D0&amp;_showpopups=3DTRUE&amp;_sortunassigned=3Dscore=
down&amp;_requireboldred=3D0#Hit29">gi|219888561</A></B></TT></TD>
    <TD noWrap><TT>&nbsp;&nbsp;52146</TT></TD>
    <TD noWrap align=3Dright><TT>154</TT></TD>
    <TD noWrap><TT>&nbsp;&nbsp;unknown [Zea mays]</TT></TD></TR>
  <TR>
    <TD noWrap align=3Dright><TT><B>30.</B></TT></TD>
    <TD noWrap><TT><B>&nbsp;<A=20
      =
href=3D"http://zxw-pc/mascot/cgi/master_results.pl?file=3D..%2Fdata%2F201=
21225%2FF002427.dat&amp;REPTYPE=3Dprotein&amp;_sigthreshold=3D0.05&amp;RE=
PORT=3D50&amp;_server_mudpit_switch=3D99999999&amp;_ignoreionsscorebelow=3D=
0&amp;_showsubsets=3D0&amp;_showpopups=3DTRUE&amp;_sortunassigned=3Dscore=
down&amp;_requireboldred=3D0#Hit30">gi|219884251</A></B></TT></TD>
    <TD noWrap><TT>&nbsp;&nbsp;52146</TT></TD>
    <TD noWrap align=3Dright><TT>154</TT></TD>
    <TD noWrap><TT>&nbsp;&nbsp;unknown [Zea mays]</TT></TD></TR>
  <TR>
    <TD noWrap align=3Dright><TT><B>31.</B></TT></TD>
    <TD noWrap><TT><B>&nbsp;<A=20
      =
href=3D"http://zxw-pc/mascot/cgi/master_results.pl?file=3D..%2Fdata%2F201=
21225%2FF002427.dat&amp;REPTYPE=3Dprotein&amp;_sigthreshold=3D0.05&amp;RE=
PORT=3D50&amp;_server_mudpit_switch=3D99999999&amp;_ignoreionsscorebelow=3D=
0&amp;_showsubsets=3D0&amp;_showpopups=3DTRUE&amp;_sortunassigned=3Dscore=
down&amp;_requireboldred=3D0#Hit31">gi|194689996</A></B></TT></TD>
    <TD noWrap><TT>&nbsp;&nbsp;52146</TT></TD>
    <TD noWrap align=3Dright><TT>154</TT></TD>
    <TD noWrap><TT>&nbsp;&nbsp;unknown [Zea mays]</TT></TD></TR>
  <TR>
    <TD noWrap align=3Dright><TT><B>32.</B></TT></TD>
    <TD noWrap><TT><B>&nbsp;<A=20
      =
href=3D"http://zxw-pc/mascot/cgi/master_results.pl?file=3D..%2Fdata%2F201=
21225%2FF002427.dat&amp;REPTYPE=3Dprotein&amp;_sigthreshold=3D0.05&amp;RE=
PORT=3D50&amp;_server_mudpit_switch=3D99999999&amp;_ignoreionsscorebelow=3D=
0&amp;_showsubsets=3D0&amp;_showpopups=3DTRUE&amp;_sortunassigned=3Dscore=
down&amp;_requireboldred=3D0#Hit32">gi|136739</A></B></TT></TD>
    <TD noWrap><TT>&nbsp;&nbsp;51841</TT></TD>
    <TD noWrap align=3Dright><TT>154</TT></TD>
    <TD noWrap><TT>&nbsp;&nbsp;RecName: Full=3DUTP--glucose-1-phosphate=20
      uridylyltransferase; AltName: Full=3DUDP-glucose =
pyrophosphorylase;=20
      Short=3DUDPGP; Short=3DUGPase</TT></TD></TR>
  <TR>
    <TD noWrap align=3Dright><TT><B>33.</B></TT></TD>
    <TD noWrap><TT><B>&nbsp;<A=20
      =
href=3D"http://zxw-pc/mascot/cgi/master_results.pl?file=3D..%2Fdata%2F201=
21225%2FF002427.dat&amp;REPTYPE=3Dprotein&amp;_sigthreshold=3D0.05&amp;RE=
PORT=3D50&amp;_server_mudpit_switch=3D99999999&amp;_ignoreionsscorebelow=3D=
0&amp;_showsubsets=3D0&amp;_showpopups=3DTRUE&amp;_sortunassigned=3Dscore=
down&amp;_requireboldred=3D0#Hit33">gi|1388021</A></B></TT></TD>
    <TD noWrap><TT>&nbsp;&nbsp;51869</TT></TD>
    <TD noWrap align=3Dright><TT>154</TT></TD>
    <TD noWrap><TT>&nbsp;&nbsp;UDP-glucose pyrophosphorylase [Solanum=20
      tuberosum]</TT></TD></TR>
  <TR>
    <TD noWrap align=3Dright><TT><B>34.</B></TT></TD>
    <TD noWrap><TT><B>&nbsp;<A=20
      =
href=3D"http://zxw-pc/mascot/cgi/master_results.pl?file=3D..%2Fdata%2F201=
21225%2FF002427.dat&amp;REPTYPE=3Dprotein&amp;_sigthreshold=3D0.05&amp;RE=
PORT=3D50&amp;_server_mudpit_switch=3D99999999&amp;_ignoreionsscorebelow=3D=
0&amp;_showsubsets=3D0&amp;_showpopups=3DTRUE&amp;_sortunassigned=3Dscore=
down&amp;_requireboldred=3D0#Hit34">gi|28863915</A></B></TT></TD>
    <TD noWrap><TT>&nbsp;&nbsp;51841</TT></TD>
    <TD noWrap align=3Dright><TT>154</TT></TD>
    <TD noWrap><TT>&nbsp;&nbsp;UTP:alpha-D-glucose-1-phosphate=20
      uridylyltransferase [Solanum tuberosum]</TT></TD></TR>
  <TR>
    <TD noWrap align=3Dright><TT><B>35.</B></TT></TD>
    <TD noWrap><TT><B>&nbsp;<A=20
      =
href=3D"http://zxw-pc/mascot/cgi/master_results.pl?file=3D..%2Fdata%2F201=
21225%2FF002427.dat&amp;REPTYPE=3Dprotein&amp;_sigthreshold=3D0.05&amp;RE=
PORT=3D50&amp;_server_mudpit_switch=3D99999999&amp;_ignoreionsscorebelow=3D=
0&amp;_showsubsets=3D0&amp;_showpopups=3DTRUE&amp;_sortunassigned=3Dscore=
down&amp;_requireboldred=3D0#Hit35">gi|28863911</A></B></TT></TD>
    <TD noWrap><TT>&nbsp;&nbsp;51841</TT></TD>
    <TD noWrap align=3Dright><TT>154</TT></TD>
    <TD noWrap><TT>&nbsp;&nbsp;UTP:alpha-D-glucose-1-phosphate=20
      uridylyltransferase [Solanum tuberosum]</TT></TD></TR>
  <TR>
    <TD noWrap align=3Dright><TT><B>36.</B></TT></TD>
    <TD noWrap><TT><B>&nbsp;<A=20
      =
href=3D"http://zxw-pc/mascot/cgi/master_results.pl?file=3D..%2Fdata%2F201=
21225%2FF002427.dat&amp;REPTYPE=3Dprotein&amp;_sigthreshold=3D0.05&amp;RE=
PORT=3D50&amp;_server_mudpit_switch=3D99999999&amp;_ignoreionsscorebelow=3D=
0&amp;_showsubsets=3D0&amp;_showpopups=3DTRUE&amp;_sortunassigned=3Dscore=
down&amp;_requireboldred=3D0#Hit36">gi|28863909</A></B></TT></TD>
    <TD noWrap><TT>&nbsp;&nbsp;51903</TT></TD>
    <TD noWrap align=3Dright><TT>154</TT></TD>
    <TD noWrap><TT>&nbsp;&nbsp;UTP:alpha-D-glucose-1-phosphate=20
      uridylyltransferase [Solanum tuberosum]</TT></TD></TR>
  <TR>
    <TD noWrap align=3Dright><TT><B>37.</B></TT></TD>
    <TD noWrap><TT><B>&nbsp;<A=20
      =
href=3D"http://zxw-pc/mascot/cgi/master_results.pl?file=3D..%2Fdata%2F201=
21225%2FF002427.dat&amp;REPTYPE=3Dprotein&amp;_sigthreshold=3D0.05&amp;RE=
PORT=3D50&amp;_server_mudpit_switch=3D99999999&amp;_ignoreionsscorebelow=3D=
0&amp;_showsubsets=3D0&amp;_showpopups=3DTRUE&amp;_sortunassigned=3Dscore=
down&amp;_requireboldred=3D0#Hit37">gi|218001</A></B></TT></TD>
    <TD noWrap><TT>&nbsp;&nbsp;51841</TT></TD>
    <TD noWrap align=3Dright><TT>154</TT></TD>
    <TD noWrap><TT>&nbsp;&nbsp;UDP-glucose pyrophosphorylase precursor=20
      [Solanum tuberosum]</TT></TD></TR>
  <TR>
    <TD noWrap align=3Dright><TT><B>38.</B></TT></TD>
    <TD noWrap><TT><B>&nbsp;<A=20
      =
href=3D"http://zxw-pc/mascot/cgi/master_results.pl?file=3D..%2Fdata%2F201=
21225%2FF002427.dat&amp;REPTYPE=3Dprotein&amp;_sigthreshold=3D0.05&amp;RE=
PORT=3D50&amp;_server_mudpit_switch=3D99999999&amp;_ignoreionsscorebelow=3D=
0&amp;_showsubsets=3D0&amp;_showpopups=3DTRUE&amp;_sortunassigned=3Dscore=
down&amp;_requireboldred=3D0#Hit38">gi|224482653</A></B></TT></TD>
    <TD noWrap><TT>&nbsp;&nbsp;51287</TT></TD>
    <TD noWrap align=3Dright><TT>154</TT></TD>
    <TD noWrap><TT>&nbsp;&nbsp;UDP-glucose pyrophosphorylase [Annona=20
      cherimola]</TT></TD></TR>
  <TR>
    <TD noWrap align=3Dright><TT><B>39.</B></TT></TD>
    <TD noWrap><TT><B>&nbsp;<A=20
      =
href=3D"http://zxw-pc/mascot/cgi/master_results.pl?file=3D..%2Fdata%2F201=
21225%2FF002427.dat&amp;REPTYPE=3Dprotein&amp;_sigthreshold=3D0.05&amp;RE=
PORT=3D50&amp;_server_mudpit_switch=3D99999999&amp;_ignoreionsscorebelow=3D=
0&amp;_showsubsets=3D0&amp;_showpopups=3DTRUE&amp;_sortunassigned=3Dscore=
down&amp;_requireboldred=3D0#Hit39">gi|220682974</A></B></TT></TD>
    <TD noWrap><TT>&nbsp;&nbsp;52260</TT></TD>
    <TD noWrap align=3Dright><TT>154</TT></TD>
    <TD noWrap><TT>&nbsp;&nbsp;UDP-glucose pyrophosphorylase [Saccharum=20
      officinarum]</TT></TD></TR>
  <TR>
    <TD noWrap align=3Dright><TT><B>40.</B></TT></TD>
    <TD noWrap><TT><B>&nbsp;<A=20
      =
href=3D"http://zxw-pc/mascot/cgi/master_results.pl?file=3D..%2Fdata%2F201=
21225%2FF002427.dat&amp;REPTYPE=3Dprotein&amp;_sigthreshold=3D0.05&amp;RE=
PORT=3D50&amp;_server_mudpit_switch=3D99999999&amp;_ignoreionsscorebelow=3D=
0&amp;_showsubsets=3D0&amp;_showpopups=3DTRUE&amp;_sortunassigned=3Dscore=
down&amp;_requireboldred=3D0#Hit40">gi|158705664</A></B></TT></TD>
    <TD noWrap><TT>&nbsp;&nbsp;51794</TT></TD>
    <TD noWrap align=3Dright><TT>154</TT></TD>
    <TD noWrap><TT>&nbsp;&nbsp;UDP-glucose pyrophosphorylase =
[Dendrocalamus=20
      sinicus]</TT></TD></TR>
  <TR>
    <TD noWrap align=3Dright><TT><B>41.</B></TT></TD>
    <TD noWrap><TT><B>&nbsp;<A=20
      =
href=3D"http://zxw-pc/mascot/cgi/master_results.pl?file=3D..%2Fdata%2F201=
21225%2FF002427.dat&amp;REPTYPE=3Dprotein&amp;_sigthreshold=3D0.05&amp;RE=
PORT=3D50&amp;_server_mudpit_switch=3D99999999&amp;_ignoreionsscorebelow=3D=
0&amp;_showsubsets=3D0&amp;_showpopups=3DTRUE&amp;_sortunassigned=3Dscore=
down&amp;_requireboldred=3D0#Hit41">gi|183397343</A></B></TT></TD>
    <TD noWrap><TT>&nbsp;&nbsp;51679</TT></TD>
    <TD noWrap align=3Dright><TT>153</TT></TD>
    <TD noWrap><TT>&nbsp;&nbsp;UDP-glucose pyrophosphorylase [Paulownia =
sp.=20
      ZKC-2008]</TT></TD></TR>
  <TR>
    <TD noWrap align=3Dright><TT><B>42.</B></TT></TD>
    <TD noWrap><TT><B>&nbsp;<A=20
      =
href=3D"http://zxw-pc/mascot/cgi/master_results.pl?file=3D..%2Fdata%2F201=
21225%2FF002427.dat&amp;REPTYPE=3Dprotein&amp;_sigthreshold=3D0.05&amp;RE=
PORT=3D50&amp;_server_mudpit_switch=3D99999999&amp;_ignoreionsscorebelow=3D=
0&amp;_showsubsets=3D0&amp;_showpopups=3DTRUE&amp;_sortunassigned=3Dscore=
down&amp;_requireboldred=3D0#Hit42">gi|255635072</A></B></TT></TD>
    <TD noWrap><TT>&nbsp;&nbsp;51462</TT></TD>
    <TD noWrap align=3Dright><TT>153</TT></TD>
    <TD noWrap><TT>&nbsp;&nbsp;unknown [Glycine max]</TT></TD></TR>
  <TR>
    <TD noWrap align=3Dright><TT><B>43.</B></TT></TD>
    <TD noWrap><TT><B>&nbsp;<A=20
      =
href=3D"http://zxw-pc/mascot/cgi/master_results.pl?file=3D..%2Fdata%2F201=
21225%2FF002427.dat&amp;REPTYPE=3Dprotein&amp;_sigthreshold=3D0.05&amp;RE=
PORT=3D50&amp;_server_mudpit_switch=3D99999999&amp;_ignoreionsscorebelow=3D=
0&amp;_showsubsets=3D0&amp;_showpopups=3DTRUE&amp;_sortunassigned=3Dscore=
down&amp;_requireboldred=3D0#Hit43">gi|168014649</A></B></TT></TD>
    <TD noWrap><TT>&nbsp;&nbsp;52535</TT></TD>
    <TD noWrap align=3Dright><TT>153</TT></TD>
    <TD noWrap><TT>&nbsp;&nbsp;predicted protein [Physcomitrella patens =
subsp.=20
      patens]</TT></TD></TR>
  <TR>
    <TD noWrap align=3Dright><TT><B>44.</B></TT></TD>
    <TD noWrap><TT><B>&nbsp;<A=20
      =
href=3D"http://zxw-pc/mascot/cgi/master_results.pl?file=3D..%2Fdata%2F201=
21225%2FF002427.dat&amp;REPTYPE=3Dprotein&amp;_sigthreshold=3D0.05&amp;RE=
PORT=3D50&amp;_server_mudpit_switch=3D99999999&amp;_ignoreionsscorebelow=3D=
0&amp;_showsubsets=3D0&amp;_showpopups=3DTRUE&amp;_sortunassigned=3Dscore=
down&amp;_requireboldred=3D0#Hit44">gi|162688994</A></B></TT></TD>
    <TD noWrap><TT>&nbsp;&nbsp;52535</TT></TD>
    <TD noWrap align=3Dright><TT>153</TT></TD>
    <TD noWrap><TT>&nbsp;&nbsp;predicted protein [Physcomitrella patens =
subsp.=20
      patens]</TT></TD></TR>
  <TR>
    <TD noWrap align=3Dright><TT><B>45.</B></TT></TD>
    <TD noWrap><TT><B>&nbsp;<A=20
      =
href=3D"http://zxw-pc/mascot/cgi/master_results.pl?file=3D..%2Fdata%2F201=
21225%2FF002427.dat&amp;REPTYPE=3Dprotein&amp;_sigthreshold=3D0.05&amp;RE=
PORT=3D50&amp;_server_mudpit_switch=3D99999999&amp;_ignoreionsscorebelow=3D=
0&amp;_showsubsets=3D0&amp;_showpopups=3DTRUE&amp;_sortunassigned=3Dscore=
down&amp;_requireboldred=3D0#Hit45">gi|115187699</A></B></TT></TD>
    <TD noWrap><TT>&nbsp;&nbsp;16851</TT></TD>
    <TD noWrap align=3Dright><TT>151</TT></TD>
    <TD noWrap><TT>&nbsp;&nbsp;UDP-glucose pyrophosphorylase [Arachis=20
      hypogaea]</TT></TD></TR>
  <TR>
    <TD noWrap align=3Dright><TT><B>46.</B></TT></TD>
    <TD noWrap><TT><B>&nbsp;<A=20
      =
href=3D"http://zxw-pc/mascot/cgi/master_results.pl?file=3D..%2Fdata%2F201=
21225%2FF002427.dat&amp;REPTYPE=3Dprotein&amp;_sigthreshold=3D0.05&amp;RE=
PORT=3D50&amp;_server_mudpit_switch=3D99999999&amp;_ignoreionsscorebelow=3D=
0&amp;_showsubsets=3D0&amp;_showpopups=3DTRUE&amp;_sortunassigned=3Dscore=
down&amp;_requireboldred=3D0#Hit46">gi|211906436</A></B></TT></TD>
    <TD noWrap><TT>&nbsp;&nbsp;51283</TT></TD>
    <TD noWrap align=3Dright><TT>149</TT></TD>
    <TD noWrap><TT>&nbsp;&nbsp;UDP-D-glucose pyrophosphorylase =
[Gossypium=20
      hirsutum]</TT></TD></TR>
  <TR>
    <TD noWrap align=3Dright><TT><B>47.</B></TT></TD>
    <TD noWrap><TT><B>&nbsp;<A=20
      =
href=3D"http://zxw-pc/mascot/cgi/master_results.pl?file=3D..%2Fdata%2F201=
21225%2FF002427.dat&amp;REPTYPE=3Dprotein&amp;_sigthreshold=3D0.05&amp;RE=
PORT=3D50&amp;_server_mudpit_switch=3D99999999&amp;_ignoreionsscorebelow=3D=
0&amp;_showsubsets=3D0&amp;_showpopups=3DTRUE&amp;_sortunassigned=3Dscore=
down&amp;_requireboldred=3D0#Hit47">gi|37729658</A></B></TT></TD>
    <TD noWrap><TT>&nbsp;&nbsp;51960</TT></TD>
    <TD noWrap align=3Dright><TT>149</TT></TD>
    <TD noWrap><TT>&nbsp;&nbsp;UDP-glucose pyrophosphorylase [Bambusa=20
      oldhamii]</TT></TD></TR>
  <TR>
    <TD noWrap align=3Dright><TT><B>48.</B></TT></TD>
    <TD noWrap><TT><B>&nbsp;<A=20
      =
href=3D"http://zxw-pc/mascot/cgi/master_results.pl?file=3D..%2Fdata%2F201=
21225%2FF002427.dat&amp;REPTYPE=3Dprotein&amp;_sigthreshold=3D0.05&amp;RE=
PORT=3D50&amp;_server_mudpit_switch=3D99999999&amp;_ignoreionsscorebelow=3D=
0&amp;_showsubsets=3D0&amp;_showpopups=3DTRUE&amp;_sortunassigned=3Dscore=
down&amp;_requireboldred=3D0#Hit48">gi|90820120</A></B></TT></TD>
    <TD noWrap><TT>&nbsp;&nbsp;52030</TT></TD>
    <TD noWrap align=3Dright><TT>148</TT></TD>
    <TD noWrap><TT>&nbsp;&nbsp;UDP-glucose pyrophosphorylase [Cucumis=20
      melo]</TT></TD></TR>
  <TR>
    <TD noWrap align=3Dright><TT><B>49.</B></TT></TD>
    <TD noWrap><TT><B>&nbsp;<A=20
      =
href=3D"http://zxw-pc/mascot/cgi/master_results.pl?file=3D..%2Fdata%2F201=
21225%2FF002427.dat&amp;REPTYPE=3Dprotein&amp;_sigthreshold=3D0.05&amp;RE=
PORT=3D50&amp;_server_mudpit_switch=3D99999999&amp;_ignoreionsscorebelow=3D=
0&amp;_showsubsets=3D0&amp;_showpopups=3DTRUE&amp;_sortunassigned=3Dscore=
down&amp;_requireboldred=3D0#Hit49">gi|332640396</A></B></TT></TD>
    <TD noWrap><TT>&nbsp;&nbsp;51706</TT></TD>
    <TD noWrap align=3Dright><TT>148</TT></TD>
    <TD noWrap><TT>&nbsp;&nbsp;putative UTP--glucose-1-phosphate=20
      uridylyltransferase 2 [Arabidopsis thaliana]</TT></TD></TR>
  <TR>
    <TD noWrap align=3Dright><TT><B>50.</B></TT></TD>
    <TD noWrap><TT><B>&nbsp;<A=20
      =
href=3D"http://zxw-pc/mascot/cgi/master_results.pl?file=3D..%2Fdata%2F201=
21225%2FF002427.dat&amp;REPTYPE=3Dprotein&amp;_sigthreshold=3D0.05&amp;RE=
PORT=3D50&amp;_server_mudpit_switch=3D99999999&amp;_ignoreionsscorebelow=3D=
0&amp;_showsubsets=3D0&amp;_showpopups=3DTRUE&amp;_sortunassigned=3Dscore=
down&amp;_requireboldred=3D0#Hit50">gi|75191313</A></B></TT></TD>
    <TD noWrap><TT>&nbsp;&nbsp;51706</TT></TD>
    <TD noWrap align=3Dright><TT>148</TT></TD>
    <TD noWrap><TT>&nbsp;&nbsp;RecName: Full=3DProbable =
UTP--glucose-1-phosphate=20
      uridylyltransferase 2; AltName: Full=3DUDP-glucose =
pyrophosphorylase 2;=20
      Short=3DUDPGP 2; Short=3DUGPase 2</TT></TD></TR></TBODY></TABLE>
<H3>Results List</H3>
<TABLE border=3D0 cellSpacing=3D0>
  <TBODY>
  <TR>
    <TD><TT><B><A =
name=3DHit1>1.</A>&nbsp;&nbsp;&nbsp;&nbsp;</B></TT></TD>
    <TD noWrap><TT><A=20
      =
href=3D"http://zxw-pc/mascot/cgi/protein_view.pl?file=3D../data/20121225/=
F002427.dat&amp;hit=3D1"=20
      =
target=3D_blank>gi|296088597</A>&nbsp;&nbsp;&nbsp;&nbsp;<B>Mass:</B>&nbsp=
;51218&nbsp;&nbsp;&nbsp;&nbsp;<B>Score:</B>&nbsp;225&nbsp;&nbsp;&nbsp;&nb=
sp;<B>Expect:</B>&nbsp;5.9e-017&nbsp;&nbsp;<B>Matches:</B>&nbsp;6</TT></T=
D></TR>
  <TR>
    <TD>&nbsp;</TD>
    <TD noWrap><TT>unnamed protein product [Vitis=20
vinifera]</TT></TD></TR></TBODY></TABLE>
<TABLE border=3D0 cellSpacing=3D0 cellPadding=3D0>
  <TBODY>
  <TR>
    <TD><TT>&nbsp;&nbsp;&nbsp;&nbsp;&nbsp;&nbsp;</TT></TD>
    <TD align=3Dright><TT><B>Observed&nbsp;&nbsp;</B></TT></TD>
    <TD noWrap align=3Dright><TT><B>Mr(expt)&nbsp;&nbsp;</B></TT></TD>
    <TD noWrap align=3Dright><TT><B>Mr(calc)&nbsp;&nbsp;</B></TT></TD>
    <TD align=3Dright><TT><B>&nbsp;ppm&nbsp;&nbsp;</B></TT></TD>
    <TD align=3Dright><TT><B>Start&nbsp;</B></TT></TD>
    <TD align=3Dright><TT><B>&nbsp;</B></TT></TD>
    <TD align=3Dright><TT><B>End&nbsp;</B></TT></TD>
    <TD align=3Dright><TT><B>Miss&nbsp;</B></TT></TD>
    <TD align=3Dright><TT><B>Ions&nbsp;</B></TT></TD>
    <TD><TT><B>&nbsp;Peptide</B></TT></TD></TR>
  <TR>
    <TD align=3Dright>&nbsp;</TD>
    <TD align=3Dright><TT>702.3782&nbsp;&nbsp;</TT></TD>
    <TD align=3Dright><TT>701.3709&nbsp;&nbsp;</TT></TD>
    <TD align=3Dright><TT>701.4072&nbsp;&nbsp;</TT></TD>
    <TD noWrap align=3Dright><TT>-51.73&nbsp;</TT></TD>
    <TD align=3Dright><TT>96&nbsp;</TT></TD>
    <TD noWrap align=3Dright><TT>-&nbsp;</TT></TD>
    <TD align=3Dright><TT>101&nbsp;</TT></TD>
    <TD align=3Dright><TT>0&nbsp;&nbsp;</TT></TD>
    <TD noWrap align=3Dright><TT>---&nbsp;&nbsp;</TT></TD>
    <TD noWrap><TT>&nbsp;K.SVIEVR.N</TT></TD></TR>
  <TR>
    <TD align=3Dright>&nbsp;</TD>
    <TD align=3Dright><TT>2107.9768&nbsp;&nbsp;</TT></TD>
    <TD align=3Dright><TT>2106.9695&nbsp;&nbsp;</TT></TD>
    <TD align=3Dright><TT>2107.0950&nbsp;&nbsp;</TT></TD>
    <TD noWrap align=3Dright><TT>-59.53&nbsp;</TT></TD>
    <TD align=3Dright><TT>263&nbsp;</TT></TD>
    <TD noWrap align=3Dright><TT>-&nbsp;</TT></TD>
    <TD align=3Dright><TT>280&nbsp;</TT></TD>
    <TD align=3Dright><TT>0&nbsp;&nbsp;</TT></TD>
    <TD noWrap align=3Dright><TT>---&nbsp;&nbsp;</TT></TD>
    <TD noWrap><TT>&nbsp;K.VQLLEIAQVPDEHVNEFK.S</TT></TD></TR>
  <TR>
    <TD align=3Dright>&nbsp;</TD>
    <TD align=3Dright><TT>2107.9768&nbsp;&nbsp;</TT></TD>
    <TD align=3Dright><TT>2106.9695&nbsp;&nbsp;</TT></TD>
    <TD align=3Dright><TT>2107.0950&nbsp;&nbsp;</TT></TD>
    <TD noWrap align=3Dright><TT>-59.53&nbsp;</TT></TD>
    <TD align=3Dright><TT>263&nbsp;</TT></TD>
    <TD noWrap align=3Dright><TT>-&nbsp;</TT></TD>
    <TD align=3Dright><TT>280&nbsp;</TT></TD>
    <TD align=3Dright><TT>0&nbsp;&nbsp;</TT></TD>
    <TD noWrap align=3Dright><TT>137&nbsp;&nbsp;</TT></TD>
    <TD noWrap><TT>&nbsp;K.VQLLEIAQVPDEHVNEFK.S</TT></TD></TR>
  <TR>
    <TD align=3Dright>&nbsp;</TD>
    <TD align=3Dright><TT>2144.8623&nbsp;&nbsp;</TT></TD>
    <TD align=3Dright><TT>2143.8550&nbsp;&nbsp;</TT></TD>
    <TD align=3Dright><TT>2143.9786&nbsp;&nbsp;</TT></TD>
    <TD noWrap align=3Dright><TT>-57.63&nbsp;</TT></TD>
    <TD align=3Dright><TT>181&nbsp;</TT></TD>
    <TD noWrap align=3Dright><TT>-&nbsp;</TT></TD>
    <TD align=3Dright><TT>200&nbsp;</TT></TD>
    <TD align=3Dright><TT>0&nbsp;&nbsp;</TT></TD>
    <TD noWrap align=3Dright><TT>---&nbsp;&nbsp;</TT></TD>
    <TD noWrap><TT>&nbsp;K.DGWYPPGHGDVFPALMNSGK.L</TT></TD></TR>
  <TR>
    <TD align=3Dright>&nbsp;</TD>
    <TD align=3Dright><TT>2144.8623&nbsp;&nbsp;</TT></TD>
    <TD align=3Dright><TT>2143.8550&nbsp;&nbsp;</TT></TD>
    <TD align=3Dright><TT>2143.9786&nbsp;&nbsp;</TT></TD>
    <TD noWrap align=3Dright><TT>-57.63&nbsp;</TT></TD>
    <TD align=3Dright><TT>181&nbsp;</TT></TD>
    <TD noWrap align=3Dright><TT>-&nbsp;</TT></TD>
    <TD align=3Dright><TT>200&nbsp;</TT></TD>
    <TD align=3Dright><TT>0&nbsp;&nbsp;</TT></TD>
    <TD noWrap align=3Dright><TT>75&nbsp;&nbsp;</TT></TD>
    <TD noWrap><TT>&nbsp;K.DGWYPPGHGDVFPALMNSGK.L</TT></TD></TR>
  <TR>
    <TD align=3Dright>&nbsp;</TD>
    <TD align=3Dright><TT>2160.8474&nbsp;&nbsp;</TT></TD>
    <TD align=3Dright><TT>2159.8401&nbsp;&nbsp;</TT></TD>
    <TD align=3Dright><TT>2159.9735&nbsp;&nbsp;</TT></TD>
    <TD noWrap align=3Dright><TT>-61.75&nbsp;</TT></TD>
    <TD align=3Dright><TT>181&nbsp;</TT></TD>
    <TD noWrap align=3Dright><TT>-&nbsp;</TT></TD>
    <TD align=3Dright><TT>200&nbsp;</TT></TD>
    <TD align=3Dright><TT>0&nbsp;&nbsp;</TT></TD>
    <TD noWrap align=3Dright><TT>---&nbsp;&nbsp;</TT></TD>
    <TD noWrap><TT>&nbsp;K.DGWYPPGHGDVFPALMNSGK.L + Oxidation=20
  (M)</TT></TD></TR></TBODY></TABLE>
<TABLE border=3D0 cellSpacing=3D0>
  <TBODY>
  <TR>
    <TD><TT>&nbsp;&nbsp;&nbsp;&nbsp;&nbsp;&nbsp;</TT></TD>
    <TD><TT><B>No match to: </B>806.4070, 825.0546, 842.4564, 876.3851,=20
      1006.5073, 1006.5073, 1092.5697, 1124.4807, 1300.6252, 1359.6001,=20
      1359.6001, 1370.6768, 1381.5649, 1384.5444, 1392.6921, 1392.6921,=20
      1443.6523, 1448.6769, 1548.6180, 1548.6180, 1569.6733, 1570.6646,=20
      1572.6895, 1599.7539, 1616.7305, 1616.7305, 1638.6923, 1700.7773,=20
      1718.7957, 1718.7957, 1740.8105, 1874.9241, 2008.9308, 2008.9308,=20
      2129.9783, 2150.0820, 2166.8726, 2180.9785, 2366.1367, 2366.1367,=20
      2481.0352, 2498.0232, 2504.0391, 2625.3047, 2965.4324,=20
  3314.6526</TT></TD></TR></TBODY></TABLE><BR>
<TABLE border=3D0 cellSpacing=3D0>
  <TBODY>
  <TR>
    <TD><TT><B><A =
name=3DHit2>2.</A>&nbsp;&nbsp;&nbsp;&nbsp;</B></TT></TD>
    <TD noWrap><TT><A=20
      =
href=3D"http://zxw-pc/mascot/cgi/protein_view.pl?file=3D../data/20121225/=
F002427.dat&amp;hit=3D2"=20
      =
target=3D_blank>gi|225431563</A>&nbsp;&nbsp;&nbsp;&nbsp;<B>Mass:</B>&nbsp=
;51218&nbsp;&nbsp;&nbsp;&nbsp;<B>Score:</B>&nbsp;225&nbsp;&nbsp;&nbsp;&nb=
sp;<B>Expect:</B>&nbsp;5.9e-017&nbsp;&nbsp;<B>Matches:</B>&nbsp;6</TT></T=
D></TR>
  <TR>
    <TD>&nbsp;</TD>
    <TD noWrap><TT>PREDICTED: hypothetical protein [Vitis=20
  vinifera]</TT></TD></TR></TBODY></TABLE>
<TABLE border=3D0 cellSpacing=3D0 cellPadding=3D0>
  <TBODY>
  <TR>
    <TD><TT>&nbsp;&nbsp;&nbsp;&nbsp;&nbsp;&nbsp;</TT></TD>
    <TD align=3Dright><TT><B>Observed&nbsp;&nbsp;</B></TT></TD>
    <TD noWrap align=3Dright><TT><B>Mr(expt)&nbsp;&nbsp;</B></TT></TD>
    <TD noWrap align=3Dright><TT><B>Mr(calc)&nbsp;&nbsp;</B></TT></TD>
    <TD align=3Dright><TT><B>&nbsp;ppm&nbsp;&nbsp;</B></TT></TD>
    <TD align=3Dright><TT><B>Start&nbsp;</B></TT></TD>
    <TD align=3Dright><TT><B>&nbsp;</B></TT></TD>
    <TD align=3Dright><TT><B>End&nbsp;</B></TT></TD>
    <TD align=3Dright><TT><B>Miss&nbsp;</B></TT></TD>
    <TD align=3Dright><TT><B>Ions&nbsp;</B></TT></TD>
    <TD><TT><B>&nbsp;Peptide</B></TT></TD></TR>
  <TR>
    <TD align=3Dright>&nbsp;</TD>
    <TD align=3Dright><TT>702.3782&nbsp;&nbsp;</TT></TD>
    <TD align=3Dright><TT>701.3709&nbsp;&nbsp;</TT></TD>
    <TD align=3Dright><TT>701.4072&nbsp;&nbsp;</TT></TD>
    <TD noWrap align=3Dright><TT>-51.73&nbsp;</TT></TD>
    <TD align=3Dright><TT>96&nbsp;</TT></TD>
    <TD noWrap align=3Dright><TT>-&nbsp;</TT></TD>
    <TD align=3Dright><TT>101&nbsp;</TT></TD>
    <TD align=3Dright><TT>0&nbsp;&nbsp;</TT></TD>
    <TD noWrap align=3Dright><TT>---&nbsp;&nbsp;</TT></TD>
    <TD noWrap><TT>&nbsp;K.SVIEVR.N</TT></TD></TR>
  <TR>
    <TD align=3Dright>&nbsp;</TD>
    <TD align=3Dright><TT>2107.9768&nbsp;&nbsp;</TT></TD>
    <TD align=3Dright><TT>2106.9695&nbsp;&nbsp;</TT></TD>
    <TD align=3Dright><TT>2107.0950&nbsp;&nbsp;</TT></TD>
    <TD noWrap align=3Dright><TT>-59.53&nbsp;</TT></TD>
    <TD align=3Dright><TT>263&nbsp;</TT></TD>
    <TD noWrap align=3Dright><TT>-&nbsp;</TT></TD>
    <TD align=3Dright><TT>280&nbsp;</TT></TD>
    <TD align=3Dright><TT>0&nbsp;&nbsp;</TT></TD>
    <TD noWrap align=3Dright><TT>---&nbsp;&nbsp;</TT></TD>
    <TD noWrap><TT>&nbsp;K.VQLLEIAQVPDEHVNEFK.S</TT></TD></TR>
  <TR>
    <TD align=3Dright>&nbsp;</TD>
    <TD align=3Dright><TT>2107.9768&nbsp;&nbsp;</TT></TD>
    <TD align=3Dright><TT>2106.9695&nbsp;&nbsp;</TT></TD>
    <TD align=3Dright><TT>2107.0950&nbsp;&nbsp;</TT></TD>
    <TD noWrap align=3Dright><TT>-59.53&nbsp;</TT></TD>
    <TD align=3Dright><TT>263&nbsp;</TT></TD>
    <TD noWrap align=3Dright><TT>-&nbsp;</TT></TD>
    <TD align=3Dright><TT>280&nbsp;</TT></TD>
    <TD align=3Dright><TT>0&nbsp;&nbsp;</TT></TD>
    <TD noWrap align=3Dright><TT>137&nbsp;&nbsp;</TT></TD>
    <TD noWrap><TT>&nbsp;K.VQLLEIAQVPDEHVNEFK.S</TT></TD></TR>
  <TR>
    <TD align=3Dright>&nbsp;</TD>
    <TD align=3Dright><TT>2144.8623&nbsp;&nbsp;</TT></TD>
    <TD align=3Dright><TT>2143.8550&nbsp;&nbsp;</TT></TD>
    <TD align=3Dright><TT>2143.9786&nbsp;&nbsp;</TT></TD>
    <TD noWrap align=3Dright><TT>-57.63&nbsp;</TT></TD>
    <TD align=3Dright><TT>181&nbsp;</TT></TD>
    <TD noWrap align=3Dright><TT>-&nbsp;</TT></TD>
    <TD align=3Dright><TT>200&nbsp;</TT></TD>
    <TD align=3Dright><TT>0&nbsp;&nbsp;</TT></TD>
    <TD noWrap align=3Dright><TT>---&nbsp;&nbsp;</TT></TD>
    <TD noWrap><TT>&nbsp;K.DGWYPPGHGDVFPALMNSGK.L</TT></TD></TR>
  <TR>
    <TD align=3Dright>&nbsp;</TD>
    <TD align=3Dright><TT>2144.8623&nbsp;&nbsp;</TT></TD>
    <TD align=3Dright><TT>2143.8550&nbsp;&nbsp;</TT></TD>
    <TD align=3Dright><TT>2143.9786&nbsp;&nbsp;</TT></TD>
    <TD noWrap align=3Dright><TT>-57.63&nbsp;</TT></TD>
    <TD align=3Dright><TT>181&nbsp;</TT></TD>
    <TD noWrap align=3Dright><TT>-&nbsp;</TT></TD>
    <TD align=3Dright><TT>200&nbsp;</TT></TD>
    <TD align=3Dright><TT>0&nbsp;&nbsp;</TT></TD>
    <TD noWrap align=3Dright><TT>75&nbsp;&nbsp;</TT></TD>
    <TD noWrap><TT>&nbsp;K.DGWYPPGHGDVFPALMNSGK.L</TT></TD></TR>
  <TR>
    <TD align=3Dright>&nbsp;</TD>
    <TD align=3Dright><TT>2160.8474&nbsp;&nbsp;</TT></TD>
    <TD align=3Dright><TT>2159.8401&nbsp;&nbsp;</TT></TD>
    <TD align=3Dright><TT>2159.9735&nbsp;&nbsp;</TT></TD>
    <TD noWrap align=3Dright><TT>-61.75&nbsp;</TT></TD>
    <TD align=3Dright><TT>181&nbsp;</TT></TD>
    <TD noWrap align=3Dright><TT>-&nbsp;</TT></TD>
    <TD align=3Dright><TT>200&nbsp;</TT></TD>
    <TD align=3Dright><TT>0&nbsp;&nbsp;</TT></TD>
    <TD noWrap align=3Dright><TT>---&nbsp;&nbsp;</TT></TD>
    <TD noWrap><TT>&nbsp;K.DGWYPPGHGDVFPALMNSGK.L + Oxidation=20
  (M)</TT></TD></TR></TBODY></TABLE>
<TABLE border=3D0 cellSpacing=3D0>
  <TBODY>
  <TR>
    <TD><TT>&nbsp;&nbsp;&nbsp;&nbsp;&nbsp;&nbsp;</TT></TD>
    <TD><TT><B>No match to: </B>806.4070, 825.0546, 842.4564, 876.3851,=20
      1006.5073, 1006.5073, 1092.5697, 1124.4807, 1300.6252, 1359.6001,=20
      1359.6001, 1370.6768, 1381.5649, 1384.5444, 1392.6921, 1392.6921,=20
      1443.6523, 1448.6769, 1548.6180, 1548.6180, 1569.6733, 1570.6646,=20
      1572.6895, 1599.7539, 1616.7305, 1616.7305, 1638.6923, 1700.7773,=20
      1718.7957, 1718.7957, 1740.8105, 1874.9241, 2008.9308, 2008.9308,=20
      2129.9783, 2150.0820, 2166.8726, 2180.9785, 2366.1367, 2366.1367,=20
      2481.0352, 2498.0232, 2504.0391, 2625.3047, 2965.4324,=20
  3314.6526</TT></TD></TR></TBODY></TABLE><BR>
<TABLE border=3D0 cellSpacing=3D0>
  <TBODY>
  <TR>
    <TD><TT><B><A =
name=3DHit3>3.</A>&nbsp;&nbsp;&nbsp;&nbsp;</B></TT></TD>
    <TD noWrap><TT><A=20
      =
href=3D"http://zxw-pc/mascot/cgi/protein_view.pl?file=3D../data/20121225/=
F002427.dat&amp;hit=3D3"=20
      =
target=3D_blank>gi|168057301</A>&nbsp;&nbsp;&nbsp;&nbsp;<B>Mass:</B>&nbsp=
;57312&nbsp;&nbsp;&nbsp;&nbsp;<B>Score:</B>&nbsp;165&nbsp;&nbsp;&nbsp;&nb=
sp;<B>Expect:</B>&nbsp;5.9e-011&nbsp;&nbsp;<B>Matches:</B>&nbsp;7</TT></T=
D></TR>
  <TR>
    <TD>&nbsp;</TD>
    <TD noWrap><TT>predicted protein [Physcomitrella patens subsp.=20
    patens]</TT></TD></TR></TBODY></TABLE>
<TABLE border=3D0 cellSpacing=3D0 cellPadding=3D0>
  <TBODY>
  <TR>
    <TD><TT>&nbsp;&nbsp;&nbsp;&nbsp;&nbsp;&nbsp;</TT></TD>
    <TD align=3Dright><TT><B>Observed&nbsp;&nbsp;</B></TT></TD>
    <TD noWrap align=3Dright><TT><B>Mr(expt)&nbsp;&nbsp;</B></TT></TD>
    <TD noWrap align=3Dright><TT><B>Mr(calc)&nbsp;&nbsp;</B></TT></TD>
    <TD align=3Dright><TT><B>&nbsp;ppm&nbsp;&nbsp;</B></TT></TD>
    <TD align=3Dright><TT><B>Start&nbsp;</B></TT></TD>
    <TD align=3Dright><TT><B>&nbsp;</B></TT></TD>
    <TD align=3Dright><TT><B>End&nbsp;</B></TT></TD>
    <TD align=3Dright><TT><B>Miss&nbsp;</B></TT></TD>
    <TD align=3Dright><TT><B>Ions&nbsp;</B></TT></TD>
    <TD><TT><B>&nbsp;Peptide</B></TT></TD></TR>
  <TR>
    <TD align=3Dright>&nbsp;</TD>
    <TD align=3Dright><TT>702.3782&nbsp;&nbsp;</TT></TD>
    <TD align=3Dright><TT>701.3709&nbsp;&nbsp;</TT></TD>
    <TD align=3Dright><TT>701.4072&nbsp;&nbsp;</TT></TD>
    <TD noWrap align=3Dright><TT>-51.73&nbsp;</TT></TD>
    <TD align=3Dright><TT>151&nbsp;</TT></TD>
    <TD noWrap align=3Dright><TT>-&nbsp;</TT></TD>
    <TD align=3Dright><TT>156&nbsp;</TT></TD>
    <TD align=3Dright><TT>0&nbsp;&nbsp;</TT></TD>
    <TD noWrap align=3Dright><TT>---&nbsp;&nbsp;</TT></TD>
    <TD noWrap><TT>&nbsp;K.SVIEVR.N</TT></TD></TR>
  <TR>
    <TD align=3Dright>&nbsp;</TD>
    <TD align=3Dright><TT>806.4070&nbsp;&nbsp;</TT></TD>
    <TD align=3Dright><TT>805.3998&nbsp;&nbsp;</TT></TD>
    <TD align=3Dright><TT>805.4698&nbsp;&nbsp;</TT></TD>
    <TD noWrap align=3Dright><TT>-86.94&nbsp;</TT></TD>
    <TD align=3Dright><TT>453&nbsp;</TT></TD>
    <TD noWrap align=3Dright><TT>-&nbsp;</TT></TD>
    <TD align=3Dright><TT>459&nbsp;</TT></TD>
    <TD align=3Dright><TT>1&nbsp;&nbsp;</TT></TD>
    <TD noWrap align=3Dright><TT>---&nbsp;&nbsp;</TT></TD>
    <TD noWrap><TT>&nbsp;K.KVGDFLK.R</TT></TD></TR>
  <TR>
    <TD align=3Dright>&nbsp;</TD>
    <TD align=3Dright><TT>1599.7539&nbsp;&nbsp;</TT></TD>
    <TD align=3Dright><TT>1598.7466&nbsp;&nbsp;</TT></TD>
    <TD align=3Dright><TT>1598.8556&nbsp;&nbsp;</TT></TD>
    <TD noWrap align=3Dright><TT>-68.14&nbsp;</TT></TD>
    <TD align=3Dright><TT>100&nbsp;</TT></TD>
    <TD noWrap align=3Dright><TT>-&nbsp;</TT></TD>
    <TD align=3Dright><TT>113&nbsp;</TT></TD>
    <TD align=3Dright><TT>0&nbsp;&nbsp;</TT></TD>
    <TD noWrap align=3Dright><TT>---&nbsp;&nbsp;</TT></TD>
    <TD noWrap><TT>&nbsp;K.IKPPTDEVVVPYDK.M</TT></TD></TR>
  <TR>
    <TD align=3Dright>&nbsp;</TD>
    <TD align=3Dright><TT>1740.8105&nbsp;&nbsp;</TT></TD>
    <TD align=3Dright><TT>1739.8032&nbsp;&nbsp;</TT></TD>
    <TD align=3Dright><TT>1739.8942&nbsp;&nbsp;</TT></TD>
    <TD noWrap align=3Dright><TT>-52.26&nbsp;</TT></TD>
    <TD align=3Dright><TT>501&nbsp;</TT></TD>
    <TD noWrap align=3Dright><TT>-&nbsp;</TT></TD>
    <TD align=3Dright><TT>516&nbsp;</TT></TD>
    <TD align=3Dright><TT>1&nbsp;&nbsp;</TT></TD>
    <TD noWrap align=3Dright><TT>---&nbsp;&nbsp;</TT></TD>
    <TD noWrap><TT>&nbsp;K.VEVPDEAVLDNTVVKN.-</TT></TD></TR>
  <TR>
    <TD align=3Dright>&nbsp;</TD>
    <TD align=3Dright><TT>2107.9768&nbsp;&nbsp;</TT></TD>
    <TD align=3Dright><TT>2106.9695&nbsp;&nbsp;</TT></TD>
    <TD align=3Dright><TT>2107.0950&nbsp;&nbsp;</TT></TD>
    <TD noWrap align=3Dright><TT>-59.53&nbsp;</TT></TD>
    <TD align=3Dright><TT>318&nbsp;</TT></TD>
    <TD noWrap align=3Dright><TT>-&nbsp;</TT></TD>
    <TD align=3Dright><TT>335&nbsp;</TT></TD>
    <TD align=3Dright><TT>0&nbsp;&nbsp;</TT></TD>
    <TD noWrap align=3Dright><TT>---&nbsp;&nbsp;</TT></TD>
    <TD noWrap><TT>&nbsp;R.VQLLEIAQVPDEHVNEFK.S</TT></TD></TR>
  <TR>
    <TD align=3Dright>&nbsp;</TD>
    <TD align=3Dright><TT>2107.9768&nbsp;&nbsp;</TT></TD>
    <TD align=3Dright><TT>2106.9695&nbsp;&nbsp;</TT></TD>
    <TD align=3Dright><TT>2107.0950&nbsp;&nbsp;</TT></TD>
    <TD noWrap align=3Dright><TT>-59.53&nbsp;</TT></TD>
    <TD align=3Dright><TT>318&nbsp;</TT></TD>
    <TD noWrap align=3Dright><TT>-&nbsp;</TT></TD>
    <TD align=3Dright><TT>335&nbsp;</TT></TD>
    <TD align=3Dright><TT>0&nbsp;&nbsp;</TT></TD>
    <TD noWrap align=3Dright><TT>137&nbsp;&nbsp;</TT></TD>
    <TD noWrap><TT>&nbsp;R.VQLLEIAQVPDEHVNEFK.S</TT></TD></TR>
  <TR>
    <TD align=3Dright>&nbsp;</TD>
    <TD align=3Dright><TT>2129.9783&nbsp;&nbsp;</TT></TD>
    <TD align=3Dright><TT>2128.9710&nbsp;&nbsp;</TT></TD>
    <TD align=3Dright><TT>2129.1051&nbsp;&nbsp;</TT></TD>
    <TD noWrap align=3Dright><TT>-62.99&nbsp;</TT></TD>
    <TD align=3Dright><TT>1&nbsp;</TT></TD>
    <TD noWrap align=3Dright><TT>-&nbsp;</TT></TD>
    <TD align=3Dright><TT>19&nbsp;</TT></TD>
    <TD align=3Dright><TT>0&nbsp;&nbsp;</TT></TD>
    <TD noWrap align=3Dright><TT>---&nbsp;&nbsp;</TT></TD>
    <TD noWrap><TT>&nbsp;-.MLHVGAISELQHNEALPVR.V + Oxidation=20
  (M)</TT></TD></TR></TBODY></TABLE>
<TABLE border=3D0 cellSpacing=3D0>
  <TBODY>
  <TR>
    <TD><TT>&nbsp;&nbsp;&nbsp;&nbsp;&nbsp;&nbsp;</TT></TD>
    <TD><TT><B>No match to: </B>825.0546, 842.4564, 876.3851, 1006.5073, =

      1006.5073, 1092.5697, 1124.4807, 1300.6252, 1359.6001, 1359.6001,=20
      1370.6768, 1381.5649, 1384.5444, 1392.6921, 1392.6921, 1443.6523,=20
      1448.6769, 1548.6180, 1548.6180, 1569.6733, 1570.6646, 1572.6895,=20
      1616.7305, 1616.7305, 1638.6923, 1700.7773, 1718.7957, 1718.7957,=20
      1874.9241, 2008.9308, 2008.9308, 2144.8623, 2144.8623, 2150.0820,=20
      2160.8474, 2166.8726, 2180.9785, 2366.1367, 2366.1367, 2481.0352,=20
      2498.0232, 2504.0391, 2625.3047, 2965.4324,=20
3314.6526</TT></TD></TR></TBODY></TABLE><BR>
<TABLE border=3D0 cellSpacing=3D0>
  <TBODY>
  <TR>
    <TD><TT><B><A =
name=3DHit4>4.</A>&nbsp;&nbsp;&nbsp;&nbsp;</B></TT></TD>
    <TD noWrap><TT><A=20
      =
href=3D"http://zxw-pc/mascot/cgi/protein_view.pl?file=3D../data/20121225/=
F002427.dat&amp;hit=3D4"=20
      =
target=3D_blank>gi|162667922</A>&nbsp;&nbsp;&nbsp;&nbsp;<B>Mass:</B>&nbsp=
;57312&nbsp;&nbsp;&nbsp;&nbsp;<B>Score:</B>&nbsp;165&nbsp;&nbsp;&nbsp;&nb=
sp;<B>Expect:</B>&nbsp;5.9e-011&nbsp;&nbsp;<B>Matches:</B>&nbsp;7</TT></T=
D></TR>
  <TR>
    <TD>&nbsp;</TD>
    <TD noWrap><TT>predicted protein [Physcomitrella patens subsp.=20
    patens]</TT></TD></TR></TBODY></TABLE>
<TABLE border=3D0 cellSpacing=3D0 cellPadding=3D0>
  <TBODY>
  <TR>
    <TD><TT>&nbsp;&nbsp;&nbsp;&nbsp;&nbsp;&nbsp;</TT></TD>
    <TD align=3Dright><TT><B>Observed&nbsp;&nbsp;</B></TT></TD>
    <TD noWrap align=3Dright><TT><B>Mr(expt)&nbsp;&nbsp;</B></TT></TD>
    <TD noWrap align=3Dright><TT><B>Mr(calc)&nbsp;&nbsp;</B></TT></TD>
    <TD align=3Dright><TT><B>&nbsp;ppm&nbsp;&nbsp;</B></TT></TD>
    <TD align=3Dright><TT><B>Start&nbsp;</B></TT></TD>
    <TD align=3Dright><TT><B>&nbsp;</B></TT></TD>
    <TD align=3Dright><TT><B>End&nbsp;</B></TT></TD>
    <TD align=3Dright><TT><B>Miss&nbsp;</B></TT></TD>
    <TD align=3Dright><TT><B>Ions&nbsp;</B></TT></TD>
    <TD><TT><B>&nbsp;Peptide</B></TT></TD></TR>
  <TR>
    <TD align=3Dright>&nbsp;</TD>
    <TD align=3Dright><TT>702.3782&nbsp;&nbsp;</TT></TD>
    <TD align=3Dright><TT>701.3709&nbsp;&nbsp;</TT></TD>
    <TD align=3Dright><TT>701.4072&nbsp;&nbsp;</TT></TD>
    <TD noWrap align=3Dright><TT>-51.73&nbsp;</TT></TD>
    <TD align=3Dright><TT>151&nbsp;</TT></TD>
    <TD noWrap align=3Dright><TT>-&nbsp;</TT></TD>
    <TD align=3Dright><TT>156&nbsp;</TT></TD>
    <TD align=3Dright><TT>0&nbsp;&nbsp;</TT></TD>
    <TD noWrap align=3Dright><TT>---&nbsp;&nbsp;</TT></TD>
    <TD noWrap><TT>&nbsp;K.SVIEVR.N</TT></TD></TR>
  <TR>
    <TD align=3Dright>&nbsp;</TD>
    <TD align=3Dright><TT>806.4070&nbsp;&nbsp;</TT></TD>
    <TD align=3Dright><TT>805.3998&nbsp;&nbsp;</TT></TD>
    <TD align=3Dright><TT>805.4698&nbsp;&nbsp;</TT></TD>
    <TD noWrap align=3Dright><TT>-86.94&nbsp;</TT></TD>
    <TD align=3Dright><TT>453&nbsp;</TT></TD>
    <TD noWrap align=3Dright><TT>-&nbsp;</TT></TD>
    <TD align=3Dright><TT>459&nbsp;</TT></TD>
    <TD align=3Dright><TT>1&nbsp;&nbsp;</TT></TD>
    <TD noWrap align=3Dright><TT>---&nbsp;&nbsp;</TT></TD>
    <TD noWrap><TT>&nbsp;K.KVGDFLK.R</TT></TD></TR>
  <TR>
    <TD align=3Dright>&nbsp;</TD>
    <TD align=3Dright><TT>1599.7539&nbsp;&nbsp;</TT></TD>
    <TD align=3Dright><TT>1598.7466&nbsp;&nbsp;</TT></TD>
    <TD align=3Dright><TT>1598.8556&nbsp;&nbsp;</TT></TD>
    <TD noWrap align=3Dright><TT>-68.14&nbsp;</TT></TD>
    <TD align=3Dright><TT>100&nbsp;</TT></TD>
    <TD noWrap align=3Dright><TT>-&nbsp;</TT></TD>
    <TD align=3Dright><TT>113&nbsp;</TT></TD>
    <TD align=3Dright><TT>0&nbsp;&nbsp;</TT></TD>
    <TD noWrap align=3Dright><TT>---&nbsp;&nbsp;</TT></TD>
    <TD noWrap><TT>&nbsp;K.IKPPTDEVVVPYDK.M</TT></TD></TR>
  <TR>
    <TD align=3Dright>&nbsp;</TD>
    <TD align=3Dright><TT>1740.8105&nbsp;&nbsp;</TT></TD>
    <TD align=3Dright><TT>1739.8032&nbsp;&nbsp;</TT></TD>
    <TD align=3Dright><TT>1739.8942&nbsp;&nbsp;</TT></TD>
    <TD noWrap align=3Dright><TT>-52.26&nbsp;</TT></TD>
    <TD align=3Dright><TT>501&nbsp;</TT></TD>
    <TD noWrap align=3Dright><TT>-&nbsp;</TT></TD>
    <TD align=3Dright><TT>516&nbsp;</TT></TD>
    <TD align=3Dright><TT>1&nbsp;&nbsp;</TT></TD>
    <TD noWrap align=3Dright><TT>---&nbsp;&nbsp;</TT></TD>
    <TD noWrap><TT>&nbsp;K.VEVPDEAVLDNTVVKN.-</TT></TD></TR>
  <TR>
    <TD align=3Dright>&nbsp;</TD>
    <TD align=3Dright><TT>2107.9768&nbsp;&nbsp;</TT></TD>
    <TD align=3Dright><TT>2106.9695&nbsp;&nbsp;</TT></TD>
    <TD align=3Dright><TT>2107.0950&nbsp;&nbsp;</TT></TD>
    <TD noWrap align=3Dright><TT>-59.53&nbsp;</TT></TD>
    <TD align=3Dright><TT>318&nbsp;</TT></TD>
    <TD noWrap align=3Dright><TT>-&nbsp;</TT></TD>
    <TD align=3Dright><TT>335&nbsp;</TT></TD>
    <TD align=3Dright><TT>0&nbsp;&nbsp;</TT></TD>
    <TD noWrap align=3Dright><TT>---&nbsp;&nbsp;</TT></TD>
    <TD noWrap><TT>&nbsp;R.VQLLEIAQVPDEHVNEFK.S</TT></TD></TR>
  <TR>
    <TD align=3Dright>&nbsp;</TD>
    <TD align=3Dright><TT>2107.9768&nbsp;&nbsp;</TT></TD>
    <TD align=3Dright><TT>2106.9695&nbsp;&nbsp;</TT></TD>
    <TD align=3Dright><TT>2107.0950&nbsp;&nbsp;</TT></TD>
    <TD noWrap align=3Dright><TT>-59.53&nbsp;</TT></TD>
    <TD align=3Dright><TT>318&nbsp;</TT></TD>
    <TD noWrap align=3Dright><TT>-&nbsp;</TT></TD>
    <TD align=3Dright><TT>335&nbsp;</TT></TD>
    <TD align=3Dright><TT>0&nbsp;&nbsp;</TT></TD>
    <TD noWrap align=3Dright><TT>137&nbsp;&nbsp;</TT></TD>
    <TD noWrap><TT>&nbsp;R.VQLLEIAQVPDEHVNEFK.S</TT></TD></TR>
  <TR>
    <TD align=3Dright>&nbsp;</TD>
    <TD align=3Dright><TT>2129.9783&nbsp;&nbsp;</TT></TD>
    <TD align=3Dright><TT>2128.9710&nbsp;&nbsp;</TT></TD>
    <TD align=3Dright><TT>2129.1051&nbsp;&nbsp;</TT></TD>
    <TD noWrap align=3Dright><TT>-62.99&nbsp;</TT></TD>
    <TD align=3Dright><TT>1&nbsp;</TT></TD>
    <TD noWrap align=3Dright><TT>-&nbsp;</TT></TD>
    <TD align=3Dright><TT>19&nbsp;</TT></TD>
    <TD align=3Dright><TT>0&nbsp;&nbsp;</TT></TD>
    <TD noWrap align=3Dright><TT>---&nbsp;&nbsp;</TT></TD>
    <TD noWrap><TT>&nbsp;-.MLHVGAISELQHNEALPVR.V + Oxidation=20
  (M)</TT></TD></TR></TBODY></TABLE>
<TABLE border=3D0 cellSpacing=3D0>
  <TBODY>
  <TR>
    <TD><TT>&nbsp;&nbsp;&nbsp;&nbsp;&nbsp;&nbsp;</TT></TD>
    <TD><TT><B>No match to: </B>825.0546, 842.4564, 876.3851, 1006.5073, =

      1006.5073, 1092.5697, 1124.4807, 1300.6252, 1359.6001, 1359.6001,=20
      1370.6768, 1381.5649, 1384.5444, 1392.6921, 1392.6921, 1443.6523,=20
      1448.6769, 1548.6180, 1548.6180, 1569.6733, 1570.6646, 1572.6895,=20
      1616.7305, 1616.7305, 1638.6923, 1700.7773, 1718.7957, 1718.7957,=20
      1874.9241, 2008.9308, 2008.9308, 2144.8623, 2144.8623, 2150.0820,=20
      2160.8474, 2166.8726, 2180.9785, 2366.1367, 2366.1367, 2481.0352,=20
      2498.0232, 2504.0391, 2625.3047, 2965.4324,=20
3314.6526</TT></TD></TR></TBODY></TABLE><BR>
<TABLE border=3D0 cellSpacing=3D0>
  <TBODY>
  <TR>
    <TD><TT><B><A =
name=3DHit5>5.</A>&nbsp;&nbsp;&nbsp;&nbsp;</B></TT></TD>
    <TD noWrap><TT><A=20
      =
href=3D"http://zxw-pc/mascot/cgi/protein_view.pl?file=3D../data/20121225/=
F002427.dat&amp;hit=3D5"=20
      =
target=3D_blank>gi|17402533</A>&nbsp;&nbsp;&nbsp;&nbsp;<B>Mass:</B>&nbsp;=
41001&nbsp;&nbsp;&nbsp;&nbsp;<B>Score:</B>&nbsp;164&nbsp;&nbsp;&nbsp;&nbs=
p;<B>Expect:</B>&nbsp;7.4e-011&nbsp;&nbsp;<B>Matches:</B>&nbsp;6</TT></TD=
></TR>
  <TR>
    <TD>&nbsp;</TD>
    <TD noWrap><TT>UDP-glucose pyrophosphorylase [Nicotiana=20
  tabacum]</TT></TD></TR></TBODY></TABLE>
<TABLE border=3D0 cellSpacing=3D0 cellPadding=3D0>
  <TBODY>
  <TR>
    <TD><TT>&nbsp;&nbsp;&nbsp;&nbsp;&nbsp;&nbsp;</TT></TD>
    <TD align=3Dright><TT><B>Observed&nbsp;&nbsp;</B></TT></TD>
    <TD noWrap align=3Dright><TT><B>Mr(expt)&nbsp;&nbsp;</B></TT></TD>
    <TD noWrap align=3Dright><TT><B>Mr(calc)&nbsp;&nbsp;</B></TT></TD>
    <TD align=3Dright><TT><B>&nbsp;ppm&nbsp;&nbsp;</B></TT></TD>
    <TD align=3Dright><TT><B>Start&nbsp;</B></TT></TD>
    <TD align=3Dright><TT><B>&nbsp;</B></TT></TD>
    <TD align=3Dright><TT><B>End&nbsp;</B></TT></TD>
    <TD align=3Dright><TT><B>Miss&nbsp;</B></TT></TD>
    <TD align=3Dright><TT><B>Ions&nbsp;</B></TT></TD>
    <TD><TT><B>&nbsp;Peptide</B></TT></TD></TR>
  <TR>
    <TD align=3Dright>&nbsp;</TD>
    <TD align=3Dright><TT>702.3782&nbsp;&nbsp;</TT></TD>
    <TD align=3Dright><TT>701.3709&nbsp;&nbsp;</TT></TD>
    <TD align=3Dright><TT>701.4072&nbsp;&nbsp;</TT></TD>
    <TD noWrap align=3Dright><TT>-51.73&nbsp;</TT></TD>
    <TD align=3Dright><TT>13&nbsp;</TT></TD>
    <TD noWrap align=3Dright><TT>-&nbsp;</TT></TD>
    <TD align=3Dright><TT>18&nbsp;</TT></TD>
    <TD align=3Dright><TT>0&nbsp;&nbsp;</TT></TD>
    <TD noWrap align=3Dright><TT>---&nbsp;&nbsp;</TT></TD>
    <TD noWrap><TT>&nbsp;K.SVIEVR.N</TT></TD></TR>
  <TR>
    <TD align=3Dright>&nbsp;</TD>
    <TD align=3Dright><TT>1092.5697&nbsp;&nbsp;</TT></TD>
    <TD align=3Dright><TT>1091.5624&nbsp;&nbsp;</TT></TD>
    <TD align=3Dright><TT>1091.6451&nbsp;&nbsp;</TT></TD>
    <TD noWrap align=3Dright><TT>-75.73&nbsp;</TT></TD>
    <TD align=3Dright><TT>145&nbsp;</TT></TD>
    <TD noWrap align=3Dright><TT>-&nbsp;</TT></TD>
    <TD align=3Dright><TT>153&nbsp;</TT></TD>
    <TD align=3Dright><TT>0&nbsp;&nbsp;</TT></TD>
    <TD noWrap align=3Dright><TT>---&nbsp;&nbsp;</TT></TD>
    <TD noWrap><TT>&nbsp;K.ILNHLIQNK.N</TT></TD></TR>
  <TR>
    <TD align=3Dright>&nbsp;</TD>
    <TD align=3Dright><TT>1300.6252&nbsp;&nbsp;</TT></TD>
    <TD align=3Dright><TT>1299.6179&nbsp;&nbsp;</TT></TD>
    <TD align=3Dright><TT>1299.7286&nbsp;&nbsp;</TT></TD>
    <TD noWrap align=3Dright><TT>-85.12&nbsp;</TT></TD>
    <TD align=3Dright><TT>326&nbsp;</TT></TD>
    <TD noWrap align=3Dright><TT>-&nbsp;</TT></TD>
    <TD align=3Dright><TT>337&nbsp;</TT></TD>
    <TD align=3Dright><TT>0&nbsp;&nbsp;</TT></TD>
    <TD noWrap align=3Dright><TT>---&nbsp;&nbsp;</TT></TD>
    <TD noWrap><TT>&nbsp;K.SIPSIIDLDSLK.V</TT></TD></TR>
  <TR>
    <TD align=3Dright>&nbsp;</TD>
    <TD align=3Dright><TT>1599.7539&nbsp;&nbsp;</TT></TD>
    <TD align=3Dright><TT>1598.7466&nbsp;&nbsp;</TT></TD>
    <TD align=3Dright><TT>1598.7940&nbsp;&nbsp;</TT></TD>
    <TD noWrap align=3Dright><TT>-29.64&nbsp;</TT></TD>
    <TD align=3Dright><TT>301&nbsp;</TT></TD>
    <TD noWrap align=3Dright><TT>-&nbsp;</TT></TD>
    <TD align=3Dright><TT>315&nbsp;</TT></TD>
    <TD align=3Dright><TT>0&nbsp;&nbsp;</TT></TD>
    <TD noWrap align=3Dright><TT>---&nbsp;&nbsp;</TT></TD>
    <TD noWrap><TT>&nbsp;R.SNPSNPAIELGPEFK.K</TT></TD></TR>
  <TR>
    <TD align=3Dright>&nbsp;</TD>
    <TD align=3Dright><TT>2107.9768&nbsp;&nbsp;</TT></TD>
    <TD align=3Dright><TT>2106.9695&nbsp;&nbsp;</TT></TD>
    <TD align=3Dright><TT>2107.0950&nbsp;&nbsp;</TT></TD>
    <TD noWrap align=3Dright><TT>-59.53&nbsp;</TT></TD>
    <TD align=3Dright><TT>180&nbsp;</TT></TD>
    <TD noWrap align=3Dright><TT>-&nbsp;</TT></TD>
    <TD align=3Dright><TT>197&nbsp;</TT></TD>
    <TD align=3Dright><TT>0&nbsp;&nbsp;</TT></TD>
    <TD noWrap align=3Dright><TT>---&nbsp;&nbsp;</TT></TD>
    <TD noWrap><TT>&nbsp;K.VQLLEIAQVPDEHVNEFK.S</TT></TD></TR>
  <TR>
    <TD align=3Dright>&nbsp;</TD>
    <TD align=3Dright><TT>2107.9768&nbsp;&nbsp;</TT></TD>
    <TD align=3Dright><TT>2106.9695&nbsp;&nbsp;</TT></TD>
    <TD align=3Dright><TT>2107.0950&nbsp;&nbsp;</TT></TD>
    <TD noWrap align=3Dright><TT>-59.53&nbsp;</TT></TD>
    <TD align=3Dright><TT>180&nbsp;</TT></TD>
    <TD noWrap align=3Dright><TT>-&nbsp;</TT></TD>
    <TD align=3Dright><TT>197&nbsp;</TT></TD>
    <TD align=3Dright><TT>0&nbsp;&nbsp;</TT></TD>
    <TD noWrap align=3Dright><TT>137&nbsp;&nbsp;</TT></TD>
    <TD =
noWrap><TT>&nbsp;K.VQLLEIAQVPDEHVNEFK.S</TT></TD></TR></TBODY></TABLE>
<TABLE border=3D0 cellSpacing=3D0>
  <TBODY>
  <TR>
    <TD><TT>&nbsp;&nbsp;&nbsp;&nbsp;&nbsp;&nbsp;</TT></TD>
    <TD><TT><B>No match to: </B>806.4070, 825.0546, 842.4564, 876.3851,=20
      1006.5073, 1006.5073, 1124.4807, 1359.6001, 1359.6001, 1370.6768,=20
      1381.5649, 1384.5444, 1392.6921, 1392.6921, 1443.6523, 1448.6769,=20
      1548.6180, 1548.6180, 1569.6733, 1570.6646, 1572.6895, 1616.7305,=20
      1616.7305, 1638.6923, 1700.7773, 1718.7957, 1718.7957, 1740.8105,=20
      1874.9241, 2008.9308, 2008.9308, 2129.9783, 2144.8623, 2144.8623,=20
      2150.0820, 2160.8474, 2166.8726, 2180.9785, 2366.1367, 2366.1367,=20
      2481.0352, 2498.0232, 2504.0391, 2625.3047, 2965.4324,=20
  3314.6526</TT></TD></TR></TBODY></TABLE><BR>
<TABLE border=3D0 cellSpacing=3D0>
  <TBODY>
  <TR>
    <TD><TT><B><A =
name=3DHit6>6.</A>&nbsp;&nbsp;&nbsp;&nbsp;</B></TT></TD>
    <TD noWrap><TT><A=20
      =
href=3D"http://zxw-pc/mascot/cgi/protein_view.pl?file=3D../data/20121225/=
F002427.dat&amp;hit=3D6"=20
      =
target=3D_blank>gi|28863907</A>&nbsp;&nbsp;&nbsp;&nbsp;<B>Mass:</B>&nbsp;=
51798&nbsp;&nbsp;&nbsp;&nbsp;<B>Score:</B>&nbsp;161&nbsp;&nbsp;&nbsp;&nbs=
p;<B>Expect:</B>&nbsp;1.5e-010&nbsp;&nbsp;<B>Matches:</B>&nbsp;7</TT></TD=
></TR>
  <TR>
    <TD>&nbsp;</TD>
    <TD noWrap><TT>UTP:alpha-D-glucose-1-phosphate uridylyltransferase=20
      [Solanum tuberosum]</TT></TD></TR></TBODY></TABLE>
<TABLE border=3D0 cellSpacing=3D0 cellPadding=3D0>
  <TBODY>
  <TR>
    <TD><TT>&nbsp;&nbsp;&nbsp;&nbsp;&nbsp;&nbsp;</TT></TD>
    <TD align=3Dright><TT><B>Observed&nbsp;&nbsp;</B></TT></TD>
    <TD noWrap align=3Dright><TT><B>Mr(expt)&nbsp;&nbsp;</B></TT></TD>
    <TD noWrap align=3Dright><TT><B>Mr(calc)&nbsp;&nbsp;</B></TT></TD>
    <TD align=3Dright><TT><B>&nbsp;ppm&nbsp;&nbsp;</B></TT></TD>
    <TD align=3Dright><TT><B>Start&nbsp;</B></TT></TD>
    <TD align=3Dright><TT><B>&nbsp;</B></TT></TD>
    <TD align=3Dright><TT><B>End&nbsp;</B></TT></TD>
    <TD align=3Dright><TT><B>Miss&nbsp;</B></TT></TD>
    <TD align=3Dright><TT><B>Ions&nbsp;</B></TT></TD>
    <TD><TT><B>&nbsp;Peptide</B></TT></TD></TR>
  <TR>
    <TD align=3Dright>&nbsp;</TD>
    <TD align=3Dright><TT>702.3782&nbsp;&nbsp;</TT></TD>
    <TD align=3Dright><TT>701.3709&nbsp;&nbsp;</TT></TD>
    <TD align=3Dright><TT>701.4072&nbsp;&nbsp;</TT></TD>
    <TD noWrap align=3Dright><TT>-51.73&nbsp;</TT></TD>
    <TD align=3Dright><TT>107&nbsp;</TT></TD>
    <TD noWrap align=3Dright><TT>-&nbsp;</TT></TD>
    <TD align=3Dright><TT>112&nbsp;</TT></TD>
    <TD align=3Dright><TT>0&nbsp;&nbsp;</TT></TD>
    <TD noWrap align=3Dright><TT>---&nbsp;&nbsp;</TT></TD>
    <TD noWrap><TT>&nbsp;K.SVIEVR.N</TT></TD></TR>
  <TR>
    <TD align=3Dright>&nbsp;</TD>
    <TD align=3Dright><TT>1300.6252&nbsp;&nbsp;</TT></TD>
    <TD align=3Dright><TT>1299.6179&nbsp;&nbsp;</TT></TD>
    <TD align=3Dright><TT>1299.7286&nbsp;&nbsp;</TT></TD>
    <TD noWrap align=3Dright><TT>-85.12&nbsp;</TT></TD>
    <TD align=3Dright><TT>420&nbsp;</TT></TD>
    <TD noWrap align=3Dright><TT>-&nbsp;</TT></TD>
    <TD align=3Dright><TT>431&nbsp;</TT></TD>
    <TD align=3Dright><TT>0&nbsp;&nbsp;</TT></TD>
    <TD noWrap align=3Dright><TT>---&nbsp;&nbsp;</TT></TD>
    <TD noWrap><TT>&nbsp;K.SIPSIIDLDSLK.V</TT></TD></TR>
  <TR>
    <TD align=3Dright>&nbsp;</TD>
    <TD align=3Dright><TT>1392.6921&nbsp;&nbsp;</TT></TD>
    <TD align=3Dright><TT>1391.6848&nbsp;&nbsp;</TT></TD>
    <TD align=3Dright><TT>1391.6602&nbsp;&nbsp;</TT></TD>
    <TD noWrap align=3Dright><TT>17.7&nbsp;</TT></TD>
    <TD align=3Dright><TT>1&nbsp;</TT></TD>
    <TD noWrap align=3Dright><TT>-&nbsp;</TT></TD>
    <TD align=3Dright><TT>14&nbsp;</TT></TD>
    <TD align=3Dright><TT>0&nbsp;&nbsp;</TT></TD>
    <TD noWrap align=3Dright><TT>---&nbsp;&nbsp;</TT></TD>
    <TD noWrap><TT>&nbsp;-.MATAATLSPADAEK.L + Oxidation =
(M)</TT></TD></TR>
  <TR>
    <TD align=3Dright>&nbsp;</TD>
    <TD align=3Dright><TT>1392.6921&nbsp;&nbsp;</TT></TD>
    <TD align=3Dright><TT>1391.6848&nbsp;&nbsp;</TT></TD>
    <TD align=3Dright><TT>1391.6602&nbsp;&nbsp;</TT></TD>
    <TD noWrap align=3Dright><TT>17.7&nbsp;</TT></TD>
    <TD align=3Dright><TT>1&nbsp;</TT></TD>
    <TD noWrap align=3Dright><TT>-&nbsp;</TT></TD>
    <TD align=3Dright><TT>14&nbsp;</TT></TD>
    <TD align=3Dright><TT>0&nbsp;&nbsp;</TT></TD>
    <TD noWrap align=3Dright><TT>---&nbsp;&nbsp;</TT></TD>
    <TD noWrap><TT>&nbsp;-.MATAATLSPADAEK.L + Oxidation =
(M)</TT></TD></TR>
  <TR>
    <TD align=3Dright>&nbsp;</TD>
    <TD align=3Dright><TT>2107.9768&nbsp;&nbsp;</TT></TD>
    <TD align=3Dright><TT>2106.9695&nbsp;&nbsp;</TT></TD>
    <TD align=3Dright><TT>2107.0950&nbsp;&nbsp;</TT></TD>
    <TD noWrap align=3Dright><TT>-59.53&nbsp;</TT></TD>
    <TD align=3Dright><TT>274&nbsp;</TT></TD>
    <TD noWrap align=3Dright><TT>-&nbsp;</TT></TD>
    <TD align=3Dright><TT>291&nbsp;</TT></TD>
    <TD align=3Dright><TT>0&nbsp;&nbsp;</TT></TD>
    <TD noWrap align=3Dright><TT>---&nbsp;&nbsp;</TT></TD>
    <TD noWrap><TT>&nbsp;K.VQLLEIAQVPDEHVNEFK.S</TT></TD></TR>
  <TR>
    <TD align=3Dright>&nbsp;</TD>
    <TD align=3Dright><TT>2107.9768&nbsp;&nbsp;</TT></TD>
    <TD align=3Dright><TT>2106.9695&nbsp;&nbsp;</TT></TD>
    <TD align=3Dright><TT>2107.0950&nbsp;&nbsp;</TT></TD>
    <TD noWrap align=3Dright><TT>-59.53&nbsp;</TT></TD>
    <TD align=3Dright><TT>274&nbsp;</TT></TD>
    <TD noWrap align=3Dright><TT>-&nbsp;</TT></TD>
    <TD align=3Dright><TT>291&nbsp;</TT></TD>
    <TD align=3Dright><TT>0&nbsp;&nbsp;</TT></TD>
    <TD noWrap align=3Dright><TT>137&nbsp;&nbsp;</TT></TD>
    <TD noWrap><TT>&nbsp;K.VQLLEIAQVPDEHVNEFK.S</TT></TD></TR>
  <TR>
    <TD align=3Dright>&nbsp;</TD>
    <TD align=3Dright><TT>2160.8474&nbsp;&nbsp;</TT></TD>
    <TD align=3Dright><TT>2159.8401&nbsp;&nbsp;</TT></TD>
    <TD align=3Dright><TT>2159.9735&nbsp;&nbsp;</TT></TD>
    <TD noWrap align=3Dright><TT>-61.75&nbsp;</TT></TD>
    <TD align=3Dright><TT>192&nbsp;</TT></TD>
    <TD noWrap align=3Dright><TT>-&nbsp;</TT></TD>
    <TD align=3Dright><TT>211&nbsp;</TT></TD>
    <TD align=3Dright><TT>0&nbsp;&nbsp;</TT></TD>
    <TD noWrap align=3Dright><TT>---&nbsp;&nbsp;</TT></TD>
    <TD =
noWrap><TT>&nbsp;K.DGWYPPGHGDVFPSLMNSGK.L</TT></TD></TR></TBODY></TABLE>
<TABLE border=3D0 cellSpacing=3D0>
  <TBODY>
  <TR>
    <TD><TT>&nbsp;&nbsp;&nbsp;&nbsp;&nbsp;&nbsp;</TT></TD>
    <TD><TT><B>No match to: </B>806.4070, 825.0546, 842.4564, 876.3851,=20
      1006.5073, 1006.5073, 1092.5697, 1124.4807, 1359.6001, 1359.6001,=20
      1370.6768, 1381.5649, 1384.5444, 1443.6523, 1448.6769, 1548.6180,=20
      1548.6180, 1569.6733, 1570.6646, 1572.6895, 1599.7539, 1616.7305,=20
      1616.7305, 1638.6923, 1700.7773, 1718.7957, 1718.7957, 1740.8105,=20
      1874.9241, 2008.9308, 2008.9308, 2129.9783, 2144.8623, 2144.8623,=20
      2150.0820, 2166.8726, 2180.9785, 2366.1367, 2366.1367, 2481.0352,=20
      2498.0232, 2504.0391, 2625.3047, 2965.4324,=20
3314.6526</TT></TD></TR></TBODY></TABLE><BR>
<TABLE border=3D0 cellSpacing=3D0>
  <TBODY>
  <TR>
    <TD><TT><B><A =
name=3DHit7>7.</A>&nbsp;&nbsp;&nbsp;&nbsp;</B></TT></TD>
    <TD noWrap><TT><A=20
      =
href=3D"http://zxw-pc/mascot/cgi/protein_view.pl?file=3D../data/20121225/=
F002427.dat&amp;hit=3D7"=20
      =
target=3D_blank>gi|28863905</A>&nbsp;&nbsp;&nbsp;&nbsp;<B>Mass:</B>&nbsp;=
51798&nbsp;&nbsp;&nbsp;&nbsp;<B>Score:</B>&nbsp;161&nbsp;&nbsp;&nbsp;&nbs=
p;<B>Expect:</B>&nbsp;1.5e-010&nbsp;&nbsp;<B>Matches:</B>&nbsp;7</TT></TD=
></TR>
  <TR>
    <TD>&nbsp;</TD>
    <TD noWrap><TT>UTP:alpha-D-glucose-1-phosphate uridylyltransferase=20
      [Solanum tuberosum]</TT></TD></TR></TBODY></TABLE>
<TABLE border=3D0 cellSpacing=3D0 cellPadding=3D0>
  <TBODY>
  <TR>
    <TD><TT>&nbsp;&nbsp;&nbsp;&nbsp;&nbsp;&nbsp;</TT></TD>
    <TD align=3Dright><TT><B>Observed&nbsp;&nbsp;</B></TT></TD>
    <TD noWrap align=3Dright><TT><B>Mr(expt)&nbsp;&nbsp;</B></TT></TD>
    <TD noWrap align=3Dright><TT><B>Mr(calc)&nbsp;&nbsp;</B></TT></TD>
    <TD align=3Dright><TT><B>&nbsp;ppm&nbsp;&nbsp;</B></TT></TD>
    <TD align=3Dright><TT><B>Start&nbsp;</B></TT></TD>
    <TD align=3Dright><TT><B>&nbsp;</B></TT></TD>
    <TD align=3Dright><TT><B>End&nbsp;</B></TT></TD>
    <TD align=3Dright><TT><B>Miss&nbsp;</B></TT></TD>
    <TD align=3Dright><TT><B>Ions&nbsp;</B></TT></TD>
    <TD><TT><B>&nbsp;Peptide</B></TT></TD></TR>
  <TR>
    <TD align=3Dright>&nbsp;</TD>
    <TD align=3Dright><TT>702.3782&nbsp;&nbsp;</TT></TD>
    <TD align=3Dright><TT>701.3709&nbsp;&nbsp;</TT></TD>
    <TD align=3Dright><TT>701.4072&nbsp;&nbsp;</TT></TD>
    <TD noWrap align=3Dright><TT>-51.73&nbsp;</TT></TD>
    <TD align=3Dright><TT>107&nbsp;</TT></TD>
    <TD noWrap align=3Dright><TT>-&nbsp;</TT></TD>
    <TD align=3Dright><TT>112&nbsp;</TT></TD>
    <TD align=3Dright><TT>0&nbsp;&nbsp;</TT></TD>
    <TD noWrap align=3Dright><TT>---&nbsp;&nbsp;</TT></TD>
    <TD noWrap><TT>&nbsp;K.SVIEVR.N</TT></TD></TR>
  <TR>
    <TD align=3Dright>&nbsp;</TD>
    <TD align=3Dright><TT>1300.6252&nbsp;&nbsp;</TT></TD>
    <TD align=3Dright><TT>1299.6179&nbsp;&nbsp;</TT></TD>
    <TD align=3Dright><TT>1299.7286&nbsp;&nbsp;</TT></TD>
    <TD noWrap align=3Dright><TT>-85.12&nbsp;</TT></TD>
    <TD align=3Dright><TT>420&nbsp;</TT></TD>
    <TD noWrap align=3Dright><TT>-&nbsp;</TT></TD>
    <TD align=3Dright><TT>431&nbsp;</TT></TD>
    <TD align=3Dright><TT>0&nbsp;&nbsp;</TT></TD>
    <TD noWrap align=3Dright><TT>---&nbsp;&nbsp;</TT></TD>
    <TD noWrap><TT>&nbsp;K.SIPSIIDLDSLK.V</TT></TD></TR>
  <TR>
    <TD align=3Dright>&nbsp;</TD>
    <TD align=3Dright><TT>1392.6921&nbsp;&nbsp;</TT></TD>
    <TD align=3Dright><TT>1391.6848&nbsp;&nbsp;</TT></TD>
    <TD align=3Dright><TT>1391.6602&nbsp;&nbsp;</TT></TD>
    <TD noWrap align=3Dright><TT>17.7&nbsp;</TT></TD>
    <TD align=3Dright><TT>1&nbsp;</TT></TD>
    <TD noWrap align=3Dright><TT>-&nbsp;</TT></TD>
    <TD align=3Dright><TT>14&nbsp;</TT></TD>
    <TD align=3Dright><TT>0&nbsp;&nbsp;</TT></TD>
    <TD noWrap align=3Dright><TT>---&nbsp;&nbsp;</TT></TD>
    <TD noWrap><TT>&nbsp;-.MATAATLSPADAEK.L + Oxidation =
(M)</TT></TD></TR>
  <TR>
    <TD align=3Dright>&nbsp;</TD>
    <TD align=3Dright><TT>1392.6921&nbsp;&nbsp;</TT></TD>
    <TD align=3Dright><TT>1391.6848&nbsp;&nbsp;</TT></TD>
    <TD align=3Dright><TT>1391.6602&nbsp;&nbsp;</TT></TD>
    <TD noWrap align=3Dright><TT>17.7&nbsp;</TT></TD>
    <TD align=3Dright><TT>1&nbsp;</TT></TD>
    <TD noWrap align=3Dright><TT>-&nbsp;</TT></TD>
    <TD align=3Dright><TT>14&nbsp;</TT></TD>
    <TD align=3Dright><TT>0&nbsp;&nbsp;</TT></TD>
    <TD noWrap align=3Dright><TT>---&nbsp;&nbsp;</TT></TD>
    <TD noWrap><TT>&nbsp;-.MATAATLSPADAEK.L + Oxidation =
(M)</TT></TD></TR>
  <TR>
    <TD align=3Dright>&nbsp;</TD>
    <TD align=3Dright><TT>2107.9768&nbsp;&nbsp;</TT></TD>
    <TD align=3Dright><TT>2106.9695&nbsp;&nbsp;</TT></TD>
    <TD align=3Dright><TT>2107.0950&nbsp;&nbsp;</TT></TD>
    <TD noWrap align=3Dright><TT>-59.53&nbsp;</TT></TD>
    <TD align=3Dright><TT>274&nbsp;</TT></TD>
    <TD noWrap align=3Dright><TT>-&nbsp;</TT></TD>
    <TD align=3Dright><TT>291&nbsp;</TT></TD>
    <TD align=3Dright><TT>0&nbsp;&nbsp;</TT></TD>
    <TD noWrap align=3Dright><TT>---&nbsp;&nbsp;</TT></TD>
    <TD noWrap><TT>&nbsp;K.VQLLEIAQVPDEHVNEFK.S</TT></TD></TR>
  <TR>
    <TD align=3Dright>&nbsp;</TD>
    <TD align=3Dright><TT>2107.9768&nbsp;&nbsp;</TT></TD>
    <TD align=3Dright><TT>2106.9695&nbsp;&nbsp;</TT></TD>
    <TD align=3Dright><TT>2107.0950&nbsp;&nbsp;</TT></TD>
    <TD noWrap align=3Dright><TT>-59.53&nbsp;</TT></TD>
    <TD align=3Dright><TT>274&nbsp;</TT></TD>
    <TD noWrap align=3Dright><TT>-&nbsp;</TT></TD>
    <TD align=3Dright><TT>291&nbsp;</TT></TD>
    <TD align=3Dright><TT>0&nbsp;&nbsp;</TT></TD>
    <TD noWrap align=3Dright><TT>137&nbsp;&nbsp;</TT></TD>
    <TD noWrap><TT>&nbsp;K.VQLLEIAQVPDEHVNEFK.S</TT></TD></TR>
  <TR>
    <TD align=3Dright>&nbsp;</TD>
    <TD align=3Dright><TT>2160.8474&nbsp;&nbsp;</TT></TD>
    <TD align=3Dright><TT>2159.8401&nbsp;&nbsp;</TT></TD>
    <TD align=3Dright><TT>2159.9735&nbsp;&nbsp;</TT></TD>
    <TD noWrap align=3Dright><TT>-61.75&nbsp;</TT></TD>
    <TD align=3Dright><TT>192&nbsp;</TT></TD>
    <TD noWrap align=3Dright><TT>-&nbsp;</TT></TD>
    <TD align=3Dright><TT>211&nbsp;</TT></TD>
    <TD align=3Dright><TT>0&nbsp;&nbsp;</TT></TD>
    <TD noWrap align=3Dright><TT>---&nbsp;&nbsp;</TT></TD>
    <TD =
noWrap><TT>&nbsp;K.DGWYPPGHGDVFPSLMNSGK.L</TT></TD></TR></TBODY></TABLE>
<TABLE border=3D0 cellSpacing=3D0>
  <TBODY>
  <TR>
    <TD><TT>&nbsp;&nbsp;&nbsp;&nbsp;&nbsp;&nbsp;</TT></TD>
    <TD><TT><B>No match to: </B>806.4070, 825.0546, 842.4564, 876.3851,=20
      1006.5073, 1006.5073, 1092.5697, 1124.4807, 1359.6001, 1359.6001,=20
      1370.6768, 1381.5649, 1384.5444, 1443.6523, 1448.6769, 1548.6180,=20
      1548.6180, 1569.6733, 1570.6646, 1572.6895, 1599.7539, 1616.7305,=20
      1616.7305, 1638.6923, 1700.7773, 1718.7957, 1718.7957, 1740.8105,=20
      1874.9241, 2008.9308, 2008.9308, 2129.9783, 2144.8623, 2144.8623,=20
      2150.0820, 2166.8726, 2180.9785, 2366.1367, 2366.1367, 2481.0352,=20
      2498.0232, 2504.0391, 2625.3047, 2965.4324,=20
3314.6526</TT></TD></TR></TBODY></TABLE><BR>
<TABLE border=3D0 cellSpacing=3D0>
  <TBODY>
  <TR>
    <TD><TT><B><A =
name=3DHit8>8.</A>&nbsp;&nbsp;&nbsp;&nbsp;</B></TT></TD>
    <TD noWrap><TT><A=20
      =
href=3D"http://zxw-pc/mascot/cgi/protein_view.pl?file=3D../data/20121225/=
F002427.dat&amp;hit=3D8"=20
      =
target=3D_blank>gi|28863903</A>&nbsp;&nbsp;&nbsp;&nbsp;<B>Mass:</B>&nbsp;=
51818&nbsp;&nbsp;&nbsp;&nbsp;<B>Score:</B>&nbsp;161&nbsp;&nbsp;&nbsp;&nbs=
p;<B>Expect:</B>&nbsp;1.5e-010&nbsp;&nbsp;<B>Matches:</B>&nbsp;7</TT></TD=
></TR>
  <TR>
    <TD>&nbsp;</TD>
    <TD noWrap><TT>UTP:alpha-D-glucose-1-phosphate uridylyltransferase=20
      [Solanum tuberosum]</TT></TD></TR></TBODY></TABLE>
<TABLE border=3D0 cellSpacing=3D0 cellPadding=3D0>
  <TBODY>
  <TR>
    <TD><TT>&nbsp;&nbsp;&nbsp;&nbsp;&nbsp;&nbsp;</TT></TD>
    <TD align=3Dright><TT><B>Observed&nbsp;&nbsp;</B></TT></TD>
    <TD noWrap align=3Dright><TT><B>Mr(expt)&nbsp;&nbsp;</B></TT></TD>
    <TD noWrap align=3Dright><TT><B>Mr(calc)&nbsp;&nbsp;</B></TT></TD>
    <TD align=3Dright><TT><B>&nbsp;ppm&nbsp;&nbsp;</B></TT></TD>
    <TD align=3Dright><TT><B>Start&nbsp;</B></TT></TD>
    <TD align=3Dright><TT><B>&nbsp;</B></TT></TD>
    <TD align=3Dright><TT><B>End&nbsp;</B></TT></TD>
    <TD align=3Dright><TT><B>Miss&nbsp;</B></TT></TD>
    <TD align=3Dright><TT><B>Ions&nbsp;</B></TT></TD>
    <TD><TT><B>&nbsp;Peptide</B></TT></TD></TR>
  <TR>
    <TD align=3Dright>&nbsp;</TD>
    <TD align=3Dright><TT>702.3782&nbsp;&nbsp;</TT></TD>
    <TD align=3Dright><TT>701.3709&nbsp;&nbsp;</TT></TD>
    <TD align=3Dright><TT>701.4072&nbsp;&nbsp;</TT></TD>
    <TD noWrap align=3Dright><TT>-51.73&nbsp;</TT></TD>
    <TD align=3Dright><TT>107&nbsp;</TT></TD>
    <TD noWrap align=3Dright><TT>-&nbsp;</TT></TD>
    <TD align=3Dright><TT>112&nbsp;</TT></TD>
    <TD align=3Dright><TT>0&nbsp;&nbsp;</TT></TD>
    <TD noWrap align=3Dright><TT>---&nbsp;&nbsp;</TT></TD>
    <TD noWrap><TT>&nbsp;K.SVIEVR.N</TT></TD></TR>
  <TR>
    <TD align=3Dright>&nbsp;</TD>
    <TD align=3Dright><TT>1300.6252&nbsp;&nbsp;</TT></TD>
    <TD align=3Dright><TT>1299.6179&nbsp;&nbsp;</TT></TD>
    <TD align=3Dright><TT>1299.7286&nbsp;&nbsp;</TT></TD>
    <TD noWrap align=3Dright><TT>-85.12&nbsp;</TT></TD>
    <TD align=3Dright><TT>420&nbsp;</TT></TD>
    <TD noWrap align=3Dright><TT>-&nbsp;</TT></TD>
    <TD align=3Dright><TT>431&nbsp;</TT></TD>
    <TD align=3Dright><TT>0&nbsp;&nbsp;</TT></TD>
    <TD noWrap align=3Dright><TT>---&nbsp;&nbsp;</TT></TD>
    <TD noWrap><TT>&nbsp;K.SIPSIIDLDSLK.V</TT></TD></TR>
  <TR>
    <TD align=3Dright>&nbsp;</TD>
    <TD align=3Dright><TT>1392.6921&nbsp;&nbsp;</TT></TD>
    <TD align=3Dright><TT>1391.6848&nbsp;&nbsp;</TT></TD>
    <TD align=3Dright><TT>1391.6602&nbsp;&nbsp;</TT></TD>
    <TD noWrap align=3Dright><TT>17.7&nbsp;</TT></TD>
    <TD align=3Dright><TT>1&nbsp;</TT></TD>
    <TD noWrap align=3Dright><TT>-&nbsp;</TT></TD>
    <TD align=3Dright><TT>14&nbsp;</TT></TD>
    <TD align=3Dright><TT>0&nbsp;&nbsp;</TT></TD>
    <TD noWrap align=3Dright><TT>---&nbsp;&nbsp;</TT></TD>
    <TD noWrap><TT>&nbsp;-.MATAATLSPADAEK.L + Oxidation =
(M)</TT></TD></TR>
  <TR>
    <TD align=3Dright>&nbsp;</TD>
    <TD align=3Dright><TT>1392.6921&nbsp;&nbsp;</TT></TD>
    <TD align=3Dright><TT>1391.6848&nbsp;&nbsp;</TT></TD>
    <TD align=3Dright><TT>1391.6602&nbsp;&nbsp;</TT></TD>
    <TD noWrap align=3Dright><TT>17.7&nbsp;</TT></TD>
    <TD align=3Dright><TT>1&nbsp;</TT></TD>
    <TD noWrap align=3Dright><TT>-&nbsp;</TT></TD>
    <TD align=3Dright><TT>14&nbsp;</TT></TD>
    <TD align=3Dright><TT>0&nbsp;&nbsp;</TT></TD>
    <TD noWrap align=3Dright><TT>---&nbsp;&nbsp;</TT></TD>
    <TD noWrap><TT>&nbsp;-.MATAATLSPADAEK.L + Oxidation =
(M)</TT></TD></TR>
  <TR>
    <TD align=3Dright>&nbsp;</TD>
    <TD align=3Dright><TT>2107.9768&nbsp;&nbsp;</TT></TD>
    <TD align=3Dright><TT>2106.9695&nbsp;&nbsp;</TT></TD>
    <TD align=3Dright><TT>2107.0950&nbsp;&nbsp;</TT></TD>
    <TD noWrap align=3Dright><TT>-59.53&nbsp;</TT></TD>
    <TD align=3Dright><TT>274&nbsp;</TT></TD>
    <TD noWrap align=3Dright><TT>-&nbsp;</TT></TD>
    <TD align=3Dright><TT>291&nbsp;</TT></TD>
    <TD align=3Dright><TT>0&nbsp;&nbsp;</TT></TD>
    <TD noWrap align=3Dright><TT>---&nbsp;&nbsp;</TT></TD>
    <TD noWrap><TT>&nbsp;K.VQLLEIAQVPDEHVNEFK.S</TT></TD></TR>
  <TR>
    <TD align=3Dright>&nbsp;</TD>
    <TD align=3Dright><TT>2107.9768&nbsp;&nbsp;</TT></TD>
    <TD align=3Dright><TT>2106.9695&nbsp;&nbsp;</TT></TD>
    <TD align=3Dright><TT>2107.0950&nbsp;&nbsp;</TT></TD>
    <TD noWrap align=3Dright><TT>-59.53&nbsp;</TT></TD>
    <TD align=3Dright><TT>274&nbsp;</TT></TD>
    <TD noWrap align=3Dright><TT>-&nbsp;</TT></TD>
    <TD align=3Dright><TT>291&nbsp;</TT></TD>
    <TD align=3Dright><TT>0&nbsp;&nbsp;</TT></TD>
    <TD noWrap align=3Dright><TT>137&nbsp;&nbsp;</TT></TD>
    <TD noWrap><TT>&nbsp;K.VQLLEIAQVPDEHVNEFK.S</TT></TD></TR>
  <TR>
    <TD align=3Dright>&nbsp;</TD>
    <TD align=3Dright><TT>2160.8474&nbsp;&nbsp;</TT></TD>
    <TD align=3Dright><TT>2159.8401&nbsp;&nbsp;</TT></TD>
    <TD align=3Dright><TT>2159.9735&nbsp;&nbsp;</TT></TD>
    <TD noWrap align=3Dright><TT>-61.75&nbsp;</TT></TD>
    <TD align=3Dright><TT>192&nbsp;</TT></TD>
    <TD noWrap align=3Dright><TT>-&nbsp;</TT></TD>
    <TD align=3Dright><TT>211&nbsp;</TT></TD>
    <TD align=3Dright><TT>0&nbsp;&nbsp;</TT></TD>
    <TD noWrap align=3Dright><TT>---&nbsp;&nbsp;</TT></TD>
    <TD =
noWrap><TT>&nbsp;K.DGWYPPGHGDVFPSLMNSGK.L</TT></TD></TR></TBODY></TABLE>
<TABLE border=3D0 cellSpacing=3D0>
  <TBODY>
  <TR>
    <TD><TT>&nbsp;&nbsp;&nbsp;&nbsp;&nbsp;&nbsp;</TT></TD>
    <TD><TT><B>No match to: </B>806.4070, 825.0546, 842.4564, 876.3851,=20
      1006.5073, 1006.5073, 1092.5697, 1124.4807, 1359.6001, 1359.6001,=20
      1370.6768, 1381.5649, 1384.5444, 1443.6523, 1448.6769, 1548.6180,=20
      1548.6180, 1569.6733, 1570.6646, 1572.6895, 1599.7539, 1616.7305,=20
      1616.7305, 1638.6923, 1700.7773, 1718.7957, 1718.7957, 1740.8105,=20
      1874.9241, 2008.9308, 2008.9308, 2129.9783, 2144.8623, 2144.8623,=20
      2150.0820, 2166.8726, 2180.9785, 2366.1367, 2366.1367, 2481.0352,=20
      2498.0232, 2504.0391, 2625.3047, 2965.4324,=20
3314.6526</TT></TD></TR></TBODY></TABLE><BR>
<TABLE border=3D0 cellSpacing=3D0>
  <TBODY>
  <TR>
    <TD><TT><B><A =
name=3DHit9>9.</A>&nbsp;&nbsp;&nbsp;&nbsp;</B></TT></TD>
    <TD noWrap><TT><A=20
      =
href=3D"http://zxw-pc/mascot/cgi/protein_view.pl?file=3D../data/20121225/=
F002427.dat&amp;hit=3D9"=20
      =
target=3D_blank>gi|21599</A>&nbsp;&nbsp;&nbsp;&nbsp;<B>Mass:</B>&nbsp;517=
98&nbsp;&nbsp;&nbsp;&nbsp;<B>Score:</B>&nbsp;161&nbsp;&nbsp;&nbsp;&nbsp;<=
B>Expect:</B>&nbsp;1.5e-010&nbsp;&nbsp;<B>Matches:</B>&nbsp;7</TT></TD></=
TR>
  <TR>
    <TD>&nbsp;</TD>
    <TD noWrap><TT>UTP--glucose-1-phosphate uridylyltransferase [Solanum =

      tuberosum]</TT></TD></TR></TBODY></TABLE>
<TABLE border=3D0 cellSpacing=3D0 cellPadding=3D0>
  <TBODY>
  <TR>
    <TD><TT>&nbsp;&nbsp;&nbsp;&nbsp;&nbsp;&nbsp;</TT></TD>
    <TD align=3Dright><TT><B>Observed&nbsp;&nbsp;</B></TT></TD>
    <TD noWrap align=3Dright><TT><B>Mr(expt)&nbsp;&nbsp;</B></TT></TD>
    <TD noWrap align=3Dright><TT><B>Mr(calc)&nbsp;&nbsp;</B></TT></TD>
    <TD align=3Dright><TT><B>&nbsp;ppm&nbsp;&nbsp;</B></TT></TD>
    <TD align=3Dright><TT><B>Start&nbsp;</B></TT></TD>
    <TD align=3Dright><TT><B>&nbsp;</B></TT></TD>
    <TD align=3Dright><TT><B>End&nbsp;</B></TT></TD>
    <TD align=3Dright><TT><B>Miss&nbsp;</B></TT></TD>
    <TD align=3Dright><TT><B>Ions&nbsp;</B></TT></TD>
    <TD><TT><B>&nbsp;Peptide</B></TT></TD></TR>
  <TR>
    <TD align=3Dright>&nbsp;</TD>
    <TD align=3Dright><TT>702.3782&nbsp;&nbsp;</TT></TD>
    <TD align=3Dright><TT>701.3709&nbsp;&nbsp;</TT></TD>
    <TD align=3Dright><TT>701.4072&nbsp;&nbsp;</TT></TD>
    <TD noWrap align=3Dright><TT>-51.73&nbsp;</TT></TD>
    <TD align=3Dright><TT>107&nbsp;</TT></TD>
    <TD noWrap align=3Dright><TT>-&nbsp;</TT></TD>
    <TD align=3Dright><TT>112&nbsp;</TT></TD>
    <TD align=3Dright><TT>0&nbsp;&nbsp;</TT></TD>
    <TD noWrap align=3Dright><TT>---&nbsp;&nbsp;</TT></TD>
    <TD noWrap><TT>&nbsp;K.SVIEVR.N</TT></TD></TR>
  <TR>
    <TD align=3Dright>&nbsp;</TD>
    <TD align=3Dright><TT>1300.6252&nbsp;&nbsp;</TT></TD>
    <TD align=3Dright><TT>1299.6179&nbsp;&nbsp;</TT></TD>
    <TD align=3Dright><TT>1299.7286&nbsp;&nbsp;</TT></TD>
    <TD noWrap align=3Dright><TT>-85.12&nbsp;</TT></TD>
    <TD align=3Dright><TT>420&nbsp;</TT></TD>
    <TD noWrap align=3Dright><TT>-&nbsp;</TT></TD>
    <TD align=3Dright><TT>431&nbsp;</TT></TD>
    <TD align=3Dright><TT>0&nbsp;&nbsp;</TT></TD>
    <TD noWrap align=3Dright><TT>---&nbsp;&nbsp;</TT></TD>
    <TD noWrap><TT>&nbsp;K.SIPSIIDLDSLK.V</TT></TD></TR>
  <TR>
    <TD align=3Dright>&nbsp;</TD>
    <TD align=3Dright><TT>1392.6921&nbsp;&nbsp;</TT></TD>
    <TD align=3Dright><TT>1391.6848&nbsp;&nbsp;</TT></TD>
    <TD align=3Dright><TT>1391.6602&nbsp;&nbsp;</TT></TD>
    <TD noWrap align=3Dright><TT>17.7&nbsp;</TT></TD>
    <TD align=3Dright><TT>1&nbsp;</TT></TD>
    <TD noWrap align=3Dright><TT>-&nbsp;</TT></TD>
    <TD align=3Dright><TT>14&nbsp;</TT></TD>
    <TD align=3Dright><TT>0&nbsp;&nbsp;</TT></TD>
    <TD noWrap align=3Dright><TT>---&nbsp;&nbsp;</TT></TD>
    <TD noWrap><TT>&nbsp;-.MATAATLSPADAEK.L + Oxidation =
(M)</TT></TD></TR>
  <TR>
    <TD align=3Dright>&nbsp;</TD>
    <TD align=3Dright><TT>1392.6921&nbsp;&nbsp;</TT></TD>
    <TD align=3Dright><TT>1391.6848&nbsp;&nbsp;</TT></TD>
    <TD align=3Dright><TT>1391.6602&nbsp;&nbsp;</TT></TD>
    <TD noWrap align=3Dright><TT>17.7&nbsp;</TT></TD>
    <TD align=3Dright><TT>1&nbsp;</TT></TD>
    <TD noWrap align=3Dright><TT>-&nbsp;</TT></TD>
    <TD align=3Dright><TT>14&nbsp;</TT></TD>
    <TD align=3Dright><TT>0&nbsp;&nbsp;</TT></TD>
    <TD noWrap align=3Dright><TT>---&nbsp;&nbsp;</TT></TD>
    <TD noWrap><TT>&nbsp;-.MATAATLSPADAEK.L + Oxidation =
(M)</TT></TD></TR>
  <TR>
    <TD align=3Dright>&nbsp;</TD>
    <TD align=3Dright><TT>2107.9768&nbsp;&nbsp;</TT></TD>
    <TD align=3Dright><TT>2106.9695&nbsp;&nbsp;</TT></TD>
    <TD align=3Dright><TT>2107.0950&nbsp;&nbsp;</TT></TD>
    <TD noWrap align=3Dright><TT>-59.53&nbsp;</TT></TD>
    <TD align=3Dright><TT>274&nbsp;</TT></TD>
    <TD noWrap align=3Dright><TT>-&nbsp;</TT></TD>
    <TD align=3Dright><TT>291&nbsp;</TT></TD>
    <TD align=3Dright><TT>0&nbsp;&nbsp;</TT></TD>
    <TD noWrap align=3Dright><TT>---&nbsp;&nbsp;</TT></TD>
    <TD noWrap><TT>&nbsp;K.VQLLEIAQVPDEHVNEFK.S</TT></TD></TR>
  <TR>
    <TD align=3Dright>&nbsp;</TD>
    <TD align=3Dright><TT>2107.9768&nbsp;&nbsp;</TT></TD>
    <TD align=3Dright><TT>2106.9695&nbsp;&nbsp;</TT></TD>
    <TD align=3Dright><TT>2107.0950&nbsp;&nbsp;</TT></TD>
    <TD noWrap align=3Dright><TT>-59.53&nbsp;</TT></TD>
    <TD align=3Dright><TT>274&nbsp;</TT></TD>
    <TD noWrap align=3Dright><TT>-&nbsp;</TT></TD>
    <TD align=3Dright><TT>291&nbsp;</TT></TD>
    <TD align=3Dright><TT>0&nbsp;&nbsp;</TT></TD>
    <TD noWrap align=3Dright><TT>137&nbsp;&nbsp;</TT></TD>
    <TD noWrap><TT>&nbsp;K.VQLLEIAQVPDEHVNEFK.S</TT></TD></TR>
  <TR>
    <TD align=3Dright>&nbsp;</TD>
    <TD align=3Dright><TT>2160.8474&nbsp;&nbsp;</TT></TD>
    <TD align=3Dright><TT>2159.8401&nbsp;&nbsp;</TT></TD>
    <TD align=3Dright><TT>2159.9735&nbsp;&nbsp;</TT></TD>
    <TD noWrap align=3Dright><TT>-61.75&nbsp;</TT></TD>
    <TD align=3Dright><TT>192&nbsp;</TT></TD>
    <TD noWrap align=3Dright><TT>-&nbsp;</TT></TD>
    <TD align=3Dright><TT>211&nbsp;</TT></TD>
    <TD align=3Dright><TT>0&nbsp;&nbsp;</TT></TD>
    <TD noWrap align=3Dright><TT>---&nbsp;&nbsp;</TT></TD>
    <TD =
noWrap><TT>&nbsp;K.DGWYPPGHGDVFPSLMNSGK.L</TT></TD></TR></TBODY></TABLE>
<TABLE border=3D0 cellSpacing=3D0>
  <TBODY>
  <TR>
    <TD><TT>&nbsp;&nbsp;&nbsp;&nbsp;&nbsp;&nbsp;</TT></TD>
    <TD><TT><B>No match to: </B>806.4070, 825.0546, 842.4564, 876.3851,=20
      1006.5073, 1006.5073, 1092.5697, 1124.4807, 1359.6001, 1359.6001,=20
      1370.6768, 1381.5649, 1384.5444, 1443.6523, 1448.6769, 1548.6180,=20
      1548.6180, 1569.6733, 1570.6646, 1572.6895, 1599.7539, 1616.7305,=20
      1616.7305, 1638.6923, 1700.7773, 1718.7957, 1718.7957, 1740.8105,=20
      1874.9241, 2008.9308, 2008.9308, 2129.9783, 2144.8623, 2144.8623,=20
      2150.0820, 2166.8726, 2180.9785, 2366.1367, 2366.1367, 2481.0352,=20
      2498.0232, 2504.0391, 2625.3047, 2965.4324,=20
3314.6526</TT></TD></TR></TBODY></TABLE><BR>
<TABLE border=3D0 cellSpacing=3D0>
  <TBODY>
  <TR>
    <TD><TT><B><A name=3DHit10>10.</A>&nbsp;&nbsp;&nbsp;</B></TT></TD>
    <TD noWrap><TT><A=20
      =
href=3D"http://zxw-pc/mascot/cgi/protein_view.pl?file=3D../data/20121225/=
F002427.dat&amp;hit=3D10"=20
      =
target=3D_blank>gi|28863913</A>&nbsp;&nbsp;&nbsp;&nbsp;<B>Mass:</B>&nbsp;=
51825&nbsp;&nbsp;&nbsp;&nbsp;<B>Score:</B>&nbsp;160&nbsp;&nbsp;&nbsp;&nbs=
p;<B>Expect:</B>&nbsp;1.9e-010&nbsp;&nbsp;<B>Matches:</B>&nbsp;6</TT></TD=
></TR>
  <TR>
    <TD>&nbsp;</TD>
    <TD noWrap><TT>UTP:alpha-D-glucose-1-phosphate uridylyltransferase=20
      [Solanum tuberosum]</TT></TD></TR></TBODY></TABLE>
<TABLE border=3D0 cellSpacing=3D0 cellPadding=3D0>
  <TBODY>
  <TR>
    <TD><TT>&nbsp;&nbsp;&nbsp;&nbsp;&nbsp;&nbsp;</TT></TD>
    <TD align=3Dright><TT><B>Observed&nbsp;&nbsp;</B></TT></TD>
    <TD noWrap align=3Dright><TT><B>Mr(expt)&nbsp;&nbsp;</B></TT></TD>
    <TD noWrap align=3Dright><TT><B>Mr(calc)&nbsp;&nbsp;</B></TT></TD>
    <TD align=3Dright><TT><B>&nbsp;ppm&nbsp;&nbsp;</B></TT></TD>
    <TD align=3Dright><TT><B>Start&nbsp;</B></TT></TD>
    <TD align=3Dright><TT><B>&nbsp;</B></TT></TD>
    <TD align=3Dright><TT><B>End&nbsp;</B></TT></TD>
    <TD align=3Dright><TT><B>Miss&nbsp;</B></TT></TD>
    <TD align=3Dright><TT><B>Ions&nbsp;</B></TT></TD>
    <TD><TT><B>&nbsp;Peptide</B></TT></TD></TR>
  <TR>
    <TD align=3Dright>&nbsp;</TD>
    <TD align=3Dright><TT>702.3782&nbsp;&nbsp;</TT></TD>
    <TD align=3Dright><TT>701.3709&nbsp;&nbsp;</TT></TD>
    <TD align=3Dright><TT>701.4072&nbsp;&nbsp;</TT></TD>
    <TD noWrap align=3Dright><TT>-51.73&nbsp;</TT></TD>
    <TD align=3Dright><TT>107&nbsp;</TT></TD>
    <TD noWrap align=3Dright><TT>-&nbsp;</TT></TD>
    <TD align=3Dright><TT>112&nbsp;</TT></TD>
    <TD align=3Dright><TT>0&nbsp;&nbsp;</TT></TD>
    <TD noWrap align=3Dright><TT>---&nbsp;&nbsp;</TT></TD>
    <TD noWrap><TT>&nbsp;K.SVIEVR.N</TT></TD></TR>
  <TR>
    <TD align=3Dright>&nbsp;</TD>
    <TD align=3Dright><TT>842.4564&nbsp;&nbsp;</TT></TD>
    <TD align=3Dright><TT>841.4491&nbsp;&nbsp;</TT></TD>
    <TD align=3Dright><TT>841.5273&nbsp;&nbsp;</TT></TD>
    <TD noWrap align=3Dright><TT>-92.85&nbsp;</TT></TD>
    <TD align=3Dright><TT>314&nbsp;</TT></TD>
    <TD noWrap align=3Dright><TT>-&nbsp;</TT></TD>
    <TD align=3Dright><TT>321&nbsp;</TT></TD>
    <TD align=3Dright><TT>0&nbsp;&nbsp;</TT></TD>
    <TD noWrap align=3Dright><TT>---&nbsp;&nbsp;</TT></TD>
    <TD noWrap><TT>&nbsp;R.LVEAVALK.M</TT></TD></TR>
  <TR>
    <TD align=3Dright>&nbsp;</TD>
    <TD align=3Dright><TT>1300.6252&nbsp;&nbsp;</TT></TD>
    <TD align=3Dright><TT>1299.6179&nbsp;&nbsp;</TT></TD>
    <TD align=3Dright><TT>1299.7286&nbsp;&nbsp;</TT></TD>
    <TD noWrap align=3Dright><TT>-85.12&nbsp;</TT></TD>
    <TD align=3Dright><TT>420&nbsp;</TT></TD>
    <TD noWrap align=3Dright><TT>-&nbsp;</TT></TD>
    <TD align=3Dright><TT>431&nbsp;</TT></TD>
    <TD align=3Dright><TT>0&nbsp;&nbsp;</TT></TD>
    <TD noWrap align=3Dright><TT>---&nbsp;&nbsp;</TT></TD>
    <TD noWrap><TT>&nbsp;K.SIPSIIDLDSLK.V</TT></TD></TR>
  <TR>
    <TD align=3Dright>&nbsp;</TD>
    <TD align=3Dright><TT>2107.9768&nbsp;&nbsp;</TT></TD>
    <TD align=3Dright><TT>2106.9695&nbsp;&nbsp;</TT></TD>
    <TD align=3Dright><TT>2107.0950&nbsp;&nbsp;</TT></TD>
    <TD noWrap align=3Dright><TT>-59.53&nbsp;</TT></TD>
    <TD align=3Dright><TT>274&nbsp;</TT></TD>
    <TD noWrap align=3Dright><TT>-&nbsp;</TT></TD>
    <TD align=3Dright><TT>291&nbsp;</TT></TD>
    <TD align=3Dright><TT>0&nbsp;&nbsp;</TT></TD>
    <TD noWrap align=3Dright><TT>---&nbsp;&nbsp;</TT></TD>
    <TD noWrap><TT>&nbsp;K.VQLLEIAQVPDEHVNEFK.S</TT></TD></TR>
  <TR>
    <TD align=3Dright>&nbsp;</TD>
    <TD align=3Dright><TT>2107.9768&nbsp;&nbsp;</TT></TD>
    <TD align=3Dright><TT>2106.9695&nbsp;&nbsp;</TT></TD>
    <TD align=3Dright><TT>2107.0950&nbsp;&nbsp;</TT></TD>
    <TD noWrap align=3Dright><TT>-59.53&nbsp;</TT></TD>
    <TD align=3Dright><TT>274&nbsp;</TT></TD>
    <TD noWrap align=3Dright><TT>-&nbsp;</TT></TD>
    <TD align=3Dright><TT>291&nbsp;</TT></TD>
    <TD align=3Dright><TT>0&nbsp;&nbsp;</TT></TD>
    <TD noWrap align=3Dright><TT>137&nbsp;&nbsp;</TT></TD>
    <TD noWrap><TT>&nbsp;K.VQLLEIAQVPDEHVNEFK.S</TT></TD></TR>
  <TR>
    <TD align=3Dright>&nbsp;</TD>
    <TD align=3Dright><TT>2160.8474&nbsp;&nbsp;</TT></TD>
    <TD align=3Dright><TT>2159.8401&nbsp;&nbsp;</TT></TD>
    <TD align=3Dright><TT>2159.9735&nbsp;&nbsp;</TT></TD>
    <TD noWrap align=3Dright><TT>-61.75&nbsp;</TT></TD>
    <TD align=3Dright><TT>192&nbsp;</TT></TD>
    <TD noWrap align=3Dright><TT>-&nbsp;</TT></TD>
    <TD align=3Dright><TT>211&nbsp;</TT></TD>
    <TD align=3Dright><TT>0&nbsp;&nbsp;</TT></TD>
    <TD noWrap align=3Dright><TT>---&nbsp;&nbsp;</TT></TD>
    <TD =
noWrap><TT>&nbsp;K.DGWYPPGHGDVFPSLMNSGK.L</TT></TD></TR></TBODY></TABLE>
<TABLE border=3D0 cellSpacing=3D0>
  <TBODY>
  <TR>
    <TD><TT>&nbsp;&nbsp;&nbsp;&nbsp;&nbsp;&nbsp;</TT></TD>
    <TD><TT><B>No match to: </B>806.4070, 825.0546, 876.3851, 1006.5073, =

      1006.5073, 1092.5697, 1124.4807, 1359.6001, 1359.6001, 1370.6768,=20
      1381.5649, 1384.5444, 1392.6921, 1392.6921, 1443.6523, 1448.6769,=20
      1548.6180, 1548.6180, 1569.6733, 1570.6646, 1572.6895, 1599.7539,=20
      1616.7305, 1616.7305, 1638.6923, 1700.7773, 1718.7957, 1718.7957,=20
      1740.8105, 1874.9241, 2008.9308, 2008.9308, 2129.9783, 2144.8623,=20
      2144.8623, 2150.0820, 2166.8726, 2180.9785, 2366.1367, 2366.1367,=20
      2481.0352, 2498.0232, 2504.0391, 2625.3047, 2965.4324,=20
  3314.6526</TT></TD></TR></TBODY></TABLE><BR>
<TABLE border=3D0 cellSpacing=3D0>
  <TBODY>
  <TR>
    <TD><TT><B><A name=3DHit11>11.</A>&nbsp;&nbsp;&nbsp;</B></TT></TD>
    <TD noWrap><TT><A=20
      =
href=3D"http://zxw-pc/mascot/cgi/protein_view.pl?file=3D../data/20121225/=
F002427.dat&amp;hit=3D11"=20
      =
target=3D_blank>gi|297832968</A>&nbsp;&nbsp;&nbsp;&nbsp;<B>Mass:</B>&nbsp=
;51708&nbsp;&nbsp;&nbsp;&nbsp;<B>Score:</B>&nbsp;159&nbsp;&nbsp;&nbsp;&nb=
sp;<B>Expect:</B>&nbsp;2.3e-010&nbsp;&nbsp;<B>Matches:</B>&nbsp;6</TT></T=
D></TR>
  <TR>
    <TD>&nbsp;</TD>
    <TD noWrap><TT>UDP-glucose pyrophosphorylase [Arabidopsis lyrata =
subsp.=20
      lyrata]</TT></TD></TR></TBODY></TABLE>
<TABLE border=3D0 cellSpacing=3D0 cellPadding=3D0>
  <TBODY>
  <TR>
    <TD><TT>&nbsp;&nbsp;&nbsp;&nbsp;&nbsp;&nbsp;</TT></TD>
    <TD align=3Dright><TT><B>Observed&nbsp;&nbsp;</B></TT></TD>
    <TD noWrap align=3Dright><TT><B>Mr(expt)&nbsp;&nbsp;</B></TT></TD>
    <TD noWrap align=3Dright><TT><B>Mr(calc)&nbsp;&nbsp;</B></TT></TD>
    <TD align=3Dright><TT><B>&nbsp;ppm&nbsp;&nbsp;</B></TT></TD>
    <TD align=3Dright><TT><B>Start&nbsp;</B></TT></TD>
    <TD align=3Dright><TT><B>&nbsp;</B></TT></TD>
    <TD align=3Dright><TT><B>End&nbsp;</B></TT></TD>
    <TD align=3Dright><TT><B>Miss&nbsp;</B></TT></TD>
    <TD align=3Dright><TT><B>Ions&nbsp;</B></TT></TD>
    <TD><TT><B>&nbsp;Peptide</B></TT></TD></TR>
  <TR>
    <TD align=3Dright>&nbsp;</TD>
    <TD align=3Dright><TT>702.3782&nbsp;&nbsp;</TT></TD>
    <TD align=3Dright><TT>701.3709&nbsp;&nbsp;</TT></TD>
    <TD align=3Dright><TT>701.4072&nbsp;&nbsp;</TT></TD>
    <TD noWrap align=3Dright><TT>-51.73&nbsp;</TT></TD>
    <TD align=3Dright><TT>100&nbsp;</TT></TD>
    <TD noWrap align=3Dright><TT>-&nbsp;</TT></TD>
    <TD align=3Dright><TT>105&nbsp;</TT></TD>
    <TD align=3Dright><TT>0&nbsp;&nbsp;</TT></TD>
    <TD noWrap align=3Dright><TT>---&nbsp;&nbsp;</TT></TD>
    <TD noWrap><TT>&nbsp;K.SVIEVR.D</TT></TD></TR>
  <TR>
    <TD align=3Dright>&nbsp;</TD>
    <TD align=3Dright><TT>806.4070&nbsp;&nbsp;</TT></TD>
    <TD align=3Dright><TT>805.3998&nbsp;&nbsp;</TT></TD>
    <TD align=3Dright><TT>805.4446&nbsp;&nbsp;</TT></TD>
    <TD noWrap align=3Dright><TT>-55.70&nbsp;</TT></TD>
    <TD align=3Dright><TT>403&nbsp;</TT></TD>
    <TD noWrap align=3Dright><TT>-&nbsp;</TT></TD>
    <TD align=3Dright><TT>409&nbsp;</TT></TD>
    <TD align=3Dright><TT>0&nbsp;&nbsp;</TT></TD>
    <TD noWrap align=3Dright><TT>---&nbsp;&nbsp;</TT></TD>
    <TD noWrap><TT>&nbsp;K.VANFLSR.F</TT></TD></TR>
  <TR>
    <TD align=3Dright>&nbsp;</TD>
    <TD align=3Dright><TT>1300.6252&nbsp;&nbsp;</TT></TD>
    <TD align=3Dright><TT>1299.6179&nbsp;&nbsp;</TT></TD>
    <TD align=3Dright><TT>1299.7286&nbsp;&nbsp;</TT></TD>
    <TD noWrap align=3Dright><TT>-85.12&nbsp;</TT></TD>
    <TD align=3Dright><TT>412&nbsp;</TT></TD>
    <TD noWrap align=3Dright><TT>-&nbsp;</TT></TD>
    <TD align=3Dright><TT>423&nbsp;</TT></TD>
    <TD align=3Dright><TT>0&nbsp;&nbsp;</TT></TD>
    <TD noWrap align=3Dright><TT>---&nbsp;&nbsp;</TT></TD>
    <TD noWrap><TT>&nbsp;K.SIPSIVELDSLK.V</TT></TD></TR>
  <TR>
    <TD align=3Dright>&nbsp;</TD>
    <TD align=3Dright><TT>1572.6895&nbsp;&nbsp;</TT></TD>
    <TD align=3Dright><TT>1571.6822&nbsp;&nbsp;</TT></TD>
    <TD align=3Dright><TT>1571.8348&nbsp;&nbsp;</TT></TD>
    <TD noWrap align=3Dright><TT>-97.05&nbsp;</TT></TD>
    <TD align=3Dright><TT>168&nbsp;</TT></TD>
    <TD noWrap align=3Dright><TT>-&nbsp;</TT></TD>
    <TD align=3Dright><TT>181&nbsp;</TT></TD>
    <TD align=3Dright><TT>1&nbsp;&nbsp;</TT></TD>
    <TD noWrap align=3Dright><TT>---&nbsp;&nbsp;</TT></TD>
    <TD noWrap><TT>&nbsp;R.IVADEFVPWPSKGK.T</TT></TD></TR>
  <TR>
    <TD align=3Dright>&nbsp;</TD>
    <TD align=3Dright><TT>2107.9768&nbsp;&nbsp;</TT></TD>
    <TD align=3Dright><TT>2106.9695&nbsp;&nbsp;</TT></TD>
    <TD align=3Dright><TT>2107.0950&nbsp;&nbsp;</TT></TD>
    <TD noWrap align=3Dright><TT>-59.53&nbsp;</TT></TD>
    <TD align=3Dright><TT>267&nbsp;</TT></TD>
    <TD noWrap align=3Dright><TT>-&nbsp;</TT></TD>
    <TD align=3Dright><TT>284&nbsp;</TT></TD>
    <TD align=3Dright><TT>0&nbsp;&nbsp;</TT></TD>
    <TD noWrap align=3Dright><TT>---&nbsp;&nbsp;</TT></TD>
    <TD noWrap><TT>&nbsp;K.VQLLEIAQVPDEHVNEFK.S</TT></TD></TR>
  <TR>
    <TD align=3Dright>&nbsp;</TD>
    <TD align=3Dright><TT>2107.9768&nbsp;&nbsp;</TT></TD>
    <TD align=3Dright><TT>2106.9695&nbsp;&nbsp;</TT></TD>
    <TD align=3Dright><TT>2107.0950&nbsp;&nbsp;</TT></TD>
    <TD noWrap align=3Dright><TT>-59.53&nbsp;</TT></TD>
    <TD align=3Dright><TT>267&nbsp;</TT></TD>
    <TD noWrap align=3Dright><TT>-&nbsp;</TT></TD>
    <TD align=3Dright><TT>284&nbsp;</TT></TD>
    <TD align=3Dright><TT>0&nbsp;&nbsp;</TT></TD>
    <TD noWrap align=3Dright><TT>137&nbsp;&nbsp;</TT></TD>
    <TD =
noWrap><TT>&nbsp;K.VQLLEIAQVPDEHVNEFK.S</TT></TD></TR></TBODY></TABLE>
<TABLE border=3D0 cellSpacing=3D0>
  <TBODY>
  <TR>
    <TD><TT>&nbsp;&nbsp;&nbsp;&nbsp;&nbsp;&nbsp;</TT></TD>
    <TD><TT><B>No match to: </B>825.0546, 842.4564, 876.3851, 1006.5073, =

      1006.5073, 1092.5697, 1124.4807, 1359.6001, 1359.6001, 1370.6768,=20
      1381.5649, 1384.5444, 1392.6921, 1392.6921, 1443.6523, 1448.6769,=20
      1548.6180, 1548.6180, 1569.6733, 1570.6646, 1599.7539, 1616.7305,=20
      1616.7305, 1638.6923, 1700.7773, 1718.7957, 1718.7957, 1740.8105,=20
      1874.9241, 2008.9308, 2008.9308, 2129.9783, 2144.8623, 2144.8623,=20
      2150.0820, 2160.8474, 2166.8726, 2180.9785, 2366.1367, 2366.1367,=20
      2481.0352, 2498.0232, 2504.0391, 2625.3047, 2965.4324,=20
  3314.6526</TT></TD></TR></TBODY></TABLE><BR>
<TABLE border=3D0 cellSpacing=3D0>
  <TBODY>
  <TR>
    <TD><TT><B><A name=3DHit12>12.</A>&nbsp;&nbsp;&nbsp;</B></TT></TD>
    <TD noWrap><TT><A=20
      =
href=3D"http://zxw-pc/mascot/cgi/protein_view.pl?file=3D../data/20121225/=
F002427.dat&amp;hit=3D12"=20
      =
target=3D_blank>gi|297330206</A>&nbsp;&nbsp;&nbsp;&nbsp;<B>Mass:</B>&nbsp=
;51708&nbsp;&nbsp;&nbsp;&nbsp;<B>Score:</B>&nbsp;159&nbsp;&nbsp;&nbsp;&nb=
sp;<B>Expect:</B>&nbsp;2.3e-010&nbsp;&nbsp;<B>Matches:</B>&nbsp;6</TT></T=
D></TR>
  <TR>
    <TD>&nbsp;</TD>
    <TD noWrap><TT>UDP-glucose pyrophosphorylase [Arabidopsis lyrata =
subsp.=20
      lyrata]</TT></TD></TR></TBODY></TABLE>
<TABLE border=3D0 cellSpacing=3D0 cellPadding=3D0>
  <TBODY>
  <TR>
    <TD><TT>&nbsp;&nbsp;&nbsp;&nbsp;&nbsp;&nbsp;</TT></TD>
    <TD align=3Dright><TT><B>Observed&nbsp;&nbsp;</B></TT></TD>
    <TD noWrap align=3Dright><TT><B>Mr(expt)&nbsp;&nbsp;</B></TT></TD>
    <TD noWrap align=3Dright><TT><B>Mr(calc)&nbsp;&nbsp;</B></TT></TD>
    <TD align=3Dright><TT><B>&nbsp;ppm&nbsp;&nbsp;</B></TT></TD>
    <TD align=3Dright><TT><B>Start&nbsp;</B></TT></TD>
    <TD align=3Dright><TT><B>&nbsp;</B></TT></TD>
    <TD align=3Dright><TT><B>End&nbsp;</B></TT></TD>
    <TD align=3Dright><TT><B>Miss&nbsp;</B></TT></TD>
    <TD align=3Dright><TT><B>Ions&nbsp;</B></TT></TD>
    <TD><TT><B>&nbsp;Peptide</B></TT></TD></TR>
  <TR>
    <TD align=3Dright>&nbsp;</TD>
    <TD align=3Dright><TT>702.3782&nbsp;&nbsp;</TT></TD>
    <TD align=3Dright><TT>701.3709&nbsp;&nbsp;</TT></TD>
    <TD align=3Dright><TT>701.4072&nbsp;&nbsp;</TT></TD>
    <TD noWrap align=3Dright><TT>-51.73&nbsp;</TT></TD>
    <TD align=3Dright><TT>100&nbsp;</TT></TD>
    <TD noWrap align=3Dright><TT>-&nbsp;</TT></TD>
    <TD align=3Dright><TT>105&nbsp;</TT></TD>
    <TD align=3Dright><TT>0&nbsp;&nbsp;</TT></TD>
    <TD noWrap align=3Dright><TT>---&nbsp;&nbsp;</TT></TD>
    <TD noWrap><TT>&nbsp;K.SVIEVR.D</TT></TD></TR>
  <TR>
    <TD align=3Dright>&nbsp;</TD>
    <TD align=3Dright><TT>806.4070&nbsp;&nbsp;</TT></TD>
    <TD align=3Dright><TT>805.3998&nbsp;&nbsp;</TT></TD>
    <TD align=3Dright><TT>805.4446&nbsp;&nbsp;</TT></TD>
    <TD noWrap align=3Dright><TT>-55.70&nbsp;</TT></TD>
    <TD align=3Dright><TT>403&nbsp;</TT></TD>
    <TD noWrap align=3Dright><TT>-&nbsp;</TT></TD>
    <TD align=3Dright><TT>409&nbsp;</TT></TD>
    <TD align=3Dright><TT>0&nbsp;&nbsp;</TT></TD>
    <TD noWrap align=3Dright><TT>---&nbsp;&nbsp;</TT></TD>
    <TD noWrap><TT>&nbsp;K.VANFLSR.F</TT></TD></TR>
  <TR>
    <TD align=3Dright>&nbsp;</TD>
    <TD align=3Dright><TT>1300.6252&nbsp;&nbsp;</TT></TD>
    <TD align=3Dright><TT>1299.6179&nbsp;&nbsp;</TT></TD>
    <TD align=3Dright><TT>1299.7286&nbsp;&nbsp;</TT></TD>
    <TD noWrap align=3Dright><TT>-85.12&nbsp;</TT></TD>
    <TD align=3Dright><TT>412&nbsp;</TT></TD>
    <TD noWrap align=3Dright><TT>-&nbsp;</TT></TD>
    <TD align=3Dright><TT>423&nbsp;</TT></TD>
    <TD align=3Dright><TT>0&nbsp;&nbsp;</TT></TD>
    <TD noWrap align=3Dright><TT>---&nbsp;&nbsp;</TT></TD>
    <TD noWrap><TT>&nbsp;K.SIPSIVELDSLK.V</TT></TD></TR>
  <TR>
    <TD align=3Dright>&nbsp;</TD>
    <TD align=3Dright><TT>1572.6895&nbsp;&nbsp;</TT></TD>
    <TD align=3Dright><TT>1571.6822&nbsp;&nbsp;</TT></TD>
    <TD align=3Dright><TT>1571.8348&nbsp;&nbsp;</TT></TD>
    <TD noWrap align=3Dright><TT>-97.05&nbsp;</TT></TD>
    <TD align=3Dright><TT>168&nbsp;</TT></TD>
    <TD noWrap align=3Dright><TT>-&nbsp;</TT></TD>
    <TD align=3Dright><TT>181&nbsp;</TT></TD>
    <TD align=3Dright><TT>1&nbsp;&nbsp;</TT></TD>
    <TD noWrap align=3Dright><TT>---&nbsp;&nbsp;</TT></TD>
    <TD noWrap><TT>&nbsp;R.IVADEFVPWPSKGK.T</TT></TD></TR>
  <TR>
    <TD align=3Dright>&nbsp;</TD>
    <TD align=3Dright><TT>2107.9768&nbsp;&nbsp;</TT></TD>
    <TD align=3Dright><TT>2106.9695&nbsp;&nbsp;</TT></TD>
    <TD align=3Dright><TT>2107.0950&nbsp;&nbsp;</TT></TD>
    <TD noWrap align=3Dright><TT>-59.53&nbsp;</TT></TD>
    <TD align=3Dright><TT>267&nbsp;</TT></TD>
    <TD noWrap align=3Dright><TT>-&nbsp;</TT></TD>
    <TD align=3Dright><TT>284&nbsp;</TT></TD>
    <TD align=3Dright><TT>0&nbsp;&nbsp;</TT></TD>
    <TD noWrap align=3Dright><TT>---&nbsp;&nbsp;</TT></TD>
    <TD noWrap><TT>&nbsp;K.VQLLEIAQVPDEHVNEFK.S</TT></TD></TR>
  <TR>
    <TD align=3Dright>&nbsp;</TD>
    <TD align=3Dright><TT>2107.9768&nbsp;&nbsp;</TT></TD>
    <TD align=3Dright><TT>2106.9695&nbsp;&nbsp;</TT></TD>
    <TD align=3Dright><TT>2107.0950&nbsp;&nbsp;</TT></TD>
    <TD noWrap align=3Dright><TT>-59.53&nbsp;</TT></TD>
    <TD align=3Dright><TT>267&nbsp;</TT></TD>
    <TD noWrap align=3Dright><TT>-&nbsp;</TT></TD>
    <TD align=3Dright><TT>284&nbsp;</TT></TD>
    <TD align=3Dright><TT>0&nbsp;&nbsp;</TT></TD>
    <TD noWrap align=3Dright><TT>137&nbsp;&nbsp;</TT></TD>
    <TD =
noWrap><TT>&nbsp;K.VQLLEIAQVPDEHVNEFK.S</TT></TD></TR></TBODY></TABLE>
<TABLE border=3D0 cellSpacing=3D0>
  <TBODY>
  <TR>
    <TD><TT>&nbsp;&nbsp;&nbsp;&nbsp;&nbsp;&nbsp;</TT></TD>
    <TD><TT><B>No match to: </B>825.0546, 842.4564, 876.3851, 1006.5073, =

      1006.5073, 1092.5697, 1124.4807, 1359.6001, 1359.6001, 1370.6768,=20
      1381.5649, 1384.5444, 1392.6921, 1392.6921, 1443.6523, 1448.6769,=20
      1548.6180, 1548.6180, 1569.6733, 1570.6646, 1599.7539, 1616.7305,=20
      1616.7305, 1638.6923, 1700.7773, 1718.7957, 1718.7957, 1740.8105,=20
      1874.9241, 2008.9308, 2008.9308, 2129.9783, 2144.8623, 2144.8623,=20
      2150.0820, 2160.8474, 2166.8726, 2180.9785, 2366.1367, 2366.1367,=20
      2481.0352, 2498.0232, 2504.0391, 2625.3047, 2965.4324,=20
  3314.6526</TT></TD></TR></TBODY></TABLE><BR>
<TABLE border=3D0 cellSpacing=3D0>
  <TBODY>
  <TR>
    <TD><TT><B><A name=3DHit13>13.</A>&nbsp;&nbsp;&nbsp;</B></TT></TD>
    <TD noWrap><TT><A=20
      =
href=3D"http://zxw-pc/mascot/cgi/protein_view.pl?file=3D../data/20121225/=
F002427.dat&amp;hit=3D13"=20
      =
target=3D_blank>gi|224814363</A>&nbsp;&nbsp;&nbsp;&nbsp;<B>Mass:</B>&nbsp=
;51694&nbsp;&nbsp;&nbsp;&nbsp;<B>Score:</B>&nbsp;158&nbsp;&nbsp;&nbsp;&nb=
sp;<B>Expect:</B>&nbsp;2.9e-010&nbsp;&nbsp;<B>Matches:</B>&nbsp;6</TT></T=
D></TR>
  <TR>
    <TD>&nbsp;</TD>
    <TD noWrap><TT>UDP-glucose pyrophosphorylase [Bambusa=20
  oldhamii]</TT></TD></TR></TBODY></TABLE>
<TABLE border=3D0 cellSpacing=3D0 cellPadding=3D0>
  <TBODY>
  <TR>
    <TD><TT>&nbsp;&nbsp;&nbsp;&nbsp;&nbsp;&nbsp;</TT></TD>
    <TD align=3Dright><TT><B>Observed&nbsp;&nbsp;</B></TT></TD>
    <TD noWrap align=3Dright><TT><B>Mr(expt)&nbsp;&nbsp;</B></TT></TD>
    <TD noWrap align=3Dright><TT><B>Mr(calc)&nbsp;&nbsp;</B></TT></TD>
    <TD align=3Dright><TT><B>&nbsp;ppm&nbsp;&nbsp;</B></TT></TD>
    <TD align=3Dright><TT><B>Start&nbsp;</B></TT></TD>
    <TD align=3Dright><TT><B>&nbsp;</B></TT></TD>
    <TD align=3Dright><TT><B>End&nbsp;</B></TT></TD>
    <TD align=3Dright><TT><B>Miss&nbsp;</B></TT></TD>
    <TD align=3Dright><TT><B>Ions&nbsp;</B></TT></TD>
    <TD><TT><B>&nbsp;Peptide</B></TT></TD></TR>
  <TR>
    <TD align=3Dright>&nbsp;</TD>
    <TD align=3Dright><TT>702.3782&nbsp;&nbsp;</TT></TD>
    <TD align=3Dright><TT>701.3709&nbsp;&nbsp;</TT></TD>
    <TD align=3Dright><TT>701.4072&nbsp;&nbsp;</TT></TD>
    <TD noWrap align=3Dright><TT>-51.73&nbsp;</TT></TD>
    <TD align=3Dright><TT>101&nbsp;</TT></TD>
    <TD noWrap align=3Dright><TT>-&nbsp;</TT></TD>
    <TD align=3Dright><TT>106&nbsp;</TT></TD>
    <TD align=3Dright><TT>0&nbsp;&nbsp;</TT></TD>
    <TD noWrap align=3Dright><TT>---&nbsp;&nbsp;</TT></TD>
    <TD noWrap><TT>&nbsp;K.SVIEVR.N</TT></TD></TR>
  <TR>
    <TD align=3Dright>&nbsp;</TD>
    <TD align=3Dright><TT>806.4070&nbsp;&nbsp;</TT></TD>
    <TD align=3Dright><TT>805.3998&nbsp;&nbsp;</TT></TD>
    <TD align=3Dright><TT>805.4446&nbsp;&nbsp;</TT></TD>
    <TD noWrap align=3Dright><TT>-55.70&nbsp;</TT></TD>
    <TD align=3Dright><TT>404&nbsp;</TT></TD>
    <TD noWrap align=3Dright><TT>-&nbsp;</TT></TD>
    <TD align=3Dright><TT>410&nbsp;</TT></TD>
    <TD align=3Dright><TT>0&nbsp;&nbsp;</TT></TD>
    <TD noWrap align=3Dright><TT>---&nbsp;&nbsp;</TT></TD>
    <TD noWrap><TT>&nbsp;K.VSNFLAR.F</TT></TD></TR>
  <TR>
    <TD align=3Dright>&nbsp;</TD>
    <TD align=3Dright><TT>1300.6252&nbsp;&nbsp;</TT></TD>
    <TD align=3Dright><TT>1299.6179&nbsp;&nbsp;</TT></TD>
    <TD align=3Dright><TT>1299.7286&nbsp;&nbsp;</TT></TD>
    <TD noWrap align=3Dright><TT>-85.12&nbsp;</TT></TD>
    <TD align=3Dright><TT>413&nbsp;</TT></TD>
    <TD noWrap align=3Dright><TT>-&nbsp;</TT></TD>
    <TD align=3Dright><TT>424&nbsp;</TT></TD>
    <TD align=3Dright><TT>0&nbsp;&nbsp;</TT></TD>
    <TD noWrap align=3Dright><TT>---&nbsp;&nbsp;</TT></TD>
    <TD noWrap><TT>&nbsp;K.SIPSIVELDSLK.V</TT></TD></TR>
  <TR>
    <TD align=3Dright>&nbsp;</TD>
    <TD align=3Dright><TT>1599.7539&nbsp;&nbsp;</TT></TD>
    <TD align=3Dright><TT>1598.7466&nbsp;&nbsp;</TT></TD>
    <TD align=3Dright><TT>1598.7940&nbsp;&nbsp;</TT></TD>
    <TD noWrap align=3Dright><TT>-29.64&nbsp;</TT></TD>
    <TD align=3Dright><TT>388&nbsp;</TT></TD>
    <TD noWrap align=3Dright><TT>-&nbsp;</TT></TD>
    <TD align=3Dright><TT>402&nbsp;</TT></TD>
    <TD align=3Dright><TT>0&nbsp;&nbsp;</TT></TD>
    <TD noWrap align=3Dright><TT>---&nbsp;&nbsp;</TT></TD>
    <TD noWrap><TT>&nbsp;R.ANPSNPSIELGPEFK.K</TT></TD></TR>
  <TR>
    <TD align=3Dright>&nbsp;</TD>
    <TD align=3Dright><TT>2107.9768&nbsp;&nbsp;</TT></TD>
    <TD align=3Dright><TT>2106.9695&nbsp;&nbsp;</TT></TD>
    <TD align=3Dright><TT>2107.0950&nbsp;&nbsp;</TT></TD>
    <TD noWrap align=3Dright><TT>-59.53&nbsp;</TT></TD>
    <TD align=3Dright><TT>268&nbsp;</TT></TD>
    <TD noWrap align=3Dright><TT>-&nbsp;</TT></TD>
    <TD align=3Dright><TT>285&nbsp;</TT></TD>
    <TD align=3Dright><TT>0&nbsp;&nbsp;</TT></TD>
    <TD noWrap align=3Dright><TT>---&nbsp;&nbsp;</TT></TD>
    <TD noWrap><TT>&nbsp;R.VQLLEIAQVPDEHVNEFK.S</TT></TD></TR>
  <TR>
    <TD align=3Dright>&nbsp;</TD>
    <TD align=3Dright><TT>2107.9768&nbsp;&nbsp;</TT></TD>
    <TD align=3Dright><TT>2106.9695&nbsp;&nbsp;</TT></TD>
    <TD align=3Dright><TT>2107.0950&nbsp;&nbsp;</TT></TD>
    <TD noWrap align=3Dright><TT>-59.53&nbsp;</TT></TD>
    <TD align=3Dright><TT>268&nbsp;</TT></TD>
    <TD noWrap align=3Dright><TT>-&nbsp;</TT></TD>
    <TD align=3Dright><TT>285&nbsp;</TT></TD>
    <TD align=3Dright><TT>0&nbsp;&nbsp;</TT></TD>
    <TD noWrap align=3Dright><TT>137&nbsp;&nbsp;</TT></TD>
    <TD =
noWrap><TT>&nbsp;R.VQLLEIAQVPDEHVNEFK.S</TT></TD></TR></TBODY></TABLE>
<TABLE border=3D0 cellSpacing=3D0>
  <TBODY>
  <TR>
    <TD><TT>&nbsp;&nbsp;&nbsp;&nbsp;&nbsp;&nbsp;</TT></TD>
    <TD><TT><B>No match to: </B>825.0546, 842.4564, 876.3851, 1006.5073, =

      1006.5073, 1092.5697, 1124.4807, 1359.6001, 1359.6001, 1370.6768,=20
      1381.5649, 1384.5444, 1392.6921, 1392.6921, 1443.6523, 1448.6769,=20
      1548.6180, 1548.6180, 1569.6733, 1570.6646, 1572.6895, 1616.7305,=20
      1616.7305, 1638.6923, 1700.7773, 1718.7957, 1718.7957, 1740.8105,=20
      1874.9241, 2008.9308, 2008.9308, 2129.9783, 2144.8623, 2144.8623,=20
      2150.0820, 2160.8474, 2166.8726, 2180.9785, 2366.1367, 2366.1367,=20
      2481.0352, 2498.0232, 2504.0391, 2625.3047, 2965.4324,=20
  3314.6526</TT></TD></TR></TBODY></TABLE><BR>
<TABLE border=3D0 cellSpacing=3D0>
  <TBODY>
  <TR>
    <TD><TT><B><A name=3DHit14>14.</A>&nbsp;&nbsp;&nbsp;</B></TT></TD>
    <TD noWrap><TT><A=20
      =
href=3D"http://zxw-pc/mascot/cgi/protein_view.pl?file=3D../data/20121225/=
F002427.dat&amp;hit=3D14"=20
      =
target=3D_blank>gi|332005028</A>&nbsp;&nbsp;&nbsp;&nbsp;<B>Mass:</B>&nbsp=
;43722&nbsp;&nbsp;&nbsp;&nbsp;<B>Score:</B>&nbsp;157&nbsp;&nbsp;&nbsp;&nb=
sp;<B>Expect:</B>&nbsp;3.7e-010&nbsp;&nbsp;<B>Matches:</B>&nbsp;5</TT></T=
D></TR>
  <TR>
    <TD>&nbsp;</TD>
    <TD noWrap><TT>UTP--glucose-1-phosphate uridylyltransferase 1 =
[Arabidopsis=20
      thaliana]</TT></TD></TR></TBODY></TABLE>
<TABLE border=3D0 cellSpacing=3D0 cellPadding=3D0>
  <TBODY>
  <TR>
    <TD><TT>&nbsp;&nbsp;&nbsp;&nbsp;&nbsp;&nbsp;</TT></TD>
    <TD align=3Dright><TT><B>Observed&nbsp;&nbsp;</B></TT></TD>
    <TD noWrap align=3Dright><TT><B>Mr(expt)&nbsp;&nbsp;</B></TT></TD>
    <TD noWrap align=3Dright><TT><B>Mr(calc)&nbsp;&nbsp;</B></TT></TD>
    <TD align=3Dright><TT><B>&nbsp;ppm&nbsp;&nbsp;</B></TT></TD>
    <TD align=3Dright><TT><B>Start&nbsp;</B></TT></TD>
    <TD align=3Dright><TT><B>&nbsp;</B></TT></TD>
    <TD align=3Dright><TT><B>End&nbsp;</B></TT></TD>
    <TD align=3Dright><TT><B>Miss&nbsp;</B></TT></TD>
    <TD align=3Dright><TT><B>Ions&nbsp;</B></TT></TD>
    <TD><TT><B>&nbsp;Peptide</B></TT></TD></TR>
  <TR>
    <TD align=3Dright>&nbsp;</TD>
    <TD align=3Dright><TT>702.3782&nbsp;&nbsp;</TT></TD>
    <TD align=3Dright><TT>701.3709&nbsp;&nbsp;</TT></TD>
    <TD align=3Dright><TT>701.4072&nbsp;&nbsp;</TT></TD>
    <TD noWrap align=3Dright><TT>-51.73&nbsp;</TT></TD>
    <TD align=3Dright><TT>21&nbsp;</TT></TD>
    <TD noWrap align=3Dright><TT>-&nbsp;</TT></TD>
    <TD align=3Dright><TT>26&nbsp;</TT></TD>
    <TD align=3Dright><TT>0&nbsp;&nbsp;</TT></TD>
    <TD noWrap align=3Dright><TT>---&nbsp;&nbsp;</TT></TD>
    <TD noWrap><TT>&nbsp;R.SVIEVR.D</TT></TD></TR>
  <TR>
    <TD align=3Dright>&nbsp;</TD>
    <TD align=3Dright><TT>1300.6252&nbsp;&nbsp;</TT></TD>
    <TD align=3Dright><TT>1299.6179&nbsp;&nbsp;</TT></TD>
    <TD align=3Dright><TT>1299.7286&nbsp;&nbsp;</TT></TD>
    <TD noWrap align=3Dright><TT>-85.12&nbsp;</TT></TD>
    <TD align=3Dright><TT>333&nbsp;</TT></TD>
    <TD noWrap align=3Dright><TT>-&nbsp;</TT></TD>
    <TD align=3Dright><TT>344&nbsp;</TT></TD>
    <TD align=3Dright><TT>0&nbsp;&nbsp;</TT></TD>
    <TD noWrap align=3Dright><TT>---&nbsp;&nbsp;</TT></TD>
    <TD noWrap><TT>&nbsp;K.SIPSIVELDSLK.V</TT></TD></TR>
  <TR>
    <TD align=3Dright>&nbsp;</TD>
    <TD align=3Dright><TT>2107.9768&nbsp;&nbsp;</TT></TD>
    <TD align=3Dright><TT>2106.9695&nbsp;&nbsp;</TT></TD>
    <TD align=3Dright><TT>2107.0950&nbsp;&nbsp;</TT></TD>
    <TD noWrap align=3Dright><TT>-59.53&nbsp;</TT></TD>
    <TD align=3Dright><TT>188&nbsp;</TT></TD>
    <TD noWrap align=3Dright><TT>-&nbsp;</TT></TD>
    <TD align=3Dright><TT>205&nbsp;</TT></TD>
    <TD align=3Dright><TT>0&nbsp;&nbsp;</TT></TD>
    <TD noWrap align=3Dright><TT>---&nbsp;&nbsp;</TT></TD>
    <TD noWrap><TT>&nbsp;K.VQLLEIAQVPDEHVNEFK.S</TT></TD></TR>
  <TR>
    <TD align=3Dright>&nbsp;</TD>
    <TD align=3Dright><TT>2107.9768&nbsp;&nbsp;</TT></TD>
    <TD align=3Dright><TT>2106.9695&nbsp;&nbsp;</TT></TD>
    <TD align=3Dright><TT>2107.0950&nbsp;&nbsp;</TT></TD>
    <TD noWrap align=3Dright><TT>-59.53&nbsp;</TT></TD>
    <TD align=3Dright><TT>188&nbsp;</TT></TD>
    <TD noWrap align=3Dright><TT>-&nbsp;</TT></TD>
    <TD align=3Dright><TT>205&nbsp;</TT></TD>
    <TD align=3Dright><TT>0&nbsp;&nbsp;</TT></TD>
    <TD noWrap align=3Dright><TT>137&nbsp;&nbsp;</TT></TD>
    <TD noWrap><TT>&nbsp;K.VQLLEIAQVPDEHVNEFK.S</TT></TD></TR>
  <TR>
    <TD align=3Dright>&nbsp;</TD>
    <TD align=3Dright><TT>2160.8474&nbsp;&nbsp;</TT></TD>
    <TD align=3Dright><TT>2159.8401&nbsp;&nbsp;</TT></TD>
    <TD align=3Dright><TT>2159.9735&nbsp;&nbsp;</TT></TD>
    <TD noWrap align=3Dright><TT>-61.75&nbsp;</TT></TD>
    <TD align=3Dright><TT>106&nbsp;</TT></TD>
    <TD noWrap align=3Dright><TT>-&nbsp;</TT></TD>
    <TD align=3Dright><TT>125&nbsp;</TT></TD>
    <TD align=3Dright><TT>0&nbsp;&nbsp;</TT></TD>
    <TD noWrap align=3Dright><TT>---&nbsp;&nbsp;</TT></TD>
    <TD =
noWrap><TT>&nbsp;K.DGWYPPGHGDVFPSLMNSGK.L</TT></TD></TR></TBODY></TABLE>
<TABLE border=3D0 cellSpacing=3D0>
  <TBODY>
  <TR>
    <TD><TT>&nbsp;&nbsp;&nbsp;&nbsp;&nbsp;&nbsp;</TT></TD>
    <TD><TT><B>No match to: </B>806.4070, 825.0546, 842.4564, 876.3851,=20
      1006.5073, 1006.5073, 1092.5697, 1124.4807, 1359.6001, 1359.6001,=20
      1370.6768, 1381.5649, 1384.5444, 1392.6921, 1392.6921, 1443.6523,=20
      1448.6769, 1548.6180, 1548.6180, 1569.6733, 1570.6646, 1572.6895,=20
      1599.7539, 1616.7305, 1616.7305, 1638.6923, 1700.7773, 1718.7957,=20
      1718.7957, 1740.8105, 1874.9241, 2008.9308, 2008.9308, 2129.9783,=20
      2144.8623, 2144.8623, 2150.0820, 2166.8726, 2180.9785, 2366.1367,=20
      2366.1367, 2481.0352, 2498.0232, 2504.0391, 2625.3047, 2965.4324,=20
      3314.6526</TT></TD></TR></TBODY></TABLE><BR>
<TABLE border=3D0 cellSpacing=3D0>
  <TBODY>
  <TR>
    <TD><TT><B><A name=3DHit15>15.</A>&nbsp;&nbsp;&nbsp;</B></TT></TD>
    <TD noWrap><TT><A=20
      =
href=3D"http://zxw-pc/mascot/cgi/protein_view.pl?file=3D../data/20121225/=
F002427.dat&amp;hit=3D15"=20
      =
target=3D_blank>gi|30686293</A>&nbsp;&nbsp;&nbsp;&nbsp;<B>Mass:</B>&nbsp;=
43722&nbsp;&nbsp;&nbsp;&nbsp;<B>Score:</B>&nbsp;157&nbsp;&nbsp;&nbsp;&nbs=
p;<B>Expect:</B>&nbsp;3.7e-010&nbsp;&nbsp;<B>Matches:</B>&nbsp;5</TT></TD=
></TR>
  <TR>
    <TD>&nbsp;</TD>
    <TD noWrap><TT>UTP--glucose-1-phosphate uridylyltransferase 1 =
[Arabidopsis=20
      thaliana]</TT></TD></TR></TBODY></TABLE>
<TABLE border=3D0 cellSpacing=3D0 cellPadding=3D0>
  <TBODY>
  <TR>
    <TD><TT>&nbsp;&nbsp;&nbsp;&nbsp;&nbsp;&nbsp;</TT></TD>
    <TD align=3Dright><TT><B>Observed&nbsp;&nbsp;</B></TT></TD>
    <TD noWrap align=3Dright><TT><B>Mr(expt)&nbsp;&nbsp;</B></TT></TD>
    <TD noWrap align=3Dright><TT><B>Mr(calc)&nbsp;&nbsp;</B></TT></TD>
    <TD align=3Dright><TT><B>&nbsp;ppm&nbsp;&nbsp;</B></TT></TD>
    <TD align=3Dright><TT><B>Start&nbsp;</B></TT></TD>
    <TD align=3Dright><TT><B>&nbsp;</B></TT></TD>
    <TD align=3Dright><TT><B>End&nbsp;</B></TT></TD>
    <TD align=3Dright><TT><B>Miss&nbsp;</B></TT></TD>
    <TD align=3Dright><TT><B>Ions&nbsp;</B></TT></TD>
    <TD><TT><B>&nbsp;Peptide</B></TT></TD></TR>
  <TR>
    <TD align=3Dright>&nbsp;</TD>
    <TD align=3Dright><TT>702.3782&nbsp;&nbsp;</TT></TD>
    <TD align=3Dright><TT>701.3709&nbsp;&nbsp;</TT></TD>
    <TD align=3Dright><TT>701.4072&nbsp;&nbsp;</TT></TD>
    <TD noWrap align=3Dright><TT>-51.73&nbsp;</TT></TD>
    <TD align=3Dright><TT>21&nbsp;</TT></TD>
    <TD noWrap align=3Dright><TT>-&nbsp;</TT></TD>
    <TD align=3Dright><TT>26&nbsp;</TT></TD>
    <TD align=3Dright><TT>0&nbsp;&nbsp;</TT></TD>
    <TD noWrap align=3Dright><TT>---&nbsp;&nbsp;</TT></TD>
    <TD noWrap><TT>&nbsp;R.SVIEVR.D</TT></TD></TR>
  <TR>
    <TD align=3Dright>&nbsp;</TD>
    <TD align=3Dright><TT>1300.6252&nbsp;&nbsp;</TT></TD>
    <TD align=3Dright><TT>1299.6179&nbsp;&nbsp;</TT></TD>
    <TD align=3Dright><TT>1299.7286&nbsp;&nbsp;</TT></TD>
    <TD noWrap align=3Dright><TT>-85.12&nbsp;</TT></TD>
    <TD align=3Dright><TT>333&nbsp;</TT></TD>
    <TD noWrap align=3Dright><TT>-&nbsp;</TT></TD>
    <TD align=3Dright><TT>344&nbsp;</TT></TD>
    <TD align=3Dright><TT>0&nbsp;&nbsp;</TT></TD>
    <TD noWrap align=3Dright><TT>---&nbsp;&nbsp;</TT></TD>
    <TD noWrap><TT>&nbsp;K.SIPSIVELDSLK.V</TT></TD></TR>
  <TR>
    <TD align=3Dright>&nbsp;</TD>
    <TD align=3Dright><TT>2107.9768&nbsp;&nbsp;</TT></TD>
    <TD align=3Dright><TT>2106.9695&nbsp;&nbsp;</TT></TD>
    <TD align=3Dright><TT>2107.0950&nbsp;&nbsp;</TT></TD>
    <TD noWrap align=3Dright><TT>-59.53&nbsp;</TT></TD>
    <TD align=3Dright><TT>188&nbsp;</TT></TD>
    <TD noWrap align=3Dright><TT>-&nbsp;</TT></TD>
    <TD align=3Dright><TT>205&nbsp;</TT></TD>
    <TD align=3Dright><TT>0&nbsp;&nbsp;</TT></TD>
    <TD noWrap align=3Dright><TT>---&nbsp;&nbsp;</TT></TD>
    <TD noWrap><TT>&nbsp;K.VQLLEIAQVPDEHVNEFK.S</TT></TD></TR>
  <TR>
    <TD align=3Dright>&nbsp;</TD>
    <TD align=3Dright><TT>2107.9768&nbsp;&nbsp;</TT></TD>
    <TD align=3Dright><TT>2106.9695&nbsp;&nbsp;</TT></TD>
    <TD align=3Dright><TT>2107.0950&nbsp;&nbsp;</TT></TD>
    <TD noWrap align=3Dright><TT>-59.53&nbsp;</TT></TD>
    <TD align=3Dright><TT>188&nbsp;</TT></TD>
    <TD noWrap align=3Dright><TT>-&nbsp;</TT></TD>
    <TD align=3Dright><TT>205&nbsp;</TT></TD>
    <TD align=3Dright><TT>0&nbsp;&nbsp;</TT></TD>
    <TD noWrap align=3Dright><TT>137&nbsp;&nbsp;</TT></TD>
    <TD noWrap><TT>&nbsp;K.VQLLEIAQVPDEHVNEFK.S</TT></TD></TR>
  <TR>
    <TD align=3Dright>&nbsp;</TD>
    <TD align=3Dright><TT>2160.8474&nbsp;&nbsp;</TT></TD>
    <TD align=3Dright><TT>2159.8401&nbsp;&nbsp;</TT></TD>
    <TD align=3Dright><TT>2159.9735&nbsp;&nbsp;</TT></TD>
    <TD noWrap align=3Dright><TT>-61.75&nbsp;</TT></TD>
    <TD align=3Dright><TT>106&nbsp;</TT></TD>
    <TD noWrap align=3Dright><TT>-&nbsp;</TT></TD>
    <TD align=3Dright><TT>125&nbsp;</TT></TD>
    <TD align=3Dright><TT>0&nbsp;&nbsp;</TT></TD>
    <TD noWrap align=3Dright><TT>---&nbsp;&nbsp;</TT></TD>
    <TD =
noWrap><TT>&nbsp;K.DGWYPPGHGDVFPSLMNSGK.L</TT></TD></TR></TBODY></TABLE>
<TABLE border=3D0 cellSpacing=3D0>
  <TBODY>
  <TR>
    <TD><TT>&nbsp;&nbsp;&nbsp;&nbsp;&nbsp;&nbsp;</TT></TD>
    <TD><TT><B>No match to: </B>806.4070, 825.0546, 842.4564, 876.3851,=20
      1006.5073, 1006.5073, 1092.5697, 1124.4807, 1359.6001, 1359.6001,=20
      1370.6768, 1381.5649, 1384.5444, 1392.6921, 1392.6921, 1443.6523,=20
      1448.6769, 1548.6180, 1548.6180, 1569.6733, 1570.6646, 1572.6895,=20
      1599.7539, 1616.7305, 1616.7305, 1638.6923, 1700.7773, 1718.7957,=20
      1718.7957, 1740.8105, 1874.9241, 2008.9308, 2008.9308, 2129.9783,=20
      2144.8623, 2144.8623, 2150.0820, 2166.8726, 2180.9785, 2366.1367,=20
      2366.1367, 2481.0352, 2498.0232, 2504.0391, 2625.3047, 2965.4324,=20
      3314.6526</TT></TD></TR></TBODY></TABLE><BR>
<TABLE border=3D0 cellSpacing=3D0>
  <TBODY>
  <TR>
    <TD><TT><B><A name=3DHit16>16.</A>&nbsp;&nbsp;&nbsp;</B></TT></TD>
    <TD noWrap><TT><A=20
      =
href=3D"http://zxw-pc/mascot/cgi/protein_view.pl?file=3D../data/20121225/=
F002427.dat&amp;hit=3D16"=20
      =
target=3D_blank>gi|13605559</A>&nbsp;&nbsp;&nbsp;&nbsp;<B>Mass:</B>&nbsp;=
51676&nbsp;&nbsp;&nbsp;&nbsp;<B>Score:</B>&nbsp;155&nbsp;&nbsp;&nbsp;&nbs=
p;<B>Expect:</B>&nbsp;5.9e-010&nbsp;&nbsp;<B>Matches:</B>&nbsp;6</TT></TD=
></TR>
  <TR>
    <TD>&nbsp;</TD>
    <TD noWrap><TT>AT3g03250/T17B22_6 [Arabidopsis=20
thaliana]</TT></TD></TR></TBODY></TABLE>
<TABLE border=3D0 cellSpacing=3D0 cellPadding=3D0>
  <TBODY>
  <TR>
    <TD><TT>&nbsp;&nbsp;&nbsp;&nbsp;&nbsp;&nbsp;</TT></TD>
    <TD align=3Dright><TT><B>Observed&nbsp;&nbsp;</B></TT></TD>
    <TD noWrap align=3Dright><TT><B>Mr(expt)&nbsp;&nbsp;</B></TT></TD>
    <TD noWrap align=3Dright><TT><B>Mr(calc)&nbsp;&nbsp;</B></TT></TD>
    <TD align=3Dright><TT><B>&nbsp;ppm&nbsp;&nbsp;</B></TT></TD>
    <TD align=3Dright><TT><B>Start&nbsp;</B></TT></TD>
    <TD align=3Dright><TT><B>&nbsp;</B></TT></TD>
    <TD align=3Dright><TT><B>End&nbsp;</B></TT></TD>
    <TD align=3Dright><TT><B>Miss&nbsp;</B></TT></TD>
    <TD align=3Dright><TT><B>Ions&nbsp;</B></TT></TD>
    <TD><TT><B>&nbsp;Peptide</B></TT></TD></TR>
  <TR>
    <TD align=3Dright>&nbsp;</TD>
    <TD align=3Dright><TT>702.3782&nbsp;&nbsp;</TT></TD>
    <TD align=3Dright><TT>701.3709&nbsp;&nbsp;</TT></TD>
    <TD align=3Dright><TT>701.4072&nbsp;&nbsp;</TT></TD>
    <TD noWrap align=3Dright><TT>-51.73&nbsp;</TT></TD>
    <TD align=3Dright><TT>100&nbsp;</TT></TD>
    <TD noWrap align=3Dright><TT>-&nbsp;</TT></TD>
    <TD align=3Dright><TT>105&nbsp;</TT></TD>
    <TD align=3Dright><TT>0&nbsp;&nbsp;</TT></TD>
    <TD noWrap align=3Dright><TT>---&nbsp;&nbsp;</TT></TD>
    <TD noWrap><TT>&nbsp;K.SVIEVR.D</TT></TD></TR>
  <TR>
    <TD align=3Dright>&nbsp;</TD>
    <TD align=3Dright><TT>1300.6252&nbsp;&nbsp;</TT></TD>
    <TD align=3Dright><TT>1299.6179&nbsp;&nbsp;</TT></TD>
    <TD align=3Dright><TT>1299.7286&nbsp;&nbsp;</TT></TD>
    <TD noWrap align=3Dright><TT>-85.12&nbsp;</TT></TD>
    <TD align=3Dright><TT>412&nbsp;</TT></TD>
    <TD noWrap align=3Dright><TT>-&nbsp;</TT></TD>
    <TD align=3Dright><TT>423&nbsp;</TT></TD>
    <TD align=3Dright><TT>0&nbsp;&nbsp;</TT></TD>
    <TD noWrap align=3Dright><TT>---&nbsp;&nbsp;</TT></TD>
    <TD noWrap><TT>&nbsp;K.SIPSIVELDSLK.V</TT></TD></TR>
  <TR>
    <TD align=3Dright>&nbsp;</TD>
    <TD align=3Dright><TT>2107.9768&nbsp;&nbsp;</TT></TD>
    <TD align=3Dright><TT>2106.9695&nbsp;&nbsp;</TT></TD>
    <TD align=3Dright><TT>2107.0950&nbsp;&nbsp;</TT></TD>
    <TD noWrap align=3Dright><TT>-59.53&nbsp;</TT></TD>
    <TD align=3Dright><TT>267&nbsp;</TT></TD>
    <TD noWrap align=3Dright><TT>-&nbsp;</TT></TD>
    <TD align=3Dright><TT>284&nbsp;</TT></TD>
    <TD align=3Dright><TT>0&nbsp;&nbsp;</TT></TD>
    <TD noWrap align=3Dright><TT>---&nbsp;&nbsp;</TT></TD>
    <TD noWrap><TT>&nbsp;K.VQLLEIAQVPDEHVNEFK.S</TT></TD></TR>
  <TR>
    <TD align=3Dright>&nbsp;</TD>
    <TD align=3Dright><TT>2107.9768&nbsp;&nbsp;</TT></TD>
    <TD align=3Dright><TT>2106.9695&nbsp;&nbsp;</TT></TD>
    <TD align=3Dright><TT>2107.0950&nbsp;&nbsp;</TT></TD>
    <TD noWrap align=3Dright><TT>-59.53&nbsp;</TT></TD>
    <TD align=3Dright><TT>267&nbsp;</TT></TD>
    <TD noWrap align=3Dright><TT>-&nbsp;</TT></TD>
    <TD align=3Dright><TT>284&nbsp;</TT></TD>
    <TD align=3Dright><TT>0&nbsp;&nbsp;</TT></TD>
    <TD noWrap align=3Dright><TT>137&nbsp;&nbsp;</TT></TD>
    <TD noWrap><TT>&nbsp;K.VQLLEIAQVPDEHVNEFK.S</TT></TD></TR>
  <TR>
    <TD align=3Dright>&nbsp;</TD>
    <TD align=3Dright><TT>2144.8623&nbsp;&nbsp;</TT></TD>
    <TD align=3Dright><TT>2143.8550&nbsp;&nbsp;</TT></TD>
    <TD align=3Dright><TT>2144.0109&nbsp;&nbsp;</TT></TD>
    <TD noWrap align=3Dright><TT>-72.71&nbsp;</TT></TD>
    <TD align=3Dright><TT>185&nbsp;</TT></TD>
    <TD noWrap align=3Dright><TT>-&nbsp;</TT></TD>
    <TD align=3Dright><TT>204&nbsp;</TT></TD>
    <TD align=3Dright><TT>1&nbsp;&nbsp;</TT></TD>
    <TD noWrap align=3Dright><TT>---&nbsp;&nbsp;</TT></TD>
    <TD noWrap><TT>&nbsp;K.EGRYPPGHGDVFPALMNSGK.L + Oxidation =
(M)</TT></TD></TR>
  <TR>
    <TD align=3Dright>&nbsp;</TD>
    <TD align=3Dright><TT>2144.8623&nbsp;&nbsp;</TT></TD>
    <TD align=3Dright><TT>2143.8550&nbsp;&nbsp;</TT></TD>
    <TD align=3Dright><TT>2144.0109&nbsp;&nbsp;</TT></TD>
    <TD noWrap align=3Dright><TT>-72.71&nbsp;</TT></TD>
    <TD align=3Dright><TT>185&nbsp;</TT></TD>
    <TD noWrap align=3Dright><TT>-&nbsp;</TT></TD>
    <TD align=3Dright><TT>204&nbsp;</TT></TD>
    <TD align=3Dright><TT>1&nbsp;&nbsp;</TT></TD>
    <TD noWrap align=3Dright><TT>---&nbsp;&nbsp;</TT></TD>
    <TD noWrap><TT>&nbsp;K.EGRYPPGHGDVFPALMNSGK.L + Oxidation=20
  (M)</TT></TD></TR></TBODY></TABLE>
<TABLE border=3D0 cellSpacing=3D0>
  <TBODY>
  <TR>
    <TD><TT>&nbsp;&nbsp;&nbsp;&nbsp;&nbsp;&nbsp;</TT></TD>
    <TD><TT><B>No match to: </B>806.4070, 825.0546, 842.4564, 876.3851,=20
      1006.5073, 1006.5073, 1092.5697, 1124.4807, 1359.6001, 1359.6001,=20
      1370.6768, 1381.5649, 1384.5444, 1392.6921, 1392.6921, 1443.6523,=20
      1448.6769, 1548.6180, 1548.6180, 1569.6733, 1570.6646, 1572.6895,=20
      1599.7539, 1616.7305, 1616.7305, 1638.6923, 1700.7773, 1718.7957,=20
      1718.7957, 1740.8105, 1874.9241, 2008.9308, 2008.9308, 2129.9783,=20
      2150.0820, 2160.8474, 2166.8726, 2180.9785, 2366.1367, 2366.1367,=20
      2481.0352, 2498.0232, 2504.0391, 2625.3047, 2965.4324,=20
  3314.6526</TT></TD></TR></TBODY></TABLE><BR>
<TABLE border=3D0 cellSpacing=3D0>
  <TBODY>
  <TR>
    <TD><TT><B><A name=3DHit17>17.</A>&nbsp;&nbsp;&nbsp;</B></TT></TD>
    <TD noWrap><TT><A=20
      =
href=3D"http://zxw-pc/mascot/cgi/protein_view.pl?file=3D../data/20121225/=
F002427.dat&amp;hit=3D17"=20
      =
target=3D_blank>gi|312283013</A>&nbsp;&nbsp;&nbsp;&nbsp;<B>Mass:</B>&nbsp=
;51760&nbsp;&nbsp;&nbsp;&nbsp;<B>Score:</B>&nbsp;155&nbsp;&nbsp;&nbsp;&nb=
sp;<B>Expect:</B>&nbsp;5.9e-010&nbsp;&nbsp;<B>Matches:</B>&nbsp;5</TT></T=
D></TR>
  <TR>
    <TD>&nbsp;</TD>
    <TD noWrap><TT>unnamed protein product [Thellungiella=20
  halophila]</TT></TD></TR></TBODY></TABLE>
<TABLE border=3D0 cellSpacing=3D0 cellPadding=3D0>
  <TBODY>
  <TR>
    <TD><TT>&nbsp;&nbsp;&nbsp;&nbsp;&nbsp;&nbsp;</TT></TD>
    <TD align=3Dright><TT><B>Observed&nbsp;&nbsp;</B></TT></TD>
    <TD noWrap align=3Dright><TT><B>Mr(expt)&nbsp;&nbsp;</B></TT></TD>
    <TD noWrap align=3Dright><TT><B>Mr(calc)&nbsp;&nbsp;</B></TT></TD>
    <TD align=3Dright><TT><B>&nbsp;ppm&nbsp;&nbsp;</B></TT></TD>
    <TD align=3Dright><TT><B>Start&nbsp;</B></TT></TD>
    <TD align=3Dright><TT><B>&nbsp;</B></TT></TD>
    <TD align=3Dright><TT><B>End&nbsp;</B></TT></TD>
    <TD align=3Dright><TT><B>Miss&nbsp;</B></TT></TD>
    <TD align=3Dright><TT><B>Ions&nbsp;</B></TT></TD>
    <TD><TT><B>&nbsp;Peptide</B></TT></TD></TR>
  <TR>
    <TD align=3Dright>&nbsp;</TD>
    <TD align=3Dright><TT>702.3782&nbsp;&nbsp;</TT></TD>
    <TD align=3Dright><TT>701.3709&nbsp;&nbsp;</TT></TD>
    <TD align=3Dright><TT>701.4072&nbsp;&nbsp;</TT></TD>
    <TD noWrap align=3Dright><TT>-51.73&nbsp;</TT></TD>
    <TD align=3Dright><TT>100&nbsp;</TT></TD>
    <TD noWrap align=3Dright><TT>-&nbsp;</TT></TD>
    <TD align=3Dright><TT>105&nbsp;</TT></TD>
    <TD align=3Dright><TT>0&nbsp;&nbsp;</TT></TD>
    <TD noWrap align=3Dright><TT>---&nbsp;&nbsp;</TT></TD>
    <TD noWrap><TT>&nbsp;K.SVIEVR.D</TT></TD></TR>
  <TR>
    <TD align=3Dright>&nbsp;</TD>
    <TD align=3Dright><TT>1300.6252&nbsp;&nbsp;</TT></TD>
    <TD align=3Dright><TT>1299.6179&nbsp;&nbsp;</TT></TD>
    <TD align=3Dright><TT>1299.7286&nbsp;&nbsp;</TT></TD>
    <TD noWrap align=3Dright><TT>-85.12&nbsp;</TT></TD>
    <TD align=3Dright><TT>412&nbsp;</TT></TD>
    <TD noWrap align=3Dright><TT>-&nbsp;</TT></TD>
    <TD align=3Dright><TT>423&nbsp;</TT></TD>
    <TD align=3Dright><TT>0&nbsp;&nbsp;</TT></TD>
    <TD noWrap align=3Dright><TT>---&nbsp;&nbsp;</TT></TD>
    <TD noWrap><TT>&nbsp;K.SIPSIVELDSLK.V</TT></TD></TR>
  <TR>
    <TD align=3Dright>&nbsp;</TD>
    <TD align=3Dright><TT>2107.9768&nbsp;&nbsp;</TT></TD>
    <TD align=3Dright><TT>2106.9695&nbsp;&nbsp;</TT></TD>
    <TD align=3Dright><TT>2107.0950&nbsp;&nbsp;</TT></TD>
    <TD noWrap align=3Dright><TT>-59.53&nbsp;</TT></TD>
    <TD align=3Dright><TT>267&nbsp;</TT></TD>
    <TD noWrap align=3Dright><TT>-&nbsp;</TT></TD>
    <TD align=3Dright><TT>284&nbsp;</TT></TD>
    <TD align=3Dright><TT>0&nbsp;&nbsp;</TT></TD>
    <TD noWrap align=3Dright><TT>---&nbsp;&nbsp;</TT></TD>
    <TD noWrap><TT>&nbsp;K.VQLLEIAQVPDEHVNEFK.S</TT></TD></TR>
  <TR>
    <TD align=3Dright>&nbsp;</TD>
    <TD align=3Dright><TT>2107.9768&nbsp;&nbsp;</TT></TD>
    <TD align=3Dright><TT>2106.9695&nbsp;&nbsp;</TT></TD>
    <TD align=3Dright><TT>2107.0950&nbsp;&nbsp;</TT></TD>
    <TD noWrap align=3Dright><TT>-59.53&nbsp;</TT></TD>
    <TD align=3Dright><TT>267&nbsp;</TT></TD>
    <TD noWrap align=3Dright><TT>-&nbsp;</TT></TD>
    <TD align=3Dright><TT>284&nbsp;</TT></TD>
    <TD align=3Dright><TT>0&nbsp;&nbsp;</TT></TD>
    <TD noWrap align=3Dright><TT>137&nbsp;&nbsp;</TT></TD>
    <TD noWrap><TT>&nbsp;K.VQLLEIAQVPDEHVNEFK.S</TT></TD></TR>
  <TR>
    <TD align=3Dright>&nbsp;</TD>
    <TD align=3Dright><TT>2160.8474&nbsp;&nbsp;</TT></TD>
    <TD align=3Dright><TT>2159.8401&nbsp;&nbsp;</TT></TD>
    <TD align=3Dright><TT>2159.9735&nbsp;&nbsp;</TT></TD>
    <TD noWrap align=3Dright><TT>-61.75&nbsp;</TT></TD>
    <TD align=3Dright><TT>185&nbsp;</TT></TD>
    <TD noWrap align=3Dright><TT>-&nbsp;</TT></TD>
    <TD align=3Dright><TT>204&nbsp;</TT></TD>
    <TD align=3Dright><TT>0&nbsp;&nbsp;</TT></TD>
    <TD noWrap align=3Dright><TT>---&nbsp;&nbsp;</TT></TD>
    <TD =
noWrap><TT>&nbsp;K.DGWYPPGHGDVFPSLMNSGK.L</TT></TD></TR></TBODY></TABLE>
<TABLE border=3D0 cellSpacing=3D0>
  <TBODY>
  <TR>
    <TD><TT>&nbsp;&nbsp;&nbsp;&nbsp;&nbsp;&nbsp;</TT></TD>
    <TD><TT><B>No match to: </B>806.4070, 825.0546, 842.4564, 876.3851,=20
      1006.5073, 1006.5073, 1092.5697, 1124.4807, 1359.6001, 1359.6001,=20
      1370.6768, 1381.5649, 1384.5444, 1392.6921, 1392.6921, 1443.6523,=20
      1448.6769, 1548.6180, 1548.6180, 1569.6733, 1570.6646, 1572.6895,=20
      1599.7539, 1616.7305, 1616.7305, 1638.6923, 1700.7773, 1718.7957,=20
      1718.7957, 1740.8105, 1874.9241, 2008.9308, 2008.9308, 2129.9783,=20
      2144.8623, 2144.8623, 2150.0820, 2166.8726, 2180.9785, 2366.1367,=20
      2366.1367, 2481.0352, 2498.0232, 2504.0391, 2625.3047, 2965.4324,=20
      3314.6526</TT></TD></TR></TBODY></TABLE><BR>
<TABLE border=3D0 cellSpacing=3D0>
  <TBODY>
  <TR>
    <TD><TT><B><A name=3DHit18>18.</A>&nbsp;&nbsp;&nbsp;</B></TT></TD>
    <TD noWrap><TT><A=20
      =
href=3D"http://zxw-pc/mascot/cgi/protein_view.pl?file=3D../data/20121225/=
F002427.dat&amp;hit=3D18"=20
      =
target=3D_blank>gi|297811877</A>&nbsp;&nbsp;&nbsp;&nbsp;<B>Mass:</B>&nbsp=
;51799&nbsp;&nbsp;&nbsp;&nbsp;<B>Score:</B>&nbsp;155&nbsp;&nbsp;&nbsp;&nb=
sp;<B>Expect:</B>&nbsp;5.9e-010&nbsp;&nbsp;<B>Matches:</B>&nbsp;5</TT></T=
D></TR>
  <TR>
    <TD>&nbsp;</TD>
    <TD noWrap><TT>hypothetical protein ARALYDRAFT_909725 [Arabidopsis =
lyrata=20
      subsp. lyrata]</TT></TD></TR></TBODY></TABLE>
<TABLE border=3D0 cellSpacing=3D0 cellPadding=3D0>
  <TBODY>
  <TR>
    <TD><TT>&nbsp;&nbsp;&nbsp;&nbsp;&nbsp;&nbsp;</TT></TD>
    <TD align=3Dright><TT><B>Observed&nbsp;&nbsp;</B></TT></TD>
    <TD noWrap align=3Dright><TT><B>Mr(expt)&nbsp;&nbsp;</B></TT></TD>
    <TD noWrap align=3Dright><TT><B>Mr(calc)&nbsp;&nbsp;</B></TT></TD>
    <TD align=3Dright><TT><B>&nbsp;ppm&nbsp;&nbsp;</B></TT></TD>
    <TD align=3Dright><TT><B>Start&nbsp;</B></TT></TD>
    <TD align=3Dright><TT><B>&nbsp;</B></TT></TD>
    <TD align=3Dright><TT><B>End&nbsp;</B></TT></TD>
    <TD align=3Dright><TT><B>Miss&nbsp;</B></TT></TD>
    <TD align=3Dright><TT><B>Ions&nbsp;</B></TT></TD>
    <TD><TT><B>&nbsp;Peptide</B></TT></TD></TR>
  <TR>
    <TD align=3Dright>&nbsp;</TD>
    <TD align=3Dright><TT>702.3782&nbsp;&nbsp;</TT></TD>
    <TD align=3Dright><TT>701.3709&nbsp;&nbsp;</TT></TD>
    <TD align=3Dright><TT>701.4072&nbsp;&nbsp;</TT></TD>
    <TD noWrap align=3Dright><TT>-51.73&nbsp;</TT></TD>
    <TD align=3Dright><TT>100&nbsp;</TT></TD>
    <TD noWrap align=3Dright><TT>-&nbsp;</TT></TD>
    <TD align=3Dright><TT>105&nbsp;</TT></TD>
    <TD align=3Dright><TT>0&nbsp;&nbsp;</TT></TD>
    <TD noWrap align=3Dright><TT>---&nbsp;&nbsp;</TT></TD>
    <TD noWrap><TT>&nbsp;K.SVIEVR.D</TT></TD></TR>
  <TR>
    <TD align=3Dright>&nbsp;</TD>
    <TD align=3Dright><TT>1300.6252&nbsp;&nbsp;</TT></TD>
    <TD align=3Dright><TT>1299.6179&nbsp;&nbsp;</TT></TD>
    <TD align=3Dright><TT>1299.7286&nbsp;&nbsp;</TT></TD>
    <TD noWrap align=3Dright><TT>-85.12&nbsp;</TT></TD>
    <TD align=3Dright><TT>412&nbsp;</TT></TD>
    <TD noWrap align=3Dright><TT>-&nbsp;</TT></TD>
    <TD align=3Dright><TT>423&nbsp;</TT></TD>
    <TD align=3Dright><TT>0&nbsp;&nbsp;</TT></TD>
    <TD noWrap align=3Dright><TT>---&nbsp;&nbsp;</TT></TD>
    <TD noWrap><TT>&nbsp;K.SIPSIVELDSLK.V</TT></TD></TR>
  <TR>
    <TD align=3Dright>&nbsp;</TD>
    <TD align=3Dright><TT>2107.9768&nbsp;&nbsp;</TT></TD>
    <TD align=3Dright><TT>2106.9695&nbsp;&nbsp;</TT></TD>
    <TD align=3Dright><TT>2107.0950&nbsp;&nbsp;</TT></TD>
    <TD noWrap align=3Dright><TT>-59.53&nbsp;</TT></TD>
    <TD align=3Dright><TT>267&nbsp;</TT></TD>
    <TD noWrap align=3Dright><TT>-&nbsp;</TT></TD>
    <TD align=3Dright><TT>284&nbsp;</TT></TD>
    <TD align=3Dright><TT>0&nbsp;&nbsp;</TT></TD>
    <TD noWrap align=3Dright><TT>---&nbsp;&nbsp;</TT></TD>
    <TD noWrap><TT>&nbsp;R.VQLLEIAQVPDEHVNEFK.S</TT></TD></TR>
  <TR>
    <TD align=3Dright>&nbsp;</TD>
    <TD align=3Dright><TT>2107.9768&nbsp;&nbsp;</TT></TD>
    <TD align=3Dright><TT>2106.9695&nbsp;&nbsp;</TT></TD>
    <TD align=3Dright><TT>2107.0950&nbsp;&nbsp;</TT></TD>
    <TD noWrap align=3Dright><TT>-59.53&nbsp;</TT></TD>
    <TD align=3Dright><TT>267&nbsp;</TT></TD>
    <TD noWrap align=3Dright><TT>-&nbsp;</TT></TD>
    <TD align=3Dright><TT>284&nbsp;</TT></TD>
    <TD align=3Dright><TT>0&nbsp;&nbsp;</TT></TD>
    <TD noWrap align=3Dright><TT>137&nbsp;&nbsp;</TT></TD>
    <TD noWrap><TT>&nbsp;R.VQLLEIAQVPDEHVNEFK.S</TT></TD></TR>
  <TR>
    <TD align=3Dright>&nbsp;</TD>
    <TD align=3Dright><TT>2160.8474&nbsp;&nbsp;</TT></TD>
    <TD align=3Dright><TT>2159.8401&nbsp;&nbsp;</TT></TD>
    <TD align=3Dright><TT>2159.9735&nbsp;&nbsp;</TT></TD>
    <TD noWrap align=3Dright><TT>-61.75&nbsp;</TT></TD>
    <TD align=3Dright><TT>185&nbsp;</TT></TD>
    <TD noWrap align=3Dright><TT>-&nbsp;</TT></TD>
    <TD align=3Dright><TT>204&nbsp;</TT></TD>
    <TD align=3Dright><TT>0&nbsp;&nbsp;</TT></TD>
    <TD noWrap align=3Dright><TT>---&nbsp;&nbsp;</TT></TD>
    <TD =
noWrap><TT>&nbsp;K.DGWYPPGHGDVFPSLMNSGK.L</TT></TD></TR></TBODY></TABLE>
<TABLE border=3D0 cellSpacing=3D0>
  <TBODY>
  <TR>
    <TD><TT>&nbsp;&nbsp;&nbsp;&nbsp;&nbsp;&nbsp;</TT></TD>
    <TD><TT><B>No match to: </B>806.4070, 825.0546, 842.4564, 876.3851,=20
      1006.5073, 1006.5073, 1092.5697, 1124.4807, 1359.6001, 1359.6001,=20
      1370.6768, 1381.5649, 1384.5444, 1392.6921, 1392.6921, 1443.6523,=20
      1448.6769, 1548.6180, 1548.6180, 1569.6733, 1570.6646, 1572.6895,=20
      1599.7539, 1616.7305, 1616.7305, 1638.6923, 1700.7773, 1718.7957,=20
      1718.7957, 1740.8105, 1874.9241, 2008.9308, 2008.9308, 2129.9783,=20
      2144.8623, 2144.8623, 2150.0820, 2166.8726, 2180.9785, 2366.1367,=20
      2366.1367, 2481.0352, 2498.0232, 2504.0391, 2625.3047, 2965.4324,=20
      3314.6526</TT></TD></TR></TBODY></TABLE><BR>
<TABLE border=3D0 cellSpacing=3D0>
  <TBODY>
  <TR>
    <TD><TT><B><A name=3DHit19>19.</A>&nbsp;&nbsp;&nbsp;</B></TT></TD>
    <TD noWrap><TT><A=20
      =
href=3D"http://zxw-pc/mascot/cgi/protein_view.pl?file=3D../data/20121225/=
F002427.dat&amp;hit=3D19"=20
      =
target=3D_blank>gi|297319659</A>&nbsp;&nbsp;&nbsp;&nbsp;<B>Mass:</B>&nbsp=
;51799&nbsp;&nbsp;&nbsp;&nbsp;<B>Score:</B>&nbsp;155&nbsp;&nbsp;&nbsp;&nb=
sp;<B>Expect:</B>&nbsp;5.9e-010&nbsp;&nbsp;<B>Matches:</B>&nbsp;5</TT></T=
D></TR>
  <TR>
    <TD>&nbsp;</TD>
    <TD noWrap><TT>hypothetical protein ARALYDRAFT_909725 [Arabidopsis =
lyrata=20
      subsp. lyrata]</TT></TD></TR></TBODY></TABLE>
<TABLE border=3D0 cellSpacing=3D0 cellPadding=3D0>
  <TBODY>
  <TR>
    <TD><TT>&nbsp;&nbsp;&nbsp;&nbsp;&nbsp;&nbsp;</TT></TD>
    <TD align=3Dright><TT><B>Observed&nbsp;&nbsp;</B></TT></TD>
    <TD noWrap align=3Dright><TT><B>Mr(expt)&nbsp;&nbsp;</B></TT></TD>
    <TD noWrap align=3Dright><TT><B>Mr(calc)&nbsp;&nbsp;</B></TT></TD>
    <TD align=3Dright><TT><B>&nbsp;ppm&nbsp;&nbsp;</B></TT></TD>
    <TD align=3Dright><TT><B>Start&nbsp;</B></TT></TD>
    <TD align=3Dright><TT><B>&nbsp;</B></TT></TD>
    <TD align=3Dright><TT><B>End&nbsp;</B></TT></TD>
    <TD align=3Dright><TT><B>Miss&nbsp;</B></TT></TD>
    <TD align=3Dright><TT><B>Ions&nbsp;</B></TT></TD>
    <TD><TT><B>&nbsp;Peptide</B></TT></TD></TR>
  <TR>
    <TD align=3Dright>&nbsp;</TD>
    <TD align=3Dright><TT>702.3782&nbsp;&nbsp;</TT></TD>
    <TD align=3Dright><TT>701.3709&nbsp;&nbsp;</TT></TD>
    <TD align=3Dright><TT>701.4072&nbsp;&nbsp;</TT></TD>
    <TD noWrap align=3Dright><TT>-51.73&nbsp;</TT></TD>
    <TD align=3Dright><TT>100&nbsp;</TT></TD>
    <TD noWrap align=3Dright><TT>-&nbsp;</TT></TD>
    <TD align=3Dright><TT>105&nbsp;</TT></TD>
    <TD align=3Dright><TT>0&nbsp;&nbsp;</TT></TD>
    <TD noWrap align=3Dright><TT>---&nbsp;&nbsp;</TT></TD>
    <TD noWrap><TT>&nbsp;K.SVIEVR.D</TT></TD></TR>
  <TR>
    <TD align=3Dright>&nbsp;</TD>
    <TD align=3Dright><TT>1300.6252&nbsp;&nbsp;</TT></TD>
    <TD align=3Dright><TT>1299.6179&nbsp;&nbsp;</TT></TD>
    <TD align=3Dright><TT>1299.7286&nbsp;&nbsp;</TT></TD>
    <TD noWrap align=3Dright><TT>-85.12&nbsp;</TT></TD>
    <TD align=3Dright><TT>412&nbsp;</TT></TD>
    <TD noWrap align=3Dright><TT>-&nbsp;</TT></TD>
    <TD align=3Dright><TT>423&nbsp;</TT></TD>
    <TD align=3Dright><TT>0&nbsp;&nbsp;</TT></TD>
    <TD noWrap align=3Dright><TT>---&nbsp;&nbsp;</TT></TD>
    <TD noWrap><TT>&nbsp;K.SIPSIVELDSLK.V</TT></TD></TR>
  <TR>
    <TD align=3Dright>&nbsp;</TD>
    <TD align=3Dright><TT>2107.9768&nbsp;&nbsp;</TT></TD>
    <TD align=3Dright><TT>2106.9695&nbsp;&nbsp;</TT></TD>
    <TD align=3Dright><TT>2107.0950&nbsp;&nbsp;</TT></TD>
    <TD noWrap align=3Dright><TT>-59.53&nbsp;</TT></TD>
    <TD align=3Dright><TT>267&nbsp;</TT></TD>
    <TD noWrap align=3Dright><TT>-&nbsp;</TT></TD>
    <TD align=3Dright><TT>284&nbsp;</TT></TD>
    <TD align=3Dright><TT>0&nbsp;&nbsp;</TT></TD>
    <TD noWrap align=3Dright><TT>---&nbsp;&nbsp;</TT></TD>
    <TD noWrap><TT>&nbsp;R.VQLLEIAQVPDEHVNEFK.S</TT></TD></TR>
  <TR>
    <TD align=3Dright>&nbsp;</TD>
    <TD align=3Dright><TT>2107.9768&nbsp;&nbsp;</TT></TD>
    <TD align=3Dright><TT>2106.9695&nbsp;&nbsp;</TT></TD>
    <TD align=3Dright><TT>2107.0950&nbsp;&nbsp;</TT></TD>
    <TD noWrap align=3Dright><TT>-59.53&nbsp;</TT></TD>
    <TD align=3Dright><TT>267&nbsp;</TT></TD>
    <TD noWrap align=3Dright><TT>-&nbsp;</TT></TD>
    <TD align=3Dright><TT>284&nbsp;</TT></TD>
    <TD align=3Dright><TT>0&nbsp;&nbsp;</TT></TD>
    <TD noWrap align=3Dright><TT>137&nbsp;&nbsp;</TT></TD>
    <TD noWrap><TT>&nbsp;R.VQLLEIAQVPDEHVNEFK.S</TT></TD></TR>
  <TR>
    <TD align=3Dright>&nbsp;</TD>
    <TD align=3Dright><TT>2160.8474&nbsp;&nbsp;</TT></TD>
    <TD align=3Dright><TT>2159.8401&nbsp;&nbsp;</TT></TD>
    <TD align=3Dright><TT>2159.9735&nbsp;&nbsp;</TT></TD>
    <TD noWrap align=3Dright><TT>-61.75&nbsp;</TT></TD>
    <TD align=3Dright><TT>185&nbsp;</TT></TD>
    <TD noWrap align=3Dright><TT>-&nbsp;</TT></TD>
    <TD align=3Dright><TT>204&nbsp;</TT></TD>
    <TD align=3Dright><TT>0&nbsp;&nbsp;</TT></TD>
    <TD noWrap align=3Dright><TT>---&nbsp;&nbsp;</TT></TD>
    <TD =
noWrap><TT>&nbsp;K.DGWYPPGHGDVFPSLMNSGK.L</TT></TD></TR></TBODY></TABLE>
<TABLE border=3D0 cellSpacing=3D0>
  <TBODY>
  <TR>
    <TD><TT>&nbsp;&nbsp;&nbsp;&nbsp;&nbsp;&nbsp;</TT></TD>
    <TD><TT><B>No match to: </B>806.4070, 825.0546, 842.4564, 876.3851,=20
      1006.5073, 1006.5073, 1092.5697, 1124.4807, 1359.6001, 1359.6001,=20
      1370.6768, 1381.5649, 1384.5444, 1392.6921, 1392.6921, 1443.6523,=20
      1448.6769, 1548.6180, 1548.6180, 1569.6733, 1570.6646, 1572.6895,=20
      1599.7539, 1616.7305, 1616.7305, 1638.6923, 1700.7773, 1718.7957,=20
      1718.7957, 1740.8105, 1874.9241, 2008.9308, 2008.9308, 2129.9783,=20
      2144.8623, 2144.8623, 2150.0820, 2166.8726, 2180.9785, 2366.1367,=20
      2366.1367, 2481.0352, 2498.0232, 2504.0391, 2625.3047, 2965.4324,=20
      3314.6526</TT></TD></TR></TBODY></TABLE><BR>
<TABLE border=3D0 cellSpacing=3D0>
  <TBODY>
  <TR>
    <TD><TT><B><A name=3DHit20>20.</A>&nbsp;&nbsp;&nbsp;</B></TT></TD>
    <TD noWrap><TT><A=20
      =
href=3D"http://zxw-pc/mascot/cgi/protein_view.pl?file=3D../data/20121225/=
F002427.dat&amp;hit=3D20"=20
      =
target=3D_blank>gi|332005029</A>&nbsp;&nbsp;&nbsp;&nbsp;<B>Mass:</B>&nbsp=
;51887&nbsp;&nbsp;&nbsp;&nbsp;<B>Score:</B>&nbsp;155&nbsp;&nbsp;&nbsp;&nb=
sp;<B>Expect:</B>&nbsp;5.9e-010&nbsp;&nbsp;<B>Matches:</B>&nbsp;5</TT></T=
D></TR>
  <TR>
    <TD>&nbsp;</TD>
    <TD noWrap><TT>UTP--glucose-1-phosphate uridylyltransferase 1 =
[Arabidopsis=20
      thaliana]</TT></TD></TR></TBODY></TABLE>
<TABLE border=3D0 cellSpacing=3D0 cellPadding=3D0>
  <TBODY>
  <TR>
    <TD><TT>&nbsp;&nbsp;&nbsp;&nbsp;&nbsp;&nbsp;</TT></TD>
    <TD align=3Dright><TT><B>Observed&nbsp;&nbsp;</B></TT></TD>
    <TD noWrap align=3Dright><TT><B>Mr(expt)&nbsp;&nbsp;</B></TT></TD>
    <TD noWrap align=3Dright><TT><B>Mr(calc)&nbsp;&nbsp;</B></TT></TD>
    <TD align=3Dright><TT><B>&nbsp;ppm&nbsp;&nbsp;</B></TT></TD>
    <TD align=3Dright><TT><B>Start&nbsp;</B></TT></TD>
    <TD align=3Dright><TT><B>&nbsp;</B></TT></TD>
    <TD align=3Dright><TT><B>End&nbsp;</B></TT></TD>
    <TD align=3Dright><TT><B>Miss&nbsp;</B></TT></TD>
    <TD align=3Dright><TT><B>Ions&nbsp;</B></TT></TD>
    <TD><TT><B>&nbsp;Peptide</B></TT></TD></TR>
  <TR>
    <TD align=3Dright>&nbsp;</TD>
    <TD align=3Dright><TT>702.3782&nbsp;&nbsp;</TT></TD>
    <TD align=3Dright><TT>701.3709&nbsp;&nbsp;</TT></TD>
    <TD align=3Dright><TT>701.4072&nbsp;&nbsp;</TT></TD>
    <TD noWrap align=3Dright><TT>-51.73&nbsp;</TT></TD>
    <TD align=3Dright><TT>101&nbsp;</TT></TD>
    <TD noWrap align=3Dright><TT>-&nbsp;</TT></TD>
    <TD align=3Dright><TT>106&nbsp;</TT></TD>
    <TD align=3Dright><TT>0&nbsp;&nbsp;</TT></TD>
    <TD noWrap align=3Dright><TT>---&nbsp;&nbsp;</TT></TD>
    <TD noWrap><TT>&nbsp;K.SVIEVR.D</TT></TD></TR>
  <TR>
    <TD align=3Dright>&nbsp;</TD>
    <TD align=3Dright><TT>1300.6252&nbsp;&nbsp;</TT></TD>
    <TD align=3Dright><TT>1299.6179&nbsp;&nbsp;</TT></TD>
    <TD align=3Dright><TT>1299.7286&nbsp;&nbsp;</TT></TD>
    <TD noWrap align=3Dright><TT>-85.12&nbsp;</TT></TD>
    <TD align=3Dright><TT>413&nbsp;</TT></TD>
    <TD noWrap align=3Dright><TT>-&nbsp;</TT></TD>
    <TD align=3Dright><TT>424&nbsp;</TT></TD>
    <TD align=3Dright><TT>0&nbsp;&nbsp;</TT></TD>
    <TD noWrap align=3Dright><TT>---&nbsp;&nbsp;</TT></TD>
    <TD noWrap><TT>&nbsp;K.SIPSIVELDSLK.V</TT></TD></TR>
  <TR>
    <TD align=3Dright>&nbsp;</TD>
    <TD align=3Dright><TT>2107.9768&nbsp;&nbsp;</TT></TD>
    <TD align=3Dright><TT>2106.9695&nbsp;&nbsp;</TT></TD>
    <TD align=3Dright><TT>2107.0950&nbsp;&nbsp;</TT></TD>
    <TD noWrap align=3Dright><TT>-59.53&nbsp;</TT></TD>
    <TD align=3Dright><TT>268&nbsp;</TT></TD>
    <TD noWrap align=3Dright><TT>-&nbsp;</TT></TD>
    <TD align=3Dright><TT>285&nbsp;</TT></TD>
    <TD align=3Dright><TT>0&nbsp;&nbsp;</TT></TD>
    <TD noWrap align=3Dright><TT>---&nbsp;&nbsp;</TT></TD>
    <TD noWrap><TT>&nbsp;K.VQLLEIAQVPDEHVNEFK.S</TT></TD></TR>
  <TR>
    <TD align=3Dright>&nbsp;</TD>
    <TD align=3Dright><TT>2107.9768&nbsp;&nbsp;</TT></TD>
    <TD align=3Dright><TT>2106.9695&nbsp;&nbsp;</TT></TD>
    <TD align=3Dright><TT>2107.0950&nbsp;&nbsp;</TT></TD>
    <TD noWrap align=3Dright><TT>-59.53&nbsp;</TT></TD>
    <TD align=3Dright><TT>268&nbsp;</TT></TD>
    <TD noWrap align=3Dright><TT>-&nbsp;</TT></TD>
    <TD align=3Dright><TT>285&nbsp;</TT></TD>
    <TD align=3Dright><TT>0&nbsp;&nbsp;</TT></TD>
    <TD noWrap align=3Dright><TT>137&nbsp;&nbsp;</TT></TD>
    <TD noWrap><TT>&nbsp;K.VQLLEIAQVPDEHVNEFK.S</TT></TD></TR>
  <TR>
    <TD align=3Dright>&nbsp;</TD>
    <TD align=3Dright><TT>2160.8474&nbsp;&nbsp;</TT></TD>
    <TD align=3Dright><TT>2159.8401&nbsp;&nbsp;</TT></TD>
    <TD align=3Dright><TT>2159.9735&nbsp;&nbsp;</TT></TD>
    <TD noWrap align=3Dright><TT>-61.75&nbsp;</TT></TD>
    <TD align=3Dright><TT>186&nbsp;</TT></TD>
    <TD noWrap align=3Dright><TT>-&nbsp;</TT></TD>
    <TD align=3Dright><TT>205&nbsp;</TT></TD>
    <TD align=3Dright><TT>0&nbsp;&nbsp;</TT></TD>
    <TD noWrap align=3Dright><TT>---&nbsp;&nbsp;</TT></TD>
    <TD =
noWrap><TT>&nbsp;K.DGWYPPGHGDVFPSLMNSGK.L</TT></TD></TR></TBODY></TABLE>
<TABLE border=3D0 cellSpacing=3D0>
  <TBODY>
  <TR>
    <TD><TT>&nbsp;&nbsp;&nbsp;&nbsp;&nbsp;&nbsp;</TT></TD>
    <TD><TT><B>No match to: </B>806.4070, 825.0546, 842.4564, 876.3851,=20
      1006.5073, 1006.5073, 1092.5697, 1124.4807, 1359.6001, 1359.6001,=20
      1370.6768, 1381.5649, 1384.5444, 1392.6921, 1392.6921, 1443.6523,=20
      1448.6769, 1548.6180, 1548.6180, 1569.6733, 1570.6646, 1572.6895,=20
      1599.7539, 1616.7305, 1616.7305, 1638.6923, 1700.7773, 1718.7957,=20
      1718.7957, 1740.8105, 1874.9241, 2008.9308, 2008.9308, 2129.9783,=20
      2144.8623, 2144.8623, 2150.0820, 2166.8726, 2180.9785, 2366.1367,=20
      2366.1367, 2481.0352, 2498.0232, 2504.0391, 2625.3047, 2965.4324,=20
      3314.6526</TT></TD></TR></TBODY></TABLE><BR>
<TABLE border=3D0 cellSpacing=3D0>
  <TBODY>
  <TR>
    <TD><TT><B><A name=3DHit21>21.</A>&nbsp;&nbsp;&nbsp;</B></TT></TD>
    <TD noWrap><TT><A=20
      =
href=3D"http://zxw-pc/mascot/cgi/protein_view.pl?file=3D../data/20121225/=
F002427.dat&amp;hit=3D21"=20
      =
target=3D_blank>gi|12585448</A>&nbsp;&nbsp;&nbsp;&nbsp;<B>Mass:</B>&nbsp;=
51887&nbsp;&nbsp;&nbsp;&nbsp;<B>Score:</B>&nbsp;155&nbsp;&nbsp;&nbsp;&nbs=
p;<B>Expect:</B>&nbsp;5.9e-010&nbsp;&nbsp;<B>Matches:</B>&nbsp;5</TT></TD=
></TR>
  <TR>
    <TD>&nbsp;</TD>
    <TD noWrap><TT>RecName: Full=3DUTP--glucose-1-phosphate =
uridylyltransferase=20
      1; AltName: Full=3DUDP-glucose pyrophosphorylase 1; Short=3DUDPGP =
1;=20
      Short=3DUGPase 1</TT></TD></TR></TBODY></TABLE>
<TABLE border=3D0 cellSpacing=3D0 cellPadding=3D0>
  <TBODY>
  <TR>
    <TD><TT>&nbsp;&nbsp;&nbsp;&nbsp;&nbsp;&nbsp;</TT></TD>
    <TD align=3Dright><TT><B>Observed&nbsp;&nbsp;</B></TT></TD>
    <TD noWrap align=3Dright><TT><B>Mr(expt)&nbsp;&nbsp;</B></TT></TD>
    <TD noWrap align=3Dright><TT><B>Mr(calc)&nbsp;&nbsp;</B></TT></TD>
    <TD align=3Dright><TT><B>&nbsp;ppm&nbsp;&nbsp;</B></TT></TD>
    <TD align=3Dright><TT><B>Start&nbsp;</B></TT></TD>
    <TD align=3Dright><TT><B>&nbsp;</B></TT></TD>
    <TD align=3Dright><TT><B>End&nbsp;</B></TT></TD>
    <TD align=3Dright><TT><B>Miss&nbsp;</B></TT></TD>
    <TD align=3Dright><TT><B>Ions&nbsp;</B></TT></TD>
    <TD><TT><B>&nbsp;Peptide</B></TT></TD></TR>
  <TR>
    <TD align=3Dright>&nbsp;</TD>
    <TD align=3Dright><TT>702.3782&nbsp;&nbsp;</TT></TD>
    <TD align=3Dright><TT>701.3709&nbsp;&nbsp;</TT></TD>
    <TD align=3Dright><TT>701.4072&nbsp;&nbsp;</TT></TD>
    <TD noWrap align=3Dright><TT>-51.73&nbsp;</TT></TD>
    <TD align=3Dright><TT>101&nbsp;</TT></TD>
    <TD noWrap align=3Dright><TT>-&nbsp;</TT></TD>
    <TD align=3Dright><TT>106&nbsp;</TT></TD>
    <TD align=3Dright><TT>0&nbsp;&nbsp;</TT></TD>
    <TD noWrap align=3Dright><TT>---&nbsp;&nbsp;</TT></TD>
    <TD noWrap><TT>&nbsp;K.SVIEVR.D</TT></TD></TR>
  <TR>
    <TD align=3Dright>&nbsp;</TD>
    <TD align=3Dright><TT>1300.6252&nbsp;&nbsp;</TT></TD>
    <TD align=3Dright><TT>1299.6179&nbsp;&nbsp;</TT></TD>
    <TD align=3Dright><TT>1299.7286&nbsp;&nbsp;</TT></TD>
    <TD noWrap align=3Dright><TT>-85.12&nbsp;</TT></TD>
    <TD align=3Dright><TT>413&nbsp;</TT></TD>
    <TD noWrap align=3Dright><TT>-&nbsp;</TT></TD>
    <TD align=3Dright><TT>424&nbsp;</TT></TD>
    <TD align=3Dright><TT>0&nbsp;&nbsp;</TT></TD>
    <TD noWrap align=3Dright><TT>---&nbsp;&nbsp;</TT></TD>
    <TD noWrap><TT>&nbsp;K.SIPSIVELDSLK.V</TT></TD></TR>
  <TR>
    <TD align=3Dright>&nbsp;</TD>
    <TD align=3Dright><TT>2107.9768&nbsp;&nbsp;</TT></TD>
    <TD align=3Dright><TT>2106.9695&nbsp;&nbsp;</TT></TD>
    <TD align=3Dright><TT>2107.0950&nbsp;&nbsp;</TT></TD>
    <TD noWrap align=3Dright><TT>-59.53&nbsp;</TT></TD>
    <TD align=3Dright><TT>268&nbsp;</TT></TD>
    <TD noWrap align=3Dright><TT>-&nbsp;</TT></TD>
    <TD align=3Dright><TT>285&nbsp;</TT></TD>
    <TD align=3Dright><TT>0&nbsp;&nbsp;</TT></TD>
    <TD noWrap align=3Dright><TT>---&nbsp;&nbsp;</TT></TD>
    <TD noWrap><TT>&nbsp;K.VQLLEIAQVPDEHVNEFK.S</TT></TD></TR>
  <TR>
    <TD align=3Dright>&nbsp;</TD>
    <TD align=3Dright><TT>2107.9768&nbsp;&nbsp;</TT></TD>
    <TD align=3Dright><TT>2106.9695&nbsp;&nbsp;</TT></TD>
    <TD align=3Dright><TT>2107.0950&nbsp;&nbsp;</TT></TD>
    <TD noWrap align=3Dright><TT>-59.53&nbsp;</TT></TD>
    <TD align=3Dright><TT>268&nbsp;</TT></TD>
    <TD noWrap align=3Dright><TT>-&nbsp;</TT></TD>
    <TD align=3Dright><TT>285&nbsp;</TT></TD>
    <TD align=3Dright><TT>0&nbsp;&nbsp;</TT></TD>
    <TD noWrap align=3Dright><TT>137&nbsp;&nbsp;</TT></TD>
    <TD noWrap><TT>&nbsp;K.VQLLEIAQVPDEHVNEFK.S</TT></TD></TR>
  <TR>
    <TD align=3Dright>&nbsp;</TD>
    <TD align=3Dright><TT>2160.8474&nbsp;&nbsp;</TT></TD>
    <TD align=3Dright><TT>2159.8401&nbsp;&nbsp;</TT></TD>
    <TD align=3Dright><TT>2159.9735&nbsp;&nbsp;</TT></TD>
    <TD noWrap align=3Dright><TT>-61.75&nbsp;</TT></TD>
    <TD align=3Dright><TT>186&nbsp;</TT></TD>
    <TD noWrap align=3Dright><TT>-&nbsp;</TT></TD>
    <TD align=3Dright><TT>205&nbsp;</TT></TD>
    <TD align=3Dright><TT>0&nbsp;&nbsp;</TT></TD>
    <TD noWrap align=3Dright><TT>---&nbsp;&nbsp;</TT></TD>
    <TD =
noWrap><TT>&nbsp;K.DGWYPPGHGDVFPSLMNSGK.L</TT></TD></TR></TBODY></TABLE>
<TABLE border=3D0 cellSpacing=3D0>
  <TBODY>
  <TR>
    <TD><TT>&nbsp;&nbsp;&nbsp;&nbsp;&nbsp;&nbsp;</TT></TD>
    <TD><TT><B>No match to: </B>806.4070, 825.0546, 842.4564, 876.3851,=20
      1006.5073, 1006.5073, 1092.5697, 1124.4807, 1359.6001, 1359.6001,=20
      1370.6768, 1381.5649, 1384.5444, 1392.6921, 1392.6921, 1443.6523,=20
      1448.6769, 1548.6180, 1548.6180, 1569.6733, 1570.6646, 1572.6895,=20
      1599.7539, 1616.7305, 1616.7305, 1638.6923, 1700.7773, 1718.7957,=20
      1718.7957, 1740.8105, 1874.9241, 2008.9308, 2008.9308, 2129.9783,=20
      2144.8623, 2144.8623, 2150.0820, 2166.8726, 2180.9785, 2366.1367,=20
      2366.1367, 2481.0352, 2498.0232, 2504.0391, 2625.3047, 2965.4324,=20
      3314.6526</TT></TD></TR></TBODY></TABLE><BR>
<TABLE border=3D0 cellSpacing=3D0>
  <TBODY>
  <TR>
    <TD><TT><B><A name=3DHit22>22.</A>&nbsp;&nbsp;&nbsp;</B></TT></TD>
    <TD noWrap><TT><A=20
      =
href=3D"http://zxw-pc/mascot/cgi/protein_view.pl?file=3D../data/20121225/=
F002427.dat&amp;hit=3D22"=20
      =
target=3D_blank>gi|15237947</A>&nbsp;&nbsp;&nbsp;&nbsp;<B>Mass:</B>&nbsp;=
51887&nbsp;&nbsp;&nbsp;&nbsp;<B>Score:</B>&nbsp;155&nbsp;&nbsp;&nbsp;&nbs=
p;<B>Expect:</B>&nbsp;5.9e-010&nbsp;&nbsp;<B>Matches:</B>&nbsp;5</TT></TD=
></TR>
  <TR>
    <TD>&nbsp;</TD>
    <TD noWrap><TT>UTP--glucose-1-phosphate uridylyltransferase 1 =
[Arabidopsis=20
      thaliana]</TT></TD></TR></TBODY></TABLE>
<TABLE border=3D0 cellSpacing=3D0 cellPadding=3D0>
  <TBODY>
  <TR>
    <TD><TT>&nbsp;&nbsp;&nbsp;&nbsp;&nbsp;&nbsp;</TT></TD>
    <TD align=3Dright><TT><B>Observed&nbsp;&nbsp;</B></TT></TD>
    <TD noWrap align=3Dright><TT><B>Mr(expt)&nbsp;&nbsp;</B></TT></TD>
    <TD noWrap align=3Dright><TT><B>Mr(calc)&nbsp;&nbsp;</B></TT></TD>
    <TD align=3Dright><TT><B>&nbsp;ppm&nbsp;&nbsp;</B></TT></TD>
    <TD align=3Dright><TT><B>Start&nbsp;</B></TT></TD>
    <TD align=3Dright><TT><B>&nbsp;</B></TT></TD>
    <TD align=3Dright><TT><B>End&nbsp;</B></TT></TD>
    <TD align=3Dright><TT><B>Miss&nbsp;</B></TT></TD>
    <TD align=3Dright><TT><B>Ions&nbsp;</B></TT></TD>
    <TD><TT><B>&nbsp;Peptide</B></TT></TD></TR>
  <TR>
    <TD align=3Dright>&nbsp;</TD>
    <TD align=3Dright><TT>702.3782&nbsp;&nbsp;</TT></TD>
    <TD align=3Dright><TT>701.3709&nbsp;&nbsp;</TT></TD>
    <TD align=3Dright><TT>701.4072&nbsp;&nbsp;</TT></TD>
    <TD noWrap align=3Dright><TT>-51.73&nbsp;</TT></TD>
    <TD align=3Dright><TT>101&nbsp;</TT></TD>
    <TD noWrap align=3Dright><TT>-&nbsp;</TT></TD>
    <TD align=3Dright><TT>106&nbsp;</TT></TD>
    <TD align=3Dright><TT>0&nbsp;&nbsp;</TT></TD>
    <TD noWrap align=3Dright><TT>---&nbsp;&nbsp;</TT></TD>
    <TD noWrap><TT>&nbsp;K.SVIEVR.D</TT></TD></TR>
  <TR>
    <TD align=3Dright>&nbsp;</TD>
    <TD align=3Dright><TT>1300.6252&nbsp;&nbsp;</TT></TD>
    <TD align=3Dright><TT>1299.6179&nbsp;&nbsp;</TT></TD>
    <TD align=3Dright><TT>1299.7286&nbsp;&nbsp;</TT></TD>
    <TD noWrap align=3Dright><TT>-85.12&nbsp;</TT></TD>
    <TD align=3Dright><TT>413&nbsp;</TT></TD>
    <TD noWrap align=3Dright><TT>-&nbsp;</TT></TD>
    <TD align=3Dright><TT>424&nbsp;</TT></TD>
    <TD align=3Dright><TT>0&nbsp;&nbsp;</TT></TD>
    <TD noWrap align=3Dright><TT>---&nbsp;&nbsp;</TT></TD>
    <TD noWrap><TT>&nbsp;K.SIPSIVELDSLK.V</TT></TD></TR>
  <TR>
    <TD align=3Dright>&nbsp;</TD>
    <TD align=3Dright><TT>2107.9768&nbsp;&nbsp;</TT></TD>
    <TD align=3Dright><TT>2106.9695&nbsp;&nbsp;</TT></TD>
    <TD align=3Dright><TT>2107.0950&nbsp;&nbsp;</TT></TD>
    <TD noWrap align=3Dright><TT>-59.53&nbsp;</TT></TD>
    <TD align=3Dright><TT>268&nbsp;</TT></TD>
    <TD noWrap align=3Dright><TT>-&nbsp;</TT></TD>
    <TD align=3Dright><TT>285&nbsp;</TT></TD>
    <TD align=3Dright><TT>0&nbsp;&nbsp;</TT></TD>
    <TD noWrap align=3Dright><TT>---&nbsp;&nbsp;</TT></TD>
    <TD noWrap><TT>&nbsp;K.VQLLEIAQVPDEHVNEFK.S</TT></TD></TR>
  <TR>
    <TD align=3Dright>&nbsp;</TD>
    <TD align=3Dright><TT>2107.9768&nbsp;&nbsp;</TT></TD>
    <TD align=3Dright><TT>2106.9695&nbsp;&nbsp;</TT></TD>
    <TD align=3Dright><TT>2107.0950&nbsp;&nbsp;</TT></TD>
    <TD noWrap align=3Dright><TT>-59.53&nbsp;</TT></TD>
    <TD align=3Dright><TT>268&nbsp;</TT></TD>
    <TD noWrap align=3Dright><TT>-&nbsp;</TT></TD>
    <TD align=3Dright><TT>285&nbsp;</TT></TD>
    <TD align=3Dright><TT>0&nbsp;&nbsp;</TT></TD>
    <TD noWrap align=3Dright><TT>137&nbsp;&nbsp;</TT></TD>
    <TD noWrap><TT>&nbsp;K.VQLLEIAQVPDEHVNEFK.S</TT></TD></TR>
  <TR>
    <TD align=3Dright>&nbsp;</TD>
    <TD align=3Dright><TT>2160.8474&nbsp;&nbsp;</TT></TD>
    <TD align=3Dright><TT>2159.8401&nbsp;&nbsp;</TT></TD>
    <TD align=3Dright><TT>2159.9735&nbsp;&nbsp;</TT></TD>
    <TD noWrap align=3Dright><TT>-61.75&nbsp;</TT></TD>
    <TD align=3Dright><TT>186&nbsp;</TT></TD>
    <TD noWrap align=3Dright><TT>-&nbsp;</TT></TD>
    <TD align=3Dright><TT>205&nbsp;</TT></TD>
    <TD align=3Dright><TT>0&nbsp;&nbsp;</TT></TD>
    <TD noWrap align=3Dright><TT>---&nbsp;&nbsp;</TT></TD>
    <TD =
noWrap><TT>&nbsp;K.DGWYPPGHGDVFPSLMNSGK.L</TT></TD></TR></TBODY></TABLE>
<TABLE border=3D0 cellSpacing=3D0>
  <TBODY>
  <TR>
    <TD><TT>&nbsp;&nbsp;&nbsp;&nbsp;&nbsp;&nbsp;</TT></TD>
    <TD><TT><B>No match to: </B>806.4070, 825.0546, 842.4564, 876.3851,=20
      1006.5073, 1006.5073, 1092.5697, 1124.4807, 1359.6001, 1359.6001,=20
      1370.6768, 1381.5649, 1384.5444, 1392.6921, 1392.6921, 1443.6523,=20
      1448.6769, 1548.6180, 1548.6180, 1569.6733, 1570.6646, 1572.6895,=20
      1599.7539, 1616.7305, 1616.7305, 1638.6923, 1700.7773, 1718.7957,=20
      1718.7957, 1740.8105, 1874.9241, 2008.9308, 2008.9308, 2129.9783,=20
      2144.8623, 2144.8623, 2150.0820, 2166.8726, 2180.9785, 2366.1367,=20
      2366.1367, 2481.0352, 2498.0232, 2504.0391, 2625.3047, 2965.4324,=20
      3314.6526</TT></TD></TR></TBODY></TABLE><BR>
<TABLE border=3D0 cellSpacing=3D0>
  <TBODY>
  <TR>
    <TD><TT><B><A name=3DHit23>23.</A>&nbsp;&nbsp;&nbsp;</B></TT></TD>
    <TD noWrap><TT><A=20
      =
href=3D"http://zxw-pc/mascot/cgi/protein_view.pl?file=3D../data/20121225/=
F002427.dat&amp;hit=3D23"=20
      =
target=3D_blank>gi|14532836</A>&nbsp;&nbsp;&nbsp;&nbsp;<B>Mass:</B>&nbsp;=
51887&nbsp;&nbsp;&nbsp;&nbsp;<B>Score:</B>&nbsp;155&nbsp;&nbsp;&nbsp;&nbs=
p;<B>Expect:</B>&nbsp;5.9e-010&nbsp;&nbsp;<B>Matches:</B>&nbsp;5</TT></TD=
></TR>
  <TR>
    <TD>&nbsp;</TD>
    <TD noWrap><TT>putative UDP-glucose pyrophosphorylase [Arabidopsis=20
      thaliana]</TT></TD></TR></TBODY></TABLE>
<TABLE border=3D0 cellSpacing=3D0 cellPadding=3D0>
  <TBODY>
  <TR>
    <TD><TT>&nbsp;&nbsp;&nbsp;&nbsp;&nbsp;&nbsp;</TT></TD>
    <TD align=3Dright><TT><B>Observed&nbsp;&nbsp;</B></TT></TD>
    <TD noWrap align=3Dright><TT><B>Mr(expt)&nbsp;&nbsp;</B></TT></TD>
    <TD noWrap align=3Dright><TT><B>Mr(calc)&nbsp;&nbsp;</B></TT></TD>
    <TD align=3Dright><TT><B>&nbsp;ppm&nbsp;&nbsp;</B></TT></TD>
    <TD align=3Dright><TT><B>Start&nbsp;</B></TT></TD>
    <TD align=3Dright><TT><B>&nbsp;</B></TT></TD>
    <TD align=3Dright><TT><B>End&nbsp;</B></TT></TD>
    <TD align=3Dright><TT><B>Miss&nbsp;</B></TT></TD>
    <TD align=3Dright><TT><B>Ions&nbsp;</B></TT></TD>
    <TD><TT><B>&nbsp;Peptide</B></TT></TD></TR>
  <TR>
    <TD align=3Dright>&nbsp;</TD>
    <TD align=3Dright><TT>702.3782&nbsp;&nbsp;</TT></TD>
    <TD align=3Dright><TT>701.3709&nbsp;&nbsp;</TT></TD>
    <TD align=3Dright><TT>701.4072&nbsp;&nbsp;</TT></TD>
    <TD noWrap align=3Dright><TT>-51.73&nbsp;</TT></TD>
    <TD align=3Dright><TT>101&nbsp;</TT></TD>
    <TD noWrap align=3Dright><TT>-&nbsp;</TT></TD>
    <TD align=3Dright><TT>106&nbsp;</TT></TD>
    <TD align=3Dright><TT>0&nbsp;&nbsp;</TT></TD>
    <TD noWrap align=3Dright><TT>---&nbsp;&nbsp;</TT></TD>
    <TD noWrap><TT>&nbsp;K.SVIEVR.D</TT></TD></TR>
  <TR>
    <TD align=3Dright>&nbsp;</TD>
    <TD align=3Dright><TT>1300.6252&nbsp;&nbsp;</TT></TD>
    <TD align=3Dright><TT>1299.6179&nbsp;&nbsp;</TT></TD>
    <TD align=3Dright><TT>1299.7286&nbsp;&nbsp;</TT></TD>
    <TD noWrap align=3Dright><TT>-85.12&nbsp;</TT></TD>
    <TD align=3Dright><TT>413&nbsp;</TT></TD>
    <TD noWrap align=3Dright><TT>-&nbsp;</TT></TD>
    <TD align=3Dright><TT>424&nbsp;</TT></TD>
    <TD align=3Dright><TT>0&nbsp;&nbsp;</TT></TD>
    <TD noWrap align=3Dright><TT>---&nbsp;&nbsp;</TT></TD>
    <TD noWrap><TT>&nbsp;K.SIPSIVELDSLK.V</TT></TD></TR>
  <TR>
    <TD align=3Dright>&nbsp;</TD>
    <TD align=3Dright><TT>2107.9768&nbsp;&nbsp;</TT></TD>
    <TD align=3Dright><TT>2106.9695&nbsp;&nbsp;</TT></TD>
    <TD align=3Dright><TT>2107.0950&nbsp;&nbsp;</TT></TD>
    <TD noWrap align=3Dright><TT>-59.53&nbsp;</TT></TD>
    <TD align=3Dright><TT>268&nbsp;</TT></TD>
    <TD noWrap align=3Dright><TT>-&nbsp;</TT></TD>
    <TD align=3Dright><TT>285&nbsp;</TT></TD>
    <TD align=3Dright><TT>0&nbsp;&nbsp;</TT></TD>
    <TD noWrap align=3Dright><TT>---&nbsp;&nbsp;</TT></TD>
    <TD noWrap><TT>&nbsp;K.VQLLEIAQVPDEHVNEFK.S</TT></TD></TR>
  <TR>
    <TD align=3Dright>&nbsp;</TD>
    <TD align=3Dright><TT>2107.9768&nbsp;&nbsp;</TT></TD>
    <TD align=3Dright><TT>2106.9695&nbsp;&nbsp;</TT></TD>
    <TD align=3Dright><TT>2107.0950&nbsp;&nbsp;</TT></TD>
    <TD noWrap align=3Dright><TT>-59.53&nbsp;</TT></TD>
    <TD align=3Dright><TT>268&nbsp;</TT></TD>
    <TD noWrap align=3Dright><TT>-&nbsp;</TT></TD>
    <TD align=3Dright><TT>285&nbsp;</TT></TD>
    <TD align=3Dright><TT>0&nbsp;&nbsp;</TT></TD>
    <TD noWrap align=3Dright><TT>137&nbsp;&nbsp;</TT></TD>
    <TD noWrap><TT>&nbsp;K.VQLLEIAQVPDEHVNEFK.S</TT></TD></TR>
  <TR>
    <TD align=3Dright>&nbsp;</TD>
    <TD align=3Dright><TT>2160.8474&nbsp;&nbsp;</TT></TD>
    <TD align=3Dright><TT>2159.8401&nbsp;&nbsp;</TT></TD>
    <TD align=3Dright><TT>2159.9735&nbsp;&nbsp;</TT></TD>
    <TD noWrap align=3Dright><TT>-61.75&nbsp;</TT></TD>
    <TD align=3Dright><TT>186&nbsp;</TT></TD>
    <TD noWrap align=3Dright><TT>-&nbsp;</TT></TD>
    <TD align=3Dright><TT>205&nbsp;</TT></TD>
    <TD align=3Dright><TT>0&nbsp;&nbsp;</TT></TD>
    <TD noWrap align=3Dright><TT>---&nbsp;&nbsp;</TT></TD>
    <TD =
noWrap><TT>&nbsp;K.DGWYPPGHGDVFPSLMNSGK.L</TT></TD></TR></TBODY></TABLE>
<TABLE border=3D0 cellSpacing=3D0>
  <TBODY>
  <TR>
    <TD><TT>&nbsp;&nbsp;&nbsp;&nbsp;&nbsp;&nbsp;</TT></TD>
    <TD><TT><B>No match to: </B>806.4070, 825.0546, 842.4564, 876.3851,=20
      1006.5073, 1006.5073, 1092.5697, 1124.4807, 1359.6001, 1359.6001,=20
      1370.6768, 1381.5649, 1384.5444, 1392.6921, 1392.6921, 1443.6523,=20
      1448.6769, 1548.6180, 1548.6180, 1569.6733, 1570.6646, 1572.6895,=20
      1599.7539, 1616.7305, 1616.7305, 1638.6923, 1700.7773, 1718.7957,=20
      1718.7957, 1740.8105, 1874.9241, 2008.9308, 2008.9308, 2129.9783,=20
      2144.8623, 2144.8623, 2150.0820, 2166.8726, 2180.9785, 2366.1367,=20
      2366.1367, 2481.0352, 2498.0232, 2504.0391, 2625.3047, 2965.4324,=20
      3314.6526</TT></TD></TR></TBODY></TABLE><BR>
<TABLE border=3D0 cellSpacing=3D0>
  <TBODY>
  <TR>
    <TD><TT><B><A name=3DHit24>24.</A>&nbsp;&nbsp;&nbsp;</B></TT></TD>
    <TD noWrap><TT><A=20
      =
href=3D"http://zxw-pc/mascot/cgi/protein_view.pl?file=3D../data/20121225/=
F002427.dat&amp;hit=3D24"=20
      =
target=3D_blank>gi|13605671</A>&nbsp;&nbsp;&nbsp;&nbsp;<B>Mass:</B>&nbsp;=
51887&nbsp;&nbsp;&nbsp;&nbsp;<B>Score:</B>&nbsp;155&nbsp;&nbsp;&nbsp;&nbs=
p;<B>Expect:</B>&nbsp;5.9e-010&nbsp;&nbsp;<B>Matches:</B>&nbsp;5</TT></TD=
></TR>
  <TR>
    <TD>&nbsp;</TD>
    <TD noWrap><TT>AT5g17310/MKP11_16 [Arabidopsis=20
thaliana]</TT></TD></TR></TBODY></TABLE>
<TABLE border=3D0 cellSpacing=3D0 cellPadding=3D0>
  <TBODY>
  <TR>
    <TD><TT>&nbsp;&nbsp;&nbsp;&nbsp;&nbsp;&nbsp;</TT></TD>
    <TD align=3Dright><TT><B>Observed&nbsp;&nbsp;</B></TT></TD>
    <TD noWrap align=3Dright><TT><B>Mr(expt)&nbsp;&nbsp;</B></TT></TD>
    <TD noWrap align=3Dright><TT><B>Mr(calc)&nbsp;&nbsp;</B></TT></TD>
    <TD align=3Dright><TT><B>&nbsp;ppm&nbsp;&nbsp;</B></TT></TD>
    <TD align=3Dright><TT><B>Start&nbsp;</B></TT></TD>
    <TD align=3Dright><TT><B>&nbsp;</B></TT></TD>
    <TD align=3Dright><TT><B>End&nbsp;</B></TT></TD>
    <TD align=3Dright><TT><B>Miss&nbsp;</B></TT></TD>
    <TD align=3Dright><TT><B>Ions&nbsp;</B></TT></TD>
    <TD><TT><B>&nbsp;Peptide</B></TT></TD></TR>
  <TR>
    <TD align=3Dright>&nbsp;</TD>
    <TD align=3Dright><TT>702.3782&nbsp;&nbsp;</TT></TD>
    <TD align=3Dright><TT>701.3709&nbsp;&nbsp;</TT></TD>
    <TD align=3Dright><TT>701.4072&nbsp;&nbsp;</TT></TD>
    <TD noWrap align=3Dright><TT>-51.73&nbsp;</TT></TD>
    <TD align=3Dright><TT>101&nbsp;</TT></TD>
    <TD noWrap align=3Dright><TT>-&nbsp;</TT></TD>
    <TD align=3Dright><TT>106&nbsp;</TT></TD>
    <TD align=3Dright><TT>0&nbsp;&nbsp;</TT></TD>
    <TD noWrap align=3Dright><TT>---&nbsp;&nbsp;</TT></TD>
    <TD noWrap><TT>&nbsp;K.SVIEVR.D</TT></TD></TR>
  <TR>
    <TD align=3Dright>&nbsp;</TD>
    <TD align=3Dright><TT>1300.6252&nbsp;&nbsp;</TT></TD>
    <TD align=3Dright><TT>1299.6179&nbsp;&nbsp;</TT></TD>
    <TD align=3Dright><TT>1299.7286&nbsp;&nbsp;</TT></TD>
    <TD noWrap align=3Dright><TT>-85.12&nbsp;</TT></TD>
    <TD align=3Dright><TT>413&nbsp;</TT></TD>
    <TD noWrap align=3Dright><TT>-&nbsp;</TT></TD>
    <TD align=3Dright><TT>424&nbsp;</TT></TD>
    <TD align=3Dright><TT>0&nbsp;&nbsp;</TT></TD>
    <TD noWrap align=3Dright><TT>---&nbsp;&nbsp;</TT></TD>
    <TD noWrap><TT>&nbsp;K.SIPSIVELDSLK.V</TT></TD></TR>
  <TR>
    <TD align=3Dright>&nbsp;</TD>
    <TD align=3Dright><TT>2107.9768&nbsp;&nbsp;</TT></TD>
    <TD align=3Dright><TT>2106.9695&nbsp;&nbsp;</TT></TD>
    <TD align=3Dright><TT>2107.0950&nbsp;&nbsp;</TT></TD>
    <TD noWrap align=3Dright><TT>-59.53&nbsp;</TT></TD>
    <TD align=3Dright><TT>268&nbsp;</TT></TD>
    <TD noWrap align=3Dright><TT>-&nbsp;</TT></TD>
    <TD align=3Dright><TT>285&nbsp;</TT></TD>
    <TD align=3Dright><TT>0&nbsp;&nbsp;</TT></TD>
    <TD noWrap align=3Dright><TT>---&nbsp;&nbsp;</TT></TD>
    <TD noWrap><TT>&nbsp;K.VQLLEIAQVPDEHVNEFK.S</TT></TD></TR>
  <TR>
    <TD align=3Dright>&nbsp;</TD>
    <TD align=3Dright><TT>2107.9768&nbsp;&nbsp;</TT></TD>
    <TD align=3Dright><TT>2106.9695&nbsp;&nbsp;</TT></TD>
    <TD align=3Dright><TT>2107.0950&nbsp;&nbsp;</TT></TD>
    <TD noWrap align=3Dright><TT>-59.53&nbsp;</TT></TD>
    <TD align=3Dright><TT>268&nbsp;</TT></TD>
    <TD noWrap align=3Dright><TT>-&nbsp;</TT></TD>
    <TD align=3Dright><TT>285&nbsp;</TT></TD>
    <TD align=3Dright><TT>0&nbsp;&nbsp;</TT></TD>
    <TD noWrap align=3Dright><TT>137&nbsp;&nbsp;</TT></TD>
    <TD noWrap><TT>&nbsp;K.VQLLEIAQVPDEHVNEFK.S</TT></TD></TR>
  <TR>
    <TD align=3Dright>&nbsp;</TD>
    <TD align=3Dright><TT>2160.8474&nbsp;&nbsp;</TT></TD>
    <TD align=3Dright><TT>2159.8401&nbsp;&nbsp;</TT></TD>
    <TD align=3Dright><TT>2159.9735&nbsp;&nbsp;</TT></TD>
    <TD noWrap align=3Dright><TT>-61.75&nbsp;</TT></TD>
    <TD align=3Dright><TT>186&nbsp;</TT></TD>
    <TD noWrap align=3Dright><TT>-&nbsp;</TT></TD>
    <TD align=3Dright><TT>205&nbsp;</TT></TD>
    <TD align=3Dright><TT>0&nbsp;&nbsp;</TT></TD>
    <TD noWrap align=3Dright><TT>---&nbsp;&nbsp;</TT></TD>
    <TD =
noWrap><TT>&nbsp;K.DGWYPPGHGDVFPSLMNSGK.L</TT></TD></TR></TBODY></TABLE>
<TABLE border=3D0 cellSpacing=3D0>
  <TBODY>
  <TR>
    <TD><TT>&nbsp;&nbsp;&nbsp;&nbsp;&nbsp;&nbsp;</TT></TD>
    <TD><TT><B>No match to: </B>806.4070, 825.0546, 842.4564, 876.3851,=20
      1006.5073, 1006.5073, 1092.5697, 1124.4807, 1359.6001, 1359.6001,=20
      1370.6768, 1381.5649, 1384.5444, 1392.6921, 1392.6921, 1443.6523,=20
      1448.6769, 1548.6180, 1548.6180, 1569.6733, 1570.6646, 1572.6895,=20
      1599.7539, 1616.7305, 1616.7305, 1638.6923, 1700.7773, 1718.7957,=20
      1718.7957, 1740.8105, 1874.9241, 2008.9308, 2008.9308, 2129.9783,=20
      2144.8623, 2144.8623, 2150.0820, 2166.8726, 2180.9785, 2366.1367,=20
      2366.1367, 2481.0352, 2498.0232, 2504.0391, 2625.3047, 2965.4324,=20
      3314.6526</TT></TD></TR></TBODY></TABLE><BR>
<TABLE border=3D0 cellSpacing=3D0>
  <TBODY>
  <TR>
    <TD><TT><B><A name=3DHit25>25.</A>&nbsp;&nbsp;&nbsp;</B></TT></TD>
    <TD noWrap><TT><A=20
      =
href=3D"http://zxw-pc/mascot/cgi/protein_view.pl?file=3D../data/20121225/=
F002427.dat&amp;hit=3D25"=20
      =
target=3D_blank>gi|13430664</A>&nbsp;&nbsp;&nbsp;&nbsp;<B>Mass:</B>&nbsp;=
51887&nbsp;&nbsp;&nbsp;&nbsp;<B>Score:</B>&nbsp;155&nbsp;&nbsp;&nbsp;&nbs=
p;<B>Expect:</B>&nbsp;5.9e-010&nbsp;&nbsp;<B>Matches:</B>&nbsp;5</TT></TD=
></TR>
  <TR>
    <TD>&nbsp;</TD>
    <TD noWrap><TT>putative UDP-glucose pyrophosphorylase [Arabidopsis=20
      thaliana]</TT></TD></TR></TBODY></TABLE>
<TABLE border=3D0 cellSpacing=3D0 cellPadding=3D0>
  <TBODY>
  <TR>
    <TD><TT>&nbsp;&nbsp;&nbsp;&nbsp;&nbsp;&nbsp;</TT></TD>
    <TD align=3Dright><TT><B>Observed&nbsp;&nbsp;</B></TT></TD>
    <TD noWrap align=3Dright><TT><B>Mr(expt)&nbsp;&nbsp;</B></TT></TD>
    <TD noWrap align=3Dright><TT><B>Mr(calc)&nbsp;&nbsp;</B></TT></TD>
    <TD align=3Dright><TT><B>&nbsp;ppm&nbsp;&nbsp;</B></TT></TD>
    <TD align=3Dright><TT><B>Start&nbsp;</B></TT></TD>
    <TD align=3Dright><TT><B>&nbsp;</B></TT></TD>
    <TD align=3Dright><TT><B>End&nbsp;</B></TT></TD>
    <TD align=3Dright><TT><B>Miss&nbsp;</B></TT></TD>
    <TD align=3Dright><TT><B>Ions&nbsp;</B></TT></TD>
    <TD><TT><B>&nbsp;Peptide</B></TT></TD></TR>
  <TR>
    <TD align=3Dright>&nbsp;</TD>
    <TD align=3Dright><TT>702.3782&nbsp;&nbsp;</TT></TD>
    <TD align=3Dright><TT>701.3709&nbsp;&nbsp;</TT></TD>
    <TD align=3Dright><TT>701.4072&nbsp;&nbsp;</TT></TD>
    <TD noWrap align=3Dright><TT>-51.73&nbsp;</TT></TD>
    <TD align=3Dright><TT>101&nbsp;</TT></TD>
    <TD noWrap align=3Dright><TT>-&nbsp;</TT></TD>
    <TD align=3Dright><TT>106&nbsp;</TT></TD>
    <TD align=3Dright><TT>0&nbsp;&nbsp;</TT></TD>
    <TD noWrap align=3Dright><TT>---&nbsp;&nbsp;</TT></TD>
    <TD noWrap><TT>&nbsp;K.SVIEVR.D</TT></TD></TR>
  <TR>
    <TD align=3Dright>&nbsp;</TD>
    <TD align=3Dright><TT>1300.6252&nbsp;&nbsp;</TT></TD>
    <TD align=3Dright><TT>1299.6179&nbsp;&nbsp;</TT></TD>
    <TD align=3Dright><TT>1299.7286&nbsp;&nbsp;</TT></TD>
    <TD noWrap align=3Dright><TT>-85.12&nbsp;</TT></TD>
    <TD align=3Dright><TT>413&nbsp;</TT></TD>
    <TD noWrap align=3Dright><TT>-&nbsp;</TT></TD>
    <TD align=3Dright><TT>424&nbsp;</TT></TD>
    <TD align=3Dright><TT>0&nbsp;&nbsp;</TT></TD>
    <TD noWrap align=3Dright><TT>---&nbsp;&nbsp;</TT></TD>
    <TD noWrap><TT>&nbsp;K.SIPSIVELDSLK.V</TT></TD></TR>
  <TR>
    <TD align=3Dright>&nbsp;</TD>
    <TD align=3Dright><TT>2107.9768&nbsp;&nbsp;</TT></TD>
    <TD align=3Dright><TT>2106.9695&nbsp;&nbsp;</TT></TD>
    <TD align=3Dright><TT>2107.0950&nbsp;&nbsp;</TT></TD>
    <TD noWrap align=3Dright><TT>-59.53&nbsp;</TT></TD>
    <TD align=3Dright><TT>268&nbsp;</TT></TD>
    <TD noWrap align=3Dright><TT>-&nbsp;</TT></TD>
    <TD align=3Dright><TT>285&nbsp;</TT></TD>
    <TD align=3Dright><TT>0&nbsp;&nbsp;</TT></TD>
    <TD noWrap align=3Dright><TT>---&nbsp;&nbsp;</TT></TD>
    <TD noWrap><TT>&nbsp;K.VQLLEIAQVPDEHVNEFK.S</TT></TD></TR>
  <TR>
    <TD align=3Dright>&nbsp;</TD>
    <TD align=3Dright><TT>2107.9768&nbsp;&nbsp;</TT></TD>
    <TD align=3Dright><TT>2106.9695&nbsp;&nbsp;</TT></TD>
    <TD align=3Dright><TT>2107.0950&nbsp;&nbsp;</TT></TD>
    <TD noWrap align=3Dright><TT>-59.53&nbsp;</TT></TD>
    <TD align=3Dright><TT>268&nbsp;</TT></TD>
    <TD noWrap align=3Dright><TT>-&nbsp;</TT></TD>
    <TD align=3Dright><TT>285&nbsp;</TT></TD>
    <TD align=3Dright><TT>0&nbsp;&nbsp;</TT></TD>
    <TD noWrap align=3Dright><TT>137&nbsp;&nbsp;</TT></TD>
    <TD noWrap><TT>&nbsp;K.VQLLEIAQVPDEHVNEFK.S</TT></TD></TR>
  <TR>
    <TD align=3Dright>&nbsp;</TD>
    <TD align=3Dright><TT>2160.8474&nbsp;&nbsp;</TT></TD>
    <TD align=3Dright><TT>2159.8401&nbsp;&nbsp;</TT></TD>
    <TD align=3Dright><TT>2159.9735&nbsp;&nbsp;</TT></TD>
    <TD noWrap align=3Dright><TT>-61.75&nbsp;</TT></TD>
    <TD align=3Dright><TT>186&nbsp;</TT></TD>
    <TD noWrap align=3Dright><TT>-&nbsp;</TT></TD>
    <TD align=3Dright><TT>205&nbsp;</TT></TD>
    <TD align=3Dright><TT>0&nbsp;&nbsp;</TT></TD>
    <TD noWrap align=3Dright><TT>---&nbsp;&nbsp;</TT></TD>
    <TD =
noWrap><TT>&nbsp;K.DGWYPPGHGDVFPSLMNSGK.L</TT></TD></TR></TBODY></TABLE>
<TABLE border=3D0 cellSpacing=3D0>
  <TBODY>
  <TR>
    <TD><TT>&nbsp;&nbsp;&nbsp;&nbsp;&nbsp;&nbsp;</TT></TD>
    <TD><TT><B>No match to: </B>806.4070, 825.0546, 842.4564, 876.3851,=20
      1006.5073, 1006.5073, 1092.5697, 1124.4807, 1359.6001, 1359.6001,=20
      1370.6768, 1381.5649, 1384.5444, 1392.6921, 1392.6921, 1443.6523,=20
      1448.6769, 1548.6180, 1548.6180, 1569.6733, 1570.6646, 1572.6895,=20
      1599.7539, 1616.7305, 1616.7305, 1638.6923, 1700.7773, 1718.7957,=20
      1718.7957, 1740.8105, 1874.9241, 2008.9308, 2008.9308, 2129.9783,=20
      2144.8623, 2144.8623, 2150.0820, 2166.8726, 2180.9785, 2366.1367,=20
      2366.1367, 2481.0352, 2498.0232, 2504.0391, 2625.3047, 2965.4324,=20
      3314.6526</TT></TD></TR></TBODY></TABLE><BR>
<TABLE border=3D0 cellSpacing=3D0>
  <TBODY>
  <TR>
    <TD><TT><B><A name=3DHit26>26.</A>&nbsp;&nbsp;&nbsp;</B></TT></TD>
    <TD noWrap><TT><A=20
      =
href=3D"http://zxw-pc/mascot/cgi/protein_view.pl?file=3D../data/20121225/=
F002427.dat&amp;hit=3D26"=20
      =
target=3D_blank>gi|10177076</A>&nbsp;&nbsp;&nbsp;&nbsp;<B>Mass:</B>&nbsp;=
51887&nbsp;&nbsp;&nbsp;&nbsp;<B>Score:</B>&nbsp;155&nbsp;&nbsp;&nbsp;&nbs=
p;<B>Expect:</B>&nbsp;5.9e-010&nbsp;&nbsp;<B>Matches:</B>&nbsp;5</TT></TD=
></TR>
  <TR>
    <TD>&nbsp;</TD>
    <TD noWrap><TT>UDP-glucose pyrophosphorylase [Arabidopsis=20
  thaliana]</TT></TD></TR></TBODY></TABLE>
<TABLE border=3D0 cellSpacing=3D0 cellPadding=3D0>
  <TBODY>
  <TR>
    <TD><TT>&nbsp;&nbsp;&nbsp;&nbsp;&nbsp;&nbsp;</TT></TD>
    <TD align=3Dright><TT><B>Observed&nbsp;&nbsp;</B></TT></TD>
    <TD noWrap align=3Dright><TT><B>Mr(expt)&nbsp;&nbsp;</B></TT></TD>
    <TD noWrap align=3Dright><TT><B>Mr(calc)&nbsp;&nbsp;</B></TT></TD>
    <TD align=3Dright><TT><B>&nbsp;ppm&nbsp;&nbsp;</B></TT></TD>
    <TD align=3Dright><TT><B>Start&nbsp;</B></TT></TD>
    <TD align=3Dright><TT><B>&nbsp;</B></TT></TD>
    <TD align=3Dright><TT><B>End&nbsp;</B></TT></TD>
    <TD align=3Dright><TT><B>Miss&nbsp;</B></TT></TD>
    <TD align=3Dright><TT><B>Ions&nbsp;</B></TT></TD>
    <TD><TT><B>&nbsp;Peptide</B></TT></TD></TR>
  <TR>
    <TD align=3Dright>&nbsp;</TD>
    <TD align=3Dright><TT>702.3782&nbsp;&nbsp;</TT></TD>
    <TD align=3Dright><TT>701.3709&nbsp;&nbsp;</TT></TD>
    <TD align=3Dright><TT>701.4072&nbsp;&nbsp;</TT></TD>
    <TD noWrap align=3Dright><TT>-51.73&nbsp;</TT></TD>
    <TD align=3Dright><TT>101&nbsp;</TT></TD>
    <TD noWrap align=3Dright><TT>-&nbsp;</TT></TD>
    <TD align=3Dright><TT>106&nbsp;</TT></TD>
    <TD align=3Dright><TT>0&nbsp;&nbsp;</TT></TD>
    <TD noWrap align=3Dright><TT>---&nbsp;&nbsp;</TT></TD>
    <TD noWrap><TT>&nbsp;K.SVIEVR.D</TT></TD></TR>
  <TR>
    <TD align=3Dright>&nbsp;</TD>
    <TD align=3Dright><TT>1300.6252&nbsp;&nbsp;</TT></TD>
    <TD align=3Dright><TT>1299.6179&nbsp;&nbsp;</TT></TD>
    <TD align=3Dright><TT>1299.7286&nbsp;&nbsp;</TT></TD>
    <TD noWrap align=3Dright><TT>-85.12&nbsp;</TT></TD>
    <TD align=3Dright><TT>413&nbsp;</TT></TD>
    <TD noWrap align=3Dright><TT>-&nbsp;</TT></TD>
    <TD align=3Dright><TT>424&nbsp;</TT></TD>
    <TD align=3Dright><TT>0&nbsp;&nbsp;</TT></TD>
    <TD noWrap align=3Dright><TT>---&nbsp;&nbsp;</TT></TD>
    <TD noWrap><TT>&nbsp;K.SIPSIVELDSLK.V</TT></TD></TR>
  <TR>
    <TD align=3Dright>&nbsp;</TD>
    <TD align=3Dright><TT>2107.9768&nbsp;&nbsp;</TT></TD>
    <TD align=3Dright><TT>2106.9695&nbsp;&nbsp;</TT></TD>
    <TD align=3Dright><TT>2107.0950&nbsp;&nbsp;</TT></TD>
    <TD noWrap align=3Dright><TT>-59.53&nbsp;</TT></TD>
    <TD align=3Dright><TT>268&nbsp;</TT></TD>
    <TD noWrap align=3Dright><TT>-&nbsp;</TT></TD>
    <TD align=3Dright><TT>285&nbsp;</TT></TD>
    <TD align=3Dright><TT>0&nbsp;&nbsp;</TT></TD>
    <TD noWrap align=3Dright><TT>---&nbsp;&nbsp;</TT></TD>
    <TD noWrap><TT>&nbsp;K.VQLLEIAQVPDEHVNEFK.S</TT></TD></TR>
  <TR>
    <TD align=3Dright>&nbsp;</TD>
    <TD align=3Dright><TT>2107.9768&nbsp;&nbsp;</TT></TD>
    <TD align=3Dright><TT>2106.9695&nbsp;&nbsp;</TT></TD>
    <TD align=3Dright><TT>2107.0950&nbsp;&nbsp;</TT></TD>
    <TD noWrap align=3Dright><TT>-59.53&nbsp;</TT></TD>
    <TD align=3Dright><TT>268&nbsp;</TT></TD>
    <TD noWrap align=3Dright><TT>-&nbsp;</TT></TD>
    <TD align=3Dright><TT>285&nbsp;</TT></TD>
    <TD align=3Dright><TT>0&nbsp;&nbsp;</TT></TD>
    <TD noWrap align=3Dright><TT>137&nbsp;&nbsp;</TT></TD>
    <TD noWrap><TT>&nbsp;K.VQLLEIAQVPDEHVNEFK.S</TT></TD></TR>
  <TR>
    <TD align=3Dright>&nbsp;</TD>
    <TD align=3Dright><TT>2160.8474&nbsp;&nbsp;</TT></TD>
    <TD align=3Dright><TT>2159.8401&nbsp;&nbsp;</TT></TD>
    <TD align=3Dright><TT>2159.9735&nbsp;&nbsp;</TT></TD>
    <TD noWrap align=3Dright><TT>-61.75&nbsp;</TT></TD>
    <TD align=3Dright><TT>186&nbsp;</TT></TD>
    <TD noWrap align=3Dright><TT>-&nbsp;</TT></TD>
    <TD align=3Dright><TT>205&nbsp;</TT></TD>
    <TD align=3Dright><TT>0&nbsp;&nbsp;</TT></TD>
    <TD noWrap align=3Dright><TT>---&nbsp;&nbsp;</TT></TD>
    <TD =
noWrap><TT>&nbsp;K.DGWYPPGHGDVFPSLMNSGK.L</TT></TD></TR></TBODY></TABLE>
<TABLE border=3D0 cellSpacing=3D0>
  <TBODY>
  <TR>
    <TD><TT>&nbsp;&nbsp;&nbsp;&nbsp;&nbsp;&nbsp;</TT></TD>
    <TD><TT><B>No match to: </B>806.4070, 825.0546, 842.4564, 876.3851,=20
      1006.5073, 1006.5073, 1092.5697, 1124.4807, 1359.6001, 1359.6001,=20
      1370.6768, 1381.5649, 1384.5444, 1392.6921, 1392.6921, 1443.6523,=20
      1448.6769, 1548.6180, 1548.6180, 1569.6733, 1570.6646, 1572.6895,=20
      1599.7539, 1616.7305, 1616.7305, 1638.6923, 1700.7773, 1718.7957,=20
      1718.7957, 1740.8105, 1874.9241, 2008.9308, 2008.9308, 2129.9783,=20
      2144.8623, 2144.8623, 2150.0820, 2166.8726, 2180.9785, 2366.1367,=20
      2366.1367, 2481.0352, 2498.0232, 2504.0391, 2625.3047, 2965.4324,=20
      3314.6526</TT></TD></TR></TBODY></TABLE><BR>
<TABLE border=3D0 cellSpacing=3D0>
  <TBODY>
  <TR>
    <TD><TT><B><A name=3DHit27>27.</A>&nbsp;&nbsp;&nbsp;</B></TT></TD>
    <TD noWrap><TT><A=20
      =
href=3D"http://zxw-pc/mascot/cgi/protein_view.pl?file=3D../data/20121225/=
F002427.dat&amp;hit=3D27"=20
      =
target=3D_blank>gi|76160958</A>&nbsp;&nbsp;&nbsp;&nbsp;<B>Mass:</B>&nbsp;=
51241&nbsp;&nbsp;&nbsp;&nbsp;<B>Score:</B>&nbsp;155&nbsp;&nbsp;&nbsp;&nbs=
p;<B>Expect:</B>&nbsp;5.9e-010&nbsp;&nbsp;<B>Matches:</B>&nbsp;5</TT></TD=
></TR>
  <TR>
    <TD>&nbsp;</TD>
    <TD noWrap><TT>UDP-glucose pyrophosphorylase-like protein [Solanum=20
      tuberosum]</TT></TD></TR></TBODY></TABLE>
<TABLE border=3D0 cellSpacing=3D0 cellPadding=3D0>
  <TBODY>
  <TR>
    <TD><TT>&nbsp;&nbsp;&nbsp;&nbsp;&nbsp;&nbsp;</TT></TD>
    <TD align=3Dright><TT><B>Observed&nbsp;&nbsp;</B></TT></TD>
    <TD noWrap align=3Dright><TT><B>Mr(expt)&nbsp;&nbsp;</B></TT></TD>
    <TD noWrap align=3Dright><TT><B>Mr(calc)&nbsp;&nbsp;</B></TT></TD>
    <TD align=3Dright><TT><B>&nbsp;ppm&nbsp;&nbsp;</B></TT></TD>
    <TD align=3Dright><TT><B>Start&nbsp;</B></TT></TD>
    <TD align=3Dright><TT><B>&nbsp;</B></TT></TD>
    <TD align=3Dright><TT><B>End&nbsp;</B></TT></TD>
    <TD align=3Dright><TT><B>Miss&nbsp;</B></TT></TD>
    <TD align=3Dright><TT><B>Ions&nbsp;</B></TT></TD>
    <TD><TT><B>&nbsp;Peptide</B></TT></TD></TR>
  <TR>
    <TD align=3Dright>&nbsp;</TD>
    <TD align=3Dright><TT>702.3782&nbsp;&nbsp;</TT></TD>
    <TD align=3Dright><TT>701.3709&nbsp;&nbsp;</TT></TD>
    <TD align=3Dright><TT>701.4072&nbsp;&nbsp;</TT></TD>
    <TD noWrap align=3Dright><TT>-51.73&nbsp;</TT></TD>
    <TD align=3Dright><TT>107&nbsp;</TT></TD>
    <TD noWrap align=3Dright><TT>-&nbsp;</TT></TD>
    <TD align=3Dright><TT>112&nbsp;</TT></TD>
    <TD align=3Dright><TT>0&nbsp;&nbsp;</TT></TD>
    <TD noWrap align=3Dright><TT>---&nbsp;&nbsp;</TT></TD>
    <TD noWrap><TT>&nbsp;K.SVIEVR.N</TT></TD></TR>
  <TR>
    <TD align=3Dright>&nbsp;</TD>
    <TD align=3Dright><TT>1300.6252&nbsp;&nbsp;</TT></TD>
    <TD align=3Dright><TT>1299.6179&nbsp;&nbsp;</TT></TD>
    <TD align=3Dright><TT>1299.7286&nbsp;&nbsp;</TT></TD>
    <TD noWrap align=3Dright><TT>-85.12&nbsp;</TT></TD>
    <TD align=3Dright><TT>414&nbsp;</TT></TD>
    <TD noWrap align=3Dright><TT>-&nbsp;</TT></TD>
    <TD align=3Dright><TT>425&nbsp;</TT></TD>
    <TD align=3Dright><TT>0&nbsp;&nbsp;</TT></TD>
    <TD noWrap align=3Dright><TT>---&nbsp;&nbsp;</TT></TD>
    <TD noWrap><TT>&nbsp;K.SIPSIIDLDSLK.V</TT></TD></TR>
  <TR>
    <TD align=3Dright>&nbsp;</TD>
    <TD align=3Dright><TT>2107.9768&nbsp;&nbsp;</TT></TD>
    <TD align=3Dright><TT>2106.9695&nbsp;&nbsp;</TT></TD>
    <TD align=3Dright><TT>2107.0950&nbsp;&nbsp;</TT></TD>
    <TD noWrap align=3Dright><TT>-59.53&nbsp;</TT></TD>
    <TD align=3Dright><TT>268&nbsp;</TT></TD>
    <TD noWrap align=3Dright><TT>-&nbsp;</TT></TD>
    <TD align=3Dright><TT>285&nbsp;</TT></TD>
    <TD align=3Dright><TT>0&nbsp;&nbsp;</TT></TD>
    <TD noWrap align=3Dright><TT>---&nbsp;&nbsp;</TT></TD>
    <TD noWrap><TT>&nbsp;K.VQLLEIAQVPDEHVNEFK.S</TT></TD></TR>
  <TR>
    <TD align=3Dright>&nbsp;</TD>
    <TD align=3Dright><TT>2107.9768&nbsp;&nbsp;</TT></TD>
    <TD align=3Dright><TT>2106.9695&nbsp;&nbsp;</TT></TD>
    <TD align=3Dright><TT>2107.0950&nbsp;&nbsp;</TT></TD>
    <TD noWrap align=3Dright><TT>-59.53&nbsp;</TT></TD>
    <TD align=3Dright><TT>268&nbsp;</TT></TD>
    <TD noWrap align=3Dright><TT>-&nbsp;</TT></TD>
    <TD align=3Dright><TT>285&nbsp;</TT></TD>
    <TD align=3Dright><TT>0&nbsp;&nbsp;</TT></TD>
    <TD noWrap align=3Dright><TT>137&nbsp;&nbsp;</TT></TD>
    <TD noWrap><TT>&nbsp;K.VQLLEIAQVPDEHVNEFK.S</TT></TD></TR>
  <TR>
    <TD align=3Dright>&nbsp;</TD>
    <TD align=3Dright><TT>2160.8474&nbsp;&nbsp;</TT></TD>
    <TD align=3Dright><TT>2159.8401&nbsp;&nbsp;</TT></TD>
    <TD align=3Dright><TT>2159.9735&nbsp;&nbsp;</TT></TD>
    <TD noWrap align=3Dright><TT>-61.75&nbsp;</TT></TD>
    <TD align=3Dright><TT>192&nbsp;</TT></TD>
    <TD noWrap align=3Dright><TT>-&nbsp;</TT></TD>
    <TD align=3Dright><TT>211&nbsp;</TT></TD>
    <TD align=3Dright><TT>0&nbsp;&nbsp;</TT></TD>
    <TD noWrap align=3Dright><TT>---&nbsp;&nbsp;</TT></TD>
    <TD =
noWrap><TT>&nbsp;K.DGWYPPGHGDVFPSLMNSGK.L</TT></TD></TR></TBODY></TABLE>
<TABLE border=3D0 cellSpacing=3D0>
  <TBODY>
  <TR>
    <TD><TT>&nbsp;&nbsp;&nbsp;&nbsp;&nbsp;&nbsp;</TT></TD>
    <TD><TT><B>No match to: </B>806.4070, 825.0546, 842.4564, 876.3851,=20
      1006.5073, 1006.5073, 1092.5697, 1124.4807, 1359.6001, 1359.6001,=20
      1370.6768, 1381.5649, 1384.5444, 1392.6921, 1392.6921, 1443.6523,=20
      1448.6769, 1548.6180, 1548.6180, 1569.6733, 1570.6646, 1572.6895,=20
      1599.7539, 1616.7305, 1616.7305, 1638.6923, 1700.7773, 1718.7957,=20
      1718.7957, 1740.8105, 1874.9241, 2008.9308, 2008.9308, 2129.9783,=20
      2144.8623, 2144.8623, 2150.0820, 2166.8726, 2180.9785, 2366.1367,=20
      2366.1367, 2481.0352, 2498.0232, 2504.0391, 2625.3047, 2965.4324,=20
      3314.6526</TT></TD></TR></TBODY></TABLE><BR>
<TABLE border=3D0 cellSpacing=3D0>
  <TBODY>
  <TR>
    <TD><TT><B><A name=3DHit28>28.</A>&nbsp;&nbsp;&nbsp;</B></TT></TD>
    <TD noWrap><TT><A=20
      =
href=3D"http://zxw-pc/mascot/cgi/protein_view.pl?file=3D../data/20121225/=
F002427.dat&amp;hit=3D28"=20
      =
target=3D_blank>gi|212275438</A>&nbsp;&nbsp;&nbsp;&nbsp;<B>Mass:</B>&nbsp=
;52146&nbsp;&nbsp;&nbsp;&nbsp;<B>Score:</B>&nbsp;154&nbsp;&nbsp;&nbsp;&nb=
sp;<B>Expect:</B>&nbsp;7.4e-010&nbsp;&nbsp;<B>Matches:</B>&nbsp;5</TT></T=
D></TR>
  <TR>
    <TD>&nbsp;</TD>
    <TD noWrap><TT>hypothetical protein LOC100191846 [Zea=20
  mays]</TT></TD></TR></TBODY></TABLE>
<TABLE border=3D0 cellSpacing=3D0 cellPadding=3D0>
  <TBODY>
  <TR>
    <TD><TT>&nbsp;&nbsp;&nbsp;&nbsp;&nbsp;&nbsp;</TT></TD>
    <TD align=3Dright><TT><B>Observed&nbsp;&nbsp;</B></TT></TD>
    <TD noWrap align=3Dright><TT><B>Mr(expt)&nbsp;&nbsp;</B></TT></TD>
    <TD noWrap align=3Dright><TT><B>Mr(calc)&nbsp;&nbsp;</B></TT></TD>
    <TD align=3Dright><TT><B>&nbsp;ppm&nbsp;&nbsp;</B></TT></TD>
    <TD align=3Dright><TT><B>Start&nbsp;</B></TT></TD>
    <TD align=3Dright><TT><B>&nbsp;</B></TT></TD>
    <TD align=3Dright><TT><B>End&nbsp;</B></TT></TD>
    <TD align=3Dright><TT><B>Miss&nbsp;</B></TT></TD>
    <TD align=3Dright><TT><B>Ions&nbsp;</B></TT></TD>
    <TD><TT><B>&nbsp;Peptide</B></TT></TD></TR>
  <TR>
    <TD align=3Dright>&nbsp;</TD>
    <TD align=3Dright><TT>702.3782&nbsp;&nbsp;</TT></TD>
    <TD align=3Dright><TT>701.3709&nbsp;&nbsp;</TT></TD>
    <TD align=3Dright><TT>701.4072&nbsp;&nbsp;</TT></TD>
    <TD noWrap align=3Dright><TT>-51.73&nbsp;</TT></TD>
    <TD align=3Dright><TT>104&nbsp;</TT></TD>
    <TD noWrap align=3Dright><TT>-&nbsp;</TT></TD>
    <TD align=3Dright><TT>109&nbsp;</TT></TD>
    <TD align=3Dright><TT>0&nbsp;&nbsp;</TT></TD>
    <TD noWrap align=3Dright><TT>---&nbsp;&nbsp;</TT></TD>
    <TD noWrap><TT>&nbsp;K.SVIEVR.N</TT></TD></TR>
  <TR>
    <TD align=3Dright>&nbsp;</TD>
    <TD align=3Dright><TT>1300.6252&nbsp;&nbsp;</TT></TD>
    <TD align=3Dright><TT>1299.6179&nbsp;&nbsp;</TT></TD>
    <TD align=3Dright><TT>1299.7286&nbsp;&nbsp;</TT></TD>
    <TD noWrap align=3Dright><TT>-85.12&nbsp;</TT></TD>
    <TD align=3Dright><TT>416&nbsp;</TT></TD>
    <TD noWrap align=3Dright><TT>-&nbsp;</TT></TD>
    <TD align=3Dright><TT>427&nbsp;</TT></TD>
    <TD align=3Dright><TT>0&nbsp;&nbsp;</TT></TD>
    <TD noWrap align=3Dright><TT>---&nbsp;&nbsp;</TT></TD>
    <TD noWrap><TT>&nbsp;K.SIPSIVELDSLK.V</TT></TD></TR>
  <TR>
    <TD align=3Dright>&nbsp;</TD>
    <TD align=3Dright><TT>2107.9768&nbsp;&nbsp;</TT></TD>
    <TD align=3Dright><TT>2106.9695&nbsp;&nbsp;</TT></TD>
    <TD align=3Dright><TT>2107.0950&nbsp;&nbsp;</TT></TD>
    <TD noWrap align=3Dright><TT>-59.53&nbsp;</TT></TD>
    <TD align=3Dright><TT>271&nbsp;</TT></TD>
    <TD noWrap align=3Dright><TT>-&nbsp;</TT></TD>
    <TD align=3Dright><TT>288&nbsp;</TT></TD>
    <TD align=3Dright><TT>0&nbsp;&nbsp;</TT></TD>
    <TD noWrap align=3Dright><TT>---&nbsp;&nbsp;</TT></TD>
    <TD noWrap><TT>&nbsp;R.VQLLEIAQVPDEHVNEFK.S</TT></TD></TR>
  <TR>
    <TD align=3Dright>&nbsp;</TD>
    <TD align=3Dright><TT>2107.9768&nbsp;&nbsp;</TT></TD>
    <TD align=3Dright><TT>2106.9695&nbsp;&nbsp;</TT></TD>
    <TD align=3Dright><TT>2107.0950&nbsp;&nbsp;</TT></TD>
    <TD noWrap align=3Dright><TT>-59.53&nbsp;</TT></TD>
    <TD align=3Dright><TT>271&nbsp;</TT></TD>
    <TD noWrap align=3Dright><TT>-&nbsp;</TT></TD>
    <TD align=3Dright><TT>288&nbsp;</TT></TD>
    <TD align=3Dright><TT>0&nbsp;&nbsp;</TT></TD>
    <TD noWrap align=3Dright><TT>137&nbsp;&nbsp;</TT></TD>
    <TD noWrap><TT>&nbsp;R.VQLLEIAQVPDEHVNEFK.S</TT></TD></TR>
  <TR>
    <TD align=3Dright>&nbsp;</TD>
    <TD align=3Dright><TT>2180.9785&nbsp;&nbsp;</TT></TD>
    <TD align=3Dright><TT>2179.9712&nbsp;&nbsp;</TT></TD>
    <TD align=3Dright><TT>2180.0485&nbsp;&nbsp;</TT></TD>
    <TD noWrap align=3Dright><TT>-35.43&nbsp;</TT></TD>
    <TD align=3Dright><TT>454&nbsp;</TT></TD>
    <TD noWrap align=3Dright><TT>-&nbsp;</TT></TD>
    <TD align=3Dright><TT>473&nbsp;</TT></TD>
    <TD align=3Dright><TT>1&nbsp;&nbsp;</TT></TD>
    <TD noWrap align=3Dright><TT>---&nbsp;&nbsp;</TT></TD>
    <TD =
noWrap><TT>&nbsp;K.LEIPDGDVLENKDVNGPEDL.-</TT></TD></TR></TBODY></TABLE>
<TABLE border=3D0 cellSpacing=3D0>
  <TBODY>
  <TR>
    <TD><TT>&nbsp;&nbsp;&nbsp;&nbsp;&nbsp;&nbsp;</TT></TD>
    <TD><TT><B>No match to: </B>806.4070, 825.0546, 842.4564, 876.3851,=20
      1006.5073, 1006.5073, 1092.5697, 1124.4807, 1359.6001, 1359.6001,=20
      1370.6768, 1381.5649, 1384.5444, 1392.6921, 1392.6921, 1443.6523,=20
      1448.6769, 1548.6180, 1548.6180, 1569.6733, 1570.6646, 1572.6895,=20
      1599.7539, 1616.7305, 1616.7305, 1638.6923, 1700.7773, 1718.7957,=20
      1718.7957, 1740.8105, 1874.9241, 2008.9308, 2008.9308, 2129.9783,=20
      2144.8623, 2144.8623, 2150.0820, 2160.8474, 2166.8726, 2366.1367,=20
      2366.1367, 2481.0352, 2498.0232, 2504.0391, 2625.3047, 2965.4324,=20
      3314.6526</TT></TD></TR></TBODY></TABLE><BR>
<TABLE border=3D0 cellSpacing=3D0>
  <TBODY>
  <TR>
    <TD><TT><B><A name=3DHit29>29.</A>&nbsp;&nbsp;&nbsp;</B></TT></TD>
    <TD noWrap><TT><A=20
      =
href=3D"http://zxw-pc/mascot/cgi/protein_view.pl?file=3D../data/20121225/=
F002427.dat&amp;hit=3D29"=20
      =
target=3D_blank>gi|219888561</A>&nbsp;&nbsp;&nbsp;&nbsp;<B>Mass:</B>&nbsp=
;52146&nbsp;&nbsp;&nbsp;&nbsp;<B>Score:</B>&nbsp;154&nbsp;&nbsp;&nbsp;&nb=
sp;<B>Expect:</B>&nbsp;7.4e-010&nbsp;&nbsp;<B>Matches:</B>&nbsp;5</TT></T=
D></TR>
  <TR>
    <TD>&nbsp;</TD>
    <TD noWrap><TT>unknown [Zea mays]</TT></TD></TR></TBODY></TABLE>
<TABLE border=3D0 cellSpacing=3D0 cellPadding=3D0>
  <TBODY>
  <TR>
    <TD><TT>&nbsp;&nbsp;&nbsp;&nbsp;&nbsp;&nbsp;</TT></TD>
    <TD align=3Dright><TT><B>Observed&nbsp;&nbsp;</B></TT></TD>
    <TD noWrap align=3Dright><TT><B>Mr(expt)&nbsp;&nbsp;</B></TT></TD>
    <TD noWrap align=3Dright><TT><B>Mr(calc)&nbsp;&nbsp;</B></TT></TD>
    <TD align=3Dright><TT><B>&nbsp;ppm&nbsp;&nbsp;</B></TT></TD>
    <TD align=3Dright><TT><B>Start&nbsp;</B></TT></TD>
    <TD align=3Dright><TT><B>&nbsp;</B></TT></TD>
    <TD align=3Dright><TT><B>End&nbsp;</B></TT></TD>
    <TD align=3Dright><TT><B>Miss&nbsp;</B></TT></TD>
    <TD align=3Dright><TT><B>Ions&nbsp;</B></TT></TD>
    <TD><TT><B>&nbsp;Peptide</B></TT></TD></TR>
  <TR>
    <TD align=3Dright>&nbsp;</TD>
    <TD align=3Dright><TT>702.3782&nbsp;&nbsp;</TT></TD>
    <TD align=3Dright><TT>701.3709&nbsp;&nbsp;</TT></TD>
    <TD align=3Dright><TT>701.4072&nbsp;&nbsp;</TT></TD>
    <TD noWrap align=3Dright><TT>-51.73&nbsp;</TT></TD>
    <TD align=3Dright><TT>104&nbsp;</TT></TD>
    <TD noWrap align=3Dright><TT>-&nbsp;</TT></TD>
    <TD align=3Dright><TT>109&nbsp;</TT></TD>
    <TD align=3Dright><TT>0&nbsp;&nbsp;</TT></TD>
    <TD noWrap align=3Dright><TT>---&nbsp;&nbsp;</TT></TD>
    <TD noWrap><TT>&nbsp;K.SVIEVR.N</TT></TD></TR>
  <TR>
    <TD align=3Dright>&nbsp;</TD>
    <TD align=3Dright><TT>1300.6252&nbsp;&nbsp;</TT></TD>
    <TD align=3Dright><TT>1299.6179&nbsp;&nbsp;</TT></TD>
    <TD align=3Dright><TT>1299.7286&nbsp;&nbsp;</TT></TD>
    <TD noWrap align=3Dright><TT>-85.12&nbsp;</TT></TD>
    <TD align=3Dright><TT>416&nbsp;</TT></TD>
    <TD noWrap align=3Dright><TT>-&nbsp;</TT></TD>
    <TD align=3Dright><TT>427&nbsp;</TT></TD>
    <TD align=3Dright><TT>0&nbsp;&nbsp;</TT></TD>
    <TD noWrap align=3Dright><TT>---&nbsp;&nbsp;</TT></TD>
    <TD noWrap><TT>&nbsp;K.SIPSIVELDSLK.V</TT></TD></TR>
  <TR>
    <TD align=3Dright>&nbsp;</TD>
    <TD align=3Dright><TT>2107.9768&nbsp;&nbsp;</TT></TD>
    <TD align=3Dright><TT>2106.9695&nbsp;&nbsp;</TT></TD>
    <TD align=3Dright><TT>2107.0950&nbsp;&nbsp;</TT></TD>
    <TD noWrap align=3Dright><TT>-59.53&nbsp;</TT></TD>
    <TD align=3Dright><TT>271&nbsp;</TT></TD>
    <TD noWrap align=3Dright><TT>-&nbsp;</TT></TD>
    <TD align=3Dright><TT>288&nbsp;</TT></TD>
    <TD align=3Dright><TT>0&nbsp;&nbsp;</TT></TD>
    <TD noWrap align=3Dright><TT>---&nbsp;&nbsp;</TT></TD>
    <TD noWrap><TT>&nbsp;R.VQLLEIAQVPDEHVNEFK.S</TT></TD></TR>
  <TR>
    <TD align=3Dright>&nbsp;</TD>
    <TD align=3Dright><TT>2107.9768&nbsp;&nbsp;</TT></TD>
    <TD align=3Dright><TT>2106.9695&nbsp;&nbsp;</TT></TD>
    <TD align=3Dright><TT>2107.0950&nbsp;&nbsp;</TT></TD>
    <TD noWrap align=3Dright><TT>-59.53&nbsp;</TT></TD>
    <TD align=3Dright><TT>271&nbsp;</TT></TD>
    <TD noWrap align=3Dright><TT>-&nbsp;</TT></TD>
    <TD align=3Dright><TT>288&nbsp;</TT></TD>
    <TD align=3Dright><TT>0&nbsp;&nbsp;</TT></TD>
    <TD noWrap align=3Dright><TT>137&nbsp;&nbsp;</TT></TD>
    <TD noWrap><TT>&nbsp;R.VQLLEIAQVPDEHVNEFK.S</TT></TD></TR>
  <TR>
    <TD align=3Dright>&nbsp;</TD>
    <TD align=3Dright><TT>2180.9785&nbsp;&nbsp;</TT></TD>
    <TD align=3Dright><TT>2179.9712&nbsp;&nbsp;</TT></TD>
    <TD align=3Dright><TT>2180.0485&nbsp;&nbsp;</TT></TD>
    <TD noWrap align=3Dright><TT>-35.43&nbsp;</TT></TD>
    <TD align=3Dright><TT>454&nbsp;</TT></TD>
    <TD noWrap align=3Dright><TT>-&nbsp;</TT></TD>
    <TD align=3Dright><TT>473&nbsp;</TT></TD>
    <TD align=3Dright><TT>1&nbsp;&nbsp;</TT></TD>
    <TD noWrap align=3Dright><TT>---&nbsp;&nbsp;</TT></TD>
    <TD =
noWrap><TT>&nbsp;K.LEIPDGDVLENKDVNGPEDL.-</TT></TD></TR></TBODY></TABLE>
<TABLE border=3D0 cellSpacing=3D0>
  <TBODY>
  <TR>
    <TD><TT>&nbsp;&nbsp;&nbsp;&nbsp;&nbsp;&nbsp;</TT></TD>
    <TD><TT><B>No match to: </B>806.4070, 825.0546, 842.4564, 876.3851,=20
      1006.5073, 1006.5073, 1092.5697, 1124.4807, 1359.6001, 1359.6001,=20
      1370.6768, 1381.5649, 1384.5444, 1392.6921, 1392.6921, 1443.6523,=20
      1448.6769, 1548.6180, 1548.6180, 1569.6733, 1570.6646, 1572.6895,=20
      1599.7539, 1616.7305, 1616.7305, 1638.6923, 1700.7773, 1718.7957,=20
      1718.7957, 1740.8105, 1874.9241, 2008.9308, 2008.9308, 2129.9783,=20
      2144.8623, 2144.8623, 2150.0820, 2160.8474, 2166.8726, 2366.1367,=20
      2366.1367, 2481.0352, 2498.0232, 2504.0391, 2625.3047, 2965.4324,=20
      3314.6526</TT></TD></TR></TBODY></TABLE><BR>
<TABLE border=3D0 cellSpacing=3D0>
  <TBODY>
  <TR>
    <TD><TT><B><A name=3DHit30>30.</A>&nbsp;&nbsp;&nbsp;</B></TT></TD>
    <TD noWrap><TT><A=20
      =
href=3D"http://zxw-pc/mascot/cgi/protein_view.pl?file=3D../data/20121225/=
F002427.dat&amp;hit=3D30"=20
      =
target=3D_blank>gi|219884251</A>&nbsp;&nbsp;&nbsp;&nbsp;<B>Mass:</B>&nbsp=
;52146&nbsp;&nbsp;&nbsp;&nbsp;<B>Score:</B>&nbsp;154&nbsp;&nbsp;&nbsp;&nb=
sp;<B>Expect:</B>&nbsp;7.4e-010&nbsp;&nbsp;<B>Matches:</B>&nbsp;5</TT></T=
D></TR>
  <TR>
    <TD>&nbsp;</TD>
    <TD noWrap><TT>unknown [Zea mays]</TT></TD></TR></TBODY></TABLE>
<TABLE border=3D0 cellSpacing=3D0 cellPadding=3D0>
  <TBODY>
  <TR>
    <TD><TT>&nbsp;&nbsp;&nbsp;&nbsp;&nbsp;&nbsp;</TT></TD>
    <TD align=3Dright><TT><B>Observed&nbsp;&nbsp;</B></TT></TD>
    <TD noWrap align=3Dright><TT><B>Mr(expt)&nbsp;&nbsp;</B></TT></TD>
    <TD noWrap align=3Dright><TT><B>Mr(calc)&nbsp;&nbsp;</B></TT></TD>
    <TD align=3Dright><TT><B>&nbsp;ppm&nbsp;&nbsp;</B></TT></TD>
    <TD align=3Dright><TT><B>Start&nbsp;</B></TT></TD>
    <TD align=3Dright><TT><B>&nbsp;</B></TT></TD>
    <TD align=3Dright><TT><B>End&nbsp;</B></TT></TD>
    <TD align=3Dright><TT><B>Miss&nbsp;</B></TT></TD>
    <TD align=3Dright><TT><B>Ions&nbsp;</B></TT></TD>
    <TD><TT><B>&nbsp;Peptide</B></TT></TD></TR>
  <TR>
    <TD align=3Dright>&nbsp;</TD>
    <TD align=3Dright><TT>702.3782&nbsp;&nbsp;</TT></TD>
    <TD align=3Dright><TT>701.3709&nbsp;&nbsp;</TT></TD>
    <TD align=3Dright><TT>701.4072&nbsp;&nbsp;</TT></TD>
    <TD noWrap align=3Dright><TT>-51.73&nbsp;</TT></TD>
    <TD align=3Dright><TT>104&nbsp;</TT></TD>
    <TD noWrap align=3Dright><TT>-&nbsp;</TT></TD>
    <TD align=3Dright><TT>109&nbsp;</TT></TD>
    <TD align=3Dright><TT>0&nbsp;&nbsp;</TT></TD>
    <TD noWrap align=3Dright><TT>---&nbsp;&nbsp;</TT></TD>
    <TD noWrap><TT>&nbsp;K.SVIEVR.N</TT></TD></TR>
  <TR>
    <TD align=3Dright>&nbsp;</TD>
    <TD align=3Dright><TT>1300.6252&nbsp;&nbsp;</TT></TD>
    <TD align=3Dright><TT>1299.6179&nbsp;&nbsp;</TT></TD>
    <TD align=3Dright><TT>1299.7286&nbsp;&nbsp;</TT></TD>
    <TD noWrap align=3Dright><TT>-85.12&nbsp;</TT></TD>
    <TD align=3Dright><TT>416&nbsp;</TT></TD>
    <TD noWrap align=3Dright><TT>-&nbsp;</TT></TD>
    <TD align=3Dright><TT>427&nbsp;</TT></TD>
    <TD align=3Dright><TT>0&nbsp;&nbsp;</TT></TD>
    <TD noWrap align=3Dright><TT>---&nbsp;&nbsp;</TT></TD>
    <TD noWrap><TT>&nbsp;K.SIPSIVELDSLK.V</TT></TD></TR>
  <TR>
    <TD align=3Dright>&nbsp;</TD>
    <TD align=3Dright><TT>2107.9768&nbsp;&nbsp;</TT></TD>
    <TD align=3Dright><TT>2106.9695&nbsp;&nbsp;</TT></TD>
    <TD align=3Dright><TT>2107.0950&nbsp;&nbsp;</TT></TD>
    <TD noWrap align=3Dright><TT>-59.53&nbsp;</TT></TD>
    <TD align=3Dright><TT>271&nbsp;</TT></TD>
    <TD noWrap align=3Dright><TT>-&nbsp;</TT></TD>
    <TD align=3Dright><TT>288&nbsp;</TT></TD>
    <TD align=3Dright><TT>0&nbsp;&nbsp;</TT></TD>
    <TD noWrap align=3Dright><TT>---&nbsp;&nbsp;</TT></TD>
    <TD noWrap><TT>&nbsp;R.VQLLEIAQVPDEHVNEFK.S</TT></TD></TR>
  <TR>
    <TD align=3Dright>&nbsp;</TD>
    <TD align=3Dright><TT>2107.9768&nbsp;&nbsp;</TT></TD>
    <TD align=3Dright><TT>2106.9695&nbsp;&nbsp;</TT></TD>
    <TD align=3Dright><TT>2107.0950&nbsp;&nbsp;</TT></TD>
    <TD noWrap align=3Dright><TT>-59.53&nbsp;</TT></TD>
    <TD align=3Dright><TT>271&nbsp;</TT></TD>
    <TD noWrap align=3Dright><TT>-&nbsp;</TT></TD>
    <TD align=3Dright><TT>288&nbsp;</TT></TD>
    <TD align=3Dright><TT>0&nbsp;&nbsp;</TT></TD>
    <TD noWrap align=3Dright><TT>137&nbsp;&nbsp;</TT></TD>
    <TD noWrap><TT>&nbsp;R.VQLLEIAQVPDEHVNEFK.S</TT></TD></TR>
  <TR>
    <TD align=3Dright>&nbsp;</TD>
    <TD align=3Dright><TT>2180.9785&nbsp;&nbsp;</TT></TD>
    <TD align=3Dright><TT>2179.9712&nbsp;&nbsp;</TT></TD>
    <TD align=3Dright><TT>2180.0485&nbsp;&nbsp;</TT></TD>
    <TD noWrap align=3Dright><TT>-35.43&nbsp;</TT></TD>
    <TD align=3Dright><TT>454&nbsp;</TT></TD>
    <TD noWrap align=3Dright><TT>-&nbsp;</TT></TD>
    <TD align=3Dright><TT>473&nbsp;</TT></TD>
    <TD align=3Dright><TT>1&nbsp;&nbsp;</TT></TD>
    <TD noWrap align=3Dright><TT>---&nbsp;&nbsp;</TT></TD>
    <TD =
noWrap><TT>&nbsp;K.LEIPDGDVLENKDVNGPEDL.-</TT></TD></TR></TBODY></TABLE>
<TABLE border=3D0 cellSpacing=3D0>
  <TBODY>
  <TR>
    <TD><TT>&nbsp;&nbsp;&nbsp;&nbsp;&nbsp;&nbsp;</TT></TD>
    <TD><TT><B>No match to: </B>806.4070, 825.0546, 842.4564, 876.3851,=20
      1006.5073, 1006.5073, 1092.5697, 1124.4807, 1359.6001, 1359.6001,=20
      1370.6768, 1381.5649, 1384.5444, 1392.6921, 1392.6921, 1443.6523,=20
      1448.6769, 1548.6180, 1548.6180, 1569.6733, 1570.6646, 1572.6895,=20
      1599.7539, 1616.7305, 1616.7305, 1638.6923, 1700.7773, 1718.7957,=20
      1718.7957, 1740.8105, 1874.9241, 2008.9308, 2008.9308, 2129.9783,=20
      2144.8623, 2144.8623, 2150.0820, 2160.8474, 2166.8726, 2366.1367,=20
      2366.1367, 2481.0352, 2498.0232, 2504.0391, 2625.3047, 2965.4324,=20
      3314.6526</TT></TD></TR></TBODY></TABLE><BR>
<TABLE border=3D0 cellSpacing=3D0>
  <TBODY>
  <TR>
    <TD><TT><B><A name=3DHit31>31.</A>&nbsp;&nbsp;&nbsp;</B></TT></TD>
    <TD noWrap><TT><A=20
      =
href=3D"http://zxw-pc/mascot/cgi/protein_view.pl?file=3D../data/20121225/=
F002427.dat&amp;hit=3D31"=20
      =
target=3D_blank>gi|194689996</A>&nbsp;&nbsp;&nbsp;&nbsp;<B>Mass:</B>&nbsp=
;52146&nbsp;&nbsp;&nbsp;&nbsp;<B>Score:</B>&nbsp;154&nbsp;&nbsp;&nbsp;&nb=
sp;<B>Expect:</B>&nbsp;7.4e-010&nbsp;&nbsp;<B>Matches:</B>&nbsp;5</TT></T=
D></TR>
  <TR>
    <TD>&nbsp;</TD>
    <TD noWrap><TT>unknown [Zea mays]</TT></TD></TR></TBODY></TABLE>
<TABLE border=3D0 cellSpacing=3D0 cellPadding=3D0>
  <TBODY>
  <TR>
    <TD><TT>&nbsp;&nbsp;&nbsp;&nbsp;&nbsp;&nbsp;</TT></TD>
    <TD align=3Dright><TT><B>Observed&nbsp;&nbsp;</B></TT></TD>
    <TD noWrap align=3Dright><TT><B>Mr(expt)&nbsp;&nbsp;</B></TT></TD>
    <TD noWrap align=3Dright><TT><B>Mr(calc)&nbsp;&nbsp;</B></TT></TD>
    <TD align=3Dright><TT><B>&nbsp;ppm&nbsp;&nbsp;</B></TT></TD>
    <TD align=3Dright><TT><B>Start&nbsp;</B></TT></TD>
    <TD align=3Dright><TT><B>&nbsp;</B></TT></TD>
    <TD align=3Dright><TT><B>End&nbsp;</B></TT></TD>
    <TD align=3Dright><TT><B>Miss&nbsp;</B></TT></TD>
    <TD align=3Dright><TT><B>Ions&nbsp;</B></TT></TD>
    <TD><TT><B>&nbsp;Peptide</B></TT></TD></TR>
  <TR>
    <TD align=3Dright>&nbsp;</TD>
    <TD align=3Dright><TT>702.3782&nbsp;&nbsp;</TT></TD>
    <TD align=3Dright><TT>701.3709&nbsp;&nbsp;</TT></TD>
    <TD align=3Dright><TT>701.4072&nbsp;&nbsp;</TT></TD>
    <TD noWrap align=3Dright><TT>-51.73&nbsp;</TT></TD>
    <TD align=3Dright><TT>104&nbsp;</TT></TD>
    <TD noWrap align=3Dright><TT>-&nbsp;</TT></TD>
    <TD align=3Dright><TT>109&nbsp;</TT></TD>
    <TD align=3Dright><TT>0&nbsp;&nbsp;</TT></TD>
    <TD noWrap align=3Dright><TT>---&nbsp;&nbsp;</TT></TD>
    <TD noWrap><TT>&nbsp;K.SVIEVR.N</TT></TD></TR>
  <TR>
    <TD align=3Dright>&nbsp;</TD>
    <TD align=3Dright><TT>1300.6252&nbsp;&nbsp;</TT></TD>
    <TD align=3Dright><TT>1299.6179&nbsp;&nbsp;</TT></TD>
    <TD align=3Dright><TT>1299.7286&nbsp;&nbsp;</TT></TD>
    <TD noWrap align=3Dright><TT>-85.12&nbsp;</TT></TD>
    <TD align=3Dright><TT>416&nbsp;</TT></TD>
    <TD noWrap align=3Dright><TT>-&nbsp;</TT></TD>
    <TD align=3Dright><TT>427&nbsp;</TT></TD>
    <TD align=3Dright><TT>0&nbsp;&nbsp;</TT></TD>
    <TD noWrap align=3Dright><TT>---&nbsp;&nbsp;</TT></TD>
    <TD noWrap><TT>&nbsp;K.SIPSIVELDSLK.V</TT></TD></TR>
  <TR>
    <TD align=3Dright>&nbsp;</TD>
    <TD align=3Dright><TT>2107.9768&nbsp;&nbsp;</TT></TD>
    <TD align=3Dright><TT>2106.9695&nbsp;&nbsp;</TT></TD>
    <TD align=3Dright><TT>2107.0950&nbsp;&nbsp;</TT></TD>
    <TD noWrap align=3Dright><TT>-59.53&nbsp;</TT></TD>
    <TD align=3Dright><TT>271&nbsp;</TT></TD>
    <TD noWrap align=3Dright><TT>-&nbsp;</TT></TD>
    <TD align=3Dright><TT>288&nbsp;</TT></TD>
    <TD align=3Dright><TT>0&nbsp;&nbsp;</TT></TD>
    <TD noWrap align=3Dright><TT>---&nbsp;&nbsp;</TT></TD>
    <TD noWrap><TT>&nbsp;R.VQLLEIAQVPDEHVNEFK.S</TT></TD></TR>
  <TR>
    <TD align=3Dright>&nbsp;</TD>
    <TD align=3Dright><TT>2107.9768&nbsp;&nbsp;</TT></TD>
    <TD align=3Dright><TT>2106.9695&nbsp;&nbsp;</TT></TD>
    <TD align=3Dright><TT>2107.0950&nbsp;&nbsp;</TT></TD>
    <TD noWrap align=3Dright><TT>-59.53&nbsp;</TT></TD>
    <TD align=3Dright><TT>271&nbsp;</TT></TD>
    <TD noWrap align=3Dright><TT>-&nbsp;</TT></TD>
    <TD align=3Dright><TT>288&nbsp;</TT></TD>
    <TD align=3Dright><TT>0&nbsp;&nbsp;</TT></TD>
    <TD noWrap align=3Dright><TT>137&nbsp;&nbsp;</TT></TD>
    <TD noWrap><TT>&nbsp;R.VQLLEIAQVPDEHVNEFK.S</TT></TD></TR>
  <TR>
    <TD align=3Dright>&nbsp;</TD>
    <TD align=3Dright><TT>2180.9785&nbsp;&nbsp;</TT></TD>
    <TD align=3Dright><TT>2179.9712&nbsp;&nbsp;</TT></TD>
    <TD align=3Dright><TT>2180.0485&nbsp;&nbsp;</TT></TD>
    <TD noWrap align=3Dright><TT>-35.43&nbsp;</TT></TD>
    <TD align=3Dright><TT>454&nbsp;</TT></TD>
    <TD noWrap align=3Dright><TT>-&nbsp;</TT></TD>
    <TD align=3Dright><TT>473&nbsp;</TT></TD>
    <TD align=3Dright><TT>1&nbsp;&nbsp;</TT></TD>
    <TD noWrap align=3Dright><TT>---&nbsp;&nbsp;</TT></TD>
    <TD =
noWrap><TT>&nbsp;K.LEIPDGDVLENKDVNGPEDL.-</TT></TD></TR></TBODY></TABLE>
<TABLE border=3D0 cellSpacing=3D0>
  <TBODY>
  <TR>
    <TD><TT>&nbsp;&nbsp;&nbsp;&nbsp;&nbsp;&nbsp;</TT></TD>
    <TD><TT><B>No match to: </B>806.4070, 825.0546, 842.4564, 876.3851,=20
      1006.5073, 1006.5073, 1092.5697, 1124.4807, 1359.6001, 1359.6001,=20
      1370.6768, 1381.5649, 1384.5444, 1392.6921, 1392.6921, 1443.6523,=20
      1448.6769, 1548.6180, 1548.6180, 1569.6733, 1570.6646, 1572.6895,=20
      1599.7539, 1616.7305, 1616.7305, 1638.6923, 1700.7773, 1718.7957,=20
      1718.7957, 1740.8105, 1874.9241, 2008.9308, 2008.9308, 2129.9783,=20
      2144.8623, 2144.8623, 2150.0820, 2160.8474, 2166.8726, 2366.1367,=20
      2366.1367, 2481.0352, 2498.0232, 2504.0391, 2625.3047, 2965.4324,=20
      3314.6526</TT></TD></TR></TBODY></TABLE><BR>
<TABLE border=3D0 cellSpacing=3D0>
  <TBODY>
  <TR>
    <TD><TT><B><A name=3DHit32>32.</A>&nbsp;&nbsp;&nbsp;</B></TT></TD>
    <TD noWrap><TT><A=20
      =
href=3D"http://zxw-pc/mascot/cgi/protein_view.pl?file=3D../data/20121225/=
F002427.dat&amp;hit=3D32"=20
      =
target=3D_blank>gi|136739</A>&nbsp;&nbsp;&nbsp;&nbsp;<B>Mass:</B>&nbsp;51=
841&nbsp;&nbsp;&nbsp;&nbsp;<B>Score:</B>&nbsp;154&nbsp;&nbsp;&nbsp;&nbsp;=
<B>Expect:</B>&nbsp;7.4e-010&nbsp;&nbsp;<B>Matches:</B>&nbsp;5</TT></TD><=
/TR>
  <TR>
    <TD>&nbsp;</TD>
    <TD noWrap><TT>RecName: Full=3DUTP--glucose-1-phosphate =
uridylyltransferase;=20
      AltName: Full=3DUDP-glucose pyrophosphorylase; Short=3DUDPGP;=20
    Short=3DUGPase</TT></TD></TR></TBODY></TABLE>
<TABLE border=3D0 cellSpacing=3D0 cellPadding=3D0>
  <TBODY>
  <TR>
    <TD><TT>&nbsp;&nbsp;&nbsp;&nbsp;&nbsp;&nbsp;</TT></TD>
    <TD align=3Dright><TT><B>Observed&nbsp;&nbsp;</B></TT></TD>
    <TD noWrap align=3Dright><TT><B>Mr(expt)&nbsp;&nbsp;</B></TT></TD>
    <TD noWrap align=3Dright><TT><B>Mr(calc)&nbsp;&nbsp;</B></TT></TD>
    <TD align=3Dright><TT><B>&nbsp;ppm&nbsp;&nbsp;</B></TT></TD>
    <TD align=3Dright><TT><B>Start&nbsp;</B></TT></TD>
    <TD align=3Dright><TT><B>&nbsp;</B></TT></TD>
    <TD align=3Dright><TT><B>End&nbsp;</B></TT></TD>
    <TD align=3Dright><TT><B>Miss&nbsp;</B></TT></TD>
    <TD align=3Dright><TT><B>Ions&nbsp;</B></TT></TD>
    <TD><TT><B>&nbsp;Peptide</B></TT></TD></TR>
  <TR>
    <TD align=3Dright>&nbsp;</TD>
    <TD align=3Dright><TT>702.3782&nbsp;&nbsp;</TT></TD>
    <TD align=3Dright><TT>701.3709&nbsp;&nbsp;</TT></TD>
    <TD align=3Dright><TT>701.4072&nbsp;&nbsp;</TT></TD>
    <TD noWrap align=3Dright><TT>-51.73&nbsp;</TT></TD>
    <TD align=3Dright><TT>107&nbsp;</TT></TD>
    <TD noWrap align=3Dright><TT>-&nbsp;</TT></TD>
    <TD align=3Dright><TT>112&nbsp;</TT></TD>
    <TD align=3Dright><TT>0&nbsp;&nbsp;</TT></TD>
    <TD noWrap align=3Dright><TT>---&nbsp;&nbsp;</TT></TD>
    <TD noWrap><TT>&nbsp;K.SVIEVR.N</TT></TD></TR>
  <TR>
    <TD align=3Dright>&nbsp;</TD>
    <TD align=3Dright><TT>1300.6252&nbsp;&nbsp;</TT></TD>
    <TD align=3Dright><TT>1299.6179&nbsp;&nbsp;</TT></TD>
    <TD align=3Dright><TT>1299.7286&nbsp;&nbsp;</TT></TD>
    <TD noWrap align=3Dright><TT>-85.12&nbsp;</TT></TD>
    <TD align=3Dright><TT>420&nbsp;</TT></TD>
    <TD noWrap align=3Dright><TT>-&nbsp;</TT></TD>
    <TD align=3Dright><TT>431&nbsp;</TT></TD>
    <TD align=3Dright><TT>0&nbsp;&nbsp;</TT></TD>
    <TD noWrap align=3Dright><TT>---&nbsp;&nbsp;</TT></TD>
    <TD noWrap><TT>&nbsp;K.SIPSIIDLDSLK.V</TT></TD></TR>
  <TR>
    <TD align=3Dright>&nbsp;</TD>
    <TD align=3Dright><TT>2107.9768&nbsp;&nbsp;</TT></TD>
    <TD align=3Dright><TT>2106.9695&nbsp;&nbsp;</TT></TD>
    <TD align=3Dright><TT>2107.0950&nbsp;&nbsp;</TT></TD>
    <TD noWrap align=3Dright><TT>-59.53&nbsp;</TT></TD>
    <TD align=3Dright><TT>274&nbsp;</TT></TD>
    <TD noWrap align=3Dright><TT>-&nbsp;</TT></TD>
    <TD align=3Dright><TT>291&nbsp;</TT></TD>
    <TD align=3Dright><TT>0&nbsp;&nbsp;</TT></TD>
    <TD noWrap align=3Dright><TT>---&nbsp;&nbsp;</TT></TD>
    <TD noWrap><TT>&nbsp;K.VQLLEIAQVPDEHVNEFK.S</TT></TD></TR>
  <TR>
    <TD align=3Dright>&nbsp;</TD>
    <TD align=3Dright><TT>2107.9768&nbsp;&nbsp;</TT></TD>
    <TD align=3Dright><TT>2106.9695&nbsp;&nbsp;</TT></TD>
    <TD align=3Dright><TT>2107.0950&nbsp;&nbsp;</TT></TD>
    <TD noWrap align=3Dright><TT>-59.53&nbsp;</TT></TD>
    <TD align=3Dright><TT>274&nbsp;</TT></TD>
    <TD noWrap align=3Dright><TT>-&nbsp;</TT></TD>
    <TD align=3Dright><TT>291&nbsp;</TT></TD>
    <TD align=3Dright><TT>0&nbsp;&nbsp;</TT></TD>
    <TD noWrap align=3Dright><TT>137&nbsp;&nbsp;</TT></TD>
    <TD noWrap><TT>&nbsp;K.VQLLEIAQVPDEHVNEFK.S</TT></TD></TR>
  <TR>
    <TD align=3Dright>&nbsp;</TD>
    <TD align=3Dright><TT>2160.8474&nbsp;&nbsp;</TT></TD>
    <TD align=3Dright><TT>2159.8401&nbsp;&nbsp;</TT></TD>
    <TD align=3Dright><TT>2159.9735&nbsp;&nbsp;</TT></TD>
    <TD noWrap align=3Dright><TT>-61.75&nbsp;</TT></TD>
    <TD align=3Dright><TT>192&nbsp;</TT></TD>
    <TD noWrap align=3Dright><TT>-&nbsp;</TT></TD>
    <TD align=3Dright><TT>211&nbsp;</TT></TD>
    <TD align=3Dright><TT>0&nbsp;&nbsp;</TT></TD>
    <TD noWrap align=3Dright><TT>---&nbsp;&nbsp;</TT></TD>
    <TD =
noWrap><TT>&nbsp;K.DGWYPPGHGDVFPSLMNSGK.L</TT></TD></TR></TBODY></TABLE>
<TABLE border=3D0 cellSpacing=3D0>
  <TBODY>
  <TR>
    <TD><TT>&nbsp;&nbsp;&nbsp;&nbsp;&nbsp;&nbsp;</TT></TD>
    <TD><TT><B>No match to: </B>806.4070, 825.0546, 842.4564, 876.3851,=20
      1006.5073, 1006.5073, 1092.5697, 1124.4807, 1359.6001, 1359.6001,=20
      1370.6768, 1381.5649, 1384.5444, 1392.6921, 1392.6921, 1443.6523,=20
      1448.6769, 1548.6180, 1548.6180, 1569.6733, 1570.6646, 1572.6895,=20
      1599.7539, 1616.7305, 1616.7305, 1638.6923, 1700.7773, 1718.7957,=20
      1718.7957, 1740.8105, 1874.9241, 2008.9308, 2008.9308, 2129.9783,=20
      2144.8623, 2144.8623, 2150.0820, 2166.8726, 2180.9785, 2366.1367,=20
      2366.1367, 2481.0352, 2498.0232, 2504.0391, 2625.3047, 2965.4324,=20
      3314.6526</TT></TD></TR></TBODY></TABLE><BR>
<TABLE border=3D0 cellSpacing=3D0>
  <TBODY>
  <TR>
    <TD><TT><B><A name=3DHit33>33.</A>&nbsp;&nbsp;&nbsp;</B></TT></TD>
    <TD noWrap><TT><A=20
      =
href=3D"http://zxw-pc/mascot/cgi/protein_view.pl?file=3D../data/20121225/=
F002427.dat&amp;hit=3D33"=20
      =
target=3D_blank>gi|1388021</A>&nbsp;&nbsp;&nbsp;&nbsp;<B>Mass:</B>&nbsp;5=
1869&nbsp;&nbsp;&nbsp;&nbsp;<B>Score:</B>&nbsp;154&nbsp;&nbsp;&nbsp;&nbsp=
;<B>Expect:</B>&nbsp;7.4e-010&nbsp;&nbsp;<B>Matches:</B>&nbsp;5</TT></TD>=
</TR>
  <TR>
    <TD>&nbsp;</TD>
    <TD noWrap><TT>UDP-glucose pyrophosphorylase [Solanum=20
  tuberosum]</TT></TD></TR></TBODY></TABLE>
<TABLE border=3D0 cellSpacing=3D0 cellPadding=3D0>
  <TBODY>
  <TR>
    <TD><TT>&nbsp;&nbsp;&nbsp;&nbsp;&nbsp;&nbsp;</TT></TD>
    <TD align=3Dright><TT><B>Observed&nbsp;&nbsp;</B></TT></TD>
    <TD noWrap align=3Dright><TT><B>Mr(expt)&nbsp;&nbsp;</B></TT></TD>
    <TD noWrap align=3Dright><TT><B>Mr(calc)&nbsp;&nbsp;</B></TT></TD>
    <TD align=3Dright><TT><B>&nbsp;ppm&nbsp;&nbsp;</B></TT></TD>
    <TD align=3Dright><TT><B>Start&nbsp;</B></TT></TD>
    <TD align=3Dright><TT><B>&nbsp;</B></TT></TD>
    <TD align=3Dright><TT><B>End&nbsp;</B></TT></TD>
    <TD align=3Dright><TT><B>Miss&nbsp;</B></TT></TD>
    <TD align=3Dright><TT><B>Ions&nbsp;</B></TT></TD>
    <TD><TT><B>&nbsp;Peptide</B></TT></TD></TR>
  <TR>
    <TD align=3Dright>&nbsp;</TD>
    <TD align=3Dright><TT>702.3782&nbsp;&nbsp;</TT></TD>
    <TD align=3Dright><TT>701.3709&nbsp;&nbsp;</TT></TD>
    <TD align=3Dright><TT>701.4072&nbsp;&nbsp;</TT></TD>
    <TD noWrap align=3Dright><TT>-51.73&nbsp;</TT></TD>
    <TD align=3Dright><TT>107&nbsp;</TT></TD>
    <TD noWrap align=3Dright><TT>-&nbsp;</TT></TD>
    <TD align=3Dright><TT>112&nbsp;</TT></TD>
    <TD align=3Dright><TT>0&nbsp;&nbsp;</TT></TD>
    <TD noWrap align=3Dright><TT>---&nbsp;&nbsp;</TT></TD>
    <TD noWrap><TT>&nbsp;K.SVIEVR.N</TT></TD></TR>
  <TR>
    <TD align=3Dright>&nbsp;</TD>
    <TD align=3Dright><TT>1300.6252&nbsp;&nbsp;</TT></TD>
    <TD align=3Dright><TT>1299.6179&nbsp;&nbsp;</TT></TD>
    <TD align=3Dright><TT>1299.7286&nbsp;&nbsp;</TT></TD>
    <TD noWrap align=3Dright><TT>-85.12&nbsp;</TT></TD>
    <TD align=3Dright><TT>420&nbsp;</TT></TD>
    <TD noWrap align=3Dright><TT>-&nbsp;</TT></TD>
    <TD align=3Dright><TT>431&nbsp;</TT></TD>
    <TD align=3Dright><TT>0&nbsp;&nbsp;</TT></TD>
    <TD noWrap align=3Dright><TT>---&nbsp;&nbsp;</TT></TD>
    <TD noWrap><TT>&nbsp;K.SIPSIIDLDSLK.V</TT></TD></TR>
  <TR>
    <TD align=3Dright>&nbsp;</TD>
    <TD align=3Dright><TT>2107.9768&nbsp;&nbsp;</TT></TD>
    <TD align=3Dright><TT>2106.9695&nbsp;&nbsp;</TT></TD>
    <TD align=3Dright><TT>2107.0950&nbsp;&nbsp;</TT></TD>
    <TD noWrap align=3Dright><TT>-59.53&nbsp;</TT></TD>
    <TD align=3Dright><TT>274&nbsp;</TT></TD>
    <TD noWrap align=3Dright><TT>-&nbsp;</TT></TD>
    <TD align=3Dright><TT>291&nbsp;</TT></TD>
    <TD align=3Dright><TT>0&nbsp;&nbsp;</TT></TD>
    <TD noWrap align=3Dright><TT>---&nbsp;&nbsp;</TT></TD>
    <TD noWrap><TT>&nbsp;K.VQLLEIAQVPDEHVNEFK.S</TT></TD></TR>
  <TR>
    <TD align=3Dright>&nbsp;</TD>
    <TD align=3Dright><TT>2107.9768&nbsp;&nbsp;</TT></TD>
    <TD align=3Dright><TT>2106.9695&nbsp;&nbsp;</TT></TD>
    <TD align=3Dright><TT>2107.0950&nbsp;&nbsp;</TT></TD>
    <TD noWrap align=3Dright><TT>-59.53&nbsp;</TT></TD>
    <TD align=3Dright><TT>274&nbsp;</TT></TD>
    <TD noWrap align=3Dright><TT>-&nbsp;</TT></TD>
    <TD align=3Dright><TT>291&nbsp;</TT></TD>
    <TD align=3Dright><TT>0&nbsp;&nbsp;</TT></TD>
    <TD noWrap align=3Dright><TT>137&nbsp;&nbsp;</TT></TD>
    <TD noWrap><TT>&nbsp;K.VQLLEIAQVPDEHVNEFK.S</TT></TD></TR>
  <TR>
    <TD align=3Dright>&nbsp;</TD>
    <TD align=3Dright><TT>2160.8474&nbsp;&nbsp;</TT></TD>
    <TD align=3Dright><TT>2159.8401&nbsp;&nbsp;</TT></TD>
    <TD align=3Dright><TT>2159.9735&nbsp;&nbsp;</TT></TD>
    <TD noWrap align=3Dright><TT>-61.75&nbsp;</TT></TD>
    <TD align=3Dright><TT>192&nbsp;</TT></TD>
    <TD noWrap align=3Dright><TT>-&nbsp;</TT></TD>
    <TD align=3Dright><TT>211&nbsp;</TT></TD>
    <TD align=3Dright><TT>0&nbsp;&nbsp;</TT></TD>
    <TD noWrap align=3Dright><TT>---&nbsp;&nbsp;</TT></TD>
    <TD =
noWrap><TT>&nbsp;K.DGWYPPGHGDVFPSLMNSGK.L</TT></TD></TR></TBODY></TABLE>
<TABLE border=3D0 cellSpacing=3D0>
  <TBODY>
  <TR>
    <TD><TT>&nbsp;&nbsp;&nbsp;&nbsp;&nbsp;&nbsp;</TT></TD>
    <TD><TT><B>No match to: </B>806.4070, 825.0546, 842.4564, 876.3851,=20
      1006.5073, 1006.5073, 1092.5697, 1124.4807, 1359.6001, 1359.6001,=20
      1370.6768, 1381.5649, 1384.5444, 1392.6921, 1392.6921, 1443.6523,=20
      1448.6769, 1548.6180, 1548.6180, 1569.6733, 1570.6646, 1572.6895,=20
      1599.7539, 1616.7305, 1616.7305, 1638.6923, 1700.7773, 1718.7957,=20
      1718.7957, 1740.8105, 1874.9241, 2008.9308, 2008.9308, 2129.9783,=20
      2144.8623, 2144.8623, 2150.0820, 2166.8726, 2180.9785, 2366.1367,=20
      2366.1367, 2481.0352, 2498.0232, 2504.0391, 2625.3047, 2965.4324,=20
      3314.6526</TT></TD></TR></TBODY></TABLE><BR>
<TABLE border=3D0 cellSpacing=3D0>
  <TBODY>
  <TR>
    <TD><TT><B><A name=3DHit34>34.</A>&nbsp;&nbsp;&nbsp;</B></TT></TD>
    <TD noWrap><TT><A=20
      =
href=3D"http://zxw-pc/mascot/cgi/protein_view.pl?file=3D../data/20121225/=
F002427.dat&amp;hit=3D34"=20
      =
target=3D_blank>gi|28863915</A>&nbsp;&nbsp;&nbsp;&nbsp;<B>Mass:</B>&nbsp;=
51841&nbsp;&nbsp;&nbsp;&nbsp;<B>Score:</B>&nbsp;154&nbsp;&nbsp;&nbsp;&nbs=
p;<B>Expect:</B>&nbsp;7.4e-010&nbsp;&nbsp;<B>Matches:</B>&nbsp;5</TT></TD=
></TR>
  <TR>
    <TD>&nbsp;</TD>
    <TD noWrap><TT>UTP:alpha-D-glucose-1-phosphate uridylyltransferase=20
      [Solanum tuberosum]</TT></TD></TR></TBODY></TABLE>
<TABLE border=3D0 cellSpacing=3D0 cellPadding=3D0>
  <TBODY>
  <TR>
    <TD><TT>&nbsp;&nbsp;&nbsp;&nbsp;&nbsp;&nbsp;</TT></TD>
    <TD align=3Dright><TT><B>Observed&nbsp;&nbsp;</B></TT></TD>
    <TD noWrap align=3Dright><TT><B>Mr(expt)&nbsp;&nbsp;</B></TT></TD>
    <TD noWrap align=3Dright><TT><B>Mr(calc)&nbsp;&nbsp;</B></TT></TD>
    <TD align=3Dright><TT><B>&nbsp;ppm&nbsp;&nbsp;</B></TT></TD>
    <TD align=3Dright><TT><B>Start&nbsp;</B></TT></TD>
    <TD align=3Dright><TT><B>&nbsp;</B></TT></TD>
    <TD align=3Dright><TT><B>End&nbsp;</B></TT></TD>
    <TD align=3Dright><TT><B>Miss&nbsp;</B></TT></TD>
    <TD align=3Dright><TT><B>Ions&nbsp;</B></TT></TD>
    <TD><TT><B>&nbsp;Peptide</B></TT></TD></TR>
  <TR>
    <TD align=3Dright>&nbsp;</TD>
    <TD align=3Dright><TT>702.3782&nbsp;&nbsp;</TT></TD>
    <TD align=3Dright><TT>701.3709&nbsp;&nbsp;</TT></TD>
    <TD align=3Dright><TT>701.4072&nbsp;&nbsp;</TT></TD>
    <TD noWrap align=3Dright><TT>-51.73&nbsp;</TT></TD>
    <TD align=3Dright><TT>107&nbsp;</TT></TD>
    <TD noWrap align=3Dright><TT>-&nbsp;</TT></TD>
    <TD align=3Dright><TT>112&nbsp;</TT></TD>
    <TD align=3Dright><TT>0&nbsp;&nbsp;</TT></TD>
    <TD noWrap align=3Dright><TT>---&nbsp;&nbsp;</TT></TD>
    <TD noWrap><TT>&nbsp;K.SVIEVR.N</TT></TD></TR>
  <TR>
    <TD align=3Dright>&nbsp;</TD>
    <TD align=3Dright><TT>1300.6252&nbsp;&nbsp;</TT></TD>
    <TD align=3Dright><TT>1299.6179&nbsp;&nbsp;</TT></TD>
    <TD align=3Dright><TT>1299.7286&nbsp;&nbsp;</TT></TD>
    <TD noWrap align=3Dright><TT>-85.12&nbsp;</TT></TD>
    <TD align=3Dright><TT>420&nbsp;</TT></TD>
    <TD noWrap align=3Dright><TT>-&nbsp;</TT></TD>
    <TD align=3Dright><TT>431&nbsp;</TT></TD>
    <TD align=3Dright><TT>0&nbsp;&nbsp;</TT></TD>
    <TD noWrap align=3Dright><TT>---&nbsp;&nbsp;</TT></TD>
    <TD noWrap><TT>&nbsp;K.SIPSIIDLDSLK.V</TT></TD></TR>
  <TR>
    <TD align=3Dright>&nbsp;</TD>
    <TD align=3Dright><TT>2107.9768&nbsp;&nbsp;</TT></TD>
    <TD align=3Dright><TT>2106.9695&nbsp;&nbsp;</TT></TD>
    <TD align=3Dright><TT>2107.0950&nbsp;&nbsp;</TT></TD>
    <TD noWrap align=3Dright><TT>-59.53&nbsp;</TT></TD>
    <TD align=3Dright><TT>274&nbsp;</TT></TD>
    <TD noWrap align=3Dright><TT>-&nbsp;</TT></TD>
    <TD align=3Dright><TT>291&nbsp;</TT></TD>
    <TD align=3Dright><TT>0&nbsp;&nbsp;</TT></TD>
    <TD noWrap align=3Dright><TT>---&nbsp;&nbsp;</TT></TD>
    <TD noWrap><TT>&nbsp;K.VQLLEIAQVPDEHVNEFK.S</TT></TD></TR>
  <TR>
    <TD align=3Dright>&nbsp;</TD>
    <TD align=3Dright><TT>2107.9768&nbsp;&nbsp;</TT></TD>
    <TD align=3Dright><TT>2106.9695&nbsp;&nbsp;</TT></TD>
    <TD align=3Dright><TT>2107.0950&nbsp;&nbsp;</TT></TD>
    <TD noWrap align=3Dright><TT>-59.53&nbsp;</TT></TD>
    <TD align=3Dright><TT>274&nbsp;</TT></TD>
    <TD noWrap align=3Dright><TT>-&nbsp;</TT></TD>
    <TD align=3Dright><TT>291&nbsp;</TT></TD>
    <TD align=3Dright><TT>0&nbsp;&nbsp;</TT></TD>
    <TD noWrap align=3Dright><TT>137&nbsp;&nbsp;</TT></TD>
    <TD noWrap><TT>&nbsp;K.VQLLEIAQVPDEHVNEFK.S</TT></TD></TR>
  <TR>
    <TD align=3Dright>&nbsp;</TD>
    <TD align=3Dright><TT>2160.8474&nbsp;&nbsp;</TT></TD>
    <TD align=3Dright><TT>2159.8401&nbsp;&nbsp;</TT></TD>
    <TD align=3Dright><TT>2159.9735&nbsp;&nbsp;</TT></TD>
    <TD noWrap align=3Dright><TT>-61.75&nbsp;</TT></TD>
    <TD align=3Dright><TT>192&nbsp;</TT></TD>
    <TD noWrap align=3Dright><TT>-&nbsp;</TT></TD>
    <TD align=3Dright><TT>211&nbsp;</TT></TD>
    <TD align=3Dright><TT>0&nbsp;&nbsp;</TT></TD>
    <TD noWrap align=3Dright><TT>---&nbsp;&nbsp;</TT></TD>
    <TD =
noWrap><TT>&nbsp;K.DGWYPPGHGDVFPSLMNSGK.L</TT></TD></TR></TBODY></TABLE>
<TABLE border=3D0 cellSpacing=3D0>
  <TBODY>
  <TR>
    <TD><TT>&nbsp;&nbsp;&nbsp;&nbsp;&nbsp;&nbsp;</TT></TD>
    <TD><TT><B>No match to: </B>806.4070, 825.0546, 842.4564, 876.3851,=20
      1006.5073, 1006.5073, 1092.5697, 1124.4807, 1359.6001, 1359.6001,=20
      1370.6768, 1381.5649, 1384.5444, 1392.6921, 1392.6921, 1443.6523,=20
      1448.6769, 1548.6180, 1548.6180, 1569.6733, 1570.6646, 1572.6895,=20
      1599.7539, 1616.7305, 1616.7305, 1638.6923, 1700.7773, 1718.7957,=20
      1718.7957, 1740.8105, 1874.9241, 2008.9308, 2008.9308, 2129.9783,=20
      2144.8623, 2144.8623, 2150.0820, 2166.8726, 2180.9785, 2366.1367,=20
      2366.1367, 2481.0352, 2498.0232, 2504.0391, 2625.3047, 2965.4324,=20
      3314.6526</TT></TD></TR></TBODY></TABLE><BR>
<TABLE border=3D0 cellSpacing=3D0>
  <TBODY>
  <TR>
    <TD><TT><B><A name=3DHit35>35.</A>&nbsp;&nbsp;&nbsp;</B></TT></TD>
    <TD noWrap><TT><A=20
      =
href=3D"http://zxw-pc/mascot/cgi/protein_view.pl?file=3D../data/20121225/=
F002427.dat&amp;hit=3D35"=20
      =
target=3D_blank>gi|28863911</A>&nbsp;&nbsp;&nbsp;&nbsp;<B>Mass:</B>&nbsp;=
51841&nbsp;&nbsp;&nbsp;&nbsp;<B>Score:</B>&nbsp;154&nbsp;&nbsp;&nbsp;&nbs=
p;<B>Expect:</B>&nbsp;7.4e-010&nbsp;&nbsp;<B>Matches:</B>&nbsp;5</TT></TD=
></TR>
  <TR>
    <TD>&nbsp;</TD>
    <TD noWrap><TT>UTP:alpha-D-glucose-1-phosphate uridylyltransferase=20
      [Solanum tuberosum]</TT></TD></TR></TBODY></TABLE>
<TABLE border=3D0 cellSpacing=3D0 cellPadding=3D0>
  <TBODY>
  <TR>
    <TD><TT>&nbsp;&nbsp;&nbsp;&nbsp;&nbsp;&nbsp;</TT></TD>
    <TD align=3Dright><TT><B>Observed&nbsp;&nbsp;</B></TT></TD>
    <TD noWrap align=3Dright><TT><B>Mr(expt)&nbsp;&nbsp;</B></TT></TD>
    <TD noWrap align=3Dright><TT><B>Mr(calc)&nbsp;&nbsp;</B></TT></TD>
    <TD align=3Dright><TT><B>&nbsp;ppm&nbsp;&nbsp;</B></TT></TD>
    <TD align=3Dright><TT><B>Start&nbsp;</B></TT></TD>
    <TD align=3Dright><TT><B>&nbsp;</B></TT></TD>
    <TD align=3Dright><TT><B>End&nbsp;</B></TT></TD>
    <TD align=3Dright><TT><B>Miss&nbsp;</B></TT></TD>
    <TD align=3Dright><TT><B>Ions&nbsp;</B></TT></TD>
    <TD><TT><B>&nbsp;Peptide</B></TT></TD></TR>
  <TR>
    <TD align=3Dright>&nbsp;</TD>
    <TD align=3Dright><TT>702.3782&nbsp;&nbsp;</TT></TD>
    <TD align=3Dright><TT>701.3709&nbsp;&nbsp;</TT></TD>
    <TD align=3Dright><TT>701.4072&nbsp;&nbsp;</TT></TD>
    <TD noWrap align=3Dright><TT>-51.73&nbsp;</TT></TD>
    <TD align=3Dright><TT>107&nbsp;</TT></TD>
    <TD noWrap align=3Dright><TT>-&nbsp;</TT></TD>
    <TD align=3Dright><TT>112&nbsp;</TT></TD>
    <TD align=3Dright><TT>0&nbsp;&nbsp;</TT></TD>
    <TD noWrap align=3Dright><TT>---&nbsp;&nbsp;</TT></TD>
    <TD noWrap><TT>&nbsp;K.SVIEVR.N</TT></TD></TR>
  <TR>
    <TD align=3Dright>&nbsp;</TD>
    <TD align=3Dright><TT>1300.6252&nbsp;&nbsp;</TT></TD>
    <TD align=3Dright><TT>1299.6179&nbsp;&nbsp;</TT></TD>
    <TD align=3Dright><TT>1299.7286&nbsp;&nbsp;</TT></TD>
    <TD noWrap align=3Dright><TT>-85.12&nbsp;</TT></TD>
    <TD align=3Dright><TT>420&nbsp;</TT></TD>
    <TD noWrap align=3Dright><TT>-&nbsp;</TT></TD>
    <TD align=3Dright><TT>431&nbsp;</TT></TD>
    <TD align=3Dright><TT>0&nbsp;&nbsp;</TT></TD>
    <TD noWrap align=3Dright><TT>---&nbsp;&nbsp;</TT></TD>
    <TD noWrap><TT>&nbsp;K.SIPSIIDLDSLK.V</TT></TD></TR>
  <TR>
    <TD align=3Dright>&nbsp;</TD>
    <TD align=3Dright><TT>2107.9768&nbsp;&nbsp;</TT></TD>
    <TD align=3Dright><TT>2106.9695&nbsp;&nbsp;</TT></TD>
    <TD align=3Dright><TT>2107.0950&nbsp;&nbsp;</TT></TD>
    <TD noWrap align=3Dright><TT>-59.53&nbsp;</TT></TD>
    <TD align=3Dright><TT>274&nbsp;</TT></TD>
    <TD noWrap align=3Dright><TT>-&nbsp;</TT></TD>
    <TD align=3Dright><TT>291&nbsp;</TT></TD>
    <TD align=3Dright><TT>0&nbsp;&nbsp;</TT></TD>
    <TD noWrap align=3Dright><TT>---&nbsp;&nbsp;</TT></TD>
    <TD noWrap><TT>&nbsp;K.VQLLEIAQVPDEHVNEFK.S</TT></TD></TR>
  <TR>
    <TD align=3Dright>&nbsp;</TD>
    <TD align=3Dright><TT>2107.9768&nbsp;&nbsp;</TT></TD>
    <TD align=3Dright><TT>2106.9695&nbsp;&nbsp;</TT></TD>
    <TD align=3Dright><TT>2107.0950&nbsp;&nbsp;</TT></TD>
    <TD noWrap align=3Dright><TT>-59.53&nbsp;</TT></TD>
    <TD align=3Dright><TT>274&nbsp;</TT></TD>
    <TD noWrap align=3Dright><TT>-&nbsp;</TT></TD>
    <TD align=3Dright><TT>291&nbsp;</TT></TD>
    <TD align=3Dright><TT>0&nbsp;&nbsp;</TT></TD>
    <TD noWrap align=3Dright><TT>137&nbsp;&nbsp;</TT></TD>
    <TD noWrap><TT>&nbsp;K.VQLLEIAQVPDEHVNEFK.S</TT></TD></TR>
  <TR>
    <TD align=3Dright>&nbsp;</TD>
    <TD align=3Dright><TT>2160.8474&nbsp;&nbsp;</TT></TD>
    <TD align=3Dright><TT>2159.8401&nbsp;&nbsp;</TT></TD>
    <TD align=3Dright><TT>2159.9735&nbsp;&nbsp;</TT></TD>
    <TD noWrap align=3Dright><TT>-61.75&nbsp;</TT></TD>
    <TD align=3Dright><TT>192&nbsp;</TT></TD>
    <TD noWrap align=3Dright><TT>-&nbsp;</TT></TD>
    <TD align=3Dright><TT>211&nbsp;</TT></TD>
    <TD align=3Dright><TT>0&nbsp;&nbsp;</TT></TD>
    <TD noWrap align=3Dright><TT>---&nbsp;&nbsp;</TT></TD>
    <TD =
noWrap><TT>&nbsp;K.DGWYPPGHGDVFPSLMNSGK.L</TT></TD></TR></TBODY></TABLE>
<TABLE border=3D0 cellSpacing=3D0>
  <TBODY>
  <TR>
    <TD><TT>&nbsp;&nbsp;&nbsp;&nbsp;&nbsp;&nbsp;</TT></TD>
    <TD><TT><B>No match to: </B>806.4070, 825.0546, 842.4564, 876.3851,=20
      1006.5073, 1006.5073, 1092.5697, 1124.4807, 1359.6001, 1359.6001,=20
      1370.6768, 1381.5649, 1384.5444, 1392.6921, 1392.6921, 1443.6523,=20
      1448.6769, 1548.6180, 1548.6180, 1569.6733, 1570.6646, 1572.6895,=20
      1599.7539, 1616.7305, 1616.7305, 1638.6923, 1700.7773, 1718.7957,=20
      1718.7957, 1740.8105, 1874.9241, 2008.9308, 2008.9308, 2129.9783,=20
      2144.8623, 2144.8623, 2150.0820, 2166.8726, 2180.9785, 2366.1367,=20
      2366.1367, 2481.0352, 2498.0232, 2504.0391, 2625.3047, 2965.4324,=20
      3314.6526</TT></TD></TR></TBODY></TABLE><BR>
<TABLE border=3D0 cellSpacing=3D0>
  <TBODY>
  <TR>
    <TD><TT><B><A name=3DHit36>36.</A>&nbsp;&nbsp;&nbsp;</B></TT></TD>
    <TD noWrap><TT><A=20
      =
href=3D"http://zxw-pc/mascot/cgi/protein_view.pl?file=3D../data/20121225/=
F002427.dat&amp;hit=3D36"=20
      =
target=3D_blank>gi|28863909</A>&nbsp;&nbsp;&nbsp;&nbsp;<B>Mass:</B>&nbsp;=
51903&nbsp;&nbsp;&nbsp;&nbsp;<B>Score:</B>&nbsp;154&nbsp;&nbsp;&nbsp;&nbs=
p;<B>Expect:</B>&nbsp;7.4e-010&nbsp;&nbsp;<B>Matches:</B>&nbsp;5</TT></TD=
></TR>
  <TR>
    <TD>&nbsp;</TD>
    <TD noWrap><TT>UTP:alpha-D-glucose-1-phosphate uridylyltransferase=20
      [Solanum tuberosum]</TT></TD></TR></TBODY></TABLE>
<TABLE border=3D0 cellSpacing=3D0 cellPadding=3D0>
  <TBODY>
  <TR>
    <TD><TT>&nbsp;&nbsp;&nbsp;&nbsp;&nbsp;&nbsp;</TT></TD>
    <TD align=3Dright><TT><B>Observed&nbsp;&nbsp;</B></TT></TD>
    <TD noWrap align=3Dright><TT><B>Mr(expt)&nbsp;&nbsp;</B></TT></TD>
    <TD noWrap align=3Dright><TT><B>Mr(calc)&nbsp;&nbsp;</B></TT></TD>
    <TD align=3Dright><TT><B>&nbsp;ppm&nbsp;&nbsp;</B></TT></TD>
    <TD align=3Dright><TT><B>Start&nbsp;</B></TT></TD>
    <TD align=3Dright><TT><B>&nbsp;</B></TT></TD>
    <TD align=3Dright><TT><B>End&nbsp;</B></TT></TD>
    <TD align=3Dright><TT><B>Miss&nbsp;</B></TT></TD>
    <TD align=3Dright><TT><B>Ions&nbsp;</B></TT></TD>
    <TD><TT><B>&nbsp;Peptide</B></TT></TD></TR>
  <TR>
    <TD align=3Dright>&nbsp;</TD>
    <TD align=3Dright><TT>702.3782&nbsp;&nbsp;</TT></TD>
    <TD align=3Dright><TT>701.3709&nbsp;&nbsp;</TT></TD>
    <TD align=3Dright><TT>701.4072&nbsp;&nbsp;</TT></TD>
    <TD noWrap align=3Dright><TT>-51.73&nbsp;</TT></TD>
    <TD align=3Dright><TT>107&nbsp;</TT></TD>
    <TD noWrap align=3Dright><TT>-&nbsp;</TT></TD>
    <TD align=3Dright><TT>112&nbsp;</TT></TD>
    <TD align=3Dright><TT>0&nbsp;&nbsp;</TT></TD>
    <TD noWrap align=3Dright><TT>---&nbsp;&nbsp;</TT></TD>
    <TD noWrap><TT>&nbsp;K.SVIEVR.N</TT></TD></TR>
  <TR>
    <TD align=3Dright>&nbsp;</TD>
    <TD align=3Dright><TT>1300.6252&nbsp;&nbsp;</TT></TD>
    <TD align=3Dright><TT>1299.6179&nbsp;&nbsp;</TT></TD>
    <TD align=3Dright><TT>1299.7286&nbsp;&nbsp;</TT></TD>
    <TD noWrap align=3Dright><TT>-85.12&nbsp;</TT></TD>
    <TD align=3Dright><TT>420&nbsp;</TT></TD>
    <TD noWrap align=3Dright><TT>-&nbsp;</TT></TD>
    <TD align=3Dright><TT>431&nbsp;</TT></TD>
    <TD align=3Dright><TT>0&nbsp;&nbsp;</TT></TD>
    <TD noWrap align=3Dright><TT>---&nbsp;&nbsp;</TT></TD>
    <TD noWrap><TT>&nbsp;K.SIPSIIDLDSLK.V</TT></TD></TR>
  <TR>
    <TD align=3Dright>&nbsp;</TD>
    <TD align=3Dright><TT>2107.9768&nbsp;&nbsp;</TT></TD>
    <TD align=3Dright><TT>2106.9695&nbsp;&nbsp;</TT></TD>
    <TD align=3Dright><TT>2107.0950&nbsp;&nbsp;</TT></TD>
    <TD noWrap align=3Dright><TT>-59.53&nbsp;</TT></TD>
    <TD align=3Dright><TT>274&nbsp;</TT></TD>
    <TD noWrap align=3Dright><TT>-&nbsp;</TT></TD>
    <TD align=3Dright><TT>291&nbsp;</TT></TD>
    <TD align=3Dright><TT>0&nbsp;&nbsp;</TT></TD>
    <TD noWrap align=3Dright><TT>---&nbsp;&nbsp;</TT></TD>
    <TD noWrap><TT>&nbsp;R.VQLLEIAQVPDEHVNEFK.S</TT></TD></TR>
  <TR>
    <TD align=3Dright>&nbsp;</TD>
    <TD align=3Dright><TT>2107.9768&nbsp;&nbsp;</TT></TD>
    <TD align=3Dright><TT>2106.9695&nbsp;&nbsp;</TT></TD>
    <TD align=3Dright><TT>2107.0950&nbsp;&nbsp;</TT></TD>
    <TD noWrap align=3Dright><TT>-59.53&nbsp;</TT></TD>
    <TD align=3Dright><TT>274&nbsp;</TT></TD>
    <TD noWrap align=3Dright><TT>-&nbsp;</TT></TD>
    <TD align=3Dright><TT>291&nbsp;</TT></TD>
    <TD align=3Dright><TT>0&nbsp;&nbsp;</TT></TD>
    <TD noWrap align=3Dright><TT>137&nbsp;&nbsp;</TT></TD>
    <TD noWrap><TT>&nbsp;R.VQLLEIAQVPDEHVNEFK.S</TT></TD></TR>
  <TR>
    <TD align=3Dright>&nbsp;</TD>
    <TD align=3Dright><TT>2160.8474&nbsp;&nbsp;</TT></TD>
    <TD align=3Dright><TT>2159.8401&nbsp;&nbsp;</TT></TD>
    <TD align=3Dright><TT>2159.9735&nbsp;&nbsp;</TT></TD>
    <TD noWrap align=3Dright><TT>-61.75&nbsp;</TT></TD>
    <TD align=3Dright><TT>192&nbsp;</TT></TD>
    <TD noWrap align=3Dright><TT>-&nbsp;</TT></TD>
    <TD align=3Dright><TT>211&nbsp;</TT></TD>
    <TD align=3Dright><TT>0&nbsp;&nbsp;</TT></TD>
    <TD noWrap align=3Dright><TT>---&nbsp;&nbsp;</TT></TD>
    <TD =
noWrap><TT>&nbsp;K.DGWYPPGHGDVFPSLMNSGK.L</TT></TD></TR></TBODY></TABLE>
<TABLE border=3D0 cellSpacing=3D0>
  <TBODY>
  <TR>
    <TD><TT>&nbsp;&nbsp;&nbsp;&nbsp;&nbsp;&nbsp;</TT></TD>
    <TD><TT><B>No match to: </B>806.4070, 825.0546, 842.4564, 876.3851,=20
      1006.5073, 1006.5073, 1092.5697, 1124.4807, 1359.6001, 1359.6001,=20
      1370.6768, 1381.5649, 1384.5444, 1392.6921, 1392.6921, 1443.6523,=20
      1448.6769, 1548.6180, 1548.6180, 1569.6733, 1570.6646, 1572.6895,=20
      1599.7539, 1616.7305, 1616.7305, 1638.6923, 1700.7773, 1718.7957,=20
      1718.7957, 1740.8105, 1874.9241, 2008.9308, 2008.9308, 2129.9783,=20
      2144.8623, 2144.8623, 2150.0820, 2166.8726, 2180.9785, 2366.1367,=20
      2366.1367, 2481.0352, 2498.0232, 2504.0391, 2625.3047, 2965.4324,=20
      3314.6526</TT></TD></TR></TBODY></TABLE><BR>
<TABLE border=3D0 cellSpacing=3D0>
  <TBODY>
  <TR>
    <TD><TT><B><A name=3DHit37>37.</A>&nbsp;&nbsp;&nbsp;</B></TT></TD>
    <TD noWrap><TT><A=20
      =
href=3D"http://zxw-pc/mascot/cgi/protein_view.pl?file=3D../data/20121225/=
F002427.dat&amp;hit=3D37"=20
      =
target=3D_blank>gi|218001</A>&nbsp;&nbsp;&nbsp;&nbsp;<B>Mass:</B>&nbsp;51=
841&nbsp;&nbsp;&nbsp;&nbsp;<B>Score:</B>&nbsp;154&nbsp;&nbsp;&nbsp;&nbsp;=
<B>Expect:</B>&nbsp;7.4e-010&nbsp;&nbsp;<B>Matches:</B>&nbsp;5</TT></TD><=
/TR>
  <TR>
    <TD>&nbsp;</TD>
    <TD noWrap><TT>UDP-glucose pyrophosphorylase precursor [Solanum=20
      tuberosum]</TT></TD></TR></TBODY></TABLE>
<TABLE border=3D0 cellSpacing=3D0 cellPadding=3D0>
  <TBODY>
  <TR>
    <TD><TT>&nbsp;&nbsp;&nbsp;&nbsp;&nbsp;&nbsp;</TT></TD>
    <TD align=3Dright><TT><B>Observed&nbsp;&nbsp;</B></TT></TD>
    <TD noWrap align=3Dright><TT><B>Mr(expt)&nbsp;&nbsp;</B></TT></TD>
    <TD noWrap align=3Dright><TT><B>Mr(calc)&nbsp;&nbsp;</B></TT></TD>
    <TD align=3Dright><TT><B>&nbsp;ppm&nbsp;&nbsp;</B></TT></TD>
    <TD align=3Dright><TT><B>Start&nbsp;</B></TT></TD>
    <TD align=3Dright><TT><B>&nbsp;</B></TT></TD>
    <TD align=3Dright><TT><B>End&nbsp;</B></TT></TD>
    <TD align=3Dright><TT><B>Miss&nbsp;</B></TT></TD>
    <TD align=3Dright><TT><B>Ions&nbsp;</B></TT></TD>
    <TD><TT><B>&nbsp;Peptide</B></TT></TD></TR>
  <TR>
    <TD align=3Dright>&nbsp;</TD>
    <TD align=3Dright><TT>702.3782&nbsp;&nbsp;</TT></TD>
    <TD align=3Dright><TT>701.3709&nbsp;&nbsp;</TT></TD>
    <TD align=3Dright><TT>701.4072&nbsp;&nbsp;</TT></TD>
    <TD noWrap align=3Dright><TT>-51.73&nbsp;</TT></TD>
    <TD align=3Dright><TT>107&nbsp;</TT></TD>
    <TD noWrap align=3Dright><TT>-&nbsp;</TT></TD>
    <TD align=3Dright><TT>112&nbsp;</TT></TD>
    <TD align=3Dright><TT>0&nbsp;&nbsp;</TT></TD>
    <TD noWrap align=3Dright><TT>---&nbsp;&nbsp;</TT></TD>
    <TD noWrap><TT>&nbsp;K.SVIEVR.N</TT></TD></TR>
  <TR>
    <TD align=3Dright>&nbsp;</TD>
    <TD align=3Dright><TT>1300.6252&nbsp;&nbsp;</TT></TD>
    <TD align=3Dright><TT>1299.6179&nbsp;&nbsp;</TT></TD>
    <TD align=3Dright><TT>1299.7286&nbsp;&nbsp;</TT></TD>
    <TD noWrap align=3Dright><TT>-85.12&nbsp;</TT></TD>
    <TD align=3Dright><TT>420&nbsp;</TT></TD>
    <TD noWrap align=3Dright><TT>-&nbsp;</TT></TD>
    <TD align=3Dright><TT>431&nbsp;</TT></TD>
    <TD align=3Dright><TT>0&nbsp;&nbsp;</TT></TD>
    <TD noWrap align=3Dright><TT>---&nbsp;&nbsp;</TT></TD>
    <TD noWrap><TT>&nbsp;K.SIPSIIDLDSLK.V</TT></TD></TR>
  <TR>
    <TD align=3Dright>&nbsp;</TD>
    <TD align=3Dright><TT>2107.9768&nbsp;&nbsp;</TT></TD>
    <TD align=3Dright><TT>2106.9695&nbsp;&nbsp;</TT></TD>
    <TD align=3Dright><TT>2107.0950&nbsp;&nbsp;</TT></TD>
    <TD noWrap align=3Dright><TT>-59.53&nbsp;</TT></TD>
    <TD align=3Dright><TT>274&nbsp;</TT></TD>
    <TD noWrap align=3Dright><TT>-&nbsp;</TT></TD>
    <TD align=3Dright><TT>291&nbsp;</TT></TD>
    <TD align=3Dright><TT>0&nbsp;&nbsp;</TT></TD>
    <TD noWrap align=3Dright><TT>---&nbsp;&nbsp;</TT></TD>
    <TD noWrap><TT>&nbsp;K.VQLLEIAQVPDEHVNEFK.S</TT></TD></TR>
  <TR>
    <TD align=3Dright>&nbsp;</TD>
    <TD align=3Dright><TT>2107.9768&nbsp;&nbsp;</TT></TD>
    <TD align=3Dright><TT>2106.9695&nbsp;&nbsp;</TT></TD>
    <TD align=3Dright><TT>2107.0950&nbsp;&nbsp;</TT></TD>
    <TD noWrap align=3Dright><TT>-59.53&nbsp;</TT></TD>
    <TD align=3Dright><TT>274&nbsp;</TT></TD>
    <TD noWrap align=3Dright><TT>-&nbsp;</TT></TD>
    <TD align=3Dright><TT>291&nbsp;</TT></TD>
    <TD align=3Dright><TT>0&nbsp;&nbsp;</TT></TD>
    <TD noWrap align=3Dright><TT>137&nbsp;&nbsp;</TT></TD>
    <TD noWrap><TT>&nbsp;K.VQLLEIAQVPDEHVNEFK.S</TT></TD></TR>
  <TR>
    <TD align=3Dright>&nbsp;</TD>
    <TD align=3Dright><TT>2160.8474&nbsp;&nbsp;</TT></TD>
    <TD align=3Dright><TT>2159.8401&nbsp;&nbsp;</TT></TD>
    <TD align=3Dright><TT>2159.9735&nbsp;&nbsp;</TT></TD>
    <TD noWrap align=3Dright><TT>-61.75&nbsp;</TT></TD>
    <TD align=3Dright><TT>192&nbsp;</TT></TD>
    <TD noWrap align=3Dright><TT>-&nbsp;</TT></TD>
    <TD align=3Dright><TT>211&nbsp;</TT></TD>
    <TD align=3Dright><TT>0&nbsp;&nbsp;</TT></TD>
    <TD noWrap align=3Dright><TT>---&nbsp;&nbsp;</TT></TD>
    <TD =
noWrap><TT>&nbsp;K.DGWYPPGHGDVFPSLMNSGK.L</TT></TD></TR></TBODY></TABLE>
<TABLE border=3D0 cellSpacing=3D0>
  <TBODY>
  <TR>
    <TD><TT>&nbsp;&nbsp;&nbsp;&nbsp;&nbsp;&nbsp;</TT></TD>
    <TD><TT><B>No match to: </B>806.4070, 825.0546, 842.4564, 876.3851,=20
      1006.5073, 1006.5073, 1092.5697, 1124.4807, 1359.6001, 1359.6001,=20
      1370.6768, 1381.5649, 1384.5444, 1392.6921, 1392.6921, 1443.6523,=20
      1448.6769, 1548.6180, 1548.6180, 1569.6733, 1570.6646, 1572.6895,=20
      1599.7539, 1616.7305, 1616.7305, 1638.6923, 1700.7773, 1718.7957,=20
      1718.7957, 1740.8105, 1874.9241, 2008.9308, 2008.9308, 2129.9783,=20
      2144.8623, 2144.8623, 2150.0820, 2166.8726, 2180.9785, 2366.1367,=20
      2366.1367, 2481.0352, 2498.0232, 2504.0391, 2625.3047, 2965.4324,=20
      3314.6526</TT></TD></TR></TBODY></TABLE><BR>
<TABLE border=3D0 cellSpacing=3D0>
  <TBODY>
  <TR>
    <TD><TT><B><A name=3DHit38>38.</A>&nbsp;&nbsp;&nbsp;</B></TT></TD>
    <TD noWrap><TT><A=20
      =
href=3D"http://zxw-pc/mascot/cgi/protein_view.pl?file=3D../data/20121225/=
F002427.dat&amp;hit=3D38"=20
      =
target=3D_blank>gi|224482653</A>&nbsp;&nbsp;&nbsp;&nbsp;<B>Mass:</B>&nbsp=
;51287&nbsp;&nbsp;&nbsp;&nbsp;<B>Score:</B>&nbsp;154&nbsp;&nbsp;&nbsp;&nb=
sp;<B>Expect:</B>&nbsp;7.4e-010&nbsp;&nbsp;<B>Matches:</B>&nbsp;5</TT></T=
D></TR>
  <TR>
    <TD>&nbsp;</TD>
    <TD noWrap><TT>UDP-glucose pyrophosphorylase [Annona=20
  cherimola]</TT></TD></TR></TBODY></TABLE>
<TABLE border=3D0 cellSpacing=3D0 cellPadding=3D0>
  <TBODY>
  <TR>
    <TD><TT>&nbsp;&nbsp;&nbsp;&nbsp;&nbsp;&nbsp;</TT></TD>
    <TD align=3Dright><TT><B>Observed&nbsp;&nbsp;</B></TT></TD>
    <TD noWrap align=3Dright><TT><B>Mr(expt)&nbsp;&nbsp;</B></TT></TD>
    <TD noWrap align=3Dright><TT><B>Mr(calc)&nbsp;&nbsp;</B></TT></TD>
    <TD align=3Dright><TT><B>&nbsp;ppm&nbsp;&nbsp;</B></TT></TD>
    <TD align=3Dright><TT><B>Start&nbsp;</B></TT></TD>
    <TD align=3Dright><TT><B>&nbsp;</B></TT></TD>
    <TD align=3Dright><TT><B>End&nbsp;</B></TT></TD>
    <TD align=3Dright><TT><B>Miss&nbsp;</B></TT></TD>
    <TD align=3Dright><TT><B>Ions&nbsp;</B></TT></TD>
    <TD><TT><B>&nbsp;Peptide</B></TT></TD></TR>
  <TR>
    <TD align=3Dright>&nbsp;</TD>
    <TD align=3Dright><TT>702.3782&nbsp;&nbsp;</TT></TD>
    <TD align=3Dright><TT>701.3709&nbsp;&nbsp;</TT></TD>
    <TD align=3Dright><TT>701.4072&nbsp;&nbsp;</TT></TD>
    <TD noWrap align=3Dright><TT>-51.73&nbsp;</TT></TD>
    <TD align=3Dright><TT>101&nbsp;</TT></TD>
    <TD noWrap align=3Dright><TT>-&nbsp;</TT></TD>
    <TD align=3Dright><TT>106&nbsp;</TT></TD>
    <TD align=3Dright><TT>0&nbsp;&nbsp;</TT></TD>
    <TD noWrap align=3Dright><TT>---&nbsp;&nbsp;</TT></TD>
    <TD noWrap><TT>&nbsp;K.SVIEVR.N</TT></TD></TR>
  <TR>
    <TD align=3Dright>&nbsp;</TD>
    <TD align=3Dright><TT>1370.6768&nbsp;&nbsp;</TT></TD>
    <TD align=3Dright><TT>1369.6695&nbsp;&nbsp;</TT></TD>
    <TD align=3Dright><TT>1369.7255&nbsp;&nbsp;</TT></TD>
    <TD noWrap align=3Dright><TT>-40.87&nbsp;</TT></TD>
    <TD align=3Dright><TT>343&nbsp;</TT></TD>
    <TD noWrap align=3Dright><TT>-&nbsp;</TT></TD>
    <TD align=3Dright><TT>354&nbsp;</TT></TD>
    <TD align=3Dright><TT>0&nbsp;&nbsp;</TT></TD>
    <TD noWrap align=3Dright><TT>---&nbsp;&nbsp;</TT></TD>
    <TD noWrap><TT>&nbsp;R.FFNHAIGVNVPR.S</TT></TD></TR>
  <TR>
    <TD align=3Dright>&nbsp;</TD>
    <TD align=3Dright><TT>2107.9768&nbsp;&nbsp;</TT></TD>
    <TD align=3Dright><TT>2106.9695&nbsp;&nbsp;</TT></TD>
    <TD align=3Dright><TT>2107.0950&nbsp;&nbsp;</TT></TD>
    <TD noWrap align=3Dright><TT>-59.53&nbsp;</TT></TD>
    <TD align=3Dright><TT>268&nbsp;</TT></TD>
    <TD noWrap align=3Dright><TT>-&nbsp;</TT></TD>
    <TD align=3Dright><TT>285&nbsp;</TT></TD>
    <TD align=3Dright><TT>0&nbsp;&nbsp;</TT></TD>
    <TD noWrap align=3Dright><TT>---&nbsp;&nbsp;</TT></TD>
    <TD noWrap><TT>&nbsp;K.VQLLEIAQVPDEHVNEFK.S</TT></TD></TR>
  <TR>
    <TD align=3Dright>&nbsp;</TD>
    <TD align=3Dright><TT>2107.9768&nbsp;&nbsp;</TT></TD>
    <TD align=3Dright><TT>2106.9695&nbsp;&nbsp;</TT></TD>
    <TD align=3Dright><TT>2107.0950&nbsp;&nbsp;</TT></TD>
    <TD noWrap align=3Dright><TT>-59.53&nbsp;</TT></TD>
    <TD align=3Dright><TT>268&nbsp;</TT></TD>
    <TD noWrap align=3Dright><TT>-&nbsp;</TT></TD>
    <TD align=3Dright><TT>285&nbsp;</TT></TD>
    <TD align=3Dright><TT>0&nbsp;&nbsp;</TT></TD>
    <TD noWrap align=3Dright><TT>137&nbsp;&nbsp;</TT></TD>
    <TD noWrap><TT>&nbsp;K.VQLLEIAQVPDEHVNEFK.S</TT></TD></TR>
  <TR>
    <TD align=3Dright>&nbsp;</TD>
    <TD align=3Dright><TT>2180.9785&nbsp;&nbsp;</TT></TD>
    <TD align=3Dright><TT>2179.9712&nbsp;&nbsp;</TT></TD>
    <TD align=3Dright><TT>2180.0399&nbsp;&nbsp;</TT></TD>
    <TD noWrap align=3Dright><TT>-31.50&nbsp;</TT></TD>
    <TD align=3Dright><TT>151&nbsp;</TT></TD>
    <TD noWrap align=3Dright><TT>-&nbsp;</TT></TD>
    <TD align=3Dright><TT>168&nbsp;</TT></TD>
    <TD align=3Dright><TT>0&nbsp;&nbsp;</TT></TD>
    <TD noWrap align=3Dright><TT>---&nbsp;&nbsp;</TT></TD>
    <TD =
noWrap><TT>&nbsp;K.YANSNIQIHTFNQSQYPR.L</TT></TD></TR></TBODY></TABLE>
<TABLE border=3D0 cellSpacing=3D0>
  <TBODY>
  <TR>
    <TD><TT>&nbsp;&nbsp;&nbsp;&nbsp;&nbsp;&nbsp;</TT></TD>
    <TD><TT><B>No match to: </B>806.4070, 825.0546, 842.4564, 876.3851,=20
      1006.5073, 1006.5073, 1092.5697, 1124.4807, 1300.6252, 1359.6001,=20
      1359.6001, 1381.5649, 1384.5444, 1392.6921, 1392.6921, 1443.6523,=20
      1448.6769, 1548.6180, 1548.6180, 1569.6733, 1570.6646, 1572.6895,=20
      1599.7539, 1616.7305, 1616.7305, 1638.6923, 1700.7773, 1718.7957,=20
      1718.7957, 1740.8105, 1874.9241, 2008.9308, 2008.9308, 2129.9783,=20
      2144.8623, 2144.8623, 2150.0820, 2160.8474, 2166.8726, 2366.1367,=20
      2366.1367, 2481.0352, 2498.0232, 2504.0391, 2625.3047, 2965.4324,=20
      3314.6526</TT></TD></TR></TBODY></TABLE><BR>
<TABLE border=3D0 cellSpacing=3D0>
  <TBODY>
  <TR>
    <TD><TT><B><A name=3DHit39>39.</A>&nbsp;&nbsp;&nbsp;</B></TT></TD>
    <TD noWrap><TT><A=20
      =
href=3D"http://zxw-pc/mascot/cgi/protein_view.pl?file=3D../data/20121225/=
F002427.dat&amp;hit=3D39"=20
      =
target=3D_blank>gi|220682974</A>&nbsp;&nbsp;&nbsp;&nbsp;<B>Mass:</B>&nbsp=
;52260&nbsp;&nbsp;&nbsp;&nbsp;<B>Score:</B>&nbsp;154&nbsp;&nbsp;&nbsp;&nb=
sp;<B>Expect:</B>&nbsp;7.4e-010&nbsp;&nbsp;<B>Matches:</B>&nbsp;6</TT></T=
D></TR>
  <TR>
    <TD>&nbsp;</TD>
    <TD noWrap><TT>UDP-glucose pyrophosphorylase [Saccharum=20
    officinarum]</TT></TD></TR></TBODY></TABLE>
<TABLE border=3D0 cellSpacing=3D0 cellPadding=3D0>
  <TBODY>
  <TR>
    <TD><TT>&nbsp;&nbsp;&nbsp;&nbsp;&nbsp;&nbsp;</TT></TD>
    <TD align=3Dright><TT><B>Observed&nbsp;&nbsp;</B></TT></TD>
    <TD noWrap align=3Dright><TT><B>Mr(expt)&nbsp;&nbsp;</B></TT></TD>
    <TD noWrap align=3Dright><TT><B>Mr(calc)&nbsp;&nbsp;</B></TT></TD>
    <TD align=3Dright><TT><B>&nbsp;ppm&nbsp;&nbsp;</B></TT></TD>
    <TD align=3Dright><TT><B>Start&nbsp;</B></TT></TD>
    <TD align=3Dright><TT><B>&nbsp;</B></TT></TD>
    <TD align=3Dright><TT><B>End&nbsp;</B></TT></TD>
    <TD align=3Dright><TT><B>Miss&nbsp;</B></TT></TD>
    <TD align=3Dright><TT><B>Ions&nbsp;</B></TT></TD>
    <TD><TT><B>&nbsp;Peptide</B></TT></TD></TR>
  <TR>
    <TD align=3Dright>&nbsp;</TD>
    <TD align=3Dright><TT>702.3782&nbsp;&nbsp;</TT></TD>
    <TD align=3Dright><TT>701.3709&nbsp;&nbsp;</TT></TD>
    <TD align=3Dright><TT>701.4072&nbsp;&nbsp;</TT></TD>
    <TD noWrap align=3Dright><TT>-51.73&nbsp;</TT></TD>
    <TD align=3Dright><TT>107&nbsp;</TT></TD>
    <TD noWrap align=3Dright><TT>-&nbsp;</TT></TD>
    <TD align=3Dright><TT>112&nbsp;</TT></TD>
    <TD align=3Dright><TT>0&nbsp;&nbsp;</TT></TD>
    <TD noWrap align=3Dright><TT>---&nbsp;&nbsp;</TT></TD>
    <TD noWrap><TT>&nbsp;K.SVIEVR.N</TT></TD></TR>
  <TR>
    <TD align=3Dright>&nbsp;</TD>
    <TD align=3Dright><TT>1300.6252&nbsp;&nbsp;</TT></TD>
    <TD align=3Dright><TT>1299.6179&nbsp;&nbsp;</TT></TD>
    <TD align=3Dright><TT>1299.7286&nbsp;&nbsp;</TT></TD>
    <TD noWrap align=3Dright><TT>-85.12&nbsp;</TT></TD>
    <TD align=3Dright><TT>419&nbsp;</TT></TD>
    <TD noWrap align=3Dright><TT>-&nbsp;</TT></TD>
    <TD align=3Dright><TT>430&nbsp;</TT></TD>
    <TD align=3Dright><TT>0&nbsp;&nbsp;</TT></TD>
    <TD noWrap align=3Dright><TT>---&nbsp;&nbsp;</TT></TD>
    <TD noWrap><TT>&nbsp;K.SIPSIVELDSLK.V</TT></TD></TR>
  <TR>
    <TD align=3Dright>&nbsp;</TD>
    <TD align=3Dright><TT>1718.7957&nbsp;&nbsp;</TT></TD>
    <TD align=3Dright><TT>1717.7884&nbsp;&nbsp;</TT></TD>
    <TD align=3Dright><TT>1717.8556&nbsp;&nbsp;</TT></TD>
    <TD noWrap align=3Dright><TT>-39.11&nbsp;</TT></TD>
    <TD align=3Dright><TT>1&nbsp;</TT></TD>
    <TD noWrap align=3Dright><TT>-&nbsp;</TT></TD>
    <TD align=3Dright><TT>17&nbsp;</TT></TD>
    <TD align=3Dright><TT>1&nbsp;&nbsp;</TT></TD>
    <TD noWrap align=3Dright><TT>---&nbsp;&nbsp;</TT></TD>
    <TD noWrap><TT>&nbsp;-.MAAAAAAEVSVDEKLDK.L</TT></TD></TR>
  <TR>
    <TD align=3Dright>&nbsp;</TD>
    <TD align=3Dright><TT>1718.7957&nbsp;&nbsp;</TT></TD>
    <TD align=3Dright><TT>1717.7884&nbsp;&nbsp;</TT></TD>
    <TD align=3Dright><TT>1717.8556&nbsp;&nbsp;</TT></TD>
    <TD noWrap align=3Dright><TT>-39.11&nbsp;</TT></TD>
    <TD align=3Dright><TT>1&nbsp;</TT></TD>
    <TD noWrap align=3Dright><TT>-&nbsp;</TT></TD>
    <TD align=3Dright><TT>17&nbsp;</TT></TD>
    <TD align=3Dright><TT>1&nbsp;&nbsp;</TT></TD>
    <TD noWrap align=3Dright><TT>---&nbsp;&nbsp;</TT></TD>
    <TD noWrap><TT>&nbsp;-.MAAAAAAEVSVDEKLDK.L</TT></TD></TR>
  <TR>
    <TD align=3Dright>&nbsp;</TD>
    <TD align=3Dright><TT>2107.9768&nbsp;&nbsp;</TT></TD>
    <TD align=3Dright><TT>2106.9695&nbsp;&nbsp;</TT></TD>
    <TD align=3Dright><TT>2107.0950&nbsp;&nbsp;</TT></TD>
    <TD noWrap align=3Dright><TT>-59.53&nbsp;</TT></TD>
    <TD align=3Dright><TT>274&nbsp;</TT></TD>
    <TD noWrap align=3Dright><TT>-&nbsp;</TT></TD>
    <TD align=3Dright><TT>291&nbsp;</TT></TD>
    <TD align=3Dright><TT>0&nbsp;&nbsp;</TT></TD>
    <TD noWrap align=3Dright><TT>---&nbsp;&nbsp;</TT></TD>
    <TD noWrap><TT>&nbsp;R.VQLLEIAQVPDEHVNEFK.S</TT></TD></TR>
  <TR>
    <TD align=3Dright>&nbsp;</TD>
    <TD align=3Dright><TT>2107.9768&nbsp;&nbsp;</TT></TD>
    <TD align=3Dright><TT>2106.9695&nbsp;&nbsp;</TT></TD>
    <TD align=3Dright><TT>2107.0950&nbsp;&nbsp;</TT></TD>
    <TD noWrap align=3Dright><TT>-59.53&nbsp;</TT></TD>
    <TD align=3Dright><TT>274&nbsp;</TT></TD>
    <TD noWrap align=3Dright><TT>-&nbsp;</TT></TD>
    <TD align=3Dright><TT>291&nbsp;</TT></TD>
    <TD align=3Dright><TT>0&nbsp;&nbsp;</TT></TD>
    <TD noWrap align=3Dright><TT>137&nbsp;&nbsp;</TT></TD>
    <TD =
noWrap><TT>&nbsp;R.VQLLEIAQVPDEHVNEFK.S</TT></TD></TR></TBODY></TABLE>
<TABLE border=3D0 cellSpacing=3D0>
  <TBODY>
  <TR>
    <TD><TT>&nbsp;&nbsp;&nbsp;&nbsp;&nbsp;&nbsp;</TT></TD>
    <TD><TT><B>No match to: </B>806.4070, 825.0546, 842.4564, 876.3851,=20
      1006.5073, 1006.5073, 1092.5697, 1124.4807, 1359.6001, 1359.6001,=20
      1370.6768, 1381.5649, 1384.5444, 1392.6921, 1392.6921, 1443.6523,=20
      1448.6769, 1548.6180, 1548.6180, 1569.6733, 1570.6646, 1572.6895,=20
      1599.7539, 1616.7305, 1616.7305, 1638.6923, 1700.7773, 1740.8105,=20
      1874.9241, 2008.9308, 2008.9308, 2129.9783, 2144.8623, 2144.8623,=20
      2150.0820, 2160.8474, 2166.8726, 2180.9785, 2366.1367, 2366.1367,=20
      2481.0352, 2498.0232, 2504.0391, 2625.3047, 2965.4324,=20
  3314.6526</TT></TD></TR></TBODY></TABLE><BR>
<TABLE border=3D0 cellSpacing=3D0>
  <TBODY>
  <TR>
    <TD><TT><B><A name=3DHit40>40.</A>&nbsp;&nbsp;&nbsp;</B></TT></TD>
    <TD noWrap><TT><A=20
      =
href=3D"http://zxw-pc/mascot/cgi/protein_view.pl?file=3D../data/20121225/=
F002427.dat&amp;hit=3D40"=20
      =
target=3D_blank>gi|158705664</A>&nbsp;&nbsp;&nbsp;&nbsp;<B>Mass:</B>&nbsp=
;51794&nbsp;&nbsp;&nbsp;&nbsp;<B>Score:</B>&nbsp;154&nbsp;&nbsp;&nbsp;&nb=
sp;<B>Expect:</B>&nbsp;7.4e-010&nbsp;&nbsp;<B>Matches:</B>&nbsp;5</TT></T=
D></TR>
  <TR>
    <TD>&nbsp;</TD>
    <TD noWrap><TT>UDP-glucose pyrophosphorylase [Dendrocalamus=20
    sinicus]</TT></TD></TR></TBODY></TABLE>
<TABLE border=3D0 cellSpacing=3D0 cellPadding=3D0>
  <TBODY>
  <TR>
    <TD><TT>&nbsp;&nbsp;&nbsp;&nbsp;&nbsp;&nbsp;</TT></TD>
    <TD align=3Dright><TT><B>Observed&nbsp;&nbsp;</B></TT></TD>
    <TD noWrap align=3Dright><TT><B>Mr(expt)&nbsp;&nbsp;</B></TT></TD>
    <TD noWrap align=3Dright><TT><B>Mr(calc)&nbsp;&nbsp;</B></TT></TD>
    <TD align=3Dright><TT><B>&nbsp;ppm&nbsp;&nbsp;</B></TT></TD>
    <TD align=3Dright><TT><B>Start&nbsp;</B></TT></TD>
    <TD align=3Dright><TT><B>&nbsp;</B></TT></TD>
    <TD align=3Dright><TT><B>End&nbsp;</B></TT></TD>
    <TD align=3Dright><TT><B>Miss&nbsp;</B></TT></TD>
    <TD align=3Dright><TT><B>Ions&nbsp;</B></TT></TD>
    <TD><TT><B>&nbsp;Peptide</B></TT></TD></TR>
  <TR>
    <TD align=3Dright>&nbsp;</TD>
    <TD align=3Dright><TT>702.3782&nbsp;&nbsp;</TT></TD>
    <TD align=3Dright><TT>701.3709&nbsp;&nbsp;</TT></TD>
    <TD align=3Dright><TT>701.4072&nbsp;&nbsp;</TT></TD>
    <TD noWrap align=3Dright><TT>-51.73&nbsp;</TT></TD>
    <TD align=3Dright><TT>104&nbsp;</TT></TD>
    <TD noWrap align=3Dright><TT>-&nbsp;</TT></TD>
    <TD align=3Dright><TT>109&nbsp;</TT></TD>
    <TD align=3Dright><TT>0&nbsp;&nbsp;</TT></TD>
    <TD noWrap align=3Dright><TT>---&nbsp;&nbsp;</TT></TD>
    <TD noWrap><TT>&nbsp;K.SVIEVR.N</TT></TD></TR>
  <TR>
    <TD align=3Dright>&nbsp;</TD>
    <TD align=3Dright><TT>1300.6252&nbsp;&nbsp;</TT></TD>
    <TD align=3Dright><TT>1299.6179&nbsp;&nbsp;</TT></TD>
    <TD align=3Dright><TT>1299.7286&nbsp;&nbsp;</TT></TD>
    <TD noWrap align=3Dright><TT>-85.12&nbsp;</TT></TD>
    <TD align=3Dright><TT>416&nbsp;</TT></TD>
    <TD noWrap align=3Dright><TT>-&nbsp;</TT></TD>
    <TD align=3Dright><TT>427&nbsp;</TT></TD>
    <TD align=3Dright><TT>0&nbsp;&nbsp;</TT></TD>
    <TD noWrap align=3Dright><TT>---&nbsp;&nbsp;</TT></TD>
    <TD noWrap><TT>&nbsp;K.SIPSIVELDSLK.V</TT></TD></TR>
  <TR>
    <TD align=3Dright>&nbsp;</TD>
    <TD align=3Dright><TT>1599.7539&nbsp;&nbsp;</TT></TD>
    <TD align=3Dright><TT>1598.7466&nbsp;&nbsp;</TT></TD>
    <TD align=3Dright><TT>1598.7940&nbsp;&nbsp;</TT></TD>
    <TD noWrap align=3Dright><TT>-29.64&nbsp;</TT></TD>
    <TD align=3Dright><TT>391&nbsp;</TT></TD>
    <TD noWrap align=3Dright><TT>-&nbsp;</TT></TD>
    <TD align=3Dright><TT>405&nbsp;</TT></TD>
    <TD align=3Dright><TT>0&nbsp;&nbsp;</TT></TD>
    <TD noWrap align=3Dright><TT>---&nbsp;&nbsp;</TT></TD>
    <TD noWrap><TT>&nbsp;R.ANPSNPSIELGPEFK.K</TT></TD></TR>
  <TR>
    <TD align=3Dright>&nbsp;</TD>
    <TD align=3Dright><TT>2107.9768&nbsp;&nbsp;</TT></TD>
    <TD align=3Dright><TT>2106.9695&nbsp;&nbsp;</TT></TD>
    <TD align=3Dright><TT>2107.0950&nbsp;&nbsp;</TT></TD>
    <TD noWrap align=3Dright><TT>-59.53&nbsp;</TT></TD>
    <TD align=3Dright><TT>271&nbsp;</TT></TD>
    <TD noWrap align=3Dright><TT>-&nbsp;</TT></TD>
    <TD align=3Dright><TT>288&nbsp;</TT></TD>
    <TD align=3Dright><TT>0&nbsp;&nbsp;</TT></TD>
    <TD noWrap align=3Dright><TT>---&nbsp;&nbsp;</TT></TD>
    <TD noWrap><TT>&nbsp;R.VQLLEIAQVPDEHVNEFK.S</TT></TD></TR>
  <TR>
    <TD align=3Dright>&nbsp;</TD>
    <TD align=3Dright><TT>2107.9768&nbsp;&nbsp;</TT></TD>
    <TD align=3Dright><TT>2106.9695&nbsp;&nbsp;</TT></TD>
    <TD align=3Dright><TT>2107.0950&nbsp;&nbsp;</TT></TD>
    <TD noWrap align=3Dright><TT>-59.53&nbsp;</TT></TD>
    <TD align=3Dright><TT>271&nbsp;</TT></TD>
    <TD noWrap align=3Dright><TT>-&nbsp;</TT></TD>
    <TD align=3Dright><TT>288&nbsp;</TT></TD>
    <TD align=3Dright><TT>0&nbsp;&nbsp;</TT></TD>
    <TD noWrap align=3Dright><TT>137&nbsp;&nbsp;</TT></TD>
    <TD =
noWrap><TT>&nbsp;R.VQLLEIAQVPDEHVNEFK.S</TT></TD></TR></TBODY></TABLE>
<TABLE border=3D0 cellSpacing=3D0>
  <TBODY>
  <TR>
    <TD><TT>&nbsp;&nbsp;&nbsp;&nbsp;&nbsp;&nbsp;</TT></TD>
    <TD><TT><B>No match to: </B>806.4070, 825.0546, 842.4564, 876.3851,=20
      1006.5073, 1006.5073, 1092.5697, 1124.4807, 1359.6001, 1359.6001,=20
      1370.6768, 1381.5649, 1384.5444, 1392.6921, 1392.6921, 1443.6523,=20
      1448.6769, 1548.6180, 1548.6180, 1569.6733, 1570.6646, 1572.6895,=20
      1616.7305, 1616.7305, 1638.6923, 1700.7773, 1718.7957, 1718.7957,=20
      1740.8105, 1874.9241, 2008.9308, 2008.9308, 2129.9783, 2144.8623,=20
      2144.8623, 2150.0820, 2160.8474, 2166.8726, 2180.9785, 2366.1367,=20
      2366.1367, 2481.0352, 2498.0232, 2504.0391, 2625.3047, 2965.4324,=20
      3314.6526</TT></TD></TR></TBODY></TABLE><BR>
<TABLE border=3D0 cellSpacing=3D0>
  <TBODY>
  <TR>
    <TD><TT><B><A name=3DHit41>41.</A>&nbsp;&nbsp;&nbsp;</B></TT></TD>
    <TD noWrap><TT><A=20
      =
href=3D"http://zxw-pc/mascot/cgi/protein_view.pl?file=3D../data/20121225/=
F002427.dat&amp;hit=3D41"=20
      =
target=3D_blank>gi|183397343</A>&nbsp;&nbsp;&nbsp;&nbsp;<B>Mass:</B>&nbsp=
;51679&nbsp;&nbsp;&nbsp;&nbsp;<B>Score:</B>&nbsp;153&nbsp;&nbsp;&nbsp;&nb=
sp;<B>Expect:</B>&nbsp;9.3e-010&nbsp;&nbsp;<B>Matches:</B>&nbsp;5</TT></T=
D></TR>
  <TR>
    <TD>&nbsp;</TD>
    <TD noWrap><TT>UDP-glucose pyrophosphorylase [Paulownia sp.=20
    ZKC-2008]</TT></TD></TR></TBODY></TABLE>
<TABLE border=3D0 cellSpacing=3D0 cellPadding=3D0>
  <TBODY>
  <TR>
    <TD><TT>&nbsp;&nbsp;&nbsp;&nbsp;&nbsp;&nbsp;</TT></TD>
    <TD align=3Dright><TT><B>Observed&nbsp;&nbsp;</B></TT></TD>
    <TD noWrap align=3Dright><TT><B>Mr(expt)&nbsp;&nbsp;</B></TT></TD>
    <TD noWrap align=3Dright><TT><B>Mr(calc)&nbsp;&nbsp;</B></TT></TD>
    <TD align=3Dright><TT><B>&nbsp;ppm&nbsp;&nbsp;</B></TT></TD>
    <TD align=3Dright><TT><B>Start&nbsp;</B></TT></TD>
    <TD align=3Dright><TT><B>&nbsp;</B></TT></TD>
    <TD align=3Dright><TT><B>End&nbsp;</B></TT></TD>
    <TD align=3Dright><TT><B>Miss&nbsp;</B></TT></TD>
    <TD align=3Dright><TT><B>Ions&nbsp;</B></TT></TD>
    <TD><TT><B>&nbsp;Peptide</B></TT></TD></TR>
  <TR>
    <TD align=3Dright>&nbsp;</TD>
    <TD align=3Dright><TT>702.3782&nbsp;&nbsp;</TT></TD>
    <TD align=3Dright><TT>701.3709&nbsp;&nbsp;</TT></TD>
    <TD align=3Dright><TT>701.4072&nbsp;&nbsp;</TT></TD>
    <TD noWrap align=3Dright><TT>-51.73&nbsp;</TT></TD>
    <TD align=3Dright><TT>106&nbsp;</TT></TD>
    <TD noWrap align=3Dright><TT>-&nbsp;</TT></TD>
    <TD align=3Dright><TT>111&nbsp;</TT></TD>
    <TD align=3Dright><TT>0&nbsp;&nbsp;</TT></TD>
    <TD noWrap align=3Dright><TT>---&nbsp;&nbsp;</TT></TD>
    <TD noWrap><TT>&nbsp;K.SVIEVR.N</TT></TD></TR>
  <TR>
    <TD align=3Dright>&nbsp;</TD>
    <TD align=3Dright><TT>806.4070&nbsp;&nbsp;</TT></TD>
    <TD align=3Dright><TT>805.3998&nbsp;&nbsp;</TT></TD>
    <TD align=3Dright><TT>805.4446&nbsp;&nbsp;</TT></TD>
    <TD noWrap align=3Dright><TT>-55.70&nbsp;</TT></TD>
    <TD align=3Dright><TT>409&nbsp;</TT></TD>
    <TD noWrap align=3Dright><TT>-&nbsp;</TT></TD>
    <TD align=3Dright><TT>415&nbsp;</TT></TD>
    <TD align=3Dright><TT>0&nbsp;&nbsp;</TT></TD>
    <TD noWrap align=3Dright><TT>---&nbsp;&nbsp;</TT></TD>
    <TD noWrap><TT>&nbsp;K.VANFLSR.F</TT></TD></TR>
  <TR>
    <TD align=3Dright>&nbsp;</TD>
    <TD align=3Dright><TT>1569.6733&nbsp;&nbsp;</TT></TD>
    <TD align=3Dright><TT>1568.6660&nbsp;&nbsp;</TT></TD>
    <TD align=3Dright><TT>1568.7834&nbsp;&nbsp;</TT></TD>
    <TD noWrap align=3Dright><TT>-74.85&nbsp;</TT></TD>
    <TD align=3Dright><TT>393&nbsp;</TT></TD>
    <TD noWrap align=3Dright><TT>-&nbsp;</TT></TD>
    <TD align=3Dright><TT>407&nbsp;</TT></TD>
    <TD align=3Dright><TT>0&nbsp;&nbsp;</TT></TD>
    <TD noWrap align=3Dright><TT>---&nbsp;&nbsp;</TT></TD>
    <TD noWrap><TT>&nbsp;R.ANPANPSIDLGPEFK.K</TT></TD></TR>
  <TR>
    <TD align=3Dright>&nbsp;</TD>
    <TD align=3Dright><TT>2107.9768&nbsp;&nbsp;</TT></TD>
    <TD align=3Dright><TT>2106.9695&nbsp;&nbsp;</TT></TD>
    <TD align=3Dright><TT>2107.0950&nbsp;&nbsp;</TT></TD>
    <TD noWrap align=3Dright><TT>-59.53&nbsp;</TT></TD>
    <TD align=3Dright><TT>273&nbsp;</TT></TD>
    <TD noWrap align=3Dright><TT>-&nbsp;</TT></TD>
    <TD align=3Dright><TT>290&nbsp;</TT></TD>
    <TD align=3Dright><TT>0&nbsp;&nbsp;</TT></TD>
    <TD noWrap align=3Dright><TT>---&nbsp;&nbsp;</TT></TD>
    <TD noWrap><TT>&nbsp;K.VQLLEIAQVPDEHVNEFK.S</TT></TD></TR>
  <TR>
    <TD align=3Dright>&nbsp;</TD>
    <TD align=3Dright><TT>2107.9768&nbsp;&nbsp;</TT></TD>
    <TD align=3Dright><TT>2106.9695&nbsp;&nbsp;</TT></TD>
    <TD align=3Dright><TT>2107.0950&nbsp;&nbsp;</TT></TD>
    <TD noWrap align=3Dright><TT>-59.53&nbsp;</TT></TD>
    <TD align=3Dright><TT>273&nbsp;</TT></TD>
    <TD noWrap align=3Dright><TT>-&nbsp;</TT></TD>
    <TD align=3Dright><TT>290&nbsp;</TT></TD>
    <TD align=3Dright><TT>0&nbsp;&nbsp;</TT></TD>
    <TD noWrap align=3Dright><TT>137&nbsp;&nbsp;</TT></TD>
    <TD =
noWrap><TT>&nbsp;K.VQLLEIAQVPDEHVNEFK.S</TT></TD></TR></TBODY></TABLE>
<TABLE border=3D0 cellSpacing=3D0>
  <TBODY>
  <TR>
    <TD><TT>&nbsp;&nbsp;&nbsp;&nbsp;&nbsp;&nbsp;</TT></TD>
    <TD><TT><B>No match to: </B>825.0546, 842.4564, 876.3851, 1006.5073, =

      1006.5073, 1092.5697, 1124.4807, 1300.6252, 1359.6001, 1359.6001,=20
      1370.6768, 1381.5649, 1384.5444, 1392.6921, 1392.6921, 1443.6523,=20
      1448.6769, 1548.6180, 1548.6180, 1570.6646, 1572.6895, 1599.7539,=20
      1616.7305, 1616.7305, 1638.6923, 1700.7773, 1718.7957, 1718.7957,=20
      1740.8105, 1874.9241, 2008.9308, 2008.9308, 2129.9783, 2144.8623,=20
      2144.8623, 2150.0820, 2160.8474, 2166.8726, 2180.9785, 2366.1367,=20
      2366.1367, 2481.0352, 2498.0232, 2504.0391, 2625.3047, 2965.4324,=20
      3314.6526</TT></TD></TR></TBODY></TABLE><BR>
<TABLE border=3D0 cellSpacing=3D0>
  <TBODY>
  <TR>
    <TD><TT><B><A name=3DHit42>42.</A>&nbsp;&nbsp;&nbsp;</B></TT></TD>
    <TD noWrap><TT><A=20
      =
href=3D"http://zxw-pc/mascot/cgi/protein_view.pl?file=3D../data/20121225/=
F002427.dat&amp;hit=3D42"=20
      =
target=3D_blank>gi|255635072</A>&nbsp;&nbsp;&nbsp;&nbsp;<B>Mass:</B>&nbsp=
;51462&nbsp;&nbsp;&nbsp;&nbsp;<B>Score:</B>&nbsp;153&nbsp;&nbsp;&nbsp;&nb=
sp;<B>Expect:</B>&nbsp;9.3e-010&nbsp;&nbsp;<B>Matches:</B>&nbsp;5</TT></T=
D></TR>
  <TR>
    <TD>&nbsp;</TD>
    <TD noWrap><TT>unknown [Glycine max]</TT></TD></TR></TBODY></TABLE>
<TABLE border=3D0 cellSpacing=3D0 cellPadding=3D0>
  <TBODY>
  <TR>
    <TD><TT>&nbsp;&nbsp;&nbsp;&nbsp;&nbsp;&nbsp;</TT></TD>
    <TD align=3Dright><TT><B>Observed&nbsp;&nbsp;</B></TT></TD>
    <TD noWrap align=3Dright><TT><B>Mr(expt)&nbsp;&nbsp;</B></TT></TD>
    <TD noWrap align=3Dright><TT><B>Mr(calc)&nbsp;&nbsp;</B></TT></TD>
    <TD align=3Dright><TT><B>&nbsp;ppm&nbsp;&nbsp;</B></TT></TD>
    <TD align=3Dright><TT><B>Start&nbsp;</B></TT></TD>
    <TD align=3Dright><TT><B>&nbsp;</B></TT></TD>
    <TD align=3Dright><TT><B>End&nbsp;</B></TT></TD>
    <TD align=3Dright><TT><B>Miss&nbsp;</B></TT></TD>
    <TD align=3Dright><TT><B>Ions&nbsp;</B></TT></TD>
    <TD><TT><B>&nbsp;Peptide</B></TT></TD></TR>
  <TR>
    <TD align=3Dright>&nbsp;</TD>
    <TD align=3Dright><TT>702.3782&nbsp;&nbsp;</TT></TD>
    <TD align=3Dright><TT>701.3709&nbsp;&nbsp;</TT></TD>
    <TD align=3Dright><TT>701.4072&nbsp;&nbsp;</TT></TD>
    <TD noWrap align=3Dright><TT>-51.73&nbsp;</TT></TD>
    <TD align=3Dright><TT>100&nbsp;</TT></TD>
    <TD noWrap align=3Dright><TT>-&nbsp;</TT></TD>
    <TD align=3Dright><TT>105&nbsp;</TT></TD>
    <TD align=3Dright><TT>0&nbsp;&nbsp;</TT></TD>
    <TD noWrap align=3Dright><TT>---&nbsp;&nbsp;</TT></TD>
    <TD noWrap><TT>&nbsp;K.SVIEVR.D</TT></TD></TR>
  <TR>
    <TD align=3Dright>&nbsp;</TD>
    <TD align=3Dright><TT>1092.5697&nbsp;&nbsp;</TT></TD>
    <TD align=3Dright><TT>1091.5624&nbsp;&nbsp;</TT></TD>
    <TD align=3Dright><TT>1091.6451&nbsp;&nbsp;</TT></TD>
    <TD noWrap align=3Dright><TT>-75.73&nbsp;</TT></TD>
    <TD align=3Dright><TT>232&nbsp;</TT></TD>
    <TD noWrap align=3Dright><TT>-&nbsp;</TT></TD>
    <TD align=3Dright><TT>240&nbsp;</TT></TD>
    <TD align=3Dright><TT>0&nbsp;&nbsp;</TT></TD>
    <TD noWrap align=3Dright><TT>---&nbsp;&nbsp;</TT></TD>
    <TD noWrap><TT>&nbsp;K.ILNHLIQNK.N</TT></TD></TR>
  <TR>
    <TD align=3Dright>&nbsp;</TD>
    <TD align=3Dright><TT>1300.6252&nbsp;&nbsp;</TT></TD>
    <TD align=3Dright><TT>1299.6179&nbsp;&nbsp;</TT></TD>
    <TD align=3Dright><TT>1299.7286&nbsp;&nbsp;</TT></TD>
    <TD noWrap align=3Dright><TT>-85.12&nbsp;</TT></TD>
    <TD align=3Dright><TT>412&nbsp;</TT></TD>
    <TD noWrap align=3Dright><TT>-&nbsp;</TT></TD>
    <TD align=3Dright><TT>423&nbsp;</TT></TD>
    <TD align=3Dright><TT>0&nbsp;&nbsp;</TT></TD>
    <TD noWrap align=3Dright><TT>---&nbsp;&nbsp;</TT></TD>
    <TD noWrap><TT>&nbsp;K.SIPSIVELDSLK.V</TT></TD></TR>
  <TR>
    <TD align=3Dright>&nbsp;</TD>
    <TD align=3Dright><TT>2107.9768&nbsp;&nbsp;</TT></TD>
    <TD align=3Dright><TT>2106.9695&nbsp;&nbsp;</TT></TD>
    <TD align=3Dright><TT>2107.0950&nbsp;&nbsp;</TT></TD>
    <TD noWrap align=3Dright><TT>-59.53&nbsp;</TT></TD>
    <TD align=3Dright><TT>267&nbsp;</TT></TD>
    <TD noWrap align=3Dright><TT>-&nbsp;</TT></TD>
    <TD align=3Dright><TT>284&nbsp;</TT></TD>
    <TD align=3Dright><TT>0&nbsp;&nbsp;</TT></TD>
    <TD noWrap align=3Dright><TT>---&nbsp;&nbsp;</TT></TD>
    <TD noWrap><TT>&nbsp;R.VQLLEIAQVPDEHVNEFK.S</TT></TD></TR>
  <TR>
    <TD align=3Dright>&nbsp;</TD>
    <TD align=3Dright><TT>2107.9768&nbsp;&nbsp;</TT></TD>
    <TD align=3Dright><TT>2106.9695&nbsp;&nbsp;</TT></TD>
    <TD align=3Dright><TT>2107.0950&nbsp;&nbsp;</TT></TD>
    <TD noWrap align=3Dright><TT>-59.53&nbsp;</TT></TD>
    <TD align=3Dright><TT>267&nbsp;</TT></TD>
    <TD noWrap align=3Dright><TT>-&nbsp;</TT></TD>
    <TD align=3Dright><TT>284&nbsp;</TT></TD>
    <TD align=3Dright><TT>0&nbsp;&nbsp;</TT></TD>
    <TD noWrap align=3Dright><TT>137&nbsp;&nbsp;</TT></TD>
    <TD =
noWrap><TT>&nbsp;R.VQLLEIAQVPDEHVNEFK.S</TT></TD></TR></TBODY></TABLE>
<TABLE border=3D0 cellSpacing=3D0>
  <TBODY>
  <TR>
    <TD><TT>&nbsp;&nbsp;&nbsp;&nbsp;&nbsp;&nbsp;</TT></TD>
    <TD><TT><B>No match to: </B>806.4070, 825.0546, 842.4564, 876.3851,=20
      1006.5073, 1006.5073, 1124.4807, 1359.6001, 1359.6001, 1370.6768,=20
      1381.5649, 1384.5444, 1392.6921, 1392.6921, 1443.6523, 1448.6769,=20
      1548.6180, 1548.6180, 1569.6733, 1570.6646, 1572.6895, 1599.7539,=20
      1616.7305, 1616.7305, 1638.6923, 1700.7773, 1718.7957, 1718.7957,=20
      1740.8105, 1874.9241, 2008.9308, 2008.9308, 2129.9783, 2144.8623,=20
      2144.8623, 2150.0820, 2160.8474, 2166.8726, 2180.9785, 2366.1367,=20
      2366.1367, 2481.0352, 2498.0232, 2504.0391, 2625.3047, 2965.4324,=20
      3314.6526</TT></TD></TR></TBODY></TABLE><BR>
<TABLE border=3D0 cellSpacing=3D0>
  <TBODY>
  <TR>
    <TD><TT><B><A name=3DHit43>43.</A>&nbsp;&nbsp;&nbsp;</B></TT></TD>
    <TD noWrap><TT><A=20
      =
href=3D"http://zxw-pc/mascot/cgi/protein_view.pl?file=3D../data/20121225/=
F002427.dat&amp;hit=3D43"=20
      =
target=3D_blank>gi|168014649</A>&nbsp;&nbsp;&nbsp;&nbsp;<B>Mass:</B>&nbsp=
;52535&nbsp;&nbsp;&nbsp;&nbsp;<B>Score:</B>&nbsp;153&nbsp;&nbsp;&nbsp;&nb=
sp;<B>Expect:</B>&nbsp;9.3e-010&nbsp;&nbsp;<B>Matches:</B>&nbsp;6</TT></T=
D></TR>
  <TR>
    <TD>&nbsp;</TD>
    <TD noWrap><TT>predicted protein [Physcomitrella patens subsp.=20
    patens]</TT></TD></TR></TBODY></TABLE>
<TABLE border=3D0 cellSpacing=3D0 cellPadding=3D0>
  <TBODY>
  <TR>
    <TD><TT>&nbsp;&nbsp;&nbsp;&nbsp;&nbsp;&nbsp;</TT></TD>
    <TD align=3Dright><TT><B>Observed&nbsp;&nbsp;</B></TT></TD>
    <TD noWrap align=3Dright><TT><B>Mr(expt)&nbsp;&nbsp;</B></TT></TD>
    <TD noWrap align=3Dright><TT><B>Mr(calc)&nbsp;&nbsp;</B></TT></TD>
    <TD align=3Dright><TT><B>&nbsp;ppm&nbsp;&nbsp;</B></TT></TD>
    <TD align=3Dright><TT><B>Start&nbsp;</B></TT></TD>
    <TD align=3Dright><TT><B>&nbsp;</B></TT></TD>
    <TD align=3Dright><TT><B>End&nbsp;</B></TT></TD>
    <TD align=3Dright><TT><B>Miss&nbsp;</B></TT></TD>
    <TD align=3Dright><TT><B>Ions&nbsp;</B></TT></TD>
    <TD><TT><B>&nbsp;Peptide</B></TT></TD></TR>
  <TR>
    <TD align=3Dright>&nbsp;</TD>
    <TD align=3Dright><TT>702.3782&nbsp;&nbsp;</TT></TD>
    <TD align=3Dright><TT>701.3709&nbsp;&nbsp;</TT></TD>
    <TD align=3Dright><TT>701.4072&nbsp;&nbsp;</TT></TD>
    <TD noWrap align=3Dright><TT>-51.73&nbsp;</TT></TD>
    <TD align=3Dright><TT>109&nbsp;</TT></TD>
    <TD noWrap align=3Dright><TT>-&nbsp;</TT></TD>
    <TD align=3Dright><TT>114&nbsp;</TT></TD>
    <TD align=3Dright><TT>0&nbsp;&nbsp;</TT></TD>
    <TD noWrap align=3Dright><TT>---&nbsp;&nbsp;</TT></TD>
    <TD noWrap><TT>&nbsp;K.SVIEVR.N</TT></TD></TR>
  <TR>
    <TD align=3Dright>&nbsp;</TD>
    <TD align=3Dright><TT>806.4070&nbsp;&nbsp;</TT></TD>
    <TD align=3Dright><TT>805.3998&nbsp;&nbsp;</TT></TD>
    <TD align=3Dright><TT>805.4698&nbsp;&nbsp;</TT></TD>
    <TD noWrap align=3Dright><TT>-86.94&nbsp;</TT></TD>
    <TD align=3Dright><TT>411&nbsp;</TT></TD>
    <TD noWrap align=3Dright><TT>-&nbsp;</TT></TD>
    <TD align=3Dright><TT>417&nbsp;</TT></TD>
    <TD align=3Dright><TT>1&nbsp;&nbsp;</TT></TD>
    <TD noWrap align=3Dright><TT>---&nbsp;&nbsp;</TT></TD>
    <TD noWrap><TT>&nbsp;K.KVGDFLK.R</TT></TD></TR>
  <TR>
    <TD align=3Dright>&nbsp;</TD>
    <TD align=3Dright><TT>1006.5073&nbsp;&nbsp;</TT></TD>
    <TD align=3Dright><TT>1005.5000&nbsp;&nbsp;</TT></TD>
    <TD align=3Dright><TT>1005.5971&nbsp;&nbsp;</TT></TD>
    <TD noWrap align=3Dright><TT>-96.53&nbsp;</TT></TD>
    <TD align=3Dright><TT>41&nbsp;</TT></TD>
    <TD noWrap align=3Dright><TT>-&nbsp;</TT></TD>
    <TD align=3Dright><TT>49&nbsp;</TT></TD>
    <TD align=3Dright><TT>1&nbsp;&nbsp;</TT></TD>
    <TD noWrap align=3Dright><TT>---&nbsp;&nbsp;</TT></TD>
    <TD noWrap><TT>&nbsp;K.LIGRYLSGK.S</TT></TD></TR>
  <TR>
    <TD align=3Dright>&nbsp;</TD>
    <TD align=3Dright><TT>1006.5073&nbsp;&nbsp;</TT></TD>
    <TD align=3Dright><TT>1005.5000&nbsp;&nbsp;</TT></TD>
    <TD align=3Dright><TT>1005.5971&nbsp;&nbsp;</TT></TD>
    <TD noWrap align=3Dright><TT>-96.53&nbsp;</TT></TD>
    <TD align=3Dright><TT>41&nbsp;</TT></TD>
    <TD noWrap align=3Dright><TT>-&nbsp;</TT></TD>
    <TD align=3Dright><TT>49&nbsp;</TT></TD>
    <TD align=3Dright><TT>1&nbsp;&nbsp;</TT></TD>
    <TD noWrap align=3Dright><TT>---&nbsp;&nbsp;</TT></TD>
    <TD noWrap><TT>&nbsp;K.LIGRYLSGK.S</TT></TD></TR>
  <TR>
    <TD align=3Dright>&nbsp;</TD>
    <TD align=3Dright><TT>2107.9768&nbsp;&nbsp;</TT></TD>
    <TD align=3Dright><TT>2106.9695&nbsp;&nbsp;</TT></TD>
    <TD align=3Dright><TT>2107.0950&nbsp;&nbsp;</TT></TD>
    <TD noWrap align=3Dright><TT>-59.53&nbsp;</TT></TD>
    <TD align=3Dright><TT>276&nbsp;</TT></TD>
    <TD noWrap align=3Dright><TT>-&nbsp;</TT></TD>
    <TD align=3Dright><TT>293&nbsp;</TT></TD>
    <TD align=3Dright><TT>0&nbsp;&nbsp;</TT></TD>
    <TD noWrap align=3Dright><TT>---&nbsp;&nbsp;</TT></TD>
    <TD noWrap><TT>&nbsp;R.VQLLEIAQVPDEHVNEFK.S</TT></TD></TR>
  <TR>
    <TD align=3Dright>&nbsp;</TD>
    <TD align=3Dright><TT>2107.9768&nbsp;&nbsp;</TT></TD>
    <TD align=3Dright><TT>2106.9695&nbsp;&nbsp;</TT></TD>
    <TD align=3Dright><TT>2107.0950&nbsp;&nbsp;</TT></TD>
    <TD noWrap align=3Dright><TT>-59.53&nbsp;</TT></TD>
    <TD align=3Dright><TT>276&nbsp;</TT></TD>
    <TD noWrap align=3Dright><TT>-&nbsp;</TT></TD>
    <TD align=3Dright><TT>293&nbsp;</TT></TD>
    <TD align=3Dright><TT>0&nbsp;&nbsp;</TT></TD>
    <TD noWrap align=3Dright><TT>137&nbsp;&nbsp;</TT></TD>
    <TD =
noWrap><TT>&nbsp;R.VQLLEIAQVPDEHVNEFK.S</TT></TD></TR></TBODY></TABLE>
<TABLE border=3D0 cellSpacing=3D0>
  <TBODY>
  <TR>
    <TD><TT>&nbsp;&nbsp;&nbsp;&nbsp;&nbsp;&nbsp;</TT></TD>
    <TD><TT><B>No match to: </B>825.0546, 842.4564, 876.3851, 1092.5697, =

      1124.4807, 1300.6252, 1359.6001, 1359.6001, 1370.6768, 1381.5649,=20
      1384.5444, 1392.6921, 1392.6921, 1443.6523, 1448.6769, 1548.6180,=20
      1548.6180, 1569.6733, 1570.6646, 1572.6895, 1599.7539, 1616.7305,=20
      1616.7305, 1638.6923, 1700.7773, 1718.7957, 1718.7957, 1740.8105,=20
      1874.9241, 2008.9308, 2008.9308, 2129.9783, 2144.8623, 2144.8623,=20
      2150.0820, 2160.8474, 2166.8726, 2180.9785, 2366.1367, 2366.1367,=20
      2481.0352, 2498.0232, 2504.0391, 2625.3047, 2965.4324,=20
  3314.6526</TT></TD></TR></TBODY></TABLE><BR>
<TABLE border=3D0 cellSpacing=3D0>
  <TBODY>
  <TR>
    <TD><TT><B><A name=3DHit44>44.</A>&nbsp;&nbsp;&nbsp;</B></TT></TD>
    <TD noWrap><TT><A=20
      =
href=3D"http://zxw-pc/mascot/cgi/protein_view.pl?file=3D../data/20121225/=
F002427.dat&amp;hit=3D44"=20
      =
target=3D_blank>gi|162688994</A>&nbsp;&nbsp;&nbsp;&nbsp;<B>Mass:</B>&nbsp=
;52535&nbsp;&nbsp;&nbsp;&nbsp;<B>Score:</B>&nbsp;153&nbsp;&nbsp;&nbsp;&nb=
sp;<B>Expect:</B>&nbsp;9.3e-010&nbsp;&nbsp;<B>Matches:</B>&nbsp;6</TT></T=
D></TR>
  <TR>
    <TD>&nbsp;</TD>
    <TD noWrap><TT>predicted protein [Physcomitrella patens subsp.=20
    patens]</TT></TD></TR></TBODY></TABLE>
<TABLE border=3D0 cellSpacing=3D0 cellPadding=3D0>
  <TBODY>
  <TR>
    <TD><TT>&nbsp;&nbsp;&nbsp;&nbsp;&nbsp;&nbsp;</TT></TD>
    <TD align=3Dright><TT><B>Observed&nbsp;&nbsp;</B></TT></TD>
    <TD noWrap align=3Dright><TT><B>Mr(expt)&nbsp;&nbsp;</B></TT></TD>
    <TD noWrap align=3Dright><TT><B>Mr(calc)&nbsp;&nbsp;</B></TT></TD>
    <TD align=3Dright><TT><B>&nbsp;ppm&nbsp;&nbsp;</B></TT></TD>
    <TD align=3Dright><TT><B>Start&nbsp;</B></TT></TD>
    <TD align=3Dright><TT><B>&nbsp;</B></TT></TD>
    <TD align=3Dright><TT><B>End&nbsp;</B></TT></TD>
    <TD align=3Dright><TT><B>Miss&nbsp;</B></TT></TD>
    <TD align=3Dright><TT><B>Ions&nbsp;</B></TT></TD>
    <TD><TT><B>&nbsp;Peptide</B></TT></TD></TR>
  <TR>
    <TD align=3Dright>&nbsp;</TD>
    <TD align=3Dright><TT>702.3782&nbsp;&nbsp;</TT></TD>
    <TD align=3Dright><TT>701.3709&nbsp;&nbsp;</TT></TD>
    <TD align=3Dright><TT>701.4072&nbsp;&nbsp;</TT></TD>
    <TD noWrap align=3Dright><TT>-51.73&nbsp;</TT></TD>
    <TD align=3Dright><TT>109&nbsp;</TT></TD>
    <TD noWrap align=3Dright><TT>-&nbsp;</TT></TD>
    <TD align=3Dright><TT>114&nbsp;</TT></TD>
    <TD align=3Dright><TT>0&nbsp;&nbsp;</TT></TD>
    <TD noWrap align=3Dright><TT>---&nbsp;&nbsp;</TT></TD>
    <TD noWrap><TT>&nbsp;K.SVIEVR.N</TT></TD></TR>
  <TR>
    <TD align=3Dright>&nbsp;</TD>
    <TD align=3Dright><TT>806.4070&nbsp;&nbsp;</TT></TD>
    <TD align=3Dright><TT>805.3998&nbsp;&nbsp;</TT></TD>
    <TD align=3Dright><TT>805.4698&nbsp;&nbsp;</TT></TD>
    <TD noWrap align=3Dright><TT>-86.94&nbsp;</TT></TD>
    <TD align=3Dright><TT>411&nbsp;</TT></TD>
    <TD noWrap align=3Dright><TT>-&nbsp;</TT></TD>
    <TD align=3Dright><TT>417&nbsp;</TT></TD>
    <TD align=3Dright><TT>1&nbsp;&nbsp;</TT></TD>
    <TD noWrap align=3Dright><TT>---&nbsp;&nbsp;</TT></TD>
    <TD noWrap><TT>&nbsp;K.KVGDFLK.R</TT></TD></TR>
  <TR>
    <TD align=3Dright>&nbsp;</TD>
    <TD align=3Dright><TT>1006.5073&nbsp;&nbsp;</TT></TD>
    <TD align=3Dright><TT>1005.5000&nbsp;&nbsp;</TT></TD>
    <TD align=3Dright><TT>1005.5971&nbsp;&nbsp;</TT></TD>
    <TD noWrap align=3Dright><TT>-96.53&nbsp;</TT></TD>
    <TD align=3Dright><TT>41&nbsp;</TT></TD>
    <TD noWrap align=3Dright><TT>-&nbsp;</TT></TD>
    <TD align=3Dright><TT>49&nbsp;</TT></TD>
    <TD align=3Dright><TT>1&nbsp;&nbsp;</TT></TD>
    <TD noWrap align=3Dright><TT>---&nbsp;&nbsp;</TT></TD>
    <TD noWrap><TT>&nbsp;K.LIGRYLSGK.S</TT></TD></TR>
  <TR>
    <TD align=3Dright>&nbsp;</TD>
    <TD align=3Dright><TT>1006.5073&nbsp;&nbsp;</TT></TD>
    <TD align=3Dright><TT>1005.5000&nbsp;&nbsp;</TT></TD>
    <TD align=3Dright><TT>1005.5971&nbsp;&nbsp;</TT></TD>
    <TD noWrap align=3Dright><TT>-96.53&nbsp;</TT></TD>
    <TD align=3Dright><TT>41&nbsp;</TT></TD>
    <TD noWrap align=3Dright><TT>-&nbsp;</TT></TD>
    <TD align=3Dright><TT>49&nbsp;</TT></TD>
    <TD align=3Dright><TT>1&nbsp;&nbsp;</TT></TD>
    <TD noWrap align=3Dright><TT>---&nbsp;&nbsp;</TT></TD>
    <TD noWrap><TT>&nbsp;K.LIGRYLSGK.S</TT></TD></TR>
  <TR>
    <TD align=3Dright>&nbsp;</TD>
    <TD align=3Dright><TT>2107.9768&nbsp;&nbsp;</TT></TD>
    <TD align=3Dright><TT>2106.9695&nbsp;&nbsp;</TT></TD>
    <TD align=3Dright><TT>2107.0950&nbsp;&nbsp;</TT></TD>
    <TD noWrap align=3Dright><TT>-59.53&nbsp;</TT></TD>
    <TD align=3Dright><TT>276&nbsp;</TT></TD>
    <TD noWrap align=3Dright><TT>-&nbsp;</TT></TD>
    <TD align=3Dright><TT>293&nbsp;</TT></TD>
    <TD align=3Dright><TT>0&nbsp;&nbsp;</TT></TD>
    <TD noWrap align=3Dright><TT>---&nbsp;&nbsp;</TT></TD>
    <TD noWrap><TT>&nbsp;R.VQLLEIAQVPDEHVNEFK.S</TT></TD></TR>
  <TR>
    <TD align=3Dright>&nbsp;</TD>
    <TD align=3Dright><TT>2107.9768&nbsp;&nbsp;</TT></TD>
    <TD align=3Dright><TT>2106.9695&nbsp;&nbsp;</TT></TD>
    <TD align=3Dright><TT>2107.0950&nbsp;&nbsp;</TT></TD>
    <TD noWrap align=3Dright><TT>-59.53&nbsp;</TT></TD>
    <TD align=3Dright><TT>276&nbsp;</TT></TD>
    <TD noWrap align=3Dright><TT>-&nbsp;</TT></TD>
    <TD align=3Dright><TT>293&nbsp;</TT></TD>
    <TD align=3Dright><TT>0&nbsp;&nbsp;</TT></TD>
    <TD noWrap align=3Dright><TT>137&nbsp;&nbsp;</TT></TD>
    <TD =
noWrap><TT>&nbsp;R.VQLLEIAQVPDEHVNEFK.S</TT></TD></TR></TBODY></TABLE>
<TABLE border=3D0 cellSpacing=3D0>
  <TBODY>
  <TR>
    <TD><TT>&nbsp;&nbsp;&nbsp;&nbsp;&nbsp;&nbsp;</TT></TD>
    <TD><TT><B>No match to: </B>825.0546, 842.4564, 876.3851, 1092.5697, =

      1124.4807, 1300.6252, 1359.6001, 1359.6001, 1370.6768, 1381.5649,=20
      1384.5444, 1392.6921, 1392.6921, 1443.6523, 1448.6769, 1548.6180,=20
      1548.6180, 1569.6733, 1570.6646, 1572.6895, 1599.7539, 1616.7305,=20
      1616.7305, 1638.6923, 1700.7773, 1718.7957, 1718.7957, 1740.8105,=20
      1874.9241, 2008.9308, 2008.9308, 2129.9783, 2144.8623, 2144.8623,=20
      2150.0820, 2160.8474, 2166.8726, 2180.9785, 2366.1367, 2366.1367,=20
      2481.0352, 2498.0232, 2504.0391, 2625.3047, 2965.4324,=20
  3314.6526</TT></TD></TR></TBODY></TABLE><BR>
<TABLE border=3D0 cellSpacing=3D0>
  <TBODY>
  <TR>
    <TD><TT><B><A name=3DHit45>45.</A>&nbsp;&nbsp;&nbsp;</B></TT></TD>
    <TD noWrap><TT><A=20
      =
href=3D"http://zxw-pc/mascot/cgi/protein_view.pl?file=3D../data/20121225/=
F002427.dat&amp;hit=3D45"=20
      =
target=3D_blank>gi|115187699</A>&nbsp;&nbsp;&nbsp;&nbsp;<B>Mass:</B>&nbsp=
;16851&nbsp;&nbsp;&nbsp;&nbsp;<B>Score:</B>&nbsp;151&nbsp;&nbsp;&nbsp;&nb=
sp;<B>Expect:</B>&nbsp;1.5e-009&nbsp;&nbsp;<B>Matches:</B>&nbsp;3</TT></T=
D></TR>
  <TR>
    <TD>&nbsp;</TD>
    <TD noWrap><TT>UDP-glucose pyrophosphorylase [Arachis=20
  hypogaea]</TT></TD></TR></TBODY></TABLE>
<TABLE border=3D0 cellSpacing=3D0 cellPadding=3D0>
  <TBODY>
  <TR>
    <TD><TT>&nbsp;&nbsp;&nbsp;&nbsp;&nbsp;&nbsp;</TT></TD>
    <TD align=3Dright><TT><B>Observed&nbsp;&nbsp;</B></TT></TD>
    <TD noWrap align=3Dright><TT><B>Mr(expt)&nbsp;&nbsp;</B></TT></TD>
    <TD noWrap align=3Dright><TT><B>Mr(calc)&nbsp;&nbsp;</B></TT></TD>
    <TD align=3Dright><TT><B>&nbsp;ppm&nbsp;&nbsp;</B></TT></TD>
    <TD align=3Dright><TT><B>Start&nbsp;</B></TT></TD>
    <TD align=3Dright><TT><B>&nbsp;</B></TT></TD>
    <TD align=3Dright><TT><B>End&nbsp;</B></TT></TD>
    <TD align=3Dright><TT><B>Miss&nbsp;</B></TT></TD>
    <TD align=3Dright><TT><B>Ions&nbsp;</B></TT></TD>
    <TD><TT><B>&nbsp;Peptide</B></TT></TD></TR>
  <TR>
    <TD align=3Dright>&nbsp;</TD>
    <TD align=3Dright><TT>1092.5697&nbsp;&nbsp;</TT></TD>
    <TD align=3Dright><TT>1091.5624&nbsp;&nbsp;</TT></TD>
    <TD align=3Dright><TT>1091.6451&nbsp;&nbsp;</TT></TD>
    <TD noWrap align=3Dright><TT>-75.73&nbsp;</TT></TD>
    <TD align=3Dright><TT>19&nbsp;</TT></TD>
    <TD noWrap align=3Dright><TT>-&nbsp;</TT></TD>
    <TD align=3Dright><TT>27&nbsp;</TT></TD>
    <TD align=3Dright><TT>0&nbsp;&nbsp;</TT></TD>
    <TD noWrap align=3Dright><TT>---&nbsp;&nbsp;</TT></TD>
    <TD noWrap><TT>&nbsp;K.ILNHLIQNK.N</TT></TD></TR>
  <TR>
    <TD align=3Dright>&nbsp;</TD>
    <TD align=3Dright><TT>2107.9768&nbsp;&nbsp;</TT></TD>
    <TD align=3Dright><TT>2106.9695&nbsp;&nbsp;</TT></TD>
    <TD align=3Dright><TT>2107.0950&nbsp;&nbsp;</TT></TD>
    <TD noWrap align=3Dright><TT>-59.53&nbsp;</TT></TD>
    <TD align=3Dright><TT>54&nbsp;</TT></TD>
    <TD noWrap align=3Dright><TT>-&nbsp;</TT></TD>
    <TD align=3Dright><TT>71&nbsp;</TT></TD>
    <TD align=3Dright><TT>0&nbsp;&nbsp;</TT></TD>
    <TD noWrap align=3Dright><TT>---&nbsp;&nbsp;</TT></TD>
    <TD noWrap><TT>&nbsp;R.VQLLEIAQVPDEHVNEFK.S</TT></TD></TR>
  <TR>
    <TD align=3Dright>&nbsp;</TD>
    <TD align=3Dright><TT>2107.9768&nbsp;&nbsp;</TT></TD>
    <TD align=3Dright><TT>2106.9695&nbsp;&nbsp;</TT></TD>
    <TD align=3Dright><TT>2107.0950&nbsp;&nbsp;</TT></TD>
    <TD noWrap align=3Dright><TT>-59.53&nbsp;</TT></TD>
    <TD align=3Dright><TT>54&nbsp;</TT></TD>
    <TD noWrap align=3Dright><TT>-&nbsp;</TT></TD>
    <TD align=3Dright><TT>71&nbsp;</TT></TD>
    <TD align=3Dright><TT>0&nbsp;&nbsp;</TT></TD>
    <TD noWrap align=3Dright><TT>137&nbsp;&nbsp;</TT></TD>
    <TD =
noWrap><TT>&nbsp;R.VQLLEIAQVPDEHVNEFK.S</TT></TD></TR></TBODY></TABLE>
<TABLE border=3D0 cellSpacing=3D0>
  <TBODY>
  <TR>
    <TD><TT>&nbsp;&nbsp;&nbsp;&nbsp;&nbsp;&nbsp;</TT></TD>
    <TD><TT><B>No match to: </B>702.3782, 806.4070, 825.0546, 842.4564,=20
      876.3851, 1006.5073, 1006.5073, 1124.4807, 1300.6252, 1359.6001,=20
      1359.6001, 1370.6768, 1381.5649, 1384.5444, 1392.6921, 1392.6921,=20
      1443.6523, 1448.6769, 1548.6180, 1548.6180, 1569.6733, 1570.6646,=20
      1572.6895, 1599.7539, 1616.7305, 1616.7305, 1638.6923, 1700.7773,=20
      1718.7957, 1718.7957, 1740.8105, 1874.9241, 2008.9308, 2008.9308,=20
      2129.9783, 2144.8623, 2144.8623, 2150.0820, 2160.8474, 2166.8726,=20
      2180.9785, 2366.1367, 2366.1367, 2481.0352, 2498.0232, 2504.0391,=20
      2625.3047, 2965.4324, 3314.6526</TT></TD></TR></TBODY></TABLE><BR>
<TABLE border=3D0 cellSpacing=3D0>
  <TBODY>
  <TR>
    <TD><TT><B><A name=3DHit46>46.</A>&nbsp;&nbsp;&nbsp;</B></TT></TD>
    <TD noWrap><TT><A=20
      =
href=3D"http://zxw-pc/mascot/cgi/protein_view.pl?file=3D../data/20121225/=
F002427.dat&amp;hit=3D46"=20
      =
target=3D_blank>gi|211906436</A>&nbsp;&nbsp;&nbsp;&nbsp;<B>Mass:</B>&nbsp=
;51283&nbsp;&nbsp;&nbsp;&nbsp;<B>Score:</B>&nbsp;149&nbsp;&nbsp;&nbsp;&nb=
sp;<B>Expect:</B>&nbsp;2.3e-009&nbsp;&nbsp;<B>Matches:</B>&nbsp;4</TT></T=
D></TR>
  <TR>
    <TD>&nbsp;</TD>
    <TD noWrap><TT>UDP-D-glucose pyrophosphorylase [Gossypium=20
  hirsutum]</TT></TD></TR></TBODY></TABLE>
<TABLE border=3D0 cellSpacing=3D0 cellPadding=3D0>
  <TBODY>
  <TR>
    <TD><TT>&nbsp;&nbsp;&nbsp;&nbsp;&nbsp;&nbsp;</TT></TD>
    <TD align=3Dright><TT><B>Observed&nbsp;&nbsp;</B></TT></TD>
    <TD noWrap align=3Dright><TT><B>Mr(expt)&nbsp;&nbsp;</B></TT></TD>
    <TD noWrap align=3Dright><TT><B>Mr(calc)&nbsp;&nbsp;</B></TT></TD>
    <TD align=3Dright><TT><B>&nbsp;ppm&nbsp;&nbsp;</B></TT></TD>
    <TD align=3Dright><TT><B>Start&nbsp;</B></TT></TD>
    <TD align=3Dright><TT><B>&nbsp;</B></TT></TD>
    <TD align=3Dright><TT><B>End&nbsp;</B></TT></TD>
    <TD align=3Dright><TT><B>Miss&nbsp;</B></TT></TD>
    <TD align=3Dright><TT><B>Ions&nbsp;</B></TT></TD>
    <TD><TT><B>&nbsp;Peptide</B></TT></TD></TR>
  <TR>
    <TD align=3Dright>&nbsp;</TD>
    <TD align=3Dright><TT>702.3782&nbsp;&nbsp;</TT></TD>
    <TD align=3Dright><TT>701.3709&nbsp;&nbsp;</TT></TD>
    <TD align=3Dright><TT>701.4072&nbsp;&nbsp;</TT></TD>
    <TD noWrap align=3Dright><TT>-51.73&nbsp;</TT></TD>
    <TD align=3Dright><TT>96&nbsp;</TT></TD>
    <TD noWrap align=3Dright><TT>-&nbsp;</TT></TD>
    <TD align=3Dright><TT>101&nbsp;</TT></TD>
    <TD align=3Dright><TT>0&nbsp;&nbsp;</TT></TD>
    <TD noWrap align=3Dright><TT>---&nbsp;&nbsp;</TT></TD>
    <TD noWrap><TT>&nbsp;K.SVIEVR.N</TT></TD></TR>
  <TR>
    <TD align=3Dright>&nbsp;</TD>
    <TD align=3Dright><TT>2107.9768&nbsp;&nbsp;</TT></TD>
    <TD align=3Dright><TT>2106.9695&nbsp;&nbsp;</TT></TD>
    <TD align=3Dright><TT>2107.0950&nbsp;&nbsp;</TT></TD>
    <TD noWrap align=3Dright><TT>-59.53&nbsp;</TT></TD>
    <TD align=3Dright><TT>263&nbsp;</TT></TD>
    <TD noWrap align=3Dright><TT>-&nbsp;</TT></TD>
    <TD align=3Dright><TT>280&nbsp;</TT></TD>
    <TD align=3Dright><TT>0&nbsp;&nbsp;</TT></TD>
    <TD noWrap align=3Dright><TT>---&nbsp;&nbsp;</TT></TD>
    <TD noWrap><TT>&nbsp;K.VQLLEIAQVPDEHVNEFK.S</TT></TD></TR>
  <TR>
    <TD align=3Dright>&nbsp;</TD>
    <TD align=3Dright><TT>2107.9768&nbsp;&nbsp;</TT></TD>
    <TD align=3Dright><TT>2106.9695&nbsp;&nbsp;</TT></TD>
    <TD align=3Dright><TT>2107.0950&nbsp;&nbsp;</TT></TD>
    <TD noWrap align=3Dright><TT>-59.53&nbsp;</TT></TD>
    <TD align=3Dright><TT>263&nbsp;</TT></TD>
    <TD noWrap align=3Dright><TT>-&nbsp;</TT></TD>
    <TD align=3Dright><TT>280&nbsp;</TT></TD>
    <TD align=3Dright><TT>0&nbsp;&nbsp;</TT></TD>
    <TD noWrap align=3Dright><TT>137&nbsp;&nbsp;</TT></TD>
    <TD noWrap><TT>&nbsp;K.VQLLEIAQVPDEHVNEFK.S</TT></TD></TR>
  <TR>
    <TD align=3Dright>&nbsp;</TD>
    <TD align=3Dright><TT>2160.8474&nbsp;&nbsp;</TT></TD>
    <TD align=3Dright><TT>2159.8401&nbsp;&nbsp;</TT></TD>
    <TD align=3Dright><TT>2159.9735&nbsp;&nbsp;</TT></TD>
    <TD noWrap align=3Dright><TT>-61.75&nbsp;</TT></TD>
    <TD align=3Dright><TT>181&nbsp;</TT></TD>
    <TD noWrap align=3Dright><TT>-&nbsp;</TT></TD>
    <TD align=3Dright><TT>200&nbsp;</TT></TD>
    <TD align=3Dright><TT>0&nbsp;&nbsp;</TT></TD>
    <TD noWrap align=3Dright><TT>---&nbsp;&nbsp;</TT></TD>
    <TD =
noWrap><TT>&nbsp;K.DGWYPPGHGDVFPSLMNSGK.L</TT></TD></TR></TBODY></TABLE>
<TABLE border=3D0 cellSpacing=3D0>
  <TBODY>
  <TR>
    <TD><TT>&nbsp;&nbsp;&nbsp;&nbsp;&nbsp;&nbsp;</TT></TD>
    <TD><TT><B>No match to: </B>806.4070, 825.0546, 842.4564, 876.3851,=20
      1006.5073, 1006.5073, 1092.5697, 1124.4807, 1300.6252, 1359.6001,=20
      1359.6001, 1370.6768, 1381.5649, 1384.5444, 1392.6921, 1392.6921,=20
      1443.6523, 1448.6769, 1548.6180, 1548.6180, 1569.6733, 1570.6646,=20
      1572.6895, 1599.7539, 1616.7305, 1616.7305, 1638.6923, 1700.7773,=20
      1718.7957, 1718.7957, 1740.8105, 1874.9241, 2008.9308, 2008.9308,=20
      2129.9783, 2144.8623, 2144.8623, 2150.0820, 2166.8726, 2180.9785,=20
      2366.1367, 2366.1367, 2481.0352, 2498.0232, 2504.0391, 2625.3047,=20
      2965.4324, 3314.6526</TT></TD></TR></TBODY></TABLE><BR>
<TABLE border=3D0 cellSpacing=3D0>
  <TBODY>
  <TR>
    <TD><TT><B><A name=3DHit47>47.</A>&nbsp;&nbsp;&nbsp;</B></TT></TD>
    <TD noWrap><TT><A=20
      =
href=3D"http://zxw-pc/mascot/cgi/protein_view.pl?file=3D../data/20121225/=
F002427.dat&amp;hit=3D47"=20
      =
target=3D_blank>gi|37729658</A>&nbsp;&nbsp;&nbsp;&nbsp;<B>Mass:</B>&nbsp;=
51960&nbsp;&nbsp;&nbsp;&nbsp;<B>Score:</B>&nbsp;149&nbsp;&nbsp;&nbsp;&nbs=
p;<B>Expect:</B>&nbsp;2.3e-009&nbsp;&nbsp;<B>Matches:</B>&nbsp;4</TT></TD=
></TR>
  <TR>
    <TD>&nbsp;</TD>
    <TD noWrap><TT>UDP-glucose pyrophosphorylase [Bambusa=20
  oldhamii]</TT></TD></TR></TBODY></TABLE>
<TABLE border=3D0 cellSpacing=3D0 cellPadding=3D0>
  <TBODY>
  <TR>
    <TD><TT>&nbsp;&nbsp;&nbsp;&nbsp;&nbsp;&nbsp;</TT></TD>
    <TD align=3Dright><TT><B>Observed&nbsp;&nbsp;</B></TT></TD>
    <TD noWrap align=3Dright><TT><B>Mr(expt)&nbsp;&nbsp;</B></TT></TD>
    <TD noWrap align=3Dright><TT><B>Mr(calc)&nbsp;&nbsp;</B></TT></TD>
    <TD align=3Dright><TT><B>&nbsp;ppm&nbsp;&nbsp;</B></TT></TD>
    <TD align=3Dright><TT><B>Start&nbsp;</B></TT></TD>
    <TD align=3Dright><TT><B>&nbsp;</B></TT></TD>
    <TD align=3Dright><TT><B>End&nbsp;</B></TT></TD>
    <TD align=3Dright><TT><B>Miss&nbsp;</B></TT></TD>
    <TD align=3Dright><TT><B>Ions&nbsp;</B></TT></TD>
    <TD><TT><B>&nbsp;Peptide</B></TT></TD></TR>
  <TR>
    <TD align=3Dright>&nbsp;</TD>
    <TD align=3Dright><TT>702.3782&nbsp;&nbsp;</TT></TD>
    <TD align=3Dright><TT>701.3709&nbsp;&nbsp;</TT></TD>
    <TD align=3Dright><TT>701.4072&nbsp;&nbsp;</TT></TD>
    <TD noWrap align=3Dright><TT>-51.73&nbsp;</TT></TD>
    <TD align=3Dright><TT>104&nbsp;</TT></TD>
    <TD noWrap align=3Dright><TT>-&nbsp;</TT></TD>
    <TD align=3Dright><TT>109&nbsp;</TT></TD>
    <TD align=3Dright><TT>0&nbsp;&nbsp;</TT></TD>
    <TD noWrap align=3Dright><TT>---&nbsp;&nbsp;</TT></TD>
    <TD noWrap><TT>&nbsp;K.SVIEVR.N</TT></TD></TR>
  <TR>
    <TD align=3Dright>&nbsp;</TD>
    <TD align=3Dright><TT>2107.9768&nbsp;&nbsp;</TT></TD>
    <TD align=3Dright><TT>2106.9695&nbsp;&nbsp;</TT></TD>
    <TD align=3Dright><TT>2107.0950&nbsp;&nbsp;</TT></TD>
    <TD noWrap align=3Dright><TT>-59.53&nbsp;</TT></TD>
    <TD align=3Dright><TT>271&nbsp;</TT></TD>
    <TD noWrap align=3Dright><TT>-&nbsp;</TT></TD>
    <TD align=3Dright><TT>288&nbsp;</TT></TD>
    <TD align=3Dright><TT>0&nbsp;&nbsp;</TT></TD>
    <TD noWrap align=3Dright><TT>---&nbsp;&nbsp;</TT></TD>
    <TD noWrap><TT>&nbsp;R.VQLLEIAQVPDEHVNEFK.S</TT></TD></TR>
  <TR>
    <TD align=3Dright>&nbsp;</TD>
    <TD align=3Dright><TT>2107.9768&nbsp;&nbsp;</TT></TD>
    <TD align=3Dright><TT>2106.9695&nbsp;&nbsp;</TT></TD>
    <TD align=3Dright><TT>2107.0950&nbsp;&nbsp;</TT></TD>
    <TD noWrap align=3Dright><TT>-59.53&nbsp;</TT></TD>
    <TD align=3Dright><TT>271&nbsp;</TT></TD>
    <TD noWrap align=3Dright><TT>-&nbsp;</TT></TD>
    <TD align=3Dright><TT>288&nbsp;</TT></TD>
    <TD align=3Dright><TT>0&nbsp;&nbsp;</TT></TD>
    <TD noWrap align=3Dright><TT>137&nbsp;&nbsp;</TT></TD>
    <TD noWrap><TT>&nbsp;R.VQLLEIAQVPDEHVNEFK.S</TT></TD></TR>
  <TR>
    <TD align=3Dright>&nbsp;</TD>
    <TD align=3Dright><TT>2180.9785&nbsp;&nbsp;</TT></TD>
    <TD align=3Dright><TT>2179.9712&nbsp;&nbsp;</TT></TD>
    <TD align=3Dright><TT>2180.0848&nbsp;&nbsp;</TT></TD>
    <TD noWrap align=3Dright><TT>-52.11&nbsp;</TT></TD>
    <TD align=3Dright><TT>454&nbsp;</TT></TD>
    <TD noWrap align=3Dright><TT>-&nbsp;</TT></TD>
    <TD align=3Dright><TT>473&nbsp;</TT></TD>
    <TD align=3Dright><TT>1&nbsp;&nbsp;</TT></TD>
    <TD noWrap align=3Dright><TT>---&nbsp;&nbsp;</TT></TD>
    <TD =
noWrap><TT>&nbsp;K.LEIPDGTVLENKDINGPEDL.-</TT></TD></TR></TBODY></TABLE>
<TABLE border=3D0 cellSpacing=3D0>
  <TBODY>
  <TR>
    <TD><TT>&nbsp;&nbsp;&nbsp;&nbsp;&nbsp;&nbsp;</TT></TD>
    <TD><TT><B>No match to: </B>806.4070, 825.0546, 842.4564, 876.3851,=20
      1006.5073, 1006.5073, 1092.5697, 1124.4807, 1300.6252, 1359.6001,=20
      1359.6001, 1370.6768, 1381.5649, 1384.5444, 1392.6921, 1392.6921,=20
      1443.6523, 1448.6769, 1548.6180, 1548.6180, 1569.6733, 1570.6646,=20
      1572.6895, 1599.7539, 1616.7305, 1616.7305, 1638.6923, 1700.7773,=20
      1718.7957, 1718.7957, 1740.8105, 1874.9241, 2008.9308, 2008.9308,=20
      2129.9783, 2144.8623, 2144.8623, 2150.0820, 2160.8474, 2166.8726,=20
      2366.1367, 2366.1367, 2481.0352, 2498.0232, 2504.0391, 2625.3047,=20
      2965.4324, 3314.6526</TT></TD></TR></TBODY></TABLE><BR>
<TABLE border=3D0 cellSpacing=3D0>
  <TBODY>
  <TR>
    <TD><TT><B><A name=3DHit48>48.</A>&nbsp;&nbsp;&nbsp;</B></TT></TD>
    <TD noWrap><TT><A=20
      =
href=3D"http://zxw-pc/mascot/cgi/protein_view.pl?file=3D../data/20121225/=
F002427.dat&amp;hit=3D48"=20
      =
target=3D_blank>gi|90820120</A>&nbsp;&nbsp;&nbsp;&nbsp;<B>Mass:</B>&nbsp;=
52030&nbsp;&nbsp;&nbsp;&nbsp;<B>Score:</B>&nbsp;148&nbsp;&nbsp;&nbsp;&nbs=
p;<B>Expect:</B>&nbsp;2.9e-009&nbsp;&nbsp;<B>Matches:</B>&nbsp;5</TT></TD=
></TR>
  <TR>
    <TD>&nbsp;</TD>
    <TD noWrap><TT>UDP-glucose pyrophosphorylase [Cucumis=20
  melo]</TT></TD></TR></TBODY></TABLE>
<TABLE border=3D0 cellSpacing=3D0 cellPadding=3D0>
  <TBODY>
  <TR>
    <TD><TT>&nbsp;&nbsp;&nbsp;&nbsp;&nbsp;&nbsp;</TT></TD>
    <TD align=3Dright><TT><B>Observed&nbsp;&nbsp;</B></TT></TD>
    <TD noWrap align=3Dright><TT><B>Mr(expt)&nbsp;&nbsp;</B></TT></TD>
    <TD noWrap align=3Dright><TT><B>Mr(calc)&nbsp;&nbsp;</B></TT></TD>
    <TD align=3Dright><TT><B>&nbsp;ppm&nbsp;&nbsp;</B></TT></TD>
    <TD align=3Dright><TT><B>Start&nbsp;</B></TT></TD>
    <TD align=3Dright><TT><B>&nbsp;</B></TT></TD>
    <TD align=3Dright><TT><B>End&nbsp;</B></TT></TD>
    <TD align=3Dright><TT><B>Miss&nbsp;</B></TT></TD>
    <TD align=3Dright><TT><B>Ions&nbsp;</B></TT></TD>
    <TD><TT><B>&nbsp;Peptide</B></TT></TD></TR>
  <TR>
    <TD align=3Dright>&nbsp;</TD>
    <TD align=3Dright><TT>702.3782&nbsp;&nbsp;</TT></TD>
    <TD align=3Dright><TT>701.3709&nbsp;&nbsp;</TT></TD>
    <TD align=3Dright><TT>701.4072&nbsp;&nbsp;</TT></TD>
    <TD noWrap align=3Dright><TT>-51.73&nbsp;</TT></TD>
    <TD align=3Dright><TT>107&nbsp;</TT></TD>
    <TD noWrap align=3Dright><TT>-&nbsp;</TT></TD>
    <TD align=3Dright><TT>112&nbsp;</TT></TD>
    <TD align=3Dright><TT>0&nbsp;&nbsp;</TT></TD>
    <TD noWrap align=3Dright><TT>---&nbsp;&nbsp;</TT></TD>
    <TD noWrap><TT>&nbsp;K.SVIEVR.N</TT></TD></TR>
  <TR>
    <TD align=3Dright>&nbsp;</TD>
    <TD align=3Dright><TT>1392.6921&nbsp;&nbsp;</TT></TD>
    <TD align=3Dright><TT>1391.6848&nbsp;&nbsp;</TT></TD>
    <TD align=3Dright><TT>1391.6602&nbsp;&nbsp;</TT></TD>
    <TD noWrap align=3Dright><TT>17.7&nbsp;</TT></TD>
    <TD align=3Dright><TT>1&nbsp;</TT></TD>
    <TD noWrap align=3Dright><TT>-&nbsp;</TT></TD>
    <TD align=3Dright><TT>14&nbsp;</TT></TD>
    <TD align=3Dright><TT>0&nbsp;&nbsp;</TT></TD>
    <TD noWrap align=3Dright><TT>---&nbsp;&nbsp;</TT></TD>
    <TD noWrap><TT>&nbsp;-.MASAATLSPADTEK.L</TT></TD></TR>
  <TR>
    <TD align=3Dright>&nbsp;</TD>
    <TD align=3Dright><TT>1392.6921&nbsp;&nbsp;</TT></TD>
    <TD align=3Dright><TT>1391.6848&nbsp;&nbsp;</TT></TD>
    <TD align=3Dright><TT>1391.6602&nbsp;&nbsp;</TT></TD>
    <TD noWrap align=3Dright><TT>17.7&nbsp;</TT></TD>
    <TD align=3Dright><TT>1&nbsp;</TT></TD>
    <TD noWrap align=3Dright><TT>-&nbsp;</TT></TD>
    <TD align=3Dright><TT>14&nbsp;</TT></TD>
    <TD align=3Dright><TT>0&nbsp;&nbsp;</TT></TD>
    <TD noWrap align=3Dright><TT>---&nbsp;&nbsp;</TT></TD>
    <TD noWrap><TT>&nbsp;-.MASAATLSPADTEK.L</TT></TD></TR>
  <TR>
    <TD align=3Dright>&nbsp;</TD>
    <TD align=3Dright><TT>2107.9768&nbsp;&nbsp;</TT></TD>
    <TD align=3Dright><TT>2106.9695&nbsp;&nbsp;</TT></TD>
    <TD align=3Dright><TT>2107.0950&nbsp;&nbsp;</TT></TD>
    <TD noWrap align=3Dright><TT>-59.53&nbsp;</TT></TD>
    <TD align=3Dright><TT>274&nbsp;</TT></TD>
    <TD noWrap align=3Dright><TT>-&nbsp;</TT></TD>
    <TD align=3Dright><TT>291&nbsp;</TT></TD>
    <TD align=3Dright><TT>0&nbsp;&nbsp;</TT></TD>
    <TD noWrap align=3Dright><TT>---&nbsp;&nbsp;</TT></TD>
    <TD noWrap><TT>&nbsp;K.VQLLEIAQVPDEHVNEFK.S</TT></TD></TR>
  <TR>
    <TD align=3Dright>&nbsp;</TD>
    <TD align=3Dright><TT>2107.9768&nbsp;&nbsp;</TT></TD>
    <TD align=3Dright><TT>2106.9695&nbsp;&nbsp;</TT></TD>
    <TD align=3Dright><TT>2107.0950&nbsp;&nbsp;</TT></TD>
    <TD noWrap align=3Dright><TT>-59.53&nbsp;</TT></TD>
    <TD align=3Dright><TT>274&nbsp;</TT></TD>
    <TD noWrap align=3Dright><TT>-&nbsp;</TT></TD>
    <TD align=3Dright><TT>291&nbsp;</TT></TD>
    <TD align=3Dright><TT>0&nbsp;&nbsp;</TT></TD>
    <TD noWrap align=3Dright><TT>137&nbsp;&nbsp;</TT></TD>
    <TD =
noWrap><TT>&nbsp;K.VQLLEIAQVPDEHVNEFK.S</TT></TD></TR></TBODY></TABLE>
<TABLE border=3D0 cellSpacing=3D0>
  <TBODY>
  <TR>
    <TD><TT>&nbsp;&nbsp;&nbsp;&nbsp;&nbsp;&nbsp;</TT></TD>
    <TD><TT><B>No match to: </B>806.4070, 825.0546, 842.4564, 876.3851,=20
      1006.5073, 1006.5073, 1092.5697, 1124.4807, 1300.6252, 1359.6001,=20
      1359.6001, 1370.6768, 1381.5649, 1384.5444, 1443.6523, 1448.6769,=20
      1548.6180, 1548.6180, 1569.6733, 1570.6646, 1572.6895, 1599.7539,=20
      1616.7305, 1616.7305, 1638.6923, 1700.7773, 1718.7957, 1718.7957,=20
      1740.8105, 1874.9241, 2008.9308, 2008.9308, 2129.9783, 2144.8623,=20
      2144.8623, 2150.0820, 2160.8474, 2166.8726, 2180.9785, 2366.1367,=20
      2366.1367, 2481.0352, 2498.0232, 2504.0391, 2625.3047, 2965.4324,=20
      3314.6526</TT></TD></TR></TBODY></TABLE><BR>
<TABLE border=3D0 cellSpacing=3D0>
  <TBODY>
  <TR>
    <TD><TT><B><A name=3DHit49>49.</A>&nbsp;&nbsp;&nbsp;</B></TT></TD>
    <TD noWrap><TT><A=20
      =
href=3D"http://zxw-pc/mascot/cgi/protein_view.pl?file=3D../data/20121225/=
F002427.dat&amp;hit=3D49"=20
      =
target=3D_blank>gi|332640396</A>&nbsp;&nbsp;&nbsp;&nbsp;<B>Mass:</B>&nbsp=
;51706&nbsp;&nbsp;&nbsp;&nbsp;<B>Score:</B>&nbsp;148&nbsp;&nbsp;&nbsp;&nb=
sp;<B>Expect:</B>&nbsp;2.9e-009&nbsp;&nbsp;<B>Matches:</B>&nbsp;4</TT></T=
D></TR>
  <TR>
    <TD>&nbsp;</TD>
    <TD noWrap><TT>putative UTP--glucose-1-phosphate uridylyltransferase =
2=20
      [Arabidopsis thaliana]</TT></TD></TR></TBODY></TABLE>
<TABLE border=3D0 cellSpacing=3D0 cellPadding=3D0>
  <TBODY>
  <TR>
    <TD><TT>&nbsp;&nbsp;&nbsp;&nbsp;&nbsp;&nbsp;</TT></TD>
    <TD align=3Dright><TT><B>Observed&nbsp;&nbsp;</B></TT></TD>
    <TD noWrap align=3Dright><TT><B>Mr(expt)&nbsp;&nbsp;</B></TT></TD>
    <TD noWrap align=3Dright><TT><B>Mr(calc)&nbsp;&nbsp;</B></TT></TD>
    <TD align=3Dright><TT><B>&nbsp;ppm&nbsp;&nbsp;</B></TT></TD>
    <TD align=3Dright><TT><B>Start&nbsp;</B></TT></TD>
    <TD align=3Dright><TT><B>&nbsp;</B></TT></TD>
    <TD align=3Dright><TT><B>End&nbsp;</B></TT></TD>
    <TD align=3Dright><TT><B>Miss&nbsp;</B></TT></TD>
    <TD align=3Dright><TT><B>Ions&nbsp;</B></TT></TD>
    <TD><TT><B>&nbsp;Peptide</B></TT></TD></TR>
  <TR>
    <TD align=3Dright>&nbsp;</TD>
    <TD align=3Dright><TT>702.3782&nbsp;&nbsp;</TT></TD>
    <TD align=3Dright><TT>701.3709&nbsp;&nbsp;</TT></TD>
    <TD align=3Dright><TT>701.4072&nbsp;&nbsp;</TT></TD>
    <TD noWrap align=3Dright><TT>-51.73&nbsp;</TT></TD>
    <TD align=3Dright><TT>100&nbsp;</TT></TD>
    <TD noWrap align=3Dright><TT>-&nbsp;</TT></TD>
    <TD align=3Dright><TT>105&nbsp;</TT></TD>
    <TD align=3Dright><TT>0&nbsp;&nbsp;</TT></TD>
    <TD noWrap align=3Dright><TT>---&nbsp;&nbsp;</TT></TD>
    <TD noWrap><TT>&nbsp;K.SVIEVR.D</TT></TD></TR>
  <TR>
    <TD align=3Dright>&nbsp;</TD>
    <TD align=3Dright><TT>1300.6252&nbsp;&nbsp;</TT></TD>
    <TD align=3Dright><TT>1299.6179&nbsp;&nbsp;</TT></TD>
    <TD align=3Dright><TT>1299.7286&nbsp;&nbsp;</TT></TD>
    <TD noWrap align=3Dright><TT>-85.12&nbsp;</TT></TD>
    <TD align=3Dright><TT>412&nbsp;</TT></TD>
    <TD noWrap align=3Dright><TT>-&nbsp;</TT></TD>
    <TD align=3Dright><TT>423&nbsp;</TT></TD>
    <TD align=3Dright><TT>0&nbsp;&nbsp;</TT></TD>
    <TD noWrap align=3Dright><TT>---&nbsp;&nbsp;</TT></TD>
    <TD noWrap><TT>&nbsp;K.SIPSIVELDSLK.V</TT></TD></TR>
  <TR>
    <TD align=3Dright>&nbsp;</TD>
    <TD align=3Dright><TT>2107.9768&nbsp;&nbsp;</TT></TD>
    <TD align=3Dright><TT>2106.9695&nbsp;&nbsp;</TT></TD>
    <TD align=3Dright><TT>2107.0950&nbsp;&nbsp;</TT></TD>
    <TD noWrap align=3Dright><TT>-59.53&nbsp;</TT></TD>
    <TD align=3Dright><TT>267&nbsp;</TT></TD>
    <TD noWrap align=3Dright><TT>-&nbsp;</TT></TD>
    <TD align=3Dright><TT>284&nbsp;</TT></TD>
    <TD align=3Dright><TT>0&nbsp;&nbsp;</TT></TD>
    <TD noWrap align=3Dright><TT>---&nbsp;&nbsp;</TT></TD>
    <TD noWrap><TT>&nbsp;K.VQLLEIAQVPDEHVNEFK.S</TT></TD></TR>
  <TR>
    <TD align=3Dright>&nbsp;</TD>
    <TD align=3Dright><TT>2107.9768&nbsp;&nbsp;</TT></TD>
    <TD align=3Dright><TT>2106.9695&nbsp;&nbsp;</TT></TD>
    <TD align=3Dright><TT>2107.0950&nbsp;&nbsp;</TT></TD>
    <TD noWrap align=3Dright><TT>-59.53&nbsp;</TT></TD>
    <TD align=3Dright><TT>267&nbsp;</TT></TD>
    <TD noWrap align=3Dright><TT>-&nbsp;</TT></TD>
    <TD align=3Dright><TT>284&nbsp;</TT></TD>
    <TD align=3Dright><TT>0&nbsp;&nbsp;</TT></TD>
    <TD noWrap align=3Dright><TT>137&nbsp;&nbsp;</TT></TD>
    <TD =
noWrap><TT>&nbsp;K.VQLLEIAQVPDEHVNEFK.S</TT></TD></TR></TBODY></TABLE>
<TABLE border=3D0 cellSpacing=3D0>
  <TBODY>
  <TR>
    <TD><TT>&nbsp;&nbsp;&nbsp;&nbsp;&nbsp;&nbsp;</TT></TD>
    <TD><TT><B>No match to: </B>806.4070, 825.0546, 842.4564, 876.3851,=20
      1006.5073, 1006.5073, 1092.5697, 1124.4807, 1359.6001, 1359.6001,=20
      1370.6768, 1381.5649, 1384.5444, 1392.6921, 1392.6921, 1443.6523,=20
      1448.6769, 1548.6180, 1548.6180, 1569.6733, 1570.6646, 1572.6895,=20
      1599.7539, 1616.7305, 1616.7305, 1638.6923, 1700.7773, 1718.7957,=20
      1718.7957, 1740.8105, 1874.9241, 2008.9308, 2008.9308, 2129.9783,=20
      2144.8623, 2144.8623, 2150.0820, 2160.8474, 2166.8726, 2180.9785,=20
      2366.1367, 2366.1367, 2481.0352, 2498.0232, 2504.0391, 2625.3047,=20
      2965.4324, 3314.6526</TT></TD></TR></TBODY></TABLE><BR>
<TABLE border=3D0 cellSpacing=3D0>
  <TBODY>
  <TR>
    <TD><TT><B><A name=3DHit50>50.</A>&nbsp;&nbsp;&nbsp;</B></TT></TD>
    <TD noWrap><TT><A=20
      =
href=3D"http://zxw-pc/mascot/cgi/protein_view.pl?file=3D../data/20121225/=
F002427.dat&amp;hit=3D50"=20
      =
target=3D_blank>gi|75191313</A>&nbsp;&nbsp;&nbsp;&nbsp;<B>Mass:</B>&nbsp;=
51706&nbsp;&nbsp;&nbsp;&nbsp;<B>Score:</B>&nbsp;148&nbsp;&nbsp;&nbsp;&nbs=
p;<B>Expect:</B>&nbsp;2.9e-009&nbsp;&nbsp;<B>Matches:</B>&nbsp;4</TT></TD=
></TR>
  <TR>
    <TD>&nbsp;</TD>
    <TD noWrap><TT>RecName: Full=3DProbable UTP--glucose-1-phosphate=20
      uridylyltransferase 2; AltName: Full=3DUDP-glucose =
pyrophosphorylase 2;=20
      Short=3DUDPGP 2; Short=3DUGPase 2</TT></TD></TR></TBODY></TABLE>
<TABLE border=3D0 cellSpacing=3D0 cellPadding=3D0>
  <TBODY>
  <TR>
    <TD><TT>&nbsp;&nbsp;&nbsp;&nbsp;&nbsp;&nbsp;</TT></TD>
    <TD align=3Dright><TT><B>Observed&nbsp;&nbsp;</B></TT></TD>
    <TD noWrap align=3Dright><TT><B>Mr(expt)&nbsp;&nbsp;</B></TT></TD>
    <TD noWrap align=3Dright><TT><B>Mr(calc)&nbsp;&nbsp;</B></TT></TD>
    <TD align=3Dright><TT><B>&nbsp;ppm&nbsp;&nbsp;</B></TT></TD>
    <TD align=3Dright><TT><B>Start&nbsp;</B></TT></TD>
    <TD align=3Dright><TT><B>&nbsp;</B></TT></TD>
    <TD align=3Dright><TT><B>End&nbsp;</B></TT></TD>
    <TD align=3Dright><TT><B>Miss&nbsp;</B></TT></TD>
    <TD align=3Dright><TT><B>Ions&nbsp;</B></TT></TD>
    <TD><TT><B>&nbsp;Peptide</B></TT></TD></TR>
  <TR>
    <TD align=3Dright>&nbsp;</TD>
    <TD align=3Dright><TT>702.3782&nbsp;&nbsp;</TT></TD>
    <TD align=3Dright><TT>701.3709&nbsp;&nbsp;</TT></TD>
    <TD align=3Dright><TT>701.4072&nbsp;&nbsp;</TT></TD>
    <TD noWrap align=3Dright><TT>-51.73&nbsp;</TT></TD>
    <TD align=3Dright><TT>100&nbsp;</TT></TD>
    <TD noWrap align=3Dright><TT>-&nbsp;</TT></TD>
    <TD align=3Dright><TT>105&nbsp;</TT></TD>
    <TD align=3Dright><TT>0&nbsp;&nbsp;</TT></TD>
    <TD noWrap align=3Dright><TT>---&nbsp;&nbsp;</TT></TD>
    <TD noWrap><TT>&nbsp;K.SVIEVR.D</TT></TD></TR>
  <TR>
    <TD align=3Dright>&nbsp;</TD>
    <TD align=3Dright><TT>1300.6252&nbsp;&nbsp;</TT></TD>
    <TD align=3Dright><TT>1299.6179&nbsp;&nbsp;</TT></TD>
    <TD align=3Dright><TT>1299.7286&nbsp;&nbsp;</TT></TD>
    <TD noWrap align=3Dright><TT>-85.12&nbsp;</TT></TD>
    <TD align=3Dright><TT>412&nbsp;</TT></TD>
    <TD noWrap align=3Dright><TT>-&nbsp;</TT></TD>
    <TD align=3Dright><TT>423&nbsp;</TT></TD>
    <TD align=3Dright><TT>0&nbsp;&nbsp;</TT></TD>
    <TD noWrap align=3Dright><TT>---&nbsp;&nbsp;</TT></TD>
    <TD noWrap><TT>&nbsp;K.SIPSIVELDSLK.V</TT></TD></TR>
  <TR>
    <TD align=3Dright>&nbsp;</TD>
    <TD align=3Dright><TT>2107.9768&nbsp;&nbsp;</TT></TD>
    <TD align=3Dright><TT>2106.9695&nbsp;&nbsp;</TT></TD>
    <TD align=3Dright><TT>2107.0950&nbsp;&nbsp;</TT></TD>
    <TD noWrap align=3Dright><TT>-59.53&nbsp;</TT></TD>
    <TD align=3Dright><TT>267&nbsp;</TT></TD>
    <TD noWrap align=3Dright><TT>-&nbsp;</TT></TD>
    <TD align=3Dright><TT>284&nbsp;</TT></TD>
    <TD align=3Dright><TT>0&nbsp;&nbsp;</TT></TD>
    <TD noWrap align=3Dright><TT>---&nbsp;&nbsp;</TT></TD>
    <TD noWrap><TT>&nbsp;K.VQLLEIAQVPDEHVNEFK.S</TT></TD></TR>
  <TR>
    <TD align=3Dright>&nbsp;</TD>
    <TD align=3Dright><TT>2107.9768&nbsp;&nbsp;</TT></TD>
    <TD align=3Dright><TT>2106.9695&nbsp;&nbsp;</TT></TD>
    <TD align=3Dright><TT>2107.0950&nbsp;&nbsp;</TT></TD>
    <TD noWrap align=3Dright><TT>-59.53&nbsp;</TT></TD>
    <TD align=3Dright><TT>267&nbsp;</TT></TD>
    <TD noWrap align=3Dright><TT>-&nbsp;</TT></TD>
    <TD align=3Dright><TT>284&nbsp;</TT></TD>
    <TD align=3Dright><TT>0&nbsp;&nbsp;</TT></TD>
    <TD noWrap align=3Dright><TT>137&nbsp;&nbsp;</TT></TD>
    <TD =
noWrap><TT>&nbsp;K.VQLLEIAQVPDEHVNEFK.S</TT></TD></TR></TBODY></TABLE>
<TABLE border=3D0 cellSpacing=3D0>
  <TBODY>
  <TR>
    <TD><TT>&nbsp;&nbsp;&nbsp;&nbsp;&nbsp;&nbsp;</TT></TD>
    <TD><TT><B>No match to: </B>806.4070, 825.0546, 842.4564, 876.3851,=20
      1006.5073, 1006.5073, 1092.5697, 1124.4807, 1359.6001, 1359.6001,=20
      1370.6768, 1381.5649, 1384.5444, 1392.6921, 1392.6921, 1443.6523,=20
      1448.6769, 1548.6180, 1548.6180, 1569.6733, 1570.6646, 1572.6895,=20
      1599.7539, 1616.7305, 1616.7305, 1638.6923, 1700.7773, 1718.7957,=20
      1718.7957, 1740.8105, 1874.9241, 2008.9308, 2008.9308, 2129.9783,=20
      2144.8623, 2144.8623, 2150.0820, 2160.8474, 2166.8726, 2180.9785,=20
      2366.1367, 2366.1367, 2481.0352, 2498.0232, 2504.0391, 2625.3047,=20
      2965.4324, 3314.6526</TT></TD></TR></TBODY></TABLE><BR>
<H3>Search Parameters</H3><FONT face=3D"Courier =
New,Courier,monospace"><PRE><B>Type of search         : MS/MS Ion =
Search</B>
<B>Enzyme                 : Trypsin</B>
<B>Variable modifications : <A =
href=3D"http://zxw-pc/mascot/cgi/client.pl?modification&amp;mod_name=3DOx=
idation+%28M%29&amp;file=3D../data/20121225/F002427.dat" =
target=3D_blank>Oxidation (M)</A></B>
<B>Mass values            : Monoisotopic</B>
<B>Protein Mass           : Unrestricted</B>
<B>Peptide Mass Tolerance : =C2=B1 100 ppm</B>
<B>Fragment Mass Tolerance: =C2=B1 0.8 Da</B>
<B>Max Missed Cleavages   : 1</B>
<B>Instrument type        : MALDI-TOF-TOF</B>
<A name=3DQuery1><B>Query1 (702.3782,1+)   </A>: &lt;no title&gt;</B>
<A name=3DQuery2><B>Query2 (806.4070,1+)   </A>: &lt;no title&gt;</B>
<A name=3DQuery3><B>Query3 (825.0546,1+)   </A>: &lt;no title&gt;</B>
<A name=3DQuery4><B>Query4 (842.4564,1+)   </A>: &lt;no title&gt;</B>
<A name=3DQuery5><B>Query5 (876.3851,1+)   </A>: &lt;no title&gt;</B>
<A name=3DQuery6><B>Query6 (1006.5073,1+)  </A>: &lt;no title&gt;</B>
<A name=3DQuery7><B>Query7 (1006.5073,1+)  </A>: Label: K20, Spot_Id: =
795052, Peak_List_Id: 465206, MSMS Job_Run_Id: 23273, Comment: </B>
<A name=3DQuery8><B>Query8 (1092.5697,1+)  </A>: &lt;no title&gt;</B>
<A name=3DQuery9><B>Query9 (1124.4807,1+)  </A>: &lt;no title&gt;</B>
<A name=3DQuery10><B>Query10 (1300.6252,1+) </A>: &lt;no title&gt;</B>
<A name=3DQuery11><B>Query11 (1359.6001,1+) </A>: &lt;no title&gt;</B>
<A name=3DQuery12><B>Query12 (1359.6001,1+) </A>: Label: K20, Spot_Id: =
795052, Peak_List_Id: 465203, MSMS Job_Run_Id: 23273, Comment: </B>
<A name=3DQuery13><B>Query13 (1370.6768,1+) </A>: &lt;no title&gt;</B>
<A name=3DQuery14><B>Query14 (1381.5649,1+) </A>: &lt;no title&gt;</B>
<A name=3DQuery15><B>Query15 (1384.5444,1+) </A>: &lt;no title&gt;</B>
<A name=3DQuery16><B>Query16 (1392.6921,1+) </A>: &lt;no title&gt;</B>
<A name=3DQuery17><B>Query17 (1392.6921,1+) </A>: Label: K20, Spot_Id: =
795052, Peak_List_Id: 465211, MSMS Job_Run_Id: 23273, Comment: </B>
<A name=3DQuery18><B>Query18 (1443.6523,1+) </A>: &lt;no title&gt;</B>
<A name=3DQuery19><B>Query19 (1448.6769,1+) </A>: &lt;no title&gt;</B>
<A name=3DQuery20><B>Query20 (1548.6180,1+) </A>: &lt;no title&gt;</B>
<A name=3DQuery21><B>Query21 (1548.6180,1+) </A>: Label: K20, Spot_Id: =
795052, Peak_List_Id: 465208, MSMS Job_Run_Id: 23273, Comment: </B>
<A name=3DQuery22><B>Query22 (1569.6733,1+) </A>: &lt;no title&gt;</B>
<A name=3DQuery23><B>Query23 (1570.6646,1+) </A>: &lt;no title&gt;</B>
<A name=3DQuery24><B>Query24 (1572.6895,1+) </A>: &lt;no title&gt;</B>
<A name=3DQuery25><B>Query25 (1599.7539,1+) </A>: &lt;no title&gt;</B>
<A name=3DQuery26><B>Query26 (1616.7305,1+) </A>: &lt;no title&gt;</B>
<A name=3DQuery27><B>Query27 (1616.7305,1+) </A>: Label: K20, Spot_Id: =
795052, Peak_List_Id: 465202, MSMS Job_Run_Id: 23273, Comment: </B>
<A name=3DQuery28><B>Query28 (1638.6923,1+) </A>: &lt;no title&gt;</B>
<A name=3DQuery29><B>Query29 (1700.7773,1+) </A>: &lt;no title&gt;</B>
<A name=3DQuery30><B>Query30 (1718.7957,1+) </A>: &lt;no title&gt;</B>
<A name=3DQuery31><B>Query31 (1718.7957,1+) </A>: Label: K20, Spot_Id: =
795052, Peak_List_Id: 465210, MSMS Job_Run_Id: 23273, Comment: </B>
<A name=3DQuery32><B>Query32 (1740.8105,1+) </A>: &lt;no title&gt;</B>
<A name=3DQuery33><B>Query33 (1874.9241,1+) </A>: &lt;no title&gt;</B>
<A name=3DQuery34><B>Query34 (2008.9308,1+) </A>: &lt;no title&gt;</B>
<A name=3DQuery35><B>Query35 (2008.9308,1+) </A>: Label: K20, Spot_Id: =
795052, Peak_List_Id: 465204, MSMS Job_Run_Id: 23273, Comment: </B>
<A name=3DQuery36><B>Query36 (2107.9768,1+) </A>: &lt;no title&gt;</B>
<A name=3DQuery37><B>Query37 (2107.9768,1+) </A>: Label: K20, Spot_Id: =
795052, Peak_List_Id: 465207, MSMS Job_Run_Id: 23273, Comment: </B>
<A name=3DQuery38><B>Query38 (2129.9783,1+) </A>: &lt;no title&gt;</B>
<A name=3DQuery39><B>Query39 (2144.8623,1+) </A>: &lt;no title&gt;</B>
<A name=3DQuery40><B>Query40 (2144.8623,1+) </A>: Label: K20, Spot_Id: =
795052, Peak_List_Id: 465209, MSMS Job_Run_Id: 23273, Comment: </B>
<A name=3DQuery41><B>Query41 (2150.0820,1+) </A>: &lt;no title&gt;</B>
<A name=3DQuery42><B>Query42 (2160.8474,1+) </A>: &lt;no title&gt;</B>
<A name=3DQuery43><B>Query43 (2166.8726,1+) </A>: &lt;no title&gt;</B>
<A name=3DQuery44><B>Query44 (2180.9785,1+) </A>: &lt;no title&gt;</B>
<A name=3DQuery45><B>Query45 (2366.1367,1+) </A>: &lt;no title&gt;</B>
<A name=3DQuery46><B>Query46 (2366.1367,1+) </A>: Label: K20, Spot_Id: =
795052, Peak_List_Id: 465205, MSMS Job_Run_Id: 23273, Comment: </B>
<A name=3DQuery47><B>Query47 (2481.0352,1+) </A>: &lt;no title&gt;</B>
<A name=3DQuery48><B>Query48 (2498.0232,1+) </A>: &lt;no title&gt;</B>
<A name=3DQuery49><B>Query49 (2504.0391,1+) </A>: &lt;no title&gt;</B>
<A name=3DQuery50><B>Query50 (2625.3047,1+) </A>: &lt;no title&gt;</B>
<A name=3DQuery51><B>Query51 (2965.4324,1+) </A>: &lt;no title&gt;</B>
<A name=3DQuery52><B>Query52 (3314.6526,1+) </A>: &lt;no title&gt;</B>
</PRE></FONT>
<P>
<TABLE border=3D2 cellSpacing=3D2 cellPadding=3D1 width=3D"100%">
  <TBODY>
  <TR>
    <TD noWrap align=3Dcenter><B>Mascot:</B>&nbsp; <A=20
      =
href=3D"http://www.matrixscience.com/">http://www.matrixscience.com/</A> =

  </TD></TR></TBODY></TABLE></P></BODY></HTML>

------=_NextPart_000_0036_01CDE361.206F7280
Content-Type: image/gif
Content-Transfer-Encoding: base64
Content-Location: http://zxw-pc/mascot/images/88x31_logo_white.gif

R0lGODlhWAAfANX/AMDAwP/v7//f3//Pz/+/v/+vr/+fn/+Pj/9/f/9wcP9gYP9QUP9AQP8wMP8g
IP8QEP8AAO/v/+/v79/f/9/f38/P/8/Pz7+//7+/v6+v/6+vr5+f/5+fn4+P/4+Pj39//39/f3Bw
/3BwcGBg/2BgYFBQ/1BQUEBA/0BAQDAw/zAwMCAg/yAgIBAQ/xAQEAAA/wAAAAAAAAAAAAAAAAAA
AAAAAAAAAAAAAAAAAAAAAAAAAAAAAAAAAAAAAAAAAAAAACH5BAEAAAAALAAAAABYAB8AQAb/QIBw
SCwaj8ikcslsEl0wTDHz+bxOgMrp8mpFiJFThfsyjl4j82tVLaVGk+Hq1TF2ut8jCkYRSkgcToKD
hIQUKiBCHnxEAghDBA8QQg4QBEQBQwyWQ5ICAAsBAZcACKQJEAsMQgQQk5hCAhAPlAACn0MkUYMS
HCIaABMfJychRSPEH0YbWEMXJyUhxCPSJQAb0icjH8gfeRvIxRnXxCfeGcQlFwAWIn1HLC7vQhtl
AFZ1ES0v6/QrRGSIWPlXpF6LISWuVNgA4EyaIRta9Jvw4kUcInsCDZEARcqQBQ6I0AJQAEIDIgQU
xJo1pOQqIQFUCmFQyYAQAzZBQXikqYAQ/wQQZAIgkFPIHmCFkipdyrSp06eDSLiQUDBhM3JrjFSY
Y++aMgAnXnwdUUFIwodgX1gTso/hkAgVK0w4Ma4IBxZHQMDACzCNlRJiKFokEu5EiopFrFwdYiWF
EC5rhYQ1BqbEhsN1inCE4YGIBBAo5kEdrRS0EQkwEhEp0AABAgYGeA6liUBBAgOXFDDYvUDA7t+/
LxHYzTPAb1wHHCxAsMBAgtnAf2cawsGFhSIUYOwiAtSVgwFCDphM4mmlpQQhiSgQMMBVAAEyNx1A
UtJBgQVCh2DQjoRE5yEOODDdAA+AV0oqMClgoAIQzDcTJwAE8Fp4zwEIwXQANABBTillEv9AeREu
px8LGpFm4okopqjiiiyOxoEKHg2xz2Jn8KPVPkSYA0AGeDT0EI8v5HEYWiG84BhEiAEQARueoXDd
EYv8R0QKij2GzAtuvVUCkIwJUUFFF30l2EVf2nhNVkWEBVhZRnDASBH7wUBVjhEoFkYEZ3w1BFkA
BESEYGy+1dYFH6wQaJ89HgMmlDC4cIQIMJBQRAlxWNHCOEWi5ZUzSQqhzwt1ETGHW1UKMSYRFaRQ
1h1HErEIX3ZZl2NFjo2QRglcpZBBBIehIcQIuQpzwj4tnHDRXMSKseMaHzxT0QppZNArFh/0ukI/
RqlQhAkmiNbitwBIoMKTG71ZxC1JEIDsYYqjJEUBCSB4q5dqQrSHS3s5GRDUEAmMpFNRlZBigL/i
PTCggBFqCLBMAcwyHQInDWFBpEfooi0RmzBAyiMfQhieTwdW+C8ABxCA7lAIoLKAEKGQBEF6H1n4
SSjqDpHddkS4KakRBWzCEgDyIaHvyj8FVcADRdkiU00JgNcwBLgYsQkC+pJChF4oHDFxEQnIBnTE
AauXSXswDy2ETwl8YtwQ7TVY78uNyMQgT5e0LMTEUua1swAF9MybgT8FiN8n8Emi8QALuLJAAgxI
ou4mD8h2QH4BLPBAA8tlMpwrtvmcCQgieDAnuKQXEgQAOw==

------=_NextPart_000_0036_01CDE361.206F7280
Content-Type: application/octet-stream
Content-Transfer-Encoding: base64
Content-Location: http://zxw-pc/mascot/cgi/score_gif.pl?score_gif_788917122148

R0lGODlhkAHIAMIAAP///wAAAP8AAAD/AAAA/wAAAAAAAAAAACH5BAEAAAAALAAAAACQAcgAAAP+
CLrc/jDKSau9OOvNu/9gKI5kaZ5oqq5s675wLM90bd94ru987//AoHBILBqPyKRyyWw6n9CodEqt
Wq/YrHbL7Xq/4LB4TC73CGgGwcxuuyNrRXwdf9vvbPqiju/7tWkAdXx/hYZSenJqaIyELQKQkZGH
lJUPiYISjiySnZafYQEKohSDiptqMp2SoK1cpKKkE4yps6qrkK66WLGjKagquLm7xFO9ALIktDHC
AsXPUbAqwCnN0NeH1CjW2N1LySbaJ9ze5ULJ4Mq3uObtQOgnyzDk7vU3Afj56erMwvb/OPbFW7cK
oMEt4kzQO8hwSsISCxtKZCHwg7wXESdqBBH+S19FEA9JZNxIsgM8FCFHjCzJ8kdKEStbytTxMkTM
mTgZeMwXL9A8fzmDUvh4KVAjajVB3BQalGgDUw+TfljKFKdTCHQuXiLoqapXZDuvKso0FitXVl/T
btjE56hPjEDVyq2ACunZSXPzwnm6R9PdYXoDL1qm1YFUD1QFK/bbj93ixxgKc4oLuXKpv84saxQb
4nCHxJq9yeLcwTMH0KGxjWZhegPq1NfC9myt4TVs1awx395N9qdj3gb1TdMNHODJgY0LFv93XNlb
F7aXt2pegnaG6NJBCf9FPDtk6xiwe8cJ/oL48SwlrziPPn339iQviitvgT38Z6YyaaNfwf7+/WuY
2JVcV//FtlZZbbn1XoHEkNYXgoz5phyDxTjYW28CSkgghQ1GZtiFWw2IFoe77FRKIw9GCNdvJDKl
XjCUtTidhRrwR4F/MopxDI0W2DgBjjmCsSN3IuIV5CdDorTgkZRsF85zj8TIpEw+SgDklK/wRKSG
I2JpCHX8cGmkl4WAOUKVEVxJJi++zLbkmm+ExSNdb8IpEZoQqGknFR5tueKEe94xZwZ4PqBnoNFo
+WShDhyKqBODelgkYI+6YSKdcqC416SZVbqLT1HV6amOfdoyyItl/bnhqJZekB+IfHHKKh5isTWY
pmJSOmsbtYZolqy7llEqphiqCJ2UwRb+clSm+4mabBZy+nksi8+SihKUk1FbrRf45AbsttxG6qqz
4PIpm5LfltsNow04qu4YqG6D7LvEsMuAu/SKYe8C+OYLxr4K9OuvFwADIPDAgGC73rwIf1LwwQ1n
8TDDEVMysbYVW3IxoBlXEu84FHfcBSHzkStywqk0m+7JXwSYoq+qdsnyvylmGPOYM7dc860fKxRy
zle8avO0HAPNRVuwxpprp0YjhGvJKzeNx8arSv1GzxD9bDUZVMu89dUmf61v2GLTHHXZXCsMI8Zo
c01220e/DTcgcs+NRdc42/2v2tVoXZ/fetOAt66IAR64DIMzPZXhh8OQuEqMN+7C4zD+RS75NHzL
y7bBDEN8+bhnB9y55Z+fiHWqRFfN7+ibl14aB5QbynrRrlt0OupRbr6S53O/WtSyhbe+++yq196Z
pJ9RPLzupBtvC+jJC0+816u37jzyKZkW0/K0i2799a5m/mHw3XtfPvfFg7/C7bJLz/z75au//uLu
nz993vK3oL3y9xNeffz5Q1f04oc+6pkvfQEU4Gn4B7/08S5/7GsUA+3XQAMmUIGumaAD+6e4Cw6H
fAgsIP4OaEEPVod+BORgmppnQuQtsH4brOAIWyiCCLZLgxYUof/29MAc7A+GOVThqHqIgx+mUIY7
5Nz3vETEGxgxhEJsHwDJ1EQbPLH+hDrs4P8QuKYqzsCG98LhDLPIKi8KDoVQRKIWSThDOJkRJDVC
IxajKMElYumNHsBEj+TYRjLmiYUcwiPsXnYZEM5RjSu045QEeSDcGas2YkyiHz3FyDg6cg9uyaQm
N8nJTnryk6AMpShHScpSmvKUqEylKlfJyk7qj5DP26MLiSVL6NXylrTMZSFtqctY4nKXv/RlLx+p
pJdkj1DInCUwh7kpXi7zmcKEJjGn2cxgUvNXzpQWM2G2TW5Ks5rdHF82r+nNaJqTnOK0Jji/iU11
+lCZ51xnPNsZTqW5s5zotGc9azFOeeaTn/dMpw+OCc9/wnKe+PSnQunJzoQyFKH+Am1oRCGqT4nS
8KIYzaheTiWPgs2PWWkAHhTkU1EndNQouHKY707hEFt59INkcdlLw9EXqNQLQ4Q5qBL0OJaUIqJY
Kx0pX3zqsJ0FtQmOmINOmaBUll6SqbE6qsW2ItUlkMyhSRBasX4K0KUawqVezWpJZ3pCo4b1CFfF
6h+0qh8qIG1nQh1qTblKyKquVVMkRQRenyI+I4g0rVFYFvDAqNHCGvawiE2sYhf7AycN5bEXUBRj
37EAsYhLJ5WdbBBW05HKdgssnwWtZzMb2gakQ1Fa6uwoSqvZEnBWGqtBBmbbJNvV0ta0sZXta32R
29aSYDvgiC06nJTbj0hjtrpExa1kfSuC4Jo2s7W9LXSjS5RjTNe60mXub5+L3ONi97rT7S51x+tc
7Z6gvDopbWhR+9nepnc0622vA5Zr3vra974eSAAAOw==

------=_NextPart_000_0036_01CDE361.206F7280
Content-Type: application/octet-stream
Content-Transfer-Encoding: quoted-printable
Content-Location: http://zxw-pc/mascot/templates/browser.js

	var browser_EXCLUDE =3D 1;=20
	var browser_IE =3D 0;=20
	var browser_IE4 =3D 0;=20
	var browser_IE5 =3D 0;=20
	var browser_IE6 =3D 0;
	var browser_MZ7 =3D 0;
	var browser_NS3 =3D 0;
	var browser_NS4 =3D 0;
	var browser_NS6 =3D 0;=20
	var browser_NS7 =3D 0;=20
	var browser_OP5 =3D 0;=20
	var browser_OP6 =3D 0;
	var browser_OP7 =3D 0;
	var browser_KDE =3D 0;
	var browser_SAF =3D 0;

	var agt=3Dnavigator.userAgent.toLowerCase();

  if(typeof navigator.vendor !=3D "undefined" && navigator.vendor =3D=3D =
"KDE"){
  	var thisKDE =3D agt;
  	var splitKDE =3D thisKDE.split("konqueror/");
  	var aKDE =3D splitKDE[1] . split("; ");
  	var KDEn =3D parseFloat(aKDE[0]);
  	if (KDEn >=3D 2.2) {
  		browser_KDE =3D 1;
  //		browser_NS6 =3D 1;
  		browser_EXCLUDE =3D 0;
  	}
  }

  else if(agt.indexOf('webtv') !=3D -1){browser_EXCLUDE =3D 1;}
 =20
  else if(typeof window.opera !=3D "undefined"){
  	browser_EXCLUDE =3D 0;
  	if(agt.indexOf("opera/5") !=3D -1 || agt.indexOf("opera 5") !=3D =
-1){browser_OP5 =3D 1;}
  	if(agt.indexOf("opera/6") !=3D -1 || agt.indexOf("opera 6") !=3D =
-1){browser_OP6 =3D 1;}
  	if(agt.indexOf("opera/7") !=3D -1 || agt.indexOf("opera 7") !=3D =
-1){browser_OP7 =3D 1;}
  }
 =20
  else if(typeof document.all !=3D "undefined"){
  	browser_EXCLUDE =3D 0;
  	browser_IE =3D 1;
  	if(typeof document.getElementById !=3D "undefined"){
  		browser_IE5 =3D 1;
  		if(agt.indexOf("msie 6") !=3D -1){
  			browser_IE6 =3D 1;
  		}
  	}
  	else{browser_IE4 =3D 1;}
  }
 =20
  else if(typeof document.getElementById !=3D "undefined"){
  	browser_EXCLUDE =3D 0;
  	if(agt.indexOf("netscape/6") !=3D -1 || agt.indexOf("netscape6") !=3D =
-1){browser_NS6 =3D 1;}
  	else if(agt.indexOf("netscape/7") !=3D -1 || agt.indexOf("netscape7") =
!=3D -1){browser_NS6 =3D 1; browser_NS7 =3D 1;}
  	else if(agt.indexOf("gecko") !=3D -1){browser_NS6 =3D 1; browser_MZ7 =
=3D 1;}
  	if(agt.indexOf("safari") !=3D -1 || (typeof document.childNodes !=3D =
"undefined" && typeof document.all =3D=3D "undefined" && typeof =
navigator.taintEnabled =3D=3D "undefined")){browser_MZ7 =3D 0; =
browser_NS6 =3D 1; browser_SAF =3D 1;}
  }
 =20
  else if((agt.indexOf('mozilla') !=3D -1) && =
(parseInt(navigator.appVersion) >=3D 3)){
  	browser_EXCLUDE =3D 0;
  	if (parseInt(navigator.appVersion) >=3D 4) {
    	browser_NS4 =3D 1;
  	} else {
    	browser_NS3 =3D 1;
  	}
  	if(typeof navigator.mimeTypes['*'] =3D=3D "undefined"){
  		browser_EXCLUDE =3D 1;
  		browser_NS4 =3D 0;
    	browser_NS3 =3D 0;
  	}
  }
 =20
  if(agt.indexOf('escape') !=3D -1){browser_EXCLUDE =3D 1; browser_NS3 =
=3D 0; browser_NS4 =3D 0;}
 =20
  if(typeof navigator.__ice_version !=3D "undefined"){browser_EXCLUDE =
=3D 1; browser_IE4 =3D 0;}

	var sTemp =3D "Browser detected as ";
	if (browser_EXCLUDE) { sTemp +=3D "EXCLUDE " }
	if (browser_IE)  { sTemp +=3D "IE " }
	if (browser_IE4) { sTemp +=3D "IE4 " }
	if (browser_IE5) { sTemp +=3D "IE5 " }
	if (browser_IE6) { sTemp +=3D "IE6 " }
	if (browser_MZ7) { sTemp +=3D "MZ7 " }
	if (browser_NS3) { sTemp +=3D "NS3 " }
	if (browser_NS4) { sTemp +=3D "NS4 " }
	if (browser_NS6) { sTemp +=3D "NS6 " }
	if (browser_NS7) { sTemp +=3D "NS7 " }
	if (browser_OP5) { sTemp +=3D "OP5 " }
	if (browser_OP6) { sTemp +=3D "OP6 " }
	if (browser_OP7) { sTemp +=3D "OP7 " }
	if (browser_KDE) { sTemp +=3D "KDE " }
	if (browser_SAF) { sTemp +=3D "SAF " }
//	alert(sTemp);

------=_NextPart_000_0036_01CDE361.206F7280--
