# Supplementary material for: Proteomic Analyses Provide Novel Insights into Plant Growth and Ginsenoside Biosynthesis in Forest Cultivated Panax ginseng (F. Ginseng)
Source: Front Plant Sci. 2016 Jan 26;7:1. doi: 10.3389/fpls.2016.00001 (PMC4726751; doi:10.3389/fpls.2016.00001)
Supplement: Supplementary file 6 [file DataSheet1.ZIP › The raw files of MS/the raw files of MALDI-TOFTOF MS/K21.mht]

From: =?gb2312?B?08kgV2luZG93cyBJbnRlcm5ldCBFeHBsb3JlciA5ILGjtOY=?=
Subject: Protein Summary Report (Project: zxw, Spot Set: zxw\20121225, Label: K21, Spot Id: 795053, Peak List Id: 464840, MS Job Run Id: 23272)
Date: Wed, 26 Dec 2012 12:04:21 +0800
MIME-Version: 1.0
Content-Type: multipart/related;
	type="text/html";
	boundary="----=_NextPart_000_003F_01CDE361.240F5590"
X-MimeOLE: Produced By Microsoft MimeOLE V6.1.7601.17609

���� MIME ��ʽ�Ķ෽�ʼ���

------=_NextPart_000_003F_01CDE361.240F5590
Content-Type: text/html;
	charset="utf-8"
Content-Transfer-Encoding: quoted-printable
Content-Location: http://zxw-pc/mascot/cgi/master_results.pl?file=..%2Fdata%2F20121225%2FF002428.dat&REPTYPE=protein&_sigthreshold=0.05&REPORT=50&_server_mudpit_switch=99999999&_ignoreionsscorebelow=0&_showsubsets=0&_showpopups=TRUE&_sortunassigned=scoredown&_requireboldred=0

=EF=BB=BF<!DOCTYPE HTML PUBLIC "-//W3C//DTD HTML 4.0 Transitional//EN">
<!-- 0 seconds --><!-- 0 seconds --><!-- 0 seconds =
--><HTML><HEAD><TITLE>Protein Summary Report (Project: zxw, Spot Set: =
zxw\20121225, Label: K21, Spot Id: 795053, Peak List Id: 464840, MS Job =
Run Id: 23272)</TITLE>
<META content=3D"text/html; charset=3Dutf-8" http-equiv=3DContent-Type>
<STYLE type=3Dtext/css>.tooltip {
	POSITION: absolute; VISIBILITY: hidden; TOP: 0px; LEFT: 0px
}
</STYLE>

<SCRIPT language=3DJavaScript type=3Dtext/javascript=20
src=3D"http://zxw-pc/mascot/templates/browser.js"></SCRIPT>

<SCRIPT language=3DJavaScript>=0A=
<!-- Begin hiding Javascript from old browsers.=0A=
 =0A=
  var arrayReady=3D0;=0A=
  =0A=
  if (document.images){=0A=
    redBall =3D new Image();=0A=
    redBall.src =3D "../images/red_ball_white.gif";  =0A=
    cyanBall =3D new Image();=0A=
    cyanBall.src =3D "../images/cyan_ball_white.gif";  =0A=
  }=0A=
  =0A=
  function cover(hit,query,protSeq){=0A=
    document.Results.OV_Title.value =3D queryTitle[query];=0A=
    document.Results.OV_Accession.value =3D protName[hit];=0A=
    document.Results.OV_Sequence.value =3D protSeq;=0A=
    if (hit =3D=3D 0) {=0A=
      self.status =3D queryTitle[query];=0A=
    } else {=0A=
      self.status =3D protName[hit] + ": " + protSeq;=0A=
    }=0A=
    if (protSeq !=3D "" && document.fred && arrayReady =3D=3D 1){=0A=
      var i =3D 0;=0A=
      var element =3D 0;=0A=
      element =3D eval(protSeq+"["+i+"]");=0A=
      while(element) {=0A=
        document.images[element].src =3D redBall.src;=0A=
        i++;=0A=
        element =3D eval(protSeq+"["+i+"]");=0A=
      }=0A=
    }=0A=
  }=0A=
=0A=
  function uncover(hit,query,protSeq){=0A=
    document.Results.OV_Title.value =3D "-Query-";=0A=
    document.Results.OV_Accession.value=3D"-Accession-";=0A=
    document.Results.OV_Sequence.value=3D"-Sequence-";=0A=
    self.status=3D"";=0A=
    if (protSeq !=3D "" && document.fred && arrayReady =3D=3D 1){=0A=
      var i =3D 0;=0A=
      var element =3D 0;=0A=
      element =3D eval(protSeq+"["+i+"]");=0A=
      while(element) {=0A=
        document.images[element].src =3D cyanBall.src;=0A=
        i++;=0A=
        element =3D eval(protSeq+"["+i+"]");=0A=
      }=0A=
    }=0A=
  }=0A=
=0A=
  function checkQuery(checkState,numChecks,form){=0A=
    if (numChecks =3D=3D 1){=0A=
      form.QUE.checked =3D checkState;=0A=
    } else {=0A=
      for (var i =3D 0; i < form.elements.length; i++) {=0A=
        if (form.elements[i].name =3D=3D "QUE"){=0A=
          form.elements[i].checked =3D checkState;=0A=
        }=0A=
      }=0A=
    }=0A=
  }=0A=
=0A=
  function SaveClicks(checkBox,form){=0A=
    if (form.ErrTolRepeat && form.ErrTolRepeat.checked) {=0A=
      return;=0A=
    }=0A=
    var checkState =3D checkBox.checked;=0A=
    var thisHit =3D 0;=0A=
    for (var i =3D 0; i < form.elements.length; i++) {=0A=
      if (thisHit =3D=3D 1){=0A=
        if (form.elements[i].name =3D=3D "QUE") {=0A=
          form.elements[i].checked =3D !checkState;=0A=
        } else {=0A=
          break;=0A=
        }=0A=
      } else {=0A=
        if (form.elements[i] =3D=3D checkBox){=0A=
          thisHit =3D 1;=0A=
        }=0A=
      }=0A=
    }=0A=
  }=0A=
=0A=
  function unMatched(form){=0A=
    var numMisses =3D 0;=0A=
    for (var i =3D 0; i < form.elements.length; i++) {=0A=
      if (form.elements[i].name =3D=3D "MISSES"){=0A=
        numMisses++;=0A=
      } =0A=
    }=0A=
    if (numMisses < 1) {=0A=
      alert("No unmatched mass values to be searched");=0A=
      return false;=0A=
    }=0A=
    for (var i =3D 0; i < form.elements.length; i++) {=0A=
      if (form.elements[i].name =3D=3D "QUE"){=0A=
        form.elements[i].name =3D "DUMMY";=0A=
      } =0A=
    }=0A=
    for (var i =3D 0; i < form.elements.length; i++) {=0A=
      if (form.elements[i].name =3D=3D "MISSES"){=0A=
        form.elements[i].name =3D "QUE";=0A=
      } =0A=
    }=0A=
    form.submit();=0A=
    return true;=0A=
  }=0A=
=0A=
  function setReFormatAction(form){=0A=
    if (form.REPTYPE.options[form.REPTYPE.selectedIndex].value =3D=3D =
"export"){=0A=
      form.action =3D "./export_dat_2.pl";=0A=
    } else if (form.REPTYPE.options[form.REPTYPE.selectedIndex].value =
=3D=3D "family") {=0A=
      form.action =3D "./master_results_2.pl";=0A=
    } else {=0A=
      form.action =3D "./master_results.pl";=0A=
    }=0A=
  }=0A=
  =0A=
  function chooseQueryList(form) {=0A=
    var formatForm =3D window.document.forms['Re-format'];=0A=
    if (formatForm._querylist.value =3D=3D 'unassigned') {=0A=
      form.QUERYLIST.value =3D queryListUnassigned;=0A=
    } else if (formatForm._querylist.value =3D=3D 'identity') {=0A=
      form.QUERYLIST.value =3D queryListIdentity;=0A=
    } else if (formatForm._querylist.value =3D=3D 'homology') {=0A=
      form.QUERYLIST.value =3D queryListHomology;=0A=
    } else {=0A=
      form.QUERYLIST.value =3D "All";=0A=
    }=0A=
    return true;=0A=
  }=0A=
    =0A=
  function makeAccessionString(form){=0A=
    if (!form.ErrTolRepeat || !form.ErrTolRepeat.checked) {=0A=
      form.ACCESSION.value =3D "";=0A=
      return true;=0A=
    }=0A=
    var tempString =3D "";=0A=
    var numAccessions =3D 1;=0A=
    for (var i =3D 0; i < form.elements.length; i++) {=0A=
      if (form.elements[i].name =3D=3D "INCLUDE" && =
form.elements[i].checked){=0A=
        tempString =3D tempString + =
unescape(et_list[form.elements[i].value]) + ",";=0A=
      }=0A=
    }=0A=
    if (tempString =3D=3D "") {=0A=
      alert("No hits selected for error tolerant search");=0A=
      return false;=0A=
    }=0A=
    tempString =3D tempString.substring(0, tempString.length - 1);=0A=
    form.ACCESSION.value =3D tempString;=0A=
    checkQuery(1,52, form);=0A=
    return true;=0A=
  }=0A=
=0A=
  function clearEl() {}=0A=
=0A=
  function makeArchive(form){=0A=
    var tempUrl =3D =
"http://zxw-pc/mascot/cgi/master_results.pl?file=3D..%2Fdata%2F20121225%2=
FF002428.dat;REPTYPE=3Darchive;_sigthreshold=3D0.05;REPORT=3D50;_server_m=
udpit_switch=3D99999999;_ignoreionsscorebelow=3D0;_showsubsets=3D0;_showp=
opups=3DTRUE;_sortunassigned=3Dscoredown;_requireboldred=3D0&INTERMEDIATE=
=3D%2e%2e%2fdata%2f20121225%2fF002428%2edat";    for (var i =3D 0; i < =
form.elements.length; i++) {=0A=
      if (form.elements[i].name =3D=3D "INCLUDE" && =
form.elements[i].checked){=0A=
        tempUrl =3D tempUrl + "&INCLUDE=3D" + form.elements[i].value;=0A=
      }=0A=
    }=0A=
    window.location.href =3D tempUrl;=0A=
  }=0A=
=0A=
// End hiding Javascript from old browsers. -->=0A=
</SCRIPT>

<META name=3DGENERATOR content=3D"MSHTML 9.00.8112.16457"></HEAD>
<BODY aLink=3D#0000ff bgColor=3D#ffffff vLink=3D#0000ff>
<H1><IMG border=3D0 name=3Dfred align=3Dtop=20
src=3D"http://zxw-pc/mascot/images/88x31_logo_white.gif" width=3D88 =
height=3D31=20
NATURALSIZEFLAG=3D"3"> Mascot Search Results</H1><FONT=20
face=3D"Courier New,Courier,monospace"><PRE><B>User            : </B>
<B>Email           : </B>
<B>Search title    : Project: zxw, Spot Set: zxw\20121225, Label: K21, =
Spot Id: 795053, Peak List Id: 464840, MS Job Run Id: 23272</B>
<B>MS data file    : =
C:\Users\lei\Desktop\=EF=BF=BD=EF=BF=BD=EF=BF=BD=EF=BF=BD=EF=BF=BD=EF=BF=BD=
=EF=BF=BD=EF=BF=BD\201212\20121225\ppw_K21_135641680732.txt</B>
<B>Database        : viridiplantae p (1850050 sequences; 642453415 =
residues)</B>
<B>Timestamp       : 25 Dec 2012 at 08:18:14 GMT</B>
<B>Warning         : <FONT color=3D#ff0000>A Peptide summary report will =
usually give a much clearer picture of MS/MS search results.</FONT></B>
<B>Top Score       : 221 for <FONT color=3D#ff0000>gi|296088597</FONT>, =
unnamed protein product [Vitis vinifera]</B>
</PRE></FONT>
<H3>Mascot Score Histogram</H3>Protein score is -10*Log(P), where P is =
the=20
probability that the observed match is a random event.<BR>Protein scores =
greater=20
than 75 are significant (p&lt;0.05).<BR>Protein scores are derived from =
ions=20
scores as a non-probabilistic basis for ranking protein hits.
<P><IMG alt=3D"Score Distribution"=20
src=3D"http://zxw-pc/mascot/cgi/score_gif.pl?score_gif_369338137992" =
width=3D400=20
height=3D200>=20
<FORM onsubmit=3D"return setReFormatAction(this)" method=3Dget =
name=3DRe-format=20
action=3D./master_results.pl><INPUT name=3Dfile =
value=3D../data/20121225/F002428.dat=20
type=3Dhidden>=20
<H3>Protein Summary Report</H3>
<TABLE border=3D0 cellSpacing=3D1 cellPadding=3D3>
  <TBODY>
  <TR>
    <TD bgColor=3D#eeeeff noWrap><INPUT value=3D"Format As" =
type=3Dsubmit> </TD>
    <TD bgColor=3D#eeeeff noWrap><SELECT name=3DREPTYPE> <OPTION =
selected=20
        value=3Dprotein>Protein Summary (deprecated)</OPTION> <OPTION=20
        value=3Dfamily>Protein Family Summary</OPTION> <OPTION=20
        value=3Dpeptide>Peptide Summary</OPTION> <OPTION =
value=3Dselect>Select=20
        Summary (protein hits)</OPTION> <OPTION =
value=3Dunassigned>Select Summary=20
        (unassigned)</OPTION> <OPTION value=3Dexport>Export Search=20
      Results</OPTION></SELECT> </TD>
    <TD bgColor=3D#eeeeff>&nbsp;</TD>
    <TD bgColor=3D#eeeeff noWrap><A=20
      href=3D"http://zxw-pc/mascot/help/msms_summaries_help.html"=20
      target=3D_blank>Help</A> </TD></TR>
  <TR>
    <TD bgColor=3D#eeeeff>&nbsp;</TD>
    <TD bgColor=3D#eeeeff noWrap>Significance threshold p&lt; <INPUT=20
      name=3D_sigthreshold value=3D0.05 size=3D8> </TD>
    <TD bgColor=3D#eeeeff noWrap>Max. number of hits <INPUT =
name=3DREPORT value=3D50=20
      size=3D5> </TD>
    <TD bgColor=3D#eeeeff>&nbsp;</TD></TR></TBODY></TABLE></FORM>
<FORM method=3Dpost name=3DResults action=3D./search_form.pl><INPUT =
name=3DQUE=20
value=3D"701.372114 from(702.379390,1+)  intensity(10740.3930)  =
query(1)"=20
type=3Dhidden> <INPUT name=3DQUE=20
value=3D"805.397324 from(806.404600,1+)  intensity(29006.4710)  =
query(2)"=20
type=3Dhidden> <INPUT name=3DMISSES=20
value=3D"805.397324 from(806.404600,1+)  intensity(29006.4710)  =
query(2)"=20
type=3Dhidden> <INPUT name=3DQUE=20
value=3D"824.049304 from(825.056580,1+)  intensity(2343.3333)  query(3)" =

type=3Dhidden> <INPUT name=3DMISSES=20
value=3D"824.049304 from(825.056580,1+)  intensity(2343.3333)  query(3)" =

type=3Dhidden> <INPUT name=3DQUE=20
value=3D"841.447434 from(842.454710,1+)  intensity(2236.4707)  query(4)" =

type=3Dhidden> <INPUT name=3DMISSES=20
value=3D"841.447434 from(842.454710,1+)  intensity(2236.4707)  query(4)" =

type=3Dhidden> <INPUT name=3DQUE=20
value=3D"875.370284 from(876.377560,1+)  intensity(2963.3333)  query(5)" =

type=3Dhidden> <INPUT name=3DMISSES=20
value=3D"875.370284 from(876.377560,1+)  intensity(2963.3333)  query(5)" =

type=3Dhidden> <INPUT name=3DQUE=20
value=3D"933.479604 from(934.486880,1+)  intensity(1903.5294)  query(6)" =

type=3Dhidden> <INPUT name=3DMISSES=20
value=3D"933.479604 from(934.486880,1+)  intensity(1903.5294)  query(6)" =

type=3Dhidden> <INPUT name=3DQUE=20
value=3D"954.496874 from(955.504150,1+)  intensity(2609.8040)  query(7)" =

type=3Dhidden> <INPUT name=3DMISSES=20
value=3D"954.496874 from(955.504150,1+)  intensity(2609.8040)  query(7)" =

type=3Dhidden> <INPUT name=3DQUE=20
value=3D"1005.500024 from(1006.507300,1+)  intensity(108241.9700)  =
query(8)"=20
type=3Dhidden> <INPUT name=3DMISSES=20
value=3D"1005.500024 from(1006.507300,1+)  intensity(108241.9700)  =
query(8)"=20
type=3Dhidden> <INPUT name=3DQUE=20
value=3D"1005.500024 from(1006.507300,1+)  intensity(0.0000)  =
title(Label%3a%20K21%2c%20Spot_Id%3a%20795053%2c%20Peak_List_Id%3a%204652=
16%2c%20MSMS%20Job_Run_Id%3a%2023273%2c%20Comment%3a%20)  query(9)"=20
type=3Dhidden> <INPUT name=3DMISSES=20
value=3D"1005.500024 from(1006.507300,1+)  intensity(0.0000)  =
title(Label%3a%20K21%2c%20Spot_Id%3a%20795053%2c%20Peak_List_Id%3a%204652=
16%2c%20MSMS%20Job_Run_Id%3a%2023273%2c%20Comment%3a%20)  query(9)"=20
type=3Dhidden> <INPUT name=3DQUE=20
value=3D"1091.573124 from(1092.580400,1+)  intensity(2949.2158)  =
query(10)"=20
type=3Dhidden> <INPUT name=3DQUE=20
value=3D"1123.467424 from(1124.474700,1+)  intensity(6872.8330)  =
query(11)"=20
type=3Dhidden> <INPUT name=3DMISSES=20
value=3D"1123.467424 from(1124.474700,1+)  intensity(6872.8330)  =
query(11)"=20
type=3Dhidden> <INPUT name=3DQUE=20
value=3D"1299.625524 from(1300.632800,1+)  intensity(4077.4509)  =
query(12)"=20
type=3Dhidden> <INPUT name=3DMISSES=20
value=3D"1299.625524 from(1300.632800,1+)  intensity(4077.4509)  =
query(12)"=20
type=3Dhidden> <INPUT name=3DQUE=20
value=3D"1358.591024 from(1359.598300,1+)  intensity(270330.0000)  =
query(13)"=20
type=3Dhidden> <INPUT name=3DMISSES=20
value=3D"1358.591024 from(1359.598300,1+)  intensity(270330.0000)  =
query(13)"=20
type=3Dhidden> <INPUT name=3DQUE=20
value=3D"1358.591024 from(1359.598300,1+)  intensity(0.0000)  =
title(Label%3a%20K21%2c%20Spot_Id%3a%20795053%2c%20Peak_List_Id%3a%204652=
13%2c%20MSMS%20Job_Run_Id%3a%2023273%2c%20Comment%3a%20)  query(14)"=20
type=3Dhidden> <INPUT name=3DMISSES=20
value=3D"1358.591024 from(1359.598300,1+)  intensity(0.0000)  =
title(Label%3a%20K21%2c%20Spot_Id%3a%20795053%2c%20Peak_List_Id%3a%204652=
13%2c%20MSMS%20Job_Run_Id%3a%2023273%2c%20Comment%3a%20)  query(14)"=20
type=3Dhidden> <INPUT name=3DQUE=20
value=3D"1369.679524 from(1370.686800,1+)  intensity(40616.0740)  =
query(15)"=20
type=3Dhidden> <INPUT name=3DMISSES=20
value=3D"1369.679524 from(1370.686800,1+)  intensity(40616.0740)  =
query(15)"=20
type=3Dhidden> <INPUT name=3DQUE=20
value=3D"1380.570924 from(1381.578200,1+)  intensity(2885.4905)  =
query(16)"=20
type=3Dhidden> <INPUT name=3DMISSES=20
value=3D"1380.570924 from(1381.578200,1+)  intensity(2885.4905)  =
query(16)"=20
type=3Dhidden> <INPUT name=3DQUE=20
value=3D"1391.676324 from(1392.683600,1+)  intensity(10418.4320)  =
query(17)"=20
type=3Dhidden> <INPUT name=3DMISSES=20
value=3D"1391.676324 from(1392.683600,1+)  intensity(10418.4320)  =
query(17)"=20
type=3Dhidden> <INPUT name=3DQUE=20
value=3D"1420.518124 from(1421.525400,1+)  intensity(10901.1830)  =
query(18)"=20
type=3Dhidden> <INPUT name=3DMISSES=20
value=3D"1420.518124 from(1421.525400,1+)  intensity(10901.1830)  =
query(18)"=20
type=3Dhidden> <INPUT name=3DQUE=20
value=3D"1447.673624 from(1448.680900,1+)  intensity(9243.7256)  =
query(19)"=20
type=3Dhidden> <INPUT name=3DMISSES=20
value=3D"1447.673624 from(1448.680900,1+)  intensity(9243.7256)  =
query(19)"=20
type=3Dhidden> <INPUT name=3DQUE=20
value=3D"1547.617924 from(1548.625200,1+)  intensity(29399.4140)  =
query(20)"=20
type=3Dhidden> <INPUT name=3DMISSES=20
value=3D"1547.617924 from(1548.625200,1+)  intensity(29399.4140)  =
query(20)"=20
type=3Dhidden> <INPUT name=3DQUE=20
value=3D"1547.617924 from(1548.625200,1+)  intensity(0.0000)  =
title(Label%3a%20K21%2c%20Spot_Id%3a%20795053%2c%20Peak_List_Id%3a%204652=
18%2c%20MSMS%20Job_Run_Id%3a%2023273%2c%20Comment%3a%20)  query(21)"=20
type=3Dhidden> <INPUT name=3DMISSES=20
value=3D"1547.617924 from(1548.625200,1+)  intensity(0.0000)  =
title(Label%3a%20K21%2c%20Spot_Id%3a%20795053%2c%20Peak_List_Id%3a%204652=
18%2c%20MSMS%20Job_Run_Id%3a%2023273%2c%20Comment%3a%20)  query(21)"=20
type=3Dhidden> <INPUT name=3DQUE=20
value=3D"1568.672524 from(1569.679800,1+)  intensity(17288.7890)  =
query(22)"=20
type=3Dhidden> <INPUT name=3DMISSES=20
value=3D"1568.672524 from(1569.679800,1+)  intensity(17288.7890)  =
query(22)"=20
type=3Dhidden> <INPUT name=3DQUE=20
value=3D"1568.672524 from(1569.679800,1+)  intensity(0.0000)  =
title(Label%3a%20K21%2c%20Spot_Id%3a%20795053%2c%20Peak_List_Id%3a%204652=
21%2c%20MSMS%20Job_Run_Id%3a%2023273%2c%20Comment%3a%20)  query(23)"=20
type=3Dhidden> <INPUT name=3DMISSES=20
value=3D"1568.672524 from(1569.679800,1+)  intensity(0.0000)  =
title(Label%3a%20K21%2c%20Spot_Id%3a%20795053%2c%20Peak_List_Id%3a%204652=
21%2c%20MSMS%20Job_Run_Id%3a%2023273%2c%20Comment%3a%20)  query(23)"=20
type=3Dhidden> <INPUT name=3DQUE=20
value=3D"1598.755024 from(1599.762300,1+)  intensity(5471.1763)  =
query(24)"=20
type=3Dhidden> <INPUT name=3DMISSES=20
value=3D"1598.755024 from(1599.762300,1+)  intensity(5471.1763)  =
query(24)"=20
type=3Dhidden> <INPUT name=3DQUE=20
value=3D"1615.720624 from(1616.727900,1+)  intensity(735058.4400)  =
query(25)"=20
type=3Dhidden> <INPUT name=3DMISSES=20
value=3D"1615.720624 from(1616.727900,1+)  intensity(735058.4400)  =
query(25)"=20
type=3Dhidden> <INPUT name=3DQUE=20
value=3D"1615.720624 from(1616.727900,1+)  intensity(0.0000)  =
title(Label%3a%20K21%2c%20Spot_Id%3a%20795053%2c%20Peak_List_Id%3a%204652=
12%2c%20MSMS%20Job_Run_Id%3a%2023273%2c%20Comment%3a%20)  query(26)"=20
type=3Dhidden> <INPUT name=3DMISSES=20
value=3D"1615.720624 from(1616.727900,1+)  intensity(0.0000)  =
title(Label%3a%20K21%2c%20Spot_Id%3a%20795053%2c%20Peak_List_Id%3a%204652=
12%2c%20MSMS%20Job_Run_Id%3a%2023273%2c%20Comment%3a%20)  query(26)"=20
type=3Dhidden> <INPUT name=3DQUE=20
value=3D"1637.686924 from(1638.694200,1+)  intensity(13665.4900)  =
query(27)"=20
type=3Dhidden> <INPUT name=3DMISSES=20
value=3D"1637.686924 from(1638.694200,1+)  intensity(13665.4900)  =
query(27)"=20
type=3Dhidden> <INPUT name=3DQUE=20
value=3D"1677.646124 from(1678.653400,1+)  intensity(21012.2640)  =
query(28)"=20
type=3Dhidden> <INPUT name=3DMISSES=20
value=3D"1677.646124 from(1678.653400,1+)  intensity(21012.2640)  =
query(28)"=20
type=3Dhidden> <INPUT name=3DQUE=20
value=3D"1677.646124 from(1678.653400,1+)  intensity(0.0000)  =
title(Label%3a%20K21%2c%20Spot_Id%3a%20795053%2c%20Peak_List_Id%3a%204652=
19%2c%20MSMS%20Job_Run_Id%3a%2023273%2c%20Comment%3a%20)  query(29)"=20
type=3Dhidden> <INPUT name=3DMISSES=20
value=3D"1677.646124 from(1678.653400,1+)  intensity(0.0000)  =
title(Label%3a%20K21%2c%20Spot_Id%3a%20795053%2c%20Peak_List_Id%3a%204652=
19%2c%20MSMS%20Job_Run_Id%3a%2023273%2c%20Comment%3a%20)  query(29)"=20
type=3Dhidden> <INPUT name=3DQUE=20
value=3D"1679.647524 from(1680.654800,1+)  intensity(4770.2856)  =
query(30)"=20
type=3Dhidden> <INPUT name=3DMISSES=20
value=3D"1679.647524 from(1680.654800,1+)  intensity(4770.2856)  =
query(30)"=20
type=3Dhidden> <INPUT name=3DQUE=20
value=3D"1699.774424 from(1700.781700,1+)  intensity(6507.2549)  =
query(31)"=20
type=3Dhidden> <INPUT name=3DMISSES=20
value=3D"1699.774424 from(1700.781700,1+)  intensity(6507.2549)  =
query(31)"=20
type=3Dhidden> <INPUT name=3DQUE=20
value=3D"1717.799324 from(1718.806600,1+)  intensity(13891.3720)  =
query(32)"=20
type=3Dhidden> <INPUT name=3DMISSES=20
value=3D"1717.799324 from(1718.806600,1+)  intensity(13891.3720)  =
query(32)"=20
type=3Dhidden> <INPUT name=3DQUE=20
value=3D"1825.782624 from(1826.789900,1+)  intensity(2321.1765)  =
query(33)"=20
type=3Dhidden> <INPUT name=3DMISSES=20
value=3D"1825.782624 from(1826.789900,1+)  intensity(2321.1765)  =
query(33)"=20
type=3Dhidden> <INPUT name=3DQUE=20
value=3D"1873.917924 from(1874.925200,1+)  intensity(7199.4121)  =
query(34)"=20
type=3Dhidden> <INPUT name=3DMISSES=20
value=3D"1873.917924 from(1874.925200,1+)  intensity(7199.4121)  =
query(34)"=20
type=3Dhidden> <INPUT name=3DQUE=20
value=3D"2007.923624 from(2008.930900,1+)  intensity(184041.1700)  =
query(35)"=20
type=3Dhidden> <INPUT name=3DMISSES=20
value=3D"2007.923624 from(2008.930900,1+)  intensity(184041.1700)  =
query(35)"=20
type=3Dhidden> <INPUT name=3DQUE=20
value=3D"2007.923624 from(2008.930900,1+)  intensity(0.0000)  =
title(Label%3a%20K21%2c%20Spot_Id%3a%20795053%2c%20Peak_List_Id%3a%204652=
14%2c%20MSMS%20Job_Run_Id%3a%2023273%2c%20Comment%3a%20)  query(36)"=20
type=3Dhidden> <INPUT name=3DMISSES=20
value=3D"2007.923624 from(2008.930900,1+)  intensity(0.0000)  =
title(Label%3a%20K21%2c%20Spot_Id%3a%20795053%2c%20Peak_List_Id%3a%204652=
14%2c%20MSMS%20Job_Run_Id%3a%2023273%2c%20Comment%3a%20)  query(36)"=20
type=3Dhidden> <INPUT name=3DQUE=20
value=3D"2106.978524 from(2107.985800,1+)  intensity(44198.0390)  =
query(37)"=20
type=3Dhidden> <INPUT name=3DQUE=20
value=3D"2106.978524 from(2107.985800,1+)  intensity(0.0000)  =
title(Label%3a%20K21%2c%20Spot_Id%3a%20795053%2c%20Peak_List_Id%3a%204652=
17%2c%20MSMS%20Job_Run_Id%3a%2023273%2c%20Comment%3a%20)  query(38)"=20
type=3Dhidden> <INPUT name=3DQUE=20
value=3D"2128.969324 from(2129.976600,1+)  intensity(10479.8050)  =
query(39)"=20
type=3Dhidden> <INPUT name=3DMISSES=20
value=3D"2128.969324 from(2129.976600,1+)  intensity(10479.8050)  =
query(39)"=20
type=3Dhidden> <INPUT name=3DQUE=20
value=3D"2143.859424 from(2144.866700,1+)  intensity(19255.4900)  =
query(40)"=20
type=3Dhidden> <INPUT name=3DQUE=20
value=3D"2143.859424 from(2144.866700,1+)  intensity(0.0000)  =
title(Label%3a%20K21%2c%20Spot_Id%3a%20795053%2c%20Peak_List_Id%3a%204652=
20%2c%20MSMS%20Job_Run_Id%3a%2023273%2c%20Comment%3a%20)  query(41)"=20
type=3Dhidden> <INPUT name=3DQUE=20
value=3D"2149.071624 from(2150.078900,1+)  intensity(7849.2031)  =
query(42)"=20
type=3Dhidden> <INPUT name=3DMISSES=20
value=3D"2149.071624 from(2150.078900,1+)  intensity(7849.2031)  =
query(42)"=20
type=3Dhidden> <INPUT name=3DQUE=20
value=3D"2159.851824 from(2160.859100,1+)  intensity(13341.9600)  =
query(43)"=20
type=3Dhidden> <INPUT name=3DQUE=20
value=3D"2178.976324 from(2179.983600,1+)  intensity(5178.4316)  =
query(44)"=20
type=3Dhidden> <INPUT name=3DMISSES=20
value=3D"2178.976324 from(2179.983600,1+)  intensity(5178.4316)  =
query(44)"=20
type=3Dhidden> <INPUT name=3DQUE=20
value=3D"2365.131124 from(2366.138400,1+)  intensity(112306.6600)  =
query(45)"=20
type=3Dhidden> <INPUT name=3DMISSES=20
value=3D"2365.131124 from(2366.138400,1+)  intensity(112306.6600)  =
query(45)"=20
type=3Dhidden> <INPUT name=3DQUE=20
value=3D"2365.131124 from(2366.138400,1+)  intensity(0.0000)  =
title(Label%3a%20K21%2c%20Spot_Id%3a%20795053%2c%20Peak_List_Id%3a%204652=
15%2c%20MSMS%20Job_Run_Id%3a%2023273%2c%20Comment%3a%20)  query(46)"=20
type=3Dhidden> <INPUT name=3DMISSES=20
value=3D"2365.131124 from(2366.138400,1+)  intensity(0.0000)  =
title(Label%3a%20K21%2c%20Spot_Id%3a%20795053%2c%20Peak_List_Id%3a%204652=
15%2c%20MSMS%20Job_Run_Id%3a%2023273%2c%20Comment%3a%20)  query(46)"=20
type=3Dhidden> <INPUT name=3DQUE=20
value=3D"2480.031524 from(2481.038800,1+)  intensity(9936.0791)  =
query(47)"=20
type=3Dhidden> <INPUT name=3DMISSES=20
value=3D"2480.031524 from(2481.038800,1+)  intensity(9936.0791)  =
query(47)"=20
type=3Dhidden> <INPUT name=3DQUE=20
value=3D"2497.027124 from(2498.034400,1+)  intensity(2316.6667)  =
query(48)"=20
type=3Dhidden> <INPUT name=3DMISSES=20
value=3D"2497.027124 from(2498.034400,1+)  intensity(2316.6667)  =
query(48)"=20
type=3Dhidden> <INPUT name=3DQUE=20
value=3D"2624.301524 from(2625.308800,1+)  intensity(9994.3027)  =
query(49)"=20
type=3Dhidden> <INPUT name=3DMISSES=20
value=3D"2624.301524 from(2625.308800,1+)  intensity(9994.3027)  =
query(49)"=20
type=3Dhidden> <INPUT name=3DQUE=20
value=3D"2649.266424 from(2650.273700,1+)  intensity(2968.1694)  =
query(50)"=20
type=3Dhidden> <INPUT name=3DMISSES=20
value=3D"2649.266424 from(2650.273700,1+)  intensity(2968.1694)  =
query(50)"=20
type=3Dhidden> <INPUT name=3DQUE=20
value=3D"2964.445324 from(2965.452600,1+)  intensity(1044.5972)  =
query(51)"=20
type=3Dhidden> <INPUT name=3DMISSES=20
value=3D"2964.445324 from(2965.452600,1+)  intensity(1044.5972)  =
query(51)"=20
type=3Dhidden> <INPUT name=3DQUE=20
value=3D"3313.660424 from(3314.667700,1+)  intensity(9406.2227)  =
query(52)"=20
type=3Dhidden> <INPUT name=3DMISSES=20
value=3D"3313.660424 from(3314.667700,1+)  intensity(9406.2227)  =
query(52)"=20
type=3Dhidden> <INPUT name=3DFORMVER value=3D2 type=3Dhidden> <INPUT =
name=3DSEARCH=20
value=3DMIS type=3Dhidden> <INPUT name=3DUSERNAME type=3Dhidden> <INPUT =
name=3DUSEREMAIL=20
type=3Dhidden> <INPUT name=3DCOM=20
value=3D"Project: zxw, Spot Set: zxw\20121225, Label: K21, Spot Id: =
795053, Peak List Id: 464840, MS Job Run Id: 23272"=20
type=3Dhidden> <INPUT name=3DMODS type=3Dhidden> <INPUT name=3DIT_MODS=20
value=3D"Oxidation (M)" type=3Dhidden> <INPUT name=3DCLE value=3DTrypsin =
type=3Dhidden>=20
<INPUT name=3DMASS value=3DMonoisotopic type=3Dhidden> <INPUT name=3DSEG =
type=3Dhidden>=20
<INPUT name=3DTOL value=3D100 type=3Dhidden> <INPUT name=3DTOLU =
value=3Dppm type=3Dhidden>=20
<INPUT name=3DITOL value=3D0.8 type=3Dhidden> <INPUT name=3DITOLU =
value=3DDa type=3Dhidden>=20
<INPUT name=3DDB value=3Dviridiplantae type=3Dhidden> <INPUT =
name=3DCHARGE value=3D1+=20
type=3Dhidden> <INPUT name=3DPFA value=3D1 type=3Dhidden> <INPUT =
name=3DFILE=20
value=3DC:\Users\lei\Desktop\=EF=BF=BD=EF=BF=BD=EF=BF=BD=EF=BF=BD=EF=BF=BD=
=EF=BF=BD=EF=BF=BD=EF=BF=BD\201212\20121225\ppw_K21_135641680732.txt=20
type=3Dhidden> <INPUT name=3DFORMAT value=3D"Mascot generic" =
type=3Dhidden> <INPUT=20
name=3DINTERMEDIATE value=3D../data/20121225/F002428.dat type=3Dhidden> =
<INPUT=20
name=3DREPORT value=3D50 type=3Dhidden> <INPUT name=3DOVERVIEW =
value=3DOFF type=3Dhidden>=20
<INPUT name=3DPRECURSOR type=3Dhidden> <INPUT name=3DTAXONOMY =
value=3D"All entries"=20
type=3Dhidden> <INPUT name=3DREPTYPE type=3Dhidden> <INPUT =
name=3DrepeatSearch=20
value=3D"not again" type=3Dhidden> <INPUT name=3DINSTRUMENT =
value=3DMALDI-TOF-TOF=20
type=3Dhidden> <INPUT name=3DACCESSION type=3Dhidden> <INPUT =
name=3DQUANTITATION=20
type=3Dhidden>=20
<P><INPUT value=3D"Re-Search All" type=3Dsubmit> &nbsp;&nbsp;<INPUT =
onclick=3D"unMatched(this.form); return true" value=3D"Search Unmatched" =
type=3Dbutton>=20
</FORM>
<H3>Index</H3>
<TABLE border=3D0 cellSpacing=3D0 cellPadding=3D0>
  <TBODY>
  <TR>
    <TD>&nbsp;</TD>
    <TD><TT><B>&nbsp;Accession</B></TT></TD>
    <TD><TT><B>&nbsp;&nbsp;Mass</B></TT></TD>
    <TD><TT><B>&nbsp;&nbsp;Score</B></TT></TD>
    <TD><TT><B>&nbsp;&nbsp;Description</B></TT></TD></TR>
  <TR>
    <TD noWrap align=3Dright><TT><B>1.</B></TT></TD>
    <TD noWrap><TT><B>&nbsp;<A=20
      =
href=3D"http://zxw-pc/mascot/cgi/master_results.pl?file=3D..%2Fdata%2F201=
21225%2FF002428.dat&amp;REPTYPE=3Dprotein&amp;_sigthreshold=3D0.05&amp;RE=
PORT=3D50&amp;_server_mudpit_switch=3D99999999&amp;_ignoreionsscorebelow=3D=
0&amp;_showsubsets=3D0&amp;_showpopups=3DTRUE&amp;_sortunassigned=3Dscore=
down&amp;_requireboldred=3D0#Hit1">gi|296088597</A></B></TT></TD>
    <TD noWrap><TT>&nbsp;&nbsp;51218</TT></TD>
    <TD noWrap align=3Dright><TT>221</TT></TD>
    <TD noWrap><TT>&nbsp;&nbsp;unnamed protein product [Vitis=20
  vinifera]</TT></TD></TR>
  <TR>
    <TD noWrap align=3Dright><TT><B>2.</B></TT></TD>
    <TD noWrap><TT><B>&nbsp;<A=20
      =
href=3D"http://zxw-pc/mascot/cgi/master_results.pl?file=3D..%2Fdata%2F201=
21225%2FF002428.dat&amp;REPTYPE=3Dprotein&amp;_sigthreshold=3D0.05&amp;RE=
PORT=3D50&amp;_server_mudpit_switch=3D99999999&amp;_ignoreionsscorebelow=3D=
0&amp;_showsubsets=3D0&amp;_showpopups=3DTRUE&amp;_sortunassigned=3Dscore=
down&amp;_requireboldred=3D0#Hit2">gi|225431563</A></B></TT></TD>
    <TD noWrap><TT>&nbsp;&nbsp;51218</TT></TD>
    <TD noWrap align=3Dright><TT>221</TT></TD>
    <TD noWrap><TT>&nbsp;&nbsp;PREDICTED: hypothetical protein [Vitis=20
      vinifera]</TT></TD></TR>
  <TR>
    <TD noWrap align=3Dright><TT><B>3.</B></TT></TD>
    <TD noWrap><TT><B>&nbsp;<A=20
      =
href=3D"http://zxw-pc/mascot/cgi/master_results.pl?file=3D..%2Fdata%2F201=
21225%2FF002428.dat&amp;REPTYPE=3Dprotein&amp;_sigthreshold=3D0.05&amp;RE=
PORT=3D50&amp;_server_mudpit_switch=3D99999999&amp;_ignoreionsscorebelow=3D=
0&amp;_showsubsets=3D0&amp;_showpopups=3DTRUE&amp;_sortunassigned=3Dscore=
down&amp;_requireboldred=3D0#Hit3">gi|183397343</A></B></TT></TD>
    <TD noWrap><TT>&nbsp;&nbsp;51679</TT></TD>
    <TD noWrap align=3Dright><TT>183</TT></TD>
    <TD noWrap><TT>&nbsp;&nbsp;UDP-glucose pyrophosphorylase [Paulownia =
sp.=20
      ZKC-2008]</TT></TD></TR>
  <TR>
    <TD noWrap align=3Dright><TT><B>4.</B></TT></TD>
    <TD noWrap><TT><B>&nbsp;<A=20
      =
href=3D"http://zxw-pc/mascot/cgi/master_results.pl?file=3D..%2Fdata%2F201=
21225%2FF002428.dat&amp;REPTYPE=3Dprotein&amp;_sigthreshold=3D0.05&amp;RE=
PORT=3D50&amp;_server_mudpit_switch=3D99999999&amp;_ignoreionsscorebelow=3D=
0&amp;_showsubsets=3D0&amp;_showpopups=3DTRUE&amp;_sortunassigned=3Dscore=
down&amp;_requireboldred=3D0#Hit4">gi|224814363</A></B></TT></TD>
    <TD noWrap><TT>&nbsp;&nbsp;51694</TT></TD>
    <TD noWrap align=3Dright><TT>147</TT></TD>
    <TD noWrap><TT>&nbsp;&nbsp;UDP-glucose pyrophosphorylase [Bambusa=20
      oldhamii]</TT></TD></TR>
  <TR>
    <TD noWrap align=3Dright><TT><B>5.</B></TT></TD>
    <TD noWrap><TT><B>&nbsp;<A=20
      =
href=3D"http://zxw-pc/mascot/cgi/master_results.pl?file=3D..%2Fdata%2F201=
21225%2FF002428.dat&amp;REPTYPE=3Dprotein&amp;_sigthreshold=3D0.05&amp;RE=
PORT=3D50&amp;_server_mudpit_switch=3D99999999&amp;_ignoreionsscorebelow=3D=
0&amp;_showsubsets=3D0&amp;_showpopups=3DTRUE&amp;_sortunassigned=3Dscore=
down&amp;_requireboldred=3D0#Hit5">gi|17402533</A></B></TT></TD>
    <TD noWrap><TT>&nbsp;&nbsp;41001</TT></TD>
    <TD noWrap align=3Dright><TT>147</TT></TD>
    <TD noWrap><TT>&nbsp;&nbsp;UDP-glucose pyrophosphorylase [Nicotiana=20
      tabacum]</TT></TD></TR>
  <TR>
    <TD noWrap align=3Dright><TT><B>6.</B></TT></TD>
    <TD noWrap><TT><B>&nbsp;<A=20
      =
href=3D"http://zxw-pc/mascot/cgi/master_results.pl?file=3D..%2Fdata%2F201=
21225%2FF002428.dat&amp;REPTYPE=3Dprotein&amp;_sigthreshold=3D0.05&amp;RE=
PORT=3D50&amp;_server_mudpit_switch=3D99999999&amp;_ignoreionsscorebelow=3D=
0&amp;_showsubsets=3D0&amp;_showpopups=3DTRUE&amp;_sortunassigned=3Dscore=
down&amp;_requireboldred=3D0#Hit6">gi|28863907</A></B></TT></TD>
    <TD noWrap><TT>&nbsp;&nbsp;51798</TT></TD>
    <TD noWrap align=3Dright><TT>144</TT></TD>
    <TD noWrap><TT>&nbsp;&nbsp;UTP:alpha-D-glucose-1-phosphate=20
      uridylyltransferase [Solanum tuberosum]</TT></TD></TR>
  <TR>
    <TD noWrap align=3Dright><TT><B>7.</B></TT></TD>
    <TD noWrap><TT><B>&nbsp;<A=20
      =
href=3D"http://zxw-pc/mascot/cgi/master_results.pl?file=3D..%2Fdata%2F201=
21225%2FF002428.dat&amp;REPTYPE=3Dprotein&amp;_sigthreshold=3D0.05&amp;RE=
PORT=3D50&amp;_server_mudpit_switch=3D99999999&amp;_ignoreionsscorebelow=3D=
0&amp;_showsubsets=3D0&amp;_showpopups=3DTRUE&amp;_sortunassigned=3Dscore=
down&amp;_requireboldred=3D0#Hit7">gi|28863905</A></B></TT></TD>
    <TD noWrap><TT>&nbsp;&nbsp;51798</TT></TD>
    <TD noWrap align=3Dright><TT>144</TT></TD>
    <TD noWrap><TT>&nbsp;&nbsp;UTP:alpha-D-glucose-1-phosphate=20
      uridylyltransferase [Solanum tuberosum]</TT></TD></TR>
  <TR>
    <TD noWrap align=3Dright><TT><B>8.</B></TT></TD>
    <TD noWrap><TT><B>&nbsp;<A=20
      =
href=3D"http://zxw-pc/mascot/cgi/master_results.pl?file=3D..%2Fdata%2F201=
21225%2FF002428.dat&amp;REPTYPE=3Dprotein&amp;_sigthreshold=3D0.05&amp;RE=
PORT=3D50&amp;_server_mudpit_switch=3D99999999&amp;_ignoreionsscorebelow=3D=
0&amp;_showsubsets=3D0&amp;_showpopups=3DTRUE&amp;_sortunassigned=3Dscore=
down&amp;_requireboldred=3D0#Hit8">gi|28863903</A></B></TT></TD>
    <TD noWrap><TT>&nbsp;&nbsp;51818</TT></TD>
    <TD noWrap align=3Dright><TT>144</TT></TD>
    <TD noWrap><TT>&nbsp;&nbsp;UTP:alpha-D-glucose-1-phosphate=20
      uridylyltransferase [Solanum tuberosum]</TT></TD></TR>
  <TR>
    <TD noWrap align=3Dright><TT><B>9.</B></TT></TD>
    <TD noWrap><TT><B>&nbsp;<A=20
      =
href=3D"http://zxw-pc/mascot/cgi/master_results.pl?file=3D..%2Fdata%2F201=
21225%2FF002428.dat&amp;REPTYPE=3Dprotein&amp;_sigthreshold=3D0.05&amp;RE=
PORT=3D50&amp;_server_mudpit_switch=3D99999999&amp;_ignoreionsscorebelow=3D=
0&amp;_showsubsets=3D0&amp;_showpopups=3DTRUE&amp;_sortunassigned=3Dscore=
down&amp;_requireboldred=3D0#Hit9">gi|21599</A></B></TT></TD>
    <TD noWrap><TT>&nbsp;&nbsp;51798</TT></TD>
    <TD noWrap align=3Dright><TT>144</TT></TD>
    <TD noWrap><TT>&nbsp;&nbsp;UTP--glucose-1-phosphate =
uridylyltransferase=20
      [Solanum tuberosum]</TT></TD></TR>
  <TR>
    <TD noWrap align=3Dright><TT><B>10.</B></TT></TD>
    <TD noWrap><TT><B>&nbsp;<A=20
      =
href=3D"http://zxw-pc/mascot/cgi/master_results.pl?file=3D..%2Fdata%2F201=
21225%2FF002428.dat&amp;REPTYPE=3Dprotein&amp;_sigthreshold=3D0.05&amp;RE=
PORT=3D50&amp;_server_mudpit_switch=3D99999999&amp;_ignoreionsscorebelow=3D=
0&amp;_showsubsets=3D0&amp;_showpopups=3DTRUE&amp;_sortunassigned=3Dscore=
down&amp;_requireboldred=3D0#Hit10">gi|28863913</A></B></TT></TD>
    <TD noWrap><TT>&nbsp;&nbsp;51825</TT></TD>
    <TD noWrap align=3Dright><TT>144</TT></TD>
    <TD noWrap><TT>&nbsp;&nbsp;UTP:alpha-D-glucose-1-phosphate=20
      uridylyltransferase [Solanum tuberosum]</TT></TD></TR>
  <TR>
    <TD noWrap align=3Dright><TT><B>11.</B></TT></TD>
    <TD noWrap><TT><B>&nbsp;<A=20
      =
href=3D"http://zxw-pc/mascot/cgi/master_results.pl?file=3D..%2Fdata%2F201=
21225%2FF002428.dat&amp;REPTYPE=3Dprotein&amp;_sigthreshold=3D0.05&amp;RE=
PORT=3D50&amp;_server_mudpit_switch=3D99999999&amp;_ignoreionsscorebelow=3D=
0&amp;_showsubsets=3D0&amp;_showpopups=3DTRUE&amp;_sortunassigned=3Dscore=
down&amp;_requireboldred=3D0#Hit11">gi|168057301</A></B></TT></TD>
    <TD noWrap><TT>&nbsp;&nbsp;57312</TT></TD>
    <TD noWrap align=3Dright><TT>141</TT></TD>
    <TD noWrap><TT>&nbsp;&nbsp;predicted protein [Physcomitrella patens =
subsp.=20
      patens]</TT></TD></TR>
  <TR>
    <TD noWrap align=3Dright><TT><B>12.</B></TT></TD>
    <TD noWrap><TT><B>&nbsp;<A=20
      =
href=3D"http://zxw-pc/mascot/cgi/master_results.pl?file=3D..%2Fdata%2F201=
21225%2FF002428.dat&amp;REPTYPE=3Dprotein&amp;_sigthreshold=3D0.05&amp;RE=
PORT=3D50&amp;_server_mudpit_switch=3D99999999&amp;_ignoreionsscorebelow=3D=
0&amp;_showsubsets=3D0&amp;_showpopups=3DTRUE&amp;_sortunassigned=3Dscore=
down&amp;_requireboldred=3D0#Hit12">gi|162667922</A></B></TT></TD>
    <TD noWrap><TT>&nbsp;&nbsp;57312</TT></TD>
    <TD noWrap align=3Dright><TT>141</TT></TD>
    <TD noWrap><TT>&nbsp;&nbsp;predicted protein [Physcomitrella patens =
subsp.=20
      patens]</TT></TD></TR>
  <TR>
    <TD noWrap align=3Dright><TT><B>13.</B></TT></TD>
    <TD noWrap><TT><B>&nbsp;<A=20
      =
href=3D"http://zxw-pc/mascot/cgi/master_results.pl?file=3D..%2Fdata%2F201=
21225%2FF002428.dat&amp;REPTYPE=3Dprotein&amp;_sigthreshold=3D0.05&amp;RE=
PORT=3D50&amp;_server_mudpit_switch=3D99999999&amp;_ignoreionsscorebelow=3D=
0&amp;_showsubsets=3D0&amp;_showpopups=3DTRUE&amp;_sortunassigned=3Dscore=
down&amp;_requireboldred=3D0#Hit13">gi|332005028</A></B></TT></TD>
    <TD noWrap><TT>&nbsp;&nbsp;43722</TT></TD>
    <TD noWrap align=3Dright><TT>140</TT></TD>
    <TD noWrap><TT>&nbsp;&nbsp;UTP--glucose-1-phosphate =
uridylyltransferase 1=20
      [Arabidopsis thaliana]</TT></TD></TR>
  <TR>
    <TD noWrap align=3Dright><TT><B>14.</B></TT></TD>
    <TD noWrap><TT><B>&nbsp;<A=20
      =
href=3D"http://zxw-pc/mascot/cgi/master_results.pl?file=3D..%2Fdata%2F201=
21225%2FF002428.dat&amp;REPTYPE=3Dprotein&amp;_sigthreshold=3D0.05&amp;RE=
PORT=3D50&amp;_server_mudpit_switch=3D99999999&amp;_ignoreionsscorebelow=3D=
0&amp;_showsubsets=3D0&amp;_showpopups=3DTRUE&amp;_sortunassigned=3Dscore=
down&amp;_requireboldred=3D0#Hit14">gi|30686293</A></B></TT></TD>
    <TD noWrap><TT>&nbsp;&nbsp;43722</TT></TD>
    <TD noWrap align=3Dright><TT>140</TT></TD>
    <TD noWrap><TT>&nbsp;&nbsp;UTP--glucose-1-phosphate =
uridylyltransferase 1=20
      [Arabidopsis thaliana]</TT></TD></TR>
  <TR>
    <TD noWrap align=3Dright><TT><B>15.</B></TT></TD>
    <TD noWrap><TT><B>&nbsp;<A=20
      =
href=3D"http://zxw-pc/mascot/cgi/master_results.pl?file=3D..%2Fdata%2F201=
21225%2FF002428.dat&amp;REPTYPE=3Dprotein&amp;_sigthreshold=3D0.05&amp;RE=
PORT=3D50&amp;_server_mudpit_switch=3D99999999&amp;_ignoreionsscorebelow=3D=
0&amp;_showsubsets=3D0&amp;_showpopups=3DTRUE&amp;_sortunassigned=3Dscore=
down&amp;_requireboldred=3D0#Hit15">gi|297832968</A></B></TT></TD>
    <TD noWrap><TT>&nbsp;&nbsp;51708</TT></TD>
    <TD noWrap align=3Dright><TT>140</TT></TD>
    <TD noWrap><TT>&nbsp;&nbsp;UDP-glucose pyrophosphorylase =
[Arabidopsis=20
      lyrata subsp. lyrata]</TT></TD></TR>
  <TR>
    <TD noWrap align=3Dright><TT><B>16.</B></TT></TD>
    <TD noWrap><TT><B>&nbsp;<A=20
      =
href=3D"http://zxw-pc/mascot/cgi/master_results.pl?file=3D..%2Fdata%2F201=
21225%2FF002428.dat&amp;REPTYPE=3Dprotein&amp;_sigthreshold=3D0.05&amp;RE=
PORT=3D50&amp;_server_mudpit_switch=3D99999999&amp;_ignoreionsscorebelow=3D=
0&amp;_showsubsets=3D0&amp;_showpopups=3DTRUE&amp;_sortunassigned=3Dscore=
down&amp;_requireboldred=3D0#Hit16">gi|297330206</A></B></TT></TD>
    <TD noWrap><TT>&nbsp;&nbsp;51708</TT></TD>
    <TD noWrap align=3Dright><TT>140</TT></TD>
    <TD noWrap><TT>&nbsp;&nbsp;UDP-glucose pyrophosphorylase =
[Arabidopsis=20
      lyrata subsp. lyrata]</TT></TD></TR>
  <TR>
    <TD noWrap align=3Dright><TT><B>17.</B></TT></TD>
    <TD noWrap><TT><B>&nbsp;<A=20
      =
href=3D"http://zxw-pc/mascot/cgi/master_results.pl?file=3D..%2Fdata%2F201=
21225%2FF002428.dat&amp;REPTYPE=3Dprotein&amp;_sigthreshold=3D0.05&amp;RE=
PORT=3D50&amp;_server_mudpit_switch=3D99999999&amp;_ignoreionsscorebelow=3D=
0&amp;_showsubsets=3D0&amp;_showpopups=3DTRUE&amp;_sortunassigned=3Dscore=
down&amp;_requireboldred=3D0#Hit17">gi|224482653</A></B></TT></TD>
    <TD noWrap><TT>&nbsp;&nbsp;51287</TT></TD>
    <TD noWrap align=3Dright><TT>138</TT></TD>
    <TD noWrap><TT>&nbsp;&nbsp;UDP-glucose pyrophosphorylase [Annona=20
      cherimola]</TT></TD></TR>
  <TR>
    <TD noWrap align=3Dright><TT><B>18.</B></TT></TD>
    <TD noWrap><TT><B>&nbsp;<A=20
      =
href=3D"http://zxw-pc/mascot/cgi/master_results.pl?file=3D..%2Fdata%2F201=
21225%2FF002428.dat&amp;REPTYPE=3Dprotein&amp;_sigthreshold=3D0.05&amp;RE=
PORT=3D50&amp;_server_mudpit_switch=3D99999999&amp;_ignoreionsscorebelow=3D=
0&amp;_showsubsets=3D0&amp;_showpopups=3DTRUE&amp;_sortunassigned=3Dscore=
down&amp;_requireboldred=3D0#Hit18">gi|13605559</A></B></TT></TD>
    <TD noWrap><TT>&nbsp;&nbsp;51676</TT></TD>
    <TD noWrap align=3Dright><TT>138</TT></TD>
    <TD noWrap><TT>&nbsp;&nbsp;AT3g03250/T17B22_6 [Arabidopsis=20
    thaliana]</TT></TD></TR>
  <TR>
    <TD noWrap align=3Dright><TT><B>19.</B></TT></TD>
    <TD noWrap><TT><B>&nbsp;<A=20
      =
href=3D"http://zxw-pc/mascot/cgi/master_results.pl?file=3D..%2Fdata%2F201=
21225%2FF002428.dat&amp;REPTYPE=3Dprotein&amp;_sigthreshold=3D0.05&amp;RE=
PORT=3D50&amp;_server_mudpit_switch=3D99999999&amp;_ignoreionsscorebelow=3D=
0&amp;_showsubsets=3D0&amp;_showpopups=3DTRUE&amp;_sortunassigned=3Dscore=
down&amp;_requireboldred=3D0#Hit19">gi|312283013</A></B></TT></TD>
    <TD noWrap><TT>&nbsp;&nbsp;51760</TT></TD>
    <TD noWrap align=3Dright><TT>138</TT></TD>
    <TD noWrap><TT>&nbsp;&nbsp;unnamed protein product [Thellungiella=20
      halophila]</TT></TD></TR>
  <TR>
    <TD noWrap align=3Dright><TT><B>20.</B></TT></TD>
    <TD noWrap><TT><B>&nbsp;<A=20
      =
href=3D"http://zxw-pc/mascot/cgi/master_results.pl?file=3D..%2Fdata%2F201=
21225%2FF002428.dat&amp;REPTYPE=3Dprotein&amp;_sigthreshold=3D0.05&amp;RE=
PORT=3D50&amp;_server_mudpit_switch=3D99999999&amp;_ignoreionsscorebelow=3D=
0&amp;_showsubsets=3D0&amp;_showpopups=3DTRUE&amp;_sortunassigned=3Dscore=
down&amp;_requireboldred=3D0#Hit20">gi|297811877</A></B></TT></TD>
    <TD noWrap><TT>&nbsp;&nbsp;51799</TT></TD>
    <TD noWrap align=3Dright><TT>138</TT></TD>
    <TD noWrap><TT>&nbsp;&nbsp;hypothetical protein ARALYDRAFT_909725=20
      [Arabidopsis lyrata subsp. lyrata]</TT></TD></TR>
  <TR>
    <TD noWrap align=3Dright><TT><B>21.</B></TT></TD>
    <TD noWrap><TT><B>&nbsp;<A=20
      =
href=3D"http://zxw-pc/mascot/cgi/master_results.pl?file=3D..%2Fdata%2F201=
21225%2FF002428.dat&amp;REPTYPE=3Dprotein&amp;_sigthreshold=3D0.05&amp;RE=
PORT=3D50&amp;_server_mudpit_switch=3D99999999&amp;_ignoreionsscorebelow=3D=
0&amp;_showsubsets=3D0&amp;_showpopups=3DTRUE&amp;_sortunassigned=3Dscore=
down&amp;_requireboldred=3D0#Hit21">gi|297319659</A></B></TT></TD>
    <TD noWrap><TT>&nbsp;&nbsp;51799</TT></TD>
    <TD noWrap align=3Dright><TT>138</TT></TD>
    <TD noWrap><TT>&nbsp;&nbsp;hypothetical protein ARALYDRAFT_909725=20
      [Arabidopsis lyrata subsp. lyrata]</TT></TD></TR>
  <TR>
    <TD noWrap align=3Dright><TT><B>22.</B></TT></TD>
    <TD noWrap><TT><B>&nbsp;<A=20
      =
href=3D"http://zxw-pc/mascot/cgi/master_results.pl?file=3D..%2Fdata%2F201=
21225%2FF002428.dat&amp;REPTYPE=3Dprotein&amp;_sigthreshold=3D0.05&amp;RE=
PORT=3D50&amp;_server_mudpit_switch=3D99999999&amp;_ignoreionsscorebelow=3D=
0&amp;_showsubsets=3D0&amp;_showpopups=3DTRUE&amp;_sortunassigned=3Dscore=
down&amp;_requireboldred=3D0#Hit22">gi|332005029</A></B></TT></TD>
    <TD noWrap><TT>&nbsp;&nbsp;51887</TT></TD>
    <TD noWrap align=3Dright><TT>138</TT></TD>
    <TD noWrap><TT>&nbsp;&nbsp;UTP--glucose-1-phosphate =
uridylyltransferase 1=20
      [Arabidopsis thaliana]</TT></TD></TR>
  <TR>
    <TD noWrap align=3Dright><TT><B>23.</B></TT></TD>
    <TD noWrap><TT><B>&nbsp;<A=20
      =
href=3D"http://zxw-pc/mascot/cgi/master_results.pl?file=3D..%2Fdata%2F201=
21225%2FF002428.dat&amp;REPTYPE=3Dprotein&amp;_sigthreshold=3D0.05&amp;RE=
PORT=3D50&amp;_server_mudpit_switch=3D99999999&amp;_ignoreionsscorebelow=3D=
0&amp;_showsubsets=3D0&amp;_showpopups=3DTRUE&amp;_sortunassigned=3Dscore=
down&amp;_requireboldred=3D0#Hit23">gi|12585448</A></B></TT></TD>
    <TD noWrap><TT>&nbsp;&nbsp;51887</TT></TD>
    <TD noWrap align=3Dright><TT>138</TT></TD>
    <TD noWrap><TT>&nbsp;&nbsp;RecName: Full=3DUTP--glucose-1-phosphate=20
      uridylyltransferase 1; AltName: Full=3DUDP-glucose =
pyrophosphorylase 1;=20
      Short=3DUDPGP 1; Short=3DUGPase 1</TT></TD></TR>
  <TR>
    <TD noWrap align=3Dright><TT><B>24.</B></TT></TD>
    <TD noWrap><TT><B>&nbsp;<A=20
      =
href=3D"http://zxw-pc/mascot/cgi/master_results.pl?file=3D..%2Fdata%2F201=
21225%2FF002428.dat&amp;REPTYPE=3Dprotein&amp;_sigthreshold=3D0.05&amp;RE=
PORT=3D50&amp;_server_mudpit_switch=3D99999999&amp;_ignoreionsscorebelow=3D=
0&amp;_showsubsets=3D0&amp;_showpopups=3DTRUE&amp;_sortunassigned=3Dscore=
down&amp;_requireboldred=3D0#Hit24">gi|15237947</A></B></TT></TD>
    <TD noWrap><TT>&nbsp;&nbsp;51887</TT></TD>
    <TD noWrap align=3Dright><TT>138</TT></TD>
    <TD noWrap><TT>&nbsp;&nbsp;UTP--glucose-1-phosphate =
uridylyltransferase 1=20
      [Arabidopsis thaliana]</TT></TD></TR>
  <TR>
    <TD noWrap align=3Dright><TT><B>25.</B></TT></TD>
    <TD noWrap><TT><B>&nbsp;<A=20
      =
href=3D"http://zxw-pc/mascot/cgi/master_results.pl?file=3D..%2Fdata%2F201=
21225%2FF002428.dat&amp;REPTYPE=3Dprotein&amp;_sigthreshold=3D0.05&amp;RE=
PORT=3D50&amp;_server_mudpit_switch=3D99999999&amp;_ignoreionsscorebelow=3D=
0&amp;_showsubsets=3D0&amp;_showpopups=3DTRUE&amp;_sortunassigned=3Dscore=
down&amp;_requireboldred=3D0#Hit25">gi|14532836</A></B></TT></TD>
    <TD noWrap><TT>&nbsp;&nbsp;51887</TT></TD>
    <TD noWrap align=3Dright><TT>138</TT></TD>
    <TD noWrap><TT>&nbsp;&nbsp;putative UDP-glucose pyrophosphorylase=20
      [Arabidopsis thaliana]</TT></TD></TR>
  <TR>
    <TD noWrap align=3Dright><TT><B>26.</B></TT></TD>
    <TD noWrap><TT><B>&nbsp;<A=20
      =
href=3D"http://zxw-pc/mascot/cgi/master_results.pl?file=3D..%2Fdata%2F201=
21225%2FF002428.dat&amp;REPTYPE=3Dprotein&amp;_sigthreshold=3D0.05&amp;RE=
PORT=3D50&amp;_server_mudpit_switch=3D99999999&amp;_ignoreionsscorebelow=3D=
0&amp;_showsubsets=3D0&amp;_showpopups=3DTRUE&amp;_sortunassigned=3Dscore=
down&amp;_requireboldred=3D0#Hit26">gi|13605671</A></B></TT></TD>
    <TD noWrap><TT>&nbsp;&nbsp;51887</TT></TD>
    <TD noWrap align=3Dright><TT>138</TT></TD>
    <TD noWrap><TT>&nbsp;&nbsp;AT5g17310/MKP11_16 [Arabidopsis=20
    thaliana]</TT></TD></TR>
  <TR>
    <TD noWrap align=3Dright><TT><B>27.</B></TT></TD>
    <TD noWrap><TT><B>&nbsp;<A=20
      =
href=3D"http://zxw-pc/mascot/cgi/master_results.pl?file=3D..%2Fdata%2F201=
21225%2FF002428.dat&amp;REPTYPE=3Dprotein&amp;_sigthreshold=3D0.05&amp;RE=
PORT=3D50&amp;_server_mudpit_switch=3D99999999&amp;_ignoreionsscorebelow=3D=
0&amp;_showsubsets=3D0&amp;_showpopups=3DTRUE&amp;_sortunassigned=3Dscore=
down&amp;_requireboldred=3D0#Hit27">gi|13430664</A></B></TT></TD>
    <TD noWrap><TT>&nbsp;&nbsp;51887</TT></TD>
    <TD noWrap align=3Dright><TT>138</TT></TD>
    <TD noWrap><TT>&nbsp;&nbsp;putative UDP-glucose pyrophosphorylase=20
      [Arabidopsis thaliana]</TT></TD></TR>
  <TR>
    <TD noWrap align=3Dright><TT><B>28.</B></TT></TD>
    <TD noWrap><TT><B>&nbsp;<A=20
      =
href=3D"http://zxw-pc/mascot/cgi/master_results.pl?file=3D..%2Fdata%2F201=
21225%2FF002428.dat&amp;REPTYPE=3Dprotein&amp;_sigthreshold=3D0.05&amp;RE=
PORT=3D50&amp;_server_mudpit_switch=3D99999999&amp;_ignoreionsscorebelow=3D=
0&amp;_showsubsets=3D0&amp;_showpopups=3DTRUE&amp;_sortunassigned=3Dscore=
down&amp;_requireboldred=3D0#Hit28">gi|10177076</A></B></TT></TD>
    <TD noWrap><TT>&nbsp;&nbsp;51887</TT></TD>
    <TD noWrap align=3Dright><TT>138</TT></TD>
    <TD noWrap><TT>&nbsp;&nbsp;UDP-glucose pyrophosphorylase =
[Arabidopsis=20
      thaliana]</TT></TD></TR>
  <TR>
    <TD noWrap align=3Dright><TT><B>29.</B></TT></TD>
    <TD noWrap><TT><B>&nbsp;<A=20
      =
href=3D"http://zxw-pc/mascot/cgi/master_results.pl?file=3D..%2Fdata%2F201=
21225%2FF002428.dat&amp;REPTYPE=3Dprotein&amp;_sigthreshold=3D0.05&amp;RE=
PORT=3D50&amp;_server_mudpit_switch=3D99999999&amp;_ignoreionsscorebelow=3D=
0&amp;_showsubsets=3D0&amp;_showpopups=3DTRUE&amp;_sortunassigned=3Dscore=
down&amp;_requireboldred=3D0#Hit29">gi|76160958</A></B></TT></TD>
    <TD noWrap><TT>&nbsp;&nbsp;51241</TT></TD>
    <TD noWrap align=3Dright><TT>138</TT></TD>
    <TD noWrap><TT>&nbsp;&nbsp;UDP-glucose pyrophosphorylase-like =
protein=20
      [Solanum tuberosum]</TT></TD></TR>
  <TR>
    <TD noWrap align=3Dright><TT><B>30.</B></TT></TD>
    <TD noWrap><TT><B>&nbsp;<A=20
      =
href=3D"http://zxw-pc/mascot/cgi/master_results.pl?file=3D..%2Fdata%2F201=
21225%2FF002428.dat&amp;REPTYPE=3Dprotein&amp;_sigthreshold=3D0.05&amp;RE=
PORT=3D50&amp;_server_mudpit_switch=3D99999999&amp;_ignoreionsscorebelow=3D=
0&amp;_showsubsets=3D0&amp;_showpopups=3DTRUE&amp;_sortunassigned=3Dscore=
down&amp;_requireboldred=3D0#Hit30">gi|136739</A></B></TT></TD>
    <TD noWrap><TT>&nbsp;&nbsp;51841</TT></TD>
    <TD noWrap align=3Dright><TT>137</TT></TD>
    <TD noWrap><TT>&nbsp;&nbsp;RecName: Full=3DUTP--glucose-1-phosphate=20
      uridylyltransferase; AltName: Full=3DUDP-glucose =
pyrophosphorylase;=20
      Short=3DUDPGP; Short=3DUGPase</TT></TD></TR>
  <TR>
    <TD noWrap align=3Dright><TT><B>31.</B></TT></TD>
    <TD noWrap><TT><B>&nbsp;<A=20
      =
href=3D"http://zxw-pc/mascot/cgi/master_results.pl?file=3D..%2Fdata%2F201=
21225%2FF002428.dat&amp;REPTYPE=3Dprotein&amp;_sigthreshold=3D0.05&amp;RE=
PORT=3D50&amp;_server_mudpit_switch=3D99999999&amp;_ignoreionsscorebelow=3D=
0&amp;_showsubsets=3D0&amp;_showpopups=3DTRUE&amp;_sortunassigned=3Dscore=
down&amp;_requireboldred=3D0#Hit31">gi|1388021</A></B></TT></TD>
    <TD noWrap><TT>&nbsp;&nbsp;51869</TT></TD>
    <TD noWrap align=3Dright><TT>137</TT></TD>
    <TD noWrap><TT>&nbsp;&nbsp;UDP-glucose pyrophosphorylase [Solanum=20
      tuberosum]</TT></TD></TR>
  <TR>
    <TD noWrap align=3Dright><TT><B>32.</B></TT></TD>
    <TD noWrap><TT><B>&nbsp;<A=20
      =
href=3D"http://zxw-pc/mascot/cgi/master_results.pl?file=3D..%2Fdata%2F201=
21225%2FF002428.dat&amp;REPTYPE=3Dprotein&amp;_sigthreshold=3D0.05&amp;RE=
PORT=3D50&amp;_server_mudpit_switch=3D99999999&amp;_ignoreionsscorebelow=3D=
0&amp;_showsubsets=3D0&amp;_showpopups=3DTRUE&amp;_sortunassigned=3Dscore=
down&amp;_requireboldred=3D0#Hit32">gi|28863915</A></B></TT></TD>
    <TD noWrap><TT>&nbsp;&nbsp;51841</TT></TD>
    <TD noWrap align=3Dright><TT>137</TT></TD>
    <TD noWrap><TT>&nbsp;&nbsp;UTP:alpha-D-glucose-1-phosphate=20
      uridylyltransferase [Solanum tuberosum]</TT></TD></TR>
  <TR>
    <TD noWrap align=3Dright><TT><B>33.</B></TT></TD>
    <TD noWrap><TT><B>&nbsp;<A=20
      =
href=3D"http://zxw-pc/mascot/cgi/master_results.pl?file=3D..%2Fdata%2F201=
21225%2FF002428.dat&amp;REPTYPE=3Dprotein&amp;_sigthreshold=3D0.05&amp;RE=
PORT=3D50&amp;_server_mudpit_switch=3D99999999&amp;_ignoreionsscorebelow=3D=
0&amp;_showsubsets=3D0&amp;_showpopups=3DTRUE&amp;_sortunassigned=3Dscore=
down&amp;_requireboldred=3D0#Hit33">gi|28863911</A></B></TT></TD>
    <TD noWrap><TT>&nbsp;&nbsp;51841</TT></TD>
    <TD noWrap align=3Dright><TT>137</TT></TD>
    <TD noWrap><TT>&nbsp;&nbsp;UTP:alpha-D-glucose-1-phosphate=20
      uridylyltransferase [Solanum tuberosum]</TT></TD></TR>
  <TR>
    <TD noWrap align=3Dright><TT><B>34.</B></TT></TD>
    <TD noWrap><TT><B>&nbsp;<A=20
      =
href=3D"http://zxw-pc/mascot/cgi/master_results.pl?file=3D..%2Fdata%2F201=
21225%2FF002428.dat&amp;REPTYPE=3Dprotein&amp;_sigthreshold=3D0.05&amp;RE=
PORT=3D50&amp;_server_mudpit_switch=3D99999999&amp;_ignoreionsscorebelow=3D=
0&amp;_showsubsets=3D0&amp;_showpopups=3DTRUE&amp;_sortunassigned=3Dscore=
down&amp;_requireboldred=3D0#Hit34">gi|28863909</A></B></TT></TD>
    <TD noWrap><TT>&nbsp;&nbsp;51903</TT></TD>
    <TD noWrap align=3Dright><TT>137</TT></TD>
    <TD noWrap><TT>&nbsp;&nbsp;UTP:alpha-D-glucose-1-phosphate=20
      uridylyltransferase [Solanum tuberosum]</TT></TD></TR>
  <TR>
    <TD noWrap align=3Dright><TT><B>35.</B></TT></TD>
    <TD noWrap><TT><B>&nbsp;<A=20
      =
href=3D"http://zxw-pc/mascot/cgi/master_results.pl?file=3D..%2Fdata%2F201=
21225%2FF002428.dat&amp;REPTYPE=3Dprotein&amp;_sigthreshold=3D0.05&amp;RE=
PORT=3D50&amp;_server_mudpit_switch=3D99999999&amp;_ignoreionsscorebelow=3D=
0&amp;_showsubsets=3D0&amp;_showpopups=3DTRUE&amp;_sortunassigned=3Dscore=
down&amp;_requireboldred=3D0#Hit35">gi|218001</A></B></TT></TD>
    <TD noWrap><TT>&nbsp;&nbsp;51841</TT></TD>
    <TD noWrap align=3Dright><TT>137</TT></TD>
    <TD noWrap><TT>&nbsp;&nbsp;UDP-glucose pyrophosphorylase precursor=20
      [Solanum tuberosum]</TT></TD></TR>
  <TR>
    <TD noWrap align=3Dright><TT><B>36.</B></TT></TD>
    <TD noWrap><TT><B>&nbsp;<A=20
      =
href=3D"http://zxw-pc/mascot/cgi/master_results.pl?file=3D..%2Fdata%2F201=
21225%2FF002428.dat&amp;REPTYPE=3Dprotein&amp;_sigthreshold=3D0.05&amp;RE=
PORT=3D50&amp;_server_mudpit_switch=3D99999999&amp;_ignoreionsscorebelow=3D=
0&amp;_showsubsets=3D0&amp;_showpopups=3DTRUE&amp;_sortunassigned=3Dscore=
down&amp;_requireboldred=3D0#Hit36">gi|220682974</A></B></TT></TD>
    <TD noWrap><TT>&nbsp;&nbsp;52260</TT></TD>
    <TD noWrap align=3Dright><TT>137</TT></TD>
    <TD noWrap><TT>&nbsp;&nbsp;UDP-glucose pyrophosphorylase [Saccharum=20
      officinarum]</TT></TD></TR>
  <TR>
    <TD noWrap align=3Dright><TT><B>37.</B></TT></TD>
    <TD noWrap><TT><B>&nbsp;<A=20
      =
href=3D"http://zxw-pc/mascot/cgi/master_results.pl?file=3D..%2Fdata%2F201=
21225%2FF002428.dat&amp;REPTYPE=3Dprotein&amp;_sigthreshold=3D0.05&amp;RE=
PORT=3D50&amp;_server_mudpit_switch=3D99999999&amp;_ignoreionsscorebelow=3D=
0&amp;_showsubsets=3D0&amp;_showpopups=3DTRUE&amp;_sortunassigned=3Dscore=
down&amp;_requireboldred=3D0#Hit37">gi|158705664</A></B></TT></TD>
    <TD noWrap><TT>&nbsp;&nbsp;51794</TT></TD>
    <TD noWrap align=3Dright><TT>137</TT></TD>
    <TD noWrap><TT>&nbsp;&nbsp;UDP-glucose pyrophosphorylase =
[Dendrocalamus=20
      sinicus]</TT></TD></TR>
  <TR>
    <TD noWrap align=3Dright><TT><B>38.</B></TT></TD>
    <TD noWrap><TT><B>&nbsp;<A=20
      =
href=3D"http://zxw-pc/mascot/cgi/master_results.pl?file=3D..%2Fdata%2F201=
21225%2FF002428.dat&amp;REPTYPE=3Dprotein&amp;_sigthreshold=3D0.05&amp;RE=
PORT=3D50&amp;_server_mudpit_switch=3D99999999&amp;_ignoreionsscorebelow=3D=
0&amp;_showsubsets=3D0&amp;_showpopups=3DTRUE&amp;_sortunassigned=3Dscore=
down&amp;_requireboldred=3D0#Hit38">gi|255635072</A></B></TT></TD>
    <TD noWrap><TT>&nbsp;&nbsp;51462</TT></TD>
    <TD noWrap align=3Dright><TT>136</TT></TD>
    <TD noWrap><TT>&nbsp;&nbsp;unknown [Glycine max]</TT></TD></TR>
  <TR>
    <TD noWrap align=3Dright><TT><B>39.</B></TT></TD>
    <TD noWrap><TT><B>&nbsp;<A=20
      =
href=3D"http://zxw-pc/mascot/cgi/master_results.pl?file=3D..%2Fdata%2F201=
21225%2FF002428.dat&amp;REPTYPE=3Dprotein&amp;_sigthreshold=3D0.05&amp;RE=
PORT=3D50&amp;_server_mudpit_switch=3D99999999&amp;_ignoreionsscorebelow=3D=
0&amp;_showsubsets=3D0&amp;_showpopups=3DTRUE&amp;_sortunassigned=3Dscore=
down&amp;_requireboldred=3D0#Hit39">gi|168014649</A></B></TT></TD>
    <TD noWrap><TT>&nbsp;&nbsp;52535</TT></TD>
    <TD noWrap align=3Dright><TT>136</TT></TD>
    <TD noWrap><TT>&nbsp;&nbsp;predicted protein [Physcomitrella patens =
subsp.=20
      patens]</TT></TD></TR>
  <TR>
    <TD noWrap align=3Dright><TT><B>40.</B></TT></TD>
    <TD noWrap><TT><B>&nbsp;<A=20
      =
href=3D"http://zxw-pc/mascot/cgi/master_results.pl?file=3D..%2Fdata%2F201=
21225%2FF002428.dat&amp;REPTYPE=3Dprotein&amp;_sigthreshold=3D0.05&amp;RE=
PORT=3D50&amp;_server_mudpit_switch=3D99999999&amp;_ignoreionsscorebelow=3D=
0&amp;_showsubsets=3D0&amp;_showpopups=3DTRUE&amp;_sortunassigned=3Dscore=
down&amp;_requireboldred=3D0#Hit40">gi|162688994</A></B></TT></TD>
    <TD noWrap><TT>&nbsp;&nbsp;52535</TT></TD>
    <TD noWrap align=3Dright><TT>136</TT></TD>
    <TD noWrap><TT>&nbsp;&nbsp;predicted protein [Physcomitrella patens =
subsp.=20
      patens]</TT></TD></TR>
  <TR>
    <TD noWrap align=3Dright><TT><B>41.</B></TT></TD>
    <TD noWrap><TT><B>&nbsp;<A=20
      =
href=3D"http://zxw-pc/mascot/cgi/master_results.pl?file=3D..%2Fdata%2F201=
21225%2FF002428.dat&amp;REPTYPE=3Dprotein&amp;_sigthreshold=3D0.05&amp;RE=
PORT=3D50&amp;_server_mudpit_switch=3D99999999&amp;_ignoreionsscorebelow=3D=
0&amp;_showsubsets=3D0&amp;_showpopups=3DTRUE&amp;_sortunassigned=3Dscore=
down&amp;_requireboldred=3D0#Hit41">gi|255571289</A></B></TT></TD>
    <TD noWrap><TT>&nbsp;&nbsp;51599</TT></TD>
    <TD noWrap align=3Dright><TT>136</TT></TD>
    <TD noWrap><TT>&nbsp;&nbsp;utp-glucose-1-phosphate =
uridylyltransferase,=20
      putative [Ricinus communis]</TT></TD></TR>
  <TR>
    <TD noWrap align=3Dright><TT><B>42.</B></TT></TD>
    <TD noWrap><TT><B>&nbsp;<A=20
      =
href=3D"http://zxw-pc/mascot/cgi/master_results.pl?file=3D..%2Fdata%2F201=
21225%2FF002428.dat&amp;REPTYPE=3Dprotein&amp;_sigthreshold=3D0.05&amp;RE=
PORT=3D50&amp;_server_mudpit_switch=3D99999999&amp;_ignoreionsscorebelow=3D=
0&amp;_showsubsets=3D0&amp;_showpopups=3DTRUE&amp;_sortunassigned=3Dscore=
down&amp;_requireboldred=3D0#Hit42">gi|223534088</A></B></TT></TD>
    <TD noWrap><TT>&nbsp;&nbsp;51599</TT></TD>
    <TD noWrap align=3Dright><TT>136</TT></TD>
    <TD noWrap><TT>&nbsp;&nbsp;utp-glucose-1-phosphate =
uridylyltransferase,=20
      putative [Ricinus communis]</TT></TD></TR>
  <TR>
    <TD noWrap align=3Dright><TT><B>43.</B></TT></TD>
    <TD noWrap><TT><B>&nbsp;<A=20
      =
href=3D"http://zxw-pc/mascot/cgi/master_results.pl?file=3D..%2Fdata%2F201=
21225%2FF002428.dat&amp;REPTYPE=3Dprotein&amp;_sigthreshold=3D0.05&amp;RE=
PORT=3D50&amp;_server_mudpit_switch=3D99999999&amp;_ignoreionsscorebelow=3D=
0&amp;_showsubsets=3D0&amp;_showpopups=3DTRUE&amp;_sortunassigned=3Dscore=
down&amp;_requireboldred=3D0#Hit43">gi|115187699</A></B></TT></TD>
    <TD noWrap><TT>&nbsp;&nbsp;16851</TT></TD>
    <TD noWrap align=3Dright><TT>134</TT></TD>
    <TD noWrap><TT>&nbsp;&nbsp;UDP-glucose pyrophosphorylase [Arachis=20
      hypogaea]</TT></TD></TR>
  <TR>
    <TD noWrap align=3Dright><TT><B>44.</B></TT></TD>
    <TD noWrap><TT><B>&nbsp;<A=20
      =
href=3D"http://zxw-pc/mascot/cgi/master_results.pl?file=3D..%2Fdata%2F201=
21225%2FF002428.dat&amp;REPTYPE=3Dprotein&amp;_sigthreshold=3D0.05&amp;RE=
PORT=3D50&amp;_server_mudpit_switch=3D99999999&amp;_ignoreionsscorebelow=3D=
0&amp;_showsubsets=3D0&amp;_showpopups=3DTRUE&amp;_sortunassigned=3Dscore=
down&amp;_requireboldred=3D0#Hit44">gi|211906436</A></B></TT></TD>
    <TD noWrap><TT>&nbsp;&nbsp;51283</TT></TD>
    <TD noWrap align=3Dright><TT>132</TT></TD>
    <TD noWrap><TT>&nbsp;&nbsp;UDP-D-glucose pyrophosphorylase =
[Gossypium=20
      hirsutum]</TT></TD></TR>
  <TR>
    <TD noWrap align=3Dright><TT><B>45.</B></TT></TD>
    <TD noWrap><TT><B>&nbsp;<A=20
      =
href=3D"http://zxw-pc/mascot/cgi/master_results.pl?file=3D..%2Fdata%2F201=
21225%2FF002428.dat&amp;REPTYPE=3Dprotein&amp;_sigthreshold=3D0.05&amp;RE=
PORT=3D50&amp;_server_mudpit_switch=3D99999999&amp;_ignoreionsscorebelow=3D=
0&amp;_showsubsets=3D0&amp;_showpopups=3DTRUE&amp;_sortunassigned=3Dscore=
down&amp;_requireboldred=3D0#Hit45">gi|90820120</A></B></TT></TD>
    <TD noWrap><TT>&nbsp;&nbsp;52030</TT></TD>
    <TD noWrap align=3Dright><TT>131</TT></TD>
    <TD noWrap><TT>&nbsp;&nbsp;UDP-glucose pyrophosphorylase [Cucumis=20
      melo]</TT></TD></TR>
  <TR>
    <TD noWrap align=3Dright><TT><B>46.</B></TT></TD>
    <TD noWrap><TT><B>&nbsp;<A=20
      =
href=3D"http://zxw-pc/mascot/cgi/master_results.pl?file=3D..%2Fdata%2F201=
21225%2FF002428.dat&amp;REPTYPE=3Dprotein&amp;_sigthreshold=3D0.05&amp;RE=
PORT=3D50&amp;_server_mudpit_switch=3D99999999&amp;_ignoreionsscorebelow=3D=
0&amp;_showsubsets=3D0&amp;_showpopups=3DTRUE&amp;_sortunassigned=3Dscore=
down&amp;_requireboldred=3D0#Hit46">gi|332640396</A></B></TT></TD>
    <TD noWrap><TT>&nbsp;&nbsp;51706</TT></TD>
    <TD noWrap align=3Dright><TT>131</TT></TD>
    <TD noWrap><TT>&nbsp;&nbsp;putative UTP--glucose-1-phosphate=20
      uridylyltransferase 2 [Arabidopsis thaliana]</TT></TD></TR>
  <TR>
    <TD noWrap align=3Dright><TT><B>47.</B></TT></TD>
    <TD noWrap><TT><B>&nbsp;<A=20
      =
href=3D"http://zxw-pc/mascot/cgi/master_results.pl?file=3D..%2Fdata%2F201=
21225%2FF002428.dat&amp;REPTYPE=3Dprotein&amp;_sigthreshold=3D0.05&amp;RE=
PORT=3D50&amp;_server_mudpit_switch=3D99999999&amp;_ignoreionsscorebelow=3D=
0&amp;_showsubsets=3D0&amp;_showpopups=3DTRUE&amp;_sortunassigned=3Dscore=
down&amp;_requireboldred=3D0#Hit47">gi|75191313</A></B></TT></TD>
    <TD noWrap><TT>&nbsp;&nbsp;51706</TT></TD>
    <TD noWrap align=3Dright><TT>131</TT></TD>
    <TD noWrap><TT>&nbsp;&nbsp;RecName: Full=3DProbable =
UTP--glucose-1-phosphate=20
      uridylyltransferase 2; AltName: Full=3DUDP-glucose =
pyrophosphorylase 2;=20
      Short=3DUDPGP 2; Short=3DUGPase 2</TT></TD></TR>
  <TR>
    <TD noWrap align=3Dright><TT><B>48.</B></TT></TD>
    <TD noWrap><TT><B>&nbsp;<A=20
      =
href=3D"http://zxw-pc/mascot/cgi/master_results.pl?file=3D..%2Fdata%2F201=
21225%2FF002428.dat&amp;REPTYPE=3Dprotein&amp;_sigthreshold=3D0.05&amp;RE=
PORT=3D50&amp;_server_mudpit_switch=3D99999999&amp;_ignoreionsscorebelow=3D=
0&amp;_showsubsets=3D0&amp;_showpopups=3DTRUE&amp;_sortunassigned=3Dscore=
down&amp;_requireboldred=3D0#Hit48">gi|15228498</A></B></TT></TD>
    <TD noWrap><TT>&nbsp;&nbsp;51706</TT></TD>
    <TD noWrap align=3Dright><TT>131</TT></TD>
    <TD noWrap><TT>&nbsp;&nbsp;putative UTP--glucose-1-phosphate=20
      uridylyltransferase 2 [Arabidopsis thaliana]</TT></TD></TR>
  <TR>
    <TD noWrap align=3Dright><TT><B>49.</B></TT></TD>
    <TD noWrap><TT><B>&nbsp;<A=20
      =
href=3D"http://zxw-pc/mascot/cgi/master_results.pl?file=3D..%2Fdata%2F201=
21225%2FF002428.dat&amp;REPTYPE=3Dprotein&amp;_sigthreshold=3D0.05&amp;RE=
PORT=3D50&amp;_server_mudpit_switch=3D99999999&amp;_ignoreionsscorebelow=3D=
0&amp;_showsubsets=3D0&amp;_showpopups=3DTRUE&amp;_sortunassigned=3Dscore=
down&amp;_requireboldred=3D0#Hit49">gi|6714414</A></B></TT></TD>
    <TD noWrap><TT>&nbsp;&nbsp;51706</TT></TD>
    <TD noWrap align=3Dright><TT>131</TT></TD>
    <TD noWrap><TT>&nbsp;&nbsp;putative UDP-glucose pyrophosphorylase=20
      [Arabidopsis thaliana]</TT></TD></TR>
  <TR>
    <TD noWrap align=3Dright><TT><B>50.</B></TT></TD>
    <TD noWrap><TT><B>&nbsp;<A=20
      =
href=3D"http://zxw-pc/mascot/cgi/master_results.pl?file=3D..%2Fdata%2F201=
21225%2FF002428.dat&amp;REPTYPE=3Dprotein&amp;_sigthreshold=3D0.05&amp;RE=
PORT=3D50&amp;_server_mudpit_switch=3D99999999&amp;_ignoreionsscorebelow=3D=
0&amp;_showsubsets=3D0&amp;_showpopups=3DTRUE&amp;_sortunassigned=3Dscore=
down&amp;_requireboldred=3D0#Hit50">gi|16323520</A></B></TT></TD>
    <TD noWrap><TT>&nbsp;&nbsp;51706</TT></TD>
    <TD noWrap align=3Dright><TT>131</TT></TD>
    <TD noWrap><TT>&nbsp;&nbsp;putative UDP-glucose pyrophosphorylase=20
      [Arabidopsis thaliana]</TT></TD></TR></TBODY></TABLE>
<H3>Results List</H3>
<TABLE border=3D0 cellSpacing=3D0>
  <TBODY>
  <TR>
    <TD><TT><B><A =
name=3DHit1>1.</A>&nbsp;&nbsp;&nbsp;&nbsp;</B></TT></TD>
    <TD noWrap><TT><A=20
      =
href=3D"http://zxw-pc/mascot/cgi/protein_view.pl?file=3D../data/20121225/=
F002428.dat&amp;hit=3D1"=20
      =
target=3D_blank>gi|296088597</A>&nbsp;&nbsp;&nbsp;&nbsp;<B>Mass:</B>&nbsp=
;51218&nbsp;&nbsp;&nbsp;&nbsp;<B>Score:</B>&nbsp;221&nbsp;&nbsp;&nbsp;&nb=
sp;<B>Expect:</B>&nbsp;1.5e-016&nbsp;&nbsp;<B>Matches:</B>&nbsp;7</TT></T=
D></TR>
  <TR>
    <TD>&nbsp;</TD>
    <TD noWrap><TT>unnamed protein product [Vitis=20
vinifera]</TT></TD></TR></TBODY></TABLE>
<TABLE border=3D0 cellSpacing=3D0 cellPadding=3D0>
  <TBODY>
  <TR>
    <TD><TT>&nbsp;&nbsp;&nbsp;&nbsp;&nbsp;&nbsp;</TT></TD>
    <TD align=3Dright><TT><B>Observed&nbsp;&nbsp;</B></TT></TD>
    <TD noWrap align=3Dright><TT><B>Mr(expt)&nbsp;&nbsp;</B></TT></TD>
    <TD noWrap align=3Dright><TT><B>Mr(calc)&nbsp;&nbsp;</B></TT></TD>
    <TD align=3Dright><TT><B>&nbsp;ppm&nbsp;&nbsp;</B></TT></TD>
    <TD align=3Dright><TT><B>Start&nbsp;</B></TT></TD>
    <TD align=3Dright><TT><B>&nbsp;</B></TT></TD>
    <TD align=3Dright><TT><B>End&nbsp;</B></TT></TD>
    <TD align=3Dright><TT><B>Miss&nbsp;</B></TT></TD>
    <TD align=3Dright><TT><B>Ions&nbsp;</B></TT></TD>
    <TD><TT><B>&nbsp;Peptide</B></TT></TD></TR>
  <TR>
    <TD align=3Dright>&nbsp;</TD>
    <TD align=3Dright><TT>702.3794&nbsp;&nbsp;</TT></TD>
    <TD align=3Dright><TT>701.3721&nbsp;&nbsp;</TT></TD>
    <TD align=3Dright><TT>701.4072&nbsp;&nbsp;</TT></TD>
    <TD noWrap align=3Dright><TT>-50.00&nbsp;</TT></TD>
    <TD align=3Dright><TT>96&nbsp;</TT></TD>
    <TD noWrap align=3Dright><TT>-&nbsp;</TT></TD>
    <TD align=3Dright><TT>101&nbsp;</TT></TD>
    <TD align=3Dright><TT>0&nbsp;&nbsp;</TT></TD>
    <TD noWrap align=3Dright><TT>---&nbsp;&nbsp;</TT></TD>
    <TD noWrap><TT>&nbsp;K.SVIEVR.N</TT></TD></TR>
  <TR>
    <TD align=3Dright>&nbsp;</TD>
    <TD align=3Dright><TT>1092.5804&nbsp;&nbsp;</TT></TD>
    <TD align=3Dright><TT>1091.5731&nbsp;&nbsp;</TT></TD>
    <TD align=3Dright><TT>1091.6815&nbsp;&nbsp;</TT></TD>
    <TD noWrap align=3Dright><TT>-99.25&nbsp;</TT></TD>
    <TD align=3Dright><TT>228&nbsp;</TT></TD>
    <TD noWrap align=3Dright><TT>-&nbsp;</TT></TD>
    <TD align=3Dright><TT>236&nbsp;</TT></TD>
    <TD align=3Dright><TT>1&nbsp;&nbsp;</TT></TD>
    <TD noWrap align=3Dright><TT>---&nbsp;&nbsp;</TT></TD>
    <TD noWrap><TT>&nbsp;K.ILNHLIKNK.N</TT></TD></TR>
  <TR>
    <TD align=3Dright>&nbsp;</TD>
    <TD align=3Dright><TT>2107.9858&nbsp;&nbsp;</TT></TD>
    <TD align=3Dright><TT>2106.9785&nbsp;&nbsp;</TT></TD>
    <TD align=3Dright><TT>2107.0950&nbsp;&nbsp;</TT></TD>
    <TD noWrap align=3Dright><TT>-55.26&nbsp;</TT></TD>
    <TD align=3Dright><TT>263&nbsp;</TT></TD>
    <TD noWrap align=3Dright><TT>-&nbsp;</TT></TD>
    <TD align=3Dright><TT>280&nbsp;</TT></TD>
    <TD align=3Dright><TT>0&nbsp;&nbsp;</TT></TD>
    <TD noWrap align=3Dright><TT>---&nbsp;&nbsp;</TT></TD>
    <TD noWrap><TT>&nbsp;K.VQLLEIAQVPDEHVNEFK.S</TT></TD></TR>
  <TR>
    <TD align=3Dright>&nbsp;</TD>
    <TD align=3Dright><TT>2107.9858&nbsp;&nbsp;</TT></TD>
    <TD align=3Dright><TT>2106.9785&nbsp;&nbsp;</TT></TD>
    <TD align=3Dright><TT>2107.0950&nbsp;&nbsp;</TT></TD>
    <TD noWrap align=3Dright><TT>-55.26&nbsp;</TT></TD>
    <TD align=3Dright><TT>263&nbsp;</TT></TD>
    <TD noWrap align=3Dright><TT>-&nbsp;</TT></TD>
    <TD align=3Dright><TT>280&nbsp;</TT></TD>
    <TD align=3Dright><TT>0&nbsp;&nbsp;</TT></TD>
    <TD noWrap align=3Dright><TT>120&nbsp;&nbsp;</TT></TD>
    <TD noWrap><TT>&nbsp;K.VQLLEIAQVPDEHVNEFK.S</TT></TD></TR>
  <TR>
    <TD align=3Dright>&nbsp;</TD>
    <TD align=3Dright><TT>2144.8667&nbsp;&nbsp;</TT></TD>
    <TD align=3Dright><TT>2143.8594&nbsp;&nbsp;</TT></TD>
    <TD align=3Dright><TT>2143.9786&nbsp;&nbsp;</TT></TD>
    <TD noWrap align=3Dright><TT>-55.58&nbsp;</TT></TD>
    <TD align=3Dright><TT>181&nbsp;</TT></TD>
    <TD noWrap align=3Dright><TT>-&nbsp;</TT></TD>
    <TD align=3Dright><TT>200&nbsp;</TT></TD>
    <TD align=3Dright><TT>0&nbsp;&nbsp;</TT></TD>
    <TD noWrap align=3Dright><TT>---&nbsp;&nbsp;</TT></TD>
    <TD noWrap><TT>&nbsp;K.DGWYPPGHGDVFPALMNSGK.L</TT></TD></TR>
  <TR>
    <TD align=3Dright>&nbsp;</TD>
    <TD align=3Dright><TT>2144.8667&nbsp;&nbsp;</TT></TD>
    <TD align=3Dright><TT>2143.8594&nbsp;&nbsp;</TT></TD>
    <TD align=3Dright><TT>2143.9786&nbsp;&nbsp;</TT></TD>
    <TD noWrap align=3Dright><TT>-55.58&nbsp;</TT></TD>
    <TD align=3Dright><TT>181&nbsp;</TT></TD>
    <TD noWrap align=3Dright><TT>-&nbsp;</TT></TD>
    <TD align=3Dright><TT>200&nbsp;</TT></TD>
    <TD align=3Dright><TT>0&nbsp;&nbsp;</TT></TD>
    <TD noWrap align=3Dright><TT>83&nbsp;&nbsp;</TT></TD>
    <TD noWrap><TT>&nbsp;K.DGWYPPGHGDVFPALMNSGK.L</TT></TD></TR>
  <TR>
    <TD align=3Dright>&nbsp;</TD>
    <TD align=3Dright><TT>2160.8591&nbsp;&nbsp;</TT></TD>
    <TD align=3Dright><TT>2159.8518&nbsp;&nbsp;</TT></TD>
    <TD align=3Dright><TT>2159.9735&nbsp;&nbsp;</TT></TD>
    <TD noWrap align=3Dright><TT>-56.33&nbsp;</TT></TD>
    <TD align=3Dright><TT>181&nbsp;</TT></TD>
    <TD noWrap align=3Dright><TT>-&nbsp;</TT></TD>
    <TD align=3Dright><TT>200&nbsp;</TT></TD>
    <TD align=3Dright><TT>0&nbsp;&nbsp;</TT></TD>
    <TD noWrap align=3Dright><TT>---&nbsp;&nbsp;</TT></TD>
    <TD noWrap><TT>&nbsp;K.DGWYPPGHGDVFPALMNSGK.L + Oxidation=20
  (M)</TT></TD></TR></TBODY></TABLE>
<TABLE border=3D0 cellSpacing=3D0>
  <TBODY>
  <TR>
    <TD><TT>&nbsp;&nbsp;&nbsp;&nbsp;&nbsp;&nbsp;</TT></TD>
    <TD><TT><B>No match to: </B>806.4046, 825.0566, 842.4547, 876.3776,=20
      934.4869, 955.5041, 1006.5073, 1006.5073, 1124.4747, 1300.6328, =
1359.5983,=20
      1359.5983, 1370.6868, 1381.5782, 1392.6836, 1421.5254, 1448.6809,=20
      1548.6252, 1548.6252, 1569.6798, 1569.6798, 1599.7623, 1616.7279,=20
      1616.7279, 1638.6942, 1678.6534, 1678.6534, 1680.6548, 1700.7817,=20
      1718.8066, 1826.7899, 1874.9252, 2008.9309, 2008.9309, 2129.9766,=20
      2150.0789, 2179.9836, 2366.1384, 2366.1384, 2481.0388, 2498.0344,=20
      2625.3088, 2650.2737, 2965.4526, =
3314.6677</TT></TD></TR></TBODY></TABLE><BR>
<TABLE border=3D0 cellSpacing=3D0>
  <TBODY>
  <TR>
    <TD><TT><B><A =
name=3DHit2>2.</A>&nbsp;&nbsp;&nbsp;&nbsp;</B></TT></TD>
    <TD noWrap><TT><A=20
      =
href=3D"http://zxw-pc/mascot/cgi/protein_view.pl?file=3D../data/20121225/=
F002428.dat&amp;hit=3D2"=20
      =
target=3D_blank>gi|225431563</A>&nbsp;&nbsp;&nbsp;&nbsp;<B>Mass:</B>&nbsp=
;51218&nbsp;&nbsp;&nbsp;&nbsp;<B>Score:</B>&nbsp;221&nbsp;&nbsp;&nbsp;&nb=
sp;<B>Expect:</B>&nbsp;1.5e-016&nbsp;&nbsp;<B>Matches:</B>&nbsp;7</TT></T=
D></TR>
  <TR>
    <TD>&nbsp;</TD>
    <TD noWrap><TT>PREDICTED: hypothetical protein [Vitis=20
  vinifera]</TT></TD></TR></TBODY></TABLE>
<TABLE border=3D0 cellSpacing=3D0 cellPadding=3D0>
  <TBODY>
  <TR>
    <TD><TT>&nbsp;&nbsp;&nbsp;&nbsp;&nbsp;&nbsp;</TT></TD>
    <TD align=3Dright><TT><B>Observed&nbsp;&nbsp;</B></TT></TD>
    <TD noWrap align=3Dright><TT><B>Mr(expt)&nbsp;&nbsp;</B></TT></TD>
    <TD noWrap align=3Dright><TT><B>Mr(calc)&nbsp;&nbsp;</B></TT></TD>
    <TD align=3Dright><TT><B>&nbsp;ppm&nbsp;&nbsp;</B></TT></TD>
    <TD align=3Dright><TT><B>Start&nbsp;</B></TT></TD>
    <TD align=3Dright><TT><B>&nbsp;</B></TT></TD>
    <TD align=3Dright><TT><B>End&nbsp;</B></TT></TD>
    <TD align=3Dright><TT><B>Miss&nbsp;</B></TT></TD>
    <TD align=3Dright><TT><B>Ions&nbsp;</B></TT></TD>
    <TD><TT><B>&nbsp;Peptide</B></TT></TD></TR>
  <TR>
    <TD align=3Dright>&nbsp;</TD>
    <TD align=3Dright><TT>702.3794&nbsp;&nbsp;</TT></TD>
    <TD align=3Dright><TT>701.3721&nbsp;&nbsp;</TT></TD>
    <TD align=3Dright><TT>701.4072&nbsp;&nbsp;</TT></TD>
    <TD noWrap align=3Dright><TT>-50.00&nbsp;</TT></TD>
    <TD align=3Dright><TT>96&nbsp;</TT></TD>
    <TD noWrap align=3Dright><TT>-&nbsp;</TT></TD>
    <TD align=3Dright><TT>101&nbsp;</TT></TD>
    <TD align=3Dright><TT>0&nbsp;&nbsp;</TT></TD>
    <TD noWrap align=3Dright><TT>---&nbsp;&nbsp;</TT></TD>
    <TD noWrap><TT>&nbsp;K.SVIEVR.N</TT></TD></TR>
  <TR>
    <TD align=3Dright>&nbsp;</TD>
    <TD align=3Dright><TT>1092.5804&nbsp;&nbsp;</TT></TD>
    <TD align=3Dright><TT>1091.5731&nbsp;&nbsp;</TT></TD>
    <TD align=3Dright><TT>1091.6815&nbsp;&nbsp;</TT></TD>
    <TD noWrap align=3Dright><TT>-99.25&nbsp;</TT></TD>
    <TD align=3Dright><TT>228&nbsp;</TT></TD>
    <TD noWrap align=3Dright><TT>-&nbsp;</TT></TD>
    <TD align=3Dright><TT>236&nbsp;</TT></TD>
    <TD align=3Dright><TT>1&nbsp;&nbsp;</TT></TD>
    <TD noWrap align=3Dright><TT>---&nbsp;&nbsp;</TT></TD>
    <TD noWrap><TT>&nbsp;K.ILNHLIKNK.N</TT></TD></TR>
  <TR>
    <TD align=3Dright>&nbsp;</TD>
    <TD align=3Dright><TT>2107.9858&nbsp;&nbsp;</TT></TD>
    <TD align=3Dright><TT>2106.9785&nbsp;&nbsp;</TT></TD>
    <TD align=3Dright><TT>2107.0950&nbsp;&nbsp;</TT></TD>
    <TD noWrap align=3Dright><TT>-55.26&nbsp;</TT></TD>
    <TD align=3Dright><TT>263&nbsp;</TT></TD>
    <TD noWrap align=3Dright><TT>-&nbsp;</TT></TD>
    <TD align=3Dright><TT>280&nbsp;</TT></TD>
    <TD align=3Dright><TT>0&nbsp;&nbsp;</TT></TD>
    <TD noWrap align=3Dright><TT>---&nbsp;&nbsp;</TT></TD>
    <TD noWrap><TT>&nbsp;K.VQLLEIAQVPDEHVNEFK.S</TT></TD></TR>
  <TR>
    <TD align=3Dright>&nbsp;</TD>
    <TD align=3Dright><TT>2107.9858&nbsp;&nbsp;</TT></TD>
    <TD align=3Dright><TT>2106.9785&nbsp;&nbsp;</TT></TD>
    <TD align=3Dright><TT>2107.0950&nbsp;&nbsp;</TT></TD>
    <TD noWrap align=3Dright><TT>-55.26&nbsp;</TT></TD>
    <TD align=3Dright><TT>263&nbsp;</TT></TD>
    <TD noWrap align=3Dright><TT>-&nbsp;</TT></TD>
    <TD align=3Dright><TT>280&nbsp;</TT></TD>
    <TD align=3Dright><TT>0&nbsp;&nbsp;</TT></TD>
    <TD noWrap align=3Dright><TT>120&nbsp;&nbsp;</TT></TD>
    <TD noWrap><TT>&nbsp;K.VQLLEIAQVPDEHVNEFK.S</TT></TD></TR>
  <TR>
    <TD align=3Dright>&nbsp;</TD>
    <TD align=3Dright><TT>2144.8667&nbsp;&nbsp;</TT></TD>
    <TD align=3Dright><TT>2143.8594&nbsp;&nbsp;</TT></TD>
    <TD align=3Dright><TT>2143.9786&nbsp;&nbsp;</TT></TD>
    <TD noWrap align=3Dright><TT>-55.58&nbsp;</TT></TD>
    <TD align=3Dright><TT>181&nbsp;</TT></TD>
    <TD noWrap align=3Dright><TT>-&nbsp;</TT></TD>
    <TD align=3Dright><TT>200&nbsp;</TT></TD>
    <TD align=3Dright><TT>0&nbsp;&nbsp;</TT></TD>
    <TD noWrap align=3Dright><TT>---&nbsp;&nbsp;</TT></TD>
    <TD noWrap><TT>&nbsp;K.DGWYPPGHGDVFPALMNSGK.L</TT></TD></TR>
  <TR>
    <TD align=3Dright>&nbsp;</TD>
    <TD align=3Dright><TT>2144.8667&nbsp;&nbsp;</TT></TD>
    <TD align=3Dright><TT>2143.8594&nbsp;&nbsp;</TT></TD>
    <TD align=3Dright><TT>2143.9786&nbsp;&nbsp;</TT></TD>
    <TD noWrap align=3Dright><TT>-55.58&nbsp;</TT></TD>
    <TD align=3Dright><TT>181&nbsp;</TT></TD>
    <TD noWrap align=3Dright><TT>-&nbsp;</TT></TD>
    <TD align=3Dright><TT>200&nbsp;</TT></TD>
    <TD align=3Dright><TT>0&nbsp;&nbsp;</TT></TD>
    <TD noWrap align=3Dright><TT>83&nbsp;&nbsp;</TT></TD>
    <TD noWrap><TT>&nbsp;K.DGWYPPGHGDVFPALMNSGK.L</TT></TD></TR>
  <TR>
    <TD align=3Dright>&nbsp;</TD>
    <TD align=3Dright><TT>2160.8591&nbsp;&nbsp;</TT></TD>
    <TD align=3Dright><TT>2159.8518&nbsp;&nbsp;</TT></TD>
    <TD align=3Dright><TT>2159.9735&nbsp;&nbsp;</TT></TD>
    <TD noWrap align=3Dright><TT>-56.33&nbsp;</TT></TD>
    <TD align=3Dright><TT>181&nbsp;</TT></TD>
    <TD noWrap align=3Dright><TT>-&nbsp;</TT></TD>
    <TD align=3Dright><TT>200&nbsp;</TT></TD>
    <TD align=3Dright><TT>0&nbsp;&nbsp;</TT></TD>
    <TD noWrap align=3Dright><TT>---&nbsp;&nbsp;</TT></TD>
    <TD noWrap><TT>&nbsp;K.DGWYPPGHGDVFPALMNSGK.L + Oxidation=20
  (M)</TT></TD></TR></TBODY></TABLE>
<TABLE border=3D0 cellSpacing=3D0>
  <TBODY>
  <TR>
    <TD><TT>&nbsp;&nbsp;&nbsp;&nbsp;&nbsp;&nbsp;</TT></TD>
    <TD><TT><B>No match to: </B>806.4046, 825.0566, 842.4547, 876.3776,=20
      934.4869, 955.5041, 1006.5073, 1006.5073, 1124.4747, 1300.6328, =
1359.5983,=20
      1359.5983, 1370.6868, 1381.5782, 1392.6836, 1421.5254, 1448.6809,=20
      1548.6252, 1548.6252, 1569.6798, 1569.6798, 1599.7623, 1616.7279,=20
      1616.7279, 1638.6942, 1678.6534, 1678.6534, 1680.6548, 1700.7817,=20
      1718.8066, 1826.7899, 1874.9252, 2008.9309, 2008.9309, 2129.9766,=20
      2150.0789, 2179.9836, 2366.1384, 2366.1384, 2481.0388, 2498.0344,=20
      2625.3088, 2650.2737, 2965.4526, =
3314.6677</TT></TD></TR></TBODY></TABLE><BR>
<TABLE border=3D0 cellSpacing=3D0>
  <TBODY>
  <TR>
    <TD><TT><B><A =
name=3DHit3>3.</A>&nbsp;&nbsp;&nbsp;&nbsp;</B></TT></TD>
    <TD noWrap><TT><A=20
      =
href=3D"http://zxw-pc/mascot/cgi/protein_view.pl?file=3D../data/20121225/=
F002428.dat&amp;hit=3D3"=20
      =
target=3D_blank>gi|183397343</A>&nbsp;&nbsp;&nbsp;&nbsp;<B>Mass:</B>&nbsp=
;51679&nbsp;&nbsp;&nbsp;&nbsp;<B>Score:</B>&nbsp;183&nbsp;&nbsp;&nbsp;&nb=
sp;<B>Expect:</B>&nbsp;9.3e-013&nbsp;&nbsp;<B>Matches:</B>&nbsp;7</TT></T=
D></TR>
  <TR>
    <TD>&nbsp;</TD>
    <TD noWrap><TT>UDP-glucose pyrophosphorylase [Paulownia sp.=20
    ZKC-2008]</TT></TD></TR></TBODY></TABLE>
<TABLE border=3D0 cellSpacing=3D0 cellPadding=3D0>
  <TBODY>
  <TR>
    <TD><TT>&nbsp;&nbsp;&nbsp;&nbsp;&nbsp;&nbsp;</TT></TD>
    <TD align=3Dright><TT><B>Observed&nbsp;&nbsp;</B></TT></TD>
    <TD noWrap align=3Dright><TT><B>Mr(expt)&nbsp;&nbsp;</B></TT></TD>
    <TD noWrap align=3Dright><TT><B>Mr(calc)&nbsp;&nbsp;</B></TT></TD>
    <TD align=3Dright><TT><B>&nbsp;ppm&nbsp;&nbsp;</B></TT></TD>
    <TD align=3Dright><TT><B>Start&nbsp;</B></TT></TD>
    <TD align=3Dright><TT><B>&nbsp;</B></TT></TD>
    <TD align=3Dright><TT><B>End&nbsp;</B></TT></TD>
    <TD align=3Dright><TT><B>Miss&nbsp;</B></TT></TD>
    <TD align=3Dright><TT><B>Ions&nbsp;</B></TT></TD>
    <TD><TT><B>&nbsp;Peptide</B></TT></TD></TR>
  <TR>
    <TD align=3Dright>&nbsp;</TD>
    <TD align=3Dright><TT>702.3794&nbsp;&nbsp;</TT></TD>
    <TD align=3Dright><TT>701.3721&nbsp;&nbsp;</TT></TD>
    <TD align=3Dright><TT>701.4072&nbsp;&nbsp;</TT></TD>
    <TD noWrap align=3Dright><TT>-50.00&nbsp;</TT></TD>
    <TD align=3Dright><TT>106&nbsp;</TT></TD>
    <TD noWrap align=3Dright><TT>-&nbsp;</TT></TD>
    <TD align=3Dright><TT>111&nbsp;</TT></TD>
    <TD align=3Dright><TT>0&nbsp;&nbsp;</TT></TD>
    <TD noWrap align=3Dright><TT>---&nbsp;&nbsp;</TT></TD>
    <TD noWrap><TT>&nbsp;K.SVIEVR.N</TT></TD></TR>
  <TR>
    <TD align=3Dright>&nbsp;</TD>
    <TD align=3Dright><TT>806.4046&nbsp;&nbsp;</TT></TD>
    <TD align=3Dright><TT>805.3973&nbsp;&nbsp;</TT></TD>
    <TD align=3Dright><TT>805.4446&nbsp;&nbsp;</TT></TD>
    <TD noWrap align=3Dright><TT>-58.73&nbsp;</TT></TD>
    <TD align=3Dright><TT>409&nbsp;</TT></TD>
    <TD noWrap align=3Dright><TT>-&nbsp;</TT></TD>
    <TD align=3Dright><TT>415&nbsp;</TT></TD>
    <TD align=3Dright><TT>0&nbsp;&nbsp;</TT></TD>
    <TD noWrap align=3Dright><TT>---&nbsp;&nbsp;</TT></TD>
    <TD noWrap><TT>&nbsp;K.VANFLSR.F</TT></TD></TR>
  <TR>
    <TD align=3Dright>&nbsp;</TD>
    <TD align=3Dright><TT>934.4869&nbsp;&nbsp;</TT></TD>
    <TD align=3Dright><TT>933.4796&nbsp;&nbsp;</TT></TD>
    <TD align=3Dright><TT>933.5396&nbsp;&nbsp;</TT></TD>
    <TD noWrap align=3Dright><TT>-64.25&nbsp;</TT></TD>
    <TD align=3Dright><TT>408&nbsp;</TT></TD>
    <TD noWrap align=3Dright><TT>-&nbsp;</TT></TD>
    <TD align=3Dright><TT>415&nbsp;</TT></TD>
    <TD align=3Dright><TT>1&nbsp;&nbsp;</TT></TD>
    <TD noWrap align=3Dright><TT>---&nbsp;&nbsp;</TT></TD>
    <TD noWrap><TT>&nbsp;K.KVANFLSR.F</TT></TD></TR>
  <TR>
    <TD align=3Dright>&nbsp;</TD>
    <TD align=3Dright><TT>1569.6798&nbsp;&nbsp;</TT></TD>
    <TD align=3Dright><TT>1568.6725&nbsp;&nbsp;</TT></TD>
    <TD align=3Dright><TT>1568.7834&nbsp;&nbsp;</TT></TD>
    <TD noWrap align=3Dright><TT>-70.71&nbsp;</TT></TD>
    <TD align=3Dright><TT>393&nbsp;</TT></TD>
    <TD noWrap align=3Dright><TT>-&nbsp;</TT></TD>
    <TD align=3Dright><TT>407&nbsp;</TT></TD>
    <TD align=3Dright><TT>0&nbsp;&nbsp;</TT></TD>
    <TD noWrap align=3Dright><TT>---&nbsp;&nbsp;</TT></TD>
    <TD noWrap><TT>&nbsp;R.ANPANPSIDLGPEFK.K</TT></TD></TR>
  <TR>
    <TD align=3Dright>&nbsp;</TD>
    <TD align=3Dright><TT>1569.6798&nbsp;&nbsp;</TT></TD>
    <TD align=3Dright><TT>1568.6725&nbsp;&nbsp;</TT></TD>
    <TD align=3Dright><TT>1568.7834&nbsp;&nbsp;</TT></TD>
    <TD noWrap align=3Dright><TT>-70.71&nbsp;</TT></TD>
    <TD align=3Dright><TT>393&nbsp;</TT></TD>
    <TD noWrap align=3Dright><TT>-&nbsp;</TT></TD>
    <TD align=3Dright><TT>407&nbsp;</TT></TD>
    <TD align=3Dright><TT>0&nbsp;&nbsp;</TT></TD>
    <TD noWrap align=3Dright><TT>40&nbsp;&nbsp;</TT></TD>
    <TD noWrap><TT>&nbsp;R.ANPANPSIDLGPEFK.K</TT></TD></TR>
  <TR>
    <TD align=3Dright>&nbsp;</TD>
    <TD align=3Dright><TT>2107.9858&nbsp;&nbsp;</TT></TD>
    <TD align=3Dright><TT>2106.9785&nbsp;&nbsp;</TT></TD>
    <TD align=3Dright><TT>2107.0950&nbsp;&nbsp;</TT></TD>
    <TD noWrap align=3Dright><TT>-55.26&nbsp;</TT></TD>
    <TD align=3Dright><TT>273&nbsp;</TT></TD>
    <TD noWrap align=3Dright><TT>-&nbsp;</TT></TD>
    <TD align=3Dright><TT>290&nbsp;</TT></TD>
    <TD align=3Dright><TT>0&nbsp;&nbsp;</TT></TD>
    <TD noWrap align=3Dright><TT>---&nbsp;&nbsp;</TT></TD>
    <TD noWrap><TT>&nbsp;K.VQLLEIAQVPDEHVNEFK.S</TT></TD></TR>
  <TR>
    <TD align=3Dright>&nbsp;</TD>
    <TD align=3Dright><TT>2107.9858&nbsp;&nbsp;</TT></TD>
    <TD align=3Dright><TT>2106.9785&nbsp;&nbsp;</TT></TD>
    <TD align=3Dright><TT>2107.0950&nbsp;&nbsp;</TT></TD>
    <TD noWrap align=3Dright><TT>-55.26&nbsp;</TT></TD>
    <TD align=3Dright><TT>273&nbsp;</TT></TD>
    <TD noWrap align=3Dright><TT>-&nbsp;</TT></TD>
    <TD align=3Dright><TT>290&nbsp;</TT></TD>
    <TD align=3Dright><TT>0&nbsp;&nbsp;</TT></TD>
    <TD noWrap align=3Dright><TT>120&nbsp;&nbsp;</TT></TD>
    <TD =
noWrap><TT>&nbsp;K.VQLLEIAQVPDEHVNEFK.S</TT></TD></TR></TBODY></TABLE>
<TABLE border=3D0 cellSpacing=3D0>
  <TBODY>
  <TR>
    <TD><TT>&nbsp;&nbsp;&nbsp;&nbsp;&nbsp;&nbsp;</TT></TD>
    <TD><TT><B>No match to: </B>825.0566, 842.4547, 876.3776, 955.5041,=20
      1006.5073, 1006.5073, 1092.5804, 1124.4747, 1300.6328, 1359.5983,=20
      1359.5983, 1370.6868, 1381.5782, 1392.6836, 1421.5254, 1448.6809,=20
      1548.6252, 1548.6252, 1599.7623, 1616.7279, 1616.7279, 1638.6942,=20
      1678.6534, 1678.6534, 1680.6548, 1700.7817, 1718.8066, 1826.7899,=20
      1874.9252, 2008.9309, 2008.9309, 2129.9766, 2144.8667, 2144.8667,=20
      2150.0789, 2160.8591, 2179.9836, 2366.1384, 2366.1384, 2481.0388,=20
      2498.0344, 2625.3088, 2650.2737, 2965.4526,=20
3314.6677</TT></TD></TR></TBODY></TABLE><BR>
<TABLE border=3D0 cellSpacing=3D0>
  <TBODY>
  <TR>
    <TD><TT><B><A =
name=3DHit4>4.</A>&nbsp;&nbsp;&nbsp;&nbsp;</B></TT></TD>
    <TD noWrap><TT><A=20
      =
href=3D"http://zxw-pc/mascot/cgi/protein_view.pl?file=3D../data/20121225/=
F002428.dat&amp;hit=3D4"=20
      =
target=3D_blank>gi|224814363</A>&nbsp;&nbsp;&nbsp;&nbsp;<B>Mass:</B>&nbsp=
;51694&nbsp;&nbsp;&nbsp;&nbsp;<B>Score:</B>&nbsp;147&nbsp;&nbsp;&nbsp;&nb=
sp;<B>Expect:</B>&nbsp;3.7e-009&nbsp;&nbsp;<B>Matches:</B>&nbsp;7</TT></T=
D></TR>
  <TR>
    <TD>&nbsp;</TD>
    <TD noWrap><TT>UDP-glucose pyrophosphorylase [Bambusa=20
  oldhamii]</TT></TD></TR></TBODY></TABLE>
<TABLE border=3D0 cellSpacing=3D0 cellPadding=3D0>
  <TBODY>
  <TR>
    <TD><TT>&nbsp;&nbsp;&nbsp;&nbsp;&nbsp;&nbsp;</TT></TD>
    <TD align=3Dright><TT><B>Observed&nbsp;&nbsp;</B></TT></TD>
    <TD noWrap align=3Dright><TT><B>Mr(expt)&nbsp;&nbsp;</B></TT></TD>
    <TD noWrap align=3Dright><TT><B>Mr(calc)&nbsp;&nbsp;</B></TT></TD>
    <TD align=3Dright><TT><B>&nbsp;ppm&nbsp;&nbsp;</B></TT></TD>
    <TD align=3Dright><TT><B>Start&nbsp;</B></TT></TD>
    <TD align=3Dright><TT><B>&nbsp;</B></TT></TD>
    <TD align=3Dright><TT><B>End&nbsp;</B></TT></TD>
    <TD align=3Dright><TT><B>Miss&nbsp;</B></TT></TD>
    <TD align=3Dright><TT><B>Ions&nbsp;</B></TT></TD>
    <TD><TT><B>&nbsp;Peptide</B></TT></TD></TR>
  <TR>
    <TD align=3Dright>&nbsp;</TD>
    <TD align=3Dright><TT>702.3794&nbsp;&nbsp;</TT></TD>
    <TD align=3Dright><TT>701.3721&nbsp;&nbsp;</TT></TD>
    <TD align=3Dright><TT>701.4072&nbsp;&nbsp;</TT></TD>
    <TD noWrap align=3Dright><TT>-50.00&nbsp;</TT></TD>
    <TD align=3Dright><TT>101&nbsp;</TT></TD>
    <TD noWrap align=3Dright><TT>-&nbsp;</TT></TD>
    <TD align=3Dright><TT>106&nbsp;</TT></TD>
    <TD align=3Dright><TT>0&nbsp;&nbsp;</TT></TD>
    <TD noWrap align=3Dright><TT>---&nbsp;&nbsp;</TT></TD>
    <TD noWrap><TT>&nbsp;K.SVIEVR.N</TT></TD></TR>
  <TR>
    <TD align=3Dright>&nbsp;</TD>
    <TD align=3Dright><TT>806.4046&nbsp;&nbsp;</TT></TD>
    <TD align=3Dright><TT>805.3973&nbsp;&nbsp;</TT></TD>
    <TD align=3Dright><TT>805.4446&nbsp;&nbsp;</TT></TD>
    <TD noWrap align=3Dright><TT>-58.73&nbsp;</TT></TD>
    <TD align=3Dright><TT>404&nbsp;</TT></TD>
    <TD noWrap align=3Dright><TT>-&nbsp;</TT></TD>
    <TD align=3Dright><TT>410&nbsp;</TT></TD>
    <TD align=3Dright><TT>0&nbsp;&nbsp;</TT></TD>
    <TD noWrap align=3Dright><TT>---&nbsp;&nbsp;</TT></TD>
    <TD noWrap><TT>&nbsp;K.VSNFLAR.F</TT></TD></TR>
  <TR>
    <TD align=3Dright>&nbsp;</TD>
    <TD align=3Dright><TT>934.4869&nbsp;&nbsp;</TT></TD>
    <TD align=3Dright><TT>933.4796&nbsp;&nbsp;</TT></TD>
    <TD align=3Dright><TT>933.5396&nbsp;&nbsp;</TT></TD>
    <TD noWrap align=3Dright><TT>-64.25&nbsp;</TT></TD>
    <TD align=3Dright><TT>403&nbsp;</TT></TD>
    <TD noWrap align=3Dright><TT>-&nbsp;</TT></TD>
    <TD align=3Dright><TT>410&nbsp;</TT></TD>
    <TD align=3Dright><TT>1&nbsp;&nbsp;</TT></TD>
    <TD noWrap align=3Dright><TT>---&nbsp;&nbsp;</TT></TD>
    <TD noWrap><TT>&nbsp;K.KVSNFLAR.F</TT></TD></TR>
  <TR>
    <TD align=3Dright>&nbsp;</TD>
    <TD align=3Dright><TT>1300.6328&nbsp;&nbsp;</TT></TD>
    <TD align=3Dright><TT>1299.6255&nbsp;&nbsp;</TT></TD>
    <TD align=3Dright><TT>1299.7286&nbsp;&nbsp;</TT></TD>
    <TD noWrap align=3Dright><TT>-79.28&nbsp;</TT></TD>
    <TD align=3Dright><TT>413&nbsp;</TT></TD>
    <TD noWrap align=3Dright><TT>-&nbsp;</TT></TD>
    <TD align=3Dright><TT>424&nbsp;</TT></TD>
    <TD align=3Dright><TT>0&nbsp;&nbsp;</TT></TD>
    <TD noWrap align=3Dright><TT>---&nbsp;&nbsp;</TT></TD>
    <TD noWrap><TT>&nbsp;K.SIPSIVELDSLK.V</TT></TD></TR>
  <TR>
    <TD align=3Dright>&nbsp;</TD>
    <TD align=3Dright><TT>1599.7623&nbsp;&nbsp;</TT></TD>
    <TD align=3Dright><TT>1598.7550&nbsp;&nbsp;</TT></TD>
    <TD align=3Dright><TT>1598.7940&nbsp;&nbsp;</TT></TD>
    <TD noWrap align=3Dright><TT>-24.38&nbsp;</TT></TD>
    <TD align=3Dright><TT>388&nbsp;</TT></TD>
    <TD noWrap align=3Dright><TT>-&nbsp;</TT></TD>
    <TD align=3Dright><TT>402&nbsp;</TT></TD>
    <TD align=3Dright><TT>0&nbsp;&nbsp;</TT></TD>
    <TD noWrap align=3Dright><TT>---&nbsp;&nbsp;</TT></TD>
    <TD noWrap><TT>&nbsp;R.ANPSNPSIELGPEFK.K</TT></TD></TR>
  <TR>
    <TD align=3Dright>&nbsp;</TD>
    <TD align=3Dright><TT>2107.9858&nbsp;&nbsp;</TT></TD>
    <TD align=3Dright><TT>2106.9785&nbsp;&nbsp;</TT></TD>
    <TD align=3Dright><TT>2107.0950&nbsp;&nbsp;</TT></TD>
    <TD noWrap align=3Dright><TT>-55.26&nbsp;</TT></TD>
    <TD align=3Dright><TT>268&nbsp;</TT></TD>
    <TD noWrap align=3Dright><TT>-&nbsp;</TT></TD>
    <TD align=3Dright><TT>285&nbsp;</TT></TD>
    <TD align=3Dright><TT>0&nbsp;&nbsp;</TT></TD>
    <TD noWrap align=3Dright><TT>---&nbsp;&nbsp;</TT></TD>
    <TD noWrap><TT>&nbsp;R.VQLLEIAQVPDEHVNEFK.S</TT></TD></TR>
  <TR>
    <TD align=3Dright>&nbsp;</TD>
    <TD align=3Dright><TT>2107.9858&nbsp;&nbsp;</TT></TD>
    <TD align=3Dright><TT>2106.9785&nbsp;&nbsp;</TT></TD>
    <TD align=3Dright><TT>2107.0950&nbsp;&nbsp;</TT></TD>
    <TD noWrap align=3Dright><TT>-55.26&nbsp;</TT></TD>
    <TD align=3Dright><TT>268&nbsp;</TT></TD>
    <TD noWrap align=3Dright><TT>-&nbsp;</TT></TD>
    <TD align=3Dright><TT>285&nbsp;</TT></TD>
    <TD align=3Dright><TT>0&nbsp;&nbsp;</TT></TD>
    <TD noWrap align=3Dright><TT>120&nbsp;&nbsp;</TT></TD>
    <TD =
noWrap><TT>&nbsp;R.VQLLEIAQVPDEHVNEFK.S</TT></TD></TR></TBODY></TABLE>
<TABLE border=3D0 cellSpacing=3D0>
  <TBODY>
  <TR>
    <TD><TT>&nbsp;&nbsp;&nbsp;&nbsp;&nbsp;&nbsp;</TT></TD>
    <TD><TT><B>No match to: </B>825.0566, 842.4547, 876.3776, 955.5041,=20
      1006.5073, 1006.5073, 1092.5804, 1124.4747, 1359.5983, 1359.5983,=20
      1370.6868, 1381.5782, 1392.6836, 1421.5254, 1448.6809, 1548.6252,=20
      1548.6252, 1569.6798, 1569.6798, 1616.7279, 1616.7279, 1638.6942,=20
      1678.6534, 1678.6534, 1680.6548, 1700.7817, 1718.8066, 1826.7899,=20
      1874.9252, 2008.9309, 2008.9309, 2129.9766, 2144.8667, 2144.8667,=20
      2150.0789, 2160.8591, 2179.9836, 2366.1384, 2366.1384, 2481.0388,=20
      2498.0344, 2625.3088, 2650.2737, 2965.4526,=20
3314.6677</TT></TD></TR></TBODY></TABLE><BR>
<TABLE border=3D0 cellSpacing=3D0>
  <TBODY>
  <TR>
    <TD><TT><B><A =
name=3DHit5>5.</A>&nbsp;&nbsp;&nbsp;&nbsp;</B></TT></TD>
    <TD noWrap><TT><A=20
      =
href=3D"http://zxw-pc/mascot/cgi/protein_view.pl?file=3D../data/20121225/=
F002428.dat&amp;hit=3D5"=20
      =
target=3D_blank>gi|17402533</A>&nbsp;&nbsp;&nbsp;&nbsp;<B>Mass:</B>&nbsp;=
41001&nbsp;&nbsp;&nbsp;&nbsp;<B>Score:</B>&nbsp;147&nbsp;&nbsp;&nbsp;&nbs=
p;<B>Expect:</B>&nbsp;3.7e-009&nbsp;&nbsp;<B>Matches:</B>&nbsp;6</TT></TD=
></TR>
  <TR>
    <TD>&nbsp;</TD>
    <TD noWrap><TT>UDP-glucose pyrophosphorylase [Nicotiana=20
  tabacum]</TT></TD></TR></TBODY></TABLE>
<TABLE border=3D0 cellSpacing=3D0 cellPadding=3D0>
  <TBODY>
  <TR>
    <TD><TT>&nbsp;&nbsp;&nbsp;&nbsp;&nbsp;&nbsp;</TT></TD>
    <TD align=3Dright><TT><B>Observed&nbsp;&nbsp;</B></TT></TD>
    <TD noWrap align=3Dright><TT><B>Mr(expt)&nbsp;&nbsp;</B></TT></TD>
    <TD noWrap align=3Dright><TT><B>Mr(calc)&nbsp;&nbsp;</B></TT></TD>
    <TD align=3Dright><TT><B>&nbsp;ppm&nbsp;&nbsp;</B></TT></TD>
    <TD align=3Dright><TT><B>Start&nbsp;</B></TT></TD>
    <TD align=3Dright><TT><B>&nbsp;</B></TT></TD>
    <TD align=3Dright><TT><B>End&nbsp;</B></TT></TD>
    <TD align=3Dright><TT><B>Miss&nbsp;</B></TT></TD>
    <TD align=3Dright><TT><B>Ions&nbsp;</B></TT></TD>
    <TD><TT><B>&nbsp;Peptide</B></TT></TD></TR>
  <TR>
    <TD align=3Dright>&nbsp;</TD>
    <TD align=3Dright><TT>702.3794&nbsp;&nbsp;</TT></TD>
    <TD align=3Dright><TT>701.3721&nbsp;&nbsp;</TT></TD>
    <TD align=3Dright><TT>701.4072&nbsp;&nbsp;</TT></TD>
    <TD noWrap align=3Dright><TT>-50.00&nbsp;</TT></TD>
    <TD align=3Dright><TT>13&nbsp;</TT></TD>
    <TD noWrap align=3Dright><TT>-&nbsp;</TT></TD>
    <TD align=3Dright><TT>18&nbsp;</TT></TD>
    <TD align=3Dright><TT>0&nbsp;&nbsp;</TT></TD>
    <TD noWrap align=3Dright><TT>---&nbsp;&nbsp;</TT></TD>
    <TD noWrap><TT>&nbsp;K.SVIEVR.N</TT></TD></TR>
  <TR>
    <TD align=3Dright>&nbsp;</TD>
    <TD align=3Dright><TT>1092.5804&nbsp;&nbsp;</TT></TD>
    <TD align=3Dright><TT>1091.5731&nbsp;&nbsp;</TT></TD>
    <TD align=3Dright><TT>1091.6451&nbsp;&nbsp;</TT></TD>
    <TD noWrap align=3Dright><TT>-65.93&nbsp;</TT></TD>
    <TD align=3Dright><TT>145&nbsp;</TT></TD>
    <TD noWrap align=3Dright><TT>-&nbsp;</TT></TD>
    <TD align=3Dright><TT>153&nbsp;</TT></TD>
    <TD align=3Dright><TT>0&nbsp;&nbsp;</TT></TD>
    <TD noWrap align=3Dright><TT>---&nbsp;&nbsp;</TT></TD>
    <TD noWrap><TT>&nbsp;K.ILNHLIQNK.N</TT></TD></TR>
  <TR>
    <TD align=3Dright>&nbsp;</TD>
    <TD align=3Dright><TT>1300.6328&nbsp;&nbsp;</TT></TD>
    <TD align=3Dright><TT>1299.6255&nbsp;&nbsp;</TT></TD>
    <TD align=3Dright><TT>1299.7286&nbsp;&nbsp;</TT></TD>
    <TD noWrap align=3Dright><TT>-79.28&nbsp;</TT></TD>
    <TD align=3Dright><TT>326&nbsp;</TT></TD>
    <TD noWrap align=3Dright><TT>-&nbsp;</TT></TD>
    <TD align=3Dright><TT>337&nbsp;</TT></TD>
    <TD align=3Dright><TT>0&nbsp;&nbsp;</TT></TD>
    <TD noWrap align=3Dright><TT>---&nbsp;&nbsp;</TT></TD>
    <TD noWrap><TT>&nbsp;K.SIPSIIDLDSLK.V</TT></TD></TR>
  <TR>
    <TD align=3Dright>&nbsp;</TD>
    <TD align=3Dright><TT>1599.7623&nbsp;&nbsp;</TT></TD>
    <TD align=3Dright><TT>1598.7550&nbsp;&nbsp;</TT></TD>
    <TD align=3Dright><TT>1598.7940&nbsp;&nbsp;</TT></TD>
    <TD noWrap align=3Dright><TT>-24.38&nbsp;</TT></TD>
    <TD align=3Dright><TT>301&nbsp;</TT></TD>
    <TD noWrap align=3Dright><TT>-&nbsp;</TT></TD>
    <TD align=3Dright><TT>315&nbsp;</TT></TD>
    <TD align=3Dright><TT>0&nbsp;&nbsp;</TT></TD>
    <TD noWrap align=3Dright><TT>---&nbsp;&nbsp;</TT></TD>
    <TD noWrap><TT>&nbsp;R.SNPSNPAIELGPEFK.K</TT></TD></TR>
  <TR>
    <TD align=3Dright>&nbsp;</TD>
    <TD align=3Dright><TT>2107.9858&nbsp;&nbsp;</TT></TD>
    <TD align=3Dright><TT>2106.9785&nbsp;&nbsp;</TT></TD>
    <TD align=3Dright><TT>2107.0950&nbsp;&nbsp;</TT></TD>
    <TD noWrap align=3Dright><TT>-55.26&nbsp;</TT></TD>
    <TD align=3Dright><TT>180&nbsp;</TT></TD>
    <TD noWrap align=3Dright><TT>-&nbsp;</TT></TD>
    <TD align=3Dright><TT>197&nbsp;</TT></TD>
    <TD align=3Dright><TT>0&nbsp;&nbsp;</TT></TD>
    <TD noWrap align=3Dright><TT>---&nbsp;&nbsp;</TT></TD>
    <TD noWrap><TT>&nbsp;K.VQLLEIAQVPDEHVNEFK.S</TT></TD></TR>
  <TR>
    <TD align=3Dright>&nbsp;</TD>
    <TD align=3Dright><TT>2107.9858&nbsp;&nbsp;</TT></TD>
    <TD align=3Dright><TT>2106.9785&nbsp;&nbsp;</TT></TD>
    <TD align=3Dright><TT>2107.0950&nbsp;&nbsp;</TT></TD>
    <TD noWrap align=3Dright><TT>-55.26&nbsp;</TT></TD>
    <TD align=3Dright><TT>180&nbsp;</TT></TD>
    <TD noWrap align=3Dright><TT>-&nbsp;</TT></TD>
    <TD align=3Dright><TT>197&nbsp;</TT></TD>
    <TD align=3Dright><TT>0&nbsp;&nbsp;</TT></TD>
    <TD noWrap align=3Dright><TT>120&nbsp;&nbsp;</TT></TD>
    <TD =
noWrap><TT>&nbsp;K.VQLLEIAQVPDEHVNEFK.S</TT></TD></TR></TBODY></TABLE>
<TABLE border=3D0 cellSpacing=3D0>
  <TBODY>
  <TR>
    <TD><TT>&nbsp;&nbsp;&nbsp;&nbsp;&nbsp;&nbsp;</TT></TD>
    <TD><TT><B>No match to: </B>806.4046, 825.0566, 842.4547, 876.3776,=20
      934.4869, 955.5041, 1006.5073, 1006.5073, 1124.4747, 1359.5983, =
1359.5983,=20
      1370.6868, 1381.5782, 1392.6836, 1421.5254, 1448.6809, 1548.6252,=20
      1548.6252, 1569.6798, 1569.6798, 1616.7279, 1616.7279, 1638.6942,=20
      1678.6534, 1678.6534, 1680.6548, 1700.7817, 1718.8066, 1826.7899,=20
      1874.9252, 2008.9309, 2008.9309, 2129.9766, 2144.8667, 2144.8667,=20
      2150.0789, 2160.8591, 2179.9836, 2366.1384, 2366.1384, 2481.0388,=20
      2498.0344, 2625.3088, 2650.2737, 2965.4526,=20
3314.6677</TT></TD></TR></TBODY></TABLE><BR>
<TABLE border=3D0 cellSpacing=3D0>
  <TBODY>
  <TR>
    <TD><TT><B><A =
name=3DHit6>6.</A>&nbsp;&nbsp;&nbsp;&nbsp;</B></TT></TD>
    <TD noWrap><TT><A=20
      =
href=3D"http://zxw-pc/mascot/cgi/protein_view.pl?file=3D../data/20121225/=
F002428.dat&amp;hit=3D6"=20
      =
target=3D_blank>gi|28863907</A>&nbsp;&nbsp;&nbsp;&nbsp;<B>Mass:</B>&nbsp;=
51798&nbsp;&nbsp;&nbsp;&nbsp;<B>Score:</B>&nbsp;144&nbsp;&nbsp;&nbsp;&nbs=
p;<B>Expect:</B>&nbsp;7.4e-009&nbsp;&nbsp;<B>Matches:</B>&nbsp;6</TT></TD=
></TR>
  <TR>
    <TD>&nbsp;</TD>
    <TD noWrap><TT>UTP:alpha-D-glucose-1-phosphate uridylyltransferase=20
      [Solanum tuberosum]</TT></TD></TR></TBODY></TABLE>
<TABLE border=3D0 cellSpacing=3D0 cellPadding=3D0>
  <TBODY>
  <TR>
    <TD><TT>&nbsp;&nbsp;&nbsp;&nbsp;&nbsp;&nbsp;</TT></TD>
    <TD align=3Dright><TT><B>Observed&nbsp;&nbsp;</B></TT></TD>
    <TD noWrap align=3Dright><TT><B>Mr(expt)&nbsp;&nbsp;</B></TT></TD>
    <TD noWrap align=3Dright><TT><B>Mr(calc)&nbsp;&nbsp;</B></TT></TD>
    <TD align=3Dright><TT><B>&nbsp;ppm&nbsp;&nbsp;</B></TT></TD>
    <TD align=3Dright><TT><B>Start&nbsp;</B></TT></TD>
    <TD align=3Dright><TT><B>&nbsp;</B></TT></TD>
    <TD align=3Dright><TT><B>End&nbsp;</B></TT></TD>
    <TD align=3Dright><TT><B>Miss&nbsp;</B></TT></TD>
    <TD align=3Dright><TT><B>Ions&nbsp;</B></TT></TD>
    <TD><TT><B>&nbsp;Peptide</B></TT></TD></TR>
  <TR>
    <TD align=3Dright>&nbsp;</TD>
    <TD align=3Dright><TT>702.3794&nbsp;&nbsp;</TT></TD>
    <TD align=3Dright><TT>701.3721&nbsp;&nbsp;</TT></TD>
    <TD align=3Dright><TT>701.4072&nbsp;&nbsp;</TT></TD>
    <TD noWrap align=3Dright><TT>-50.00&nbsp;</TT></TD>
    <TD align=3Dright><TT>107&nbsp;</TT></TD>
    <TD noWrap align=3Dright><TT>-&nbsp;</TT></TD>
    <TD align=3Dright><TT>112&nbsp;</TT></TD>
    <TD align=3Dright><TT>0&nbsp;&nbsp;</TT></TD>
    <TD noWrap align=3Dright><TT>---&nbsp;&nbsp;</TT></TD>
    <TD noWrap><TT>&nbsp;K.SVIEVR.N</TT></TD></TR>
  <TR>
    <TD align=3Dright>&nbsp;</TD>
    <TD align=3Dright><TT>1300.6328&nbsp;&nbsp;</TT></TD>
    <TD align=3Dright><TT>1299.6255&nbsp;&nbsp;</TT></TD>
    <TD align=3Dright><TT>1299.7286&nbsp;&nbsp;</TT></TD>
    <TD noWrap align=3Dright><TT>-79.28&nbsp;</TT></TD>
    <TD align=3Dright><TT>420&nbsp;</TT></TD>
    <TD noWrap align=3Dright><TT>-&nbsp;</TT></TD>
    <TD align=3Dright><TT>431&nbsp;</TT></TD>
    <TD align=3Dright><TT>0&nbsp;&nbsp;</TT></TD>
    <TD noWrap align=3Dright><TT>---&nbsp;&nbsp;</TT></TD>
    <TD noWrap><TT>&nbsp;K.SIPSIIDLDSLK.V</TT></TD></TR>
  <TR>
    <TD align=3Dright>&nbsp;</TD>
    <TD align=3Dright><TT>1392.6836&nbsp;&nbsp;</TT></TD>
    <TD align=3Dright><TT>1391.6763&nbsp;&nbsp;</TT></TD>
    <TD align=3Dright><TT>1391.6602&nbsp;&nbsp;</TT></TD>
    <TD noWrap align=3Dright><TT>11.6&nbsp;</TT></TD>
    <TD align=3Dright><TT>1&nbsp;</TT></TD>
    <TD noWrap align=3Dright><TT>-&nbsp;</TT></TD>
    <TD align=3Dright><TT>14&nbsp;</TT></TD>
    <TD align=3Dright><TT>0&nbsp;&nbsp;</TT></TD>
    <TD noWrap align=3Dright><TT>---&nbsp;&nbsp;</TT></TD>
    <TD noWrap><TT>&nbsp;-.MATAATLSPADAEK.L + Oxidation =
(M)</TT></TD></TR>
  <TR>
    <TD align=3Dright>&nbsp;</TD>
    <TD align=3Dright><TT>2107.9858&nbsp;&nbsp;</TT></TD>
    <TD align=3Dright><TT>2106.9785&nbsp;&nbsp;</TT></TD>
    <TD align=3Dright><TT>2107.0950&nbsp;&nbsp;</TT></TD>
    <TD noWrap align=3Dright><TT>-55.26&nbsp;</TT></TD>
    <TD align=3Dright><TT>274&nbsp;</TT></TD>
    <TD noWrap align=3Dright><TT>-&nbsp;</TT></TD>
    <TD align=3Dright><TT>291&nbsp;</TT></TD>
    <TD align=3Dright><TT>0&nbsp;&nbsp;</TT></TD>
    <TD noWrap align=3Dright><TT>---&nbsp;&nbsp;</TT></TD>
    <TD noWrap><TT>&nbsp;K.VQLLEIAQVPDEHVNEFK.S</TT></TD></TR>
  <TR>
    <TD align=3Dright>&nbsp;</TD>
    <TD align=3Dright><TT>2107.9858&nbsp;&nbsp;</TT></TD>
    <TD align=3Dright><TT>2106.9785&nbsp;&nbsp;</TT></TD>
    <TD align=3Dright><TT>2107.0950&nbsp;&nbsp;</TT></TD>
    <TD noWrap align=3Dright><TT>-55.26&nbsp;</TT></TD>
    <TD align=3Dright><TT>274&nbsp;</TT></TD>
    <TD noWrap align=3Dright><TT>-&nbsp;</TT></TD>
    <TD align=3Dright><TT>291&nbsp;</TT></TD>
    <TD align=3Dright><TT>0&nbsp;&nbsp;</TT></TD>
    <TD noWrap align=3Dright><TT>120&nbsp;&nbsp;</TT></TD>
    <TD noWrap><TT>&nbsp;K.VQLLEIAQVPDEHVNEFK.S</TT></TD></TR>
  <TR>
    <TD align=3Dright>&nbsp;</TD>
    <TD align=3Dright><TT>2160.8591&nbsp;&nbsp;</TT></TD>
    <TD align=3Dright><TT>2159.8518&nbsp;&nbsp;</TT></TD>
    <TD align=3Dright><TT>2159.9735&nbsp;&nbsp;</TT></TD>
    <TD noWrap align=3Dright><TT>-56.33&nbsp;</TT></TD>
    <TD align=3Dright><TT>192&nbsp;</TT></TD>
    <TD noWrap align=3Dright><TT>-&nbsp;</TT></TD>
    <TD align=3Dright><TT>211&nbsp;</TT></TD>
    <TD align=3Dright><TT>0&nbsp;&nbsp;</TT></TD>
    <TD noWrap align=3Dright><TT>---&nbsp;&nbsp;</TT></TD>
    <TD =
noWrap><TT>&nbsp;K.DGWYPPGHGDVFPSLMNSGK.L</TT></TD></TR></TBODY></TABLE>
<TABLE border=3D0 cellSpacing=3D0>
  <TBODY>
  <TR>
    <TD><TT>&nbsp;&nbsp;&nbsp;&nbsp;&nbsp;&nbsp;</TT></TD>
    <TD><TT><B>No match to: </B>806.4046, 825.0566, 842.4547, 876.3776,=20
      934.4869, 955.5041, 1006.5073, 1006.5073, 1092.5804, 1124.4747, =
1359.5983,=20
      1359.5983, 1370.6868, 1381.5782, 1421.5254, 1448.6809, 1548.6252,=20
      1548.6252, 1569.6798, 1569.6798, 1599.7623, 1616.7279, 1616.7279,=20
      1638.6942, 1678.6534, 1678.6534, 1680.6548, 1700.7817, 1718.8066,=20
      1826.7899, 1874.9252, 2008.9309, 2008.9309, 2129.9766, 2144.8667,=20
      2144.8667, 2150.0789, 2179.9836, 2366.1384, 2366.1384, 2481.0388,=20
      2498.0344, 2625.3088, 2650.2737, 2965.4526,=20
3314.6677</TT></TD></TR></TBODY></TABLE><BR>
<TABLE border=3D0 cellSpacing=3D0>
  <TBODY>
  <TR>
    <TD><TT><B><A =
name=3DHit7>7.</A>&nbsp;&nbsp;&nbsp;&nbsp;</B></TT></TD>
    <TD noWrap><TT><A=20
      =
href=3D"http://zxw-pc/mascot/cgi/protein_view.pl?file=3D../data/20121225/=
F002428.dat&amp;hit=3D7"=20
      =
target=3D_blank>gi|28863905</A>&nbsp;&nbsp;&nbsp;&nbsp;<B>Mass:</B>&nbsp;=
51798&nbsp;&nbsp;&nbsp;&nbsp;<B>Score:</B>&nbsp;144&nbsp;&nbsp;&nbsp;&nbs=
p;<B>Expect:</B>&nbsp;7.4e-009&nbsp;&nbsp;<B>Matches:</B>&nbsp;6</TT></TD=
></TR>
  <TR>
    <TD>&nbsp;</TD>
    <TD noWrap><TT>UTP:alpha-D-glucose-1-phosphate uridylyltransferase=20
      [Solanum tuberosum]</TT></TD></TR></TBODY></TABLE>
<TABLE border=3D0 cellSpacing=3D0 cellPadding=3D0>
  <TBODY>
  <TR>
    <TD><TT>&nbsp;&nbsp;&nbsp;&nbsp;&nbsp;&nbsp;</TT></TD>
    <TD align=3Dright><TT><B>Observed&nbsp;&nbsp;</B></TT></TD>
    <TD noWrap align=3Dright><TT><B>Mr(expt)&nbsp;&nbsp;</B></TT></TD>
    <TD noWrap align=3Dright><TT><B>Mr(calc)&nbsp;&nbsp;</B></TT></TD>
    <TD align=3Dright><TT><B>&nbsp;ppm&nbsp;&nbsp;</B></TT></TD>
    <TD align=3Dright><TT><B>Start&nbsp;</B></TT></TD>
    <TD align=3Dright><TT><B>&nbsp;</B></TT></TD>
    <TD align=3Dright><TT><B>End&nbsp;</B></TT></TD>
    <TD align=3Dright><TT><B>Miss&nbsp;</B></TT></TD>
    <TD align=3Dright><TT><B>Ions&nbsp;</B></TT></TD>
    <TD><TT><B>&nbsp;Peptide</B></TT></TD></TR>
  <TR>
    <TD align=3Dright>&nbsp;</TD>
    <TD align=3Dright><TT>702.3794&nbsp;&nbsp;</TT></TD>
    <TD align=3Dright><TT>701.3721&nbsp;&nbsp;</TT></TD>
    <TD align=3Dright><TT>701.4072&nbsp;&nbsp;</TT></TD>
    <TD noWrap align=3Dright><TT>-50.00&nbsp;</TT></TD>
    <TD align=3Dright><TT>107&nbsp;</TT></TD>
    <TD noWrap align=3Dright><TT>-&nbsp;</TT></TD>
    <TD align=3Dright><TT>112&nbsp;</TT></TD>
    <TD align=3Dright><TT>0&nbsp;&nbsp;</TT></TD>
    <TD noWrap align=3Dright><TT>---&nbsp;&nbsp;</TT></TD>
    <TD noWrap><TT>&nbsp;K.SVIEVR.N</TT></TD></TR>
  <TR>
    <TD align=3Dright>&nbsp;</TD>
    <TD align=3Dright><TT>1300.6328&nbsp;&nbsp;</TT></TD>
    <TD align=3Dright><TT>1299.6255&nbsp;&nbsp;</TT></TD>
    <TD align=3Dright><TT>1299.7286&nbsp;&nbsp;</TT></TD>
    <TD noWrap align=3Dright><TT>-79.28&nbsp;</TT></TD>
    <TD align=3Dright><TT>420&nbsp;</TT></TD>
    <TD noWrap align=3Dright><TT>-&nbsp;</TT></TD>
    <TD align=3Dright><TT>431&nbsp;</TT></TD>
    <TD align=3Dright><TT>0&nbsp;&nbsp;</TT></TD>
    <TD noWrap align=3Dright><TT>---&nbsp;&nbsp;</TT></TD>
    <TD noWrap><TT>&nbsp;K.SIPSIIDLDSLK.V</TT></TD></TR>
  <TR>
    <TD align=3Dright>&nbsp;</TD>
    <TD align=3Dright><TT>1392.6836&nbsp;&nbsp;</TT></TD>
    <TD align=3Dright><TT>1391.6763&nbsp;&nbsp;</TT></TD>
    <TD align=3Dright><TT>1391.6602&nbsp;&nbsp;</TT></TD>
    <TD noWrap align=3Dright><TT>11.6&nbsp;</TT></TD>
    <TD align=3Dright><TT>1&nbsp;</TT></TD>
    <TD noWrap align=3Dright><TT>-&nbsp;</TT></TD>
    <TD align=3Dright><TT>14&nbsp;</TT></TD>
    <TD align=3Dright><TT>0&nbsp;&nbsp;</TT></TD>
    <TD noWrap align=3Dright><TT>---&nbsp;&nbsp;</TT></TD>
    <TD noWrap><TT>&nbsp;-.MATAATLSPADAEK.L + Oxidation =
(M)</TT></TD></TR>
  <TR>
    <TD align=3Dright>&nbsp;</TD>
    <TD align=3Dright><TT>2107.9858&nbsp;&nbsp;</TT></TD>
    <TD align=3Dright><TT>2106.9785&nbsp;&nbsp;</TT></TD>
    <TD align=3Dright><TT>2107.0950&nbsp;&nbsp;</TT></TD>
    <TD noWrap align=3Dright><TT>-55.26&nbsp;</TT></TD>
    <TD align=3Dright><TT>274&nbsp;</TT></TD>
    <TD noWrap align=3Dright><TT>-&nbsp;</TT></TD>
    <TD align=3Dright><TT>291&nbsp;</TT></TD>
    <TD align=3Dright><TT>0&nbsp;&nbsp;</TT></TD>
    <TD noWrap align=3Dright><TT>---&nbsp;&nbsp;</TT></TD>
    <TD noWrap><TT>&nbsp;K.VQLLEIAQVPDEHVNEFK.S</TT></TD></TR>
  <TR>
    <TD align=3Dright>&nbsp;</TD>
    <TD align=3Dright><TT>2107.9858&nbsp;&nbsp;</TT></TD>
    <TD align=3Dright><TT>2106.9785&nbsp;&nbsp;</TT></TD>
    <TD align=3Dright><TT>2107.0950&nbsp;&nbsp;</TT></TD>
    <TD noWrap align=3Dright><TT>-55.26&nbsp;</TT></TD>
    <TD align=3Dright><TT>274&nbsp;</TT></TD>
    <TD noWrap align=3Dright><TT>-&nbsp;</TT></TD>
    <TD align=3Dright><TT>291&nbsp;</TT></TD>
    <TD align=3Dright><TT>0&nbsp;&nbsp;</TT></TD>
    <TD noWrap align=3Dright><TT>120&nbsp;&nbsp;</TT></TD>
    <TD noWrap><TT>&nbsp;K.VQLLEIAQVPDEHVNEFK.S</TT></TD></TR>
  <TR>
    <TD align=3Dright>&nbsp;</TD>
    <TD align=3Dright><TT>2160.8591&nbsp;&nbsp;</TT></TD>
    <TD align=3Dright><TT>2159.8518&nbsp;&nbsp;</TT></TD>
    <TD align=3Dright><TT>2159.9735&nbsp;&nbsp;</TT></TD>
    <TD noWrap align=3Dright><TT>-56.33&nbsp;</TT></TD>
    <TD align=3Dright><TT>192&nbsp;</TT></TD>
    <TD noWrap align=3Dright><TT>-&nbsp;</TT></TD>
    <TD align=3Dright><TT>211&nbsp;</TT></TD>
    <TD align=3Dright><TT>0&nbsp;&nbsp;</TT></TD>
    <TD noWrap align=3Dright><TT>---&nbsp;&nbsp;</TT></TD>
    <TD =
noWrap><TT>&nbsp;K.DGWYPPGHGDVFPSLMNSGK.L</TT></TD></TR></TBODY></TABLE>
<TABLE border=3D0 cellSpacing=3D0>
  <TBODY>
  <TR>
    <TD><TT>&nbsp;&nbsp;&nbsp;&nbsp;&nbsp;&nbsp;</TT></TD>
    <TD><TT><B>No match to: </B>806.4046, 825.0566, 842.4547, 876.3776,=20
      934.4869, 955.5041, 1006.5073, 1006.5073, 1092.5804, 1124.4747, =
1359.5983,=20
      1359.5983, 1370.6868, 1381.5782, 1421.5254, 1448.6809, 1548.6252,=20
      1548.6252, 1569.6798, 1569.6798, 1599.7623, 1616.7279, 1616.7279,=20
      1638.6942, 1678.6534, 1678.6534, 1680.6548, 1700.7817, 1718.8066,=20
      1826.7899, 1874.9252, 2008.9309, 2008.9309, 2129.9766, 2144.8667,=20
      2144.8667, 2150.0789, 2179.9836, 2366.1384, 2366.1384, 2481.0388,=20
      2498.0344, 2625.3088, 2650.2737, 2965.4526,=20
3314.6677</TT></TD></TR></TBODY></TABLE><BR>
<TABLE border=3D0 cellSpacing=3D0>
  <TBODY>
  <TR>
    <TD><TT><B><A =
name=3DHit8>8.</A>&nbsp;&nbsp;&nbsp;&nbsp;</B></TT></TD>
    <TD noWrap><TT><A=20
      =
href=3D"http://zxw-pc/mascot/cgi/protein_view.pl?file=3D../data/20121225/=
F002428.dat&amp;hit=3D8"=20
      =
target=3D_blank>gi|28863903</A>&nbsp;&nbsp;&nbsp;&nbsp;<B>Mass:</B>&nbsp;=
51818&nbsp;&nbsp;&nbsp;&nbsp;<B>Score:</B>&nbsp;144&nbsp;&nbsp;&nbsp;&nbs=
p;<B>Expect:</B>&nbsp;7.4e-009&nbsp;&nbsp;<B>Matches:</B>&nbsp;6</TT></TD=
></TR>
  <TR>
    <TD>&nbsp;</TD>
    <TD noWrap><TT>UTP:alpha-D-glucose-1-phosphate uridylyltransferase=20
      [Solanum tuberosum]</TT></TD></TR></TBODY></TABLE>
<TABLE border=3D0 cellSpacing=3D0 cellPadding=3D0>
  <TBODY>
  <TR>
    <TD><TT>&nbsp;&nbsp;&nbsp;&nbsp;&nbsp;&nbsp;</TT></TD>
    <TD align=3Dright><TT><B>Observed&nbsp;&nbsp;</B></TT></TD>
    <TD noWrap align=3Dright><TT><B>Mr(expt)&nbsp;&nbsp;</B></TT></TD>
    <TD noWrap align=3Dright><TT><B>Mr(calc)&nbsp;&nbsp;</B></TT></TD>
    <TD align=3Dright><TT><B>&nbsp;ppm&nbsp;&nbsp;</B></TT></TD>
    <TD align=3Dright><TT><B>Start&nbsp;</B></TT></TD>
    <TD align=3Dright><TT><B>&nbsp;</B></TT></TD>
    <TD align=3Dright><TT><B>End&nbsp;</B></TT></TD>
    <TD align=3Dright><TT><B>Miss&nbsp;</B></TT></TD>
    <TD align=3Dright><TT><B>Ions&nbsp;</B></TT></TD>
    <TD><TT><B>&nbsp;Peptide</B></TT></TD></TR>
  <TR>
    <TD align=3Dright>&nbsp;</TD>
    <TD align=3Dright><TT>702.3794&nbsp;&nbsp;</TT></TD>
    <TD align=3Dright><TT>701.3721&nbsp;&nbsp;</TT></TD>
    <TD align=3Dright><TT>701.4072&nbsp;&nbsp;</TT></TD>
    <TD noWrap align=3Dright><TT>-50.00&nbsp;</TT></TD>
    <TD align=3Dright><TT>107&nbsp;</TT></TD>
    <TD noWrap align=3Dright><TT>-&nbsp;</TT></TD>
    <TD align=3Dright><TT>112&nbsp;</TT></TD>
    <TD align=3Dright><TT>0&nbsp;&nbsp;</TT></TD>
    <TD noWrap align=3Dright><TT>---&nbsp;&nbsp;</TT></TD>
    <TD noWrap><TT>&nbsp;K.SVIEVR.N</TT></TD></TR>
  <TR>
    <TD align=3Dright>&nbsp;</TD>
    <TD align=3Dright><TT>1300.6328&nbsp;&nbsp;</TT></TD>
    <TD align=3Dright><TT>1299.6255&nbsp;&nbsp;</TT></TD>
    <TD align=3Dright><TT>1299.7286&nbsp;&nbsp;</TT></TD>
    <TD noWrap align=3Dright><TT>-79.28&nbsp;</TT></TD>
    <TD align=3Dright><TT>420&nbsp;</TT></TD>
    <TD noWrap align=3Dright><TT>-&nbsp;</TT></TD>
    <TD align=3Dright><TT>431&nbsp;</TT></TD>
    <TD align=3Dright><TT>0&nbsp;&nbsp;</TT></TD>
    <TD noWrap align=3Dright><TT>---&nbsp;&nbsp;</TT></TD>
    <TD noWrap><TT>&nbsp;K.SIPSIIDLDSLK.V</TT></TD></TR>
  <TR>
    <TD align=3Dright>&nbsp;</TD>
    <TD align=3Dright><TT>1392.6836&nbsp;&nbsp;</TT></TD>
    <TD align=3Dright><TT>1391.6763&nbsp;&nbsp;</TT></TD>
    <TD align=3Dright><TT>1391.6602&nbsp;&nbsp;</TT></TD>
    <TD noWrap align=3Dright><TT>11.6&nbsp;</TT></TD>
    <TD align=3Dright><TT>1&nbsp;</TT></TD>
    <TD noWrap align=3Dright><TT>-&nbsp;</TT></TD>
    <TD align=3Dright><TT>14&nbsp;</TT></TD>
    <TD align=3Dright><TT>0&nbsp;&nbsp;</TT></TD>
    <TD noWrap align=3Dright><TT>---&nbsp;&nbsp;</TT></TD>
    <TD noWrap><TT>&nbsp;-.MATAATLSPADAEK.L + Oxidation =
(M)</TT></TD></TR>
  <TR>
    <TD align=3Dright>&nbsp;</TD>
    <TD align=3Dright><TT>2107.9858&nbsp;&nbsp;</TT></TD>
    <TD align=3Dright><TT>2106.9785&nbsp;&nbsp;</TT></TD>
    <TD align=3Dright><TT>2107.0950&nbsp;&nbsp;</TT></TD>
    <TD noWrap align=3Dright><TT>-55.26&nbsp;</TT></TD>
    <TD align=3Dright><TT>274&nbsp;</TT></TD>
    <TD noWrap align=3Dright><TT>-&nbsp;</TT></TD>
    <TD align=3Dright><TT>291&nbsp;</TT></TD>
    <TD align=3Dright><TT>0&nbsp;&nbsp;</TT></TD>
    <TD noWrap align=3Dright><TT>---&nbsp;&nbsp;</TT></TD>
    <TD noWrap><TT>&nbsp;K.VQLLEIAQVPDEHVNEFK.S</TT></TD></TR>
  <TR>
    <TD align=3Dright>&nbsp;</TD>
    <TD align=3Dright><TT>2107.9858&nbsp;&nbsp;</TT></TD>
    <TD align=3Dright><TT>2106.9785&nbsp;&nbsp;</TT></TD>
    <TD align=3Dright><TT>2107.0950&nbsp;&nbsp;</TT></TD>
    <TD noWrap align=3Dright><TT>-55.26&nbsp;</TT></TD>
    <TD align=3Dright><TT>274&nbsp;</TT></TD>
    <TD noWrap align=3Dright><TT>-&nbsp;</TT></TD>
    <TD align=3Dright><TT>291&nbsp;</TT></TD>
    <TD align=3Dright><TT>0&nbsp;&nbsp;</TT></TD>
    <TD noWrap align=3Dright><TT>120&nbsp;&nbsp;</TT></TD>
    <TD noWrap><TT>&nbsp;K.VQLLEIAQVPDEHVNEFK.S</TT></TD></TR>
  <TR>
    <TD align=3Dright>&nbsp;</TD>
    <TD align=3Dright><TT>2160.8591&nbsp;&nbsp;</TT></TD>
    <TD align=3Dright><TT>2159.8518&nbsp;&nbsp;</TT></TD>
    <TD align=3Dright><TT>2159.9735&nbsp;&nbsp;</TT></TD>
    <TD noWrap align=3Dright><TT>-56.33&nbsp;</TT></TD>
    <TD align=3Dright><TT>192&nbsp;</TT></TD>
    <TD noWrap align=3Dright><TT>-&nbsp;</TT></TD>
    <TD align=3Dright><TT>211&nbsp;</TT></TD>
    <TD align=3Dright><TT>0&nbsp;&nbsp;</TT></TD>
    <TD noWrap align=3Dright><TT>---&nbsp;&nbsp;</TT></TD>
    <TD =
noWrap><TT>&nbsp;K.DGWYPPGHGDVFPSLMNSGK.L</TT></TD></TR></TBODY></TABLE>
<TABLE border=3D0 cellSpacing=3D0>
  <TBODY>
  <TR>
    <TD><TT>&nbsp;&nbsp;&nbsp;&nbsp;&nbsp;&nbsp;</TT></TD>
    <TD><TT><B>No match to: </B>806.4046, 825.0566, 842.4547, 876.3776,=20
      934.4869, 955.5041, 1006.5073, 1006.5073, 1092.5804, 1124.4747, =
1359.5983,=20
      1359.5983, 1370.6868, 1381.5782, 1421.5254, 1448.6809, 1548.6252,=20
      1548.6252, 1569.6798, 1569.6798, 1599.7623, 1616.7279, 1616.7279,=20
      1638.6942, 1678.6534, 1678.6534, 1680.6548, 1700.7817, 1718.8066,=20
      1826.7899, 1874.9252, 2008.9309, 2008.9309, 2129.9766, 2144.8667,=20
      2144.8667, 2150.0789, 2179.9836, 2366.1384, 2366.1384, 2481.0388,=20
      2498.0344, 2625.3088, 2650.2737, 2965.4526,=20
3314.6677</TT></TD></TR></TBODY></TABLE><BR>
<TABLE border=3D0 cellSpacing=3D0>
  <TBODY>
  <TR>
    <TD><TT><B><A =
name=3DHit9>9.</A>&nbsp;&nbsp;&nbsp;&nbsp;</B></TT></TD>
    <TD noWrap><TT><A=20
      =
href=3D"http://zxw-pc/mascot/cgi/protein_view.pl?file=3D../data/20121225/=
F002428.dat&amp;hit=3D9"=20
      =
target=3D_blank>gi|21599</A>&nbsp;&nbsp;&nbsp;&nbsp;<B>Mass:</B>&nbsp;517=
98&nbsp;&nbsp;&nbsp;&nbsp;<B>Score:</B>&nbsp;144&nbsp;&nbsp;&nbsp;&nbsp;<=
B>Expect:</B>&nbsp;7.4e-009&nbsp;&nbsp;<B>Matches:</B>&nbsp;6</TT></TD></=
TR>
  <TR>
    <TD>&nbsp;</TD>
    <TD noWrap><TT>UTP--glucose-1-phosphate uridylyltransferase [Solanum =

      tuberosum]</TT></TD></TR></TBODY></TABLE>
<TABLE border=3D0 cellSpacing=3D0 cellPadding=3D0>
  <TBODY>
  <TR>
    <TD><TT>&nbsp;&nbsp;&nbsp;&nbsp;&nbsp;&nbsp;</TT></TD>
    <TD align=3Dright><TT><B>Observed&nbsp;&nbsp;</B></TT></TD>
    <TD noWrap align=3Dright><TT><B>Mr(expt)&nbsp;&nbsp;</B></TT></TD>
    <TD noWrap align=3Dright><TT><B>Mr(calc)&nbsp;&nbsp;</B></TT></TD>
    <TD align=3Dright><TT><B>&nbsp;ppm&nbsp;&nbsp;</B></TT></TD>
    <TD align=3Dright><TT><B>Start&nbsp;</B></TT></TD>
    <TD align=3Dright><TT><B>&nbsp;</B></TT></TD>
    <TD align=3Dright><TT><B>End&nbsp;</B></TT></TD>
    <TD align=3Dright><TT><B>Miss&nbsp;</B></TT></TD>
    <TD align=3Dright><TT><B>Ions&nbsp;</B></TT></TD>
    <TD><TT><B>&nbsp;Peptide</B></TT></TD></TR>
  <TR>
    <TD align=3Dright>&nbsp;</TD>
    <TD align=3Dright><TT>702.3794&nbsp;&nbsp;</TT></TD>
    <TD align=3Dright><TT>701.3721&nbsp;&nbsp;</TT></TD>
    <TD align=3Dright><TT>701.4072&nbsp;&nbsp;</TT></TD>
    <TD noWrap align=3Dright><TT>-50.00&nbsp;</TT></TD>
    <TD align=3Dright><TT>107&nbsp;</TT></TD>
    <TD noWrap align=3Dright><TT>-&nbsp;</TT></TD>
    <TD align=3Dright><TT>112&nbsp;</TT></TD>
    <TD align=3Dright><TT>0&nbsp;&nbsp;</TT></TD>
    <TD noWrap align=3Dright><TT>---&nbsp;&nbsp;</TT></TD>
    <TD noWrap><TT>&nbsp;K.SVIEVR.N</TT></TD></TR>
  <TR>
    <TD align=3Dright>&nbsp;</TD>
    <TD align=3Dright><TT>1300.6328&nbsp;&nbsp;</TT></TD>
    <TD align=3Dright><TT>1299.6255&nbsp;&nbsp;</TT></TD>
    <TD align=3Dright><TT>1299.7286&nbsp;&nbsp;</TT></TD>
    <TD noWrap align=3Dright><TT>-79.28&nbsp;</TT></TD>
    <TD align=3Dright><TT>420&nbsp;</TT></TD>
    <TD noWrap align=3Dright><TT>-&nbsp;</TT></TD>
    <TD align=3Dright><TT>431&nbsp;</TT></TD>
    <TD align=3Dright><TT>0&nbsp;&nbsp;</TT></TD>
    <TD noWrap align=3Dright><TT>---&nbsp;&nbsp;</TT></TD>
    <TD noWrap><TT>&nbsp;K.SIPSIIDLDSLK.V</TT></TD></TR>
  <TR>
    <TD align=3Dright>&nbsp;</TD>
    <TD align=3Dright><TT>1392.6836&nbsp;&nbsp;</TT></TD>
    <TD align=3Dright><TT>1391.6763&nbsp;&nbsp;</TT></TD>
    <TD align=3Dright><TT>1391.6602&nbsp;&nbsp;</TT></TD>
    <TD noWrap align=3Dright><TT>11.6&nbsp;</TT></TD>
    <TD align=3Dright><TT>1&nbsp;</TT></TD>
    <TD noWrap align=3Dright><TT>-&nbsp;</TT></TD>
    <TD align=3Dright><TT>14&nbsp;</TT></TD>
    <TD align=3Dright><TT>0&nbsp;&nbsp;</TT></TD>
    <TD noWrap align=3Dright><TT>---&nbsp;&nbsp;</TT></TD>
    <TD noWrap><TT>&nbsp;-.MATAATLSPADAEK.L + Oxidation =
(M)</TT></TD></TR>
  <TR>
    <TD align=3Dright>&nbsp;</TD>
    <TD align=3Dright><TT>2107.9858&nbsp;&nbsp;</TT></TD>
    <TD align=3Dright><TT>2106.9785&nbsp;&nbsp;</TT></TD>
    <TD align=3Dright><TT>2107.0950&nbsp;&nbsp;</TT></TD>
    <TD noWrap align=3Dright><TT>-55.26&nbsp;</TT></TD>
    <TD align=3Dright><TT>274&nbsp;</TT></TD>
    <TD noWrap align=3Dright><TT>-&nbsp;</TT></TD>
    <TD align=3Dright><TT>291&nbsp;</TT></TD>
    <TD align=3Dright><TT>0&nbsp;&nbsp;</TT></TD>
    <TD noWrap align=3Dright><TT>---&nbsp;&nbsp;</TT></TD>
    <TD noWrap><TT>&nbsp;K.VQLLEIAQVPDEHVNEFK.S</TT></TD></TR>
  <TR>
    <TD align=3Dright>&nbsp;</TD>
    <TD align=3Dright><TT>2107.9858&nbsp;&nbsp;</TT></TD>
    <TD align=3Dright><TT>2106.9785&nbsp;&nbsp;</TT></TD>
    <TD align=3Dright><TT>2107.0950&nbsp;&nbsp;</TT></TD>
    <TD noWrap align=3Dright><TT>-55.26&nbsp;</TT></TD>
    <TD align=3Dright><TT>274&nbsp;</TT></TD>
    <TD noWrap align=3Dright><TT>-&nbsp;</TT></TD>
    <TD align=3Dright><TT>291&nbsp;</TT></TD>
    <TD align=3Dright><TT>0&nbsp;&nbsp;</TT></TD>
    <TD noWrap align=3Dright><TT>120&nbsp;&nbsp;</TT></TD>
    <TD noWrap><TT>&nbsp;K.VQLLEIAQVPDEHVNEFK.S</TT></TD></TR>
  <TR>
    <TD align=3Dright>&nbsp;</TD>
    <TD align=3Dright><TT>2160.8591&nbsp;&nbsp;</TT></TD>
    <TD align=3Dright><TT>2159.8518&nbsp;&nbsp;</TT></TD>
    <TD align=3Dright><TT>2159.9735&nbsp;&nbsp;</TT></TD>
    <TD noWrap align=3Dright><TT>-56.33&nbsp;</TT></TD>
    <TD align=3Dright><TT>192&nbsp;</TT></TD>
    <TD noWrap align=3Dright><TT>-&nbsp;</TT></TD>
    <TD align=3Dright><TT>211&nbsp;</TT></TD>
    <TD align=3Dright><TT>0&nbsp;&nbsp;</TT></TD>
    <TD noWrap align=3Dright><TT>---&nbsp;&nbsp;</TT></TD>
    <TD =
noWrap><TT>&nbsp;K.DGWYPPGHGDVFPSLMNSGK.L</TT></TD></TR></TBODY></TABLE>
<TABLE border=3D0 cellSpacing=3D0>
  <TBODY>
  <TR>
    <TD><TT>&nbsp;&nbsp;&nbsp;&nbsp;&nbsp;&nbsp;</TT></TD>
    <TD><TT><B>No match to: </B>806.4046, 825.0566, 842.4547, 876.3776,=20
      934.4869, 955.5041, 1006.5073, 1006.5073, 1092.5804, 1124.4747, =
1359.5983,=20
      1359.5983, 1370.6868, 1381.5782, 1421.5254, 1448.6809, 1548.6252,=20
      1548.6252, 1569.6798, 1569.6798, 1599.7623, 1616.7279, 1616.7279,=20
      1638.6942, 1678.6534, 1678.6534, 1680.6548, 1700.7817, 1718.8066,=20
      1826.7899, 1874.9252, 2008.9309, 2008.9309, 2129.9766, 2144.8667,=20
      2144.8667, 2150.0789, 2179.9836, 2366.1384, 2366.1384, 2481.0388,=20
      2498.0344, 2625.3088, 2650.2737, 2965.4526,=20
3314.6677</TT></TD></TR></TBODY></TABLE><BR>
<TABLE border=3D0 cellSpacing=3D0>
  <TBODY>
  <TR>
    <TD><TT><B><A name=3DHit10>10.</A>&nbsp;&nbsp;&nbsp;</B></TT></TD>
    <TD noWrap><TT><A=20
      =
href=3D"http://zxw-pc/mascot/cgi/protein_view.pl?file=3D../data/20121225/=
F002428.dat&amp;hit=3D10"=20
      =
target=3D_blank>gi|28863913</A>&nbsp;&nbsp;&nbsp;&nbsp;<B>Mass:</B>&nbsp;=
51825&nbsp;&nbsp;&nbsp;&nbsp;<B>Score:</B>&nbsp;144&nbsp;&nbsp;&nbsp;&nbs=
p;<B>Expect:</B>&nbsp;7.4e-009&nbsp;&nbsp;<B>Matches:</B>&nbsp;6</TT></TD=
></TR>
  <TR>
    <TD>&nbsp;</TD>
    <TD noWrap><TT>UTP:alpha-D-glucose-1-phosphate uridylyltransferase=20
      [Solanum tuberosum]</TT></TD></TR></TBODY></TABLE>
<TABLE border=3D0 cellSpacing=3D0 cellPadding=3D0>
  <TBODY>
  <TR>
    <TD><TT>&nbsp;&nbsp;&nbsp;&nbsp;&nbsp;&nbsp;</TT></TD>
    <TD align=3Dright><TT><B>Observed&nbsp;&nbsp;</B></TT></TD>
    <TD noWrap align=3Dright><TT><B>Mr(expt)&nbsp;&nbsp;</B></TT></TD>
    <TD noWrap align=3Dright><TT><B>Mr(calc)&nbsp;&nbsp;</B></TT></TD>
    <TD align=3Dright><TT><B>&nbsp;ppm&nbsp;&nbsp;</B></TT></TD>
    <TD align=3Dright><TT><B>Start&nbsp;</B></TT></TD>
    <TD align=3Dright><TT><B>&nbsp;</B></TT></TD>
    <TD align=3Dright><TT><B>End&nbsp;</B></TT></TD>
    <TD align=3Dright><TT><B>Miss&nbsp;</B></TT></TD>
    <TD align=3Dright><TT><B>Ions&nbsp;</B></TT></TD>
    <TD><TT><B>&nbsp;Peptide</B></TT></TD></TR>
  <TR>
    <TD align=3Dright>&nbsp;</TD>
    <TD align=3Dright><TT>702.3794&nbsp;&nbsp;</TT></TD>
    <TD align=3Dright><TT>701.3721&nbsp;&nbsp;</TT></TD>
    <TD align=3Dright><TT>701.4072&nbsp;&nbsp;</TT></TD>
    <TD noWrap align=3Dright><TT>-50.00&nbsp;</TT></TD>
    <TD align=3Dright><TT>107&nbsp;</TT></TD>
    <TD noWrap align=3Dright><TT>-&nbsp;</TT></TD>
    <TD align=3Dright><TT>112&nbsp;</TT></TD>
    <TD align=3Dright><TT>0&nbsp;&nbsp;</TT></TD>
    <TD noWrap align=3Dright><TT>---&nbsp;&nbsp;</TT></TD>
    <TD noWrap><TT>&nbsp;K.SVIEVR.N</TT></TD></TR>
  <TR>
    <TD align=3Dright>&nbsp;</TD>
    <TD align=3Dright><TT>842.4547&nbsp;&nbsp;</TT></TD>
    <TD align=3Dright><TT>841.4474&nbsp;&nbsp;</TT></TD>
    <TD align=3Dright><TT>841.5273&nbsp;&nbsp;</TT></TD>
    <TD noWrap align=3Dright><TT>-94.89&nbsp;</TT></TD>
    <TD align=3Dright><TT>314&nbsp;</TT></TD>
    <TD noWrap align=3Dright><TT>-&nbsp;</TT></TD>
    <TD align=3Dright><TT>321&nbsp;</TT></TD>
    <TD align=3Dright><TT>0&nbsp;&nbsp;</TT></TD>
    <TD noWrap align=3Dright><TT>---&nbsp;&nbsp;</TT></TD>
    <TD noWrap><TT>&nbsp;R.LVEAVALK.M</TT></TD></TR>
  <TR>
    <TD align=3Dright>&nbsp;</TD>
    <TD align=3Dright><TT>1300.6328&nbsp;&nbsp;</TT></TD>
    <TD align=3Dright><TT>1299.6255&nbsp;&nbsp;</TT></TD>
    <TD align=3Dright><TT>1299.7286&nbsp;&nbsp;</TT></TD>
    <TD noWrap align=3Dright><TT>-79.28&nbsp;</TT></TD>
    <TD align=3Dright><TT>420&nbsp;</TT></TD>
    <TD noWrap align=3Dright><TT>-&nbsp;</TT></TD>
    <TD align=3Dright><TT>431&nbsp;</TT></TD>
    <TD align=3Dright><TT>0&nbsp;&nbsp;</TT></TD>
    <TD noWrap align=3Dright><TT>---&nbsp;&nbsp;</TT></TD>
    <TD noWrap><TT>&nbsp;K.SIPSIIDLDSLK.V</TT></TD></TR>
  <TR>
    <TD align=3Dright>&nbsp;</TD>
    <TD align=3Dright><TT>2107.9858&nbsp;&nbsp;</TT></TD>
    <TD align=3Dright><TT>2106.9785&nbsp;&nbsp;</TT></TD>
    <TD align=3Dright><TT>2107.0950&nbsp;&nbsp;</TT></TD>
    <TD noWrap align=3Dright><TT>-55.26&nbsp;</TT></TD>
    <TD align=3Dright><TT>274&nbsp;</TT></TD>
    <TD noWrap align=3Dright><TT>-&nbsp;</TT></TD>
    <TD align=3Dright><TT>291&nbsp;</TT></TD>
    <TD align=3Dright><TT>0&nbsp;&nbsp;</TT></TD>
    <TD noWrap align=3Dright><TT>---&nbsp;&nbsp;</TT></TD>
    <TD noWrap><TT>&nbsp;K.VQLLEIAQVPDEHVNEFK.S</TT></TD></TR>
  <TR>
    <TD align=3Dright>&nbsp;</TD>
    <TD align=3Dright><TT>2107.9858&nbsp;&nbsp;</TT></TD>
    <TD align=3Dright><TT>2106.9785&nbsp;&nbsp;</TT></TD>
    <TD align=3Dright><TT>2107.0950&nbsp;&nbsp;</TT></TD>
    <TD noWrap align=3Dright><TT>-55.26&nbsp;</TT></TD>
    <TD align=3Dright><TT>274&nbsp;</TT></TD>
    <TD noWrap align=3Dright><TT>-&nbsp;</TT></TD>
    <TD align=3Dright><TT>291&nbsp;</TT></TD>
    <TD align=3Dright><TT>0&nbsp;&nbsp;</TT></TD>
    <TD noWrap align=3Dright><TT>120&nbsp;&nbsp;</TT></TD>
    <TD noWrap><TT>&nbsp;K.VQLLEIAQVPDEHVNEFK.S</TT></TD></TR>
  <TR>
    <TD align=3Dright>&nbsp;</TD>
    <TD align=3Dright><TT>2160.8591&nbsp;&nbsp;</TT></TD>
    <TD align=3Dright><TT>2159.8518&nbsp;&nbsp;</TT></TD>
    <TD align=3Dright><TT>2159.9735&nbsp;&nbsp;</TT></TD>
    <TD noWrap align=3Dright><TT>-56.33&nbsp;</TT></TD>
    <TD align=3Dright><TT>192&nbsp;</TT></TD>
    <TD noWrap align=3Dright><TT>-&nbsp;</TT></TD>
    <TD align=3Dright><TT>211&nbsp;</TT></TD>
    <TD align=3Dright><TT>0&nbsp;&nbsp;</TT></TD>
    <TD noWrap align=3Dright><TT>---&nbsp;&nbsp;</TT></TD>
    <TD =
noWrap><TT>&nbsp;K.DGWYPPGHGDVFPSLMNSGK.L</TT></TD></TR></TBODY></TABLE>
<TABLE border=3D0 cellSpacing=3D0>
  <TBODY>
  <TR>
    <TD><TT>&nbsp;&nbsp;&nbsp;&nbsp;&nbsp;&nbsp;</TT></TD>
    <TD><TT><B>No match to: </B>806.4046, 825.0566, 876.3776, 934.4869,=20
      955.5041, 1006.5073, 1006.5073, 1092.5804, 1124.4747, 1359.5983,=20
      1359.5983, 1370.6868, 1381.5782, 1392.6836, 1421.5254, 1448.6809,=20
      1548.6252, 1548.6252, 1569.6798, 1569.6798, 1599.7623, 1616.7279,=20
      1616.7279, 1638.6942, 1678.6534, 1678.6534, 1680.6548, 1700.7817,=20
      1718.8066, 1826.7899, 1874.9252, 2008.9309, 2008.9309, 2129.9766,=20
      2144.8667, 2144.8667, 2150.0789, 2179.9836, 2366.1384, 2366.1384,=20
      2481.0388, 2498.0344, 2625.3088, 2650.2737, 2965.4526,=20
  3314.6677</TT></TD></TR></TBODY></TABLE><BR>
<TABLE border=3D0 cellSpacing=3D0>
  <TBODY>
  <TR>
    <TD><TT><B><A name=3DHit11>11.</A>&nbsp;&nbsp;&nbsp;</B></TT></TD>
    <TD noWrap><TT><A=20
      =
href=3D"http://zxw-pc/mascot/cgi/protein_view.pl?file=3D../data/20121225/=
F002428.dat&amp;hit=3D11"=20
      =
target=3D_blank>gi|168057301</A>&nbsp;&nbsp;&nbsp;&nbsp;<B>Mass:</B>&nbsp=
;57312&nbsp;&nbsp;&nbsp;&nbsp;<B>Score:</B>&nbsp;141&nbsp;&nbsp;&nbsp;&nb=
sp;<B>Expect:</B>&nbsp;1.5e-008&nbsp;&nbsp;<B>Matches:</B>&nbsp;6</TT></T=
D></TR>
  <TR>
    <TD>&nbsp;</TD>
    <TD noWrap><TT>predicted protein [Physcomitrella patens subsp.=20
    patens]</TT></TD></TR></TBODY></TABLE>
<TABLE border=3D0 cellSpacing=3D0 cellPadding=3D0>
  <TBODY>
  <TR>
    <TD><TT>&nbsp;&nbsp;&nbsp;&nbsp;&nbsp;&nbsp;</TT></TD>
    <TD align=3Dright><TT><B>Observed&nbsp;&nbsp;</B></TT></TD>
    <TD noWrap align=3Dright><TT><B>Mr(expt)&nbsp;&nbsp;</B></TT></TD>
    <TD noWrap align=3Dright><TT><B>Mr(calc)&nbsp;&nbsp;</B></TT></TD>
    <TD align=3Dright><TT><B>&nbsp;ppm&nbsp;&nbsp;</B></TT></TD>
    <TD align=3Dright><TT><B>Start&nbsp;</B></TT></TD>
    <TD align=3Dright><TT><B>&nbsp;</B></TT></TD>
    <TD align=3Dright><TT><B>End&nbsp;</B></TT></TD>
    <TD align=3Dright><TT><B>Miss&nbsp;</B></TT></TD>
    <TD align=3Dright><TT><B>Ions&nbsp;</B></TT></TD>
    <TD><TT><B>&nbsp;Peptide</B></TT></TD></TR>
  <TR>
    <TD align=3Dright>&nbsp;</TD>
    <TD align=3Dright><TT>702.3794&nbsp;&nbsp;</TT></TD>
    <TD align=3Dright><TT>701.3721&nbsp;&nbsp;</TT></TD>
    <TD align=3Dright><TT>701.4072&nbsp;&nbsp;</TT></TD>
    <TD noWrap align=3Dright><TT>-50.00&nbsp;</TT></TD>
    <TD align=3Dright><TT>151&nbsp;</TT></TD>
    <TD noWrap align=3Dright><TT>-&nbsp;</TT></TD>
    <TD align=3Dright><TT>156&nbsp;</TT></TD>
    <TD align=3Dright><TT>0&nbsp;&nbsp;</TT></TD>
    <TD noWrap align=3Dright><TT>---&nbsp;&nbsp;</TT></TD>
    <TD noWrap><TT>&nbsp;K.SVIEVR.N</TT></TD></TR>
  <TR>
    <TD align=3Dright>&nbsp;</TD>
    <TD align=3Dright><TT>806.4046&nbsp;&nbsp;</TT></TD>
    <TD align=3Dright><TT>805.3973&nbsp;&nbsp;</TT></TD>
    <TD align=3Dright><TT>805.4698&nbsp;&nbsp;</TT></TD>
    <TD noWrap align=3Dright><TT>-89.96&nbsp;</TT></TD>
    <TD align=3Dright><TT>453&nbsp;</TT></TD>
    <TD noWrap align=3Dright><TT>-&nbsp;</TT></TD>
    <TD align=3Dright><TT>459&nbsp;</TT></TD>
    <TD align=3Dright><TT>1&nbsp;&nbsp;</TT></TD>
    <TD noWrap align=3Dright><TT>---&nbsp;&nbsp;</TT></TD>
    <TD noWrap><TT>&nbsp;K.KVGDFLK.R</TT></TD></TR>
  <TR>
    <TD align=3Dright>&nbsp;</TD>
    <TD align=3Dright><TT>1599.7623&nbsp;&nbsp;</TT></TD>
    <TD align=3Dright><TT>1598.7550&nbsp;&nbsp;</TT></TD>
    <TD align=3Dright><TT>1598.8556&nbsp;&nbsp;</TT></TD>
    <TD noWrap align=3Dright><TT>-62.89&nbsp;</TT></TD>
    <TD align=3Dright><TT>100&nbsp;</TT></TD>
    <TD noWrap align=3Dright><TT>-&nbsp;</TT></TD>
    <TD align=3Dright><TT>113&nbsp;</TT></TD>
    <TD align=3Dright><TT>0&nbsp;&nbsp;</TT></TD>
    <TD noWrap align=3Dright><TT>---&nbsp;&nbsp;</TT></TD>
    <TD noWrap><TT>&nbsp;K.IKPPTDEVVVPYDK.M</TT></TD></TR>
  <TR>
    <TD align=3Dright>&nbsp;</TD>
    <TD align=3Dright><TT>2107.9858&nbsp;&nbsp;</TT></TD>
    <TD align=3Dright><TT>2106.9785&nbsp;&nbsp;</TT></TD>
    <TD align=3Dright><TT>2107.0950&nbsp;&nbsp;</TT></TD>
    <TD noWrap align=3Dright><TT>-55.26&nbsp;</TT></TD>
    <TD align=3Dright><TT>318&nbsp;</TT></TD>
    <TD noWrap align=3Dright><TT>-&nbsp;</TT></TD>
    <TD align=3Dright><TT>335&nbsp;</TT></TD>
    <TD align=3Dright><TT>0&nbsp;&nbsp;</TT></TD>
    <TD noWrap align=3Dright><TT>---&nbsp;&nbsp;</TT></TD>
    <TD noWrap><TT>&nbsp;R.VQLLEIAQVPDEHVNEFK.S</TT></TD></TR>
  <TR>
    <TD align=3Dright>&nbsp;</TD>
    <TD align=3Dright><TT>2107.9858&nbsp;&nbsp;</TT></TD>
    <TD align=3Dright><TT>2106.9785&nbsp;&nbsp;</TT></TD>
    <TD align=3Dright><TT>2107.0950&nbsp;&nbsp;</TT></TD>
    <TD noWrap align=3Dright><TT>-55.26&nbsp;</TT></TD>
    <TD align=3Dright><TT>318&nbsp;</TT></TD>
    <TD noWrap align=3Dright><TT>-&nbsp;</TT></TD>
    <TD align=3Dright><TT>335&nbsp;</TT></TD>
    <TD align=3Dright><TT>0&nbsp;&nbsp;</TT></TD>
    <TD noWrap align=3Dright><TT>120&nbsp;&nbsp;</TT></TD>
    <TD noWrap><TT>&nbsp;R.VQLLEIAQVPDEHVNEFK.S</TT></TD></TR>
  <TR>
    <TD align=3Dright>&nbsp;</TD>
    <TD align=3Dright><TT>2129.9766&nbsp;&nbsp;</TT></TD>
    <TD align=3Dright><TT>2128.9693&nbsp;&nbsp;</TT></TD>
    <TD align=3Dright><TT>2129.1051&nbsp;&nbsp;</TT></TD>
    <TD noWrap align=3Dright><TT>-63.79&nbsp;</TT></TD>
    <TD align=3Dright><TT>1&nbsp;</TT></TD>
    <TD noWrap align=3Dright><TT>-&nbsp;</TT></TD>
    <TD align=3Dright><TT>19&nbsp;</TT></TD>
    <TD align=3Dright><TT>0&nbsp;&nbsp;</TT></TD>
    <TD noWrap align=3Dright><TT>---&nbsp;&nbsp;</TT></TD>
    <TD noWrap><TT>&nbsp;-.MLHVGAISELQHNEALPVR.V + Oxidation=20
  (M)</TT></TD></TR></TBODY></TABLE>
<TABLE border=3D0 cellSpacing=3D0>
  <TBODY>
  <TR>
    <TD><TT>&nbsp;&nbsp;&nbsp;&nbsp;&nbsp;&nbsp;</TT></TD>
    <TD><TT><B>No match to: </B>825.0566, 842.4547, 876.3776, 934.4869,=20
      955.5041, 1006.5073, 1006.5073, 1092.5804, 1124.4747, 1300.6328,=20
      1359.5983, 1359.5983, 1370.6868, 1381.5782, 1392.6836, 1421.5254,=20
      1448.6809, 1548.6252, 1548.6252, 1569.6798, 1569.6798, 1616.7279,=20
      1616.7279, 1638.6942, 1678.6534, 1678.6534, 1680.6548, 1700.7817,=20
      1718.8066, 1826.7899, 1874.9252, 2008.9309, 2008.9309, 2144.8667,=20
      2144.8667, 2150.0789, 2160.8591, 2179.9836, 2366.1384, 2366.1384,=20
      2481.0388, 2498.0344, 2625.3088, 2650.2737, 2965.4526,=20
  3314.6677</TT></TD></TR></TBODY></TABLE><BR>
<TABLE border=3D0 cellSpacing=3D0>
  <TBODY>
  <TR>
    <TD><TT><B><A name=3DHit12>12.</A>&nbsp;&nbsp;&nbsp;</B></TT></TD>
    <TD noWrap><TT><A=20
      =
href=3D"http://zxw-pc/mascot/cgi/protein_view.pl?file=3D../data/20121225/=
F002428.dat&amp;hit=3D12"=20
      =
target=3D_blank>gi|162667922</A>&nbsp;&nbsp;&nbsp;&nbsp;<B>Mass:</B>&nbsp=
;57312&nbsp;&nbsp;&nbsp;&nbsp;<B>Score:</B>&nbsp;141&nbsp;&nbsp;&nbsp;&nb=
sp;<B>Expect:</B>&nbsp;1.5e-008&nbsp;&nbsp;<B>Matches:</B>&nbsp;6</TT></T=
D></TR>
  <TR>
    <TD>&nbsp;</TD>
    <TD noWrap><TT>predicted protein [Physcomitrella patens subsp.=20
    patens]</TT></TD></TR></TBODY></TABLE>
<TABLE border=3D0 cellSpacing=3D0 cellPadding=3D0>
  <TBODY>
  <TR>
    <TD><TT>&nbsp;&nbsp;&nbsp;&nbsp;&nbsp;&nbsp;</TT></TD>
    <TD align=3Dright><TT><B>Observed&nbsp;&nbsp;</B></TT></TD>
    <TD noWrap align=3Dright><TT><B>Mr(expt)&nbsp;&nbsp;</B></TT></TD>
    <TD noWrap align=3Dright><TT><B>Mr(calc)&nbsp;&nbsp;</B></TT></TD>
    <TD align=3Dright><TT><B>&nbsp;ppm&nbsp;&nbsp;</B></TT></TD>
    <TD align=3Dright><TT><B>Start&nbsp;</B></TT></TD>
    <TD align=3Dright><TT><B>&nbsp;</B></TT></TD>
    <TD align=3Dright><TT><B>End&nbsp;</B></TT></TD>
    <TD align=3Dright><TT><B>Miss&nbsp;</B></TT></TD>
    <TD align=3Dright><TT><B>Ions&nbsp;</B></TT></TD>
    <TD><TT><B>&nbsp;Peptide</B></TT></TD></TR>
  <TR>
    <TD align=3Dright>&nbsp;</TD>
    <TD align=3Dright><TT>702.3794&nbsp;&nbsp;</TT></TD>
    <TD align=3Dright><TT>701.3721&nbsp;&nbsp;</TT></TD>
    <TD align=3Dright><TT>701.4072&nbsp;&nbsp;</TT></TD>
    <TD noWrap align=3Dright><TT>-50.00&nbsp;</TT></TD>
    <TD align=3Dright><TT>151&nbsp;</TT></TD>
    <TD noWrap align=3Dright><TT>-&nbsp;</TT></TD>
    <TD align=3Dright><TT>156&nbsp;</TT></TD>
    <TD align=3Dright><TT>0&nbsp;&nbsp;</TT></TD>
    <TD noWrap align=3Dright><TT>---&nbsp;&nbsp;</TT></TD>
    <TD noWrap><TT>&nbsp;K.SVIEVR.N</TT></TD></TR>
  <TR>
    <TD align=3Dright>&nbsp;</TD>
    <TD align=3Dright><TT>806.4046&nbsp;&nbsp;</TT></TD>
    <TD align=3Dright><TT>805.3973&nbsp;&nbsp;</TT></TD>
    <TD align=3Dright><TT>805.4698&nbsp;&nbsp;</TT></TD>
    <TD noWrap align=3Dright><TT>-89.96&nbsp;</TT></TD>
    <TD align=3Dright><TT>453&nbsp;</TT></TD>
    <TD noWrap align=3Dright><TT>-&nbsp;</TT></TD>
    <TD align=3Dright><TT>459&nbsp;</TT></TD>
    <TD align=3Dright><TT>1&nbsp;&nbsp;</TT></TD>
    <TD noWrap align=3Dright><TT>---&nbsp;&nbsp;</TT></TD>
    <TD noWrap><TT>&nbsp;K.KVGDFLK.R</TT></TD></TR>
  <TR>
    <TD align=3Dright>&nbsp;</TD>
    <TD align=3Dright><TT>1599.7623&nbsp;&nbsp;</TT></TD>
    <TD align=3Dright><TT>1598.7550&nbsp;&nbsp;</TT></TD>
    <TD align=3Dright><TT>1598.8556&nbsp;&nbsp;</TT></TD>
    <TD noWrap align=3Dright><TT>-62.89&nbsp;</TT></TD>
    <TD align=3Dright><TT>100&nbsp;</TT></TD>
    <TD noWrap align=3Dright><TT>-&nbsp;</TT></TD>
    <TD align=3Dright><TT>113&nbsp;</TT></TD>
    <TD align=3Dright><TT>0&nbsp;&nbsp;</TT></TD>
    <TD noWrap align=3Dright><TT>---&nbsp;&nbsp;</TT></TD>
    <TD noWrap><TT>&nbsp;K.IKPPTDEVVVPYDK.M</TT></TD></TR>
  <TR>
    <TD align=3Dright>&nbsp;</TD>
    <TD align=3Dright><TT>2107.9858&nbsp;&nbsp;</TT></TD>
    <TD align=3Dright><TT>2106.9785&nbsp;&nbsp;</TT></TD>
    <TD align=3Dright><TT>2107.0950&nbsp;&nbsp;</TT></TD>
    <TD noWrap align=3Dright><TT>-55.26&nbsp;</TT></TD>
    <TD align=3Dright><TT>318&nbsp;</TT></TD>
    <TD noWrap align=3Dright><TT>-&nbsp;</TT></TD>
    <TD align=3Dright><TT>335&nbsp;</TT></TD>
    <TD align=3Dright><TT>0&nbsp;&nbsp;</TT></TD>
    <TD noWrap align=3Dright><TT>---&nbsp;&nbsp;</TT></TD>
    <TD noWrap><TT>&nbsp;R.VQLLEIAQVPDEHVNEFK.S</TT></TD></TR>
  <TR>
    <TD align=3Dright>&nbsp;</TD>
    <TD align=3Dright><TT>2107.9858&nbsp;&nbsp;</TT></TD>
    <TD align=3Dright><TT>2106.9785&nbsp;&nbsp;</TT></TD>
    <TD align=3Dright><TT>2107.0950&nbsp;&nbsp;</TT></TD>
    <TD noWrap align=3Dright><TT>-55.26&nbsp;</TT></TD>
    <TD align=3Dright><TT>318&nbsp;</TT></TD>
    <TD noWrap align=3Dright><TT>-&nbsp;</TT></TD>
    <TD align=3Dright><TT>335&nbsp;</TT></TD>
    <TD align=3Dright><TT>0&nbsp;&nbsp;</TT></TD>
    <TD noWrap align=3Dright><TT>120&nbsp;&nbsp;</TT></TD>
    <TD noWrap><TT>&nbsp;R.VQLLEIAQVPDEHVNEFK.S</TT></TD></TR>
  <TR>
    <TD align=3Dright>&nbsp;</TD>
    <TD align=3Dright><TT>2129.9766&nbsp;&nbsp;</TT></TD>
    <TD align=3Dright><TT>2128.9693&nbsp;&nbsp;</TT></TD>
    <TD align=3Dright><TT>2129.1051&nbsp;&nbsp;</TT></TD>
    <TD noWrap align=3Dright><TT>-63.79&nbsp;</TT></TD>
    <TD align=3Dright><TT>1&nbsp;</TT></TD>
    <TD noWrap align=3Dright><TT>-&nbsp;</TT></TD>
    <TD align=3Dright><TT>19&nbsp;</TT></TD>
    <TD align=3Dright><TT>0&nbsp;&nbsp;</TT></TD>
    <TD noWrap align=3Dright><TT>---&nbsp;&nbsp;</TT></TD>
    <TD noWrap><TT>&nbsp;-.MLHVGAISELQHNEALPVR.V + Oxidation=20
  (M)</TT></TD></TR></TBODY></TABLE>
<TABLE border=3D0 cellSpacing=3D0>
  <TBODY>
  <TR>
    <TD><TT>&nbsp;&nbsp;&nbsp;&nbsp;&nbsp;&nbsp;</TT></TD>
    <TD><TT><B>No match to: </B>825.0566, 842.4547, 876.3776, 934.4869,=20
      955.5041, 1006.5073, 1006.5073, 1092.5804, 1124.4747, 1300.6328,=20
      1359.5983, 1359.5983, 1370.6868, 1381.5782, 1392.6836, 1421.5254,=20
      1448.6809, 1548.6252, 1548.6252, 1569.6798, 1569.6798, 1616.7279,=20
      1616.7279, 1638.6942, 1678.6534, 1678.6534, 1680.6548, 1700.7817,=20
      1718.8066, 1826.7899, 1874.9252, 2008.9309, 2008.9309, 2144.8667,=20
      2144.8667, 2150.0789, 2160.8591, 2179.9836, 2366.1384, 2366.1384,=20
      2481.0388, 2498.0344, 2625.3088, 2650.2737, 2965.4526,=20
  3314.6677</TT></TD></TR></TBODY></TABLE><BR>
<TABLE border=3D0 cellSpacing=3D0>
  <TBODY>
  <TR>
    <TD><TT><B><A name=3DHit13>13.</A>&nbsp;&nbsp;&nbsp;</B></TT></TD>
    <TD noWrap><TT><A=20
      =
href=3D"http://zxw-pc/mascot/cgi/protein_view.pl?file=3D../data/20121225/=
F002428.dat&amp;hit=3D13"=20
      =
target=3D_blank>gi|332005028</A>&nbsp;&nbsp;&nbsp;&nbsp;<B>Mass:</B>&nbsp=
;43722&nbsp;&nbsp;&nbsp;&nbsp;<B>Score:</B>&nbsp;140&nbsp;&nbsp;&nbsp;&nb=
sp;<B>Expect:</B>&nbsp;1.9e-008&nbsp;&nbsp;<B>Matches:</B>&nbsp;5</TT></T=
D></TR>
  <TR>
    <TD>&nbsp;</TD>
    <TD noWrap><TT>UTP--glucose-1-phosphate uridylyltransferase 1 =
[Arabidopsis=20
      thaliana]</TT></TD></TR></TBODY></TABLE>
<TABLE border=3D0 cellSpacing=3D0 cellPadding=3D0>
  <TBODY>
  <TR>
    <TD><TT>&nbsp;&nbsp;&nbsp;&nbsp;&nbsp;&nbsp;</TT></TD>
    <TD align=3Dright><TT><B>Observed&nbsp;&nbsp;</B></TT></TD>
    <TD noWrap align=3Dright><TT><B>Mr(expt)&nbsp;&nbsp;</B></TT></TD>
    <TD noWrap align=3Dright><TT><B>Mr(calc)&nbsp;&nbsp;</B></TT></TD>
    <TD align=3Dright><TT><B>&nbsp;ppm&nbsp;&nbsp;</B></TT></TD>
    <TD align=3Dright><TT><B>Start&nbsp;</B></TT></TD>
    <TD align=3Dright><TT><B>&nbsp;</B></TT></TD>
    <TD align=3Dright><TT><B>End&nbsp;</B></TT></TD>
    <TD align=3Dright><TT><B>Miss&nbsp;</B></TT></TD>
    <TD align=3Dright><TT><B>Ions&nbsp;</B></TT></TD>
    <TD><TT><B>&nbsp;Peptide</B></TT></TD></TR>
  <TR>
    <TD align=3Dright>&nbsp;</TD>
    <TD align=3Dright><TT>702.3794&nbsp;&nbsp;</TT></TD>
    <TD align=3Dright><TT>701.3721&nbsp;&nbsp;</TT></TD>
    <TD align=3Dright><TT>701.4072&nbsp;&nbsp;</TT></TD>
    <TD noWrap align=3Dright><TT>-50.00&nbsp;</TT></TD>
    <TD align=3Dright><TT>21&nbsp;</TT></TD>
    <TD noWrap align=3Dright><TT>-&nbsp;</TT></TD>
    <TD align=3Dright><TT>26&nbsp;</TT></TD>
    <TD align=3Dright><TT>0&nbsp;&nbsp;</TT></TD>
    <TD noWrap align=3Dright><TT>---&nbsp;&nbsp;</TT></TD>
    <TD noWrap><TT>&nbsp;R.SVIEVR.D</TT></TD></TR>
  <TR>
    <TD align=3Dright>&nbsp;</TD>
    <TD align=3Dright><TT>1300.6328&nbsp;&nbsp;</TT></TD>
    <TD align=3Dright><TT>1299.6255&nbsp;&nbsp;</TT></TD>
    <TD align=3Dright><TT>1299.7286&nbsp;&nbsp;</TT></TD>
    <TD noWrap align=3Dright><TT>-79.28&nbsp;</TT></TD>
    <TD align=3Dright><TT>333&nbsp;</TT></TD>
    <TD noWrap align=3Dright><TT>-&nbsp;</TT></TD>
    <TD align=3Dright><TT>344&nbsp;</TT></TD>
    <TD align=3Dright><TT>0&nbsp;&nbsp;</TT></TD>
    <TD noWrap align=3Dright><TT>---&nbsp;&nbsp;</TT></TD>
    <TD noWrap><TT>&nbsp;K.SIPSIVELDSLK.V</TT></TD></TR>
  <TR>
    <TD align=3Dright>&nbsp;</TD>
    <TD align=3Dright><TT>2107.9858&nbsp;&nbsp;</TT></TD>
    <TD align=3Dright><TT>2106.9785&nbsp;&nbsp;</TT></TD>
    <TD align=3Dright><TT>2107.0950&nbsp;&nbsp;</TT></TD>
    <TD noWrap align=3Dright><TT>-55.26&nbsp;</TT></TD>
    <TD align=3Dright><TT>188&nbsp;</TT></TD>
    <TD noWrap align=3Dright><TT>-&nbsp;</TT></TD>
    <TD align=3Dright><TT>205&nbsp;</TT></TD>
    <TD align=3Dright><TT>0&nbsp;&nbsp;</TT></TD>
    <TD noWrap align=3Dright><TT>---&nbsp;&nbsp;</TT></TD>
    <TD noWrap><TT>&nbsp;K.VQLLEIAQVPDEHVNEFK.S</TT></TD></TR>
  <TR>
    <TD align=3Dright>&nbsp;</TD>
    <TD align=3Dright><TT>2107.9858&nbsp;&nbsp;</TT></TD>
    <TD align=3Dright><TT>2106.9785&nbsp;&nbsp;</TT></TD>
    <TD align=3Dright><TT>2107.0950&nbsp;&nbsp;</TT></TD>
    <TD noWrap align=3Dright><TT>-55.26&nbsp;</TT></TD>
    <TD align=3Dright><TT>188&nbsp;</TT></TD>
    <TD noWrap align=3Dright><TT>-&nbsp;</TT></TD>
    <TD align=3Dright><TT>205&nbsp;</TT></TD>
    <TD align=3Dright><TT>0&nbsp;&nbsp;</TT></TD>
    <TD noWrap align=3Dright><TT>120&nbsp;&nbsp;</TT></TD>
    <TD noWrap><TT>&nbsp;K.VQLLEIAQVPDEHVNEFK.S</TT></TD></TR>
  <TR>
    <TD align=3Dright>&nbsp;</TD>
    <TD align=3Dright><TT>2160.8591&nbsp;&nbsp;</TT></TD>
    <TD align=3Dright><TT>2159.8518&nbsp;&nbsp;</TT></TD>
    <TD align=3Dright><TT>2159.9735&nbsp;&nbsp;</TT></TD>
    <TD noWrap align=3Dright><TT>-56.33&nbsp;</TT></TD>
    <TD align=3Dright><TT>106&nbsp;</TT></TD>
    <TD noWrap align=3Dright><TT>-&nbsp;</TT></TD>
    <TD align=3Dright><TT>125&nbsp;</TT></TD>
    <TD align=3Dright><TT>0&nbsp;&nbsp;</TT></TD>
    <TD noWrap align=3Dright><TT>---&nbsp;&nbsp;</TT></TD>
    <TD =
noWrap><TT>&nbsp;K.DGWYPPGHGDVFPSLMNSGK.L</TT></TD></TR></TBODY></TABLE>
<TABLE border=3D0 cellSpacing=3D0>
  <TBODY>
  <TR>
    <TD><TT>&nbsp;&nbsp;&nbsp;&nbsp;&nbsp;&nbsp;</TT></TD>
    <TD><TT><B>No match to: </B>806.4046, 825.0566, 842.4547, 876.3776,=20
      934.4869, 955.5041, 1006.5073, 1006.5073, 1092.5804, 1124.4747, =
1359.5983,=20
      1359.5983, 1370.6868, 1381.5782, 1392.6836, 1421.5254, 1448.6809,=20
      1548.6252, 1548.6252, 1569.6798, 1569.6798, 1599.7623, 1616.7279,=20
      1616.7279, 1638.6942, 1678.6534, 1678.6534, 1680.6548, 1700.7817,=20
      1718.8066, 1826.7899, 1874.9252, 2008.9309, 2008.9309, 2129.9766,=20
      2144.8667, 2144.8667, 2150.0789, 2179.9836, 2366.1384, 2366.1384,=20
      2481.0388, 2498.0344, 2625.3088, 2650.2737, 2965.4526,=20
  3314.6677</TT></TD></TR></TBODY></TABLE><BR>
<TABLE border=3D0 cellSpacing=3D0>
  <TBODY>
  <TR>
    <TD><TT><B><A name=3DHit14>14.</A>&nbsp;&nbsp;&nbsp;</B></TT></TD>
    <TD noWrap><TT><A=20
      =
href=3D"http://zxw-pc/mascot/cgi/protein_view.pl?file=3D../data/20121225/=
F002428.dat&amp;hit=3D14"=20
      =
target=3D_blank>gi|30686293</A>&nbsp;&nbsp;&nbsp;&nbsp;<B>Mass:</B>&nbsp;=
43722&nbsp;&nbsp;&nbsp;&nbsp;<B>Score:</B>&nbsp;140&nbsp;&nbsp;&nbsp;&nbs=
p;<B>Expect:</B>&nbsp;1.9e-008&nbsp;&nbsp;<B>Matches:</B>&nbsp;5</TT></TD=
></TR>
  <TR>
    <TD>&nbsp;</TD>
    <TD noWrap><TT>UTP--glucose-1-phosphate uridylyltransferase 1 =
[Arabidopsis=20
      thaliana]</TT></TD></TR></TBODY></TABLE>
<TABLE border=3D0 cellSpacing=3D0 cellPadding=3D0>
  <TBODY>
  <TR>
    <TD><TT>&nbsp;&nbsp;&nbsp;&nbsp;&nbsp;&nbsp;</TT></TD>
    <TD align=3Dright><TT><B>Observed&nbsp;&nbsp;</B></TT></TD>
    <TD noWrap align=3Dright><TT><B>Mr(expt)&nbsp;&nbsp;</B></TT></TD>
    <TD noWrap align=3Dright><TT><B>Mr(calc)&nbsp;&nbsp;</B></TT></TD>
    <TD align=3Dright><TT><B>&nbsp;ppm&nbsp;&nbsp;</B></TT></TD>
    <TD align=3Dright><TT><B>Start&nbsp;</B></TT></TD>
    <TD align=3Dright><TT><B>&nbsp;</B></TT></TD>
    <TD align=3Dright><TT><B>End&nbsp;</B></TT></TD>
    <TD align=3Dright><TT><B>Miss&nbsp;</B></TT></TD>
    <TD align=3Dright><TT><B>Ions&nbsp;</B></TT></TD>
    <TD><TT><B>&nbsp;Peptide</B></TT></TD></TR>
  <TR>
    <TD align=3Dright>&nbsp;</TD>
    <TD align=3Dright><TT>702.3794&nbsp;&nbsp;</TT></TD>
    <TD align=3Dright><TT>701.3721&nbsp;&nbsp;</TT></TD>
    <TD align=3Dright><TT>701.4072&nbsp;&nbsp;</TT></TD>
    <TD noWrap align=3Dright><TT>-50.00&nbsp;</TT></TD>
    <TD align=3Dright><TT>21&nbsp;</TT></TD>
    <TD noWrap align=3Dright><TT>-&nbsp;</TT></TD>
    <TD align=3Dright><TT>26&nbsp;</TT></TD>
    <TD align=3Dright><TT>0&nbsp;&nbsp;</TT></TD>
    <TD noWrap align=3Dright><TT>---&nbsp;&nbsp;</TT></TD>
    <TD noWrap><TT>&nbsp;R.SVIEVR.D</TT></TD></TR>
  <TR>
    <TD align=3Dright>&nbsp;</TD>
    <TD align=3Dright><TT>1300.6328&nbsp;&nbsp;</TT></TD>
    <TD align=3Dright><TT>1299.6255&nbsp;&nbsp;</TT></TD>
    <TD align=3Dright><TT>1299.7286&nbsp;&nbsp;</TT></TD>
    <TD noWrap align=3Dright><TT>-79.28&nbsp;</TT></TD>
    <TD align=3Dright><TT>333&nbsp;</TT></TD>
    <TD noWrap align=3Dright><TT>-&nbsp;</TT></TD>
    <TD align=3Dright><TT>344&nbsp;</TT></TD>
    <TD align=3Dright><TT>0&nbsp;&nbsp;</TT></TD>
    <TD noWrap align=3Dright><TT>---&nbsp;&nbsp;</TT></TD>
    <TD noWrap><TT>&nbsp;K.SIPSIVELDSLK.V</TT></TD></TR>
  <TR>
    <TD align=3Dright>&nbsp;</TD>
    <TD align=3Dright><TT>2107.9858&nbsp;&nbsp;</TT></TD>
    <TD align=3Dright><TT>2106.9785&nbsp;&nbsp;</TT></TD>
    <TD align=3Dright><TT>2107.0950&nbsp;&nbsp;</TT></TD>
    <TD noWrap align=3Dright><TT>-55.26&nbsp;</TT></TD>
    <TD align=3Dright><TT>188&nbsp;</TT></TD>
    <TD noWrap align=3Dright><TT>-&nbsp;</TT></TD>
    <TD align=3Dright><TT>205&nbsp;</TT></TD>
    <TD align=3Dright><TT>0&nbsp;&nbsp;</TT></TD>
    <TD noWrap align=3Dright><TT>---&nbsp;&nbsp;</TT></TD>
    <TD noWrap><TT>&nbsp;K.VQLLEIAQVPDEHVNEFK.S</TT></TD></TR>
  <TR>
    <TD align=3Dright>&nbsp;</TD>
    <TD align=3Dright><TT>2107.9858&nbsp;&nbsp;</TT></TD>
    <TD align=3Dright><TT>2106.9785&nbsp;&nbsp;</TT></TD>
    <TD align=3Dright><TT>2107.0950&nbsp;&nbsp;</TT></TD>
    <TD noWrap align=3Dright><TT>-55.26&nbsp;</TT></TD>
    <TD align=3Dright><TT>188&nbsp;</TT></TD>
    <TD noWrap align=3Dright><TT>-&nbsp;</TT></TD>
    <TD align=3Dright><TT>205&nbsp;</TT></TD>
    <TD align=3Dright><TT>0&nbsp;&nbsp;</TT></TD>
    <TD noWrap align=3Dright><TT>120&nbsp;&nbsp;</TT></TD>
    <TD noWrap><TT>&nbsp;K.VQLLEIAQVPDEHVNEFK.S</TT></TD></TR>
  <TR>
    <TD align=3Dright>&nbsp;</TD>
    <TD align=3Dright><TT>2160.8591&nbsp;&nbsp;</TT></TD>
    <TD align=3Dright><TT>2159.8518&nbsp;&nbsp;</TT></TD>
    <TD align=3Dright><TT>2159.9735&nbsp;&nbsp;</TT></TD>
    <TD noWrap align=3Dright><TT>-56.33&nbsp;</TT></TD>
    <TD align=3Dright><TT>106&nbsp;</TT></TD>
    <TD noWrap align=3Dright><TT>-&nbsp;</TT></TD>
    <TD align=3Dright><TT>125&nbsp;</TT></TD>
    <TD align=3Dright><TT>0&nbsp;&nbsp;</TT></TD>
    <TD noWrap align=3Dright><TT>---&nbsp;&nbsp;</TT></TD>
    <TD =
noWrap><TT>&nbsp;K.DGWYPPGHGDVFPSLMNSGK.L</TT></TD></TR></TBODY></TABLE>
<TABLE border=3D0 cellSpacing=3D0>
  <TBODY>
  <TR>
    <TD><TT>&nbsp;&nbsp;&nbsp;&nbsp;&nbsp;&nbsp;</TT></TD>
    <TD><TT><B>No match to: </B>806.4046, 825.0566, 842.4547, 876.3776,=20
      934.4869, 955.5041, 1006.5073, 1006.5073, 1092.5804, 1124.4747, =
1359.5983,=20
      1359.5983, 1370.6868, 1381.5782, 1392.6836, 1421.5254, 1448.6809,=20
      1548.6252, 1548.6252, 1569.6798, 1569.6798, 1599.7623, 1616.7279,=20
      1616.7279, 1638.6942, 1678.6534, 1678.6534, 1680.6548, 1700.7817,=20
      1718.8066, 1826.7899, 1874.9252, 2008.9309, 2008.9309, 2129.9766,=20
      2144.8667, 2144.8667, 2150.0789, 2179.9836, 2366.1384, 2366.1384,=20
      2481.0388, 2498.0344, 2625.3088, 2650.2737, 2965.4526,=20
  3314.6677</TT></TD></TR></TBODY></TABLE><BR>
<TABLE border=3D0 cellSpacing=3D0>
  <TBODY>
  <TR>
    <TD><TT><B><A name=3DHit15>15.</A>&nbsp;&nbsp;&nbsp;</B></TT></TD>
    <TD noWrap><TT><A=20
      =
href=3D"http://zxw-pc/mascot/cgi/protein_view.pl?file=3D../data/20121225/=
F002428.dat&amp;hit=3D15"=20
      =
target=3D_blank>gi|297832968</A>&nbsp;&nbsp;&nbsp;&nbsp;<B>Mass:</B>&nbsp=
;51708&nbsp;&nbsp;&nbsp;&nbsp;<B>Score:</B>&nbsp;140&nbsp;&nbsp;&nbsp;&nb=
sp;<B>Expect:</B>&nbsp;1.9e-008&nbsp;&nbsp;<B>Matches:</B>&nbsp;6</TT></T=
D></TR>
  <TR>
    <TD>&nbsp;</TD>
    <TD noWrap><TT>UDP-glucose pyrophosphorylase [Arabidopsis lyrata =
subsp.=20
      lyrata]</TT></TD></TR></TBODY></TABLE>
<TABLE border=3D0 cellSpacing=3D0 cellPadding=3D0>
  <TBODY>
  <TR>
    <TD><TT>&nbsp;&nbsp;&nbsp;&nbsp;&nbsp;&nbsp;</TT></TD>
    <TD align=3Dright><TT><B>Observed&nbsp;&nbsp;</B></TT></TD>
    <TD noWrap align=3Dright><TT><B>Mr(expt)&nbsp;&nbsp;</B></TT></TD>
    <TD noWrap align=3Dright><TT><B>Mr(calc)&nbsp;&nbsp;</B></TT></TD>
    <TD align=3Dright><TT><B>&nbsp;ppm&nbsp;&nbsp;</B></TT></TD>
    <TD align=3Dright><TT><B>Start&nbsp;</B></TT></TD>
    <TD align=3Dright><TT><B>&nbsp;</B></TT></TD>
    <TD align=3Dright><TT><B>End&nbsp;</B></TT></TD>
    <TD align=3Dright><TT><B>Miss&nbsp;</B></TT></TD>
    <TD align=3Dright><TT><B>Ions&nbsp;</B></TT></TD>
    <TD><TT><B>&nbsp;Peptide</B></TT></TD></TR>
  <TR>
    <TD align=3Dright>&nbsp;</TD>
    <TD align=3Dright><TT>702.3794&nbsp;&nbsp;</TT></TD>
    <TD align=3Dright><TT>701.3721&nbsp;&nbsp;</TT></TD>
    <TD align=3Dright><TT>701.4072&nbsp;&nbsp;</TT></TD>
    <TD noWrap align=3Dright><TT>-50.00&nbsp;</TT></TD>
    <TD align=3Dright><TT>100&nbsp;</TT></TD>
    <TD noWrap align=3Dright><TT>-&nbsp;</TT></TD>
    <TD align=3Dright><TT>105&nbsp;</TT></TD>
    <TD align=3Dright><TT>0&nbsp;&nbsp;</TT></TD>
    <TD noWrap align=3Dright><TT>---&nbsp;&nbsp;</TT></TD>
    <TD noWrap><TT>&nbsp;K.SVIEVR.D</TT></TD></TR>
  <TR>
    <TD align=3Dright>&nbsp;</TD>
    <TD align=3Dright><TT>806.4046&nbsp;&nbsp;</TT></TD>
    <TD align=3Dright><TT>805.3973&nbsp;&nbsp;</TT></TD>
    <TD align=3Dright><TT>805.4446&nbsp;&nbsp;</TT></TD>
    <TD noWrap align=3Dright><TT>-58.73&nbsp;</TT></TD>
    <TD align=3Dright><TT>403&nbsp;</TT></TD>
    <TD noWrap align=3Dright><TT>-&nbsp;</TT></TD>
    <TD align=3Dright><TT>409&nbsp;</TT></TD>
    <TD align=3Dright><TT>0&nbsp;&nbsp;</TT></TD>
    <TD noWrap align=3Dright><TT>---&nbsp;&nbsp;</TT></TD>
    <TD noWrap><TT>&nbsp;K.VANFLSR.F</TT></TD></TR>
  <TR>
    <TD align=3Dright>&nbsp;</TD>
    <TD align=3Dright><TT>934.4869&nbsp;&nbsp;</TT></TD>
    <TD align=3Dright><TT>933.4796&nbsp;&nbsp;</TT></TD>
    <TD align=3Dright><TT>933.5396&nbsp;&nbsp;</TT></TD>
    <TD noWrap align=3Dright><TT>-64.25&nbsp;</TT></TD>
    <TD align=3Dright><TT>402&nbsp;</TT></TD>
    <TD noWrap align=3Dright><TT>-&nbsp;</TT></TD>
    <TD align=3Dright><TT>409&nbsp;</TT></TD>
    <TD align=3Dright><TT>1&nbsp;&nbsp;</TT></TD>
    <TD noWrap align=3Dright><TT>---&nbsp;&nbsp;</TT></TD>
    <TD noWrap><TT>&nbsp;K.KVANFLSR.F</TT></TD></TR>
  <TR>
    <TD align=3Dright>&nbsp;</TD>
    <TD align=3Dright><TT>1300.6328&nbsp;&nbsp;</TT></TD>
    <TD align=3Dright><TT>1299.6255&nbsp;&nbsp;</TT></TD>
    <TD align=3Dright><TT>1299.7286&nbsp;&nbsp;</TT></TD>
    <TD noWrap align=3Dright><TT>-79.28&nbsp;</TT></TD>
    <TD align=3Dright><TT>412&nbsp;</TT></TD>
    <TD noWrap align=3Dright><TT>-&nbsp;</TT></TD>
    <TD align=3Dright><TT>423&nbsp;</TT></TD>
    <TD align=3Dright><TT>0&nbsp;&nbsp;</TT></TD>
    <TD noWrap align=3Dright><TT>---&nbsp;&nbsp;</TT></TD>
    <TD noWrap><TT>&nbsp;K.SIPSIVELDSLK.V</TT></TD></TR>
  <TR>
    <TD align=3Dright>&nbsp;</TD>
    <TD align=3Dright><TT>2107.9858&nbsp;&nbsp;</TT></TD>
    <TD align=3Dright><TT>2106.9785&nbsp;&nbsp;</TT></TD>
    <TD align=3Dright><TT>2107.0950&nbsp;&nbsp;</TT></TD>
    <TD noWrap align=3Dright><TT>-55.26&nbsp;</TT></TD>
    <TD align=3Dright><TT>267&nbsp;</TT></TD>
    <TD noWrap align=3Dright><TT>-&nbsp;</TT></TD>
    <TD align=3Dright><TT>284&nbsp;</TT></TD>
    <TD align=3Dright><TT>0&nbsp;&nbsp;</TT></TD>
    <TD noWrap align=3Dright><TT>---&nbsp;&nbsp;</TT></TD>
    <TD noWrap><TT>&nbsp;K.VQLLEIAQVPDEHVNEFK.S</TT></TD></TR>
  <TR>
    <TD align=3Dright>&nbsp;</TD>
    <TD align=3Dright><TT>2107.9858&nbsp;&nbsp;</TT></TD>
    <TD align=3Dright><TT>2106.9785&nbsp;&nbsp;</TT></TD>
    <TD align=3Dright><TT>2107.0950&nbsp;&nbsp;</TT></TD>
    <TD noWrap align=3Dright><TT>-55.26&nbsp;</TT></TD>
    <TD align=3Dright><TT>267&nbsp;</TT></TD>
    <TD noWrap align=3Dright><TT>-&nbsp;</TT></TD>
    <TD align=3Dright><TT>284&nbsp;</TT></TD>
    <TD align=3Dright><TT>0&nbsp;&nbsp;</TT></TD>
    <TD noWrap align=3Dright><TT>120&nbsp;&nbsp;</TT></TD>
    <TD =
noWrap><TT>&nbsp;K.VQLLEIAQVPDEHVNEFK.S</TT></TD></TR></TBODY></TABLE>
<TABLE border=3D0 cellSpacing=3D0>
  <TBODY>
  <TR>
    <TD><TT>&nbsp;&nbsp;&nbsp;&nbsp;&nbsp;&nbsp;</TT></TD>
    <TD><TT><B>No match to: </B>825.0566, 842.4547, 876.3776, 955.5041,=20
      1006.5073, 1006.5073, 1092.5804, 1124.4747, 1359.5983, 1359.5983,=20
      1370.6868, 1381.5782, 1392.6836, 1421.5254, 1448.6809, 1548.6252,=20
      1548.6252, 1569.6798, 1569.6798, 1599.7623, 1616.7279, 1616.7279,=20
      1638.6942, 1678.6534, 1678.6534, 1680.6548, 1700.7817, 1718.8066,=20
      1826.7899, 1874.9252, 2008.9309, 2008.9309, 2129.9766, 2144.8667,=20
      2144.8667, 2150.0789, 2160.8591, 2179.9836, 2366.1384, 2366.1384,=20
      2481.0388, 2498.0344, 2625.3088, 2650.2737, 2965.4526,=20
  3314.6677</TT></TD></TR></TBODY></TABLE><BR>
<TABLE border=3D0 cellSpacing=3D0>
  <TBODY>
  <TR>
    <TD><TT><B><A name=3DHit16>16.</A>&nbsp;&nbsp;&nbsp;</B></TT></TD>
    <TD noWrap><TT><A=20
      =
href=3D"http://zxw-pc/mascot/cgi/protein_view.pl?file=3D../data/20121225/=
F002428.dat&amp;hit=3D16"=20
      =
target=3D_blank>gi|297330206</A>&nbsp;&nbsp;&nbsp;&nbsp;<B>Mass:</B>&nbsp=
;51708&nbsp;&nbsp;&nbsp;&nbsp;<B>Score:</B>&nbsp;140&nbsp;&nbsp;&nbsp;&nb=
sp;<B>Expect:</B>&nbsp;1.9e-008&nbsp;&nbsp;<B>Matches:</B>&nbsp;6</TT></T=
D></TR>
  <TR>
    <TD>&nbsp;</TD>
    <TD noWrap><TT>UDP-glucose pyrophosphorylase [Arabidopsis lyrata =
subsp.=20
      lyrata]</TT></TD></TR></TBODY></TABLE>
<TABLE border=3D0 cellSpacing=3D0 cellPadding=3D0>
  <TBODY>
  <TR>
    <TD><TT>&nbsp;&nbsp;&nbsp;&nbsp;&nbsp;&nbsp;</TT></TD>
    <TD align=3Dright><TT><B>Observed&nbsp;&nbsp;</B></TT></TD>
    <TD noWrap align=3Dright><TT><B>Mr(expt)&nbsp;&nbsp;</B></TT></TD>
    <TD noWrap align=3Dright><TT><B>Mr(calc)&nbsp;&nbsp;</B></TT></TD>
    <TD align=3Dright><TT><B>&nbsp;ppm&nbsp;&nbsp;</B></TT></TD>
    <TD align=3Dright><TT><B>Start&nbsp;</B></TT></TD>
    <TD align=3Dright><TT><B>&nbsp;</B></TT></TD>
    <TD align=3Dright><TT><B>End&nbsp;</B></TT></TD>
    <TD align=3Dright><TT><B>Miss&nbsp;</B></TT></TD>
    <TD align=3Dright><TT><B>Ions&nbsp;</B></TT></TD>
    <TD><TT><B>&nbsp;Peptide</B></TT></TD></TR>
  <TR>
    <TD align=3Dright>&nbsp;</TD>
    <TD align=3Dright><TT>702.3794&nbsp;&nbsp;</TT></TD>
    <TD align=3Dright><TT>701.3721&nbsp;&nbsp;</TT></TD>
    <TD align=3Dright><TT>701.4072&nbsp;&nbsp;</TT></TD>
    <TD noWrap align=3Dright><TT>-50.00&nbsp;</TT></TD>
    <TD align=3Dright><TT>100&nbsp;</TT></TD>
    <TD noWrap align=3Dright><TT>-&nbsp;</TT></TD>
    <TD align=3Dright><TT>105&nbsp;</TT></TD>
    <TD align=3Dright><TT>0&nbsp;&nbsp;</TT></TD>
    <TD noWrap align=3Dright><TT>---&nbsp;&nbsp;</TT></TD>
    <TD noWrap><TT>&nbsp;K.SVIEVR.D</TT></TD></TR>
  <TR>
    <TD align=3Dright>&nbsp;</TD>
    <TD align=3Dright><TT>806.4046&nbsp;&nbsp;</TT></TD>
    <TD align=3Dright><TT>805.3973&nbsp;&nbsp;</TT></TD>
    <TD align=3Dright><TT>805.4446&nbsp;&nbsp;</TT></TD>
    <TD noWrap align=3Dright><TT>-58.73&nbsp;</TT></TD>
    <TD align=3Dright><TT>403&nbsp;</TT></TD>
    <TD noWrap align=3Dright><TT>-&nbsp;</TT></TD>
    <TD align=3Dright><TT>409&nbsp;</TT></TD>
    <TD align=3Dright><TT>0&nbsp;&nbsp;</TT></TD>
    <TD noWrap align=3Dright><TT>---&nbsp;&nbsp;</TT></TD>
    <TD noWrap><TT>&nbsp;K.VANFLSR.F</TT></TD></TR>
  <TR>
    <TD align=3Dright>&nbsp;</TD>
    <TD align=3Dright><TT>934.4869&nbsp;&nbsp;</TT></TD>
    <TD align=3Dright><TT>933.4796&nbsp;&nbsp;</TT></TD>
    <TD align=3Dright><TT>933.5396&nbsp;&nbsp;</TT></TD>
    <TD noWrap align=3Dright><TT>-64.25&nbsp;</TT></TD>
    <TD align=3Dright><TT>402&nbsp;</TT></TD>
    <TD noWrap align=3Dright><TT>-&nbsp;</TT></TD>
    <TD align=3Dright><TT>409&nbsp;</TT></TD>
    <TD align=3Dright><TT>1&nbsp;&nbsp;</TT></TD>
    <TD noWrap align=3Dright><TT>---&nbsp;&nbsp;</TT></TD>
    <TD noWrap><TT>&nbsp;K.KVANFLSR.F</TT></TD></TR>
  <TR>
    <TD align=3Dright>&nbsp;</TD>
    <TD align=3Dright><TT>1300.6328&nbsp;&nbsp;</TT></TD>
    <TD align=3Dright><TT>1299.6255&nbsp;&nbsp;</TT></TD>
    <TD align=3Dright><TT>1299.7286&nbsp;&nbsp;</TT></TD>
    <TD noWrap align=3Dright><TT>-79.28&nbsp;</TT></TD>
    <TD align=3Dright><TT>412&nbsp;</TT></TD>
    <TD noWrap align=3Dright><TT>-&nbsp;</TT></TD>
    <TD align=3Dright><TT>423&nbsp;</TT></TD>
    <TD align=3Dright><TT>0&nbsp;&nbsp;</TT></TD>
    <TD noWrap align=3Dright><TT>---&nbsp;&nbsp;</TT></TD>
    <TD noWrap><TT>&nbsp;K.SIPSIVELDSLK.V</TT></TD></TR>
  <TR>
    <TD align=3Dright>&nbsp;</TD>
    <TD align=3Dright><TT>2107.9858&nbsp;&nbsp;</TT></TD>
    <TD align=3Dright><TT>2106.9785&nbsp;&nbsp;</TT></TD>
    <TD align=3Dright><TT>2107.0950&nbsp;&nbsp;</TT></TD>
    <TD noWrap align=3Dright><TT>-55.26&nbsp;</TT></TD>
    <TD align=3Dright><TT>267&nbsp;</TT></TD>
    <TD noWrap align=3Dright><TT>-&nbsp;</TT></TD>
    <TD align=3Dright><TT>284&nbsp;</TT></TD>
    <TD align=3Dright><TT>0&nbsp;&nbsp;</TT></TD>
    <TD noWrap align=3Dright><TT>---&nbsp;&nbsp;</TT></TD>
    <TD noWrap><TT>&nbsp;K.VQLLEIAQVPDEHVNEFK.S</TT></TD></TR>
  <TR>
    <TD align=3Dright>&nbsp;</TD>
    <TD align=3Dright><TT>2107.9858&nbsp;&nbsp;</TT></TD>
    <TD align=3Dright><TT>2106.9785&nbsp;&nbsp;</TT></TD>
    <TD align=3Dright><TT>2107.0950&nbsp;&nbsp;</TT></TD>
    <TD noWrap align=3Dright><TT>-55.26&nbsp;</TT></TD>
    <TD align=3Dright><TT>267&nbsp;</TT></TD>
    <TD noWrap align=3Dright><TT>-&nbsp;</TT></TD>
    <TD align=3Dright><TT>284&nbsp;</TT></TD>
    <TD align=3Dright><TT>0&nbsp;&nbsp;</TT></TD>
    <TD noWrap align=3Dright><TT>120&nbsp;&nbsp;</TT></TD>
    <TD =
noWrap><TT>&nbsp;K.VQLLEIAQVPDEHVNEFK.S</TT></TD></TR></TBODY></TABLE>
<TABLE border=3D0 cellSpacing=3D0>
  <TBODY>
  <TR>
    <TD><TT>&nbsp;&nbsp;&nbsp;&nbsp;&nbsp;&nbsp;</TT></TD>
    <TD><TT><B>No match to: </B>825.0566, 842.4547, 876.3776, 955.5041,=20
      1006.5073, 1006.5073, 1092.5804, 1124.4747, 1359.5983, 1359.5983,=20
      1370.6868, 1381.5782, 1392.6836, 1421.5254, 1448.6809, 1548.6252,=20
      1548.6252, 1569.6798, 1569.6798, 1599.7623, 1616.7279, 1616.7279,=20
      1638.6942, 1678.6534, 1678.6534, 1680.6548, 1700.7817, 1718.8066,=20
      1826.7899, 1874.9252, 2008.9309, 2008.9309, 2129.9766, 2144.8667,=20
      2144.8667, 2150.0789, 2160.8591, 2179.9836, 2366.1384, 2366.1384,=20
      2481.0388, 2498.0344, 2625.3088, 2650.2737, 2965.4526,=20
  3314.6677</TT></TD></TR></TBODY></TABLE><BR>
<TABLE border=3D0 cellSpacing=3D0>
  <TBODY>
  <TR>
    <TD><TT><B><A name=3DHit17>17.</A>&nbsp;&nbsp;&nbsp;</B></TT></TD>
    <TD noWrap><TT><A=20
      =
href=3D"http://zxw-pc/mascot/cgi/protein_view.pl?file=3D../data/20121225/=
F002428.dat&amp;hit=3D17"=20
      =
target=3D_blank>gi|224482653</A>&nbsp;&nbsp;&nbsp;&nbsp;<B>Mass:</B>&nbsp=
;51287&nbsp;&nbsp;&nbsp;&nbsp;<B>Score:</B>&nbsp;138&nbsp;&nbsp;&nbsp;&nb=
sp;<B>Expect:</B>&nbsp;2.9e-008&nbsp;&nbsp;<B>Matches:</B>&nbsp;5</TT></T=
D></TR>
  <TR>
    <TD>&nbsp;</TD>
    <TD noWrap><TT>UDP-glucose pyrophosphorylase [Annona=20
  cherimola]</TT></TD></TR></TBODY></TABLE>
<TABLE border=3D0 cellSpacing=3D0 cellPadding=3D0>
  <TBODY>
  <TR>
    <TD><TT>&nbsp;&nbsp;&nbsp;&nbsp;&nbsp;&nbsp;</TT></TD>
    <TD align=3Dright><TT><B>Observed&nbsp;&nbsp;</B></TT></TD>
    <TD noWrap align=3Dright><TT><B>Mr(expt)&nbsp;&nbsp;</B></TT></TD>
    <TD noWrap align=3Dright><TT><B>Mr(calc)&nbsp;&nbsp;</B></TT></TD>
    <TD align=3Dright><TT><B>&nbsp;ppm&nbsp;&nbsp;</B></TT></TD>
    <TD align=3Dright><TT><B>Start&nbsp;</B></TT></TD>
    <TD align=3Dright><TT><B>&nbsp;</B></TT></TD>
    <TD align=3Dright><TT><B>End&nbsp;</B></TT></TD>
    <TD align=3Dright><TT><B>Miss&nbsp;</B></TT></TD>
    <TD align=3Dright><TT><B>Ions&nbsp;</B></TT></TD>
    <TD><TT><B>&nbsp;Peptide</B></TT></TD></TR>
  <TR>
    <TD align=3Dright>&nbsp;</TD>
    <TD align=3Dright><TT>702.3794&nbsp;&nbsp;</TT></TD>
    <TD align=3Dright><TT>701.3721&nbsp;&nbsp;</TT></TD>
    <TD align=3Dright><TT>701.4072&nbsp;&nbsp;</TT></TD>
    <TD noWrap align=3Dright><TT>-50.00&nbsp;</TT></TD>
    <TD align=3Dright><TT>101&nbsp;</TT></TD>
    <TD noWrap align=3Dright><TT>-&nbsp;</TT></TD>
    <TD align=3Dright><TT>106&nbsp;</TT></TD>
    <TD align=3Dright><TT>0&nbsp;&nbsp;</TT></TD>
    <TD noWrap align=3Dright><TT>---&nbsp;&nbsp;</TT></TD>
    <TD noWrap><TT>&nbsp;K.SVIEVR.N</TT></TD></TR>
  <TR>
    <TD align=3Dright>&nbsp;</TD>
    <TD align=3Dright><TT>1370.6868&nbsp;&nbsp;</TT></TD>
    <TD align=3Dright><TT>1369.6795&nbsp;&nbsp;</TT></TD>
    <TD align=3Dright><TT>1369.7255&nbsp;&nbsp;</TT></TD>
    <TD noWrap align=3Dright><TT>-33.57&nbsp;</TT></TD>
    <TD align=3Dright><TT>343&nbsp;</TT></TD>
    <TD noWrap align=3Dright><TT>-&nbsp;</TT></TD>
    <TD align=3Dright><TT>354&nbsp;</TT></TD>
    <TD align=3Dright><TT>0&nbsp;&nbsp;</TT></TD>
    <TD noWrap align=3Dright><TT>---&nbsp;&nbsp;</TT></TD>
    <TD noWrap><TT>&nbsp;R.FFNHAIGVNVPR.S</TT></TD></TR>
  <TR>
    <TD align=3Dright>&nbsp;</TD>
    <TD align=3Dright><TT>2107.9858&nbsp;&nbsp;</TT></TD>
    <TD align=3Dright><TT>2106.9785&nbsp;&nbsp;</TT></TD>
    <TD align=3Dright><TT>2107.0950&nbsp;&nbsp;</TT></TD>
    <TD noWrap align=3Dright><TT>-55.26&nbsp;</TT></TD>
    <TD align=3Dright><TT>268&nbsp;</TT></TD>
    <TD noWrap align=3Dright><TT>-&nbsp;</TT></TD>
    <TD align=3Dright><TT>285&nbsp;</TT></TD>
    <TD align=3Dright><TT>0&nbsp;&nbsp;</TT></TD>
    <TD noWrap align=3Dright><TT>---&nbsp;&nbsp;</TT></TD>
    <TD noWrap><TT>&nbsp;K.VQLLEIAQVPDEHVNEFK.S</TT></TD></TR>
  <TR>
    <TD align=3Dright>&nbsp;</TD>
    <TD align=3Dright><TT>2107.9858&nbsp;&nbsp;</TT></TD>
    <TD align=3Dright><TT>2106.9785&nbsp;&nbsp;</TT></TD>
    <TD align=3Dright><TT>2107.0950&nbsp;&nbsp;</TT></TD>
    <TD noWrap align=3Dright><TT>-55.26&nbsp;</TT></TD>
    <TD align=3Dright><TT>268&nbsp;</TT></TD>
    <TD noWrap align=3Dright><TT>-&nbsp;</TT></TD>
    <TD align=3Dright><TT>285&nbsp;</TT></TD>
    <TD align=3Dright><TT>0&nbsp;&nbsp;</TT></TD>
    <TD noWrap align=3Dright><TT>120&nbsp;&nbsp;</TT></TD>
    <TD noWrap><TT>&nbsp;K.VQLLEIAQVPDEHVNEFK.S</TT></TD></TR>
  <TR>
    <TD align=3Dright>&nbsp;</TD>
    <TD align=3Dright><TT>2650.2737&nbsp;&nbsp;</TT></TD>
    <TD align=3Dright><TT>2649.2664&nbsp;&nbsp;</TT></TD>
    <TD align=3Dright><TT>2649.3299&nbsp;&nbsp;</TT></TD>
    <TD noWrap align=3Dright><TT>-23.96&nbsp;</TT></TD>
    <TD align=3Dright><TT>147&nbsp;</TT></TD>
    <TD noWrap align=3Dright><TT>-&nbsp;</TT></TD>
    <TD align=3Dright><TT>168&nbsp;</TT></TD>
    <TD align=3Dright><TT>1&nbsp;&nbsp;</TT></TD>
    <TD noWrap align=3Dright><TT>---&nbsp;&nbsp;</TT></TD>
    <TD =
noWrap><TT>&nbsp;K.IVEKYANSNIQIHTFNQSQYPR.L</TT></TD></TR></TBODY></TABLE=
>
<TABLE border=3D0 cellSpacing=3D0>
  <TBODY>
  <TR>
    <TD><TT>&nbsp;&nbsp;&nbsp;&nbsp;&nbsp;&nbsp;</TT></TD>
    <TD><TT><B>No match to: </B>806.4046, 825.0566, 842.4547, 876.3776,=20
      934.4869, 955.5041, 1006.5073, 1006.5073, 1092.5804, 1124.4747, =
1300.6328,=20
      1359.5983, 1359.5983, 1381.5782, 1392.6836, 1421.5254, 1448.6809,=20
      1548.6252, 1548.6252, 1569.6798, 1569.6798, 1599.7623, 1616.7279,=20
      1616.7279, 1638.6942, 1678.6534, 1678.6534, 1680.6548, 1700.7817,=20
      1718.8066, 1826.7899, 1874.9252, 2008.9309, 2008.9309, 2129.9766,=20
      2144.8667, 2144.8667, 2150.0789, 2160.8591, 2179.9836, 2366.1384,=20
      2366.1384, 2481.0388, 2498.0344, 2625.3088, 2965.4526,=20
  3314.6677</TT></TD></TR></TBODY></TABLE><BR>
<TABLE border=3D0 cellSpacing=3D0>
  <TBODY>
  <TR>
    <TD><TT><B><A name=3DHit18>18.</A>&nbsp;&nbsp;&nbsp;</B></TT></TD>
    <TD noWrap><TT><A=20
      =
href=3D"http://zxw-pc/mascot/cgi/protein_view.pl?file=3D../data/20121225/=
F002428.dat&amp;hit=3D18"=20
      =
target=3D_blank>gi|13605559</A>&nbsp;&nbsp;&nbsp;&nbsp;<B>Mass:</B>&nbsp;=
51676&nbsp;&nbsp;&nbsp;&nbsp;<B>Score:</B>&nbsp;138&nbsp;&nbsp;&nbsp;&nbs=
p;<B>Expect:</B>&nbsp;2.9e-008&nbsp;&nbsp;<B>Matches:</B>&nbsp;6</TT></TD=
></TR>
  <TR>
    <TD>&nbsp;</TD>
    <TD noWrap><TT>AT3g03250/T17B22_6 [Arabidopsis=20
thaliana]</TT></TD></TR></TBODY></TABLE>
<TABLE border=3D0 cellSpacing=3D0 cellPadding=3D0>
  <TBODY>
  <TR>
    <TD><TT>&nbsp;&nbsp;&nbsp;&nbsp;&nbsp;&nbsp;</TT></TD>
    <TD align=3Dright><TT><B>Observed&nbsp;&nbsp;</B></TT></TD>
    <TD noWrap align=3Dright><TT><B>Mr(expt)&nbsp;&nbsp;</B></TT></TD>
    <TD noWrap align=3Dright><TT><B>Mr(calc)&nbsp;&nbsp;</B></TT></TD>
    <TD align=3Dright><TT><B>&nbsp;ppm&nbsp;&nbsp;</B></TT></TD>
    <TD align=3Dright><TT><B>Start&nbsp;</B></TT></TD>
    <TD align=3Dright><TT><B>&nbsp;</B></TT></TD>
    <TD align=3Dright><TT><B>End&nbsp;</B></TT></TD>
    <TD align=3Dright><TT><B>Miss&nbsp;</B></TT></TD>
    <TD align=3Dright><TT><B>Ions&nbsp;</B></TT></TD>
    <TD><TT><B>&nbsp;Peptide</B></TT></TD></TR>
  <TR>
    <TD align=3Dright>&nbsp;</TD>
    <TD align=3Dright><TT>702.3794&nbsp;&nbsp;</TT></TD>
    <TD align=3Dright><TT>701.3721&nbsp;&nbsp;</TT></TD>
    <TD align=3Dright><TT>701.4072&nbsp;&nbsp;</TT></TD>
    <TD noWrap align=3Dright><TT>-50.00&nbsp;</TT></TD>
    <TD align=3Dright><TT>100&nbsp;</TT></TD>
    <TD noWrap align=3Dright><TT>-&nbsp;</TT></TD>
    <TD align=3Dright><TT>105&nbsp;</TT></TD>
    <TD align=3Dright><TT>0&nbsp;&nbsp;</TT></TD>
    <TD noWrap align=3Dright><TT>---&nbsp;&nbsp;</TT></TD>
    <TD noWrap><TT>&nbsp;K.SVIEVR.D</TT></TD></TR>
  <TR>
    <TD align=3Dright>&nbsp;</TD>
    <TD align=3Dright><TT>1300.6328&nbsp;&nbsp;</TT></TD>
    <TD align=3Dright><TT>1299.6255&nbsp;&nbsp;</TT></TD>
    <TD align=3Dright><TT>1299.7286&nbsp;&nbsp;</TT></TD>
    <TD noWrap align=3Dright><TT>-79.28&nbsp;</TT></TD>
    <TD align=3Dright><TT>412&nbsp;</TT></TD>
    <TD noWrap align=3Dright><TT>-&nbsp;</TT></TD>
    <TD align=3Dright><TT>423&nbsp;</TT></TD>
    <TD align=3Dright><TT>0&nbsp;&nbsp;</TT></TD>
    <TD noWrap align=3Dright><TT>---&nbsp;&nbsp;</TT></TD>
    <TD noWrap><TT>&nbsp;K.SIPSIVELDSLK.V</TT></TD></TR>
  <TR>
    <TD align=3Dright>&nbsp;</TD>
    <TD align=3Dright><TT>2107.9858&nbsp;&nbsp;</TT></TD>
    <TD align=3Dright><TT>2106.9785&nbsp;&nbsp;</TT></TD>
    <TD align=3Dright><TT>2107.0950&nbsp;&nbsp;</TT></TD>
    <TD noWrap align=3Dright><TT>-55.26&nbsp;</TT></TD>
    <TD align=3Dright><TT>267&nbsp;</TT></TD>
    <TD noWrap align=3Dright><TT>-&nbsp;</TT></TD>
    <TD align=3Dright><TT>284&nbsp;</TT></TD>
    <TD align=3Dright><TT>0&nbsp;&nbsp;</TT></TD>
    <TD noWrap align=3Dright><TT>---&nbsp;&nbsp;</TT></TD>
    <TD noWrap><TT>&nbsp;K.VQLLEIAQVPDEHVNEFK.S</TT></TD></TR>
  <TR>
    <TD align=3Dright>&nbsp;</TD>
    <TD align=3Dright><TT>2107.9858&nbsp;&nbsp;</TT></TD>
    <TD align=3Dright><TT>2106.9785&nbsp;&nbsp;</TT></TD>
    <TD align=3Dright><TT>2107.0950&nbsp;&nbsp;</TT></TD>
    <TD noWrap align=3Dright><TT>-55.26&nbsp;</TT></TD>
    <TD align=3Dright><TT>267&nbsp;</TT></TD>
    <TD noWrap align=3Dright><TT>-&nbsp;</TT></TD>
    <TD align=3Dright><TT>284&nbsp;</TT></TD>
    <TD align=3Dright><TT>0&nbsp;&nbsp;</TT></TD>
    <TD noWrap align=3Dright><TT>120&nbsp;&nbsp;</TT></TD>
    <TD noWrap><TT>&nbsp;K.VQLLEIAQVPDEHVNEFK.S</TT></TD></TR>
  <TR>
    <TD align=3Dright>&nbsp;</TD>
    <TD align=3Dright><TT>2144.8667&nbsp;&nbsp;</TT></TD>
    <TD align=3Dright><TT>2143.8594&nbsp;&nbsp;</TT></TD>
    <TD align=3Dright><TT>2144.0109&nbsp;&nbsp;</TT></TD>
    <TD noWrap align=3Dright><TT>-70.66&nbsp;</TT></TD>
    <TD align=3Dright><TT>185&nbsp;</TT></TD>
    <TD noWrap align=3Dright><TT>-&nbsp;</TT></TD>
    <TD align=3Dright><TT>204&nbsp;</TT></TD>
    <TD align=3Dright><TT>1&nbsp;&nbsp;</TT></TD>
    <TD noWrap align=3Dright><TT>---&nbsp;&nbsp;</TT></TD>
    <TD noWrap><TT>&nbsp;K.EGRYPPGHGDVFPALMNSGK.L + Oxidation =
(M)</TT></TD></TR>
  <TR>
    <TD align=3Dright>&nbsp;</TD>
    <TD align=3Dright><TT>2144.8667&nbsp;&nbsp;</TT></TD>
    <TD align=3Dright><TT>2143.8594&nbsp;&nbsp;</TT></TD>
    <TD align=3Dright><TT>2144.0109&nbsp;&nbsp;</TT></TD>
    <TD noWrap align=3Dright><TT>-70.66&nbsp;</TT></TD>
    <TD align=3Dright><TT>185&nbsp;</TT></TD>
    <TD noWrap align=3Dright><TT>-&nbsp;</TT></TD>
    <TD align=3Dright><TT>204&nbsp;</TT></TD>
    <TD align=3Dright><TT>1&nbsp;&nbsp;</TT></TD>
    <TD noWrap align=3Dright><TT>---&nbsp;&nbsp;</TT></TD>
    <TD noWrap><TT>&nbsp;K.EGRYPPGHGDVFPALMNSGK.L + Oxidation=20
  (M)</TT></TD></TR></TBODY></TABLE>
<TABLE border=3D0 cellSpacing=3D0>
  <TBODY>
  <TR>
    <TD><TT>&nbsp;&nbsp;&nbsp;&nbsp;&nbsp;&nbsp;</TT></TD>
    <TD><TT><B>No match to: </B>806.4046, 825.0566, 842.4547, 876.3776,=20
      934.4869, 955.5041, 1006.5073, 1006.5073, 1092.5804, 1124.4747, =
1359.5983,=20
      1359.5983, 1370.6868, 1381.5782, 1392.6836, 1421.5254, 1448.6809,=20
      1548.6252, 1548.6252, 1569.6798, 1569.6798, 1599.7623, 1616.7279,=20
      1616.7279, 1638.6942, 1678.6534, 1678.6534, 1680.6548, 1700.7817,=20
      1718.8066, 1826.7899, 1874.9252, 2008.9309, 2008.9309, 2129.9766,=20
      2150.0789, 2160.8591, 2179.9836, 2366.1384, 2366.1384, 2481.0388,=20
      2498.0344, 2625.3088, 2650.2737, 2965.4526,=20
3314.6677</TT></TD></TR></TBODY></TABLE><BR>
<TABLE border=3D0 cellSpacing=3D0>
  <TBODY>
  <TR>
    <TD><TT><B><A name=3DHit19>19.</A>&nbsp;&nbsp;&nbsp;</B></TT></TD>
    <TD noWrap><TT><A=20
      =
href=3D"http://zxw-pc/mascot/cgi/protein_view.pl?file=3D../data/20121225/=
F002428.dat&amp;hit=3D19"=20
      =
target=3D_blank>gi|312283013</A>&nbsp;&nbsp;&nbsp;&nbsp;<B>Mass:</B>&nbsp=
;51760&nbsp;&nbsp;&nbsp;&nbsp;<B>Score:</B>&nbsp;138&nbsp;&nbsp;&nbsp;&nb=
sp;<B>Expect:</B>&nbsp;2.9e-008&nbsp;&nbsp;<B>Matches:</B>&nbsp;5</TT></T=
D></TR>
  <TR>
    <TD>&nbsp;</TD>
    <TD noWrap><TT>unnamed protein product [Thellungiella=20
  halophila]</TT></TD></TR></TBODY></TABLE>
<TABLE border=3D0 cellSpacing=3D0 cellPadding=3D0>
  <TBODY>
  <TR>
    <TD><TT>&nbsp;&nbsp;&nbsp;&nbsp;&nbsp;&nbsp;</TT></TD>
    <TD align=3Dright><TT><B>Observed&nbsp;&nbsp;</B></TT></TD>
    <TD noWrap align=3Dright><TT><B>Mr(expt)&nbsp;&nbsp;</B></TT></TD>
    <TD noWrap align=3Dright><TT><B>Mr(calc)&nbsp;&nbsp;</B></TT></TD>
    <TD align=3Dright><TT><B>&nbsp;ppm&nbsp;&nbsp;</B></TT></TD>
    <TD align=3Dright><TT><B>Start&nbsp;</B></TT></TD>
    <TD align=3Dright><TT><B>&nbsp;</B></TT></TD>
    <TD align=3Dright><TT><B>End&nbsp;</B></TT></TD>
    <TD align=3Dright><TT><B>Miss&nbsp;</B></TT></TD>
    <TD align=3Dright><TT><B>Ions&nbsp;</B></TT></TD>
    <TD><TT><B>&nbsp;Peptide</B></TT></TD></TR>
  <TR>
    <TD align=3Dright>&nbsp;</TD>
    <TD align=3Dright><TT>702.3794&nbsp;&nbsp;</TT></TD>
    <TD align=3Dright><TT>701.3721&nbsp;&nbsp;</TT></TD>
    <TD align=3Dright><TT>701.4072&nbsp;&nbsp;</TT></TD>
    <TD noWrap align=3Dright><TT>-50.00&nbsp;</TT></TD>
    <TD align=3Dright><TT>100&nbsp;</TT></TD>
    <TD noWrap align=3Dright><TT>-&nbsp;</TT></TD>
    <TD align=3Dright><TT>105&nbsp;</TT></TD>
    <TD align=3Dright><TT>0&nbsp;&nbsp;</TT></TD>
    <TD noWrap align=3Dright><TT>---&nbsp;&nbsp;</TT></TD>
    <TD noWrap><TT>&nbsp;K.SVIEVR.D</TT></TD></TR>
  <TR>
    <TD align=3Dright>&nbsp;</TD>
    <TD align=3Dright><TT>1300.6328&nbsp;&nbsp;</TT></TD>
    <TD align=3Dright><TT>1299.6255&nbsp;&nbsp;</TT></TD>
    <TD align=3Dright><TT>1299.7286&nbsp;&nbsp;</TT></TD>
    <TD noWrap align=3Dright><TT>-79.28&nbsp;</TT></TD>
    <TD align=3Dright><TT>412&nbsp;</TT></TD>
    <TD noWrap align=3Dright><TT>-&nbsp;</TT></TD>
    <TD align=3Dright><TT>423&nbsp;</TT></TD>
    <TD align=3Dright><TT>0&nbsp;&nbsp;</TT></TD>
    <TD noWrap align=3Dright><TT>---&nbsp;&nbsp;</TT></TD>
    <TD noWrap><TT>&nbsp;K.SIPSIVELDSLK.V</TT></TD></TR>
  <TR>
    <TD align=3Dright>&nbsp;</TD>
    <TD align=3Dright><TT>2107.9858&nbsp;&nbsp;</TT></TD>
    <TD align=3Dright><TT>2106.9785&nbsp;&nbsp;</TT></TD>
    <TD align=3Dright><TT>2107.0950&nbsp;&nbsp;</TT></TD>
    <TD noWrap align=3Dright><TT>-55.26&nbsp;</TT></TD>
    <TD align=3Dright><TT>267&nbsp;</TT></TD>
    <TD noWrap align=3Dright><TT>-&nbsp;</TT></TD>
    <TD align=3Dright><TT>284&nbsp;</TT></TD>
    <TD align=3Dright><TT>0&nbsp;&nbsp;</TT></TD>
    <TD noWrap align=3Dright><TT>---&nbsp;&nbsp;</TT></TD>
    <TD noWrap><TT>&nbsp;K.VQLLEIAQVPDEHVNEFK.S</TT></TD></TR>
  <TR>
    <TD align=3Dright>&nbsp;</TD>
    <TD align=3Dright><TT>2107.9858&nbsp;&nbsp;</TT></TD>
    <TD align=3Dright><TT>2106.9785&nbsp;&nbsp;</TT></TD>
    <TD align=3Dright><TT>2107.0950&nbsp;&nbsp;</TT></TD>
    <TD noWrap align=3Dright><TT>-55.26&nbsp;</TT></TD>
    <TD align=3Dright><TT>267&nbsp;</TT></TD>
    <TD noWrap align=3Dright><TT>-&nbsp;</TT></TD>
    <TD align=3Dright><TT>284&nbsp;</TT></TD>
    <TD align=3Dright><TT>0&nbsp;&nbsp;</TT></TD>
    <TD noWrap align=3Dright><TT>120&nbsp;&nbsp;</TT></TD>
    <TD noWrap><TT>&nbsp;K.VQLLEIAQVPDEHVNEFK.S</TT></TD></TR>
  <TR>
    <TD align=3Dright>&nbsp;</TD>
    <TD align=3Dright><TT>2160.8591&nbsp;&nbsp;</TT></TD>
    <TD align=3Dright><TT>2159.8518&nbsp;&nbsp;</TT></TD>
    <TD align=3Dright><TT>2159.9735&nbsp;&nbsp;</TT></TD>
    <TD noWrap align=3Dright><TT>-56.33&nbsp;</TT></TD>
    <TD align=3Dright><TT>185&nbsp;</TT></TD>
    <TD noWrap align=3Dright><TT>-&nbsp;</TT></TD>
    <TD align=3Dright><TT>204&nbsp;</TT></TD>
    <TD align=3Dright><TT>0&nbsp;&nbsp;</TT></TD>
    <TD noWrap align=3Dright><TT>---&nbsp;&nbsp;</TT></TD>
    <TD =
noWrap><TT>&nbsp;K.DGWYPPGHGDVFPSLMNSGK.L</TT></TD></TR></TBODY></TABLE>
<TABLE border=3D0 cellSpacing=3D0>
  <TBODY>
  <TR>
    <TD><TT>&nbsp;&nbsp;&nbsp;&nbsp;&nbsp;&nbsp;</TT></TD>
    <TD><TT><B>No match to: </B>806.4046, 825.0566, 842.4547, 876.3776,=20
      934.4869, 955.5041, 1006.5073, 1006.5073, 1092.5804, 1124.4747, =
1359.5983,=20
      1359.5983, 1370.6868, 1381.5782, 1392.6836, 1421.5254, 1448.6809,=20
      1548.6252, 1548.6252, 1569.6798, 1569.6798, 1599.7623, 1616.7279,=20
      1616.7279, 1638.6942, 1678.6534, 1678.6534, 1680.6548, 1700.7817,=20
      1718.8066, 1826.7899, 1874.9252, 2008.9309, 2008.9309, 2129.9766,=20
      2144.8667, 2144.8667, 2150.0789, 2179.9836, 2366.1384, 2366.1384,=20
      2481.0388, 2498.0344, 2625.3088, 2650.2737, 2965.4526,=20
  3314.6677</TT></TD></TR></TBODY></TABLE><BR>
<TABLE border=3D0 cellSpacing=3D0>
  <TBODY>
  <TR>
    <TD><TT><B><A name=3DHit20>20.</A>&nbsp;&nbsp;&nbsp;</B></TT></TD>
    <TD noWrap><TT><A=20
      =
href=3D"http://zxw-pc/mascot/cgi/protein_view.pl?file=3D../data/20121225/=
F002428.dat&amp;hit=3D20"=20
      =
target=3D_blank>gi|297811877</A>&nbsp;&nbsp;&nbsp;&nbsp;<B>Mass:</B>&nbsp=
;51799&nbsp;&nbsp;&nbsp;&nbsp;<B>Score:</B>&nbsp;138&nbsp;&nbsp;&nbsp;&nb=
sp;<B>Expect:</B>&nbsp;2.9e-008&nbsp;&nbsp;<B>Matches:</B>&nbsp;5</TT></T=
D></TR>
  <TR>
    <TD>&nbsp;</TD>
    <TD noWrap><TT>hypothetical protein ARALYDRAFT_909725 [Arabidopsis =
lyrata=20
      subsp. lyrata]</TT></TD></TR></TBODY></TABLE>
<TABLE border=3D0 cellSpacing=3D0 cellPadding=3D0>
  <TBODY>
  <TR>
    <TD><TT>&nbsp;&nbsp;&nbsp;&nbsp;&nbsp;&nbsp;</TT></TD>
    <TD align=3Dright><TT><B>Observed&nbsp;&nbsp;</B></TT></TD>
    <TD noWrap align=3Dright><TT><B>Mr(expt)&nbsp;&nbsp;</B></TT></TD>
    <TD noWrap align=3Dright><TT><B>Mr(calc)&nbsp;&nbsp;</B></TT></TD>
    <TD align=3Dright><TT><B>&nbsp;ppm&nbsp;&nbsp;</B></TT></TD>
    <TD align=3Dright><TT><B>Start&nbsp;</B></TT></TD>
    <TD align=3Dright><TT><B>&nbsp;</B></TT></TD>
    <TD align=3Dright><TT><B>End&nbsp;</B></TT></TD>
    <TD align=3Dright><TT><B>Miss&nbsp;</B></TT></TD>
    <TD align=3Dright><TT><B>Ions&nbsp;</B></TT></TD>
    <TD><TT><B>&nbsp;Peptide</B></TT></TD></TR>
  <TR>
    <TD align=3Dright>&nbsp;</TD>
    <TD align=3Dright><TT>702.3794&nbsp;&nbsp;</TT></TD>
    <TD align=3Dright><TT>701.3721&nbsp;&nbsp;</TT></TD>
    <TD align=3Dright><TT>701.4072&nbsp;&nbsp;</TT></TD>
    <TD noWrap align=3Dright><TT>-50.00&nbsp;</TT></TD>
    <TD align=3Dright><TT>100&nbsp;</TT></TD>
    <TD noWrap align=3Dright><TT>-&nbsp;</TT></TD>
    <TD align=3Dright><TT>105&nbsp;</TT></TD>
    <TD align=3Dright><TT>0&nbsp;&nbsp;</TT></TD>
    <TD noWrap align=3Dright><TT>---&nbsp;&nbsp;</TT></TD>
    <TD noWrap><TT>&nbsp;K.SVIEVR.D</TT></TD></TR>
  <TR>
    <TD align=3Dright>&nbsp;</TD>
    <TD align=3Dright><TT>1300.6328&nbsp;&nbsp;</TT></TD>
    <TD align=3Dright><TT>1299.6255&nbsp;&nbsp;</TT></TD>
    <TD align=3Dright><TT>1299.7286&nbsp;&nbsp;</TT></TD>
    <TD noWrap align=3Dright><TT>-79.28&nbsp;</TT></TD>
    <TD align=3Dright><TT>412&nbsp;</TT></TD>
    <TD noWrap align=3Dright><TT>-&nbsp;</TT></TD>
    <TD align=3Dright><TT>423&nbsp;</TT></TD>
    <TD align=3Dright><TT>0&nbsp;&nbsp;</TT></TD>
    <TD noWrap align=3Dright><TT>---&nbsp;&nbsp;</TT></TD>
    <TD noWrap><TT>&nbsp;K.SIPSIVELDSLK.V</TT></TD></TR>
  <TR>
    <TD align=3Dright>&nbsp;</TD>
    <TD align=3Dright><TT>2107.9858&nbsp;&nbsp;</TT></TD>
    <TD align=3Dright><TT>2106.9785&nbsp;&nbsp;</TT></TD>
    <TD align=3Dright><TT>2107.0950&nbsp;&nbsp;</TT></TD>
    <TD noWrap align=3Dright><TT>-55.26&nbsp;</TT></TD>
    <TD align=3Dright><TT>267&nbsp;</TT></TD>
    <TD noWrap align=3Dright><TT>-&nbsp;</TT></TD>
    <TD align=3Dright><TT>284&nbsp;</TT></TD>
    <TD align=3Dright><TT>0&nbsp;&nbsp;</TT></TD>
    <TD noWrap align=3Dright><TT>---&nbsp;&nbsp;</TT></TD>
    <TD noWrap><TT>&nbsp;R.VQLLEIAQVPDEHVNEFK.S</TT></TD></TR>
  <TR>
    <TD align=3Dright>&nbsp;</TD>
    <TD align=3Dright><TT>2107.9858&nbsp;&nbsp;</TT></TD>
    <TD align=3Dright><TT>2106.9785&nbsp;&nbsp;</TT></TD>
    <TD align=3Dright><TT>2107.0950&nbsp;&nbsp;</TT></TD>
    <TD noWrap align=3Dright><TT>-55.26&nbsp;</TT></TD>
    <TD align=3Dright><TT>267&nbsp;</TT></TD>
    <TD noWrap align=3Dright><TT>-&nbsp;</TT></TD>
    <TD align=3Dright><TT>284&nbsp;</TT></TD>
    <TD align=3Dright><TT>0&nbsp;&nbsp;</TT></TD>
    <TD noWrap align=3Dright><TT>120&nbsp;&nbsp;</TT></TD>
    <TD noWrap><TT>&nbsp;R.VQLLEIAQVPDEHVNEFK.S</TT></TD></TR>
  <TR>
    <TD align=3Dright>&nbsp;</TD>
    <TD align=3Dright><TT>2160.8591&nbsp;&nbsp;</TT></TD>
    <TD align=3Dright><TT>2159.8518&nbsp;&nbsp;</TT></TD>
    <TD align=3Dright><TT>2159.9735&nbsp;&nbsp;</TT></TD>
    <TD noWrap align=3Dright><TT>-56.33&nbsp;</TT></TD>
    <TD align=3Dright><TT>185&nbsp;</TT></TD>
    <TD noWrap align=3Dright><TT>-&nbsp;</TT></TD>
    <TD align=3Dright><TT>204&nbsp;</TT></TD>
    <TD align=3Dright><TT>0&nbsp;&nbsp;</TT></TD>
    <TD noWrap align=3Dright><TT>---&nbsp;&nbsp;</TT></TD>
    <TD =
noWrap><TT>&nbsp;K.DGWYPPGHGDVFPSLMNSGK.L</TT></TD></TR></TBODY></TABLE>
<TABLE border=3D0 cellSpacing=3D0>
  <TBODY>
  <TR>
    <TD><TT>&nbsp;&nbsp;&nbsp;&nbsp;&nbsp;&nbsp;</TT></TD>
    <TD><TT><B>No match to: </B>806.4046, 825.0566, 842.4547, 876.3776,=20
      934.4869, 955.5041, 1006.5073, 1006.5073, 1092.5804, 1124.4747, =
1359.5983,=20
      1359.5983, 1370.6868, 1381.5782, 1392.6836, 1421.5254, 1448.6809,=20
      1548.6252, 1548.6252, 1569.6798, 1569.6798, 1599.7623, 1616.7279,=20
      1616.7279, 1638.6942, 1678.6534, 1678.6534, 1680.6548, 1700.7817,=20
      1718.8066, 1826.7899, 1874.9252, 2008.9309, 2008.9309, 2129.9766,=20
      2144.8667, 2144.8667, 2150.0789, 2179.9836, 2366.1384, 2366.1384,=20
      2481.0388, 2498.0344, 2625.3088, 2650.2737, 2965.4526,=20
  3314.6677</TT></TD></TR></TBODY></TABLE><BR>
<TABLE border=3D0 cellSpacing=3D0>
  <TBODY>
  <TR>
    <TD><TT><B><A name=3DHit21>21.</A>&nbsp;&nbsp;&nbsp;</B></TT></TD>
    <TD noWrap><TT><A=20
      =
href=3D"http://zxw-pc/mascot/cgi/protein_view.pl?file=3D../data/20121225/=
F002428.dat&amp;hit=3D21"=20
      =
target=3D_blank>gi|297319659</A>&nbsp;&nbsp;&nbsp;&nbsp;<B>Mass:</B>&nbsp=
;51799&nbsp;&nbsp;&nbsp;&nbsp;<B>Score:</B>&nbsp;138&nbsp;&nbsp;&nbsp;&nb=
sp;<B>Expect:</B>&nbsp;2.9e-008&nbsp;&nbsp;<B>Matches:</B>&nbsp;5</TT></T=
D></TR>
  <TR>
    <TD>&nbsp;</TD>
    <TD noWrap><TT>hypothetical protein ARALYDRAFT_909725 [Arabidopsis =
lyrata=20
      subsp. lyrata]</TT></TD></TR></TBODY></TABLE>
<TABLE border=3D0 cellSpacing=3D0 cellPadding=3D0>
  <TBODY>
  <TR>
    <TD><TT>&nbsp;&nbsp;&nbsp;&nbsp;&nbsp;&nbsp;</TT></TD>
    <TD align=3Dright><TT><B>Observed&nbsp;&nbsp;</B></TT></TD>
    <TD noWrap align=3Dright><TT><B>Mr(expt)&nbsp;&nbsp;</B></TT></TD>
    <TD noWrap align=3Dright><TT><B>Mr(calc)&nbsp;&nbsp;</B></TT></TD>
    <TD align=3Dright><TT><B>&nbsp;ppm&nbsp;&nbsp;</B></TT></TD>
    <TD align=3Dright><TT><B>Start&nbsp;</B></TT></TD>
    <TD align=3Dright><TT><B>&nbsp;</B></TT></TD>
    <TD align=3Dright><TT><B>End&nbsp;</B></TT></TD>
    <TD align=3Dright><TT><B>Miss&nbsp;</B></TT></TD>
    <TD align=3Dright><TT><B>Ions&nbsp;</B></TT></TD>
    <TD><TT><B>&nbsp;Peptide</B></TT></TD></TR>
  <TR>
    <TD align=3Dright>&nbsp;</TD>
    <TD align=3Dright><TT>702.3794&nbsp;&nbsp;</TT></TD>
    <TD align=3Dright><TT>701.3721&nbsp;&nbsp;</TT></TD>
    <TD align=3Dright><TT>701.4072&nbsp;&nbsp;</TT></TD>
    <TD noWrap align=3Dright><TT>-50.00&nbsp;</TT></TD>
    <TD align=3Dright><TT>100&nbsp;</TT></TD>
    <TD noWrap align=3Dright><TT>-&nbsp;</TT></TD>
    <TD align=3Dright><TT>105&nbsp;</TT></TD>
    <TD align=3Dright><TT>0&nbsp;&nbsp;</TT></TD>
    <TD noWrap align=3Dright><TT>---&nbsp;&nbsp;</TT></TD>
    <TD noWrap><TT>&nbsp;K.SVIEVR.D</TT></TD></TR>
  <TR>
    <TD align=3Dright>&nbsp;</TD>
    <TD align=3Dright><TT>1300.6328&nbsp;&nbsp;</TT></TD>
    <TD align=3Dright><TT>1299.6255&nbsp;&nbsp;</TT></TD>
    <TD align=3Dright><TT>1299.7286&nbsp;&nbsp;</TT></TD>
    <TD noWrap align=3Dright><TT>-79.28&nbsp;</TT></TD>
    <TD align=3Dright><TT>412&nbsp;</TT></TD>
    <TD noWrap align=3Dright><TT>-&nbsp;</TT></TD>
    <TD align=3Dright><TT>423&nbsp;</TT></TD>
    <TD align=3Dright><TT>0&nbsp;&nbsp;</TT></TD>
    <TD noWrap align=3Dright><TT>---&nbsp;&nbsp;</TT></TD>
    <TD noWrap><TT>&nbsp;K.SIPSIVELDSLK.V</TT></TD></TR>
  <TR>
    <TD align=3Dright>&nbsp;</TD>
    <TD align=3Dright><TT>2107.9858&nbsp;&nbsp;</TT></TD>
    <TD align=3Dright><TT>2106.9785&nbsp;&nbsp;</TT></TD>
    <TD align=3Dright><TT>2107.0950&nbsp;&nbsp;</TT></TD>
    <TD noWrap align=3Dright><TT>-55.26&nbsp;</TT></TD>
    <TD align=3Dright><TT>267&nbsp;</TT></TD>
    <TD noWrap align=3Dright><TT>-&nbsp;</TT></TD>
    <TD align=3Dright><TT>284&nbsp;</TT></TD>
    <TD align=3Dright><TT>0&nbsp;&nbsp;</TT></TD>
    <TD noWrap align=3Dright><TT>---&nbsp;&nbsp;</TT></TD>
    <TD noWrap><TT>&nbsp;R.VQLLEIAQVPDEHVNEFK.S</TT></TD></TR>
  <TR>
    <TD align=3Dright>&nbsp;</TD>
    <TD align=3Dright><TT>2107.9858&nbsp;&nbsp;</TT></TD>
    <TD align=3Dright><TT>2106.9785&nbsp;&nbsp;</TT></TD>
    <TD align=3Dright><TT>2107.0950&nbsp;&nbsp;</TT></TD>
    <TD noWrap align=3Dright><TT>-55.26&nbsp;</TT></TD>
    <TD align=3Dright><TT>267&nbsp;</TT></TD>
    <TD noWrap align=3Dright><TT>-&nbsp;</TT></TD>
    <TD align=3Dright><TT>284&nbsp;</TT></TD>
    <TD align=3Dright><TT>0&nbsp;&nbsp;</TT></TD>
    <TD noWrap align=3Dright><TT>120&nbsp;&nbsp;</TT></TD>
    <TD noWrap><TT>&nbsp;R.VQLLEIAQVPDEHVNEFK.S</TT></TD></TR>
  <TR>
    <TD align=3Dright>&nbsp;</TD>
    <TD align=3Dright><TT>2160.8591&nbsp;&nbsp;</TT></TD>
    <TD align=3Dright><TT>2159.8518&nbsp;&nbsp;</TT></TD>
    <TD align=3Dright><TT>2159.9735&nbsp;&nbsp;</TT></TD>
    <TD noWrap align=3Dright><TT>-56.33&nbsp;</TT></TD>
    <TD align=3Dright><TT>185&nbsp;</TT></TD>
    <TD noWrap align=3Dright><TT>-&nbsp;</TT></TD>
    <TD align=3Dright><TT>204&nbsp;</TT></TD>
    <TD align=3Dright><TT>0&nbsp;&nbsp;</TT></TD>
    <TD noWrap align=3Dright><TT>---&nbsp;&nbsp;</TT></TD>
    <TD =
noWrap><TT>&nbsp;K.DGWYPPGHGDVFPSLMNSGK.L</TT></TD></TR></TBODY></TABLE>
<TABLE border=3D0 cellSpacing=3D0>
  <TBODY>
  <TR>
    <TD><TT>&nbsp;&nbsp;&nbsp;&nbsp;&nbsp;&nbsp;</TT></TD>
    <TD><TT><B>No match to: </B>806.4046, 825.0566, 842.4547, 876.3776,=20
      934.4869, 955.5041, 1006.5073, 1006.5073, 1092.5804, 1124.4747, =
1359.5983,=20
      1359.5983, 1370.6868, 1381.5782, 1392.6836, 1421.5254, 1448.6809,=20
      1548.6252, 1548.6252, 1569.6798, 1569.6798, 1599.7623, 1616.7279,=20
      1616.7279, 1638.6942, 1678.6534, 1678.6534, 1680.6548, 1700.7817,=20
      1718.8066, 1826.7899, 1874.9252, 2008.9309, 2008.9309, 2129.9766,=20
      2144.8667, 2144.8667, 2150.0789, 2179.9836, 2366.1384, 2366.1384,=20
      2481.0388, 2498.0344, 2625.3088, 2650.2737, 2965.4526,=20
  3314.6677</TT></TD></TR></TBODY></TABLE><BR>
<TABLE border=3D0 cellSpacing=3D0>
  <TBODY>
  <TR>
    <TD><TT><B><A name=3DHit22>22.</A>&nbsp;&nbsp;&nbsp;</B></TT></TD>
    <TD noWrap><TT><A=20
      =
href=3D"http://zxw-pc/mascot/cgi/protein_view.pl?file=3D../data/20121225/=
F002428.dat&amp;hit=3D22"=20
      =
target=3D_blank>gi|332005029</A>&nbsp;&nbsp;&nbsp;&nbsp;<B>Mass:</B>&nbsp=
;51887&nbsp;&nbsp;&nbsp;&nbsp;<B>Score:</B>&nbsp;138&nbsp;&nbsp;&nbsp;&nb=
sp;<B>Expect:</B>&nbsp;2.9e-008&nbsp;&nbsp;<B>Matches:</B>&nbsp;5</TT></T=
D></TR>
  <TR>
    <TD>&nbsp;</TD>
    <TD noWrap><TT>UTP--glucose-1-phosphate uridylyltransferase 1 =
[Arabidopsis=20
      thaliana]</TT></TD></TR></TBODY></TABLE>
<TABLE border=3D0 cellSpacing=3D0 cellPadding=3D0>
  <TBODY>
  <TR>
    <TD><TT>&nbsp;&nbsp;&nbsp;&nbsp;&nbsp;&nbsp;</TT></TD>
    <TD align=3Dright><TT><B>Observed&nbsp;&nbsp;</B></TT></TD>
    <TD noWrap align=3Dright><TT><B>Mr(expt)&nbsp;&nbsp;</B></TT></TD>
    <TD noWrap align=3Dright><TT><B>Mr(calc)&nbsp;&nbsp;</B></TT></TD>
    <TD align=3Dright><TT><B>&nbsp;ppm&nbsp;&nbsp;</B></TT></TD>
    <TD align=3Dright><TT><B>Start&nbsp;</B></TT></TD>
    <TD align=3Dright><TT><B>&nbsp;</B></TT></TD>
    <TD align=3Dright><TT><B>End&nbsp;</B></TT></TD>
    <TD align=3Dright><TT><B>Miss&nbsp;</B></TT></TD>
    <TD align=3Dright><TT><B>Ions&nbsp;</B></TT></TD>
    <TD><TT><B>&nbsp;Peptide</B></TT></TD></TR>
  <TR>
    <TD align=3Dright>&nbsp;</TD>
    <TD align=3Dright><TT>702.3794&nbsp;&nbsp;</TT></TD>
    <TD align=3Dright><TT>701.3721&nbsp;&nbsp;</TT></TD>
    <TD align=3Dright><TT>701.4072&nbsp;&nbsp;</TT></TD>
    <TD noWrap align=3Dright><TT>-50.00&nbsp;</TT></TD>
    <TD align=3Dright><TT>101&nbsp;</TT></TD>
    <TD noWrap align=3Dright><TT>-&nbsp;</TT></TD>
    <TD align=3Dright><TT>106&nbsp;</TT></TD>
    <TD align=3Dright><TT>0&nbsp;&nbsp;</TT></TD>
    <TD noWrap align=3Dright><TT>---&nbsp;&nbsp;</TT></TD>
    <TD noWrap><TT>&nbsp;K.SVIEVR.D</TT></TD></TR>
  <TR>
    <TD align=3Dright>&nbsp;</TD>
    <TD align=3Dright><TT>1300.6328&nbsp;&nbsp;</TT></TD>
    <TD align=3Dright><TT>1299.6255&nbsp;&nbsp;</TT></TD>
    <TD align=3Dright><TT>1299.7286&nbsp;&nbsp;</TT></TD>
    <TD noWrap align=3Dright><TT>-79.28&nbsp;</TT></TD>
    <TD align=3Dright><TT>413&nbsp;</TT></TD>
    <TD noWrap align=3Dright><TT>-&nbsp;</TT></TD>
    <TD align=3Dright><TT>424&nbsp;</TT></TD>
    <TD align=3Dright><TT>0&nbsp;&nbsp;</TT></TD>
    <TD noWrap align=3Dright><TT>---&nbsp;&nbsp;</TT></TD>
    <TD noWrap><TT>&nbsp;K.SIPSIVELDSLK.V</TT></TD></TR>
  <TR>
    <TD align=3Dright>&nbsp;</TD>
    <TD align=3Dright><TT>2107.9858&nbsp;&nbsp;</TT></TD>
    <TD align=3Dright><TT>2106.9785&nbsp;&nbsp;</TT></TD>
    <TD align=3Dright><TT>2107.0950&nbsp;&nbsp;</TT></TD>
    <TD noWrap align=3Dright><TT>-55.26&nbsp;</TT></TD>
    <TD align=3Dright><TT>268&nbsp;</TT></TD>
    <TD noWrap align=3Dright><TT>-&nbsp;</TT></TD>
    <TD align=3Dright><TT>285&nbsp;</TT></TD>
    <TD align=3Dright><TT>0&nbsp;&nbsp;</TT></TD>
    <TD noWrap align=3Dright><TT>---&nbsp;&nbsp;</TT></TD>
    <TD noWrap><TT>&nbsp;K.VQLLEIAQVPDEHVNEFK.S</TT></TD></TR>
  <TR>
    <TD align=3Dright>&nbsp;</TD>
    <TD align=3Dright><TT>2107.9858&nbsp;&nbsp;</TT></TD>
    <TD align=3Dright><TT>2106.9785&nbsp;&nbsp;</TT></TD>
    <TD align=3Dright><TT>2107.0950&nbsp;&nbsp;</TT></TD>
    <TD noWrap align=3Dright><TT>-55.26&nbsp;</TT></TD>
    <TD align=3Dright><TT>268&nbsp;</TT></TD>
    <TD noWrap align=3Dright><TT>-&nbsp;</TT></TD>
    <TD align=3Dright><TT>285&nbsp;</TT></TD>
    <TD align=3Dright><TT>0&nbsp;&nbsp;</TT></TD>
    <TD noWrap align=3Dright><TT>120&nbsp;&nbsp;</TT></TD>
    <TD noWrap><TT>&nbsp;K.VQLLEIAQVPDEHVNEFK.S</TT></TD></TR>
  <TR>
    <TD align=3Dright>&nbsp;</TD>
    <TD align=3Dright><TT>2160.8591&nbsp;&nbsp;</TT></TD>
    <TD align=3Dright><TT>2159.8518&nbsp;&nbsp;</TT></TD>
    <TD align=3Dright><TT>2159.9735&nbsp;&nbsp;</TT></TD>
    <TD noWrap align=3Dright><TT>-56.33&nbsp;</TT></TD>
    <TD align=3Dright><TT>186&nbsp;</TT></TD>
    <TD noWrap align=3Dright><TT>-&nbsp;</TT></TD>
    <TD align=3Dright><TT>205&nbsp;</TT></TD>
    <TD align=3Dright><TT>0&nbsp;&nbsp;</TT></TD>
    <TD noWrap align=3Dright><TT>---&nbsp;&nbsp;</TT></TD>
    <TD =
noWrap><TT>&nbsp;K.DGWYPPGHGDVFPSLMNSGK.L</TT></TD></TR></TBODY></TABLE>
<TABLE border=3D0 cellSpacing=3D0>
  <TBODY>
  <TR>
    <TD><TT>&nbsp;&nbsp;&nbsp;&nbsp;&nbsp;&nbsp;</TT></TD>
    <TD><TT><B>No match to: </B>806.4046, 825.0566, 842.4547, 876.3776,=20
      934.4869, 955.5041, 1006.5073, 1006.5073, 1092.5804, 1124.4747, =
1359.5983,=20
      1359.5983, 1370.6868, 1381.5782, 1392.6836, 1421.5254, 1448.6809,=20
      1548.6252, 1548.6252, 1569.6798, 1569.6798, 1599.7623, 1616.7279,=20
      1616.7279, 1638.6942, 1678.6534, 1678.6534, 1680.6548, 1700.7817,=20
      1718.8066, 1826.7899, 1874.9252, 2008.9309, 2008.9309, 2129.9766,=20
      2144.8667, 2144.8667, 2150.0789, 2179.9836, 2366.1384, 2366.1384,=20
      2481.0388, 2498.0344, 2625.3088, 2650.2737, 2965.4526,=20
  3314.6677</TT></TD></TR></TBODY></TABLE><BR>
<TABLE border=3D0 cellSpacing=3D0>
  <TBODY>
  <TR>
    <TD><TT><B><A name=3DHit23>23.</A>&nbsp;&nbsp;&nbsp;</B></TT></TD>
    <TD noWrap><TT><A=20
      =
href=3D"http://zxw-pc/mascot/cgi/protein_view.pl?file=3D../data/20121225/=
F002428.dat&amp;hit=3D23"=20
      =
target=3D_blank>gi|12585448</A>&nbsp;&nbsp;&nbsp;&nbsp;<B>Mass:</B>&nbsp;=
51887&nbsp;&nbsp;&nbsp;&nbsp;<B>Score:</B>&nbsp;138&nbsp;&nbsp;&nbsp;&nbs=
p;<B>Expect:</B>&nbsp;2.9e-008&nbsp;&nbsp;<B>Matches:</B>&nbsp;5</TT></TD=
></TR>
  <TR>
    <TD>&nbsp;</TD>
    <TD noWrap><TT>RecName: Full=3DUTP--glucose-1-phosphate =
uridylyltransferase=20
      1; AltName: Full=3DUDP-glucose pyrophosphorylase 1; Short=3DUDPGP =
1;=20
      Short=3DUGPase 1</TT></TD></TR></TBODY></TABLE>
<TABLE border=3D0 cellSpacing=3D0 cellPadding=3D0>
  <TBODY>
  <TR>
    <TD><TT>&nbsp;&nbsp;&nbsp;&nbsp;&nbsp;&nbsp;</TT></TD>
    <TD align=3Dright><TT><B>Observed&nbsp;&nbsp;</B></TT></TD>
    <TD noWrap align=3Dright><TT><B>Mr(expt)&nbsp;&nbsp;</B></TT></TD>
    <TD noWrap align=3Dright><TT><B>Mr(calc)&nbsp;&nbsp;</B></TT></TD>
    <TD align=3Dright><TT><B>&nbsp;ppm&nbsp;&nbsp;</B></TT></TD>
    <TD align=3Dright><TT><B>Start&nbsp;</B></TT></TD>
    <TD align=3Dright><TT><B>&nbsp;</B></TT></TD>
    <TD align=3Dright><TT><B>End&nbsp;</B></TT></TD>
    <TD align=3Dright><TT><B>Miss&nbsp;</B></TT></TD>
    <TD align=3Dright><TT><B>Ions&nbsp;</B></TT></TD>
    <TD><TT><B>&nbsp;Peptide</B></TT></TD></TR>
  <TR>
    <TD align=3Dright>&nbsp;</TD>
    <TD align=3Dright><TT>702.3794&nbsp;&nbsp;</TT></TD>
    <TD align=3Dright><TT>701.3721&nbsp;&nbsp;</TT></TD>
    <TD align=3Dright><TT>701.4072&nbsp;&nbsp;</TT></TD>
    <TD noWrap align=3Dright><TT>-50.00&nbsp;</TT></TD>
    <TD align=3Dright><TT>101&nbsp;</TT></TD>
    <TD noWrap align=3Dright><TT>-&nbsp;</TT></TD>
    <TD align=3Dright><TT>106&nbsp;</TT></TD>
    <TD align=3Dright><TT>0&nbsp;&nbsp;</TT></TD>
    <TD noWrap align=3Dright><TT>---&nbsp;&nbsp;</TT></TD>
    <TD noWrap><TT>&nbsp;K.SVIEVR.D</TT></TD></TR>
  <TR>
    <TD align=3Dright>&nbsp;</TD>
    <TD align=3Dright><TT>1300.6328&nbsp;&nbsp;</TT></TD>
    <TD align=3Dright><TT>1299.6255&nbsp;&nbsp;</TT></TD>
    <TD align=3Dright><TT>1299.7286&nbsp;&nbsp;</TT></TD>
    <TD noWrap align=3Dright><TT>-79.28&nbsp;</TT></TD>
    <TD align=3Dright><TT>413&nbsp;</TT></TD>
    <TD noWrap align=3Dright><TT>-&nbsp;</TT></TD>
    <TD align=3Dright><TT>424&nbsp;</TT></TD>
    <TD align=3Dright><TT>0&nbsp;&nbsp;</TT></TD>
    <TD noWrap align=3Dright><TT>---&nbsp;&nbsp;</TT></TD>
    <TD noWrap><TT>&nbsp;K.SIPSIVELDSLK.V</TT></TD></TR>
  <TR>
    <TD align=3Dright>&nbsp;</TD>
    <TD align=3Dright><TT>2107.9858&nbsp;&nbsp;</TT></TD>
    <TD align=3Dright><TT>2106.9785&nbsp;&nbsp;</TT></TD>
    <TD align=3Dright><TT>2107.0950&nbsp;&nbsp;</TT></TD>
    <TD noWrap align=3Dright><TT>-55.26&nbsp;</TT></TD>
    <TD align=3Dright><TT>268&nbsp;</TT></TD>
    <TD noWrap align=3Dright><TT>-&nbsp;</TT></TD>
    <TD align=3Dright><TT>285&nbsp;</TT></TD>
    <TD align=3Dright><TT>0&nbsp;&nbsp;</TT></TD>
    <TD noWrap align=3Dright><TT>---&nbsp;&nbsp;</TT></TD>
    <TD noWrap><TT>&nbsp;K.VQLLEIAQVPDEHVNEFK.S</TT></TD></TR>
  <TR>
    <TD align=3Dright>&nbsp;</TD>
    <TD align=3Dright><TT>2107.9858&nbsp;&nbsp;</TT></TD>
    <TD align=3Dright><TT>2106.9785&nbsp;&nbsp;</TT></TD>
    <TD align=3Dright><TT>2107.0950&nbsp;&nbsp;</TT></TD>
    <TD noWrap align=3Dright><TT>-55.26&nbsp;</TT></TD>
    <TD align=3Dright><TT>268&nbsp;</TT></TD>
    <TD noWrap align=3Dright><TT>-&nbsp;</TT></TD>
    <TD align=3Dright><TT>285&nbsp;</TT></TD>
    <TD align=3Dright><TT>0&nbsp;&nbsp;</TT></TD>
    <TD noWrap align=3Dright><TT>120&nbsp;&nbsp;</TT></TD>
    <TD noWrap><TT>&nbsp;K.VQLLEIAQVPDEHVNEFK.S</TT></TD></TR>
  <TR>
    <TD align=3Dright>&nbsp;</TD>
    <TD align=3Dright><TT>2160.8591&nbsp;&nbsp;</TT></TD>
    <TD align=3Dright><TT>2159.8518&nbsp;&nbsp;</TT></TD>
    <TD align=3Dright><TT>2159.9735&nbsp;&nbsp;</TT></TD>
    <TD noWrap align=3Dright><TT>-56.33&nbsp;</TT></TD>
    <TD align=3Dright><TT>186&nbsp;</TT></TD>
    <TD noWrap align=3Dright><TT>-&nbsp;</TT></TD>
    <TD align=3Dright><TT>205&nbsp;</TT></TD>
    <TD align=3Dright><TT>0&nbsp;&nbsp;</TT></TD>
    <TD noWrap align=3Dright><TT>---&nbsp;&nbsp;</TT></TD>
    <TD =
noWrap><TT>&nbsp;K.DGWYPPGHGDVFPSLMNSGK.L</TT></TD></TR></TBODY></TABLE>
<TABLE border=3D0 cellSpacing=3D0>
  <TBODY>
  <TR>
    <TD><TT>&nbsp;&nbsp;&nbsp;&nbsp;&nbsp;&nbsp;</TT></TD>
    <TD><TT><B>No match to: </B>806.4046, 825.0566, 842.4547, 876.3776,=20
      934.4869, 955.5041, 1006.5073, 1006.5073, 1092.5804, 1124.4747, =
1359.5983,=20
      1359.5983, 1370.6868, 1381.5782, 1392.6836, 1421.5254, 1448.6809,=20
      1548.6252, 1548.6252, 1569.6798, 1569.6798, 1599.7623, 1616.7279,=20
      1616.7279, 1638.6942, 1678.6534, 1678.6534, 1680.6548, 1700.7817,=20
      1718.8066, 1826.7899, 1874.9252, 2008.9309, 2008.9309, 2129.9766,=20
      2144.8667, 2144.8667, 2150.0789, 2179.9836, 2366.1384, 2366.1384,=20
      2481.0388, 2498.0344, 2625.3088, 2650.2737, 2965.4526,=20
  3314.6677</TT></TD></TR></TBODY></TABLE><BR>
<TABLE border=3D0 cellSpacing=3D0>
  <TBODY>
  <TR>
    <TD><TT><B><A name=3DHit24>24.</A>&nbsp;&nbsp;&nbsp;</B></TT></TD>
    <TD noWrap><TT><A=20
      =
href=3D"http://zxw-pc/mascot/cgi/protein_view.pl?file=3D../data/20121225/=
F002428.dat&amp;hit=3D24"=20
      =
target=3D_blank>gi|15237947</A>&nbsp;&nbsp;&nbsp;&nbsp;<B>Mass:</B>&nbsp;=
51887&nbsp;&nbsp;&nbsp;&nbsp;<B>Score:</B>&nbsp;138&nbsp;&nbsp;&nbsp;&nbs=
p;<B>Expect:</B>&nbsp;2.9e-008&nbsp;&nbsp;<B>Matches:</B>&nbsp;5</TT></TD=
></TR>
  <TR>
    <TD>&nbsp;</TD>
    <TD noWrap><TT>UTP--glucose-1-phosphate uridylyltransferase 1 =
[Arabidopsis=20
      thaliana]</TT></TD></TR></TBODY></TABLE>
<TABLE border=3D0 cellSpacing=3D0 cellPadding=3D0>
  <TBODY>
  <TR>
    <TD><TT>&nbsp;&nbsp;&nbsp;&nbsp;&nbsp;&nbsp;</TT></TD>
    <TD align=3Dright><TT><B>Observed&nbsp;&nbsp;</B></TT></TD>
    <TD noWrap align=3Dright><TT><B>Mr(expt)&nbsp;&nbsp;</B></TT></TD>
    <TD noWrap align=3Dright><TT><B>Mr(calc)&nbsp;&nbsp;</B></TT></TD>
    <TD align=3Dright><TT><B>&nbsp;ppm&nbsp;&nbsp;</B></TT></TD>
    <TD align=3Dright><TT><B>Start&nbsp;</B></TT></TD>
    <TD align=3Dright><TT><B>&nbsp;</B></TT></TD>
    <TD align=3Dright><TT><B>End&nbsp;</B></TT></TD>
    <TD align=3Dright><TT><B>Miss&nbsp;</B></TT></TD>
    <TD align=3Dright><TT><B>Ions&nbsp;</B></TT></TD>
    <TD><TT><B>&nbsp;Peptide</B></TT></TD></TR>
  <TR>
    <TD align=3Dright>&nbsp;</TD>
    <TD align=3Dright><TT>702.3794&nbsp;&nbsp;</TT></TD>
    <TD align=3Dright><TT>701.3721&nbsp;&nbsp;</TT></TD>
    <TD align=3Dright><TT>701.4072&nbsp;&nbsp;</TT></TD>
    <TD noWrap align=3Dright><TT>-50.00&nbsp;</TT></TD>
    <TD align=3Dright><TT>101&nbsp;</TT></TD>
    <TD noWrap align=3Dright><TT>-&nbsp;</TT></TD>
    <TD align=3Dright><TT>106&nbsp;</TT></TD>
    <TD align=3Dright><TT>0&nbsp;&nbsp;</TT></TD>
    <TD noWrap align=3Dright><TT>---&nbsp;&nbsp;</TT></TD>
    <TD noWrap><TT>&nbsp;K.SVIEVR.D</TT></TD></TR>
  <TR>
    <TD align=3Dright>&nbsp;</TD>
    <TD align=3Dright><TT>1300.6328&nbsp;&nbsp;</TT></TD>
    <TD align=3Dright><TT>1299.6255&nbsp;&nbsp;</TT></TD>
    <TD align=3Dright><TT>1299.7286&nbsp;&nbsp;</TT></TD>
    <TD noWrap align=3Dright><TT>-79.28&nbsp;</TT></TD>
    <TD align=3Dright><TT>413&nbsp;</TT></TD>
    <TD noWrap align=3Dright><TT>-&nbsp;</TT></TD>
    <TD align=3Dright><TT>424&nbsp;</TT></TD>
    <TD align=3Dright><TT>0&nbsp;&nbsp;</TT></TD>
    <TD noWrap align=3Dright><TT>---&nbsp;&nbsp;</TT></TD>
    <TD noWrap><TT>&nbsp;K.SIPSIVELDSLK.V</TT></TD></TR>
  <TR>
    <TD align=3Dright>&nbsp;</TD>
    <TD align=3Dright><TT>2107.9858&nbsp;&nbsp;</TT></TD>
    <TD align=3Dright><TT>2106.9785&nbsp;&nbsp;</TT></TD>
    <TD align=3Dright><TT>2107.0950&nbsp;&nbsp;</TT></TD>
    <TD noWrap align=3Dright><TT>-55.26&nbsp;</TT></TD>
    <TD align=3Dright><TT>268&nbsp;</TT></TD>
    <TD noWrap align=3Dright><TT>-&nbsp;</TT></TD>
    <TD align=3Dright><TT>285&nbsp;</TT></TD>
    <TD align=3Dright><TT>0&nbsp;&nbsp;</TT></TD>
    <TD noWrap align=3Dright><TT>---&nbsp;&nbsp;</TT></TD>
    <TD noWrap><TT>&nbsp;K.VQLLEIAQVPDEHVNEFK.S</TT></TD></TR>
  <TR>
    <TD align=3Dright>&nbsp;</TD>
    <TD align=3Dright><TT>2107.9858&nbsp;&nbsp;</TT></TD>
    <TD align=3Dright><TT>2106.9785&nbsp;&nbsp;</TT></TD>
    <TD align=3Dright><TT>2107.0950&nbsp;&nbsp;</TT></TD>
    <TD noWrap align=3Dright><TT>-55.26&nbsp;</TT></TD>
    <TD align=3Dright><TT>268&nbsp;</TT></TD>
    <TD noWrap align=3Dright><TT>-&nbsp;</TT></TD>
    <TD align=3Dright><TT>285&nbsp;</TT></TD>
    <TD align=3Dright><TT>0&nbsp;&nbsp;</TT></TD>
    <TD noWrap align=3Dright><TT>120&nbsp;&nbsp;</TT></TD>
    <TD noWrap><TT>&nbsp;K.VQLLEIAQVPDEHVNEFK.S</TT></TD></TR>
  <TR>
    <TD align=3Dright>&nbsp;</TD>
    <TD align=3Dright><TT>2160.8591&nbsp;&nbsp;</TT></TD>
    <TD align=3Dright><TT>2159.8518&nbsp;&nbsp;</TT></TD>
    <TD align=3Dright><TT>2159.9735&nbsp;&nbsp;</TT></TD>
    <TD noWrap align=3Dright><TT>-56.33&nbsp;</TT></TD>
    <TD align=3Dright><TT>186&nbsp;</TT></TD>
    <TD noWrap align=3Dright><TT>-&nbsp;</TT></TD>
    <TD align=3Dright><TT>205&nbsp;</TT></TD>
    <TD align=3Dright><TT>0&nbsp;&nbsp;</TT></TD>
    <TD noWrap align=3Dright><TT>---&nbsp;&nbsp;</TT></TD>
    <TD =
noWrap><TT>&nbsp;K.DGWYPPGHGDVFPSLMNSGK.L</TT></TD></TR></TBODY></TABLE>
<TABLE border=3D0 cellSpacing=3D0>
  <TBODY>
  <TR>
    <TD><TT>&nbsp;&nbsp;&nbsp;&nbsp;&nbsp;&nbsp;</TT></TD>
    <TD><TT><B>No match to: </B>806.4046, 825.0566, 842.4547, 876.3776,=20
      934.4869, 955.5041, 1006.5073, 1006.5073, 1092.5804, 1124.4747, =
1359.5983,=20
      1359.5983, 1370.6868, 1381.5782, 1392.6836, 1421.5254, 1448.6809,=20
      1548.6252, 1548.6252, 1569.6798, 1569.6798, 1599.7623, 1616.7279,=20
      1616.7279, 1638.6942, 1678.6534, 1678.6534, 1680.6548, 1700.7817,=20
      1718.8066, 1826.7899, 1874.9252, 2008.9309, 2008.9309, 2129.9766,=20
      2144.8667, 2144.8667, 2150.0789, 2179.9836, 2366.1384, 2366.1384,=20
      2481.0388, 2498.0344, 2625.3088, 2650.2737, 2965.4526,=20
  3314.6677</TT></TD></TR></TBODY></TABLE><BR>
<TABLE border=3D0 cellSpacing=3D0>
  <TBODY>
  <TR>
    <TD><TT><B><A name=3DHit25>25.</A>&nbsp;&nbsp;&nbsp;</B></TT></TD>
    <TD noWrap><TT><A=20
      =
href=3D"http://zxw-pc/mascot/cgi/protein_view.pl?file=3D../data/20121225/=
F002428.dat&amp;hit=3D25"=20
      =
target=3D_blank>gi|14532836</A>&nbsp;&nbsp;&nbsp;&nbsp;<B>Mass:</B>&nbsp;=
51887&nbsp;&nbsp;&nbsp;&nbsp;<B>Score:</B>&nbsp;138&nbsp;&nbsp;&nbsp;&nbs=
p;<B>Expect:</B>&nbsp;2.9e-008&nbsp;&nbsp;<B>Matches:</B>&nbsp;5</TT></TD=
></TR>
  <TR>
    <TD>&nbsp;</TD>
    <TD noWrap><TT>putative UDP-glucose pyrophosphorylase [Arabidopsis=20
      thaliana]</TT></TD></TR></TBODY></TABLE>
<TABLE border=3D0 cellSpacing=3D0 cellPadding=3D0>
  <TBODY>
  <TR>
    <TD><TT>&nbsp;&nbsp;&nbsp;&nbsp;&nbsp;&nbsp;</TT></TD>
    <TD align=3Dright><TT><B>Observed&nbsp;&nbsp;</B></TT></TD>
    <TD noWrap align=3Dright><TT><B>Mr(expt)&nbsp;&nbsp;</B></TT></TD>
    <TD noWrap align=3Dright><TT><B>Mr(calc)&nbsp;&nbsp;</B></TT></TD>
    <TD align=3Dright><TT><B>&nbsp;ppm&nbsp;&nbsp;</B></TT></TD>
    <TD align=3Dright><TT><B>Start&nbsp;</B></TT></TD>
    <TD align=3Dright><TT><B>&nbsp;</B></TT></TD>
    <TD align=3Dright><TT><B>End&nbsp;</B></TT></TD>
    <TD align=3Dright><TT><B>Miss&nbsp;</B></TT></TD>
    <TD align=3Dright><TT><B>Ions&nbsp;</B></TT></TD>
    <TD><TT><B>&nbsp;Peptide</B></TT></TD></TR>
  <TR>
    <TD align=3Dright>&nbsp;</TD>
    <TD align=3Dright><TT>702.3794&nbsp;&nbsp;</TT></TD>
    <TD align=3Dright><TT>701.3721&nbsp;&nbsp;</TT></TD>
    <TD align=3Dright><TT>701.4072&nbsp;&nbsp;</TT></TD>
    <TD noWrap align=3Dright><TT>-50.00&nbsp;</TT></TD>
    <TD align=3Dright><TT>101&nbsp;</TT></TD>
    <TD noWrap align=3Dright><TT>-&nbsp;</TT></TD>
    <TD align=3Dright><TT>106&nbsp;</TT></TD>
    <TD align=3Dright><TT>0&nbsp;&nbsp;</TT></TD>
    <TD noWrap align=3Dright><TT>---&nbsp;&nbsp;</TT></TD>
    <TD noWrap><TT>&nbsp;K.SVIEVR.D</TT></TD></TR>
  <TR>
    <TD align=3Dright>&nbsp;</TD>
    <TD align=3Dright><TT>1300.6328&nbsp;&nbsp;</TT></TD>
    <TD align=3Dright><TT>1299.6255&nbsp;&nbsp;</TT></TD>
    <TD align=3Dright><TT>1299.7286&nbsp;&nbsp;</TT></TD>
    <TD noWrap align=3Dright><TT>-79.28&nbsp;</TT></TD>
    <TD align=3Dright><TT>413&nbsp;</TT></TD>
    <TD noWrap align=3Dright><TT>-&nbsp;</TT></TD>
    <TD align=3Dright><TT>424&nbsp;</TT></TD>
    <TD align=3Dright><TT>0&nbsp;&nbsp;</TT></TD>
    <TD noWrap align=3Dright><TT>---&nbsp;&nbsp;</TT></TD>
    <TD noWrap><TT>&nbsp;K.SIPSIVELDSLK.V</TT></TD></TR>
  <TR>
    <TD align=3Dright>&nbsp;</TD>
    <TD align=3Dright><TT>2107.9858&nbsp;&nbsp;</TT></TD>
    <TD align=3Dright><TT>2106.9785&nbsp;&nbsp;</TT></TD>
    <TD align=3Dright><TT>2107.0950&nbsp;&nbsp;</TT></TD>
    <TD noWrap align=3Dright><TT>-55.26&nbsp;</TT></TD>
    <TD align=3Dright><TT>268&nbsp;</TT></TD>
    <TD noWrap align=3Dright><TT>-&nbsp;</TT></TD>
    <TD align=3Dright><TT>285&nbsp;</TT></TD>
    <TD align=3Dright><TT>0&nbsp;&nbsp;</TT></TD>
    <TD noWrap align=3Dright><TT>---&nbsp;&nbsp;</TT></TD>
    <TD noWrap><TT>&nbsp;K.VQLLEIAQVPDEHVNEFK.S</TT></TD></TR>
  <TR>
    <TD align=3Dright>&nbsp;</TD>
    <TD align=3Dright><TT>2107.9858&nbsp;&nbsp;</TT></TD>
    <TD align=3Dright><TT>2106.9785&nbsp;&nbsp;</TT></TD>
    <TD align=3Dright><TT>2107.0950&nbsp;&nbsp;</TT></TD>
    <TD noWrap align=3Dright><TT>-55.26&nbsp;</TT></TD>
    <TD align=3Dright><TT>268&nbsp;</TT></TD>
    <TD noWrap align=3Dright><TT>-&nbsp;</TT></TD>
    <TD align=3Dright><TT>285&nbsp;</TT></TD>
    <TD align=3Dright><TT>0&nbsp;&nbsp;</TT></TD>
    <TD noWrap align=3Dright><TT>120&nbsp;&nbsp;</TT></TD>
    <TD noWrap><TT>&nbsp;K.VQLLEIAQVPDEHVNEFK.S</TT></TD></TR>
  <TR>
    <TD align=3Dright>&nbsp;</TD>
    <TD align=3Dright><TT>2160.8591&nbsp;&nbsp;</TT></TD>
    <TD align=3Dright><TT>2159.8518&nbsp;&nbsp;</TT></TD>
    <TD align=3Dright><TT>2159.9735&nbsp;&nbsp;</TT></TD>
    <TD noWrap align=3Dright><TT>-56.33&nbsp;</TT></TD>
    <TD align=3Dright><TT>186&nbsp;</TT></TD>
    <TD noWrap align=3Dright><TT>-&nbsp;</TT></TD>
    <TD align=3Dright><TT>205&nbsp;</TT></TD>
    <TD align=3Dright><TT>0&nbsp;&nbsp;</TT></TD>
    <TD noWrap align=3Dright><TT>---&nbsp;&nbsp;</TT></TD>
    <TD =
noWrap><TT>&nbsp;K.DGWYPPGHGDVFPSLMNSGK.L</TT></TD></TR></TBODY></TABLE>
<TABLE border=3D0 cellSpacing=3D0>
  <TBODY>
  <TR>
    <TD><TT>&nbsp;&nbsp;&nbsp;&nbsp;&nbsp;&nbsp;</TT></TD>
    <TD><TT><B>No match to: </B>806.4046, 825.0566, 842.4547, 876.3776,=20
      934.4869, 955.5041, 1006.5073, 1006.5073, 1092.5804, 1124.4747, =
1359.5983,=20
      1359.5983, 1370.6868, 1381.5782, 1392.6836, 1421.5254, 1448.6809,=20
      1548.6252, 1548.6252, 1569.6798, 1569.6798, 1599.7623, 1616.7279,=20
      1616.7279, 1638.6942, 1678.6534, 1678.6534, 1680.6548, 1700.7817,=20
      1718.8066, 1826.7899, 1874.9252, 2008.9309, 2008.9309, 2129.9766,=20
      2144.8667, 2144.8667, 2150.0789, 2179.9836, 2366.1384, 2366.1384,=20
      2481.0388, 2498.0344, 2625.3088, 2650.2737, 2965.4526,=20
  3314.6677</TT></TD></TR></TBODY></TABLE><BR>
<TABLE border=3D0 cellSpacing=3D0>
  <TBODY>
  <TR>
    <TD><TT><B><A name=3DHit26>26.</A>&nbsp;&nbsp;&nbsp;</B></TT></TD>
    <TD noWrap><TT><A=20
      =
href=3D"http://zxw-pc/mascot/cgi/protein_view.pl?file=3D../data/20121225/=
F002428.dat&amp;hit=3D26"=20
      =
target=3D_blank>gi|13605671</A>&nbsp;&nbsp;&nbsp;&nbsp;<B>Mass:</B>&nbsp;=
51887&nbsp;&nbsp;&nbsp;&nbsp;<B>Score:</B>&nbsp;138&nbsp;&nbsp;&nbsp;&nbs=
p;<B>Expect:</B>&nbsp;2.9e-008&nbsp;&nbsp;<B>Matches:</B>&nbsp;5</TT></TD=
></TR>
  <TR>
    <TD>&nbsp;</TD>
    <TD noWrap><TT>AT5g17310/MKP11_16 [Arabidopsis=20
thaliana]</TT></TD></TR></TBODY></TABLE>
<TABLE border=3D0 cellSpacing=3D0 cellPadding=3D0>
  <TBODY>
  <TR>
    <TD><TT>&nbsp;&nbsp;&nbsp;&nbsp;&nbsp;&nbsp;</TT></TD>
    <TD align=3Dright><TT><B>Observed&nbsp;&nbsp;</B></TT></TD>
    <TD noWrap align=3Dright><TT><B>Mr(expt)&nbsp;&nbsp;</B></TT></TD>
    <TD noWrap align=3Dright><TT><B>Mr(calc)&nbsp;&nbsp;</B></TT></TD>
    <TD align=3Dright><TT><B>&nbsp;ppm&nbsp;&nbsp;</B></TT></TD>
    <TD align=3Dright><TT><B>Start&nbsp;</B></TT></TD>
    <TD align=3Dright><TT><B>&nbsp;</B></TT></TD>
    <TD align=3Dright><TT><B>End&nbsp;</B></TT></TD>
    <TD align=3Dright><TT><B>Miss&nbsp;</B></TT></TD>
    <TD align=3Dright><TT><B>Ions&nbsp;</B></TT></TD>
    <TD><TT><B>&nbsp;Peptide</B></TT></TD></TR>
  <TR>
    <TD align=3Dright>&nbsp;</TD>
    <TD align=3Dright><TT>702.3794&nbsp;&nbsp;</TT></TD>
    <TD align=3Dright><TT>701.3721&nbsp;&nbsp;</TT></TD>
    <TD align=3Dright><TT>701.4072&nbsp;&nbsp;</TT></TD>
    <TD noWrap align=3Dright><TT>-50.00&nbsp;</TT></TD>
    <TD align=3Dright><TT>101&nbsp;</TT></TD>
    <TD noWrap align=3Dright><TT>-&nbsp;</TT></TD>
    <TD align=3Dright><TT>106&nbsp;</TT></TD>
    <TD align=3Dright><TT>0&nbsp;&nbsp;</TT></TD>
    <TD noWrap align=3Dright><TT>---&nbsp;&nbsp;</TT></TD>
    <TD noWrap><TT>&nbsp;K.SVIEVR.D</TT></TD></TR>
  <TR>
    <TD align=3Dright>&nbsp;</TD>
    <TD align=3Dright><TT>1300.6328&nbsp;&nbsp;</TT></TD>
    <TD align=3Dright><TT>1299.6255&nbsp;&nbsp;</TT></TD>
    <TD align=3Dright><TT>1299.7286&nbsp;&nbsp;</TT></TD>
    <TD noWrap align=3Dright><TT>-79.28&nbsp;</TT></TD>
    <TD align=3Dright><TT>413&nbsp;</TT></TD>
    <TD noWrap align=3Dright><TT>-&nbsp;</TT></TD>
    <TD align=3Dright><TT>424&nbsp;</TT></TD>
    <TD align=3Dright><TT>0&nbsp;&nbsp;</TT></TD>
    <TD noWrap align=3Dright><TT>---&nbsp;&nbsp;</TT></TD>
    <TD noWrap><TT>&nbsp;K.SIPSIVELDSLK.V</TT></TD></TR>
  <TR>
    <TD align=3Dright>&nbsp;</TD>
    <TD align=3Dright><TT>2107.9858&nbsp;&nbsp;</TT></TD>
    <TD align=3Dright><TT>2106.9785&nbsp;&nbsp;</TT></TD>
    <TD align=3Dright><TT>2107.0950&nbsp;&nbsp;</TT></TD>
    <TD noWrap align=3Dright><TT>-55.26&nbsp;</TT></TD>
    <TD align=3Dright><TT>268&nbsp;</TT></TD>
    <TD noWrap align=3Dright><TT>-&nbsp;</TT></TD>
    <TD align=3Dright><TT>285&nbsp;</TT></TD>
    <TD align=3Dright><TT>0&nbsp;&nbsp;</TT></TD>
    <TD noWrap align=3Dright><TT>---&nbsp;&nbsp;</TT></TD>
    <TD noWrap><TT>&nbsp;K.VQLLEIAQVPDEHVNEFK.S</TT></TD></TR>
  <TR>
    <TD align=3Dright>&nbsp;</TD>
    <TD align=3Dright><TT>2107.9858&nbsp;&nbsp;</TT></TD>
    <TD align=3Dright><TT>2106.9785&nbsp;&nbsp;</TT></TD>
    <TD align=3Dright><TT>2107.0950&nbsp;&nbsp;</TT></TD>
    <TD noWrap align=3Dright><TT>-55.26&nbsp;</TT></TD>
    <TD align=3Dright><TT>268&nbsp;</TT></TD>
    <TD noWrap align=3Dright><TT>-&nbsp;</TT></TD>
    <TD align=3Dright><TT>285&nbsp;</TT></TD>
    <TD align=3Dright><TT>0&nbsp;&nbsp;</TT></TD>
    <TD noWrap align=3Dright><TT>120&nbsp;&nbsp;</TT></TD>
    <TD noWrap><TT>&nbsp;K.VQLLEIAQVPDEHVNEFK.S</TT></TD></TR>
  <TR>
    <TD align=3Dright>&nbsp;</TD>
    <TD align=3Dright><TT>2160.8591&nbsp;&nbsp;</TT></TD>
    <TD align=3Dright><TT>2159.8518&nbsp;&nbsp;</TT></TD>
    <TD align=3Dright><TT>2159.9735&nbsp;&nbsp;</TT></TD>
    <TD noWrap align=3Dright><TT>-56.33&nbsp;</TT></TD>
    <TD align=3Dright><TT>186&nbsp;</TT></TD>
    <TD noWrap align=3Dright><TT>-&nbsp;</TT></TD>
    <TD align=3Dright><TT>205&nbsp;</TT></TD>
    <TD align=3Dright><TT>0&nbsp;&nbsp;</TT></TD>
    <TD noWrap align=3Dright><TT>---&nbsp;&nbsp;</TT></TD>
    <TD =
noWrap><TT>&nbsp;K.DGWYPPGHGDVFPSLMNSGK.L</TT></TD></TR></TBODY></TABLE>
<TABLE border=3D0 cellSpacing=3D0>
  <TBODY>
  <TR>
    <TD><TT>&nbsp;&nbsp;&nbsp;&nbsp;&nbsp;&nbsp;</TT></TD>
    <TD><TT><B>No match to: </B>806.4046, 825.0566, 842.4547, 876.3776,=20
      934.4869, 955.5041, 1006.5073, 1006.5073, 1092.5804, 1124.4747, =
1359.5983,=20
      1359.5983, 1370.6868, 1381.5782, 1392.6836, 1421.5254, 1448.6809,=20
      1548.6252, 1548.6252, 1569.6798, 1569.6798, 1599.7623, 1616.7279,=20
      1616.7279, 1638.6942, 1678.6534, 1678.6534, 1680.6548, 1700.7817,=20
      1718.8066, 1826.7899, 1874.9252, 2008.9309, 2008.9309, 2129.9766,=20
      2144.8667, 2144.8667, 2150.0789, 2179.9836, 2366.1384, 2366.1384,=20
      2481.0388, 2498.0344, 2625.3088, 2650.2737, 2965.4526,=20
  3314.6677</TT></TD></TR></TBODY></TABLE><BR>
<TABLE border=3D0 cellSpacing=3D0>
  <TBODY>
  <TR>
    <TD><TT><B><A name=3DHit27>27.</A>&nbsp;&nbsp;&nbsp;</B></TT></TD>
    <TD noWrap><TT><A=20
      =
href=3D"http://zxw-pc/mascot/cgi/protein_view.pl?file=3D../data/20121225/=
F002428.dat&amp;hit=3D27"=20
      =
target=3D_blank>gi|13430664</A>&nbsp;&nbsp;&nbsp;&nbsp;<B>Mass:</B>&nbsp;=
51887&nbsp;&nbsp;&nbsp;&nbsp;<B>Score:</B>&nbsp;138&nbsp;&nbsp;&nbsp;&nbs=
p;<B>Expect:</B>&nbsp;2.9e-008&nbsp;&nbsp;<B>Matches:</B>&nbsp;5</TT></TD=
></TR>
  <TR>
    <TD>&nbsp;</TD>
    <TD noWrap><TT>putative UDP-glucose pyrophosphorylase [Arabidopsis=20
      thaliana]</TT></TD></TR></TBODY></TABLE>
<TABLE border=3D0 cellSpacing=3D0 cellPadding=3D0>
  <TBODY>
  <TR>
    <TD><TT>&nbsp;&nbsp;&nbsp;&nbsp;&nbsp;&nbsp;</TT></TD>
    <TD align=3Dright><TT><B>Observed&nbsp;&nbsp;</B></TT></TD>
    <TD noWrap align=3Dright><TT><B>Mr(expt)&nbsp;&nbsp;</B></TT></TD>
    <TD noWrap align=3Dright><TT><B>Mr(calc)&nbsp;&nbsp;</B></TT></TD>
    <TD align=3Dright><TT><B>&nbsp;ppm&nbsp;&nbsp;</B></TT></TD>
    <TD align=3Dright><TT><B>Start&nbsp;</B></TT></TD>
    <TD align=3Dright><TT><B>&nbsp;</B></TT></TD>
    <TD align=3Dright><TT><B>End&nbsp;</B></TT></TD>
    <TD align=3Dright><TT><B>Miss&nbsp;</B></TT></TD>
    <TD align=3Dright><TT><B>Ions&nbsp;</B></TT></TD>
    <TD><TT><B>&nbsp;Peptide</B></TT></TD></TR>
  <TR>
    <TD align=3Dright>&nbsp;</TD>
    <TD align=3Dright><TT>702.3794&nbsp;&nbsp;</TT></TD>
    <TD align=3Dright><TT>701.3721&nbsp;&nbsp;</TT></TD>
    <TD align=3Dright><TT>701.4072&nbsp;&nbsp;</TT></TD>
    <TD noWrap align=3Dright><TT>-50.00&nbsp;</TT></TD>
    <TD align=3Dright><TT>101&nbsp;</TT></TD>
    <TD noWrap align=3Dright><TT>-&nbsp;</TT></TD>
    <TD align=3Dright><TT>106&nbsp;</TT></TD>
    <TD align=3Dright><TT>0&nbsp;&nbsp;</TT></TD>
    <TD noWrap align=3Dright><TT>---&nbsp;&nbsp;</TT></TD>
    <TD noWrap><TT>&nbsp;K.SVIEVR.D</TT></TD></TR>
  <TR>
    <TD align=3Dright>&nbsp;</TD>
    <TD align=3Dright><TT>1300.6328&nbsp;&nbsp;</TT></TD>
    <TD align=3Dright><TT>1299.6255&nbsp;&nbsp;</TT></TD>
    <TD align=3Dright><TT>1299.7286&nbsp;&nbsp;</TT></TD>
    <TD noWrap align=3Dright><TT>-79.28&nbsp;</TT></TD>
    <TD align=3Dright><TT>413&nbsp;</TT></TD>
    <TD noWrap align=3Dright><TT>-&nbsp;</TT></TD>
    <TD align=3Dright><TT>424&nbsp;</TT></TD>
    <TD align=3Dright><TT>0&nbsp;&nbsp;</TT></TD>
    <TD noWrap align=3Dright><TT>---&nbsp;&nbsp;</TT></TD>
    <TD noWrap><TT>&nbsp;K.SIPSIVELDSLK.V</TT></TD></TR>
  <TR>
    <TD align=3Dright>&nbsp;</TD>
    <TD align=3Dright><TT>2107.9858&nbsp;&nbsp;</TT></TD>
    <TD align=3Dright><TT>2106.9785&nbsp;&nbsp;</TT></TD>
    <TD align=3Dright><TT>2107.0950&nbsp;&nbsp;</TT></TD>
    <TD noWrap align=3Dright><TT>-55.26&nbsp;</TT></TD>
    <TD align=3Dright><TT>268&nbsp;</TT></TD>
    <TD noWrap align=3Dright><TT>-&nbsp;</TT></TD>
    <TD align=3Dright><TT>285&nbsp;</TT></TD>
    <TD align=3Dright><TT>0&nbsp;&nbsp;</TT></TD>
    <TD noWrap align=3Dright><TT>---&nbsp;&nbsp;</TT></TD>
    <TD noWrap><TT>&nbsp;K.VQLLEIAQVPDEHVNEFK.S</TT></TD></TR>
  <TR>
    <TD align=3Dright>&nbsp;</TD>
    <TD align=3Dright><TT>2107.9858&nbsp;&nbsp;</TT></TD>
    <TD align=3Dright><TT>2106.9785&nbsp;&nbsp;</TT></TD>
    <TD align=3Dright><TT>2107.0950&nbsp;&nbsp;</TT></TD>
    <TD noWrap align=3Dright><TT>-55.26&nbsp;</TT></TD>
    <TD align=3Dright><TT>268&nbsp;</TT></TD>
    <TD noWrap align=3Dright><TT>-&nbsp;</TT></TD>
    <TD align=3Dright><TT>285&nbsp;</TT></TD>
    <TD align=3Dright><TT>0&nbsp;&nbsp;</TT></TD>
    <TD noWrap align=3Dright><TT>120&nbsp;&nbsp;</TT></TD>
    <TD noWrap><TT>&nbsp;K.VQLLEIAQVPDEHVNEFK.S</TT></TD></TR>
  <TR>
    <TD align=3Dright>&nbsp;</TD>
    <TD align=3Dright><TT>2160.8591&nbsp;&nbsp;</TT></TD>
    <TD align=3Dright><TT>2159.8518&nbsp;&nbsp;</TT></TD>
    <TD align=3Dright><TT>2159.9735&nbsp;&nbsp;</TT></TD>
    <TD noWrap align=3Dright><TT>-56.33&nbsp;</TT></TD>
    <TD align=3Dright><TT>186&nbsp;</TT></TD>
    <TD noWrap align=3Dright><TT>-&nbsp;</TT></TD>
    <TD align=3Dright><TT>205&nbsp;</TT></TD>
    <TD align=3Dright><TT>0&nbsp;&nbsp;</TT></TD>
    <TD noWrap align=3Dright><TT>---&nbsp;&nbsp;</TT></TD>
    <TD =
noWrap><TT>&nbsp;K.DGWYPPGHGDVFPSLMNSGK.L</TT></TD></TR></TBODY></TABLE>
<TABLE border=3D0 cellSpacing=3D0>
  <TBODY>
  <TR>
    <TD><TT>&nbsp;&nbsp;&nbsp;&nbsp;&nbsp;&nbsp;</TT></TD>
    <TD><TT><B>No match to: </B>806.4046, 825.0566, 842.4547, 876.3776,=20
      934.4869, 955.5041, 1006.5073, 1006.5073, 1092.5804, 1124.4747, =
1359.5983,=20
      1359.5983, 1370.6868, 1381.5782, 1392.6836, 1421.5254, 1448.6809,=20
      1548.6252, 1548.6252, 1569.6798, 1569.6798, 1599.7623, 1616.7279,=20
      1616.7279, 1638.6942, 1678.6534, 1678.6534, 1680.6548, 1700.7817,=20
      1718.8066, 1826.7899, 1874.9252, 2008.9309, 2008.9309, 2129.9766,=20
      2144.8667, 2144.8667, 2150.0789, 2179.9836, 2366.1384, 2366.1384,=20
      2481.0388, 2498.0344, 2625.3088, 2650.2737, 2965.4526,=20
  3314.6677</TT></TD></TR></TBODY></TABLE><BR>
<TABLE border=3D0 cellSpacing=3D0>
  <TBODY>
  <TR>
    <TD><TT><B><A name=3DHit28>28.</A>&nbsp;&nbsp;&nbsp;</B></TT></TD>
    <TD noWrap><TT><A=20
      =
href=3D"http://zxw-pc/mascot/cgi/protein_view.pl?file=3D../data/20121225/=
F002428.dat&amp;hit=3D28"=20
      =
target=3D_blank>gi|10177076</A>&nbsp;&nbsp;&nbsp;&nbsp;<B>Mass:</B>&nbsp;=
51887&nbsp;&nbsp;&nbsp;&nbsp;<B>Score:</B>&nbsp;138&nbsp;&nbsp;&nbsp;&nbs=
p;<B>Expect:</B>&nbsp;2.9e-008&nbsp;&nbsp;<B>Matches:</B>&nbsp;5</TT></TD=
></TR>
  <TR>
    <TD>&nbsp;</TD>
    <TD noWrap><TT>UDP-glucose pyrophosphorylase [Arabidopsis=20
  thaliana]</TT></TD></TR></TBODY></TABLE>
<TABLE border=3D0 cellSpacing=3D0 cellPadding=3D0>
  <TBODY>
  <TR>
    <TD><TT>&nbsp;&nbsp;&nbsp;&nbsp;&nbsp;&nbsp;</TT></TD>
    <TD align=3Dright><TT><B>Observed&nbsp;&nbsp;</B></TT></TD>
    <TD noWrap align=3Dright><TT><B>Mr(expt)&nbsp;&nbsp;</B></TT></TD>
    <TD noWrap align=3Dright><TT><B>Mr(calc)&nbsp;&nbsp;</B></TT></TD>
    <TD align=3Dright><TT><B>&nbsp;ppm&nbsp;&nbsp;</B></TT></TD>
    <TD align=3Dright><TT><B>Start&nbsp;</B></TT></TD>
    <TD align=3Dright><TT><B>&nbsp;</B></TT></TD>
    <TD align=3Dright><TT><B>End&nbsp;</B></TT></TD>
    <TD align=3Dright><TT><B>Miss&nbsp;</B></TT></TD>
    <TD align=3Dright><TT><B>Ions&nbsp;</B></TT></TD>
    <TD><TT><B>&nbsp;Peptide</B></TT></TD></TR>
  <TR>
    <TD align=3Dright>&nbsp;</TD>
    <TD align=3Dright><TT>702.3794&nbsp;&nbsp;</TT></TD>
    <TD align=3Dright><TT>701.3721&nbsp;&nbsp;</TT></TD>
    <TD align=3Dright><TT>701.4072&nbsp;&nbsp;</TT></TD>
    <TD noWrap align=3Dright><TT>-50.00&nbsp;</TT></TD>
    <TD align=3Dright><TT>101&nbsp;</TT></TD>
    <TD noWrap align=3Dright><TT>-&nbsp;</TT></TD>
    <TD align=3Dright><TT>106&nbsp;</TT></TD>
    <TD align=3Dright><TT>0&nbsp;&nbsp;</TT></TD>
    <TD noWrap align=3Dright><TT>---&nbsp;&nbsp;</TT></TD>
    <TD noWrap><TT>&nbsp;K.SVIEVR.D</TT></TD></TR>
  <TR>
    <TD align=3Dright>&nbsp;</TD>
    <TD align=3Dright><TT>1300.6328&nbsp;&nbsp;</TT></TD>
    <TD align=3Dright><TT>1299.6255&nbsp;&nbsp;</TT></TD>
    <TD align=3Dright><TT>1299.7286&nbsp;&nbsp;</TT></TD>
    <TD noWrap align=3Dright><TT>-79.28&nbsp;</TT></TD>
    <TD align=3Dright><TT>413&nbsp;</TT></TD>
    <TD noWrap align=3Dright><TT>-&nbsp;</TT></TD>
    <TD align=3Dright><TT>424&nbsp;</TT></TD>
    <TD align=3Dright><TT>0&nbsp;&nbsp;</TT></TD>
    <TD noWrap align=3Dright><TT>---&nbsp;&nbsp;</TT></TD>
    <TD noWrap><TT>&nbsp;K.SIPSIVELDSLK.V</TT></TD></TR>
  <TR>
    <TD align=3Dright>&nbsp;</TD>
    <TD align=3Dright><TT>2107.9858&nbsp;&nbsp;</TT></TD>
    <TD align=3Dright><TT>2106.9785&nbsp;&nbsp;</TT></TD>
    <TD align=3Dright><TT>2107.0950&nbsp;&nbsp;</TT></TD>
    <TD noWrap align=3Dright><TT>-55.26&nbsp;</TT></TD>
    <TD align=3Dright><TT>268&nbsp;</TT></TD>
    <TD noWrap align=3Dright><TT>-&nbsp;</TT></TD>
    <TD align=3Dright><TT>285&nbsp;</TT></TD>
    <TD align=3Dright><TT>0&nbsp;&nbsp;</TT></TD>
    <TD noWrap align=3Dright><TT>---&nbsp;&nbsp;</TT></TD>
    <TD noWrap><TT>&nbsp;K.VQLLEIAQVPDEHVNEFK.S</TT></TD></TR>
  <TR>
    <TD align=3Dright>&nbsp;</TD>
    <TD align=3Dright><TT>2107.9858&nbsp;&nbsp;</TT></TD>
    <TD align=3Dright><TT>2106.9785&nbsp;&nbsp;</TT></TD>
    <TD align=3Dright><TT>2107.0950&nbsp;&nbsp;</TT></TD>
    <TD noWrap align=3Dright><TT>-55.26&nbsp;</TT></TD>
    <TD align=3Dright><TT>268&nbsp;</TT></TD>
    <TD noWrap align=3Dright><TT>-&nbsp;</TT></TD>
    <TD align=3Dright><TT>285&nbsp;</TT></TD>
    <TD align=3Dright><TT>0&nbsp;&nbsp;</TT></TD>
    <TD noWrap align=3Dright><TT>120&nbsp;&nbsp;</TT></TD>
    <TD noWrap><TT>&nbsp;K.VQLLEIAQVPDEHVNEFK.S</TT></TD></TR>
  <TR>
    <TD align=3Dright>&nbsp;</TD>
    <TD align=3Dright><TT>2160.8591&nbsp;&nbsp;</TT></TD>
    <TD align=3Dright><TT>2159.8518&nbsp;&nbsp;</TT></TD>
    <TD align=3Dright><TT>2159.9735&nbsp;&nbsp;</TT></TD>
    <TD noWrap align=3Dright><TT>-56.33&nbsp;</TT></TD>
    <TD align=3Dright><TT>186&nbsp;</TT></TD>
    <TD noWrap align=3Dright><TT>-&nbsp;</TT></TD>
    <TD align=3Dright><TT>205&nbsp;</TT></TD>
    <TD align=3Dright><TT>0&nbsp;&nbsp;</TT></TD>
    <TD noWrap align=3Dright><TT>---&nbsp;&nbsp;</TT></TD>
    <TD =
noWrap><TT>&nbsp;K.DGWYPPGHGDVFPSLMNSGK.L</TT></TD></TR></TBODY></TABLE>
<TABLE border=3D0 cellSpacing=3D0>
  <TBODY>
  <TR>
    <TD><TT>&nbsp;&nbsp;&nbsp;&nbsp;&nbsp;&nbsp;</TT></TD>
    <TD><TT><B>No match to: </B>806.4046, 825.0566, 842.4547, 876.3776,=20
      934.4869, 955.5041, 1006.5073, 1006.5073, 1092.5804, 1124.4747, =
1359.5983,=20
      1359.5983, 1370.6868, 1381.5782, 1392.6836, 1421.5254, 1448.6809,=20
      1548.6252, 1548.6252, 1569.6798, 1569.6798, 1599.7623, 1616.7279,=20
      1616.7279, 1638.6942, 1678.6534, 1678.6534, 1680.6548, 1700.7817,=20
      1718.8066, 1826.7899, 1874.9252, 2008.9309, 2008.9309, 2129.9766,=20
      2144.8667, 2144.8667, 2150.0789, 2179.9836, 2366.1384, 2366.1384,=20
      2481.0388, 2498.0344, 2625.3088, 2650.2737, 2965.4526,=20
  3314.6677</TT></TD></TR></TBODY></TABLE><BR>
<TABLE border=3D0 cellSpacing=3D0>
  <TBODY>
  <TR>
    <TD><TT><B><A name=3DHit29>29.</A>&nbsp;&nbsp;&nbsp;</B></TT></TD>
    <TD noWrap><TT><A=20
      =
href=3D"http://zxw-pc/mascot/cgi/protein_view.pl?file=3D../data/20121225/=
F002428.dat&amp;hit=3D29"=20
      =
target=3D_blank>gi|76160958</A>&nbsp;&nbsp;&nbsp;&nbsp;<B>Mass:</B>&nbsp;=
51241&nbsp;&nbsp;&nbsp;&nbsp;<B>Score:</B>&nbsp;138&nbsp;&nbsp;&nbsp;&nbs=
p;<B>Expect:</B>&nbsp;2.9e-008&nbsp;&nbsp;<B>Matches:</B>&nbsp;5</TT></TD=
></TR>
  <TR>
    <TD>&nbsp;</TD>
    <TD noWrap><TT>UDP-glucose pyrophosphorylase-like protein [Solanum=20
      tuberosum]</TT></TD></TR></TBODY></TABLE>
<TABLE border=3D0 cellSpacing=3D0 cellPadding=3D0>
  <TBODY>
  <TR>
    <TD><TT>&nbsp;&nbsp;&nbsp;&nbsp;&nbsp;&nbsp;</TT></TD>
    <TD align=3Dright><TT><B>Observed&nbsp;&nbsp;</B></TT></TD>
    <TD noWrap align=3Dright><TT><B>Mr(expt)&nbsp;&nbsp;</B></TT></TD>
    <TD noWrap align=3Dright><TT><B>Mr(calc)&nbsp;&nbsp;</B></TT></TD>
    <TD align=3Dright><TT><B>&nbsp;ppm&nbsp;&nbsp;</B></TT></TD>
    <TD align=3Dright><TT><B>Start&nbsp;</B></TT></TD>
    <TD align=3Dright><TT><B>&nbsp;</B></TT></TD>
    <TD align=3Dright><TT><B>End&nbsp;</B></TT></TD>
    <TD align=3Dright><TT><B>Miss&nbsp;</B></TT></TD>
    <TD align=3Dright><TT><B>Ions&nbsp;</B></TT></TD>
    <TD><TT><B>&nbsp;Peptide</B></TT></TD></TR>
  <TR>
    <TD align=3Dright>&nbsp;</TD>
    <TD align=3Dright><TT>702.3794&nbsp;&nbsp;</TT></TD>
    <TD align=3Dright><TT>701.3721&nbsp;&nbsp;</TT></TD>
    <TD align=3Dright><TT>701.4072&nbsp;&nbsp;</TT></TD>
    <TD noWrap align=3Dright><TT>-50.00&nbsp;</TT></TD>
    <TD align=3Dright><TT>107&nbsp;</TT></TD>
    <TD noWrap align=3Dright><TT>-&nbsp;</TT></TD>
    <TD align=3Dright><TT>112&nbsp;</TT></TD>
    <TD align=3Dright><TT>0&nbsp;&nbsp;</TT></TD>
    <TD noWrap align=3Dright><TT>---&nbsp;&nbsp;</TT></TD>
    <TD noWrap><TT>&nbsp;K.SVIEVR.N</TT></TD></TR>
  <TR>
    <TD align=3Dright>&nbsp;</TD>
    <TD align=3Dright><TT>1300.6328&nbsp;&nbsp;</TT></TD>
    <TD align=3Dright><TT>1299.6255&nbsp;&nbsp;</TT></TD>
    <TD align=3Dright><TT>1299.7286&nbsp;&nbsp;</TT></TD>
    <TD noWrap align=3Dright><TT>-79.28&nbsp;</TT></TD>
    <TD align=3Dright><TT>414&nbsp;</TT></TD>
    <TD noWrap align=3Dright><TT>-&nbsp;</TT></TD>
    <TD align=3Dright><TT>425&nbsp;</TT></TD>
    <TD align=3Dright><TT>0&nbsp;&nbsp;</TT></TD>
    <TD noWrap align=3Dright><TT>---&nbsp;&nbsp;</TT></TD>
    <TD noWrap><TT>&nbsp;K.SIPSIIDLDSLK.V</TT></TD></TR>
  <TR>
    <TD align=3Dright>&nbsp;</TD>
    <TD align=3Dright><TT>2107.9858&nbsp;&nbsp;</TT></TD>
    <TD align=3Dright><TT>2106.9785&nbsp;&nbsp;</TT></TD>
    <TD align=3Dright><TT>2107.0950&nbsp;&nbsp;</TT></TD>
    <TD noWrap align=3Dright><TT>-55.26&nbsp;</TT></TD>
    <TD align=3Dright><TT>268&nbsp;</TT></TD>
    <TD noWrap align=3Dright><TT>-&nbsp;</TT></TD>
    <TD align=3Dright><TT>285&nbsp;</TT></TD>
    <TD align=3Dright><TT>0&nbsp;&nbsp;</TT></TD>
    <TD noWrap align=3Dright><TT>---&nbsp;&nbsp;</TT></TD>
    <TD noWrap><TT>&nbsp;K.VQLLEIAQVPDEHVNEFK.S</TT></TD></TR>
  <TR>
    <TD align=3Dright>&nbsp;</TD>
    <TD align=3Dright><TT>2107.9858&nbsp;&nbsp;</TT></TD>
    <TD align=3Dright><TT>2106.9785&nbsp;&nbsp;</TT></TD>
    <TD align=3Dright><TT>2107.0950&nbsp;&nbsp;</TT></TD>
    <TD noWrap align=3Dright><TT>-55.26&nbsp;</TT></TD>
    <TD align=3Dright><TT>268&nbsp;</TT></TD>
    <TD noWrap align=3Dright><TT>-&nbsp;</TT></TD>
    <TD align=3Dright><TT>285&nbsp;</TT></TD>
    <TD align=3Dright><TT>0&nbsp;&nbsp;</TT></TD>
    <TD noWrap align=3Dright><TT>120&nbsp;&nbsp;</TT></TD>
    <TD noWrap><TT>&nbsp;K.VQLLEIAQVPDEHVNEFK.S</TT></TD></TR>
  <TR>
    <TD align=3Dright>&nbsp;</TD>
    <TD align=3Dright><TT>2160.8591&nbsp;&nbsp;</TT></TD>
    <TD align=3Dright><TT>2159.8518&nbsp;&nbsp;</TT></TD>
    <TD align=3Dright><TT>2159.9735&nbsp;&nbsp;</TT></TD>
    <TD noWrap align=3Dright><TT>-56.33&nbsp;</TT></TD>
    <TD align=3Dright><TT>192&nbsp;</TT></TD>
    <TD noWrap align=3Dright><TT>-&nbsp;</TT></TD>
    <TD align=3Dright><TT>211&nbsp;</TT></TD>
    <TD align=3Dright><TT>0&nbsp;&nbsp;</TT></TD>
    <TD noWrap align=3Dright><TT>---&nbsp;&nbsp;</TT></TD>
    <TD =
noWrap><TT>&nbsp;K.DGWYPPGHGDVFPSLMNSGK.L</TT></TD></TR></TBODY></TABLE>
<TABLE border=3D0 cellSpacing=3D0>
  <TBODY>
  <TR>
    <TD><TT>&nbsp;&nbsp;&nbsp;&nbsp;&nbsp;&nbsp;</TT></TD>
    <TD><TT><B>No match to: </B>806.4046, 825.0566, 842.4547, 876.3776,=20
      934.4869, 955.5041, 1006.5073, 1006.5073, 1092.5804, 1124.4747, =
1359.5983,=20
      1359.5983, 1370.6868, 1381.5782, 1392.6836, 1421.5254, 1448.6809,=20
      1548.6252, 1548.6252, 1569.6798, 1569.6798, 1599.7623, 1616.7279,=20
      1616.7279, 1638.6942, 1678.6534, 1678.6534, 1680.6548, 1700.7817,=20
      1718.8066, 1826.7899, 1874.9252, 2008.9309, 2008.9309, 2129.9766,=20
      2144.8667, 2144.8667, 2150.0789, 2179.9836, 2366.1384, 2366.1384,=20
      2481.0388, 2498.0344, 2625.3088, 2650.2737, 2965.4526,=20
  3314.6677</TT></TD></TR></TBODY></TABLE><BR>
<TABLE border=3D0 cellSpacing=3D0>
  <TBODY>
  <TR>
    <TD><TT><B><A name=3DHit30>30.</A>&nbsp;&nbsp;&nbsp;</B></TT></TD>
    <TD noWrap><TT><A=20
      =
href=3D"http://zxw-pc/mascot/cgi/protein_view.pl?file=3D../data/20121225/=
F002428.dat&amp;hit=3D30"=20
      =
target=3D_blank>gi|136739</A>&nbsp;&nbsp;&nbsp;&nbsp;<B>Mass:</B>&nbsp;51=
841&nbsp;&nbsp;&nbsp;&nbsp;<B>Score:</B>&nbsp;137&nbsp;&nbsp;&nbsp;&nbsp;=
<B>Expect:</B>&nbsp;3.7e-008&nbsp;&nbsp;<B>Matches:</B>&nbsp;5</TT></TD><=
/TR>
  <TR>
    <TD>&nbsp;</TD>
    <TD noWrap><TT>RecName: Full=3DUTP--glucose-1-phosphate =
uridylyltransferase;=20
      AltName: Full=3DUDP-glucose pyrophosphorylase; Short=3DUDPGP;=20
    Short=3DUGPase</TT></TD></TR></TBODY></TABLE>
<TABLE border=3D0 cellSpacing=3D0 cellPadding=3D0>
  <TBODY>
  <TR>
    <TD><TT>&nbsp;&nbsp;&nbsp;&nbsp;&nbsp;&nbsp;</TT></TD>
    <TD align=3Dright><TT><B>Observed&nbsp;&nbsp;</B></TT></TD>
    <TD noWrap align=3Dright><TT><B>Mr(expt)&nbsp;&nbsp;</B></TT></TD>
    <TD noWrap align=3Dright><TT><B>Mr(calc)&nbsp;&nbsp;</B></TT></TD>
    <TD align=3Dright><TT><B>&nbsp;ppm&nbsp;&nbsp;</B></TT></TD>
    <TD align=3Dright><TT><B>Start&nbsp;</B></TT></TD>
    <TD align=3Dright><TT><B>&nbsp;</B></TT></TD>
    <TD align=3Dright><TT><B>End&nbsp;</B></TT></TD>
    <TD align=3Dright><TT><B>Miss&nbsp;</B></TT></TD>
    <TD align=3Dright><TT><B>Ions&nbsp;</B></TT></TD>
    <TD><TT><B>&nbsp;Peptide</B></TT></TD></TR>
  <TR>
    <TD align=3Dright>&nbsp;</TD>
    <TD align=3Dright><TT>702.3794&nbsp;&nbsp;</TT></TD>
    <TD align=3Dright><TT>701.3721&nbsp;&nbsp;</TT></TD>
    <TD align=3Dright><TT>701.4072&nbsp;&nbsp;</TT></TD>
    <TD noWrap align=3Dright><TT>-50.00&nbsp;</TT></TD>
    <TD align=3Dright><TT>107&nbsp;</TT></TD>
    <TD noWrap align=3Dright><TT>-&nbsp;</TT></TD>
    <TD align=3Dright><TT>112&nbsp;</TT></TD>
    <TD align=3Dright><TT>0&nbsp;&nbsp;</TT></TD>
    <TD noWrap align=3Dright><TT>---&nbsp;&nbsp;</TT></TD>
    <TD noWrap><TT>&nbsp;K.SVIEVR.N</TT></TD></TR>
  <TR>
    <TD align=3Dright>&nbsp;</TD>
    <TD align=3Dright><TT>1300.6328&nbsp;&nbsp;</TT></TD>
    <TD align=3Dright><TT>1299.6255&nbsp;&nbsp;</TT></TD>
    <TD align=3Dright><TT>1299.7286&nbsp;&nbsp;</TT></TD>
    <TD noWrap align=3Dright><TT>-79.28&nbsp;</TT></TD>
    <TD align=3Dright><TT>420&nbsp;</TT></TD>
    <TD noWrap align=3Dright><TT>-&nbsp;</TT></TD>
    <TD align=3Dright><TT>431&nbsp;</TT></TD>
    <TD align=3Dright><TT>0&nbsp;&nbsp;</TT></TD>
    <TD noWrap align=3Dright><TT>---&nbsp;&nbsp;</TT></TD>
    <TD noWrap><TT>&nbsp;K.SIPSIIDLDSLK.V</TT></TD></TR>
  <TR>
    <TD align=3Dright>&nbsp;</TD>
    <TD align=3Dright><TT>2107.9858&nbsp;&nbsp;</TT></TD>
    <TD align=3Dright><TT>2106.9785&nbsp;&nbsp;</TT></TD>
    <TD align=3Dright><TT>2107.0950&nbsp;&nbsp;</TT></TD>
    <TD noWrap align=3Dright><TT>-55.26&nbsp;</TT></TD>
    <TD align=3Dright><TT>274&nbsp;</TT></TD>
    <TD noWrap align=3Dright><TT>-&nbsp;</TT></TD>
    <TD align=3Dright><TT>291&nbsp;</TT></TD>
    <TD align=3Dright><TT>0&nbsp;&nbsp;</TT></TD>
    <TD noWrap align=3Dright><TT>---&nbsp;&nbsp;</TT></TD>
    <TD noWrap><TT>&nbsp;K.VQLLEIAQVPDEHVNEFK.S</TT></TD></TR>
  <TR>
    <TD align=3Dright>&nbsp;</TD>
    <TD align=3Dright><TT>2107.9858&nbsp;&nbsp;</TT></TD>
    <TD align=3Dright><TT>2106.9785&nbsp;&nbsp;</TT></TD>
    <TD align=3Dright><TT>2107.0950&nbsp;&nbsp;</TT></TD>
    <TD noWrap align=3Dright><TT>-55.26&nbsp;</TT></TD>
    <TD align=3Dright><TT>274&nbsp;</TT></TD>
    <TD noWrap align=3Dright><TT>-&nbsp;</TT></TD>
    <TD align=3Dright><TT>291&nbsp;</TT></TD>
    <TD align=3Dright><TT>0&nbsp;&nbsp;</TT></TD>
    <TD noWrap align=3Dright><TT>120&nbsp;&nbsp;</TT></TD>
    <TD noWrap><TT>&nbsp;K.VQLLEIAQVPDEHVNEFK.S</TT></TD></TR>
  <TR>
    <TD align=3Dright>&nbsp;</TD>
    <TD align=3Dright><TT>2160.8591&nbsp;&nbsp;</TT></TD>
    <TD align=3Dright><TT>2159.8518&nbsp;&nbsp;</TT></TD>
    <TD align=3Dright><TT>2159.9735&nbsp;&nbsp;</TT></TD>
    <TD noWrap align=3Dright><TT>-56.33&nbsp;</TT></TD>
    <TD align=3Dright><TT>192&nbsp;</TT></TD>
    <TD noWrap align=3Dright><TT>-&nbsp;</TT></TD>
    <TD align=3Dright><TT>211&nbsp;</TT></TD>
    <TD align=3Dright><TT>0&nbsp;&nbsp;</TT></TD>
    <TD noWrap align=3Dright><TT>---&nbsp;&nbsp;</TT></TD>
    <TD =
noWrap><TT>&nbsp;K.DGWYPPGHGDVFPSLMNSGK.L</TT></TD></TR></TBODY></TABLE>
<TABLE border=3D0 cellSpacing=3D0>
  <TBODY>
  <TR>
    <TD><TT>&nbsp;&nbsp;&nbsp;&nbsp;&nbsp;&nbsp;</TT></TD>
    <TD><TT><B>No match to: </B>806.4046, 825.0566, 842.4547, 876.3776,=20
      934.4869, 955.5041, 1006.5073, 1006.5073, 1092.5804, 1124.4747, =
1359.5983,=20
      1359.5983, 1370.6868, 1381.5782, 1392.6836, 1421.5254, 1448.6809,=20
      1548.6252, 1548.6252, 1569.6798, 1569.6798, 1599.7623, 1616.7279,=20
      1616.7279, 1638.6942, 1678.6534, 1678.6534, 1680.6548, 1700.7817,=20
      1718.8066, 1826.7899, 1874.9252, 2008.9309, 2008.9309, 2129.9766,=20
      2144.8667, 2144.8667, 2150.0789, 2179.9836, 2366.1384, 2366.1384,=20
      2481.0388, 2498.0344, 2625.3088, 2650.2737, 2965.4526,=20
  3314.6677</TT></TD></TR></TBODY></TABLE><BR>
<TABLE border=3D0 cellSpacing=3D0>
  <TBODY>
  <TR>
    <TD><TT><B><A name=3DHit31>31.</A>&nbsp;&nbsp;&nbsp;</B></TT></TD>
    <TD noWrap><TT><A=20
      =
href=3D"http://zxw-pc/mascot/cgi/protein_view.pl?file=3D../data/20121225/=
F002428.dat&amp;hit=3D31"=20
      =
target=3D_blank>gi|1388021</A>&nbsp;&nbsp;&nbsp;&nbsp;<B>Mass:</B>&nbsp;5=
1869&nbsp;&nbsp;&nbsp;&nbsp;<B>Score:</B>&nbsp;137&nbsp;&nbsp;&nbsp;&nbsp=
;<B>Expect:</B>&nbsp;3.7e-008&nbsp;&nbsp;<B>Matches:</B>&nbsp;5</TT></TD>=
</TR>
  <TR>
    <TD>&nbsp;</TD>
    <TD noWrap><TT>UDP-glucose pyrophosphorylase [Solanum=20
  tuberosum]</TT></TD></TR></TBODY></TABLE>
<TABLE border=3D0 cellSpacing=3D0 cellPadding=3D0>
  <TBODY>
  <TR>
    <TD><TT>&nbsp;&nbsp;&nbsp;&nbsp;&nbsp;&nbsp;</TT></TD>
    <TD align=3Dright><TT><B>Observed&nbsp;&nbsp;</B></TT></TD>
    <TD noWrap align=3Dright><TT><B>Mr(expt)&nbsp;&nbsp;</B></TT></TD>
    <TD noWrap align=3Dright><TT><B>Mr(calc)&nbsp;&nbsp;</B></TT></TD>
    <TD align=3Dright><TT><B>&nbsp;ppm&nbsp;&nbsp;</B></TT></TD>
    <TD align=3Dright><TT><B>Start&nbsp;</B></TT></TD>
    <TD align=3Dright><TT><B>&nbsp;</B></TT></TD>
    <TD align=3Dright><TT><B>End&nbsp;</B></TT></TD>
    <TD align=3Dright><TT><B>Miss&nbsp;</B></TT></TD>
    <TD align=3Dright><TT><B>Ions&nbsp;</B></TT></TD>
    <TD><TT><B>&nbsp;Peptide</B></TT></TD></TR>
  <TR>
    <TD align=3Dright>&nbsp;</TD>
    <TD align=3Dright><TT>702.3794&nbsp;&nbsp;</TT></TD>
    <TD align=3Dright><TT>701.3721&nbsp;&nbsp;</TT></TD>
    <TD align=3Dright><TT>701.4072&nbsp;&nbsp;</TT></TD>
    <TD noWrap align=3Dright><TT>-50.00&nbsp;</TT></TD>
    <TD align=3Dright><TT>107&nbsp;</TT></TD>
    <TD noWrap align=3Dright><TT>-&nbsp;</TT></TD>
    <TD align=3Dright><TT>112&nbsp;</TT></TD>
    <TD align=3Dright><TT>0&nbsp;&nbsp;</TT></TD>
    <TD noWrap align=3Dright><TT>---&nbsp;&nbsp;</TT></TD>
    <TD noWrap><TT>&nbsp;K.SVIEVR.N</TT></TD></TR>
  <TR>
    <TD align=3Dright>&nbsp;</TD>
    <TD align=3Dright><TT>1300.6328&nbsp;&nbsp;</TT></TD>
    <TD align=3Dright><TT>1299.6255&nbsp;&nbsp;</TT></TD>
    <TD align=3Dright><TT>1299.7286&nbsp;&nbsp;</TT></TD>
    <TD noWrap align=3Dright><TT>-79.28&nbsp;</TT></TD>
    <TD align=3Dright><TT>420&nbsp;</TT></TD>
    <TD noWrap align=3Dright><TT>-&nbsp;</TT></TD>
    <TD align=3Dright><TT>431&nbsp;</TT></TD>
    <TD align=3Dright><TT>0&nbsp;&nbsp;</TT></TD>
    <TD noWrap align=3Dright><TT>---&nbsp;&nbsp;</TT></TD>
    <TD noWrap><TT>&nbsp;K.SIPSIIDLDSLK.V</TT></TD></TR>
  <TR>
    <TD align=3Dright>&nbsp;</TD>
    <TD align=3Dright><TT>2107.9858&nbsp;&nbsp;</TT></TD>
    <TD align=3Dright><TT>2106.9785&nbsp;&nbsp;</TT></TD>
    <TD align=3Dright><TT>2107.0950&nbsp;&nbsp;</TT></TD>
    <TD noWrap align=3Dright><TT>-55.26&nbsp;</TT></TD>
    <TD align=3Dright><TT>274&nbsp;</TT></TD>
    <TD noWrap align=3Dright><TT>-&nbsp;</TT></TD>
    <TD align=3Dright><TT>291&nbsp;</TT></TD>
    <TD align=3Dright><TT>0&nbsp;&nbsp;</TT></TD>
    <TD noWrap align=3Dright><TT>---&nbsp;&nbsp;</TT></TD>
    <TD noWrap><TT>&nbsp;K.VQLLEIAQVPDEHVNEFK.S</TT></TD></TR>
  <TR>
    <TD align=3Dright>&nbsp;</TD>
    <TD align=3Dright><TT>2107.9858&nbsp;&nbsp;</TT></TD>
    <TD align=3Dright><TT>2106.9785&nbsp;&nbsp;</TT></TD>
    <TD align=3Dright><TT>2107.0950&nbsp;&nbsp;</TT></TD>
    <TD noWrap align=3Dright><TT>-55.26&nbsp;</TT></TD>
    <TD align=3Dright><TT>274&nbsp;</TT></TD>
    <TD noWrap align=3Dright><TT>-&nbsp;</TT></TD>
    <TD align=3Dright><TT>291&nbsp;</TT></TD>
    <TD align=3Dright><TT>0&nbsp;&nbsp;</TT></TD>
    <TD noWrap align=3Dright><TT>120&nbsp;&nbsp;</TT></TD>
    <TD noWrap><TT>&nbsp;K.VQLLEIAQVPDEHVNEFK.S</TT></TD></TR>
  <TR>
    <TD align=3Dright>&nbsp;</TD>
    <TD align=3Dright><TT>2160.8591&nbsp;&nbsp;</TT></TD>
    <TD align=3Dright><TT>2159.8518&nbsp;&nbsp;</TT></TD>
    <TD align=3Dright><TT>2159.9735&nbsp;&nbsp;</TT></TD>
    <TD noWrap align=3Dright><TT>-56.33&nbsp;</TT></TD>
    <TD align=3Dright><TT>192&nbsp;</TT></TD>
    <TD noWrap align=3Dright><TT>-&nbsp;</TT></TD>
    <TD align=3Dright><TT>211&nbsp;</TT></TD>
    <TD align=3Dright><TT>0&nbsp;&nbsp;</TT></TD>
    <TD noWrap align=3Dright><TT>---&nbsp;&nbsp;</TT></TD>
    <TD =
noWrap><TT>&nbsp;K.DGWYPPGHGDVFPSLMNSGK.L</TT></TD></TR></TBODY></TABLE>
<TABLE border=3D0 cellSpacing=3D0>
  <TBODY>
  <TR>
    <TD><TT>&nbsp;&nbsp;&nbsp;&nbsp;&nbsp;&nbsp;</TT></TD>
    <TD><TT><B>No match to: </B>806.4046, 825.0566, 842.4547, 876.3776,=20
      934.4869, 955.5041, 1006.5073, 1006.5073, 1092.5804, 1124.4747, =
1359.5983,=20
      1359.5983, 1370.6868, 1381.5782, 1392.6836, 1421.5254, 1448.6809,=20
      1548.6252, 1548.6252, 1569.6798, 1569.6798, 1599.7623, 1616.7279,=20
      1616.7279, 1638.6942, 1678.6534, 1678.6534, 1680.6548, 1700.7817,=20
      1718.8066, 1826.7899, 1874.9252, 2008.9309, 2008.9309, 2129.9766,=20
      2144.8667, 2144.8667, 2150.0789, 2179.9836, 2366.1384, 2366.1384,=20
      2481.0388, 2498.0344, 2625.3088, 2650.2737, 2965.4526,=20
  3314.6677</TT></TD></TR></TBODY></TABLE><BR>
<TABLE border=3D0 cellSpacing=3D0>
  <TBODY>
  <TR>
    <TD><TT><B><A name=3DHit32>32.</A>&nbsp;&nbsp;&nbsp;</B></TT></TD>
    <TD noWrap><TT><A=20
      =
href=3D"http://zxw-pc/mascot/cgi/protein_view.pl?file=3D../data/20121225/=
F002428.dat&amp;hit=3D32"=20
      =
target=3D_blank>gi|28863915</A>&nbsp;&nbsp;&nbsp;&nbsp;<B>Mass:</B>&nbsp;=
51841&nbsp;&nbsp;&nbsp;&nbsp;<B>Score:</B>&nbsp;137&nbsp;&nbsp;&nbsp;&nbs=
p;<B>Expect:</B>&nbsp;3.7e-008&nbsp;&nbsp;<B>Matches:</B>&nbsp;5</TT></TD=
></TR>
  <TR>
    <TD>&nbsp;</TD>
    <TD noWrap><TT>UTP:alpha-D-glucose-1-phosphate uridylyltransferase=20
      [Solanum tuberosum]</TT></TD></TR></TBODY></TABLE>
<TABLE border=3D0 cellSpacing=3D0 cellPadding=3D0>
  <TBODY>
  <TR>
    <TD><TT>&nbsp;&nbsp;&nbsp;&nbsp;&nbsp;&nbsp;</TT></TD>
    <TD align=3Dright><TT><B>Observed&nbsp;&nbsp;</B></TT></TD>
    <TD noWrap align=3Dright><TT><B>Mr(expt)&nbsp;&nbsp;</B></TT></TD>
    <TD noWrap align=3Dright><TT><B>Mr(calc)&nbsp;&nbsp;</B></TT></TD>
    <TD align=3Dright><TT><B>&nbsp;ppm&nbsp;&nbsp;</B></TT></TD>
    <TD align=3Dright><TT><B>Start&nbsp;</B></TT></TD>
    <TD align=3Dright><TT><B>&nbsp;</B></TT></TD>
    <TD align=3Dright><TT><B>End&nbsp;</B></TT></TD>
    <TD align=3Dright><TT><B>Miss&nbsp;</B></TT></TD>
    <TD align=3Dright><TT><B>Ions&nbsp;</B></TT></TD>
    <TD><TT><B>&nbsp;Peptide</B></TT></TD></TR>
  <TR>
    <TD align=3Dright>&nbsp;</TD>
    <TD align=3Dright><TT>702.3794&nbsp;&nbsp;</TT></TD>
    <TD align=3Dright><TT>701.3721&nbsp;&nbsp;</TT></TD>
    <TD align=3Dright><TT>701.4072&nbsp;&nbsp;</TT></TD>
    <TD noWrap align=3Dright><TT>-50.00&nbsp;</TT></TD>
    <TD align=3Dright><TT>107&nbsp;</TT></TD>
    <TD noWrap align=3Dright><TT>-&nbsp;</TT></TD>
    <TD align=3Dright><TT>112&nbsp;</TT></TD>
    <TD align=3Dright><TT>0&nbsp;&nbsp;</TT></TD>
    <TD noWrap align=3Dright><TT>---&nbsp;&nbsp;</TT></TD>
    <TD noWrap><TT>&nbsp;K.SVIEVR.N</TT></TD></TR>
  <TR>
    <TD align=3Dright>&nbsp;</TD>
    <TD align=3Dright><TT>1300.6328&nbsp;&nbsp;</TT></TD>
    <TD align=3Dright><TT>1299.6255&nbsp;&nbsp;</TT></TD>
    <TD align=3Dright><TT>1299.7286&nbsp;&nbsp;</TT></TD>
    <TD noWrap align=3Dright><TT>-79.28&nbsp;</TT></TD>
    <TD align=3Dright><TT>420&nbsp;</TT></TD>
    <TD noWrap align=3Dright><TT>-&nbsp;</TT></TD>
    <TD align=3Dright><TT>431&nbsp;</TT></TD>
    <TD align=3Dright><TT>0&nbsp;&nbsp;</TT></TD>
    <TD noWrap align=3Dright><TT>---&nbsp;&nbsp;</TT></TD>
    <TD noWrap><TT>&nbsp;K.SIPSIIDLDSLK.V</TT></TD></TR>
  <TR>
    <TD align=3Dright>&nbsp;</TD>
    <TD align=3Dright><TT>2107.9858&nbsp;&nbsp;</TT></TD>
    <TD align=3Dright><TT>2106.9785&nbsp;&nbsp;</TT></TD>
    <TD align=3Dright><TT>2107.0950&nbsp;&nbsp;</TT></TD>
    <TD noWrap align=3Dright><TT>-55.26&nbsp;</TT></TD>
    <TD align=3Dright><TT>274&nbsp;</TT></TD>
    <TD noWrap align=3Dright><TT>-&nbsp;</TT></TD>
    <TD align=3Dright><TT>291&nbsp;</TT></TD>
    <TD align=3Dright><TT>0&nbsp;&nbsp;</TT></TD>
    <TD noWrap align=3Dright><TT>---&nbsp;&nbsp;</TT></TD>
    <TD noWrap><TT>&nbsp;K.VQLLEIAQVPDEHVNEFK.S</TT></TD></TR>
  <TR>
    <TD align=3Dright>&nbsp;</TD>
    <TD align=3Dright><TT>2107.9858&nbsp;&nbsp;</TT></TD>
    <TD align=3Dright><TT>2106.9785&nbsp;&nbsp;</TT></TD>
    <TD align=3Dright><TT>2107.0950&nbsp;&nbsp;</TT></TD>
    <TD noWrap align=3Dright><TT>-55.26&nbsp;</TT></TD>
    <TD align=3Dright><TT>274&nbsp;</TT></TD>
    <TD noWrap align=3Dright><TT>-&nbsp;</TT></TD>
    <TD align=3Dright><TT>291&nbsp;</TT></TD>
    <TD align=3Dright><TT>0&nbsp;&nbsp;</TT></TD>
    <TD noWrap align=3Dright><TT>120&nbsp;&nbsp;</TT></TD>
    <TD noWrap><TT>&nbsp;K.VQLLEIAQVPDEHVNEFK.S</TT></TD></TR>
  <TR>
    <TD align=3Dright>&nbsp;</TD>
    <TD align=3Dright><TT>2160.8591&nbsp;&nbsp;</TT></TD>
    <TD align=3Dright><TT>2159.8518&nbsp;&nbsp;</TT></TD>
    <TD align=3Dright><TT>2159.9735&nbsp;&nbsp;</TT></TD>
    <TD noWrap align=3Dright><TT>-56.33&nbsp;</TT></TD>
    <TD align=3Dright><TT>192&nbsp;</TT></TD>
    <TD noWrap align=3Dright><TT>-&nbsp;</TT></TD>
    <TD align=3Dright><TT>211&nbsp;</TT></TD>
    <TD align=3Dright><TT>0&nbsp;&nbsp;</TT></TD>
    <TD noWrap align=3Dright><TT>---&nbsp;&nbsp;</TT></TD>
    <TD =
noWrap><TT>&nbsp;K.DGWYPPGHGDVFPSLMNSGK.L</TT></TD></TR></TBODY></TABLE>
<TABLE border=3D0 cellSpacing=3D0>
  <TBODY>
  <TR>
    <TD><TT>&nbsp;&nbsp;&nbsp;&nbsp;&nbsp;&nbsp;</TT></TD>
    <TD><TT><B>No match to: </B>806.4046, 825.0566, 842.4547, 876.3776,=20
      934.4869, 955.5041, 1006.5073, 1006.5073, 1092.5804, 1124.4747, =
1359.5983,=20
      1359.5983, 1370.6868, 1381.5782, 1392.6836, 1421.5254, 1448.6809,=20
      1548.6252, 1548.6252, 1569.6798, 1569.6798, 1599.7623, 1616.7279,=20
      1616.7279, 1638.6942, 1678.6534, 1678.6534, 1680.6548, 1700.7817,=20
      1718.8066, 1826.7899, 1874.9252, 2008.9309, 2008.9309, 2129.9766,=20
      2144.8667, 2144.8667, 2150.0789, 2179.9836, 2366.1384, 2366.1384,=20
      2481.0388, 2498.0344, 2625.3088, 2650.2737, 2965.4526,=20
  3314.6677</TT></TD></TR></TBODY></TABLE><BR>
<TABLE border=3D0 cellSpacing=3D0>
  <TBODY>
  <TR>
    <TD><TT><B><A name=3DHit33>33.</A>&nbsp;&nbsp;&nbsp;</B></TT></TD>
    <TD noWrap><TT><A=20
      =
href=3D"http://zxw-pc/mascot/cgi/protein_view.pl?file=3D../data/20121225/=
F002428.dat&amp;hit=3D33"=20
      =
target=3D_blank>gi|28863911</A>&nbsp;&nbsp;&nbsp;&nbsp;<B>Mass:</B>&nbsp;=
51841&nbsp;&nbsp;&nbsp;&nbsp;<B>Score:</B>&nbsp;137&nbsp;&nbsp;&nbsp;&nbs=
p;<B>Expect:</B>&nbsp;3.7e-008&nbsp;&nbsp;<B>Matches:</B>&nbsp;5</TT></TD=
></TR>
  <TR>
    <TD>&nbsp;</TD>
    <TD noWrap><TT>UTP:alpha-D-glucose-1-phosphate uridylyltransferase=20
      [Solanum tuberosum]</TT></TD></TR></TBODY></TABLE>
<TABLE border=3D0 cellSpacing=3D0 cellPadding=3D0>
  <TBODY>
  <TR>
    <TD><TT>&nbsp;&nbsp;&nbsp;&nbsp;&nbsp;&nbsp;</TT></TD>
    <TD align=3Dright><TT><B>Observed&nbsp;&nbsp;</B></TT></TD>
    <TD noWrap align=3Dright><TT><B>Mr(expt)&nbsp;&nbsp;</B></TT></TD>
    <TD noWrap align=3Dright><TT><B>Mr(calc)&nbsp;&nbsp;</B></TT></TD>
    <TD align=3Dright><TT><B>&nbsp;ppm&nbsp;&nbsp;</B></TT></TD>
    <TD align=3Dright><TT><B>Start&nbsp;</B></TT></TD>
    <TD align=3Dright><TT><B>&nbsp;</B></TT></TD>
    <TD align=3Dright><TT><B>End&nbsp;</B></TT></TD>
    <TD align=3Dright><TT><B>Miss&nbsp;</B></TT></TD>
    <TD align=3Dright><TT><B>Ions&nbsp;</B></TT></TD>
    <TD><TT><B>&nbsp;Peptide</B></TT></TD></TR>
  <TR>
    <TD align=3Dright>&nbsp;</TD>
    <TD align=3Dright><TT>702.3794&nbsp;&nbsp;</TT></TD>
    <TD align=3Dright><TT>701.3721&nbsp;&nbsp;</TT></TD>
    <TD align=3Dright><TT>701.4072&nbsp;&nbsp;</TT></TD>
    <TD noWrap align=3Dright><TT>-50.00&nbsp;</TT></TD>
    <TD align=3Dright><TT>107&nbsp;</TT></TD>
    <TD noWrap align=3Dright><TT>-&nbsp;</TT></TD>
    <TD align=3Dright><TT>112&nbsp;</TT></TD>
    <TD align=3Dright><TT>0&nbsp;&nbsp;</TT></TD>
    <TD noWrap align=3Dright><TT>---&nbsp;&nbsp;</TT></TD>
    <TD noWrap><TT>&nbsp;K.SVIEVR.N</TT></TD></TR>
  <TR>
    <TD align=3Dright>&nbsp;</TD>
    <TD align=3Dright><TT>1300.6328&nbsp;&nbsp;</TT></TD>
    <TD align=3Dright><TT>1299.6255&nbsp;&nbsp;</TT></TD>
    <TD align=3Dright><TT>1299.7286&nbsp;&nbsp;</TT></TD>
    <TD noWrap align=3Dright><TT>-79.28&nbsp;</TT></TD>
    <TD align=3Dright><TT>420&nbsp;</TT></TD>
    <TD noWrap align=3Dright><TT>-&nbsp;</TT></TD>
    <TD align=3Dright><TT>431&nbsp;</TT></TD>
    <TD align=3Dright><TT>0&nbsp;&nbsp;</TT></TD>
    <TD noWrap align=3Dright><TT>---&nbsp;&nbsp;</TT></TD>
    <TD noWrap><TT>&nbsp;K.SIPSIIDLDSLK.V</TT></TD></TR>
  <TR>
    <TD align=3Dright>&nbsp;</TD>
    <TD align=3Dright><TT>2107.9858&nbsp;&nbsp;</TT></TD>
    <TD align=3Dright><TT>2106.9785&nbsp;&nbsp;</TT></TD>
    <TD align=3Dright><TT>2107.0950&nbsp;&nbsp;</TT></TD>
    <TD noWrap align=3Dright><TT>-55.26&nbsp;</TT></TD>
    <TD align=3Dright><TT>274&nbsp;</TT></TD>
    <TD noWrap align=3Dright><TT>-&nbsp;</TT></TD>
    <TD align=3Dright><TT>291&nbsp;</TT></TD>
    <TD align=3Dright><TT>0&nbsp;&nbsp;</TT></TD>
    <TD noWrap align=3Dright><TT>---&nbsp;&nbsp;</TT></TD>
    <TD noWrap><TT>&nbsp;K.VQLLEIAQVPDEHVNEFK.S</TT></TD></TR>
  <TR>
    <TD align=3Dright>&nbsp;</TD>
    <TD align=3Dright><TT>2107.9858&nbsp;&nbsp;</TT></TD>
    <TD align=3Dright><TT>2106.9785&nbsp;&nbsp;</TT></TD>
    <TD align=3Dright><TT>2107.0950&nbsp;&nbsp;</TT></TD>
    <TD noWrap align=3Dright><TT>-55.26&nbsp;</TT></TD>
    <TD align=3Dright><TT>274&nbsp;</TT></TD>
    <TD noWrap align=3Dright><TT>-&nbsp;</TT></TD>
    <TD align=3Dright><TT>291&nbsp;</TT></TD>
    <TD align=3Dright><TT>0&nbsp;&nbsp;</TT></TD>
    <TD noWrap align=3Dright><TT>120&nbsp;&nbsp;</TT></TD>
    <TD noWrap><TT>&nbsp;K.VQLLEIAQVPDEHVNEFK.S</TT></TD></TR>
  <TR>
    <TD align=3Dright>&nbsp;</TD>
    <TD align=3Dright><TT>2160.8591&nbsp;&nbsp;</TT></TD>
    <TD align=3Dright><TT>2159.8518&nbsp;&nbsp;</TT></TD>
    <TD align=3Dright><TT>2159.9735&nbsp;&nbsp;</TT></TD>
    <TD noWrap align=3Dright><TT>-56.33&nbsp;</TT></TD>
    <TD align=3Dright><TT>192&nbsp;</TT></TD>
    <TD noWrap align=3Dright><TT>-&nbsp;</TT></TD>
    <TD align=3Dright><TT>211&nbsp;</TT></TD>
    <TD align=3Dright><TT>0&nbsp;&nbsp;</TT></TD>
    <TD noWrap align=3Dright><TT>---&nbsp;&nbsp;</TT></TD>
    <TD =
noWrap><TT>&nbsp;K.DGWYPPGHGDVFPSLMNSGK.L</TT></TD></TR></TBODY></TABLE>
<TABLE border=3D0 cellSpacing=3D0>
  <TBODY>
  <TR>
    <TD><TT>&nbsp;&nbsp;&nbsp;&nbsp;&nbsp;&nbsp;</TT></TD>
    <TD><TT><B>No match to: </B>806.4046, 825.0566, 842.4547, 876.3776,=20
      934.4869, 955.5041, 1006.5073, 1006.5073, 1092.5804, 1124.4747, =
1359.5983,=20
      1359.5983, 1370.6868, 1381.5782, 1392.6836, 1421.5254, 1448.6809,=20
      1548.6252, 1548.6252, 1569.6798, 1569.6798, 1599.7623, 1616.7279,=20
      1616.7279, 1638.6942, 1678.6534, 1678.6534, 1680.6548, 1700.7817,=20
      1718.8066, 1826.7899, 1874.9252, 2008.9309, 2008.9309, 2129.9766,=20
      2144.8667, 2144.8667, 2150.0789, 2179.9836, 2366.1384, 2366.1384,=20
      2481.0388, 2498.0344, 2625.3088, 2650.2737, 2965.4526,=20
  3314.6677</TT></TD></TR></TBODY></TABLE><BR>
<TABLE border=3D0 cellSpacing=3D0>
  <TBODY>
  <TR>
    <TD><TT><B><A name=3DHit34>34.</A>&nbsp;&nbsp;&nbsp;</B></TT></TD>
    <TD noWrap><TT><A=20
      =
href=3D"http://zxw-pc/mascot/cgi/protein_view.pl?file=3D../data/20121225/=
F002428.dat&amp;hit=3D34"=20
      =
target=3D_blank>gi|28863909</A>&nbsp;&nbsp;&nbsp;&nbsp;<B>Mass:</B>&nbsp;=
51903&nbsp;&nbsp;&nbsp;&nbsp;<B>Score:</B>&nbsp;137&nbsp;&nbsp;&nbsp;&nbs=
p;<B>Expect:</B>&nbsp;3.7e-008&nbsp;&nbsp;<B>Matches:</B>&nbsp;5</TT></TD=
></TR>
  <TR>
    <TD>&nbsp;</TD>
    <TD noWrap><TT>UTP:alpha-D-glucose-1-phosphate uridylyltransferase=20
      [Solanum tuberosum]</TT></TD></TR></TBODY></TABLE>
<TABLE border=3D0 cellSpacing=3D0 cellPadding=3D0>
  <TBODY>
  <TR>
    <TD><TT>&nbsp;&nbsp;&nbsp;&nbsp;&nbsp;&nbsp;</TT></TD>
    <TD align=3Dright><TT><B>Observed&nbsp;&nbsp;</B></TT></TD>
    <TD noWrap align=3Dright><TT><B>Mr(expt)&nbsp;&nbsp;</B></TT></TD>
    <TD noWrap align=3Dright><TT><B>Mr(calc)&nbsp;&nbsp;</B></TT></TD>
    <TD align=3Dright><TT><B>&nbsp;ppm&nbsp;&nbsp;</B></TT></TD>
    <TD align=3Dright><TT><B>Start&nbsp;</B></TT></TD>
    <TD align=3Dright><TT><B>&nbsp;</B></TT></TD>
    <TD align=3Dright><TT><B>End&nbsp;</B></TT></TD>
    <TD align=3Dright><TT><B>Miss&nbsp;</B></TT></TD>
    <TD align=3Dright><TT><B>Ions&nbsp;</B></TT></TD>
    <TD><TT><B>&nbsp;Peptide</B></TT></TD></TR>
  <TR>
    <TD align=3Dright>&nbsp;</TD>
    <TD align=3Dright><TT>702.3794&nbsp;&nbsp;</TT></TD>
    <TD align=3Dright><TT>701.3721&nbsp;&nbsp;</TT></TD>
    <TD align=3Dright><TT>701.4072&nbsp;&nbsp;</TT></TD>
    <TD noWrap align=3Dright><TT>-50.00&nbsp;</TT></TD>
    <TD align=3Dright><TT>107&nbsp;</TT></TD>
    <TD noWrap align=3Dright><TT>-&nbsp;</TT></TD>
    <TD align=3Dright><TT>112&nbsp;</TT></TD>
    <TD align=3Dright><TT>0&nbsp;&nbsp;</TT></TD>
    <TD noWrap align=3Dright><TT>---&nbsp;&nbsp;</TT></TD>
    <TD noWrap><TT>&nbsp;K.SVIEVR.N</TT></TD></TR>
  <TR>
    <TD align=3Dright>&nbsp;</TD>
    <TD align=3Dright><TT>1300.6328&nbsp;&nbsp;</TT></TD>
    <TD align=3Dright><TT>1299.6255&nbsp;&nbsp;</TT></TD>
    <TD align=3Dright><TT>1299.7286&nbsp;&nbsp;</TT></TD>
    <TD noWrap align=3Dright><TT>-79.28&nbsp;</TT></TD>
    <TD align=3Dright><TT>420&nbsp;</TT></TD>
    <TD noWrap align=3Dright><TT>-&nbsp;</TT></TD>
    <TD align=3Dright><TT>431&nbsp;</TT></TD>
    <TD align=3Dright><TT>0&nbsp;&nbsp;</TT></TD>
    <TD noWrap align=3Dright><TT>---&nbsp;&nbsp;</TT></TD>
    <TD noWrap><TT>&nbsp;K.SIPSIIDLDSLK.V</TT></TD></TR>
  <TR>
    <TD align=3Dright>&nbsp;</TD>
    <TD align=3Dright><TT>2107.9858&nbsp;&nbsp;</TT></TD>
    <TD align=3Dright><TT>2106.9785&nbsp;&nbsp;</TT></TD>
    <TD align=3Dright><TT>2107.0950&nbsp;&nbsp;</TT></TD>
    <TD noWrap align=3Dright><TT>-55.26&nbsp;</TT></TD>
    <TD align=3Dright><TT>274&nbsp;</TT></TD>
    <TD noWrap align=3Dright><TT>-&nbsp;</TT></TD>
    <TD align=3Dright><TT>291&nbsp;</TT></TD>
    <TD align=3Dright><TT>0&nbsp;&nbsp;</TT></TD>
    <TD noWrap align=3Dright><TT>---&nbsp;&nbsp;</TT></TD>
    <TD noWrap><TT>&nbsp;R.VQLLEIAQVPDEHVNEFK.S</TT></TD></TR>
  <TR>
    <TD align=3Dright>&nbsp;</TD>
    <TD align=3Dright><TT>2107.9858&nbsp;&nbsp;</TT></TD>
    <TD align=3Dright><TT>2106.9785&nbsp;&nbsp;</TT></TD>
    <TD align=3Dright><TT>2107.0950&nbsp;&nbsp;</TT></TD>
    <TD noWrap align=3Dright><TT>-55.26&nbsp;</TT></TD>
    <TD align=3Dright><TT>274&nbsp;</TT></TD>
    <TD noWrap align=3Dright><TT>-&nbsp;</TT></TD>
    <TD align=3Dright><TT>291&nbsp;</TT></TD>
    <TD align=3Dright><TT>0&nbsp;&nbsp;</TT></TD>
    <TD noWrap align=3Dright><TT>120&nbsp;&nbsp;</TT></TD>
    <TD noWrap><TT>&nbsp;R.VQLLEIAQVPDEHVNEFK.S</TT></TD></TR>
  <TR>
    <TD align=3Dright>&nbsp;</TD>
    <TD align=3Dright><TT>2160.8591&nbsp;&nbsp;</TT></TD>
    <TD align=3Dright><TT>2159.8518&nbsp;&nbsp;</TT></TD>
    <TD align=3Dright><TT>2159.9735&nbsp;&nbsp;</TT></TD>
    <TD noWrap align=3Dright><TT>-56.33&nbsp;</TT></TD>
    <TD align=3Dright><TT>192&nbsp;</TT></TD>
    <TD noWrap align=3Dright><TT>-&nbsp;</TT></TD>
    <TD align=3Dright><TT>211&nbsp;</TT></TD>
    <TD align=3Dright><TT>0&nbsp;&nbsp;</TT></TD>
    <TD noWrap align=3Dright><TT>---&nbsp;&nbsp;</TT></TD>
    <TD =
noWrap><TT>&nbsp;K.DGWYPPGHGDVFPSLMNSGK.L</TT></TD></TR></TBODY></TABLE>
<TABLE border=3D0 cellSpacing=3D0>
  <TBODY>
  <TR>
    <TD><TT>&nbsp;&nbsp;&nbsp;&nbsp;&nbsp;&nbsp;</TT></TD>
    <TD><TT><B>No match to: </B>806.4046, 825.0566, 842.4547, 876.3776,=20
      934.4869, 955.5041, 1006.5073, 1006.5073, 1092.5804, 1124.4747, =
1359.5983,=20
      1359.5983, 1370.6868, 1381.5782, 1392.6836, 1421.5254, 1448.6809,=20
      1548.6252, 1548.6252, 1569.6798, 1569.6798, 1599.7623, 1616.7279,=20
      1616.7279, 1638.6942, 1678.6534, 1678.6534, 1680.6548, 1700.7817,=20
      1718.8066, 1826.7899, 1874.9252, 2008.9309, 2008.9309, 2129.9766,=20
      2144.8667, 2144.8667, 2150.0789, 2179.9836, 2366.1384, 2366.1384,=20
      2481.0388, 2498.0344, 2625.3088, 2650.2737, 2965.4526,=20
  3314.6677</TT></TD></TR></TBODY></TABLE><BR>
<TABLE border=3D0 cellSpacing=3D0>
  <TBODY>
  <TR>
    <TD><TT><B><A name=3DHit35>35.</A>&nbsp;&nbsp;&nbsp;</B></TT></TD>
    <TD noWrap><TT><A=20
      =
href=3D"http://zxw-pc/mascot/cgi/protein_view.pl?file=3D../data/20121225/=
F002428.dat&amp;hit=3D35"=20
      =
target=3D_blank>gi|218001</A>&nbsp;&nbsp;&nbsp;&nbsp;<B>Mass:</B>&nbsp;51=
841&nbsp;&nbsp;&nbsp;&nbsp;<B>Score:</B>&nbsp;137&nbsp;&nbsp;&nbsp;&nbsp;=
<B>Expect:</B>&nbsp;3.7e-008&nbsp;&nbsp;<B>Matches:</B>&nbsp;5</TT></TD><=
/TR>
  <TR>
    <TD>&nbsp;</TD>
    <TD noWrap><TT>UDP-glucose pyrophosphorylase precursor [Solanum=20
      tuberosum]</TT></TD></TR></TBODY></TABLE>
<TABLE border=3D0 cellSpacing=3D0 cellPadding=3D0>
  <TBODY>
  <TR>
    <TD><TT>&nbsp;&nbsp;&nbsp;&nbsp;&nbsp;&nbsp;</TT></TD>
    <TD align=3Dright><TT><B>Observed&nbsp;&nbsp;</B></TT></TD>
    <TD noWrap align=3Dright><TT><B>Mr(expt)&nbsp;&nbsp;</B></TT></TD>
    <TD noWrap align=3Dright><TT><B>Mr(calc)&nbsp;&nbsp;</B></TT></TD>
    <TD align=3Dright><TT><B>&nbsp;ppm&nbsp;&nbsp;</B></TT></TD>
    <TD align=3Dright><TT><B>Start&nbsp;</B></TT></TD>
    <TD align=3Dright><TT><B>&nbsp;</B></TT></TD>
    <TD align=3Dright><TT><B>End&nbsp;</B></TT></TD>
    <TD align=3Dright><TT><B>Miss&nbsp;</B></TT></TD>
    <TD align=3Dright><TT><B>Ions&nbsp;</B></TT></TD>
    <TD><TT><B>&nbsp;Peptide</B></TT></TD></TR>
  <TR>
    <TD align=3Dright>&nbsp;</TD>
    <TD align=3Dright><TT>702.3794&nbsp;&nbsp;</TT></TD>
    <TD align=3Dright><TT>701.3721&nbsp;&nbsp;</TT></TD>
    <TD align=3Dright><TT>701.4072&nbsp;&nbsp;</TT></TD>
    <TD noWrap align=3Dright><TT>-50.00&nbsp;</TT></TD>
    <TD align=3Dright><TT>107&nbsp;</TT></TD>
    <TD noWrap align=3Dright><TT>-&nbsp;</TT></TD>
    <TD align=3Dright><TT>112&nbsp;</TT></TD>
    <TD align=3Dright><TT>0&nbsp;&nbsp;</TT></TD>
    <TD noWrap align=3Dright><TT>---&nbsp;&nbsp;</TT></TD>
    <TD noWrap><TT>&nbsp;K.SVIEVR.N</TT></TD></TR>
  <TR>
    <TD align=3Dright>&nbsp;</TD>
    <TD align=3Dright><TT>1300.6328&nbsp;&nbsp;</TT></TD>
    <TD align=3Dright><TT>1299.6255&nbsp;&nbsp;</TT></TD>
    <TD align=3Dright><TT>1299.7286&nbsp;&nbsp;</TT></TD>
    <TD noWrap align=3Dright><TT>-79.28&nbsp;</TT></TD>
    <TD align=3Dright><TT>420&nbsp;</TT></TD>
    <TD noWrap align=3Dright><TT>-&nbsp;</TT></TD>
    <TD align=3Dright><TT>431&nbsp;</TT></TD>
    <TD align=3Dright><TT>0&nbsp;&nbsp;</TT></TD>
    <TD noWrap align=3Dright><TT>---&nbsp;&nbsp;</TT></TD>
    <TD noWrap><TT>&nbsp;K.SIPSIIDLDSLK.V</TT></TD></TR>
  <TR>
    <TD align=3Dright>&nbsp;</TD>
    <TD align=3Dright><TT>2107.9858&nbsp;&nbsp;</TT></TD>
    <TD align=3Dright><TT>2106.9785&nbsp;&nbsp;</TT></TD>
    <TD align=3Dright><TT>2107.0950&nbsp;&nbsp;</TT></TD>
    <TD noWrap align=3Dright><TT>-55.26&nbsp;</TT></TD>
    <TD align=3Dright><TT>274&nbsp;</TT></TD>
    <TD noWrap align=3Dright><TT>-&nbsp;</TT></TD>
    <TD align=3Dright><TT>291&nbsp;</TT></TD>
    <TD align=3Dright><TT>0&nbsp;&nbsp;</TT></TD>
    <TD noWrap align=3Dright><TT>---&nbsp;&nbsp;</TT></TD>
    <TD noWrap><TT>&nbsp;K.VQLLEIAQVPDEHVNEFK.S</TT></TD></TR>
  <TR>
    <TD align=3Dright>&nbsp;</TD>
    <TD align=3Dright><TT>2107.9858&nbsp;&nbsp;</TT></TD>
    <TD align=3Dright><TT>2106.9785&nbsp;&nbsp;</TT></TD>
    <TD align=3Dright><TT>2107.0950&nbsp;&nbsp;</TT></TD>
    <TD noWrap align=3Dright><TT>-55.26&nbsp;</TT></TD>
    <TD align=3Dright><TT>274&nbsp;</TT></TD>
    <TD noWrap align=3Dright><TT>-&nbsp;</TT></TD>
    <TD align=3Dright><TT>291&nbsp;</TT></TD>
    <TD align=3Dright><TT>0&nbsp;&nbsp;</TT></TD>
    <TD noWrap align=3Dright><TT>120&nbsp;&nbsp;</TT></TD>
    <TD noWrap><TT>&nbsp;K.VQLLEIAQVPDEHVNEFK.S</TT></TD></TR>
  <TR>
    <TD align=3Dright>&nbsp;</TD>
    <TD align=3Dright><TT>2160.8591&nbsp;&nbsp;</TT></TD>
    <TD align=3Dright><TT>2159.8518&nbsp;&nbsp;</TT></TD>
    <TD align=3Dright><TT>2159.9735&nbsp;&nbsp;</TT></TD>
    <TD noWrap align=3Dright><TT>-56.33&nbsp;</TT></TD>
    <TD align=3Dright><TT>192&nbsp;</TT></TD>
    <TD noWrap align=3Dright><TT>-&nbsp;</TT></TD>
    <TD align=3Dright><TT>211&nbsp;</TT></TD>
    <TD align=3Dright><TT>0&nbsp;&nbsp;</TT></TD>
    <TD noWrap align=3Dright><TT>---&nbsp;&nbsp;</TT></TD>
    <TD =
noWrap><TT>&nbsp;K.DGWYPPGHGDVFPSLMNSGK.L</TT></TD></TR></TBODY></TABLE>
<TABLE border=3D0 cellSpacing=3D0>
  <TBODY>
  <TR>
    <TD><TT>&nbsp;&nbsp;&nbsp;&nbsp;&nbsp;&nbsp;</TT></TD>
    <TD><TT><B>No match to: </B>806.4046, 825.0566, 842.4547, 876.3776,=20
      934.4869, 955.5041, 1006.5073, 1006.5073, 1092.5804, 1124.4747, =
1359.5983,=20
      1359.5983, 1370.6868, 1381.5782, 1392.6836, 1421.5254, 1448.6809,=20
      1548.6252, 1548.6252, 1569.6798, 1569.6798, 1599.7623, 1616.7279,=20
      1616.7279, 1638.6942, 1678.6534, 1678.6534, 1680.6548, 1700.7817,=20
      1718.8066, 1826.7899, 1874.9252, 2008.9309, 2008.9309, 2129.9766,=20
      2144.8667, 2144.8667, 2150.0789, 2179.9836, 2366.1384, 2366.1384,=20
      2481.0388, 2498.0344, 2625.3088, 2650.2737, 2965.4526,=20
  3314.6677</TT></TD></TR></TBODY></TABLE><BR>
<TABLE border=3D0 cellSpacing=3D0>
  <TBODY>
  <TR>
    <TD><TT><B><A name=3DHit36>36.</A>&nbsp;&nbsp;&nbsp;</B></TT></TD>
    <TD noWrap><TT><A=20
      =
href=3D"http://zxw-pc/mascot/cgi/protein_view.pl?file=3D../data/20121225/=
F002428.dat&amp;hit=3D36"=20
      =
target=3D_blank>gi|220682974</A>&nbsp;&nbsp;&nbsp;&nbsp;<B>Mass:</B>&nbsp=
;52260&nbsp;&nbsp;&nbsp;&nbsp;<B>Score:</B>&nbsp;137&nbsp;&nbsp;&nbsp;&nb=
sp;<B>Expect:</B>&nbsp;3.7e-008&nbsp;&nbsp;<B>Matches:</B>&nbsp;5</TT></T=
D></TR>
  <TR>
    <TD>&nbsp;</TD>
    <TD noWrap><TT>UDP-glucose pyrophosphorylase [Saccharum=20
    officinarum]</TT></TD></TR></TBODY></TABLE>
<TABLE border=3D0 cellSpacing=3D0 cellPadding=3D0>
  <TBODY>
  <TR>
    <TD><TT>&nbsp;&nbsp;&nbsp;&nbsp;&nbsp;&nbsp;</TT></TD>
    <TD align=3Dright><TT><B>Observed&nbsp;&nbsp;</B></TT></TD>
    <TD noWrap align=3Dright><TT><B>Mr(expt)&nbsp;&nbsp;</B></TT></TD>
    <TD noWrap align=3Dright><TT><B>Mr(calc)&nbsp;&nbsp;</B></TT></TD>
    <TD align=3Dright><TT><B>&nbsp;ppm&nbsp;&nbsp;</B></TT></TD>
    <TD align=3Dright><TT><B>Start&nbsp;</B></TT></TD>
    <TD align=3Dright><TT><B>&nbsp;</B></TT></TD>
    <TD align=3Dright><TT><B>End&nbsp;</B></TT></TD>
    <TD align=3Dright><TT><B>Miss&nbsp;</B></TT></TD>
    <TD align=3Dright><TT><B>Ions&nbsp;</B></TT></TD>
    <TD><TT><B>&nbsp;Peptide</B></TT></TD></TR>
  <TR>
    <TD align=3Dright>&nbsp;</TD>
    <TD align=3Dright><TT>702.3794&nbsp;&nbsp;</TT></TD>
    <TD align=3Dright><TT>701.3721&nbsp;&nbsp;</TT></TD>
    <TD align=3Dright><TT>701.4072&nbsp;&nbsp;</TT></TD>
    <TD noWrap align=3Dright><TT>-50.00&nbsp;</TT></TD>
    <TD align=3Dright><TT>107&nbsp;</TT></TD>
    <TD noWrap align=3Dright><TT>-&nbsp;</TT></TD>
    <TD align=3Dright><TT>112&nbsp;</TT></TD>
    <TD align=3Dright><TT>0&nbsp;&nbsp;</TT></TD>
    <TD noWrap align=3Dright><TT>---&nbsp;&nbsp;</TT></TD>
    <TD noWrap><TT>&nbsp;K.SVIEVR.N</TT></TD></TR>
  <TR>
    <TD align=3Dright>&nbsp;</TD>
    <TD align=3Dright><TT>1300.6328&nbsp;&nbsp;</TT></TD>
    <TD align=3Dright><TT>1299.6255&nbsp;&nbsp;</TT></TD>
    <TD align=3Dright><TT>1299.7286&nbsp;&nbsp;</TT></TD>
    <TD noWrap align=3Dright><TT>-79.28&nbsp;</TT></TD>
    <TD align=3Dright><TT>419&nbsp;</TT></TD>
    <TD noWrap align=3Dright><TT>-&nbsp;</TT></TD>
    <TD align=3Dright><TT>430&nbsp;</TT></TD>
    <TD align=3Dright><TT>0&nbsp;&nbsp;</TT></TD>
    <TD noWrap align=3Dright><TT>---&nbsp;&nbsp;</TT></TD>
    <TD noWrap><TT>&nbsp;K.SIPSIVELDSLK.V</TT></TD></TR>
  <TR>
    <TD align=3Dright>&nbsp;</TD>
    <TD align=3Dright><TT>1718.8066&nbsp;&nbsp;</TT></TD>
    <TD align=3Dright><TT>1717.7993&nbsp;&nbsp;</TT></TD>
    <TD align=3Dright><TT>1717.8556&nbsp;&nbsp;</TT></TD>
    <TD noWrap align=3Dright><TT>-32.76&nbsp;</TT></TD>
    <TD align=3Dright><TT>1&nbsp;</TT></TD>
    <TD noWrap align=3Dright><TT>-&nbsp;</TT></TD>
    <TD align=3Dright><TT>17&nbsp;</TT></TD>
    <TD align=3Dright><TT>1&nbsp;&nbsp;</TT></TD>
    <TD noWrap align=3Dright><TT>---&nbsp;&nbsp;</TT></TD>
    <TD noWrap><TT>&nbsp;-.MAAAAAAEVSVDEKLDK.L</TT></TD></TR>
  <TR>
    <TD align=3Dright>&nbsp;</TD>
    <TD align=3Dright><TT>2107.9858&nbsp;&nbsp;</TT></TD>
    <TD align=3Dright><TT>2106.9785&nbsp;&nbsp;</TT></TD>
    <TD align=3Dright><TT>2107.0950&nbsp;&nbsp;</TT></TD>
    <TD noWrap align=3Dright><TT>-55.26&nbsp;</TT></TD>
    <TD align=3Dright><TT>274&nbsp;</TT></TD>
    <TD noWrap align=3Dright><TT>-&nbsp;</TT></TD>
    <TD align=3Dright><TT>291&nbsp;</TT></TD>
    <TD align=3Dright><TT>0&nbsp;&nbsp;</TT></TD>
    <TD noWrap align=3Dright><TT>---&nbsp;&nbsp;</TT></TD>
    <TD noWrap><TT>&nbsp;R.VQLLEIAQVPDEHVNEFK.S</TT></TD></TR>
  <TR>
    <TD align=3Dright>&nbsp;</TD>
    <TD align=3Dright><TT>2107.9858&nbsp;&nbsp;</TT></TD>
    <TD align=3Dright><TT>2106.9785&nbsp;&nbsp;</TT></TD>
    <TD align=3Dright><TT>2107.0950&nbsp;&nbsp;</TT></TD>
    <TD noWrap align=3Dright><TT>-55.26&nbsp;</TT></TD>
    <TD align=3Dright><TT>274&nbsp;</TT></TD>
    <TD noWrap align=3Dright><TT>-&nbsp;</TT></TD>
    <TD align=3Dright><TT>291&nbsp;</TT></TD>
    <TD align=3Dright><TT>0&nbsp;&nbsp;</TT></TD>
    <TD noWrap align=3Dright><TT>120&nbsp;&nbsp;</TT></TD>
    <TD =
noWrap><TT>&nbsp;R.VQLLEIAQVPDEHVNEFK.S</TT></TD></TR></TBODY></TABLE>
<TABLE border=3D0 cellSpacing=3D0>
  <TBODY>
  <TR>
    <TD><TT>&nbsp;&nbsp;&nbsp;&nbsp;&nbsp;&nbsp;</TT></TD>
    <TD><TT><B>No match to: </B>806.4046, 825.0566, 842.4547, 876.3776,=20
      934.4869, 955.5041, 1006.5073, 1006.5073, 1092.5804, 1124.4747, =
1359.5983,=20
      1359.5983, 1370.6868, 1381.5782, 1392.6836, 1421.5254, 1448.6809,=20
      1548.6252, 1548.6252, 1569.6798, 1569.6798, 1599.7623, 1616.7279,=20
      1616.7279, 1638.6942, 1678.6534, 1678.6534, 1680.6548, 1700.7817,=20
      1826.7899, 1874.9252, 2008.9309, 2008.9309, 2129.9766, 2144.8667,=20
      2144.8667, 2150.0789, 2160.8591, 2179.9836, 2366.1384, 2366.1384,=20
      2481.0388, 2498.0344, 2625.3088, 2650.2737, 2965.4526,=20
  3314.6677</TT></TD></TR></TBODY></TABLE><BR>
<TABLE border=3D0 cellSpacing=3D0>
  <TBODY>
  <TR>
    <TD><TT><B><A name=3DHit37>37.</A>&nbsp;&nbsp;&nbsp;</B></TT></TD>
    <TD noWrap><TT><A=20
      =
href=3D"http://zxw-pc/mascot/cgi/protein_view.pl?file=3D../data/20121225/=
F002428.dat&amp;hit=3D37"=20
      =
target=3D_blank>gi|158705664</A>&nbsp;&nbsp;&nbsp;&nbsp;<B>Mass:</B>&nbsp=
;51794&nbsp;&nbsp;&nbsp;&nbsp;<B>Score:</B>&nbsp;137&nbsp;&nbsp;&nbsp;&nb=
sp;<B>Expect:</B>&nbsp;3.7e-008&nbsp;&nbsp;<B>Matches:</B>&nbsp;5</TT></T=
D></TR>
  <TR>
    <TD>&nbsp;</TD>
    <TD noWrap><TT>UDP-glucose pyrophosphorylase [Dendrocalamus=20
    sinicus]</TT></TD></TR></TBODY></TABLE>
<TABLE border=3D0 cellSpacing=3D0 cellPadding=3D0>
  <TBODY>
  <TR>
    <TD><TT>&nbsp;&nbsp;&nbsp;&nbsp;&nbsp;&nbsp;</TT></TD>
    <TD align=3Dright><TT><B>Observed&nbsp;&nbsp;</B></TT></TD>
    <TD noWrap align=3Dright><TT><B>Mr(expt)&nbsp;&nbsp;</B></TT></TD>
    <TD noWrap align=3Dright><TT><B>Mr(calc)&nbsp;&nbsp;</B></TT></TD>
    <TD align=3Dright><TT><B>&nbsp;ppm&nbsp;&nbsp;</B></TT></TD>
    <TD align=3Dright><TT><B>Start&nbsp;</B></TT></TD>
    <TD align=3Dright><TT><B>&nbsp;</B></TT></TD>
    <TD align=3Dright><TT><B>End&nbsp;</B></TT></TD>
    <TD align=3Dright><TT><B>Miss&nbsp;</B></TT></TD>
    <TD align=3Dright><TT><B>Ions&nbsp;</B></TT></TD>
    <TD><TT><B>&nbsp;Peptide</B></TT></TD></TR>
  <TR>
    <TD align=3Dright>&nbsp;</TD>
    <TD align=3Dright><TT>702.3794&nbsp;&nbsp;</TT></TD>
    <TD align=3Dright><TT>701.3721&nbsp;&nbsp;</TT></TD>
    <TD align=3Dright><TT>701.4072&nbsp;&nbsp;</TT></TD>
    <TD noWrap align=3Dright><TT>-50.00&nbsp;</TT></TD>
    <TD align=3Dright><TT>104&nbsp;</TT></TD>
    <TD noWrap align=3Dright><TT>-&nbsp;</TT></TD>
    <TD align=3Dright><TT>109&nbsp;</TT></TD>
    <TD align=3Dright><TT>0&nbsp;&nbsp;</TT></TD>
    <TD noWrap align=3Dright><TT>---&nbsp;&nbsp;</TT></TD>
    <TD noWrap><TT>&nbsp;K.SVIEVR.N</TT></TD></TR>
  <TR>
    <TD align=3Dright>&nbsp;</TD>
    <TD align=3Dright><TT>1300.6328&nbsp;&nbsp;</TT></TD>
    <TD align=3Dright><TT>1299.6255&nbsp;&nbsp;</TT></TD>
    <TD align=3Dright><TT>1299.7286&nbsp;&nbsp;</TT></TD>
    <TD noWrap align=3Dright><TT>-79.28&nbsp;</TT></TD>
    <TD align=3Dright><TT>416&nbsp;</TT></TD>
    <TD noWrap align=3Dright><TT>-&nbsp;</TT></TD>
    <TD align=3Dright><TT>427&nbsp;</TT></TD>
    <TD align=3Dright><TT>0&nbsp;&nbsp;</TT></TD>
    <TD noWrap align=3Dright><TT>---&nbsp;&nbsp;</TT></TD>
    <TD noWrap><TT>&nbsp;K.SIPSIVELDSLK.V</TT></TD></TR>
  <TR>
    <TD align=3Dright>&nbsp;</TD>
    <TD align=3Dright><TT>1599.7623&nbsp;&nbsp;</TT></TD>
    <TD align=3Dright><TT>1598.7550&nbsp;&nbsp;</TT></TD>
    <TD align=3Dright><TT>1598.7940&nbsp;&nbsp;</TT></TD>
    <TD noWrap align=3Dright><TT>-24.38&nbsp;</TT></TD>
    <TD align=3Dright><TT>391&nbsp;</TT></TD>
    <TD noWrap align=3Dright><TT>-&nbsp;</TT></TD>
    <TD align=3Dright><TT>405&nbsp;</TT></TD>
    <TD align=3Dright><TT>0&nbsp;&nbsp;</TT></TD>
    <TD noWrap align=3Dright><TT>---&nbsp;&nbsp;</TT></TD>
    <TD noWrap><TT>&nbsp;R.ANPSNPSIELGPEFK.K</TT></TD></TR>
  <TR>
    <TD align=3Dright>&nbsp;</TD>
    <TD align=3Dright><TT>2107.9858&nbsp;&nbsp;</TT></TD>
    <TD align=3Dright><TT>2106.9785&nbsp;&nbsp;</TT></TD>
    <TD align=3Dright><TT>2107.0950&nbsp;&nbsp;</TT></TD>
    <TD noWrap align=3Dright><TT>-55.26&nbsp;</TT></TD>
    <TD align=3Dright><TT>271&nbsp;</TT></TD>
    <TD noWrap align=3Dright><TT>-&nbsp;</TT></TD>
    <TD align=3Dright><TT>288&nbsp;</TT></TD>
    <TD align=3Dright><TT>0&nbsp;&nbsp;</TT></TD>
    <TD noWrap align=3Dright><TT>---&nbsp;&nbsp;</TT></TD>
    <TD noWrap><TT>&nbsp;R.VQLLEIAQVPDEHVNEFK.S</TT></TD></TR>
  <TR>
    <TD align=3Dright>&nbsp;</TD>
    <TD align=3Dright><TT>2107.9858&nbsp;&nbsp;</TT></TD>
    <TD align=3Dright><TT>2106.9785&nbsp;&nbsp;</TT></TD>
    <TD align=3Dright><TT>2107.0950&nbsp;&nbsp;</TT></TD>
    <TD noWrap align=3Dright><TT>-55.26&nbsp;</TT></TD>
    <TD align=3Dright><TT>271&nbsp;</TT></TD>
    <TD noWrap align=3Dright><TT>-&nbsp;</TT></TD>
    <TD align=3Dright><TT>288&nbsp;</TT></TD>
    <TD align=3Dright><TT>0&nbsp;&nbsp;</TT></TD>
    <TD noWrap align=3Dright><TT>120&nbsp;&nbsp;</TT></TD>
    <TD =
noWrap><TT>&nbsp;R.VQLLEIAQVPDEHVNEFK.S</TT></TD></TR></TBODY></TABLE>
<TABLE border=3D0 cellSpacing=3D0>
  <TBODY>
  <TR>
    <TD><TT>&nbsp;&nbsp;&nbsp;&nbsp;&nbsp;&nbsp;</TT></TD>
    <TD><TT><B>No match to: </B>806.4046, 825.0566, 842.4547, 876.3776,=20
      934.4869, 955.5041, 1006.5073, 1006.5073, 1092.5804, 1124.4747, =
1359.5983,=20
      1359.5983, 1370.6868, 1381.5782, 1392.6836, 1421.5254, 1448.6809,=20
      1548.6252, 1548.6252, 1569.6798, 1569.6798, 1616.7279, 1616.7279,=20
      1638.6942, 1678.6534, 1678.6534, 1680.6548, 1700.7817, 1718.8066,=20
      1826.7899, 1874.9252, 2008.9309, 2008.9309, 2129.9766, 2144.8667,=20
      2144.8667, 2150.0789, 2160.8591, 2179.9836, 2366.1384, 2366.1384,=20
      2481.0388, 2498.0344, 2625.3088, 2650.2737, 2965.4526,=20
  3314.6677</TT></TD></TR></TBODY></TABLE><BR>
<TABLE border=3D0 cellSpacing=3D0>
  <TBODY>
  <TR>
    <TD><TT><B><A name=3DHit38>38.</A>&nbsp;&nbsp;&nbsp;</B></TT></TD>
    <TD noWrap><TT><A=20
      =
href=3D"http://zxw-pc/mascot/cgi/protein_view.pl?file=3D../data/20121225/=
F002428.dat&amp;hit=3D38"=20
      =
target=3D_blank>gi|255635072</A>&nbsp;&nbsp;&nbsp;&nbsp;<B>Mass:</B>&nbsp=
;51462&nbsp;&nbsp;&nbsp;&nbsp;<B>Score:</B>&nbsp;136&nbsp;&nbsp;&nbsp;&nb=
sp;<B>Expect:</B>&nbsp;4.6e-008&nbsp;&nbsp;<B>Matches:</B>&nbsp;5</TT></T=
D></TR>
  <TR>
    <TD>&nbsp;</TD>
    <TD noWrap><TT>unknown [Glycine max]</TT></TD></TR></TBODY></TABLE>
<TABLE border=3D0 cellSpacing=3D0 cellPadding=3D0>
  <TBODY>
  <TR>
    <TD><TT>&nbsp;&nbsp;&nbsp;&nbsp;&nbsp;&nbsp;</TT></TD>
    <TD align=3Dright><TT><B>Observed&nbsp;&nbsp;</B></TT></TD>
    <TD noWrap align=3Dright><TT><B>Mr(expt)&nbsp;&nbsp;</B></TT></TD>
    <TD noWrap align=3Dright><TT><B>Mr(calc)&nbsp;&nbsp;</B></TT></TD>
    <TD align=3Dright><TT><B>&nbsp;ppm&nbsp;&nbsp;</B></TT></TD>
    <TD align=3Dright><TT><B>Start&nbsp;</B></TT></TD>
    <TD align=3Dright><TT><B>&nbsp;</B></TT></TD>
    <TD align=3Dright><TT><B>End&nbsp;</B></TT></TD>
    <TD align=3Dright><TT><B>Miss&nbsp;</B></TT></TD>
    <TD align=3Dright><TT><B>Ions&nbsp;</B></TT></TD>
    <TD><TT><B>&nbsp;Peptide</B></TT></TD></TR>
  <TR>
    <TD align=3Dright>&nbsp;</TD>
    <TD align=3Dright><TT>702.3794&nbsp;&nbsp;</TT></TD>
    <TD align=3Dright><TT>701.3721&nbsp;&nbsp;</TT></TD>
    <TD align=3Dright><TT>701.4072&nbsp;&nbsp;</TT></TD>
    <TD noWrap align=3Dright><TT>-50.00&nbsp;</TT></TD>
    <TD align=3Dright><TT>100&nbsp;</TT></TD>
    <TD noWrap align=3Dright><TT>-&nbsp;</TT></TD>
    <TD align=3Dright><TT>105&nbsp;</TT></TD>
    <TD align=3Dright><TT>0&nbsp;&nbsp;</TT></TD>
    <TD noWrap align=3Dright><TT>---&nbsp;&nbsp;</TT></TD>
    <TD noWrap><TT>&nbsp;K.SVIEVR.D</TT></TD></TR>
  <TR>
    <TD align=3Dright>&nbsp;</TD>
    <TD align=3Dright><TT>1092.5804&nbsp;&nbsp;</TT></TD>
    <TD align=3Dright><TT>1091.5731&nbsp;&nbsp;</TT></TD>
    <TD align=3Dright><TT>1091.6451&nbsp;&nbsp;</TT></TD>
    <TD noWrap align=3Dright><TT>-65.93&nbsp;</TT></TD>
    <TD align=3Dright><TT>232&nbsp;</TT></TD>
    <TD noWrap align=3Dright><TT>-&nbsp;</TT></TD>
    <TD align=3Dright><TT>240&nbsp;</TT></TD>
    <TD align=3Dright><TT>0&nbsp;&nbsp;</TT></TD>
    <TD noWrap align=3Dright><TT>---&nbsp;&nbsp;</TT></TD>
    <TD noWrap><TT>&nbsp;K.ILNHLIQNK.N</TT></TD></TR>
  <TR>
    <TD align=3Dright>&nbsp;</TD>
    <TD align=3Dright><TT>1300.6328&nbsp;&nbsp;</TT></TD>
    <TD align=3Dright><TT>1299.6255&nbsp;&nbsp;</TT></TD>
    <TD align=3Dright><TT>1299.7286&nbsp;&nbsp;</TT></TD>
    <TD noWrap align=3Dright><TT>-79.28&nbsp;</TT></TD>
    <TD align=3Dright><TT>412&nbsp;</TT></TD>
    <TD noWrap align=3Dright><TT>-&nbsp;</TT></TD>
    <TD align=3Dright><TT>423&nbsp;</TT></TD>
    <TD align=3Dright><TT>0&nbsp;&nbsp;</TT></TD>
    <TD noWrap align=3Dright><TT>---&nbsp;&nbsp;</TT></TD>
    <TD noWrap><TT>&nbsp;K.SIPSIVELDSLK.V</TT></TD></TR>
  <TR>
    <TD align=3Dright>&nbsp;</TD>
    <TD align=3Dright><TT>2107.9858&nbsp;&nbsp;</TT></TD>
    <TD align=3Dright><TT>2106.9785&nbsp;&nbsp;</TT></TD>
    <TD align=3Dright><TT>2107.0950&nbsp;&nbsp;</TT></TD>
    <TD noWrap align=3Dright><TT>-55.26&nbsp;</TT></TD>
    <TD align=3Dright><TT>267&nbsp;</TT></TD>
    <TD noWrap align=3Dright><TT>-&nbsp;</TT></TD>
    <TD align=3Dright><TT>284&nbsp;</TT></TD>
    <TD align=3Dright><TT>0&nbsp;&nbsp;</TT></TD>
    <TD noWrap align=3Dright><TT>---&nbsp;&nbsp;</TT></TD>
    <TD noWrap><TT>&nbsp;R.VQLLEIAQVPDEHVNEFK.S</TT></TD></TR>
  <TR>
    <TD align=3Dright>&nbsp;</TD>
    <TD align=3Dright><TT>2107.9858&nbsp;&nbsp;</TT></TD>
    <TD align=3Dright><TT>2106.9785&nbsp;&nbsp;</TT></TD>
    <TD align=3Dright><TT>2107.0950&nbsp;&nbsp;</TT></TD>
    <TD noWrap align=3Dright><TT>-55.26&nbsp;</TT></TD>
    <TD align=3Dright><TT>267&nbsp;</TT></TD>
    <TD noWrap align=3Dright><TT>-&nbsp;</TT></TD>
    <TD align=3Dright><TT>284&nbsp;</TT></TD>
    <TD align=3Dright><TT>0&nbsp;&nbsp;</TT></TD>
    <TD noWrap align=3Dright><TT>120&nbsp;&nbsp;</TT></TD>
    <TD =
noWrap><TT>&nbsp;R.VQLLEIAQVPDEHVNEFK.S</TT></TD></TR></TBODY></TABLE>
<TABLE border=3D0 cellSpacing=3D0>
  <TBODY>
  <TR>
    <TD><TT>&nbsp;&nbsp;&nbsp;&nbsp;&nbsp;&nbsp;</TT></TD>
    <TD><TT><B>No match to: </B>806.4046, 825.0566, 842.4547, 876.3776,=20
      934.4869, 955.5041, 1006.5073, 1006.5073, 1124.4747, 1359.5983, =
1359.5983,=20
      1370.6868, 1381.5782, 1392.6836, 1421.5254, 1448.6809, 1548.6252,=20
      1548.6252, 1569.6798, 1569.6798, 1599.7623, 1616.7279, 1616.7279,=20
      1638.6942, 1678.6534, 1678.6534, 1680.6548, 1700.7817, 1718.8066,=20
      1826.7899, 1874.9252, 2008.9309, 2008.9309, 2129.9766, 2144.8667,=20
      2144.8667, 2150.0789, 2160.8591, 2179.9836, 2366.1384, 2366.1384,=20
      2481.0388, 2498.0344, 2625.3088, 2650.2737, 2965.4526,=20
  3314.6677</TT></TD></TR></TBODY></TABLE><BR>
<TABLE border=3D0 cellSpacing=3D0>
  <TBODY>
  <TR>
    <TD><TT><B><A name=3DHit39>39.</A>&nbsp;&nbsp;&nbsp;</B></TT></TD>
    <TD noWrap><TT><A=20
      =
href=3D"http://zxw-pc/mascot/cgi/protein_view.pl?file=3D../data/20121225/=
F002428.dat&amp;hit=3D39"=20
      =
target=3D_blank>gi|168014649</A>&nbsp;&nbsp;&nbsp;&nbsp;<B>Mass:</B>&nbsp=
;52535&nbsp;&nbsp;&nbsp;&nbsp;<B>Score:</B>&nbsp;136&nbsp;&nbsp;&nbsp;&nb=
sp;<B>Expect:</B>&nbsp;4.6e-008&nbsp;&nbsp;<B>Matches:</B>&nbsp;6</TT></T=
D></TR>
  <TR>
    <TD>&nbsp;</TD>
    <TD noWrap><TT>predicted protein [Physcomitrella patens subsp.=20
    patens]</TT></TD></TR></TBODY></TABLE>
<TABLE border=3D0 cellSpacing=3D0 cellPadding=3D0>
  <TBODY>
  <TR>
    <TD><TT>&nbsp;&nbsp;&nbsp;&nbsp;&nbsp;&nbsp;</TT></TD>
    <TD align=3Dright><TT><B>Observed&nbsp;&nbsp;</B></TT></TD>
    <TD noWrap align=3Dright><TT><B>Mr(expt)&nbsp;&nbsp;</B></TT></TD>
    <TD noWrap align=3Dright><TT><B>Mr(calc)&nbsp;&nbsp;</B></TT></TD>
    <TD align=3Dright><TT><B>&nbsp;ppm&nbsp;&nbsp;</B></TT></TD>
    <TD align=3Dright><TT><B>Start&nbsp;</B></TT></TD>
    <TD align=3Dright><TT><B>&nbsp;</B></TT></TD>
    <TD align=3Dright><TT><B>End&nbsp;</B></TT></TD>
    <TD align=3Dright><TT><B>Miss&nbsp;</B></TT></TD>
    <TD align=3Dright><TT><B>Ions&nbsp;</B></TT></TD>
    <TD><TT><B>&nbsp;Peptide</B></TT></TD></TR>
  <TR>
    <TD align=3Dright>&nbsp;</TD>
    <TD align=3Dright><TT>702.3794&nbsp;&nbsp;</TT></TD>
    <TD align=3Dright><TT>701.3721&nbsp;&nbsp;</TT></TD>
    <TD align=3Dright><TT>701.4072&nbsp;&nbsp;</TT></TD>
    <TD noWrap align=3Dright><TT>-50.00&nbsp;</TT></TD>
    <TD align=3Dright><TT>109&nbsp;</TT></TD>
    <TD noWrap align=3Dright><TT>-&nbsp;</TT></TD>
    <TD align=3Dright><TT>114&nbsp;</TT></TD>
    <TD align=3Dright><TT>0&nbsp;&nbsp;</TT></TD>
    <TD noWrap align=3Dright><TT>---&nbsp;&nbsp;</TT></TD>
    <TD noWrap><TT>&nbsp;K.SVIEVR.N</TT></TD></TR>
  <TR>
    <TD align=3Dright>&nbsp;</TD>
    <TD align=3Dright><TT>806.4046&nbsp;&nbsp;</TT></TD>
    <TD align=3Dright><TT>805.3973&nbsp;&nbsp;</TT></TD>
    <TD align=3Dright><TT>805.4698&nbsp;&nbsp;</TT></TD>
    <TD noWrap align=3Dright><TT>-89.96&nbsp;</TT></TD>
    <TD align=3Dright><TT>411&nbsp;</TT></TD>
    <TD noWrap align=3Dright><TT>-&nbsp;</TT></TD>
    <TD align=3Dright><TT>417&nbsp;</TT></TD>
    <TD align=3Dright><TT>1&nbsp;&nbsp;</TT></TD>
    <TD noWrap align=3Dright><TT>---&nbsp;&nbsp;</TT></TD>
    <TD noWrap><TT>&nbsp;K.KVGDFLK.R</TT></TD></TR>
  <TR>
    <TD align=3Dright>&nbsp;</TD>
    <TD align=3Dright><TT>1006.5073&nbsp;&nbsp;</TT></TD>
    <TD align=3Dright><TT>1005.5000&nbsp;&nbsp;</TT></TD>
    <TD align=3Dright><TT>1005.5971&nbsp;&nbsp;</TT></TD>
    <TD noWrap align=3Dright><TT>-96.53&nbsp;</TT></TD>
    <TD align=3Dright><TT>41&nbsp;</TT></TD>
    <TD noWrap align=3Dright><TT>-&nbsp;</TT></TD>
    <TD align=3Dright><TT>49&nbsp;</TT></TD>
    <TD align=3Dright><TT>1&nbsp;&nbsp;</TT></TD>
    <TD noWrap align=3Dright><TT>---&nbsp;&nbsp;</TT></TD>
    <TD noWrap><TT>&nbsp;K.LIGRYLSGK.S</TT></TD></TR>
  <TR>
    <TD align=3Dright>&nbsp;</TD>
    <TD align=3Dright><TT>1006.5073&nbsp;&nbsp;</TT></TD>
    <TD align=3Dright><TT>1005.5000&nbsp;&nbsp;</TT></TD>
    <TD align=3Dright><TT>1005.5971&nbsp;&nbsp;</TT></TD>
    <TD noWrap align=3Dright><TT>-96.53&nbsp;</TT></TD>
    <TD align=3Dright><TT>41&nbsp;</TT></TD>
    <TD noWrap align=3Dright><TT>-&nbsp;</TT></TD>
    <TD align=3Dright><TT>49&nbsp;</TT></TD>
    <TD align=3Dright><TT>1&nbsp;&nbsp;</TT></TD>
    <TD noWrap align=3Dright><TT>---&nbsp;&nbsp;</TT></TD>
    <TD noWrap><TT>&nbsp;K.LIGRYLSGK.S</TT></TD></TR>
  <TR>
    <TD align=3Dright>&nbsp;</TD>
    <TD align=3Dright><TT>2107.9858&nbsp;&nbsp;</TT></TD>
    <TD align=3Dright><TT>2106.9785&nbsp;&nbsp;</TT></TD>
    <TD align=3Dright><TT>2107.0950&nbsp;&nbsp;</TT></TD>
    <TD noWrap align=3Dright><TT>-55.26&nbsp;</TT></TD>
    <TD align=3Dright><TT>276&nbsp;</TT></TD>
    <TD noWrap align=3Dright><TT>-&nbsp;</TT></TD>
    <TD align=3Dright><TT>293&nbsp;</TT></TD>
    <TD align=3Dright><TT>0&nbsp;&nbsp;</TT></TD>
    <TD noWrap align=3Dright><TT>---&nbsp;&nbsp;</TT></TD>
    <TD noWrap><TT>&nbsp;R.VQLLEIAQVPDEHVNEFK.S</TT></TD></TR>
  <TR>
    <TD align=3Dright>&nbsp;</TD>
    <TD align=3Dright><TT>2107.9858&nbsp;&nbsp;</TT></TD>
    <TD align=3Dright><TT>2106.9785&nbsp;&nbsp;</TT></TD>
    <TD align=3Dright><TT>2107.0950&nbsp;&nbsp;</TT></TD>
    <TD noWrap align=3Dright><TT>-55.26&nbsp;</TT></TD>
    <TD align=3Dright><TT>276&nbsp;</TT></TD>
    <TD noWrap align=3Dright><TT>-&nbsp;</TT></TD>
    <TD align=3Dright><TT>293&nbsp;</TT></TD>
    <TD align=3Dright><TT>0&nbsp;&nbsp;</TT></TD>
    <TD noWrap align=3Dright><TT>120&nbsp;&nbsp;</TT></TD>
    <TD =
noWrap><TT>&nbsp;R.VQLLEIAQVPDEHVNEFK.S</TT></TD></TR></TBODY></TABLE>
<TABLE border=3D0 cellSpacing=3D0>
  <TBODY>
  <TR>
    <TD><TT>&nbsp;&nbsp;&nbsp;&nbsp;&nbsp;&nbsp;</TT></TD>
    <TD><TT><B>No match to: </B>825.0566, 842.4547, 876.3776, 934.4869,=20
      955.5041, 1092.5804, 1124.4747, 1300.6328, 1359.5983, 1359.5983,=20
      1370.6868, 1381.5782, 1392.6836, 1421.5254, 1448.6809, 1548.6252,=20
      1548.6252, 1569.6798, 1569.6798, 1599.7623, 1616.7279, 1616.7279,=20
      1638.6942, 1678.6534, 1678.6534, 1680.6548, 1700.7817, 1718.8066,=20
      1826.7899, 1874.9252, 2008.9309, 2008.9309, 2129.9766, 2144.8667,=20
      2144.8667, 2150.0789, 2160.8591, 2179.9836, 2366.1384, 2366.1384,=20
      2481.0388, 2498.0344, 2625.3088, 2650.2737, 2965.4526,=20
  3314.6677</TT></TD></TR></TBODY></TABLE><BR>
<TABLE border=3D0 cellSpacing=3D0>
  <TBODY>
  <TR>
    <TD><TT><B><A name=3DHit40>40.</A>&nbsp;&nbsp;&nbsp;</B></TT></TD>
    <TD noWrap><TT><A=20
      =
href=3D"http://zxw-pc/mascot/cgi/protein_view.pl?file=3D../data/20121225/=
F002428.dat&amp;hit=3D40"=20
      =
target=3D_blank>gi|162688994</A>&nbsp;&nbsp;&nbsp;&nbsp;<B>Mass:</B>&nbsp=
;52535&nbsp;&nbsp;&nbsp;&nbsp;<B>Score:</B>&nbsp;136&nbsp;&nbsp;&nbsp;&nb=
sp;<B>Expect:</B>&nbsp;4.6e-008&nbsp;&nbsp;<B>Matches:</B>&nbsp;6</TT></T=
D></TR>
  <TR>
    <TD>&nbsp;</TD>
    <TD noWrap><TT>predicted protein [Physcomitrella patens subsp.=20
    patens]</TT></TD></TR></TBODY></TABLE>
<TABLE border=3D0 cellSpacing=3D0 cellPadding=3D0>
  <TBODY>
  <TR>
    <TD><TT>&nbsp;&nbsp;&nbsp;&nbsp;&nbsp;&nbsp;</TT></TD>
    <TD align=3Dright><TT><B>Observed&nbsp;&nbsp;</B></TT></TD>
    <TD noWrap align=3Dright><TT><B>Mr(expt)&nbsp;&nbsp;</B></TT></TD>
    <TD noWrap align=3Dright><TT><B>Mr(calc)&nbsp;&nbsp;</B></TT></TD>
    <TD align=3Dright><TT><B>&nbsp;ppm&nbsp;&nbsp;</B></TT></TD>
    <TD align=3Dright><TT><B>Start&nbsp;</B></TT></TD>
    <TD align=3Dright><TT><B>&nbsp;</B></TT></TD>
    <TD align=3Dright><TT><B>End&nbsp;</B></TT></TD>
    <TD align=3Dright><TT><B>Miss&nbsp;</B></TT></TD>
    <TD align=3Dright><TT><B>Ions&nbsp;</B></TT></TD>
    <TD><TT><B>&nbsp;Peptide</B></TT></TD></TR>
  <TR>
    <TD align=3Dright>&nbsp;</TD>
    <TD align=3Dright><TT>702.3794&nbsp;&nbsp;</TT></TD>
    <TD align=3Dright><TT>701.3721&nbsp;&nbsp;</TT></TD>
    <TD align=3Dright><TT>701.4072&nbsp;&nbsp;</TT></TD>
    <TD noWrap align=3Dright><TT>-50.00&nbsp;</TT></TD>
    <TD align=3Dright><TT>109&nbsp;</TT></TD>
    <TD noWrap align=3Dright><TT>-&nbsp;</TT></TD>
    <TD align=3Dright><TT>114&nbsp;</TT></TD>
    <TD align=3Dright><TT>0&nbsp;&nbsp;</TT></TD>
    <TD noWrap align=3Dright><TT>---&nbsp;&nbsp;</TT></TD>
    <TD noWrap><TT>&nbsp;K.SVIEVR.N</TT></TD></TR>
  <TR>
    <TD align=3Dright>&nbsp;</TD>
    <TD align=3Dright><TT>806.4046&nbsp;&nbsp;</TT></TD>
    <TD align=3Dright><TT>805.3973&nbsp;&nbsp;</TT></TD>
    <TD align=3Dright><TT>805.4698&nbsp;&nbsp;</TT></TD>
    <TD noWrap align=3Dright><TT>-89.96&nbsp;</TT></TD>
    <TD align=3Dright><TT>411&nbsp;</TT></TD>
    <TD noWrap align=3Dright><TT>-&nbsp;</TT></TD>
    <TD align=3Dright><TT>417&nbsp;</TT></TD>
    <TD align=3Dright><TT>1&nbsp;&nbsp;</TT></TD>
    <TD noWrap align=3Dright><TT>---&nbsp;&nbsp;</TT></TD>
    <TD noWrap><TT>&nbsp;K.KVGDFLK.R</TT></TD></TR>
  <TR>
    <TD align=3Dright>&nbsp;</TD>
    <TD align=3Dright><TT>1006.5073&nbsp;&nbsp;</TT></TD>
    <TD align=3Dright><TT>1005.5000&nbsp;&nbsp;</TT></TD>
    <TD align=3Dright><TT>1005.5971&nbsp;&nbsp;</TT></TD>
    <TD noWrap align=3Dright><TT>-96.53&nbsp;</TT></TD>
    <TD align=3Dright><TT>41&nbsp;</TT></TD>
    <TD noWrap align=3Dright><TT>-&nbsp;</TT></TD>
    <TD align=3Dright><TT>49&nbsp;</TT></TD>
    <TD align=3Dright><TT>1&nbsp;&nbsp;</TT></TD>
    <TD noWrap align=3Dright><TT>---&nbsp;&nbsp;</TT></TD>
    <TD noWrap><TT>&nbsp;K.LIGRYLSGK.S</TT></TD></TR>
  <TR>
    <TD align=3Dright>&nbsp;</TD>
    <TD align=3Dright><TT>1006.5073&nbsp;&nbsp;</TT></TD>
    <TD align=3Dright><TT>1005.5000&nbsp;&nbsp;</TT></TD>
    <TD align=3Dright><TT>1005.5971&nbsp;&nbsp;</TT></TD>
    <TD noWrap align=3Dright><TT>-96.53&nbsp;</TT></TD>
    <TD align=3Dright><TT>41&nbsp;</TT></TD>
    <TD noWrap align=3Dright><TT>-&nbsp;</TT></TD>
    <TD align=3Dright><TT>49&nbsp;</TT></TD>
    <TD align=3Dright><TT>1&nbsp;&nbsp;</TT></TD>
    <TD noWrap align=3Dright><TT>---&nbsp;&nbsp;</TT></TD>
    <TD noWrap><TT>&nbsp;K.LIGRYLSGK.S</TT></TD></TR>
  <TR>
    <TD align=3Dright>&nbsp;</TD>
    <TD align=3Dright><TT>2107.9858&nbsp;&nbsp;</TT></TD>
    <TD align=3Dright><TT>2106.9785&nbsp;&nbsp;</TT></TD>
    <TD align=3Dright><TT>2107.0950&nbsp;&nbsp;</TT></TD>
    <TD noWrap align=3Dright><TT>-55.26&nbsp;</TT></TD>
    <TD align=3Dright><TT>276&nbsp;</TT></TD>
    <TD noWrap align=3Dright><TT>-&nbsp;</TT></TD>
    <TD align=3Dright><TT>293&nbsp;</TT></TD>
    <TD align=3Dright><TT>0&nbsp;&nbsp;</TT></TD>
    <TD noWrap align=3Dright><TT>---&nbsp;&nbsp;</TT></TD>
    <TD noWrap><TT>&nbsp;R.VQLLEIAQVPDEHVNEFK.S</TT></TD></TR>
  <TR>
    <TD align=3Dright>&nbsp;</TD>
    <TD align=3Dright><TT>2107.9858&nbsp;&nbsp;</TT></TD>
    <TD align=3Dright><TT>2106.9785&nbsp;&nbsp;</TT></TD>
    <TD align=3Dright><TT>2107.0950&nbsp;&nbsp;</TT></TD>
    <TD noWrap align=3Dright><TT>-55.26&nbsp;</TT></TD>
    <TD align=3Dright><TT>276&nbsp;</TT></TD>
    <TD noWrap align=3Dright><TT>-&nbsp;</TT></TD>
    <TD align=3Dright><TT>293&nbsp;</TT></TD>
    <TD align=3Dright><TT>0&nbsp;&nbsp;</TT></TD>
    <TD noWrap align=3Dright><TT>120&nbsp;&nbsp;</TT></TD>
    <TD =
noWrap><TT>&nbsp;R.VQLLEIAQVPDEHVNEFK.S</TT></TD></TR></TBODY></TABLE>
<TABLE border=3D0 cellSpacing=3D0>
  <TBODY>
  <TR>
    <TD><TT>&nbsp;&nbsp;&nbsp;&nbsp;&nbsp;&nbsp;</TT></TD>
    <TD><TT><B>No match to: </B>825.0566, 842.4547, 876.3776, 934.4869,=20
      955.5041, 1092.5804, 1124.4747, 1300.6328, 1359.5983, 1359.5983,=20
      1370.6868, 1381.5782, 1392.6836, 1421.5254, 1448.6809, 1548.6252,=20
      1548.6252, 1569.6798, 1569.6798, 1599.7623, 1616.7279, 1616.7279,=20
      1638.6942, 1678.6534, 1678.6534, 1680.6548, 1700.7817, 1718.8066,=20
      1826.7899, 1874.9252, 2008.9309, 2008.9309, 2129.9766, 2144.8667,=20
      2144.8667, 2150.0789, 2160.8591, 2179.9836, 2366.1384, 2366.1384,=20
      2481.0388, 2498.0344, 2625.3088, 2650.2737, 2965.4526,=20
  3314.6677</TT></TD></TR></TBODY></TABLE><BR>
<TABLE border=3D0 cellSpacing=3D0>
  <TBODY>
  <TR>
    <TD><TT><B><A name=3DHit41>41.</A>&nbsp;&nbsp;&nbsp;</B></TT></TD>
    <TD noWrap><TT><A=20
      =
href=3D"http://zxw-pc/mascot/cgi/protein_view.pl?file=3D../data/20121225/=
F002428.dat&amp;hit=3D41"=20
      =
target=3D_blank>gi|255571289</A>&nbsp;&nbsp;&nbsp;&nbsp;<B>Mass:</B>&nbsp=
;51599&nbsp;&nbsp;&nbsp;&nbsp;<B>Score:</B>&nbsp;136&nbsp;&nbsp;&nbsp;&nb=
sp;<B>Expect:</B>&nbsp;4.6e-008&nbsp;&nbsp;<B>Matches:</B>&nbsp;5</TT></T=
D></TR>
  <TR>
    <TD>&nbsp;</TD>
    <TD noWrap><TT>utp-glucose-1-phosphate uridylyltransferase, putative =

      [Ricinus communis]</TT></TD></TR></TBODY></TABLE>
<TABLE border=3D0 cellSpacing=3D0 cellPadding=3D0>
  <TBODY>
  <TR>
    <TD><TT>&nbsp;&nbsp;&nbsp;&nbsp;&nbsp;&nbsp;</TT></TD>
    <TD align=3Dright><TT><B>Observed&nbsp;&nbsp;</B></TT></TD>
    <TD noWrap align=3Dright><TT><B>Mr(expt)&nbsp;&nbsp;</B></TT></TD>
    <TD noWrap align=3Dright><TT><B>Mr(calc)&nbsp;&nbsp;</B></TT></TD>
    <TD align=3Dright><TT><B>&nbsp;ppm&nbsp;&nbsp;</B></TT></TD>
    <TD align=3Dright><TT><B>Start&nbsp;</B></TT></TD>
    <TD align=3Dright><TT><B>&nbsp;</B></TT></TD>
    <TD align=3Dright><TT><B>End&nbsp;</B></TT></TD>
    <TD align=3Dright><TT><B>Miss&nbsp;</B></TT></TD>
    <TD align=3Dright><TT><B>Ions&nbsp;</B></TT></TD>
    <TD><TT><B>&nbsp;Peptide</B></TT></TD></TR>
  <TR>
    <TD align=3Dright>&nbsp;</TD>
    <TD align=3Dright><TT>702.3794&nbsp;&nbsp;</TT></TD>
    <TD align=3Dright><TT>701.3721&nbsp;&nbsp;</TT></TD>
    <TD align=3Dright><TT>701.4072&nbsp;&nbsp;</TT></TD>
    <TD noWrap align=3Dright><TT>-50.00&nbsp;</TT></TD>
    <TD align=3Dright><TT>101&nbsp;</TT></TD>
    <TD noWrap align=3Dright><TT>-&nbsp;</TT></TD>
    <TD align=3Dright><TT>106&nbsp;</TT></TD>
    <TD align=3Dright><TT>0&nbsp;&nbsp;</TT></TD>
    <TD noWrap align=3Dright><TT>---&nbsp;&nbsp;</TT></TD>
    <TD noWrap><TT>&nbsp;K.SVIEVR.N</TT></TD></TR>
  <TR>
    <TD align=3Dright>&nbsp;</TD>
    <TD align=3Dright><TT>806.4046&nbsp;&nbsp;</TT></TD>
    <TD align=3Dright><TT>805.3973&nbsp;&nbsp;</TT></TD>
    <TD align=3Dright><TT>805.4446&nbsp;&nbsp;</TT></TD>
    <TD noWrap align=3Dright><TT>-58.73&nbsp;</TT></TD>
    <TD align=3Dright><TT>404&nbsp;</TT></TD>
    <TD noWrap align=3Dright><TT>-&nbsp;</TT></TD>
    <TD align=3Dright><TT>410&nbsp;</TT></TD>
    <TD align=3Dright><TT>0&nbsp;&nbsp;</TT></TD>
    <TD noWrap align=3Dright><TT>---&nbsp;&nbsp;</TT></TD>
    <TD noWrap><TT>&nbsp;K.VANFLSR.F</TT></TD></TR>
  <TR>
    <TD align=3Dright>&nbsp;</TD>
    <TD align=3Dright><TT>934.4869&nbsp;&nbsp;</TT></TD>
    <TD align=3Dright><TT>933.4796&nbsp;&nbsp;</TT></TD>
    <TD align=3Dright><TT>933.5396&nbsp;&nbsp;</TT></TD>
    <TD noWrap align=3Dright><TT>-64.25&nbsp;</TT></TD>
    <TD align=3Dright><TT>403&nbsp;</TT></TD>
    <TD noWrap align=3Dright><TT>-&nbsp;</TT></TD>
    <TD align=3Dright><TT>410&nbsp;</TT></TD>
    <TD align=3Dright><TT>1&nbsp;&nbsp;</TT></TD>
    <TD noWrap align=3Dright><TT>---&nbsp;&nbsp;</TT></TD>
    <TD noWrap><TT>&nbsp;K.KVANFLSR.F</TT></TD></TR>
  <TR>
    <TD align=3Dright>&nbsp;</TD>
    <TD align=3Dright><TT>2107.9858&nbsp;&nbsp;</TT></TD>
    <TD align=3Dright><TT>2106.9785&nbsp;&nbsp;</TT></TD>
    <TD align=3Dright><TT>2107.0950&nbsp;&nbsp;</TT></TD>
    <TD noWrap align=3Dright><TT>-55.26&nbsp;</TT></TD>
    <TD align=3Dright><TT>268&nbsp;</TT></TD>
    <TD noWrap align=3Dright><TT>-&nbsp;</TT></TD>
    <TD align=3Dright><TT>285&nbsp;</TT></TD>
    <TD align=3Dright><TT>0&nbsp;&nbsp;</TT></TD>
    <TD noWrap align=3Dright><TT>---&nbsp;&nbsp;</TT></TD>
    <TD noWrap><TT>&nbsp;K.VQLLEIAQVPDEHVNEFK.S</TT></TD></TR>
  <TR>
    <TD align=3Dright>&nbsp;</TD>
    <TD align=3Dright><TT>2107.9858&nbsp;&nbsp;</TT></TD>
    <TD align=3Dright><TT>2106.9785&nbsp;&nbsp;</TT></TD>
    <TD align=3Dright><TT>2107.0950&nbsp;&nbsp;</TT></TD>
    <TD noWrap align=3Dright><TT>-55.26&nbsp;</TT></TD>
    <TD align=3Dright><TT>268&nbsp;</TT></TD>
    <TD noWrap align=3Dright><TT>-&nbsp;</TT></TD>
    <TD align=3Dright><TT>285&nbsp;</TT></TD>
    <TD align=3Dright><TT>0&nbsp;&nbsp;</TT></TD>
    <TD noWrap align=3Dright><TT>120&nbsp;&nbsp;</TT></TD>
    <TD =
noWrap><TT>&nbsp;K.VQLLEIAQVPDEHVNEFK.S</TT></TD></TR></TBODY></TABLE>
<TABLE border=3D0 cellSpacing=3D0>
  <TBODY>
  <TR>
    <TD><TT>&nbsp;&nbsp;&nbsp;&nbsp;&nbsp;&nbsp;</TT></TD>
    <TD><TT><B>No match to: </B>825.0566, 842.4547, 876.3776, 955.5041,=20
      1006.5073, 1006.5073, 1092.5804, 1124.4747, 1300.6328, 1359.5983,=20
      1359.5983, 1370.6868, 1381.5782, 1392.6836, 1421.5254, 1448.6809,=20
      1548.6252, 1548.6252, 1569.6798, 1569.6798, 1599.7623, 1616.7279,=20
      1616.7279, 1638.6942, 1678.6534, 1678.6534, 1680.6548, 1700.7817,=20
      1718.8066, 1826.7899, 1874.9252, 2008.9309, 2008.9309, 2129.9766,=20
      2144.8667, 2144.8667, 2150.0789, 2160.8591, 2179.9836, 2366.1384,=20
      2366.1384, 2481.0388, 2498.0344, 2625.3088, 2650.2737, 2965.4526,=20
      3314.6677</TT></TD></TR></TBODY></TABLE><BR>
<TABLE border=3D0 cellSpacing=3D0>
  <TBODY>
  <TR>
    <TD><TT><B><A name=3DHit42>42.</A>&nbsp;&nbsp;&nbsp;</B></TT></TD>
    <TD noWrap><TT><A=20
      =
href=3D"http://zxw-pc/mascot/cgi/protein_view.pl?file=3D../data/20121225/=
F002428.dat&amp;hit=3D42"=20
      =
target=3D_blank>gi|223534088</A>&nbsp;&nbsp;&nbsp;&nbsp;<B>Mass:</B>&nbsp=
;51599&nbsp;&nbsp;&nbsp;&nbsp;<B>Score:</B>&nbsp;136&nbsp;&nbsp;&nbsp;&nb=
sp;<B>Expect:</B>&nbsp;4.6e-008&nbsp;&nbsp;<B>Matches:</B>&nbsp;5</TT></T=
D></TR>
  <TR>
    <TD>&nbsp;</TD>
    <TD noWrap><TT>utp-glucose-1-phosphate uridylyltransferase, putative =

      [Ricinus communis]</TT></TD></TR></TBODY></TABLE>
<TABLE border=3D0 cellSpacing=3D0 cellPadding=3D0>
  <TBODY>
  <TR>
    <TD><TT>&nbsp;&nbsp;&nbsp;&nbsp;&nbsp;&nbsp;</TT></TD>
    <TD align=3Dright><TT><B>Observed&nbsp;&nbsp;</B></TT></TD>
    <TD noWrap align=3Dright><TT><B>Mr(expt)&nbsp;&nbsp;</B></TT></TD>
    <TD noWrap align=3Dright><TT><B>Mr(calc)&nbsp;&nbsp;</B></TT></TD>
    <TD align=3Dright><TT><B>&nbsp;ppm&nbsp;&nbsp;</B></TT></TD>
    <TD align=3Dright><TT><B>Start&nbsp;</B></TT></TD>
    <TD align=3Dright><TT><B>&nbsp;</B></TT></TD>
    <TD align=3Dright><TT><B>End&nbsp;</B></TT></TD>
    <TD align=3Dright><TT><B>Miss&nbsp;</B></TT></TD>
    <TD align=3Dright><TT><B>Ions&nbsp;</B></TT></TD>
    <TD><TT><B>&nbsp;Peptide</B></TT></TD></TR>
  <TR>
    <TD align=3Dright>&nbsp;</TD>
    <TD align=3Dright><TT>702.3794&nbsp;&nbsp;</TT></TD>
    <TD align=3Dright><TT>701.3721&nbsp;&nbsp;</TT></TD>
    <TD align=3Dright><TT>701.4072&nbsp;&nbsp;</TT></TD>
    <TD noWrap align=3Dright><TT>-50.00&nbsp;</TT></TD>
    <TD align=3Dright><TT>101&nbsp;</TT></TD>
    <TD noWrap align=3Dright><TT>-&nbsp;</TT></TD>
    <TD align=3Dright><TT>106&nbsp;</TT></TD>
    <TD align=3Dright><TT>0&nbsp;&nbsp;</TT></TD>
    <TD noWrap align=3Dright><TT>---&nbsp;&nbsp;</TT></TD>
    <TD noWrap><TT>&nbsp;K.SVIEVR.N</TT></TD></TR>
  <TR>
    <TD align=3Dright>&nbsp;</TD>
    <TD align=3Dright><TT>806.4046&nbsp;&nbsp;</TT></TD>
    <TD align=3Dright><TT>805.3973&nbsp;&nbsp;</TT></TD>
    <TD align=3Dright><TT>805.4446&nbsp;&nbsp;</TT></TD>
    <TD noWrap align=3Dright><TT>-58.73&nbsp;</TT></TD>
    <TD align=3Dright><TT>404&nbsp;</TT></TD>
    <TD noWrap align=3Dright><TT>-&nbsp;</TT></TD>
    <TD align=3Dright><TT>410&nbsp;</TT></TD>
    <TD align=3Dright><TT>0&nbsp;&nbsp;</TT></TD>
    <TD noWrap align=3Dright><TT>---&nbsp;&nbsp;</TT></TD>
    <TD noWrap><TT>&nbsp;K.VANFLSR.F</TT></TD></TR>
  <TR>
    <TD align=3Dright>&nbsp;</TD>
    <TD align=3Dright><TT>934.4869&nbsp;&nbsp;</TT></TD>
    <TD align=3Dright><TT>933.4796&nbsp;&nbsp;</TT></TD>
    <TD align=3Dright><TT>933.5396&nbsp;&nbsp;</TT></TD>
    <TD noWrap align=3Dright><TT>-64.25&nbsp;</TT></TD>
    <TD align=3Dright><TT>403&nbsp;</TT></TD>
    <TD noWrap align=3Dright><TT>-&nbsp;</TT></TD>
    <TD align=3Dright><TT>410&nbsp;</TT></TD>
    <TD align=3Dright><TT>1&nbsp;&nbsp;</TT></TD>
    <TD noWrap align=3Dright><TT>---&nbsp;&nbsp;</TT></TD>
    <TD noWrap><TT>&nbsp;K.KVANFLSR.F</TT></TD></TR>
  <TR>
    <TD align=3Dright>&nbsp;</TD>
    <TD align=3Dright><TT>2107.9858&nbsp;&nbsp;</TT></TD>
    <TD align=3Dright><TT>2106.9785&nbsp;&nbsp;</TT></TD>
    <TD align=3Dright><TT>2107.0950&nbsp;&nbsp;</TT></TD>
    <TD noWrap align=3Dright><TT>-55.26&nbsp;</TT></TD>
    <TD align=3Dright><TT>268&nbsp;</TT></TD>
    <TD noWrap align=3Dright><TT>-&nbsp;</TT></TD>
    <TD align=3Dright><TT>285&nbsp;</TT></TD>
    <TD align=3Dright><TT>0&nbsp;&nbsp;</TT></TD>
    <TD noWrap align=3Dright><TT>---&nbsp;&nbsp;</TT></TD>
    <TD noWrap><TT>&nbsp;K.VQLLEIAQVPDEHVNEFK.S</TT></TD></TR>
  <TR>
    <TD align=3Dright>&nbsp;</TD>
    <TD align=3Dright><TT>2107.9858&nbsp;&nbsp;</TT></TD>
    <TD align=3Dright><TT>2106.9785&nbsp;&nbsp;</TT></TD>
    <TD align=3Dright><TT>2107.0950&nbsp;&nbsp;</TT></TD>
    <TD noWrap align=3Dright><TT>-55.26&nbsp;</TT></TD>
    <TD align=3Dright><TT>268&nbsp;</TT></TD>
    <TD noWrap align=3Dright><TT>-&nbsp;</TT></TD>
    <TD align=3Dright><TT>285&nbsp;</TT></TD>
    <TD align=3Dright><TT>0&nbsp;&nbsp;</TT></TD>
    <TD noWrap align=3Dright><TT>120&nbsp;&nbsp;</TT></TD>
    <TD =
noWrap><TT>&nbsp;K.VQLLEIAQVPDEHVNEFK.S</TT></TD></TR></TBODY></TABLE>
<TABLE border=3D0 cellSpacing=3D0>
  <TBODY>
  <TR>
    <TD><TT>&nbsp;&nbsp;&nbsp;&nbsp;&nbsp;&nbsp;</TT></TD>
    <TD><TT><B>No match to: </B>825.0566, 842.4547, 876.3776, 955.5041,=20
      1006.5073, 1006.5073, 1092.5804, 1124.4747, 1300.6328, 1359.5983,=20
      1359.5983, 1370.6868, 1381.5782, 1392.6836, 1421.5254, 1448.6809,=20
      1548.6252, 1548.6252, 1569.6798, 1569.6798, 1599.7623, 1616.7279,=20
      1616.7279, 1638.6942, 1678.6534, 1678.6534, 1680.6548, 1700.7817,=20
      1718.8066, 1826.7899, 1874.9252, 2008.9309, 2008.9309, 2129.9766,=20
      2144.8667, 2144.8667, 2150.0789, 2160.8591, 2179.9836, 2366.1384,=20
      2366.1384, 2481.0388, 2498.0344, 2625.3088, 2650.2737, 2965.4526,=20
      3314.6677</TT></TD></TR></TBODY></TABLE><BR>
<TABLE border=3D0 cellSpacing=3D0>
  <TBODY>
  <TR>
    <TD><TT><B><A name=3DHit43>43.</A>&nbsp;&nbsp;&nbsp;</B></TT></TD>
    <TD noWrap><TT><A=20
      =
href=3D"http://zxw-pc/mascot/cgi/protein_view.pl?file=3D../data/20121225/=
F002428.dat&amp;hit=3D43"=20
      =
target=3D_blank>gi|115187699</A>&nbsp;&nbsp;&nbsp;&nbsp;<B>Mass:</B>&nbsp=
;16851&nbsp;&nbsp;&nbsp;&nbsp;<B>Score:</B>&nbsp;134&nbsp;&nbsp;&nbsp;&nb=
sp;<B>Expect:</B>&nbsp;7.4e-008&nbsp;&nbsp;<B>Matches:</B>&nbsp;3</TT></T=
D></TR>
  <TR>
    <TD>&nbsp;</TD>
    <TD noWrap><TT>UDP-glucose pyrophosphorylase [Arachis=20
  hypogaea]</TT></TD></TR></TBODY></TABLE>
<TABLE border=3D0 cellSpacing=3D0 cellPadding=3D0>
  <TBODY>
  <TR>
    <TD><TT>&nbsp;&nbsp;&nbsp;&nbsp;&nbsp;&nbsp;</TT></TD>
    <TD align=3Dright><TT><B>Observed&nbsp;&nbsp;</B></TT></TD>
    <TD noWrap align=3Dright><TT><B>Mr(expt)&nbsp;&nbsp;</B></TT></TD>
    <TD noWrap align=3Dright><TT><B>Mr(calc)&nbsp;&nbsp;</B></TT></TD>
    <TD align=3Dright><TT><B>&nbsp;ppm&nbsp;&nbsp;</B></TT></TD>
    <TD align=3Dright><TT><B>Start&nbsp;</B></TT></TD>
    <TD align=3Dright><TT><B>&nbsp;</B></TT></TD>
    <TD align=3Dright><TT><B>End&nbsp;</B></TT></TD>
    <TD align=3Dright><TT><B>Miss&nbsp;</B></TT></TD>
    <TD align=3Dright><TT><B>Ions&nbsp;</B></TT></TD>
    <TD><TT><B>&nbsp;Peptide</B></TT></TD></TR>
  <TR>
    <TD align=3Dright>&nbsp;</TD>
    <TD align=3Dright><TT>1092.5804&nbsp;&nbsp;</TT></TD>
    <TD align=3Dright><TT>1091.5731&nbsp;&nbsp;</TT></TD>
    <TD align=3Dright><TT>1091.6451&nbsp;&nbsp;</TT></TD>
    <TD noWrap align=3Dright><TT>-65.93&nbsp;</TT></TD>
    <TD align=3Dright><TT>19&nbsp;</TT></TD>
    <TD noWrap align=3Dright><TT>-&nbsp;</TT></TD>
    <TD align=3Dright><TT>27&nbsp;</TT></TD>
    <TD align=3Dright><TT>0&nbsp;&nbsp;</TT></TD>
    <TD noWrap align=3Dright><TT>---&nbsp;&nbsp;</TT></TD>
    <TD noWrap><TT>&nbsp;K.ILNHLIQNK.N</TT></TD></TR>
  <TR>
    <TD align=3Dright>&nbsp;</TD>
    <TD align=3Dright><TT>2107.9858&nbsp;&nbsp;</TT></TD>
    <TD align=3Dright><TT>2106.9785&nbsp;&nbsp;</TT></TD>
    <TD align=3Dright><TT>2107.0950&nbsp;&nbsp;</TT></TD>
    <TD noWrap align=3Dright><TT>-55.26&nbsp;</TT></TD>
    <TD align=3Dright><TT>54&nbsp;</TT></TD>
    <TD noWrap align=3Dright><TT>-&nbsp;</TT></TD>
    <TD align=3Dright><TT>71&nbsp;</TT></TD>
    <TD align=3Dright><TT>0&nbsp;&nbsp;</TT></TD>
    <TD noWrap align=3Dright><TT>---&nbsp;&nbsp;</TT></TD>
    <TD noWrap><TT>&nbsp;R.VQLLEIAQVPDEHVNEFK.S</TT></TD></TR>
  <TR>
    <TD align=3Dright>&nbsp;</TD>
    <TD align=3Dright><TT>2107.9858&nbsp;&nbsp;</TT></TD>
    <TD align=3Dright><TT>2106.9785&nbsp;&nbsp;</TT></TD>
    <TD align=3Dright><TT>2107.0950&nbsp;&nbsp;</TT></TD>
    <TD noWrap align=3Dright><TT>-55.26&nbsp;</TT></TD>
    <TD align=3Dright><TT>54&nbsp;</TT></TD>
    <TD noWrap align=3Dright><TT>-&nbsp;</TT></TD>
    <TD align=3Dright><TT>71&nbsp;</TT></TD>
    <TD align=3Dright><TT>0&nbsp;&nbsp;</TT></TD>
    <TD noWrap align=3Dright><TT>120&nbsp;&nbsp;</TT></TD>
    <TD =
noWrap><TT>&nbsp;R.VQLLEIAQVPDEHVNEFK.S</TT></TD></TR></TBODY></TABLE>
<TABLE border=3D0 cellSpacing=3D0>
  <TBODY>
  <TR>
    <TD><TT>&nbsp;&nbsp;&nbsp;&nbsp;&nbsp;&nbsp;</TT></TD>
    <TD><TT><B>No match to: </B>702.3794, 806.4046, 825.0566, 842.4547,=20
      876.3776, 934.4869, 955.5041, 1006.5073, 1006.5073, 1124.4747, =
1300.6328,=20
      1359.5983, 1359.5983, 1370.6868, 1381.5782, 1392.6836, 1421.5254,=20
      1448.6809, 1548.6252, 1548.6252, 1569.6798, 1569.6798, 1599.7623,=20
      1616.7279, 1616.7279, 1638.6942, 1678.6534, 1678.6534, 1680.6548,=20
      1700.7817, 1718.8066, 1826.7899, 1874.9252, 2008.9309, 2008.9309,=20
      2129.9766, 2144.8667, 2144.8667, 2150.0789, 2160.8591, 2179.9836,=20
      2366.1384, 2366.1384, 2481.0388, 2498.0344, 2625.3088, 2650.2737,=20
      2965.4526, 3314.6677</TT></TD></TR></TBODY></TABLE><BR>
<TABLE border=3D0 cellSpacing=3D0>
  <TBODY>
  <TR>
    <TD><TT><B><A name=3DHit44>44.</A>&nbsp;&nbsp;&nbsp;</B></TT></TD>
    <TD noWrap><TT><A=20
      =
href=3D"http://zxw-pc/mascot/cgi/protein_view.pl?file=3D../data/20121225/=
F002428.dat&amp;hit=3D44"=20
      =
target=3D_blank>gi|211906436</A>&nbsp;&nbsp;&nbsp;&nbsp;<B>Mass:</B>&nbsp=
;51283&nbsp;&nbsp;&nbsp;&nbsp;<B>Score:</B>&nbsp;132&nbsp;&nbsp;&nbsp;&nb=
sp;<B>Expect:</B>&nbsp;1.2e-007&nbsp;&nbsp;<B>Matches:</B>&nbsp;4</TT></T=
D></TR>
  <TR>
    <TD>&nbsp;</TD>
    <TD noWrap><TT>UDP-D-glucose pyrophosphorylase [Gossypium=20
  hirsutum]</TT></TD></TR></TBODY></TABLE>
<TABLE border=3D0 cellSpacing=3D0 cellPadding=3D0>
  <TBODY>
  <TR>
    <TD><TT>&nbsp;&nbsp;&nbsp;&nbsp;&nbsp;&nbsp;</TT></TD>
    <TD align=3Dright><TT><B>Observed&nbsp;&nbsp;</B></TT></TD>
    <TD noWrap align=3Dright><TT><B>Mr(expt)&nbsp;&nbsp;</B></TT></TD>
    <TD noWrap align=3Dright><TT><B>Mr(calc)&nbsp;&nbsp;</B></TT></TD>
    <TD align=3Dright><TT><B>&nbsp;ppm&nbsp;&nbsp;</B></TT></TD>
    <TD align=3Dright><TT><B>Start&nbsp;</B></TT></TD>
    <TD align=3Dright><TT><B>&nbsp;</B></TT></TD>
    <TD align=3Dright><TT><B>End&nbsp;</B></TT></TD>
    <TD align=3Dright><TT><B>Miss&nbsp;</B></TT></TD>
    <TD align=3Dright><TT><B>Ions&nbsp;</B></TT></TD>
    <TD><TT><B>&nbsp;Peptide</B></TT></TD></TR>
  <TR>
    <TD align=3Dright>&nbsp;</TD>
    <TD align=3Dright><TT>702.3794&nbsp;&nbsp;</TT></TD>
    <TD align=3Dright><TT>701.3721&nbsp;&nbsp;</TT></TD>
    <TD align=3Dright><TT>701.4072&nbsp;&nbsp;</TT></TD>
    <TD noWrap align=3Dright><TT>-50.00&nbsp;</TT></TD>
    <TD align=3Dright><TT>96&nbsp;</TT></TD>
    <TD noWrap align=3Dright><TT>-&nbsp;</TT></TD>
    <TD align=3Dright><TT>101&nbsp;</TT></TD>
    <TD align=3Dright><TT>0&nbsp;&nbsp;</TT></TD>
    <TD noWrap align=3Dright><TT>---&nbsp;&nbsp;</TT></TD>
    <TD noWrap><TT>&nbsp;K.SVIEVR.N</TT></TD></TR>
  <TR>
    <TD align=3Dright>&nbsp;</TD>
    <TD align=3Dright><TT>2107.9858&nbsp;&nbsp;</TT></TD>
    <TD align=3Dright><TT>2106.9785&nbsp;&nbsp;</TT></TD>
    <TD align=3Dright><TT>2107.0950&nbsp;&nbsp;</TT></TD>
    <TD noWrap align=3Dright><TT>-55.26&nbsp;</TT></TD>
    <TD align=3Dright><TT>263&nbsp;</TT></TD>
    <TD noWrap align=3Dright><TT>-&nbsp;</TT></TD>
    <TD align=3Dright><TT>280&nbsp;</TT></TD>
    <TD align=3Dright><TT>0&nbsp;&nbsp;</TT></TD>
    <TD noWrap align=3Dright><TT>---&nbsp;&nbsp;</TT></TD>
    <TD noWrap><TT>&nbsp;K.VQLLEIAQVPDEHVNEFK.S</TT></TD></TR>
  <TR>
    <TD align=3Dright>&nbsp;</TD>
    <TD align=3Dright><TT>2107.9858&nbsp;&nbsp;</TT></TD>
    <TD align=3Dright><TT>2106.9785&nbsp;&nbsp;</TT></TD>
    <TD align=3Dright><TT>2107.0950&nbsp;&nbsp;</TT></TD>
    <TD noWrap align=3Dright><TT>-55.26&nbsp;</TT></TD>
    <TD align=3Dright><TT>263&nbsp;</TT></TD>
    <TD noWrap align=3Dright><TT>-&nbsp;</TT></TD>
    <TD align=3Dright><TT>280&nbsp;</TT></TD>
    <TD align=3Dright><TT>0&nbsp;&nbsp;</TT></TD>
    <TD noWrap align=3Dright><TT>120&nbsp;&nbsp;</TT></TD>
    <TD noWrap><TT>&nbsp;K.VQLLEIAQVPDEHVNEFK.S</TT></TD></TR>
  <TR>
    <TD align=3Dright>&nbsp;</TD>
    <TD align=3Dright><TT>2160.8591&nbsp;&nbsp;</TT></TD>
    <TD align=3Dright><TT>2159.8518&nbsp;&nbsp;</TT></TD>
    <TD align=3Dright><TT>2159.9735&nbsp;&nbsp;</TT></TD>
    <TD noWrap align=3Dright><TT>-56.33&nbsp;</TT></TD>
    <TD align=3Dright><TT>181&nbsp;</TT></TD>
    <TD noWrap align=3Dright><TT>-&nbsp;</TT></TD>
    <TD align=3Dright><TT>200&nbsp;</TT></TD>
    <TD align=3Dright><TT>0&nbsp;&nbsp;</TT></TD>
    <TD noWrap align=3Dright><TT>---&nbsp;&nbsp;</TT></TD>
    <TD =
noWrap><TT>&nbsp;K.DGWYPPGHGDVFPSLMNSGK.L</TT></TD></TR></TBODY></TABLE>
<TABLE border=3D0 cellSpacing=3D0>
  <TBODY>
  <TR>
    <TD><TT>&nbsp;&nbsp;&nbsp;&nbsp;&nbsp;&nbsp;</TT></TD>
    <TD><TT><B>No match to: </B>806.4046, 825.0566, 842.4547, 876.3776,=20
      934.4869, 955.5041, 1006.5073, 1006.5073, 1092.5804, 1124.4747, =
1300.6328,=20
      1359.5983, 1359.5983, 1370.6868, 1381.5782, 1392.6836, 1421.5254,=20
      1448.6809, 1548.6252, 1548.6252, 1569.6798, 1569.6798, 1599.7623,=20
      1616.7279, 1616.7279, 1638.6942, 1678.6534, 1678.6534, 1680.6548,=20
      1700.7817, 1718.8066, 1826.7899, 1874.9252, 2008.9309, 2008.9309,=20
      2129.9766, 2144.8667, 2144.8667, 2150.0789, 2179.9836, 2366.1384,=20
      2366.1384, 2481.0388, 2498.0344, 2625.3088, 2650.2737, 2965.4526,=20
      3314.6677</TT></TD></TR></TBODY></TABLE><BR>
<TABLE border=3D0 cellSpacing=3D0>
  <TBODY>
  <TR>
    <TD><TT><B><A name=3DHit45>45.</A>&nbsp;&nbsp;&nbsp;</B></TT></TD>
    <TD noWrap><TT><A=20
      =
href=3D"http://zxw-pc/mascot/cgi/protein_view.pl?file=3D../data/20121225/=
F002428.dat&amp;hit=3D45"=20
      =
target=3D_blank>gi|90820120</A>&nbsp;&nbsp;&nbsp;&nbsp;<B>Mass:</B>&nbsp;=
52030&nbsp;&nbsp;&nbsp;&nbsp;<B>Score:</B>&nbsp;131&nbsp;&nbsp;&nbsp;&nbs=
p;<B>Expect:</B>&nbsp;1.5e-007&nbsp;&nbsp;<B>Matches:</B>&nbsp;4</TT></TD=
></TR>
  <TR>
    <TD>&nbsp;</TD>
    <TD noWrap><TT>UDP-glucose pyrophosphorylase [Cucumis=20
  melo]</TT></TD></TR></TBODY></TABLE>
<TABLE border=3D0 cellSpacing=3D0 cellPadding=3D0>
  <TBODY>
  <TR>
    <TD><TT>&nbsp;&nbsp;&nbsp;&nbsp;&nbsp;&nbsp;</TT></TD>
    <TD align=3Dright><TT><B>Observed&nbsp;&nbsp;</B></TT></TD>
    <TD noWrap align=3Dright><TT><B>Mr(expt)&nbsp;&nbsp;</B></TT></TD>
    <TD noWrap align=3Dright><TT><B>Mr(calc)&nbsp;&nbsp;</B></TT></TD>
    <TD align=3Dright><TT><B>&nbsp;ppm&nbsp;&nbsp;</B></TT></TD>
    <TD align=3Dright><TT><B>Start&nbsp;</B></TT></TD>
    <TD align=3Dright><TT><B>&nbsp;</B></TT></TD>
    <TD align=3Dright><TT><B>End&nbsp;</B></TT></TD>
    <TD align=3Dright><TT><B>Miss&nbsp;</B></TT></TD>
    <TD align=3Dright><TT><B>Ions&nbsp;</B></TT></TD>
    <TD><TT><B>&nbsp;Peptide</B></TT></TD></TR>
  <TR>
    <TD align=3Dright>&nbsp;</TD>
    <TD align=3Dright><TT>702.3794&nbsp;&nbsp;</TT></TD>
    <TD align=3Dright><TT>701.3721&nbsp;&nbsp;</TT></TD>
    <TD align=3Dright><TT>701.4072&nbsp;&nbsp;</TT></TD>
    <TD noWrap align=3Dright><TT>-50.00&nbsp;</TT></TD>
    <TD align=3Dright><TT>107&nbsp;</TT></TD>
    <TD noWrap align=3Dright><TT>-&nbsp;</TT></TD>
    <TD align=3Dright><TT>112&nbsp;</TT></TD>
    <TD align=3Dright><TT>0&nbsp;&nbsp;</TT></TD>
    <TD noWrap align=3Dright><TT>---&nbsp;&nbsp;</TT></TD>
    <TD noWrap><TT>&nbsp;K.SVIEVR.N</TT></TD></TR>
  <TR>
    <TD align=3Dright>&nbsp;</TD>
    <TD align=3Dright><TT>1392.6836&nbsp;&nbsp;</TT></TD>
    <TD align=3Dright><TT>1391.6763&nbsp;&nbsp;</TT></TD>
    <TD align=3Dright><TT>1391.6602&nbsp;&nbsp;</TT></TD>
    <TD noWrap align=3Dright><TT>11.6&nbsp;</TT></TD>
    <TD align=3Dright><TT>1&nbsp;</TT></TD>
    <TD noWrap align=3Dright><TT>-&nbsp;</TT></TD>
    <TD align=3Dright><TT>14&nbsp;</TT></TD>
    <TD align=3Dright><TT>0&nbsp;&nbsp;</TT></TD>
    <TD noWrap align=3Dright><TT>---&nbsp;&nbsp;</TT></TD>
    <TD noWrap><TT>&nbsp;-.MASAATLSPADTEK.L</TT></TD></TR>
  <TR>
    <TD align=3Dright>&nbsp;</TD>
    <TD align=3Dright><TT>2107.9858&nbsp;&nbsp;</TT></TD>
    <TD align=3Dright><TT>2106.9785&nbsp;&nbsp;</TT></TD>
    <TD align=3Dright><TT>2107.0950&nbsp;&nbsp;</TT></TD>
    <TD noWrap align=3Dright><TT>-55.26&nbsp;</TT></TD>
    <TD align=3Dright><TT>274&nbsp;</TT></TD>
    <TD noWrap align=3Dright><TT>-&nbsp;</TT></TD>
    <TD align=3Dright><TT>291&nbsp;</TT></TD>
    <TD align=3Dright><TT>0&nbsp;&nbsp;</TT></TD>
    <TD noWrap align=3Dright><TT>---&nbsp;&nbsp;</TT></TD>
    <TD noWrap><TT>&nbsp;K.VQLLEIAQVPDEHVNEFK.S</TT></TD></TR>
  <TR>
    <TD align=3Dright>&nbsp;</TD>
    <TD align=3Dright><TT>2107.9858&nbsp;&nbsp;</TT></TD>
    <TD align=3Dright><TT>2106.9785&nbsp;&nbsp;</TT></TD>
    <TD align=3Dright><TT>2107.0950&nbsp;&nbsp;</TT></TD>
    <TD noWrap align=3Dright><TT>-55.26&nbsp;</TT></TD>
    <TD align=3Dright><TT>274&nbsp;</TT></TD>
    <TD noWrap align=3Dright><TT>-&nbsp;</TT></TD>
    <TD align=3Dright><TT>291&nbsp;</TT></TD>
    <TD align=3Dright><TT>0&nbsp;&nbsp;</TT></TD>
    <TD noWrap align=3Dright><TT>120&nbsp;&nbsp;</TT></TD>
    <TD =
noWrap><TT>&nbsp;K.VQLLEIAQVPDEHVNEFK.S</TT></TD></TR></TBODY></TABLE>
<TABLE border=3D0 cellSpacing=3D0>
  <TBODY>
  <TR>
    <TD><TT>&nbsp;&nbsp;&nbsp;&nbsp;&nbsp;&nbsp;</TT></TD>
    <TD><TT><B>No match to: </B>806.4046, 825.0566, 842.4547, 876.3776,=20
      934.4869, 955.5041, 1006.5073, 1006.5073, 1092.5804, 1124.4747, =
1300.6328,=20
      1359.5983, 1359.5983, 1370.6868, 1381.5782, 1421.5254, 1448.6809,=20
      1548.6252, 1548.6252, 1569.6798, 1569.6798, 1599.7623, 1616.7279,=20
      1616.7279, 1638.6942, 1678.6534, 1678.6534, 1680.6548, 1700.7817,=20
      1718.8066, 1826.7899, 1874.9252, 2008.9309, 2008.9309, 2129.9766,=20
      2144.8667, 2144.8667, 2150.0789, 2160.8591, 2179.9836, 2366.1384,=20
      2366.1384, 2481.0388, 2498.0344, 2625.3088, 2650.2737, 2965.4526,=20
      3314.6677</TT></TD></TR></TBODY></TABLE><BR>
<TABLE border=3D0 cellSpacing=3D0>
  <TBODY>
  <TR>
    <TD><TT><B><A name=3DHit46>46.</A>&nbsp;&nbsp;&nbsp;</B></TT></TD>
    <TD noWrap><TT><A=20
      =
href=3D"http://zxw-pc/mascot/cgi/protein_view.pl?file=3D../data/20121225/=
F002428.dat&amp;hit=3D46"=20
      =
target=3D_blank>gi|332640396</A>&nbsp;&nbsp;&nbsp;&nbsp;<B>Mass:</B>&nbsp=
;51706&nbsp;&nbsp;&nbsp;&nbsp;<B>Score:</B>&nbsp;131&nbsp;&nbsp;&nbsp;&nb=
sp;<B>Expect:</B>&nbsp;1.5e-007&nbsp;&nbsp;<B>Matches:</B>&nbsp;4</TT></T=
D></TR>
  <TR>
    <TD>&nbsp;</TD>
    <TD noWrap><TT>putative UTP--glucose-1-phosphate uridylyltransferase =
2=20
      [Arabidopsis thaliana]</TT></TD></TR></TBODY></TABLE>
<TABLE border=3D0 cellSpacing=3D0 cellPadding=3D0>
  <TBODY>
  <TR>
    <TD><TT>&nbsp;&nbsp;&nbsp;&nbsp;&nbsp;&nbsp;</TT></TD>
    <TD align=3Dright><TT><B>Observed&nbsp;&nbsp;</B></TT></TD>
    <TD noWrap align=3Dright><TT><B>Mr(expt)&nbsp;&nbsp;</B></TT></TD>
    <TD noWrap align=3Dright><TT><B>Mr(calc)&nbsp;&nbsp;</B></TT></TD>
    <TD align=3Dright><TT><B>&nbsp;ppm&nbsp;&nbsp;</B></TT></TD>
    <TD align=3Dright><TT><B>Start&nbsp;</B></TT></TD>
    <TD align=3Dright><TT><B>&nbsp;</B></TT></TD>
    <TD align=3Dright><TT><B>End&nbsp;</B></TT></TD>
    <TD align=3Dright><TT><B>Miss&nbsp;</B></TT></TD>
    <TD align=3Dright><TT><B>Ions&nbsp;</B></TT></TD>
    <TD><TT><B>&nbsp;Peptide</B></TT></TD></TR>
  <TR>
    <TD align=3Dright>&nbsp;</TD>
    <TD align=3Dright><TT>702.3794&nbsp;&nbsp;</TT></TD>
    <TD align=3Dright><TT>701.3721&nbsp;&nbsp;</TT></TD>
    <TD align=3Dright><TT>701.4072&nbsp;&nbsp;</TT></TD>
    <TD noWrap align=3Dright><TT>-50.00&nbsp;</TT></TD>
    <TD align=3Dright><TT>100&nbsp;</TT></TD>
    <TD noWrap align=3Dright><TT>-&nbsp;</TT></TD>
    <TD align=3Dright><TT>105&nbsp;</TT></TD>
    <TD align=3Dright><TT>0&nbsp;&nbsp;</TT></TD>
    <TD noWrap align=3Dright><TT>---&nbsp;&nbsp;</TT></TD>
    <TD noWrap><TT>&nbsp;K.SVIEVR.D</TT></TD></TR>
  <TR>
    <TD align=3Dright>&nbsp;</TD>
    <TD align=3Dright><TT>1300.6328&nbsp;&nbsp;</TT></TD>
    <TD align=3Dright><TT>1299.6255&nbsp;&nbsp;</TT></TD>
    <TD align=3Dright><TT>1299.7286&nbsp;&nbsp;</TT></TD>
    <TD noWrap align=3Dright><TT>-79.28&nbsp;</TT></TD>
    <TD align=3Dright><TT>412&nbsp;</TT></TD>
    <TD noWrap align=3Dright><TT>-&nbsp;</TT></TD>
    <TD align=3Dright><TT>423&nbsp;</TT></TD>
    <TD align=3Dright><TT>0&nbsp;&nbsp;</TT></TD>
    <TD noWrap align=3Dright><TT>---&nbsp;&nbsp;</TT></TD>
    <TD noWrap><TT>&nbsp;K.SIPSIVELDSLK.V</TT></TD></TR>
  <TR>
    <TD align=3Dright>&nbsp;</TD>
    <TD align=3Dright><TT>2107.9858&nbsp;&nbsp;</TT></TD>
    <TD align=3Dright><TT>2106.9785&nbsp;&nbsp;</TT></TD>
    <TD align=3Dright><TT>2107.0950&nbsp;&nbsp;</TT></TD>
    <TD noWrap align=3Dright><TT>-55.26&nbsp;</TT></TD>
    <TD align=3Dright><TT>267&nbsp;</TT></TD>
    <TD noWrap align=3Dright><TT>-&nbsp;</TT></TD>
    <TD align=3Dright><TT>284&nbsp;</TT></TD>
    <TD align=3Dright><TT>0&nbsp;&nbsp;</TT></TD>
    <TD noWrap align=3Dright><TT>---&nbsp;&nbsp;</TT></TD>
    <TD noWrap><TT>&nbsp;K.VQLLEIAQVPDEHVNEFK.S</TT></TD></TR>
  <TR>
    <TD align=3Dright>&nbsp;</TD>
    <TD align=3Dright><TT>2107.9858&nbsp;&nbsp;</TT></TD>
    <TD align=3Dright><TT>2106.9785&nbsp;&nbsp;</TT></TD>
    <TD align=3Dright><TT>2107.0950&nbsp;&nbsp;</TT></TD>
    <TD noWrap align=3Dright><TT>-55.26&nbsp;</TT></TD>
    <TD align=3Dright><TT>267&nbsp;</TT></TD>
    <TD noWrap align=3Dright><TT>-&nbsp;</TT></TD>
    <TD align=3Dright><TT>284&nbsp;</TT></TD>
    <TD align=3Dright><TT>0&nbsp;&nbsp;</TT></TD>
    <TD noWrap align=3Dright><TT>120&nbsp;&nbsp;</TT></TD>
    <TD =
noWrap><TT>&nbsp;K.VQLLEIAQVPDEHVNEFK.S</TT></TD></TR></TBODY></TABLE>
<TABLE border=3D0 cellSpacing=3D0>
  <TBODY>
  <TR>
    <TD><TT>&nbsp;&nbsp;&nbsp;&nbsp;&nbsp;&nbsp;</TT></TD>
    <TD><TT><B>No match to: </B>806.4046, 825.0566, 842.4547, 876.3776,=20
      934.4869, 955.5041, 1006.5073, 1006.5073, 1092.5804, 1124.4747, =
1359.5983,=20
      1359.5983, 1370.6868, 1381.5782, 1392.6836, 1421.5254, 1448.6809,=20
      1548.6252, 1548.6252, 1569.6798, 1569.6798, 1599.7623, 1616.7279,=20
      1616.7279, 1638.6942, 1678.6534, 1678.6534, 1680.6548, 1700.7817,=20
      1718.8066, 1826.7899, 1874.9252, 2008.9309, 2008.9309, 2129.9766,=20
      2144.8667, 2144.8667, 2150.0789, 2160.8591, 2179.9836, 2366.1384,=20
      2366.1384, 2481.0388, 2498.0344, 2625.3088, 2650.2737, 2965.4526,=20
      3314.6677</TT></TD></TR></TBODY></TABLE><BR>
<TABLE border=3D0 cellSpacing=3D0>
  <TBODY>
  <TR>
    <TD><TT><B><A name=3DHit47>47.</A>&nbsp;&nbsp;&nbsp;</B></TT></TD>
    <TD noWrap><TT><A=20
      =
href=3D"http://zxw-pc/mascot/cgi/protein_view.pl?file=3D../data/20121225/=
F002428.dat&amp;hit=3D47"=20
      =
target=3D_blank>gi|75191313</A>&nbsp;&nbsp;&nbsp;&nbsp;<B>Mass:</B>&nbsp;=
51706&nbsp;&nbsp;&nbsp;&nbsp;<B>Score:</B>&nbsp;131&nbsp;&nbsp;&nbsp;&nbs=
p;<B>Expect:</B>&nbsp;1.5e-007&nbsp;&nbsp;<B>Matches:</B>&nbsp;4</TT></TD=
></TR>
  <TR>
    <TD>&nbsp;</TD>
    <TD noWrap><TT>RecName: Full=3DProbable UTP--glucose-1-phosphate=20
      uridylyltransferase 2; AltName: Full=3DUDP-glucose =
pyrophosphorylase 2;=20
      Short=3DUDPGP 2; Short=3DUGPase 2</TT></TD></TR></TBODY></TABLE>
<TABLE border=3D0 cellSpacing=3D0 cellPadding=3D0>
  <TBODY>
  <TR>
    <TD><TT>&nbsp;&nbsp;&nbsp;&nbsp;&nbsp;&nbsp;</TT></TD>
    <TD align=3Dright><TT><B>Observed&nbsp;&nbsp;</B></TT></TD>
    <TD noWrap align=3Dright><TT><B>Mr(expt)&nbsp;&nbsp;</B></TT></TD>
    <TD noWrap align=3Dright><TT><B>Mr(calc)&nbsp;&nbsp;</B></TT></TD>
    <TD align=3Dright><TT><B>&nbsp;ppm&nbsp;&nbsp;</B></TT></TD>
    <TD align=3Dright><TT><B>Start&nbsp;</B></TT></TD>
    <TD align=3Dright><TT><B>&nbsp;</B></TT></TD>
    <TD align=3Dright><TT><B>End&nbsp;</B></TT></TD>
    <TD align=3Dright><TT><B>Miss&nbsp;</B></TT></TD>
    <TD align=3Dright><TT><B>Ions&nbsp;</B></TT></TD>
    <TD><TT><B>&nbsp;Peptide</B></TT></TD></TR>
  <TR>
    <TD align=3Dright>&nbsp;</TD>
    <TD align=3Dright><TT>702.3794&nbsp;&nbsp;</TT></TD>
    <TD align=3Dright><TT>701.3721&nbsp;&nbsp;</TT></TD>
    <TD align=3Dright><TT>701.4072&nbsp;&nbsp;</TT></TD>
    <TD noWrap align=3Dright><TT>-50.00&nbsp;</TT></TD>
    <TD align=3Dright><TT>100&nbsp;</TT></TD>
    <TD noWrap align=3Dright><TT>-&nbsp;</TT></TD>
    <TD align=3Dright><TT>105&nbsp;</TT></TD>
    <TD align=3Dright><TT>0&nbsp;&nbsp;</TT></TD>
    <TD noWrap align=3Dright><TT>---&nbsp;&nbsp;</TT></TD>
    <TD noWrap><TT>&nbsp;K.SVIEVR.D</TT></TD></TR>
  <TR>
    <TD align=3Dright>&nbsp;</TD>
    <TD align=3Dright><TT>1300.6328&nbsp;&nbsp;</TT></TD>
    <TD align=3Dright><TT>1299.6255&nbsp;&nbsp;</TT></TD>
    <TD align=3Dright><TT>1299.7286&nbsp;&nbsp;</TT></TD>
    <TD noWrap align=3Dright><TT>-79.28&nbsp;</TT></TD>
    <TD align=3Dright><TT>412&nbsp;</TT></TD>
    <TD noWrap align=3Dright><TT>-&nbsp;</TT></TD>
    <TD align=3Dright><TT>423&nbsp;</TT></TD>
    <TD align=3Dright><TT>0&nbsp;&nbsp;</TT></TD>
    <TD noWrap align=3Dright><TT>---&nbsp;&nbsp;</TT></TD>
    <TD noWrap><TT>&nbsp;K.SIPSIVELDSLK.V</TT></TD></TR>
  <TR>
    <TD align=3Dright>&nbsp;</TD>
    <TD align=3Dright><TT>2107.9858&nbsp;&nbsp;</TT></TD>
    <TD align=3Dright><TT>2106.9785&nbsp;&nbsp;</TT></TD>
    <TD align=3Dright><TT>2107.0950&nbsp;&nbsp;</TT></TD>
    <TD noWrap align=3Dright><TT>-55.26&nbsp;</TT></TD>
    <TD align=3Dright><TT>267&nbsp;</TT></TD>
    <TD noWrap align=3Dright><TT>-&nbsp;</TT></TD>
    <TD align=3Dright><TT>284&nbsp;</TT></TD>
    <TD align=3Dright><TT>0&nbsp;&nbsp;</TT></TD>
    <TD noWrap align=3Dright><TT>---&nbsp;&nbsp;</TT></TD>
    <TD noWrap><TT>&nbsp;K.VQLLEIAQVPDEHVNEFK.S</TT></TD></TR>
  <TR>
    <TD align=3Dright>&nbsp;</TD>
    <TD align=3Dright><TT>2107.9858&nbsp;&nbsp;</TT></TD>
    <TD align=3Dright><TT>2106.9785&nbsp;&nbsp;</TT></TD>
    <TD align=3Dright><TT>2107.0950&nbsp;&nbsp;</TT></TD>
    <TD noWrap align=3Dright><TT>-55.26&nbsp;</TT></TD>
    <TD align=3Dright><TT>267&nbsp;</TT></TD>
    <TD noWrap align=3Dright><TT>-&nbsp;</TT></TD>
    <TD align=3Dright><TT>284&nbsp;</TT></TD>
    <TD align=3Dright><TT>0&nbsp;&nbsp;</TT></TD>
    <TD noWrap align=3Dright><TT>120&nbsp;&nbsp;</TT></TD>
    <TD =
noWrap><TT>&nbsp;K.VQLLEIAQVPDEHVNEFK.S</TT></TD></TR></TBODY></TABLE>
<TABLE border=3D0 cellSpacing=3D0>
  <TBODY>
  <TR>
    <TD><TT>&nbsp;&nbsp;&nbsp;&nbsp;&nbsp;&nbsp;</TT></TD>
    <TD><TT><B>No match to: </B>806.4046, 825.0566, 842.4547, 876.3776,=20
      934.4869, 955.5041, 1006.5073, 1006.5073, 1092.5804, 1124.4747, =
1359.5983,=20
      1359.5983, 1370.6868, 1381.5782, 1392.6836, 1421.5254, 1448.6809,=20
      1548.6252, 1548.6252, 1569.6798, 1569.6798, 1599.7623, 1616.7279,=20
      1616.7279, 1638.6942, 1678.6534, 1678.6534, 1680.6548, 1700.7817,=20
      1718.8066, 1826.7899, 1874.9252, 2008.9309, 2008.9309, 2129.9766,=20
      2144.8667, 2144.8667, 2150.0789, 2160.8591, 2179.9836, 2366.1384,=20
      2366.1384, 2481.0388, 2498.0344, 2625.3088, 2650.2737, 2965.4526,=20
      3314.6677</TT></TD></TR></TBODY></TABLE><BR>
<TABLE border=3D0 cellSpacing=3D0>
  <TBODY>
  <TR>
    <TD><TT><B><A name=3DHit48>48.</A>&nbsp;&nbsp;&nbsp;</B></TT></TD>
    <TD noWrap><TT><A=20
      =
href=3D"http://zxw-pc/mascot/cgi/protein_view.pl?file=3D../data/20121225/=
F002428.dat&amp;hit=3D48"=20
      =
target=3D_blank>gi|15228498</A>&nbsp;&nbsp;&nbsp;&nbsp;<B>Mass:</B>&nbsp;=
51706&nbsp;&nbsp;&nbsp;&nbsp;<B>Score:</B>&nbsp;131&nbsp;&nbsp;&nbsp;&nbs=
p;<B>Expect:</B>&nbsp;1.5e-007&nbsp;&nbsp;<B>Matches:</B>&nbsp;4</TT></TD=
></TR>
  <TR>
    <TD>&nbsp;</TD>
    <TD noWrap><TT>putative UTP--glucose-1-phosphate uridylyltransferase =
2=20
      [Arabidopsis thaliana]</TT></TD></TR></TBODY></TABLE>
<TABLE border=3D0 cellSpacing=3D0 cellPadding=3D0>
  <TBODY>
  <TR>
    <TD><TT>&nbsp;&nbsp;&nbsp;&nbsp;&nbsp;&nbsp;</TT></TD>
    <TD align=3Dright><TT><B>Observed&nbsp;&nbsp;</B></TT></TD>
    <TD noWrap align=3Dright><TT><B>Mr(expt)&nbsp;&nbsp;</B></TT></TD>
    <TD noWrap align=3Dright><TT><B>Mr(calc)&nbsp;&nbsp;</B></TT></TD>
    <TD align=3Dright><TT><B>&nbsp;ppm&nbsp;&nbsp;</B></TT></TD>
    <TD align=3Dright><TT><B>Start&nbsp;</B></TT></TD>
    <TD align=3Dright><TT><B>&nbsp;</B></TT></TD>
    <TD align=3Dright><TT><B>End&nbsp;</B></TT></TD>
    <TD align=3Dright><TT><B>Miss&nbsp;</B></TT></TD>
    <TD align=3Dright><TT><B>Ions&nbsp;</B></TT></TD>
    <TD><TT><B>&nbsp;Peptide</B></TT></TD></TR>
  <TR>
    <TD align=3Dright>&nbsp;</TD>
    <TD align=3Dright><TT>702.3794&nbsp;&nbsp;</TT></TD>
    <TD align=3Dright><TT>701.3721&nbsp;&nbsp;</TT></TD>
    <TD align=3Dright><TT>701.4072&nbsp;&nbsp;</TT></TD>
    <TD noWrap align=3Dright><TT>-50.00&nbsp;</TT></TD>
    <TD align=3Dright><TT>100&nbsp;</TT></TD>
    <TD noWrap align=3Dright><TT>-&nbsp;</TT></TD>
    <TD align=3Dright><TT>105&nbsp;</TT></TD>
    <TD align=3Dright><TT>0&nbsp;&nbsp;</TT></TD>
    <TD noWrap align=3Dright><TT>---&nbsp;&nbsp;</TT></TD>
    <TD noWrap><TT>&nbsp;K.SVIEVR.D</TT></TD></TR>
  <TR>
    <TD align=3Dright>&nbsp;</TD>
    <TD align=3Dright><TT>1300.6328&nbsp;&nbsp;</TT></TD>
    <TD align=3Dright><TT>1299.6255&nbsp;&nbsp;</TT></TD>
    <TD align=3Dright><TT>1299.7286&nbsp;&nbsp;</TT></TD>
    <TD noWrap align=3Dright><TT>-79.28&nbsp;</TT></TD>
    <TD align=3Dright><TT>412&nbsp;</TT></TD>
    <TD noWrap align=3Dright><TT>-&nbsp;</TT></TD>
    <TD align=3Dright><TT>423&nbsp;</TT></TD>
    <TD align=3Dright><TT>0&nbsp;&nbsp;</TT></TD>
    <TD noWrap align=3Dright><TT>---&nbsp;&nbsp;</TT></TD>
    <TD noWrap><TT>&nbsp;K.SIPSIVELDSLK.V</TT></TD></TR>
  <TR>
    <TD align=3Dright>&nbsp;</TD>
    <TD align=3Dright><TT>2107.9858&nbsp;&nbsp;</TT></TD>
    <TD align=3Dright><TT>2106.9785&nbsp;&nbsp;</TT></TD>
    <TD align=3Dright><TT>2107.0950&nbsp;&nbsp;</TT></TD>
    <TD noWrap align=3Dright><TT>-55.26&nbsp;</TT></TD>
    <TD align=3Dright><TT>267&nbsp;</TT></TD>
    <TD noWrap align=3Dright><TT>-&nbsp;</TT></TD>
    <TD align=3Dright><TT>284&nbsp;</TT></TD>
    <TD align=3Dright><TT>0&nbsp;&nbsp;</TT></TD>
    <TD noWrap align=3Dright><TT>---&nbsp;&nbsp;</TT></TD>
    <TD noWrap><TT>&nbsp;K.VQLLEIAQVPDEHVNEFK.S</TT></TD></TR>
  <TR>
    <TD align=3Dright>&nbsp;</TD>
    <TD align=3Dright><TT>2107.9858&nbsp;&nbsp;</TT></TD>
    <TD align=3Dright><TT>2106.9785&nbsp;&nbsp;</TT></TD>
    <TD align=3Dright><TT>2107.0950&nbsp;&nbsp;</TT></TD>
    <TD noWrap align=3Dright><TT>-55.26&nbsp;</TT></TD>
    <TD align=3Dright><TT>267&nbsp;</TT></TD>
    <TD noWrap align=3Dright><TT>-&nbsp;</TT></TD>
    <TD align=3Dright><TT>284&nbsp;</TT></TD>
    <TD align=3Dright><TT>0&nbsp;&nbsp;</TT></TD>
    <TD noWrap align=3Dright><TT>120&nbsp;&nbsp;</TT></TD>
    <TD =
noWrap><TT>&nbsp;K.VQLLEIAQVPDEHVNEFK.S</TT></TD></TR></TBODY></TABLE>
<TABLE border=3D0 cellSpacing=3D0>
  <TBODY>
  <TR>
    <TD><TT>&nbsp;&nbsp;&nbsp;&nbsp;&nbsp;&nbsp;</TT></TD>
    <TD><TT><B>No match to: </B>806.4046, 825.0566, 842.4547, 876.3776,=20
      934.4869, 955.5041, 1006.5073, 1006.5073, 1092.5804, 1124.4747, =
1359.5983,=20
      1359.5983, 1370.6868, 1381.5782, 1392.6836, 1421.5254, 1448.6809,=20
      1548.6252, 1548.6252, 1569.6798, 1569.6798, 1599.7623, 1616.7279,=20
      1616.7279, 1638.6942, 1678.6534, 1678.6534, 1680.6548, 1700.7817,=20
      1718.8066, 1826.7899, 1874.9252, 2008.9309, 2008.9309, 2129.9766,=20
      2144.8667, 2144.8667, 2150.0789, 2160.8591, 2179.9836, 2366.1384,=20
      2366.1384, 2481.0388, 2498.0344, 2625.3088, 2650.2737, 2965.4526,=20
      3314.6677</TT></TD></TR></TBODY></TABLE><BR>
<TABLE border=3D0 cellSpacing=3D0>
  <TBODY>
  <TR>
    <TD><TT><B><A name=3DHit49>49.</A>&nbsp;&nbsp;&nbsp;</B></TT></TD>
    <TD noWrap><TT><A=20
      =
href=3D"http://zxw-pc/mascot/cgi/protein_view.pl?file=3D../data/20121225/=
F002428.dat&amp;hit=3D49"=20
      =
target=3D_blank>gi|6714414</A>&nbsp;&nbsp;&nbsp;&nbsp;<B>Mass:</B>&nbsp;5=
1706&nbsp;&nbsp;&nbsp;&nbsp;<B>Score:</B>&nbsp;131&nbsp;&nbsp;&nbsp;&nbsp=
;<B>Expect:</B>&nbsp;1.5e-007&nbsp;&nbsp;<B>Matches:</B>&nbsp;4</TT></TD>=
</TR>
  <TR>
    <TD>&nbsp;</TD>
    <TD noWrap><TT>putative UDP-glucose pyrophosphorylase [Arabidopsis=20
      thaliana]</TT></TD></TR></TBODY></TABLE>
<TABLE border=3D0 cellSpacing=3D0 cellPadding=3D0>
  <TBODY>
  <TR>
    <TD><TT>&nbsp;&nbsp;&nbsp;&nbsp;&nbsp;&nbsp;</TT></TD>
    <TD align=3Dright><TT><B>Observed&nbsp;&nbsp;</B></TT></TD>
    <TD noWrap align=3Dright><TT><B>Mr(expt)&nbsp;&nbsp;</B></TT></TD>
    <TD noWrap align=3Dright><TT><B>Mr(calc)&nbsp;&nbsp;</B></TT></TD>
    <TD align=3Dright><TT><B>&nbsp;ppm&nbsp;&nbsp;</B></TT></TD>
    <TD align=3Dright><TT><B>Start&nbsp;</B></TT></TD>
    <TD align=3Dright><TT><B>&nbsp;</B></TT></TD>
    <TD align=3Dright><TT><B>End&nbsp;</B></TT></TD>
    <TD align=3Dright><TT><B>Miss&nbsp;</B></TT></TD>
    <TD align=3Dright><TT><B>Ions&nbsp;</B></TT></TD>
    <TD><TT><B>&nbsp;Peptide</B></TT></TD></TR>
  <TR>
    <TD align=3Dright>&nbsp;</TD>
    <TD align=3Dright><TT>702.3794&nbsp;&nbsp;</TT></TD>
    <TD align=3Dright><TT>701.3721&nbsp;&nbsp;</TT></TD>
    <TD align=3Dright><TT>701.4072&nbsp;&nbsp;</TT></TD>
    <TD noWrap align=3Dright><TT>-50.00&nbsp;</TT></TD>
    <TD align=3Dright><TT>100&nbsp;</TT></TD>
    <TD noWrap align=3Dright><TT>-&nbsp;</TT></TD>
    <TD align=3Dright><TT>105&nbsp;</TT></TD>
    <TD align=3Dright><TT>0&nbsp;&nbsp;</TT></TD>
    <TD noWrap align=3Dright><TT>---&nbsp;&nbsp;</TT></TD>
    <TD noWrap><TT>&nbsp;K.SVIEVR.D</TT></TD></TR>
  <TR>
    <TD align=3Dright>&nbsp;</TD>
    <TD align=3Dright><TT>1300.6328&nbsp;&nbsp;</TT></TD>
    <TD align=3Dright><TT>1299.6255&nbsp;&nbsp;</TT></TD>
    <TD align=3Dright><TT>1299.7286&nbsp;&nbsp;</TT></TD>
    <TD noWrap align=3Dright><TT>-79.28&nbsp;</TT></TD>
    <TD align=3Dright><TT>412&nbsp;</TT></TD>
    <TD noWrap align=3Dright><TT>-&nbsp;</TT></TD>
    <TD align=3Dright><TT>423&nbsp;</TT></TD>
    <TD align=3Dright><TT>0&nbsp;&nbsp;</TT></TD>
    <TD noWrap align=3Dright><TT>---&nbsp;&nbsp;</TT></TD>
    <TD noWrap><TT>&nbsp;K.SIPSIVELDSLK.V</TT></TD></TR>
  <TR>
    <TD align=3Dright>&nbsp;</TD>
    <TD align=3Dright><TT>2107.9858&nbsp;&nbsp;</TT></TD>
    <TD align=3Dright><TT>2106.9785&nbsp;&nbsp;</TT></TD>
    <TD align=3Dright><TT>2107.0950&nbsp;&nbsp;</TT></TD>
    <TD noWrap align=3Dright><TT>-55.26&nbsp;</TT></TD>
    <TD align=3Dright><TT>267&nbsp;</TT></TD>
    <TD noWrap align=3Dright><TT>-&nbsp;</TT></TD>
    <TD align=3Dright><TT>284&nbsp;</TT></TD>
    <TD align=3Dright><TT>0&nbsp;&nbsp;</TT></TD>
    <TD noWrap align=3Dright><TT>---&nbsp;&nbsp;</TT></TD>
    <TD noWrap><TT>&nbsp;K.VQLLEIAQVPDEHVNEFK.S</TT></TD></TR>
  <TR>
    <TD align=3Dright>&nbsp;</TD>
    <TD align=3Dright><TT>2107.9858&nbsp;&nbsp;</TT></TD>
    <TD align=3Dright><TT>2106.9785&nbsp;&nbsp;</TT></TD>
    <TD align=3Dright><TT>2107.0950&nbsp;&nbsp;</TT></TD>
    <TD noWrap align=3Dright><TT>-55.26&nbsp;</TT></TD>
    <TD align=3Dright><TT>267&nbsp;</TT></TD>
    <TD noWrap align=3Dright><TT>-&nbsp;</TT></TD>
    <TD align=3Dright><TT>284&nbsp;</TT></TD>
    <TD align=3Dright><TT>0&nbsp;&nbsp;</TT></TD>
    <TD noWrap align=3Dright><TT>120&nbsp;&nbsp;</TT></TD>
    <TD =
noWrap><TT>&nbsp;K.VQLLEIAQVPDEHVNEFK.S</TT></TD></TR></TBODY></TABLE>
<TABLE border=3D0 cellSpacing=3D0>
  <TBODY>
  <TR>
    <TD><TT>&nbsp;&nbsp;&nbsp;&nbsp;&nbsp;&nbsp;</TT></TD>
    <TD><TT><B>No match to: </B>806.4046, 825.0566, 842.4547, 876.3776,=20
      934.4869, 955.5041, 1006.5073, 1006.5073, 1092.5804, 1124.4747, =
1359.5983,=20
      1359.5983, 1370.6868, 1381.5782, 1392.6836, 1421.5254, 1448.6809,=20
      1548.6252, 1548.6252, 1569.6798, 1569.6798, 1599.7623, 1616.7279,=20
      1616.7279, 1638.6942, 1678.6534, 1678.6534, 1680.6548, 1700.7817,=20
      1718.8066, 1826.7899, 1874.9252, 2008.9309, 2008.9309, 2129.9766,=20
      2144.8667, 2144.8667, 2150.0789, 2160.8591, 2179.9836, 2366.1384,=20
      2366.1384, 2481.0388, 2498.0344, 2625.3088, 2650.2737, 2965.4526,=20
      3314.6677</TT></TD></TR></TBODY></TABLE><BR>
<TABLE border=3D0 cellSpacing=3D0>
  <TBODY>
  <TR>
    <TD><TT><B><A name=3DHit50>50.</A>&nbsp;&nbsp;&nbsp;</B></TT></TD>
    <TD noWrap><TT><A=20
      =
href=3D"http://zxw-pc/mascot/cgi/protein_view.pl?file=3D../data/20121225/=
F002428.dat&amp;hit=3D50"=20
      =
target=3D_blank>gi|16323520</A>&nbsp;&nbsp;&nbsp;&nbsp;<B>Mass:</B>&nbsp;=
51706&nbsp;&nbsp;&nbsp;&nbsp;<B>Score:</B>&nbsp;131&nbsp;&nbsp;&nbsp;&nbs=
p;<B>Expect:</B>&nbsp;1.5e-007&nbsp;&nbsp;<B>Matches:</B>&nbsp;4</TT></TD=
></TR>
  <TR>
    <TD>&nbsp;</TD>
    <TD noWrap><TT>putative UDP-glucose pyrophosphorylase [Arabidopsis=20
      thaliana]</TT></TD></TR></TBODY></TABLE>
<TABLE border=3D0 cellSpacing=3D0 cellPadding=3D0>
  <TBODY>
  <TR>
    <TD><TT>&nbsp;&nbsp;&nbsp;&nbsp;&nbsp;&nbsp;</TT></TD>
    <TD align=3Dright><TT><B>Observed&nbsp;&nbsp;</B></TT></TD>
    <TD noWrap align=3Dright><TT><B>Mr(expt)&nbsp;&nbsp;</B></TT></TD>
    <TD noWrap align=3Dright><TT><B>Mr(calc)&nbsp;&nbsp;</B></TT></TD>
    <TD align=3Dright><TT><B>&nbsp;ppm&nbsp;&nbsp;</B></TT></TD>
    <TD align=3Dright><TT><B>Start&nbsp;</B></TT></TD>
    <TD align=3Dright><TT><B>&nbsp;</B></TT></TD>
    <TD align=3Dright><TT><B>End&nbsp;</B></TT></TD>
    <TD align=3Dright><TT><B>Miss&nbsp;</B></TT></TD>
    <TD align=3Dright><TT><B>Ions&nbsp;</B></TT></TD>
    <TD><TT><B>&nbsp;Peptide</B></TT></TD></TR>
  <TR>
    <TD align=3Dright>&nbsp;</TD>
    <TD align=3Dright><TT>702.3794&nbsp;&nbsp;</TT></TD>
    <TD align=3Dright><TT>701.3721&nbsp;&nbsp;</TT></TD>
    <TD align=3Dright><TT>701.4072&nbsp;&nbsp;</TT></TD>
    <TD noWrap align=3Dright><TT>-50.00&nbsp;</TT></TD>
    <TD align=3Dright><TT>100&nbsp;</TT></TD>
    <TD noWrap align=3Dright><TT>-&nbsp;</TT></TD>
    <TD align=3Dright><TT>105&nbsp;</TT></TD>
    <TD align=3Dright><TT>0&nbsp;&nbsp;</TT></TD>
    <TD noWrap align=3Dright><TT>---&nbsp;&nbsp;</TT></TD>
    <TD noWrap><TT>&nbsp;K.SVIEVR.D</TT></TD></TR>
  <TR>
    <TD align=3Dright>&nbsp;</TD>
    <TD align=3Dright><TT>1300.6328&nbsp;&nbsp;</TT></TD>
    <TD align=3Dright><TT>1299.6255&nbsp;&nbsp;</TT></TD>
    <TD align=3Dright><TT>1299.7286&nbsp;&nbsp;</TT></TD>
    <TD noWrap align=3Dright><TT>-79.28&nbsp;</TT></TD>
    <TD align=3Dright><TT>412&nbsp;</TT></TD>
    <TD noWrap align=3Dright><TT>-&nbsp;</TT></TD>
    <TD align=3Dright><TT>423&nbsp;</TT></TD>
    <TD align=3Dright><TT>0&nbsp;&nbsp;</TT></TD>
    <TD noWrap align=3Dright><TT>---&nbsp;&nbsp;</TT></TD>
    <TD noWrap><TT>&nbsp;K.SIPSIVELDSLK.V</TT></TD></TR>
  <TR>
    <TD align=3Dright>&nbsp;</TD>
    <TD align=3Dright><TT>2107.9858&nbsp;&nbsp;</TT></TD>
    <TD align=3Dright><TT>2106.9785&nbsp;&nbsp;</TT></TD>
    <TD align=3Dright><TT>2107.0950&nbsp;&nbsp;</TT></TD>
    <TD noWrap align=3Dright><TT>-55.26&nbsp;</TT></TD>
    <TD align=3Dright><TT>267&nbsp;</TT></TD>
    <TD noWrap align=3Dright><TT>-&nbsp;</TT></TD>
    <TD align=3Dright><TT>284&nbsp;</TT></TD>
    <TD align=3Dright><TT>0&nbsp;&nbsp;</TT></TD>
    <TD noWrap align=3Dright><TT>---&nbsp;&nbsp;</TT></TD>
    <TD noWrap><TT>&nbsp;K.VQLLEIAQVPDEHVNEFK.S</TT></TD></TR>
  <TR>
    <TD align=3Dright>&nbsp;</TD>
    <TD align=3Dright><TT>2107.9858&nbsp;&nbsp;</TT></TD>
    <TD align=3Dright><TT>2106.9785&nbsp;&nbsp;</TT></TD>
    <TD align=3Dright><TT>2107.0950&nbsp;&nbsp;</TT></TD>
    <TD noWrap align=3Dright><TT>-55.26&nbsp;</TT></TD>
    <TD align=3Dright><TT>267&nbsp;</TT></TD>
    <TD noWrap align=3Dright><TT>-&nbsp;</TT></TD>
    <TD align=3Dright><TT>284&nbsp;</TT></TD>
    <TD align=3Dright><TT>0&nbsp;&nbsp;</TT></TD>
    <TD noWrap align=3Dright><TT>120&nbsp;&nbsp;</TT></TD>
    <TD =
noWrap><TT>&nbsp;K.VQLLEIAQVPDEHVNEFK.S</TT></TD></TR></TBODY></TABLE>
<TABLE border=3D0 cellSpacing=3D0>
  <TBODY>
  <TR>
    <TD><TT>&nbsp;&nbsp;&nbsp;&nbsp;&nbsp;&nbsp;</TT></TD>
    <TD><TT><B>No match to: </B>806.4046, 825.0566, 842.4547, 876.3776,=20
      934.4869, 955.5041, 1006.5073, 1006.5073, 1092.5804, 1124.4747, =
1359.5983,=20
      1359.5983, 1370.6868, 1381.5782, 1392.6836, 1421.5254, 1448.6809,=20
      1548.6252, 1548.6252, 1569.6798, 1569.6798, 1599.7623, 1616.7279,=20
      1616.7279, 1638.6942, 1678.6534, 1678.6534, 1680.6548, 1700.7817,=20
      1718.8066, 1826.7899, 1874.9252, 2008.9309, 2008.9309, 2129.9766,=20
      2144.8667, 2144.8667, 2150.0789, 2160.8591, 2179.9836, 2366.1384,=20
      2366.1384, 2481.0388, 2498.0344, 2625.3088, 2650.2737, 2965.4526,=20
      3314.6677</TT></TD></TR></TBODY></TABLE><BR>
<H3>Search Parameters</H3><FONT face=3D"Courier =
New,Courier,monospace"><PRE><B>Type of search         : MS/MS Ion =
Search</B>
<B>Enzyme                 : Trypsin</B>
<B>Variable modifications : <A =
href=3D"http://zxw-pc/mascot/cgi/client.pl?modification&amp;mod_name=3DOx=
idation+%28M%29&amp;file=3D../data/20121225/F002428.dat" =
target=3D_blank>Oxidation (M)</A></B>
<B>Mass values            : Monoisotopic</B>
<B>Protein Mass           : Unrestricted</B>
<B>Peptide Mass Tolerance : =C2=B1 100 ppm</B>
<B>Fragment Mass Tolerance: =C2=B1 0.8 Da</B>
<B>Max Missed Cleavages   : 1</B>
<B>Instrument type        : MALDI-TOF-TOF</B>
<A name=3DQuery1><B>Query1 (702.3794,1+)   </A>: &lt;no title&gt;</B>
<A name=3DQuery2><B>Query2 (806.4046,1+)   </A>: &lt;no title&gt;</B>
<A name=3DQuery3><B>Query3 (825.0566,1+)   </A>: &lt;no title&gt;</B>
<A name=3DQuery4><B>Query4 (842.4547,1+)   </A>: &lt;no title&gt;</B>
<A name=3DQuery5><B>Query5 (876.3776,1+)   </A>: &lt;no title&gt;</B>
<A name=3DQuery6><B>Query6 (934.4869,1+)   </A>: &lt;no title&gt;</B>
<A name=3DQuery7><B>Query7 (955.5041,1+)   </A>: &lt;no title&gt;</B>
<A name=3DQuery8><B>Query8 (1006.5073,1+)  </A>: &lt;no title&gt;</B>
<A name=3DQuery9><B>Query9 (1006.5073,1+)  </A>: Label: K21, Spot_Id: =
795053, Peak_List_Id: 465216, MSMS Job_Run_Id: 23273, Comment: </B>
<A name=3DQuery10><B>Query10 (1092.5804,1+) </A>: &lt;no title&gt;</B>
<A name=3DQuery11><B>Query11 (1124.4747,1+) </A>: &lt;no title&gt;</B>
<A name=3DQuery12><B>Query12 (1300.6328,1+) </A>: &lt;no title&gt;</B>
<A name=3DQuery13><B>Query13 (1359.5983,1+) </A>: &lt;no title&gt;</B>
<A name=3DQuery14><B>Query14 (1359.5983,1+) </A>: Label: K21, Spot_Id: =
795053, Peak_List_Id: 465213, MSMS Job_Run_Id: 23273, Comment: </B>
<A name=3DQuery15><B>Query15 (1370.6868,1+) </A>: &lt;no title&gt;</B>
<A name=3DQuery16><B>Query16 (1381.5782,1+) </A>: &lt;no title&gt;</B>
<A name=3DQuery17><B>Query17 (1392.6836,1+) </A>: &lt;no title&gt;</B>
<A name=3DQuery18><B>Query18 (1421.5254,1+) </A>: &lt;no title&gt;</B>
<A name=3DQuery19><B>Query19 (1448.6809,1+) </A>: &lt;no title&gt;</B>
<A name=3DQuery20><B>Query20 (1548.6252,1+) </A>: &lt;no title&gt;</B>
<A name=3DQuery21><B>Query21 (1548.6252,1+) </A>: Label: K21, Spot_Id: =
795053, Peak_List_Id: 465218, MSMS Job_Run_Id: 23273, Comment: </B>
<A name=3DQuery22><B>Query22 (1569.6798,1+) </A>: &lt;no title&gt;</B>
<A name=3DQuery23><B>Query23 (1569.6798,1+) </A>: Label: K21, Spot_Id: =
795053, Peak_List_Id: 465221, MSMS Job_Run_Id: 23273, Comment: </B>
<A name=3DQuery24><B>Query24 (1599.7623,1+) </A>: &lt;no title&gt;</B>
<A name=3DQuery25><B>Query25 (1616.7279,1+) </A>: &lt;no title&gt;</B>
<A name=3DQuery26><B>Query26 (1616.7279,1+) </A>: Label: K21, Spot_Id: =
795053, Peak_List_Id: 465212, MSMS Job_Run_Id: 23273, Comment: </B>
<A name=3DQuery27><B>Query27 (1638.6942,1+) </A>: &lt;no title&gt;</B>
<A name=3DQuery28><B>Query28 (1678.6534,1+) </A>: &lt;no title&gt;</B>
<A name=3DQuery29><B>Query29 (1678.6534,1+) </A>: Label: K21, Spot_Id: =
795053, Peak_List_Id: 465219, MSMS Job_Run_Id: 23273, Comment: </B>
<A name=3DQuery30><B>Query30 (1680.6548,1+) </A>: &lt;no title&gt;</B>
<A name=3DQuery31><B>Query31 (1700.7817,1+) </A>: &lt;no title&gt;</B>
<A name=3DQuery32><B>Query32 (1718.8066,1+) </A>: &lt;no title&gt;</B>
<A name=3DQuery33><B>Query33 (1826.7899,1+) </A>: &lt;no title&gt;</B>
<A name=3DQuery34><B>Query34 (1874.9252,1+) </A>: &lt;no title&gt;</B>
<A name=3DQuery35><B>Query35 (2008.9309,1+) </A>: &lt;no title&gt;</B>
<A name=3DQuery36><B>Query36 (2008.9309,1+) </A>: Label: K21, Spot_Id: =
795053, Peak_List_Id: 465214, MSMS Job_Run_Id: 23273, Comment: </B>
<A name=3DQuery37><B>Query37 (2107.9858,1+) </A>: &lt;no title&gt;</B>
<A name=3DQuery38><B>Query38 (2107.9858,1+) </A>: Label: K21, Spot_Id: =
795053, Peak_List_Id: 465217, MSMS Job_Run_Id: 23273, Comment: </B>
<A name=3DQuery39><B>Query39 (2129.9766,1+) </A>: &lt;no title&gt;</B>
<A name=3DQuery40><B>Query40 (2144.8667,1+) </A>: &lt;no title&gt;</B>
<A name=3DQuery41><B>Query41 (2144.8667,1+) </A>: Label: K21, Spot_Id: =
795053, Peak_List_Id: 465220, MSMS Job_Run_Id: 23273, Comment: </B>
<A name=3DQuery42><B>Query42 (2150.0789,1+) </A>: &lt;no title&gt;</B>
<A name=3DQuery43><B>Query43 (2160.8591,1+) </A>: &lt;no title&gt;</B>
<A name=3DQuery44><B>Query44 (2179.9836,1+) </A>: &lt;no title&gt;</B>
<A name=3DQuery45><B>Query45 (2366.1384,1+) </A>: &lt;no title&gt;</B>
<A name=3DQuery46><B>Query46 (2366.1384,1+) </A>: Label: K21, Spot_Id: =
795053, Peak_List_Id: 465215, MSMS Job_Run_Id: 23273, Comment: </B>
<A name=3DQuery47><B>Query47 (2481.0388,1+) </A>: &lt;no title&gt;</B>
<A name=3DQuery48><B>Query48 (2498.0344,1+) </A>: &lt;no title&gt;</B>
<A name=3DQuery49><B>Query49 (2625.3088,1+) </A>: &lt;no title&gt;</B>
<A name=3DQuery50><B>Query50 (2650.2737,1+) </A>: &lt;no title&gt;</B>
<A name=3DQuery51><B>Query51 (2965.4526,1+) </A>: &lt;no title&gt;</B>
<A name=3DQuery52><B>Query52 (3314.6677,1+) </A>: &lt;no title&gt;</B>
</PRE></FONT>
<P>
<TABLE border=3D2 cellSpacing=3D2 cellPadding=3D1 width=3D"100%">
  <TBODY>
  <TR>
    <TD noWrap align=3Dcenter><B>Mascot:</B>&nbsp; <A=20
      =
href=3D"http://www.matrixscience.com/">http://www.matrixscience.com/</A> =

  </TD></TR></TBODY></TABLE></P></BODY></HTML>

------=_NextPart_000_003F_01CDE361.240F5590
Content-Type: image/gif
Content-Transfer-Encoding: base64
Content-Location: http://zxw-pc/mascot/images/88x31_logo_white.gif

R0lGODlhWAAfANX/AMDAwP/v7//f3//Pz/+/v/+vr/+fn/+Pj/9/f/9wcP9gYP9QUP9AQP8wMP8g
IP8QEP8AAO/v/+/v79/f/9/f38/P/8/Pz7+//7+/v6+v/6+vr5+f/5+fn4+P/4+Pj39//39/f3Bw
/3BwcGBg/2BgYFBQ/1BQUEBA/0BAQDAw/zAwMCAg/yAgIBAQ/xAQEAAA/wAAAAAAAAAAAAAAAAAA
AAAAAAAAAAAAAAAAAAAAAAAAAAAAAAAAAAAAAAAAAAAAACH5BAEAAAAALAAAAABYAB8AQAb/QIBw
SCwaj8ikcslsEl0wTDHz+bxOgMrp8mpFiJFThfsyjl4j82tVLaVGk+Hq1TF2ut8jCkYRSkgcToKD
hIQUKiBCHnxEAghDBA8QQg4QBEQBQwyWQ5ICAAsBAZcACKQJEAsMQgQQk5hCAhAPlAACn0MkUYMS
HCIaABMfJychRSPEH0YbWEMXJyUhxCPSJQAb0icjH8gfeRvIxRnXxCfeGcQlFwAWIn1HLC7vQhtl
AFZ1ES0v6/QrRGSIWPlXpF6LISWuVNgA4EyaIRta9Jvw4kUcInsCDZEARcqQBQ6I0AJQAEIDIgQU
xJo1pOQqIQFUCmFQyYAQAzZBQXikqYAQ/wQQZAIgkFPIHmCFkipdyrSp06eDSLiQUDBhM3JrjFSY
Y++aMgAnXnwdUUFIwodgX1gTso/hkAgVK0w4Ma4IBxZHQMDACzCNlRJiKFokEu5EiopFrFwdYiWF
EC5rhYQ1BqbEhsN1inCE4YGIBBAo5kEdrRS0EQkwEhEp0AABAgYGeA6liUBBAgOXFDDYvUDA7t+/
LxHYzTPAb1wHHCxAsMBAgtnAf2cawsGFhSIUYOwiAtSVgwFCDphM4mmlpQQhiSgQMMBVAAEyNx1A
UtJBgQVCh2DQjoRE5yEOODDdAA+AV0oqMClgoAIQzDcTJwAE8Fp4zwEIwXQANABBTillEv9AeREu
px8LGpFm4okopqjiiiyOxoEKHg2xz2Jn8KPVPkSYA0AGeDT0EI8v5HEYWiG84BhEiAEQARueoXDd
EYv8R0QKij2GzAtuvVUCkIwJUUFFF30l2EVf2nhNVkWEBVhZRnDASBH7wUBVjhEoFkYEZ3w1BFkA
BESEYGy+1dYFH6wQaJ89HgMmlDC4cIQIMJBQRAlxWNHCOEWi5ZUzSQqhzwt1ETGHW1UKMSYRFaRQ
1h1HErEIX3ZZl2NFjo2QRglcpZBBBIehIcQIuQpzwj4tnHDRXMSKseMaHzxT0QppZNArFh/0ukI/
RqlQhAkmiNbitwBIoMKTG71ZxC1JEIDsYYqjJEUBCSB4q5dqQrSHS3s5GRDUEAmMpFNRlZBigL/i
PTCggBFqCLBMAcwyHQInDWFBpEfooi0RmzBAyiMfQhieTwdW+C8ABxCA7lAIoLKAEKGQBEF6H1n4
SSjqDpHddkS4KakRBWzCEgDyIaHvyj8FVcADRdkiU00JgNcwBLgYsQkC+pJChF4oHDFxEQnIBnTE
AauXSXswDy2ETwl8YtwQ7TVY78uNyMQgT5e0LMTEUua1swAF9MybgT8FiN8n8Emi8QALuLJAAgxI
ou4mD8h2QH4BLPBAA8tlMpwrtvmcCQgieDAnuKQXEgQAOw==

------=_NextPart_000_003F_01CDE361.240F5590
Content-Type: application/octet-stream
Content-Transfer-Encoding: base64
Content-Location: http://zxw-pc/mascot/cgi/score_gif.pl?score_gif_369338137992

R0lGODlhkAHIAMIAAP///wAAAP8AAAD/AAAA/wAAAAAAAAAAACH5BAEAAAAALAAAAACQAcgAAAP+
CLrc/jDKSau9OOvNu/9gKI5kaZ5oqq5s675wLM90bd94ru987//AoHBILBqPyKRyyWw6n9CodEqt
Wq/YrHbL7Xq/4LB4TC6bz+i0es1uu9/wuHxOr98I+Jtgz+fb/4ASBHp9fYGHVgEKiimDNoWGiJJQ
jIqMJ441kH6TnUyWi42Em56lSaAAlyR4mTSbe6axRpUqrTOvArK6VKwKrHkRtjK4u8VBqsELg8IQ
zDDExtE4qsgTy72Co5DS3DXUF46Zzr7ahd3nLwHq69XJDq2/2Jqv6PUt7dbN2Y/09v46tsTtm0fq
n0Eb8XwBc0dw28GHJfCFGOcCGsSLGSyxk+j+QZ6rfhhDXviGgmILiyJT5jDJAqXKlzRYrnAJ8+XG
daL4FazJMxQLmSpo9lTJceLCjzuHwiwqAmgKoUoh3lSXs6G5qFgxlYuUtWvTrZy8iu0IFtbYsxk8
3gKJtm0Fpyigup3LAO4JuXTp2jWBN+8upiP2lujrN9YlwB3UDmNbONrhn2VzNe429e1RloJJEJ5s
GJwyciYzj9jM+eGyzwyROiwtjR2GcKj16VzNuhhJCgLJKYsnWgTp2oduDwSQW7ZVrsB1CTf+OXTk
5MZc4/4VO/XapNDF9g7xO/vL7SC6ew+pOIb48eSfo/cK/sP59RDbe3gP/6D8DvTrr0Gc+Oj+ddr6
BcLfB/dxkF+AZwxI1mxXIRhcCwVucKCDZNxUlWoNUghThBpMqKEYVDXi32LYfSgHKgq+pp6JdKB4
4X8ZshiHiyWtKOOJOL1IIoA32jeieYz16IZ0NTKInJBtLLeKjUiyoaRxCVm3Y4xN7ufTdNUNB+OR
VSZYWT7ilFcXk11KUhw8vJFZppc54vYARRxm4OGaU6RI3JtaTsklnWUQ6aZud0oJZIl8jqFglGJm
qWdYhfa5kY6D8thoMYlWFOSkYFhY5HGMYtpnLWp6CiKkz1wqahh2WhAnBnOeeoqfq/xYKqGumrLq
Ba3WSsRUqb4Vqq5ahLgphnsCi4WwpL7+kKuxx/Sa1q/MRsErJrIqa2q0h9xqwbLYlqFtBdx2O8a3
FIQrbhjkTmDuuV+kK8G67G5R6UnXAgBvvEi4GwFe9+I7Q0B/cmoWBP36C8NlgQo6q6QLFGwwhAkX
h6eRnTbg8MMQA4pmlAJLRnC9GB9xZp6RUsnAxSGDqjHJC5vcMMgpEwFPwsxtWfHJMMcMBMeYQYuy
ziv5nDPQUMzbUr0/E42Q0LQqXYW+Hzdt79BOOwH1A/xSXTUTVzuQtdRbW12tpVInHfbBTDN8dtFp
u7z2E11bjLTWbxsRN85l0123zG0Xu7cSRst57ddq/w34YIPPDbbhIiPeNOFuM56v42r+Q+635I1r
lnjei2M+RIRyWX6z50UEzurmhZtNemCUuy36wKvHRJ1nmj+ueOGxQ7YB6KhHrnruCo098Wi9X/47
8BK/k2btld8eOfAuwMW77ZzjDr3uqrbu9+seX/9C8vkw77rzl3tfkvDvaD/61NU/bz5A6sMud/vl
v38H+oJTn7re9scwffP0W1//gia+7ZFPgAO8Q/y6N7/9dS6B/1rgvg4oPwjCr4Dr454FeWA6XBVP
gMfbYM3C88EK4s16IkQbBk2oAA2m8ILE05/v+PdCrayQgSec4QNrKKL/jS+ALGQfCqsUQuz5poQ4
zKEBd4ikIq7Ah0t0IACH2CQnqiz+hlPUYRbr1yUrJstASHxXGE/lxWFxZ4xR2yICy1TGEnRwW2jE
WhzX0MYd1NGNEkyjFn9IRTDcMQd/HGHAjihD481RDYGEFgdp5qsbThCISWwhDbeQSIoFcZGAaiQW
+bjHKLpvDJXsWOkUxTL8HFKJGZykFkJJrDUSkJEN4I0sZ0nLWtrylrjMpS53ycte+vKXwAymMIdJ
zGLeMmOwLGViTMChZjLzmXiM5pKkyTqI2cWZ1PxKNicCzWl6s5rf1CYyaRdObm4TBNgsJzq7Cc52
ivMH6XSnOdVJIHa+857zlOc6gxBPfO6TngsC6DLPWU+CBpSHCE2oQg2ysTHhQBj+M3toLBdyt1jW
BWH3iygp/UdRjEqBoqg5DUICIpCKKsShzblfbGBj0tyI9E4tTaluXgq3ZL60ojQVKfi+FzGLZtJ/
PQXNRoFa0qGqUKbJ5Fr6gloDl65sacGDzU9l0FCmNnVlOwWqQ7O6BIA99aoz/WpMVmrVCGLVqMgs
6lS1Sta1KrU6XI3ebnoR17Qi1aRMvSlUz+pWuaK0rFZTFE3H6lOYSvSpgzVrUBN71Lsm1a+CfWwS
EsKzjHpUshCanUfwiqjL/mt2jOQsdSq70NKa9rSoTa1qV5uINlGAKQNyLWuB8JgKOMsBtZ0tbRcA
CmHliEht8m0q8FGN4IZII7xrRZZuTfCY46aCt1d67pUOQ4sHCDcUzaVFbpcbkd82oLbUAC50o4tb
8jb3u7DirgiQwd7xPim3RUHFeJ/bXvWmoL7zra58GQBf60L3vNj9rn3vK2D0hje51K2udHHr2wYr
GMEDjrCEJ3yCBAAAOw==

------=_NextPart_000_003F_01CDE361.240F5590
Content-Type: application/octet-stream
Content-Transfer-Encoding: quoted-printable
Content-Location: http://zxw-pc/mascot/templates/browser.js

	var browser_EXCLUDE =3D 1;=20
	var browser_IE =3D 0;=20
	var browser_IE4 =3D 0;=20
	var browser_IE5 =3D 0;=20
	var browser_IE6 =3D 0;
	var browser_MZ7 =3D 0;
	var browser_NS3 =3D 0;
	var browser_NS4 =3D 0;
	var browser_NS6 =3D 0;=20
	var browser_NS7 =3D 0;=20
	var browser_OP5 =3D 0;=20
	var browser_OP6 =3D 0;
	var browser_OP7 =3D 0;
	var browser_KDE =3D 0;
	var browser_SAF =3D 0;

	var agt=3Dnavigator.userAgent.toLowerCase();

  if(typeof navigator.vendor !=3D "undefined" && navigator.vendor =3D=3D =
"KDE"){
  	var thisKDE =3D agt;
  	var splitKDE =3D thisKDE.split("konqueror/");
  	var aKDE =3D splitKDE[1] . split("; ");
  	var KDEn =3D parseFloat(aKDE[0]);
  	if (KDEn >=3D 2.2) {
  		browser_KDE =3D 1;
  //		browser_NS6 =3D 1;
  		browser_EXCLUDE =3D 0;
  	}
  }

  else if(agt.indexOf('webtv') !=3D -1){browser_EXCLUDE =3D 1;}
 =20
  else if(typeof window.opera !=3D "undefined"){
  	browser_EXCLUDE =3D 0;
  	if(agt.indexOf("opera/5") !=3D -1 || agt.indexOf("opera 5") !=3D =
-1){browser_OP5 =3D 1;}
  	if(agt.indexOf("opera/6") !=3D -1 || agt.indexOf("opera 6") !=3D =
-1){browser_OP6 =3D 1;}
  	if(agt.indexOf("opera/7") !=3D -1 || agt.indexOf("opera 7") !=3D =
-1){browser_OP7 =3D 1;}
  }
 =20
  else if(typeof document.all !=3D "undefined"){
  	browser_EXCLUDE =3D 0;
  	browser_IE =3D 1;
  	if(typeof document.getElementById !=3D "undefined"){
  		browser_IE5 =3D 1;
  		if(agt.indexOf("msie 6") !=3D -1){
  			browser_IE6 =3D 1;
  		}
  	}
  	else{browser_IE4 =3D 1;}
  }
 =20
  else if(typeof document.getElementById !=3D "undefined"){
  	browser_EXCLUDE =3D 0;
  	if(agt.indexOf("netscape/6") !=3D -1 || agt.indexOf("netscape6") !=3D =
-1){browser_NS6 =3D 1;}
  	else if(agt.indexOf("netscape/7") !=3D -1 || agt.indexOf("netscape7") =
!=3D -1){browser_NS6 =3D 1; browser_NS7 =3D 1;}
  	else if(agt.indexOf("gecko") !=3D -1){browser_NS6 =3D 1; browser_MZ7 =
=3D 1;}
  	if(agt.indexOf("safari") !=3D -1 || (typeof document.childNodes !=3D =
"undefined" && typeof document.all =3D=3D "undefined" && typeof =
navigator.taintEnabled =3D=3D "undefined")){browser_MZ7 =3D 0; =
browser_NS6 =3D 1; browser_SAF =3D 1;}
  }
 =20
  else if((agt.indexOf('mozilla') !=3D -1) && =
(parseInt(navigator.appVersion) >=3D 3)){
  	browser_EXCLUDE =3D 0;
  	if (parseInt(navigator.appVersion) >=3D 4) {
    	browser_NS4 =3D 1;
  	} else {
    	browser_NS3 =3D 1;
  	}
  	if(typeof navigator.mimeTypes['*'] =3D=3D "undefined"){
  		browser_EXCLUDE =3D 1;
  		browser_NS4 =3D 0;
    	browser_NS3 =3D 0;
  	}
  }
 =20
  if(agt.indexOf('escape') !=3D -1){browser_EXCLUDE =3D 1; browser_NS3 =
=3D 0; browser_NS4 =3D 0;}
 =20
  if(typeof navigator.__ice_version !=3D "undefined"){browser_EXCLUDE =
=3D 1; browser_IE4 =3D 0;}

	var sTemp =3D "Browser detected as ";
	if (browser_EXCLUDE) { sTemp +=3D "EXCLUDE " }
	if (browser_IE)  { sTemp +=3D "IE " }
	if (browser_IE4) { sTemp +=3D "IE4 " }
	if (browser_IE5) { sTemp +=3D "IE5 " }
	if (browser_IE6) { sTemp +=3D "IE6 " }
	if (browser_MZ7) { sTemp +=3D "MZ7 " }
	if (browser_NS3) { sTemp +=3D "NS3 " }
	if (browser_NS4) { sTemp +=3D "NS4 " }
	if (browser_NS6) { sTemp +=3D "NS6 " }
	if (browser_NS7) { sTemp +=3D "NS7 " }
	if (browser_OP5) { sTemp +=3D "OP5 " }
	if (browser_OP6) { sTemp +=3D "OP6 " }
	if (browser_OP7) { sTemp +=3D "OP7 " }
	if (browser_KDE) { sTemp +=3D "KDE " }
	if (browser_SAF) { sTemp +=3D "SAF " }
//	alert(sTemp);

------=_NextPart_000_003F_01CDE361.240F5590--
